# Supplementary material for: Clades of huge phages from across Earth’s ecosystems
Source: Nature. 2020 Feb 12;578(7795):425–31. doi: 10.1038/s41586-020-2007-4 (PMC7162821; doi:10.1038/s41586-020-2007-4)
Supplement: Supplementary file 6 — Genbank files for all genome. [file 41586_2020_2007_MOESM6_ESM.zip › genbank_genomes_SD-4/S25_PLASMID_36_160.gbk]

LOCUS       js4906-26-2_S25_scaffold_167_prodigal-single      50817 bp    DNA     linear   BCT NOV-13-2019
DEFINITION  js4906-26-2_S25_scaffold_167_prodigal-single, contig.
ACCESSION   js4906-26-2_S25_scaffold_167_prodigal-single
VERSION     js4906-26-2_S25_scaffold_167_prodigal-single.1  GI:
KEYWORDS    .
SOURCE      S25_PLASMID_36_160
  ORGANISM  S25_PLASMID_36_160
            Eubacterium rectale, Eubacterium, Clostridiales, Clostridia,
            Firmicutes, Bacteria.
COMMENT     Data sourced from ggkbase. For additional details see
            http://ggkbase.berkeley.edu/organisms/404988
FEATURES             Location/Qualifiers
     source          1..50817
                     /organism="S25_PLASMID_36_160"
                     /mol_type="genomic DNA"
     gene            complement(174..596)
                     /locus_tag="js4906-26-2_S25_scaffold_167_prodigal-single_1"
     CDS             complement(174..596)
                     /product="Putative uncharacterized protein n=1 Tax
                     =Eubacterium rectale M104/1 RepID=D4JPS4_9FIRM"
                     /codon_start=1
                     /transl_table=11
                     /translation="MTIEKTLEAVSEKLKDAPVNTDYADSLLLIKNALEKQRMCEWTK
                     DKNALGKSVCEAAALLGKTVWLIRPENIRQGKPVYHIEEAICTKCSVEMYGEVTISTV
                     TKDEWKAFVYTIYTISAIGDTVFLSKEEAKGRLKEMMK*"
                     /db_xref="UniRef100_D4JPS4"
                     /db_xref="era:ERE_33450"
                     /db_xref="D4JPS4_9FIRM"
     gene            complement(586..792)
                     /locus_tag="js4906-26-2_S25_scaffold_167_prodigal-single_2"
     CDS             complement(586..792)
                     /product="hypothetical protein"
                     /codon_start=1
                     /transl_table=11
                     /translation="MDIRRPSTIIFAVLTLIITPAALGIVCFVSEGNALYMKYTSYIL
                     IGAAGIVVLIRGINDWKGGKHYDD*"
                     /db_xref="era:ERE_33440"
     gene            complement(811..1248)
                     /locus_tag="js4906-26-2_S25_scaffold_167_prodigal-single_3"
     CDS             complement(811..1248)
                     /product="Putative uncharacterized protein n=1 Tax
                     =Eubacterium rectale M104/1 RepID=D4JPS1_9FIRM"
                     /codon_start=1
                     /transl_table=11
                     /translation="MLTQSERAQLFAARLAQALSNAKLTVSDIGIPLIYLYGEMLPPI
                     NELTEIAKKLGVTTEWLSGLDSVCQQKETKSDDELMLKCKIIIRQFVDNISETINQSD
                     TDILATDDIKLLELIVACKNKLADVHNKIGDPEWKMPDWTLRM*"
                     /db_xref="UniRef100_D4JPS1"
                     /db_xref="era:ERE_33420"
                     /db_xref="D4JPS1_9FIRM"
     gene            complement(1251..1460)
                     /locus_tag="js4906-26-2_S25_scaffold_167_prodigal-single_4"
     CDS             complement(1251..1460)
                     /product="hypothetical protein"
                     /codon_start=1
                     /transl_table=11
                     /translation="MNYLYFVCYGHPGLACNTILSINSRIENSKNEEEALSWLRAVEF
                     KIEKKYGVKDVLIISYQYIGEEKEK*"
     gene            complement(1527..2240)
                     /locus_tag="js4906-26-2_S25_scaffold_167_prodigal-single_5"
     CDS             complement(1527..2240)
                     /product="Putative uncharacterized protein n=1 Tax
                     =Eubacterium rectale M104/1 RepID=D4JPR9_9FIRM"
                     /codon_start=1
                     /transl_table=11
                     /translation="MTIGIIIGLVIAAIAGFYLSLEDYDFQYCICTFLIAGIILSSLF
                     GFCGYCCDAVEEINKTIKTTINANYDNVVNYHNYSEQHSFVSDGSKYTFDYDDDTKKL
                     TVFTDTNVNVDAVFINGVKQNNQKTSNKVNKKKDCISYKVNDVDASNTDKTDSDSNAN
                     NSSSSIVSSPATNLQQKIQNKIQSKYNGAVMTSFDTINLSGTFSCDNAQYSFTYKDNM
                     LEVSNINDTDDVTYYKIAQ*"
                     /db_xref="UniRef100_D4JPR9"
                     /db_xref="era:ERE_33380"
                     /db_xref="D4JPR9_9FIRM"
     gene            complement(2262..3011)
                     /locus_tag="js4906-26-2_S25_scaffold_167_prodigal-single_6"
     CDS             complement(2262..3011)
                     /product="Putative uncharacterized protein n=1 Tax
                     =Eubacterium rectale M104/1 RepID=D4JPR8_9FIRM"
                     /codon_start=1
                     /transl_table=11
                     /translation="MTTGIIIGTIVGVVLTFFTALAFNNMDVYGDREWVFPVLIAGML
                     YIIFFATIFGFVGYDTDKENKINETIQNTLNSNYDNVVNFHNGNTNKSFVSDGSKYTF
                     DYDKKTKTLTVFTDTNSSVDAVFINGIKQNNSSSNKEKTSYNTDKKKDCVSYQTDDKN
                     KTDTQTSANSNNNVYQKKDNTDNSDLPQKIQDRIHDTYKNAVINSFDVISLSGTFTCD
                     NVQYNFSWENETLKVVNTDEPESTVCYKYKD*"
                     /db_xref="UniRef100_D4JPR8"
                     /db_xref="era:ERE_33370"
                     /db_xref="D4JPR8_9FIRM"
     gene            complement(3030..3299)
                     /locus_tag="js4906-26-2_S25_scaffold_167_prodigal-single_7"
     CDS             complement(3030..3299)
                     /product="Putative uncharacterized protein n=1 Tax
                     =Eubacterium rectale M104/1 RepID=D4JPR2_9FIRM"
                     /codon_start=1
                     /transl_table=11
                     /translation="MMNLSFTVIGIISGLILTFFVGVICYKSYDNLMCNHWIPQTIIV
                     GIIITSLATCAGIIDNNNIKVEKSIETTINSNYDNVINYHNINTI*"
                     /db_xref="UniRef100_D4JPR2"
                     /db_xref="era:ERE_33310"
                     /db_xref="D4JPR2_9FIRM"
     gene            complement(3312..3713)
                     /locus_tag="js4906-26-2_S25_scaffold_167_prodigal-single_8"
     CDS             complement(3312..3713)
                     /product="Putative uncharacterized protein n=1 Tax
                     =Eubacterium rectale M104/1 RepID=D4JPR1_9FIRM"
                     /codon_start=1
                     /transl_table=11
                     /translation="MINVNDIKINQKVWLKEHWTERIVCGFVSEITKRSDNEDYIIEI
                     KGKSYSEDSFIGTTHQLPNNLFVTKEEAIAVTKKANQKRVDNYKAEITDIASLVAFPL
                     SHTFYAEEYTDYEAIKAYKERAKELGFKIPD*"
                     /db_xref="UniRef100_D4JPR1"
                     /db_xref="era:ERE_33300"
                     /db_xref="D4JPR1_9FIRM"
     gene            complement(3746..4294)
                     /locus_tag="js4906-26-2_S25_scaffold_167_prodigal-single_9"
     CDS             complement(3746..4294)
                     /product="Putative uncharacterized protein n=1 Tax
                     =Eubacterium rectale M104/1 RepID=D4JPR0_9FIRM"
                     /codon_start=1
                     /transl_table=11
                     /translation="MKIKFDLDENFNLNSEEIKKRALKLDSKINKISFLIPLWLLTAL
                     IIIYFAILGNPVSSSNKILAVIFIVSLSLYLIFIFRYCNDWYNYTHCMLECDFIKNLL
                     SSIEDDGFAHTDNIIIRYRNFKNQLYIGKYDGNGVLKYSSDKISINKLYEHDKDYWLI
                     KGYLNDKGLYQFNIYKPVNIFS*"
                     /db_xref="UniRef100_D4JPR0"
                     /db_xref="era:ERE_33290"
                     /db_xref="D4JPR0_9FIRM"
     gene            complement(4319..4510)
                     /locus_tag="js4906-26-2_S25_scaffold_167_prodigal-single_1
                     0"
     CDS             complement(4319..4510)
                     /product="Putative uncharacterized protein n=1 Tax
                     =Eubacterium rectale M104/1 RepID=D4JPQ9_9FIRM"
                     /codon_start=1
                     /transl_table=11
                     /translation="MAKSFAEKKFEEMRLWAIEHKLVDEFDNEILEILAVDMSNENFD
                     GMAALFGYFVLEHADDRYL*"
                     /db_xref="UniRef100_D4JPQ9"
                     /db_xref="era:ERE_33280"
                     /db_xref="D4JPQ9_9FIRM"
     gene            complement(4471..4773)
                     /locus_tag="js4906-26-2_S25_scaffold_167_prodigal-single_1
                     1"
     CDS             complement(4471..4773)
                     /product="hypothetical protein"
                     /codon_start=1
                     /transl_table=11
                     /translation="MNHYYTVIQPKSGLFPYCSIKVLSDNSRSFEHGSMGCLKIECLK
                     CGRTYFPCCEPVDCEVFEAGDMFFSDTEMEEISRIIRDYKEKQRWQNHLQRKNLKK*"
     gene            complement(4793..5164)
                     /locus_tag="js4906-26-2_S25_scaffold_167_prodigal-single_1
                     2"
     CDS             complement(4793..5164)
                     /product="Uncharacterized protein n=1 Tax=Ruminococcus sp.
                     CAG:9 RepID=R7CRT6_9FIRM"
                     /codon_start=1
                     /transl_table=11
                     /translation="MNKTKKTAVFILLTILFACSLIGCTKPAEVESTEDSTVQVKIVD
                     EYYRDSYMTSIHNVKSFRYTPCLTVYHISVEYNGKQYYLTDKESYELYHDKIGETTDA
                     LLRTTKWDNGNVTYNIIGLAK*"
                     /db_xref="UniRef100_R7CRT6"
                     /db_xref="R7CRT6_9FIRM"
     gene            complement(5161..5349)
                     /locus_tag="js4906-26-2_S25_scaffold_167_prodigal-single_1
                     3"
     CDS             complement(5161..5349)
                     /product="Putative uncharacterized protein n=1 Tax
                     =Eubacterium rectale M104/1 RepID=D4JPQ8_9FIRM"
                     /codon_start=1
                     /transl_table=11
                     /translation="MRKSSANMWHVALLLLIFSMINLAAIPFSFAVIGQAAPALSLMS
                     AACAAGIAVKTMKKEGKS*"
                     /db_xref="UniRef100_D4JPQ8"
                     /db_xref="era:ERE_33270"
                     /db_xref="D4JPQ8_9FIRM"
     gene            complement(5364..5888)
                     /locus_tag="js4906-26-2_S25_scaffold_167_prodigal-single_1
                     4"
     CDS             complement(5364..5888)
                     /product="Putative uncharacterized protein n=1 Tax
                     =Eubacterium rectale M104/1 RepID=D4JPQ7_9FIRM"
                     /codon_start=1
                     /transl_table=11
                     /translation="MRKIKVIFSEADKELAEKLRCKYEKLSDRYLDLAIFFRIIAGIA
                     LSAMFAFIAGAVVKNSLYYIAVAGISLISAIILFLINYIFQSIHDNCFMKSLHYQFML
                     ERMQETLKYGNSLELSVSKTCPNTVIYNLPDCRARHIEAINNIPADGNVIITVKEDTD
                     AKGQISLDWYAKTV*"
                     /db_xref="UniRef100_D4JPQ7"
                     /db_xref="era:ERE_33260"
                     /db_xref="D4JPQ7_9FIRM"
     gene            6285..6611
                     /locus_tag="js4906-26-2_S25_scaffold_167_prodigal-single_1
                     5"
     CDS             6285..6611
                     /product="Putative uncharacterized protein n=1 Tax
                     =Eubacterium rectale M104/1 RepID=D4JPQ6_9FIRM"
                     /codon_start=1
                     /transl_table=11
                     /translation="MGFGNNFHMCDVSEVAEDHIHLESWDEDVPNTDFEAVAERIAND
                     GYDISGFKLLEIPHPKVFCFGKQDTDEYFDVVNFYGDGWHIAYIKDSNNVIAECIEEA
                     INKNEW*"
                     /db_xref="UniRef100_D4JPQ6"
                     /db_xref="era:ERE_33250"
                     /db_xref="D4JPQ6_9FIRM"
     gene            6754..7311
                     /locus_tag="js4906-26-2_S25_scaffold_167_prodigal-single_1
                     6"
     CDS             6754..7311
                     /product="Uracil-DNA glycosylase (EC:2.7.7.7)"
                     /codon_start=1
                     /transl_table=11
                     /translation="MNRRVIECNKCQECLNQKILLDFQDNADIMIIGLSARIKKYEDE
                     TPLDSRTRSGKIIDAFENIAQKHCMSVYRTNLVKCAPIDSEKRLRYPNDKEINACFEK
                     LTDEINNIAPKLIILLGNIVRESFQTNFNINICKPKENSLQVVKWNNINIISIYHPSY
                     IKRSKNRELRYYRLFDELLDDMDED*"
                     /db_xref="era:ERE_33240"
                     /db_xref="D4JPQ5_9FIRM"
                     /db_xref="UniRef100_D4JPQ5"
                     /db_xref="2.7.7.7"
     gene            7559..7846
                     /locus_tag="js4906-26-2_S25_scaffold_167_prodigal-single_1
                     7"
     CDS             7559..7846
                     /product="Putative uncharacterized protein n=1 Tax
                     =Eubacterium rectale M104/1 RepID=D4JPQ3_9FIRM"
                     /codon_start=1
                     /transl_table=11
                     /translation="MEQITRVQIQESLDTYVKTYITDAEWHISLVEDFMHLLTGNSFN
                     VTDLQDSRWIRTIIDNNKDDEYAKKILMRNMPERYISGLFNAVIRETNHGR*"
                     /db_xref="UniRef100_D4JPQ3"
                     /db_xref="era:ERE_33220"
                     /db_xref="D4JPQ3_9FIRM"
     gene            complement(8062..8535)
                     /locus_tag="js4906-26-2_S25_scaffold_167_prodigal-single_1
                     8"
     CDS             complement(8062..8535)
                     /product="Putative uncharacterized protein n=1 Tax
                     =Eubacterium rectale M104/1 RepID=D4JPQ0_9FIRM"
                     /codon_start=1
                     /transl_table=11
                     /translation="MIKVDQYTCGQYVFFNLHNSENENELKNMLKSYKLSKLADRIVF
                     FNAYDDNLQYNGLEEHICYLPIPFSPVTGERIEFETVSNYNIDSDRIKEILVERDAVP
                     KRRSNKNRNKIAKLNEEIGKLTKGIADIIYAECEIYDESSVGCAAMVIENLIRKE*"
                     /db_xref="UniRef100_D4JPQ0"
                     /db_xref="era:ERE_33190"
                     /db_xref="D4JPQ0_9FIRM"
     gene            complement(8528..9433)
                     /locus_tag="js4906-26-2_S25_scaffold_167_prodigal-single_1
                     9"
     CDS             complement(8528..9433)
                     /product="ATPases of the AAA+ class n=1 Tax=Eubacterium
                     rectale M104/1 RepID=D4JPP9_9FIRM"
                     /codon_start=1
                     /transl_table=11
                     /translation="MGMSDNMLACIRAIAENRIQDAKQYAICCCVEDSTKKNEGKVQY
                     YKKLLENGSDNVMEVPMNIKGLVKMIDVSDFNENRYYLGRQQADVFTRIIKAVNTTTK
                     LLEYGIPYTNSTLLSGIPGTGKTEFAKYTAYKLELPYVYLNFSYLIDSYMGKTSQNIQ
                     RVFDFCKGMKCMLMLDEIDCIGLARKGGGGADGEIARITISLMQALDDLVDGQIVIAA
                     TNRADLLDKALLRRFQNITEFVPYEADERLMMIETYMNSVNPAFLTDEIREYANKSHT
                     QAEIVKYLIKEIIKKVNEENENVND*"
                     /db_xref="UniRef100_D4JPP9"
                     /db_xref="era:ERE_33180"
                     /db_xref="D4JPP9_9FIRM"
     gene            complement(9435..10505)
                     /locus_tag="js4906-26-2_S25_scaffold_167_prodigal-single_2
                     0"
     CDS             complement(9435..10505)
                     /product="Predicted nucleotidyltransferase n=1 Tax
                     =Eubacterium rectale M104/1 RepID=D4JPP8_9FIRM"
                     /codon_start=1
                     /transl_table=11
                     /translation="MQINEIKAKLNSNEYSFLKTDKCLGSNVILLTAGGSHAYGTDTE
                     NSDLDIRGCAANSRMGILASGSFRQFTNMDELIGEDFEQFTDDATDTVIYSFNKFMFL
                     LANCNPNTIEMLGCRPEHYFYLSDIGRELINNSDMFLSKKAVSTFGGYAMRQMYRLRQ
                     LTTNKMPQADLEEHILHVLSSMEENFAGKYSTYPDDAIKLYIDTAVQKGFDKEIFMDV
                     KLHHYPLRDYCCLWNELQTTVKSYAKAGKRNEKAAAHKKIAKHSMHLLRLYMMCIDIL
                     EQQKIVTYREKEHDLLMDIRNGKYLGADDKPLPEFFELVNEYEKKLEYAKKNTTLPDE
                     PDYRRIMEFTAYVNERVVKGEM*"
                     /db_xref="UniRef100_D4JPP8"
                     /db_xref="era:ERE_33170"
                     /db_xref="D4JPP8_9FIRM"
     gene            complement(10508..11074)
                     /locus_tag="js4906-26-2_S25_scaffold_167_prodigal-single_2
                     1"
     CDS             complement(10508..11074)
                     /product="Putative uncharacterized protein n=1 Tax
                     =Eubacterium rectale M104/1 RepID=D4JPP7_9FIRM"
                     /codon_start=1
                     /transl_table=11
                     /translation="MFKNTISAILNEKANTDDRKKIIRQYCVWSGVLYLTGGLLADTA
                     AVWIIFYMNHIHKNINQYVQSNGSTGIVLAMTVFFLMTCCLLLVTVTAFVHVIVRLYA
                     FARPSEVRCAELTITGKHQKSANDIRYSISQFQVSAKTNKGIIQADCLSKTYNKVILG
                     QTCGLFYSLDGKVVKVSLSEKQTKSEAK*"
                     /db_xref="UniRef100_D4JPP7"
                     /db_xref="era:ERE_33160"
                     /db_xref="D4JPP7_9FIRM"
     gene            complement(11084..11626)
                     /locus_tag="js4906-26-2_S25_scaffold_167_prodigal-single_2
                     2"
     CDS             complement(11084..11626)
                     /product="Putative uncharacterized protein n=1 Tax
                     =Eubacterium rectale M104/1 RepID=D4JPP5_9FIRM"
                     /codon_start=1
                     /transl_table=11
                     /translation="MTLKEFTQKLNGREYNWPQFTKEELAIAKENGFIIVSGASDDLM
                     EIDGAINDEGDCFDGGTLKLDIADGKFVDSDEDESFDVVAIEARWCKDHDDEMNIIPW
                     TYATSVPHEKFMIYEDGKPYCQGIVFQNDALREPAAAPKTVEIELSREQFEKLKTVNE
                     GDRARFYCKEIRECFTLYNK*"
                     /db_xref="UniRef100_D4JPP5"
                     /db_xref="era:ERE_33140"
                     /db_xref="D4JPP5_9FIRM"
     gene            complement(11630..11977)
                     /locus_tag="js4906-26-2_S25_scaffold_167_prodigal-single_2
                     3"
     CDS             complement(11630..11977)
                     /product="Putative uncharacterized protein n=1 Tax
                     =Eubacterium rectale M104/1 RepID=D4JPP4_9FIRM"
                     /codon_start=1
                     /transl_table=11
                     /translation="MVKMICKDIRTREMPVDDNPVKLTYNKVIYIEELTELAAAIIDY
                     ESYCSGSDADADETVREHHEKLINKKYALLEEFADVTICLHLMKKAYGLTDEMISKAV
                     RIKLDNFKEKEKK*"
                     /db_xref="UniRef100_D4JPP4"
                     /db_xref="era:ERE_33130"
                     /db_xref="D4JPP4_9FIRM"
     gene            complement(11999..12130)
                     /locus_tag="js4906-26-2_S25_scaffold_167_prodigal-single_2
                     4"
     CDS             complement(11999..12130)
                     /product="Putative uncharacterized protein n=1 Tax
                     =Eubacterium rectale M104/1 RepID=D4JPP4_9FIRM"
                     /codon_start=1
                     /transl_table=11
                     /translation="MNLQRFKDKMQTENALPLNILLDEAPSVHKNGFTKVDAAREFM*"
                     /db_xref="UniRef100_D4JPP4"
                     /db_xref="era:ERE_33130"
                     /db_xref="D4JPP4_9FIRM"
     gene            complement(12263..13420)
                     /locus_tag="js4906-26-2_S25_scaffold_167_prodigal-single_2
                     5"
     CDS             complement(12263..13420)
                     /product="hypothetical protein"
                     /codon_start=1
                     /transl_table=11
                     /translation="MDFINIYCNSKDIKIKNIINQFMRHLSLYVFEYYNQKNGYQYSL
                     CDIFIISKNCNTNYINIKNKTKSIIVLADDYDIDINTSKIYYKNMDIKQFLFKLLYEM
                     EPILKEQKFIKQRLIYADSDYISIIYKIIEEYTKYEIFKSSLYMKYYPTNKIIFEKLS
                     QYRKFVQELEDFNSTQKSTLIEYTVLYAMYKIDIFCKKNSYELLYSSQAILNRCEKLL
                     YKYEYNETLRLLIADIHNELEEFGSKAINEYMSKYLLYIPYAYYKLSKCYEKYINDID
                     SAEISILNALMLNEYNYKIWYQYAKCLFCKNNVQGGIEALCNVLKILKEKWTDKILSP
                     VEYKYLQNVISELDSIKNESQYYINDKLLKEIKQLTNKDLMINFKDCIGIN*"
     gene            complement(13447..13992)
                     /locus_tag="js4906-26-2_S25_scaffold_167_prodigal-single_2
                     6"
     CDS             complement(13447..13992)
                     /product="Putative uncharacterized protein n=1 Tax
                     =Eubacterium rectale M104/1 RepID=D4JPP3_9FIRM"
                     /codon_start=1
                     /transl_table=11
                     /translation="MKNVKVIFTDADYELVTKAYVQYNKLEKDYYEKDVRFGASILVT
                     ILIGSLVFAFAQYIPHTIFADLIIIACTIILFIFVLKQTLAYDKKIDIVHKYKTDCFN
                     IKCNIADFIIHGNKVQFDTSTGNKLFYNIITPDIPYKCDILCSISVANEIPYTNNIVL
                     RLKEITDKHGYISYVWQAESA*"
                     /db_xref="UniRef100_D4JPP3"
                     /db_xref="era:ERE_33120"
                     /db_xref="D4JPP3_9FIRM"
     gene            complement(13979..14164)
                     /locus_tag="js4906-26-2_S25_scaffold_167_prodigal-single_2
                     7"
     CDS             complement(13979..14164)
                     /product="hypothetical protein"
                     /codon_start=1
                     /transl_table=11
                     /translation="MDNINIKEVFSEHDKKFNKMLVKEGKLVSLKQKKKPNRNYDFSS
                     EILEQYSRKRGILDEKC*"
     gene            complement(14164..14709)
                     /locus_tag="js4906-26-2_S25_scaffold_167_prodigal-single_2
                     8"
     CDS             complement(14164..14709)
                     /product="Putative uncharacterized protein n=1 Tax
                     =Eubacterium rectale M104/1 RepID=D4JPP3_9FIRM"
                     /codon_start=1
                     /transl_table=11
                     /translation="MKNVKAIFTDTDYELVTKAYERYDKLTEDYQFKSAVLELSSLIA
                     IVGGYMIMFILFAVTDDTFVGSTVVFSAAALSITLVALSAVYNKKNTTFTSYRTDCFN
                     IKRNMEEFTDNSNKIQFGMDILCDELFYDVCNPDYEYRRHMPSVANEIPDADNITLKL
                     KETIDKRGRISYIWQAESEDK*"
                     /db_xref="UniRef100_D4JPP3"
                     /db_xref="era:ERE_33120"
                     /db_xref="D4JPP3_9FIRM"
     gene            complement(14710..14895)
                     /locus_tag="js4906-26-2_S25_scaffold_167_prodigal-single_2
                     9"
     CDS             complement(14710..14895)
                     /product="Putative uncharacterized protein n=1 Tax
                     =Eubacterium rectale M104/1 RepID=D4JPP2_9FIRM"
                     /codon_start=1
                     /transl_table=11
                     /translation="MHIYLYAGAVLFFILLPMLFFLLLQAISSQNVRQIYISCTLAVL
                     TLVVSFALFAKDLLEGL*"
                     /db_xref="UniRef100_D4JPP2"
                     /db_xref="era:ERE_33110"
                     /db_xref="D4JPP2_9FIRM"
     gene            complement(14900..15340)
                     /locus_tag="js4906-26-2_S25_scaffold_167_prodigal-single_3
                     0"
     CDS             complement(14900..15340)
                     /product="hypothetical protein"
                     /codon_start=1
                     /transl_table=11
                     /translation="MKNKSKKFNPILLVPVIIAVIACLAITHLVIMQHEQKIVNQTIK
                     SMYPDAKNIGKKLSEYDRNLSFESGGLTYYYCLKKEDDKRIIYIMDRDDTARVVYKVD
                     YDTGDIVFPVSNKDVESLKPAEPATDSPDSTDTLIETETNYRQE*"
     gene            complement(15368..16084)
                     /locus_tag="js4906-26-2_S25_scaffold_167_prodigal-single_3
                     1"
     CDS             complement(15368..16084)
                     /product="Putative uncharacterized protein n=1 Tax
                     =Eubacterium rectale M104/1 RepID=D4JPP1_9FIRM"
                     /codon_start=1
                     /transl_table=11
                     /translation="MKKKKITLLAVVLATAAIFTGCTIEDEYVPVDTEIQVMETNDMG
                     VPSLSQTLDIPNEDFKLVCEYGTNGYDLNNWRVTDPKQISMKVHTQGLPDGYDVVIDH
                     VHADVSLLSISPQINGITQDSMDDTFHGQTQDGFAISNDTEYYNVFAIEGYTSQFYEL
                     WGCAFGSYGSLSSSYERLTENNIIQVGTYGEKISVVYDISIKKPGSDKYYTKSVMSTL
                     GVPVSQKLNKKDAVTGESVK*"
                     /db_xref="UniRef100_D4JPP1"
                     /db_xref="era:ERE_33100"
                     /db_xref="D4JPP1_9FIRM"
     gene            complement(16145..16534)
                     /locus_tag="js4906-26-2_S25_scaffold_167_prodigal-single_3
                     2"
     CDS             complement(16145..16534)
                     /product="HNH endonuclease n=1 Tax=Eubacterium rectale
                     M104/1 RepID=D4JPP0_9FIRM"
                     /codon_start=1
                     /transl_table=11
                     /translation="MSRHKPIPTATRKKLYEKYNHRCAYCGCELEYKDMQIDHVESVY
                     RNNDIAQTMSEKEMYDESNLLPACRQCNFYKSTFTVEQFRQRLKDVMMPNLQKDFRYR
                     LAVKYGLIEEIDKSIIFYYETLNKKQR*"
                     /db_xref="UniRef100_D4JPP0"
                     /db_xref="era:ERE_33090"
                     /db_xref="D4JPP0_9FIRM"
     gene            complement(16636..16839)
                     /locus_tag="js4906-26-2_S25_scaffold_167_prodigal-single_3
                     3"
     CDS             complement(16636..16839)
                     /product="Putative uncharacterized protein n=1 Tax
                     =Eubacterium rectale M104/1 RepID=D4JPN9_9FIRM"
                     /codon_start=1
                     /transl_table=11
                     /translation="MRIIIFAFITALLTVNFPIAASLIATNAEFNKKNALKNSYGYFI
                     GISTIVTTTITVAALIFIAKAFF*"
                     /db_xref="UniRef100_D4JPN9"
                     /db_xref="era:ERE_33080"
                     /db_xref="D4JPN9_9FIRM"
     gene            complement(16836..17078)
                     /locus_tag="js4906-26-2_S25_scaffold_167_prodigal-single_3
                     4"
     CDS             complement(16836..17078)
                     /product="Putative uncharacterized protein n=1 Tax
                     =Eubacterium rectale M104/1 RepID=D4JPN8_9FIRM"
                     /codon_start=1
                     /transl_table=11
                     /translation="MTKNKEFIYNKTRELGMLNGSSVETGYYTIDGEAKPEKVYLITR
                     FMRKDGTEDMRANALCSIEDAPALGEMLCRIKEDTL*"
                     /db_xref="UniRef100_D4JPN8"
                     /db_xref="era:ERE_33070"
                     /db_xref="D4JPN8_9FIRM"
     gene            complement(17081..17263)
                     /locus_tag="js4906-26-2_S25_scaffold_167_prodigal-single_3
                     5"
     CDS             complement(17081..17263)
                     /product="Putative uncharacterized protein n=1 Tax
                     =Eubacterium rectale M104/1 RepID=D4JPN7_9FIRM"
                     /codon_start=1
                     /transl_table=11
                     /translation="MELNLFNDTWVFDDKYFIICGPSCYEVHKMDKDSTNVYESEAFI
                     DCLRYVWNELQGKKGN*"
                     /db_xref="UniRef100_D4JPN7"
                     /db_xref="era:ERE_33060"
                     /db_xref="D4JPN7_9FIRM"
     gene            17390..17698
                     /locus_tag="js4906-26-2_S25_scaffold_167_prodigal-single_3
                     6"
     CDS             17390..17698
                     /product="hypothetical protein"
                     /codon_start=1
                     /transl_table=11
                     /translation="VAYKYYELLCGKLAESISIVFGQLILGISAANPKSFVVRASSMP
                     NFTEANLVFRKQIKLLNCDRIFAVKLLSEYQIRDQFSNDDIEKMPVYDEYCDQYFGQN
                     *"
     gene            17748..17912
                     /locus_tag="js4906-26-2_S25_scaffold_167_prodigal-single_3
                     7"
     CDS             17748..17912
                     /product="hypothetical protein"
                     /codon_start=1
                     /transl_table=11
                     /translation="MGKQINDTHNYPKCHGCPYYFGEIDSCMFGEDDVPDNLEKKCHN
                     ETEKDIEIGG*"
     gene            17917..18711
                     /locus_tag="js4906-26-2_S25_scaffold_167_prodigal-single_3
                     8"
     CDS             17917..18711
                     /product="Replicative DNA helicase n=1 Tax=Eubacterium
                     rectale M104/1 RepID=D4JPN6_9FIRM"
                     /codon_start=1
                     /transl_table=11
                     /translation="MSTKVANLIGYITDCDGGEGFVADSERMRNISFDTKIFGKNKKV
                     TIQPGLYVLRGTPAAGKTAFMLQMCNDFAQNAQKHITYYTFKESMRELMTRSLACAPA
                     VNQSNKQNFVKISDCEYFIGGSIQSVFCEYGYRIYFAECSANLRVHELEASIENNDIG
                     NVIFIDALQDLALTDSFADMLKQLKIFQKEHNLVVIASFLDAYADNADKRAIMNYADV
                     VWDLEADEVNDDDGNKANIRLTWTKNRFDFVPDTVYSYYPEYNIFL*"
                     /db_xref="UniRef100_D4JPN6"
                     /db_xref="era:ERE_33040"
                     /db_xref="D4JPN6_9FIRM"
     gene            18726..19577
                     /locus_tag="js4906-26-2_S25_scaffold_167_prodigal-single_3
                     9"
     CDS             18726..19577
                     /product="Putative uncharacterized protein n=1 Tax
                     =Eubacterium rectale M104/1 RepID=D4JPN5_9FIRM"
                     /codon_start=1
                     /transl_table=11
                     /translation="MNYKYGKWLQKEMIQFPHQLDVDPEGMVVLQCALEVSAEHSDSY
                     ISFEDFSVTTADNNVQSYAEFIKKTLDEECRKNFAGVMTEVITRNIKSADKDPEENTL
                     VFNAQGGINFDTGSFMDFSFGVPVWGDIDTLNSIIAFNINYKIGNKHVCLHIPVQVNL
                     TEDRSVTVLSIKYNPVNNVGGCAAYTTKDVPAVSIISDYEEYKQVEADTLNYDYKKLA
                     EKKFNMSFGMKFKKKKRPVRTKPLFTRNYSIKTAGTDETYFLNVPEEYGYRLPLYGVL
                     DEELSIV*"
                     /db_xref="UniRef100_D4JPN5"
                     /db_xref="era:ERE_33030"
                     /db_xref="D4JPN5_9FIRM"
     gene            19587..19718
                     /locus_tag="js4906-26-2_S25_scaffold_167_prodigal-single_4
                     0"
     CDS             19587..19718
                     /product="Putative uncharacterized protein n=1 Tax
                     =Eubacterium rectale M104/1 RepID=D4JPN4_9FIRM"
                     /codon_start=1
                     /transl_table=11
                     /translation="MRIIIAGDKEFTDQYRLTKVCNWISAYKKIVYGDMEIIGKKNI*"
                     /db_xref="UniRef100_D4JPN4"
                     /db_xref="era:ERE_33020"
                     /db_xref="D4JPN4_9FIRM"
     gene            19715..20038
                     /locus_tag="js4906-26-2_S25_scaffold_167_prodigal-single_4
                     1"
     CDS             19715..20038
                     /product="hypothetical protein"
                     /codon_start=1
                     /transl_table=11
                     /translation="MIKKFYDWLTYNPANIPITNLIRPIAFELIIIVIIMCVFCYALS
                     EKVSFKTIIGCFLLSPYVLLSFLWEICFLNENLFVYLVPLYPMIAFLLVKKLYSYKNS
                     ELLGN*"
     gene            20092..20283
                     /locus_tag="js4906-26-2_S25_scaffold_167_prodigal-single_4
                     2"
     CDS             20092..20283
                     /product="hypothetical protein"
                     /codon_start=1
                     /transl_table=11
                     /translation="MNVKYAKDYIQQINKLCNEINVFTEKRQEMLMRVRKFVTTLICV
                     KTFWSFVYKFHLYSIHKNK*"
     gene            20297..20755
                     /locus_tag="js4906-26-2_S25_scaffold_167_prodigal-single_4
                     3"
     CDS             20297..20755
                     /product="Putative uncharacterized protein n=1 Tax
                     =Eubacterium rectale M104/1 RepID=D4JPN4_9FIRM"
                     /codon_start=1
                     /transl_table=11
                     /translation="MKFQEELILTIIAGSREFIDQYRLNKVCNWIFAYKKIAYSDVKI
                     ISGTCRGADIMGENFAKTYNIPVKRFPADWKLYGRNAGNVRNRQMAEYASSNSSNNGV
                     LIAFANSRCKGTMNMINLAIDYKLDVFVVWYEEQRIERYNYKTNQFVKII*"
                     /db_xref="UniRef100_D4JPN4"
                     /db_xref="era:ERE_33020"
                     /db_xref="D4JPN4_9FIRM"
     gene            20931..21170
                     /locus_tag="js4906-26-2_S25_scaffold_167_prodigal-single_4
                     4"
     CDS             20931..21170
                     /product="Putative uncharacterized protein n=1 Tax
                     =Eubacterium rectale M104/1 RepID=D4JPN3_9FIRM"
                     /codon_start=1
                     /transl_table=11
                     /translation="MKQVLKAIRNDEEADYADIELSRKDVKGEDGTADGSVDMFIFIY
                     QNPSYKLEASVEVNQLEFGSDKLEEETFFLSIKGI*"
                     /db_xref="UniRef100_D4JPN3"
                     /db_xref="era:ERE_33010"
                     /db_xref="D4JPN3_9FIRM"
     gene            21336..21524
                     /locus_tag="js4906-26-2_S25_scaffold_167_prodigal-single_4
                     5"
     CDS             21336..21524
                     /product="hypothetical protein"
                     /codon_start=1
                     /transl_table=11
                     /translation="MVTLNNFKLLHEIINNNCKIGRAQTYTLVEIVGNKIFSGYLFCS
                     DRSRTKKRGCRNKNSRNL*"
     gene            21563..22735
                     /locus_tag="js4906-26-2_S25_scaffold_167_prodigal-single_4
                     6"
     CDS             21563..22735
                     /product="hypothetical protein"
                     /codon_start=1
                     /transl_table=11
                     /translation="MAKYRAFIKANIYPQNEDCNENNAFVIHIPEHISYDTEQKALDS
                     KTRWDYSFGFDNKNVVILICHVTVVDDGYVEIRNMPEYCYDYDTFVKLGGWIEHITRK
                     ENVVNIVRINEDFNHLYANLLNDIKTQIHIKPTDITIFECNKKDIQIPIPINHIVQNS
                     YVSSGNYNCNRPLVDDSFYKALSAFEPDDIKGKNCHIAEDYISLNDFNNENSGSIYYD
                     VRMQRIVDETEWTKHCYEYTVEQKRERKRALEKQGLLDAYNSLEMYLQSHNSIRKIEC
                     DASKDWQAPYEIIEKDLTYGYKLSGFEMLEDAIVWEITTYERPIKQNDCIRGMDICYL
                     MFKDGKTIEVVRQIDYKLMCGKNGVSEDDYETYRNQYIDISSIQLKCSKGVADEIY*"
     gene            22722..23006
                     /locus_tag="js4906-26-2_S25_scaffold_167_prodigal-single_4
                     7"
     CDS             22722..23006
                     /product="hypothetical protein"
                     /codon_start=1
                     /transl_table=11
                     /translation="MKYINENPTKTEKMLFEKYGLYLIYKDEDSYRYAPIHIENQYVY
                     PSSVEVENDMVEWEHDILFDIFTETVTIHGNYDSMGITLIHKRMKELNFN*"
     gene            23269..23637
                     /locus_tag="js4906-26-2_S25_scaffold_167_prodigal-single_4
                     8"
     CDS             23269..23637
                     /product="Putative uncharacterized protein n=1 Tax
                     =Eubacterium rectale M104/1 RepID=D4JPN2_9FIRM"
                     /codon_start=1
                     /transl_table=11
                     /translation="MVILNTSYENGKARIELNSEELALIALALKSQEAGKPQSVLSNN
                     FLMVSALVETGRISNIGDSSAIVNNSAIVKKTIPPSLETVVKDLSADKKIKETSDPAI
                     SVMCEPDPEPFFKKSKKETI*"
                     /db_xref="UniRef100_D4JPN2"
                     /db_xref="era:ERE_33000"
                     /db_xref="D4JPN2_9FIRM"
     gene            23637..23984
                     /locus_tag="js4906-26-2_S25_scaffold_167_prodigal-single_4
                     9"
     CDS             23637..23984
                     /product="Putative uncharacterized protein n=1 Tax
                     =Eubacterium rectale M104/1 RepID=D4JPN1_9FIRM"
                     /codon_start=1
                     /transl_table=11
                     /translation="MKYYLLETAPWETFYSAAAETTETIVNEFVSAYADYTKAEKFDK
                     TKHQPAKHMSGVKNDENIYILYRITGEPELWQIGSKVSDITGYIVPGLFHVRKIGAFV
                     SDDVETKSEVTQA*"
                     /db_xref="UniRef100_D4JPN1"
                     /db_xref="era:ERE_32990"
                     /db_xref="D4JPN1_9FIRM"
     gene            23981..24361
                     /locus_tag="js4906-26-2_S25_scaffold_167_prodigal-single_5
                     0"
     CDS             23981..24361
                     /product="Putative uncharacterized protein n=1 Tax
                     =Eubacterium rectale M104/1 RepID=D4JPN0_9FIRM"
                     /codon_start=1
                     /transl_table=11
                     /translation="MNIETIFHDYKELNALAKESSEHPHIGKTNLQKDLETVQVLDDN
                     VADITAITHDLGLYSATEEKITITYVKGGKEHTHDFFVDAKHLHIYKDKDFLIEGKLS
                     EDKKDYVFTVYIPEWSENGLPDED*"
                     /db_xref="UniRef100_D4JPN0"
                     /db_xref="era:ERE_32980"
                     /db_xref="D4JPN0_9FIRM"
     gene            24457..24681
                     /locus_tag="js4906-26-2_S25_scaffold_167_prodigal-single_5
                     1"
     CDS             24457..24681
                     /product="Putative uncharacterized protein n=1 Tax
                     =Eubacterium rectale M104/1 RepID=D4JPM9_9FIRM"
                     /codon_start=1
                     /transl_table=11
                     /translation="MTFYSIKLWPNKIARDMGEAICMSPMCAATDLDAVKAEVAQYDI
                     DATGCIEIVDKSTEEPLLHYEGGTWSEVTL*"
                     /db_xref="UniRef100_D4JPM9"
                     /db_xref="era:ERE_32970"
                     /db_xref="D4JPM9_9FIRM"
     gene            24782..25270
                     /locus_tag="js4906-26-2_S25_scaffold_167_prodigal-single_5
                     2"
     CDS             24782..25270
                     /product="hypothetical protein"
                     /codon_start=1
                     /transl_table=11
                     /translation="VNPEIKISVSETNIKQIEEIKEYNSKVCRWCRKIKTCTGLLTFL
                     FIILALRLAGFLGLAIISQAIWCIADALFVNYTEKTLFVNEDEECIRLVLSGKDLSPL
                     PLPLPNSSYGICCQIPDTDTGRIKNIYLDVVNEIPDSEKIVLKFIAQNKKVYGWYAEK
                     GE*"
     gene            25273..25572
                     /locus_tag="js4906-26-2_S25_scaffold_167_prodigal-single_5
                     3"
     CDS             25273..25572
                     /product="Putative uncharacterized protein n=1 Tax
                     =Eubacterium rectale M104/1 RepID=D4JPM8_9FIRM"
                     /codon_start=1
                     /transl_table=11
                     /translation="MRLKFRQDDIDVVIAVTNVHYCKHQSAVYGYNPNDETDEFGNIY
                     KCGLSVLQQDVTQTMVMLFVGISKMDCNDIVEELLKYGYADISDYDYTDILLIQD*"
                     /db_xref="UniRef100_D4JPM8"
                     /db_xref="era:ERE_32950"
                     /db_xref="D4JPM8_9FIRM"
     gene            25653..27173
                     /locus_tag="js4906-26-2_S25_scaffold_167_prodigal-single_5
                     4"
     CDS             25653..27173
                     /product="Uncharacterized protein conserved in bacteria n
                     =1 Tax=Eubacterium rectale M104/1 RepID=D4JPM7_9FIRM"
                     /codon_start=1
                     /transl_table=11
                     /translation="MDNLIFVAAAIAVIAVIIILVLITGYVKAPTDTAVIISGLKKEP
                     KYVIGRSSIKIPFLQRTDKLTLKMISVDVKTEESVPTNDYINVNIDSAVKVKVSMDPE
                     KMKLAASNFLNKNEDYIRNSVVDVLQGNVREIIGQMKLEEIVQDRKKFADKVQENAAP
                     DMAKMGLDIVSFNVQNVTDKAEVIENLGIDRIVSISKSAQISKAESLRDIAVAKASAD
                     KQANDARVEAETAIAEQNNALEIKKQELKKQSDIKKAEADAAYEIQEQEQRKTIEIAT
                     ADANIAKQEKEAEIKEKEIAVREKSLDAEIKKQADAEKYARMQKADAEKYEQEKRAEA
                     EKFTKLQAAEATRAQYEAEAEGIRAKGLAEAEAMEKKADAMAKYGKAAMTEMIIKVLP
                     QMAEAIAKPLESIDKVSIIGGAGDSGMSAISDNVPQVLAKTIESVKETTGFDLTEVMK
                     ANTYDAKVNNNINVATDFGEKLAENAVKESIDEIDNAPAEVKPSNSRVDVTPENKQ*"
                     /db_xref="UniRef100_D4JPM7"
                     /db_xref="era:ERE_32940"
                     /db_xref="D4JPM7_9FIRM"
     gene            27284..28249
                     /locus_tag="js4906-26-2_S25_scaffold_167_prodigal-single_5
                     5"
     CDS             27284..28249
                     /product="Putative uncharacterized protein n=1 Tax
                     =Eubacterium rectale M104/1 RepID=D4JPM6_9FIRM"
                     /codon_start=1
                     /transl_table=11
                     /translation="MRINIKPFTKEEVNTINPFMQKEVLTDNNDEIITTFLDVKNSLE
                     AAADEDADVTNILHLAFDNEKSIKRIKVFGDSVFLVKILMLLTAFRGSVLPEGAKPGM
                     KFLSENFFTVEFDSIDGLQNILLDDASVNYGLDLIYLNELGVAKLIIDGIRETEEFVD
                     GLIALQCASDFKLFDELTEQILDNDELRLSFAKTVTTAILDKKLGFVSGRHKNGTVDW
                     GIAVVPDGGIDSCDPNDLLAIPIIDNSPYKTQHELHQQYGPEKICNAVFESVVTNLFD
                     TDNRKGVLAFLDALGMKLNVIPKKISDFEADSDEDVDESSMFSEI*"
                     /db_xref="UniRef100_D4JPM6"
                     /db_xref="era:ERE_32930"
                     /db_xref="D4JPM6_9FIRM"
     gene            28358..28615
                     /locus_tag="js4906-26-2_S25_scaffold_167_prodigal-single_5
                     6"
     CDS             28358..28615
                     /product="Putative uncharacterized protein n=1 Tax
                     =Eubacterium rectale M104/1 RepID=D4JPM4_9FIRM"
                     /codon_start=1
                     /transl_table=11
                     /translation="MKLMETGIDAEELQKLQTLTELMYTAKTLYRNVSELHSQIGKSQ
                     DKSVLELSLDACLAFNKLYDALQTEQKFLLNDIEIDIPENM*"
                     /db_xref="UniRef100_D4JPM4"
                     /db_xref="era:ERE_32910"
                     /db_xref="D4JPM4_9FIRM"
     gene            28727..29365
                     /locus_tag="js4906-26-2_S25_scaffold_167_prodigal-single_5
                     7"
     CDS             28727..29365
                     /product="Putative uncharacterized protein n=1 Tax
                     =Eubacterium rectale M104/1 RepID=D4JPM3_9FIRM"
                     /codon_start=1
                     /transl_table=11
                     /translation="MKFYHGTSIENFLKIVHDGGFDSKVSNWLVSDSTRVYMASVGQD
                     YWDYSDKERQEYAEDFEDELREAFETAVGNAQIAAAVVGSVYNSVVVLEFEIPDNIVM
                     EYIVDDDSVENAHGCYEITESDLNKLITDGTIKVYTHQLLGAYKPYARVFYLPVRNRF
                     FNESEVPEDVMKLAWLVKDLYPDNLFNYEDDVKRAGFILGDKDWKPEGGQAA*"
                     /db_xref="UniRef100_D4JPM3"
                     /db_xref="era:ERE_32900"
                     /db_xref="D4JPM3_9FIRM"
     gene            29362..29628
                     /locus_tag="js4906-26-2_S25_scaffold_167_prodigal-single_5
                     8"
     CDS             29362..29628
                     /product="Putative uncharacterized protein n=1 Tax
                     =Eubacterium rectale M104/1 RepID=D4JPM2_9FIRM"
                     /codon_start=1
                     /transl_table=11
                     /translation="MIKALVLAVIFAVLFIAGIIVSVVFDVADKLAAVLHKNGKVYKF
                     FCNNAKKICTAGFTACILAIVFAGTYLAYGILDECAQIYLNVRW*"
                     /db_xref="UniRef100_D4JPM2"
                     /db_xref="era:ERE_32890"
                     /db_xref="D4JPM2_9FIRM"
     gene            complement(29710..31512)
                     /locus_tag="js4906-26-2_S25_scaffold_167_prodigal-single_5
                     9"
     CDS             complement(29710..31512)
                     /product="Putative uncharacterized protein n=1 Tax
                     =Eubacterium rectale M104/1 RepID=D4JPM1_9FIRM"
                     /codon_start=1
                     /transl_table=11
                     /translation="MAALEDFGGQATLTVESKLMEWLIKQADLLKLATMINMNDELTK
                     WVKDGHELAQPFEVPAEISSEFEDLCKQQEIAFSQLNYDSKDYPLADPSETGVMVYTC
                     KQCDRDQAYRIAKACEKKLNKEKNFELTADTINEEFNGIETNMLTNLTNVEADILQKE
                     MAANNIYSAKLYNAETKTYAVEISAQDMEERTFKDEMTPLERSMAASVLKLSNPALME
                     YLNRKDTAREAASGVIEQASHNPEIAQVLADPEHPKNRFIIKDSKVMFTIDNTVMNTY
                     DLANKKEKESCLGDIARYDTLVVTTEQKYNEERKNNFDNFKQLAKKNAEARILNVNID
                     DVAKELERKDLIDFTIHKSDQPIDDPSKPEILQGHDFAQKEFRLERTDEVRDIIGKIS
                     PTNGQETDLNQYDRDDLTFKNDGSVEVKQKINLDLGQNVEELVSNAQNVLTRFGISQA
                     KEHMEVTTKINQYAVAGEALAKGGYEVGQLDDIDLEKVVRDYEDRENMENAYYGENHD
                     YNYVNGDIPMPEEMVDVQIKDDMYENIATGESMTYEEAMNMPSEEEPDLDDNLANGLL
                     DEDGPAAIAGEDIWAGDDDEDIEYDDNYDDFMFD*"
                     /db_xref="UniRef100_D4JPM1"
                     /db_xref="era:ERE_32880"
                     /db_xref="D4JPM1_9FIRM"
     gene            31978..32154
                     /locus_tag="js4906-26-2_S25_scaffold_167_prodigal-single_6
                     0"
     CDS             31978..32154
                     /product="Putative uncharacterized protein n=1 Tax
                     =Eubacterium rectale M104/1 RepID=D4JPM0_9FIRM"
                     /codon_start=1
                     /transl_table=11
                     /translation="MFELEDAFDGKDAVNPILSYVYEASKVLGIKQFGMVIYNTVINF
                     DASQVYDTETFKIN*"
                     /db_xref="UniRef100_D4JPM0"
                     /db_xref="era:ERE_32870"
                     /db_xref="D4JPM0_9FIRM"
     gene            32258..32821
                     /locus_tag="js4906-26-2_S25_scaffold_167_prodigal-single_6
                     1"
     CDS             32258..32821
                     /product="signal peptidase I, bacterial type (EC:3.4.21.89
                     )"
                     /codon_start=1
                     /transl_table=11
                     /translation="MNTENIKAFAEKHSELLKDVGQSLIVIVTAVIFAVILGKYVFLN
                     ANIPSASMENTIMTGDKLIANRLYYNKHDPARGDIVIFNAPDTGEEYIKRVIGLPGEK
                     VEIKDCKLYVDGKCLKEPYLKDEKWTNDNGPYTFNVPKGSYLLLGDNRNNSFDAREWK
                     HTYVKRDAIKAKAGLRYYPFDRFGVVQ*"
                     /db_xref="era:ERE_32860"
                     /db_xref="D4JPL9_9FIRM"
                     /db_xref="UniRef100_D4JPL9"
                     /db_xref="3.4.21.89"
     gene            32840..34570
                     /locus_tag="js4906-26-2_S25_scaffold_167_prodigal-single_6
                     2"
     CDS             32840..34570
                     /product="UPI0003D5D86D related cluster n=1 Tax=unknown
                     RepID=UPI0003D5D86D"
                     /codon_start=1
                     /transl_table=11
                     /translation="MKTDLVSNLPSGMQERVNNAGSDVEKWLAERKERAKYIDDLSLE
                     NESDSEEGIEFYFVNEFITGDLRVEISAIAKDFFANCADVCRQVDEKKDGLHAVDYFT
                     GDYDKASYGINMIGDQFSLMIIHYLYYGTKLGNEFCKKQLIALHRTFHKKEYNSIKRF
                     SKLTGYDIFDILGDDMSDGSAARIIVISRLLGIEIEKDRNFEVICKLTNKHLREDIPK
                     EKYSKIYDGDYHDEDCESFDRNLFIAKDIVNGYLAAYKKDIATIKSCIRNTAYRYFSV
                     NEKLYNMSIVENWLRNGSIFVTNTVEAVANALSDPDYEYDYTDPQVVKDASDDERFQM
                     LNELMMASFINFMMQIVFAGNLSAISDNWFLFKDDYHNKLYKSMVTDKSVDEDEAKPD
                     DYKQDESDDRADLIAQINELKSQVKMQESEISSLRGENKKVKSLQRELDKLKYESADD
                     KKELAALRSFVYELDNESETETTKNNIENMKKALKNKRLTIIGGHQNLVNYLKQEFPD
                     WTYTATEVRSDIPLSKLVNQDLTVFCAEHICHAFYYKYLHMARKNNLKIGYMQGSNIN
                     QIITQLYNQL*"
                     /db_xref="UniRef100_UPI0003D5D86D"
     gene            complement(34613..35968)
                     /locus_tag="js4906-26-2_S25_scaffold_167_prodigal-single_6
                     3"
     CDS             complement(34613..35968)
                     /product="uncharacterized domain HDIG (EC:2.7.7.72 3.1.4.-
                     3.1.3.-)"
                     /codon_start=1
                     /transl_table=11
                     /translation="MNNITINIPRGAATIIDTLQNNGFEAYLVGGCVRDSILKRPVHD
                     WDITTSATLDEMKKVFSDTKIIETGIKHGTLTILSIDGFYECTTYRIDGAYSDGRHPD
                     IVRFTKSLAEDLKRRDFTINAMAYNDKEGLIDLFGGRLDLMDHVIRCVGNPKDRFKED
                     ALRIMRALRFAAQLEFDLEMKTMVAAFQMSDTLTKVSAERINGEFCKILTQPMGSQII
                     NDYREIIAVFIPEIRDMFNFEQNNPYHMFNVWDHTIEVLARAALFMDPNNLALALAAF
                     FHDIGKPHSYQDGPDGIRHFYSHTAKSAEMTDNIMRRMRFNNSIREQVVTLVKYHDAD
                     IKPEAKYIKRWLNKLDSESLLKCLFMLKYADISGQAIKGRTERLKVINHLFAVRCDIL
                     KQQACFSLKDLAVNGGDLIAAGMKPGKEIGAVLNQMLELVLNDECANDKDALLKAVGI
                     E*"
                     /db_xref="era:ERE_32820"
                     /db_xref="D4JPL5_9FIRM"
                     /db_xref="UniRef100_D4JPL5"
                     /db_xref="2.7.7.72"
                     /db_xref="2.7.7.21"
                     /db_xref="2.7.7.25"
                     /db_xref="3.1.3.-"
                     /db_xref="3.1.4.-"
     gene            complement(36140..36859)
                     /locus_tag="js4906-26-2_S25_scaffold_167_prodigal-single_6
                     4"
     CDS             complement(36140..36859)
                     /product="Transposase-like protein n=5 Tax=Campylobacter
                     RepID=H7TI13_CAMCO"
                     /codon_start=1
                     /transl_table=11
                     /translation="MMNGFSVRKTASICSIHKDTAFIWRHKVLDALQNMAESVNLDGI
                     IEADKTFFAISYKGNHTRSTTFTMPKASYKRGHSSHLRGLSHENVCVPCAVNRNGQSI
                     SKITNTGRVSTKDLHKLYDGRIKENSVLVTDKMNSYKRFATKNDINLIQLKTGRTKKG
                     IYNIQHINSYHSELKRFLYQFKGVSTKYLNNYLVWNNLINYAKETDAEKKNIFVTFVL
                     TTSKTIRNKDIPNREPVPFVA*"
                     /db_xref="UniRef100_H7TI13"
                     /db_xref="cjl:PJ17_01170"
                     /db_xref="C3W5R1_HAEPR"
                     /db_xref="H7TI13_CAMCO"
     gene            complement(36856..37086)
                     /locus_tag="js4906-26-2_S25_scaffold_167_prodigal-single_6
                     5"
     CDS             complement(36856..37086)
                     /product="Uncharacterized protein n=1 Tax=Campylobacter
                     jejuni RepID=Q4VR88_CAMJU"
                     /codon_start=1
                     /transl_table=11
                     /translation="MATIKDALDIIGKLTIKNRERLRTMLLSTVSVKSADMESFLTEE
                     RFSNGKVCPLCGCTHIVRNGHRKDGTQNSLIV*"
                     /db_xref="UniRef100_Q4VR88"
                     /db_xref="cjl:PJ17_01170"
                     /db_xref="Q4VR88_CAMJU"
     gene            complement(37273..37491)
                     /locus_tag="js4906-26-2_S25_scaffold_167_prodigal-single_6
                     6"
     CDS             complement(37273..37491)
                     /product="hypothetical protein"
                     /codon_start=1
                     /transl_table=11
                     /translation="MEKSYFGNGDYIFMTEQATSHKLQIGKIVAEYFGSKANSSYYSV
                     MFGDGEIEKIPMAEFENTAKLLRKKDEN*"
     gene            complement(37629..39068)
                     /locus_tag="js4906-26-2_S25_scaffold_167_prodigal-single_6
                     7"
     CDS             complement(37629..39068)
                     /product="Putative uncharacterized protein n=1 Tax
                     =Eubacterium rectale M104/1 RepID=D4JPL4_9FIRM"
                     /codon_start=1
                     /transl_table=11
                     /translation="MGDRVFEFSELREVTYSKHLTYVPEMCFKNSKLAAFEIPKQVTA
                     LKTGCFENTNLKTINLSGIITLDNGIFFNCLSLREIILPETITEIPDNFCLRCQCLEK
                     IDLSHVKAIGTNAFSECSNLDAGNLSAKIDRHAFEGTAVRNLDIKDISELDEGVYQNC
                     ENLESVTISGDRAIPNGLFSGCKNLKNVTIDEGITAVGDSAFFKTAVEKIILPSTVIV
                     VRSDAFRECRQLREVILNDGLKTIAESAFKQTENLSEISIPDSVKHIGSECFACSGIK
                     SVKLPENSAFTAILWETFFGCKNLETVKLPDSVNVIDYYAFSECTSLKSINLDKVQVI
                     GSSAFAKTALEHITLSARKIGSGAFAQCENLKKADLSGIGTKKVDSRLFFECMNLSKI
                     SLPKNQIKIFGDDCFCHTAIREITFDVNNVIVGSNAFGMTNLKKAVIKENCNNILFQD
                     YAFRQAEIEEFVIPDFLEKVINHDLERIF*"
                     /db_xref="UniRef100_D4JPL4"
                     /db_xref="era:ERE_32810"
                     /db_xref="D4JPL4_9FIRM"
     gene            complement(39121..39354)
                     /locus_tag="js4906-26-2_S25_scaffold_167_prodigal-single_6
                     8"
     CDS             complement(39121..39354)
                     /product="Putative uncharacterized protein n=1 Tax
                     =Eubacterium rectale M104/1 RepID=D4JPL4_9FIRM"
                     /codon_start=1
                     /transl_table=11
                     /translation="MKITTYKTDKKVQAISESSTERRVVDGFFLTIIDGVLIDVEYGN
                     TSADVLTIPDDVRVISKQAFEDVCVKEVILHRG*"
                     /db_xref="UniRef100_D4JPL4"
                     /db_xref="era:ERE_32810"
                     /db_xref="D4JPL4_9FIRM"
     gene            39538..40503
                     /locus_tag="js4906-26-2_S25_scaffold_167_prodigal-single_6
                     9"
     CDS             39538..40503
                     /product="Putative uncharacterized protein n=1 Tax
                     =Eubacterium rectale M104/1 RepID=D4JPL3_9FIRM"
                     /codon_start=1
                     /transl_table=11
                     /translation="MDRDDMENREIYVHDTQVSKREIENAEESLHTREIIGDSSSILL
                     YKLRKAAFDGTLTPYKVDFLRKDITNFTICRILMHMLINVADFRTTDKDEKKEVIARL
                     AGLYLPLGDKHKTVDWNALMDKSPALFAKMAEYYLEIVRKFDEALSLFDHNDVFCKQC
                     RIRRISNAIYKGKITIFVSGNNDVYMKFVDGSKEYSVSLVLGNYSWMKQKDKEDKSPE
                     EKSLFGLNMTPQDPFEDTTEEALVNFSLEAIADRIDLIFSHWRDANLDPDAVISFYRM
                     LSMILEDKNLCIQSDNCPEIKKCRNIMVKINDPRCNPFMSSGMHW*"
                     /db_xref="UniRef100_D4JPL3"
                     /db_xref="era:ERE_32800"
                     /db_xref="D4JPL3_9FIRM"
     gene            40513..40866
                     /locus_tag="js4906-26-2_S25_scaffold_167_prodigal-single_7
                     0"
     CDS             40513..40866
                     /product="Putative uncharacterized protein n=1 Tax
                     =Eubacterium rectale M104/1 RepID=D4JPL2_9FIRM"
                     /codon_start=1
                     /transl_table=11
                     /translation="MLIMILSVIILGSGFALSGIGMFIFARYLLAEDTAAIILAPDVY
                     SVDGDIVKDTAWNIVHIHKSAKTGDVVHIRIGRKSRRVVSNMVSILILILCGGGLSFI
                     GYVCIVLTSNIITLI*"
                     /db_xref="UniRef100_D4JPL2"
                     /db_xref="era:ERE_32790"
                     /db_xref="D4JPL2_9FIRM"
     gene            complement(40957..41370)
                     /locus_tag="js4906-26-2_S25_scaffold_167_prodigal-single_7
                     1"
     CDS             complement(40957..41370)
                     /product="Putative uncharacterized protein n=1 Tax
                     =Eubacterium rectale M104/1 RepID=D4JPL1_9FIRM"
                     /codon_start=1
                     /transl_table=11
                     /translation="MIKTIENVLRNEEDLPAGVLADLSLDDESYFELLSKSAEDLPKE
                     FFITKQDSEYEANCDVVRFNGTTKELKELMCGIVDDDITAMLKEDEEPVQYTSSAKHV
                     NEFAAGKYVANVTYSNSHIVTIMAIDMGSVREISL*"
                     /db_xref="UniRef100_D4JPL1"
                     /db_xref="era:ERE_32780"
                     /db_xref="D4JPL1_9FIRM"
     gene            complement(41470..43263)
                     /locus_tag="js4906-26-2_S25_scaffold_167_prodigal-single_7
                     2"
     CDS             complement(41470..43263)
                     /product="Putative uncharacterized protein n=1 Tax
                     =Eubacterium rectale M104/1 RepID=D4JPL0_9FIRM"
                     /codon_start=1
                     /transl_table=11
                     /translation="MKITVKETNLFKFAKEEDSADKKSFEPEFTIEGATLKNCKTNGC
                     KVVKVPAKVTVIGDYAFYRSDVEEVILPNGLKTIGEAAFYQCSSLKKINFPEKLERIK
                     HFAFKSCTALESVDFPKEMLYIESSVFENSGLKHVTLPEKLIHHDRNGENIFAETVLE
                     TVNIPRNFSLETGMFADCHQLKSVKISCGKSVSKNCFAGCENLEDISLDSISWFGDGA
                     FKRCKSLKTKELTLYPYQHVHSNVFVECSFEKVHIENVDGLGTGVFKKCSLLKEVTIN
                     APKADSLVNMGIFEGCSNLETVTFTDEADTNIVSIGEYAFFDCKKLTGIKLPKNLKRI
                     ASFAFQNTGLSSITFPENLKGINEGAFSYTDLEEINIPDSVEFLDQGVFNGCVKLKKA
                     HLSKRLTTIQTSCFTECKELCEITGIENVRAINCRAFARCRNLKEFDFSNINSIGKSA
                     FECSGLEKIECSSRLMNLGKQTFARCINLKRVDLSRCMDLGKIPEECFNDIDNELDLR
                     LPAKALTFERRCLHGLKLDHLIIYPGSYLIEFALYGVEAQTLEFLPVKDENCIQTCLY
                     TGRELTGPKIHELIVPDYMYDKYKEIWDKME*"
                     /db_xref="UniRef100_D4JPL0"
                     /db_xref="D4JPL0_9FIRM"
                     /db_xref="era:ERE_32770"
     gene            43548..44531
                     /locus_tag="js4906-26-2_S25_scaffold_167_prodigal-single_7
                     3"
     CDS             43548..44531
                     /product="Putative uncharacterized protein n=1 Tax
                     =Eubacterium rectale M104/1 RepID=D4JPK9_9FIRM"
                     /codon_start=1
                     /transl_table=11
                     /translation="MSDMIKLRQRFCKDCDIPVNIFDEPYFSDRLKLFDFLYNSISKW
                     DLFKSELAKYDSAMDYFADYSRIKDEAVETVRSTEGFQLFTAYGINDFSIKNKGLPVS
                     KIYNPENNGRVFLSIDMRKANFSALREYRDDIFGGSDTWEAFISRFTDNKHIINSKYI
                     RQVIMGNLNPKRQTAYEKVLMDKLLTNILHAKVISKENVAAFLADEIVFDVTDLENRR
                     EVIANIYKISGQAPYMNTEVFSLHKIYGYGVDGYIKNVYSNVYLMDNAAHSIKVKCVD
                     KDMMTFVARYLLKEPVTDLDRTFYCNGLLAKFEQVPEITTDLKFDNKIDGN*"
                     /db_xref="UniRef100_D4JPK9"
                     /db_xref="era:ERE_32760"
                     /db_xref="D4JPK9_9FIRM"
     gene            44708..45271
                     /locus_tag="js4906-26-2_S25_scaffold_167_prodigal-single_7
                     4"
     CDS             44708..45271
                     /product="Putative uncharacterized protein n=1 Tax
                     =Eubacterium rectale M104/1 RepID=D4JPK8_9FIRM"
                     /codon_start=1
                     /transl_table=11
                     /translation="MKSIKRMYVGRSGSGKSYECIELAKNHCNGITIIFAGIPIFKKE
                     KDELRSCGFTFCDTKDLYELDPKKGNKYYIYNAYPSALKFHMFDDIWDFLINNIKRLN
                     KKDVLIIFDEGVISDFKIPQGFMLSTDNRQMKMKFLSKIVRYFLKSGIVFTIQEEDPT
                     VLGEIKKFNVLSILGTDYEVVVKDYAK*"
                     /db_xref="UniRef100_D4JPK8"
                     /db_xref="era:ERE_32750"
                     /db_xref="D4JPK8_9FIRM"
     gene            45331..45759
                     /locus_tag="js4906-26-2_S25_scaffold_167_prodigal-single_7
                     5"
     CDS             45331..45759
                     /product="Putative uncharacterized protein n=1 Tax
                     =Eubacterium rectale M104/1 RepID=D4JPK7_9FIRM"
                     /codon_start=1
                     /transl_table=11
                     /translation="MGVTIESPNYSIDLGPAGFNRLRQKVADLTATDIAEHYSKLTDG
                     MFLVGDERQKFMACYNKKIAELNAKYNEKYSNILDFLYESDCSGKMDTEHCKSIWEII
                     KDYNDDICYGYAGRSDCAKFSDFKDIVKDCIDKCVEMEWW*"
                     /db_xref="UniRef100_D4JPK7"
                     /db_xref="era:ERE_32740"
                     /db_xref="D4JPK7_9FIRM"
     gene            45835..46497
                     /locus_tag="js4906-26-2_S25_scaffold_167_prodigal-single_7
                     6"
     CDS             45835..46497
                     /product="Putative uncharacterized protein n=1 Tax
                     =Eubacterium rectale M104/1 RepID=D4JPK6_9FIRM"
                     /codon_start=1
                     /transl_table=11
                     /translation="MLKKYLQFLIDSFEKLTSLGGSNSTWNDYFLTVGNEFLVILIGL
                     AYIVAIFLIVYIPIFGNKKLIRRIRKNDKWYKFYSLYEKYTVAVLKIRSIVSNIEQNE
                     DVRILNEYAYNDHLVKELIETLNKFGIQIPGVNFKKGDKFDKELLNNTLKEFNLQSRL
                     PMEEISKHKWDNCGDFTEFNIFGESWNKEARYNVKCIASCSGLLLIYAIFVIPLILML
                     FK*"
                     /db_xref="UniRef100_D4JPK6"
                     /db_xref="era:ERE_32730"
                     /db_xref="D4JPK6_9FIRM"
     gene            46576..47184
                     /locus_tag="js4906-26-2_S25_scaffold_167_prodigal-single_7
                     7"
     CDS             46576..47184
                     /product="Putative uncharacterized protein n=1 Tax
                     =Eubacterium rectale M104/1 RepID=D4JPK5_9FIRM"
                     /codon_start=1
                     /transl_table=11
                     /translation="MQIRKKFKYSRDNDGQINIIYNIPDEVYTNARIKGEPFAKLKVG
                     HPRLFKIVKELYDYDILITAIVILITIGFTAIFIELLVFCVRPISMLAIVGTIAIFLI
                     IVLLAYVQCRIQKMLEQSEPYHIRAELFKAIVYDETRIYPSYSNKKKKITDIEIDCEE
                     NPYSCSDYIYCQFSPPLKNGKSCTVEFWFADDLKYETIIKRK*"
                     /db_xref="UniRef100_D4JPK5"
                     /db_xref="era:ERE_32720"
                     /db_xref="D4JPK5_9FIRM"
     gene            47405..47704
                     /locus_tag="js4906-26-2_S25_scaffold_167_prodigal-single_7
                     8"
     CDS             47405..47704
                     /product="Putative uncharacterized protein n=1 Tax
                     =Eubacterium rectale M104/1 RepID=D4JPK3_9FIRM"
                     /codon_start=1
                     /transl_table=11
                     /translation="MYKFIDKCQTTAACILVICLFIFAISLIGFVVSDRMIFYSIKNA
                     MADYFNTDVKLHNDEQLIVNGDEYYEYKYDDEKDEIILDKINSDKKIIIKDVFGK*"
                     /db_xref="UniRef100_D4JPK3"
                     /db_xref="era:ERE_32700"
                     /db_xref="D4JPK3_9FIRM"
     gene            47891..48418
                     /locus_tag="js4906-26-2_S25_scaffold_167_prodigal-single_7
                     9"
     CDS             47891..48418
                     /product="Putative uncharacterized protein n=1 Tax
                     =Eubacterium rectale M104/1 RepID=D4JPJ8_9FIRM"
                     /codon_start=1
                     /transl_table=11
                     /translation="MKNKYQKLHRIVIGKPGSGKSFYILSNVKEDNKINIICYPEAIG
                     TYGDVYRKAFPGIFLKYRQDVITAIPQHITSINENTLLKCNHHYSPNIFKFIEWAKQY
                     GEDLSRYRFVFLDSLWNQLNQADKIKYFLLLSELNTEIVIEMGGLDELLEMTIRDYNS
                     KIINNYWTILEKECS*"
                     /db_xref="UniRef100_D4JPJ8"
                     /db_xref="era:ERE_32620"
                     /db_xref="D4JPJ8_9FIRM"
     gene            48663..48896
                     /locus_tag="js4906-26-2_S25_scaffold_167_prodigal-single_8
                     0"
     CDS             48663..48896
                     /product="Putative uncharacterized protein n=1 Tax
                     =Eubacterium rectale M104/1 RepID=D4JPJ6_9FIRM"
                     /codon_start=1
                     /transl_table=11
                     /translation="MFIRTMDGELINSDSIIEIQGVFSSWLHVKISDGTSHYIDENDA
                     SKFIPENELRQFESDIEWLRLQWATGGKVDGEN*"
                     /db_xref="UniRef100_D4JPJ6"
                     /db_xref="era:ERE_32600"
                     /db_xref="D4JPJ6_9FIRM"
     gene            48975..49268
                     /locus_tag="js4906-26-2_S25_scaffold_167_prodigal-single_8
                     1"
     CDS             48975..49268
                     /product="Putative uncharacterized protein n=1 Tax
                     =Eubacterium rectale M104/1 RepID=D4JPJ5_9FIRM"
                     /codon_start=1
                     /transl_table=11
                     /translation="MKLIDATIQPKALTDYILERESTFIRVLEEGDNDFLLALLTDYF
                     KEQPTAYDVDKVVSEMEKDKFIDCETILSDIHQGFNAGLSRAIEIGKGGEVNG*"
                     /db_xref="UniRef100_D4JPJ5"
                     /db_xref="era:ERE_32590"
                     /db_xref="D4JPJ5_9FIRM"
     gene            49261..49383
                     /locus_tag="js4906-26-2_S25_scaffold_167_prodigal-single_8
                     2"
     CDS             49261..49383
                     /product="Putative uncharacterized protein n=1 Tax
                     =Eubacterium rectale M104/1 RepID=D4JPJ4_9FIRM"
                     /codon_start=1
                     /transl_table=11
                     /translation="MAKWNASVGLQLSIDYDDIEADTQEEAEQTAIGRYRLEQL*"
                     /db_xref="UniRef100_D4JPJ4"
                     /db_xref="era:ERE_32580"
                     /db_xref="D4JPJ4_9FIRM"
     gene            49437..50021
                     /locus_tag="js4906-26-2_S25_scaffold_167_prodigal-single_8
                     3"
     CDS             49437..50021
                     /product="Putative uncharacterized protein n=1 Tax
                     =Eubacterium rectale M104/1 RepID=D4JPJ3_9FIRM"
                     /codon_start=1
                     /transl_table=11
                     /translation="MSRVLPILFNMKMVRAILDCRKSCTRRIIKPQPQGYFEVSEEPL
                     YIYDTDGKQGKITPPYQPGDILYVRETFIQAAAHIFWYKADDKPWMSKDLLWKPSIHM
                     PKEAARIWLKVKDVRVEQLQDITGLSIQKEGIELDPNECAGKFDFISELFFLFQRLWD
                     STIKKSDLNRYGWDANPYVWVIEFERCEKPKEEM*"
                     /db_xref="UniRef100_D4JPJ3"
                     /db_xref="era:ERE_32570"
                     /db_xref="D4JPJ3_9FIRM"
     gene            50083..50292
                     /locus_tag="js4906-26-2_S25_scaffold_167_prodigal-single_8
                     4"
     CDS             50083..50292
                     /product="hypothetical protein"
                     /codon_start=1
                     /transl_table=11
                     /translation="MRDKIIKKINKAKPEFHYVDQFLENEEITRVCSFCGKAYKDKKI
                     TINGVPCYKYAICGDCKKQKFGTDF*"
     gene            50599..>50817
                     /locus_tag="js4906-26-2_S25_scaffold_167_prodigal-single_8
                     5"
     CDS             50599..>50817
                     /product="MutT/NUDIX family protein n=1 Tax=Eubacterium
                     rectale (strain ATCC 33656 / VPI 0990) RepID=C4ZF18_EUBR3"
                     /codon_start=1
                     /transl_table=11
                     /translation="MNKVDANGLTEQEFLAEYKPGDYDRPSVTVDMMVLRMKEDLSCM
                     QVLLIKRKAHPEIDKWALPGGFINIKESA"
                     /db_xref="UniRef100_C4ZF18"
                     /db_xref="ere:EUBREC_2408"
                     /db_xref="C4ZF18_EUBR3"
ORIGIN      
        1 AATGAACTTT TCTACATTAT AAGTATGATA GATTTGCTGC TGCCGAATGG CTTTCCATAT
       61 GAGAAAGACA CCACAGGAGA GTGGTGTTTT GGTATTTGTG GTTTTGCTAT TCAGATTGTT
      121 GCAATTTCAA AAGTAAATAA AAAAAAGGGC ATGTGTATTC TGCCCGTTCT TCTTTACTTC
      181 ATCATTTCCT TTAGCCTTCC TTTAGCCTCT TCTTTTGACA AAAATACGGT ATCTCCAATT
      241 GCTGATATTG TATATATTGT ATACACAAAA GCTTTCCATT CATCTTTTGT TACTGTTGAG
      301 ATGGTGACTT CTCCATACAT TTCGACACTG CATTTTGTGC ATATGGCTTC TTCTATGTGG
      361 TATACGGGTT TTCCTTGTCT GATATTTTCA GGTCTAATAA GCCATACAGT TTTCCCCAGC
      421 AGGGCAGCAG CCTCGCATAC TGATTTACCG AGTGCATTTT TGTCCTTAGT CCACTCGCAC
      481 ATTCTCTGTT TTTCGAGCGC ATTCTTAATA AGTAGGAGAC TGTCAGCGTA GTCGGTGTTA
      541 ACAGGTGCGT CCTTTAGCTT TTCTGATACT GCTTCTAATG TTTTCTCAAT CGTCATAATG
      601 TTTGCCACCT TTCCAGTCGT TGATGCCTCT GATAAGTACA ACAATCCCTG CAGCGCCAAT
      661 AAGTATATAA CTCGTATATT TCATATACAG AGCATTTCCC TCAGAGACAA AGCATACAAT
      721 GCCTAATGCT GCTGGTGTAA TAATGAGTGT CAGTACAGCG AAAATAATTG TTGAGGGTCT
      781 TCTTATGTCC ATGCGATCAG TTCTCCTTTC CTACATCCTC AATGTCCAGT CAGGCATTTT
      841 CCATTCCGGA TCACCTATTT TGTTATGTAC ATCGGCCAGT TTATTTTTGC ATGCAACAAT
      901 AAGTTCAAGC AGTTTAATGT CATCAGTGGC AAGTATATCA GTATCTGACT GATTAATTGT
      961 CTCGGAAATA TTGTCAACGA ACTGTCTTAT GATTATCTTG CATTTTAGCA TCAATTCATC
     1021 ATCTGATTTC GTTTCCTTTT GCTGACATAC ACTGTCTAAC CCGCTGAGCC ATTCGGTTGT
     1081 TACACCTAGT TTCTTGGCTA TTTCTGTTAG TTCATTAATT GGCGGCAGCA TTTCTCCATA
     1141 AAGATATATT AGTGGAATAC CAATATCTGA TACTGTTAAT TTTGCATTGC TTAATGCCTG
     1201 CGCTAGTCTT GCAGCAAACA ATTGCGCGCG CTCTGATTGT GTCAGCATAA TTATTTCTCC
     1261 TTTTCTTCTC CGATATACTG ATAACTTATT ATCAAAACAT CCTTTACACC ATATTTTTTC
     1321 TCAATTTTGA ACTCCACAGC CCGAAGCCAT GACAGTGCCT CCTCTTCATT TTTGCTGTTT
     1381 TCAATGCGGC TGTTGATTGA AAGAATAGTA TTGCAAGCTA AACCCGGGTG CCCATAGCAC
     1441 ACAAAATATA AATAGTTCAT AAATTTTTTC TTCTCCTTAC GTTTTTTCAT ATTGAGGCAC
     1501 CGCAGAAAAG CAGTGCCCTG ATACAATTAT TGTGCAATCT TATAATAAGT AACATCATCA
     1561 GTATCATTAA TATTTGATAC TTCTAGCATA TTGTCTTTGT AAGTAAAACT ATACTGTGCA
     1621 TTATCACAGC TAAATGTTCC AGATAAATTA ATTGTATCAA AACTTGTCAT AACAGCACCA
     1681 TTGTACTTAG ATTGTATTTT ATTCTGTATT TTCTGCTGTA AGTTGGTTGC GGGGGATGAG
     1741 ACAATGGAAG AGGAACTGTT GTTGGCGTTT GAATCGCTGT CAGTTTTGTC TGTATTGCTC
     1801 GCATCCACAT CATTTACCTT GTATGATATG CAGTCTTTCT TTTTGTTAAC CTTATTTGAT
     1861 GTCTTTTGGT TGTTTTGCTT TACACCGTTG ATGAATACTG CGTCAACATT TACGTTGGTG
     1921 TCGGTAAATA CTGTTAATTT CTTTGTGTCA TCGTCATAAT CAAAGGTGTA TTTTGAACCG
     1981 TCTGATACGA AGCTATGTTG CTCACTATAA TTATGGTAAT TAACTACATT ATCATAATTA
     2041 GCATTAATAG TTGTTTTTAT GGTCTTATTG ATTTCTTCAA CAGCATCACA ACAATAGCCA
     2101 CAAAATCCGA ACAATGAACT CAATATTATT CCTGCAATAA GAAAAGTGCA TATGCAGTAT
     2161 TGAAAGTCGT AATCTTCCAA CGATAAGTAA AATCCTGCAA TAGCTGCAAT TACCAAGCCT
     2221 ATAATTATTC CAATTGTCAT TATAATATTT TCTCCTTTGT CTTAATCTTT GTATTTATAA
     2281 CATACTGTGC TTTCAGGCTC ATCTGTGTTC ACAACTTTGA GAGTCTCGTT CTCCCACGAA
     2341 AAATTATACT GGACATTATC GCATGTGAAG GTTCCTGATA GACTTATCAC ATCAAAACTG
     2401 TTAATGACAG CATTTTTATA TGTATCATGT ATTCTGTCCT GTATTTTCTG AGGCAAATCG
     2461 CTGTTGTCAG TGTTGTCTTT TTTTTGATAT ACATTATTAT TGCTATTAGC AGATGTTTGA
     2521 GTATCAGTCT TATTTTTATC ATCTGTCTGA TAAGATACAC AGTCTTTCTT CTTATCGGTA
     2581 TTATAAGATG TCTTTTCCTT ATTTGATGAT GAATTATTCT GTTTAATTCC ATTAATAAAT
     2641 ACTGCATCAA CAGATGAATT TGTATCAGTA AATACAGTTA AAGTCTTTGT TTTCTTATCG
     2701 TAATCAAATG TATATTTTGA ACCATCAGAA ACAAAACTTT TATTAGTATT GCCATTATGG
     2761 AAATTAACTA CATTATCATA ATTGCTATTA AGTGTATTTT GAATTGTTTC ATTTATTTTA
     2821 TTTTCCTTAT CTGTGTCATA TCCTACGAAT CCAAATATAG TAGCAAAGAA TATTATATAT
     2881 AACATTCCGG CTATTAATAC TGGAAAAACC CATTCACGGT CACCATAAAC GTCCATATTA
     2941 TTAAATGCCA ATGCTGTAAA AAATGTTAAA ACAACTCCTA CAATTGTTCC TATAATTATT
     3001 CCTGTTGTCA TTATGATTAA TTTTCTCCTT TAAATTGTAT TTATATTATG GTAATTGATT
     3061 ACATTATCAT AATTAGAATT AATGGTGGTT TCAATTGATT TTTCCACTTT AATGTTGTTA
     3121 TTATCAATTA TTCCTGCGCA GGTTGCCAAT GAAGTAATGA TTATTCCTAC AATAATTGTT
     3181 TGTGGAATCC AATGGTTACA CATCAAATTA TCATAAGATT TATAACAAAT TACTCCGACA
     3241 AAAAATGTTA AAATTAATCC GGATATGATA CCAATTACTG TAAAACTTAA ATTCATCATT
     3301 TTTTTTGCTC CTTAATCCGG TATTTTAAAT CCCAGTTCTT TTGCACGTTC CTTGTATGCT
     3361 TTTATTGCTT CATAGTCTGT ATATTCCTCT GCATAAAAAG TATGAGAGAG AGGAAATGCT
     3421 ACTAAAGAAG CAATGTCAGT GATTTCAGCC TTATAATTAT CAACCCTTTT CTGATTTGCT
     3481 TTTTTAGTAA CGGCAATCGC TTCCTCTTTT GTTACAAACA GATTGTTTGG TAACTGGTGG
     3541 GTAGTACCAA TAAAACTGTC CTCCGAGTAT GACTTTCCTT TGATTTCTAT TATGTAGTCT
     3601 TCATTGTCTG AGCGTTTTGT TATCTCACTT ACAAATCCAC ATACAATTCT TTCTGTCCAA
     3661 TGCTCCTTGA GCCACACTTT TTGATTGATT TTAATGTCAT TAACGTTAAT CATCTTTTTC
     3721 TCCTTTTCAT TTGACTATTT TCTCTTTAAG AAAAGATATT GACTGGCTTA TAAATATTAA
     3781 ACTGATAGAG TCCTTTATCG TTCAAATAAC CTTTGATGAG CCAGTAATCT TTATCGTGTT
     3841 CATACAGCTT GTTGATACTT ATTTTATCGC TTGAATATTT TAACACGCCG TTGCCATCAT
     3901 ATTTTCCAAT GTAAAGCTGA TTCTTAAAGT TTCTGTACCT GATAATTATA TTATCTGTGT
     3961 GGGCAAATCC ATCATCTTCA ATAGAAGATA AAAGATTTTT AATGAAATCG CATTCTAACA
     4021 TGCAGTGTGT ATAATTGTAC CAATCGTTAC AATAGCGGAA AATAAATATT AGGTACAATG
     4081 AAAGAGATAC TATAAATATT ACTGCCAATA TTTTATTGCT TGAACTTACT GGGTTGCCGA
     4141 GTATTGCAAA ATAAATAATA ATTAAAGCAG TCAGTAGCCA TAATGGTATT AGAAAGGATA
     4201 TTTTGTTAAT TTTGCTATCT AACTTTAGCG CGCGTTTCTT TATTTCTTCC GAATTTAAGT
     4261 TAAAATTTTC ATCTAAATCA AATTTAATTT TCATTGTTTT CCTCTAATAG TTTCTTCCTT
     4321 ATAAATATCT GTCGTCGGCA TGTTCCAGTA CAAAATATCC AAATAATGCT GCCATACCAT
     4381 CAAAGTTCTC ATTGCTCATA TCCACAGCGA GAATTTCTAA TATTTCATTG TCAAACTCAT
     4441 CCACAAGCTT GTGTTCAATT GCCCACAGCC TCATTTCTTC AAATTTTTTC TCTGCAAATG
     4501 ATTTTGCCAT CTTTGTTTCT CCTTGTAATC TCTGATAATT CTGCTTATTT CCTCCATTTC
     4561 TGTATCGGAG AAAAACATAT CCCCTGCTTC AAACACTTCG CAGTCCACAG GTTCGCAGCA
     4621 TGGAAAGTAT GTCCGTCCGC ATTTCAGACA CTCTATTTTA AGACAACCCA TGCTACCGTG
     4681 TTCAAAACTT CTGCTGTTGT CTGAAAGCAC TTTAATGGAA CAATAGGGAA ACAGGCCGCT
     4741 TTTTGGCTGA ATTACAGTGT AGTAATGGTT CATTCATAAT TTTCTCCTTC CATTATTTTG
     4801 CTAATCCTAT GATGTTATAA GTAACATTGC CATTATCCCA TTTCGTTGTC CTTAGCAGCG
     4861 CATCTGTTGT TTCTCCAATC TTATCATGGT ACAGCTCATA TGACTCCTTA TCTGTCAGAT
     4921 AATATTGTTT GCCATTATAT TCAACCGAAA TGTGATAAAC GGTCAGACAT GGCGTGTACC
     4981 TGAAGGATTT GACGTTATGT ATTGAGGTCA TGTACGAATC GCGATAATAT TCGTCTACAA
     5041 TCTTAACCTG CACAGTTGAA TCCTCCGTAC TTTCGACTTC TGCCGGTTTT GTGCATCCTA
     5101 TAAGAGAGCA CGCAAAAAGG ATTGTTAACA GAATAAACAC TGCTGTCTTT TTTGTCTTAT
     5161 TCATGATTTC CCTTCCTTTT TCATTGTTTT AACTGCAATT CCCGCTGCAC ACGCTGCCGA
     5221 CATAAGACTG AGTGCCGGTG CTGCCTGTCC GATTACTGCA AACGAAAATG GTATTGCGGC
     5281 AAGGTTTATC ATTGAAAATA TAAGCAGCAG AAGTGCTACA TGCCACATAT TTGCTGACGA
     5341 TTTTCTCATG TTTTTATCCT TCCTTATACT GTTTTTGCAT ACCAGTCTAG CGAGATCTGG
     5401 CCTTTTGCAT CTGTATCCTC TTTGACGGTT ATGATAACAT TACCATCTGC CGGAATATTA
     5461 TTAATGGCTT CAATATGGCG GGCTCTACAG TCAGGCAGAT TGTATATTAC TGTATTAGGA
     5521 CAGGTTTTAC TGACTGAAAG TTCAAGACTG TTTCCATATT TTAATGTTTC CTGCATGCGT
     5581 TCGAGCATAA ATTGATAGTG CAGGGATTTC ATAAAGCAAT TGTCATGTAT TGATTGAAAG
     5641 ATATAGTTTA TCAGAAACAA AATTATTGCA GATATAAGAC TTATCCCAGC AACGGCAATA
     5701 TAATATAGTG AATTTTTGAC CACTGCGCCA GCTATAAAAG CAAACATAGC ACTGAGAGCT
     5761 ATCCCGGCTA TTATTCTAAA GAAAATAGCT AAGTCAAGGT ATCTGTCTGA TAATTTTTCG
     5821 TATTTGCAAC GAAGCTTTTC TGCCAGCTCT TTATCTGCCT CTGAAAATAT TACTTTAATT
     5881 TTCCTCATAT TAATCCTCTT ATATTCTCAT GCTTTTCTTA TATAATATGT ACAAATTTAT
     5941 ATTTGTCCAA AAAAAATTAG TATTTTTTCA TGAATACTTT TTGTGCGAAA TTATTGATAT
     6001 ATGATTTTGG GTACTCATTT GAAAATATGT TAGTTTCTTA TTACGGAATC CATATTTATA
     6061 ATAAGTGTAG AACACCCTAT CCATAGGAGC CGCTGCGCCA CATGGGAGTG GAGGTTTATG
     6121 AAACAGAAGC CTAATTTCTG GGCATTGGTT CCAATGTTGT ACGAAAAAAA CTCATGAAGA
     6181 GTGACAGAAT TCCAAAACAA GGGGACATCT AAAAGAAACC AAAAGAAAAG GCCATTAGAG
     6241 CTAGAAAATA AAAAGTGAGT AGCATAGAAG AAGTTCGAAA AATTATGGGA TTTGGCAACA
     6301 ATTTTCATAT GTGCGATGTC AGTGAAGTAG CAGAAGATCA TATTCACTTG GAAAGTTGGG
     6361 ACGAAGACGT TCCAAATACT GATTTTGAAG CAGTTGCAGA ACGAATTGCT AACGATGGAT
     6421 ATGATATATC AGGATTTAAA TTGTTAGAGA TACCTCATCC AAAAGTATTT TGTTTTGGAA
     6481 AACAAGACAC GGATGAGTAT TTTGACGTTG TGAATTTTTA TGGAGATGGT TGGCACATTG
     6541 CGTATATAAA AGATTCTAAT AATGTAATAG CCGAATGTAT TGAAGAAGCT ATTAATAAAA
     6601 ATGAATGGTG ATGATTCTTT AGTAACGCTG ATATTAATTG TTGTTAACAT ATACCTTATT
     6661 TCGTTTGGAC AAATTTCGTA TTTGGAATAT TATATATAAA AAAGAAAATA AGAAAAAGTA
     6721 AAGAGACTGG AAAGATTGTG AGGAAAATTC TTAATGAATA GAAGGGTGAT AGAGTGTAAT
     6781 AAATGTCAGG AGTGTCTAAA CCAAAAAATA TTATTAGATT TTCAAGATAA TGCAGATATT
     6841 ATGATTATTG GACTGTCAGC ACGAATTAAG AAATACGAAG ATGAAACACC TCTTGATAGC
     6901 AGAACCCGAA GTGGGAAAAT TATAGATGCT TTTGAAAATA TTGCTCAAAA GCATTGTATG
     6961 TCCGTTTATA GAACTAATTT GGTAAAATGC GCCCCTATTG ATTCTGAAAA AAGACTCCGA
     7021 TATCCTAATG ATAAAGAAAT TAATGCATGT TTTGAAAAAC TAACAGATGA AATAAATAAT
     7081 ATAGCTCCTA AACTTATTAT ATTATTAGGA AATATTGTTA GAGAGTCATT TCAAACTAAT
     7141 TTCAATATCA ATATATGTAA ACCTAAAGAA AATAGTTTAC AAGTCGTGAA ATGGAATAAT
     7201 ATCAATATAA TATCTATTTA TCATCCGTCA TACATAAAGC GATCAAAGAA TAGAGAATTA
     7261 AGATATTATA GACTATTTGA TGAGCTGCTT GATGACATGG ATGAAGATTA ATTGTCTGTA
     7321 ATTTCATACG GATAAAAATA AAGTCTTGGA GGTAATAATA TGACAAAAGC TGTAAACATT
     7381 GAGAAGCAGA AAATGATCTG ATTCTTTTTA TTACAGAAAT AATTAAGGGT AACACTGGTG
     7441 AATTTATCTA TATCGACACA AGTATGCAGG TATTATATCT GCATACTATT TTCCGGTCTG
     7501 CATACTATTT TCCGGTACTG CCGACAACAG AATAGCAAAC TTTATGGAGG ATGAGCATAT
     7561 GGAACAAATA ACAAGAGTAC AAATACAAGA GAGCCTAGAT ACTTACGTGA AAACTTATAT
     7621 TACAGACGCT GAGTGGCATA TCAGCCTTGT TGAAGACTTC ATGCATTTGT TAACAGGTAA
     7681 TAGCTTTAAT GTAACTGATT TGCAGGATTC GAGATGGATT AGAACTATAA TTGATAATAA
     7741 CAAAGATGAT GAATATGCAA AAAAAATATT AATGCGAAAT ATGCCGGAAA GATATATCTC
     7801 TGGGTTATTT AATGCCGTAA TAAGGGAGAC AAATCATGGA AGATAAATGT GCTAAAATAT
     7861 ACGCATGCAG GCATTATATC TGCATACTAT TTTCTGGTAC TAACAACAGA ATAACAAAAA
     7921 ATAAGGATAC GATTTTTCGT ATCCTTTTTT ATGCAAGAAA ATAAGCGCTG TGGTCTGGTA
     7981 AATTAATTTT TAAAGGCCTC GATTTCGAGC CCTTTACAAT CAGAATGGGA TAATCTACTT
     8041 TAGTAGACAT TTTTATAAAA ATTATTCCTT TCTTATCAGA TTTTCAATTA CCATTGCAGC
     8101 ACAGCCGACG GAGCTTTCAT CATAGATTTC GCATTCTGCA TAAATTATAT CAGCAATTCC
     8161 TTTTGTCAGC TTGCCAATTT CTTCATTGAG TTTTGCGATT TTGTTGCGAT TTTTGTTAGA
     8221 CCGTCTCTTT GGAACCGCAT CTCTTTCAAC AAGTATCTCC TTAATTCTGT CTGAGTCTAT
     8281 ATTATAATTG CTGACAGTCT CAAATTCAAT CCTTTCTCCC GTTACAGGAG AAAAGGGTAT
     8341 TGGCAGATAG CATATGTGTT CTTCGAGCCC ATTGTACTGA AGATTATCAT CATAAGCATT
     8401 AAAGAATACT ATTCGGTCAG CTAGTTTACT CAACTTATAA CTTTTAAGCA TATTTTTAAG
     8461 CTCGTTTTCA TTTTCGCTGT TATGTAAGTT GAAAAATACG TACTGTCCGC AGGTGTATTG
     8521 ATCTACTTTA ATCATTTACA TTCTCGTTTT CCTCATTAAC CTTCTTGATA ATTTCTTTGA
     8581 TGAGATATTT AACAATTTCT GCCTGAGTAT GTGATTTATT GGCATATTCC CTGATCTCGT
     8641 CTGTTAAAAA TGCCGGATTT ACACTGTTCA TATAAGTTTC AATCATCATC AGACGTTCGT
     8701 CTGCTTCGTA TGGAACGAAC TCTGTTATAT TTTGGAATCG TCTGAGTAGC GCCTTATCGA
     8761 GCAGATCCGC TCTGTTCGTT GCAGCAATAA CAATCTGACC GTCTACAAGG TCGTCAAGCG
     8821 CCTGCATAAG AGAAATGGTG ATGCGGGCGA TTTCGCCATC TGCCCCGCCG CCACCTTTAC
     8881 GCGCAAGGCC TATACAGTCA ATCTCATCAA GCATAAGCAT ACATTTCATA CCCTTGCAAA
     8941 AATCGAATAC GCGCTGGATA TTCTGTGAAG TTTTTCCCAT ATAAGAGTCA ATAAGATATG
     9001 AAAAATTCAG ATACACATAA GGCAGTTCCA GTTTGTATGC AGTATATTTT GCGAATTCTG
     9061 TCTTTCCGGT GCCGGGGATT CCTGATAGAA GAGTACTGTT TGTATACGGG ATTCCATATT
     9121 CAAGAAGCTT TGTCGTGGTG TTTACTGCCT TTATTATTCT GGTAAAGACG TCTGCCTGCT
     9181 GCCTGCCAAG ATAATATCTG TTTTCATTGA AGTCTGAAAC ATCAATCATT TTGACGAGTC
     9241 CCTTGATGTT CATAGGCACT TCCATAACAT TATCTGAACC GTTTTCAAGC AGTTTCTTGT
     9301 AGTATTGAAC CTTACCTTCA TTTTTCTTTG TGCTGTCCTC AACGCAGCAG CATATTGCAT
     9361 ACTGCTTTGC ATCCTGTATT CTGTTTTCCG CTATCGCCCT GATGCAGGCA AGCATGTTGT
     9421 CGCTCATTCC CATCTTACAT TTCTCCTTTT ACGACTCTTT CGTTTACATA TGCGGTGAAT
     9481 TCCATGATTC TCCTGTAATC AGGCTCATCC GGCAGAGTAG TGTTTTTCTT TGCATACTCC
     9541 AGCTTCTTCT CATATTCGTT CACAAGTTCA AAGAATTCCG GAAGCGGTTT GTCATCTGCG
     9601 CCAAGATACT TTCCGTTTCT GATGTCCATA AGCAGATCAT GTTCTTTTTC GCGGTATGTT
     9661 ACAATTTTTT GCTGTTCCAA AATATCAATG CACATCATAT ATAGTCTGAG CAGGTGCATT
     9721 GAGTGCTTTG CTATCTTTTT GTGAGCAGCA GCTTTTTCAT TTCGTTTCCC GGCTTTTGCA
     9781 TAGCTTTTCA CAGTTGTCTG CAGCTCATTC CACAGGCAGC AGTAATCTCT GAGTGGATAG
     9841 TGGTGCAGTT TCACATCCAT GAAGATTTCT TTGTCAAAAC CTTTCTGCAC AGCAGTATCA
     9901 ATATACAGCT TAATGGCATC GTCTGGATAT GTGGAATACT TTCCGGCAAA GTTTTCTTCC
     9961 ATGGAGGATA ATACGTGCAG AATATGTTCC TCAAGATCCG CCTGCGGCAT TTTGTTTGTT
    10021 GTAAGCTGCC TTAATCTGTA CATTTGCCGC ATGGCATATC CGCCGAATGT GCTGACTGCT
    10081 TTCTTTGACA GGAACATGTC GGAGTTGTTA ATTAATTCCC TGCCAATGTC TGATAAATAA
    10141 AAATAATGTT CAGGCCTGCA TCCAAGCATT TCAATAGTAT TCGGATTGCA GTTTGCAAGC
    10201 AGGAACATGA ATTTATTGAA TGAATAAATT ACTGTGTCTG TTGCGTCATC AGTAAACTGC
    10261 TCAAAATCCT CACCTATAAG CTCATCCATG TTTGTAAACT GTCTGAAACT TCCACTGGCA
    10321 AGAATACCCA TTCTGCTGTT AGCTGCACAT CCTCTTATAT CCAAATCGCT GTTTTCAGTG
    10381 TCTGTTCCAT ATGCATGGCT TCCACCGGCT GTAAGCAGGA TGACATTGCT GCCAAGGCAC
    10441 TTGTCAGTTT TCAGAAAGCT GTATTCATTT GAATTAAGTT TCGCTTTGAT TTCGTTTATC
    10501 TGCATGATTA TTTCGCCTCC GATTTCGTTT GTTTTTCTGA CAGGCTGACT TTTACTACTT
    10561 TTCCGTCAAG GCTGTAGAAT AATCCACATG TTTGTCCGAG AATGACTTTG TTGTATGTCT
    10621 TACTTAAACA GTCTGCCTGT ATAATTCCTT TATTTGTTTT TGCGCTAACT TGAAACTGCG
    10681 ATATTGAATA CCGAATGTCG TTTGCCGATT TCTGGTGCTT TCCCGTAATA GTCAGTTCTG
    10741 CGCATCTTAC CTCTGAAGGT CTTGCGAACG CATATAACCT TACAATTACA TGTACAAACG
    10801 CTGTTACTGT AACAAGCAGC AGGCAGCATG TCATGAGAAA GAACACTGTC ATTGCCAAAA
    10861 CAATGCCGGT TGAACCATTG CTTTGAACAT ACTGGTTTAT GTTTTTGTGG ATATGATTCA
    10921 TGTAGAATAT GATCCAAACA GCAGCAGTAT CGGCCAGAAG TCCTCCTGTG AGATACAATA
    10981 CTCCGCTCCA CACACAATAT TGTCTTATTA TTTTCTTCCG GTCATCTGTA TTTGCTTTTT
    11041 CATTAAGTAT TGCGCTAATA GTATTTTTAA ACATAATATT TCCTTATTTA TTATACAAAG
    11101 TGAAACATTC TCTGATTTCT TTGCAGTAAA ATCTCGCTCT GTCTCCTTCA TTCACAGTTT
    11161 TGAGTTTTTC AAACTGTTCC CTGCTCAACT CAATTTCTAC TGTTTTAGGT GCAGCCGCAG
    11221 GCTCTCTTAA AGCATCATTC TGAAAAACAA TTCCCTGACA GTACGGTTTG CCATCCTCAT
    11281 ATATCATGAA CTTTTCATGT GGGACAGATG TGGCGTATGT CCATGGGATG ATATTCATTT
    11341 CGTCGTCATG GTCCTTGCAC CATCGGGCTT CAATTGCAAC AACATCAAAA CTTTCATCTT
    11401 CATCGCTGTC AACAAACTTT CCGTCAGCAA TATCAAGTTT CAATGTGCCG CCGTCAAAAC
    11461 AGTCACCCTC ATCATTTATA GCGCCATCAA TTTCCATGAG ATCATCACTG GCACCAGAAA
    11521 CAATAATAAA GCCATTCTCT TTGGCAATGG CGAGTTCTTC TTTTGTGAAC TGTGGCCAGT
    11581 TATATTCACG CCCATTAAGC TTTTGGGTGA ATTCTTTTAA CGTCATGATT TATTTTTTCT
    11641 CCTTTTCCTT AAAATTATCA AGCTTGATTC TTACAGCTTT GCTTATCATT TCATCTGTCA
    11701 GTCCATATGC CTTTTTCATC AGGTGCAAGC AGATTGTTAC ATCTGCGAAT TCCTCAAGCA
    11761 GCGCATATTT CTTATTAATC AGTTTCTCAT GATGTTCTCT GACTGTTTCA TCAGCGTCAG
    11821 CATCAGATCC TGAGCAATAG CTTTCATAAT CAATGATAGC GGCAGCGAGT TCGGTAAGTT
    11881 CTTCGATATA TATAACTTTG TTGTATGTAA GTTTTACAGG ATTGTCGTCA ACCGGCATTT
    11941 CTCTGGTACG TATATCCTTG CATATCATTT TAACCATGTC GAGTTTATCT ATAACGTCCT
    12001 ACATAAATTC TCTGGCAGCA TCAACTTTTG TAAAACCATT TTTATGTACG CTCGGTGCTT
    12061 CGTCCAGTAG TATGTTAAGA GGCAGGGCAT TTTCTGTCTG CATTTTATCT TTAAATCTTT
    12121 GTAAGTTCAT AAAATTATTC CTTTCTTATA GCATTCTTTA TATATATAAT ATTTACAAAT
    12181 ATTCTTTTGT CCAATAAGAT TATGATGAAT TTATAAAAAA AACAGCAGGA GAGTTCCTCC
    12241 TGCTAAATAT AAGTTTTTTT TATTAATTTA TTCCAATGCA ATCTTTAAAA TTGATCATCA
    12301 AATCTTTATT TGTTAATTGT TTAATTTCTT TTAATAATTT ATCATTAATA TAATATTGGC
    12361 TTTCATTTTT TATGCTATCT AGTTCTGAAA TTACATTTTG CAAATATTTA TATTCTACTG
    12421 GAGATAATAT CTTGTCAGTC CATTTTTCTT TAAGTATTTT CAAAACGTTA CATAATGCTT
    12481 CTATTCCGCC TTGAACGTTG TTTTTGCAAA ACAAACATTT TGCATATTGA TACCAAATTT
    12541 TGTAATTATA TTCATTAAGC ATTAACGCGT TAAGTATCGA AATTTCAGCA CTATCTATAT
    12601 CATTTATATA TTTTTCATAA CATTTGCTGA GTTTATAATA AGCATATGGA ATATATAACA
    12661 AATATTTGCT CATATATTCA TTTATTGCTT TGCTGCCAAA TTCTTCTAAC TCGTTGTGTA
    12721 TATCGGCTAT AAGTAACCTT AGTGTTTCGT TATATTCGTA TTTGTATAAC AGTTTTTCAC
    12781 ATCTATTTAA AATTGCTTGG GAAGAATATA ATAATTCATA TGAATTTTTC TTACAAAATA
    12841 TATCAATTTT ATACATAGCA TATAAAACTG TATATTCTAT TAATGTTGAT TTTTGGGTAG
    12901 AATTGAAATC TTCTAATTCT TGAACAAATT TTCTATATTG AGATAATTTC TCAAATATGA
    12961 TTTTATTTGT TGGGTAATAT TTCATATATA AAGAACTCTT AAAAATTTCA TATTTAGTAT
    13021 ATTCTTCAAT TATTTTATAT ATAATAGATA TGTAATCACT ATCTGCATAA ATTAATCTTT
    13081 GTTTTATAAA CTTTTGTTCC TTAAGTATAG GTTCCATTTC ATATAGTAGC TTAAAGAGAA
    13141 ATTGTTTTAT ATCCATATTT TTATAATATA TTTTACTTGT GTTTATATCT ATGTCATAGT
    13201 CATCAGCTAA AACAATAATG CTCTTTGTTT TATTTTTTAT ATTTATATAA TTTGTGTTAC
    13261 AATTTTTGCT TATAATAAAT ATGTCACACA ATGAGTATTG ATAACCATTT TTCTGGTTAT
    13321 AATATTCAAA TACATAAAGA CTTAAGTGTC TCATAAATTG ATTTATTATA TTTTTTATCT
    13381 TAATGTCCTT ACTGTTACAA TAAATATTTA TAAAGTCCAT TGATGATTTA CTCCTGATAA
    13441 TTTTTCTTAT GCACTTTCTG CCTGCCAGAC ATAGCTGATA TATCCATGTT TATCTGTAAT
    13501 TTCTTTGAGT CTTAATACAA TATTATTTGT ATACGGGATT TCGTTGGCAA CTGATATACT
    13561 GCATAATATA TCGCATTTGT ATGGAATGTC CGGGGTTATT ATGTTATAAA ATAATTTATT
    13621 TCCCGTGCTT GTATCAAACT GTACCTTATT ACCGTGTATT ATGAAATCTG CGATATTGCA
    13681 TTTTATATTG AAGCAATCTG TTTTGTATTT GTGGACTATG TCTATTTTCT TATCGTATGC
    13741 TAACGTCTGT TTAAGGACAA ATATAAACAG AATAATAGTA CACGCTATGA TAATTAGGTC
    13801 AGCAAATATA GTGTGTGGAA TGTATTGTGC AAATGCAAAC ACCAGAGAAC CAATAAGAAT
    13861 TGTAACAAGA ATAGACGCTC CAAACCGAAC ATCTTTTTCA TAGTAATCTT TTTCCAGCTT
    13921 ATTGTATTGT ACATATGCCT TTGTAACCAG TTCGTAGTCT GCGTCAGTAA ATATTACTTT
    13981 AACATTTTTC ATCTAAAATT CCTCGCTTTC TGCTGTATTG TTCTAAAATC TCACTAGAAA
    14041 AATCGTAATT TCGGTTTGGC TTCTTTTTCT GTTTCAAACT AACCAGCTTT CCTTCTTTTA
    14101 CAAGCATTTT GTTGAACTTT TTATCATGCT CTGAAAATAC TTCCTTAATA TTGATATTAT
    14161 CCATTATTTG TCCTCGCTTT CTGCCTGCCA GATATAGCTG ATACGTCCAC GTTTGTCTAT
    14221 GGTTTCCTTG AGTTTTAAAG TAATATTGTC TGCATCTGGA ATTTCATTGG CAACTGATGG
    14281 CATATGTCTT CGGTATTCGT AGTCCGGATT GCAGACGTCA TAGAATAATT CATCACACAA
    14341 TATATCCATG CCGAACTGTA TTTTATTGCT GTTGTCTGTA AATTCTTCCA TGTTGCGCTT
    14401 TATATTGAAG CAATCAGTTC TGTATGATGT GAATGTTGTA TTTTTCTTAT TATACACTGC
    14461 TGATAATGCA ACCAATGTTA TGGATAGAGC AGCAGCACTG AATACTACTG TTGAACCTAC
    14521 AAAAGTGTCA TCTGTAACAG CAAATAAGAT AAACATTATC ATATATCCAC CGACTATTGC
    14581 TATAAGAGAT GATAATTCTA ATACAGCGCT TTTAAACTGA TAATCTTCTG TCAGTTTATC
    14641 GTATCGCTCA TATGCTTTTG TAACCAGTTC ATAATCTGTG TCAGTAAATA TGGCTTTAAC
    14701 ATTCTTCATC TAAAGTCCCT CCAGCAAATC TTTTGCAAAC AGTGCAAAGC TGACAACAAG
    14761 CGTTAACACA GCTAGTGTGC AGGATATGTA TATCTGCCTG ACATTCTGGC TTGATATTGC
    14821 TTGCAGCAGC AGAAAGAACA GCATGGGGAG CAGTATGAAA AATAATACTG CTCCAGCGTA
    14881 TAAATATATG TGCATGATTT TACTCCTGAC GATAATTTGT CTCTGTTTCA ATAAGCGTAT
    14941 CTGTGCTGTC AGGTGAGTCT GTTGCAGGCT CAGCTGGTTT TAAACTTTCC ACGTCCTTAT
    15001 TGCTGACAGG AAATACAATG TCGCCAGTAT CATAATCTAC TTTATATACA ACTCTTGCTG
    15061 TATCATCCCT GTCCATGATA TATATTATCC TTTTGTCATC TTCTTTCTTG AGACAGTAGT
    15121 AATAGGTTAA TCCGCCTGAT TCAAATGACA GATTTCTGTC GTATTCAGAC AGTTTTTTGC
    15181 CAATGTTCTT TGCATCCGGA TACATTGATT TGATGGTCTG ATTTACAATC TTTTGCTCAT
    15241 GCTGCATAAT AACAAGATGA GTTATTGCAA GACATGCAAT TACTGCTATA ATAACAGGAA
    15301 CCAGCAATAT TGGATTGAAT TTCTTTGATT TGTTTTTCAT TTTTCTTTTT TCCTTTCTTA
    15361 TTCTGTATTA TTTTACAGAT TCTCCTGTTA CAGCATCTTT TTTGTTAAGT TTTTGTGACA
    15421 CAGGAACGCC TAATGTACTC ATGACTGATT TTGTATAATA CTTGTCACTG CCGGGTTTTT
    15481 TAATTGATAT ATCATATACA ACGCTGATTT TCTCACCATA TGTACCAACC TGTATGATAT
    15541 TGTTTTCTGT CAACCTTTCA TATGATGAAG ACAAACTTCC ATATGAACCA AACGCACATC
    15601 CCCATAATTC ATAGAACTGA CTTGTGTAAC CCTCAATTGC GAACACATTA TAGTATTCAG
    15661 TGTCATTTGA AATAGCAAAG CCATCCTGAG TCTGGCCGTG AAATGTATCA TCCATGCTGT
    15721 CCTGGGTGAT TCCATTGATC TGAGGTGAAA TAGAAAGCAG CGATACGTCA GCGTGAACAT
    15781 GGTCAATTAC TACATCATAT CCATCAGGAA GTCCCTGTGT ATGTACTTTC ATACTTATCT
    15841 GCTTTGGATC TGTTACGCGC CAATTGTTAA GATCATATCC GTTGGTGCCG TATTCGCAAA
    15901 CCAGCTTGAA GTCTTCGTTA GGAATGTCTA ATGTCTGTGA TAGTGACGGG ACTCCCATAT
    15961 CGTTCGTTTC CATAACCTGT ATCTCTGTAT CGACTGGAAC ATATTCATCC TCGATTGTAC
    16021 ATCCTGTAAA TATAGCAGCA GTAGCTAATA CAACTGCCAG CAGTGTGATT TTCTTTTTCT
    16081 TCATTATTGT TTTTCTCCTT TTGTTTTTGT AAATACAATG GCAACTTTTT TACTTGGATG
    16141 CCTATTACCT CTGTTTTTTA TTCAAAGTTT CATAATAAAA TATGATACTT TTGTCAATCT
    16201 CCTCAATCAG CCCGTATTTA ACCGCCAGCC TGTAGCGGAA ATCTTTTTGC AGATTAGGCA
    16261 TCATGACATC TTTTAGCCTC TGTCTGAACT GTTCAACGGT AAACGTGGAC TTGTAGAAGT
    16321 TACACTGTCT GCACGCTGGA AGGAGATTAC TCTCGTCATA CATTTCTTTT TCCGACATTG
    16381 TCTGCGCAAT ATCGTTGTTG CGATAAACAC TTTCAACATG GTCTATCTGC ATGTCTTTGT
    16441 ATTCCAGTTC GCATCCACAG TAAGCACATC TGTGATTGTA TTTTTCATAT AGCTTTTTGC
    16501 GCGTTGCCGT GGGAATTGGT TTGTGTCTGC TCATGAAGCT TTCTCCATTT TCTTATAGTT
    16561 TTTAACATCA GATTTTTGTA AACCGGAATG TTATGAGTCA TTAGCATATG ATTCTTCTCA
    16621 TTTTGCTCTG TTTAACTAAA AGAATGCTTT TGCAATAAAT ATTAATGCAG CAACGGTAAT
    16681 AGTAGTGGTA ACAATGGTAC TTATACCAAT AAAATAGCCA TAACTATTTT TTAATGCATT
    16741 TTTCTTATTG AACTCGGCAT TTGTCGCTAT AAGACTTGCT GCGATTGGAA AATTAACAGT
    16801 AAGCAGAGCA GTGATAAATG CAAATATGAT TATTCTCATA ACGTGTCCTC TTTAATCCTA
    16861 CACAACATTT CTCCGAGCGC AGGTGCATCT TCGATAGAGC ATAGTGCGTT GGCTCTCATG
    16921 TCTTCAGTCC CATCTTTCCT CATAAATCTT GTTATCAGAT ACACCTTTTC CGGTTTAGCT
    16981 TCACCGTCAA TGGTGTAATA TCCGGTTTCT ACAGATGAAC CGTTTAACAT TCCAAGCTCT
    17041 CTTGTTTTGT TGTAGATGAA TTCTTTGTTC TTAGTCATAA TTAATTTCCT TTCTTCCCCT
    17101 GAAGTTCATT CCATACATAT CTGAGACAGT CAATGAATGC CTCGCTTTCA TATACATTGG
    17161 TACTGTCCTT ATCCATCTTG TGAACCTCGT AGCAGCTCGG ACCACAGATG ATGAAATATT
    17221 TATCATCAAA CACCCATGTA TCATTGAATA AATTAAGTTC CATAGTGCAT CTCCTCGTAA
    17281 TGCTTTGTCT GTATATATAA TATTCACAAA TGCGATTTTG TCCTAAAAGT TTCATGATTT
    17341 TCTTGAAATC CATATTAATT AGGAAGAAAA AGGAAAGGAA TGAATAGTGG TGGCGTATAA
    17401 GTATTATGAA CTTTTGTGCG GCAAACTGGC AGAGTCAATT TCAATTGTTT TCGGTCAGCT
    17461 AATTTTGGGA ATATCTGCTG CAAATCCCAA ATCATTTGTG GTCAGGGCAT CTTCCATGCC
    17521 GAATTTCACG GAAGCAAATC TGGTATTTAG AAAACAGATA AAGCTGTTAA ACTGTGACAG
    17581 GATTTTTGCA GTAAAATTGT TGTCAGAATA CCAAATAAGA GACCAGTTTA GTAATGATGA
    17641 CATAGAGAAA ATGCCTGTTT ACGATGAATA TTGTGATCAA TATTTTGGAC AGAATTAAAA
    17701 ATTGGAATAT TATATATGTA AAAAAAGCAG TAAAGGAGAA TATTAGGATG GGAAAACAAA
    17761 TAAATGATAC ACACAACTAT CCGAAATGCC ATGGTTGTCC ATACTATTTT GGTGAGATAG
    17821 ACAGCTGCAT GTTTGGCGAA GATGATGTGC CAGATAATTT GGAAAAGAAG TGTCACAATG
    17881 AAACAGAAAA AGATATAGAG ATAGGAGGAT AAGATTATGT CTACAAAAGT AGCTAATCTG
    17941 ATTGGTTATA TTACAGATTG TGATGGTGGT GAAGGATTTG TCGCTGACAG TGAGCGCATG
    18001 AGAAATATAT CTTTTGATAC AAAGATCTTT GGTAAAAATA AGAAAGTAAC AATACAGCCG
    18061 GGGCTCTATG TATTAAGAGG CACCCCGGCA GCAGGAAAAA CCGCATTCAT GCTTCAGATG
    18121 TGCAATGATT TTGCACAGAA TGCACAGAAA CACATTACTT ATTATACATT CAAAGAATCA
    18181 ATGCGTGAAC TGATGACAAG ATCGTTAGCA TGCGCACCGG CGGTAAACCA GTCGAACAAG
    18241 CAGAATTTCG TGAAGATTTC AGACTGTGAG TATTTTATTG GAGGTTCTAT TCAGTCAGTA
    18301 TTTTGTGAGT ATGGCTACCG CATTTATTTT GCGGAATGCA GTGCAAATCT GAGAGTTCAT
    18361 GAACTTGAAG CGAGCATAGA AAATAATGAC ATTGGAAATG TTATATTCAT TGATGCCCTA
    18421 CAGGATTTAG CGTTAACAGA CTCTTTTGCT GATATGCTCA AACAGCTTAA GATTTTCCAG
    18481 AAAGAGCATA ATCTGGTTGT AATTGCTTCG TTTTTGGATG CATACGCAGA TAATGCTGAC
    18541 AAAAGGGCTA TTATGAACTA TGCAGATGTT GTATGGGATT TGGAAGCAGA TGAAGTGAAT
    18601 GATGATGACG GCAATAAAGC CAACATTCGT CTAACTTGGA CCAAGAATAG ATTTGATTTT
    18661 GTGCCTGATA CTGTCTACTC GTATTATCCT GAGTATAATA TATTCTTATA ACATGGAGGC
    18721 TTATTATGAA TTATAAATAT GGCAAATGGC TTCAAAAGGA GATGATACAG TTCCCTCATC
    18781 AGCTTGACGT TGATCCTGAG GGGATGGTTG TACTTCAATG CGCTTTGGAA GTTTCAGCAG
    18841 AGCACTCTGA CAGCTATATT TCGTTTGAAG ACTTTTCGGT AACAACTGCT GACAATAATG
    18901 TGCAGAGCTA TGCAGAATTT ATCAAGAAAA CTCTTGACGA GGAATGCAGA AAGAATTTTG
    18961 CAGGAGTTAT GACAGAAGTG ATAACTCGAA ACATCAAGAG TGCTGACAAG GATCCGGAAG
    19021 AAAATACACT GGTATTCAAT GCTCAGGGCG GTATTAATTT TGATACAGGC TCATTCATGG
    19081 ATTTCTCATT TGGCGTTCCT GTCTGGGGCG ATATTGACAC ATTAAACAGC ATTATTGCAT
    19141 TCAATATTAA CTATAAAATT GGCAACAAGC ACGTCTGTCT GCACATTCCT GTTCAGGTCA
    19201 ATCTAACAGA AGATCGTTCT GTTACAGTAT TGTCCATTAA ATACAATCCT GTGAACAATG
    19261 TTGGTGGATG TGCGGCATAT ACTACAAAGG ATGTTCCTGC TGTCAGCATT ATCTCTGATT
    19321 ATGAGGAGTA TAAGCAGGTT GAAGCTGATA CATTAAATTA TGATTACAAA AAATTGGCAG
    19381 AAAAAAAATT TAACATGAGT TTTGGTATGA AATTTAAGAA GAAAAAACGT CCAGTGCGGA
    19441 CAAAACCGCT GTTTACAAGA AATTACAGTA TAAAGACAGC CGGAACCGAT GAAACGTATT
    19501 TTCTCAATGT GCCGGAAGAG TATGGCTATA GACTGCCACT GTATGGTGTG CTGGATGAAG
    19561 AACTGTCAAT TGTATAAGGA GAGATTATGC GTATAATAAT TGCAGGAGAC AAGGAATTTA
    19621 CTGACCAGTA CAGGCTTACC AAAGTCTGTA ACTGGATATC TGCTTATAAG AAAATTGTAT
    19681 ACGGTGACAT GGAAATAATA GGAAAGAAAA ATATATGATA AAGAAATTTT ATGATTGGCT
    19741 TACTTATAAT CCCGCCAATA TACCAATTAC AAATTTGATA AGACCAATTG CTTTTGAATT
    19801 AATAATTATT GTTATTATTA TGTGTGTATT TTGTTATGCA CTTTCTGAAA AAGTATCGTT
    19861 TAAAACTATT ATAGGTTGTT TTTTATTATC GCCTTATGTT TTATTATCTT TTTTGTGGGA
    19921 AATATGTTTT TTAAATGAAA ATTTATTTGT ATACTTAGTA CCTTTATATC CAATGATAGC
    19981 ATTTTTGTTA GTTAAAAAAC TGTATAGTTA TAAGAATAGT GAACTACTCG GTAATTGAAT
    20041 TGCCGAGGAT TCCGCTTAAA ATCCTAAATA AGTATTAAGG AGAGTGAGAA AATGAATGTA
    20101 AAATATGCAA AAGACTATAT CCAACAAATA AATAAGTTAT GTAATGAAAT AAATGTGTTT
    20161 ACTGAAAAAC GTCAAGAAAT GTTGATGAGA GTGCGAAAAT TCGTAACGAC CTTGATATGT
    20221 GTAAAGACAT TTTGGTCTTT TGTATACAAA TTCCACCTTT ATAGTATTCA TAAAAATAAA
    20281 TAAAGGAGGA AACAATATGA AATTCCAAGA AGAACTCATA CTCACAATAA TTGCAGGAAG
    20341 CAGGGAATTT ATTGACCAGT ATAGACTTAA CAAGGTTTGT AACTGGATAT TTGCTTACAA
    20401 GAAAATTGCA TACAGTGATG TGAAAATAAT AAGTGGTACA TGCAGGGGCG CTGACATAAT
    20461 GGGCGAGAAC TTTGCAAAAA CTTACAACAT TCCTGTAAAG AGATTTCCAG CTGACTGGAA
    20521 ATTGTATGGC AGAAATGCAG GAAATGTCCG CAACAGACAG ATGGCTGAGT ATGCATCTTC
    20581 AAATTCTTCA AACAATGGCG TGCTGATTGC TTTTGCCAAC AGCAGATGCA AAGGTACCAT
    20641 GAACATGATA AACCTTGCCA TTGATTATAA ACTGGATGTG TTTGTTGTTT GGTATGAAGA
    20701 ACAGCGTATT GAAAGATATA ATTACAAAAC AAATCAGTTT GTAAAAATTA TTTAGCAGAG
    20761 GCTTTTGTCT CTGCTATTTT TGTGCAGAAA ACCCATATTT ATTACATCTT ATTAATCAAC
    20821 GTACATTCAA AGGAAATATT ATGTACGAAT TTTTAAATAA TGTTAATTTT AGCAGTGATG
    20881 TAATTTCGCT GCCGGGAAAT GCTGACACAA AGGCTCAAGC AAAGTGACTC ATGAAGCAAG
    20941 TGTTGAAAGC TATTCGTAAT GATGAAGAAG CTGACTATGC AGACATTGAG CTTAGTCGCA
    21001 AAGACGTCAA GGGAGAAGAT GGTACTGCTG ATGGAAGTGT TGATATGTTT ATTTTCATTT
    21061 ATCAGAATCC TTCCTATAAA CTCGAGGCCT CTGTTGAAGT TAATCAGCTT GAGTTTGGAA
    21121 GCGATAAGCT GGAGGAGGAA ACGTTTTTTT TATCCATCAA AGGAATTTGA CGAGTTTGTC
    21181 TGCACAATGG TAGACAGATA TTTCAATCCA CTGCTAAAGG AAAAGGGATA AACAAATTGA
    21241 AACCATATTA ATGTGGTCTC TTTTTTTAAT TTCTTTTTGG ACAAAATAAA AGTTTTCTAT
    21301 ATTATATATA AAAAGTAAAT GGAGGGAAAT TATTTATGGT AACACTGAAT AATTTCAAAT
    21361 TGCTTCATGA AATAATAAAT AATAATTGTA AGATTGGGCG AGCCCAAACA TATACGCTTG
    21421 TGGAGATAGT AGGGAACAAA ATATTCAGTG GATATTTGTT CTGCTCTGAC CGGAGCAGAA
    21481 CAAAGAAACG AGGTTGTAGA AACAAGAATT CCCGAAATCT TTAGGATTTG GAGAATGTCA
    21541 ACAAGAGATA GGGAGATTAC TTATGGCAAA ATATAGAGCT TTTATTAAGG CGAATATATA
    21601 TCCACAAAAT GAAGATTGTA ATGAAAATAA TGCTTTCGTT ATACATATCC CAGAACACAT
    21661 TTCATATGAT ACAGAGCAAA AAGCATTAGA TTCTAAAACG AGATGGGATT ATTCATTTGG
    21721 TTTTGATAAT AAGAATGTGG TCATTCTAAT TTGTCATGTT ACCGTAGTTG ATGACGGGTA
    21781 TGTAGAAATA AGAAATATGC CTGAATATTG TTATGATTAC GATACTTTTG TTAAATTAGG
    21841 TGGATGGATC GAACATATTA CAAGAAAAGA AAATGTTGTA AATATAGTTA GAATAAATGA
    21901 AGATTTTAAT CATTTGTATG CAAATCTTCT AAATGATATA AAAACTCAAA TTCACATTAA
    21961 ACCAACAGAT ATTACGATAT TTGAGTGTAA TAAAAAGGAC ATACAAATTC CAATTCCAAT
    22021 AAATCATATT GTACAAAATA GTTATGTTTC ATCAGGAAAT TATAATTGTA ACAGACCACT
    22081 TGTAGATGAC TCTTTTTATA AAGCATTATC TGCATTTGAA CCAGATGATA TAAAAGGTAA
    22141 AAATTGTCAT ATTGCAGAGG ATTATATATC TTTAAATGAT TTTAATAATG AAAATTCAGG
    22201 AAGTATTTAT TATGACGTCA GAATGCAACG TATTGTAGAT GAAACTGAAT GGACTAAACA
    22261 TTGTTATGAG TACACTGTAG AACAAAAAAG AGAAAGAAAA AGAGCACTAG AAAAACAAGG
    22321 CTTGTTAGAT GCATATAATT CTCTTGAAAT GTATTTACAA AGTCACAATA GTATTAGAAA
    22381 AATAGAATGT GATGCGAGTA AAGATTGGCA AGCGCCTTAT GAAATAATCG AAAAAGATTT
    22441 AACGTATGGG TATAAGTTAA GTGGATTTGA AATGCTTGAA GATGCTATAG TTTGGGAGAT
    22501 TACAACCTAT GAAAGACCAA TTAAGCAAAA TGATTGTATT CGAGGTATGG ATATTTGCTA
    22561 TTTGATGTTT AAAGATGGAA AAACAATTGA AGTTGTAAGG CAAATTGATT ATAAATTGAT
    22621 GTGTGGTAAA AATGGTGTTT CAGAAGACGA TTATGAAACG TATAGAAATC AATATATTGA
    22681 TATTTCAAGC ATTCAATTAA AATGTAGTAA AGGGGTAGCC GATGAAATAT ATTAATGAAA
    22741 ATCCAACAAA AACGGAAAAA ATGCTTTTTG AAAAATATGG TCTTTATTTA ATTTATAAAG
    22801 ATGAAGATTC ATATAGATAT GCTCCGATTC ACATAGAAAA CCAATATGTA TATCCGTCTT
    22861 CTGTAGAAGT GGAAAATGAC ATGGTTGAAT GGGAACATGA TATTTTGTTT GACATCTTTA
    22921 CCGAAACAGT TACGATTCAT GGTAACTATG ATTCCATGGG TATTACTTTA ATTCATAAAA
    22981 GAATGAAAGA ACTAAATTTT AACTGATTTG GATTTTTCAC GATCTTCTCT TATAAGTAAT
    23041 CATCAAAGTA ACTGCAACAT TCTCTAAAAG GTGTTGCGAT TGTTCTGACA GCTCATACTA
    23101 TATACACCAT CATAGGAAAT TCAAATTTGA CAATTATTTC TTCTTTCTAG GAAATAAACG
    23161 CAACGGAGGT GTTGTATTTC CTTTGAAAAT TTTGCTGTTT TTATTTCTTT TTGGACAAAA
    23221 TGAAGATTTT TCATATTATA TATAAAAAAC AAATGGAGGA AAATATCCAT GGTAATACTA
    23281 AATACCTCAT ATGAGAATGG CAAAGCCCGC ATCGAACTCA ATTCAGAGGA GCTCGCATTA
    23341 ATTGCACTTG CGCTCAAGTC GCAGGAAGCT GGTAAGCCGC AGAGTGTATT AAGCAACAAT
    23401 TTTCTTATGG TATCAGCGCT TGTGGAGACA GGACGCATAT CAAATATTGG TGACAGCAGT
    23461 GCAATTGTCA ATAATAGCGC AATTGTTAAA AAGACTATAC CGCCATCACT GGAAACTGTT
    23521 GTAAAAGATT TGTCAGCAGA CAAAAAGATC AAAGAGACCT CAGACCCGGC AATTTCGGTT
    23581 ATGTGTGAGC CGGATCCTGA ACCATTCTTC AAGAAAAGCA AAAAGGAGAC TATCTAATGA
    23641 AATATTATTT GCTTGAAACT GCGCCGTGGG AAACATTTTA CAGTGCAGCA GCGGAAACGA
    23701 CAGAAACAAT TGTTAACGAA TTTGTGTCAG CATATGCGGA TTACACAAAA GCAGAGAAAT
    23761 TCGATAAAAC AAAGCATCAG CCAGCAAAAC ACATGTCAGG TGTTAAAAAT GATGAAAATA
    23821 TTTATATTCT GTACCGAATA ACTGGTGAAC CTGAACTGTG GCAGATTGGC AGCAAAGTGT
    23881 CTGACATCAC GGGATATATT GTGCCGGGAC TTTTCCATGT CAGAAAAATC GGCGCGTTCG
    23941 TATCAGACGA TGTCGAGACA AAAAGTGAGG TGACACAGGC ATGAACATAG AAACTATATT
    24001 CCATGACTAT AAAGAATTGA ATGCTCTTGC TAAGGAAAGT AGTGAGCATC CTCATATAGG
    24061 CAAGACCAAT CTTCAGAAAG ATTTGGAAAC AGTACAGGTT CTTGACGACA ATGTTGCTGA
    24121 TATTACAGCA ATCACACATG ATCTTGGACT ATACAGTGCT ACAGAAGAAA AGATCACAAT
    24181 TACATATGTA AAGGGCGGAA AAGAACATAC ACATGATTTC TTTGTCGACG CCAAACATCT
    24241 GCACATATAC AAAGATAAAG ATTTCTTGAT AGAGGGAAAA CTGTCAGAGG ATAAGAAAGA
    24301 CTACGTATTT ACGGTCTACA TTCCTGAATG GTCAGAAAAT GGACTTCCTG ACGAAGATTA
    24361 ACTATAAGGG CTGCTTTTTG GCAGCTCTTA TTTTTGCACA AAAATCCATA TTTATAATGT
    24421 CATATTTATC AAAAAAAATA AAGGAGGAAC AATATTATGA CGTTTTATTC AATAAAACTC
    24481 TGGCCAAATA AGATTGCCAG AGATATGGGC GAGGCAATTT GCATGTCGCC AATGTGTGCT
    24541 GCCACAGACC TTGATGCTGT CAAAGCTGAG GTAGCACAGT ACGATATAGA TGCAACCGGA
    24601 TGCATCGAAA TCGTTGATAA GTCAACAGAG GAGCCATTAC TACATTATGA GGGCGGTACA
    24661 TGGTCAGAAG TAACTTTGTA AACAATAAAA GAGCGGAAGA TATTATATTT TCTGCTCTTT
    24721 TCTTTTGGAC AAAATTATGT CTGTGAATAT TATATAAGAA AGTAATGAAA GGAGAACAGC
    24781 CGTGAATCCT GAAATTAAAA TATCTGTTTC AGAAACAAAC ATTAAGCAAA TCGAAGAGAT
    24841 CAAAGAATAC AATTCTAAAG TATGTCGTTG GTGCCGTAAA ATCAAAACAT GCACTGGGTT
    24901 GCTAACATTT TTGTTTATTA TACTGGCGCT TAGATTAGCT GGTTTTCTTG GTCTGGCGAT
    24961 AATTTCTCAG GCAATATGGT GTATTGCAGA TGCACTTTTT GTCAATTATA CAGAAAAGAC
    25021 ATTATTCGTT AACGAAGATG AAGAATGTAT TAGACTGGTT CTTTCAGGCA AAGATTTATC
    25081 ACCTTTACCA TTGCCTTTAC CGAATAGCAG TTATGGTATA TGCTGTCAAA TACCTGATAC
    25141 TGACACTGGC CGCATAAAAA ATATATATCT TGATGTTGTT AACGAAATAC CTGATTCAGA
    25201 AAAGATTGTA TTAAAATTTA TTGCGCAGAA TAAAAAGGTT TATGGCTGGT ATGCCGAGAA
    25261 AGGAGAGTAA TTATGCGACT AAAATTCAGA CAAGATGATA TTGATGTAGT AATTGCTGTA
    25321 ACGAATGTAC ATTATTGCAA GCATCAGTCA GCAGTGTATG GCTACAATCC TAATGATGAG
    25381 ACAGATGAAT TTGGAAACAT TTATAAATGC GGGTTGTCAG TCTTGCAGCA GGATGTAACT
    25441 CAGACTATGG TTATGCTTTT TGTTGGCATC AGTAAAATGG ACTGCAATGA CATTGTTGAG
    25501 GAACTGTTGA AATATGGATA TGCTGACATA AGCGATTATG ATTATACAGA TATTCTTTTG
    25561 ATACAGGACT AATTTTTTTT GGACAGATTT CAAAAACGGA ATACTATATA TATGTAAACA
    25621 AAAAATCCAT TATTTAAAAG GAGAAAATGC ACATGGACAA CTTAATATTT GTAGCAGCCG
    25681 CTATTGCGGT TATTGCGGTA ATCATTATCC TTGTTCTTAT TACAGGATAT GTGAAAGCAC
    25741 CAACGGACAC AGCGGTGATC ATCAGTGGAC TTAAAAAGGA ACCGAAATAT GTAATCGGAC
    25801 GGTCTTCAAT CAAGATTCCG TTCTTGCAGC GAACTGATAA GCTTACTTTG AAGATGATTT
    25861 CAGTGGATGT AAAAACTGAG GAGTCAGTTC CAACCAATGA TTACATTAAT GTCAATATTG
    25921 ATTCGGCTGT AAAAGTCAAG GTCAGCATGG ATCCAGAGAA GATGAAACTT GCCGCAAGCA
    25981 ACTTCCTTAA CAAGAATGAA GATTACATTA GAAATTCTGT TGTGGATGTA TTGCAGGGAA
    26041 ATGTCCGAGA GATTATCGGT CAGATGAAAC TTGAGGAAAT TGTACAGGAC CGTAAGAAGT
    26101 TTGCTGATAA GGTTCAGGAG AATGCGGCTC CAGATATGGC TAAGATGGGC TTAGATATTG
    26161 TGTCATTTAA TGTACAGAAT GTTACTGATA AGGCCGAGGT CATTGAGAAT TTAGGTATTG
    26221 ATAGAATTGT AAGTATTTCT AAATCAGCAC AGATTTCAAA GGCTGAAAGC TTAAGAGATA
    26281 TTGCTGTTGC AAAGGCATCC GCAGACAAAC AGGCCAATGA TGCAAGAGTA GAAGCTGAGA
    26341 CAGCTATTGC AGAACAGAAC AATGCGCTGG AGATCAAAAA GCAGGAGCTC AAGAAACAGT
    26401 CTGATATCAA AAAGGCTGAG GCTGATGCTG CTTATGAGAT TCAGGAACAG GAGCAGCGAA
    26461 AGACCATCGA GATTGCAACA GCGGATGCAA ATATCGCCAA GCAGGAGAAA GAAGCTGAAA
    26521 TCAAGGAAAA AGAGATTGCA GTCCGTGAAA AGTCGCTTGA TGCTGAGATT AAGAAACAGG
    26581 CGGATGCTGA GAAATACGCT CGTATGCAGA AAGCTGATGC TGAGAAGTAT GAGCAGGAAA
    26641 AGAGAGCAGA AGCAGAGAAG TTTACAAAGC TTCAGGCTGC CGAGGCAACA AGAGCACAGT
    26701 ATGAGGCAGA GGCAGAAGGC ATCAGAGCAA AAGGTCTTGC AGAGGCAGAG GCTATGGAAA
    26761 AGAAAGCTGA TGCTATGGCT AAATACGGCA AGGCAGCAAT GACTGAGATG ATTATCAAGG
    26821 TTCTTCCGCA GATGGCAGAG GCTATCGCTA AGCCGCTTGA GAGCATTGAT AAGGTTTCTA
    26881 TTATCGGTGG TGCAGGAGAC AGTGGAATGT CTGCTATAAG CGACAATGTT CCGCAGGTGC
    26941 TTGCCAAAAC CATCGAATCT GTAAAAGAGA CAACCGGATT TGACCTTACT GAGGTTATGA
    27001 AAGCTAATAC ATATGACGCT AAAGTTAATA ACAATATTAA CGTGGCAACA GACTTTGGTG
    27061 AGAAACTTGC TGAAAATGCA GTAAAAGAAT CTATAGATGA AATAGACAAT GCTCCGGCAG
    27121 AAGTTAAACC GTCAAACAGT CGAGTTGATG TAACTCCAGA AAATAAGCAG TAGCTGTGAT
    27181 AGAGAGGATG TGTAAAAGCA TCCTCTTTTT TTGGACAAAA CTTAAAAGCG GAATATTATA
    27241 TATATAGAAA ACAAACGAAT ATACATACGA AAGGAAATAT ACTATGCGTA TAAACATTAA
    27301 ACCGTTCACA AAAGAAGAAG TTAATACTAT AAACCCTTTT ATGCAGAAAG AAGTCCTGAC
    27361 AGATAATAAT GATGAAATCA TTACAACATT TCTTGATGTT AAAAACAGTC TTGAAGCCGC
    27421 TGCTGACGAA GATGCAGATG TGACTAATAT TCTTCATTTG GCTTTTGACA ATGAAAAAAG
    27481 CATAAAAAGA ATTAAGGTTT TTGGTGACTC CGTCTTTCTT GTTAAAATCC TCATGCTTCT
    27541 GACAGCTTTT CGAGGAAGTG TATTGCCGGA AGGTGCTAAA CCCGGAATGA AGTTTCTGTC
    27601 AGAGAATTTC TTTACAGTCG AGTTTGATAG CATAGATGGC CTGCAAAATA TCCTGCTTGA
    27661 TGATGCATCT GTGAATTATG GACTTGATCT TATTTATTTA AACGAACTCG GTGTTGCAAA
    27721 GCTGATTATT GACGGTATCA GAGAGACAGA GGAATTCGTT GACGGACTTA TTGCATTACA
    27781 GTGTGCAAGC GATTTTAAGT TATTTGATGA GTTAACAGAG CAGATACTTG ACAATGATGA
    27841 ATTGAGACTG TCCTTTGCGA AAACCGTAAC AACAGCCATT CTCGATAAGA AACTTGGATT
    27901 TGTGTCAGGC AGACATAAGA ATGGTACTGT TGACTGGGGT ATTGCTGTTG TTCCTGACGG
    27961 AGGAATTGAT AGTTGCGATC CAAATGACCT GCTTGCAATT CCCATCATTG ACAATAGTCC
    28021 GTATAAAACA CAGCATGAAC TACATCAGCA GTATGGTCCA GAGAAAATAT GCAATGCTGT
    28081 CTTTGAGTCA GTTGTTACAA ATCTCTTTGA TACAGATAAC CGTAAAGGTG TACTTGCATT
    28141 TTTAGATGCT TTGGGAATGA AACTCAATGT AATTCCAAAA AAGATTTCTG ACTTTGAAGC
    28201 TGATAGTGAT GAAGATGTGG ATGAAAGTTC AATGTTTTCG GAAATCTAAT ATGACTTGTT
    28261 GAGAGAAAGG ATAGCTTTTA GCTGTCCTTT TTATGTGCAA ACTCCATCTT TATTACAGAT
    28321 TTCATATCAA AAAATACAAA TAAAGGAGGA AAATAATATG AAATTAATGG AAACAGGTAT
    28381 TGATGCCGAG GAATTGCAGA AATTACAGAC GCTGACGGAA TTAATGTATA CAGCAAAAAC
    28441 ATTATACCGT AATGTCAGTG AGCTTCATTC TCAAATCGGT AAGTCGCAGG ATAAAAGTGT
    28501 TTTAGAATTA TCACTTGATG CATGTCTGGC GTTCAATAAA CTGTATGATG CACTTCAGAC
    28561 AGAGCAAAAA TTTCTGTTGA ATGACATCGA GATTGATATA CCAGAAAATA TGTGATATAC
    28621 GAAAAATGCT AAGAAAAGGA TGGCTTCAGC TGTCCTTTTT TTTGTGTACA AACTCCACCT
    28681 TTATTACAGA TTTCATATCA AAAATAAAAT AAAGGAGGAT AAACATATGA AATTTTATCA
    28741 CGGAACAAGT ATCGAGAACT TTTTGAAGAT CGTTCACGAT GGAGGATTTG ACAGCAAAGT
    28801 CAGCAACTGG CTGGTTTCTG ACAGTACCCG CGTCTACATG GCGTCGGTAG GACAGGATTA
    28861 CTGGGATTAT TCTGATAAGG AGCGACAGGA ATATGCCGAG GACTTTGAAG ATGAGCTCAG
    28921 GGAAGCTTTT GAAACAGCTG TAGGCAATGC TCAGATAGCA GCAGCAGTTG TTGGTTCAGT
    28981 TTACAACTCT GTAGTTGTAC TTGAGTTTGA AATTCCGGAC AATATTGTCA TGGAATACAT
    29041 CGTTGATGAT GACAGCGTGG AAAACGCTCA TGGCTGTTAT GAAATTACTG AGAGTGATCT
    29101 TAATAAGCTT ATTACTGACG GCACCATAAA GGTTTATACC CATCAGCTTC TTGGTGCCTA
    29161 TAAACCTTAT GCAAGGGTTT TCTATCTTCC GGTAAGGAAC AGGTTTTTCA ATGAGTCAGA
    29221 GGTTCCTGAA GACGTGATGA AACTTGCTTG GCTGGTCAAA GATCTGTATC CTGATAATCT
    29281 TTTCAATTAC GAAGATGACG TTAAGAGAGC TGGTTTTATT CTTGGCGACA AAGACTGGAA
    29341 GCCGGAAGGA GGTCAGGCAG CATGATCAAA GCTCTCGTTC TTGCAGTGAT TTTTGCAGTA
    29401 CTGTTTATTG CAGGCATTAT TGTCAGTGTT GTATTTGATG TAGCAGACAA GCTGGCAGCA
    29461 GTACTGCATA AAAATGGTAA AGTGTATAAA TTCTTTTGCA ATAATGCAAA GAAAATATGC
    29521 ACTGCCGGGT TTACAGCTTG TATTCTTGCG ATAGTTTTTG CAGGAACCTA TCTGGCATAT
    29581 GGTATTCTGG ATGAATGTGC CCAGATTTAT CTGAACGTTA GATGGTAAAC AAAAAGAGGA
    29641 GTTGAGTAAT TCAGCTCTTT TTTTTGTATA AAAAAGAGAC CGGCATGATA CCAGTCTCTT
    29701 ATATGCAGTC TAATCGAACA TGAAATCGTC GTAATTATCA TCATATTCAA TATCTTCGTC
    29761 ATCATCACCG GCCCAAATAT CTTCACCGGC AATTGCAGCA GGTCCATCTT CATCGAGCAG
    29821 TCCGTTTGCA AGATTATCGT CAAGATCAGG CTCTTCCTCA GACGGCATAT TCATAGCTTC
    29881 CTCGTATGTC ATTGATTCGC CTGTAGCGAT ATTTTCGTAC ATATCATCTT TTATCTGTAC
    29941 ATCAACCATT TCTTCCGGCA TTGGGATATC ACCGTTAACA TAGTTGTAAT CATGGTTCTC
    30001 ACCGTAATAA GCGTTTTCCA TATTCTCTCT GTCTTCATAA TCCCTTACAA CTTTCTCAAG
    30061 GTCAATGTCA TCAAGCTGTC CCACTTCATA TCCACCTTTT GCAAGAGCTT CTCCAGCAAC
    30121 AGCGTACTGG TTGATTTTTG TTGTTACTTC CATATGTTCC TTTGCCTGTG AGATGCCGAA
    30181 CCTTGTAAGT ACATTCTGAG CGTTGCTTAC AAGTTCTTCA ACATTCTGGC CAAGGTCAAG
    30241 ATTAATTTTC TGTTTTACTT CAACTGAACC GTCGTTTTTA AATGTCAAAT CGTCTCTGTC
    30301 ATACTGGTTT AAGTCTGTTT CCTGACCATT TGTCGGTGAA ATTTTGCCAA TAATGTCTCT
    30361 TACTTCATCA GTACGCTCCA GACGAAATTC CTTCTGTGCA AAATCATGTC CCTGTAAAAT
    30421 TTCAGGTTTT GACGGATCAT CTATAGGCTG ATCACTCTTG TGGATAGTGA AATCAATAAG
    30481 GTCTTTTCGT TCCAGTTCCT TTGCCACATC GTCAATATTG ACATTGAGAA TACGCGCTTC
    30541 GGCATTTTTC TTTGCAAGCT GTTTGAAGTT GTCGAAATTA TTCTTCCGTT CTTCATTATA
    30601 CTTCTGTTCA GTTGTAACAA CAAGAGTGTC GTATCTTGCA ATGTCGCCAA GACAGGATTC
    30661 CTTTTCTTTT TTGTTGGCAA GATCATATGT GTTCATAACT GTATTATCTA TCGTAAACAT
    30721 GACTTTGCTG TCCTTGATAA TAAACCTGTT TTTCGGATGT TCAGGATCTG CAAGTACCTG
    30781 TGCGATTTCA GGATTGTGTG AAGCTTGTTC AATGACGCCT GAAGCAGCTT CCCTTGCAGT
    30841 ATCTTTTCTG TTTAAATACT CCATGAGGGC AGGATTTGAC AGTTTCAATA CTGATGCCGC
    30901 CATTGAACGC TCGAGCGGTG TCATTTCATC CTTAAATGTA CGTTCTTCCA TGTCCTGTGC
    30961 AGATATTTCC ACTGCATATG TCTTTGTCTC GGCATTGTAG AGTTTTGCTG AGTAAATATT
    31021 GTTTGCTGCC ATTTCTTTCT GAAGAATGTC AGCTTCCACA TTTGTAAGAT TTGTCAGCAT
    31081 GTTTGTCTCA ATGCCGTTAA ATTCTTCATT AATAGTGTCT GCTGTAAGCT CAAAGTTCTT
    31141 TTCTTTATTG AGCTTCTTCT CACAGGCTTT TGCAATACGA TATGCCTGAT CACGGTCACA
    31201 CTGCTTACAG GTATATACCA TAACGCCTGT CTCTGAAGGA TCTGCAAGCG GATAATCCTT
    31261 GCTGTCATAA TTGAGCTGTG AAAATGCGAT TTCCTGCTGT TTGCACAAAT CCTCAAATTC
    31321 GCTTGATATT TCCGCCGGAA CCTCAAACGG CTGTGCCAGT TCATGTCCGT CCTTTACCCA
    31381 TTTTGTAAGT TCATCATTCA TGTTAATCAT TGTGGCGAGT TTTAATAAGT CCGCCTGTTT
    31441 GATAAGCCAT TCCATTAATT TACTTTCAAC TGTCAGGGTT GCCTGTCCAC CAAAATCTTC
    31501 TAATGCTGCC ATAATTTCTA TCCTTTCTAT TATCGACCAT TATCTGTGTT GTTTGCTTTT
    31561 ACTTCTATAT ATATGGATTT TAGAGATGAC AATGAAGATG AGAGCAGTAG TTGTTCATGA
    31621 TTTGTTAACA AAGTGCCAAA AAATGCTATG TGGGTTTAAA TGAATATATA CAGTGATACT
    31681 TTGTTAACAG ATTGGTGTTA GCAGAAGTGT CTGCAAGCAG GTTTATTCTT TTGACAGATA
    31741 TGACATTAAC AAAAAAGTGC CAAAAATTGC TATATGGATG CTGCGCAGAA GCGCGAAAGT
    31801 ACTGTACTTC TTTGTAAATG GATATATACA GTGATGCTTT GTTAACGGAT TGGTGGTAAC
    31861 AGGAGTGTTT GTAGGTAGGT TTATTCTTTT GACGGATATG TCATTAACAA ATATTCGTTA
    31921 CTAATTCTGT TTCATTAATG TTCTCTGTTT GAAAAAGACA GCAGAAATGC ATATGTAATG
    31981 TTTGAGTTGG AAGACGCTTT TGATGGCAAA GATGCCGTTA ATCCGATTCT TTCATATGTT
    32041 TATGAGGCAT CAAAAGTGCT GGGCATTAAG CAGTTTGGAA TGGTAATTTA CAATACTGTA
    32101 ATTAACTTCG ATGCTTCGCA GGTATATGAT ACCGAGACGT TCAAAATAAA TTAGCATATT
    32161 AATGAGAGGG CTGCAAAAAG CAGCTCTTTT TTTGGACAGA TTCATTGTTT TTCATATTAT
    32221 ATAAGTAAAT ATTATATACG AAAGGTGTGA AAAAATAATG AATACTGAGA ACATTAAAGC
    32281 ATTTGCAGAA AAACACTCTG AACTTTTAAA GGATGTTGGC CAGTCTCTTA TTGTTATTGT
    32341 GACTGCAGTG ATATTTGCGG TTATTCTTGG AAAGTATGTA TTCCTTAATG CAAACATTCC
    32401 ATCCGCATCA ATGGAGAATA CCATCATGAC GGGGGATAAG CTGATTGCTA ACAGACTTTA
    32461 TTACAACAAA CACGATCCTG CCAGAGGAGA CATTGTCATA TTCAATGCAC CTGATACTGG
    32521 TGAAGAATAT ATCAAGCGTG TTATCGGGCT GCCGGGAGAA AAGGTTGAAA TTAAGGACTG
    32581 CAAGCTGTAT GTTGACGGAA AATGCTTAAA GGAGCCATAT CTTAAGGATG AAAAATGGAC
    32641 AAACGATAAT GGACCATACA CATTCAATGT ACCAAAGGGT TCATATCTGC TTTTAGGCGA
    32701 CAACAGAAAT AATTCATTTG ATGCAAGGGA ATGGAAGCAT ACATACGTAA AGAGAGATGC
    32761 GATTAAGGCA AAAGCAGGTT TACGGTATTA TCCGTTTGAC AGGTTTGGCG TAGTACAATA
    32821 GGAAAGGAGA AGCATTATGA TGAAAACTGA TTTGGTCAGT AATCTTCCAA GCGGCATGCA
    32881 GGAGAGAGTT AACAATGCGG GCAGTGACGT GGAAAAGTGG CTGGCAGAAA GAAAAGAAAG
    32941 AGCAAAATAC ATAGACGATT TAAGCCTTGA AAATGAATCT GATTCAGAAG AAGGCATTGA
    33001 GTTCTATTTT GTAAACGAAT TTATTACTGG CGATCTGAGA GTTGAGATTT CAGCCATTGC
    33061 AAAGGACTTC TTTGCAAATT GTGCTGATGT ATGCAGACAG GTTGATGAAA AGAAAGATGG
    33121 ACTGCATGCG GTTGATTATT TCACCGGCGA TTATGACAAA GCGTCTTACG GTATCAATAT
    33181 GATTGGAGAC CAGTTTAGTC TAATGATTAT CCATTATCTG TACTATGGCA CAAAACTTGG
    33241 CAACGAGTTT TGCAAGAAGC AGCTGATTGC ATTGCACAGA ACATTTCATA AGAAAGAATA
    33301 TAACAGCATC AAGCGTTTTT CAAAACTAAC TGGTTATGAT ATATTTGATA TACTGGGTGA
    33361 TGACATGTCT GACGGTTCGG CAGCAAGAAT TATTGTCATA TCAAGACTTC TTGGAATTGA
    33421 AATAGAAAAA GACCGTAATT TTGAAGTAAT ATGCAAGCTG ACAAACAAGC ATTTACGGGA
    33481 AGACATTCCA AAAGAGAAAT ATTCTAAAAT ATATGACGGT GACTACCATG ATGAGGACTG
    33541 TGAGTCATTT GACCGTAATC TTTTCATTGC AAAAGATATT GTTAATGGGT ATTTGGCTGC
    33601 ATACAAAAAA GACATTGCAA CCATTAAGTC CTGCATAAGA AATACTGCTT ACAGATACTT
    33661 CTCTGTTAAC GAAAAACTTT ATAACATGAG CATTGTTGAA AACTGGCTCA GGAATGGCAG
    33721 TATTTTTGTC ACAAATACTG TGGAAGCAGT GGCAAATGCG TTAAGTGATC CGGATTACGA
    33781 GTATGATTAT ACTGATCCAC AGGTCGTAAA GGACGCGTCT GATGATGAAC GTTTCCAAAT
    33841 GCTCAATGAA CTTATGATGG CCTCATTTAT TAATTTCATG ATGCAAATAG TTTTTGCTGG
    33901 CAATCTGAGT GCGATATCGG ATAATTGGTT TTTATTCAAG GATGACTATC ACAATAAGCT
    33961 TTATAAGTCA ATGGTTACAG ATAAGAGTGT TGATGAAGAC GAAGCTAAAC CGGATGACTA
    34021 CAAACAGGAT GAGTCTGATG ACAGAGCGGA TCTGATTGCA CAGATAAATG AACTCAAGTC
    34081 GCAGGTTAAG ATGCAGGAAA GCGAGATTAG CTCATTAAGA GGAGAAAATA AAAAGGTCAA
    34141 GTCGCTTCAG AGAGAACTGG ACAAGCTTAA GTATGAGAGT GCTGATGATA AAAAGGAACT
    34201 TGCAGCATTA CGTTCGTTTG TGTATGAACT GGATAACGAA AGTGAAACAG AAACCACTAA
    34261 AAACAACATT GAAAACATGA AGAAAGCGCT TAAAAACAAG AGACTTACAA TAATCGGCGG
    34321 ACACCAAAAC CTTGTCAATT ATTTAAAGCA GGAGTTTCCT GACTGGACAT ATACTGCAAC
    34381 AGAAGTAAGG TCAGACATTC CATTATCAAA GCTTGTTAAT CAGGATTTGA CGGTATTCTG
    34441 CGCAGAACAT ATATGTCACG CTTTCTACTA TAAATATCTG CACATGGCAA GAAAGAACAA
    34501 TTTGAAAATA GGTTACATGC AAGGAAGCAA TATCAACCAG ATAATCACAC AGCTGTACAA
    34561 TCAACTTTAA CAAGAAAAAA AAAGAGTGAC CGTTTCGGTC ACTCTTTTAA TTTTACTCAA
    34621 TGCCTACAGC CTTAAGCAGT GCGTCCTTAT CGTTTGCGCA CTCATCGTTT AAGACAAGTT
    34681 CAAGCATCTG ATTGAGGACA GCTCCTATTT CCTTGCCCGG CTTCATGCCT GCTGCAATAA
    34741 GGTCTCCTCC GTTAACAGCC AGATCCTTAA GCGAAAAACA TGCCTGCTGT TTGAGTATGT
    34801 CACAACGAAC TGCAAACAGA TGATTTATTA CCTTAAGGCG CTCAGTTCTG CCTTTTATTG
    34861 CCTGACCGCT TATATCAGCG TATTTAAGCA TGAAAAGGCA TTTTAATAGA GACTCACTGT
    34921 CAAGCTTGTT GAGCCATCTC TTAATATACT TTGCTTCCGG CTTAATGTCG GCATCGTGAT
    34981 ATTTGACAAG AGTGACTACC TGCTCCCTGA TGCTGTTGTT GAAACGCATG CGGCGCATAA
    35041 TGTTGTCAGT CATTTCAGCA GACTTTGCTG TATGGCTATA GAAATGTCTT ATGCCGTCAG
    35101 GACCATCCTG ATAGCTATGA GGCTTTCCAA TATCATGGAA AAACGCTGCA AGGGCCAGTG
    35161 CCAGATTGTT TGGATCCATG AAGAGAGCTG CTCTTGCGAG TACTTCAATT GTGTGGTCCC
    35221 AGACGTTGAA CATATGATAC GGATTGTTCT GTTCAAAATT AAACATGTCC CTGATTTCAG
    35281 GAATAAATAC AGCAATAATT TCCCTGTAAT CATTAATTAT CTGACTGCCC ATTGGTTGAG
    35341 TAAGTATCTT ACAGAATTCA CCGTTAATAC GCTCAGCAGA TACCTTGGTC AAAGTATCGC
    35401 TCATCTGGAA TGCAGCAACC ATTGTTTTCA TTTCAAGGTC AAATTCAAGC TGTGCAGCAA
    35461 ACCGCAGTGC ACGCATGATA CGGAGCGCGT CTTCTTTGAA CCTGTCCTTA GGATTGCCTA
    35521 CGCAGCGGAT GACATGGTCC ATAAGATCAA GTCTGCCGCC GAATAAATCA ATGAGCCCTT
    35581 CCTTATCATT GTACGCCATT GCATTGATTG TGAAGTCTCT GCGTTTTAAA TCTTCAGCAA
    35641 GTGATTTTGT AAAGCGTACA ATATCAGGAT GACGTCCGTC AGAATATGCA CCGTCAATGC
    35701 GGTATGTTGT GCACTCGTAA AATCCGTCAA TAGACAGAAT AGTGAGAGTA CCGTGTTTGA
    35761 TGCCTGTTTC AATGATTTTG GTGTCAGAGA ACACTTTCTT CATCTCATCA AGTGTTGCTG
    35821 ATGTAGTGAT GTCCCAGTCA TGAACCGGGC GCTTTAAGAT ACTATCACGG ACACATCCGC
    35881 CAACAAGATA GGCCTCAAAA CCATTGTTCT GGAGCGTGTC AATGATGGTA GCAGCTCCTC
    35941 TTGGAATATT AATAGTGATA TTGTTCATAA TGTTTCCTCC TTTATTTGTA TTTGTATGAA
    36001 CTATGATAAA GGTGGAGTTT GCTTACAGAT AATAAAAAGA CTGGTGTTTT TGCACCAGTC
    36061 TCTTTATTCG TTCATAATAA TTTCCTACTT TATTTTTTTT AGGCTGTGTC TGTCAATATG
    36121 ACTGATTTTG ACACAGTTTT TAAGCCACAA AAGGAACAGG CTCACGATTA GGAATATCTT
    36181 TATTACGAAT AGTCTTACTT GTTGTAAGTA CGAAAGTGAC AAAAATATTC TTTTTCTCTG
    36241 CATCTGTTTC TTTTGCATAG TTTATTAAGT TATTCCATAC AAGATAGTTG TTCAAATACT
    36301 TAGTAGATAC ACCCTTGAAC TGATATAAAA ATCTTTTCAA TTCGCTGTGA TAACTATTGA
    36361 TGTGCTGAAT ATTATAGATG CCTTTCTTGG TTCTGCCAGT CTTTAACTGT ATTAAATTAA
    36421 TATCGTTCTT AGTGGCAAAT CTCTTATAAC TGTTCATTTT ATCTGTAACG AGAACAGAGT
    36481 TTTCTTTAAT TCTGCCATCA TATAATTTAT GTAAATCTTT TGTAGATACA CGACCAGTAT
    36541 TAGTAATTTT GGAGATAGAC TGACCATTTC TATTTACAGC ACAAGGTACA CATACATTTT
    36601 CGTGCGATAA GCCACGTAAA TGTGAAGAAT GTCCTCTTTT GTATGATGCT TTTGGCATTG
    36661 TAAATGTCGT ACTTCTGGTA TGATTACCTT TGTATGAGAT AGCAAAGAAT GTTTTATCTG
    36721 CTTCAATGAT GCCATCTAAA TTCACACTTT CAGCCATATT CTGTAAGGCA TCTAATACCT
    36781 TATGTCTCCA AATAAATGCA GTATCTTTAT GAATACTGCA GATAGATGCT GTTTTACGAA
    36841 CAGAAAAGCC ATTCATCATA CAATCAATGA ATTTTGAGTT CCATCTTTTC TATGACCGTT
    36901 GCGAACAATG TGAGTACAAC CGCAAAGAGG GCATACCTTA CCATTGGAAA ATCTTTCTTC
    36961 CGTGAGAAAG CTTTCCATAT CTGCTGATTT CACAGATACA GTGCTTAAAA GCATTGTTCT
    37021 AAGTCTTTCA CGGTTTTTTA TTGTTAATTT GCCAATAATA TCTAATGCAT CTTTTATAGT
    37081 TGCCATTAAC ACCATTCCTT TCTTTAGTTA TCGTTGTTAA AGTACTCATT ATCCAATATT
    37141 CGTTTCAGCA AACCCACCAG ATATGGCGGT GGTTGCTTGC GTTCCTGTTC CCATTCTTGT
    37201 ATGTTTCTAA CAGAAATGCC AAAGTAAGTG GCGAATTTAC TTTGGCTCAT TCCTGTCAAA
    37261 TTTCTTAATT CTTTAATTTT CATCTTTTTT TCTCAACAGT TTTGCAGTAT TTTCAAACTC
    37321 AGCCATAGGA ATTTTTTCAA TCTCGCCATC TCCAAACATT ACGGAATAAT ATGATGAATT
    37381 CGCTTTACTA CCAAAGTATT CTGCAACAAT CTTTCCGATT TGAAGTTTGT GAGAAGTTGC
    37441 CTGTTCTGTC ATAAATATAT AATCGCCATT CCCAAAATAA GATTTTTCCA TTAGTTGTGT
    37501 ACTCCTTCCA AATATTTACT ATAAATATAG TATACGCTAT AAGCGTATAC TTGTCAAGGA
    37561 AAATTGAAAA AAATCAGTCA TTAATCAATA AAAAAGACTG ATGTTTTTCG CACCAGTCTT
    37621 TTTTTTGTTT AGAATATTCT TTCAAGGTCA TGGTTGATAA CCTTTTCCAG AAAATCCGGG
    37681 ATTACAAATT CCTCGATCTC TGCCTGACGA AAAGCATAGT CTTGAAACAG AATGTTGTTA
    37741 CAATTCTCTT TAATGACAGC TTTTTTGAGG TTTGTCATTC CAAAAGCATT TGATCCGACT
    37801 ATCACATTGT TAACGTCAAA GGTGATTTCC CTTATCGCTG TGTGACAGAA ACAGTCGTCA
    37861 CCAAATATTT TTATTTGGTT CTTTGGCAGA CTGATTTTGC TAAGATTCAT ACACTCAAAA
    37921 AATAAGCGTG AATCTACTTT TTTAGTACCA ATGCCTGACA AATCAGCTTT TTTGAGATTT
    37981 TCGCACTGAG CAAATGCCCC TGAACCAATT TTTCTGGCAG AGAGCGTTAT ATGTTCAAGC
    38041 GCTGTTTTTG CAAAAGCTGA TGAACCAATC ACCTGTACCT TGTCAAGATT AATGCTCTTT
    38101 AATGATGTAC ATTCACTGAA TGCATAATAA TCAATGACAT TTACACTGTC TGGAAGTTTG
    38161 ACTGTCTCAA GATTTTTACA GCCAAAGAAT GTTTCCCAAA GAATTGCTGT AAATGCACTG
    38221 TTCTCCGGGA GTTTGACACT TTTGATGCCT GAACAGGCAA AACATTCAGA ACCAATGTGC
    38281 TTTACGCTGT CAGGAATGCT GATTTCAGAC AAGTTTTCTG TCTGCTTGAA AGCAGATTCT
    38341 GCGATAGTCT TAAGACCATC ATTTAAGATA ACTTCTCTGA GCTGTCTGCA CTCCCTAAAG
    38401 GCATCAGATC TGACTACAAT TACCGTTGAT GGAAGAATAA TCTTCTCGAC AGCAGTTTTG
    38461 AAAAAAGCTG AATCTCCAAC AGCAGTAATA CCTTCATCAA TAGTTACATT CTTAAGATTT
    38521 TTACATCCTG AGAATAATCC ATTAGGAATT GCTCTGTCAC CACTGATTGT TACTGACTCA
    38581 AGGTTTTCAC AATTCTGATA AACACCTTCA TCAAGCTCTG AAATATCTTT GATGTCAAGA
    38641 TTTCTAACAG CGGTGCCCTC GAACGCATGC CGATCAATTT TTGCTGACAG GTTTCCGGCA
    38701 TCCAGATTGC TGCACTCAGA AAAAGCATTT GTGCCAATTG CTTTTACGTG AGAAAGATCA
    38761 ATCTTCTCAA GACACTGACA TCTGAGACAG AAGTTATCAG GGATTTCGGT GATAGTTTCT
    38821 GGCAGAATGA TTTCTCTTAA ACTTAAGCAG TTAAAGAAAA TACCATTGTC TAAGGTAATA
    38881 ATTCCCGAAA GGTTAATTGT TTTGAGATTT GTGTTCTCAA AACAGCCAGT TTTTAAAGCT
    38941 GTTACCTGCT TTGGGATTTC AAAGGCAGCA AGTTTTGAGT TTTTAAAACA CATCTCAGGA
    39001 ACATAAGTTA GATGCTTTGA GTATGTAACC TCTCTAAGTT CTGAAAATTC AAACACCCTG
    39061 TCGCCCATTG CCTTTACATT TGTAAGGTCA ATCTTTCTGA GTGTTGAGTT CTTAAACGCC
    39121 TCATCCTCGA TGCAGGATGA CTTCTTTTAC ACAGACATCT TCAAATGCTT GTTTGCTGAT
    39181 AACTCTTACG TCATCAGGAA TAGTTAACAC GTCAGCGCTT GTATTGCCAT ACTCGACATC
    39241 AATGAGCACG CCATCAATGA TTGTTAAGAA AAAACCATCA ACAACTCTTC TTTCTGTACT
    39301 TGATTCAGAT ATTGCCTGAA CTTTCTTATC CGTTTTGTAA GTTGTAATCT TCATAAATTT
    39361 GTCCTCCTTT ATTATTTTTT TTGTTTATGA ATTTACAGGA TAAAGATGAG TTTTGCTGAC
    39421 AGATAAGGAA AAGTGAAGAT TGTTTGATGC TGGATATTTT TTGCCAGCAT CCTTTGGACA
    39481 AATGAATAAA AGTAAATATT ATAAAGTAAA AATGTATTTA CAGAAAGGAA TAATACTATG
    39541 GACAGAGACG ATATGGAAAA TAGGGAAATT TATGTGCATG ACACACAGGT TTCAAAGCGA
    39601 GAGATTGAAA ATGCAGAAGA AAGCCTGCAT ACAAGAGAAA TCATTGGTGA TAGTTCATCA
    39661 ATACTGCTGT ATAAGCTCAG AAAGGCTGCT TTTGATGGAA CACTCACTCC GTATAAGGTT
    39721 GATTTCTTGA GAAAGGATAT TACCAACTTC ACCATTTGTA GAATACTGAT GCATATGTTA
    39781 ATAAATGTGG CAGATTTCAG AACTACGGAC AAAGATGAGA AGAAAGAAGT CATTGCAAGG
    39841 CTTGCTGGGC TGTATCTGCC ATTAGGAGAT AAGCACAAAA CTGTAGACTG GAACGCATTG
    39901 ATGGACAAGT CGCCAGCATT GTTTGCAAAG ATGGCGGAAT ATTATCTGGA GATTGTGAGA
    39961 AAATTTGATG AGGCCTTAAG TCTTTTTGAT CATAATGATG TATTTTGCAA ACAGTGCCGC
    40021 ATCAGACGCA TTTCAAACGC CATTTATAAG GGGAAGATTA CAATTTTCGT TAGCGGAAAT
    40081 AATGATGTGT ATATGAAATT TGTGGATGGC AGTAAAGAAT ATTCTGTTTC CCTTGTACTT
    40141 GGAAACTACA GCTGGATGAA GCAGAAAGAC AAGGAAGACA AATCTCCTGA GGAGAAAAGC
    40201 CTTTTTGGTT TAAATATGAC ACCACAGGAT CCATTTGAAG ATACAACAGA AGAAGCGCTT
    40261 GTAAACTTTT CTTTGGAAGC AATTGCCGAC CGCATTGATT TGATTTTCTC TCACTGGCGT
    40321 GATGCTAATC TGGACCCGGA TGCTGTTATT TCGTTTTACA GAATGTTGAG CATGATTCTC
    40381 GAAGATAAAA ATCTCTGCAT CCAGTCAGAC AATTGCCCGG AAATCAAAAA ATGTAGAAAC
    40441 ATAATGGTCA AAATCAACGA TCCGCGCTGC AATCCGTTCA TGTCCAGTGG CATGCACTGG
    40501 TAGGAGAGCG TCATGTTGAT AATGATATTA AGCGTAATTA TTCTTGGCAG CGGATTTGCG
    40561 CTGTCAGGAA TAGGGATGTT TATTTTTGCC AGATATCTGC TTGCAGAAGA TACTGCCGCC
    40621 ATAATACTTG CACCGGATGT ATACAGCGTC GATGGAGATA TTGTGAAAGA TACAGCATGG
    40681 AACATTGTTC ATATACATAA GTCTGCAAAG ACAGGCGATG TGGTCCATAT ACGTATAGGC
    40741 AGGAAAAGCA GAAGAGTAGT ATCAAATATG GTATCAATAT TAATTCTGAT ACTTTGTGGC
    40801 GGCGGACTGT CATTTATCGG ATATGTTTGT ATAGTGTTAA CAAGTAACAT TATCACGCTT
    40861 ATATAATTGT TTTTCTTTCA CGCTTTACTC TTTACTCTGC TAAACAACCA AGTGCATACA
    40921 AAAATACCAG CAACAAAATG CTGGTATTTT TTTTGTTTAT AGAGAAATCT CTCTAACGCT
    40981 TCCCATATCA ATTGCCATTA TGGTAACGAT ATGACTGTTA GAATATGTCA CGTTTGCAAC
    41041 ATATTTGCCA GCAGCAAACT CGTTAACATG CTTTGCTGAC GAAGTATACT GCACAGGTTC
    41101 CTCATCCTCT TTGAGCATTG CCGTGATGTC GTCGTCAACA ATACCGCACA TGAGTTCTTT
    41161 AAGCTCTTTT GTGGTGCCAT TAAAACGAAC TACATCACAG TTGGCCTCAT ACTCTGAGTC
    41221 CTGCTTTGTG ATGAAGAACT CCTTTGGTAA ATCCTCTGCC GACTTTGACA AGAGCTCAAA
    41281 ATAACTCTCA TCATCAAGAG ATAAATCTGC AAGTACTCCA GCAGGTAAAT CTTCCTCATT
    41341 TCTTAATACG TTTTCTATCG TTTTAATCAT AATTTTTATC CTCCTTTATT ATTAATTTAA
    41401 TTATAATATG TATAAATATG GTGTTTACAT AAAAAGAAAG AGCAGCAGTG ATGCCGCTCT
    41461 TTAATTTGTT TACTCCATTT TGTCCCAGAT TTCTTTGTAT TTGTCATACA TGTAGTCCGG
    41521 AACAATCAGT TCATGTATCT TTGGTCCAGT AAGTTCACGG CCTGTATACA GACATGTCTG
    41581 TATACAGTTT TCATCCTTGA CTGGCAGAAA CTCAAGTGTC TGGGCTTCTA CACCATACAG
    41641 TGCAAACTCT ATGAGATATG AACCCGGATA AATAATGAGG TGGTCCAGCT TAAGTCCGTG
    41701 GAGACAGCGC CTTTCAAAAG TAAGTGCTTT GGCTGGAAGT CTTAGGTCCA GCTCATTGTC
    41761 AATATCATTG AAACACTCTT CAGGGATTTT CCCCAGATCC ATACATCTGC TTAAGTCTAC
    41821 TCGCTTCAAG TTGATACATC TAGCGAACGT CTGCTTTCCA AGGTTCATGA GTCTGGAAGA
    41881 ACATTCAATT TTTTCCAGAC CTGAACATTC AAAAGCACTT TTCCCGATGG AATTGATGTT
    41941 TGAAAAATCA AATTCCTTAA GATTGCGACA TCTTGCAAAT GCACGGCAGT TTATGGCTCT
    42001 GACATTTTCA ATGCCGGTTA TTTCGCAAAG TTCTTTGCAC TCTGTAAAAC AGCTTGTCTG
    42061 GATTGTTGTC AGGCGTTTTG ACAGATGCGC TTTTTTGAGT TTTACACAGC CGTTAAAAAC
    42121 TCCTTGGTCC AGAAATTCAA CTGAGTCAGG AATATTAATT TCCTCAAGGT CTGTATACGA
    42181 GAAAGCACCT TCGTTAATGC CTTTAAGGTT TTCAGGAAAT GTAATGCTGC TTAACCCAGT
    42241 GTTCTGGAAC GCAAATGAAG CTATGCGTTT CAAATTTTTG GGCAGCTTTA TTCCTGTAAG
    42301 TTTTTTACAG TCAAAAAAAG CATATTCACC GATACTGACG ATGTTTGTGT CTGCTTCGTC
    42361 AGTAAAAGTA ACCGTCTCAA GATTTGAGCA TCCTTCAAAT ATGCCCATAT TTACTAATGA
    42421 ATCTGCCTTT GGAGCATTAA TTGTGACCTC CTTTAACAGA CTGCATTTTT TGAAGACGCC
    42481 TGTACCCAGT CCATCTACAT TCTCAATGTG GACTTTCTCA AATGAACATT CCACAAATAC
    42541 ATTGGAATGA ACATGTTGAT AAGGATAGAG AGTAAGTTCT TTTGTTTTTA AAGATTTGCA
    42601 TCTCTTAAAT GCGCCATCTC CAAACCAGCT TATTGAGTCA AGGCTAATAT CCTCAAGATT
    42661 TTCACAGCCA GCAAAACAGT TTTTTGACAC AGATTTGCCA CAACTAATCT TAACTGATTT
    42721 GAGCTGATGG CAGTCTGCAA ACATTCCTGT TTCCAAAGAG AAATTCCTTG GAATATTTAC
    42781 CGTCTCCAAT ACAGTTTCAG CAAAGATATT CTCACCATTT CTGTCATGGT GGATCAATTT
    42841 TTCCGGCAGA GTTACATGCT TAAGACCTGA ATTTTCAAAA ACAGATGACT CAATGTAAAG
    42901 CATTTCTTTT GGAAAATCTA CTGATTCAAG GGCAGTACAG CTTTTGAAAG CAAAATGCTT
    42961 TATTCTTTCC AATTTTTCCG GAAAGTTGAT TTTCTTAAGA CTGCTGCACT GGTAGAAAGC
    43021 TGCCTCACCG ATGGTCTTTA AACCATTTGG CAGAATAACC TCCTCCACAT CACTACGGTA
    43081 AAAGGCATAG TCGCCGATAA CAGTTACTTT TGCTGGCACT TTAACTACCT TGCATCCATT
    43141 TGTCTTGCAA TTTTTGAGAG TAGCACCTTC TATGGTAAAC TCCGGCTCAA AAGATTTCTT
    43201 GTCAGCAGAA TCCTCCTCTT TAGCAAACTT GAACAAATTC GTTTCTTTAA CTGTAATTTT
    43261 CATAGTATTT TCCTCCTTTA TTATTGTTTT TATGAATAAA TTACAGGATA AATATGAGTT
    43321 TTGCTAATTA ATAAACTGCT GGCGATTAAC ATCAAGTGAC ACTTGATGCT AAACTTCAGT
    43381 AAAATCAATG GTTTCAAGAT TTTTAATACG AATAGATACT GTAAAATCCT TATATTTACG
    43441 TCATTTTGCT TAAAGTTTCA CTTGATGCTG AAAATTTTCT GCCTATATTT TTTGGACAAA
    43501 TGAATGAAAG TAAATATTAT ATATACAAAG ACGCAAAGGA GATTGCTATG AGCGACATGA
    43561 TTAAGCTGAG ACAGCGGTTC TGCAAGGACT GCGATATTCC TGTTAACATA TTTGATGAAC
    43621 CATATTTTTC AGACAGGCTC AAATTGTTTG ATTTTCTGTA TAATTCCATA AGCAAGTGGG
    43681 ATTTGTTTAA AAGTGAACTT GCAAAGTATG ACAGTGCTAT GGATTATTTT GCTGACTATA
    43741 GCCGCATAAA GGATGAAGCA GTTGAAACTG TAAGGAGTAC AGAAGGTTTT CAGCTTTTCA
    43801 CAGCTTATGG CATCAATGAT TTTTCAATAA AAAATAAAGG GCTCCCGGTA AGCAAGATAT
    43861 ACAACCCCGA GAATAACGGC AGAGTATTCT TAAGTATTGA CATGAGAAAG GCTAATTTTT
    43921 CAGCGCTGCG GGAATACCGC GATGATATAT TTGGTGGATC CGATACATGG GAAGCCTTTA
    43981 TCAGCAGGTT TACTGATAAC AAGCACATCA TAAACAGCAA GTACATCCGT CAGGTTATCA
    44041 TGGGCAATCT TAATCCAAAG AGACAGACTG CTTACGAAAA GGTTCTTATG GATAAACTGC
    44101 TGACAAATAT TCTGCATGCA AAAGTTATTA GCAAAGAGAA TGTTGCGGCA TTTCTTGCTG
    44161 ACGAGATTGT CTTTGACGTA ACTGATCTGG AAAACAGGCG TGAAGTAATA GCTAATATAT
    44221 ACAAAATATC CGGTCAGGCG CCATATATGA ACACTGAGGT CTTTTCCCTG CACAAGATTT
    44281 ATGGGTATGG TGTTGACGGT TACATCAAGA ATGTCTATTC GAATGTCTAT TTAATGGACA
    44341 ATGCAGCCCA CAGCATAAAG GTTAAGTGTG TTGACAAAGA CATGATGACA TTTGTTGCGA
    44401 GATACTTGTT AAAGGAGCCT GTTACGGATT TAGACAGGAC GTTCTATTGC AATGGACTGC
    44461 TTGCGAAGTT TGAACAGGTG CCGGAGATTA CAACCGATCT GAAGTTTGAT AATAAAATTG
    44521 ATGGAAATTA ATAAGGACGG CTGTATCTTA TGACTAAAGT CACAAGTCTT TATTCTAGCA
    44581 CCAAGATAAT GATTATTGCG GAAAGCGAAT ATTTTTTGGG ACAAAATTGA TTTTAGGCAC
    44641 TATATATAAC GATAAAATTA TCAAGTCTTG TTTGTGTCTT GATAGAATGA AAGGAATATT
    44701 GAAAACTATG AAAAGCATAA AAAGAATGTA TGTCGGAAGG AGTGGCAGCG GTAAGTCATA
    44761 TGAATGTATA GAGCTGGCTA AAAATCATTG TAATGGAATT ACCATAATTT TTGCCGGTAT
    44821 ACCCATTTTC AAAAAAGAAA AAGATGAATT AAGAAGCTGT GGGTTTACTT TTTGTGATAC
    44881 AAAAGATTTG TATGAACTTG ACCCGAAAAA AGGAAACAAG TATTACATAT ATAATGCTTA
    44941 TCCTTCAGCT CTTAAATTTC ACATGTTTGA TGATATTTGG GACTTTCTAA TCAATAATAT
    45001 AAAGAGACTA AACAAAAAAG ATGTTTTGAT TATATTTGAC GAGGGGGTTA TTTCTGATTT
    45061 TAAAATTCCG CAAGGGTTCA TGCTTAGTAC GGATAATAGA CAAATGAAAA TGAAGTTTTT
    45121 GTCAAAAATA GTGCGTTATT TTTTAAAATC TGGCATTGTG TTCACAATTC AGGAAGAAGA
    45181 CCCAACGGTT TTAGGAGAAA TAAAGAAATT CAATGTCCTT AGCATTTTGG GAACGGATTA
    45241 TGAAGTTGTA GTAAAAGATT ATGCAAAATA GATGTGAATA CTGTTCGCCA ACAAAAAGAT
    45301 GTCGTATTAA GATAATCAAA GGAGAAAAAT ATGGGAGTGA CAATAGAAAG TCCAAATTAT
    45361 TCAATAGATC TTGGCCCTGC AGGATTTAAC AGATTGAGGC AGAAAGTTGC AGACCTTACA
    45421 GCAACGGACA TTGCAGAACA TTACAGCAAA CTGACGGATG GAATGTTTCT TGTTGGAGAT
    45481 GAACGACAAA AGTTCATGGC TTGCTATAAC AAGAAGATTG CAGAATTAAA CGCAAAATAT
    45541 AATGAGAAAT ATAGTAATAT TCTTGATTTT CTATATGAAA GTGACTGTAG TGGAAAAATG
    45601 GATACTGAAC ATTGCAAATC AATTTGGGAA ATCATAAAAG ACTATAATGA TGATATCTGT
    45661 TATGGATATG CCGGACGTTC AGATTGTGCA AAGTTTTCTG ATTTCAAGGA CATTGTAAAG
    45721 GATTGTATTG ATAAATGCGT TGAGATGGAA TGGTGGTAAA GACATTGTAA CTCAAAAACA
    45781 AAAAGCACCG CATGAATTTC ACGTATGAAT ATACAAAACA AAGGAGAATG AATTATGCTG
    45841 AAAAAATACT TACAATTTTT AATTGACTCA TTTGAAAAAC TTACTTCCCT TGGTGGAAGC
    45901 AACAGTACAT GGAACGACTA TTTCCTTACT GTTGGCAACG AGTTTTTGGT CATTCTTATC
    45961 GGACTGGCTT ATATTGTAGC CATATTCCTC ATTGTTTATA TTCCGATTTT CGGAAATAAG
    46021 AAGCTGATAC GAAGAATAAG AAAGAACGAT AAGTGGTACA AATTTTACAG TCTGTATGAA
    46081 AAATATACCG TAGCGGTATT AAAGATCAGG TCTATTGTGT CCAACATTGA ACAAAATGAA
    46141 GATGTGCGTA TACTTAATGA ATATGCGTAC AATGATCATC TTGTTAAAGA GTTAATTGAA
    46201 ACACTTAATA AATTTGGAAT TCAGATTCCA GGGGTGAATT TTAAGAAAGG TGACAAGTTT
    46261 GATAAAGAAT TGTTAAACAA TACTCTTAAA GAGTTTAATC TCCAAAGTCG CCTGCCAATG
    46321 GAAGAGATTT CAAAGCATAA ATGGGACAAC TGCGGAGATT TCACTGAGTT TAATATCTTT
    46381 GGAGAGAGCT GGAATAAAGA AGCACGTTAC AACGTTAAGT GCATTGCATC ATGTTCCGGA
    46441 CTGCTACTTA TTTATGCAAT CTTTGTTATT CCGCTTATTC TTATGCTGTT TAAGTAGAAT
    46501 ATTCATTAGA TTTATTACCA TCCGCAGGTT TTATCCTGCG GGTGCGGTGT AAAAAATGAT
    46561 TGTGGGAGAA AAAGTATGCA GATACGAAAG AAATTCAAAT ATTCAAGAGA TAATGATGGT
    46621 CAGATTAATA TAATATACAA CATTCCTGAT GAGGTATACA CCAATGCAAG AATTAAAGGT
    46681 GAGCCATTTG CAAAACTGAA AGTTGGTCAT CCAAGACTGT TCAAAATAGT AAAGGAACTA
    46741 TACGATTATG ATATTCTTAT TACAGCTATT GTCATATTGA TTACTATTGG ATTTACTGCA
    46801 ATTTTCATAG AGCTTCTTGT TTTTTGTGTT AGGCCTATCA GTATGTTGGC AATAGTTGGG
    46861 ACCATTGCAA TTTTTCTGAT TATTGTACTG TTGGCATATG TTCAGTGTCG AATTCAGAAA
    46921 ATGCTTGAAC AATCAGAGCC GTATCATATC AGGGCGGAGC TGTTTAAGGC TATTGTTTAT
    46981 GATGAAACAA GAATATATCC CAGCTACAGC AATAAAAAGA AGAAAATCAC AGATATAGAA
    47041 ATTGATTGTG AAGAGAATCC TTATAGCTGC AGCGATTATA TCTATTGCCA GTTTTCGCCT
    47101 CCCTTAAAAA ATGGGAAATC GTGCACTGTA GAGTTTTGGT TTGCGGATGA TTTGAAGTAT
    47161 GAAACAATTA TCAAGAGGAA ATAGCTATGG AAATCACGAA ATATTCTACT AATTTTAGGA
    47221 CAAAACTGTG ATTTCAGGTA CTATATATAT AACAATAAAT AATGTTAACC CGACCATTTG
    47281 AAGGAGACCA ACATGTATAA TATATATTCT GTTTTTAGAA ATTTATTCAT TTTGACGCTT
    47341 ATTGTACTTT TACTATCATT TGTACTTTTA TGTATAGACA AAAAACAGAT AAGAACAAAA
    47401 AAAAATGTAT AAATTCATAG ATAAGTGTCA AACGACAGCT GCTTGTATTC TCGTAATATG
    47461 TTTATTTATA TTTGCTATAT CATTAATAGG ATTTGTTGTT TCAGATAGAA TGATTTTTTA
    47521 CAGTATAAAA AATGCGATGG CTGATTATTT CAACACTGAT GTGAAGCTGC ATAACGATGA
    47581 GCAGTTAATT GTAAATGGCG ATGAATATTA TGAATATAAG TATGATGATG AAAAGGATGA
    47641 AATAATCTTA GATAAGATTA ATTCCGATAA AAAGATAATA ATAAAGGATG TTTTTGGAAA
    47701 ATAATCTGTT GCAATATTCG AAAAGAAAGT TAGATGTTAG TAACAAAGAA ATGAAAATCA
    47761 ATTCAAAATA GAAGGACATG TAAAAAGATA CATAATTTGT CAAAGATATT TATTGATTAT
    47821 AGGAATTCCA ACTGGACAAT AGGTATATTA ATTGGGTTCT TTGTGGTTAT GAAGGGAGAA
    47881 AATTAAAATT ATGAAAAATA AATATCAGAA GTTACATAGA ATTGTAATCG GAAAACCCGG
    47941 CAGTGGAAAA TCATTTTATA TTTTATCAAA TGTAAAAGAA GATAATAAAA TAAATATTAT
    48001 TTGTTATCCA GAAGCAATAG GCACTTATGG AGATGTTTAT AGAAAGGCAT TTCCAGGGAT
    48061 ATTTTTAAAA TATAGACAAG ATGTTATAAC TGCAATACCA CAACATATAA CAAGCATTAA
    48121 TGAAAATACA TTATTAAAAT GTAATCATCA TTATAGTCCA AATATATTTA AGTTTATTGA
    48181 GTGGGCTAAA CAATATGGTG AAGATTTAAG CAGGTATCGT TTTGTTTTCC TTGACAGTTT
    48241 ATGGAATCAG TTAAATCAGG CTGATAAAAT TAAGTATTTC TTGTTGTTGT CAGAACTTAA
    48301 TACAGAAATA GTCATTGAAA TGGGCGGACT GGATGAGTTA TTGGAAATGA CAATCCGTGA
    48361 TTATAATTCA AAAATAATAA ACAACTATTG GACCATTTTA GAAAAGGAAT GTTCATAAGA
    48421 TGAAATGTAA TAAGTGCAGC AATGTAAATA TCTGCTTGGT ACGAGTGGAA TATTGGACCG
    48481 CAAAGTATCA ACTAATGCCG ATAAAATAAG AAGCATGTCG GATGAGGAGT TGGCAGAATG
    48541 GATTAACAGT AAAGATACGT GTGAACAATG TGCCTACACA CCGGGAGGTT TATGTATGAG
    48601 AAAACCTTGT ACAAATGGCA TATTAAAATG GCTTCAATCA GAAGCGGAAT AGGAGGGCGA
    48661 ATATGTTTAT AAGAACAATG GATGGAGAGT TAATTAACTC AGACAGTATT ATTGAGATAC
    48721 AAGGAGTTTT TAGTTCATGG CTGCATGTCA AAATATCAGA TGGTACAAGT CATTACATTG
    48781 ATGAGAATGA TGCATCAAAA TTCATACCGG AAAATGAATT ACGACAATTT GAGTCAGATA
    48841 TTGAATGGCT TAGGCTACAA TGGGCGACCG GCGGTAAAGT CGATGGAGAA AATTAGAAAG
    48901 GATGGAGCAG CTGCAAGTGA TACATTTGCC TACATTTAAA CAAATAATAA TTATTTCATA
    48961 AGGAGAAATA AGTAATGAAG TTAATTGATG CAACAATTCA GCCAAAGGCT TTGACTGATT
    49021 ATATTTTAGA AAGAGAATCC ACGTTTATAC GTGTGTTGGA AGAAGGAGAT AATGATTTTC
    49081 TTCTTGCGCT GTTAACGGAT TACTTTAAGG AACAGCCAAC TGCTTATGAT GTAGATAAGG
    49141 TTGTTAGTGA AATGGAAAAA GATAAATTCA TTGACTGCGA GACTATATTG TCAGATATAC
    49201 ATCAGGGATT TAATGCCGGA TTAAGCAGAG CAATCGAGAT TGGAAAAGGC GGTGAAGTGA
    49261 ATGGCTAAGT GGAATGCAAG CGTGGGTTTG CAACTTTCGA TTGATTATGA TGACATCGAA
    49321 GCTGATACAC AGGAAGAAGC AGAACAGACT GCAATTGGAA GATATCGACT GGAACAACTG
    49381 TGAATGTGAT GCTGATAATC CGATTGTGTA TTGTTGCTAC AAGGAGAGAA CGGAAGATGA
    49441 GTAGAGTGTT ACCAATTTTA TTCAACATGA AAATGGTTCG GGCAATTCTG GATTGCAGAA
    49501 AGAGTTGTAC GAGAAGAATA ATTAAACCAC AACCGCAAGG ATATTTTGAA GTAAGCGAAG
    49561 AACCACTGTA TATATATGAT ACAGACGGAA AACAAGGCAA AATTACACCA CCATATCAGC
    49621 CGGGCGATAT CCTCTATGTT CGGGAAACAT TTATTCAGGC AGCAGCTCAC ATCTTTTGGT
    49681 ATAAAGCGGA TGATAAACCA TGGATGTCAA AAGATTTACT TTGGAAACCG TCAATCCACA
    49741 TGCCGAAAGA AGCCGCACGT ATCTGGCTTA AGGTTAAGGA TGTGAGGGTG GAGCAGCTAC
    49801 AAGACATTAC GGGACTCAGC ATACAGAAAG AAGGAATTGA GCTCGATCCG AATGAATGCG
    49861 CTGGTAAATT TGATTTCATC TCTGAATTGT TTTTCTTGTT TCAAAGATTG TGGGATTCTA
    49921 CAATCAAGAA ATCAGACCTT AACCGCTACG GATGGGATGC GAATCCTTAC GTATGGGTAA
    49981 TCGAATTTGA GCGATGCGAA AAGCCGAAAG AAGAAATGTG AAATGGATAG AAATTGATGA
    50041 ATTAACCAGT AACTGTAATA AGTTAAGAAC AAGGGAAAAA TTATGAGAGA TAAAATTATA
    50101 AAAAAAATCA ACAAAGCGAA ACCTGAATTT CACTATGTAG ATCAGTTTTT AGAAAATGAA
    50161 GAAATTACAC GCGTTTGTTC GTTTTGTGGA AAAGCATATA AAGACAAAAA AATCACTATT
    50221 AATGGCGTTC CATGCTATAA GTATGCTATT TGTGGTGACT GTAAAAAACA AAAGTTTGGG
    50281 ACTGATTTCT AACCAATGAA GAAGTTGATG AAATATATTA ATGTGCATAT AATGTCAGAA
    50341 TTCAATTTCG TTCTGTAGAA TTAAAAATGC CCGCTAAGGT GGATAAAACT AGAAAAAGCA
    50401 GAAGAGGTGC AGAAAAGGTA CCTCTTTTTT TTGAGCATAT ATATTAGCAT CTCTTGCAGA
    50461 CAGGTTGTGG AAGCATAATA AATTTGCAAA AATTATAATT AATTCTACAA AGTGCTTGAC
    50521 ATAGTTACTA AAAGTTATTA TGATAAGTAC ATAAAGTAAA TATAAAAAGC GCAGAAAGTA
    50581 ATTATAGGAG TTAAACACAT GAATAAAGTA GATGCAAATG GATTAACAGA ACAGGAATTT
    50641 TTAGCAGAAT ATAAGCCGGG CGATTATGAC AGACCATCGG TTACAGTTGA TATGATGGTG
    50701 CTTCGTATGA AGGAAGATTT AAGCTGTATG CAGGTGCTTC TGATAAAGAG AAAGGCTCAT
    50761 CCGGAGATAG ACAAATGGGC GCTTCCAGGC GGATTTATTA ACATAAAGGA ATCAGCA
//
LOCUS       js4906-26-2_S25_scaffold_55_prodigal-single     294087 bp    DNA     linear   BCT NOV-13-2019
DEFINITION  js4906-26-2_S25_scaffold_55_prodigal-single, contig.
ACCESSION   js4906-26-2_S25_scaffold_55_prodigal-single
VERSION     js4906-26-2_S25_scaffold_55_prodigal-single.1  GI:
KEYWORDS    .
SOURCE      S25_PLASMID_36_160
  ORGANISM  S25_PLASMID_36_160
            Eubacterium rectale, Eubacterium, Clostridiales, Clostridia,
            Firmicutes, Bacteria.
COMMENT     Data sourced from ggkbase. For additional details see
            http://ggkbase.berkeley.edu/organisms/404988
FEATURES             Location/Qualifiers
     source          1..294087
                     /organism="S25_PLASMID_36_160"
                     /mol_type="genomic DNA"
     gene            171..2183
                     /locus_tag="js4906-26-2_S25_scaffold_55_prodigal-single_1"
     CDS             171..2183
                     /product="Putative uncharacterized protein n=1 Tax
                     =Pseudomonas syringae pv. lachrymans str. M301315
                     RepID=F3E747_PSESL"
                     /codon_start=1
                     /transl_table=11
                     /translation="MNIQDKLSLWVKLTNVNPTEEQKSYTINMSGRLSDFDIKQMNDK
                     IKEALKYDATGVFADAYLSEYFEKFIADKSFSVKEMLANPETESFLADARLLQNALAE
                     SDSANMIKSDAEKAMNFYGMSAEELSLSDIIEVRTSAERCMNGKLSTLQFSSGTPSEN
                     GFKMSKDIYMYRDLDAMLYCAADNVLDGVSLGYIRNEGNLTDSYFAFIIKNGRNLYLL
                     TDKPKYGHPLMSSYRRCPGRDMSRRIENNMFPYDSVANIDTSDLWGSGRYGTKETDNK
                     NALETTESPRIKIGTFEDMEKHEALWAVLMISMIKDKFYKEVPQYELSYTGSMIQTNK
                     IEASEYALAIRSTLPAMKLHDIDSIDDTADCGCENEYTVLDYIVDRYKDRVDKDLLNV
                     IADTDEYALIDKKYTYNDGFFSSDVIHPVKAFDLSAACGTKEEIEADQKWMARYNYAA
                     QIQKLAEDDYEQHRQSVSLAVGDKIIPRTREICRSFVKGELSNCARKRTFSVWYDGNT
                     GANYKFGYNNYSNKSDMKCTFSGKTPSVALVIEPKNMDELAFVCGCKKEELPEQIQRW
                     KEGTRYCGNQILYRLDPMSFKISDPFQKMTFKIVILLSKKEYLSICDEAGVKRDKFWE
                     LEKPSCFRYNRLEDNDTCCGKNTYDPEAKCLVSLKKCRKCKFFKQQ*"
                     /db_xref="UniRef100_F3E747"
                     /db_xref="F3E747_PSEAV"
                     /db_xref="enc:ECL_B086"
                     /db_xref="F3E747_PSESL"
     gene            2243..2602
                     /locus_tag="js4906-26-2_S25_scaffold_55_prodigal-single_2"
     CDS             2243..2602
                     /product="Putative uncharacterized protein n=1 Tax
                     =Eubacterium rectale M104/1 RepID=D4JPS6_9FIRM"
                     /codon_start=1
                     /transl_table=11
                     /translation="MTNTQKNKIYKLAYEKVKRDKKEEIIRHLTLLSYDALFYLMIQI
                     ADVKSIVINIICYIFITLAGLCSIWSIYNHHKYVKNFANDINDRLFNIHKTNQGDYEV
                     KIDDYTILTVLKSEFQE*"
                     /db_xref="UniRef100_D4JPS6"
                     /db_xref="era:ERE_33470"
                     /db_xref="D4JPS6_9FIRM"
     gene            complement(2645..3874)
                     /locus_tag="js4906-26-2_S25_scaffold_55_prodigal-single_3"
     CDS             complement(2645..3874)
                     /product="Putative uncharacterized protein n=1 Tax
                     =Eubacterium rectale M104/1 RepID=D4JPS7_9FIRM"
                     /codon_start=1
                     /transl_table=11
                     /translation="MKLITLIYSSSNIVDSLNIKSFFELAGVCIYMINTDIKIDNSNE
                     NRVLALSDAIVCTVDRAYGAVCKLYDNCILYSSLPDLLDRFLKDSIVDESEYDDLVAL
                     CDVYDRHGEQYVRTVLFGRDYFRHRSHTYMEEIYKGYIDISTNILDLLRNKNVPLWDS
                     DGYLHCKYAVADIFYEMNLFCKKNGINYYMDNDSIINICSHNEEYLGNSFIMLKASVY
                     DNLIEKPETAFRLYNECCNIDYNSKVFLYKAEMMDKMNSTNRAINYYNKNLSVDPQCY
                     KAWLKLGCNYLKRKSYANAYACYYNVILNLQNKMAAGNLTIVDYDYMYNAYINMIQID
                     IILNNDIRALGLCKHALEMYKSIESNQLYSKYKVDYSYVREDMTFILNTAVLKKYGIE
                     LSSRYGLFDLCKEFSEL*"
                     /db_xref="UniRef100_D4JPS7"
                     /db_xref="era:ERE_33480"
                     /db_xref="D4JPS7_9FIRM"
     gene            complement(3984..4988)
                     /locus_tag="js4906-26-2_S25_scaffold_55_prodigal-single_4"
     CDS             complement(3984..4988)
                     /product="HD-GYP domain n=1 Tax=Eubacterium rectale M104/1
                     RepID=D4JPS8_9FIRM"
                     /codon_start=1
                     /transl_table=11
                     /translation="MRYIKIKDLQPGMILAQPLLNKRGDVFLARNVLVSKFMVQRIRE
                     EQYRGAYVYDKLSKGINPKNQLPADVQLKAMCALKDMDIDRCTYLSGEILASLKHADN
                     ISMNINSLAAYDSSTYMHSLNVAMYAGTFGLLYGMEYERVRKLIAAALLHDIGKTKIP
                     EAILNKPGRLSEEEFAEIKKHPQYGYDMLKDMVSISPLVRVPILEHHENYDGSGYPRG
                     LVDKETHIFSKIIHICDVYDAMLSRRCYKDAINPGEVIDFIIAHRNIMFNGDLVDFFM
                     QSLIPYPEGILVSLSDGRTAVVASQNKGFPQSPVVRDMRGNVVDLMHESNVKIMHIEV
                     *"
                     /db_xref="UniRef100_D4JPS8"
                     /db_xref="era:ERE_33490"
                     /db_xref="D4JPS8_9FIRM"
     gene            5131..8916
                     /locus_tag="js4906-26-2_S25_scaffold_55_prodigal-single_5"
     CDS             5131..8916
                     /product="Uncharacterized protein n=1 Tax=Eubacterium
                     eligens (strain ATCC 27750 / VPI C15-48)
                     RepID=C4Z1Q1_EUBE2"
                     /codon_start=1
                     /transl_table=11
                     /translation="MGTINFSDFTNLSSVTKTLCNRLIPTEITAKYIKEHGVIEADQE
                     RNMMSQELKNILNDFYRNFLSENLVKVHELDFKPLFTEMKKYLETKDNKEALEKAQDD
                     MRKAIHDIFESDDRYKKMFKAEVTASVLPEFILHNGAYSAEEKEEKMQVVKMFNGFMT
                     SFSAFFTNRENCFSKEKISSSACYRIVDDNAKIHFDNIRIYKNIANKFDYEPEMIEKL
                     EEAAGGADIRNIFSYNFDHFAFNHFVSQDDISFYNYVVGGINKFMNLYCQATKEKLSP
                     YKLRRLHKQILCIEESLYDVPAKFNCDEDVYAAVNDFLNNIRAKSVIERLQLLGKNAD
                     SYDLDKIYISKKHFTNISQTLYRDFSVINTALTMSYIDTLPGKGKTKEKKAASMAKNT
                     ELISLGEIDRLVDKYNLCQDKTVSTRSLIRSISDIVAGYKANSLTMNSGIPLAENETE
                     IAVLKEAIEPFMDIFRWCAKFKTDEPVDKDADFYTELEDISDEIHSIVSLYNRTRNYV
                     TKKPYNTDKFGLYFGTSSFASGWSESKEFTSNAILLTKDDRFYLGVFNAKNKPAKSII
                     KGHDTMQDGDYKKMVYSLLTGPNKMLPHMFISSSKAVPVYGLTDELLSDYKRGRHLKT
                     SKNFDINYCHKLIDYFKHCLALYTDWDCFNFKFSDTESYNDIGEFYKEVAEQGYYMNW
                     TYIGSDEIDSLQENGQLYLFQIYNKDFSEKSTGKPNKHTAILRSLFSDENVADPVIKL
                     CGGTEVFFRPKSIKTPVVHKKGSVLVSKTYNAQEMDENGNIITVRKCVPDDVYMELYG
                     YYNNSGIPLSAEALKYKDIVDHRTAPYDIIKDRRYTEDEFFINMPVSLNYKAENRRVN
                     VNEMALKYIAQTKDTYIIGIDRGERNLLYVSVIDTDGNIVEQKSLNIINNVDYQAKLK
                     QVEIMRKLAKQSWKQGVKIADLKKGYLSQAVHEVAELVIKYNGIVVMEDLNSRFKEKR
                     SKIERGVYQQFETSFIKTLNYLTFKDRKPLEAGGIANGYQLTYIPESLKNVGSQCGCI
                     LYVPAAYTSRVDPTTGFVSLFKFRDISSEKVKTDFIGRFDCIRYDAAKDLFAFEFDYD
                     NFETYETCAKTKWCAYTYGTRVKKTFLNRKFVSEVIIDITEEIKKTLAATDINWTDGH
                     DIKQEIIDYALSSHIFEMFKLTVQMRNSLCESKNREYDKFVSPIVNASGKFFDTDAAD
                     KSLPIEADANDAYGIAMKGLYNALQVKNNWAEGEKFKFNRLSNEDWFNFMQERQSRQ*"
                     /db_xref="UniRef100_C4Z1Q1"
                     /db_xref="C4Z1Q1_EUBE2"
                     /db_xref="eel:EUBELI_01419"
     gene            11600..12172
                     /locus_tag="js4906-26-2_S25_scaffold_55_prodigal-single_6"
     CDS             11600..12172
                     /product="Putative uncharacterized protein n=1 Tax
                     =Eubacterium rectale M104/1 RepID=D4JPT0_9FIRM"
                     /codon_start=1
                     /transl_table=11
                     /translation="MSTNVDDMAMTFRTVVSLEEAEESTLISMPISNMLFSEWGITVD
                     QLYEIAAKNTVRIFGAETLSMTDILLSQIAPEEREIFRQILDDAPLKQYVLSNRTRTY
                     GAALMFCSDEIKKCAEAWGSDVLILPSSVHEVILLPMITPDQVNINDPDEVNAMVNSI
                     NHEYLCDNEEVLSDHSYCYIRSLDKIIVND*"
                     /db_xref="UniRef100_D4JPT0"
                     /db_xref="era:ERE_33530"
                     /db_xref="D4JPT0_9FIRM"
     gene            complement(12236..12961)
                     /locus_tag="js4906-26-2_S25_scaffold_55_prodigal-single_7"
     CDS             complement(12236..12961)
                     /product="Putative uncharacterized protein n=1 Tax
                     =Eubacterium rectale M104/1 RepID=D4JPT1_9FIRM"
                     /codon_start=1
                     /transl_table=11
                     /translation="MNNFKNMSKKKSFCNALFNEFFGSILLVLFITYMAAFIILGKAG
                     IFNFIGGDSNIANGFVAAVFFPIMLGLVLLAIVLIVSMLGFIPFAIHKVKAVYNYTYF
                     PLTVDEIRDALDKGIISSKEDYIRLILDSLRYGAMKKPSSWFSAYYITFSQEELYSLC
                     KSFEEVFDSPIIIDNDILSYINKYDDIDTPFDNAKYKGEVLLRDIRQKYENGKDATFA
                     LYVDGDKYKEILETIEFPIYVGR*"
                     /db_xref="UniRef100_D4JPT1"
                     /db_xref="era:ERE_33540"
                     /db_xref="D4JPT1_9FIRM"
     gene            complement(13011..13253)
                     /locus_tag="js4906-26-2_S25_scaffold_55_prodigal-single_8"
     CDS             complement(13011..13253)
                     /product="Putative uncharacterized protein n=1 Tax
                     =Eubacterium rectale M104/1 RepID=D4JPT3_9FIRM"
                     /codon_start=1
                     /transl_table=11
                     /translation="MLVGKNVCHDIKNAQSGIWNGDEYKELFSKYHVKEEKRLHDMLA
                     CHEGIAYINGEDTFCEYDTVKPYNEGLCGTMTNVKR*"
                     /db_xref="UniRef100_D4JPT3"
                     /db_xref="era:ERE_33560"
                     /db_xref="D4JPT3_9FIRM"
     gene            complement(13805..14173)
                     /locus_tag="js4906-26-2_S25_scaffold_55_prodigal-single_9"
     CDS             complement(13805..14173)
                     /product="Putative uncharacterized protein n=1 Tax
                     =Eubacterium rectale M104/1 RepID=D4JPT4_9FIRM"
                     /codon_start=1
                     /transl_table=11
                     /translation="MNPRLDKWSKTRDCMEEVPVAAWTPLPKFDYDLINNESKHDCES
                     SQIIKMSTKVDPTFDYDVINKESDLNNRKSSDLIDYMVDLITKTDPISPCIVVQDFSP
                     DFEVGAEVKDKVGDFSFKYI*"
                     /db_xref="UniRef100_D4JPT4"
                     /db_xref="era:ERE_33570"
                     /db_xref="D4JPT4_9FIRM"
     gene            complement(14194..14544)
                     /locus_tag="js4906-26-2_S25_scaffold_55_prodigal-single_10"
     CDS             complement(14194..14544)
                     /product="Putative uncharacterized protein n=1 Tax
                     =Eubacterium rectale M104/1 RepID=D4JPT5_9FIRM"
                     /codon_start=1
                     /transl_table=11
                     /translation="MEWNMKNNPTFKDISANRSSYFLTVRRHSAFVAKDYYNSRLDKW
                     FKTSDCIEEVPVAAWMPLPKFDYDFINKESELIKSTDGKSHLVEGYIYMAEITDSLKI
                     IEQEPILEIEKRYN*"
                     /db_xref="UniRef100_D4JPT5"
                     /db_xref="era:ERE_33580"
                     /db_xref="D4JPT5_9FIRM"
     gene            complement(14578..14745)
                     /locus_tag="js4906-26-2_S25_scaffold_55_prodigal-single_11"
     CDS             complement(14578..14745)
                     /product="Putative uncharacterized protein n=1 Tax
                     =Eubacterium rectale M104/1 RepID=D4JPT6_9FIRM"
                     /codon_start=1
                     /transl_table=11
                     /translation="MLPIIIYIMTAITIFIAVKTIFVSIDTIKIAHDTMKTCEEINKK
                     LDHIKTMHKNI*"
                     /db_xref="UniRef100_D4JPT6"
                     /db_xref="era:ERE_33590"
                     /db_xref="D4JPT6_9FIRM"
     gene            complement(14750..15184)
                     /locus_tag="js4906-26-2_S25_scaffold_55_prodigal-single_12"
     CDS             complement(14750..15184)
                     /product="Uncharacterized phage-associated protein n=1 Tax
                     =Eubacterium rectale M104/1 RepID=D4JPT7_9FIRM"
                     /codon_start=1
                     /transl_table=11
                     /translation="MYKALDISNYIINKCIDDNIPISNMQLQKILYCIQRECLQIYKR
                     EMFIDEIEAWPFGPVVPEVYYRYCGFGANPIRIRSAADYRNNISNADLALINYIVEKT
                     RILKPWALTEDVHRKGHAYDIIYNNGFGNHRVIPKDLIKKKG*"
                     /db_xref="UniRef100_D4JPT7"
                     /db_xref="era:ERE_33600"
                     /db_xref="D4JPT7_9FIRM"
     gene            complement(15236..15541)
                     /locus_tag="js4906-26-2_S25_scaffold_55_prodigal-single_13"
     CDS             complement(15236..15541)
                     /product="Putative uncharacterized protein n=1 Tax
                     =Eubacterium rectale M104/1 RepID=D4JPT8_9FIRM"
                     /codon_start=1
                     /transl_table=11
                     /translation="MDLIDRDYLLDNIVEWRAMLTDENEKKLLTKVIHCIKAKDTIVD
                     MQKLIDGVNSQKIDLDSTESNIKAASVYNTAIDDSLYEVKNAVYPHYKAFFVWNNAK*"
                     /db_xref="UniRef100_D4JPT8"
                     /db_xref="era:ERE_33610"
                     /db_xref="D4JPT8_9FIRM"
     gene            complement(15729..15944)
                     /locus_tag="js4906-26-2_S25_scaffold_55_prodigal-single_14"
     CDS             complement(15729..15944)
                     /product="Putative uncharacterized protein n=1 Tax
                     =Eubacterium rectale M104/1 RepID=D4JPT9_9FIRM"
                     /codon_start=1
                     /transl_table=11
                     /translation="MKYRIVDVGNKAAYSKPMSFAEVKAWFEPNADLDEEHSKWAEIE
                     DIDDMREYLVWEAQGMRPNYRIENCPE*"
                     /db_xref="UniRef100_D4JPT9"
                     /db_xref="era:ERE_33620"
                     /db_xref="D4JPT9_9FIRM"
     gene            complement(16129..16413)
                     /locus_tag="js4906-26-2_S25_scaffold_55_prodigal-single_15"
     CDS             complement(16129..16413)
                     /product="hypothetical protein"
                     /codon_start=1
                     /transl_table=11
                     /translation="MDKLEQAMQSADFWVELSCTSFGKIVLHGKNPNDDAGEDAYYEV
                     SNEVNADGDFAIHFFKSYERMKEWLNNWQGECFYDYLVELYEKELQRDKL*"
     gene            complement(16741..17997)
                     /locus_tag="js4906-26-2_S25_scaffold_55_prodigal-single_16"
     CDS             complement(16741..17997)
                     /product="Putative uncharacterized protein n=1 Tax
                     =Eubacterium rectale M104/1 RepID=D4JPU9_9FIRM"
                     /codon_start=1
                     /transl_table=11
                     /translation="MEYKILEENVDRLEKKLNKIAAKCKKYGNEFVYEKVGEEYAEYK
                     DENGSKYTVKYIIVNVEGRAVINNWKFIASVQHTEKGNIIKKCCEVEVPKRYYTSEPV
                     CEHCNSKRSRKDTYIVQNTETGEFKQVGKSCLKDFTCGMSAEGITCYISLFDTLIKGE
                     YIEGGFHPTIYIETAEAMRYIAETIRRFGYVSSTADRATKQRAREYYEVDHGMMGGVF
                     ANMTKKLQNEMRRVSFDANSDETRELVNDILVWMSKQPESNNYFHNLKTVCSLEYITF
                     SNFGLLASVFPAYDRSLEYEEQKLKEQEAGKISEYVGNIGDRITVQIKDFAIVTSWET
                     QYGLTKIFKIVDTNGNVYTWKTSGGLADDAIEIVGTVKSHNEYKDVKQTELTRVRTTR
                     RIDKKNEVCKSNEVGEVDDVWSVFEE*"
                     /db_xref="UniRef100_D4JPU9"
                     /db_xref="era:ERE_33720"
                     /db_xref="D4JPU9_9FIRM"
     gene            complement(18254..18580)
                     /locus_tag="js4906-26-2_S25_scaffold_55_prodigal-single_17"
     CDS             complement(18254..18580)
                     /product="Putative uncharacterized protein n=1 Tax
                     =Eubacterium rectale M104/1 RepID=D4JPV0_9FIRM"
                     /codon_start=1
                     /transl_table=11
                     /translation="MENNCKLCGGKYDFRMVKIDEYLNTTGIAFSGSKRQVNNDNRFR
                     FCPNCGRELTKEDFGGVDFDDKLDMREKIDCLKRNREEIAMNLSENTDYYSFLQGFDY
                     VIDKLS*"
                     /db_xref="UniRef100_D4JPV0"
                     /db_xref="era:ERE_33730"
                     /db_xref="D4JPV0_9FIRM"
     gene            complement(18603..18938)
                     /locus_tag="js4906-26-2_S25_scaffold_55_prodigal-single_18"
     CDS             complement(18603..18938)
                     /product="Putative uncharacterized protein n=1 Tax
                     =Coprococcus catus GD/7 RepID=D4JBE5_9FIRM"
                     /codon_start=1
                     /transl_table=11
                     /translation="MEIINKVTEDSYVKWIEEFVCQVLEKANVDFDIVEIKDVEFDKR
                     IFIKIDGEDYTIRTWDFHPIGCDFYGIPCCELVEYSLFYESLEFASEKEVDKGEIEIQ
                     WENEISYEI*"
                     /db_xref="UniRef100_D4JBE5"
                     /db_xref="cct:CC1_31060"
                     /db_xref="D4JBE5_9FIRM"
     gene            complement(19092..19481)
                     /locus_tag="js4906-26-2_S25_scaffold_55_prodigal-single_19"
     CDS             complement(19092..19481)
                     /product="hypothetical protein"
                     /codon_start=1
                     /transl_table=11
                     /translation="MKIHEIGPFTTENGVLVNTMSRNPIEHPAILIDDDGDMPIMLKI
                     GNADFVQKYFNTMISRSIAYGAHELIKNLHVIVLNAPSLSVDDIATIFNAAMNCTGHP
                     VLHALCHMTNDITPVKEHIAMLQRAGY*"
     gene            complement(19587..19799)
                     /locus_tag="js4906-26-2_S25_scaffold_55_prodigal-single_20"
     CDS             complement(19587..19799)
                     /product="Putative uncharacterized protein n=1 Tax
                     =Eubacterium rectale M104/1 RepID=D4JPV3_9FIRM"
                     /codon_start=1
                     /transl_table=11
                     /translation="MTMKFVKVLEHNGELYKIGDTICATFNTGISASGVIKEFGEYCF
                     FDEGLKDGIEFGDYTVPLDSIVEMKR*"
                     /db_xref="UniRef100_D4JPV3"
                     /db_xref="era:ERE_33760"
                     /db_xref="D4JPV3_9FIRM"
     gene            complement(19799..20044)
                     /locus_tag="js4906-26-2_S25_scaffold_55_prodigal-single_21"
     CDS             complement(19799..20044)
                     /product="hypothetical protein"
                     /codon_start=1
                     /transl_table=11
                     /translation="MQITVKYNVGDKIKRPRGCFASVSHSGSCVGQTLRVERIIIERG
                     NSFNGWQPKFYYECQDLKSGNFVTLNDDEINECSRKG*"
     gene            complement(20083..20331)
                     /locus_tag="js4906-26-2_S25_scaffold_55_prodigal-single_22"
     CDS             complement(20083..20331)
                     /product="hypothetical protein"
                     /codon_start=1
                     /transl_table=11
                     /translation="MVIEIWGKVYNGKIIDITVKHDDWWYQAFVNEKPITKADGSLES
                     LHNILYGNGCQREIKENSFEEKHVDLMNWQKIDWPKIF*"
     gene            complement(20367..20528)
                     /locus_tag="js4906-26-2_S25_scaffold_55_prodigal-single_23"
     CDS             complement(20367..20528)
                     /product="hypothetical protein"
                     /codon_start=1
                     /transl_table=11
                     /translation="MMDCKFLVIEDTTSYHGDVFDHPDYKYTCEKCKREIIPFLHCNE
                     EKCKNYTKK*"
     gene            complement(20565..20714)
                     /locus_tag="js4906-26-2_S25_scaffold_55_prodigal-single_24"
     CDS             complement(20565..20714)
                     /product="hypothetical protein"
                     /codon_start=1
                     /transl_table=11
                     /translation="MNKFIQHLKEKGYKIYGNKAVLLETKFNICEGYKTTAMGRQKSY
                     WLELE*"
     gene            complement(20739..20834)
                     /locus_tag="js4906-26-2_S25_scaffold_55_prodigal-single_25"
     CDS             complement(20739..20834)
                     /product="hypothetical protein"
                     /codon_start=1
                     /transl_table=11
                     /translation="MTEKEIEIVMNALAGEPTLTSVEFANKVEKY*"
     gene            complement(20858..21139)
                     /locus_tag="js4906-26-2_S25_scaffold_55_prodigal-single_26"
     CDS             complement(20858..21139)
                     /product="hypothetical protein"
                     /codon_start=1
                     /transl_table=11
                     /translation="MCMYCERRTDVKFGWEQPKLPYHNDNLNEGRLNGNALENEKWDG
                     VIHDYQTACPELILTCPGYFNGEGIGTIHIPVKYCPECGRKLGNKNHKK*"
     gene            complement(21272..21436)
                     /locus_tag="js4906-26-2_S25_scaffold_55_prodigal-single_27"
     CDS             complement(21272..21436)
                     /product="hypothetical protein"
                     /codon_start=1
                     /transl_table=11
                     /translation="MSRKIKNIDRELCDYDEAYDREAASNIGWCGECKISKCPYNKDL
                     NEKKRMGWKN*"
     gene            complement(21449..21727)
                     /locus_tag="js4906-26-2_S25_scaffold_55_prodigal-single_28"
     CDS             complement(21449..21727)
                     /product="hypothetical protein"
                     /codon_start=1
                     /transl_table=11
                     /translation="MDEVIKMEFVPTDEYIRVSLQEGLNALQIGRVDKLFSDGLDDYE
                     YIYFDKEKGFCYEDNCVIGSTFDQTLDRLHSVGWCYKHKFFIKKNCKE*"
     gene            complement(21751..21921)
                     /locus_tag="js4906-26-2_S25_scaffold_55_prodigal-single_29"
     CDS             complement(21751..21921)
                     /product="Uncharacterized protein n=1 Tax=Coprococcus sp.
                     HPP0074 RepID=S2Y4F9_9FIRM"
                     /codon_start=1
                     /transl_table=11
                     /translation="MNIVLEMENWIVNDEYFITQGLNGYEVYDCGDDIKEAKDLYTGT
                     FEECLTWIWNSI*"
                     /db_xref="UniRef100_S2Y4F9"
                     /db_xref="S2Y4F9_9FIRM"
     gene            complement(21962..22150)
                     /locus_tag="js4906-26-2_S25_scaffold_55_prodigal-single_30"
     CDS             complement(21962..22150)
                     /product="hypothetical protein"
                     /codon_start=1
                     /transl_table=11
                     /translation="MVIKDGNYIAIFYDRMIEVKADSKRAAYNKAKRYFESREHRELF
                     DGELKVCQIPFMICVLDE*"
     gene            complement(22205..22411)
                     /locus_tag="js4906-26-2_S25_scaffold_55_prodigal-single_31"
     CDS             complement(22205..22411)
                     /product="hypothetical protein"
                     /codon_start=1
                     /transl_table=11
                     /translation="MSKKYYSIEDAVNNVSQKFKLGLKDANEMSEEEFNNAEEYILKY
                     VKFVSHSDYVQLIPQSLETGEYIL*"
     gene            complement(22442..22672)
                     /locus_tag="js4906-26-2_S25_scaffold_55_prodigal-single_32"
     CDS             complement(22442..22672)
                     /product="Uncharacterized protein n=1 Tax=Lachnospiraceae
                     bacterium A4 RepID=R9JVX4_9FIRM"
                     /codon_start=1
                     /transl_table=11
                     /translation="MEKIDNSIQLAFLGGMKAGLEALIHGLEVVAENNNGQVSFEFVK
                     MVSANTIADIELKLSSIENGKGLIDALNNKSE*"
                     /db_xref="UniRef100_R9JVX4"
                     /db_xref="R9JVX4_9FIRM"
     gene            complement(22713..22931)
                     /locus_tag="js4906-26-2_S25_scaffold_55_prodigal-single_33"
     CDS             complement(22713..22931)
                     /product="hypothetical protein"
                     /codon_start=1
                     /transl_table=11
                     /translation="MEIKNVVNNGVQIPNECTCIWCGSKMHRGGANRMGAGVNSFSLW
                     CDNCGAVVVHACDFGKKITGYEVKWDVE*"
     gene            complement(22976..23173)
                     /locus_tag="js4906-26-2_S25_scaffold_55_prodigal-single_34"
     CDS             complement(22976..23173)
                     /product="hypothetical protein"
                     /codon_start=1
                     /transl_table=11
                     /translation="MKDKFWQYILDNFTIDNDGRKIICNILDWVWFQSMDKEDTVSAL
                     IFLLSGIGIERKEIEQFIDWD*"
     gene            complement(23433..23711)
                     /locus_tag="js4906-26-2_S25_scaffold_55_prodigal-single_35"
     CDS             complement(23433..23711)
                     /product="hypothetical protein"
                     /codon_start=1
                     /transl_table=11
                     /translation="MSMRSSFIYGFGFNSDCDEEKLIDFIKNHKETFCESDKEKELYK
                     EILDYTENEYDLKDLFEDYSCDNTGTEGVGAVIANIMSRETGIEFAYC*"
     gene            complement(23747..23944)
                     /locus_tag="js4906-26-2_S25_scaffold_55_prodigal-single_36"
     CDS             complement(23747..23944)
                     /product="hypothetical protein"
                     /codon_start=1
                     /transl_table=11
                     /translation="MTYILERLISWNIKFEKVDSKCVRVYGNYDGFSVVRESEQENYV
                     EVDGRLMDYEDFEDWLYGIKQ*"
     gene            complement(23974..24138)
                     /locus_tag="js4906-26-2_S25_scaffold_55_prodigal-single_37"
     CDS             complement(23974..24138)
                     /product="Putative uncharacterized protein n=1 Tax
                     =Eubacterium rectale M104/1 RepID=D4JPV5_9FIRM"
                     /codon_start=1
                     /transl_table=11
                     /translation="MDKINQIKKEIFASMKIMDTTIKGIKESEEYKIAQAYNQGLRDA
                     MVIFERKMKR*"
                     /db_xref="UniRef100_D4JPV5"
                     /db_xref="era:ERE_33780"
                     /db_xref="D4JPV5_9FIRM"
     gene            complement(24165..24422)
                     /locus_tag="js4906-26-2_S25_scaffold_55_prodigal-single_38"
     CDS             complement(24165..24422)
                     /product="Putative uncharacterized protein n=1 Tax
                     =Eubacterium rectale M104/1 RepID=D4JPV6_9FIRM"
                     /codon_start=1
                     /transl_table=11
                     /translation="VNNGLYHIQDNKIYKMSLNEPMKKIGVVASNEAIMNIIDTVTEY
                     MYCNCDDCYMKEMTWAELQKVRNEIKENAMGMIKANLDMKQ*"
                     /db_xref="UniRef100_D4JPV6"
                     /db_xref="era:ERE_33790"
                     /db_xref="D4JPV6_9FIRM"
     gene            complement(24415..24648)
                     /locus_tag="js4906-26-2_S25_scaffold_55_prodigal-single_39"
     CDS             complement(24415..24648)
                     /product="hypothetical protein"
                     /codon_start=1
                     /transl_table=11
                     /translation="MKINDRYEIRVVVVEQKDGTTGDVYDNFKDFKREHPFSSYKFGY
                     VVFDTEYGYIPDSCNDWNDSPEEAMFDYEENCE*"
     gene            complement(24679..24924)
                     /locus_tag="js4906-26-2_S25_scaffold_55_prodigal-single_40"
     CDS             complement(24679..24924)
                     /product="Putative uncharacterized protein n=1 Tax
                     =Eubacterium rectale M104/1 RepID=D4JPV9_9FIRM"
                     /codon_start=1
                     /transl_table=11
                     /translation="MFTLSSIKIGMKYQDVRNEIIKSNNFIISYLPASCNSNYNVVES
                     LDTKEKVYVLRDCDTGIITDVTKNYYKATIMGCGIGK*"
                     /db_xref="UniRef100_D4JPV9"
                     /db_xref="era:ERE_33820"
                     /db_xref="D4JPV9_9FIRM"
     gene            complement(25151..25516)
                     /locus_tag="js4906-26-2_S25_scaffold_55_prodigal-single_41"
     CDS             complement(25151..25516)
                     /product="Putative uncharacterized protein n=1 Tax
                     =Eubacterium rectale M104/1 RepID=D4JPW1_9FIRM"
                     /codon_start=1
                     /transl_table=11
                     /translation="MSIQEIEKGIFLARKPSRHMQKVLSTCNAKENIIMGHCQVEKEM
                     RDKQLWLDEYYPMIKERLLVYEDKSKADTILQYCKSHNINLDDVVYVDDVISFLREAE
                     RKGIKSYHISSFLDWEYQF*"
                     /db_xref="UniRef100_D4JPW1"
                     /db_xref="era:ERE_33840"
                     /db_xref="D4JPW1_9FIRM"
     gene            complement(25709..26842)
                     /locus_tag="js4906-26-2_S25_scaffold_55_prodigal-single_42"
     CDS             complement(25709..26842)
                     /product="Transposase, IS605 OrfB family, central region n
                     =1 Tax=Eubacterium rectale M104/1 RepID=D4JQ73_9FIRM"
                     /codon_start=1
                     /transl_table=11
                     /translation="MNRAFKYRLYPTTEQRELFIKTFGCCRKVYNLMLADKIESYKQT
                     GKFATVTPAKYKKEYPYLKEVDSLALANKQLDLQKAFKNHFDKNRKKKTGFPKFKSAK
                     HSRKSYTTNNQGTTIRLFENGIKLPKVGIVKAKIHRQPEPDWIIKSATVSQDSDGKLY
                     ISVLFEYEAPVCTYVPDTINAIGLDYASNGLYVDDNGNVGTEHKYYRESHDKLAKAQR
                     KLSRMVGSRKGEIKSKNYMKQLQKVNKIQRHIANQRLDNLHKISTEIANQYDVVCVET
                     LNMRAMANKGFGNGKATMDNGNGMFLTMLEYKLSERGKIFVKVSKWYPSSQLCHRCGT
                     IHPEMKDTHNRTMRCSCGLVMDRDHNAAINIKREGLRLLMSAA*"
                     /db_xref="UniRef100_D4JQ73"
                     /db_xref="era:ERE_35030"
                     /db_xref="D4JQ73_9FIRM"
     gene            complement(26995..27138)
                     /locus_tag="js4906-26-2_S25_scaffold_55_prodigal-single_43"
     CDS             complement(26995..27138)
                     /product="hypothetical protein"
                     /codon_start=1
                     /transl_table=11
                     /translation="MGFDIDEAIDDQNWKKESSVSLRTKDGNSRLLVSEMKVLIFTAI
                     CIY*"
     gene            27365..27703
                     /locus_tag="js4906-26-2_S25_scaffold_55_prodigal-single_44"
     CDS             27365..27703
                     /product="hypothetical protein"
                     /codon_start=1
                     /transl_table=11
                     /translation="MIDADETGRYKKRTASDVSKIKNKSKHKHQYADVLISVGPSNSL
                     YIGEICTVCGKIKDLKLATSRIEINEKIYSRMLTDEETREKYKGLKEYHIDNLLQKYV
                     KLEENNGTVN*"
     gene            27687..28130
                     /locus_tag="js4906-26-2_S25_scaffold_55_prodigal-single_45"
     CDS             27687..28130
                     /product="Putative uncharacterized protein n=1 Tax
                     =Eubacterium rectale M104/1 RepID=D4JPW3_9FIRM"
                     /codon_start=1
                     /transl_table=11
                     /translation="MEQLISAATPYYYAMVAFCVLALGIISVAIIIFICSGATASIES
                     FVILILGILFFIPEVHFGDIFDKYNDQMTAIVKPIISENYPDATDFYYGLDAGHFTTN
                     DIEYKIQYKKTIKNEEKLIISVKKQSDDNKDKQIKTLNIPKATSK*"
                     /db_xref="UniRef100_D4JPW3"
                     /db_xref="era:ERE_33860"
                     /db_xref="D4JPW3_9FIRM"
     gene            28151..28660
                     /locus_tag="js4906-26-2_S25_scaffold_55_prodigal-single_46"
     CDS             28151..28660
                     /product="Putative uncharacterized protein n=1 Tax
                     =Eubacterium rectale M104/1 RepID=D4JPW5_9FIRM"
                     /codon_start=1
                     /transl_table=11
                     /translation="MEQLINTATIPYYASAILLALGATLLGIIVLTFIVEGKEDIKKR
                     IKLIIALFIIGMPLLASGFYCKDIYDKCNNQAKSIVKNIIAKEYPDGTKFEFDLNDGS
                     FTEMSQGSFTENGMKYKIEYQKTISDEEKLIVTVKGGQSKNKDVKTFNIPKKQNNKNQ
                     RRKNNGTVD*"
                     /db_xref="UniRef100_D4JPW5"
                     /db_xref="era:ERE_33880"
                     /db_xref="D4JPW5_9FIRM"
     gene            28644..29108
                     /locus_tag="js4906-26-2_S25_scaffold_55_prodigal-single_47"
     CDS             28644..29108
                     /product="Putative uncharacterized protein n=1 Tax
                     =Eubacterium rectale M104/1 RepID=D4JPW4_9FIRM"
                     /codon_start=1
                     /transl_table=11
                     /translation="MEQLINAATIPYWATIILSFLGGAFIGVAILIFVVEHEDIKEKV
                     KVIIALFVIGAILLALGVHCKNTYSRYNNQAKSIVKDVIAKEYPDATEFRFELDTGYF
                     TNNGTEYKIKYQKTVSNEEKLIITVKDEQSKNKNAKTLDVPKESKSNESTND*"
                     /db_xref="UniRef100_D4JPW4"
                     /db_xref="era:ERE_33870"
                     /db_xref="D4JPW4_9FIRM"
     gene            29089..29319
                     /locus_tag="js4906-26-2_S25_scaffold_55_prodigal-single_48"
     CDS             29089..29319
                     /product="Putative uncharacterized protein n=1 Tax
                     =Eubacterium rectale M104/1 RepID=D4JPW6_9FIRM"
                     /codon_start=1
                     /transl_table=11
                     /translation="MSPLTIKILILAAGVIIMAAGFTLNHLSVGNKDIRYILTAIGVG
                     ITVFALVHLSTDIGTVLFGIEGVNARMPKPNP*"
                     /db_xref="UniRef100_D4JPW6"
                     /db_xref="era:ERE_33890"
                     /db_xref="D4JPW6_9FIRM"
     gene            29544..29759
                     /locus_tag="js4906-26-2_S25_scaffold_55_prodigal-single_49"
     CDS             29544..29759
                     /product="Putative uncharacterized protein n=1 Tax
                     =Eubacterium rectale M104/1 RepID=D4JPW7_9FIRM"
                     /codon_start=1
                     /transl_table=11
                     /translation="MNIWETQLGYDLVHALISKLSKKETTQKSKMYYSAQEAESEINT
                     EIKNNNARVLSVTAVGECVLVVYEMPA*"
                     /db_xref="UniRef100_D4JPW7"
                     /db_xref="era:ERE_33900"
                     /db_xref="D4JPW7_9FIRM"
     gene            29773..30339
                     /locus_tag="js4906-26-2_S25_scaffold_55_prodigal-single_50"
     CDS             29773..30339
                     /product="Putative uncharacterized protein n=1 Tax
                     =Eubacterium rectale M104/1 RepID=D4JPW8_9FIRM"
                     /codon_start=1
                     /transl_table=11
                     /translation="MSNPEFKVIFTETDRNTADNARQYYEGKHKKYEEILNVADYICL
                     ISALFFIIPIILTITYFKMETSKFPINVMGLALIAFIISWSISLFLERKANMYEILFE
                     EHSKMVKVMDIILQNREYELKASESGSIWINILNGSKVIDAMIIAQAQAELPLWLNVS
                     EIEMKFTQTYNKKLEIKCSWQIKPVKWY*"
                     /db_xref="UniRef100_D4JPW8"
                     /db_xref="era:ERE_33910"
                     /db_xref="D4JPW8_9FIRM"
     gene            30378..30893
                     /locus_tag="js4906-26-2_S25_scaffold_55_prodigal-single_51"
     CDS             30378..30893
                     /product="Putative uncharacterized protein n=1 Tax
                     =Eubacterium rectale M104/1 RepID=D4JPW9_9FIRM"
                     /codon_start=1
                     /transl_table=11
                     /translation="MKLLIEINDYEKLKNIVETPMDDKRRKIKNILLCVTGLLFFASL
                     ALMINAICQKANLIIIFSILTLIFLYCFVNILTDNGAHLVNIYNKIQEMQKSSDEQSC
                     LQIESWIKYSNTLEFQYFDKDGIMQRMIIPYEKRYIHKYDYYKITGKLNENENDYIFY
                     LYEPYRKGELL*"
                     /db_xref="UniRef100_D4JPW9"
                     /db_xref="era:ERE_33920"
                     /db_xref="D4JPW9_9FIRM"
     gene            30890..31300
                     /locus_tag="js4906-26-2_S25_scaffold_55_prodigal-single_52"
     CDS             30890..31300
                     /product="Putative uncharacterized protein n=1 Tax
                     =Eubacterium rectale M104/1 RepID=D4JPX1_9FIRM"
                     /codon_start=1
                     /transl_table=11
                     /translation="MIHLSALIAATALLLVLILFAVFNLRQNSIRGQAVIIKTECISV
                     EKTGPFTYAVTYKYEVNELICRKTCKQILFAPKPGRMYRLIVDRRALLIAVPLAEMVK
                     WIIIIMLLIALTITVDVAGLHERYIYKLAHQKWP*"
                     /db_xref="UniRef100_D4JPX1"
                     /db_xref="era:ERE_33940"
                     /db_xref="D4JPX1_9FIRM"
     gene            31315..32088
                     /locus_tag="js4906-26-2_S25_scaffold_55_prodigal-single_53"
     CDS             31315..32088
                     /product="NAD-dependent protein deacetylases, SIR2 family 
                     (EC:3.5.1.-)"
                     /codon_start=1
                     /transl_table=11
                     /translation="MITDEQLTLLEKYIKESNNIVFFGGAGVSTESGIPDFRSKDGLY
                     NNMGADFSKYKPEYLLSFACLYHEPEVFFEFYKQKMDTRKFKPNITHEVLAKLERMGK
                     LSAIVTQNIDGLHQKAGSKTVYEIHSTTARCHCMNCGREYDGSYIFDNDESVPHCQYC
                     EDEKAIVRPDIVLYGENLPDHTVAKAILAIEKADCLIIGGTSLTVWPANTFLNYFEGD
                     HLIIVNNEPLDVPTNEKTDLIITDTLGNVFTKIDNMIKE*"
                     /db_xref="era:ERE_33950"
                     /db_xref="D4JPX2_9FIRM"
                     /db_xref="UniRef100_D4JPX2"
                     /db_xref="3.5.1.-"
     gene            32094..32768
                     /locus_tag="js4906-26-2_S25_scaffold_55_prodigal-single_54"
     CDS             32094..32768
                     /product="Putative uncharacterized protein n=1 Tax
                     =Eubacterium rectale M104/1 RepID=D4JPX3_9FIRM"
                     /codon_start=1
                     /transl_table=11
                     /translation="MDISNIPNEFHKEIIDKDGQKIIFDFKDLDKSKEEYIRLTQDEY
                     GKLKECATKRKKVNKIDGILGIILLVLGIRALFYTHSWWSLLILAISLVFIARSTTDY
                     STSLSIYGYTYGVAKYTDVGMSTSDIINILVLEKEFWIISEITDIDTKSPSKLKVNKD
                     HIDFLYVDSSKIPHTISFNIKGTTKIYYKNIDYILIRNLIRDETTGLSITLPLKYSDR
                     YKKLVD*"
                     /db_xref="UniRef100_D4JPX3"
                     /db_xref="era:ERE_33960"
                     /db_xref="D4JPX3_9FIRM"
     gene            33028..33759
                     /locus_tag="js4906-26-2_S25_scaffold_55_prodigal-single_55"
     CDS             33028..33759
                     /product="Putative uncharacterized protein n=1 Tax
                     =Eubacterium rectale M104/1 RepID=D4JPX4_9FIRM"
                     /codon_start=1
                     /transl_table=11
                     /translation="MTDIQKELNKAEEMLQDAVNEKMELLTLVRSLNTAKPVNEKTWH
                     KITLTPLRTSKAVMSALTKSIFPDAEDITVGCNVVRCHLYGFTILIPTSFETCIYIDT
                     SWYEKTEMKSFECWSHNQYNRLQNFLDDKNPSISAKVRYAIGNWYSKPMELITYLMRR
                     KEIKEKCDRNKLEAKLADAKEAYDKYCKTQAEKAQLNHEQAEKMANVLLPELRKFSNR
                     FLNVRSGCSNSLDINEILEKEGFTL*"
                     /db_xref="UniRef100_D4JPX4"
                     /db_xref="era:ERE_33970"
                     /db_xref="D4JPX4_9FIRM"
     gene            33784..33954
                     /locus_tag="js4906-26-2_S25_scaffold_55_prodigal-single_56"
     CDS             33784..33954
                     /product="Putative uncharacterized protein n=1 Tax
                     =Eubacterium rectale M104/1 RepID=D4JPX5_9FIRM"
                     /codon_start=1
                     /transl_table=11
                     /translation="MNMDNNTAKEIITEYIFADYNMDVLNRYLNANDQDQLHREALLT
                     EALRKAVIALSK*"
                     /db_xref="UniRef100_D4JPX5"
                     /db_xref="era:ERE_33980"
                     /db_xref="D4JPX5_9FIRM"
     gene            complement(34087..34884)
                     /locus_tag="js4906-26-2_S25_scaffold_55_prodigal-single_57"
     CDS             complement(34087..34884)
                     /product="Putative uncharacterized protein n=1 Tax
                     =Eubacterium rectale M104/1 RepID=D4JPY0_9FIRM"
                     /codon_start=1
                     /transl_table=11
                     /translation="MAKDNNWSKKKELSHKAYEHTHLMDKYYGDDIRNCKCTVFDDFG
                     IVVAKKKAFDENKLPSDTDYRNRSIIVSSDDTVSAVYKALSPEKTAIMNFASYKNPGG
                     MFLEGSMAQEEALCHESILYNVLCKQEEYYSWNRDNLNCALYLNRALYSENVVFRKNN
                     DDFTVDVITCAAPNFSAASRYCGVSREENNKVLLERVRFVVNIAAVMGVKTLIAGAWG
                     CGVFGQDPKTVAECFKTALVETTGIDTVIFAIPGNGNGNLEAFQNAF*"
                     /db_xref="UniRef100_D4JPY0"
                     /db_xref="era:ERE_34030"
                     /db_xref="D4JPY0_9FIRM"
                     /db_xref="TIGR02452"
     gene            35023..36582
                     /locus_tag="js4906-26-2_S25_scaffold_55_prodigal-single_58"
     CDS             35023..36582
                     /product="Putative uncharacterized protein n=1 Tax
                     =Eubacterium rectale M104/1 RepID=D4JPX7_9FIRM"
                     /codon_start=1
                     /transl_table=11
                     /translation="MKVILTNNQEQKTIDYSSIGEEKRKLIEVNGFVFLLSEDETTIV
                     GVKKESTEYVDSLIIPEGIKAIGKSVFFYCNNFGEVILPKSCTSIDDCAFSSSSLSSI
                     NLSNVLTIGRAAFSNCRRLEQVVFSKHLSTIPIKCFSYSALEYFKIPESVRVIEQEAF
                     NSCQLKYIYIPKNTKIEKKAFCGCNLLESVLFDGKTSVPDECFCHCQTLSRVNFNNVT
                     SIGHDGFSFTEVDPRVINKDMFVDKRAFADCPNIKYLDIGNLSNVREHAFENCTQLEE
                     ATIVTNGAKYVPSHLFSGCVNLLKVDIIDNTETLVSIGDETFRNTNIIDIIIPDNVNR
                     IGSNAFADSRLQYIKLPENSIKIDTGCFRNCRLEQISLSKVKIGMNAFRDCKQLTTVS
                     VDNCSFSTGAFQNCKDLKRVSLCDTNIIPMDTFNGCKELKDIDLSGVKVICSYAFANT
                     GLTSITIPKSVEAIHDHAFFKCNDVRKINLSGCNPDIDIEDSGFKYMDMCCEEFICPE
                     NFAKKLHYFFA*"
                     /db_xref="UniRef100_D4JPX7"
                     /db_xref="era:ERE_34000"
                     /db_xref="D4JPX7_9FIRM"
     gene            complement(36669..37625)
                     /locus_tag="js4906-26-2_S25_scaffold_55_prodigal-single_59"
     CDS             complement(36669..37625)
                     /product="Putative uncharacterized protein n=1 Tax
                     =Eubacterium rectale M104/1 RepID=D4JPX8_9FIRM"
                     /codon_start=1
                     /transl_table=11
                     /translation="MAETFNKELAAKVKNVQENLKTDVCKCCEEKACNGCFIGDMTEA
                     YTLRTEVVLEQEELDFINQLLSMTGDEIYEKYGLKRDETIVYTAVFPDGMQADIKLVI
                     CDEDPYTEAVLFDKNGFQKAYTDPKYEYTGDWELEYDDVNYAVAVKVKEPVGYRSDSI
                     FGDGYRDAVDVMAHEIFNLWNSDILDTLADGVLKDMDIAEHLKRLSYDISSPKAVYFT
                     DILEEEDQSIAEGKIRVFIRSILDTVKEKTGKDIKYVLWLSDSVDDVITEYELNDSIT
                     EFDEYSTADSVVLSDIGKGGKLFGYEKMPAAIRTVNRKMETV*"
                     /db_xref="UniRef100_D4JPX8"
                     /db_xref="era:ERE_34010"
                     /db_xref="D4JPX8_9FIRM"
     gene            complement(37730..38497)
                     /locus_tag="js4906-26-2_S25_scaffold_55_prodigal-single_60"
     CDS             complement(37730..38497)
                     /product="Putative uncharacterized protein n=1 Tax
                     =Eubacterium rectale M104/1 RepID=D4JPY0_9FIRM"
                     /codon_start=1
                     /transl_table=11
                     /translation="MAYDINPWAQKEARKHQAAVHTQLMDKLYSPEIDTCSVNTKIYS
                     DTVSVHHSQTNTKCEIVLLDTDTVSAARNNAEEKIAVLNFASYKLPGGMFIEGSIAQE
                     EALCHESFLYNVLGQQTNYYAWNNKNKNRAMYTNRALYSPNVIFTQKDGSKDFVCDVI
                     TCAAPNFASAKKYMNVSAAENSSICQFVLDVAEDNKVDTLILGAWGSGVFGQDAEEVA
                     RLFMKHLNQRAYSFKRVIFAVPKGVNGNYRKMAKVLQ*"
                     /db_xref="UniRef100_D4JPY0"
                     /db_xref="era:ERE_34030"
                     /db_xref="D4JPY0_9FIRM"
                     /db_xref="TIGR02452"
     gene            38721..41336
                     /locus_tag="js4906-26-2_S25_scaffold_55_prodigal-single_61"
     CDS             38721..41336
                     /product="Listeria/Bacterioides repeat n=1 Tax=Eubacterium
                     rectale M104/1 RepID=D4JQ49_9FIRM"
                     /codon_start=1
                     /transl_table=11
                     /translation="MCKYEHRIREHPLQRLLAFVFTLVMLVAMVPADLAKADAIEHTH
                     IWATKYDDKNHWEYCTVCGEKKNVTAHAFTDHWALGYESCNWSNPSTRTCSCGYSYVY
                     HKPHSEPYVTVSHTYYERQHWLQCPKCSDCVNQIACYDDDGPLTCSNPGTCKVCGGTS
                     PANHHQINSQGICVMCKKKFFTITDNSYTYSSDYSCVNWQFKVIPVDNTVKVTGTTTW
                     CAPGTCNKKSGQIIQNDDGSYTVKITLNVLYSKNTAMAAWSYDNITVNGSLSWVVSAV
                     TISGFYRDHTAPNLLSVTQTDQASANGWATIKQLTFEGTEDSSDIVYLTVSDKVTGEK
                     YVTDAAVPVIDGKYSYTCTPSIEGDANGRTYVVTVKDRIGNTSTKEFVTSRTDGSAPQ
                     LKSDTSLNYTDWTNTAKNISLNFFDFGAGGVQASLDNQANYKPLTKSGEYYVWSHSFG
                     DQVGTSEHTIYVKDALGNATSYKLTVGNTDSNVYIINYDLNGGSLSGQRTNYTVADSF
                     TLPTPTKTGYTFTGWTGSNGTTPQKTVTITKGNAGNKNYTANWSANNYYVTFNGNGGS
                     LHVMDGSIAKNNNGTAIAKVQYDLNYYYLLGILATKPGYTLKGFYDAPSGGVQVFKPD
                     NQGGCTAAQDGKYYDNNNIWKYTGNVTFHAQWEPITWTTKYDANGGNGTMSDTTHRFN
                     CGNPIRHNQFTRPGWTMIGWTYSRVRNGVTEWMYGNTDGSWKDPEQWYELNKNPNDTK
                     LYVEYNLDGIDNGSTYINGDVHVAHAQWQYNPISVKVPQILTGDSTGKSQFRVKCDDF
                     KAGSIKITVSNSFLYKQAGKADVTASITAKSGNNTITPMNKVCVYNITTINGLSAGCW
                     QGSFNIGLTLTKSKA*"
                     /db_xref="UniRef100_D4JQ49"
                     /db_xref="era:ERE_34760"
                     /db_xref="D4JQ49_9FIRM"
     gene            complement(41551..42183)
                     /locus_tag="js4906-26-2_S25_scaffold_55_prodigal-single_62"
     CDS             complement(41551..42183)
                     /product="Putative uncharacterized protein n=1 Tax
                     =Eubacterium rectale M104/1 RepID=D4JPY1_9FIRM"
                     /codon_start=1
                     /transl_table=11
                     /translation="MIITRRVEDTILNIHVNDIQFEKIQRKSRKYKKSGELMKKVCEK
                     AYHIMNYGDDLELVLSIWFLFTFAASLAIIVHFHKIMNMALLIAIILGSTALYFGIIS
                     YFEHQFFNYGYYLAEEALKDLLNENIVLGFKNSNKNVRDNRIVFIDIKYIKGVDPDEK
                     LLERHYAYGELGVDELRFWFVSHENIRKIYDFMLITGKRGRFWFDLMNKE*"
                     /db_xref="UniRef100_D4JPY1"
                     /db_xref="era:ERE_34040"
                     /db_xref="D4JPY1_9FIRM"
     gene            complement(42236..42931)
                     /locus_tag="js4906-26-2_S25_scaffold_55_prodigal-single_63"
     CDS             complement(42236..42931)
                     /product="Putative uncharacterized protein n=1 Tax
                     =Eubacterium rectale M104/1 RepID=D4JPY2_9FIRM"
                     /codon_start=1
                     /transl_table=11
                     /translation="MLQKYLQLFERAFEKLTSLGGSNSTWSDYFTTVGTEFLVLLLGI
                     VYIVAILAIIFIPIFGNRKVVQKIAKNDAYKKAQKLGTKWYEFRKRIRDIIVDIETNG
                     YKYTSGPDLDGEFSGYKYDADLDTELKNVLNEYNITKYTSFVKNETNDKKKKFDKKAI
                     NEMMKEQHLDWLSWNENKGDWTACGDFKELGKVDNYDKLCRKFFAKCIAACSVIMIVY
                     AIFVIPLVLMLFK*"
                     /db_xref="UniRef100_D4JPY2"
                     /db_xref="era:ERE_34050"
                     /db_xref="D4JPY2_9FIRM"
     gene            complement(42955..43578)
                     /locus_tag="js4906-26-2_S25_scaffold_55_prodigal-single_64"
     CDS             complement(42955..43578)
                     /product="Putative uncharacterized protein n=1 Tax
                     =Eubacterium rectale M104/1 RepID=D4JPY3_9FIRM"
                     /codon_start=1
                     /transl_table=11
                     /translation="VAKKTDNNAAFLEKFKECEQLIRQTYGDDKNFKWFEDKMKDDGE
                     DQMSQKMYVCRVLRNYMSHNPDGGFFIDISDAMADFLDDVRTKISGDIKICKDEMSVV
                     RKFYTLHSTVNEIAIALNKLPAVPIVDEDKNIIAFCTDETIRYAISNGAKAADEIALY
                     KMNQPASEVVAAVDGTYDSAREKAEAMNKKIIFVADDRRLRGIINLK*"
                     /db_xref="UniRef100_D4JPY3"
                     /db_xref="era:ERE_34060"
                     /db_xref="D4JPY3_9FIRM"
     gene            complement(43581..44204)
                     /locus_tag="js4906-26-2_S25_scaffold_55_prodigal-single_65"
     CDS             complement(43581..44204)
                     /product="Putative uncharacterized protein n=1 Tax
                     =Eubacterium rectale M104/1 RepID=D4JPY4_9FIRM"
                     /codon_start=1
                     /transl_table=11
                     /translation="VIGKSNIADCDETCKYKEVYQIYKAAYNSAWNEFSFQTGIIMVL
                     LSFVIVTDFLYFSTISKCDVGTGSILTIIALVLTALEVYLSAITLSMRMKSKRLLRKY
                     RISLSNIAANKVTEHLYRIQAIKDVKNENDFVARKIRLHCIDDNGNETDICINLNESY
                     WLDENNNNILSTGGVVSKLVFSNNGDDTGVIRYSINDKIVYAKESED*"
                     /db_xref="UniRef100_D4JPY4"
                     /db_xref="era:ERE_34070"
                     /db_xref="D4JPY4_9FIRM"
     gene            complement(44207..44881)
                     /locus_tag="js4906-26-2_S25_scaffold_55_prodigal-single_66"
     CDS             complement(44207..44881)
                     /product="Putative uncharacterized protein n=1 Tax
                     =Eubacterium rectale M104/1 RepID=D4JPY4_9FIRM"
                     /codon_start=1
                     /transl_table=11
                     /translation="MIGKSNIADCDENCKYEGLYETYKNVYDDIRKKFISQTIVMVLL
                     LFVVTITIVYLLYCRITGKYNDNSNRALMAMTMTIVVTGLWSSAMILPIIAEEKLLKG
                     YKIRLSNIAANKIAEHVYRIQQIEDIKNENIFTDEGRLNKRESILHCIDGSGNTMDVY
                     IDPNKSYWFDENDNNILSTDGIVSELLFSNDGETSETGVIKYTVNDKTVYIKEVDIEE
                     IYESED*"
                     /db_xref="UniRef100_D4JPY4"
                     /db_xref="era:ERE_34070"
                     /db_xref="D4JPY4_9FIRM"
     gene            complement(44884..45741)
                     /locus_tag="js4906-26-2_S25_scaffold_55_prodigal-single_67"
     CDS             complement(44884..45741)
                     /product="Uncharacterized conserved protein n=1 Tax
                     =Eubacterium rectale M104/1 RepID=D4JPY6_9FIRM"
                     /codon_start=1
                     /transl_table=11
                     /translation="MSRTTDLEIRMKTYENVPKNKLMRRCPVVIRLDGCHFKSFTKGF
                     DKPFDNIFMKSMQETMKYLCKNVQGCVIGYTQSDEITLILVDYEHLNSEAWFDDEVEK
                     ICSVTAGMASMAFYRIFCKNAHGFLSENGYPHVHMLKNEKLINAYRRAWRQGAYFDAR
                     CFNIPKEEVTNLIYWRQCCGHRNAIQAAGCTYFSNKELLNKSGDEIIKMLKEKGIEWS
                     AYSNDAVWGSCCVRNNRPVIMPDGRRTYYMYDKNKRTKAWIIDHHIPVFTGAGRLYIN
                     ALVYTESED*"
                     /db_xref="UniRef100_D4JPY6"
                     /db_xref="era:ERE_34100"
                     /db_xref="D4JPY6_9FIRM"
     gene            complement(45743..45895)
                     /locus_tag="js4906-26-2_S25_scaffold_55_prodigal-single_68"
     CDS             complement(45743..45895)
                     /product="Putative uncharacterized protein n=1 Tax
                     =Eubacterium rectale M104/1 RepID=D4JPY7_9FIRM"
                     /codon_start=1
                     /transl_table=11
                     /translation="MITQEDAIQLFRYNNKYIDELSNEDRLQIADWIEKLQKYEQPEE
                     AVRGGN*"
                     /db_xref="UniRef100_D4JPY7"
                     /db_xref="era:ERE_34110"
                     /db_xref="D4JPY7_9FIRM"
     gene            complement(45917..46594)
                     /locus_tag="js4906-26-2_S25_scaffold_55_prodigal-single_69"
     CDS             complement(45917..46594)
                     /product="Putative uncharacterized protein n=1 Tax
                     =Eubacterium rectale M104/1 RepID=D4JPY8_9FIRM"
                     /codon_start=1
                     /transl_table=11
                     /translation="MSTLDKFKNHKTAYLLTRNGLIPEYENISEVDIISVGRKYVTIT
                     NNVKFAESGYERNCLIEQVNCGWSSYLFAVKRDALDYVEKRQIVAWLGKSENLLNDMS
                     LESLRRVKSIIENDLKTEKKSIIKTENPDLWDMCHRGDIVFPSAVQRYFEVTKQTAIE
                     MCEKQVCDGKCVEVYFVKCPECQELSRKYYNREDIPDHYTCENGCEECEDIPVSDDMI
                     VKYYEWQ*"
                     /db_xref="UniRef100_D4JPY8"
                     /db_xref="era:ERE_34120"
                     /db_xref="D4JPY8_9FIRM"
     gene            complement(46692..47258)
                     /locus_tag="js4906-26-2_S25_scaffold_55_prodigal-single_70"
     CDS             complement(46692..47258)
                     /product="Putative uncharacterized protein n=1 Tax
                     =Eubacterium rectale M104/1 RepID=D4JPY9_9FIRM"
                     /codon_start=1
                     /transl_table=11
                     /translation="MILSNLWMTLQKVEAAGHGDYIVNFAGDLCFMERKLAVIEENLF
                     NTKVVGIKMGTKFSDTVSVFCNRIEAFVKLHPSAADLYVMTVNETKRNSIIYISVSEK
                     KVSLTSFDDIDSDKYIESLIKNSQIPWHKKLFADGISVYEVLSTPKRYALEYSYYVSI
                     LDEIDSAEFLIGGNAARKQTFREAIKSL*"
                     /db_xref="UniRef100_D4JPY9"
                     /db_xref="era:ERE_34130"
                     /db_xref="D4JPY9_9FIRM"
     gene            complement(47364..48092)
                     /locus_tag="js4906-26-2_S25_scaffold_55_prodigal-single_71"
     CDS             complement(47364..48092)
                     /product="Putative uncharacterized protein n=1 Tax
                     =Eubacterium rectale M104/1 RepID=D4JPZ0_9FIRM"
                     /codon_start=1
                     /transl_table=11
                     /translation="MKYLYHLTKPEYLDQILSEGIKPIIGDNSKFVGDMVPASHMSER
                     KYLPYWNLLLDRPGVLLKINTSYLYESEILERDYHFYKEKMYSELIPKEAISVANGIN
                     LSLGNIDVARRQEFKLSIINSVSRICELIARLASDPENEYYLEDYEDAKICASTTKRV
                     LSLTDFTEITPKKLQNELVYLAENCGAYTLCDVDYANFDGNARLYEHLRRKPYATEDT
                     KWLYSWLVSNYSSILDTDTGGWGC*"
                     /db_xref="UniRef100_D4JPZ0"
                     /db_xref="era:ERE_34140"
                     /db_xref="D4JPZ0_9FIRM"
     gene            complement(48104..48412)
                     /locus_tag="js4906-26-2_S25_scaffold_55_prodigal-single_72"
     CDS             complement(48104..48412)
                     /product="Putative uncharacterized protein n=1 Tax
                     =Eubacterium rectale M104/1 RepID=D4JPZ1_9FIRM"
                     /codon_start=1
                     /transl_table=11
                     /translation="MEKYDENYKADWIITVASSESNGTAVYNLHGSIDDVKQTLVAFA
                     ASDRKNDEHCYEHGCKSVDDVIDSSDGCGWLFSAYSTYDNYHIDYQAIRADHIQPIKR
                     *"
                     /db_xref="UniRef100_D4JPZ1"
                     /db_xref="era:ERE_34150"
                     /db_xref="D4JPZ1_9FIRM"
     gene            complement(48528..48749)
                     /locus_tag="js4906-26-2_S25_scaffold_55_prodigal-single_73"
     CDS             complement(48528..48749)
                     /product="Putative uncharacterized protein n=1 Tax
                     =Eubacterium rectale M104/1 RepID=D4JPZ2_9FIRM"
                     /codon_start=1
                     /transl_table=11
                     /translation="MKNRKVLKWTNKYSGETGYVGTVSKKKGYFTNEPDVLRAKRYVT
                     DAAISNDLETLKSFGEFENNDFAAEEFML*"
                     /db_xref="UniRef100_D4JPZ2"
                     /db_xref="era:ERE_34160"
                     /db_xref="D4JPZ2_9FIRM"
     gene            complement(48715..49248)
                     /locus_tag="js4906-26-2_S25_scaffold_55_prodigal-single_74"
     CDS             complement(48715..49248)
                     /product="Putative uncharacterized protein n=1 Tax
                     =Eubacterium rectale M104/1 RepID=D4JPZ3_9FIRM"
                     /codon_start=1
                     /transl_table=11
                     /translation="MDTQKTVRKYLWYDLIANLCFGLVAIINSLNNIIKTDSLKTVVS
                     IAGFINTIIFIVFTAKSRRLVSKYYDNELNKMDISMPRVGDKAHEKLKTCSVDKLADK
                     MSNDYVRYDLIFTTMVLFLEFSQIIMLNIRFEILFAFTIILECGFIFNMILEYKFSQN
                     MKGDDNNEEQKSSQVDK*"
                     /db_xref="UniRef100_D4JPZ3"
                     /db_xref="era:ERE_34170"
                     /db_xref="D4JPZ3_9FIRM"
     gene            complement(49273..49827)
                     /locus_tag="js4906-26-2_S25_scaffold_55_prodigal-single_75"
     CDS             complement(49273..49827)
                     /product="Putative uncharacterized protein n=1 Tax
                     =Eubacterium rectale M104/1 RepID=D4JPZ4_9FIRM"
                     /codon_start=1
                     /transl_table=11
                     /translation="MDTQKAVRKYLWYDLIANLCFGLVGMINNLNNSIKTDALKTVVS
                     TAGLINVIIFVIFNIKRSRLVSKYYDSELNRMGISLPSVGDKNFQELFDKAQEKLESC
                     SVNGLTDKLSSDYMKYNLIFTTMTMLFVFFQMIIQNIRFEILLAFTIALECGFIFNMI
                     SEYKFLQNMKEDNNKEQKSPQTDK*"
                     /db_xref="UniRef100_D4JPZ4"
                     /db_xref="era:ERE_34180"
                     /db_xref="D4JPZ4_9FIRM"
     gene            complement(49988..50239)
                     /locus_tag="js4906-26-2_S25_scaffold_55_prodigal-single_76"
     CDS             complement(49988..50239)
                     /product="Putative uncharacterized protein n=1 Tax
                     =Eubacterium rectale M104/1 RepID=D4JPZ6_9FIRM"
                     /codon_start=1
                     /transl_table=11
                     /translation="MGFYDDGAQFIMYFTSGLMLTLMGLIEVTIIEIDLKNRAEEAYE
                     KKKRMQERKARERKATKKERREMAEIDAAIERQKQKNAG*"
                     /db_xref="UniRef100_D4JPZ6"
                     /db_xref="era:ERE_34200"
                     /db_xref="D4JPZ6_9FIRM"
     gene            complement(50594..51835)
                     /locus_tag="js4906-26-2_S25_scaffold_55_prodigal-single_77"
     CDS             complement(50594..51835)
                     /product="HNH endonuclease n=1 Tax=Eubacterium
                     cellulosolvens 6 RepID=I5AX14_EUBCE"
                     /codon_start=1
                     /transl_table=11
                     /translation="MVYVLNENGQPLMPTENHAKVRVLLKQGKAKVVNNCPFTIQLLY
                     SSTNYIQPVTLGIDAGSKHIGLSATTEDKELYAADVELRNDIVKLLATRRTSRRSRRN
                     HKTRYRKPRFNNRKRDKGWLAPSIKEKIGTHLKVVNDTCKLLPVSKIIVETASFDIQK
                     IKNPDISGTDYQQGEQLGFWNVREYVLFRDGHKCQCCKGKSKDKILNVHHIESRQTGG
                     NAPNNLITLCETCHTGYHKGTIKLPAKIKRGMKFKDAAFMGIMRWAFYGELKKRYPDV
                     SLTYGYITKNTRIKNGLPKEHYVDARCISGHPLVRPLGTVFYIKKVRCHNRQIHKFKI
                     LKKGARKRNQAEYEVFGFRLYDKVLWKGQTCFVFGRRSTGRMDLRLLDGTHINASVDY
                     KNIKLLRMRSNYLIEARNAIG*"
                     /db_xref="UniRef100_I5AX14"
                     /db_xref="I5AX14_EUBCE"
                     /db_xref="pmo:Pmob_1156"
     gene            complement(52074..52208)
                     /locus_tag="js4906-26-2_S25_scaffold_55_prodigal-single_78"
     CDS             complement(52074..52208)
                     /product="Putative uncharacterized protein n=1 Tax
                     =Eubacterium rectale M104/1 RepID=D4JPZ7_9FIRM"
                     /codon_start=1
                     /transl_table=11
                     /translation="MAKKQAVSEEENRQYIPEPDKRDLFTERLTNTHGQARGVAVEIL
                     *"
                     /db_xref="UniRef100_D4JPZ7"
                     /db_xref="era:ERE_34210"
                     /db_xref="D4JPZ7_9FIRM"
     gene            complement(52221..53258)
                     /locus_tag="js4906-26-2_S25_scaffold_55_prodigal-single_79"
     CDS             complement(52221..53258)
                     /product="DNA polymerase III, alpha subunit (Gram-positive
                     type) n=1 Tax=Eubacterium rectale M104/1
                     RepID=D4JPZ8_9FIRM"
                     /codon_start=1
                     /transl_table=11
                     /translation="MNINLVSLWDEIKDKKIVVYDLETTGFKSKNTRILSFSAIRYQV
                     SEHGMDEIDRRNMFLNPMMTIPAYITAVNHITNEKVADCPTEYEAGAEILSYLNSADF
                     VSGYNNANFDDGLVNEMARRIGFGKWIPKNEIDVMILAKAVLTKQDVPNFKLGTLAEY
                     FHADVGLEFHNSIDDVIATSRVLWGLVNKCRTDEHDEGSVVNASLETDNTEASDEDIY
                     SQHVAVLPVNDNSNSVSEQVKAAVVDERKPVMLDPSKWKTFSNEDLTDAPVETKSKVK
                     NDPLTAVLWEKNGYKRLYINNSLNHPVYYDVKLRRWQYNFDEDERMISRIDDEYDVDE
                     LVRRRKYSFTA*"
                     /db_xref="UniRef100_D4JPZ8"
                     /db_xref="era:ERE_34220"
                     /db_xref="D4JPZ8_9FIRM"
     gene            54162..54278
                     /locus_tag="js4906-26-2_S25_scaffold_55_prodigal-single_80"
     CDS             54162..54278
                     /product="hypothetical protein"
                     /codon_start=1
                     /transl_table=11
                     /translation="MLNTILIPVALICSCIIGYVVGNIIAKQTEEYEKKQKI*"
     gene            complement(54323..54724)
                     /locus_tag="js4906-26-2_S25_scaffold_55_prodigal-single_81"
     CDS             complement(54323..54724)
                     /product="Putative uncharacterized protein n=1 Tax
                     =Eubacterium rectale M104/1 RepID=D4JQ00_9FIRM"
                     /codon_start=1
                     /transl_table=11
                     /translation="MKLQLLPWQKSREELLNKWKEINKDCCPCGEAMLIIPRKDDVLL
                     VMFNITDDFDRDDEDEDEDEDKIQISYSVGFYEGGDDLSADIETYDGGFVSYLASKGT
                     GLETIVQELADFCNDRDETRFGEDYYILNMK*"
                     /db_xref="UniRef100_D4JQ00"
                     /db_xref="era:ERE_34240"
                     /db_xref="D4JQ00_9FIRM"
     gene            complement(54824..55972)
                     /locus_tag="js4906-26-2_S25_scaffold_55_prodigal-single_82"
     CDS             complement(54824..55972)
                     /product="Putative uncharacterized protein n=1 Tax
                     =Eubacterium rectale M104/1 RepID=D4JQ01_9FIRM"
                     /codon_start=1
                     /transl_table=11
                     /translation="MKINKVLLIQQVEENKVRYIFELADMPRFVSNCGLYYPVEAIHY
                     AASIDIIDERIVGQCLFNVCDVTGHIRDYKFSSEEARITAVDVLYRFINRMAPVFPIV
                     GNNKTYTFDEYEDLVKTTVRFSYIPSPLMTFGVPFGVTYTGGTVTDIRGFSDNTLFTG
                     LHGQRMLKSGGRLYVECGHLGSLSVPAIKSCWSCHKINDNPQSWTFIVSKSEQLQDYS
                     GDSIKTRIEDNLKSGGVNADEVCALLEKYNGYFDVCDDILKVFAKQPVNPAEKRTVAK
                     SITLRVMQQIILNAVYSMDSDKLKEVYKDFTRQITVLSISVPFTEHISMKIVLNVDNE
                     KGYFYSFAVLLCDGEEVFQSAIRDQFLGEWKITYNNVVYKAVVCGRDL*"
                     /db_xref="UniRef100_D4JQ01"
                     /db_xref="era:ERE_34250"
                     /db_xref="D4JQ01_9FIRM"
     gene            complement(56080..56445)
                     /locus_tag="js4906-26-2_S25_scaffold_55_prodigal-single_83"
     CDS             complement(56080..56445)
                     /product="Putative uncharacterized protein n=1 Tax
                     =Eubacterium rectale M104/1 RepID=D4JQ02_9FIRM"
                     /codon_start=1
                     /transl_table=11
                     /translation="MKYYVRTQTTVKERDRGKWWMDSDMICPKTIEADNLPQLLELYR
                     EAVSDMVSISDNAIKNKNAMYIDLPNGEYKQVGYVITGKTYFEDRDINYSKEHYIDVW
                     IHIDELRDVDFSECPGNSL*"
                     /db_xref="UniRef100_D4JQ02"
                     /db_xref="era:ERE_34260"
                     /db_xref="D4JQ02_9FIRM"
     gene            complement(56552..56764)
                     /locus_tag="js4906-26-2_S25_scaffold_55_prodigal-single_84"
     CDS             complement(56552..56764)
                     /product="Putative uncharacterized protein n=1 Tax
                     =Eubacterium rectale M104/1 RepID=D4JQ03_9FIRM"
                     /codon_start=1
                     /transl_table=11
                     /translation="MTKIISIEASKYSIEYDPAKQWDYRIKRGSEDLSKVLKTNVMND
                     LVFCLTENLEKGVVLEGITVSERPAE*"
                     /db_xref="UniRef100_D4JQ03"
                     /db_xref="era:ERE_34270"
                     /db_xref="D4JQ03_9FIRM"
     gene            complement(56780..57241)
                     /locus_tag="js4906-26-2_S25_scaffold_55_prodigal-single_85"
     CDS             complement(56780..57241)
                     /product="Putative uncharacterized protein n=1 Tax
                     =Eubacterium rectale M104/1 RepID=D4JQ04_9FIRM"
                     /codon_start=1
                     /transl_table=11
                     /translation="MATINGYGLELTTAAGFSYEKYKNFIKNHIANLEEKAEKSEAAE
                     WVLKGCKDYLASDDLTNADVCLNSGIATPAAFLSNIMFLETGIRFSAYNDAEDYDVSA
                     GTVMFEENFPWLMTEFERNMTKQVLDDIFVKYIAELGMDISPDNICVDTGI*"
                     /db_xref="UniRef100_D4JQ04"
                     /db_xref="era:ERE_34280"
                     /db_xref="D4JQ04_9FIRM"
     gene            complement(57346..58026)
                     /locus_tag="js4906-26-2_S25_scaffold_55_prodigal-single_86"
     CDS             complement(57346..58026)
                     /product="Putative uncharacterized protein n=1 Tax
                     =Eubacterium rectale M104/1 RepID=D4JQ05_9FIRM"
                     /codon_start=1
                     /transl_table=11
                     /translation="MKNLLDFFKGKEVSLSGFLKTTRAIAYALLIFIVASFVFNIPDD
                     VIKDYLIEAADTEVTHVFIVLAFIAYTIQAAVWGYVTNSSNHPEKWLGLHVVANEFTT
                     AMLYIASAISFTYIHFGVADNFITSFAVIASIVIIVNAINAAAEYEQYKHQQIKPRES
                     TGYAIDSKEIFYGDKVCTFDGVVYCVVKSVIYCKPTLCKVTECHWVADPWQFARMVKN
                     HELNLIEN*"
                     /db_xref="UniRef100_D4JQ05"
                     /db_xref="era:ERE_34290"
                     /db_xref="D4JQ05_9FIRM"
     gene            complement(58277..58957)
                     /locus_tag="js4906-26-2_S25_scaffold_55_prodigal-single_87"
     CDS             complement(58277..58957)
                     /product="Putative uncharacterized protein n=1 Tax
                     =Eubacterium rectale M104/1 RepID=D4JQ01_9FIRM"
                     /codon_start=1
                     /transl_table=11
                     /translation="MEINKVLLIQKLAENKMKYVLELTDMPDFTDESGNKVKIAHCTA
                     FMERETNVFDNSENVHCHFSATDEFGYTHDCKFTSVIENMFAINIMNQFADKIAPVFP
                     VVDCGKTCTFKEYEALVKENVKFSYIQSSYLTFGVPLTFGIPFGVEYAGGIITDIRDY
                     PNNTLFTELKDRRIFKADGRVYREKVRLNNPAITTIKKLWPSGKINDNDPKTWTFIVS
                     EAEELIRY*"
                     /db_xref="UniRef100_D4JQ01"
                     /db_xref="era:ERE_34250"
                     /db_xref="D4JQ01_9FIRM"
     gene            complement(59013..61172)
                     /locus_tag="js4906-26-2_S25_scaffold_55_prodigal-single_88"
     CDS             complement(59013..61172)
                     /product="Putative uncharacterized protein n=1 Tax
                     =Eubacterium rectale M104/1 RepID=D4JQ06_9FIRM"
                     /codon_start=1
                     /transl_table=11
                     /translation="MENSVFNIILRRKNRVFINDDDMLKSLSAAAGEKNKQIVATMNK
                     NIEVFGYTMSETLFDKLVHMKAKNREVVYDALVSGLKEITGADKVYNPMYPNFPESVM
                     EKDDFELYFNAIVHYWSFGTLLPYEEKEERAPLFNTAKVKVLEAGSFDDLNNIFNNFC
                     ASKTSLSKNDVDDMIFTLNSAKVTLPDEIPFKENAACVCRLLIDTGVDTDGSLCKKYV
                     KTATDVLRLITAMSDGDVSLAENTKFRNLKRSERRIIMNLLAGCGNAAEDMSRYACKW
                     IRVGEKLHPGEFAKNEHYTKVVQAFGVIRNDGKIQSFAGKVDAAVASGDVNAVVSLLK
                     KRPGEFARRIDFLLRTFDKDADRKTVIMGFASVAKDVSSTVLLQVREHFINKLDGSDD
                     MRVFFPKGNLARSYYVKNDKTEAIPEDTMKMVIAVCENALVNIYGNREFLGKVYIDEV
                     LKDYTVPFSLRSAGKTMTAVSRGSRIAIDDNTKIIRPFIWWTNTKDDIIDVDLSVAVF
                     ADDWNCLEHVSYNNLESDRFGICHSGDIINGGPVDGEGAAEFIDLDIDKALSAGARYA
                     VFNVYNFSNENFSKMEHAAFGFMTRNDMKSGEIFEPSTVKQRMDLASATTTCIPVIFD
                     LKERVFVWCDMALTADHVRAGFGGINVESNLPSVVVTCKAMVDVKKPNLYDLFTFNAK
                     ARGVITDNPDEADINFGLDDNCDVKPSDIDVIVGKYL*"
                     /db_xref="UniRef100_D4JQ06"
                     /db_xref="era:ERE_34300"
                     /db_xref="D4JQ06_9FIRM"
     gene            complement(61661..61734)
                     /locus_tag="js4906-26-2_S25_scaffold_55_prodigal-single_tr
                     na_11"
     tRNA            complement(61661..61734)
                     /product="Met"
     gene            complement(62064..62261)
                     /locus_tag="js4906-26-2_S25_scaffold_55_prodigal-single_89"
     CDS             complement(62064..62261)
                     /product="Putative uncharacterized protein n=1 Tax
                     =Eubacterium rectale M104/1 RepID=D4JQ07_9FIRM"
                     /codon_start=1
                     /transl_table=11
                     /translation="VCEAHKEFVTSFMSGELIENHDIPEADADSLANRAYDIYCDREG
                     YTEQDAISEAADEYIKQHQQQ*"
                     /db_xref="UniRef100_D4JQ07"
                     /db_xref="era:ERE_34310"
                     /db_xref="D4JQ07_9FIRM"
     gene            complement(62370..62999)
                     /locus_tag="js4906-26-2_S25_scaffold_55_prodigal-single_90"
     CDS             complement(62370..62999)
                     /product="Putative uncharacterized protein n=1 Tax
                     =Eubacterium rectale M104/1 RepID=D4JQ08_9FIRM"
                     /codon_start=1
                     /transl_table=11
                     /translation="MQKRRIVMAAAVAVLAVGLTGCGLLDSEVNELNGTIKGNTYNVS
                     FYSNDGVNFMNMSGEKIDMSSNTVEEPVYTDGGWGYSETMSSVVTVTIDGSEVESCGS
                     TMIFAEDGLEPEVDFKNPELIESASGGSVKDYTFIAGIVNKVKNNFGKSRVVVIQSQL
                     GDPICAYSGDEVYWKVCKDLPKTTKLMIDGKALYIHRANFQIIDKELLD*"
                     /db_xref="UniRef100_D4JQ08"
                     /db_xref="era:ERE_34320"
                     /db_xref="D4JQ08_9FIRM"
     gene            complement(63030..63383)
                     /locus_tag="js4906-26-2_S25_scaffold_55_prodigal-single_91"
     CDS             complement(63030..63383)
                     /product="Putative uncharacterized protein n=1 Tax
                     =Eubacterium rectale M104/1 RepID=D4JQ09_9FIRM"
                     /codon_start=1
                     /transl_table=11
                     /translation="MFYIGIEDLAANAFIALLQKDKKCNFVTYDELECYGKQTVKVLA
                     EKGEKATLLLSRNYTDAMFRDCTDFFEEEKQGVKLKANSDKKALINHFRGCLPINVLL
                     ALMDERSVKVLGISL*"
                     /db_xref="UniRef100_D4JQ09"
                     /db_xref="era:ERE_34330"
                     /db_xref="D4JQ09_9FIRM"
     gene            complement(63392..63640)
                     /locus_tag="js4906-26-2_S25_scaffold_55_prodigal-single_92"
     CDS             complement(63392..63640)
                     /product="Putative uncharacterized protein n=1 Tax
                     =Eubacterium rectale M104/1 RepID=D4JQ11_9FIRM"
                     /codon_start=1
                     /transl_table=11
                     /translation="MQHGDKKKNAEKKKRYAAARAWLKQHEDIQVIFDKCAFEITSWG
                     PADKVNTQLVKDILKDHRLDIKDESFKPFDLYNVLMKG*"
                     /db_xref="UniRef100_D4JQ11"
                     /db_xref="era:ERE_34350"
                     /db_xref="D4JQ11_9FIRM"
     gene            complement(63624..63773)
                     /locus_tag="js4906-26-2_S25_scaffold_55_prodigal-single_93"
     CDS             complement(63624..63773)
                     /product="Putative uncharacterized protein n=1 Tax
                     =Eubacterium rectale M104/1 RepID=D4JQ11_9FIRM"
                     /codon_start=1
                     /transl_table=11
                     /translation="MNIKVVESPRLSKQHDKRYEIVNADTGEVLDDAQGYGYKDIRGA
                     YAARG*"
                     /db_xref="UniRef100_D4JQ11"
                     /db_xref="era:ERE_34350"
                     /db_xref="D4JQ11_9FIRM"
     gene            complement(63791..64228)
                     /locus_tag="js4906-26-2_S25_scaffold_55_prodigal-single_94"
     CDS             complement(63791..64228)
                     /product="Putative uncharacterized protein n=1 Tax
                     =Eubacterium rectale M104/1 RepID=D4JQ12_9FIRM"
                     /codon_start=1
                     /transl_table=11
                     /translation="MIYLLLHLTPFAQNFLVKGMIFAVCFGNVIGFIVFIISCHDITG
                     SREINTDTAGKSIAYGFITMAAIMIAVLAFTMAAQEVGIKEALLKKLNANYPGYTDIK
                     YSQSDDKYTFKCKGQWYSCDFNYYNKEKLTVYKVDKTLDKTIE*"
                     /db_xref="UniRef100_D4JQ12"
                     /db_xref="era:ERE_34360"
                     /db_xref="D4JQ12_9FIRM"
     gene            complement(64294..65097)
                     /locus_tag="js4906-26-2_S25_scaffold_55_prodigal-single_95"
     CDS             complement(64294..65097)
                     /product="Putative uncharacterized protein n=1 Tax
                     =Eubacterium rectale M104/1 RepID=D4JQ13_9FIRM"
                     /codon_start=1
                     /transl_table=11
                     /translation="MIYITGDCHGNFERFEPYIFSEQTEMTKDDYVIICGDFGGVWEL
                     DTEGESWREQFAGNKHNARVKCENMQLDWLESRSFTTLFVDGNHENYDRLNAYPVEEW
                     HGGRVHKIRPSVIHLMRGEVFDICGRTFFAFGGASSHDIRGGILEPAASDYKEKLNEA
                     CKGAAPFRVNHVSWWKEELASDEEKINGFKNLEKHDYNVDFIVSHCCSTSTQNILGGG
                     LYKSDHETDYLDDVRAKTEFKKWFFGHYHANRNVNDKEICIYEQIIRIA*"
                     /db_xref="UniRef100_D4JQ13"
                     /db_xref="era:ERE_34370"
                     /db_xref="D4JQ13_9FIRM"
     gene            complement(65214..65558)
                     /locus_tag="js4906-26-2_S25_scaffold_55_prodigal-single_96"
     CDS             complement(65214..65558)
                     /product="Putative uncharacterized protein n=1 Tax
                     =Eubacterium rectale M104/1 RepID=D4JQ15_9FIRM"
                     /codon_start=1
                     /transl_table=11
                     /translation="MKNTIKHLICSFISGVLCLLSIIIGLGLPIFFGEAYRGTGNSQY
                     IVYTILSIAVCVLIYGISIKLATHRTKEDKQRLYDMLVDCEPTNSELAYLINTGNIEA
                     IKEKYEVKQYDL*"
                     /db_xref="UniRef100_D4JQ15"
                     /db_xref="era:ERE_34390"
                     /db_xref="D4JQ15_9FIRM"
     gene            complement(65570..65812)
                     /locus_tag="js4906-26-2_S25_scaffold_55_prodigal-single_97"
     CDS             complement(65570..65812)
                     /product="Putative uncharacterized protein n=1 Tax
                     =Eubacterium rectale M104/1 RepID=D4JQ16_9FIRM"
                     /codon_start=1
                     /transl_table=11
                     /translation="MSNKEFRDYDFGKVIYDTSTGMYYSGLNTFKKQLREAKMYHSNK
                     YLKEAIETLINKQKIKPNNIEIREVELKVVNAYSYL*"
                     /db_xref="UniRef100_D4JQ16"
                     /db_xref="era:ERE_34400"
                     /db_xref="D4JQ16_9FIRM"
     gene            complement(66010..66306)
                     /locus_tag="js4906-26-2_S25_scaffold_55_prodigal-single_98"
     CDS             complement(66010..66306)
                     /product="Putative uncharacterized protein n=1 Tax
                     =Eubacterium rectale M104/1 RepID=D4JQ18_9FIRM"
                     /codon_start=1
                     /transl_table=11
                     /translation="MSNMIKKVSRDHENYEVNSADKIMVYNRLGKLYTDEDLKKMDAD
                     ELTVIKNVCNDMNTESNGVDDIIIRNSYYYESRFAGDYRFIRRIIRIEGQRVAD*"
                     /db_xref="UniRef100_D4JQ18"
                     /db_xref="era:ERE_34420"
                     /db_xref="D4JQ18_9FIRM"
     gene            complement(66425..67054)
                     /locus_tag="js4906-26-2_S25_scaffold_55_prodigal-single_99"
     CDS             complement(66425..67054)
                     /product="Putative uncharacterized protein n=1 Tax
                     =Eubacterium rectale M104/1 RepID=D4JQ19_9FIRM"
                     /codon_start=1
                     /transl_table=11
                     /translation="MTQLLAIAHVIKIIFIVICIITAYYWIKALIAAKRCDSVIDKFG
                     RECRDVFFKIIEKIQTLDDIDDNKKFQYEINNALTLYKLLGCEKPDYVWTPDSISHLA
                     AEAFEIKLLCICDKDIDKDNERGRQIKIILDNFNSLQDIIDKCDKYCSDKNAQFYFVP
                     KVLYDGRELERINYKKYLSGGSKLYLEIQEEKQKKLDEQNKNNQKKKRK*"
                     /db_xref="UniRef100_D4JQ19"
                     /db_xref="era:ERE_34430"
                     /db_xref="D4JQ19_9FIRM"
     gene            67514..67738
                     /locus_tag="js4906-26-2_S25_scaffold_55_prodigal-single_10
                     0"
     CDS             67514..67738
                     /product="Helix-turn-helix n=1 Tax=Eubacterium rectale
                     M104/1 RepID=D4JQ20_9FIRM"
                     /codon_start=1
                     /transl_table=11
                     /translation="MPVINMEQTGKQIAELRKNANLTVNDIKEALALTTVNAVYKWQR
                     GQTLPTLDNLVALAALFGCTINDIVITETI*"
                     /db_xref="UniRef100_D4JQ20"
                     /db_xref="era:ERE_34440"
                     /db_xref="D4JQ20_9FIRM"
     gene            67748..67820
                     /locus_tag="js4906-26-2_S25_scaffold_55_prodigal-single_tr
                     na_1"
     tRNA            67748..67820
                     /product="Lys"
     gene            67842..67922
                     /locus_tag="js4906-26-2_S25_scaffold_55_prodigal-single_tr
                     na_2"
     tRNA            67842..67922
                     /product="Tyr"
     gene            68022..68093
                     /locus_tag="js4906-26-2_S25_scaffold_55_prodigal-single_tr
                     na_3"
     tRNA            68022..68093
                     /product="Phe"
     gene            68098..68181
                     /locus_tag="js4906-26-2_S25_scaffold_55_prodigal-single_tr
                     na_4"
     tRNA            68098..68181
                     /product="Ser"
     gene            68199..68284
                     /locus_tag="js4906-26-2_S25_scaffold_55_prodigal-single_tr
                     na_5"
     tRNA            68199..68284
                     /product="Ser"
     gene            68287..68360
                     /locus_tag="js4906-26-2_S25_scaffold_55_prodigal-single_tr
                     na_6"
     tRNA            68287..68360
                     /product="His"
     gene            68375..68445
                     /locus_tag="js4906-26-2_S25_scaffold_55_prodigal-single_tr
                     na_7"
     tRNA            68375..68445
                     /product="Cys"
     gene            complement(68728..69111)
                     /locus_tag="js4906-26-2_S25_scaffold_55_prodigal-single_10
                     1"
     CDS             complement(68728..69111)
                     /product="Putative uncharacterized protein n=1 Tax
                     =Eubacterium rectale M104/1 RepID=D4JQ25_9FIRM"
                     /codon_start=1
                     /transl_table=11
                     /translation="MTKEIIKAIGNVRYFLVTKDTTREELAQMFNEKRGHLFGTNYVE
                     FLPCSIEQIPGLEDALLNKDEAGLLKAIRLYRGSVKQIYELLVVDMLSLEYTLMDVCS
                     DDYEFRSLSETSVKEIILSEIKRLL*"
                     /db_xref="UniRef100_D4JQ25"
                     /db_xref="era:ERE_34490"
                     /db_xref="D4JQ25_9FIRM"
     gene            complement(69213..69443)
                     /locus_tag="js4906-26-2_S25_scaffold_55_prodigal-single_10
                     2"
     CDS             complement(69213..69443)
                     /product="hypothetical protein"
                     /codon_start=1
                     /transl_table=11
                     /translation="MAEMTDIEIKNAIGIIDSGIKKFWVKNGAWTGIVSQRGIDRGRK
                     FCKIDAYDGDTLVRTLTVYEGNTLDWIINIIE*"
     gene            complement(69534..69971)
                     /locus_tag="js4906-26-2_S25_scaffold_55_prodigal-single_10
                     3"
     CDS             complement(69534..69971)
                     /product="Putative uncharacterized protein n=1 Tax
                     =Eubacterium rectale M104/1 RepID=D4JQ12_9FIRM"
                     /codon_start=1
                     /transl_table=11
                     /translation="MFYLLSHLTIFAQNFLIKGMIFAVFFGVAIGFIVFFVSRHDIIG
                     LKKISADNVGKSVVYGLIAMAAIMIVVLTLTIAAQEVGIKEVLFKKLDANYSGYTDVK
                     YSRSEDEYIFKYKDQWYSCDFDYYNGEKLTVYKIDKTIDEIIK*"
                     /db_xref="UniRef100_D4JQ12"
                     /db_xref="era:ERE_34360"
                     /db_xref="D4JQ12_9FIRM"
     gene            complement(70153..71331)
                     /locus_tag="js4906-26-2_S25_scaffold_55_prodigal-single_10
                     4"
     CDS             complement(70153..71331)
                     /product="Putative uncharacterized protein n=1 Tax
                     =Eubacterium rectale M104/1 RepID=D4JQ27_9FIRM"
                     /codon_start=1
                     /transl_table=11
                     /translation="MKRFDLGMSINYCPTWGVVESVREFFQNAHDEEIVNPENKMYFG
                     YDKDSKTLRIGNKNGRLTTNTLLLGQSSKRDNSETIGQHGEGYKVATVVLLRNGKGVK
                     VYNRADKEVWTAKTIKSRRYQADVVVFDIEKVSIFKSIPDHDLIFEISGIDEDEYNAI
                     VDSNLFLQDLREGEDYITSNPGYPLTTRMCKVLTGEKHAGKLFVGGLYVTTSKYAKYG
                     YDFAPGLVKLDRDRGFIDGIDLQFLTAKVISATGDTELINEAKNFWDGSYFKYYLSSY
                     KSVFDNSSYAEMFDKSYQEFLDENGEDAIPVQTTDDFNRLSRNGFNPVLVEEKDFFFY
                     SGSSMYNPAPDIEDEPDAGELADRLEDWFADISLDHDSDEYNDGACIVGDILEYLRSL
                     *"
                     /db_xref="UniRef100_D4JQ27"
                     /db_xref="era:ERE_34510"
                     /db_xref="D4JQ27_9FIRM"
     gene            complement(71444..71611)
                     /locus_tag="js4906-26-2_S25_scaffold_55_prodigal-single_10
                     5"
     CDS             complement(71444..71611)
                     /product="Putative uncharacterized protein n=1 Tax
                     =Eubacterium rectale M104/1 RepID=D4JQ28_9FIRM"
                     /codon_start=1
                     /transl_table=11
                     /translation="MLCRDCKHCKTKPVGYVSSRNWCEALPKKDRGIHPHLNTVNPKC
                     PLKINRELINR*"
                     /db_xref="UniRef100_D4JQ28"
                     /db_xref="era:ERE_34520"
                     /db_xref="D4JQ28_9FIRM"
     gene            complement(71613..72005)
                     /locus_tag="js4906-26-2_S25_scaffold_55_prodigal-single_10
                     6"
     CDS             complement(71613..72005)
                     /product="Putative uncharacterized protein n=1 Tax
                     =Eubacterium rectale M104/1 RepID=D4JQ29_9FIRM"
                     /codon_start=1
                     /transl_table=11
                     /translation="MKLTTNIPANPELYLTQDDGSLEKFSVGNKVTVLMLNHNQRIGV
                     ITEIRADHFCIRPIDRHFTPIFDIETLSLSNVKKMRKASIDDLDKPYFDDEEREFWMT
                     HYVSRDGIVERTPEDIAAMRRYLGEREM*"
                     /db_xref="UniRef100_D4JQ29"
                     /db_xref="era:ERE_34530"
                     /db_xref="D4JQ29_9FIRM"
     gene            complement(72009..72335)
                     /locus_tag="js4906-26-2_S25_scaffold_55_prodigal-single_10
                     7"
     CDS             complement(72009..72335)
                     /product="Putative uncharacterized protein n=1 Tax
                     =Eubacterium rectale M104/1 RepID=D4JQ30_9FIRM"
                     /codon_start=1
                     /transl_table=11
                     /translation="MAKTIKIKNVGSCAELHRDPRTGIAWVKDCSTGMGHSCHANIDA
                     TGSVRGMKKLGYWGKNDRTAKSHGFIYNIDTFVVDKKDPYDMLAAEYCQCEACVERRS
                     AEAKED*"
                     /db_xref="UniRef100_D4JQ30"
                     /db_xref="era:ERE_34540"
                     /db_xref="D4JQ30_9FIRM"
     gene            complement(72436..72888)
                     /locus_tag="js4906-26-2_S25_scaffold_55_prodigal-single_10
                     8"
     CDS             complement(72436..72888)
                     /product="Putative uncharacterized protein n=1 Tax
                     =Streptococcus salivarius RepID=H2D733_STRSL"
                     /codon_start=1
                     /transl_table=11
                     /translation="MSGYNRQKCMSNNAVAAYENGLLPKSKLKSWQKRAVEAGAVMKA
                     EWHHTGKFYGETDFYNPVDFETLNPKDFPVIKKEKPEENKWYVLVSAEWGGTKSHPKI
                     TGANVKVTDHITEKQRTAKKYFRYGGYIKEFVSEDEAKEFADSAKLDA*"
                     /db_xref="UniRef100_H2D733"
                     /db_xref="H2D733_STRSL"
     gene            complement(72885..73823)
                     /locus_tag="js4906-26-2_S25_scaffold_55_prodigal-single_10
                     9"
     CDS             complement(72885..73823)
                     /product="hypothetical protein"
                     /codon_start=1
                     /transl_table=11
                     /translation="MTENISNQFLMETKERQRDIMSNAVDSTCRYCIKEDCDGCFVQE
                     LKDEAMKEELVATPWKNFGNANYLAYGGCLVRKHFTEEPEVQELIFDVFYLNPNRGGN
                     NNVNFAVLCCIGLTDSWLPWEDMLKYCGFDKDAKLPVAELVKKHDPMFLAKEMVLYVL
                     FSKERVDGDFVNFSPSVFKNDAYNMHPSNIEDFLVSNDDVTKWLLHLDAENIIDELEK
                     TEDTVASEPCCKEKSLTVGDIVNNDKFDFNANFDVYLCDKNVTWDQAGEPVFSTGIKE
                     SENKVPIEELYDCKVIYMTISNHTLIIEVAKEEVSA*"
     gene            complement(74221..74547)
                     /locus_tag="js4906-26-2_S25_scaffold_55_prodigal-single_11
                     0"
     CDS             complement(74221..74547)
                     /product="hypothetical protein"
                     /codon_start=1
                     /transl_table=11
                     /translation="MIKNIIKSKIFSGAIGTGKTTNMIDELQGIIRDNPNILIYVYEE
                     LPEIHNAFHNEHITDILTENVDLIVIGSTTAQNIPLELIKPYLYTTPIWLELETKIQI
                     DNRHSC*"
     gene            complement(74642..75091)
                     /locus_tag="js4906-26-2_S25_scaffold_55_prodigal-single_11
                     1"
     CDS             complement(74642..75091)
                     /product="Putative uncharacterized protein n=1 Tax
                     =Eubacterium rectale M104/1 RepID=D4JQ31_9FIRM"
                     /codon_start=1
                     /transl_table=11
                     /translation="MTKAKEHPLYIGEVAGLPTFWDCDDLDIEGLHLRQVRKDDEYNF
                     YNSDDYHYMISLVPGINRWQITNEISTEVTTYKKDELDKAVYHTINIFNADKAHEDDE
                     DDTPDSDDEDDMVNFMDCGMYSAFNHLNKIYEIEKKYGLKESNKHVI*"
                     /db_xref="UniRef100_D4JQ31"
                     /db_xref="era:ERE_34550"
                     /db_xref="D4JQ31_9FIRM"
     gene            complement(75407..76069)
                     /locus_tag="js4906-26-2_S25_scaffold_55_prodigal-single_11
                     2"
     CDS             complement(75407..76069)
                     /product="Putative uncharacterized protein n=1 Tax
                     =Lachnospiraceae bacterium 2_1_58FAA RepID=F7K132_9FIRM"
                     /codon_start=1
                     /transl_table=11
                     /translation="MDRSKRATNPDNYNEDGTIKKQGNKKVRWNKSNHYIKYQNELKE
                     LYRKQADIRKYQHECLANYIISLGNKVYVEKMNFSGLQKRAKNTEKNDKGKFKRKKRF
                     GKSLANKAPSMLLTIIDRKLGYYGEKLIEINTFEAKASQFNHFDETYTKKTLSQRWND
                     FNGIKIQRDMYSAFLIMNISDDLKSFDIDKCNERFDNFYRLHNLEVNRLTGKKNLSSI
                     AI*"
                     /db_xref="UniRef100_F7K132"
                     /db_xref="F7K132_9FIRM"
                     /db_xref="cad:Curi_c27060"
     gene            complement(76091..76840)
                     /locus_tag="js4906-26-2_S25_scaffold_55_prodigal-single_11
                     3"
     CDS             complement(76091..76840)
                     /product="Uncharacterized protein n=2 Tax=Coprobacillus
                     RepID=C3RQF9_9FIRM"
                     /codon_start=1
                     /transl_table=11
                     /translation="MANFIVEFPLKTEKYQEDILNKRFEIGRKIYNSLVNVTQKRYKE
                     MIKTKKYRTLLSSLTGNKKSDKEIWKQINDIRKQYGMSEYSFYEDVKQMQKHFKDNID
                     SFTAQKIATTLWKSYDKLFYGNGKKIYYKKYGELNSLEGKSNKTGIRIINDTLVWNGL
                     EIPVVIDYNNYYEYQATQSKICYNRIVRKYVRNKYKYYVQIVFKGNPPVKVDIETGEI
                     KHCISDGDVGLDIGIRTIAISSADRVQNIEN*"
                     /db_xref="UniRef100_C3RQF9"
                     /db_xref="G9R6J2_9FIRM"
                     /db_xref="cad:Curi_c27060"
                     /db_xref="C3RQF9_9FIRM"
     gene            complement(77094..77468)
                     /locus_tag="js4906-26-2_S25_scaffold_55_prodigal-single_11
                     4"
     CDS             complement(77094..77468)
                     /product="Putative uncharacterized protein n=1 Tax
                     =Eubacterium rectale M104/1 RepID=D4JQ32_9FIRM"
                     /codon_start=1
                     /transl_table=11
                     /translation="MVTKAARGFKHNIEEMNKYIDKMPHHVIIDPAEYKERFGFDWLY
                     EQDIVEILDKRIEEKHDLIKMVQYVCPICHSEKWKCPYPINHFYMKWDKWQQCLECAH
                     VDDFSKHHKFYYMKNVYKNVYM*"
                     /db_xref="UniRef100_D4JQ32"
                     /db_xref="era:ERE_34560"
                     /db_xref="D4JQ32_9FIRM"
     gene            complement(77922..80246)
                     /locus_tag="js4906-26-2_S25_scaffold_55_prodigal-single_11
                     5"
     CDS             complement(77922..80246)
                     /product="Putative uncharacterized protein n=1 Tax
                     =Eubacterium rectale M104/1 RepID=D4JQ33_9FIRM"
                     /codon_start=1
                     /transl_table=11
                     /translation="MGRRYTYSDKNRRFPESKSLNKRFFELFYKDTDQLTTMYKLGNA
                     EYVVRVDDVPDEMLKAENRVANGIMSADKLASLDIEKLYTTPYEYWDHDIVDGSYIDV
                     CNESVVTDAYFALNPMINNRIKRCQKNIRGLSWCFVDIDYDTTQYRDMNPYDFYFTYI
                     KPLFDEKIPKPTVVMFTGRGFHLYWKLCRNEDYIVNECESMKAKERWQRINRLLNDTL
                     ADIGADVKISGDYARLVRIPGSVNSKSGETVTIVDMNEHCRYTLFDLDAFFNGKEASD
                     KMYELFDQMVEILGFGRDTMLTRTYVHSFITKNFKNFCRKIHGKATVGQIKTCKKLAK
                     KADIRCPKSFKSKFDAHLFIRRCSKIIARNFDPTKPVPYYHGMSPIGLSLKRITMIED
                     VMKCDNNRTRHRELTLFVARILKLQVTGGDKEAAVAYILDLNQRFSEPLSEKEVVCAT
                     KSAENYYGEDVTWFKISNKLFFDYLGVPDEERSIYLGRQKKQLTLEEEDERKAKLRKQ
                     KLESYYRRRARKGLDTMEERQSKKRELIKDCIAKNMRIVAMVKKTNIARGTIRNLIIA
                     MFGTPEMKKVKALMKANSTDEKSAREFLDSIDLVLKAKKEKEAEEEAAAKEAAASEAV
                     KNDAQKNVQDGLKSNYIKETLPASRVMGCNQIIADKIVEPDRYNEITAADNTVTDDCA
                     TDAPVADNAVDNDDSANNVTSEYARKNRNRLIHRMISVHDKEVMDNYLTRDVNTSAVA
                     KAQYKENIVSRDCVKQSIVDALFASGWASKRECC*"
                     /db_xref="UniRef100_D4JQ33"
                     /db_xref="era:ERE_34570"
                     /db_xref="D4JQ33_9FIRM"
     gene            80513..81325
                     /locus_tag="js4906-26-2_S25_scaffold_55_prodigal-single_11
                     6"
     CDS             80513..81325
                     /product="hypothetical protein"
                     /codon_start=1
                     /transl_table=11
                     /translation="LRYVYSGNKTFRIHKKEYIKYYSSMPDNGSLMGYIRIKGKQSSP
                     GEDGTTLTINNKEYSVFDDNKGKLIGYLKTEDKNSYIGLTVKRTICPKWLIMLTHGMI
                     YSSPAAIVAGLCITGAAIGGGIVIHSVMQHDGIAVITGGDTKKDPTTDDTAHKDNGDT
                     ESDATTEVYTVIDAIAYEGEYLKVGASDTIPLRNDIENEATGVNLQFIIKEGNKELYV
                     SDEIKPGEVIDWNPSKYLSAGKHNIVVTANVYHQNTGLQDVGTDMNVALEVQ*"
     gene            81403..82014
                     /locus_tag="js4906-26-2_S25_scaffold_55_prodigal-single_11
                     7"
     CDS             81403..82014
                     /product="Putative uncharacterized protein n=1 Tax
                     =Eubacterium rectale M104/1 RepID=D4JQ34_9FIRM"
                     /codon_start=1
                     /transl_table=11
                     /translation="MFKKNMKGAVFALIAAATLTGTVAPVFAADPVSFNNSTASTVSG
                     ANNETFTAGSDASQSQVGKETDQTLGGATTSAPTETKSQSVSVYATKSSSVQLKVPQV
                     LIGDATKSAYHVGVKGDITTKQTVTVTPAATFQLKDVKDTDRAAVTANVKQNKTSWSC
                     TDLATAGSGNYVYAKGDITYPELHAGSYSGVFNLAVNLNYSAK*"
                     /db_xref="UniRef100_D4JQ34"
                     /db_xref="era:ERE_34590"
                     /db_xref="D4JQ34_9FIRM"
     gene            complement(82102..83265)
                     /locus_tag="js4906-26-2_S25_scaffold_55_prodigal-single_11
                     8"
     CDS             complement(82102..83265)
                     /product="Putative uncharacterized protein n=1 Tax
                     =Eubacterium rectale M104/1 RepID=D4JQ35_9FIRM"
                     /codon_start=1
                     /transl_table=11
                     /translation="MKIIRKSLLALLLGLSLTACGTSRDKINTEFTKVTEAESQVSQS
                     VSETPSGTTSFDYSMVPKYTGSASVAINNNVPFFNADEKAAGTSSFETYSELDDLRRC
                     GTAYACIGKDIMPTEERGQIGMVKPTGWHTVKYDCVDGKYLYNRCHLIAYCLAGENAN
                     EKNLITGTRYLNIEGMLPYETLTAKYMDNNPDNHVLYRVTPVFIGSELVARGVLMEGY
                     SIEDNGAGVNFCVFCYNVQPDVEINYADGESSQNGSTSKDSGSSSSTDKGSNTNSSTN
                     KSTGFIGYGDSSSSSSTDEDTGFTGYTNESTTETDDSKNSSFSGYSNENSGFTGYTDE
                     NASSYVVNTSSKKFHKVDCKNADKISDKNKEIVNESRDELISGGYEPSKCCNP*"
                     /db_xref="UniRef100_D4JQ35"
                     /db_xref="era:ERE_34600"
                     /db_xref="D4JQ35_9FIRM"
     gene            83523..84317
                     /locus_tag="js4906-26-2_S25_scaffold_55_prodigal-single_11
                     9"
     CDS             83523..84317
                     /product="CAAX amino terminal protease family n=1 Tax
                     =Eubacterium rectale M104/1 RepID=D4JQ36_9FIRM"
                     /codon_start=1
                     /transl_table=11
                     /translation="MEQKKNSAGTVLAIVSSCGVTLGFVITQLVFGLIFTTVCTLKYP
                     AIIADALKSTDKSAVFSLMASFFGVFMTDVMAVFVIWLANRKKKTELFNPVNNKTIFT
                     FMAVTMLLWVFNCFWSAVIPQTWGEDARRLTELASKINITAFMLCFLSPIAEELTFRY
                     AVVKIFKHFKSGSIVFCIITSAVLFAIAHGNIAQAVPAVIMGGLFAYFYIKTDNIAVP
                     VAMHAFFNTSGELTQFIPTIGMCGVYSVIGTLILIILLITKRRQKQ*"
                     /db_xref="UniRef100_D4JQ36"
                     /db_xref="era:ERE_34610"
                     /db_xref="D4JQ36_9FIRM"
     gene            84314..84601
                     /locus_tag="js4906-26-2_S25_scaffold_55_prodigal-single_12
                     0"
     CDS             84314..84601
                     /product="Putative uncharacterized protein n=1 Tax
                     =Eubacterium rectale M104/1 RepID=D4JQ37_9FIRM"
                     /codon_start=1
                     /transl_table=11
                     /translation="MIKMSYDKFEEICEKMDELPNIIDNNKGLTEHDLEIIQTKIAKD
                     YPDKAVLMAMYYLSRDYPDDHIFSNKDAVPASELKIEFNNLIKELVEFTDD*"
                     /db_xref="UniRef100_D4JQ37"
                     /db_xref="era:ERE_34620"
                     /db_xref="D4JQ37_9FIRM"
     gene            84741..85370
                     /locus_tag="js4906-26-2_S25_scaffold_55_prodigal-single_12
                     1"
     CDS             84741..85370
                     /product="hypothetical protein"
                     /codon_start=1
                     /transl_table=11
                     /translation="VEKKPKNSFKQMLNHYTYNGDMLSVGLFIEIVVMMILFVVLPQT
                     DKGMVIRFALILGIVVAFSEMVKYTYSRTYKSDTIIIRKLGKNYMNQRANIKYLSETK
                     CAIEALDEDLLEGVRKIVIKKGQDLYLTTHYHVIKLFEDNLGDEIMIKYNPDDFYYKS
                     LKGDKKALIKKCSQCTRCKDRQTCKLHKEQAVKMYNLKIVRRIKTEAAD*"
     gene            complement(85387..86889)
                     /locus_tag="js4906-26-2_S25_scaffold_55_prodigal-single_12
                     2"
     CDS             complement(85387..86889)
                     /product="Putative uncharacterized protein n=1 Tax
                     =Eubacterium rectale M104/1 RepID=D4JQ39_9FIRM"
                     /codon_start=1
                     /transl_table=11
                     /translation="MITFSHVFIEELLKNINPALIQYYSEHEGQSKFFSQSLHEIVQN
                     LVQSELSGSAEKEELKLVYAKKMKLRLQKKTRYLKKCSDMIDTKEYLSDSDKYFLRAT
                     LIQYNMTPEDKRDLIFEGKSIQDKEQEKFLEIKTWADNSDTLMIDYPGEEKLTSSTII
                     GNYKSDLIIDICYIIKQLYDFDLNRATYAVMEDFKNQPLFAAQPGRISVSNLNLEGNP
                     KELIIYKSEDHDKKLVVTLPDKAINGAGEFQILDQIDNMILSYLLSRWDNKSPSMNVY
                     SIKIIDVLKYIKPKRKKFGTSDYDSVAARIARMYEIGIKGIDKKAVTEGMHIISSFRY
                     DKATRIITYAFDPFYMDKFHNLRIRKMSSKPLSELTNNAAKILYSSFMEQRHNAYKRF
                     NERGENPDEYIIALEYNYLLYWCNFGELNKKRSYHEDIMEALDDFKQHNVMVKDYVYL
                     PTRKIYKITFFPLSNDEIKDFDYYYNIKASVDETLDEDTQLNLFIPTIED*"
                     /db_xref="UniRef100_D4JQ39"
                     /db_xref="era:ERE_34650"
                     /db_xref="D4JQ39_9FIRM"
     gene            87832..88860
                     /locus_tag="js4906-26-2_S25_scaffold_55_prodigal-single_12
                     3"
     CDS             87832..88860
                     /product="Putative uncharacterized protein n=1 Tax
                     =Eubacterium rectale M104/1 RepID=D4JQ41_9FIRM"
                     /codon_start=1
                     /transl_table=11
                     /translation="MSINPEERIKNLTVEYLYAKMAQINISELMTAVKVAPSYKEMVE
                     SQTSPDILVPNYINERDYFGKRPYLNKNAILLYIYLHFINPDASGRVKLAIKPASDFL
                     SLPTKTIRFNLRNLLRHGYIQYINDEVGVYSIYINGYSEKGQTASDGFKGYFNVTLDT
                     FKELIKVSSINELRIQLRGLMQCCPGINNGRLEHISFSDMKRFFPSYVHIKDIKNLLV
                     TDLTLNIFNVKFTADEKFCMIKAKDNYDPVKVKNGIVSDCEQKVKKLVKKMLSQKKHA
                     ATALLFSDKNINDISKISLRLPIDDILCGIESLFENYSGARVSNIGGLVRVLSQEHYD
                     NRIIVSSQ*"
                     /db_xref="UniRef100_D4JQ41"
                     /db_xref="era:ERE_34680"
                     /db_xref="D4JQ41_9FIRM"
     gene            complement(89287..89688)
                     /locus_tag="js4906-26-2_S25_scaffold_55_prodigal-single_12
                     4"
     CDS             complement(89287..89688)
                     /product="Putative uncharacterized protein n=1 Tax
                     =Eubacterium rectale M104/1 RepID=D4JQ42_9FIRM"
                     /codon_start=1
                     /transl_table=11
                     /translation="MARVNALRAKSAENEKAKEAAKQAVASQETLVDAVIAKADEDDN
                     AVEDVKEIKDDMVQPETTAVEPESVSAKQDPVFSIFAGVAKNGKRTIHKNFLLSDKAA
                     ANLEHAYKTLGYKSANDFMNTILEDLSVNNS*"
                     /db_xref="UniRef100_D4JQ42"
                     /db_xref="era:ERE_34690"
                     /db_xref="D4JQ42_9FIRM"
     gene            complement(89690..90472)
                     /locus_tag="js4906-26-2_S25_scaffold_55_prodigal-single_12
                     5"
     CDS             complement(89690..90472)
                     /product="ATPases involved in chromosome partitioning n=1
                     Tax=Eubacterium rectale M104/1 RepID=D4JQ43_9FIRM"
                     /codon_start=1
                     /transl_table=11
                     /translation="MAKVISLSSAKGGVGKSSCTVELASAIRDITGKKVLVVDLDENC
                     SLSKNVGADLTTGKTIYEVLKGVCTPDEAVQHNELFDIIVGSKSLSLAAIDFCKRDDI
                     YLMADLVDIMVNDYHYDYIFIDNAPSRSVLLNMTYVAADYIIIPTLSDDSSMDMIEET
                     EDDIAKLVNGRNHESHAQVIGYILNSYKRSVMYDIAMEKLEAHAANREDEIKPFVAYI
                     KEMIKMSEVKTLHTSVYNLGKSSPISRSFYDIAQKVLEREDM*"
                     /db_xref="UniRef100_D4JQ43"
                     /db_xref="era:ERE_34700"
                     /db_xref="D4JQ43_9FIRM"
     gene            91188..91403
                     /locus_tag="js4906-26-2_S25_scaffold_55_prodigal-single_12
                     6"
     CDS             91188..91403
                     /product="Uncharacterized protein n=1 Tax=Capitella teleta
                     RepID=R7VE29_CAPTE"
                     /codon_start=1
                     /transl_table=11
                     /translation="MYKYSYNYKYKHKCVHKDIQNNTYKYKYNYKHKHTYIYNHKTIY
                     KYSYKSDYKYIYEHIDNYKYKYSYKYS*"
                     /db_xref="UniRef100_R7VE29"
                     /db_xref="R7ULF4_CAPTE"
                     /db_xref="R7VE29_CAPTE"
     gene            91779..92003
                     /locus_tag="js4906-26-2_S25_scaffold_55_prodigal-single_12
                     7"
     CDS             91779..92003
                     /product="hypothetical protein"
                     /codon_start=1
                     /transl_table=11
                     /translation="MERELPLIIFISAVWILTMTLVTWFGLYYRKAEKISGTRKSYKG
                     LIAVVLLSFLYPCIIGILLLISVGYIDLFI*"
     gene            92040..92297
                     /locus_tag="js4906-26-2_S25_scaffold_55_prodigal-single_12
                     8"
     CDS             92040..92297
                     /product="Predicted transcriptional regulators n=1 Tax
                     =Eubacterium rectale M104/1 RepID=D4JQ45_9FIRM"
                     /codon_start=1
                     /transl_table=11
                     /translation="MKVIKRLLPAGVQSGSIKYVGKKVRLAKGYTVRGLAEATNIAPS
                     SITKWENGHNLPDLICVGILAQVLKVSPWDLLEYSSIPKSA*"
                     /db_xref="UniRef100_D4JQ45"
                     /db_xref="era:ERE_34720"
                     /db_xref="D4JQ45_9FIRM"
     gene            92311..92967
                     /locus_tag="js4906-26-2_S25_scaffold_55_prodigal-single_12
                     9"
     CDS             92311..92967
                     /product="Putative uncharacterized protein n=1 Tax
                     =Eubacterium rectale M104/1 RepID=D4JQ46_9FIRM"
                     /codon_start=1
                     /transl_table=11
                     /translation="MKKRKLFTAVVFLSAGLLLTGCIYKPTTKECITGYLENIYHNDT
                     KTLTKVSDMDKDECQKLHDKYIKEEVTALQSALGDDNKMSDKAKKAYKSAVEAAYSKA
                     NFTVTDVSQTTEDIYSVTVTCKKANIFKPAMDEFDKAVSKMTAAETGSMDYNDRVILM
                     SKQIKQVCNSDIKYDKEKNIKMAVQKDENKYNFAKKGMANLENGLFDIGSESTEENIN
                     *"
                     /db_xref="UniRef100_D4JQ46"
                     /db_xref="era:ERE_34730"
                     /db_xref="D4JQ46_9FIRM"
     gene            92996..93388
                     /locus_tag="js4906-26-2_S25_scaffold_55_prodigal-single_13
                     0"
     CDS             92996..93388
                     /product="Uncharacterised protein family (UPF0150) n=1 Tax
                     =Eubacterium rectale M104/1 RepID=D4JQ47_9FIRM"
                     /codon_start=1
                     /transl_table=11
                     /translation="MGTNILVYPVILSKNGDGYFVTVPDFTVNTEGKDIADAIAMARD
                     AIGLNVLQLEADKKEVSEPYSQSFQVQDDDILTLVDIDMTEYRNKYENRTVKKNCTIP
                     YRLNADAEKAGINFSQLLQEALKQKLYG*"
                     /db_xref="UniRef100_D4JQ47"
                     /db_xref="era:ERE_34740"
                     /db_xref="D4JQ47_9FIRM"
     gene            complement(93614..93787)
                     /locus_tag="js4906-26-2_S25_scaffold_55_prodigal-single_13
                     1"
     CDS             complement(93614..93787)
                     /product="hypothetical protein"
                     /codon_start=1
                     /transl_table=11
                     /translation="MFKTENSINISTTQISIPSANEEKAVFAMPQNVTKEDVQYIFDA
                     LRIILSRQYGINV*"
     gene            93943..96540
                     /locus_tag="js4906-26-2_S25_scaffold_55_prodigal-single_13
                     2"
     CDS             93943..96540
                     /product="Listeria/Bacterioides repeat n=1 Tax=Eubacterium
                     rectale M104/1 RepID=D4JQ49_9FIRM"
                     /codon_start=1
                     /transl_table=11
                     /translation="MNIKRRLTAIVLICSLIVLVIGGGRSPTTVFADTIEHTHIWATT
                     YDKTNHWEYCTVCGEKRNVTAHVFTDHWYLGYESCSEANYDIKTCACGYSYQYRKPHT
                     ESATWHSTGIRLGHYKSCLSCGAWTGYSRCYNDNGFIGCTNPGTCKVCGNKASSSTHY
                     INNNGVCALCHKQYVKATGLDSKYSSDYKTFTFSVKLTPCSDEVTFTNTAGVRYNSTI
                     NYLKSSVSASPTNDGTGSYVYTYTVTFKDHNSGINYFGIGDGTNPIRINGAAVWYEGS
                     AWCVAAYKDHIAPVITNIEQKDQTSANGWATIKQITVTGTEENSNMVYLTIKDKMTGE
                     AYLSNATIPVTNDSYSFTCTPPIEGDANGRTYVATVKDRIGNVSAKEFVVSKTDGSGP
                     KIKNGTSLTYTNWTTSKNISLSFYDFGAGGAQVSLDNQTDYKPLTKNGEYYVWNHKFG
                     NQVGTSEHTIYVKDALGNATSYKLTVGNTDSNIYNINYNLNGGTMSGQKRSYTVTDSF
                     TLSQPTKTGYTFTGWTGSNGSTANKSVFVGVGTRGNLTYTANYVHNNYNVTIMPNGGS
                     LIITDLSISKNANGSAVLTASYDTNNYYLLGLSGSRNGYKFAGVSSAANGGMKLWNAS
                     GTCLRDGTYWDSNNKWKYPGNVTLYAQWTPITWTVNYDANGGSGTMANSNHMFNSGSR
                     LRKNTFTRTGWTFAGWTLSRVRNGKTEWLYGTSDGRWRSAESWYELGKNPAGTVIYKT
                     YEDGQLLQMNTYVDGDIQTAHAQWTYNPIQVKIPQTIIGSEKGANQFRIKCDDLKAGN
                     IKVTVPNRFLYKQAGKTDITAAITAKSGSNVITPSNKVCVYDITTKSGLTAGCWSGNF
                     NIGLTLTKE*"
                     /db_xref="UniRef100_D4JQ49"
                     /db_xref="era:ERE_34760"
                     /db_xref="D4JQ49_9FIRM"
     gene            97046..98416
                     /locus_tag="js4906-26-2_S25_scaffold_55_prodigal-single_13
                     3"
     CDS             97046..98416
                     /product="Putative uncharacterized protein n=1 Tax
                     =Eubacterium rectale M104/1 RepID=D4JQ50_9FIRM"
                     /codon_start=1
                     /transl_table=11
                     /translation="MKKRTAAAFIAAMTITTLTACGGPKQLSKSVTVELGKEDGIKVT
                     DVLDVSKDKAKDVKIDTKKVNFYKEGKYDATLTYGKKEYKITVKIKDTVAPEATAKES
                     ITVQTGTAVHVTDCLDKVTEASGNIKAEFETKPEADNAQGTETAESTEKAESTEKTES
                     TEVTKTQSQSIAVGDVNLSSNDEITYVTAGDYDNNIVVTDNAGNESKVPVKISVINPP
                     AINGVTDKTITVGDTIDYMAGVTATDGKGADITNSVQVDSSAVNTGAAGTYQVEYKVT
                     DTNGYTGSATSNVTVNEKPKEEPKQEAADNSDSSNKSGSKKNNSSSKKHNSSSDNGGQ
                     SASNGGGSSSGGSSSSGNSDNGGGSLSGGSSSSNIIPANRADVPAGWKLVETGGEYVA
                     VNPNAGKYDTAYAGNARWGLWANGEKMTVQDRAEAMNGGNRDAALYYVAAGTMTQERF
                     NNKYPQ*"
                     /db_xref="UniRef100_D4JQ50"
                     /db_xref="era:ERE_34770"
                     /db_xref="D4JQ50_9FIRM"
     gene            98639..106663
                     /locus_tag="js4906-26-2_S25_scaffold_55_prodigal-single_13
                     4"
     CDS             98639..106663
                     /product="Listeria/Bacterioides repeat n=1 Tax=Eubacterium
                     rectale M104/1 RepID=D4JQ51_9FIRM"
                     /codon_start=1
                     /transl_table=11
                     /translation="MKKFRLKHLKVFGLLFSMAVMCIAVFIPTETVQAKNIKNKTFVI
                     KSDYPVTLGIQSLADNDKGGTDIRYYWPSGLGSITWSGYDWNTHSYTVTMKDVDVTKW
                     TPYLEISADPTQSHYPKSITPTRWGGNGMNHGTTEVHNLQDISGYPDYRFMYIGLGYT
                     ADEIQVAFGEYRWYATYDLNGGQGDSSTQSALRGSNITTHGTPTRHGYTFTHYHYSYN
                     NSQYDVNANSALGVGDWNTANVTGPTINLVAQWSPNPYTISYNSNKPSKASSSVTGST
                     GQTDLVYDQTGNLAYNGFSITGWSFVNWNTKADGSGTTYQAGQQIQNMNDGQNTTLYA
                     QWRPNVYTLILDDQYAVKSGTTLAFEKYDYDWYKESNAKTSLNNKVSVPSKTGQIFGG
                     YYTGKEGNGEQWIDENGKIKIKANKISSEKTVYAKWTPAVYKITLDNQGANKGEEGTG
                     AVWEKYNIGFYSDVATTKQYTDSNKKIICPKKKNYTFGGYWTVKNDYNQSNGQQLVDG
                     NGEINIAANTLFEKDSTVYAKWLPNTYKINLDNQGADIDKGTSAYYEKYGILNYTSLA
                     EYDVNTGIATLKYDYTGNTQTFTAPADGDYTLEVAGAQGGDHPSTSKENATSVGGQGG
                     TSKGTIHLKAGETLYIEVGNKPYGYNGSYNGSDSGWTGIAANGTYVGGSLTAGGGATD
                     IRRGGKGIDKRVIVAGGGGGATYYNGKAVNGAAGGGVETGTVAYITALPYNYANIYTT
                     VNKGANQTGHFNFTRYEQFSSNMGGGCLSNPYSGSPYGFICYLEAETQNKGFYNGGGG
                     YWGGAFMHGNCVMAGGLGGSGYIGGVTDGSMTNGGNHGNGWAKISYNAKEIMSQGIVE
                     NYFSYTGSVQTFTAPVDGEYTLEVGGAQGGGESDLEGGKGGKSTGKVTLKKGETIYLY
                     VGQSGSNNYGTASGTYNGGGAAGGVFGTAGGGATHIAKTQRGELKNYADHKEDVLIVA
                     GGGGGASADYNKNKSTGGYGGDTTGSQGGQFPSGAAYYMDVRAGGGSQTSGGCAGKTH
                     AIVNITEGSSGNHHYDWTMSGNKGLFGQGGSGKKYNGYNTSYSGYTDNYGAGGGGGWY
                     GGGSTVENGGAGGGSGYTGGVTDGSMQTGVNEGNGYAKITYIDTDISDSSTCSIRIPK
                     KSGYTFDGYWTEKNQAGEEVVDATGAVCSSVTRFNDDNTDSNHQITVYAHWTDNEYSV
                     IYKSNYTNPKTGKMIESPDYQYRDYVRYNRPYRVKDNMFNVPSGYKFKEWNTKQDGTG
                     KKWKVYKTYEDEILYNNAYSTTLYAIWEPDNNHYTVNRYIEKLDSDYEKPEDRYEKYD
                     SKVISENVKTGSEIKVTAEDIEGFTFDKTQTKSDDIIGTDNNGYSTIRVKADGSTCIN
                     YYYTRNAYKLTLRKGNGITKVYGAGEEESAMIKYQDDVVIDADLDVDNGYSWSNWTNT
                     SDNAVISKEQSYSFKMPAKNLDYTANANQDQKFTLTVIPLAKNDSSETSQTATWYDPV
                     SQTVKTFNKGAKITFTLNYNNTLAIANPDRTSFNYEGWKIYESDTYDAETNTGTEIVP
                     GKGNSYVDSNGIFHMGNKNTTIVAQWNVISAKYQVNYWFQKANGNPDGKLADNYNKDI
                     AWSYTAYADADSKISPKVYTLMDCAKETSNTAEEKTVNDLKEKLYGFYAPDMVTETVK
                     ADGTTVINYKYTRSKIDLKYNAGSDPNGNKASVKASGYKTDANGNIQKSNGTDVTTTL
                     TYGATNLKTADANTFNLSLTGYSLDKRQTWVNKILGLYLSGNQKMMPSEIMAVQSVID
                     KKFESETTRYINTLDSKIIADKNWTKSYWNGLNYAERNRCREEYMTNTANNKLAAQTM
                     NSELQNMIKNSPVLLSANWEANSYDVTLNYNGATTKPTSGSPMGAASTIAADGNSATW
                     NSYVQYDHVIPKVFGSDKIAKTGYTFTGWKNGDVLWNADGAVVKGRKLNNSTWSDAHG
                     LYKYTGNTTVTAQWSENSYNIEFKANKPSKASNNVSGDLSTITNVKYTQSVTLKCAPS
                     LTGWTFKGWNTQADGKGTSYSAGQSVSKLSATNGATVTLYAQWEATTYTITFNSNKPS
                     KAVTQMTGTMEVQTLTYDKWENLHENKYKLEGWTFDKWNLKADGSSETSYKNKERVRN
                     ICDGKDTTLYAQWKDTTPPDSSKTYLRATKSGNVNDPDYARALAVVTKGSKDVTTSTS
                     VTRTLDGLGNSTWTTSWINSDVSLDLYSYDNGTGIKLLTTYSGNNEWNKTKFTPSDST
                     KQVKSSKYDTSEGIEVFHGIATDDSNNSTATRNLTVKIDKTAPTGSFMVKTGTLKNPL
                     TGTTSMIYDSNGMVTGVNPEGMRTEITATISDNGNENSVSGVKHVWAIVTDMENANIS
                     KSYKCNRISGDKYNGIYIAVDENGNKPNLYEDFSTSRKLKIKVYACDEAGNISVYKDK
                     DPSNDPNKPTSVTPPSSDPENNIVTNISMWSQIIRDDKEVPDTSYAIGKDGKDKDGHS
                     AEGPAFLLNQSGKVHIVTYGYVEAVDVNFPPALQAAAQTDVAKGQTVKNLGTIANVDG
                     AYVDNRLALSGDCARITDYPFIVPLYLDDTSVKTYKTNGDKWLDGITNGIKILAYIPT
                     ANTYMPKKADGTYDIKTVDTVEIPYKGSRTVSGTAVPVEPYNKNECDLRTTASFYCAK
                     DYASKQIISITDKLHTHLVN*"
                     /db_xref="UniRef100_D4JQ51"
                     /db_xref="D4JQ51_9FIRM"
                     /db_xref="era:ERE_34780"
     gene            106969..108354
                     /locus_tag="js4906-26-2_S25_scaffold_55_prodigal-single_13
                     5"
     CDS             106969..108354
                     /product="Putative uncharacterized protein n=1 Tax
                     =Eubacterium rectale M104/1 RepID=D4JQ52_9FIRM"
                     /codon_start=1
                     /transl_table=11
                     /translation="MKKQTAAAFIAAMTIATLTACGGPKQLSKSVTVELGNEKGIKVT
                     DILDISKDEAKSAKIDTKKVNFNKEGKYEATITYDKKEYKVTVKIKDTVAPEATVKDS
                     IVVQIDNPVRVTDCISEIKEASGVADAKFKTKPDTAAQAASTEPSTEVTASDDSGTES
                     AASTEKDASSAVYAIGDVSLSSNDEITYVEAGDYDNSIVVTDNAGNESEVPVKISVIA
                     LPTINGVTDKTITAGESIDYMAGVTATDGKGADITSSVTVDSSAVKTDTAGSYQTTYK
                     VTDQYGLTSSATSNVTVNNKLQEESNQVAADNGGSGSNSNSSSGKKNNKKYNSDSQPS
                     GSGNKSNSSSGGSHHSSGSSNSGQQASNGGGSSSGGSSAAETPKQDEGDYVTDCDGNK
                     IKVDKSKWKYDTSEAGRLGPKGFWANGEIIDYNHGDYANACDGNNKNAAKYLLAGGLI
                     PQDFYDGLYGD*"
                     /db_xref="UniRef100_D4JQ52"
                     /db_xref="era:ERE_34790"
                     /db_xref="D4JQ52_9FIRM"
     gene            108470..110458
                     /locus_tag="js4906-26-2_S25_scaffold_55_prodigal-single_13
                     6"
     CDS             108470..110458
                     /product="Listeria/Bacterioides repeat n=1 Tax=Eubacterium
                     rectale M104/1 RepID=D4JQ53_9FIRM"
                     /codon_start=1
                     /transl_table=11
                     /translation="MYGKIKNILKKTALLLTLGLTCITAVSIGRPQEVQAANHIYKNK
                     TFHVYAEHAVSIYSYYSDDKVNGSKQLNWNNRNLGTITITSKGQVSYNGGSYYDYEVV
                     MSNVDVKNKTPYIGIFAATNKKDGYYPVSARITKWNNDNGCNVKANEYKQLEETLDAS
                     NRLFAYIGYSFTGTEMEVKFDQYKFNVAYDLNGGQGDNSIQESKFNRDKIGVTLHGAP
                     SRTGYQFTKWKCNRTEDDGEYSAGSNYYPKDWTKGHLLNSIIMTAQWEANKYYVTYKP
                     NKPGNASHDVTGTMPAKTEFKYDTGKELDNNQYNLTGWTFTGWNTKADGSGDSYTNSQ
                     TVTNLTSTNGATITLYAQWEANKYRINLEKMAGENGTDFFYEKYDTGFYSNENCKNKI
                     KDKKIKVPSRVNYKFNGYFTEKNNAGTVVIDTDGNIKCSANFFPDKIDINDGKPHYED
                     TTSTVYASWIPATYKITLDDNGGKGGSGAIYEWFNTGYYADKNHNQGISSVKIPERTG
                     YTFCGYWTRKNNSLNTDEPMLESTYKWLVDGTIKIGDNGSLDNLNNTEFSKNTTLYAL
                     WVPKEFTITLSSEDADISHGTPQYTEVYGYYNYANVPKVSTNGATKEDTPSSKFTGSW
                     ETFTAPYTGEYTFTDGSGNSKKVTLKQGETIKIYNSTN*"
                     /db_xref="UniRef100_D4JQ53"
                     /db_xref="era:ERE_34800"
                     /db_xref="D4JQ53_9FIRM"
     gene            110477..116980
                     /locus_tag="js4906-26-2_S25_scaffold_55_prodigal-single_13
                     7"
     CDS             110477..116980
                     /product="Subtilisin-like serine proteases n=1 Tax
                     =Eubacterium rectale M104/1 RepID=D4JQ54_9FIRM"
                     /codon_start=1
                     /transl_table=11
                     /translation="MSNLKKKAKLNRKKLLSAAVIAVCGIAGLGYACMTNSPKENITI
                     ADKDKYISSDTGSREITNEIYDFNKVSSHKIIQSAVSLEESDSVKSLGNNMYMVPSDY
                     TDENITETYSDDVITVSGNAADTEIKNEYDSQESALKKYLDGENTTGNDLRVAVIDSG
                     ISGYGTDNRILKGANFSATGGDDFSDDNGHGNAMAGIISEMTADNVDLMPVKVIDSSG
                     RGTVASLYKGIEYAVEQDVDVINLSVATASSDSGLIKKAVKDAVDAGIIVVAAAGNYG
                     TNTDYYSPANISEVITVSSVDNDLNPSEFTNYGSCIDYAAIGETETASGTSISAAKVT
                     GIVSLLKGVDKTYSTNDIETILDKYAVNTGKNSQYTGRGILALENVNTNKVEEKKIED
                     KKEQYEPLIEKIKRETKKKYKNWNELSADDLNELIKNDTEDHIAYFWQGLNDAEKVDV
                     LKKSHYLNQDISVFDSETNESAEMSYAKHLENDFNFKDEVYTSNWRDFKLWDSNSGFY
                     YLRYTGDATGYYRVSITIDSNSAHTGRYHLSVAFHSGTDIYNSFKINNPEGTTEGDNY
                     YIGATTFTMTLAKKGYSAITATAMGPIDLPYAGFTSSTKPNWYAPMYNNPDCQKVGWY
                     SAGDHATWTFENNEKHIWSLTCNPNGGTLVGGNFSTNAGTSNSHTVKVTAQQTYYYAL
                     GTAKKDGYTFLGWYTDPEGGTQVYNSNGYFVVGDYWNFKNQWQYAGNLTIYAHWKLAN
                     RDVTINPNGGVILGLHDDMTEKLSCQIGSNVDVSKTFLQDKNFTMERPGYTFKGWSTD
                     ANASSGDTTYKVPNDDSILYAIWELKSGEQPQFINMKSGAIKVSYADYDMSVEKITAI
                     DKPAKTDNIFDRYDDASNYKYISSNGVLPGSNTFSQDTTLFAKFTNSPVPASQVSLTY
                     IGANGAIKTETYDKNTEVTVNPPDGLDMNQTGRNFSKWYETVGTDVSKTYNNGDKFTI
                     TADTVLEARWTAADCNIALKYFIRDIQSDNYTHIASKDKTIAKTYGTKVSSFINDYID
                     NIEGCHYVQYEADSQAVVNNMTINLYYDRNSYVLHLTADEGIDPKSLGISKEDAETKK
                     SIDFNYEYGADVTTSAEEEIGYRWRGWTTSQDAASLEKELGIDLSKMKLKLNMPAHDV
                     YLTATAQKGNYKLTVIPREKSDTENIRTSTVYWNDSDKEETEKGSAFKQGASKEIYLD
                     FKENRIINTPVRNGYDFAYWEITDSEGNIQTGDTAAVMNSKIFTMGAKDTVITAHWTP
                     RNDTAYKVYHWVQKPTGNPDILDSNNYELRKEWSNTYYGTSDTFVTPDVYTEDGLKTP
                     VSQTKNINANGTTRFDFYYTRYGLTINYNAGVSDAGKKAGFKNIPQKGTDGMYYKTDE
                     NGLILTSSSANGNFVPLQTTLVYGNDVMDVKSADKMKLYLRGYELSDIESWINDYYQI
                     YISSKPNGNSGQIEKIKKLIANGNMQVTVTANWNPKTYHINIDPRRLNPDSAENALSR
                     DTTEDNLNSDGTILIHEVYDHGFYSGKGQCLDSELITNLPTIAKREGFDLEGYFNIKK
                     PETDNSEADNNSVKNRKEIITNKGEILISNDYYADDNTNSEDDSVTIYAHWLDNSGPS
                     TDDKDTYLQARTDETINSKVYATATANHEAITRNDNANVLFGTALTTDTWSTQWINKN
                     LMIDFHSMDTGSGIRRLLTKNNTDLEDLSNISKFKDWNDSTFKPTISRKDVSSYITNK
                     NDKIDRTEGSETYYGIATDRSSNLTETKILTTKIDKTAPDGNYTIKTGTLISALNSNY
                     CAGSGTSLQIDETAGTMSVNNDGMRTELKVTVTDKNGNGNATTDVSGVKYVWMNVYDS
                     SKSEDTGITYICHKVSGNKYDGVYIATELRASDMQTLRDSNVEFDKNVDKLPNLYKDF
                     KDASKITAKIYVCDEAGNVRNITGKVINPKTPEPGNKGTWEKKLDPQPETNPQPDPNP
                     DNNKEIIESRNISIYSRIERDDKNSPVNKAGTVYPVVSSDEYGPKFLLGQSGKVRIIT
                     YGYVSTVDVEFPKALQEASLLDVARGQSLKLMGTVNKLTGTDSGKAVSPVINLDNIYT
                     ANDCTRTYDYDFTVPLYLGDSNINFLNHDIGWTTENLVYKKTKINTVETAHKNNENDI
                     SESAFNCGTDKKKPNDPNDDDITKITDRLRTHLIH*"
                     /db_xref="UniRef100_D4JQ54"
                     /db_xref="D4JQ54_9FIRM"
                     /db_xref="era:ERE_34810"
     gene            117077..117271
                     /locus_tag="js4906-26-2_S25_scaffold_55_prodigal-single_13
                     8"
     CDS             117077..117271
                     /product="hypothetical protein"
                     /codon_start=1
                     /transl_table=11
                     /translation="LKEQKDYVIVKDGQYLCYSTKTHRIYFGSSKEDVMLFQNERQAD
                     NIAYDYRAKKTEYVKGEKEC*"
     gene            117265..118311
                     /locus_tag="js4906-26-2_S25_scaffold_55_prodigal-single_13
                     9"
     CDS             117265..118311
                     /product="Putative uncharacterized protein n=1 Tax
                     =Eubacterium rectale M104/1 RepID=D4JQ55_9FIRM"
                     /codon_start=1
                     /transl_table=11
                     /translation="VLSIEHIMTSMMNGHTTDEKEYIAAVIFPDAIRAYTKDRELSHF
                     EENSKNGQISYIEFPNHMDISADETKSWMGNHSKLADDIEKGPLGQKTHIETYREHNQ
                     MLKADNPIMYVGIDDHLKQDVVYDKYVRDKIGPDRAAIFKDEDHAIYVAAAKIYKEQG
                     ILCNRQWLEENIKPILEEKMPDLAKNTFKYMHFSDPQYEKWVENADFTHLNEGPFPLK
                     DYEKLYEDANMFMQHGIDPTKELNNVKEMSSDVYMINASETEIKPFAFENSDMKGLFI
                     PDNVESIGAGAFDGCTEMEAVSAMSELLEKTGFEIFDDTNINQKTLADSIAEIKEEQD
                     IADEDNSTEDIGEL*"
                     /db_xref="UniRef100_D4JQ55"
                     /db_xref="era:ERE_34830"
                     /db_xref="D4JQ55_9FIRM"
     gene            118446..118871
                     /locus_tag="js4906-26-2_S25_scaffold_55_prodigal-single_14
                     0"
     CDS             118446..118871
                     /product="Putative uncharacterized protein n=1 Tax
                     =Eubacterium rectale M104/1 RepID=D4JQ56_9FIRM"
                     /codon_start=1
                     /transl_table=11
                     /translation="MNTNNEKPTEKAFTNNKDIDIMKQRAERAELIEPAMLLVVLIIG
                     FLIIVCHQFDVVTSLIYIAPCVVSSVARTLESDSKNPTFIIHLAAMIAAVLCLGTILV
                     SEYIKEYVNVKYINYFLIVYPIYETTYICVQKINIDTRR*"
                     /db_xref="UniRef100_D4JQ56"
                     /db_xref="era:ERE_34840"
                     /db_xref="D4JQ56_9FIRM"
     gene            118877..118993
                     /locus_tag="js4906-26-2_S25_scaffold_55_prodigal-single_14
                     1"
     CDS             118877..118993
                     /product="Putative uncharacterized protein n=1 Tax
                     =Eubacterium rectale M104/1 RepID=D4JQ57_9FIRM"
                     /codon_start=1
                     /transl_table=11
                     /translation="MGLIALGVVTIGIVFGIIVGNIVGKKTIDYNNKQKTVQ*"
                     /db_xref="UniRef100_D4JQ57"
                     /db_xref="era:ERE_34850"
                     /db_xref="D4JQ57_9FIRM"
     gene            119364..119609
                     /locus_tag="js4906-26-2_S25_scaffold_55_prodigal-single_14
                     2"
     CDS             119364..119609
                     /product="Putative uncharacterized protein n=1 Tax
                     =Eubacterium rectale M104/1 RepID=D4JQ58_9FIRM"
                     /codon_start=1
                     /transl_table=11
                     /translation="MNEAQTIWTKRKLLEMDVYIENKGLLKMTDEDWQNVVAMGDKIV
                     ADSKDNEAVRNAVLNNLEMWEIAWKEEISNFKKRIVA*"
                     /db_xref="UniRef100_D4JQ58"
                     /db_xref="era:ERE_34870"
                     /db_xref="D4JQ58_9FIRM"
     gene            119779..120801
                     /locus_tag="js4906-26-2_S25_scaffold_55_prodigal-single_14
                     3"
     CDS             119779..120801
                     /product="RNA polymerase sigma factor n=1 Tax=Eubacterium
                     rectale M104/1 RepID=D4JQ59_9FIRM"
                     /codon_start=1
                     /transl_table=11
                     /translation="MATIDELMALNTNIDEKDVNKAVDEFIKEADVNDVIDSRINDPL
                     SMYMYEMSKWQPFTEEEEKQVFKELSETESEDKKKQLKDEIFSRNIRLVVYVAKRYYK
                     NLKHIEPIDLIDEASLGLLKAIDRYDYTTGYKFSTYAYWWINQACTRSIANDNDLIRQ
                     PVHIHEFIIKVKKAQRKWGQTHDNNAPVDYIAKELNVSEEKVRNVLIIIDCQSNYISL
                     DCTMSKGSEEPGDTEVGEIVPDPKGNVDFEKVEVNQFQNRIIEILSKANNKTSAKSNR
                     SVEQTKRMIDVIKRRFGFDNCRIETLEEIAQSYGVSRERIRQIEAQALKILRNPKYKR
                     ELATWK*"
                     /db_xref="UniRef100_D4JQ59"
                     /db_xref="era:ERE_34880"
                     /db_xref="D4JQ59_9FIRM"
     gene            120900..121829
                     /locus_tag="js4906-26-2_S25_scaffold_55_prodigal-single_14
                     4"
     CDS             120900..121829
                     /product="Putative uncharacterized protein n=1 Tax
                     =Eubacterium rectale M104/1 RepID=D4JQ60_9FIRM"
                     /codon_start=1
                     /transl_table=11
                     /translation="MINKKKIMQSVSLIVLTAVLYGNAYAPKKDMPQPDFKGFTKACA
                     TQEMIASSLHNEDYITSTHPNTGFLDADNEHEVSIEQNDTPVVTEAASSQAIKWSGPV
                     LYANNYCQVYADKEMTQPLFTLNYNDAAQVSGMVSTSEIQVTVNDQTGYVPLSSFSDN
                     VETPVTSLIPFYPTYHGQKTYMDYRTITSTGTYEYKLQNTVASTNDDGIRMINGRYCI
                     AIGTAFGTRIGQYIDLVLENGTVIHCVMGDTKSDAHTDPEHVFTVASGCCSEFIVETE
                     KLNGVAKSGDVSNAHPEWKSAVSKIMVYNKFVE*"
                     /db_xref="UniRef100_D4JQ60"
                     /db_xref="era:ERE_34890"
                     /db_xref="D4JQ60_9FIRM"
     gene            121932..122066
                     /locus_tag="js4906-26-2_S25_scaffold_55_prodigal-single_14
                     5"
     CDS             121932..122066
                     /product="Putative uncharacterized protein n=1 Tax
                     =Eubacterium rectale M104/1 RepID=D4JQ61_9FIRM"
                     /codon_start=1
                     /transl_table=11
                     /translation="MYKMKVFKHEVDFYIDLKESSGETFIAARPLPGKENMVEMIFVK
                     *"
                     /db_xref="UniRef100_D4JQ61"
                     /db_xref="era:ERE_34900"
                     /db_xref="D4JQ61_9FIRM"
     gene            122250..123521
                     /locus_tag="js4906-26-2_S25_scaffold_55_prodigal-single_14
                     6"
     CDS             122250..123521
                     /product="Flp pilus assembly protein, ATPase CpaF n=1 Tax
                     =Eubacterium rectale M104/1 RepID=D4JQ62_9FIRM"
                     /codon_start=1
                     /transl_table=11
                     /translation="MSLFRKKYEPVEQTDSETEAIEKRYDGDLFEKAMEIASAPGNKY
                     LTNIQSGNISKEEFLDLIHDELHAYSTDEEQITDAMRQLTKWIWGYYIIEEFLNDDRI
                     SDIKIYNERNIRLKRYGKRIGTDVRFKNKSDYIKFVDNICAKNKVSLTDINAILKFTD
                     VTGNDKARLRFNITGPVINSSGYPIVHIRKILKNKKNLELLTTKEENCMIPEDMLPYL
                     KMIAKEYSGILYTGKGAAGKSTLMNAMLDKIPFDNSVAVIQEADELFSNIHPDIMFEH
                     IVTSQGEGKVNYDLKKIGTNGLLTDLDYYVIGEIKGDEAESFMNAVYTGHKCWTSSHG
                     QSSTEGMNKLVDYIVRATRYDRHEVIKMLSAMKVVIFMKQYKIQEISEIRGIDENGEF
                     IYDTIFDADHPEKAKYLEIMEKYNKEHNKEV*"
                     /db_xref="UniRef100_D4JQ62"
                     /db_xref="era:ERE_34910"
                     /db_xref="D4JQ62_9FIRM"
     gene            123524..124519
                     /locus_tag="js4906-26-2_S25_scaffold_55_prodigal-single_14
                     7"
     CDS             123524..124519
                     /product="Putative uncharacterized protein n=1 Tax
                     =Eubacterium rectale M104/1 RepID=D4JQ63_9FIRM"
                     /codon_start=1
                     /transl_table=11
                     /translation="MELIKTLFDTLMSTNKMLAYMHAGTFILVFIAVFLIVTYLINHN
                     WFAKKMAKFKNDVKKQEELRNEEYRKRSLLEGDFEDDSRMYKLTKMLNESGLKNKFPE
                     LNASNFILTIILLCGITGLIVFIITKAAIISLGAAAIMGILVFVYMQVSINRNYINTE
                     NEIVKFINMLDNVSSSENTIGEMLHRTAPYLKDPLRSMTEECYSEIKTDGNVPLALKH
                     MADKANHKKLKQILNSLKSCATHNENYSEVIEDNRESIRAYIMFKKEERNIIKNALFE
                     TVILAIAGVVMIYMVGTMVDNAINIVFHTLPGQIILAGLMLIILIEIMKLMKQSR*"
                     /db_xref="UniRef100_D4JQ63"
                     /db_xref="era:ERE_34920"
                     /db_xref="D4JQ63_9FIRM"
     gene            124530..125396
                     /locus_tag="js4906-26-2_S25_scaffold_55_prodigal-single_14
                     8"
     CDS             124530..125396
                     /product="Bacterial type II secretion system protein F
                     domain n=1 Tax=Eubacterium rectale M104/1
                     RepID=D4JQ64_9FIRM"
                     /codon_start=1
                     /transl_table=11
                     /translation="MNLFTFVKIAKYVFLAIVIAYGYSAVMFGLDHKSKFVALSKEAV
                     DNAIGKSKSDLFNRERINGYLSKMGVLYHRNDYALDASTFILEKIVIGGALALACLIF
                     APGLIWKLTGALAAFILGFMVPNFMIYSKDKKDNEAMQDDIVSIYTILKLNAKAGVFI
                     SDSLVECQRSVTNGRLKAGLTELNNNILSRKLTLEDSVELFNARFNNEQIDNLTVILR
                     QSLRTGQIANMLDDVSKQIEDINKLRTEQEKIKMQRQTKMMNIAFFVGISALIIYITG
                     YQLVESLGDIMK*"
                     /db_xref="UniRef100_D4JQ64"
                     /db_xref="era:ERE_34930"
                     /db_xref="D4JQ64_9FIRM"
     gene            125410..125868
                     /locus_tag="js4906-26-2_S25_scaffold_55_prodigal-single_14
                     9"
     CDS             125410..125868
                     /product="Putative uncharacterized protein n=1 Tax
                     =Eubacterium rectale M104/1 RepID=D4JQ65_9FIRM"
                     /codon_start=1
                     /transl_table=11
                     /translation="MLKQFRKKKTASIDEILPLLIFIFMAVTLLIWTINTNSAIQTKN
                     DLNSIARESMLKMETDGYLTTTEKTELVNRLKDKGFYGTSNACKSDTHNNTEFDDAFT
                     NTTVAEAGYGNPVTLNIKVYKKTDFGMFAIGSFKNEISEMTIHLESTSKQ*"
                     /db_xref="UniRef100_D4JQ65"
                     /db_xref="era:ERE_34940"
                     /db_xref="D4JQ65_9FIRM"
     gene            125883..126629
                     /locus_tag="js4906-26-2_S25_scaffold_55_prodigal-single_15
                     0"
     CDS             125883..126629
                     /product="Putative uncharacterized protein n=1 Tax
                     =Eubacterium rectale M104/1 RepID=D4JQ66_9FIRM"
                     /codon_start=1
                     /transl_table=11
                     /translation="MLLKQKKKGLSTMIGAIFMTFLLFILFFFSYYMKAIETLKINMK
                     DDADMATMAAVTVDLDKYGKDHKDLYCIGSTDFNNPNGESNNYKANITEQNEVYKHLN
                     LYAKSLISTMGLKSAETDSFSGGNVGWAANALGARNFKLDNFKIYEYSQTKRIWICYA
                     VTGEINAVKLNAVKNNENNAFNGLTVTKKQATEDEVKADGIDISKPSPTVCATFSFEL
                     SLPHLFADTNPDVNRVNNLSIKSVSQTKEF*"
                     /db_xref="UniRef100_D4JQ66"
                     /db_xref="era:ERE_34950"
                     /db_xref="D4JQ66_9FIRM"
     gene            126888..127175
                     /locus_tag="js4906-26-2_S25_scaffold_55_prodigal-single_15
                     1"
     CDS             126888..127175
                     /product="Putative uncharacterized protein n=1 Tax
                     =Eubacterium rectale M104/1 RepID=D4JQ67_9FIRM"
                     /codon_start=1
                     /transl_table=11
                     /translation="MNTLDKTMVNAKIRMDLAKDAVCDKLFAKKNGDSDIISKVIFMV
                     VIVVLVMIVKWAVTWILTGKTQISNSDTNYGDNSIMKQLSDKMSAIFDSGN*"
                     /db_xref="UniRef100_D4JQ67"
                     /db_xref="era:ERE_34960"
                     /db_xref="D4JQ67_9FIRM"
     gene            127273..128094
                     /locus_tag="js4906-26-2_S25_scaffold_55_prodigal-single_15
                     2"
     CDS             127273..128094
                     /product="SAF domain n=1 Tax=Eubacterium rectale M104/1
                     RepID=D4JQ68_9FIRM"
                     /codon_start=1
                     /transl_table=11
                     /translation="MAFKKGKTRSRTEKKPMNKSLTKALVAILVAIIGWTGLTFVESY
                     ILTDKNVTSVVIASADIPQGTIITKDNAENYFKKENVNSDLVTKSTVTDIKSIEGKFL
                     TNVAAGEIVTSDRYYETKDTRDLKNPVSLTFAAGSAENSVNGTIRGGDIVDIYTSVTT
                     NDVVTYQLARENVYIENAYDSSYVKIDSADQATVASTFLVKLDEDDAANFKNAISQGD
                     LLMVKKDINQKDAASVIIPAKTEKTTESATENTESTENVEATENVEGTEAADSTK*"
                     /db_xref="UniRef100_D4JQ68"
                     /db_xref="era:ERE_34970"
                     /db_xref="D4JQ68_9FIRM"
     gene            128252..128911
                     /locus_tag="js4906-26-2_S25_scaffold_55_prodigal-single_15
                     3"
     CDS             128252..128911
                     /product="hypothetical protein"
                     /codon_start=1
                     /transl_table=11
                     /translation="VNNVISAVLYAGLITYGVHGIKNDKDFNITLNKKELIWLAIKAV
                     ISFPVIMNTNIVTSIFLIICMSYMQIAAITDKKTQLVSFGYIYILVPLSVICESITLK
                     HFSCFTLVMLLLAAAVYFVNGYNSGDILFSYLIGNCCYLKLISTLTTAAIESAIMYWC
                     LVLFVAAIMMVTINAKEGNLKKGINLKTPKAFCPYMLCAAYVVTITLWGINILIKRFL
                     L*"
     gene            128908..129207
                     /locus_tag="js4906-26-2_S25_scaffold_55_prodigal-single_15
                     4"
     CDS             128908..129207
                     /product="Putative uncharacterized protein n=1 Tax
                     =Eubacterium rectale M104/1 RepID=D4JQ69_9FIRM"
                     /codon_start=1
                     /transl_table=11
                     /translation="MITVSTDKKFKPEDFFHKTCWLGYNDIEFSMEYGYSCEFIGQLT
                     PVENANEEYTFVLDKVEKRGAISFIKSLSIDDDEDYPLIIAALREDYGIENVIVG*"
                     /db_xref="UniRef100_D4JQ69"
                     /db_xref="era:ERE_34990"
                     /db_xref="D4JQ69_9FIRM"
     gene            129238..129729
                     /locus_tag="js4906-26-2_S25_scaffold_55_prodigal-single_15
                     5"
     CDS             129238..129729
                     /product="Putative uncharacterized protein n=1 Tax
                     =Eubacterium rectale M104/1 RepID=D4JQ70_9FIRM"
                     /codon_start=1
                     /transl_table=11
                     /translation="MSTNKKCVMVSIDAATASTGYTIWYNAEIAEQGRFFFNKRKYPD
                     HTKLMKQTLLGFLDKLHPDIIVIEDVPFKKNVQVFKTLQRIIETVETWAMINDVTFWE
                     FTPSQWHSLVKDAGEKVPRKREELKQWSIGKTGISQDDISDSQLIGLAYINMCRAEEK
                     RSA*"
                     /db_xref="UniRef100_D4JQ70"
                     /db_xref="era:ERE_35000"
                     /db_xref="D4JQ70_9FIRM"
     gene            129752..129952
                     /locus_tag="js4906-26-2_S25_scaffold_55_prodigal-single_15
                     6"
     CDS             129752..129952
                     /product="Cold-shock DNA-binding protein family n=1 Tax
                     =Eubacterium rectale M104/1 RepID=D4JQ71_9FIRM"
                     /codon_start=1
                     /transl_table=11
                     /translation="MTGKVKWFSNRKGYGFVTGEDGQDYFVHFSAIESDKSFKTLHTN
                     ADVTFDVQVVDGKQYAVKVKES*"
                     /db_xref="UniRef100_D4JQ71"
                     /db_xref="era:ERE_35010"
                     /db_xref="D4JQ71_9FIRM"
     gene            130100..130795
                     /locus_tag="js4906-26-2_S25_scaffold_55_prodigal-single_15
                     7"
     CDS             130100..130795
                     /product="RNA polymerase sigma factor, sigma-70 family n=1
                     Tax=Eubacterium rectale M104/1 RepID=D4JQ72_9FIRM"
                     /codon_start=1
                     /transl_table=11
                     /translation="MNKDKKLVDYLQMIENNQPSGIVSGAFIEEQPNLLHKITGGVYK
                     NFSSNGIEYDDVFQECCLAVLAVFNDYAAHPERKNLSDKSNYVYSAIKYRVMVELNKK
                     YSAGGLKLSNRTRLKYKAMSKDSNPFIPASLDVMMDEKSNNDTNKTYSPKALATVKTP
                     EEIAVDKETLAEAREVIKQLNDNEKKVINLVVINGVTVRQAADEIGMSKSSVSYIKQT
                     ALNKVRAALDAAM*"
                     /db_xref="UniRef100_D4JQ72"
                     /db_xref="era:ERE_35020"
                     /db_xref="D4JQ72_9FIRM"
     gene            130970..133132
                     /locus_tag="js4906-26-2_S25_scaffold_55_prodigal-single_15
                     8"
     CDS             130970..133132
                     /product="Putative uncharacterized protein n=1 Tax
                     =Tribolium castaneum RepID=D6WGY0_TRICA"
                     /codon_start=1
                     /transl_table=11
                     /translation="VSLVKIGFFSLKDHTGCSSFAIHAANYIAGGDNSVAVIEPDTVL
                     EPQYADVQTEKNEDGSFEFNNIHFYPQGCMTKPTEDILIYDFGKVTIFQKFDDSFDML
                     YLCTSGDVSNISDIGEYLTESNAKCELILSGASKEEFQEFKNNGYTCIAVSDKKEMVC
                     PYDLAVKLGLTLRRKGIVDPIYHKDWTYDALPFKKEEAKEEKKSFFGSLFGKKKKDKK
                     AEESIPVQDVPVKTEPEGEEAGLAEEKYHVKANEFGSFDDFEDVPVPEITAELSKKEQ
                     RAAEKAAEKKKKQEEEQRKKEEAEAKAKAEAEEKEKARQEELKRREELKKAAEEEAHQ
                     KQLKEQAEKELAEKKKAEEDAARQAELKKQAELKKKQEEERKRKETAEAAERARQKAI
                     DEERRKKEKEEAEKQRAIEAERKKKEREEAAAKAKEEAEKKKAEEEARRKEKAEEDAR
                     LKAKREAERQEKLEQQKREHEEKMAKLQAEREEKLAEQKAKKERLRMEREEKAEMKRL
                     KKETSEKPSLKELIKMPKFSDKNHGRARKLKNNFSGHISVFVTSFRHGCGASYTAGSL
                     AVALANRYNREVYIDRADNNASLPDDYLVKVISTEEDRFEAYKSGLIVYDRGPYENVR
                     SNAVDNSDMLRSDLNIMTVTYEDLGNVAKFISEEENQAYDWLFVFNHVTDKERQKDIE
                     AAMDGYSILFLPQHDFSAVTGQLQKDWNSVIDTMVNKF*"
                     /db_xref="UniRef100_D6WGY0"
                     /db_xref="D6WGY0_TRICA"
                     /db_xref="sbh:SBI_01908"
     gene            133191..133448
                     /locus_tag="js4906-26-2_S25_scaffold_55_prodigal-single_15
                     9"
     CDS             133191..133448
                     /product="Putative uncharacterized protein n=1 Tax
                     =Eubacterium rectale M104/1 RepID=D4JQ75_9FIRM"
                     /codon_start=1
                     /transl_table=11
                     /translation="MTYLILGYDFECREFQYQGRTVKGLAFEVKTNEKISERNKLNIT
                     VELSKKGGFWIRLHQTAKGIKVEPYKSYALVPCKDDHVVLN*"
                     /db_xref="UniRef100_D4JQ75"
                     /db_xref="era:ERE_35060"
                     /db_xref="D4JQ75_9FIRM"
     gene            133569..133850
                     /locus_tag="js4906-26-2_S25_scaffold_55_prodigal-single_16
                     0"
     CDS             133569..133850
                     /product="Putative uncharacterized protein n=1 Tax
                     =Eubacterium rectale M104/1 RepID=D4JQ76_9FIRM"
                     /codon_start=1
                     /transl_table=11
                     /translation="MKNKHNSKEINVSFDNERNELLTWIPLLIKEKLSTLSTEQLRTL
                     HYILGYNCKEEPTESLIEEFEGYGYGENIATEFISILKRDNYLIIQKPY*"
                     /db_xref="UniRef100_D4JQ76"
                     /db_xref="era:ERE_35070"
                     /db_xref="D4JQ76_9FIRM"
     gene            133898..136378
                     /locus_tag="js4906-26-2_S25_scaffold_55_prodigal-single_16
                     1"
     CDS             133898..136378
                     /product="DNA topoisomerase {ECO:0000256|RuleBase:RU000518
                     , ECO:0000256|SAAS:SAAS00046608}; EC=5.99.1.2
                     {ECO:0000256|RuleBase:RU000518,
                     ECO:0000256|SAAS:SAAS00046608};;  TaxID=657317
                     species="Bacteria; Firmicutes; Clostridia; Clostridiales;
                     Eubacteriaceae; Eubacterium.;" source="Eubacterium rectale
                     M104/1.;""
                     /codon_start=1
                     /transl_table=11
                     /translation="MNNTNNNVNSTFPKTHKKIIIAEKPSVAMSYAAALNTQLLRYDG
                     YLEGDEWIVTWAVGHLVTMSYPEKYDEAYKNWNLDDLPFIPQRYLYETLPNTKDQFNV
                     IKGLYNRPDIDAIYYAGDSAREGLYIQMLIRMMAGHNPNAKELVVWIDSQTMDEIRKG
                     IREAKPLSAYTNMSASGFIRAIEDYSTGINISRALTCKYQESVGLKGSIAVGRVMTCV
                     QGMVVEREREIKNFVATKFFKVKSRIPVGDGYVEAEWKASPEKPHSNMYGNNGFLNKE
                     DAEKFAAGLPRTLSIEKLDIKNKNSYADQLFSLASLQSTCSKLFHISPDQTLQTAQRL
                     YEAKLTTYPRTDARVLSTAVAKEIGRNVSGLSGLPKYTDVANKILAGDPTSIIGSKRY
                     VDDSKISDHYAIIPTGQNLSALSAMSDIDQSIYYLIASRFLAIFMPPAVYKKVELVEN
                     CGGERFYAGGSTLIDPGYMALTGIPNGSSKLPVAVESLQPGQQFPCQIALFAGETTPP
                     NRYTSGSMITAMENAGNSLEEETLKGVLKDCGIGTSSTRAAIIKKLDDIGYISINKKT
                     QIMTPTDTGIAIYEIIKNSIPELLNPKITAQWEEGLNGIVKGQVNPNEYQNKIHEYVR
                     NKVNDIKNMTISDDFSAYIKTFNIETKKKPGQKKVEAEAYLNVPYEDKDKVKELGAFF
                     DMKNKMWFVPKGRPTEPFAKWLTNAKTVKKIRLDVPFEDKDTVKNLGARWDNDRKTWY
                     ILSTMDKNAFSKWIPKDGNTKMPASAANAKKIAIKVPFDDKDEVKSLGARWDKDHKTW
                     YILSGLNNLKKTGFFFGQIRFFKYYIDR*"
                     /db_xref="D4JQ77_9FIRM"
                     /db_xref="era:ERE_35080"
                     /db_xref="UniRef100_D4JQ77"
                     /db_xref="5.99.1.2"
     gene            136497..137192
                     /locus_tag="js4906-26-2_S25_scaffold_55_prodigal-single_16
                     2"
     CDS             136497..137192
                     /product="Putative uncharacterized protein n=1 Tax
                     =Eubacterium rectale M104/1 RepID=D4JQ78_9FIRM"
                     /codon_start=1
                     /transl_table=11
                     /translation="MTDFTTLSSFNLAMVEDYERCLRLNKNMPKTYFNGCSAVVKNER
                     AIILFKYFFEKLVQWTPLEIINYLSKDVIDKAKLAKAYSAIDYPPEFSKRDYFYMAKL
                     CYPDEVGSLFNYRDLIILRYKKVLESGKSFPKKYFDAPDGNDKARIIMQHALFTSEER
                     FKNVDELYSYFADKKTSNEFLTKNKLKNICTISFPTPLDYAHYSLAPEQREDAYYNMY
                     KINNFLAQNGIKL*"
                     /db_xref="UniRef100_D4JQ78"
                     /db_xref="era:ERE_35090"
                     /db_xref="D4JQ78_9FIRM"
     gene            137232..137900
                     /locus_tag="js4906-26-2_S25_scaffold_55_prodigal-single_16
                     3"
     CDS             137232..137900
                     /product="HNH endonuclease n=1 Tax=Eubacterium rectale
                     M104/1 RepID=D4JQ79_9FIRM"
                     /codon_start=1
                     /transl_table=11
                     /translation="MKMMTPIDGMKDNTGNVFIRISDDKNQIYDYRYILRQAGFEFNK
                     RSGDKSFYEKKTDEKDGREWELYCKKEKLRCDVIPEQFTRSADYRKDFFKVAKPAVEA
                     KYRCAYCGRKFTYKNITVDHIIPVNQMQYSKKARKLAKKIGIENVNDTKNLVAACRSC
                     NSKKGIKMGSWVYKGIIGKSETLWKIRMGARWTFATIAALFIVTEFMKLTTFGHMMVS
                     ALLK*"
                     /db_xref="UniRef100_D4JQ79"
                     /db_xref="era:ERE_35100"
                     /db_xref="D4JQ79_9FIRM"
     gene            138005..139102
                     /locus_tag="js4906-26-2_S25_scaffold_55_prodigal-single_16
                     4"
     CDS             138005..139102
                     /product="UvrD/REP helicase n=1 Tax=Eubacterium rectale
                     M104/1 RepID=D4JQ80_9FIRM"
                     /codon_start=1
                     /transl_table=11
                     /translation="MSLTMSSFNRKNACVNNAGGVMRLQSRANRFLDEAVIMKGIIVD
                     YLKGDLQFGSVKELEQIIADSYVEIDDVDVSQEAYEHNLAKQIFRYCKSERRHKSCKI
                     AFPDAAISIDLSGFVETQFDGVEEINVKFDFIIDDGANLEGVILKTGTPKLGVSERAK
                     RNVYNEIPLYLGLRALRSLIPEGETRRVISSYYYMKKPKDTSASAYNDDYFSSAPTRS
                     LIEDYTNIPQAPETELDTLFKAQLDKYAVGYEKDELDEESDCKHCPKYAVCFYKPIPE
                     KSKELEVKAREKHKLNDEQQAIVDARNGIFIVNAGAGSGKTETAIKQRTVSIIEEELA
                     DMITRYENGEDVDSEIAAEEQTSSLADFLAS*"
                     /db_xref="UniRef100_D4JQ80"
                     /db_xref="era:ERE_35110"
                     /db_xref="D4JQ80_9FIRM"
     gene            139209..139898
                     /locus_tag="js4906-26-2_S25_scaffold_55_prodigal-single_16
                     5"
     CDS             139209..139898
                     /product="Putative uncharacterized protein n=1 Tax
                     =Eubacterium rectale M104/1 RepID=D4JQ81_9FIRM"
                     /codon_start=1
                     /transl_table=11
                     /translation="MANIQKITKELVCDYDFVRSHIVTTLISKERKENEERLTGPHTT
                     VCGDIVMGYRILLKKSSVYITGQLDRFYENLWGRDKTYLLYGQAEINTALMPEAFGPM
                     LPTIAKLENKEVWEMLHISEALYKEFLEEAESDIMVVTNSLMTYGAIKVLYSQNVKDF
                     AKEHGGCYVIPSSIHECLLIGKDHADETGCMTDGDEMIREVNRREVRPEEVLSDHLFF
                     MDENGNLLFVK*"
                     /db_xref="UniRef100_D4JQ81"
                     /db_xref="era:ERE_35120"
                     /db_xref="D4JQ81_9FIRM"
     gene            140020..142041
                     /locus_tag="js4906-26-2_S25_scaffold_55_prodigal-single_16
                     6"
     CDS             140020..142041
                     /product="DNA helicase {ECO:0000256|SAAS:SAAS00145970}; EC
                     =3.6.4.12 {ECO:0000256|SAAS:SAAS00145970};;  TaxID=657317
                     species="Bacteria; Firmicutes; Clostridia; Clostridiales;
                     Eubacteriaceae; Eubacterium.;" source="Eubacterium rectale
                     M104/1.;""
                     /codon_start=1
                     /transl_table=11
                     /translation="MKKREITKAMKDAWVQHLLSKFLLITFTDAAAAEMKTRLTGAFL
                     TEGYEIDPEKIPTMTFNSFAMDLVKEFYNDLGFLKTPIVVDTNPTREAMGILPLITRD
                     KVDGLNYNVAVESQYGALTIAIKVFKLIKSSRIDFSKPGSTEEFANKFLRPANLYKYM
                     SDQSIEQLVDLYQEYEQILTSQGLLTFADQEPMALSVLDMHPDQLAKFGFEHIVVDEF
                     QDSSDIQMEFIKLFADCPTVKDIMVIGDDNQSIYGFRNANPDNMIHFQEKLGKPVTSL
                     LMTQNYRSYEEIIDLANKLVALNVNRIDKPLVAAKGAGGAVSVRGFYNEPDEQKYVAD
                     NIKKLLGDGYKPEDIAIITFSKKELMKFAAAFSKEGIPWVMMAPVKVIENSRVLAAIS
                     LADAFYEPEATQSYFNYLVAKYDGKILEELTDDEINKEIEELRSTFSGIDNAAFNFQQ
                     KTFHDMLEALDPEKVDEIYQKWLEQVYENEDLPSELQFIQNFKRFGKNTELKMDQKYE
                     GVALTTAHSSKGLEWKVIFNSISSYDSKRYLYGRHQDEVEEKRRLLFVSMTRAKEKLF
                     VTGQYKFCTDEKNGDIYNRFLKELYEIVDPELKSYVPVDPMKAIREEERRQERNRKAR
                     EKRAAQKAAKAVDDDSNIDMNAKSRPMTAKEKAEYEALVKNSVQATLFS*"
                     /db_xref="D4JQ82_9FIRM"
                     /db_xref="UniRef100_D4JQ82"
                     /db_xref="era:ERE_35130"
                     /db_xref="3.6.4.12"
     gene            142273..144591
                     /locus_tag="js4906-26-2_S25_scaffold_55_prodigal-single_16
                     7"
     CDS             142273..144591
                     /product="Putative uncharacterized protein n=1 Tax
                     =Eubacterium rectale M104/1 RepID=D4JQ83_9FIRM"
                     /codon_start=1
                     /transl_table=11
                     /translation="MISETSLAAEQTAFLNLLCRGPECGNIIKYSIAGKKVKKTCASS
                     RTEALVSTVNNGNTYVTVNSFSGVKRKNSNLFAINGIFIDIDGHDLQPDEIEQAKVNT
                     VSVINNAVKEGRLCNYTAMTDSGRGIGLLFLYDRSISAHGNTERQIKFHKSLYNKMIK
                     LIEKLLNEYNGVMLSVDKGVKDAARLCGLPGTYNYNARAYRKNIKINPDARYSLSQIA
                     DICGFEPTKKQKKKANKDMRNVEGLGQSRADKLRRLQASRKDWQGYHHQLCFIYYNTV
                     KLYMDESEAAAALEEFNWSFADYGIDRAEIRGIIRSSKGNGAAYCFTNAYIMNSLNLN
                     EREATEFKFETAESRELKKIETLKKKLARDKMVVHAILSCETYNEVVCLTGVALRTVK
                     RIASKYFCGHTNGVIKKLEDVDWGMFDINRYYVCKKSAKNCHVDVNEYIHDTSDKQIA
                     VNKSTVERSASANIDDLWNEAGQNKTSCNIVRTDGINFDIEESDEQNDDWAFDDDMDN
                     NDNNREETSYHHSNIREEIIKNHNIKMPVSTFFEEKDYSDDNTCYVDEVKHSYGLSFL
                     SYLNVIMEGNMKRVTEITKDMLYHMTDKSLLEQALSGLDYLADQYSYDPELKAAVYDI
                     EHMMRAVENGHFSFNLHGLMSSVPETHDTYPVMYEPVDSIDTMFDKLKDDFNSCNVKT
                     ITDNAENVRKWFKVIIASRGWKECIIDGVTIFRDDLVKAMKRLNINDMCSIINKAGAL
                     KGYKWHKKLYVQDTFIEYRELFYRQCAAKGYM*"
                     /db_xref="UniRef100_D4JQ83"
                     /db_xref="D4JQ83_9FIRM"
                     /db_xref="era:ERE_35140"
     gene            144711..145445
                     /locus_tag="js4906-26-2_S25_scaffold_55_prodigal-single_16
                     8"
     CDS             144711..145445
                     /product="Putative uncharacterized protein n=1 Tax
                     =Eubacterium rectale M104/1 RepID=D4JQ84_9FIRM"
                     /codon_start=1
                     /transl_table=11
                     /translation="MTLKALLINLETIRTGMSEEIRSQLKLSKEFGELTSYYRDVPYA
                     ERGLFSNSAIMMRPDSKECTVQEFIDRTYQFLQEHRYSSEASILIDGRSILALEECDG
                     KITPITTNIDLETFIKDSIKQNKNWMKIFYENEISSIEFPAMSSDYWHDYTEYLNVVR
                     MSFKLIVHANNITGDKIRKDIFIEAVNEVMPKLEEDDFCEWIKYDYRTICPKYHDVDN
                     PYWRIPENMDKLKHCPYCGKEIKIVE*"
                     /db_xref="UniRef100_D4JQ84"
                     /db_xref="era:ERE_35160"
                     /db_xref="D4JQ84_9FIRM"
     gene            145544..146563
                     /locus_tag="js4906-26-2_S25_scaffold_55_prodigal-single_16
                     9"
     CDS             145544..146563
                     /product="Uncharacterized protein conserved in bacteria n
                     =1 Tax=Eubacterium rectale M104/1 RepID=D4JQ85_9FIRM"
                     /codon_start=1
                     /transl_table=11
                     /translation="MIKIGIDFDDVLAGFVNIACELCNKERGTAYTKEDITAWGYDTC
                     PAAKDVSSYYNDDRAYEMQQVQANTKMFMRMLRQKADVYIMTAVPPERMSYRASQIKE
                     AFPDFPDDHILMGAAKNLVKFDIMLDDAPHNILKSCAEFPVVFRQPWNRDLSGILSVN
                     NYEEFLVLVDQIKNSYVDTFIKLEQPSIIALVGPSGSNKKLLAKMLAAKTNSAIVKSG
                     DTDGSDEQIVSTYYAGRKYSLSKAEIDENLGNDRNVIVAVDMCGAMALKRSYPVTLVF
                     CKAHRENMILDILSRESMSIVEKKNRLLSMEQELKNEKLCDLTVRTDCLDEESIGKIL
                     ERIFR*"
                     /db_xref="UniRef100_D4JQ85"
                     /db_xref="era:ERE_35170"
                     /db_xref="D4JQ85_9FIRM"
     gene            146668..147981
                     /locus_tag="js4906-26-2_S25_scaffold_55_prodigal-single_17
                     0"
     CDS             146668..147981
                     /product="Putative uncharacterized protein n=1 Tax
                     =Lachnospiraceae oral taxon 107 str. F0167
                     RepID=F3B5J6_9FIRM"
                     /codon_start=1
                     /transl_table=11
                     /translation="MSEFVYRGPDGQPINKENYEKWIETYDFPQIPDEAKEAGAYLKD
                     KNGNITKIDITKEDFYDSTAMKKIVEELSVDSEQIEIIFTDTSEKIEAYEHADDNFYY
                     DNEISCKCTLNLPNVKDIGAGALENQVHISEIYINDTDDIKIGEGAFSRCAALEHVHL
                     PEQLKEIPDKLFAYDYRLDKLKIPQETERIGNETFEYCEMLSFAHIPRNVKEIGDRTF
                     LGCSNICDISFLYNNSLETIGNQTFEECGVDNNMNPLILPDSVTNIGYKTFSGMTADI
                     SVSKETLKNISIEKTFEGYLNGITSIDSKELINEIEDVANDEHSELEGTGIIPADRVS
                     IDSYPSGFMVHENVKIDNFDQFKSFMIKTPAKELENYRNEVVEAVHKVICSPRMDYDG
                     SVRQMLENTSIKGIANIVNKCSDEKELFSTCLLLKISGLMQYLKN*"
                     /db_xref="UniRef100_F3B5J6"
                     /db_xref="F3B5J6_9FIRM"
                     /db_xref="mgj:MGM1_3290"
     gene            148038..148646
                     /locus_tag="js4906-26-2_S25_scaffold_55_prodigal-single_17
                     1"
     CDS             148038..148646
                     /product="Putative uncharacterized protein n=1 Tax
                     =Eubacterium rectale M104/1 RepID=D4JQ86_9FIRM"
                     /codon_start=1
                     /transl_table=11
                     /translation="MKKDKVQEAMDSIQNAQKSLNVHSFDGIADLRGMDIPDKIPEVK
                     EEMTQNVLGPDAFGNTNNLGNIKLLEKLALEEIDLSNERKVDDDAFAEYKNLKEIKLS
                     DNLESIGCNAFRDCKSITNLFIPNSVENIGNGAFAGCENLSEIDASEKLLANIDIDSV
                     FEGTGLDMDKMHEIADNYREEHQQEFDDIENDATEDEDHDDL*"
                     /db_xref="UniRef100_D4JQ86"
                     /db_xref="era:ERE_35180"
                     /db_xref="D4JQ86_9FIRM"
     gene            complement(148693..149556)
                     /locus_tag="js4906-26-2_S25_scaffold_55_prodigal-single_17
                     2"
     CDS             complement(148693..149556)
                     /product="Putative uncharacterized protein n=1 Tax
                     =Eubacterium rectale M104/1 RepID=D4JQ91_9FIRM"
                     /codon_start=1
                     /transl_table=11
                     /translation="MDNNGFSKNAVEEIKGSEEFLSMSGTEHLILCVEERDNGNYNRF
                     LAHADAVLGWHRTRNAVKFIMNTMHGFFGYKALEVVYESIPKQDVENRLWTAAFDCLR
                     TSFSFEKFSSDFSDHSTVADYYSHWMNFYLRNQYRLIILEYAKTFYPNLDKTQMIKYV
                     RMRKNSGYTVDLDDPDEVVADALGGVSERSVKSLRTAFAEFDDYYLLTDTSSKADPAV
                     LHEKHEMSLASSNAAMTVIQSLSDRDRAIVIGTFVDNKDCRTLAGEIGCSKSTISYVT
                     NKVRSQLFAMV*"
                     /db_xref="UniRef100_D4JQ91"
                     /db_xref="era:ERE_35230"
                     /db_xref="D4JQ91_9FIRM"
     gene            149698..150417
                     /locus_tag="js4906-26-2_S25_scaffold_55_prodigal-single_17
                     3"
     CDS             149698..150417
                     /product="Putative uncharacterized protein n=1 Tax
                     =Eubacterium rectale M104/1 RepID=D4JQ92_9FIRM"
                     /codon_start=1
                     /transl_table=11
                     /translation="MKIFEIIPDQNYTMVSTIAELADKGVDVHKMINGGSPEDSARLQ
                     DILLQSSTKIEKLMHGDKLPTFCLSTTPDNKVFAALGFRKGLTKEGLCKEREKLEKIE
                     DKTKNNLDYLLVDIHLMFIKSLFNTNYFDNPETKDMFDDVDDDLFEDADEPKKTDIYQ
                     TKDPKLNKIMFLINNMKEFGLIGKKAELYKTGQIFYVDVAKMSEEDKEKTKMLLGEAD
                     FSKSMAKPGYIHEHCQRWTAL*"
                     /db_xref="UniRef100_D4JQ92"
                     /db_xref="era:ERE_35240"
                     /db_xref="D4JQ92_9FIRM"
     gene            150479..150589
                     /locus_tag="js4906-26-2_S25_scaffold_55_prodigal-single_17
                     4"
     CDS             150479..150589
                     /product="Putative uncharacterized protein n=1 Tax
                     =Eubacterium rectale M104/1 RepID=D4JQ93_9FIRM"
                     /codon_start=1
                     /transl_table=11
                     /translation="MAVRVDENGNYEIVIPENFSGTVADLCQLIAAAKEN*"
                     /db_xref="UniRef100_D4JQ93"
                     /db_xref="era:ERE_35250"
                     /db_xref="D4JQ93_9FIRM"
     gene            150719..151825
                     /locus_tag="js4906-26-2_S25_scaffold_55_prodigal-single_17
                     5"
     CDS             150719..151825
                     /product="Putative uncharacterized protein n=1 Tax
                     =Eubacterium rectale M104/1 RepID=D4JQ94_9FIRM"
                     /codon_start=1
                     /transl_table=11
                     /translation="MANTNMTQAQTLVDGMQVLDLVTGIKYEISVTDMVNLTEMVPEG
                     EDGEPRTMQLPVEAAMKVLKVLYDPREDETPEGYTVADGVLLKDGEPATAQGQLEFID
                     VLAVMAGEVILTAKTKDKANGKVEVFAYRPLEDKFAKLTYPVSAVRVIEELSDDNRLI
                     AEITQTEEKVALDDEGEDILKNGEKVILIDASMELMIHTRGVKAEFVDIDGPVDRVMP
                     VENADNIFAVESDSILTYDEYGCGTRQLKDRDRTKVTIYGIDTDVDEDWGDPVHKHMT
                     VSMPGQLTAATRSAATGDYVLRTENTLYVENRGHNSRTVTAAVLKTIPDAKYLIDADI
                     RNGSETYVLADGDYNVVTVKKTKTYDRGDIITVE*"
                     /db_xref="UniRef100_D4JQ94"
                     /db_xref="era:ERE_35260"
                     /db_xref="D4JQ94_9FIRM"
     gene            152050..153033
                     /locus_tag="js4906-26-2_S25_scaffold_55_prodigal-single_17
                     6"
     CDS             152050..153033
                     /product="hypothetical protein"
                     /codon_start=1
                     /transl_table=11
                     /translation="MNQAEFIKKMLTRHMEYLVNKGAAHKFSDLMKLDMIDLRDALHY
                     EHSVSPALISEDVRLPEELDWAWMPKDLPEKLHGYGLIPCIQKGSFRINRHRFLYFEV
                     KEVNVPEDFFVAFVRDYSRMNGSWQTGVEVEFRVNGISGTDINTFSGNIEIISKRGNC
                     EIYRDIPDNFINDSMSKEVWQLVISNADYVRSEREKHAGNEFADIINLFCAMSYLSNY
                     ILILNRPKAVRKKSAGNTVKKTAVSDISENMPKRIVRNVGSIRISSEKIPKVPSPETV
                     THYKVAVWKARGGIRHYKNGKVTTFAPCIKHRQCLKKSADNAIPVTLKLHA*"
     gene            153140..154459
                     /locus_tag="js4906-26-2_S25_scaffold_55_prodigal-single_17
                     7"
     CDS             153140..154459
                     /product="Poly(ADP-ribose) polymerase catalytic domain n=1
                     Tax=Eubacterium rectale M104/1 RepID=D4JQ95_9FIRM"
                     /codon_start=1
                     /transl_table=11
                     /translation="MNNTELTNKECDWKDENGYVIAVPNHSYIKLRLVKSNAANGKNE
                     TIIMQANDDGKTFSIIKGDTGRKYGRRAPKKIPVVYSMEAWDDYFWDKINKDWRVKGL
                     EEAKEKTIEKNQGDFAGVDPDVKDVLEILLGTANKVIEEQYSINIEDIPDEDLKRGQE
                     IITELSQAGENISVAEFNNMLTELWLAVPRVIRKVNKEKVFNKTEFQAKLEKEQELLD
                     FLMAMLRGKGNTVINNGNILTQNNLIWEPASDKEVAMLKDKMGDQRARFLRAWRVTNT
                     VTEKRFDEYCKSRNLTEDNGITELFHGSGTPNWWSIATNGLYLNPSGVQIHGKAFGYG
                     LYFAPYAKKSIGYTSSYGSYWEHGDASRGYLAVFKVATGNIYDVYGEGNGKAPHNYED
                     FHEDHPDKDCCWAYSKSMYGNSYLCNDEVIVYREDQATIKYLIEFSA*"
                     /db_xref="UniRef100_D4JQ95"
                     /db_xref="era:ERE_35270"
                     /db_xref="D4JQ95_9FIRM"
     gene            154471..154611
                     /locus_tag="js4906-26-2_S25_scaffold_55_prodigal-single_17
                     8"
     CDS             154471..154611
                     /product="Putative uncharacterized protein n=1 Tax
                     =Eubacterium rectale M104/1 RepID=D4JQ96_9FIRM"
                     /codon_start=1
                     /transl_table=11
                     /translation="MVTRTQEQVPELDEQLEILAMEKLHKKWRRKMTIEEMEAACQQE
                     QR*"
                     /db_xref="UniRef100_D4JQ96"
                     /db_xref="era:ERE_35280"
                     /db_xref="D4JQ96_9FIRM"
     gene            154999..155388
                     /locus_tag="js4906-26-2_S25_scaffold_55_prodigal-single_17
                     9"
     CDS             154999..155388
                     /product="HNH endonuclease n=1 Tax=Eubacterium
                     cellulosolvens 6 RepID=I5AX14_EUBCE"
                     /codon_start=1
                     /transl_table=11
                     /translation="MVYVLNSNGQPLMPTKNHAKVRILLKENKAVVIKRCPFTIQLLY
                     SSTNYTQPVTLGVDAGSKHIGLSATTEDKELYAADVELRNDIVKLLAERRTNRRLRRN
                     RKTRYRKPRFNNRKRDKDWLAPSIREK*"
                     /db_xref="UniRef100_I5AX14"
                     /db_xref="I5AX14_EUBCE"
                     /db_xref="nth:Nther_2957"
     gene            155433..156242
                     /locus_tag="js4906-26-2_S25_scaffold_55_prodigal-single_18
                     0"
     CDS             155433..156242
                     /product="Uncharacterized protein n=1 Tax=Firmicutes
                     bacterium M10-2 RepID=R9LRV6_9FIRM"
                     /codon_start=1
                     /transl_table=11
                     /translation="VSKIIVETASFDIQKIKNPDVKGTDYQQGEQLGFWNVREYVLFR
                     DGHKCQCCKGKSKDKILNVHHIESRQTGGNAPNNLITLCETCHTGYHKGIVKLPAKIK
                     RGVKFNDAAFMGIMRWAFYGELKKRYPNVSLTYGYITKNTRIENGLPKEHYVDARCIS
                     GHPLARPLGTVFYIKKVRCHNRQIHKLKILKKGVRKRNQAEYLVKGYRLFDKVTYKGS
                     EYFVFGRRNTGFFDVRTIDGTKVNKGSISFKKLKFIGTQTNYLIERRKVMV*"
                     /db_xref="UniRef100_R9LRV6"
                     /db_xref="R9LRV6_9FIRM"
                     /db_xref="fma:FMG_P0170"
     gene            156309..157649
                     /locus_tag="js4906-26-2_S25_scaffold_55_prodigal-single_18
                     1"
     CDS             156309..157649
                     /product="Putative uncharacterized protein n=1 Tax
                     =Eubacterium rectale M104/1 RepID=D4JQ97_9FIRM"
                     /codon_start=1
                     /transl_table=11
                     /translation="METTMEWSWCKEFCPEMATYNKVYKIKKGKGLLNHIKLVGDKKQ
                     VKYCEKKEREYFAQTNVGAEVIFVNGNEYNGPKNVFDVSECRVPNKYGKVIKETGLRY
                     NEDNLDEIIGNKDLSDFSNEEIINNILLAHYDKADDEILYPADFSWAPDKTNADDKSA
                     IEVLEEENASNTQNEPQQQKMQESVNESEETSELKKEPQVEQMNDRDVEKDDNEHKEY
                     VLPENSRLDGTTSKSLGKPSSLTHNSEQRPERKRMFSKIQKQHDAEAVKTEDKKFENK
                     EDNKIVYAEEEKRPPEPEVKRIENDMVVKNTITAEENARNIAMLKDIENQYMDARNLI
                     DQMSDSRYRILGNKLADTMKDKTYGKTQWARQYLDVSDDVATELYAKLYNLDRQTKKF
                     CKEVVHQVEHMGCPMCGKEWDEDVTFLRPGIHYILCPNCNAERPYEKETPKKEA*"
                     /db_xref="UniRef100_D4JQ97"
                     /db_xref="era:ERE_35290"
                     /db_xref="D4JQ97_9FIRM"
     gene            157652..157954
                     /locus_tag="js4906-26-2_S25_scaffold_55_prodigal-single_18
                     2"
     CDS             157652..157954
                     /product="Putative uncharacterized protein n=1 Tax
                     =Eubacterium rectale M104/1 RepID=D4JQ98_9FIRM"
                     /codon_start=1
                     /transl_table=11
                     /translation="MFKYIYLMVPGISNNEIGDVLHLLKNYTWIFGIVEILLILLCLN
                     TILRIKQEKKKSARLLNRYNPDGTECAPRGTFATNISIYVILALLDFAVWFIVANI*"
                     /db_xref="UniRef100_D4JQ98"
                     /db_xref="era:ERE_35300"
                     /db_xref="D4JQ98_9FIRM"
     gene            complement(158001..158810)
                     /locus_tag="js4906-26-2_S25_scaffold_55_prodigal-single_18
                     3"
     CDS             complement(158001..158810)
                     /product="DNA polymerase III, epsilon subunit and related
                     3'-5' exonucleases n=1 Tax=Eubacterium rectale M104/1
                     RepID=D4JQ99_9FIRM"
                     /codon_start=1
                     /transl_table=11
                     /translation="MAGRVYITKRDMAYKNILADMKLNGRPVFILSVETTGLDKFSDE
                     LINIHALKCHFEDKILIEDEEYNRYIRNTKVLTPELEKITKITNEFLMDKEDLSTVME
                     DFYNYIGEDANIIGFNTSFLLPMLKYAGFETGWMLDIRDCFDLRIAASSTMEEKVYSL
                     DALSSGLVPKKSSKVHKMLALFNQVSESIPTGTEHVSVTNIRFWQKAYTCRYLYLMTN
                     LGEVGLNCNTGFWVEREPGFFDAADIDGLTRTVCEHSNSTNIWDFIKKYAK*"
                     /db_xref="UniRef100_D4JQ99"
                     /db_xref="era:ERE_35310"
                     /db_xref="D4JQ99_9FIRM"
     gene            159011..159394
                     /locus_tag="js4906-26-2_S25_scaffold_55_prodigal-single_18
                     4"
     CDS             159011..159394
                     /product="Putative uncharacterized protein n=1 Tax
                     =Eubacterium rectale M104/1 RepID=D4JQA0_9FIRM"
                     /codon_start=1
                     /transl_table=11
                     /translation="MIIKDKDTSAAVEFISKNGKRIKDFEAKISFIKNNEVIVKSKFF
                     IKNIGNILAVQILILDGERTKVMIVAEPYCMRREKNIIKYNCRYKQSTGAEKYMNIHK
                     PKHRKKKGDDNDGNTDNIVDKGNAD*"
                     /db_xref="UniRef100_D4JQA0"
                     /db_xref="era:ERE_35320"
                     /db_xref="D4JQA0_9FIRM"
     gene            159351..159689
                     /locus_tag="js4906-26-2_S25_scaffold_55_prodigal-single_18
                     5"
     CDS             159351..159689
                     /product="Putative uncharacterized protein n=1 Tax
                     =Eubacterium rectale M104/1 RepID=D4JQA1_9FIRM"
                     /codon_start=1
                     /transl_table=11
                     /translation="METQITLLTREMLTDYRTFSGKCIESPEDYMIFRRQAIKELGFD
                     SEKESEIVKTEKKPKASAESKKEKPLNQTKPIQIIPAVQQNEFKAPENKPSESPPAGN
                     FFDIISKIDG*"
                     /db_xref="UniRef100_D4JQA1"
                     /db_xref="era:ERE_35330"
                     /db_xref="D4JQA1_9FIRM"
     gene            159730..160761
                     /locus_tag="js4906-26-2_S25_scaffold_55_prodigal-single_18
                     6"
     CDS             159730..160761
                     /product="StbA protein n=1 Tax=Eubacterium rectale M104/1
                     RepID=D4JQA2_9FIRM"
                     /codon_start=1
                     /transl_table=11
                     /translation="MKRYIAIDSGKSSTKIASYDVNTKLITKRSFRTRIGEGTFEDDD
                     PGAATYIVEYEGKVYKIGANADTDASLSTSKKDFTHKLCTLYAIASFCSENEVDEVNA
                     AIGIPVKDYEVVKSRNEYREYILPEGEITMSYKLTGTSPVVTKTFRIVTRQVYPESMG
                     AIFADGVNPSEAVAVIDIGHLNVNQTIYNGGQPDKEYSMTDTLGGNALVSGLSQKLSS
                     TFSFIDCKQTGEILTRSHDKRCLIPKRVTANSAEIENSSRAIIDDYLHDHVTKILEHC
                     KSAQWPVDYLDFVFIGGTTRLLKNEIYDVFGEQVVIPNDPVFANVCGFLKILCGKTMK
                     IEINLKEVA*"
                     /db_xref="UniRef100_D4JQA2"
                     /db_xref="era:ERE_35340"
                     /db_xref="D4JQA2_9FIRM"
     gene            160795..162897
                     /locus_tag="js4906-26-2_S25_scaffold_55_prodigal-single_18
                     7"
     CDS             160795..162897
                     /product="DNA or RNA helicases of superfamily II n=1 Tax
                     =Eubacterium rectale M104/1 RepID=D4JQA3_9FIRM"
                     /codon_start=1
                     /transl_table=11
                     /translation="MGSRVNRKIAEKKEAEKTACKTMIFDKPHVPDTSTMRDYQKECL
                     SAIENAGPGSHLCVLATGLGKCFAPGTRVMMYDGSVKNIEDIKEKEQVMGPDGKPRLV
                     IGLTHGFDNMYTVHQNKGMDYTVNSVHILSLKKQSDGKTVNIEIKEYLSLSKEELADL
                     KGWKSVNGNIEYTDIQVKLTDNNGEYYGFELIGPDRLFLLEDFTVVHNTYIFSHLPRY
                     GRVLLLSHRDELVHQPEKYYDCSFGVEQAGEHSNGEEVVSASVQTLIRRLDKFDPYDF
                     DMIITDEAHHAVAKSYQKIYDYFKPRVHIGFTATPDRADKSDLSKIYSDIIYYKDIKF
                     GIKRNYLCDVDCLRVNIGYDLRHVHKQMGDFKQDELGSAMEQPEVVDAIAEAYNKYAK
                     GATMIFAVNVAHAEKIAEKIDGAVVVTGKTPNRGEIIKEFTERKIPCIVNCMVFTEGT
                     DIPLIETIIMARPTSNHSLYSQMVGRGLRLYPGKETLRLIDCVGVTGRLDICTAPNLF
                     GLGTDMVDDNDKEKIQGRLSNMENILEDIMDTPKSWIINAERVNLISKEEGVNINNIN
                     YILMPDMSLHLSTGDGINIVIPQSDARGQTIARIFRGSTLLHEHYPDDKQTILNDVDD
                     YLNTYRAGSRQLWDKTASTWGGNPSTEKQMNYIKTLLKQAGRPWDQSLVKTTKREAGI
                     VIERLQYEIANKGQKNRI*"
                     /db_xref="UniRef100_D4JQA3"
                     /db_xref="era:ERE_35350"
                     /db_xref="D4JQA3_9FIRM"
     gene            162977..165091
                     /locus_tag="js4906-26-2_S25_scaffold_55_prodigal-single_18
                     8"
     CDS             162977..165091
                     /product="ATP-dependent exoDNAse (Exonuclease V), alpha
                     subunit-helicase superfamily I member
                     {ECO:0000313|EMBL:CBK95273.1}; EC=3.1.11.5
                     {ECO:0000313|EMBL:CBK95273.1};;  TaxID=657317
                     species="Bacteria; Firmicutes; Clostridia; Clostridiales;
                     Eubacteriaceae; Eubacterium.;" source="Eubacterium rectale
                     M104/1.;""
                     /codon_start=1
                     /transl_table=11
                     /translation="MSEKVLTGIIKSIKDDEQKFCLFTTDKSAYRDLQGRTWCKGDIG
                     NLAEGMTVECRGDWEKHTFVFNKIKPVWISLQTTISYLINATTSYGIRKMDITAICSK
                     YGRKLFSTDKKELTDLILNDFPNMDAENVTIFVNALNLKDKALCELEDYLVPYGFKAE
                     KVKEMYKFYGVNAINKIKCDPYKACHIFDVNFKIADQIAFDSKMEPLNKRRIAGLVRE
                     ALKNAGNYGHTIALPSDVANFVSYKSRQSVYRMEIPAVLVSYTVITDKEFILKDGYVS
                     LYYLYKAEKDIAKGLIALKNVGPYSSISDTDIKRIEKELGTSYGKDQKKAFKMFETGG
                     VNILTGGPGTGKTTTLNGIIHYIRRINPNAVILLCAPTGRAAKRMSESTGMDAETIHK
                     MCGLKPYKTEEFNDKQNVLPITADFVICDEFSMVSADLAATLINAMKRGTRFIIVGDE
                     HQLPSIEPGNVLHDLIASGKFPVYRLEENFRQANGSSIQPNADRILAEQMPVSTNDFQ
                     IYKAKDEQDSYKALKYFMNMYYDKNDPYKVQLIEPSRKGAAGTFKMNRYMHNKLILNN
                     ENGDDYVPKTGDKIIFSRTDYDEGYVNGDMGIITGLSNHVMNINLEGYPITVSRKSMA
                     DVEFGYSYTIHKSQGSENPIIIIYLPEKMKHMMTNSLLYTAVTRARNTVIIIYEDDSL
                     ETCIHNKSDAVRNTRLLMFLTA*"
                     /db_xref="D4JQA4_9FIRM"
                     /db_xref="era:ERE_35360"
                     /db_xref="UniRef100_D4JQA4"
                     /db_xref="3.1.11.5"
     gene            165198..166556
                     /locus_tag="js4906-26-2_S25_scaffold_55_prodigal-single_18
                     9"
     CDS             165198..166556
                     /product="Putative uncharacterized protein n=1 Tax
                     =Eubacterium rectale M104/1 RepID=D4JQA5_9FIRM"
                     /codon_start=1
                     /transl_table=11
                     /translation="MKKKILALIFAVSSIAVLSGCGKKDTAEITPETVKPVQYTDETA
                     MPADTFYIVHKTKKSGNIYYPLLKANASFTEARTDIAGADPSRIEWVNYNGDEGQIPT
                     MRKGDSIIYKSSTSVPLEYTLEKFFDGGYTFGVAGLYQDASGKYRYTNKDNDGGSSLT
                     NPTSDAVGFDSLEADSIYFASYKNGKKTVKIEPNNVSLSGTVKDLKRGKQYECDIRTG
                     TEKMKAMLTANIHYFPSAETYKFNNFEFITEHVAKITTPSYITTGYYNLNGAGFFRYV
                     DGKTKVSKLKAKDYNKTIYTYDEDNNINGTTNGYVFDENDYLVKDVNGSTIAPEDYTY
                     DGTDAAGSNAGTFKITDAKAVENTSSLADSKNLQYVDFTGIDINTNEVVGFRLISRNG
                     AAPITLNINDNYYITYKTDTGDEIAVSDTYTKKVLSIKQSSAEPGQSGSGDAPEDEYE
                     GD*"
                     /db_xref="UniRef100_D4JQA5"
                     /db_xref="era:ERE_35370"
                     /db_xref="D4JQA5_9FIRM"
     gene            166577..166807
                     /locus_tag="js4906-26-2_S25_scaffold_55_prodigal-single_19
                     0"
     CDS             166577..166807
                     /product="Putative uncharacterized protein n=1 Tax
                     =Eubacterium rectale M104/1 RepID=D4JQA6_9FIRM"
                     /codon_start=1
                     /transl_table=11
                     /translation="MAKTYNNLRALSVKQSKFGDNGHRIPVVTDDDEIVILYNENKIK
                     KNDIVKSVQNGGIDFMDKVLCINKAMAEQLAD*"
                     /db_xref="UniRef100_D4JQA6"
                     /db_xref="era:ERE_35380"
                     /db_xref="D4JQA6_9FIRM"
     gene            166914..167729
                     /locus_tag="js4906-26-2_S25_scaffold_55_prodigal-single_19
                     1"
     CDS             166914..167729
                     /product="Putative uncharacterized protein n=1 Tax
                     =Eubacterium rectale M104/1 RepID=D4JQA7_9FIRM"
                     /codon_start=1
                     /transl_table=11
                     /translation="MVIYKESATRIYAVNARIDRINYQNQLQDRRISACISYSINGKP
                     RTEWVDFWNAEDKNKPQLCTSFKKTCKVGDILIVLCKGSDRGFNSCVLKFAKEGNAIK
                     IKDHYIYFGPIEQKETTNQYGTFSAVAVKTPTKNIAMRIAGWDRSLADMHLQDDENYI
                     IVAHNPEEEITPDGRRIMRYNGDVMYRNNDIPVFKTLSGELVINIGCYANRPTLLCDL
                     LNVETEREKKRVLSWMHYVADEWQPVNDPALVAQKNAVSQYLRSVESAMQASA*"
                     /db_xref="UniRef100_D4JQA7"
                     /db_xref="era:ERE_35390"
                     /db_xref="D4JQA7_9FIRM"
     gene            167852..173866
                     /locus_tag="js4906-26-2_S25_scaffold_55_prodigal-single_19
                     2"
     CDS             167852..173866
                     /product="Mannosyl-glycoprotein
                     endo-beta-N-acetylglucosaminidase n=1 Tax=Eubacterium
                     rectale M104/1 RepID=D4JQA8_9FIRM"
                     /codon_start=1
                     /transl_table=11
                     /translation="MFVQKVVGKESSRIATSSVKEFSQQSKSQIQRDLVTAEDRDGQK
                     NFVRVKRSAAPAANVAMIAYSAAALKIRTTTYEHGINTKHHFGENAGRTHAETMHASI
                     KEVGMKLNKQTQWNENPFSIVTEIDSVGKVSDRPAPNYDTKGSMGIGYKNDIANNGMN
                     RKLGVSADGKIAISKDRQYILDSKGNEFIKIDPSKMMVDKHGAPIISHGQLYKPNGDL
                     GDKFKVANPNKRVLELSAQFKSRKILKTKPDIKTLETKIPKVKSSQFNQTKTFNAINP
                     FRDTVVKQTKFNSTNKHLIEKYKNGKALSEIKHKDLLHKKNTQSYHAARKKPYHIKRH
                     TPKIFDTEFKFHNPNENAKSFSNFKTDKVKCINLNHEAGKVAETAKIYKNSVNAYNKR
                     VTMRNAKLFGQAVKNKFKTGEKVGNFMKNAPTMKLAKKNWRLNHYGRRAKRIEKNSMR
                     LHRQLRRLPRSFIRIFTAPINQTEAGRALNIGTSMGRPVLKAAKVAGRSGSWIVNQGM
                     YKAGINIAVQIQARILNAKRAAKGLKPLSHKAQVKMVRQHLYKKHGQSITGIFRKKAA
                     KTILNRTTGNGLASEFVKGQMEATMRSNGSRKIAKKARKKARKDFMRKRTKNFAKKIY
                     KKIVPKPAQNIIASIKAFLKKMFTNFLKLLNAMLKKLASTIVGKICIAIASAISGIMS
                     FLSAILVPVIVPILIVIATMLMVASLIPNIAEGISNFISDRKANHTFSQEYDVLHDAH
                     TAFIDKISTEMGKYDNSQVVFVDGTDENYVELLSAYNVMTQSESDLYDKDDNSYKVVL
                     KNLYNKTHFIRTDDTETYTYVDADGNTRTGTRVFVEIQRGEYITYAAYQGMGTSITVN
                     GDGSTGTVTNAQGACPSVSLGGNPAWMNIVAKAKAALAAARAGYANAYDQGGSSTMQT
                     EDGVVHEFRPDCSGFTSLCLELYGKFGRGQKYSSRDFVGAASIDGFTKYSWSGWQNLQ
                     QGDIIALNGHVEIFDHSDGNAHYVYNCGSNSSARAPGITKSGHSAYTVVWRPNVAGSV
                     TNTTPSTGADNTNTSGGTGTPANGTTGTNGTTGTTENADDSIIRDDNNNLNVDGALNF
                     TPASSNTSGIIFNEDTGNENGYDVTLLADVNAEMRNTSIFTNSAYDYSGTMHTLVGDD
                     NDNEASSLDFVRYIYAKHGVQVGASVYNSVSGDNLTVKSMKEADRKNLQVGDIIYYYP
                     HCYKLGLKKAFKSDGALLKEESNYPTSTISQSEQKYLKYFKKKFLKLKKDESISDFKF
                     RKIDFEDLISLYSAQKEFLADDDHKSDSDGEYNSASVMQVINSAIPMIYIGNNKVVAY
                     SWDLAEDENMTVEMKTKTRSDGMNGWTGQIKKISGEGKDAAIRTYTLGSDIKSKYILG
                     YYHPTGLTKTAVYGANNMFCGWTDDQILLFNAEINQSYWEDGTIEFIDNDGNEQQKAF
                     YDKWVYDETNHDNFYSSSLAGTIGDAIGDKIVGDMDSVDFTAWASNDRAKAFQTQVWD
                     AAKKTYDERKVPVSVIMAAACVSTNMGATEEASHYNNVFGMTSDFGNIQYSSGIAEIT
                     KYTYASGDNPLVANAYKQFGSYANAEMMKYYKFNNVDDCVAGWTEKAANKYGAVTAID
                     SVSYYMIISSLVHQTSVFTNDSDTDTKAKDLINDSFFKTRDDWMNTRQSLIDACNTAY
                     SDTAKILADSATAETRNGLFSLAGHIKLKLQTAKNDLAITAFDTYINDKYRIGGTGTD
                     HDILPGNSIVNQLREYNKTAKDIYEAQKKGKSKDQVGQESYMEAQITSLTNSINSNGA
                     TGDGNFSSSNHDALQKSIDAAKAQLKTFSDFVNDDNNKTNGDVVDSSNCIGRLQALID
                     KAQGAYDTQSKQKDSETVAAEKEAEAKRIADYKAKHPYWAGRSGNSDDAPDKAATWNT
                     EGKSYTIITATWKDKKNKTHAYKYVFNNEKKTVEIAEVSAMGTVIAGKSITTNNCAYI
                     NADLCNGYKGGIYSRTKDGSLQGPNRKISTIENTNNWNSSMWYSTH*"
                     /db_xref="UniRef100_D4JQA8"
                     /db_xref="D4JQA8_9FIRM"
                     /db_xref="era:ERE_35400"
     gene            173973..175445
                     /locus_tag="js4906-26-2_S25_scaffold_55_prodigal-single_19
                     3"
     CDS             173973..175445
                     /product="DNA primase (Bacterial type) n=1 Tax=Eubacterium
                     rectale M104/1 RepID=D4JQA9_9FIRM"
                     /codon_start=1
                     /transl_table=11
                     /translation="MADSIFKNWTFLDPEKEAENELRDIAEEVRGLRLSEVLEHHGVH
                     IEIDTGSEKKALCPFHMDNTIGSFSINDDKGICKCFACGGGGDAIHSMMQLNNMSYKD
                     ALLQLAADEQIISKEKFKELSQREYSDEFIKGMEGPAEKMTSVKKSKVIESGEQKRRN
                     AVYQIIKDVCGLKKEHEKYLREKRALSDVRIKKDYFSISNGKLKKVVKAIRGQCPEYL
                     DNLQTLPGFFTYIDHEFKGNETVEKEVLSWSVSDGIGILIRDAYNNIKAIQIRRDHIE
                     EDECRYVWFSSAFAMARGNKYTKGGGAVGAPIDVLFPQREKPNTTLCVAEGRFKTEIL
                     SQWGNVALSVQGVGNYSGIDDDIKNVIDVTGKKFDNIFVFYDADMLRNSAVFAQAMKL
                     GQYLNQTMPELTVKYCIWPEYLGKGIDDMYLSNPDNVSQIRTFDEKYLMDVWSKEVLE
                     IFAKLGIQSVAKADKETREKFANELEMRLSNYLFGGQTAA*"
                     /db_xref="UniRef100_D4JQA9"
                     /db_xref="era:ERE_35410"
                     /db_xref="D4JQA9_9FIRM"
     gene            175586..177304
                     /locus_tag="js4906-26-2_S25_scaffold_55_prodigal-single_19
                     4"
     CDS             175586..177304
                     /product="DNA-directed DNA polymerase {ECO:0000256|SAAS
                     :SAAS00057170}; EC=2.7.7.7
                     {ECO:0000256|SAAS:SAAS00057170};;  TaxID=657317
                     species="Bacteria; Firmicutes; Clostridia; Clostridiales;
                     Eubacteriaceae; Eubacterium.;" source="Eubacterium rectale
                     M104/1.;""
                     /codon_start=1
                     /transl_table=11
                     /translation="MSFTNIELHAHTDASLADGAMTYKEYVDKAIEYGAPAIAITDHG
                     GAWNWLDFFNYCKSKDVKPILGTEGYVGIQIPLSPSKTVNKRMHILLLAKDYLGFQAI
                     SRYISESNRHIDGLGKPLGSMEMLDKFFGPKSEGYNHVICCSACIAGVLATPFSTNAF
                     IDREIEKIKSRIAESEATLPEEYKEAKEKDDKCNDHKEAIVSRIKELEPIAKKNLRSI
                     KASIKKMEDGPEKSMLSEQLVIEEEEIANAKTEIASLKAEKKTITEAVKPFHQIVMKC
                     KNKTTTIVENEEKIKDLKLSVRSDKELRDDALNMALSLIKIFGHDNFFAEVQYHGIDL
                     EKEIYPKIAELARELNIKLVATNDVHMTERSDLEKRTLLRNFGKISQKDPKWSAPIQG
                     DSELYYKTGDEKAAMLSEILPEDMVNEAMGNIEVIANQCNLELSDAKHYPHFDNAKEL
                     LRKMCEDGIKEFYPDGLWTKELADRMEYELETINKMGFNDYFCEVADFIQYAKAHGEN
                     SVEIGPGRGSGAGSLVCRLCKITEGLDPIEYNLLFERFLNPERVSMPKQNWAYDVNLY
                     SRVCAA*"
                     /db_xref="D4JQB0_9FIRM"
                     /db_xref="UniRef100_D4JQB0"
                     /db_xref="era:ERE_35420"
                     /db_xref="2.7.7.7"
     gene            177487..178038
                     /locus_tag="js4906-26-2_S25_scaffold_55_prodigal-single_19
                     5"
     CDS             177487..178038
                     /product="Putative HNH endonuclease n=3 Tax=Lactococcus
                     phage 936 sensu lato RepID=C7T282_9CAUD"
                     /codon_start=1
                     /transl_table=11
                     /translation="VIKIKPIKNCDGYFIESNGNVYSNKKGHLIKLNPYIDSKGNYLS
                     IRLITNDKKRKGFLIHRLVAEHFIDNPMNLPEVNHKDNNKRNNNMDNLEWCTRKYNLE
                     QSYKTMSPKRNCKQCLLYVGDVMVGKFESIVDASIYGQQEYGLNRYSLEKNLQCGNSK
                     IILLNNNNRKNVSDNKIHKQYKK*"
                     /db_xref="UniRef100_C7T282"
                     /db_xref="C7T282_9CAUD"
                     /db_xref="lga:LGAS_0666"
     gene            178244..180583
                     /locus_tag="js4906-26-2_S25_scaffold_55_prodigal-single_19
                     6"
     CDS             178244..180583
                     /product="DNA polymerase III, alpha subunit (EC:2.7.7.7)"
                     /codon_start=1
                     /transl_table=11
                     /translation="LDIDTDFSAHARAISIQYVKEKYGERAVANIMTKGKIAAKKALE
                     YAPKLLGVERFGEKAHYTSLFKEMRKLIGDEPNAKLSKYEAVIRDTFANNPDALKILD
                     YAMEIEGYTASYGTHAAGVIITDGSDVENYIPLMKVKDDDGNEVYAVQADMVQCEAQL
                     GFIKMDFLGLKNLNIITDCMHLITERYGIKIDPYHLPFETEVFERMYADGDTDFVFQF
                     ESDGMKKMLKQFHPTSFMDVILLVACYRPGPMDFIPNIIESKNTGKPSDIVQRIPVLE
                     PVLKETYGYPVYQEEVMKIMTTCASFTMGQADNVRRHMSKKHEAELAAIRPDFVAGCA
                     KNNISAEDANWLYDQLMPFAKYGFNKSHAAAYSLVSYITAWLKFHYPAEYISAAMNTQ
                     GEKTVQFTENCKARDFKIYRPDINKSRAGFIPFDDGILIGLAGIKGMKSCAEVIEKER
                     NEHGLFKSLEDFVQRVNIKSNDFEKCVLSGACDDFTNNRKITAAQIVSYKKSYDNLMK
                     LRKTIEDKEALLSEMRSKIWDTEDLARKAIASSVKKVEKTLKEKRDDERSLVNDLKTI
                     FTSSNIPLSTSERLAYESELLDMWVTGNPLEDFSTDGFNTTADCDEAGKNVKLAGIVT
                     TVHAIQTKSGSKMAFLKVNDKSGQAIDVVVFPSTYDNVRNLCEKGCAIQIAGKTDINS
                     NGDEDQIQIIANDMKRLSPRTKTLFVSVDDIDGLCRLCDFINEHQLTDGGVACKIYNK
                     ELKEIEELTYKVDPQITGLLEAMGFETKIKNIHNIVMAA*"
                     /db_xref="ral:Rumal_3286"
                     /db_xref="E6UJA3_RUMA7"
                     /db_xref="UniRef100_E6UJA3"
                     /db_xref="2.7.7.7"
     gene            180665..181327
                     /locus_tag="js4906-26-2_S25_scaffold_55_prodigal-single_19
                     7"
     CDS             180665..181327
                     /product="Putative uncharacterized protein n=1 Tax
                     =Eubacterium rectale M104/1 RepID=D4JQB1_9FIRM"
                     /codon_start=1
                     /transl_table=11
                     /translation="MEPITCVILIIVVIAIAALGEEISARKSNKAYSQNTNFNEIERA
                     CNLFNKYATEYNTLRQQFANQYNVKIAEAQTISDIQMIKELLSYNEDFDKYSAVLKQR
                     LENIREMLNSRQIEHVEDELLNLDEFYSKLQLLLSNISYASSNNDDFSRWFEQEENKE
                     EYTNTSKTSDSFSFFEGCRTKTEANKRYRALAKAFHPDTGCGDENMFNKMKKEYDNLH
                     LS*"
                     /db_xref="UniRef100_D4JQB1"
                     /db_xref="era:ERE_35440"
                     /db_xref="D4JQB1_9FIRM"
     gene            181337..182533
                     /locus_tag="js4906-26-2_S25_scaffold_55_prodigal-single_19
                     8"
     CDS             181337..182533
                     /product="Holliday junction resolvasome, helicase subunit
                     n=1 Tax=Eubacterium rectale M104/1 RepID=D4JQB2_9FIRM"
                     /codon_start=1
                     /transl_table=11
                     /translation="MKSAVKYYAAIAATVIDIGLIALFIILEILTCSGILIKPIAFQA
                     VDTTKIMFFKIVWIILIVICTILFILITNIRRKLRDEYEYDKNGVSREYGHFEKLSAS
                     ERKEIEKQKMIDAERILDSQTLKNITHKGSKCPQADMDAMIGLDSVKTQMTEIAARMT
                     YEKKEWKRNGNKGKFKPKEAMHMIFMGEPGTGKTTVARIMAGFLYKNGYIRKNQSIEV
                     DGNFLKGLTPGESNKKTKMLIKKSMGGVLFIDEAYSLLASGGGQETIATIVKEMEDHR
                     DDLVIILAGYDKEMKQLVNSNPGIESRVKYYLWFGDYTMGDYQKMFLQLAHKRNLQVS
                     SECLSAVVKRLKYEKTLPHFGNARAVRNLFEKTLDKHAMRVVNEHAAVDKLTADDVPD
                     IEKRHN*"
                     /db_xref="UniRef100_D4JQB2"
                     /db_xref="era:ERE_35450"
                     /db_xref="D4JQB2_9FIRM"
     gene            182637..182978
                     /locus_tag="js4906-26-2_S25_scaffold_55_prodigal-single_19
                     9"
     CDS             182637..182978
                     /product="Putative uncharacterized protein n=1 Tax
                     =Eubacterium rectale M104/1 RepID=D4JQB3_9FIRM"
                     /codon_start=1
                     /transl_table=11
                     /translation="MKKKTGLILAAVGAGAGFLAGRFVERIVTVKSLVDRIEDIGGSD
                     DLEDYLYDRYGKNNGEDEDEDELYDEDGDIEEDDDDADNEEDEDDEDKIPSVKVMEMS
                     DEEFKKFIREL*"
                     /db_xref="UniRef100_D4JQB3"
                     /db_xref="era:ERE_35460"
                     /db_xref="D4JQB3_9FIRM"
     gene            183043..184416
                     /locus_tag="js4906-26-2_S25_scaffold_55_prodigal-single_20
                     0"
     CDS             183043..184416
                     /product="Predicted ATPase related to phosphate
                     starvation-inducible protein PhoH n=1 Tax=Eubacterium
                     rectale M104/1 RepID=D4JQB4_9FIRM"
                     /codon_start=1
                     /transl_table=11
                     /translation="MVKAYILDTNILLDSPRAIFGFDDNTVIITGTTLQELDSKKTAP
                     GELGFNARETCRIIEKLRLKGDLTAGVPMDNAGVFKIILNAGQWHMPSGYSGDKPDNQ
                     IINTVLDIKKNQGHMFNQVILVTNDTSMRINASVCAAACGFSDFVESYRNDHVSSAEM
                     YTGKRELHVSKEAIDYIYKNKMLPPEAIFRGDTPEPVENEFFILQSDQSSALAVYRNH
                     ELKLIDTKTLHPCHIQPKNASQTFALWALMQPVEEIPFVILKGPAGTAKTFLSLAAGL
                     DQTYDSKTHRSYDSVLISRNNVMADADFGYLPGELEDKMNPLLAPFFDNLESLLRGNS
                     DEDRECISRQIEDMIDSGVIEICALAYMRGRSITNKFLIVDETQNATRSQIRDIITRA
                     GAGCKIVICGDPEQIDAHNLDKLNNGLVFASEKMKGSPVCAQISFTEEESVRSELAKE
                     AIKRLTL*"
                     /db_xref="UniRef100_D4JQB4"
                     /db_xref="era:ERE_35470"
                     /db_xref="D4JQB4_9FIRM"
     gene            184521..185003
                     /locus_tag="js4906-26-2_S25_scaffold_55_prodigal-single_20
                     1"
     CDS             184521..185003
                     /product="Putative uncharacterized protein n=1 Tax
                     =Eubacterium rectale M104/1 RepID=D4JQB5_9FIRM"
                     /codon_start=1
                     /transl_table=11
                     /translation="MTLTNVRIVQNDNRIMIIIDNPSQKDVDAVQEAFGAESAIKRLA
                     GLKTPTEAEPQIPAPVQETQPVQQNIPQQNVQNVSQQTVAQSSPEPAARTPEMSAKEL
                     LADRTAQSALGLREVLWRLGTCLYPNTDRKPFDAWFDRTSKEEHAAKYQEFAKQIMAA
                     *"
                     /db_xref="UniRef100_D4JQB5"
                     /db_xref="era:ERE_35480"
                     /db_xref="D4JQB5_9FIRM"
     gene            185199..186527
                     /locus_tag="js4906-26-2_S25_scaffold_55_prodigal-single_20
                     2"
     CDS             185199..186527
                     /product="Transposase, IS605 OrfB family n=1 Tax
                     =Ruminococcus albus (strain ATCC 27210 / DSM 20455 / JCM
                     14654 / NCDO 2250 / 7) RepID=E6UJI5_RUMA7"
                     /codon_start=1
                     /transl_table=11
                     /translation="MKIVSSYAVEIKHINKLFRQTIKIYNNAISFCVKVFEENWNVLE
                     TLNAGNKERFVYADSLIHSTKSNTAVYPEFDVRFHKMPSYLRFAVINAALGYLSSYHS
                     NLDDWKSADTDSKVPMLQMHLNKLPTFYKKNMYVDDGTKDAVKLKLFVNNDWNWIEIQ
                     LKHTDMVNIQKHMQNAKISVPTLEKKNKKWFLRFAFEEKVELNKIKLEEQHILAVDLG
                     INTDATCSVMNIDGAILAREFIDFASDKDRLYHTLNKIKKVQQKYGSNNITKLWRYAK
                     FHNEELARKIANTITETAVKYNCDVIVFEYLDIKGKKRGSKNQKLHMWKKNTIQNLTE
                     HKAHKNGIRISRICAWGTSRLAFDGSGRVMRGKDAGLNTYELCRFSNNKIYNCDLSAS
                     YNIGARYFIRELQKSMSVKMWSDIAAKVPECQKRTQYTYATLLKINKIAL*"
                     /db_xref="UniRef100_E6UJI5"
                     /db_xref="ral:Rumal_3371"
                     /db_xref="E6UJI5_RUMA7"
     gene            186765..187910
                     /locus_tag="js4906-26-2_S25_scaffold_55_prodigal-single_20
                     3"
     CDS             186765..187910
                     /product="Putative uncharacterized protein n=1 Tax
                     =Eubacterium rectale M104/1 RepID=D4JQB6_9FIRM"
                     /codon_start=1
                     /transl_table=11
                     /translation="METSIFATKSEIREHKNPSFGNVHIIGLDMGYSGVKCFHENGNF
                     VFPNYCQKIEGEIFGDLSRNDLIYEDLKSGDRYYVGALAIKSLSEDSTVAEDKILGRN
                     HYGHMDFLIKFRTALGLARWDIPEDEPLFIQTGLPPAYIKTDEMLLRNAIQQSHDFAL
                     ISCGKRKEFHIDITAEDVDVMYQPMGTFYSVTTDQFGNLTNDLKTFRNSDLLVFDCGF
                     KTLDKFVIQNKKLEEKDTDENLGMKRILEETRNSMQEDLKKKGYSVSVSLPAMQQCLK
                     NGVVRINDRINFTVKEFPIEEYLKKANELICKEAFDSIKDYVFSIKYLIMTGGTGSAW
                     YGYFKDKLKGIHTLKVISGDYNSNLPAFYANARGYYMYRLTQFKVKR*"
                     /db_xref="UniRef100_D4JQB6"
                     /db_xref="era:ERE_35490"
                     /db_xref="D4JQB6_9FIRM"
     gene            187933..188559
                     /locus_tag="js4906-26-2_S25_scaffold_55_prodigal-single_20
                     4"
     CDS             187933..188559
                     /product="Putative uncharacterized protein n=1 Tax
                     =Eubacterium rectale M104/1 RepID=D4JQB7_9FIRM"
                     /codon_start=1
                     /transl_table=11
                     /translation="MKKMSVPFYLYRQHDMDLINIYRRDGFKFQKEVKKAIVEYANGR
                     IYQLTIPDNLPIKSGYIAKSIPMHLTLNPNNEEELKAVNMLMNTRKGFRCQLIKAIFR
                     ISLQTLPLSSFNKGSSDGFVFKRPDIDEVMQESLAEQTKTKKNSVSVDIPEQIPVPKP
                     QSVKKDTINTNSDKAEESKAPIVDEYNAQPDDQDELAAIFGQMDSLTH*"
                     /db_xref="UniRef100_D4JQB7"
                     /db_xref="era:ERE_35500"
                     /db_xref="D4JQB7_9FIRM"
     gene            188588..189001
                     /locus_tag="js4906-26-2_S25_scaffold_55_prodigal-single_20
                     5"
     CDS             188588..189001
                     /product="Putative uncharacterized protein n=1 Tax
                     =Eubacterium rectale M104/1 RepID=D4JQB8_9FIRM"
                     /codon_start=1
                     /transl_table=11
                     /translation="MENFTTDEELLKDENYSANAEDIADEDVLEETSEEESEENNSNG
                     DIRTAILMMNELKVHCEKKKIPMFSTIADVDEEKHTAKYITRTLTPFMARKNIVNDKI
                     TKFNAGVNGEFYLKVTAPGNSQIADLADTFTEENL*"
                     /db_xref="UniRef100_D4JQB8"
                     /db_xref="era:ERE_35510"
                     /db_xref="D4JQB8_9FIRM"
     gene            189119..189187
                     /locus_tag="js4906-26-2_S25_scaffold_55_prodigal-single_tr
                     na_8"
     tRNA            189119..189187
                     /product="Pseudo"
     gene            189298..189570
                     /locus_tag="js4906-26-2_S25_scaffold_55_prodigal-single_20
                     6"
     CDS             189298..189570
                     /product="Bacterial nucleoid DNA-binding protein n=1 Tax
                     =Eubacterium rectale M104/1 RepID=D4JQB9_9FIRM"
                     /codon_start=1
                     /transl_table=11
                     /translation="MTKAELVSAMAEKTGLTNKDAAAAVNAFTESVKDALVKGDKVQL
                     VGFGTFEVAERAARMGRNPSTGESIQITASKTAKWKPSSALKSDLN*"
                     /db_xref="UniRef100_D4JQB9"
                     /db_xref="era:ERE_35520"
                     /db_xref="D4JQB9_9FIRM"
     gene            189992..190062
                     /locus_tag="js4906-26-2_S25_scaffold_55_prodigal-single_tr
                     na_9"
     tRNA            189992..190062
                     /product="Trp"
     gene            190160..190233
                     /locus_tag="js4906-26-2_S25_scaffold_55_prodigal-single_tr
                     na_10"
     tRNA            190160..190233
                     /product="Glu"
     gene            190538..190858
                     /locus_tag="js4906-26-2_S25_scaffold_55_prodigal-single_20
                     7"
     CDS             190538..190858
                     /product="hypothetical protein"
                     /codon_start=1
                     /transl_table=11
                     /translation="MFYGVSLCRDKCCINYDDSSSTKGGVIVIKYINSTIYRSCAEWD
                     VLKRCVCSNACHVVPFTNKTYILAKSKDKDFSKDKYFKKYFKSKSVCDHEFTNSLLSC
                     NMGT*"
     gene            191265..191972
                     /locus_tag="js4906-26-2_S25_scaffold_55_prodigal-single_20
                     8"
     CDS             191265..191972
                     /product="Putative uncharacterized protein n=1 Tax
                     =Eubacterium rectale M104/1 RepID=D4JQC0_9FIRM"
                     /codon_start=1
                     /transl_table=11
                     /translation="MAYQIKAQTLPVGEEAVIKGTLGFSRWLTQLLDGEDLQKSIAAE
                     RQRGSQYPNMNVRCEAELLNPEVVLKDAQPNGTEKYLHERIFSKKDGTMCFRLERNKT
                     LPKFGVRQQDGTIKEFDPEGKHFGEGNVVTAYYKVYQPKSFANKGVGLQAIVFENEPI
                     YYQGAGLPGGEWTRLPKEETAAAPAQTAPQAAAPAPATPAAPQSAPADPWATQAAAPA
                     AAPSNDGFAPAADSPWN*"
                     /db_xref="UniRef100_D4JQC0"
                     /db_xref="era:ERE_35530"
                     /db_xref="D4JQC0_9FIRM"
     gene            192100..194730
                     /locus_tag="js4906-26-2_S25_scaffold_55_prodigal-single_20
                     9"
     CDS             192100..194730
                     /product="Type IV secretory pathway, VirD4 components n=1
                     Tax=Eubacterium rectale M104/1 RepID=D4JQC1_9FIRM"
                     /codon_start=1
                     /transl_table=11
                     /translation="MAKKKKSSGPGPIKEFIATMLEPDENGKLKNMTMFAIMNVFIVP
                     IILYEGIKIGLYPASGAESIVGGFTHNIIKILEMRKNYSNIQGASYGFQPGGLVLLLC
                     IWGFFFVYNFVRIDRDKRKSSNSKGNAHWNTLRKYNPVFVYPKGAAEPQMSVPDDCDE
                     PGNMILGRMSASQPICFDMHQKGGTNVYCNTLIVGSTGTGKSFGFVKPNVMQFNCSYV
                     ITDPAGDLTRECGPGLVHEGYNVKVFNVAEMKYSCRYNPFRYVRSEQDIMTMINVFMQ
                     NTDDSESGKGDQFFTKAEQCLYLAMAFYIYTVYKDQPEKQTFNTMFDMYQMANASEDS
                     KRENEVNEFDKLFIELAKTDPLNPALKFYRIFKKGTGKTLKSILISAGVRLSFLAIPD
                     VANLLSGDDLELETLGDRKSAIFMIIKAEDATYNFITAMLFTQMFETQYYVAGQLNPN
                     ALLLTKGTCTALKSEKFVTPKQEQDAREKLEKERQMYMAAKYEEDDPNDPKFTTEYDE
                     DGFLPYPKCRLVYEDPDTKEKKVLKEFLGKRECDMFMDCIKNGTIKRGKKHLTSHLRF
                     ILDEFANIGKIPDFDKKIATFRKYWISSDIIIQSLDQLRKMYEDNIGLIIGNCNIIIC
                     LGTTDKEDSEFFSELLGQKTVDVVSHNFDNKGIFVGTTGGNYSADAENLMRPEDVRSM
                     KPDECLIIINTQQPFKAKKYPATAHPNYKLLYDDHKNPDSDEYVPPFEYQRIFKVTPM
                     EQKGVTAEELLGTAPAQQAAKKTGRVHVGPAKKSVPADGYSAVAENKHFNKPKTESKV
                     RDTSVTEMMGVTPDENGNVRIEDIAEKNPEAAEKMNANLLDMYKKAEIKIDENNQVSF
                     LGNSINGNPPIISDVYDDFL*"
                     /db_xref="UniRef100_D4JQC1"
                     /db_xref="D4JQC1_9FIRM"
                     /db_xref="era:ERE_35540"
     gene            194967..195320
                     /locus_tag="js4906-26-2_S25_scaffold_55_prodigal-single_21
                     0"
     CDS             194967..195320
                     /product="Putative uncharacterized protein n=1 Tax
                     =Eubacterium rectale M104/1 RepID=D4JQC2_9FIRM"
                     /codon_start=1
                     /transl_table=11
                     /translation="MKNQITGKITGAINKASMFTGACLATGLMMLENAMAEEKGFTGY
                     TNAPDGAKVVDGTKSFMGTAGTFIGAIWVIAAVFTLVMAIRNEDNEGRNKALLNVVCG
                     GVLCSLSLIFTLFFS*"
                     /db_xref="UniRef100_D4JQC2"
                     /db_xref="era:ERE_35550"
                     /db_xref="D4JQC2_9FIRM"
     gene            195361..196101
                     /locus_tag="js4906-26-2_S25_scaffold_55_prodigal-single_21
                     1"
     CDS             195361..196101
                     /product="Putative uncharacterized protein n=1 Tax
                     =Eubacterium rectale M104/1 RepID=D4JQC3_9FIRM"
                     /codon_start=1
                     /transl_table=11
                     /translation="MFNHIFLSAFNLPMLLGITQPTAGGGMDAAKSQVSTLNSTVQGF
                     AGAVGAVLIAVAIMKYIMSIADESPQSKMNATLMLGGGIFFISMSGVLSVLNLNGNTI
                     PSADTVAKHIVDILASLITYAGGGLLALGVFMYVMAISQENSDQQHKASTILGISTCM
                     LAFASFKNSIKNFVTSGDGDSAVSLAIGCITGVATVVGGGILVLAVFRFVMSIREENS
                     QDAHKATLQFGVAIALLGFSGVLRLFGL*"
                     /db_xref="UniRef100_D4JQC3"
                     /db_xref="era:ERE_35560"
                     /db_xref="D4JQC3_9FIRM"
     gene            196164..197045
                     /locus_tag="js4906-26-2_S25_scaffold_55_prodigal-single_21
                     2"
     CDS             196164..197045
                     /product="Putative uncharacterized protein n=1 Tax
                     =Eubacterium rectale M104/1 RepID=D4JQC4_9FIRM"
                     /codon_start=1
                     /transl_table=11
                     /translation="MTYLTTMVYAFIMTHMPVQLSNAIANLVDNLFTNWATGILKSTY
                     NTDSIETATSLVKLSNSVYADLFSIVNSVFGAVKPVGFALVTTFFLIHMFHMATNEQI
                     TIESLAKLFIVLIVTVGIVGNLDSIINILLQIGDDIIGGISNVSDLDDPGVDELVDKL
                     KDDGILGFTMWLSSIIVWLMHIVATVIIYMGAISRALDVGWRIALAPIAAANAFEGGA
                     NSNAMRYLKSLFGAILAGAAMIIIMQAGFTLSRAFFGNSGSSYSGFTRLLLSSAAMLA
                     TGMTATGASAKVKEVVG*"
                     /db_xref="UniRef100_D4JQC4"
                     /db_xref="era:ERE_35570"
                     /db_xref="D4JQC4_9FIRM"
     gene            197057..197473
                     /locus_tag="js4906-26-2_S25_scaffold_55_prodigal-single_21
                     3"
     CDS             197057..197473
                     /product="Putative uncharacterized protein n=1 Tax
                     =Eubacterium rectale M104/1 RepID=D4JQC5_9FIRM"
                     /codon_start=1
                     /transl_table=11
                     /translation="MAISRKTQKDIGQYEPKFIGPFTGRQSAAVGIGGALCFATCYVL
                     KQMNLDAMTMFMICALIIIPFFVFGWIKPYGLKVEDFIKEYYHYHYISPHIRPYETVT
                     GLDTVEWNDPEKENEDSKNKKQAYIHKKNKDYPEYL*"
                     /db_xref="UniRef100_D4JQC5"
                     /db_xref="era:ERE_35580"
                     /db_xref="D4JQC5_9FIRM"
     gene            197585..199543
                     /locus_tag="js4906-26-2_S25_scaffold_55_prodigal-single_21
                     4"
     CDS             197585..199543
                     /product="Orf26 family protein n=1 Tax=Clostridium sp. CAG
                     :413 RepID=R6NSX0_9CLOT"
                     /codon_start=1
                     /transl_table=11
                     /translation="VADKNKKQSNQNNKNQSKIAKTVQTSIPYVRVYDDTNTNGGIIE
                     VEDGYFTKSYFLFDANYSDAGDDRQEEILETFEKILSTFTHDVTYEITVNNRTLDQEA
                     FNRRVLMAYQSDGHDDFRIEHNNLVLEKMQEGKNNLKAEKYFTVGVHASDVKEAMTKF
                     SGIEKTVSLKFKKINMEGLKAMSLKDRLNILHDIYNNGREDEFEKIYDLNAIVSQGIT
                     TKDIIGPSYFDFKPNGKVNYMMIGDTYARAMFLKSIPATLSSVLIESLTSISANVLVS
                     VYYDAQPQEKAVAFASGQVTNIGGEVVKQQKSLSRSGADPSLISSKLDTAHRDAKELL
                     ADLTNDNQNLFHVTLVAVLFAQNKEDLEFYTKQIQVRAKEHICSMEILSTQQEQGLDS
                     ALPLAKRLIKTKRVMTSYTASAMQPFSSQELQYKNGFYYGLNQSSKNLIMYNRSAGTN
                     QNGVILGPPGTGKSFAAKMEMYQAFLNTDSQIFVIDPEREYVKIAQEFGGTVFPIEPG
                     GDVYINPLDLDITKSDEGDPFAQKVDFVIAMIESMLGGRNQLSGVLTGIIDSVLQELY
                     SPYFKHLREKHLTIDTEQCPTLEDFYNLLRSKKEPEAKNLAASIKMYCVGTLNLFAHR
                     TNINTRDTLEPIFRNLDFRSVLTIFGTV*"
                     /db_xref="UniRef100_R6NSX0"
                     /db_xref="R6NSX0_9CLOT"
                     /db_xref="ral:Rumal_3886"
     gene            199540..199977
                     /locus_tag="js4906-26-2_S25_scaffold_55_prodigal-single_21
                     5"
     CDS             199540..199977
                     /product="hypothetical protein n=1 Tax=Butyrivibrio
                     fibrisolvens RepID=UPI0003B64E39"
                     /codon_start=1
                     /transl_table=11
                     /translation="MITNKKRNIRTMFYIDEFYLLLRQPSAAAYLQMIWKRARKWMGT
                     PTGITQNIADLLASNEGNTILQTSDFALILSQAPIDRAELSNLYNINEEMQEYITNAN
                     PGEGLIKTSRTIVPFENHVPVDSAIYKLLSTKAEDAEDTTEIM*"
                     /db_xref="UniRef100_UPI0003B64E39"
                     /db_xref="R6NSX0_9CLOT"
                     /db_xref="rch:RUM_20000"
                     /db_xref="UPI0003B64E39"
     gene            complement(200050..200349)
                     /locus_tag="js4906-26-2_S25_scaffold_55_prodigal-single_21
                     6"
     CDS             complement(200050..200349)
                     /product="Putative uncharacterized protein n=1 Tax
                     =Eubacterium rectale M104/1 RepID=D4JQC6_9FIRM"
                     /codon_start=1
                     /transl_table=11
                     /translation="MEMTMYQFTDINIWCFAEADQLAAMKAYLDKHNSKLHYTGVFSR
                     LMYHKIKFYPISKSVFGKIFLRTIVRMKYRKNECLLPQKEFLKLFLLNGAEDIKR*"
                     /db_xref="UniRef100_D4JQC6"
                     /db_xref="era:ERE_35600"
                     /db_xref="D4JQC6_9FIRM"
     gene            complement(200975..203182)
                     /locus_tag="js4906-26-2_S25_scaffold_55_prodigal-single_21
                     7"
     CDS             complement(200975..203182)
                     /product="Oxygen-sensitive ribonucleoside-triphosphate
                     reductase {ECO:0000313|EMBL:CBK95296.1}; EC=1.17.4.2
                     {ECO:0000313|EMBL:CBK95296.1};;  TaxID=657317
                     species="Bacteria; Firmicutes; Clostridia; Clostridiales;
                     Eubacteriaceae; Eubacterium.;" source="Eubacterium rectale
                     M104/1.;""
                     /codon_start=1
                     /transl_table=11
                     /translation="MKIIKRSGMEVDFDVTKIAAAVRKANGSVADYEKISEDEIIKLS
                     ETIENACSNMQHTPTVEDIQDMVENQLMSMKKFTLARNYITYRYRRELVRKSNTTDDQ
                     ILSLIECNNEEVKQENSNKNPTVNSVQRDYMAGEVSKDITKRFLLPADIWDAHEKGLI
                     HFHDADYFAQHMHNCCLVNLEDMLQNGTVISGTMIDKPHTFATGCNIATQIVAQIASA
                     QYGGQTIALSHLIPFVDASRKKIRNRIAMNFNKTGVVVTDDKLDKIVEAELDEEISRG
                     VQMIQYQLITLMTTNGQAPFVSIFMNIGDCRSEQEKADFVKVSAEIFNQRIKGVKNEK
                     GIYVTPAFPKLLYVLDECNIHEDSPYFWLTQLAAKCTAKRMVPDYISAKQMRELKDGN
                     VYGCMGCRSFLTVDRYSETVGNISKAKNFDEHKGHVYFGRFNQGVVTLNLVDVACSSG
                     RDMDKFWEILDERLELCHRALRCRHERLLGTKSDVAPILWQHGGLARLGKGEVIDPLL
                     FNGYSTISLGYAGLCEMCRYMLGKSHTDPSATPFALKVMQKLNDACNKWKAVENIDYS
                     IYGTPLESTTYKFAKCLQKRFGIIEGVTDKNYITNSYHVHVTEQINAFDKLKFESQFQ
                     KLSPGGAISYVEVPDMQTNIPAVIAVIQYIYDNIMYAELNTKSDYCEVCGYDGEIKVV
                     EDEKSHKLVWECPHCGNRDQNKMSVARRTCGYIGTQFWNQGRTQEIKERVLHL*"
                     /db_xref="D4JQC7_9FIRM"
                     /db_xref="era:ERE_35610"
                     /db_xref="UniRef100_D4JQC7"
                     /db_xref="1.17.4.2"
     gene            203352..203783
                     /locus_tag="js4906-26-2_S25_scaffold_55_prodigal-single_21
                     8"
     CDS             203352..203783
                     /product="Putative uncharacterized protein n=1 Tax
                     =Eubacterium rectale M104/1 RepID=D4JQC8_9FIRM"
                     /codon_start=1
                     /transl_table=11
                     /translation="MRMMTNQEAKSLAKLYHKEETYKHVRRVAKYVQSDRMIPNNMQN
                     DCITLAYLHDLCEDTEFADSNAYKTLHEPLKTALLLLTHDKENMSYDEYCKRIKDSVN
                     TPAGKLAWFVKIADMKDHLNKTDTLTDKLKEKYLSGLRYLL*"
                     /db_xref="UniRef100_D4JQC8"
                     /db_xref="era:ERE_35620"
                     /db_xref="D4JQC8_9FIRM"
     gene            203797..204402
                     /locus_tag="js4906-26-2_S25_scaffold_55_prodigal-single_21
                     9"
     CDS             203797..204402
                     /product="Putative uncharacterized protein n=1 Tax
                     =Eubacterium rectale M104/1 RepID=D4JQC9_9FIRM"
                     /codon_start=1
                     /transl_table=11
                     /translation="MKNKYLTTLIITLAITSALTGCANGPLARKAVIQDKTIKEQIDE
                     KRSCENQNTEIPSKKGTETEKETESENIDKQFSQDDICTFIYRMLVKMKYITNDAADI
                     ENKTITAKDFSELLINAGFEYKPFDISDLAEGSVCVTDSGASLCIYADKDKNIYTLCA
                     YDAEENSSIKTYTKEDVEKMKFKGMFLYKTVPIKNQGEQKK*"
                     /db_xref="UniRef100_D4JQC9"
                     /db_xref="era:ERE_35630"
                     /db_xref="D4JQC9_9FIRM"
     gene            204402..204764
                     /locus_tag="js4906-26-2_S25_scaffold_55_prodigal-single_22
                     0"
     CDS             204402..204764
                     /product="Response regulator containing CheY-like receiver
                     , AAA-type ATPase, and DNA-binding domains n=1
                     Tax=Eubacterium rectale M104/1 RepID=D4JQD0_9FIRM"
                     /codon_start=1
                     /transl_table=11
                     /translation="MAKILIVDDAAFMRMMLKDILTKAGHEIAAEAGNGNEAAEKYIE
                     FHPDLVTMDITMPDCDGLEGLSKIMETNSNAKVVMCSAMGQQAMVLDAVKRGAKDFIV
                     KPFQAEKVITSINNVLNN*"
                     /db_xref="UniRef100_D4JQD0"
                     /db_xref="era:ERE_35640"
                     /db_xref="D4JQD0_9FIRM"
     gene            204804..205943
                     /locus_tag="js4906-26-2_S25_scaffold_55_prodigal-single_22
                     1"
     CDS             204804..205943
                     /product="Putative uncharacterized protein n=1 Tax
                     =Eubacterium rectale M104/1 RepID=D4JQD1_9FIRM"
                     /codon_start=1
                     /transl_table=11
                     /translation="MKKTEILELKKRFKKDDVTISKVAGCYVNADKNIVFTFNRQMLT
                     MDDEDFFKYLDIAKKSLSGSLGNNLFNLDFPLDEEKIGGKQQSLMALRDSDLADEDML
                     TAYYEHVIDTYDHTGNYFIVLFLDNYDVMTKTEDKKKLDESEETFKYLICAVCPVDLS
                     KAALGYNETMNQIKSRERDWVVGAPESAFMFPAFNDRSTDIHSALFYSKKSRDIHTEF
                     IENGLGCKSVISSDEKRDTIQSTIANNIGDSADIESAILGVYIDIEKQASDNGIEDIS
                     NYRISQDVLEKTLDDNGMPDTVIKAVKEACNEIFPDGEIWGSDIVDEKYMKKNKLLID
                     YKELAAENARLGKELDKKYSAEDLKRKLSSYTGENDIKSFLDYIA*"
                     /db_xref="UniRef100_D4JQD1"
                     /db_xref="era:ERE_35650"
                     /db_xref="D4JQD1_9FIRM"
     gene            205995..206924
                     /locus_tag="js4906-26-2_S25_scaffold_55_prodigal-single_22
                     2"
     CDS             205995..206924
                     /product="Putative uncharacterized protein n=1 Tax
                     =Eubacterium rectale M104/1 RepID=D4JQD2_9FIRM"
                     /codon_start=1
                     /transl_table=11
                     /translation="MENLVANTFIAGGPASGKTTLIKKLVNDLFQRSDVQIFAINTHG
                     EISHDNKENLYMHRVNPYVMYTNDTLDSECKDNILVNKRDLLKDIHKLAAKKVITPKQ
                     MLMLSMIITSLYSEKEVDLKYFKEKNAFFDEDIKELHTVAETISKMSIICSGNKYFEN
                     YDDNKKYVPYCYSVGESNIESEIKELCLFDYIYERMAINCANKKESYLFIDDVLELIN
                     EDENTFGVILTLAKRCRMLNSHIIMTDSFDAKRMQLSRNSTYLYRLVGMCTDVYCLKT
                     NDNICDTLSCMNFDGKLLEKTKKLNIGETIRLH*"
                     /db_xref="UniRef100_D4JQD2"
                     /db_xref="era:ERE_35660"
                     /db_xref="D4JQD2_9FIRM"
     gene            206934..207080
                     /locus_tag="js4906-26-2_S25_scaffold_55_prodigal-single_22
                     3"
     CDS             206934..207080
                     /product="Putative uncharacterized protein n=1 Tax
                     =Eubacterium rectale M104/1 RepID=D4JQD3_9FIRM"
                     /codon_start=1
                     /transl_table=11
                     /translation="MAKICPESGERVIYLTCLECENQACRTNAKEKDNERNQKLNGNN
                     TERK*"
                     /db_xref="UniRef100_D4JQD3"
                     /db_xref="era:ERE_35670"
                     /db_xref="D4JQD3_9FIRM"
     gene            207034..207327
                     /locus_tag="js4906-26-2_S25_scaffold_55_prodigal-single_22
                     4"
     CDS             207034..207327
                     /product="Putative uncharacterized protein n=1 Tax
                     =Eubacterium rectale M104/1 RepID=D4JQD4_9FIRM"
                     /codon_start=1
                     /transl_table=11
                     /translation="MKEIKNLMETIQKENKNAIVVWSEDTANGLSVSIQMNGKTESFM
                     TMALHMICSIAVTMDVTPVEILDTFKQLCTDNPEVINDVMETLKRDLPSDMPS*"
                     /db_xref="UniRef100_D4JQD4"
                     /db_xref="era:ERE_35680"
                     /db_xref="D4JQD4_9FIRM"
     gene            207339..207656
                     /locus_tag="js4906-26-2_S25_scaffold_55_prodigal-single_22
                     5"
     CDS             207339..207656
                     /product="Transposase n=3 Tax=Lachnospiraceae RepID
                     =E5VK10_9FIRM"
                     /codon_start=1
                     /transl_table=11
                     /translation="MLITGTKGDYYHKTVLNKILKEGTLEAIFDHIHIFVDVLQTVAP
                     CDVVKTIKSVSAIELFKAFPQLKQFYARCGVLWSRGYFVSTIDHISETAVIKYIEEQK
                     NDN*"
                     /db_xref="UniRef100_E5VK10"
                     /db_xref="E5VK10_9FIRM"
                     /db_xref="aar:Acear_1974"
     gene            207646..209259
                     /locus_tag="js4906-26-2_S25_scaffold_55_prodigal-single_22
                     6"
     CDS             207646..209259
                     /product="Putative uncharacterized protein n=1 Tax
                     =Eubacterium rectale M104/1 RepID=D4JPL7_9FIRM"
                     /codon_start=1
                     /transl_table=11
                     /translation="MTIDEEFDKFLKQFHKLSDRHILVAETDMSCSDIQKVIKLSDRI
                     RKAGNELVGLMKKNYDQLMRTKRYRGLLKLYGSTKDKQKCKIFANQLNEMQKQYNVTW
                     DYCRRSMIPIGKKYGINAVFTLAKAEDVWHGVEKCLYGNGKTLHFSKHGDLPCIRAKQ
                     INRGIPISIKNNQLQFKLDKSVFGIQVKDRFQTDEVNAVLDYLASPETTDRKVVQTLL
                     EETCCISTYRPCYATLVPKLIRGKYRVYLHLTIEGRAKPKYDRFGNPRHKYGTGIIGA
                     DIGTQTVAYTSDTETGLKNLSERGNSIQTSERLERLYFRAMDRSRRATNPQNYNDDGT
                     VKKGKKIWNYSNHYKKLKTKHAEFCRINAINRHLAINEDANHLRSIGDVFITESKNAA
                     KLMKRASKTTVNNKGKINKKKRFGKSIKNRCPGGFQAAVENKFKTSGGTYIEVPNNYR
                     ASQYDHTADDYIKKKLSDRMYKLADGTLVQRDWYSSFLLYCYDFKTSDIDKDKCAAKF
                     DKCYSMEKDLIKWIKTNKIKVLNSGIKIT*"
                     /db_xref="UniRef100_D4JPL7"
                     /db_xref="era:ERE_32840"
                     /db_xref="D4JPL7_9FIRM"
     gene            209645..209869
                     /locus_tag="js4906-26-2_S25_scaffold_55_prodigal-single_22
                     7"
     CDS             209645..209869
                     /product="Thymidylate synthase (EC:2.1.1.45)"
                     /codon_start=1
                     /transl_table=11
                     /translation="MFTHVIENVQIYDRHINNVKDLLTRESVRCCPQLMLDTDKTDFY
                     KFTIDDFVLTDYPVDKIKEKNPQMKFDLGI*"
                     /db_xref="era:ERE_35690"
                     /db_xref="D4JQD5_9FIRM"
                     /db_xref="UniRef100_D4JQD5"
                     /db_xref="2.1.1.45"
     gene            complement(210089..211405)
                     /locus_tag="js4906-26-2_S25_scaffold_55_prodigal-single_22
                     8"
     CDS             complement(210089..211405)
                     /product="Putative uncharacterized protein n=2 Tax=Dorea
                     formicigenerans 4_6_53AFAA RepID=G1WXF1_9FIRM"
                     /codon_start=1
                     /transl_table=11
                     /translation="MSNKVIFNLDELFISVGIDVGADFSWMSIALPNQQFVGKPYKIL
                     HNSIDSLTTAVSKIKEAEELYSLESRIFLESTGIYHYPLFCYLRDKGFNCSVINPIIT
                     KNSTNINIRKVHNDRFDSKKAALVGLKPDLKVSLMPSDLALNCRNLCREYYDLMDNRS
                     AYVNKLQGELRMAFPQYLGIFSKVTINTSLTLLETYTSPSAFLKADKQEIIDIIKSTA
                     RFGLTYAQNKYNAIIQAATDANQFGYIIDSNIKRIRLYISFIRKYDEEINSILESLHE
                     LVDANEDSDFVKQIHLIETFKGAGFLSAVSIMGEIGDFSAFSKPKQLFAYFGLDPAVK
                     QSGKFEGTKVQMSKRGSAIARRVIHTLTLQSISISRNREAKNPVLREYYLKKCDSKPK
                     LVAMGAVSHKVCNMIFAILRDNKPFKIIAPQEHIKQYNSAKCDIAA*"
                     /db_xref="UniRef100_G1WXF1"
                     /db_xref="G1WXF1_9FIRM"
                     /db_xref="sib:SIR_1324"
     gene            211776..211958
                     /locus_tag="js4906-26-2_S25_scaffold_55_prodigal-single_22
                     9"
     CDS             211776..211958
                     /product="Putative uncharacterized protein n=1 Tax
                     =Eubacterium rectale M104/1 RepID=D4JQD6_9FIRM"
                     /codon_start=1
                     /transl_table=11
                     /translation="MSKKKNKVQTISVMSGLEATIMPKFNTHAVGYGKWASRKDKQRK
                     AERKADFSARRSYCGY*"
                     /db_xref="UniRef100_D4JQD6"
                     /db_xref="era:ERE_35700"
                     /db_xref="D4JQD6_9FIRM"
     gene            212180..212509
                     /locus_tag="js4906-26-2_S25_scaffold_55_prodigal-single_23
                     0"
     CDS             212180..212509
                     /product="Putative uncharacterized protein n=1 Tax
                     =Eubacterium rectale M104/1 RepID=D4JQD7_9FIRM"
                     /codon_start=1
                     /transl_table=11
                     /translation="MVKTIEKHIDEIFNLLYGSKKNNKGEYWADVYKDALGSKDNGFY
                     ELFAAYDKAVLKNNLFAYAQTIADLILIGEDLYIGNEKLVKANIAANGIKLLNLCKKM
                     VKEWAIN*"
                     /db_xref="UniRef100_D4JQD7"
                     /db_xref="era:ERE_35710"
                     /db_xref="D4JQD7_9FIRM"
     gene            212571..212858
                     /locus_tag="js4906-26-2_S25_scaffold_55_prodigal-single_23
                     1"
     CDS             212571..212858
                     /product="Putative uncharacterized protein n=1 Tax
                     =Eubacterium rectale M104/1 RepID=D4JQD8_9FIRM"
                     /codon_start=1
                     /transl_table=11
                     /translation="MVKTYLKNHKIGNIEGVKKWAVIHIRFLSGADEDETSFDIENIL
                     SEQGINDLDECFSEFCKEQENHAPVTMITGIEVYASADTKKKLEALTVKEN*"
                     /db_xref="UniRef100_D4JQD8"
                     /db_xref="era:ERE_35720"
                     /db_xref="D4JQD8_9FIRM"
     gene            212860..213456
                     /locus_tag="js4906-26-2_S25_scaffold_55_prodigal-single_23
                     2"
     CDS             212860..213456
                     /product="Putative uncharacterized protein n=1 Tax
                     =Eubacterium rectale M104/1 RepID=D4JQD9_9FIRM"
                     /codon_start=1
                     /transl_table=11
                     /translation="MGERSQIFVRYEDFSGHKILAARYFQYNSDASMISRARGIFDWL
                     KRFDPKCRPKELVRIIDTDFDARDCQISTDLIKEFDDDSDTYTFWTLNYSIFKAMDNQ
                     DGKLFVDVLPDKAVRYAFTDSEGMQILTAAQYMKWHCGKDWQDEWQEQLYLKNKVKTV
                     LSNIDAIDNGDAVLMTEEELQEFTECSYEHLLQNVPFH*"
                     /db_xref="UniRef100_D4JQD9"
                     /db_xref="era:ERE_35730"
                     /db_xref="D4JQD9_9FIRM"
     gene            213567..214397
                     /locus_tag="js4906-26-2_S25_scaffold_55_prodigal-single_23
                     3"
     CDS             213567..214397
                     /product="Putative uncharacterized protein n=1 Tax
                     =Eubacterium rectale M104/1 RepID=D4JQE0_9FIRM"
                     /codon_start=1
                     /transl_table=11
                     /translation="MKTFMKNWNNRIVEDDGCYMSKEAKSFVTAMKNMLKRELAPYGI
                     NVLSLNPNHYDCSGFLEKNGYYVYISYSIPRYGDKINFSASGTGNGVLYREAENEKDF
                     TGGHNHFCALEDLPNFLHQFIDAGIERNSFTGVRVGDHIICADEYDREQNEHEILITT
                     TDETDSDGIILYGIDLTYGDSEETGMVAIHANEFIKRIKPDKQAFFFTFGTAEHFPYQ
                     GGYLIVRARNQTEAIQIFRRSYPDINEDTVNCAFIYNEWGWIDKNNCCTDSICHEIIA
                     *"
                     /db_xref="UniRef100_D4JQE0"
                     /db_xref="era:ERE_35740"
                     /db_xref="D4JQE0_9FIRM"
     gene            214496..215983
                     /locus_tag="js4906-26-2_S25_scaffold_55_prodigal-single_23
                     4"
     CDS             214496..215983
                     /product="Putative uncharacterized protein n=1 Tax
                     =Lachnospiraceae bacterium 2_1_58FAA RepID=F7K046_9FIRM"
                     /codon_start=1
                     /transl_table=11
                     /translation="MVKLFTHTDLDGIGCEILAKIAFGKGVDITNSEVSDINKNIKEF
                     LDNPKNNGIYDKIYITDISINKENAERLSNRPEKVQLLDHHGTALWLNQYPWAHVRVK
                     DKETGILTSGTELMYKNLEKEGLFKSLDNKHCEQLKQFTEAVRDYDTYRFDKMGEDGK
                     LSRDLNDLMFIKGSIPFKNDVYNQLNIGAFPFFSEADRAMLDMSHRKLENYIKDKNEN
                     IEVFTINGYKGGLVYAEQNFSELGNKLCEMNPKLDFIAMVEPTKGFVSIRSRRDDIDV
                     GKDIAAPLGGGGHAKSAGAPLKDEMKLLFRNVLEDAVSAGAIIRNGHLMEVDFSKKSK
                     FFNFETGQLTIPAGITAVDGIFKKNEVDLQNRLKIKSVVIESDIKEIPNGLFANCKNL
                     EAVKFNDSLEKIEGEAFLGCERLQGISLPDSLKNIDNYAFAFCKNLSGMDMSNELYEK
                     LISENKLGDIFMETNLDMNEFMKEKEQEIEDSEIENPDVDNIEQE*"
                     /db_xref="UniRef100_F7K046"
                     /db_xref="F7K046_9FIRM"
                     /db_xref="bmd:BMD_3746"
     gene            216045..218453
                     /locus_tag="js4906-26-2_S25_scaffold_55_prodigal-single_23
                     5"
     CDS             216045..218453
                     /product="Putative uncharacterized protein n=1 Tax
                     =Heliobacterium modesticaldum (strain ATCC 51547 / Ice1)
                     RepID=B0TAF4_HELMI"
                     /codon_start=1
                     /transl_table=11
                     /translation="VNKFTPEQEERLKNFTEKEKDLLKNLDSAKIDTFVHITENNGLN
                     FEQRCQVIYGLEDNFSEEQVSIYAKPEFDEFQMEQIRTGFESGLSMEQVSVYAKPEFN
                     EYQMREIRCGFNEGLSIEQVSVYAKPEFTCVQMSEIESGFKKGLSIEQISMYAKPEFY
                     DYQMNQICRGFKNGLSMEQVSVYAKPEFNSNQMRLIEDGFRNKLSMEQVKAYAKPEFD
                     PNQMWEIENGLDEYKLSIEQVGTYAKPELGVLQMEELKDALRSGLSMEQVGMYAKPEL
                     STNQIYAAMNGLRNGISTDKINDIINSGMSPEEMRDAMFNEVKKDSIGVMVYMTTHKA
                     IENYYSETDAFKFCRTETEAIDLIKERQLNDYQNQQNNNYSYSYKVIGKNGYLSKAIC
                     EDQRVILAPSYDMAKNINAEATVEAEYGDECLEGTMVTLAHHGPRSGNPAPCNTPDVP
                     ELPPFATVVVSHIDLDTLGGIYALQGRKPEDDRFWEAAEMIDVKGVHHIHELDKDIQD
                     KLNAYYAYNDGQPRQRYTEAIDVTKQIDDTYDVVKAIVDINDPKHDKLIAAGKEWAQT
                     REKEVEDQLVYENKDVRVFDTNGIFCAASYFSPNQNTICPATVTYNEKFKSITLAFED
                     GGKQLNAKEIVQELWGPEAGGREGIAGSPRNVEMTKNDLAKLVNELTERQLKLKTEIM
                     PHQYEGNQMLSSLSIPNNIEKIGEGAFKDCSNLSEMLVTNELLAKTDIASAFEGTNLD
                     MEGMEKIVDDFMQTHEGRGMELDANDRIENEPLADIKDKEVDPLELNDKIEDEDTADD
                     FGDL*"
                     /db_xref="UniRef100_B0TAF4"
                     /db_xref="hmo:HM1_2454"
                     /db_xref="B0TAF4_HELMI"
     gene            218569..219246
                     /locus_tag="js4906-26-2_S25_scaffold_55_prodigal-single_23
                     6"
     CDS             218569..219246
                     /product="Putative uncharacterized protein n=1 Tax
                     =Eubacterium rectale M104/1 RepID=D4JQE5_9FIRM"
                     /codon_start=1
                     /transl_table=11
                     /translation="MENTENMTVPVPDRPEIEEIQLELGEITADDVNNEILATNEDGY
                     CPCTIVAMIEALHDVHDEDDFDEITEDQREIVDDITIECCTADIYSIDGDLLNVILTF
                     ETPQDEYLKDLMEMLNTYRQMAEEHVDNKNITIPMFSLNFIPEKYDGKVGATFSFPLS
                     YFRTLDGNDQETQAHLIFNMENASYQQFDIDEDTMAEIEADVLRDIDQKRAVNEAAEE
                     DERPMFQ*"
                     /db_xref="UniRef100_D4JQE5"
                     /db_xref="era:ERE_35810"
                     /db_xref="D4JQE5_9FIRM"
     gene            complement(219254..219622)
                     /locus_tag="js4906-26-2_S25_scaffold_55_prodigal-single_23
                     7"
     CDS             complement(219254..219622)
                     /product="hypothetical protein"
                     /codon_start=1
                     /transl_table=11
                     /translation="MKEQLLSAVCVYAAQFVGRNRFYLIIKACMNHEFSMSGDFRHFL
                     SPIRCFCSLFRRMPNISFLASALCIPDPSDFMGRQFHAPSEAGKQKFVCIYNIHNLIF
                     VQRKNKNCKKISIRYEPYAD*"
     gene            221095..221433
                     /locus_tag="js4906-26-2_S25_scaffold_55_prodigal-single_23
                     8"
     CDS             221095..221433
                     /product="Putative uncharacterized protein n=1 Tax
                     =Eubacterium rectale M104/1 RepID=D4JQE6_9FIRM"
                     /codon_start=1
                     /transl_table=11
                     /translation="MKTNFEETVNARNGINPEANEMFSSIEPYFTEAQFEDVLNASNE
                     FIAGEIACNVMNCVDCMCSACCQKGKHNGWERFFLADAGVLPESIGKSEDCWPIDTME
                     SLGFTQSDFI*"
                     /db_xref="UniRef100_D4JQE6"
                     /db_xref="era:ERE_35820"
                     /db_xref="D4JQE6_9FIRM"
     gene            221447..222082
                     /locus_tag="js4906-26-2_S25_scaffold_55_prodigal-single_23
                     9"
     CDS             221447..222082
                     /product="Putative uncharacterized protein n=1 Tax
                     =Eubacterium rectale M104/1 RepID=D4JQE7_9FIRM"
                     /codon_start=1
                     /transl_table=11
                     /translation="MNNILFKETGIDKNTALIRPLGGARMVHAINCSYIKEWNIEGCT
                     ALDKFNPQKMNVCPTCETLVYLASGAKDYASNKNTYAELVNRFSIYPKLIYNLVFIAK
                     AKLEIVGNRLYIRKKQDVFYIDFNLDDVKLFHNNYCQTARDNNFTDNVGGFHEHSLIN
                     TEPSERFKEAVKQVTKYKYEEAKKAHEKKRKKSKPRITFDQLDNEYWGFES*"
                     /db_xref="UniRef100_D4JQE7"
                     /db_xref="era:ERE_35830"
                     /db_xref="D4JQE7_9FIRM"
     gene            222198..222950
                     /locus_tag="js4906-26-2_S25_scaffold_55_prodigal-single_24
                     0"
     CDS             222198..222950
                     /product="Putative uncharacterized protein n=1 Tax
                     =Eubacterium rectale M104/1 RepID=D4JQF0_9FIRM"
                     /codon_start=1
                     /transl_table=11
                     /translation="MTIKQILEVLNKKIDEGFGCMKIGRMKNDTFCPVVGFSFTDNPN
                     EAALVFRSSAGIGMTVKKLYDGLLCNIVDLEFMRPGMRIVDIEGCPIFDVRYGRDNAI
                     IRMLTDVDVKAFIESRLIPKIPVTYTDNPYEWLFRGKLTPADLAKTNVTKEQMESYTE
                     KYKVFAEYNRCKWLITTVYNGEIYDRTYTGDVLECRTKLLQMMVQKDKDVELTEPHIE
                     RQAPSGLYTLSVSADVLGSKMTCYARPFEMVR*"
                     /db_xref="UniRef100_D4JQF0"
                     /db_xref="era:ERE_35860"
                     /db_xref="D4JQF0_9FIRM"
     gene            223049..223972
                     /locus_tag="js4906-26-2_S25_scaffold_55_prodigal-single_24
                     1"
     CDS             223049..223972
                     /product="DNA modification methylase n=1 Tax=Eubacterium
                     rectale M104/1 RepID=D4JQF2_9FIRM"
                     /codon_start=1
                     /transl_table=11
                     /translation="MANKSIADRLLSAFKGMEFTLKQAYAKCTGVNNESVRARIYENL
                     GVKFLRVRKGVYVAKDQDCVLIEGDGRDLSILEDKSIDCIITDHPWLDKKANKGGSRN
                     FAQYDCFEYTPADFIEKARVLKQGSFLCEIIPAESATNYEYLYRLKKMAEAAGFQYYS
                     KVPWKKGTFVSNTGRKAKNTEDCLIFSLGPARKLRPDKQRGLDANGNPTRFMSGAAGM
                     LPTEFDYQQVSKKDRIAQSEKPVELFETLIGYLTKPEEIVLDQFAGSGVCGEAAINTG
                     RGCVLFEKVHELCDKICDRLGLTAPVMQTVQ*"
                     /db_xref="UniRef100_D4JQF2"
                     /db_xref="era:ERE_35880"
                     /db_xref="D4JQF2_9FIRM"
     gene            224069..224512
                     /locus_tag="js4906-26-2_S25_scaffold_55_prodigal-single_24
                     2"
     CDS             224069..224512
                     /product="Deoxyuridine 5'-triphosphate nucleotidohydrolase
                     {ECO:0000256|SAAS:SAAS00071038}; EC=3.6.1.23
                     {ECO:0000256|SAAS:SAAS00071036};;  TaxID=1263079
                     species="Bacteria; Firmicutes; Clostridia; Clostridiales;
                     Eubacteriaceae; Eubacterium; environmental samples.;"
                     source="Eubacterium rectale CAG:36.;""
                     /codon_start=1
                     /transl_table=11
                     /translation="VLLAKIKIKKLTDTAKTPTRGSEHAAGYDMYADVKEDVQIKPHE
                     TVKIGTGLAMEIPDGYFGAIFARSGLATKEGLRPANCVGVCDSDYRGEYIVAIHNDSE
                     ETRTITAGERIAQLVVMPYLPVTFDEVAELTDTNRGEGGFGSTGK*"
                     /db_xref="R6U006_9FIRM"
                     /db_xref="UniRef100_R6U006"
                     /db_xref="ere:EUBREC_2284"
                     /db_xref="3.6.1.23"
     gene            224529..225266
                     /locus_tag="js4906-26-2_S25_scaffold_55_prodigal-single_24
                     3"
     CDS             224529..225266
                     /product="Putative uncharacterized protein n=1 Tax
                     =Eubacterium rectale M104/1 RepID=D4JQF3_9FIRM"
                     /codon_start=1
                     /transl_table=11
                     /translation="MANLYYGNIAGLSDGDIKTISNSKPADKLVLFGNGEISFDELTA
                     LNEAAAKIEFVKAESEAAMYFILGTNAASAAKGTKVIFLSNIDISDQLAGLAGASVAS
                     SKRKTVRKSRNKAKVEAETTQAEKAEPEADTVEEAKPAETKSKAEEVFPMPEPVKDNS
                     DDDIWITESAKTCFIEQCGLPEALMGRDQIAESVAKIIYKNNSLNEAMDEIKVNYASS
                     IAAAIGEHINDVSMYINNGAVKGRYEK*"
                     /db_xref="UniRef100_D4JQF3"
                     /db_xref="era:ERE_35900"
                     /db_xref="D4JQF3_9FIRM"
     gene            225281..225535
                     /locus_tag="js4906-26-2_S25_scaffold_55_prodigal-single_24
                     4"
     CDS             225281..225535
                     /product="hypothetical protein"
                     /codon_start=1
                     /transl_table=11
                     /translation="MGKYKKALKKLNKAISKNDHASHEPASLTEKISNELQTKNKAKK
                     KQCKSGHYFKGRKEITDCYTIVLTDLHANRRQVSVQEDIT*"
     gene            complement(225781..227253)
                     /locus_tag="js4906-26-2_S25_scaffold_55_prodigal-single_24
                     5"
     CDS             complement(225781..227253)
                     /product="Uncharacterized protein n=1 Tax=Firmicutes
                     bacterium CAG:536 RepID=R5Z414_9FIRM"
                     /codon_start=1
                     /transl_table=11
                     /translation="MATYTLELKLNTKKYSDQRYLENYFQEVAKVGNTVRRFAIRQLT
                     LLKRDKAYKELLCQYVVLKKGPEKQALSKQLSTIVKSYGLTQYDLQKTAIELRHHLKY
                     VHSEVYQKICDSVWKGVEQVLYSTGKQIHYKKWDDFHSFEGKKNTTGIIYRDGKVYIN
                     ASPSRKSHGIALNVLLPNNQNSDHWYYETSALNDKTKYCRIVRKKFNTGWRYYVQLVQ
                     EGTPPLRHAMGTGRIGIDIGTSTVAAVTNTKCHQGIEIRDKEIRKMQRKLERSKWASN
                     PDNYNEDGTIKKGKKTWNYSNRYKKIRNELGTMQRKRSDTLRQWQEAYANLLLEEGNE
                     VYVEDMNFKGLQKRSKKTEKNEKGKTKRKKRFGKSIRNRAPAQFLSILKRKLKYTGGI
                     YYEVNTRTFKASQYDHISDTYRKKKLSKRHNIINREWIQRDLYSAFLLMNSDDTLEHT
                     DRNKCLKNYPHFKAMHNECIARVMQSEEHIPSSFGFKRAT*"
                     /db_xref="UniRef100_R5Z414"
                     /db_xref="R5Z414_9FIRM"
                     /db_xref="gwc:GWCH70_0818"
     gene            complement(227256..227480)
                     /locus_tag="js4906-26-2_S25_scaffold_55_prodigal-single_24
                     6"
     CDS             complement(227256..227480)
                     /product="Uncharacterized protein n=2 Tax=Ferroplasma sp.
                     Type II RepID=T0MD62_9EURY"
                     /codon_start=1
                     /transl_table=11
                     /translation="MPDHVHLLIDCNPRYGIMQCVTDLKWGSAHVLNREFPDIRKKIP
                     SIWTRSCFIATVGSVSLDVVKRYIESQKGK*"
                     /db_xref="UniRef100_T0MD62"
                     /db_xref="tac:Ta0474"
                     /db_xref="T0MD62_9EURY"
     gene            227751..228110
                     /locus_tag="js4906-26-2_S25_scaffold_55_prodigal-single_24
                     7"
     CDS             227751..228110
                     /product="hypothetical protein"
                     /codon_start=1
                     /transl_table=11
                     /translation="MNGVSSARQQTAASTPYFSVKRPGNAEYVNLPDNDYACVNEELS
                     KYEFGETSSCGKCWQETGIFGSYNLDYMKEYCDCLNRNVKAISEHNWGFGFDIRYDKV
                     EHFRIKHIHIEIETELI*"
     gene            228399..229211
                     /locus_tag="js4906-26-2_S25_scaffold_55_prodigal-single_24
                     8"
     CDS             228399..229211
                     /product="hypothetical protein"
                     /codon_start=1
                     /transl_table=11
                     /translation="MAKAKLYAVNILWDVQDDNILSKETLMLLPTLTEIPKEKFSLTE
                     DRLKAAKESHEKMTELINDINDDVVDYLSDTYGFIIESLNYEISDTGFVMDDFAKTDT
                     DVTNLYFAMSLTELAATGIFSEADLKGAVQGELHIEISTDRLHSDNACDAVTCVEVSP
                     TVYSIDDNSFSDTDYRPYELPADILEALIRLSAENTSPADNSDNISGLERILALCGAK
                     IPFDHRGNLTSDGYDAEDKLLKIIDELNKIGAIFETRDHVENYLDGIIHLGF*"
     gene            229225..229425
                     /locus_tag="js4906-26-2_S25_scaffold_55_prodigal-single_24
                     9"
     CDS             229225..229425
                     /product="hypothetical protein"
                     /codon_start=1
                     /transl_table=11
                     /translation="MIREIPNTCPCCGKTSLVDNIFGDKESKIICYDCKLALFGTLAP
                     VMMQQQMTATQAYNFLKVNGQV*"
     gene            229524..229688
                     /locus_tag="js4906-26-2_S25_scaffold_55_prodigal-single_25
                     0"
     CDS             229524..229688
                     /product="Putative uncharacterized protein n=1 Tax
                     =Lachnospiraceae bacterium 2_1_58FAA RepID=F7K034_9FIRM"
                     /codon_start=1
                     /transl_table=11
                     /translation="MAKMRVMVVKYGYAVVDAETEEESLELTRDMKDSDFDWSDFNDA
                     QVVDDNVDFE*"
                     /db_xref="UniRef100_F7K034"
                     /db_xref="F7K034_9FIRM"
     gene            229702..229845
                     /locus_tag="js4906-26-2_S25_scaffold_55_prodigal-single_25
                     1"
     CDS             229702..229845
                     /product="Putative uncharacterized protein n=1 Tax
                     =Eubacterium rectale M104/1 RepID=D4JQF7_9FIRM"
                     /codon_start=1
                     /transl_table=11
                     /translation="MEYVKTNLGIVPLTDYYEMVAVQNGFDSYSEMKEDGYSIEKPQI
                     IVI*"
                     /db_xref="UniRef100_D4JQF7"
                     /db_xref="era:ERE_35940"
                     /db_xref="D4JQF7_9FIRM"
     gene            230060..230353
                     /locus_tag="js4906-26-2_S25_scaffold_55_prodigal-single_25
                     2"
     CDS             230060..230353
                     /product="Putative uncharacterized protein n=1 Tax
                     =Eubacterium rectale M104/1 RepID=D4JQF8_9FIRM"
                     /codon_start=1
                     /transl_table=11
                     /translation="MVTLLVFMKNFCKGMLFGAPLWICGIISELIAMLHTHTFAYGSI
                     LIAALWCGLIVGEIVCNIVSLITGELVSAIKHDIKAAKRRRAKKVAKAAAKTA*"
                     /db_xref="UniRef100_D4JQF8"
                     /db_xref="era:ERE_35950"
                     /db_xref="D4JQF8_9FIRM"
     gene            230518..230682
                     /locus_tag="js4906-26-2_S25_scaffold_55_prodigal-single_25
                     3"
     CDS             230518..230682
                     /product="Putative uncharacterized protein n=1 Tax
                     =Eubacterium rectale M104/1 RepID=D4JQF9_9FIRM"
                     /codon_start=1
                     /transl_table=11
                     /translation="MNEAKLMDMANKLDAMPNNVKFIIVGVITLFFVACFIMTKHLES
                     VIAEELAKDY*"
                     /db_xref="UniRef100_D4JQF9"
                     /db_xref="era:ERE_35960"
                     /db_xref="D4JQF9_9FIRM"
     gene            230806..231111
                     /locus_tag="js4906-26-2_S25_scaffold_55_prodigal-single_25
                     4"
     CDS             230806..231111
                     /product="Putative uncharacterized protein n=1 Tax
                     =Eubacterium rectale M104/1 RepID=D4JQG0_9FIRM"
                     /codon_start=1
                     /transl_table=11
                     /translation="MTGLNTLHQLKGDGIWAVKFMERDINGKESLFGIYQYEPQTGHV
                     TELGQTDYVLAKNNIVDVKINGFTKLITLTAAFPYAFAENKNANTINLDNVKVFTFA*"
                     /db_xref="UniRef100_D4JQG0"
                     /db_xref="era:ERE_35970"
                     /db_xref="D4JQG0_9FIRM"
     gene            231218..232468
                     /locus_tag="js4906-26-2_S25_scaffold_55_prodigal-single_25
                     5"
     CDS             231218..232468
                     /product="transposase n=1 Tax=Butyrivibrio fibrisolvens
                     RepID=UPI0003B4B4DF"
                     /codon_start=1
                     /transl_table=11
                     /translation="MYLTVKQQIKHLSKENYLSLKELCHTAKNLTNEAIYNVRQYYFT
                     EGEFLKYEKNYTLLKNSPNYKTLNSNMAQQILKEVDGSFKSFFGLLKLAKKGKYAFKD
                     CKLPKYLPKDGYTTLVIGFVRLKGNKLIIPFSNSFKKTHKPVEITIPPILLDKKVKEI
                     RIIPKANARFFEIQYTYEAECIQRNLNKNNALAIDLGINNLATCVTSAGKSFIIDGRR
                     FKSINQWFNKENARLQSIKDKQHFGKKTTNRQKAIARDRNNKVNDYMNKAARKVIDYC
                     IKNNIGTLIVGYNETFQRNSHIGKQNNQNFVSIPYGKLREKLECLCELNDIAFVKQEE
                     SYTSKASFWDKDTIPVYNSDNPQVYAFSGKRVHRGLYKRADGKVFNADVNGALNILRK
                     SNVVSLDALYSSGEVDTPIRIRIA*"
                     /db_xref="UniRef100_UPI0003B4B4DF"
                     /db_xref="bpb:bpr_II378"
                     /db_xref="E0S4I3_BUTPB"
                     /db_xref="UPI0003B4B4DF"
     gene            232651..233412
                     /locus_tag="js4906-26-2_S25_scaffold_55_prodigal-single_25
                     6"
     CDS             232651..233412
                     /product="hypothetical protein"
                     /codon_start=1
                     /transl_table=11
                     /translation="LKKKILIIAGILIVAGLGVTAYSVSKMPAKNANGWETTENSLND
                     ADWGSEIESSLDYHVEKVKKSDFEKMSDFEYIDTVKSVLNAYSDKVWVLFLFEDGTGI
                     QYPGADAAEKATYGKFDKNYNATEQIGYVIINGNSVQYEKVPSEMSKESNDLSQAIPD
                     AYKNDYTYVNAKNNIAYIQVLSTNADTRSVANEIVNTVKNVGNYKEIRFCIKCNQNLN
                     YYKWTADGSMETITTPDDSFFIEPDENLENETKSK*"
     gene            233617..234792
                     /locus_tag="js4906-26-2_S25_scaffold_55_prodigal-single_25
                     7"
     CDS             233617..234792
                     /product="Putative uncharacterized protein n=1 Tax
                     =Eubacterium rectale M104/1 RepID=D4JQG2_9FIRM"
                     /codon_start=1
                     /transl_table=11
                     /translation="MAKKEMEWVPFDYNEVEGFSLLKEAKTTSEKKRAFNEIEKYYRE
                     NPKLQGYWLRLVIDLIRCSIPEIDDSDGLLNEMASVKLQSLITGLTKSMLKKKSLMIE
                     PAKFVETVETIVDDVFIKVITEYDPIKMMYQSKPPVSIVAFCEKNRKYAMSEFSAEES
                     GNSNQNYKVDQRVKRAAKAIESRGGQPTINNIMKEIEREKRARAKKEFLDEDKISNNI
                     SVAVVALSMQRQKMFDERSSIYIEGSVAPNIEMAEDITSEDFEKPETHIMKDERKLQI
                     MEALHALPNTEGVQMYLMSNGFVEKDDQLYIVPPEHIKDVAEKFNTSIINAKRTINAV
                     HLTLKRMLEIKDDDMEKDEMTPIDKLLSKTLIPFTDKDDESKEAEEDFLSIIEINDF*"
                     /db_xref="UniRef100_D4JQG2"
                     /db_xref="era:ERE_36000"
                     /db_xref="D4JQG2_9FIRM"
     gene            234897..235601
                     /locus_tag="js4906-26-2_S25_scaffold_55_prodigal-single_25
                     8"
     CDS             234897..235601
                     /product="Putative uncharacterized protein n=1 Tax
                     =Eubacterium rectale M104/1 RepID=D4JQG3_9FIRM"
                     /codon_start=1
                     /transl_table=11
                     /translation="MANNMFDFHNEVHLRGKIFDIVEKKYYTDFFLSCGNNGREYRFK
                     KRNGQYSRDTINVRFFKTEAKTYPKQFKIGERVTVTAVLQNIVDRHTQRGKHLEVWGL
                     NMMSVADDKAKDLNNVQYRGRIVSAKAINDNYIIINVKTVTKKKIKNTRENTKFPFIE
                     KEFVSSTATGMRFPNGGAKDLVYTKYTPGTWVDITGIVQGRKNAKTGKHTQRFVAEKV
                     NIIGEVQKIDLRNQKI*"
                     /db_xref="UniRef100_D4JQG3"
                     /db_xref="era:ERE_36010"
                     /db_xref="D4JQG3_9FIRM"
     gene            235746..236030
                     /locus_tag="js4906-26-2_S25_scaffold_55_prodigal-single_25
                     9"
     CDS             235746..236030
                     /product="Putative uncharacterized protein n=1 Tax
                     =Eubacterium rectale M104/1 RepID=D4JQG4_9FIRM"
                     /codon_start=1
                     /transl_table=11
                     /translation="MKNLSFKIWVTMCIIASILSLGGRFSHNEKMMLTGVFMFSCLIF
                     IICILGVLDTIRDFLHQIALTKKRKQEEQEETARKELAEAVCQILKSELK*"
                     /db_xref="UniRef100_D4JQG4"
                     /db_xref="era:ERE_36020"
                     /db_xref="D4JQG4_9FIRM"
     gene            236123..236389
                     /locus_tag="js4906-26-2_S25_scaffold_55_prodigal-single_26
                     0"
     CDS             236123..236389
                     /product="Putative uncharacterized protein n=1 Tax
                     =Eubacterium rectale M104/1 RepID=D4JQG5_9FIRM"
                     /codon_start=1
                     /transl_table=11
                     /translation="MYDLSKIQVGDLFICKAEGKQPNDFSLFAQVLKNEPAKKRVTIA
                     RYMKFGQLYCEDVVFDYSTMYEYYELASEEEKKMFTPKHPFYGM*"
                     /db_xref="UniRef100_D4JQG5"
                     /db_xref="era:ERE_36030"
                     /db_xref="D4JQG5_9FIRM"
     gene            236499..237254
                     /locus_tag="js4906-26-2_S25_scaffold_55_prodigal-single_26
                     1"
     CDS             236499..237254
                     /product="Cell wall-associated hydrolases 
                     (Invasion-associated proteins) n=1 Tax=Eubacterium rectale
                     M104/1 RepID=D4JQG6_9FIRM"
                     /codon_start=1
                     /transl_table=11
                     /translation="MNKKNFLIIVAAVLSIVGVLNVNIKTVSAAEINTMPAAIIAETP
                     VPTAGVTKAVSEIDFSEPVAEPESASVVEPEPTYSINGYDGLSQTRCCIVNTATGMSG
                     QFTYNLGSKPDYNNNWKTGESLDCSGFVEYVFWLVTGQDIGEGTWMQSTENVEGGRAQ
                     YISHEELKPGDLAFLMDGRDTIYTDENGEKRTRTNHVGIYCGKDAEGNDLWCHCNAKD
                     NTVAVNSVSYWTKYMRITSIDMESNASVLDNGD*"
                     /db_xref="UniRef100_D4JQG6"
                     /db_xref="era:ERE_36040"
                     /db_xref="D4JQG6_9FIRM"
     gene            237366..238832
                     /locus_tag="js4906-26-2_S25_scaffold_55_prodigal-single_26
                     2"
     CDS             237366..238832
                     /product="Guanylate kinase n=1 Tax=Eubacterium rectale
                     M104/1 RepID=D4JQG7_9FIRM"
                     /codon_start=1
                     /transl_table=11
                     /translation="MSLIILMGKTASGKDTIQRELADTYGYEQLMSSTDRPMRPGEEY
                     GVQYNFGTNNELDKMIANGEMFECRAYEVVNKSGNIDVWHYGLEKPHDHDMDIENKKY
                     VTVLPPSAIKSVMENVPANSNVQLYYLNTPDDIRKDRCSKRGDFNELEWNRRLITDSK
                     DFSPDIIKNLGAKEIPGALPVLVVTGLVMEADKKADREREKQQIKERNNSTMTVKRPS
                     RGIEMVFDRTSGVPIEINNIPEKHPQRRAQKMNGFFFSTEHGTTYTVTQTDNPAVNIL
                     NGGTFNDIKIYAPNPLSIMNQRPAKLQIVNDPAVYGNAAGRIIQTSPVCGGIHQIRNV
                     EKAQEEPVQNKEYKKVVYFEDLEKMPKDSPERKAVENVRMPNNLVFIPKEYFKGCENL
                     KRIDIPERTVSIGDNAFEGCKSLTDINIPNSMFAIGDNAFKDCSGLSNLDMPMKFLDD
                     ADRIFSGENNLDWSSVRANIENGDLSDAMEDEDIENDR*"
                     /db_xref="UniRef100_D4JQG7"
                     /db_xref="era:ERE_36050"
                     /db_xref="D4JQG7_9FIRM"
     gene            238939..239556
                     /locus_tag="js4906-26-2_S25_scaffold_55_prodigal-single_26
                     3"
     CDS             238939..239556
                     /product="Putative uncharacterized protein n=1 Tax
                     =Eubacterium rectale M104/1 RepID=D4JQG8_9FIRM"
                     /codon_start=1
                     /transl_table=11
                     /translation="MADMLSFGAISFAAVQKMELLDKFEELYNDDGFAIFQSKKTYHS
                     DDEAYKPFTYKLIIRATALGQFIGEGEEGHNDVHIELSMCPLPEFLSEKAANEIKDNM
                     GVDELTVYDIVECDSCLELESDTVIITEDDDAYDVLDIDIVKEKLDCAATAAETLNSI
                     RGFLLDKPWNLIGNTGWDLLDELIEGIDLRESSKKRLEKFKNNVA*"
                     /db_xref="UniRef100_D4JQG8"
                     /db_xref="era:ERE_36070"
                     /db_xref="D4JQG8_9FIRM"
     gene            239655..240245
                     /locus_tag="js4906-26-2_S25_scaffold_55_prodigal-single_26
                     4"
     CDS             239655..240245
                     /product="Predicted phosphatase homologous to the
                     C-terminal domain of histone macroH2A1 n=1
                     Tax=Eubacterium rectale M104/1 RepID=D4JQG9_9FIRM"
                     /codon_start=1
                     /transl_table=11
                     /translation="MQTVFLQKTDITQLNDVDVIVNAANSTLLGGGGVDGAIHRAAGP
                     GLLAECRTLGGCQIAEVKLTGAYNLLCKGIIHTVGPIWKDNLSDKVKEEKVKQLYNCY
                     VNAMVLADRHKFESIAFPSISTGVYHFPVEKADYISLQAVKDYFSKHPESTLTTVKLV
                     YYSDENFETMKNVARTYNGEMNLDIWVCENSSIFRL*"
                     /db_xref="UniRef100_D4JQG9"
                     /db_xref="era:ERE_36080"
                     /db_xref="D4JQG9_9FIRM"
     gene            240298..241290
                     /locus_tag="js4906-26-2_S25_scaffold_55_prodigal-single_26
                     5"
     CDS             240298..241290
                     /product="Pentapeptide repeats (8 copies) n=1 Tax
                     =Eubacterium rectale M104/1 RepID=D4JQH0_9FIRM"
                     /codon_start=1
                     /transl_table=11
                     /translation="MAKVKGFKVFHSDWTCSPNGNTKQYTCPGKFEEEGELDVCGHGM
                     HFCQTAADCFNYYSFNSENKVAEVIAYGDVRTDGDKSCTDKLEIVREIPWDEVLRIVN
                     IGKNCTGRCNTGDCNTGNCNTGNCNTGDWNTGDCNTGDCNTGGYNTGDRNTGGYNTGD
                     YNTRYYNTGDYNIGNCNTGDRNTGNSNTGNCNTGNRNTGSMNTGDWNTGDWNKSSFNT
                     GCFNTEEQKIMLFNKPSDITYREWINSDARDLLNQIPKDVVEWVDEEDMTDEEKTAYP
                     TYETMGGYLKVLDESECGQLWWNKLSDCQRQIIKNIPNFDPDIFYECTGIKVTE*"
                     /db_xref="UniRef100_D4JQH0"
                     /db_xref="era:ERE_36090"
                     /db_xref="D4JQH0_9FIRM"
     gene            241386..241889
                     /locus_tag="js4906-26-2_S25_scaffold_55_prodigal-single_26
                     6"
     CDS             241386..241889
                     /product="Putative uncharacterized protein n=1 Tax
                     =Eubacterium rectale M104/1 RepID=D4JQH1_9FIRM"
                     /codon_start=1
                     /transl_table=11
                     /translation="MTVKALMERINNLTLETDAVIRFGGPYSEAYLSGMQKSAFIFIP
                     MPKKLFLQASCSDKNKITVKRLMNFLKSCDEDMVVYDENGNEILFTCSLVNDNHMMWL
                     ETEQNADMVAEIQSRFDDAVEHGVDETEVYENMLESGINVDMVRKYMGNEIADHMQDY
                     CEEHELL*"
                     /db_xref="UniRef100_D4JQH1"
                     /db_xref="era:ERE_36100"
                     /db_xref="D4JQH1_9FIRM"
     gene            242001..244115
                     /locus_tag="js4906-26-2_S25_scaffold_55_prodigal-single_26
                     7"
     CDS             242001..244115
                     /product="DNA ligase {ECO:0000256|HAMAP-Rule:MF_01588}; EC
                     =6.5.1.2 {ECO:0000256|HAMAP-Rule:MF_01588,
                     ECO:0000313|EMBL:CBK95341.1};; Polydeoxyribonucleotide
                     synthase [NAD(+)] {ECO:0000256|HAMAP-Rule:MF_01588}; 
                     TaxID=657317 species="Bacteria; Firmicutes; Clostridia;
                     Clostridiales; Eubacteriaceae; Eubacterium.;"
                     source="Eubacterium rectale M104/1.;""
                     /codon_start=1
                     /transl_table=11
                     /translation="MDKTLRMKELVNKLNEASNAYYNGKDEIMSNHEWDAMFDELTQL
                     EKETGVILPDSPTQKVGADEIGGNGLKKVKHEFPALSLDKTKDINEFPKVFSKAASGD
                     CVVMWKLDGSTLVLEYNDGRLIQSVTRGNGEIGSDMTHQAPYIEGIPMTIGFKGKLVV
                     RGEALMSYSEFERINSNLEEGEEEYSNPRNLANSTVTMKEPGLKDRKVMFKAFKLVRM
                     KPAANDRIEVPTTFFGTLTLLKRLGFGVVDHELARAYSSNPDVDSDLPDQIINVMNSF
                     SDRVETLDYPVDGLVVASDDYKTADALPVTGHHPNRLTGFAFKWADECVETTLREIEW
                     SPSRTGRINPVAVFDPVQLEGTTVTKASVHNVSIVKKLRLRVGDRISVFKSNKIIPQV
                     DKNLTPGDELTYAESHACTCPVCGMKTSPMITRSGDRDVEVEMCTNPDCAVKQVKKFV
                     HFCERDCMDIIGLSEKTLEKFIEKGFIEQLADLYRLDTFERDIVTMDGFGQKSYDNIW
                     KSIQRSRKTTFVPFIHALGIPMVGKGQAKLFDKAYKGNVKKFFNDVYNRKTFTDIDGI
                     GEKIELSLWDWGSRYLGWIPFEKDLLDEMWRISCNTEVYDLLRWIDVEVPTETDAPAG
                     KDILSGKTFAITGPVNHFKNRAELQAKIEELGGKATGSVTKKTSYLINNDVESTSGKN
                     KKAKELGVPIISENEFLEMIGE*"
                     /db_xref="D4JQH2_9FIRM"
                     /db_xref="era:ERE_36110"
                     /db_xref="UniRef100_D4JQH2"
                     /db_xref="6.5.1.2"
     gene            244189..244614
                     /locus_tag="js4906-26-2_S25_scaffold_55_prodigal-single_26
                     8"
     CDS             244189..244614
                     /product="Putative uncharacterized protein n=1 Tax
                     =Eubacterium rectale M104/1 RepID=D4JQH3_9FIRM"
                     /codon_start=1
                     /transl_table=11
                     /translation="MESIKTSQELYEHVMSEYKKYDTELNSLFFDFPVHMSKSDILVT
                     YEHLQHDINGDCIIKLKNPKQETLDNEDIIIYGDSEEPLATEYDEVYDGNCKDFLESF
                     NDRELETGICRVDEFLVIENFNPETQKGKVGGVKFDFIA*"
                     /db_xref="UniRef100_D4JQH3"
                     /db_xref="era:ERE_36120"
                     /db_xref="D4JQH3_9FIRM"
     gene            244624..244782
                     /locus_tag="js4906-26-2_S25_scaffold_55_prodigal-single_26
                     9"
     CDS             244624..244782
                     /product="Putative uncharacterized protein n=1 Tax
                     =Eubacterium rectale M104/1 RepID=D4JQH4_9FIRM"
                     /codon_start=1
                     /transl_table=11
                     /translation="MKKVTLVPDIYSQRENPGMYCNYARMKPYEERCLVCSNNCEHAG
                     KHTAFTKE*"
                     /db_xref="UniRef100_D4JQH4"
                     /db_xref="era:ERE_36130"
                     /db_xref="D4JQH4_9FIRM"
     gene            complement(244859..245362)
                     /locus_tag="js4906-26-2_S25_scaffold_55_prodigal-single_27
                     0"
     CDS             complement(244859..245362)
                     /product="Putative uncharacterized protein n=1 Tax
                     =Eubacterium rectale M104/1 RepID=D4JQH5_9FIRM"
                     /codon_start=1
                     /transl_table=11
                     /translation="MPKPVDVAAWDFTKKMENLAKENDIYAVCLHYNIKDNSINQKQN
                     EISYNILKDLCANVGVNLSVSNDELFLNIDAEKYVAVTRQTAGRPANIIFKDDAYSVY
                     SYADILYMKNQGMTDNDVAKKINMPIATFKRHKKKMMSSVFVKRLDNGKLNDMEYLNS
                     QLEGLSF*"
                     /db_xref="UniRef100_D4JQH5"
                     /db_xref="era:ERE_36140"
                     /db_xref="D4JQH5_9FIRM"
     gene            245616..246602
                     /locus_tag="js4906-26-2_S25_scaffold_55_prodigal-single_27
                     1"
     CDS             245616..246602
                     /product="Glycosyl transferase, group 2 family n=1 Tax
                     =Clostridium sp. D5 RepID=F0YW14_9CLOT"
                     /codon_start=1
                     /transl_table=11
                     /translation="VTDLAVIIPCYNEALSITGTLTRLKPAIVKLNQIYGPLDIGIWV
                     YDNNSTDNTVEKTIEWSCLNKDISVSVNQCFEQGKGNVIRQAFMEIDARTYCMIDGDN
                     TYGVESFTEMYEMITSGRADMVTGDRLSTSYFTENKRRFHNFGNKLMKNSINKMFNKD
                     YKDILSGFRMFSYRFVKTFPVLSEGFSIETEMNIHAAANKIPTADVKTEYHDRAVGSE
                     SKLQTIPDGMRVLKQLFMMIWLYKPLKFYGLISIILFIAGTLFNVPVFVEYFETGLVK
                     RFPTLIAGCFLMLTGITAFFVGQIQESDNVRQRQNFRIKFMEKDKECRKNER*"
                     /db_xref="UniRef100_F0YW14"
                     /db_xref="F0YW14_9CLOT"
                     /db_xref="rim:ROI_05230"
     gene            246592..248214
                     /locus_tag="js4906-26-2_S25_scaffold_55_prodigal-single_27
                     2"
     CDS             246592..248214
                     /product="Putative uncharacterized protein n=1 Tax
                     =Eubacterium rectale M104/1 RepID=D4JQH6_9FIRM"
                     /codon_start=1
                     /transl_table=11
                     /translation="MKDKFKKINADKLLFAMELIMLFAIIMIFTTDYTDTDLYYLLAN
                     GKYILKHGIPHTNPFVFAPFKGGSLPDIVIQNWLYCVIVAGVSKLAGSLGLCILELTF
                     IIGMMFTMHTFLKIRGSNWNKTLTLIVLAITLICFGYINLRPQMFTFILIMTEIICIE
                     KVIKTGNIKYLFIIPLCTLIEINIHASYWIMHYVVFFSYMIPMKKIFKDKIPDNLCNN
                     FKKKQYKSIFITWLMMAASLFINPYGTGSILYVFKALHDNVFNFITIIEQQPLSFGKP
                     TIELFLIFIVVFVIFISMICKKRIQFSTVFMYLGFTLLVSLQIKWLAFYVIGILFVLS
                     DFIEWLKTTKLKEVKISLTYKWFYIACMFIMAVLFSSIIITTAISTKGFKLTEEALNT
                     PNTTISKDEIKIAEYLKAHNADRVFTQWDSGNYYEYKEIKVLADARPELYTITYSDTK
                     DYDKTNLGVQSHIEYGLPAYGVTQKGITTHAGLIKEMDTADEYGKLVDKLDTKYYVVQ
                     ATTDALYKYVTGHPEKYKLVYKGKNQYLYEKI*"
                     /db_xref="UniRef100_D4JQH6"
                     /db_xref="era:ERE_36160"
                     /db_xref="D4JQH6_9FIRM"
     gene            248254..248766
                     /locus_tag="js4906-26-2_S25_scaffold_55_prodigal-single_27
                     3"
     CDS             248254..248766
                     /product="Bacterial membrane flanked domain n=1 Tax
                     =Eubacterium rectale M104/1 RepID=D4JQH7_9FIRM"
                     /codon_start=1
                     /transl_table=11
                     /translation="MRIQNKMNNDENILWQGRMALIKVLVYAFLNEALILLILYGVFL
                     HYFLKCIKPQSWGLYAMLFMLIPVGIYLCNAFYMWMKARCTEYMVTDKAVYIKSGVIT
                     TTVEMKPYIDIAHVKEITSFADKVLHTGTVTFDCWNDRSDRAFAIRDISEYEKVFAFI
                     NEHQQKAFRE*"
                     /db_xref="UniRef100_D4JQH7"
                     /db_xref="era:ERE_36170"
                     /db_xref="D4JQH7_9FIRM"
     gene            248874..249614
                     /locus_tag="js4906-26-2_S25_scaffold_55_prodigal-single_27
                     4"
     CDS             248874..249614
                     /product="Putative uncharacterized protein n=1 Tax
                     =Eubacterium rectale M104/1 RepID=D4JQH8_9FIRM"
                     /codon_start=1
                     /transl_table=11
                     /translation="MAKLLDLDFIKEWVNISDEELMQRLVKDAVGLQKEAEANKRAAD
                     IAKRKADKSYTMDMIKRFFRQYNYLSQYFSDKEIETAVKNNMGKRDLTTEQWVRTMLE
                     ECPIGIFLRHERGKFTECRGIWSRERQEMGSVYLVANQYQNVSGAHNVTKELLLSRCP
                     WVAEYKVSIYDVDTYNDWIYFENLDKAGYSATSLYVPFSALMEHDPEKIVQTHRDYWH
                     RYNAKYDEDTETFLKSDFVKEILEKVSK*"
                     /db_xref="UniRef100_D4JQH8"
                     /db_xref="era:ERE_36180"
                     /db_xref="D4JQH8_9FIRM"
     gene            249729..250064
                     /locus_tag="js4906-26-2_S25_scaffold_55_prodigal-single_27
                     5"
     CDS             249729..250064
                     /product="Putative uncharacterized protein n=1 Tax
                     =Eubacterium rectale M104/1 RepID=D4JQH9_9FIRM"
                     /codon_start=1
                     /transl_table=11
                     /translation="MVKKRNIVLAVVLSIITCGLYGIYWFICLNNDANALTPDDSYTT
                     SGGIAFLFTLITCGIYSWYWAYRMGAKVDKLKNGGSHTILFIVLQIFGLGIVNYCILQ
                     DTVNDYAED*"
                     /db_xref="UniRef100_D4JQH9"
                     /db_xref="era:ERE_36190"
                     /db_xref="D4JQH9_9FIRM"
     gene            250045..250428
                     /locus_tag="js4906-26-2_S25_scaffold_55_prodigal-single_27
                     6"
     CDS             250045..250428
                     /product="Putative uncharacterized protein n=1 Tax
                     =Eubacterium rectale M104/1 RepID=D4JQI0_9FIRM"
                     /codon_start=1
                     /transl_table=11
                     /translation="MTMLKIKRLLAGGLAVAAGFAYYMLARFHFAVPCVFRMITGLKC
                     PGCGVTHMLINMVQMNFAGAFAANPALFILQPVIYYFIGKMYVCWVMNKNCKWNRIEN
                     IVLYAVIISLIIFGIIRNVKGVVVV*"
                     /db_xref="UniRef100_D4JQI0"
                     /db_xref="era:ERE_36200"
                     /db_xref="D4JQI0_9FIRM"
     gene            250425..250799
                     /locus_tag="js4906-26-2_S25_scaffold_55_prodigal-single_27
                     7"
     CDS             250425..250799
                     /product="Putative uncharacterized protein n=1 Tax
                     =Eubacterium rectale M104/1 RepID=D4JQI1_9FIRM"
                     /codon_start=1
                     /transl_table=11
                     /translation="MKVDKKSATALQFMLIVLVLFASWQMQYNFAAIILRLTGLFAYT
                     RVCINNKCVSKLKMILACTDFVLMMLCTGNVVIMNNVCRQMKTGFIMAKHLLADIDAA
                     IIIAMIGLLIRNLTKKFKEKEA*"
                     /db_xref="UniRef100_D4JQI1"
                     /db_xref="era:ERE_36210"
                     /db_xref="D4JQI1_9FIRM"
     gene            complement(251265..252623)
                     /locus_tag="js4906-26-2_S25_scaffold_55_prodigal-single_27
                     8"
     CDS             complement(251265..252623)
                     /product="hypothetical protein"
                     /codon_start=1
                     /transl_table=11
                     /translation="MNCGILNIASTSYTWKDEYLLPYESYWSRIAKFSFLNGLSWSYV
                     QNNDKSKQLIHKPEHFNSFFIQIPPFYLDESIKYDRNYFLQSKYKVYKMCPICMKYAY
                     HSVLHEIEGINYCVFHKCDLIKIDSDAFYASRNGTYEFVSVKPENIVKNCIISKEIDE
                     FVHKQENQKYISNNYFFIDSINKKCYESTERLYQNKVLLQDDIGLYGCKCIGFMRREE
                     IAQINEGLLERFINSYIKSIKEKDFLYLLNDGLKSFIVKDFISKSEHGELVIKEEALL
                     GWCFITAVSEVIRKFFNSLEDWNIVYNSLYDNKTFNRNDKTEKMKIAVVLAVQAITGT
                     TSPDVIQRPYSWYWTRGHSVSKCNVPIYFDLGQIVHSVPFRNGSCTKTGQYIVYPIIK
                     DLFYDLIYRASNLLEQNFDVTYDKRRIRNILYGLQIVPQYVVFYYMDRIEIYRCDPEI
                     EE*"
     gene            complement(252623..253594)
                     /locus_tag="js4906-26-2_S25_scaffold_55_prodigal-single_27
                     9"
     CDS             complement(252623..253594)
                     /product="Uncharacterized protein n=1 Tax=Clostridium
                     papyrosolvens C7 RepID=U4QZ38_9CLOT"
                     /codon_start=1
                     /transl_table=11
                     /translation="MSNITKEGIIPTLDIAELERYLGSIQYTIPTKSILDLQSKVEEW
                     ISMNDCGAIIYGESRVGKTRAIRYISMHLKEKYSLQLPIYTFTATDHVPTQKTFYSSL
                     LTAIGHEVPHKGTAVQMRQRLVNRIIINALDTKYRRAILFIDEVYLLSDKEYLWLIDI
                     YNELNLQDILFTVFLFGTKELKQQKTTYISAGKKQIVLRFMVNEFEFIGITNQRDAAI
                     CLASIDKSIRITSCKEEIILSELFFPLAYKDGVKLTSYAEDLWNAFEQVKEENNISSG
                     QILMKHFMDAVFYCLKRYGVYGKALYHPTIEEWKQSIIESGFVISQI*"
                     /db_xref="UniRef100_U4QZ38"
                     /db_xref="U4QZ38_9FIRM"
                     /db_xref="btn:BTF1_25210"
                     /db_xref="U4QZ38_9CLOT"
     gene            complement(253597..255498)
                     /locus_tag="js4906-26-2_S25_scaffold_55_prodigal-single_28
                     0"
     CDS             complement(253597..255498)
                     /product="Uncharacterized protein n=1 Tax=Clostridium
                     papyrosolvens C7 RepID=U4R0F3_9CLOT"
                     /codon_start=1
                     /transl_table=11
                     /translation="MAKLNVLELRQSRESWSPVNTDVLSQDARNQYLQRKCAVDLYID
                     GNPLKKISEETGVLSCEIIRLVRKCIALNENQISVGYEALIPRKHTAKKISKLQKLFF
                     QYPSLETYIIGNYFNVKEYTLEYNMNVRTLHTKFLDECRRLGIQDYEYPFTLKDNGYD
                     ALLDYIKSVESKKQIQSIRREGKDARQKFESTGYGKANNLIALNPYGIVQIDGHKIDM
                     LYSVEVENEQGEIVCMPATRAWLIAVIDVATRVIIGYSVSPYENYNQSDVLMAVHNSI
                     VPHEKMEFTHKSFEYPQTGGYPSLAIPETEWATFDMIMLDNAKSHLATNTVDKLLNNV
                     KCTVNFGSVATPETRGIVERFFKTLEIGGFHRLPSTTGSNIRDNKRNEPERDSVKYHI
                     TYNDICELLEYLIAEYNNSAHSSLENQTPLQVMKRRIQQAGMYPYVIPVELRKDIEKL
                     TYFTEERTVRGGYSTGTRPHISYLGTKYHAYDRKIPMDLINKKVFIEVNPADVSHVEL
                     YDSQGVFVANLVAMGEWGRRPHSLRTHKAALIRKNRNKEKNNVFSPNLSLYENELREN
                     AKKSRRERTKAAIAAAEMGKPYRTSVPTEPVKYQAPQKPNKATTYSKEEMDLINSISI
                     EEAYKRGLI*"
                     /db_xref="UniRef100_U4R0F3"
                     /db_xref="U4R0F3_9FIRM"
                     /db_xref="bcu:BCAH820_B0284"
                     /db_xref="U4R0F3_9CLOT"
     gene            complement(255486..256157)
                     /locus_tag="js4906-26-2_S25_scaffold_55_prodigal-single_28
                     1"
     CDS             complement(255486..256157)
                     /product="Uncharacterized protein n=1 Tax=Clostridium
                     papyrosolvens C7 RepID=U4QZ31_9CLOT"
                     /codon_start=1
                     /transl_table=11
                     /translation="MNFVNPIDMSRSTHYGNNYFAVYSKKVHRVCHFYSNLEYFNFLS
                     LEINPMVERFCEQPLKIEILQENRLQHAIFDMWVLYRNGRDELQEVKYTSELIGNGPE
                     AIRSQEQIRREELWCNDNNIDFIVRTEKTIPQGRFFLNNANTIAARLRRYVPTEDQFY
                     NPKIIDLLKKYERVTVEELISNELLPLNSEMDHICYMYERGLINIDIANQPLGKKTEV
                     SLWPN*"
                     /db_xref="UniRef100_U4QZ31"
                     /db_xref="U4QZ31_9FIRM"
                     /db_xref="pbj:VN24_19065"
                     /db_xref="U4QZ31_9CLOT"
     gene            256481..257593
                     /locus_tag="js4906-26-2_S25_scaffold_55_prodigal-single_28
                     2"
     CDS             256481..257593
                     /product="Site-specific recombinase XerD n=1 Tax
                     =Eubacterium rectale M104/1 RepID=D4JQI2_9FIRM"
                     /codon_start=1
                     /transl_table=11
                     /translation="MAREYKDQKNAETEAKIYNLKIMLPDFCAGYIRSIAGYTKPLTQ
                     LAYLQRIQFFLMWLLDYNVYFNKKYDSIEQFTVQDLDRLKKADFEEFLNHIQKYGAVL
                     KEELDARMQTGKYIVPSKSSTRNNYLSALRSLYNYFLENDIVDKAPVLKIRQKKVDKT
                     IPIALTDRQAESIYDTILGGSEQISARQEASRVITSARDLAIYTLALHTGIRVSELVS
                     LDVHDINTDEHCFKIIRKRGNEDIVYFDNTTENVLLDWLDVRKNMKETLGIADDEDAL
                     FVSTKGVKKGTRLSVRSVEIMVKKYAKIAAPEVTNFHAHSLRSSCATKVYDKSLDLVY
                     TQSVLGHANINTTMRYVKNDEKKKKENRTLLDEKRE*"
                     /db_xref="UniRef100_D4JQI2"
                     /db_xref="era:ERE_36220"
                     /db_xref="D4JQI2_9FIRM"
     gene            complement(257637..258803)
                     /locus_tag="js4906-26-2_S25_scaffold_55_prodigal-single_28
                     3"
     CDS             complement(257637..258803)
                     /product="TraG/TraD family n=1 Tax=Eubacterium rectale
                     M104/1 RepID=D4JQI3_9FIRM"
                     /codon_start=1
                     /transl_table=11
                     /translation="MKNIFTHHKQPDYPYYDIPKAKCNIVIGSAGMGNTSGYTKPVLS
                     NTKPGTSYITTGFFDDRDFKSFADNCSHKVKYFNFNGRNSSFHYNPLRYIKNMQDAME
                     LAQIISDSVSLVNKKGFSIIKHLKDELLAALILYVCEEYKDNWSMRNFTELDSLLHSS
                     FICQNGFDGINIDSEAGKLYSHVKEICSPNFLDKLFYELNVDIMCLKLIDKYDILNDD
                     NSFTDVIDFEDIYKEDTIIFINEHIDDISSSYSYTFIASAFVNQAMNAYRKKQESGNK
                     VRFVLDEFQSLYIPDLNDKIEAVTENNCEIDIISQSLDQINDAPKIIDLCDNIICMGT
                     RDCNMAKLVYVLSNINVFTLRAAECIVIEKGDNIFTHNGIMHLTSYNKEKEFIH*"
                     /db_xref="UniRef100_D4JQI3"
                     /db_xref="era:ERE_36230"
                     /db_xref="D4JQI3_9FIRM"
     gene            complement(258936..259535)
                     /locus_tag="js4906-26-2_S25_scaffold_55_prodigal-single_28
                     4"
     CDS             complement(258936..259535)
                     /product="hypothetical protein n=1 Tax=Butyrivibrio
                     fibrisolvens RepID=UPI0003B79CB3"
                     /codon_start=1
                     /transl_table=11
                     /translation="MTEILNKINKASSVFYCQHILDSINNLSELCDFTASNDNGTGVI
                     EYLKNASLYEEDANLSRTYIIRDKKTDDIVGYFSLKSGLASVNERLIKDDQITFDAIP
                     AIELANFAVNNTYKNKHPKIKEIGTTIFMDFILPIVKYISEYIGVTILIIYALPYESL
                     IKFYQKIGFLRLDPETEQLLHNRVKPYYDHDCIFMFQKI*"
                     /db_xref="UniRef100_UPI0003B79CB3"
                     /db_xref="fsu:Fisuc_2411"
                     /db_xref="R7R804_9FIRM"
                     /db_xref="UPI0003B79CB3"
     gene            complement(259516..259722)
                     /locus_tag="js4906-26-2_S25_scaffold_55_prodigal-single_28
                     5"
     CDS             complement(259516..259722)
                     /product="hypothetical protein"
                     /codon_start=1
                     /transl_table=11
                     /translation="MKGPVIMAYIVDGKTYVKPSVANLSGEVGKAVMSNIWNAPKSNH
                     SEARRLADECAKAILAEQNDRNSK*"
                     /db_xref="era:ERE_36240"
     gene            complement(259927..260205)
                     /locus_tag="js4906-26-2_S25_scaffold_55_prodigal-single_28
                     6"
     CDS             complement(259927..260205)
                     /product="Putative uncharacterized protein n=1 Tax
                     =Eubacterium rectale M104/1 RepID=D4JQI5_9FIRM"
                     /codon_start=1
                     /transl_table=11
                     /translation="MFSLVCSILIFYMIYKRYIASGHFDKDAADFYRRNGMLSRDDLL
                     MGLFLVSGISDFISAFAETNLVEKVCTSTAGCLMLASAGIIYIVKNCD*"
                     /db_xref="UniRef100_D4JQI5"
                     /db_xref="era:ERE_36250"
                     /db_xref="D4JQI5_9FIRM"
     gene            complement(260216..260377)
                     /locus_tag="js4906-26-2_S25_scaffold_55_prodigal-single_28
                     7"
     CDS             complement(260216..260377)
                     /product="Putative uncharacterized protein n=1 Tax
                     =Eubacterium rectale M104/1 RepID=D4JQI6_9FIRM"
                     /codon_start=1
                     /transl_table=11
                     /translation="MVILIVIAAVIIIFNVYKLHKKQQEDLPTYEQIGMIVITILFVI
                     LAFKEYFKL*"
                     /db_xref="UniRef100_D4JQI6"
                     /db_xref="era:ERE_36260"
                     /db_xref="D4JQI6_9FIRM"
     gene            complement(260567..261919)
                     /locus_tag="js4906-26-2_S25_scaffold_55_prodigal-single_28
                     8"
     CDS             complement(260567..261919)
                     /product="Transposase, IS605 OrfB family, central region n
                     =1 Tax=Eubacterium rectale M104/1 RepID=D4JPS9_9FIRM"
                     /codon_start=1
                     /transl_table=11
                     /translation="MAYLTTSCIIKPDNDIYGYFDQLSCRSKLLYNAALFRIRNIFTG
                     YDKEHRTENEKTVFDEVNLLCQKDPSVKVRRVISYYHLEKMLRVTDNPDYRHEGLPAH
                     VAQHIVKQAVADFNNWLAALKCFKKHPENYTGKPCMPHYKKGELTTFETTNQEAVLYS
                     NGYKTELKMPLTKKRISFSNLPNDGILKTVKVKPFYGMFKLLLTFEVPKNNISHKDMS
                     NICSIDFGIDNFAAIVCNDGSAAIYKGNTVLSKCQWFHKQKAKYVSILTTGKEYSQYA
                     PTKRLKNLSYHHNNFINDQCHKISCNIVNYCISHNAGTLVLGINKFWKQDSSMGKRSN
                     QNFVSMPITILRKMIAYKAERAGIKVIEQEESYTSKADIVAQDYIPVYGKDDYNACFS
                     GSRIKRGLYRCSNKLIINADCNGAANIMRKAIPEAWKGITDFAFLADPTVYGYKKVNS
                     *"
                     /db_xref="UniRef100_D4JPS9"
                     /db_xref="era:ERE_33500"
                     /db_xref="D4JPS9_9FIRM"
     gene            262177..263409
                     /locus_tag="js4906-26-2_S25_scaffold_55_prodigal-single_28
                     9"
     CDS             262177..263409
                     /product="Putative uncharacterized protein n=1 Tax
                     =Eubacterium rectale M104/1 RepID=D4JQI7_9FIRM"
                     /codon_start=1
                     /transl_table=11
                     /translation="MKTQLFNQNTITIIPQTSDNTACFVNEKYMNTLFTGISDKNARA
                     FIVTDDEIKSDNKAVYITPETITGMKFNPVKYLKSEMDIVTFCMGLIKQSNSEISDAI
                     KANENMYAKLKRSRKAAAFALATAIICIKIFNKTTGDANLLKAFDLIKECKDDEHMLL
                     EYVQEAENIKENSSVSYYWSLFMELCDNNVNTYKKIMNEICLGTECYLNQHITDILSA
                     DDGLVDNFTSKFQEKMIIMAASNHGHELLDNKTWQIFIFMYSYCIKAALTRAFLPEKV
                     YIVFNESWNYADALYYILHPELSGIKTKICTNLIVRNFQDIKHVFGLKWGYVKDRFNI
                     QLICKNNIPDKNTTALLKEVILKFSGAKNKIPYRIIKLMEVIKSAEKNPDTIYGLLIE
                     QNKGIHFGNSTKSEIKTI*"
                     /db_xref="UniRef100_D4JQI7"
                     /db_xref="era:ERE_36270"
                     /db_xref="D4JQI7_9FIRM"
     gene            complement(263450..264499)
                     /locus_tag="js4906-26-2_S25_scaffold_55_prodigal-single_29
                     0"
     CDS             complement(263450..264499)
                     /product="Putative uncharacterized protein n=1 Tax
                     =Eubacterium rectale M104/1 RepID=D4JQI8_9FIRM"
                     /codon_start=1
                     /transl_table=11
                     /translation="MGNKGFSKEGREEWYKTMIIYRFMANYNLAGDMAKSNACFDLLA
                     ERCYFKTAFENFVHKHYGFYGATEMKFIYEDVTREEYEASLMSYLRKRFKTVYPFDLP
                     DIPKGFDGPNDIPLTLDEIAELSETNKFYFSHLQKSIRIFATEWCTKYSAELAQKRYP
                     GLTTQLSKMYVRMRKWTHYAVDLCDSNDVIVDAFWNESGQLFSWETINHLKRIFGYPE
                     EPEYSENYIQKKAVDKARRKEKLEIPFLEFMENTGLRKISITKLEKELNLTFDAQTFF
                     NKEEFNCIKKWFMSCKKARICNGYFSKAPDSLVRSYNCKGHDLLVAVLSDISEFKDIS
                     PVVKTMAVEGLKAIA*"
                     /db_xref="UniRef100_D4JQI8"
                     /db_xref="era:ERE_36280"
                     /db_xref="D4JQI8_9FIRM"
     gene            264640..265704
                     /locus_tag="js4906-26-2_S25_scaffold_55_prodigal-single_29
                     1"
     CDS             264640..265704
                     /product="5'-3' exonuclease (Including N-terminal domain
                     of PolI) n=1 Tax=Eubacterium rectale M104/1
                     RepID=D4JQI9_9FIRM"
                     /codon_start=1
                     /transl_table=11
                     /translation="MFLLIDGSSLLTTNFMGNLPPEIKFCKDDDKYDRYADKILHTSN
                     GIYTNGVYSTLMDIMNIIRIHRPEYMAVAFDKTRDTFRRKLYPEYKAQRKPKPECLQQ
                     QFTTLKAILNELGIMVLESGDYEADDLIGSVASHFENPFMKIKILTKDHDYLQLKTDN
                     IDVWIMQTSADTAERMRIKYNIRKVEEWQYVAARKSYSEDDCLPCKAINFTDDIIKGE
                     HGVDSMLVADLKGLMGDSSDNIPGVRGLGPKTAVPLLDFYGSIENIYAAIDACENDAA
                     KEKTLAKKWKDELGISRPPMKVLKDNRQMAFVSRYLATIQTDLMIPADLNAYAYSIDS
                     NTYENICRHYEFVSLIETPA*"
                     /db_xref="UniRef100_D4JQI9"
                     /db_xref="era:ERE_36290"
                     /db_xref="D4JQI9_9FIRM"
     gene            265823..266665
                     /locus_tag="js4906-26-2_S25_scaffold_55_prodigal-single_29
                     2"
     CDS             265823..266665
                     /product="Single-strand binding protein family n=1 Tax
                     =Eubacterium rectale M104/1 RepID=D4JQJ0_9FIRM"
                     /codon_start=1
                     /transl_table=11
                     /translation="MAKENFVLLMGQLRNEPRFATDPVSGVESALFQLWVVRRNPNDE
                     AGNISPKWDKPLISTTEPSLVRKIKEFKLHDIIEIEGIFRTQNAMRRKICPECNTAVL
                     IPTPVSTIYPTYVDRVTHLNNDTEGFQYLYTRAEHSNHAKVIGRVCTPTDKILHGETD
                     HGDLYARYQLAVNRKLFVKDSIDEEDHTDYPFVYSYGDVADKDLTILKQGTLIYLDGY
                     LHTMVFEDEAECSECHNIFPFKYQRMNLTPYSTEYLRDYDELTPSTHSDISKVDEGME
                     PNQE*"
                     /db_xref="UniRef100_D4JQJ0"
                     /db_xref="era:ERE_36300"
                     /db_xref="D4JQJ0_9FIRM"
     gene            266699..266905
                     /locus_tag="js4906-26-2_S25_scaffold_55_prodigal-single_29
                     3"
     CDS             266699..266905
                     /product="Putative uncharacterized protein n=1 Tax
                     =Eubacterium rectale M104/1 RepID=D4JQJ1_9FIRM"
                     /codon_start=1
                     /transl_table=11
                     /translation="MQEIEKKWIAIMMLFIGAGYVIGALIKFILKKLIVSEIFTALIN
                     LIIPLFMVIAIFVFLYVYHKYQQQ*"
                     /db_xref="UniRef100_D4JQJ1"
                     /db_xref="era:ERE_36310"
                     /db_xref="D4JQJ1_9FIRM"
     gene            complement(267283..269067)
                     /locus_tag="js4906-26-2_S25_scaffold_55_prodigal-single_29
                     4"
     CDS             complement(267283..269067)
                     /product="Single-stranded DNA-specific exonuclease n=1 Tax
                     =Eubacterium rectale M104/1 RepID=D4JQJ5_9FIRM"
                     /codon_start=1
                     /transl_table=11
                     /translation="MANKWLKRSAIPEHISEIVKERTGMSEQELLNDVKVYHINNMQE
                     AIVVFTNAAIKREIIVFHTDYDGDGVNCANIARNLASILGITDSVKVVVPRRFSDGYG
                     VQVRHVEAYAEWGCKVLILADNGIAAIEPVKRAKELGMKVIILDHHEKFVNDQKEVVL
                     PDADVLCDPHVTGADFVDYCGAGLMYIFANSIVSTCPWLSDGAKEKFHAVTSVYAAIG
                     TIADVVSLTGENRRIVKAGIKNALAGRASTGMMELLKDANMLDRITAPQMAFFLCPMF
                     NAYGRLDDGGSAEVSDATSYMGVHDESIENNCKTIKDKNEERKKLAEEAFARAVDYIN
                     TNNLQNERFIVFVDEDGSAGINGLTAGKLTEKYRRPSIVVSPTIDDNILKGSGRSRYW
                     ANLKEILDQSNEFIEKYGGHPGACGITLTRDKINDFIKAVNDLTPEAPAEEQSDIILY
                     DKECRVVNLRKMFEETEKYQPFGEGNPEIVFRIDDIDIVGKKRYRAEGVDYYQFMGAN
                     KQHVKLFANGFQLIWFGGAEEYKKMGCPLKVSVLGTLNENVYVPDREAIPRKEYRTLQ
                     VQVTDLKPADTGDKSEWQNIPDEIADWM*"
                     /db_xref="UniRef100_D4JQJ5"
                     /db_xref="D4JQJ5_9FIRM"
                     /db_xref="era:ERE_36350"
     gene            complement(269185..270360)
                     /locus_tag="js4906-26-2_S25_scaffold_55_prodigal-single_29
                     5"
     CDS             complement(269185..270360)
                     /product="Plasmid recombination enzyme n=1 Tax=Eubacterium
                     rectale M104/1 RepID=D4JQJ6_9FIRM"
                     /codon_start=1
                     /transl_table=11
                     /translation="MGGTASIRIVPIHSKTTIQRTELHNERKEGDLTGKHIDKNKIIH
                     NKTLIGSANDDFYRKVVEKITEQEFTDDGWNISESAFNKENLRFANGRKVRSDAILAA
                     EAIAHYPGQMNITEMGDRYPANPDEFQKWRDNTIKFLQNKFGKENVINAVLHMDESSP
                     HIHAVVVPMCKNKNNENTLKFCHYVDGKKGCAQLQTEYAKAVGYERGVSQQNVNYQSI
                     KQARAILTQSVGAELPPVEKRESAKEYRERVNPEYEKVRVQRDVATADVKKYKNVQKQ
                     AAKKDQIIESQKQQIDDLNKRLKIAEAEALKYKEEKEMEKLGMMISDNTQEENELYYR
                     LQRNYITLGEKYVMEHSKTQDIIDKDNDGIDDRITGFRDEDHDGIDDRYEEPEDIDN*"
                     /db_xref="UniRef100_D4JQJ6"
                     /db_xref="era:ERE_36360"
                     /db_xref="D4JQJ6_9FIRM"
     gene            complement(272197..274299)
                     /locus_tag="js4906-26-2_S25_scaffold_55_prodigal-single_29
                     6"
     CDS             complement(272197..274299)
                     /product="Uncharacterized protein n=1 Tax=Butyrivibrio
                     proteoclasticus (strain ATCC 51982 / DSM 14932 / B316)
                     RepID=E0S436_BUTPB"
                     /codon_start=1
                     /transl_table=11
                     /translation="LRKGQEKLIKRAEELLPKEFVEKLMDESFTIEQLESLFSWMLLF
                     KDYPEILDDWDAFCQDAFSFKHIYAITGDWRRTHELCTYMREKFHDCRYYVMSYYWQA
                     FAHRIYFAKKDDQYLFNKNDMTHILDYIRDNILCSDYSDCKSSENFLGVSDEFSDYSD
                     FMYKFIKVNDSIRVTLTLIEEDTCFGDMDEILRIIQLTYQMADGNKEVRARRYIKAGI
                     TDEEWIRYEQMIENNVFNEDVVAAEIAFKYYPGFKDLVDSIMERDDTSLYFYSNKLDN
                     GYSSGRINFTNTEIVEPVFNTCTKLDCAEFGSENIVSVNEPAIEFSWKITFSGIFLTF
                     RKYESTAIYNAHSWDDYNYGDEPLYSCRHDGRTKLARTYLFTNDYSVLMQIPSGKWVP
                     AGFHTINNDVRKGCGIIGTILSWFFQRIKDAKECVWKDIMAYSVRDYDLLPAFTCNEI
                     TAGHTLNEVMNAHYKNAGFIDWSRCDLRLGYLIMQALPLVNEKSRNFLLANKYMSFEE
                     FMKTYCVHAKRIYVDPEIKRADSRRYVVKRFLSEIIQKRIGADEDAIIYDYVNMSEML
[truncated: 392,807 more chars]
