# Supplementary material for: Clades of huge phages from across Earth’s ecosystems
Source: Nature. 2020 Feb 12;578(7795):425–31. doi: 10.1038/s41586-020-2007-4 (PMC7162821; doi:10.1038/s41586-020-2007-4)
Supplement: Supplementary file 6 — Genbank files for all genome. [file 41586_2020_2007_MOESM6_ESM.zip › genbank_genomes_SD-4/F31_PHAGE_CIR_41_755.gbk]

LOCUS       SRR1747065_scaffold_28_prodigal-single     167838 bp    DNA     linear   BCT NOV-13-2019
DEFINITION  SRR1747065_scaffold_28_prodigal-single, contig.
ACCESSION   SRR1747065_scaffold_28_prodigal-single
VERSION     SRR1747065_scaffold_28_prodigal-single.1  GI:
KEYWORDS    .
SOURCE      F31_PHAGE_CIR_41_755
  ORGANISM  F31_PHAGE_CIR_41_755
            .
COMMENT     Data sourced from ggkbase. For additional details see
            http://ggkbase.berkeley.edu/organisms/404935
FEATURES             Location/Qualifiers
     source          1..167838
                     /organism="F31_PHAGE_CIR_41_755"
                     /mol_type="genomic DNA"
     gene            <3..236
                     /locus_tag="SRR1747065_scaffold_28_prodigal-single_1"
     CDS             <3..236
                     /product="11S globulin n=1 Tax=Sinapis alba RepID
                     =Q2TLV9_SINAL"
                     /codon_start=2
                     /transl_table=11
                     /translation="QGQQGQQGQQGQQGQQDSRDSRDSRTAGTAGTAGTAGTAGTAGQ
                     QGQQGQQGQQDSRDRTKKRALRLFFCPLSQIKP*"
                     /db_xref="UniRef100_Q2TLV9"
                     /db_xref="Q2TLV9_SINAL"
                     /db_xref="sus:Acid_6432"
     gene            complement(221..415)
                     /locus_tag="SRR1747065_scaffold_28_prodigal-single_2"
     CDS             complement(221..415)
                     /product="hypothetical protein"
                     /codon_start=1
                     /transl_table=11
                     /translation="MKKSKAYKATTIRERKNGQRINGRQNDGFGKNAPRWRVSRVARN
                     AVEEYLYYKEVEHWRYHGLI*"
     gene            complement(501..650)
                     /locus_tag="SRR1747065_scaffold_28_prodigal-single_3"
     CDS             complement(501..650)
                     /product="hypothetical protein"
                     /codon_start=1
                     /transl_table=11
                     /translation="MKWEKWQKKLRNEFRVERRFYARRAGDGFKRNRRSRMWSKAARK
                     VYHTK*"
     gene            complement(733..1464)
                     /locus_tag="SRR1747065_scaffold_28_prodigal-single_4"
     CDS             complement(733..1464)
                     /product="hypothetical protein"
                     /codon_start=1
                     /transl_table=11
                     /translation="MYLDGIGDICVETIPNGLRPSCFGGRANAKTLTQAHAINADAVG
                     NILGYINTQTNTPAQVWCCGVGRKNSNTLFIVIPVEIIRRAAQSSIASLIWDDAKKNE
                     KAGRIADKKIPRLMPSGLSTALTGLQRIGVKTETLLSGVARVKYSALAKGRNNTRSTA
                     AEKLAEEWLKSFERVDASRTRWTGENNGGGYDYKTGGGRQAQMHYNADIHLVFQDGTT
                     ANLECKNQYARMICPKNARAEYGLE*"
     gene            2141..3346
                     /locus_tag="SRR1747065_scaffold_28_prodigal-single_5"
     CDS             2141..3346
                     /product="hypothetical protein"
                     /codon_start=1
                     /transl_table=11
                     /translation="MLNLDRTIQFDKDRVESVKNIFAEIDPNTLSQSDLESAATYILY
                     GKTPDDTSVFEQGRCFDEKTRYSSYRRSAPLSLDSLLESSTFDTTTLISLNEKRNYIK
                     AKPAIYRDEDASIPGMTQLWESIDRLTELMLSMKGGEQESNFSKYKLKHQIFQLRFDQ
                     YLLKEAYKPSYKANPQKGGASHAGQQFIDWDSDSEYWMTLDEWKRKIAASLLPIDEDL
                     SHYETRINSWTGETEVKWHVRYHTFDWEDENHVRKLIRYYWDIEQMCHNKLWTWAKTL
                     VLDFQRYVNRLDLAPEWRWIFEHYLAGMDCGEIVDNVERIYGKHYVDTSARDICIRKI
                     PHLIAIEAKKCRMIVETPDWKKKRCCRCGKKFPRSGLFFAYDYSGVNNLGGKCLECAG
                     YKRGRYVND*"
     gene            3339..4268
                     /locus_tag="SRR1747065_scaffold_28_prodigal-single_6"
     CDS             3339..4268
                     /product="hypothetical protein"
                     /codon_start=1
                     /transl_table=11
                     /translation="MIKCAKCRNEKEDVEFVKSGSVFLPGGRSYLCLDCLEKMVNVDD
                     LDEMNGLMRWLDVPFDVNLLMNVRRGSKKGGRGVLRAYFNQLYDGRYEGRTWKEENER
                     WKRIRDEKREEDEIEAFKEDREKKLHERWSAGYSWEELMWLDGYYEHIKATQNVSTPI
                     LEEYAKDLCEIELQIKKGLRSGEDVKKLMDARNDTIKIANFTANNSKTASAFESIGEL
                     MVYYGKKGFKVNYHQEPKDSIDFLMKNDQNYLRRVVMNEGSLGEMVEEKKEAYNLSAQ
                     LEESEKDYDVQTAVSAEYEDDGIGIEEEDVGGI*"
     gene            4258..5124
                     /locus_tag="SRR1747065_scaffold_28_prodigal-single_7"
     CDS             4258..5124
                     /product="Putative terminase ATPase subunit n=1 Tax
                     =Lactococcus phage 949 RepID=E0YJ34_9CAUD"
                     /codon_start=1
                     /transl_table=11
                     /translation="VVYDRGEIDKGVVLSQWMVDEWGDDIRKWLEYWALYPDAYLDAI
                     HDDEEDKNFHLYPYQRVFLRAMARYKTVSITATRGTSKSFSIYLGGFLRCAFNPGLKM
                     CIVADVKQTVITTAKAKFNEIFEHWPLLRFELKTRADDGEQGQKKSNDYYELLFKNGS
                     ILTVISKDNSRGLREHSIVYEESAKIDELSHNEILQPMMTIDRREPDGTLNDTAPHGQ
                     SVYITTASEKTCFMYSKLLEIIVNSVVKPNESFIMGRFSCPLFLRRKWMSVLESWEAL
                     KTRKRNRIASAE*"
                     /db_xref="UniRef100_E0YJ34"
                     /db_xref="E0YJ34_9CAUD"
     gene            5289..5735
                     /locus_tag="SRR1747065_scaffold_28_prodigal-single_8"
     CDS             5289..5735
                     /product="Uncharacterized protein n=1 Tax=Bacillus cereus
                     HuA3-9 RepID=R8CIX3_BACCE"
                     /codon_start=1
                     /transl_table=11
                     /translation="MDYRVPVHDGLMTQAKIDTARLSSTVSSASFAREYLSIWTGNSS
                     EAWFDSDMLMRRRTLLRCERENKLNNSMTGCFYIISCDIGRLRCNTVLSVFKVMPYED
                     HLQSKLVYMEVVHGENFITQQAPRIKRLIGLFKPREVVIDANGWVG*"
                     /db_xref="UniRef100_R8CIX3"
                     /db_xref="R8CIX3_BACCE"
     gene            5934..6488
                     /locus_tag="SRR1747065_scaffold_28_prodigal-single_9"
     CDS             5934..6488
                     /product="hypothetical protein"
                     /codon_start=1
                     /transl_table=11
                     /translation="MDAMVLETFDPETGEKFPPYYAFNLDSHLPPNKKVGGEEPWPEL
                     NAIIYEMKSNGSVEGEMLSNMYSRFCSGFVSLLASEQVIKSKLLATKKGQAMTLYDRR
                     VFLLPYEMTSRLIDEMNNLKLKPGTSVGDIKVEQISKSTPKDRVSSVEYGLWRVKYYE
                     DKMLRSRRRNFKGKLAFFSPRRRG*"
     gene            6488..7966
                     /locus_tag="SRR1747065_scaffold_28_prodigal-single_10"
     CDS             6488..7966
                     /product="Uncharacterized protein {ECO:0000313|EMBL
                     :KFZ25890.1};  TaxID=1541960 species="Bacteria;
                     Tenericutes; Mollicutes.;" source="Mollicutes bacterium
                     HR2.;""
                     /codon_start=1
                     /transl_table=11
                     /translation="MSLDGKKGAAEFRQALRTLVSPDGSYSRYSAHRNSPVRHDYSYE
                     EIVDLINSGNVDALRELSRYYYRISGIYRNAIDLRANMSLYDTVVTPLFTGEGKGVKS
                     KVVKAFNAACKFVDDLNVPVNFARITRELLLSGVYNGVLRETDEGFVVQDLPLAFCRT
                     RFKDAHGLDILEFNVAYFDGIANEGDRKEALDSFPSDVRKAYYRWKNRASNVQWVEIG
                     AEIGGMSFSFGDKTPILVASIPSIRELDDAVEREAKRDEDELGKLLIQQMPIDSKGQL
                     VFQLDEVADLHASVAEMLQDRDTIDVLTTFGETSLKSVQDSTAASQSSDRITKYKDNA
                     YDEVGIAALLFNPDGSSSLPYAIKKEEALIGNVNNLYAAWLKYQINRRYGKNGVEFDF
                     TILPTTIFNRKEMQEQYFRGAQYGYSKMYAGVAMGVKQVNQISLMTFENDMLGMTEKM
                     IPLQSTYTSSGKDIVSSSSSGGRPPKDDTEKSEKTVQNVEGK*"
                     /db_xref="A0A094IDY5_9MOLU"
     gene            7969..9228
                     /locus_tag="SRR1747065_scaffold_28_prodigal-single_11"
     CDS             7969..9228
                     /product="S1L n=1 Tax=Squirrelpox virus RepID=Q1HTS1_9POXV"
                     /codon_start=1
                     /transl_table=11
                     /translation="MERQIPWVFSDVSIVAPLEPISEELADVGRTKVRVFTKFRNRNG
                     SYIDEATADRLITTAVETHVPIVGFFDKEADDFTSHVPEDLACAYGYCDKFEGWEKHL
                     DADGVEREYATFGVVLHTNYFAAANRIVGNPQSMELDVNSISGDWVQMDDGKEYFVYK
                     TAKMKGFTVLGKNVEPCFQGAAFFSENESRFDRFSLLLERVREAESKEGGKMDMDEKE
                     VKQVENFEEEKVEVAEPEVKVDEPAAEVETEQKEVEEPVVDFAAEYEKIKQDFDELQL
                     NFANIETELKEAKEKIDGFEKEKSEYEIARVEFEKTINELNERLKVADEKIAEYEAKM
                     KAVEDVKKQALVDSYAESLSEDEMAPIRENMESFAYSDLEKELAVVFARKVMSESKKD
                     EDKKAERIPVIEEEQTSFSKMMAKYRK*"
                     /db_xref="UniRef100_Q1HTS1"
                     /db_xref="A0A0E9E538_CHLTH"
                     /db_xref="bcb:BCB4264_A0588"
                     /db_xref="Q1HTS1_9POXV"
     gene            9246..9794
                     /locus_tag="SRR1747065_scaffold_28_prodigal-single_12"
     CDS             9246..9794
                     /product="hypothetical protein"
                     /codon_start=1
                     /transl_table=11
                     /translation="MKRFPLELYASLELNQCKFPKIGNIISQTPLGEEFTADAPCENG
                     MWVSAMTANGVVKSVADVTEPIGIVYTTEKEYDAYHVGLKRFGRKVAGDYPRVGIFSI
                     GDKVTTNCLQYDEGEYADEATLFAALDACQTTPVYVVPVAGSPVPKLTATMPATGTVA
                     RVVKFYTVPNGERGVKYEIIRL*"
     gene            9811..10869
                     /locus_tag="SRR1747065_scaffold_28_prodigal-single_13"
     CDS             9811..10869
                     /product="Uncharacterized protein n=2 Tax=Paenibacillus
                     RepID=F5LC78_9BACL"
                     /codon_start=1
                     /transl_table=11
                     /translation="MDIKNLSVLMKADLGLKVPAEFAAENYDYRAALYDELKKFVGTR
                     SQWERNKYDVFDLLAENLDEILPQKVIDSVGMFAEVIQVPNGTRCEFRVIKGKQRAKQ
                     FVTRATESGLYETFRLDRDRFDVYPVAVGGAMRIDFERYLEGLEDLTYGYEVIMDGII
                     EELYKMIQECLLNSWNMAGRPAANKVAVSAFDASAMRKLCNTVSAYGSPIIYCSREFA
                     SEMANYLVANNTTKLSDTDMMEVRERGYIGKFFGTPIVVMPQSFTDETNTKLVTNPCF
                     AFVLPAGKEKLVKVCMEGDAYFREWDDRDNGRELQGYKKFGVAMVNTPNYWGIYYNAG
                     IAAGGWSDFNNGLNIEMP*"
                     /db_xref="UniRef100_F5LC78"
                     /db_xref="A0A094IJH7_9MOLU"
                     /db_xref="F5LC78_9BACL"
     gene            10945..11394
                     /locus_tag="SRR1747065_scaffold_28_prodigal-single_14"
     CDS             10945..11394
                     /product="hypothetical protein"
                     /codon_start=1
                     /transl_table=11
                     /translation="MITIKNVSTATVVVSVPEISFRRDLVPGRVVRLEKKEYEDLSFD
                     PGFQALIAGGFIKLEGLEADKMPEEAKTTVVAEVDKVKKMFEDKDYEGFTKLIKKASM
                     ATKDNITETAVAMGVTDATFAELIKKYCKGFDVIEAINFKHQAEAKA*"
     gene            11398..11730
                     /locus_tag="SRR1747065_scaffold_28_prodigal-single_15"
     CDS             11398..11730
                     /product="hypothetical protein"
                     /codon_start=1
                     /transl_table=11
                     /translation="MATPFLKVYEAFLARITADEWTVEEDMCIVERDWQQLLDMAIFR
                     FKYPRVSLEKEYYDPNPDDDCDKTFCWRFVSDLSQDEIQLLALYMKHEWVKRCVASWE
                     NIRQLYAD*"
     gene            11963..12139
                     /locus_tag="SRR1747065_scaffold_28_prodigal-single_16"
     CDS             11963..12139
                     /product="hypothetical protein"
                     /codon_start=1
                     /transl_table=11
                     /translation="MSLRDFSQANHLDKLIKLEAAIADEVHTAEGVYDRSRNKRPAKE
                     FKLLAGKKNVRRYS*"
     gene            12120..12383
                     /locus_tag="SRR1747065_scaffold_28_prodigal-single_17"
     CDS             12120..12383
                     /product="hypothetical protein"
                     /codon_start=1
                     /transl_table=11
                     /translation="MSDATLEGYKSKLKGRLYGLLCEKEKNGEWEKFLDTIVIEIRGL
                     EPEERSINYWALLAKLQSLRYLSYEYFRKTIFECMNLVGDIEQ*"
     gene            12380..12820
                     /locus_tag="SRR1747065_scaffold_28_prodigal-single_18"
     CDS             12380..12820
                     /product="hypothetical protein"
                     /codon_start=1
                     /transl_table=11
                     /translation="MSYIETYFSRVNHMGENVAEIAKNAGIRSFERWLKDSPNTVRQL
                     SVERGLYFDGIILTNKDKEQSKIMLLNVAIDIPVEIGDIVNWDREKWIIFSKEKKVRE
                     THQTFSIIRCNYLIKWIDSEGHLQQSWSYVVSSMDSKVKENFRT*"
     gene            13279..13911
                     /locus_tag="SRR1747065_scaffold_28_prodigal-single_19"
     CDS             13279..13911
                     /product="hypothetical protein"
                     /codon_start=1
                     /transl_table=11
                     /translation="VVEYDHTSVPGIMYISMTEEKINSITDDVKNDIADLDKMAKYEF
                     VLPEGPQTFAVGDEIVPIYTVMKNGSPTPVDIDIVPLDKKMVKYINGKLTALTEGITK
                     IRLQLRTLPDIYREAEIEIGVPQQFIAYIKGNDSIKLDRMATYELVSSDELDRVSFSV
                     DTDTLVTIQRVEGSKCVIHANGKNKLGSFVLTAEYGGKIYTKTIKVVPLW*"
     gene            13926..14426
                     /locus_tag="SRR1747065_scaffold_28_prodigal-single_20"
     CDS             13926..14426
                     /product="hypothetical protein n=1 Tax=Paenibacillus
                     polymyxa RepID=UPI0003684922"
                     /codon_start=1
                     /transl_table=11
                     /translation="MAEQITQRRFAVMGENTFRIANKLVSNQRICRLLKYQVRSPFSE
                     ELEDVDGTELINKQILIIPKIYDGSNEKMSYITAIFDDFVVNQMNPEFKVSTVRFDIA
                     CPYDEWLLDEQSLRPYLIMQEVDTMFNQAKMAGIGNLQFYRADALTLSPQIGGYSMRY
                     KINEFN*"
                     /db_xref="UniRef100_UPI0003684922"
     gene            14413..15195
                     /locus_tag="SRR1747065_scaffold_28_prodigal-single_21"
     CDS             14413..15195
                     /product="hypothetical protein"
                     /codon_start=1
                     /transl_table=11
                     /translation="MNLTDDMVLKFQKGSPLLFEDICVIRSPKLGEVVDVGYGNFGKY
                     IQVLMTEKPLVDEDSEMGKLIDELTTFQYFLLICQADEDVNRIAKEAFKFFTGDDVVF
                     SIEPAQIVFGNLDEGRVMGEEQFFDFRRLIKRMCFVEIDEKEIIVYKDDSPAVKALKK
                     QMMRNRERVAKAKAKKNSQSSAGDGIELSDLIGSLPFGNCGLNMENIWNITYYSFRDQ
                     VKRMGWHETFDINQRAALAGAKIKKSQLKHWIKAISSEDKSD*"
     gene            15493..15648
                     /locus_tag="SRR1747065_scaffold_28_prodigal-single_22"
     CDS             15493..15648
                     /product="hypothetical protein"
                     /codon_start=1
                     /transl_table=11
                     /translation="VQFEALAAEPKNNIKEGDIVLFLDSLKVSTIEQTAETADARGGW
                     GRLGLLH*"
     gene            16113..16634
                     /locus_tag="SRR1747065_scaffold_28_prodigal-single_23"
     CDS             16113..16634
                     /product="Putative HNH endonuclease n=3 Tax=Lactococcus
                     phage ASCC RepID=H9EFX4_9CAUD"
                     /codon_start=1
                     /transl_table=11
                     /translation="MIWQILDENKMYEVSDTGLVRNVEIKHILSGCIANGYRFVKLTF
                     ENGKQRRFYIHRLVAKYFVPNLNPKNKTMINHIDGDKLNNAASNLEWVSGRENNLHYY
                     RELRKSKKHFEKPIPVIQYDLNHNKIAEYPSISQAHKKTDIPVVQIARCIHGEVSQAN
                     GFIWIEGSTTMRE*"
                     /db_xref="UniRef100_H9EFX4"
                     /db_xref="H9EFX4_9CAUD"
                     /db_xref="sag:SAG1876"
     gene            16689..17129
                     /locus_tag="SRR1747065_scaffold_28_prodigal-single_24"
     CDS             16689..17129
                     /product="hypothetical protein"
                     /codon_start=1
                     /transl_table=11
                     /translation="LYEDTRNRKRCDCNIIDGKDINITLTDALISMESLRFMMGGQLK
                     EPSAAEKVAVHLTEEGTVKTANTAPVLKHHLTGTTLTLPAEYRYMNLTTGVRGSVDGE
                     NTFEAAVGDRVRFFWTEEVDGTDNAKNAVEITISPNTFPGSFEF*"
     gene            18126..18941
                     /locus_tag="SRR1747065_scaffold_28_prodigal-single_25"
     CDS             18126..18941
                     /product="Uncharacterized protein {ECO:0000313|EMBL
                     :KFZ25902.1};  TaxID=1541960 species="Bacteria;
                     Tenericutes; Mollicutes.;" source="Mollicutes bacterium
                     HR2.;""
                     /codon_start=1
                     /transl_table=11
                     /translation="MFMQDNYFGTKELYEVVLKANTPMDFGMRKIEVGEPVLYFENIS
                     MAQLNEQNRPIMARGGWGNMPHVIWEDRSEMTFSLTEGVMNSVSMGILMSAKVLGESG
                     DGNVYVPKVEGPFELMRGGFDLTEEPAVSKRMFCFEFVYDVPQKKVAFEVNGKHITVP
                     EGDDTREYIFDYYYRYGKEALVYLIEKERFNGTFSLEGKFYTKDENEGLNRTNIIFMP
                     KVRIVSDISLRLGERADPTTSIFNIIAMPEKTEESKSMLMKITRLGEDIDGDF*"
                     /db_xref="A0A094IFN9_9MOLU"
     gene            18955..29502
                     /locus_tag="SRR1747065_scaffold_28_prodigal-single_26"
     CDS             18955..29502
                     /product="Phage tail tape measure protein TP901 family
                     core region n=1 Tax=Clostridium nexile CAG:348
                     RepID=R6PFU2_9CLOT"
                     /codon_start=1
                     /transl_table=11
                     /translation="MDMANKGITISIDAKLQLQNLDNERKRLADAFSKVDVGSKSYKE
                     LERELKAINKAYEDTAKLAGGAFHTQADVDKYVRSYEKLRGVMGDFDSSYAKLGRGDF
                     TDKIFPDGFLDKLDKAGKDLEQAKKNYDDLGNKLFSQAVSGKKNLSSILNSEGVLDSA
                     SYEEMEQALSRALKSAAKSEEDYAKKVADSQKAIEEMTARLKELNEEKEKQMAIDAQL
                     HSDVDAKQSEIATKEAEAAKKRADEEERINAAYENRLAPLQNLSKAFNAKTDKRQEIM
                     PSVFTNGGGFKENKESIADFMVQQALAAGIQGVSKESVMAMSQDKIKELNNAIQDAIK
                     AEKSKETSIIEQNYKAELDKLQPAKDELKELENRLKEDQKRLEQIQTSINKQQNLIDR
                     KQKVADNQEKSRQDSKQKVEDVHAAEIELQNAQKESQDALEKSDIKKTYENAETSVKQ
                     LSDAQKQYITDAQNAGRTSDNLSETFGQMANQSNEAKRQIDQLDQVQAKLKNGVTNVV
                     NRYLGFYAILNKVRAAVRTMINDIRELDKAITEIAIVTNFSQDDLWKQMPTYSAMAKE
                     YGTSIKGVYEITQLYYQQGLNQADVMSLTTETLKMARIAGSSYADAADYMTTATRGFN
                     MEMDEANRVVDVYAELAASSASSTTELATAMTKVAAQAQSVGSSFENTSAMLATVIEA
                     VRESPETVGSSLRSIMARYGKMKVDPSALSDEEGAAMNFNDIDKALKSVGISMKDANN
                     QFREFDDVIDELGAKWEKLDSTSQRYIATQFAGTNQQSRFLALMQNYDRYKELQDEAM
                     NSEDAGTLQYLKTLDSVETKIQQLKTAFQDLYVNSGLQNFIKGLLDLATKLLTNLNKM
                     PKLFNKIPTAALAVVSTIIVALKRGIMDVVSLAAARIEEVKNRINASIDENRRNAQVA
                     VQGVNVNVNPNASGGANNRANGGGRDIAGRIISLAGLAASIFSMTTSSKGLSGGLQIG
                     GALANGASSFFLTPGTPGMKAVAAIASALPGVVSGLSTLATGISREEKISNFKQNITN
                     AHNDTLVSKNELKTLEDYKKKLEEAKAAQYDSVEAKQEYYDIMNEIADAYPEFFSYMD
                     EEGNKVVELGKQYEELRRQKQEAYLSDLVEEGATNISALQDADYMAAMLYNDISGPNS
                     YGYFDIDQYALGNELRAEMLELFRSNSDAVASDVIRAQGRQEWNYLLGESKTVNDTFD
                     NLLLSLYGRSAVRDTEQNTLAASDSYKVIDAAQKGYSYGKMLQDSDLKSAYTPLEEVY
                     NAYLNFFKELNTNVKYVDKQLFTQIKQIVSAYNQSYDWGYGNSEQQFFSSEISRVIQE
                     QVANIEDIDERAQKTEGLLNELRMMGDVDEWISKYDDTYVNLWEGVDEATKKSIDELA
                     AKSNDTSAAVFETKLQKLLGDGHEELIRNLMQGYADTVDWTKEDFINALGEYSSQKGK
                     GDINVRPFENLTPAMQQSLIASLKSADEDGNRGLVGATENLYSFLNNLNEAQIGIASE
                     IIKTADFTTISGLRKFQQEMAKNNIDVSAQVEQIKANTHFNLVTEIGDYVSTVSEQLE
                     DYEKFFSSAEKGMDFKDANAAAQKMGLDITKDFTFDNGAYYLNNFDKVRESYAKYYQD
                     LTDAYAKEVRRMEDNFTSLIQNGGSQEDINAAYDKWVESQAAYNKAQEMAQNAVDYLF
                     NTFLLSTGKFSDFVSSLGFDSSVAQLIQNGDVEGVKVALGSQWSKYGSAIVEAISNAP
                     YDLMSNLIKGVESGEIFTLTQEQYQSIAGDANLQKAFNVVVDSTNGEVSLQMVNLAEA
                     WKYIQELLDKGTIKNVKQYNEVAKQIANYEAVRNTPVATLLDSFENLYHITDAELIDY
                     ADKLGVSTESFIYAWNNSTKTDPVQRILDAASQVGVSVEQTEEDARAVLLKMDDIFSD
                     VSDMIQKGTQGTTLSEAVAIAEKLGGTVEELFRFRGTDLVFKDDYNYGELYEIYIQKL
                     KSLGYDISEEFVQQYAASLTVDTLVENGQYIDALSGLQIAGIDITSKVKPAYEKALQD
                     VYSSIGENIINGGLIYAENSTRQILEWLDIYGIVEETAEGSDVYKIVKGEEENFLKSL
                     AGATEIGVEEQMSIFEDAVNNLSTEMYSGDLLSMLNRTAKTATDKMKDKISEMMQNLL
                     NNITSAVANGISGSASASDISNLETQFGLSINTDRTADGYKIQQNSLYEIYGTLKNID
                     TIAAHTVLTALAESAQTSDERLNDVFYVMERIKEINDELAQPNISDARRKKLQAELDI
                     AEELQKQLKEADSTFDFMSRDLASGYDDPLSAWKGMGTAGEVLNGDDYAKGLVGFQDF
                     SNMISFMGDDVLREAGILNDKSQTASDLILAASGALKNVGGETFVDLSALGVNFNTGS
                     EAMKEGLMKAVQNLAKSQIEIIDAEIKVLETVVNSQEAFEKLKGDKIELTVEDLIPIA
                     LGESDQEWNVTLSPLTVLLKDYLFSTGRTIQQIIDNPSEFLNLTPNEQALITSILNSL
                     NGEDWDNVSLEIKQQIVDKLNTAFKNSGINQKAELVMGESGYVVTFADTTKEAMDDAA
                     SATSELDENISALQDTAQANNPFQPWETTLANCEDSIARIDNYISNNGSFGGSGSQSG
                     GSGGTNNRSNQKSSRFSAVAYDDGGVSATTVSLQNAQTTIVDSLDAAIAKLTELAQVV
                     ANIPDKSTEINKLVGAINHLRSKTLSLSATISLDIETTGANVNKIKTNVRSGASKTGI
                     ENIRNKVAAAKGTLMGELGPEMVVSNGRYFMVGQNGAEFVNLDKDAIVFNHLQTRQLM
                     STGLTSRGTAYTNEKNATAYAKGNTTGPAMASAADALAELRKIRAQWQQLLDSPASSL
                     GAKAGSGGGSGGGGGGKDATAQIHDLERWYNLLRQIEKYEQKITYEQQKRENLQNGYN
                     YVDSLEKELEYLKKQQKAYSDLASLQKSYYDARRKDLLSTDYSMIFRYDEDGLMQYVD
                     GANKGLDILAKLNETDANGAPINNAKDSSAQLAYLKSIGFDVAHLSTNTDGSSAEDDD
                     QRMQNFWDNVDGWMEELDGLYDEYNEHLTSVEENTAKQNEILQEYIDNQLSIEEKLLT
                     AVEDRQQAIIDSLQDQKDALEESSQAYIDGLSDALSKERNMYDKQSTADETAKLRRQL
                     SILQRAGGSAAEIKSLQDQIDGRMKDEYFDKMQEQIDAVQEASDKQLEKLQNQIDLLT
                     ESLEYQKENGLLWQEVYDMMNSWTPEKMLQFIEEFTKTYKENSNLQNSEDSKDTFKEL
                     QIWDAKRTSDQRNSDWNDYYSKLDKRFDSVKEDNVGLAQDAFARGYGEGGRTAAEAAA
                     NAVFEEALKNASNRLKPDGAGNDGSSGGNVEDTTAKGDATFKNKNYKVYSYDDATTDK
                     KGFVVYGNGKNVSFKVHDEQGGRILISGTDGKGQKIDKRWVPKRYFQYANGGLVDYTG
                     PAWVDGTKTKPEAFLSAEDTQLLKSKIFSNSAYSLRSTLEAIENLGKTFANISAGASS
                     GQSINIEKLEVAIQPGVISSDYDAKRAGEMALEEMVRIARKTTNRVVSR*"
                     /db_xref="UniRef100_R6PFU2"
                     /db_xref="R6PFU2_9CLOT"
                     /db_xref="rum:CK1_19750"
     gene            29520..30863
                     /locus_tag="SRR1747065_scaffold_28_prodigal-single_27"
     CDS             29520..30863
                     /product="hypothetical protein"
                     /codon_start=1
                     /transl_table=11
                     /translation="MAVQVKEATKDGQGNPLPVLGRQFISFSYGRKNIEDFDLLAVFS
                     SDRLNKEVYASFNDVTTNQDEMDGQYFWLSSFSANSLDFTLATDGMTARELEDFKAWF
                     VPGVERELILSELSNRGILARVSSAPSISMLPFEETVSMNIAGAKKSFRTSLYKGEIT
                     LSFVMDEPHWYSLKDYYEGTLTEEMMKSIYEDGIPHTSMLTSSCMLAGKNYFDGVNKT
                     VKQSAGVSLGDQDDAYLYYCGTAEAKPIISFTLAPSVDDNHKAIFQKTGSYDYYYLKV
                     GSREMRFAVPEIMTSYNTAIDKVKELGQAGDSILDLRAELRDSLYDYYIRAWTIKIID
                     DCRNDSNRTYVSVEGAIKSSFADHFISTLSAIWNNVSLNFSISSKTGEATVSGTINNT
                     NISEKCGNMMKSQYIKIGENKIYNSQGTIGTNECLAITSNVSMTNLIIDYKYMYL*"
     gene            30886..35844
                     /locus_tag="SRR1747065_scaffold_28_prodigal-single_28"
     CDS             30886..35844
                     /product="hypothetical protein"
                     /codon_start=1
                     /transl_table=11
                     /translation="MVNKDIRPYEISLWTLQDGFITVLKPLGLGNKGQIEKPQFNLKT
                     DGTQELSFQLPMYYRDGGELIENPIWYSYRDGLLVENLRKLKLIFNKGNKAQEKVFEF
                     VITKITETHANGQLVCEVESEGLAFQELGKNGYKLTFNQDTFQLDYDKWWESENRKDE
                     DEPIASIDYWAKQIFEGTDWDYEVRMDWSSFDGVLDEKERVANSNLRQANKIYEEEYI
                     ASWQDDGGKLSPMELVDFREKARLIDVEKSNRYNITQTLAETFGVYCKYEYGYDENYH
                     IVSKTCVFYNNFLEERDGKIDINYPYDGSKIVREKDSTDVITKMFVTSIESDSTASGL
                     ITIADVAANKSKEDYILNFDYLYSIGTISQEQYKAISDYELSMYNINTELEPISLQIA
                     NAESDLVNYQAQKSNAVQGQMQDREQMEKANALLDNITNGTGVLEKTKDTPYRAVLLQ
                     EDGKNTYYVKITQEGVCSEIGIWYDAKTDGGNVRTQYAGTSAIKYDDCGNITGLTSLA
                     LPADAATKLFYLTFSYRPNLYYENIYKTFSKQLAADEAKEKEADNKIVELEKIIKALE
                     DKQEKLLAEKQKFITNFENMMGPALREGSWQADSYTDYGEKYQESINIGSGSNNKHLS
                     FKWDNEPFDGEQLNYFETFGDSGAAMEKNYYICIDLTNIIDKIKNNLTNLSYIFHKNQ
                     KQCSVGSQAQFAFLRNATLVKPVLLITDETLAGDELADASSSGDGFIGLISSTVDTEG
                     VHTEITTLAAHDELTYIVSNVSKTAPSGYELVYPRLVIDSLLLKTSDDVFSIKYGESI
                     IQKYYDYSILERDERYYITLKPELVLRDGRINKQLDVSYELSNAALALYLDALEVAKT
                     NAYPQVSYEIDVSAYGEWFISRAYSMLARVANINDASLKFENVQGYISELEMDLNEPW
                     NDKITIQNYKTKFEDLFSSIVASTEDMKSNSFAYGVAAGAFTAGGSIKQDTLQNTINK
                     INLNYAFNNGNLTIDELNGIWASSDSGVVAIRGGGIFCANQKDGNGNWLWNTGITPSG
                     INANLLTAGQIDTNLIRIFAGDNLRFQLNADGLYAFKTNAAAGEADYSNYVVHNSEGL
                     FLTNIKENGEKIDRVAISWDGLILRNEKGEKVFYADADSGDLIIKGNIQAATGDIGGW
                     LILPDSLQSKDGSAGMCSSTDSEDPANKVFWGGGDVFKVQQDGTLWATNAFIKGTVSA
                     KAFVGGVSGEEVTDALKKIEIVNLSGSDAFSYYNDNLDGNFTVLPDILRFRILTNALT
                     EEDLTPVTGTSKWIFQYNIVAPDSEEGWTAIEISDENNNFLFDEGFMIFTIRNTFAPL
                     QEYLADGSLRKEIYIRISKNGRAVKYDTNGFSTDKYEDHVYSATLTVRNQDYGVNKFL
                     SLIDPQSYTFVEDRNKGISYADSVSFTINLKNIDVLSGEWTIAGQSVAEQDVVNANGN
                     DASDTTTKGESIVITDGKWYINDVQVKDGDTVSGNAETATDDIKIINVDNGDGTGTST
                     IIIPHSRVPEGGQITIRYQLGKAVRTAFAFKSRNGADSITVVLRSSAGVSFINGEGST
                     DLSAELYFGSQIMNDGSTSYYYVWKKDDVAMSKLRISTDTLLTRETNKKQIFNYKTIL
                     VSPTDFGKKAVYSCYIFTTVDEAIDEYIKDNDEKLENKSGFE*"
     gene            35862..39554
                     /locus_tag="SRR1747065_scaffold_28_prodigal-single_29"
     CDS             35862..39554
                     /product="hypothetical protein"
                     /codon_start=1
                     /transl_table=11
                     /translation="MGLLGYSSISLTDLTEVLPASLYLSSSLVSNSQTKEGSNYTPDF
                     SQNGNEVIITPSFFMGTEEIAKKEGEADCPYKTNIRYQCGDIDENGNEITYSYMISGA
                     DNYVWVDSDARLHYKKNLNKSIIIEAWIEGWVDTDNQISYPSIPTLNPINILLLTETG
                     GYSAFIASKDGREHFEEGNESAITLVASLYNGATKVAINNCKWYQASNVDAEGNLIRL
                     ETNEDAGITVSGNELTVRRKAVKTLDTFICEITISTGLMFRVSMNLLDKTDSYYGNII
                     ADGSLILTPEHNFINLTSQLWSGIELINGDDASAARFKYKWFYLKDNERKEVGTAREL
                     KVGLTNKDADDNFIYPQKDSFIIYCQVEIDGKTYVLSNISVQYSPVIYSVQKRPEMFF
                     VPALNGGVYYSSEKAFEQKVSFKLVGTDGQALTYDANTDAAPFFSNEIAPFEATVESA
                     EANKWNFNIIFTYDPKADTDKKFNELANSFYFTFGYKYLGVDFQDEFICAKNEAGIDG
                     TSGAPAYTVYLDNEFVSFSADSLGELSENEQIYKITPSVFLGAEEKSYAITSVTPVEG
                     ITATISGDKQNIVVSIDKTKIATLLNKPNGTISVDIKVDDLTFVRMITYSVRFSSINY
                     YLQLSASTFTRDLTYTFTPVQITVSALYKRSGQEASNACTSGFLSLTTYGDGGILLEG
                     MGHSQTIGDSVSNILTISETDLNVSVKYFIVEFFDKEGGTLYDRQTIPVLVDSGDIEV
                     GGVNLLRYTKKMPARTIGEKDYWQCSNAALSNVSDEDAKMIELSYDGTEEWQSMVFFQ
                     SMEIPLEGFASNYTLSFDVYSENYSTLVNNLTLNVALHGADGKYNTRWRWRDMGLFNG
                     NEMQNGVRVIDGDFENGKWARMAFTFSPKFNETFFTLPEVPSSQYTFDTVRYVSFAFW
                     SYKTCNLKIKKIKLEKGNIPTDWNESPYDVEYEDIRGTNLLPAFFITKVYPKNKSEGT
                     EWLVSFERGNYTLSWDRNASSSTNSETILRANKYLPSEGIDFKTTNSYTFFVEEENDN
                     SEFVLCTNTDDGDEHYSMYQLKLEKGSVATPYVLSTEQIQQYYNDYVNGTDGVVNKII
                     TIAGTDGTIRNMLADDFQKYTDSINELNANYQTLQSEYTSLIPTKEGFDEWKSYYLLG
                     KDNNGRSILTLGDKSADYDMRMRLTSTKMSFLDKDEEVAYISNEKLFINYAEIVQQMR
                     IGSSESTGYLVFKHMAGGLGVVWETK*"
     gene            39572..41980
                     /locus_tag="SRR1747065_scaffold_28_prodigal-single_30"
     CDS             39572..41980
                     /product="hypothetical protein"
                     /codon_start=1
                     /transl_table=11
                     /translation="MGSSTFSAVNSVYYNISTISDSGGQWNSLLYAGQVNGSQRCGFG
                     FNLSGLSNKTITRATLRLYYERGGAPFDVFDLAVSNSLNFTTYKSNQAQTLVNDTTAL
                     PSRALGITTDLVGWREVDVSDFASQLYSSNAYFYIILNSKYNQNGFLRFSGVAKDTRP
                     QLILEWRDNASTFTTNSDTIEIGSTNQFKITISAADSSYLHRAYFSLNGYELAWGTHT
                     GGGTITGSIDNSYANKLPTSSSGVGSVRLVTYDGSGNELGSASKTVTYVVPQNSTFLP
                     TIGTNLYIVNNPSGTNYANYTTWSSGVIPTAQYGAYIVETAISLVNTSSDSAVFSASG
                     SSSISGAYTPPQAAGTYRWEIRARDSRGFTVVKNDLTSVVEPYSPIYFSGLAITRTDA
                     NGEAAVEGTYYKLSGTVISSHNIISVKIDGTEKAENTGTTSYSLSNIPVQNTNQSASY
                     AKTITITATDGIKTISQNITLPSAQYILYFKKGGTALGIGKAADTTSDGWLDIGWWTK
                     ITNTNHGRGILTLSSSSTAECSIYYYPSDGSYMWALGTGCNGLGGDSFALYSQKVQRN
                     IFATTTSNANFYVYSLKISNPSVSPANGYVSLFVDGEGGNIELRSSDNYKRAYQFDAH
                     DGVLRCFSHADGVDKDSDGFSYNGTTGNVYIGNLSIGSLSSPLGISNGGTGGGNAADA
                     RTNLEIYSKTEADNVASYYSHIMKTYNGSPMGGTVNLQDLSIAAGSYWLEFDNSAAAN
                     NDTLPSAIKTLSSDRCAVTIWVSFHAPATTQYRIVDVYSFTKKKFYRMQYWWDHWDAS
                     WKAW*"
     gene            complement(42059..42451)
                     /locus_tag="SRR1747065_scaffold_28_prodigal-single_31"
     CDS             complement(42059..42451)
                     /product="Uncharacterized protein n=1 Tax=Clostridium
                     intestinale URNW RepID=U2Q3N2_9CLOT"
                     /codon_start=1
                     /transl_table=11
                     /translation="MIKLNMNQITSIFQSLSVLMNQNFSGATAFKVARLAREIGKEME
                     TFDAERMKLVEKYGEKGDDGRVKTDENGNVKIMESAIQDCNAEFGELLNQEIQINVEM
                     LPANVLDEMQNVTPAQMLALEPIVDFEG*"
                     /db_xref="UniRef100_U2Q3N2"
                     /db_xref="A0A0C7I0P6_CLOSO"
                     /db_xref="cpae:CPAST_c40210"
                     /db_xref="U2Q3N2_9CLOT"
     gene            complement(42444..43187)
                     /locus_tag="SRR1747065_scaffold_28_prodigal-single_32"
     CDS             complement(42444..43187)
                     /product="Holliday junction resolvase {ECO:0000313|EMBL
                     :CRH71282.1};  TaxID=813 species="Bacteria; Chlamydiae;
                     Chlamydiales; Chlamydiaceae; Chlamydia/Chlamydophila
                     group; Chlamydia.;" source="Chlamydia trachomatis.;""
                     /codon_start=1
                     /transl_table=11
                     /translation="MFIKLETVKADLEANKWTLLSTEYKNLKTPLRVKCPNGHEMETT
                     YEEWRHYKRCEECLAADPYRQKKSKAKTEGTIRILALDGATNTTGYSIYDGTQLIRYG
                     TFTARGDDITKRINEVKYWVKSMLEQWKPDFVGLEHIQLQMNAYNGAQQVEVYRKLAN
                     LQGVLMDALYEEKANCGLVYPTEWRKFCGVGGKSRDEQKKNAQAKAMSWYELDCTEDE
                     ADAICIGKYFSMKHDNKRNNFWGEKINYD*"
                     /db_xref="A0A0E9ELS2_CHLTH"
     gene            complement(43188..43991)
                     /locus_tag="SRR1747065_scaffold_28_prodigal-single_33"
     CDS             complement(43188..43991)
                     /product="Deoxyuridine 5'-triphosphate nucleotidohydrolase
                     {ECO:0000256|HAMAP-Rule:MF_00116,
                     ECO:0000256|SAAS:SAAS00071038}; Short=dUTPase
                     {ECO:0000256|HAMAP-Rule:MF_00116};; EC=3.6.1.23
                     {ECO:0000256|HAMAP-Rule:MF_00116,
                     ECO:0000256|SAAS:SAAS00071036};; dUTP pyrophosphatase
                     {ECO:0000256|HAMAP-Rule:MF_00116};  TaxID=1499966
                     species="Bacteria.;" source="bacterium UASB14.;""
                     /codon_start=1
                     /transl_table=11
                     /translation="MAKDFDKDTLQEMNEYIQAVSEMSDESVNDETIQMIRESLQERM
                     DVTASAENIRNVYNEFRANGMTKRDCQQARTSMLAELDKMLQELDFKNDKKIELVKLI
                     FDSILVVYDRVIDMFNNYYETLYFEKTHDNARLPTYAHNDDACCDIYSPEDVDVPANA
                     RGFLVSTGLKPVIPDGYELLIRPRSGMSMKTCMRISNCVATIDSGYTGEIRILFDNLS
                     DEPYHIKAGDRIAQFALKPVYRFYSKFTDDAAAMKKTARGGKGFGSTDK*"
                     /db_xref="A0A081BSL6_9BACT"
                     /db_xref="sus:Acid_0414"
                     /db_xref="UniRef100_UPI0001DD09C1"
                     /db_xref="3.6.1.23"
     gene            complement(44006..44236)
                     /locus_tag="SRR1747065_scaffold_28_prodigal-single_34"
     CDS             complement(44006..44236)
                     /product="hypothetical protein"
                     /codon_start=1
                     /transl_table=11
                     /translation="MKTLSKEQMTYLCSTEEEVKELIETYRADQENEHYVLSKYNSVK
                     KQKKDKETKELIIYYKVTVEKTYEGVEEYFFN*"
     gene            complement(44220..44447)
                     /locus_tag="SRR1747065_scaffold_28_prodigal-single_35"
     CDS             complement(44220..44447)
                     /product="hypothetical protein"
                     /codon_start=1
                     /transl_table=11
                     /translation="MDEKEFDKVLDAKLEELLKPQNRAQRRLMEKKKKSDNKHLDDFK
                     EHVKKAAYVDLIQKLREKNKESEEIVYEDAK*"
     gene            complement(44440..45285)
                     /locus_tag="SRR1747065_scaffold_28_prodigal-single_36"
     CDS             complement(44440..45285)
                     /product="Group I intron endonuclease {ECO:0000313|EMBL
                     :CRH66220.1};  TaxID=813 species="Bacteria; Chlamydiae;
                     Chlamydiales; Chlamydiaceae; Chlamydia/Chlamydophila
                     group; Chlamydia.;" source="Chlamydia trachomatis.;""
                     /codon_start=1
                     /transl_table=11
                     /translation="MIYAIVISVLIVVILFLLFARKDKYTGLLRLSKQIEDTDAAIKA
                     KNEELELIKEEINKSQLDSYAKRRDLEAELNRRKEEANNELAEHKMFCAEQRERLDYN
                     IQSHQQSYDAIIAPLQLMQEEQDKKHYHCITTTENAQDDITFLLNEVEPRMHNKAIIP
                     KLIWTEYYQAPSQDLMKRIKMDDTPGVYKITNIHNGMCYVGQATKLKSRCLDHIKGAI
                     GVASVSDQKIHTAMREEGINNFMFEKVCNCPKEELNEKEKFYIEFFRANEYGYNLTKG
                     NKSNG*"
                     /db_xref="A0A0E9EA30_CHLTH"
     gene            complement(45263..45823)
                     /locus_tag="SRR1747065_scaffold_28_prodigal-single_37"
     CDS             complement(45263..45823)
                     /product="Putative membrane protein n=1 Tax=Clostridium sp
                     . CAG:1000 RepID=R5A6H9_9CLOT"
                     /codon_start=1
                     /transl_table=11
                     /translation="MNNIFRSIFAGILIGIGCNIYNICPNRIVGAGLFSLGLYFICLM
                     GLNLYTGKVGFIENTNEIEPLIYTLIGNFVGTALCAIFSPIIQPPEYWQVSAPALFAK
                     SYMTGVLMFLAVWHYKYVVQYKPLGIFLCVPCFLLCGFRHCIADMFYFWCSADFGNIW
                     CILVAIAGNTMGSLTTRRLNDLCYSD*"
                     /db_xref="UniRef100_R5A6H9"
                     /db_xref="R5A6H9_9CLOT"
                     /db_xref="max:MMALV_10310"
     gene            complement(45807..46319)
                     /locus_tag="SRR1747065_scaffold_28_prodigal-single_38"
     CDS             complement(45807..46319)
                     /product="Anaerobic ribonucleoside-triphosphate
                     reductase-activating protein
                     {ECO:0000256|PIRNR:PIRNR000368}; EC=1.97.1.-
                     {ECO:0000256|PIRNR:PIRNR000368};;  TaxID=1505
                     species="Bacteria; Firmicutes; Clostridia; Clostridiales;
                     Peptostreptococcaceae; Peptoclostridium.;"
                     source="Clostridium sordellii.;""
                     /codon_start=1
                     /transl_table=11
                     /translation="LQYRYAGIKYDDVANAPGISVSVYVQGCERHCKGCFNPETWDFN
                     GGKNFYPDDLNNIIQGLQENNIKRNLCILGGEPLHPKNILLTFYIVNHVRDAIPDTPI
                     YIWTGYRIEELQEMAKSSATLNAILHKIDYLIDGPFIEEQKDLRLAMRGSANQRLFHL
                     VKGEPYEQHI*"
                     /db_xref="A0A0C7ET34_CLOSO"
                     /db_xref="UniRef100_T0D5L7"
                     /db_xref="shi:Shel_04770"
                     /db_xref="T0D5L7_CLOSO"
                     /db_xref="1.97.1.-"
     gene            complement(46309..46737)
                     /locus_tag="SRR1747065_scaffold_28_prodigal-single_39"
     CDS             complement(46309..46737)
                     /product="hypothetical protein"
                     /codon_start=1
                     /transl_table=11
                     /translation="MSLINLKRAWYAEEKAIYIYSRTQYMGEENNYDNYSILNGKDIE
                     CDTNLLADVLMRHPECKEVHLGYGCCEPMNTPKQAFQLARDIRKQTDLPIYVHTSYTW
                     ERLNKFNNTFTYLVQIAELDNAYVYCGDGFHNLEEYYIAV*"
     gene            complement(46794..47729)
                     /locus_tag="SRR1747065_scaffold_28_prodigal-single_40"
     CDS             complement(46794..47729)
                     /product="Modification methylase 
                     (Adenine-specificmethyltransferase) n=3 Tax=Haemophilus
                     parasuis RepID=B8F7Y4_HAEPS"
                     /codon_start=1
                     /transl_table=11
                     /translation="MGNEHLQRAMKNKNDEFYTLYEDVQKGLEPMMKLLEGKKILLPC
                     DDEKSEFYHFFQDKVKDGWLDRGSKLPQVWATHYAPPPCLHSYKLYVDGTFKGVWGSP
                     MFLKGNGDFFSEEVQRFVEQSDVIITNPPFSREAEMIKLLLDKGKDFILIGTESLLTH
                     RILFPFVKEGKIHAYGSVKKFKKPSDDYQTFGNCCWITSFTPCATAKFVPTKKYEEVK
                     DLMKPYENYAAVNVDKLANVPMDYDGVMGVPVTYLKKRNDEMFEILGFGSAHSPASGL
                     QYNVTYTPLKIDHGGNPVIDGRLTYVRIFIKNITI*"
                     /db_xref="UniRef100_B8F7Y4"
                     /db_xref="A0A094ICV0_9MOLU"
                     /db_xref="hpaz:K756_04500"
                     /db_xref="B8F7Y4_HAEPS"
     gene            complement(47873..48241)
                     /locus_tag="SRR1747065_scaffold_28_prodigal-single_41"
     CDS             complement(47873..48241)
                     /product="hypothetical protein"
                     /codon_start=1
                     /transl_table=11
                     /translation="MPPLKKKVRIMEYYIIYNIHNGSYFINKSQRPNVSVRHQFSRAY
                     REERPDYNSQFSQDIRQYGEEGFIIRYSLDMPEWAERRAHYIVKKNVDAMIMEEVKNM
                     RTEPTPCEPQKPKFIRKDKK*"
     gene            complement(48270..48503)
                     /locus_tag="SRR1747065_scaffold_28_prodigal-single_42"
     CDS             complement(48270..48503)
                     /product="hypothetical protein"
                     /codon_start=1
                     /transl_table=11
                     /translation="MFQEVKVYFTNDFTREMVEWAYNRVREPDCHYMIEIHYEYNGHL
                     EIYCIDGSKSPRDIILHPYVAGHDCYHSEPYEG*"
     gene            complement(48520..48732)
                     /locus_tag="SRR1747065_scaffold_28_prodigal-single_43"
     CDS             complement(48520..48732)
                     /product="hypothetical protein"
                     /codon_start=1
                     /transl_table=11
                     /translation="MKLIESCLCDKETPTKAEIEECIAIAQKNNNNVVIELRWFFPCN
                     GWHSTLIYGTETVKEVWDIVPHHYGI*"
     gene            complement(48803..49147)
                     /locus_tag="SRR1747065_scaffold_28_prodigal-single_44"
     CDS             complement(48803..49147)
                     /product="hypothetical protein"
                     /codon_start=1
                     /transl_table=11
                     /translation="LQKSLRKCATSISKCHEIVDKWYSTDLIKRVLHEAFYNDYGKLY
                     YYVTNNYKKFHGGYTSRNIRSMRKKTKEYLIKQKMDKNREQMDKSIERLRGEESIKYV
                     WGEYYEKAKNYL*"
     gene            complement(49098..49415)
                     /locus_tag="SRR1747065_scaffold_28_prodigal-single_45"
     CDS             complement(49098..49415)
                     /product="hypothetical protein"
                     /codon_start=1
                     /transl_table=11
                     /translation="MLMTRNEIAYEYTQKTHNEAQIISYLLKYHSDAIFWIYHQVPNN
                     YKKRYGTPLTRRAGRKKTVVETTIDSIIFQSTIDEEIIIERMNRDIAKIVKKMRNINF
                     KMP*"
     gene            complement(49396..49596)
                     /locus_tag="SRR1747065_scaffold_28_prodigal-single_46"
     CDS             complement(49396..49596)
                     /product="hypothetical protein"
                     /codon_start=1
                     /transl_table=11
                     /translation="MKVNEIAKIYFQKFYATVSALIWRRLYDREPDERYRCPVCSYIS
                     EEMTNFCAHCGQKLEGDVNDKE*"
     gene            complement(49619..49945)
                     /locus_tag="SRR1747065_scaffold_28_prodigal-single_47"
     CDS             complement(49619..49945)
                     /product="hypothetical protein"
                     /codon_start=1
                     /transl_table=11
                     /translation="MMIDLGEFTIRDEAAQCLEDHFCGTNCRSRKPMPNGGIGECQCE
                     NCEIWKLIRKIITVSALKWRYLRGSYGEPTGWYLCPVCSHASEEATNFCAYCGQRFED
                     AGDERE*"
     gene            complement(49935..50282)
                     /locus_tag="SRR1747065_scaffold_28_prodigal-single_48"
     CDS             complement(49935..50282)
                     /product="hypothetical protein"
                     /codon_start=1
                     /transl_table=11
                     /translation="LTSIENHAIIKKKREGTKLMTLYIYESHLGGFYYTNEEQDDESL
                     YCEQCGDCDTYLGKAENAYDIANILRTQVEIFDMGGYAMGYCTKFFNECCDALGGDNV
                     EYKVEEGESSNDD*"
     gene            complement(50279..51010)
                     /locus_tag="SRR1747065_scaffold_28_prodigal-single_49"
     CDS             complement(50279..51010)
                     /product="Methyltransferase {ECO:0000256|RuleBase:RU362026
                     }; EC=2.1.1.- {ECO:0000256|RuleBase:RU362026};; 
                     TaxID=665954 species="Bacteria; Bacteroidetes;
                     Bacteroidia; Bacteroidales; Bacteroidaceae; Bacteroides.;"
                     source="Bacteroides ovatus 3_8_47FAA.;""
                     /codon_start=1
                     /transl_table=11
                     /translation="LLQLLNEDCLNAMQKIKTQSIDCIITDLPYGTTKCSWDIILPFE
                     ELWAQYKRIIKTNGAVLLFGQEPFSSMLRLSNLKDYKYDIYWEKERLTNVNQVKKRVG
                     KTIETISVFYSQQPTYNPQMIKYDGPRRSNKVKNGKISFLSDTKEHIVKEYNDTGWRY
                     PTQVWHFKRDCLTSNLHPTQKPVALLEELIKTFSNENDIILDSCMGSGSTGIAAIKNH
                     RSFIGIEKDANYYEIASKRINNFLA*"
                     /db_xref="F7L6B5_BACOV"
                     /db_xref="llt:CVCAS_0990"
                     /db_xref="UniRef100_F7L6B5"
                     /db_xref="2.1.1.-"
                     /db_xref="2.1.1.72"
     gene            complement(51650..52360)
                     /locus_tag="SRR1747065_scaffold_28_prodigal-single_50"
     CDS             complement(51650..52360)
                     /product="Endodeoxyribonuclease n=2 Tax=Myoviridae RepID
                     =Q38137_9CAUD"
                     /codon_start=1
                     /transl_table=11
                     /translation="MNNSNLEFRKIKSLKFLYEINENGTILRNIKSKKQLKIKLDFHH
                     SEKGYYVSMIHNHSIGEGKTKRVMIHRIVAECWLGDCPCGYEVDHIDRNSHNNNFRNL
                     RYVSKSEQMKNRDHSNISKKGKENLEKARQNRMKSVKICYENKELYFNSFADCSRFLA
                     EKYKKSFEAIRYKLKSHRKKIYEYDIIYLPNAETKHGCSTEQEIVHENDLTGDYKTAF
                     NKGKQEETEMRVKHQVFR*"
                     /db_xref="UniRef100_Q38137"
                     /db_xref="A0A0E9E1S0_CHLTH"
                     /db_xref="bmj:BMULJ_04685"
                     /db_xref="Q38137_9CAUD"
     gene            complement(52441..53367)
                     /locus_tag="SRR1747065_scaffold_28_prodigal-single_51"
     CDS             complement(52441..53367)
                     /product="Ribonucleoside-triphosphate reductase class III
                     catalytic subunit {ECO:0000313|EMBL:EXG87696.1};
                     EC=1.17.4.2 {ECO:0000313|EMBL:EXG87696.1};;  TaxID=1304866
                     species="Bacteria; Firmicutes; Clostridia; Clostridiales;
                     Clostridiaceae; Clostridium.;" source="Clostridium sp.
                     ASBs410.;""
                     /codon_start=1
                     /transl_table=11
                     /translation="METWDQACRTANGWDINGFGQQKDGRGNICPVTIILPTLAMEAK
                     NSNEANAFEVFMQLLDKKIHEAKDMLIERFEYICAQNPASAKFMYENGLMAGYIPEEG
                     IRSALKHGTLAIGQLGLAETLQILIGEDQTTENGMKYAKEIEKLFQQRCAEFKEQNKL
                     NFGVYYSPAENLCYTAMKHFQKKYGCIPNVSDKDFFTNSIHVPVWKGISPFEKIDIES
                     QLTGYSSAGCITYIELDSGVKNNIPALETIVKYAMNKDIPYFAVNVPNDTCLECGYCD
                     EFNDCCPMCRSKHIQRLRRVTGLSQRNAPQMP*"
                     /db_xref="A0A011B0C5_9CLOT"
                     /db_xref="nth:Nther_0127"
                     /db_xref="UniRef100_F8NAE7"
                     /db_xref="1.17.4.2"
     gene            complement(53557..54798)
                     /locus_tag="SRR1747065_scaffold_28_prodigal-single_52"
     CDS             complement(53557..54798)
                     /product="anaerobic ribonucleoside-triphosphate reductase 
                     (EC:1.17.4.2)"
                     /codon_start=1
                     /transl_table=11
                     /translation="MIVLKRNGKKVDFDKQKIETAINKAYFEVYAKDAPFSAEIADEI
                     EKAVRIEGDDINVEDIQDMVEDILMEEDRVVAKAYIRYRYKRGVIRSCSGEFIRAISE
                     KIEATNVQNQNANVDENSFGGRVGEATNEMMKQYALDYCISDLARKNHLANEIYIHDL
                     SSYAIGNHNCLSIPFDKLLAKGFNTRQTDIRPANSINTAFQLLAVIFQLQSLQQFGGV
                     SATHLDWTMVPYVRKSFVKHWKDGYHYIARANDELDWNYLTTFSIKDKCFSEKFPEVY
                     QYALDMTKRELQQAVEGMFHNLNTLQSRSGNQLPFTSINFGSCTLPEGRMVIKALLEG
                     SIKGVGKLHKTPIFPCSIFQVGEGINKNPNDPNYDLFQLALKSTALRLYPNYANLDWS
                     GNRGYDKNNPETFFSTMGLVA*"
                     /db_xref="gym:GYMC10_1586"
                     /db_xref="UniRef100_S2YNZ3"
                     /db_xref="S2YNZ3_9FIRM"
                     /db_xref="1.17.4.2"
     gene            complement(54802..54984)
                     /locus_tag="SRR1747065_scaffold_28_prodigal-single_53"
     CDS             complement(54802..54984)
                     /product="hypothetical protein"
                     /codon_start=1
                     /transl_table=11
                     /translation="MDREMIKSIRCELEQQMKFALAKMNFNQDVYTLREKIKDLQANC
                     PHDEKSAVCPYCGKER*"
     gene            complement(54969..56036)
                     /locus_tag="SRR1747065_scaffold_28_prodigal-single_54"
     CDS             complement(54969..56036)
                     /product="hypothetical protein"
                     /codon_start=1
                     /transl_table=11
                     /translation="MIGLYDADLFSAQKPIPNLEVMKLAAYYVQEERQVCRLLTPYEK
                     NLDIYDIVYCCSEFSNDIPRHFWDGARQIKCVGPALNGGKYIPFDNSVIDLKKPKTAI
                     YKDFLRQRWEASSVKEIEKFLTSAYYRMYAGDLELPSPKTYGIKPLYVYDTDITVHRW
                     KEIFKEMETREHAPSTVYFLHPIRCKNVDDLVYATKMRMNSKNKLLIDFQDEDEDFFA
                     NYGETIKELLQTQRRLIYLPFDTVNCHSPKDEFEEMERKLTVLYRFWAHGIPLSLYYE
                     NDGIYCSDTYAKVFASICHWSESSVFRNGSTLPWSRRITEVSPDMKKMAHEIIFTYPR
                     AGELFNYSYRGLKEGTEWTGK*"
     gene            complement(56033..61159)
                     /locus_tag="SRR1747065_scaffold_28_prodigal-single_55"
     CDS             complement(56033..61159)
                     /product="DNA-directed DNA polymerase {ECO:0000256|SAAS
                     :SAAS00057170}; EC=2.7.7.7
                     {ECO:0000256|SAAS:SAAS00057170};;  TaxID=1126211
                     species="Bacteria; Firmicutes; Bacilli; Bacillales;
                     Bacillaceae; Bacillus.;" source="Bacillus
                     amyloliquefaciens Y2.;""
                     /codon_start=1
                     /transl_table=11
                     /translation="MEDGRLKRFETHSHTTYSNIRLIDSINKPKELIKTAYEKGYSGI
                     AFTDHEFVGNMIDVLDSEKELKESGAIPQDFKIALGNEIYLTENRDVKSIEKYFHFLL
                     IAKDTKGHEGLRKLSSNSWYNAYKDKGMWRVPTTKQELSDLMQEYKGHIIADTACFMR
                     GTKIKTLEGEKNIEDITDKDFVLNKDGQWEQVNYPTSRYYSGEGREITFFENTENLIR
                     CTENHKFLVSSCNWNFTKNPVRWVEAKDLVTKKGSLKNYCLFPITPHYTENDIIYKTE
                     WAGAIRKISYDAKYKLPDKIKITPEIMRFFGLWLGDGYISITEKQKKIGVTFSEEEYP
                     YYWNGFVKTASEELNIHWNITKNISQHKVEINSSSIEAIELFYFLFGLSHAKNKYVPN
                     RLKHISEELDWNLFFGYALADGYFRKRTNKSKGEIICASISRSLILGMKEILQSLGIR
                     ASFQVNKERIDKNNVHHHESYYLSSSNNAWCDVKKREIKNDILTILQNAQAHDAKKHI
                     VYNGVKYKKVYIKNIQKIKIAEDVFCLNNNSHSFCCENIIVHNCIGNEIFYCMEKGDY
                     ARIDSFVKYCIDLFGEDFYFEIAPCDSSNQIKYNNFIKRIAKAYKIKIVIGTDAHYYT
                     KKDRYVHKSFLLSKDEDGLRETDEFYARTYLMSNEEVEELISYFTKEEIEQCYLNSIE
                     IRDKIQEYHLYHPQVIPQEKVTVYAKNLCPVFDKEKYPTVRSFLDGDDIQDRYWANEC
                     YRGLKEKNIVDDEHLARIEKEADILNVISQKLGVRMTSYHNTLKQYIDMMWEEGSIVG
                     PGRGSSVGFLSNYCLGITQLDPVQWGLAEWRYLNKERVELGDIDLDQSSSKRKRILNR
                     IREQKGGDTQVLQVATFGSVSTKSAILTACRGYRQQDNEGNELYPDGINIDTAQYMSS
                     LIEQERGFLWPLKDCFEGDEEKDRKPNVQLINEVEKYPHLKDIMFAIEGLIDKRGTHA
                     SGVIIYDVEPWRTNAVMRAPDGSLTTQMDLHKSESAGDLKYDFLVTDMCDKIGTTLQL
                     LQENGVIDKKMTLRQAYNKYLAPNVINLKDNRIWDALGNNSVINIFQFNTGVGLDTAL
                     LIKPKSPEEMTCCNGLLRLTAEKGKERPLNKYNRFRKNIQLWYQEMDNYGLTKEQEKM
                     LEPYLLVDYGVTPYQESMMRVLMDEKIAHFSLKDANSARKICAKKQMSKIPALKQQIF
                     DNMRGEESFAKYIWECVIEPQMSYSFSINHSLPYSFVGIQGIILAIDFPTVFWNTANL
                     IVDSGGMDDTAPDEAEEEIVSIYEPEDWEGYEYEDLPDRSGKKKKKVKTVDYGKIATA
                     IGRFKNFGITVAPPNINSSSFTFTPVVETNTILYGLRGIARISTDLVNEIIAKRPFSS
                     MADFLSRININRLSMVNLIKCGAFDEIENKAREEIMDNYITSISDHKDKLTLQNMNEI
                     IQRGLIPENMKYLKTLYNFNKVLKSHKAETYYIPGEQGIDYLVKHGCADDLIDGEKIP
                     CKIWDKKYTKAMTPLRDYLKEHSDELVKELNATYFAETKQKYASGNISKWEMESLNFY
                     SHPHELAAARRHFTNFFKLPEEPAIEKTFESKDGKSIPIYALTTIAGTVINRDKMKNT
                     ITLLTVDGVVNVKIYKSQFAVYDRQLSFIKKDGTKVVVEKSWFTRGNLLMIQGFRRGQ
                     DFIPKAYKSSPNPALVKINGIDKFGNIDYQKERLEVEEEE*"
                     /db_xref="I2C5R4_BACAM"
                     /db_xref="UniRef100_UPI000248CFA0"
                     /db_xref="bql:LL3_02268"
                     /db_xref="UPI000248CFA0"
                     /db_xref="2.7.7.7"
     gene            complement(61141..62190)
                     /locus_tag="SRR1747065_scaffold_28_prodigal-single_56"
     CDS             complement(61141..62190)
                     /product="Putative uncharacterized protein B013L n=1 Tax
                     =Paramecium bursaria Chlorella virus NY2A
                     RepID=A7IVN8_PBCVN"
                     /codon_start=1
                     /transl_table=11
                     /translation="VIITNDIERTRHYTVNAKLICKGLTNFIPEDATLVEPFVGKGDL
                     LSLFPKNKWELYDIEPQMPNTIQQDTLRKPPDYKDKWVITNPPFLAKNKATDKTVFNM
                     YEGYDDLYKIFIHTILDAEGGIIIVPTNFLADERSKAIRFQFFEKFEIMKVNFFTKPV
                     FPTTIYTVCSIAFKKRFMIMEDGIRQFYGFFPTEEDDEYNIQDNVYIELDKRYGYRLF
                     GDMFNYFRGSTYFGRYCGQGESKYLTNIIVDTIDTKHSVISARWDYGGYVGKQSDRTY
                     CRLICDKELTEYQQKWLIDRFNLYIEHIRLATHDLMLTNYRDWNRKRIGFDTVYLIMS
                     TLLEKGEREGWKMVD*"
                     /db_xref="UniRef100_A7IVN8"
                     /db_xref="A7IVN8_PBCVN"
     gene            complement(62265..63788)
                     /locus_tag="SRR1747065_scaffold_28_prodigal-single_57"
                     /gene="yorK"
     CDS             complement(62265..63788)
                     /gene="yorK"
                     /product="yorK; single-stranded-DNA-specific exonuclease 
                     (EC:3.1.-.-)"
                     /codon_start=1
                     /transl_table=11
                     /translation="MCDGYTSASLLWLYIKNQNPRANLSYVLHTEKQHGLEDQVERLV
                     NEKYDLVILPDAGSFDGPYLQQLNEVGTEVAVLDHHSIPADYDMERDTPPNTTIVNNQ
                     LCDYPNKEICGVGVVYKVCRRWDERFNTHFAPQYKDLVALGNIADVMFMGATETRFYI
                     MDGLNHIQNEGFRALVQAQYKSLKDKIDEVSMIGMSPQDVGFLISPLINAIIRMGSME
                     EKELLFLAFIEPHRIIDGKTAADALRDIAPTIRNRQNTAKKRATELLEYRIYEQGLND
                     NNIIVVEAEEEDNIPNTLTGLIAGDLLNKFNRPVILARESDSGELRGSQRSNANFEGL
                     PDFRSFLENSGYVISAIGHPNASGVSIKKSNLKGLLNYANKVLDSEKFQNLDYQVDYV
                     FHAYEEGLYLVGMEVAAHDNCFGNGVDEVKCIVRNVPLASFKLMGANQDSTKIACNGI
                     DYIKFKDLDFARMVLDNCDKSVDVYGKFRLNEWAGRRMLQILIEDYELNEQKDFTNL*"
                     /db_xref="bamb:BAPNAU_1659"
                     /db_xref="UniRef100_N9Z4R0"
                     /db_xref="A0A060N8K0_CLOBO"
                     /db_xref="N9Z4R0_9CLOT"
                     /db_xref="3.1.-.-"
     gene            complement(63781..64821)
                     /locus_tag="SRR1747065_scaffold_28_prodigal-single_58"
     CDS             complement(63781..64821)
                     /product="Uncharacterized protein n=1 Tax=Clostridium
                     sartagoforme AAU1 RepID=R9C7T5_9CLOT"
                     /codon_start=1
                     /transl_table=11
                     /translation="MDSLNPKVFYNPFEDRTKNAPYTQEQLDFLHELVKKGWSAAKIA
                     SEYKIDKESIKKRMKENCWICKKNMSIRKSGLTNIELQEIKNKIEQGVSEEKICSDYN
                     ISKAALLHHITNNKWEKTKKKQYSFNEHYFDEITNEHQAYWLGFLYADGYILSKRKET
                     KRKNQAQSFGFSISSKDNELFNYFKQDLQSNNPVHYYQRNDGGSYKEESICGRILLTS
                     QHTVDMLKRHGLFENKTFFLKPPQIKKELIPAFIRGYSDGDGSVYITKKGTFGWSIVG
                     TKEILTFIQDFLNTDVKLSQRFPERQNNNYTLGFCGKNRVPALLDIIYKDATIYLQRK
                     YAKYAEMRGINV*"
                     /db_xref="UniRef100_R9C7T5"
                     /db_xref="A0A0A6PWU4_CLOBU"
                     /db_xref="dku:Desku_1120"
                     /db_xref="R9C7T5_9CLOT"
     gene            complement(65031..65249)
                     /locus_tag="SRR1747065_scaffold_28_prodigal-single_59"
     CDS             complement(65031..65249)
                     /product="hypothetical protein"
                     /codon_start=1
                     /transl_table=11
                     /translation="LNYELKYNFPRDASCLREILRQRKVEDVDKFLHPTADCELSPLL
                     LDNVDRAIDVMWKHIKKGNRICIVVDCD*"
     gene            complement(65262..66377)
                     /locus_tag="SRR1747065_scaffold_28_prodigal-single_60"
     CDS             complement(65262..66377)
                     /product="Uncharacterized protein n=1 Tax=Blautia hansenii
                     DSM 20583 RepID=C9L7X3_BLAHA"
                     /codon_start=1
                     /transl_table=11
                     /translation="LTDNNNTPLISTMTWKDVLESLTINDVERFLYSLGVNYIRHEGA
                     DVLICPTICHNPIDEQGSMKLYWYQKNKTFHCYTECNENMSIFELYMKYCAINYGPIT
                     FMEAELYIKQFLSNIVFAPTVSTRKLTEGLLLKSSPEQRYVMELPEYPRSSLDCFEQH
                     YHHPLWKKEGISDAAMDKFDIRFSISQNKIIIPHYDVNGRLVGIRGRALNEDELAAGC
                     KYTPVKLGDKFYSHQLHFNLYGVWENKDAIKLMKTAVIFEGEKSVIKGYDTYGKYNNF
                     VAACGFTINKYQINLLTYGLGVNNIVLAFDKEFEKFGDTDYHVYLKKMTELCKKYKSQ
                     ANMSFIIDTKGLLNKKDSPIDKGAKVWEQLYKNRIKV*"
                     /db_xref="UniRef100_C9L7X3"
                     /db_xref="C9L7X3_BLAHA"
                     /db_xref="bamb:BAPNAU_1658"
     gene            complement(66391..68046)
                     /locus_tag="SRR1747065_scaffold_28_prodigal-single_61"
     CDS             complement(66391..68046)
                     /product="YorI protein n=2 Tax=Bacillus RepID=E5W360_9BACI"
                     /codon_start=1
                     /transl_table=11
                     /translation="MQTEYDAKTFADLDTYRRIIGILVKSYDERVKYQGRFDEEDFVL
                     EEIRVIIMNYLINPEYGCKKRDLNAQMLASSLQESPYYKFNDTIAEYIGQCVNIASDD
                     DDMEACYEKVKKLAYLRRMSARGLRIDYFYDPSNKDGDMAANGERAERLEKTSLEEVI
                     GYFRNEIDEEERKFRNKMLSKDESDASVGLRELIQKYIKGQEVGLHLCGPVFSSLTYG
                     ARLGKLYLRSSASGQGKTRTSVFDACELAIPEMWHHHGNQYDKITKPGFYIECKNGEE
                     REPEKVLFITTEMSPDEIRSIVLAKISGVNEGSIKDGSVFKDEGETEEKRRVSHAINI
                     LEKYNGNLFLEQIENPDLSNVEAVIRKYVFQKNVKYVFFDYIFSSTNLITEINNSKIR
                     EDVMLGMMANKLKNLAVEHNIFIMTSTQVSAEGMGKPGFKDENCLRGAKSLADKTDLS
                     CVISRLHPTEKKIYDDEFNNIPFSMPRDTPEGKKTMTYLIDIYKNRNGRHHIRIPVRI
                     NLGTGEREEGNLYGEEDTMYPFSLDTELFWNNLNISYIENTIW*"
                     /db_xref="UniRef100_E5W360"
                     /db_xref="A0A0F5KR88_9BACI"
                     /db_xref="bamy:V529_20490"
                     /db_xref="E5W360_9BACI"
     gene            complement(68036..68338)
                     /locus_tag="SRR1747065_scaffold_28_prodigal-single_62"
     CDS             complement(68036..68338)
                     /product="hypothetical protein"
                     /codon_start=1
                     /transl_table=11
                     /translation="MYYYGENAYCWQCFPKKLAKVKFERFVKGLFNLTQIPPSVWKEY
                     KNLITCGFSNDTIIETIYYIYTAKKVNELKTAMKMINEKVVEEMTALRKERKMDAN*"
     gene            complement(68430..70490)
                     /locus_tag="SRR1747065_scaffold_28_prodigal-single_63"
     CDS             complement(68430..70490)
                     /product="Putative uncharacterized protein n=1 Tax
                     =Lactococcus phage 949 RepID=E0YIU5_9CAUD"
                     /codon_start=1
                     /transl_table=11
                     /translation="MAIDLKALKPHKISRDLSGYMTYIYGPAGAGKANPVDTIIPTPN
                     GKRELGSIKVGDYVFDRLGNPTKVLGVYPQGKLDVYKITFRDGRTAYCNDEHLWTCYT
                     SRDNFITRTLREWMELGIEKTDARGRCHHDFAIPTCEPVEYEALKYEIPPYVIGAFIG
                     DGCCRERQLTLSSEDNFIPNRVAEELSKNGFGCTAKKIGGKNYSWRFERKEKKQTETS
                     ISTSFSTSEIFYNSNEEIMVYSRDKRIPEIYKMGSIEQRWELIQGLFDTDGSIDCKKG
                     RVSIFSTSKGLIDDIREVLFSLGIGSSITFDNRSEKYTTGIGYKLNVWNNAHRTRFFT
                     LPKKVERADFFAQKERHAKDDRVQIISAEYTGEQKEMVCLYVDNPEHLFLINDYIVTH
                     NTTLGSQFPKPLLLAFERGYNAIPGVMAQDVTSWSEMKQILRQLDDPDVKDMFKTVII
                     DTVDRASAACEKYVCNQIGVENIGDGGWQNNGWSKVKKEWEQTFTSLAMKGYAILFIS
                     HSKTKKITRKNGSEYDAILPTCPTAYNEIIKNMVDMEGFIKIDDAQRSLVLRTIDDTI
                     ECKSRFKYIEASIPFSYNSLVEAMNQAIDKEAEIHGSEFITEERETLREETTYDYDAL
                     MDEFKRLTTPLLKEDAAKYGPHLTAIIEKYLGKGKKVSETTPAQADFIFLINDEIKRE
                     VLKK*"
                     /db_xref="UniRef100_E0YIU5"
                     /db_xref="E0YIU5_9CAUD"
                     /db_xref="csg:Cylst_6589"
     gene            complement(70517..71470)
                     /locus_tag="SRR1747065_scaffold_28_prodigal-single_64"
     CDS             complement(70517..71470)
                     /product="Uncharacterised protein {ECO:0000313|EMBL
                     :CRH64418.1};  TaxID=813 species="Bacteria; Chlamydiae;
                     Chlamydiales; Chlamydiaceae; Chlamydia/Chlamydophila
                     group; Chlamydia.;" source="Chlamydia trachomatis.;""
                     /codon_start=1
                     /transl_table=11
                     /translation="MREISKVCDNKAVITGKLMECTVDERTSKTSGAPYASVIFKVRV
                     AQQYGGNDAEVSEITLRDMSSKFSKKDNTILQHFTNIENMRALKTTQLSGYENADMIY
                     VGRGALRENYFTDNSGTQRDGFDVTAGFGARAVSATSKQQAVFNTEVYILNLREEIGK
                     DEQLTGRVIIHGAIVQYGGKVDVLDFIIENPQNAQAFMSRFQEGETTRIWGYIRCATR
                     EVEKVIENTESWGDANTVKPSTEYVRELIVSGGNPMPNDEDNSYDPADIRKAMAERDV
                     RMQEEKENKKNAPRMTSKAPVAEKPVASAAPWGDDTEEYSL*"
                     /db_xref="A0A0E9E360_CHLTH"
     gene            complement(71489..71797)
                     /locus_tag="SRR1747065_scaffold_28_prodigal-single_65"
     CDS             complement(71489..71797)
                     /product="hypothetical protein"
                     /codon_start=1
                     /transl_table=11
                     /translation="MTVNSEIVLTYLRRHFGEEVSKQKIVEDTGVPMAAVTRATIHLR
                     DRGFATERNEETVRTAPSGLETPYVVRYFKLTEEGMKWDYKAEEIEKKKSYYLNNKNN
                     *"
     gene            complement(71868..72239)
                     /locus_tag="SRR1747065_scaffold_28_prodigal-single_66"
     CDS             complement(71868..72239)
                     /product="hypothetical protein"
                     /codon_start=1
                     /transl_table=11
                     /translation="MTDKMWHELLQAISVNGESMAEQSMEIAKKQDNKESYLNAQSMR
                     KIFQDITDSIKNGQELISSDYLYLFMSATLITEHLKKEIKKKQVAVDEYEAHILPQLK
                     DLALSSKKTTEALDEKSENNA*"
     gene            complement(72217..74274)
                     /locus_tag="SRR1747065_scaffold_28_prodigal-single_67"
                     /gene="gyrA2"
     CDS             complement(72217..74274)
                     /gene="gyrA2"
                     /product="gyrA2; DNA gyrase subunit A (EC:5.99.1.3)"
                     /codon_start=1
                     /transl_table=11
                     /translation="MQMKETSRGLNKKSSDNNNLDAAMYDTFIRAAKPFAYRYPLEEA
                     QGSYGSPAAPDDQSAPRYVEMRASELSNYFFEGLKKEAVDKWYNNYDDTELIPTVFPS
                     IGFWNIVNGSSGIAVSFSTSIPSFNLREVNNALIALIQNPNIEPEKIYCPPDFATGGI
                     IINEAETKQSILKGSGTPIRIRAKMEYDSKNKVLIATELPYGVYTNTIMEQLKNLTEK
                     NENYGIDKIIDHTKKTAEIRIYPTKGTDIASLISRLYQDTDFESSYPVNMIMLDNGCY
                     PKVFSWKDACEAYITHIRDCKRREVKFDLKTAQARENILNGLLIATANIDKVVSIIRN
                     AENKEQASAQLISAFNFNQPQVDAILDLKLQRLIHIEAVKIEKELADTRKLIERCNEL
                     LTIPAKLDNELIKLLREVSNKFGDERRTTFKSKEHWDDVPTRTCGLIVENLKLRKSNA
                     PQAIQTPNDTPIYLFTNKGRMYLLSKDTLPETSRLVSPDNYIKMMSGEHTTCIALTGK
                     EAQYVCIMTRRGLIKKMELSACISNFKQTTLLIGLAEDDEVVSTFFLNDSETILAVSH
                     NGFVTRFNLDNIVPTQGKSGRGVAGMTFKSSADYVISAESVQKDHDNLILFYENNTIK
                     RVSLSQFEKQNRGGKGVSATSASTFISSTLLINSKRITKYNNFPLRNRTEKGDHYDRQ
                     NVA*"
                     /db_xref="css:Cst_c27730"
                     /db_xref="L7VSI3_CLOSH"
                     /db_xref="UniRef100_L7VSI3"
                     /db_xref="5.99.1.3"
     gene            complement(74397..74882)
                     /locus_tag="SRR1747065_scaffold_28_prodigal-single_68"
     CDS             complement(74397..74882)
                     /product="Putative HNH endonuclease n=15 Tax=Lactococcus
                     phage ASCC RepID=H9EDA4_9CAUD"
                     /codon_start=1
                     /transl_table=11
                     /translation="MEKFVIIEEFNNYAVSNYGRIKNVKNGRILTPSKNGQGYMHYVF
                     CQNGVKKGFKIHRLVAIYFIDNPLNLPCVNHIDGDKTNNNVNNLEWCTAKKNDVHARL
                     NGLKRQNKPIKAMNTLSGEVIIFNSIGEASSFLGINKGTIHKVLSRKRNKTHDYTFEY
                     I*"
                     /db_xref="UniRef100_H9EDA4"
                     /db_xref="H9EDS6_9CAUD"
                     /db_xref="lrc:LOCK908_0876"
                     /db_xref="H9EDA4_9CAUD"
     gene            complement(75023..75271)
                     /locus_tag="SRR1747065_scaffold_28_prodigal-single_69"
     CDS             complement(75023..75271)
                     /product="DNA gyrase subunit A {ECO:0000256|HAMAP-Rule
                     :MF_01897}; EC=5.99.1.3
                     {ECO:0000256|HAMAP-Rule:MF_01897};;  TaxID=1263015
                     species="Bacteria; Firmicutes; environmental samples.;"
                     source="Firmicutes bacterium CAG:272.;""
                     /codon_start=1
                     /transl_table=11
                     /translation="LNYEVDFEKTLEDAFLSYSASVAQERAIPDVRDGLKIGLRQGLY
                     AQYTNHLTHNDKFQKAQKSVSAAMSQSYIHGLVLHGRV*"
                     /db_xref="R6TP24_9FIRM"
                     /db_xref="UniRef100_R6TP24"
                     /db_xref="sauc:CA347_1293"
                     /db_xref="5.99.1.3"
     gene            complement(75289..75549)
                     /locus_tag="SRR1747065_scaffold_28_prodigal-single_70"
     CDS             complement(75289..75549)
                     /product="hypothetical protein"
                     /codon_start=1
                     /transl_table=11
                     /translation="LIRCLKQASFMQEIVRAIRNNGIFVGEMTSEDMEQSMMNEELRR
                     LEVLTIRDVESVKNKIEMLMGQEVKERRDFLFDRVDFNKLNY*"
     gene            complement(75654..75893)
                     /locus_tag="SRR1747065_scaffold_28_prodigal-single_71"
     CDS             complement(75654..75893)
                     /product="DNA gyrase subunit B (EC:5.99.1.3)"
                     /codon_start=1
                     /transl_table=11
                     /translation="MVDGFNIMCLISTLFWVLMPNFIKEGRLCWLRAPLYRLQKGSER
                     VFAYNDEELKELRKTHKNWLQGRNKGYEVVWPLSL*"
                     /db_xref="has:Halsa_1262"
                     /db_xref="E4RKI1_HALHG"
                     /db_xref="UniRef100_E4RKI1"
                     /db_xref="5.99.1.3"
     gene            complement(76141..77655)
                     /locus_tag="SRR1747065_scaffold_28_prodigal-single_72"
     CDS             complement(76141..77655)
                     /product="DNA gyrase subunit B (EC:5.99.1.3)"
                     /codon_start=1
                     /transl_table=11
                     /translation="MEATNNRSYDVNSIQSLSPREFTRLRPQVYCGSTEYSTQLLVEI
                     LANSVDEHRLGHGNKITIVSRHAPHEYFVKVVDEGQGFIPNSVREDGKTILEAAFSVL
                     NTSGKFSEDGVYEGSSLGSFGIGSKLQTFLSSHSIVETYRDGMMEYVSFVDGEFSKRR
                     VAEVDKNRHGTSVTWWPDPQFFTHVEINVDEVKDLCQTIACLCPGLAIEFHIDDDEPI
                     VYHSENGLVDLADKYIGDGELLNNRLVIKEPKFDLVLTYTDGYNSTVIPYVNTGLTEK
                     GPHITNIKNTITRKFNDFFREKKWLKQKDENFSGDDIQEGMFLVFNLTASNVAYDAQV
                     KSNVTRIDMSGFTETLATKLEDWFLTSEKDVKLICDKALKARKAREAARAARDAVREH
                     EKRVGENKKRKVLAPDKFKDCEKHGEDSMLIICEGNSALAGLMPARKVETEALYAVRG
                     KVKNALKSSLSECLKNAEVNDIISILGCGIKDNYDSSKLNYGKVAISVDADWHV*"
                     /db_xref="tmm:Tmari_0835"
                     /db_xref="A5IIV0_THEP1"
                     /db_xref="UniRef100_P77993"
                     /db_xref="5.99.1.3"
     gene            complement(77639..77941)
                     /locus_tag="SRR1747065_scaffold_28_prodigal-single_73"
     CDS             complement(77639..77941)
                     /product="hypothetical protein"
                     /codon_start=1
                     /transl_table=11
                     /translation="MMSGENWIKRFIAVMRQFQEHGKVMEELARVMDCDFIGTRVDNI
                     VNALPDIVIDYCGANPDAMPDEFYEELFNLMEGYDNTTDAMWTDFFKKWECHGSDE*"
     gene            complement(77962..78294)
                     /locus_tag="SRR1747065_scaffold_28_prodigal-single_74"
     CDS             complement(77962..78294)
                     /product="hypothetical protein"
                     /codon_start=1
                     /transl_table=11
                     /translation="MKKLCIIVNPATNYICYNWQHPLSPDMDVSPHAPISCLTEARGS
                     EARGGTAFMTELCCPTCAKALGGAGIKKLVYQSERVEDDGKETRDILEYYGIDVVHNT
                     NLCLNKET*"
     gene            complement(78372..78545)
                     /locus_tag="SRR1747065_scaffold_28_prodigal-single_75"
     CDS             complement(78372..78545)
                     /product="hypothetical protein"
                     /codon_start=1
                     /transl_table=11
                     /translation="MYKIFCDKCGKEITNGEEKIIVSPHQTDEGTLFEKEVMCENCEK
                     IYYPYFAIPWDNN*"
     gene            complement(78538..78759)
                     /locus_tag="SRR1747065_scaffold_28_prodigal-single_76"
     CDS             complement(78538..78759)
                     /product="hypothetical protein"
                     /codon_start=1
                     /transl_table=11
                     /translation="MGEREKKLIDISAEYPFRSPILGMGKVLGYALCDANGGWNIIRL
                     IDDDCIMLYNPYTRNFYDAQREEIEEIYV*"
     gene            complement(78763..79071)
                     /locus_tag="SRR1747065_scaffold_28_prodigal-single_77"
     CDS             complement(78763..79071)
                     /product="hypothetical protein"
                     /codon_start=1
                     /transl_table=11
                     /translation="MTKVKVFTGNRGNGKTRRLMEYAIKNRMAVLTTNKNSLEYKASC
                     YKFKVPIYDLNDLADEETRKSIRGNVVVDDCAGFIETILKDFKVCAVSVTDDFPYEKG
                     *"
     gene            complement(79155..79547)
                     /locus_tag="SRR1747065_scaffold_28_prodigal-single_78"
     CDS             complement(79155..79547)
                     /product="hypothetical protein"
                     /codon_start=1
                     /transl_table=11
                     /translation="VSQSLDVVLESCEILWLNENDILDYKIIRAIPYDIRYQKLNPQD
                     KYYKETEIAIELSAYDENGERKPYVDRLLQWQDIVFFDFYDEENGPHTVYYTAWEDLS
                     ETNDEENKYQFVYLDKEKGILTVNVIKS*"
     gene            complement(79519..79749)
                     /locus_tag="SRR1747065_scaffold_28_prodigal-single_79"
     CDS             complement(79519..79749)
                     /product="hypothetical protein"
                     /codon_start=1
                     /transl_table=11
                     /translation="MWIYICDVCGEIKPEETYYYGDGGLYREAPSGWKTNVGTGKLCL
                     CGTCYNNLVKMKNENTKKEEAHSCVPIIGCGA*"
     gene            complement(79853..81040)
                     /locus_tag="SRR1747065_scaffold_28_prodigal-single_80"
     CDS             complement(79853..81040)
                     /product="Uncharacterized protein n=1 Tax=Clostridium sp.
                     CAG:389 RepID=R7LTW7_9CLOT"
                     /codon_start=1
                     /transl_table=11
                     /translation="MNKVKELGQVMTPAHIISHMVDILSLTEKQKQNCLFCDNSCGDG
                     GFIKELLKRGIPANHIFACDIDEKMIEKVAGLIPAANLLNDDAFEAKEWFNKFDFVIG
                     NPPYVRIHNLKPWVRDYLRENYFFCQGMFDLYQGFYELGLKMLKPSGVLLYITPNGFV
                     KSASGKAMRSYIDNNNLLFYYEDFKDEQMFNTFSTYTCIVGLSHAKSTVSSPWNLPRE
                     RIGLPFETLQNGIATLADDIFILRSKEDTDKVDNYVYPIYKASTGQFFRVIIPPKSEE
                     ELALTAPKTYAYLLSNKDRLLSRDLQKGTQWFEIGRTQGLANMNKDKLAISTMMNENG
                     IRTGLLSANTCVYSGLYATGNRLEELEDCLNSQEVIDYLMEKGKPMRNGWVQINATLL
                     KNY*"
                     /db_xref="UniRef100_R7LTW7"
                     /db_xref="R7LTW7_9CLOT"
                     /db_xref="mds:MDIS_00845"
     gene            complement(81044..81349)
                     /locus_tag="SRR1747065_scaffold_28_prodigal-single_81"
     CDS             complement(81044..81349)
                     /product="hypothetical protein"
                     /codon_start=1
                     /transl_table=11
                     /translation="MRGESSLLIDAHIPVYQIIFIPTIIRTPDPLKKDIPTLKSMENY
                     NSFIHYANAHPFWQNLKVGAYYVDIDYNNYSGQYADKKIDLVENSLNEGISNFVGVI*"
     gene            complement(81399..81671)
                     /locus_tag="SRR1747065_scaffold_28_prodigal-single_82"
     CDS             complement(81399..81671)
                     /product="hypothetical protein"
                     /codon_start=1
                     /transl_table=11
                     /translation="MSYNYPQIFAEQFKMIDENKELHQPTRSNKIIMPFHNAIAKQIE
                     SETTFFVNSLTTGFMKEERVYGPYGSKRVDIAVHDEFMNLRGAILF*"
     gene            complement(81692..82927)
                     /locus_tag="SRR1747065_scaffold_28_prodigal-single_83"
     CDS             complement(81692..82927)
                     /product="Putative phosphate starvation-inducible protein
                     PhoH/ATPase n=1 Tax=Eggerthella sp. CAG:1427
                     RepID=R5FLD6_9ACTN"
                     /codon_start=1
                     /transl_table=11
                     /translation="VYNVYDTSALLAQDIREVENIYIPHLVFRELEDIKNSSNKSEDI
                     KARARKVVRNFMEENFPFKTGGIVQKQIEKMRKKYDLPDNNDGHILAEAICLDLEGNI
                     VKFHTADSLLYLFAKRTGHMLVEYVSQDEAKKEPWSGWRDFYPTEQQMADLYSKPEVN
                     TLNAIINEYCKIHENDELKDVLRWDGQRYHPLKYKDMKNPYTQEILKPRNLEQKMAFN
                     LLQNQDIKVKALVSAWGGGKTLMALTYALEQVAKGNYQKIIFVRNNIIVSSTNDIGYL
                     PGTMQEKCKIWGMCMASHVGGTDMLDQLLEDGTIEIFPISHIRGLSIKSSIVLADESE
                     NLTAKHITLLMSRIEEDSEIIFCGDMAQVDFRQGAKHSGMNHMIESLEGDKLFGAVKL
                     VKSERGPVPRLCDKIIPPR*"
                     /db_xref="UniRef100_R5FLD6"
                     /db_xref="A0A011WKV7_RUMAL"
                     /db_xref="rla:Rhola_00009940"
                     /db_xref="R5FLD6_9ACTN"
     gene            complement(82942..83523)
                     /locus_tag="SRR1747065_scaffold_28_prodigal-single_84"
     CDS             complement(82942..83523)
                     /product="ATP-dependent Clp protease proteolytic subunit 
                     (EC:3.4.21.92)"
                     /codon_start=1
                     /transl_table=11
                     /translation="MEENLEQSMYVVDPVVRYQYFENLKHRTIVFNRLVDEDILEYLI
                     LPLRQFEEDDSNEPVTLILNTCGGSTMAGLVVLNLIDNYKKPLNIHVYSYAMSMGAII
                     LAAGNKNPNVHKYAHKFSIGLIHSGDVVLGQSTAGQAKDTMQFLQDIDKRIEQYFFEN
                     TNFTRAVWKKIKDKEFYMTADQMKQYGLIDEIL*"
                     /db_xref="tnr:Thena_1203"
                     /db_xref="UniRef100_B4D1C4"
                     /db_xref="86347223"
                     /db_xref="B4D1C4_9BACT"
                     /db_xref="3.4.21.92"
     gene            complement(83536..84666)
                     /locus_tag="SRR1747065_scaffold_28_prodigal-single_85"
     CDS             complement(83536..84666)
                     /product="hypothetical protein"
                     /codon_start=1
                     /transl_table=11
                     /translation="MIDYMSGVPMKYFMPSKVMTSLQYRAKIEKMKASGEYLYSRKYD
                     GVLSRGVINQDGKSALQLRNISRKTGTFSEVHQKVLWWDDVERAFDKTTVIIGELYQP
                     KKHEKDVAAIMRSLWTKARAKQADNPIQWRVFDVLCYEGENLMDTPMIERHKYIEKVV
                     KRINNPLVIAVEYHEMDDKFDVALAGIYAEKGEGVVAYRKSSTYQFGTCGPNPYDTCK
                     IERHIDSEVGMFIYDIIPSSPSDPVPESELPTHQYWMEQKIDKRIEGDYFLSYCKGDS
                     ALTPITEDCYKQRPIGICCGVFDKDNTIVPILAVKDISDDFKDALRDHYSNFYRQPVR
                     ISASSLALMEDGHIDVRNAVFLGVDKTIDVRDCTFDRLLKEC*"
     gene            complement(84659..85213)
                     /locus_tag="SRR1747065_scaffold_28_prodigal-single_86"
     CDS             complement(84659..85213)
                     /product="Putative uncharacterized protein n=1 Tax
                     =Lachnospiraceae bacterium 7_1_58FAA RepID=H1CC43_9FIRM"
                     /codon_start=1
                     /transl_table=11
                     /translation="MTKKVFLITGKSANGKGAFADALEEVFNLHNKTVMRVAYADYLK
                     FILQKYFHWNGEKDKRGRELLQRVGTNLIRAKHPNFWVDTASNLVRAIESEFDYIIID
                     DVRFVNELECFTPDEAYTVRVERYNPDGSHYYNPLMTPEQLAHESETALDDYPFFDYV
                     IENRGGLYDLTQSAFKVVEDIIHD*"
                     /db_xref="UniRef100_H1CC43"
                     /db_xref="H1CC43_9FIRM"
     gene            complement(85206..85418)
                     /locus_tag="SRR1747065_scaffold_28_prodigal-single_87"
     CDS             complement(85206..85418)
                     /product="hypothetical protein"
                     /codon_start=1
                     /transl_table=11
                     /translation="MDEMFGGLSVHTKNYINFMVDMAVEKANYDPKKAAEALMELRKS
                     LETDEERDFADFSYEILKLERGYYND*"
     gene            complement(85421..85738)
                     /locus_tag="SRR1747065_scaffold_28_prodigal-single_88"
     CDS             complement(85421..85738)
                     /product="hypothetical protein"
                     /codon_start=1
                     /transl_table=11
                     /translation="MFDDRYEVDFETYRDFLHTLMPGKFKQNVSDDGRVRTYVITSIT
                     TLKDICGYIRGEIGEPRYYIFALPEKFEAQEVRPTVRVTLETPQQVQAVIDGLKKMQK
                     GEE*"
     gene            complement(85830..86294)
                     /locus_tag="SRR1747065_scaffold_28_prodigal-single_89"
     CDS             complement(85830..86294)
                     /product="Adenine-specific DNA modification
                     methyltransferase n=1 Tax=Treponema pedis str. T A4
                     RepID=S5ZJF2_9SPIO"
                     /codon_start=1
                     /transl_table=11
                     /translation="LRPIFSSHYCETEILQQDATSIPIIKCDVAYLDPPYNQHPYGSN
                     YFMLNLIANGVWPKDTSKVNGIPADWNRSDFNKKQKAWTAMQKTLNNIQANDRIVVSY
                     NNEGFISYEQMLSLLSAYGNVSILSEEYPTFRGCRNLSSRDIHTTEYLFIVH*"
                     /db_xref="UniRef100_S5ZJF2"
                     /db_xref="tped:TPE_0171"
                     /db_xref="S5ZJF2_9SPIO"
     gene            complement(86297..86506)
                     /locus_tag="SRR1747065_scaffold_28_prodigal-single_90"
     CDS             complement(86297..86506)
                     /product="hypothetical protein"
                     /codon_start=1
                     /transl_table=11
                     /translation="MSYLNEQIITYLGNKRKLLPLIWQATEPKNKVCLDLFSGSGVVS
                     RLFKENGAKKVIANDLEDYSRIINQ*"
     gene            86653..87045
                     /locus_tag="SRR1747065_scaffold_28_prodigal-single_91"
     CDS             86653..87045
                     /product="hypothetical protein"
                     /codon_start=1
                     /transl_table=11
                     /translation="MITLNISNNKDNSTVRSFLGLSRDTKPIRWFQDKAIPNGSFFYE
                     IDTARNYMYSADDETWYYQPSNGGGGGDGVVIDSITLDDNNHMIISYSNGTTQDAGEV
                     TINHVPTTSLYVPEGDSFVLDAGDAMSE*"
     gene            87081..89237
                     /locus_tag="SRR1747065_scaffold_28_prodigal-single_92"
     CDS             87081..89237
                     /product="hypothetical protein"
                     /codon_start=1
                     /transl_table=11
                     /translation="MSDPSLPHIYMWTPGIYDGSRHFVFFDSLKDEELKIFHNQWIHA
                     YNYFATPLGRNPFARNRTMQKLENSLDFLYNAMLIERNKEMAYVNSFLSRNGMSTVST
                     PTTINGWAEFFNAIQEAKTGTGDFLDKLQEEKTRIENNREYMKKVEANSSSMTKQEYE
                     RAKRGYNHGKNSELARATERRINTIITGTMNKGNFATEVCEYISKRYSKELWDYIYSG
                     KDIRPVLAGIQVMVDQLIYVQLNKTLTGKNGIFSDKATKAERMDTIGRLIQENPLGAQ
                     LDALMASQDKINRLETAVRSSMGMKENQNKKQNKKKLASVASLIEKAEATRQGRERTP
                     TLDKLPLPTNNFCEIKIQKGQMSEIETAVNGIIITALDKGVNAHASYGSGRNAFQATD
                     VMELMLITKNSAVNEYAKSMMDDLNRLNEMAAKKFQNVGANGRTKENAREMTKMYEDY
                     YAELLRKLEKYQEFYDDAAELFHIETSNKDYEAMGLYGTNEFKGATLGSGAEDVAARI
                     LMMTEGSEAIAKYQQTGGLSAFDVNWLSNAILNSGEHMVARRMRGAVINYLQMFAAFL
                     MFDDFGVMAKNYIDAMAHNAQSSLTDDKGIHTIHLYKLQTFYMPSSYILEQVYTHMKK
                     SLQNIFQEVNDVGHGVKVSITGNNYEYERPKVDRAKDENGKPVGPLLNPREAALTEER
                     WEQEGEKAMKNTKVEMTFMGSFLDFINEFINPANSK*"
     gene            89259..89747
                     /locus_tag="SRR1747065_scaffold_28_prodigal-single_93"
     CDS             89259..89747
                     /product="Uncharacterized protein n=1 Tax=Bifidobacterium
                     longum subsp. infantis (strain ATCC 15697 / DSM 20088 /
                     JCM 1222 / NCTC 11817 / S12) RepID=B7GS69_BIFLS"
                     /codon_start=1
                     /transl_table=11
                     /translation="MCKWLTSLGEFGKKLLAWRDAKRDREKKVDDFFAPNGGFERAIK
                     EINTNVENRIGDVGKEMKKDMTVMKERLDTMESKIQNVEDRIVVVDARVESVQEGLKT
                     ELFESLHQLWRECCLVQHFATLDQKERADKIYNAYHDFNGNGQGTRIYKEIVALPTHD
                     SV*"
                     /db_xref="UniRef100_B7GS69"
                     /db_xref="A0A083XP92_BIFLI"
                     /db_xref="blon:BLIJ_1895"
                     /db_xref="B7GS69_BIFLS"
     gene            89771..90160
                     /locus_tag="SRR1747065_scaffold_28_prodigal-single_94"
     CDS             89771..90160
                     /product="Uncharacterized protein n=2 Tax=Oscillibacter
                     RepID=U2PUU6_9FIRM"
                     /codon_start=1
                     /transl_table=11
                     /translation="MLNCLLNNLQLMGILIAMYVGALGANTLLGIYSNLAQAKEQFSK
                     EKLIQGLIKGVIVLIGSLAITVIISLLPDTLTALGITIEDGMLEGISMVAVAGVMVTT
                     ILRYLKDAMSKFYAILYGEKKEDKIEG*"
                     /db_xref="UniRef100_U2PUU6"
                     /db_xref="U2QSH8_9FIRM"
                     /db_xref="U2PUU6_9FIRM"
     gene            complement(90223..90468)
                     /locus_tag="SRR1747065_scaffold_28_prodigal-single_95"
     CDS             complement(90223..90468)
                     /product="hypothetical protein"
                     /codon_start=1
                     /transl_table=11
                     /translation="MILKYIITVDQSAVANENDAPTTTYRGMVDGNDMADCVKHLIDY
                     YQGPYEPIMELRLICPSSIADEENHIIETSFEECQDG*"
     gene            complement(90471..90638)
                     /locus_tag="SRR1747065_scaffold_28_prodigal-single_96"
     CDS             complement(90471..90638)
                     /product="hypothetical protein"
                     /codon_start=1
                     /transl_table=11
                     /translation="VIDRMKCNYEVRLGDETHSGSLDAATYADCYTALCKMFDTDGFD
                     SAELNFEKEGK*"
     gene            complement(90635..90976)
                     /locus_tag="SRR1747065_scaffold_28_prodigal-single_97"
     CDS             complement(90635..90976)
                     /product="hypothetical protein"
                     /codon_start=1
                     /transl_table=11
                     /translation="MYQNGRRVEGYLKDRHHKRVMKDKCANLWGYPDYTSFSLSDNFD
                     KVKYWQCNGATEGKGIAKDISNARMRTQLRELANAILDALDEEEYEDFDPTPSSTSYN
                     RKIHDSWWEVW*"
     gene            complement(91111..92454)
                     /locus_tag="SRR1747065_scaffold_28_prodigal-single_98"
     CDS             complement(91111..92454)
                     /product="Transposase n=1 Tax=Bacillus cereus F65185 RepID
                     =C2XKX3_BACCE"
                     /codon_start=1
                     /transl_table=11
                     /translation="MNKVMKYQIIKPLNIDWEDFGNILFNLRKESRQIKNRAIAIYHE
                     WVQYSMSYYDEYGKWPKVIDVYPPYKTVDGYIYDRLKNEMGHTSSNNFNATIRNALSK
                     YDTHKKDIMAGKVSVPSMDAGQPIDVYAKGITLHHIDGDKDDYVATLSLLNSKAKATL
                     NLPSGRIDMVLKMNDKTQTAILDRCLSGEYRICGSQLIYEAAGKEKKGKKDKPKVWLY
                     LCYGFEPEAPELDDSRIMGIDLGMKLPAVMAFNFNDKKYEVIDDNRILGQKIRLDKML
                     SISKHQCQWRCDGNSGHGRKKKVDVYEKCSHRSHNLSMDINHQWSKYIVETAIKNKCG
                     VIQMEDLSGIKASRQNFLGNWTYYDLQQKITYKAEGKGIKVIKIDPHYTSQMCPICGY
                     INKRNRSTQADFECLECGHIANADYNAARNIATPDIANIIKNRVKQQEKEGKSID*"
                     /db_xref="UniRef100_C2XKX3"
                     /db_xref="C2XKX3_BACCE"
                     /db_xref="bti:BTG_31928"
     gene            complement(93162..93740)
                     /locus_tag="SRR1747065_scaffold_28_prodigal-single_99"
     CDS             complement(93162..93740)
                     /product="hypothetical protein"
                     /codon_start=1
                     /transl_table=11
                     /translation="MRKTAEEIRGISPWCFYRNVDLVKVYYGDCPVRAYTEKDHKWHE
                     EVSKTNETLANLGAAEAMTWSLYGDYEIYDIGIGNIVAAKNDGRILHGELRLTRQVDW
                     NISYNAMWDTEMLNILHLGTIVQGWSSYCAFGSPAIKAATKKMDEGTIEWLLNYKNDD
                     YGEIVERFLGVARGLYEKDKTNYIMEKCVTHK*"
     gene            complement(93759..93953)
                     /locus_tag="SRR1747065_scaffold_28_prodigal-single_100"
     CDS             complement(93759..93953)
                     /product="hypothetical protein"
                     /codon_start=1
                     /transl_table=11
                     /translation="MLMLILKIISVVILVAVAVAMFVDSYKSYKRNHGEYESLANCFL
                     FPLFILFVATFLAMLFVVMG*"
     gene            complement(94027..94224)
                     /locus_tag="SRR1747065_scaffold_28_prodigal-single_101"
     CDS             complement(94027..94224)
                     /product="hypothetical protein"
                     /codon_start=1
                     /transl_table=11
                     /translation="MMKDIVIRSIFALCAVWYTSMFTNVFRSIVEDKEKERKDSVCWV
                     DLIYSLICATMLLVGLSKMGI*"
     gene            complement(94291..94485)
                     /locus_tag="SRR1747065_scaffold_28_prodigal-single_102"
     CDS             complement(94291..94485)
                     /product="hypothetical protein"
                     /codon_start=1
                     /transl_table=11
                     /translation="MVNPYKITLLDSEKHIYGVEYKDKHHKIVGFPASWGSRFHAQKY
                     MAGLLGLTLEEFKDAKFTKS*"
     gene            complement(94469..94792)
                     /locus_tag="SRR1747065_scaffold_28_prodigal-single_103"
     CDS             complement(94469..94792)
                     /product="hypothetical protein"
                     /codon_start=1
                     /transl_table=11
                     /translation="MDNNVFINAHDLANIIGCLRYYMVREGSGCTDTYWIDRNSVLGL
                     IFGAPPECTIAVNYGKWNHDGGDEWNCSVCGNIIHTEGSWEKLTYKYCPKCGARMEIK
                     DGQSL*"
     gene            complement(94794..94979)
                     /locus_tag="SRR1747065_scaffold_28_prodigal-single_104"
     CDS             complement(94794..94979)
                     /product="hypothetical protein"
                     /codon_start=1
                     /transl_table=11
                     /translation="MGHYNEEKKNIFARWRPLNKRGNLCDTWQCSECEAVVMPIDGFT
                     FSCNYIYCPYCGALMED*"
     gene            complement(94979..95203)
                     /locus_tag="SRR1747065_scaffold_28_prodigal-single_105"
     CDS             complement(94979..95203)
                     /product="hypothetical protein"
                     /codon_start=1
                     /transl_table=11
                     /translation="MTKTFCDICEQEITYKPLVRHVSFRMTYLDDTQMLTDRYDCCKE
                     CAAIIDDFEERINDLRENFWQEKIGKRGAH*"
     gene            complement(95265..96182)
                     /locus_tag="SRR1747065_scaffold_28_prodigal-single_106"
     CDS             complement(95265..96182)
                     /product="Methyltransferase {ECO:0000256|RuleBase:RU362026
                     }; EC=2.1.1.- {ECO:0000256|RuleBase:RU362026};; 
                     TaxID=246199 species="Bacteria; Firmicutes; Clostridia;
                     Clostridiales; Ruminococcaceae; Ruminococcus.;"
                     source="Ruminococcus albus 8.;""
                     /codon_start=1
                     /transl_table=11
                     /translation="LSCCLKNIDALIGMAEIPDNSIDCIITDPPYPTISGGHGGVYSS
                     SDANRPSGMLSKNDGKIFAENDLDISQWIGECYRVLKPDTHIYVMTNFLNLQHYMEEM
                     EKAGFALHNLLIWEKNNATPNRWYMKSCEYIIFARKGQAKPINFCGSKTVLHFDNVRN
                     KIHPTEKPVDLLRLLIENSTKKGQTVLDPFGGSFSTAYAALQCERNAISFELDEEYYN
                     AGLERANNFSEKDICTTEKDTPSLTTVQQTVMGALSANPDRFYSAQELSELTGLSRQT
                     CSGCFAPLYSAGLVEKSEDKPVRVKITKS*"
                     /db_xref="E9SC96_RUMAL"
                     /db_xref="UniRef100_E9SBG7"
                     /db_xref="ral:Rumal_3549"
                     /db_xref="E9SBG7_RUMAL"
                     /db_xref="2.1.1.-"
     gene            complement(96179..96919)
                     /locus_tag="SRR1747065_scaffold_28_prodigal-single_107"
                     /gene="infIR"
     CDS             complement(96179..96919)
                     /gene="infIR"
                     /product="hinfIR; probable type II restriction
                     endonuclease (EC:3.1.21.4)"
                     /codon_start=1
                     /transl_table=11
                     /translation="MKYFDEQELLERLLSSNYNLMRIVSPYQALPLREKIAQTILTHI
                     NISFGNYAEEIAKKTIAAFGGEILEGKSSDKVADCLFMYKGKTYLIEQKVRDDHDTSK
                     RVGQATDFIEKKKIFRPDASACWFIDDNFHKNEKYYSTLFADEMYYGDEINKFMYEIF
                     GDIGNDFFNYYRRRIKEMRRELSSFNLTFTQPVRLDKISPARLATLIDHCPKDDISNY
                     FFAGNDYVEVIKNYNGRKKAKFMELIAN*"
                     /db_xref="mcd:MCRO_0562"
                     /db_xref="D5E5Y8_MYCCM"
                     /db_xref="UniRef100_D5E5Y8"
                     /db_xref="3.1.21.4"
     gene            complement(96937..97254)
                     /locus_tag="SRR1747065_scaffold_28_prodigal-single_108"
     CDS             complement(96937..97254)
                     /product="hypothetical protein"
                     /codon_start=1
                     /transl_table=11
                     /translation="MRDIGLFFKWLRVYAFPYFVNHFIRGMKVTDHGEELVVYLTKVI
                     QDDYQPVSMQEQMFEEHLQRIKEKYYQNESRKTAACYLAKKLLEFQWVPFNAIKEVYN
                     NEK*"
     gene            complement(97273..97572)
                     /locus_tag="SRR1747065_scaffold_28_prodigal-single_109"
     CDS             complement(97273..97572)
                     /product="hypothetical protein"
                     /codon_start=1
                     /transl_table=11
                     /translation="MKIISEKTNQTYNSVEECLMAEKRFDDAQAAKKMEEERKKGERD
                     KRHQEIRHMGETIEKMRAEYVEKVRAYERDYNCYFVGSNDEEESKSGLAFFKYFW*"
     gene            complement(97650..98420)
                     /locus_tag="SRR1747065_scaffold_28_prodigal-single_110"
     CDS             complement(97650..98420)
                     /product="hypothetical protein"
                     /codon_start=1
                     /transl_table=11
                     /translation="MYLDKFYTKKEVAQECIDLIPDLDTYDFVVEPSAGNGAFSSLIK
                     CQAYDIEPEASGIIKKDWFEVKELGGNHILILGNPPFGERSKDAKRFIKHSIALKVET
                     IAFVLPDTFSKLSNQSIFPERWRLIVEHKINDCHFLTRKGEYYVPCSFYVWTRRTEGE
                     NLRQRKVPLTSDFAFRPRGDASADFSINGNSGKIKELNQITNPKAEHYIKAQDKSVSE
                     LKDIFTKISYPFKSSCNGGNAWISQQDILKAYHDLTTS*"
     gene            complement(98407..98706)
                     /locus_tag="SRR1747065_scaffold_28_prodigal-single_111"
     CDS             complement(98407..98706)
                     /product="hypothetical protein"
                     /codon_start=1
                     /transl_table=11
                     /translation="MKKNCLNIRQLRPWQSIDYYYCCFIDTNNFNNSMFFKLNREQMK
                     NEIDKIGTPTHGSRRANLMNTNVEYSITLPIFDNKNENVVRWKNNYKIEGKDVFR*"
     gene            complement(98654..98992)
                     /locus_tag="SRR1747065_scaffold_28_prodigal-single_112"
     CDS             complement(98654..98992)
                     /product="hypothetical protein"
                     /codon_start=1
                     /transl_table=11
                     /translation="LKIEEAKKNIMEQIERLIISLAEIQNRAETDDVINVSSPESFYN
                     IISAFSTQKRTPLSDKYIIKKLNMRPSTLEEDCGDAVDVSGKYYELKTSFSNEKKLFK
                     YSSASPLAID*"
     gene            complement(98993..99247)
                     /locus_tag="SRR1747065_scaffold_28_prodigal-single_113"
     CDS             complement(98993..99247)
                     /product="hypothetical protein"
                     /codon_start=1
                     /transl_table=11
                     /translation="MPPNKHPERRDTMKWAVEIWNASRTEHKAAVLQTDDIYSAVRSI
                     KNEFFPETNKCSVEIWAIRSAAPLNLKGMDFHSFIERWKV*"
     gene            complement(99298..99606)
                     /locus_tag="SRR1747065_scaffold_28_prodigal-single_114"
     CDS             complement(99298..99606)
                     /product="hypothetical protein"
                     /codon_start=1
                     /transl_table=11
                     /translation="MPMSMDKDLFLYTLEKLKQEIHPTFVQFVIKDGVLCIDEIPATL
                     DEVMIPFFHNTAFVNFTRMAGFYENNGKVYAKAYGEEMAELKDVSPEDFKKAFNVHLT
                     *"
     gene            complement(99613..100407)
                     /locus_tag="SRR1747065_scaffold_28_prodigal-single_115"
     CDS             complement(99613..100407)
                     /product="Uncharacterized protein n=1 Tax=Acidiphilium sp.
                     CAG:727 RepID=R7G630_9PROT"
                     /codon_start=1
                     /transl_table=11
                     /translation="MTDNNKIKVVLPEDLDYFAGKCRETYVAKRDIEHITKDEIDLMF
                     VPAEDAVATETALSARIENGGNIDITDDFALAGTNTEREGRLVMEKSGDVNFHTKIVS
                     VPSNMNVDTKNWSALYVEVGAKVEFNGSTGGISIDGATSKEVDGPYCITNFGGEVIIN
                     GGEYRAHGSCIYGYEGKTVINGGFFDASPITMSGHEDHPWTLNLLNDAYKNGTASFVV
                     YGGTFVNFDPSHPDTDDADSYVAEGYEVVSEKQKNGDIWYTVVKKG*"
                     /db_xref="UniRef100_R7G630"
                     /db_xref="R7G630_9PROT"
     gene            complement(100412..100633)
                     /locus_tag="SRR1747065_scaffold_28_prodigal-single_116"
     CDS             complement(100412..100633)
                     /product="Virion structural protein (Fragment) n=1 Tax
                     =human gut metagenome RepID=K1USY8_9ZZZZ"
                     /codon_start=1
                     /transl_table=11
                     /translation="MDLITIAYLKSVLGTAGGSGGKGPKGDDGKSAYEIAVAHGFVGS
                     EEEWLESLSATLDIEHLTKEEIDAMFEEE*"
                     /db_xref="UniRef100_K1USY8"
                     /db_xref="K1USY8_9ZZZZ"
                     /db_xref="bama:RBAU_2154"
     gene            complement(100633..100809)
                     /locus_tag="SRR1747065_scaffold_28_prodigal-single_117"
     CDS             complement(100633..100809)
                     /product="hypothetical protein"
                     /codon_start=1
                     /transl_table=11
                     /translation="MTTLVREGNIPNTPLKEFIGKSTDTKPLEAIPNGSLYLEMDTKK
                     LYVFDAETKTWGEF*"
     gene            complement(100832..103168)
                     /locus_tag="SRR1747065_scaffold_28_prodigal-single_118"
     CDS             complement(100832..103168)
                     /product="hypothetical protein n=1 Tax=Gallibacterium
                     anatis RepID=UPI0003641AFA"
                     /codon_start=1
                     /transl_table=11
                     /translation="MEIKNMGISEKDYQVLFYQSVFGNEWQLKVQVDRETDGYMGGIL
                     FEHKKNLSSYGVSKAYGQALVYLSRFNRDGIPVPRYTCLVDQDGCECYFIDNFYYINY
                     INDIKNNAYLVASKGIPSLLEIKPESVVDRMRFSLKSNSLYEYFIEHDNNFVKVSISE
                     DNVVGWARYYYNHCLPRKAKKIKFFEELRNPREVLNIYIEPWGGKETDFKFIMDMLND
                     PAEQKKIGAFYTPTVYAEKACELVVDAIKRVPEGNDYVIIDRCAGTGNLEQCLNDYSD
                     ECGEDILSHVIVSSPEMKEWEVLRSRLGGRVRHLLFEDEISPKITEHGYLDGANALTE
                     EFLNNPIIKQYIDNEKCSIILFENPPYTQGSSVVNQKDKIGKEACDWKNSYIVREMKK
                     EITGQATNELCNAFIWSAFKYYLRQPTDSYIVFAPPKYWKYHNLVNKKMKRGFGFNRQ
                     FFHASAALISCIEWMNIDDTRTEDLLLEIYSVKDEVNGGGVERMPCDVYLRKIHSLHS
                     DVYCDRRVFKDDISGKGILTDVDGYDIKEIEKNVNARVTPLWNDNIIGYMVVTGCTLD
                     TPGLNSNLLISQRYNGCGCFLRTDNFYQYLPSFAAGQYLNNVKSWTGTVYGASGDMAD
                     HYWMDVKNGKLNDFLFKTLLWCCMTQHNHMISQVGSDGKMYLNQICLQENTLARKYLN
                     QYVANGYELTEDERELFDLYNQLMRSAKQTEEYNPKFTYSIYQVVREIDTFYKDERGN
                     IYHNHGDVRNLLATIKTKARNYYVKEIAPVLLKYEMVK*"
                     /db_xref="UniRef100_UPI0003641AFA"
                     /db_xref="A0A0A2ZBI9_9PAST"
                     /db_xref="tsu:Tresu_0674"
                     /db_xref="UPI0003641AFA"
     gene            complement(103226..103471)
                     /locus_tag="SRR1747065_scaffold_28_prodigal-single_119"
     CDS             complement(103226..103471)
                     /product="hypothetical protein"
                     /codon_start=1
                     /transl_table=11
                     /translation="MQDTPTCHGIVLRKDDMNNKNKLFYLLIAEMGLLVITGLLDFVF
                     ITEIGVQSQMMEEIFDIFKTVIINTMTFYFVFSSKEA*"
     gene            complement(103532..104170)
                     /locus_tag="SRR1747065_scaffold_28_prodigal-single_120"
     CDS             complement(103532..104170)
                     /product="Putative restriction endonuclease n=1 Tax
                     =Chloroherpeton thalassium (strain ATCC 35110 / GB-78)
                     RepID=B3QWD3_CHLT3"
                     /codon_start=1
                     /transl_table=11
                     /translation="MTYEELKKIIESKSYEGYLNHFAQDERVNSYLSKNPIKYMLQDM
                     FPENFITASTRSWYDIGLYFGSKFFPINIKITNGDKTDNVGSKKGMFYCMTGINLDDQ
                     EGRKEFIRYKSFPDFNINLVVNYNPNTDADYYYLVLFKDTRRIVFTSMKHLRIVEPNG
                     HNLPFQCRWNDNVVDAQRCANLQCQYLMDTYLESFQQRAKGLIELYRWNQMT*"
                     /db_xref="UniRef100_B3QWD3"
                     /db_xref="cts:Ctha_0778"
                     /db_xref="B3QWD3_CHLT3"
     gene            complement(104174..104791)
                     /locus_tag="SRR1747065_scaffold_28_prodigal-single_121"
     CDS             complement(104174..104791)
                     /product="Uncharacterized protein id=3289823 bin
                     =GWC1_Spirochaetes_27_15 species=Clostridium
                     clostridioforme genus=Clostridium
                     taxon_order=Clostridiales taxon_class=Clostridia
                     phylum=Firmicutes tax=GWC1_Spirochaetes_27_15
                     organism_group=Spirochaetes"
                     /codon_start=1
                     /transl_table=11
                     /translation="MKTKITKVSADWTDVKNECRNTVNKKATSIEPTRDFKKKLLLSE
                     HSPIRLIKIKWRWEGIKSWISVHFARHWLGWDKWISTQRDDRTGKNRDDAPQSALVNY
                     DGEGNAQACINVARYRLCYQAHPETRDYMEDFKSTLKNYEPELSDVLVPNCIYRMGCP
                     EFKTCGYLHKFMKWAKDNNKDIDWTDIQARYDLYNEYFYSTRKDD*"
                     /db_xref="gwc1_scaffold_548_27"
                     /db_xref="R0APZ9_9FIRM"
     gene            complement(104938..105711)
                     /locus_tag="SRR1747065_scaffold_28_prodigal-single_122"
     CDS             complement(104938..105711)
                     /product="Carbohydrate binding domain protein n=1 Tax
                     =Ruminococcus torques ATCC 27756 RepID=A5KPB5_9FIRM"
                     /codon_start=1
                     /transl_table=11
                     /translation="MGLKLDIYNDNFVGLTADFSFVDNSSYFFSGDSVKEAMAYFGLY
                     IDETTARLKIKDENDKIVDGLGISADTVNDFKSSLKDITNNFTDEEAVSHKYLIEMWD
                     KTAEYAVGDRVRYADGLYKCLQAHTAQATWTPTDASSLWAALLIDPTNPEVQEWKQPD
                     STNGYSAGDIVKHNDKYYKSLVDNNVWEPGATGVAQWQECNEDGSDIVDDTIAEWKAG
                     VTYQVGDMITYNGKTYKCILTNCVWSPTDYPSGWEEITA*"
                     /db_xref="UniRef100_A5KPB5"
                     /db_xref="A5KPB5_9FIRM"
                     /db_xref="hau:Haur_2750"
     gene            complement(105729..106367)
                     /locus_tag="SRR1747065_scaffold_28_prodigal-single_123"
     CDS             complement(105729..106367)
                     /product="hypothetical protein"
                     /codon_start=1
                     /transl_table=11
                     /translation="MASQTVSGGTTYNRTHDVRRELPYITGFPTLQGVVTSVKLDLYV
                     RYSTGFTTRTIYPAVFKTFTAPSSYWVEESSCRYRQNTQDTGSYVNATNWHSYCTDLL
                     VNSYGTSISSTGSSNQAFSYTTPTKDITDWGKNLANWGGGKLIIALLTNDSGLNWGNN
                     TVCKLTVDYDAGSIVYYYNGSQWVGTTPYYYTGSAWQPCQAYYYNGSQWVQC*"
     gene            complement(106382..107710)
                     /locus_tag="SRR1747065_scaffold_28_prodigal-single_124"
     CDS             complement(106382..107710)
                     /product="Putative uncharacterized protein n=1 Tax=Pantoea
                     phage LIMEzero RepID=F4N9U9_9CAUD"
                     /codon_start=1
                     /transl_table=11
                     /translation="MGTEFLDKTGLTHLWEQITGKMSNYIPTSQKNAASGVAGLDSSG
                     KIASSLLSTIPINKGGTGATSASAALTNLGAAAVSHKHAASDITSGTLAVARGGTGAS
                     DAATARTNLGITPANIGAEAAFDVLPLTKGGLGTTSRTTARENLQVLTYKGYDNGYFE
                     TGAGNTSAWLQYRVSGETKCQMDLFSDGKVGIGGKTVLVAGDVIGYTKYNTNKLAMES
                     WIDNNAYTLALRDDGTDKCVLAMWNGGALSVNGSIVATEGRDNTFSGTLTVSNNNSAG
                     GYVKIWEDNEGGNIEIGSKSGYNYQMDAYNDILRLYSQKSGGVVQLAACDGSTGAWDF
                     PFLTVNKLELDGKESQTLQMRNATSDTSEVSITFYQGSTQRWTLGAGCGSAGNDFTLW
                     DHTNSTLALDMRSNKYLYVYGNWVYDQRSVVYSSTAPTDVYTGKIWLKPV*"
                     /db_xref="UniRef100_F4N9U9"
                     /db_xref="F4N9U9_9CAUD"
     gene            complement(107784..108440)
                     /locus_tag="SRR1747065_scaffold_28_prodigal-single_125"
     CDS             complement(107784..108440)
                     /product="hypothetical protein"
                     /codon_start=1
                     /transl_table=11
                     /translation="MDTYIIMEQKQMEAVADAIRLKTGKGDKIRCDLLAEEVGTIGEV
                     YEDFIRGKILGTTSIEKPSTSKVFLFPSGVTEIKTQFFRGADGFRIEKMPDEITYIAD
                     YAFTNDHGWGILGENMALPAELTYIGAYAFSGQAMWYPKPLIVPAKVKTIGNSAFSTT
                     MISAVTFLGTPDTISATAFETGNGGNAITTINAPWAEGAVTNAPWGATKATINYNYKS
                     *"
     gene            complement(108440..108829)
                     /locus_tag="SRR1747065_scaffold_28_prodigal-single_126"
     CDS             complement(108440..108829)
                     /product="hypothetical protein"
                     /codon_start=1
                     /transl_table=11
                     /translation="VASEKTINTRVQMKSDTAANWAKATSFTPKKGEIIVYNDNPPHI
                     KIGDGTTKVNNLSFATSSVYVGSTKPSGNYDIWIDTSSNTATDVITAVIFTQDEKTKL
                     AGITSISNDDIDAICNGTVKAASEVSV*"
     gene            complement(108854..109150)
                     /locus_tag="SRR1747065_scaffold_28_prodigal-single_127"
     CDS             complement(108854..109150)
                     /product="hypothetical protein"
                     /codon_start=1
                     /transl_table=11
                     /translation="MTNNINNFINRNNLSEGHNTHPIKEMPPDVCEAQWNIIERHDCY
                     NKPYKVFQCSNCGAVFSEAFAWLTYYNYCPHCGSHMHRSDWDEVEKSKSTRTNH*"
     gene            complement(109197..110858)
                     /locus_tag="SRR1747065_scaffold_28_prodigal-single_128"
     CDS             complement(109197..110858)
                     /product="Glycosyl hydrolase family 25 {ECO:0000313|EMBL
                     :EFI84422.1}; EC=3.2.1.17 {ECO:0000313|EMBL:EFI84422.1};; 
                     TaxID=525367 species="Bacteria; Firmicutes; Bacilli;
                     Bacillales; Listeriaceae; Listeria.;" source="Listeria
                     grayi DSM 20601.;""
                     /codon_start=1
                     /transl_table=11
                     /translation="MAIVDISSWQGTIDWAKASKQIELAILRASVGSNKDQKYVEYAE
                     GCRKYGVPYGCYHYLKAGIKAEAEKEAQLFYDAAAPQSPLFYCLDIEFEAQTQENTEA
                     VALAFYEKMRALGAKKIGLYANQKRKFMSEGLVNKFDFTWVPRYGKNQGEADDKNYPP
                     KFPCDLWQYASVGQIDGINARVDLNKLYGDKSLEWFTEGGKIMAEKFSNTHFVEFLKK
                     FKGQRYWYATCVYKCTKDLYNRKKAQCPAHYGSSRTAQYERDIANGMLCADCIGLLKG
                     YMWTSGGEGVFDGTFTNKYQSNGCPDRSANGFFSYAKSQGMDWGTIDTIPEIPGIAVR
                     YDGHVGYYIGNGRVIEERGFNYGCVETALAGRGWLHWYKIPGIKYETSGPVEPVQPTI
                     YKLGDRTLRRGMKGDDVKELQESLMKIGYELSKFGADSDYGAETETAVKKFQTASGLT
                     ADGIYGQNSHKALMEALADDEPDPEPVVPVAKVEHLVVKCDGSARIRKGDGTNYGIIT
                     TAKKGTKLTPVFGKDEKPLISANGWNAVKLNDTIGWISGDLVEEK*"
                     /db_xref="D7UXL4_LISGR"
                     /db_xref="cml:BN424_1360"
                     /db_xref="UniRef100_D7UXL4"
                     /db_xref="3.2.1.17"
     gene            complement(110938..111297)
                     /locus_tag="SRR1747065_scaffold_28_prodigal-single_129"
     CDS             complement(110938..111297)
                     /product="hypothetical protein"
                     /codon_start=1
                     /transl_table=11
                     /translation="MIKILHNNLIIDVCPRATFLRYVPEIKRYIATNVQNANAILGSD
                     QNTTYHLLNTDYNFDEEKQSVVYKEITESEYEQLSKQMSVQKQQETEELKQEVGNLKQ
                     MLTQQNMLIQQLISRLN*"
     gene            complement(111310..112035)
                     /locus_tag="SRR1747065_scaffold_28_prodigal-single_130"
     CDS             complement(111310..112035)
                     /product="hypothetical protein"
                     /codon_start=1
                     /transl_table=11
                     /translation="MTGQTIAANAAAGNVDKYGLGGVKAVEITVNGQAYLVDMELVAK
                     NFDKLTETSADYNSGATTASFTFLAKDVLPFKRYMNATSGVIGGWEKMTMREWLMTDI
                     YTGMAEGTANAIKSVEKVSDYGTEASGGDDTRGLNTTQDKLWIPSMTELNMDGINTTT
                     DAVYFANQSANGEGYPWFSTDETRIKRDGSKVAQQYWTRTHPRNFTYRMCTIWPNGSY
                     FQNNETSNAMTTTQPSFIFGFCI*"
     gene            complement(111986..112708)
                     /locus_tag="SRR1747065_scaffold_28_prodigal-single_131"
     CDS             complement(111986..112708)
                     /product="Putative uncharacterized protein n=1 Tax
                     =Faecalibacterium prausnitzii SL3/3 RepID=D4KC29_9FIRM"
                     /codon_start=1
                     /transl_table=11
                     /translation="VDYNNNELYKCIANGGEAAIDPVATGILALSDIPISADTETTKY
                     SYDGWVNLPTSIDKSYTIRVKYLYQFRVRFMDATGSPYNEQWIEEGNAATQPTEKPKK
                     TPTAQYSFTFSEWDKDFAEIVAPVDISPVYTSTLNSYVIQFWTTGYYVNGEAVPLKTQ
                     TVFYGDTASYSETLDGKVYYYVGGEPSPYYTFYEWDRSLTIAPDVYTEEPIIIRAVFT
                     FSGTIEDDWTNYCGKCCCWKCR*"
                     /db_xref="UniRef100_D4KC29"
                     /db_xref="fpa:FPR_22010"
                     /db_xref="D4KC29_9FIRM"
     gene            complement(112780..113280)
                     /locus_tag="SRR1747065_scaffold_28_prodigal-single_132"
     CDS             complement(112780..113280)
                     /product="Uncharacterized protein n=1 Tax=Eggerthella sp.
                     CAG:1427 RepID=R5G2B7_9ACTN"
                     /codon_start=1
                     /transl_table=11
                     /translation="VWIKSSRPPLPAKSTTIDLNELIDMRTRADGVEYETAGAAMRAI
                     DEDLQRLSENLSSFIGSKVPDGLSYSDSYLQLTSNGEPIGDPVEIISGSGGGGSGSSS
                     YAITLTNLLSSRIISVASGASVVLRYNYKSADNEGYTDGNGVGVLSINNVQLSSFVVS
                     QGAKHS*"
                     /db_xref="UniRef100_R5G2B7"
     gene            complement(113328..113663)
                     /locus_tag="SRR1747065_scaffold_28_prodigal-single_133"
     CDS             complement(113328..113663)
                     /product="hypothetical protein"
                     /codon_start=1
                     /transl_table=11
                     /translation="MGKEHLVSIVLRNNSPEGWEKNKAFILNKGEVGIEIGANDAVPK
                     IKIGNGKYSWEKPPYFSPSLLKSYTWGDLRGTALENAAEQTEYLGLTKPGYGDNASIR
                     VLNDNFDKL*"
     gene            complement(113731..115425)
                     /locus_tag="SRR1747065_scaffold_28_prodigal-single_134"
     CDS             complement(113731..115425)
                     /product="Staphylocoagulase repeat protein n=1 Tax
                     =Veillonella sp. oral taxon 158 str. F0412
                     RepID=E4LB95_9FIRM"
                     /codon_start=1
                     /transl_table=11
                     /translation="MAEKIINTRVQLKYDTLTDWLASDVILKAGEVAIATIATTNTNS
                     GLTPPAIGIKVGDGKNTFADLNWIQAIAGDVPTWAKEAAGTTVQKWIDGAIKAIPAAA
                     SGAGTTTFTSAKLIKSVTQDEGGKITDVTYEDITIDAVSGLSDRLDGIDTAIGKKLDA
                     NLASAAATTTNKLIDDAAAKGYADAAQAAAESTASNALSAAKTAILGEADYSGTVKGA
                     YAEAKKANDAIAALDVADTGSGVVTAITQTDGKIAVTKSAIDTVVAFSDGYNASSNKA
                     ATVKTVTDAVDAAKQELNSNLSQMAGAMRFRGTVTAAPTANTAAPDDGLGAWRAGDVV
                     LFGTAEYVVSGLTSDKPTWQLLGDEGAYQTKLSFTGTPSSENKVVTNNTLEDAKTEMN
                     TAIAGANTAASNAKDAADAAQGTANTAVTNAKKANDAIAALDVADDTTKKGFVSTVTQ
                     TDGKIAVTKKEIGYADISDVAFDGTPSKTNKIVTGTALDTAKTNIVDGISGSATATAV
                     ANNQVSVLTGVSLTAGKLTKASEYKLAAVAATGKVADIDFDDTVLVLNCGSSTVNV*"
                     /db_xref="UniRef100_E4LB95"
                     /db_xref="E4LB95_9FIRM"
                     /db_xref="hif:HIBPF06240"
     gene            complement(115540..117177)
                     /locus_tag="SRR1747065_scaffold_28_prodigal-single_135"
     CDS             complement(115540..117177)
                     /product="Putative uncharacterized protein n=1 Tax
                     =Ralstonia phage RSL1 RepID=B2ZY69_9CAUD"
                     /codon_start=1
                     /transl_table=11
                     /translation="MAVIKKDYNASSLPISFSRGNPQPLDKSAVWYDFEALTNYAKQG
                     ATAYVGQVLAYVNETDNTAKAYIIADAAGTLVEVGAATLGDDKTITLEEGTLALKSWG
                     KEYYRWVDAVGEEGQEGYVAGHHEKQVVDGEHPWIAGLEPKAIAGTDGTFELAWYQPS
                     TTTVEGLSSTVSTIRTAVDEINKALGDAKTENTIRGDIAGLKETVEGKLDTAGGTLTG
                     NLTLADGSKAASEKVVDTKVAEAIGSAGHLKRLVVEQLPDIADADVDTIYMVKDASVT
                     SGDAYKEYMVIDGVFAQIGDTTVNLDPYVKKAVPAAANNIAVLGEDGALIDGGTTIAA
                     LKSGIEDDYNGKLADKVDVTEGKSLVDDTLITKLGALANIKTIGANLTLSEAGELSAQ
                     DSYELPVATDAVLGGVKIGSGVEATAEGVLSAKVKTGNGLSLGADGIEMGTASADAAG
                     AMSSEMFLKLSNIEAEAQKNVVVGALIGTDTAEINEDKKIVVPVATADNFGVVKSAAD
                     DNKVAVGEDGTMTINKVGVSKLTNEEGTELVLNCGNA*"
                     /db_xref="UniRef100_B2ZY69"
                     /db_xref="J9GH35_9ZZZZ"
                     /db_xref="B2ZY69_9CAUD"
     gene            complement(117192..118439)
                     /locus_tag="SRR1747065_scaffold_28_prodigal-single_136"
     CDS             complement(117192..118439)
                     /product="Putative uncharacterized protein n=1 Tax
                     =Lachnospiraceae bacterium 7_1_58FAA RepID=H1CBT7_9FIRM"
                     /codon_start=1
                     /transl_table=11
                     /translation="MAQNQVNIRLVTRNDTAENWTTKNPVLLEGEMGIVRENGLIKVG
                     DGITAWNNLSYINDLSTVVANHYEGTAEENETDTAVITRVLGDVAAEKDDTFIVKRAI
                     SGGKVSYTAYVYDGEKWAAMDGNYDASNVYFDKDFVATAPIGVVTIPASGSATISAAG
                     KSVKDVLAAILAEEKQPTATNPTVKLTASDNKEYEVGTKVSPKYSASLNAGSYTYGPA
                     TGITAKTWSVTNSGSDETLTTATGTFAEITVADNTSVSITATATYDDGAMPKTNIGND
                     APTKQIKAGSASATTSARVTGYRSFFYGVDTTDGEINSTLIRGLTNGGAYNDSKTLNI
                     APGATAGAKRVIVAFPANTTRAGIKEVLLTSTMNLDITSSYAVKPNVSVEGANGYTSI
                     EYKVFVYQPAEIGGDETHKITLA*"
                     /db_xref="UniRef100_H1CBT7"
                     /db_xref="H1CBT7_9FIRM"
                     /db_xref="nar:Saro_2740"
     gene            complement(118479..118868)
                     /locus_tag="SRR1747065_scaffold_28_prodigal-single_137"
     CDS             complement(118479..118868)
                     /product="hypothetical protein"
                     /codon_start=1
                     /transl_table=11
                     /translation="MADLRQETRDRLAFLDDCPPPPPMKVMPNSMFKELMYKYANSIG
                     FTGSKDDVEEAFLAALQGGGAVAGDIIVREKRINFPSTGDNNKIYYDNTTNNVYFWDA
                     NKYVQINIASSGIVENTILYGGDASTI*"
     gene            complement(118861..119223)
                     /locus_tag="SRR1747065_scaffold_28_prodigal-single_138"
     CDS             complement(118861..119223)
                     /product="hypothetical protein"
                     /codon_start=1
                     /transl_table=11
                     /translation="MLRLVNRRLIIPRGDSGSFALPTLGITDEGNVAIFSIFDTLTRE
                     TLLEKRVDASEDYLYINLTHEDTNIPAGKYYWDIKIYREPQFDEDGVLIGGEEVDSYY
                     SAYKMPSCIIKEVSRKDG*"
     gene            complement(119304..119696)
                     /locus_tag="SRR1747065_scaffold_28_prodigal-single_139"
     CDS             complement(119304..119696)
                     /product="hypothetical protein"
                     /codon_start=1
                     /transl_table=11
                     /translation="VAHNKEETPTKTPLDCISELCEHLLGKDYFIPDPVSPEQAAEII
                     TQDIINAYPKRNESPEDAVRRKLKQCQFCVHCESMPPIFGNTYSETAGYCKVRKKCVK
                     YRHKARFCKAFKLLPYVPIDLTKAPTAK*"
     gene            complement(119696..119911)
                     /locus_tag="SRR1747065_scaffold_28_prodigal-single_140"
     CDS             complement(119696..119911)
                     /product="hypothetical protein"
                     /codon_start=1
                     /transl_table=11
                     /translation="MADEKEKKTGSESMEKYKVKLFSSYYSPYIYIFPPPCLFARGNG
                     KMETMIKSIEDSLKRLQNNKLWKEIDF*"
     gene            complement(119854..120027)
                     /locus_tag="SRR1747065_scaffold_28_prodigal-single_141"
     CDS             complement(119854..120027)
                     /product="hypothetical protein"
                     /codon_start=1
                     /transl_table=11
                     /translation="MRVWESLPIIGKDEIWVLTGEKCGTEKERRKILRRLDGEWLMRK
                     RRRLVAKAWRSIK*"
     gene            complement(119993..120397)
                     /locus_tag="SRR1747065_scaffold_28_prodigal-single_142"
     CDS             complement(119993..120397)
                     /product="hypothetical protein"
                     /codon_start=1
                     /transl_table=11
                     /translation="MSDFNFIVECVHGDEREELGRAANEKLAWTIAREWIDRQFNSPE
                     IYYIRKWFISANCARYDFGSHTWFIEITDSKLKAFDIVADYRNSPETTPYTVRAHNKS
                     EARKYFEDKFGHLKIFSVEQRDESLGEPAYYW*"
     gene            complement(120397..120564)
                     /locus_tag="SRR1747065_scaffold_28_prodigal-single_143"
     CDS             complement(120397..120564)
                     /product="hypothetical protein"
                     /codon_start=1
                     /transl_table=11
                     /translation="MEEAMTRTKCTEDYITTTFGVIYARECEKCKGIFFDIDDNYQYC
                     PLCGRIIEGEN*"
     gene            complement(120564..120833)
                     /locus_tag="SRR1747065_scaffold_28_prodigal-single_144"
     CDS             complement(120564..120833)
                     /product="hypothetical protein"
                     /codon_start=1
                     /transl_table=11
                     /translation="LNNIDIYNWIYENNCEDCDAQEECHDCYVREILEELQKKPSETT
                     EISSGCPYCRDKKGNVKSFFIMTDANKTIPDDDICFCPVCGGKMR*"
     gene            complement(120835..121299)
                     /locus_tag="SRR1747065_scaffold_28_prodigal-single_145"
     CDS             complement(120835..121299)
                     /product="hypothetical protein"
                     /codon_start=1
                     /transl_table=11
                     /translation="MEKIIFLDIDGVLTSNEWAENVLKQEGYRVDEFNELCLGKIAFL
                     KEIVDATGAKIVLSSSWRFDDAALTAVRNQLAQCDLDVFDLTSQRIDVVFNRTKELKL
                     YVEEHHPDSYLILDDEIIKDVELAPHQVRTSLTRGLMKKDVEPAIKILNKEN*"
     gene            complement(121654..122130)
                     /locus_tag="SRR1747065_scaffold_28_prodigal-single_146"
     CDS             complement(121654..122130)
                     /product="hypothetical protein"
                     /codon_start=1
                     /transl_table=11
                     /translation="MQEITYVSQKNCSFYLDGQSNTHCFIRGTRYYFINYIRDNFPQF
                     SRILWEPNEDGIMDFKPQYLMPDEYSAVATWNPSDESYKFDNSIGQLYAYNEIKEKVN
                     WALRKRFLTFLDDLDKQRQQMIEGYAAYSNKLYDNTAYRVAKLYNYFNEEPPHETL*"
     gene            complement(122149..122469)
                     /locus_tag="SRR1747065_scaffold_28_prodigal-single_147"
     CDS             complement(122149..122469)
                     /product="hypothetical protein"
                     /codon_start=1
                     /transl_table=11
                     /translation="MIKNEYDEQMRKLFFNVLDANDRMLKCIVKTASAKKMFELLPSP
                     QVKEYLESVREELSQTIAGYEDAAHEADNYLKETKAQRYTTLDYQSPASAMEAFALNV
                     SRLK*"
     gene            122657..122929
                     /locus_tag="SRR1747065_scaffold_28_prodigal-single_148"
     CDS             122657..122929
                     /product="hypothetical protein"
                     /codon_start=1
                     /transl_table=11
                     /translation="MMNSILLYIVQNENEIPQQLVPNSGYYLVGREVRIVDNLGQVAT
                     FVAPQKVNANNGSMEKIEQCEKRIADCENKIQKVYTYLSSFGGDKE*"
     gene            122926..123102
                     /locus_tag="SRR1747065_scaffold_28_prodigal-single_149"
     CDS             122926..123102
                     /product="hypothetical protein"
                     /codon_start=1
                     /transl_table=11
                     /translation="MSFDVGAMMEQMLIKLPNDEIKKRLTGVGLGDNDVEKILGYIDN
                     SRLKYSSEKSEDKK*"
     gene            123131..123622
                     /locus_tag="SRR1747065_scaffold_28_prodigal-single_150"
     CDS             123131..123622
                     /product="Putative uncharacterized protein n=1 Tax
                     =Alistipes indistinctus YIT 12060 RepID=G5H919_9BACT"
                     /codon_start=1
                     /transl_table=11
                     /translation="MDMGMNSMGSGLDFATFMNSALRNNGNCDDGLWGGNGMLLLFIL
                     ILFGGWGGNGFGNRGQAGQLTNDAAVTGAVDAAIQRARADGLSDQAILDAIRGNQTAI
                     QTLATTFNTDISNVQQSLCALNGGIDKLSGQISLSGQQVINAIQTGNMSLMQQLMNCL
                     KLA*"
                     /db_xref="UniRef100_G5H919"
                     /db_xref="G5H919_9BACT"
     gene            123934..124305
                     /locus_tag="SRR1747065_scaffold_28_prodigal-single_151"
     CDS             123934..124305
                     /product="hypothetical protein"
                     /codon_start=1
                     /transl_table=11
                     /translation="MEQANVISDRLRTGFTETHQLIDAQTAQMMAGFQSIKDMFTQSK
                     IDTMQATITQLQNNANNSAQTAYLQNYINSQIAPMQATVNNINNRVPAVPSPAYLVNT
                     NTGCGANYGYGYNSGCGCNNA*"
     gene            124342..124752
                     /locus_tag="SRR1747065_scaffold_28_prodigal-single_152"
     CDS             124342..124752
                     /product="Uncharacterised protein {ECO:0000313|EMBL
                     :CRH59140.1};  TaxID=813 species="Bacteria; Chlamydiae;
                     Chlamydiales; Chlamydiaceae; Chlamydia/Chlamydophila
                     group; Chlamydia.;" source="Chlamydia trachomatis.;""
                     /codon_start=1
                     /transl_table=11
                     /translation="MYQAYSNTTTTYAQNTPLSFPTVKYSDCRVSATSGTTFRIAAPG
                     RYLVSFNGVGGSTAATTPFTVQLYKDGVAQPETVSTVTSVAANDVGTLAFTTIVNILP
                     SCNCINNAVNLQVVATNATSGTVSEANLVIYRIR*"
                     /db_xref="A0A0E9DQI3_CHLTH"
     gene            124761..124937
                     /locus_tag="SRR1747065_scaffold_28_prodigal-single_153"
     CDS             124761..124937
                     /product="hypothetical protein"
                     /codon_start=1
                     /transl_table=11
                     /translation="MSKIIEEYKERIVDELEDLNDKDTWCLECAEAAYYMVKTWKYLC
                     EIEKMESMPPPSVK*"
     gene            complement(124940..125227)
                     /locus_tag="SRR1747065_scaffold_28_prodigal-single_154"
     CDS             complement(124940..125227)
                     /product="hypothetical protein"
                     /codon_start=1
                     /transl_table=11
                     /translation="MEEKRIYSLNLAAFVMARTGYEPVIKLDENTHTYYCVYPSDNPS
                     VAGAVYDFRRDNTVVVVQDFLKAIKHIRTAMHGGETKNAAEDSDQPSPASN*"
     gene            complement(125230..125664)
                     /locus_tag="SRR1747065_scaffold_28_prodigal-single_155"
     CDS             complement(125230..125664)
                     /product="Uncharacterized protein n=1 Tax=Lachnospiraceae
                     bacterium A4 RepID=R9JML2_9FIRM"
                     /codon_start=1
                     /transl_table=11
                     /translation="MRLSYFKHARNAMLKSDYHGAGSSPRIGVVAEYKGAIIAEAWNT
                     DKTSVLQNKYNRLRFHNPALPAKNHAETNLCQRIRWKFGDSLDWSRVHLYLYRELKNG
                     SLAMSRPCHACMAMLQDFGIEKVYYTTENGYAEERIKGKEEI*"
                     /db_xref="UniRef100_R9JML2"
                     /db_xref="R9JML2_9FIRM"
     gene            complement(125739..126512)
                     /locus_tag="SRR1747065_scaffold_28_prodigal-single_156"
     CDS             complement(125739..126512)
                     /product="Putative uncharacterized protein n=1 Tax
                     =Lachnospiraceae bacterium 7_1_58FAA RepID=H1CC28_9FIRM"
                     /codon_start=1
                     /transl_table=11
                     /translation="MSTLYITVGPPASGKSFWAQSRNLPVVSTDAIRREINGNESDQS
                     NNEKVFSTARERVCAFLVNGQDVIYDATNMGYRNRKAIIAEARKLRNISVNIVAHVFV
                     VPIDILYERNMTRERSVPIDVIDNMLSHFQPPCEWEKIDKVVYHITKDERTLSELLAL
                     SKEKTANVRASELCVKRSLAEACLYLDVAFETAKKGHAGHSAYIYLAAGGTPENAALI
                     AYHELPDDMDAYDKMRKVMPIDFTYDLDLVHEADVRSHI*"
                     /db_xref="UniRef100_H1CC28"
                     /db_xref="H1CC28_9FIRM"
                     /db_xref="bfs:BF9343_2639"
     gene            complement(126516..126872)
                     /locus_tag="SRR1747065_scaffold_28_prodigal-single_157"
     CDS             complement(126516..126872)
                     /product="hypothetical protein"
                     /codon_start=1
                     /transl_table=11
                     /translation="MWYWNRPFYEGIPNDDGQLGEIVREYFTKTIPEEDVEAFINRRN
                     DPVTFRDGGDTEYSAAKAIFFLDRQLYEKLRRACVNFKTASFCIHLRARMNEIEDGMT
                     FKQFTGIDIPLVWHED*"
     gene            complement(126875..127015)
                     /locus_tag="SRR1747065_scaffold_28_prodigal-single_158"
     CDS             complement(126875..127015)
                     /product="hypothetical protein"
                     /codon_start=1
                     /transl_table=11
                     /translation="MIYSKETRKAMLNYRIRVLLSRGEVERMHLIAKLRRELNNLESE
                     EN*"
     gene            complement(127120..127275)
                     /locus_tag="SRR1747065_scaffold_28_prodigal-single_159"
     CDS             complement(127120..127275)
                     /product="hypothetical protein"
                     /codon_start=1
                     /transl_table=11
                     /translation="MNKNKKAEIVNSSYEANRKIRKDWGDIKPITRVIPNKKKNQHVK
                     HKGKIEE*"
     gene            complement(127277..127495)
                     /locus_tag="SRR1747065_scaffold_28_prodigal-single_160"
     CDS             complement(127277..127495)
                     /product="hypothetical protein"
                     /codon_start=1
                     /transl_table=11
                     /translation="MKKFYAVAYDSDYALNYDNEALRDWNLAAVVYFNSKHKRDEWCD
                     GYHLCRPCTAKFAKYMVYGHVELIERGE*"
     gene            complement(127572..127703)
                     /locus_tag="SRR1747065_scaffold_28_prodigal-single_161"
     CDS             complement(127572..127703)
                     /product="hypothetical protein"
                     /codon_start=1
                     /transl_table=11
                     /translation="MIMETLGWIVGIVFVIYIIFQLCGLTAGLLDLFSIFFDKNHKS*"
     gene            complement(127844..128062)
                     /locus_tag="SRR1747065_scaffold_28_prodigal-single_162"
     CDS             complement(127844..128062)
                     /product="hypothetical protein"
                     /codon_start=1
                     /transl_table=11
                     /translation="MSYRVLELEELKMLLGKRHRSAEDVATVFEIMLEKCSEDDTKCK
                     DCSLSFGTKTVLCYLMRKYAERYGVKER*"
     gene            complement(128069..128428)
                     /locus_tag="SRR1747065_scaffold_28_prodigal-single_163"
     CDS             complement(128069..128428)
                     /product="hypothetical protein"
                     /codon_start=1
                     /transl_table=11
                     /translation="MQNEFQYTFVIDRMVSFTVSYYTLGNNKHPHFSTQAQKFNRPKT
                     DFSECDQCQDRLLPYHSMVRDFWRKWNDKHLMLLTDDELRQVENDVELLKQNYPYVEG
                     DNFYKIKELSMTVKRKV*"
     gene            complement(128512..128754)
                     /locus_tag="SRR1747065_scaffold_28_prodigal-single_164"
     CDS             complement(128512..128754)
                     /product="hypothetical protein"
                     /codon_start=1
                     /transl_table=11
                     /translation="MENKNEYYILSDNRFISKQKADEAFEIVNNFHNGAIKVCLSDSE
                     VFTNGDFVSAVKLFRSKYDTELGDAYEAIKWLRGTN*"
     gene            complement(128808..129242)
                     /locus_tag="SRR1747065_scaffold_28_prodigal-single_165"
     CDS             complement(128808..129242)
                     /product="Uncharacterised protein {ECO:0000313|EMBL
                     :CRH65047.1};  TaxID=813 species="Bacteria; Chlamydiae;
                     Chlamydiales; Chlamydiaceae; Chlamydia/Chlamydophila
                     group; Chlamydia.;" source="Chlamydia trachomatis.;""
                     /codon_start=1
                     /transl_table=11
                     /translation="MTTIYFDLDGTLSDLFSVPHWRERLAAKDSTPYRVARPLCPPES
                     LRERLTRYHAEGYKLGIISWCSMGGDEGFDEAVKAAKIDWLKEHDILKCFDVVHIMPY
                     GTPKHQFMNRGDILIDDDSNVRAQWNKWGGVAIDAKELFTTV*"
                     /db_xref="A0A0E9E423_CHLTH"
     gene            complement(129239..129685)
                     /locus_tag="SRR1747065_scaffold_28_prodigal-single_166"
     CDS             complement(129239..129685)
                     /product="hypothetical protein"
                     /codon_start=1
                     /transl_table=11
                     /translation="LEKEDYEQTIKRMTHNYEKCRSNCSGCPLKNSRDYWFDRYDNKQ
                     YGTGNCFVRDGFYSVSADAIKRQFNAIAGWAGNNYYVEALIKGCPLCGSKGELYGDFD
                     RFYGTSYGVRCINSLCAMSNKRIYERTKEDAISKWNHSTGKEEDDA*"
     gene            complement(129737..130129)
                     /locus_tag="SRR1747065_scaffold_28_prodigal-single_167"
     CDS             complement(129737..130129)
                     /product="Uncharacterized protein n=1 Tax=Firmicutes
                     bacterium CAG:95 RepID=R7N0R6_9FIRM"
                     /codon_start=1
                     /transl_table=11
                     /translation="MMSKKKIITLIFIPIFIALFLVGCSEADRVNYNISNQAEYFQCE
                     RRLTVYNARTDLIIMTVEGYMNISNNSSNELVCTVKVGPNEYKKNYIYLNDYTLYVVE
                     DITGTHTDPYHYTIYFHTNILPSVEVKP*"
                     /db_xref="UniRef100_R7N0R6"
                     /db_xref="R7N0R6_9FIRM"
                     /db_xref="rbr:RBR_02740"
     gene            complement(130129..130653)
                     /locus_tag="SRR1747065_scaffold_28_prodigal-single_168"
     CDS             complement(130129..130653)
                     /product="hypothetical protein"
                     /codon_start=1
                     /transl_table=11
                     /translation="MNMKKIIALVLVIVAAMGMFTAASADVDFTLVKNMTLDQVHENV
                     IGTDTEASGEYTKLDKDYFDQLMEAINLDVGVDEEILLCMNIMTTDDVYTVVWYPAQE
                     TGYLYGSKLDTTNLAWHSAVSATYGVYCELPTYYVCYAQYFDEPLTGSDKDIEDYITS
                     MLAYGTILAMFQEA*"
     gene            complement(130673..131230)
                     /locus_tag="SRR1747065_scaffold_28_prodigal-single_169"
     CDS             complement(130673..131230)
                     /product="hypothetical protein"
                     /codon_start=1
                     /transl_table=11
                     /translation="MYEVKLYNMKLGAWVPDHVNEHHYYPDLATLIHCLERAKFDEDE
                     ISYITINGKICPSIKSATENCIFVGVKKEDKPMNNCKYSIDNLNPAEYDVAMEAIRKH
                     RNEQDAWDRFMAAYTECEMTMGHELMMEYLGDFYGLSEEPDAPEDEYDEDYEDEDEND
                     ELIDELTNDDSLYKIINDYLDKNNY*"
     gene            complement(131254..131589)
                     /locus_tag="SRR1747065_scaffold_28_prodigal-single_170"
     CDS             complement(131254..131589)
                     /product="hypothetical protein"
                     /codon_start=1
                     /transl_table=11
                     /translation="MMTMYLKDGSTEYITNDNTMCDEFGDMLDDKLGKDAREMYEDII
                     YHVQHPMGEPELCDDYEAIADDYRGALVDAYNNLGELIDRIGNAKRLDRTQLVASLKS
                     IISEIGQYV*"
     gene            complement(131665..131922)
                     /locus_tag="SRR1747065_scaffold_28_prodigal-single_171"
     CDS             complement(131665..131922)
                     /product="hypothetical protein"
                     /codon_start=1
                     /transl_table=11
                     /translation="MTKDYRVFNDQLDYIECLNYDLEGDLLPRDIKDFPAYAVYDDFM
                     EQWRVVNYDTFIHYLKAMRDEMREMMKDINWYLDEEYNDGN*"
     gene            complement(132008..132229)
                     /locus_tag="SRR1747065_scaffold_28_prodigal-single_172"
     CDS             complement(132008..132229)
                     /product="hypothetical protein"
                     /codon_start=1
                     /transl_table=11
                     /translation="MDNKYTVVRHLGIKGRSDCYLIEYGDGRHGIRLKTLYQGKLLER
                     NIVGEHKVKDFMNYFDHISKGNRALKREI*"
     gene            complement(132499..132574)
                     /locus_tag="SRR1747065_scaffold_28_prodigal-single_trna_3"
     tRNA            complement(132499..132574)
                     /product="Thr"
     gene            complement(132580..132650)
                     /locus_tag="SRR1747065_scaffold_28_prodigal-single_trna_2"
     tRNA            complement(132580..132650)
                     /product="Gly"
     gene            complement(132906..132979)
                     /locus_tag="SRR1747065_scaffold_28_prodigal-single_trna_1"
     tRNA            complement(132906..132979)
                     /product="Ile"
     gene            complement(133265..133432)
                     /locus_tag="SRR1747065_scaffold_28_prodigal-single_173"
     CDS             complement(133265..133432)
                     /product="hypothetical protein"
                     /codon_start=1
                     /transl_table=11
                     /translation="MKKYVVVMEEVVQSTVEVWASDEEEAEKEAKMWYDRENAVSTGL
                     EAVEVNEIGEE*"
     gene            complement(133527..134003)
                     /locus_tag="SRR1747065_scaffold_28_prodigal-single_174"
     CDS             complement(133527..134003)
                     /product="hypothetical protein"
                     /codon_start=1
                     /transl_table=11
                     /translation="MSYYIDELTLNKIDKNYHIAEYVKEHRMSLLDFDCWALLQDMMG
                     VKVDYDTYHAVDDLLEETIMDTDAAIIMAAYEMVQTGMDKELLPCPFCGNRAIDIDSR
                     AKNDFHEGDALVFECPKCHAQMWSFSEETDGYSEQDYDSRFARLVEKWNTRIELGA*"
     gene            complement(134023..134205)
                     /locus_tag="SRR1747065_scaffold_28_prodigal-single_175"
     CDS             complement(134023..134205)
                     /product="hypothetical protein"
                     /codon_start=1
                     /transl_table=11
                     /translation="MEKKIWYAVVLDNTDLDWGTGSFDRTRAEQMVEHFKSSSWTDAH
                     IVRIDVSGEMPVELAD*"
     gene            complement(134278..134490)
                     /locus_tag="SRR1747065_scaffold_28_prodigal-single_176"
     CDS             complement(134278..134490)
                     /product="hypothetical protein"
                     /codon_start=1
                     /transl_table=11
                     /translation="MTNGIGIYLVSGASAIDGHNICFIHEAKSTKEVQSWLKEYGFVI
                     NDLVVERIFDGNYEEYENYKMRLRNS*"
     gene            complement(134562..134882)
                     /locus_tag="SRR1747065_scaffold_28_prodigal-single_177"
     CDS             complement(134562..134882)
                     /product="hypothetical protein"
                     /codon_start=1
                     /transl_table=11
                     /translation="MNISKISFYGLPEVWYGDEVQMTFTLPDSEFSKFHERLPQDKFT
                     ASYTPSEGIVDVWYTVRTDDYREPNRLVYLSDDEHSELVEAMEKRMRLIEDCSCTDFL
                     EKCN*"
     gene            complement(134898..135446)
                     /locus_tag="SRR1747065_scaffold_28_prodigal-single_178"
     CDS             complement(134898..135446)
                     /product="Uncharacterized protein n=1 Tax=Paenibacillus sp
                     . oral taxon 786 str. D14 RepID=C6J5L9_9BACL"
                     /codon_start=1
                     /transl_table=11
                     /translation="MSHYLCAVLTTYKPTKADLEHIMHPFDENYQYLPEIEQTAEVDD
                     LEAEYAAKTDKYPDFESFLLREHGYDYYNEEDKVVGYWTNPHAKWDWFDDAGERWAHL
                     VKNNGEKLGKVDFSEQTAGERFRPYAFLDPDGHWHEPGHMGWFGVSNATNEGTMKYDA
                     EWDDALKNHSDEWFCTVLDCHI*"
                     /db_xref="UniRef100_C6J5L9"
                     /db_xref="A0A0B0HRN5_9BACL"
                     /db_xref="C6J5L9_9BACL"
     gene            complement(135463..135945)
                     /locus_tag="SRR1747065_scaffold_28_prodigal-single_179"
     CDS             complement(135463..135945)
                     /product="hypothetical protein"
                     /codon_start=1
                     /transl_table=11
                     /translation="MTTNKAILFSNTATPDLTGYKALSKTGVYYDDDNDFSMLPDDYA
                     FFVNENGERHYSFTTTKESMLCFEMSDKFKYATIIEPQETYSIVFLKDRFEKLPDCKR
                     VVMYPYGMDWNYNYALYDCKISHYASFFWKGERHASDGSDDAWKDAIAESNFVAIIAE
                     *"
     gene            complement(136020..136280)
                     /locus_tag="SRR1747065_scaffold_28_prodigal-single_180"
     CDS             complement(136020..136280)
                     /product="hypothetical protein"
                     /codon_start=1
                     /transl_table=11
                     /translation="MAIKITKKGSKEVVPFYKLELGTVFEIKQDDAYGDGYKYMKVRN
                     NDVDCLYNAVNLTNGLFTLEEIDSDTEVEAVGVKMTIEDNNN*"
     gene            complement(136385..136624)
                     /locus_tag="SRR1747065_scaffold_28_prodigal-single_181"
     CDS             complement(136385..136624)
                     /product="hypothetical protein"
                     /codon_start=1
                     /transl_table=11
                     /translation="MKIVVNNNSKNVSFNSLAAGAIFRPLENNHEGQLYMKINRPADS
                     AYLANAIRMEEDAFTPDWFMLNEIVEEMSAQLVVN*"
     gene            complement(136630..136896)
                     /locus_tag="SRR1747065_scaffold_28_prodigal-single_182"
     CDS             complement(136630..136896)
                     /product="hypothetical protein"
                     /codon_start=1
                     /transl_table=11
                     /translation="MKDIVFNASTVYFTDKPHYYLGTSVKCRHAKVANSIGAYNFEFI
                     YGYNYGQCRPEIDVWYNKSENTKVVLAYYPVDEEWDFLESAFKE*"
     gene            complement(136900..137208)
                     /locus_tag="SRR1747065_scaffold_28_prodigal-single_183"
     CDS             complement(136900..137208)
                     /product="hypothetical protein"
                     /codon_start=1
                     /transl_table=11
                     /translation="MTKTRRFNRHNTIVSDVFYDDDMIQALIFAPDFSDDIPKKRGDE
                     FCGNVCVYVYPSEDKVELSYQMENEEANKVWFTYLPLTVEEECFLQVLVEEVIMEKGE
                     *"
     gene            complement(137282..137428)
                     /locus_tag="SRR1747065_scaffold_28_prodigal-single_184"
     CDS             complement(137282..137428)
                     /product="hypothetical protein"
                     /codon_start=1
                     /transl_table=11
                     /translation="MKPKYPVVYNREQKGHSLVKWIFLSLCGFIGLPWLIYYSISPNH
                     YWHI*"
     gene            complement(137418..137549)
                     /locus_tag="SRR1747065_scaffold_28_prodigal-single_185"
     CDS             complement(137418..137549)
                     /product="hypothetical protein"
                     /codon_start=1
                     /transl_table=11
                     /translation="MERIIRPFHSAGIYYSGDRFDVDLPNVDKNKGFEEGECDNYEA*"
     gene            complement(137581..137820)
                     /locus_tag="SRR1747065_scaffold_28_prodigal-single_186"
     CDS             complement(137581..137820)
                     /product="hypothetical protein"
                     /codon_start=1
                     /transl_table=11
                     /translation="MKRETFNFTNTAIRRTIVKGCAVELSTTAIDNAHFKHVYAVYLP
                     ERGDFEIIVKSAANAVSEIIENEQEWEFLAQLMEG*"
     gene            complement(137877..138158)
                     /locus_tag="SRR1747065_scaffold_28_prodigal-single_187"
     CDS             complement(137877..138158)
                     /product="hypothetical protein"
                     /codon_start=1
                     /transl_table=11
                     /translation="MNEMDRLRFNYTTMPHRKEYCMKKHGDAIIRMANVKNDYGWHDF
                     VFAYGYYYNKKREHAIFVSFIDGDNRVHKSNVFPDHPDFDFLEAYITEI*"
     gene            complement(138211..138489)
                     /locus_tag="SRR1747065_scaffold_28_prodigal-single_188"
     CDS             complement(138211..138489)
                     /product="hypothetical protein"
                     /codon_start=1
                     /transl_table=11
                     /translation="MANKISVLHFNKSTLSYPKLPRKDFRSSISRHADVLNDCGFHDF
                     TFVLGYSYRAASYAIYIDCLDEFGTTHRMTMFADHPDFEFLKNYITEP*"
     gene            complement(138568..139425)
                     /locus_tag="SRR1747065_scaffold_28_prodigal-single_189"
     CDS             complement(138568..139425)
                     /product="hypothetical protein"
                     /codon_start=1
                     /transl_table=11
                     /translation="MGKGFLFDIRIEDSFEQENGAISVQNGVFDAPLAVLSKTAICMF
                     WYLATKRAGDRFCVSKPDFMEKFPATSERQYYSAMQELIDVGYMKQDGDVGFYNFNPN
                     VEIEPIKKREKSKLVPRNYLEIFISVHDIPFEPCNRFERDKWYILPANCIKRGNEKDV
                     YFCKCLGRNIPKCIGILITNFGFFMNGDSYDAGLPFKKNSEYAYILIANRALPVNEVG
                     GEEILNKIPNLTCIDKEGTRDDEGILWEDAKISKLPKICRAFEKNGIHNLGAIEMEQE
                     GKSIMLPSC*"
     gene            139606..139929
                     /locus_tag="SRR1747065_scaffold_28_prodigal-single_190"
     CDS             139606..139929
                     /product="hypothetical protein"
                     /codon_start=1
                     /transl_table=11
                     /translation="MASNKITLKSKNEPKEGDKNYFRMKKEVFENASNKLSRVGLDLF
                     MFIYCFNAEGITFELSQSYFVKIYKHGKTSYQRAFKELIGKGFLKETEQGYDFCAEGE
                     KNELL*"
     gene            139916..140254
                     /locus_tag="SRR1747065_scaffold_28_prodigal-single_191"
     CDS             139916..140254
                     /product="hypothetical protein"
                     /codon_start=1
                     /transl_table=11
                     /translation="MNFYNRKKINISKSAHSSFPKNKYFTCIDDDYMFQAMNNLSGTA
                     FKLYCYFSSNKKGFVFLFNAGECCEKTGISRTQCSQAFKELEEKGYLKYSPTADAYNF
                     NPQNKCIKNE*"
     gene            complement(141095..141439)
                     /locus_tag="SRR1747065_scaffold_28_prodigal-single_192"
     CDS             complement(141095..141439)
                     /product="hypothetical protein"
                     /codon_start=1
                     /transl_table=11
                     /translation="MRFLVIVQHSDHFYNVLNVKRIVKNVKIIAFLYILFTFLYISLT
                     KNDILFAFLYIIFTKSKIIKCDVVLSKMSITLNVKSLSKNAKLMLKNVRRIVKNEKRM
                     YKNEKIFTFLQK*"
     gene            complement(143029..143307)
                     /locus_tag="SRR1747065_scaffold_28_prodigal-single_193"
     CDS             complement(143029..143307)
                     /product="Uncharacterized protein n=1 Tax=Faecalibacterium
                     sp. CAG:74 RepID=R7IFE2_9FIRM"
                     /codon_start=1
                     /transl_table=11
                     /translation="MSDFHETALNYLVEDKHMTFCTCEKKWINRINKLKEEHPDDVEI
                     TDYPESNHGYMVAHLPKSWFTIRVPRKVELTEEERIKRCETMMRGRSV*"
                     /db_xref="UniRef100_R7IFE2"
                     /db_xref="R7IFE2_9FIRM"
     gene            complement(143555..143794)
                     /locus_tag="SRR1747065_scaffold_28_prodigal-single_194"
     CDS             complement(143555..143794)
                     /product="hypothetical protein"
                     /codon_start=1
                     /transl_table=11
                     /translation="MVCKNCLHDMVNRTEKYDNPEWIWRHNAEMKKKMSKRYLKYYGG
                     YLFNRIDELKPFLKERHDENGNKKRIIPVILIFPS*"
     gene            complement(144295..144597)
                     /locus_tag="SRR1747065_scaffold_28_prodigal-single_195"
     CDS             complement(144295..144597)
                     /product="hypothetical protein"
                     /codon_start=1
                     /transl_table=11
                     /translation="MSFLCGDVSDIVFYTKCFKDTHGGLMPWKLVMNADLKREMEEKK
                     GVWNDNYFGFPIEVDENEADFHFFGSVKLKHSVCPLCGWIDRKEKFRPYRHLRSLF*"
     gene            complement(144796..144933)
                     /locus_tag="SRR1747065_scaffold_28_prodigal-single_196"
     CDS             complement(144796..144933)
                     /product="hypothetical protein"
                     /codon_start=1
                     /transl_table=11
                     /translation="MSRTYISNAIDRFSNDHDNLTSEAILIHPDIWNDVILEIQLSGR
                     E*"
     gene            complement(145417..145788)
                     /locus_tag="SRR1747065_scaffold_28_prodigal-single_197"
     CDS             complement(145417..145788)
                     /product="hypothetical protein"
                     /codon_start=1
                     /transl_table=11
                     /translation="MGYKIMSSYETTHEAAVKLTNNDNKCRMGLCDDCPMAKARRMEG
                     DGCIAETYADIIDVSEQEKAFTTWRMAEPPEGNFSGKLKPCPFCGDSAQMNRFKNCAY
                     VVRCGNLKCPAARMTNYSATA*"
     gene            complement(145778..146053)
                     /locus_tag="SRR1747065_scaffold_28_prodigal-single_198"
     CDS             complement(145778..146053)
                     /product="hypothetical protein"
                     /codon_start=1
                     /transl_table=11
                     /translation="MILTFHPRAANGKPDTSKGRTIEMTFQFGAYSACEFLWYNARNW
                     YDDGYEFVDVEMVVISRPEKIKITERFQWNETEQGYRPIDNNGLNGV*"
     gene            complement(146203..146541)
                     /locus_tag="SRR1747065_scaffold_28_prodigal-single_199"
     CDS             complement(146203..146541)
                     /product="hypothetical protein"
                     /codon_start=1
                     /transl_table=11
                     /translation="MKRFTDEVKPVSESDKFFLNKLQTPWDVKKKISLSKNDNIIINP
                     NWMMFNKWIIVEYPSNSPEMVCKKMLNILNDIKDTAVIGDCYVICTEIPNLSYAYVPT
                     CGMDVCATED*"
     gene            complement(146538..146969)
                     /locus_tag="SRR1747065_scaffold_28_prodigal-single_200"
     CDS             complement(146538..146969)
                     /product="hypothetical protein"
                     /codon_start=1
                     /transl_table=11
                     /translation="MTNAEKYFRETISIKPYARVIPVRTPCETGLYKSTNGELIYMTY
                     DPECSYFNNVLGFVTEGDNLERAMNKLCENIKAMDYKAFYHENRMIAITWGGIYVVYD
                     PEEDTTTAHAVVQIGTQRHIDKWGNKHEEVIPDCWYGGCEE*"
     gene            complement(147546..147953)
                     /locus_tag="SRR1747065_scaffold_28_prodigal-single_201"
     CDS             complement(147546..147953)
                     /product="hypothetical protein"
                     /codon_start=1
                     /transl_table=11
                     /translation="MLKWYKVVYRTLWRDRVMYETSGIMLDEEKNEHEKSIKIVEWDA
                     IEKDRDVIFDHGFDVIQCRKGLKIEFWEHIFPVLKQWKGATEIRIETECVPINVSLGR
                     ALAYGDGVKVLKWMIENGLNNPLEVQNGVDSGV*"
     gene            complement(148016..149152)
                     /locus_tag="SRR1747065_scaffold_28_prodigal-single_202"
     CDS             complement(148016..149152)
                     /product="hypothetical protein n=1 Tax=Thioalkalivibrio
                     thiocyanodenitrificans RepID=UPI00036C09C3"
                     /codon_start=1
                     /transl_table=11
                     /translation="MNAITYIIPESAREDLTKTLEKYAKKAVRYNSSLDYTMSETFWE
                     NQNIYDAHNNFLGTRPIEVFNLTMNEDNTIKCGNYSVLAAIHHMDGGNVVNNFTGCYD
                     VEWARLAPRCEHCGTNHDRKMTFIVGNKNGETKQVGSSCLKDYSGIDPRLVAMGKELH
                     DIIERDYDSESYYADGNHVYETAWDTINVFALAAKRVAEAGYIKSSEDNSNKSWLAAH
                     ANDNLTDDELAEGERIIRGLIALTVDEAVENGLNEVRSLALQPYCKSSMFGYIAYAPV
                     AFKRFEDKKKAAEKVTESRYVGTVGEKWHGNVHDFHPIASWDNGFGGTIYLYSFKDDE
                     GNEMVWKASKGVDTANVSILTGTVKEHKEYRGKAQTVLTRCKVA*"
                     /db_xref="UniRef100_UPI00036C09C3"
     gene            149396..150280
                     /locus_tag="SRR1747065_scaffold_28_prodigal-single_203"
     CDS             149396..150280
                     /product="hypothetical protein"
                     /codon_start=1
                     /transl_table=11
                     /translation="LCYNGRKQTEKELMEELKRTLYLVLDTETATIPEYAQLPEERQK
                     DFAIWHPIIYDIGWLLMERNGNIVKQKSYLVSETFGNVRLFQTAYYKEKRNQYLADWK
                     QGLIKLETWDNIMKELQADMEASGYFCAYNASFDMRAIRYTERYISAVYGDMEVYGRW
                     IEWQLLTEEEKKARGWVKSEHPEETTFSIRGGKPIVLIDIWAVACDFLKNNEKYKAFC
                     YNFRHYNKYFKTNAEIVYRFFMQNDHFEEAHTALEDAKIESWLLTHFIERKKAIKKGI
                     TTHPYLMLGSIKSYAEKV*"
     gene            150264..150803
                     /locus_tag="SRR1747065_scaffold_28_prodigal-single_204"
     CDS             150264..150803
                     /product="hypothetical protein"
                     /codon_start=1
                     /transl_table=11
                     /translation="MQKKFKTFTGKSVYIAKSGTPENYFNKGAYCFDASLFEAVARDV
                     KGAGSTVARVVWQVLANNAEGFEYIFSSNYFLKHWGYDSSEISSGKKILVKLGYLVPV
                     EKKRYDYIFYADANGLLWERDKEKMETLNERAKHLSEKSYADFLKWCERAKAKEEQKR
                     LEQQNNGTQSDENKKADEE*"
     gene            complement(150865..151170)
                     /locus_tag="SRR1747065_scaffold_28_prodigal-single_205"
     CDS             complement(150865..151170)
                     /product="hypothetical protein"
                     /codon_start=1
                     /transl_table=11
                     /translation="MSRSKANRVKKSVEDGIRNKFYDIIIKALEECGEDYDVLKVPVS
                     VDSNSKAYRIAVPTCDSERNEVTAIVSVNIVRQDNRREEEYDCYDEHERWLENCKRE*"
     gene            complement(151403..151738)
                     /locus_tag="SRR1747065_scaffold_28_prodigal-single_206"
     CDS             complement(151403..151738)
                     /product="hypothetical protein"
                     /codon_start=1
                     /transl_table=11
                     /translation="MYKRPLLIPETGPYSIQWCEQVAEDIIRKTDKIQDTPDCPTIYF
                     GLNHEKLHKDVQEFLDAVHRPELKTTTPINIAYDKLYKQCKENGRVNGLLMKKDEYTP
                     KEEQIISGF*"
     gene            complement(153365..153652)
                     /locus_tag="SRR1747065_scaffold_28_prodigal-single_207"
     CDS             complement(153365..153652)
                     /product="hypothetical protein"
                     /codon_start=1
                     /transl_table=11
                     /translation="MQHEQKWSENVMLYDDLSDRKMIELDNLDYRKMMENKNCGLDNL
                     TGRKQGRQNVEQVWSDGIENERQKCEWSDRADGRHELVADNGHAADGWVCG*"
     gene            complement(154398..154778)
                     /locus_tag="SRR1747065_scaffold_28_prodigal-single_208"
     CDS             complement(154398..154778)
                     /product="hypothetical protein"
                     /codon_start=1
                     /transl_table=11
                     /translation="MKKDSYKVTINPTNAYIFTSADYTAMSAFHEIEAETIRDAFIAL
                     NRLYNGEPLKVSAEFCKNARAVDRLSKNGLDVWLDLWTLDTYNNRVINVQAYLTDTFD
                     ITDSEQGRELIKARGIEHIYNLRE*"
     gene            complement(155129..155512)
                     /locus_tag="SRR1747065_scaffold_28_prodigal-single_209"
     CDS             complement(155129..155512)
                     /product="Uncharacterized protein n=1 Tax=Clostridium
                     leptum CAG:27 RepID=R6N9P9_9CLOT"
                     /codon_start=1
                     /transl_table=11
                     /translation="MEYDYLDAVKEDVRKYIEENRVDILNKVGYEDFDDIADYMDDIT
                     EYLNDTLWTEDSVTGNASGSYWFNSWKAEEALCHNLDELEEACEDMGEDMGEIIKQGA
                     ESADVTIRCYLLGRAIAEELDENGF*"
                     /db_xref="UniRef100_R6N9P9"
                     /db_xref="R6N9P9_9CLOT"
                     /db_xref="bprs:CK3_02420"
     gene            complement(156155..156667)
                     /locus_tag="SRR1747065_scaffold_28_prodigal-single_210"
     CDS             complement(156155..156667)
                     /product="hypothetical protein"
                     /codon_start=1
                     /transl_table=11
                     /translation="MITTIAHVTATVDEILRKAGCTRTFPIYISKKMTRTLGYVKSDI
                     FGIREMKISNLLLEYGTQEHILTTIKHECAHAILIIREPWARHQHDESFGRVCDELGC
                     TDKSGVNHYNELDKAITKNAERYKVYCKHCGTLVMTRQNYSAKVDALLHSDRYRHTAC
                     GYSDFELRND*"
     gene            157894..158112
                     /locus_tag="SRR1747065_scaffold_28_prodigal-single_211"
     CDS             157894..158112
                     /product="hypothetical protein"
                     /codon_start=1
                     /transl_table=11
                     /translation="MTMDEKIRQAAENKIGCVLTSKGVVIVYEGGKCRIMSFNKERFH
                     SIGSRVVLPESASTETIKAVVNRLTEKH*"
     gene            158188..158415
                     /locus_tag="SRR1747065_scaffold_28_prodigal-single_212"
     CDS             158188..158415
                     /product="hypothetical protein"
                     /codon_start=1
                     /transl_table=11
                     /translation="MINLNDKAAWGIRAIENKIAQAMTEGKDAILFDMEEYMNGDNVE
                     EVADKMVLELSSSGFTWRWTSESNYNILISW*"
     gene            complement(158548..158880)
                     /locus_tag="SRR1747065_scaffold_28_prodigal-single_213"
     CDS             complement(158548..158880)
                     /product="hypothetical protein"
                     /codon_start=1
                     /transl_table=11
                     /translation="MKYNNLVSLLKSLKNNDGATLKNGEPITYPNGYQVADYGKETKS
                     AKEAAKFVEEMNGDAGLWYSDGVFYVDHSIKMDDLENAVEFGKQHNQQSIFNWKNGEL
                     IWLNEKEE*"
     gene            159431..159817
                     /locus_tag="SRR1747065_scaffold_28_prodigal-single_214"
     CDS             159431..159817
                     /product="hypothetical protein"
                     /codon_start=1
                     /transl_table=11
                     /translation="MKANVKTVILHTERNFPIQFEFVNTTESTRKGFNHKSEMRYWNM
                     ETFGNMYWTEKVHYINRTWETYQYRTAMIKTVKKAMDFRKRVHLRNTFLAENNFSSLR
                     GHNKAFEEYCAKDKVIKDLEKALKEL*"
     gene            160014..160358
                     /locus_tag="SRR1747065_scaffold_28_prodigal-single_215"
     CDS             160014..160358
                     /product="hypothetical protein"
                     /codon_start=1
                     /transl_table=11
                     /translation="MDFITSVTVPAVPFNAELTANEHELFLYITNDCDLYRRIKGVIV
                     ALRRKSRKNTYDHNKAIKAWRYVADRGSFYYKQDFGGCGFKPAERENVAKRLADYYLD
                     DVEGAGGWDDED*"
     gene            160571..160726
                     /locus_tag="SRR1747065_scaffold_28_prodigal-single_216"
     CDS             160571..160726
                     /product="hypothetical protein"
                     /codon_start=1
                     /transl_table=11
                     /translation="MERFKASRAEIVVSYIRFYSREFSAHMGEIVAGVALGGFIVFLP
                     VLAAMFV*"
     gene            160808..161119
                     /locus_tag="SRR1747065_scaffold_28_prodigal-single_217"
     CDS             160808..161119
                     /product="hypothetical protein"
                     /codon_start=1
                     /transl_table=11
                     /translation="MKIIKTDHYESRFSSRGLKGDFKKAADLAYKLGHVRVNDTWVDA
                     PTWFENTCWGIPFGEKTIHFGGYQFKTAYDKYAQEIVITTVTFQFGNGDKQKVKKKKK
                     K*"
     gene            161390..161734
                     /locus_tag="SRR1747065_scaffold_28_prodigal-single_218"
     CDS             161390..161734
                     /product="hypothetical protein"
                     /codon_start=1
                     /transl_table=11
                     /translation="MKYTMKMMTKKTEFGKVFNIELEENIQSVGEFFRNVEFITSVLN
                     SPEICLPVMVEISDEDGKLMGYINKPDYENIDGMKHCNGRGSSVQTIKYWYRRHKITE
                     QETREIIEKIMK*"
     gene            161972..162217
                     /locus_tag="SRR1747065_scaffold_28_prodigal-single_219"
     CDS             161972..162217
                     /product="hypothetical protein"
                     /codon_start=1
                     /transl_table=11
                     /translation="MKKYVYYRVKKQADNKLFRYGRGGADLRCIAGELFTEREYEKYS
                     LPEKKTGLHFEPEWFEKVELTRADVYRAFGARFEVQK*"
     gene            162359..162748
                     /locus_tag="SRR1747065_scaffold_28_prodigal-single_220"
     CDS             162359..162748
                     /product="hypothetical protein"
                     /codon_start=1
                     /transl_table=11
                     /translation="MKEVCVSYCIQSVKGEVLESEYFEGEMTIERLEYIMEKIEDAEC
                     FGVTMTCVEEGKGFRNVQINKSSVSDSAVFHLNSYNGVSEGDFDNDFFVAPAEDISAS
                     VLNALYTAMLNNKKAVIPFYQKEGEQL*"
     gene            162745..163029
                     /locus_tag="SRR1747065_scaffold_28_prodigal-single_221"
     CDS             162745..163029
                     /product="hypothetical protein"
                     /codon_start=1
                     /transl_table=11
                     /translation="MIMQFSGALIVDGFEGEYRTVKKLDGSIMRSACKLLTDARFDDC
                     SLTIVDGEKVVHIGFDGFEYVCSELDSSCKIDDFNFSVFLKWLKELKLIY*"
     gene            complement(163825..164136)
                     /locus_tag="SRR1747065_scaffold_28_prodigal-single_222"
     CDS             complement(163825..164136)
                     /product="hypothetical protein"
                     /codon_start=1
                     /transl_table=11
                     /translation="MTNHDHSIATMSKDYTATDFSTLNNALLHMLHIGLMERVYNNGE
                     RVFSTFAVEHYALGYDAVRECLHMFYAACAGKNKEGYMVIHCTRNGKEQTRLIRFITT
                     D*"
     gene            complement(164504..164716)
                     /locus_tag="SRR1747065_scaffold_28_prodigal-single_223"
     CDS             complement(164504..164716)
                     /product="hypothetical protein"
                     /codon_start=1
                     /transl_table=11
                     /translation="MKQSIELAVNQIINSRMEDLAEIIREYEERIKALEDKGENWELI
                     NVLYNVRKGLIMAFETVFDERYDEYN*"
     gene            165149..165427
                     /locus_tag="SRR1747065_scaffold_28_prodigal-single_224"
     CDS             165149..165427
                     /product="hypothetical protein"
                     /codon_start=1
                     /transl_table=11
                     /translation="MVYSVSIVNDVLVTERIGVDLVDIGSFVNTLRKRIDQHPAAGFS
                     VNFGGIAHFAYAPFCGCIAWGSDNEICAASALAFVSFDEAATKFCGYI*"
     gene            165812..166123
                     /locus_tag="SRR1747065_scaffold_28_prodigal-single_225"
     CDS             165812..166123
                     /product="hypothetical protein"
                     /codon_start=1
                     /transl_table=11
                     /translation="MFNVYYREEGAGTFGEPVLGALYLLEVEDEGLNELARMIQDVAN
                     RNRCFTAVALLTVRLERMDGKPYRVYVDNVVKAETYDRDLAIHEFIAYMRGVRCGTVK
                     R*"
     gene            166559..166810
                     /locus_tag="SRR1747065_scaffold_28_prodigal-single_226"
     CDS             166559..166810
                     /product="hypothetical protein"
                     /codon_start=1
                     /transl_table=11
                     /translation="MLAVWVVIGSKLRKLARWRGLKWQNEIGKKKTERKQRSRSRCSF
                     EISMKKLVGAVMGGIDFEMCRRGNRTEENKMRTRIKRKF*"
     gene            167191..167403
                     /locus_tag="SRR1747065_scaffold_28_prodigal-single_227"
     CDS             167191..167403
                     /product="hypothetical protein"
                     /codon_start=1
                     /transl_table=11
                     /translation="MTQFKIDRNRRLNSQYARFYPGRKYEIVRLLARRAANLKLIIKV
                     TTGALLGIAGLMTIVVLPCLLAGFGG*"
     gene            complement(167611..>167838)
                     /locus_tag="SRR1747065_scaffold_28_prodigal-single_228"
     CDS             complement(167611..>167838)
                     /product="Highly repetitive protein n=1 Tax=Pseudonocardia
                     dioxanivorans (strain ATCC 55486 / DSM 44775 / JCM 13855
                     / CB1190) RepID=F4CS91_PSEUX"
                     /codon_start=1
                     /transl_table=11
                     /translation="VPAVPAVPAVPAVPAVPAVPAVPAVPAVPAVLLSLLSCCRTKTA
                     NTHSTDRQYVQLNNTFTIRQIAQFHFQRRSA*"
                     /db_xref="UniRef100_F4CS91"
                     /db_xref="pdx:Psed_0580"
                     /db_xref="F4CS91_PSEUX"
ORIGIN      
        1 AGCAGGGACA GCAGGGACAG CAGGGACAGC AGGGACAGCA GGGACAGCAG GACAGCAGGG
       61 ACAGCAGGGA CAGCAGGACA GCAGGGACAG CAGGGACAGC AGGGACAGCA GGGACAGCAG
      121 GGACAGCAGG ACAGCAGGGA CAGCAGGGAC AGCAGGGACA GCAGGACAGC AGGGACAGGA
      181 CAAAAAAAAG AGCCTTGCGG CTCTTTTTTT GTCCGTTAAG TCAAATCAAA CCATGATAAC
      241 GCCAATGTTC AACCTCTTTG TAGTAGAGAT ACTCTTCGAC TGCGTTTCTT GCGACGCGGG
      301 AGACGCGCCA TCTTGGCGCG TTTTTTCCAA AACCATCATT CTGCCTGCCG TTAATGCGTT
      361 GGCCGTTCTT GCGCTCTCTG ATTGTCGTTG CTTTGTAAGC TTTGCTCTTT TTCATTCTTT
      421 TTTCCTCCCT CCGCGCGCCT TTGGCGCGCT ATCCACATTG TACCCGGCCG CCGTTATTGA
      481 CGGCGGACGC CTGTTGTGGA TTACTTTGTG TGGTATACCT TGCGCGCTGC CTTGCTCCAC
      541 ATGCGGCTAC GCCGATTGCG CTTAAACCCG TCACCGGCGC GGCGCGCGTA AAAGCGCCGT
      601 TCAACTCGAA ACTCGTTCCG CAGTTTCTTT TGCCACTTTT CCCACTTCAT TCTTTTTTCC
      661 TCCCTCCGCG CGCCTTTGGC GCGCTATCCA CATTGTACCC GGCCGCCGTT ATTGACGGCC
      721 GGGCGCTTGA TACTATTCGA GGCCGTATTC CGCACGTGCG TTCTTGGGAC AAATCATGCG
      781 GGCATATTGA TTTTTGCATT CGAGATTGGC AGTAGTCCCG TCTTGAAAAA CAAGATGAAT
      841 ATCCGCGTTG TAATGCATTT GCGCTTGGCG TCCGCCGCCT GTCTTGTAGT CGTATCCGCC
      901 TCCATTGTTT TCGCCGGTCC AGCGCGTGCG GGAGGCGTCA ACACGCTCGA ACGATTTTAG
      961 CCACTCTTCG GCAAGCTTTT CGGCCGCCGT AGAGCGCGTG TTGTTCCGCC CTTTGGCAAG
     1021 GGCGGAATAT TTAACGCGCG CCACACCTGA TAATAGCGTC TCTGTCTTTA CGCCGATACG
     1081 CTGGAGACCG GTGAGCGCAG TAGATAATCC GCTCGGCATT AAGCGCGGAA TTTTTTTATC
     1141 TGCAATGCGT CCCGCCTTTT CGTTCTTTTT TGCGTCGTCC CAAATCAGAG AGGCGATCGA
     1201 GGACTGCGCC GCCCTGCGGA TAATCTCAAC GGGGATAACA ATAAACAGCG TATTACTATT
     1261 TTTCCTGCCG ACGCCGCAGC ACCACACTTG TGCAGGGGTG TTAGTTTGTG TGTTGATATA
     1321 TCCTAGGATA TTGCCAACCG CGTCTGCGTT AATCGCATGT GCTTGGGTTA AGGTCTTTGC
     1381 ATTTGCGCGC CCGCCAAAGC AACTAGGGCG CAATCCGTTG GGGATTGTCT CGACGCAAAT
     1441 ATCGCCAATG CCATCCAGGT ACATATTATA TAATCTCCCT TCTTCTTTTG CGCGCGCATA
     1501 CGCGCGCCGG TTGTCGTTAT GTATCCATAC AGATCATTAT CCGTTCGGCT CTTGCGTGCG
     1561 TATGCGCGCG CCGTCGTCGC GCGATTGGCT ATAATGATCC TTAAGGGGTT TTTTATGTCT
     1621 TGCCTTATTA AGTTGTCAAG GTCCATCGCC GTTTGGCTTA TCGCCCCCCG ACACCTATAT
     1681 AATACCAAAT CGCGCGCAAA ATATCTATTG ACAATTCTTA CAAATTATAT AGGCGTTTTT
     1741 CTGTACAGAC CGCGCAAAAA AACGGCCGTT TTCCTGCTAT TTGTCGTTCA TCTGTTCGCT
     1801 TTTTGCGCTA AAAATACGTC TGTTCGTTTT TCGAGCTGTT TTTTGTCAAA CTTTTTTCAT
     1861 ATTTTCGCCG CTTTTTTGTC ATATTCCGCC GCTATTTTTT CCGAATAATC CGGCGACTTT
     1921 TTTTGTTTAT TGTTCATGTT CTTATCTTTT TCAAATACAT TTAACCGAGA TATAACATAC
     1981 CAGGGGCATA GCTCTGGGCT TGCCGCCCAT GCCGTTTTTC AGATAGTCGC CACGTGGAAA
     2041 ATTTCCTGCA AACTTAAAAT TTTGAAACGC TTCTACTTGA CAAATTGCAC AAAGTATGTT
     2101 ATAATAGTAT TAACAATAAC GGCAAAGGAG GTAATTTGCC ATGCTTAATT TAGACAGAAC
     2161 TATACAATTT GATAAAGATC GCGTAGAAAG CGTTAAAAAT ATTTTTGCAG AAATTGACCC
     2221 AAATACTCTA TCTCAATCTG ATTTAGAATC TGCTGCAACT TACATTCTAT ATGGTAAAAC
     2281 ACCAGATGAT ACCAGTGTAT TTGAACAAGG GCGGTGTTTT GACGAAAAAA CGCGTTATAG
     2341 CTCTTATCGT CGTTCCGCAC CGCTGTCTCT CGATTCTCTT CTCGAATCAT CCACATTCGA
     2401 TACGACCACA CTTATCTCTC TCAACGAAAA ACGCAACTAC ATCAAAGCTA AACCTGCCAT
     2461 CTACCGCGAT GAAGATGCAT CTATTCCCGG TATGACACAA CTCTGGGAAT CCATCGACCG
     2521 CCTCACAGAA CTTATGCTCT CCATGAAGGG CGGCGAGCAA GAAAGCAATT TCTCCAAGTA
     2581 CAAACTCAAA CACCAAATAT TCCAGCTTCG TTTCGACCAG TATCTTCTCA AAGAAGCCTA
     2641 CAAGCCGTCC TACAAAGCTA ATCCGCAAAA AGGCGGTGCT TCTCATGCTG GCCAGCAATT
     2701 CATCGACTGG GACAGCGATT CCGAATATTG GATGACTTTA GACGAATGGA AGCGTAAAAT
     2761 TGCCGCAAGT CTGCTACCTA TTGATGAAGA TTTGTCCCAC TATGAGACGA GAATCAACTC
     2821 ATGGACTGGC GAAACGGAAG TAAAATGGCA CGTGCGCTAT CATACTTTCG ACTGGGAAGA
     2881 TGAAAATCAT GTGCGCAAGC TGATACGATA CTATTGGGAT ATTGAACAAA TGTGCCACAA
     2941 CAAACTGTGG ACATGGGCTA AAACGCTCGT CCTTGATTTC CAGCGATATG TCAATAGACT
     3001 CGATCTCGCA CCTGAATGGC GTTGGATTTT TGAGCACTAT CTTGCGGGCA TGGATTGTGG
     3061 GGAAATTGTG GACAACGTGG AGAGGATATA CGGGAAGCAC TATGTTGATA CTTCTGCGAG
     3121 GGACATTTGC ATTAGAAAGA TACCGCATTT AATTGCTATT GAAGCGAAAA AATGCAGAAT
     3181 GATTGTGGAA ACACCTGATT GGAAAAAGAA GCGGTGCTGC CGTTGTGGAA AGAAGTTCCC
     3241 ACGCTCTGGT CTGTTTTTTG CCTATGACTA CAGTGGGGTG AATAATTTGG GCGGAAAATG
     3301 TTTAGAATGT GCTGGCTATA AGAGGGGGAG ATACGTGAAT GATTAAGTGT GCTAAGTGTA
     3361 GGAATGAGAA AGAAGATGTG GAGTTTGTGA AAAGTGGTAG TGTGTTCCTG CCGGGGGGCA
     3421 GAAGTTATTT GTGCTTGGAT TGTTTAGAGA AAATGGTGAA TGTGGATGAC TTGGATGAAA
     3481 TGAATGGGTT GATGCGATGG CTCGATGTGC CTTTTGATGT GAATTTGCTG ATGAATGTAA
     3541 GGAGAGGGAG TAAAAAAGGG GGTAGGGGTG TTTTGCGGGC GTATTTTAAT CAGTTGTATG
     3601 ATGGGAGATA TGAAGGGAGG ACTTGGAAAG AGGAAAATGA GAGATGGAAG AGAATAAGGG
     3661 ATGAAAAGAG GGAAGAGGAT GAGATAGAAG CTTTTAAGGA AGATAGAGAG AAGAAGCTCC
     3721 ATGAGCGTTG GTCGGCGGGA TATAGTTGGG AAGAATTGAT GTGGCTGGAT GGGTACTATG
     3781 AGCATATTAA GGCTACGCAG AATGTGAGTA CGCCGATTTT GGAAGAATAT GCGAAGGACT
     3841 TGTGTGAGAT TGAGTTGCAA ATTAAGAAGG GGTTGCGGAG TGGTGAAGAT GTTAAGAAGT
     3901 TGATGGATGC GCGGAATGAT ACGATTAAGA TTGCGAACTT TACCGCGAAT AATAGTAAGA
     3961 CCGCTTCGGC GTTTGAGAGT ATTGGAGAAT TGATGGTGTA TTATGGAAAG AAGGGTTTCA
     4021 AGGTGAATTA TCATCAAGAA CCCAAGGATA GCATTGACTT TTTGATGAAG AATGACCAGA
     4081 ATTATTTGAG AAGAGTGGTT ATGAATGAGG GAAGTTTGGG CGAGATGGTA GAAGAGAAGA
     4141 AAGAAGCGTA TAATTTGTCT GCTCAGTTGG AGGAGAGTGA AAAGGATTAT GATGTACAGA
     4201 CTGCGGTTAG TGCAGAATAT GAAGATGATG GGATTGGAAT CGAGGAGGAG GATGTAGGTG
     4261 GTATATGATA GAGGGGAGAT AGATAAGGGA GTTGTGTTGA GTCAATGGAT GGTAGATGAG
     4321 TGGGGAGATG ATATAAGGAA GTGGTTGGAG TACTGGGCGT TATATCCTGA TGCGTACTTG
     4381 GATGCCATTC ATGACGATGA GGAGGATAAG AATTTTCATC TGTATCCTTA TCAGAGAGTT
     4441 TTTTTGAGGG CCATGGCGCG ATATAAGACG GTTAGCATCA CGGCTACGCG TGGCACGAGT
     4501 AAAAGTTTTA GCATTTATTT GGGCGGGTTC TTGAGATGCG CATTTAATCC GGGGTTGAAA
     4561 ATGTGCATTG TGGCCGATGT GAAGCAGACG GTTATTACGA CAGCAAAGGC GAAGTTTAAT
     4621 GAGATTTTTG AGCATTGGCC GTTGCTAAGA TTTGAATTGA AAACAAGAGC GGATGACGGC
     4681 GAACAAGGTC AAAAGAAATC TAATGACTAT TATGAGTTGC TGTTTAAGAA TGGGAGCATT
     4741 TTGACGGTTA TTAGTAAGGA TAATAGTAGA GGTTTGAGAG AGCACAGTAT TGTGTATGAA
     4801 GAAAGCGCGA AAATAGATGA GCTGTCCCAT AACGAAATTT TGCAACCTAT GATGACGATT
     4861 GATAGGCGTG AGCCAGATGG AACATTGAAT GATACAGCAC CTCATGGTCA GAGTGTGTAT
     4921 ATTACGACAG CAAGTGAGAA AACTTGTTTT ATGTATTCTA AGTTACTGGA GATTATTGTG
     4981 AATAGTGTTG TTAAACCGAA TGAAAGTTTT ATCATGGGTA GATTTTCATG CCCACTTTTT
     5041 CTGCGAAGGA AATGGATGAG TGTTTTAGAA AGCTGGGAAG CGCTAAAAAC GAGGAAGAGA
     5101 AATCGTATAG CGTCTGCGGA GTAATTTGTG GGCGCTGTGG CAATGCGCAA TCAGCACCTG
     5161 TGGGGGTACA GGTTCAACGA CTATGGTGTG ATGCCAGTAG GTATGTGGAG GCGTGCTGAA
     5221 AGAAACACTT CTGCTACGAG CAGAAGAAAA GATAGTCTAA CCTGCTTTGA GAAAAGGAGT
     5281 AGAAAATGAT GGATTACAGA GTTCCAGTGC ATGACGGTTT AATGACACAA GCGAAGATTG
     5341 ATACGGCGAG ATTGTCGAGT ACAGTTTCCA GTGCTTCTTT TGCGAGAGAG TATTTGAGTA
     5401 TTTGGACGGG AAACAGTTCG GAAGCATGGT TTGATAGTGA TATGTTGATG AGAAGAAGAA
     5461 CTTTGCTGAG GTGCGAAAGA GAGAACAAGT TGAACAATAG CATGACTGGT TGTTTTTACA
     5521 TTATCAGTTG TGATATTGGT AGATTGAGAT GTAATACGGT TTTGAGCGTG TTCAAGGTGA
     5581 TGCCTTATGA AGATCATTTG CAGAGCAAGT TGGTTTACAT GGAAGTGGTA CATGGGGAGA
     5641 ACTTTATTAC ACAGCAAGCG CCGCGAATTA AGAGGTTGAT TGGGTTGTTT AAGCCGCGTG
     5701 AAGTGGTTAT TGATGCGAAC GGATGGGTTG GTTGATGCTT AGTCCGTGTA AAAGTTTTTT
     5761 AATTGCGGGG ACGCGGATGT GGAATTCGCA ATCCGCAGCG GCAGTGTCGT GCTGCCGTTC
     5821 AACGACTATG GTGAAAACCA GTAGACATGG GGAAATGTGT CGAAATGAGA ATGTTTGAAG
     5881 ATATAGTCTA AACTGCGCTG AAAGGCGAAG ATGGAATTGT AGGTGTTGGT CTCATGGATG
     5941 CTATGGTTTT GGAGACATTT GATCCTGAAA CGGGAGAGAA GTTCCCGCCT TACTATGCGT
     6001 TTAATTTGGA TTCTCATTTA CCGCCTAATA AGAAGGTAGG GGGGGAGGAA CCGTGGCCGG
     6061 AATTGAACGC GATTATTTAT GAGATGAAGA GCAATGGCAG TGTGGAAGGG GAAATGCTGA
     6121 GTAATATGTA TTCAAGGTTC TGTAGCGGTT TTGTGTCGCT TCTGGCGAGT GAACAAGTAA
     6181 TAAAATCTAA ATTACTCGCC ACAAAAAAAG GACAAGCTAT GACTTTATAT GATAGAAGGG
     6241 TATTTCTTCT ACCTTATGAG ATGACCTCGC GGCTTATAGA TGAGATGAAT AATTTGAAAT
     6301 TGAAGCCGGG AACTTCTGTT GGCGATATTA AGGTTGAGCA GATTAGTAAG TCTACTCCGA
     6361 AGGACAGAGT TTCCAGCGTG GAATATGGGC TGTGGAGAGT GAAATATTAT GAGGATAAGA
     6421 TGCTTCGGTC GAGACGGAGG AACTTTAAGG GGAAATTAGC CTTCTTTAGT CCGCGTAGGA
     6481 GAGGGTGATG AGCTTGGATG GTAAAAAAGG AGCAGCGGAG TTTAGGCAGG CATTGAGGAC
     6541 ATTAGTTTCG CCTGACGGCT CCTATTCTCG ATATAGCGCT CATAGAAATA GTCCTGTTCG
     6601 TCATGACTAT TCTTATGAGG AAATTGTTGA TTTGATAAAC AGCGGTAATG TGGATGCTCT
     6661 GAGGGAGTTG AGCAGGTATT ATTACAGGAT TAGCGGCATA TATAGGAACG CGATTGATTT
     6721 GCGAGCTAAT ATGTCGCTGT ATGATACTGT GGTAACGCCG CTGTTTACGG GCGAAGGAAA
     6781 AGGGGTAAAA AGTAAAGTTG TTAAGGCATT TAATGCGGCC TGTAAGTTTG TCGATGATCT
     6841 GAATGTGCCG GTTAATTTTG CGAGGATAAC GAGGGAATTG TTATTGTCGG GAGTTTACAA
     6901 TGGCGTGCTC AGGGAGACAG ACGAAGGGTT TGTAGTGCAG GATTTGCCGC TGGCTTTTTG
     6961 TAGGACACGG TTTAAGGATG CACACGGCCT TGACATATTG GAATTTAATG TTGCCTATTT
     7021 TGATGGAATT GCTAATGAGG GAGACAGGAA AGAGGCACTT GATAGTTTTC CGAGCGATGT
     7081 GAGGAAAGCG TACTATCGTT GGAAAAATCG TGCGAGCAAT GTTCAATGGG TTGAAATAGG
     7141 GGCGGAGATT GGCGGTATGA GCTTCTCCTT TGGAGACAAG ACCCCCATTC TTGTTGCGAG
     7201 TATTCCGTCT ATCCGCGAAC TGGATGACGC TGTTGAGCGC GAAGCCAAGC GCGATGAAGA
     7261 TGAATTAGGA AAGCTGCTAA TTCAACAGAT GCCGATTGAT AGTAAGGGAC AGTTGGTTTT
     7321 CCAACTGGAT GAAGTGGCCG ATTTACACGC CTCTGTGGCG GAGATGTTGC AAGATAGAGA
     7381 TACGATTGAC GTTCTGACGA CTTTCGGCGA GACTTCTTTG AAGAGCGTGC AGGACTCTAC
     7441 GGCGGCTTCG CAATCTTCGG ACAGAATTAC GAAATATAAG GATAATGCGT ATGATGAAGT
     7501 CGGTATTGCG GCTTTGTTAT TTAACCCTGA TGGCAGTTCC AGTTTGCCTT ATGCGATTAA
     7561 GAAAGAAGAG GCATTGATAG GGAATGTTAA TAACTTGTAT GCGGCTTGGC TGAAGTATCA
     7621 GATAAATAGG AGATACGGGA AGAATGGTGT GGAGTTTGAT TTCACTATTT TGCCGACTAC
     7681 TATTTTTAAT AGGAAGGAAA TGCAGGAGCA GTATTTTAGG GGCGCTCAAT ATGGGTACTC
     7741 GAAGATGTAC GCTGGCGTTG CTATGGGCGT GAAACAGGTT AATCAGATTA GCCTGATGAC
     7801 GTTTGAAAAT GATATGCTGG GTATGACGGA AAAGATGATT CCGTTGCAGA GCACTTATAC
     7861 GAGTAGCGGC AAAGATATTG TTAGCAGCAG TTCTTCTGGT GGCAGGCCGC CAAAAGATGA
     7921 TACGGAAAAG TCAGAAAAAA CTGTACAAAA CGTGGAGGGT AAGTAAGTAT GGAACGTCAA
     7981 ATACCGTGGG TGTTTAGCGA TGTGTCCATT GTAGCCCCTC TTGAACCGAT TTCAGAGGAA
     8041 TTAGCGGATG TGGGTAGAAC TAAGGTGAGA GTGTTCACTA AGTTTCGGAA TAGAAATGGC
     8101 AGCTATATCG ATGAGGCTAC GGCTGATAGG CTGATAACTA CTGCGGTGGA AACTCACGTC
     8161 CCGATTGTTG GTTTCTTTGA TAAGGAAGCC GATGACTTTA CTTCTCACGT GCCGGAAGAT
     8221 TTAGCGTGTG CCTATGGGTA CTGTGATAAG TTTGAGGGAT GGGAGAAGCA TTTGGATGCA
     8281 GATGGTGTGG AACGCGAATA CGCTACTTTT GGCGTCGTTC TACATACAAA TTATTTCGCG
     8341 GCCGCGAATA GAATTGTTGG AAATCCACAA TCTATGGAGT TGGATGTCAA CTCAATTAGT
     8401 GGCGACTGGG TGCAAATGGA TGACGGAAAA GAGTATTTCG TGTATAAGAC TGCGAAAATG
     8461 AAAGGATTCA CTGTATTGGG GAAAAACGTT GAGCCTTGTT TTCAGGGCGC TGCATTTTTT
     8521 TCTGAAAATG AAAGTCGGTT CGACAGGTTT TCTCTCCTTC TTGAAAGGGT GAGAGAAGCT
     8581 GAAAGTAAGG AAGGAGGGAA AATGGACATG GATGAGAAGG AAGTGAAGCA GGTTGAGAAC
     8641 TTTGAGGAGG AGAAGGTAGA AGTTGCTGAA CCCGAAGTCA AGGTTGATGA GCCTGCGGCG
     8701 GAAGTTGAGA CTGAGCAGAA AGAAGTTGAA GAGCCAGTAG TTGACTTTGC GGCCGAATAT
     8761 GAGAAAATTA AGCAAGATTT TGATGAATTG CAGCTAAATT TTGCGAATAT TGAGACAGAA
     8821 TTAAAGGAAG CTAAGGAAAA AATTGATGGT TTTGAGAAGG AAAAGAGCGA GTATGAAATT
     8881 GCTCGCGTGG AATTTGAGAA GACTATCAAT GAACTGAATG AGCGTCTGAA AGTGGCCGAT
     8941 GAAAAAATTG CGGAATATGA AGCAAAGATG AAGGCCGTTG AGGATGTGAA AAAGCAGGCT
     9001 CTGGTTGATA GTTATGCCGA GAGCCTGAGC GAAGACGAGA TGGCTCCTAT TAGGGAGAAC
     9061 ATGGAGAGTT TCGCTTATAG CGATCTGGAA AAAGAGCTGG CTGTTGTCTT CGCGCGCAAG
     9121 GTTATGAGCG AGAGCAAGAA GGATGAGGAC AAGAAAGCCG AACGTATTCC AGTGATTGAA
     9181 GAAGAACAAA CCAGTTTTAG CAAAATGATG GCTAAATATA GGAAGTAATC GGAGGTTAGG
     9241 TTATTATGAA GAGATTTCCA CTTGAACTGT ATGCCTCTCT GGAACTAAAT CAGTGCAAGT
     9301 TCCCCAAGAT TGGCAATATT ATTTCCCAGA CCCCTCTGGG CGAGGAATTT ACCGCTGACG
     9361 CGCCTTGCGA GAATGGTATG TGGGTTAGCG CCATGACCGC CAATGGTGTT GTGAAGTCTG
     9421 TGGCTGATGT CACTGAGCCT ATCGGCATTG TGTATACCAC TGAGAAAGAG TACGATGCGT
     9481 ATCACGTGGG TCTGAAGCGC TTTGGCCGCA AGGTTGCTGG CGACTATCCC CGCGTTGGTA
     9541 TTTTCTCCAT CGGCGATAAG GTTACTACAA ATTGCCTGCA ATATGATGAG GGTGAGTACG
     9601 CTGATGAAGC TACTCTGTTT GCGGCTCTGG ATGCTTGCCA GACCACTCCT GTGTATGTCG
     9661 TGCCTGTGGC CGGTTCTCCC GTGCCAAAGC TGACTGCCAC TATGCCTGCT ACTGGCACTG
     9721 TGGCCCGTGT GGTTAAGTTC TACACCGTTC CTAACGGCGA ACGTGGCGTG AAATACGAGA
     9781 TCATTCGTCT GTAATGGGAG GTAAGGGAAT ATGGATATTA AGAATCTATC TGTTCTGATG
     9841 AAGGCCGATC TGGGCCTAAA AGTTCCTGCG GAATTCGCCG CTGAGAATTA TGATTACCGC
     9901 GCTGCTCTGT ATGACGAGCT GAAGAAGTTC GTTGGCACTC GTAGCCAGTG GGAGCGCAAT
     9961 AAGTATGATG TATTTGACCT GCTTGCGGAG AATCTGGATG AGATTCTGCC CCAAAAGGTT
    10021 ATTGATAGCG TCGGTATGTT TGCCGAGGTT ATTCAGGTTC CTAACGGCAC TCGTTGCGAG
    10081 TTCCGTGTGA TTAAGGGCAA GCAGCGCGCA AAGCAGTTTG TTACCCGCGC TACTGAGAGT
    10141 GGTCTATATG AGACTTTCCG TCTTGACCGT GATCGTTTTG ATGTATATCC CGTCGCTGTC
    10201 GGCGGCGCGA TGCGCATTGA TTTCGAGCGC TATCTGGAAG GTCTTGAAGA CCTGACCTAT
    10261 GGCTATGAAG TTATCATGGA TGGTATTATT GAAGAGCTGT ATAAGATGAT TCAGGAGTGT
    10321 CTGCTGAATT CTTGGAACAT GGCTGGTCGT CCCGCCGCTA ACAAGGTTGC GGTTTCTGCC
    10381 TTCGATGCTT CCGCGATGCG TAAGCTGTGT AACACTGTTT CTGCTTATGG CTCTCCAATT
    10441 ATCTATTGTT CTCGTGAGTT CGCTTCTGAG ATGGCCAACT ATCTGGTTGC GAATAATACC
    10501 ACTAAGCTGT CTGATACAGA TATGATGGAA GTGCGTGAGC GCGGCTATAT CGGCAAGTTC
    10561 TTCGGCACTC CTATCGTTGT CATGCCTCAG AGCTTCACTG ATGAGACTAA CACTAAGCTG
    10621 GTCACCAATC CTTGCTTCGC TTTCGTCCTG CCCGCTGGTA AGGAGAAGCT GGTCAAGGTT
    10681 TGCATGGAAG GCGATGCCTA TTTCCGTGAG TGGGATGACC GCGATAATGG CCGCGAACTG
    10741 CAAGGCTACA AGAAGTTCGG CGTGGCTATG GTGAATACAC CCAACTACTG GGGCATTTAC
    10801 TACAATGCTG GTATTGCCGC TGGCGGTTGG TCTGATTTTA ATAATGGTCT AAATATTGAG
    10861 ATGCCCTAAT GGACATTAGA ATTGTGGGGG TGGGGTGTTT GACTTCACCC CCACTTTTTG
    10921 AGTTAAAAGG AGGAATGAAT TTTTATGATT ACCATTAAGA ATGTTAGCAC CGCTACTGTG
    10981 GTAGTGTCCG TGCCTGAAAT TAGCTTTCGA CGTGATTTGG TTCCCGGCCG TGTAGTACGA
    11041 CTGGAAAAGA AAGAGTATGA AGATTTGAGC TTCGACCCCG GTTTTCAGGC CCTAATTGCT
    11101 GGTGGCTTTA TTAAACTTGA GGGGCTGGAA GCAGATAAGA TGCCTGAAGA AGCTAAGACC
    11161 ACTGTTGTGG CTGAAGTTGA TAAGGTTAAG AAAATGTTTG AAGATAAGGA TTATGAGGGC
    11221 TTTACGAAGT TGATTAAGAA GGCTTCTATG GCCACCAAGG ATAACATTAC GGAGACGGCT
    11281 GTTGCCATGG GCGTCACCGA TGCCACTTTC GCTGAACTGA TTAAAAAATA TTGCAAGGGC
    11341 TTTGATGTTA TTGAGGCTAT TAACTTCAAG CATCAAGCCG AGGCGAAGGC TTAATTTATG
    11401 GCTACTCCTT TTCTAAAAGT CTATGAAGCT TTTCTTGCCA GAATTACGGC GGATGAGTGG
    11461 ACTGTTGAAG AGGACATGTG CATAGTTGAA CGAGACTGGC AGCAGTTATT GGACATGGCA
    11521 ATTTTTAGGT TCAAATATCC GCGAGTTAGT CTGGAAAAAG AATATTATGA CCCCAATCCT
    11581 GATGATGATT GCGACAAAAC TTTTTGCTGG CGTTTTGTAT CTGATTTGTC CCAAGATGAG
    11641 ATACAGTTGC TTGCGCTTTA TATGAAGCAT GAGTGGGTGA AAAGGTGTGT CGCAAGCTGG
    11701 GAAAATATTA GACAGTTGTA TGCTGATTAA ATGACGGTCG TTTTGTGCTG AAAAGCACAT
    11761 TAGTATTATT GCTTAAATTG CTGGGAACTC TGTTAATGTT TCATGCTACT GCGTGAGTTC
    11821 GTGCAGGACT GAACGTGAAA GTTGAAAAAA TGAAGCATTA GACAATCAGC AGCCAAGTCC
    11881 GAAAGGAAAG GTTCAACGAA CAAAGAGGCA ACACCGTGTG GGTGAAGATA TGTTCTGAGC
    11941 TTTGCAGAGA TGTAGAGATA ACATGAGCTT GCGTGACTTC TCCCAAGCGA ACCATCTTGA
    12001 CAAACTAATC AAACTTGAAG CCGCCATTGC GGATGAAGTG CATACTGCGG AAGGCGTTTA
    12061 TGACCGTTCC CGCAATAAGC GCCCCGCAAA AGAGTTTAAG CTGCTTGCAG GTAAGAAAAA
    12121 TGTCAGACGC TACTCTTGAA GGTTATAAAA GTAAACTTAA AGGGCGTCTT TATGGTTTGC
    12181 TGTGCGAGAA GGAAAAGAAT GGTGAGTGGG AGAAGTTTTT AGATACCATT GTGATTGAAA
    12241 TTAGAGGTTT AGAACCAGAA GAGCGCAGTA TAAATTATTG GGCTTTGTTG GCGAAATTGC
    12301 AATCGCTTAG ATATTTATCC TATGAGTATT TTAGGAAAAC AATATTTGAG TGCATGAACC
    12361 TCGTCGGAGA TATAGAGCAA TGAGTTATAT TGAGACTTAC TTCAGTCGTG TAAATCACAT
    12421 GGGCGAAAAT GTCGCGGAAA TTGCGAAAAA CGCGGGCATT CGCTCATTTG AAAGATGGCT
    12481 GAAAGATTCT CCTAACACTG TTCGGCAACT GTCGGTAGAA AGAGGGCTGT ATTTCGACGG
    12541 CATTATTTTG ACGAATAAAG ACAAGGAACA GTCGAAGATA ATGCTGTTGA ATGTGGCCAT
    12601 AGATATTCCA GTGGAAATTG GGGACATAGT GAATTGGGAC AGAGAGAAGT GGATTATCTT
    12661 CTCGAAAGAG AAAAAGGTGC GCGAGACACA TCAAACTTTT AGCATTATTA GATGTAATTA
    12721 TTTGATTAAG TGGATAGATA GTGAGGGGCA TTTACAACAG TCTTGGAGCT ATGTTGTTAG
    12781 CTCTATGGAT AGTAAGGTTA AAGAGAATTT TAGAACTTGA CTTTCAGGTT CCTTAATTGG
    12841 AAACAATTTT GTCAAATGCT ATTGAATTGC TGGGAAGCGC TTTAGTGTAA TCAGCAGCTA
    12901 ATGTTGTGTA AAACAACAGA GTTCAACGAC TAATACGGAA GTATGTAGGT TAGTAAACCG
    12961 AAGTGGTAGC GCCCGCAAGG GATAAGATAT AGTCTAAATG GTTAAAGCCG TTTGTGGAAC
    13021 AGCCTAAGGC ATAATTGGGC TGGTAAAAAT TACAGAATTG CTGGAAAATG TTTTCAACAT
    13081 CATCAGCAGC CGAAATGATT ATTTCATAAG GTTCAGAGAC TATTGCGGAA GCAAGTAAAG
    13141 CATTAGCTTG AAGTAGTAAA TTAGAAGATA TAGTCCAAAC GAATTACGCC TCAGCCCAAT
    13201 AAATATCTTG AAGCGCTTGT CCCGCGCAGA GACATAAACA GACTAACACG TTTCATTATA
    13261 GAAGAAGAAG GCTGGTATGT GGTTGAATAT GACCACACCA GTGTGCCGGG AATAATGTAT
    13321 ATTTCCATGA CAGAAGAAAA GATTAACTCT ATCACAGATG ATGTGAAGAA TGACATAGCC
    13381 GATCTGGATA AGATGGCGAA ATATGAGTTT GTCCTTCCCG AAGGGCCGCA AACATTTGCG
    13441 GTGGGTGATG AAATTGTGCC GATTTATACG GTTATGAAAA ATGGTTCGCC CACGCCAGTT
    13501 GACATTGACA TTGTACCTCT GGATAAGAAG ATGGTAAAAT ATATTAATGG AAAATTGACG
    13561 GCTCTCACAG AAGGAATCAC TAAAATCCGA CTACAATTAC GAACACTTCC CGACATATAT
    13621 AGGGAAGCCG AAATAGAAAT TGGTGTGCCG CAGCAATTCA TTGCCTACAT CAAGGGCAAT
    13681 GATAGCATTA AACTTGACCG CATGGCAACT TACGAGCTGG TTAGCTCGGA TGAGTTGGAC
    13741 AGAGTTAGCT TCTCCGTTGA TACCGATACG CTCGTAACCA TTCAACGGGT GGAAGGTAGC
    13801 AAGTGCGTCA TTCACGCCAA TGGAAAGAAT AAACTTGGCA GTTTTGTCTT GACTGCCGAG
    13861 TATGGCGGGA AGATTTACAC AAAGACGATT AAAGTTGTGC CACTTTGGTA AGGCGGTGAG
    13921 ATGATATGGC AGAACAAATT ACACAAAGAC GCTTTGCGGT TATGGGCGAA AATACCTTCC
    13981 GCATTGCGAA TAAGTTGGTG TCAAATCAGC GCATTTGCCG TCTGCTGAAA TATCAGGTGC
    14041 GCAGCCCATT TTCTGAGGAA TTGGAAGATG TGGACGGCAC GGAACTGATA AACAAGCAGA
    14101 TTTTGATTAT ACCAAAGATT TATGATGGCT CGAATGAAAA GATGAGCTAC ATTACGGCCA
    14161 TTTTTGATGA CTTTGTGGTG AATCAGATGA ACCCAGAGTT TAAGGTGTCT ACCGTGCGTT
    14221 TTGACATAGC GTGCCCTTAC GATGAGTGGC TGTTGGATGA ACAATCTCTG CGGCCTTATC
    14281 TCATCATGCA GGAAGTTGAT ACTATGTTCA ATCAGGCAAA AATGGCGGGC ATAGGCAATT
    14341 TGCAGTTCTA TCGCGCGGAC GCTCTGACGC TATCGCCGCA AATTGGCGGC TACTCGATGA
    14401 GATACAAGAT AAATGAATTT AACTGATGAC ATGGTGCTGA AGTTTCAAAA AGGAAGCCCG
    14461 CTTCTTTTTG AGGACATTTG CGTCATACGT TCTCCTAAAC TTGGCGAAGT TGTTGATGTT
    14521 GGATATGGGA ACTTTGGCAA ATATATACAG GTGTTGATGA CCGAAAAGCC GCTCGTGGAT
    14581 GAGGATAGTG AGATGGGGAA GCTGATTGAT GAGCTTACTA CATTTCAGTA TTTCTTGCTG
    14641 ATTTGTCAAG CCGATGAAGA TGTTAACAGG ATTGCTAAGG AAGCGTTCAA GTTTTTCACT
    14701 GGCGATGATG TGGTTTTTTC CATTGAGCCA GCGCAAATTG TTTTCGGCAA TTTGGACGAA
    14761 GGACGCGTGA TGGGTGAAGA GCAATTCTTT GATTTCCGCA GATTGATTAA GAGGATGTGC
    14821 TTTGTGGAAA TTGATGAAAA GGAAATTATT GTGTACAAGG ATGACAGTCC CGCCGTTAAG
    14881 GCACTGAAGA AGCAGATGAT GCGAAATCGG GAGAGAGTGG CGAAAGCGAA AGCGAAGAAA
    14941 AACTCTCAAT CCAGTGCGGG CGACGGCATT GAATTGTCGG ACTTGATAGG TAGTTTACCT
    15001 TTTGGAAATT GCGGCCTGAA TATGGAGAAC ATTTGGAACA TTACATATTA TTCGTTTCGC
    15061 GACCAAGTAA AACGTATGGG GTGGCACGAA ACGTTTGATA TAAATCAGCG CGCGGCATTA
    15121 GCTGGCGCTA AAATTAAGAA GTCTCAGCTT AAACATTGGA TAAAAGCTAT ATCCAGTGAA
    15181 GACAAATCTG ACTAACTTAA TTTGATTGGA GGTATATCTC TATGGCAATT AACATTTTTG
    15241 AAAAGTATGG TATGGACTTA ATGCCACGTT AGAAAGTAAT TTCTAATTGA AATCTCGTGA
    15301 ATTGCTGGGA ACTCCTTCGG GACAATCAGC AGCCAGTGAA TGGCTGGTTC AACGACTAAA
    15361 TGTGAAGAAA AACCGACTTC ATTAGCGCGA GACGCCGCGA AAGCGGATGA AGATATAGTC
    15421 TGAACTTGTG CGAAAGCATA AGAAGTTGTT TATCGGTGCA ACATAACAAG ATTGATTAAG
    15481 GAAGTGGCCA ACGTGCAGTT TGAGGCTCTG GCCGCTGAAC CAAAGAATAA CATTAAGGAA
    15541 GGAGATATTG TGCTGTTTTT GGACAGCCTA AAAGTTTCCA CCATCGAGCA GACAGCAGAG
    15601 ACGGCTGACG CTCGCGGCGG ATGGGGTAGA TTAGGATTGC TCCATTAAAA AATCTTTCTA
    15661 ATTGCTGGGA ACTCTTTAAG TTTTAACCAC TACAACGTGA TTTGCAAAAA TGAGCGTGAA
    15721 TGTTTGAAAA GGTTAAAATT AGACAATCAG CAGCCAAGCA AATGGAGTTG AGCATATCCA
    15781 TTTGAAGGTT CAACGACTAA CATTTAGCGG CGAGCGCCGT GAAATGGAAG ACAAAGAAGA
    15841 TATAGTCTGA ACTTTAATGA AAGTTAAAGC AGCTTAAAGC GCGTTTGATG GTAGCGCGTC
    15901 AAACGGAACA TAACCCGAAT CCTCGACTTG TCTCATGGGA CTGAAATTAC CATAGGCCCC
    15961 CTTTCGTTTA ATAGACGAGA GTAAATAATT CCGTGAATTG CTGGAAAATC CTTAATCCAG
    16021 AAAGACTACA GCATAGTTTG AGAAGACAAG TGCGAATGTC AAAAAACTTA TCTGGTTGGA
    16081 CAATCAGCAG CCAAGCTAAA AGGTGAGGAA AAATGATTTG GCAGATTTTA GATGAAAACA
    16141 AGATGTATGA AGTGAGCGAT ACGGGACTTG TACGGAATGT GGAGATAAAG CACATTTTGA
    16201 GCGGCTGTAT TGCTAACGGC TATCGTTTTG TAAAATTGAC GTTTGAGAAT GGAAAACAAA
    16261 GAAGATTTTA CATTCATCGA CTGGTTGCTA AATATTTTGT TCCGAATCTT AATCCGAAAA
    16321 ATAAAACCAT GATTAACCAT ATTGATGGTG ATAAGTTGAA TAATGCGGCG AGCAATTTAG
    16381 AATGGGTTTC TGGTCGCGAA AACAATTTAC ACTACTATAG GGAATTGAGA AAAAGTAAAA
    16441 AGCATTTTGA AAAGCCTATT CCTGTTATTC AGTATGACTT AAATCACAAT AAAATTGCCG
    16501 AATATCCCTC CATCTCGCAA GCGCACAAGA AAACTGATAT ACCAGTTGTT CAAATCGCGC
    16561 GATGCATTCA TGGAGAGGTT TCGCAAGCAA ATGGTTTTAT CTGGATAGAA GGTTCAACGA
    16621 CTATGAGAGA ATAAAATCCT TTTTCTCCTG CACGGAACAT CCGTTAAGGA TGATGATATA
    16681 GTCTAAACTT GTATGAGGAT ACAAGAAATC GTAAAAGGTG CGATTGCAAT ATAATTGATG
    16741 GTAAGGACAT CAACATTACT CTGACTGATG CCCTTATCTC CATGGAATCT CTTCGCTTCA
    16801 TGATGGGTGG TCAGCTTAAA GAGCCTTCTG CGGCCGAAAA GGTTGCGGTT CACCTCACTG
    16861 AGGAAGGTAC TGTGAAGACC GCAAACACCG CTCCTGTGCT GAAGCATCAC CTGACTGGCA
    16921 CGACCCTGAC CCTGCCTGCC GAGTATCGTT ACATGAACCT GACCACTGGC GTTCGCGGCA
    16981 GTGTTGATGG CGAAAATACT TTTGAAGCGG CTGTCGGTGA TCGTGTGCGC TTCTTCTGGA
    17041 CTGAGGAAGT GGATGGCACT GATAATGCGA AGAACGCTGT GGAGATTACT ATTTCTCCCA
    17101 ATACTTTTCC CGGTAGTTTT GAATTTTAAT CTCTGGATTA CCTTGTGGGA AATAAAACAT
    17161 AACAAATCAA TCTCGTGAAT TGCTGGGACA CCCTATTTGG GCAATCAGCA GCCAAGCCTG
    17221 AAAAGGAAGG TTCAACGACT AAATACTCCT AAACTCCTTG GGGTTAGTGC GAGACACTGA
    17281 TTTTCAGTGA AGATATAGTC TGAACTTATA CGAAAGTATA AGAAGCTTAG GAAGCGATAA
    17341 CAAAATTGAC AGAGTGGTTG GCGAAACCTT TATGCGGTCT GAAGAGACTG GTAAGGATGA
    17401 AGCCTTCCAA TTCGTTATTC CCAAGGCTAA TTGCATTTTG GCCGCTTGAC AAGAAATTGT
    17461 TAATATCAAC ACAGTGAATT GCTGGAATCT TTCTTTGAAA CAGGAAATAA TCAGCAGCTA
    17521 TGGTTTGATA ACTATGGTTC AACGACTATC CCAAATCAGG GAGTATCTCC AAGTGGAGAG
    17581 AAGTGCTGTG CTCCGCAAGA AAATGCGGAT GAAGATATAG TCTTATCTCG CGAGTGATTG
    17641 TGAGTTGTGA TTTTGTTTTA ACGAAGCAAA ATGAAAAAAT TATGAAAGTG CAAAGTTCTG
    17701 TTACTTTGAC CCTTGAGGCT AAGTCGCTTT TGGCCTCATA AAATTTTGTG AATTGCTGGA
    17761 AATCTAATAA GACAATCAGC AGCCCTTGGA ATGATTGGTT TCAAAGGGTT CAACGACTAT
    17821 CGAGAAATCG AGTAATGAAG AATGATATTT CTTTATGAAG TGCAAAATTA AAAGATATAG
    17881 TCTATGCTTA TAGAAATATA GGAAAGGAAG GCGATCCTTC GACCTTCGAC ATGACCCTGA
    17941 ACGTCCTCCG TTCTACCAAC GATGCGGGCG AACAGGAAAT GATGAAGCTG GTTCGTTATA
    18001 ATATCTAATT ATAACATACA TGGGCGGGAG CTACGGTTCC CGCCCTATTT TTTTGTACCC
    18061 TTTTAGTAAT TTTCCTACAA ATCTCATTAC CTATATTTAG GGATTATTGC GCCCAAGGAG
    18121 GTGAAATGTT TATGCAAGAC AATTATTTTG GAACAAAAGA ATTATATGAG GTAGTGCTGA
    18181 AAGCCAACAC GCCTATGGAC TTTGGTATGC GCAAAATCGA AGTTGGCGAA CCTGTGCTGT
    18241 ATTTCGAGAA CATATCTATG GCGCAGCTCA ACGAGCAGAA TCGCCCCATT ATGGCACGCG
    18301 GCGGTTGGGG CAATATGCCT CATGTAATTT GGGAGGATAG GTCTGAGATG ACTTTTTCGC
    18361 TGACAGAGGG CGTAATGAAC TCTGTTAGTA TGGGTATTCT TATGAGTGCG AAAGTGCTTG
    18421 GTGAAAGTGG CGATGGTAAT GTTTATGTGC CGAAAGTGGA AGGCCCGTTC GAGCTGATGC
    18481 GCGGCGGATT TGATTTAACA GAAGAACCTG CTGTGTCTAA ACGTATGTTC TGCTTTGAGT
    18541 TCGTTTATGA TGTGCCGCAG AAAAAAGTGG CATTTGAAGT GAATGGAAAA CATATAACCG
    18601 TGCCCGAGGG AGATGACACG AGGGAGTATA TTTTCGACTA CTACTATCGT TATGGCAAAG
    18661 AAGCGCTTGT TTATTTGATA GAAAAGGAAA GATTTAATGG AACATTTTCT CTGGAAGGAA
    18721 AGTTCTACAC TAAGGATGAG AATGAGGGTT TGAATAGGAC AAATATCATC TTCATGCCGA
    18781 AAGTGCGCAT TGTAAGTGAT ATTAGTTTGC GACTCGGCGA GCGTGCCGAC CCGACGACCT
    18841 CCATCTTTAA CATCATAGCT ATGCCAGAAA AAACCGAGGA GAGTAAGAGT ATGTTAATGA
    18901 AAATTACCCG TCTGGGGGAA GATATAGATG GGGATTTTTG AGTAAAGGAG AGTGATGGAT
    18961 ATGGCGAATA AAGGGATAAC AATCTCTATC GACGCTAAAT TGCAGTTGCA GAATCTTGAT
    19021 AATGAAAGAA AAAGATTAGC AGATGCTTTT AGCAAAGTTG ATGTAGGCTC TAAAAGTTAT
    19081 AAAGAACTTG AAAGAGAATT AAAAGCTATA AATAAAGCAT ATGAAGATAC AGCTAAATTA
    19141 GCTGGCGGTG CTTTCCACAC TCAAGCGGAT GTGGATAAGT ATGTTAGGAG CTATGAGAAG
    19201 TTAAGGGGAG TAATGGGCGA CTTCGATAGC TCTTATGCCA AACTGGGCAG AGGGGATTTT
    19261 ACCGACAAGA TTTTTCCAGA TGGTTTTTTA GATAAGCTGG ATAAGGCAGG GAAGGATTTA
    19321 GAGCAAGCCA AAAAGAATTA TGATGACTTA GGAAACAAGT TATTTTCTCA AGCTGTTTCT
    19381 GGCAAGAAAA ATCTTTCTTC TATTTTAAAT AGCGAAGGCG TGTTAGATAG CGCTTCTTAT
    19441 GAAGAAATGG AGCAGGCTCT TTCTCGTGCA TTAAAATCGG CGGCTAAAAG TGAAGAAGAC
    19501 TATGCAAAAA AAGTGGCCGA TTCTCAAAAA GCTATTGAAG AAATGACCGC AAGATTGAAG
    19561 GAACTAAATG AAGAAAAAGA AAAACAAATG GCGATTGATG CACAACTTCA TTCTGATGTT
    19621 GATGCGAAAC AAAGTGAAAT TGCAACAAAA GAAGCAGAAG CGGCGAAAAA ACGTGCAGAC
    19681 GAAGAAGAAC GTATAAATGC GGCGTATGAA AACAGGCTTG CTCCGTTGCA GAATCTTAGT
    19741 AAAGCATTTA ATGCAAAAAC AGACAAAAGG CAAGAAATTA TGCCATCTGT TTTTACAAAC
    19801 GGTGGCGGTT TTAAAGAAAA TAAAGAGAGT ATAGCTGATT TCATGGTTCA ACAAGCTCTT
    19861 GCTGCTGGCA TACAAGGTGT TTCAAAAGAA AGTGTTATGG CCATGTCGCA AGATAAAATT
    19921 AAGGAACTGA ATAATGCTAT ACAAGATGCG ATAAAAGCAG AAAAAAGCAA AGAAACTTCC
    19981 ATTATTGAAC AGAATTATAA AGCAGAATTG GATAAATTGC AGCCAGCAAA AGATGAATTG
    20041 AAAGAATTAG AAAATAGATT AAAAGAAGAT CAAAAGCGGC TGGAACAAAT TCAAACAAGC
    20101 ATAAATAAAC AACAGAACTT GATAGATAGA AAACAAAAAG TAGCAGATAA TCAAGAGAAA
    20161 TCACGTCAAG ATTCTAAACA AAAAGTAGAA GATGTTCATG CAGCAGAAAT TGAATTGCAA
    20221 AATGCGCAAA AAGAAAGTCA AGACGCGCTT GAAAAGTCTG ATATTAAAAA AACTTATGAA
    20281 AATGCTGAGA CGAGTGTAAA GCAGCTTTCT GATGCACAAA AGCAATATAT AACGGATGCC
    20341 CAAAATGCTG GCCGCACTTC CGATAATTTG AGCGAGACTT TTGGCCAGAT GGCTAATCAG
    20401 TCTAATGAGG CAAAGAGGCA AATAGACCAG TTAGATCAAG TGCAAGCGAA GTTGAAGAAC
    20461 GGGGTGACAA ATGTTGTCAA CCGCTATCTT GGTTTCTATG CTATATTGAA TAAAGTTCGA
    20521 GCGGCAGTTC GGACAATGAT AAATGATATT CGAGAATTGG ATAAGGCAAT TACAGAAATT
    20581 GCCATTGTTA CGAATTTCTC GCAAGATGAC TTGTGGAAAC AAATGCCGAC ATATTCTGCT
    20641 ATGGCAAAGG AATATGGAAC AAGTATAAAA GGCGTTTATG AGATTACACA ACTCTATTAC
    20701 CAACAGGGAT TAAATCAAGC AGATGTTATG AGCTTAACCA CAGAGACTTT AAAAATGGCT
    20761 CGTATAGCTG GTTCATCTTA TGCTGATGCA GCCGACTATA TGACAACAGC TACTCGTGGT
    20821 TTTAATATGG AAATGGATGA GGCAAATAGA GTTGTTGATG TCTATGCAGA GCTGGCGGCT
    20881 TCTTCTGCAT CCTCTACAAC TGAACTCGCC ACGGCTATGA CAAAGGTTGC GGCTCAGGCT
    20941 CAATCGGTCG GCTCAAGTTT TGAAAATACA AGTGCCATGC TTGCCACTGT GATAGAGGCA
    21001 GTTAGAGAGA GTCCTGAAAC AGTTGGTTCA TCTCTCCGCT CCATTATGGC AAGATATGGT
    21061 AAAATGAAAG TAGACCCCTC TGCACTTTCT GATGAAGAAG GCGCGGCGAT GAACTTTAAC
    21121 GACATTGATA AAGCTCTAAA ATCTGTTGGC ATTTCTATGA AGGATGCTAA CAATCAATTC
    21181 CGCGAATTTG ACGATGTAAT TGATGAGCTG GGCGCTAAGT GGGAGAAGTT AGATAGTACA
    21241 TCTCAGCGCT ACATTGCTAC TCAATTCGCG GGAACAAACC AGCAGTCAAG ATTCCTTGCT
    21301 CTAATGCAGA ACTATGATAG ATATAAAGAG CTGCAAGATG AGGCTATGAA TTCGGAGGAC
    21361 GCTGGCACAC TGCAATATTT GAAAACACTG GATTCTGTTG AGACAAAGAT ACAACAGCTA
    21421 AAGACAGCTT TTCAGGATTT GTATGTTAAT TCTGGTTTGC AGAATTTTAT TAAGGGTTTG
    21481 TTGGATTTAG CTACTAAGCT GTTGACAAAT CTTAATAAAA TGCCGAAGTT GTTTAATAAA
    21541 ATCCCCACTG CAGCATTGGC AGTTGTGAGT ACTATTATTG TCGCTTTGAA ACGGGGCATA
    21601 ATGGATGTTG TTTCTCTGGC GGCGGCGAGA ATTGAAGAAG TAAAGAATAG GATAAATGCT
    21661 TCCATTGATG AGAATAGGAG AAATGCACAA GTCGCCGTTC AAGGCGTTAA TGTAAATGTT
    21721 AATCCTAACG CAAGTGGCGG TGCGAATAAT AGGGCTAACG GCGGAGGGAG AGATATTGCT
    21781 GGTAGAATTA TATCATTGGC TGGGTTGGCA GCAAGCATAT TCTCAATGAC TACAAGTAGT
    21841 AAAGGCTTGA GCGGCGGACT TCAGATAGGC GGGGCTTTGG CTAACGGTGC TTCTTCCTTT
    21901 TTCTTAACTC CCGGAACTCC GGGAATGAAA GCGGTAGCCG CGATAGCTTC TGCATTGCCG
    21961 GGTGTTGTGT CTGGCCTTTC TACGTTGGCG ACCGGTATTT CGCGAGAAGA GAAAATAAGT
    22021 AATTTTAAAC AAAATATTAC AAATGCGCAT AATGATACTC TTGTTTCTAA AAACGAATTG
    22081 AAGACTTTGG AAGACTATAA GAAAAAATTA GAAGAAGCAA AAGCAGCGCA ATATGATAGT
    22141 GTTGAAGCTA AACAAGAATA CTATGATATT ATGAATGAGA TTGCTGATGC TTATCCTGAG
    22201 TTTTTTTCTT ATATGGATGA AGAAGGAAAT AAGGTTGTTG AGCTTGGGAA ACAGTATGAA
    22261 GAACTTAGAA GACAGAAGCA AGAAGCTTAT TTAAGTGATC TTGTGGAAGA GGGAGCTACT
    22321 AATATTTCCG CTCTACAAGA TGCTGATTAT ATGGCAGCAA TGCTTTATAA TGATATAAGT
    22381 GGGCCGAATT CCTATGGCTA TTTTGACATC GATCAATATG CTTTGGGTAA TGAATTACGC
    22441 GCAGAAATGT TGGAACTTTT TAGGAGCAAC TCGGATGCGG TAGCATCGGA TGTTATTCGT
    22501 GCTCAAGGGC GACAAGAGTG GAATTATCTC CTTGGGGAAT CTAAAACAGT TAATGATACA
    22561 TTTGACAATC TACTTTTATC GCTATATGGT CGTTCGGCAG TGAGAGATAC TGAACAAAAC
    22621 ACATTGGCAG CTTCAGACAG TTACAAAGTT ATAGATGCCG CTCAAAAAGG ATATTCATAT
    22681 GGTAAGATGT TACAAGATAG TGATCTTAAA AGCGCATATA CCCCGTTAGA AGAAGTTTAT
    22741 AATGCTTATT TGAATTTCTT TAAGGAACTT AATACGAATG TAAAATATGT TGATAAGCAA
    22801 CTTTTTACAC AAATTAAGCA GATAGTTTCG GCATATAATC AAAGTTATGA TTGGGGCTAT
    22861 GGGAACTCTG AACAGCAGTT TTTTTCTTCT GAAATTAGCA GGGTTATTCA GGAGCAGGTA
    22921 GCGAATATTG AAGACATTGA TGAGCGCGCT CAAAAAACTG AAGGTCTACT TAATGAATTG
    22981 CGCATGATGG GCGATGTTGA TGAATGGATA AGTAAGTATG ATGATACTTA CGTCAACCTC
    23041 TGGGAGGGTG TTGATGAAGC CACCAAAAAA TCCATTGACG AGCTTGCTGC AAAGTCTAAC
    23101 GACACATCCG CTGCTGTTTT TGAAACTAAA CTTCAGAAGC TACTTGGCGA TGGTCACGAA
    23161 GAACTTATTC GAAATCTCAT GCAAGGGTAT GCCGATACTG TTGATTGGAC AAAGGAAGAT
    23221 TTTATTAATG CTTTAGGAGA ATATTCCTCG CAGAAAGGCA AAGGAGACAT AAATGTACGT
    23281 CCTTTTGAAA ATCTTACTCC TGCCATGCAG CAATCTCTAA TCGCCTCCTT GAAATCAGCA
    23341 GATGAAGATG GAAATAGAGG TTTGGTAGGT GCTACTGAGA ATCTCTATTC TTTCTTAAAC
    23401 AATCTTAATG AAGCTCAAAT AGGTATTGCT TCTGAGATTA TAAAAACAGC CGACTTCACA
    23461 ACCATTTCTG GTTTGAGAAA ATTCCAGCAA GAAATGGCGA AGAATAATAT AGATGTGTCG
    23521 GCGCAAGTAG AACAAATTAA AGCAAATACT CATTTTAATT TGGTCACTGA AATAGGCGAT
    23581 TACGTAAGCA CAGTTTCAGA GCAGTTGGAA GATTATGAGA AGTTTTTTTC TTCTGCTGAG
    23641 AAGGGAATGG ACTTTAAGGA TGCTAATGCA GCGGCTCAAA AAATGGGGCT GGATATTACT
    23701 AAGGACTTTA CGTTTGATAA CGGGGCGTAT TACCTGAATA ATTTTGATAA GGTTAGAGAG
    23761 AGCTATGCTA AATATTATCA GGATTTGACG GATGCTTACG CTAAAGAAGT AAGAAGGATG
    23821 GAGGATAATT TTACTTCTTT GATTCAAAAT GGCGGAAGTC AAGAAGATAT AAATGCAGCT
    23881 TATGATAAAT GGGTAGAAAG TCAAGCGGCA TATAACAAGG CACAAGAAAT GGCTCAAAAC
    23941 GCTGTTGATT ATCTCTTCAA TACATTCCTG CTCTCGACCG GCAAATTCTC TGACTTTGTT
    24001 TCTTCTTTGG GCTTTGACAG TTCTGTCGCG CAGCTTATAC AAAATGGCGA TGTCGAAGGC
    24061 GTAAAAGTGG CTCTGGGTAG TCAATGGAGC AAATACGGCT CTGCTATTGT AGAAGCTATT
    24121 TCTAATGCTC CTTATGATTT AATGTCTAAC TTAATTAAAG GCGTTGAATC TGGTGAAATA
    24181 TTTACGCTCA CGCAAGAACA ATATCAATCT ATCGCTGGCG ATGCAAATCT ACAAAAAGCA
    24241 TTTAATGTCG TTGTCGATAG CACCAATGGA GAAGTATCTT TACAAATGGT CAATTTGGCC
    24301 GAAGCGTGGA AATACATTCA AGAATTGCTT GATAAGGGCA CTATAAAGAA TGTAAAGCAG
    24361 TATAATGAAG TTGCGAAACA AATTGCGAAT TATGAAGCGG TTCGTAATAC GCCAGTGGCG
    24421 ACACTGCTGG ATTCTTTTGA AAACTTGTAT CACATAACTG ATGCTGAACT TATTGATTAT
    24481 GCGGATAAAT TAGGCGTTAG CACAGAAAGT TTCATATACG CATGGAATAA TTCAACAAAA
    24541 ACTGACCCAG TTCAAAGAAT ACTTGATGCT GCAAGTCAAG TTGGGGTATC TGTTGAACAA
    24601 ACAGAGGAAG ATGCAAGAGC TGTTTTACTG AAAATGGATG ACATATTCTC TGACGTTTCT
    24661 GATATGATAC AGAAAGGAAC ACAGGGAACC ACACTCAGTG AAGCTGTCGC TATTGCGGAG
    24721 AAGTTGGGCG GAACAGTTGA AGAATTGTTT AGGTTTCGTG GAACTGATTT GGTATTTAAA
    24781 GATGATTACA ATTATGGTGA GCTGTATGAA ATATACATAC AAAAATTGAA AAGTCTTGGT
    24841 TATGATATTA GTGAAGAATT TGTGCAGCAA TATGCAGCTT CTTTGACTGT AGATACTTTG
    24901 GTTGAAAATG GTCAGTATAT TGATGCTCTT TCAGGTTTAC AAATTGCTGG TATAGATATA
    24961 ACCTCAAAAG TAAAACCGGC TTACGAAAAA GCACTACAAG ATGTCTATTC TTCCATCGGC
    25021 GAAAATATCA TAAATGGTGG TCTTATTTAC GCAGAAAATA GTACGCGACA GATTTTAGAA
    25081 TGGCTCGACA TATACGGTAT TGTTGAAGAA ACAGCCGAAG GTTCTGACGT TTATAAGATT
    25141 GTAAAAGGGG AAGAAGAGAA TTTCTTAAAG TCTCTTGCGG GGGCAACAGA AATAGGCGTT
    25201 GAAGAACAAA TGTCTATTTT CGAGGATGCT GTTAATAATC TTTCCACAGA GATGTATAGC
    25261 GGCGATTTAT TAAGTATGTT AAATCGGACA GCGAAAACAG CCACCGATAA AATGAAAGAT
    25321 AAAATATCGG AAATGATGCA AAATCTACTC AATAATATTA CGTCTGCTGT TGCGAACGGT
    25381 ATTAGTGGTT CTGCGTCCGC ATCTGATATT AGTAATCTTG AGACTCAGTT TGGTTTGTCC
    25441 ATCAACACGG ATAGAACGGC TGATGGCTAT AAGATACAAC AGAATTCTCT TTATGAGATT
    25501 TACGGCACTC TTAAAAATAT AGATACCATT GCGGCACATA CCGTACTTAC CGCTTTGGCC
    25561 GAAAGCGCTC AAACTTCTGA TGAACGTCTA AATGATGTGT TCTATGTAAT GGAACGCATT
    25621 AAAGAAATAA ATGATGAGCT GGCGCAACCG AATATAAGCG ATGCGCGTCG TAAAAAATTG
    25681 CAAGCCGAGC TGGATATTGC GGAAGAATTG CAAAAGCAGT TGAAAGAGGC AGATAGCACC
    25741 TTTGATTTCA TGAGCCGTGA TTTAGCTTCT GGCTATGACG ACCCACTTTC AGCGTGGAAA
    25801 GGTATGGGAA CCGCTGGCGA GGTACTGAAT GGTGACGATT ATGCTAAGGG ACTTGTAGGC
    25861 TTCCAAGACT TCTCTAACAT GATTAGTTTC ATGGGTGATG ACGTGCTAAG AGAGGCCGGA
    25921 ATACTAAATG ATAAGTCTCA AACGGCTTCT GATTTGATTT TGGCCGCATC TGGTGCTTTG
    25981 AAAAACGTTG GCGGAGAAAC TTTTGTTGAT TTGTCAGCTT TGGGTGTTAA TTTTAATACT
    26041 GGTTCTGAGG CAATGAAAGA AGGCTTGATG AAAGCTGTTC AAAATCTTGC TAAATCACAG
    26101 ATTGAAATTA TTGACGCCGA AATTAAGGTG CTGGAGACAG TTGTTAATTC ACAAGAGGCT
    26161 TTTGAGAAGT TGAAAGGCGA TAAGATTGAA TTGACAGTTG AAGATTTAAT ACCTATCGCA
    26221 CTTGGAGAGA GTGACCAAGA ATGGAATGTC ACATTGTCCC CTTTGACTGT TTTATTAAAA
    26281 GATTATCTAT TTTCAACAGG AAGGACGATT CAACAAATAA TTGACAATCC TTCGGAATTT
    26341 TTAAATCTTA CACCGAATGA GCAAGCGTTG ATAACCTCCA TACTTAATTC CTTAAATGGT
    26401 GAGGATTGGG ATAATGTAAG TCTTGAAATA AAGCAACAAA TTGTAGATAA GTTAAATACG
    26461 GCGTTTAAAA ACTCAGGTAT AAATCAGAAA GCCGAGCTGG TCATGGGTGA AAGCGGGTAC
    26521 GTGGTTACAT TCGCCGATAC CACAAAAGAA GCAATGGACG ATGCTGCATC TGCCACATCT
    26581 GAACTTGATG AAAACATTTC TGCGCTTCAA GACACAGCAC AAGCAAACAA TCCATTCCAG
    26641 CCATGGGAAA CCACGCTTGC TAATTGTGAA GATTCTATCG CTCGAATTGA TAATTATATT
    26701 TCTAATAATG GCAGCTTTGG TGGTAGTGGT AGCCAATCTG GTGGCTCTGG TGGTACGAAT
    26761 AATCGTAGCA ATCAAAAATC AAGCCGTTTT AGTGCGGTTG CCTATGATGA TGGCGGCGTG
    26821 AGCGCTACTA CCGTATCTTT ACAAAATGCT CAAACCACTA TCGTTGATAG CCTTGATGCC
    26881 GCCATTGCAA AGTTAACAGA ACTCGCGCAA GTTGTTGCCA ATATTCCCGA TAAGTCAACG
    26941 GAAATCAATA AGCTTGTGGG TGCTATCAAT CACTTGCGGA GTAAGACGCT TTCACTGTCT
    27001 GCTACCATTT CTCTTGACAT AGAAACTACC GGCGCTAACG TTAATAAGAT TAAAACTAAT
    27061 GTCCGCTCAG GCGCGTCAAA AACTGGCATT GAAAATATTA GAAATAAGGT TGCGGCTGCA
    27121 AAAGGGACGC TCATGGGCGA ACTCGGCCCC GAAATGGTAG TTTCTAATGG ACGTTATTTC
    27181 ATGGTCGGGC AAAATGGTGC AGAGTTTGTC AATCTCGATA AAGATGCAAT AGTATTCAAT
    27241 CATCTGCAAA CTCGGCAGCT CATGTCCACT GGCCTTACCT CTCGTGGAAC TGCTTATACT
    27301 AATGAAAAGA ACGCGACGGC TTATGCTAAA GGTAATACTA CTGGCCCCGC GATGGCTTCT
    27361 GCGGCTGATG CACTTGCTGA ACTTCGTAAG ATACGTGCTC AGTGGCAACA ACTGCTTGAT
    27421 AGCCCTGCTT CTTCTCTTGG CGCAAAAGCT GGTTCTGGTG GTGGCTCAGG CGGAGGCGGC
    27481 GGAGGAAAGG ATGCCACAGC GCAAATTCAT GATCTCGAAC GTTGGTATAA CTTGCTTAGA
    27541 CAAATTGAAA AATATGAGCA AAAGATAACT TATGAACAGC AAAAACGTGA AAATCTGCAA
    27601 AATGGTTATA ATTATGTAGA TAGTTTAGAG AAGGAGCTTG AATATCTCAA AAAACAGCAA
    27661 AAAGCATATA GTGATTTAGC GAGTCTGCAA AAGAGTTATT ACGATGCTCG CCGTAAAGAC
    27721 CTGCTGTCTA CCGATTATTC CATGATTTTC CGTTATGACG AAGACGGCCT CATGCAGTAT
    27781 GTCGATGGCG CGAATAAAGG CTTAGATATT CTGGCGAAAC TTAATGAAAC TGATGCCAAC
    27841 GGTGCGCCTA TAAACAATGC AAAGGATTCG TCGGCACAAC TTGCTTATCT AAAGTCTATA
    27901 GGATTTGATG TCGCTCACCT CAGCACCAAT ACTGATGGTT CTTCTGCCGA AGATGATGAC
    27961 CAGAGAATGC AAAACTTCTG GGATAATGTT GATGGCTGGA TGGAAGAACT GGATGGGCTG
    28021 TATGATGAAT ACAATGAACA TCTAACCAGC GTTGAAGAGA ACACAGCAAA ACAAAATGAG
    28081 ATTTTACAAG AATACATTGA TAATCAGTTG TCTATTGAAG AAAAACTACT AACGGCAGTT
    28141 GAAGATAGAC AGCAGGCTAT CATTGACAGC CTGCAAGACC AAAAAGATGC TCTGGAAGAA
    28201 TCTTCACAAG CCTACATTGA CGGCCTTTCT GATGCTCTTA GCAAAGAACG TAATATGTAT
    28261 GATAAGCAAA GCACAGCGGA TGAAACTGCA AAATTGCGCC GCCAGCTTTC TATTCTACAA
    28321 CGCGCAGGCG GTTCTGCCGC TGAAATTAAG AGCCTACAAG ATCAGATTGA CGGTCGCATG
    28381 AAGGATGAAT ATTTTGATAA GATGCAAGAA CAAATTGATG CAGTTCAAGA AGCCTCCGAT
    28441 AAACAACTTG AAAAACTGCA AAATCAAATT GATTTGCTGA CGGAATCTCT TGAATATCAA
    28501 AAGGAAAACG GACTACTATG GCAGGAAGTT TATGATATGA TGAATAGCTG GACGCCTGAA
    28561 AAGATGCTGC AATTCATTGA AGAGTTTACT AAAACTTATA AAGAGAACTC CAACTTACAG
    28621 AATAGCGAAG ATTCCAAAGA CACGTTTAAG GAGCTGCAGA TTTGGGATGC TAAACGTACT
    28681 TCTGACCAGC GCAATAGCGA TTGGAACGAT TATTATTCTA AACTGGATAA ACGATTTGAT
    28741 AGTGTTAAGG AAGATAACGT TGGACTGGCG CAAGACGCCT TTGCTCGTGG TTATGGCGAA
    28801 GGTGGAAGAA CGGCGGCTGA AGCGGCAGCG AACGCGGTGT TTGAAGAAGC GCTGAAAAAC
    28861 GCTTCTAACA GGCTCAAGCC TGATGGAGCT GGAAACGACG GTTCTTCTGG CGGCAATGTG
    28921 GAAGATACAA CAGCTAAGGG AGATGCGACG TTTAAGAATA AGAATTATAA GGTTTATTCC
    28981 TATGACGATG CGACGACCGA CAAAAAGGGT TTTGTTGTTT ATGGCAATGG GAAGAATGTT
    29041 TCTTTCAAAG TCCATGATGA ACAAGGTGGT CGCATACTCA TCTCTGGTAC TGACGGTAAG
    29101 GGACAAAAGA TAGATAAACG TTGGGTTCCG AAACGTTATT TCCAATATGC CAACGGCGGA
    29161 CTTGTTGATT ACACTGGCCC CGCGTGGGTA GATGGAACAA AAACTAAACC CGAAGCATTC
    29221 CTAAGCGCGG AAGATACGCA ACTGCTGAAG AGCAAGATTT TCAGCAACTC TGCTTATTCT
    29281 CTTCGTTCAA CTTTGGAAGC CATTGAAAAC TTGGGCAAGA CTTTTGCTAA CATTTCAGCG
    29341 GGCGCAAGCA GTGGACAATC TATTAACATT GAAAAACTTG AAGTGGCTAT TCAGCCCGGC
    29401 GTTATTAGCA GCGACTATGA TGCTAAACGC GCTGGCGAAA TGGCATTGGA GGAAATGGTG
    29461 CGAATTGCGC GTAAGACTAC TAATAGAGTG GTGTCGCGTT AAAAGGAGGT AAAGGAAAAA
    29521 TGGCTGTCCA AGTAAAGGAA GCCACCAAAG ATGGGCAGGG CAATCCCCTG CCTGTCCTTG
    29581 GCAGGCAGTT TATTAGTTTT TCTTATGGTA GGAAAAATAT AGAGGATTTT GATTTGTTGG
    29641 CTGTTTTTAG TAGTGATAGA CTGAACAAGG AAGTTTATGC AAGTTTTAAT GACGTTACGA
    29701 CGAATCAAGA CGAAATGGAT GGACAATATT TCTGGCTGTC AAGTTTTAGT GCAAACAGTC
    29761 TTGATTTCAC TCTTGCTACT GACGGTATGA CAGCGAGAGA ATTAGAGGAT TTTAAGGCGT
    29821 GGTTTGTGCC CGGAGTGGAG CGTGAATTGA TTCTGTCCGA ATTGAGTAAT AGAGGCATCT
    29881 TAGCGCGTGT AAGTTCTGCA CCGTCTATTT CTATGTTGCC ATTTGAAGAA ACTGTTTCTA
    29941 TGAATATAGC GGGCGCGAAG AAATCTTTTC GCACGTCTTT GTACAAAGGA GAAATAACAT
    30001 TAAGCTTCGT CATGGATGAA CCGCACTGGT ATTCTTTGAA GGATTATTAT GAAGGTACAT
    30061 TGACGGAAGA AATGATGAAG AGCATTTATG AAGACGGTAT ACCGCATACT TCTATGCTAA
    30121 CTTCAAGCTG TATGTTAGCA GGAAAGAACT ATTTTGATGG GGTAAATAAA ACCGTGAAAC
    30181 AAAGTGCGGG AGTAAGTCTT GGCGATCAGG ACGATGCTTA CCTTTATTAT TGCGGTACAG
    30241 CCGAGGCGAA GCCCATCATA AGTTTTACAC TTGCGCCTTC TGTGGATGAC AATCATAAGG
    30301 CAATTTTTCA AAAAACTGGC AGCTATGATT ACTATTATCT TAAAGTGGGA AGCAGGGAAA
    30361 TGCGGTTTGC TGTGCCAGAA ATTATGACTT CTTACAACAC AGCGATTGAT AAAGTAAAAG
    30421 AATTAGGGCA AGCAGGTGAT TCTATTCTTG ATTTGCGCGC TGAATTGCGC GATAGTTTGT
    30481 ATGACTATTA TATTCGTGCT TGGACTATAA AAATTATAGA CGATTGCAGA AATGATAGCA
    30541 ATAGAACTTA TGTGTCTGTG GAAGGCGCTA TTAAGAGCAG CTTTGCAGAT CATTTTATTT
    30601 CCACACTCAG CGCTATATGG AATAATGTTT CTCTAAACTT CTCTATCAGT TCTAAAACTG
    30661 GTGAAGCTAC TGTATCAGGG ACAATTAACA ATACGAATAT CAGTGAAAAA TGCGGCAATA
    30721 TGATGAAATC TCAATACATT AAAATAGGAG AAAATAAGAT ATATAATTCG CAAGGCACGA
    30781 TAGGAACGAA CGAATGTCTT GCAATTACAT CTAATGTTTC AATGACTAAT TTAATTATAG
    30841 ATTACAAGTA TATGTATCTA TAAAGTATTG GGAGGGAAAT TACGAATGGT TAATAAAGAC
    30901 ATTCGGCCTT ATGAGATTTC CCTGTGGACA CTTCAAGACG GTTTCATCAC CGTCTTGAAG
    30961 CCTCTGGGGC TTGGAAATAA AGGACAAATT GAGAAACCGC AATTTAATCT GAAAACTGAT
    31021 GGGACACAAG AGTTGAGTTT TCAGCTTCCT ATGTATTACA GAGATGGCGG TGAGTTGATA
    31081 GAGAATCCAA TATGGTATTC ATATAGAGAC GGACTGCTTG TGGAAAACTT GCGCAAACTG
    31141 AAATTGATTT TCAATAAAGG TAATAAGGCG CAAGAAAAGG TGTTTGAGTT TGTTATTACA
    31201 AAAATAACAG AGACTCACGC TAATGGTCAG CTTGTTTGCG AGGTAGAAAG TGAAGGACTT
    31261 GCCTTTCAAG AGTTGGGCAA AAATGGTTAT AAGTTGACTT TCAATCAAGA TACTTTCCAG
    31321 CTTGACTATG ATAAATGGTG GGAAAGTGAG AATCGAAAAG ATGAAGACGA ACCTATCGCT
    31381 TCCATTGACT ATTGGGCGAA ACAGATTTTT GAAGGCACAG ACTGGGATTA CGAAGTCCGC
    31441 ATGGATTGGA GTAGCTTTGA TGGAGTGCTG GATGAAAAGG AACGTGTGGC TAATAGTAAT
    31501 TTGAGGCAAG CAAATAAAAT TTATGAAGAA GAATACATTG CTTCGTGGCA AGATGATGGC
    31561 GGGAAGCTGT CTCCCATGGA GCTGGTGGAT TTTCGCGAAA AAGCCAGATT GATTGACGTT
    31621 GAGAAGAGTA ATAGGTATAA CATTACGCAA ACTTTGGCTG AGACTTTCGG CGTTTATTGC
    31681 AAATACGAAT ACGGATATGA TGAGAATTAT CACATTGTAA GCAAAACGTG TGTTTTTTAT
    31741 AATAATTTTT TGGAAGAACG AGATGGGAAA ATAGACATTA ACTATCCTTA TGATGGCTCT
    31801 AAAATTGTTC GCGAAAAAGA CAGTACAGAT GTTATTACAA AAATGTTTGT AACGTCCATA
    31861 GAAAGCGATA GTACGGCCAG CGGCTTAATT ACTATTGCTG ACGTGGCGGC GAATAAGTCG
    31921 AAAGAAGATT ACATTCTTAA CTTTGATTAT CTTTATTCTA TCGGTACAAT TTCACAAGAA
    31981 CAGTATAAGG CTATTTCAGA CTACGAGTTA TCAATGTATA ATATTAACAC CGAATTGGAA
    32041 CCGATTAGTT TACAGATAGC TAATGCGGAA TCTGATTTAG TGAATTATCA GGCTCAAAAG
    32101 TCTAATGCTG TTCAAGGACA AATGCAAGAT AGGGAGCAGA TGGAAAAAGC TAACGCACTG
    32161 CTTGATAATA TTACTAATGG AACAGGTGTC CTTGAAAAAA CAAAAGATAC GCCTTATCGA
    32221 GCTGTGCTTT TACAAGAAGA CGGGAAAAAT ACCTATTATG TTAAAATAAC ACAAGAAGGT
    32281 GTTTGCTCTG AAATCGGTAT TTGGTATGAC GCAAAAACAG ATGGCGGCAA TGTTCGCACT
    32341 CAGTATGCGG GCACTTCAGC AATTAAATAT GATGACTGTG GGAACATTAC TGGCCTGACT
    32401 AGTTTGGCTT TGCCCGCCGA TGCGGCAACA AAGCTGTTCT ATCTTACTTT TTCCTATCGC
    32461 CCAAATCTGT ATTATGAGAA TATTTATAAA ACCTTCTCAA AACAACTTGC GGCAGATGAA
    32521 GCGAAAGAAA AAGAAGCGGA TAATAAAATA GTTGAATTGG AAAAAATCAT AAAAGCTCTC
    32581 GAAGATAAGC AAGAAAAACT GCTTGCTGAA AAACAAAAGT TTATCACTAA TTTTGAGAAC
    32641 ATGATGGGGC CAGCACTTCG TGAAGGTTCA TGGCAAGCCG ATAGTTATAC TGATTATGGC
    32701 GAAAAATACC AAGAAAGTAT AAATATTGGT AGCGGCTCAA ATAATAAGCA CTTGAGCTTC
    32761 AAGTGGGACA ATGAACCCTT TGACGGCGAA CAGCTAAATT ATTTTGAAAC CTTTGGCGAT
    32821 AGCGGTGCTG CCATGGAAAA GAATTATTAT ATTTGTATAG ATTTAACAAA TATAATTGAT
    32881 AAAATTAAGA ACAATCTAAC TAATTTAAGT TATATTTTTC ATAAAAATCA AAAACAGTGT
    32941 TCCGTCGGCT CACAAGCACA ATTCGCATTT TTAAGAAATG CTACTTTGGT TAAGCCTGTT
    33001 TTGCTTATTA CAGACGAAAC TTTGGCGGGA GATGAACTTG CAGACGCTTC ATCAAGCGGA
    33061 GACGGCTTTA TTGGCTTAAT TTCTTCTACG GTTGATACCG AAGGCGTTCA TACCGAAATA
    33121 ACGACTCTGG CCGCACATGA TGAGCTTACT TATATAGTTA GCAATGTTTC AAAAACAGCG
    33181 CCGAGTGGTT ATGAATTGGT TTATCCGCGA CTGGTAATTG ATAGCTTGTT GTTAAAAACT
    33241 TCTGATGACG TATTCTCTAT AAAATATGGG GAGAGTATTA TCCAAAAATA CTATGACTAT
    33301 TCTATTCTTG AACGGGACGA ACGATATTAC ATCACATTGA AACCAGAATT AGTTTTGCGC
    33361 GACGGAAGGA TAAATAAGCA ATTAGACGTT TCTTATGAAC TATCTAATGC AGCTCTTGCG
    33421 CTCTATCTTG ATGCACTGGA AGTAGCGAAA ACAAATGCTT ATCCTCAAGT ATCTTATGAA
    33481 ATAGACGTTT CTGCCTATGG CGAATGGTTC ATCAGCCGCG CTTATTCCAT GCTCGCACGT
    33541 GTGGCGAATA TCAACGATGC GAGTTTGAAG TTTGAAAATG TGCAAGGTTA TATTAGCGAA
    33601 CTTGAAATGG ATTTGAATGA ACCGTGGAAC GATAAAATCA CAATACAGAA TTATAAAACA
    33661 AAGTTTGAAG ATTTATTTTC TTCTATTGTG GCCTCTACGG AAGATATGAA GTCTAATTCC
    33721 TTTGCTTATG GTGTAGCGGC TGGTGCATTT ACTGCTGGCG GCTCGATTAA GCAAGATACA
    33781 CTACAAAATA CCATTAACAA AATAAACCTA AATTATGCCT TTAACAATGG TAATTTAACC
    33841 ATAGACGAAC TTAACGGCAT TTGGGCGAGT AGCGATAGTG GTGTTGTTGC TATTCGAGGC
    33901 GGCGGTATTT TCTGTGCTAA TCAAAAAGAT GGTAATGGCA ACTGGCTTTG GAATACGGGC
    33961 ATAACGCCAT CTGGAATAAA TGCTAATTTG CTTACGGCAG GTCAAATCGA TACAAACCTT
    34021 ATTCGTATTT TTGCTGGCGA CAATTTGAGA TTCCAGCTTA ATGCGGATGG TTTGTATGCA
    34081 TTTAAGACTA ACGCTGCGGC TGGTGAAGCG GATTATAGTA ATTATGTTGT GCATAATAGC
    34141 GAAGGTTTGT TCTTGACTAA TATAAAAGAA AATGGTGAAA AAATAGATCG TGTTGCTATT
    34201 AGCTGGGACG GATTGATACT AAGAAACGAA AAAGGAGAAA AGGTATTTTA TGCCGATGCT
    34261 GATAGCGGAG ATTTAATAAT TAAAGGAAAT ATTCAAGCTG CTACTGGCGA TATAGGCGGC
    34321 TGGCTGATAT TACCAGATTC TCTACAATCT AAAGATGGTT CGGCGGGAAT GTGTTCTTCT
    34381 ACCGACAGCG AAGATCCCGC AAATAAAGTA TTTTGGGGTG GCGGAGACGT TTTTAAAGTC
    34441 CAGCAAGATG GTACGTTGTG GGCCACAAAT GCTTTTATAA AAGGTACTGT TTCGGCAAAG
    34501 GCTTTTGTTG GCGGCGTTAG CGGAGAAGAA GTTACCGACG CGTTGAAAAA AATTGAAATT
    34561 GTAAATCTTT CTGGCAGCGA TGCTTTTAGT TATTACAATG ATAATTTGGA CGGTAATTTT
    34621 ACAGTGCTGC CAGATATTTT AAGATTTAGA ATATTGACAA ACGCTTTGAC GGAAGAAGAT
    34681 TTAACACCCG TGACTGGGAC TTCCAAATGG ATTTTTCAAT ATAATATTGT TGCTCCTGAT
    34741 AGTGAAGAGG GATGGACTGC AATAGAGATT AGTGATGAGA ACAATAATTT TCTTTTTGAT
    34801 GAAGGTTTCA TGATTTTTAC GATAAGGAAT ACTTTTGCAC CATTGCAGGA ATATTTGGCG
    34861 GATGGCTCTC TTCGCAAAGA AATATATATA AGGATTAGCA AAAACGGCCG TGCTGTTAAA
    34921 TATGATACGA ATGGTTTTTC TACTGACAAA TACGAAGATC ATGTTTATTC TGCCACATTA
    34981 ACAGTGAGGA ATCAAGACTA TGGAGTGAAT AAGTTCTTGT CTCTCATTGA CCCGCAATCA
    35041 TATACTTTTG TTGAAGATAG AAATAAGGGT ATATCTTATG CAGATTCGGT TTCTTTTACA
    35101 ATCAATTTGA AAAACATTGA TGTACTTTCG GGTGAATGGA CAATAGCGGG GCAATCAGTG
    35161 GCAGAGCAAG ATGTTGTTAA TGCTAACGGG AATGATGCTT CCGATACGAC GACTAAGGGT
    35221 GAATCCATAG TTATCACTGA TGGCAAATGG TATATTAACG ATGTTCAAGT AAAAGATGGA
    35281 GATACAGTTA GCGGCAATGC CGAAACTGCT ACGGATGATA TAAAAATTAT TAACGTGGAT
    35341 AATGGAGATG GTACAGGCAC TTCTACCATT ATCATTCCTC ATAGTCGCGT TCCTGAAGGT
    35401 GGACAAATTA CCATACGTTA TCAACTTGGC AAAGCGGTTC GTACTGCTTT TGCTTTTAAG
    35461 TCTCGTAATG GTGCTGACAG CATTACAGTT GTTTTACGTT CCTCTGCTGG CGTATCATTT
    35521 ATCAATGGCG AAGGTTCAAC AGATTTGTCT GCCGAACTTT ATTTTGGCTC TCAAATTATG
    35581 AACGACGGCT CAACATCTTA TTATTACGTT TGGAAAAAAG ACGATGTGGC CATGTCAAAG
    35641 TTGAGAATTT CAACTGATAC GCTTTTAACG CGGGAGACGA ACAAAAAGCA AATATTTAAT
    35701 TATAAGACCA TATTGGTTTC GCCGACTGAC TTCGGTAAAA AAGCAGTTTA TAGCTGCTAT
    35761 ATATTTACTA CAGTTGATGA GGCTATAGAC GAATATATTA AAGATAATGA TGAGAAATTG
    35821 GAGAATAAAT CAGGATTTGA GTAAAAGGAG GTAAAAAAGA TATGGGATTG TTGGGATATA
    35881 GTTCTATTTC TTTAACGGAC TTAACAGAAG TTTTGCCAGC TTCCCTCTAT CTTTCTTCTT
    35941 CTTTGGTGTC TAACTCACAA ACAAAAGAGG GAAGTAATTA TACACCAGAT TTTTCGCAAA
    36001 ACGGAAATGA GGTTATAATT ACTCCTTCTT TTTTTATGGG CACGGAGGAA ATTGCAAAGA
    36061 AAGAGGGTGA AGCGGATTGT CCTTATAAAA CAAACATTCG TTATCAGTGC GGCGACATAG
    36121 ATGAAAATGG AAATGAAATT ACATATTCTT ATATGATAAG TGGCGCTGAT AATTATGTTT
    36181 GGGTTGACAG TGATGCGAGA CTGCATTATA AGAAGAATCT TAATAAAAGT ATTATAATTG
    36241 AAGCGTGGAT TGAAGGATGG GTTGATACGG ATAATCAAAT CTCTTACCCA AGTATTCCGA
    36301 CGCTTAATCC GATAAATATT CTGTTGTTGA CTGAAACTGG TGGCTATTCG GCTTTTATTG
    36361 CGTCTAAGGA TGGGCGCGAG CATTTTGAAG AAGGAAATGA AAGTGCTATT ACTTTGGTTG
    36421 CTTCTTTATA TAACGGTGCG ACAAAGGTGG CAATAAATAA TTGTAAATGG TATCAGGCTT
    36481 CTAATGTGGA CGCAGAAGGC AATTTAATTC GGTTAGAAAC AAATGAAGAC GCGGGTATAA
    36541 CTGTGAGTGG AAATGAGTTA ACTGTCCGAC GTAAAGCGGT TAAAACTTTG GATACATTCA
    36601 TTTGTGAGAT TACCATTTCC ACTGGACTTA TGTTTCGTGT TTCGATGAAT CTTCTTGATA
    36661 AGACAGATTC TTACTATGGT AATATCATTG CAGATGGTTC GCTGATACTT ACGCCAGAAC
    36721 ATAATTTTAT CAATCTTACT TCTCAGCTAT GGAGCGGCAT AGAGTTGATA AACGGTGATG
    36781 ACGCCAGTGC GGCTCGATTT AAGTACAAAT GGTTTTATTT GAAAGATAAT GAAAGAAAAG
    36841 AAGTCGGCAC TGCGCGCGAA TTGAAAGTCG GTTTGACTAA TAAGGATGCC GATGACAATT
    36901 TTATTTATCC GCAAAAAGAT AGTTTTATAA TTTATTGTCA AGTAGAAATA GATGGTAAAA
    36961 CATATGTTCT ATCTAATATC TCCGTCCAGT ATAGTCCAGT TATTTATAGC GTTCAAAAAC
    37021 GACCAGAAAT GTTTTTCGTA CCAGCCTTAA ATGGCGGCGT TTATTATAGC TCTGAAAAAG
    37081 CGTTTGAACA AAAAGTTTCA TTTAAGCTCG TGGGAACAGA TGGGCAAGCC TTAACTTATG
    37141 ATGCAAATAC AGATGCAGCT CCGTTTTTTT CTAATGAAAT TGCGCCATTT GAGGCAACAG
    37201 TGGAATCGGC GGAAGCTAAT AAATGGAACT TCAATATTAT TTTTACGTAT GACCCAAAAG
    37261 CAGACACAGA TAAAAAGTTT AATGAACTTG CTAATAGTTT TTATTTCACT TTTGGATACA
    37321 AATACTTGGG TGTAGATTTT CAAGACGAAT TCATATGCGC AAAAAATGAA GCGGGTATAG
    37381 ACGGGACAAG CGGTGCTCCC GCTTATACGG TCTATCTCGA TAATGAGTTC GTGAGCTTTT
    37441 CCGCTGACAG CCTTGGTGAA CTATCGGAGA ATGAGCAGAT TTATAAAATT ACTCCCTCTG
    37501 TATTTTTGGG TGCGGAAGAA AAGAGTTATG CAATAACGAG TGTGACACCG GTAGAAGGTA
    37561 TAACAGCTAC CATAAGCGGG GACAAACAGA ACATAGTCGT GTCAATCGAC AAGACCAAAA
    37621 TTGCCACACT TTTGAATAAG CCTAACGGAA CAATTTCAGT AGATATTAAG GTAGATGATT
    37681 TAACTTTTGT GCGAATGATT ACATACTCTG TTCGTTTTAG TTCTATTAAC TATTATCTGC
    37741 AACTTTCGGC AAGTACATTT ACGCGAGATT TGACATATAC CTTTACGCCC GTACAAATTA
    37801 CGGTTTCGGC GCTATACAAG CGTTCAGGAC AAGAGGCTTC TAATGCTTGT ACATCTGGCT
    37861 TTTTATCGCT TACGACCTAT GGCGATGGCG GAATTTTGCT CGAAGGCATG GGGCATTCGC
    37921 AGACGATTGG TGACTCCGTC TCAAATATTT TAACAATCTC TGAAACCGAT TTGAATGTTT
    37981 CTGTGAAATA TTTTATAGTC GAGTTTTTTG ATAAAGAAGG TGGAACACTT TATGACCGTC
    38041 AAACCATTCC CGTTCTTGTA GACAGCGGAG ACATTGAAGT TGGTGGTGTG AATCTGCTTC
    38101 GTTATACTAA AAAAATGCCA GCAAGAACCA TTGGTGAAAA AGATTATTGG CAATGTTCTA
    38161 ACGCTGCTTT GTCGAATGTT TCTGACGAAG ATGCAAAAAT GATAGAATTA AGTTATGACG
    38221 GAACAGAAGA ATGGCAATCA ATGGTATTTT TTCAATCTAT GGAAATACCG TTAGAGGGGT
    38281 TTGCGTCTAA TTATACTCTA TCATTTGACG TTTACAGCGA GAATTATTCA ACACTTGTCA
    38341 ACAATCTTAC ACTTAACGTG GCATTACATG GAGCTGATGG AAAATACAAT ACTCGTTGGC
    38401 GTTGGCGCGA CATGGGTTTG TTCAACGGAA ATGAGATGCA AAATGGTGTC CGCGTTATAG
    38461 ATGGCGATTT TGAAAATGGG AAATGGGCAA GAATGGCGTT TACATTTTCT CCAAAGTTTA
    38521 ATGAAACATT TTTTACATTA CCCGAAGTGC CTTCTTCTCA ATATACTTTT GACACTGTGC
    38581 GGTATGTTAG TTTTGCTTTC TGGAGTTATA AGACTTGTAA TTTAAAAATA AAAAAGATAA
    38641 AATTAGAAAA AGGAAATATA CCCACAGATT GGAATGAAAG CCCTTATGAT GTAGAATATG
    38701 AAGACATAAG AGGAACAAAT CTTTTGCCTG CTTTCTTTAT AACAAAAGTC TATCCAAAAA
    38761 ACAAATCGGA AGGAACGGAA TGGCTGGTGT CTTTTGAAAG AGGGAATTAT ACGCTGTCAT
    38821 GGGATAGGAA CGCTTCGTCT TCTACGAACA GCGAAACAAT ACTGCGTGCA AACAAATATT
    38881 TACCCAGTGA AGGAATTGAT TTTAAAACGA CAAATAGTTA TACCTTTTTC GTCGAAGAAG
    38941 AAAATGATAA TAGCGAATTC GTTCTTTGTA CTAATACAGA TGACGGCGAT GAACACTATT
    39001 CGATGTATCA ATTAAAATTA GAAAAAGGCT CTGTCGCAAC ACCATACGTT TTAAGTACGG
    39061 AACAAATCCA GCAATATTAT AATGATTATG TAAACGGCAC AGATGGTGTT GTTAATAAAA
    39121 TTATTACAAT AGCGGGCACA GATGGTACTA TTCGCAATAT GCTGGCTGAT GATTTTCAAA
    39181 AATACACAGA TAGTATCAAT GAATTAAATG CAAATTATCA GACGCTACAA AGCGAATATA
    39241 CCAGCCTGAT TCCGACGAAA GAGGGCTTTG ATGAATGGAA AAGTTATTAT TTGCTTGGCA
    39301 AAGACAATAA TGGCAGAAGC ATTCTCACCT TGGGAGACAA ATCTGCTGAC TATGATATGA
    39361 GAATGCGTTT GACTTCAACT AAAATGTCTT TTTTAGACAA AGACGAAGAA GTTGCATACA
    39421 TAAGTAATGA AAAATTATTT ATAAATTATG CAGAGATTGT TCAACAAATG CGTATTGGTT
    39481 CATCTGAAAG TACTGGCTAT CTTGTTTTTA AACATATGGC TGGTGGCTTG GGTGTTGTTT
    39541 GGGAAACCAA GTGAGTTAAA GGGGGAATTA TATGGGAAGT TCAACATTTA GTGCTGTTAA
    39601 TTCAGTTTAT TATAACATAT CAACCATTTC TGATTCTGGC GGACAGTGGA ACTCGTTGCT
    39661 TTATGCGGGG CAAGTAAATG GTAGTCAGCG TTGTGGTTTC GGGTTTAATT TAAGCGGCCT
    39721 TTCGAATAAA ACCATTACAA GAGCTACGCT TCGGTTATAT TATGAAAGGG GTGGCGCGCC
    39781 ATTTGACGTG TTTGATTTGG CGGTATCCAA TTCCTTAAAC TTTACTACTT ATAAATCTAA
    39841 TCAGGCACAA ACTTTGGTAA ATGATACAAC AGCTCTACCT TCTCGTGCCT TGGGGATAAC
    39901 TACTGATTTG GTTGGCTGGC GAGAAGTGGA TGTATCTGAT TTTGCGAGTC AGCTATATTC
    39961 GAGTAATGCC TATTTTTATA TAATTCTCAA TAGCAAGTAT AATCAGAATG GTTTTTTACG
    40021 TTTTTCTGGC GTGGCGAAAG ATACTCGACC GCAGTTGATT CTGGAATGGA GGGATAATGC
    40081 ATCAACATTT ACAACTAACA GCGATACGAT TGAAATAGGT TCTACTAATC AGTTTAAAAT
    40141 TACCATCAGT GCTGCTGACA GTTCTTATTT GCATAGGGCA TATTTTTCTT TAAATGGATA
    40201 TGAATTGGCA TGGGGTACCC ATACTGGTGG CGGAACCATC ACTGGCAGTA TAGACAACAG
    40261 TTATGCGAAT AAATTGCCGA CGTCATCATC TGGCGTGGGT TCTGTCCGAT TAGTCACATA
    40321 TGATGGAAGC GGCAATGAAC TCGGTTCTGC TTCAAAGACA GTGACATATG TTGTCCCGCA
    40381 GAACAGCACC TTCCTACCAA CCATAGGCAC TAATTTATAT ATAGTTAACA ATCCCTCTGG
    40441 AACGAATTAT GCAAATTATA CAACTTGGAG CAGTGGCGTT ATTCCGACCG CGCAATACGG
    40501 CGCATACATT GTAGAAACTG CAATTTCTTT AGTGAATACT TCCAGCGATA GTGCTGTCTT
    40561 CTCTGCAAGC GGCTCATCTT CGATTAGCGG TGCATATACG CCACCGCAAG CGGCAGGTAC
    40621 ATATAGATGG GAAATAAGGG CGAGAGATAG CCGTGGTTTT ACAGTTGTCA AGAATGATTT
    40681 AACTTCTGTT GTAGAACCCT ATTCTCCGAT TTATTTTTCG GGACTCGCTA TAACGCGAAC
    40741 TGACGCTAAC GGAGAAGCAG CGGTTGAAGG AACTTATTAT AAACTTAGTG GAACAGTTAT
    40801 TTCATCGCAT AATATAATTT CTGTAAAGAT AGATGGTACA GAAAAAGCCG AGAACACGGG
    40861 AACGACTTCT TATAGTTTAT CAAACATTCC CGTTCAGAAC ACAAATCAAT CAGCTTCCTA
    40921 TGCTAAGACC ATTACAATTA CAGCGACAGA TGGTATAAAA ACCATTTCTC AAAATATCAC
    40981 ACTTCCATCA GCTCAATATA TTTTGTATTT CAAAAAAGGT GGAACCGCAC TTGGTATAGG
    41041 CAAGGCGGCA GATACCACTT CTGATGGATG GCTGGACATT GGGTGGTGGA CAAAAATTAC
    41101 TAACACCAAT CATGGTCGCG GGATTTTAAC ATTATCAAGT TCGTCAACAG CAGAGTGTAG
    41161 CATCTATTAT TATCCTTCAG ACGGTAGTTA TATGTGGGCA TTAGGAACGG GCTGTAATGG
    41221 ATTGGGGGGT GATAGTTTTG CGCTTTATTC ACAGAAAGTT CAACGGAATA TTTTTGCAAC
    41281 CACCACAAGT AATGCTAATT TTTATGTATA TTCTTTAAAA ATAAGCAATC CGTCAGTGTC
    41341 TCCCGCAAAC GGTTACGTTT CTCTTTTTGT TGATGGAGAA GGCGGAAATA TAGAATTAAG
    41401 ATCAAGCGAT AACTATAAAA GAGCATATCA ATTTGACGCG CATGATGGCG TTTTGAGATG
    41461 CTTTTCACAT GCTGACGGTG TAGATAAGGA TAGTGATGGT TTTTCTTATA ATGGTACAAC
    41521 TGGAAATGTA TATATCGGTA ATTTATCTAT CGGCTCTTTA AGCTCCCCGC TCGGTATTTC
    41581 CAATGGCGGA ACTGGTGGCG GCAATGCGGC TGACGCAAGG ACTAATTTGG AAATATATTC
    41641 AAAGACCGAA GCAGATAATG TGGCGTCTTA TTATTCTCAT ATAATGAAAA CCTATAATGG
    41701 TTCGCCCATG GGTGGTACTG TTAATTTGCA AGATTTGTCC ATAGCTGCCG GTTCCTATTG
    41761 GCTTGAGTTT GACAATAGCG CAGCGGCAAA TAATGATACG CTGCCCTCCG CCATTAAGAC
    41821 TTTAAGTAGT GACAGATGTG CAGTTACAAT ATGGGTTTCT TTTCACGCCC CGGCAACTAC
    41881 TCAATATCGT ATTGTAGACG TCTATAGTTT TACCAAGAAA AAGTTTTATC GTATGCAATA
    41941 TTGGTGGGAT CACTGGGATG CTTCGTGGAA AGCATGGTAA ATAAAAACGG GGGGTGGAGT
    42001 TTTAGGCTCC ATCCCCCATA TTTTTTTATG AAGAAAGCTA TATATTTTGA AAATGAAATT
    42061 ATCCTTCAAA ATCCACAATA GGTTCCAGTG CCAGCATTTG TGCGGGCGTC ACATTCTGCA
    42121 TTTCATCCAG CACATTTGCT GGTAGCATTT CTACGTTGAT TTGAATCTCC TGATTTAGCA
    42181 ATTCGCCGAA CTCTGCATTA CAATCCTGAA TGGCAGATTC CATAATCTTC ACATTACCAT
    42241 TTTCATCCGT TTTAACTCTT CCATCATCGC CCTTTTCACC ATACTTTTCA ACCAGCTTCA
    42301 TACGCTCTGC GTCGAAAGTC TCCATTTCCT TGCCAATTTC TCTCGCAAGT CGTGCAACCT
    42361 TAAAGGCGGT AGCGCCTGAA AAGTTTTGAT TCATTAGTAC AGAAAGCGAC TGAAAAATAC
    42421 TTGTTATCTG ATTCATGTTC AGCTTAATCA TAATTTATCT TTTCTCCCCA AAAGTTATTT
    42481 CTCTTATTGT CATGTTTCAT GGAAAAATAT TTTCCTATGC AAATTGCATC CGCTTCATCT
    42541 TCCGTGCAAT CCAGTTCATA CCATGACATG GCTTTTGCTT GCGCATTTTT CTTTTGCTCA
    42601 TCTCGGCTTT TGCCGCCAAC GCCGCAAAAC TTGCGCCATT CTGTCGGATA GACTAGCCCA
    42661 CAATTTGCTT TTTCTTCATA CAGAGCATCC ATGAGCACGC CCTGCAAGTT CGCAAGTTTT
    42721 CTATATACTT CTACTTGTTG AGCGCCATTA TAAGCGTTCA TTTGTAACTG TATATGTTCC
    42781 AAACCCACAA AGTCAGGTTT CCATTGCTCC AACATTGATT TAACCCAATA CTTTACCTCA
    42841 TTTATACGTT TTGTAATATC ATCTCCGCGA GCGGTAAATG TACCATAACG TATAAGCTGA
    42901 GTTCCATCAT AAATAGAATA GCCAGTTGTG TTTGTGGCTC CGTCTAATGC GAGGATGCGT
    42961 ATTGTGCCTT CTGTTTTTGC TTTGGATTTT TTTTGTCTAT AAGGGTCAGC GGCGAGGCAC
    43021 TCTTCGCACC TCTTATAATG CCGCCATTCT TCATAAGTTG TTTCCATTTC ATGTCCATTC
    43081 GGGCATTTGA CCCGTAATGG CGTTTTTAGA TTTTTGTATT CTGTTGATAG CAATGTCCAT
    43141 TTATTGGCTT CTAAATCAGC CTTTACTGTT TCCAGCTTTA TGAACATTTA CTTGTCTGTG
    43201 CTGCCAAAAC CCTTTCCGCC GCGAGCTGTC TTCTTCATAG CCGCCGCATC GTCTGTAAAC
    43261 TTAGAGTAAA AACGATAAAC AGGTTTTAGG GCAAATTGAG CGATACGGTC GCCCGCCTTG
    43321 ATATGATAGG GTTCGTCAGA AAGGTTATCA AACAGAATAC GGATTTCGCC AGTATAGCCA
    43381 GAATCAATAG TCGCGACACA ATTAGAAATG CGCATACAAG TCTTCATGCT CATGCCGCTA
    43441 CGCGGACGAA TGAGCAGCTC ATAGCCATCT GGAATGACGG GCTTGAGACC AGTGCTAACC
    43501 AGAAAACCGC GTGCATTTGC TGGGACATCA ACATCTTCTG GCGAATAAAT GTCGCAACAA
    43561 GCATCGTCAT TATGAGCATA AGTGGGTAGC CGCGCATTGT CGTGTGTCTT TTCAAAATAC
    43621 AGCGTCTCAT AGTAGTTATT GAACATATCA ATAACTCTGT CATAGACCAC GAGAATGGAA
    43681 TCGAAAATTA GCTTCACAAG CTCGATCTTC TTATCGTTCT TAAAGTCCAG TTCTTGTAGC
    43741 ATTTTATCAA GCTCCGCAAG CATGGACGTA CGCGCTTGCT GGCAGTCACG CTTAGTCATG
    43801 CCATTTGCGC GGAACTCATT ATAAACATTG CGAATGTTCT CTGCTGATGC GGTTACATCC
    43861 ATGCGCTCCT GTAGAGATTC GCGTATCATT TGAATAGTCT CATCATTGAC ACTTTCATCT
    43921 GACATTTCAC TGACCGCCTG AATGTACTCG TTCATCTCTT GCAGAGTATC CTTATCAAAA
    43981 TCCTTTGCCA TTATTTCACT TCCTTTTAAT TGAAGAAATA TTCTTCGACA CCTTCATATG
    44041 TCTTTTCAAC AGTAACCTTG TAATAGATAA TTAGTTCCTT AGTCTCCTTA TCCTTCTTTT
    44101 GCTTCTTCAC AGAATTGTAC TTGGATAGGA CATAATGTTC ATTTTCTTGG TCGGCTCGAT
    44161 ATGTCTCAAT CAGTTCCTTA ACCTCTTCCT CGGTAGAACA CAGATACGTC ATTTGCTCCT
    44221 TACTTAGCGT CTTCATAAAC AATTTCCTCA CTTTCCTTAT TCTTTTCGCG TAGTTTCTGA
    44281 ATTAGATCAA CGTAAGCCGC CTTTTTGACG TGTTCCTTAA AATCATCCAG ATGTTTATTA
    44341 TCTGACTTCT TTTTCTTTTC CATTAGCCGT CGTTGTGCTC GATTTTGTGG CTTGAGTAGT
    44401 TCTTCGAGCT TTGCATCTAA AACCTTGTCA AACTCTTTTT CATCCATTAC TTTTATTCCC
    44461 CTTTGTCAAA TTATAGCCAT ATTCATTGGC GCGGAAAAAC TCGATATAAA ACTTTTCCTT
    44521 CTCATTTAGC TCTTCTTTCG GACAATTACA AACCTTTTCA AACATGAAAT TGTTAATGCC
    44581 TTCCTCGCGC ATAGCGGTAT GGATTTTCTG GTCTGACACA GAAGCCACAC CTATTGCACC
    44641 CTTTATATGG TCAAGGCAAC GAGATTTCAG CTTTGTCGCT TGACCTACAT AGCACATTCC
    44701 ATTGTGAATG TTGGTGATTT TATAAACACC CGGTGTATCA TCCATTTTAA TGCGCTTCAT
    44761 CAGGTCTTGT GAAGGTGCTT GATAATATTC CGTCCAGATG AGTTTTGGAA TAATTGCTTT
    44821 ATTGTGCATA CGCGGTTCAA CTTCATTGAG AAGAAAGGTG ATGTCATCTT GCGCATTTTC
    44881 AGTAGTTGTA ATGCAATGAT AGTGCTTTTT GTCTTGTTCT TCTTGCATTA GTTGAAGTGG
    44941 CGCAATGATA GCATCATAGC TTTGCTGATG AGATTGGATG TTGTAATCGA GGCGTTCGCG
    45001 TTGCTCTGCG CAAAACATTT TATGTTCGGC AAGTTCGTTA TTCGCTTCTT CTTTGCGACG
    45061 GTTGAGTTCC GCTTCTAAAT CTCGTCGTTT AGCATAACTG TCCAGTTGGC TTTTGTTTAT
    45121 TTCTTCTTTA ATTAGTTCCA GTTCTTCGTT TTTTGCTTTA ATAGCCGCAT CCGTATCTTC
    45181 TATTTGCTTT GACAATCGCA AAAGACCGGT ATACTTGTCT TTGCGTGCAA AAAGCAAGAA
    45241 TAAGATGACA ACTATTAAAA CACTAATCAC TATAGCATAG ATCATTTAGC CTCCGTGTCG
    45301 TAAGACTGCC CATTGTGTTT CCTGCAATAG CCACAAGTAT GCACCAGATA TTTCCGAAAT
    45361 CAGCAGAACA CCAGAAATAG AACATATCGG CGATGCAGTG CCTAAAACCA CACAACAGAA
    45421 AGCATGGAAC ACAAAGAAAA ATGCCAAGTG GCTTGTATTG TACTACATAC TTATAGTGCC
    45481 ATACGGCAAG AAACATAAGA ACTCCTGTCA TATAGCTCTT TGCAAAAAGA GCTGGGGCAC
    45541 TTACTTGCCA ATATTCTGGC GGCTGAATTA TCGGAGAAAA AATAGCACAG AGTGCAGTTC
    45601 CTACGAAATT ACCTATTAGT GTATATATGA GTGGCTCTAT TTCATTTGTA TTCTCGATGA
    45661 AACCGACTTT TCCAGTATAA AGATTCAGCC CCATTAAGCA AATGAAATAC AATCCTAATG
    45721 AAAATAGACC AGCGCCGACT ATACGATTAG GACAAATGTT GTAAATATTA CAGCCGATAC
    45781 CGATAAGAAT ACCAGCGAAG ATTGATCTAA ATATGTTGTT CATATGGCTC TCCTTTTACA
    45841 AGATGAAATA ATCTTTGATT AGCGCTTCCG CGCATGGCGA GGCGCAAGTC TTTTTGCTCT
    45901 TCTATAAATG GTCCATCTAT GAGATAGTCA ATTTTGTGCA GAATGGCGTT TAAAGTAGCA
    45961 CTGCTTTTTG CCATTTCTTG TAGTTCTTCT ATCCTATAGC CTGTCCAGAT ATAAATTGGT
    46021 GTGTCTGGAA TAGCATCTCG AACGTGGTTA ACAATATAGA AGGTGAGTAG AATATTCTTA
    46081 GGGTGAAGTG GCTCGCCACC GAGAATACAC AAATTGCGTT TGATATTGTT TTCTTGTAGA
    46141 CCTTGAATAA TGTTGTTCAA GTCATCTGGA TAGAAGTTTT TACCGCCGTT AAAGTCCCAC
    46201 GTTTCTGGAT TAAAACATCC TTTGCAATGA CGTTCACACC CCTGCACATA CACGCTCACG
    46261 CTAATGCCGG GCGCGTTTGC CACATCATCG TATTTAATAC CAGCATATCT ATACTGCAAT
    46321 ATAATATTCC TCCAAATTAT GAAATCCATC GCCGCAATAA ACATAGGCAT TGTCAAGTTC
    46381 CGCAATCTGT ACTAAATAAG TGAAAGTATT ATTAAACTTA TTCAGTCTCT CCCACGTGTA
    46441 GCTTGTATGA ACATAAATGG GAAGATCAGT TTGTTTGCGA ATGTCGCGCG CCAGTTGAAA
    46501 AGCCTGTTTA GGCGTATTCA TAGGTTCGCA GCATCCATAA CCGAGATGCA CTTCTTTGCA
    46561 CTCTGGATGA CGCATGAGCA CATCTGCAAG TAAATTAGTG TCGCACTCAA TGTCTTTGCC
    46621 ATTGAGAATG GAGTAGTTGT CATAATTGTT TTCCTCTCCC ATGTATTGAG TGCGAGAATA
    46681 GATGTAAATC GCTTTTTCTT CTGCATACCA TGCTCTTTTA AGGTTGATTA GGCTCATGGC
    46741 ATTTCACCGT CCTTTCAAAG AATATTATAG CATAGTTTAA GTGTTTTGTC AAGTTAAATC
    46801 GTGATGTTTT TTATGAAAAT TCTCACATAA GTTAAACGCC CATCTATAAC TGGATTACCA
    46861 CCGTGGTCTA TTTTTAACGG TGTATAAGTT ACATTATATT GAAGGCCGCT GGCGGGAGAA
    46921 TGTGCGCTTC CAAATCCAAG TATTTCAAAC ATTTCGTCAT TACGTTTTTT AAGATAAGTC
    46981 ACAGGAACAC CCATAACTCC ATCATAATCC ATAGGCACAT TTGCTAACTT ATCCACATTA
    47041 ACGGCCGCAT AATTCTCATA AGGCTTCATC AAATCTTTTA CTTCTTCGTA CTTTTTAGTA
    47101 GGCACAAACT TCGCTGTTGC GCAGGGGGTG AAGGATGTAA TCCAACAGCA GTTTCCGAAA
    47161 GTTTGATAGT CGTCGGATGG CTTTTTGAAC TTTTTAACGG AACCATATGC GTGTATTTTG
    47221 CCTTCTTTAA CAAAAGGAAA TAGAATGCGG TGAGTTAGCA AGCTTTCAGT CCCAATGAGA
    47281 ATAAAATCTT TGCCCTTGTC CAGTAGCAAC TTTATCATTT CAGCTTCTCT GGAAAAAGGC
    47341 GGATTAGTGA TGATGACATC GGATTGCTCT ACAAATCGCT GTACTTCCTC GCTGAAAAAG
    47401 TCTCCATTGC CCTTTAAGAA CATAGGCGAC CCCCATACAC CCTTAAAAGT GCCATCAACA
    47461 TATAATTTAT AAGAGTGTAG ACAGGGAGGG GGCGCATAAT GAGTTGCCCA AACTTGTGGA
    47521 AGTTTAGACC CACGATCTAA CCAGCCGTCT TTTACTTTAT CTTGAAAAAA ATGGTAGAAC
    47581 TCGCTTTTTT CATCGTCACA AGGTAACAGT ATTTTCTTCC CTTCCAGCAA CTTCATCATA
    47641 GGCTCAAGAC CTTTTTGCAC ATCTTCATAG AGCGTATAGA ACTCATCATT CTTATTTTTC
    47701 ATCGCTCTCT GCAAATGCTC ATTGCCCATT CTTCTACCAC CTCTCTTCCA TCTGGGCTTG
    47761 TATAAACATA TCCACCGCGT TCTCGTTTCC AGTAGAATCT TATAGCTTTT CGCCATAAGC
    47821 GTTTTCGCCA GTTGCGTTTG AACATTGCGT TCGTGTGGTA AATAATACCC ATTTACTTCT
    47881 TGTCTTTCCT AATGAACTTT GGCTTTTGTG GTTCACACGG CGTGGGTTCG GTTCTCATAT
    47941 TTTTAACCTC TTCCATAATC ATTGCATCCA CATTCTTTTT CACAATATAA TGCGCACGAC
    48001 GTTCAGCCCA CTCTGGCATA TCAAGCGAGT AACGGATAAT GAAGCCTTCT TCACCGTATT
    48061 GCCTGATGTC CTGAGAAAAC TGACTATTAT AGTCAGGACG TTCTTCTCTG TAGGCACGAG
    48121 AAAATTGGTG TCGCACAGAC ACATTTGGGC GTTGGCTCTT GTTGATAAAG TAAGAACCAT
    48181 TGTGAATGTT GTAGATGATG TAATATTCCA TAATGCGGAC TTTCTTTTTC AGTGGTGGCA
    48241 TAGTTTTTCA ACTCCTTTTC ACTTTAATTT TAGCCTTCAT AAGGCTCAGA ATGATAACAA
    48301 TCGTGACCAG CTACATATGG ATGAAGAATT ATGTCTCTTG GAGATTTGGA ACCGTCAATA
    48361 CAATAAATTT CCAGATGCCC GTTATATTCG TAATGAATTT CAATCATATA ATGGCAGTCA
    48421 GGCTCGCGAA CTCTATTGTA GGCCCATTCA ACCATTTCGC GAGTAAAATC ATTAGTGAAG
    48481 TAGACTTTAA CTTCTTGAAA CATTGTATTC TTTCCTTTCT TAAATTCCAT AGTGGTGAGG
    48541 GACGATGTCC CAAACTTCTT TAACTGTTTC TGTCCCGTAA ATCAATGTGC TGTGCCATCC
    48601 GTTGCAGGGG AAGAACCAGC GTAATTCAAT AACTACATTA TTGTTATTCT TTTGAGCAAT
    48661 CGCGATGCAC TCTTCGATTT CAGCTTTGGT GGGGGTTTCT TTGTCGCACA GACAAGATTC
    48721 AATGAGTTTC ATGAGTTGGC TCCTTTCTTG TTTGTAAGAA TAGTATAACA TAGATTGGAT
    48781 GAAAAGTCAA GTTAAGAAGT GGTTAAAGAT AGTTCTTGGC TTTTTCATAG TATTCTCCCC
    48841 AAACATATTT AATGCTTTCT TCGCCTCTTA AACGCTCTAT ACTTTTATCC ATTTGTTCTC
    48901 TATTTTTATC CATTTTTTGT TTTATTAAAT ATTCTTTTGT CTTTTTGCGC ATTGACCTTA
    48961 TATTTCTGGA TGTATAGCCA CCATGAAACT TTTTATAATT ATTAGTGACA TAATAATAAA
    49021 GTTTTCCATA ATCATTGTAA AACGCCTCAT GCAATACTCT TTTAATTAAA TCTGTACTAT
    49081 ACCATTTATC CACAATTTCA TGGCATTTTG AAATTGATGT TGCGCATTTT CTTAACGATT
    49141 TTTGCAATGT CTCTATTCAT CCTTTCTATA ATAATTTCTT CATCTATCGT GCTTTGGAAG
    49201 ATAATTGAGT CAATCGTCGT CTCAACAACA GTCTTTTTTC TTCCGGCCCG TCTTGTTAAA
    49261 GGAGTGCCGT AACGCTTCTT GTAATTATTG GGTACTTGAT GATATATCCA GAATATAGCG
    49321 TCTGAATGAT ATTTCAGCAA ATATGAAATT ATCTGCGCCT CGTTATGAGT TTTCTGAGTA
    49381 TACTCATACG CAATCTCATT CCTTGTCATT AACATCACCT TCCAGCTTTT GCCCACAATG
    49441 GGCACAGAAA TTAGTCATCT CTTCACTTAT GTATGAACAA ACTGGGCACC GATACCGCTC
    49501 ATCAGGCTCC CGGTCGTATA AGCGTCGCCA TATTAGAGCG GAAACGGTAG CATAAAATTT
    49561 TTGAAAATAA ATCTTTGCAA TTTCATTCAC TTTCATCGAC ATCGCCTTCT TTATAATTTC
    49621 ATTCTCTTTC ATCGCCAGCA TCCTCAAATC TTTGCCCGCA GTAAGCACAA AAATTAGTTG
    49681 CTTCCTCACT TGCGTGAGAA CAAACTGGAC ACAGATACCA GCCAGTAGGT TCTCCATAGG
    49741 AACCACGAAG ATAACGCCAT TTTAAAGCCG AAACAGTAAT TATTTTCCGA ATGAGTTTCC
    49801 ATATTTCACA GTTCTCGCAT TGACATTCGC CTATGCCGCC ATTGGGCATT GGTTTACGGC
    49861 TTCTGCAATT TGTGCCGCAA AAATGATCTT CCAGACATTG TGCAGCTTCA TCTCGTATAG
    49921 TAAATTCACC AAGATCAATC ATCATTGCTA CTCTCTCCTT CCTCTACTTT ATATTCTACA
    49981 TTGTCTCCGC CGAGCGCGTC GCAACATTCA TTAAAAAACT TTGTACAATA CCCCATTGCA
    50041 TAGCCGCCCA TATCAAATAT TTCGACTTGG GTTCGTAGAA TGTTTGCAAT ATCGTAGGCG
    50101 TTTTCTGCTT TCCCAAGGTA AGTGTCGCAA TCTCCGCACT GCTCACAGTA GAGACTTTCG
    50161 TCATCTTGTT CTTCATTGGT GTAATAAAAT CCACCAAGGT GAGATTCGTA AATATATAGT
    50221 GTCATGAGTT TTGTCCCCTC TCTTTTTTTC TTTATTATAG CATGATTTTC GATAGAAGTC
    50281 AAGCTAAAAA ATTGTTAATT CTTTTTGAAG CAATTTCATA ATAATTAGCA TCTTTTTCTA
    50341 TTCCTATAAA AGAGCGATGG TTTTTTATAG CGGCAATTCC AGTGGAGCCA CTTCCCATAC
    50401 AGCTATCTAA TATAATATCA TTTTCATTTG AAAAAGTTTT TATTAGCTCT TCCAGCAAAG
    50461 CGACGGGTTT TTGTGTTGGA TGCAAGTTAG AAGTCAAACA ATCTCTTTTG AAATGCCAAA
    50521 CTTGTGTAGG ATAGCGCCAG CCAGTATCAT TATATTCTTT TACGATGTGT TCTTTTGTAT
    50581 CGGATAAAAA ACTAATTTTC CCATTTTTAA CTTTATTAGA GCGACGGGGG CCATCGTATT
    50641 TTATCATTTG CGGATTATAG GTTGGTTGTT GAGAATAAAA AACGGAGATT GTCTCTATTG
    50701 TTTTGCCCAC TCTTTTTTTT ACCTGATTAA CGTTTGTAAG GCGCTCCTTT TCCCAATAAA
    50761 TATCATACTT ATAATCTTTA AGATTGCTTA ATCTTAGCAT TGAAGAAAAA GGTTCTTGTC
    50821 CGAATAAGAG AACAGCTCCA TTTGTTTTTA TTATACGTTT ATACTGCGCC CATAGCTCTT
    50881 CAAAAGGAAG AATAATATCC CACGAACATT TTGTAGTCCC ATAGGGCAAA TCGGTAATAA
    50941 TACAATCAAT AGACTGCGTT TTTATTTTTT GCATTGCGTT AAGGCAATCC TCATTTAATA
    51001 ATTGAAGCAA TTTTATACCC CTCCAAGAAG TTTATATAAT TCATCGTAAG AAATGATTTT
    51061 AAATAATGTA TTTTGTCTAT GCCACAATAT GGTTTTTTGT GTTAGATGAA ATTGCCCTTC
    51121 TCCATTGTTT CCTCTATGCT GAATATCACA ATAATTTGGA ATTGAAGAAA TGTTATTACT
    51181 TCTTATTTTA TAGATTTCTA TTCGATCGGC AAAAAAGACA CCATAATAAA GAACATCAAA
    51241 CTCTTTTCTC TTTATTTGTT GAATATTGCA ATCAAAATCA TAAAATAGGC ATTCTTCACT
    51301 GGAATAATTT TCCCTTCCAT TAACGCTTTG TTCACATTCT TAAAGTTATT CTTAACATCC
    51361 ATTAATGGCT TATACGCCCG TGAGAACTTT ATTTCTATTC TATTTTTATC CTTTATTTTA
    51421 TCGTATGCTA TATTATGACT ATTGGCTAAA TGTAGCATAT TTTGCATCAT TGTTTCTGTC
    51481 ATTGCGCCAA AACGACGTGG GGAAAGATTA TTGATACCTT TTTTAAATAA ACTTATCATA
    51541 ATTTGCACTT CTTTCTTTTT TTTCTTTATT ATACCACAGG CTAGTGCATT TGTCAAGTTA
    51601 AGAAATTATA AACAAAAAAA ATGCCGCCCC CAAATGGGAG CGGCTGATAT TATCTAAAGA
    51661 CTTGATGTTT TACTCGCATT TCAGTTTCTT CTTGTTTTCC CTTATTAAAA GCAGTTTTAT
    51721 AATCTCCAGT TAAATCATTT TCATGGACTA TTTCTTGCTC CGTAGAGCAG CCGTGTTTAG
    51781 TCTCTGCATT TGGAAGATAA ATAATGTCGT ATTCATATAT TTTTTTTCTA TGACTTTTTA
    51841 ATTTATATCG AATGGCTTCA AAAGATTTTT TATATTTCTC TGCAAGAAAA CGACTGCAAT
    51901 CTGCAAAACT GTTAAAGTAT AATTCTTTGT TTTCATAGCA TATTTTTACA GACTTCATTC
    51961 TATTTTGTCT TGCCTTTTCA AGGTTTTCTT TTCCCTTTTT AGAAATGTTG CTGTGATCTC
    52021 TATTTTTCAT TTGCTCCGAT TTAGAAACAT AGCGCAAATT TCTAAAATTG TTGTTATGAG
    52081 AATTCCTGTC GATGTGATCT ACTTCATAAC CGCAAGGACA ATCTCCCAAC CAACATTCTG
    52141 CAACAATGCG ATGTATCATT ACTCTTTTTG TTTTTCCTTC GCCAATCGAA TGGTTATGAA
    52201 TCATAGACAC GTAATAGCCT TTTTCGGAAT GATGAAAATC TAATTTAATT TTTAATTGTT
    52261 TCTTAGATTT TATATTCCGA AGAATGGTTC CATTTTCATT TATTTCGTAA AGAAATTTTA
    52321 AGCTTTTTAT CTTCCTAAAC TCAAGGTTTG AATTATTCAT CTCTTGATAC CTCCATAGTT
    52381 ATTTTTTGAC TTTTGCGCCT TATTAGGCAT CTGGCTATGG AAACCTTTAT ATGATAAAGT
    52441 TTACGGCATT TGAGGGGCAT TTCTTTGGGA TAACCCCGTT ACTCGTCTTA ACCGTTGGAT
    52501 ATGCTTGCTT CTACACATTG GACAGCAATC ATTGAACTCG TCACAGTAAC CACATTCCAA
    52561 ACAGGTGTCA TTGGGAACGT TTACAGCGAA ATATGGAATA TCTTTGTTCA TTGCATATTT
    52621 AACGATTGTT TCAAGCGCAG GAATGTTATT TTTTACACCG CTGTCTAATT CAATATACGT
    52681 AATACAGCCC GCCGATGAAT ATCCAGTAAG TTGGCTTTCT ATGTCAATTT TTTCAAAGGG
    52741 CGAGATTCCT TTCCATACGG GAACGTGTAT TGAATTGGTA AAAAAATCTT TATCGCTGAC
    52801 ATTTGGAATA CATCCATATT TTTTTTGAAA ATGTTTCATG GCTGTATAGC AAAGATTTTC
    52861 AGCAGGAGAA TAATAAACCC CGAAGTTGAG TTTATTTTGT TCTTTGAATT CAGCGCATCT
    52921 TTGTTGAAAT AATTTTTCAA TTTCTTTAGC GTATTTCATT CCATTTTCTG TTGTTTGGTC
    52981 TTCCCCAATG AGTATTTGTA GTGTTTCTGC AAGTCCGAGT TGTCCTATGG CTAAAGTTCC
    53041 ATGCTTTAAC GCACTTCTAA TGCCTTCTTC GGGTATATAA CCGGCCATTA GTCCGTTTTC
    53101 ATACATAAAC TTTGCAGATG CGGGATTCTG AGCACAAATA TATTCAAAAC GTTCTATCAG
    53161 CATATCTTTT GCTTCATGAA TTTTTTTATC TAAAAGTTGC ATGAACACTT CAAAAGCGTT
    53221 TGCTTCATTA CTGTTTTTAG CTTCCATTGC TAATGTTGGT AAAATAATGG TAACGGGGCA
    53281 AATGTTCCCT CTTCCATCTT TTTGTTGACC GAAACCGTTA ATATCCCAGC CGTTTGCTGT
    53341 TCTACACGCT TGATCCCATG TTTCCATGGG AGCTGACTAT ATCTTTTTTT CTTCTGCTTC
    53401 AAACAATTTA ATATTGCTTT ACTCTCTTGA ACGAGATAGT CGATACACTT TATTTATTAT
    53461 AATAAAATTT TAGCACGGTC TTATCTTTTT TATAGACCTA ACCGTTAGCA GCTTTCGCCA
    53521 CACCCTTTCG GTTCAAAAGA TTTTAAATGA GCTAAGTTAA GCAACCAGAC CCATTGTGCT
    53581 GAAAAAAGTT TCTGGATTAT TTTTATCGTA TCCTCTATTG CCGCTCCAAT CGAGATTAGC
    53641 ATAATTTGGA TAAAGTCTTA AAGCCGTTGA CTTTAAGGCA AGTTGAAACA AGTCATAATT
    53701 GGGGTCATTA GGATTTTTAT TTATCCCTTC TCCCACTTGA AAAATACTAC AAGGAAAAAT
    53761 TGGAGTTTTA TGTAGCTTGC CAACTCCTTT TATAGAACCT TCGAGTAAGG CTTTAATTAC
    53821 CATACGTCCT TCTGGAAGAG TGCAAGAACC GAAGTTAATA GAAGTAAATG GTAATTGATT
    53881 TCCAGAACGC GATTGAAGTG TATTTAAATT ATGAAACATT CCTTCAACTG CTTGTTGAAG
    53941 TTCGCGTTTT GTCATATCCA AAGCATATTG ATAAACTTCA GGAAACTTTT CAGAAAAGCA
    54001 TTTGTCCTTG ATAGAAAAAG TTGTTAGATA GTTCCAATCC AGCTCATCGT TTGCTCTTGC
    54061 TATATAGTGG TATCCGTCCT TCCAGTGTTT TACAAAACTT TTTCTAACGT AAGGAACCAT
    54121 TGTCCAGTCA AGATGGGTTG CAGAAACGCC GCCAAATTGT TGCAAAGACT GTAGTTGAAA
    54181 GATGACAGCC AATAGTTGAA AAGCTGTATT GATACTATTG GCCGGTCTAA TATCTGTTTG
    54241 CCTTGTATTA AAGCCCTTGG CCAAGAGTTT GTCGAATGGG ATGCTAAGAC AATTATGGTT
    54301 GCCAATAGCA TAACTTGATA AGTCGTGTAT GTAAATCTCA TTGGCAAGAT GATTTTTTCT
    54361 TGCTAAATCG CTGATGCAAT AATCCAGCGC ATACTGCTTC ATCATTTCAT TTGTGGCTTC
    54421 GCCAACGCGT CCGCCAAAAG AATTTTCATC TACATTAGCA TTTTGATTTT GAACATTAGT
    54481 TGCTTCAATT TTTTCACTAA TGGCTCTTAT AAATTCACCA GAACAGCTTC TAATAACACC
    54541 ACGCTTATAT CTATACCTAA TATAAGCCTT CGCCACCACT CTATCTTCTT CCATGAGTAT
    54601 ATCCTCAACC ATGTCTTGAA TATCCTCAAC GTTTATATCA TCGCCTTCAA TACGCACAGC
    54661 CTTTTCAATT TCATCCGCAA TTTCCGCAGA AAAAGGTGCA TCTTTGGCGT AAACTTCAAA
    54721 ATAAGCTTTA TTTATAGCTG TTTCAATTTT TTGTTTGTCA AAATCAACTT TTTTTCCATT
    54781 TCTCTTTAAT ACGATCATAT CTTATCTCTC CTTTCCACAA TATGGGCACA CAGCGCTCTT
    54841 TTCGTCATGA GGACAGTTTG CCTGTAAATC CTTAATTTTT TCCCTTAAAG TATAAACATC
    54901 TTGATTAAAG TTCATTTTCG CCAGAGCAAA CTTCATCTGT TGTTCCAGCT CGCACCGAAT
    54961 GGATTTTATC ATTTCCCTGT CCATTCCGTT CCCTCCTTCA AACCTCTATA AGAATAATTA
    55021 AATAACTCTC CCGCGCGGGG ATAAGTAAAG ATTATTTCGT GCGCCATTTT CTTCATGTCT
    55081 GGCGAAACTT CTGTTATGCG CCTTGACCAC GGCAATGTAC TACCATTGCG GAATACAGAC
    55141 GATTCACTCC AATGACATAT AGAAGCGAAC ACTTTTGCAT AAGTATCAGA ACAATAGATA
    55201 CCGTCATTTT CATAATAGAG ACTTAATGGA ATACCGTGCG CCCAGAAGCG ATAAAGCACA
    55261 GTGAGCTTTC TTTCCATTTC TTCAAACTCA TCTTTTGGGC TATGACAATT CACAGTATCA
    55321 AACGGCAAAT ATATCAATCT TCTCTGAGTC TGCAAAAGTT CCTTAATAGT CTCGCCATAG
    55381 TTGGCAAAGA AATCTTCATC TTCATCTTGA AAGTCTATCA ACAACTTATT TTTCGAGTTC
    55441 ATCCTCATCT TTGTGGCATA GACTAAATCA TCCACATTCT TACATCTTAT AGGATGTAAG
    55501 AAATACACAG TAGATGGGGC GTGTTCTCGC GTTTCCATTT CTTTGAAAAT CTCTTTCCAT
    55561 CTATGCACAG TGATGTCCGT ATCATACACA TATAGTGGCT TTATGCCGTA AGTTTTTGGC
    55621 GAAGGTAATT CTAAATCCCC AGCGTACATT CGATAGTAAG CACTTGTAAG AAACTTTTCT
    55681 ATCTCTTTTA CGCTACTTGC TTCCCATCTT TGGCGTAAGA AATCTTTATA AATAGCCGTC
    55741 TTTGGCTTTT TTAAGTCTAT GACCGAGTTA TCAAAAGGTA TATACTTGCC GCCATTTAGG
    55801 GCGGGGCCGA CACATTTAAT TTGCCGCGCC CCATCCCAGA AATGTCGCGG TATGTCATTG
    55861 GAGAACTCAG AGCAACAATA GACTATATCA TATATGTCAA GATTTTTCTC GTAAGGTGTC
    55921 AGCAAACGGC ACACTTGTCT TTCTTCTTGA ACATAATAGG CGGCGAGCTT CATCACTTCC
    55981 AAGTTGGGTA TTGGCTTTTG TGCTGAAAAC AAGTCCGCAT CATATAATCC TATCATTCCT
    56041 CTTCTTCAAC CTCCAATCTT TCTTTCTGAT AATCAATATT GCCAAACTTA TCTATCCCAT
    56101 TTATCTTAAC CAGAGCTGGA TTCGGCGAAC TTTTATATGC TTTAGGGATA AAGTCTTGCC
    56161 CACGGCGAAA ACCTTGTATC ATAAGCAGGT TGCCGCGAGT AAACCATGAC TTTTCAACAA
    56221 CAACTTTTGT GCCATCTTTT TTGATGAAAG ATAGCTGTCT GTCATAAACG GCAAATTGAC
    56281 TTTTGTAAAT CTTCACATTT ACAACGCCAT CAACCGTTAG CAGGGTTATC GTGTTCTTCA
    56341 TCTTGTCTCG ATTGATAACT GTGCCTGCGA TTGTCGTAAG CGCGTAAATG GGAATGGATT
    56401 TGCCGTCTTT GCTCTCGAAT GTCTTTTCGA TAGCGGGTTC CTCAGGCAGC TTGAAGAAAT
    56461 TAGTAAAATG CCTTCTGGCG GCGGCTAACT CATGCGGATG AGAATAGAAG TTGAGGCTCT
    56521 CCATTTCCCA TTTACTGATG TTGCCGCTTG CATATTTCTG CTTTGTTTCT GCAAAATATG
    56581 TTGCATTTAA CTCTTTCACA AGCTCATCTG AGTGTTCTTT CAAATAATCT CTCAGCGGTG
    56641 TCATAGCTTT GGTGTATTTC TTATCCCAAA TCTTACAAGG TATCTTCTCA CCGTCTATTA
    56701 AATCATCGGC GCAACCGTGC TTAACAAGGT AATCAATTCC TTGCTCGCCG GGTATATAAT
    56761 ATGTCTCAGC CTTATGAGAT TTTAGTACCT TATTGAAATT ATATAAGGTC TTCAAATACT
    56821 TCATATTTTC AGGTATTAAG CCGCGCTGAA TGATTTCGTT CATATTTTGC AGAGTGAGTT
    56881 TATCCTTGTG GTCACTGATA GATGTAATGT AATTATCCAT AATTTCTTCT CTTGCCTTAT
    56941 TTTCTATCTC ATCAAAAGCG CCACACTTGA TAAGGTTCAC CATAGATAGG CGGTTAATGT
    57001 TGATGCGAGA CAGGAAGTCG GCCATAGAAG AGAATGGACG TTTTGCAATA ATTTCATTCA
    57061 CTAAGTCGGT AGAAATGCGA GCTATGCCAC GCAGACCATA TAGAATGGTG TTTGTCTCTA
    57121 CTACTGGTGT GAATGTGAAA GATGAAGAGT TGATGTTCGG CGGAGCAACC GTAATACCGA
    57181 AGTTTTTGAA TCTTCCGATT GCAGTTGCGA TTTTGCCGTA ATCAACTGTT TTCACTTTCT
    57241 TTTTCTTTTT GCCTGAACGA TCAGGCAGGT CTTCATACTC ATACCCTTCC CAGTCTTCTG
    57301 GCTCATAAAT GGAGACGATT TCTTCTTCGG CTTCGTCGGG GGCGGTGTCA TCCATCCCTC
    57361 CGCTATCTAC AATGAGATTT GCTGTATTCC AAAATACAGT AGGGAAGTCG ATTGCGAGTA
    57421 TAATACCTTG AATTCCAACA AAACTATATG GAAGAGAATG ATTAATTGAA AAAGAGTATG
    57481 ACATTTGAGG TTCAATTACA CATTCCCATA TATATTTTGC AAAGCTCTCC TCCCCCCTCA
    57541 TGTTGTCAAA AATTTGTTGT TTTAATGCTG GTATCTTACT CATTTGTTTT TTAGCGCAAA
    57601 TCTTTCGAGC AGAGTTTGCA TCTTTTAATG AAAAATGAGC GATTTTTTCA TCCATTAAAA
    57661 CCCTCATCAT CGATTCTTGA TATGGAGTTA CACCATAGTC CACCAACAAA TAAGGTTCAA
    57721 GCATTTTTTC TTGTTCTTTT GTTAATCCAT AATTATCCAT CTCTTGATAC CATAGCTGGA
    57781 TATTTTTTCT AAAACGATTG TACTTATTCA GCGGGCGCTC TTTTCCCTTT TCTGCTGTTA
    57841 ACCTTAAAAG ACCATTACAG CACGTCATTT CTTCTGGTGA CTTAGGTTTA ATAAGTAATG
    57901 CAGTATCGAG TCCTACGCCT GTATTGAATT GAAAGATATT TATTACACTA TTGTTCCCAA
    57961 GAGCATCCCA AATACGGTTA TCTTTTAAGT TAATAACATT AGGGGCAAGA TATTTGTTAT
    58021 AAGCTTGCCG CAATGTCATT TTTTTATCGA TAACGCCATT TTCTTGTAGC AGTTGCAATG
    58081 TAGTTCCTAT TTTATCACAC ATATCTGTTA CTAAAAAATC ATACTTGAGA TCACCTGCGG
    58141 ATTCTGACTT ATGTAAGTCC ATTTGAGTTG TTAAGCTTCC ATCTGGTGCT CTCATTACTG
    58201 CATTTGTTCT CCATGGTTCT ACATCATAAA TAATAACTCC CGATGCGTGC GTCCCTCTTT
    58261 TGTCAATTAG CCCCTCAATA GCAAACATAA TGTCTTTTAA ATGAGGATAT TTCTCAACTT
    58321 CATTTATCAG TTGCACATTC GGTTTTCTAT CTTTTTCTTC GTCCCCCTCA AAACAATCTT
    58381 TTAACGGCCA AAGAAAACCT CTCTCTTGTT CAATAAGAGA ACTCATGTAC TGGGCTGTAT
    58441 CTATGTTTAT TCCATCTGGA TACAACTCAT TTCCCTCATT GTCTTGTTGA CGATAACCGC
    58501 GACAAGCAGT CAAAATGGCG CTTTTTGTTG AGACAGAACC AAAAGTAGCC ACTTGTAAAA
    58561 CTTGTGTGTC CCCGCCTTTC TGCTCTCTAA TTCGATTGAG GATTCGTTTG CGCTTTGACG
    58621 AACTTTGATC CAAATCGATG TCTCCCAATT CGACACGCTC TTTATTCAAG TAGCGCCATT
    58681 CTGCTAACCC CCATTGAACA GGATCAAGTT GCGTTATACC CAGACAATAA TTAGATAAAA
    58741 ACCCCACTGA ACTTCCTCTT CCGGGGCCAA CAATGCTTCC TTCTTCCCAC ATCATGTCGA
    58801 TATATTGCTT CAATGTGTTG TGGTATGAAG TCATTCTCAC TCCCAGTTTT TGAGAAATTA
    58861 CATTAAGTAT ATCGGCTTCT TTTTCTATTC TGGCGAGATG TTCATCGTCT ACAATATTTT
    58921 TTTCTTTCAA CCCCCTATAA CATTCGTTTG CCCAATATCG ATCTTGTATG TCATCTCCAT
    58981 CAAGAAAACT ACGCACAGTC GGGTATTTTT CTTTGTCAAA AACAGGACAT AAGTTTTTTG
    59041 CATAGACTGT AACTTTTTCC TGTGGAATGA CTTGAGGATG ATATAGATGA TATTCTTGTA
    59101 TTTTATCTCT TATTTCAATA CTATTTAAGT AGCATTGTTC AATTTCTTCT TTTGTGAAAT
    59161 AAGAGATTAG TTCTTCTACT TCTTCGTTTG ACATCAGATA AGTTCTGGCG TAGAATTCAT
    59221 CTGTTTCCCG CAACCCATCT TCATCTTTTG AAAGAAGAAA ACTTTTATGG ACATAACGGT
    59281 CTTTTTTCGT GTAGTAGTGC GCATCGGTTC CAATGACAAT TTTAATCTTA TATGCTTTTG
    59341 CAATTCGTTT AATAAAATTA TTATATTTAA TTTGATTACT ACTGTCACAT GGAGCGATTT
    59401 CAAAATAAAA ATCTTCTCCA AAAAGATCAA TGCAGTATTT TACAAAAGAA TCAATCCTTG
    59461 CATAATCCCC CTTTTCCATG CAATAAAAAA TTTCATTACC AATGCAGTTG TGGACGATAA
    59521 TATTCTCACA ACAAAAACTA TGTGAATTAT TGTTTAAGCA AAAAACATCT TCAGCGATTT
    59581 TAATTTTTTG GATGTTTTTT ATATAGACTT TTTTATATTT AACACCATTG TATACGATAT
    59641 GTTTTTTTGC ATCATGCGCC TGTGCATTTT GTAAAATTGT TAAAATATCA TTTTTTATTT
    59701 CCCTTTTTTT AACATCACAC CATGCATTAT TTGAAGAACT TAAATAATAA CTTTCATGAT
    59761 GATGAACGTT ATTTTTATCA ATTCGTTCTT TATTTACTTG AAAAGATGCT CGAATCCCCA
    59821 GTGATTGAAG AATTTCTTTC ATCCCCAAAA TAAGTGAACG ACTTATCGAT GCGCAGATAA
    59881 TTTCCCCTTT ACTTTTATTT GTTCTTTTTC TAAAATATCC GTCTGCGAGT GCATAGCCGA
    59941 AAAAGAGATT CCAATCAAGC TCTTCTGAAA TATGTTTTAA CCTATTTGGA ACATATTTAT
    60001 TTTTTGCGTG AGAAAGGCCA AACAAGAAAT AAAATAGTTC TATAGCTTCA ATAGAGCTTG
    60061 AATTTATCTC AACTTTGTGT TGCGAAATAT TTTTTGTGAT GTTCCAGTGT ATGTTTAATT
    60121 CTTCTGACGC GGTTTTAACA AAGCCATTCC AATAATATGG ATATTCTTCT TCTGAAAAAG
    60181 TAACGCCGAT TTTCTTTTGT TTTTCTGTTA TTGATATATA GCCGTCTCCC AACCAAAGCC
    60241 CAAAAAAACG CATTATTTCT GGCGTAATTT TTATTTTATC TGGTAATTTA TATTTCGCAT
    60301 CATAGGAAAT TTTTCTAATT GCACCAGCCC ATTCTGTCTT ATAAATAATA TCATTTTCAG
    60361 TATAATGGGG CGTTATTGGA AAGAGGCAAT AATTCTTCAA GCTCCCCTTT TTTGTAACCA
    60421 AATCTTTTGC TTCTACCCAC CTAACAGGAT TTTTTGTAAA ATTCCAGTTA CAAGATGAAA
    60481 CTAAAAACTT GTGATTTTCA GTACAACGAA TTAAATTCTC TGTATTCTCA AAGAAAGTAA
    60541 TCTCTCGCCC TTCTCCGCTA TAATAACGAG ACGTTGGATA ATTCACTTGC TCCCATTGAC
    60601 CGTCTTTGTT AAGTACAAAA TCTTTATCCG TAATGTCCTC AATATTTTTT TCTCCTTCAA
    60661 GTGTTTTTAT TTTAGTGCCG CGCATAAAAC ACGCGGTATC TGCAATGATA TGCCCTTTAT
    60721 ACTCTTGCAT CAGATCAGAT AGCTCTTGTT TTGTGGTAGG AACACGCCAC ATTCCTTTGT
    60781 CTTTATAAGC GTTATACCAT GAATTAGAAC TTAGTTTTCT TAGTCCTTCG TGTCCTTTTG
    60841 TGTCTTTCGC AATGAGAAGA AAATGAAAAT ATTTTTCAAT GCTTTTAACA TCCCTATTTT
    60901 CTGTAAGGTA AATTTCGTTC CCTAATGCAA TTTTAAAGTC TTGAGGAATG GCTCCGCTTT
    60961 CTTTCAATTC TTTTTCAGAA TCAAGAACAT CAATCATATT TCCTACAAAT TCATGGTCTG
    61021 TAAAAGCAAT TCCACTATAT CCTTTTTCAT AAGCTGTTTT TATCAATTCT TTGGGTTTGT
    61081 TAATAGAATC GATAAGCCTA ATGTTGGAAT ATGTTGTGTG AGAATGCGTC TCAAATCTTT
    61141 TTAGTCTACC ATCTTCCATC CTTCTCTTTC TCCTTTCTCT AATAATGTTG ACATAATTAG
    61201 ATAAACCGTG TCAAATCCAA TTCTCTTTCT GTTCCAATCT CGATAGTTTG TTAGCATCAA
    61261 GTCATGTGTG GCTAATCGAA TATGTTCAAT GTAAAGATTG AAACGATCTA TCAACCATTT
    61321 TTGTTGGTAC TCTGTTAATT CTTTATCGCA AATCAATCGA CAGTAAGTTC TATCCGATTG
    61381 CTTCCCCACA TATCCACCAT AATCCCATCT TGCGCTTATG ACGGAGTGCT TCGTATCTAT
    61441 GGTATCTACA ATGATATTGG TGAGATACTT AGATTCGCCC TGCCCACAAT AGCGACCGAA
    61501 ATAGGTCGAG CCTCTAAAAT AATTAAACAT ATCTCCAAAA AGACGGTAAC CATATCTTTT
    61561 GTCCAATTCT ATGTAAACAT TGTCTTGAAT ATTGTATTCA TCATCCTCTT CTGTCGGGAA
    61621 AAAACCATAG AATTGCCTTA TTCCATCTTC CATTATCATA AAACGTTTCT TAAAAGCAAT
    61681 ACTACACACG GTATAAATTG TCGTTGGAAA TACTGGTTTA GTAAAGAAGT TCACTTTCAT
    61741 AATTTCAAAC TTTTCAAAGA ATTGAAAGCG TATAGCTTTG CTTCTTTCAT CTGCCAGAAA
    61801 GTTTGTCGGG ACAATAATTA TACCGCCCTC TGCATCGAGA ATGGTATGGA TGAAGATTTT
    61861 GTACAAATCA TCATATCCCT CATACATATT GAAGACGGTT TTATCTGTTG CCTTGTTTTT
    61921 TGCCAGAAAA GGCGGATTAG TAATTACCCA TTTGTCTTTA TAGTCTGGCG GCTTGCGTAG
    61981 TGTATCCTGT TGTATTGTAT TTGGCATTTG CGGCTCTATG TCATACAACT CCCACTTGTT
    62041 TTTAGGAAAA AGAGAAAGCA AATCTCCTTT ACCTACAAAA GGTTCAACCA GAGTTGCATC
    62101 TTCTGGGATG AAATTTGTTA GCCCCTTGCA AATGAGTTTT GCATTAACAG TATAGTGCCG
    62161 CGTTCTCTCA ATGTCGTTCG TGATAATCAC ATCCTTCCTA ATTCATGTTC CTATTATATC
    62221 ACAAAAAATC AAGCCTGTCA AGTTAAAAAT GACAGGCTTT TGTGTTAAAG ATTCGTAAAG
    62281 TCTTTTTGTT CATTTAGCTC ATAGTCTTCT ATAAGGATTT GCAACATTCG TCTACCTGCC
    62341 CACTCATTTA GTCTAAACTT GCCATAAACA TCAACAGATT TATCACAATT ATCCAGTACC
    62401 ATTCGTGCAA AATCTAAGTC CTTGAACTTA ATATAATCTA TCCCATTGCA GGCAATCTTA
    62461 GTGCTATCTT GATTTGCACC CATGAGCTTG AAACTCGCCA GTGGCACATT GCGCACAATA
    62521 CACTTAACTT CATCTACTCC ATTGCCGAAA CAGTTATCAT GCGCGGCCAC TTCCATTCCT
    62581 ACAAGATATA GTCCTTCTTC ATAAGCGTGG AATACATAGT CTACTTGATA GTCAAGATTC
    62641 TGGAACTTTT CGCTGTCGAG CACCTTATTC GCATAGTTTA GTAGCCCTTT TAAGTTAGAC
    62701 TTTTTAATGC TCACGCCACT GGCATTTGGG TGCCCTATGG CGGAGATAAC ATAGCCACTG
    62761 TTTTCAAGGA AACTGCGAAA ATCTGGTAGT CCCTCAAAGT TAGCATTGCT GCGTTGCGAA
    62821 CCGCGCAATT CACCACTGTC GCTTTCGCGC GCCAGTATGA CAGGGCGGTT GAACTTGTTT
    62881 AGCAAATCGC CAGCAATGAG ACCAGTGAGA GTATTAGGAA TGTTATCCTC TTCTTCTGCT
    62941 TCAACCACAA TGATATTGTT GTCATTCAAC CCTTGTTCGT AAATGCGATA TTCGAGTAGC
    63001 TCTGTCGCGC GCTTTTTCGC TGTGTTTTGT CTATTGCGAA TGGTAGGCGC AATGTCGCGT
    63061 AAAGCATCTG CCGCTGTTTT GCCATCTATG ATTCTGTGCG GCTCTATAAA GGCGAGAAAT
    63121 AGTAGTTCCT TTTCTTCCAT AGAACCCATT CGGATAATTG CGTTGATGAG TGGCGAAATG
    63181 AGGAAGCCAA CGTCTTGTGG CGACATTCCT ATCATAGATA CTTCATCAAT TTTGTCCTTT
    63241 AGCGACTTAT ATTGCGCTTG GACAAGAGCG CGAAAGCCCT CATTTTGAAT ATGGTTTAGG
    63301 CCATCCATGA TATAGAAACG CGTTTCTGTG GCTCCCATAA ACATAACATC AGCAATATTT
    63361 CCGAGAGCAA CCAAATCCTT ATATTGCGGC GCAAAATGAG TGTTGAAACG TTCATCCCAT
    63421 CGACGGCAAA CTTTGTAAAC AACGCCCACG CCACATATTT CTTTGTTGGG ATAGTCGCAT
    63481 AACTGATTGT TTACAATAGT GGTATTTGGT GGTGTGTCGC GTTCCATGTC GTAGTCCGCA
    63541 GGGATACTAT GATGATCTAA AACGGCAACT TCCGTTCCCA CTTCATTTAG TTGTTGCAAA
    63601 TATGGGCCAT CAAATGAACC CGCGTCAGGT AGAATAACTA AATCATATTT CTCATTAACA
    63661 AGCCGCTCTA CTTGATCTTC CAAACCGTGT TGCTTTTCAG TATGAAGGAC ATAAGATAGA
    63721 TTAGCTCGGG GATTTTGATT TTTAATGTAA AGCCAGAGTA AGCTGGCGCT CGTATATCCG
    63781 TCACACATTG ATACCCCGCA TTTCTGCGTA TTTAGCATAT TTTCTTTGAA GATAGATAGT
    63841 TGCATCCTTG TATATTATAT CAAGCAACGC AGGAACTCTA TTTTTCCCAC AAAAACCTAA
    63901 TGTGTAATTA TTATTCTGTC TTTCAGGAAA TCTTTGAGAA AGTTTTACGT CAGTATTTAA
    63961 AAAGTCTTGA ATAAAAGTCA AAATCTCTTT TGTCCCAACA ATCGACCAAC CAAAAGTTCC
    64021 TTTTTTTGTT ATATAAACAG AACCATCTCC ATCGCTATAG CCTCGGATAA AAGCAGGAAT
    64081 CAGCTCCTTT TTGATTTGCG GTGGTTTTAG AAAGAAAGTT TTGTTTTCAA ACAGCCCATG
    64141 TCTTTTTAGC ATATCGACAG TATGCTGAGA TGTTAAAAGA ATACGCCCAC AAATACTTTC
    64201 TTCCTTATAT GACCCGCCAT CGTTTCTTTG ATAATAATGA ACTGGATTAT TTGATTGTAA
    64261 ATCTTGTTTA AAATAATTAA ACAATTCATT GTCTTTACTG GAAATAGAGA AGCCGAAGGA
    64321 CTGCGCTTGA TTTTTTCTTT TTGTTTCTTT TCTTTTTGAC AGAATATAAC CATCTGCGTA
    64381 TAGGAAGCCA AGCCAATATG CCTGATGTTC ATTTGTTATT TCATCAAAGT AATGTTCATT
    64441 AAAAGAATAT TGCTTTTTCT TTGTTTTTTC CCACTTATTA TTTGTAATAT GATGCAATAA
    64501 AGCAGCTTTT GAAATATTAT AATCAGAACA TATTTTTTCT TCTGACACGC CTTGTTCTAT
    64561 TTTATTCTTT ATTTCTTGTA ATTCTATATT TGTTAGCCCA CTTTTCCTTA TGCTCATATT
    64621 TTTTTTACAA ATCCAGCAAT TTTCTTTCAT TCTTTTCTTT ATTGATTCTT TATCTATTTT
    64681 ATATTCTGAT GCTATTTTTG CAGCGCTCCA TCCTTTTTTT ACCAGTTCAT GAAGAAAATC
    64741 CAGTTGTTCT TGAGTGTAAG GTGCATTTTT TGTTCTATCT TCAAAGGGAT TATAAAAAAC
    64801 TTTAGGGTTT AGACTGTCCA TTGCAATTAT GCCTCCTATT ACGGTCGTTG AAACTTCCCC
    64861 TCATTAGAGC TGGGCTTGTC TGCGGATTAT CTCATGCTTT TTTCGTTTTT TCCATACCTT
    64921 CTTCATTACA AGAAGCCATA TGTTTCATTA CTGTCATACT TGGAAGAAAA AAGTTGTCAA
    64981 GAACTCCCCG CAATTTCAGG AGTTTTTATT AAAGACTGAA ACTATGTTGG TTAATCACAG
    65041 TCTACTACAA TACAAATCCG ATTACCTTTC TTAATATGCT TCCACATAAC GTCGATAGCC
    65101 CTATCAACAT TATCCAGAAG CAAGGGACTT AACTCACAAT CGGCAGTGGG ATGCAGAAAC
    65161 TTATCTACAT CCTCTACCTT TCTTTGCCTC AAAATCTCAC GCAGACAACT TGCGTCTCGC
    65221 GGGAAATTAT ATTTTAATTC ATAATTCAAA TTAACCATCC TTTACACTTT TATTCTGTTT
    65281 TTATACAGTT GTTCCCAAAC TTTTGCTCCC TTGTCAATGG GAGAATCCTT CTTGTTCAAC
    65341 AAGCCCTTGG TATCAATGAT AAATGACATA TTGGCTTGCG ACTTATATTT CTTACATAGT
    65401 TCTGTCATCT TCTTCAAATA GACATGATAA TCTGTATCTC CAAACTTTTC AAACTCTTTA
    65461 TCGAAAGCTA ACACAATATT ATTCACACCT AACCCATAAG TCAACAGATT TATTTGATAC
    65521 TTATTTATCG TAAAACCACA AGCGGCTACA AAATTATTAT ATTTCCCATA AGTATCATAG
    65581 CCCTTAATGA CCGACTTTTC GCCTTCAAAT ATCACCGCAG TCTTCATCAG CTTTATCGCA
    65641 TCTTTATTCT CCCAGACGCC ATAAAGATTA AAATGCAACT GGTGTGAATA AAACTTGTCT
    65701 CCCAGTTTCA CTGGCGTATA TTTACATCCA GCCGCAAGTT CATCTTCATT CAGCGCGCGT
    65761 CCGCGTATGC CGACAAGCCG CCCATTCACA TCATAGTGCG GAATGATGAT TTTATTCTGA
    65821 CTGATACTGA ATCTAATATC AAACTTATCC ATGGCTGCAT CACTTATACC CTCTTTTTTC
    65881 CAAAGAGGAT GATGATAATG TTGCTCAAAG CAATCCAGAG AACTGCGCGG ATATTCTGGC
    65941 AATTCCATAA CATAGCGTTG CTCTGGACTG CTTTTAAGCA ACAAGCCTTC AGTTAGCTTG
    66001 CGCGTTGAAA CCGTAGGTGC GAACACAATA TTGGAGAGGA ATTGTTTGAT ATACAATTCC
    66061 GCTTCCATGA ATGTAATTGG GCCATAATTT ATTGCGCAAT ATTTCATATA GAGTTCAAAA
    66121 ATAGACATAT TTTCGTTGCA CTCTGTATAG CAGTGGAAAG TTTTGTTTTT CTGATACCAA
    66181 TAGAGTTTCA TTGAGCCTTG TTCGTCTATT GGATTGTGAC ATATAGTAGG GCAGATGAGG
    66241 ACATCTGCTC CCTCATGACG AATGTAATTT ACGCCGAGAG AATAGAGAAA ACGTTCGACG
    66301 TCATTGATTG TAAGACTTTC GAGAACGTCT TTCCATGTCA TTGTGGAAAT GAGGGGGGTG
    66361 TTGTTATTGT CTGTCAATGA CTTTCATCCT TTACCAAATT GTGTTTTCAA TATAGGAAAT
    66421 GTTTAGGTTG TTCCAGAAGA GTTCAGTGTC AAGACTAAAA GGATACATGG TGTCTTCTTC
    66481 TCCGTATAGA TTTCCTTCTT CTCGCTCCCC CGTGCCAAGG TTAATACGTA CAGGAATACG
    66541 AATGTGATGA CGTCCATTAC GATTTTTATA TATATCAATT AAATACGTCA TGGTCTTTTT
    66601 CCCTTCTGGC GTATCGCGCG GCATAGAAAA AGGAATATTA TTGAACTCGT CATCATATAT
    66661 TTTTTTTTCT GTTGGATGAA GACGAGAAAT AACACAAGAT AAATCTGTTT TATCTGCAAG
    66721 ACTTTTAGCG CCACGCAGGC AATTCTCGTC CTTAAAGCCC GGTTTCCCCA TACCTTCTGC
    66781 ACTTACTTGT GTAGAAGTCA TAATAAAAAT ATTGTGTTCA ACGGCAAGAT TTTTTAATTT
    66841 ATTTGCCATC ATTCCCAGCA TTACATCTTC TCTAATTTTA GAATTGTTAA TTTCAGTAAT
    66901 GAGGTTGGTA GAGGAAAAAA TATAATCAAA AAAAACATAT TTCACATTTT TTTGAAAAAC
    66961 GTATTTCCGA ATTACAGCTT CGACATTTGA TAAGTCTGGA TTTTCTATTT GTTCCAAAAA
    67021 AAGATTACCA TTATATTTTT CTAATATATT TATTGCATGG CTTACTCTTC GTTTTTCTTC
    67081 TGTTTCTCCC TCGTCTTTAA ACACAGAACC ATCTTTTATT GAGCCTTCAT TCACACCAGA
    67141 TATTTTTGCT AACACAATAG AACGTATTTC ATCAGGCGAC ATTTCTGTTG TAATAAAAAG
    67201 AACTTTTTCT GGCTCACGCT CTTCTCCGTT TTTACATTCA ATATAGAAGC CCGGTTTTGT
    67261 AATTTTATCG TATTGGTTTC CATGATGATG CCACATTTCA GGGATGGCAA GTTCACAAGC
    67321 ATCAAAAACG CTTGTACGGG TCTTCCCTTG ACCAGATGCG GAAGATCGTA AATATAATTT
    67381 TCCAAGTCTT GCGCCGTATG TCAGACTTGA AAAAACAGGC CCACATAGAT GCAATCCAAC
    67441 CTCTTGTCCT TTTATATATT TTTGAATCAA TTCTCTCAGT CCCACAGAAG CATCGCTTTC
    67501 ATCTTTTGAA AGCATCTTAT TTCTAAACTT TCTTTCCTCT TCGTCAATTT CATTTCTGAA
    67561 ATATCCGATA ACCTCTTCCA AAGATGTTTT TTCCAGCCGT TCTGCACGTT CGCCATTAGC
    67621 GGCCATATCT CCATCTTTGT TAGATGGGTC ATAGAAATAG TCAATACGTA GTCCCCGTGC
    67681 TGACATTCGG CGCAGATATG CAAGCTTTTT AACTTTCTCA TAGCACGCTT CCATATCGTC
    67741 GTCATCGGAA GCGATGTTTA CACACTGACC TATATATTCA GCAATGGTAT CATTAAACTT
    67801 ATAGTATGGC GATTCTTGCA ACGAACTCGC CAGCATTTGG GCGTTTAAGT CTCTCTTCTT
    67861 ACATCCATAC TCAGGATTGA TGAGATAATT CATAATAATT ACTCTAATCT CTTCCAAGAC
    67921 GAAATCTTCT TCATCAAAAC GCCCTTGATA CTTTACCCTT TCGTCATAAC TTTTTACTAA
    67981 TATACCGATA ATACGTCTAT ACGTATCCAG ATCAGCAAAT GTTTTAGCGT CGTATTCAGT
    68041 TTGCATCCAT TTTTCGCTCC TTTCTTAGAG CGGTCATTTC CTCGACAACT TTTTCATTTA
    68101 TCATCTTCAT TGCTGTCTTT AATTCATTCA CTTTCTTTGC GGTATAAATA TAATAGATTG
    68161 TCTCGATTAT TGTGTCGTTT GAAAAACCGC AAGTAATTAG ATTTTTATAT TCCTTCCAGA
    68221 CGGAAGGTGG GATTTGTGTA AGATTAAATA GCCCTTTCAC AAATCTTTCA AACTTGACTT
    68281 TTGCAAGTTT TTTCGGAAAA CATTGCCAAC AATAAGCGTT TTCACCATAG TAATACATGG
    68341 AAGCTCTGCG GAATGTTTCC TTACACATAG CACATTTTTT TGTCTTCATA ATTAAGGAAA
    68401 AAGCGGGGCA AAAGCCCCGC TTAACTCCAT TACTTCTTCA ACACTTCTCG CTTAATTTCA
    68461 TCATTGATTA GGAAGATGAA ATCGGCCTGA GCAGGAGTGG TTTCGCTGAC TTTTTTGCCT
    68521 TTTCCGAGAT ACTTTTCAAT GATAGCCGTT AGATGCGGGC CGTACTTGGC GGCATCTTCC
    68581 TTTAGTAGAG GCGTGGTGAG GCGCTTGAAC TCATCCATGA GAGCGTCATA GTCGTAGGTG
    68641 GTTTCTTCAC GGAGGGTTTC ACGCTCTTCT GTGATGAACT CGCTACCATG GATTTCAGCT
    68701 TCCTTATCGA TTGCTTGGTT CATGGCCTCG ACAAGACTGT TATAGGAGAA TGGAATGGAT
    68761 GCTTCAATGT ACTTGAAACG AGACTTACAT TCAATAGTGT CATCGATTGT ACGGAGAACA
    68821 AGAGAACGTT GTGCATCATC AATTTTAATG AAGCCTTCCA TATCAACCAT ATTCTTGATA
    68881 ATCTCATTGT ATGCTGTCGG ACAGGTTGGG AGAATAGCGT CATATTCAGA GCCATTTTTG
    68941 CGAGTAATCT TTTTCGTCTT GCTGTGAGAA ATGAAGAGGA TTGCATAGCC CTTCATAGCC
    69001 AGAGACGTAA AAGTTTGCTC CCATTCTTTC TTAACCTTTG ACCAGCCGTT GTTTTGCCAG
    69061 CCACCATCGC CAATGTTCTC AACGCCAATT TGATTACAAA CATATTTCTC ACAAGCTGCA
    69121 GATGCACGGT CAACTGTATC GATGATGACA GTTTTAAACA TATCCTTTAC ATCGGGGTCA
    69181 TCAAGCTGAC GTAGGATTTG CTTCATTTCA GACCATGAAG TTACATCCTG CGCCATAACG
    69241 CCGGGAATGG CATTGTAGCC GCGTTCAAAT GCAAGTAGCA GAGGCTTGGG GAATTGAGAA
    69301 CCAAGTGTAG TGTTGTGAGT GACGATGTAA TCATTGATAA GGAAGAGGTG TTCAGGATTG
    69361 TCTACATAAA GACAAACCAT TTCCTTTTGC TCGCCTGTGT ATTCGGCGGA AATTATTTGG
    69421 ACACGATCAT CCTTTGCGTG TCGCTCTTTT TGTGCGAAGA AATCTGCTCG TTCAACTTTT
    69481 TTAGGCAGAG TAAAAAAGCG TGTTCTATGT GCGTTGTTCC AGACGTTTAG TTTATATCCG
    69541 ATGCCAGTTG TATATTTTTC ACTACGATTA TCAAACGTAA TCGACGAACC AATACCGAGA
    69601 GAGAAAAGCA CCTCTCGAAT ATCATCAATT AGTCCTTTAC TTGTCGAAAA AATACTTACG
    69661 CGCCCTTTTT TACAATCAAT AGAACCATCT GTATCAAATA GCCCTTGAAT AAGTTCCCAT
    69721 CGCTGTTCAA TGGAACCCAT TTTATAGATT TCGGGGATGC GTTTGTCGCG ACTATATACC
    69781 ATAATTTCTT CATTGGAATT ATAAAATATT TCTGAAGTGG AGAAAGAAGT AGAAATAGAA
    69841 GTTTCTGTTT GCTTTTTTTC TTTTCTTTCA AATCTCCAAC TATAATTTTT ACCGCCAATT
    69901 TTTTTTGCAG TACACCCGAA TCCGTTTTTA GAAAGTTCTT CAGCAACACG ATTTGGAATG
    69961 AAATTGTCCT CAGAAGATAA TGTTAGTTGT CTTTCACGAC AACATCCGTC TCCAATAAAA
    70021 GCTCCAATCA CGTAAGGGGG TATTTCATAT TTTAATGCTT CGTATTCAAC TGGTTCGCAA
    70081 GTTGGAATGG CAAAATCATG ATGACATCTG CCTCTGGCAT CGGTTTTTTC AATTCCCAAT
    70141 TCCATCCATT CACGAAGGGT ACGTGTAATA AAGTTATCTC GACTTGTATA ACAAGTCCAT
    70201 AGATGTTCAT CATTACAATA AGCAGTTCGT CCATCGCGGA ATGTAATTTT ATAAACATCC
    70261 AACTTTCCTT GAGGATAAAC GCCAAGGACT TTTGTTGGAT TACCGAGCCT ATCGAAAACA
    70321 TAATCCCCGA CCTTAATAGA ACCAAGTTCT CGCTTGCCAT TGGGCGTCGG AATAATGGTG
    70381 TCTACAGGAT TTGCTTTGCC GGCCCCCGCC GGGCCATAGA TATAAGTCAT ATATCCGCTC
    70441 AAATCTCTAC TAATCTTATG CGGTTTTAGT GCTTTTAGAT CAATCGCCAT ATGTCATTTC
    70501 TCCTTTTCAA CCGCAATTAT AGCGAATACT CTTCAGTGTC ATCGCCCCAA GGAGCCGCAC
    70561 TCGCAACAGG CTTCTCAGCG ACGGGAGCCT TAGAAGTCAT TCGAGGCGCG TTCTTCTTGT
    70621 TCTCCTTCTC TTCCTGCATA CGGACATCGC GTTCGGCCAT AGCCTTGCGA ATATCAGCAG
    70681 GGTCATAAGA ATTGTCCTCA TCATTAGGCA TTGGATTGCC GCCAGAAACA ATCAGCTCGC
    70741 GCACATACTC AGTAGAAGGC TTGACGGTAT TCGCATCGCC CCAAGATTCC GTATTCTCGA
    70801 TAACCTTTTC AACCTCGCGA GTAGCGCAAC GAATGTAGCC CCAGATGCGG GTAGTTTCGC
    70861 CTTCTTGGAA ACGGCTCATG AAAGCCTGAG CGTTCTGTGG ATTCTCAATA ATGAAATCCA
    70921 GAACATCAAC TTTACCGCCA TACTGAACGA TAGCACCGTG AATGATGACA CGGCCAGTTA
    70981 GCTGCTCATC CTTGCCGATT TCTTCGCGAA GATTGAGGAT GTAAACTTCC GTGTTGAACA
    71041 CGGCTTGCTG CTTAGAAGTA GCGGAAACTG CACGAGCACC AAAGCCAGCG GTTACATCAA
    71101 AACCATCACG CTGAGTGCCA CTATTATCGG TGAAATAGTT CTCGCGCAGA GCGCCACGAC
    71161 CGACATAAAT CATATCAGCA TTCTCATAAC CACTGAGCTG AGTAGTCTTT AGCGCGCGCA
    71221 TATTTTCGAT GTTGGTGAAG TGCTGAAGGA TTGTATTGTC CTTCTTGCTG AACTTGGAAG
    71281 ACATATCGCG CAGGGTAATC TCACTAACCT CAGCATCATT GCCACCGTAC TGCTGTGCCA
    71341 CACGCACCTT AAAAATAACA GAAGCGTATG GAGCACCAGA GGTCTTGGAA GTACGCTCAT
    71401 CAACGGTACA TTCCATCAGC TTACCAGTAA TAACGGCCTT ATTATCACAA ACTTTACTAA
    71461 TCTCACGCAT AATTTATCAA TCTCCTTTTT AATTGTTCTT GTTATTAAGA TAATATGATT
    71521 TCTTCTTTTC GATTTCTTCG GCCTTATAAT CCCACTTCAT TCCCTCTTCT GTCAACTTGA
    71581 AGTAGCGAAC GACATATGGG GTTTCCAGTC CACTTGGTGC TGTGCGCACA GTTTCTTCAT
    71641 TGCGCTCTGT GGCAAAACCA CGATCTCGCA GATGAATAGT GGCGCGGGTT ACCGCCGCCA
    71701 TGGGAACGCC AGTGTCTTCT ACAATCTTTT GCTTAGACAC TTCTTCTCCG AAATGACGAC
    71761 GGAGATAGGT TAGAACGATT TCCGAATTAA CTGTCATGAA TGTGCCTCCT TTCGATTTGT
    71821 TTTTGTCTCA TTGACGTGAT ATATTATAGC ACACGCAAAC GAGTTTGTCA AGCATTATTT
    71881 TCACTTTTCT CATCCAAAGC TTCGGTAGTT TTTTTAGACG AAAGCGCCAA ATCTTTGAGC
    71941 TGAGGTAAAA TGTGTGCTTC ATATTCATCT ACAGCCACCT GTTTCTTCTT GATTTCCTTT
    72001 TTGAGGTGTT CTGTGATGAG CGTCGCGCTC ATGAACAGAT AAAGATAGTC AGAAGAAATA
    72061 AGTTCTTGGC CGTTTTTGAT AGAATCTGTA ATGTCTTGAA AAATCTTGCG CATAGATTGC
    72121 GCATTGAGAT AACTTTCCTT GTTATCTTGT TTCTTTGCAA TTTCCATGGA TTGTTCGGCC
    72181 ATGGATTCAC CATTAACACT AATGGCTTGC AGTAGCTCAT GCCACATTTT GTCTGTCATA
    72241 ATGATCTCCT TTTTCCGTGC GATTGCGCAA CGGGAAATTG TTGTATTTAG TTATCCTCTT
    72301 TGAGTTGATT AAAAGGGTGC TGCTAATAAA TGTGCTGGCG CTTGTAGCTG ACACGCCTTT
    72361 ACCACCACGA TTTTGTTTCT CGAATTGAGA TAGAGAAACG CGCTTAATGG TGTTGTTTTC
    72421 GTAGAATAGG ATAAGGTTGT CATGGTCTTT TTGCACAGAC TCGGCAGATA TGACGTAATC
    72481 GGCAGAGGAT TTGAATGTCA TACCAGCTAC ACCTCGTCCA GACTTGCCTT GTGTGGGAAC
    72541 AATATTATCA AGGTTAAAGC GTGTGACAAA TCCATTGTGC GAAACAGCAA GTATAGTCTC
    72601 ACTGTCGTTG AGGAAAAATG TTGACACAAC TTCATCATCT TCTGCAAGCC CGATGAGCAA
    72661 GGTTGTTTGT TTGAAATTGG AAATGCAGGC TGACAGCTCC ATTTTTTTAA TCAGCCCTCT
    72721 GCGCGTCATG ATACATACGT ATTGCGCCTC TTTGCCAGTA AGTGCAATGC AGGTCGTGTG
    72781 TTCCCCCGAC ATCATTTTAA TATAATTATC AGGAGAAACA AGCCTACTTG TTTCGGGTAG
    72841 AGTGTCTTTG GATAGTAAAT ACATTCTACC TTTGTTGGTA AAGAGATAAA TAGGTGTGTC
    72901 GTTTGGCGTT TGTATGGCTT GTGGCGCATT AGATTTGCGG AGTTTTAAGT TTTCCACAAT
    72961 AAGGCCACAA GTTCGAGTGG GCACATCATC CCAATGTTCC TTAGACTTAA ATGTTGTGCG
    73021 GCGCTCGTCA CCAAACTTGT TAGATACCTC GCGGAGCAAT TTAATGAGTT CATTATCCAG
    73081 TTTGGCCGGA ATAGTTAGAA GCTCATTGCA CCGTTCAATT AGTTTGCGCG TATCTGCGAG
    73141 TTCCTTTTCA ATTTTCACAG CCTCAATATG AATGAGACGT TGGAGCTTTA AGTCCAGAAT
    73201 TGCATCCACT TGCGGCTGAT TGAAATTGAA AGCTGAAATG AGCTGTGCGG ATGCTTGCTC
    73261 TTTGTTTTCT GCATTGCGAA TAATTGATAC AACTTTATCA ATATTAGCTG TCGCAATGAG
    73321 CAGGCCGTTG AGAATGTTTT CGCGGGCTTG TGCGGTTTTA AGGTCAAACT TCACTTCTCG
    73381 CCGCTTACAA TCTCGAATAT GAGTGATATA TGCTTCACAC GCATCTTTCC AGCTAAAAAC
    73441 CTTGGGATAG CATCCATTGT CAAGCATAAT CATGTTGACA GGATAGGAAC TCTCAAAATC
    73501 AGTATCTTGA TAAAGACGCG AAATTAGTGA AGCGATGTCT GTGCCCTTTG TGGGGTAAAT
    73561 ACGGATTTCG GCAGTTTTCT TAGTGTGGTC TATGATTTTG TCAATGCCGT AGTTTTCGTT
    73621 TTTCTCTGTG AGATTTTTGA GTTGTTCCAT AATGGTATTT GTGTAAACAC CATAGGGAAG
    73681 CTCAGTGGCA ATAAGGACTT TATTCTTACT ATCATATTCC ATTTTTGCGC GAATCCGTAT
    73741 AGGCGTTCCA CTTCCTTTGA GAATGCTTTG CTTTGTTTCA GCTTCATTGA TGATGATGCC
    73801 GCCAGTAGCA AAGTCGGGTG GACAATAGAT TTTTTCTGGT TCAATGTTGG GATTTTGAAT
    73861 GAGCGCAATG AGCGCATTAT TCACTTCCCG CAGATTGAAT GACGGTATAC TGGTGGAGAA
    73921 TGATACGGCA ATGCCGCTAC TTCCGTTTAC AATATTCCAA AAACCGATTG ACGGGAACAC
    73981 AGTGGGGATG AGTTCTGTAT CGTCATAGTT GTTATACCAT TTATCTACTG CTTCCTTTTT
    74041 TAGTCCTTCA AAGAAATAGT TGGACAATTC AGAAGCACGC ATTTCTACAT ATCGAGGCGC
    74101 AGACTGATCG TCTGGCGCGG CGGGCGAGCC GTAAGAACCT TGTGCTTCTT CAAGAGGATA
    74161 ACGATAGGCA AATGGTTTGG CGGCACGGAT AAATGTGTCG TACATGGCAG CATCCAAATT
    74221 GTTATTATCG CTTGACTTTT TATTCAAGCC TCTGGAAGTT TCCTTCATTT GCATCAGATG
    74281 GTTAATTCCA TCCCAGTTTA GCATATCTTT TCGCTTGCAA AAAGCAAGCG TCGCGGCCTC
    74341 GTGGAGTCAC AAAAAGTGAC AAGTTATTTA ACTCTACATT ATATTCTTTT TGTCAATTAT
    74401 ATGTACTCAA ATGTATAATC ATGTGTCTTG TTTCTTTTTC TGGATAAAAC TTTATGTATG
    74461 GTTCCTTTGT TTATGCCTAA GAACGAACTC GCTTCGCCTA TGCTATTAAA TATAATAACT
    74521 TCTCCAGAAA GCGTATTCAT GGCTTTTATG GGTTTGTTTT GCCTTTTTAA ACCATTTAAT
    74581 CTTGCATGGA CATCATTTTT TTTCGCAGTG CACCATTCAA GATTATTAAC ATTATTGTTT
    74641 GTTTTATCTC CATCAATATG ATTGACACAA GGAAGATTAA GCGGATTATC TATAAAATAA
    74701 ATAGCAACAA GTCTATGTAT TTTAAACCCC TTTTTAACAC CATTTTGACA AAAAACATAA
    74761 TGCATATAGC CTTGGCCATT TTTAGAGGGG GTTAAAATTC TTCCGTTTTT TACATTCTTA
    74821 ATTCTTCCGT AATTAGATAC GGCATAATTA TTGAATTCTT CAATAATAAC AAATTTTTCC
    74881 ATATAACTCT CCTTTAATTA TGACTTAAAA GCCTTATAAA GATTCAAAAA GTTTCAGTTT
    74941 ATCTATGCGT TGCCCCTGAC TACCATTTCG GGTAGCCTTC GGTTCGGATT AGCAGTTAAG
    75001 CCTTCCCGCT TAATTCCGCG ATTTAGACAC GGCCATGCAG TACCAGACCG TGAATGTACG
    75061 ACTGAGACAT GGCGGCTGAG ACAGACTTTT GCGCCTTTTG AAACTTATCA TTATGTGTTA
    75121 AATGATTTGT ATATTGCGCA TAAAGTCCCT GCCGTAAACC AATTTTCAAC CCATCTCTAA
    75181 CATCTGGAAT AGCACGTTCT TGTGCTACCG AAGCAGAGTA TGATAGAAAT GCGTCCTCTA
    75241 ATGTTTTCTC GAAATCTACT TCATAATTCA ACGTCTCTGT CTCCTTTCTT AGTAATTTAG
    75301 TTTGTTAAAA TCAACTCTAT CGAACAAGAA ATCTCTTCTT TCTTTTACTT CTTGCCCCAT
    75361 AAGCATTTCG ATTTTATTTT TTACAGATTC CACATCACGA ATGGTTAGAA CTTCGAGACG
    75421 ACGAAGTTCT TCATTCATCA TGGATTGCTC CATATCTTCC GACGTCATTT CGCCTACAAA
    75481 TATTCCATTA TTTCTAATGG CTCTGACTAT TTCTTGCATA AAGCTCGCTT GTTTCAAACA
    75541 TCGTATCAAT AGATGTCTTA CTCCCCGACA AAGAGGATAG TCGATACAAG ATTGTTCTCA
    75601 CGAGATTAAC ATTTAAGTCT TCCTCGTTAG CTTCTAACCG CACCGATAAG TGCTTAAAGC
    75661 GATAGGGGCC AGACTACTTC GTACCCCTTG TTTCGTCCTT GAAGCCAATT CTTGTGTGTC
    75721 TTTCTAAGTT CTTTCAGTTC TTCATCGTTA TAAGCGAACA CTCTTTCACT ACCTTTTTGC
    75781 AGTCTATACA GAGGCGCTCG AAGCCAGCAA AGTCTACCTT CTTTGATGAA ATTGGGCATG
    75841 AGAACCCAGA ACAGTGTGGA AATGAGACAC ATGATGTTAA AACCGTCTAC CATTTATACC
    75901 CTGACTTTTG TCATATTTTC TTTGGGATTA GACTATACCT TCTTTTGACA CTCATCAAAA
    75961 GTCTCCATTA TAGTCGTTGA ACGTCCTTCC GAAACGGAAG TTTCGCTGCG CTTGGTTATC
    76021 CAATCCTTCA TGATTTTACT CTACCAAAGC CGTTACTCTT TGCCACACAA ATGTTACCAT
    76081 TCGTGTTTAG TTATGAAGGC TCTAAGGAAC TTCCCGCAAT TTAAGAGATT TAAAGCGGAC
    76141 TTAAACATGC CAATCCGCGT CAACCGAGAT AGCAACTTTG CCATAATTCA GTTTAGAACT
    76201 ATCATAATTA TCCTTTATTC CACATCCAAG AATTGAAATA ATATCATTCA CTTCTGCGTT
    76261 TTTAAGGCAT TCAGAAAGTG AACTTTTAAG TGCATTTTTT ACCTTTCCTC GAACAGCATA
    76321 TAATGCTTCC GTTTCAACCT TTCTTGCTGG CATTAGACCA GCCAAGGCCG AATTTCCTTC
    76381 ACAAATAATT AGCATACTGT CCTCACCATG CTTTTCACAG TCCTTAAACT TATCTGGTGC
    76441 AAGAACTTTT CTCTTCTTAT TCTCTCCGAC ACGCTTTTCA TGCTCTCTCA CTGCATCTCT
    76501 GGCCGCACGC GCCGCTTCTC TTGCTTTGCG CGCTTTAAGT GCCTTATCGC AAATGAGTTT
    76561 AACATCCTTT TCGCTCGTCA GAAACCAATC TTCCAACTTT GTCGCAAGAG TTTCTGTAAA
    76621 ACCACTCATG TCAATGCGTG TTACATTACT CTTTACCTGC GCATCATATG CAACATTTGA
    76681 TGCGGTTAGA TTGAATACGA GAAACATTCC TTCTTGAATA TCATCACCAG AAAAGTTTTC
    76741 GTCCTTCTGT TTGAGCCATT TTTTCTCACG GAAAAAGTCA TTAAACTTGC GTGTAATGGT
    76801 GTTCTTGATG TTAGTAATAT GTGGGCCTTT TTCTGTCAGG CCAGTGTTCA CATAAGGAAT
    76861 AACAGTTGAA TTATACCCAT CCGTGTAAGT GAGAACTAAG TCAAACTTTG GCTCTTTAAT
    76921 TACAAGACGA TTATTCAGCA ATTCTCCATC GCCAATGTAC TTATCAGCCA AATCCACAAG
    76981 TCCATTTTCC GAATGATAAA CAATGGGTTC GTCATCATCT ATATGAAACT CAATGGCTAG
    77041 GCCGGGGCAC AAACAAGCAA TAGTCTGACA CAAATCTTTT ACTTCATCAA CATTTATCTC
    77101 AACGTGAGTG AAGAATTGCG GGTCTGGCCA CCATGTAACA GAAGTTCCAT GTCTATTCTT
    77161 GTCAACTTCT GCCACACGCC GCTTGCTGAA CTCACCATCT ACAAAACTTA CATATTCCAT
    77221 CATTCCATCT CGATAGGTTT CTACGATAGA ATGAGAGCTT AAAAATGTTT GTAGTTTTGA
    77281 ACCGATACCG AAACTGCCGA GAGATGAACC CTCATACACG CCATCTTCTG AGAACTTACC
    77341 AGATGTATTC AATACGCTAA AAGCCGCTTC AAGAATGGTT TTGCCATCTT CTCGTACGGA
    77401 ATTAGGGATA AAACCCTGCC CCTCATCAAC CACTTTCACA AAATACTCGT GCGGAGCGTG
    77461 CCGCGAGACA ATGGTAATTT TGTTTCCGTG CCCCAGTCGA TGTTCATCCA CTGAGTTAGC
    77521 AAGTATTTCT ACGAGAAGCT GAGTAGAATA CTCGGTTGAG CCGCAATAGA CTTGTGGTCT
    77581 CAACCTTGTA AACTCTCTTG GACTTAGCGA TTGAATACTG TTCACATCGT AGGAACGGTT
    77641 ATTCGTCGCT TCCATGGCAC TCCCACTTCT TAAAAAAATC AGTCCACATG GCGTCAGTGG
    77701 TGTTGTCATA ACCTTCCATG AGGTTGAATA GTTCCTCATA GAACTCGTCA GGCATCGCAT
    77761 CTGGGTTCGC GCCGCAATAG TCAATTACAA TATCTGGCAG TGCATTAACA ATATTATCAA
    77821 CACGAGTACC GATGAAATCG CAATCCATAA CGCGTGCAAG CTCTTCCATT ACCTTACCAT
    77881 GCTCTTGAAA TTGCCGCATA ACGGCAATGA ATCTCTTAAT CCAGTTTTCT CCACTCATCA
    77941 TGTTAATTAT TTTCCTTTCT ATCAAGTTTC CTTGTTTAAA CAGAGATTGG TATTGTGAAC
    78001 CACGTCAATG CCGTAATATT CAAGGATGTC TCGGGTTTCC TTGCCGTCAT CTTCCACACG
    78061 CTCGCTCTGA TAAACAAGCT TCTTAATGCC AGCACCGCCC AGAGCCTTGG CGCAAGTGGG
    78121 ACAGCATAGC TCAGTCATAA AAGCCGTGCC GCCACGAGCC TCAGAGCCAC GAGCCTCAGT
    78181 TAGGCAAGAA ATCGGCGCGT GGGGCGAAAC GTCCATATCG GGAGACAGTG GATGCTGCCA
    78241 ATTGTAGCAA ATGTAATTAG TAGCGGGGTT AACAATAATA CAGAGCTTCT TCATAATAGT
    78301 TTTCTCTCCT TTGGTATTGT TTAGGTTTAT ATTATAGCAC ATTTTCATCA CCATGTCAAG
    78361 TTAAGGTTTT GTTAATTATT GTCCCATGGA ATTGCAAAAT AGGGATAGTA GATTTTTTCG
    78421 CAATTTTCAC ACATTACTTC TTTCTCAAAT AATGTGCCTT CGTCAGTTTG ATGTGGCGAG
    78481 ACGATAATCT TTTCTTCGCC ATTGGTAATT TCTTTGCCGC ACTTGTCGCA AAAAATCTTA
    78541 TACATAGATT TCCTCTATCT CCTCTCTTTG CGCGTCATAG AAGTTCCGAG TGTAGGGATT
    78601 GTAAAGCATG ATACAATCGT CGTCTATAAG GCGAATGATG TTCCAGCCAC CGTTGGCATC
    78661 GCATAATGCA TATCCAAGAA CCTTGCCCAT ACCAAGTATC GGACTGCGAA ATGGATATTC
    78721 GGCGGAAATA TCGATTAGTT TCTTTTCTCT TTCGCCCATG CTTTAGCCCT TCTCATATGG
    78781 GAAGTCATCG GTAACGCTGA CTGCGCATAC TTTAAAATCT TTTAGAATAG TTTCAATGAA
    78841 GCCAGCACAG TCATCTACAA CAACATTGCC GCGAATGGAC TTACGAGTTT CTTCGTCTGC
    78901 AAGGTCGTTG AGATCGTAAA TTGGAACTTT AAACTTGTAG CAACTTGCCT TGTATTCGAG
    78961 AGAGTTCTTG TTGGTCGTTA GAACGGCCAT GCGATTCTTG ATGGCATATT CCATTAGCCT
    79021 ACGTGTCTTT CCATTTCCTC GATTCCCTGT AAAAACCTTT ACCTTAGTCA TTGTTTTCGT
    79081 CCTCCTTGTT AGTTATAATT GTTATTTCCC TTGTTGATGA AAATATTATA GCATGAATTA
    79141 GGAAAAATGT CAAGTTAAGA TTTTATGACA TTTACTGTCA AAATCCCTTT TTCTTTATCA
    79201 AGATAGACAA ATTGATATTT ATTTTCTTCA TCATTTGTTT CACTTAAATC TTCCCACGCT
    79261 GTATAATAAA CAGTGTGCGG GCCATTTTCT TCATCATAGA AATCAAAAAA TACAATATCT
    79321 TGCCATTGAA GAAGACGGTC TACATACGGT TTTCTTTCTC CGTTTTCATC GTATGCAGAC
    79381 AGTTCGATGG CTATTTCTGT TTCTTTGTAA TATTTGTCTT GCGGGTTAAG CTTTTGATAA
    79441 CGAATGTCGT ATGGGATAGC TCTGATGATT TTATAATCTA AAATGTCGTT TTCGTTGAGC
    79501 CATAGTATTT CACAGCTCTC AAGCACCACA TCCAATGATT GGGACACAAC TATGCGCCTC
    79561 TTCTTTCTTT GTATTTTCGT TCTTCATTTT TACCAAGTTG TTGTAACAAG TACCACAAAG
    79621 ACACAGTTTA CCTGTGCCGA CATTTGTTTT CCATCCGCTT GGAGCCTCGC GATAAAGACC
    79681 ACCATCTCCG TAATAATAAG TTTCTTCAGG TTTTATCTCT CCGCAAACAT CGCAAATATA
    79741 AATCCACATT TTTTACGCAA AGTTCTTTCA ACTCCTTTCT AAAGGCATTA TAGCATAGAA
    79801 TAAGAAAAAA GTCAAGTAAA AAGTATGTTA ATCTTTCTAC TTGACTTAGG TTTTAATAAT
    79861 TCTTTAACAA TGTTGCGTTA ATTTGCACCC ATCCATTTCT CATCGGTTTA CCTTTTTCCA
    79921 TAAGATAATC AATAACCTCT TGTGAATTCA AGCAGTCTTC TAATTCTTCA AGTCTATTAC
    79981 CTGTCGCATA TAATCCAGAG TAAACACAAG TGTTTGCGCT TAATAGACCA GTTCGGATAC
    80041 CATTTTCATT CATCATAGTG GAAATGGCTA ATTTGTCTTT ATTCATATTA GCTAATCCTT
    80101 GTGTACGACC AATTTCAAAC CATTGCGTTC CTTTTTGCAA ATCGCGACTA AGTAGTCTGT
    80161 CTTTGTTAGA AAGCAAATAG GCATAGGTTT TAGGTGCTGT TAGTGCCAGT TCTTCTTCTG
    80221 ATTTCGGTGG AATAATAACA CGAAAAAATT GTCCAGTTGA TGCTTTATAG ATTGGGTAAA
    80281 CATAATTGTC CACTTTATCA GTATCTTCTT TTGAACGCAA AATAAAAATA TCATCAGCTA
    80341 ATGTGGCTAT TCCATTTTGT AAAGTTTCAA AAGGCAAGCC GATACGCTCA CGAGGGAGAT
    80401 TCCACGGGGA TGAAACGGTG CTTTTTGCAT GAGAGAGTCC TACAATGCAA GTATAAGTGG
    80461 AGAAAGTATT AAACATTTGC TCGTCTTTAA AATCTTCATA ATAGAACAGT AAATTGTTAT
    80521 TATCTATATA GCTCCGCATG GCTTTTCCGC TGGCTGACTT TACAAAACCG TTAGGCGTAA
    80581 TGTAGAGCAA AACGCCGCTT GGCTTTAGCA TTTTCAAGCC CAGCTCGTAA AACCCCTGAT
    80641 ACAAATCAAA CATCCCTTGG CAAAAGAAAT AGTTTTCTCT TAGATAGTCC CTAACCCACG
    80701 GTTTTAAATT ATGTATTCTT ACATAGGGTG GGTTGCCAAT GACAAAATCG AACTTATTAA
    80761 ACCACTCTTT TGCTTCAAAA GCGTCATCGT TCAAGAGGTT AGCGGCGGGA ATAAGTCCCG
    80821 CCACCTTCTC TATCATTTTT TCATCAATGT CGCAAGCAAA GATATGGTTA GCGGGTATCC
    80881 CGCGTTTAAG CAGTTCCTTA ATGAAACCAC CGTCGCCACA TGAATTGTCG CAAAAAAGGC
    80941 AATTTTGTTT TTGTTTTTCC GTAAGAGAAA GAATGTCTAC CATATGAGAA ATGATATGCG
    81001 CGGGTGTCAT TACCTGCCCC AATTCTTTGA CTTTATTCAT TGATTAAATC ACTCCCACAA
    81061 AGTTAGAAAT GCCTTCATTT AAACTGTTTT CAACTAAATC AATTTTCTTG TCTGCATATT
    81121 GACCGCTATA ATTGTTATAA TCAATATCGA CATAATACGC TCCCACTTTT AGATTTTGCC
    81181 AAAAAGGATG CGCATTAGCA TAATGGATGA AAGAATTATA ATTCTCCATT GATTTTAAAG
    81241 TTGGTATATC CTTTTTTAGC GGGTCTGGTG TGCGAATAAT TGTTGGAATG AAAATAATTT
    81301 GATACACAGG GATGTGTGCG TCAATTAGCA GACTGCTTTC CCCTCGCATA TTTTCAATAA
    81361 AATTATTTGC ATTTTTGTTA TAGCTTGATC GTATTCCCTT AAAAAAGGAT AGCTCCACGT
    81421 AGATTCATAA ACTCATCATG AACGGCAATA TCGACACGCT TACTTCCATA AGGGCCATAT
    81481 ACACGTTCTT CTTTCATAAA GCCAGTGGTT AAAGAATTCA CAAAGAAAGT TGTCTCACTT
    81541 TCTATTTGCT TTGCTATGGC GTTATGAAAT GGCATAATGA TTTTATTACT ACGAGTAGGT
    81601 TGATGAAGTT CTTTGTTTTC ATCAATCATT TTAAATTGCT CCGCAAAGAT TTGCGGGTAG
    81661 TTATAGCTCA TTTAAGATTT CCTTTCTATT TTTACCTCGG CGGAATAATC TTATCACACA
    81721 GACGCGGCAC TGGCCCACGC TCGCTCTTAA CAAGTTTAAC CGCGCCAAAC AGCTTATCTC
    81781 CTTCAAGAGA CTCAATCATA TGGTTCATAC CGCTATGCTT TGCGCCTTGA CGGAAGTCAA
    81841 CTTGTGCCAT ATCGCCGCAG AAAATGATTT CACTATCCTC TTCAATGCGG CTCATGAGTA
    81901 GAGTGATATG CTTGGCGGTG AGATTTTCGC TTTCATCAGC GAGAACAATA GATGACTTGA
    81961 TTGACAATCC TCGAATATGA GAGATTGGAA AAATCTCAAT GGTTCCGTCT TCAAGAAGCT
    82021 GGTCAAGCAT ATCTGTTCCG CCTACATGAC TTGCCATACA CATCCCCCAG ATTTTGCATT
    82081 TTTCTTGCAT TGTGCCGGGG AGATAACCAA TGTCATTAGT AGAGCTGACA ATGATGTTAT
    82141 TGCGGACAAA AATGATTTTC TGATAGTTTC CCTTAGCTAC TTGCTCAAGA GCATAAGTCA
    82201 GCGCCATAAG TGTTTTGCCC CCGCCCCATG CGGAAACAAG AGCCTTAACT TTAATGTCTT
    82261 GATTTTGAAG CAGGTTAAAT GCCATTTTTT GTTCCAGATT GCGCGGTTTC AGTATTTCTT
    82321 GTGTATAAGG ATTTTTCATA TCCTTATACT TCAGTGGATG ATACCTTTGT CCGTCCCAGC
    82381 GCAGAACATC TTTTAGCTCG TCATTTTCGT GAATCTTACA ATATTCATTT ATAATTGCAT
    82441 TAAGTGTATT CACTTCTGGT TTGCTATAAA GATCGGCCAT TTGCTGCTCC GTAGGATAGA
    82501 AATCGCGCCA GCCACTCCAA GGCTCTTTCT TAGCTTCGTC TTGTGAAACA TATTCCACCA
    82561 GCATATGACC TGTTCTCTTT GCAAAAAGAT AGAGCAGACT GTCCGCAGTG TGGAACTTTA
    82621 CAATATTACC TTCAAGGTCA AGACAAATAG CTTCCGCAAG GATGTGGCCA TCATTATTGT
    82681 CTGGAAGATC GTACTTTTTG CGCATTTTCT CGATTTGCTT TTGTACAATA CCACCAGTCT
    82741 TAAAAGGAAA GTTTTCTTCC ATAAAATTGC GGACAACTTT TCTTGCTCTT GCTTTAATGT
    82801 CTTCTGACTT ATTGGAAGAG TTCTTAATAT CTTCCAGTTC GCGGAATACC AAATGCGGGA
    82861 TGTAAATGTT TTCTACTTCT CGAATATCTT GCGCCAGTAG CGCTGAGGTA TCATAAACAT
    82921 TATACACAGG TATCACCTAC CTTATAGTAT TTCATCAATT AGTCCGTATT GCTTCATCTG
    82981 GTCGGCAGTC ATGTAAAACT CTTTGTCCTT AATCTTCTTC CACACTGCAC GCGTAAAGTT
    83041 CGTATTTTCA AAGAAATATT GTTCAATGCG TTTGTCAATA TCTTGCAGGA ATTGCATGGT
    83101 GTCCTTCGCC TGTCCTGCTG TACTCTGGCC GAGAACAACG TCTCCACTGT GGATGAGGCC
    83161 GATTGAGAAC TTGTGCGCGT ACTTGTGAAC ATTGGGGTTC TTATTACCTG CTGCAAGAAT
    83221 AATAGCACCC ATAGACATGG CATAAGAATA GACGTGGATG TTTAGCGGCT TCTTGTAATT
    83281 GTCGATGAGA TTGAGAACTA CAAGACCAGC CATGGTAGAG CCACCGCAAG TATTAAGGAT
    83341 AAGGGTGACA GGTTCGTTGC TATCATCTTC TTCAAATTGC CGCAATGGCA GAATAAGGTA
    83401 TTCCAAAATG TCTTCATCGA CAAGACGATT AAACACAATG GTGCGATGTT TGAGATTCTC
    83461 AAAATACTGA TAACGAACTA CTGGGTCTAC TACGTACATT GACTGTTCAA GATTTTCTTC
    83521 CATAATTTAT CTCCTTTAAC ATTCTTTGAG TAATCTATCG AAAGTGCAAT CGCGCACGTC
    83581 GATGGTTTTA TCCACGCCAA GAAATACGGC GTTACGCACA TCTATGTGCC CATCTTCCAT
    83641 TAGAGCGAGG GACGATGCGG AAATGCGTAC AGGCTGACGA TAGAAGTTAG AATAATGGTC
    83701 GCGTAGAGCG TCTTTGAAAT CATCAGAAAT GTCTTTGACG GCGAGAATGG GAACAATGGT
    83761 ATTGTCCTTA TCGAATACAC CACAACAAAT ACCGATGGGA CGCTGTTTAT AACAATCTTC
    83821 CGTGATGGGG GTAAGCGCGC TGTCTCCCTT ACAGTAAGAT AAGAAATAAT CGCCTTCTAT
    83881 GCGCTTATCG ATTTTCTGCT CCATCCAATA TTGATGCGTA GGTAATTCGC TTTCTGGAAC
    83941 AGGGTCGGAT GGAGAAGACG GAATGATATC GTAAATAAAC ATTCCCACTT CTGAATCGAT
    84001 ATGACGCTCA ATTTTGCAAG TGTCATATGG GTTCGGACCG CAAGTACCGA ACTGATATGT
    84061 AGATGACTTA CGATAAGCAA CTACACCTTC ACCTTTTTCG GCGTAAATAC CTGCAAGCGC
    84121 GACATCAAAC TTGTCATCCA TTTCATGATA TTCCACCGCG ATGACAAGAG GATTGTTAAT
    84181 GCGCTTAACC ACTTTTTCAA TGTATTTGTG ACGCTCTATC ATGGGGGTGT CCATTAGATT
    84241 CTCCCCTTCA TAGCACAGAA CATCAAATAC CCGCCATTGA ATGGGATTAT CGGCTTGTTT
    84301 TGCACGAGCT TTTGTCCATA GAGAGCGCAT AATCGCGGCT ACGTCCTTTT CGTGTTTCTT
    84361 AGGCTGGTAT AGTTCGCCGA TGATGACTGT GGTTTTGTCG AATGCGCGTT CTACATCATC
    84421 CCACCATAGA ACTTTTTGAT GAACTTCGCT AAAAGTGCCC GTCTTGCGCG AAATATTACG
    84481 AAGTTGAAGC GCACTTTTAC CATCTTGATT GATTACACCG CGAGACAGAA CGCCATCATA
    84541 CTTACGGCTG TATAGGTATT CGCCAGAAGC CTTCATTTTC TCAATCTTGG CGCGATATTG
    84601 AAGGCTGGTC ATAACCTTTG AAGGCATGAA ATACTTCATC GGAACCCCCG ACATATAATC
    84661 AATCATGGAT AATGTCCTCC ACTACTTTAA ATGCACTTTG AGTAAGGTCA TATAGTCCGC
    84721 CGCGATTCTC AATGACGTAA TCGAAAAAAG GATAGTCATC GAGCGCAGTT TCACTTTCGT
    84781 GGGCAAGCTG TTCTGGTGTC ATGAGCGGGT TATAATAATG TGAACCATCT GGGTTATAAC
    84841 GCTCTACGCG AACGGTATAT GCTTCATCTG GCGTAAAACA TTCCAGCTCA TTGACAAAAC
    84901 GCACATCATC AATGATGATA TAGTCAAACT CGCTTTCAAT GGCACGAACG AGGTTAGAAG
    84961 CGGTGTCCAC CCAAAAATTA GGATGCTTTG CGCGAATGAG ATTTGTGCCT ACACGCTGAA
    85021 GAAGCTCGCG GCCTCGCTTA TCCTTTTCTC CATTCCAATG AAAATACTTT TGAAGGATGA
    85081 ACTTGAGATA GTCGGCATAA GCGACGCGCA TGACTGTTTT ATTGTGGAGA TTGAATACCT
    85141 CTTCCAGTGC GTCCGCAAAT GCGCCCTTCC CGTTGGCCGA CTTGCCAGTA ATAAGAAATA
    85201 CTTTCTTAGT CATTATAATA TCCTCTTTCC AGTTTTAGGA TTTCATAGGA AAAATCCGCG
    85261 AAATCGCGTT CTTCATCCGT TTCAAGGGAC TTGCGCAGTT CCATGAGTGC TTCTGCGGCC
    85321 TTTTTCGGGT CATAGTTAGC CTTTTCAACT GCCATGTCTA CCATGAAATT GATGTAGTTC
    85381 TTTGTGTGGA CAGAAAGTCC GCCAAACATT TCATCCATGT TTATTCCTCT CCTTTTTGCA
    85441 TTTTCTTTAG CCCATCAATG ACAGCTTGCA CTTGCTGAGG CGTTTCAAGT GTTACACGAA
    85501 CGGTTGGCCG TACTTCTTGT GCTTCAAACT TCTCTGGCAA AGCAAAAATA TAATAACGAG
    85561 GTTCGCCGAT TTCGCCTCGG ATGTAGCCGC AAATGTCCTT TAGAGTGGTA ATGGATGTGA
    85621 TAACGTAAGT TCGCACCCTG CCGTCGTCAG ACACATTTTG CTTAAACTTG CCGGGCATGA
    85681 GCGTGTGCAG AAAATCACGA TAGGTTTCAA AATCTACTTC ATATCGATCA TCAAACATTG
    85741 TTTTTATCTC CTTTCATGGG ATGTTCTCCC TTATTGTTTA TTTATTATAG CATGGGTGAA
    85801 GTAAAATGTC AAGTTAAGAT TGTGTTAAGT CAATGGACTA TAAACAGATA TTCGGTTGTG
    85861 TGAATATCAC GAGAAGAAAG ATTACGGCAT CCTCGAAAAG TGGGATATTC TTCAGAAAGT
    85921 ATGGATACGT TGCCATATGC AGAAAGAAGA CTGAGCATCT GTTCGTAAGA AATGAAACCC
    85981 TCATTGTTAT AAGAAACAAC AATACGGTCA TTCGCTTGGA TATTGTTCAG TGTCTTCTGC
    86041 ATTGCAGTCC AAGCTTTTTG TTTTTTATTA AAATCACTTC TGTTCCAGTC GGCAGGTATT
    86101 CCATTAACTT TACTTGTATC TTTTGGCCAT ACTCCATTAG CGATAAGATT AAGCATGAAA
    86161 TAATTGCTAC CGTAAGGATG TTGATTGTAT GGTGGGTCAA GATAGGCAAC GTCGCATTTG
    86221 ATGATGGGTA TTGATGTTGC ATCCTGTTGT AATATTTCTG TCTCGCAATA ATGAGATGAA
    86281 AATATTGGTC GCAATTCTAT TGGTTGATAA TGCGAGAGTA GTCTTCAAGA TCATTTGCGA
    86341 TTACTTTTTT TGCGCCATTC TCTTTGAATA GGCGCGAAAC TACGCCCGAG CCAGAAAATA
    86401 GGTCAAGGCA AACTTTGTTT TTTGGCTCTG TGGCCTGCCA AATTAGGGGA AGTAACTTGC
    86461 GTTTATTCCC CAGATAGGTA ATAATTTGCT CGTTTAAGTA CGACATTTTG TTCTCTCCTT
    86521 TTAAATATAT TATACCACAT CCCACCTCAT TTGTCAAGTA AAATCAAAGT TAATTTTCAC
    86581 AAATATTCCC ATACCATTTT GCTACATTAA AATGGGAAAC ATACACGTCT AACGTGTGAG
    86641 GAGGTGTAAA CAATGATTAC TCTTAACATC AGCAACAATA AAGACAACTC AACCGTTCGC
    86701 TCTTTTCTTG GTCTTTCTCG CGATACAAAA CCCATAAGGT GGTTCCAAGA TAAGGCAATT
    86761 CCCAACGGCA GTTTCTTTTA TGAAATCGAC ACGGCGCGCA ACTATATGTA CAGCGCAGAT
    86821 GATGAAACAT GGTATTATCA ACCGTCCAAC GGTGGTGGCG GCGGAGATGG TGTTGTAATT
    86881 GATAGCATTA CTCTTGATGA TAATAACCAT ATGATTATTT CTTATTCTAA TGGCACGACT
    86941 CAAGACGCTG GCGAAGTTAC TATAAATCAC GTTCCTACAA CTTCTCTTTA TGTGCCCGAA
    87001 GGCGATAGCT TTGTCTTGGA CGCTGGGGAT GCGATGTCTG AATGAGATTA AGACAGAACA
    87061 GAAAAAAAGT GGAGAGACAA ATGAGCGATC CATCACTTCC GCATATTTAT ATGTGGACTC
    87121 CCGGCATTTA TGATGGTAGT CGTCATTTTG TATTCTTTGA TTCTCTTAAA GATGAAGAAT
    87181 TAAAGATTTT CCACAATCAA TGGATACACG CGTATAACTA TTTTGCTACG CCACTTGGCC
    87241 GAAATCCTTT TGCCAGAAAT AGAACCATGC AAAAGCTGGA AAACTCTCTC GACTTTCTCT
    87301 ATAACGCTAT GCTTATAGAA CGGAACAAAG AAATGGCCTA TGTTAATTCC TTTCTTTCTC
    87361 GCAATGGAAT GTCAACCGTC AGCACTCCGA CTACCATAAA TGGCTGGGCG GAGTTTTTCA
    87421 ACGCCATTCA AGAAGCAAAA ACTGGCACTG GCGATTTTCT TGACAAACTA CAAGAAGAAA
    87481 AAACACGCAT AGAAAACAAT CGTGAGTATA TGAAGAAAGT GGAAGCCAAT AGCAGTTCTA
    87541 TGACAAAACA AGAGTATGAA CGTGCTAAGC GTGGCTATAA CCATGGTAAA AACAGTGAAT
    87601 TAGCTCGTGC GACCGAACGC CGCATAAATA CCATAATCAC AGGAACCATG AATAAGGGTA
    87661 ATTTCGCTAC GGAAGTGTGC GAATATATTT CTAAAAGGTA TTCAAAGGAG TTGTGGGATT
    87721 ATATTTACAG CGGCAAAGAC ATACGCCCAG TGCTGGCGGG CATTCAGGTT ATGGTTGACC
    87781 AGTTAATCTA TGTACAACTT AACAAAACTT TAACAGGAAA AAATGGTATA TTTAGTGATA
    87841 AAGCTACGAA AGCGGAGCGC ATGGACACTA TTGGCAGGTT AATACAAGAG AATCCATTAG
    87901 GTGCGCAGTT AGATGCTCTT ATGGCGAGTC AAGATAAAAT AAACAGACTC GAAACGGCCG
    87961 TTAGGTCTTC AATGGGGATG AAAGAAAATC AAAATAAAAA GCAAAACAAA AAGAAGTTAG
    88021 CCTCGGTTGC CTCCCTCATT GAAAAAGCGG AAGCAACACG TCAAGGACGG GAGCGCACAC
    88081 CCACTCTTGA TAAATTACCT CTTCCGACGA ATAATTTTTG CGAAATTAAG ATACAAAAAG
    88141 GTCAAATGAG CGAAATTGAA ACCGCTGTAA ACGGTATCAT TATAACTGCA TTAGATAAAG
    88201 GCGTTAATGC CCATGCGTCC TACGGTTCTG GACGAAATGC TTTCCAAGCA ACAGACGTTA
    88261 TGGAACTGAT GTTGATTACA AAAAATAGTG CAGTAAACGA ATACGCAAAA TCTATGATGG
    88321 ATGACTTAAA CAGATTAAAT GAAATGGCGG CTAAAAAGTT CCAAAACGTC GGCGCAAATG
    88381 GCCGCACCAA AGAAAATGCA CGCGAAATGA CAAAAATGTA CGAAGATTAT TATGCAGAAT
    88441 TACTAAGAAA GTTGGAAAAA TATCAAGAGT TTTATGATGA TGCTGCTGAA TTGTTTCATA
    88501 TTGAGACGTC TAATAAAGAT TATGAAGCCA TGGGGTTGTA TGGGACAAAT GAGTTCAAAG
    88561 GAGCCACACT TGGCTCTGGC GCGGAAGATG TGGCAGCGCG TATTCTTATG ATGACAGAAG
    88621 GTAGTGAAGC AATAGCAAAA TATCAACAAA CGGGCGGTCT GTCGGCTTTT GATGTGAATT
    88681 GGCTTTCTAA CGCCATTCTA AATAGTGGTG AACATATGGT TGCAAGGCGA ATGAGAGGTG
    88741 CAGTAATAAA TTATCTTCAA ATGTTCGCAG CTTTTCTCAT GTTTGATGAT TTTGGAGTAA
    88801 TGGCAAAAAA TTACATCGAT GCAATGGCGC ATAATGCACA AAGTTCTCTA ACTGACGACA
    88861 AAGGTATACA CACAATTCAT TTGTACAAAC TACAAACCTT TTATATGCCA TCTTCGTATA
    88921 TTTTAGAGCA AGTTTACACT CACATGAAAA AGTCTTTACA GAATATTTTC CAAGAGGTAA
    88981 ACGATGTAGG GCATGGAGTA AAAGTGTCAA TCACTGGTAA TAACTATGAG TATGAAAGAC
    89041 CAAAAGTAGA CAGAGCAAAG GACGAAAATG GAAAACCTGT TGGCCCACTA CTCAATCCGC
    89101 GAGAGGCCGC ACTGACAGAA GAAAGATGGG AACAAGAGGG CGAAAAAGCA ATGAAGAATA
    89161 CAAAAGTAGA AATGACATTT ATGGGCAGTT TTTTAGACTT TATTAACGAA TTCATAAACC
    89221 CCGCTAATTC CAAATAATTT TTAACGGAGG GATGCACTAT GTGTAAATGG CTTACTTCCC
    89281 TTGGGGAATT CGGGAAAAAA CTATTAGCTT GGAGAGACGC AAAACGAGAC AGAGAAAAAA
    89341 AGGTGGATGA TTTTTTTGCC CCAAATGGCG GCTTTGAAAG GGCCATAAAG GAAATTAACA
    89401 CAAACGTAGA AAACCGCATC GGCGATGTCG GCAAAGAAAT GAAGAAAGAC ATGACTGTGA
    89461 TGAAAGAACG ACTGGATACT ATGGAAAGTA AAATACAAAA TGTGGAAGAC AGGATTGTGG
    89521 TGGTAGACGC GCGAGTAGAA TCAGTGCAGG AAGGGCTGAA AACGGAATTA TTTGAAAGTC
    89581 TACATCAACT GTGGCGCGAA TGCTGTCTTG TACAACATTT TGCAACACTT GACCAGAAAG
    89641 AACGTGCTGA TAAGATTTAC AATGCTTATC ATGATTTCAA TGGTAATGGG CAAGGCACGC
    89701 GGATTTACAA GGAAATTGTT GCTCTGCCTA CGCATGATAG TGTGTGATTG GATTAAGGAG
    89761 ATGAATTGAG ATGTTAAATT GTTTACTTAA TAACCTTCAA CTCATGGGAA TACTCATTGC
    89821 GATGTATGTT GGCGCTTTGG GCGCAAATAC GCTTCTGGGG ATTTATAGCA ATTTAGCTCA
    89881 GGCGAAAGAG CAATTTTCCA AAGAGAAACT TATTCAAGGT TTGATTAAAG GCGTTATCGT
    89941 GCTCATCGGC AGTCTGGCAA TTACAGTTAT TATATCGCTA CTGCCTGACA CGTTGACCGC
    90001 TCTCGGTATT ACCATTGAAG ATGGGATGCT CGAAGGCATT AGCATGGTAG CTGTCGCGGG
    90061 AGTTATGGTA ACTACCATTT TGAGGTATCT CAAAGACGCT ATGAGTAAGT TCTACGCAAT
    90121 TCTTTACGGT GAGAAAAAAG AGGATAAAAT TGAAGGCTAA AAAATAAGTG GCGAGATGGA
    90181 GTTTTTGTGC TCTATCTCGC CTTTTTTTAT TTAATCATTA TGTCAACCGT CTTGACATTC
    90241 TTCAAAACTC GTCTCAATAA TATGATTTTC CTCATCGGCA ATTGAGGATG GGCATATTAG
    90301 CCGTAGTTCC ATAATAGGCT CATATGGCCC TTGATAATAG TCAATGAGAT GTTTTACGCA
    90361 GTCGGCCATA TCATTCCCGT CAACCATGCC TCGATAAGTG GTTGTGGGGG CATCGTTCTC
    90421 ATTGGCGACG GCAGACTGAT CTACCGTAAT AATATATTTT AGAATCATAA TTACTTACCT
    90481 TCTTTCTCAA AATTAAGTTC GGCAGAATCG AACCCATCGG TGTCAAACAT TTTACACAGC
    90541 GCAGTATAAC AATCAGCATA AGTGGCCGCA TCGAGAGAAC CGCTATGCGT TTCATCGCCA
    90601 AGGCGCACTT CGTAATTACA CTTCATCCTG TCTATCACCA CACTTCCCAC CATGAATCGT
    90661 GAATTTTGCG GTTGTAAGAT GTAGAGCTGG GTGTAGGGTC GAAATCTTCA TATTCTTCTT
    90721 CGTCGAGTGC GTCGAGAATA GCGTTTGCGA GCTCACGCAG CTGTGTGCGC ATACGCGCGT
    90781 TAGAGATGTC TTTTGCAATG CCTTTGCCCT CTGTCGCGCC ATTGCACTGC CAATACTTAA
    90841 CTTTGTCGAA GTTGTCTGAG AGGGAAAATG ATGTGTAATC TGGATAGCCC CAGAGATTAG
    90901 CACATTTGTC CTTCATCACG CGCTTGTGAT GGCGGTCTTT AAGATAACCT TCTACGCGTC
    90961 TGCCGTTTTG ATACATGATT TTAGTCCCCC TTTCTAAAAC AAACACATTT AACTTGGTCT
    91021 ACAATTTTTT CAGATATTGG CCAGTTAAAC CTTTTACAGA GATATACTCC ATCTGAAAAA
    91081 GTCATCCACT TACAATTTTT ACAACTTTCC TCAATCAATG GACTTCCCTT CCTTCTCTTG
    91141 CTGTTTTACG CGATTTTTAA TAATATTCGC AATATCTGGC GTGGCAATGT TACGAGCTGC
    91201 ATTATAGTCA GCATTTGCGA TGTGTCCACA TTCGAGACAC TCGAAATCGG CTTGAGTAGA
    91261 CCGGTTGCGT TTGTTAATGT AGCCGCAAAT TGGGCACATT TGAGATGTAT AGTGCGGGTC
    91321 AATTTTAATA ACTTTTATAC CTTTTCCTTC GGCTTTATAT GTGATTTTTT GTTGTAGGTC
    91381 ATAATATGTC CAGTTGCCGA GGAAGTTTTG ACGAGATGCT TTGATACCAG AGAGGTCTTC
    91441 CATTTGGATG ACACCACACT TATTTTTTAT GGCAGTTTCG ACGATGTATT TGCTCCACTG
    91501 GTGGTTGATG TCCATGGATA GGTTATGCGA CCTATGGGAG CACTTCTCAT AAACATCCAC
    91561 TTTTTTCTTT CTACCATGCC CACTATTTCC GTCACATCGC CACTGGCATT GATGCTTTGA
    91621 TATGGATAAC ATCTTGTCAA GGCGGATTTT TTGGCCAAGG ATGCGATTAT CATCAATTAC
    91681 TTCATACTTC TTGTCGTTAA AATTAAACGC CATGACTGCG GGGAGTTTCA TTCCAAGGTC
    91741 TATCCCCATG ATGCGGCTAT CGTCGAGTTC TGGCGCTTCT GGCTCAAAGC CATAACAAAG
    91801 ATAGAGCCAT ACCTTGGGTT TATCTTTTTT GCCTTTCTTT TCTTTACCAG CAGCTTCATA
    91861 AATGAGTTGA GAACCACAAA TGCGATATTC TCCGCTGAGG CAGCGATCAA GGATTGCAGT
    91921 TTGCGTTTTA TCATTCATTT TTAAAACCAT ATCGATACGA CCAGATGGAA GATTGAGCGT
    91981 AGCTTTGGCT TTACTGTTGA GCAGCGAGAG TGTTGCTACA TAATCGTCTT TGTCTCCATC
    92041 AATGTGGTGC AGAGTAATCC CTTTGGCATA AACATCAATC GGCTGGCCAG CATCCATAGA
    92101 CGGAACAGAA ACTTTCCCAG CCATGATGTC TTTTTTATGT GTATCGTATT TTGATAGTGC
    92161 GTTACGAATA GTCGCATTAA AATTATTAGA CGACGTGTGT CCCATTTCAT TTTTAAGTCT
    92221 ATCGTAGATA TATCCATCAA CGGTTTTATA AGGCGGATAA ACGTCAATTA CTTTCGGCCA
    92281 TTTGCCATAT TCATCATAAT AAGACATTGA ATATTGTACC CATTCATGAT AAATTGCGAT
    92341 TGCGCGATTT TTTATTTGAC GGCTTTCTTT TCTTAGGTTA AAAAGTATAT TTCCAAAATC
    92401 TTCCCAGTCT ATATTAAGCG GCTTTATGAT TTGATATTTC ATTACTTTGT TCATTTTTAT
    92461 TTTCCTTTTC TTTTTGCTCT TTTTCATTTT GTCTCTCACT CCGCTTATAT GCCTTGTCTC
    92521 ATTCCATACC TCTCATTCCA CATATGCGTG TGAGATGCGA CTTCTCGCCG AGTTTGCGTG
    92581 TCTGGTTAGC CAGCCTCTCA TTCCACATAT GCGTGTGAGA TGCGACTGTC GAGAGTAAAG
    92641 GAAGGATTAG CGTGCCCGAC TCTCATTCCA CATATGCGTG TGAGATGCGA CAATCTGCAA
    92701 AAAGAGATTA TCATTGCAGA CAGTGCCCTC TCATTCCACA TATGCGTGTG AGATGCGACT
    92761 TTGCTCAAAA TTGCCATCTG TGCAGTAATT GCCTCTCATT CCACATATGC GTGTGAGATG
    92821 CGACGGCAGA AATTGTGCAA ACCCCACAAT GCCGCCATTC AGTTTTTGTC GCATTTGTTC
    92881 ACACGTTCGT AGTAAAATGG CATCCTCGCC ACTTATGGGA TGCGTTTTTT GGTGCGAACC
    92941 CATCAGCATT TCTATGTACA CTTACGGTTC GCACCCAGTT CGCAACGCGA ACCTTGGCTC
    93001 TGCCAGAGTG CTACACCAGC GCATAAATAC GTCTTACGGT AGCTATTCTC GGCCTTGGGG
    93061 CGACAGGACG CCCCAACTGC TTGTTTCAGC AGTCTTTGAA TATTTTCTTA GAGCACAGGA
    93121 GGTGACAACC CTCTATAATG CTTCATTTTG TTCATCCTTT CTTACTTGTG CGTCACGCAC
    93181 TTCTCCATGA TGTAATTCGT CTTGTCCTTC TCATACAGAC CCCTTGCGAC CCCCAAAAAT
    93241 CTTTCCACAA TTTCACCGTA GTCATCATTC TTATAATTCA GCAGCCACTC TATCGTGCCC
    93301 TCATCCATTT TCTTCGTTGC CGCCTTAATT GCAGGCGAAC CGAACGCACA ATAACTGCTC
    93361 CATCCTTGTA CAATGGTTCC AAGATGCAGT ATGTTCAGCA TTTCCGTATC CCACATAGCG
    93421 TTGTAGCTGA TATTCCAATC GACCTGCCGC GTCAATCTCA ATTCTCCATG CAGTATCCGT
    93481 CCATCATTTT TCGCAGCCAC TATATTGCCA ATGCCGATGT CATAAATCTC ATAGTCCCCA
    93541 TACAAGCTCC AAGTCATCGC TTCTGCCGCA CCGAGATTCG CGAGTGTTTC GTTGGTCTTG
    93601 CTAACTTCTT CGTGCCACTT GTGGTCTTTT TCTGTATAAG CTCTCACAGG ACAATCACCA
    93661 TAATAGACTT TTACAAGATC AACATTACGA TAAAAGCACC AAGGACTAAT TCCACGGATT
    93721 TCTTCTGCGG TCTTTCTCAT GACTTTTTCT CCTTAGCCTT AACCCATCAC GACGAACAGC
    93781 ATCGCCAGAA ATGTAGCAAC GAATAGAATG AAAAGAGGAA ACAAAAAGCA GTTCGCAAGG
    93841 CTTTCGTATT CACCGTGGTT TCGCTTATAA CTTTTGTAGC TATCTACAAA CATAGCAACC
    93901 GCAACAGCCA CTAAAATAAC GACACTGATA ATTTTTAGGA TTAGCATCAA CATTTTCATT
    93961 CTCCTTCCCT CTCACTTACA AATATATTAT ACCATAGCCA GTAAAAAAAG TCAAGTTAAG
    94021 AGTTTGTTAA ATGCCCATCT TACTCAGTCC AACAAGTAGC ATGGTTGCGC AAATTAGACT
    94081 GTAAATTAAG TCAACCCAGC AAACAGAGTC TTTTCGTTCT TTTTCTTTAT CTTCCACTAT
    94141 AGAACGAAAC ACGTTAGTAA ACATTGATGT GTACCATACG GCGCACAGTG CAAAGATTGA
    94201 ACGAATGACA ATGTCTTTCA TCATTTTTTA TCCCTTTTCT TCTCTCTCAC TTACAAATAT
    94261 ATTATATCAC AGGCCAAGAA AAAAGTCAAG TTAAGATTTA GTAAACTTTG CATCCTTAAA
    94321 CTCTTCCAAC GTCAGTCCCA GCAGCCCCGC CATGTACTTC TGTGCATGAA ATCTGCTGCC
    94381 CCAACTTGCA GGAAAACCCA CTATTTTATG GTGCTTATCT TTATATTCCA CACCATAGAT
    94441 GTGTTTTTCA GAATCGAGCA AAGTGATTTT ATAAGGATTG ACCATCTTTT ATCTCCATTC
    94501 TTGCGCCACA TTTGGGGCAA TATTTATAAG TAAGTTTTTC CCAACTGCCT TCCGTATGAA
    94561 TGATGTTACC ACATACAGAA CAATTCCATT CATCTCCGCC GTCATGGTTC CACTTGCCAT
    94621 AATTGACAGC TATGGTACAC TCGGGTGGGG CACCAAATAT AAGGCCAAGA ACGCTATTGC
    94681 GATCTATCCA ATAAGTATCG GTGCATCCGC TTCCTTCTCG TACCATGTAA TAGCGAAGGC
    94741 ATCCTATTAT GTTAGCTAAA TCGTGGGCAT TGATAAAAAC ATTATTATCC ATTTTAATCC
    94801 TCCATTAACG CGCCACAATA TGGGCAATAA ATATAATTGC AAGAAAACGT AAATCCGTCA
    94861 ATCGGCATTA CAACCGCCTC ACATTCACTG CATTGCCATG TGTCGCAAAG ATTTCCTCGT
    94921 TTATTTAGCG GTCGCCACCT TGCAAAGATA TTCTTCTTTT CTTCGTTATA GTGTCCCATC
    94981 AATGTGCCCC TCGCTTGCCA ATTTTTTCCT GCCAGAAGTT TTCACGGAGA TCGTTTATGC
    95041 GCTCTTCAAA GTCATCGATT ATAGCTGCAC ATTCTTTGCA ACAATCATAT CTATCAGTTA
    95101 ACATTTGTGT ATCGTCCAAA TATGTCATAC GAAATGAAAC ATGGCGAACC AGTGGTTTAT
    95161 ATGTAATTTC CTGTTCACAA ATATCACAGA ATGTCTTAGT CATTATTATT CTTCCTTTCC
    95221 TTAACTTCAT CTTTATTATA TCACAGACTA CTAACAAAGT CAAGTTAAGA CTTTGTTATC
    95281 TTCACTCGCA CTGGCTTGTC CTCACTTTTT TCAACTAATC CTGCTGAATA TAGTGGTGCA
    95341 AAACATCCGC TACAAGTTTG GCGCGAAAGC CCTGTAAGTT CGGATAGCTC TTGCGCGGAA
    95401 TAGAAACGAT CTGGATTAGC ACTAAGAGCA CCCATTACGG TTTGCTGAAC GGTTGTAAGA
    95461 GACGGAGTGT CTTTTTCTGT AGTACAAATA TCCTTCTCAG AAAAATTATT CGCCCTTTCC
    95521 AGTCCAGCAT TATAGTATTC TTCATCCAAT TCAAACGATA TGGCATTCCT TTCGCATTGT
    95581 AAGGCTGCGT AAGCAGTAGA AAAACTTCCA CCGAACGGGT CAAGAACAGT CTGCCCCTTC
    95641 TTTGTGCTAT TTTCTATGAG CAAACGAAGT AGGTCTACGG GCTTTTCGGT CGGATGGATT
    95701 TTATTCCTCA CATTGTCAAA ATGCAAAACA GTTTTACTCC CGCAGAAGTT GATAGGCTTG
    95761 GCCTGTCCTT TGCGAGCAAA AATGATGTAT TCGCACGATT TCATGTACCA ACGATTGGGC
    95821 GTGGCATTAT TCTTCTCCCA AATAAGTAAG TTGTGCAACG CAAAGCCAGC CTTTTCCATT
    95881 TCTTCCATGT AATGTTGGAG ATTGAGAAAA TTAGTCATTA CATAGATGTG TGTGTCTGGT
    95941 TTTAGGACGC GATAACATTC GCCTATCCAT TGAGATATGT CAAGATCGTT TTCGGCAAAA
    96001 ATCTTGCCGT CATTTTTTGA AAGCATTCCA GACGGTCTAT TTGCATCACT TGATGAATAG
    96061 ACACCGCCGT GTCCACCAGA AATAGTAGGA TACGGCGGGT CAGTAATGAT GCAGTCGATA
    96121 GAGTTGTCTG GAATTTCGGC CATACCGATG AGCGCATCGA TATTTTTCAA ACAACAACTC
    96181 AATTCGCAAT CAGCTCCATA AACTTAGCCT TTTTACGGCC ATTATAGTTT TTAATTACTT
    96241 CAACGTAATC ATTTCCAGCA AAGAAGTAGT TAGAAATGTC ATCCTTAGGA CAATGGTCAA
    96301 TTAGTGTTGC AAGACGAGCA GGAGAGATTT TATCAAGGCG AACGGGCTGT GTGAAAGTCA
    96361 GATTAAAGCT GGACAGCTCG CGACGCATTT CCTTGATGCG GCGACGATAG TAGTTGAAGA
    96421 AGTCGTTGCC AATATCGCCA AAAATCTCAT ACATAAACTT GTTGATTTCA TCGCCATAAT
    96481 ACATTTCATC GGCAAAAAGC GTGGAATAGT ACTTTTCATT CTTATGGAAG TTGTCATCGA
    96541 TAAACCAGCA AGCTGATGCA TCTGGGCGGA AAATCTTCTT CTTCTCAATA AAATCGGTGG
    96601 CCTGACCGAC GCGTTTAGAT GTGTCGTGGT CATCACGAAC CTTCTGCTCA ATTAGATACG
    96661 TCTTTCCTTT GTACATGAAT AGGCAATCGG CTACCTTGTC CGAACTTTTG CCTTCCAGTA
    96721 TCTCACCACC GAAAGCCGCA ATAGTCTTCT TAGCAATTTC TTCCGCATAA TTGCCAAAAG
    96781 AAATGTTAAT ATGAGTAAGA ATAGTCTGCG CGATTTTTTC GCGTAGTGGT AATGCCTGAT
    96841 ATGGGCTAAC AATACGCATT AGATTGTAAT TGGAAGAGAG AAGGCGTTCG AGCAGTTCCT
    96901 GTTCGTCAAA ATACTTCATA ATTGTGTTAT CCTTTCTCAC TTTTCGTTAT TATATACTTC
    96961 TTTAATTGCG TTAAATGGAA CCCACTGAAA CTCTAATAGT TTTTTTGCCA GATAGCAAGC
    97021 TGCCGTCTTG CGACTTTCGT TTTGGTAATA TTTTTCCTTA ATTCTTTGCA GATGTTCTTC
    97081 AAACATTTGT TCCTGCATTG AAACTGGTTG ATAATCATCT TGAATAACTT TTGTAAGGTA
    97141 GACCACAAGC TCTTCTCCGT GATCTGTAAC TTTCATTCCA CGAATGAAAT GATTAACAAA
    97201 ATACGGAAAA GCATAAACAC GTAGCCACTT AAAGAACAAG CCAATATCCC GCATTTTTAT
    97261 TTTAATCCTT TCTTACCAGA AATACTTGAA GAATGCCAGC CCTGACTTGC TTTCTTCCTC
    97321 ATCATTACTG CCTACGAAAT AGCAGTTATA ATCCCTCTCG TAGGCACGAA CCTTTTCAAC
    97381 ATATTCGGCG CGCATCTTTT CAATGGTTTC GCCCATATGC CTAATTTCCT GATGGCGCTT
    97441 ATCACGTTCG CCCTTCTTGC GTTCTTCTTC CATCTTCTTC GCGGCCTGAG CGTCATCAAA
    97501 ACGCTTCTCC GCCATTAGGC ACTCTTCTAC ACTATTGTAG GTCTGATTGG TCTTTTCGCT
    97561 AATAATCTTC ATAATATCTA TCTCCTTTTT ACTCGCGGTC TTGCCGCTTT TATGTACTTA
    97621 TTATAACACG GAATGAGGAT TTTGTCAAGT TAAGATGTGG TTAAATCATG ATAGGCTTTC
    97681 AGAATATCTT GCTGACTTAT CCATGCATTT CCACCATTGC AAGATGATTT GAACGGATAA
    97741 GATATTTTTG TAAAAATATC TTTCAATTCG GAAACAGATT TGTCCTGTGC CTTTATATAA
    97801 TGTTCTGCCT TTGGATTCGT GATTTGATTT AGCTCTTTTA TTTTTCCCGA GTTACCATTT
    97861 ATAGAAAAAT CGGCTGAAGC GTCTCCACGG GGCCGAAACG CAAAATCGCT TGTAAGCGGG
    97921 ACTTTTCTTT GCCGTAGGTT TTCACCTTCC GTCCTTCGAG TCCAAACATA AAATGAGCAT
    97981 GGAACGTAAT ACTCTCCTTT TCTGGTCAAA AAATGACAAT CGTTAATTTT ATGTTCGACA
    98041 ATCAATCTCC ACCGTTCTGG AAAAATAGAT TGATTCGACA GCTTGCTAAA AGTATCGGGA
    98101 AGGACAAATG CAATTGTCTC GACTTTTAAC GCAATAGAAT GTTTAATAAA TCTTTTAGCG
    98161 TCCTTGCTAC GCTCTCCGAA AGGCGGATTC CCCAATATGA GGATATGATT TCCACCTAAT
    98221 TCTTTCACTT CAAACCAATC TTTTTTTATA ATCCCGCTCG CTTCTGGCTC TATATCGTAT
    98281 GCTTGACACT TAATAAGCGA ACTAAAAGCT CCATTTCCTG CGCTTGGCTC TACAACAAAA
    98341 TCATATGTAT CCAAGTCGGG AATTAAATCA ATACACTCTT GTGCCACTTC TTTTTTTGTG
    98401 TAAAACTTAT CTAAATACAT CCTTTCCCTC TATTTTATAA TTGTTCTTCC ACCGAACAAC
    98461 ATTTTCATTT TTATTGTCAA AGATTGGGAG CGTAATGGAA TATTCAACAT TGGTATTCAT
    98521 TAGATTAGCT CGCCGTGAAC CATGAGTAGG CGTTCCAATT TTATCAATTT CGTTTTTCAT
    98581 TTGCTCCCTA TTGAGCTTAA AAAACATAGA ATTATTAAAA TTGTTAGTAT CAATAAAACA
    98641 ACAATAATAA TAATCAATCG ATTGCCAAGG GCGAAGCTGA CGAATATTTA AACAATTTTT
    98701 TTTCATTAGA AAATGAAGTT TTTAACTCAT AATATTTTCC ACTTACATCT ACCGCATCTC
    98761 CGCAATCTTC CTCCAATGTA GATGGACGCA TATTTAACTT TTTAATGATA TATTTATCAC
    98821 TAAGAGGTGT TCGCTTTTGT GTAGAAAAAG CTGAGATAAT GTTATAGAAA CTTTCTGGCG
    98881 AGGACACATT GATAACATCA TCCGTTTCTG CTCTATTTTG TATTTCTGCC AGAGAAATAA
    98941 TCAATCTTTC AATTTGTTCC ATAATATTCT TTTTAGCTTC TTCAATTTTC AATTAAACCT
    99001 TCCACCTTTC AATAAAGGAA TGAAAATCCA TGCCTTTCAG GTTCAGTGGC GCTGCACTTC
    99061 TAATCGCCCA TATCTCAACC GAACATTTGT TCGTTTCAGG GAAAAACTCA TTTTTGATAC
    99121 TGCGCACAGC ACTGTAAATA TCATCCGTTT GCAGTACCGC CGCCTTGTGT TCTGTCCTGC
    99181 TTGCGTTCCA AATCTCAACC GCCCACTTCA TAGTATCTCT CCTTTCAGGA TGTTTATTGG
    99241 GCGGCATATT GCCGCCCCTC ATCAACATCC TTAGTATAGC ACAGGTTCAG CTAAAAGTCA
    99301 AGTTAAATGC ACGTTAAATG CTTTTTTGAA ATCCTCTGGT GAAACATCCT TCAGCTCCGC
    99361 CATTTCTTCG CCATAAGCTT TTGCATAAAC TTTTCCGTTA TTCTCATAAA ATCCTGCCAT
    99421 TCTGGTGAAG TTTACAAAAG CTGTATTATG GAAGAAAGGT ATCATTACTT CATCCAAAGT
    99481 TGCTGGTATT TCGTCGATAC AAAGCACGCC ATCTTTTATA ACAAATTGCA CAAAAGTAGG
    99541 GTGTATTTCT TGTTTAAGTT TCTCCAAGGT ATAAAGGAAC AAGTCCTTGT CCATACTCAT
    99601 AGGCATAGGC TATCACCCCT TTTTGACAAC TGTATACCAA ATGTCTCCGT TCTTCTGCTT
    99661 TTCAGAAACA ACTTCATAGC CCTCAGCCAC ATAGCTATCC GCGTCATCCG TGTCTGGGTG
    99721 AGATGGGTCA AAGTTAACGA AAGTGCCGCC GTAAACAACA AAAGACGCTG TGCCATTCTT
    99781 ATAAGCATCG TTGAGCAGAT TCAGCGTCCA TGGATGATCT TCATGGCCAG ACATGGTAAT
    99841 GGGAGACGCA TCAAAGAAAC CGCCATTGAT AACAGTCTTA CCCTCGTAAC CATAGATACA
    99901 AGAGCCATGG GCACGATACT CGCCACCGTT GATGATGACT TCACCACCAA AATTGGTAAT
    99961 GCAATATGGG CCATCTACTT CTTTGGATGT CGCACCGTCA ATGCTAATGC CGCCGGTGGA
   100021 ACCGTTAAAC TCTACTTTCG CGCCGACTTC AACATACAAT GCGCTCCAAT TCTTGGTATC
   100081 AACATTCATA TTAGAAGGCA CAGACACGAT CTTAGTATGG AAATTAACAT CTCCGCTCTT
   100141 CTCCATAACA AGACGTCCTT CACGCTCTGT GTTTGTCCCA GCAAGTGCAA AATCATCAGT
   100201 AATGTCAATA TTGCCGCCAT TTTCAATTCT AGCAGATAGT GCCGTTTCGG TAGCAACTGC
   100261 ATCCTCGGCT GGCACAAACA TAAGGTCAAT TTCATCCTTA GTAATGTGTT CAATGTCGCG
   100321 CTTTGCAACA TAAGTCTCGC GGCACTTGCC CGCAAAATAG TCAAGGTCTT CTGGCAACAC
   100381 AACTTTTATC TTATTATTAT CAGTCATAAA ATTATTCCTC CTCAAACATA GCATCAATTT
   100441 CTTCTTTAGT CAGATGCTCA ATATCCAATG TGGCCGAAAG ACTTTCAAGC CATTCCTCTT
   100501 CTGAGCCTAC GAATCCATGC GCAACTGCAA TTTCATAGGC ACTTTTGCCG TCGTCTCCTT
   100561 TTGGGCCTTT TCCACCACTG CCGCCAGCGG TTCCCAAAAC GGATTTAAGA TAGGCGATTG
   100621 TAATTAAATC CATTAAAATT CACCCCATGT TTTAGTTTCT GCGTCAAAAA CGTAGAGCTT
   100681 CTTCGTGTCC ATTTCAAGGT ATAGCGAGCC ATTAGGAATG GCTTCGAGAG GTTTAGTATC
   100741 GGTTGATTTG CCGATAAACT CTTTTAGTGG AGTGTTAGGG ATATTTCCTT CCCGAACAAG
   100801 TGTAGTCATG TTTTCACCCC CTTGTTTTTT TTTATTTTAC CATCTCATAC TTCAATAGTA
   100861 CAGGAGCAAT TTCTTTTACA TAGTAATTTC GCGCCTTTGT CTTAATTGTG GCGAGAAGAT
   100921 TGCGGACATC ACCATGATTA TGATAGATAT TACCCCTTTC ATCCTTATAA AAAGTATCAA
   100981 TTTCTCTTAC CACTTGATAA ATGCTATAAG TAAACTTGGG ATTGTACTCT TCAGTCTGTT
   101041 TGGCAGAACG CATTAGCTGG TTGTATAGAT CAAAAAGCTC ACGCTCATCT TCTGTAAGCT
   101101 CATATCCATT TGCCACATAT TGATTAAGGT ATTTCCGAGC CAACGTATTC TCTTGCAAAC
   101161 AGATTTGATT GAGATACATT TTGCCGTCGC TACCGACTTG GCTTATCATA TGATTGTGTT
   101221 GTGTCATGCA GCACCATAGG AGCGTTTTAA AAAGAAAGTC GTTAAGCTTT CCATTTTTTA
   101281 CATCCATCCA GTAATGATCT GCCATATCCC CCGAAGCGCC GTAAACTGTT CCAGTCCATG
   101341 ATTTTACATT ATTCAGATAT TGACCAGCGG CAAATGAAGG AAGGTATTGG TAAAAATTAT
   101401 CAGTGCGCAG AAAACATCCA CAGCCATTGT ATCGTTGCGA TATAAGCAGA TTGGAATTAA
   101461 GCCCCGGTGT GTCCAAAGTA CATCCGGTTA CTACCATATA ACCAATAATA TTATCATTCC
   101521 ATAGTGGCGT TACTCTGGCA TTAACATTTT TTTCAATCTC TTTAATGTCA TATCCATCCA
   101581 CATCCGTCAA AATCCCCTTG CCGCTTATAT CGTCTTTAAA TACGCGTCTA TCACAATAAA
   101641 CGTCAGAATG GAGAGAGTGA ATCTTACGCA GATATACATC GCATGGCATT CGCTCAACAC
   101701 CGCCGCCGTT TACTTCATCT TTTACACTAT AGATTTCAAG CAGCAAATCT TCGGTTCTTG
   101761 TGTCATCTAT GTTCATCCAT TCGATACAAG AAATGAGAGC TGCTGAGGCA TGGAAAAATT
   101821 GGCGATTAAA ACCAAAGCCT CTTTTCATTT TCTTATTAAC AAGATTATGA TACTTCCAAT
   101881 ATTTCGGCGG CGCAAATACA ATATAGCTAT CAGTTGGTTG TCTTAAATAA TATTTAAAAG
   101941 CACTCCATAT AAAAGCATTG CACAACTCAT TTGTGGCTTG CCCCGTAATT TCCTTTTTCA
   102001 TCTCACGAAC AATATAGCTA TTTTTCCAGT CGCACGCTTC CTTGCCAATT TTATCCTTCT
   102061 GATTAACGAC GCTTGAACCC TGAGTGTATG GGGGATTCTC AAAAAGAATT ATAGAGCACT
   102121 TTTCATTGTC AATGTATTGC TTAATGATAG GATTATTCAA AAACTCTTCC GTAAGAGCAT
   102181 TTGCCCCATC AAGATAACCA TGTTCCGTGA TTTTAGGAGA GATTTCATCC TCAAATAGTA
   102241 AATGACGCAC ACGTCCGCCC AGTCGCGAGC GTAGAACTTC CCACTCTTTC ATTTCTGGAG
   102301 AGCTTACAAT GACATGACTA AGAATATCTT CGCCGCACTC ATCGCTATAA TCATTAAGGC
   102361 ACTGCTCAAG ATTGCCTGTT CCGGCACAAC GGTCAATAAT TACATAGTCA TTTCCTTCTG
   102421 GAACACGTTT AATTGCATCA ACCACAAGCT CACAAGCCTT TTCTGCATAA ACAGTAGGGG
   102481 TATAAAATGC GCCAATTTTC TTTTGTTCCG CAGGGTCATT GAGCATATCC ATGATAAACT
   102541 TGAAATCAGT TTCCTTTCCA CCCCACGGCT CGATATAAAT ATTTAATACT TCTCGTGGGT
   102601 TACGAAGCTC TTCAAAGAAC TTAATTTTTT TAGCCTTACG CGGTAAACAA TGATTATAAT
   102661 AATATCGCGC CCACCCCACA ACATTATCTT CACTAATGGA AACTTTCACA AAGTTATTAT
   102721 CATGTTCGAT GAAATATTCA TACAGTGAAT TGCTTTTCAG AGAAAAACGC ATTCTATCTA
   102781 CTACACTCTC TGGTTTGATT TCCAGCAAAG AAGGAATGCC CTTGCTTGCT ACCAAGTAAG
   102841 CGTTATTTTT AATGTCGTTA ATGTAGTTTA TGTAATAGAA ATTATCAATG AAATAGCACT
   102901 CGCATCCATC TTGGTCAACA AGACACGTAT AGCGCGGAAC AGGAATGCCA TCGCGATTAA
   102961 ATCGCGATAG ATAAACCAAC GCTTGTCCGT ATGCTTTTGA TACACCATAG GAGGACAGAT
   103021 TTTTCTTATG CTCAAAAAGA ATACCGCCCA TGTAGCCGTC TGTTTCGCGG TCAACCTGCA
   103081 CTTTTAGTTG CCATTCATTT CCAAAAACAG ATTGATAAAA TAACACCTGA TAATCTTTTT
   103141 CACTAATTCC CATATTTTTT ATTTCCATAA GTCTCCTTTT CGGCTCTGAG GCTCGCCAAC
   103201 CTGAAATTAT TTAGTATCGT GCTTTTTACG CTTCCTTTGA AGAAAACACG AAATAAAAAG
   103261 TCATTGTGTT TATAATGACA GTCTTGAATA TATCAAAGAT TTCTTCCATC ATTTGCGACT
   103321 GAACGCCTAT CTCTGTTATA AATACAAAAT CGAGTAATCC AGTGATTACA AGTAATCCCA
   103381 TTTCAGCAAT GAGCAAATAG AATAATTTGT TTTTGTTATT CATATCATCC TTTCTAAGAA
   103441 CAATGCCGTG GCAGGTCGGC GTATCCTGCA TCTCAGGTAG ATGTTTTCAC ATCTGCGACG
   103501 GGAGCCATTT CCGTCCTCAC GGCGGTGTTT GTTAAGTCAT TTGATTCCAG CGATAGAGTT
   103561 CAATAAGTCC TTTCGCTCGT TGTTGAAAAC TTTCGAGATA GGTATCCATG AGATACTGGC
   103621 ATTGCAGATT AGCACAGCGC TGTGCGTCTA CCACATTATC GTTCCAACGA CACTGAAATG
   103681 GTAGATTGTG ACCGTTAGGT TCGACAATAC GTAGGTGTTT CATGGATGTA AACACAATGC
   103741 GTCGAGTATC TTTGAATAGG ACAAGATAAT AGTAGTCGGC ATCTGTGTTC GGGTTGTAAT
   103801 TAACGACAAG ATTGATGTTA AAATCTGGAA ATGACTTATA ACGGATAAAC TCTTTTCTAC
   103861 CTTCTTGATC GTCAAGGTTG ATGCCGGTCA TACAATAAAA CATTCCCTTT TTAGAACCAA
   103921 CATTATCTGT TTTATCACCA TTAGTAATTT TAATGTTAAT CGGGAAGAAC TTACTACCAA
   103981 AGTAGAGGCC AATGTCATAC CACGAGCGAG TAGAAGCAGT GATAAAGTTT TCAGGGAACA
   104041 TATCTTGTAG CATATATTTG ATAGGATTTT TGCTGAGATA TGAGTTTACA CGTTCGTCTT
   104101 GCGCAAAATG GTTGAGGTAG CCCTCGTAAG ATTTGCTTTC AATAATCTTT TTCAGTTCTT
   104161 CGTAAGTCAT GAATTAGTCA TCCTTTCTGG TCGAATAGAA ATATTCATTG TAGAGGTCAT
   104221 AGCGCGCCTG AATATCAGTC CAGTCGATGT CTTTATTGTT GTCTTTCGCC CATTTCATAA
   104281 ACTTATGCAG ATAACCGCAA GTTTTGAACT CAGGACAGCC CATGCGATAA ATGCAGTTAG
   104341 GGACAAGGAC ATCGGACAGC TCTGGTTCGT AGTTTTTTAA GGTTGACTTA AAGTCTTCCA
   104401 TATAATCTCT GGTTTCGGGA TGTGCTTGAT AGCATAGCCT ATATCTCGCT ACATTGATAC
   104461 AAGCTTGAGC ATTTCCTTCT CCGTCGTAAT TAACCAGCGC GCTTTGCGGC GCATCGTCTC
   104521 TATTTTTACC TGTTCTATCA TCTCTTTGTG TACTAATCCA TTTGTCCCAC CCAAGCCAAT
   104581 GTCTGGCAAA ATGAACAGAA ATCCAAGACT TAATTCCTTC CCATCGCCAT TTGATTTTAA
   104641 TAAGACGAAT CGGCGAATGT TCCGACAGCA AAAGCTTTTT CTTAAAATCT CGTGTTGGCT
   104701 CAATGCTGGT TGCCTTTTTG TTAACTGTGT TTCTGCATTC ATTCTTGACA TCAGTCCAGT
   104761 CTGCTGACAC CTTAGTTATT TTTGTTTTCA TTTTTATTAT TGCCCCTCTT TCTAAATGTC
   104821 GTCTTCATAC CGTTCTATGC CACCTTTCAA GATAAAAAAA TTAGGGATGA AGCAGTTAAC
   104881 CTCTCACTTC ACCCCTATTA TATCATGTGT GGTCTAAAAA GTCAAGTTAA GATACTGTTA
   104941 AGCCGTTATC TCTTCCCATC CAGACGGATA GTCGGTGGGA GACCAGACGC AATTGGTAAG
   105001 GATACATTTG TATGTTTTGC CATTATAAGT AATCATATCA CCGACTTGAT AGGTTACACC
   105061 AGCCTTCCAT TCAGCAATAG TATCATCTAC GATGTCGGAA CCATCTTCAT TGCATTCCTG
   105121 CCATTGAGCA ACGCCAGTTG CTCCGGGTTC CCAAACGTTG TTATCCACAA GAGACTTGTA
   105181 GTATTTATCA TTGTGTTTTA CAATGTCGCC AGCGGAGTAG CCATTTGTGC TATCAGGCTG
   105241 TTTCCATTCT TGAACCTCTG GATTAGTCGG GTCAATGAGC AGAGCCGCCC AAAGAGAGGA
   105301 CGCATCAGTG GGTGTCCATG TGGCTTGAGC AGTATGTGCT TGTAAGCACT TATAAAGGCC
   105361 ATCGGCATAA CGAACGCGGT CACCAACTGC ATATTCTGCG GTTTTGTCCC ACATTTCGAT
   105421 GAGATACTTA TGCGAAACAG CTTCTTCGTC GGTAAAGTTA TTAGTAATGT CTTTCAGGGA
   105481 AGACTTGAAA TCATTAACAG TGTCGGCGGA AATGCCAAGG CCGTCAACAA TCTTATCATT
   105541 TTCATCCTTT ATCTTGAGAC GCGCAGTTGT CTCATCAATG TAAAGGCCGA AATATGCCAT
   105601 CGCTTCCTTT ACACTGTCAC CAGAAAAGAA ATATGAAGAG TTATCTACAA AACTAAAATC
   105661 GGCTGTTAGG CCAACGAAAT TATCATTATA AATATCAAGT TTAAGTCCCA TTTTTTATTC
   105721 CCTCCAATTT AACATTGCAC CCACTGGGAG CCATTGTAGT AATACGCTTG ACAAGGTTGC
   105781 CATGCGGAGC CGGTGTAATA ATACGGTGTA GTGCCTACCC ATTGCGAGCC ATTATAATAG
   105841 TAGACAATGG AGCCTGCATC GTAGTCTACA GTAAGCTTAC ATACGGTATT ATTGCCCCAG
   105901 TTAAGCCCAC TATCATTTGT AAGCAAAGCG ATAATTAGTT TTCCGCCACC CCAATTAGCA
   105961 AGGTTTTTAC CCCAGTCAGT GATGTCTTTT GTGGGTGTGG TATATGAAAA TGCTTGATTT
   106021 GATGAACCCG TAGAAGATAT GGATGTGCCA TAACTATTTA CAAGTAAATC CGTACAATAA
   106081 CTGTGCCAAT TTGTTGCATT AACATAACTA CCAGTATCTT GCGTATTCTG ACGATAGCGA
   106141 CAGCTACTTT CTTCCACCCA ATAACTCGAA GGCGCTGTAA AGGTTTTAAA AACCGCTGGA
   106201 TAAATTGTGC GGGTTGTAAA ACCAGTAGAA TAACGGACAT ATAAATCAAG TTTGACAGAA
   106261 GTTACTACTC CTTGTAATGT TGGAAAACCA GTAATATAGG GAAGCTCGCG GCGCACATCG
   106321 TGCGTCCTAT TATATGTAGT GCCGCCAGAT ACAGTTTGCG AAGCCATATT AAAATCCCTC
   106381 CTTAAACTGG TTTAAGCCAA ATCTTTCCAG TATAAACATC TGTTGGCGCA GTAGATGAAT
   106441 AAACCACTGA GCGTTGGTCA TATACCCAAT TGCCATAAAC ATACAAATAT TTATTGGAGC
   106501 GCATATCAAG AGCAAGTGTG CTATTTGTGT GATCCCACAA AGTAAAATCA TTTCCGGCTG
   106561 AGCCACATCC GGCACCGAGT GTCCAGCGCT GAGTAGAGCC TTGGTAGAAT GTAATACTAA
   106621 CTTCAGAAGT GTCAGAAGTA GCATTTCGCA TTTGAAGAGT TTGACTTTCT TTTCCATCAA
   106681 GCTCAAGCTT ATTTACAGTA AGAAAAGGGA AATCCCACGC ACCGGTTGAG CCATCACAGG
   106741 CTGCCAACTG GACTACTCCG CCAGACTTTT GAGAGTACAA TCTCAAAATG TCATTATAGG
   106801 CATCCATTTG ATAATTATAC CCAGATTTAG AACCTATTTC GATATTACCG CCCTCATTAT
   106861 CTTCCCATAT TTTCACATAG CCGCCTGCCG AGTTGTTGTT TGAGACAGTA AGCGTGCCTG
   106921 AAAATGTATT GTCTCGGCCT TCTGTCGCAA CAATAGAACC ATTAACCGAC AGCGCTCCAC
   106981 CATTCCACAT AGCAAGCACA CACTTATCTG TGCCATCGTC TCGAAGAGCA AGAGTGTAGG
   107041 CATTGTTGTC AATCCAACTC TCCATAGCAA GTTTGTTTGT GTTGTACTTG GTGTAGCCGA
   107101 TAACATCACC AGCCACAAGC ACAGTTTTAC CGCCTATGCC GACTTTGCCA TCTGAGAATA
   107161 AATCCATCTG ACATTTCGTT TCGCCAGAAA CTCGATATTG AAGCCAAGCA GAAGTATTTC
   107221 CAGCACCAGT TTCAAAATAT CCATTGTCAT AGCCTTTATA AGTAAGCACT TGTAGATTTT
   107281 CTCTCGCGGT TGTCCTGCTC GTCGTTCCCA AACCGCCCTT TGTTAAGGGC AAAACATCAA
   107341 AAGCAGCTTC TGCGCCGATA TTCGCGGGAG TAATGCCGAG ATTTGTTCTT GCGGTTGCCG
   107401 CATCCGATGC ACCTGTGCCG CCTCTTGCAA CGGCTAAAGT TCCAGAAGTA ATATCGCTTG
   107461 CTGCGTGTTT ATGACTCACC GCAGCAGCTC CCAAATTGGT CAATGCTGCC GAAGCGGATG
   107521 TAGCGCCTGT GCCGCCTTTG TTAATCGGAA TTGTTGACAG CAGGGAAGAG GCAATTTTTC
   107581 CACTACTATC AAGACCCGCG ACACCACTTG CCGCATTTTT CTGTGAAGTG GGAATATAAT
   107641 TACTCATCTT ACCAGTGATT TGTTCCCACA AATGGGTTAA ACCTGTTTTA TCAAGAAACT
   107701 CTGTTCCCAT ATTTCATTCC TCCTTTTAGG CTTATCGTTT TCAAAACCGT AGAGGTCGAG
   107761 TGACCATCTT TTCAGGCCAC CCGCTAACTC TTATAATTAT AATTTATAGT CGCTTTTGTT
   107821 GCACCCCATG GTGCATTTGT TACTGCTCCC TCTGCCCAGG GGGCATTGAT AGTCGTTATC
   107881 GCGTTTCCGC CGTTCCCCGT CTCGAAAGCC GTGGCGCTAA TTGTATCTGG TGTTCCTAAA
   107941 AATGTTACCG CTGAAATCAT GGTTGTCGAA AACGCGCTAT TCCCAATTGT TTTTACTTTC
   108001 GCGGGAACAA TAAGCGGCTT CGGATACCAC ATTGCTTGTC CCGAAAAAGC ATAAGCGCCA
   108061 ATGTAAGTTA ATTCAGCAGG TAATGCCATG TTTTCCCCCA GAATGCCCCA GCCATGGTCA
   108121 TTCGTAAAAG CATAATCTGC AATATATGTA ATCTCGTCTG GCATTTTTTC TATGCGGAAG
   108181 CCGTCAGCGC CACGAAAAAA TTGCGTCTTA ATTTCAGTTA CACCAGAGGG AAAAAGAAAG
   108241 ACTTTAGAAG TACTTGGCTT TTCAATGGAA GTAGTACCAA GTATTTTACC TCTAATAAAA
   108301 TCCTCATAAA CTTCTCCTAT CGTTCCGACC TCTTCCGCGA GCAAATCGCA TCTAATTTTA
   108361 TCGCCCTTTC CAGTTTTAAG ACGTATCGCA TCCGCGACAG CTTCCATTTG CTTTTGTTCC
   108421 ATTATGATAT AGGTATCCAT TAGACCGACA CTTCACTTGC TGCCTTTACT GTTCCATTAC
   108481 AAATTGCGTC AATATCATCG TTGGAGATTG AAGTAATGCC CGCCAGTTTT GTTTTTTCAT
   108541 CTTGCGTGAA GATAACAGCG GTTATAACGT CAGTCGCCGT ATTGGACGAA GTATCAATCC
   108601 ATATGTCATA ATTGCCAGAA GGTTTTGTGC TGCCAACATA AACAGATGAA GTGGCAAAGG
   108661 ATAGGTTATT TACTTTAGTT GTGCCATCAC CAATTTTAAT ATGTGGTGGA TTATCATTGT
   108721 AGACAATGAT TTCGCCTTTC TTGGGCGTAA AGGAAGTAGC TTTAGCCCAA TTGGCGGCGG
   108781 TATCCGACTT CATCTGCACT CTGGTATTTA TTGTTTTTTC GCTTGCCACA AAAATCCTCT
   108841 CCTTGTGTCT TTTTTAATGG TTGGTTCTTG TTGACTTTGA TTTCTCAACT TCATCCCAAT
   108901 CGCTTCTGTG CATATGACTA CCGCAATGCG GGCAGTAGTT GTAGTAGGTT AGCCACGCAA
   108961 AGGCTTCACT AAATACAGCT CCACAGTTAC TGCATTGAAA GACTTTGTAA GGCTTGTTGT
   109021 AGCAGTCGTG GCGTTCAATG ATATTCCACT GGGCTTCACA CACATCAGGA GGCATTTCCT
   109081 TAATGGGATG AGTGTTGTGT CCCTCGGACA GATTATTGCG ATTGATGAAA TTGTTGATAT
   109141 TATTAGTCAT AATAGAATAC TTCCTTTCTA TATTTTGATT TTTTATTACC GATAAATTAT
   109201 TTTTCTTCTA CCAAGTCTCC ACTAATCCAG CCAATAGTGT CATTCAGCTT CACAGCGTTC
   109261 CAACCATTAG CAGAAATTAG CGGTTTTTCA TCCTTGCCAA ACACTGGCGT TAACTTTGTC
   109321 CCTTTCTTTG CAGTTGTGAT GATGCCATAA TTAGTGCCAT CGCCTTTTCT AATACGCGCC
   109381 GACCCGTCAC ACTTCACAAC CAGATGTTCA ACCTTAGCAA CGGGTACAAC TGGTTCTGGG
   109441 TCTGGTTCGT CATCCGCAAG AGCTTCCATG AGCGCCTTGT GGGAGTTCTG ACCATAAATG
   109501 CCATCAGCGG TCAGACCAGA AGCGGTCTGG AACTTCTTCA CGGCAGTTTC GGTTTCAGCA
   109561 CCATAATCAC TGTCAGCGCC AAACTTAGAT AGCTCATAGC CGATCTTCAT TAGACTTTCT
   109621 TGTAGCTCCT TAACATCATC GCCTTTCATA CCGCGGCGCA AAGTGCGGTC GCCCAGCTTA
   109681 TAGATTGTGG GCTGAACAGG CTCAACGGGG CCACTTGTTT CATATTTAAT TCCGGGGATT
   109741 TTATACCAAT GTAGCCATCC ACGGCCAGCA AGTGCGGTTT CAACACAGCC ATAGTTGAAT
   109801 CCGCGTTCTT CAATGACGCG GCCATTGCCA ATGTAGTAAC CCACATGGCC GTCATAACGC
   109861 ACCGCAATAC CGGGGATTTC AGGAATGGTG TCAATGGTTC CCCAATCCAT GCCCTGAGAT
   109921 TTTGCATAGG AGAAAAATCC ATTTGCACTA CGGTCAGGGC AACCGTTCGA TTGATATTTG
   109981 TTGGTGAAGG TTCCATCGAA TACGCCTTCG CCGCCGCTTG TCCACATGTA TCCTTTTAAA
   110041 AGACCGATGC AATCAGCACA AAGCATACCA TTTGCAATAT CACGTTCATA CTGCGCCGTC
   110101 CGCGATGAGC CATAATGCGC AGGGCATTGC GCTTTCTTCC GATTATAAAG GTCTTTGGTG
   110161 CATTTATAAA CACAAGTAGC ATACCAGTAC CTTTGCCCCT TAAACTTCTT CAAAAACTCA
   110221 ACAAAATGAG TATTACTAAA CTTTTCTGCC ATAATTTTTC CTCCTTCCGT GAACCATTCC
   110281 AAACTCTTAT CTCCATACAA TTTGTTCAAA TCTACTCTTG CATTTATACC GTCAATCTGT
   110341 CCAACGCTTG CATATTGCCA CAAATCGCAC GGAAACTTCG GTGGATAGTT CTTGTCATCA
   110401 GCTTCACCTT GATTCTTGCC ATAGCGCGGA ACCCAAGTGA AATCAAACTT ATTCACTAAG
   110461 CCTTCACTCA TGAACTTTCT CTTCTGATTG GCATAAAGGC CAATTTTCTT CGCACCCAGA
   110521 GCGCGCATCT TTTCATAGAA GGCCAGTGCA ACCGCTTCTG TATTCTCTTG CGTTTGCGCC
   110581 TCAAACTCAA TATCAAGGCA ATAAAATAGT GGAGACTGGG GCGCGGCAGC ATCATAAAAA
   110641 AGTTGGGCTT CTTTCTCTGC TTCCGCTTTT ATTCCAGCTT TAAGATAGTG ATAGCATCCG
   110701 TAAGGAACGC CATACTTGCG GCATCCTTCT GCGTATTCCA CATACTTTTG GTCTTTATTT
   110761 GACCCTACTG ACGCGCGAAG AATGGCAAGC TCTATCTGCT TGCTGGCTTT TGCCCAGTCA
   110821 ATAGTTCCTT GCCAAGAGGA TATATCAACG ATAGCCATTC CCCTTAACAC CTCCTGTATT
   110881 ATAACATAGT TGGGGCAAAA GTCAAGCAAA ACTTTCTGCC CCACCGAATA ATATGTGTTA
   110941 ATTTAAGCGT GAAATAAGTT GTTGAATAAG CATATTTTGC TGTGTCAACA TTTGTTTAAG
   111001 ATTGCCAACT TCTTGCTTGA GTTCCTCTGT TTCTTGTTGT TTTTGCACAG ACATTTGCTT
   111061 TGAAAGTTGT TCATATTCAC TTTCTGTTAT TTCTTTGTAA ACCACCGACT GTTTTTCTTC
   111121 GTCGAAATTA TAATCTGTGT TAAGTAAGTG GTAGGTAGTA TTCTGATCGG AACCCAAAAT
   111181 TGCATTTGCA TTTTGGACAT TTGTCGCGAT GTAGCGCTTT ATTTCTGGCA CATAGCGGAG
   111241 AAATGTGGCG CGCGGACAAA CGTCAATGAT AAGATTGTTG TGTAAGATTT TAATCATTTT
   111301 CATTCCCCCT TAAATGCAGA ATCCGAAAAT GAAAGACGGT TGAGTTGTTG TCATCGCATT
   111361 TGAAGTCTCA TTATTCTGGA AATAGCTACC ATTAGGCCAT ATTGTGCACA TACGATAAGT
   111421 AAAGTTTCTC GGGTGAGTAC GTGTCCAATA TTGTTGCGCG ACTTTTGAAC CATCTCGCTT
   111481 TATACGAGTT TCATCAGTTG AGAACCATGG ATAGCCTTCT CCGTTTGCCG ACTGATTTGC
   111541 AAAATAAACT GCATCGGTAG TCGTGTTAAT TCCATCCATG TTCAGCTCTG TCATAGAAGG
   111601 TATCCAGAGT TTATCTTGTG TCGTATTTAG CCCTCTGGTA TCATCGCCGC CACTTGCTTC
   111661 TGTACCATAG TCGCTAACCT TTTCTACGGA TTTAATGGCA TTTGCCGTGC CTTCGGCCAT
   111721 TCCCGTGTAA ATGTCTGTCA TTAGCCACTC GCGCATAGTC ATTTTCTCCC AGCCACCGAT
   111781 TACACCGCTG GTGGCGTTCA TATAGCGCTT GAAAGGCAGA ACATCTTTTG CAAGGAATGT
   111841 GAATGATGCC GTTGTCGCAC CAGAATTATA ATCGGCAGAA GTTTCAGTGA GTTTGTCAAA
   111901 GTTTTTTGCC ACAAGTTCCA TATCTACTAA ATAGGCTTGA CCATTTACTG TAATTTCTAC
   111961 CGCTTTTACG CCACCTAAAC CGTACTTATC TACATTTCCA GCAGCAGCAT TTGCCGCAAT
   112021 AGTTTGTCCA GTCATCTTCT ATTGTACCAC TAAAAGTAAA CACAGCACGA ATGATTATCG
   112081 GTTCTTCCGT ATAAACATCT GGCGCAATGG TCAGCGATCT ATCCCATTCA TAGAATGTGT
   112141 AATATGGAGA AGGCTCGCCT CCCACATAAT AATAAACTTT GCCGTCTAAT GTTTCGCTAT
   112201 AAGATGCGGT GTCACCGTAA AATACGGTTT GCGTTTTTAA CGGAACTGCT TCTCCATTAA
   112261 CGTAATAGCC CGTTGTCCAG AATTGAATAA CGTAGGAATT AAGCGTTGAA GTATAAACGG
   112321 GGCTAATATC TACTGGGGCC ACAATTTCTG CAAAATCCTT ATCCCATTCA GAGAATGTGA
   112381 ATGAATATTG CGCGGTCGGA GTTTTTTTCG GTTTTTCAGT AGGCTGAGTT GCCGCGTTAC
   112441 CTTCTTCTAT CCATTGCTCA TTGTATGGTG AGCCTGTCGC GTCCATGAAC CTAACACGGA
   112501 ATTGATAAAG ATATTTTACA CGAATTGTAT AAGATTTATC GATGGAAGTT GGTAGATTTA
   112561 CCCAGCCATC GTAAGAATAC TTCGTTGTTT CCGTGTCAGC GGAAATGGGA ATGTCTGATA
   112621 GTGCTAAGAT TCCAGTAGCA ACGGGGTCTA TAGCCGCTTC GCCGCCGTTT GCAATGCATT
   112681 TATAAAGTTC GTTGTTATTG TAATCCACAT AGCGGATGAA ATATTTTTCT TGTCCCGCAA
   112741 CTTCAACAAT AAGTTCTGGG AATGTGGCAT TTAGTTGCTC TAAGAATGTT TCGCTCCTTG
   112801 TGAAACCACA AAAGAAGATA GCTGGACATT ATTTATAGAA AGCACACCGA CACCGTTGCC
   112861 GTCTGTGTAT CCTTCATTGT CGGCTGATTT GTAATTATAG CGTAAAACAA CCGAAGCGCC
   112921 AGACGCAACA GAGATAATGC GCGATGAAAG CAAGTTTGTT AGCGTGATGG CATAAGAAGA
   112981 GCTTCCGCTT CCTCCCCCAC CTGAGCCACT AATAATTTCT ACAGGGTCGC CGATAGGCTC
   113041 GCCATTAGAA GTTAGTTGGA GATAGCTATC GGAGTAGGAT AAACCGTCTG GTACTTTTGA
   113101 ACCAATGAAT GAAGATAGAT TCTCGCTAAG ACGCTGTAAA TCTTCATCTA TTGCCCTCAT
   113161 AGCCGCGCCA GCCGTTTCAT ATTCTACACC GTCGGCGCGA GTACGCATAT CAATGAGTTC
   113221 GTTTAGGTCT ATTGTAGTAC TTTTGGCCGG GAGTGGTGGA CGCGATGATT TTATCCACAC
   113281 GTTTTTCTAA ATGTCTCACC AAAGTAAGAG TATCATTGTA TGACAGGTCA AAGTTTATCA
   113341 AAGTTATCAT TTAGAACTCT TATACTGGCA TTATCACCAT AGCCGGGTTT TGTCAGCCCT
   113401 AAATATTCAG TTTGTTCGGC GGCATTTTCA AGTGCTGTTC CTCTCAAATC ACCCCATGTA
   113461 TAACTTTTAA GCAAAGAAGG ACTGAAATAA GGGGGCTTTT CCCACGAATA TTTGCCATTG
   113521 CCGATTTTAA TTTTCGGAAC TGCATCATTC GCCCCAATTT CTATTCCAAC TTCTCCTTTA
   113581 TTAAGAATAA ACGCTTTATT CTTTTCCCAT CCTTCAGGTG AATTATTACG AAGGACTATT
   113641 GATACTAAAT GCTCTTTTCC CATTTTTTGT CCTCCTATAC AAAAATAAGT GGGGGCAAGC
   113701 TGCAAACAGC TCACCCCCAT GAGTTATATG TTAAACATTC ACGGTAGAAG AACCGCAGTT
   113761 TAGAACGAGA ACAGTATCGT CGAAATCAAT GTCAGCAACC TTACCAGTGG CGGCAACAGC
   113821 GGCCAGCTTG TATTCGGAAG CCTTGGTTAA CTTACCAGCG GTCAGAGAAA CGCCAGTGAG
   113881 AACGCTGACT TGATTGTTTG CAACAGCGGT TGCGGTCGCG GAACCGCTAA TACCATCAAC
   113941 GATGTTAGTC TTTGCGGTAT CAAGTGCAGT ACCAGTAACG ATCTTATTGG TCTTGCTGGG
   114001 TGTACCGTCG AAAGCAACAT CGGAGATGTC AGCATAACCG ATTTCTTTCT TGGTAACCGC
   114061 GATCTTACCA TCTGTCTGAG TGACTGTGCT TACAAAGCCT TTCTTTGTGG TATCATCAGC
   114121 CACATCCAGA GCCGCAATAG CATCGTTAGC TTTCTTAGCA TTGGTAACAG CGGTATTGGC
   114181 AGTACCCTGA GCAGCATCGG CGGCATCTTT CGCGTTGGAA GCGGCGGTGT TAGCGCCAGC
   114241 AATGGCAGTA TTCATTTCGG TCTTAGCGTC TTCCAGAGTG TTGTTAGTAA CAACCTTATT
   114301 TTCGGAAGAA GGAGTGCCAG TGAAACTTAG TTTCGTCTGA TAAGCGCCCT CATCACCGAG
   114361 CAGCTGCCAT GTGGGCTTAT CAGAGGTTAG TCCGCTGACA ACATATTCAG CAGTGCCGAA
   114421 CAACACCACG TCGCCCGCAC GCCATGCGCC CAGTCCATCG TCGGGGGCGG CAGTATTGGC
   114481 GGTAGGAGCG GCAGTAACCG TGCCACGGAA ACGCATTGCA CCAGCCATCT GAGACAGGTT
   114541 ACTATTTAGT TCTTGCTTGG CTGCATCGAC TGCATCGGTA ACTGTTTTAA CGGTAGCAGC
   114601 TTTGTTGGAA GAAGCATTAT AACCATCACT AAAAGCAACA ACCGTATCAA TGGCACTCTT
   114661 TGTGACAGCA ATCTTACCAT CGGTCTGAGT AATGGCAGTC ACAACGCCGG AGCCGGTATC
   114721 AGCAACATCA AGAGCCGCAA TAGCATCATT GGCTTTCTTT GCCTCGGCAT AAGCACCCTT
   114781 GACAGTACCG CTATAATCAG CTTCGCCCAG AATGGCGGTC TTTGCGGCAG ACAGGGCATT
   114841 GGAAGCGGTA GATTCGGCAG CGGCCTGAGC AGCATCAGCA TAGCCCTTAG CAGCAGCGTC
   114901 ATCAATTAGT TTATTGGTGG TAGTAGCGGC AGCAGAAGCC AGATTAGCAT CCAGCTTTTT
   114961 ACCAATGGCG GTATCAATGC CATCTAAACG ATCAGACAGG CCAGAAACAG CATCAATGGT
   115021 AATATCTTCA TAAGTAACAT CGGTGATTTT ACCGCCTTCA TCCTGAGTGA CGCTCTTAAT
   115081 TAGCTTTGCA GAAGTAAAGG TGGTAGTGCC CGCGCCAGAA GCAGCCGCAG GAATGGCTTT
   115141 AATAGCGCCA TCAATCCATT TCTGAACAGT CGTGCCAGCA GCTTCCTTAG CCCAAGTGGG
   115201 AACATCACCA GCAATGGCCT GAATCCAGTT TAGATCAGCA AATGTATTTT TGCCGTCGCC
   115261 AACCTTAATA CCGATGGCAG GAGGCGTTAG GCCAGAATTA GTATTAGTAG TAGCAATGGT
   115321 AGCAATGGCC ACTTCACCAG CTTTTAGAAT AACATCGGAA GCAAGCCAGT CGGTAAGGGT
   115381 ATCATATTTA AGTTGAACAC GAGTGTTGAT AATTTTCTCA GCCATAATTA ACGCACCTCA
   115441 AATATATAAT TTTAGAAGGA ATAACAGCAC AAAATGTGCT CCAAATTATA TGTCGTAATG
   115501 AGAAGCGGGT TTTAGCCCGC CTCTCAATTA AAAAATCTAT CAAGCGTTGC CGCAATTCAG
   115561 CACCAGCTCA GTGCCCTCTT CATTCGTCAG TTTGCTTACG CCAACCTTGT TAATAGTCAT
   115621 TGTGCCATCT TCGCCAACAG CAACCTTGTT GTCATCAGCC GCACTCTTGA CAACACCGAA
   115681 ATTGTCAGCA GTAGCAACAG GGACAACAAT CTTCTTGTCC TCGTTAATTT CAGCAGTGTC
   115741 AGTGCCAATT AGAGCGCCGA CAACAACATT CTTTTGTGCC TCAGCTTCGA TATTAGATAG
   115801 CTTGAGGAAC ATCTCAGAAG ACATTGCGCC AGCGGCATCA GCAGAAGCAG TACCCATCTC
   115861 AATGCCGTCA GCACCAAGGG ACAGGCCGTT GCCAGTCTTA ACCTTGGCAG AAAGCACGCC
   115921 TTCGGCGGTA GCCTCAACGC CAGAGCCAAT CTTCACGCCG CCCAGAACAG CATCGGTGGC
   115981 AACAGGTAGC TCATAACTAT CTTGTGCGGA CAGCTCGCCA GCCTCGCTGA GAGTCAGGTT
   116041 AGCGCCAATG GTCTTAATGT TAGCAAGAGC GCCCAGCTTA GTGATGAGCG TATCATCAAC
   116101 CAGAGACTTA CCTTCGGTCA CATCAACCTT GTCAGCCAGC TTGCCATTAT AGTCATCCTC
   116161 AATACCAGAT TTCAGCGCTG CAATGGTAGT GCCGCCATCA ATCAGAGCGC CGTCCTCGCC
   116221 CAGAACCGCG ATATTGTTAG CGGCGGCGGG AACAGCTTTC TTGACATATG GGTCGAGGTT
   116281 AACAGTGGTA TCGCCAATTT GTGCAAAAAC ACCGTCAATG ACCATGTACT CTTTGTATGC
   116341 ATCGCCAGAA GTTACGCTTG CATCCTTAAC CATGTAAATG GTATCAACAT CGGCATCGGC
   116401 AATGTCAGGT AGTTGTTCAA CGACAAGCCT CTTTAGGTGA CCAGCAGAGC CAATTGCCTC
   116461 AGCAACCTTA GTATCAACAA CCTTCTCGGA AGCGGCCTTG GAGCCATCAG CCAGAGTAAG
   116521 ATTGCCAGTC AGAGTACCGC CAGCAGTATC AAGCTTGCCT TCAACAGTCT CTTTCAGGCC
   116581 AGCGATGTCG CCGCGAATGG TGTTTTCGGT TTTCGCATCG CCAAGAGCCT TGTTAATCTC
   116641 ATCAACGGCA GTGCGAATAG TGCTGACAGT GGAGCTTAGA CCTTCAACAG TGGTAGTAGA
   116701 AGGTTGATAC CATGCAAGCT CAAAAGTACC ATCAGTGCCA GCAATGGCCT TGGGTTCCAG
   116761 ACCTGCAATC CAAGGATGTT CGCCATCAAC TACTTGCTTC TCATGGTGGC CAGCAACATA
   116821 GCCTTCTTGT CCTTCTTCGC CGACTGCATC AACCCAGCGA TAGTATTCTT TGCCCCAACT
   116881 CTTTAGAGCA AGAGTACCCT CTTCAAGAGT GATAGTTTTG TCATCGCCAA GAGTAGCAGC
   116941 ACCGACTTCA ACAAGAGTGC CAGCGGCATC AGCGATGATA TAGGCTTTTG CGGTATTGTC
   117001 AGTTTCATTA ACATATGCCA AAACCTGTCC TACGTACGCC GTTGCCCCTT GCTTCGCGTA
   117061 ATTAGTTAAA GCCTCAAAGT CATACCATAC CGCAGACTTA TCAAGAGGTT GTGGATTACC
   117121 TCTTGAAAAT GAAATTGGTA GAGAAGAAGC ATTATAATCT TTCTTAATAA CAGCCATTTT
   117181 CTTTCCCCTC CTTACGCCAG TGTAATTTTA TGCGTTTCGT CGCCGCCAAT CTCAGCAGGC
   117241 TGATACACAA ACACCTTGTA TTCAATGCTG GTATATCCGT TTGCGCCTTC AACTGACACG
   117301 TTTGGCTTTA CCGCATAGCT GCTCGTAATG TCAAGATTCA TGGTGGAAGT AAGCAGCACT
   117361 TCTTTAATGC CAGCACGAGT GGTGTTAGCG GGGAACGCAA CGATAACACG CTTTGCACCA
   117421 GCGGTAGCGC CGGGGGCAAT ATTTAGTGTC TTTGAGTCAT TGTAAGCGCC GCCATTGGTT
   117481 AGACCGCGAA TGAGTGTAGA ATTGATTTCG CCATCAGTGG TGTCAACGCC ATAGAAGAAG
   117541 CTACGATAGC CAGTAACCCT TGCACTGGTG GTAGCAGAAG CAGAACCAGC CTTAATCTGC
   117601 TTTGTGGGCG CGTCATTGCC AATGTTGGTC TTAGGCATTG CACCATCATC ATAAGTGGCG
   117661 GTGGCGGTAA TGGAAACGCT TGTATTGTCG GCGACAGTAA TCTCTGCAAA AGTGCCAGTA
   117721 GCAGTAGTCA GAGTTTCATC AGAGCCACTG TTAGTAACGC TCCAAGTCTT AGCGGTAATA
   117781 CCAGTGGCGG GGCCATAGGT ATAAGAACCA GCGTTCAGAG AAGCACTATA TTTCGGAGAC
   117841 ACCTTTGTGC CAACTTCATA TTCCTTATTG TCAGAAGCGG TTAGCTTAAC GGTGGGATTG
   117901 GTAGCAGTAG GCTGTTTCTC TTCCGCAAGA ATAGCAGCCA GAACATCCTT AACACTCTTG
   117961 CCAGCGGCAG AAATTGTCGC GGAACCAGAA GCGGGAATAG TCACAACACC AATGGGCGCA
   118021 GTAGCCACGA AATCCTTGTC AAAATACACA TTGCTTGCAT CATAGTTGCC GTCCATAGCG
   118081 GCCCATTTCT CACCGTCATA GACATAAGCC GTATAAGATA CCTTGCCGCC AGAAATTGCG
   118141 CGCTTCACGA TGAAAGTATC ATCCTTTTCA GCCGCAACAT CACCCAGCAC GCGAGTGATA
   118201 ACCGCAGTGT CGGTTTCATT TTCTTCAGCA GTGCCTTCGT AGTGATTAGC AACAACAGTA
   118261 GATAGGTCGT TAATGTAAGA CAGATTGTTC CAAGCGGTTA TGCCATCGCC GACCTTGATT
   118321 AGGCCGTTTT CGCGAACGAT ACCCATTTCG CCTTCGAGTA GCACGGGATT CTTAGTAGTC
   118381 CAGTTCTCCG CCGTGTCATT ACGAGTGACA AGGCGAATAT TCACTTGATT TTGTGCCATA
   118441 TCGTTTTTCC CTCCAAAACA AACGTATATT TGAAAAAACT AAATTGTAGA CGCATCGCCG
   118501 CCATACAAAA TAGTGTTTTC GACAATTCCA GAAGACGCTA TGTTTATCTG TACATATTTA
   118561 TTTGCGTCCC AAAAATAAAC ATTATTAGTT GTATTGTCGT AATAGATTTT GTTATTATCT
   118621 CCTGTTGATG GAAAATTGAT TCGCTTTTCG CGAACAATTA TATCGCCAGC AACAGCTCCC
   118681 CCACCTTGCA GTGCCGCAAG AAATGCCTCT TCTACATCAT CCTTAGAGCC AGTAAAGCCA
   118741 ATAGAATTAG CATACTTATA CATTAGCTCT TTGAACATTG AGTTCGGCAT AACTTTCATA
   118801 GGAGGCGGTG GAGGACAATC GTCAAGAAAA GCAAGTCTAT CACGAGTTTC TTGTCGTAAG
   118861 TCAGCCATCT TTTCGTGAAA CCTCCTTGAT AATGCAAGAT GGCATCTTAT AGGCAGAATA
   118921 GTAGCTATCA ACTTCCTCTC CGCCTATAAG AACGCCATCT TCGTCAAATT GTGGCTCACG
   118981 ATAGATTTTA ATGTCCCAAT AATACTTACC GGCGGGAATA TTAGTATCTT CGTGAGTTAA
   119041 GTTAATATAA AGATAATCTT CCGACGCGTC AACACGCTTT TCAAGCAATG TTTCGCGCGT
   119101 TAATGTATCA AATATAGAAA AAATTGCAAC GTTTCCTTCA TCAGTGATAC CAAGTGTTGG
   119161 TAGAGCAAAG CTACCACTAT CACCGCGTGG AATAATTAGA CGACGATTGA CAAGTCGAAG
   119221 CATATATCTC CACCCCCACA AAAATAATCG CCATAGTATA GGTAGAGAAA TGTAAGTGAA
   119281 ATTAGGCAGA AATAAAGGAA AAATCACTTT GCCGTCGGCG CTTTAGTAAG GTCTATGGGC
   119341 ACGTAGGGGA GCAATTTGAA AGCCTTGCAA AAACGCGCTT TGTGGCGATA TTTTACACAC
   119401 TTCTTGCGCA CCTTGCAATA ACCAGCGGTT TCGCTATAAG TGTTGCCAAA AATAGGTGGC
   119461 ATGGATTCAC AATGGACACA AAACTGACAT TGCTTTAACT TACGCCGAAC CGCATCTTCT
   119521 GGGCTTTCAT TTCGCTTAGG ATAAGCGTTG ATGATGTCTT GTGTGATAAT TTCAGCAGCT
   119581 TGTTCAGGTG AAACTGGGTC TGGAATGAAA TAATCTTTGC CAAGAAGATG CTCACAAAGC
   119641 TCACTGATGC AGTCGAGGGG AGTTTTTGTC GGAGTTTCTT CCTTATTATG TGCCACTAAA
   119701 AATCAATCTC CTTCCATAAT TTGTTATTCT GAAGTCTTTT GAGTGAATCT TCAATAGACT
   119761 TTATCATTGT CTCCATTTTT CCATTTCCGC GTGCAAAAAG ACATGGCGGC GGAAATATGT
   119821 AGATGTAAGG CGAGTAATAA GAAGAAAAAA GTTTTACTTT ATACTTCTCC ATGCTTTCGC
   119881 TACCAGTCTT CTTCTCTTTC TCATCAGCCA TTCACCATCC AGCCTCCTCA AAATCTTTCT
   119941 TCTTTCTTTC TCAGTCCCAC ACTTTTCTCC AGTCAGCACC CATATTTCAT CTTTACCAAT
   120001 AATAGGCAGG CTCTCCCAAA CTCTCATCTC GTTGCTCCAC TGAAAAGATT TTTAGATGGC
   120061 CAAACTTGTC CTCGAAATAC TTTCTTGCTT CTGACTTGTT ATGTGCTCGA ACTGTATAGG
   120121 GGGTGGTTTC GGGAGAATTG CGGTAATCGG CCACAATATC AAATGCCTTG AGTTTTGAAT
   120181 CTGTAATTTC AATGAACCAA GTATGGCTAC CAAAGTCATA CCTTGCGCAA TTTGCGGAAA
   120241 TAAACCACTT GCGAATATAG TAGATTTCAG GCGAATTGAA TTGTCTATCA ATCCACTCTC
   120301 GCGCAATAGT CCATGCAAGT TTTTCATTCG CGGCGCGGCC AAGCTCTTCG CGCTCGTCTC
   120361 CGTGAACACA TTCGACAATG AAATTAAAAT CAGACATTAG TTTTCTCCTT CAATTATTCT
   120421 GCCACAAAGT GGACAATATT GATAATTGTC ATCAATATCA AAGAAAATAC CCTTGCACTT
   120481 TTCACATTCT CGCGCATAAA TTACACCAAA AGTGGTGGTG ATATAGTCTT CTGTGCATTT
   120541 CGTTCTCGTC ATGGCTTCTT CCATTAACGC ATCTTCCCCC CGCACACAGG ACAGAAACAA
   120601 ATGTCGTCAT CTGGAATGGT CTTGTTCGCG TCAGTCATAA TGAAGAAACT CTTCACGTTG
   120661 CCCTTCTTGT CGCGGCAATA AGGACATCCA GATGAGATTT CTGTTGTTTC AGAAGGCTTC
   120721 TTTTGCAATT CTTCCAGTAT TTCTCTCACA TAACAATCGT GGCATTCTTC CTGAGCATCA
   120781 CAATCTTCAC AATTATTCTC ATAAATCCAG TTGTAAATGT CAATGTTATT CAATTCAATT
   120841 CTCCTTATTA AGTATCTTAA TAGCAGGCTC AACATCCTTT TTCATCAGCC CGCGAGTTAG
   120901 GCTTGTGCGC ACCTGATGAG GCGCAAGTTC AACATCTTTA ATAATTTCGT CATCAAGAAT
   120961 GAGGTAGGAA TCTGGATGAT GTTCTTCCAC ATAGAGTTTC AGTTCCTTTG TTCTGTTGAA
   121021 AACAACGTCA ATACGTTGAG AAGTTAGGTC AAAAACGTCC AAATCACACT GTGCAAGTTG
   121081 ATTTCTAACC GCCGTCAGAG CCGCATCATC AAAGCGCCAA CTGGAAGATA GAACGATTTT
   121141 AGCGCCAGTT GCATCAACAA TTTCCTTTAG AAATGCAATT TTGCCGAGAC ATAGTTCATT
   121201 AAACTCATCG ACCCGATACC CCTCTTGCTT TAGGACATTT TCCGCCCACT CATTCGAGGT
   121261 TAGCACGCCA TCAATATCAA GAAAAATAAT CTTTTCCATT TCAATCTCCT TTCAATTCTT
   121321 TCGGCATTTT CCACATATCT GGTGTCTTTG TCGAGAATAC ACACTGTCTG TCTTTGAAAA
   121381 ATATACAACT TGCACAATTT TCCGTAGCCC AGCAATGGGA TGAAAGTGTG ATGAAAGCCG
   121441 TTACCAACTT ATCTTTATAT GCTTTTTCCA CGTTTCTTCT CCTTATAAAA ATCCTTTCTT
   121501 GGTAACCATC TAATGATGGG GGTGGTTTTG GGATTTTTAT CATCTCTCAT CCACCCTACC
   121561 ATCACCTGAA CCACCCATAT TGAAGTTTGA TTAGGTCTTA ATGAAGCGCA CTCATGTTCT
   121621 GATAACACTT TCCATTCTTC AAAAGGCCAA ATATCATAGC GTCTCATGGG GTGGTTCTTC
   121681 GTTGAAATAG TTATATAGCT TTGCGACACG GTAAGCTGTG TTATCGTATA GCTTGTTAGA
   121741 ATAGGCCGCA TAGCCTTCAA TCATCTGCTG ACGCTGCTTA TCAAGGTCAT CAAGGAATGT
   121801 GAGGAAACGC TTGCGGAGTG CCCAGTTTAC CTTCTCCTTG ATTTCGTTAT AGGCATAAAG
   121861 CTGACCGATA GAGTTGTCAA ACTTGTAGCT TTCATCAGAT GGATTCCATG TTGCAACTGC
   121921 CGAATACTCA TCTGGCATGA GATACTGTGG CTTGAAATCC ATTATGCCAT CCTCATTCGG
   121981 TTCCCATAGA ATGCGCGAAA ATTGCGGAAA GTTGTCGCGA ATGTAATTGA TGAAATAATA
   122041 GCGAGTTCCC CGAATGAAGC AATGAGTGTT GCTCTGTCCA TCCAGATAGA ATGAACAATT
   122101 CTTCTGAGAT ACATAGGTAA TTTCCTGCAT GATAGTTTTC CTTCTTTCTT ATTTTAATCG
   122161 TGAGACGTTC AGCGCAAATG CTTCCATTGC GGAAGCTGGT GATTGATAGT CGAGCGTAGT
   122221 ATATCGTTGA GCTTTTGTTT CCTTGAGATA GTTGTCTGCT TCATGGGCCG CGTCCTCATA
   122281 GCCAGCAATG GTCTGGGATA ACTCTTCTCG AACAGATTCC AGATATTCCT TTACTTGCGG
   122341 GGACGGAAGC AATTCAAACA TCTTCTTAGC AGATGCAGTT TTTACGATGC ACTTAAGCAT
   122401 CCTATCGTTC GCATCCAGTA CGTTAAAAAA CAACTTCCTC ATTTGCTCGT CGTATTCGTT
   122461 CTTTATCATA GCGGCTTTCC ACCTCACTTT CTGATACTAT TATACCATGC CTTGACACAA
   122521 AAGTCAAGTT AAGAAACGGT AAACTTTGTT TCAAAATTGT GTCAAAATAT AGTCATCGAG
   122581 TTCATAGTCA TTTAATTTCT CCTTCATTTT TATCTAAATC GCATCGCCAC TATTTCTATG
   122641 AGGAGGTGAG GATGAAATGA TGAATTCAAT TCTGCTTTAT ATAGTCCAGA ATGAGAATGA
   122701 AATCCCTCAA CAATTAGTTC CGAACAGCGG TTATTATCTG GTGGGACGTG AAGTCCGCAT
   122761 AGTGGATAAT TTAGGACAGG TCGCAACGTT TGTCGCGCCA CAAAAGGTAA ACGCGAATAA
   122821 TGGCAGCATG GAAAAAATTG AGCAATGCGA AAAACGAATT GCGGACTGTG AGAACAAAAT
   122881 ACAGAAAGTC TACACCTATC TGTCCAGCTT TGGAGGCGAT AAAGAATGAG TTTTGATGTA
   122941 GGAGCAATGA TGGAACAGAT GCTAATCAAA CTCCCGAACG ATGAGATAAA GAAACGTCTG
   123001 ACGGGGGTAG GTTTGGGGGA CAATGATGTT GAAAAAATCT TGGGTTATAT AGATAATTCA
   123061 AGATTGAAAT ATTCTTCCGA AAAATCGGAA GATAAAAAAT AATTACTACA TTTAGTAGGA
   123121 GGATGGTATT ATGGATATGG GTATGAATAG TATGGGTTCT GGTCTGGATT TTGCAACTTT
   123181 TATGAACAGT GCTCTACGCA ACAATGGTAA TTGTGACGAT GGCCTCTGGG GAGGCAATGG
   123241 GATGTTACTG CTCTTCATTT TGATTTTGTT TGGCGGCTGG GGCGGCAATG GTTTCGGCAA
   123301 TCGCGGTCAA GCTGGTCAGC TCACAAACGA TGCGGCTGTC ACTGGCGCAG TAGATGCGGC
   123361 CATTCAGCGC GCTCGCGCGG ATGGGTTAAG TGATCAGGCT ATCCTCGATG CGATCAGAGG
   123421 CAACCAAACC GCAATTCAAA CTCTCGCGAC CACTTTCAAC ACTGACATCA GTAATGTTCA
   123481 ACAGTCTCTA TGTGCTCTCA ACGGCGGCAT TGACAAACTG AGCGGCCAGA TCAGTCTGAG
   123541 CGGCCAGCAA GTTATTAACG CCATTCAGAC GGGCAACATG AGCCTGATGC AACAGCTTAT
   123601 GAACTGCTTA AAATTGGCAT AGGCAGGCTT TCTTGAAAAA GAATGAAGAA TAAAATGGGT
   123661 GAATTGCTGG GAAATCATTA TTAAGTGATA ACCAGCAGCC AAGCCAAGAG AATAGTCAAA
   123721 CAAGTATCTT GGAAGGTTCA ACGACTAACG GTTGAGGATG ACTTACCAAT AATACCGACA
   123781 CGAGTGCCCA ACTTCCCACA AGGAAGAAGA TATAGTCTAA TCTTGATAGA AATATTAAGA
   123841 AGCGTAAACA TTAAATAATT ACGCGATAAT AATAATGGCT GCCAAATTAG AGAAAATCTT
   123901 ACCGCTGGAT TCAACGAAGT CAAAATCAAT TCCATGGAAC AGGCTAATGT CATCAGCGAC
   123961 CGTCTGCGGA CTGGCTTCAC TGAAACACAT CAGCTAATTG ACGCACAAAC TGCACAGATG
   124021 ATGGCTGGCT TCCAAAGCAT CAAGGATATG TTCACTCAGA GCAAGATTGA TACTATGCAG
   124081 GCCACCATTA CACAACTGCA AAATAACGCG AATAACAGTG CACAGACTGC ATATCTGCAA
   124141 AACTACATCA ATAGTCAGAT CGCACCTATG CAGGCCACTG TCAACAACAT CAATAATCGC
   124201 GTACCCGCTG TGCCAAGTCC GGCCTATCTT GTCAATACCA ATACTGGATG CGGCGCGAAC
   124261 TATGGCTACG GCTATAACAG CGGTTGCGGA TGCAATAACG CCTAACCATT ATCGGGGTCT
   124321 GCCCGAAGGA GCGTGATAAT TATGTATCAA GCATATAGCA ACACAACTAC AACTTATGCG
   124381 CAAAATACTC CACTGAGCTT TCCAACAGTC AAATATTCCG ACTGTCGCGT CAGTGCAACC
   124441 AGTGGCACAA CTTTCCGCAT TGCGGCTCCC GGTCGTTATC TTGTTTCCTT CAACGGCGTG
   124501 GGTGGCAGTA CTGCGGCAAC CACACCTTTC ACGGTGCAAC TCTACAAAGA TGGCGTTGCA
   124561 CAGCCTGAAA CGGTAAGCAC GGTCACAAGC GTTGCCGCAA ACGACGTTGG AACACTTGCT
   124621 TTTACGACTA TCGTCAACAT TCTTCCTTCT TGTAATTGTA TAAATAATGC GGTAAACCTT
   124681 CAAGTGGTGG CAACAAACGC AACATCGGGA ACTGTTAGCG AAGCCAATCT TGTGATTTAC
   124741 CGCATAAGGT AGGTGATACC ATGAGCAAGA TTATTGAGGA ATACAAAGAG CGCATCGTCG
   124801 ATGAACTCGA AGACCTGAAC GACAAAGACA CTTGGTGTCT TGAATGTGCC GAAGCGGCTT
   124861 ACTACATGGT AAAAACGTGG AAGTATCTCT GTGAGATAGA AAAGATGGAA AGTATGCCTC
   124921 CACCTTCTGT TAAATGACTT TAATTACTGG CTGGGGATGG CTGATCGCTG TCCTCAGCCG
   124981 CATTTTTTGT TTCCCCGCCG TGCATGGCCG TTCTAATGTG CTTAATGGCT TTGAGAAAAT
   125041 CTTGAACGAC AACGACCGTA TTATCGCGTC GAAAATCATA AACTGCGCCA GCAACACTGG
   125101 GGTTGTCACT GGGGTAAACA CAATAATAAG TGTGTGTATT CTCGTCCAGC TTAATAACAG
   125161 GTTCATAACC AGTGCGAGCC ATAACAAATG CCGCCAGATT GAGGGAATAA ATACGTTTCT
   125221 CTTCCATAAT TAGATTTCTT CCTTTCCTTT GATACGCTCT TCCGCATATC CATTCTCAGT
   125281 AGTGTAATAA ACTTTTTCGA TTCCAAAGTC CTGCAACATT GCCATACAAG CATGGCAAGG
   125341 GCGGGACATA GCCAGAGAAC CGTTTTTAAG CTCTCTATAC AAATACAAAT GCACGCGCGA
   125401 CCAGTCAAGG CTGTCGCCAA ACTTCCATCG TATGCGCTGA CAGAGGTTCG TTTCTGCGTG
   125461 ATTTTTGGCA GGAAGCGCAG GATTGTGAAA ACGCAAGCGA TTGTACTTAT TTTGCAGAAC
   125521 AGATGTTTTG TCTGTATTCC ACGCTTCTGC AATGATGGCT CCTTTATATT CAGCTACAAC
   125581 ACCAATTCTT GGTGAAGAAC CAGCTCCATG ATAATCACTT TTGAGCATTG CATTGCGGGC
   125641 GTGTTTGAAA TAGGACAATC GCATTGCGTT TTCTCCTTTC CTTTGACTTA CTTGAGTATT
   125701 ATAACATGGG CTAGCTAATC TGTCAAGTTA AGTATAAGTT AAATGTGGCT CCTTACATCA
   125761 GCTTCATGCA CCAAGTCCAA ATCATAAGTA AAATCAATCG GCATAACTTT CCGCATCTTA
   125821 TCATAAGCAT CCATGTCATC AGGAAGCTCA TGATAGGCTA TCAGAGCCGC ATTTTCAGGC
   125881 GTTCCACCAG CGGCAAGATA GATGTACGCA CTGTGCCCTG CATGACCCTT CTTAGCCGTT
   125941 TCAAATGCTA CATCGAGGTA CAGACAAGCC TCTGCAAGAG AGCGCTTTAC ACACAATTCA
   126001 GAAGCACGGA CATTAGCCGT TTTTTCTTTA CTAAGTGCAA GTAGCTCTGA CAGTGTTCTC
   126061 TCATCTTTTG TGATGTGATA AACCACTTTG TCTATCTTTT CCCATTCACA TGGTGGTTGG
   126121 AAATGAGACA ACATATTGTC TATAACATCT ATCGGAACAC TGCGCTCCCG CGTCATATTA
   126181 CGTTCATAAA GAATGTCAAT AGGCACAACA AACACATGAG CTACTATGTT CACACTAATA
   126241 TTGCGCAATT TTCTCGCTTC TGCTATTATG GCCTTACGAT TGCGATAGCC CATATTAGTT
   126301 GCATCGTAAA TCACATCTTG CCCATTTACA AGAAAAGCGC AAACACGCTC ACGAGCCGTT
   126361 GAAAAAACTT TTTCATTGTT GCTTTGGTCG CTTTCATTCC CATTTATTTC CCGCCTAATG
   126421 GCATCCGTAG ATACCACGGG TAGGTTCCGG GATTGCGCCC AAAACGATTT CCCGCTGGCG
   126481 GGAGGGCCGA CCGTAATATA TAATGTAGAC ATAGCTTAAT CCTCGTGCCA TACAAGCGGA
   126541 ATATCAATAC CTGTGAATTG CTTAAACGTC ATGCCATCTT CAATCTCATT CATACGTGCC
   126601 CGCAGATGGA TGCAGAATGA AGCAGTCTTA AAGTTCACAC AAGCACGGCG GAGCTTTTCA
   126661 TACAGTTGGC GGTCGAGGAA GAAAATTGCC TTAGCCGCAC TGTATTCCGT ATCGCCGCCA
   126721 TCGCGGAACG TAACAGGGTC GTTGCGGCGA TTGATGAAGG CTTCCACATC TTCCTCAGGA
   126781 ATGGTCTTAG TGAAATATTC CCGAACAATT TCGCCAAGCT GGCCATCATC ATTCGGAATA
   126841 CCTTCATAAA ACGGGCGGTT CCAATACCAC ATGATTAGTT TTCCTCACTT TCAAGGTTGT
   126901 TTAGTTCGCG ACGAAGCTTT GCGATCAGGT GCATACGTTC AACTTCACCG CGAGATAGTA
   126961 GGACGCGGAT GCGATAGTTT AGCATGGCCT TACGGGTTTC CTTGGAATAA ATCATTCGTT
   127021 ATCACTCCTT TCTTTACATG ATAGGGATAA GGCAACAGCA CAAGCGGACG CAAGAAGTAT
   127081 AGTAAAGAAC AAAAGATTAA AATGCACAGT CGTTCCTCCT CATTCCTCGA TCTTACCTTT
   127141 GTGCTTCACG TGCTGATTCT TCTTCTTGTT CGGAATGACG CGCGTGATGG GCTTAATGTC
   127201 GCCCCAGTCC TTACGGATTT TACGATTAGC TTCATAAGAG CTGTTCACGA TTTCAGCTTT
   127261 CTTATTCTTG TTCATCTCAT TCACCTCTTT CAATAAGTTC CACATGACCG TAAACCATGT
   127321 ACTTAGCAAA CTTAGCAGTG CAGGGACGGC ACAGATGATA ACCATCGCAC CACTCATCTC
   127381 GCTTATGCTT AGAGTTGAAA TAAACCACAG CCGCGAGGTT CCAGTCGCGA AGCGCTTCAT
   127441 TGTCGTAGTT CAAAGCGTAA TCACTGTCAT AGGCAACGGC ATAAAACTTC TTCATGGGGT
   127501 TTCCACCTTT CTTTTTTGTC CTGTCCTCGA TTTACATTGT TATTATAGCA CATCGGAGAG
   127561 CGTTTGTCAA GTTAAGATTT GTGGTTTTTG TCAAAAAATA TGCTGAAAAG ATCAAGTAGT
   127621 CCAGCCGTGA GACCGCATAG CTGGAAAATG ATGTAGATGA CAAAAACAAT GCCGACAATC
   127681 CATCCGAGAG TTTCCATAAT CATTTCCCCT TTTTAACTTT CTTCTCTTCA ATCATATCTT
   127741 TAATCCAAAG TACAAGCAAC AAAATGGCAG AACAGCAGGT GAAAGTAAAT GTAACAATAA
   127801 CGCTATAAAT TATAAGTTTC ACAAAAAAAT AGAACAAGCT TCATCATCTC TCCTTTACGC
   127861 CATAGCGTTC TGCATATTTC CGCATTAGAT AGCAAAGCAC CGTTTTTGTT CCAAAGCTCA
   127921 GTGAACAATC CTTACACTTT GTATCATCCT CACTGCATTT TTCCAACATG ATTTCAAATA
   127981 CAGTTGCAAC ATCTTCTGCA CTTCTATGTC TCTTTCCGAG AAGCATTTTC AGCTCTTCCA
   128041 GTTCTAAGAC GCGATAGGAC ATAGGTCATC ACACCTTTCT CTTCACGGTC ATGGACAGCT
   128101 CTTTGATTTT GTAAAAGTTG TCCCCTTCAA CATACGGATA ATTTTGTTTC AGCAATTCTA
   128161 CATCGTTCTC AACTTGCCGA AGCTCATCAT CCGTCAGCAG CATGAGATGC TTATCATTCC
   128221 ACTTGCGCCA GAAGTCGCGT ACCATGGAGT GGTAAGGTAG AAGGCGGTCT TGGCACTGGT
   128281 CGCACTCAGA AAAATCAGTC TTGGGGCGGT TGAACTTCTG CGCCTGAGTA GAAAAGTGCG
   128341 GATGCTTGTT ATTACCAAGA GTGTAATAGG AAACCGTGAA ACTGACCATA CGGTCGATGA
   128401 CGAAAGTGTA CTGAAACTCA TTCTGCATAG TATTTAGCCC CTTTCATGTC GTTCCCTTAA
   128461 CTACATTCTT ATTATAGCAC GTAAGCTGCT AAAAGTCAAG TTAAATCGTT GTTAATTTGT
   128521 GCCTCTCAGC CACTTGATTG CTTCATACGC GTCGCCAAGT TCTGTATCAT ACTTGCTTCT
   128581 AAACAGCTTT ACGGCACTGA CAAAATCACC ATTAGTAAAT ACTTCACTAT CAGACAGACA
   128641 AACCTTAATA GCGCCATTGT GGAAGTTATT GACAATCTCG AAAGCCTCGT CCGCCTTCTG
   128701 TTTGGAAATG AATCTATTAT CGCTCAGAAT ATAGTATTCG TTCTTGTTTT CCATGTTTTT
   128761 CTCCCCCTTA CAGCCTTATA ATACTACAAA ACCAGCCCAA AGTCAAGTTA AACAGTTGTA
   128821 AAAAGTTCCT TCGCATCTAT CGCCACACCG CCCCATTTAT TCCACTGGGC GCGAACGTTA
   128881 GAATCATCAT CAATAAGAAT ATCGCCGCGA TTCATAAATT GATGTTTCGG CGTGCCATAG
   128941 GGCATAATGT GAACGACATC AAAACATTTG AGAATGTCGT GTTCTTTTAG CCAGTCAATT
   129001 TTCGCGGCCT TTACAGCTTC GTCGAATCCT TCATCGCCGC CCATTGAGCA CCATGAAATA
   129061 ATGCCCAGCT TGTATCCTTC GGCGTGATAG CGTGTCAGAC GCTCTCTAAG GCTCTCAGGC
   129121 GGGCATAGAG GCCGCGCAAC ACGATAGGGA GTACTATCCT TCGCCGCCAG TCTCTCGCGC
   129181 CAATGCGGCA CGCTGAAGAG GTCTGATAGA GTGCCGTCAA GATCAAAATA GATTGTAGTC
   129241 ATGCGTCATC TTCTTCCTTT CCAGTAGAAT GATTCCATTT GCTAATAGCA TCTTCTTTCG
   129301 TTCGTTCGTA TATTCTTTTG TTTGACATAG CACATAAGCT ATTGATACAT CTTACTCCAT
   129361 AAGATGTTCC ATAAAACCTG TCAAAATCGC CGTATAGCTC ACCTTTTGAA CCACACAATG
   129421 GACATCCTTT TATTAGAGCC TCGACATAAT AATTATTTCC TGCCCATCCC GCAATAGCGT
   129481 TAAATTGTCG TTTTATAGCA TCTGCCGAAA CACTATAAAA GCCATCGCGA ACAAAGCAAT
   129541 TTCCCGTTCC GTATTGTTTG TTATCATATC TATCAAACCA ATAATCACGA CTATTTTTCA
   129601 GCGGACAGCC AGAGCAATTA GAACGACATT TTTCATAATT GTGTGTCATT CGTTTTATAG
   129661 TTTGCTCATA ATCTTCTTTC TCCAACCTCT GCATCTCCTT TCTATGGTAA AAAGGGCGGT
   129721 TATTAGCCGC CCTCGTTTAA GGCTTTACCT CCACTGACGG CAAAATATTC GTATGGAAGT
   129781 AAATCGTATA ATGATACGGG TCAGTGTGCG TTCCTGTTAT ATCCTCGACA ACATAAAGCG
   129841 TGTAGTCATT CAGATAAATG TAATTCTTTT TGTACTCATT CGGCCCGACT TTTACAGTGC
   129901 AGACAAGCTC GTTAGAGCTA TTATTGCTGA TATTCATGTA GCCCTCGACG GTCATGATAA
   129961 TTAGGTCTGT ACGGGCATTA TAGACGGTCA GACGGCGTTC GCACTGGAAA TATTCCGCTT
   130021 GATTAGAAAT GTTATAATTA ACCCTATCAG CTTCAGAACA GCCAACAAGA AACAACGCAA
   130081 TGAAAATCGG AATGAAAATT AGCGTAATGA TTTTCTTTTT ACTCATCATC AAGCCTCCTG
   130141 AAACATCGCC AGAATGGTTC CGTAAGCAAG CATGGAAGTA ATATAATCCT CAATGTCCTT
   130201 GTCCGAACCC GTCAGCGGCT CGTCAAAATA CTGCGCATAG CACACATAGT AGGTCGGAAG
   130261 TTCACAATAA ACGCCGTATG TCGCACTTAC AGCGCTATGC CACGCAAGAT TAGTTGTGTC
   130321 CAGCTTAGAG CCGTAAAGAT AGCCAGTTTC CTGTGCGGGA TACCAGACAA CAGTATAAAC
   130381 ATCGTCTGTG GTCATAATGT TCATACACAG AAGGATTTCT TCATCAACAC CGACATCCAG
   130441 ATTGATGGCT TCCATGAGCT GATCGAAATA ATCCTTATCC AGCTTTGTAT ATTCGCCAGA
   130501 AGCTTCCGTA TCAGTCCCAA TGACATTTTC GTGAACCTGA TCCAGCGTCA TATTCTTAAC
   130561 GAGAGTAAAA TCAACATCAG CACTCGCGGC AGTAAACATT CCCATGGCGG CAACTATAAC
   130621 CAAAACCAGA GCAATAATCT TCTTCATATT CATAATAATA CTTCCTTTCA AATTAGTAAT
   130681 TGTTCTTGTC AAGATAGTCG TTAATAATCT TATAGAGGCT ATCATCATTA GTAAGCTCGT
   130741 CAATAAGCTC GTCATTCTCG TCCTCGTCCT CATAATCCTC GTCATATTCA TCCTCAGGCG
   130801 CGTCAGGTTC CTCAGACAGA CCATAGAAGT CGCCCAGATA TTCCATCATG AGTTCGTGCC
   130861 CCATGGTCAT CTCGCACTCC GTATAAGCGG CCATGAACCT GTCCCAAGCG TCCTGTTCGT
   130921 TACGGTGCTT GCGGATAGCT TCCATAGCCA CATCGTATTC GGCAGGATTG AGGTTATCAA
   130981 TAGAATACTT ACAGTTGTTC ATGGGCTTAT CCTCCTTCTT AACTCCAACA AAAATACAAT
   131041 TTTCAGTAGC CGACTTAATG GATGGACAAA TCTTGCCGTT AATGGTGATG TAAGAAATCT
   131101 CATCCTCATC AAACTTGGCA CGCTCAAGGC AATGAATAAG CGTCGCAAGA TCGGGATAGT
   131161 AGTGATGCTC ATTCACGTGA TCGGGAACCC AAGCACCCAG TTTCATGTTG TACAGCTTTA
   131221 CCTCATACAT AGTCATTTAC TTCCTTTCTT CTATTAAACG TACTGCCCAA TTTCAGAGAT
   131281 GATGGATTTC AGGGACGCAA CTAACTGCGT CCTGTCCAGT CGCTTGGCAT TACCAATGCG
   131341 GTCAATCAGC TCGCCAAGAT TATTATAGGC ATCCACCAGA GCGCCGCGAT AGTCATCCGC
   131401 AATGGCCTCA TAGTCATCGC AAAGCTCAGG CTCGCCCATC GGATGTTGAA CATGGTAAAT
   131461 AATGTCCTCG TACATCTCAC GTGCATCTTT ACCCAGCTTG TCATCCAGCA TATCGCCGAA
   131521 CTCATCGCAC ATAGTGTTGT CATTGGTGAT GTACTCAGTA GAACCGTCCT TCAAATACAT
   131581 GGTCATCATA ACTTATCGCC CCTCTCTCGC TTTCAACATT ATCATTATAA CATAGGACAG
   131641 GCAGAATGTC AAGTTAAGAG TTGGTTAATT ACCGTCATTG TATTCCTCAT CCAGATACCA
   131701 GTTAATATCT TTCATCATCT CACGCATTTC ATCACGCATA GCTTTGAGAT AATGGATGAA
   131761 TGTGTCATAA TTGACCACAC GCCACTGTTC CATGAAATCG TCATAGACCG CATATGCGGG
   131821 GAAGTCCTTA ATATCTCGCG GCAGAAGATC GCCTTCAAGA TCATAATTCA AACATTCGAT
   131881 GTAGTCAAGC TGGTCGTTAA ACACACGATA ATCCTTAGTC ATGGTCATTT CTCCTTTCGT
   131941 CTCTCTCACT TACAGACTTA TTATAGCACA GAATGGCATC AAAGTCAAGT TAAGAAGCTG
   132001 TTAAGCATCA TATCTCCCGC TTCAAAGCTC TATTGCCCTT GCTAATGTGA TCAAAATAGT
   132061 TCATGAAGTC CTTCACTTTA TGCTCACCAA CAATGTTCCG CTCAAGAAGT TTGCCCTGAT
   132121 ACAGCGTTTT AAGCCGTATT CCATGCCGTC CGTCGCCATA TTCAATCAGA TAGCAATCGG
   132181 AACGGCCTTT GATACCGAGA TGACGAACGA CCGTATATTT GTTATCCATA GCTGTTTCTC
   132241 CTTTCTTATC TCTCCCTCAC TGACAAGATT ATTATAGCAC GGGACACACA AAAAGTCAAG
   132301 TTAAGGAATG GTAAAAAGAA AAGCTGGAAA CGAAATATTC ATTTCCAGCC ACAACAGGAG
   132361 GTGTCCATGT GCATCTAATA AACACTTTTT CATGGAGGAC TGCCATCATG GCCCGGTTGC
   132421 CGACAACTCG GGAACGCCCT GCTCTTAGAC ATAAGCCATC TCAGGCCATT GCCATCTCGC
   132481 GAATTGAGCT TCGGGGATTG GAGCCGTATA GGTGGCTCGA ACACCTGACC TGCGCTTTAC
   132541 AAGAGCGCCG CTCTACCAAC TGAGCTAATA CTGCATGAAA GTAGGTGACG AGGATCGGAC
   132601 TCGCACATTC AGCTTGGAAG GCTGACATTC TACCATTAAA TTACACCTAC ATAAAGCAAG
   132661 ACAGGAAAAG AAAACTGGGC TTTGCTTTTC ACTTTCGCAA CCATTTGCGT CTCTGCGAAA
   132721 AACCTTCTTA CAAGGCGGCT TAACCGCTGC CGCTGACTTC TGGTGCAATC GTCTTTGCAC
   132781 CAATGGAATT GGCCTATGTT CGCGGACTAT ATTTCCGACG CTTCGGGCGG TGTAAGACGA
   132841 TTTTACATCG TACAGAGCTT TAACGTGGGG GCTTATCCCA CGAGCGCTTA CGTTCGCCAC
   132901 TCGGCTTGGG AAGAAGAGAC TTGAACTCTT GGCCTATGGT TTATAAGACC ATTGCTCTGA
   132961 CCGACTGAGC TACTTCCCAT TGATGGGCTG GGACGGACTT GAACCGCATG ACAGTCATAT
   133021 TACTGCGTTT TTCCAGTTAA ACTATCAGCC AACGCCAGCT ATATCAGAGA TGATATAGCT
   133081 AAACGCATTA GAAGGAGATT GTCAGTACTT TACTCGAATT GGAATACGAC ACGCTATTTT
   133141 AAGACTGACG TGCTGTCTGA GTGCCATAGG TGGGATGTGC GCCCACGATG TGATCGTTAA
   133201 TCTGTAATGG ATTTTGAGTC CACCCCGTCT CAGCTAACTG CGGCACTATG GCATATCCTA
   133261 TTTACTATTC TTCCCCAATC TCATTCACTT CAACAGCTTC CAGTCCAGTA CTAACCGCAT
   133321 TTTCGCGGTC ATACCACATT TTAGCTTCCT TTTCGGCCTC TTCCTCATCA GAAGCCCAAA
   133381 CTTCAACCGT GGACTGAACA ACTTCTTCCA TAACAACAAC ATACTTTTTC ATGTCAACTT
   133441 TCCCCTTTCA TTTTCCTCGC CCGATTACAT GATATATTAT ATCACACAAT CCGCATTTTG
   133501 TCAAGTTAAG ATTATGTTAA CTCTTTTTAT GCACCCAGCT CAATTCTGGT ATTCCATTTT
   133561 TCGACAAGTC GCGCAAAACG GCTATCATAA TCCTGTTCGG AGTAACCGTC GGTTTCTTCT
   133621 GAGAAACTCC ACATTTGAGC ATGGCATTTC GGACACTCGA ATACCAGTGC ATCACCTTCA
   133681 TGGAAGTCAT TCTTCGCTCT ACTATCAATA TCAATAGCTC TATTCCCGCA GAACGGACAC
   133741 GGCAGAAGCT CCTTATCCAT TCCAGTCTGC ACCATTTCAT AAGCCGCCAT GATGATTGCC
   133801 GCATCAGTGT CCATGATAGT TTCCTCAAGC AGATCATCGA CCGCATGATA GGTATCATAA
   133861 TCAACCTTAA CGCCCATCAT GTCCTGCAAC AACGCCCAGC AATCGAAATC CAGAAGGCTC
   133921 ATACGGTGTT CCTTGACGTA TTCCGCAATG TGGTAATTCT TGTCGATCTT GTTCAGCGTC
   133981 AGCTCATCAA TATAGTAGCT CATGATAGTT TCTCCCTTCT CATCAGTCGG CCAGCTCAAC
   134041 AGGCATTTCG CCAGAAACAT CAATCCGCAC AATGTGTGCA TCCGTCCAAC TGGAAGACTT
   134101 GAAATGCTCC ACCATCTGTT CCGCGCGAGT GCGGTCAAAA GAACCAGTGC CCCAATCGAG
   134161 GTCAGTGTTG TCCAGAACCA CAGCGTACCA AATCTTCTTT TCCATGATGT TGTTCCCCTT
   134221 CCGCTTTGTT GTGTTTATTA TAGCATGGAT TGAGCAAAAT GTCAAGTTAA GAGATTGTTA
   134281 AGAATTCCTA AGACGCATCT TATAATTCTC GTATTCTTCA TAATTTCCGT CGAAAATGCG
   134341 TTCAACGACA AGATCATTAA TAACAAAACC GTATTCTTTC AGCCACGACT GAACTTCTTT
   134401 AGTGCTCTTT GCTTCATGAA TGAAACAAAT ATTATGTCCG TCAATCGCAC TTGCACCAGA
   134461 TACCAGATAA ATACCGATTC CGTTCGTCAT AACACCCTCA ACCCCCTTTC AACAAGACTA
   134521 ATTATACCAT AGCTCATTGC CAAAGTCAAG TTAAACAGTT GTTAATTACA CTTTTCAAGA
   134581 AAATCCGTAC AAGAACAATC TTCTATCAGC CGCATACGCT TTTCCATAGC TTCCACCAGC
   134641 TCGCTATGCT CATCGTCAGA CAGATACACC AGCCTATTAG GCTCGCGATA ATCGTCAGTG
   134701 CGCACAGTGT ACCAAACGTC TACAATGCCC TCAGAAGGCG TGTAGGAGGC CGTAAACTTG
   134761 TCCTGCGGCA GTCTTTCATG GAACTTGCTA AACTCACTGT CAGGGAGCGT GAAGGTCATC
   134821 TGAACCTCAT CTCCATACCA CACCTCAGGA AGGCCGTAAA AACTAATCTT GCTAATGTTC
   134881 ATAATTCATT CTCCTTATCA AATATGACAG TCAAGAACCG TACAAAACCA TTCATCACTA
   134941 TGATTTTTTA GAGCGTCATC CCACTCTGCA TCATACTTCA TAGTGCCCTC ATTTGTCGCA
   135001 TTAGACACGC CAAACCATCC CATGTGGCCG GGTTCATGCC AATGTCCATC AGGGTCAAGA
   135061 AAAGCATAGG GGCGAAATCT CTCACCTGCG GTCTGTTCAC TGAAGTCAAC CTTACCCAGC
   135121 TTTTCACCAT TATTCTTCAC CAGATGTGCC CATCGCTCAC CAGCATCGTC AAACCAATCC
   135181 CATTTAGCAT GGGGATTAGT CCAGTAGCCA ACGACCTTAT CTTCCTCATT GTAATAATCA
   135241 TATCCATGTT CGCGGAGGAG AAAACTTTCA AAGTCAGGAT ATTTGTCAGT TTTCGCCGCA
   135301 TATTCGGCTT CCAGATCATC AACCTCTGCC GTCTGTTCAA TTTCAGGCAA ATATTGATAA
   135361 TTCTCATCAA ACGGGTGCAT AATATGCTCA AGATCAGCCT TAGTCGGTTT GTAAGTGGTC
   135421 AAAACGGCAC ACAGATAATG GCTCATAATT CTATCCCCTT CCTTATTCCG CAATGATGGC
   135481 GACGAAATTA CTTTCCGCAA TGGCATCCTT CCATGCGTCA TCAGAACCAT CGCTCGCATG
   135541 GCGCTCACCC TTCCAGAAGA AAGACGCATA ATGCGAAATC TTGCAGTCGT ACAGCGCGTA
   135601 ATTATAATTC CAGTCCATGC CGTAAGGATA CATAACGACG CGCTTACAGT CGGGAAGCTT
   135661 CTCAAAACGG TCTTTCAGAA ACACGATGGA GTAAGTTTCC TGCGGCTCGA TGATCGTCGC
   135721 ATACTTGAAT TTATCGCTCA TCTCAAAGCA CAGCATACTT TCCTTAGTGG TTGTGAAAGA
   135781 GTAGTGGCGC TCGCCGTTCT CATTAACAAA GAAGGCGTAA TCATCGGGGA GCATACTGAA
   135841 GTCGTTGTCA TCATCATAGT AGACACCAGT TTTGCTCAGA GCCTTGTAGC CGGTCAGGTC
   135901 GGGGGTGGCA GTGTTCGAGA ACAGAATAGC CTTGTTGGTA GTCATGGTCA TTTCTCCTTT
   135961 TCTTTGTTTC ATGGCCTTAT TATAACACAG AATGGCAAGA ATGTCAAGTT AAGTAATCGT
   136021 TAATTGTTAT TATCTTCTAT CGTCATCTTT ACCCCCACAG CTTCCACTTC CGTATCGCTA
   136081 TCAATCTCTT CAAGTGTAAA AAGTCCATTA GTGAGATTAA CGGCATTATA GAGGCAATCT
   136141 ACATCGTTAT TTCTTACTTT CATGTATTTG TATCCATCGC CGTAGGCATC ATCCTGCTTT
   136201 ATCTCGAAAA CCGTGCCAAG CTCAAGCTTG TAAAAAGGCA CAACTTCCTT AGAACCCTTT
   136261 TTCGTAATCT TAATCGCCAT AATCATTTCT CCTTTTCATT CAAGTCGTTC GCTCAATCAA
   136321 CAATGACATT ATAGCATGAC GAGTCGAAAA AGTCAAGTTA AGTGATTGTT AATTATTGTC
   136381 CCGTTCAGTT AACAACTAAT TGCGCCGACA TTTCTTCTAC TATTTCATTC AACATAAACC
   136441 AGTCGGGAGT AAAGGCATCT TCTTCCATGC GAATCGCATT GGCAAGATAT GCACTATCAG
   136501 CAGGGCGGTT AATCTTCATA TATAACTGGC CTTCATGATT ATTTTCGAGC GGCCTAAAAA
   136561 TGGCTCCAGC AGCCAAAGAA TTGAAAGACA CGTTCTTACT ATTGTTGTTT ACCACAATTT
   136621 TCATCTTATT CACTCCTTAA AAGCAGATTC GAGGAAATCC CATTCTTCAT CCACAGGATA
   136681 GTAAGCAAGA ACAACTTTAG TATTCTCACT CTTGTTATAC CAAACATCAA TTTCCGGACG
   136741 GCACTGGCCA TAGTTATATC CGTAGATAAA CTCAAAGTTA TACGCGCCGA TAGAATTAGC
   136801 CACCTTGGCA TGACGGCACT TGACAGAAGT GCCCAGATAA TAATGGGGCT TGTCCGTAAA
   136861 ATAGACAGTA GATGCGTTAA AAACAATGTC TTTCATATCT CATTCTCCCT TCTCCATAAT
   136921 AACTTCCTCG ACCAGCACTT GCAAAAAACA CTCTTCTTCC ACAGTCAGCG GCAGATAAGT
   136981 AAACCAAACC TTGTTCGCTT CTTCATTTTC CATCTGATAG GACAGCTCAA CCTTATCCTC
   137041 AGACGGATAA ACATAGACAC AGACATTGCC GCAAAACTCG TCACCGCGCT TTTTCGGAAT
   137101 ATCATCGGAA AAATCAGGCG CGAAAATGAG TGCCTGTATC ATGTCATCAT CGTAAAACAC
   137161 ATCAGAAACA ATGGTATTGT GACGATTAAA ACGGCGCGTC TTAGTCATGG TTGATTACCC
   137221 CTTTCCTTGA TTACATTCTT ATTATAGCAC GGATGGAAGC CAAAGTCAAG TTAGGATTAG
   137281 GTTAAATATG CCAATAGTGA TTCGGGCTAA TAGAATAATA AATCAGCCAC GGAAGGCCGA
   137341 TAAAGCCGCA CAGAGACAGA AAAATCCACT TCACCAGACT ATGCCCCTTT TGCTCGCGAT
   137401 TATAAACAAC TGGATACTTA GGCTTCATAA TTATCACATT CTCCTTCTTC AAAACCTTTA
   137461 TTTTTATCTA CATTCGGCAA ATCAACATCA AACCTATCTC CCGAATAATA AATCCCCGCC
   137521 GAATGAAACG GCCTAATTAT TCTCTCCATC TTTCAGTACC TCATATTAAG CTTCAAAAAT
   137581 CTATCCCTCC ATCAACTGAG CAAGAAACTC CCACTCTTGT TCATTTTCAA TAATTTCACT
   137641 AACCGCATTT GCGGCAGATT TCACAATGAT TTCAAAGTCC CCACGCTCAG GCAGGTAAAC
   137701 CGCATAAACG TGCTTAAAGT GCGCGTTATC AATAGCCGTA GTGGATAGTT CGACTGCACA
   137761 GCCTTTAACA ATGGTGCGGC GAATGGCTGT ATTAGTGAAG TTGAATGTTT CCCTCTTCAT
   137821 AAGCTTGTTC CCCCTTTCAT ATTATTAGTA TAACATAGAA TGGACAATTT GTCAAGTTAA
   137881 ATCTCGGTAA TATAGGCTTC AAGAAAGTCG AAATCGGGAT GGTCGGGAAA TACATTGCTC
   137941 TTATGCACTC TGTTGTCTCC GTCAATGAAA GAAACAAAAA TGGCGTGCTC ACGCTTCTTA
   138001 TTATAATAAT AACCGTAGGC AAATACAAAG TCATGCCATC CATAATCATT CTTTACATTA
   138061 GCCATGCGGA TTATGGCATC TCCGTGTTTC TTCATACAGT ATTCTTTGCG GTGCGGCATG
   138121 GTAGTGTAGT TGAAACGAAG CCTATCCATT TCATTCATAT TTTCCATTCT CCTTACACTT
   138181 AGTATAGCAC TTTTCCGCCC CATTGTCAAG TTAAGGTTCC GTAATATAAT TCTTCAAGAA
   138241 CTCAAAGTCG GGATGATCGG CAAACATGGT CATGCGGTGA GTTGTTCCGA ACTCATCCAG
   138301 ACAATCAATA TAAATCGCAT AACTTGCCGC GCGATAGCTG TACCCCAGAA CGAATGTGAA
   138361 GTCGTGAAAG CCGCAATCAT TTAGCACATC CGCGTGCCGA GAAATGGAGC TGCGAAAGTC
   138421 TTTGCGCGGG AGCTTGGGAT AGGATAATGT GGATTTGTTG AAATGAAGGA CGGAGATTTT
   138481 GTTGGCCATG GTGCGTCATC CTTTCTGTTT GGTTGATGGG TATAGTATAG CATGGAATGG
   138541 GGAGATTGTC AAGTTAAGAA ACTGTTATTA GCAAGAAGGA AGCATAATGC TTTTGCCTTC
   138601 TTGTTCCATT TCTATCGCTC CCAGATTGTG TATACCATTC TTTTCAAAAG CACGACAAAT
   138661 CTTTGGCAGC TTGCTAATTT TAGCATCTTC CCATAATATA CCTTCATCAT CTCTTGTTCC
   138721 TTCTTTATCA ATACAAGTCA GATTCGGTAT TTTATTGAGT ATTTCTTCCC CGCCTACTTC
   138781 ATTAACGGGC AAGGCACGAT TAGCTATCAA TATATAGGCA TATTCACTAT TTTTCTTAAA
   138841 TGGCAAACCC GCGTCATAGC TATCTCCATT CATAAAAAAA CCAAAATTAG TTATTAGTAT
   138901 TCCAATACAT TTTGGTATAT TTCTTCCGAG ACACTTACAA AAATATACAT CCTTTTCATT
   138961 TCCACGCTTA ATACAATTAG CCGGAAGAAT ATACCATTTA TCGCGTTCAA AACGATTACA
   139021 TGGCTCGAAT GGTATATCAT GAACAGAAAT AAATATTTCT AGATAATTAC GAGGCACAAG
   139081 CTTGGACTTT TCTCTCTTTT TAATAGGCTC AATTTCCACA TTAGGATTGA AATTATAGAA
   139141 GCCGACATCT CCATCCTGTT TCATGTAGCC CACGTCAATC AACTCCTGCA TCGCGCTGTA
   139201 ATACTGTCGC TCACTTGTCG CGGGAAACTT TTCCATAAAG TCAGGCTTGC TCACACAAAA
   139261 GCGATCTCCT GCGCGCTTGG TGGCCAGATA CCAGAACATA CAAATGGCCG TCTTGGATAA
   139321 AACGGCCAGC GGTGCATCAA ACACACCATT TTGAACGGAT ATGGCACCAT TTTCTTGCTC
   139381 AAAGCTGTCT TCAATACGAA TGTCGAATAA AAATCCTTTT CCCATTTTTG TCTTTTCTCC
   139441 TTTTACGATA AAAATATTTT TGTTGATTTT ACCAACGAAG TAAGTGTAGC ACAAAGAACA
   139501 CAGTTTGTCA AGTTAAGATA TTGTTAAAAA GTTATTTAAC AGATTCTTAA CTTGACTTTT
   139561 AGTGAAGACT ATGATAGAAT ACTGGGCAGA AAGGAGGTGC TATATATGGC ATCTAATAAA
   139621 ATAACACTAA AGAGTAAAAA TGAACCAAAA GAAGGAGATA AAAATTATTT TAGAATGAAG
   139681 AAGGAAGTAT TTGAAAATGC TTCTAATAAA CTTAGCAGAG TGGGACTTGA CTTGTTTATG
   139741 TTCATCTACT GCTTCAATGC AGAGGGAATA ACGTTTGAGC TATCTCAAAG TTATTTTGTG
   139801 AAGATTTACA AACATGGAAA AACATCCTAC CAAAGAGCCT TTAAGGAACT AATTGGAAAA
   139861 GGCTTTTTGA AAGAAACAGA ACAGGGATAT GATTTTTGTG CAGAGGGAGA GAAGAATGAA
   139921 CTTTTATAAT CGGAAAAAAA TAAATATTAG TAAGAGCGCA CACAGTTCTT TTCCGAAGAA
   139981 CAAGTATTTT ACCTGTATTG ACGATGACTA TATGTTTCAA GCCATGAATA ATTTATCTGG
   140041 AACAGCTTTT AAGCTATATT GTTATTTTAG CTCAAACAAA AAAGGATTTG TTTTTCTTTT
   140101 TAATGCAGGA GAGTGTTGTG AAAAAACGGG CATTAGTCGG ACTCAATGCA GTCAAGCATT
   140161 TAAGGAACTT GAAGAGAAAG GTTATCTCAA ATACAGTCCA ACAGCCGATG CGTATAACTT
   140221 TAATCCGCAG AATAAATGTA TTAAAAATGA ATAGACTCAA GAGCTTCTTT GCGGAAGCTC
   140281 TTTTTATTTA TGCATTTTTG TAAAAATAAT TGCATTTTTT GTCATTCTTT TTACATTTTT
   140341 TGCAGTAAGA ATGTCATTTT TTGTAAAAAT AATTGCATAA AATGATATAA TTTTTACATT
   140401 TTTGAAAAAA GCAAAAAAAT AACATTCGGC AGTGCTTTGT ATGCGACAAT TATACTTTAT
   140461 TGATTCTACC CCCATTGACA AAACAAGTCT TGTGCTTTTG TCAAAATCAT ATACAAAAAC
   140521 GAAAAAAGTT ATGCACTTTT TGTAAAAAGA ATATACAAAA ATGAAAAAAG AATAGCAGAA
   140581 AATGTGAAAC TTTTTACATT ATTGAAGTGG TAAAAACATA TAGATAACGC AATTAGAAAG
   140641 CAGACTGCGC TTTTTTGTTT TTTTTTGCGA TATTGTTTTG TAAAAATAAT AACAAAAAAC
   140701 AACATTATTT TTACATTTTT TGCAGTAAGT TTAGCAGAAA ATGAAAAAAG AATGTACAAA
   140761 AATGTAAATA TTTTTTCATT TCTGAAAATG AATTGAAAAT CTAAAAACAA TAGTGAAATA
   140821 GGATTAAAAA TATCGTAGCT AATATGGTCG CGCCGTCGCT TTTTGGTATT TATCTTTTCA
   140881 TTTTTGTAAA TATTTTTTCA TTTTTGTAAA TATTTTTTCA TTTTTGACTA TTCTTTTTAC
   140941 ATTTTATGCT AAACTTATAT ACAAAAATGA AAAAAGAATG TACAAAAATG TAAATATTTT
   141001 TTCATTTCTG AAAATGAGCT AAAAGTCTAA TAACGATAGT AAATAAGCCA AAAACAACGC
   141061 AATCGATGTT TGCGTGGCCG ATTTCTCCAT TTGCTTATTT TTGTAAAAAT GTAAATATTT
   141121 TTTCATTTTT GTACATTCTT TTTTCATTTT TGACTATTCT TCTTACATTT TTTAACATAA
   141181 GTTTAGCGTT TTTTGACAAA CTTTTTACAT TTAAGGTAAT TGACATTTTC GAGAGGACAA
   141241 CATCGCATTT TATTATTTTA CTTTTTGTAA AAATAATATA CAAAAACGCA AAAAGAATGT
   141301 CATTTTTTGT CAAACTTATA TACAAAAATG TAAAAAGAAT GTACAAAAAC GCAATTATTT
   141361 TTACATTTTT GACTATTCTT TTTACATTTA GAACATTGTA AAAATGGTCA GAGTGCTGCA
   141421 CTATCACTAA GAACCGCATT GCGGCCTATT TTTTTAATTT TAGTCATTAG AGGCCGCAAA
   141481 AAACATTTGC CGTTTTCCGT TAAAAACTTA ACGGTTTCCG TTAAATGTTT TAACGGTTTC
   141541 CGTTAAAAGT AGTCCCATGG TGAGACACTA ATATAATATA AATAGACAAT TCTATATTAC
   141601 CCCTAAAGGG GTAATATAGA ATTGTCGTAA TAGATAATAG ATAATAACTA ACATCCAGTA
   141661 AATCATTCAA AAATCAGCAA AAAAAGAAAA AAAAGAAAAC CCTCACCAAA ATCTCCTGAC
   141721 ACGCACCTTT GCGGCGGGAC GGCTCCCAAG CCTTCCCCCG CTACGCAAAG CTGCTAATGG
   141781 GAAAAGAAAA AAAGAAAAAC GGTAGCGGCG CGCGTCTGCC ATCTTGCGCC CTTGGGTGGG
   141841 CGCGATGGAC AGCCACACCC CGAATGGAGT AAGAAAAAAA GTATGTTAAA AATTCTTATT
   141901 TCAGCCAGTG AAATCTACAC CTAAAATTGT TTCCAGCACC GCACCCATAT ATTTTCCTCA
   141961 TTCTCAGTCT TAAAGCCGCT AATTTCTCCA AAAACTCCTG TTTCATCGTG TGCTCACCAG
   142021 AAGCCCATAA ATGCCCTCAC AGCGCCGCAA GGCGCGTGAG GGTGGAACTG TAAGGGTAAA
   142081 CCATCAAAAA CGGCTCTATG AGGCTGTTAG AGGCCGCAGA AGTTATATAG AGAATGGAAC
   142141 AAAGAAATAG CAATAGATAT TACTCTTGCT ATTAGTCATA CCCGCTTATC AAAGCCGTTT
   142201 TTAACTCTAC TCATTCTATA TTCCACACAC ATCCAATTAC AGGGCGAAAA ATGGCTCTAA
   142261 AATCGCTTGT AGCCGTTCGG TCGATAAAAT GGTCATGCTA TTCTACAAGC CGTTTTAAGA
   142321 CCGTTCTGCG GCCTGTGGAA CGATGCCGTC TGTAGTCGAA GAAATTGATG CTAAAATCGT
   142381 CTCTATAACA TCATCCTGCC ATTTACTCAC ACTGAGTGCT GGAATGGCTA ATTAGTGCTG
   142441 AAAACACAGT GTGGTCTTGA AGTCCGCAAT AAAAGAATGA CATAACAAAG CTCATGCGCT
   142501 CAGACGGGCG CAAGGCCGCT CAATATTTAC CCTTACTGTT TGTCGAACAA AGCCTCAAAG
   142561 CCGCTAATAA GGACGCGCAG AATACACGAG GAAAATGAAA CAAAAAACGG CCTGCAAATC
   142621 TACCCCACCA CTTTATCATT CTTGGGGCTA AAAGCGCTAA TTTATGCTGA AAACATCGTA
   142681 TCGTATCGTG TTCTACAACA TTCTAACAGT GTGGTGAAGC TGTGCAGATG TTTATTTAAT
   142741 TATACCCTAT TTTTTATATA AAAATAAGAG TAAAAACCAT TTTCAGCTTT CACCCTTATA
   142801 AGTTTATCAA TCTAATGCCT AAAACCGCTA ATTTGTTCAA TTTCTTCGAG TACAGCCGTA
   142861 GTTTATAGTG TAATAAAAGC ACTAAATCCT CTTTATTTCA TACGCCTTAT TCCTCCTACT
   142921 ATTTATACGC AAAAAATAAG GGCAAGAACC GTTTCTAATT CTTACCCCTA TAATCTATCA
   142981 CCCCATTGCT TAAAACGGCT AATTTCTCTA AAACTCCTAT TCCAGCTGTT ATACGGAGCG
   143041 TCCTCGCATC ATAGTCTCAC AGCGCTTAAT TCGTTCCTCT TCTGTTAGTT CTACCTTGCG
   143101 CGGCACACGA ATAGTAAACC AGCTCTTTGG CAAATGCGCC ACCATGTAGC CGTGATTGGA
   143161 TTCAGGATAG TCTGTTATTT CCACATCATC TGGATGTTCT TCCTTTAACT TGTTAATGCG
   143221 GTTAATCCAC TTCTTTTCGC AGGTACAAAA AGTCATATGT TTGTCTTCTA CAAGATAATT
   143281 CAGCGCCGTC TCATGAAAAT CACTCATATT CCATTCCTTC TTTCTTAATC ACATTTCACT
   143341 GTTTTACCAA ACAGATAATC CCCATAATAT TTCAAATAAC GTCGAGATAA CCAATTTTTC
   143401 ATACCTTCAT TGTGATTTTT TACCATTTCT TCTCTTGCGG TGGCATATGT TTGTTTTTTA
   143461 TCATAACAAT ATCTACATAT GAAACCCCTA TCAGTTCTAT ACCATTCAGC ATTGATGATA
   143521 TTTACAAGTC CACAAAATAC ACATTTGCGA TGCTTCAACT TGGGAATATC AATATCACAG
   143581 GTATAATTCT TTTTTTATTT CCATTTTCAT CATGCCTCTC TTTCAGAAAA GGTTTCAACT
   143641 CATCTATTCT ATTGAACAAA TAACCCCCAT AATATTTCAA ATACCTTTTA CTCATCTTCT
   143701 TTTTCATCTC TGCATTATGC CTCCATATCC ATTCAGGATT ATCATATTTT TCTGTTCTAT
   143761 TCACCATATC ATGCAGACAA TTTTTACAAA CCATCTTATC ATCTATCCTA TGCCACTCCG
   143821 CGCCAATCTC ATTCACTCTG CCGCAAAAAT GGCACACCTC ATGTTGGCAC CAGAAGCTAC
   143881 AAAAGTACCA TCTTTCATGT CATTGAAAAT ACGCAAAGAA ACATGATTGA AAAATTTGCC
   143941 GTTCCAGTTT ATGAAACCCC TGCAATATAT TTCTTTTTTC AACTCGTCCA TAGTTTGCTG
   144001 TGTCATAACT ACATCTGACG GCCAATAGTA GTTATGAGTG CGGTAGAAGT TAATGGTGAT
   144061 GTTATCGAGT TTTTCGATAA GTGTTACGAT GAATACTTCC TTTCTTTGTT TGATGGGACT
   144121 ATTATAGCAC AAAATGATGG AAAAGTCAAG TTAAGATTTT ATTCATGCTC TCCAAATAAT
   144181 ATTTCGTCGT AAGTTTCCAA ATAATTCTCA TCCATCTCAT TTCTCACAGT TCTATTGTGC
   144241 TCACGTACCT GCCGCCGCCA CTCATCACTT ACAGCTCTAT GACTATAAAT GTTTTCAAAA
   144301 TAATGATCGC AAATGTCTAT ATGGTCTAAA CTTTTCCTTC CTATCTATCC AGCCGCAAAG
   144361 AGGGCATACA CTGTGCTTCA GCTTTACGGA GCCGAAAAAA TGAAAATCAG CTTCATTTTC
   144421 ATCTACTTCA ATGGGAAAAC CAAAATAATT ATCATTCCAT ACGCCCTTTT TTTCTTCCAT
   144481 TTCACGCTTC AAATCCGCAT TCATCACCAA TTTCCACGGC ATAAGACCGC CATGTGTGTC
   144541 TTTGAAACAT TTGGTGTAAA AAACAATGTC GCTAACGTCG CCACATAGAA AACTCATAAG
   144601 TATCATTCCT CCTTAAAGTT AAACCAATCG GCTATGTCTT CAAACAACAT TTCTTTATAT
   144661 ACTTCAAAAT AATTCTTATC CATCCGCTTA CGCTACTCTT TCGTTGTTTT ACACCCATGT
   144721 TGCGCGTACC CAACTTTCAT CTAAGCTGCA CAGTGCATTT TTTGTGTCCC ATTGAGCTTC
   144781 CATGCAGTAG TCATTTCATT CACGACCTGA TAATTGTATT TCAAGAATAA CATCATTCCA
   144841 TATATCGGGG TGAATAAGTA TTGCTTCAGA AGTAAGATTA TCATGGTCAT TAGAAAATCT
   144901 GTCGATAGCG TTAGAAATAT AGGTTCTGGA CATAAAATAG TTCCTTTCAA TTAACTGGTT
   144961 GATAAGATTA TTGTAGCATA GTGGCAAGAA AATGTCAAGT TAAGATTGTA CGATTTGTTT
   145021 TTTCGAACAG TAATTCTTCA TAGGCTTCTA AATAATCCCT TCCCATCTGC CATCTTTTGT
   145081 TCAAATGGTA TAGTTATTCA CAGTCTTGAT GCCTGAGTGG TTGCGCCGCG AGGCGGCAAA
   145141 TGATGTGTCC ACGCTGACGC AAGCGAGGAA TTGGCGCAAG CTGGATTCGC CTGAGTACAT
   145201 GGCTACCGCC ACTTGAGATG CGCCGCCCGC CGCCGCGAAT GTGTGCCGCT GGCGATTGTA
   145261 TACAAGGATA CAAGAATACA TTAAATCACT GCGTCGCCGA TTTGCGCCAT TGTATGCGCA
   145321 ACCATGCTTT CAACTGTTGT CTCCATCTGT GCGGCATGGC ATAAGGGTCG CGCTTTTGTC
   145381 GTCTCATATC CTTCTATTCC ACCTTTCCGC CGCATCTTAC GCCGTCGCAC TGTAATTTGT
   145441 CATGCGTGCC GCAGGACATT TCAGATTTCC GCATCTCACC ACATAGGCAC AATTTTTAAA
   145501 CCTGTTCATT TGAGCACTGT CGCCGCAAAA TGGACAAGGT TTTAACTTGC CGCTAAAATT
   145561 GCCCTCGGGT GGTTCTGCCA TTCTCCATGT TGTAAATGCT TTTTCCTGCT CACTCACATC
   145621 TATAATATCC GCATAAGTTT CTGCAATACA TCCGTCGCCT TCCATTCGGC GTGCTTTAGC
   145681 CATGGGGCAA TCATCACATA GTCCCATGCG GCATTTGTTG TCATTATTTG TTAATTTCAC
   145741 CGCCGCTTCG TGGGTAGTTT CATAGCTACT CATAATTTTA TACCCCATTC AGTCCATTGT
   145801 TGTCTATTGG TCTATATCCT TGCTCAGTTT CGTTCCACTG AAATCGCTCT GTTATTTTTA
   145861 TCTTCTCTGG CCTTGAAATG ACCACCATTT CCACATCCAC AAACTCATAC CCATCATCAT
   145921 ACCAGTTGCG CGCATTGTAC CATAGAAATT CACAAGCGCT ATATGCGCCG AATTGAAATG
   145981 TCATTTCTAT GGTTCTGCCT TTGCTTGTGT CGGGTTTGCC GTTTGCCGCC CTTGGATGGA
   146041 ATGTTAGTAT CATGTTTTGG CCCCCCTTTT TTTACAAACT TTGATTATTT TTTTTATATC
   146101 TTCTATCCCT TTTTCAATTA TATTATACCA TTCCACAGCC CTAAAGTCAA GTTAAGACAT
   146161 GGTAAAAAAA TAAAGCGGCC ATTTCTGACC GCTTTTGCTT TATTAGTCCT CAGTTGCACA
   146221 AACGTCCATG CCACAAGTAG GAACATAGGC GTAAGATAGG TTTGGAATCT CTGTACAAAT
   146281 GACATAACAG TCGCCAATGA CGGCTGTGTC TTTAATGTCG TTGAGAATGT TTAGCATTTT
   146341 TTTACAGACC ATTTCTGGAC TATTAGACGG ATATTCCACA ATAATCCATT TGTTAAACAT
   146401 CATCCAGTTA GGATTTATGA TGATATTGTC ATTCTTCGAC AGAGAAATCT TTTTCTTTAC
   146461 ATCCCATGGT GTTTGAAGCT TGTTAAGAAA AAACTTGTCG GATTCGCTGA CGGGCTTCAC
   146521 TTCATCTGTA AATCGTTTCA TTCTTCGCAT CCACCATACC AGCAATCAGG AATAACTTCT
   146581 TCATGTTTAT TTCCCCATTT GTCTATATGC CTTTGTGTTC CTATCTGCAC TACTGCGTGA
   146641 GCGGTAGTAG TGTCTTCTTC TGGGTCATAG ACAACATAAA TACCACCCCA TGTAATGGCT
   146701 ATCATGCGGT TTTCATGATA AAATGCTTTG TAGTCCATGG CTTTGATGTT TTCGCATAGT
   146761 TTATTCATAG CTCTTTCGAG ATTGTCTCCT TCGGTGACAA AACCAAGTAC GTTATTAAAA
   146821 TAAGAACATT CAGGGTCGTA AGTCATATAT ATTAACTCTC CGTTTGTGCT TTTGTATAAA
   146881 CCAGTTTCGC ATGGCGTTCT TACGGGAATA ACACGAGCAT AGGGCTTAAT GGAAATGGTT
   146941 TCACGGAAAT ATTTTTCAGC GTTAGTCATT GTGATTTTTT ACCTCTCCTT TTTAAAAATT
   147001 GTTTGGGGGG AGCACGCCCC CATCACCCCC ACTGCCGCTG TCCCCCTCTT CCCCCAAAAA
   147061 GAGTAGTACA AAACGAATAG TGAAGTTGTA TAAAACAAAC ATTTTGTCCA TGTGATAGTG
   147121 GAACAAAAAA TGTCCCACTT TGTAAAATCT TTGTTAATTT TTCATTAGAA AATGATTAGA
   147181 AAAGACCAAA GTCGGGAATT GCATAGTGGG GCACATTTTC GGGAAAAAAC GGCCATTTTT
   147241 GCGTTAAAAA CGTGCATTTT AGTGCAAAAA TGATATTTTG AGTAAGTTTT TGCACTTATC
   147301 CACAGACTGT GGATAAATTG TGGATAACTT AATTTACTTG TGGATAACTT TTTTGCCATC
   147361 GCGGAAACGT CCATGTTTCC ACTTACACAA AACAAACATT TTTATAGCAT AAAACGAACA
   147421 TTTTCGCCTC TCAAGACGTA CGTTTTTTTT GTCCGTTTTA TGAGACAACA TTATACGTTT
   147481 TCCGTTCAAT TTTACCGCGC AAAACGGTGT CCAAAAGGGC TAAAATGTAC CCTAAAATAG
   147541 CCCATTTAGA CGCCGCTATC CACCCCGTTT TGGACTTCCA GCGGGTTGTT CAGCCCATTT
   147601 TCGATCATCC ATTTGAGCAC TTTTACACCA TCTCCATAGG CCAAAGCGCG CCCCAGAGAC
   147661 ACATTTATGG GCACACACTC CGTCTCAATT CGTATCTCAG TTGCGCCCTT CCACTGCTTT
   147721 AGAACAGGAA AAATGTGCTC CCAGAACTCA ATTTTCAGCC CTTTGCGGCA TTGGATAACG
   147781 TCGAATCCGT GATCAAAAAT CACGTCTCTA TCCTTCTCAA TTGCGTCCCA TTCGACGATT
   147841 TTTATGCTCT TTTCGTGCTC ATTTTTCTCT TCATCGAGCA TAATTCCGCT TGTTTCATAC
   147901 ATCACTCTGT CGCGCCAGAG TGTTCTATAG ACCACTTTAT ACCACTTTAA CATACCTTTT
   147961 TTCTCCCTTC TGAGAGGGCA TTTTCAGCCC TCTCACACTC TTTTCCACAC CTATTTCAGG
   148021 CCACCTTGCA CCGCGTCAGC ACTGTCTGAG CCTTACCGCG ATATTCTTTG TGCTCTTTTA
   148081 CAGTGCCCGT CAGAATGCTC ACATTGGCCG TATCAACGCC TTTGGATGCC TTCCAGACCA
   148141 TTTCATTACC CTCGTCATCC TTGAAAGAAT AAAGGTAAAT CGTGCCGCCA AAGCCGTTAT
   148201 CCCAGCTCGC GATAGGATGG AAGTCATGGA CATTGCCGTG CCACTTTTCG CCCACAGTGC
   148261 CCACATAGCG GCTTTCAGTA ACCTTTTCAG CGGCCTTTTT CTTATCCTCG AACCGCTTAA
   148321 AGGCAACGGG CGCATAGGCG ATGTAGCCGA ACATGGAGGA CTTGCAATAG GGCTGAAGAG
   148381 CCAGTGAGCG AACCTCGTTC AGGCCGTTTT CAACCGCTTC ATCGACCGTC AGAGCGATCA
   148441 GGCCGCGAAT AATGCGTTCG CCTTCTGCCA GCTCATCGTC GGTCAGATTG TCGTTTGCGT
   148501 GAGCGGCCAG CCAACTTTTG TTGCTGTTGT CCTCAGAGGA CTTGATGTAG CCAGCTTCTG
   148561 CAACACGCTT TGCGGCCAGA GCGAACACGT TGATGGTATC CCATGCGGTC TCATAGACGT
   148621 GATTGCCATC CGCGTAGTAG CTCTCGCTGT CGTAATCGCG TTCGATAATG TCGTGCAGTT
   148681 CCTTGCCCAT TGCCACCAGA CGCGGGTCAA TACCACTGTA ATCCTTCAAG CAAGAGGAAC
   148741 CAACCTGCTT AGTTTCGCCG TTTTTGTTGC CGACAATGAA GGTCATCTTG CGGTCATGGT
   148801 TCGTGCCGCA GTGCTCGCAA CGGGGAGCCA GACGCGCCCA TTCAACGTCA TAGCAGCCAG
   148861 TGAAGTTGTT GACTACGTTG CCGCCGTCCA TGTGGTGGAT AGCCGCCAGC ACGGAGTAAT
   148921 TGCCGCACTT GATGGTGTTG TCCTCGTTCA TAGTGAGGTT GAACACCTCG ATGGGGCGAG
   148981 TACCAAGGAA GTTGTTGTGC GCGTCGTAGA TGTTCTGGTT CTCCCAGAAG GTTTCGGACA
   149041 TGGTGTAGTC CAGGCTCGAA TTGTAGCGGA CGGCCTTTTT GGCGTACTTT TCAAGGGTCT
   149101 TGGTCAGGTC TTCGCGCGCG CTCTCAGGGA TGATGTAGGT AATGGCATTC ATGGGGTTTT
   149161 CCTCCTTGCC TTAACTTCAT GACTATTATA ACATGGCCGG AGCTGAAAGT CAAGTTAAGA
   149221 GAGCGTAAAA AAGTTGATCT GGGAGACGGT TTGATACGGA GCTTTTTACC TATTAAATGA
   149281 AAAACCACCC CAGTGGATTC GAGAAAATAC AAAGCAATAT ATGCGGATTA GATTTTGCGG
   149341 TAAAGCTGGC CGAAGCAATG CTTGCCGCGC CTTTTAACTT GACAAGGAGG AAGGTTTGTG
   149401 CTATAATGGT AGAAAACAAA CCGAAAAGGA GTTAATGGAA GAATTGAAAA GAACACTTTA
   149461 TTTGGTGCTG GACACTGAGA CGGCTACTAT TCCAGAGTAC GCTCAGCTCC CAGAGGAACG
   149521 GCAGAAGGAT TTTGCTATTT GGCATCCGAT CATTTATGAT ATTGGTTGGC TTTTGATGGA
   149581 GCGCAACGGT AATATTGTAA AGCAAAAATC TTACCTCGTG TCAGAAACAT TTGGCAATGT
   149641 GCGGCTATTC CAGACCGCAT ATTATAAGGA AAAACGTAAT CAGTATCTTG CCGACTGGAA
   149701 GCAAGGTTTG ATTAAACTGG AAACATGGGA TAATATAATG AAAGAACTTC AAGCAGATAT
   149761 GGAAGCGTCT GGCTATTTTT GTGCCTATAA TGCGAGTTTT GATATGAGGG CTATTCGATA
   149821 TACAGAACGG TACATCTCGG CGGTTTACGG CGATATGGAA GTCTATGGCC GCTGGATTGA
   149881 ATGGCAACTG CTCACGGAAG AGGAAAAGAA GGCTCGGGGC TGGGTTAAAT CTGAACATCC
   149941 TGAGGAAACG ACTTTTTCGA TTAGGGGCGG TAAGCCGATT GTTTTGATAG ATATTTGGGC
   150001 TGTTGCCTGT GATTTTTTGA AAAATAACGA GAAATATAAG GCGTTCTGTT ATAACTTCCG
   150061 CCATTATAAT AAATATTTCA AAACAAATGC AGAAATTGTA TATCGATTTT TTATGCAAAA
   150121 TGACCATTTT GAAGAGGCTC ATACCGCATT AGAAGATGCA AAAATTGAGT CGTGGCTACT
   150181 TACTCATTTC ATTGAGCGTA AGAAGGCAAT TAAAAAAGGC ATTACCACTC ATCCATATTT
   150241 AATGCTTGGT TCTATTAAAT CTTATGCAGA AAAAGTTTAA GACATTTACG GGAAAATCGG
   150301 TATATATTGC AAAGAGCGGA ACACCAGAAA ACTATTTTAA CAAAGGTGCG TATTGCTTTG
   150361 ATGCGTCTTT ATTTGAAGCG GTTGCAAGGG ATGTAAAGGG TGCTGGCTCG ACTGTCGCTC
   150421 GTGTCGTTTG GCAAGTTTTA GCTAATAATG CCGAGGGCTT TGAATATATT TTTTCTTCAA
   150481 ATTATTTTTT GAAACATTGG GGATATGATA GTTCTGAAAT CTCAAGTGGA AAAAAAATAT
   150541 TGGTTAAACT GGGCTATCTT GTGCCGGTAG AAAAAAAACG ATATGATTAT ATTTTTTATG
   150601 CGGACGCTAA TGGGCTTCTT TGGGAAAGAG ATAAGGAAAA AATGGAGACT TTGAATGAGC
   150661 GTGCGAAGCA TCTGAGCGAA AAATCTTATG CTGATTTTTT GAAATGGTGC GAAAGAGCCA
   150721 AAGCTAAAGA AGAACAAAAA CGACTTGAAC AACAAAACAA CGGTACACAA TCCGATGAAA
   150781 ATAAAAAGGC CGATGAGGAA TAATCCCCTC ATCGGCCACA TTTTTTTATA CAAAAAAAAC
   150841 AGGGAGCAAG CGACACATCA TCACTCACTC CCGTTTACAA TTTTCTAACC ACCTTTCATG
   150901 TTCATCATAA CAATCATATT CTTCTTCTCT TCTATTGTCT TGTCTTACAA TATTAACAGA
   150961 CACAATAGCA GTGACTTCAT TTCTCTCACT ATCGCAAGTC GGCACTGCTA TCCTATATGC
   151021 CTTACTATTA CTATCCACAC TTACAGGAAC TTTCAGTACA TCATAATCTT CTCCGCACTC
   151081 TTCCAGCGCC TTGATTATTA TATCATAAAA CTTATTTCTG ATACCATCTT CGACGCTTTT
   151141 CTTTACCCTA TTCGCCTTAC TTCTGCTCAT AATATTCTCC TATTCTGTTA TCAAGCTGCT
   151201 CTTGGGCTAC TGAGTTGTGA TGCTGTCTCA GCGCACTTCC TACCCTCATT ACGATAATAT
   151261 TATACTATAA ATCCCACTTG TTGTCAAGTT AAGATTATGT TAAATCAGCT TTCGGCCACA
   151321 CTGGCCTTCT TGCCTCATCA ACAACTATAT TATATCACAT TCCCTACTAT ATGTCAAGTT
   151381 AAGACTTTGT TAACAAAAAT CATCAAAATC CACTAATAAT TTGTTCTTCT TTTGGTGTAT
   151441 ATTCATCTTT TTTCATCAAC AGCCCATTGA CTCTACCGTT TTCTTTACAT TGTTTATATA
   151501 GTTTATCATA CGCAATGTTA ATAGGAGTAG TTGTTTTCAG CTCTGGCCTA TGCACAGCAT
   151561 CTAAAAATTC CTGCACATCT TTATGCAGTT TCTCATGATT GAGCCCGAAA TAAATAGTCG
   151621 GGCAATCTGG TGTATCTTGT ATTTTATCTG TCTTTCTGAT TATATCTTCC GCGACCTGTT
   151681 CGCACCATTG AATGGAGTAC GGGCCGGTTT CGGGAATTAG CAGTGGTCTT TTATACATGG
   151741 TTTGTTATCT CCTTTTTGAA AATGAAATGT CAATCTGGGG TGGTATTAGG GAACTGGGGG
   151801 TAGGGTTTTG TTTTGAGATG AGCTGGACAA AACGAAAATG AAATGCCGTT TTACCCCACC
   151861 AACATTTTAT ACAAAAACAT CGGCGTCCAG TCGGCATTGT GCTGGATGTA TCACCTGCTA
   151921 TAAGCAGGAC AACGAATGTT AATTTAACAT TCTACCTTAC CTGAGTGCTG CTTCAGCTTA
   151981 TGTAATATAA GTCTTATGAT AGCTATTCTC TGTCTGAGCT TCAGGGTCAG CTCGGACGGC
   152041 CTTTTTGCCG CTCATTATTT GTATTATAAC ACATAATCTT TTCTTTGTCA AGTTAAGATT
   152101 GTGTTAAATT GTTTTGTTGG GTTTGCATGA AAATTATTTT ATGTATTCTG GTGTGATATA
   152161 TAATAGGAAG AAACTCCCTA CAAAATCGTC TTTCAGCCCC CTCAAATTCA CTGACACATA
   152221 AGGCATTTTG CTGCTTTATT GTTCTGCGCA TTTAGTACAC AAAACCATAA ACTTATCCAA
   152281 CTATATCATA CCACATATTC CACTATTTGT CAAGTTAACA TTGTGTAAAC AATTCTTGTC
   152341 TAATCTATCT AAAAAATCCA CATAAAATAT TTTCCCTTAC TACCATTAGA AAAATATTTC
   152401 ATATAGATTC ATCTGCGCAA ACGTCCAGTG CCGCCCCATC ACTGTCTGTC TGTTTACCTA
   152461 CTTAACGAAG AAGATTACCC ACCATCCAAC CCCCATATGG CAATCTGCTA TGCTACTGTG
   152521 TAGCGGCCAC ATGACCTTCT GTGTATTAGG TGAGGATATG GCGAGAGTTT GTGTCTGTTA
   152581 ATTCGGGAAA GATTTTGTGG TTGCTCAATT TTCGATCGTA GCGGATTTTT GTGCTCAAAG
   152641 GAATACCATT TCCTGTCTGA GGGGTAGAAA AATCGATTGC AATGGAAAAT TGAAGAAGTG
   152701 CAGAAAAATG TGGTTTTCTC GGCTTTTTCT GACCTGTTTT GTGGATGTGT TTTTGTGCAG
   152761 TTTGTACAAA TAGTATGTAT GTAAGTTTGT GTGTGATGTA AGAAAATTAG GCAGAGGATG
   152821 CGGTTTAGAT GGCTGAAATA GGCCGTTTTG AGCCGTCACA GCTTCAATTC TGAGTGATTT
   152881 TTTATTGCTT TTTGGTATAA AGTATAGGAG GAATAAAATA TAAAAGACAT GAATAAAAGC
   152941 GTCAGATTAT GGCCAGATAA TATAGTTTTA TGCGACTATG TGGTGAAAAT AAGGCTTTTA
   153001 ATAGTACTTC TATGGACTTG TCTTGTACGC CCACCGATAA TGTAGGTAGG TAAGTGTAGT
   153061 ATAAAACTCA TAAAAAGTAT AGTTTTTTCT TTCTTTTTGC GCACTATTAG CTACATAAAT
   153121 TGTAGATTTT TGCGGTTTTC CACACTTTTC TGACTTGTTT GCACATTTTT TCGGCTTAAT
   153181 TTTGCTCCAT TTCGCACACT TTTCTACTCT TCTTTCCCAT TTTCATGCAC TTTTCACAAT
   153241 CTTTTCTCCA TTTTATACAA AAATAGCGCA GAAAACGCAC GCATTTTGCA CTTTTGCGTG
   153301 TACATTTTCT ACACTTTCTA CAAACATTTT TGTACAATTC TTACAAACTT TTCATTAGTC
   153361 CTGCTCAACC GCATACCCAG CCATCAGCCG CATGGCCGTT ATCAGCCACC AGCTCATGCC
   153421 GTCCATCTGC CCTATCAGAC CACTCACACT TCTGCCGCTC ATTCTCTATG CCGTCAGACC
   153481 ACACCTGCTC AACGTTCTGT CTGCCCTGCT TTCGGCCTGT CAGATTATCC AGACCACAAT
   153541 TCTTATTTTC CATCATTTTT CTATAATCCA GATTATCCAG CTCTATCATT TTTCTATCAC
   153601 TCAAATCATC ATATAGCATA ACATTTTCAC TCCATTTTTG TTCATGTTGC ATAATCTTTA
   153661 TATCTCCATA ACCATCTGGG CAGACCTGTA GTGATGAAAC AATAAGCATT TACAGAAAAT
   153721 TAACATTAGA GCCTTCCGAT GGCGTTCAAG GTTATAAACC CCCTATCATG TCTATTATAG
   153781 CACTTTTCGG GCATTTTGTC AAGTTAAATT ATGGTAAAGC TCTGAAAATT AACTTGTGGT
   153841 TAACATTAAA AAATTATGAA AAGTGTGTTG TGGAATTGTT AGGGAGAGTA TGAGAAGACT
   153901 AATCATTGTT ATGACATAAT AAATAATTCG GTACTATATC AGTTTAGCGT GATAAAGTAC
   153961 GTTGCACCTA ACTATTATTA TGATATAATA AATATTCGAG TGCTTATGTC AAGAGAAGGA
   154021 TTGTGTTAAA TGCATATAAA GTTAGGCGCA CTGTGCGACA GTGGAATGTA GTCGCTCACT
   154081 ATTATTATAG CACATTGCGG CCTGCTTGTC AATGGGTTTG GAATGTAAAA TAGTCATTAA
   154141 GTTGTGCATA CTGGCGGAGG ATGGGCAGCG GGATTCAACT CTATTATAGC ACTGTGACGG
   154201 CGAATTGTCA ATAGGGTTAT TGTGTAAAAT ATATGTGAAG TTAGACATAC TGGCAGCGAT
   154261 TAAATAGAGT TTCTCAGTTC TATTATACCA CTTTTTCGCG GCTTTGTCAA TAGGTTTGAC
   154321 TTGTTAAATG TGTATTAACT TAGACATACT GTATAGAGAA AATATAAGAA AAAGCAGGGC
   154381 TTTCGCCCTG CCGTTCCTCA TTCCCGCAAG TTGTAGATGT GCTCGATACC GCGTGCCTTG
   154441 ATCAGCTCGC GTCCCTGCTC GCTGTCTGTG ATGTCAAACG TATCTGTGAG ATACGCCTGC
   154501 ACATTGATGA CGCGATTATT GTATGTGTCC AGCGTCCAGA GGTCCAGCCA AACGTCAAGG
   154561 CCGTTTTTGC TCAGGCGGTC AACGGCTCGC GCGTTCTTGC AGAACTCAGC GCTCACCTTG
   154621 AGCGGTTCGC CGTTATACAG GCGGTTCAGG GCGATGAAAG CGTCGCGGAT GGTTTCGGCC
   154681 TCGATTTCGT GGAATGCGCT CATCGCCGTA TAATCGGCAG ACGTGAAAAT GTAGGCATTT
   154741 GTGGGGTTGA TGGTGACCTT GTAGCTGTCT TTCTTCATGG CGATAATCTC CTCTCATAGT
   154801 CGGCAGGTGA TGGGCGGCGG TTGCGCTTTC CGCTCCCCTC ATTACGTCCT TATTATAGCA
   154861 TGAGTGAGAG GAAAAGTCAA TAGTTTTGCG TGTAAAGAGA TTGTTAAACT GATTTACGAA
   154921 CGTTCGGGTT TTGTGTTATG GATGTGTTGA GTTGTACATA CTTGTTGTGA TGTGTAATGT
   154981 AGAGTGGTTT CTCTTGTCTC TGTTAAATAT GTTAAGTTGT ACATACTATA TGGTTTTTAT
   155041 AGTGTATGTG GCTGGCCGAT GTGCTGGACT CTCGCAGAGC AAAAAAAAGA AGAGAGCGGT
   155101 TTTTTTAACC GCTCTTGTTG TCCTTGCCTT AGAAACCGTT TTCGTCCAGC TCTTCCGCGA
   155161 TGGCGCGCCC CAGCAAGTAA CACCTGATCG TCACATCAGC ACTCTCGGCT CCCTGCTTGA
   155221 TGATCTCGCC CATATCCTCG CCCATGTCTT CACAAGCCTC TTCCAGCTCG TCCAGATTGT
   155281 GGCAAAGGGC TTCTTCGGCC TTCCAGCTGT TAAACCAGTA AGAGCCGCTC GCGTTGCCGG
   155341 TTACGCTGTC TTCCGTCCAT AGCGTATCGT TCAAATATTC GGTGATGTCG TCCATGTAGT
   155401 CGGCGATGTC GTCAAAGTCC TCATAACCGA CTTTATTCAG GATGTCAACG CGATTTTCCT
   155461 CGATGTACTT GCGAACGTCC TCTTTAACAG CGTCCAGATA GTCATACTCC ATAAAGCATT
   155521 CTCCCTTCTT GTCCTTGGGC TACTGCCCTG TCCTGATTAC ATTCTTATTT TACCATCTCA
   155581 GAGGGATTTT GTCAATCCCT CTGAGCGTTA AGAAACCGTT AATTCTTGCC GTTCTTGACG
   155641 ATGATCTCAC GGGTGCAGAA GTCATCATCA ACAGAGCAGA CAGAAATGCG GATTTCGTCC
   155701 TGCGGGAATT CTCGCCCCAA AGCGTGCGCC ATGGTGCAGG CCTTGCGTTT ATTGGTAGAG
   155761 CCGTAGTCGC TGGAATAGTC GTTGCCGTGC TGGACTGCGT AAAACTTCTT GCTCATGAAA
   155821 AATCCCCTTT CAAGTCATGG GCTTTATGCC CTTGTCTTTT CAACAACTTT ATTATAGCAC
   155881 CTTGGGCAGG CTTTGTCAAT AGGCTTTTGT GTTAAGAGAT TGTTAATCGC TTGCCGCTCC
   155941 TGATCGGCTG GCTGTCAGTG TCTCCTGCCC TTCCAACGAC TACAGTATAT CACATTCCAG
   156001 GACAAAAAGC AAGTTAAGAT TGTGTTGACT TAGACACACC TGTTACGGAT TTCGATTTGC
   156061 TTGTCTCATT CTTTTCTCGT GTTAATTTTG TTAAGTTGTA CATACTATAT AGAGTAAATA
   156121 GAATAAAGAA AAGCGGCTTT TCGCCGCTCA TTTTTTAATC GTTTCTCAAT TCGAAGTCGC
   156181 TGTATCCGCA AGCTGTATGC CTATAGCGGT CTGAGTGTAA TAGCGCGTCA ACCTTGGCGC
   156241 TATAGTTTTG ACGCGTCATA ACAAGCGTTC CGCAATGCTT GCAATATACT TTGTAACGTT
   156301 CCGCATTCTT GGTAATGGCC TTGTCCAGCT CGTTATAATG ATTAACGCCG GATTTATCGG
   156361 TACATCCCAA TTCATCACAG ACGCGGCCAA AACTTTCATC GTGCTGATGA CGCGCCCAAG
   156421 GTTCACGTAT AATAAGAATT GCATGGGCGC ACTCGTGTTT GATCGTCGTA AGAATGTGTT
   156481 CTTGCGTGCC GTATTCCAAC AGCAGGTTAG AGATTTTCAT CTCGCGAATA CCAAAAATAT
   156541 CCGACTTGAC ATAGCCGAGC GTTCTCGTCA TCTTCTTGCT GATGTAGATC GGAAACGTGC
   156601 GCGTACAGCC TGCCTTGCGC AGGATTTCAT CAACAGTGGC GGTAACATGG GCGATAGTGG
   156661 TAATCATGGG CACTGACTTC CTTTCTTTCA ACCTTGTGCC TTTATTATAG CACAGAAAAA
   156721 CGTGTTTGTC AAGTAGGAAC GTGAAGTTTT TTCGTGTGAA GTTTTTGTTG ACTTAGGCAT
   156781 ACTTGTATTG ACGGGGTGAG TTATATGAAA TGTTGCTGAA ATGAAAAAAG TATTGCAAAA
   156841 ATGAAACATT GAATTGCAAA TATGAAAAAC TTTATACTAA AAATGAAAAA CTTTTTACAT
   156901 TTTCTGCAAT TCTTATTTTT CCAGCAATAG AGCCGAAAAA GTGCAGGCGG ATGGAATTAG
   156961 GAAATATTTC AAAAATGAAA AACTTTTTAC CAAAATGGGG AAAAGATTTT CAAATATGCA
   157021 ATTCTTTATG CTGAAAATGA AAAACTTTTT ACGTTTTTTG ATAATTTCAC ATTAAGTTGT
   157081 GCATACTTGT TCCGCTGGTA TCTTTCGCAG TTATGGAAAT ATTTCAAAAA TGAAAAACTT
   157141 TTTACCAAAA TGGGGAAAAG ATTTTCAAAT ATGGGATATT TTCTTTCAAA AACGAAAAAC
   157201 TTTTTACATT TTCAGCGAAA AATGAAATCA CAAAAAGCAT GCAAATCTAC CCAGTAGGCG
   157261 GAGGATTGAA GTTTGTTGTC CACAGGTTAA GTTAGGTATA CTTATCATCG GAACAGCTTT
   157321 GTACGGTTTT CGGCTAATTT TGTTCCATCA TGGGACACTA ATATAATAAA TAAATATAAG
   157381 ATAAATAGGT TTTTAATTTT TTTATCCCCA AGATAAAAAA ATTAAAAACC GTAACTCACA
   157441 TTCAGAAAAA ATGGCTTGAA AAACTTTTTT TGAAAAACTA ACACAAAACT ACTTGACAAA
   157501 CACTCTAAAC TATGCTATAA TAAGTGCATG ACGTTTGACG GAGAGGGTTC CGCGTGGGGC
   157561 GCTCCACCTC ATCCGTCAAA CTGCACAAAA AAATAACTAA AACTTTGGCT TGACAAATGG
   157621 CCGAAGTTGT GGTATAATAG AGCCATGGTT AAGAGAGACA GGCGTGAATG GGCACACGTT
   157681 AAGACTTGAT TAACTTAGAC ATACTATGAA CTTTGACAAC AACATAGAGC AGGACAGAGA
   157741 CGAAAAAACA GAGCAAAAGC AAGAAATGGG CGCTTGTTAA TGCTTTGTTA AACCGTCAAA
   157801 ATACTATTGA CTTTTTCAGT GTCATGTGGT AAAATATAAT TGTTCCTGAG GGATGGAACA
   157861 GAGTTGACCG ACTTTAGAAG GGAGATACCT AACATGACCA TGGATGAGAA AATCAGACAG
   157921 GCGGCAGAAA ACAAGATCGG TTGCGTACTC ACAAGCAAGG GCGTTGTGAT CGTCTATGAG
   157981 GGCGGAAAAT GTCGCATCAT GAGCTTTAAT AAAGAGCGTT TTCACAGCAT CGGTTCGCGT
   158041 GTTGTATTGC CTGAGAGTGC CAGCACTGAA ACCATCAAGG CGGTTGTTAA CCGTCTGACG
   158101 GAAAAGCACT GAGAACAGAA CAGGATAGCA AGCAGGGAGC GGCCAGAATG CCGCCCCTGC
   158161 CGTGATTAGA AGAAGGGAGA ATAGACAATG ATTAACCTGA ATGATAAAGC TGCTTGGGGT
   158221 ATTCGAGCGA TTGAAAACAA GATTGCACAA GCTATGACTG AAGGTAAAGA CGCTATTCTG
   158281 TTCGACATGG AAGAATATAT GAATGGTGAT AATGTCGAGG AAGTAGCCGA TAAAATGGTG
   158341 CTCGAACTTT CATCCTCTGG ATTTACATGG AGATGGACTT CTGAAAGCAA CTACAACATT
   158401 TTGATTAGTT GGTAAAAACA AGAGGGATAA TCCCTCTTGT TAAAATTATG TATACTTAGA
   158461 CACACTGACA GACGTGTTAG CGAATTGTTA AGTTGTACAT ACTATATTCA GAAAACAAAA
   158521 AAAATAAGAG GGCTTCCGCC CTCCCGTTTA TTCTTCCTTT TCGTTCAGCC AGATCAGCTC
   158581 GCCGTTTTTC CAGTTGAAAA TGCTCTGCTG ATTGTGCTGT TTGCCGAACT CAACAGCATT
   158641 TTCCAGATCG TCCATTTTGA TGGAGTGATC GACATAGAAA ACGCCATCGG AATACCACAG
   158701 GCCAGCGTCG CCGTTCATTT CCTCAACGAA CTTTGCAGCT TCCTTGGCCG ATTTGGTTTC
   158761 CTTGCCATAG TCGGCCACTT GATAGCCGTT AGGATAAGTG ATCGGCTCTC CATTCTTGAG
   158821 AGTAGCGCCG TCATTGTTCT TCAGGGACTT GAGCAGGGAC ACCAGATTGT TATACTTCAT
   158881 AATCATTTTT CACCTTTCAT TTTGTCCTTG TGTTCGTTGG CGTTCCGTCA ACCAACGTTT
   158941 ATATAATAAC ACGAAAAACG GAAATTGTCA ATAGGTTTGC GTGTTAAGTG ATTGTTAAAT
   159001 GGTGTTGTAC AATATGTGGA TAAATGTTGT TGAGGATAAT GTTTATAGTA TAATAAATTG
   159061 TCAAGTGTTT TGTGTGTTAA ATTTGCGTGT ATTTAGACAC ACTGGCAGTA AACAAGACTC
   159121 TCACTTCTAT TATACTACAA AAAAGAAGGT TTGTCAATAG GGCTGATGTG TTAAATGTAT
   159181 TTTAAGTTGT ACATACTGGA AAAGATTAAG CTTTCATGAA CTTGTACATA CTGGTAGACA
   159241 TATCCATTCA ATTCTGTCTC ACTTCTATTA TATCACTCAT AGGCCACAAT GTCAATAGAT
   159301 TAGCATTGTT AAATCTTCCT GCTGGATTTT ACAAACACTT AATTTGACAA AATGCAGATG
   159361 GTGCGCTATA ATATAAGTGT TCCAAGGGTT AGGGGCACAA CACACGACCT AAATGAAGGG
   159421 AGAAATCATC ATGAAAGCTA ACGTCAAAAC CGTCATCCTG CACACTGAGC GCAATTTTCC
   159481 GATTCAGTTT GAGTTTGTCA ATACTACTGA AAGCACGCGC AAAGGCTTTA ATCACAAGAG
   159541 CGAAATGCGC TACTGGAACA TGGAGACGTT CGGAAATATG TATTGGACTG AGAAAGTCCA
   159601 TTATATCAAT CGTACGTGGG AGACGTATCA GTATCGTACA GCTATGATTA AGACTGTAAA
   159661 GAAGGCGATG GATTTTCGCA AGCGCGTTCA TTTGCGAAAT ACTTTCTTGG CCGAAAACAA
   159721 TTTTTCTTCT CTCAGAGGAC ACAATAAAGC ATTTGAAGAA TATTGCGCAA AAGACAAGGT
   159781 AATAAAGGAT TTGGAGAAGG CATTGAAAGA GCTGTAATTG GACATAGACA AGCGGCAGGG
   159841 ATTGAAAAAG TCCCTGCCTG TTGGTTTTAC CATTGATGAA TAGTACGTCT AACTAAACGC
   159901 ATACTTAACA AAAGAAATAT TCAAAAAGGT ATTGACAGAT AGGCGGCTGT ATGATATACT
   159961 ATAGTTGTTC CTGAGGGAGC AAGACACTAC CGACTTTGAA GGGAGATATT ATCATGGATT
   160021 TCATCACTTC TGTTACTGTT CCTGCTGTTC CGTTCAACGC CGAACTGACT GCCAACGAAC
   160081 ACGAGCTGTT TCTGTACATC ACGAACGATT GCGATCTGTA TCGGCGTATC AAGGGCGTTA
   160141 TCGTGGCACT CAGACGCAAG AGCCGCAAGA ACACGTATGA CCACAACAAA GCCATCAAGG
   160201 CATGGCGTTA TGTGGCTGAT CGCGGCAGCT TCTATTACAA GCAGGATTTT GGCGGATGCG
   160261 GCTTCAAGCC TGCCGAGCGC GAGAATGTTG CCAAGCGTCT GGCTGACTAC TATCTCGATG
   160321 ATGTGGAAGG CGCGGGAGGA TGGGACGACG AGGACTGACA GAGAGGGCGA GTGATCGCCT
   160381 TTTCTTTTTT TTGTCTATCT GGCGGAGGAT GAAAATAGTA TGCCTAACTT AACACAAGTG
   160441 TAATGGTGCT AAGAGGATAG GAAAGCAAGA GGACAAGTAT GTACAAGTAA ACATACAATT
   160501 AACATAAAAG GCCATTGACA AACTGATAGA CGTGTGTTAT AATAGAGATA GTTGAAAGGG
   160561 AGGCGATTTC ATGGAGCGTT TCAAGGCAAG TAGGGCGGAG ATTGTCGTTT CTTACATTCG
   160621 TTTCTATTCG CGTGAGTTTA GCGCTCATAT GGGCGAAATT GTGGCGGGTG TGGCGCTGGG
   160681 TGGCTTTATC GTGTTCCTGC CTGTTCTGGC GGCTATGTTT GTCTGAAAAA AGTTGAAAAA
   160741 AGGTATTGAC AAATGAGAAA AAAAGGAGTA TAATAAAGAC AGATCAAAGG AAGGGGGTAA
   160801 TCAATTTATG AAAATCATCA AGACTGACCA CTATGAAAGT CGTTTTAGTT CGCGTGGTTT
   160861 GAAGGGAGAC TTTAAGAAAG CCGCTGATCT GGCTTACAAG CTCGGCCATG TGCGCGTGAA
   160921 TGATACTTGG GTGGATGCGC CTACATGGTT TGAAAATACC TGCTGGGGCA TTCCGTTCGG
   160981 CGAAAAAACT ATTCATTTCG GCGGCTATCA GTTCAAAACC GCGTATGACA AATACGCGCA
   161041 GGAGATTGTT ATTACTACTG TAACTTTCCA GTTTGGAAAC GGAGACAAAC AGAAAGTCAA
   161101 GAAGAAGAAA AAGAAGTAAG AAAGCAGGGA CGGCGAAAGC CGTTCCGTTT TTTTTATCAT
   161161 CTACTGATAT AGTGTGTACA ACTTAATAAT CGCGCAACAT ATTGGGGAGG GATATGGGGT
   161221 TAGTTTTGTG AAGTGTGTCT AAGTTTTAGG AAAATTAACA GAAAAACGAA ATTGAAATTG
   161281 AAATAAGAAA AGGAAAAATG AAAATGCTGT TTTACATATT CTTAATTTGA CTTTGGGCGG
   161341 ATTCTGGTGT ATAATAAGAT CAGAAAAAAG GAAAGGGAGT AAATGAAAAA TGAAGTATAC
   161401 TATGAAGATG ATGACCAAGA AGACGGAGTT CGGCAAGGTG TTCAATATCG AGCTTGAAGA
   161461 GAATATTCAG AGTGTCGGTG AGTTTTTTAG GAATGTGGAG TTTATCACTT CTGTTTTGAA
   161521 TAGTCCGGAG ATTTGTCTGC CGGTTATGGT AGAAATTAGT GATGAAGATG GCAAACTGAT
   161581 GGGATATATC AATAAGCCGG ATTACGAAAA TATAGATGGA ATGAAACACT GTAACGGACG
   161641 TGGAAGCAGC GTTCAGACAA TAAAATATTG GTACAGAAGG CATAAAATAA CAGAACAGGA
   161701 AACGCGGGAG ATCATTGAGA AGATCATGAA ATAAAGCGAG GCAGGACTGA GTGTCCTGCC
   161761 TATTTTGTTG TATACAATGC CGTCGTTTCT CTTTATAAGT ACGTCTAACT TAACACGCGC
   161821 GCAATATAAA TATGGTGTCA AAAGGAGGAG ACAAAGTATG TCTAACTAAA CATGTATTTA
   161881 ACAAACTTTA CGCATTCTTA ATTTGACTTT GCGTTCGAAG CTATGTTATA ATATAAGCAG
   161941 ATCAAGGGAA GAATGAAGGG AGAAGAGAAA CATGAAGAAG TATGTGTATT ATCGCGTGAA
   162001 AAAGCAGGCC GACAACAAGC TTTTTAGATA CGGGAGAGGC GGCGCGGATT TGCGCTGTAT
   162061 TGCTGGCGAA TTATTTACAG AAAGAGAATA CGAAAAATAT TCTTTGCCGG AGAAAAAAAC
   162121 TGGACTGCAT TTCGAACCGG AATGGTTTGA AAAAGTTGAA TTGACGCGCG CTGATGTTTA
   162181 CCGTGCGTTT GGCGCAAGGT TTGAAGTGCA GAAGTAAAGA AATAAAATCA GAGGAATGAA
   162241 ATATTTTCCT CTGATTTTTT GTTAATTTTA GATAAAAGTA TTTAACATAG ATTTAACTTG
   162301 ACTTTGGACG GAGGATGTGT TATAATATAT CCGTAAATGA GGAAGGGAGT TGTTAGATAT
   162361 GAAAGAGGTT TGCGTGTCCT ACTGCATCCA GAGCGTTAAA GGTGAGGTGC TCGAGTCGGA
   162421 GTACTTTGAA GGCGAAATGA CTATCGAGCG CCTTGAATAT ATCATGGAGA AGATAGAAGA
   162481 CGCTGAATGT TTTGGCGTGA CTATGACTTG TGTTGAGGAA GGCAAAGGCT TTCGAAATGT
   162541 GCAAATCAAT AAGTCGAGTG TTTCAGATAG CGCAGTGTTC CATCTGAACA GTTATAATGG
   162601 AGTTTCCGAA GGTGATTTCG ACAATGATTT CTTTGTCGCG CCTGCTGAAG ATATTTCCGC
   162661 ATCTGTGCTC AATGCGCTGT ATACGGCTAT GCTGAACAAC AAAAAAGCTG TCATTCCGTT
   162721 TTATCAGAAG GAAGGTGAAC AGCTATGATT ATGCAGTTTA GCGGAGCCTT GATTGTTGAC
   162781 GGCTTTGAAG GCGAATACAG GACAGTTAAA AAGCTGGACG GCTCAATCAT GCGGAGCGCT
   162841 TGCAAGCTGC TCACTGACGC GCGTTTCGAT GACTGTTCTT TGACCATTGT GGACGGCGAG
   162901 AAAGTCGTTC ATATCGGTTT TGATGGCTTT GAATATGTGT GCTCAGAGCT GGACTCAAGC
   162961 TGTAAGATTG ACGATTTCAA TTTCAGTGTG TTTCTCAAGT GGCTGAAGGA GCTGAAATTG
   163021 ATATACTGAT AGCAGTCGGC GGAGGATGAA TTTGATGGGG CTATAGAGAT TATGCGAGTA
   163081 TAAGCAAAAA GATTATGTTT CATGATATTT ATCCTCCTAT GAATGTTATG ATGGTATAGG
   163141 GTTTTTGTTC CCCTTTTTTC GTCTCATTAT AAGTATACCA CAAATCGCGC GTTTTGTCAA
   163201 GTTAATTTTT CGTGAAATTA GTTATACTGG ATGATGCTTC TAAAACCATA TCTATTGTGC
   163261 TTATTTTCGT ATGTATGTTC TGTTTTGTAT GATTTGCATA GAATGTTAAA TTCATCTTAA
   163321 CTTAGACATA CTGGTAGATC GTTCGTTAGA GATAACTAAC CTATATATAG ATTCCTCCCC
   163381 TCCCCTAAGA ATATTATAGC ATAGATTTGG CAGTTTGTCA ATAGCTTTGT TGCGTTAAAA
   163441 ATGTGTAGAC ATTTATTATA ACATAATAAA TATTTCATCG GTGGGATTAT GAGGGTGGTT
   163501 TGGTTATATA AAAGAATAAA GATGTAATGA TTTGTATAAC TATTTGATTA TATAAAGGAA
   163561 TGATGATATA ATGATTCGTA TAAATGAATG ATGATATAAA TAAACGATTA TTTGAAGGTT
   163621 TTAAATGGAT AATGGTTATT AGAATGATTA TATCGGTTGT TTAGTTAGAC ATAACTAACC
   163681 TAAAAAAACA CTGATGTTCG TTTGTTAAAT GTATCTTAAC TTGTACATAC TATGCCGAAT
   163741 TATGTATGTA TATATAAACT TTCCGTGCTG TCCTGAATAG TATAAGAAAA GCCTGCCGTT
   163801 TCGGCAGGCT TGGCGACTTG TCTGTTAGTC GGTAGTGATG AACCTAATCA GCCGTGTTTG
   163861 TTCTTTGCCA TTGCGCGTGC AGTGGATTAC CATATATCCC TCTTTGTTCT TGCCTGCACA
   163921 TGCAGCATAG AACATGTGTA GGCATTCGCG CACAGCGTCA TATCCGAGCG CATAATGCTC
   163981 GACTGCAAAA GTACTGAAGA CGCGCTCTCC ATTGTTGTAA ACGCGCTCCA TCAGACCGAT
   164041 GTGGAGCATG TGCAAGAGCG CGTTATTAAG TGTGGAAAAG TCGGTAGCAG TGTAGTCCTT
   164101 GGACATGGTA GCGATGGAGT GGTCATGATT AGTCATGGTA GTATCCTCCT CAAATAATGG
   164161 TAGGTAGTAG TGGGACAAAG TAGAGACTAT TCAATTTGTG TCGATTTGAG CCGCGCGCCT
   164221 TGTGGGCGGT TAATGCTTGC CTTCTCCATC AACATTCTTA TTATATCATG CTGGGCGTGC
   164281 ATTGTCAAGT GCTTTTCGGT CTGCTGGAGC AAAAAAGTTT TTCATGAATT AGAGATGTCT
   164341 AACTCGGCTG GCAGTATGTA TAACTTAACA TTTTTAACAG CTTTCGTGGC GTTTGTTAAT
   164401 TATATTAAGT TAGACATACT GGCGCGCACG AACGTGTGTT CGCTTTCTGT ACAGGAATAG
   164461 AAAGACAAAA GAAAAAGCGG CCAAAACGGC CGCTTTTGCC TTATCAGTTA TATTCGTCAT
   164521 ATCTTTCATC AAAGACTGTT TCAAAGGCCA TGATGAGACC TTTACGCACG TTATAGAGCA
   164581 CGTTAATCAG CTCCCAGTTT TCGCCTTTGT CCTCGAGCGC TTTAATGCGC TCTTCATACT
   164641 CACGAATGAT TTCGGCGAGG TCTTCCATTC GGCTATTAAT GATCTGATTG ACGGCGAGCT
   164701 CGATTGACTG TTTCATGGTT TATTCTCCTC TCTGATGTCA GCGCGCGAGA TCGCGCGCTC
   164761 AGTGGCGGCG AGGGTTTTTT TCTCTCAACA CGACTATTAT AACATATTGG GAAGCTGAAT
   164821 GCAAGTTGAG ACTGTGTTAA CGATTGTTAT TGTATAATAA TTATTTGAGT CCATGTATTT
   164881 TTCCAGTGTG TCTAACTTAA CCAACTTTTA ACTGTTAAGT TTTCCTTAAC TTAGACATAC
   164941 TGTGCAAGTC TTTAATTAGA GATAACTAAC TGGCTCGGCG GACGGCAGAG CGGTTTAACC
   165001 TGGAATTTAC GTACAGCCTA TTGCCTTTTC TGGCGTTTTG CGGTATAATA AGTATGTTGA
   165061 TGAGGGGCGA AGGCGCTGAA ATGGCGGGCG CGGCGTCCCA GCGTTGTGGC CGCGCGCGGG
   165121 TCGTATCGCG CGAGAAAGTA GGGTTTTTAT GGTTTACAGT GTTTCTATTG TTAACGATGT
   165181 CCTTGTTACC GAGCGTATCG GTGTCGATCT CGTTGATATC GGTAGTTTTG TCAATACACT
   165241 GCGCAAGCGT ATTGATCAGC ATCCCGCCGC TGGTTTTTCT GTCAATTTCG GCGGCATTGC
   165301 TCATTTTGCT TATGCGCCGT TTTGTGGCTG CATTGCTTGG GGCTCGGATA ACGAGATATG
   165361 CGCGGCGAGC GCCTTGGCTT TTGTTTCTTT TGACGAGGCA GCCACTAAGT TTTGCGGCTA
   165421 TATCTAAATA AAAGAGGGCT TCGGCCCTTT TTTTCACTCT TCCAGTTAGA TACATCTAAC
   165481 TGTGCGGTAG TGTGTCTAAC TTAACGAAAT CTCAACAGTT AAAATTATAT TAAGTTAGAT
   165541 ACACTGCTGA ATGTATCCAT GTACTTATGT ATACATAACC ATTATGGGGG ATGGGGATAT
   165601 ATTGGGCGAT AGGGGATGGG ACGGGAGTTT GAAAATGAAA TGCCAAATTG AAATTGAAAT
   165661 GCGAAAACAA AATTGAAATA AGGTATTGAC AAGTGGGGCG GAGGATGATA TAATAAGAAT
   165721 GTCGGCAAGG GAATGACGGC GCCGCATGGG GCGGCGCGGT TCCGCTGGCA ACTGGCGCGC
   165781 ACTGCCTGAA GTGCGAGAAA GTGAGGTCAT TATGTTTAAC GTTTACTATC GCGAGGAAGG
   165841 CGCGGGAACC TTTGGCGAGC CGGTGCTCGG CGCGCTCTAC CTGCTGGAAG TGGAAGACGA
   165901 GGGACTAAAC GAGCTGGCGC GCATGATACA GGACGTCGCA AACCGCAATC GCTGCTTTAC
   165961 AGCCGTCGCG CTGCTGACCG TGCGACTGGA GCGAATGGAT GGCAAGCCCT ACCGCGTGTA
   166021 TGTCGATAAC GTCGTCAAGG CTGAGACGTA CGACCGTGAC CTTGCAATAC ATGAGTTTAT
   166081 CGCTTACATG CGCGGCGTAC GGTGCGGGAC GGTGAAGAGA TAAGCAGGGA GGTGGGCAAG
   166141 CAAGGCGAGG AAAAGAAAGA GGATAAAAAA TTCTCTTTCT TTTTTTTTGT CTTTGGCAAG
   166201 GCAGGCGGAG GATGTTGAGA TATCAAGGGT TGTGCGGTTT GCGAGCGAAT AAACATGGAA
   166261 CATGTGTAAG TGCAAAACGG GTTAGTGGAT TACTTTGACC GGTGTTGACC ATGTGGCGTT
   166321 ATTGTGTAAA TTGTGCACCT GTTTTATTTG ATGAACGTGC AGATCGATAA AAAAAACAAA
   166381 ATGCGTTTAG AGCCTTGAAA ATGGGCTTGC GAGTGGTTTT ATTCTGCGCG CGCATGAGAG
   166441 TAGCAATCAA AAATGAAATG CGCCGATGGG GCTTACATGG GCTTGTAATG GATTTAGGAG
   166501 AATCGGCGGA GGAATTGTAA AAGGAAAAGA AAAACGAAAT TGAAATTGAA ATTGAAATAT
   166561 GCTGGCTGTG TGGGTGGTTA TCGGAAGTAA ATTGCGTAAG CTGGCGCGCT GGCGGGGGTT
   166621 GAAGTGGCAG AATGAAATAG GAAAGAAGAA AACGGAAAGA AAGCAGCGCA GCAGATCGCG
   166681 GTGCAGTTTT GAAATATCAA TGAAGAAGCT GGTAGGGGCG GTTATGGGCG GAATTGATTT
   166741 TGAAATGTGC AGAAGGGGAA ACAGGACGGA AGAAAATAAA ATGCGGACGC GGATTAAGCG
   166801 GAAGTTTTAG GAGGTCGCGC AGGGAGGGGT TTGAAGCGCT GGCAGTACTG AAGAAATAGG
   166861 AATTGAAATG CCGAAGCTGG CGGAGGATAG ATGAAAGAGA AACAGAAATG AAATGCGCTG
   166921 GCGCTGACAG GTTTTGGGGA AATGAAATGC AAAAGAGTTT CGGGAGCTGG CGGAGAAAAA
   166981 GAGAAATAAA ATGCTGGTGA TGAAATGCGT TTTGAAATAC TGGCGCTGAA ATGAAATAAG
   167041 CGGGGCGGTT GTGGGCATAG TGGGCGGAGG TTATGCGCGT GAGAAATTAT TTCAATTCTA
   167101 TTTCAAAAAT CTGAAATATT AACTTGAAAT ATTGCGCTGG CGGTGTATAA TAGTAGTAGA
   167161 AACAGGGAAG AAAGTTGAGG TTTGGAAGTC ATGACGCAGT TTAAAATTGA TCGAAATCGC
   167221 CGATTGAATA GTCAATACGC GCGGTTTTAT CCGGGACGGA AATATGAAAT TGTCCGCCTG
   167281 TTGGCGCGCA GGGCGGCGAA TCTGAAATTG ATTATCAAGG TGACCACTGG TGCGTTGCTG
   167341 GGCATTGCTG GCCTGATGAC GATCGTCGTT TTGCCTTGCC TGCTGGCGGG TTTTGGGGGG
   167401 TGATGAAGTG GAAGTTGGTA GAGTTTTTGA GAGGCGATGA GATTTTGAAA TATGGCGGAG
   167461 GGACGAAAAA ACGAAAATGA AATTGATTAT TATGAGATAA GATTAGTTAA ACATAACTAA
   167521 CTAAATATGA CGATTGTTAA GTTGTACATA CTTATCATGT TTACTTATGA GGTGGTAGTT
   167581 TTGGGCGAAA AGGGCTGTTT TTGCAAGTGT TCAAGCTGAA CGGCGCTGGA AATGAAATTG
   167641 TGCAATTTGA CGAATTGTAA ACGTGTTATT AAGTTGTACA TACTGCCGAT CTGTCGAATG
   167701 TGTGTTCGCT GTTTTTGTTC GACAGCAGGA CAGCAGGGAC AGCAGGACAG CAGGGACAGC
   167761 AGGGACAGCA GGGACAGCAG GGACAGCAGG GACAGCAGGG ACAGCAGGGA CAGCAGGGAC
   167821 AGCAGGGACA GCAGGGAC
//
