# Supplementary material for: Clades of huge phages from across Earth’s ecosystems
Source: Nature. 2020 Feb 12;578(7795):425–31. doi: 10.1038/s41586-020-2007-4 (PMC7162821; doi:10.1038/s41586-020-2007-4)
Supplement: Supplementary file 6 — Genbank files for all genome. [file 41586_2020_2007_MOESM6_ESM.zip › genbank_genomes_SD-4/GWE2_PHAGE_CIR_37_172.gbk]

LOCUS       gwe2_scaffold_24_prodigal-single     244049 bp    DNA     linear   BCT NOV-13-2019
DEFINITION  gwe2_scaffold_24_prodigal-single, contig.
ACCESSION   gwe2_scaffold_24_prodigal-single
VERSION     gwe2_scaffold_24_prodigal-single.1  GI:
KEYWORDS    .
SOURCE      GWE2_PHAGE_CIR_37_172
  ORGANISM  GWE2_PHAGE_CIR_37_172
            .
COMMENT     Data sourced from ggkbase. For additional details see
            http://ggkbase.berkeley.edu/organisms/404957
FEATURES             Location/Qualifiers
     source          1..244049
                     /organism="GWE2_PHAGE_CIR_37_172"
                     /mol_type="genomic DNA"
     gene            57..323
                     /locus_tag="gwe2_scaffold_24_prodigal-single_1"
     CDS             57..323
                     /product="hypothetical protein"
                     /codon_start=1
                     /transl_table=11
                     /translation="MDTPMFELDQIVTYMGLVPNNIGKLAVISGTYECPISFACQLLF
                     SKINRCTKQRVTLMTKGITHGPICTQYVSSEVRELESREWLGYE*"
     gene            353..523
                     /locus_tag="gwe2_scaffold_24_prodigal-single_2"
     CDS             353..523
                     /product="hypothetical protein"
                     /codon_start=1
                     /transl_table=11
                     /translation="MAPNDVLLTNEDELNQLLEEGWCVSSCTPMRAAGMGTGIDRWPY
                     SYFASVVVLQKA*"
     gene            542..1621
                     /locus_tag="gwe2_scaffold_24_prodigal-single_3"
     CDS             542..1621
                     /product="Uncharacterized protein n=1 Tax=Clostridium
                     pasteurianum DSM 525 RepID=L7EL65_CLOPA"
                     /codon_start=1
                     /transl_table=11
                     /translation="MIIIKQDASVRKKLDSENRFLSIFNSENGSYLRTGIIENGKDTG
                     VNPFMTDYPELLDLGIMGRCKNAHLCDVGCYQGKKSEGENMSLEDYKTIIDQFHGKVF
                     QVALGGAGSPDEHENFEEILKYTRDSGVIPNYTTSGIGVDERIAQLTKQYCGAVAVSF
                     YRKEYTYRAIDLFLQAGCKTNIHYVLSEDSIEEATNRLKRNAFPAGINAIIFLMHKPV
                     GCGSDKLVLRDEQKIKNFFKVAMDKHPFKIGFDSCSVPGILNYAKESVLVDSVDTCEG
                     GRFSCYIGADMVMVPCSFDQQRKYGVSLRGKTVEEAWNSDEFKAFRNKLVEACPQCPN
                     HSECMGGCPLEPSIVLCTSKERMII*"
                     /db_xref="UniRef100_L7EL65"
                     /db_xref="cpat:CLPA_c17990"
                     /db_xref="V2YIA6_9FIRM"
                     /db_xref="L7EL65_CLOPA"
     gene            1618..1917
                     /locus_tag="gwe2_scaffold_24_prodigal-single_4"
     CDS             1618..1917
                     /product="Uncharacterized protein {ECO:0000313|EMBL
                     :KKN58402.1};  TaxID=412755 species="unclassified
                     sequences; metagenomes; ecological metagenomes.;"
                     source="marine sediment metagenome.;""
                     /codon_start=1
                     /transl_table=11
                     /translation="MIWNDKEIVSVGDLINSVVSCTSPEEAAEFIRLYKMENDNAENL
                     IGYLTGYLSKDEKHRIQELFNVEHPIFGKTDPTTEEAFNAGIKFAKMLIAEEEKE*"
                     /db_xref="A0A0F9S836_9ZZZZ"
     gene            1914..2303
                     /locus_tag="gwe2_scaffold_24_prodigal-single_5"
     CDS             1914..2303
                     /product="UPI0003B4DC0E related cluster n=1 Tax=unknown
                     RepID=UPI0003B4DC0E"
                     /codon_start=1
                     /transl_table=11
                     /translation="MKILINTSHGGFGFSDKVYEELISIGWSVFETESFIAVESDAKI
                     FKRTRNKPKEKPWYGDGDNYCFQYKMIEEGVRLNPDIIAIVEKLGTEANTHYSNIKVV
                     EIPDDVDWEIVDYDGAEWIAEKHRTWR*"
                     /db_xref="UniRef100_UPI0003B4DC0E"
                     /db_xref="A0A0D7WYC8_9BACL"
                     /db_xref="UPI0003B4DC0E"
     gene            2316..2474
                     /locus_tag="gwe2_scaffold_24_prodigal-single_6"
     CDS             2316..2474
                     /product="hypothetical protein"
                     /codon_start=1
                     /transl_table=11
                     /translation="MSKYLVIQEVTVSIEVEANNVDEARDKAFSIPIDEWDNVDVTDF
                     SITEHTDW*"
     gene            2592..2912
                     /locus_tag="gwe2_scaffold_24_prodigal-single_7"
     CDS             2592..2912
                     /product="Nuclease (SNase domain-containing protein) n=1
                     Tax=Lacinutrix sp. (strain 5H-3-7-4) RepID=F6GCE2_LACS5"
                     /codon_start=1
                     /transl_table=11
                     /translation="MYEYKAKVINVVDGDTIDAEVDVGFYTKMVLRFRLLGVNCPEMH
                     GENSLAGDAARDFTCLHLDGNEVTLRTYKADSFGRWLCEVLINGINFNDLLIKEGYAI
                     PYKK*"
                     /db_xref="UniRef100_F6GCE2"
                     /db_xref="A0A0F2PTB5_9FIRM"
                     /db_xref="lan:Lacal_1640"
                     /db_xref="F6GCE2_LACS5"
     gene            2921..3427
                     /locus_tag="gwe2_scaffold_24_prodigal-single_8"
     CDS             2921..3427
                     /product="Metallophosphoesterase n=1 Tax=Sebaldella
                     termitidis (strain ATCC 33386 / NCTC 11300)
                     RepID=D1API3_SEBTE"
                     /codon_start=1
                     /transl_table=11
                     /translation="MKEFVIADLHLGHRNILEYEPRPCYSVEEMDEFLIHNWNETISD
                     EDIVWVLGDFALCGSDRIIELVGRLNGRKRLIKGNHDKKTPTFWKKAGFENYYDSPIH
                     RLIRQQWVVLSHEPVPIEPEWINVHGHTHSQPTGLNPNTHRCVSVELINYRPILLDIV
                     LRRNYNAI*"
                     /db_xref="UniRef100_D1API3"
                     /db_xref="str:Sterm_3176"
                     /db_xref="D1API3_SEBTE"
     gene            3417..3647
                     /locus_tag="gwe2_scaffold_24_prodigal-single_9"
     CDS             3417..3647
                     /product="hypothetical protein"
                     /codon_start=1
                     /transl_table=11
                     /translation="MRFDIDEIIMLYNKAHIVINTEDCIFTDCDKVECGRQGVLIKYI
                     GKDTCDLDDRWWCSSSLTKIDTKDENILKGLM*"
     gene            3644..3937
                     /locus_tag="gwe2_scaffold_24_prodigal-single_10"
     CDS             3644..3937
                     /product="hypothetical protein"
                     /codon_start=1
                     /transl_table=11
                     /translation="VISMKVRTDFVTNSSSSSFVIMKKDITAEQARAIIDYSEHDLYK
                     SLFGGKEYSGDYWSVTDGAEFIHGFTTMDNGYMSDFMELLGIPLNVVEFDDYS*"
     gene            3947..4387
                     /locus_tag="gwe2_scaffold_24_prodigal-single_11"
     CDS             3947..4387
                     /product="hypothetical protein"
                     /codon_start=1
                     /transl_table=11
                     /translation="MKIRTDFVTNSSSTSYCLLGVNVREEELKKLVMNTITFAYLVDE
                     LKDSYEQDKKYDKDLKFIDWYIDNYGFSELLDHTVNTIAKDVQVYTFEYERPCAGCDL
                     PYTVSRYSNKTYNEVKEIVAEQITSMGIPTESKDLRQYDIIENN*"
     gene            4397..4885
                     /locus_tag="gwe2_scaffold_24_prodigal-single_12"
     CDS             4397..4885
                     /product="hypothetical protein"
                     /codon_start=1
                     /transl_table=11
                     /translation="MKIRTDFVTNSSSSSYIIGVRNIELTEEGLLAALLGGNTQQGFG
                     SFVIRKLAHEILDSITINDDTMKYYKEEIGYSQEEIELIVNAPITTVEQVQEYYADIP
                     NYEILESYQYCIQLVNEGYTIYRTQRDTWSFPWDFLYDNVHDNTYKDDNVSIFVTENY
                     GV*"
     gene            4888..5292
                     /locus_tag="gwe2_scaffold_24_prodigal-single_13"
     CDS             4888..5292
                     /product="hypothetical protein"
                     /codon_start=1
                     /transl_table=11
                     /translation="MKIRLDFVTNSSSSCYVVGVLSTITSKKEFIQGMIEHLDLGPSW
                     DKRLASYVGVTKVENIMNINMDSGTILSRLEEHDYLEFSVDERQNLNPHADIYYAELC
                     TGGDCEQTYCEMISDGMRALGQVVLETYSYDC*"
     gene            5296..5553
                     /locus_tag="gwe2_scaffold_24_prodigal-single_14"
     CDS             5296..5553
                     /product="Marine sediment metagenome DNA, contig:
                     S01H4_C04491 {ECO:0000313|EMBL:GAG71462.1}; Flags:
                     Fragment;;  TaxID=412755 species="unclassified sequences;
                     metagenomes; ecological metagenomes.;" source="marine
                     sediment metagenome.;""
                     /codon_start=1
                     /transl_table=11
                     /translation="VFHLAFDLIKAIRRLVSSDCANYSRSLNDITNYCCLEKTEGCVC
                     MYFIQNEGNPRCGYFEKCVLPMDPMIHMEYVKNKEEYDGKT*"
                     /db_xref="X1AQ47_9ZZZZ"
     gene            5540..6166
                     /locus_tag="gwe2_scaffold_24_prodigal-single_15"
     CDS             5540..6166
                     /product="Uncharacterized protein n=1 Tax=Clostridium sp.
                     BL8 RepID=T0NAH4_9CLOT"
                     /codon_start=1
                     /transl_table=11
                     /translation="MAKLKICFVAPPSCDKTTTAREVVKILKKTHGINAEVAEEYARK
                     YIRDNYDGTHPIIDPHQQYPIILGQMETERMVSKLHDVVVCDSASFLGYIYVKEMITN
                     LPKQQSIKPMYFKLLKDIHEMSLREISSYDAVFLFEPTGSIFQDGIRSQKDDDQIPIY
                     NKIKGFLDSEGIPYYKISGKAEEKANEVVNTLKPTLEQIGLLEVRHAN*"
                     /db_xref="UniRef100_T0NAH4"
                     /db_xref="T0NAH4_9CLOT"
     gene            6156..6335
                     /locus_tag="gwe2_scaffold_24_prodigal-single_16"
     CDS             6156..6335
                     /product="hypothetical protein"
                     /codon_start=1
                     /transl_table=11
                     /translation="MLTNCTHERDKNCIPSSVQICEGCTSFILDTDKCANFNDYSCMI
                     ETGECPCKNFKHKDE*"
     gene            6350..6748
                     /locus_tag="gwe2_scaffold_24_prodigal-single_17"
     CDS             6350..6748
                     /product="Peptidyl-tRNA hydrolase n=1 Tax=Eggerthia
                     catenaformis OT 569 = DSM 20559 RepID=M2PPK8_9FIRM"
                     /codon_start=1
                     /transl_table=11
                     /translation="MMIICRKDLKCRKGKYMAQAGHAVLKAFLDKADFPTKDYDEDWN
                     LKHYNMTMNVPPEIYEWITGQQTKIAVSVDSEAELLDIYTKAKDEDLWCSLIQDAGKT
                     EFHGVPTYTAVSILGEEKVVDIITRHLPLL*"
                     /db_xref="UniRef100_M2PPK8"
                     /db_xref="A0A0F9QIL6_9ZZZZ"
                     /db_xref="mer:H729_04435"
                     /db_xref="M2PPK8_9FIRM"
     gene            6760..6876
                     /locus_tag="gwe2_scaffold_24_prodigal-single_18"
     CDS             6760..6876
                     /product="hypothetical protein"
                     /codon_start=1
                     /transl_table=11
                     /translation="METITGGFGGDPADVVCCEVCGNPIFPNHPCSCDDKKD*"
     gene            6931..7296
                     /locus_tag="gwe2_scaffold_24_prodigal-single_19"
     CDS             6931..7296
                     /product="Uncharacterized protein n=1 Tax=Bacillus cereus
                     BAG1X2-2 RepID=R8F7R8_BACCE"
                     /codon_start=1
                     /transl_table=11
                     /translation="MNLKNSEVKIKDYIKSNISNGAISISLSKMAEDTNLSTATVHRA
                     IKKLRDNSIIRVDKSKARCKPDTIVFLGDTDDISLITSELTLQSKSVSILTEELIKRL
                     IMKQKEIEYLKRKLQQCSC*"
                     /db_xref="UniRef100_R8F7R8"
                     /db_xref="R8F7R8_BACCE"
                     /db_xref="bcg:BCG9842_A0061"
     gene            7339..8076
                     /locus_tag="gwe2_scaffold_24_prodigal-single_20"
     CDS             7339..8076
                     /product="Uncharacterized protein n=1 Tax=Bacillus cereus
                     VD184 RepID=R8TII3_BACCE"
                     /codon_start=1
                     /transl_table=11
                     /translation="MSMIAFSGKMSAGKTVSANYLAEKYGYVKLAFATPLKEISSHFK
                     TLCEAERLLSGEKLIYSSDTDIVPKELKLRDLMPDIYKTISSIDDVMFDLFESFADYD
                     RGMISLFEDVFPKYYDLDINVDKSDLHRALLQDIGHAMRSIDPNVWTTYLIESTYDYK
                     KVAVDDLRYKNEYDALKKAGFKIVRVNVSPEVQERRLELLYGDIDKSRLEHISETDLD
                     DAEFDYVLDGNAPLPDMLRELDNFIGG*"
                     /db_xref="UniRef100_R8TII3"
                     /db_xref="dae:Dtox_1885"
                     /db_xref="R8TII3_BACCE"
     gene            8080..8286
                     /locus_tag="gwe2_scaffold_24_prodigal-single_21"
     CDS             8080..8286
                     /product="hypothetical protein"
                     /codon_start=1
                     /transl_table=11
                     /translation="MGMYDPIINEPCPKCGEIMYSEGVSNGIGYYYPPFHCDNCSYAE
                     RCGYEGNCKKCDQYENCFGKLEDI*"
     gene            8286..8711
                     /locus_tag="gwe2_scaffold_24_prodigal-single_22"
     CDS             8286..8711
                     /product="hypothetical protein"
                     /codon_start=1
                     /transl_table=11
                     /translation="MEQATWERHKRDFETRIRDIVIPPDINPGTAKPLVAKLDSLYTD
                     VMLLYPDIKVSDDNITQLLDNTKKLAAATGSNPDARTARAITAAQEYGDDDVKINLFD
                     IKQVTNERLIFINSIVKIIEGKQNRLITALGLMKIESNF*"
     gene            8722..9300
                     /locus_tag="gwe2_scaffold_24_prodigal-single_23"
     CDS             8722..9300
                     /product="deoxycytidylate deaminase (EC:3.5.4.12)"
                     /codon_start=1
                     /transl_table=11
                     /translation="MSDKLKSKLDSISSKAQPLKSTDGAIELNPGNPQHKDWFEENPY
                     VISSKWDKRFMDVAYQIAAWSTCLRRQCGAVIVRDKRIIATGYNGAPAGVFECSSGRV
                     CLREKIQVPSGERQELCIATHAEQNAIVQAAKFGISVEGATMYATNHPCSLCAKLIIN
                     AGIKDVYYVGDYNDELAKELLKEAKVFIHKIE*"
                     /db_xref="csd:Clst_2451"
                     /db_xref="UniRef100_R7K8G6"
                     /db_xref="R7K8G6_9FIRM"
                     /db_xref="3.5.4.12"
     gene            9537..9953
                     /locus_tag="gwe2_scaffold_24_prodigal-single_24"
     CDS             9537..9953
                     /product="hypothetical protein"
                     /codon_start=1
                     /transl_table=11
                     /translation="MSVVTQLMLTKTCSEIYQMRRVHPELKNITMKWLQHHRKTKPRY
                     AKICDNCNKCTDDLVTKYVKVLSTEETKKVHSTSRGITFTYSFTPNEIAYIDNAIRQN
                     SRIMSFSRIVYPEERHEVDELTKLYLRAFGGKADGL*"
     gene            9943..10461
                     /locus_tag="gwe2_scaffold_24_prodigal-single_25"
     CDS             9943..10461
                     /product="Uncharacterized protein n=3 Tax=Bacillus
                     thuringiensis RepID=C3IV42_BACTU"
                     /codon_start=1
                     /transl_table=11
                     /translation="MDFNCDPEIGKQCKNNALCHLCDGERLLKLPVKKTFRTGPKKKK
                     EGMDFEKKVAKKWNKSTNKNLAVRQPNSGAIRDRPGDITTPTDLMECKERGTITSKGE
                     KTISISLSWILKVQREMISAGKQHWYIPFGFKHHEDIYVVKSLDHELELLQEIEVLNN
                     KIAELEAKLDEK*"
                     /db_xref="UniRef100_C3IV42"
                     /db_xref="btn:BTF1_31342"
                     /db_xref="A0A0B5QWD6_BACTU"
                     /db_xref="C3IV42_BACTU"
     gene            10451..10654
                     /locus_tag="gwe2_scaffold_24_prodigal-single_26"
     CDS             10451..10654
                     /product="hypothetical protein"
                     /codon_start=1
                     /transl_table=11
                     /translation="MRNDLLMCPECGSLEFEGSDRYGISLETGYPVMITVTYSCTECG
                     LTLTRGQILELSEGRQQVAVAAG*"
     gene            10667..10987
                     /locus_tag="gwe2_scaffold_24_prodigal-single_27"
     CDS             10667..10987
                     /product="hypothetical protein"
                     /codon_start=1
                     /transl_table=11
                     /translation="VKTYTVVITDENIDHQELLTALSNLKPNAEIMVKEGKLEFEDAL
                     SGYIAKIANNELRLEMTVEELDTIASKMIDSAELFIAVETYIDDYLFIYEHEERDVRN
                     ASWQ*"
     gene            10944..11525
                     /locus_tag="gwe2_scaffold_24_prodigal-single_28"
                     /gene="nrdG"
     CDS             10944..11525
                     /gene="nrdG"
                     /product="nrdG; anaerobic ribonucleoside-triphosphate
                     reductase activating protein NrdG (EC:1.97.1.4)"
                     /codon_start=1
                     /transl_table=11
                     /translation="MNMKREMSEMLVGNNLTVNLGGITYHCKTAGPWVSTEIFFKGCA
                     RSCDGCFNSQLQDTSDMHVFKVNELVDLLLKNVPYKRVTISGGEPFLQTLALYDLVTK
                     LKSHGFIIICYTGNELFDIQCDIEDPHIPTITQMCLDAILHNIDILVDGEFMIDKKVE
                     GVGFKPGLWIGSTNQRAINMPQTLKEGDIVLWR*"
                     /db_xref="csr:Cspa_c00830"
                     /db_xref="M1MBU7_9CLOT"
                     /db_xref="UniRef100_M1MBU7"
                     /db_xref="1.97.1.4"
                     /db_xref="1.97.1.-"
     gene            11516..12334
                     /locus_tag="gwe2_scaffold_24_prodigal-single_29"
     CDS             11516..12334
                     /product="hypothetical protein"
                     /codon_start=1
                     /transl_table=11
                     /translation="LEVDDINELEIDNWESISEIPVLPRTKIRKDVIQKHRIIKANGS
                     SCETDLSLSYDPLLESVILQMSYNDEKVTHNIDKEEFTDILRKSFKSSLFIVELDEMT
                     KHIIELRENLCKKLIMNGKPALSPNHEYNFSSGQGIIRNTSGLIIAKAIGMSITVGTG
                     VDIAFDKIVGTKYTNVPIIMKYTIPKINLCIDFNGITLSPDNKYSGLGKFIKLSPIDK
                     DVVIDKWPDGLNSPGICNKWDKVRSNIGVRLMRISEDKELVEFFKKIKTETGGK*"
     gene            12335..12937
                     /locus_tag="gwe2_scaffold_24_prodigal-single_30"
     CDS             12335..12937
                     /product="hypothetical protein"
                     /codon_start=1
                     /transl_table=11
                     /translation="VSFYVLKYIVPVAIPKYRSSVLNPNHILKEDLLDPSERINLLNR
                     DYLVNGTTPAKALCAFFSRNETAQIPQLHEVPTENGAGFDLPIIMNKWYAARLISSKG
                     NVHVLLFMPSIISGNASLISHSDLNDEVKALLGNVIETQHGHVEDLIKNRKDAVSFAF
                     NVIESRQLPEDVVPKLAHAIKSAKKEWILFDPVRGARDPD*"
     gene            12903..14411
                     /locus_tag="gwe2_scaffold_24_prodigal-single_31"
     CDS             12903..14411
                     /product="ATPases of the AAA+ class n=1 Tax=Chthonomonas
                     calidirosea T49 RepID=S0EXT6_9BACT"
                     /codon_start=1
                     /transl_table=11
                     /translation="LIPSEELEILIKSRQPIIWVVTWEEHRLDLALHEIAKHNYLEFS
                     TWTFASGLSKLAGSDKPIMLNPIEILEIIDQHNVGTMFVLRDYHSFLKDAQVVRKLRD
                     ITESKSIYNPIIITSPVLNIPIELEKLVHVIDYTLPGVKDISMMVDEALDFIEDRDID
                     VDSVVKACQGLTADEIENVFAKSTVVSGTLDPDIISNEKKQIIRKSGILDLYDEADDF
                     NDIGGMDNLKHWIMQRSKAFTEEAKSYGLQTPKGMLLLGIPGTGKSMICKAISNLWRM
                     PLLRLDIGRMMAGIVGSSEENMRKAIRLAEACSPCILFIDEIEKGLSGMASSNFSDAG
                     TTSRLVSTLLQWLSDKTSPVFVVATANSIEELSPELLRKGRFDEIFFLDLPNKLDREE
                     ITKIHLTKRGRNIEDFYVNVIASETVGFSGSEIEQVIMAAMFDVYSKTNGARDINTED
                     ILNAVGSTKPLSVTMKEKVDKLRKWCLTRARLASTTVEDNSFLLKRKNKREK*"
                     /db_xref="UniRef100_S0EXT6"
                     /db_xref="ccz:CCALI_02520"
                     /db_xref="S0EXT6_CHTCT"
                     /db_xref="S0EXT6_9BACT"
     gene            14419..14853
                     /locus_tag="gwe2_scaffold_24_prodigal-single_32"
     CDS             14419..14853
                     /product="hypothetical protein"
                     /codon_start=1
                     /transl_table=11
                     /translation="MSGATEENDGLKKMIDDLFTEKEIPSEPSDKDERPRPVIDHLVP
                     KENKEAINAYIKKATEELELIRLAFLDFQESISELVVYPYVYHQIQEFGEACMDLVEV
                     LNNDFDTGKMSDKGKKDYEKLKKLRANILSSIRQKYSKELGE*"
     gene            14855..15229
                     /locus_tag="gwe2_scaffold_24_prodigal-single_33"
     CDS             14855..15229
                     /product="hypothetical protein"
                     /codon_start=1
                     /transl_table=11
                     /translation="MSHLVTVDCKIDSIEALSEALVEMGYEPVRNATISSRYWNDKKV
                     DLGIRKDGKTITIGWVNDGNDTYDLIADWFCTGINQGEFVEAVNVGHTKHKTSSWMKK
                     NGYSVKYETNTDGNLVVVGTRW*"
     gene            15230..15490
                     /locus_tag="gwe2_scaffold_24_prodigal-single_34"
     CDS             15230..15490
                     /product="hypothetical protein"
                     /codon_start=1
                     /transl_table=11
                     /translation="MVELIKLVTGSLPLNVLHFSDLIAIYDEYSDKRSTKYLVLKNRY
                     DKLGFKSRTQFHNVLSCSSSPVVINAGCVSNYEDLKKLFRAE*"
     gene            15527..15724
                     /locus_tag="gwe2_scaffold_24_prodigal-single_35"
     CDS             15527..15724
                     /product="hypothetical protein"
                     /codon_start=1
                     /transl_table=11
                     /translation="LAKETIKVTIDKQGNATVATENFTGKACQAATKELEVQLGKATS
                     EKFTADYYKPEPDSKTWVTGK*"
     gene            15780..16856
                     /locus_tag="gwe2_scaffold_24_prodigal-single_36"
     CDS             15780..16856
                     /product="RNA binding S1 domain protein n=1 Tax
                     =Acetohalobium arabaticum (strain ATCC 49924 / DSM 5501 /
                     Z-7288) RepID=D9QSW5_ACEAZ"
                     /codon_start=1
                     /transl_table=11
                     /translation="MNWTESDHIGLYRYIEDRIDMASLTELLADYASENEFTFAEVQS
                     EYSKAKAEFSKLNFRFEKLITEAIPKSKKRAEQLEKTNAPTDRYYEEWEEEIIDIAQR
                     LKIMSRTALSRYLEELLPHRTWRAYMSYMSRKSRTLEDIPAYKLIEEPKVIEEPKVVE
                     ELKSIDSNGVRVGDIVQGCVTKILDFGAIVVTANGKRGLLHISEITNKYVEDVNEYIF
                     VGMKVESMVMSIDTDGKLSLSTRRLGGLRKENTNEQRAQQFVDQVNSSDHRQDKYRKL
                     IESAVGFKVQDVIPHNIPEYLKSELRGEDVMERNVLNELDSIIASIGDTLENLKTFRA
                     TINNKFTEFEKISNLKKQLAELLS*"
                     /db_xref="UniRef100_D9QSW5"
                     /db_xref="aar:Acear_0102"
                     /db_xref="D9QSW5_ACEAZ"
     gene            complement(16944..17876)
                     /locus_tag="gwe2_scaffold_24_prodigal-single_37"
     CDS             complement(16944..17876)
                     /product="Putative ATP-dependent DNA ligase id=4815987 bin
                     =GWA2_Elusi_like_61_42 species=Bacillus phage BCD7
                     genus=unknown taxon_order=Caudovirales taxon_class=unknown
                     phylum=unknown tax=GWA2_Elusi_like_61_42
                     organism_group=Elusimicrobia organism_desc=Possibly not
                     Elusi"
                     /codon_start=1
                     /transl_table=11
                     /translation="MLEQLYPMRAQSFDLDSSEEVWQDPEWIWELKYDGERALLHVLP
                     HFIGMTGRRKSDVTGLLPEKGSYIPHITSYDIQALYGTVIDGELLHDDFDTLRSIMGS
                     GTAHRAIQVQEDKGMLCYMAYDIIKYRGIYVTDLPFRIRREILTKVVSTYCTYHHIGL
                     AIQYSPTDTDIKSLFELMTGAGSEGLMRKRLSGKYKICEDSKASSDMLKAKKLITLDG
                     IVTGYEMGKGKYNSHLVAKLEFSQYKDGILTYRGTFDGFDRNTINDMTANITNYINRV
                     VEVKCNDILKSGKLRHPKFDRWRDDKPPEHCIWE*"
                     /db_xref="gwa2_scaffold_61_154"
                     /db_xref="89274575"
     gene            complement(17885..18664)
                     /locus_tag="gwe2_scaffold_24_prodigal-single_38"
     CDS             complement(17885..18664)
                     /product="Uncharacterized protein n=1 Tax=Bacillus
                     thuringiensis IBL 4222 RepID=C3IV56_BACTU"
                     /codon_start=1
                     /transl_table=11
                     /translation="LGEMRILGHIIELMDAYLVRMQKENDRDMKKFHPSAIGKCTREL
                     VYSMLGYPEPDIAPRTLMIFQNGHYYHHRMEEMFDKAEILIAPELTIRNADLNISGRT
                     DAVIRNPNPYRHMFPKDIIKLYGADGEVIYEGPNNEVALVELKSINNKGFNRVCNKEA
                     KPEHIAQLQIYMFLSGIKQGVIYYENKDTQAQWEYWVEYDEALVNTLVKKIEHVNKCA
                     KENVIPPRENSRSSFACTYCSYNGLCWGDSSKAYTSIDELI*"
                     /db_xref="UniRef100_C3IV56"
                     /db_xref="btn:BTF1_31422"
                     /db_xref="C3IV56_BACTU"
     gene            complement(18705..19247)
                     /locus_tag="gwe2_scaffold_24_prodigal-single_39"
     CDS             complement(18705..19247)
                     /product="Homing nuclease n=1 Tax=Bacillus phage
                     0305phi8-36 RepID=A7KUW8_9CAUD"
                     /codon_start=1
                     /transl_table=11
                     /translation="MLTFVRKKLDGMADLLKSTKCACGNTIYYKTKPPTKCEECKSKR
                     KGYSHKVNSSSNGELLMFNTLDSILKLDYINNGYYSWLQSPKGSPMQLDRYYPDIKLG
                     FEYQGAQHYRFNKYFHKTKKQFLYLQQCDTLKSQLCVVKGITLIHIRYDKSLTREYLI
                     SRIQDTNLFDYLVSNKLIIA*"
                     /db_xref="UniRef100_A7KUW8"
                     /db_xref="A7KUW8_9CAUD"
     gene            complement(19207..19575)
                     /locus_tag="gwe2_scaffold_24_prodigal-single_40"
     CDS             complement(19207..19575)
                     /product="Peptidase M15A n=1 Tax=Desulfotomaculum
                     carboxydivorans (strain DSM 14880 / VKM B-2319 /
                     CO-1-SRB) RepID=F6B762_DESCC"
                     /codon_start=1
                     /transl_table=11
                     /translation="MKAWKATDRQLSPHFNELEFACHCCGMVKVDTKLVNKLEKLRML
                     VNAPVTLTCGYRCPSHNTTVGGVSGSEHMEGTAADIIIGSLSPANVAKLAEKVSFNGI
                     GTYPTFTHVDIRKKKARWNG*"
                     /db_xref="UniRef100_F6B762"
                     /db_xref="dca:Desca_1639"
                     /db_xref="F6B762_DESCC"
     gene            complement(19577..20353)
                     /locus_tag="gwe2_scaffold_24_prodigal-single_41"
     CDS             complement(19577..20353)
                     /product="Uncharacterized protein n=1 Tax=Bacillus
                     thuringiensis HD-789 RepID=J4A7N9_BACTU"
                     /codon_start=1
                     /transl_table=11
                     /translation="MRNSKQWYDHIDELVIRYQEGDNSCGILLLDAFEPYLIKFLKII
                     QDGLLNLNDKDSCKFISLFIADEEIRKNLTKTNQSVGIRNEAHKTASFLSQTCSCMSS
                     DDIKQELRVTFLTLAKRWKKGGVKTNFCGYIYNSFRYELHRNLIETIKDPLSYKAYMN
                     IRYDDTDVISEYEDYKKDIDFDDVLMLVIEDELDNSWIEGITCSDMFIALTPLQRSIV
                     KHYYIDGLTDQKIASKLKMHVNTIFIHRRKAVNLLKTGGN*"
                     /db_xref="UniRef100_J4A7N9"
                     /db_xref="btn:BTF1_31437"
                     /db_xref="A0A0B5QNN9_BACTU"
                     /db_xref="J4A7N9_BACTU"
     gene            complement(20353..20577)
                     /locus_tag="gwe2_scaffold_24_prodigal-single_42"
     CDS             complement(20353..20577)
                     /product="hypothetical protein"
                     /codon_start=1
                     /transl_table=11
                     /translation="MYIYKNNSGIKLTIEEFIEIMENDLLNELISIVVCLDDPGSVVR
                     EILGLYEVSEDERVDRIMGRLLGELEDRGI*"
     gene            complement(20639..20848)
                     /locus_tag="gwe2_scaffold_24_prodigal-single_43"
     CDS             complement(20639..20848)
                     /product="hypothetical protein"
                     /codon_start=1
                     /transl_table=11
                     /translation="MNHRRTQVKANDGWNDIEFMMLEDKDIFRLFESDGEAVIWEDTD
                     EFIVEDKPFLTEQGIWTVKCNPYYN*"
     gene            complement(20955..21416)
                     /locus_tag="gwe2_scaffold_24_prodigal-single_44"
     CDS             complement(20955..21416)
                     /product="Crossover junction endodeoxyribonuclease RuvC 
                     {ECO:0000256|HAMAP-Rule:MF_00034,
                     ECO:0000256|SAAS:SAAS00106335}; EC=3.1.22.4
                     {ECO:0000256|HAMAP-Rule:MF_00034,
                     ECO:0000256|SAAS:SAAS00106388};; Holliday junction
                     nuclease RuvC {ECO:0000256|HAMAP-Rule:MF_00034}; Holliday
                     junction resolvase RuvC {ECO:0000256|HAMAP-Rule:MF_00034};
                     TaxID=596315 species="Bacteria; Firmicutes; Clostridia;
                     Clostridiales; Peptostreptococcaceae;
                     Peptostreptococcus.;" source="Peptostreptococcus stomatis
                     DSM 17678.;""
                     /codon_start=1
                     /transl_table=11
                     /translation="VVLGIDPSTACTGWGIINDDGELVAHGYIKTKRSMSNQEKITCM
                     YDGIKQVLEQYNLTEVACENQYLGPRKETIKTLSQVRGVIMLACQQHGIEIKYYWPST
                     IKLKAAGKGNATKEEVISVISDRFNLMDINDNVADAIAIAYCHQKEKNKGM*"
                     /db_xref="E0E400_9FIRM"
                     /db_xref="cag:Cagg_2595"
                     /db_xref="UniRef100_E0E400"
                     /db_xref="3.1.22.4"
     gene            complement(21418..21675)
                     /locus_tag="gwe2_scaffold_24_prodigal-single_45"
     CDS             complement(21418..21675)
                     /product="hypothetical protein"
                     /codon_start=1
                     /transl_table=11
                     /translation="LTLIDRLRDFRRVYNVAYINIICPDCGTEENTHVFHLEYDNEDI
                     WGRDWVCLACGKYLEQAEVEICVPVYKEKYIYYEIDLSEED*"
     gene            complement(21644..22270)
                     /locus_tag="gwe2_scaffold_24_prodigal-single_46"
     CDS             complement(21644..22270)
                     /product="hypothetical protein"
                     /codon_start=1
                     /transl_table=11
                     /translation="LRIYTPDECTSMYDTATEGYGSVHNITVFKFSDYWLPSRIDVLN
                     RAYSHNINNVVESLDLITWPNMEEVLEYLEVYLLRDPSHDHFNGSAGAHLRDDKIKGH
                     ITLYGRSTPVPRFMSHYIFCHEMGHVIQDTYCRNLDQIKMYAELRNADYKRNEEWTKD
                     WKQLWAEDWRWLFCTDTAHQDTWSMEYEKPDNRTKEFMLDSYRQTKRL*"
     gene            complement(22283..22534)
                     /locus_tag="gwe2_scaffold_24_prodigal-single_47"
     CDS             complement(22283..22534)
                     /product="hypothetical protein"
                     /codon_start=1
                     /transl_table=11
                     /translation="MKKDLINLYADKMNGYTSIDSTLETVKEQIQKYVSWYVGQPVGQ
                     DTLDTIRIGVEHILKLYGNKLDCKLYYNDNGNIDVIFIT*"
     gene            complement(22565..22684)
                     /locus_tag="gwe2_scaffold_24_prodigal-single_48"
     CDS             complement(22565..22684)
                     /product="hypothetical protein"
                     /codon_start=1
                     /transl_table=11
                     /translation="MMLIIKNSLGEKVIKLEDDGSMKVIGAIITKETKDSSGE*"
     gene            complement(22681..22950)
                     /locus_tag="gwe2_scaffold_24_prodigal-single_49"
     CDS             complement(22681..22950)
                     /product="hypothetical protein"
                     /codon_start=1
                     /transl_table=11
                     /translation="MAKKKVVDMIPEVVDSPEVESTNVPTRCEVVAGIKENGDVYFGS
                     RGESVDLITIEGLLNYARQELDRYWEARAMQQAQEAMRAQQEAAE*"
     gene            complement(22953..23144)
                     /locus_tag="gwe2_scaffold_24_prodigal-single_50"
     CDS             complement(22953..23144)
                     /product="hypothetical protein"
                     /codon_start=1
                     /transl_table=11
                     /translation="MKDDTYELLYDTLLMIVKFLFITFAGLMIWNNVITDVFNLQSIN
                     YIQMVALYVFTKILLREDH*"
     gene            complement(23141..23878)
                     /locus_tag="gwe2_scaffold_24_prodigal-single_51"
     CDS             complement(23141..23878)
                     /product="RecB n=1 Tax=Bacillus phage 0305phi8-36 RepID
                     =A7KUW4_9CAUD"
                     /codon_start=1
                     /transl_table=11
                     /translation="MILSLDDVLVYTECPRKYYLRSIGIPSQLSAKADFSIKIHKVIY
                     SFYRNMFDGNLPGAEQLKNEWGTLWSKNLSLQDIMFRKRDEHSDLEMKGLSMLISFHR
                     HAKFNPCVPITVEQNYKVDIGKHQLTGTIELVREVKVDNTDIIEIVDFKMGEYMPDKF
                     YTDHDIYLTAQSYAFRKLFEAVENRIVYYFLKNGKVYYTSRDEFSTFEYTINSIADSI
                     ENRVFYPKYSYACKSCPYQHECGRCDK*"
                     /db_xref="UniRef100_A7KUW4"
     gene            complement(23875..24093)
                     /locus_tag="gwe2_scaffold_24_prodigal-single_52"
     CDS             complement(23875..24093)
                     /product="hypothetical protein"
                     /codon_start=1
                     /transl_table=11
                     /translation="MAKKFKPIPNSLEDITLRGYKAITSIPVHCKLCGREILWICSPS
                     GKEKSRAEYEQEMTFQVHTECLNAYTRK*"
     gene            complement(24093..24257)
                     /locus_tag="gwe2_scaffold_24_prodigal-single_53"
     CDS             complement(24093..24257)
                     /product="hypothetical protein"
                     /codon_start=1
                     /transl_table=11
                     /translation="MARKRKKGFTDAVLSRREQYILTNKLKCLRDLNMEVTEENLKKV
                     TICTMWETLN*"
     gene            complement(24247..24381)
                     /locus_tag="gwe2_scaffold_24_prodigal-single_54"
     CDS             complement(24247..24381)
                     /product="hypothetical protein"
                     /codon_start=1
                     /transl_table=11
                     /translation="MFTTEEWAQMDYETREYVQKLVKEKYNQEIDSSDYDSGGDTNGS
                     *"
     gene            complement(24401..24598)
                     /locus_tag="gwe2_scaffold_24_prodigal-single_55"
     CDS             complement(24401..24598)
                     /product="hypothetical protein"
                     /codon_start=1
                     /transl_table=11
                     /translation="MAKKKSKNASVAERAKIKHVTIVLIDECLKCNTICEHGAGYLKK
                     YRAAKDSNKAFMGKGVPCHRA*"
     gene            complement(24611..24817)
                     /locus_tag="gwe2_scaffold_24_prodigal-single_56"
     CDS             complement(24611..24817)
                     /product="hypothetical protein"
                     /codon_start=1
                     /transl_table=11
                     /translation="VSKHFKINITKELLLDLISSRFDIPADAKITDLEYIPDRRMYVV
                     YCSGGRFDVVEAQHTPEEGLKHKQ*"
     gene            complement(24801..25355)
                     /locus_tag="gwe2_scaffold_24_prodigal-single_57"
     CDS             complement(24801..25355)
                     /product="hypothetical protein"
                     /codon_start=1
                     /transl_table=11
                     /translation="MSSHFMYELIKDIRRELRVGHLMSSVSTISTFNGAEIVEDINEP
                     KLEESVYVSFCGADFVIVYSGTQEAHIDPTIQAISYKQFDPIIFQSSIGECGVLGLNR
                     AIFDKQYNPNDGYIDIVMQSTNEHGMSVYTKFNNCSKVFSESTLSVDSIVLEATDYYT
                     FISIDNMVPGFSDDYRRATSEQTL*"
     gene            complement(25365..26678)
                     /locus_tag="gwe2_scaffold_24_prodigal-single_58"
     CDS             complement(25365..26678)
                     /product="PhoH family protein n=1 Tax=Desulfotomaculum
                     reducens (strain MI-1) RepID=A4J3Y1_DESRM"
                     /codon_start=1
                     /transl_table=11
                     /translation="LIRVLDTNVLLDRSINEIINSFEPCSIVIPLAVVQELDTFKKLE
                     DNRGRNAREAIRFMDDLRKHGKLHEGVELDNGSILRVETNFTDIDLPAELDRKLVDNR
                     ILMVTKGLMQHDNVTLITQDICERVIADTLDIPAEDYVVEIVDVSNIYNGCTEVNIYN
                     DEVQQLYEERRIDCEKPYVANQFMIMIDSYGGNHYGRYDARLKSIVPLSKNLEAWGIK
                     PTKGNTQQRFFMDLLLNDSIKLVTAIGPSGTGKTLMTLAAGLQKTLNDKSYKKIIVSR
                     AIVPVGNDIGFLPGNKEEKLTPWMGAIFDNLEYLTEDLASNKYGSPSTPAERVEELMR
                     TGILELEALTYIRGRSIPRQWIIIDEAQNLTKSEMKTIISRAGEGTKIVITGDIEQVD
                     NHRLNSSNNGLVHVINSFKGQEIYGHVTLTKTERSLLSELAVQLL*"
                     /db_xref="UniRef100_A4J3Y1"
                     /db_xref="A0A0F2PP62_9FIRM"
                     /db_xref="drm:Dred_1250"
                     /db_xref="A4J3Y1_DESRM"
     gene            complement(26697..27068)
                     /locus_tag="gwe2_scaffold_24_prodigal-single_59"
     CDS             complement(26697..27068)
                     /product="major structural protein"
                     /codon_start=1
                     /transl_table=11
                     /translation="MDLIYVYKDKLDIMETTRQPNTVYFGDKVIGTIQSIDYTVEQER
                     VPISYQGGTGIQGFSRGRRGIAGTLVFNNLINEPNGPMDIVLGDVVLHNAEIVNYNVE
                     YGNEVLQLEHTFIARSIERNL*"
                     /db_xref="csr:Cspa_135p00250"
     gene            complement(27068..27352)
                     /locus_tag="gwe2_scaffold_24_prodigal-single_60"
     CDS             complement(27068..27352)
                     /product="hypothetical protein"
                     /codon_start=1
                     /transl_table=11
                     /translation="MDLIGKYIKKMSEDEAKLTKGIEIKMHNEPRVYISNNGIATFNY
                     PNYTTGADTIIAGNITINGTYSNSIASTTTSSNSNHYMDSDDPYRLIRGY*"
     gene            complement(27685..28728)
                     /locus_tag="gwe2_scaffold_24_prodigal-single_61"
     CDS             complement(27685..28728)
                     /product="Replicative DNA helicase n=3 Tax=Bacillus
                     thuringiensis RepID=C3IUM8_BACTU"
                     /codon_start=1
                     /transl_table=11
                     /translation="MIVLEGGRNKQEVELPDLIKEMGTIIDDVNEYALQRGELGGLDW
                     GIECFNEAFEGLNPGLHLVAGQANVGKSALCMQLAWSIANANKTKTEKKPHKAYVLYF
                     SLDDNVKEILPRLIALDQKIPINVVTKPKKYQNDPSAMPYLVRREEGIRRLRNAIPYI
                     KVVDSNYVPMADTIEVICKTIGDHNFALKEMDEDYKLVVFIDNFHDISSSETNFNNDE
                     NAKFTHISGELGSMCTQYDIPIICTAEFKKLNGARRPIIDDVKSTGKIAYEAKAIMLC
                     YNEVGLRGESAQVFWEQDGINEKRPLLEVKVGKNKLSSYKKRMFFEFVPEMSYLREVP
                     PEGTRRYNQMING*"
                     /db_xref="UniRef100_C3IUM8"
                     /db_xref="btn:BTF1_31572"
                     /db_xref="C3IUM8_BACTU"
     gene            complement(28700..28909)
                     /locus_tag="gwe2_scaffold_24_prodigal-single_62"
     CDS             complement(28700..28909)
                     /product="hypothetical protein"
                     /codon_start=1
                     /transl_table=11
                     /translation="LYIYAVYTKCNVCGAEIETIFDDLNALQPTKVKVKCIYCKDVEV
                     MNDSEMNKLVLRERLQDDSARRRKE*"
     gene            complement(28916..29170)
                     /locus_tag="gwe2_scaffold_24_prodigal-single_63"
     CDS             complement(28916..29170)
                     /product="hypothetical protein"
                     /codon_start=1
                     /transl_table=11
                     /translation="MANHEGYVENVGITARSVYGVQQGTATSSYCIPATDTLKTLLDK
                     TKGNVVKQFELVCPTDASLKRAKKTMHDIFDELERQLSME*"
     gene            complement(29175..30116)
                     /locus_tag="gwe2_scaffold_24_prodigal-single_64"
     CDS             complement(29175..30116)
                     /product="Primase n=1 Tax=Bacillus phage 0305phi8-36 RepID
                     =A7KUV5_9CAUD"
                     /codon_start=1
                     /transl_table=11
                     /translation="MRNKIIPISEVNKFRFKYDNIGVFATVYKYNSPAQNEALLLGDF
                     YLDFDTNDGIEIVIEDALTSIRYMYRNYGINPELLSIYFSGAKGIHIIVDSRIIGVIP
                     SKDLHRVFKMMAMDIKDNTRHKTIDTKIYDSKRLFRLPNSRHQKTKLYKIPITYQELQ
                     TLKADEIYQLAREPRAIKPITVKLIPMANLAYVNIIRRLNLKAKPTYNKPLKPLSYTP
                     PCMNALLNQMVLKGQRNNSGAAIASFYRQQGLDKEECKHRMDEWNSKYCDPSMPELEV
                     ETILESVYKGEYKMGCGWLTTITECNKQECKLYKRRR*"
                     /db_xref="UniRef100_A7KUV5"
                     /db_xref="cbv:U729_3154"
                     /db_xref="A0A0A7G0K6_9CLOT"
                     /db_xref="A7KUV5_9CAUD"
     gene            complement(30160..30840)
                     /locus_tag="gwe2_scaffold_24_prodigal-single_65"
     CDS             complement(30160..30840)
                     /product="hypothetical protein"
                     /codon_start=1
                     /transl_table=11
                     /translation="MEKEKAIEVARYIFTNIRQDINTASKEVKMNLINQLTKIDMEPS
                     EYIQKLHELQRLRPSKAKHISNAYDVIRVGRTKVDPDNKLTPGTFYYHTRLQATSPRP
                     KLKQLESGEFIEVYEKEEDKKFVLRNVRDFTLTDLCDYFHEKMHTEVLLKSRDRASME
                     IVIKACGGDIDLVLYTIDASSSIRNDKDLPRLTSPIYLMDYIPNGMAMLEDRINTCKA
                     EGIDHEIY*"
     gene            complement(30853..31098)
                     /locus_tag="gwe2_scaffold_24_prodigal-single_66"
     CDS             complement(30853..31098)
                     /product="hypothetical protein"
                     /codon_start=1
                     /transl_table=11
                     /translation="MDFGEAIKALVDGKFVTRDNEFWEGSYVALITPEGSAEICHLKG
                     KGDFILYPFFVIKTVYGNAVVWTPNTGDVLAQDWKIV*"
     gene            complement(31126..31812)
                     /locus_tag="gwe2_scaffold_24_prodigal-single_67"
     CDS             complement(31126..31812)
                     /product="Uncharacterized protein n=1 Tax=Desulfococcus
                     oleovorans (strain DSM 6200 / Hxd3) RepID=A8ZS73_DESOH"
                     /codon_start=1
                     /transl_table=11
                     /translation="MADLATLLNPSSMTTLSQEELDRVVGVVTRPIDPKQIKERDAGF
                     GKKLSYISGSTVINLLNEAFAYQWTFRVLRMEVIQSLPKWDKRKNENIEQPPYVQVLG
                     QLIVPSLGIVKEQYGSKALIGGESEQEGASKAAATDALKKCATLLGIGIELYEDEPVK
                     PPKPTIEWPPAEVSKLKEYKAVLGIVDNNQLDPYVREFLGDGSATFKVISPLNISAFN
                     TFLKKKAEEA*"
                     /db_xref="UniRef100_A8ZS73"
                     /db_xref="dol:Dole_0281"
                     /db_xref="89982177"
                     /db_xref="A8ZS73_DESOH"
     gene            complement(31965..32357)
                     /locus_tag="gwe2_scaffold_24_prodigal-single_68"
     CDS             complement(31965..32357)
                     /product="hypothetical protein"
                     /codon_start=1
                     /transl_table=11
                     /translation="MNTAIVVIIAIICTICITKIASILMANKSSSNYVDKIVDDLDEI
                     RPIIDDLILELIRFNDSKGSFEETLSYSSRFVKSKIDKATFLLPEEKELLSKELIRSI
                     IESPLRKLYNTPNVYTLEQARSIMFSDK*"
     gene            complement(32357..32776)
                     /locus_tag="gwe2_scaffold_24_prodigal-single_69"
     CDS             complement(32357..32776)
                     /product="hypothetical protein"
                     /codon_start=1
                     /transl_table=11
                     /translation="MFGLDELINHYCNLIPGGTDIFPILALIIFMVVNTILSTAIAVK
                     KKEFTWDKIADFAKPMVYYMLLLFVLEIAIVSSSSFALIQLAFTGIQVSAWSIITVKY
                     IVQVYQKLKDLGMPQDVNLDRAIEEKLGVDISSEEVK*"
     gene            complement(32777..33412)
                     /locus_tag="gwe2_scaffold_24_prodigal-single_70"
     CDS             complement(32777..33412)
                     /product="Putative N-acetylmuramoyl-L-alanine amidase n=1
                     Tax=Clostridium sporogenes PA 3679 RepID=G9F2J5_CLOSG"
                     /codon_start=1
                     /transl_table=11
                     /translation="LNGGRDKWNQGPTGYVEANGCLDIALRVGKILQSNNIDVIYTRI
                     GDYNLEPWTDKGFDLSARADFANKNKADIYVSIHTNAGPASAHGTETYCYSKGGNGEK
                     LANLIQSNLINSLGLYNRGIKTANFAVLRLTNMPAVLTEIAFHTNAREEILLKDSGSR
                     DKMALAIASGIGKYFGITISNELSELIAQANKLKEQLNQINSRIKELGGVV*"
                     /db_xref="UniRef100_G9F2J5"
                     /db_xref="csq:CSCA_5254"
                     /db_xref="A0A0E3JSH8_CLOSL"
                     /db_xref="G9F2J5_CLOSG"
     gene            complement(33503..33820)
                     /locus_tag="gwe2_scaffold_24_prodigal-single_71"
     CDS             complement(33503..33820)
                     /product="hypothetical protein"
                     /codon_start=1
                     /transl_table=11
                     /translation="MVTPKSQDECVIGVRIEQQMSEIRNRLVRVELTQDNINERIWQE
                     LSNMNKEIGAMRGEFTREMSAVRDEFSKQISNSTPPWVTVGFSILMGVVGALGGFIAK
                     AFG*"
     gene            complement(33835..35016)
                     /locus_tag="gwe2_scaffold_24_prodigal-single_72"
     CDS             complement(33835..35016)
                     /product="Uncharacterized protein n=1 Tax=Bacillus
                     weihenstephanensis (strain KBAB4) RepID=A9VV12_BACWK"
                     /codon_start=1
                     /transl_table=11
                     /translation="MLPISQINENIRTGPKNSKEFIQMCEDFHYDICKLFDIANQHDE
                     DIRYNMDLLIVENYFLQNKIYELENSIRTIRNGVNSLDSVNIPRTLSNSFKAENMFNA
                     LYDVDKDKIAQIDSLHGIATIKYNSTSKASIIDQNGVVMIPPSLAVNLYESTDGTTYV
                     PVNDPKVMRTFDCNNSSCWMHKSQYSSINELYILLHIKLPLQSINNVYVNSISIKPTP
                     EYSMEISNIQYITPSNNVPRTIPNFAPIINANKALFMFPSTEITELFIFLKQPYYFIE
                     DGVRSFYYGMQEIGVYNYDFKSDESYIVSKFEIKDKYFSIINSPVIQIPDGCPKNVYN
                     LVEHKLFTDPSDISISSTGIPFNQGIGGSYSTVYILTKIKKTDDVTPAISCIDIDYFT
                     I*"
                     /db_xref="UniRef100_A9VV12"
                     /db_xref="bwe:BcerKBAB4_5452"
                     /db_xref="A9VV12_BACWK"
     gene            complement(35027..35446)
                     /locus_tag="gwe2_scaffold_24_prodigal-single_73"
     CDS             complement(35027..35446)
                     /product="hypothetical protein"
                     /codon_start=1
                     /transl_table=11
                     /translation="MIRPTLTRLTAPLRGPTDTEDHINYFSELLHDVRYLMFYMDRND
                     NFTNGTVQRPGHTDYIMNNMKLMIEGTNDITLFSVPVYNRLYYKGSEVGPENNGVKTG
                     FSIQSLNPDENGIGQNNIKTRIDMIRKDIDCINKSLK*"
     gene            complement(35458..37485)
                     /locus_tag="gwe2_scaffold_24_prodigal-single_74"
     CDS             complement(35458..37485)
                     /product="Uncharacterized protein n=1 Tax=Bacillus
                     weihenstephanensis (strain KBAB4) RepID=A9VV10_BACWK"
                     /codon_start=1
                     /transl_table=11
                     /translation="MTIKMRKLDVAINNIIKEELMKGEMPSSDKTTSKINAYISQNDL
                     SAPNLLVRLAQRGLTVSSEDYKKMLDESFNDLSILYSSAIKLNNMATTNLNKYEVERK
                     RLEYQLDKLEKELQELLLLYSDSGAVNSVYDTFSDMSKIDQQLTNANVDITKNEVTIK
                     ASRTETTKITPTDWQINFRLYSGLSSVETNIISGTLNNILTQSYDEVWKQEIISSTVQ
                     TVGGYVTIDFDTIIVANKILLSLHTVKPTVVKVEFCSDGINWLELPYSTTESVSGNKT
                     YNFPDIGFKSIRFLLSKNENDTTTTVNNIEKYSYIFGIREISFYNFSYMNKSTLVSKP
                     FIVESGSPFVIDKVSLETNSELTTGTWIDYWIALTSNNPNWIPISPTNETSPQYSQVI
                     DFKNVEQATPDIFSFPSNIAISERELRSLKTNNISFYKLGHIVSKQIVNGTEKLYIGK
                     NNWKMEVVKTDMGASHIPSIDDWIDTNPEVSYIKIDSNKSGEVVSGIQSSDCVNYKFT
                     IGVYVQEQNISNAIPICNCPVAIYVNGVLKFSGTPSSSVNYLLNRGWNEIVVLVYKHN
                     TISTISLNLNYELITTGSKFYANSTPLKHVSLFDLQYNIPNSVHDCYAMVDDCIIVLN
                     NYILDVEYEFYYKYITTTDTDSILFKAELRRDSSVTKLSPKLKSYRLKFSI*"
                     /db_xref="UniRef100_A9VV10"
                     /db_xref="bwe:BcerKBAB4_5450"
                     /db_xref="A9VV10_BACWK"
     gene            complement(37485..39302)
                     /locus_tag="gwe2_scaffold_24_prodigal-single_75"
     CDS             complement(37485..39302)
                     /product="Uncharacterized protein n=1 Tax=Bacillus cereus
                     VD166 RepID=J8M9P6_BACCE"
                     /codon_start=1
                     /transl_table=11
                     /translation="VSDLSINNRSLLPYMQALVNDLMMQQELANAKTYNDVIEIISRY
                     FREYYLNVGKPFFNIKYPNSGGLPIVDDYNYNCNAMFMNLVILFEEYQNLANLLVDYF
                     NYRQTEKNRLMERIRYNTGICTDLVLMANTENPNNTTYIKDTFTNTNNIDLTFTDPSM
                     RAYISTREGVLTLTRTSSINRSMNSEVTMIQGNGDPGNYHIAVIDGNTFKYISENNSH
                     DDIVTILDDNPNTWYEYQAVNFSSSDKTSLKYDMEWAKGSKTNDLLRVRILVDLKDIY
                     DINWITINPYNPPGSSGKVVVHSIKTSNNGIDYTGLYNDLLVLNSELNQTPQTYLLDE
                     IIVDDYTPSKFAGQGVWSFETRPTRYIEIVMDQPESYDETVGHTYYERVVTSNDISTT
                     IRIPENEASQQAIDGPPGKYIIDNATYINKGIDMIDGWRYCIGIRDIGVYSYTFSNQS
                     EMVTKTFSTDRSIKKVLLYSNEKLPPSFLANLNEVNKWITYSISVDGGNKWYPISPMH
                     RRPAGDEKAKVIPADSFIELVNSGEFERLNYFPPKEYEFNPKDIPATRTALYKGYVNT
                     DKPPTTIRLKMKLTRPNDLATITPLIEDYSLKIYFEEVL*"
                     /db_xref="UniRef100_J8M9P6"
                     /db_xref="J8M9P6_BACCE"
                     /db_xref="bcb:BCB4264_A3549"
     gene            complement(39314..40738)
                     /locus_tag="gwe2_scaffold_24_prodigal-single_76"
     CDS             complement(39314..40738)
                     /product="Uncharacterized protein n=3 Tax=Bacillus cereus
                     group RepID=J7YD97_BACCE"
                     /codon_start=1
                     /transl_table=11
                     /translation="MGSTWVSSPSGGHWSSSSSSSSSSSRGSGGFVSGFGSTAGVNVS
                     YSSSLSSGSWSYNGSTNTLTVGGGSSHSGGHSSGSSYSSPPPPPPPPGPPSTITKQEQ
                     TSVTKLEYVYGIKEIKISGNEIAPSSIYVSKPINIVGNIIQVSLISAEEHPLFTPPQV
                     GINAVSNRCTSVEYYITYAEQPNNNQWHPILPIGQTRIYNELLFFIDSDQATLRFPAL
                     ISDINVVYADNVKLQDEEWEFGPLGLSVRIINRQPGVDYSIDYTPDKSKVNPHILDFN
                     SIGVTPTNYIGPDGREGEVFNGANHNCSVKLTYTPYIKYDVINSTEGYNAYEFDYKPI
                     NVYLENASIAIPNKNVTTSVNPYSIPNAVCTKNMTDYITKETPVLSPYSLKIDAVKNA
                     PENLAFEYYQDSNRLYFTETFTGSNNIENMEINHGDAKIRVKYEYLTSNIRVKIIMRR
                     IGKTYFSSLSPIIHQYTLKLMTLQ*"
                     /db_xref="UniRef100_J7YD97"
                     /db_xref="J7YMG8_BACCE"
                     /db_xref="bcb:BCB4264_A3550"
                     /db_xref="J7YD97_BACCE"
     gene            complement(40738..42078)
                     /locus_tag="gwe2_scaffold_24_prodigal-single_77"
     CDS             complement(40738..42078)
                     /product="hypothetical protein"
                     /codon_start=1
                     /transl_table=11
                     /translation="MKDYLNGYLSVLPSNQRKRIIDLILSNENIILGMTEEDYEKLAV
                     KLSADRSLLTTFNFLAADKDIISSDQFNTFHSQVYGDMSLLLGESDLIEEAIVNYEYL
                     HTSELNYLQREINALKERIENLKLASNDKSRVTTYTENFSKSSNMESSPDYSYMYKDR
                     DGTTLRFAEILSINTKNILSSATLSSIDRLRDNANLVASISIDDYRGQPVSQILYPIS
                     NAIDNSFISFWGEVVLSDQAININMDDGATTIPPGGALTKLSIELPKAVMVNEISITP
                     FSVYPLEVACIKYERDPRNYEEPKYIVYGSESNNWYPPTESENVMIFKFQSIVAKKFT
                     FYLRQRNYTTNVYTINKAQKDSQELWSMITANEMSITLDGLTVDYNPTVEQNKIDEWD
                     GWAIYLNALANYKVQVQAYIDSINSYNAQYNTNIVYNLPDWVKQLPGLNFGGVT*"
     gene            complement(42078..42389)
                     /locus_tag="gwe2_scaffold_24_prodigal-single_78"
     CDS             complement(42078..42389)
                     /product="hypothetical protein"
                     /codon_start=1
                     /transl_table=11
                     /translation="MSKYKTAKYKTFKYGRYLTVKPALGKVVMYRMSAKQSAMIIIQE
                     TSIDGNVSRIRLKSNDGLWVETNTIEIDKNPTHIRIRAIGSEQSPWVVSTKIILEEGD
                     I*"
     gene            complement(42457..42627)
                     /locus_tag="gwe2_scaffold_24_prodigal-single_79"
     CDS             complement(42457..42627)
                     /product="hypothetical protein"
                     /codon_start=1
                     /transl_table=11
                     /translation="MLSYKLNIFTNAVITRVDSGEGTVEEIVATYTKLTVEEQQEVIT
                     NVYLKRPDLEMV*"
     gene            complement(42631..42912)
                     /locus_tag="gwe2_scaffold_24_prodigal-single_80"
     CDS             complement(42631..42912)
                     /product="hypothetical protein"
                     /codon_start=1
                     /transl_table=11
                     /translation="MAVVFGNLESNTRLKVMSVAYLINSDPNGYSVNSVPDYPAPVFG
                     KNHVMYFDPDTSQFTFELEDRELNEKELAQEQTQRIADLEIALAEMMGV*"
     gene            complement(42930..44096)
                     /locus_tag="gwe2_scaffold_24_prodigal-single_81"
     CDS             complement(42930..44096)
                     /product="Uncharacterized protein {ECO:0000313|EMBL
                     :KKK98817.1}; Flags: Fragment;;  TaxID=412755
                     species="unclassified sequences; metagenomes; ecological
                     metagenomes.;" source="marine sediment metagenome.;""
                     /codon_start=1
                     /transl_table=11
                     /translation="LTIKYYDGAFHKEAPVKIRDIAGNWVEIGSKLTEIDSQNYEISG
                     NLLSKIDNKIYKTGWDKPLLATTYTLSTGYGVSFSPDGVYIAVGHLNSPYFTLLRKTG
                     DSVTVASTYSTPGLMVNDAVFSPCGNYIGLAYTSSPYFTMLKRTGDTVAVAATYSLGN
                     MLNSISFSPDGLYIALGHFSSPYFTMLKRNGDSVALAGTCTLGSSSNGVSFSPDGQYI
                     AVTNDNTPCFRLLKRTGDTVSSVTTYSGFTTGSGVSFSPDNIYIAVGHYPSPYFSLLK
                     RSGDTISLASNYTLTGIGNSMTVSPDGQYIATAIASGVYIFKRTGDIISLAGSYTTSI
                     TGYSIVFSPDSQYLAIGHSTSPYFALLKTNSVFVSQQPSALTFMGKTYLPFLPN*"
                     /db_xref="A0A0F8ZY15_9ZZZZ"
     gene            complement(44109..46241)
                     /locus_tag="gwe2_scaffold_24_prodigal-single_82"
     CDS             complement(44109..46241)
                     /product="Uncharacterized protein n=1 Tax=Acinetobacter sp
                     . CIP 101934 RepID=N9LXM5_9GAMM"
                     /codon_start=1
                     /transl_table=11
                     /translation="VLSYWDGLKYVNPTVKTRDSSGNWVTTQGGYNTESVNFTYSGGA
                     PTQASTYTLSGAGNSVSFSPDGQYIAVAYFSSPYLSLFKVNDGNVIQVSTYTLPGSGK
                     GVSFSPCGLYIAVTHSQTPYFTLVKRSGNSMSLASTYTISDYLCTGYGVSFSPDGQYI
                     MVGYSVSPYLTMLKRSGDTVSLATTYTLSGTCETVSFSPDGQYIAVGYDGSPYLTMLK
                     RSADTISLASSYTLPGSGKGVSFSPDGWYIAVAHSISPYFTLLKRSADAISLASTYTI
                     TFIGTSVSFSPDGQYIAVGHYNSPYFTLLKRYGDTTTLGSTFLISGICYGTSFSPDGR
                     YIAIACDTSNQLTLLRLTGIATPSSISMTGGSYPFELVKKVAQPCNYETLLLASTYTE
                     LAYAYNTSFSPDSNYIGVSYSSSPYFLLLKREGDSISLSSSYTTPSNAHGSSFSPDGN
                     YISLGHDTSPYFTLLKKNGDTVTLASTYILPNITWDTCFSPDGQYIATGHSTSPYFTL
                     LKRNNNTISLASTYTLSGLGNSVSFSPCGNYIAVAHNTSSYFTLLKRSGDTVSLAGTY
                     TFTGTSNAVSFSPCGNYIAVAHSTSPYFTLLKRNGDTVSLSNTYTLPSVGKGVSFSSC
                     GNYIAIAHFNSPYFSLLKRSGNIVSLVSSYALANSTNWITFSPDGEYIAIAHTNSPYF
                     TLLKAGGVFDAQPPSVIEYKGKRYYRPT*"
                     /db_xref="UniRef100_N9LXM5"
                     /db_xref="88366114"
                     /db_xref="N9LXM5_9GAMM"
     gene            complement(46455..49721)
                     /locus_tag="gwe2_scaffold_24_prodigal-single_83"
     CDS             complement(46455..49721)
                     /product="hypothetical protein n=1 Tax=Anaerophaga
                     thermohalophila RepID=UPI000237C630"
                     /codon_start=1
                     /transl_table=11
                     /translation="MTVLGRLKNGNLMITGEVNERLPVIINGLVAHYPLDGTVQKYIP
                     SKIRYIRDWLNGSTSNASNHWVEIQAIDYDGVNVALSKGGTSIDATWNTVLTDGVTTT
                     SPYWGTTTTPFWVQVDLGDLFNIDLIKVWHYYNDGRTYHNTKTEVSGDGVTWYTIFDS
                     SVEGEYQETSRGKTHYMNSLGITANPGWHPVTWQNATGVTVGTDNSLTKTAGTGAWDS
                     GAISSEKFSGDVSLQWKVKYVDGVTGAEMLGFNSNHTTFSYTDIDYAIDTNGSFYVFE
                     NGTNIGSFGTCNADTDTFKIEIKNTTVRYYRNDILFYTSLVFATFPVYVDTSMHCYGL
                     QNSIADVNVCTNINTTINNDGISIEEPTTNLINNGDFSSGLTGWDLSGGKGNATIYTT
                     TLNDGKTCLYQDVGIWIQTDYRYYTLTLIANTTYTISFLIYRVSGVVIFDPNGPWDTN
                     YNLTPEIGKWVKHSYTFTTGATGGSEYFYFYADANRAKYYLTDVQLEQKPYTTSFTKS
                     IRYSSSLDLPSNILSYSQGTIVFRMASIIGWKNSTINNGTAEPYVDNYFTWGVPGQAN
                     CMWGRFIRSTQIFYFYYALGSVSYSYASDPNFNDNNENHFAMSWTSGVLKLYVNGVNV
                     SSSTGLTFSTPTNSCIELGRRHGYASASSKFSNFTSYNRALSDDEVSKLYKSSFTITK
                     EGDLKGIVVEKPIMPNGTYHFPLVYDGYNVNGSIPSSSTSNEYYSDYSAWVGSSTTNI
                     ITDGACNISYPKLNNNFLWSTWFDTSQFGCFYGRCAAKFKGTTSSWGGVVILGDWSTL
                     NGLVVGSTYTGSMMVYIPSSTYSRSESVLQIGNDTTGWSFSSYVQYDKWVRYSVTYTV
                     PAGAPWVQFRCVCGSSNIDSNAELYITDVQLEQLPFPTPFALTTRPATKLQYNLNSSI
                     GLDWNGDWSIIYWVMPVGTSTGTLTGYNLSSLGCNGNTVGGGYIWWGKTSGSDAIYSS
                     TPSTITPSTYFNIWHMVSLVKSSTNLVIREYINGQIYIRTTSFGTIPSNYFVTQHGYD
                     LMLGGWDNINVSNSYFKDLFVVKRALSDTELNNITNCQMRAKKNNLLISEKIIEKALL
                     *"
                     /db_xref="UniRef100_UPI000237C630"
                     /db_xref="clt:CM240_0115"
                     /db_xref="W6RUJ0_9CLOT"
                     /db_xref="UPI000237C630"
     gene            complement(49733..53368)
                     /locus_tag="gwe2_scaffold_24_prodigal-single_84"
     CDS             complement(49733..53368)
                     /product="Cell wall surface anchor family protein n=1 Tax
                     =Bdellovibrio bacteriovorus (strain ATCC 15356 / DSM 50701
                     / NCIB 9529 / HD100) RepID=Q6MK32_BDEBA"
                     /codon_start=1
                     /transl_table=11
                     /translation="VANLGYTVMFGDLNLNNNDVKLGGTYNGVTIGTGGISGTTKLGN
                     VTLTASSAYTLTVSGNYTIGHSTHAQNTDTGTTNSTFILSNSGTATGGMLIGGSTTNP
                     YIRWNNTDFRWEIYRSFTTPTWAEVRAASFKKSDGTEASYVGHNHSTETIKPVKIITT
                     LSDIDAGTIETTTGAEGVQGLILYGHNPSADAYLRKVKIYDNCYVAQSLKIGDMTNAV
                     SHNLYVDGTAYISEPLTMADYISLPATFTGAGQLQSTVTVKIANGSSAQALYVKELCV
                     TDAWADGDTNKQTNGIFSRGNIKTKGSINADLDIKTISVTATNSYFLADAPAANESGI
                     KFQSASVDQWKIYNPPSSTDLKFYSTADKVTITSAGNITTVGTITATSFLGITAANLP
                     AHTHTSAATGGDYVWADITALGGTSQALGTASNGSGSAVALANHVHPTTGLMLTTHAA
                     NSITGFGASAAALGTSAAGTATTISRSDHVHAHGTTQLCTHNHDSSYYTKTEINTVRN
                     EFLDNYIYIGLAVTPSLSSLTVDIAAGTAYVAGVRYAILLTNRILTASTTQYIYVNSS
                     GAVVNSTTAPTGDYADLATVTVPASGVIPAGNITDTRDIITVDRGKWTYDIYNDTGSW
                     AQTLISRGPGNGLFIKNKGSSSALTIHDLDTSLDMFTIDGSGNVKLKNGAGFYIYSDA
                     ETTQKLFVDGTTGNTTIAGSMTLSGSFNLKYGSYSRPLITAYGSDSNGLGAYIDSGAA
                     LIIGSGESASTICSNLPYSTEELWLTSDYVIRFMSNIQTGYAARKEMVYDSSGNLSLP
                     GILTATGGVSGITAANLPAHTHTSAATGGDYAWADITGFGTSATALGTSVPGTATTVS
                     RSDHVHVMPTLDALSNTTITSNSTGEILKWSGTAWINNTLSEAGIAPTIHGLINMTNH
                     PVAGLTAGHVIRATAATTYAFGAIQSSDLPSSGVAASTYRSVTVDEKGRVTAGTNPTT
                     LSGYGITDAAPLSHVSDTGASHSYIDQSVTTTGTPTFSRLTLNIASGTAPLTITSTTM
                     CTNLNADMVDGLHIATGTNNVANQIVRTDANGYINAGWINIISGDRGTTTITRVYASD
                     DAFLRYYSLANFSSQVFAQGNYKVNDSWLRENGDNATFKIYGNSRQMVFRTDGTTEYS
                     TGVGASAFVWMYGGDAIGDKLMSLENDGEVKIKNKLSLVASDSSTQKFSIEFNETEDS
                     LDFIYTA*"
                     /db_xref="UniRef100_Q6MK32"
                     /db_xref="bbac:EP01_09035"
                     /db_xref="85797415"
                     /db_xref="Q6MK32_BDEBA"
     gene            complement(53368..56427)
                     /locus_tag="gwe2_scaffold_24_prodigal-single_85"
     CDS             complement(53368..56427)
                     /product="Immunoglobulin I-set domain protein (Fragment) n
                     =1 Tax=Pedosphaera parvula Ellin514 RepID=B9XSD5_9BACT"
                     /codon_start=1
                     /transl_table=11
                     /translation="VSLVAWYKLNGDTLDSSGNNRHLYPYNQASSIVQSSSGKIGQCY
                     ERTVKTSEYLATTENIDLTGSFTMATWAFVTVTEASANGLVTNHNHNTNYGAGITVRQ
                     ISSTDFRISCNTGSGTGRTYNEYYGTSNIYNKWSHLVMRYDDNIKQITLWVDGIKEHT
                     VTYTMKCAPDKIALFAWSTGYLDSSSYRPLCKLDDVRVYNHALSDKEIKELSKALVGH
                     WTFDDFQEYTINYAQYTITAYTPYYTYSRDGNTHTCYRQSGSTSQTVALQCSTFTSAV
                     TTGTIYTISGYLYLNDVPFKTTVPCISTYHTNTLNKITRDDGYFEYTQTFSTSGWIIH
                     SDLCSALIGDTIKLVNLQIEIKDHATPFTEGTRDGKAYDSSGYNNHTMLDANCPQWIP
                     DSKIGSGCYKFNGTNNYMGIENFVPGTTSLTISSWFNKIGEGSNYECVLHKGPDNSIG
                     STEYWLGVDLNDYLTATIGAVTGVGWSAGQTPVTATLGTWYHLAASWDGAVVKVYING
                     EYIKQYSLTSYSGSVAPMRFGSSSNGMNYQFNGIVDDVRIYATALSADDIKELYQQRA
                     SLDDKGNLFVRKIHELENIAQETNNAIINRLFTNGLSSYTQSNCQVSLTTRGYRIYRP
                     PNLIYPDCGNTVWGGLKVNLFNIDPNILQKGCKYRISFIIEGQSSNGIGAMYFSNQMG
                     WGGGGLTSVSASKYSTLPSNFQGRKEIYATFNITDDIWKVCTTTYSVFVAGTSYNCYR
                     DLCWGFQYTSTGSLGTDLYVTNFKIQDITDGEPINLKETGTMNMLDISEVGIIDGLVG
                     WWPLNGDAKDRSGNLNHGTENNITYTSGPEGQCSIFNGANGWINTGYKPQFDTISFCV
                     WINLDDALSGSFHICTIGDNDFNPQILMDIKKLRFYCDGASLDGNTVLTVGQWYYVCF
                     VIKNINATQLNCAMYINGQLDKQQDLTVKINDRIYPNPLAIGQDWDGSTPTDFFKGKM
                     YDFRLYNRELIPEEINTMYELTSGSTNRMKFTSDGRVLIKGQISEVI*"
                     /db_xref="UniRef100_B9XSD5"
                     /db_xref="A0A0D4DC90_9CAUD"
                     /db_xref="B9XSD5_9BACT"
     gene            complement(56439..58496)
                     /locus_tag="gwe2_scaffold_24_prodigal-single_86"
     CDS             complement(56439..58496)
                     /product="Cell wall surface anchored protein n=1 Tax
                     =Streptococcus pneumoniae (strain ATCC 700669 / Spain
                     23F-1) RepID=B8ZMV0_STRPJ"
                     /codon_start=1
                     /transl_table=11
                     /translation="MTTIASSDIRSKQVKTANIDDGAVTTAKIANGNITSDKLDTNIS
                     ITGTLGVTSGVSLTSYLDFSYIDNGYVGRIATVPNSGTGTVSFASQHSTNVSFANTQG
                     NTEQRLVIGDSDATSDSMIMLLEVCADTSIATPVWVRRLSVSGKGDLFVAGTVNSATI
                     STDTILSSTQKTSLTTTTADCTIHKHDHGAMSGLNDDDHTHYYNQTRGDARYATITSL
                     SGYAAATHASAHLPGGSDALTTAAANQITVTTAAVGTATSFARSDHVHSVSTGTPSDI
                     LVQTAAEGTATSLARSDHKHNVSTAAAGSISPDDAAAVGTASSLSRSDHKHAITTAVA
                     GASAVGDSAAEGTATSFARSDHKHSREAFTTPSAIGSANAAGTATTIVRSDHVHAHGS
                     ALLCTHNHDSSYVPFTGAPIMPGWLTITGHGTVSGGAGDTDVSLNIQNVSGASSSIIF
                     SSGINKADDKGVIRYYDSADVNEVATTGESGLMLIATENDAASDRVRIRGGWVEIAAK
                     IASGTSPKIVSFMNNVTEKANIDLNGKITWLSGNSDNANAAYTHKSSTGADHSYIDQS
                     VTTTSSPTFASVLHNGDVKVGPSDGRGLRFWDNDIYKIYMSSSGNATWGGRLDSTSDY
                     NMYLRMASGTNRGFVFLNNTTPVAQVDSTGKIYSQGGYNASNKFEMMYNPTTNSLDFN
                     FVG*"
                     /db_xref="UniRef100_B8ZMV0"
                     /db_xref="A0A0D5A257_9RHIZ"
                     /db_xref="sne:SPN23F_17820"
                     /db_xref="B8ZMV0_STRPJ"
     gene            complement(58508..60127)
                     /locus_tag="gwe2_scaffold_24_prodigal-single_87"
     CDS             complement(58508..60127)
                     /product="Tail fiber protein n=1 Tax=Synechococcus phage
                     S-CBS4 RepID=H2BCT9_9CAUD"
                     /codon_start=1
                     /transl_table=11
                     /translation="MGDQLRGGCTIGGYLALHSGLTSASLAGDFSIGGVLNVSKDIKT
                     LSLTSTNSYFLADAPAIQEAGIRLQAAGVDKWKIYNPASSDDLRFYSTVDRVTITTAG
                     NITAVGFTGPLTGNASTATKLASTVTINGTNFDGSANITITANTTNTLTRGSYLTGNN
                     FNGSAATTWAVDATSANTVSKVVVRDGNGDFAGRYITATQFKCSATSGKPLDINSGCA
                     TTVVDYLNADLLDGYHASDIFNCSINAGGYGVISGCEVTAGLTSKTVTVANGKLYIKN
                     YGYKNFTQETTPESPFTAGYIHYVFISGHYEAGIYTIGGLAVISDPSEDALILNKWSP
                     VASQGAILLAKVTIPAGVSVILDAYIKEAREFVPIITDNVNKKVIIFKSDKSNATIAS
                     TSHNPFNRMEIYKDGDKTKIVMNDVPAANGSTKSMTIDTDKISFYDSTETLTIQDITY
                     SKVETWDEAGTKKHTHYYDAAFAVGHTPDGARVAFTLASGHSLNSSSVRVYKNGLRQK
                     LTTDYTVSSATITFVAAPIATDTIALDYDLG*"
                     /db_xref="UniRef100_H2BCT9"
                     /db_xref="H2BCT9_9CAUD"
                     /db_xref="arp:NIES39_L04670"
     gene            complement(60127..63054)
                     /locus_tag="gwe2_scaffold_24_prodigal-single_88"
     CDS             complement(60127..63054)
                     /product="hypothetical protein"
                     /codon_start=1
                     /transl_table=11
                     /translation="MSEFIAGELTKDGDLRISGDINTRLPVITDGLVAHYPMDETLNK
                     IRSLAGIKVLGHYQSTHYWYNWLISQGATITNSTDLTTVDVATALQYDLIICDYYVWG
                     FSSNIMDKLKQFVDAGVSVIAQGNDTRTNVFVKTYTATAHATHDILIEPNIPIYTDSL
                     MYPSAGIADLYGGIDQLQNGAIPFYRRSDTNQITGYIYESFSGAVLFFDQEGDSNVLS
                     FHKEAILYTLGKSKGNITNSNTTLTYDGIAVEEATINQIVISNMESYAIGYTGNVCGF
                     GNNWSERFGIGNYKVEIVPVYDSPVPGLTKAQGIETYGGGWGGWVAGNIGNTSGSISY
                     SIWIKLHYGQIEWGDLNNPSYKITMNSSNTPLGKWVYITKASTGTSGGRHLYASGVTK
                     ADIMAVQIENKAFSTSYVNGSRGDGTFGISTQLSSNSTIAFDYYLEGDGISETVISNA
                     QYNSKWWGIYLNSNGQFYMHEGSGGLSVTSSPAYIPQKNKWINIAISWDNTTQFFYAD
                     GVLLGTLATVGSANSSNVPIIYLGWGWNRSNAIFKNLSIYNRALSESEAKELVNPSFQ
                     FTPTGNLIASQVVTEPNEIPSDAKYFSLGCDSKDKYKLISPSTEANTVYEDGSVWVGN
                     ATTNIYASPQSELTNINVVDANGTLSWAEYTTRYNRSKIAKVTKIAGTPSTHASFRDC
                     RTCLANTYYTLSFKIKMLSGGTVSERIRAHFGGGTGGSLVYQVLSDGWYLCYTVGQIV
                     GTTLCAGVGFIGDGALECLVTEMQLEQRSFPTPFANGTRSAGSIKWPLTLSDNATFLF
                     WRKSLQPNSAYDATQTTYPNMFEIGNYYSNASFTLWNFGPSNSGTNICAYVKNNVDSG
                     WTYGGGAMTPYTGEADRMKWHMHAIVLSGSSGTINSFHVFKDETKSNVITINGGITSW
                     NGSFFGMGSFGGMYPNSYYKDLIYVPRALTDDEIKAIYQTKMDEKSKLQVQGSIMTGQ
                     VIT*"
     gene            complement(63065..67012)
                     /locus_tag="gwe2_scaffold_24_prodigal-single_89"
     CDS             complement(63065..67012)
                     /product="hypothetical protein n=1 Tax=Paenibacillus
                     daejeonensis RepID=UPI00036F7405"
                     /codon_start=1
                     /transl_table=11
                     /translation="MAVYRDIDYNTRINGGLTVSQASTFASNLTVSGTLAAGNVSDIV
                     SAINDKFASAGGTVSGNVTISGDLTVSGTITGVDLSQYYTKTNLQTNGQASVHWNNIT
                     DKPTYDNYVKWILKQNTEETGADVITGTIVDFKNGSNISITRTGTAMTIANTYTHPSS
                     HAATMITEDTTHRFVADTEKVTWNAKADAHTHPYDNYQNWILKQNTEGTGQNVTTGSI
                     VDFKNGSNISITRSASAITIANTYSYTHPANHSPSIITQDASNRFVTDTLISTWNAKS
                     DAHTHPYTPDTHPTVIANVSLGHIKTGGDITIDATGIVTVVDDSHNHIISNVDGLQTA
                     LDSKAPTHTHPYDNYQSWLLKANTDTGVSITSGAIVDIKSSGATTISRSSSTITISST
                     NTTYTASNGLQLLTTEFSVKLGTSPGLTADANGLVNSDKGSSQYIFKNVTVGGTTSSA
                     NINDDTLTFAASGDIQASISGKTVTYTHNDSDHNTFPTLSSSNVFTANSESIKIKPTT
                     DTYTARNSIAVVIGDVFSNIGYNPIDAMTEEVWSASGKTGTQYTRGIDYDIDYYAGKI
                     KRHTDSSISNGATVYVSFYQTVILLRINKNDDSYTYFSIDNRGNMYGKSMSVLLSSSQ
                     NSQESDVQGDFTVQGNMIVNGNTTLGDDATTDNIIVKGSFNIWDNTSAKFTVDTTGTV
                     TAGIIPWARLSSIPSASTTASGIVQLSSAIDSDSTTLAATAVAVKSAYDLANGKWTYS
                     ATTIQGIKVNAATNADTVNSLTVLTAVPTGAVFTDTVYTHPANHPASIITEDATHRFF
                     TDTERTKLSGIATSANNYTHPTNDGNLHVPATSTTNNLKVLKAGSTAGVMAWGNVDWG
                     ELTSKPSSFTPSTHYHSNLQNIDDRDRKPVNTSKGYLELVFTSLGGMTGTENQDYQDM
                     LVLNSYIDASGGNVNALIFDKSEMKIRHYQAAQADTTWGTPKQLAYISSTITDGEQNS
                     SPSCDAVYDGLATKVAANTAITGATKCKITYDSKGLVTAGADLTASDLPTNHNNYIPV
                     AQTTWYSHTPSAWNDASIVSRGGAEDGWIFCDGVNGQYGIYHRQIDSNLVVAGNETLL
                     SNSIAFIGGNSLASYINLSGGHGYFKGNLKVGGTIDTGQGATELYLMDQNVKTTSSPT
                     FAGQTLTGPLTLASTTPVIHFNGSSDTGIDMSIKATPEGLDFYEPEDNDRIHFRIYDD
                     AGVDAPYGYQVNATVVIDASRNLVNIETINTGQGATEVYLMDQNVKTTDGVTFNAVTS
                     TTSVTASSAAITNGVSAASVTATGTVTATVHKAGNWDIKQDATTQSLKFVFVT*"
                     /db_xref="UniRef100_UPI00036F7405"
                     /db_xref="C0ED31_9FIRM"
                     /db_xref="rtr:RTCIAT899_CH12160"
                     /db_xref="UPI00036F7405"
     gene            complement(67025..79393)
                     /locus_tag="gwe2_scaffold_24_prodigal-single_90"
     CDS             complement(67025..79393)
                     /product="Uncharacterized protein n=1 Tax=Mycobacterium
                     yongonense 05-1390 RepID=S4ZIS5_9MYCO"
                     /codon_start=1
                     /transl_table=11
                     /translation="MANYPDDLDNFTRKQNAIPGMEDTTGDWVDAEHINDLQDVVISI
                     EQTLGKTPQGSSLTVRDRIASLESSKALKTPSVCIFLGNPIIFNGAVSKAQAANEFLY
                     YDHVVFGPNLENSANPDYNNFKELIAYIRASRDIKLYGYIDVGVITSNFNLTQIETKI
                     SAWDVLGVDGVFLYNFGYDFGVSRARQNDIINFLHSRELSAFVQSTHAVDTFGSAYNA
                     QYNPDYTNSLIDKRDIYLHENIAVDTTSVNAYINSIEYAKSLITYRNNLGTKIFGVAT
                     IDHNQTQEVAQSYFDYAQSVAILCSYDAFYAVTEDYGINSNALKLYRNLSLVGNYYDK
                     NPQISEVAGTYTRVGSFGKITVNTVNHSYTLEGISIPGENITGTINYATIVDSVIDAI
                     NANPDSIIDPEKIAPLLVSNIKDIVIQAINDSCNSGLTINDARIGDLNASHIVAGDIA
                     AGRIQANIIQAINAYVQSLTVEQINAGVINANAISASVVDAINANIGSAVIDQAHIGD
                     LNASHITAGDISADRIQTNVVDAINANLGTATIDGAVIRNATITSAQIASATITSANI
                     ALATITSAQIATAAIGTANIQDAAIINAHISNAAINTANIANGAITNAQIATATIMTS
                     NIQNASITSALIADASITNAHVVSLDAGKITTGYLGAGRIEAGSITANMLAAGTITAD
                     SAIIGIAAITSANIADAAITSAHIADATITNANIANATITSANIALATITSANIANAT
                     ITAANIQLATITNAQIADATITNANIAFSTITSANIADATITSAKIALATITNANIAD
                     ATIGTAQIADAAITTAKVGTAQIDTANIKDAAITTAKIGTAQISTALIADASITNAKI
                     SDLSAEKINAGYINADRMKAGVIDAINARFGEAYIDGAVITNLDAAVITAGSISTDIL
                     KSTVIQAINATADTLFINSSKITSISADKLNVGFGGYNVLKNSDFFFNDVEGSCLNWT
                     AIGTEPTRPSTYGFRWSRKCFYVNDVTAVTRGYEQTISNDYAGKTLALSAWVKWKNVV
                     MGTTSSNKLLVELHYQYNNGVSDVDQFERISLVGSCTVESEFERVQKIMSLTPLAPNW
                     TVNFIKVRVYLNECAGEFSATCVQLEEGDIATAWTRNPEEMNGAQNNVLITSEGIIIT
                     GGKLTVVDPTGTVTINNGNIAAETITTSMISTDGLNASVISAGTIDANSVSIATKAGG
                     TGNRFFIDTNGLSVQDKDTIDGTTNMVRIDSSGLSISSDGGSIWTNKITGLGLSVTSA
                     EIASLDAGKITTGTLSVTGSMSVSGGNVVLSSSGVTISGDSGIYVSGAGGIRIKEGTL
                     KVDNNENITQVTIGQYTTGQYGIKAGSTTLDSSGITIGQGSIDIGSGVFTVTNTGILT
                     ATSATITGAVNATSGYFGGSVDGISVGSTGLDVVGSGTITSGTAVLSSSGLTITGSGA
                     SINLNSGKFIVASDGTLTATAGTVGGWTLSTDTLTSDNGLVTIKSSSTSNYIRTANAL
                     ISPTKVVQLDSTGLTITGGAISVQTTDGSTAIDGNGINASTITTGTLTVGTGMSVSGG
                     NVVLGSTGITVSGSSGITVTGIDGITISTGTLKVLNGTTPEVIVGQYTTGNFGIKAGN
                     TILNSSGITMNQGSISINSGVFAVTSAGALTATSATVTGAINATSGYFGSSTNGITVN
                     STGLTVSGTGTIVSGKVIVKNDRIVVNNASDILQVTLGYNGTSYGIFAGTTKLDSTGL
                     NMTQGSITLGTKFSVSTDGTLTASSATISGSISATSGTIGGLTVESTSVTFGNVTLNS
                     SGIGVAGTSGIAVTGTGTIVAGYVTTYSDRIEVKNGTTAQAILGKYDTTNYGIKAVAG
                     DIGGWIISSTDLKASNLVLDNTGKIRIGTNITLDGTTTTGTITATNVDLTGKITATSG
                     SVGSWVVNTDLHSVNNVIRLNPTAETISVYNVDTAEVIFGKYDGLSYGLKAGNTILNS
                     SGIAANQGTIGGLTIGDHHIQTNGFISGGTGFKISDNGLLEAGNVNLTGSVKATSGEF
                     GVGSGRINASNDGIWAGPGVGVSGSVFWISSKPQFIGADGTTINPGDAYFKGSIVVEA
                     DSFISSGSDLVISEGSVIAGSRNSARVEMTYNEAAGGYISCWGYDSYSVLTEFFKVDR
                     TGAKLYGDITATSGTILGNLSVGASSNVYLDGTSNAIYLYDNTDEYNDRVVRLNNLGL
                     YISTDSGVTYDPALTGTGLNANVINDGQLTIADHGGGASGIVIKQWNETLNGYVDNVS
                     INPGGIDVYNGAITVHSDKTGEVLIGGGYLRVKGLDMGVVTSNNYVGNGNFNMASDRY
                     GLKQLNQDEVFLGRAQSSGGAVSNPTYHYAGWPDYPTRNPHTVYTYNVNPDGTLNLYD
                     PENLSDPNWPNITRVSFNPQWSAVHPITGHCVIPNDADNFVTVINKDGNLVRNLKSWK
                     GGLFGAAFTPAQSATSLLPNAPMGARLVVCGDDIDRKRAPWDMVVFDTSDSDPANWTR
                     IGVIDVGEFPSKVICDDKGYAYVTISLDDNVYKIDIVNMRVVAIMMLTDVRGIPVIPQ
                     PIWISQDYSKIYVGGVVSDYVYEIPADFATPFASCRKFSILPYDGNRGIIHDLRTLPD
                     GNICFSSASETDGYIAILNKDTGVMMTYIDKTMTDKLSAQTLAMEVGRQNFYGSTTLC
                     PHPTQPIIYVTCTARCVVSVLSYQTGELIEIQRIEAGSNPSGVSISTDGTKLYVPNHH
                     YHTYPLGANRIWGYNSSDNFYATDDTFDTTQKFYHYNPSGIIITDNRYVWIVNRATND
                     ITIRDTNNWSNELVWEKIEDVGNKPFDIKINNAKTKVFVSNDDEDDQNTPDFITIIDV
                     GTKLVEGHIHVADRPMGIEISSDDKYVYAACYDGKMVQKASVADHIVVNSAYLNGKPK
                     YLKLVGSTLYATCSDTDELYVIDANTLDIIQIISCDEGPLQMVNVGSKLYVTNYSSDT
                     VLIVNIATNTIEKRIDVGSGPRPIAYNPVYGFIYVGCSGEGTVAIINSTTDTVVDWAM
                     TGHNPYHIAVSADGEKWYTSAHGPEGIYAYGEGNPFTGDAYLDNSGITHKYGAEYWMP
                     TRSNWTRGADKTLTSFSSVEFWPSSKLQGKQGYAQLTVMGMYNAYARIEQDIYQFVNN
                     SDGACEYYTELIELQQGIPLKLTEDVADFKDITGQEKRRIQLISATDVSIIYIEGVHY
                     VVNYDVNEVSRLGDTIPASGKIENTVLVDTTAVTMIANGKNYNTITVYPLGQTAGEYI
                     ENTDYIIDRVNNTIARTVNSAIPSGNSVTVKYRHCLKVRYYYHPNKRNYSDSVVSADF
                     FWKWPRPENQWVRMQLDELVPKFIYVDNDNIDPWRPIHDYGKPLYEDATPYWLKQDNT
                     KLYQVPEVKGLVYSAYSDRVPVASITPSAIPISGETDNVKKTDGSTVVLPVGSQNLTI
                     DLGAVYYANNITIDHGILVNNAKVEISEDNVAWVEVFNGLLAVGPSYQITFQKTYNSD
                     YEGPKRVRYIRSTLDNTTNQWKQIKVMGDWKVGSYTFASNTIWDSESKRETFVTLGGT
                     TAKRFDDPSITNIDPLNPTTRPSERVRYRLYYSGTDGSHDLRGEVSVYNAYENTLYKG
                     VGYRNVTTHLPYAVLDTTGYDYVYDYMANILWRTADSTIADGEEVRIVYKFVQEDLSS
                     LPLCIAHRNPNTGIADMDASVAESDVTGAWIQWTFTNDYRCDWYIGWIADIGLGNVNI
                     YLDNNLTHSISQMSTKVERFSQISQDLLPGEHTIKLVQQQGRVNFDVIKLEDLQLLQM
                     NSQIVASPSLNPVELFTWYTAKISPYKARKYLGRGTQVLSGAYDSLRVDKDLGIPNNQ
                     VPVRYRLRFQTTLEGRADAVDGEGGTGGEIGDRKWRFEQGAAMVTNVTMEKGVNPTYW
                     RMAPAADKYTGFAIESWDSQEPKHTGIQTSHIANGAITADKIKAFSIIDEHIASNAKI
                     QESKLSLNYATHPHEDLAALDKIMLSDGGILVDGKVKQQGQYEIVHRRPLYGIAGDLQ
                     FQTDSTTWETMVFAYGPFGYALPSVQTSANRYYRLYAIYSDDITNTDASATIAPRVRV
                     ELASDTILVYEWKMPHTYGAVNDQRDAYSSYFQVSGLTSGDHCNVKVRIQNDACNYAA
                     GGKSVGIKYLELIAYDVF*"
                     /db_xref="UniRef100_S4ZIS5"
                     /db_xref="myo:OEM_36470"
                     /db_xref="S4ZIS5_9MYCO"
     gene            complement(79407..79598)
                     /locus_tag="gwe2_scaffold_24_prodigal-single_91"
     CDS             complement(79407..79598)
                     /product="Uncharacterized protein n=2 Tax=Bacillus cereus
                     RepID=J8M9N7_BACCE"
                     /codon_start=1
                     /transl_table=11
                     /translation="MIPVNTPLGLTYKYNAETNKTEICWSYLQDSDTTHFILEYWNDD
                     ERKFKAYDGRYGIIPRSKI*"
                     /db_xref="UniRef100_J8M9N7"
                     /db_xref="bcb:BCB4264_A3559"
                     /db_xref="B7H8U5_BACC4"
                     /db_xref="J8M9N7_BACCE"
     gene            complement(79613..83344)
                     /locus_tag="gwe2_scaffold_24_prodigal-single_92"
     CDS             complement(79613..83344)
                     /product="Uncharacterized protein n=1 Tax=Bacillus
                     weihenstephanensis (strain KBAB4) RepID=A9VUZ8_BACWK"
                     /codon_start=1
                     /transl_table=11
                     /translation="MKTIPYKEELSPGVYSLRVGKKVPPSAVNLAYVHSPSISPQANI
                     IIEDYSGQIPENVSNGETINFLARPDASFLLYCNGETEFTSDNIEITDEFSLIENYNY
                     EPQPLYYKSVTTQNFNIDGISELLPYNGGYVTIPTYELSNGTIDKTKKLVYIGNKISI
                     GRSDGVELSITHKYKVILIPVQDGMENEFQIEIYTNFRNTDNETYTITYQKYNDDIAS
                     TTEILNASLFFGKLDKGEFEDLKELALNPTDGDGEWLPELNNKVYYVEQVGNADKYRV
                     YAPSQVIVKDSADRPIQTFRYQVEANLNVNYNTENPTGMNIGVYYNNAYHDSSYESVG
                     QCLQNIANSQLVPSYVTFNNPYSPTNTADYRYWYVDISQPADVLKLYDIIIITGYGPL
                     DLTYYGHELMYYIKNGGKVWIDSCSSGPGALNLRNWPQGNDTSVTFDTTSTSTGYLKA
                     VTPNSKYFNRYHNIPIGDNNRIDIGYSNNGYVGAYINIPSNETWTPIVIWSDDVNDIG
                     IAYRKIGNGTLLISNCGIMRSISVSNEVSTKFCINTLLALSEDIWIKTPQLIDQAIHI
                     DNLFSQEYIQNGRTIYEVGAIDQSSTTIVARKIISTTCREAMLPYMPHKYHNGVGTFI
                     VTPSIYSNNVFTTIQDNIRMTESNNGSVKLWAYSLVPGNNDLDFTSSDMVDTDITIFH
                     PNVEFTWSITPYTYEWDNVGNYRYVWGNTSYTKIDSISKVDGKVVLSSLRSVLPGTPS
                     GTIWNNPNRIFYKLWLGKVVNGVQEESVSPVNIAFYNRNTGEYIYDLSGENKIAYNYL
                     FTMDELENIFIHAWTDYYTLRASKRTFSVKQNNNGNIYVDYPSTEDERDCWFLRVNGR
                     FSKFNRDFYSDGNRTTTPEKCVYKIPEYERQHFNPAIPFISVNDDKTVYIDNHKVKIN
                     NGGLKVDDLTPIKLIRRKYSNNPMFREKLITSDNTHFTSDHTNWLSIPLPIILEYTPN
                     SGYTPLSSNEYSIDYENGSVTMIRQHGNNIYATYRYCEEDELTILDIDTCNGIIIVAE
                     EIDYTDEIYADYFYEENFYTYKGYWDGNEFWYLDLNPSEGHVTRYPLVKDNLVINSLI
                     PTSEIINKSIYIYLLPYEVDGREISKWTVRHTFSSELFSSICSVEPRVLLLAIIQIRE
                     NATVDDVMVMDTRTRGGGIKSTITNSKIYQTQPLAQHYWDIGSWDGLAYQSNGVIIIK
                     IPKRLLDGDNGRAPMTDSQIKEMVGKYLPYGTFPIIEYV*"
                     /db_xref="UniRef100_A9VUZ8"
                     /db_xref="bwe:BcerKBAB4_5438"
                     /db_xref="A9VUZ8_BACWK"
     gene            complement(83354..87733)
                     /locus_tag="gwe2_scaffold_24_prodigal-single_93"
     CDS             complement(83354..87733)
                     /product="Uncharacterized protein n=2 Tax=Bacillus cereus
                     RepID=J7UWM4_BACCE"
                     /codon_start=1
                     /transl_table=11
                     /translation="MAQYGKNIYGTSYFGVTSAYSGQYITNIFNTGNVLNGSVNIVLN
                     TILPTATYLYNSSNIIYSDNWVGGSTSVLNAKATLSVAARNIILNYNTASGTAQVTVK
                     KLVNGSVVNTDVVTVPMTTGASYDLSSYTSSYAQYEVEITNTDTNSINISNFVCVVTD
                     ISVETSAAYDDESTLYIDESVWSNWELCTPVYTHVTGNQWTVSATSSSYSSKNRIKAK
                     IHLASSDNLLTPEVSRFELNSGNVANHTNTGKYFATFRFGPSFKEYTDIIYTTTTPSS
                     TRIYVQTQSSNNGSVWTILSAPYTQDDTNQIRLKEGSSYGEVVSNAITPENLTVWEKY
                     RTIDWSGTVNNDIHGNITENMKVRYQILASIDGQWVDYYSGLPYQGASNWADITQMAS
                     NPITVPIKIKAILSRSSSSYPTPYVSEFELRCKSTYEENVIIPGDTSSVDSNNTGDKE
                     LVNLVDILVLASSDNQPHHDGKLTIPQGLEQECVAGRSLYPAYTHINRTGLPYVTLYW
                     NSKGYGSGESTTLSQTDSLRIYCSETSNSQNKRFYQYGAASVVYPLTSEIPMYTYFIC
                     PGNSNVIMNGNKLYKYFLEMGWDSPGYPIEGNVNEDDRVIDIFWNSLSTDTPSGNPST
                     WNMVSSLEGDNICAKIYAPTAAAPTPWVSESKIIQGAFVNANSIKNNYVLNGIILPEL
                     DPEAILSNQPYVLEIVEGSVRCNNFTISDDIVNGDSPRLPHTLTIVKFDNTLEIMHLM
                     TRGSGDTDVLPNNFITSIDGVYDSPYVSDPLFVDYIKDIDYTQNGNYIDWSLNERKPA
                     AEAKYYISYKYTDYRYANVVFSCDYTEPIIQNDIWVSNVVTCSGKKVSSGNDMIEAIP
                     DIEIPDNINTDTLVYIVDSNNIWVKTYIKDGNVVGTLNNLNPKDNWLPQVHNGFYYIN
                     KQRYFMYAEPEIIIIGDEHMPLSSDISYVDGRYEKGANTDHENAIITYPMHYNYSNPG
                     GISLWFKSNTTMDGAMTSSPVFFEVWEDASNYIVLKYENGSIKFVSMNDSLLQDISYT
                     FSDSLSAWNHLAVTWNNLTGNVNMYVNDIHSSSPMSISLFDGRNSDGTHKTKSLCIGN
                     SRNSLGDNCNCILDDLVMFKYAPSTETISSIYTSTTLDFDSNLMTMKCGFEGNINETF
                     DGSFVAINPAPQQRAPLVIQKQDGTPLRKVSFSDETTGEYTTYNTEEFISDGTNKIIL
                     TFSDLEVDKFRTVVYNDKNSIIGDPLSINGSEVTMTLTSDEAEALKGKRLKVIYQLRD
                     CYIWDSNGKYGAAYIRLGQNTGEPLTITYEKNSLNYSLANTAELNPLYNPNHNGFMYI
                     TNDLSELSHFRVNLSPSNLLCNGVDMSTIIIETVDKHGNPTNNVDLELSMNKIALVSG
                     NRITGGLIKYIVGDTVELKNTGSSYSTNSVAGRHIYMYTAPKISHEELPDATYNKITI
                     YDSISGLGTEIKIRLMTINEYGM*"
                     /db_xref="UniRef100_J7UWM4"
                     /db_xref="J7Z2V0_BACCE"
                     /db_xref="bcb:BCB4264_A3561"
                     /db_xref="J7UWM4_BACCE"
     gene            complement(87739..89022)
                     /locus_tag="gwe2_scaffold_24_prodigal-single_94"
     CDS             complement(87739..89022)
                     /product="Heme biosynthesis (NirJ-2) family protein n=3
                     Tax=Clostridium acetobutylicum RepID=F0KAM5_CLOAE"
                     /codon_start=1
                     /transl_table=11
                     /translation="VLSNTKIDCIYLMLTENCNLRCVYCYEQSKASSVMTLNLAKSSV
                     DMLFTSGSNKLLVELFGGEPLLNFDVIKHIIPYIRSKEEETGKQCKIGMSTNLTLLTD
                     DMIDVIEEIDDIQFSIDGIAKVQNKNRPMANGKDSFDMVDVNLPKVARPSINYSVRIT
                     IQPDNVKYLAESVIFYHNKYGINNIKTQCVQETTWSEKEVKEYQRQLRMISDYMYGLH
                     RSGKSFTFDPLSHYLGLPPYINPDKTCGAGHKSIGITPNGDIYPCLRFYTYDRNRGTE
                     DYKMGSIHTGINLDKSSIFRSYNRSSLEKCYECEHDSYCDRCLACNLEVCGDMFVSPS
                     EHCKTVKVDSIIGKQLRDRLNIDNLQQEKLSTLIDGMNNKLSSIISRQKNTEDLFNSI
                     TPSVDSLMERLINLENTNNNLRLEVADLKLELRRR*"
                     /db_xref="UniRef100_F0KAM5"
                     /db_xref="cae:SMB_G2312"
                     /db_xref="Q97GT6_CLOAB"
                     /db_xref="F0KAM5_CLOAE"
     gene            complement(89035..91140)
                     /locus_tag="gwe2_scaffold_24_prodigal-single_95"
     CDS             complement(89035..91140)
                     /product="hypothetical protein"
                     /codon_start=1
                     /transl_table=11
                     /translation="MAYFGVSDFRINADITNLTVDAVSAKLSRHSTEWYEQWDCSSFG
                     EWLTHGGYYNWDISNDSFLINSAPYYSTDNFVYRTLNIPAGGKLIFKYKTQRQTLDGY
                     MYVKGAGNNILYTGSSSDWKEETVTLNDGITNDYIFIGYFKYNNYGKTDYAWIDHIRW
                     GPFYREGYYTNGTYTSNTYTSMNSSNVRISWLAYIPTGTTCTIEARTSRNNSWSDWVS
                     IPYTGYIHSPDNNFDRIQVRATLTTIDDSITPILSSINIITHDEPVITTPTRRRGTIR
                     SSEITELRDAINNMLPKYGLPVITTSITGNQVNNIRDTDFIEIASAIKSISINEDNTT
                     WNSSYIKQGGTTVINVDHLIELQEKLVSIVDIAPVAPSMRQLPYFTYLSLNPPGSISS
                     SSSSQSDNTIDVSWIAATSTNPNLEYSWYPSYSKDVAAYEVWYSNGTDYWLYTIISNT
                     GKAYYEISHEWDVTWNGYVNICTIDKFGNKTDSMYPLSPQASNLLDHYELNYKLNNKV
                     VWNGLGGSPVIETKAITWYLGSQCYYYYDSNRWFYENPVTFDMLSGVTNISCGFYVSS
                     GTLGLEWMIVYYNEETNNWLPTSTYITASQYDTTYSFNTTITSSVVAKFIVVPRYWQS
                     SGTWGMAINNLSITREYNNGSMSKATSYTHTINELGYYQYRIRSVDGNEVASDWVQTS
                     ANTYYCGCYGHCGNHSYSE*"
     gene            complement(91153..92238)
                     /locus_tag="gwe2_scaffold_24_prodigal-single_96"
     CDS             complement(91153..92238)
                     /product="hypothetical protein"
                     /codon_start=1
                     /transl_table=11
                     /translation="MANTLYSDLTKTQYPAQIDSRYPVAAVTDLRFPSADNANLVYTI
                     GEQHENTDMNPETDYTTYIMAAHINVLQEAMLCVERTLGIMPQGDFKTVKARIENLED
                     KDYDIRYITANSVGWTYDSARDTLYAHKHLGGTASPSKVDLASEVQGLLPKTAIELGV
                     TNSSLMATDIKMSSTDNRTIKDSIDAQFPRTAGTSYPITGDLYLDNKFFGGLYGEWDA
                     QDHIEGISSTKVSDDKAYSGYSVKSGTTNEFMIIGPTGGYQKLRYGKFVVGFRIKITD
                     PPDAEAMVCQLSVGNVLEQNVRNIYAKDFENPGNYEMLYITFDHTPTSDNLNRFYFGV
                     WRHNAAVGYLYIDSIIIMPSHTSVYDD*"
     gene            complement(92240..93883)
                     /locus_tag="gwe2_scaffold_24_prodigal-single_97"
     CDS             complement(92240..93883)
                     /product="Uncharacterized protein n=2 Tax=Bacillus
                     thuringiensis RepID=C3IUT7_BACTU"
                     /codon_start=1
                     /transl_table=11
                     /translation="MSYNDSFPLSNVTKKMLRYLPSWMTMRTNENSLGTQFINSPGLE
                     FEQVEEYILDMINSQYLDTADISKIDYVWKTDLYPILLDGWKKLSFRAKYKDNDTNIY
                     EPFDVKEVTSYEDFYLGNTDFCMVDYDTGICYIRRPSDCSIEFEYLHVDAYDGEDDDG
                     GLYISEFAIHHIWNSFDEIGLLLGTPRLFKEDNQRYRDRLKNVFLLRGGPTLVGLKNG
                     ITGLLGTSDVEIKELCDIAFRDSLLNEDGSASDKLKKYARIINDQIANTWDNMSWDKA
                     YWRSLEHTKLGFDYLPHVWNASTEGWVDEDFQSGVGCGLDLYVNSPKNESSEQEFEYY
                     VQAQAAIDSSEVRYPEHTFSYRILAKGTKIENTPNVEEFKYTIVAAENIDLQDNIVIN
                     GKREYNQWPIISWDTVESMSTTLEVVNSNKIMSPSVDGITPRPYLKVIVTMENDTNDT
                     PLLNSITVGWKDTSDIEHTTTLNSGLLFERTDDLSNDSGPFPLIHITKENTEVVNNHV
                     ELSYGDFQQIIDNDSDWRNGEMNNCVVSGNSLKLNVGVI*"
                     /db_xref="UniRef100_C3IUT7"
                     /db_xref="btn:BTF1_30662"
                     /db_xref="C3IUT7_BACTU"
     gene            complement(93895..94701)
                     /locus_tag="gwe2_scaffold_24_prodigal-single_98"
     CDS             complement(93895..94701)
                     /product="Putative baseplate protein n=1 Tax=Bacillus
                     phage 0305phi8-36 RepID=A7KUS5_9CAUD"
                     /codon_start=1
                     /transl_table=11
                     /translation="MIVYSNKKVRMQRMMDALANNTDITDFSPGTIARTFLDIINEEL
                     EECYTTLDRYISMAYISTASGKFLDLMGAMLNCPRKSGDTDDNYRYLISQQVYSSAGA
                     NETTIRLKSLSVADVKDVVLVPYTYGIGSFSVYVMVDDPNTSDTIINSVQAVLDREKA
                     YGIKAVAMKPNITTVDVSVKLVMHPSVSSVEASSLSYSARSAIKYYIDNISMGEALSI
                     NVIMSKALSVSDKIINGEVLEFKINNKKTYLATYYSMWDEKITPGNVIIK*"
                     /db_xref="UniRef100_A7KUS5"
                     /db_xref="A7KUS5_9CAUD"
                     /db_xref="bwe:BcerKBAB4_5764"
     gene            complement(94698..95276)
                     /locus_tag="gwe2_scaffold_24_prodigal-single_99"
     CDS             complement(94698..95276)
                     /product="Putative uncharacterized protein n=1 Tax
                     =Bacillus sp. 7_6_55CFAA_CT2 RepID=G9Q412_9BACI"
                     /codon_start=1
                     /transl_table=11
                     /translation="MRDFDIRAGKVICSEDDTHYVPIDAKEGQACLINGCIGTFVSVE
                     GDIITTPCRVDDEGNKIYVDCGIDDNGNQVLKEMKDIALISDISWFKQVVYNRIKTQN
                     PDWYHHPTIGANLEDLIGEQNTRANADIGSYNILKSLTYDGFINPKDANIRSVPVDSN
                     NIIYFIRISNPYTITLYASFGYEDGIKEFGVV*"
                     /db_xref="UniRef100_G9Q412"
                     /db_xref="bwe:BcerKBAB4_5763"
                     /db_xref="G9Q412_9BACI"
     gene            complement(95276..95818)
                     /locus_tag="gwe2_scaffold_24_prodigal-single_100"
     CDS             complement(95276..95818)
                     /product="hypothetical protein"
                     /codon_start=1
                     /transl_table=11
                     /translation="MQGPSKSLYKRKLDNIDNGHIDVSDRDTIEYFQKEEVGIHHWDN
                     NSVVRICDDGCIDSFVGETIGIRLDPTAQSANIFSPKVNVFGNRVNLLTNPDGLIWNS
                     WKFNPSIYEWCGIAPLGVSTSPRNFKLMCDYEVKTAKGWEHVQILLPPYLKDNNPVKY
                     STDIKNIISGLGLPLPDGDE*"
     gene            complement(95821..96192)
                     /locus_tag="gwe2_scaffold_24_prodigal-single_101"
     CDS             complement(95821..96192)
                     /product="hypothetical protein"
                     /codon_start=1
                     /transl_table=11
                     /translation="MLKQHMNPLGRAIYDKLVDPSMKHNNNGGPGVVLHYDYIKKLAA
                     INMMEPNSGVPVMFYDVPVEDHGRGTKLVALNVGTEVWVTFNSPTTPIITTIFTEKKE
                     KEDLKVHHGPQVPKYLGRIGG*"
     gene            complement(96205..96876)
                     /locus_tag="gwe2_scaffold_24_prodigal-single_102"
     CDS             complement(96205..96876)
                     /product="YegA n=3 Tax=Neisseria gonorrhoeae RepID
                     =E8SRV3_NEIGO"
                     /codon_start=1
                     /transl_table=11
                     /translation="MSYLDILAYLTGDSTPQETLNRNQELADSKYSLSLLNYWKYIQN
                     VNGNVQENSGSSEDSDNSNLPTSEAAAASTISGFTNPRGIGKVQIVTGSQVAFIKKCM
                     SSNFSGYVSLDTSIFKSSDNVFAGWNNFHPAYAQYLTSFVAYLGWNTFKISSGFRSRA
                     YNDSIKNAAPWSMHLAGGAVDASYSGKVAEDLANAARAYGFGGIEVGSGFVHIDFGPG
                     RTWNY*"
                     /db_xref="UniRef100_E8SRV3"
                     /db_xref="ngt:NGTW08_p0007"
                     /db_xref="D5K9F6_NEIGO"
                     /db_xref="E8SRV3_NEIGO"
     gene            complement(96888..102806)
                     /locus_tag="gwe2_scaffold_24_prodigal-single_103"
     CDS             complement(96888..102806)
                     /product="Nuclease n=3 Tax=Bacillus thuringiensis RepID
                     =J3UPT6_BACTU"
                     /codon_start=1
                     /transl_table=11
                     /translation="MALYYEDKPTIDTLQNHIMRASVIRVIDGDTIEACGLEPEDTSF
                     NVRFIGVNCPETSGNQYQETHSSAYSITEGLSLDEARAIGEKAKEFTKSILEEGSIVV
                     LDLSVLSKTDGEIVFATDIYNRRLAVVYTDEYNSVNVNRSLIESNLGDVMNMNSGHVS
                     VSSWTTHKKRKPEVVDPTVTSINYRPQVGYNSNLNLVEPMENERMPRDNRPPGYMLIG
                     DVELAIPPQAITVTRQSKINKVPVLRSKSSIQTKTGFSDIAVQVELFFHNKDYINGYP
                     VKGNDGSTFYVNGLRPLVSQFKKSPFVPIQNDYLEEVHGVESVTLVNMTAQTVPGFPD
                     CIVVNITMLKFDHQAYMPYTDDFYDSFCWPLFRWYCQGPMNERSADRIYLKPLDGSST
                     DLVFRLANESNLMQIKQEVAELLKSKSKLDMTYPDSNTLWSKINSDGEGCEEAFMQQE
                     AYEKIAETWPSGVIKDVSVDELTGIQDSKMEDIRFQAPGVYVKRDPMYYTKRRYRVNI
                     TAYQNIELLKANGYGEPSNGWYVIDVEDKHLLDTIADRYETQQDDFAEKLDDLKQRQQ
                     RIENAEENILMDELRIKGLVVESIHVGLENIISSMQIQQCEASTHQYLGSQDAYIQIS
                     MTSVGKEPVKNLVKMIRDAERYTRDYKFGMVCGYLGINNPIVNLFGVRYTLVENVTVN
                     TVRGFPDRYEIVLTLIGFDKTQRRSERLKSLNTGEGVNLNNVKSFYGMEEVIVEERLK
                     NIEVYPDLELPTWDELKTFTTKANINYIFPQEAGWSAGKFVDPDFFIYTPHTLRKDLR
                     DMINKEEQEKDEKKAGMDIKCRIGTASLRVPTSLTLNENETYQPLYKVSDELKKYSEA
                     KIKEDLELNKKYGKAKQEQYKNDISNIDADEKPPVKINGDSSESAINVDIMQYRAVSE
                     PNVSNKSMINYSPTENEINRWFKGHEEEGEYFASHIGVNPDEEAVARAIESEVDHLLT
                     GTDMLKEPAVLWMKAIITQESRSWLQFINKKPYWNEEGSSAVGLGQYMLDQHGLTLET
                     ARRIAWDWKYNIHVCTKYYIEKIIAVTKLKNPKYSEDIYGWAVVAYNKGNVDDLTAPS
                     SWDYYTKVKKWYEKFKSAGSSSTRSEMLGTKYTPPTTGVHADYPSEVEDQTEGKMSAA
                     NSPTKINFSPHEPQIDNNKIVRDSFTDMLETDHRGRLLRAFPSFQMLLIDEGRWVSWI
                     KLWDNFYGFNSIQSIDIIKSRKIAADTCVIRMTNVYDNLTRYDMNLEYPKYDQKYEWN
                     ELFFGQFNHQSLIDARKEYVSALYLQTGARIHLRMGYGSNAQALPIMFNGSITELDSG
                     GDIIEIVAQGDGLELCNQIGGEPDKLNDGSHMNSEARSTLCYLMARHNNPVWNWIEQV
                     INQKEPDKQWLWNLFDRPENPLGITHFGNPRDFPFPEGKLDSLLPWKRDEKLGEIAAN
                     IYTSTGTGVHSQWIWDPYSLVAQDSLTEDAKNDLYQGWYLHWGVPFPKGDEDNIVVPL
                     FGKTVWDVAQTLAVAFPDYIATVVPMEFRSTLFYGRPHWPICDRYAWNYKWDPVNKKY
                     DRTATEMISKPLCQIHTYFSWCDIIANNIKASEEGVYTNVIASYKTKSGVPKSSMVVH
                     ADEDIYPEKQKTAVINVDFLEHSYFNFGDTNAKRFANTAAAQTLRDFVKDMYKGELTV
                     IGDPSIKPHDMCYIADEVNEMHGMCGVKQVVHHLSHDTGFVTNICPDAIVIVDDKMFL
                     NYVNWASTIVAGSTANIAGHWAAIGAWRKLTGSSLGAFARRTTSSFGELGLEMLVKAT
                     GNNWVLNDIMAEGADIYKMEKNWSKVYEYFKNVKINRSLRSAAYSGKYGNVVEGYDKM
                     KTFLQTAKTGRALAFSGRSIAMVARLALSPFGIATIAEVGLTILADSIFEAYKRQKRN
                     RQAIIVVPLRSHGKNLVAGLNGHQGCVIGDKPSKMDLFWEGKGKGAGSGIPRLFNELT
                     GDDYKFSHNTEDHM*"
                     /db_xref="UniRef100_J3UPT6"
                     /db_xref="btn:BTF1_30702"
                     /db_xref="Q3F1A6_BACTI"
                     /db_xref="J3UPT6_BACTU"
     gene            complement(102806..103090)
                     /locus_tag="gwe2_scaffold_24_prodigal-single_104"
     CDS             complement(102806..103090)
                     /product="hypothetical protein"
                     /codon_start=1
                     /transl_table=11
                     /translation="MIIRSSGKLIGVSYSDYDRWDIAARVDGKYVHTYSNPQPADSNT
                     IGPKLYNLMSTLGPFKPIDNTPKKLFRADVYVEYIDESIMYIELANWEGR*"
     gene            complement(103103..110461)
                     /locus_tag="gwe2_scaffold_24_prodigal-single_105"
     CDS             complement(103103..110461)
                     /product="Uncharacterized protein n=3 Tax=Bacillus
                     thuringiensis RepID=C3IUU5_BACTU"
                     /codon_start=1
                     /transl_table=11
                     /translation="MKFNDSELFSIPSVLEQKGIINSIGTPKVLMNFGGSGRNYYDPN
                     SEPTKEQIIRSKNIPDFIGAPRNIGGVVERSKVSRALNAEINGVLSNPSTSVFNYINT
                     RGATRAQRTITAWENMVKNVGMTHLSLDIENLGVSPLAKNQSMNLFAMTEVGLSSWQF
                     NGLKSGSPMLDKMNTMTLAGFVDEKQKVELKNLIKQVESTGMAGLTDDHRRTLWWLMR
                     YQDSEVFKTETIPGIGDVRLVNKDKLKSPSELPDRSTFTNLKAYTSQMRNGLKNLYGN
                     GNSGSYLDGMIKAINHHVENIAKNGGNLMGYNFLEHDIPAMMEYFNQTRTALGPQSPI
                     SSSIETLMKNLHIINSTHRALDVNRLIDLAYHDPIGQIAPLIGDKKMREHYKTLSGGI
                     RGKQGLTTLEVLSNAFNNRIEHFAGGDAEAVPMLLNSIGGNINSKIASARRIAAGASI
                     SLDWNAISGGVLAIDNKTIKSDSSLFSISGLSPYEKNKYDGIYKLDDTGKFIDAYSDN
                     PDKPISSGNLYKNTEYRIHSFKQIEKGALEGFEHGGWALTLRNVDEGLYHTFVRPENI
                     SGTGFDSIRSIFSHLVPYNAEHITGVSGEETRTERMKDRALRAYYRIFDTDGGHVRAE
                     RYMRALDAIDKAGVNRASMDDLTKGQFKDLFNSEQQARNFYYMQDRLRAERGMINAVI
                     SSGTFQSLKGVQKDFALTALQDIMEGRVQIPDLRKATGGISPAKKVIKTTTNNRMLQL
                     SDNIVLNLGSYKGIVSQLRQITKRPIDKIELPVLINKLGGKHILDRTEVTNFLRLSEI
                     QKQGPRESNFVLKQIAAKLFDRTRIANDIVSGMKIDDIQAKNLANEFLSYKVAHVDAN
                     NGGIWEKLTPDQMRLVANHALDEGQRRGSSAWQKIDKAFVPNLAANQEFAKMLEAHNA
                     IIHEQLSPLKRLGPLFGLNRKAEEPIKKLLSRYLTDANIDGTILSSPDNKGFIFALYD
                     EKKAATVGKQTVEQIMNNSDVVKVNIPLVDERRILTVGRVMRINQMDFTLDGKNIGVE
                     TSFDKILQSQVGISKRVKEAMLKGDYAQAQALVNWAQNKVLKDLSGANFLDSDEVMDT
                     RKIRNLSHASIRQRSEVIYFEGIKEFLAGKDISGLNLTDSVNLNRTIAERLSVKLGTP
                     IDVINDVLNPHTLKEAQFTGKNGRISRSVNDIRQFIPFGYHSSAATMRMTQAENIHPF
                     HPKSAEALRTKYSELANPLLMTEAGKARYGVTGNNLAPWVTVKTAYMDDNQVQKMIAE
                     AERTGAPLTGLVESTYDARAFMRGDIANDLLKMKMVNEYVVSDINKEILASIEKGDPY
                     TIAPSEKPFTIGQLVESKIVDGEGNTFGVLQGDARYNKKQPGVVNAITKLGENKYKVS
                     VERTLPAANGLKLITSSGDKMTLTLVENDRWNSLFGAEADKLHLVMGSQALKHGGHGD
                     IISSQVRAMVNEVQNQITTKNLVRNKVEDDVIKVLNNFFGNSGFKFEDVPGSKNKMLV
                     MINNPKNQVIDHKLFKTQVLDKVSDIIGSNLTDKLLINVAGVGNIMTGYENVGAQPIE
                     PWFKAVGSEGGIYKIGPKEIGMFRLNGLTATAKEYEKMVREQAGVDLLDGAVADKLSE
                     NGRIEAGKKEVKSQLRKYERSINSLTGMIDSRDTVIHSQTPIGETGEGRVSLSSFKRF
                     LRSGDVKSDIDYTGTWYDDIEKIANNQVHSGEPGALTPKKAEKILSRGGAVFELPFYV
                     TAGDNIINKVFLPIGQPRKLGVAQMPQANELLAASGRVIRTLQDIATLDLTGKEASTS
                     LQKAMDHFTNVNIRGVSDSKGLVYNSIESARLQHSGQFLVQTFSPGQKKAAATAEISL
                     GRLREMTKGMKKGVPELLEELALGDTRELQEKYGVKGLPGIVGRYPTEGLRSIEPTWL
                     RVNEALDRLAPHAIQVTVGDAVAYAADNDGDFMSTLLAHFKGKTRWQIESQLRSGTGA
                     IGEIAAHIREIEPRRQFYDELVSKLYEADNRKSSSASYGDWVKAYTGENIDLPKAELQ
                     TVGSVARAELEARLGRSYIGYSSNVATSMRKMAEIAMRINPQSFDLKKAQAVTALGEL
                     VTQSSISSKHFSKSALDDHLAKTIDEWAGIDSAGQEAERNKLLDKRISSSSEMVNAMI
                     RGDRETFIEHAKIVGAMDVDATDMEEYRRQAYSGGIKGSSKFAVRQIATVYEGFGAVN
                     DLKTVMGGDLEGVIHSATNRMGVSSGIKNLNTLVDVLNGNLSGEAPTSSVTNVWRILH
                     GEQKAEELERKAFERAEQRTKWALDERASSNMVLNSAYADQRTRPDMVTVGEQTMRNI
                     FRDVEHVAGGSKLAGAGWGAGAFAGLMMVGNMFADPLPKDMMPQPDQAPPIDGGGYIP
                     TPDASPGGPVARITQSGEGYENLQVMIRARDANGLSNEQIGQLVQGQISSAMPVNMNM
                     NITSNDNTQRIDNMWVQSVVTNALTKGQAF*"
                     /db_xref="UniRef100_C3IUU5"
                     /db_xref="btn:BTF1_30707"
                     /db_xref="A9VUY5_BACWK"
                     /db_xref="C3IUU5_BACTU"
     gene            complement(110474..116449)
                     /locus_tag="gwe2_scaffold_24_prodigal-single_106"
     CDS             complement(110474..116449)
                     /product="Uncharacterized protein n=3 Tax=Bacillus
                     thuringiensis RepID=C3IUU6_BACTU"
                     /codon_start=1
                     /transl_table=11
                     /translation="MDYTNQYQKYLNSSPNETQGSFVRSALGFTAISGAAYGFHRAGG
                     TSLLAKYIAPALSKSRRLFETTSAFGKSIDEAVADKSLFSIFSEDTIADISKNFRSRM
                     RDVHLTPKNSVGRAPSEFVRTRMELMYTPQEALEKSTGNLIYSRVMKQLNPRHGHLTD
                     DMFDAIKPHLEQKNDAFFRGASPDAIRELVRKSGLRDTEADHTTDVIAQAIRNQSLLA
                     KQYGSIPSFDNEAQDILTRTLSNVAKRLRSTFKESMRVQDTWFTRVMEGAGYQQLTVG
                     EAVKRDFFNNTVIPFSKRIKGTDRTRVVQRTMKWNQKIESLISKDAELAKLRVDKNIF
                     VHQDTGDIIDLRHVSDSFHSTLGFLANNFHIPFVNINPLRLAHWISWQGIRSAPFSEI
                     LRRGTGQAQPVLTGHTSPIRRDYLAVNDKVFDLSPEVNLVKDNVYRASARFGLFPRTL
                     SAMAGLEREETRILRERSGPIRKLFDYGMQDSQSDVSKITSVFTKFWNPSWARNQYDY
                     TGKRVALWNEARESGASLEETLERSMLHVNDTDKLVDSYRSAYNILSQKSSALSNNAI
                     ERLAALRGPDGTTMASRFGLEPADFVTRTEEETMLTIGKMVEHRTTAASGSPVQDLLN
                     KYVKLYRDPKKFANSPRVLTDELPALPGIFSMIENEGSTKLVTQLEDARRAMHMDLLY
                     QIQKTFDTEGQSTVSSLVRSTLTGKDAERAEELLLLNRMRGENAELFRGIFRPINAED
                     EADAANRFLGSLAGEDTWFSESLNATVKRHTPWWGAGPGFPPPEHFGNARSLVINKSV
                     NPIKMVNEAIKSGEGIGGVIKAFSESTIGQLGFDFGFGFRAGRDNLDKVSTASVISYY
                     MFNRLNEAIGKAGLGLSNKSLGSAQDAYLNLIGRRFLLPMATVGYLGYSDYLASITGF
                     KPSEELSSAYVGARIDMAKFKDATGVTSMMKRWKDMFSGSDQLAEWLPTKAINFATFG
                     LIGDTRSSQELTEYYSYGNDPARKGRYWGTGSNTPWSGGKVDYFMPNWYRRKMTDYMM
                     SDVMYGSRAEYYGNQWYPTLENPIGPINAIIASPHHYAYKHKEDRPYPSTGGASILEE
                     LPLFGPLASKTLSMAGIAPDMQRGDLSKAHRQYLTDINESIKSQAAEEQGYAYSTASG
                     GIALSNIYPGIATTMGGYSISPGGNVNIGGVPIIGTPGSGSTASGQQLTSINQGIISR
                     GAIRSMRFSKNDLMRGIDNISDLDEVMSPNSLAYRAGETYYSLTEMAGIYGFTLTQMF
                     GGENNPRSRNTLASASYMNSFGRGFWDQNLGGMGGAVSEIFRRFAPNSKHRRNQYNPY
                     GNQMPDWLPGPEYIMDFRHGDPYGKIQNGEARLPGSGYERLNNLHPDEFGEYGAFDRF
                     KILADVAPYSEQHKLYKDIVSRMSLNPLERKQVTTIKKQVSQQKKKYNLYPYKFRTAD
                     IINEEVNVTKVIDANTFMTAEHPDHPIRLAGIHVPVADEASAEARAEIEAIIYPGAKV
                     QIGIDKDPLNRVRKDVLSTMHAVVYTPEGGPLQAKLLRTVGDQVTEKETDFSAVGVNA
                     RFYPEEITVGKWWEWFAHLDTAFHTKFLQVRSPLEMYKRTEVHGKAWQPWYDPWSGIM
                     KPTLEAFAAKSPPIAALYGAVLGRLFGSNVLGRKLGTFTGAVTAGGLSTARVLGETTD
                     SSGEVWIPKRRRKEREINEYFDMLKYVKYKGLYEKARKQAIATEGVDVEDIIADETKR
                     GRINKARRNTLKSLKRWLKLQDVDGQLDTDLNKSKLKDINRELTAIDEDRRLTQLGPD
                     AIQALYYNLQAKSTLYGVDPLGDMVNIYRALPKKDREFYQYFMSADQSERKEILSLVP
                     KNQRRLYQARWGMEQNEKVGITDYFRGHYLPTANWEGWKANVSLEDIKLKVIKNEALD
                     MSEFGYWPDDEAYAEAAPDVDPFKPSSYIGSIQTRLSQVLRGAGLSDIDVQISHGPAA
                     EAHSMNVNVSIDKDRTNEIINVMNRDPGNIINV*"
                     /db_xref="UniRef100_C3IUU6"
                     /db_xref="btn:BTF1_30712"
                     /db_xref="Q3F1A3_BACTI"
                     /db_xref="C3IUU6_BACTU"
     gene            complement(116453..117004)
                     /locus_tag="gwe2_scaffold_24_prodigal-single_107"
     CDS             complement(116453..117004)
                     /product="Uncharacterized protein n=1 Tax=Bacillus cereus 
                     (strain G9842) RepID=B7IZH7_BACC2"
                     /codon_start=1
                     /transl_table=11
                     /translation="VFDPKVLLSINSKYESVYKTEICDETFIWRELTKDEFEKAKRFY
                     PNEEEREEHVCRLCVISPVDYDYTNCYAGIPTTMTILILKESGFMGDSSRSMLNYYRS
                     EAMNFEHQIAPMICAAFPKFDLDEINGWTVRKTLYYMSRAEWMLSTMHGVTLTNESQE
                     QPIDYDAFPELRKMKNDGSSRGV*"
                     /db_xref="UniRef100_B7IZH7"
                     /db_xref="bcg:BCG9842_A0104"
                     /db_xref="B7IZH7_BACC2"
     gene            complement(117024..117461)
                     /locus_tag="gwe2_scaffold_24_prodigal-single_108"
     CDS             complement(117024..117461)
                     /product="Uncharacterized protein n=5 Tax=Bacillus cereus
                     group RepID=J7UWL3_BACCE"
                     /codon_start=1
                     /transl_table=11
                     /translation="MAKIKKEEVVEEIMDEEVVDEVNIVEEEYGSVFNSDGEELLFPE
                     GPTLNKIEEWKSRYKDIYFTEFDEDVFIWHCLSRKEYKDIMKVQGADSYYKEERVCEK
                     CIIWPVSYNFSNMASGKAGIPTFLSEQIMDKSGFSARASAIKL*"
                     /db_xref="UniRef100_J7UWL3"
                     /db_xref="bcb:BCB4264_A3577"
                     /db_xref="J7Z2W2_BACCE"
                     /db_xref="J7UWL3_BACCE"
     gene            complement(117476..118273)
                     /locus_tag="gwe2_scaffold_24_prodigal-single_109"
     CDS             complement(117476..118273)
                     /product="Uncharacterized protein n=1 Tax=Bacillus
                     weihenstephanensis (strain KBAB4) RepID=A9VUY1_BACWK"
                     /codon_start=1
                     /transl_table=11
                     /translation="MIRNWPGAERSAIQYGSHRSPRFVSGQRSMVEYQRFSEEYFSGC
                     DVSIYFGDVLVDDIVTMQFSINENVAPIYGYASYTYDAVARGTRLIQGSFRISFKEAY
                     YIHAVTNELENERKTGTTNPPFEFTNTYRENTIEGILAAASNMTVDKFENLADVYEES
                     LWGSGTEAFKQRVNEQENSTYFYPKGRQPSLHKDGLNIMITYGAMERETEISGKQETA
                     INHTVKTIVGVQLTGCSQSIDPSGQPLFEEYSFIARDLDGDFTRLGK*"
                     /db_xref="UniRef100_A9VUY1"
                     /db_xref="bwe:BcerKBAB4_5753"
                     /db_xref="A9VUY1_BACWK"
     gene            complement(118277..118822)
                     /locus_tag="gwe2_scaffold_24_prodigal-single_110"
     CDS             complement(118277..118822)
                     /product="Uncharacterized protein n=1 Tax=Bacillus
                     weihenstephanensis (strain KBAB4) RepID=A9VUY0_BACWK"
                     /codon_start=1
                     /transl_table=11
                     /translation="MTSKYTKTYTSFSGSDIVATITPVGGSTMVIGELQTISYSIHRE
                     KFPVRTLGRINPKGFTKGPRTIAGSLIFTVFDRHIIRKLIEKGLVGTSYSSIPELDKK
                     DMMVNMKMDEMPPIDITITFNNEYGQRAVIRLYGITFIDEGQTMSIEDMITEQTMSYM
                     AIDIEVLTEIEEEDYSWLIGG*"
                     /db_xref="UniRef100_A9VUY0"
                     /db_xref="bwe:BcerKBAB4_5752"
                     /db_xref="A9VUY0_BACWK"
     gene            complement(118871..119410)
                     /locus_tag="gwe2_scaffold_24_prodigal-single_111"
     CDS             complement(118871..119410)
                     /product="Uncharacterized protein n=14 Tax=Bacillus cereus
                     group RepID=C3IUV1_BACTU"
                     /codon_start=1
                     /transl_table=11
                     /translation="MKSSYTKTYTSFSGADIVATFAGKVIGELQAITYSVTREKAPIY
                     TMGSPDPRSFSRGKRGIAGSLVFQVFDRDVFHNMKDDSKYMTASANTKDPMSMDEWDT
                     AQDNNNEFVEADAIYADQIPPFDIVITFMNEYGQSSTMSIYGVEILNEGMGLSIDDIT
                     TEKACTFVARGLSHMIPKS*"
                     /db_xref="UniRef100_C3IUV1"
                     /db_xref="btn:BTF1_30737"
                     /db_xref="Q3F198_BACTI"
                     /db_xref="C3IUV1_BACTU"
     gene            complement(119427..121067)
                     /locus_tag="gwe2_scaffold_24_prodigal-single_112"
     CDS             complement(119427..121067)
                     /product="Tail sheath subunit n=1 Tax=Bacillus phage
                     0305phi8-36 RepID=A7KUR3_9CAUD"
                     /codon_start=1
                     /transl_table=11
                     /translation="MTDLYQYLPGFTIEYKDGGLTIPRETVTTNSVTLIGTATDGPKH
                     EPVSVYRPEDAELVFGKPYNVANGIANGTSLLLGMLESYNAGCRDIRLVRVGGEFASA
                     NIEDITAVTPGKAIKLTAVYAGSLYNNTAYTVIVVESKATTLTITKPAEKGSSTLTFN
                     ITPTMTIEELIKLINDNPNNNVVIAELGEDGILADVAADVLAVKPATKLTGGSDGLNM
                     TADDTYHEMYHAYQAIEDYETDSISVLGLYADDVYPVGHAKAGEEIGYAEQLANHCAN
                     VSERGIETFGVIACKPIATVSQTNVKTKVTALRTRTNANKYYKIKVTHDEEAGTFTFP
                     AYEKNVLTGIQISVGHYVNVVAMPELQFVHPVIGRYYAPGAAAYAGLISSLPAESAPT
                     NKILSNVRSLRYKLSPAQLNDLTEYNYVTFKNRTEGVAVTDGCTASAPLANGQKSDYS
                     RLSTMRIVFAAVKLVREEAEPFIGEPNELPQRNALNTAIKSGLNKMKTAGAITAHRFS
                     ITATLEQKILGESYIDLELVPALENRKIRVNVSLRATF*"
                     /db_xref="UniRef100_A7KUR3"
                     /db_xref="A7KUR3_9CAUD"
                     /db_xref="bcg:BCG9842_A0099"
     gene            complement(121094..121672)
                     /locus_tag="gwe2_scaffold_24_prodigal-single_113"
     CDS             complement(121094..121672)
                     /product="Virion structural protein n=1 Tax=Bacillus phage
                     0305phi8-36 RepID=A7KUR2_9CAUD"
                     /codon_start=1
                     /transl_table=11
                     /translation="MPKEFRLQADSSCDFEGFTTLLKSLVDNTMEGVTFVEAFPSGTD
                     PEQIKPPLITYKVMSRVPSNKEITPKIRELPFEDPNQPNKTILIYGQKFDYIIEFSIW
                     CATNESANKLMNEFEDTLIIYKGDLMRSGVQNILFNQQLEDNSESSSRVKLAHRTLLY
                     QVRLEKLTSVSSSKLNMITVRVNGDLVFKVED*"
                     /db_xref="UniRef100_A7KUR2"
                     /db_xref="A7KUR2_9CAUD"
                     /db_xref="bcg:BCG9842_A0098"
     gene            complement(121685..123112)
                     /locus_tag="gwe2_scaffold_24_prodigal-single_114"
     CDS             complement(121685..123112)
                     /product="hypothetical protein"
                     /codon_start=1
                     /transl_table=11
                     /translation="LSIHIVFSSPKISYDIVPSNTVLIIGYASDGPVWEPTYINSYEV
                     ASSTFGSCDLSEAWYVASEVGAVDIYLMRVNGCASWYQVPYRTQPDIIDSPTDVAFTL
                     YSKNAGVKYNDAISFSVTVASGLADKLIIKNINNTNRTYDLTIYPTLGHLCEAINDDS
                     KIGLVDVCAILNDDLSSASIHTSSLASQPFTMLSNGRDYDSETLAQSLLEGYEDMIFN
                     FPAEVIVLSGAYYAGNENYIKDLASFCYKRNETGMSTIGIVSARPKTDIETVEEYVNS
                     LITSEHKNDLTENDGDSGRFVSVIVGEANIYDGTSTFKTTLAPAIGGLCTLLPSSNSV
                     MNKRLCSGELLYSFSQKEINALTNVGLNPVRNSIRNGPVVNSALTLDKDKSIYKSLTY
                     VRISQKISNDVQEVLSNFIGSIDTGFNSSYIVQKVTTVMSNLVTNNYVREFSINITES
                     TDEKIITITAVPIGEIKSITVTVRV*"
     gene            complement(123117..123641)
                     /locus_tag="gwe2_scaffold_24_prodigal-single_115"
     CDS             complement(123117..123641)
                     /product="Virion structural protein n=1 Tax=Bacillus phage
                     0305phi8-36 RepID=A7KUR0_9CAUD"
                     /codon_start=1
                     /transl_table=11
                     /translation="LDLRKEFEDLLSKYGYSVLLIRSGKNRRCICWNDKTQESPVTCP
                     YCYGLGFISVVERHRCRSGIANIPETLARSNKQTDYGQVAVPSRVFYFRYNVKPNIKD
                     LLIDCDFDKNGLPILSDYSIYEINTIDNLRSDNGRVEYSKIFCGIQAVQKEIVAFNVR
                     KSGVDLIYDIGFRR*"
                     /db_xref="UniRef100_A7KUR0"
                     /db_xref="A7KUR0_9CAUD"
                     /db_xref="bcg:BCG9842_A0096"
     gene            complement(123647..125125)
                     /locus_tag="gwe2_scaffold_24_prodigal-single_116"
     CDS             complement(123647..125125)
                     /product="Ig-like protein {ECO:0000313|EMBL:EMO62034.1}; 
                     TaxID=1192866 species="Bacteria; Spirochaetes;
                     Leptospirales; Leptospiraceae; Leptospira.;"
                     source="Leptospira borgpetersenii serovar Pomona str.
                     200901868.;""
                     /codon_start=1
                     /transl_table=11
                     /translation="MPTYLLTIDDVSPNQDSIDVLRSTSINITFNRDLSPTTLAGNIL
                     LDKKVDNIFTNISGTISYSKKVATFIPSEPLDANTVYRVTVIGDLNGNDSIVTGIKDI
                     FGNGMLGKFQYLFSTVDAPILIKPVIISPASNTTISNAPTISWSSINEALTYDIQISP
                     SSDFSVDLWFTSIIDGSTSVTPNIVFIDGPYFCRMLYTTSNGQSEFSDTVRFYYSNIV
                     SSSYIESRSLEVIHTSPLDKACNIGINTPLSITFNYNIDPDSISNRITLQEFPSGNIE
                     VTITLNEDTITIVPTSSLLINKEYRIIVNNSISSIDGDELIYDYEYIFTTTYSPLYCE
                     FSDVATDIYPITGHLPPHIIYKAIRDASINARELRTLVEASVIGSVPTDWTDTANLPF
                     YIKQYVRYQAGYDTFLYAYMEKSSTVGMSKELGDFHVQSLLPILGDATNILRMLKERI
                     KPWLDQLMNLGFNRGYATPKSAVRGENVSAYQSFHDRIAYKE*"
                     /db_xref="M6WA14_LEPBO"
     gene            complement(125200..126297)
                     /locus_tag="gwe2_scaffold_24_prodigal-single_117"
     CDS             complement(125200..126297)
                     /product="Uncharacterized protein n=3 Tax=Bacillus
                     thuringiensis RepID=C3IUV8_BACTU"
                     /codon_start=1
                     /transl_table=11
                     /translation="MDLMEKYMKIMEVAPGGKVPNKDRIAVAEALSTPDASILFPKVV
                     STMMLEAAEPAYLASKFLQRIQLTEGRSMEFPIFGAIRAFEVAEGQEYPEQTLNYHID
                     KMTTEVKVKKYGLKIKVTDEMISDSQWDVIGMHLRAAGAAMARLKEENIFREFNKHGH
                     IVFDGDSADPKAKGNGRDFYGNKNGTLTAEDLVDMCTSIIAAGFNPTDIIMHPLCWTL
                     FYKNEILDSLKVSAFGQSAPATSIAQAPPQVGINTGIPVGGLNLSFSPWVPFDQANKK
                     FSFYILDRNNVGVMLVKDDMSTEQFDDPTRDIQAMKVRERYGIGILNGGYGIAVAKNI
                     PFKKTYPLPQANFQVDLPASGTANEITDAIL*"
                     /db_xref="UniRef100_C3IUV8"
                     /db_xref="btn:BTF1_30772"
                     /db_xref="C3IUV8_BACTU"
     gene            complement(126358..127842)
                     /locus_tag="gwe2_scaffold_24_prodigal-single_118"
     CDS             complement(126358..127842)
                     /product="Major virion structural protein n=1 Tax=Bacillus
                     phage 0305phi8-36 RepID=A7KUP8_9CAUD"
                     /codon_start=1
                     /transl_table=11
                     /translation="MALFPQQYFTLGGLNDRTHTNLVRSEGMSPAEKWILDPDLPGLF
                     EYRFGGFGMVVVPKGAIVSVTAPKYDWETEKIVNCLTIANGANTPIGVAPYNFYEKNK
                     DRMGDNQLSIENRTYIEVPYFHNADATAQGASLSEMRWGCASSRIFNSTYTTNTLAML
                     SAGDFVKPDGKGRFVKWFSNKPMTQVFTDATGDTLSDVVLHINEPIKPSTTVTITEEG
                     QETAIAGANITVWYGSAIITVAKEGLVAADKDLTVNYTSALSDPVEQMVGQTLAVETD
                     LPPLGWLAYFMDIRQDADNELNNAMKQTSYPPAAEGGYPAYGYAQNYVSQMKKLFDAQ
                     SPKGIPFLTDGYFRAKKTYGASTPVAINSLAAAGVTPFSETANVGFADANGTLAVPVT
                     ARDTNLYIKMKAPIAVDGDIRDYSNSRGFTGIKVYFDGVQVAERKKYHVDYKNDTVIL
                     LLDANDNGKVVTITCALIEDQLPGLPTEWDYSGTIGAIRVLLCK*"
                     /db_xref="UniRef100_A7KUP8"
                     /db_xref="A7KUP8_9CAUD"
     gene            complement(127864..129192)
                     /locus_tag="gwe2_scaffold_24_prodigal-single_119"
     CDS             complement(127864..129192)
                     /product="Uncharacterized protein n=3 Tax=Bacillus
                     thuringiensis RepID=C3IUW0_BACTU"
                     /codon_start=1
                     /transl_table=11
                     /translation="VAERLRLTEQFIVESKISRQDSAAILTESFGDSVLIPKIEAIHA
                     GITKNKVMYSSQGLQGTVDLRSGIYSWTHPYPKPVLKNHDTETEPLGRVTNAQFITDS
                     TTGKNAVVVMPTITDKDAIAKILDGRYLTVSIGAETDSATCSICGTNVVEEGWCEHIR
                     GQKYEVKGQLQECYWEAGNIWFNEVSFVNVPADQHAQVVATGEIMMMECYAYKDNNLY
                     NLQVPSDKSLMTNEQANLEGITAPDIDKLEESHKGGTTILKTIEELETELSAKDSKLQ
                     ESNDKISQLDEQIQKLTVDNSNFATQITELTQSKQELEDKNNTFKAENDRLLEENSNM
                     ATQIHKTLAERVVDIKRVLSKPGVETREEAVSAHIERSAQSLQDSLIDLLVEMEKTPG
                     KFVVEKIQHPGVDNSGNKQPGDVTVKECKEDNKITTEDVFYGLLNRSKRK*"
                     /db_xref="UniRef100_C3IUW0"
                     /db_xref="btn:BTF1_30782"
                     /db_xref="A0A0B5QND2_BACTU"
                     /db_xref="C3IUW0_BACTU"
     gene            complement(129197..131272)
                     /locus_tag="gwe2_scaffold_24_prodigal-single_120"
     CDS             complement(129197..131272)
                     /product="Uncharacterized protein n=3 Tax=Bacillus
                     thuringiensis RepID=J4ABX3_BACTU"
                     /codon_start=1
                     /transl_table=11
                     /translation="VTFLEYIRNRIGITNAPSSSAKIDPKKTIIKRLGLAFTKGTGGK
                     KNFEEPVFDLEEITKAYNTDSYIRQAIDKYVDLMFKADWDITGKNQNSVDYIKIRLTV
                     MSEATQTPIKQFLLNIAEDLVKYGNSFLIKARAKGTYLLPAGVQAQPITGAAPIAGYF
                     VLPPTTIKIARDEVGTIVNYQQNVAGKTPVEYKPEDIIHIAWKKERGQAFGVPFLIPV
                     LDDVKILRQMEEDVIRLVYRHLFPLHQYQVGIDKPGFEASDEEIELVREQIRNMPLDG
                     GIVVPERHNITVVGSQGEALDVEGYLEYFRKRVFTGMGVSETVMGIGDSSNRSTAESM
                     TTEMHDRIKAFQRVMAEAIDYFIIRELLQEGGFDPLTTPDDDVDFNFKEIDLDMRTKL
                     ENNITQLWLNNLITFEEARQAIGRDPVADESRLYLNVVGATETTTQAEADVEVAVAKA
                     KATPKAAPAKKKTAASMSESYSVSTIEYHEMLQYHWELTRSDVIDLVKQYYVNKERTF
                     GSYDSNEINGILHLTRESMQRVSEKYIRPSFIHGVDAARVQAGKQLIPSVNYDAGIKE
                     VLSHQKDSIIRLLDEDLNHLITVSIRSATVENAIAKIMGAFQALNYRLEFIANSELYT
                     AYNYGFIKCAAAMGIDEVEVVSTNGCDICSTAHGNRISTKNATTISQSIPPLHPNCTC
                     ILKISNKEV*"
                     /db_xref="UniRef100_J4ABX3"
                     /db_xref="btn:BTF1_30787"
                     /db_xref="A0A0B5QZV8_BACTU"
                     /db_xref="J4ABX3_BACTU"
     gene            complement(131292..132686)
                     /locus_tag="gwe2_scaffold_24_prodigal-single_121"
     CDS             complement(131292..132686)
                     /product="hypothetical protein"
                     /codon_start=1
                     /transl_table=11
                     /translation="LNKWKLTDKEKQLLTYHPSLKYIREKISSPGYNKTNVFNEQNSF
                     LLSNIATDTWVNIQDLLTYLSVMISGIESRYLDDSLPTAIDAVAPLSDEDRDYIKAFD
                     TIYFVPDISNGISFRTYRLAIDEAPEPLRSFIMEIYESYHMGVNGINEVEVYRDLREI
                     YEDWSMNKSFFLNVVLTKVDKSAPSSLTSGGDGLSRLSDKEHSEISDLISMTIDKARL
                     ESEISRIILNNSGEPLTAKENEYTRLHSLINTQQDKLNNKAETTNATNLKLSYVRNAL
                     DKVQSLVSLQLEDAYSSEINVSVKELLNVIDKSDIQSVIVSLSSMMKTHETRLRDIDK
                     KRRSFVSNKTKSQINNDLTYESHMRSNLTKPLTRKLMNINDDDIPNAIYMIDRIANGI
                     VESEKKYTNQLDAYHSIDKVDNDMRTSRFNEIEDKHYTRSYYKVMSSISKFIQDTGNV
                     PSDTDIDSIIKNIK*"
     gene            complement(132810..132956)
                     /locus_tag="gwe2_scaffold_24_prodigal-single_122"
     CDS             complement(132810..132956)
                     /product="hypothetical protein"
                     /codon_start=1
                     /transl_table=11
                     /translation="MNVTYEIYIMYPDGTCSKCRGSAIQEGENWKCSSCGTMLTNLDV
                     TDYI*"
     gene            complement(132953..133189)
                     /locus_tag="gwe2_scaffold_24_prodigal-single_123"
     CDS             complement(132953..133189)
                     /product="hypothetical protein"
                     /codon_start=1
                     /transl_table=11
                     /translation="MRDSTNLPKLFDADQINYLRGLTKNMFVDLGYELDNVVEVLGLS
                     DKQDKAAKLLLINTLTIYSNALVENLELVKVDSL*"
     gene            complement(133338..134045)
                     /locus_tag="gwe2_scaffold_24_prodigal-single_124"
     CDS             complement(133338..134045)
                     /product="Uncharacterized protein n=1 Tax=Desulfotomaculum
                     gibsoniae DSM 7213 RepID=R4KV02_9FIRM"
                     /codon_start=1
                     /transl_table=11
                     /translation="MTWNKGEIIMEVGPEINVFKPNVEEGKIRVVAKTCGDNKLEWEH
                     LLDIGATLALIRLCYDEQFDVELYKEAIELAEVGGKFLINECLDNRQRVRAIIYALKP
                     MVLTMMYLEDDHALDAHLHKSSGEEKGSKYFIPAVDLEAVERLSNICMLNGVNYLELL
                     DIAISWFNADEAIAYMSMARETGYLDHDRVIDGAQVGKMLIKTMKGDSRGIGIITATL
                     LLLKASMINMLGGCGKC*"
                     /db_xref="UniRef100_R4KV02"
                     /db_xref="dgi:Desgi_4192"
                     /db_xref="R4KV02_9FIRM"
     gene            complement(134032..134184)
                     /locus_tag="gwe2_scaffold_24_prodigal-single_125"
     CDS             complement(134032..134184)
                     /product="hypothetical protein"
                     /codon_start=1
                     /transl_table=11
                     /translation="VVVSYFMHMGLNLHCALYSVKHALEHIIHAFVPIYHMDTEIHRI
                     GVDDME*"
     gene            complement(134178..135800)
                     /locus_tag="gwe2_scaffold_24_prodigal-single_126"
     CDS             complement(134178..135800)
                     /product="Uncharacterized protein n=1 Tax=Bacillus cereus
                     BAG1X2-2 RepID=R8F8G6_BACCE"
                     /codon_start=1
                     /transl_table=11
                     /translation="MSHIFTESELELLAVLEDPVLWIESTTGEKARYYQSDMIRHPSI
                     RKVYRLGRRTGKTWSMCAHMLWMAFTRKNAALIVAAPYENQISLIFDQLRRFIDKAPE
                     LQDSVRQDRRHPQHIELKNGSYIKGFTAGTKSGAAGGSLRGQRADWLYLDEVDYMTDN
                     DFDTIYAISLEAPSRIGITIASTPTGRRGMFWKLCTDKSIGWKEFHYTTMVNPEWDAS
                     MEKELRGMFSTQVAWEHEVLAEFGEETVGVFKKEYIDRARMDYEYVKESKNTSYTCIG
                     VDWDKYSNASQIVVVEYDMELGKFKVINREEIEKGEFTLHNAVKKIIQLNNNFNPDFI
                     YVDRGYGEYQVETLHIYGDEHPESGLRRKVKGWSFGSSYEVQDPITKELRNTPLKPFM
                     VNQLVYVLERDLLALCDYDEMIWKQLENYQVVRFTQTGQPVFTSENEHTVDALMLAIL
                     AFQLEFPNLASILKDKKIARIMRETKFQFPDPLKSLVSFDKNKKEDDWDEPSPPLRKV
                     PVGYNPKKDGQQYGWGKRGSSKQTGEPRRKMW*"
                     /db_xref="UniRef100_R8F8G6"
                     /db_xref="R8F8G6_BACCE"
                     /db_xref="btn:BTF1_30797"
     gene            complement(135770..135943)
                     /locus_tag="gwe2_scaffold_24_prodigal-single_127"
     CDS             complement(135770..135943)
                     /product="hypothetical protein"
                     /codon_start=1
                     /transl_table=11
                     /translation="MTLDEAIKHSEGVYQSYQDTEPDCACAMEHKQLAEWLRELRDIK
                     ELMACLTYLPNQN*"
     gene            complement(135940..136473)
                     /locus_tag="gwe2_scaffold_24_prodigal-single_128"
     CDS             complement(135940..136473)
                     /product="hypothetical protein"
                     /codon_start=1
                     /transl_table=11
                     /translation="MDLLTKYSQLIDEMESNQYHYQGQIFNDRSDRIVVIMGRRSGKS
                     QVVVQRALKLTGRILIATHNSMLASIMFDKIKAAIPERLLSVSRSSSKEIETTYGATV
                     HIVSNTGSLLGRTYDHIMIDEPSYMDEDTISDIFASGMNATKLLIGTPLGMPDTLYDY
                     YYDPRWSRYRINWEDTV*"
     gene            complement(136483..137145)
                     /locus_tag="gwe2_scaffold_24_prodigal-single_129"
     CDS             complement(136483..137145)
                     /product="Uncharacterized protein n=2 Tax=Bacillus cereus
                     group RepID=J8MDE5_BACCE"
                     /codon_start=1
                     /transl_table=11
                     /translation="MDWKSRSRIQNLDMINPTLNRGTIPNVHMRNGKIVNVTQDPFFY
                     LTPSKEWDAPTHGRKMHSNRYRTDTGEQGMRITPHDPSVTQKQLGAVNKHMGVKPSFW
                     AFSALFAGMEMYGGESMGNAVAKGIGESLLWEFAPGAMIGYQLATTLPSAGMAVADRV
                     RAQGRWWNQAHRPSFGGGYRDTQQAITMRQAAVQAISGSKLNARSALGGEARMFHRPY
                     TY*"
                     /db_xref="UniRef100_J8MDE5"
                     /db_xref="G9Q3Z1_9BACI"
                     /db_xref="btn:BTF1_30802"
                     /db_xref="J8MDE5_BACCE"
     gene            complement(137148..137606)
                     /locus_tag="gwe2_scaffold_24_prodigal-single_130"
     CDS             complement(137148..137606)
                     /product="hypothetical protein"
                     /codon_start=1
                     /transl_table=11
                     /translation="MGVLGYVTKRMLSGSVNTVNKAGKIAYKAADVTSRPVFNAATWA
                     GSSFFQKEAGRTASNFYTGHKMSGPGNWTAALSGAGIGIAGAYGSYQAYNNWGVGTAY
                     QNKAMGQVAYSGGLPSQAYDGSGNVNSATGKRDFGATGDLVLAMSANRRG*"
     gene            complement(137608..138144)
                     /locus_tag="gwe2_scaffold_24_prodigal-single_131"
     CDS             complement(137608..138144)
                     /product="hypothetical protein"
                     /codon_start=1
                     /transl_table=11
                     /translation="VSKVGAFGSLIGGLKASEGRSVLAAVEGNIPKIRALGPEHEGLA
                     ERLLQAQSELGATGTNAVSGFTGLADRLADVPLDAWAGSAIKGAMGFGAFGGISEWSQ
                     GGSFWEGAKSGAWRGAFAGAGFRAVKQAPFAGAYKNRGFREAIDAYRGDQSISKQVMA
                     ISRAAKANRQAEAITKRA*"
     gene            complement(138150..138536)
                     /locus_tag="gwe2_scaffold_24_prodigal-single_132"
     CDS             complement(138150..138536)
                     /product="hypothetical protein"
                     /codon_start=1
                     /transl_table=11
                     /translation="MTAAEYIVRRNAARSKKSTSEDTYRRVYAKVRARSSASKLTRYM
                     GKYGKLLAGTGVTLFGLATFMDIDRGLRENADEARELHKQELELVRRDNIARRKRNAE
                     IAGLPGDPFLGMVQNMFDQRTNHTRM*"
     gene            complement(138533..139198)
                     /locus_tag="gwe2_scaffold_24_prodigal-single_133"
     CDS             complement(138533..139198)
                     /product="Uncharacterized protein n=3 Tax=Bacillus
                     thuringiensis RepID=C3IUW8_BACTU"
                     /codon_start=1
                     /transl_table=11
                     /translation="MKPGPKTPEAIAKVTKNLPTELPAEWSISERGVEAIRVSVAMSN
                     TKHGLFAHVPIMCKGEQCPYADTCILVLRDLHAPGERCPLEIAAIMDRFDKYMRQLGI
                     EEDNAVDLGILKNLVDIEIQIVRADKKIAINGDFIDNVIAAISAHGDAYYKPELGKAA
                     DFKLRLISEHCRLLGILHATRKDKAADKLSINIDASNYAAKLLARRAEMQRLEDNTID
                     VTP*"
                     /db_xref="UniRef100_C3IUW8"
                     /db_xref="btn:BTF1_30822"
                     /db_xref="C3IUW8_BACTU"
     gene            complement(139305..139649)
                     /locus_tag="gwe2_scaffold_24_prodigal-single_134"
     CDS             complement(139305..139649)
                     /product="hypothetical protein"
                     /codon_start=1
                     /transl_table=11
                     /translation="VENLYNMYITQELSTYEIGATLGEYSTTVQRKLKRLGIPLRSRS
                     ECHKTSSELDRISGRRKYVIGDKVGMLTILGDYGHNDRGELLYLCRCECGKELKVRAN
                     KIPKSCGCRRKI*"
     gene            139776..140066
                     /locus_tag="gwe2_scaffold_24_prodigal-single_135"
     CDS             139776..140066
                     /product="hypothetical protein"
                     /codon_start=1
                     /transl_table=11
                     /translation="MMEYQLSCFTHPHQYIPVRPDQMAGMDEGECIMRLATINGSTVT
                     VALNQPTLVYYKGRDIWVTVEQIQLLHDNGEHVLADVLDVYRQNIKYFWNVQ*"
     gene            140345..140467
                     /locus_tag="gwe2_scaffold_24_prodigal-single_136"
     CDS             140345..140467
                     /product="hypothetical protein"
                     /codon_start=1
                     /transl_table=11
                     /translation="MYIVTYVVDNIEHTRLTASMMYVSIMCDIYTVVGIQYISR*"
     gene            140618..140767
                     /locus_tag="gwe2_scaffold_24_prodigal-single_137"
     CDS             140618..140767
                     /product="hypothetical protein"
                     /codon_start=1
                     /transl_table=11
                     /translation="MTMYWVWVKARNENNEEFEFLERVRARNRYMAEALCLDMYRWAL
                     SAKAV*"
     gene            140848..140991
                     /locus_tag="gwe2_scaffold_24_prodigal-single_138"
     CDS             140848..140991
                     /product="hypothetical protein"
                     /codon_start=1
                     /transl_table=11
                     /translation="MKWNVEETKLAARMMEREKRRKVDQAYLAMKVGDYRKFMEAMKK
                     LTK*"
     gene            141097..141291
                     /locus_tag="gwe2_scaffold_24_prodigal-single_139"
     CDS             141097..141291
                     /product="hypothetical protein"
                     /codon_start=1
                     /transl_table=11
                     /translation="MKFGLVGTRKAITIGNALIVDAPIGIITLRTDIIVMPEVESSSP
                     FIEVPDVDKNEYLHLVPKCN*"
     gene            141402..141578
                     /locus_tag="gwe2_scaffold_24_prodigal-single_140"
     CDS             141402..141578
                     /product="hypothetical protein"
                     /codon_start=1
                     /transl_table=11
                     /translation="MAVFNLVEIMAIAPTLSEAKNQVRLAKMFAEKTGIALDKILGVF
                     NEVNQEIKIVEEAE*"
     gene            141580..141837
                     /locus_tag="gwe2_scaffold_24_prodigal-single_141"
     CDS             141580..141837
                     /product="hypothetical protein"
                     /codon_start=1
                     /transl_table=11
                     /translation="MRDSLYVYVEHQREVKSAARSACKQTHGRRNKRPNLSIVDNAPS
                     GMVVTRPDGLQMYIPPERLTKQGKVRKGYRKIVRAFLELEG*"
     gene            141840..142379
                     /locus_tag="gwe2_scaffold_24_prodigal-single_142"
     CDS             141840..142379
                     /product="hypothetical protein"
                     /codon_start=1
                     /transl_table=11
                     /translation="MKYIIPRALHKLGFWITENELLDMGRQIIDEYSEPIIADLCAEF
                     GIESDGIEDRMFVSASAHCITTGQLYYQYHMDGYYHKYTLGSASITLFPLVSQFKYIN
                     GKRYRIPLCEMIPRSVYKMFLIKNLIHELRHWAQLVTGKIFYHDMWFNGESLIEYGNR
                     WSEHDAQSYSIHYITNKLK*"
     gene            142480..142605
                     /locus_tag="gwe2_scaffold_24_prodigal-single_143"
     CDS             142480..142605
                     /product="hypothetical protein"
                     /codon_start=1
                     /transl_table=11
                     /translation="MEIVLGIIYVVVATTVLTINHMTSSNCPTNIVDETIIEEDV*"
     gene            142605..142832
                     /locus_tag="gwe2_scaffold_24_prodigal-single_144"
     CDS             142605..142832
                     /product="hypothetical protein"
                     /codon_start=1
                     /transl_table=11
                     /translation="VFNDSVRRELLDVVRRLNCGICDVEEFRSDIKFVYRFGLHQTDI
                     DEAKLNRITIRVLNCPANKLAGVVNHILQIL*"
     gene            142843..143361
                     /locus_tag="gwe2_scaffold_24_prodigal-single_145"
     CDS             142843..143361
                     /product="hypothetical protein"
                     /codon_start=1
                     /transl_table=11
                     /translation="MKRPGMCTMIASLVVLCFISFASFYQAVQARPQQVVEYASIPAP
                     SYQVNGLTTDQVKWIKSQLKSTVTIDARKLWDKQLYADLKHGWHNGLLGDISVVNGGW
                     LEDRYGNVFKLQEDPGLFNDKIVDVRAFAKRSFLVQYESGIYGLYDSQGYNYYTSWKE
                     VDVNEESNYEGN*"
     gene            143333..143854
                     /locus_tag="gwe2_scaffold_24_prodigal-single_146"
     CDS             143333..143854
                     /product="hypothetical protein"
                     /codon_start=1
                     /transl_table=11
                     /translation="MKSLIMKAINAVKSLFKRPDPALEQFNAAINNWITNGPRVHRHR
                     TIATPVEAEIVQPSSYDPCGASIIISADSKYVEISNDDILVCLYRNGNNDTLIIHSVS
                     GFRAYVWLNTRDELSALDRAIAVYSMQCNGTVQEPVTVGPTGKELFAKRLWLIDRYML
                     ADKLKKDMEGCTC*"
     gene            143848..144228
                     /locus_tag="gwe2_scaffold_24_prodigal-single_147"
     CDS             143848..144228
                     /product="hypothetical protein"
                     /codon_start=1
                     /transl_table=11
                     /translation="MLVSNLFFALGCISTLGAIVVAVMIGAELASSRANKSSADEAGR
                     FAELLCEAEKIIASYKQEVAALRNQVSQIDRLKESVEFWKGFGQRMAREYRIEGLTAL
                     STFNGIPVVDIPPYDIEFERSMGM*"
     gene            144277..144792
                     /locus_tag="gwe2_scaffold_24_prodigal-single_148"
     CDS             144277..144792
                     /product="hypothetical protein"
                     /codon_start=1
                     /transl_table=11
                     /translation="MTIIISIIAAIYIAYMLQTKLISFTNQLEYRIKAITACVDDYSG
                     RLISGNYHVENFHVKCYVRAVSYCLSSKIRRVETINILMGRELELPLLYPLQLETTVE
                     REIEQLSRLAAVIYRDRQKKTLRRLRAIIVVPKIMPLMVRAVRRAVTFILFKHGRRDS
                     NAEDSGADSQS*"
     gene            144758..145150
                     /locus_tag="gwe2_scaffold_24_prodigal-single_149"
     CDS             144758..145150
                     /product="hypothetical protein"
                     /codon_start=1
                     /transl_table=11
                     /translation="MRKTAEQILRVKKIDYPHLSQHERAVFSLVRGLDEYGTCVYHRV
                     EGYVVDIRYGLRVGPTHTTVNLPPQKAKASVFFGKLSRCRECVHPYELKQLRDDYTYD
                     NGTMKRKMANRASSALEDAARAKRTRRR*"
     gene            145550..145714
                     /locus_tag="gwe2_scaffold_24_prodigal-single_150"
     CDS             145550..145714
                     /product="hypothetical protein"
                     /codon_start=1
                     /transl_table=11
                     /translation="MHKIDDELLRISRYISEYVADPSGRDPLRVLATIAKNASKITRK
                     EVEKRKLAMH*"
     gene            145831..146424
                     /locus_tag="gwe2_scaffold_24_prodigal-single_151"
     CDS             145831..146424
                     /product="hypothetical protein"
                     /codon_start=1
                     /transl_table=11
                     /translation="MKNIKGVVIVNKNGKEMNVTDVQKVAFLTITKIFEDNEQHKAVR
                     MINSQTRGLQDDINDEDDEDTIDQLQEELNAIDWAMAKRARGYEVKKGIVGSALKNLK
                     CTVDYRTKCKELEKELEEVKDENEQLLDAAEELLEQRDALNEHCADLKKQIAELTKQL
                     EDLTAPTVKPNATVKDNKKRTEKLLQQIEAGTPEFDS*"
     gene            146504..147025
                     /locus_tag="gwe2_scaffold_24_prodigal-single_152"
     CDS             146504..147025
                     /product="hypothetical protein"
                     /codon_start=1
                     /transl_table=11
                     /translation="VKKLTVVSSNGIVLRKVTELQAETLLEVIRLFDKNNKRKAKKLI
                     SEIVEDLNEELEDVDDEDEEESILEEIEAYEWALEKYEDGYEVKSTSASHGRIVNDVI
                     LTTKNVFSAIADVLSESRTTTSRRSDAAEVKRLKKNYENLKKDFIALVEEQETKSKRK
                     KKKSRLDSLLDRI*"
     gene            147118..149016
                     /locus_tag="gwe2_scaffold_24_prodigal-single_153"
     CDS             147118..149016
                     /product="hypothetical protein"
                     /codon_start=1
                     /transl_table=11
                     /translation="MTQTILANLSRENAEEKIKALSLEARELKSRDDLTQAQKNDRLS
                     QIHSVILLLKDAHSKHVGTDVSTKKEVSVKYSSVDIGETPLEKIQEITTEIVVVDAEG
                     FGSKPMRSFTFDKRDAEGKKTGERGTGHLHGRLLVQLPPGVVTTGMFYRFGSKKEDWV
                     LIKDIDAATLNCVPVRRKEGFIKSEGTGLWVLEAMSWDDGPVMCGFPTRKSKTDGKYY
                     SDVWITNRFQALDPAYCGKGAPVVQEVNACLTAIANMFKGTHTIHDGSPGVWPDGGVK
                     VQSCVTCVNFKRMYPDHEGHMFLSLSDYTISDKKRTGKDANSSSVCCMTLTNPMLDAE
                     NVRNEWAFRDKEDVNAIIGHKRLEVVDATTGEKRYEYELDEYGNRIPIYGYGAVGGAT
                     YRYPYGGKIVNWTGLLYDVGTKMGGSCPYYRFSGPSGRIPGLWHRDSWNIEHKIAAFT
                     ERIPKGASIPSWSIGLPGDGHGINAEYTGRVMFNTGHGIYITIIPELFEVVRDLKTVK
                     SKVENNFVKPTPYDIQGREREQFISDVLGIFSEYIFSNIVKSTDELLVDLVPMVEDMP
                     AAHHKELAIALDDATKARDFLVQVADNIVKGSILPDKGVEAVYECVEKLHPVFRDKMY
                     ALFTSLCG*"
     gene            149218..150570
                     /locus_tag="gwe2_scaffold_24_prodigal-single_154"
     CDS             149218..150570
                     /product="hypothetical protein"
                     /codon_start=1
                     /transl_table=11
                     /translation="MTKKNTVQFPEMINESTVTDVELVVPVPSMDEIIAKCMGAGTKM
                     NQHDLFKGYDTLKILAPGLFLLLYGGNAYYSSDAGNVALDARFRVAMVKGPVHSLLVE
                     IPYRLAHSEWEMGELINMLVDRAEELAAHHGLTEVNNTKEATTMNSVTEAQTKLAALI
                     NNNKGESTMTNAMTNNIQNKLNQLTGATKDATAPATNGATTTATVDVKISDKTISAKG
                     GNMASALAALRNSTATTRPTIGAAGRPSITGMLSSAGATGRPDTAEIAADYEAGAFDG
                     DYTPTMGAGATLKNKLWYLERGSLFVGPKQIDMSMVTDEQINEELGFITIGDQPIMKF
                     KSVTEALVKNVGWMTRDGHQVILSIRGVAGDAEDYAIIQETDELGRMYVRLSGIYARV
                     EKKDKDGNPMLDDKGEQVVDYYFKRAGMTHQIYAQMLGYAHKRLVNYLTIKAARAARV
                     *"
     gene            151479..151673
                     /locus_tag="gwe2_scaffold_24_prodigal-single_155"
     CDS             151479..151673
                     /product="hypothetical protein"
                     /codon_start=1
                     /transl_table=11
                     /translation="MHSIYNVTNKCIWYDNGMCKFMCSIPYGKYEGMAFEDSPAPCCI
                     NCVHLSYRCCCQKIRFVIQH*"
     gene            151889..152032
                     /locus_tag="gwe2_scaffold_24_prodigal-single_156"
     CDS             151889..152032
                     /product="hypothetical protein"
                     /codon_start=1
                     /transl_table=11
                     /translation="MEYDKNCETSIPMKDECKDTKPKCCRKCTIDCSEPCDAWYEECF
                     GPD*"
     gene            152263..152817
                     /locus_tag="gwe2_scaffold_24_prodigal-single_157"
     CDS             152263..152817
                     /product="Uncharacterized protein n=1 Tax=Clostridium
                     sartagoforme AAU1 RepID=R9BV05_9CLOT"
                     /codon_start=1
                     /transl_table=11
                     /translation="MLKIGKFNGCGNCPACKHDSCVGKEIPVTITFIKDEYADNCGRF
                     VVVFRKGEKVKAMARVLDDTIHCVTAESNIYNGYSDYVSLDNVVVVGCNIEYIASIYQ
                     QPMMFSDYQLVYTDKGEFTPNPDNYPTEELAEHLFTKFNVYRPDDYRGRSMSVGDIIK
                     VTMTDGSCTLSDVFIVQLSGFIKL*"
                     /db_xref="UniRef100_R9BV05"
                     /db_xref="R9BV05_9CLOT"
     gene            152817..153026
                     /locus_tag="gwe2_scaffold_24_prodigal-single_158"
     CDS             152817..153026
                     /product="hypothetical protein"
                     /codon_start=1
                     /transl_table=11
                     /translation="MYDITSRCVYFKNGMCRLPCMKTLLGTTTIKYSGHASDMYEYKC
                     CANCVNVSADCGCYKMRLHMRNSNV*"
     gene            153019..153225
                     /locus_tag="gwe2_scaffold_24_prodigal-single_159"
     CDS             153019..153225
                     /product="hypothetical protein"
                     /codon_start=1
                     /transl_table=11
                     /translation="MYDITSKCPYFYDGSCRMPCKTICGITLKSYSRRSDKHRYKCCI
                     NCASLSYRCGCAYLREACGWIKQE*"
     gene            153207..153743
                     /locus_tag="gwe2_scaffold_24_prodigal-single_160"
     CDS             153207..153743
                     /product="Uncharacterized protein n=1 Tax=Clostridium
                     clostridioforme CAG:132 RepID=R6JUL5_9CLOT"
                     /codon_start=1
                     /transl_table=11
                     /translation="MDKARVITTLRCDRKCPNCSTTDMIGRAKLISNPNDLLDYKEII
                     ITGGEPCKIPKNILEFVQRLNDVKYNGKVYLYSALYNNELRDFYKVIFRYIHGLHYTV
                     HYESTDADIVALKQLSEVLIQYCPDYISLRLSIDSRLYDKYDFSNINFNGWSVVRKLQ
                     WKEHCPLPPGEELLLYFL*"
                     /db_xref="UniRef100_R6JUL5"
                     /db_xref="R6JUL5_9CLOT"
     gene            154025..154600
                     /locus_tag="gwe2_scaffold_24_prodigal-single_161"
     CDS             154025..154600
                     /product="hypothetical protein"
                     /codon_start=1
                     /transl_table=11
                     /translation="MSATTLIEDVHSGWFSKAVAAKIKVMTDNPVMPYTNIAWQVQGT
                     QEYMMKAYAELIEDYIPELLAQVPLPEGFRYRSYTGQGEHGYIAAVILEWTPNFYKIN
                     CKYHMIHETLIHELSGIYAGTSPENALQGLHNWCSHAYTIVEAKIIEKLKKKQLRWYG
                     LVRYTKNGVYGYHDSYKCYDMHNIFNRKKGA*"
     gene            154600..154785
                     /locus_tag="gwe2_scaffold_24_prodigal-single_162"
     CDS             154600..154785
                     /product="hypothetical protein"
                     /codon_start=1
                     /transl_table=11
                     /translation="MLDTLTMLLVISFVITLMMWTLSMCNIIEDKYYECSSNITLVLL
                     LIQALVFMVIAFKGIVT*"
     gene            154973..155533
                     /locus_tag="gwe2_scaffold_24_prodigal-single_163"
     CDS             154973..155533
                     /product="hypothetical protein"
                     /codon_start=1
                     /transl_table=11
                     /translation="MKGYMFKTLTELEKKAMLTGVLIKRTGGRLDKLRIESVINNLDI
                     NIQYGIKVFEDAKEFGKAITLPNHIMEHSWAGSKEHIGQGINLLGTDLVFGESKTYEY
                     SGNGNITKDEKEMTLPDFGMLDIHAVYVFEHNKSTYEGNEYDNKYNHIYVYLPSGNPF
                     IMNPDVEYILANFDLSKPKLGFVGVE*"
     gene            155534..155674
                     /locus_tag="gwe2_scaffold_24_prodigal-single_164"
     CDS             155534..155674
                     /product="hypothetical protein"
                     /codon_start=1
                     /transl_table=11
                     /translation="LPFISNGFEAVVFGGRDTQLRIKVDPYLDVNLSPEDTQAFMAYL
                     SR*"
     gene            155842..156135
                     /locus_tag="gwe2_scaffold_24_prodigal-single_165"
     CDS             155842..156135
                     /product="hypothetical protein"
                     /codon_start=1
                     /transl_table=11
                     /translation="MRQLFGDLLNNYIASENADIYDDADLVQLSIEVKKYRDKYDDII
                     GGCRYAVRVLKAERKALISIIRGFVVADKHDNMEARLNALRQVNKALRLLQGR*"
     gene            156148..156411
                     /locus_tag="gwe2_scaffold_24_prodigal-single_166"
     CDS             156148..156411
                     /product="hypothetical protein"
                     /codon_start=1
                     /transl_table=11
                     /translation="MVCGKTNRLVNPEECHSCDQFVINDKARSKFDVFNTICKMEDQI
                     KYDPEVCANCADNLEPCNCSYSYHAAYTRHCKSCNGCKTKSCK*"
     gene            156442..156606
                     /locus_tag="gwe2_scaffold_24_prodigal-single_167"
     CDS             156442..156606
                     /product="hypothetical protein"
                     /codon_start=1
                     /transl_table=11
                     /translation="MRRSTYCYKPMLRDFCRDCAFYLTSVNKCTKCKGLTKPFNLACR
                     KFKAGYKKRK*"
     gene            156622..157068
                     /locus_tag="gwe2_scaffold_24_prodigal-single_168"
     CDS             156622..157068
                     /product="hypothetical protein"
                     /codon_start=1
                     /transl_table=11
                     /translation="MRYKNDRHRMFTILCYLYHYPGDEGIGGIRADLHNGHWRAGTRL
                     RAPWGPLWGMNKSKRLSYLNKLVETDCLLTDGSDYVVTEYGLSLLKRYPYRLVDYVTW
                     YKHMGTGKMSRSSRYAYCDPNKIISLVQAILPGSNYGISISKIYDL*"
     gene            157080..157271
                     /locus_tag="gwe2_scaffold_24_prodigal-single_169"
     CDS             157080..157271
                     /product="hypothetical protein"
                     /codon_start=1
                     /transl_table=11
                     /translation="MNNISLIVSSFVIFITTQILFYKTFEERNINIPALGLYVSSFVV
                     FVMSLAYFICDNIIIYITR*"
     gene            157276..157641
                     /locus_tag="gwe2_scaffold_24_prodigal-single_170"
     CDS             157276..157641
                     /product="hypothetical protein"
                     /codon_start=1
                     /transl_table=11
                     /translation="MLQVLLIIEALVIITLFALISICIQLDRYKPCPKWLKLSLGIMA
                     ALPFSITIAIGIIENAYTVTIVFILLIINMAASMCAAGYLIDRKREPHTSLAANIVIS
                     LIILAIQAIYITLNALEKI*"
     gene            157638..157949
                     /locus_tag="gwe2_scaffold_24_prodigal-single_171"
     CDS             157638..157949
                     /product="hypothetical protein"
                     /codon_start=1
                     /transl_table=11
                     /translation="MRVLLLSALILLVYWIYRIHHPKLPSHEVGKCESFSNGMCIYKC
                     MSIGGVGLKNRIHVYDADWIHSILNGHIKNEFACCINCAEFGPECACLFLRYKFEEGN
                     A*"
     gene            157946..158212
                     /locus_tag="gwe2_scaffold_24_prodigal-single_172"
     CDS             157946..158212
                     /product="hypothetical protein"
                     /codon_start=1
                     /transl_table=11
                     /translation="MRVLYIILLILLCTGCAPIHTDVVKIYDAKEFDYDCSRSYSIYV
                     LIEGRKVEYIVGKAMYLKALNANEARVTYNFENGIVTPRDIGVR*"
     gene            158212..158412
                     /locus_tag="gwe2_scaffold_24_prodigal-single_173"
     CDS             158212..158412
                     /product="hypothetical protein"
                     /codon_start=1
                     /transl_table=11
                     /translation="MEVAVCPKCDKINILDKWDESTKYTFGGVVSITNKISVLLYVCP
                     NCGKFVHLYSIIFIDITKEVKC*"
     gene            158406..158621
                     /locus_tag="gwe2_scaffold_24_prodigal-single_174"
     CDS             158406..158621
                     /product="hypothetical protein"
                     /codon_start=1
                     /transl_table=11
                     /translation="MLTIDAAICPRCDKMSTFGEWDNGTLKYYNRIVSMTDLKNRNGC
                     YYHCPHCGKKSEFVQLILTKLNIKLKR*"
     gene            158618..158812
                     /locus_tag="gwe2_scaffold_24_prodigal-single_175"
     CDS             158618..158812
                     /product="hypothetical protein"
                     /codon_start=1
                     /transl_table=11
                     /translation="MIKHICPKCDAINSEEEWDKATTKFFGQITSITDKLRRNLYVYM
                     CPYCKGIVRYMKLIELEDNE*"
     gene            158809..158952
                     /locus_tag="gwe2_scaffold_24_prodigal-single_176"
     CDS             158809..158952
                     /product="hypothetical protein"
                     /codon_start=1
                     /transl_table=11
                     /translation="MKCPVCGYEGTVYDFIHIIGDFEAYINQSMVPVTLYACPKCKII
                     IMD*"
     gene            158965..159504
                     /locus_tag="gwe2_scaffold_24_prodigal-single_177"
     CDS             158965..159504
                     /product="NUDIX hydrolase n=1 Tax=Alkaliphilus oremlandii 
                     (strain OhILAs) RepID=A8MFH5_ALKOO"
                     /codon_start=1
                     /transl_table=11
                     /translation="MPAKIEKLIHGETVFRGKRMAVRVDKVQVDDCKPTIREVVESCN
                     AVAILGIDKSNNMIFIRQYRHAVGRILLELPAGKIDPGESKYMAGLREFKEETGYTAG
                     SIETLLSGLSSPGFLTENIHILLATDLTEGNPEPTENENIEVVGIPIPDVLGKIDSGE
                     ISCLKSIAAVYAYMVKVLS*"
                     /db_xref="UniRef100_A8MFH5"
                     /db_xref="aoe:Clos_1595"
                     /db_xref="86995765"
                     /db_xref="A8MFH5_ALKOO"
     gene            159519..159683
                     /locus_tag="gwe2_scaffold_24_prodigal-single_178"
     CDS             159519..159683
                     /product="hypothetical protein"
                     /codon_start=1
                     /transl_table=11
                     /translation="VFLMPMPAPIIKPPDISIVTPPSIVELVIFYGMIGSLFIAVLVS
                     LYIFIITYRR*"
     gene            159685..159855
                     /locus_tag="gwe2_scaffold_24_prodigal-single_179"
     CDS             159685..159855
                     /product="hypothetical protein"
                     /codon_start=1
                     /transl_table=11
                     /translation="VYNLVKNCGFFSNGICKSAPCSKTGDKFCCINCSKLSADCSCAT
                     LSRRIKELDNNG*"
     gene            159848..160018
                     /locus_tag="gwe2_scaffold_24_prodigal-single_180"
     CDS             159848..160018
                     /product="hypothetical protein"
                     /codon_start=1
                     /transl_table=11
                     /translation="MGRCVSCGTKVNREENMEMLEDIFESVDLCGVESLPEDAQVVYE
                     DKMCWQCYEKRC*"
     gene            160079..160426
                     /locus_tag="gwe2_scaffold_24_prodigal-single_181"
     CDS             160079..160426
                     /product="hypothetical protein"
                     /codon_start=1
                     /transl_table=11
                     /translation="MFDVKVFQFILTNDKILLVEADSISEAFQDQQLWNLRATEIKDF
                     KQLNYLELKDKIIYAADDVGIFKVQNTNFIEVIRNIPNLKQRDIITWEYARHKRMYRV
                     MIFNTHIILTTAN*"
     gene            160438..161013
                     /locus_tag="gwe2_scaffold_24_prodigal-single_182"
     CDS             160438..161013
                     /product="Sporulation protein YyaC n=1 Tax
                     =Desulfotomaculum acetoxidans (strain ATCC 49208 / DSM 771
                     / VKM B-1644) RepID=C8W055_DESAS"
                     /codon_start=1
                     /transl_table=11
                     /translation="MQYVSLEDNTLDLQTGSRVFSNFIFDYLFKYKVYLFQSIVVICI
                     GTDRSTGDSLGPLTGHILSSMDNEFHLYGTLDKPVGASDLEETIEIINANHPGAFIIA
                     IDACLGKSENIGHVRIEDGPIHPGSGVNKKLPPVGCIHIIGIVNVAGYMEYLVLQNTR
                     LNIVMKMANIIAPALNSAISRYNLLISKTAV*"
                     /db_xref="UniRef100_C8W055"
                     /db_xref="dae:Dtox_4360"
                     /db_xref="C8W055_DESAS"
     gene            161137..161535
                     /locus_tag="gwe2_scaffold_24_prodigal-single_183"
     CDS             161137..161535
                     /product="hypothetical protein"
                     /codon_start=1
                     /transl_table=11
                     /translation="MQFIVCACSKNVDTRAVDLPNIEVGLKLLGELRKAAGKDLDISV
                     IKSYVNSYSEYRVEIAIPEKLAIQCNDLFNDKNIVYIKVPDKHLNQYASIVPIIDLEG
                     DIPSAHMEYHLDGDKFIKDWMEAGCPTTLL*"
     gene            161514..161744
                     /locus_tag="gwe2_scaffold_24_prodigal-single_184"
     CDS             161514..161744
                     /product="hypothetical protein"
                     /codon_start=1
                     /transl_table=11
                     /translation="MSDNITIIECTEFKDGMCSIMCPRLKRKILHEEVEPNADLMVCC
                     INCSQLEADCNCGTIRSCIRNGVKFFVTHSNS*"
     gene            161722..162063
                     /locus_tag="gwe2_scaffold_24_prodigal-single_185"
     CDS             161722..162063
                     /product="hypothetical protein n=1 Tax=Desulfobacter
                     curvatus RepID=UPI0003611A32"
                     /codon_start=1
                     /transl_table=11
                     /translation="LLHIRTADMSYNGLSGLDITRKTADITGDETFAPSWKIVRDHQQ
                     GKITDDQYIEVYYKMMLDSQIKYADRWKWLLDQNYIVLKCFCKKNKFCHRIVLALILK
                     SLGAKYLGEVA*"
                     /db_xref="UniRef100_UPI0003611A32"
                     /db_xref="A0A0F9UC17_9ZZZZ"
                     /db_xref="UPI0003611A32"
     gene            162060..162245
                     /locus_tag="gwe2_scaffold_24_prodigal-single_186"
     CDS             162060..162245
                     /product="hypothetical protein"
                     /codon_start=1
                     /transl_table=11
                     /translation="MSVLKCENYVEGYCTKHCNTINLDCTVNNRKVHSICCLNCALRN
                     KSCYCSTVANLVEIWLC*"
     gene            162424..162570
                     /locus_tag="gwe2_scaffold_24_prodigal-single_187"
     CDS             162424..162570
                     /product="hypothetical protein"
                     /codon_start=1
                     /transl_table=11
                     /translation="MGDILFGYFFVLLLIVLTCGAAYAIYMMYLSFIEERRKHKEKEA
                     KYKL*"
     gene            162588..162743
                     /locus_tag="gwe2_scaffold_24_prodigal-single_188"
     CDS             162588..162743
                     /product="hypothetical protein"
                     /codon_start=1
                     /transl_table=11
                     /translation="MGFWSYIGLLICIMATGVTVIVLYFLVMTIIDNINDRREIRNQN
                     NQRDVDQ*"
     gene            163032..163256
                     /locus_tag="gwe2_scaffold_24_prodigal-single_189"
     CDS             163032..163256
                     /product="hypothetical protein"
                     /codon_start=1
                     /transl_table=11
                     /translation="MDIETLKEHYAKSGFVFFGFTAEGKLIFARKCVSGIQYVKVKQN
                     GIQDTGIPAIISTEDAEIMYLTYQEFYGGD*"
     gene            163449..163613
                     /locus_tag="gwe2_scaffold_24_prodigal-single_190"
     CDS             163449..163613
                     /product="hypothetical protein"
                     /codon_start=1
                     /transl_table=11
                     /translation="MICINCKKAAALKKSLFCSKKCSARWRSAFGNRDEFKLIGAPRL
                     KELKEKYLGV*"
     gene            163616..164149
                     /locus_tag="gwe2_scaffold_24_prodigal-single_191"
     CDS             163616..164149
                     /product="hypothetical protein"
                     /codon_start=1
                     /transl_table=11
                     /translation="LPPSLSELLKFLGNAKTVNIGLLRRKYNAEQNYELYKGRLEEAF
                     EVYSKEEAIMEGLKARYERKVEELKAYGKTLQEKYAEYERAADTLDEIDNEILMANGR
                     PKVEAPKPKPKPRKKMTVAEAFAVMELQQTRDMNVIRSKYRDLAKVLHPDRKDTGSEV
                     KFKVLNEAHTIIKEWAE*"
     gene            164146..164706
                     /locus_tag="gwe2_scaffold_24_prodigal-single_192"
     CDS             164146..164706
                     /product="hypothetical protein"
                     /codon_start=1
                     /transl_table=11
                     /translation="MSILKFWYTLFFKSKSTKINVIGNELGSDANNASLMIFLSSIVV
                     SYVLYDILFSLLSLTALIHEIIVLYIIRKYRLYYSNIQMIERQEVTKEAIKEWAKKIH
                     EERAKLAQEKLSTTQRNNLISKTVEDWLVVLNLEPKVSSLNLKMIKDRYWKLAQRYHP
                     DNKDTGDHDRFAEINQAYHNLNSLLR*"
     gene            164712..164966
                     /locus_tag="gwe2_scaffold_24_prodigal-single_193"
     CDS             164712..164966
                     /product="hypothetical protein"
                     /codon_start=1
                     /transl_table=11
                     /translation="MEFYALDLSLLIIMSMSIIVCIYEKHYIQAGTCVGYIIIILHTL
                     FDAAFSSFPTYALHPFVYILIFVQSYLVFSYFIDNKGVIQ*"
     gene            164963..165199
                     /locus_tag="gwe2_scaffold_24_prodigal-single_194"
     CDS             164963..165199
                     /product="hypothetical protein"
                     /codon_start=1
                     /transl_table=11
                     /translation="VIHVPSFGISALIIAIILLVYLLWKKHHNEALAYLFFIAGVSIK
                     LFLGPEVLVISMGFMSLTLGTAIVSIIYNNERTL*"
     gene            165651..165839
                     /locus_tag="gwe2_scaffold_24_prodigal-single_195"
     CDS             165651..165839
                     /product="hypothetical protein"
                     /codon_start=1
                     /transl_table=11
                     /translation="MEEKETCYRCRYMRQYTHFYADYSSLYECLKPNNDHNTSLYYDK
                     RMEIKDPTISKGCFEMKK*"
     gene            165854..166159
                     /locus_tag="gwe2_scaffold_24_prodigal-single_196"
     CDS             165854..166159
                     /product="hypothetical protein"
                     /codon_start=1
                     /transl_table=11
                     /translation="MFGEFIRELRTSKNITKEDFAKAIGLKDVKGVDVIEENKLEIDS
                     FSHLLEPMANYFEVDLHVIYDQYYKCLISERFATLGMYYNRIVDKRVKDEVLDNLKL*"
     gene            166260..166592
                     /locus_tag="gwe2_scaffold_24_prodigal-single_197"
     CDS             166260..166592
                     /product="hypothetical protein"
                     /codon_start=1
                     /transl_table=11
                     /translation="MDYYDITRWNTFCGIPNYHQHELINAMVERLGFYPNLYYNDYGS
                     AGWGFVLTDDEGSVDTNNVFMLRLNKVGACINVHEDFPEAQIIPLIIYMKQLMFNEVK
                     QPLLIAAG*"
     gene            166601..167041
                     /locus_tag="gwe2_scaffold_24_prodigal-single_198"
     CDS             166601..167041
                     /product="Appr-1-p processing domain protein n=1 Tax
                     =Desulfotomaculum acetoxidans (strain ATCC 49208 / DSM 771
                     / VKM B-1644) RepID=C8W0M8_DESAS"
                     /codon_start=1
                     /transl_table=11
                     /translation="MLIDISGNLLTSDCNIMLHQVNSCGKFASGIAGQIREMFPQVYL
                     DYMTAYRNGRLTLGNIVITYLPKLTFVSMCAQATYGRTGKHTNEEAFRLCCNRVKLLI
                     DSTPGKKVGVPCGIGCGLGGASWSVIRNIIDEVFRENTIHIYKK*"
                     /db_xref="UniRef100_C8W0M8"
                     /db_xref="dae:Dtox_2476"
                     /db_xref="C8W0M8_DESAS"
     gene            167065..168489
                     /locus_tag="gwe2_scaffold_24_prodigal-single_199"
     CDS             167065..168489
                     /product="Nicotinic acid phosphoribosyltransferase n=1 Tax
                     =Paenibacillus alvei DSM 29 RepID=K5A2B6_PAEAL"
                     /codon_start=1
                     /transl_table=11
                     /translation="MSLETLGQNPLFHTDTYNLGHGSFKIDVGFEGSHMYNRAAGQIL
                     FGLSEIAKRCLNVILTHEHIDRAINRAKFMNLEFPEALFRRVVNELDGRIPLKVEMLP
                     EGIWCPKGTPFAQIQNTVKGFGELVTWWEGRLMKGWWPTALATEAFYMRQYLLQTCKE
                     HGFDWEKYKWRFHSFGYRGHNSEEAAYWAAIAWPLFLHGTDDFLAAEHAGSSAVIGSI
                     PALAHKVTQQFDVEMDCCIRAIDVAAAKGWGIVAMPIDTWDANKFISRNMYYLLHRAK
                     NAGVHVVLRPDSGLVVEQAIEIYKSVQEIGTGNCSTIIGESMSLRIARIRDIQLVEAG
                     VPLDFVFYGHGSGYYKHLERDTNGWAMKTAYSNGADRMKLSMDEIKQSIPGLVDITFD
                     HSKDNTNLIVIPRGSLHKYKGCELYQTVYEWNPSMHVPHIKTFDWNDTMALGRMQTGA
                     QESIILSDEIKGLINNFIARYGGM*"
                     /db_xref="UniRef100_K5A2B6"
                     /db_xref="A0A073K9C4_9BACI"
                     /db_xref="bmet:BMMGA3_08975"
                     /db_xref="K5A2B6_PAEAL"
     gene            168491..169045
                     /locus_tag="gwe2_scaffold_24_prodigal-single_200"
     CDS             168491..169045
                     /product="Cytidyltransferase-like domain-containing
                     protein n=1 Tax=Eubacterium plexicaudatum ASF492
                     RepID=N2A3P4_9FIRM"
                     /codon_start=1
                     /transl_table=11
                     /translation="MVSTGFCIGRFQHFHLLHESLVRPGLTLCDKFLVIVGSAGIIPN
                     ERNPFPINLRIELIQTIFSNEVRSGKLMIMPLADLTTEDDISEAWGNYLLTAAKCFLG
                     DTPGMFISGNDERRGEWFNQNTIPYTHQLIVPRPPGVHASATDLRKMLIDNNESEWRK
                     HTNPKIHHYYNILRKEVLRLRFAS*"
                     /db_xref="UniRef100_N2A3P4"
                     /db_xref="N2A3P4_9FIRM"
                     /db_xref="pbj:VN24_18935"
     gene            169069..169605
                     /locus_tag="gwe2_scaffold_24_prodigal-single_201"
     CDS             169069..169605
                     /product="hypothetical protein"
                     /codon_start=1
                     /transl_table=11
                     /translation="LSAKMLINNWKDTEINALKNALNLMPTHPVSVTFAKNVISGRTS
                     QSMVMAYRKHLVPSIIKGLKSAISEYGCPLPDSVISNLGIELGYSSIRMKKLADHYIK
                     KGMFKSLIKKYTDKAVVKTQLQVESDKKVTQSTPVSSKPVKATITTTIGTDPVSFRVG
                     DTLFTIKMTNDEVKVTVQ*"
     gene            169628..169780
                     /locus_tag="gwe2_scaffold_24_prodigal-single_202"
     CDS             169628..169780
                     /product="hypothetical protein"
                     /codon_start=1
                     /transl_table=11
                     /translation="MGPWLFIDFLIAILVIISCIIGLKRFFVKFGGWVSNLFSMPEDE
                     DNKKEE*"
     gene            169785..170681
                     /locus_tag="gwe2_scaffold_24_prodigal-single_203"
     CDS             169785..170681
                     /product="SPFH/Band 7/PHB domain protein n=1 Tax
                     =Turicibacter sp. HGF1 RepID=F0HFK7_9FIRM"
                     /codon_start=1
                     /transl_table=11
                     /translation="MQLSTHGKFVLGGTIGGILAFVILVIAIMCTISISPGQVGVLYD
                     RAKGGVQKDPLLQGFHVIMPIKQSVQEYPVSTQTLELTASKTEGSPEDESWLIPTKEN
                     LNVNIDSYLSYHIEPAMAPHVYNKFRGRDIQDIAQTYIRTNMKNIAQNCTGTYSVLGI
                     AGDQREEACNLITNNLKEFFGPDGIVVERFNFGEVRLPSSIQASVNDKINSAQQAQQA
                     ELILKKKEIEIKQAVAEAQGRAQAMTIDAKAQADANRIIAESLTPSLVQLKAIEKFND
                     KVNVMMVPPGMSVLSGMPGLFK*"
                     /db_xref="UniRef100_F0HFK7"
                     /db_xref="D4W4R7_9FIRM"
                     /db_xref="ccb:Clocel_3350"
                     /db_xref="F0HFK7_9FIRM"
     gene            170777..171028
                     /locus_tag="gwe2_scaffold_24_prodigal-single_204"
     CDS             170777..171028
                     /product="hypothetical protein"
                     /codon_start=1
                     /transl_table=11
                     /translation="VIVIIVGFCSVTKYACNVYIHDEAIIVIGLVGSEFPQFDFKLFD
                     INYRCDIFIPRNPDVKFKEYQTIPYVSAVPMKTLLMNYG*"
     gene            171910..172203
                     /locus_tag="gwe2_scaffold_24_prodigal-single_205"
     CDS             171910..172203
                     /product="hypothetical protein"
                     /codon_start=1
                     /transl_table=11
                     /translation="MKPITSQECLAALKEGITKFGTYDYYDKGVDSVMFIPPLLDRFK
                     QMSAKDVQKVLLEVLEYEHGKHFVGFILMCLEEMPDAYWDELTNDPSLNKLLL*"
     gene            172232..172453
                     /locus_tag="gwe2_scaffold_24_prodigal-single_206"
     CDS             172232..172453
                     /product="hypothetical protein"
                     /codon_start=1
                     /transl_table=11
                     /translation="MQWCLRCNTLREDHEKYCPTCVAKLEEGRRILLDSIRTATELIP
                     PDCLVIRILRQINIDIISLKTGRPWRYIL*"
     gene            172465..172836
                     /locus_tag="gwe2_scaffold_24_prodigal-single_207"
     CDS             172465..172836
                     /product="hypothetical protein"
                     /codon_start=1
                     /transl_table=11
                     /translation="MQVQIISLVGTDKVVREGLFTLISPHLEEATAEAEKVQLVDPYA
                     GTTKMPYHSRESVLKLNNIYVGEYRVDTGDPPYCSYYTTCLIHEFISQIIFTKEDKKH
                     YHTIEAGEVHEEKYIYVITPK*"
     gene            172851..173171
                     /locus_tag="gwe2_scaffold_24_prodigal-single_208"
     CDS             172851..173171
                     /product="hypothetical protein"
                     /codon_start=1
                     /transl_table=11
                     /translation="LLSNVSLSNFIFCVINEPEASNGFFIIINTQKCWSNDHIITDHY
                     TDEEWDVLRPVLSKYNLIDTMESIYESNMRFTPDKMTQLLLAEGLQQDSLFTQWCKTI
                     PSFY*"
     gene            173292..173468
                     /locus_tag="gwe2_scaffold_24_prodigal-single_209"
     CDS             173292..173468
                     /product="hypothetical protein"
                     /codon_start=1
                     /transl_table=11
                     /translation="MLRVTTDEKEFTGVSRVIVCDDGSHRNPRTNLLIEFTNSSDTVT
                     LTVNSISDIIIDTK*"
     gene            173500..174723
                     /locus_tag="gwe2_scaffold_24_prodigal-single_210"
     CDS             173500..174723
                     /product="RNA-splicing ligase RtcB {ECO:0000256|RuleBase
                     :RU371113}; EC=6.5.1.- {ECO:0000256|RuleBase:RU371113};; 
                     TaxID=1151292 species="Bacteria; Firmicutes; Clostridia;
                     Clostridiales; Peptostreptococcaceae; Peptoclostridium.;"
                     source="Peptoclostridium difficile CD160.;""
                     /codon_start=1
                     /transl_table=11
                     /translation="MIIKGKHNTAEVFTDNVDAQTISQIIELCNQEFTIGSSIKIMPD
                     CHKGAGCTIGTTMTIKNKIVPNLVGVDISCGMLVVELGNIDIDLKNFDDYITNNIPSG
                     YNINVLSKCDFKDQINKLLCIRGISKIAKDFNKALGSLGGGNHFIEINVDSQDNKYLV
                     IHSGSRNLGKQVAEYYQGSAYGYHSGFNDDYEAMKIALIKGYKAVGKEHKIQKALKVL
                     QQECKKACSIPKDLCYLEGTLMQEYLHDVAIIQQYASLNRMTMARRIVEECLGLRYRE
                     LDSFQTIHNYIDLEHMILRKGAVSAQLGEKLIIPINMRDGSIIAIGKGNPDWNFSAPH
                     GAGRLMSRSQAKKNIDMNDYVLTMKGIYTSSVTESTIDEAPMAYKPIEEIIENTGDTI
                     EIVNIIKPIYNFKSS*"
                     /db_xref="T3DDW8_PEPDI"
                     /db_xref="UniRef100_T3DDW8"
                     /db_xref="csr:Cspa_c41190"
                     /db_xref="T3DDW8_CLODI"
                     /db_xref="6.5.1.-"
     gene            174827..175285
                     /locus_tag="gwe2_scaffold_24_prodigal-single_211"
     CDS             174827..175285
                     /product="Strain NCTC 7096 contig_70, whole genome shotgun
                     sequence {ECO:0000313|EMBL:KIV56212.1};  TaxID=47500
                     species="Bacteria; Firmicutes; Bacilli; Bacillales;
                     Paenibacillaceae; Aneurinibacillus group;
                     Aneurinibacillus.;" source="Aneurinibacillus migulanus
                     (Bacillus migulanus).;""
                     /codon_start=1
                     /transl_table=11
                     /translation="MSIPQNNITAVPYVKGMEDGYFCYELNGKFIGYYKKNSPLPKVN
                     RVPVIETTNGCIEPKEGQWIVTSDKGKIVCDPQYLIAFEEKYICYSDDNIGSTSQGNN
                     LVELCKLEGLISCAIEMVVNEDLLGGRDSEASLCLNRVFDFINIMKRKGK*"
                     /db_xref="A0A0D1YAR2_ANEMI"
     gene            175630..175896
                     /locus_tag="gwe2_scaffold_24_prodigal-single_212"
     CDS             175630..175896
                     /product="hypothetical protein"
                     /codon_start=1
                     /transl_table=11
                     /translation="MLVLSLTDIRDKLPEWNRLLLYNRKQENIKKHRCGELSNGWNLE
                     FEIKVHKEDAVDAYYLIKYSDYFWGNLEPEVVTSKYRVIRVFGN*"
     gene            175993..176301
                     /locus_tag="gwe2_scaffold_24_prodigal-single_213"
     CDS             175993..176301
                     /product="hypothetical protein"
                     /codon_start=1
                     /transl_table=11
                     /translation="MNPLKAHLLKNTQSFLRDGWRNQLKRNGSFLCFRKIIDNIRIEV
                     TAPDENAIMIFLYDTTKSKCRIQGKRSLKGMQDISAILAEARSVLSFYLEHSSSKEVM
                     *"
     gene            176301..176567
                     /locus_tag="gwe2_scaffold_24_prodigal-single_214"
     CDS             176301..176567
                     /product="hypothetical protein"
                     /codon_start=1
                     /transl_table=11
                     /translation="VPLTDIFICVLFSVTATVLAIWSIFYLDKVARKEYVKLTEPGYL
                     TVRMAHYDGVRPLYNLTPEEVSQLDQILSQRGVKIITLCDKSMG*"
     gene            176596..176766
                     /locus_tag="gwe2_scaffold_24_prodigal-single_215"
     CDS             176596..176766
                     /product="hypothetical protein"
                     /codon_start=1
                     /transl_table=11
                     /translation="MNSFGVGVIGGLTYRVYKDLIAQNIDIAVDMAIALFNKETDDDR
                     TRSNCMISAWCS*"
     gene            176919..177158
                     /locus_tag="gwe2_scaffold_24_prodigal-single_216"
     CDS             176919..177158
                     /product="hypothetical protein"
                     /codon_start=1
                     /transl_table=11
                     /translation="MEPLKIDTTIVVTYDPDHFAIQRISERIKEKIKSMSGTIRVRTP
                     FCPVCGNELIERTNQTTRIYECPSRVCNYKYREDL*"
     gene            177158..177247
                     /locus_tag="gwe2_scaffold_24_prodigal-single_217"
     CDS             177158..177247
                     /product="hypothetical protein"
                     /codon_start=1
                     /transl_table=11
                     /translation="MKDLQVSNCIEPPIELDGKELCPDCWCKY*"
     gene            177280..177531
                     /locus_tag="gwe2_scaffold_24_prodigal-single_218"
     CDS             177280..177531
                     /product="hypothetical protein"
                     /codon_start=1
                     /transl_table=11
                     /translation="VQIIDERSESKKIPNVGDVIELSNGTKLLVVKDSRCAENEYRVV
                     NLLESRIYAESFVSLEDCVNTANIRAIIPGEKLRLTIRV*"
     gene            177536..177697
                     /locus_tag="gwe2_scaffold_24_prodigal-single_219"
     CDS             177536..177697
                     /product="hypothetical protein"
                     /codon_start=1
                     /transl_table=11
                     /translation="VIDIDLGILAIFALFICFLVIVVSCSSSKGGRKSSGGGSSLDFF
                     DSDGGDGGD*"
     gene            177953..178099
                     /locus_tag="gwe2_scaffold_24_prodigal-single_220"
     CDS             177953..178099
                     /product="hypothetical protein"
                     /codon_start=1
                     /transl_table=11
                     /translation="MPIGWSNYDPNDYDRPIRKRSKEGNFDVKIFTVLFFIIIALGLI
                     YKNF*"
     gene            178530..178718
                     /locus_tag="gwe2_scaffold_24_prodigal-single_221"
     CDS             178530..178718
                     /product="hypothetical protein"
                     /codon_start=1
                     /transl_table=11
                     /translation="LDTLPLEDSVIIDNIPHRKWKCGICETHYYVNQETFNILEKIGS
                     CAECQKEMTYEQAMGEDL*"
     gene            178904..179023
                     /locus_tag="gwe2_scaffold_24_prodigal-single_222"
     CDS             178904..179023
                     /product="hypothetical protein"
                     /codon_start=1
                     /transl_table=11
                     /translation="MFTRKELEMLVSWDTGGMMLIGFIMMISGLCCVATLCSR*"
     gene            179034..179366
                     /locus_tag="gwe2_scaffold_24_prodigal-single_223"
     CDS             179034..179366
                     /product="hypothetical protein"
                     /codon_start=1
                     /transl_table=11
                     /translation="MRLLICLLLFILLTGCNQKLEGDVSKYVEHKEQLNGVIVYERDY
                     RYKIILEGILVGNDGKVKLLNKCTSCANVNNGDIVDIVYYPKSKNVIEIKVVGHTDER
                     LTWGYKIE*"
     gene            179374..179646
                     /locus_tag="gwe2_scaffold_24_prodigal-single_224"
     CDS             179374..179646
                     /product="hypothetical protein"
                     /codon_start=1
                     /transl_table=11
                     /translation="MEPILRDNPIPSDKLAKVLHPSAQFSCKHIVYNHCNDDISYITL
                     LAKDVSEVDVYVMCMKDMYNRLCDGRCKYYESTLINRLLRLIGGGE*"
     gene            179648..180208
                     /locus_tag="gwe2_scaffold_24_prodigal-single_225"
     CDS             179648..180208
                     /product="Nicotinamide mononucleotide transporter PnuC id
                     =4755794 bin=GWC2_Bacteroidetes_46_850 species=unknown
                     genus=Bacteroides taxon_order=Bacteroidales
                     taxon_class=Bacteroidia phylum=Bacteroidetes
                     tax=GWC2_Bacteroidetes_46_850 organism_group=Bacteroidetes"
                     /codon_start=1
                     /transl_table=11
                     /translation="MAIIMIIIGLILNFTSMFMAIDEDKRCWPVAIVSMIATAVGSYY
                     LKDYPDLYMQVPLLIISIYGWWRWSHLMLDGSILQISHETDKETGIHTIAGIVLFTIA
                     YILLLLYTNMPYVTGYALAIAYGILSQYVMAEKKVECWIYLGIASIVVVILSLIRDEI
                     PMAIISVIVAGISVKGFYTWKRRRGL*"
                     /db_xref="gwc2_scaffold_6_141"
                     /db_xref="cpi:Cpin_5744"
                     /db_xref="86215062"
     gene            180229..180570
                     /locus_tag="gwe2_scaffold_24_prodigal-single_226"
     CDS             180229..180570
                     /product="GL27330 n=2 Tax=pseudoobscura subgroup RepID
                     =B4GZ97_DROPE"
                     /codon_start=1
                     /transl_table=11
                     /translation="MIAVALLLVIILAVSCSSHPRPVPVTHNVIPNPVVQSPAVVHQS
                     PVVVHTPVYVPTPVYHAPAPVINKTIIVNKQPVNTAPSTTVTKPAPVTISKPAVIKPT
                     MKSGTGTVTRK*"
                     /db_xref="UniRef100_B4GZ97"
                     /db_xref="B5DVR0_DROPS"
                     /db_xref="B4GZ97_DROPE"
     gene            180575..180781
                     /locus_tag="gwe2_scaffold_24_prodigal-single_227"
     CDS             180575..180781
                     /product="hypothetical protein"
                     /codon_start=1
                     /transl_table=11
                     /translation="MYRKGFMIVCGNCGAKVDLTQEDIEERKKKSDDLGEAFNNYPVK
                     NGCDYTYVECPSDCGNQIIIPILT*"
     gene            180809..181615
                     /locus_tag="gwe2_scaffold_24_prodigal-single_228"
     CDS             180809..181615
                     /product="hypothetical protein"
                     /codon_start=1
                     /transl_table=11
                     /translation="MKGEFIGTDVFDAGEQVEETQPMNCLTTYNPDSAMGAHMSVLFN
                     GVDFTGLNAAIENMASSSRDLLPEEKTMAVSIIDDWQRGVVNRLNDHDKSLKEFLNYF
                     TGNTTIAPSNGYNNYYKAYGVTEEAVEEIAGATGKMHEFGAFKQAVSAIEEFRKTAPT
                     RPEEDDDVPYSEYAVALKQYEVELVKYNLQIKKLDRNIKKAEVDMKAAIIVHPDFAAM
                     VKKIKKYSRNVTKYAADCRNLTTVAKMNVTIGSKEARESLRTLLDFVVSL*"
     gene            181617..182453
                     /locus_tag="gwe2_scaffold_24_prodigal-single_229"
     CDS             181617..182453
                     /product="hypothetical protein"
                     /codon_start=1
                     /transl_table=11
                     /translation="MYSAYDINPVEELFKSIKLLQSYDECAVEVDLLVKKLVGYITTE
                     KNGIRVYGKDIKYYPNGLCTRIRGTGSNINRADILLPEWEPQTETPEPVKEKSNDMKR
                     MLTKLTEFNLLWGLQIKEHLGLKYIVTKDRKIEVAKLVAKYEEFDKVIQETGNPIPEI
                     VMKNFIKRIDTITHRFIYFLRNNANMYGYNSNSDFCYLKKEYRDLISVLVQTETDTYY
                     LHSKLADIFKGIKRNPPITFDKIEITVHDTQRNLIINRYNTLKSIEDENLKKVMTRLG
                     II*"
     gene            182534..182785
                     /locus_tag="gwe2_scaffold_24_prodigal-single_230"
     CDS             182534..182785
                     /product="hypothetical protein"
                     /codon_start=1
                     /transl_table=11
                     /translation="MKCNNCHTRISEKYNYCPKCGVELQQKVEAPTEKDHVSIHVGSD
                     ILAAHKVLSPEEIMEKLVRIYPEHKYSSLVRVGNRYKVR*"
     gene            182863..183408
                     /locus_tag="gwe2_scaffold_24_prodigal-single_231"
     CDS             182863..183408
                     /product="UPI00034AD618 related cluster n=1 Tax=unknown
                     RepID=UPI00034AD618"
                     /codon_start=1
                     /transl_table=11
                     /translation="MLSAAIIGSREPSYAQRKVAELYTSTLIQLGFKIRTGGAVGIDE
                     IAMRVTSQMGGELEVVLPWASYNSDLITKYKPQSMLVFDPKIHQLWEQTVHEFHPNPK
                     ALAPAAIKLHARNFPIVGLSDITVALPGATGGGTMQGIRIARGYKLPLITFQHVLPLS
                     AIELNVPSFVTMVRYVMGNAA*"
                     /db_xref="UniRef100_UPI00034AD618"
     gene            183477..184007
                     /locus_tag="gwe2_scaffold_24_prodigal-single_232"
     CDS             183477..184007
                     /product="hypothetical protein"
                     /codon_start=1
                     /transl_table=11
                     /translation="MVLSVAERLAQLRESAKIGTGSPAPTLRSIPNPTGIRPSFDGSS
                     SADMWYLSDDPSRGLDKVTSQRENPLLGINSIQFVEGKSENQTAYNILGRVTLRTAVA
                     DIFNITVFYRPLDDGRFSLSLKDPSYKVQREGKEKPDYVSDIKINDAVKAQILRHLHY
                     GIKTNREWAEARGIEY*"
     gene            184061..184396
                     /locus_tag="gwe2_scaffold_24_prodigal-single_233"
     CDS             184061..184396
                     /product="hypothetical protein"
                     /codon_start=1
                     /transl_table=11
                     /translation="VFKLVVLNKEYEDNTLYSLINGRPIKCVKGAVNLGFKPGKLNPA
                     GFMVVLGECLNNAGTKSLELGIQKCNSCLQEQETVLVVIKRGLVYWADVYCKDCADLT
                     LQFTEGNGG*"
     gene            184398..184721
                     /locus_tag="gwe2_scaffold_24_prodigal-single_234"
     CDS             184398..184721
                     /product="hypothetical protein"
                     /codon_start=1
                     /transl_table=11
                     /translation="MADQFLFNKFYTLINGFASEVATTYVKNQGYALGDRIMSGGVLV
                     DGECLNNIGKKSAFISAGACDKCSTYHNERVLLITKLKNNRYHANRYCRTCIECELGK
                     KVAAG*"
     gene            184746..185324
                     /locus_tag="gwe2_scaffold_24_prodigal-single_235"
     CDS             184746..185324
                     /product="hypothetical protein"
                     /codon_start=1
                     /transl_table=11
                     /translation="LRFCLLTKGYIKAVHLYNRNKLPMQRVCKCCGNKWALISSHWVQ
                     VQKLLKNKNKDTMANYNYICKECDPKDEAYAAKQTMSCRQCRENRTARPSYYSNVSME
                     VSLVTGGNRCTSPGTDETLNILKTTSDSCCEADCPVFLELIEARNTGIMKRGVLLDPC
                     ENCTRYWNKYHEEGPCTGKFVDQGECITYYIK*"
     gene            185337..185591
                     /locus_tag="gwe2_scaffold_24_prodigal-single_236"
     CDS             185337..185591
                     /product="hypothetical protein"
                     /codon_start=1
                     /transl_table=11
                     /translation="LAKRELVIESFAVEVEDAKVTIGNIKISSDMDIEEMKVAMAGSK
                     DAMEAMIGHIKVLVDAKTNSGIEELMSQLADMGMSNEDEK*"
     gene            185591..186049
                     /locus_tag="gwe2_scaffold_24_prodigal-single_237"
     CDS             185591..186049
                     /product="hypothetical protein"
                     /codon_start=1
                     /transl_table=11
                     /translation="MVFIIEYRDGNEIAVFFEGVTDVKVLFNNTMEELPIMGKRVTCF
                     HQGRVALLEECIDVEVEMKYYSISTSKTVVMHSALYQDIYNEHCSNCIYLHRICTYSP
                     INDNINECTNFIKSSFVRSLVRRLFGGGESTVRHYYYVSNPRNDLASILI*"
     gene            186303..186569
                     /locus_tag="gwe2_scaffold_24_prodigal-single_238"
     CDS             186303..186569
                     /product="hypothetical protein"
                     /codon_start=1
                     /transl_table=11
                     /translation="MLHIMLACMVQRMKLFKKEELVVCTYANNVPRLTIVARKGVYII
                     EDTKFCRARCEHNYKEKCTGQILKIKTIWLCAYGFKRLIGGENL*"
     gene            186556..186852
                     /locus_tag="gwe2_scaffold_24_prodigal-single_239"
     CDS             186556..186852
                     /product="hypothetical protein"
                     /codon_start=1
                     /transl_table=11
                     /translation="VKTFETDQVVIFDVDNEQFSEFIGMPVIITGIHKCLTINCLTAI
                     EQNCPKIALSIYGPSKSNIYNGSLCGWTFRPPTDEELLLLKTIDHSKLERFPYE*"
     gene            186845..187087
                     /locus_tag="gwe2_scaffold_24_prodigal-single_240"
     CDS             186845..187087
                     /product="hypothetical protein"
                     /codon_start=1
                     /transl_table=11
                     /translation="MNKFQVDEIVVLSIDLKDINNDEIVAKKNSYAVVLAISNCNYDC
                     KRTCPHQELILYSIESEQRIKYSRCGWVANKILGDD*"
     gene            187089..187499
                     /locus_tag="gwe2_scaffold_24_prodigal-single_241"
     CDS             187089..187499
                     /product="hypothetical protein"
                     /codon_start=1
                     /transl_table=11
                     /translation="LSKIAVIQQGHFTVAILQGVKDGEAITSVGFSKYNADDANGFVR
                     DRITGKYKRNEKGKRIPMNRPFNPQLGKTIAVNRALDNLKNGKLDFTVEELAIELPAE
                     LPVEEAPISFIVSDSKQQDVIELCDTKLVEELAV*"
     gene            187499..187702
                     /locus_tag="gwe2_scaffold_24_prodigal-single_242"
     CDS             187499..187702
                     /product="hypothetical protein"
                     /codon_start=1
                     /transl_table=11
                     /translation="MYVIGDIVVAVVTRDRRLLTKDKIYTVRDTSVCRTRNTHPLCCR
                     CKGCYIKITGVPEDFCGGRFVKI*"
     gene            187717..188112
                     /locus_tag="gwe2_scaffold_24_prodigal-single_243"
     CDS             187717..188112
                     /product="hypothetical protein"
                     /codon_start=1
                     /transl_table=11
                     /translation="VKELTVKLPEVKRNPFWYLEHKDDLAVVTSESSNTALGINDIVI
                     HPPNSRQKEIGILCKVVISTLTGTLSNISIEQANVGHKALRIKLPSKNIAAPGERAKF
                     VNDFIINTKCKAQILSYVSTFLEEVTPQE*"
     gene            188124..188288
                     /locus_tag="gwe2_scaffold_24_prodigal-single_244"
     CDS             188124..188288
                     /product="hypothetical protein"
                     /codon_start=1
                     /transl_table=11
                     /translation="LYLKLFHVSCVLLFIIAAAFNFTMNKFGPAFMSFAVGFYYFNRV
                     MSSAKVVKDE*"
     gene            188281..188706
                     /locus_tag="gwe2_scaffold_24_prodigal-single_245"
     CDS             188281..188706
                     /product="hypothetical protein"
                     /codon_start=1
                     /transl_table=11
                     /translation="MNNVVFVRLPHGSLTELYLKLDLAKELGGSVKFMFYRATCRMAI
                     IVDNNECNEFVSVITGLEDDEDSLRFIEFIRKHTLSISKDQIIGLLHPNEWCARKGES
                     VERDLIILNEISTEFSIPIIPLSDTRRELLEVYHNGIHT*"
     gene            188690..189436
                     /locus_tag="gwe2_scaffold_24_prodigal-single_246"
     CDS             188690..189436
                     /product="hypothetical protein"
                     /codon_start=1
                     /transl_table=11
                     /translation="MVSIRDVSFTIPNELRIVINLLNLYSLPNGDPYSIVGGYIRDLI
                     LDGNPRDIDICYYERSLLDSYIIRNNQIRYEQVRNKTIQYLLFHGIEIPIDWVPCNTL
                     LPYPPRFDFTINEVALFPDGRLIACPQTWLDLETRILRLREEKNPTTNIVLRACRFIV
                     TCNLKPCNSTVKAIKEAMVNKKLNQITLTNQLQNAENTGILYEVFELMRFFNIPINGF
                     KSGISLLEYLLDKERNSHLDIGDEEYNEIY*"
     gene            189448..190032
                     /locus_tag="gwe2_scaffold_24_prodigal-single_247"
     CDS             189448..190032
                     /product="hypothetical protein"
                     /codon_start=1
                     /transl_table=11
                     /translation="MKVKFIYKSKKFKHPEIAEAIKEVFAHVASTKWARYFPKKVKVL
                     FFKNAFSHDNRSPGMMRVDCFGPKFFFAVDVLHAMHTLEPYIDVAINNGNVVYDHVHA
                     AKLTAAHEIGHWLVLCSLAKYPQFGGHPMATHILMSDTYFRHSAESHINKRDIMNTQL
                     SYRNVFAERCSDRFARFIVARMGGAGIENTKQDT*"
     gene            190007..190351
                     /locus_tag="gwe2_scaffold_24_prodigal-single_248"
     CDS             190007..190351
                     /product="hypothetical protein"
                     /codon_start=1
                     /transl_table=11
                     /translation="LRTPNRTPNTPKEAKHFLNFTKKNFYFGLGTGAFNLFMLLVWVH
                     LTYKAMIEENIVLTIISIGFLALTIFFFIINCRQISEKFIMIDVASAVLKAVEYRTAE
                     KFKKLEKRFKND*"
     gene            190344..191033
                     /locus_tag="gwe2_scaffold_24_prodigal-single_249"
     CDS             190344..191033
                     /product="hypothetical protein"
                     /codon_start=1
                     /transl_table=11
                     /translation="MINGSEYEVVVKLKLENFETENEVREAIDSIIKPGLTTYKASYG
                     DMMGKNASITNVNMTLSVPPFEALNQMIAAKLLSHKMTQNDRAEGAYKTRGRIAGAFY
                     LVESVLTPVLHQVHANNYFEFYHKSGTSQYLIRDVLGNVVHDFTEIPDKVMELSQFFM
                     TLVNYYKLNKDQLSVIETGRADITEIDPDIMDYTTDAVMESKSKVILQAIPTAVSPTN
                     PFVGMLTPVKE*"
     gene            191044..192264
                     /locus_tag="gwe2_scaffold_24_prodigal-single_250"
     CDS             191044..192264
                     /product="ATPase associated with various cellular
                     activities AAA_5 n=1 Tax=Syntrophothermus lipocalidus
                     (strain DSM 12680 / TGB-C1) RepID=D7CNK8_SYNLT"
                     /codon_start=1
                     /transl_table=11
                     /translation="MQPKEIKKAYRRSMNQALEAGVDLPEWIDMSTAKLKEKLNEEIA
                     TGSIDPMEAMNLIIRHDQLMKEVLGYGKEHGLKPLSKKQRCIKAIDDIMLDTKYGFRD
                     IVFGLRKRFGSKGELQKMINELNPDTLKDTMETRCKYVCSADIAMNIYVALALGKPLL
                     VEGPPGCGKTELAKVLSTIFNTKLIRLQCYDGIDATHALYEWNYQKQILDIQRGKGDG
                     NIFGEDYLLERPLLQALREEPTPVLLIDEVDKVDQEFEAHLLEILSDFQVSIPEYGTV
                     IAKKIPPVILTSNGVRDLGDALRRRCVYLWVGFPTIDKEATILMKKTDTLRPNTALQI
                     ARIMSVIRNEVNLLKQPSVSESLDLAAALTNMGIRKIESPLLDQLTTLFLKNREDLDK
                     MQERGGAKWLLERA*"
                     /db_xref="UniRef100_D7CNK8"
                     /db_xref="A0A0F2JDJ8_9FIRM"
                     /db_xref="slp:Slip_1530"
                     /db_xref="D7CNK8_SYNLT"
     gene            192243..193121
                     /locus_tag="gwe2_scaffold_24_prodigal-single_251"
     CDS             192243..193121
                     /product="VWA containing CoxE family protein n=1 Tax
                     =Syntrophothermus lipocalidus (strain DSM 12680 / TGB-C1)
                     RepID=D7CNK9_SYNLT"
                     /codon_start=1
                     /transl_table=11
                     /translation="MAVGAGVRDAHLDFWNWMTNTNQQQQSQVQSKPGDEDGPEGPPG
                     QPGQPGAGKSDGNLTRPNIHEDEVLKARRNMRKIARQIITAMSRHRKESKKMAMINFR
                     KTINNAKSTGGIPIQISWKVKKIHKPRLLVLLDTSGSMDRHAKTLTLICQAVGQEISK
                     FELFIFSNKLEYVTKDIRTDWRETLTNLERRQQWGGGTDLPKALKKLLKDYHNKLSPQ
                     TVVFIMSDLDTRGSEEAPGLVEEVRRKSKSLYIFNPDEYEYKHYENAYEGKATKMFLT
                     PTLEDMANAVKQACLK*"
                     /db_xref="UniRef100_D7CNK9"
                     /db_xref="A0A0F2SFW5_9FIRM"
                     /db_xref="slp:Slip_1531"
                     /db_xref="D7CNK9_SYNLT"
     gene            193205..193585
                     /locus_tag="gwe2_scaffold_24_prodigal-single_252"
     CDS             193205..193585
                     /product="hypothetical protein"
                     /codon_start=1
                     /transl_table=11
                     /translation="VRTVQYAGNNLVIEDDTMSLAQIKESMAEIFPELQNATPTQEGE
                     IIKFEVKAGTKGTRTVQYAGNNLVIEDDTMTLAQIKESMAEIFPELQNATPTQEGEIV
                     KFEVKAGTKGLFSRFLQAIAKLRG*"
     gene            193647..193904
                     /locus_tag="gwe2_scaffold_24_prodigal-single_253"
     CDS             193647..193904
                     /product="hypothetical protein"
                     /codon_start=1
                     /transl_table=11
                     /translation="MSTENLAKNLLHLPNYDYLPIEVRIVVDKVINATNANDLMKVPL
                     DDILKAHKEVVNRQPVVINQISELVEKIKRIPAIVASSDYI*"
     gene            193968..195152
                     /locus_tag="gwe2_scaffold_24_prodigal-single_254"
     CDS             193968..195152
                     /product="hypothetical protein"
                     /codon_start=1
                     /transl_table=11
                     /translation="VKIGRQKGIEKFAENIEIPIDIAEFSTLIKKLSKELIISLIPGC
                     YVRQNDNDFSIRFEGEIFDMIKMLEDSIHIYKFPSPRIAHVLLELNIAISGFHDTRIR
                     NGKRYIYIPLDLDSMYLRHQRVLSNSLAGVMNMGVVLDKLKQCHDELSGDIQAFIQKK
                     KDKLAELQKMQREIAERKKTQIVEAVRIQPIPTPEPKTLINSLIDQLSTKTMTMQERL
                     NQVLAKNTGKTATADTRLSTIRKWVQIGDTVRIIVKTGPNLRNRDYYIYPPEVELDIP
                     AGYRQHLGVDRIEIILTEPDPRHDTVVKTNSKLHCNFNEEHWMPLKNLYENEVKNNEP
                     GFYYKKNGSFVVVDEKKREFPFKNYESAVELINMTGLGFDITKVMVYENPSVIADVGE
                     ES*"
     gene            195152..195871
                     /locus_tag="gwe2_scaffold_24_prodigal-single_255"
     CDS             195152..195871
                     /product="hypothetical protein"
                     /codon_start=1
                     /transl_table=11
                     /translation="MKPRAVLEIHADSVRLIEHDENGISKTRQISPDGLAQAVANDFR
                     HDTGIMPSPHGVVRMIKKNASTLIVYQIPETRRRISYQDEGSVGVYKNVLVPSCVFIF
                     ILNQHQNGEYMLRLSHVYAAKGPILITTDTLCRFPFTNVQDDANICWGGHSTAKQWRN
                     LAGISGFVEQFFSSNFNAHLENSNFYPLAVQTPNGRTVRVDRVHSLIKHLDGVATFPY
                     EILKPLRSVASIIQNLEGELR*"
     gene            195871..197298
                     /locus_tag="gwe2_scaffold_24_prodigal-single_256"
     CDS             195871..197298
                     /product="Uncharacterized protein n=3 Tax=Bacillus
                     thuringiensis RepID=C3IUY8_BACTU"
                     /codon_start=1
                     /transl_table=11
                     /translation="MSLKDELEAQVREKEAQKAASKAALIRQAADYLIDVPAEGLTKA
                     VNYIMTADGTKMVRHTGMGDFVMIPETVPGLQKLKLGLNLSIPKIPFHMICQILNFFI
                     AVHEKDKTEASALIFWDQDTKEHFIYIPEQKNSGGLSEFHEDPEVNRLRLDKVPVMEI
                     HSHHTMGAFWSGTDNANENAAQCYMVFGTITTSPTYLTRYACAGQQVNIPIWEIVEKP
                     EIAMNVANQKYLLQVPEVMGIFPKVSFPEEWMTKLKKPTVVGWQGGRDYLTYGNNGKV
                     TTFGAGATTEAIPQKKWYFHGAGTDAETNSEKKTDGADVHRLQTNVLSGPEHRADVPN
                     QSRVKNIIDFVVKNFDDISLSQLILTAMFSGRDVVSPVEKGIKYINENPNMFKPQQDL
                     ENCYTCELASLCEVCSGKCCECDRIKECQPILDFAAKKNLEAAKTVESCDGPDCPHYT
                     FCMSCTLQYRCCDCTIEDCKNVHLK*"
                     /db_xref="UniRef100_C3IUY8"
                     /db_xref="btn:BTF1_31047"
                     /db_xref="A0A0B5QWH5_BACTU"
                     /db_xref="C3IUY8_BACTU"
     gene            197312..198172
                     /locus_tag="gwe2_scaffold_24_prodigal-single_257"
     CDS             197312..198172
                     /product="Uncharacterized protein n=3 Tax=Bacillus
                     thuringiensis RepID=C3IUY9_BACTU"
                     /codon_start=1
                     /transl_table=11
                     /translation="MSILEKTYALDFDAVTNNAPHHYIIIGNGGTGGFLVPNLVRQIS
                     IKNYTRKEGQKHMITLADPDKVEEKNLTRQNFIMPDLNKSKAMVLAARYSNAFGTPIN
                     AHDAYVETKAALKMLMDLHKNCYPIIIGAVDNNKTRQLIADLFYSGERNMVYLDSGNE
                     LYNGQVVLGVNHKGTLQEGNNKPHSFYMPCVTDVFHDVMNDTNTKFTTELSCAERAIS
                     HPQSMATNSTAAMLIFNFCNVLLNNKEMGGLRVNAVTFNVKNNGFDPKRNTKDQLNLR
                     YIKKQAAAAG*"
                     /db_xref="UniRef100_C3IUY9"
                     /db_xref="btn:BTF1_31052"
                     /db_xref="C3IUY9_BACTU"
     gene            198228..198608
                     /locus_tag="gwe2_scaffold_24_prodigal-single_258"
     CDS             198228..198608
                     /product="hypothetical protein"
                     /codon_start=1
                     /transl_table=11
                     /translation="LIRVMPNGNVLELRISGLSGRIFYDIIETVKAIPGRKYRDGIWL
                     VPVNQAGLLLEVFGDELTWEVPYEEIVKEPSKPETPPIKIIDVNLKLALYPFQLVGAS
                     FLVHIKKGLLGDEMGLGSVGAVLR*"
     gene            198605..198694
                     /locus_tag="gwe2_scaffold_24_prodigal-single_259"
     CDS             198605..198694
                     /product="hypothetical protein"
                     /codon_start=1
                     /transl_table=11
                     /translation="MKVLGVLEAELSWEAENANQNRRRKWKLT*"
     gene            199212..200531
                     /locus_tag="gwe2_scaffold_24_prodigal-single_260"
     CDS             199212..200531
                     /product="Superfamily II DNA/RNA helicase, SNF2 n=3 Tax
                     =Bacillus thuringiensis RepID=C3IV46_BACTU"
                     /codon_start=1
                     /transl_table=11
                     /translation="LVICPASLKYQWEDEIGKFTNYSVTVIDGDLGDRVKIYKENDSI
                     FTVINYELVRQDMDLDRLRALDADVIILDEAHKIKNKDAITTKQIMQLDAKYKWLLTG
                     TPMQNRPDELYSLFSFMNPEILGSWTSFRNRYIVMGTKFGRRGIILGYKNLNELRGRI
                     SLYILRRLVDEVAPELPSVLINNFTIPMTKEQAALHEDIRLVIRDIMEEMKSWDKDEP
                     HPKEGQLLGMFTMLTEVSDSPQLLSMSTSRMASKFAIKSTKSPKLDELYELMQLKLED
                     NPDLKAVIFTQFERMQRLIVERLSKLGGCRVLNGKMKPYERQAAIDRFRFDKDVKFFV
                     STDAGNAGINLQIASVLVNYDLPWNPATLKQRIGRIRRIGSEFKTVNVVNLISQDSID
                     ERILQVLYSKTELSDQIVEKTDQEKAIISSLTGNIIDKLTKQKRKRK*"
                     /db_xref="UniRef100_C3IV46"
                     /db_xref="btn:BTF1_31372"
                     /db_xref="C3IV46_BACTU"
     gene            200564..200809
                     /locus_tag="gwe2_scaffold_24_prodigal-single_261"
     CDS             200564..200809
                     /product="hypothetical protein"
                     /codon_start=1
                     /transl_table=11
                     /translation="MECNNCKRPITINNIDYKFCPYCGNEIRNVVYVKICFNLHEYIL
                     AIPDNWDVNNIYDELIMFYPGLKRSSITKVSYGYEVR*"
     gene            200815..201318
                     /locus_tag="gwe2_scaffold_24_prodigal-single_262"
     CDS             200815..201318
                     /product="hypothetical protein"
                     /codon_start=1
                     /transl_table=11
                     /translation="LRTAAKISLERLKDIIKNLVDDYDLIDMGDMIYELRTHGVIFNV
                     QFDEEPATAGFNPDDFTNSNGVLIGYKTLDNELSFLGFISNGEYAPVFSIIYYDGVSL
                     KGYTPRFGNIINPESDAELNDYSNDDEKYIRMYGVESVEDITLDYLDWELIRSDIIHN
                     IKVSNHG*"
     gene            201485..201949
                     /locus_tag="gwe2_scaffold_24_prodigal-single_263"
     CDS             201485..201949
                     /product="hypothetical protein"
                     /codon_start=1
                     /transl_table=11
                     /translation="MYFSTGSVVTVIRVEGYNYVIPHATEADLRTIVKKLTASGFSNS
                     VHKTEVTVKFDITDKLAQFDAVPKLPAQGVLALSDNFVARESKELLEIIGAVIRLEAP
                     VLVKELSLVSFDDGIVAVENPGSNEVVSKATGYIEGETFVCEFGVLPFKGGK*"
     gene            201949..202551
                     /locus_tag="gwe2_scaffold_24_prodigal-single_264"
     CDS             201949..202551
                     /product="hypothetical protein"
                     /codon_start=1
                     /transl_table=11
                     /translation="MATELHATAVKPITKLAVAKKNYDVINFDDISYILPAIDQSNSH
                     LMAPLVAFCKKEDIEMTMLIQGVSISPFIPPSNAKVTEHPKFKIDSFVRVNNKQIIAR
                     MSSELLAILGTEAVEMMATNIETQSSGESKTKIIKDANGKLIAVQEDPNIEMAIVWDN
                     TEFIATKDAKGYTEEQYGGSAKGRLVNGMFECRYGLLKVK*"
     gene            202562..203218
                     /locus_tag="gwe2_scaffold_24_prodigal-single_265"
     CDS             202562..203218
                     /product="hypothetical protein"
                     /codon_start=1
                     /transl_table=11
                     /translation="MPENFEDAIENLFKPKPVHENELKAESIKEVVGIDKLFVNTEKK
                     PDAPSESYIRWMGCDGNCNDKCKCDRTLSTIREKLSPIRRIIVDSMDGVLSINLIQLN
                     HMHVPQELIDNIIGSYGKLYCNNILYLLDLTVGIYIPKENYPQELLDIMAKAEPDNQL
                     SQQIKIIMSELYARFIECIRKELGPLPSMVLDAPMKASFHTANLFLEPLISFCKSEKG
                     *"
     gene            203219..203920
                     /locus_tag="gwe2_scaffold_24_prodigal-single_266"
     CDS             203219..203920
                     /product="Ribonuclease HI n=3 Tax=Bacillus thuringiensis
                     RepID=J4A7L3_BACTU"
                     /codon_start=1
                     /transl_table=11
                     /translation="MYTISREMAYDLIRMYVERLHVGEVKHGMPGKKLEKWTVAKDGL
                     TSLLVQIKLNGDDPDKILNDIKEELGIRFSHKELIIRIDGAARGNDNPDIDNKSALAF
                     IIYGDGNEITRYAEYIGSHIIIPKSGIDDASVARATSNVAEYMSLISSLEYLIEKEIT
                     APNIIFLSDSNVVVQQINGTNATRAPHLVKLRNRARLLSKRLPNFTIRHVPREENAEV
                     DLLVNKILDEQETNA*"
                     /db_xref="UniRef100_J4A7L3"
                     /db_xref="A0A0B5QZP1_BACTU"
                     /db_xref="acp:A2cp1_0760"
                     /db_xref="J4A7L3_BACTU"
     gene            204019..204513
                     /locus_tag="gwe2_scaffold_24_prodigal-single_267"
     CDS             204019..204513
                     /product="Uncharacterized protein n=1 Tax=Vagococcus
                     lutrae LBD1 RepID=V6Q9N6_9ENTE"
                     /codon_start=1
                     /transl_table=11
                     /translation="MNSNGKLILLILLLLVSFIISLVILINDTTRIKEELSITKQKLE
                     EVNRRLRDTQSQLQKARESRTLKAQPSRGNSSFIATAYTWTGQKTKTGTWPKVNRTVA
                     VDPKVIPLGSKLKIVSDYPGISGTYIAEDTGGLIRGSRIDIFVEESIANDFGRRPVKL
                     KVAN*"
                     /db_xref="UniRef100_V6Q9N6"
                     /db_xref="V6Q9N6_9ENTE"
     gene            204533..204943
                     /locus_tag="gwe2_scaffold_24_prodigal-single_268"
     CDS             204533..204943
                     /product="hypothetical protein"
                     /codon_start=1
                     /transl_table=11
                     /translation="MVDSKIIEQLKPWVTAFSAAVPLKFKHGDEVCVGGEIVEIQNWQ
                     SFFGGNTFGEGKDETRCVVNIILDDAVGQTELMFIDQIYDIYNEKHKFEKGMVVIAKG
                     RVYVSKNKKEKIGNYSNTIACGEIYPLVNCTATE*"
     gene            204967..208056
                     /locus_tag="gwe2_scaffold_24_prodigal-single_269"
     CDS             204967..208056
                     /product="DNA polymerase III subunit alpha (EC:2.7.7.7)"
                     /codon_start=1
                     /transl_table=11
                     /translation="MAFVHLHVHTCYSLLDGLGRPKKLARRASEMGQTAIAITDHGVM
                     YGTIEHYKACQEIGIKPIIGCEMYVTKDHTVKDKALLSELPYDNCHLVLLAMNDEGHE
                     NLRRLVSLSMLKGFYYKPRVDFNLLQQYSSGIIALSGCLAGEVPQLLLRGEYEEAKEL
                     AFGYRDTFNGYFLEIQANNIPEQAIVNELLKQLSEETKIPLVATCDTHFVLQEDGKIH
                     KNFTILGSAKSKGEDRWESIYAHAWLKSEEEMLSMGMPQEALDNTQAIAEMCNITIPM
                     GTFHMPEFIVPEGYTLNTYLSKLCQDGLFQRAMETNIDVTDICFYSERLEYELSVING
                     KDLSGYFLIVQDFVNEAKSRGIYVGPGRGSAAGSLVSYVLKITNVDPLAHGLLFERFI
                     NPDRPSMPDIDVDIMDERREEIIQYLSDKYGTNNVCQIITFGSMLSRMVLKDAGRILD
                     IDFDIINALTKSIPVIEGKPYTIDQAVHEIHEIAEAEIAYPELFELARELEGLPRQAG
                     THAAGVVVTPDELVKYFPLARGKEGEALSQFDKNTIEDLGCLKIDLLGLKTLTIMKIA
                     IDLINERYGYRLDLDNLPLRDKKTLDLISSGKTVGVFQLESEGMQHIFKELNNVTFGA
                     LVAGISLYRPGPLKLIPTYISGYNGYRNVEYLTPELEPILDETYGVILYQEQTMKIAT
                     DLAGYTPGQSDMLRKSIGKKSPEIMARELDKLVNGSAEEGIPGMIANGIPLAIAEQIA
                     ILIERFASYGFNKSHGTGYALLAYQTAYLKAHFPLEFMCALLTVASDNSDKTKKYIHE
                     AKRMGIKILVPDINKSDIKFTIDGDAIRFALSAVMNVGPNVATYITKTQPFDSLENLV
                     SSLPKRQLNKKTITSLALSGALDQFGNNRMAILQEALRYRDEKIDMTEEVSKFDERAK
                     LGYENSLLGSFISGHPLQSVAKPVNWDVIEERKPFDVFGMIMEIKQVNTKKGDPMAFV
                     EIETLEGKKLITIFTKVYATCRGEIAPGLIAKIKLVKDKAGLVVREIYIPKRVNKMA*"
                     /db_xref="dku:Desku_1657"
                     /db_xref="F6CR00_DESK7"
                     /db_xref="UniRef100_F6CR00"
                     /db_xref="2.7.7.7"
     gene            208072..210165
                     /locus_tag="gwe2_scaffold_24_prodigal-single_270"
     CDS             208072..210165
                     /product="Anaerobic ribonucleoside-triphosphate reductase 
                     {ECO:0000313|EMBL:EAX47057.1}; EC=1.17.4.2
                     {ECO:0000313|EMBL:EAX47057.1};;  TaxID=401526
                     species="Bacteria; Firmicutes; Negativicutes;
                     Selenomonadales; Veillonellaceae; Thermosinus.;"
                     source="Thermosinus carboxydivorans Nor1.;""
                     /codon_start=1
                     /transl_table=11
                     /translation="VYPNSITKRDGRNRTFNSSKILNGILSAMQDTESINEDLAQSMT
                     NEIIEEAKLIPDIKAIDLYDLTVKKLIDNKMYDVVASYINFRNERDEIRDVESDLMKT
                     ISKITKETTRDNANIGNSPSSKMLQIGSAASKKHNLSKMPKHIAKAHASGAIHIHDLD
                     YLEKTINCLQIDLGEVLKKGFDAGRGYIRPPKRIGSAAALAAIILQCNQNDMYGGQSF
                     DQFDTYMAPHVPEGYASVARIKPPMYTMGNSMEVYEHRQARREEIRNEVYQAMEGFVY
                     NLNSMHSRAGNQCPFSSINFGCDTTPEGRLVSEMLLKAFKAGLGRGEIPLFPNLIFRL
                     KEGINMSPGDRNYDLFKLACEVAAKRMNPTFSFMDMTINKPYGIMPSYMGCRSRVQAN
                     VNGEAIAHTRGNIGFVTMNLPRLAIEAKGNWKKFYKLLDKLIALCEEQLLHRYEVTSK
                     LRVKDLPFLMGQHLYMGSENLKDEDTIEEATKHGTLAIGYIGIAEVLQLLNGKHHGED
                     EQSHADALNLAEYIALKVKEMTQRHHLNFTTIATPAEGLSGRFISIDKEKYGDIPGVT
                     DKGYYVNSYHIPPDYGISMFNKLKLEGPFHKFCDAGHISYVELESAPTHNPEAIMQLV
                     LHAASCDMGYMGINFPIDHCGTCGYDDVIDERECPKCGSSDIKRIRRVTGYLSSVDKF
                     GDGKTAELKARIIHN*"
                     /db_xref="A1HS95_9FIRM"
                     /db_xref="UniRef100_A1HS95"
                     /db_xref="hmo:HM1_2070"
                     /db_xref="1.17.4.2"
     gene            210311..210601
                     /locus_tag="gwe2_scaffold_24_prodigal-single_271"
     CDS             210311..210601
                     /product="hypothetical protein"
                     /codon_start=1
                     /transl_table=11
                     /translation="VNNVEDILFKVVCIAPPLHDYKLTVDKIYDAKCVYQSGSYNSYV
                     LNDAGKYELFNISHSDLALGSQNYRTMLLLLSQENCPNRPMICDKMEGIYDY*"
     gene            210591..210731
                     /locus_tag="gwe2_scaffold_24_prodigal-single_272"
     CDS             210591..210731
                     /product="hypothetical protein"
                     /codon_start=1
                     /transl_table=11
                     /translation="MTTEEQNRIMREALEKLEAYAVERAMCSVYLDIIAENIRHVLAS
                     LE*"
     gene            210738..211136
                     /locus_tag="gwe2_scaffold_24_prodigal-single_273"
     CDS             210738..211136
                     /product="hypothetical protein"
                     /codon_start=1
                     /transl_table=11
                     /translation="MDYCNNRCCLKLRTCKNHIVNAKPNGTYNVRDYNNSTDTCDLYE
                     SITCSKCRKNQNIYARGLCKSCYYREHPYPKKDKHTEPKERVKREISPENIARKALIN
                     SLRQEGKTFEEIGILLGLSKQRVSMIHNKD*"
     gene            211167..211337
                     /locus_tag="gwe2_scaffold_24_prodigal-single_274"
     CDS             211167..211337
                     /product="hypothetical protein"
                     /codon_start=1
                     /transl_table=11
                     /translation="MTPDELLNKLKDEKLCPSKLGLHDYGMPECANADEDNYLFYSCD
                     YCRELATSDLRR*"
     gene            211339..211581
                     /locus_tag="gwe2_scaffold_24_prodigal-single_275"
     CDS             211339..211581
                     /product="hypothetical protein"
                     /codon_start=1
                     /transl_table=11
                     /translation="MIKEGDILVAIKDDNYEGFRFQRDKCYAVSVAYQCSHHNNPEGC
                     IHPHAWEKCSKHQVSLEGMKIAGMCSYRFIKISEGR*"
     gene            211581..211775
                     /locus_tag="gwe2_scaffold_24_prodigal-single_276"
     CDS             211581..211775
                     /product="hypothetical protein"
                     /codon_start=1
                     /transl_table=11
                     /translation="MKFLCIKEYGYLDTNVLTMDRIYDAILADNMNDSYYVVCDDGYP
                     IIVSVNKGYIFDSYFIAVDI*"
     gene            211829..212197
                     /locus_tag="gwe2_scaffold_24_prodigal-single_277"
     CDS             211829..212197
                     /product="hypothetical protein"
                     /codon_start=1
                     /transl_table=11
                     /translation="MIMKHYCRQHDHFKTDQLVMVCFWLYNIAKWRLAVVKHIGNADS
                     ETCVVARYLEECREADVFVNYNSQYILNLDEYEHMNKLDAKLYHYKTWHGSNPSCVLD
                     VVAAEFGTIIFKDNTYIEVN*"
     gene            212198..212659
                     /locus_tag="gwe2_scaffold_24_prodigal-single_278"
     CDS             212198..212659
                     /product="Uncharacterized protein n=1 Tax=Sorangium
                     cellulosum (strain So ce56) RepID=A9GN33_SORC5"
                     /codon_start=1
                     /transl_table=11
                     /translation="VIPKRKIEIIEFWKTSEPYGFLSNFWYATIMISGKIYLTTEHYF
                     QSQKFVGTEHEYVIINQLTAYEAAKEGRKKHRPLRADWNLIKEEIMLTALRAKFTQHK
                     HLRDMLLATGDAYLVESSPVDSYWGTGPDGTGKNKLGILLMQVREELRYVN*"
                     /db_xref="UniRef100_A9GN33"
                     /db_xref="A0A0F9GMJ8_9ZZZZ"
                     /db_xref="scl:sce3364"
                     /db_xref="A9GN33_SORC5"
     gene            212649..212975
                     /locus_tag="gwe2_scaffold_24_prodigal-single_279"
     CDS             212649..212975
                     /product="hypothetical protein"
                     /codon_start=1
                     /transl_table=11
                     /translation="MLINITDSDLALSNDELVRMIRKKQEEKLVDETYAKSINDLKRN
                     IRDSMMIVDQKIRDKYSSKPSSTRYDYISELVDQLMEVLPSIKQEHIVLTATISDYMA
                     LTGKRI*"
     gene            213181..213429
                     /locus_tag="gwe2_scaffold_24_prodigal-single_280"
     CDS             213181..213429
                     /product="Tax=BJP_IG2102_Bacteroidetes_40_9"
                     /codon_start=1
                     /transl_table=11
                     /translation="MARLVIRGNTYLFYCPGCGKLHCVDNTWDFNGNVNYPTLNPSVL
                     YLEHPRCHSFITNGVIEYMTDCDHWLSGRKAMLPEIDL*"
                     /db_xref="107294009"
     gene            213439..213828
                     /locus_tag="gwe2_scaffold_24_prodigal-single_281"
     CDS             213439..213828
                     /product="hypothetical protein"
                     /codon_start=1
                     /transl_table=11
                     /translation="MNLTAYNQLNETLNKLSDTLTGTRNSTRGRNEPLPTNTRTLGQT
                     LADQQADRPIANPRRRHEPVNVYDVIMNNRRNKINEIKASGESHLDLPNGDFVVIYFV
                     PNADRLAIVYDNAGSTKCVSLHHNNGY*"
     gene            213797..214387
                     /locus_tag="gwe2_scaffold_24_prodigal-single_282"
     CDS             213797..214387
                     /product="Anaerobic ribonucleoside-triphosphate
                     reductase-activating protein
                     {ECO:0000256|PIRNR:PIRNR000368}; EC=1.97.1.-
                     {ECO:0000256|PIRNR:PIRNR000368};;  TaxID=1009370
                     species="Bacteria; Firmicutes; Negativicutes;
                     Selenomonadales; Veillonellaceae; Acetonema.;"
                     source="Acetonema longum DSM 6540.;""
                     /codon_start=1
                     /transl_table=11
                     /translation="VYHCTITMDIRIAGITNESVVDGPGIRITIFTQGCPHHCPGCHN
                     PDTWDPNGGRLMKVNEVKRMINRAHLTSRSISGITLSGGEPLLQAEPLIEIVRWYKRF
                     YPGTVILYTGYVLEDILRNVQPSSPILTLVNEVSLLIDGPYQLHNRYPITPWKGSNNQ
                     RIINIQDSVLTKYGRLITVEYSSSNNSYTEAKPLIY*"
                     /db_xref="F7NLB1_9FIRM"
                     /db_xref="UniRef100_F7NLB1"
                     /db_xref="dku:Desku_1173"
                     /db_xref="1.97.1.-"
     gene            214480..214794
                     /locus_tag="gwe2_scaffold_24_prodigal-single_283"
     CDS             214480..214794
                     /product="hypothetical protein"
                     /codon_start=1
                     /transl_table=11
                     /translation="MIVMKEGEFINVLNINQYFYAVPVKAMGVEELRNKITNMRSTSI
                     AYENVKITGYLEQGAASLYRNHEEYPVEDILQMTSGSIARMSDKLYRQLGILPGYPPM
                     PF*"
     gene            214810..215085
                     /locus_tag="gwe2_scaffold_24_prodigal-single_284"
     CDS             214810..215085
                     /product="hypothetical protein"
                     /codon_start=1
                     /transl_table=11
                     /translation="MIIGDRIKVVRIDGYTYAVPLGTDIGKIDGKGKLVTTLYPHATI
                     IAIDNRNKNAFHYNENYPIDHIVDIEQDFVVRISKKLLRSLMQGVVV*"
     gene            215082..215285
                     /locus_tag="gwe2_scaffold_24_prodigal-single_285"
     CDS             215082..215285
                     /product="hypothetical protein"
                     /codon_start=1
                     /transl_table=11
                     /translation="MIYIVIAILSLILIHVMWYMKEDKPEDMREYSFALSTAMILASL
                     AWPLVIIAVMTHEIVMLVKKARS*"
     gene            215377..215739
                     /locus_tag="gwe2_scaffold_24_prodigal-single_286"
     CDS             215377..215739
                     /product="Single-stranded DNA-binding protein n=5 Tax
                     =Lactobacillus crispatus RepID=D5H0C0_LACCS"
                     /codon_start=1
                     /transl_table=11
                     /translation="MFARFEAIGRLVKDPSEGLRRVTINGEEVSVCTFTIACDGEFKD
                     APSDFYDCVAWRKTADNLCNFMDKGKLIFIAGRPHTKTWEQDGVKKYRTEYKIDNIKF
                     LERGKGAGAVANSDDTPF*"
                     /db_xref="UniRef100_D5H0C0"
                     /db_xref="lgy:T479_16350"
                     /db_xref="X2GVH9_9BACI"
                     /db_xref="D5H0C0_LACCS"
     gene            215753..216043
                     /locus_tag="gwe2_scaffold_24_prodigal-single_287"
     CDS             215753..216043
                     /product="hypothetical protein"
                     /codon_start=1
                     /transl_table=11
                     /translation="MTPSHETLINGLHQYSMHLYNLYIKGGFSETQAKAKVAKILWEE
                     YMQFNPEATTVCKADDKTTLSLLKEKLERVVDESERFRIMNRIEELQTLAKS*"
     gene            216060..217076
                     /locus_tag="gwe2_scaffold_24_prodigal-single_288"
     CDS             216060..217076
                     /product="Protein RecA n=1 Tax=Roseburia sp. CAG:18 RepID
                     =R5UIE3_9FIRM"
                     /codon_start=1
                     /transl_table=11
                     /translation="LAYADVDKALTLLNKKFGAGSVQRLGDNFTNYDIKVESTGSLLL
                     DLALGKGGLPTGRIVELYGAQASGKTTLALLHIAEVQKSGRLAAFVDVEHALDPNLAQ
                     EYGVNIDDLIINQPSTGEEALEVAESLARTGEFGVIVIDSVSALLPSAESEAEMEQNS
                     IGLQARLMSKALRKMTPVTSEGNCTIIFINQIREKVGVLYGNPEVTSGGRALAFYASI
                     RIAVSQNGGNSGQIKDTAGVIIGHQIKCRIVKNKIATPYKEAIFNLQYGIGVDRQAEV
                     ADVAITAGIIKQGGAWFTYGEEGSPDYFKIQGRDNVRAYVKENQEFCNMLEQMLRGGQ
                     MPNE*"
                     /db_xref="UniRef100_R5UIE3"
                     /db_xref="R5UIE3_9FIRM"
                     /db_xref="era:ERE_30900"
     gene            217069..217227
                     /locus_tag="gwe2_scaffold_24_prodigal-single_289"
     CDS             217069..217227
                     /product="hypothetical protein"
                     /codon_start=1
                     /transl_table=11
                     /translation="MSRIAFRKKVNLCALIEDMLGMQIPSLDRMQTKDVEALYHALES
                     KLREVNMV*"
     gene            217224..217994
                     /locus_tag="gwe2_scaffold_24_prodigal-single_290"
     CDS             217224..217994
                     /product="thymidylate synthase, flavin-dependent (EC:2.1.1
                     .148); K03465 thymidylate synthase (FAD) [EC:2.1.1.148]
                     id=18471 bin=ACD20 species=ACD20 genus=ACD20
                     taxon_order=ACD20 taxon_class=ACD20 phylum=Melainabacteria
                     tax=ACD20 organism_group=Novel_Cyano/Firm
                     organism_desc=Novel_Cyano/Firm"
                     /codon_start=1
                     /transl_table=11
                     /translation="MNVTLLSKPEETINILYTACRTCYSSDTPMEIWEKAYNIPIEQK
                     VTLINDIISSGHHSILEHTSFTFAISGISRVTSHQLVRHRLISPSQQSQRYVQTTKDT
                     FSYAIPEEIKELGLEDLYRECMIDSLLDYQDLIKMGVKKENARMLMPEGSTTNMVITM
                     NLRELIHICNVRLCKRAQEEITELTRRIAEQIRTVYPMFSKYLVPKCRVLGYCSENRN
                     RTCGEFPLKEEVLEAYRQVSCARENANENSTRTEQGTE*"
                     /db_xref="ACD20_26_33"
                     /db_xref="ttr:Tter_0028"
                     /db_xref="89369240"
                     /db_xref="K03465"
                     /db_xref="2.1.1.148"
                     /db_xref="2.1.1.14"
     gene            217957..219876
                     /locus_tag="gwe2_scaffold_24_prodigal-single_291"
     CDS             217957..219876
                     /product="DNA helicase {ECO:0000256|SAAS:SAAS00145970}; EC
                     =3.6.4.12 {ECO:0000256|SAAS:SAAS00145970};;  TaxID=646529
                     species="Bacteria; Firmicutes; Clostridia; Clostridiales;
                     Peptococcaceae; Desulfosporosinus.;"
                     source="Desulfosporosinus acidiphilus (strain DSM 22704 /
                     JCM 16185 / SJ4).;""
                     /codon_start=1
                     /transl_table=11
                     /translation="MKILQELNKAQSKAALSESKNILVLAGAGSGKTRTLAYRIAHKI
                     YNGVDPSRVLAVTFTNKAANEMRSRLSNLVGNSVRYSWIGTFHGIGVRMLSKFGASVG
                     VQSGFTILDSKDQLKLIKQAMKQVGIEDGYKPEFVADMISKAKNNMVTQQELMEKAIK
                     KAEKDVSNAYHRYQELLAENNSLDFDDLIMKPVQLLQSNKNIRGTFQNKFEHILVDEF
                     QDVNSSQNDLLQLLHTENNNLFVVGDISQSIYSFRGSDISHILSLGEHEDTEIVKLEQ
                     NYRSTSTIIRAANAVISNNKEQITKELWTENSAGVPIVFHHAEDETDEARLIAALIKR
                     TMKVEERNYGDFSILYRTNTQSRAIEEALIQNQIPYQIVGGLAFYDRKEIKDMIAYLR
                     ILTNEFDSLALRRIINVPKRGIGDTTIKKIEQFARDAGISFPDALERFDEVPKLSKGT
                     RDKLSGFLDLIKDLREYSNNQENKLTDIITKIWHDTQYVAILIEDGSEESLVRIDNLN
                     ELLIVAERYQSESASPTMTSFLSGISLLSDQDQIKDDKDMVKLMTVHTAKGLEFPIVF
                     TVGIEEGIFPHARSFSNPKDMQEERRLFYVAVTRAKDKLYLSGSRLRMIAGMTMEQKI
                     SRFINEIPEGLIRRV*"
                     /db_xref="I4D367_DESAJ"
                     /db_xref="UniRef100_I4D367"
                     /db_xref="dai:Desaci_1209"
                     /db_xref="3.6.4.12"
     gene            219896..220348
                     /locus_tag="gwe2_scaffold_24_prodigal-single_292"
     CDS             219896..220348
                     /product="hypothetical protein"
                     /codon_start=1
                     /transl_table=11
                     /translation="MKNVSLDVKEGEKLYKFIIQVNGSISNEAPFHRILTKQTVDGRI
                     EAVVVYEYPDRKNHAYFECGSSEQFESSIDTLIEQLSKAYEHIFGIPSEYEVIDFSNC
                     ETIEEQLSIIQERPDLFNSWDYKKDGTRRPTRMDNKFLLDNDVPKNKY*"
     gene            220359..220628
                     /locus_tag="gwe2_scaffold_24_prodigal-single_293"
     CDS             220359..220628
                     /product="hypothetical protein"
                     /codon_start=1
                     /transl_table=11
                     /translation="MESFEIGMDLLKILPKFNMALAGDIGPQDIKDTAPIGIELLNLI
                     KTKNINPGQLMFLLSTLLISVIKDAATDDTPEPTPEKFSLNDFKF*"
     gene            220643..221110
                     /locus_tag="gwe2_scaffold_24_prodigal-single_294"
     CDS             220643..221110
                     /product="Deoxyuridine 5'-triphosphate nucleotidohydrolase
                     n=1 Tax=Protochlamydia amoebophila (strain UWE25)
                     RepID=DUT_PARUW"
                     /codon_start=1
                     /transl_table=11
                     /translation="MAKKDNEVQYSKTIDVDVMLTGGKVPEYMTENAACADMYASLAE
                     SMTIYPGFRALVPLGFVTSFPSDYIGLVVPRSGRAMNEGLTILNAPGTIDSDFRGEWK
                     AIVINHGNMPVTIEPNERIAQVVFIQKVRANFNLKKELDDTERGQGGFGSTGN*"
                     /db_xref="UniRef100_Q6MEK7"
                     /db_xref="pcu:pc0268"
                     /db_xref="87190921"
                     /db_xref="DUT_PARUW"
     gene            221127..221306
                     /locus_tag="gwe2_scaffold_24_prodigal-single_295"
     CDS             221127..221306
                     /product="hypothetical protein"
                     /codon_start=1
                     /transl_table=11
                     /translation="MGCGNTERFCADANFSDGSVIVDGNEQFLELDSNPTIENIHRPN
                     SCYECGSSNIKQVKR*"
     gene            221312..222505
                     /locus_tag="gwe2_scaffold_24_prodigal-single_296"
     CDS             221312..222505
                     /product="DNA primase n=1 Tax=Clostridium botulinum RepID
                     =UPI0003638A3E"
                     /codon_start=1
                     /transl_table=11
                     /translation="MFYPREFLDELKTKVDILDLAKLYGIHVIKSGGIYQAKCIHPGD
                     DTPSLTFYPKTNSFHCFGCGASGDTINFVAFIHDIEFDEAVQKLADHAGISLSMFSSG
                     QSKVFSRQYDSMISYNRTYWKELQDNKEAIDYLLSRFITEKDIGDWRIGLVPERYNKP
                     YTGRIAFAIMDEQGRTAGFGYRSVDGSKPKYINSPDSLIFKKSSLLYGLHNIKKLIRD
                     KDYVILVEGYTDVIQLQKYNEPAAGLMGTALSQEQVELIKKHTNNAILFLDGDAAGAL
                     STNRIAQILKDNGIQVMAIITDKDPDILAIELKDNISDYIKENAVLIPGFNINRLLSD
                     VQTKLDAVILSSLRQALPLLAQMPDAVELEHYVSRVSLVLGINKNEIYNMLTKGGYYG
                     NKGRS*"
                     /db_xref="UniRef100_UPI0003638A3E"
                     /db_xref="A0A0G0VAG8_9BACT"
                     /db_xref="cae:SMB_G1321"
                     /db_xref="UPI0003638A3E"
     gene            222483..223181
                     /locus_tag="gwe2_scaffold_24_prodigal-single_297"
     CDS             222483..223181
                     /product="Uracil-DNA glycosylase A n=1 Tax=Pyramidobacter
                     piscolens W5455 RepID=D1Y4R2_9BACT"
                     /codon_start=1
                     /transl_table=11
                     /translation="MVTKEEVDLIRSISGHMVQGQDPKVLVECAKKLQELIQLRSNPP
                     TLDERIASCKACKLIDSCTNKVPGEGPMPANIMCVGEAPGQIEDEMGRPFVGPAGKLL
                     NNIIGAIKWKREDIFICNIVKCRPPNNRTPEISEVVMCKRFLDEQIELVQPKLIICWG
                     SPSANTVIHPNFSITKEHGVVFSLPNKTKAMAIFHPAYILRLESVDKDKWMEAKKAVW
                     EDIQKADKLLKGEI*"
                     /db_xref="UniRef100_D1Y4R2"
                     /db_xref="taf:THA_392"
                     /db_xref="89028271"
                     /db_xref="D1Y4R2_9BACT"
     gene            223181..223357
                     /locus_tag="gwe2_scaffold_24_prodigal-single_298"
     CDS             223181..223357
                     /product="hypothetical protein"
                     /codon_start=1
                     /transl_table=11
                     /translation="VFNGYDESGKCITTPEYACRDCGICFYTEEEKTYRHLELLMSFI
                     NLIVKDLEEGINKI*"
     gene            223354..223809
                     /locus_tag="gwe2_scaffold_24_prodigal-single_299"
     CDS             223354..223809
                     /product="hypothetical protein"
                     /codon_start=1
                     /transl_table=11
                     /translation="MKIRTDFVTNSSSSSFIIAMLGKPESVKALRYSLFGNNEKVYHR
                     YTNDILPTDFIAEIIFNDMQNEDTIITKEHVMKRISSDLHEWPDGMSWNEFEAMIVNE
                     PHEDAVKFIAENENSIFYELEYSDETQTGSMIEHGDIFNNVPHFRVSHH*"
     gene            223819..224085
                     /locus_tag="gwe2_scaffold_24_prodigal-single_300"
     CDS             223819..224085
                     /product="hypothetical protein"
                     /codon_start=1
                     /transl_table=11
                     /translation="LNIPTQFKAFFSKDALELAIWAYEEKDREKQIRIARIADKIEIK
                     SRQLYGGLNGIRRGQHMIEYPSMLLPKIMRSPPPPPKPPPCRIS*"
     gene            224149..224709
                     /locus_tag="gwe2_scaffold_24_prodigal-single_301"
     CDS             224149..224709
                     /product="hypothetical protein"
                     /codon_start=1
                     /transl_table=11
                     /translation="MKLAEAILVRDDFIKDVRVWTERRFEGRYSSWKKGEIGEKVPVL
                     IPEYSVDECDAIITKLNSDIRKIRQLISLANASNTINWLIDDKQITLAEAIILIEQMR
                     VEKGNYDALASCKTHSRVNSMSGNRFGNGANDFSFQENFEVTYDTKKYRNETDKLSKA
                     ITKLQSAIQQANWIIDIEWEETTIGA*"
     gene            224860..225090
                     /locus_tag="gwe2_scaffold_24_prodigal-single_302"
     CDS             224860..225090
                     /product="hypothetical protein"
                     /codon_start=1
                     /transl_table=11
                     /translation="MVKEGMSIVYKSNKLLYLTRDKIYKVKFAKHRKDMSCLAIFLTK
                     SSFYIVASINGKPFNGEEAFERDFVILDKWEG*"
     gene            225093..225674
                     /locus_tag="gwe2_scaffold_24_prodigal-single_303"
     CDS             225093..225674
                     /product="Uncharacterized protein n=1 Tax=Clostridium sp.
                     CAG:465 RepID=R6UHW5_9CLOT"
                     /codon_start=1
                     /transl_table=11
                     /translation="LNKELIYLKGFAKGHSLFELLKAINAATKLHEGQIRNNGEPFII
                     HPTRVTSHLVSLGIHDDIMLASAILHDVVEDCGVTIQTLMLDYGIDPATIAVVKLLTK
                     YDAISDEHYYQEISKDQRALLIKISDRCNNVSTMVGAFTNLKVVDYIKETESHIVPLC
                     KHGTRFYPEYSDKIFVMKYHIESVMNAVKLLIA*"
                     /db_xref="UniRef100_R6UHW5"
                     /db_xref="btg:BTB_502p05130"
                     /db_xref="R6UHW5_9CLOT"
     gene            225682..225885
                     /locus_tag="gwe2_scaffold_24_prodigal-single_304"
     CDS             225682..225885
                     /product="hypothetical protein"
                     /codon_start=1
                     /transl_table=11
                     /translation="MLKAICLNNNFNYALYSHNYDTDGIYNYEYDDEHNMITIRTKFD
                     IGFVFSPGSWALNHFLIINMEDL*"
     gene            225882..226106
                     /locus_tag="gwe2_scaffold_24_prodigal-single_305"
     CDS             225882..226106
                     /product="hypothetical protein"
                     /codon_start=1
                     /transl_table=11
                     /translation="MKIVCKRDLRAANILDLFIKDKIYGTNEVNERYLVVRCEQDYNI
                     RVTLGTNHNGIFFNRYFISLEVQHDTRTIL*"
     gene            226084..226386
                     /locus_tag="gwe2_scaffold_24_prodigal-single_306"
     CDS             226084..226386
                     /product="hypothetical protein"
                     /codon_start=1
                     /transl_table=11
                     /translation="MIPEPFYKDQIVINTKDVCVHPRSYVPEGSAMIVKSTRFCNSVL
                     YEAEGFDKCGLITCFGDKCIGQIIRVLVPNGISEICWCHFRKVNTGELIEFKKTIK*"
     gene            226437..226511
                     /locus_tag="gwe2_scaffold_24_prodigal-single_trna_1"
     tRNA            226437..226511
                     /product="Pro"
     gene            226534..226752
                     /locus_tag="gwe2_scaffold_24_prodigal-single_307"
     CDS             226534..226752
                     /product="hypothetical protein"
                     /codon_start=1
                     /transl_table=11
                     /translation="MEFVCKQEMRDYDGITLFIVDKIYHAHINEHCNILFVINERDKR
                     FYICGIQNNRMINGYDHYFKYIGDEYES*"
     gene            226742..227005
                     /locus_tag="gwe2_scaffold_24_prodigal-single_308"
     CDS             226742..227005
                     /product="hypothetical protein"
                     /codon_start=1
                     /transl_table=11
                     /translation="MNPNFRFIKNYKAVCYKAHYTSTGRPIYLQDKIYDLYQYNDSKS
                     IMIGETELGISAVLGSKRQDGLTVPGPVNKQYLTIIYVGDIYD*"
     gene            226998..227312
                     /locus_tag="gwe2_scaffold_24_prodigal-single_309"
     CDS             226998..227312
                     /product="Uncharacterized protein n=1 Tax=Paenibacillus sp
                     . (strain JDR-2) RepID=C6CUT6_PAESJ"
                     /codon_start=1
                     /transl_table=11
                     /translation="MINIYLDDVRPCPEGFVLAKTPEECMNLLRDNEVNILSLDHDID
                     FNLSRKTGYDVAMYIIHKNKYPDIIYLHTSNPVGRDNMYRLLKVNAPLHIEIYPWAMR
                     LK*"
                     /db_xref="UniRef100_C6CUT6"
                     /db_xref="pjd:Pjdr2_2635"
                     /db_xref="C6CUT6_PAESJ"
     gene            227309..227596
                     /locus_tag="gwe2_scaffold_24_prodigal-single_310"
     CDS             227309..227596
                     /product="hypothetical protein"
                     /codon_start=1
                     /transl_table=11
                     /translation="MIIENYIKTDTKLICTDDFISSRITGCKKLFTRDKMYDVYRHEY
                     NNSLYTQDDTGYIALLTFGYSHEYAYRGFVVKHFILVHNINILDEVIECIR*"
     gene            227584..227883
                     /locus_tag="gwe2_scaffold_24_prodigal-single_311"
     CDS             227584..227883
                     /product="hypothetical protein"
                     /codon_start=1
                     /transl_table=11
                     /translation="MYQIDQLVIIKDNGERYPYHHTLAGELGYPNAVIDFYDHTVNDK
                     DTNIPNGTVCYVLAKGMKKEHPCKICYIVCSPKLDRTILIGGKGLRHILDDEINL*"
     gene            228072..228362
                     /locus_tag="gwe2_scaffold_24_prodigal-single_312"
     CDS             228072..228362
                     /product="hypothetical protein"
                     /codon_start=1
                     /transl_table=11
                     /translation="LFGLLAWWRNRRIKSHTETIIRDLNEDLRDFDRKVENQLNIFKR
                     IVTKINKINSKIDSRIVVARSQITDLNDLVVNLESSRAANEKVKTRFEEMVM*"
     gene            228363..228608
                     /locus_tag="gwe2_scaffold_24_prodigal-single_313"
     CDS             228363..228608
                     /product="hypothetical protein"
                     /codon_start=1
                     /transl_table=11
                     /translation="MNFGIDDLVPKWILYPLAYIFGIILLPIGIVLVLVYGRGRSTTL
                     WTDLLYPGTLVACVTSTLILCLVYPIFKLKNIITKNT*"
     gene            228993..229424
                     /locus_tag="gwe2_scaffold_24_prodigal-single_314"
     CDS             228993..229424
                     /product="hypothetical protein"
                     /codon_start=1
                     /transl_table=11
                     /translation="VEMEWENELPHFEWFDKDMHCIIHRNPRMKNLNGYVGVKPNHPL
                     HRVSHIDDYSKTDSLQCHGGITYSEEGPHIEGMLKGYWYFGFDTAHSFDYVPGLIEIA
                     NKVSERFPMIPLPIEDEKVYRNFEYVMDEVKQLAKQLKEIK*"
     gene            229438..230103
                     /locus_tag="gwe2_scaffold_24_prodigal-single_315"
     CDS             229438..230103
                     /product="Uncharacterized protein n=1 Tax=Bacteroides
                     xylanisolvens CL03T12C04 RepID=I9AG64_9BACE"
                     /codon_start=1
                     /transl_table=11
                     /translation="LDLVDAYNASVGGRTHIVYVLDQSGSMKPVEEQTISGFNEQVQM
                     LKSEQANNNVSVSLIKFNHTVNPVFLSESLDSLQELTSESYKPNGGTAMYDAVGYAIE
                     HIKSLSGNENDSILVTIISDGEENSSKEYTQNRLAELIQQCNSSNKWTFAYMGANQDL
                     SKISENLNIKIGNMASYTNDVLGTKDAFTTMSCATKGYMRGRADGQSATLSFYDPDSA
                     TDE*"
                     /db_xref="UniRef100_I9AG64"
                     /db_xref="A0A0C1CYW7_9FLAO"
                     /db_xref="ccv:CCV52592_1750"
                     /db_xref="I9AG64_9BACE"
     gene            230168..230518
                     /locus_tag="gwe2_scaffold_24_prodigal-single_316"
     CDS             230168..230518
                     /product="hypothetical protein"
                     /codon_start=1
                     /transl_table=11
                     /translation="VSRSYRHNPCVGDSGPHYRKYAKRLANKKVRKLHDVPYGKVYKK
                     YFCSYDIVDYKSYCTLGEWLFLANRYVPHYAYRYDENNETWIKVVNECSEAWVKRNQE
                     YYTEVNWRKCYYWK*"
     gene            230870..231178
                     /locus_tag="gwe2_scaffold_24_prodigal-single_317"
     CDS             230870..231178
                     /product="Putative uncharacterized protein n=1 Tax
                     =Desulfotomaculum kuznetsovii (strain DSM 6115 / VKM
                     B-1805 / 17) RepID=F6CQM4_DESK7"
                     /codon_start=1
                     /transl_table=11
                     /translation="LEVYLLFGFVPNKRGRAYKRHQRMRIINYRRNRRMEGQRSWRNM
                     RNYSDRYIEQPGRLAKHNTSCSCWMCKWEKKNSILKPKERQSLRIYQSYVRYKRCYDI
                     *"
                     /db_xref="UniRef100_F6CQM4"
                     /db_xref="dku:Desku_0735"
                     /db_xref="F6CQM4_DESK7"
     gene            231205..231453
                     /locus_tag="gwe2_scaffold_24_prodigal-single_318"
     CDS             231205..231453
                     /product="hypothetical protein"
                     /codon_start=1
                     /transl_table=11
                     /translation="MKIRMYYTLEGMIEAEVRNPYDYGHLVEVLDEISDRDLLSGLHR
                     ETFDGRLSNVELVSAESEPDGKGFVVFYYPKIDDIQNQ*"
     gene            231676..231749
                     /locus_tag="gwe2_scaffold_24_prodigal-single_trna_2"
     tRNA            231676..231749
                     /product="Trp"
     gene            231772..232020
                     /locus_tag="gwe2_scaffold_24_prodigal-single_319"
     CDS             231772..232020
                     /product="hypothetical protein"
                     /codon_start=1
                     /transl_table=11
                     /translation="MITYEVDGYFKTQLITHEKEFDIESLRYMYQEALNYIEYKHGSI
                     TEVADILCGMFGFKLTDTHDDPMYTIDTDTDLVIYHDR*"
     gene            232010..232267
                     /locus_tag="gwe2_scaffold_24_prodigal-single_320"
     CDS             232010..232267
                     /product="hypothetical protein"
                     /codon_start=1
                     /transl_table=11
                     /translation="MIDRIMVANESLWYYKRSGNHITIKAGTAVVINDVRKCGMRCSY
                     EKRCSMTIYRVNNKTFFCAHKFRVPKVNEELVFEGDNYVRD*"
     gene            232254..232520
                     /locus_tag="gwe2_scaffold_24_prodigal-single_321"
     CDS             232254..232520
                     /product="hypothetical protein"
                     /codon_start=1
                     /transl_table=11
                     /translation="MLETDQIVIVEADFILLLDKEDIVPILQGTAVLIDKVRRCLHAD
                     VCSMDSECAKLEINIRGCYWCHTYFREPKLDEVLIWEEQDANSL*"
     gene            232504..232719
                     /locus_tag="gwe2_scaffold_24_prodigal-single_322"
     CDS             232504..232719
                     /product="hypothetical protein"
                     /codon_start=1
                     /transl_table=11
                     /translation="MLIVCKRSVKHINSNVYMITIDKIYETELHIDTEEEYYTITSDS
                     EHKIRISLDSNLKIDSLFNAFFILMHL*"
     gene            232891..233091
                     /locus_tag="gwe2_scaffold_24_prodigal-single_323"
     CDS             232891..233091
                     /product="hypothetical protein"
                     /codon_start=1
                     /transl_table=11
                     /translation="MKVYTVCKNRATNIFTVDKIYKLYQDDRNELRVVGDNGHNYYIC
                     KADSYITDTSFKYYFIELYTVR*"
     gene            233306..233381
                     /locus_tag="gwe2_scaffold_24_prodigal-single_trna_3"
     tRNA            233306..233381
                     /product="Thr"
     gene            233596..233672
                     /locus_tag="gwe2_scaffold_24_prodigal-single_trna_4"
     tRNA            233596..233672
                     /product="Lys"
     gene            233678..233752
                     /locus_tag="gwe2_scaffold_24_prodigal-single_trna_5"
     tRNA            233678..233752
                     /product="Pro"
     gene            234262..234349
                     /locus_tag="gwe2_scaffold_24_prodigal-single_trna_6"
     tRNA            234262..234349
                     /product="Ser"
     gene            234366..234512
                     /locus_tag="gwe2_scaffold_24_prodigal-single_324"
     CDS             234366..234512
                     /product="hypothetical protein"
                     /codon_start=1
                     /transl_table=11
                     /translation="MLKWLLNLFKHDSIKPNKALLTQGRVRKQGLNSAPVSSRPGAPP
                     AQRN*"
     gene            235375..236982
                     /locus_tag="gwe2_scaffold_24_prodigal-single_325"
     CDS             235375..236982
                     /product="RNA-binding protein n=1 Tax=Acetivibrio
                     cellulolyticus RepID=UPI0001E2DE00"
                     /codon_start=1
                     /transl_table=11
                     /translation="MSKFNSASRLASVVNRPDVIKNLAGGVAFEMDAKTRLYKKVCNC
                     LLSDTYYQKNTETLAGIIRDIKQVAAIDPEFILKLAAYARNEMYLRSIPIVLLGEAAA
                     INECKPFVRKWVPRILKRADEPAELVAYWVSKHGDIGDKGQAGGTHAFPNSLKKGISD
                     VLNTFGEYHFLKYDRSKSVKIKDVIRVCRAKPSDVLHDAIFKYMCHDIENDDVMVLHK
                     AHKEFAKIDNFEEARHLIRAGDMTWEMAVSKFGNKPEVWDELNLPFMAMLRNIRNIIN
                     ADAKCIGSVIERLKDPNQVLRSKQLPFRFYSAYREMESLIGTNPNISKVLAALSEAIS
                     ISVQNVPMLEGITLLAADNSGSMSQAVSERSKVSCANIANLLCAMAHGFCESSIVGAF
                     GTDWCPVNLNPADSIFTNMNRIARADTKGMSTNAYRVVEELLKKKTFADRIFIFSDEQ
                     CYGVTAWGYGGGSRKALADLLKDYRRTINPDIKLYTIDLSSYGTTPVPMDEPNVYRIA
                     GWSEKIFDFVKTCEVNNTNVLETINRY*"
                     /db_xref="UniRef100_UPI0001E2DE00"
                     /db_xref="ctx:Clo1313_0353"
                     /db_xref="A3DJ34_CLOTH"
                     /db_xref="UPI0001E2DE00"
     gene            237248..237430
                     /locus_tag="gwe2_scaffold_24_prodigal-single_326"
     CDS             237248..237430
                     /product="hypothetical protein"
                     /codon_start=1
                     /transl_table=11
                     /translation="MKYKKLKCPICKKTMVLKDITFDDVKALVCEDCEVTKNFKSWEE
                     QREYEKVYDEYHREMM*"
     gene            237416..237488
                     /locus_tag="gwe2_scaffold_24_prodigal-single_trna_7"
     tRNA            237416..237488
                     /product="Pseudo"
     gene            237490..237564
                     /locus_tag="gwe2_scaffold_24_prodigal-single_trna_8"
     tRNA            237490..237564
                     /product="Met"
     gene            237585..237779
                     /locus_tag="gwe2_scaffold_24_prodigal-single_327"
     CDS             237585..237779
                     /product="hypothetical protein"
                     /codon_start=1
                     /transl_table=11
                     /translation="MNQRTINEVMALKEERGKFLINIDSKLRKLTRGCNHKFPDGTPA
                     YHPVLKICRICDEDLDPYLR*"
     gene            237784..237963
                     /locus_tag="gwe2_scaffold_24_prodigal-single_328"
     CDS             237784..237963
                     /product="hypothetical protein"
                     /codon_start=1
                     /transl_table=11
                     /translation="MQPKYVICNTGIYTFLTRDKMYPILVRSSDSLYHYIIDDEDEQI
                     STNWIDGDSNFIFID*"
     gene            237974..238180
                     /locus_tag="gwe2_scaffold_24_prodigal-single_329"
     CDS             237974..238180
                     /product="hypothetical protein"
                     /codon_start=1
                     /transl_table=11
                     /translation="MQGSIVCITDKYSFFTKDKMYPILYGIPNNFETESAYYISDDNN
                     FNFPTDIILEADDQFVLINRSILR*"
     gene            238171..238246
                     /locus_tag="gwe2_scaffold_24_prodigal-single_trna_9"
     tRNA            238171..238246
                     /product="Lys"
     gene            238314..238391
                     /locus_tag="gwe2_scaffold_24_prodigal-single_trna_10"
     tRNA            238314..238391
                     /product="Asn"
     gene            238407..238490
                     /locus_tag="gwe2_scaffold_24_prodigal-single_trna_11"
     tRNA            238407..238490
                     /product="Ser"
     gene            238580..238654
                     /locus_tag="gwe2_scaffold_24_prodigal-single_trna_12"
     tRNA            238580..238654
                     /product="Met"
     gene            238670..238975
                     /locus_tag="gwe2_scaffold_24_prodigal-single_330"
     CDS             238670..238975
                     /product="hypothetical protein"
                     /codon_start=1
                     /transl_table=11
                     /translation="VNVIKFSKDQILLNTREIRIATGNRLIKIEEGDHIVVNKASNCP
                     LIIAGRKDIIVQPDGSYMCFNQKCNGQLLKICGSNKQFCSNHFIPSNEEIGNIFTGD*"
     gene            238978..239268
                     /locus_tag="gwe2_scaffold_24_prodigal-single_331"
     CDS             238978..239268
                     /product="hypothetical protein"
                     /codon_start=1
                     /transl_table=11
                     /translation="MYPIYEVDQIVKTIFSCPITDNYRRFSVIEKGTTVVISSIRTCK
                     HVLDGTINTRFPSGYYNCIGSKCTGQVVTICESLYHTCGNRFEPLDGEISHW*"
     gene            239248..239330
                     /locus_tag="gwe2_scaffold_24_prodigal-single_trna_13"
     tRNA            239248..239330
                     /product="Tyr"
     gene            239347..239547
                     /locus_tag="gwe2_scaffold_24_prodigal-single_332"
     CDS             239347..239547
                     /product="hypothetical protein"
                     /codon_start=1
                     /transl_table=11
                     /translation="MLAVAKRNVSETLTIDKIYDMNRLGDRYWIKSDDASICRVSDSL
                     DTDTDELFNRYFIYIIDIYNRE*"
     gene            239557..239769
                     /locus_tag="gwe2_scaffold_24_prodigal-single_333"
     CDS             239557..239769
                     /product="hypothetical protein"
                     /codon_start=1
                     /transl_table=11
                     /translation="VKIYAIAKLRADGRLTVDKIYPIYESMRKYRVVADDNNSYNISD
                     GLDIDDDALFNKYFIKIDMEELYAET*"
     gene            239756..240136
                     /locus_tag="gwe2_scaffold_24_prodigal-single_334"
     CDS             239756..240136
                     /product="hypothetical protein"
                     /codon_start=1
                     /transl_table=11
                     /translation="MLKLDATLFIVLFVSMAYDWIVQTNWEATNKFTNWKARYVHSLI
                     YATLSTLTLTLFGYSEMTLIWTYLALLISHFFIDDRKLVVWLMVNVKRIPREDIPGLW
                     WMNIGIDQWLHIIVIFIISVVVNI*"
     gene            240085..240423
                     /locus_tag="gwe2_scaffold_24_prodigal-single_335"
     CDS             240085..240423
                     /product="hypothetical protein"
                     /codon_start=1
                     /transl_table=11
                     /translation="MASHYSDIYNISGGEYIVTFNVDEIVISNINTLPDSILGGDKCG
                     IGLAYIINEIVKCPFSSKQDHNLYVCLMTNDKYCNGQFISLDPKKNNMSFRCENAFRK
                     PKDDEKLIFG*"
     gene            240433..240645
                     /locus_tag="gwe2_scaffold_24_prodigal-single_336"
     CDS             240433..240645
                     /product="hypothetical protein"
                     /codon_start=1
                     /transl_table=11
                     /translation="MFNKILGMLKLRSCKSCRHCINKRASGGIVLNPNTKIVEDNRIE
                     AWYCCYNHGELIELFDFRPCKMYRCC*"
     gene            240653..240725
                     /locus_tag="gwe2_scaffold_24_prodigal-single_trna_14"
     tRNA            240653..240725
                     /product="Undet"
     gene            240806..241108
                     /locus_tag="gwe2_scaffold_24_prodigal-single_337"
     CDS             240806..241108
                     /product="Uncharacterized protein n=1 Tax=Paenibacillus
                     polymyxa (strain SC2) RepID=E3EK13_PAEPS"
                     /codon_start=1
                     /transl_table=11
                     /translation="MITINGITVHGNNITVSDNVITVDGKTITEAVGTTITVKGDLVS
                     LISDKSVSVHGRIAGNVSARGSVNCDDVGGDVIAGGSVNCDDVGGSVRAGGSINRR*"
                     /db_xref="UniRef100_E3EK13"
                     /db_xref="W7RNZ9_BACLI"
                     /db_xref="ppm:PPSC2_p0331"
                     /db_xref="E3EK13_PAEPS"
     gene            241118..241360
                     /locus_tag="gwe2_scaffold_24_prodigal-single_338"
     CDS             241118..241360
                     /product="hypothetical protein"
                     /codon_start=1
                     /transl_table=11
                     /translation="MDISNPQVYYITSRCGNNGYIKCSKDKIKELLILVDTLFGCDKH
                     SSYEEVYEIPESDIDYYIDDNKQVTWAKESTAYGQV*"
     gene            241347..241535
                     /locus_tag="gwe2_scaffold_24_prodigal-single_339"
     CDS             241347..241535
                     /product="hypothetical protein n=1 Tax=Bacillus
                     coahuilensis RepID=UPI00018509BA"
                     /codon_start=1
                     /transl_table=11
                     /translation="MAKYKNKVKCKKCGDILESKSRHDFVRCSCKSIFVDGGQEYCRI
                     GCPDGKTEDWIEFIKEEE*"
                     /db_xref="UniRef100_UPI00018509BA"
                     /db_xref="C9LAZ8_BLAHA"
                     /db_xref="bfi:CIY_13240"
                     /db_xref="UPI00018509BA"
     gene            241537..242013
                     /locus_tag="gwe2_scaffold_24_prodigal-single_340"
     CDS             241537..242013
                     /product="hypothetical protein"
                     /codon_start=1
                     /transl_table=11
                     /translation="VFSLTLNVLSLIMALILFKIVSGKNKEISSLKEEIYSYKREIQD
                     LKIINQSVAKSSIVPESRKASIHASSSPNTKIPNRVNGHIEKKSVKTYDIDPVQTAIV
                     LGDDTHKTSHSNSQHHNSHSNHSSHSSHDHNSHSYSDNGSYDSGSCGGDYGGCGCD*"
     gene            241994..242248
                     /locus_tag="gwe2_scaffold_24_prodigal-single_341"
     CDS             241994..242248
                     /product="hypothetical protein"
                     /codon_start=1
                     /transl_table=11
                     /translation="VVVDVINAGDIVVSTENYERNGHLIIMDKCYVIRKSTRCIAVNN
                     VYRCIHKEHWDTCPKLTLNFIENPLGLCSHRFIKIDKGRD*"
     gene            242251..242826
                     /locus_tag="gwe2_scaffold_24_prodigal-single_342"
     CDS             242251..242826
                     /product="ATP-dependent Clp protease proteolytic subunit 
                     {ECO:0000256|HAMAP-Rule:MF_00444,
                     ECO:0000256|RuleBase:RU003567}; EC=3.4.21.92
                     {ECO:0000256|HAMAP-Rule:MF_00444,
                     ECO:0000256|RuleBase:RU000549};; Endopeptidase Clp
                     {ECO:0000256|HAMAP-Rule:MF_00444};  TaxID=1629717
                     species="Bacteria; Firmicutes; Clostridia; Clostridiales;
                     Peptococcaceae.;" source="Peptococcaceae bacterium
                     BRH_c4b.;""
                     /codon_start=1
                     /transl_table=11
                     /translation="LIPIVIEQTMNGERSYDIYSRLLKDRIIILGGEIDDYMANAIVA
                     QMLFLESDNPEKDISLYINSPGGVVTAGMAIYDTMQYIKADVATICVGQAASMGAFLL
                     AAGTKGKRFSLPSSRIMIHQPSGGSRGQATDIQIQAAEILRMKDELNRILSENTGQPL
                     EKVQIDTERDFFMSATESLAYGLIDSVIKSK*"
                     /db_xref="A0A0F2PXD8_9FIRM"
                     /db_xref="dto:TOL2_C04370"
                     /db_xref="UniRef100_K0NCP2"
                     /db_xref="3.4.21.92"
     gene            242846..243112
                     /locus_tag="gwe2_scaffold_24_prodigal-single_343"
     CDS             242846..243112
                     /product="hypothetical protein"
                     /codon_start=1
                     /transl_table=11
                     /translation="MSNERLNVDEMVIFHETNGPYEELSGNIFTIGKTIECFGCNGPT
                     GQRVCYGQTIYIHGLNMEKYSWCSWTVRKIKSTDSLEDLLVNGW*"
     gene            243109..243378
                     /locus_tag="gwe2_scaffold_24_prodigal-single_344"
     CDS             243109..243378
                     /product="hypothetical protein"
                     /codon_start=1
                     /transl_table=11
                     /translation="VIMGGISNESLSIDEIVIFHRTEGIKEELLGKAFIIEKIKPCRR
                     TCRPMGDDVCYGVHIFIRGLVREDCTWCSWTVRKATDADSLEDLL*"
     gene            243754..244005
                     /locus_tag="gwe2_scaffold_24_prodigal-single_345"
     CDS             243754..244005
                     /product="hypothetical protein"
                     /codon_start=1
                     /transl_table=11
                     /translation="MFEVDQIVTYSGNIAKNYNKPCIIVHVCPCGTKNCDIVECAHQH
                     VLLAGKYRKHNSYGPICSNRLKKLKKDAPVDNIVTSWIE*"
ORIGIN      
        1 GAAGTTAAAG AAAGATGCAC CCGTAGACAA CATAGTAACA TCATGGATTG AATAACATGG
       61 ATACACCAAT GTTTGAACTA GATCAGATAG TTACATATAT GGGTTTGGTT CCAAATAATA
      121 TTGGTAAACT AGCAGTAATA TCTGGAACTT ATGAATGCCC TATCAGCTTT GCATGTCAAT
      181 TATTATTCAG TAAAATAAAT AGATGTACAA AGCAGAGAGT TACTCTGATG ACAAAGGGAA
      241 TTACACATGG TCCAATATGT ACACAGTATG TAAGTTCTGA AGTTAGGGAA CTAGAATCTA
      301 GAGAATGGTT GGGATATGAA TAAAGGAACG AGTATTTATA CTAACTGTAA GAATGGCACC
      361 TAATGATGTG CTATTAACTA ATGAAGACGA ATTAAATCAA TTACTAGAAG AAGGTTGGTG
      421 CGTATCAAGT TGCACACCAA TGAGAGCAGC AGGCATGGGT ACTGGAATAG ATCGTTGGCC
      481 ATACTCTTAT TTCGCATCAG TAGTAGTACT TCAGAAAGCT TAAAATAAAG GAGAGGTACA
      541 TATGATTATC ATAAAACAAG ATGCTTCAGT AAGAAAGAAA TTAGATAGTG AGAATAGATT
      601 CTTATCTATA TTCAACTCAG AAAATGGTTC ATACTTGCGT ACAGGTATCA TAGAAAATGG
      661 AAAAGATACT GGTGTTAACC CGTTTATGAC AGATTACCCG GAATTACTAG ATCTGGGAAT
      721 CATGGGCCGC TGTAAGAACG CACATTTATG TGATGTTGGG TGTTACCAGG GTAAGAAGTC
      781 TGAAGGTGAA AATATGTCAC TGGAGGATTA TAAAACTATA ATTGATCAGT TCCATGGTAA
      841 GGTGTTCCAG GTTGCACTTG GTGGTGCTGG AAGTCCTGAT GAACATGAAA ACTTTGAAGA
      901 GATTTTAAAG TATACAAGGG ACTCTGGTGT TATACCTAAT TATACCACAA GTGGTATTGG
      961 AGTAGATGAG CGCATAGCCC AGTTAACTAA GCAGTACTGT GGTGCTGTTG CTGTATCATT
     1021 CTACCGTAAA GAATATACAT ATAGAGCAAT TGATTTATTC CTCCAAGCTG GTTGCAAAAC
     1081 TAATATCCAC TATGTACTCT CAGAAGATAG CATTGAGGAA GCTACTAATA GGCTTAAACG
     1141 CAATGCCTTC CCAGCAGGTA TTAATGCAAT AATCTTTTTG ATGCATAAGC CAGTAGGATG
     1201 TGGTTCAGAT AAGCTTGTAC TCAGAGATGA GCAAAAGATT AAAAACTTCT TTAAAGTAGC
     1261 AATGGACAAA CATCCATTTA AAATTGGGTT TGACAGTTGC TCAGTACCTG GTATACTTAA
     1321 CTATGCTAAG GAATCGGTGT TAGTCGATTC GGTAGATACC TGTGAAGGTG GACGTTTTAG
     1381 CTGTTATATA GGCGCTGATA TGGTCATGGT ACCTTGCAGT TTTGATCAAC AACGTAAGTA
     1441 TGGTGTATCA CTAAGAGGAA AGACTGTAGA GGAAGCATGG AACTCTGATG AGTTTAAAGC
     1501 TTTTCGCAAT AAGCTAGTAG AGGCTTGTCC ACAATGCCCA AACCATAGTG AATGTATGGG
     1561 CGGTTGTCCA CTTGAGCCAT CCATAGTATT GTGTACCAGT AAGGAAAGGA TGATAATATG
     1621 ATTTGGAATG ATAAAGAAAT AGTTTCTGTT GGTGATTTAA TAAACTCTGT TGTATCATGT
     1681 ACTTCTCCTG AGGAAGCTGC AGAGTTTATA AGACTGTACA AAATGGAAAA TGACAATGCC
     1741 GAGAATCTTA TAGGGTATCT AACTGGGTAT CTTAGTAAGG ATGAAAAGCA TAGAATACAG
     1801 GAGTTATTTA ACGTAGAACA TCCAATATTC GGTAAAACAG ATCCTACTAC TGAAGAAGCA
     1861 TTTAATGCGG GTATAAAGTT CGCCAAAATG CTGATTGCTG AGGAGGAGAA GGAATGAAAA
     1921 TACTGATCAA TACATCTCAT GGTGGATTTG GTTTCTCTGA TAAAGTGTAT GAAGAGTTGA
     1981 TAAGTATTGG ATGGTCAGTA TTCGAAACTG AAAGCTTCAT TGCAGTTGAA TCTGATGCCA
     2041 AAATCTTTAA GAGAACTAGA AACAAACCCA AGGAAAAACC TTGGTACGGT GATGGAGATA
     2101 ACTACTGCTT TCAATATAAG ATGATTGAAG AAGGAGTTAG GCTCAATCCT GATATTATAG
     2161 CTATTGTTGA AAAACTAGGA ACAGAAGCAA ATACTCATTA CAGTAATATT AAGGTTGTCG
     2221 AAATACCAGA TGATGTAGAC TGGGAAATTG TAGACTATGA TGGAGCAGAA TGGATAGCTG
     2281 AAAAACATCG TACTTGGCGT TAAGGAGCAT CTATTATGAG TAAATACCTC GTGATACAAG
     2341 AAGTAACAGT TTCGATTGAA GTAGAGGCTA ATAATGTTGA TGAAGCTAGA GACAAAGCAT
     2401 TCTCTATTCC TATAGATGAA TGGGATAATG TTGATGTAAC AGATTTTAGT ATAACCGAAC
     2461 ATACAGACTG GTAGGTGATA ATATGTGCCC ATGTCATGAT TGTAAAGGAT TTTACTTCAC
     2521 AAGTGTAGAT TCTTGTTATG CACATTGTGA TGAATATAAA GATTTTATTA CAACGCTTGG
     2581 AGATGATGCC GATGTATGAA TACAAAGCTA AAGTAATCAA CGTTGTAGAC GGAGATACGA
     2641 TTGATGCCGA AGTAGATGTT GGTTTCTATA CCAAAATGGT ATTAAGATTT AGACTACTCG
     2701 GAGTTAACTG TCCTGAAATG CATGGTGAAA ATAGCCTAGC AGGAGATGCA GCCAGAGACT
     2761 TTACTTGTCT TCATCTAGAT GGTAATGAAG TTACTCTGAG GACATATAAG GCAGACTCAT
     2821 TTGGTAGATG GCTCTGTGAA GTACTGATTA ATGGCATTAA CTTTAATGAT CTGCTAATCA
     2881 AAGAAGGATA TGCTATCCCC TACAAGAAAT AGGTGATTAA ATGAAAGAGT TTGTAATTGC
     2941 TGACCTACAT CTAGGTCATC GCAATATCTT AGAATACGAA CCTCGTCCAT GTTATTCAGT
     3001 AGAAGAGATG GACGAGTTCT TAATTCATAA CTGGAACGAG ACTATATCAG ATGAAGATAT
     3061 AGTATGGGTT CTTGGAGACT TCGCATTATG CGGCTCTGAC AGGATCATTG AACTCGTAGG
     3121 AAGACTTAAT GGAAGGAAAA GATTAATCAA GGGCAATCAT GACAAGAAAA CTCCAACATT
     3181 CTGGAAGAAA GCTGGGTTTG AGAATTATTA TGATAGCCCT ATACATAGAT TAATAAGACA
     3241 GCAGTGGGTA GTTTTATCTC ACGAACCCGT ACCAATTGAA CCTGAATGGA TTAATGTACA
     3301 TGGTCATACA CATAGTCAAC CTACAGGACT TAATCCTAAC ACACATAGGT GTGTTAGTGT
     3361 AGAATTAATT AACTATAGGC CAATTCTGCT TGACATAGTA CTAAGGAGAA ACTATAATGC
     3421 GATTTGATAT TGATGAAATC ATTATGCTTT ATAATAAAGC ACATATAGTA ATCAATACAG
     3481 AAGACTGCAT CTTTACTGAT TGCGATAAGG TCGAATGTGG AAGACAAGGC GTACTAATAA
     3541 AATATATAGG AAAAGATACA TGTGATCTAG ATGATCGTTG GTGGTGTTCG AGTTCATTGA
     3601 CCAAGATAGA TACCAAAGAT GAAAATATAT TGAAAGGACT CATGTGATAA GTATGAAAGT
     3661 AAGAACAGAT TTCGTAACCA ATAGTAGCTC ATCTAGTTTT GTTATTATGA AGAAAGATAT
     3721 AACCGCTGAA CAAGCTAGAG CTATAATAGA TTACAGTGAG CATGATCTTT ATAAATCATT
     3781 GTTCGGTGGT AAAGAGTACA GCGGAGACTA TTGGAGTGTA ACAGATGGAG CTGAATTCAT
     3841 TCATGGGTTT ACCACAATGG ATAATGGTTA CATGTCAGAC TTTATGGAAT TGTTAGGTAT
     3901 TCCATTAAAT GTTGTTGAGT TCGATGATTA TTCATAGGAG GAAATTATGA AAATACGTAC
     3961 AGACTTCGTA ACCAATAGTA GCTCAACTAG TTACTGCTTA CTAGGAGTTA ATGTTAGGGA
     4021 AGAAGAATTA AAGAAACTTG TTATGAACAC GATAACTTTC GCTTATCTGG TTGATGAATT
     4081 AAAAGACAGT TATGAACAAG ATAAGAAGTA CGATAAGGAT CTCAAGTTCA TAGATTGGTA
     4141 TATAGACAAC TATGGATTTA GCGAACTACT GGATCATACC GTAAACACAA TAGCTAAGGA
     4201 TGTACAAGTA TACACGTTCG AATACGAAAG ACCATGTGCT GGATGTGATC TTCCTTATAC
     4261 TGTTTCTCGT TATTCTAATA AAACCTATAA TGAGGTTAAA GAGATAGTAG CCGAACAGAT
     4321 AACCAGCATG GGTATTCCTA CTGAATCAAA AGATCTTAGA CAATATGATA TCATAGAGAA
     4381 TAACTAGGAG GTTGAAATGA AGATAAGAAC CGACTTTGTA ACTAACAGCT CTAGCTCTAG
     4441 TTACATTATA GGAGTTAGGA ATATCGAACT TACAGAAGAA GGGTTACTAG CAGCCCTCTT
     4501 AGGTGGGAAT ACTCAACAAG GATTTGGCTC ATTTGTGATA CGTAAATTAG CTCATGAGAT
     4561 TCTTGATAGT ATTACAATAA ACGATGATAC TATGAAATAC TATAAAGAGG AAATAGGTTA
     4621 TTCGCAAGAG GAAATTGAGC TAATAGTGAA TGCTCCCATT ACTACAGTCG AGCAGGTACA
     4681 AGAATACTAT GCCGATATCC CTAACTATGA AATATTGGAG TCATATCAAT ATTGTATACA
     4741 GTTGGTTAAT GAAGGTTACA CGATATATAG AACTCAACGT GATACGTGGA GCTTTCCATG
     4801 GGACTTCCTA TATGATAACG TACATGATAA CACTTATAAA GACGATAATG TATCTATATT
     4861 TGTTACTGAA AACTACGGGG TGTAATAATG AAGATAAGAC TTGATTTTGT TACAAATAGC
     4921 TCTAGCTCAT GCTATGTTGT AGGTGTACTT TCAACCATCA CTAGTAAAAA AGAATTCATT
     4981 CAAGGCATGA TTGAGCATCT TGATCTTGGA CCATCATGGG ATAAAAGGCT AGCTAGTTAT
     5041 GTTGGTGTAA CAAAGGTAGA AAACATCATG AATATCAATA TGGATTCAGG AACTATATTA
     5101 TCACGTCTTG AAGAACATGA TTATCTTGAG TTTAGCGTAG ATGAAAGACA AAATCTTAAT
     5161 CCACATGCAG ACATATACTA CGCTGAATTA TGTACTGGAG GAGACTGCGA ACAAACTTAT
     5221 TGTGAAATGA TTTCTGATGG TATGAGAGCA TTAGGACAAG TTGTATTGGA GACATATTCA
     5281 TACGACTGTT AAGAGGTGTT TCATCTGGCA TTTGACCTTA TAAAGGCTAT ACGGCGATTA
     5341 GTATCTAGTG ATTGTGCTAA CTATAGTAGG TCATTAAATG ATATAACAAA TTATTGTTGC
     5401 TTAGAAAAGA CTGAAGGATG TGTGTGTATG TATTTTATAC AGAACGAAGG AAATCCACGA
     5461 TGTGGCTACT TTGAGAAATG CGTCCTTCCT ATGGACCCTA TGATACACAT GGAATATGTA
     5521 AAAAACAAGG AGGAATATGA TGGCAAAACT TAAAATATGT TTTGTAGCTC CACCAAGCTG
     5581 CGATAAGACA ACCACAGCAA GAGAAGTAGT TAAGATACTT AAGAAAACTC ACGGTATTAA
     5641 TGCTGAAGTT GCTGAAGAAT ATGCACGTAA GTACATCAGA GACAACTATG ATGGTACCCA
     5701 TCCTATAATT GATCCCCATC AACAATATCC TATCATACTT GGTCAGATGG AAACTGAGAG
     5761 AATGGTTAGT AAGCTTCATG ATGTAGTAGT ATGTGATAGC GCAAGCTTCC TTGGTTATAT
     5821 ATATGTTAAG GAAATGATAA CTAACCTACC TAAACAGCAA TCCATTAAAC CAATGTATTT
     5881 TAAACTACTA AAAGATATAC ATGAAATGTC ATTACGTGAG ATCTCATCCT ATGATGCTGT
     5941 ATTCCTATTT GAACCTACTG GCTCTATATT CCAAGACGGA ATACGTTCAC AAAAGGATGA
     6001 TGATCAAATA CCTATCTACA ATAAAATAAA GGGCTTTCTC GACTCTGAAG GTATCCCATA
     6061 TTATAAGATT TCAGGTAAAG CAGAAGAGAA AGCAAACGAA GTTGTAAATA CATTAAAACC
     6121 AACCCTTGAA CAGATTGGTT TACTGGAGGT TAGACATGCT AACTAATTGT ACACATGAGA
     6181 GAGATAAGAA CTGCATTCCT TCTAGCGTAC AGATTTGCGA AGGATGTACT AGTTTTATAC
     6241 TAGATACTGA TAAATGTGCT AACTTCAATG ATTATAGCTG TATGATAGAA ACTGGAGAAT
     6301 GTCCTTGCAA AAACTTTAAA CATAAGGATG AGTGACTTGG GTGGTTAAGA TGATGATAAT
     6361 CTGTAGAAAA GATTTGAAAT GTAGAAAGGG TAAATATATG GCTCAAGCTG GTCATGCAGT
     6421 CTTAAAAGCA TTCCTAGATA AAGCAGACTT TCCGACTAAG GATTATGATG AAGATTGGAA
     6481 TCTTAAGCAT TATAATATGA CAATGAATGT GCCACCTGAG ATTTATGAAT GGATAACAGG
     6541 ACAACAAACA AAGATAGCAG TGTCAGTCGA TTCCGAAGCT GAGCTGTTAG ATATATATAC
     6601 CAAAGCTAAA GATGAAGATC TTTGGTGTAG TCTGATACAA GATGCAGGTA AGACCGAGTT
     6661 CCATGGCGTA CCAACATATA CTGCTGTGTC TATACTAGGA GAAGAAAAAG TAGTGGATAT
     6721 AATAACAAGA CATCTACCAC TATTATAGGA GGATTTTATA TGGAAACTAT TACCGGAGGA
     6781 TTTGGAGGAG ATCCAGCTGA TGTAGTGTGC TGCGAAGTAT GCGGCAATCC TATATTCCCA
     6841 AATCATCCCT GTTCTTGTGA TGATAAGAAA GACTAAACTT TGACATATAA CATCTTTTGT
     6901 ATTACAATAG TAATAGAGGA GGTGTTAATT ATGAACCTTA AGAATTCTGA AGTTAAGATT
     6961 AAAGACTATA TTAAATCTAA TATCAGTAAT GGAGCAATAA GTATTTCATT ATCTAAGATG
     7021 GCTGAAGATA CAAACCTGTC AACAGCAACT GTACATCGAG CAATCAAGAA GTTACGAGAT
     7081 AATAGTATAA TAAGGGTTGA TAAATCCAAG GCTAGATGCA AGCCAGATAC GATAGTGTTC
     7141 TTAGGAGACA CAGATGATAT TAGTTTAATT ACATCTGAAT TAACACTTCA ATCTAAGTCC
     7201 GTCAGTATAT TAACAGAAGA GTTAATTAAA AGACTTATAA TGAAGCAAAA AGAAATAGAA
     7261 TACCTTAAGA GAAAACTACA ACAATGTAGT TGTTGAGGTG GGATATCCCA CCTTATTTTA
     7321 TATTGAGGAG ATGTTGGAAT GTCCATGATT GCATTCTCAG GGAAGATGAG TGCTGGTAAA
     7381 ACCGTGTCAG CTAATTATCT AGCTGAAAAA TATGGATATG TAAAACTTGC TTTTGCTACA
     7441 CCACTAAAAG AGATAAGTTC TCATTTTAAG ACATTATGTG AAGCAGAACG TTTATTGTCT
     7501 GGAGAGAAAT TGATATACTC TTCTGATACA GATATAGTAC CAAAGGAATT AAAACTGCGT
     7561 GATCTTATGC CGGATATATA TAAAACAATA TCTAGTATAG ATGATGTTAT GTTTGATCTC
     7621 TTTGAAAGTT TTGCGGACTA TGATCGTGGT ATGATATCAT TGTTTGAAGA TGTCTTTCCT
     7681 AAATATTACG ATCTTGATAT CAATGTTGAT AAGAGCGATC TTCATAGAGC TCTACTTCAA
     7741 GATATAGGTC ATGCTATGAG GTCCATAGAT CCAAACGTAT GGACGACGTA TCTAATCGAA
     7801 TCAACATATG ATTATAAGAA AGTAGCTGTC GATGATCTTC GTTACAAGAA CGAGTACGAC
     7861 GCACTGAAGA AAGCTGGCTT TAAAATTGTA CGGGTTAATG TATCTCCTGA GGTACAAGAA
     7921 AGAAGACTTG AGCTGTTATA CGGTGATATA GACAAGTCTA GGCTAGAACA TATATCAGAA
     7981 ACAGATTTAG ATGACGCTGA ATTTGATTAT GTACTAGATG GAAATGCTCC ACTACCTGAT
     8041 ATGTTACGTG AATTAGATAA CTTTATTGGA GGCTAAGTAA TGGGAATGTA CGATCCAATA
     8101 ATAAATGAAC CATGCCCTAA GTGCGGAGAA ATAATGTACT CAGAAGGCGT TTCCAACGGT
     8161 ATAGGATATT ATTATCCTCC ATTCCATTGC GATAACTGTA GTTATGCCGA GAGATGCGGA
     8221 TATGAGGGCA ATTGTAAAAA GTGTGATCAA TACGAGAATT GTTTCGGTAA ATTGGAGGAT
     8281 ATATAATGGA ACAGGCTACA TGGGAGAGAC ATAAGAGAGA CTTCGAAACT AGGATAAGGG
     8341 ATATAGTTAT TCCTCCAGAC ATAAACCCTG GCACAGCTAA GCCACTTGTA GCTAAATTAG
     8401 ATTCATTGTA TACAGATGTT ATGTTATTGT ATCCTGACAT TAAAGTCAGT GACGATAACA
     8461 TAACACAGTT ACTTGATAAT ACTAAGAAGC TAGCTGCTGC TACTGGGAGT AATCCAGATG
     8521 CAAGAACCGC AAGGGCCATA ACTGCTGCTC AGGAATATGG TGATGATGAT GTAAAGATAA
     8581 ACTTATTTGA TATCAAGCAG GTAACAAATG AGAGATTAAT TTTTATTAAT AGTATCGTCA
     8641 AAATCATTGA AGGGAAACAG AATAGATTAA TCACTGCATT AGGCTTAATG AAAATAGAAT
     8701 CTAATTTTTA GGGGAATGAA TATGTCTGAT AAACTAAAAT CTAAGCTAGA TAGTATTAGT
     8761 TCTAAAGCTC AACCATTAAA GTCTACTGAT GGTGCAATCG AACTTAATCC TGGAAATCCT
     8821 CAACATAAAG ATTGGTTTGA GGAAAACCCA TATGTTATAA GTTCCAAATG GGATAAGCGT
     8881 TTTATGGACG TTGCTTATCA AATAGCTGCT TGGTCCACAT GTCTTCGTAG ACAATGTGGT
     8941 GCAGTTATAG TAAGAGATAA AAGAATTATA GCAACTGGTT ACAATGGTGC TCCAGCAGGA
     9001 GTCTTTGAAT GCTCATCAGG ACGTGTATGT CTAAGAGAAA AGATACAGGT ACCGTCTGGT
     9061 GAGCGTCAAG AACTCTGTAT TGCAACACAT GCAGAACAAA ATGCTATTGT GCAAGCTGCT
     9121 AAGTTCGGTA TTAGCGTAGA AGGAGCAACG ATGTATGCTA CTAATCATCC ATGCTCATTA
     9181 TGTGCTAAAT TAATCATTAA TGCAGGTATT AAGGATGTAT ATTATGTGGG GGATTACAAT
     9241 GATGAACTAG CTAAAGAACT ATTAAAAGAA GCGAAAGTAT TTATACACAA GATTGAATAA
     9301 GCCTAGCAGA CATGCTACAA CACGCTTTAG AAATAGGCTA GGTAAAAAAC ATTGGCCCAC
     9361 CACCAAATCG AAGAGACATA TAAGAAAGAT GTTACGAAAA CACGTAAAGA AAACATTACA
     9421 CGATCCAGTA ACAAATGCCC TGGTTATAGT TACCAAGGAG TTTGTAGCTT ATATAAAGAA
     9481 CAAAGTTATT CTCACCATAA TAACTACAGA ACAGTTTTAT GGTCCAGGAG GATATTATGA
     9541 GCGTTGTTAC CCAGTTGATG TTGACCAAAA CATGCTCAGA GATATATCAA ATGCGGAGAG
     9601 TACATCCGGA ATTGAAGAAT ATAACGATGA AGTGGCTTCA ACATCATAGA AAAACGAAAC
     9661 CGCGATATGC TAAGATATGT GATAATTGTA ATAAATGTAC TGATGACCTA GTTACAAAAT
     9721 ACGTAAAAGT TCTCAGTACT GAAGAAACTA AGAAAGTTCA TTCCACATCT AGAGGAATAA
     9781 CTTTTACATA CTCTTTTACA CCTAACGAAA TAGCTTATAT TGACAATGCA ATACGTCAAA
     9841 ATTCAAGAAT CATGTCTTTT AGTAGAATAG TATATCCAGA AGAAAGACAT GAAGTAGACG
     9901 AATTAACTAA GTTATATCTT AGGGCATTTG GAGGTAAAGC AGATGGACTT TAACTGCGAT
     9961 CCTGAGATAG GGAAGCAATG TAAGAACAAT GCACTTTGCC ATTTATGTGA CGGTGAAAGG
    10021 TTGCTTAAAC TACCAGTTAA AAAGACATTC AGGACTGGGC CAAAGAAGAA GAAAGAGGGG
    10081 ATGGACTTTG AAAAGAAGGT TGCTAAGAAG TGGAACAAGA GCACTAACAA GAACCTCGCT
    10141 GTTAGGCAGC CTAACTCAGG TGCTATTAGA GATCGGCCTG GAGACATTAC TACTCCGACT
    10201 GACCTCATGG AATGCAAAGA AAGAGGTACA ATCACGTCAA AGGGTGAGAA GACAATCTCG
    10261 ATCAGTCTCT CGTGGATACT CAAAGTACAG AGGGAAATGA TTAGCGCTGG TAAGCAGCAT
    10321 TGGTATATAC CATTTGGATT TAAACACCAT GAAGATATAT ATGTTGTTAA AAGTCTTGAT
    10381 CATGAACTAG AACTTCTACA AGAGATAGAA GTTCTGAATA ACAAAATAGC TGAACTGGAG
    10441 GCCAAACTAG ATGAGAAATG ATTTACTTAT GTGCCCTGAA TGTGGTAGTC TAGAGTTTGA
    10501 GGGTAGTGAT AGATATGGAA TTTCCCTAGA AACAGGATAC CCAGTTATGA TAACAGTTAC
    10561 ATACTCTTGT ACTGAATGTG GTTTGACGCT GACAAGAGGG CAGATACTAG AATTGTCAGA
    10621 AGGAAGGCAA CAAGTAGCTG TCGCTGCAGG ATAAGGAGGA GACCTCGTGA AGACTTATAC
    10681 AGTAGTTATA ACAGATGAGA ATATTGATCA TCAAGAACTA CTAACTGCGC TCAGTAATTT
    10741 AAAACCTAAT GCTGAGATAA TGGTTAAAGA GGGAAAGCTA GAATTTGAAG ATGCTCTGTC
    10801 TGGTTATATA GCTAAAATAG CTAATAATGA ACTTAGACTA GAGATGACAG TAGAGGAATT
    10861 AGATACGATA GCTAGCAAAA TGATTGACAG TGCAGAATTA TTTATAGCTG TTGAAACATA
    10921 TATCGATGAT TACTTGTTCA TTTATGAACA TGAAGAGAGA GATGTCAGAA ATGCTAGTTG
    10981 GCAATAATTT AACTGTTAAT CTTGGAGGTA TAACATACCA CTGCAAGACG GCAGGTCCAT
    11041 GGGTGTCTAC AGAGATATTC TTTAAGGGAT GTGCTAGAAG CTGTGATGGA TGTTTTAATT
    11101 CACAGCTTCA AGACACTAGT GATATGCATG TCTTCAAAGT TAATGAACTA GTAGATTTGT
    11161 TATTGAAGAA TGTTCCTTAT AAGAGAGTAA CTATATCGGG TGGTGAACCA TTTCTACAAA
    11221 CATTGGCGCT ATATGATTTA GTTACTAAAC TTAAATCACA CGGGTTCATT ATTATATGTT
    11281 ATACTGGTAA TGAGCTATTT GATATACAGT GTGACATTGA AGATCCACAC ATACCTACTA
    11341 TAACTCAGAT GTGTCTTGAT GCGATCCTCC ACAATATAGA TATACTTGTT GATGGAGAAT
    11401 TCATGATCGA TAAGAAAGTG GAAGGCGTAG GATTTAAACC GGGTTTATGG ATAGGTAGTA
    11461 CAAATCAAAG AGCCATAAAT ATGCCGCAAA CACTAAAGGA AGGTGATATA GTACTTTGGA
    11521 GGTAGACGAC ATTAATGAAC TTGAAATTGA CAACTGGGAA AGCATTTCTG AAATACCAGT
    11581 ATTGCCTAGA ACAAAGATAA GAAAAGATGT AATACAAAAA CACCGCATTA TAAAAGCTAA
    11641 TGGATCTAGC TGTGAAACAG ATTTGTCACT CTCGTATGAT CCATTATTAG AGTCTGTAAT
    11701 TTTACAAATG TCTTATAATG ATGAAAAAGT TACTCACAAC ATAGATAAAG AAGAGTTTAC
    11761 TGATATACTA CGCAAGTCAT TTAAAAGCTC TCTATTCATT GTGGAGCTCG ATGAAATGAC
    11821 AAAACATATT ATTGAGCTCA GAGAAAATCT ATGTAAGAAG TTGATAATGA ATGGGAAACC
    11881 TGCTTTAAGT CCTAATCATG AATACAATTT TAGTTCTGGA CAAGGAATAA TCAGAAATAC
    11941 CAGTGGTCTA ATCATAGCTA AAGCAATAGG GATGAGTATT ACTGTCGGAA CAGGAGTTGA
    12001 TATTGCCTTT GATAAAATCG TAGGAACTAA ATATACGAAT GTTCCTATAA TCATGAAGTA
    12061 CACAATACCA AAAATCAATT TATGTATTGA CTTCAACGGG ATTACTTTAT CTCCTGACAA
    12121 CAAATACTCC GGTCTAGGTA AGTTTATCAA GCTTTCACCT ATAGATAAAG ACGTTGTGAT
    12181 AGATAAATGG CCCGATGGTT TAAATAGCCC AGGGATTTGT AACAAATGGG ATAAGGTGAG
    12241 ATCAAACATA GGCGTCAGAC TAATGAGGAT TAGCGAGGAC AAAGAATTAG TCGAATTCTT
    12301 TAAGAAAATT AAGACTGAAA CAGGAGGGAA ATAAGTGTCT TTCTACGTAC TAAAATACAT
    12361 CGTACCAGTA GCTATTCCTA AGTACAGAAG TTCTGTACTT AACCCGAATC ATATTTTGAA
    12421 AGAAGATCTT CTAGATCCTT CCGAAAGAAT CAATTTACTA AATAGAGATT ATTTAGTAAA
    12481 TGGAACTACA CCCGCAAAAG CGTTATGTGC TTTCTTCTCT AGAAACGAAA CGGCTCAGAT
    12541 ACCTCAGCTT CATGAAGTAC CTACTGAAAA TGGAGCAGGT TTTGATTTAC CAATAATAAT
    12601 GAATAAATGG TACGCTGCTA GACTTATATC TTCCAAAGGC AATGTACATG TCTTATTATT
    12661 TATGCCATCA ATTATATCAG GCAACGCATC ATTAATAAGT CATTCTGACT TGAATGATGA
    12721 AGTGAAGGCT TTACTTGGAA ATGTTATAGA AACTCAACAT GGCCATGTAG AAGACCTCAT
    12781 TAAAAATCGT AAAGATGCAG TTTCATTTGC TTTTAATGTA ATTGAGTCTC GTCAACTACC
    12841 GGAGGATGTA GTTCCTAAAT TGGCTCATGC AATAAAGTCA GCTAAGAAGG AGTGGATTTT
    12901 GTTTGATCCC GTCAGAGGAG CTAGAGATCC TGATTAAAAG TAGACAACCT ATTATATGGG
    12961 TTGTCACCTG GGAAGAGCAT AGACTTGATT TAGCATTACA TGAAATAGCT AAACACAATT
    13021 ATCTTGAATT CTCTACATGG ACATTTGCTT CAGGGTTAAG TAAATTGGCA GGATCTGATA
    13081 AGCCTATAAT GCTTAACCCG ATTGAGATAC TTGAGATAAT AGATCAGCAC AATGTGGGAA
    13141 CAATGTTCGT ATTGCGCGAC TATCATTCAT TCCTTAAAGA TGCCCAGGTA GTAAGAAAGC
    13201 TAAGAGATAT AACAGAATCA AAATCAATAT ATAATCCAAT AATTATTACG TCTCCAGTGC
    13261 TCAATATACC TATTGAACTA GAAAAACTAG TACATGTTAT TGATTATACG TTACCAGGAG
    13321 TAAAGGATAT ATCAATGATG GTAGATGAAG CTTTGGATTT TATAGAGGAT AGAGATATAG
    13381 ATGTTGACTC CGTAGTTAAA GCCTGTCAAG GCTTAACTGC TGATGAGATA GAGAATGTAT
    13441 TTGCTAAATC TACTGTGGTA TCTGGAACTT TAGACCCGGA TATTATTTCA AATGAGAAGA
    13501 AACAGATAAT TAGGAAGTCT GGTATTCTTG ATTTATATGA TGAAGCAGAT GACTTTAACG
    13561 ATATAGGAGG AATGGATAAT CTTAAACACT GGATAATGCA GCGTTCAAAG GCTTTCACAG
    13621 AAGAAGCAAA AAGCTATGGG CTACAAACTC CTAAGGGAAT GCTCTTACTA GGCATACCAG
    13681 GCACAGGGAA ATCAATGATT TGCAAAGCTA TATCTAACTT ATGGAGAATG CCACTACTCA
    13741 GATTGGACAT AGGCAGAATG ATGGCTGGAA TAGTAGGTAG TTCAGAAGAG AATATGCGTA
    13801 AAGCAATCAG GTTAGCTGAA GCTTGTTCTC CATGTATACT CTTTATTGAT GAGATTGAAA
    13861 AGGGCCTATC TGGTATGGCT AGTTCAAACT TCTCAGACGC AGGAACCACC AGTAGATTAG
    13921 TGTCTACACT ACTACAATGG TTATCCGATA AGACATCACC AGTCTTTGTG GTAGCTACTG
    13981 CAAATAGTAT AGAAGAATTA TCTCCTGAGT TGCTTCGTAA GGGAAGATTT GATGAGATAT
    14041 TCTTCCTGGA TCTTCCTAAC AAACTTGATA GAGAAGAGAT AACTAAAATT CATCTAACTA
    14101 AACGTGGTCG TAATATTGAA GACTTCTACG TAAACGTAAT AGCATCTGAA ACTGTGGGCT
    14161 TCTCTGGATC AGAAATAGAA CAAGTAATAA TGGCGGCTAT GTTTGATGTA TATTCTAAAA
    14221 CTAATGGAGC TAGAGACATA AACACAGAAG ATATATTAAA CGCTGTCGGA TCAACAAAAC
    14281 CTCTATCTGT CACAATGAAA GAAAAAGTAG ACAAACTTAG AAAATGGTGT TTAACGAGAG
    14341 CTAGATTAGC ATCTACAACA GTAGAAGATA ATTCATTCTT ACTAAAGCGG AAAAATAAAA
    14401 GAGAGAAGTA GGTGCTTTAT GTCTGGTGCT ACAGAGGAAA ATGACGGATT AAAGAAAATG
    14461 ATTGACGATT TATTCACTGA GAAAGAAATA CCTAGTGAAC CTAGCGATAA AGACGAGAGA
    14521 CCTCGTCCTG TGATTGATCA CCTAGTACCA AAAGAAAACA AGGAAGCTAT AAATGCTTAT
    14581 ATCAAAAAAG CTACTGAGGA ATTAGAATTA ATTCGTCTTG CCTTCTTAGA TTTTCAGGAG
    14641 AGCATTTCTG AATTAGTTGT ATACCCTTAT GTATATCACC AGATACAAGA ATTTGGTGAA
    14701 GCTTGTATGG ATCTAGTAGA AGTCTTGAAT AACGATTTTG ATACCGGAAA GATGTCAGAC
    14761 AAAGGTAAGA AAGATTACGA AAAGTTAAAG AAGCTTAGGG CAAATATTCT GTCCTCAATA
    14821 AGACAGAAAT ATAGTAAAGA ACTGGGGGAG TAACATGAGT CACCTTGTAA CTGTTGACTG
    14881 TAAGATAGAC TCTATTGAGG CACTATCAGA AGCATTAGTA GAGATGGGTT ATGAGCCTGT
    14941 CAGAAACGCT ACCATCAGTA GTCGCTATTG GAATGACAAG AAAGTAGACC TTGGTATCCG
    15001 TAAGGACGGA AAAACTATCA CAATAGGATG GGTTAATGAT GGCAATGACA CCTATGATCT
    15061 AATTGCTGAT TGGTTCTGTA CTGGAATTAA CCAGGGCGAA TTCGTTGAAG CTGTTAATGT
    15121 TGGCCATACG AAACACAAAA CATCTTCATG GATGAAGAAA AATGGTTACA GTGTTAAGTA
    15181 TGAAACGAAT ACGGATGGTA ACTTGGTAGT TGTAGGAACA CGCTGGTAAA TGGTTGAGCT
    15241 AATAAAACTT GTCACTGGTA GCCTACCTCT AAATGTATTA CATTTCAGTG ATCTTATCGC
    15301 TATATACGAT GAATATAGCG ATAAGCGCTC TACCAAGTAT CTGGTTTTAA AGAACAGATA
    15361 TGACAAACTT GGGTTTAAGA GCAGGACTCA ATTTCATAAT GTACTTTCTT GCTCTTCATC
    15421 TCCAGTTGTA ATAAATGCAG GCTGTGTTTC GAACTATGAG GATTTGAAGA AACTATTTAG
    15481 AGCAGAGTAA AACTCTGCTC TATACATAAA ATTAGGAGTG ATTATATTGG CTAAAGAAAC
    15541 AATCAAGGTA ACGATAGATA AGCAAGGGAA TGCAACTGTT GCTACTGAGA ACTTTACAGG
    15601 CAAAGCATGT CAAGCAGCCA CTAAAGAGTT AGAGGTTCAA CTTGGTAAAG CAACTTCAGA
    15661 GAAGTTTACT GCTGATTACT ACAAACCTGA ACCAGATAGT AAGACTTGGG TCACTGGCAA
    15721 ATAAACATTG TGCATTGTAT AAATACATTA TATAATGTAT AAAAGAAAGG AGTAGATATA
    15781 TGAATTGGAC AGAATCAGAT CACATTGGCC TATATAGATA TATAGAAGAT AGAATTGATA
    15841 TGGCATCCCT TACAGAGCTG CTTGCAGACT ATGCGTCAGA GAATGAATTT ACATTCGCAG
    15901 AAGTTCAATC TGAGTATTCT AAAGCTAAAG CAGAGTTTTC AAAACTCAAT TTTAGATTTG
    15961 AGAAACTCAT AACTGAAGCT ATCCCTAAGT CAAAGAAGAG AGCAGAACAA CTTGAGAAAA
    16021 CAAATGCACC TACTGATAGG TACTACGAGG AATGGGAAGA AGAAATCATT GATATTGCTC
    16081 AAAGATTAAA GATCATGTCT AGAACAGCAC TCTCTAGATA CTTAGAAGAG TTATTGCCGC
    16141 ATAGGACCTG GCGTGCATAT ATGTCTTACA TGTCTCGTAA ATCCAGGACT CTTGAAGATA
    16201 TACCTGCATA TAAGTTAATC GAAGAACCCA AAGTGATTGA AGAACCTAAG GTAGTTGAAG
    16261 AACTTAAGTC CATAGATAGT AATGGTGTTA GAGTAGGAGA CATCGTACAG GGCTGTGTAA
    16321 CTAAGATATT AGATTTCGGA GCTATAGTAG TAACTGCTAA TGGTAAACGT GGTTTATTAC
    16381 ACATATCGGA AATCACTAAT AAATATGTGG AAGATGTTAA TGAATACATT TTTGTTGGAA
    16441 TGAAAGTTGA ATCAATGGTA ATGTCAATAG ACACTGATGG CAAGTTATCC CTGTCTACAA
    16501 GACGATTAGG AGGCTTAAGA AAAGAAAATA CTAATGAACA ACGAGCACAG CAATTTGTTG
    16561 ATCAAGTAAA TTCTTCTGAT CATCGTCAAG ATAAGTATCG TAAGCTCATA GAGTCCGCAG
    16621 TAGGGTTTAA GGTTCAAGAT GTGATTCCGC ATAATATTCC TGAGTACCTA AAATCAGAAT
    16681 TGAGAGGTGA GGACGTTATG GAAAGGAATG TATTAAACGA ACTGGATAGT ATAATAGCTT
    16741 CAATCGGAGA TACGTTGGAA AATCTTAAAA CTTTTAGAGC TACTATCAAC AATAAGTTTA
    16801 CTGAGTTTGA GAAGATATCT AATCTCAAGA AACAACTTGC TGAGTTACTT TCATAGGAAT
    16861 TGTGATATTA ATGAGTGCAT TTTCGTATAA GGAATTAAAC AGATCAGAGT AACAGTTAAG
    16921 GGAGGCCATT GGCCTCCCTT AATCTATTCC CATATACAGT GTTCAGGTGG TTTATCATCA
    16981 CGCCATCTAT CAAACTTAGG ATGGCGTAAC TTACCAGATT TCAATATGTC ATTACATTTA
    17041 ACTTCTACTA CTCTATTAAT ATAGTTAGTA ATATTCGCGG TCATATCATT TATAGTATTT
    17101 CTATCGAATC CGTCGAATGT TCCTCTATAA GTTAGTATAC CATCTTTATA TTGACTAAAC
    17161 TCTAGTTTAG CTACAAGATG ACTATTATAC TTACCCTTGC CCATCTCATA ACCAGTAACA
    17221 ATGCCATCCA ATGTTATCAA CTTTTTAGCC TTTAGCATAT CAGAAGATGC TTTACTATCC
    17281 TCACATATCT TATACTTACC AGATAGGCGC TTACGCATTA ATCCCTCACT ACCTGCTCCT
    17341 GTCATTAACT CAAATAATGA TTTGATATCA GTATCAGTAG GGCTATATTG TATGGCAAGA
    17401 CCAATATGGT GATATGTACA ATATGTCGAT ACTACTTTTG TTAAGATTTC TCTACGTATA
    17461 CGGAAAGGTA AATCAGTAAC ATATATTCCT CTATATTTTA TAATATCATA GGCCATATAA
    17521 CATAGCATAC CCTTGTCTTC TTGCACCTGA ATGGCCCTGT GCGCTGTTCC AGAGCCCATT
    17581 ATAGAGCGTA AAGTATCAAA GTCATCATGT AATAGCTCTC CGTCAATTAC AGTCCCGTAT
    17641 AAGGCTTGTA TGTCGTATGA GGTTATGTGT GGTATGTAAC TACCTTTCTC AGGTAGTAAC
    17701 CCAGTAACGT CTGATTTCCT TCTTCCAGTC ATACCTATAA AATGAGGAAG AACGTGCAAC
    17761 AAGGCACGTT CACCATCGTA CTTTAGTTCC CATATCCATT CAGGATCTTG CCATACCTCT
    17821 TCAGAACTAT CAAGGTCAAA ACTTTGAGCT CTCATAGGAT AGAGTTGTTC TAACATAGGC
    17881 CCTCCTATAT TAATTCGTCA ATAGAAGTAT ATGCTTTGCT ACTATCACCC CAGCATAAAC
    17941 CATTATAACT ACAATAGGTA CACGCAAATG AGCTTCTACT ATTCTCACGA GGAGGAATAA
    18001 CATTTTCCTT TGCACACTTA TTAACATGCT CAATTTTCTT TACTAAGGTG TTCACTAAGG
    18061 CTTCATCATA TTCTACCCAG TATTCCCACT GTGCCTGTGT GTCTTTATTC TCATAGTAAA
    18121 TAACACCTTG TTTAATTCCA CTGAGAAACA TATAGATTTG TAGTTGTGCT ATATGTTCTG
    18181 GTTTAGCTTC CTTATTACAA ACCCTATTAA ATCCTTTGTT GTTAATACTT TTAAGCTCTA
    18241 CTAGAGCTAC CTCGTTATTA GGACCTTCAT ATATCACTTC TCCGTCAGCA CCATAAAGCT
    18301 TAATTATGTC CTTAGGAAAC ATATGTCTAT AAGGATTTGG GTTTCTAATT ACCGCATCAG
    18361 TTCTTCCTGA GATATTTAAG TCTGCATTCC TGATTGTTAA CTCAGGAGCA ATCAGTATTT
    18421 CAGCCTTATC AAACATCTCT TCCATTCTAT GATGATAGTA ATGCCCATTC TGGAATATCA
    18481 TTAGTGTTCT TGGTGCTATA TCCGGCTCTG GATATCCAAG CATACTATAT ACAAGTTCTC
    18541 TAGTACACTT TCCAATGGCA GAAGGGTGGA ACTTCTTCAT ATCTCTATCG TTTTCCTTCT
    18601 GCATCCTAAC TAAGTAAGCA TCCATTAATT CAATTATATG CCCCAAAATT CTCATCTCTC
    18661 CCAATATACT ATATACTCTA TATTACATTT ATATTACATC TATGTCAAGC GATAATCAGT
    18721 TTATTGGACA CTAAGTAGTC GAATAGATTA GTGTCTTGTA TCCTGCTTAT AAGATACTCT
    18781 CTAGTCAAAC TCTTATCATA TCTTATATGT ATTAGTGTGA TACCTTTGAC TACACATAAT
    18841 TGAGACTTGA GCGTATCACA TTGCTGTAAA TACAAGAACT GCTTCTTGGT CTTATGGAAG
    18901 TATTTATTGA AACGATAATG TTGCGCACCT TGATATTCAA ACCCTAATTT GATATCTGGA
    18961 TAGTATCTGT CTAGCTGCAT AGGAGATCCT TTAGGGCTTT GTAACCATGA GTAATAGCCA
    19021 TTATTAATAT AGTCTAGCTT TAGTATACTA TCCAGTGTGT TAAACATTAA CAGTTCACCA
    19081 TTACTAGATG AGTTTACCTT ATGACTATAA CCTTTCCTCT TACTCTTACA TTCTTCACAC
    19141 TTAGTAGGCG GTTTAGTTTT ATAGTAGATA GTATTACCAC ATGCACATTT AGTACTCTTT
    19201 AGCAGATCAG CCATTCCATC TAGCTTTTTT CTTACGAATG TCAACATGTG TGAACGTAGG
    19261 ATAAGTCCCT ATACCATTAA AGCTAACTTT TTCAGCTAAC TTAGCAACAT TAGCTGGGGA
    19321 CAAACTACCT ATGATTATAT CTGCAGCAGT ACCTTCCATA TGTTCACTAC CACTTACTCC
    19381 ACCAACAGTA GTGTTATGAC TAGGACAACG ATACCCACAA GTAAGAGTTA CTGGAGCATT
    19441 TACTAACATA CGTAGCTTCT CTAATTTATT AACTAACTTA GTATCAACCT TAACCATCCC
    19501 ACAGCAATGA CAAGCAAACT CTAGTTCATT AAAATGGGGG CTTAATTGTC TATCTGTTGC
    19561 TTTCCAAGCT TTCATATTAA TTACCTCCTG TTTTAAGTAA GTTAACAGCT TTCCTTCTAT
    19621 GGATGAATAT AGTATTAACA TGCATCTTCA GCTTACTAGC TATCTTCTGA TCAGTTAATC
    19681 CATCTATATA ATAATGTTTA ACAATTGACC TTTGGAGTGG AGTAAGTGCA ATGAACATAT
    19741 CGCTGCAAGT TATTCCTTCT ATCCAGCTAT TATCTAGCTC ATCTTCAATA ACTAACATTA
    19801 AGACATCATC AAAGTCAATG TCTTTCTTGT AATCTTCGTA TTCTGATATA ACGTCAGTAT
    19861 CGTCATATCT TATGTTCATA TATGCCTTAT ATGACAGCGG GTCCTTGATA GTTTCTATTA
    19921 GGTTACGATG TAATTCATAT CTAAATGAGT TATAGATATA ACCACAGAAG TTGGTTTTTA
    19981 CTCCACCTTT CTTCCACCTC TTAGCCAAAG TAAGAAAGGT TACTCGTAGT TCCTGTTTTA
    20041 TATCGTCAGA AGACATACAG GAACAAGTCT GTGATAGGAA TGAAGCAGTT TTATGCGCTT
    20101 CATTCCTAAT ACCAACAGAT TGATTAGTTT TAGTCAAGTT CTTCCTTATC TCTTCATCAG
    20161 CTATAAATAA GCTGATGAAC TTACATGAAT CCTTGTCATT AAGGTTTAAA AGCCCATCCT
    20221 GTATTATCTT AAGGAACTTA ATGAGATATG GCTCGAATGC ATCAAGAAGG AGTATTCCAC
    20281 AACTATTGTC TCCTTCTTGA TATCTAATTA CTAGTTCATC TATATGATCA TACCACTGTT
    20341 TACTATTCCT CATTATATTC CTCTGTCTTC TAATTCTCCG AGAAGTCTTC CCATGATTCT
    20401 ATCCACTCGT TCATCTTCAC TTACCTCATA AAGACCTAGT ATCTCACGGA CTACTGAGCC
    20461 AGGATCGTCT AAACAAACAA CAATTGAGAT TAATTCATTT AATAGATCAT TCTCCATTAT
    20521 TTCAATAAAC TCTTCAATCG TTAACTTAAT ACCTGAATTA TTCTTGTAAA TATACATTAT
    20581 TGTCCTCCTT GTTAAAGACC TAGCCCATCT TACCTATATT CTCATCCCCT TAGGTCAATT
    20641 AGTTATAATA TGGGTTACAC TTCACAGTCC ATATACCTTG TTCCGTTAAG AATGGTTTAT
    20701 CTTCAACTAT GAATTCATCT GTATCTTCCC AGATCACGGC TTCACCATCG GATTCAAACA
    20761 GTCTGAATAT ATCTTTGTCC TCTAACATCA TGAATTCTAT ATCATTCCAA CCATCATTAG
    20821 CTTTAACCTG AGTTCTTCTA TGATTCATAA CTTCCTCCCT ATCGTACAAT ATTTATTAAC
    20881 GAATTTATCA ATAGATAAAT GCCAGTACAG AATACTGTAA TAATAACTAG TAGAGGGACT
    20941 ATACCGTCCA TACATCACAT TCCTTTATTC TTTTCTTTTT GATGGCAATA AGCTATGGCT
    21001 ATTGCATCAG CAACATTGTC ATTTATGTCC ATTAAGTTGA ACCTATCACT AATCACAGAT
    21061 ATAACTTCTT CCTTGGTAGC ATTTCCTTTA CCTGCAGCTT TAAGCTTGAT AGTAGAAGGC
    21121 CAGTAATATT TTATCTCTAT GCCATGCTGC TGACAAGCTA GCATTATTAC ACCACGTACT
    21181 TGAGATAAAG TCTTTATAGT CTCTTTCCTA GGTCCAAGAT ATTGATTTTC ACAAGCTACT
    21241 TCTGTAAGAT TATACTGCTC TAGTACTTGT TTGATTCCAT CGTACATACA TGTGATCTTC
    21301 TCTTGGTTAG ACATTGACCT TTTAGTTTTA ATATAGCCAT GAGCTACTAA CTCACCATCA
    21361 TCATTAATAA TTCCCCACCC AGTACACGCA GTACTGGGAT CGATTCCTAG TACCACATTA
    21421 ATCTTCCTCC GATAGGTCTA TTTCGTAATA AATATACTTT TCTTTGTAGA CTGGAACACA
    21481 TATTTCTACC TCAGCTTGCT CAAGGTACTT CCCGCATGCT AAGCATACCC AGTCTCTTCC
    21541 CCATATATCT TCATTGTCGT ACTCTAGATG AAATACATGA GTGTTCTCCT CTGTCCCACA
    21601 ATCAGGACAT ATGATGTTTA TATAGGCCAC GTTATATACT CTCCTAAAGT CTCTTAGTCT
    21661 GTCTATAAGA GTCAAGCATA AACTCCTTGG TTCTATTGTC AGGCTTTTCA TATTCCATAC
    21721 TCCATGTATC CTGATGAGCA GTATCAGTAC AAAACAGCCA ACGCCAATCT TCAGCCCATA
    21781 GCTGCTTCCA GTCCTTGGTC CATTCTTCAT TCCTCTTATA GTCTGCATTA CGTAGTTCAG
    21841 CGTACATCTT TATCTGGTCT AAATTTCTGC AGTAGGTATC CTGTATTACA TGGCCCATCT
    21901 CATGACAAAA GATATAATGA CTCATAAATC TAGGTACAGG AGTAGATCTC CCATATAGAG
    21961 TAATGTGTCC TTTAATCTTA TCATCTCTAA GATGAGCGCC TGCAGAACCG TTAAAGTGGT
    22021 CATGACTTGG GTCCCTTAAG AGATACACTT CAAGGTACTC CAACACTTCC TCCATGTTAG
    22081 GCCATGTGAT AAGGTCCAAT GATTCGACTA CATTGTTAAT ATTATGGCTA TATGCTCTAT
    22141 TAAGTACATC TATTCTTGAT GGTAGCCAGT AATCACTGAA CTTGAATACA GTTATGTTAT
    22201 GAACTGAACC GTAGCCTTCA GTTGCAGTAT CATACATACT AGTACACTCG TCAGGCGTGT
    22261 ATATTCTCAA TCTACGTTCC TCCTAGGTTA TAAATATTAC ATCAATATTT CCATTATCAT
    22321 TGTAATATAA TTTACAATCA AGTTTATTAC CATATAACTT AAGAATGTGT TCCACACCTA
    22381 TACGTATAGT ATCTAGAGTG TCTTGTCCAA CAGGTTGTCC TACATACCAA CTAACATACT
    22441 TTTGGATTTG TTCTTTAACT GTCTCTAAAG TACTATCGAT AGAAGTATAA CCATTCATCT
    22501 TGTCTGCGTA TAAGTTTATT AGGTCTTTTT TCATAAGTCT CCTCATTATA GTAAGGAGCT
    22561 CTGGCTATTC ACCAGAGCTA TCCTTAGTTT CCTTTGTAAT AATGGCCCCT ATGACTTTCA
    22621 TACTACCATC ATCTTCAAGT TTTATAACCT TCTCACCAAG TGAGTTCTTT ATGATTAACA
    22681 TCATTCAGCA GCTTCCTGTT GCGCTCTCAT AGCTTCCTGA GCTTGCTGCA TAGCACGGGC
    22741 TTCCCAGTAA CGATCAAGCT CCTGTCTAGC ATAGTTAAGC AACCCTTCAA TAGTAATTAG
    22801 GTCTACACTT TCTCCTCTAC TACCGAAGTA CACATCGCCA TTCTCCTTAA TCCCAGCTAC
    22861 AACCTCACAA CGCGTAGGAA CATTAGTAGA TTCTACTTCA GGTGAATCTA CAACTTCAGG
    22921 TATCATATCT ACTACTTTCT TCTTGGCCAT TGTTAGTGGT CCTCCCTTAA TAATATTTTA
    22981 GTGAATACAT ACAACGCAAC CATTTGTATA TAGTTGATTG ATTGTAAATT GAATACATCA
    23041 GTTATAACGT TATTCCATAT CATCAATCCA GCGAATGTAA TAAATAAGAA CTTTACAATC
    23101 ATTAATAATG TATCGTATAG TAACTCATAA GTGTCATCTT TCATTTATCA CACCTACCAC
    23161 ATTCATGTTG ATATGGACAG CTCTTACATG CATAAGAGTA CTTTGGATAA AACACTCTAT
    23221 TCTCTATGCT GTCAGCAATA CTATTTATTG TATATTCAAA CGTAGAGAAC TCATCTCTGC
    23281 TTGTATAATA GACCTTGCCA TTCTTAAGGA AGTAATATAC TATCCTATTT TCAACAGCTT
    23341 CAAATAGCTT CCTGAATGCA TAAGATTGTG CCGTGAGGTA TATGTCATGA TCAGTATAAA
    23401 ACTTATCAGG CATATATTCA CCCATCTTAA AGTCTACTAT CTCTATGATA TCGGTGTTAT
    23461 CAACTTTAAC TTCTCTAACA AGTTCTATTG TACCAGTCAG TTGATGTTTG CCTATATCTA
    23521 CTTTATAATT TTGTTCTACT GTTATTGGAA CACATGGATT AAATTTCGCA TGTCTATGAA
    23581 AGCTAATGAG CATACTTAAA CCTTTCATTT CTAGGTCACT ATGCTCATCA CGCTTTCTGA
    23641 ACATTATGTC TTGGAGACTT AGATTCTTTG ACCACAAAGT CCCCCATTCA TTCTTCAGTT
    23701 GTTCTGCTCC GGGTAGATTA CCATCGAACA TGTTACGATA GAAGGAATAA ATCACCTTGT
    23761 GAATTTTAAT GCTGAAATCA GCCTTAGCAG ATAGTTGACT AGGTATCCCG ATACTACGTA
    23821 GATAATACTT TCGAGGACAT TCCGTATACA CTAATACATC GTCTAATGAC AGTATCATTT
    23881 TCTCGTGTAT GCATTAAGAC ATTCAGTATG TACTTGGAAA GTCATCTCTT GTTCATACTC
    23941 GGCTCTTGAT TTCTCTTTGC CACTAGGAGA ACAAATCCAT AGTATCTCTC GACCGCATAA
    24001 CTTACAGTGT ACAGGAATAC TTGTAATAGC TTTATAGCCT CTGAGAGTAA TGTCTTCAAG
    24061 GCTATTAGGA ATAGGTTTAA ATTTCTTTGC CATTAGTTTA ACGTCTCCCA CATAGTACAT
    24121 ATAGTAACTT TCTTTAAGTT CTCTTCTGTT ACTTCCATGT TTAAATCCCT AAGGCACTTT
    24181 AGTTTATTAG TTAAGATGTA TTGTTCTCTT CTACTAAGTA CAGCATCGGT AAAACCTTTC
    24241 TTCCTCTTAC GAGCCATTAG TATCTCCTCC AGAATCATAA TCTGAGCTAT CAATTTCCTG
    24301 GTTATACTTT TCCTTAACTA ACTTTTGCAC GTATTCTCTT GTTTCATAAT CCATTTGTGC
    24361 CCATTCTTCA GTAGTAAACA TGACTGACAC CTTAGTTACA TTAGGCTCTA TGACAAGGAA
    24421 CCCCCTTACC CATAAATGCT TTATTACTAT CTTTAGCTGC CCTATACTTC TTAAGGTATC
    24481 CAGCACCATG TTCACATATG GTATTGCATT TAAGACATTC ATCAATTAGT ACGATAGTAA
    24541 CATGCTTAAT CTTTGCTCTT TCAGCTACAC TAGCGTTCTT ACTCTTCTTC TTGGCCATAA
    24601 AACATCATCC TTACTGTTTA TGCTTTAACC CTTCTTCTGG AGTATGTTGG GCTTCAACCA
    24661 CATCAAATCT ACCACCAGAA CAGTATACAA CATACATTCT TCTATCTGGA ATATATTCAA
    24721 GATCAGTTAT CTTAGCATCA GCAGGAATAT CAAATCGGCT AGATATCAAA TCTAGAAGCA
    24781 ATTCCTTAGT AATATTGATC TTAAAGTGTT TGCTCACTTG TGGCCCTCCT ATAATCATCA
    24841 GAAAATCCTG GCACCATATT ATCAATACTT ATGAATGTAT AGTAATCAGT TGCTTCTAAC
    24901 ACAATGGAAT CGACACTCAG AGTGCTTTCT GAAAATACCT TACTACAATT ATTAAATTTA
    24961 GTATATACGC TCATTCCGTG TTCATTAGTG CTTTGCATTA CTATGTCAAT ATAACCATCG
    25021 TTAGGGTTAT ATTGTTTATC AAAGATGGCT CTATTTAGCC CTAGCACTCC ACACTCACCA
    25081 ATAGATGATT GAAAGATAAT AGGATCAAAT TGTTTATAGC TTATTGCTTG TATAGTAGGA
    25141 TCTATATGCG CCTCTTGTGT CCCACTATAG ACTATTACAA AATCTGCACC GCAAAATGAT
    25201 ACATAGACTG ATTCCTCTAG TTTAGGTTCA TTAATATCCT CAACAATCTC AGCACCATTA
    25261 AAAGTTGATA TTGTCGATAC TGACGACATT AAGTGTCCAA CCCTCAATTC CCGTCTTATG
    25321 TCTTTTATTA ATTCATACAT AAAATGACTA CTCATTATTT CCTCCTATAA TAACTGTACT
    25381 GCTAATTCAG ACAGCAGTGA TCTTTCAGTC TTTGTTAGTG TTACGTGCCC GTATATCTCT
    25441 TGACCTTTAA AGGAATTGAT AACATGGACA AGTCCATTGT TGCTACTATT CAATCTATGA
    25501 TTATCTACTT GTTCAATATC ACCTGTGATT ACGATCTTGG TCCCTTCACC AGCCCTAGAT
    25561 ATGATGGTCT TCATTTCACT CTTAGTAAGA TTCTGAGCTT CATCAATTAT AATCCATTGA
    25621 CGTGGGATAC TACGACCTCT GATGTATGTG AGTGCTTCTA GTTCTAGAAT ACCAGTTCTC
    25681 ATTAGTTCTT CTACTCGTTC AGCCGGTGTA GAAGGAGATC CATATTTGTT AGAAGCTAAG
    25741 TCCTCGGTTA AATATTCAAG ATTATCGAAT ATGGCACCCA TCCATGGAGT AAGCTTTTCT
    25801 TCCTTATTAC CAGGTAAGAA ACCTATATCA TTTCCTACAG GAACAATTGC CCTAGATACT
    25861 ATGATCTTCT TATAACTCTT ATCATTCAGA GTCTTTTGAA GACCTGCAGC TAATGTCATT
    25921 AAAGTCTTTC CTGTACCACT AGGACCTATA GCTGTGACTA ACTTTATAGA ATCATTGAGT
    25981 AGTAGATCCA TAAAGAATCT CTGTTGTGTA TTTCCCTTAG TAGGTTTAAT TCCCCATGCT
    26041 TCAAGATTCT TACTAAGAGG AACTATGGAC TTTAGCCTAG CATCATATCT ACCATAATGA
    26101 TTTCCACCGT AGCTATCAAT CATAATCATA AATTGATTAG CTACATATGG TTTCTCACAA
    26161 TCAATTCTGC GTTCCTCATA GAGCTGCTGC ACTTCATCAT TATAAATATT TACTTCTGTA
    26221 CATCCATTGT AGATGTTAGA TACATCTACA ATCTCTACTA CATAATCCTC AGCAGGTATA
    26281 TCAAGCGTAT CAGCAATAAC TCTCTCACAT ATATCCTGAG TGATTAATGT CACATTATCA
    26341 TGTTGCATAA GACCTTTAGT GACCATTAAT ATACGATTGT CAACAAGCTT TCTATCAAGC
    26401 TCAGCAGGTA AATCTATATC GGTAAAGTTA GTCTCAACTC TCAATATAGA CCCATTGTCG
    26461 AGTTCAACAC CTTCATGCAA TTTGCCGTGC TTTCTTAGGT CATCCATAAA GCGTATAGCT
    26521 TCTCTGGCAT TACGTCCTCT ATTGTCTTCT AACTTCTTAA AAGTATCTAG TTCTTGTACC
    26581 ACAGCTAGAG GTATAACAAT GCTGCATGGT TCAAATGAAT TTATTATTTC ATTTATACTT
    26641 CTGTCTAATA GCACATTCGT GTCAAGAACT CGAATCAAGT GAATTCCTCC CTGGAATTAT
    26701 AGGTTCCTCT CAATACTTCT AGCGATGAAT GTATGTTCTA GTTGTAAAAC TTCATTACCG
    26761 TATTCTACAT TGTAATTTAC TATCTCTGCA TTATGTAGCA CAACATCCCC AAGCACTATA
    26821 TCCATTGGCC CATTAGGTTC ATTAATCAAA TTATTAAAGA CTAGAGTACC AGCTATTCCT
    26881 CTTCGTCCTC TTGAGAAACC TTGAATGCCT GTGCCACCTT GATAAGATAT AGGAACTCTT
    26941 TCTTGTTCCA CAGTATAGTC TATAGATTGT ATAGTACCTA TAACTTTGTC TCCGAAGTAT
    27001 ACTGTGTTGG GTTGTCTGGT TGTCTCCATA ATATCTAGCT TATCTTTGTA AACATATATA
    27061 AGATCCATTA GTAACCTCTT ATTAATCTAT ATGGATCATC ACTATCCATA TAGTGATTGC
    27121 TATTAGAGCT TGTTGTAGTA CTAGCAATTG AGTTGCTATA GGTCCCATTA ATTGTTATAT
    27181 TACCTGCAAT TATTGTATCA GCACCTGTTG TATAATTAGG ATAGTTGAAA GTTGCAATAC
    27241 CATTATTGCT GATATACACT CTTGGTTCAT TATGCATCTT TATCTCAATG CCTTTAGTCA
    27301 ATTTAGCTTC ATCTTCACTC ATCTTCTTGA TATATTTACC AATTAAATCC ATGTTTACAT
    27361 CCTCATCCTT TATGTTATAA TAGTAATAAC CAGGGCAGAA GCCTTATAGA AGTTGTATCT
    27421 GCTCCTTACA TAGATAGTTC GTTAGGTCTA TCCTATAGCT TATGACTATC AAGCTTCTAT
    27481 GTAAGGAGCC CTCCTGATTA AAGAGGGACT GAAATATGAT TTTCTTTTAA GGCTAATACC
    27541 TAGTTTGTAA CTATGATACA AGGTATATTA AAGTACTATG TTTGCTAATA CCTAATTAGC
    27601 ACCTCCTGAT GAAAAAGGGA CTGAAATATA AATACTTTAA TATACAAGCG TCATAGTATT
    27661 TACCTCTGAG CCGTAAAGCA TTGACTAACC ATTAATCATT TGATTATACC TACGGGTGCC
    27721 CTCAGGTGGG ACTTCTCTAA GATATGACAT CTCAGGCACA AATTCAAAGA ACATTCTCTT
    27781 CTTGTATGAG GAGAGTTTGT TCTTTCCCAC CTTGACCTCA AGTAGTGGCC TCTTCTCATT
    27841 AATACCATCT TGTTCCCAGA ATACCTGTGC TGACTCTCCA CGTAAACCTA CTTCATTATA
    27901 ACATAGCATT ATAGCTTTAG CTTCGTATGC AATCTTACCA GTAGACTTTA CATCATCAAT
    27961 AATAGGTCTG CGTGCACCAT TTAACTTCTT AAACTCAGCA GTACAAATTA TTGGGATATC
    28021 ATACTGTGTG CACATGCTTC CTAGCTCACC AGAGATATGA GTAAACTTTG CATTCTCATC
    28081 ATTATTAAAG TTTGTTTCTG ATGATGATAT ATCGTGAAAG TTGTCTATAA AGACTACTAA
    28141 CTTATAATCT TCATCCATCT CTTTAAGAGC AAAGTTATGG TCTCCTATAG TCTTGCATAT
    28201 TACTTCTATG GTGTCAGCCA TAGGTACGTA GTTTGAGTCA ACTACTTTAA TATAAGGTAT
    28261 GGCATTTCTC AGCCTTCTTA TTCCTTCTTC CCTACGTACA AGATACGGCA TAGCAGAGGG
    28321 ATCATTCTGA TACTTCTTAG GCTTAGTCAC TACATTGATC GGTATCTTTT GATCAAGAGC
    28381 TATGAGTCTC GGTAGTATCT CCTTTACGTT ATCATCAAGG CTAAAGTATA ATACATAAGC
    28441 CTTGTGAGGT TTCTTCTCTG TCTTAGTCTT ATTAGCATTT GCTATTGACC ATGCTAACTG
    28501 CATACAAAGA GCGCTTTTTC CGACATTCGC TTGACCTGCC ACAAGATGTA GCCCAGGATT
    28561 TAATCCTTCA AATGCTTCAT TGAAACATTC TATTCCCCAG TCTAATCCAC CAAGCTCTCC
    28621 ACGTTGAAGA GCATATTCAT TGACATCATC AATGATGGTT CCCATCTCCT TAATTAAGTC
    28681 CGGTAATTCA ACCTCTTGTT TATTCCTTCC GCCTTCTAGC ACTATCATCC TGTAACCTCT
    28741 CCCTTAAAAC TAATTTATTC ATTTCTGAGT CGTTCATTAC CTCGACATCC TTACAATATA
    28801 TACACTTTAC TTTTACCTTA GTAGGTTGCA ACGCATTTAA ATCGTCAAAT ATGGTTTCAA
    28861 TCTCTGCTCC GCATACATTA CATTTCGTAT AAACAGCATA GATGTACAAT AGCTATCACT
    28921 CCATACTAAG TTGTCTCTCT AATTCATCAA AGATATCATG CATGGTTTTC TTTGCTCTCT
    28981 TTAAACTAGC ATCGGTTGGG CATACTAGCT CAAACTGTTT GACTACATTA CCCTTAGTTT
    29041 TATCTAACAA GGTTTTTAAT GTGTCTGTTG CTGGGATACA GTAGGAACTT GTAGCTGTTC
    29101 CTTGCTGCAC GCCATATACT GACCTTGCTG TAATTCCAAC GTTTTCTACA TATCCTTCAT
    29161 GATTTGCCAT TGAATTATCT CCTCCGTTTA TATAATTTAC ATTCTTGTTT GTTACACTCT
    29221 GTAATTGTGG TTAACCAACC ACATCCCATC TTATACTCAC CTTTATACAC ACTCTCAAGT
    29281 ATAGTTTCTA CTTCGAGCTC AGGCATTGAT GGGTCACAAT ATTTAGAATT CCATTCATCC
    29341 ATTCTGTGCT TGCACTCTTC TTTATCCAGA CCTTGTTGTC TATAGAAAGA AGCTATTGCC
    29401 GCTCCTGAGT TATTGCGTTG TCCTTTAAGA ACCATTTGAT TAAGCAGTGC ATTCATACAA
    29461 GGAGGTGTGT AGCTTAAAGG TTTAAGCGGT TTATTATACG TAGGTTTAGC CTTTAGATTA
    29521 AGCCTTCTTA TGATATTTAC ATATGCTAGG TTGGCCATCG GAATCAATTT TACTGTGATT
    29581 GGTTTTATAG CCCTTGGTTC CCTAGCTAGT TGATAAATTT CATCTGCCTT TAAGGTCTGC
    29641 AACTCCTGGT ATGTGATAGG AATCTTATAT AGCTTTGTCT TTTGATGACG ACTATTGGGA
    29701 AGTCTGAATA GCCGCTTGCT ATCATATATC TTTGTGTCTA TTGTCTTGTG TCTAGTGTTG
    29761 TCCTTAATAT CCATGGCCAT CATCTTAAAG ACTCTATGTA AGTCCTTAGA GGGAATTACT
    29821 CCAATGATTC TGCTATCTAC TATTATATGT ATTCCCTTAG CACCACTGAA ATAGATACTT
    29881 AGCAATTCAG GATTGATGCC ATAGTTTCTG TACATATATC TTATAGAAGT CAAAGCATCT
    29941 TCAATAACAA TTTCTATACC ATCGTTGGTA TCAAAGTCTA GGTAGAAATC ACCCAATAGT
    30001 AAAGCTTCAT TCTGTGCTGG GGAATTGTAC TTATAAACAG TAGCGAATAC TCCTATGTTG
    30061 TCATACTTAA AACGGAACTT ATTGACTTCA CTTATAGGAA TAATTTTATT TCTCATAAAC
    30121 TTTCCATTTG GAAGTGTAGC TCCGCATTCA ACCCACCATT CAGTAGATTT CGTGGTCTAT
    30181 GCCTTCTGCC TTACATGTGT TTATTCTATC TTCCAGCATA GCCATTCCAT TGGGTATATA
    30241 ATCCATTAGG TATATAGGTG ATGTAAGCCT AGGTAAATCT TTATCGTTCC TTATACTGGA
    30301 GGAAGCGTCT ATCGTATATA ATACCAAGTC TATATCTCCT CCACATGCTT TGATTACTAT
    30361 TTCCATAGAA GCTCTGTCTC TACTTTTAAG TAGTACTTCT GTATGCATCT TCTCATGGAA
    30421 ATAATCGCAT AAATCCGTAA GAGTAAAGTC TCTTACATTC CGTAATACGA ATTTCTTGTC
    30481 CTCTTCCTTT TCATACACCT CAATAAACTC ACCAGACTCA AGTTGCTTTA ACTTTGGTCT
    30541 TGGGCTTGTA GCCTGAAGTC TAGTGTGATA ATAGAATGTA CCTGGTGTTA ATTTGTTATC
    30601 AGGGTCTACT TTAGTTCTTC CTACTCTGAT AACATCATAG GCATTAGATA TATGTTTAGC
    30661 CTTGCTAGGA CGGAGTCTTT GTAATTCATG AAGCTTCTGA ATATATTCAG AAGGCTCCAT
    30721 ATCTATCTTA GTTAGTTGGT TAATCAAGTT CATTTTAACT TCTTTAGAAG CTGTGTTTAT
    30781 GTCCTGTCTT ATATTAGTAA AGATATATCT TGCAACCTCT ATCGCCTTTT CCTTTTCCAT
    30841 TATATATCTC CTTTATACTA TTTTCCAATC CTGTGCTAAT ACATCACCTG TATTAGGTGT
    30901 CCATACCACT GCATTACCAT ACACGGTTTT AATTACAAAG AATGGGTAAA GTATAAAGTC
    30961 TCCTTTACCT TTTAGGTGAC AGATTTCTGC ACTTCCTTCT GGGGTTATTA AAGCTACGTA
    31021 AGAACCTTCC CAAAATTCAT TATCTCTAGT TACAAACTTA CCATCTACTA GAGCTTTTAT
    31081 TGCTTCTCCA AAATCCATAT TAGCCTCCTG TATAGGAGAG GAAGACTAAG CTTCCTCTGC
    31141 CTTCTTCTTT AAGAATGTGT TGAAAGCACT TATGTTCAAT GGGCTTATCA CTTTAAATGT
    31201 AGCAGAGCCA TCACCTAGAA ACTCTCTTAC ATATGGGTCA AGCTGATTAT TATCTACAAT
    31261 GCCAAGTACG GCTTTATACT CTTTAAGCTT AGAGACTTCA GCTGGAGGCC ATTCTATAGT
    31321 AGGCTTCGGT GGCTTTACTG GTTCATCTTC ATAAAGCTCT ATACCAATAC CAAGGAGTGT
    31381 TGCACATTTC TTCAGAGCAT CGGTAGCGGC TGCTTTAGAT GCGCCCTCTT GTTCAGACTC
    31441 TCCACCAATC AAAGCTTTAC TACCATATTG TTCTTTAACA ATACCAAGAC TTGGAACAAT
    31501 AAGTTGACCT AGTACCTGGA CATATGGAGG TTGTTCAATG TTTTCATTCT TTCTCTTGTC
    31561 CCACTTAGGA AGTGATTGTA TAACTTCCAT CCTTAGAACA CGGAATGTCC ATTGATATGC
    31621 AAAGGCTTCA TTGAGTAGGT TGATTACTGT TGAGCCACTT ATATAACTAA GTTTCTTTCC
    31681 AAAACCAGCA TCACGTTCTT TAATCTGTTT TGGGTCAATC GGCCTTGTTA CTACTCCTAC
    31741 TACCCTATCA AGTTCTTCTT GACTCAGGGT AGTCATAGAA CTAGGATTGA GTAATGTTGC
    31801 TAAATCTGCC ATTAAATAAT TTCTCCCTTC ACCTTGTATA ATAACTTCAT CTATGTTATA
    31861 ATGTTATTTT ACCTTAATGC GGGTTATATG TCAATAGCAT TTGTGAAAAA TAAATGAGAA
    31921 ACAAGTAACT TTATGTATTA GTAGGGCCTG GCCCTACTAG GTTCTTACTT ATCAGAGAAC
    31981 ATGATAGATC TGGCCTGCTC AAGTGTGTAT ACATTAGGAG TGTTATACAA CTTCCTAAGT
    32041 GGAGATTCAA TGATCGATCT GATTAATTCC TTACTTAATA ATTCCTTTTC TTCAGGAAGT
    32101 AAGAACGTAG CTTTGTCTAT CTTGCTCTTA ACAAACCTAC TTGAATATGA TAGTGTCTCT
    32161 TCAAATGATC CCTTAGAATC ATTGAACCTG ATTAGCTCTA ATATAAGGTC ATCTATGATG
    32221 GGTCTTATTT CATCTAAATC GTCTACTATC TTATCCACAT AGTTGCTACT ACTTTTATTC
    32281 GCCATAAGTA TCGACGCTAT CTTTGTAATA CATATGGTAC ATATGATAGC TATAATAACC
    32341 ACTATTGCTG TATTCATTAC TTAACCTCCT CTGAGGATAT ATCCACTCCA AGCTTTTCTT
    32401 CTATTGCTCT GTCAAGATTA ACATCCTGCG GCATACCAAG ATCCTTTAGT TTCTGATAAA
    32461 CTTGTACTAT ATATTTCACT GTAATGATAC TCCATGCACT AACTTGTATG CCTGTGAATG
    32521 CTAATTGTAT AAGTGCGAAT GACGAGCTGG ATACAATAGC GATCTCAAGT ACAAACAAAA
    32581 GCAACATGTA GTAGACCATT GGTTTAGCAA AGTCTGCAAT CTTATCCCAT GTAAACTCTT
    32641 TCTTCTTTAC TGCTATAGCG GTTGATAGAA TGGTATTAAC TACCATGAAT ATTATCAGTG
    32701 CCAGTATGGG AAAGATATCA GTGCCACCAG GAATTAAGTT ACAGTAGTGG TTTATCAGTT
    32761 CATCTAGTCC AAACATTTAT ACCACTCCTC CAAGTTCTTT GATACGAGAA TTAATCTGGT
    32821 TTAGTTGTTC TTTAAGCTTG TTGGCTTGTG CGATTAGTTC TGATAATTCA TTGCTAATTG
    32881 TAATGCCAAA GTATTTACCA ATACCACTTG CTATAGCTAA TGCCATCTTA TCTCTACTGC
    32941 CAGAATCTTT AAGCAGTATC TCTTCTCTTG CGTTCGTGTG AAATGCTATT TCAGTTAGTA
    33001 CTGCAGGCAT ATTGGTGAGC CTTAATACGG CAAAGTTAGC AGTCTTTATC CCACGGTTAT
    33061 ATAAGCCTAA GGAATTAATT AGGTTAGACT GTATGAGATT AGCTAACTTT TCACCATTGC
    33121 CACCCTTACT GTAGCAATAT GTTTCTGTTC CGTGTGCTGA TGCTGGTCCC GCATTAGTAT
    33181 GGATAGAAAC ATATATATCA GCTTTGTTCT TGTTGGCGAA GTCTGCTCTT GCAGATAAGT
    33241 CAAATCCTTT GTCAGTCCAG GGCTCAAGGT TATAATCGCC AATACGAGTA TATATTACGT
    33301 CTATGTTATT ACTCTGTAAT ATTTTTCCTA CTCTTAGTGC GATATCTAAA CAGCCATTAG
    33361 CCTCTACATA ACCTGTAGGA CCCTGATTCC ATTTATCACG GCCACCATTC AATGGCCAGG
    33421 GTCGATACAG GCTTTGTATC GTATTACTGG CATTTTAATC ACTCCTTATT GTTATGGTTT
    33481 AGGAGCGCAT ATGCGCTCCT AACTAGCCAA AAGCTTTAGC TATAAAACCT CCTAATGCAC
    33541 CAACTACCCC CATTAGGATA CTGAATCCTA CTGTTACCCA TGGTGGGGTA CTATTGGATA
    33601 TTTGTTTTGA AAACTCATCT CTTACGGCAG ACATTTCCCT CGTAAATTCT CCCCTCATGG
    33661 CACCTATCTC TTTATTCATG TTGGATAGCT CTTGCCAGAT TCTCTCATTG ATATTGTCCT
    33721 GAGTCAGCTC TACTCTAACC AACCTGTTCC TAATCTCACT CATTTGTTGT TCTATGCGTA
    33781 CGCCTATTAC GCATTCATCT TGTGACTTAG GTGTGACCAT GGGGCAATTC CTCCTTAAAT
    33841 TGTGAAGTAA TCTATATCTA TACAACTTAT AGCTGGCGTT ACATCGTCAG TTTTCTTAAT
    33901 CTTAGTCAGT ATATATACAG TTGAGTAAGA TCCTCCTATA CCTTGGTTAA AAGGTATACC
    33961 TGTGCTACTA ATTGATATAT CACTAGGATC AGTAAACAGC TTGTGCTCAA CTAAGTTGTA
    34021 AACGTTCTTT GGGCAACCAT CTGGAATTTG TATTACAGGG CTATTAATAA TAGAAAAGTA
    34081 TTTATCTTTG ATCTCAAACT TACTCACAAT ATATGATTCA TCTGATTTGA AATCATAGTT
    34141 ATATACTCCG ATCTCTTGCA TGCCATAATA GAATGAACGA ACTCCATCTT CAATAAAATA
    34201 ATATGGCTGT TTGAGAAATA TGAATAGCTC TGTGATCTCT GTAGATGGGA ACATGAATAG
    34261 TGCCTTATTT GCATTTATGA TTGGAGCAAA GTTAGGAATG GTACGTGGAA CGTTGTTACT
    34321 TGGTGTTATA TATTGTATGT TGCTAATCTC CATTGAGTAC TCAGGTGTAG GCTTTATACT
    34381 AATGCTGTTA ACGTATACAT TATTAATTGA CTGCAATGGT AACTTTATAT GAAGTAATAT
    34441 ATATAATTCA TTAATTGATG AGTACTGTGA TTTATGCATC CAACATGAGC TATTGTTACA
    34501 ATCAAATGTC CTCATAACTT TTGGATCATT TACAGGAACA TATGTTGTTC CGTCAGTAGA
    34561 TTCATATAGG TTAACAGCTA GTGATGGTGG AATCATAACT ACACCATTTT GATCGATGAT
    34621 ACTAGCCTTA CTTGTTGAGT TGTATTTGAT TGTTGCTATT CCATGTAAAC TATCTATCTG
    34681 AGCAATCTTA TCCTTATCAA CATCATATAA GGCATTAAAC ATGTTCTCAG CTTTAAATGA
    34741 ATTAGATAAT GTTCTAGGTA TATTAACAGA ATCTAAGCTA TTGACGCCAT TCCTTATTGT
    34801 TCTTATACTG TTCTCTAATT CATATATCTT ATTTTGAAGG AAATAGTTTT CTACGATAAG
    34861 TAAATCCATA TTATATCGGA TATCTTCATC ATGTTGATTA GCTATATCAA ATAGTTTACA
    34921 TATGTCATAG TGGAAGTCTT CACACATTTG TATGAACTCT TTTGAGTTCT TAGGTCCAGT
    34981 TCTGATGTTT TCATTAATTT GTGAAATTGG CAGCATGATG ACACTCCTAT TTTAGTGATT
    35041 TGTTAATACA ATCTATGTCT TTCCTAATCA TATCAATTCG TGTTTTAATA TTATTCTGAC
    35101 CAATTCCATT CTCGTCTGGG TTAAGACTCT GTATGGAAAA ACCTGTCTTA ACACCATTGT
    35161 TCTCAGGACC TACCTCTGAT CCTTTATAGT ATAATCTATT GTAAACTGGA ACAGAGAATA
    35221 AAGTGATATC ATTAGTTCCT TCAATCATAA GCTTCATATT ATTCATGATG TAGTCTGTAT
    35281 GTCCTGGCCT TTGAACAGTG CCATTAGTAA AGTTATCATT ACGATCCATA TAGAACATCA
    35341 AATATCTTAC GTCATGTAAC AACTCACTAA AATAATTTAT GTGATCTTCT GTGTCAGTTG
    35401 GTCCACGAAG TGGAGCTGTT AGTCTAGTCA ATGTAGGTCT TATCATATAT ACAACTCCTA
    35461 TATAGAAAAT TTAAGTCTGT ATGATTTAAG CTTTGGTGAT AGTTTTGTAA CCGAACTATC
    35521 TCTACGTAAC TCTGCTTTAA ACAATATAGA GTCTGTATCT GTTGTAGTTA TATACTTGTA
    35581 ATAAAATTCA TATTCTACAT CGAGTATGTA GTTATTAAGC ACTATGATAC AATCATCTAC
    35641 CATAGCATAA CAATCATGAA CAGAATTAGG AATGTTATAT TGTAGGTCAA ATAAACTTAC
    35701 ATGCTTCAAA GGAGTACTAT TTGCATAAAA CTTAGAACCA GTTGTGATTA ATTCATAGTT
    35761 TAAGTTAAGA CTTATAGTAG ATATGGTATT ATGTTTGTAC ACTAATACTA CTATCTCATT
    35821 CCATCCTCTA TTCAGTAAGT AATTTACTGA ACTACTAGGT GTGCCGCTGA ACTTTAGTAC
    35881 TCCGTTAACA TAGATAGCTA CTGGACAGTT ACATATAGGT ATAGCGTTGC TTATGTTTTG
    35941 TTCTTGTACA TATACGCCTA TAGTAAATTT ATAATTTACG CAATCACTAG ATTGTATACC
    36001 ACTTACTACC TCACCTGACT TATTAGAATC TATCTTAATG TAGCTCACTT CAGGATTGGT
    36061 ATCGATCCAA TCATCAATAG ACGGGATATG ACTAGCTCCC ATATCAGTTT TAACTACTTC
    36121 CATCTTCCAA TTGTTCTTCC CTATATATAG TTTCTCAGTC CCATTAACTA TCTGCTTAGA
    36181 TACTATATGT CCAAGTTTGT AGAATGATAT ATTATTTGTC TTAAGGGACC TTAGTTCTCT
    36241 TTCAGATATT GCTATGTTAG ATGGAAAGGA GAAAATATCT GGGGTTGCTT GTTCTACGTT
    36301 CTTAAAGTCT ATGACCTGTG AGTATTGCGG AGAGGTTTCA TTAGTGGGTG ATATAGGAAT
    36361 CCAGTTGGGA TTATTACTAG TAAGAGCAAT CCAATAGTCG ATCCATGTTC CTGTTGTAAG
    36421 TTCAGAGTTA GTCTCTAAGG ATACTTTGTC TATGACAAAT GGAGAGCCGC TTTCGACTAT
    36481 GAAAGGTTTA GATACAAGTG TAGACTTATT CATATAGCTA AAGTTATAGA ATGAGATCTC
    36541 TCTGATTCCA AATATATATG AATACTTCTC AATGTTGTTA ACTGTTGTTG TAGTATCATT
    36601 CTCATTTTTA GAAAGTAAAA ATCTAATGGA TTTAAAACCT ATATCGGGGA AGTTATATGT
    36661 CTTATTACCA GATACAGATT CAGTAGTTGA ATATGGTAGC TCTAGCCAGT TGATCCCATC
    36721 ACTACAGAAC TCTACCTTCA CGACAGTTGG TTTAACGGTA TGAAGAGACA GTAAAATTTT
    36781 ATTTGCTACA ATAATAGTAT CAAAATCAAT TGTCACATAT CCACCAACAG TTTGTACTGT
    36841 AGAACTAATA ATCTCTTGTT TCCATACTTC GTCATACGAC TGGGTTAAGA TGTTATTTAA
    36901 TGTGCCAGAT ATAATATTCG TTTCTACGGA AGATAAACCA CTATATAACC TAAAGTTGAT
    36961 TTGCCAATCA GTGGGTGTTA TCTTCGTAGT CTCTGTCCTA CTAGCTTTAA TTGTTACTTC
    37021 ATTCTTGGTT ATGTCAACAT TAGCATTTGT AAGTTGCTGA TCTATCTTTG ACATATCAGA
    37081 AAACGTATCG TACACTGAAT TTACAGCTCC ACTATCTGAA TACAGTAGTA GTAATTCTTG
    37141 TAGTTCCTTC TCTAACTTGT CTAACTGATA TTCTAGCCTC TTACGTTCAA CTTCATATTT
    37201 ATTAAGATTT GTTGTAGCCA TATTATTTAA CTTTATCGCA CTACTATATA ATATAGATAA
    37261 GTCATTAAAG GATTCGTCTA GCATCTTCTT ATAATCTTCG CTCGATACAG TAAGGCCACG
    37321 TTGTGCTAAC CTTACTAATA AATTAGGCGC TGATAAATCA TTCTGACTTA TGTATGCATT
    37381 GATCTTTGAT GTTGTCTTAT CTGATGATGG CATTTCGCCT TTCATCAGTT CTTCTTTAAT
    37441 AATATTATTT ATAGCAACAT CGAGTTTCCT CATCTTTATA GTCATTATAG TACCTCCTCA
    37501 AAGTAAATCT TGAGGCTATA ATCTTCAATA AGTGGAGTTA TAGTAGCAAG ATCATTTGGT
    37561 CTAGTTAACT TCATCTTCAG ACGTATAGTA GTCGGCGGCT TGTCAGTATT CACATAACCC
    37621 TTATATAATG CCGTCCTTGT AGCAGGGATA TCCTTTGGAT TAAATTCATA CTCCTTAGGA
    37681 GGAAAGTAAT TAAGCCTCTC AAACTCTCCA GAATTGACTA GTTCTATAAA GCTATCAGCT
    37741 GGTATGACTT TAGCCTTCTC ATCACCAGCA GGTCTCCTAT GCATAGGAGA TATAGGATAC
    37801 CATTTGTTGC CTCCATCTAC ACTTATACTA TAAGTAATCC ATTTATTAAC TTCATTTAAG
    37861 TTAGCTAGAA ATGAAGGAGG TAACTTTTCA TTTGAATATA ATAATACCTT CTTAATACTT
    37921 CTATCAGTAC TGAATGTTTT AGTTACCATT TCGCTTTGAT TGGAGAATGT ATAACTGTAT
    37981 ACTCCAATAT CACGAATTCC TATACAATAT CTCCAACCAT CTATCATATC AATGCCTTTG
    38041 TTTATATATG TAGCGTTGTC TATAATGTAT TTACCAGGCG GACCGTCTAT AGCTTGCTGT
    38101 GAGGCTTCAT TCTCAGGAAT CCTAATTGTT GTACTAATAT CATTAGAAGT GACTACTCTT
    38161 TCGTAGTAGG TATGACCAAC AGTCTCGTCA TATGATTCAG GTTGATCCAT AACAATTTCG
    38221 ATATATCTTG TAGGTCTAGT CTCGAAGCTC CACACTCCTT GTCCTGCAAA CTTACTTGGC
    38281 GTGTAATCAT CAACTATTAT TTCATCTAGT AAATATGTTT GTGGAGTTTG GTTAAGTTCT
    38341 GAGTTTAATA CTAATAAGTC ATTGTATAAT CCAGTATAAT CTATACCATT ATTGCTTGTC
    38401 TTGATAGAGT GTACTACGAC CTTACCACTG CTACCTGGTG GGTTATATGG ATTTATTGTT
    38461 ATCCAATTGA TATCGTATAT GTCCTTTAGG TCAACGAGTA TTCTTACTCG CAATAGATCA
    38521 TTTGTCTTAG ACCCTTTAGC CCATTCCATA TCATATTTAA GACTTGTCTT ATCACTGCTA
    38581 CTAAAATTGA CTGCTTGATA TTCATACCAT GTATTGGGGT TATCATCTAG TATAGTTACT
    38641 ATATCATCAT GTGAGTTATT CTCGCTAATG TATTTAAACG TATTACCATC AATAACAGCA
    38701 ATATGATAAT TGCCTGGATC ACCATTACCT TGTATCATAG TTACTTCAGA ATTCATACTT
    38761 CTATTTATAC TACTTGTCCT GGTTAAAGTT AATACACCTT CTCTGGTGGA AATATAAGCA
    38821 CGCATAGAAG GATCTGTGAA TGTTAAGTCG ATGTTATTTG TATTGGTGAA TGTATCCTTT
    38881 ATGTAGGTTG TGTTATTCGG ATTTTCAGTA TTGGCCATGA GCACTAAATC AGTACATATG
    38941 CCAGTATTGT ATCGTATCCT TTCCATCAAC CTATTCTTCT CTGTCTGTCT ATAGTTGAAG
    39001 TAATCAACAA GTAGGTTAGC TAAGTTCTGA TACTCTTCAA ATAATATAAC TAAGTTCATA
    39061 AACATAGCAT TGCAGTTATA GTTATAATCG TCTACTATAG GTAGCCCTCC ACTATTAGGA
    39121 TATTTGATAT TGAAGAATGG CTTACCTACA TTAAGATAAT ATTCTCTGAA GTATCTAGAA
    39181 ATGATTTCGA TTACATCATT ATACGTTTTA GCGTTAGCAA GCTCCTGCTG CATCATTAAA
    39241 TCATTCACTA ATGCTTGCAT ATAGGGAAGC AATGATCTGT TATTAATACT TAGATCGCTC
    39301 ACATGGCAAC CTCCTATTGA AGTGTCATTA ACTTCAGAGT ATATTGATGG ATTATTGGAC
    39361 TCAATGAAGA GAAATAGGTT TTACCTATCC TACGCATTAT TATCTTGACT CTAATATTAG
    39421 ATGTAAGATA TTCATACTTA ACTCTTATCT TAGCATCTCC ATGATTAATC TCCATGTTCT
    39481 CTATGTTATT AGACCCAGTA AATGTTTCAG TAAAATATAA TCTATTGCTA TCTTGATAGT
    39541 ATTCAAATGC CAGATTCTCT GGAGCATTTT TAACAGCATC AATCTTAAGA CTATATGGAC
    39601 TTAACACAGG AGTTTCCTTG GTTATATAAT CAGTCATATT TTTAGTACAT ACAGCATTAG
    39661 GAATGCTATA TGGATTCACT GATGTGGTTA CATTTTTATT AGGTATGGCT ATACTTGCAT
    39721 TTTCAAGATA AACATTGATA GGCTTATAAT CAAATTCATA AGCGTTGTAA CCTTCTGTGC
    39781 TATTGATCAC ATCATATTTT ATATATGGAG TATATGTCAA TTTCACAGAA CAATTATGAT
    39841 TTGCCCCATT AAATACTTCT CCCTCTCTAC CATCAGGTCC AATGTAGTTA GTAGGTGTTA
    39901 CACCGATAGA ATTGAAATCT AATATATGTG GATTAACTTT CGACTTATCA GGTGTATAGT
    39961 CTATCGAATA GTCTACTCCA GGTTGTCTAT TTATTATTCT TACACTTAAG CCTAGAGGTC
    40021 CGAATTCCCA TTCTTCGTCT TGCAACTTGA CGTTATCTGC ATATACTACA TTAATATCAC
    40081 TAATTAATGC TGGAAATCTT AGAGTAGCCT GATCCGAATC TATGAAAAAT AGTAGTTCGT
    40141 TATAGATTCT AGTTTGGCCA ATCGGTAGTA TTGGATGCCA TTGATTATTA TTAGGTTGTT
    40201 CTGCATAAGT AATGTAGTAT TCTACAGATG TACATCTATT ACTTACTGCA TTAATACCTA
    40261 CCTGAGGAGG AGTGAATAGA GGATGTTCTT CTGCTGAGAT TAACGATACT TGAATAATAT
    40321 TACCGACAAT ATTTATTGGC TTAGATACAT AGATTGATGA CGGAGCTATT TCATTACCAG
    40381 ATATTTTTAT CTCTTTAATA CCATATACAT ATTCTAATTT AGTAACAGAA GTTTGTTCTT
    40441 GTTTTGTTAT GGTAGATGGT GGTCCAGGAG GCGGTGGTGG AGGAGGTGGG CTACTGTAAC
    40501 TACTACCACT ACTATGACCA CCACTATGAC TACTACCGCC ACCTACAGTA AGTGTGTTTG
    40561 TTGATCCGTT GTAACTCCAT GAACCACTAG ACAGCGAGCT GCTATAACTA ACATTAACTC
    40621 CTGCTGTAGA TCCGAATCCA GATACAAAAC CTCCAGACCC TCTACTAGAA CTGCTACTGC
    40681 TACTAGAACT GCTAGACCAA TGTCCACCAC TTGGACTAGA AACCCATGTA CTGCCCATTA
    40741 TGTTACACCT CCAAAGTTAA GACCAGGAAG TTGTTTTACC CAGTCAGGTA GGTTGTAGAC
    40801 AATATTAGTA TTGTATTGAG CATTATAACT ATTAATTGAA TCGATATACG CTTGAACTTG
    40861 TACTTTATAA TTTGCTAAAG CATTTAGATA TATTGCCCAA CCATCCCACT CATCTATTTT
    40921 ATTTTGTTCT ACAGTTGGAT TATAATCTAC TGTTAAACCA TCCAATGTTA TAGACATTTC
    40981 GTTGGCCGTT ATCATGCTCC ATAGTTCTTG TGAGTCCTTC TGAGCTTTAT TAATTGTGTA
    41041 TACATTAGTT GTGTAATTCC TCTGTCTTAA GTAGAAAGTA AATTTCTTGG CAACTATAGA
    41101 TTGAAATTTA AATATCATTA CGTTCTCTGA TTCAGTTGGA GGATACCAGT TATTCGATTC
    41161 TGAGCCATAA ACTATATATT TAGGTTCTTC ATAATTACGA GGGTCTCGTT CATACTTAAT
    41221 GCATGCTACT TCAAGTGGAT ACACAGAGAA AGGAGTTATG CTTATTTCGT TCACCATTAC
    41281 GGCTTTAGGT AACTCTATAC TTAGTTTTGT AAGCGCTCCT CCTGGTGGTA TAGTAGTTGC
    41341 ACCGTCATCC ATGTTAATGT TGATCGCTTG GTCTGACAAT ACAACTTCTC CCCAGAAACT
    41401 AATGAATGAG TTATCTATGG CATTAGATAT TGGATATAGT ATTTGAGAGA CGGGTTGCCC
    41461 TCTATAATCA TCTATGCTTA TGGAAGCTAC TAAATTAGCA TTATCTCGTA ATCTATCTAT
    41521 AGAACTCAAT GTTGCTGAAG ATAAAATATT TTTAGTATTT ATTGATAATA TTTCAGCGAA
    41581 TCTTAAAGTT GTTCCGTCTC TGTCTTTATA CATATAAGAG TAGTCTGGAC TACTCTCCAT
    41641 GTTTGAGCTT TTGCTAAAGT TTTCTGTGTA CGTAGTAACT CTGCTCTTAT CATTAGAAGC
    41701 TAACTTCAAG TTCTCGATTC TTTCTTTCAA CGCGTTGATT TCACGCTGCA AGTAATTTAA
    41761 TTCTGATGTA TGTAGATATT CGTAATTAAC TATTGCTTCT TCTATTAAGT CAGACTCTCC
    41821 CAATAGAAGA CTCATATCTC CATAAACTTG GCTATGAAAA GTATTAAATT GGTCTGAACT
    41881 AATTATATCT TTGTCTGCTG CAAGGAAATT AAAAGTAGTT AATAACGATC TATCGGCAGA
    41941 CAACTTTACA GCTAGTTTTT CATAATCTTC TTCAGTCATT CCTAATATAA TATTTTCATT
    42001 CGATAGTATC AAATCAATTA TTCTCTTACG TTGGTTTGAC GGAAGAACAC TAAGATAGCC
    42061 ATTAAGATAA TCTTTCATTA TATATCTCCT TCCTCAAGAA TAATTTTGGT TGATACTACC
    42121 CATGGAGATT GTTCAGATCC GATAGCTCTT ATTCTTATAT GTGTTGGATT CTTATCAATT
    42181 TCAATTGTAT TGGTTTCTAC CCATAGTCCA TCGTTACTCT TAAGTCTAAT TCTACTTACA
    42241 TTTCCATCAA TAGATGTTTC TTGTATAATT ATCATAGCAC TTTGTTTGGC GCTCATACGA
    42301 TACATAACTA CTTTACCCAA TGCAGGCTTG ACAGTTAAAT ACCTACCATA CTTAAAGGTT
    42361 TTATATTTTG CAGTCTTGTA CTTAGACATT AGTACAACAC AACGAAAGCG CTATATCTGG
    42421 AGGTGAAGGC AGTGCACAAA ATTTAATATT GTTCAATTAC ACCATCTCCA AATCTGGTCT
    42481 CTTAAGATAC ACGTTAGTGA TTACTTCTTG TTGTTCTTCT ACAGTTAACT TTGTATATGT
    42541 CGCAACAATT TCCTCAACAG TACCCTCACC AGAGTCTACC CTAGTGATTA CTGCGTTTGT
    42601 GAATATATTC AGTTTATAGC TTAACATTTA TTACACTCCC ATCATTTCAG CTAATGCAAT
    42661 CTCTAAATCC GCAATACGTT GAGTCTGTTC TTGTGCTAGT TCTTTCTCAT TTAATTCTCT
    42721 ATCTTCTAGT TCAAATGTAA ATTGGCTAGT GTCAGGATCG AAGTACATTA CATGATTCTT
    42781 CCCAAATACT GGTGCTGGAT AATCAGGTAC TGAGTTTACT GAGTAACCAT TTGGATCGCT
    42841 ATTAATGAGA TAAGCTACAG ACATTACTTT AAGTCTTGTA TTTGATTCTA AATTGCCAAA
    42901 TACAACTGCC ATGTGTATTG CCTCCTTTAT TAGTTAGGTA AGAATGGTAA ATATGTTTTA
    42961 CCCATAAATG TCAATGCACT AGGTTGTTGC GATACAAAGA CACTATTAGT TTTTAATAAT
    43021 GCAAAATAAG GCGAAGTACT ATGCCCAATT GCAAGATATT GACTATCAGG TGAAAATACA
    43081 ATTGAATATC CAGTTATCGA CGTTGTATAA CTACCAGCTA AAGATATGAT ATCTCCAGTC
    43141 CTTTTAAATA TATAAACTCC AGAAGCAATT GCTGTAGCTA TATACTGACC ATCTGGCGAG
    43201 ACAGTCATAC TATTACCAAT ACCTGTTAAT GTATAATTAC TAGCTAACGA TATAGTATCT
    43261 CCTGATCTTT TAAGTAGCGA AAAATAAGGA GAAGGATAAT GTCCTACAGC TATATAAATA
    43321 TTATCTGGTG AAAATGATAC TCCGGAACCA GTAGTGAATC CAGAATAAGT TGTGACTGAA
    43381 GATACCGTAT CACCAGTTCT TTTGAGAAGA CGAAAACAAG GAGTGTTGTC ATTAGTTACT
    43441 GCTATATATT GACCATCTGG GGAGAAAGAT ACACCGTTAC TACTACTACC TAAAGTACAA
    43501 GTACCAGCTA ATGCTACAGA GTCTCCATTT CTTTTTAACA TGGTGAAGTA AGGGGAACTG
    43561 AAGTGTCCTA ATGCTATATA CAAACCATCT GGAGAGAATG ATATACTATT TAACATATTT
    43621 CCTAATGAGT ATGTAGCAGC TACTGCTACA GTATCTCCGG TTCTCTTAAG CATAGTAAAG
    43681 TAAGGAGAAC TAGTATACGC TAATCCTATA TAGTTTCCAC AAGGAGAGAA TACTGCATCA
    43741 TTAACCATAA GACCGGGTGT TGAATAAGTA CTAGCTACTG TCACACTGTC ACCAGTTTTC
    43801 CTTAGTAAAG TGAAATATGG CGAATTAAGA TGTCCTACCG CTATATACAC ACCATCAGGA
    43861 GAAAACGATA CGCCATATCC AGTACTTAAT GTATAAGTAG TAGCCAATAA TGGTTTATCC
    43921 CATCCTGTCT TATATATCTT ATTATCTATC TTACTAAGTA GATTACCTGA AATTTCATAA
    43981 TTTTGGCTAT CTATTTCTGT AAGTTTACTA CCAATCTCAA CCCAATTACC AGCTATGTCT
    44041 CTTATCTTAA CTGGTGCTTC CTTATGAAAG GCTCCATCAT AATATTTTAT TGTCAAAGTG
    44101 TAGCCTCCTT AAGTAGGTCT ATAATATCTC TTACCTTTGT ATTCTATAAC GCTTGGTGGT
    44161 TGAGCATCAA ACACTCCTCC TGCTTTCAAT AAAGTGAAAT ACGGAGAATT AGTATGCGCT
    44221 ATTGCAATGT ATTCCCCATC AGGAGAGAAA GTAATCCAGT TCGTACTATT TGCTAAAGCG
    44281 TAACTACTCA CTAATGATAC TATATTCCCT GATCTCTTAA GTAAAGAAAA ATAAGGAGAA
    44341 TTAAAATGAG CTATAGCTAT ATAGTTGCCG CAAGAAGAGA ATGATACTCC TTTGCCAACG
    44401 CTTGGCAACG TGTAAGTATT AGACAACGAT ACGGTATCAC CATTTCTTTT AAGTAATGTA
    44461 AAGTAGGGTG AAGTGCTGTG AGCTACTGCT ATATAGTTTC CACACGGAGA GAAAGATACG
    44521 GCATTACTAG TTCCAGTAAA CGTATAAGTA CCCGCTAAGG ATACGGTATC ACCACTTCTT
    44581 TTAAGCAATG TGAAATAAGA AGAAGTGTTA TGAGCTACGG CTATATAATT TCCACACGGA
    44641 GAGAAGGATA CGCTATTTCC TAGACCTGAT AATGTATATG TACTCGCTAA GGATATGGTG
    44701 TTGTTATTTC TTTTCAGCAA TGTAAAATAA GGAGAGGTAC TGTGTCCTGT AGCTATATAT
    44761 TGACCATCTG GAGAAAAACA TGTATCCCAT GTGATATTTG GTAGGATGTA AGTACTAGCT
    44821 AATGTGACAG TATCTCCATT CTTTTTAAGT AGAGTAAAGT AAGGAGATGT GTCATGACCC
    44881 AAAGATATAT AGTTTCCATC TGGGGAAAAT GATGATCCAT GTGCATTAGA AGGCGTTGTA
    44941 TAGGAACTGG ATAAAGATAT AGAGTCTCCC TCTCTCTTTA ATAGTAGAAA ATAAGGAGAA
    45001 GATGAATATG ACACACCTAT ATAGTTACTA TCAGGTGAAA ATGACGTGTT ATATGCATAA
    45061 GCCAACTCTG TATAAGTAGA AGCCAGTAGC AACGTTTCAT AGTTACATGG TTGTGCTACC
    45121 TTCTTAACTA ACTCAAATGG ATAGCTACCC CCAGTCATGC TAATGCTAGA TGGAGTGGCA
    45181 ATCCCTGTCA ACCTTAAAAG TGTAAGTTGA TTAGATGTAT CACACGCAAT AGCTATGTAT
    45241 CTTCCATCAG GAGAAAAGGA AGTTCCATAA CATATTCCTG ATATTAGAAA AGTACTACCT
    45301 AAAGTAGTTG TATCTCCATA TCTTTTAAGT AAGGTGAAAT ACGGGGAATT GTAGTGCCCT
    45361 ACAGCTATAT ATTGCCCATC AGGTGAAAAC GAGACACTCG TCCCAATAAA AGTTATCGTA
    45421 TAAGTACTAG CTAAGGAAAT TGCATCTGCA CTTCTTTTAA GTAGTGTAAA GTATGGAGAT
    45481 ATTGAGTGTG CGACGGCTAT ATACCATCCA TCAGGAGAAA AAGAAACACC TTTCCCCGAA
    45541 CCTGGTAAAG TATAAGAACT GGCTAATGAA ATTGTGTCAG CTGATCTCTT CAGCATTGTT
    45601 AAATAAGGGG AACCATCATA ACCTACAGCT ATATATTGTC CATCAGGTGA AAAAGATACT
    45661 GTTTCACAAG TTCCTGACAA AGTATAAGTA GTAGCTAATG AAACAGTATC TCCTGATCTC
    45721 TTCAGCATTG TTAAATAAGG AGATACACTA TAACCGACCA TTATATATTG ACCATCCGGT
    45781 GAGAATGAAA CGCCATATCC TGTACACAAA TAATCTGATA TTGTGTATGT ACTAGCAAGT
    45841 GACATGCTAT TACCAGATCT TTTAACGAGA GTGAAATAAG GAGTCTGGCT ATGTGTCACA
    45901 GCTATATACA AACCACAAGG AGAAAATGAT ACACCTTTCC CAGAACCTGG TAAAGTATAA
    45961 GTAGAAACTT GAATCACATT ACCATCATTA ACTTTAAATA AAGATAAGTA TGGGGAGCTG
    46021 AAATATGCTA CAGCGATGTA TTGACCGTCC GGTGAAAATG ATACACTATT TCCAGCTCCA
    46081 GACAAAGTGT AAGTGCTTGC TTGTGTGGGA GCTCCACCTG AATAAGTAAA ATTAACTGAT
    46141 TCTGTATTAT AGCCACCTTG AGTAGTAACC CAATTACCAG AACTGTCACG AGTCTTTACT
    46201 GTGGGATTTA CATATTTTAA ACCGTCCCAA TAACTCAACA CTGCACCTCC TTAAGTACTA
    46261 ATGTCTATCC ATATATCATT TATTGAAGGA TTCTGTGGTG CCGTAGTTGA TACTGTAACC
    46321 TTGATAGGTA CATCTTTCTT AGTTACTATA GGATAACCTC CAGATGTACT ACCACCTTCA
    46381 AGTTCTGCTA TGATAAACAC CTCCTGGGTA TAACTAACCC ATTGTAATAA CCTATATTAT
    46441 ACACTATAAT TCTACTAAAG TAAAGCTTTT TCTATAATTT TCTCACTTAT AAGTAAGTTG
    46501 TTTTTCTTTG CTCTCATCTG GCAGTTAGTT ATATTATTTA ACTCAGTATC AGACAATGCA
    46561 CGCTTTACCA CAAACAAATC TTTAAAGTAA CTATTTGATA CATTAATATT ATCCCATCCA
    46621 CCAAGCATTA AATCATACCC ATGTTGTGTG ACAAAATAAT TAGAAGGTAT TGTTCCAAAA
    46681 GACGTTGTCC TAATATAGAT TTGTCCATTA ATATATTCTC TAATAACTAA ATTTGTGCTA
    46741 CTCTTTACTA ACGATACCAT ATGCCAGATG TTAAAATAAG TACTAGGTGT TATGGTTGAT
    46801 GGGGTAGATG AATATATAGC ATCTGATCCG CTAGTCTTTC CCCACCATAT ATAACCTCCA
    46861 CCAACAGTGT TCCCGTTACA TCCTAGACTT GATAAATTAT ATCCAGTTAA AGTTCCTGTA
    46921 CTTGTACCAA CTGGCATTAC CCAATATATG ATAGACCAGT CTCCATTCCA ATCCAATCCT
    46981 ATAGAGCTGT TCAGGTTATA TTGTAATTTC GTAGCAGGTC TTGTTGTTAA AGCAAATGGA
    47041 GTAGGGAAGG GTAATTGTTC TAACTGGACA TCTGTTATAT AAAGTTCTGC ATTTGAATCA
    47101 ATATTAGAAC TACCACATAC GCATCTAAAT TGTACCCAAG GAGCTCCAGC TGGAACTGTA
    47161 TAAGTAACAC TATATCTAAC CCATTTATCA TATTGTACAT ATGAGGAAAA TGACCAACCA
    47221 GTAGTATCAT TCCCAATCTG TAATACAGAC TCAGATCTTG AGTATGTCGA GCTTGGTATA
    47281 TATACCATCA TTGACCCAGT GTAAGTCGAT CCGACAACTA AACCATTTAA AGTACTCCAA
    47341 TCTCCTAAGA TAACAACACC ACCCCATGAG GAGGTAGTTC CTTTAAATTT AGCAGCGCAT
    47401 CTACCATAGA AACATCCAAA TTGACTTGTG TCAAACCAAG TACTCCATAA AAAATTATTG
    47461 TTAAGCTTAG GATAACTTAT ATTACAAGCT CCATCTGTTA TTATATTAGT TGTACTAGAT
    47521 CCAACCCATG CTGAGTAATC AGAGTAATAT TCATTAGATG TTGATGATGA TGGGATCGAG
    47581 CCATTAACAT TATAACCATC GTATACTAAC GGGAAATGAT AAGTGCCATT AGGCATTATA
    47641 GGTTTTTCTA CCACAATACC TTTTAGATCT CCTTCCTTAG TAATGGTAAA TGAAGACTTA
    47701 TATAATTTGC TTACTTCATC ATCACTTAAT GCTCTATTGT AAGAAGTAAA GTTACTAAAT
    47761 TTAGAACTGG CTGAAGCATA TCCATGTCTT CTTCCTAATT CTATACAACT ATTAGTGGGA
    47821 GTACTAAATG TTAGTCCTGT TGATGAGCTC ACGTTGACTC CGTTAACATA TAATTTTAAT
    47881 ACTCCACTAG TCCATGACAT AGCAAAATGA TTTTCATTAT TGTCATTAAA ATTAGGATCA
    47941 CTAGCATATG AATAAGATAC GCTGCCTAAC GCATAATAAA AATAAAATAT TTGTGTACTT
    48001 CTAATAAATC TTCCCCACAT GCAATTAGCT TGGCCTGGTA CTCCCCATGT AAAATAGTTA
    48061 TCTACATATG GTTCTGCAGT TCCATTATTT ATGGTAGAAT TCTTCCAACC AATAATACTA
    48121 GCCATACGAA ATACTATTGT GCCTTGAGAA TAACTAAGAA TATTGGAGGG AAGATCTAAT
    48181 GAGCTTGAGT AGCGTATAGA TTTAGTGAAT GATGTTGTGT ATGGCTTCTG CTCTAACTGT
    48241 ACATCAGTTA GATAGTACTT TGCTCTATTT GCGTCAGCAT AGAAATAAAA ATACTCACTT
    48301 CCACCAGTGG CACCAGTCGT AAATGTATAA CTATGTTTAA CCCACTTTCC AATCTCTGGA
    48361 GTTAAATTAT AATTTGTATC CCAAGGTCCA TTAGGATCAA AAATAACAAC CCCAGATACC
    48421 CTATATATTA AGAATGATAT AGTGTATGTT GTATTGGCTA TAAGAGTAAG AGTATAATAT
    48481 CTATAATCAG TTTGAATCCA AATTCCAACG TCTTGGTATA AACACGTTTT ACCATCATTT
    48541 AGAGTAGTTG TATAGATTGT TGCATTACCC TTTCCTCCAG AAAGATCCCA TCCAGTTAAT
    48601 CCACTAGAAA AGTCTCCGTT ATTAATTAGA TTCGTAGTTG GCTCTTCTAT TGAAATGCCG
    48661 TCATTATTAA TTGTCGTATT AATATTAGTA CATACATTAA CATCTGCGAT AGAATTCTGT
    48721 AACCCATAAC AATGCATAGA TGTGTCTACA TAGACTGGAA ATGTTGCGAA TACTAAACTT
    48781 GTATAGAATA AGATATCGTT TCTATAATAT CTTACGGTTG TATTTTTAAT CTCAATTTTG
    48841 AATGTATCGG TATCGGCATT ACATGTTCCA AAGCTTCCAA TGTTTGTACC ATTTTCAAAT
    48901 ACGTAAAAAG AACCATTAGT ATCTATCGCA TAATCTATAT CTGTATAAGA GAATGTAGTA
    48961 TGATTACTAT TGAACCCAAG CATTTCTGCT CCAGTGACTC CGTCAACGTA TTTAACTTTC
    49021 CATTGTAATG AAACGTCACC ACTGAACTTT TCAGATGAGA TAGCCCCTGA ATCCCAAGCA
    49081 CCTGTTCCTG CTGTTTTAGT TAAGCTGTTA TCTGTTCCAA CCGTAACACC AGTAGCGTTT
    49141 TGCCATGTTA CAGGATGCCA TCCAGGATTT GCTGTAATAC CTAAACTATT CATATAGTGT
    49201 GTCTTACCAC GTGATGTTTC CTGATATTCT CCTTCTACGC TACTATCAAA TATTGTATAC
    49261 CAAGTAACTC CATCCCCTGA GACCTCTGTC TTAGTATTAT GGTATGTTCT ACCATCATTA
    49321 TAATAATGCC ATACTTTAAT TAGATCAATA TTAAATAGAT CACCAAGATC AACCTGCACC
    49381 CAGAATGGAG TTGTTGTGGT ACCCCAGTAT GGAGAGGTAG TAGTTACACC GTCTGTTAGT
    49441 ACTGTATTCC AAGTTGCATC AATTGACGTA CCACCTTTAC TTAATGCTAC ATTTACTCCG
    49501 TCATAGTCTA TAGCCTGTAT TTCTACCCAA TGATTAGATG CATTAGAAGT ACTTCCATTT
    49561 AACCAGTCTC TGATGTATCT AATTTTGCTA GGTATGTACT TCTGTACTGT TCCATCTAGG
    49621 GGATAATGAG CGACTAACCC GTTAATTATA ACAGGCAATC TCTCATTAAC CTCACCAGTT
    49681 ATCATTAGAT TACCATTCTT AAGTCTCCCC AATACTGTCA TATTATCCTC TCCTAAGCTG
    49741 TATAAATGAA ATCAAGACTA TCTTCTGTCT CATTAAATTC TATTGAGAAC TTTTGAGTTG
    49801 ACGAATCAGA TGCTACTAAG CTTAGCTTAT TTTTAATTTT AACTTCTCCA TCATTTTCTA
    49861 ATGACATTAA CTTATCCCCT ATAGCATCGC CTCCATACAT CCATACAAAT GCAGAAGCAC
    49921 CTACACCAGT AGAATATTCT GTAGTTCCGT CAGTTCTAAA TACCATTTGT CTTGAATTAC
    49981 CATATATCTT GAATGTAGCG TTGTCTCCAT TTTCCCTCAG CCAAGAGTCA TTAACTTTAT
    50041 AATTACCTTG TGCAAATACC TGAGACGAAA AGTTAGCTAG AGAGTAGTAT CTTAAAAATG
    50101 CATCATCAGA TGCATATACT CTTGTTATAG TTGTTGTCCC TCTATCACCA GATATAATAT
    50161 TTATCCATCC AGCATTTATA TAACCATTAG CGTCAGTTCT CACAATCTGG TTAGCTACGT
    50221 TATTTGTCCC TGTAGCTATA TGTAACCCGT CAACCATATC CGCATTTAAA TTAGTACACA
    50281 TAGTTGTAGA TGTGATTGTA AGCGGAGCAG TTCCCGATGC TATATTTAGC GTTAGTCTAG
    50341 AAAATGTAGG AGTTCCCGTA GTAGTAACAC TTTGGTCTAT ATAACTATGG CTAGCTCCCG
    50401 TATCAGAAAC ATGAGACAAT GGTGCTGCAT CTGTGATGCC ATATCCTGAT AGTGTAGTAG
    50461 GATTTGTTCC TGCAGTAACC CTTCCTTTTT CATCAACAGT AACAGACCTG TATGTAGAAG
    50521 CTGCGACTCC TGAGGATGGT AAATCGGACG ATTGGATAGC TCCGAATGCG TATGTTGTCG
    50581 CTGCTGTAGC ACGAATAACG TGGCCTGCTG TCAAACCTGC TACAGGGTGA TTAGTCATGT
    50641 TAATGAGGCC ATGTATTGTT GGAGCAATGC CAGCCTCACT AAGAGTATTG TTAATCCACG
    50701 CTGTACCACT CCATTTTAAT ATCTCTCCTG TAGAGTTTGA AGTGATTGTT GTATTTGAAA
    50761 GAGCATCTAA TGTAGGCATC ACATGAACAT GGTCTGAGCG AGAAACTGTT GTAGCTGTGC
    50821 CAGGTACTGA GGTACCAAGT GCTGTGGCTG AGGTACCAAA GCCTGTAATA TCAGCCCAAG
    50881 CATAATCACC ACCAGTGGCT GCTGAAGTAT GAGTGTGTGC AGGAAGGTTG GCTGCTGTAA
    50941 TACCAGAAAC ACCACCTGTA GCAGTAAGTA TTCCAGGTAA AGATAGGTTA CCACTTGAAT
    51001 CATATACCAT TTCTTTTCTT GCTGCATACC CAGTTTGGAT ATTAGACATA AATCTAATTA
    51061 CGTAATCAGA AGTAAGCCAT AATTCCTCCG TAGAATAAGG TAAGTTAGAA CAAATAGTTG
    51121 AAGCAGATTC ACCAGAACCA ATAATTAAGG CTGCTCCTGA GTCAATATAA GCACCTAAGC
    51181 CATTTGAATC TGAACCATAA GCTGTTATTA AAGGTCTTGA ATAAGAACCA TATTTCAGAT
    51241 TAAAACTACC GCTTAAAGTC ATTGAACCAG CTATAGTTGT ATTACCAGTA GTTCCATCAA
    51301 CAAAGAGTTT TTGAGTTGTT TCTGCATCTG AGTAGATATA AAAACCTGCT CCATTCTTAA
    51361 GCTTAACATT TCCTGATCCA TCTATTGTAA ACATATCTAA AGACGTGTCT AAATCATGAA
    51421 TTGTTAATGC ACTCGATGAA CCTTTATTCT TAATAAATAG TCCGTTACCA GGACCTCTTG
    51481 AGATTAAAGT CTGAGCCCAT GAACCAGTAT CATTATAAAT GTCATATGTC CATTTCCCTC
    51541 TATCTACTGT TATGATGTCT CTAGTATCAG TTATATTGCC TGCTGGAATT ACACCAGATG
    51601 CTGGAACAGT TACAGTAGCG AGATCAGCAT AGTCGCCTGT AGGTGCTGTC GTTGAGTTAA
    51661 CAACCGCTCC TGATGAGTTT ACATAAATGT ATTGTGTGGT ACTAGCAGTA AGTATTCTAT
    51721 TTGTTAGTAA AATGGCGTAA CGAACGCCAG CTACATAAGC TGTCCCTGCA GCTATATCTA
    51781 CTGTAAGTGA GCTAAGACTT GGAGTGACAG CTAATCCTAT ATATATATAA TTATCAAGAA
    51841 ATTCATTCCG TACTGTATTG ATTTCAGTTT TAGTATAATA TGAGGAATCA TGGTTATGGG
    51901 TACACAACTG GGTCGTTCCA TGTGCATGTA CGTGATCAGA ACGAGAAATT GTTGTAGCTG
    51961 TGCCAGCAGC CGAAGTTCCT AACGCGGCTG CTGATGCACC GAATCCAGTT ATTGAATTGG
    52021 CTGCATGAGT AGTTAGCATT AATCCTGTCG TTGGATGTAC ATGATTAGCC AATGCAACAG
    52081 CACTGCCAGA ACCATTAGAC GCTGTTCCTA GAGCTTGGGA AGTTCCGCCT AAGGCTGTAA
    52141 TGTCTGCCCA AACATAGTCG CCACCAGTGG CTGCTGAAGT GTGGGTGTGT GCAGGTAAAT
    52201 TCGCTGCTGT TATTCCTAAG AAAGATGTAG CTGTTATTGT TCCTACAGTT GTAATATTAC
    52261 CCGCACTAGT GATTGTAACT TTATCTGCTG TAGAGTAAAA CTTTAAATCA GTAGAACTAG
    52321 GAGGATTGTA TATTTTCCAT TGATCTACAC TAGCTGATTG AAATTTAATT CCTGATTCAT
    52381 TAGCTGCTGG TGCGTCAGCT AAAAAATATG AATTAGTAGC TGTTACACTT ATCGTCTTGA
    52441 TATCAAGATC TGCATTTATA GACCCTTTAG TTTTTATGTT TCCTCTGGAA AAAATACCAT
    52501 TAGTCTGTTT ATTAGTATCC CCATCAGCCC AAGCATCTGT AACACACAAT TCCTTAACGT
    52561 ATAGGGCTTG TGCTGAACTT CCATTAGCTA TCTTTACAGT AACAGTACTC TGAAGCTGTC
    52621 CTGCACCTGT GAATGTGGCT GGCAAGGATA TGTAGTCAGC CATGGTTAAT GGTTCACTTA
    52681 TATATGCAGT ACCATCAACG TACAGATTAT GTGACACGGC ATTCGTCATG TCACCTATCT
    52741 TAAGCGATTG AGCAACGTAA CAGTTATCAT ATATCTTTAC CTTGCGTAGG TATGCATCGG
    52801 CACTTGGATT ATGACCATAT AAAATTAACC CTTGAACTCC TTCTGCGCCA GTAGTAGTTT
    52861 CTATTGTCCC AGCATCTATA TCTGAGAGTG TTGTTATAAT CTTTACTGGT TTTATAGTCT
    52921 CAGTACTATG ATTATGACCT ACATATGAAG CTTCAGTGCC ATCAGACTTC TTAAATGAAG
    52981 CTGCCCTAAC TTCAGCCCAA GTAGGAGTAG TAAATGATCT ATATATTTCC CATCTAAAAT
    53041 CAGTATTGTT CCATCTTATA TATGGATTAG TTGTACTACC ACCAATAAGC ATGCCGCCTG
    53101 TAGCTGTACC ACTATTTGAT AGTATAAAAG TACTATTAGT AGTTCCAGTG TCTGTATTCT
    53161 GAGCATGAGT GCTATGACCA ATGGTATAGT TGCCACTCAC TGTGAGTGTA TAAGCACTAC
    53221 TAGCAGTTAG AGTAACATTA CCAAGCTTAG TAGTCCCGCT GATTCCCCCT GTCCCTATAG
    53281 TAACACCATT GTAAGTACCG CCTAACTTTA CATCATTGTT ATTTAAGTTT AAGTCACCAA
    53341 ACATTACGGT ATATCCAAGA TTGGCCACTA TATCACCTCA CTAATTTGAC CCTTGATTAA
    53401 AACCCTACCA TCACTAGTAA ATTTCATTCG GTTAGTTGAC CCACTAGTTA ACTCATACAT
    53461 CGTGTTGATT TCTTCTGGTA TCAGCTCTCT ATTATATAAT CTAAAATCAT ACATCTTACC
    53521 TTTAAAGAAA TCAGTCGGCG TGCTTCCATC CCAGTCTTGT CCAATGGCTA ATGGGTTAGG
    53581 ATATATTCTA TCATTAATCT TGACTGTTAA ATCCTGTTGC TTGTCGAGCT GTCCATTAAT
    53641 ATACATTGCA CAATTCAATT GTGTAGCATT GATATTCTTA ATAACAAAAC AAACATAATA
    53701 CCACTGTCCC ACTGTTAAAA CAGTATTGCC ATCGAGTGAT GCTCCATCAC AGTAAAAGCG
    53761 TAACTTTTTT ATATCCATCA GTATTTGTGG ATTAAAATCA TTGTCTCCAA TCGTGCAAAT
    53821 ATGAAATGAT CCACTTAATG CGTCATCCAG GTTAATCCAT ACACAAAATG ATATTGTATC
    53881 AAATTGTGGT TTATACCCTG TGTTTATCCA TCCATTGGCA CCATTAAATA TAGAGCATTG
    53941 CCCTTCCGGG CCAGATGTAT ATGTTATGTT ATTTTCTGTC CCATGATTTA GATTACCTGA
    54001 CCTATCCTTA GCATCCCCAT TTAAAGGCCA CCATCCGACT AGGCCATCTA TAATGCCAAC
    54061 CTCACTGATA TCAAGCATAT TCATTGTTCC TGTTTCTTTT AAATTAATAG GCTCACCATC
    54121 TGTGATATCC TGTATCTTAA AGTTAGTAAC ATATAGATCT GTGCCCAAAC TTCCAGTGCT
    54181 AGTATACTGG AATCCCCAGC ACAAATCCCT ATAGCAGTTA TAAGACGTTC CAGCTACAAA
    54241 AACACTATAG GTGGTAGTGC ATACCTTCCA GATGTCATCA GTTATATTAA AAGTAGCATA
    54301 TATCTCTTTC CTGCCTTGGA AGTTTGATGG CAGAGTACTG TATTTAGATG CAGATACACT
    54361 AGTTAGTCCG CCACCACCCC AACCCATTTG ATTAGAAAAA TACATTGCGC CAATACCATT
    54421 AGAACTTTGC CCTTCTATTA TGAATGATAT TCTATATTTG CAGCCTTTCT GTAGTATATT
    54481 AGGATCTATA TTAAACAAGT TTACCTTTAA TCCACCCCAT ACGGTATTAC CACAATCTGG
    54541 ATAGATTAAA TTAGGTGGTC TATATATTCT ATAACCTCTT GTAGTCAGAC TAACTTGACA
    54601 ATTGGATTGT GTATATGAAG ATAATCCATT AGTAAATAAA CGATTGATAA TTGCGTTATT
    54661 TGTTTCTTGA GCTATGTTTT CTAATTCATG TATCTTCCGA ACAAATAGAT TCCCCTTATC
    54721 ATCTAGGCTA GCACGTTGTT GATAAAGCTC TTTGATATCA TCTGCTGAGA GAGCAGTAGC
    54781 ATATATACGG ACATCATCAA CAATGCCGTT GAACTGATAA TTCATGCCAT TTGAAGAAGA
    54841 CCCGAATCTC ATCGGTGCTA CTGAACCGCT GTATGATGTT AAAGAATATT GCTTAATATA
    54901 CTCACCATTT ATATAAACTT TAACAACTGC ACCATCCCAA CTTGCTGCTA AGTGGTACCA
    54961 AGTACCTAGA GTCGCTGTAA CTGGAGTTTG TCCTGCTGAC CAACCTACTC CAGTTACAGC
    55021 TCCTATAGTA GCGGTTAAAT AATCATTCAG ATCGACACCC AACCAGTATT CAGTACTTCC
    55081 TATAGAATTG TCGGGGCCTT TGTGTAAGAC ACATTCGTAA TTACTTCCTT CACCTATCTT
    55141 ATTGAACCAA GACGATATTG TTAGTGACGT AGTGCCAGGT ACGAAGTTTT CTATGCCCAT
    55201 GTAGTTATTA GTTCCATTGA ACTTATAACA TCCGCTACCT ATCTTGCTAT CGGGTATCCA
    55261 TTGAGGACAG TTAGCATCTA GCATTGTGTG ATTATTATAT CCACTAGAAT CATATGCCTT
    55321 ACCGTCTCTT GTCCCTTCTG TGAAAGGAGT TGCATGATCT TTAATCTCTA TCTGCAAGTT
    55381 GACAAGTTTA ATTGTATCCC CGATTAGAGC GCTACATAGG TCGCTATGTA TTATCCATCC
    55441 TGATGTACTA AATGTTTGAG TATACTCAAA GTAACCGTCA TCTCTAGTTA TCTTATTTAA
    55501 AGTATTCGTA TGGTATGTTG ATATACAAGG TACAGTTGTT TTGAAAGGCA CATCATTTAA
    55561 ATACAGATAT CCGCTAATGG TGTATATAGT ACCTGTAGTA ACTGCTGATG TGAATGTACT
    55621 ACACTGTAGT GCTACTGTTT GTGACGTTGA TCCAGATTGT CTATAGCAGG TATGTGTATT
    55681 CCCATCTCTA CTATAGGTAT AATAGGGAGT ATAAGCTGTG ATAGTATATT GAGCGTAGTT
    55741 AATGGTATAC TCTTGAAAAT CATCAAATGT CCAATGCCCT ACTAGTGCTT TACTTAGTTC
    55801 TTTAATCTCT TTGTCTGATA ATGCATGGTT GTATACCCGA ACATCATCTA GTTTACATAG
    55861 AGGTCTATAA CTAGAGCTGT CTAGATACCC AGTCGACCAT GCAAATAAAG CTATCTTGTC
    55921 AGGAGCACAT TTCATAGTAT ACGTAACTGT ATGTTCTTTG ATGCCATCCA CCCACAAAGT
    55981 TATCTGCTTA ATGTTATCAT CGTATCTCAT AACTAGATGA GACCATTTAT TATATATGTT
    56041 AGAAGTTCCA TAATACTCAT TGTATGTTCT ACCTGTCCCA CTTCCAGTAT TACATGAAAT
    56101 TCTAAAATCA GTTGATGATA TCTGTCTAAC TGTTATACCA GCACCATAGT TAGTATTGTG
    56161 ATTATGGTTG GTAACTAAAC CATTTGCAGA AGCTTCAGTC ACAGTTACGA ACGCCCATGT
    56221 AGCCATAGTG AAGCTACCAG TCAAGTCAAT ATTCTCCGTT GTTGCTAAGT ACTCAGATGT
    56281 CTTAACTGTT CTCTCATAAC ACTGTCCAAT CTTGCCACTA CTACTTTGTA CTATACTACT
    56341 AGCCTGATTA TAAGGATACA GATGCCTATT ATTGCCACTA CTATCTAATG TATCCCCATT
    56401 CAATTTATAC CAAGCTACAA GACTCACCTA GGCACCTCCT ATCCAACGAA ATTAAAATCT
    56461 AAGCTGTTAG TTGTAGGGTT ATACATCATC TCAAATTTAT TACTTGCATT ATACCCACCT
    56521 TGTGAATATA TCTTACCAGT ACTATCTACC TGAGCTACTG GAGTGGTATT GTTTAGAAAT
    56581 ACAAAGCCTC TATTAGTTCC TGAAGCCATT CTTAAGTACA TGTTATAATC TGAGGTAGAA
    56641 TCTAATCTAC CACCCCATGT AGCATTACCT GATGACGACA TATATATTTT GTAGATATCG
    56701 TTATCCCAAA ACCTTAATCC ACGACCATCA GATGGACCAA CTTTTACGTC CCCATTGTGA
    56761 AGAACACTTG CAAATGTTGG ACTTGATGTA GTAGTAACGC TCTGGTCTAT ATAACTGTGG
    56821 TCTGCACCAG TACTAGATTT GTGAGTATAC GCGGCATTAG CATTATCTGA ATTACCACTC
    56881 AACCAAGTAA TCTTACCATT AAGATCTATG TTCGCTTTCT CAGTAACGTT ATTCATGAAG
    56941 CTAACGATCT TAGGTGATGT GCCCGATGCA ATCTTAGCAG CAATCTCTAC CCATCCACCA
    57001 CGAATCCTAA CTCTATCACT AGCTGCGTCA TTCTCAGTTG CTATGAGCAT AAGACCAGAT
    57061 TCTCCAGTAG TAGCTACTTC ATTAACATCT GCACTATCAT AATATCTAAT TACACCCTTA
    57121 TCATCTGCTT TGTTTATCCC AGATGAGAAT ATGATTGAAG ATGAAGCTCC AGATACGTTC
    57181 TGTATATTAA GTGAAACATC TGTGTCTCCA GCTCCACCAC TGACTGTACC ATGACCTGTT
    57241 ATAGTAAGCC ATCCTGGCAT TATCGGAGCA CCTGTAAATG GTACGTATGA GGAATCATGG
    57301 TTATGAGTAC AGAGTAATGC AGAGCCATGT GCATGCACGT GATCAGATCT AACTATAGTA
    57361 GTTGCAGTAC CAGCAGCATT CGCACTCCCT ATAGCACTTG GAGTAGTGAA TGCTTCACGT
    57421 GAGTGCTTAT GGTCTGATCT AGCAAATGAT GTTGCAGTGC CTTCAGCTGC ACTATCCCCT
    57481 ACAGCAGATG CACCAGCTAC AGCAGTAGTT ATAGCATGTT TATGATCAGA TCTAGAGAGT
    57541 GATGATGCTG TACCGACTGC CGCAGCATCA TCAGGAGATA TGCTACCAGC TGCTGCTGTA
    57601 GAGACATTAT GTTTATGGTC ACTTCTAGCA AGTGATGTAG CCGTACCTTC TGCAGCAGTC
    57661 TGTACTAAAA TATCACTAGG TGTTCCTGTA GATACACTAT GAACATGATC TGATCTAGCA
    57721 AATGATGTAG CAGTACCTAC AGCTGCTGTA GTAACTGTAA TCTGATTAGC TGCCGCTGTA
    57781 GTTAAAGCAT CAGAACCACC AGGTAAATGA GCAGATGCAT GAGTTGCAGC TGCATAACCA
    57841 CTAAGACTAG TAATAGTAGC ATACCTAGCA TCACCACGAG TTTGGTTATA ATAATGGGTG
    57901 TGATCATCAT CATTAAGACC AGACATAGCC CCATGATCGT GCTTATGGAT TGTGCAATCA
    57961 GCAGTAGTTG TAGTGAGTGA AGTCTTCTGC GTAGAACTTA ATATAGTATC AGTACTTATA
    58021 GTAGCTGAGT TAACTGTTCC AGCTACGAAT AAATCTCCCT TACCGGAAAC AGATAATCTC
    58081 CTCACCCATA CTGGCGTAGC TATGGAAGTG TCTGCGCAAA CTTCCAGTAA CATAATCATA
    58141 GAATCGCTAG TAGCATCTGA GTCTCCAATC ACTAAACGCT GCTCAGTATT ACCCTGTGTA
    58201 TTCGCGAATG AGACGTTAGT ACTATGCTGT GATGCAAATG AAACGGTCCC AGTACCAGAA
    58261 TTAGGAACTG TTGCTATCCT TCCAACATAC CCATTATCAA TGTAACTGAA GTCAAGATAA
    58321 GAAGTTAGTG AGACCCCACT AGTAACTCCA AGTGTTCCAG TTATGCTTAT ATTGGTATCT
    58381 AACTTATCAC TAGTGATATT ACCATTAGCA ATTTTTGCTG TGGTTACTGC ACCGTCATCA
    58441 ATATTAGCAG TCTTGACTTG TTTACTGCGT ATATCACTAG AAGCTATTGT AGTCATTTAT
    58501 ACACCACCTA ACCTAAGTCG TAGTCTAATG CAATAGTGTC TGTAGCAATT GGTGCGGCAA
    58561 CAAATGTTAT CGTCGCACTA CTCACAGTAT AATCAGTAGT TAATTTTTGT CTTAGTCCAT
    58621 TCTTATATAC TCTAACACTA CTTGAATTGA GTGAGTGACC AGATGCTAAC GTAAAGGCAA
    58681 CTCTTGCCCC ATCAGGAGTG TGTCCAACTG CAAATGCGGC ATCATAATAG TGTGTGTGTT
    58741 TCTTAGTTCC TGCTTCATCC CAAGTCTCAA CCTTACTATA AGTTATATCC TGAATAGTAA
    58801 GTGTTTCAGT TGAATCATAA AAGCTAATCT TATCAGTGTC TATAGTCATA CTCTTAGTGC
    58861 TTCCGTTAGC AGCAGGTACG TCGTTCATTA CGATCTTAGT TTTATCCCCG TCTTTATAGA
    58921 TCTCCATTCT ATTAAATGGA TTATGAGATG TTGATGCGAT GGTAGCATTA GACTTATCAG
    58981 ACTTGAATAT GATTACTTTC TTATTAACAT TATCAGTGAT TATAGGAACA AACTCACGAG
    59041 CTTCTTTAAT ATATGCATCT AATATTACCG ATACACCAGC AGGGATTGTA ACTTTAGCTA
    59101 GCAATATAGC ACCCTGACTA GCTACAGGAG ACCACTTATT TAAGATTAAC GCGTCTTCAC
    59161 TAGGATCGCT TATGACCGCA AGTCCACCAA TTGTATAGAT ACCTGCCTCA TAATGTCCAG
    59221 AGATAAATAC ATAATGTATA TATCCAGCAG TAAATGGACT CTCTGGAGTT GTCTCTTGTG
    59281 TGAAGTTCTT ATACCCATAA TTCTTGATAT ATAATTTACC ATTTGCTACA GTAACTGTTT
    59341 TACTAGTTAA CCCAGCAGTA ACCTCGCATC CAGATATTAC TCCATACCCG CCAGCATTAA
    59401 TACTACAATT AAATATATCT GATGCATGAT AGCCATCAAG TAGATCTGCA TTCAAGTAAT
    59461 CGACTACAGT AGTAGCACAA CCAGAGTTTA TGTCTAATGG TTTGCCAGAA GTTGCGCTAC
    59521 ATTTAAACTG TGTAGCCGTG ATATATCTTC CGGCAAAGTC ACCATTACCA TCTCGAACTA
    59581 CTACCTTGCT AACCGTATTA GCAGATGTTG CATCAACTGC CCAGGTAGTT GCCGCACTTC
    59641 CATTAAAGTT ATTACCAGTT AGATAACTAC CACGAGTTAA TGTGTTAGTT GTATTAGCAG
    59701 TAATGGTTAT GTTGGCAGAA CCATCAAAGT TAGTACCGTT GATAGTTACA GTAGATGCTA
    59761 ACTTAGTGGC TGTTGATGCA TTGCCTGTTA GCGGGCCAGT GAACCCTACT GCAGTTATAT
    59821 TGCCAGCAGT TGTGATAGTC ACTCTATCAA CTGTGCTATA GAACCTTAAG TCATCAGAAC
    59881 TAGCTGGATT GTATATTTTC CATTTATCAA CACCAGCAGC TTGTAACCTA ATTCCAGCTT
    59941 CTTGTATAGC TGGAGCGTCA GCTAAGAAGT ACGAATTAGT AGATGTTAAA CTTAATGTTT
    60001 TAATATCCTT AGATACATTA AGTACTCCAC CTATACTGAA GTCACCAGCT AATGAAGCAC
    60061 TAGTTAAACC TGAATGGAGA GCTAAATACC CTCCGATAGT GCAACCGCCT CTGAGCTGAT
    60121 CTCCCATTAA GTGATCACCT GCCCTGTCAT AATAGAACCT TGAACTTGCA GTTTAGACTT
    60181 CTCATCCATT TTAGTTTGGT AAATAGCTTT TATCTCATCA TCCGTTAACG CTCTAGGAAC
    60241 ATAAATTAGA TCTTTATAAT ATGAGTTTGG ATACATTCCG CCAAAAGAGC CCATACCAAA
    60301 AAAGCTACCA TTCCATGATG TTATCCCACC ATTGATAGTT ATAACATTGC TTTTGGTTTC
    60361 ATCTTTGAAA ACATGGAAGG AATTTATAGT TCCACTAGAT CCGCTAAGAA CAATAGCATG
    60421 CATGTGCCAT TTCATGCGAT CAGCCTCACC TGTATATGGT GTCATTGCAC CACCGCCATA
    60481 AGTCCAACCA CTGTCTACGT TGTTCTTTAC ATATGCACAA ATATTAGTAC CAGAATTAGA
    60541 TGGTCCAAAA TTCCATAAGG TGAAAGAAGC ATTTGAATAG TAGTTGCCTA TCTCAAACAT
    60601 ATTTGGGTAG GTGGTTTGAG TTGCATCATA TGCACTATTT GGCTGAAGGC TTTTCCTCCA
    60661 AAATAGAAAT GTTGCATTAT CAGATAAGGT CAATGGCCAC TTAATACTTC CAGCACTTCT
    60721 AGTCCCGTTG GCAAATGGAG TAGGAAATGA ACGTTGTTCT AGTTGCATTT CTGTCACCAA
    60781 ACACTCTAAT GCTCCATCAC CAATAAAGCC AACCCCAGCA CATAAAGTTG TACCAACAAT
    60841 TTGTCCTACA GTATAGCATA AATACCAACC ATCAGATAAT ACTTGATATA CTAATGAACC
    60901 GCCAGTTCCA CCACCAAAAT GAGCACGTAT TCTTTCAGAA ACTGTCCCGC CACTAAGCAT
    60961 TTTAATTTTA AAACTTAATG TATAGTAAGT ATTAGCTAGA CAGGTTCTGC AGTCTCTAAA
    61021 TGAAGCATGA GTAGAAGGAG TTCCAGCTAT CTTCGTTACC TTAGCTATCT TACTCCTGTT
    61081 ATATCTAGTA GTATACTCGG CCCAGGATAA TGTTCCGTTA GCGTCAACAA CATTAATATT
    61141 AGTTAACTCA CTTTGAGGAG AAGCATAAAT ATTGGTTGTC GCGTTTCCAA CCCATACTGA
    61201 TCCATCCTCA TACACCGTAT TAGCTTCAGT AGACGGACTT ATTAACTTAT ACTTATCTTT
    61261 ACTATCGCAA CCAAGTGAGA AGTATTTAGC ATCACTAGGG ATCTCATTAG GTTCAGTAAC
    61321 TACTTGAGAT GCAATCAGGT TACCAGTAGG AGTAAATTGG AAAGAAGGAT TGACAAGTTC
    61381 TTTTGCTTCT GATTCAGATA GTGCTCTATT ATAGATTGAT AGATTTTTAA ATATCGCGTT
    61441 ACTTCTGTTC CAACCCCATC CTAAATATAT AATAGGGACA TTCGAACTGT TAGCGGAACC
    61501 TACTGTAGCA AGAGTTCCAA GCAGAACTCC ATCTGCATAG AAAAATTGAG TAGTATTGTC
    61561 CCAGCTAATT GCTATGTTAA TCCACTTATT CTTTTGTGGA ATATAAGCTG GAGACGATGT
    61621 TACCGATAAA CCTCCACTAC CTTCATGCAT GTAAAATTGA CCATTACTAT TCAAATATAT
    61681 GCCCCACCAT TTACTGTTAT ATTGCGCATT AGATATTACG GTTTCACTAA TGCCATCTCC
    61741 TTCTAAATAG TAATCAAAGG CTATCGTAGA ATTACTGGAT AGTTGAGTCG AAATACCGAA
    61801 TGTCCCATCT CCTCTACTTC CATTAACATA AGAAGTTGAG AAAGCCTTGT TTTCTATCTG
    61861 GACAGCCATA ATATCAGCCT TTGTTACTCC ACTAGCGTAC AAGTGTCTAC CACCACTAGT
    61921 ACCAGTTGAC GCTTTCGTTA TATATACCCA TTTGCCTAAT GGAGTGTTTG ATGAATTCAT
    61981 AGTTATCTTG TAAGATGGGT TATTGAGATC CCCCCATTCT ATTTGTCCGT AGTGAAGTTT
    62041 AATCCATATA GAATAAGATA TACTTCCTGA AGTGTTTCCT ATGTTGCCAG CAACCCAGCC
    62101 ACCCCAGCCA CCACCATAGG TCTCGATTCC TTGCGCTTTT GTTAAGCCTG GGACTGGAGA
    62161 ATCATATACA GGGACAATTT CTACCTTATA GTTACCTATC CCAAAACGTT CACTCCAATT
    62221 ATTGCCAAAA CCACAAACAT TGCCAGTGTA TCCAATGGCG TAAGACTCCA TATTAGAAAT
    62281 TACAATTTGA TTTATAGTAG CCTCTTCTAC TGCTATACCA TCATATGTTA GAGTAGTATT
    62341 GGAGTTAGTT ATATTACCCT TACTCTTGCC GAGTGTATAT AATATAGCTT CCTTATGAAA
    62401 TGAGAGTACA TTGGAATCGC CCTCTTGGTC GAAGAACAAC ACTGCTCCAC TAAATGACTC
    62461 ATAGATATAG CCGGTTATTT GATTAGTATC AGATCTACGA TAAAATGGAA TAGCCCCATT
    62521 CTGTAATTGA TCGATCCCAC CATATAGATC AGCGATACCA GCAGATGGAT ACATTAGACT
    62581 GTCTGTATAT ATTGGAATAT TGGGTTCTAT CAATATATCA TGGGTAGCAT GGGCTGTTGC
    62641 AGTATATGTT TTAACAAACA CATTAGTCCT TGTATCATTA CCCTGGGCTA TCACAGAAAC
    62701 ACCAGCATCA ACGAACTGTT TTAACTTGTC CATTATATTA CTAGAGAAAC CCCAGACATA
    62761 ATAGTCACAG ATTATCAAAT CATACTGAAG TGCTGTCGCG ACATCAACAG TTGTTAAGTC
    62821 AGTAGAATTA GTGATAGTTG CTCCTTGTGA TATAAGCCAA TTATACCAAT AGTGTGTGCT
    62881 CTGATAATGG CCCAACACTT TAATCCCAGC CAGCGATCTA ATTTTGTTGA GGGTTTCATC
    62941 CATAGGATAG TGTGCAACTA GCCCGTCTGT TATAACGGGC AGTCGTGTGT TTATATCCCC
    63001 AGATATGCGA AGGTCGCCAT CTTTAGTAAG TTCCCCAGCT ATGAATTCAG ACATATGAAT
    63061 CCTCCTATGT TACGAATACA AACTTAAGTG ACTGAGTAGT TGCATCCTGT TTAATATCCC
    63121 AGTTACCAGC CTTATGAACT GTTGCAGTTA CTGTGCCAGT TGCTGTTACG CTAGCAGCCG
    63181 ATACTCCATT AGTAATGGCT GCTGATGAAG CAGTTACAGA TGTGGTAGAA GTCACAGCAT
    63241 TAAATGTTAC ACCGTCAGTT GTCTTAACAT TCTGGTCCAT CAAGTATACT TCTGTTGCAC
    63301 CTTGACCAGT GTTAATCGTT TCTATATTCA CTAAGTTCCT TGAAGCGTCG ATAACAACAG
    63361 TTGCATTAAC TTGGTATCCG TATGGCGCAT CAACACCAGC GTCATCATAA ATTCTGAAAT
    63421 GAATTCTGTC ATTATCTTCT GGTTCATAAA AATCCAATCC TTCTGGAGTA GCCTTTATAG
    63481 ACATGTCAAT GCCAGTATCA GAGGAACCAT TAAAATGAAT TACAGGTGTA GTTGAAGCTA
    63541 ATGTTAGTGG CCCGGTTAGT GTTTGACCAG CAAAGGTTGG GGAGCTAGTT GTCTTAACGT
    63601 TCTGGTCCAT TAAATATAAT TCTGTAGCGC CTTGTCCTGT GTCAATAGTT CCACCAACTT
    63661 TAAGGTTACC TTTGAAGTAA CCATGACCAC CAGATAGATT TATATAAGAA GCTAGCGAGT
    63721 TACCACCAAT GAAAGCGATT GAATTAGAAA GTAATGTTTC GTTTCCAGCA ACGACTAAGT
    63781 TACTATCAAT CTGTCTGTGA TATATTCCAT ACTGACCATT TACGCCATCA CAGAATATCC
    63841 AGCCATCCTC TGCGCCCCCT CTAGACACTA TAGAAGCGTC GTTCCATGCA CTAGGAGTAT
    63901 GGCTATACCA TGTAGTCTGA GCTACAGGAA TATAATTATT GTGATTAGTC GGTAGATCAG
    63961 AAGCAGTTAG GTCCGCACCA GCAGTTACTA AGCCTTTAGA ATCATAAGTA ATCTTACACT
    64021 TGGTTGCGCC TGTAATAGCA GTGTTTGCAG CCACCTTGGT GGCCAGTCCA TCATATACAG
    64081 CATCACATGA TGGAGAAGAA TTTTGTTCTC CATCAGTTAT TGTGCTAGAG ATATATGCTA
    64141 ACTGTTTCGG AGTTCCCCAA GTGGTATCTG CTTGCGCTGC CTGGTAATGT CTAATTTTCA
    64201 TTTCAGACTT ATCAAATATT AGAGCGTTAA CATTGCCTCC TGATGCATCT ATATAGCTAT
    64261 TAAGCACCAA CATGTCTTGA TAATCTTGGT TCTCAGTGCC TGTCATACCG CCTAGAGAAG
    64321 TAAAAACTAA TTCTAAGTAC CCTTTGGAGG TATTAACTGG TTTTCTATCT CTGTCATCTA
    64381 TATTCTGTAG ATTGCTATGA TAGTGAGTAG ATGGAGTAAA TGAGCTGGGC TTGCTAGTTA
    64441 GCTCTCCCCA ATCAACATTC CCCCATGCCA TAACACCAGC AGTTGAACCT GCTTTTAAAA
    64501 CCTTTAGATT ATTGGTCGTA CTAGTTGCTG GGACATGTAA ATTACCATCA TTTGTTGGGT
    64561 GAGTATAATT ATTTGCACTA GTAGCAATAC CAGACAGCTT CGTACGTTCT GTATCTGTAA
    64621 AGAATCTATG AGTAGCATCC TCTGTAATAA TGCTTGCTGG GTGATTTGCT GGGTGTGTGT
    64681 ATACAGTATC AGTGAACACA GCACCAGTAG GCACAGCAGT TAATACAGTC AGACTATTTA
    64741 CTGTATCAGC ATTGGTAGCT GCGTTAACTT TAATACCTTG AATAGTTGTT GCACTGTATG
    64801 TCCATTTACC ATTAGCTAAA TCATAAGCTG ACTTAACAGC AACAGCTGTT GCAGCCAATG
    64861 TTGTAGAATC ACTATCAATT GCACTACTTA ATTGAACTAT ACCAGATGCA GTAGTACTAG
    64921 CAGAAGGAAT ACTACTAAGT CTAGCCCAAG GAATTATACC AGCAGTAACT GTGCCAGTAG
    64981 TGTCTACGGT AAATTTAGCA GATGTATTAT CCCATATATT AAAACTACCT TTAACTATAA
    65041 TGTTATCTGT AGTAGCATCG TCACCTAATG TAGTATTACC ATTAACTATC ATGTTACCTT
    65101 GAACTGTGAA ATCACCCTGA ACATCACTTT CTTGACTATT CTGTGAAGAT GAGAGAAGTA
    65161 CTGACATTGA CTTCCCATAC ATGTTCCCAC GATTATCAAT ACTGAAATAA GTGTATGAAT
    65221 CGTCATTCTT ATTGATTCTT AATAGAATAA CTGTTTGATA AAAACTTACA TATACAGTAG
    65281 CTCCATTTGA TATAGAGCTA TCAGTATGTC TCTTAATCTT ACCAGCATAA TAATCTATAT
    65341 CATAATCTAT ACCTCTAGTA TATTGTGTCC CTGTTTTCCC GGATGCTGAC CATACTTCTT
    65401 CAGTCATTGC GTCAATCGGA TTGTACCCAA TGTTACTGAA TACATCTCCA ATAACAACCG
    65461 CTATACTATT ACGTGCAGTA TAAGTGTCTG TGGTAGGCTT GATCTTGATT GATTCACTGT
    65521 TTGCAGTAAA GACATTACTA CTAGATAGGG TAGGAAATGT ATTATGGTCT GAATCATTGT
    65581 GGGTGTAGGT CACTGTCTTG CCTGATATAG ATGCTTGAAT ATCACCACTA GCTGCGAAAG
    65641 TTAATGTATC ATCATTAATA TTTGCAGAAG AAGTAGTTCC TCCTACGGTA ACATTTTTAA
    65701 AGATATACTG ACTAGAACCC TTATCCGAGT TGACTAAACC ATTAGCATCG GCAGTAAGAC
    65761 CAGGACTAGT TCCAAGTTTA ACACTAAACT CGGTTGTTAA TAATTGTAAT CCATTGCTAG
    65821 CAGTATATGT AGTATTAGTA GAAGATATGG TTATCGTACT ACTAGATCTG GATATGGTAG
    65881 TCGCTCCGCT ACTCTTAATA TCTACGATAG CTCCAGATGT AATACTCACT CCAGTATCAG
    65941 TATTTGCCTT CAATAGCCAA CTTTGATAGT TATCGTATGG GTGGGTATGT GTAGGTGCTT
    66001 TACTATCTAA TGCAGTTTGG AGCCCATCTA CGTTACTAAT AATATGGTTA TGACTATCAT
    66061 CTACTACAGT CACAATACCA GTAGCGTCTA TAGTTATATC TCCACCAGTT TTGATATGAC
    66121 CAAGCGAAAC ATTAGCAATA ACGGTTGGGT GGGTATCTGG AGTATATGGA TGTGTATGTG
    66181 CATCAGACTT TGCATTCCAA GTACTTATCA AGGTATCCGT TACAAATCTA TTACTAGCAT
    66241 CTTGCGTAAT AATACTTGGC GAATGGTTAG CTGGATGAGT ATAACTGTAA GTATTAGCTA
    66301 TAGTTATTGC ACTAGCAGAT CGTGTTATAC TGATATTGGA ACCATTCTTA AAATCAACTA
    66361 TTGATCCAGT AGTAACATTC TGTCCAGTGC CTTCTGTGTT TTGCTTTAAT ATCCAGTTTT
    66421 GATAATTATC ATAAGGGTGG GTGTGCGCAT CTGCTTTCGC ATTCCATGTA ACCTTCTCCG
    66481 TGTCTGCAAC AAATCTATGA GTAGTATCTT CAGTAATCAT AGTAGCTGCG TGAGAAGATG
    66541 GATGTGTATA AGTATTGGCA ATAGTCATAG CTGTTCCGGT TCTTGTAATG CTAATATTAG
    66601 AACCATTTTT AAAATCAACT ATCGTTCCGG TAATAACATC AGCACCAGTT TCTTCTGTGT
    66661 TTTGTTTGAG AATCCACTTG ACGTAGTTAT CATACGTTGG TTTGTCAGTA ATATTATTCC
    66721 AGTGGACAGA GGCTTGACCA TTAGTTTGAA GATTCGTCTT AGTGTAGTAT TGACTTAAAT
    66781 CAACTCCAGT GATAGTACCA CTAACAGTAA GGTCACCGCT GATAGTAACG TTACCGCTTA
    66841 CTGTTCCACC GGCAGATGCA AACTTATCGT TAATAGCTGA TACAATGTCG GAGACGTTAC
    66901 CAGCCGCTAA CGTGCCAGAT ACAGTTAAGT TACTTGCAAA GGTGGAAGCC TGACTCACGG
    66961 TCAGACCCCC ATTAATCCTT GTGTTATAAT CTATATCTCT ATATACAGCC ATAGGTTATT
    67021 CCTCCTAGAA TACATCGTAA GCTATTAACT CTAAATATTT AATACCAACT GATTTTCCAC
    67081 CAGCAGCATA GTTACAAGCA TCATTTTGTA TTCTTACTTT AACATTACAA TGATCCCCGC
    67141 TAGTAAGGCC AGACACTTGG AAGTAAGAAC TATATGCATC TCTCTGATCG TTCACAGCAC
    67201 CATAGGTGTG CGGCATTTTC CACTCGTATA CTAATATAGT ATCGCTCGCA AGCTCTACCC
    67261 TCACTCTAGG AGCTATGGTC GCGCTAGCGT CAGTGTTGGT TATATCATCG CTATAAATAG
    67321 CATATAGCCT ATAGTATCTA TTAGCACTGG TTTGCACAGA TGGCAATGCG TACCCAAATG
    67381 GTCCATACGC AAAAACCATG GTTTCCCATG TTGTACTATC TGTCTGGAAC TGTAAGTCAC
    67441 CAGCTATCCC ATACAGAGGT CTACGATGAA CTATTTCATA TTGACCTTGC TGCTTAACTT
    67501 TACCGTCTAC TAATATACCT CCATCAGATA ACATTATCTT ATCCAAGGCA GCCAAGTCTT
    67561 CGTGTGGATG GGTTGCATAA TTCAATGATA ACTTAGATTC CTGAATCTTG GCGTTACTAG
    67621 CTATGTGTTC ATCTATGATG GAGAATGCCT TAATCTTATC AGCTGTTATA GCTCCATTAG
    67681 CTATATGGCT AGTCTGTATA CCAGTGTGTT TAGGCTCTTG TGAATCCCAA GATTCAATTG
    67741 CAAAACCAGT ATACTTGTCA GCAGCAGGAG CCATGCGCCA ATAAGTTGGG TTAACACCCT
    67801 TCTCCATAGT AACGTTAGTA ACCATAGCAG CACCTTGCTC AAATCTCCAT TTCCTATCTC
    67861 CAATCTCTCC ACCTGTACCA CCTTCACCAT CAACAGCGTC TGCTCGTCCT TCAAGTGTAG
    67921 TTTGAAATCT TAATCTATAC CTGACAGGAA CTTGGTTGTT CGGAATACCT AAATCCTTAT
    67981 CTACTCGGAG TGAATCATAA GCTCCAGATA GGACCTGTGT ACCACGACCA AGATATTTGC
    68041 GAGCCTTATA TGGTGAAATC TTAGCAGTGT ACCAAGTAAA TAACTCTACT GGATTCAATG
    68101 AAGGAGACGC AACAATTTGA CTATTCATCT GTAATAACTG CAAGTCTTCA AGCTTAATGA
    68161 CGTCGAAGTT TACACGACCT TGCTGTTGTA CAAGCTTGAT AGTATGTTCT CCTGGTAATA
    68221 GATCTTGAGA GATCTGTGAG AAGCGCTCTA CCTTAGTAGA CATTTGTGAG ATAGAATGGG
    68281 TAAGGTTGTT ATCCAAATAG ATATTTACAT TACCTAATCC AATGTCAGCA ATCCAACCTA
    68341 TATACCAATC GCAACGATAA TCGTTAGTAA ATGTCCATTG AATCCAAGCA CCAGTTACAT
    68401 CGCTTTCTGC AACAGATGCA TCCATATCGG CAATACCAGT ATTGGGATTC CTGTGAGCTA
    68461 TACAAAGTGG TAAACTTGAA AGATCCTCTT GAACGAACTT ATAAACAATG CGTACTTCTT
    68521 CGCCATCAGC AATTGTAGAA TCGGCAGTTC TCCATAAGAT GTTGGCCATA TAGTCATACA
    68581 CATAGTCGTA ACCAGTTGTG TCTAATACGG CATAAGGCAG ATGGGTTGTT ACATTCCTAT
    68641 AACCTACGCC TTTATACAAT GTATTTTCAT AAGCATTGTA CACCGAAACT TCTCCACGGA
    68701 GATCGTGACT ACCATCTGTA CCTGAGTAAT ATAATCTGTA TCTTACTCTT TCTGATGGTC
    68761 TTGTAGTTGG ATTGAGTGGA TCTATATTAG TGATTGAAGG ATCGTCAAAA CGTTTAGCTG
    68821 TAGTGCCACC TAGAGTTACG AAAGTTTCAC GTTTACTTTC TGAATCCCAT ATTGTATTTG
    68881 ATGCAAACGT ATAGCTTCCA ACTTTCCAGT CTCCCATTAC TTTGATCTGT TTCCACTGGT
    68941 TAGTTGTATT GTCAAGAGTA CTACGTATAT ATCTAACTCT TTTCGGCCCT TCGTAGTCAC
    69001 TATTATAGGT CTTCTGGAAT GTTATTTGAT AACTTGGACC AACAGCCAGA AGTCCATTGA
    69061 ATACTTCTAC CCATGCCACA TTATCCTCAG AGATCTCAAC CTTTGCGTTA TTTACTAATA
    69121 TACCATGATC TATGGTTATA TTATTGGCAT AGTATACAGC TCCTAAATCG ATAGTGAGAT
    69181 TTTGAGAACC CACTGGCAAT ACTACTGTAG AACCATCTGT CTTCTTGACG TTATCAGTTT
    69241 CACCACTAAT CGGTATAGCA CTTGGAGTTA TTGACGCTAC TGGAACCCTA TCTGAATAAG
    69301 CAGAATATAC TAATCCCTTG ACCTCTGGAA CTTGATACAG TTTAGTATTA TCTTGTTTAA
    69361 GCCAATAAGG AGTAGCATCT TCGTACAAAG GTTTACCATA GTCGTGTATT GGTCTCCAAG
    69421 GATCTATGTT ATCATTGTCA ACATAAATAA ACTTAGGAAC TAATTCATCT AATTGCATAC
    69481 GAACCCACTG GTTCTCTGGA CGTGGCCACT TCCAGAAGAA GTCTGCAGAC ACTACAGAGT
    69541 CACTGTAGTT ACGCTTATTA GGGTGATAAT AATATCTCAC TTTCAAACAA TGACGGTATT
    69601 TAACAGTAAC ACTATTGCCG CTTGGGATAG CGCTATTGAC AGTTCTTGCA ATGGTATTAT
    69661 TGACACGATC AATAATATAG TCTGTGTTTT CAATATATTC TCCAGCTGTC TGCCCAAGAG
    69721 GATATACGGT AATAGTGTTA TAGTTCTTAC CATTGGCTAT CATAGTAACA GCAGTGGTAT
    69781 CAACTAATAC GGTATTCTCT ATCTTCCCAG ATGCGGGGAT CGTGTCACCC AATCTACTGA
    69841 CCTCGTTTAC ATCATAGTTG ACTACATAAT GAACGCCTTC TATATAGATG ATGCTAACAT
    69901 CAGTAGCCGA TATAAGCTGG ATACGTCTTT TCTCTTGTCC GGTTATGTCT TTAAAATCAG
    69961 CTACGTCCTC AGTAAGCTTT AGTGGGATAC CTTGTTGCAA TTCAATCAGT TCTGTATAAT
    70021 ACTCACATGC TCCATCAGAA TTATTAACAA ATTGATATAT ATCCTGCTCT ATCCTAGCGT
    70081 AAGCATTATA CATGCCCATT ACAGTTAACT GTGCGTATCC TTGTTTTCCT TGTAATTTAC
    70141 TAGAAGGCCA GAATTCAACA CTTGAGAAAC TAGTGAGTGT TTTATCAGCA CCACGAGTCC
    70201 AATTAGATCT GGTTGGCATC CAATATTCAG CGCCGTACTT ATGTGTTATT CCGCTATTAT
    70261 CAAGATATGC ATCACCAGTA AATGGGTTTC CTTCTCCATA AGCATAAATG CCTTCTGGTC
    70321 CATGTGCAGA CGTATACCAT TTTTCACCAT CAGCAGATAC CGCGATGTGG TATGGATTGT
    70381 GACCAGTCAT AGCCCAGTCT ACTACGGTAT CTGTAGTAGA ATTAATAATA GCTACTGTTC
    70441 CTTCTCCAGA GCATCCTACG TATATGAAAC CATACACAGG ATTATAAGCT ATCGGTCTTG
    70501 GGCCAGAGCC CACATCAATT CGTTTTTCAA TTGTATTAGT AGCTATATTA ACAATGAGTA
    70561 CTGTATCGGA GCTATAGTTA GTCACATACA ATTTACTACC TACGTTTACC ATTTGTAACG
    70621 GGCCTTCATC ACAAGAAATA ATTTGTATTA TATCTAACGT ATTAGCGTCA ATTACATACA
    70681 GCTCGTCTGT ATCAGAGCAT GTAGCATACA ATGTACTTCC AACTAGCTTT AGATATTTCG
    70741 GCTTACCGTT AAGATAAGCT GAATTAACCA CTATATGATC AGCTACACTA GCCTTCTGTA
    70801 CCATCTTACC ATCATAACAA GCCGCATATA CATATTTATC ATCGCTAGAT ATCTCTATAC
    70861 CCATTGGTCT ATCAGCAACA TGTATATGGC CTTCAACTAA TTTAGTGCCA ACATCTATAA
    70921 TAGTAATAAA GTCTGGAGTG TTCTGATCAT CCTCATCATC GTTAGACACA AAAACTTTAG
    70981 TCTTAGCGTT ATTGATTTTG ATATCGAATG GTTTATTCCC TACGTCCTCT ATCTTTTCCC
    71041 ACACCAATTC ATTAGACCAA TTATTTGTAT CCCTGATTGT GATATCATTA GTAGCTCTAT
    71101 TCACAATCCA AACATATCTG TTATCAGTTA TAATTATGCC AGATGGATTA TAATGATAGA
    71161 ACTTTTGTGT AGTATCAAAT GTATCATCCG TAGCATAAAA GTTATCAGAT GAGTTATAGC
    71221 CCCAGATTCT ATTAGCACCT AATGGGTATG TGTGGTAGTG GTGATTGGGT ACATATAGTT
    71281 TAGTGCCATC AGTACTTATA GACACACCAG ATGGGTTAGA GCCAGCTTCT ATTCTTTGAA
    71341 TCTCTATGAG TTCACCAGTT TGATAACTAA GGACGGATAC CACGCAACGA GCTGTGCATG
    71401 TTACATATAT GATTGGTTGA GTTGGGTGAG GACACAATGT AGTTGATCCA TAGAAGTTTT
    71461 GTCTTCCTAC CTCCATTGCT AACGTCTGAG CGGAAAGCTT ATCTGTCATT GTCTTATCAA
    71521 TGTATGTCAT CATGACACCA GTGTCTTTAT TCAGAATAGC AATATAACCA TCAGTTTCAG
    71581 AAGCAGAAGA GAAGCAAATA TTCCCATCGG GCAGAGTTCT TAAATCGTGA ATAATACCCC
    71641 TATTGCCATC GTATGGTAGA ATACTGAACT TTCTACATGA AGCAAATGGA GTAGCAAAAT
    71701 CAGCTGGAAT CTCGTAGACA TAATCAGATA CTACGCCACC TACATAGATT TTACTGTAGT
    71761 CTTGAGAAAT CCAAATTGGT TGAGGAATGA CAGGAATACC ACGAACATCA GTTAACATCA
    71821 TAATAGCTAC TACTCTCATA TTAACTATAT CTATCTTATA AACATTATCA TCAAGAGAGA
    71881 TAGTTACGTA TGCATAACCT TTATCGTCAC ATATTACCTT AGATGGGAAT TCACCTACAT
    71941 CAATGACACC AATTCTAGTC CAGTTTGCTG GATCTGAATC TGATGTATCA AATACAACCA
    72001 TATCCCATGG AGCACGTTTA CGGTCAATGT CATCACCGCA TACTACAAGC CTAGCTCCCA
    72061 TAGGAGCATT AGGTAGTAAC GAGGTAGCCG ATTGAGCAGG AGTAAATGCA GCTCCAAATA
    72121 GGCCACCTTT CCATGATTTC AAATTACGTA CTAGATTCCC ATCCTTATTA ATCACAGTCA
    72181 CAAAGTTATC GGCATCATTA GGGATTACGC AATGTCCAGT TATGGGATGT ACTGCACTCC
    72241 ATTGTGGGTT AAACGATACA CGAGTTATAT TAGGCCAATT AGGATCACTT AGATTCTCTG
    72301 GGTCATACAA ATTTAAAGTC CCATCAGGAT TAACGTTATA CGTATATACA GTATGAGGAT
    72361 TTCTAGTAGG ATAGTCAGGC CATCCAGCAT AGTGATATGT GGGGTTAGAT ACTGCACCAC
    72421 CAGATGATTG AGCACGTCCA AGAAATACTT CGTCCTGATT TAACTGCTTA AGTCCATATC
    72481 TATCAGATGC CATATTAAAG TTACCATTAC CAACATAGTT ATTAGATGTA ACAACACCCA
    72541 TATCTAAGCC TTTAACGCGA AGATACCCTC CGCCTATTAA CACTTCACCA GTCTTATCAC
    72601 TGTGTACGGT GATAGCACCA TTATATACAT CAATGCCACC TGGGTTAATT GAAACGTTAT
    72661 CAACATAACC ATTAAGAGTC TCGTTCCATT GTTTGATTAC GATACCAGAT GCTCCACCGC
    72721 CATGGTCTGC AATAGTTAAT TGTCCATCAT TGATCACGTT AGCGTTAAGA CCTGTACCTG
    72781 TTAATGCAGG ATCATATGTC ACACCACTAT CTGTAGATAT ATATAGACCA AGGTTGTTAA
    72841 GGCGGACTAC TCTATCGTTA TATTCATCGG TATTGTCATA TAAGTAAATA GCATTCGATG
    72901 TACCGTCAAG GTACACATTA CTTGATGCAC CTACTGACAA GTTACCAAGT ATAGTACCAC
    72961 TAGTAGCTGT AATATCACCA TATAGCTTAG CCCCAGTTCT ATCTACCTTG AAAAACTCTG
    73021 TTAATACGCT GTATGAATCA TAACCCCAGC AAGATATATA CCCGCCTGCT GCTTCGTTGT
    73081 ATGTCATTTC AACACGAGCA GAATTTCTTG AACCAGCAAT AACACTACCT TCACTAATGA
    73141 CAAGGTCTGA TCCACTACTA ATAAATGAAT CAGCCTCTAC GACAATACTA CCCTTAAAAT
    73201 AAGCATCACC AGGATTGATT GTAGTCCCAT CGGCACCAAT AAACTGTGGT TTGGAACTGA
    73261 TCCAAAACAC ACTACCAGAA ACCCCAACCC CAGGACCAGC CCAGATACCA TCGTTACTAG
    73321 CATTAATTCT TCCAGATCCA ACACCAAATT CTCCACTAGT AGCCTTCACA CTTCCTGTTA
    73381 AGTTAACATT TCCTGCTTCT AATAAACCAT TATCTGAAAT CTTGAACCCT GTTCCACCGG
    73441 ATATAAATCC ATTTGTTTGT ATATGGTGGT CGCCAATTGT CAAGCCACCT ATGGTTCCTT
    73501 GATTAGCAGC AATACCTGAG CTATTCAAAA TAGTATTACC AGCTTTAAGA CCATAGCTAA
    73561 GTCCGTCATA TTTACCAAAG ATAACTTCTG CAGTATCCAC ATTATATACC GAAATTGTTT
    73621 CTGCTGTTGG ATTAAGTCTT ATAACATTAT TGACACTATG AAGATCTGTA TTCACAACCC
    73681 AGCTACCAAC ACTACCACTA GTAGCTGTAA TCTTTCCAGT CAAATCAACA TTAGTAGCAG
    73741 TTATAGTTCC AGTAGTTGTG GTACCATCAA GTGTAATGTT AGTGCCAATC CTAATTTTCC
    73801 CAGTATTATC AAGTACAAGA TTAGAAGCTT TTAAGTCAGT TGAACTAATA ATCCATCCAC
    73861 CAATATCACC TGCTACTGCC TTAATACCAT AATTAGTAGT ATCATATTTA CCTAGTATAG
    73921 CTTGGGCAGT TGTTCCATTC TTAACCTCTA TTCTATCGCT ATAGGTTGTT ACGTATCCAG
    73981 CAACAATTGT TCCTGTGCCA GTCACAGCTA TCCCGCTTGT TCCAGCTACT CCTATACCAG
    74041 AGCTGTTCAA TGTTACATTA CCGAAAGTAA CACTAGTTGA TTCAACGGTT AGTCCTCCAA
    74101 TAGTACCACT AGTAGCTGAG ATAGAACCAG AAATAGTAGC ACTGCTAGCA GTCAATGTTC
    74161 CATCAGTACT AACAGAAAAC TTCGTACCAA GGGTAATAGA CCCTTGAGTC ATGTTAAGTC
    74221 CAGTACTATC TAATTTAGTA GTACCGGCGA ATATACCGTA GCTAGTTCCA TTATATCCTA
    74281 GTGTCACTTG GAGTATATCT GATGCATTAT TCACAACTAT TCTATCGTTC TTAACAATTA
    74341 CTTTTCCAGA TACGATAGTC CCAGTACCAC TTACAGTAAG GCCAGTAGAG TTGACTGTTA
    74401 TTCCGTTTGT TGAGCTTCCA AAGTATCCAG ACGTTGCATT GATTGCACCA GTCACGGTAG
    74461 CAGAAGTGGC TGTCAAAGCT CCAGCAGAAG TTACTGCGAA TACACCTGAG TTTATACTTA
    74521 TTGAACCCTG ATTCATTGTT ATTCCACTGC TATTAAGAAT AGTGTTCCCA GCTTTAATTC
    74581 CAAAGTTACC AGTTGTATAT TGGCCAACTA TGACTTCTGG GGTAGTACCG TTCAGCACCT
    74641 TAAGTGTTCC AGTACTGATT GTAATACCAT CTATTCCAGT AACGGTAATA CCAGATGATC
    74701 CACTGACTGT AATCCCTGTA CTACCTAACA CTACATTACC ACCTGACACA GACATCCCAG
    74761 TACCTACTGT AAGTGTTCCA GTAGTAATAG TTGAAGCGTT AATTCCATTA CCATCTATTG
    74821 CAGTTGATCC ATCAGTTGTC TGAACAGATA TGGCTCCACC TGTAATGGTT AATCCAGTGC
    74881 TGTCTAACTG GACAACTTTA GTTGGAGATA TCAGCGCATT GGCAGTTCTT ATGTAATTAC
    74941 TAGTAGATGA TGATTTAATA GTAACGAGTC CATTATCGCT TGTGAGAGTA TCAGTACTTA
    75001 GAGTCCAACC ACCTACTGTA CCAGCAGTAG CTGTTAGTGT GCCATCACTT GCTACGATGA
    75061 ACTTACCAGA ATTAAGATTA ATGCTGGCTC CTGAACCTGT GATTGTTAAG CCTGAACTAC
    75121 TTAATACTGC TGTACCTGAA GTTATTGTTC CGCTTCCAAC TACATCTAAA CCAGTAGATC
    75181 CAACACTAAT ACCATCAACA CTACCGCCGA AATAACCACT AGTTGCATTG ACTGCACCTG
    75241 TGATGGTTGC ACTTGTAGCA GTAAGAATAC CTGTATTTGT TACTGTAAAT ACACCACTAC
    75301 CTATGTCTAT AGAACCTTGC CCTATTGTAA TACCACTTGA ATCTAATGTG GTGCTACCAG
    75361 CTTTTATTCC ATACTGGCCT GTGGTATACT GACCTATAGT TACTTGGGTT ATATTTTCGT
    75421 TATTATCTAC CTTGAGAGTG CCCTCTTTAA TCCTAATACC GCCAGCACCT GATACGTAGA
    75481 TACCAGAATC TCCACTAATA GTTACCCCTG AACTACTTAA CACTACATTT CCACCTGATA
    75541 CAGACATAGA TCCTGTAACA CTTAGCGTAC CAGTAGTAAT CTTCCCAGCA TCCAATGAAG
    75601 CTATCTCAGC ACTAGTAACT GATAATCCAA GGCCAGTAAT CTTGTTAGTC CAGATACTTC
    75661 CACCATCACT TGAAATAGAA AGTCCACTAC TGTCAATTCT CACCATGTTA GTGGTGCCAT
    75721 CTATAGTATC TTTATCTTGT ACGCTTAATC CATTTGTATC AATAAAGAAT CTATTCCCAG
    75781 TGCCTCCAGC TTTCGTAGCA ATGCTAACTG AGTTAGCATC TATTGTGCCA GCACTTATTA
    75841 CTGAAGCATT AAGACCGTCT GTCGAAATCA TAGAAGTTGT GATCGTCTCT GCTGCTATAT
    75901 TACCATTATT AATTGTCACA GTACCAGTAG GGTCCACTAC TGTTAATTTA CCGCCAGTGA
    75961 TAATAATCCC CTCAGAAGTA ATGAGTACAT TATTCTGAGC ACCATTCATT TCTTCTGGGT
    76021 TTCTAGTCCA TGCTGTAGCT ATATCACCTT CTTCTAATTG GACGCATGTA GCTGAAAATT
    76081 CTCCAGCACA TTCATTAAGG TAAACTCTAA CCTTAATAAA ATTTACAGTC CAGTTAGGAG
    76141 CTAGTGGAGT AAGAGACATG ATTTTCTGTA CACGCTCAAA TTCACTCTCT ACAGTGCAAC
    76201 TTCCGACTAA TGATATCCTT TCAAACTGGT CTACATCACT AACACCATTA TTGTACTGAT
    76261 AATGCAGTTC AACCAATAGT TTGTTAGATG AGGTTGTTCC CATCACTACG TTTTTCCATT
    76321 TTACCCAGGC GCTTAGTGCA AGAGTTTTTC CAGCATAATC GTTACTTATT GTCTGCTCGT
    76381 AACCTCTAGT AACTGCTGTA ACATCATTAA CATAAAAGCA TTTTCTGCTC CAACGGAACC
    76441 CATAAGTACT TGGTCTAGTT GGTTCTGTCC CAATTGCTGT CCAGTTAAGA CATGATCCCT
    76501 CTACATCATT AAAGAAGAAG TCACTATTTT TTAAGACGTT ATACCCACCA AAACCTACAT
    76561 TAAGTTTATC AGCACTGATA GAAGTAATCT TAGAGCTGTT AATAAATAGA GTATCTGCTG
    76621 TCGCATTAAT AGCTTGTATC ACTGTGGACT TAAGTATATC TGTACTTATA GAACCTGCAG
    76681 TAATGACAGC TGCATCTAAA TTTGTTATGA CAGCTCCATC AATATATGCT TCTCCAAATC
    76741 GTGCGTTGAT TGCATCAATA ACTCCTGCTT TCATTCTGTC GGCATTAATG TATCCAGCAT
    76801 TAATCTTTTC AGCACTTAGA TCACTTATCT TAGCATTTGT TATTGAAGCA TCAGCAATGA
    76861 GAGCAGTACT AATTTGAGCT GTACCAATCT TAGCTGTGGT GATTGCTGCG TCCTTAATGT
    76921 TAGCTGTATC GATCTGAGCT GTGCCTACTT TAGCAGTAGT TATGGCCGCA TCAGCTATCT
    76981 GTGCTGTTCC GATAGTAGCA TCTGCTATAT TAGCATTAGT TATTGTTGCT AATGCAATTT
    77041 TTGCACTAGT GATAGTAGCA TCGGCTATGT TAGCAGAAGT GATTGTTGAG AAAGCTATAT
    77101 TTGCATTGGT AATTGTGGCA TCAGCTATTT GAGCATTAGT GATTGTAGCG AGCTGTATAT
    77161 TAGCGGCTGT TATGGTAGCA TTAGCGATAT TGGCGCTAGT AATAGTGGCA AGCGCTATGT
    77221 TAGCACTTGT TATGGTAGCA TTGGCGATAT TAGCATTTGT GATTGTAGCA TCCGCTATGT
    77281 GTGCACTAGT AATAGCCGCA TCAGCAATAT TAGCAGACGT AATAGCAGCA ATTCCTATAA
    77341 TAGCTGAATC CGCAGTTATC GTGCCAGCAG CCAACATATT GGCAGTAATA CTTCCTGCCT
    77401 CAATTCTACC TGCACCCAAA TATCCAGTTG TAATCTTTCC GGCATCTAAG CTAACAACAT
    77461 GAGCATTTGT TATTGAAGCA TCAGCAATTA ATGCTGATGT TATAGATGCA TTTTGTATGT
    77521 TGGATGTCAT TATAGTTGCT GTTGCTATTT GCGCATTGGT TATAGCTCCA TTAGCAATGT
    77581 TCGCTGTATT TATTGCTGCA TTTGATATGT GGGCATTAAT TATTGCAGCA TCCTGAATAT
    77641 TGGCAGTACC AATAGCTGCT GTTGCTATTT GTGCGGAAGT AATAGTAGCC AGTGCTATAT
    77701 TGGCCGAAGT TATGGTAGCA CTAGCAATTT GTGCGGAAGT AATAGTCGCA TTCCTGATTA
    77761 CAGCCCCATC TATGGTTGCT GTACCGAGAT TAGCGTTAAT TGCATCTACA ACATTAGTCT
    77821 GAATCCTATC AGCTGATATA TCTCCAGCTG TAATATGACT AGCATTTAGA TCACCTATAT
    77881 GAGCCTGATC TATTACTGCA CTACCTATAT TCGCGTTAAT AGCATCAACT ACGCTTGCAC
    77941 TGATTGCGTT AGCATTAATA ACACCAGCAT TTATCTGCTC AACAGTCAAA CTTTGTACGT
    78001 ATGCATTAAT AGCTTGTATT ATATTAGCCT GAATCCTACC GGCTGCTATA TCGCCAGCAA
    78061 CTATATGACT AGCATTCAAG TCTCCAATTC TAGCATCATT GATCGTTAAC CCAGAGTTAC
    78121 ATGAATCATT TATAGCTTGG ATAACGATAT CCTTAATATT GCTCACCAAA AGTGGTGCTA
    78181 TCTTTTCAGG ATCTATTATA GAATCTGGAT TAGCGTTAAT GGCATCTATC ACAGAATCAA
    78241 CAATTGTAGC GTAATTAATA GTACCAGTAA TGTTTTCCCC AGGTATTGAT ATACCCTCAA
    78301 GAGTATAAGA ATGATTAACT GTGTTTACTG TTATTTTGCC GAAGCTTCCA ACTCTAGTAT
    78361 ACGTACCAGC AACTTCGGAT ATTTGCGGAT TCTTGTCATA GTAATTACCC ACTAAAGACA
    78421 AGTTACGATA CAGTTTGAGT GCATTACTAT TAATACCGTA ATCCTCTGTC ACAGCATAAA
    78481 AAGCATCATA GCTACAAAGT ATAGCTACTG ATTGTGCATA ATCGAAATAT GACTGAGCCA
    78541 CTTCTTGTGT CTGATTATGG TCTATAGTCG CTACACCAAA TATCTTGGTG CCTAAGTTAT
    78601 TACGATATGT GATTAAGCTC TTTGCGTATT CAATTGAATT GATATACGCA TTCACTGATG
    78661 TAGTATCAAC TGCTATATTT TCATGAAGAT ATATATCTCT TTTATCAATC AGTGAATTAG
    78721 TATAGTCAGG ATTGTATTGT GCATTGTAGG CACTTCCGAA TGTATCTACA GCATGAGTAG
    78781 ATTGTACAAA TGCTGACAGT TCACGACTAT GCAAGAAATT GATAATATCA TTTTGACGAG
    78841 CTCTTGACAC TCCAAAATCA TATCCAAAGT TGTATAAGAA TACGCCATCA ACACCAAGAA
    78901 CATCCCATGC AGATATCTTA GTTTCTATTT GAGTTAGGTT AAAGTTAGAT GTAATAACGC
    78961 CTACATCAAT ATATCCATAT AATTTAATAT CGCGGCTCGC TCTAATGTAG GCAATCAACT
    79021 CTTTAAAATT ATTGTAATCT GGATTAGCTG AGTTCTCCAA GTTGGGTCCG AATACTACAT
    79081 GGTCATAGTA TAAGAATTCG TTAGCCGCTT GTGCCTTTGA AACAGCTCCA TTGAATATGA
    79141 TAGGATTACC AAGAAATATA CATACGGAGG GAGTTTTCAG TGCCTTAGAG CTTTCAAGAC
    79201 TAGCTATCCT ATCCCTTACT GTCAAGCTGC TTCCTTGTGG TGTCTTGCCT AATGTTTGTT
    79261 CTATAGAAAT AACTACGTCC TGGAGATCAT TTATGTGCTC AGCATCTACC CAATCTCCAG
    79321 TAGTATCTTC CATACCGGGA ATAGCATTCT GTTTCCTAGT AAAATTGTCT AGGTCATCTG
    79381 GATAATTAGC CATTGAATCT CACCTCTTAT ATTTTACTCC TAGGTATTAT ACCATATCTA
    79441 CCGTCATATG CTTTAAATTT GCGTTCATCA TCATTCCAGT ATTCTAGAAT AAAATGAGTC
    79501 GTATCCGAAT CCTGTAGGTA TGACCAACAT ATTTCTGTCT TATTGGTTTC TGCATTGTAT
    79561 TTATATGTTA AGCCAAGAGG TGTATTGACT GGAATCATAT TGTCTCTCTC CTCTATACAT
    79621 ACTCAATTAT TGGGAAGGTT CCGTACGGTA AGTACTTACC AACCATTTCC TTAATCTGCG
    79681 AGTCGGTCAT CGGTGCTCTT CCGTTATCGC CATCTAACAA TCTTTTTGGT ATTTTAATTA
    79741 TTATTACTCC ATTACTTTGG TATGCTAATC CATCCCACGA TCCTATATCC CAATAGTGTT
    79801 GCGCAAGTGG TTGAGTTTGA TATATTTTAC TATTAGTAAT AGTACTCTTT ATTCCTCCGC
    79861 CTCTAGTTCT TGTATCCATG ACCATGACAT CATCTACGGT TGCATTCTCA CGTATTTGTA
    79921 TGATAGCTAG TAACAATACC CTAGGTTCGA CAGAGCATAT AGAACTAAAT AGTTCACTAG
    79981 AGAAGGTATG TCTTACTGTC CATTTGCTTA TCTCTCTTCC GTCAACTTCG TATGGTAAAA
    80041 GATATATATA GATTGATTTG TTTATTATTT CTGATGTGGG GATGAGTGAA TTAATTACTA
    80101 AGTTATCTTT GACAAGCGGA TACCTAGTTA CGTGGCCTTC TGAAGGATTA AGGTCTAGAT
    80161 ACCAAAACTC ATTACCATCC CAGTAGCCTT TGTACGTATA AAAGTTTTCC TCATAAAAAT
    80221 AATCAGCATA TATCTCATCA GTATAGTCTA TTTCTTCTGC TACTATTATG ATACCGTTAC
    80281 AAGTATCTAT ATCCAATATA GTTAGCTCAT CTTCCTCGCA ATATCTATAT GTAGCATATA
    80341 TGTTATTGCC ATGTTGTCTT ATCATAGTAA CTGAACCATT TTCGTAATCA ATTGAATACT
    80401 CATTGGAACT CAAAGGTGTG TATCCACTAT TAGGTGTATA CTCTAGTATT ATTGGAAGTG
    80461 GAATACTCAA CCAGTTAGTA TGATCACTAG TAAAATGAGT ATTATCACTA GTGATTAACT
    80521 TCTCTCTGAA CATAGGATTG TTAGAATACT TTCTACGAAT TAGCTTTATA GGAGTTAGAT
    80581 CGTCAACCTT TAAACCACCA TTATTAATTT TAACTTTATG ATTATCGATA TATACTGTCT
    80641 TATCGTCGTT CACACTTATA AATGGAATAG CAGGATTAAA ATGTTGTCTT TCATATTCTG
    80701 GAATCTTGTA TACACATTTC TCAGGAGTAG TTGTGCGATT ACCGTCAGAA TAGAAATCAC
    80761 GATTAAACTT GCTAAACCTA CCATTAACTC TGAGAAACCA GCAATCTCTC TCATCTTCTG
    80821 TACTAGGATA ATCCACATAT ATGTTACCGT TATTATTTTG CTTAACAGAG AATGTTCTCT
    80881 TAGACGCCCT CAAGGTATAG TAATCTGTCC AAGCATGTAT GAATATATTC TCTAACTCGT
    80941 CCATTGTGAA TAAGTAATTA TACGCTATCT TGTTTTCTCC GCTTAAATCA TAGATATATT
    81001 CACCAGTATT CCTATTGTAG AAAGCAATGT TAACTGGAGA TACAGACTCT TCTTGAACTC
    81061 CATTAACTAC TTTACCCAAC CATAGTTTAT AAAATATCCT ATTAGGATTA TTCCATATCG
    81121 TTCCACTTGG CGTTCCAGGC AGAACAGATC TGAGACTGCT AAGAACAACC TTACCGTCTA
    81181 CTTTGCTGAT AGAGTCTATT TTAGTATATG AGGTGTTACC CCATACATAA CGATAGTTTC
    81241 CTACGTTGTC CCACTCATAT GTGTATGGTG TTATAGACCA CGTAAACTCA ACGTTAGGAT
    81301 GAAAAATAGT TATATCCGTA TCTACCATGT CACTACTGGT AAAGTCTAAA TCATTGTTTC
    81361 CAGGTACTAA GGAGTAAGCC CATAATTTTA CTGAGCCATT ATTAGACTCG GTCATTCGTA
    81421 TATTATCTTG GATAGTAGTG AAAACATTAT TACTATATAT GCTTGGCGTT ACAATAAATG
    81481 TTCCAACACC ATTATGATAT TTGTGTGGCA TATATGGAAG CATAGCTTCT CTACATGTAG
    81541 TTGATATTAT CTTACGGGCA ACTATGGTGG TAGATGATTG ATCAATAGCT CCGACTTCAT
    81601 ATATTGTTCT TCCATTTTGT ATATATTCTT GTGAAAATAG GTTGTCTATA TGAATAGCCT
    81661 GATCTATTAA TTGAGGAGTC TTAATCCAAA TGTCCTCAGA TAAGGCAAGT AAAGTATTAA
    81721 TACAGAACTT GGTCGATACT TCATTGCTCA CACTAATAGA TCTCATTATT CCGCAATTAG
    81781 ATATTAATAA TGTTCCATTC CCTATCTTCC TATAAGCAAT ACCAATATCG TTAACATCAT
    81841 CGCTCCAAAT AACAATAGGT GTCCAAGTTT CATTGCTGGG TATGTTTATA TATGCACCTA
    81901 CGTATCCATT GTTAGAATAG CCGATATCAA TTCTATTATT ATCGCCAATT GGTATATTGT
    81961 GATATCTATT AAAATATTTT GAGTTAGGAG TAACGGCTTT CAAATATCCA GTAGATGTTG
    82021 ATGTAGTGTC AAATGTTACG GACGTGTCAT TTCCTTGTGG CCAGTTCCTT AAATTAAGAG
    82081 CTCCTGGACC GCTAGAACAA CTATCTATCC ATACCTTACC GCCGTTCTTA ATGTAATACA
    82141 TTAGCTCATG ACCATAATAA GTTAAGTCTA ATGGACCGTA GCCTGTTATG ATAATAATAT
    82201 CATATAGCTT TAATACGTCT GCTGGCTGAC TTATGTCTAC ATACCAGTAC CTATAGTCTG
    82261 CTGTATTAGT TGGGGAATAA GGATTGTTGA AGGTAACGTA ACTAGGAACT AACTGGGAGT
    82321 TAGCTATATT TTGAAGGCAT TGTCCAACTG ATTCATAGGA TGAATCATGG TAGGCGTTAT
    82381 TATAATACAC ACCTATATTC ATTCCTGTAG GATTTTCTGT ATTATAATTT ACGTTGAGAT
    82441 TAGCTTCGAC TTGATACCTA AAGGTTTGTA TTGGTCTATC TGCAGAATCT TTAACTATGA
    82501 CTTGACTAGG AGCATACACT CTATATTTAT CAGCGTTACC TACTTGTTCA ACATAATATA
    82561 CTTTGTTATT TAGTTCTGGT AACCATTCTC CATCTCCGTC TGTAGGGTTT AAAGCTAATT
    82621 CCTTTAAATC TTCAAATTCA CCTTTATCTA ACTTACCAAA GAACAATGAA GCATTAAGAA
    82681 TTTCTGTTGT AGATGCAATA TCATCATTAT ACTTTTGATA TGTTATTGTA TAGGTCTCAT
    82741 TATCTGTATT CCTAAAATTA GTGTATATCT CAATTTGGAA TTCATTCTCC ATACCATCTT
    82801 GAACTGGTAT TAGTATAACC TTGTATTTAT GAGTAATTGA TAACTCGACC CCATCTGATC
    82861 TACCTATAGA TATCTTATTG CCTATATACA CTAGCTTCTT AGTTTTGTCT ATTGTTCCAT
    82921 TGCTAAGCTC ATATGTAGGG ATTGTAACAT AGCCTCCATT GTATGGCAAT AGCTCACTAA
    82981 TCCCGTCTAT ATTAAAATTT TGAGTAGTTA CAGACTTATA ATATAGTGGT TGAGGCTCAT
    83041 AATTATAATT CTCAATTAAT GAGAATTCAT CAGTGATTTC TATATTGTCA GATGTGAATT
    83101 CAGTTTCTCC ATTACAGTAT AGAAGGAAGC TAGCATCAGG ACGAGCTAAA AAGTTTATAG
    83161 TTTCTCCATT ACTAACATTC TCAGGGATTT GTCCCGAATA GTCCTCTATT ATGATATTAG
    83221 CTTGTGGTGA TATAGAGGGC GAATGAACGT AGGCAAGATT AACAGCACTT GGAGGTACCT
    83281 TCTTGCCTAC GCGTAATGAA TATACTCCAG GAGATAATTC TTCTTTATAG GGTATTGTCT
    83341 TCATGTATTA CCCTCACATT CCATATTCAT TAATAGTCAT TAACCTTATT TTGATTTCTG
    83401 TTCCAAGACC ACTAATAGAA TCGTATATTG TTATCTTGTT ATACGTTGCG TCTGGAAGTT
    83461 CTTCATGACT TATCTTAGGC GCTGTATACA TGTAGATATG CCTACCAGCT ACACTATTGG
    83521 TTGAATAAGA TGAGCCTGTG TTCTTTAGCT CAACGGTATC TCCAACAATG TATTTAATAA
    83581 GTCCTCCAGT GATCCGATTA CCAGATACAA GTGCTATCTT ATTCATAGAC AGCTCTAAGT
    83641 CTACATTATT AGTAGGATTA CCGTGTTTAT CAACTGTTTC TATTATGATA GTAGACATAT
    83701 CTACTCCATT ACACAATAGA TTACTTGGGC TTAGATTTAC TCTGAAATGA CTTAATTCGC
    83761 TTAAGTCATT TGTTATATAC ATGAATCCAT TATGATTAGG ATTATAGAGT GGGTTTAGCT
    83821 CTGCTGTGTT CGCTAGAGAG TAATTGAGAG AGTTTTTCTC GTAAGTTATA GTGAGTGGTT
    83881 CGCCTGTATT CTGACCTAGG CGAATATATG CGGCTCCATA TTTTCCGTTA GAATCCCATA
    83941 TATAACAGTC TCTCAACTGG TATATAACCT TTAACCTCTT TCCTTTTAAT GCTTCAGCCT
    84001 CATCGGAAGT TAATGTCATT GTTACTTCAC TACCATTTAT GGACAAGGGA TCTCCTATTA
    84061 TACTGTTCTT ATCATTATAC ACTACTGTTC TAAACTTGTC AACCTCTAGA TCAGAAAAAG
    84121 TTAAAATAAT CTTATTGGTT CCATCACTGA TGAATTCCTC TGTATTATAT GTTGTATATT
    84181 CACCAGTTGT TTCATCAGAA AAAGATACCT TGCGTAGTGG AGTACCATCT TGTTTCTGTA
    84241 TCACTAAGGG TGCTCTTTGT TGAGGAGCTG GATTAATAGC TACGAATGAC CCATCGAAGG
    84301 TTTCATTTAT GTTCCCCTCA AATCCACATT TCATAGTCAT AAGATTGGAA TCAAAGTCTA
    84361 ATGTAGTAGA GGTGTATATA CTACTGATGG TCTCTGTGGA GGGAGCGTAC TTAAACATTA
    84421 CTAAGTCATC TAGGATACAG TTACAGTTAT CTCCGAGTGA GTTTCTAGAA TTTCCAATAC
    84481 ATAATGATTT CGTCTTATGT GTGCCATCGC TGTTCCTACC ATCAAATAAC GATATAGACA
    84541 TGGGGCTACT GCTATGAATA TCGTTAACAT ACATGTTGAC ATTACCAGTT AAATTATTCC
    84601 ATGTCACAGC TAAATGGTTC CACGCACTCA GTGAATCTGA GAAAGTATAG GAGATATCCT
    84661 GTAATAATGA GTCATTCATA GAAACAAACT TTATTGATCC ATTCTCATAT TTAAGAACAA
    84721 TATAATTACT CGCGTCTTCC CATACTTCAA AGAATACAGG ACTGGATGTC ATAGCCCCAT
    84781 CCATTGTTGT ATTAGACTTA AACCATAATG ATATTCCACC AGGATTAGAA TAATTGTAAT
    84841 GCATGGGATA AGTTATGATA GCATTTTCAT GGTCGGTATT AGCACCCTTC TCATATCTTC
    84901 CATCCACATA ACTAATATCG CTAGACAAAG GCATATGTTC ATCACCAATA ATAATTATTT
    84961 CTGGTTCTGC ATACATAAAG TATCTTTGCT TGTTAATATA ATAGAACCCA TTATGTACCT
    85021 GAGGTAACCA ATTGTCCTTA GGGTTTAGGT TGTTGAGCGT ACCAACTACA TTGCCATCTT
    85081 TAATGTATGT CTTAACCCAA ATGTTGTTAC TGTCTACTAT ATATACTAAG GTGTCTGTAT
    85141 TTATATTGTC TGGAATTTCA ATATCAGGTA TAGCTTCTAT CATGTCGTTG CCAGAAGATA
    85201 CCTTCTTACC GCTACAAGTT ACTACATTAC TAACCCATAT ATCGTTCTGT ATTATAGGTT
    85261 CTGTGTAATC GCAAGAGAAT ACTACGTTAG CATACCTATA ATCTGTATAC TTATATGAGA
    85321 TATAATACTT TGCTTCGGCT GCTGGTTTCC TTTCATTTAA CGACCAATCG ATGTAATTTC
    85381 CGTTCTGAGT ATAATCGATA TCCTTTATAT AGTCTACGAA TAACGGATCT GATACATAGG
    85441 GCGAATCATA TACTCCGTCT ATACTGGTAA TAAAGTTATT CGGAAGAACA TCGGTGTCTC
    85501 CAGAACCTCT AGTCATAAGA TGCATTATCT CTAATGTGTT ATCAAATTTT ACAATTGTCA
    85561 GAGTATGTGG TAGTCTTGGT GAGTCACCAT TGACTATGTC ATCAGAAATG GTAAAGTTAT
    85621 TGCACCTGAC ACTACCTTCT ACTATTTCCA ACACATATGG TTGATTTGAT AATATAGCTT
    85681 CTGGGTCTAG TTCAGGTAGA ATTATACCAT TCAAGACATA GTTGTTCTTT ATAGAATTGG
    85741 CATTGACAAA TGCTCCTTGT ATTATTTTAG ACTCAGATAC CCATGGGGTA GGAGCAGCTG
    85801 CTGTTGGAGC GTATATCTTC GCACAGATAT TGTCTCCTTC AAGACTTGAA ACCATATTCC
    85861 ACGTAGATGG ATTACCGCTT GGTGTGTCAG TACTTAAACT ATTCCAAAAT ATATCTATTA
    85921 CTCTATCATC TTCATTCACA TTTCCTTCTA TAGGATAGCC TGGACTGTCC CATCCCATTT
    85981 CTAAAAAGTA CTTATACAAC TTATTTCCAT TCATTATCAC ATTAGAGTTA CCTGGGCAGA
    86041 TAAAGTAAGT ATACATTGGT ATCTCACTGG TAAGTGGATA TACTACTGAC GCTGCTCCGT
    86101 ATTGATAAAA TCTCTTATTC TGCGAGTTGC TTGTTTCAGA ACAGTATATC CTCAAGGAAT
    86161 CCGTTTGACT TAGTGTAGTT GATTCGCCAG ATCCATATCC TTTGCTATTC CAATAAAGGG
    86221 TTACATAAGG TAATCCTGTC CTATTTATGT GCGTGTACGC AGGATACAAA CTTCTTCCAG
    86281 CCACACACTC TTGTTCTAAC CCTTGAGGTA TTGTGAGTTT ACCATCGTGA TGTGGCTGGT
    86341 TGTCTGAACT AGCAAGTACC AATATATCAA CCAAATTAAC TAATTCTTTA TCGCCAGTAT
    86401 TATTTGAATC CACAGAAGAT GTATCACCAG GTATTATCAC ATTCTCTTCA TAAGTTGACT
    86461 TACAGCGTAA TTCAAATTCA CTTACGTATG GTGTTGGATA TGAGGATGAG CTTCTAGACA
    86521 ATATAGCCTT AATCTTAATC GGTACTGTTA TAGGATTGCT AGCCATTTGA GTAATATCAG
    86581 CCCAATTACT TGCTCCTTGA TATGGAAGTC CACTGTAATA ATCAACCCAC TGCCCATCGA
    86641 TACTAGCTAG TATTTGATAT CTGACTTTCA TATTCTCTGT AATATTACCG TGAATATCAT
    86701 TATTGACAGT TCCGCTCCAA TCTATAGTCC GATACTTTTC CCATACTGTG AGATTTTCAG
    86761 GAGTGATAGC ATTAGATACT ACTTCTCCAT ACGAGCTTCC TTCCTTTAAT CTTATCTGAT
    86821 TAGTGTCATC TTGCGTATAT GGTGCACTTA GGATTGTCCA AACACTACCA TTATTTGAAG
    86881 ATTGAGTTTG AACATATATC CTAGTACTAC TAGGAGTAGT AGTAGTGTAA ATTATATCTG
    86941 TATATTCTTT AAATGATGGA CCGAATCTAA ACGTAGCAAA GTACTTACCA GTATTCGTAT
    87001 GATTAGCAAC GTTGCCCGAA TTAAGTTCGA ACCTAGATAC TTCAGGAGTA AGAAGATTAT
    87061 CAGAACTAGC TAAATGTATC TTAGCCTTTA TTCTATTCTT ACTTGAATAT GATGACGATG
    87121 TAGCAGATAC TGTCCATTGG TTGCCGGTAA CATGTGTGTA TACTGGCGTA CATAGTTCCC
    87181 AATTTGACCA TACGGATTCA TCTATATATA GAGTGCTTTC GTCATCGTAA GCTGCACTAG
    87241 TTTCGACAGA TATATCTGTA ACAACACAAA CGAAGTTACT TATGTTTATA GAGTTCGTAT
    87301 CCGTGTTCGT TATTTCAACT TCGTATTGAG CATAAGAACT TGTATATGAT GATAAATCAT
    87361 ACGAGGCTCC AGTTGTCATA GGCACAGTTA CAACATCAGT ATTAACAACA GAACCATTAA
    87421 CTAGCTTCTT GACAGTAACT TGAGCGGTGC CAGATGCAGT ATTATAATTT AAAATTATAT
    87481 TTCTAGCTGC AACACTTAGA GTGGCTTTTG CGTTAAGGAC GCTGGTCGAA CCACCAACCC
    87541 AATTGTCACT ATATATTATG TTGCTACTAT TGTAGAGATA AGTAGCAGTT GGTAATATAG
    87601 TATTTAGAAC TATATTAACA GACCCATTTA ATACATTACC AGTATTGAAT ATATTAGTTA
    87661 TGTATTGACC AGAGTAAGCA GAGGTGACTC CGAAATATGA AGTTCCGTAT ATATTCTTGC
    87721 CATATTGTGC CATCTAACTT ATCTCCTTCT TAGTTCTAAT TTTAAATCAG CGACTTCAAG
    87781 ACGTAGGTTG TTATTAGTAT TTTCTAAGTT TATTAACCTT TCCATCAAAC TATCTACCGA
    87841 TGGGGTTATG CTATTAAATA AATCCTCTGT ATTCTTTTGT CTGCTTATTA TACTGGAGAG
    87901 CTTATTATTC ATTCCATCAA TTAAAGTTGA AAGCTTCTCT TGTTGTAAAT TGTCTATGTT
    87961 CAGTCTATCT CGAAGTTGTT TACCAATTAT ACTATCAACC TTTACGGTTT TACAATGTTC
    88021 TGAAGGACTT ACAAACATGT CTCCGCACAC CTCAAGATTA CAGGCTAAAC ACCTATCACA
    88081 ATATGAATCG TGTTCACACT CATAACACTT CTCTAAACTA CTTCTATTAT AACTACGGAA
    88141 TATACTAGAT TTGTCTAAGT TAATACCCGT ATGAATGCTA CCCATTTTAT AGTCTTCTGT
    88201 TCCTCTGTTT CTGTCGTAAG TATAGAACCT AAGGCATGGA TATATGTCTC CATTAGGAGT
    88261 TATCCCAATT GATTTATGTC CAGCTCCACA TGTCTTATCT GGGTTGATGT AAGGTGGTAA
    88321 ACCAAGATAA TGACTAAGTG GATCGAAAGT AAAAGACTTC CCAGACCTAT GAAGCCCATA
    88381 CATATAGTCA CTTATCATCC TCAACTGTCT TTGATATTCC TTAACTTCCT TCTCTGACCA
    88441 GGTAGTTTCT TGTACGCATT GTGTCTTAAT GTTATTAATA CCATACTTAT TATGATAAAA
    88501 TATGACACTT TCAGCTAAGT ACTTAACGTT ATCTGGTTGT ATCGTTATGC GAACAGAATA
    88561 GTTAATTGAT GGTCGAGCAA CCTTTGGTAG GTTGACATCG ACCATATCAA ATGAATCTTT
    88621 ACCGTTAGCC ATTGGTCTGT TCTTATTCTG CACCTTAGCA ATACCGTCGA TACTAAATTG
    88681 GATATCGTCT ATTTCTTCTA TTACATCTAT CATATCGTCT GTTAATAATG TTAGGTTAGT
    88741 AGACATACCA ATTTTACATT GCTTCCCAGT TTCTTCTTCC TTAGATCTTA TATATGGGAT
    88801 AATATGTTTG ATAACATCAA AGTTTAGTAG TGGTTCCCCA CCAAATAGTT CCACTAGCAG
    88861 TTTATTGCTA CCAGAAGTAA ATAGCATATC TACAGAAGAC TTAGCTAAGT TTAAGGTCAT
    88921 AACACTGCTA GCCTTACTCT GCTCATAGCA ATAAACACAA CGCAGATTGC AATTCTCTGT
    88981 AAGCATTAAA TATATACAAT CTATCTTTGT ATTAGATAAC ACAATGATTC CTCCCTATTC
    89041 GCTATAAGAG TGATTTCCAC AATGTCCATA GCATCCACAA TAATATGTGT TGGCTGAAGT
    89101 TTGCACCCAA TCACTAGCTA CTTCATTTCC ATCTACTGAG CGAATACGAT ACTGATAGTA
    89161 ACCTAGCTCG TTAATAGTAT GAGTATAAGA CGTTGCTTTA CTCATACTAC CATTATTATA
    89221 TTCTCTAGTG ATAGACAAAT TATTTATAGC CATACCCCAA GTTCCACTAC TTTGCCAGTA
    89281 TCTTGGTACG ACAATAAATT TGGCTACCAC ACTACTAGTT ATTGTGGTAT TAAAAGAATA
    89341 AGTAGTATCG TATTGGGATG CAGTTATATA AGTACTAGTT GGTAACCAAT TATTTGTCTC
    89401 TTCGTTATAA TACACTATCA TCCATTCGAG ACCAAGAGTT CCAGAAGACA CGTAGAATCC
    89461 ACATGATATA TTGGTGACTC CAGAAAGCAT ATCGAATGTT ACAGGGTTTT CATAGAACCA
    89521 ACGATTGCTA TCATAATAGT AGTAACATTG AGAGCCCAAA TACCATGTAA TAGCTTTAGT
    89581 TTCGATAACA GGAGATCCAC CGAGTCCATT CCATACTACT TTATTATTAA GTTTATAATT
    89641 TAACTCGTAG TGGTCAAGAA GATTACTGGC TTGTGGAGAT AAAGGATACA TAGAGTCCGT
    89701 CTTATTTCCG AACTTATCTA TAGTACATAT ATTGACATAT CCATTCCATG TTACATCCCA
    89761 CTCATGAGAT ATCTCATAAT AGGCTTTTCC TGTATTGCTA ATAATAGTAT ACAACCAGTA
    89821 GTCAGTTCCA TTTGAATACC ATACCTCATA AGCAGCAACA TCTTTTGAAT AGCTTGGATA
    89881 CCAGCTATAT TCAAGATTAG GATTAGTAGA TGTTGCTGCT ATCCAGCTAA CATCTATTGT
    89941 ATTGTCTGAT TGAGAAGAGG AGCTAGAACT AATAGAGCCT GGAGGGTTAA GAGATAGATA
    90001 AGTAAAGTAC GGTAGTTGCC TCATCGATGG AGCTACAGGA GCTATATCAA CGATACTAAC
    90061 AAGTTTCTCT TGTAATTCAA TAAGATGATC AACGTTTATA ACAGTAGTTC CACCTTGTTT
    90121 AATGTAAGAG GAATTCCAGG TTGTGTTGTC TTCATTTATA GAAATACTTT TAATAGCTGA
    90181 TGCTATCTCT ATAAAATCAG TATCCCTGAT GTTATTAACT TGATTACCTG TTATAGATGT
    90241 TGTTATAACA GGTAATCCGT ATTTAGGAAG CATGTTGTTT ATTGCATCAC GAAGTTCAGT
    90301 TATTTCTGAA GACCTAATTG TACCACGTCG TCTTGTAGGG GTAGTTATCA CAGGTTCGTC
    90361 ATGAGTTATA ATATTTATTG ATGATAGTAT TGGAGTTATA CTATCATCAA TAGTTGTTAA
    90421 AGTAGCTCTT ACCTGAATAC GATCAAAATT GTTATCTGGA CTATGGATAT ATCCTGTGTA
    90481 AGGTATACTG ACCCAGTCAC TCCAAGAATT ATTTCTACTC GTTCTAGCTT CTATTGTACA
    90541 AGTAGTGCCT GTTGGAATAT ATGCTAACCA GCTAATTCTT ACATTACTAG AATTCATAGA
    90601 GGTATACGTA TTCGATGTAT ATGTTCCATT AGTGTAATAT CCTTCTCTAT AAAATGGACC
    90661 CCACCTGATA TGATCTATCC ATGCGTAATC AGTTTTTCCA TAATTGTTAT ATTTAAAGTA
    90721 GCCTATAAAT ATATAATCAT TAGTTATACC GTCATTTAAT GTTACAGTCT CTTCTTTCCA
    90781 ATCAGATGAA GAACCAGTGT ATAAAATATT GTTTCCTGCG CCTTTGACAT ACATATATCC
    90841 ATCTAGTGTT TGGCGTTGAG TTTTATATTT GAATATAAGT TTGCCACCTG CTGGTATATT
    90901 TAAAGTTCTA TAGACAAAGT TATCGGTAGA ATAGTATGGC GCAGAATTAA TAAGGAATGA
    90961 ATCATTACTT ATATCCCAAT TATAGTAGCC TCCATGTGTA AGCCACTCAC CAAACGAACT
    91021 GCAATCCCAT TGTTCGTACC ATTCTGTAGA ATGCCTACTC AGCTTGGCTG AAACAGCATC
    91081 AACTGTTAAG TTCGTGATGT CAGCATTTAT TCTGAAATCA GAAACTCCGA AATAAGCCAT
    91141 TATTTAACCC TCCTAGTCAT CATATACTGA AGTATGAGAA GGCATTATAA TTATACTATC
    91201 TATATATAGA TAACCCACTG CTGCGTTATG ACGCCATACA CCGAAATAGA ATCTATTAAG
    91261 GTTATCTGAT GTTGGTGTGT GATCAAATGT TATATATAAC ATTTCATAAT TACCAGGGTT
    91321 CTCAAAGTCT TTAGCATATA TATTTCTAAC GTTTTGTTCT AAAACGTTTC CAACTGATAA
    91381 CTGGCATACC ATTGCTTCTG CATCTGGAGG ATCAGTTATT TTTATTCTAA ATCCTACTAC
    91441 AAATTTACCA TATCGTAATT TCTGATATCC ACCAGTAGGT CCAATTATCA TAAATTCATT
    91501 TGTAGTACCA CTCTTAACAG AGTATCCAGA GTATGCTTTA TCATCACTAA CTTTGGTAGA
    91561 ACTTATCCCT TCGATATGGT CTTGTGCATC CCATTCTCCA TATAACCCAC CAAAGAACTT
    91621 ATTATCAAGA TATAAGTCAC CAGTTATCGG ATAACTTGTT CCTGCTGTAC GTGGGAATTG
    91681 TGCATCAATA GAATCTTTAA TCGTTCTATT GTCTGTACTA GACATTTTTA TGTCAGTAGC
    91741 CATTAAAGAA CTATTGGTAA CGCCAAGTTC TATAGCTGTT TTTGGTAATA GTCCCTGTAC
    91801 TTCACTTGCT AAATCAACTT TAGATGGTGA AGCAGTTCCA CCAAGATGCT TATGGGCATA
    91861 CAATGTATCT CTAGCAGAAT CATACGTCCA TCCCACACTA TTAGCTGTAA TATACCTAAT
    91921 GTCATAGTCC TTATCCTCTA AGTTTTCTAT ACGAGCCTTT ACTGTTTTAA AGTCACCTTG
    91981 CGGCATTATA CCTAACGTTC TTTCAACACA TAACATAGCT TCCTGTAAAA CATTTATATG
    92041 TGCAGCCATT ATATAGGTGG TATAATCTGT TTCAGGATTC ATATCTGTAT TTTCATGTTG
    92101 TTCTCCAATA GTATATACTA AGTTAGCATT GTCAGCAGAA GGAAAACGCA AGTCTGTAAC
    92161 AGCAGCGACA GGGTATCTTG AATCTATTTG TGCTGGATAT TGTGTCTTAG TTAAGTCAGA
    92221 ATATAAAGTA TTTGCCATCT TATATCACTC CTACGTTGAG TTTTAAACTA TTACCGCTCA
    92281 CTACACAGTT GTTCATTTCG CCATTTCTCC AGTCACTATC ATTGTCAATG ATTTGTTGAA
    92341 AGTCTCCATA ACTAAGCTCT ACATGATTGT TAACAACTTC AGTGTTTTCT TTAGTGATAT
    92401 GTATCAATGG AAAAGGACCA GAGTCATTTG AAAGGTCATC TGTTCTCTCG AATAATAATC
    92461 CTGAATTAAG AGTAGTAGTG TGTTCAATAT CAGATGTGTC TTTCCAGCCA ACAGTAATAG
    92521 AATTCAGTAA TGGAGTGTCG TTAGTATCAT TTTCCATTGT TACTATAACT TTAAGATATG
    92581 GTCTAGGAGT TATTCCATCA ACACTTGGAC TCATTATTTT ATTACTATTA ACTACCTCAA
    92641 GGGTTGTAGA CATACTTTCT ACTGTGTCCC AGGATATGAT GGGCCATTGA TTATACTCAC
    92701 GTTTCCCATT GATAACTATG TTATCCTGTA GATCTATGTT CTCTGCGGCC ACTATGGTGT
    92761 ACTTGAACTC CTCGACATTG GGGGTGTTCT CTATCTTGGT TCCCTTTGCC AATATCCTAT
    92821 AGCTGAAAGT GTGCTCTGGA TACCTCACTT CACTGCTATC AATAGCAGCT TGTGCTTGAA
    92881 CGTAGTATTC AAATTCTTGT TCACTACTTT CATTCTTAGG CGAATTGACG TATAAGTCAA
    92941 GGCCACAACC TACTCCACTC TGGAAGTCTT CATCCACCCA TCCTTCAGTA GAAGCATTCC
    93001 AAACATGTGG TAAGTAATCA AATCCTAACT TTGTATGCTC AAGAGACCTC CAATATGCTT
    93061 TATCCCAACT CATGTTATCC CATGTATTAG CAATCTGATC ATTTATTATT CTTGCATATT
    93121 TCTTAAGCTT GTCACTAGCA CTACCGTCCT CGTTAAGTAG TGAGTCACGA AATGCTATAT
    93181 CACATAATTC CTTTATCTCA ACATCGCTAG TACCCAAGAG TCCAGTAATA CCATTCTTTA
    93241 GTCCTACTAA AGTAGGACCA CCACGTAATA AGAATACGTT CTTTAACCTG TCTCTATATC
    93301 TTTGATTATC TTCTTTAAAT AATCTTGGAG TACCTAATAA TAATCCAATT TCATCAAAAG
    93361 AGTTCCAGAT ATGATGGATT GCAAATTCGC TAATGTATAA TCCTCCATCA TCATCTTCTC
    93421 CATCATATGC ATCAACGTGT AAATATTCAA ATTCTATTGA ACAATCACTT GGTCTACGGA
    93481 TGTAACATAT GCCTGTATCA TAATCAACCA TACAGAAATC AGTATTACCA AGATAGAAGT
    93541 CTTCATAGCT CGTCACTTCT TTTACATCAA ATGGTTCGTA TATGTTAGTG TCATTATCTT
    93601 TATATTTAGC TCTGAAAGAT AACTTCTTCC AACCATCAAG CAAGATAGGA TATAGATCTG
    93661 TTTTCCATAC ATAGTCTATC TTGCTTATAT CAGCAGTATC TAGATATTGA CTATTAATCA
    93721 TATCGAGTAT ATATTCTTCT ACTTGCTCAA ACTCTAATCC AGGTGAGTTA ATGAATTGTG
    93781 TACCTAATGA ATTCTCATTG GTTCTCATTG TCATCCAGCT AGGAAGATAT CTGAGCATCT
    93841 TCTTCGTTAC ATTACTTAAA GGAAAACTAT CGTTATATGA CATCAGAAAC CCTCCTACTT
    93901 GATAATAACA TTTCCTGGAG TTATCTTTTC ATCCCACATT GAATAGTAAG TTGCAAGATA
    93961 TGTTTTCTTA TTATTTATCT TAAATTCTAA AACTTCTCCA TTTATGATTT TGTCACTCAC
    94021 ACTAAGTGCC TTACTCATAA TTACATTGAT AGATAATGCT TCTCCCATGG ATATATTATC
    94081 TATATAATAC TTGATTGCTG AACGTGCAGA ATAAGATAGA CTACTTGCCT CCACGGAGCT
    94141 TACACTTGGA TGCATAACTA ATTTCACACT AACATCAACA GTCGTGATAT TCGGTTTCAT
    94201 AGCAACTGCT TTTATACCGT ATGCTTTCTC TCTGTCTAAC ACTGCTTGTA CTGAGTTTAT
    94261 AATAGTATCA GAGGTATTAG GATCGTCTAC CATTACATAT ACAGAAAAAC TTCCTATCCC
    94321 ATATGTGTAA GGAACTAATA CTACGTCTTT GACATCTGCT ACTGATAGAC TTTTTAGTCT
    94381 AATAGTAGTC TCGTTAGCTC CTGCTGAAGA ATACACTTGT TGACTAATCA AGTATCTATA
    94441 ATTGTCATCT GTATCTCCAC TCTTGCGTGG ACAGTTTAAC ATAGCCCCCA TCAAGTCTAA
    94501 AAACTTACCA GATGCCGTGC TTATGTATGC CATAGATATG TATCTGTCAA GAGTGGTATA
    94561 ACATTCTTCT AGCTCTTCAT TTATTATGTC AAGAAAGGTT CTTGCTATTG TTCCAGGAGA
    94621 AAAGTCTGTT ATATCAGTAT TGTTAGCTAA AGCATCCATC ATTCTTTGCA TTCTTACTTT
    94681 CTTATTAGAG TACACTATCA TACTACACCA AACTCCTTAA TCCCATCTTC ATATCCAAAC
    94741 GAAGCATATA ACGTAATAGT ATATGGATTA GATATGCGTA TGAAATATAT TATGTTATTA
    94801 GAATCAACTG GTACAGACCT TATATTCGCA TCTTTAGGAT TAATAAAACC ATCATATGTT
    94861 AGTGACTTTA ATATATTGTA TGAACCAATG TCAGCATTAG CCCTTGTATT CTGTTCGCCA
    94921 ATCAAATCTT CAAGATTAGC TCCGATAGTA GGATGGTGAT ACCAATCTGG ATTTTGTGTC
    94981 TTTATCCTGT TGTACACGAC TTGTTTAAAC CAGCTTATGT CTGATATTAA TGCTATATCC
    95041 TTCATTTCCT TCAACACTTG ATTACCATTA TCGTCAATAC CACAATCTAC ATAAATCTTA
    95101 TTCCCCTCAT CATCAACTCG GCAAGGCGTA GTAATGATAT CTCCTTCAAC TGAGACAAAT
    95161 GTGCCGATAC ATCCATTTAT CAAACAAGCT TGCCCTTCTT TGGCGTCAAT AGGAACGTAA
    95221 TGAGTATCAT CTTCAGAGCA GATAACTTTC CCAGCGCGTA TATCAAAGTC TCTCATTATT
    95281 CATCACCATC CGGTAGTGGT AATCCTAATC CACTGATTAT ATTCTTTATG TCTGTACTAT
    95341 ACTTAACAGG ATTATTGTCC TTAAGATATG GAGGCAATAG GATTTGAACA TGTTCCCATC
    95401 CCTTTGCAGT TTTTACTTCA TAATCACACA TTAACTTAAA ATTACGTGGA CTTGTACTAA
    95461 CTCCAAGAGG AGCAATACCG CACCATTCAT ATATTGAGGG ATTGAATTTC CATGAGTTCC
    95521 ATATAAGTCC ATCTGGATTA GTCAGTAGAT TAACTCGATT GCCAAATACA TTTACCTTAG
    95581 GGGAGAAGAT GTTAGCAGAC TGTGCAGTAG GGTCTAGTCT TATTCCAATG GTTTCGCCAA
    95641 CGAAAGAGTC TATGCAGCCG TCATCACATA TCCTAACTAC TGAATTGTTA TCCCAGTGAT
    95701 GAATTCCTAC TTCTTCTTTC TGGAAATATT CAATCGTATC TCTATCACTA ACATCTATAT
    95761 GCCCATTATC AATGTTGTCT AACTTCCTCT TATATAAGCT TTTGCTAGGT CCTTGCATAA
    95821 TTATCCTCCA ATACGTCCTA GATATTTAGG TACTTGTGGT CCATGGTGCA CCTTAAGATC
    95881 TTCTTTTTCT TTCTTCTCTG TGAATATTGT TGTGATGATT GGTGTTGTAG GGCTATTAAA
    95941 AGTTACCCAT ACTTCAGTGC CAACGTTAAG AGCTACTAAT TTAGTTCCAC GTCCATGATC
    96001 CTCAACTGGA ACATCATAAA ACATTACCGG AACACCAGAG TTTGGTTCCA TCATATTTAT
    96061 TGCAGCCAGT TTCTTTATAT AATCATAATG AAGTACTACA CCTGGTCCTC CATTATTATT
    96121 ATGTTTCATA GAAGGATCTA CCAATTTGTC ATATATAGCT CTTCCAAGCG GATTCATGTG
    96181 TTGCTTAAGC ATATTAGATC CCTCCTAATA ATTCCACGTT CTGCCCGGTC CAAAATCAAT
    96241 GTGAACGAAT CCAGAGCCAA CCTCTATCCC ACCAAATCCA TATGCTCTAG CAGCATTAGC
    96301 TAAGTCTTCA GCTACCTTTC CACTATATGA AGCATCCACA GCTCCACCAG CTAGATGCAT
    96361 ACTCCATGGA GCTGCATTCT TTATCGAGTC ATTATACGCT CTTGACCTAA AGCCAGAGCT
    96421 TATCTTAAAA GTATTCCATC CGAGGTACGC AACAAAACTA GTTAGATATT GTGCGTATGC
    96481 AGGGTGGAAA TTGTTCCACC CTGCAAAAAC ATTATCGCTA CTCTTAAATA TACTAGTGTC
    96541 TAGGCTGACG TAACCAGAGA AGTTTGAGGA CATACACTTC TTAATAAATG CCACTTGACT
    96601 TCCTGTAACT ATCTGTACCT TCCCTATACC ACGTGGATTA GTAAAGCCAG ATATAGTACT
    96661 AGCAGCAGCC GCTTCAGAAG TAGGAAGATT AGAGTTATCA CTATCTTCAG AGCTTCCACT
    96721 ATTCTCTTGA ACATTTCCAT TTACGTTTTG GATATACTTC CAGTAGTTTA ATAAAGACAA
    96781 TGAGTACTTA GAGTCAGCAA GTTCTTGATT ACGATTAAGG GTTTCTTGAG GAGTTGAGTC
    96841 CCCAGTTAAA TAAGCTAATA TGTCTAAATA GGACATGCAA TCTCCTCCTA CATATGATCT
    96901 TCAGTATTGT GAGAAAACTT GTAGTCATCT CCGGTTAGTT CATTAAACAA CCGTGGTATT
    96961 CCAGAACCAG CACCCTTACC TTTGCCTTCC CAGAATAAAT CCATTTTGCT TGGCTTATCT
    97021 CCAATTACAC ACCCTTGATG GCCATTAAGT CCTGCAACAA GATTCTTGCC ATGCGATCTG
    97081 AGTGGTACAA CAATAATGGC TTGTCTATTC CTCTTCTGTC TTTTATAGGC TTCGAATATG
    97141 CTATCAGCAA GAATCGTCAA TCCAACTTCA GCTATTGTAG CGATGCCAAA TGGTGACAAT
    97201 GCCAGCCTAG CCACCATTGC TATGGATCTT CCAGAAAAAG CTAAAGCCCT ACCCGTCTTT
    97261 GCTGTTTGTA AGAATGTTTT CATCTTATCA TAGCCTTCAA CTACATTTCC ATACTTGCCG
    97321 CTATAAGCAG CACTTCTTAA TGATCTATTT ATTTTAACAT TCTTAAAGTA CTCATATACT
    97381 TTAGACCAAT TCTTCTCCAT CTTATATATA TCTGCTCCCT CAGCCATAAT ATCATTAAGA
    97441 ACCCAATTAT TCCCTGTAGC TTTCACAAGC ATTTCAAGTC CTAACTCACC GAAGCTACTA
    97501 GTTGTTCTTC TAGCAAATGC ACCAAGTGAA CTACCAGTTA GTTTCCTCCA AGCTCCTATT
    97561 GCTGCCCAGT GTCCAGCAAT ATTAGCTGTA CTACCAGCTA CGATTGTAGA TGCCCAGTTA
    97621 ACATAATTTA AGAACATCTT ATCATCTACT ATTACGATAG CATCTGGACA TATATTAGTA
    97681 ACAAATCCTG TATCGTGACT TAGATGGTGA ACGACTTGCT TCACGCCACA CATGCCATGC
    97741 ATTTCATTTA CTTCATCAGC AATATAACAC ATATCATGCG GCTTTATGGA TGGGTCTCCA
    97801 ATTACAGTAA GCTCTCCCTT ATACATGTCC TTAACGAAGT CACGTAGTGT TTGTGCTGCA
    97861 GCTGTATTGG CAAATCTCTT AGCATTTGTA TCCCCAAAAT TGAAATAAGA ATGTTCAAGG
    97921 AAGTCTACAT TAATTACGGC TGTTTTCTGC TTTTCTGGGT ATATATCCTC GTCTGCATGT
    97981 ACGACCATAG ATGATTTAGG CACTCCACTC TTTGTCTTAT ACGAGGCTAT AACGTTAGTG
    98041 TAGACTCCTT CTTCTGAAGC TTTAATATTA TTAGCTATAA TATCACACCA ACTAAAGTAT
    98101 GTATGTATTT GGCAGAGTGG TTTACTAATC ATCTCAGTAG CTGTTCGATC ATATTTCTTA
    98161 TTGACCGGGT CCCATTTGTA GTTCCAAGCA TATCTATCAC ATATTGGCCA GTGTGGTCTA
    98221 CCATAGAATA GCGTACTTCT AAACTCCATC GGTACCACGG TGGCTATATA GTCAGGGAAT
    98281 GCTACCGCTA ATGTTTGTGC TACGTCCCAT ACAGTTTTAC CGAATAAAGG TACTACTATA
    98341 TTATCCTCAT CACCTTTAGG GAATGGTACT CCCCAATGAA GATACCATCC CTGGTATAAA
    98401 TCATTCTTTG CATCTTCAGT TAAACTATCC TGTGCTACCA ACGAATAAGG GTCCCAGATC
    98461 CATTGACTAT GGACACCAGT ACCAGTTGAA GTATATATAT TAGCAGCTAT CTCACCTAGT
    98521 TTTTCATCCC TTTTCCATGG CAATAGCGAA TCTAATTTAC CTTCTGGAAA TGGAAAATCA
    98581 CGGGGATTAC CAAAGTGAGT TATGCCAAGT GGGTTTTCTG GCCTATCAAA TAAATTCCAT
    98641 AACCATTGCT TATCAGGTTC TTTCTGGTTT ATCACCTGTT CTATCCAATT CCATACCGGA
    98701 TTGTTGTGTC TTGCCATAAG ATAACATAGA GTACTTCTAG CCTCACTGTT CATATGAGAG
    98761 CCGTCATTCA GTTTGTCTGG TTCTCCACCA ATCTGGTTGC ATAACTCAAG ACCGTCACCT
    98821 TGAGCTACTA TTTCAATAAT ATCTCCACCA GAATCAAGTT CTGTTATAGA GCCATTAAAC
    98881 ATTATAGGTA GAGCTTGAGC ATTAGATCCA TATCCCATTC TTAAATGTAT CCTAGCTCCT
    98941 GTTTGTAGGT ATAACGCAGA CACATATTCC TTCCTGGCGT CAATCAATGA TTGATGATTG
    99001 AATTGACCAA AGAATAGCTC ATTCCATTCA TACTTCTGAT CGTACTTAGG ATATTCAAGA
    99061 TTCATATCAT ATCTAGTCAA GTTATCATAT ACATTAGTCA TCCTAATGAC ACAAGTATCA
    99121 GCGGCTATCT TCCTAGACTT GATTATGTCT ATAGATTGAA TAGAGTTAAA TCCGTAGAAG
    99181 TTATCCCACA GTTTAATCCA ACTAACCCAA CGACCTTCAT CTATGAGTAG CATTTGGAAT
    99241 GATGGGAACG CTCTGAGTAG TCTTCCTCTG TGATCAGTTT CTAGCATGTC AGTAAATGAA
    99301 TCTCTAACTA TCTTATTGTT ATCAATCTGC GGTTCATGTG GACTAAAATT AATTTTAGTT
    99361 GGTGAATTAG CTGCAGACAT CTTTCCTTCT GTTTGATCTT CAACTTCAGA TGGATAATCT
    99421 GCATGGACTC CAGTTGTAGG AGGAGTATAT TTCGTACCAA GCATTTCAGA TCTAGTAGAA
    99481 CTAGAACCAG CCGATTTAAA CTTCTCATAC CATTTCTTAA CCTTTGTGTA ATAATCCCAT
    99541 GAACTTGGAG CGGTCAAATC ATCTACATTT CCTTTGTTGT AAGCAACTAC AGCCCAACCA
    99601 TATATATCTT CAGAATACTT AGGATTCTTT AATTTAGTTA CTGCTATTAT CTTTTCTATA
    99661 TAATATTTAG TACATACGTG AATATTATAT TTCCAATCCC ATGCTATTCT TCTAGCAGTT
    99721 TCCAAGGTTA AACCATGTTG ATCTAGCATA TATTGTCCAA GTCCTACAGC AGATGAACCC
    99781 TCTTCGTTCC AATATGGCTT TTTATTTATA AATTGTAACC AAGATCTACT TTCTTGTGTT
    99841 ATGATAGCTT TCATCCATAA TACAGCTGGC TCTTTAAGCA TATCAGTACC TGTTAGCAAA
    99901 TGATCTACTT CTGATTCAAT TGCTCTAGCA ACAGCTTCCT CGTCTGGATT AACACCAATA
    99961 TGACTAGCAA AGTACTCTCC TTCTTCCTCG TGTCCTTTAA ACCATCTATT TATTTCATTT
   100021 TCAGTTGGTG AATAATTTAT CATTGATTTA TTACTTACAT TCGGTTCGCT AACAGCCCTG
   100081 TATTGCATAA TATCAACATT AATCGCACTT TCACTTGAAT CCCCATTTAT CTTAACTGGA
   100141 GGCTTTTCAT CGGCATCAAT ATTAGATATA TCATTCTTAT ATTGCTCTTG CTTTGCCTTC
   100201 CCATATTTCT TATTAAGCTC TAGGTCTTCT TTAATCTTAG CCTCTGAGTA CTTCTTTAGT
   100261 TCATCACTCA CTTTATATAA TGGTTGATAT GTTTCATTCT CATTAAGAGT AAGACTTGTA
   100321 GGTACTCTGA GAGATGCTGT TCCTATCCTA CATTTTATAT CCATACCAGC TTTCTTCTCA
   100381 TCCTTCTCCT GTTCTTCCTT GTTTATCATA TCACGCAAGT CTTTTCTGAG TGTATGCGGA
   100441 GTATATATGA AGAAATCAGG ATCAACAAAC TTACCTGCTG ACCAACCAGC CTCCTGAGGA
   100501 AAGATATAGT TTATATTCGC TTTAGTAGTA AAGGTCTTAA GCTCGTCCCA TGTAGGAAGT
   100561 TCTAAGTCTG GATATACTTC AATATTTTTA AGTCTTTCTT CAACTATAAC TTCTTCCATG
   100621 CCGTAGAAAG ATTTTACATT ATTGAGATTG ACTCCTTCTC CAGTGTTTAA TGACTTCAGT
   100681 CTTTCAGACC TACGCTGAGT TTTATCAAAG CCAATCAGAG TAAGCACTAT TTCATATCTA
   100741 TCTGGGAAAC CACGTACGGT ATTCACTGTT ACATTTTCTA CTAGTGTATA TCGAACTCCG
   100801 AATAAATTTA CTATTGGGTT ATTAATCCCA AGATATCCAC ACACCATACC GAACTTGTAA
   100861 TCCCTAGTAT ATCTCTCAGC ATCCCTGATC ATTTTAACAA GGTTCTTAAC TGGCTCCTTA
   100921 CCTACCGAAG TCATGCTTAT TTGTATGTAG GCATCCTGAG AGCCTAAATA TTGATGAGTA
   100981 GAGGCTTCAC ATTGTTGTAT CTGCATTGAA CTAATTATAT TTTCTAGACC AACATGGATG
   101041 GATTCCACAA CGAGACCCTT TATTCGTAAC TCATCCATTA AAATGTTTTC TTCTGCGTTC
   101101 TCAATCCTTT GTTGTCGTTG TTTCAAGTCA TCTAATTTCT CAGCAAAATC ATCTTGCTGA
   101161 GTTTCATATC TATCTGCAAT TGTATCTAAT AGATGTTTGT CTTCTACATC AATCACATAC
   101221 CAACCATTTG ATGGTTCGCC ATAACCGTTA GCCTTCAGTA ACTCAATATT TTGGTATGCG
   101281 GTAATATTTA CACGATACCT GCGTTTAGTA TAATACATGG GATCACGTTT TACATATACT
   101341 CCTGGAGCTT GGAATCTAAT ATCTTCCATC TTAGAATCTT GTATTCCAGT CAATTCATCT
   101401 ACTGAGACAT CTTTGATTAC TCCACTTGGC CAAGTCTCAG CTATCTTCTC GTATGCTTCT
   101461 TGTTGCATAA ATGCTTCTTC GCATCCTTCT CCATCACTAT TAATCTTACT CCAAAGAGTA
   101521 TTAGAATCTG GGTATGTCAT ATCAAGCTTG CTCTTAGACT TTAGTAGCTC AGCTACCTCT
   101581 TGTTTAATCT GCATCAAGTT AGATTCATTA GCTAATCTAA AAACTAAATC AGTACTACTG
   101641 CCGTCTAATG GCTTAAGGTA TATTCTATCT GCAGATCGCT CATTCATTGG CCCTTGGCAA
   101701 TACCACCTGA ATAGTGGCCA ACAGAAGGAG TCATAGAAGT CGTCCGTATA AGGCATATAT
   101761 GCTTGATGGT CAAACTTTAA CATAGTTATA TTAACAACTA TACAATCAGG GAATCCTGGT
   101821 ACAGTTTGAG CAGTCATATT GACTAATGTT ACAGATTCTA CCCCATGTAC TTCTTCAAGG
   101881 TAATCATTTT GGATAGGAAC GAATGGGCTC TTCTTGAATT GAGATACTAG AGGTCTTAAG
   101941 CCATTTACGT AGAATGTTGA ACCATCGTTA CCCTTAACTG GATAACCATT AATATAGTCT
   102001 TTATTATGGA AGAACAGTTC AACTTGTACT GCTATATCAG AGAACCCTGT CTTAGTTTGG
   102061 ATACTGCTCT TACTGCGTAA TACAGGTACT TTATTGATCT TAGACTGTCT TGTTACTGTT
   102121 ATAGCCTGTG GAGGTATAGC TAATTCTACA TCTCCTATTA GCATATAGCC AGGAGGTCTA
   102181 TTATCGCGCG GCATACGCTC ATTCTCCATA GGTTCAACGA GATTTAGATT AGAGTTATAA
   102241 CCGACTTGTG GTCTATAATT TATGCTTGTT ACGGTGGGAT CTACTACTTC AGGTTTCCTC
   102301 TTTTTATGAG TAGTCCATGA TGATACGGAG ACATGCCCGC TATTCATATT CATTACATCG
   102361 CCAAGATTAC TCTCGATCAA GCTTCTATTC ACATTCACAG AATTATACTC ATCTGTGTAT
   102421 ACTACGGCAA GTCTACGATT ATAAATGTCT GTAGCAAATA CTATTTCACC ATCAGTCTTA
   102481 CTTAATACAG ATAAATCTAA GACTACAATA CTACCCTCTT CTAGTATGCT TTTTGTAAAC
   102541 TCTTTAGCTT TTTCACCAAT AGCACGTGCC TCATCTAAAC TAAGGCCCTC AGTTATTGAG
   102601 TAAGCGCTGG AATGAGTCTC TTGATACTGG TTACCAGATG TTTCAGGACA ATTCACTCCT
   102661 ATGAAGCGCA CATTAAAAGA TGTATCTTCT GGTTCTAAGC CACATGCTTC GATAGTATCT
   102721 CCGTCAATAA CCCTAATTAC CGAAGCTCTC ATTATGTGAT TCTGTAGCGT ATCTATTGTA
   102781 GGTTTATCCT CATAATAAAG AGCCATTATC TTCCCTCCCA ATTAGCTAAC TCTATATACA
   102841 TAATCGATTC ATCAATATAT TCAACATAAA CATCGGCCCT AAATAGTTTC TTAGGAGTAT
   102901 TGTCTATAGG TTTGAATGGA CCTAGCGTAC TCATTAAGTT GTATAATTTA GGACCGATAG
   102961 TATTGCTATC TGCTGGTTGT GGATTAGAAT ATGTGTGAAC ATATTTCCCA TCTACCCTTG
   103021 CAGCTATATC CCACCTATCA TAATCAGAAT AGGATACACC TATTAACTTT CCACTAGATC
   103081 TTATGATCAT TCACGTATCC TCCTAGAATG CTTGGCCCTT GGTCAAGGCA TTAGTTACAA
   103141 CGCTTTGCAC CCACATATTA TCTATCCTCT GAGTGTTATC ATTAGACGTA ATATTCATAT
   103201 TCATATTAAC TGGCATTGCA GATGATATCT GTCCTTGTAC TAATTGTCCG ATCTGCTCAT
   103261 TAGACAAGCC ATTAGCATCC CTAGCTCTAA TCATAACCTG TAGGTTTTCG TAACCTTCTC
   103321 CACTCTGTGT TATCCTAGCT ACTGGTCCTC CAGGAGAAGC ATCAGGAGTA GGTATATAAC
   103381 CACCGCCATC TATGGGTGGA GCTTGGTCCG GCTGAGGCAT CATGTCTTTA GGTAGAGGGT
   103441 CTGCAAACAT ATTACCTACC ATCATTAGTC CTGCAAATGC TCCAGCTCCC CATCCTGCAC
   103501 CAGCTAATTT AGAGCCACCA GCGACATGTT CAACATCCCT GAATATATTT CGCATTGTTT
   103561 GTTCGCCAAC AGTAACCATG TCCGGCCTAG TTCTCTGGTC AGCATAGGCA CTATTTAGAA
   103621 CCATATTAGA TGAAGCCCTC TCATCTAATG CCCACTTGGT TCGTTGTTCA GCACGTTCAA
   103681 ATGCCTTTCT CTCTAGTTCC TCAGCCTTCT GCTCACCGTG CAATATCCTC CATACGTTTG
   103741 TTACTGAGGA GGTTGGTGCT TCTCCAGAAA GGTTTCCATT TAACACATCG ACCAGGGTGT
   103801 TAAGATTTTT AATCCCTGAA CTTACGCCCA TTCTATTTGT TGCGCTGTGT ATTACCCCTT
   103861 CTAGATCTCC ACCCATAACA GTCTTTAGAT CATTGACAGC GCCAAACCCT TCATACACAG
   103921 TAGCGATCTG ACGAACTGCA AATTTAGAAC TACCCTTTAT TCCTCCACTA TAGGCTTGTC
   103981 TGCGGTACTC TTCCATGTCT GTAGCGTCTA CATCCATAGC TCCTACTATC TTCGCATGTT
   104041 CAATGAAGGT TTCTCTATCT CCACGAATCA TTGCATTGAC CATTTCGGAT GAAGAACTTA
   104101 TTCTCTTATC AAGTAGCTTA TTCCTCTCTG CTTCTTGTCC TGCAGAATCT ATTCCAGCCC
   104161 ATTCATCAAT TGTTTTTGCT AGATGATCAT CAAGTGCAGA TTTCGAGAAG TGTTTAGACG
   104221 AGATAGAAGA CTGTGTTACC AATTCACCGA GGGCTGTTAC AGCTTGTGCT TTCTTCAAGT
   104281 CAAACGACTG AGGATTTATT CTCATAGCAA TCTCTGCCAT CTTACGCATT GAAGTAGCTA
   104341 CGTTCGAAGA GTAACCAATA TATGAGCGGC CAAGTCTTGC TTCTAATTCG GCTCTTGCGA
   104401 CGCTTCCTAC GGTTTGTAGC TCTGCCTTTG GTAGATCTAT ATTTTCACCC GTATAAGCCT
   104461 TCACCCAATC TCCGTATGAT GCACTGCTAC TCTTTCTATT GTCTGCTTCA TATAGCTTAG
   104521 ATACTAATTC ATCATAGAAC TGTCTTCTAG GTTCTATCTC TCTTATATGC GCTGCTATTT
   104581 CACCTATTGC ACCTGTGCCA GACCGTAGTT GAGATTCAAT CTGCCATCTG GTTTTGCCTT
   104641 TGAAGTGTGC AAGCAGAGTG GACATAAAAT CACCATCGTT GTCTGCTGCA TAAGCTACGG
   104701 CATCACCAAC AGTTACTTGA ATTGCATGAG GAGCTAGCCT ATCTAATGCC TCGTTAACTC
   104761 TGAGCCAGGT AGGTTCTATA GACCTTAAGC CTTCTGTAGG ATAACGACCT ACTATACCAG
   104821 GCAGACCTTT AACTCCATAC TTCTCCTGAA GTTCTCTAGT GTCTCCGAGT GCTAATTCTT
   104881 CTAATAGCTC AGGAACACCT TTCTTCATAC CCTTAGTCAT TTCTCTTAAT CTACCAAGGG
   104941 ATATTTCAGC AGTAGCTGCT GCTTTCTTTT GTCCAGGAGA GAATGTTTGA ACTAAGAATT
   105001 GTCCGCTATG TTGGAGTCTA GCAGATTCTA TACTGTTATA AACAAGACCT TTAGAATCGC
   105061 TGACACCTCT GATGTTTACG TTGGTGAAAT GATCCATTGC CTTTTGTAGG CTTGTGCTTG
   105121 CTTCTTTCCC TGTTAGGTCA AGCGTAGCTA TGTCTTGGAG CGTTCTAATC ACTCTACCAC
   105181 TTGCTGCTAA TAATTCATTA GCCTGTGGCA TTTGAGCAAC CCCTAGTTTC CTAGGCTGTC
   105241 CTATAGGTAG AAAGACTTTA TTGATTATAT TATCACCAGC AGTTACATAG AACGGTAACT
   105301 CAAATACCGC TCCACCACGG GACAATATTT TCTCTGCCTT CTTTGGAGTA AGAGCTCCAG
   105361 GTTCTCCAGA ATGTACTTGG TTATTAGCTA TCTTCTCTAT GTCGTCATAC CACGTACCGG
   105421 TATAGTCGAT ATCACTCTTG ACATCTCCAG AACGTAGGAA TCTTTTAAAT GATGATAATG
   105481 ATACTCTGCC TTCTCCAGTT TCTCCTATAG GAGTCTGAGA ATGTATTACT GTGTCTCTAC
   105541 TGTCTATCAT TCCAGTTAGA CTATTAATTG ACCTTTCATA CTTTCTTAAC TGTGACTTTA
   105601 CTTCCTTCTT CCCAGCTTCT ATGCGTCCAT TTTCGCTAAG CTTGTCTGCA ACTGCGCCAT
   105661 CTAATAGATC TACTCCAGCT TGTTCTCTAA CCATCTTCTC GTATTCTTTA GCTGTTGCAG
   105721 TTAACCCATT AAGTCGAAAC ATGCCTATTT CCTTGGGTCC TATCTTGTAT ATACCACCCT
   105781 CACTACCTAC TGCTTTGAAC CATGGTTCAA TAGGTTGTGC TCCTACATTC TCATAACCAG
   105841 TCATTATATT ACCAACACCA GCAACATTAA TTAATAACTT GTCCGTTAAG TTGCTTCCTA
   105901 TAATGTCACT TACTTTATCA AGCACTTGCG TCTTGAATAG CTTGTGATCT ATTACTTGGT
   105961 TCTTAGGATT ATTGATCATC ACAAGCATTT TATTCTTGCT TCCTGGTACG TCTTCAAACT
   106021 TGAACCCGCT ATTGCCGAAG AAGTTATTGA GAACTTTGAT TACATCATCT TCTACTTTGT
   106081 TTCTTACTAG ATTCTTTGTA GTAATCTGAT TCTGTACTTC ATTAACCATA GCCCTTACTT
   106141 GGCTACTTAT GATGTCTCCA TGTCCGCCGT GCTTGAGTGC TTGCGAGCCC ATTACAAGAT
   106201 GAAGCTTATC GGCCTCTGCT CCGAACAAAC TGTTCCATCT ATCGTTCTCA ACCAGAGTCA
   106261 AAGTCATCTT ATCACCGCTA GAGGTTATAA GTTTAAGACC ATTTGCTGCT GGTAGTGTTC
   106321 TTTCTACTGA AACTTTATAT TTGTTTTCTC CAAGTTTCGT TATAGCATTT ACTACACCAG
   106381 GCTGTTTCTT ATTATACCTT GCATCTCCCT GAAGTACGCC GAAAGTATTA CCTTCGCCAT
   106441 CTACTATCTT AGACTCTACC AATTGACCAA TGGTGAATGG CTTTTCAGAG GGAGCGATAG
   106501 TATAAGGGTC GCCCTTCTCT ATCGAAGCTA GTATCTCCTT ATTAATGTCA CTAACTACAT
   106561 ACTCGTTAAC CATCTTCATC TTGAGAAGAT CATTAGCTAT ATCGCCACGC ATAAATGCTC
   106621 TGGCGTCATA CGTCGATTCT ACTAATCCGG TTAAAGGAGC TCCAGTCCTC TCAGCCTCAG
   106681 CAATCATCTT CTGTACTTGG TTATCATCCA TGTAAGCTGT CTTAACAGTA ACCCATGGTG
   106741 CTAAGTTATT ACCTGTGACT CCATATCTAG CTTTCCCTGC TTCAGTCATG AGTAGGGGGT
   106801 TAGCTAGTTC ACTATACTTC GTTCTAAGTG CTTCTGCTGA TTTAGGGTGG AATGGATGGA
   106861 TATTCTCTGC CTGTGTCATC CTCATTGTTG CTGCAGATGA ATGGTATCCA AATGGAATGA
   106921 ACTGACGTAT GTCATTGACA CTACGACTGA TTCTTCCATT CTTACCAGTA AACTGAGCTT
   106981 CCTTGAGTGT GTGAGGATTT AATACGTCAT TTATAACATC GATAGGAGTA CCAAGTTTTA
   107041 CACTTAATCT CTCTGCAATG GTTCTATTCA GGTTTACAGA GTCAGTTAAG TTCAAACCTG
   107101 AGATGTCCTT CCCAGCTAGG AATTCTTTTA TTCCTTCAAA GTAGATTACT TCACTACGCT
   107161 GTCTTATACT AGCATGACTT AGGTTGCGTA TCTTCCTAGT ATCCATTACT TCATCGGAGT
   107221 CAAGGAAATT GGCACCAGAT AAGTCTTTAA GTACTTTGTT CTGAGCCCAG TTGACAAGTG
   107281 CCTGTGCTTG TGCATAGTCT CCTTTCAACA TTGCTTCTTT AACTCGTTTA GATATACCAA
   107341 CCTGAGATTG TAGAATCTTA TCGAAGCTTG TTTCAACACC AATGTTCTTA CCATCAAGTG
   107401 TGAAGTCCAT CTGGTTAATT CTCATAACCC TACCAACAGT AAGAATCCTT CTTTCATCCA
   107461 CCAATGGGAT GTTAACCTTA ACTACATCGC TATTATTCAT TATCTGTTCT ACTGTCTGCT
   107521 TACCTACTGT TGCTGCTTTC TTCTCATCAT ATAGAGCAAA GATAAAACCC TTATTGTCAG
   107581 GTGATGACAA TATAGTCCCA TCTATATTTG CATCTGTAAG ATACCTTGAT AGTAGCTTCT
   107641 TTATTGGTTC TTCTGCTTTC CTATTAAGCC CGAATAAAGG CCCTAGTCTT TTTAGTGGAG
   107701 AAAGCTGTTC ATGAATAATA GCATTATGCG CTTCTAACAT CTTAGCAAAC TCTTGGTTTG
   107761 CCGCTAGGTT AGGAACAAAA GCTTTATCTA TCTTCTGCCA TGCACTACTA CCACGTCTTT
   107821 GTCCTTCATC TAGCGCATGA TTAGCTACCA ACCGCATTTG ATCAGGGGTA AGCTTTTCCC
   107881 ATATGCCTCC ATTATTGGCA TCAACATGGG CAACCTTATA TGACAAGAAC TCATTAGCTA
   107941 AGTTCTTAGC TTGTATGTCG TCTATCTTCA TACCAGAAAC AATATCATTA GCTATCCTAG
   108001 TCCTATCAAA AAGCTTTGCT GCTATTTGCT TAAGTACAAA GTTACTTTCT CTCGGACCTT
   108061 GCTTCTGGAT CTCTGATAGT CTTAGAAAGT TAGTAACTTC AGTACGATCT AATATATGCT
   108121 TACCACCTAA CTTATTTATT AGCACTGGTA GTTCGATTTT GTCGATGGGT CTTTTGGTGA
   108181 TTTGCCTTAG CTGTGACACT ATACCTTTAT AACTACCAAG ATTAAGAACT ATATTATCTG
   108241 ATAGTTGTAA CATTCTATTG TTAGTTGTAG TCTTAATAAC TTTCTTAGCT GGACTAATCC
   108301 CACCAGTAGC TTTACGTAAG TCAGGTATTT GGACCCTACC TTCCATTATG TCTTGTAGGG
   108361 CAGTAAGGGC AAAGTCCTTC TGTACTCCTT TAAGACTTTG GAATGTTCCG CTACTAATGA
   108421 CAGCATTAAT CATTCCTCTC TCAGCTCTTA GCCTATCTTG CATATAGTAG AAGTTTCTAG
   108481 CTTGTTGCTC AGAATTGAAT AGATCTTTAA ATTGTCCCTT AGTTAAATCA TCCATAGAAG
   108541 CTCTATTGAC TCCAGCTTTA TCAATTGCAT CAAGAGCTCT CATGTATCTC TCCGCTCTTA
   108601 CATGGCCTCC ATCGGTATCA AAGATTCTAT AATATGCACG TAGAGCTCTG TCCTTCATTC
   108661 TCTCTGTCCT AGTTTCTTCA CCACTGACAC CAGTAATATG TTCAGCATTA TATGGTACTA
   108721 AATGAGAGAA TATACTACGT ATACTATCGA ACCCAGTACC ACTAATATTC TCAGGTCTAA
   108781 CAAAGGTATG GTATAATCCT TCATCTACAT TACGTAGGGT TAATGCCCAT CCACCATGTT
   108841 CAAAACCTTC AAGAGCGCCC TTCTCTATCT GCTTAAAGCT ATGAATTCTG TACTCGGTAT
   108901 TCTTATATAG GTTCCCACTA GATATAGGCT TATCGGGGTT GTCTGAGTAA GCATCTATGA
   108961 ATTTGCCTGT ATCATCAAGT TTATATATCC CATCGTACTT ATTCTTTTCA TAAGGACTTA
   109021 ATCCGGAAAT TGAGAATAGA CTACTATCAG ACTTTATTGT CTTGTTGTCT ATAGCAAGTA
   109081 CTCCACCACT TATAGCATTC CAGTCTAATG ATATGCTAGC CCCAGCTGCT ATTCTTCTAG
   109141 CACTAGCTAT CTTACTATTA ATATTACCTC CAATGGAGTT GAGTAACATA GGTACTGCTT
   109201 CAGCATCTCC ACCAGCAAAG TGTTCAATTC TATTATTGAA GGCATTAGAC AATACCTCTA
   109261 ATGTAGTTAG ACCTTGTTTC CCTCTTATCC CACCACTTAA TGTCTTGTAG TGTTCCCTCA
   109321 TTTTCTTGTC ACCAATTAGC GGTGCTATCT GTCCGATAGG GTCATGATAT GCAAGGTCAA
   109381 TAAGTCTATT AACATCCAAC GCTCTATGAG TACTATTAAT GATATGTAGG TTCTTCATTA
   109441 GGGTTTCAAT GCTACTACTA ATAGGACTCT GTGGTCCAAG AGCAGTCCTA GTCTGATTAA
   109501 AGTATTCCAT CATGGCAGGG ATATCGTGTT CTAAGAAGTT ATACCCCATG AGGTTACCGC
   109561 CATTCTTAGC TATGTTCTCT ACATGATGAT TTATAGCTTT AATCATGCCA TCAAGATAGC
   109621 TACCTGAGTT TCCATTGCCA TATAAATTTT TTAAGCCATT TCTCATCTGT GAAGTGTATG
   109681 CTTTCAAATT AGTAAATGTA GATCTGTCTG GTAACTCAGA TGGTGACTTA AGCTTATCTT
   109741 TATTGACAAG TCTTACATCT CCTATGCCTG GGATTGTCTC TGTCTTAAAT ACCTCAGAAT
   109801 CTTGATACCT CATTAACCAC CACAGTGTAC GTCTATGATC ATCTGTTAAT CCAGCCATTC
   109861 CTGTGCTCTC TACTTGTTTG ATTAAATTTT TTAGTTCTAC CTTCTGCTTT TCATCTACGA
   109921 AGCCAGCTAA TGTCATAGTA TTCATTTTAT CTAGCATTGG AGAGCCACTC TTGAGGCCAT
   109981 TGAACTGCCA ACTAGACAAA CCTACCTCAG TCATAGCAAA TAGATTCATG CTCTGATTCT
   110041 TTGCAAGTGG ACTGACACCG AGGTTTTCAA TATCTAAGCT TAAGTGAGTC ATGCCTACAT
   110101 TTTTAACCAT GTTCTCCCAT GCGGTTATTG TTCTTTGCGC TCTAGTAGCT CCCCTGGTAT
   110161 TTATGTAATT AAACACACTA GTGCTTGGGT TACTAAGTAC CCCATTTATT TCAGCGTTTA
   110221 GTGCCCTACT AACTTTAGAT CTCTCTACTA CGCCACCAAT GTTTCTAGGT GCACCAATGA
   110281 AGTCTGGGAT ATTCTTAGAA CGTATTATCT GTTCTTTAGT CGGTTCTGAA TTAGGGTCGT
   110341 AGTAATTCCT ACCTGAACCA CCAAAGTTCA TAAGAACTTT TGGAGTACCT ATACTATTAA
   110401 TAATACCTTT CTGTTCCAAT ACACTAGGTA TACTAAAGAG TTCGCTATCA TTAAACTTCA
   110461 TTGGTGTCCC ACCTTAAACA TTGATTATAT TTCCAGGATC TCTATTCATA ACATTGATTA
   110521 TCTCATTGGT TCTATCCTTG TCTATTGATA CATTAACATT CATTGAATGG GCTTCCGCAG
   110581 CTGGACCATG AGATATTTGC ACATCTATAT CAGACAGTCC CGCTCCACGT AGTACTTGAC
   110641 TTAGCCTAGT TTGTATACTT CCTATGTAAC TACTAGGCTT GAAGGGATCT ACATCAGGAG
   110701 CAGCTTCAGC ATATGCCTCA TCATCGGGCC AGTATCCGAA TTCAGACATA TCTAGTGCTT
   110761 CGTTCTTTAT TACCTTGAGT TTAATGTCCT CCAAACTTAC GTTAGCTTTC CAGCCTTCCC
   110821 AGTTAGCAGT TGGGAGATAA TGACCACGGA AGTAATCAGT GATACCGACC TTCTCATTTT
   110881 GTTCCATTCC CCATCTTGCC TGGTATAGTC TACGTTGGTT CTTAGGAACT AGACTGAGAA
   110941 TTTCCTTCCT CTCACTTTGG TCTGCGCTCA TGAAGTACTG ATAAAATTCT CTATCCTTCT
   111001 TAGGTAAGGC ACGATATATG TTTACCATAT CTCCAAGTGG ATCAACGCCA TATAATGTTG
   111061 ACTTCGCTTG TAGATTGTAG TATAGAGCTT GGATTGCATC AGGACCTAGT TGAGTGAGTC
   111121 TTCTATCCTC GTCTATAGCA GTTAGCTCTC TATTGATATC TTTAAGCTTA GACTTGTTCA
   111181 GGTCTGTATC AAGTTGTCCA TCAACATCTT GTAACTTAAG CCATCTCTTA AGTGACTTAA
   111241 GGGTGTTTCT CCTAGCCTTA TTAATTCTTC CGCGCTTAGT CTCATCAGCA ATTATATCCT
   111301 CTACATCTAC GCCTTCTGTA GCTATAGCTT GCTTTCTAGC TTTCTCGTAG AGTCCCTTAT
   111361 ATTTAACGTA CTTGAGCATA TCGAAGTATT CGTTGATCTC ACGTTCTTTA CGACGACGCT
   111421 TGGGTATCCA TACTTCACCT GATGAGTCTG TAGTCTCCCC AAGTACACGA GCTGTTGATA
   111481 AGCCACCAGC AGTTACAGCA CCGGTAAATG TGCCAAGCTT TCTACCGAGT ACATTAGAGC
   111541 CGAATAGCCT ACCTAGTACT GCACCATATA AAGCAGCAAT TGGTGGTGAC TTGGCAGCGA
   111601 ATGCCTCTAG TGTTGGCTTC ATAATTCCGC TCCAGGGATC GTACCATGGT TGCCATGCTT
   111661 TACCGTGTAC TTCCGTACGC TTATACATTT CAAGCGGAGA TCTCACTTGT AAGAACTTTG
   111721 TATGGAAAGC TGTATCAAGG TGAGCAAACC ATTCCCACCA CTTACCTACT GTTATCTCCT
   111781 CAGGATAGAA TCTAGCGTTA ACTCCAACAG CGCTGAAATC AGTCTCCTTC TCAGTAACCT
   111841 GATCTCCAAC TGTTCTGAGT AATTTAGCTT GTAGTGGACC ACCTTCTGGA GTATATACTA
   111901 CGGCATGCAT GGTGCTCAGT ACGTCCTTCC GGACTCTATT AAGCGGGTCC TTGTCTATAC
   111961 CTATCTGTAC TTTAGCTCCA GGGTATATTA TTGCTTCTAT CTCAGCTCTT GCTTCTGCTG
   112021 AAGCTTCATC AGCTACTGGT ACATGTATGC CAGCAAGTCT AATTGGATGG TCTGGATGTT
   112081 CAGCAGTCAT GAATGTATTG GCATCTATAA CCTTAGTTAC GTTAACTTCT TCATTAATTA
   112141 TGTCAGCAGT TCTGAATTTA TATGGATATA AGTTATATTT CTTCTTCTGC TGAGATACTT
   112201 GTTTCTTAAT GGTAGTCACT TGTTTTCTTT CTAATGGATT AAGTGACATC CTAGATACTA
   112261 TATCTTTATA CAGCTTATGT TGTTCTGAGT ATGGAGCCAC GTCTGCAAGT ATCTTGAATC
   112321 TATCGAATGC GCCGTACTCA CCGAACTCAT CTGGGTGTAG ATTATTTAAT CTTTCATATC
   112381 CAGAGCCTGG TAGTCTAGCC TCACCATTTT GAATCTTACC ATATGGGTCT CCATGTCTAA
   112441 AGTCCATAAT ATATTCTGGA CCTGGCAACC AATCAGGCAT CTGGTTCCCA TATGGGTTGT
   112501 ATTGATTGCG TCTATGTTTA CTATTAGGAG CAAACCTACG GAATATCTCA GATACCGCTC
   112561 CACCCATGCC ACCAAGGTTT TGATCCCAGA ATCCACGTCC AAAGCTGTTC ATATATGATG
   112621 CAGAAGCTAA GGTATTCCTG CTTCGTGGGT TATTCTCTCC ACCAAACATC TGTGTTAATG
   112681 TGAATCCGTA GATACCAGCC ATTTCAGTTA GGCTGTAATA CGTTTCTCCA GCCCTATATG
   112741 CTAAGCTATT CGGGCTCATT ACTTCATCTA GATCTGATAT ATTATCTATA CCACGCATGA
   112801 GATCGTTCTT ACTGAATCTC ATACTTCTTA TTGCTCCACG ACTAATAATA CCTTGGTTTA
   112861 TGGACGTAAG TTGTTGACCA CTAGCTGTTG ACCCACTACC AGGAGTTCCT ATAATGGGTA
   112921 CTCCACCGAT GTTAACATTG CCGCCTGGGC TTATTGAGTA ACCACCCATT GTGGTTGCTA
   112981 TGCCTGGATA TATATTAGAT AGTGCTATTC CACCGGATGC TGTTGAGTAA GCATAACCTT
   113041 GTTCCTCAGC TGCCTGAGAC TTAATTGATT CATTAATATC CGTAAGATAC TGTCTATGAG
   113101 CCTTAGATAA GTCTCCACGT TGCATATCAG GAGCAATTCC AGCCATGCTT AATGTCTTTG
   113161 ATGCAAGTGG ACCAAAGAGT GGTAGTTCTT CTAATATGGA TGCTCCACCA GTACTTGGAT
   113221 AAGGTCTGTC TTCCTTATGT TTGTAAGCAT AGTGGTGTGG GCTAGCAATT ATAGCATTTA
   113281 TAGGACCAAT TGGGTTCTCA AGTGTTGGGT ACCACTGATT CCCATAATAC TCAGCTCTAC
   113341 TACCATACAT GACATCACTC ATCATGTAGT CCGTCATTTT TCTTCTATAC CAGTTGGGCA
   113401 TAAAGTAATC TACTTTACCG CCAGACCATG GTGTATTAGA ACCAGTCCCC CAGTACCTTC
   113461 CCTTTCTAGC CGGGTCATTT CCATATGAGT AGTACTCAGT TAGTTCCTGA GAGCTACGAG
   113521 TATCGCCGAT CAATCCAAAT GTAGCAAAGT TAATTGCCTT GGTAGGCAAC CATTCTGCAA
   113581 GTTGGTCTGA GCCAGAAAAC ATGTCTTTCC AGCGCTTCAT CATACTAGTT ACGCCAGTTG
   113641 CATCTTTAAA CTTGGCCATG TCTATTCTAG CGCCTACGTA GGCGCTAGAT AGCTCTTCAC
   113701 TGGGCTTAAA GCCTGTTATA CTAGCTAAGT AATCTGAATA CCCAAGGTAT CCAACAGTAG
   113761 CCATTGGTAA CAAGAATCTT CTACCAATAA GATTTAGATA CGCATCCTGA GCAGAACCCA
   113821 GTGACTTATT ACTTAATCCA AGTCCAGCCT TACCTATGGC TTCATTCAGA CGGTTAAACA
   113881 TGTAGTAACT TATTACAGAT GCAGTAGATA CTTTATCAAG GTTATCTCTA CCAGCTCTAA
   113941 AGCCAAATCC AAAGTCAAAA CCAAGTTGAC CTATAGTACT CTCAGAGAAT GCCTTGATGA
   114001 CTCCGCCTAT TCCTTCCCCA CTCTTGATGG CTTCGTTAAC CATTTTGATC GGGTTGACGG
   114061 ACTTATTAAT AACTAGGCTT CTAGCATTAC CAAAGTGTTC AGGAGGAGGG AACCCAGGGC
   114121 CTGCCCCCCA CCATGGAGTA TGCCTCTTTA CTGTAGCATT GAGGCTTTCA GAGAACCACG
   114181 TATCTTCCCC AGCAAGTGAC CCTAAGAATC TATTTGCTGC GTCTGCTTCG TCCTCTGCAT
   114241 TAATAGGTCT AAATATACCT CTGAATAGTT CTGCATTTTC ACCACGCATA CGATTAAGCA
   114301 GCAGTAACTC TTCTGCTCTT TCTGCGTCTT TACCAGTTAG TGTAGATCTT ACTAAACTGG
   114361 ATACTGTAGA CTGACCCTCT GTATCAAACG TCTTTTGTAT TTGGTACAGT AAGTCCATAT
   114421 GCATAGCTCT TCTAGCGTCT TCTAGTTGGG TTACGAGTTT AGTACTACCC TCGTTCTCTA
   114481 TCATTGAGAA TATGCCAGGT AGTGCCGGTA ACTCATCAGT AAGAACACGT GGTGAGTTAG
   114541 CAAACTTCTT CGGATCTCTA TATAACTTTA CATATTTGTT TAATAGATCT TGTACCGGGC
   114601 TTCCACTAGC TGCTGTAGTC CTATGCTCTA CCATCTTTCC AATAGTAAGC ATAGTCTCTT
   114661 CTTCGGTTCT TGTTACAAAG TCAGCAGGTT CTAAACCGAA TCTACTAGCC ATAGTGGTAC
   114721 CATCAGGACC TCTAAGAGCA GCTAACCTCT CTATTGCATT GTTACTTAAG GCAGATGACT
   114781 TTTGACTTAA TATATTGTAA GCAGATCTAT ATGAATCTAC TAGCTTGTCA GTGTCATTAA
   114841 CATGGAGCAT AGAACGTTCA AGAGTTTCTT CTAGACTCGC TCCTGATTCT CTTGCTTCAT
   114901 TCCATAACGC TACTCTCTTG CCAGTATAGT CATATTGATT TCTAGCCCAG GATGGGTTCC
   114961 AGAACTTTGT GAATACACTA GTTATTTTAC TAACATCACT CTGAGAATCT TGCATCCCGT
   115021 AGTCAAATAG TTTTCTTATC GGTCCACTAC GTTCTCTAAG TATCCTGGTC TCTTCTCGTT
   115081 CAAGTCCAGC CATAGCTGAT AATGTACGTG GGAATAAGCC AAACCTAGCA GAAGCTCTAT
   115141 ATACATTATC CTTAACAAGA TTTACTTCAG GACTAAGGTC GAACACTTTA TCATTAACAG
   115201 CTAAGTAGTC ACGCCTTATA GGTGATGTAT GTCCAGTAAG AACTGGCTGC GCTTGTCCTG
   115261 TACCACGTCT AAGTATTTCG CTAAAAGGTG CACTTCTTAT TCCCTGCCAA CTAATCCAGT
   115321 GAGCCAATCT TAATGGGTTA ATATTAACGA ATGGTATATG GAAATTATTA GCTAGGAACC
   115381 CTAGCGTGCT GTGGAATGAA TCAGATACAT GGCGCAGATC TATTATGTCA CCAGTATCTT
   115441 GATGTACAAA TATATTTTTA TCAACTCTGA GTTTAGCTAG TTCTGCATCT TTACTAATTA
   115501 GAGACTCTAT CTTCTGGTTC CATTTCATAG TCCTTTGGAC TACTCTAGTC CTGTCTGTTC
   115561 CCTTGATCCT CTTTGAAAAT GGTATTACGG TATTATTAAA GAAATCTCTC TTAACTGCTT
   115621 CGCCAACAGT TAACTGTTGG TATCCAGCAC CTTCCATTAC CCTGGTAAAC CAGGTATCCT
   115681 GCACACGCAT AGATTCCTTG AACGTGCTAC GTAAGCGCTT TGCAACATTT GATAATGTTC
   115741 TAGTAAGGAT ATCTTGTGCT TCATTATCGA ATGAAGGTAT AGAACCATAT TGTTTAGCTA
   115801 GTAAGCTCTG ATTTCTTATT GCTTGAGCTA TTACATCTGT GGTATGGTCA GCTTCTGTAT
   115861 CACGCAAGCC TGACTTTCTA ACTAATTCCC TAATGGCATC TGGACTGGCA CCACGAAAGA
   115921 ATGCATCGTT CTTTTGCTCT AAGTGTGGTT TAATGGCATC AAACATGTCA TCCGTTAGAT
   115981 GACCATGCCT AGGATTTAGC TGCTTCATCA CCCTACTATA AATAAGATTA CCAGTAGACT
   116041 TCTCTAGAGC TTCTTGTGGG GTATACATCA GCTCCATCCT AGTTCTTACA AATTCAGATG
   116101 GAGCTCTTCC TACGCTGTTC TTAGGAGTAA GGTGGACATC TCTCATTCTA CTTCTGAAAT
   116161 TCTTAGATAT ATCAGCGATT GTATCTTCAC TAAATATAGA GAACAGACTC TTATCAGCTA
   116221 CTGCCTCGTC AATAGACTTA CCAAATGCGC TTGTGGTTTC AAAGAGTCTT CTACTCTTAG
   116281 AAAGAGCTGG TGCTATGTAC TTTGCTAATA GACTAGTGCC GCCAGCTCTA TGAAAACCAT
   116341 ATGCGGCACC ACTAATAGCA GTAAAACCCA GGGCTGACCT TACAAAGCTG CCCTGGGTTT
   116401 CGTTAGGGGA GCTGTTGAGG TACTTTTGGT ATTGGTTAGT ATAATCCATT CGTTACACCC
   116461 CTCTACTGCT CCCATCGTTT TTCATTTTAC GTAATTCTGG GAAAGCATCG TAATCTATTG
   116521 GTTGTTCCTG CGACTCATTT GTCAACGTAA CTCCATGCAT TGTTGACAAC ATCCATTCTG
   116581 CCCTCGACAT ATAGTAGAGC GTTTTCCTTA CGGTCCAACC ATTAATCTCA TCAAGGTCAA
   116641 ACTTAGGAAA AGCTGCACAA ATCATAGGGG CGATTTGATG TTCAAAATTC ATGGCTTCTG
   116701 ACCTGTAATA GTTAAGCATA CTCCTACTAC TATCTCCCAT AAAACCAGAT TCCTTAAGTA
   116761 TTAATATGGT CATAGTAGTT GGAATTCCAG CATAACAATT AGTGTAGTCA TAGTCTACAG
   116821 GTGAAATTAC GCACAACCGA CATACGTGCT CTTCTCTTTC CTCCTCATTA GGATAGAATC
   116881 TTTTAGCCTT TTCAAACTCG TCCTTGGTTA GTTCTCGCCA TATAAATGTT TCATCACATA
   116941 TCTCAGTTTT ATATACTGAT TCATATTTAC TATTGATGGA TAATAGTACT TTTGGGTCGA
   117001 ACACTATAAT CCCACCCTGA GTTTTACAAT TTTATAGCCG ATGCTCTAGC TGAGAAACCG
   117061 GATTTGTCCA TAATCTGTTC ACTAAGAAAT GTAGGAATGC CTGCTTTACC GCTAGCCATA
   117121 TTTGAGAAAT TGTAACTTAC AGGCCATATG ATGCATTTCT CACAGACACG TTCTTCCTTG
   117181 TAGTAGCTAT CAGCGCCCTG TACCTTCATA ATGTCTTTGT ATTCCTTACG AGACAAACAG
   117241 TGCCAGATGA ATACGTCTTC ATCAAACTCT GTAAAGTAGA TATCCTTATA TCTAGACTTC
   117301 CATTCTTCAA TCTTGTTTAG TGTTGGACCT TCGGGGAATA GCAATTCCTC ACCATCGCTA
   117361 TTAAACACGG AACCATACTC TTCCTCAACA ATATTGACTT CATCCACAAC TTCTTCATCC
   117421 ATAATTTCTT CAACGACTTC TTCTTTCTTA ATTTTAGCCA TGATTATCCT CCTAATTATT
   117481 TGCCTAACCT AGTAAAATCA CCATCTAGGT CTCTGGCTAT AAATGAATAC TCTTCAAACA
   117541 ATGGTTGTCC ACTTGGGTCA ATGCTTTGGC TACAACCAGT TAATTGCACA CCAACAATAG
   117601 TCTTAACTGT ATGATTTATC GCTGTCTCTT GTTTGCCAGA TATCTCTGTT TCCCTTTCCA
   117661 TAGCTCCATA TGTGATCATG ATATTCAGAC CATCCTTGTG TAGCGAAGGC TGTCTTCCTT
   117721 TTGGATAAAA GTATGTCGAG TTCTCTTGTT CGTTTACTCT CTGTTTGAAT GCCTCAGTAC
   117781 CAGAACCCCA TAAGGACTCC TCATACACGT CTGCTAAGTT CTCGAACTTG TCTACTGTCA
   117841 TATTACTTGC CGCAGCAAGA ATACCTTCTA TTGTATTTTC ACGATATGTA TTAGTAAATT
   117901 CAAATGGAGG GTTTGTGGTT CCAGTTTTAC GTTCATTTTC TAGTTCGTTA GTTACTGCAT
   117961 GAATATAATA AGCCTCTTTA AACGAGATAC GAAACGATCC CTGGATAAGT CTAGTCCCTC
   118021 TGGCTACAGC ATCATAAGTA TAGCTTGCAT ATCCATATAT AGGGGCCACG TTCTCATTAA
   118081 TTGAGAACTG CATTGTTACT ATGTCATCGA CTAATACGTC TCCGAAATAG ATACTGACAT
   118141 CACAGCCACT AAAATATTCC TCACTGAATC TTTGATACTC AACCATACTA CGTTGTCCAG
   118201 AGACAAATCT TGGGCTCCTA TGACTTCCAT ATTGAATGGC ACTACGCTCT GCACCTGGCC
   118261 AATTTCTAAT CATACTTTAA CCTCCAATTA ACCAGCTATA ATCTTCTTCT TCAATTTCAG
   118321 TCAGCACCTC TATATCTATA GCCATGTAAG ACATGGTTTG TTCTGTGATC ATATCTTCGA
   118381 TACTCATTGT CTGTCCTTCG TCTATGAAGG TGATACCATA TAAACGGATA ACTGCCCTCT
   118441 GGCCATATTC GTTATTGAAT GTGATTGTTA TATCTATTGG AGGCATTTCA TCCATCTTCA
   118501 TATTAACCAT CATATCCTTC TTATCGAGTT CAGGTATGCT GCTGTAAGAT GTTCCTACCA
   118561 ATCCTTTCTC GATGAGTTTT CTTATAATGT GTCGATCAAA TACTGTGAAT ATTAGCGACC
   118621 CAGCTATAGT ACGTGGTCCC TTTGTAAAGC CTTTAGGATT AATTCTACCA AGCGTTCTCA
   118681 CTGGAAACTT CTCTCTATGA ATACTGTAGG ATATAGTTTG CAATTCTCCA ATCACCATAG
   118741 TTGAACCACC AACTGGAGTG ATTGTAGCTA CAATATCTGA ACCAGAAAAG CTAGTATATG
   118801 TCTTAGTATA TTTGCTTGTC ATAGTATTTC TCCTTATGTA TAAGTGATGG GGCTATAGCC
   118861 CCATCACTTA TTAGCTTTTA GGTATCATAT GGCTGAGTCC ACGAGCAACG AATGTGCAAG
   118921 CTTTCTCAGT AGTTATATCG TCAATTGATA AACCCATACC TTCATTGAGT ATTTCTACAC
   118981 CATAAATAGA CATAGTAGAA GATTGACCAT ACTCGTTCAT GAATGTTATT ACGATATCAA
   119041 ACGGAGGAAT TTGGTCAGCA TAGATTGCGT CAGCCTCAAC GAATTCGTTA TTATTATCCT
   119101 GAGCAGTATC CCATTCATCC ATACTCATGG GATCTTTTGT GTTGGCACTA GCAGTCATGT
   119161 ACTTACTGTC ATCCTTCATA TTGTGGAATA CATCACGGTC AAACACTTGG AACACTAAGG
   119221 AACCAGCAAT ACCGCGTTTA CCACGGCTAA AGGACCTAGG GTCAGGAGAA CCCATTGTGT
   119281 AGATCGGAGC TTTTTCACGG GTGACTGAAT AAGTAATAGC TTGTAATTCA CCAATTACCT
   119341 TTCCAGCAAA TGTTGCAACA ATGTCAGCAC CGCTGAAACT AGTATATGTC TTTGTGTAAC
   119401 TTGATTTCAT TGGAAAACCT CCTCATTTAG AATGTGGCCC TTAAAGATAC ATTAACTCTG
   119461 ATCTTGCGAT TCTCTAATGC AGGAACCAAT TCAAGGTCAA TATATGATTC GCCAAGAATT
   119521 TTCTGCTCTA ATGTAGCAGT GATGCTGAAT CTATGGGCAG TTATAGCACC AGCAGTTTTC
   119581 ATCTTATTGA GTCCAGATTT GATTGCTGTG TTAAGTGCAT TACGTTGCGG AAGTTCATTA
   119641 GGCTCACCAA TGAATGGCTC AGCTTCTTCA CGCACTAATT TAACTGCAGC AAAAACAATT
   119701 CTCATCGTAC TTAAACGAGA ATAATCGGAT TTCTGTCCAT TAGCTAATGG AGCTGATGCT
   119761 GTACAACCAT CTGTAACAGC TACGCCTTCA GTACGATTTT TAAATGTCAC GTAGTTATAT
   119821 TCAGTCAGAT CATTGAGTTG GGCTGGACTT AGCTTGTAGC GGAGGGAACG AACATTAGAT
   119881 AGAATTTTAT TTGTGGGAGC AGATTCTGCT GGCAAACTAG ATATTAAACC AGCATAAGCA
   119941 GCGGCACCAG GAGCATAATA TCTACCGATA ACTGGGTGAA CAAATTGCAA TTCCGGCATT
   120001 GCTACTACAT TTACATAATG ACCAACTGAA ATTTGTATAC CAGTCAATAC GTTCTTCTCA
   120061 TAAGCAGGGA ATGTGAAGGT CCCAGCCTCC TCATCATGAG TAACCTTTAT CTTGTAATAT
   120121 TTATTTGCAT TGGTTCTAGT CCTAAGCGCT GTTACCTTAG TCTTTACGTT AGTCTGACTT
   120181 ACCGTAGCAA TTGGCTTACA AGCGATAACA CCGAATGTTT CGATGCCTCT CTCAGATACA
   120241 TTAGCACAAT GGTTAGCTAG TTGTTCTGCA TAACCGATTT CTTCACCAGC TTTGGCATGA
   120301 CCTACCGGAT ACACATCATC TGCATACAAA CCAAGTACAG AAATAGAATC TGTTTCATAA
   120361 TCCTCTATTG CCTGGTATGC ATGATACATT TCATGATAAG TATCGTCGGC AGTCATATTA
   120421 AGACCATCGC TACCGCCTGT TAACTTAGTA GCTGGTTTAA CAGCTAATAC ATCTGCAGCT
   120481 ACATCAGCTA AGATACCATC TTCTCCTAAC TCAGCAATAA CAACGTTGTT ATTAGGATTG
   120541 TCATTGATAA GTTTAATGAG TTCTTCTATA GTCATGGTAG GTGTGATATT GAAGGTTAGA
   120601 GTTGAACTAC CCTTCTCTGC TGGTTTAGTA ATAGTTAATG TGGTTGCTTT AGATTCTACT
   120661 ACAATAACTG TATACGCAGT GTTATTGTAT AGGGAGCCTG CATAAACGGC TGTTAGTTTA
   120721 ATTGCTTTTC CGGGTGTTAC CGCAGTAATG TCTTCAATGT TGGCAGACGC AAACTCGCCA
   120781 CCTACTCTGA CTAAACGGAT ATCGCGGCAA CCTGCATTGT AACTCTCCAA CATTCCAAGC
   120841 AAGAGACTTG TTCCATTGGC TATGCCATTA GCAACATTGT ATGGTTTTCC AAAAACTAAT
   120901 TCAGCATCTT CTGGACGATA TACAGATACA GGTTCATGCT TTGGACCATC GGTAGCAGTA
   120961 CCAATCAGTG TTACACTATT AGTTGTTACT GTCTCACGAG GTATAGTCAA ACCTCCATCT
   121021 TTATATTCGA TAGTAAAACC AGGAAGATAT TGATATAAGT CTGTCATTGA GATATTCCTC
   121081 CTTGATTAGT TTGTCAATCT TCTACTTTAA ATACAAGATC GCCATTAACT CTTACTGTAA
   121141 TCATATTAAG TTTAGATGAG CTTACCGATG TAAGTTTTTC TAAACGAACT TGATATAGTA
   121201 ATGTTCTATG AGCTAATTTG ACTCTAGAAC TACTTTCGCT GTTATCTTCT AACTGCTGGT
   121261 TGAACAAGAT GTTTTGCACT CCACTACGCA TCAAATCGCC TTTATAGATT ATTAATGTGT
   121321 CTTCAAACTC ATTCATGAGT TTGTTAGCTG ATTCATTAGT AGCGCACCAT ATACTAAATT
   121381 CAATTATATA GTCAAACTTT TGACCATATA TTAATATGGT TTTATTAGGT TGATTGGGAT
   121441 CTTCGAATGG GAGTTCTCTA ATCTTAGGCG TAATCTCTTT ATTTGATGGA ACCCTGCTCA
   121501 TTACCTTATA TGTTATTAAA GGAGGTTTTA TTTGTTCAGG GTCTGTTCCA CTTGGGAATG
   121561 CTTCTACAAA TGTTACACCC TCCATAGTGT TATCGACTAA AGACTTGAGA AGAGTTGTGA
   121621 ATCCTTCGAA GTCACAGCTA CTATCTGCCT GTAATCTAAA TTCCTTAGGC ATAATAATCC
   121681 CTCATTATAC TCTTACTGTT ACAGTTATTG ACTTTATCTC GCCAATAGGT ACAGCAGTTA
   121741 TAGTTATAAT CTTCTCGTCA GTTGATTCAG TAATGTTTAT TGAGAATTCT CTTACATAAT
   121801 TATTAGTAAC TAGATTCGAC ATAACAGTCG TAACCTTTTG CACAATATAT GAGGAGTTAA
   121861 ATCCAGTGTC TATACTACCT ATAAAATTTG ATAGGACTTC TTGCACATCA TTCGATATCT
   121921 TCTGGGATAT CCGAACATAT GTTAGTGATT TATATATACT TTTGTCTTTA TCTAAAGTTA
   121981 AGGCCGAATT TACAACTGGA CCATTACGAA TAGAATTTCT TACTGGGTTT AATCCTACAT
   122041 TAGTAAGTGC ATTAATTTCC TTCTGGCTAA ATGAGTACAA TAATTCACCA GAGCAAAGAC
   122101 GTTTGTTCAT AACGCTATTA CTACTAGGAA GCAATGTGCA CAATCCACCA ATTGCTGGAG
   122161 CTAATGTAGT CTTGAACGTA CTTGTGCCAT CATATATGTT TGCTTCTCCA ACAATTACAG
   122221 ATACGAAACG GCCAGAATCA CCATCATTTT CAGTTAAATC ATTCTTGTGT TCTGACGTAA
   122281 TTAAACTATT GACATACTCT TCGACAGTTT CAATGTCTGT CTTTGGTCTT GCAGAAACAA
   122341 TTCCAATAGT ACTCATGCCT GTCTCATTCC GTTTATAGCA GAATGAAGCT AAGTCCTTAA
   122401 TGTAATTTTC ATTACCAGCG TAATAAGCAC CGCTAAGTAC AATAACTTCA GCTGGAAAAT
   122461 TGAAAATCAT GTCCTCGTAT CCTTCTAAAA GTGACTGTGC AAGTGTTTCA GAATCATAGT
   122521 CACGTCCATT ACTAAGCATT GTGAAAGGTT GACTAGCTAA TGAACTAGTA TGGATAGAAG
   122581 CTGATGACAA GTCATCATTT AATATCGCAC AAACATCTAC AAGCCCAATC TTAGAGTCGT
   122641 CATTTATGGC CTCACATAGA TGGCCTAATG TAGGGTAAAT AGTCAAATCA TAAGTTCTAT
   122701 TAGTGTTATT AATATTCTTT ATAATTAGCT TATCTGCTAG TCCTGATGCT ACCGTTACAC
   122761 TAAAGCTTAT TGCATCATTA TACTTAACTC CAGCATTCTT ACTATATAAA GTAAAGGCCA
   122821 CATCTGTTGG ACTATCTATT ATATCTGGCT GTGTTCTATA TGGTACTTGG TACCAAGAGG
   122881 CACATCCATT TACTCTCATT AGATATATAT CGACAGCACC AACTTCGCTA GCAACATACC
   122941 AGGCTTCAGA TAAATCACAA CTGCCGAAAG TACTACTAGC AACTTCATAA GAATTGATAT
   123001 ATGTTGGTTC CCATACGGGA CCATCACTTG CGTATCCAAT TATGAGGACA GTATTGCTGG
   123061 GGACAATATC ATAGCTAATT TTAGGAGATG AAAATACGAT ATGGATACTC AATTATTTAC
   123121 CTCCTAAAAC CAATATCATA TATTAGATCT ACTCCAGATT TACGTACATT GAAAGCAACG
   123181 ATTTCCTTTT GAACTGCTTG GATTCCACAA AATATTTTAG AGTATTCTAC TCTTCCATTA
   123241 TCGCTTCTAA GATTATCAAT TGTATTTATC TCATAAATGG AGTAGTCAGA TAGTATCGGT
   123301 AATCCATTTT TGTCAAAGTC ACAATCTATC AGCAAATCCT TGATATTGGG TTTGACATTA
   123361 TATCTAAAGT AAAATACTCT TGATGGAACG GCTACCTGCC CATAATCAGT TTGTTTGTTA
   123421 GACCTTGCTA GTGTTTCAGG TATATTTGCT ATACCGCTTC TACATCTATG TCTCTCAACT
   123481 ACAGATATAA AGCCAAGTCC ATAGCAATAT GGACAAGTTA CTGGAGACTC TTGAGTTTTA
   123541 TCATTCCAGC AGATACATCT TCGGTTTTTA CCACTACGGA TAAGTAATAC AGAATAACCA
   123601 TATTTAGAAA GCAGGTCTTC AAATTCTTTT CTAAGATCCA ACGACCTCAC TCCTTGTATG
   123661 CTATTCTATC GTGGAATGAT TGATAAGCAG AGACATTTTC TCCTCTTACG GCTGATTTAG
   123721 GAGTTGCATA TCCTCGGTTA AAGCCTAGAT TCATTAATTG GTCTAACCAA GGTTTAATTC
   123781 TTTCCTTAAG CATACGTAGG ATGTTTGTTG CGTCACCCAA TATAGGTAGA AGAGATTGGA
   123841 CATGGAAGTC TCCTAATTCC TTACTCATAC CTACAGTAGA TGACTTCTCC ATATATGCAT
   123901 ATAAGAAAGT GTCATATCCA GCTTGATATC TAACATACTG TTTTATATAG AAAGGAAGGT
[truncated: 152,122 more chars]
