# Supplementary material for: Clades of huge phages from across Earth’s ecosystems
Source: Nature. 2020 Feb 12;578(7795):425–31. doi: 10.1038/s41586-020-2007-4 (PMC7162821; doi:10.1038/s41586-020-2007-4)
Supplement: Supplementary file 6 — Genbank files for all genome. [file 41586_2020_2007_MOESM6_ESM.zip › genbank_genomes_SD-4/F31_PHAGE_CIR_34_27.gbk]

LOCUS       SRR1747065_scaffold_38_prodigal-single     249840 bp    DNA     linear   BCT NOV-13-2019
DEFINITION  SRR1747065_scaffold_38_prodigal-single, contig.
ACCESSION   SRR1747065_scaffold_38_prodigal-single
VERSION     SRR1747065_scaffold_38_prodigal-single.1  GI:
KEYWORDS    .
SOURCE      F31_PHAGE_CIR_34_27
  ORGANISM  F31_PHAGE_CIR_34_27
            .
COMMENT     Data sourced from ggkbase. For additional details see
            http://ggkbase.berkeley.edu/organisms/404934
FEATURES             Location/Qualifiers
     source          1..249840
                     /organism="F31_PHAGE_CIR_34_27"
                     /mol_type="genomic DNA"
     gene            complement(100..807)
                     /locus_tag="SRR1747065_scaffold_38_prodigal-single_1"
     CDS             complement(100..807)
                     /product="hypothetical protein"
                     /codon_start=1
                     /transl_table=11
                     /translation="VIHSYNLFPIDCAAKAYLLGFIACDSSLYEPSNKMSLEIADESV
                     MKFFSEMMEHPYVKYEKFDKRTNKTYTGYRIYRCISDICSYYNGRLKHERIIPYNLVP
                     LEYMSYLMQGIFDADGTLSMNIISKTNIGVRIEFASSPNIIQTVQDILHQYLNITGHI
                     YQRTKGSYVSLFIYNRKDFFTFLQWIYKPWFLPLPRKYEKACHIYQCILAQGKPHLLP
                     KNIDTLNTTPTKPFVRN*"
     gene            complement(1775..2548)
                     /locus_tag="SRR1747065_scaffold_38_prodigal-single_2"
     CDS             complement(1775..2548)
                     /product="Endonuclease n=1 Tax=Bacillus sp. CPSM8 RepID
                     =V7Q4P8_9BACI"
                     /codon_start=1
                     /transl_table=11
                     /translation="MVPFYYEGMKQIIPPLSDGIMPWYIIDTDANIFSTKTNVYLSPQ
                     LTETGYLQVHLKTQTGYVCRKVHRLMMLTFAYFPGCESLQVNHINGDKLKNDIFNLEW
                     VTPKENIQHAILYNLRDSVGEANPNAKINENTAKAIIDYLIAGKKDIEISNILNVPVS
                     IIQEIARGNTWTHLTRDCIGDLKRTRRGTHLTEEQYHHICKYFETNISKLNMYKSVKE
                     FVISALKSANVPCSDTTLRIGKRLYYRYDRSDITSLYKY*"
                     /db_xref="UniRef100_V7Q4P8"
                     /db_xref="I4SLU0_ECOLX"
                     /db_xref="eoi:ECO111_2673"
                     /db_xref="V7Q4P8_9BACI"
     gene            complement(2767..4116)
                     /locus_tag="SRR1747065_scaffold_38_prodigal-single_3"
     CDS             complement(2767..4116)
                     /product="hypothetical protein"
                     /codon_start=1
                     /transl_table=11
                     /translation="MEFGYTTGLLDKYRYFKRVPVMEADRPPMDVNKHLEVHLLDVED
                     FIKKNDCKEVTNPVFFIRDGIPTPDGLLSNELFGITKEERANIYGYIDLHGTFMHPLI
                     YKLWGRMDSSIKNIVHGLKGYKLDSHGYIVEDMNGETGINFLIKNIDKIKIKETDSYD
                     RKNNIAFIMKNKDKIFIKKMLVQPPYYRDVLSGKGKVEVGQLNKYYASLLMSARSLKE
                     TQDIGFSLGDATAGRVQETLLSIYKCLTGTSDVPEDGVGLSGKLGLIAGTALAKTADY
                     GTRLVLSAPELKVERLEDMMVDAQHCALPLASAIVNFKPFIVFAVKRFFENEFGGGNT
                     VKVIRNGKVILATVKEPQMIFSDQVIEQQIKKFVYSFSGRFEPVMVPATLPDGKEVTL
                     AAAFKGRNISAQQYAAGNTEGESSLINRRLTWCDVFFIAANEAVADKHVLITRYPID*"
     gene            complement(4197..4496)
                     /locus_tag="SRR1747065_scaffold_38_prodigal-single_4"
     CDS             complement(4197..4496)
                     /product="hypothetical protein"
                     /codon_start=1
                     /transl_table=11
                     /translation="MNIETFMHNIQNITSEGIIEAFDKVLALYSLYNGVASEYDNIQI
                     SKTENEAASFDIIFDDSRYAQTMHDCCDGLSIRLYNEIYTIASELDDTTVHIILR*"
     gene            complement(4702..6456)
                     /locus_tag="SRR1747065_scaffold_38_prodigal-single_5"
     CDS             complement(4702..6456)
                     /product="hypothetical protein"
                     /codon_start=1
                     /transl_table=11
                     /translation="MGTGPIDISQLKSNAKPQQSVDNTGKNVDGTELRDFGDGLKEFD
                     PAANGFKMEEPKFAKSDKDKALEACDKMFDKMENEVRIYNELLEAGDGQVTEEELREA
                     LGQEQLTNMLQDGDGQKFEENPNNKVPVESAPQPQQVQTTNTQSQELDELESELESDE
                     GYYEEETPVAEEVQMMGTIVPTQPEKSNAAKIEAIKEAVPVPETVQAKPQSSENEKVV
                     MATIATPERKEILGDEDADLAALDDDLTPPVDDFEEKLKAELAKKMKPIGKKYDLSQL
                     TVESQPVMASSVINKITPINNRAFTWALPRSKRPIVMRSFTATELNNLSNRANNNTLT
                     AEVFKTIWEHIAAGQGPNFETWAKCTSYFDVNHIWFSIYGACFDNSNYIPATCQECGE
                     VTIAENVPIYDMCKFSTPESKEEFEKLRNTPIDPAMGSVFAEHRVQITDNLVVGFKEP
                     TIYDAVIAPNSYDREFRDKYSDIIGIMTYLSNIYEIREVNGTPGLYRVATKQFKNNDV
                     KTNKARVIQYAKILRSLKSDQYNIIIAFISSMNEDDTLTYQVPAISCDHCKKEIPSDV
                     TAAYDLVFIRHQLALLGI*"
     gene            complement(6475..6861)
                     /locus_tag="SRR1747065_scaffold_38_prodigal-single_6"
     CDS             complement(6475..6861)
                     /product="hypothetical protein"
                     /codon_start=1
                     /transl_table=11
                     /translation="MSILKEYVIGTNDFNQPEEYLGKKAVGLLVERLLLLEPGTDPMR
                     PEMGVGLVSKYRYMFPDKLTELKNNVADQLERYLFPYQTVNIKFSVKDKELTIDITVD
                     DYTYKYVTAEQENNKTVTLTQLLGSD*"
     gene            complement(6937..7605)
                     /locus_tag="SRR1747065_scaffold_38_prodigal-single_7"
     CDS             complement(6937..7605)
                     /product="hypothetical protein"
                     /codon_start=1
                     /transl_table=11
                     /translation="MRKGEYKYNKNWLRKEARKELTSFEYNLSDVNVNGKTVGIADHC
                     SSFHGTGAIMAGVTFTVDGVPVIIRDEIYDNAPDTVREFLTMHEIGHLVHGHINFNPE
                     VEMTKKQMVKATLKRFLPGSNEWKYEREADKYAAQCCGVASAVAALYWILDNIELPLS
                     SAIEIGTRAWRLEMDGVIPVKCRKEVWDNLNRDFTPNGNDKSPFNIDLSGVSSCLDNL
                     FGGR*"
     gene            complement(7677..8006)
                     /locus_tag="SRR1747065_scaffold_38_prodigal-single_8"
     CDS             complement(7677..8006)
                     /product="hypothetical protein"
                     /codon_start=1
                     /transl_table=11
                     /translation="MSKEYSYLQATPYQTDMSVANISEIYYDLGEIIALSFDNRIDKR
                     AIRKNIKAIKELNNSSGEMAEDVSMILEEVEQATSSKHFPAQTIYKLSCIRNSLYKTM
                     LQKESVA*"
     gene            complement(7999..8478)
                     /locus_tag="SRR1747065_scaffold_38_prodigal-single_9"
     CDS             complement(7999..8478)
                     /product="hypothetical protein"
                     /codon_start=1
                     /transl_table=11
                     /translation="MNKYTRNFQKLCERDPKFNNRVAQMEKLDPWDIQGDAFQEILSK
                     ETLETELDTGSLVSLKSILKKVSDTLLSDPEEKVDTSCLEEIDKILYDFSLEHPADDV
                     SKYYSIVGFMIICAMRNMIVEKKGDPEELAPVIGWIGFLMKAIGNTIAFRQEVAANE*"
     gene            complement(8471..8911)
                     /locus_tag="SRR1747065_scaffold_38_prodigal-single_10"
     CDS             complement(8471..8911)
                     /product="hypothetical protein"
                     /codon_start=1
                     /transl_table=11
                     /translation="MRNTISSSERNDVIDKYISQIDSARWGEHTKIDRREIGMFINAQ
                     RELVNMTMNKEELFEHFYTTAWNAVVLKNSVAEFSSEEASLVKQYIRVCKKVLSGGKV
                     SNTYVTIAECWRWLKRIETSAISENLEALLGIQDFELMGGECDE*"
     gene            complement(8932..9225)
                     /locus_tag="SRR1747065_scaffold_38_prodigal-single_11"
     CDS             complement(8932..9225)
                     /product="hypothetical protein"
                     /codon_start=1
                     /transl_table=11
                     /translation="MMMYVLVETEGNGEAEFTYGCGEHTSILGVYSFKSGAINAGNKY
                     AERESRLSDRFVTGNENLPMERESNGYYHYIKIIGVEKDKTPKKNKYVGLLTA*"
     gene            complement(9276..9653)
                     /locus_tag="SRR1747065_scaffold_38_prodigal-single_12"
     CDS             complement(9276..9653)
                     /product="hypothetical protein"
                     /codon_start=1
                     /transl_table=11
                     /translation="MRNNFEIEDLVGSMERTVKVPDKSMELSDNDMKIILDRYIESTK
                     VCNDNQDFYDFVMNTKNECIAIMMYGHSRITKYFLKMIKRSLTDDTKPVSQIAQGFMK
                     LRALIDAPAVLEDAYRRDINQFF*"
     gene            9877..11505
                     /locus_tag="SRR1747065_scaffold_38_prodigal-single_13"
     CDS             9877..11505
                     /product="hypothetical protein"
                     /codon_start=1
                     /transl_table=11
                     /translation="MASNDTPKNVKKYKCPYCEKRCERDQLQYHIGKDHQDMIPQDYT
                     AARVAFNYLNKKTEGHCIICGGVTDWNEDKKRYERLCNNPACKKKYVKMTEDRLKKAR
                     GVTKQEMMNDPKHQDEMLRNRSISGTYKFEDGGRINYVGSYEKNFLEFMDKFLHVQST
                     DIQSPGPTVEYIFEGKKHFWITDFYYIPYNLVFDIKDGGKNPNKRDMAEYRAKQYYKE
                     KAIKDQGEYNYIRLTDNQFDQLIEIMIDLKDSMTVLDGPYYQKISKAKPIVRVYESAI
                     EEGTLNRTFGLPYKVNKQMKKDGIKKGYAELIKNHGNPSMDKVIMKEKDISDISYVRR
                     DNNAAITQIRMIGDKIDKCKQLGDCKETHGYYENIKKNYLDKGLTKKDCDLAIAGLKK
                     SNAMYTERIKQLRAEQNRSVHEVFCQTDPEMVTYKVLTDPSTYRSRSILELVEYVASL
                     SNTTKEYHKVFFETAMTQTEIFYHEYANYLESGKCSYDVQAICEEFVRCNVTLHDVQA
                     IYTQLLEIFNEYQSPIVQEQLTNFDLEYLKDYVL*"
     gene            11514..11888
                     /locus_tag="SRR1747065_scaffold_38_prodigal-single_14"
     CDS             11514..11888
                     /product="Uncharacterized protein n=1 Tax=Marvinbryantia
                     formatexigens DSM 14469 RepID=C6LIR5_9FIRM"
                     /codon_start=1
                     /transl_table=11
                     /translation="MNREVFKEQFEDAKKEKPVMYVSECEELDDVLNWSLYNAKKNYM
                     KDPNMNDLAVVIEEMSELTQELTKMLRGKGDMTGLLEELADVQIGTWLLMRMFNISED
                     DLNRAIQIKVDRQNKKKERGRE*"
                     /db_xref="UniRef100_C6LIR5"
                     /db_xref="C6LIR5_9FIRM"
                     /db_xref="bprm:CL3_22080"
     gene            complement(11906..12310)
                     /locus_tag="SRR1747065_scaffold_38_prodigal-single_15"
     CDS             complement(11906..12310)
                     /product="Putative uncharacterized protein n=1 Tax
                     =Desulfotomaculum kuznetsovii (strain DSM 6115 / VKM
                     B-1805 / 17) RepID=F6CGZ8_DESK7"
                     /codon_start=1
                     /transl_table=11
                     /translation="MKNLFKFKNGVVIVNTTPHPVTMQDTDGTLVSIPSDPLYLLNAA
                     TQEVQVSDLFVQTVFLDTAKGWDLISRIKEEFLNSEYAADCKLVIVGSILAAQAYKGE
                     VAGLCPVPGYERVAPAEKRMRCDKFTIFPKQQ*"
                     /db_xref="UniRef100_F6CGZ8"
                     /db_xref="dku:Desku_0931"
                     /db_xref="F6CGZ8_DESK7"
     gene            complement(12536..13129)
                     /locus_tag="SRR1747065_scaffold_38_prodigal-single_16"
     CDS             complement(12536..13129)
                     /product="hypothetical protein"
                     /codon_start=1
                     /transl_table=11
                     /translation="MGVNFNEIDAAIQALCPEGYENAELYCNSIRSALARAKVDIIGK
                     DITENGYSRFKNYLVKHEDPYAWLAVDIIYTVLTSIYEYEPKEDESFTLFDKQVRALS
                     NIKHFEDLFDMIETTYKCKYVPGTRYLGGMDKYNQTGISGKEMDSPSSPNDHIIHTDS
                     KQKYMNMAGIKPMADSYKFGDMIYPPEKLKSEFLEDL*"
     gene            complement(13156..13677)
                     /locus_tag="SRR1747065_scaffold_38_prodigal-single_17"
     CDS             complement(13156..13677)
                     /product="hypothetical protein"
                     /codon_start=1
                     /transl_table=11
                     /translation="MDRNLKKALRCILESCGLDAVHKINDDYIESDKTKLCNQQWVKD
                     IDLLDEDNDYVRMFVHLYRDNIDVYTEYDEGVAPGIDTVTLQLAFLGDVERLVVRRHT
                     TLVLEAADEQRQQHIDELPSIPTSPFNPVMPDVPLTDRDLDLSDLPESTSTVISINNE
                     DDLTDSGFDVKED*"
     gene            13768..14052
                     /locus_tag="SRR1747065_scaffold_38_prodigal-single_18"
     CDS             13768..14052
                     /product="hypothetical protein"
                     /codon_start=1
                     /transl_table=11
                     /translation="MNIHEYYKPKTISCGSEKITSGHIPTFESKYNKLYTTEKIKPIK
                     QFIPVPVARLSYPSSITSWPYPNNDWADVHNYHKSFHSPSSTTSGRTYDI*"
     gene            14077..16818
                     /locus_tag="SRR1747065_scaffold_38_prodigal-single_19"
     CDS             14077..16818
                     /product="Epoxide hydrolase domain-like phosphatase n=1
                     Tax=Lachnospiraceae bacterium 2_1_46FAA
                     RepID=F3B908_9FIRM"
                     /codon_start=1
                     /transl_table=11
                     /translation="MKRSELPDEVFGIPQERKYPMPDKKHTESAIKLFNHVDPKYEEQ
                     LAKKVIANMKKYDIDPKMIGENNRLRKYLPKDMVSEAVFKNKDDIYYNKDKFDSGEIN
                     LCFITGLSGSGKSTMAHRAESKTVEVYEMDDVCANWRFSDDNLKEYGSLIHTFFTGSG
                     KKFRYTDKEKLIEDCHNKENEIIKYNNDLIKAFVKYAMNFSKSHKSTKYIVEGVEFLF
                     MEPGLFKNFAVYIKGTNMASSSYRAAKRDSNISNNKVRNGVELLSLIVDPKRIAIYMQ
                     HNGFIKKWVNYYRPLASVNEAVGTHQLYFISEKKGLTHLNPRVPSNYMTKNGYEDGKT
                     PRVCFSTSIDGCLMALSMKCANHEYYVYTPTGYGKIISPTVKQVPDVKITNEKWILEP
                     VDIQCIGKILCIGDAGEDGIPYKYGNNTAELYKWNWKWVEKYSVNEAANIDGVKNVVF
                     DLGSVLVDCTFEKRLYSDSSIPDQYAAEIMKAWIIDNDYTEQCTEDEYIHLICQRLRP
                     ELHKYIPDILRLTIDATTPYPETRDVINLLKEKGYGIYYLSNWNSWTAERFKQNGTFS
                     FLDDTDGGLFSYECGLMKPDHKIYETFLKKFGLDPSTCVFLDDREENVKAARECGMRS
                     EVFTGDKLPEILEDLGSSIFEDTYEYSLFVPGYSMIEWTEKVPKYLPGRDFNLNEMGV
                     GTLVEESKEDPVDEYGAACMGTVVGTGNTGNPIPEDTDNVYIVNYMTKNTFSGEEEAR
                     LGICKTGMKDLHIKGGKYNRIHKADVDKFKENAYNVKTYRYTGPKKNSFYEIVEDSDS
                     DKDFYTLLTGTELQDVNDAIFGSDFVEETAFFDELDAIKAVTEATALSAVGSKYKDIP
                     VLTENVVGRSYNYYRDIDGVYAINELTFLRTKSYPTKDDIPSAQLEMVKFGVTYQPE*"
                     /db_xref="UniRef100_F3B908"
                     /db_xref="F3B908_9FIRM"
                     /db_xref="cay:CEA_G3588"
     gene            16892..17566
                     /locus_tag="SRR1747065_scaffold_38_prodigal-single_20"
     CDS             16892..17566
                     /product="Uncharacterized protein n=1 Tax=Finegoldia magna
                     BVS033A4 RepID=E1KWH4_FINMA"
                     /codon_start=1
                     /transl_table=11
                     /translation="MADILRDVKIKQLPVMDTLDRDAIMLIEDDQDTKQIKVDTLVGY
                     MDSLLNSKINNMMIQEKIQKMDDAIDRLEKLADSMEKAEAARVEEFNTMRKEHAEFLA
                     KYQSIKDTWDKTIVPKYEADVVNESNRQSNEQYRITEFANWTSAQNTMQNQENTRQTN
                     ESNRKSAEDKRISSENTRISSENNRTNAESNRQGNESTRQTNESNRKSAEDKRISSEN
                     TRISSC*"
                     /db_xref="UniRef100_E1KWH4"
                     /db_xref="E5CGM7_9BACE"
                     /db_xref="cbn:CbC4_1226"
                     /db_xref="E1KWH4_FINMA"
     gene            17772..19607
                     /locus_tag="SRR1747065_scaffold_38_prodigal-single_21"
     CDS             17772..19607
                     /product="Uncharacterized protein n=1 Tax=Acinetobacter
                     pittii ANC 4052 RepID=R8YVP4_ACIPI"
                     /codon_start=1
                     /transl_table=11
                     /translation="MATNSDYQNIGIFLEDLLEKTNVDDTDLLMIEDVDNTKKIKFRA
                     FRQSLIDDNEAPADYRIYSSSKMQAMIDEISKAVTDGVGGVQEDITNLQKDKVSHTEL
                     STELKKLDDKKFDKTDIDPIVSELENTRKKSDLITGADLAYGDDADKIHIKHLGSDIL
                     DAMTGKTQVSIPSVPVGGWVGEDLANASISALKLKKDYSYRGTYPTGDLGRLVESGYY
                     VVGSNSVGLPHVDGDEDESRLLEVIRYGQDSKYIIQRVYYIEYTDDNRPYFERKGLFS
                     KLAVLEFTTHWDVNDANKVGSSLLGDKFANRGTVSTGSLYDVIADGNYFCTKDVTNLP
                     TTDNYIIQISSFNDRREYRAIRADIEGCIQYVCYEYYDSNHAIHRTNWTMISDVSKSK
                     FDGKTVHIFGDGIAYGMGASDIAKKAFPGILHDKYGWKINNHALTDATVGNYNDDLYK
                     QKSLLTQIDTATGLALEDDSFALIFMGAEDYRGGLAPIGDSKASSDTTFKGALNLAIQ
                     KLQTKNPHMRILICTPIYRASTEPGDGYDCDTNIVNDKTLQEFADAMIDIAKLNHIPY
                     VNLFNEGMINKYNAGVYLNELGVYPTDKGHAMLAEKIQDGFSRYY*"
                     /db_xref="UniRef100_R8YVP4"
                     /db_xref="R8YVP4_ACIPI"
     gene            19622..21202
                     /locus_tag="SRR1747065_scaffold_38_prodigal-single_22"
     CDS             19622..21202
                     /product="hypothetical protein"
                     /codon_start=1
                     /transl_table=11
                     /translation="MDNVKIRELPQKSRPTSTDMIIVEDNDGTKTVEISEFRSLLQST
                     FYFNTVDDMKNASFKEGDTVTTLGYHKINDGGGAQYKIVYAPTDLDDGILVHYLHTSD
                     TLRAHLVHNGELNVLKAGAFGNGESDDYTVFNKLIKMGYPLVIPTRKYKISGSLNIPS
                     NTVMDFNNSEIICPTSACVCIGLNEKASNIVIKNATFIGPYGVEAYAYANNVTIQNCV
                     FKSTGKISMSKGIIVSGASNVTVESNMIGDEDYQVDYGIFMSSSKKGSDTCGNADVSI
                     HGNRMIVSKYGIDLTSVVADKNIQIVDNNIKGKDSIDINSITGIQVSSNTNALLISSC
                     GLTRVGIGISIAGLVSATMSITDIIATDVTMMYAILSDQARVYISGLQKLITLNRNCY
                     IFDRMTGYLTMNTDFDITIGSGYKCIQAKTSIVGDLIDNSDPRSKTKIAITGAMNDSL
                     DNIVPGYKNVAISIDHSGNITDLPFPSLYGQVVAIYSKSGAVLKHNTNILLGKDITLD
                     QYTPVLVKNISGLWTRIG*"
     gene            21217..21975
                     /locus_tag="SRR1747065_scaffold_38_prodigal-single_23"
     CDS             21217..21975
                     /product="Uncharacterized protein (Fragment) n=1 Tax
                     =Veillonella sp. HPA0037 RepID=S3AU20_9FIRM"
                     /codon_start=1
                     /transl_table=11
                     /translation="MATITVENGKRIEELIDINRINDDSYFVVSDSALTRKVNLLNLR
                     NAFNGDTATSNLGNVYYSVEKINELLDHVYDEITKINGRLDNMEDRINKIYNDFGANL
                     SEFKKYVESVFAELRLADSNLNTKIDNTKTELNNKIDATKTELNTKIDTVNNTLNTKI
                     DTVNTNLTNKINTDIANTKKELNDTITSTKNELNTKIDNTKTELNTKIDNVNKALDAR
                     LLVVEAKLANIKGIKIGVEVPTTLENNVIYLQYF*"
                     /db_xref="UniRef100_S3AU20"
                     /db_xref="S3AU20_9FIRM"
                     /db_xref="bbj:BbuJD1_Z33"
     gene            21989..23299
                     /locus_tag="SRR1747065_scaffold_38_prodigal-single_24"
     CDS             21989..23299
                     /product="hypothetical protein"
                     /codon_start=1
                     /transl_table=11
                     /translation="MAVTNAHGIITSGGCILWSANPKYPDVNYDVLWLETEYDISPEP
                     NQVAYHVQLRFRLATNKVIHYSGLHASVTVKCNNTVIATPSGSEITSSFKLWTTDAGG
                     SGEWSTYYDYVYPVSEQQTRIEFSCRADMYQVQGSRTNEFGGPDAVSYDKWNDENHYH
                     FRWVTCTDSVNVEGIVIGVHPTLSLSVSKRDLESLDIDWSADIGMKSLSYWVRKLNDD
                     NSYTDLTASYVDAKITNGVSSGTFSTSISDVWLDPKCKYQIWIKGYGIDEKGGLDSKN
                     EPSVTDITLDKSHITAISACTFGLPIDITIEGESEKHHKLKIWTEGNNLLPTFVFDDL
                     EKGKYTFTPTQEQLDKMYRSIPNAGNVVPIHYLLTTHGDHLDWNDDQVDKTMTLTGIA
                     KTAHVGDASNRPRRCQVWIGDAENKPRRVVMWVGDAEKKPRRTI*"
     gene            23396..23773
                     /locus_tag="SRR1747065_scaffold_38_prodigal-single_25"
     CDS             23396..23773
                     /product="hypothetical protein"
                     /codon_start=1
                     /transl_table=11
                     /translation="MAEQISGTFDTKQIHELNPLVKLNGKEEVIIDDGNGTLRVTVDT
                     LLGYIRDQINASAGGSTGETTVTGGTTIHVIEQGDENIPAENRPEGHFYLRVVKASEA
                     QLSTGLPRIIRVSPNMGLRMLVD*"
     gene            23788..25788
                     /locus_tag="SRR1747065_scaffold_38_prodigal-single_26"
     CDS             23788..25788
                     /product="Uncharacterized protein n=1 Tax=Dorea sp. 5-2
                     RepID=R9MUQ2_9FIRM"
                     /codon_start=1
                     /transl_table=11
                     /translation="MALDKARVQLLDPKTGAVLAEVDVLTSAAVVSYTNDKATVKDFR
                     GIPAGTSFTESDEVSVQEVLDKIIYPDEVPVIEYITDNNSVQITEDYTNLLETYDTVR
                     PYYLTSKINVGSAETLTITLKRYNQQTGQTISQETNVKVTPGSSYMYQCEVDVITANT
                     KLQLVVTDGIHTVNSPILSYEFTYPVFVGYCDLSEIVSDESDELIDEAKAGNYFNTLI
                     RNDSALLEKRVVPISNLKGISVQDVLYHNKRYHPCVLYPVTWNKIEAIVDANEDDITG
                     SYIYNSLVAIKPNKNTSGDVRYTAYVSRREYYVQLAAAEKIEYRFKPGKGSLDHVEEG
                     VPSLTGFDVLCKLPVDLRTLVDTYDDLLNIEYPYDGLVTFVKSEKSFFKYDQDTETWS
                     PTNQQVFVSITGNAPELSLGQWNDIVIDIKSGIFYQKYKNIRWEEKGRFVGGGVYVED
                     YVIGKTYKVDDVVYYNGKYYKATKETTGIPGEDEAWVETTVGGGIPGPVGPAGDAATI
                     EIVEVRTGLPGSSATVENIGDKQNARLVFTLPQGPAGKDAIANVDKTFTKEGSAADAV
                     ATGEALKKKIDLPVDEDGNVIVPVKGQVLCMGDDGLYWEEFNTLYDQAVKDYVERDRI
                     AQAAAQAAAEAAKAAVQSATINNKMPSMMFEVTNHGGDNKEE*"
                     /db_xref="UniRef100_R9MUQ2"
                     /db_xref="R9MUQ2_9FIRM"
     gene            25792..27195
                     /locus_tag="SRR1747065_scaffold_38_prodigal-single_27"
     CDS             25792..27195
                     /product="Periplasmic copper-binding n=1 Tax=Methanococcus
                     maripaludis (strain C6 / ATCC BAA-1332)
                     RepID=A9A821_METM6"
                     /codon_start=1
                     /transl_table=11
                     /translation="MYTQLILADGTELDVVREVEVSAIKCAVIVGTATFESLSNITSA
                     LTKSNLATVEYKTLPEDDSEPKTIRSYTDMVAEPNYSIEQKTQYIEVGIVLRKITDDE
                     RREEKFLSLINTLSDEDAVLFKTQYPTFDELSGSNVASGDKFTFNGLLYKSNKDLDSG
                     SLAEAMAMLDETGADGEIFTCIDKVQAGTYEDPINYDKTVQLQPNRFYKQNGVVYYCI
                     QAPKSTIDDDLFNVIDLYVREPQDVDINPPYPTGKLYQYSRDVLPWLPNINTLYDGKI
                     WIAKDATEDVPSIDDSDDWMLYGWAKPDEQGEPLDPNLLIDNSLPTEDKPVVDDEPSI
                     KEPETSGPVVVDTPNEDKKDESGESTDENTEENKDTTKDSTEETVSGTEETPSESTET
                     TPDTGDDTETTPAENTENTTSSDAESSSESTDENTEENKDSVEETASTENENTEETDN
                     NTVDSTDNTTENTTETV*"
                     /db_xref="UniRef100_A9A821"
                     /db_xref="mmx:MmarC6_0677"
                     /db_xref="M3J1S2_CANMX"
                     /db_xref="A9A821_METM6"
     gene            27298..29094
                     /locus_tag="SRR1747065_scaffold_38_prodigal-single_28"
     CDS             27298..29094
                     /product="Putative uncharacterized protein (Fragment) n=1
                     Tax=Paenibacillus sp. Aloe-11 RepID=H6CIQ9_9BACL"
                     /codon_start=1
                     /transl_table=11
                     /translation="MAYSYKPNNYNVYDDNLTFQENYENDAVITKEKLDRLENAMKKA
                     SADLGVGEVTIVTDPADVAVDIAFNELTGTKQVSFKVPQGPQGEQGIQGLKGDKGDQG
                     IQGEKGDQGEQGIQGIQGIQGPQGEVGPKGDQGEQGIQGEVGPQGPKGDKGDQGEKGD
                     QGEKGETGAQGPQGEQGIQGPAGKDGAVGPQGPAGEKGETGAVGPEGPKGEKGDPGEQ
                     GPKGETGETGAQGPKGDQGEVGPQGPAGEKGEKGDAFSIAKTFASVEEMNAGFATDGV
                     VEGAFVVIATADTNAEDNGKMYVKGADAYTFVVDLSGVQGIQGPKGEKGDQGEKGETG
                     AQGPQGEVGPQGLQGEKGEQGVAGPAGEKGETGAQGPKGDKGDQGLQGEKGDQGEQGI
                     QGIQGPAGEAGPKGEKGDPGEQGPQGLQGEKGETGAVGPQGPAGEAGPKGETGAQGPQ
                     GEQGIQGPAGKDGAVGPQGPAGEKGDQGEQGPKGDQGEKGADGKSAYDLWIAAGNTGD
                     TAAFLASLKGEKGDAGAKGATGETGPQGPKGDQGEKGETGAAGKDGVGLTGTASVLTA
                     IADPETATTADIAKKVNEIIAVLNARGVSKSE*"
                     /db_xref="UniRef100_H6CIQ9"
                     /db_xref="A0A0B7KC43_BIOOC"
                     /db_xref="hpaz:K756_10720"
                     /db_xref="H6CIQ9_9BACL"
     gene            29149..29358
                     /locus_tag="SRR1747065_scaffold_38_prodigal-single_29"
     CDS             29149..29358
                     /product="hypothetical protein"
                     /codon_start=1
                     /transl_table=11
                     /translation="MYTWEINNIMNQYRYRIPANIYFKICETSPQITKIKREYDNKYY
                     IQVCDNGIYREWRFDVYLSYPETFL*"
     gene            29381..30610
                     /locus_tag="SRR1747065_scaffold_38_prodigal-single_30"
     CDS             29381..30610
                     /product="hypothetical protein"
                     /codon_start=1
                     /transl_table=11
                     /translation="MGSFTNTTYNSVVNNLNDAMKSTLKNNFYKYSDKPPTPVVYYHL
                     NKDASTVDEGSQLAFINVGEDSPFRYNKITDMMLYGIDSPIGTTYAQEEFGVESAPVE
                     GEAILLPNTIAPYPDDQFIITYMDQELIFKVTHVDSDTLEDGNNLYKISFSSSSIYKD
                     DLDKQVIEDYTFIVDNVGTELNPLLKSNVVDFLEELDNHLVSLKQYFKRLFYNKGVQT
                     FTFKYLEKNFYDPYMVEFIKRNGILDNDGEFIYIQHQTNLDPMFPITYRNTLFSCLEK
                     KDVTHIDGYSQYGAAKLITDPYTIFENRLEDYWELWYDYPQGYEGLSLVPCFKDQFID
                     HAAMKELLESKQLSFYNIIIKYLWDAEISHEDIEELDSIHFDQSPTLFYAIPCIIFCL
                     EMQMKKILSIENNTVQH*"
     gene            30636..30779
                     /locus_tag="SRR1747065_scaffold_38_prodigal-single_31"
     CDS             30636..30779
                     /product="hypothetical protein"
                     /codon_start=1
                     /transl_table=11
                     /translation="MMTAIEQAAAADMLYEADEAVLNEDFEDFVLDVFEAKNDEREDQ
                     YNE*"
     gene            30772..31152
                     /locus_tag="SRR1747065_scaffold_38_prodigal-single_32"
     CDS             30772..31152
                     /product="hypothetical protein"
                     /codon_start=1
                     /transl_table=11
                     /translation="MSKKFSQEFEYDDFDDAVDLVLSCDSDIDAAIERAADRADETGE
                     DDLVTCMKENGDVPFDDDIEAMMYDEDEDDAIDIADIDAQDYREAYDLDEAMEDAEDQ
                     VIDTVIDADPQAEIPYEDDELDYV*"
     gene            complement(31328..31618)
                     /locus_tag="SRR1747065_scaffold_38_prodigal-single_33"
     CDS             complement(31328..31618)
                     /product="Uncharacterized protein n=1 Tax=Coprococcus sp.
                     HPP0074 RepID=S2Y411_9FIRM"
                     /codon_start=1
                     /transl_table=11
                     /translation="MYTLKDTVNGMTSSDYKERFCAEYAQISSRLTGLQGMLNKWDNG
                     ELEFTPTCPRATYNFQLKAMREYRDILEVRAAIEDIDLDTYLEKLNATESIS*"
                     /db_xref="UniRef100_S2Y411"
                     /db_xref="S2Y411_9FIRM"
                     /db_xref="cls:CXIVA_01820"
     gene            complement(31702..33375)
                     /locus_tag="SRR1747065_scaffold_38_prodigal-single_34"
     CDS             complement(31702..33375)
                     /product="Uncharacterized protein n=1 Tax=Marvinbryantia
                     formatexigens DSM 14469 RepID=C6LG74_9FIRM"
                     /codon_start=1
                     /transl_table=11
                     /translation="MAFADKKGITVASGFKLAAESLLDVRGCVDTIAERDELVTLHAA
                     AAGLQVFVKANNTLYTYTGKEWQQQTAGSAYVHPSTHPATMITEDATHRFVTDEEKKA
                     WNAKAETTLATAANNGLMSKEYAAQLDGLNTALATKVDKTTTVNGHALTADVTLTADD
                     VKAIPMTMKGKANGVAELDANGTVPAAQLPSYVDDVVEGYMDGGKLYKEEAHTTVITG
                     ETGKIYVDLHTEKTYRWSGSTFVVISETLALGETSSTAYRGDRGKAAYDHSQTAHAPA
                     DAQKNVQSDWNVTDTTSDAYIKNKPATMKANGGNADTVNNHTVKSDVPENAKFTDTTY
                     NVFTAAADGLVPKAATPVTTDNAYKYFLTAAAKWQTFGLAAATTATNATVTLNDGASK
                     DPQAIASVIIPAASASAAGLATAAMVTKLNGIAEGANNYVHPDTHAATMITEDELHRF
                     VTDAEKIAWNSKAEKTAASETASGLMTADMVKKLNGIAEGATKYTHPATHPATMIVED
                     STHRFITDTERTTWNAKANILRIQKADADPKTAPVNSICLQVVSSVAKS*"
                     /db_xref="UniRef100_C6LG74"
                     /db_xref="C6LG74_9FIRM"
                     /db_xref="dhd:Dhaf_4815"
     gene            complement(33395..34492)
                     /locus_tag="SRR1747065_scaffold_38_prodigal-single_35"
     CDS             complement(33395..34492)
                     /product="Uncharacterized protein n=1 Tax=Marvinbryantia
                     formatexigens DSM 14469 RepID=C6LFZ6_9FIRM"
                     /codon_start=1
                     /transl_table=11
                     /translation="MASYPYDIVKQKYNVGTEAAPVWQVWFGETLAEAVKMGADDETT
                     IVQYIDKKFTDLMGGIAPEKFDTIKEIGDYIEAHQEVFTALNAAVANKVDKESGKGLS
                     TNDYDNTEKAHVATAYGAATFTNTTPTVQAHGGIAAGTTFDNVPVNKVLNDILYPWIA
                     PVVSASVASPSNGGVIELGTTVNVTKLRAAVTKKSHGISKIEFFDGSTSLGVQTGSTV
                     ANGGTFDFTVNLNVTSNKNYKVNVTDANNKVTSANTGTFSFVYPYYQGVLAAGTAPTE
                     ALVKAMTKKVEAKANKSYAYTCTNQRMCFAYPQSYGKLGKIFDPNNFDVTGTFTCVSL
                     NITCADGKSVPYYAYVNDASTVSNFGMKFNY*"
                     /db_xref="UniRef100_C6LFZ6"
                     /db_xref="C6LFZ6_9FIRM"
                     /db_xref="cbz:Cbs_1657"
     gene            complement(34626..35819)
                     /locus_tag="SRR1747065_scaffold_38_prodigal-single_36"
     CDS             complement(34626..35819)
                     /product="hypothetical protein"
                     /codon_start=1
                     /transl_table=11
                     /translation="MAEAIQVKNAFLEDDNCNMFFPYVGKDSVLGLAHPAYFYKNKDK
                     YKYAMVALYKMVDTGDTGYQQFLDEEINVTATSTATVQNMPTPILKSSTIHISGFGKS
                     GNVENAVVRVTNNLPSSMDNGKDSHFDTTMNVYGCKVSYLDDDNNKKVGLGIWVDTTD
                     IMYIATNPNLSLSVGSCPIDIDHFPSSYTADYLCEDNAEADKNLSNNKDLIESNILAL
                     GIADTLVLTDDLKAIHKAIDGQPHQYASNTVTYNPTYAPAKAGTEEVIPPFGARVNNG
                     DKFINIDSVNKVITVPKAGIYQLQLKNGFYLIQGETRVDIKVYINDNEIKEMGISLYL
                     TSNADGKENPNKAVKNIFSSNAYMAKLSTTDKIKVTATWMNIDNIKVENETMLTVTAM
                     QFNLK*"
     gene            complement(35834..36163)
                     /locus_tag="SRR1747065_scaffold_38_prodigal-single_37"
     CDS             complement(35834..36163)
                     /product="hypothetical protein"
                     /codon_start=1
                     /transl_table=11
                     /translation="MYGGKAPTKRCRLVPHFELPDIIKCKRIVYPDIYQLNYKEIFRA
                     MNYGDVYEILPDGSDVYLDFKNFKRDNTDKMAFGLEDPLVKGLRGITTSQTNAVGKAG
                     LDRARVY*"
     gene            complement(36246..36629)
                     /locus_tag="SRR1747065_scaffold_38_prodigal-single_38"
     CDS             complement(36246..36629)
                     /product="hypothetical protein"
                     /codon_start=1
                     /transl_table=11
                     /translation="MSIMNKLCKYIFDKGLQNHDREELIGNRGPQGPEGPKGETGEKG
                     DAGNPGRDGIGINKMKGVYLIKNSSTDENGTTTTNFPKLAIIYDDENGEEQIQVCEFG
                     IFEHEAEIYDTSNSFDSIARNILTN*"
     gene            complement(36604..37029)
                     /locus_tag="SRR1747065_scaffold_38_prodigal-single_39"
     CDS             complement(36604..37029)
                     /product="hypothetical protein"
                     /codon_start=1
                     /transl_table=11
                     /translation="MDLNKTEAYINKKKHINYGSATHDDTFTIINPLKGSYKDLENKI
                     FQILEINKEAILEIWLPNDAQVFYLTNIGVDANADRAYKYAMYPTKKDVIGWNGVSSV
                     SVSIAKDWDLYKKDYMDRDIIVRGVLRKGYINEHYEQIV*"
     gene            complement(37055..37843)
                     /locus_tag="SRR1747065_scaffold_38_prodigal-single_40"
     CDS             complement(37055..37843)
                     /product="hypothetical protein"
                     /codon_start=1
                     /transl_table=11
                     /translation="MPSKISPFYYPYKTLNEMDEIHETIENDMSLVTAKDIYPLKVMR
                     YSDHTLSDWVYNNYQYLKITKENVLDMDCICMIEYDWSSKEFSVYFNQESIETAADDY
                     ADIREFAEFAWEEDYLEINAIPKTVYLHFKEKHYDILNSIIRIFEYIPLYVKEFPGVS
                     NLMYYTYNREHAENIMRDNYIEATTEYGNNLIDMFPALKDSGMVVSYLGSALLNEPDV
                     MSLLRSWIESGGYIKPYIYYYIMVGDAGFEFSLRRDMFLSPRKP*"
     gene            complement(37833..39293)
                     /locus_tag="SRR1747065_scaffold_38_prodigal-single_41"
     CDS             complement(37833..39293)
                     /product="ATPase, AAA family n=1 Tax=Blautia hansenii DSM
                     20583 RepID=C9L7N0_BLAHA"
                     /codon_start=1
                     /transl_table=11
                     /translation="MGSLKFQWECKAPLKYRANNETIQRVNYHPHRAIFTRTILMDEI
                     PFIANCGTPIRLCAPSIYSELELAKEKHTQEHYQQQLQQEKGEQTMGKNFTTTDFENM
                     IYGQMGLKGLKNKLILNGVEYYANRAKDHFGIEINVTQPGQVREITKWIEQRDPKFKY
                     HIANPTMNFKRNSDPIINKQFLLKLEKATYMFISGTAVTGRSDSSEQSGELYIYLFGK
                     KYQKWLRVLSKYLRDQSTQTSMMYSITAQKSDGRDSSYWTCTGSTLIPRPMNTLYFDK
                     GIKEEIEKHLDKWEANEDIYKERGLIFKTGILLYGNAGTGKSSLASAIAHRLNCALIT
                     IDMSTFADLNISEVTESINADDDRYVILLDEIDTVFTNREDDASTDKQRSTISKLLQF
                     MDSQHSPTNVVFVATTNYKDRLDDALMRKGRFDKIIHLGDIDYNAAIEMCKGFNLTQD
                     QINSLKLDKNSTFNPAELQDRILSTIAHKEVLEDAE*"
                     /db_xref="UniRef100_C9L7N0"
                     /db_xref="C9L7N0_BLAHA"
                     /db_xref="aba:Acid345_2241"
     gene            complement(39281..39574)
                     /locus_tag="SRR1747065_scaffold_38_prodigal-single_42"
     CDS             complement(39281..39574)
                     /product="hypothetical protein"
                     /codon_start=1
                     /transl_table=11
                     /translation="MLLISNTLQEKSHQFNPDNTLAIHWVAFHNRKRSISTRAMAREA
                     EVCEFGDISHSLRYTSEYGDYELWNQISYWQGSEALTIPEYEKECRSEPLWAV*"
     gene            complement(39565..39849)
                     /locus_tag="SRR1747065_scaffold_38_prodigal-single_43"
     CDS             complement(39565..39849)
                     /product="hypothetical protein"
                     /codon_start=1
                     /transl_table=11
                     /translation="MARNMKTITAQTPIFYQHDIADPIKSSSRKPAFSDFTDHETARF
                     KNGDFYNSETRLNIDTLAFTYYGHRHDKRLPLDMLYMRRTNTIPERGECF*"
     gene            complement(39842..40150)
                     /locus_tag="SRR1747065_scaffold_38_prodigal-single_44"
     CDS             complement(39842..40150)
                     /product="hypothetical protein"
                     /codon_start=1
                     /transl_table=11
                     /translation="MKSVSNVTDLPSKSIEDDSIDTIRYKAARDAKHNYLRDNYSNFS
                     YFAMLKEITTQHHRALGFIRVDNLNGLPVGRYVTKPSLKEQGRFKMLRNRLKGRWFNG
                     *"
     gene            complement(40134..40469)
                     /locus_tag="SRR1747065_scaffold_38_prodigal-single_45"
     CDS             complement(40134..40469)
                     /product="hypothetical protein"
                     /codon_start=1
                     /transl_table=11
                     /translation="MVNSIPMSVMQDKRIGAMYRTVPAYSLAIHSLESNIYGNKKSLS
                     LMNMDQIYAIRNGNWRMLGSRRKLARTVYNKYISLLNITQKISNLDVKTRVRHFCRNE
                     DDSYYEIGI*"
     gene            complement(40472..40771)
                     /locus_tag="SRR1747065_scaffold_38_prodigal-single_46"
     CDS             complement(40472..40771)
                     /product="hypothetical protein"
                     /codon_start=1
                     /transl_table=11
                     /translation="MVIQTRQYTLQDHIKNYSTIPSKSSYNSETIPRSSPNVDSVFEL
                     VKTYTSMILKNFAQIHVYHTGAMRLGETRALSMMNDDRTMKTKCSISHMHIKLGG*"
     gene            complement(40825..41133)
                     /locus_tag="SRR1747065_scaffold_38_prodigal-single_47"
     CDS             complement(40825..41133)
                     /product="hypothetical protein"
                     /codon_start=1
                     /transl_table=11
                     /translation="LKERIGIYGTIGKRNIKDSSEECAYTLCNRNDHRTFNFKWCSPN
                     TIMRIVRSDINGMSSFKDLHSKHVLGCYGPIRIDAKAQHHYTLRHKRSIDKVSKATAH
                     *"
     gene            complement(41130..41405)
                     /locus_tag="SRR1747065_scaffold_38_prodigal-single_48"
     CDS             complement(41130..41405)
                     /product="hypothetical protein"
                     /codon_start=1
                     /transl_table=11
                     /translation="MLKGSKCRGDIKHQRSYSRLNFRVIKMPYRISNAEAGIMHNLRK
                     YPTWFCSWLNLETGDHARHCWPIQIKSSTSIIDAIPEKTREFRGHGF*"
     gene            complement(41399..42442)
                     /locus_tag="SRR1747065_scaffold_38_prodigal-single_49"
     CDS             complement(41399..42442)
                     /product="hypothetical protein"
                     /codon_start=1
                     /transl_table=11
                     /translation="MFNPDAYLEFLLRSIRPWAKPASGGRVVNCRCFYCSDSKHQNHG
                     HFYISIPQSKDEPSLYYCQKCKAQGLVTNQKLMDWGIYESDMAVELTKYNAAVLSVPK
                     NRKYSGVTVYQINNNQVSDDKLTRYKLAYINKRLGSSLTYQDCIRLKILLNLKDLFNQ
                     NNIQPTRDLRIIEAIDSNFVGFISHDNAFVNFRNLDISKDLYSSLNKRYINYNIFGKY
                     DNTCRFYSIPTQIDIADPRPIRLHIAEGSFDILSIYLNLRQSDDRDVYSAVGGSGYKG
                     LIKYFISRLLVPNLEIHLYPDNDVDRYKIIDTCDYFRVFNYPCYIHRNVYPGEKDFGV
                     PIDRIKEVVERVC*"
     gene            complement(42454..42723)
                     /locus_tag="SRR1747065_scaffold_38_prodigal-single_50"
     CDS             complement(42454..42723)
                     /product="hypothetical protein"
                     /codon_start=1
                     /transl_table=11
                     /translation="MAMADEIMNNLGATNKHTDSVVVDTDKIEKVCLTNQDLVVVGFL
                     EDLLDNISSGAISPNDIKLKCTIKDPHLKKKTTFKHVGSNRTFFG*"
     gene            complement(42804..43190)
                     /locus_tag="SRR1747065_scaffold_38_prodigal-single_51"
     CDS             complement(42804..43190)
                     /product="hypothetical protein"
                     /codon_start=1
                     /transl_table=11
                     /translation="MTGEKNMKYEGFCVNDNVEIPGFMDTETLKKKQAQEAEERKARQ
                     KKRMEEKAMAEKAKQEEAVSKFKNIKVPQDKADWEVLQELDELVGQIMSNDKEPTRVT
                     IRYRIKTSNGAKKQTTRGKISTIGDK*"
     gene            complement(43193..43384)
                     /locus_tag="SRR1747065_scaffold_38_prodigal-single_52"
     CDS             complement(43193..43384)
                     /product="hypothetical protein"
                     /codon_start=1
                     /transl_table=11
                     /translation="MDKIECLCMAIFIIGLGLGALASLFLKEVKLSFDIKATWVSGFL
                     LGCAFTAGIILLIYLGGGK*"
     gene            complement(43388..43579)
                     /locus_tag="SRR1747065_scaffold_38_prodigal-single_53"
     CDS             complement(43388..43579)
                     /product="hypothetical protein"
                     /codon_start=1
                     /transl_table=11
                     /translation="MIIIKLIFFIISLVSTLILLGLCGEELMVATKPSGYWLTPLPYL
                     IGFVVVCTCLVQSIVLLRG*"
     gene            complement(43579..44028)
                     /locus_tag="SRR1747065_scaffold_38_prodigal-single_54"
     CDS             complement(43579..44028)
                     /product="hypothetical protein"
                     /codon_start=1
                     /transl_table=11
                     /translation="MSKIDELFDDAFRRFKVKDIGVEKKIFLLIKYVCEIAGWAFLQV
                     LVLKGMGIGVFSKTINLLIDNEMSVESYSQTLLGLLFSYCIISLLAAQIFFIYKNIMK
                     IWYVICGKYVMVVDTETNSYHITTTDTLPKFFANHISDDVLNDEEDE*"
     gene            complement(44037..44306)
                     /locus_tag="SRR1747065_scaffold_38_prodigal-single_55"
     CDS             complement(44037..44306)
                     /product="hypothetical protein"
                     /codon_start=1
                     /transl_table=11
                     /translation="MIHNWIRALTLLKEYTNDPIILTLARQWLLMNRIYSEPFEKYGW
                     EIRRHIRLKVKEERMSTGSIRRIYILRAGWIHKKELQLSEVIYRR*"
     gene            complement(44319..44597)
                     /locus_tag="SRR1747065_scaffold_38_prodigal-single_56"
     CDS             complement(44319..44597)
                     /product="hypothetical protein"
                     /codon_start=1
                     /transl_table=11
                     /translation="MKEVFVLILKMVFRMNYTVETETIITNIGAFVDEDYADEIKSRI
                     DDTELYDLPAVLATYKLKVPYELQNKLYREDLIGIETRVEEQHIIDAD*"
     gene            complement(44638..44898)
                     /locus_tag="SRR1747065_scaffold_38_prodigal-single_57"
     CDS             complement(44638..44898)
                     /product="hypothetical protein"
                     /codon_start=1
                     /transl_table=11
                     /translation="MYNEDCTILMVTFVGFGKVITEIVGAVEDVVKAGTIANELDHAT
                     SVEDLAQKLTKFGLKVPNAIKENKLTDDIEKFNTHWVRTSLI*"
     gene            complement(45082..45288)
                     /locus_tag="SRR1747065_scaffold_38_prodigal-single_58"
     CDS             complement(45082..45288)
                     /product="hypothetical protein"
                     /codon_start=1
                     /transl_table=11
                     /translation="MLEGIHTFFDIDPTLGRRGYPSIELQDNGDGTYQGKLDLAHMSP
                     SQKLMARVDLKTDAISEKLGFALA*"
     gene            complement(45449..45655)
                     /locus_tag="SRR1747065_scaffold_38_prodigal-single_59"
     CDS             complement(45449..45655)
                     /product="hypothetical protein"
                     /codon_start=1
                     /transl_table=11
                     /translation="MLNGTQTAIYTDPALGRRGYPSIRIQDNGDGTYQSKLNLENMSP
                     SQKLMALVEKKTSNLNEKLGFTLA*"
     gene            complement(45819..46004)
                     /locus_tag="SRR1747065_scaffold_38_prodigal-single_60"
     CDS             complement(45819..46004)
                     /product="hypothetical protein"
                     /codon_start=1
                     /transl_table=11
                     /translation="MGKLNCEYTFANPEPFSLAPTFPVTIDSVNEDDTIQGHFDLNRM
                     SSGKKFRALSLLVPQFQ*"
     gene            complement(46131..46436)
                     /locus_tag="SRR1747065_scaffold_38_prodigal-single_61"
     CDS             complement(46131..46436)
                     /product="hypothetical protein"
                     /codon_start=1
                     /transl_table=11
                     /translation="MHIWKLEFKCGNYHVYSSYLVSDSVEATTKQLTDLFENNKGKSL
                     SDIKKSFEDHGLDYMIKEAEELCGALKDETVLYNYHHKIVKRYLYMGNPEKFENEEE*"
     gene            complement(46441..46731)
                     /locus_tag="SRR1747065_scaffold_38_prodigal-single_62"
     CDS             complement(46441..46731)
                     /product="hypothetical protein"
                     /codon_start=1
                     /transl_table=11
                     /translation="MITYDTNFKKLKLHYNCKDKCDDTYYITKSVIINNDAVEYVSDQ
                     LMNLIGLSGKGLIEGLSIAGLTPALIVPDTGRFKNIYLTRVTVKPAKIFVKE*"
     gene            complement(46728..47387)
                     /locus_tag="SRR1747065_scaffold_38_prodigal-single_63"
     CDS             complement(46728..47387)
                     /product="hypothetical protein"
                     /codon_start=1
                     /transl_table=11
                     /translation="MLPDNIKKKEVPSLELTWIAIVETKTPVLKRKSEIQIFIPMRIP
                     CEDDNSFRMLYQTFKQLEGFSYKDISETVYNVFGGDFYLYDLLNYRPIKSAHLHRVSS
                     STTYTQVFSEKNKDERKKLWILTFSLDCEEDVIFNKYLYSSIEDVGDIERDLDTIIEN
                     FNGDGTAFRSSLKNSKYMKYCSPHIDIFDEEDILDATLIKYECRDLYPVYTEDPEEDE
                     L*"
     gene            complement(47453..48049)
                     /locus_tag="SRR1747065_scaffold_38_prodigal-single_64"
     CDS             complement(47453..48049)
                     /product="hypothetical protein"
                     /codon_start=1
                     /transl_table=11
                     /translation="MDKYESYTTKTNEGLFLINKCAAEDTLKKIELMFGPFSDDEINF
                     YIARLENEQGNVINDFQKTLVFNLFYKYFGDSVSVNNINKIGYIKLVIAASRLLKANN
                     MMIMPYIVSSKIVKLQHKKCINKKEQLRLENATYFQQIRDKYKSEKIENYILELMATI
                     VASKFQIIDYEDRSIDGQIWEFTSDMLYDEIAMYVTLI*"
     gene            complement(48279..49088)
                     /locus_tag="SRR1747065_scaffold_38_prodigal-single_65"
     CDS             complement(48279..49088)
                     /product="Putative uncharacterized protein n=1 Tax
                     =Tetragenococcus halophilus (strain DSM 20338 / JCM 20259
                     / NCIMB 9735 / NBRC 12172) RepID=G4L9D4_TETHN"
                     /codon_start=1
                     /transl_table=11
                     /translation="MERPFYYINRSPYYGRDVSQEEWKRVDNTIYPYADGPCWVSTWG
                     RVYNENRKMVIEYRTHNKDGYCTIPVKFVYPSGEVKHSSMLLSRSILLAFAPRLDADI
                     LDVNHNDCDKDNNHILNLSWATRSENLKFAYMNGLRADQPKGLTHYKSVLTEQDLDYI
                     CKSLLEGKSCNDIATEISCTAQVVSHILNGTTYKEKYNEYELYKLRKPRNTTRLTEQQ
                     QKEVKEYMDIYRNNFNSKKEMYLAALNHIGYPNPDGSDKALMVYMKRLDSK*"
                     /db_xref="UniRef100_G4L9D4"
                     /db_xref="thl:TEH_18310"
                     /db_xref="G4L9D4_TETHN"
     gene            complement(49734..50681)
                     /locus_tag="SRR1747065_scaffold_38_prodigal-single_66"
     CDS             complement(49734..50681)
                     /product="hypothetical protein"
                     /codon_start=1
                     /transl_table=11
                     /translation="LSNIKPFTIHGEPVRDMSWFVPVDQWQPIDQQDQIFKPCKGALW
                     LPVTDFFGISDPSKENLNLFVLSTKRCYNGEIMRDHITRYMNYFEKFYDPEHQLLGMI
                     CRIKTNIDLVPSYSKEQFRYDIERLILCDSICMKAVLMNNDNYDLTLDEKNYKNEKNP
                     SLIYSDRHAKILLWMSLLMNMVIPLATHFIYVKKISNTNEFLLWVFDSIISLTDVDIY
                     NKLYETSSSNVNRSAKKHERLWNRQDIRGKDTTTHSLESVQNIILNIMPKYSYSSNII
                     SFNYTSINKNKQAILDKIKEAQIQAFKDFIAYMFRDTVM*"
     gene            complement(50883..51653)
                     /locus_tag="SRR1747065_scaffold_38_prodigal-single_67"
     CDS             complement(50883..51653)
                     /product="G244 protein n=1 Tax=Yersinia phage phiR1-37
                     RepID=G4KKI2_9CAUD"
                     /codon_start=1
                     /transl_table=11
                     /translation="MKMTFDDYIQNPMGKENAVISNRTMYRNLYVGKLNNIMLREGGN
                     ITYKAYNVGKRYICYLKIPSEVVKDFYYDVLIEFTPPKGKITGTTLKDYTVRFYSNDP
                     SFVYTFAHAFIKNGLFFSDYADKMSKKAIKDPAKVKNPQNQVGYVKSLYFAYLIMTKR
                     GLFSKLRYVDVYSERAVKREVMNADEKIELRQEATKSTTVQHKKERETIKKITSPGDN
                     ISHETPIKPKKNIGKVGTAGKGIKSIGSVGSIKKMKKK*"
                     /db_xref="UniRef100_G4KKI2"
                     /db_xref="G4KKI2_9CAUD"
     gene            51947..52144
                     /locus_tag="SRR1747065_scaffold_38_prodigal-single_68"
     CDS             51947..52144
                     /product="hypothetical protein"
                     /codon_start=1
                     /transl_table=11
                     /translation="MLKATHTFKPANLLVGMSGFPVINEQDNGDGTFQGHVDLENATA
                     SEKLFALANFKHNVNKELLGI*"
     gene            complement(52222..52683)
                     /locus_tag="SRR1747065_scaffold_38_prodigal-single_69"
     CDS             complement(52222..52683)
                     /product="hypothetical protein"
                     /codon_start=1
                     /transl_table=11
                     /translation="MAEVKATMKRCKVYPRNGKQFIPGILNKRKRIEFPAELPLTLTE
                     VKRCLMFADVYEMPEGKGSEKCVYLDSQNWMKDNSKADAAKDVPKTKLLYPRDEEEKK
                     EDKDEDKKENSQESKDNAASKQDTAETQQAGQTQQKVASVNPNQSKNKNNK*"
     gene            complement(52951..54723)
                     /locus_tag="SRR1747065_scaffold_38_prodigal-single_70"
     CDS             complement(52951..54723)
                     /product="Uncharacterized protein n=2 Tax=Solanum
                     tuberosum RepID=M0ZRS0_SOLTU"
                     /codon_start=1
                     /transl_table=11
                     /translation="MAKNGILSNLVEQKALRKVQLEVLEKIAKVISRTAGPFGSYSML
                     MHQGQLTEYSKDGHKVLSNFRFYKPLEQAVHDELLGITEHVIKKVGDGTTSAVQLSYL
                     IYKGLCEKTDEWTQNGYTPYEIISAFQRVVGKVSEIIKKDYTREMTLEDIEQICLIST
                     NGNKAVSADIADIYEKFGKDVFIKIGTSNTESSITKEYNGIILNKGYSSPSFINDNQN
                     NTCTIYQPRIYYFPDPVDTPEMIQLFFSIFTANIFEPYSKHSTDYKPTVIIAPSVSQD
                     MTKELQDIEKIFYAYEKANQAENKPPFCIITGINDRVDNIDDIVTLCGCPQIRKYINP
                     DQRKQDIEKGIAPDMNTVMEFYGSAEKVVIGLDSCTITNPKEMYDNEAEAAEDGSRPY
                     SGTYKALINFLKSQIEIESQDKNNIELLTILKKRLHSLTANFVEYNVGGVSAADRDNV
                     RDLVEDAVLNCRSAAINGVSQGAGIAALCSVNDYGFECQDALYHDMIEVLQGAYNEMI
                     LNLYSSGMPADKAEALVAESEDKKQAYNLREKSFDGNQVLCSGETDIAILEAISKIIT
                     IMYTTNQAFLVDPMQNGYIEDDED*"
                     /db_xref="UniRef100_M0ZRS0"
                     /db_xref="las:CLIBASIA_03720"
                     /db_xref="85802988"
                     /db_xref="M0ZRS0_SOLTU"
     gene            complement(54769..55431)
                     /locus_tag="SRR1747065_scaffold_38_prodigal-single_71"
     CDS             complement(54769..55431)
                     /product="hypothetical protein"
                     /codon_start=1
                     /transl_table=11
                     /translation="MYILNVLIPFNLLIDTDMGLIKLIEYEYHNDEYFWPGMIDCDDT
                     LKQFSLLSRTDPNPLSVVMKSEDPELQQDLYSQFMEKEYSSILKLSSNTSLCGISSIL
                     RTSIDKSVRVTVLCKTQEEADLIKKRHIPVENITLGEPETISLDKYNVLFLKDVEDIR
                     KYKNVDGKEIYIANYGFNMVIEPDEEQPLLPMEVLYDYASSNEFSLISVYTFRPEDIP
                     VG*"
     gene            complement(55491..56300)
                     /locus_tag="SRR1747065_scaffold_38_prodigal-single_72"
     CDS             complement(55491..56300)
                     /product="hypothetical protein"
                     /codon_start=1
                     /transl_table=11
                     /translation="MALGDNYNGNDNNKKKYYEPTLYSPYGTSNTDGVDPSALSYSFF
                     NGMLKISIAPMKPGAQPGDRQLWDHDNAVSVWLTHVKARMLHDEIIEILNNPDAMNNA
                     GVTTGNEGLISFSNGKELGAANPCLIIRKVDQNTGEVTSTYAYEFKTKHYWSVRNFDA
                     ADPKAYDSKMYTNLEIDELVTILEQYYTSISGAAAYATVYAQRFDQNRMNTKIGLIMD
                     KLGIEQSAEYSRGNNGRGNQSFFNSNGMGNTNSANTGMRSSTIDQLGEEIE*"
     gene            56445..57203
                     /locus_tag="SRR1747065_scaffold_38_prodigal-single_73"
     CDS             56445..57203
                     /product="hypothetical protein"
                     /codon_start=1
                     /transl_table=11
                     /translation="MRRSELIHITKAAVDDIADKLTRNDIYSKAIAFAIFQYDHDKVT
                     DSDIKHKNNFFGYKDPSTGKTVEYNSAAECIAVFDQSKYESDFLNQYEKIAKANNLYR
                     FDKAYLETKKTNVIDMTEEEKEPNFDVYKVSDSNGTQITKTADLEEAKQVKKENPGSV
                     VTNSRNAIVDAVVKPTKSDNILSLILKPGAPVQCDGTNLYYHLKDKAPGRIIDGEYYL
                     YDGKDLGNNRYAICLKPEFANGPTTTIMGYIIIK*"
     gene            complement(57239..57808)
                     /locus_tag="SRR1747065_scaffold_38_prodigal-single_74"
     CDS             complement(57239..57808)
                     /product="Uncharacterized protein {ECO:0000313|EMBL
                     :KKW27290.1};  TaxID=1618674 species="Bacteria;
                     Parcubacteria.;" source="Parcubacteria (Kaiserbacteria)
                     bacterium GW2011_GWB1_52_6.;""
                     /codon_start=1
                     /transl_table=11
                     /translation="MSNFVYMAIMADPNISEEQRKQEKAYKAYVDEHVSNVKKAWDKM
                     KDNKEVIKYLETIYTGVSFLKSEVESQIIAHDTSKYGIEEWEPYRKNFNPVDEQEKED
                     NLRDFDKAWEHHYNHNMHHWNWWAKSGNKDIMPVNFIVEMCCDWIAMSMKFGGDAYHW
                     YLKQDDIVLGEQQKEWVVNILTKYYGIAR*"
                     /db_xref="A0A0G1X8Z6_9BACT"
     gene            complement(57990..58352)
                     /locus_tag="SRR1747065_scaffold_38_prodigal-single_75"
     CDS             complement(57990..58352)
                     /product="hypothetical protein"
                     /codon_start=1
                     /transl_table=11
                     /translation="MAGSDIVSQITSVTADSINIALVIILLAIGYILKAKIKSVKNSD
                     IPVYLIVIGVIISILMEIPFTSGVDPITMVVRGIASAIAASIVYDKYKDVKIGRLDAL
                     DKTEAEAPNKHDDEDSAE*"
     gene            58486..59535
                     /locus_tag="SRR1747065_scaffold_38_prodigal-single_76"
     CDS             58486..59535
                     /product="hypothetical protein"
                     /codon_start=1
                     /transl_table=11
                     /translation="MAKVKKLKNYLIVILIMIAASITILVTFDNVIESIKHSRYQAIE
                     QSKERDFESVWAYIQVLRSNSLIETTELATKIDDQINNEFNLDQLETALNNGDQATQE
                     RLYEIFRSNIDGVYLDDKVKNNRNAIIVLEGYDTIIEDKLVEPIARENEESSSEPVQH
                     FSNYYDKCYNKALFKSATAKLRSHSTSQLIAIEPFNYLKGEDSSNHKLISEMTYENLK
                     EVYVNEGLKGLKNYQFLVPIYITDTGDIFGNSDIVGGIPQNTHKFIIIQTFNVYDQLM
                     NMMPEYGDTSYIKNINERYDSILSMLYLCGIIVCITIVIMILYFFSVYNAICSVNAEL
                     ISVLAGKDRRRNRDT*"
     gene            59565..60002
                     /locus_tag="SRR1747065_scaffold_38_prodigal-single_77"
     CDS             59565..60002
                     /product="hypothetical protein"
                     /codon_start=1
                     /transl_table=11
                     /translation="MGTTTFTLLLDYLYNKFAVTFILSIIGISIKEMVDNVNAGRRIS
                     ISKVLASTVFSTIVMCAVRECINFSFGVYVLLCVIASMWSPWLISLVMNTKVAGAIIK
                     KCVKVTLPGPITDTIEDVVDEQIKSAEEKAGSKTKDENTGEGS*"
     gene            complement(60021..61250)
                     /locus_tag="SRR1747065_scaffold_38_prodigal-single_78"
     CDS             complement(60021..61250)
                     /product="Glycosyl hydrolase family 25 n=1 Tax=Coprococcus
                     comes ATCC 27758 RepID=C0BA87_9FIRM"
                     /codon_start=1
                     /transl_table=11
                     /translation="MAYMNGIDISHHHSTINLSAVPHDFMITKATEGTSFVDNCCDRF
                     YQTAKALGKCLGVYHYANGKDYKAEADHFLKNVAGYVGEAMLILDWESQGNRSWGNGD
                     KAWIKNWCDYVYKQTGVKPVIYIQKSAMSRAQGIGDYGLWIAQYGSNNATGYQATPWN
                     EGAYTCMMRQYSSHGKLSGYSGYLDINKFYGDRNTWAAYCKKDGASATTPVTPSTPST
                     TPSDASTLDLVYGVMTGKYGSGDARKAALGSRYDEVQDFINHIAKTDAKTLAEEVKAG
                     KYGNGDVRKAVLGSRYDEVQKVINGTGAAKKTNAQIAQEVKEGKWGDGDVRKKKLTEA
                     GYDYEAIRAIINASYKSSASTKKTTTSSKTYYVVKSGDTLSKIASKYGTTVTKLCSLN
                     GIKNANKIYKGQKIRVR*"
                     /db_xref="UniRef100_C0BA87"
                     /db_xref="C0BA87_9FIRM"
                     /db_xref="cct:CC1_19570"
     gene            61353..62924
                     /locus_tag="SRR1747065_scaffold_38_prodigal-single_79"
     CDS             61353..62924
                     /product="hypothetical protein"
                     /codon_start=1
                     /transl_table=11
                     /translation="MRYENNLFINEEAFFNKQFKNPVYIVLMHSGTPLANVIKKATGD
                     EFSHACISFNSKLDPLYSFGSKGEGERGTGFAVNKPTDKFFDKFASKYSVYVMYVTDK
                     AYKAMQNRLQYFVQNKDKLKYDVKGLIDIWFGNDSEDHEKWFCSRFVMEIISKAQNLT
                     KVPSLWKPNDITQLDNISLVNRGFNFYNYDYRLTEKHCSEIKHHTYNASDVLYEGISV
                     SAADDMGSKKTDSLSQYSRMTLSDIAVRVYSSQYPSLRHLYISNKTKGYIWTDNNEAV
                     AVVNVMEKDDDTKEIQALEVFGKYKGRGLSKQVLDIAVKQLGATKLSVQKDNQVAINL
                     YKSYGFKIDKTNELGYTMVIKSSYEEAGDSVKYYSNPAQQLKAKKSRKHNDQSKLGDY
                     TDVGAYKMSSFDASSSNTNSANTDKSGGESQSEAGDVDDKEFEEVAKKAQALLCKEIR
                     ACRDHCECYEIVNLPYNDGIAIARYKHGKIDNQESFERDRDAVVKYAGKIFADIRPGY
                     IMDCDDDCIFVCRQH*"
                     /db_xref="clt:CM240_1117"
     gene            complement(63051..63395)
                     /locus_tag="SRR1747065_scaffold_38_prodigal-single_80"
     CDS             complement(63051..63395)
                     /product="hypothetical protein"
                     /codon_start=1
                     /transl_table=11
                     /translation="MEFNMIQYNGEYPFNFNGFKVKPGMWYGTGWGNVPVTTFGVRRG
                     GQVLFFIGDGSHWNEIWIDEDDRRIPIDVSQWIYAKYKAIDARQRREGVKAVREPHPS
                     ILANEKNHWQNK*"
     gene            complement(63524..63721)
                     /locus_tag="SRR1747065_scaffold_38_prodigal-single_81"
     CDS             complement(63524..63721)
                     /product="hypothetical protein"
                     /codon_start=1
                     /transl_table=11
                     /translation="MLNDQHTFKPANLLVGMSGYPAIVEQDNGDGTFQGHLDLENITS
                     SQKLAALADFKFGAAKNLIGI*"
     gene            63879..64421
                     /locus_tag="SRR1747065_scaffold_38_prodigal-single_82"
     CDS             63879..64421
                     /product="hypothetical protein"
                     /codon_start=1
                     /transl_table=11
                     /translation="LSQFEKRTPKDKSLTLEQIIQNQGFYNIDGDWNSILTFDDHPGK
                     LFRGRVEVFIFNRFGDVFMSVFPHGYRIPGGSLEINRSHKYQVETEAREEARINLGTI
                     KYTGYSYFRYFKKKYTGCPVHWDGTYNEVYIADFKSWYDGPIKKSVRDDQMCNNGKFI
                     PYAHAIKFLNYHHLRALKLI*"
     gene            complement(64462..65697)
                     /locus_tag="SRR1747065_scaffold_38_prodigal-single_83"
     CDS             complement(64462..65697)
                     /product="hypothetical protein"
                     /codon_start=1
                     /transl_table=11
                     /translation="MLNEEKNFVDIYKWMQQLEDAVNQPNPSFGIERCCSGLKNVLNK
                     LIPGLHCFEVKYTKNFDKPFFGVYVVPGGINSDELVRKTLKGYCDLEGEFQPFGFNQY
                     SLELDGKFLRDVTSKLSSEETWAIMYNEILNMCSPKSVNRFRILLDNYVALNGAFVCP
                     DTALTYPAIFDMMMKITMRNMTSLFAKTEFFVDEDMNDGVVQDHLAGALRRAVDKLVA
                     MGAKGDEIDTTGVLMSWYFNNYTGFDNNRYTEYMFRDSMVIEPSSLVRNMYLNALKQI
                     TRLSEADYKYYTVAVNESGKKKGLLYQMKRNGLKSIEEDLFEYNMRLRNVETQDDAIL
                     LMRQINSRMSILEDYLREEDMDEKDRERWEDCYKKYLQLRTDLSKKTVYNKKMYGLFV
                     DYNALQNMSQTGQLMNTYY*"
     gene            complement(65983..67749)
                     /locus_tag="SRR1747065_scaffold_38_prodigal-single_84"
     CDS             complement(65983..67749)
                     /product="hypothetical protein"
                     /codon_start=1
                     /transl_table=11
                     /translation="MVVGEVKRSMADAYKNNEMHNFAEAYTNLTEGLMTEAATDIYSD
                     PARALMMSSSNEALKRFFVENSYDPEGMTPDEIEDHVLTMEQQYDNDRAALLEHVAGA
                     YMNPMIGISIPMHKFILMNMVFDKGSIPKVVARAPKFTISMEYRILVDTEGNEIDMFR
                     DQNLMTDAIEATAREVEFELPTLPFTDDNEIVHTYLGGLGGADHLSVETRVSAFKITD
                     QYFEVGDILPDEKTGYIERNGKVATVAGTHEVWVRCNYAFAPAYGDIERSLMAQIKYE
                     YKVQEGGEVKLKTVSDYVSGTMQDDRLNVQLLKGNIKGLRVTSRLDTSNARLTTCSVR
                     WREKTDIVEIPNAIPIDFTISPEETKDIAALYNVNQVTKLMSMVKTVLANYKDDKIRR
                     ELDKSYDTMDVRSKTYSQFDYAPREGYHGDHVEWRRNTFFDFFDQQMTKLYQVLNDPN
                     MTVTVYGDPDLVRRITPVDYSYQTPSNIGPVQLDWTKTVVTSDSRVYNFVGSDKLRGS
                     TEFIVILCPKGTDRIIYRIYDYQMYISNEIRNADNPALPNVHAFERWKFVEYQPVQGR
                     INILHPTGLTDHYDYVQVKQVQ*"
     gene            complement(67837..68763)
                     /locus_tag="SRR1747065_scaffold_38_prodigal-single_85"
     CDS             complement(67837..68763)
                     /product="Shell matrix protein n=1 Tax=Pinctada fucata
                     RepID=Q76K52_PINFU"
                     /codon_start=1
                     /transl_table=11
                     /translation="MSLFDAYLQQFILEDNGPADDDDDQNNQQNQQQDDNNQDDQTQT
                     QDAPADNQGGDDDDDGSNEFSMDGDEGETDDNADVATQSDNGGDTSAADDAGGDDDGS
                     DEFSMDDDGSGDTDDGSADQGTDDAGGDDSGADAGGDNAGEDDDGSDEFSMDDDGDGS
                     DQGGDEGEAQGDDDAGAGDTDDGGDNSDPSAKLKELENSIFSQLSPEQQKTKIAELKE
                     LYDSVYEKCQTIINMVTDTEKDPRHAKVYDYVVNSLVDLQKYIRDYLTNLFDSKTYIE
                     NMTELQKYLAILDTVSNVFEEIKNSIKDDNDK*"
                     /db_xref="UniRef100_Q76K52"
                     /db_xref="Q76K52_PINFU"
                     /db_xref="htu:Htur_3202"
     gene            complement(68763..71255)
                     /locus_tag="SRR1747065_scaffold_38_prodigal-single_86"
     CDS             complement(68763..71255)
                     /product="hypothetical protein"
                     /codon_start=1
                     /transl_table=11
                     /translation="MGSRGSRIAYDVQQRIKRLSTPAPSLQKYAKITNESAVRLLMPL
                     SCSAVNQEDADFAMHVLESVDNESCSKKVARFIANEVALGLKPNVNISLENYNISDEN
                     KKILSEAFSHVAVCQRIINNQETLDKRFNTKRIIDENCYRVDKIINELCELIDTYSVP
                     DQNKYNVALENIVYMMRTNNIHIPSDDYVVDKITEYFLFRDETIKDSTYQAYQEILKE
                     NTVLSLDVVSETVKAFLESDGSYYTNQINDLFDCAEGELIKEYFAPAYAKIRTEKDAD
                     EYIQMVDSFNDPMISSKKDRQILLHTVKNIPNCTKCTSTDFVNIKAKEILGNDVFDGL
                     DSMESIISNTKAINEKPELFTVADYYKNYFSESDGYASTEDIPKVIAKFKAEQDKSPN
                     KIVAFIRKLHTKNPEAIIDGVPSIMSAVRAGILVCIAGFTPIGPVLAAITGLVSWLIS
                     KDINEKEAKRLKNCIHSEIESVDKKLDKASGKSKNELKKYKDDLEACEKKVQDYLETI
                     ANDNEEKDDFDNDDDMGFDDDMDFEFESTQGIIDVANFLAICESIAEDIQVSYSNTKD
                     MILEASDVDCLDDLMDIVRESTLSTSEFNKYLNEAIQESGFVKTSVSLARGRDYYNES
                     ESMTFPTAVRKVMATKVANDIIKEASEIVEEKVNLNTVKLALQNGKAKLKDLSMKEKS
                     MWQAADAQASGMMKSIEKAMTSDRREAIIKGNIIPRFSSLIKSSMALAAVGIMFGPAP
                     ALIAAIGALGTSTALNTREKKLLLDEIDTELKVVEKQIDIAQNDGDMNQYRFLLNYQK
                     KLTREYQRIKYGLKVSGRDIPSSTLPGRGGND*"
     gene            71383..72222
                     /locus_tag="SRR1747065_scaffold_38_prodigal-single_87"
     CDS             71383..72222
                     /product="hypothetical protein"
                     /codon_start=1
                     /transl_table=11
                     /translation="MNSEMSNDIGYVVIETATTENQMPAKIVEKRGDGRYLAEGVLQE
                     ANMKNRNGRFYDSRDLFPELVAPRQIELLKTGNMRGENGHPMSKDLVRQQTIDPNNCV
                     VIYTKFWTDGDFVMGNFFGTFNDKGEEFNAELGAGMSPSFSLRALGSIRNTGRGAEVK
                     GIKLITYDRVIYPSHNKAYTKGIVGESAGIVPEGNSMMLKENDKGMLIPITNESVIDY
                     IKEESLNLKQIRESFDLLYDDISLVNGKSQVRLTDRAGSSFVINLESYIHNEIINACL
                     ESQ*"
     gene            72234..72986
                     /locus_tag="SRR1747065_scaffold_38_prodigal-single_88"
     CDS             72234..72986
                     /product="hypothetical protein"
                     /codon_start=1
                     /transl_table=11
                     /translation="MPFANNMTRLLNKLENRLGTDMLNLPDNLKKEVWPEKVIIPDTL
                     KTWSRYFPREIRYKIDTHTPKKNGWYLLDEDVFGDCAILGVKNIDWGTFNNDIFGGPY
                     GMYDFMSAGYDIGDMFACVNQANINSLFNNGLYPNFEPPNKFRLETTYGAEVAMNQFD
                     VFVLVEHSPNLTTISPTQMDTFESLAQADVAGFLYNKLRMFQDLQTVFATVNIHLDDI
                     QAEYQKRDEIMNYIKESYVSAANKNQPLMFCI*"
     gene            complement(73067..73270)
                     /locus_tag="SRR1747065_scaffold_38_prodigal-single_89"
     CDS             complement(73067..73270)
                     /product="hypothetical protein"
                     /codon_start=1
                     /transl_table=11
                     /translation="MNGQYLFAQRDPSLGKGFPVKNLQEVGNGIYRGQYDFDKMSSTD
                     KLRLLQFAKFNNVSEKILQPLAI*"
     gene            complement(73446..73649)
                     /locus_tag="SRR1747065_scaffold_38_prodigal-single_90"
     CDS             complement(73446..73649)
                     /product="hypothetical protein"
                     /codon_start=1
                     /transl_table=11
                     /translation="MVNSQRLFVRRDPAMGSGFPVKNLQEVGNGIYRGQYDLDKMSST
                     DKIRAIQYAKLDSLAKQNLYAPV*"
     gene            complement(73788..74258)
                     /locus_tag="SRR1747065_scaffold_38_prodigal-single_91"
     CDS             complement(73788..74258)
                     /product="hypothetical protein"
                     /codon_start=1
                     /transl_table=11
                     /translation="MSILDKLKRPKRTKRKIQTISTVFIDKGVVTDDMVFDITRSGRL
                     LVDIDDYRYIKSLNSDKLTDMEDSTFPENFYKFIDTTLYDRVYIIFDPKLIIDDNKGF
                     MDLLFNIDKVDAHVFLSSDSCFAVYAAFEMIFNMDDIRELDPAEKSNTTDIKIV*"
     gene            complement(74294..74764)
                     /locus_tag="SRR1747065_scaffold_38_prodigal-single_92"
     CDS             complement(74294..74764)
                     /product="hypothetical protein"
                     /codon_start=1
                     /transl_table=11
                     /translation="MKQVLVPYTFKLDEDLVIGDNNHSPEFVTHIDKKFINKIVGQCI
                     RKSIYVDKHNSNILLKKEEGGFKPNCYDNPNTQSVATVASYTYTGLWLDVPDSMVDTL
                     KDFDIKVTFRWTCISDQDGCHVDSISDVSFAYEPDDENSYLKSFIKPGCKYILI*"
     gene            complement(74767..75513)
                     /locus_tag="SRR1747065_scaffold_38_prodigal-single_93"
     CDS             complement(74767..75513)
                     /product="hypothetical protein"
                     /codon_start=1
                     /transl_table=11
                     /translation="MERPIQYINYDKLSDDVLYLGSKTYLRIVVQLSSKKDPDKRYHF
                     HKEYSYYSKYSENGKLNSMRRSFEYFLTIEKTDMPLSGVMIRTQDMILFKKKLWDVSK
                     WFEKDVFVIKKKHLVVLPTEPIILDGLAGGKYIKFEPIVLKWEDTNNEDTGLRITLGD
                     PSVFIDISPDRFFSLLYTIDTFNMYEAASLLVNYLGRPSFGFNMVELDMINNYEFKHN
                     KQSTMTGAKENRDIPKKNKSFFDKLNGMED*"
     gene            complement(75563..75955)
                     /locus_tag="SRR1747065_scaffold_38_prodigal-single_94"
     CDS             complement(75563..75955)
                     /product="hypothetical protein"
                     /codon_start=1
                     /transl_table=11
                     /translation="MNAFEQAAREAIAQSQAQDIIPTNKPFVINPAPQQLNARWVETC
                     KPESGLSIQCRSDLYENVKNDPNFWNAIEVVKGLASVTGGYGVRQYNIVAYTDPSNLK
                     AISTTQAGSMNFIITLDRGYPSLVPGRV*"
     gene            complement(75968..76339)
                     /locus_tag="SRR1747065_scaffold_38_prodigal-single_95"
     CDS             complement(75968..76339)
                     /product="hypothetical protein"
                     /codon_start=1
                     /transl_table=11
                     /translation="MIIRVTGKTTLSQVGVDKMDLLLQNGDTIVVDADLGSSDIEDGI
                     LRTKMEGVVFDEEPSDGRISEIKSAKVAVAYIYQLNNTTGIEGLNDPDVLQLTSVEVE
                     DGEDTLQITIDVQPKFVFVED*"
     gene            complement(76456..78039)
                     /locus_tag="SRR1747065_scaffold_38_prodigal-single_96"
     CDS             complement(76456..78039)
                     /product="Putative DNA repair helicase"
                     /codon_start=1
                     /transl_table=11
                     /translation="MNSLIVRNSSIKITGYNFGDCPKLEKFFAIYEPITHSFRYVGIH
                     YDTETRVLYLPRGLDIWYLEQLTGLTAEVEINKFDQFDTYDDIKIKYLPRDDDQVKAL
                     RFATGKGEYKDTIPKSQLSINLNTGKGKTYVSIGTMSIYGIKSIIITYSKSVLEQWRK
                     CIIEYTNITDREIYSLEGSGSIYRYLQKNDEDRKNIKVFLATHGTLKSYGDTHGWDKV
                     DELFAFMRVGLKFYDEAHTNFDNMCMIDYHSSTYKTFYLTATPARSNNDENRIYQSSF
                     KNVLAIDLFHEDTDPHTHYIAMRYNSRPEPKIIAFCKNKYGLDRNKYTNYIVSNQNFL
                     MAAATVLDFIFSKVCKCYNDKVLIYIGTNEAIGNFYNWFVEIFPMFRHEIGVFTSMVS
                     DEDKRIALTKKVILSTTKSAGAAMDIKGLKCTLVLAEPFKSEVLARQTLGRTRDKNTY
                     YIELVDKGFKQCNKYFLEKRFIFKKYALDCAVVELADDEIFDTYNKVLKVSEACKHPK
                     VRPFITKDTPLTRPFEILT*"
                     /db_xref="dka:DKAM_1229"
     gene            78167..78739
                     /locus_tag="SRR1747065_scaffold_38_prodigal-single_97"
     CDS             78167..78739
                     /product="hypothetical protein"
                     /codon_start=1
                     /transl_table=11
                     /translation="MADIEIYKDTLSDIGNYISNFQFANFIPLQLKLDELDCIFTNMQ
                     NNFNNLTKDEQKALFRDIESVMIRRRLTITALRNIVYDRLYYTIKRFKEYCDKNSVEY
                     GFKIDTILQYIESILNGASHGNGALLYDYITYFRLINSTKDLICITFNLSIFVGDACK
                     DILDNAQMLACSIHDIIEGRISIIKTEVEH*"
     gene            78838..79497
                     /locus_tag="SRR1747065_scaffold_38_prodigal-single_98"
     CDS             78838..79497
                     /product="hypothetical protein"
                     /codon_start=1
                     /transl_table=11
                     /translation="MKINEMMERAERIIKEMEEGTEKQELDLLRDKLDEGARCLKIDE
                     AITEYYRNKIEYSEYDSFAVKPIRLMSICLGDIDQAMNRKSFYCSQLCNDINRICNNS
                     AILKLRMVFVNAEGHIRQIVNDMERQFKIHPGNIADEANVYGYIYSCILTTTATNQKP
                     VYAMCDSLECAFRYGGGIIDYNKREDFNDSVISICEDLLDKLLDISKQRLYEIENGVE
                     H*"
     gene            79619..79825
                     /locus_tag="SRR1747065_scaffold_38_prodigal-single_99"
     CDS             79619..79825
                     /product="hypothetical protein"
                     /codon_start=1
                     /transl_table=11
                     /translation="MLNSLCWFQDRDPILSMGSGYPVKDLQDNGDGTYRGHLDLDSMS
                     SSEKFRALGKLKSEYLKDKIYVPA*"
     gene            80002..80199
                     /locus_tag="SRR1747065_scaffold_38_prodigal-single_100"
     CDS             80002..80199
                     /product="hypothetical protein"
                     /codon_start=1
                     /transl_table=11
                     /translation="MLNAVHQLTPANLLVGQGGFPAIIEQENGDGTVQGRVDLAQASS
                     AQKLAALADFKFGAAKELLGL*"
     gene            complement(80277..80432)
                     /locus_tag="SRR1747065_scaffold_38_prodigal-single_101"
     CDS             complement(80277..80432)
                     /product="hypothetical protein"
                     /codon_start=1
                     /transl_table=11
                     /translation="MTTSDNFARYLANQIRNGQLDRAAVLATYPNEADRIVEILEEYE
                     LIPTITE*"
     gene            complement(80435..80740)
                     /locus_tag="SRR1747065_scaffold_38_prodigal-single_102"
     CDS             complement(80435..80740)
                     /product="Uncharacterized protein n=1 Tax=Clostridium
                     botulinum (strain H04402 065 / Type A5)
                     RepID=E8ZQB7_CLOB0"
                     /codon_start=1
                     /transl_table=11
                     /translation="MAEVYIRCDKSSNVVTFVHRRPFDPVSGLGKTRDELSKTGFFVD
                     DFPNPTPVVGKKAVAYYDHERKEVTYQYQNVDLSDKERITLLESAVNELLMKDYKEE*"
                     /db_xref="UniRef100_E8ZQB7"
                     /db_xref="cbj:H04402_02303"
                     /db_xref="A0A0E1L4G3_CLOBO"
                     /db_xref="E8ZQB7_CLOB0"
     gene            80820..81503
                     /locus_tag="SRR1747065_scaffold_38_prodigal-single_103"
     CDS             80820..81503
                     /product="hypothetical protein"
                     /codon_start=1
                     /transl_table=11
                     /translation="MRMINCRAVPEEVDGDRKLVKPITWYSVSQGMCLYKFNTMQGII
                     NAYEAAKLLKEFWNCDFCDIDLAVFMNDVVKDLVKYSAVLNSSNAYGSISRSYSDPIN
                     IARMELLSANKLQKQAAELETFVENSKRFGYTSIEEDFKILTKMIDNLDKATKADKIL
                     SAIAQIYTFVSDNKSFKYWEEFLNNIRPTCIAMLRDIASISISIYTSIEGGVSIEQEV
                     FVNEDLLRE*"
     gene            81481..82041
                     /locus_tag="SRR1747065_scaffold_38_prodigal-single_104"
     CDS             81481..82041
                     /product="hypothetical protein"
                     /codon_start=1
                     /transl_table=11
                     /translation="MKIYYESNVIKVREDIIYPGVWIDMGPIKGYIKTIYTYGKYPHP
                     NDRVIVDNSTPCNGSTLEVPMEDFVKLYEESHGYAGIIHYTPIKSSFVVSDSHEIFKV
                     GDSVDLIDLAVRYDTGAYRTNALIGKITEIGKSQNMYKRGYIMVDVSTEGHKNIIKAT
                     ANKYDICKPKEEKKHGFLSKIKNLFK*"
     gene            82004..82621
                     /locus_tag="SRR1747065_scaffold_38_prodigal-single_105"
     CDS             82004..82621
                     /product="hypothetical protein"
                     /codon_start=1
                     /transl_table=11
                     /translation="MGSYQKSKIYSNSDVLKITPKYLYDLDRLQPVIKDPSALVNNEG
                     EVQCKYIYPWMTVPVPIIDPNDKKKKNVISKVLSTVDGKITIDASLPYYGNIREFTYE
                     SFADIITDFTGGVDVSVSKESFAIYENEVFRKGDIIDLVPYNESNNPIYTGRILDFNE
                     NEISDICTTSSTVMRLDCSTYGQVNIQTFSNFDISGLYKIRLHSN*"
     gene            82647..82781
                     /locus_tag="SRR1747065_scaffold_38_prodigal-single_106"
     CDS             82647..82781
                     /product="hypothetical protein"
                     /codon_start=1
                     /transl_table=11
                     /translation="MHTPNLFVLEERWIICNIIRQEKEKYVLVMYRITRTDNYRLRGL
                     *"
     gene            complement(82942..84645)
                     /locus_tag="SRR1747065_scaffold_38_prodigal-single_107"
     CDS             complement(82942..84645)
                     /product="B-family DNA-polymerase catalytic subunit n=1
                     Tax=Yersinia phage phiR1-37 RepID=G4KKA6_9CAUD"
                     /codon_start=1
                     /transl_table=11
                     /translation="LYNLYVAAAITMQGRSTISTATMFFESFLANNVKFASLEEVLHF
                     IDCVCLEKPTRRFRDDQILNRNISLDEVFVKIMKTCGDWRKGKLKWVPSYNDARVIYT
                     VLKNLDQENLNRLFYKNNLYAFLDNVSIISGIKYILKTLKEPYLSPNKVPEEIKVELD
                     ALQDLFREYVFYNHMYMDRVDRCNNMIKDVCVISDTDSTIVTFDAFYHYILDKIQGEK
                     IPIAGMEIGDVQQYLEDNKESLRLVPVKEVRYDFFNDEVIEKESMTKPFVLIPQNSLR
                     FSIINIIAYIGGNLCNEYIETYTKTNHSWGEDRKCLLYLKNEFLFSRALLTDGKKNYA
                     TNQELKEGVILEQTRERALDIKGMPINKSTLNPSIKDELQKILYEDVLTTPQIDQVRI
                     IEKIAILEKNIEHSLRIGEKKYYKPLVIKAIDNYDEPLKNQGIKGSLIWNKVRDGLEA
                     IDLNTRNTIDIVKVNITPANIECIKDEYPNVFNGFLEIFEEAKLFNIKAEDSASVRAR
                     KLLITAIAVPGDVTPPQWLSNFIDYKEIINDNVKNFPFESIGIPRMGNDKINYTTLMK
                     I*"
                     /db_xref="UniRef100_G4KKA6"
                     /db_xref="G4KKA6_9CAUD"
     gene            complement(85104..85496)
                     /locus_tag="SRR1747065_scaffold_38_prodigal-single_108"
     CDS             complement(85104..85496)
                     /product="hypothetical protein"
                     /codon_start=1
                     /transl_table=11
                     /translation="MVSYDMYKQEMLRLVSTYQPQMLHSDILDAITYSMNKRYKERMC
                     KVHNNYTGECIEGSLLDIANWINEKEPICTAYGVLFKKHSKRPNPLCEMIRSFMEGRD
                     IDKAKMFEALEKHDYENAAKYNLYQLLK*"
     gene            85666..86133
                     /locus_tag="SRR1747065_scaffold_38_prodigal-single_109"
     CDS             85666..86133
                     /product="hypothetical protein"
                     /codon_start=1
                     /transl_table=11
                     /translation="MLFESIIPGSSNNDLIREEFNDPSLLEQVMIADEIAHLPQEKIQ
                     EFCQAGGVGEQLVQEGKLRRKTLVRLNKQDDLTRRTKMGALLLAKEHNDPLYAKLVKN
                     RQQKRDLVDKIMRKYGNKGKKVAKQAQSEYLHGKSSALPKNFQKFGGSDRVGE*"
     gene            86324..88471
                     /locus_tag="SRR1747065_scaffold_38_prodigal-single_110"
     CDS             86324..88471
                     /product="hypothetical protein"
                     /codon_start=1
                     /transl_table=11
                     /translation="MNQTLFQEQQAVDRLVPQPQYSCYAELLTTGAQTIDAGVFTDTK
                     TLDTHFYQILDIFKDGIETDQVQNSVIFVKFVDNEVVKLSIFDYWFNLLFWGLPVSAG
                     KPLTSEYLFFADNITQGTIAEYINGKFLKINRDNYTNMQINNMIDDVMFKFQYIDQFA
                     LYLYNTANNEDTIDLMKRDKEFYDAIHCDLSQANIEDIKDLGTAFTNKGIERILQSGT
                     HWAVPYFQAGEGINKKQYREFQFNIGTVPNNEGGVYPRIINGNFANRGITEPIDYMIE
                     AAKAREAQILSHKNVGESGAFARILGLNNMDDRIYPNPNYVCDSKHFVRVTITNAKML
                     NMYKNRYYRFFPDGIEYRMSSEPLRDNADLIGKTLLFRSPITCSCRTRGKGICYRCYG
                     GLAKVNHDINIGRIAAELLSAMLTQRLLSAKHLLETYIKKLQWSPAFDMFFDVNFSSI
                     RLKEDMDYKKFKIIIDQDDIDSDEDDDGNSGVYEFSRYITEFKVMDPKGNIYSIHTED
                     EDNMYLSVETDKLLKRRGVNGDNQYIIDMDAWKDSNIFFIQAQNDGLSATLKKIQNII
                     NKKQEIAKLGDKDAVVQEMLDTIIEGGLTIDAVHVETILAHQCVSVESNLKSPEWQYA
                     NEKHRMISLNEALKDNPSVTVSLMHKNVGKLLFYPLTFQKSRASVMDLFYMTKPQNYM
                     SMKPVHSNLQDDKEVEGPIKPFTINADGKDVTK*"
     gene            88700..88969
                     /locus_tag="SRR1747065_scaffold_38_prodigal-single_111"
     CDS             88700..88969
                     /product="hypothetical protein"
                     /codon_start=1
                     /transl_table=11
                     /translation="MRTKEKMDTKTKKAIIAWIVIADILVVAMLIGVICITVSADAIF
                     NNPLVAVIYLLIGLVLSVGGYKGHNFIIDRLYHKKYISRMRYYEG*"
     gene            89068..90498
                     /locus_tag="SRR1747065_scaffold_38_prodigal-single_112"
     CDS             89068..90498
                     /product="Terminase large subunit n=1 Tax=Erwinia phage
                     phiEaH2 RepID=J7KHL6_9CAUD"
                     /codon_start=1
                     /transl_table=11
                     /translation="VVVQQPTMQTEVYYQMETSNKSFLDMHFFLKAKGIKNNRFFLIL
                     YDRDLAGVDPRDPTLNEMMKAKILRECIVNFWYFIREVVLIPVQGGDVGGGSKYKLHR
                     GNLAMNWGFLLNWNMFLELPRQHGKTIGAICFYLWVYNFGTTNSEMMFMNKKHDDSKM
                     NLARLKEIRNALPRYLRMDEIPGKDGRPMKVPENVESMKNVFNNNKITTKPGARNKAN
                     ANSIGRGCTMPIHWYDEYAFILHNSIIYSAATPAFATASKNAKANGAPYGIMITTTPG
                     DMTTAEGLDAFNTKEAAIKFNEAFYDYTYQQLQELKASNTDSSFLYIRFTYKELGSGE
                     DYFKQICIDMKKDWPSIRREVLLEWSNSSDNSPFTKQELDTVKSLIREPSTQLCLAGY
                     YYMDVYRPMAVESIHWPPLVGVDVSGGYSKDASAITVVDSRTTETVACLNCNYISIPD
                     LSKVIYELVTKYLPNAIVNVERNGVA*"
                     /db_xref="UniRef100_J7KHL6"
                     /db_xref="W6ARE1_9CAUD"
                     /db_xref="J7KHL6_9CAUD"
     gene            90967..91713
                     /locus_tag="SRR1747065_scaffold_38_prodigal-single_113"
     CDS             90967..91713
                     /product="hypothetical protein"
                     /codon_start=1
                     /transl_table=11
                     /translation="VLATLIKTKIKRNLYYEIKSRCYEERAQGMTITKMNKKVKVYGY
                     DETKANRELLMGILRDRMDNHKAKFISPIIYNELCTLEVKKNGRIEHSSNAHDDQIFS
                     YLLALYIWYEGKDLMERYGLQKGTVSTDDDVTVEMGLEENLEDISQDMSIDENEILAD
                     TKSFIEDSKSISYQQWLLNQQAENNAADEAIRNDPRTRKAWYEHNHLDDDGAGIGMVN
                     IPDKVFMTYYEDEQPKSELQQTFDSINDLR*"
     gene            91805..92554
                     /locus_tag="SRR1747065_scaffold_38_prodigal-single_114"
     CDS             91805..92554
                     /product="hypothetical protein"
                     /codon_start=1
                     /transl_table=11
                     /translation="MNLAENSDYAIVSNNEAASIICRFTPEMIEDVVNDALISKGQEY
                     STTLVNVVDSLEVNYKMSIAGLPEYKNEIMSAREDVYRHIMNIICNAHQLQYNIPENT
                     DIYTAAFYTYDLLVAQFNGRIVNFFVNYINREKNMIYESLELASKKKEASPYSKKLYS
                     NSKMVTIHANLEYVLDNICAYDIGFNDFIELAYIPDRVKARFLQSFLIDCGDFFSRII
                     VPHFKTNFATITTQVRFAMQGLSTVEISDLM*"
     gene            92565..93152
                     /locus_tag="SRR1747065_scaffold_38_prodigal-single_115"
     CDS             92565..93152
                     /product="hypothetical protein"
                     /codon_start=1
                     /transl_table=11
                     /translation="MNEITKITIYKIDNGIEKTPIRSIYVDESPFVCLSYMMTKYYIC
                     SYNGQDIFHLYLSKIKCCVGMEYIGDTTTLDLFTLPRYSSIELALYDIWEFSKCSIIH
                     DEAFNNEEGEARKEEYLQFLAKAKDQIEDVQAVIDYGDILALASNFADDKAKAENTLN
                     ITIDTYVKENGYNKYTMQLLGFVFTKLGTRLYKGE*"
     gene            93155..94366
                     /locus_tag="SRR1747065_scaffold_38_prodigal-single_116"
     CDS             93155..94366
                     /product="hypothetical protein"
                     /codon_start=1
                     /transl_table=11
                     /translation="MQEINENYFDNKPELTDEDIDQINDTIEEVASDSATTKTTEEAK
                     ELEAEYEPKLESAKTTLVTNPITGKPMLITEDQEDDDEDFLPSFEEMLADDSIKPMDI
                     DMDTVVIKAETIKPILAATFPNTHFSDEDIEKVRIAAEKQKRKEDFSYYESMPDSVKG
                     AVNGLIGGEMQSKMGSFNKEGRNYIVQAMLDNIVQDEIVDKATYDMNKMIQKGMKDIS
                     EETKKDKYWEGSRAFFMSEIDNKIQKFEDEGKPEIAERFRQVKEAYRQSYTYENMLAA
                     YKAGKIKVKKIQVEKFNRTCEEFNFKYQKTQNIINDIKTLLPKLDRVAAKHFDLNIIK
                     EFIVVFINYVKNMDVNDYKDHTFMYYFIYNINTVDYYDTENAEQEEHHKQIINNINTF
                     LQAIVDRKAGK*"
     gene            94379..95338
                     /locus_tag="SRR1747065_scaffold_38_prodigal-single_117"
     CDS             94379..95338
                     /product="hypothetical protein"
                     /codon_start=1
                     /transl_table=11
                     /translation="MSDHHVDSMNIDYSEAAKHILQQHGLYIHDAPPINHKPGNDFIS
                     DVYYPFPNYPDNRFQDPYEDNKDIQEPPKPEEPEKTLRDNFGKDFQILPEEIKHLKNR
                     MNPIITFSGNDRNTLFDKTVHPYTGLVLQALEKKAFDVSFVKPYLKDGERINRQHVVE
                     MVTGHFYSIATYDGWKYHIFRGRCVDIIKSVTSNYHQKIAVRTTPFGSPIENASGYKQ
                     RVLPSEKITEYNLHIVLDCSSDLKADVPSIPINQIIDIEDYNFNYDFTIYEGDLKVYW
                     DDWTTVPDKRNDGTFYTYVPVGDIHPQTLYHEVIEYQKPRKRE*"
     gene            95431..96309
                     /locus_tag="SRR1747065_scaffold_38_prodigal-single_118"
     CDS             95431..96309
                     /product="hypothetical protein"
                     /codon_start=1
                     /transl_table=11
                     /translation="MQVKIKELPSKSFAEITENDIMVIEDSSDTKQIPVSALKLFFSS
                     DNKLNALSEKLDSKFEELQNMITQINKDISSTDDALDKRITNLYNDHEATKQRLGALK
                     EDVVDVQNHIKEMDKHFETVDSQIKALQDLTDTHTKQIKALQDTVNNHEGRIVNLEQD
                     NKTNKQAIIDIRQSISDLDKKFTNEIARLDKQDEDNKESNIEYSDRLYEDCMKYIDYY
                     HHIHTNPPNFDEPYKGDPIVANYIHPVGTIYTTSDPEFNPGEWFPGAWKYVGVGAAYN
                     DDMTSRIDYYTYIRMK*"
     gene            96323..97306
                     /locus_tag="SRR1747065_scaffold_38_prodigal-single_119"
     CDS             96323..97306
                     /product="Uncharacterized protein n=1 Tax=Marvinbryantia
                     formatexigens DSM 14469 RepID=C6LG73_9FIRM"
                     /codon_start=1
                     /transl_table=11
                     /translation="MSDGLNTSGETNINDDEPLDKNPLWYRSRVKGKNVIMDSGDNLE
                     DELKKRYAQKEHTHKTSDIITDEDHQFVSKDEKDYWTTGARYNNDIPMYQEHGGIKVG
                     TTFENKTVQEMFDMILYPYVSPTVSASVQKPSNGGVFELGSTVNVTLIRAIIKVMSNK
                     ITSLVVTDGKNNITEKSDGVANGGTIDLPVNVNLKTNTTFTVKAYDTSGAHTDKNTGT
                     FTFVNPIYHGAVLLNSSPTEAQIKACTKHVEVKGTKTYAYTLDNQQMLFAYPSSYGKL
                     SKIFDPNNFDVTSTFAIYTTKITTLSGDQVEYYVYVNNKSTVSGFNMKFQW*"
                     /db_xref="UniRef100_C6LG73"
                     /db_xref="C6LG73_9FIRM"
     gene            97320..98774
                     /locus_tag="SRR1747065_scaffold_38_prodigal-single_120"
     CDS             97320..98774
                     /product="Uncharacterized protein n=1 Tax=Marvinbryantia
                     formatexigens DSM 14469 RepID=C6LG74_9FIRM"
                     /codon_start=1
                     /transl_table=11
                     /translation="MAFADKKGINLASPFKLQAEELLDVRQQVETTAERDQLVTLHAA
                     TAGLRVFVKADKCSYVYNGSSWDKITTSVYTHPTGDGNLHVPATGTTHNNQVLTAGST
                     AGSIAWKTITASMISDLPKYTLATFGVTATATELNYMKGVTSAVQTQLNNKAAANHTH
                     GEATLTWGGGNLTASCSPVDGGFVDDIGANRFTGLNSGLSLEYSTNGGSTWTSSSSTT
                     SLIGIFGGYYDGSLSISTSANATAQNQLRFTITTDEAYLYAVLSKFAIKICSNGATGS
                     WCTIEAATQASPTAFKTFANKVTIDGWPGWNIINISEICTYGNTASQYQKLRFTFGIT
                     GTTANQTNNLEIYKLQAFGSIAYETPTRMGSSGHMYGWDNSLNVGFPKNVNAQSFSIN
                     NRPLSNYFASTEHEHPVVTTSANGEVPKLPGDSGKYLNGVGEWTTPPDHTYTLGSFNI
                     TASATELNYMKGVTSSVQTQLNGKAASSHTHSYA*"
                     /db_xref="UniRef100_C6LG74"
                     /db_xref="C6LG74_9FIRM"
                     /db_xref="rtr:RTCIAT899_CH12160"
     gene            98767..99249
                     /locus_tag="SRR1747065_scaffold_38_prodigal-single_121"
     CDS             98767..99249
                     /product="Uncharacterized protein n=1 Tax=Clostridium
                     hathewayi 12489931 RepID=N9XD69_9CLOT"
                     /codon_start=1
                     /transl_table=11
                     /translation="MPKLAGGTSTFLRADGSWATPPDTNTTYAKFTGASTSAAGSIGL
                     VPAPSAGAANRYLRSDGTWTVPPDTNTTYSTVTTSSAGLVPKLTGSTSTYLRADGSWA
                     TPPDTNTTYSLGSFGITASATELNYMKGVTSSVQTQLNGKAASSHTHSYTFSICCYRN
                     *"
                     /db_xref="UniRef100_N9XD69"
                     /db_xref="A0A087D6I9_9BIFI"
                     /db_xref="sri:SELR_16630"
                     /db_xref="N9XD69_9CLOT"
     gene            99299..100396
                     /locus_tag="SRR1747065_scaffold_38_prodigal-single_122"
     CDS             99299..100396
                     /product="Uncharacterized protein n=1 Tax=Blautia hansenii
                     DSM 20583 RepID=C9L776_BLAHA"
                     /codon_start=1
                     /transl_table=11
                     /translation="LNSVHFYSVDGLLNDQPSQYGYLVNYGSGAEVHQLWLEQSSGRI
                     LHRGGNASGWSGSWRTLLDSSNYSSYVPTKTGSGASGTWGISITGTATSATSATTASK
                     LGTDAGSSTQPVYFSGGVPKACSYTLGKSVPSNAVFTDTNTWRGIQDNLTSTSTSDSL
                     SANQGKVLKGLVDGKAASSHTHNYAGSSSAGGSATSALAVVDYNDTSNKIAIGYAGSG
                     LTASAFKYFAGYDGAGHIKDGSIDTVKSVLGLSGYASSSHTHSSATTSAAGFLPKLSG
                     STSQFLRGDGSWATPSNTDTKVTNTLGTTTVAYVTGTTSSSTNTGTQVFDTGVYLTDT
                     AGELHCNTAVEIGGASLQWDSTNKRISIVFS*"
                     /db_xref="UniRef100_C9L776"
                     /db_xref="C9L776_BLAHA"
                     /db_xref="fpa:FPR_21920"
     gene            100427..101905
                     /locus_tag="SRR1747065_scaffold_38_prodigal-single_123"
     CDS             100427..101905
                     /product="Putative uncharacterized protein n=1 Tax
                     =Lachnospiraceae bacterium 2_1_58FAA RepID=F7K147_9FIRM"
                     /codon_start=1
                     /transl_table=11
                     /translation="MATWDFGTSNQYITGRVIANYSYNGISANSYNVSVSLYYYKNST
                     TQTYGKVTGTLCGYSYSTGSKVYLKSSNGWVNVANVSFTVGANAAGNASCTISATGGI
                     SGTTFSSSSMSQTLSMSSGQTRQWTISYNANNGSGAPSAQTKTYGSILTLSNTVPTRS
                     GYKFMGWATSSTATTASYQPGGQFGIDATTTLYAVWQILSKVAPTITSPSYSVASSSS
                     GQVTESTLSSLTFTIKPTSTDTSGQAKSTNCYFRVLDATKTIVGSTVGPYTPTAISGG
                     TSISPTKAQILSSLKNNSGSETSMIFFVQTCTGANTFEDSITVTQQVNVTLVNFCKAL
                     LTVYSISGTGSYSVVFRLTLPKSYSISAALPVSIYANSTKKVSSLSMSKVTTSGNGNV
                     YQATYSYGTPSTSTDSIKAEFTDNINSSSVSRRLPKSVTPIYIDKSLNSKTGVCEALE
                     FIEGEKPGFDKIGYVFANEFVETDNGYTAIGNTMYFGEIVEK*"
                     /db_xref="UniRef100_F7K147"
                     /db_xref="F7K147_9FIRM"
                     /db_xref="era:ERE_34780"
     gene            102001..102453
                     /locus_tag="SRR1747065_scaffold_38_prodigal-single_124"
     CDS             102001..102453
                     /product="Putative uncharacterized protein n=1 Tax
                     =Collinsella tanakaei YIT 12063 RepID=G1WGB3_9ACTN"
                     /codon_start=1
                     /transl_table=11
                     /translation="LATLKSIDINGTLLLDFIYPVGSIYTTTNDSFDPAARFGGTWKK
                     LSGVFLYANESGMSSKSTGGEKTHTLTIAEMPKHSHTYYSPVVQVVAPGNSSSKCYGN
                     YNKQYIINTSNSGGGVRTTTCHLTTLAQCGRELLKKVNNLLSIFEERR*"
                     /db_xref="UniRef100_G1WGB3"
                     /db_xref="G1WGB3_9ACTN"
                     /db_xref="shi:Shel_15450"
     gene            102459..102944
                     /locus_tag="SRR1747065_scaffold_38_prodigal-single_125"
     CDS             102459..102944
                     /product="Phage capsid protein n=1 Tax=Streptococcus
                     parauberis KRS-02083 RepID=M3IYQ9_9STRE"
                     /codon_start=1
                     /transl_table=11
                     /translation="MANVKSLIIKGTDLLDLIYPVGVIFETTKKDFDPNGVFNGTWTR
                     IKGKVLVGVDENDTDFASSKATGGEKTHTLLGTEMPTHNHGIRTVDVQNRITGWTNLN
                     RVARSGSSYDIVDASTTLIANAGGGVPTTTFNRIIQYICGREQLSHYDTSKWKGGLIN
                     G*"
                     /db_xref="UniRef100_M3IYQ9"
                     /db_xref="M3IYQ9_9STRE"
                     /db_xref="sph:MGAS10270_Spy0841"
     gene            102937..103428
                     /locus_tag="SRR1747065_scaffold_38_prodigal-single_126"
     CDS             102937..103428
                     /product="Uncharacterized protein n=1 Tax=Streptococcus
                     agalactiae BSU454 RepID=S9H4R8_STRAG"
                     /codon_start=1
                     /transl_table=11
                     /translation="MANLNRIMINGTSLLDQIYPVGALYTSSKSTDPGTIFGGTWTRI
                     KGKMIVGLDENDSDFKTVKATGGEKTHRLSAFEMPDHHHDLPAFVYGDTNLQGDFTIK
                     WDYSGQYKENSKWVPRRTRTSDEGGGVLTTICLHMWYIICGSVSLKTVKSDLLKICKG
                     GLV*"
                     /db_xref="UniRef100_S9H4R8"
                     /db_xref="W1TUV5_STRAP"
                     /db_xref="sezo:SeseC_00916"
                     /db_xref="S9H4R8_STRAG"
     gene            103428..103937
                     /locus_tag="SRR1747065_scaffold_38_prodigal-single_127"
     CDS             103428..103937
                     /product="Uncharacterized protein n=1 Tax=Firmicutes
                     bacterium CAG:145 RepID=R6FJ38_9FIRM"
                     /codon_start=1
                     /transl_table=11
                     /translation="MANLKSLTIDGVSILDFCHPIGSVYTSTDPTDPGDLFGGTWKSI
                     IDVDAEPRFLRYGNPNTTNKYKLAAGDQGGKMNYELRATIGACDNNTAALGYIPTSVK
                     DNTKYKGPYAVIGSMAGSIGDHMNHHTHVYDCDPLTEAGYTSDWARGGDPTSIVPPYT
                     VVYGWERIA*"
                     /db_xref="UniRef100_R6FJ38"
                     /db_xref="R6FJ38_9FIRM"
     gene            104018..104470
                     /locus_tag="SRR1747065_scaffold_38_prodigal-single_128"
     CDS             104018..104470
                     /product="hypothetical protein"
                     /codon_start=1
                     /transl_table=11
                     /translation="MAILKNTTINGTLAVNGDLNLLAKDNNQVYDVAYELANLYSKIN
                     IIQTNMNKFQCVGFSIVRTNKSNSSTKIASLAKMQSIFNSGCNVKNCGAVVMNGDGNA
                     TDAHFDTVTWVGTDLYVAYNKSISVQNRITGFLWYYTSTILDNNTLSI*"
     gene            104546..105001
                     /locus_tag="SRR1747065_scaffold_38_prodigal-single_129"
     CDS             104546..105001
                     /product="hypothetical protein"
                     /codon_start=1
                     /transl_table=11
                     /translation="MAQLKTTTINGTLSLNAHSGISDVEQYLINLSSQITNLKTALTK
                     KAGYPDYSSYKVIIAPTKNETTYTITEDGFIVMSVYSGAATVAWYMQINGHDTCRLTE
                     YSSGHEENKWVEGPFPVTKGDIIRVFGGVNLKPDNTLNTSGIIFFKARA*"
     gene            105079..105558
                     /locus_tag="SRR1747065_scaffold_38_prodigal-single_130"
     CDS             105079..105558
                     /product="hypothetical protein"
                     /codon_start=1
                     /transl_table=11
                     /translation="MAQLKDTTINGSLIIKDSQGSIDVASYIRGFLNAQYTYDIATFG
                     SSTTGHITSPTYTVSGNGLLFISAYLWCDATTDYGQCGIYLRNQSKQIISQGKTCITT
                     SKNYELTANCSALVPVKNGDVLYSVAVLTKTASQKQVVSYCLGIGCKATIGYNASLT*"
     gene            105639..106133
                     /locus_tag="SRR1747065_scaffold_38_prodigal-single_131"
     CDS             105639..106133
                     /product="hypothetical protein"
                     /codon_start=1
                     /transl_table=11
                     /translation="MAILKSTSVTGNLTVSGDIIGGSNLTVPGKLMHNNQDWFSRFDY
                     VEHAINLTTNSYGILQYKDIKCYTNANSIIMTGQWSIAPNGTAYQGNVKYYGTISNFT
                     CSKEISGNCGLSLSSTGRDVINCSMLKATIATTGAITFEGYVCNLDKTTNIWLECPGT
                     IIAY*"
     gene            106202..106711
                     /locus_tag="SRR1747065_scaffold_38_prodigal-single_132"
     CDS             106202..106711
                     /product="hypothetical protein"
                     /codon_start=1
                     /transl_table=11
                     /translation="MAQLRDTVINGSLLVNKDIQFYYNSALKKITNIFEAHIWNITHR
                     YNYSTSAKTWGKSEQITGTYFTALDGSIFGFYHKTVIGLAGTTAYDNYSLPVTITDPS
                     KLIVMTSMAAGIDANGKEQSDYYFTNVSYIVEHQTTTSFTIYAYKEATGTPYLGYNLM
                     VYIPASIIK*"
     gene            106790..107269
                     /locus_tag="SRR1747065_scaffold_38_prodigal-single_133"
     CDS             106790..107269
                     /product="hypothetical protein"
                     /codon_start=1
                     /transl_table=11
                     /translation="MAILNNATIKGGLTVSGDTTLNSKLYLNGVIDASNNSLLSIADV
                     INNHQRQIDSLRSPAIATAQLNITGGNIKFWKVGQLVYARCTAAFVPKAGTQSLGTIP
                     AGYHPIDTVSTAVNGTSNWTVNNWLSVYFYADGRCLYATYGTSAATEVYFSCFYLTS*"
     gene            107356..107850
                     /locus_tag="SRR1747065_scaffold_38_prodigal-single_134"
     CDS             107356..107850
                     /product="hypothetical protein"
                     /codon_start=1
                     /transl_table=11
                     /translation="MAILNDSTVNGMLTINGELSLQSIDGNEMWNVASEIEKLPRKLS
                     VEQYVSDTIDSALGWTYILNHSGSESITKSLPKPYTEYHELMITLSVWYNNGNNNEAS
                     RVLNSVIIPTTSDSFNHWYDPANGQHQCHFDNNMYQCGLSFVSATQVKLYANGTSLLR
                     LYGR*"
     gene            107944..108774
                     /locus_tag="SRR1747065_scaffold_38_prodigal-single_135"
     CDS             107944..108774
                     /product="hypothetical protein"
                     /codon_start=1
                     /transl_table=11
                     /translation="MAILNNCNIKDTLLLASTDKEETYNVAEYLEGLQSYSHCIYKHK
                     CDSGYVYRMGHLCWFHNSVMITTLPKNTLWQTIPEGYRPMESTVSTDNLISSNTYMGT
                     VYEEIQADGKFYLVCSAPNTTVEVHIDMLYLTQDEWPDSSEIIESTKGHAIPNDLERA
                     SLINAMKWKLIGTADGTPNVRASVKLPKDDTVINELMIIVKPTTSGVLGSYTYSIPYN
                     YLTSVGENFKQGAYYNVNYYSECIVFASTNNIDCYSLSLTNGNTTPISPNITMSVYYR
                     *"
     gene            108852..109592
                     /locus_tag="SRR1747065_scaffold_38_prodigal-single_136"
     CDS             108852..109592
                     /product="hypothetical protein"
                     /codon_start=1
                     /transl_table=11
                     /translation="MAFPAFVKVKEDTVYYNGENEFLLFVPESYFDRRIAVVEGVYVE
                     LLGILNYAVNIKPGASLSEKSVRTFYFPARFTTRPGKIEKVKDFQLTKNCREDFRIFH
                     YTNNGEDEIISSTKVPQDIMDVEDFFRVFVVSGHILNTIPYDEFYKYFLDSIEISGNS
                     YNLPAAEFGILISELCRDPNNINKPFRLGTAIDKDMCSYTPISVKDIPKLVSPFTSLT
                     SENFDKAVVGAVMNQNNESTPLERVLMG*"
     gene            109682..111577
                     /locus_tag="SRR1747065_scaffold_38_prodigal-single_137"
     CDS             109682..111577
                     /product="hypothetical protein"
                     /codon_start=1
                     /transl_table=11
                     /translation="MQYPGTIDNWIDQSGIQAQAAVDVTPRPLILAAAAFDRGPEKLT
                     RVYGTDFYKLFGYYIDYDKYGQAAIQAANAINNGAELLLKRVVAEDATLANIVVVANV
                     SSSRVQKTDTDGNPLYVDATSGKETTSAGDGNEKVMINVASIKYELVTVTGKKTMKQI
                     VEEATRSFVQDDDTQTFTYPLMVITDNGRGESTKRFGIIPQYAVSKNQSFMLYKLKYL
                     GSEDLDAESVYFALVPGVMYLSKSMAVEMASTEMLQCHATSIENAVTAFYEKVSEISG
                     IDLDTLYACDLLFGKSNKGEAVQGISYDDTGVDLSAEIGFGLESGSNGAFGDCPIVTD
                     EYEKALGDVFDGTFDEDIYNLDMYKIDACVDANYPYSVKKKIFELAKFRKDFMYFGDL
                     GLDITSFSEAAEKVYEMPRDKFTAWYGQNYQIVNPFTKRNVDVTIGYSIVRMVIPHLI
                     NSRHTPYCGILFNWTMPEVVEGTINFTPKITPSVNQKTLCDDLRLNYASILNDTLTME
                     TEFTSQEELTQLSFINNVAAIQKIVKTVRDRCPAFRYSFISTTDLQSYKKEVNRIISN
                     FNNWFESLEFVYVQDDIMKANKIFEASLKVKHKDFVQSEILNIYTLGTEQATVASADT
                     SLQSKYI*"
     gene            111592..112515
                     /locus_tag="SRR1747065_scaffold_38_prodigal-single_138"
     CDS             111592..112515
                     /product="hypothetical protein"
                     /codon_start=1
                     /transl_table=11
                     /translation="MKIYTKRAVSAAQYARMRGVTDFSNAEQFNLYETGYSHLCVITR
                     PAYLEMLAERLGDSNEVKGLLDAFCYILEFEFKGLSGIEDITVDSLEVTDGISTLNVV
                     GKVNKQSASEISMTFTEKSGSVITNFLNYYLSGIKDPRTQAKTYHGLIKYGLMAGGFE
                     NEVFNLLYIVTDNTMLQIEKSYLLCNAWPTKAQTSIYNTEKGSIEKQDIEVSWQCFVI
                     DGPEVDKQALRVLAYINEKGAVEGALQTTQASGLVSLPKNNIAEESIVHLESDGGDDF
                     EQKGIQGFEYTAAKNGSDLYNYVGNDAGTAE*"
     gene            complement(112560..114851)
                     /locus_tag="SRR1747065_scaffold_38_prodigal-single_139"
     CDS             complement(112560..114851)
                     /product="hypothetical protein"
                     /codon_start=1
                     /transl_table=11
                     /translation="LAKKDDNQKGLPAKLLSRLNSLQRQMNGVYRDTYSTDPDTKDAI
                     ERIGSDIETNISGILNRNSTGDIANISNLYAVAQLKSAVNNKEYNQSILNYFEDKSVT
                     DQLVNSYLENKWIIELDREIDVVCKYMPKLTEALNTIKDSVLTADNFDKEYLSFTSPN
                     IGPDDLSGFNEEMETCKRQYDLYTKAERWYDNTSKYGEQLVYKVPYKKALSTLMNRRN
                     ETQFSGVNNFGGFREFTLITESGTIGQDFRTDKEMISLFNEGKDIADGSIKLEICKDS
                     LLSSAVQESATMRKMVSIAESVSITEAVKDKKKVIDSSIFEMPQKRDKSKDTTSADGL
                     LGVNDRISPDDIKVPGLLLKELRRENVIMLYMDSICLGYYYLEFLDRDGVNVYSDSIF
                     QRKSMGAVGYSAGVKFEDEQKQQTAVDNLLRYLASAIVTNLDDKFINNNPYLKKEIYS
                     VLKYNDILNGKGVNTVRVTYLSPSDVEHITFKEDPDTHRGISDLAAGLIPAKMWCCLY
                     IANTIGILTRGQDKRVYYVKQNVEQNIAQTLLNVINQIKKQNFNIMQIENMNSILGIT
                     GKYNDYIIPVGPSGDPPIQMEVMQGQEIDPQTELMDKLEETAINATGVPIELVVARLS
                     LDFATQLTMSNTKFLRFVFKRQSKFEQHLSNIMTDIYNTEYEPESRVQVKCILPSPIM
                     LNVNNLNQILDLVNNQADALSQLEYPDNNAEDIETKRAIFKQLYVHQKLGSYLKQNEI
                     ELIKHKADIEYMKQKESDNQDQQ*"
     gene            complement(115144..115737)
                     /locus_tag="SRR1747065_scaffold_38_prodigal-single_140"
     CDS             complement(115144..115737)
                     /product="hypothetical protein"
                     /codon_start=1
                     /transl_table=11
                     /translation="MEMEGIIKVAKTMKRCNIYVCPYYMLGSDEDYCSLSVIEMDSES
                     PEFAAKVVDILTPQNSMKFITSHPDVYYNEYRDIKDGYKVNAWDEVVIKEKLRSMHLK
                     IQTLINTLPTIFYQDNLDKDETFMASVGKLKTADRLTRYKFNNFLITNFASLHSINAK
                     DKVSMKIYDCDPLSYLYEFRIDKKKYTIKEYLRYRKF*"
     gene            complement(115952..116191)
                     /locus_tag="SRR1747065_scaffold_38_prodigal-single_141"
     CDS             complement(115952..116191)
                     /product="hypothetical protein"
                     /codon_start=1
                     /transl_table=11
                     /translation="MAVVEFDIFISVMMTIGFELCRYIIKRYTFPEFFEKLEKNPPEF
                     LKVLGECIILIVVCLFIFFVVITILKDGGIIYDKY*"
     gene            complement(116182..116604)
                     /locus_tag="SRR1747065_scaffold_38_prodigal-single_142"
     CDS             complement(116182..116604)
                     /product="hypothetical protein"
                     /codon_start=1
                     /transl_table=11
                     /translation="MVIKMAYWIVATILMIVIAGKMSEIFAPLGHIVSNLTYCILVIL
                     TYGIYFVLVMWVIKSIPDWIKSVSYIGTIAWLFGMNTLGYYIPEVLISHIDSLSSNKC
                     TDKNPKTKAVCDVLLCIILIVIITIALFPLIGGKVPWR*"
     gene            complement(116595..116816)
                     /locus_tag="SRR1747065_scaffold_38_prodigal-single_143"
     CDS             complement(116595..116816)
                     /product="hypothetical protein"
                     /codon_start=1
                     /transl_table=11
                     /translation="MYTYIVIVNWVICVLTANIGAGMAVFASVIQDIKPLRYFKKTYT
                     ISICLLNIASITLVIGIIMFIIGGIKGWL*"
     gene            complement(116821..117075)
                     /locus_tag="SRR1747065_scaffold_38_prodigal-single_144"
     CDS             complement(116821..117075)
                     /product="hypothetical protein"
                     /codon_start=1
                     /transl_table=11
                     /translation="MIEEICKYVFMLTAFVSVLMFLGSLTLFLLTELMSNSLGIEINK
                     KLKKIASEVEHFLTKWACNIGYVFILEYVILGFIFIILKR*"
     gene            complement(117056..117343)
                     /locus_tag="SRR1747065_scaffold_38_prodigal-single_145"
     CDS             complement(117056..117343)
                     /product="hypothetical protein"
                     /codon_start=1
                     /transl_table=11
                     /translation="MKVDNYMVAYGILSLVYIVSTIIAMLYYIITLDRKDLATIATLT
                     KLDMVGVFLIWIIKLTEYHYLIGYDIFWLSFILCNIIGLYIRRNNNDRRDL*"
     gene            complement(117389..119320)
                     /locus_tag="SRR1747065_scaffold_38_prodigal-single_146"
     CDS             complement(117389..119320)
                     /product="hypothetical protein"
                     /codon_start=1
                     /transl_table=11
                     /translation="MSLLSGYKEGSDLTILNATYHYPHRDDDGNFEQDYMVVLFKDNI
                     TGEKKHEIITEPSYKFYMANDDVQINHHMFYIDRDKVHPVVCRYHDLLKTIAEETGNI
                     NFFYGNIKAGNPRGNRCLHTHNRVFLSDQNIDDHYRARFAQEYTNESVPIYKSYFDIE
                     VDTRPINGDFPELGQCPVNAVSLIDDKSKMITSFILRNSENPLVDEFEDNFRDPTKTK
                     TLFEELHQFMIDNVGGEAKAEKFGLIDFGVQFLFFDSEQELIISLFRMINQNNPDFML
                     AWNMAFDVPYLIERCYRIGLDPALVLSSPSFEKKYAKYYIDEMHRNEYELRGDYYDIA
                     SETVYLDQLIQFASRRKGQAAFPNFKLDTAADIITKGAVRKLDYSHITTDLSMLPYLD
                     FKTFIFYNIMDTIAQKCIEETVNDVDYIFGVSLLNDTRYSKAHRQTVYLGNRTRKFFF
                     EKGFVCGNNINTGDAVPYPGAIVGDPTHNSDTWKVRIGDQILNIYDNSDDFDFKSLYP
                     SETREHNMSPDTIIGKVIIDDKVHKLENPYHNDQYDRGGQYIEDLTSENPLEFCARWF
                     GFARFHELLEDMNEYYNIHRPIFEPEVYDENGRLRPVVIRPKVEGVVKRPFGYYADGQ
                     LRKPFITHPDKRELIESVL*"
     gene            119449..120453
                     /locus_tag="SRR1747065_scaffold_38_prodigal-single_147"
     CDS             119449..120453
                     /product="hypothetical protein"
                     /codon_start=1
                     /transl_table=11
                     /translation="MIKPFTILSQEDKDKQTQIISEKKPGMFMPDFTKSINVPIQATE
                     ETHTQEKKRRGRPRKNEQRDLFSNPDHMSGQIVSINMDTDDKGNRQLSIMETNEPFDN
                     KYQETNNILRSAIVQLDAGMAEIQSDIELIRSSKTLKNKYQYLSLLQGSMGTMIGNKI
                     AAARELNNTITKCNDFEMKRFKEVKANADANQDDDQRVMEMYKAFVSTPVSANPLPNI
                     NNISTNVQQQVGAMPIGNVEAQYNNYVQSMTPAQNMMYLGENPNVQQVVVYNQETGAR
                     YFEVMDMSTGQPVPNAEKHDAMFLEDVTIDIKNKVARNINIGETYPLVIVGQPIMDEY
                     *"
     gene            complement(120677..123361)
                     /locus_tag="SRR1747065_scaffold_38_prodigal-single_148"
     CDS             complement(120677..123361)
                     /product="hypothetical protein"
                     /codon_start=1
                     /transl_table=11
                     /translation="MRLISARFKGLKGIYNKSGQKEIFIDFTKCLHNIIYIVGKNGSG
                     KSTLMNALNPLPDTPQMYIDHELGEKEIVYQTDSEIYNILIQYPVYANGNRAVSKAFF
                     REVHPDGTMVELNSNGTVGSFKDIVFSKFSLDPNFVSLSFLSVENRGIVDKKPADRKK
                     LISNLLESVEVYNDIYKTLVKRSSVFRSIVNSIAAKIDSIGDEQKLIMDRTAAINRIN
                     VLEQNKKLLEDQIASSRATINLLDPNNENQNTYKSLMSELSQIENNLKLLGESDIKMD
                     DLVEEYTKLKQEELIVSKDIQTLKDSMDRMLTEREEEAKIIFVKREKYNSLTSQGDFE
                     ELEASIRTMTEKVFGYQKIFQEVGIDGDKVTKDEYILGLNTLESFRTAVANIKSYASN
                     EAIIQACEFILSGKSVLTLIDSYSDNIEKYKEQIADLQKDLAYAKGLYDKTKILDNRP
                     EECKVNTCSFIKDALEAKAQNPEKKMAMYMNEIDSLKDLLKRSEMDLEKYQEIHKVYS
                     DLNIIVRSIRSNAVILAKMPNGNIFSEVTAFLNRVMKGDNFNDIYDLYQYIGYANVYE
                     LYKVDMEKLNNLKSDMKLIKAQREIIDNLQEELSQLGEKLANITDKMSEANNEITKKT
                     SYLGNLRDKIDRVNNAISKQRRIDELRSTRDEYRSKLNTVSVNIEKISAEINKINAAN
                     SQLQGIVNELGPLSEAKDNISYSLTKLAEYKAECAEYEKKYQLIELLKKYSSPTKGGI
                     QTIFMQLYMDKTLSLSNQLLSMMFEGEMEILPYVINENEFRIPVVNHISNMITDDISN
                     CSTSERSMVGMIMGFAMMYQSSTVYNIIKLDEIDGGLDQYNRSMFPSILSQIMQILNV
                     ENCLIVSHAAEADMSNVDIISLTPVSNEVLKGNVIFQL*"
     gene            complement(123433..123723)
                     /locus_tag="SRR1747065_scaffold_38_prodigal-single_149"
     CDS             complement(123433..123723)
                     /product="hypothetical protein"
                     /codon_start=1
                     /transl_table=11
                     /translation="MNKPFTYERADTCPNCHEKRCLEGYLENGDPIKLSLAIDLNKDM
                     SKTKVQYLKCKHCKSEFFPNWMYKTIPYPMTPTNYQVFINGYITSYRKGESA*"
     gene            complement(123716..124441)
                     /locus_tag="SRR1747065_scaffold_38_prodigal-single_150"
     CDS             complement(123716..124441)
                     /product="hypothetical protein"
                     /codon_start=1
                     /transl_table=11
                     /translation="MYSEIYDGLMDILNPDPSEKVLAEMQEFGHVPHYLSLTFGYDPS
                     KIKRVKRVKIPGQADILFVLAFSPEERRTGQYVDYVVMDGIVSKMIVINMNNLTSENL
                     NDQAYMITFATYNACVAVAEAYKNIFDDESGKYSLGSQIYYAPAVMLVQLFRKLYKDL
                     SSDELYAITIAALSTYSRIKVKPETIDSISRAIDDSSLSMLLDNSLLLALDDDVYPGA
                     RFADVDDTDRVENSGDDGEPEDE*"
     gene            complement(124443..125228)
                     /locus_tag="SRR1747065_scaffold_38_prodigal-single_151"
     CDS             complement(124443..125228)
                     /product="hypothetical protein"
                     /codon_start=1
                     /transl_table=11
                     /translation="MKTSQKITLDSEDSMAIIKDIISDGLQAYNTQKHSDQYYIKITS
                     SDDTSIIIKMFCPEILDVGFYVYIFMDRPDQPRIPLMSFPSNTMLDSTGKWLSKMAET
                     VAKCIVSTMCDDEYVQITYNTDEKNPKRRYGEIAIVKELINPEYEFEDKFWQWIEFIK
                     ESLETNQRTIMSGAWNINIGSPEQCKSKFSILVEKTKVCNKHVYYVDINKPGKHEDEI
                     INNISELADYLYDQCDYINKLKSYTLPEKGESINLKFYKQEDM*"
     gene            complement(125287..125562)
                     /locus_tag="SRR1747065_scaffold_38_prodigal-single_152"
     CDS             complement(125287..125562)
                     /product="hypothetical protein"
                     /codon_start=1
                     /transl_table=11
                     /translation="MKKKNKPFYYLKPNQCRNCGGKLELVDEDIAVAKLDSKGLPMWE
                     DSYTNQRLRCPKCGSEFDCVKQGMSYVIAPTAPPIPTIMKDFNPFYQ*"
     gene            complement(125562..125819)
                     /locus_tag="SRR1747065_scaffold_38_prodigal-single_153"
     CDS             complement(125562..125819)
                     /product="hypothetical protein"
                     /codon_start=1
                     /transl_table=11
                     /translation="MAVVSSKRYRYFLFSQSQYKLREEAEERIGKQYVPGKVLSNGRW
                     RDYTEISSTPSNNKFADAKIIAEGYLEDMDYKKASSEWRIR*"
     gene            complement(125882..127612)
                     /locus_tag="SRR1747065_scaffold_38_prodigal-single_154"
     CDS             complement(125882..127612)
                     /product="hypothetical protein"
                     /codon_start=1
                     /transl_table=11
                     /translation="MSNITTQQQFIRQFNDTHREQFNDVLFQRSDDEIIEEIEKVILS
                     CERSKYFTLKVKKFTVIDDYPTIIQMLREQEKIKSDSKDKDFNKYDYISINDSAIRLL
                     VVDYFIKVKYPKRESAGEKDLRVLIMVPRFVDKYYFKIFGNYYCPKYQLVDGSTYNNA
                     NSNAKCQNVTFKSLFMATRIYRYNANFEFINEPLPVPGIYYNSSIFTKMVPVMKYILA
                     RYGLYDTMMALGVPELYLTDENPKNDEWYTLKKHNVFISIPKFIFDHDPVAQSLMYTV
                     YLAVTNKEFTSKMMWTNTFWLRSLGESYSNKTPEKGESVLESLESIYDIPTKEALRLP
                     EEYKRDIYHVLIWIIREFTELRKKNNLDVGSKRRRLADYFAALYAMKLSSGLFKLSDE
                     GENIQVSQIEKRIFTFPDYLLKQISLDRLVNSKGNVNDMDAFSALKWSFKGISGLGET
                     KDSSIPSGYKQVHPSHLGRIDLDSSSPNDPGMNGMLCPMAETFDAYFSDFTEPNNWRN
                     EVREMLDEYRKVIKKKEVFRLQREIGVIPYNDSSKEGMIDDEIAHIENDVMPNLINVD
                     ESMIDVAPVK*"
     gene            complement(127624..128274)
                     /locus_tag="SRR1747065_scaffold_38_prodigal-single_155"
     CDS             complement(127624..128274)
                     /product="hypothetical protein"
                     /codon_start=1
                     /transl_table=11
                     /translation="MVNRREIFLNGKMMEVVNLEDYAKNPDGYLNGYVAVDIGQDHVY
                     PVLPANSKDYGIVVKRNYPILHVNEPAPEVEEQYRKSKVIDYSKASTFQDFAATQDMV
                     REIEKDILTSPDNIYVPPKDENDSEAMKALKSAVEKKHIDLDKYEPRFGSNYNNDKRI
                     FNKNTISLAMLMRMCNALDIKASLTLEDQQTASGEEVPNPMGCKIVTELTSGTSED*"
     gene            complement(128354..128974)
                     /locus_tag="SRR1747065_scaffold_38_prodigal-single_156"
     CDS             complement(128354..128974)
                     /product="hypothetical protein"
                     /codon_start=1
                     /transl_table=11
                     /translation="METTKTNLKESNVLQNYSILCGANADWSLTLDDSEVTFKTIVAG
                     ITDALNILKNKTVPIVVMCQDLKGNKIIFACVEWIQADDSEEGATGNWTYFWSWDMTE
                     IPEGATIYTLDQEQIQRIILDRGYNMCNMAMATPSFIAQLAVYMFNLIHDTLDQEAVE
                     DGHEWVLDYEGFFEAAVQVEGGKKTYSFTPKGEMKMLIKDDTAGEK*"
     gene            complement(129065..131428)
                     /locus_tag="SRR1747065_scaffold_38_prodigal-single_157"
                     /gene="ligA2"
     CDS             complement(129065..131428)
                     /gene="ligA2"
                     /product="ligA2; DNA ligase 2 (EC:6.5.1.2)"
                     /codon_start=1
                     /transl_table=11
                     /translation="MKSIHELAEEAKVGNFANIYEADNFRQIQDRTLIQLSNAPTDVD
                     ELVDLVTIGNCTYNNTTSENLPIEDGVYDLLVEKLKGIAPDRFMPGAAPIGQAVGVKQ
                     DHFNTEEIKKPFTIMSNEDKQKLEEAFYPQILTMNKPYDPRANRFKPFYTKYSGEQYV
                     SKRLHNTAHNYPNLVGTLDKCKFVLAKQAIDAGVAKDPNVKILERDFFEPLLRSGLLN
                     MTTPINMIGTLKYDGVSIEADCTNEIVGARSRGDTDNNVASDLTPILGGYKFPDAPKL
                     DKPIGVKFEAIIRNIDLQILNQCFGTHYINGRTAIIGILGSSNARQLQEFITLVPLQA
                     DFGPDVPKPSRIAEIEFLNKYYATREYLRYVEFHDTFANLMFQLNKYVSEAEYFRQWA
                     RFMYDGVVIELTDPDLVEKLGRKNSINQYEMAVKFNPLKKITTFTGFTYTVGQNGSIT
                     PMIHYTPIEFMGAVHTKSTGSSYDRFKELDLNIGDRIAVTYVNDVMPYVSKIDTEENR
                     QNHMRAKLPEEMFPTHCPCCGSELVLSSQGKTMRCMNPDCEEKKIQQVTNMLDKLGIK
                     DFGESFVKTIGPKHLSELMLMNTDDFAILGPVNAMKIYEQLQSLRSGTLPDYRVIGAL
                     GFTNIASKKWKVIFSNITLPDLLNAYKTLPADVFIADLANMKGVGPITARVIYDEMEF
                     FEQDIRFIIDNKLYQPSPIGGTNAKYRIRFTGFRDPQLAEVLNREPYIDCDVSSGVTK
                     DTTHLLIPYAGFTSSKTAKAVKYGVQLVDVQDFLENTSKYIPEFVEN*"
                     /db_xref="clt:CM240_2192"
                     /db_xref="UniRef100_G4KKK5"
                     /db_xref="G4KKK5_9CAUD"
                     /db_xref="6.5.1.2"
     gene            complement(131488..133731)
                     /locus_tag="SRR1747065_scaffold_38_prodigal-single_158"
     CDS             complement(131488..133731)
                     /product="DNA-directed RNA polymerase beta subunit
                     ,C-terminus n=1 Tax=Yersinia phage phiR1-37
                     RepID=G4KKJ9_9CAUD"
                     /codon_start=1
                     /transl_table=11
                     /translation="MEPATFLKEAHENVDRLSSKEQMLGKGLSQPFADCNSGSRKLMY
                     AIHIEQSLPLLNPEVPFVMTGYEQRYSDRSSSIIKADADYEVIDKICKFSDAPQRHYY
                     LILRNVQNNHLKMLERKEYTYSTETYGYAYDNTVMDNLEVGFEVPKNEMLRRSTAYDS
                     NMNPENSVNLLTTYLATDITMEDSIWISETAKEKLSSSLYKKVSIILNDNDILLNLMG
                     DDDHYKSFPFVGERVKDGILCAVRREKIEDSLFTQSTEMLKKILMSDDKYTPGLDTEV
                     IDIDIACNNPELLKEKHSNSQVYYLYQDHLRFANEFVKSIDRFTELYGLNKKTDLDYF
                     LGEMYYKLKAELNGTQFRENKVYSGTEIKFMLKEKSVPSIGDKLANRYGGKGVLAKIM
                     PDELMPRIALTNEPIEMLVNSSTCVNRENIGQWHELSLTHIGKCITDLAKLQYFDTNE
                     ALHEYVKLLSFCSPEQATDMANLISSYTDEEKDMYLQSIIDSGNIIMSIKPMSESMSL
                     DLLAELYDAFPYVTQRSMLSPVHGSNGQIRFIPARRPGVIGHLSMYRLQQYAQEKHSV
                     TALSATNLRNENSRNKANKYYKSTHQATPVNFGDMETGNLGHIGFEHVVSILMIHSAS
                     PHARRLVEKMFTDDPYLVDIKLDENSSNRSAEILNAYLKTMGYRLEFEKTRKKKIKPF
                     MIKPFRRTPVNPRMTKPFVVMSPTQQLADSKAYMDWLFESEKQIKKRPFLYKPFKYID
                     EREKKDK*"
                     /db_xref="UniRef100_G4KKJ9"
                     /db_xref="G4KKJ9_9CAUD"
     gene            complement(133818..135059)
                     /locus_tag="SRR1747065_scaffold_38_prodigal-single_159"
     CDS             complement(133818..135059)
                     /product="hypothetical protein"
                     /codon_start=1
                     /transl_table=11
                     /translation="MSGVSVSDLFRAKMNKMKDPRMSMENEPDYAYPTGFLVFDFTNG
                     AVIHVKKDDKKFTYNSIGIVDGSMVTVIGRSSSGKTTWCVQTAGNIIRPFKSSAVWMD
                     SVEGGITDTRSQQLLKLEGEEWKKRWISRNTGVTAENFYERVKAVHDLKMEVKDEITY
                     DTGSFTATGERIYKMEPSCYILDSLAMLTPEKYAEEDELSGQMSVTAAAKTNTTVFKR
                     IIPLLKAANIILFVINHITEAVEINPFSHSQGQLSYLKPGERLGGGRAAIYVTNLLVR
                     LDDHSKLKEDEVYGIDGTLVDFTLLKSRTASVGQKCTLVFNYKTGFDPDLSLYQFLKS
                     KKLINGAGVGLYLGDRNDLKFSQKNFKKKLQENEEFRQLFVTTILNELQTLIYDPGDE
                     DDKKDVFDVTSQILSNIQMAV*"
     gene            complement(135155..136030)
                     /locus_tag="SRR1747065_scaffold_38_prodigal-single_160"
     CDS             complement(135155..136030)
                     /product="hypothetical protein"
                     /codon_start=1
                     /transl_table=11
                     /translation="MFDQFQSVAKPSTDYVNIDLTSTVILTDEELCSRLDSDLTDEQL
                     YQLVKDYYSRMLDDIFEKKETRQASYFTKYFTQPKFITTLTQIMYSVKITETIRMRLN
                     KMCYDYLSISDSQDYMTGLMMALSKTVNRDILPRLCAIPIPEDLATLLALSRYSSDKD
                     VLNVRRMNKVLVSQPQEFMTEQKIVDIYITLFDHILPLFTGVMLDVVSPQNLSSNSSE
                     VYGTISLAILDIMDQLPSSDIKKGLQLFDETRRIQYPDSPLRFNIESFSPVDYPRINK
                     ALDELKSEGIYISIR*"
     gene            complement(136043..137257)
                     /locus_tag="SRR1747065_scaffold_38_prodigal-single_161"
     CDS             complement(136043..137257)
                     /product="hypothetical protein"
                     /codon_start=1
                     /transl_table=11
                     /translation="MYCRLIGLGAAGNKAAITAVENEIMSITQTMLINSTLKDIPADY
                     QNKNGANVKQFVGAYGGCGKERNISFELAQSNLMNDSLGLDEFLHVGQDDQAELVILV
                     SSTEGGTGSGSVPLIAKFIKDVKGIPVHVFGIAGFEDDVRGMRNTVEFFKEMQPDFTV
                     ECIKNSKFLSSCNGNKIKAEKEANKEFCKKISVLMGLQIRDSEHNIDPTDLLKISTKT
                     NGYMIIETCVFPDKIKNSDYFRQCVIDTLDKSKALDVDSEAIERLGIIMNLKPESTDY
                     IDYADIITERYGVPYEKYEHIQHEVETMPEFISFIMGGMKMPTEEVEATYENYQKSVA
                     KVNKSADDFFSTIKEKSISVDDKKFDFNAEKEKPKMSAADFFKQQSTPAGSFKNTTTR
                     MVSKEVDPMDEF*"
     gene            complement(137322..137600)
                     /locus_tag="SRR1747065_scaffold_38_prodigal-single_162"
     CDS             complement(137322..137600)
                     /product="hypothetical protein"
                     /codon_start=1
                     /transl_table=11
                     /translation="MTKATKGLTVLCILLLAISIGCCVSVAKLGKVVETQEDTIEDLQ
                     IENNKLNHQLDNLTSAEITLDILQSKIDNAEKQLQEVQNQINSSETAK*"
     gene            complement(137656..137808)
                     /locus_tag="SRR1747065_scaffold_38_prodigal-single_163"
     CDS             complement(137656..137808)
                     /product="hypothetical protein"
                     /codon_start=1
                     /transl_table=11
                     /translation="MAERNNQNGAYVIQEQGDLGLGTQAIDPKYVDEQGNINIPKDES
                     KGFEGK*"
     gene            complement(137837..138571)
                     /locus_tag="SRR1747065_scaffold_38_prodigal-single_164"
     CDS             complement(137837..138571)
                     /product="hypothetical protein"
                     /codon_start=1
                     /transl_table=11
                     /translation="MAEISKQKRQEIEKYIIGFFDILDKSGTNSNYYKSLFSSMSDAQ
                     FVKFVSKDYPFKLQVRQSVVEPKMDEIVKACDYTGVPLLEKIHLPYLYTDANGNSIKT
                     AECFVGYQHHKKVQQIVTKKSKWATDTANRDMKSGRLVGHDKGTGVSDREFESLATLG
                     LFDTMYEFSRPKADSMKAKEAMNAAISVKGFVTQDDIPKEDDDVLSRNLVNVYMNSAL
                     LGSNMVDKDNYTAYTLKNKQRQVERR*"
     gene            complement(138584..139024)
                     /locus_tag="SRR1747065_scaffold_38_prodigal-single_165"
     CDS             complement(138584..139024)
                     /product="hypothetical protein"
                     /codon_start=1
                     /transl_table=11
                     /translation="MLLQNNTQVKFSLDVKLTFDNGTTKVGTINEGDYLLLRFLYNGE
                     KLMRACQVTTIQPVQLDTQPISFAASLIVDCSTKFNAERLRISSKDILNIRFVDKDFI
                     ESLAPEYNITEDMINQDAIPSTPEDPAQTSGVGVAGVDEARILR*"
     gene            complement(139062..139937)
                     /locus_tag="SRR1747065_scaffold_38_prodigal-single_166"
     CDS             complement(139062..139937)
                     /product="deoxyuridine 5'-triphosphate nucleotidohydrolase
                     (EC:3.6.1.23)"
                     /codon_start=1
                     /transl_table=11
                     /translation="MKQIAQFEKVSFETFVNEFAPLWIDAKKAESDPNEPFAYDKAEL
                     INAAGVIYEQIKLPQRATAGSAGYDFFFPFGYTELAPGATALIPTGIKVKMEDGWALK
                     LYPRSGLGFKYRIQLDNTVGIIDADYYNNEKNEGMICVKITNDSRQNQTVVIDHGQGY
                     CQGVFEEFGITYDDQPASEVREGGFGSTDQQQTQPAEMKIAEAGVENKNGSVIDPEAL
                     QNMTPSVEACEELVAGEETRLTPDEVNDMIQQLNMDEEAPNADHPTDDGCSEVAMVDV
                     DQAYPDGVDCAEPEC*"
                     /db_xref="bprs:CK3_16470"
                     /db_xref="UniRef100_R6MIY4"
                     /db_xref="R6MIY4_9FIRM"
                     /db_xref="3.6.1.23"
     gene            complement(140064..140136)
                     /locus_tag="SRR1747065_scaffold_38_prodigal-single_trna_1"
     tRNA            complement(140064..140136)
                     /product="Gln"
     gene            140383..141732
                     /locus_tag="SRR1747065_scaffold_38_prodigal-single_167"
     CDS             140383..141732
                     /product="hypothetical protein"
                     /codon_start=1
                     /transl_table=11
                     /translation="MIIQEVYIGKTPEIEEIFNEFCNLRHSYAAWKTRKNAKQTAKIE
                     KMIEDFFGFAAFSLEILPDKTPNAMTMPVANSLDIDPGELIITTSKGYKFSKGARVAA
                     LSYITSGLFANEAFTDEEVFAAFLHELGHSFVHRSPMIEAQQDVYVTMVIIQIIYEVF
                     MGLVTLNPALIQRGISDTLASTNFFKLFMAKFNKAIKKIPVLRELDVLGSGIAGILSG
                     LLNNTAHALLTITGVRSLINHINKWSWNKVDSKQVAITGHSNAYARSLERLSDDFATM
                     YGYGPQLSTALIKMENPDNQGLYMKTVYKIPVINKLFNKVDGMAVEMNGLLGAHPGTP
                     DRILATLEGMEHDLKTDKDLSPKIKAELAANIREEKKVIAKIKSDEPGILKNKNTYIQ
                     ALNVLGLEQNTEDFMEKRFTDRKELKKFYDSRIMRKEQAAREELELELFLVDEMTDW*"
     gene            complement(141773..142198)
                     /locus_tag="SRR1747065_scaffold_38_prodigal-single_168"
     CDS             complement(141773..142198)
                     /product="hypothetical protein"
                     /codon_start=1
                     /transl_table=11
                     /translation="METQAIQNPDIQECNLVGKDTRSDGEKLRDLYLENQDQEKVQDY
                     TKKAQDFLDVAVEDIEKSIKKGNPPITVISSLESKAGIIAPNKQLEELFASFLFNLVA
                     KREAKKRGMEINFQPSMKQVAPDQQPILELIMTCTFSVN*"
     gene            complement(142288..142668)
                     /locus_tag="SRR1747065_scaffold_38_prodigal-single_169"
     CDS             complement(142288..142668)
                     /product="hypothetical protein"
                     /codon_start=1
                     /transl_table=11
                     /translation="MKTRKADNLKKANHSCIKCESGRYIAYCPNRDIPNEWLVMNLSP
                     EQYYAFCNEGTVDEEVPVQLWSFNGRKQIYIGKVQVRTNSIWKNSAKRRFYAICDGMQ
                     DRLTDKDIISYLGIKEFIFHNAIC*"
     gene            complement(142901..143737)
                     /locus_tag="SRR1747065_scaffold_38_prodigal-single_170"
     CDS             complement(142901..143737)
                     /product="hypothetical protein"
                     /codon_start=1
                     /transl_table=11
                     /translation="MHITDKDDRPVSNYNPIIDTEIDLDAPYIDFTFAENETEITVPK
                     SGLYDTLYYNDTKIIIVNEVAELEIRFYSSSIPNESYRIGQKHIKGKCTDIQKVSKAG
                     DSTNLGFSLAFDVSDEWYGKRKSVKVDQEYVDITKTKCIAILYFDEKGRITGELVIPI
                     DDWFSPKVYLNTAYVITDPEPYAFKVGDFVDTTVYVKEELDRGRFKVVEKSYTGRIRE
                     LKLMKREWTTTDENDVNTSHVLYYYMIELDMSTQYNYHTVKLASTVVKHMELHKFPDP
                     EV*"
     gene            complement(144432..145607)
                     /locus_tag="SRR1747065_scaffold_38_prodigal-single_171"
     CDS             complement(144432..145607)
                     /product="hypothetical protein"
                     /codon_start=1
                     /transl_table=11
                     /translation="MATKVTKVAVNKIYPLVDKSLQRNVTAYKKNIENFIRARSKDLY
                     DIVPVRRIPFGAEDVDNFFRSMKIEKSTITQCLSETYYWNMNFNPRAAKDEFTMTMMM
                     VIRYFILKNREKDAEISAIYLAFSGKFYPSIHSQKFPIPPEKYRHIMEYVLNNVLTQK
                     YDLKREGSVFGAVRSICQTWLRTYKSKFKDPDDEDVADMIQQLHGRLKSFLGNIATAY
                     YETYEKRDVYFAYSSDSNEEDTYRIADSDSLLAERSVENAMNWITSKGVDYRMCKLAS
                     DKNVNTDEIKSIIESIQSDRNNLILIRELMQLMVGEYFANSSKKDVTSYEFIKMTIVS
                     KPNTRNKNILREKEIVEGWLDENSPQYRKRKSRPETKSSYYKSVLTYYALIVNTANK*"
     gene            complement(145876..147288)
                     /locus_tag="SRR1747065_scaffold_38_prodigal-single_172"
     CDS             complement(145876..147288)
                     /product="hypothetical protein n=1 Tax=Acidobacteriaceae
                     bacterium KBS 96 RepID=UPI00036E377C"
                     /codon_start=1
                     /transl_table=11
                     /translation="MALGHKKKGEENNNTKKVDLSKIAPAKLLEYTADGESIKIEFKL
                     TDEEKDSLLDICKDKKQVGFLVDQYYQSQQYRIVAQNQTRALLQGYDESAHKTSEQPE
                     FLMKNLKVAIGQEALNKSYMDFITMQIPICRWMRSIKGIGPVLAAYIYATFDVGDHRY
                     ATDFLSYAGLNDNNNPWLGNEKGTQLAKEAMKHRDKLMEPTEQVLKEIVSDYLPANKD
                     FEDVWEKFLKKIKPISRESDLNTELCDRLQSVLGKKAIIDRDYIEEQIRDYQTDIRDY
                     IDILKYPKICTDSMIGYAAKKTLRKPTNIKRGTYNNWRAKKAKTKVPTVDDLASYLAK
                     PPYNPEAKKQMFIIGDMFMKNSTRGSLYGEIYRRRKAEEEAANELGEYKEQAQKELTT
                     KNWKDKESDVYKSLLEGKLSQGHIVARARRYAVKLFMSHVYEAMYYEKYHEEAPQPYI
                     IAIGGHHDYIAPETDFKEYL*"
                     /db_xref="UniRef100_UPI00036E377C"
                     /db_xref="A0A0F9EQA0_9ZZZZ"
                     /db_xref="UPI00036E377C"
     gene            complement(147484..148494)
                     /locus_tag="SRR1747065_scaffold_38_prodigal-single_173"
     CDS             complement(147484..148494)
                     /product="Uncharacterized protein n=1 Tax=Lachnospiraceae
                     bacterium A4 RepID=R9JVT7_9FIRM"
                     /codon_start=1
                     /transl_table=11
                     /translation="MRSIIFHHNDRDGIVSAAIMILWLKTKSGVINDAIKSVDVDYRI
                     PLADKVDDIDQYDRIILVDYSISTPENAKWILDLIDQGKDVIWIDHHESSIKMYEEYP
                     MLKNLIGYRVNGIAGCGLSWIWYKTEGNISPDILKPYLDGEVSKDKACEILTNCDVPQ
                     TVLYSHKYDIWDTNLAVIDFSRGFNPSTPIDPELYSAIQYPKYDKIVMERAFREGRIV
                     SKAFDQYNQSVADGIGFELDVVDNLGDDPAIYKAFAMNRPFANSLAFGDKVNQYDILI
                     PFYYNGDGYTYSMYTTRNDLNMATYCKAMGGGGHQQAAGFTNDKLIISKGSVLTINKK
                     KD*"
                     /db_xref="UniRef100_R9JVT7"
                     /db_xref="R9JVT7_9FIRM"
     gene            complement(148496..149185)
                     /locus_tag="SRR1747065_scaffold_38_prodigal-single_174"
     CDS             complement(148496..149185)
                     /product="Guanylate kinase n=1 Tax=Clostridium
                     pasteurianum DSM 525 RepID=L7EP48_CLOPA"
                     /codon_start=1
                     /transl_table=11
                     /translation="MIFMLLGDSNSGKDTIVNAIMKSFPRIKRIVPYTTRPKRDYEVE
                     GKDYYFITEDQFLFLTERGYIIDPFWVETTHGIWWYGSSKLELNIGSFPDHIVTGNMT
                     SLYEFVSKGYDVIPIFLSVSDKVRWERIKKRDSGDLEEARKRFEERSEFNKMKLPSCF
                     TLDNNVEASLAINKLSLAIMRWNTHQMWYLNNISELLFKPQLKDKIIEIYTDNHIDSV
                     HNYEEYLKKEK*"
                     /db_xref="UniRef100_L7EP48"
                     /db_xref="W3AKW2_9FIRM"
                     /db_xref="cpae:CPAST_c01170"
                     /db_xref="L7EP48_CLOPA"
     gene            complement(149241..151625)
                     /locus_tag="SRR1747065_scaffold_38_prodigal-single_175"
                     /gene="gyrA"
     CDS             complement(149241..151625)
                     /gene="gyrA"
                     /product="gyrA; DNA gyrase subunit A (EC:5.99.1.3)"
                     /codon_start=1
                     /transl_table=11
                     /translation="MAEEIIERDSLEQYKSDMVRYSIETNRRRAFPDYKDGFKLCHRR
                     ILYVMAFQVPCYRRLVKSAQVTGKVMGEYHPHGDTSIYDAIVPMANWYDTYVPLVYSE
                     SNMGSMQGDRAAAPRYTEVMLSEFAKEAIFGDMKETPNIVDWTPTYSGDNKEPEYLPV
                     AIPLLLINGTYGIGTGKQTSIPPHNINEVIDATLKLMDNPNAQIVLIPDQCMPCQIID
                     ANWKQISNSGIGKFKVRGVVDIETVDKGKKNEHYVLVVRSIPDMVVIDDGKEHGILNQ
                     INELANKGRLPQVTKLEEDSHGKELEFKIHLKPGSDPNYVRDFLYKATNLEKAQTVNF
                     EVLDDINLVRFSYKSYLQAFIQQRKITKFRKYCIDLQEARTNLHEKEICIMLIKTGKV
                     DEVYKRIRKSKAKNDPELLEWLMKYLGITDLQAKFIINYPLKKLTPAHLKDYQEEAKK
                     FKEIESHCMEMILDEKKVENEIREELLYFKKKYGFKRKSTVISEAEVANIPKGTFNVV
                     ITENNYIKKLPVNELIGAYKGDNPMKVIRIENTSDLILFTSSGRAFKIPVSKIPITEK
                     NAIGMDVRILIKGITSDIVGLFDNDALTKLSKSRSPKYYAVICTEKNYIKKLDLDDVM
                     IATPGGIIMTKLNAGDQIKQVVIAPNTYDVIIYSKKKALRCKMTSIPNYKRNTLGVYA
                     MNTKDDLDGIAVIDPKATDILVLTESGKVNKFAVTGLAVSDRYKAGNTVIKLGKTDTI
                     HSIFGVNDSMTLHVLCKGSKQDIAVKDIQRTSSISAGSKGVSLKGDMIIKVTVD*"
                     /db_xref="tsc:TSC_c04920"
                     /db_xref="gwd2_scaffold_987_10"
                     /db_xref="33374401"
                     /db_xref="5.99.1.3"
     gene            complement(151659..152096)
                     /locus_tag="SRR1747065_scaffold_38_prodigal-single_176"
     CDS             complement(151659..152096)
                     /product="hypothetical protein"
                     /codon_start=1
                     /transl_table=11
                     /translation="MENYEWYIIPGYSSYDMNIYTGKVRSHKHPNKMTHHIMKENDDG
                     EVTLVDDYGKSKRISVLKLYNMTFNSGLKKQPRMGNELRLGHMRKVNRNYDGNVDILN
                     GTYIPLEEKKDPKEQVVLSGFLDAISPNTGERSMTKPFNINPK*"
     gene            complement(152152..154515)
                     /locus_tag="SRR1747065_scaffold_38_prodigal-single_177"
     CDS             complement(152152..154515)
                     /product="DNA gyrase subunit B {ECO:0000256|HAMAP-Rule
                     :MF_01898, ECO:0000256|RuleBase:RU003363}; EC=5.99.1.3
                     {ECO:0000256|HAMAP-Rule:MF_01898,
                     ECO:0000256|RuleBase:RU003363};;  TaxID=391592
                     species="Bacteria; Proteobacteria; Epsilonproteobacteria;
                     Nautiliales; Nautiliaceae; Caminibacter.;"
                     source="Caminibacter mediatlanticus TB-2.;""
                     /codon_start=1
                     /transl_table=11
                     /translation="MAKKSTPTPQLDEKMIKNIENYGSQIKTLEDFVTVVRQNPGYHL
                     GSIGNKGVKNMAREIWQNSFDEMDKDSSPCTWVKITFDERTCGFTCEDNGRGIPIGDI
                     LRIFMDPNTSSNYVKKPGEYSSGLHGVGAKVTNAMSHKFIIESYMFTGEARRVEFTEG
                     YPWKAGEKKIPNPQKKQGTLIYFEPSVAALGEIAISWKEVYKWLTNILPLNAVGDVVY
                     FTAYDSAGKKYEEKIVNEDGIFTYLIKETDSPLIMPISLSRDTGHMKMEIAVTWDASE
                     SATSSITAFANKCPTLFGTHIDGFDAGISTFFTNYMNKIYLAGQKKNKLTVIKNDIRS
                     GMKAIVTVAHLVPIFDGQSKEKLSNADMEPFVRETTMELLDEWAKKNPKDLATLCKYF
                     KDIAEVRSSADKQRVRLTDKYTKSKFTNLPSKFVAPTGHKETEFFITEGDSAAGLMRN
                     HRINTRQGYFPIRGKLPNAFKKSKKEFLANAEVAGIINIIGGGYGRDFDISKVKWDKI
                     IFCTDADPDGNHIKALLLRFFIMYMPQLIEAGRVYAALPPLYGIKLGKDKYVYLRDRM
                     DYIKYIQKDFSKNNKVYELKSKTPMRSAELSKLLYVNIDYVRELTRVADNHAINPLLL
                     ESVLTLKYNKVSDAKFKSSIMKQFKYIDKVEKKKGTIVIEGLVESKYQTVFVNDTLMQ
                     ESKRVLDIIAQNKMLAYKVNGQVMSIFELMTLFDQSAPASIQRYKGLGEMDGARLFNS
                     TLDPENRCLIRYTIENVKEEIESIKFYEDNKSRLIEDVKVSRFEVIE*"
                     /db_xref="A6DCV0_9PROT"
                     /db_xref="tal:Thal_1398"
                     /db_xref="UniRef100_A6DCV0"
                     /db_xref="5.99.1.3"
     gene            complement(154645..155514)
                     /locus_tag="SRR1747065_scaffold_38_prodigal-single_178"
     CDS             complement(154645..155514)
                     /product="hypothetical protein"
                     /codon_start=1
                     /transl_table=11
                     /translation="MNAFNQMNYQGYNTGMPTGAVPGGYAVPNTKTPLMTNPLTDEQR
                     KLLAEKIDQFDLNVTAEELAYAICTHKRDGKYDVVPANDGTGEVICKTCHARFKPDVV
                     TPEYVQETTDRVLNVMQTLKLIGVDMNVDVIKQYFAMIPYLKRIPKLYKLENSTFQQY
                     QQTTPIQDAGGPNIYGMYNAITNPAVAFTPNMGMGAAPMGGYGYQQPMTPYMGQQQQM
                     VGGFNPLYQQAPMQQQAAPMNPPFGAPQTAPQQPVTPEMQAAINQAVANTVASQQGGQ
                     KPAETVVKEKVQL*"
     gene            complement(155639..156034)
                     /locus_tag="SRR1747065_scaffold_38_prodigal-single_179"
     CDS             complement(155639..156034)
                     /product="hypothetical protein"
                     /codon_start=1
                     /transl_table=11
                     /translation="MTKDSVIKAREDFGTNPIKITCDNMIIVWDNTANQPGVIWDDAN
                     ERMIAFRQNTEDIQAGYPAEVIMCDYDMIQYIEGFLRPADAFAYIEKAKFKTDEDKEL
                     AKQMVATNIQRAGLNATRPMSNINPERKY*"
     gene            complement(155979..156578)
                     /locus_tag="SRR1747065_scaffold_38_prodigal-single_180"
     CDS             complement(155979..156578)
                     /product="hypothetical protein"
                     /codon_start=1
                     /transl_table=11
                     /translation="MGKKHGKGGNQPKVQPSFFQQQRQKLGPDFMNRINPDIVRKNAL
                     KIFKDLATGAINVEHEYEFFNRYDFTYALYQAAMDNAKYNYFSYMGLYNYPGCAADPE
                     MVKVCQEHFDLYNLYNSIAVHLNNILQNITMYQGIYTRHYLTQLVAEIRWKRYAFNGY
                     FITIPKDNDKSTIKKRREIPGHDQGFSNQGEGGFWDQPH*"
     gene            complement(156559..157083)
                     /locus_tag="SRR1747065_scaffold_38_prodigal-single_181"
     CDS             complement(156559..157083)
                     /product="hypothetical protein"
                     /codon_start=1
                     /transl_table=11
                     /translation="MGENNTKPFELKTSITTGSGEQVQSEQKMPQNTLDIVNQVKANG
                     GLDKEKLQRPFTTKNTPQIKMYLILSEYSYIENPDQIIHDWELFYGTTQDLYDHLKLL
                     ITDEVANYDVMKSRLLVNGENTRLKNNASVYQFMSMQIERGNVIDDTNFDIEDYYYDL
                     PDEEEEFYHGKETW*"
     gene            complement(157132..158328)
                     /locus_tag="SRR1747065_scaffold_38_prodigal-single_182"
     CDS             complement(157132..158328)
                     /product="Exodeoxyribonuclease V alpha subunit protein n=1
                     Tax=Rhizobium sp. RepID=L0NG08_RHISP"
                     /codon_start=1
                     /transl_table=11
                     /translation="MIFNPEQEAVIRAGVEHVLGGPDQVFQFEGPPGTGKTQCIHEIV
                     RRSGIPMDRIAPMAYIGQAAIVMRTRGLYNARTIHSWLYEVVEEYVLDEHGEKMMDPV
                     FNKPMVRYVFVPRDLDDIDLFIIDEGYTVPMRMKKDIESRGKKIIVCGDVNQLPPVED
                     EPAYLVNGKIHHLTQIMRQSYGSYIIELGQMVLNGIEPPLGLHGNVLVIEREDLNEEM
                     IKNSQVVICGTNRTRDYYNNYIRREILHKSTTLPSFGERVMCRKNNWNIEVDGINLTN
                     GLTGTVVVPPDVYTFDGKSFKIGFRSDLLGINFPDIQCDYKYFTATSRQEKEFIKSSR
                     YSHGNMFEYAYAKTTHLCQGSQYYNGIYISEFLHHDIQRQLDFTAVTRFIDSMIYVVK
                     RRKKYY*"
                     /db_xref="UniRef100_L0NG08"
                     /db_xref="L0NG08_RHISP"
                     /db_xref="rir:BN877_I2103"
     gene            complement(158325..158810)
                     /locus_tag="SRR1747065_scaffold_38_prodigal-single_183"
     CDS             complement(158325..158810)
                     /product="hypothetical protein"
                     /codon_start=1
                     /transl_table=11
                     /translation="MQGYNQLLSDVLNVLGLTILNGRVYDTDKCQYLIFNGSYIIVPQ
                     SLIHHRKDVMLDILVNNKLMEYLMNVMVQKETEDNGLYMQVLSTEELPNPKIAFNKRR
                     LVAKTNKGEFATAYYYNYCLCCIDLIFKIAQYPVINLHTFDYTDEYIEEKVKEQMGKR
                     R*"
     gene            158892..159236
                     /locus_tag="SRR1747065_scaffold_38_prodigal-single_184"
     CDS             158892..159236
                     /product="hypothetical protein"
                     /codon_start=1
                     /transl_table=11
                     /translation="MNVNFYETGNLDLRYPEIGVCMEDTTGPNVKIFIPIATPTLPSD
                     DIYDNKDLAISTQNIISDTTSMFISPCTVSNYITIKLPSSIDSLSKGDKVILIFIGGD
                     INKPVILGRYEE*"
     gene            159236..159691
                     /locus_tag="SRR1747065_scaffold_38_prodigal-single_185"
     CDS             159236..159691
                     /product="hypothetical protein"
                     /codon_start=1
                     /transl_table=11
                     /translation="MASVNITDPTETYTLSQFIALKDMDSMTYSKYAVFEQSLTEPSM
                     VYAIDNVIYTYMDELKQLRKLVKISENERIKYAYKPKLLAYDIYGSTETYFVILAVNG
                     MCNLKEFDLSNYLFYALTPQDMVTTMNSIYNAERDYLSKNRKNLSISES*"
     gene            complement(159727..161520)
                     /locus_tag="SRR1747065_scaffold_38_prodigal-single_186"
     CDS             complement(159727..161520)
                     /product="G337 protein n=1 Tax=Yersinia phage phiR1-37
                     RepID=G4KKS5_9CAUD"
                     /codon_start=1
                     /transl_table=11
                     /translation="MIISTRNRRPGQGKTYVKSQKRVPINFDLSSLSLMCNYIVSNNR
                     NVRRLQYINLRNLIEMLDMDKYVNDDEKYKRVMFIKRGLDARLEKNLQDRTTILKYIN
                     GGILDADIVNPAEFKDLSNAEIDWINETVSSAIKYSFIYEQQDYFIDLFTRFKSADYR
                     SIGAISQEIEQAIAMMNTQFRKARVESSTDRTFNLTPETMTSMITDAFQEVTSKYRKL
                     VTGMQGFNQLIGGGFENTRVYLLLGITGVGKSMTLVNIAYQLKKYNKGYKPKDPTKRP
                     CIVYLTQENTVTETIQRLFQICTGEEFSKQSSPEEALQKLRTEGELYLSDESPVDLII
                     KYKPNKSVDTGYLYTLVEDLEDEGYEVIALLQDHAKRIRSAERNPDVRLELGDVINEM
                     KTFAMIKDIPVISNSHLNRDGARTIDANSGKSKADLTRMLGKSNIGESMLMLDNVDFA
                     CIINNEYDSAGQKYMVFKEIKTRIKILRDYICQPFDINNEIKLIEDYYSPVPVFKDSL
                     YEAPVMNTGVPTQGGTNVAANRYVNVLPEEDDDDDQNIYQFSTRYSSITVADEPEKEE
                     KKELIKPFTIVEQKEKRMTKPFIIVAPVKSA*"
                     /db_xref="UniRef100_G4KKS5"
                     /db_xref="G4KKS5_9CAUD"
     gene            complement(161799..162014)
                     /locus_tag="SRR1747065_scaffold_38_prodigal-single_187"
     CDS             complement(161799..162014)
                     /product="hypothetical protein"
                     /codon_start=1
                     /transl_table=11
                     /translation="MLQGVHRLTPANLLVGQTGSPANIEQDNGDGTYQGRYDLDNMSN
                     AKKLYVLADDVLDTIINKLHIVPATAR*"
     gene            complement(162195..162407)
                     /locus_tag="SRR1747065_scaffold_38_prodigal-single_188"
     CDS             complement(162195..162407)
                     /product="hypothetical protein"
                     /codon_start=1
                     /transl_table=11
                     /translation="MLEGIHTFKPANLLVGQTGVPAIIEQDNGDGTYQGRYDLNKMSS
                     TQKLSVLADDALDTIINKLHIVPTKA*"
     gene            complement(162803..163987)
                     /locus_tag="SRR1747065_scaffold_38_prodigal-single_189"
     CDS             complement(162803..163987)
                     /product="hypothetical protein"
                     /codon_start=1
                     /transl_table=11
                     /translation="MKPFQILQNGNVGYYDLSYHTNRGITLQAHISDLHFGVIDPKVQ
                     FDILMEQFVKRIEGLPLDCISVDGDFFDRLVMSNTDAALYANLFFKELYNLCKRNKQN
                     GVNTVLLILLGTKNHDADQLRLFYPYLKDTEVDLRIVEHIQFEWVNGCRVLCIPELYG
                     IPEEQYEQVLFKSGQYDMVFMHGTIKGAVYDNHLGEAKIFDDIDFCNCLGPVIAGHVH
                     THQSLLGYCYYNGSPLRWCFGEEETKGFQLVLYDMDSRYSYVHLEPITSFKYETISID
                     DLLCTDPSKAIEYINNLKQEQGIDYIRLKCKVNGDIENNLNIIKKYYQTDKTVKFLLE
                     KDRGPNTKTFDEETRELYDHYSYLFDKSMSPYQILAKFINDGEGDIMVTADQIIDALR
                     DI*"
     gene            complement(163956..164486)
                     /locus_tag="SRR1747065_scaffold_38_prodigal-single_190"
     CDS             complement(163956..164486)
                     /product="hypothetical protein"
                     /codon_start=1
                     /transl_table=11
                     /translation="MFDFMKPKTLHARVENISEITPSFIDNFLRWYMDKSRFFTFDSN
                     IDGSIAFVDSDGNMIYMLSTVDYYNDDIGGGNVTLELHHTGTNSNNILDTYVYYIDTN
                     DQKIRYTLYYSMGPTIGSRYNVMNMELSKLTSSDDLFHIIKDFFSHCILKMAMYIEKQ
                     KEGDLLYETIPDFTKW*"
     gene            complement(164492..164965)
                     /locus_tag="SRR1747065_scaffold_38_prodigal-single_191"
     CDS             complement(164492..164965)
                     /product="hypothetical protein"
                     /codon_start=1
                     /transl_table=11
                     /translation="MMRIPYNEIIETRELYDELKKKHDPISIFGRLYYRVTVRRLIKT
                     IEKVNETDPYIRKGDIFAFAAFMDIGGVDDPITMTYMRFGSNRVSITVSDDTMAVELD
                     TTRDSGTNEFYLSTQEDTTNYRVERREIKELKITSKFGIRIYNTMMQYIKEYLRG*"
     gene            complement(165016..165768)
                     /locus_tag="SRR1747065_scaffold_38_prodigal-single_192"
     CDS             complement(165016..165768)
                     /product="hypothetical protein"
                     /codon_start=1
                     /transl_table=11
                     /translation="MERPFIINTITDSSLEKEMNPFDIEFEDTIYEYYGSKVPRVTHI
                     LSSMLHEDYLMGWANFVGRIKHMDHTIVADDAANIGSYTHKFIEEFLKFGKDPDFESV
                     PRQYKSKVYNAFGAFIRWWKVISQHNVEILMIEEPLVCRYYGGTCDLLLKVDGMIYLV
                     DFKTSNHLSYKYHLQAAAYRRVLYTEKNITIDGVIILQLSKANSVFHEQMLRFSKYND
                     LAYMNQCDQCFMSLVYGYYNRVRVEAQYKNFS*"
                     /db_xref="rbi:RB2501_01430"
     gene            complement(165770..166246)
                     /locus_tag="SRR1747065_scaffold_38_prodigal-single_193"
     CDS             complement(165770..166246)
                     /product="hypothetical protein"
                     /codon_start=1
                     /transl_table=11
                     /translation="MELRVDVFDDLKEEYNNPEVREKLEGLEFPLYFMVTNGKADSVN
                     ITDPFVDNLKIGTTKLDYDTMQFIATIDPETPAGNIAIEIASDLQTHDGEEGISFKKQ
                     VGVIFYNVEVPTFQLLIGLGDLGTLQEDMFSVYFTGKTIRTYNESVEETVVEEVED*"
     gene            166354..167295
                     /locus_tag="SRR1747065_scaffold_38_prodigal-single_194"
     CDS             166354..167295
                     /product="hypothetical protein"
                     /codon_start=1
                     /transl_table=11
                     /translation="MKAAIKNYDMSFLYGKADYGNALFEYIIKSERIDKEAPGFENIR
                     YLVNRNQTTSCLGTLLNRDALVLMLPAKPMYRSFKVLAAKDVKEDKRTRVFVDVSEII
                     KFRNNEYTIKNTDVEKLISLLACALNTLIYHTDPTLFTNNVQLISSSTEAFAKLATNI
                     IDYMRIGGVDNIRGKMLYLSSMYYQIGILMKENTPSVRQKAIKISKLTTRDADNLDVM
                     VPEASYTNIDTFIAAVARVLRVEGSLKVDNFVDKWIFLYGSGTQFATEIYTAFGNLLI
                     NAFVGAYLNNQNQIEKVAGRSMVEYCNTLFKIGGDVL*"
     gene            167295..171107
                     /locus_tag="SRR1747065_scaffold_38_prodigal-single_195"
     CDS             167295..171107
                     /product="hypothetical protein"
                     /codon_start=1
                     /transl_table=11
                     /translation="MAVTANDIAGLKNKKYYETSNEKIVLVKDYEKILHSPDYTILGF
                     LNGYMYSSTGTYLVKSTDQGESIAELKIELDHAAFAETFSYFYAWKDKTVYKISVNLE
                     ILWSQSFEDYIKSITVDCKGAFYIVYKSSRDVRKFLPDGSELAYIDGSDDPSKDVRLY
                     NCFVSKGAGWFYILGSEYWDYDNKVQTFIDKYNARTWDKEERIIVAKGTNVDIEDDEY
                     KFDSFYIDGDYIYLYGNEYVSRINIKGIEHWKYLMGYNVATGTFDQIGQIEFSDNKFT
                     EYLYFCEDLYSTKGHSFGKLSINGNLLWKITMTDSIDDVDFKFCVYQDKIYTTNRAMV
                     QTKKGYILALDDNRVLFRTRDNHLVEILEYNADELYSPDNFYGMYLLADTVKDGIPKI
                     VYHPLLHDDGDMINEDREVLLLPEENFGYTDPENYTYKRLLCSNYSLDANEFSLIYAK
                     NYKPVLTKLRNVIKTKQAYLPDRIHEFILSMPGNRIDTMQDEDLIRSRFNYSYDRYLL
                     ADRNMFFTDIITKDLELTIITKKDGHDIVRKSREVYTYVLNRFDDMSLIEEWLKENGV
                     LDTVLPEYVDELRHHTMSAIQDIQIAGTPTLHEVGAYKQHEYTFDGVEYINNTWGTQI
                     FSCTNLPFDKRRCFKKAYIDSIAHLVERQEMRPILLFLNGRAIKWSDCTIVRDWSYTY
                     VVINNTDPYENDLTCVVFPCDIRYGEDNDCLPEEVCDTHFYFTKDGLLTNNRSEVAFR
                     MEVIDANVVGETLDYSKEYIEVENEYNQKASERNIFVFEDNKLFPDSRFYIHDNGKDI
                     FTYDRDTAKNNVYKTFYWVKANAYYGILNKLDNGSLVKDTVISGTKGNSTKSIDNFRP
                     PFDFKLYRSKTWAENVAQAVEYIMSYDMSLLIKYYKQMSGIQSYVFKGDYLRDRVPKD
                     GGWLIMPRSRKSNYDDYIIVFRNNHLYEYYKEIDYDAHNFKIPIFNHINKNDVIEIVH
                     FKEVDNSYYSLTVNDKEIDYLPEGLRYDNFLLFGNSPKDKQYYDDFSVENSTQYDIDF
                     AYKNNFKNNKYVGTEFKLADEYYVGKKINICSKRQFRYMYYNIFYDRDTINLSPDFRF
                     CHDKSKFMIFKNYKIITRDEWDLHVMTSESPQKYITLSFEDQLVEGDQLDIFYLPMSF
                     DEIDITGDLDHDQYIKNGDICISNEHLGYSFDKDLFMISKNGYKINYQNIQNIDNHRC
                     RVIDALTGDEADPPYPRSIDTWMLYRFMQPDKLLSKLFSYSDQWSDAVDAMSPEEYAK
                     LLTIHTNI*"
     gene            complement(171146..171553)
                     /locus_tag="SRR1747065_scaffold_38_prodigal-single_196"
     CDS             complement(171146..171553)
                     /product="hypothetical protein"
                     /codon_start=1
                     /transl_table=11
                     /translation="METVKVYPAWAEDVLVPKKLIKEITVSDDTIVLQLNKSNIKSQP
                     VQRSETDCTYLVDVYNITFIYLTKDIDTGWWELELCRHDRTRISKNTIYGKKLYFNKE
                     ADSEAIYLEKEPLPDLVSKYVTLEELIRAKRND*"
     gene            complement(171558..171869)
                     /locus_tag="SRR1747065_scaffold_38_prodigal-single_197"
     CDS             complement(171558..171869)
                     /product="hypothetical protein"
                     /codon_start=1
                     /transl_table=11
                     /translation="MIINDIIDIDDCLLDSSVVEKTYFKKRYCLMTFCVEKTMIVCGY
                     KAKKVKAISFQLPKGDNELVIDTLRNGVEYTTKTGISNIKLVTIRKTGTNEIEINVEG
                     E*"
     gene            complement(172480..173787)
                     /locus_tag="SRR1747065_scaffold_38_prodigal-single_198"
     CDS             complement(172480..173787)
                     /product="Uncharacterised protein {ECO:0000313|EMBL
                     :CRH82687.1};  TaxID=813 species="Bacteria; Chlamydiae;
                     Chlamydiales; Chlamydiaceae; Chlamydia/Chlamydophila
                     group; Chlamydia.;" source="Chlamydia trachomatis.;""
                     /codon_start=1
                     /transl_table=11
                     /translation="MKENPREKYIVDIPNVEGPKDIHLNKYISIPSTVHGYSLAVEYM
                     RDWLLSLYPQDFFKTVHIGGNHAFYDYRKFNKERLHQIIKPAVAITPTLNTDYNRDMV
                     ELIQGGLNIYTRRSPHYNDKFFNDFDSNLFIGIQFRQLEMPFNIKMRVRSKAQQLDLL
                     EYTRLACRIGSTQTHFIDMDCHVPYDIMMALALDMGFELEKDEKGIYKISDIVGFLQY
                     LNSHSLVPFNYKLRTINGKCEFFIRIKDCHVHISCLDGISIDDGEKQGSTDYNFHIEF
                     NPVVHFSVPAIYSYYSNHEHRIMNKEIGDINALYQIVSVRPPEVNERGWGQYLTTQWI
                     EDSRHLTEIKFEELINNNDLRRVIKHNVDIGLSPAMFMDIKLYNGQRDIDIKIDWEKY
                     RIVINKDVREEVSDIAIYADLNYINNTLANLDHINDSRFTQTS*"
                     /db_xref="A0A0E9FIZ5_CHLTH"
     gene            complement(174502..175293)
                     /locus_tag="SRR1747065_scaffold_38_prodigal-single_199"
     CDS             complement(174502..175293)
                     /product="hypothetical protein"
                     /codon_start=1
                     /transl_table=11
                     /translation="MAGQIINNIDMQSFKDCGIDIHCANNIIVTDFASMSSKLKFTKI
                     YFIAYNIVKGKTANPETKVISWDNNHRIYEGTICLIPKTNDLRLNLNGNATQIQLHDS
                     TNPIYLFAHRAEDDVLLIWMTNKPLDKKKKNSRRIIQSFADVLEKPNTPGIVLVHKFG
                     ISTVWNDRTPTQVNIDINDYDSFEVNFKGTSYFNTLPSGSIRNRIMFEIKQREDGHYY
                     LDAGASTSDPISLTFDLKKKTKCVKIYPAMSPTGTTIIFNIKECK*"
     gene            complement(175297..176508)
                     /locus_tag="SRR1747065_scaffold_38_prodigal-single_200"
     CDS             complement(175297..176508)
                     /product="hypothetical protein"
                     /codon_start=1
                     /transl_table=11
                     /translation="MIFNRNKSVPIIYIPMSVSRFDLDKIKFNSSKFWLGDSALMKGK
                     SYFTNIHVCCYKGNGKFDIKKDIIRFSEKWAIKVSAYYEFDDDDFIWVEFKVGEERRM
                     FCLKPTNRIYLTYRIFGTELYIIAWDHCEEISTPDKLYDFIDNERKDKIMCERTIGDF
                     LSQPRENLRFVHDDMLDADMYNTLGGFEISCIDIDYMKFYTTDPNNPVIIKSTNCTLE
                     AERLIGDHYSNMIYILAPHHTVIRLNQETKFDKIFVKAKRENNVLNVILSANPDNFIE
                     PGIDQYEGEIDTKKLITLDLDCDADSHKYLKRNSVSIKSVKYKLISSDIRRIQFRKPG
                     FMKYNISVDPYSNIDITTKRYSDHEVFLMANINDLPQAFMQRLDNRTTRVHIIVEHKK
                     DTIRFTLDERG*"
     gene            complement(176511..176738)
                     /locus_tag="SRR1747065_scaffold_38_prodigal-single_201"
     CDS             complement(176511..176738)
                     /product="hypothetical protein"
                     /codon_start=1
                     /transl_table=11
                     /translation="MSVFRGLEATVYGCFSDDFTPPKEFQGQWGKEKGCVECPFYDCV
                     YSEKVEMCNLLSDDEGKCPIYNNWQEKYGGA*"
     gene            complement(176858..177076)
                     /locus_tag="SRR1747065_scaffold_38_prodigal-single_202"
     CDS             complement(176858..177076)
                     /product="hypothetical protein"
                     /codon_start=1
                     /transl_table=11
                     /translation="MILNRSCGFEDASPTSNPNHLFPIIEERDNGDGTYIGRLDLAKM
                     SSKQKLMALALRPTPKFRPNIKGQAIAI*"
     gene            complement(178543..179916)
                     /locus_tag="SRR1747065_scaffold_38_prodigal-single_203"
     CDS             complement(178543..179916)
                     /product="hypothetical protein"
                     /codon_start=1
                     /transl_table=11
                     /translation="MNSELAPFDTKPIKEPETLDLNVSYPYDPEFEYHTRLVRLDLDK
                     EREEDIKHDRGFIVDPTQGVKKDVKNEFSIFSSKFGQTIKDVNPFGNRYRCECGYLQN
                     KVNNGVTCPICKTKVRYVDDNYEYFGWIVLKDYYVISPAFYNAVRFFIGRDFDNIIKF
                     DKDIDEDGHCKDSKNVDSQPYYGIGMIEFKERFDEIMKHYLAKNKKQERYDDIMNNRD
                     KVFTQSIPVFTVLLRPFDIDKFNFSHETTNKYYTMINKLVSSFNNQIDLERSSLKPGE
                     VYIPRPSTQELLWKVQMKMDQLYQEVLNIIKGKKGNIRTLFGGRYNFTSRNVITADPV
                     LRIDQVRLPYSALLELLHPSIINILTKTHGLSYADAYKKWYEASIKKDPMIINIINSI
                     IYNSTTTHRGLPIIINRNPTLGMGSILQMFCIGISDTTDKFEYVMQLPLQILPLLNAD
                     STSGPLM*"
     gene            complement(179909..180262)
                     /locus_tag="SRR1747065_scaffold_38_prodigal-single_204"
     CDS             complement(179909..180262)
                     /product="hypothetical protein"
                     /codon_start=1
                     /transl_table=11
                     /translation="MESKENNESPPEYDFKKEETFEPIQFIKDLDISHDDKLKLAGCI
                     SAFITEYGNEKAKVSMCAALGLEPTDEKFISLWNDVGPMICSTYNENFHELVRMFDLE
                     PDKKVNFVQVEENNE*"
     gene            complement(180386..180937)
                     /locus_tag="SRR1747065_scaffold_38_prodigal-single_205"
     CDS             complement(180386..180937)
                     /product="hypothetical protein"
                     /codon_start=1
                     /transl_table=11
                     /translation="MIIRRKDKGVKLIYPGVDENAYLLFKNGTVKVAKTGQTKHTWVS
                     GRGYRYMQLHCKDSKPGNNRSKTVSLHRLLALHYIKKTKADIKYGRDRVHFKDFDKNN
                     LDLTNLEWVNLTELNIKTAIYYNDPRTVADYAEYICILLSKGYDAAEICKVLEVDKRK
                     FAPFIGKIAKRQIFKPISEKYDF*"
     gene            complement(180937..182175)
                     /locus_tag="SRR1747065_scaffold_38_prodigal-single_206"
     CDS             complement(180937..182175)
                     /product="DNA-directed RNA-polymerase beta-subunit n=1 Tax
                     =Yersinia phage phiR1-37 RepID=G4KKG9_9CAUD"
                     /codon_start=1
                     /transl_table=11
                     /translation="MATNTDTRRSKTLTSAKDIEYFVNLTENDITTTFIMNTFGEFDT
                     GQKYRPYDIITIPAGSYGPEGKKNKNAFTTTVGIWIFNKYFIEPHLFDVFHYVNETIS
                     KKTFGRLNSVISQEVLEDRLPLSALQDFMEKTQKTMPYISILAPNYTDKMLTSSKVFE
                     KKKQELLKKYKDGIEKGDEVVLAKMEKELLDYAIEYMGNDPSMDMFDSGARGTLHNNF
                     KNMFVIKGTVKDPDPNAKQKYKMITSNYIDGIKPEEYALLANSLAAGPYARSKRTENG
                     GYLEKLVLRAYQHITLDPPGSDCGTKRFIKVHLTKKNISQWMYSYIIDGSKLVELTSE
                     NQSKYLDKTVKLRFSALCESKTGICNKCMGNLYYRLDYKQNIGVSLTQIPSTQKNIAM
                     KAFHDSTQSLYTMNLEEVFR*"
                     /db_xref="UniRef100_G4KKG9"
                     /db_xref="G4KKG9_9CAUD"
     gene            complement(182248..182598)
                     /locus_tag="SRR1747065_scaffold_38_prodigal-single_207"
     CDS             complement(182248..182598)
                     /product="hypothetical protein"
                     /codon_start=1
                     /transl_table=11
                     /translation="MININESDILCITIADDEIEGTGVYPTTVLQKKETDGKKYYLIS
                     YDLSRPIDGFTRCECCGEMYDSNLEHCPECDNNKVMIAEIPDIPEIIYQSLEDGKHVL
                     VGLYSTNETIDLKL*"
     gene            complement(182650..183924)
                     /locus_tag="SRR1747065_scaffold_38_prodigal-single_208"
     CDS             complement(182650..183924)
                     /product="hypothetical protein"
                     /codon_start=1
                     /transl_table=11
                     /translation="MLFLDTNFMISEIVRKEGTIEIHFENGREFYFRVKPDKVIFYRE
                     DSDTETPFTNDIFIKTCDRAGYIMNSQISNNIDISLLTDDMIDAKYYMIPLTKNDSAV
                     RSIKNKNRLKEYGSILSKNNLIMCPENFEITLYGGNDNNSDHIEILAQKLMSNMCMDI
                     SLFKSPLPSYVQIKYEVENNKVTYKDFIINRLPVTNISYKPLVYIGSYNIIADKTSFY
                     TEKLVEYSKKGIDLDEAANMITKELDMKEDTLTKIEEDFDMKPEEQKKDEKKKSVIQT
                     PQLANRWMNWAKNVMMYIDDPDQVKIRQYGNWANIEFEFVNPVQVVCKTLKADFRVAE
                     SYALDLFYINQISMCYDFTNDLYTFAICDTLGRIINYNQLPYIPVDDMDEEYANQIYI
                     TFANRCVIIDDRPYLDSNDDVLAYVNARSYLA*"
     gene            complement(184045..184959)
                     /locus_tag="SRR1747065_scaffold_38_prodigal-single_209"
     CDS             complement(184045..184959)
                     /product="hypothetical protein"
                     /codon_start=1
                     /transl_table=11
                     /translation="MIYLDDKFDVKEMRWCEDGVEINVDLNDQIHRIKICKAEETVIL
                     GEDPEVIYTVLVDGKTIIKYENKYGLYISNNKGSIFARDYELDGHRYVFFKSSESTQI
                     NKINKRVLTDKIYLISTVNSSKGCINPPTQAIGNMKPKFGIPDSGSIRRGRLNYVKMC
                     KDDLGKYRDYVSAMTWYRPNTRYCVHTMINGIKHLKNKNKWTIKPYYGKRPLDESSYI
                     RGAEIALSNMADEQFGIYVVDDYNNIIRYCTRKCLALRHSVTGNYVCDWNDEFYSYID
                     AEKYHLIVTHESYYLELNNELLDSKIYG*"
     gene            complement(185086..185934)
                     /locus_tag="SRR1747065_scaffold_38_prodigal-single_210"
     CDS             complement(185086..185934)
                     /product="hypothetical protein"
                     /codon_start=1
                     /transl_table=11
                     /translation="MSIVNMRLEDGLLVKDDTNLGKPVNLNIHTSPRPRGVVSAYVHG
                     TNVPLFEKRENKVICDGSMYTASKHFNIAPPITLPSYNTALNLEDIEPLTTQERIDSL
                     VCLFCVGTGGCGPEQSQVYDVDYTKWIDPDDLVPLRYQLADNDLTDTEREKYFGRKEI
                     PAMNRIAYYFKAFEFEPSFKAQYVDGTPIDEHLYASDNVIDVEVFVELKMSITKRDCR
                     DFFIAHSGINDAKINTISLCTAYPKQYNGHTYYQEIRPLTKLNFSTESLIDLTKGIDI
                     VYDLFY*"
     gene            complement(185976..188543)
                     /locus_tag="SRR1747065_scaffold_38_prodigal-single_211"
     CDS             complement(185976..188543)
                     /product="G234 protein n=1 Tax=Yersinia phage phiR1-37
                     RepID=G4KKH2_9CAUD"
                     /codon_start=1
                     /transl_table=11
                     /translation="MNQYPEIEKVLTENSLIDEIIYEVRQIVKGIVIKDEERADNAET
                     KKSLHEADIYHDIQCGTDRFEVFEYTYDIFMMIPSMTPDRALRYAKEQEPIPEGLKPR
                     LHEIARQKWLDNYEDTNKYYRELWGRPNDDQPWIYLSEDEYNMIPIESYDISKPIHQC
                     TKSEAALLYSAGVIDKLKEKHPSAKYLDHLGDRSIDPYIARRTPKFGLLYIPPVDSPE
                     VSNKWKERFEINRVYLLKTIYSEAYHIHSPYYDRIMMMLIVIMTFDDMLVYSPEYIIS
                     RDLFDLRTIQYMFEACGVTFFPEIPMKYQKRLIKNLNRLIKYKSSAKCMVDIISLFGY
                     DNMELFKYYLMKTPVVNDDGTYRKDTITNPKTGEEELDLEANYELKFLKVPILGIADD
                     YIMDPFQYVDYDETAKNDIWWNGVYTHEYVKHEILKHEFDLHISKYISVDTVYSVAEM
                     QFQMVYFMNMLLYSKVNTDLLLVDVPEISSTEQFKLVDLIIMLFACSYMYLETKDNII
                     YDPVQSIDILGFNFETDFNKLVQYVEDQGFSIEKLKLDKFINPNPIGIRDWDELEKVY
                     DNNKEVYQHLIHLINNANNKEEYDLYRKVYQSLYVTKLSFDMFRKYSLSNKAPKTYTE
                     YLRGTNVSLYNVLLNCELIQKDTERRLELTKVINYIVEDIYVYLDQDKFKFVFNGIPT
                     VSMDYIRKYIFNILNFFKSYKVDVIHSNIILKFDDRLQNKVMVIDKLMMNYNHTFTDK
                     TNVSDCINFLNHFNWKEDIGILERLYLDITYWKERHFINNVPLLDAIKEVLVTYGWHE
                     HIRVTDIIPEYKHTYEWGQKIPVRDDTQLDIDMTKKDIVKPIDSMYMTYTTDLEPFE*"
                     /db_xref="UniRef100_G4KKH2"
                     /db_xref="G4KKH2_9CAUD"
     gene            complement(188605..188904)
                     /locus_tag="SRR1747065_scaffold_38_prodigal-single_212"
     CDS             complement(188605..188904)
                     /product="hypothetical protein"
                     /codon_start=1
                     /transl_table=11
                     /translation="MSKHITIDGICDALNNMKDELKDTNVDSDLSKQHETIADLKHKV
                     ELAYESYVFRLSTITNLLELLDRLLIQYNKRICTLREVLDFMDHIKSVITLASES*"
     gene            complement(188996..189382)
                     /locus_tag="SRR1747065_scaffold_38_prodigal-single_213"
     CDS             complement(188996..189382)
                     /product="hypothetical protein"
                     /codon_start=1
                     /transl_table=11
                     /translation="MKTTDTAVELKKVIGSLVEKLDTKKYREFSLQLDLIIRNYDEDF
                     SGLGIGNLSVLSDLYYMEGCDEQIKNILLEMDRVLDNYIVYKGVVDTLYAAMRKIVNE
                     PDYIAKNNKAMSLCSFSIDHFDHELY*"
     gene            complement(189628..189813)
                     /locus_tag="SRR1747065_scaffold_38_prodigal-single_214"
     CDS             complement(189628..189813)
                     /product="hypothetical protein"
                     /codon_start=1
                     /transl_table=11
                     /translation="MSRLTTPITVAPCERRVELVPPYRNTEFPIIIDKDNNDGTYQAH
                     YDFNRMSNTQKLLLAMP*"
     gene            189975..190727
                     /locus_tag="SRR1747065_scaffold_38_prodigal-single_215"
     CDS             189975..190727
                     /product="hypothetical protein"
                     /codon_start=1
                     /transl_table=11
                     /translation="MNDIPDIEVEYDDEYNPMVISPNAPYGLPFYQTRETMIDVEVYK
                     HFLDNAIAQFRHSKFYKNYKSYLMSIGLDHCQIFSEINEENVGARGIEMNHNFLTIFD
                     IALLITEHILNTVGYISTFDLIYLLKQEHRENRVPIVMLSETAHEMYHQNDDMTLPAQ
                     MCFGNWIELLQRYNRGITVRIAQKVINYIDRSVNEFSENAAVINDLLGLRQNVESWGR
                     FNEYSDNRRIGTVTVNAIGTNSNYYNSSYYLE*"
     gene            190759..191088
                     /locus_tag="SRR1747065_scaffold_38_prodigal-single_216"
     CDS             190759..191088
                     /product="hypothetical protein"
                     /codon_start=1
                     /transl_table=11
                     /translation="MQYKYYLASMPLPVDDINILDKIIQDEFQRYEIMELAHKENLYI
                     TSDIQAKMIRTIFTKVYKSLSDDLFDKFSIIYRREYIEDLIAQKVQMVVLNYTIEING
                     NYKDTKK*"
     gene            complement(191625..192425)
                     /locus_tag="SRR1747065_scaffold_38_prodigal-single_217"
     CDS             complement(191625..192425)
                     /product="G276 protein n=1 Tax=Yersinia phage phiR1-37
                     RepID=G4KKL4_9CAUD"
                     /codon_start=1
                     /transl_table=11
                     /translation="MSSTLWDKTTYTIDTPYIIAHNIYEYDIKKANINVLLALGLIDK
                     DYYDKLNRMDRMQRQVEIGFLIKEDPALYGKLSDGIKSYKRRLFESNAIEDIDIVSVK
                     NDAVFIKDKMPDETKFDNVEFILKNSYTSFVMLGRHYEVYFASDMINNTASIDVKGIN
                     DVMLQSHHQYMASVIVNVLLSLECGDVNDALSYIGEIYNLYIERKLDIGYYRTFDSES
                     IFPIVANGSVYKLPYCDPANIGALDISYNLTNVIRKLYDYAIQIYFSR*"
                     /db_xref="UniRef100_G4KKL4"
                     /db_xref="G4KKL4_9CAUD"
     gene            complement(192454..192978)
                     /locus_tag="SRR1747065_scaffold_38_prodigal-single_218"
     CDS             complement(192454..192978)
                     /product="hypothetical protein"
                     /codon_start=1
                     /transl_table=11
                     /translation="MLIATEPKVLYEYLKTISVNKFQETTVVYNINSNTTEFTRLNLM
                     PPMELLSKIRNSELFDQEYTNYIMLNDSVFVQFMCIMLSLAFGKDVILLVYKEESTFD
                     PIVEVILKLIQQRYGYNYILLDDLSYLDDLQQTSFTTEGLVNYQQDFNRYWSIVERIN
                     PQLVMNEVIHDEHL*"
     gene            complement(192978..193649)
                     /locus_tag="SRR1747065_scaffold_38_prodigal-single_219"
     CDS             complement(192978..193649)
                     /product="hypothetical protein"
                     /codon_start=1
                     /transl_table=11
                     /translation="MIKPLFRGEIGFTTKIEFVQTVLNQPNVKIIYVGDTLGAENLIN
                     YYQMIPGTLLVPEFSAMESDINGSEAEFYQKYYAQLSSEPAFSYLVTLLTAMHIGKNI
                     LIYIPPESDGLRYPKALAEFFIQRFGIQPGWDNIPYVFNPECIQLVADLLYNFNMIGP
                     MEYLTCVETPSPIVLPKLSFDLAINVNLSNKDGVDKFVSFLLENKANAMKSDKMMIRP
                     FGRRL*"
     gene            complement(193661..195277)
                     /locus_tag="SRR1747065_scaffold_38_prodigal-single_220"
     CDS             complement(193661..195277)
                     /product="Uncharacterized protein n=1 Tax=Tetrapisispora
                     blattae (strain ATCC 34711 / CBS 6284 / DSM 70876 / NBRC
                     10599 / NRRL Y-10934 / UCD 77-7) RepID=I2GV15_TETBL"
                     /codon_start=1
                     /transl_table=11
                     /translation="MSREEDLQILYSTPPQEPNMRVFDSIMPPCPLLALISYPAIVEL
                     NRIAKDKRLSAKPKQKLQMIKDIMGQFGFRKLASGTNRIVFKYLENQDIVVKVAYDAT
                     GLSDNLNEMYNQQFIKPFCCKVFEVSPCGTVGMFERVHLINSRTEFATIADEVYDIII
                     NHLVGRYILDDFGTKYFMNWGVRENMHPVILDFPYCYELDGAKIYCNRPSQFDRRVPC
                     GGEIDYDDGFNHLYCKKCGKSYLASELRLAIEKKSKEIFVDKEENDMIVSLVQGDKVL
                     TRTDSSRDSRTYRRFKNGKEKETPYEYRTRKANELRVSVQIPVSKESEEINEETHEEA
                     TVKASEGYDNSQFNQGWASQDVPSVDPMYKDLKTSIVSSVTKETAEITDGKADFTKER
                     KFFKGQKIEDENGSTEDTIMYGKAAVPETEEEKVNTEENPVEEQNVQEESFGQSVAEA
                     LHKTNVEIKEQQQTVNEPEPVQEQQEEKPLDNQESDYMKEQYPRATELVNVNLDESED
                     KIYRLENDGSIEEEPIPIDEEEPEFYPDEF*"
                     /db_xref="UniRef100_I2GV15"
     gene            complement(195288..196505)
                     /locus_tag="SRR1747065_scaffold_38_prodigal-single_221"
     CDS             complement(195288..196505)
                     /product="hypothetical protein"
                     /codon_start=1
                     /transl_table=11
                     /translation="MEYKFPSQFDENGFNMLSPNYAMYSGGVGNTTSPAFKYNGGTTQ
                     ETYATNQQQQQYYYPNFGVNQQQTQQMPDYDYYTRLGAYANQQMQIQQQLYQPQPQPQ
                     YQQQYGWTAYQEPTYDPGRAEAYRQSYNNGLLSLSDYCYYCNAGINPQAAQQQQATTF
                     YGADGRMHTIGGSGSAYDGWYNNMAYSMQAQMEYQKQAQEEYQNQLDCWNLVARVCAR
                     GLGIEETQIPDYSKQIETQQKWQKYYADMNQLAYQQDCFSAQMKAATKSSLDKDYVSP
                     LKQMMIDNWNKLYHERNDKLPEHYGLDEFFNHGIMEGQILDDLDYRAKQKAKQLDQLY
                     DKQEFRNLMHQLHPNYDPYSGISIGGAGRLGIDDIEITLPPHLAQQQYKERKDRFLNS
                     IYANNTANYHTLR*"
     gene            complement(196557..197387)
                     /locus_tag="SRR1747065_scaffold_38_prodigal-single_222"
     CDS             complement(196557..197387)
                     /product="hypothetical protein"
                     /codon_start=1
                     /transl_table=11
                     /translation="MKKELKKKEVRLKNLTKPFTTSLDFAKELEEGMRSNTPTQEELN
                     QFHISGLMTGIAAGHGEANGMLKYLATNPTKESPVNSQDPYNLDYWASVGLGMEYTNS
                     TVYFASVKLAFTRMVMIIVGECFGQLQNEFESFTDSQIAMLIETSKNIISSICFDFTN
                     TIDINTIYNYIASQYGSIDDDPNLSSDIEALAGVQCTMFSQSAISTLASSMFDAVYEL
                     CIGSGKCTDQDFFAIDNALKPIIFGAMDPLYKQALNFTRTAVYAFANLDPALIENQMK
                     *"
     gene            complement(197444..197863)
                     /locus_tag="SRR1747065_scaffold_38_prodigal-single_223"
     CDS             complement(197444..197863)
                     /product="hypothetical protein"
                     /codon_start=1
                     /transl_table=11
                     /translation="MNDLKVRIAQQYTDNIPTFYPYIVKMEPYNLEQAQAMVALTFKT
                     SLIREITNQSEITTDNRNPIIAYAVNQISDYIYYSLMHDGMYSDFQREQLLNTVAYNI
                     YYTLKLVYDEADILSYDELCNTIVEISGDLDRNCAVI*"
     gene            complement(197860..198603)
                     /locus_tag="SRR1747065_scaffold_38_prodigal-single_224"
     CDS             complement(197860..198603)
                     /product="hypothetical protein"
                     /codon_start=1
                     /transl_table=11
                     /translation="MKVSYENLINNHTLNIFTDASILRDNINGYDLFISTPGAQIYLG
                     DILQDSLIQMLPDCTNNEGEITAIENGLYLAEKWRKLLPQVDNINLFSDSKISLFGLR
                     EWCYNWIRAEQNGILYGSSGEVKNQNHFIHAIYFILSNDLKINMYHTRGHINAVNFRS
                     VAKFRNSFVKENHLSYHPDDHIINFMIKGNNKIDNDTRQYLNFNKIYIDNWVKPRPEH
                     GQQIFNWHDLIRSFDMVKYQYLTGGYNKI*"
     gene            complement(198685..199065)
                     /locus_tag="SRR1747065_scaffold_38_prodigal-single_225"
     CDS             complement(198685..199065)
                     /product="hypothetical protein"
                     /codon_start=1
                     /transl_table=11
                     /translation="MKDTVKAIIESSVLPEVDFLSKNTAALNILDTINEADRRQLAFI
                     PQKVTVMKRPLKENAYLVEYSNNLERLMLDENIGIVEAMQLVCDVNNIAMDECAVVFD
                     ESCVNKIDIEAVIKLDPDFDMIKY*"
     gene            complement(199123..199944)
                     /locus_tag="SRR1747065_scaffold_38_prodigal-single_226"
     CDS             complement(199123..199944)
                     /product="G278 protein n=1 Tax=Yersinia phage phiR1-37
                     RepID=G4KKL6_9CAUD"
                     /codon_start=1
                     /transl_table=11
                     /translation="MAENQLVEYKTKEFENSEVMLINEIPEYTTEDYDLFNEKDFKKY
                     IDDIERLVRSSKEYRDYIQYLRNYMDMNTSAFLANVNNIETTKIKIEIHHTPFTLFDI
                     TLTVFNKRSRLQEQLDIEMVAKEVTYLHYFLYVGLIPLSKTEHKLVHTQSLFIPLNLV
                     LGKFEQFIEMYRQDIPEDAMARYNTYVDMTEHYNASVNTAILQIKPTFLKLPDTDENT
                     LGSYNSAQLQHILNSTQNRLAEITHKPDHAKIEQKSYDNNKQDRKMTKPFTYTTK*"
                     /db_xref="UniRef100_G4KKL6"
                     /db_xref="G4KKL6_9CAUD"
     gene            200027..200248
                     /locus_tag="SRR1747065_scaffold_38_prodigal-single_227"
     CDS             200027..200248
                     /product="hypothetical protein"
                     /codon_start=1
                     /transl_table=11
                     /translation="MTVKEKIDVTCELLRRKINELELELTIPSVYKKARQSRELQLKQ
                     YKSCLKFLTKVSNNVFALSCLKFFCGGRK*"
     gene            200248..200994
                     /locus_tag="SRR1747065_scaffold_38_prodigal-single_228"
     CDS             200248..200994
                     /product="hypothetical protein"
                     /codon_start=1
                     /transl_table=11
                     /translation="MKYSEIDGVCKEVKPLTGKYDCAISKKLNIKDYRITIDADPVDD
                     QVYFELGFDDSHDYDTSMYIKSADASRIAYQLYQVASECTQEHHKVVVAENTLNSMIN
                     YLKDGVVTKCEVRVIDGYYDTVFDTMFGKLIIEIVFYYSMPNKTTSGIDNSECKVRMI
                     SDKRYHKKSKTYFKSFVEERINALKKDYDDITTEFVIDVDKYDDIYNAMQNTIKKDGM
                     GYKDDVVDAVPKNIDMNKMVSDYLASRKSK*"
     gene            201238..202053
                     /locus_tag="SRR1747065_scaffold_38_prodigal-single_229"
     CDS             201238..202053
                     /product="hypothetical protein"
                     /codon_start=1
                     /transl_table=11
                     /translation="MNLIKKLKGYYRRLTTIKKDKNYKPDLKSYGDISVEFVDSIMIN
                     SSNYESNIVIKLQCPNEEGSKLDLNELINLIAKSDLRLVLSEKHSLAYVYGRAPSYAK
                     FLYSNEEMKSYNKYFSLLYNLCIEIDSIDPILQYLNNPKENIYETEKYYPYESENINI
                     SINNPVYVQDITAKLPEDQRNEFKCINALFVYDTNQADDSVYMYYASDIKADSILQSK
                     PGDDLLKYDAPQWIEDYASNLTLCDGTNILKDNLLITNNDDQSLYDDIDEIIE*"
     gene            202082..202651
                     /locus_tag="SRR1747065_scaffold_38_prodigal-single_230"
     CDS             202082..202651
                     /product="hypothetical protein"
                     /codon_start=1
                     /transl_table=11
                     /translation="MSNAKQRFKENGKNMDAYAGYIPEEKEQKKRAPRQNNNGGKKPA
                     KMKPITYTFSVESEDAFAVVKDTMCGACQTVDTFFRSAAEHHQDFELKTFDDYVVAAM
                     CEFTEYHTPQLLEKVNIHSSINLTANKLNIRLEGGVGFSIEVRYEIVNRTAKIVAATG
                     SVTLYAPNDKLVASLEEADFTVLVKQNRR*"
     gene            complement(202689..207638)
                     /locus_tag="SRR1747065_scaffold_38_prodigal-single_231"
     CDS             complement(202689..207638)
                     /product="Putative RNA-polymerase beta-subunit n=1 Tax
                     =Yersinia phage phiR1-37 RepID=G4KK38_9CAUD"
                     /codon_start=1
                     /transl_table=11
                     /translation="MFFLDELKDCKLYRRQVLLPINDKNKRRTCAAFMLSPNEQGVQD
                     IFTNPILLGRYYNAYYTERAVLYYVNQEGTVEPFEGELVTEEVSLYDKSDFKFTFDGY
                     VHHVDNAKAALSKKWVEKMCDKYRVNIKKLNDCNVIVDCSGDTTDRKAVHLSPASKKI
                     EKDFGSYTEYCRFNFLMWLFYQINPTINEWLCMACALHDSGVSKKYAKSNWPFNYNLG
                     IICRGIDSYISDHGEREYVTLIVKGNNGMNRLDVTVGDLMSLLSKELKDELSPLIFGE
                     TARISHNMGIVLEDKKYNPIFKKMLFNDRIRSIKDLKAIYDQIKTDYPEIKYTYNSLD
                     LYRQLNVYLDLTHYMKSYIKNATFKKIKGANMFIDLTRRLINDARVKDAGYNTQSIII
                     PVMEWTKGQDPAEIQLIGKHITPISCIYWMLKGNGPKLKDVFGDREVLFLGKSSLMKI
                     NFAKADIKPELFLRNIRHIAENKMVLDPEATMGGTPVSSARAIKMDVVSQIEKTRKIK
                     IDDISVDEPDKDAPPEPTTTGKNTKPENKETLPKTEEKPKTEEEKTQEELKKELVKDI
                     DKASKNKTNVDDTLDSIDNNPEDAERVRKILSDLSTNPENGGSNISGARASRMLKLQN
                     DFLDSEFEGRTVKDIIEYDESANTKKIEPVKLDIDSVNPEWENLQFAANLDSYKLDDD
                     LVRIFGCFGEHSNPLVVRSLDKEDTSTSDDLIETYTCKYESARGERFTIKLDIPKFVD
                     NKYMILRGNRKNIPIQLFLMPIIKTEDNAVQLVSCYNKIFLRRFGTTSGKSNPTADKL
                     LKTLSKKEYKHIKVTTGENTRVCAKYELPIDYIDLAANFTKIETPHYVFMFNQDEIHS
                     KFKVDDKQGLCFGYDKKSKNPIYYKPDPNQPTFFSYWLYTLIETSLGNTDERDVFIED
                     FNNANTSVRYTYTRASILGTNIPLVVICGLAVGLERTMKTAKIKYTLSEKRPRIDVNT
                     QDIIKFKDGFITYDLNYASSLLMNGLKQCNTEDYSLGDINTRIMYLDFLDMFGGRIKA
                     DGLDNFQDCMIDPITKETLQHYKLPTDYISVLLYGNFLLSDNKFVKHGDIRSSRRLRR
                     TEQVASYMYEVLSKAYGAYSTGLKHGRNVGFSVKQSAVIDRLLVGNTTDDQSILNALG
                     EYEAYYSVTPKGPSGMNSDRAYSLDKRSFDESMMGVLSASTGFSGNVGISRQATIDAN
                     IDGARGYIYNDPDTQKNEINSVKTLCMTEALCPYSSTRDDPMRLAMGFIQTQKHGMRC
                     DHSDPLLITSGADEALPHLISNTFAYKAKDDGEVVELTDDYMVIKYKNGITINGKPQT
                     YEYISLTEEVEKNSSSGFYVTLKLDTDLKVGKKVKKGDIVAYDKQSFSNEMGYDDNIA
                     YNIGTLAKFAILNTDEGFEDSAIVSDTLSEKMASDIVLEKEITIPKDANVYNLVKKGQ
                     KITEGDTLMILQNSYEDEDVNVLLRNLSGDEEEVTDLGRVPIKSKVTGVVQDIIIERT
                     VDKSELSPTLQKIVGSYESGINARKKVMKKYGIEDVNKTLPDTETMPAIGRLKKAQES
                     VVIRIYLKYHDKFSVGCKLIYGTAVKGVCKDIFPKGKEPYSDYRPHEMIHSLLSIGSI
                     NARMVTSELITAGINKGLIELSRKVKDMAGIKWKDNLIE*"
                     /db_xref="UniRef100_G4KK38"
                     /db_xref="G4KK38_9CAUD"
     gene            207936..208457
                     /locus_tag="SRR1747065_scaffold_38_prodigal-single_232"
     CDS             207936..208457
                     /product="hypothetical protein"
                     /codon_start=1
                     /transl_table=11
                     /translation="MPTVAELLSEIQEKHTQVSSSQKDEISIMQAMLNDTSYEVGVYS
                     TKGKIDTYCPAADFKAMQTNIVSSTTKISKDEARSLVADYQATKSDAATMVNLSKEFV
                     NTYLESGRKLTLGGRADSNYALSAKNVAETKKMYQKKHEDANGEVTWEKCEKVIPAHK
                     GLKARSSCPPWVK*"
     gene            208744..220755
                     /locus_tag="SRR1747065_scaffold_38_prodigal-single_233"
     CDS             208744..220755
                     /product="Cell wall surface anchor family protein, Ser
                     rich (Fragment) n=1 Tax=Streptococcus pneumoniae GA11663
                     RepID=G6PAD2_STREE"
                     /codon_start=1
                     /transl_table=11
                     /translation="MASAAKYLSNVAKSVKYASIDVLKSYNPVITDMIETNEDVSKAV
                     YTGIKNYRSLYSKTKDTIRKSEVGELAGELKHNIIADLKSGKFYNKEREEKAMNAAVM
                     GADLGFDDADFGFGDDDLGFGDDSDMGFDEDVSIADTLDNVSERASNAINTASLRTAE
                     YQVEANRQSTNAMIRHLSVLNGQIHGDLAGINSNLGGIMTFQNEAMRTHMENSKTFYE
                     TQQKQMDEQTSILKEMLDIQKKTAGMIEKSSGWDSDKVTVQDIFTSEGGLDLKAYGKY
                     IKNNATEGGSEIADMLEMVKELNLGKALVANPIGMLTTGAIKSFLPKVLKNAMTEMND
                     TIAGGISTALLRLTKAKDSDNSIMSLLGNIFGLDLTPQKTLSTSDYVKGQVPWTGVDH
                     KALTDVIPTLLGKIYSSVSGSPDVIYDYENGKFTTRKAVKEDYQRMRDRYYVQANDSI
                     LEPLDEQIQKVNFKTNKRKQQFLDNLEKMLKYNFEQMADFNPYDDSLSAKTYGFKGTA
                     AQQDKDFELIQKMYRKIKGSKQLRNNSDLIDSVNSLNSWMKSIEESGYSPYLKMDDDF
                     EEAIKQAGGRKTKTANPYGGSSLFGESNTLLKQQLDTLTSQKLLLNDIIAELQDNGAI
                     SIDNTAAIIDRIDWYKTPKKDRKLLKKHKYNTASPRSNINEEEITYETGGAALRKKRQ
                     ERQQAAARKVRKATNLNRMKAHNTIDIDDKKRFLGEEVEEDGTTSNAGLGYGKGSGTD
                     IDDSNLELEDNEREKKENEPAFIDRARKAKTPSQKLKALISGSKDFATAPLAAVGLLI
                     QKADRRVYDLFFKQGDSNNKNKSITDMLEDGFDDFFDNIKDKASRKIEDIKDMFTGTD
                     GIGERIMRAVDGFFGIDSKGIIKTFKEAVFGDANKGLGQGLKDVFVDGVKDMWKDVKD
                     FWKPATETITGVKTEEAKTKSKNRQKVDELLRSLGKGVKGDEALNPNGEGARAQVFGN
                     RREEMKADEEEKKEKGKRERAKKRAKKNRKDKAAAGIDRVTKTGVVAVSKGELILPPD
                     LNPFNIKKREKNENKQIDRFKRTHKGVDIGIPNYAEGGNVGYDEQSIEDMLQNLFGKT
                     DLDDIDPKELYNAIISRIPDGKQRKEFINSFANKLEDKRKEFKSGGRGDYVKGQESLL
                     YKMGDELNSVMKDFMASGFVTEVKNKYGKDVGDRGKQFGEVITDTTQNLQSYMPSIAK
                     GGIAGALLAAFIPVIGIPLGTALGAGAGLAQHSEAVQRMLFGKLNEETGERDGSGILS
                     KSLSEKVEKYFPGMAKGATVGAITSILPFVPGGPLAGIMVGSAVGFARTNEQTREALF
                     GEGKALSKMGNYLKEKLPRMGLGAAAGFLAGPFGPVTNLMLGAGIGMVSDTNKFKDLL
                     LGTEDENGERHGGLVGFAKEALEIPLNGIKNQFDKTVNWFNDAILKPFAESAGIFNQS
                     LANLGTKISDYFKDKISTHLVRPVGKVVNKWIVKPIEKIGGGFMKMILGTIRGVVGAP
                     FRAMQGVARKVQEGQLSTMGMAENMDVDQRMAKRKELVDRYANQKKFKRQEKINKLLG
                     HNVFDVEGKVAKYKDKIYGNDYARNDERISNMSIDEMQAEMENDKKILPAFMNKKLYK
                     AKTRKKAAAAYSKLDTVLLSDLNKGAFDDIKWFKAAQAHLKNGRYDNVKRIIEEHVLG
                     DPKLREEMLAAVDTASQKADSFEEAYQNSQAAAAEKIEATGIEGSVTREGQRSLVNEI
                     NRRKGKIDRGIVDEYGKPIAQNSEEEIPDSNTESEVVDAVKESTGIIGNIAASVQNFS
                     FADSWKETKSTLKDIKDALIVTAFPNSKKADDILANMDNRARMEKKERQEHGKKGREA
                     LLANYNAKKLEEEKKAAELKELAAKKAKEAEEKTKTDDEKQPNIGVTVDAADLAENGA
                     SGEVKKALKKSWFGSLRSKASKFFTGKSKKTSKSVITAMGPIKTRYDKDGNEIPDERD
                     SETKETLKRQTDSENTQKGILGKISEMGSNIKNFFTGGDDNKEKKKTSTLGKILKVLG
                     VVGAGVKIGAGVLGGLAVAGTKVSVKKRDKNGAIMTDANGNPIMEKKPLLQCIVEAGQ
                     RVWMGDDLTGTKSGMYYHIKKFTRDKVIPAIGTAIDYLSQTLPQAIESGASLIGKYLP
                     KAVEILTASFVKNIGPILAGLAKGLVSGLKSVFSKDEKKDTSEIDNAIKFNSNGSLSG
                     SSDLVSGKTSTNSLGGKFVSAMQSAFDSGKAVAPSVSNTDTTVNTTTTSSSGTTTTSS
                     SNTSSSVDTTTTNSGRTHGGASGSISGAISNASGKAQQAISTGNTTGSSDIENSLAYQ
                     NATSLVQSKAKDQLAAIWDNQLGNGQTVGQLLNDDQTVIGSIETEDGKTQNITGADLL
                     RYPGVAKEVLGIDVSPTNEERDANTNALNRNSTWVGRQAKRLARTYAMAGANTAVLRG
                     IGKAGTAVTNAVGHGLSKTGQIVSKMPGKKATVLGKIMQGAGGVVNAGGKVVNATTYG
                     WGKIGDVARDVRGGKSIKEAATSAIDDIGNDITGGISNLKNAKPTKKTFTQRWKDRID
                     TVKSLPEKAKNLGTKAKNIGTGIKNFAKDPINTMDNALGKIDFRTTDEIAAKNARVER
                     LRNHNSVSLEAKKNYLGITDDAADLVKGATGAADDVAEAAAKGAANVAEDATTDTKAW
                     SKIKSKLSKIGEKGKDLAAKAGEKAAEGKGLSGKALKLLSKFKSLLSKFLGNSKFLKA
                     LGEAAKSAGMKHELISKACEKGIKTFAKNLTEKYTKGLAKVGAKAIAKVSTKFATYVG
                     SAGVIAAALGIADFINGMRKADEIFTVKKPTKVERVVAGLVNVLCETFMIGIILPAEK
                     VVDYALVLFDAMGIDVSKIRQRQEEAKAECDKYNEEHDTNYTPQEYLAKDKFTTKVKQ
                     VGKYIWDNGFGVKGIYNRIKKAVTGKEDESVTKNNKAVTNMAKSAINKITGKDIFTID
                     ESGLGSATTDDSDDSEDTSTSDTTSNVTDTNVTGTDYSNYATDDSSDESSDESGYTDM
                     NYDYTSDATSDTDNANVTGTDYSQYATDSESTDATQMATSGQGSIINDENSQNIQSAY
                     DEINQSIPNMIQTVKQNLASFFGIDSSDLNRTTQVGANKYKGRGPTSLFNKLGNMWKY
                     AATRMNPMINTLPKALTSGMSSVSRFLAVSLGMASPDDQNIDFTKIVNNQAYLNTRAK
                     RISESSAFYTLFGGVSGNNSNDQTKQDTAAANNTSSTSSSSSKSSGKKGYTIKKAMSK
                     ILGLFSGSGSGIAKSSDDGEAYVDESGFDPSTQYFVSQKYGQYANIPFDAKGDTNVTV
                     ADAGCAPAVASMAVNSTGLSTPLDMRDAVKDAVKYKLPNQGVTADYFIDEFKKHNMDT
                     SFITSENSKYENTIKSRLKDQKPVILMGQDPTNTSKKNSPFGPNSHYVVATKMDDSGN
                     IYINDPESRKPNRKYDIKTVLQGSKLGVLPSMKSGAKSGGSGLVNKLKKALRGYNGRG
                     KYGSNTVEYQVWNALRAAGYNEITTAATMGNIEAESEFNPNCYEYKDHSKGGFGLIQW
                     TNPGNGSTGRRTDMENYCKSKGKPTSDLQCQIEYMLMELAGNSIWMKANSRYNFGSLT
                     KADWEAGKDIETATKAFMACCERPSYDPNKNHISRRIQSANNYYNAFKGSPIDTSLSY
                     NITAASGDTSGGTETTESSSGTLIDQIISQFTEIASAYGLTASSDSSSSTSGTDSSGT
                     TGDYSGLNIDGITGATVKDPELAKKQKYLVAKMKSVEGKLKYSWGPGSKYPNGPRDPD
                     QGSGDCSSTVAWAYKNVLGVDPGNSTQEQQNNSNTYKVESKPDESKMQLGDMLLKSGH
                     VEMYAGNGQMIGHGNPKKLGPTTKKLTTSGEYNNIRRWVGFQGKGSGLDEVSWAGSGS
                     DVPAADMTKAQSVLPTNTTTSNASTNKPVVVQQQSSTDTDTINKLIEVVVKLLSQVVD
                     NTGSIKDIAKLLVKLVETKESSSNSNDSEITDIKRDLVKTKASLTSMMANVAQSQSNQ
                     SLEQLISSVEAIAAQ*"
                     /db_xref="UniRef100_G6PAD2"
                     /db_xref="lpr:LBP_cg2291"
                     /db_xref="B7SEY2_HUMAN"
                     /db_xref="G6PAD2_STREE"
     gene            220828..222681
                     /locus_tag="SRR1747065_scaffold_38_prodigal-single_234"
     CDS             220828..222681
                     /product="hypothetical protein"
                     /codon_start=1
                     /transl_table=11
                     /translation="MAYTKINKSVTVKSKSVVYKKPEWGSARVGYLEPLVTYSTTKMT
                     GSKGWYYIDEIGGWVYSNFIKVHDQPKTTTTKKVTKTTQNTIKKAQEAANKAAEAAVA
                     NGTLVANGDGTYSSASGTTNSTTTSTDAPASVFDNTQQRTVYESFLNDEIKSYNDIAD
                     SLLVDNLNGVYGIPYQWPDTVDPKLPNTGFGSIYAERIVDRMPLLMMSPGKVSFMRSY
                     SDGEKSAVLDALAGASSGASTAIDDFLKKPGKYYSFEYDSASYWQYVNTMNHACAAYL
                     GIEDVVVNINGVEKKLSEFKWEEATNSKFDSLLLSSKDYICFYTDADTTKNESFSNST
                     AESQLYSSINSTSDYARELRFILGTQSGLDFMDNDTLQGAMKSLSNTITKLTDGQTLI
                     NNIKNEFVTIATGGKLMFPQIWSDSEFDQSFDVKIKLRCPCPNKVSWYLDIIVPLNHL
                     IALTMPRIPTTEMVYGNNTTATKTDTFANGYMTPFLVRAFYKGLFNCDMGIITSLNIS
                     KGKEGSWTLDGLPTEVDVDLTIKDLYSQMAMATENQGRDFLANTTFLNYMANACGISI
                     NKPDLERSITVWMMTKSNKWKNQLSGYNWRQRTSQTIRNKIFNLYTGVFNY*"
     gene            222750..223475
                     /locus_tag="SRR1747065_scaffold_38_prodigal-single_235"
     CDS             222750..223475
                     /product="Uncharacterized protein n=1 Tax=Bacillus cereus
                     B5-2 RepID=R8U4L0_BACCE"
                     /codon_start=1
                     /transl_table=11
                     /translation="MAKTRKQKRGQYEQKYGHIPVDYNERLEWMVDYYNLSPAKMDEI
                     LFKRQEVLRNLFYYDYNVIELLEEPEGASRPRVRILRNNFNKLAMNNSQMVHVYVPGA
                     SEDHNYMRKLVDSELVHLDNLITTPCEIEYNAYFKTPTTMNVVDTFLCEIGLFRPPFT
                     KPDWDNIGKKYCDMFNSNIWLDDSMVISGTVNKWYSILPRVEIKLRYLNCVYTKKFYD
                     SMLARKGFNNPNLQYLNRKGELV*"
                     /db_xref="UniRef100_R8U4L0"
                     /db_xref="R8U4L0_BACCE"
                     /db_xref="mps:MPTP_1432"
     gene            223475..223906
                     /locus_tag="SRR1747065_scaffold_38_prodigal-single_236"
     CDS             223475..223906
                     /product="hypothetical protein"
                     /codon_start=1
                     /transl_table=11
                     /translation="MTIAETPADRCTNGMLFRIFLRDTYYPKHQGEIIDSLYNYIPDA
                     MDIDNADTSTYRVKCKNKKSSTVFDYATQIENALLNIVTRQDVINQVHNSAMNDYDKS
                     RVALVYNQLCNEAHLSCYIKLMYNATFMNMNATSKLLTVLF*"
     gene            complement(223950..224855)
                     /locus_tag="SRR1747065_scaffold_38_prodigal-single_237"
     CDS             complement(223950..224855)
                     /product="hypothetical protein"
                     /codon_start=1
                     /transl_table=11
                     /translation="MLSSFVRESSAYNLQSKSSAAVLESMDKAEQRRKSILEQQQAYS
                     QRERELTAFTSASKNFLLAEAMYDLFKKSIPSTVNESLTNLGRSVIDSFVNEEGASNL
                     FAHCENTYYLNELETLVEATHKKVIKDCDGKNGPFKIANSDMKVFHDGLDKLDTEGIT
                     KEISKRVASAEEEFIKANLKDKENMEELAQKTQENLAKVQAKDVETESAIKNNVKALY
                     KEQIENIERRQKSILESMVVRLSRSIVTEDTSREQFTNEEGKLNMQGIIETAEIMYTV
                     LEMVNTIQIKKMTPSYIKETLMSIK*"
     gene            complement(224917..227580)
                     /locus_tag="SRR1747065_scaffold_38_prodigal-single_238"
     CDS             complement(224917..227580)
                     /product="hypothetical protein"
                     /codon_start=1
                     /transl_table=11
                     /translation="MAKLWTSDVYDLVETVKDLEDRYIDSEDSDTLAVGIYGYLASIG
                     ATLLQNSAITTGELGNELFPARAKFERNVINHAIIQNIQTINAVPATIKGIFGIYEED
                     LEKYMVNDKFIIDKEIPFNIQDFEYHLEYNIIVKRTLLPNAQYAYSAQYDIGRKNNLS
                     NITNPYLQAPFTQRYNGKEMIFFYIELMQVTHTSIIKNIITNNLVENKTLLFNFSDQL
                     ADFYLIVTDGDEKIYLTPVFEGMGLEENLTDFCYYSYVDANTIRVRFDSISYVPKINA
                     KIDIRVKTTRGAEGNFEYNKAVFPVITSDNYNYKRIMTYLQFASNSTGGLDRKSVDEL
                     RKMLPKEALSRGSITCWQDLENYFNMLNTDENRLIIQKRVDNQFERSYFAYMVLKDSY
                     NNVIPTNTFDIEVQDDAFDTHDNRKYVLKPGCYIKYDDLDNNRGHVIKRTKENSDQLD
                     EWSANDKTNFIYTTPFMVVVTGDPLYVSYYLTLVNTQAQLDFTYVNTNATTQFICTNV
                     HWYRQYVTNNDTYYMEFVLAPNIANGNPLITFDENNKVKENKLKVYAVFYNDGGNNAP
                     YAYAEAQFVNTYDGSTNSYKYKAEFKTNDVLNDDNKVYITGLTRASSMIPTENLILTP
                     HVGVKIYVCAQLDDDYGVFGRHDLDSIVPEGLEDYTVCNMYTVQDGLRFYENYSEIIS
                     SQVTDIKIEGEYTDHDGFRIMRVPCIRRSYVELEDCMQEFIENINYKKAYIDQALYLL
                     ENNFMIDFKFFNTYGPSRIYTRDRTGYDKQLIDRVNLTMNFEVRLLQTSDKNTKDYIL
                     NDIKEIVEDLNDISSLHIPNLITEITNKYQESIEYIEFLGFNDYGPGVQHLYRQDYNV
                     TTGLQDVNMVPEFLTVHTDLDMTPDINIRLA*"
     gene            complement(227558..228748)
                     /locus_tag="SRR1747065_scaffold_38_prodigal-single_239"
     CDS             complement(227558..228748)
                     /product="hypothetical protein"
                     /codon_start=1
                     /transl_table=11
                     /translation="MPSRINEGSNPLVTMSDFGDLLKSNLIYDRKELCWYEKFNRFGA
                     LDPYNNLSFAKEYIFFTKPDCHIFTPNTTNLQPALANDQFFKDAVDRYPHVIQQLQKS
                     AGSLKGENSDIVKNPFMVLLSNSVKNTIDFQALSATEMDNSVNMWGSTIPYRKDAWLG
                     DENIDFSLEFEDSRYLEVYMLLLLYEKYERYKTSGLIYPPNTNGATEYGTAHHNFNSY
                     VANKELHDTFGIYRFIVGEDYETIIYYAYICGSYFNSVPRDAFNDLKNGDGLKFSADF
                     KAYCVMDMDPRILYNFNRLVKDAYGTSSNYINLPVFGDIKYGSIEDEFRDAKILSHQS
                     NSPLKGTPMDRINGNWATFPFVTKEIAGTGIAMNTSAGMSHQYKLKWKVKGNDEDYGE
                     ALDK*"
     gene            228923..229282
                     /locus_tag="SRR1747065_scaffold_38_prodigal-single_240"
     CDS             228923..229282
                     /product="hypothetical protein"
                     /codon_start=1
                     /transl_table=11
                     /translation="VSFIDIMKVALPIATTILGSEDGMTNPIKQENPYLSTLKSGIKI
                     LDEVTRECDMERQQRPAVPTTSQNIVYDQYRTVTPVQQVEPVQIPQSVQYIPPVTQPV
                     KEEKKYAWDVTHGYRQL*"
     gene            229368..230795
                     /locus_tag="SRR1747065_scaffold_38_prodigal-single_241"
     CDS             229368..230795
                     /product="hypothetical protein"
                     /codon_start=1
                     /transl_table=11
                     /translation="MGYESIHETVVADIFDTIKDGIQLVDGVVRPKTASVRKSSSLAR
                     ATSGLTLVFPVVITNTLPIETASMIAKAIERKNVSMLQMAFSAYNITCATDAIEHLEK
                     FHKNLNLGHMTLDDFMDTMESLGESGTISTADQRAITEDCKHNINYVLKPSVSENSLM
                     SYVESMVYGQTHILEAIDPKEKARRKRAADAAQTNSDLLDRSQKERQFQQNLDIQKDK
                     NDIAKAKNDIDRDKFDLDSRKALGQASDQQRQYLSNQLLSSDVKKANEMQPSMMLVNF
                     YVNDKDRDLNIAQQAVCGVKSKLYPVDSADILNKIITKHVDSDVILKLVKVSSREISF
                     VKDFLLGIDDAKLDSLSKSRQGSGSRIFKALERRAIKGKIRKSLRLENSAKAITSLVI
                     SSEEAEEIKKYNNIDVMQPRTIIPIMEKLNLLYFLVVDSTSEAVYMLTDGDGEFESFS
                     FTSLERDSGDSSYKKVINLMTKIAR*"
     gene            230812..231855
                     /locus_tag="SRR1747065_scaffold_38_prodigal-single_242"
     CDS             230812..231855
                     /product="hypothetical protein"
                     /codon_start=1
                     /transl_table=11
                     /translation="MDRKIYNDIVKEHFDVMDTETRRCLLSINEADQDQVLGSLAAKL
                     YDSIVNKVTEIDFGQIPLSKGDITKIPNYHELCECLTTVHEMMVAKHQTTHSTDTIFG
                     AIENLKKTKRIWEKGYAIECEMAVVFYNTIALSIVSSTSILLSACIEFVKNPESGVID
                     IELAKIAKNKSLNGILFKNLEQFNKSCKKGEIEKTFDNVLKAQRTVKEAVENESSVEA
                     VKEDVFAILFGAGMAIGLLSCVIPILHQLTTMLYNLRQDASDYFAAESDIIKLNAEKV
                     NYNRTKTPEQKKKIIAKQMKIADRFKKWSNKLMIKSSKAETDSEKQIKQENAEKKKIG
                     DVVDTMPDSASIF*"
     gene            231917..233041
                     /locus_tag="SRR1747065_scaffold_38_prodigal-single_243"
     CDS             231917..233041
                     /product="hypothetical protein"
                     /codon_start=1
                     /transl_table=11
                     /translation="MSMFDDVLGMGRTSIFEGAYEPEVEAITLENAEDIPSYMDPMEF
                     MTQVACEQELNMQRLDMAIMAEEYVYLRENGVEMVEESAVDTALSLVKKCQDGIMQVW
                     AKIQSFFKMVQGKLREADKRDELFLKAYEEKAKAGGDVKIKVNKLVAKDTLNEIAANA
                     KSLYDDIVSAANNVYVNARSNDQKSKDLVQSALKTIFNDKITDTNNTAKAVLKQMVKD
                     AKDTKGANSLQDSQTSTEVAIAEFNKAKDIKNSLKDSYNSSKKSINALLKSAKGIETS
                     LKKKKILPTDESKKVHQSVKAISAIQKILVQTNKTEVKLLNMRKAYLKKIIVAAAAQG
                     SKKIARGDEVSAQISKANNATSTAGTNESFIESVQFGEIW*"
     gene            233119..235479
                     /locus_tag="SRR1747065_scaffold_38_prodigal-single_244"
     CDS             233119..235479
                     /product="Uncharacterized protein n=1 Tax=Plasmodium
                     falciparum (isolate 3D7) RepID=Q8ID30_PLAF7"
                     /codon_start=1
                     /transl_table=11
                     /translation="MSDLFNLTRIFSENSYPQLVQSVENRTYLSNGIDLLRETNESIL
                     EATRDLYIALAEAENKSTENNKFADFFKTYKNVVDKYILKARELQSQFEINVETFADA
                     NSDILDINDGSDIMAAPTYVGVEYDHLLDPDVPDIEPRKAFKKEFAFIGKLLQDLGPI
                     ASEEAKAQVIATVCNNLSSEISDGWLDKVIEHITDDEDCDKEGFARAMYRKFVKDPKK
                     TMTVDIGLVKQCKLSILNNVSYINSVDKSVTNFCDGLSRVADEIGSMFFRNKDHKFPL
                     ETDEDGVENKTYRLNDYSFNQMNMFISTKITQITELCNLYIIALSIKMDCIMKYLQQC
                     KDIINTATDGVDNTPNDEVDPGDSEQELDNEEECDDSCDPEECEDDSDDTDDDEPDSD
                     DDIDPDTADMEIDAELDGEDDQDSDPEDGFNADDTGAELLNDNSEDDFEEACYLFEAE
                     AYQAERLITEMMFREAMLTYLDEDATGADKPGIRPAETASAIIQKLMAQFQNLVIKFM
                     NKFAGYDKQISAIKKNRGKIEKAQIPQGWTIQKVNMNNLLSFNVPDLTEQDLGLLGDK
                     DKYLTAKYGEKSNCKIMSDELEGSSAKDRILKLCLDEKESPYTNEERNASLAFVTTSY
                     NKCLANIRNAQSKLKSSQQNAKRLVNVKEGATLESTLVDYFNEDYGGLDVVKKDGTTT
                     TGTGADDHVVNSGARSTDGKEEKVGDKTPLPKGESNGNLKRSNAVRKYYAINTSVIVA
                     VMNVYNMAMKKHLKFLKTLAQIGGVVDIPGDNDNNNNQNNQNNNQQ*"
                     /db_xref="UniRef100_Q8ID30"
                     /db_xref="A0A060S3P8_PLARE"
                     /db_xref="nda:Ndas_1205"
                     /db_xref="Q8ID30_PLAF7"
     gene            235492..235746
                     /locus_tag="SRR1747065_scaffold_38_prodigal-single_245"
     CDS             235492..235746
                     /product="hypothetical protein"
                     /codon_start=1
                     /transl_table=11
                     /translation="MFDMYDDELLEEETLLESEMDSEVELEAAMEIVDIQLEAEAEDD
                     EDFEECGGSCKGKGKEECTESDDDLDDEVEEALSLMDYEY*"
     gene            complement(235770..236975)
                     /locus_tag="SRR1747065_scaffold_38_prodigal-single_246"
     CDS             complement(235770..236975)
                     /product="hypothetical protein"
                     /codon_start=1
                     /transl_table=11
                     /translation="MASVITSFKYQIDLNLMIDDKNYTIPSESVRMIMPSYDYDKNTM
                     PTIYMGVRLDTATYNRMVNNSDKAILSLRIFKANNSSTVSFSEPYIEGRFVYNMSSDP
                     NYNEAYEQYISNGKSNELENNYLEGEIGLMDLDLINDNRKLFNDILKDTDLISIIHRY
                     TNHMKMCIEPFDNNQKIDQFIIPPITSITNLLSYINANYCFYKTGYRFFRDFNKTYLL
                     SSQGNAVHDNTNKFDSIIISIRNPLDDMGKVNSMELDSENHAYIINVNANDTSIKVDK
                     MANHQFNSIIGVDTLGNISEAELAIPSTPEMTQKYILERVATNNFDKILNTKNTIESV
                     SVALTISKTEIDSTIITPNKQYQVRNYEDNRQYDGKYILSFKKEVLLRQDDNYISSVM
                     FGLRKVSEE*"
     gene            complement(237042..238118)
                     /locus_tag="SRR1747065_scaffold_38_prodigal-single_247"
     CDS             complement(237042..238118)
                     /product="hypothetical protein"
                     /codon_start=1
                     /transl_table=11
                     /translation="MYMNNSAADPNNWVLGCIHGYYVKYERLIQLVNFHFKGSNAQCI
                     DLFIDMTDIMRKLNNFLSSQQGIVNNGLVVASGIINMAAHYRYFFRTRYRCDTRIWII
                     ASIDNKQAPLQFNEFVPVMRSFSKVTQELYTNNLDLLNIICRGIGNVQLEICSCDFAT
                     KVMQIRSCEYNVNPAICISKDPFTFQFCGSQDPQPYVLVPIKHKGNDDSIIVTKENAV
                     DEYIRAISSGKTDQNIHSCVESQHLSVFMGLTRVPTRSIKTMYTIPSALKIIKNADHG
                     YPYDLSYFIDTLVSRTGGKLKNPYELMARIRACDTCYLQLAGYKSTPEASMYTGIVNI
                     YDPAGVQQINNQYFRRYPLDLNAL*"
     gene            complement(238118..238528)
                     /locus_tag="SRR1747065_scaffold_38_prodigal-single_248"
     CDS             complement(238118..238528)
                     /product="hypothetical protein"
                     /codon_start=1
                     /transl_table=11
                     /translation="MPMTKPFTYQVSGEFDHILEEHGNTYTAFRKIMFGDSGVYKPDV
                     RKYYATEEGERMAKGCTLTDEAANNLASALIQEGYGDDKDLYNTISEYRPELCSRFIE
                     EVQKLSDKEIKAHLEKYPVPEDDELDEYDLDEVI*"
     gene            complement(238612..239457)
                     /locus_tag="SRR1747065_scaffold_38_prodigal-single_249"
     CDS             complement(238612..239457)
                     /product="hypothetical protein"
                     /codon_start=1
                     /transl_table=11
                     /translation="MGNNNQKEREKVQIKIDQHPDFQATSDSSLKTSMDLSKIINALF
                     RGTFADYTGCRVFVDTNMNAQAEGYALNNAHPVQVELYFVAGAKAQDGKLLAFQPIVD
                     KIAAEYKPGKGVMNYTQATLGYNAVMQTNKSCELTQGAIDIFQNMLYREVAMQLGANP
                     TAEAFAKIGAVVEKPTTTGATPYMSTSTQVVVYNMIRLVDINSILDLIYSKPEESKKI
                     YNVVPIKPTAMISGQVAPMMNVGVEPDQRWLFNVTRIDQANFLDKCNELGNFNLGAGL
                     NICTE*"
     gene            complement(239559..240581)
                     /locus_tag="SRR1747065_scaffold_38_prodigal-single_250"
     CDS             complement(239559..240581)
                     /product="hypothetical protein"
                     /codon_start=1
                     /transl_table=11
                     /translation="MLKKNSRYYHFDDNDTLIEFKVNRIQNDELCSVEYTKGPNTGKV
                     KKMKINEVLEENRHLTPDGYLSFSIVQTGRIKDILVTVSTQKGIDVGEKLPFAVCRQC
                     AVDLFAKQLSGGKEDCVGISISTASCPADVEYDKFFACDGVYENEIVEYYIGDDIFAL
                     VKRLKYLKKYDEVLQELFDDHCMYLANNNKFIATSFKQREEVDGYCKTLQSLLELNNF
                     TYDVNTAFGIIPTDFEPKHFESGVLSQEALDALSKILAVQLYKTLVMKYDRDIDLKKI
                     QRKYALVSDCNGTVYLVAYVTAGNYHVSLEDESEENIENLNTLLHSDSTRLAYNHLQF
                     KKEKYK*"
     gene            complement(240685..242970)
                     /locus_tag="SRR1747065_scaffold_38_prodigal-single_251"
     CDS             complement(240685..242970)
                     /product="hypothetical protein"
                     /codon_start=1
                     /transl_table=11
                     /translation="MGKIKIAEMLYKNDINDDNLMIVEDDIDTKQTTIKELKRAFIGD
                     WSDPSDYLFYSSSKVNQLVSGMAINLDNMPSREEFNSLKQQVANIVGSTGSGKDSELV
                     AARGSYSTLSERLDGDMKSLGNKYIAFPTIENTGMIVDCTDLDKADLNIRAAAYSKDT
                     TITVEGTNAFSVSAVSSLPAVVKDTAINGLKITYSKAQNTFSINTGRTLPAGTYYLYT
                     NFAFSSNFVQEGSSLKIVNTDGSISTVTTDFKYTEITKFTSNKNITAFQIIPNQATIA
                     DGMVLTMKNIMVSSDGNLDRYYPYTYLKETVKANTVYNKTVTGYKCMVKRSESTISAI
                     ATDTSYDGNKIKEEIESIKAITTDPEDYCGLIEDKGTYIYLDKHTVNNAPNTICTIAS
                     DSTKTRNGKASIKVNIGTYNEDDQPRFTLQLPEVKNLTDCNTLSVQMYIDKDVSERFS
                     EDDGLKIMLSSDNVVANPATNYFFFNIGKNSFVQGWNTIKVKLKDFYKHGSPDWADIK
                     QIGFRVYTSEFTNGKSLWINSIIIDQRMKPTVLFAFDGFYDDVFNYQYPFLYGKNIPA
                     TIFVNDKKTLTKDFIDKVCNLHYMKGWELANYGCNPDKEIMIEDNNPREQYTAVKDTV
                     QWIYDNFTKDVVSYAAPFGNLRAISEPILRELGFKIAKADADAYCSFFSDKDFVIPMH
                     LLSNAEGHGSTAIKAKIDEIIETGQTLCIYTSDVTKYGDEISATKTSFEDVVDYLDRY
                     VRLGLVQCLTFSDFYKQCTTK*"
     gene            complement(242936..243052)
                     /locus_tag="SRR1747065_scaffold_38_prodigal-single_252"
     CDS             complement(242936..243052)
                     /product="hypothetical protein"
                     /codon_start=1
                     /transl_table=11
                     /translation="MTLLFFFVSSAYLKHHINYVDYRKENYYGKDQDSRNAI*"
     gene            complement(243075..243686)
                     /locus_tag="SRR1747065_scaffold_38_prodigal-single_253"
     CDS             complement(243075..243686)
                     /product="hypothetical protein"
                     /codon_start=1
                     /transl_table=11
                     /translation="MGLFDLLGSIATDISANIEYNFSGGVSDDTMGYTYLAMSMDNED
                     KKTLSILKDTFGYGDDAYVCLAHMDNVTAMTMAKVAPEVIAQIQGISQDMVLRILQMG
                     VEYSEYRNNGKLPSITEHIPIGGVPSKAVAMARYCKETYNKDAVNNAIKSALNETSSH
                     QSAETITITPTADSNNVSFTNIARGVVNSSADTLASTMSAAEK*"
     gene            complement(243920..244267)
                     /locus_tag="SRR1747065_scaffold_38_prodigal-single_254"
     CDS             complement(243920..244267)
                     /product="hypothetical protein"
                     /codon_start=1
                     /transl_table=11
                     /translation="MDIWLPKMVIKTVDTDLDIRLDTRMKDLFYNDNIKGAIVYRMCL
                     NNSLAMNKQYGYCPRIECFENTYYRLFEEEIEKPSGEFLEYLNKMIDRTFYHIFSRFQ
                     KRVSIYYKTQCSS*"
     gene            complement(244281..244769)
                     /locus_tag="SRR1747065_scaffold_38_prodigal-single_255"
     CDS             complement(244281..244769)
                     /product="hypothetical protein"
                     /codon_start=1
                     /transl_table=11
                     /translation="MLIRTEIRIDERELDRSRFTIPINIILRSKFITDILCTLWAEEI
                     NASILENDTIALSINDIKKLLLSKTMEDHIGDETLLRFSQICDKYFTTVATINGNVIR
                     ASISERSSDYASLTVMVLDKRGSDYKLDMGINADLRDQYQMLDINLQLMPNERCTFSV
                     EE*"
     gene            complement(244782..245630)
                     /locus_tag="SRR1747065_scaffold_38_prodigal-single_256"
     CDS             complement(244782..245630)
                     /product="Thymidylate synthase {ECO:0000256|HAMAP-Rule
                     :MF_00008}; Short=TS {ECO:0000256|HAMAP-Rule:MF_00008};;
                     Short=TSase {ECO:0000256|HAMAP-Rule:MF_00008};;
                     EC=2.1.1.45 {ECO:0000256|HAMAP-Rule:MF_00008};; 
                     TaxID=411462 species="Bacteria; Firmicutes; Clostridia;
                     Clostridiales; Lachnospiraceae; Dorea.;" source="Dorea
                     longicatena DSM 13814.;""
                     /codon_start=1
                     /transl_table=11
                     /translation="MSNADKIFIKMCSDIIDNGTDTQGEKVRPVWEDGTPAYTIKKFG
                     VINRYDLSKEFPVLTLRKTAIKSCVDELLWIWQKKSNNIRDLNSHIWDSWADENGSIG
                     KAYGYQLGVNHQYKEGDFDQVDRVIYDLKNNPYSRRIMTNIYVHQDLHEMNLYPCAYS
                     MTFNVTKEPDKNKLVLNGILNQRSNDVLTANNWNVCQYAVLLHMLAQVCDMEVGEFVH
                     VIADAHIYDRHIPMVKELISRKPLPAPKFWLNPEVKDFYDFTPDDVKLIDYKHHGPIG
                     NIPVAI*"
                     /db_xref="A6BHY2_9FIRM"
                     /db_xref="UniRef100_A6BHY2"
                     /db_xref="cls:CXIVA_16480"
                     /db_xref="2.1.1.45"
     gene            complement(245623..245787)
                     /locus_tag="SRR1747065_scaffold_38_prodigal-single_257"
     CDS             complement(245623..245787)
                     /product="Putative uncharacterized protein n=1 Tax=Blautia
                     hydrogenotrophica DSM 10507 RepID=C0CM55_9FIRM"
                     /codon_start=1
                     /transl_table=11
                     /translation="MSNAKRKMRPQPPWWWTLDNDNCWFCKNRNNCGGCKLLKEQSAI
                     EKKKRRKKYE*"
                     /db_xref="UniRef100_C0CM55"
                     /db_xref="C0CM55_9FIRM"
     gene            complement(245780..247087)
                     /locus_tag="SRR1747065_scaffold_38_prodigal-single_258"
     CDS             complement(245780..247087)
                     /product="hypothetical protein"
                     /codon_start=1
                     /transl_table=11
                     /translation="MIRQRLCNEKVYTAIIHKDPTVNVISFPKSVSYCLVPLFIHRSD
                     KTIDIKENNLYDIEYHDDQDSVIYIPYKLAYQLDNSITTDDTCIEYVHVFGFALTIGD
                     VCAIHKELQHIEWNSFNIAESYKKVQNQYAHYKKGMIIVPKALNEKLPHIKYIGYFNF
                     DNTGKIYPTDEYDIRVSTTDDHNLYISPDLANQIGIPEIHTGQLICFGTYRKGEYMNS
                     EIEETKVGMEVLAHFQLPTRTLNKSFGNGPVAVLNVPFQYFMTIRPLFNFIVDRLKAE
                     MENGIIKNIAFNATISGHAASKSGSIDNIELNREYFEDLVYRALSIFKVSADDMQFTL
                     NRNNDASQQIEINPDDFNAYYGNLFNFCEECVTNWIGDNNIEAIIKLDDTDIGVSKLQ
                     ICNSPTALLETYDMNDIISDKILSDLDLIEVDIIETEGEEEDE*"
     gene            complement(247087..247719)
                     /locus_tag="SRR1747065_scaffold_38_prodigal-single_259"
     CDS             complement(247087..247719)
                     /product="hypothetical protein"
                     /codon_start=1
                     /transl_table=11
                     /translation="MDKTKVNETWNFLIPTKIVKLEHEDAPVTKISIPLHQILTIKPV
                     FDYVVDCIKSDIEQSIIYSLLLEVVDIDTDHINSSSSAAIDSISLKRDYFEKLVMNFG
                     YGRNKSSKNRFSITNTSDCTCIDIYNPNTAYPRYDIVGLCQKYADEWLYKNKVFAVMN
                     FPDEQVEEFNVHVIVSNVAEVSSNNANINIPDSNKLSLYNIRLISNEEGK*"
     gene            complement(247737..248300)
                     /locus_tag="SRR1747065_scaffold_38_prodigal-single_260"
     CDS             complement(247737..248300)
                     /product="hypothetical protein"
                     /codon_start=1
                     /transl_table=11
                     /translation="MDLQNMELNLFGQMNDDPKDHFIHLPIAVLNNYTPGVIIKPPDI
                     DNDRYLLSMNNTIFDWRNNITFPESVLKEMGWSKQKDAYIAHGKYNAEIIQMLGMGVI
                     YTPKQELYGENKAAIVLSTDYLWHRYFPMHLSKDFNGGYQSIDLTKVDLSIRFSSIVE
                     DAHINLSRDLIDKLELDESFNQCLDLY*"
     gene            complement(248305..249132)
                     /locus_tag="SRR1747065_scaffold_38_prodigal-single_261"
     CDS             complement(248305..249132)
                     /product="hypothetical protein"
                     /codon_start=1
                     /transl_table=11
                     /translation="MKKNYHLSANLLESKEPLLIDKTNIMSIWISKSKYGIAYFLVYD
                     SPYVETATKCCRINCYRSEYLCVDDVDLPEWILTDGEKIHLMILLTKERFPRINNWSY
                     IRSKYIKYCGWNYEKEYNPAVTMPNYLNITKPREYMIYRGEEIYNFHLSKLLCEEPWD
                     QYIICSGSNNDMMIMVFPSPYTYPYIIVYNGFCASATKSCRICLYEAKYLYAGDTDIN
                     ECRLTDDEVDQLVNMLTQERWEYAIESYLFYLQNSYNLSIAKPESVTLPDYNLLKER*"
     gene            complement(249135..249572)
                     /locus_tag="SRR1747065_scaffold_38_prodigal-single_262"
     CDS             complement(249135..249572)
                     /product="hypothetical protein"
                     /codon_start=1
                     /transl_table=11
                     /translation="MSLANENFKRERQEFLNEAAVATSKNDALSVGVTLDKSRSFGDD
                     CAYFKCVRGKDFSGNVARISFRSPKYIVHNRKGDQVILTRKERKILMELLQSQYKNEN
                     RTVWQALIGLFNDIITDYGRTENEYVLPLDLPIPDYMQLTKGK*"
     gene            complement(249663..>249839)
                     /locus_tag="SRR1747065_scaffold_38_prodigal-single_263"
     CDS             complement(249663..>249839)
                     /product="hypothetical protein"
                     /codon_start=2
                     /transl_table=11
                     /translation="VWLQESNAELDKFLNSKSQYINFSGQNIRKPSNEAIQSLYSLTK
                     VLAIDEDKLTQPKF*"
ORIGIN      
        1 TAGATGGTTT TCTGATGTTC TGGCCTGAGA AGTTTATATA CTGAGACTTG CTATTTAAGA
       61 ACTTATCAAG TTCAGCATTA GACTCCTGTA ACCAAACACT TAATTTCGCA CAAATGGTTT
      121 TGTAGGTGTA GTATTTAAAG TATCAATATT TTTTGGTAAA AGATGCGGTT TTCCTTGAGC
      181 CAGAATACAT TGATAAATAT GACACGCTTT TTCATATTTG CGAGGTAGAG GCAGAAACCA
      241 TGGTTTATAT ATCCACTGTA AAAATGTAAA AAAATCTTTC CTGTTGTAAA TAAATAAACT
      301 CACATATGAC CCCTTTGTTC TTTGATATAT ATGACCAGTT ATATTCAAGT ATTGATGTAA
      361 TATATCTTGA ACAGTTTGAA TTATATTTGG AGAAGAAGCA AATTCAATAC GAACACCTAT
      421 ATTTGTTTTG GATATTATAT TCATTGATAG CGTACCATCC GCATCAAATA TACCTTGCAT
      481 TAGATATGAC ATATATTCTA ATGGGACTAA ATTGTATGGT ATAATCCTTT CATGTTTCAA
      541 CCTTCCATTA TAGTAACTAC ATATGTCTGA TATACACCTG TATATACGAT ATCCAGTGTA
      601 AGTTTTGTTA GTTCGTTTAT CGAACTTTTC ATATTTTACA TATGGGTGTT CCATCATTTC
      661 TGAGAAAAAC TTCATAACAG ATTCATCAGC TATCTCTAAT GACATTTTAT TAGAAGGTTC
      721 ATATAACGAA CTGTCACATG CTATAAATCC TAATAGATAT GCTTTTGCTG CACAGTCTAT
      781 TGGAAATAAG TTGTAAGAAT GTATCACTGT TTTCACCGTC CTTTGTTTTA ATAGTAAGTT
      841 TGTGCTGTAG AGTAATATTA CTCTACAGCA CATTTAGTTT AAAATTTAGG CATAGTAAGT
      901 TTATCTTCAT CTATAGCTAA TACTTTCGTT AAACTGTATA ACGACTGTAT AGCTTCGTTA
      961 GATGGTTTTC TGATGTTCTG GCCTGAGAAG TTTATATACT GAGACTTGCT ATTTAAGAAC
     1021 TTATCAAGTT CAGCATTAGA CTCCTGTAAC CAAACACCTT GTGTTTAGAT TTAGACGCAA
     1081 CTCTAAATCC CTAGGTCAAT TCCTAGCACT CCCATTACAG GACGTGAGCA GATCATATGT
     1141 CATCCCTATA TTCTTTATAT ACAGGGCCAG GATTTTTCTT CTCCCATAAA TACTCTATAA
     1201 AGTATTAGCT TGGAGTTCTA CATTAAGGCT TTCGCCGCCC TCGCCAAGGG CTGATCGTTG
     1261 AACGTATATC TCTAAGAGAT ATTTCGCTGC TAAACTAAGG TATCTATACA AGATTTAAAC
     1321 CTTTTTCAAA GCAATAAACA CTGTTGGAAT ATGGAGATTA CTCTCCATAC TGTGAATATG
     1381 TATTTACATT ATAGTAAAAA CATGTCTCTC ACCATCATAG TCTGCACCCA TACCACCAAT
     1441 TACAAGATTA CTAATATTCA TCGTATCAAT AAACCGATTT GACGTATTTG ATCCTACATC
     1501 ATTTTCTCGT ATCTTTGGAT ACCATCTATA AAAAGTATTG TTTATATAAA CAGGTTCCGT
     1561 ATCTTTTATA GTAGATATTC TTGGTTTTGA TACGAGCTGG TTATATGCTG AATCACGCAA
     1621 TAGTCACATT AGATCGCTAT TCTAATGCAG TTCTCCTACG AACTTCTTCT AGTTTTCACT
     1681 AAAAGGCTAG ACTATATCAC AATCTTTATA TAAAGATTCT TTCCATTTCG AATCCGCTTG
     1741 GATCCTACTC CCTTCCAGGA TAGTCGTTGA ACGTCTAATA TTTATATAGC GATGTAATAT
     1801 CTGAACGATC ATATCTATAG TATAATCGTT TACCTATTCT GAGAGTTGTA TCAGAACAAG
     1861 GTACATTTGC TGATTTAAGT GCAGATATTA CAAATTCTTT TACAGATTTA TACATATTTA
     1921 GTTTGCTGAT ATTTGTTTCA AAATATTTGC AAATATGATG ATATTGTTCT TCTGTTAAAT
     1981 GAGTTCCTCT CCTAGTACGT TTAAGATCGC CAATACAATC TCTCGTAAGA TGAGTCCAAG
     2041 TATTACCTCT TGCTATTTCT TGAATTATCG ACACAGGTAC ATTTAAAATA TTTGATATTT
     2101 CGATATCCTT CTTACCTGCT ATAAGATAGT CAATTATAGC CTTAGCTGTA TTTTCATTAA
     2161 TTTTGGCATT AGGATTTGCT TCTCCTACAC TATCTCTTAA ATTATACAAA ATAGCATGTT
     2221 GAATATTTTC TTTAGGAGTA ACCCATTCTA AATTAAAAAT ATCATTCTTT AATTTATCTC
     2281 CATTAATATG ATTCACTTGC AAAGATTCAC ATCCTGGAAA ATATGCGAAA GTAAGCATCA
     2341 TTAATCTATG AACTTTCCTA CATACGTATC CTGTTTGTGT TTTTAAGTGA ACTTGAAGAT
     2401 ATCCAGTTTC AGTTAACTGA GGAGATAAAT ATACATTTGT TTTTGTACTA AATATATTAG
     2461 CATCTGTATC TATTATATAC CAAGGCATTA TACCATCAGA AAGTGGTGGT ATTATTTGTT
     2521 TCATGCCTTC ATAATAAAAT GGTACCATTT TTATTCCTCC TTATAAATAT TATTTCGCTG
     2581 CTGATTACCT ATTATTGTGT TATTGACTTT TAGGTTTACT ATCACCATGA GCCATCCTAA
     2641 GGATTTTTTC TGTCTTTCGA CAACCATCAC GCTCATCTTT TCAGATCACG TTGTGGTTCC
     2701 TTAGGCTTTA AGGATTCCCA GCAATTAGAA AAGTTTTCTT ATACAATTAC TTGCATAAGC
     2761 CACTGATTAG TCAATGGGAT AACGGGTTAT CAATACATGT TTATCTGCAA CAGCTTCATT
     2821 AGCTGCAATA AAAAATACAT CACACCATGT GAGTCTTCTG TTAATCAAAG AAGATTCCCC
     2881 CTCTGTATTT CCAGCAGCAT ATTGTTGAGC AGAAATATTT CTACCTTTAA AAGCAGCTGC
     2941 AAGGGTGACC TCTTTACCAT CTGGCAAAGT AGCAGGTACC ATTACTGGTT CGAATCTTCC
     3001 TGAGAAACTA TATACAAATT TCTTTATCTG CTGTTCAATA ACTTGATCAG AGAATATCAT
     3061 CTGTGGTTCT TTTACAGTAG CCAAAATAAC TTTACCATTT CTGATAACCT TTACTGTATT
     3121 ACCTCCCCCA AATTCGTTCT CAAAGAATCG TTTAACAGCA AATACAATAA ATGGCTTAAA
     3181 GTTTACAATA GCAGATGCTA AAGGCAATGC ACAATGCTGT GCATCTACCA TCATATCTTC
     3241 TAATCGCTCC ACTTTAAGTT CTGGCGCACT CAAAACTAAT CGAGTACCAT AATCCGCAGT
     3301 TTTAGCTAAG GCTGTGCCTG CGATTAATCC GAGCTTCCCA GATAGCCCAA CACCGTCTTC
     3361 TGGGACATCA GAAGTTCCAG TTAAACACTT ATAAATACTT AAAAGTGTTT CCTGAACTCT
     3421 ACCTGCTGTA GCATCTCCTA AAGAGAAACC GATATCTTGA GTTTCTTTAA GAGAACGAGC
     3481 AGACATTAAC AAAGACGCAT AATATTTATT CAACTGCCCT ACCTCTACTT TACCTTTGCC
     3541 GGATAATACA TCTCGGTAGT AAGGTGGCTG TACAAGCATC TTTTTGATAA AAATCTTATC
     3601 TTTATTCTTC ATAATGAACG CAATGTTATT CTTACGATCA TATGAATCTG TTTCTTTAAT
     3661 CTTAATCTTA TCAATATTTT TGATTAAGAA GTTTATACCT GTTTCCCCAT TCATATCTTC
     3721 TACGATATAT CCATGAGAAT CAAGCTTATA TCCTTTCAAT CCATGGACAA TATTCTTAAT
     3781 AGAAGAATCC ATTCTACCCC ACAGTTTATA TATTAAAGGG TGCATGAAAG TACCATGAAG
     3841 ATCAATATAA CCGTATATAT TAGCTCTCTC TTCTTTTGTA ATTCCAAACA ATTCATTTGA
     3901 TAATAAACCA TCTGGAGTAG GAATACCATC ACGAATGAAG AAGACTGGAT TAGTAACCTC
     3961 TTTACAATCA TTCTTTTTGA TGAAATCCTC TACATCTAAC AGATGCACTT CAAGATGTTT
     4021 ATTTACATCC ATAGGTGGTC TATCTGCTTC CATAACAGGA ACTCTTTTGA AATATCTATA
     4081 TTTATCAAGA AGTCCTGTGG TATAACCAAA TTCCATTATA TATCCTCCTT TCATAGAATT
     4141 AATTGAATGT GTTTTGCATA AAATAGAGTG GGTGGTATTA TCCACCCACT CCTTATTTAT
     4201 CGTAAGATAA TATGAACCGT TGTATCATCT AACTCGCTTG CGATAGTGTA AATTTCATTA
     4261 TATAATCTGA TACTAAGACC GTCACAGCAA TCATGCATTG TTTGAGCATA TCGTGAATCA
     4321 TCAAAGATAA TGTCGAAAGA TGCTGCCTCG TTTTCTGTCT TAGATATCTG AATATTGTCA
     4381 TACTCACTAG CCACACCATT ATATAAACTA TATAAAGCTA AAACTTTATC AAAAGCTTCT
     4441 ATAATACCCT CGCTAGTAAT ATTTTGTATG TTATGCATAA ATGTTTCTAT ATTCATTTTG
     4501 TTACCTCCAA AACTTATAGT TCACCCTGCA CAGCATCTTC TAAATCTTCT GATTCTTTTG
     4561 CCTTCCTAGC TTCTTCACTC CGATTACTTA AATACATGAT ACGATTAAGT GTAACAGCAA
     4621 CACTTATATC CATATTCAGT AATTCATAAA GTGAAACTAC TTTACCCCTA AAGAAAGTAC
     4681 ATATAGAGGC AAAGTTGTTA ATTAGATTCC AAGTAGTGCG AGTTGATGAC GTATAAAAAC
     4741 CAAGTCATAA GCTGCAGTAA CATCTGAAGG AATCTCTTTT TTACAATGAT CACAGCTAAT
     4801 AGCTGGAACT TGATATGTAA GAGTATCATC CTCATTCATT GAAGAAATAA ATGCAATAAT
     4861 GATATTGTAT TGATCTGATT TAAGAGAACG AAGGATCTTA GCATATTGGA TAACTCTGGC
     4921 CTTGTTCGTC TTTACATCAT TATTCTTGAA CTGTTTTGTA GCAACTCTGT ACAGACCTGG
     4981 AGTTCCGTTA ACTTCACGGA TCTCATAGAT ATTAGACAGA TATGTCATAA TACCGATAAT
     5041 ATCGCTGTAT TTATCTCTAA ACTCCCTATC ATAACTATTT GGAGCAATTA CAGCATCATA
     5101 AATTGTAGGC TCTTTGAAAC CTACTACAAG GTTATCTGTA ATCTGAACAC GATGCTCAGC
     5161 AAATACACTT CCCATAGCTG GATCGATAGG TGTATTTCTA AGTTTTTCGA ATTCCTCTTT
     5221 GCTCTCTGGT GTAGAGAATT TACACATATC GTAAATAGGA ACATTCTCTG CAATTGTAAC
     5281 TTCACCACAT TCCTGACATG TTGCAGGTAT GTAATTACTA TTATCAAAAC AAGCTCCGTA
     5341 AATTGAAAAC CAGATATGAT TTACGTCAAA GTAACTTGTG CATTTTGCCC AAGTCTCAAA
     5401 GTTTGGACCT TGACCAGCTG CAATATGCTC CCAGATAGTT TTAAATACTT CTGCAGTAAG
     5461 AGTATTATTG TTAGCACGAT TGCTAAGGTT ATTGAGCTCT GTAGCTGTAA AACTTCTCAT
     5521 CACGATAGGT CTCTTGGATC TTGGTAGAGC CCATGTAAAT GCTCTATTAT TGATAGGTGT
     5581 AATCTTGTTA ATTACACTAC TAGCCATAAC TGGCTGAGAT TCTACTGTAA GCTGGGAAAG
     5641 ATCATATTTC TTTCCAATTG GCTTCATTTT CTTAGCTAAC TCTGCCTTAA GCTTTTCTTC
     5701 AAAATCATCT ACTGGTGGTG TAAGATCATC ATCAAGAGCT GCAAGATCAG CATCCTCATC
     5761 TCCAAGAATT TCTTTTCTTT CTGGGGTTGC AATTGTAGCC ATCACCACCT TCTCATTTTC
     5821 TGATGATTGA GGTTTTGCCT GAACAGTTTC CGGCACAGGT ACAGCCTCTT TAATAGCTTC
     5881 TATTTTAGCT GCATTTGATT TTTCAGGTTG TGTAGGTACA ATTGTTCCCA TCATTTGTAC
     5941 TTCTTCTGCC ACTGGTGTTT CCTCCTCATA ATAGCCTTCA TCTGATTCTA ACTCACTTTC
     6001 AAGCTCATCA AGTTCTTGAG ATTGTGTATT AGTGGTTTGA ACCTGCTGTG GTTGCGGTGC
     6061 AGATTCTACT GGAACTTTAT TGTTAGGATT CTCCTCGAAT TTCTGTCCAT CTCCATCTTG
     6121 AAGCATATTG GTGAGTTGCT CCTGACCAAG AGCTTCTCTA AGCTCCTCTT CAGTTACCTG
     6181 CCCATCTCCA GCTTCAAGGA GCTCGTTATA GATTCTAACT TCATTTTCCA TCTTATCGAA
     6241 CATTTTGTCG CAAGCCTCAA GTGCTTTATC TTTATCAGAT TTAGCAAATT TAGGCTCTTC
     6301 CATTTTAAAT CCATTCGCTG CTGGATCAAA TTCTTTTAAT CCATCTCCAA AATCTCTGAG
     6361 TTCAGTTCCA TCAACGTTTT TACCAGTATT ATCTACTGAC TGTTGTGGTT TAGCATTACT
     6421 CTTTAACTGA GAAATATCAA TAGGACCTGT TCCCATAATA GTTTTCCTCC TTTATTAATC
     6481 AGACCCAAGT AATTGAGTCA ATGTTACAGT TTTATTATTC TCTTGTTCAG CTGTTACATA
     6541 TTTATACGTA TAATCATCAA CTGTGATATC TATAGTAAGT TCTTTATCTT TAACGGAGAA
     6601 TTTTATATTA ACTGTCTGAT ATGGGAAAAG ATACCTCTCT AATTGATCCG CTACATTATT
     6661 CTTTAGCTCT GTTAATTTAT CTGGAAACAT GTATCTATAT TTAGATACTA ATCCAACTCC
     6721 CATTTCTGGC CTCATAGGAT CAGTACCTGG TTCTAATAAC AGTAATCGTT CTACTAATAA
     6781 TCCCACAGCT TTCTTACCTA AATATTCTTC TGGTTGATTA AAGTCATTAG TGCCAATTAC
     6841 GTACTCTTTT AATATACTCA TCAAATCACC TCCAAAATTT ATTAAGATGT GAAATTTGAC
     6901 AAAAAAGAAA AGGGGTGTGA TTAAACACCC CTCATATTAC CTCCCTCCAA ACAGATTGTC
     6961 TAAGCAGGAT GATACCCCAC TCAGATCTAT ATTAAACGGG CTCTTATCAT TCCCGTTAGG
     7021 TGTGAAATCT CTGTTCAAGT TGTCCCATAC CTCCTTTCTA CACTTAACAG GTATTACACC
     7081 ATCCATCTCA AGGCGCCATG CTCTGGTACC TATTTCGATG GCGCTGCTCA ACGGCAGTTC
     7141 AATATTGTCC AATATCCAAT AAAGAGCTGC TACTGCGGAT GCTACTCCGC AACACTGAGC
     7201 GGCATACTTA TCTGCCTCCC GTTCATACTT CCACTCATTA GATCCTGGTA AGAACCGTTT
     7261 GAGTGTAGCT TTAACCATCT GTTTCTTAGT CATTTCGACT TCTGGATTGA AGTTGATATG
     7321 ACCATGCACA AGATGCCCAA TCTCGTGCAT TGTAAGAAAC TCCCTCACAG TGTCCGGTGC
     7381 ATTGTCATAT ATTTCATCAC GTATGATGAC AGGTACACCA TCCACTGTAA AAGTGACACC
     7441 GGCCATGATA GCACCAGTGC CGTGGAAAGA ACTGCAGTGA TCTGCAATAC CTACAGTCTT
     7501 TCCATTGACA TTGACATCAC TGAGATTATA TTCAAATGAT GTCAGCTCCT TTCTGGCCTC
     7561 TTTACGAAGC CAGTTTTTAT TGTATTTATA TTCTCCTTTT CTCATATCAT TCTCCTTCTC
     7621 CCAGACTTCA GGTGCTGGGA ACCTTTTCCA AACTCTCCAC ACACACACAA TTTATATTAC
     7681 GCTACACTTT CTTTTTGTAA CATAGTTTTA TACAAGCTAT TCCTGATGCA CGATAGCTTG
     7741 TAAATCGTCT GTGCGGGAAA ATGTTTAGAG GAGGTGGCCT GCTCCACCTC CTCGAGTATC
     7801 ATAGAAACAT CTTCAGCCAT TTCTCCAGAG CTGTTATTTA GCTCCTTAAT GGCTTTGATA
     7861 TTTTTTCTTA TGGCTCTCTT ATCGATTCTA TTATCAAATG AGAGAGCTAT GATTTCTCCA
     7921 AGATCATAAT AGATCTCGGA GATATTTGCT ACACTCATAT CTGTTTGATA CGGTGTAGCC
     7981 TGGAGATAGC TGTATTCTTT ACTCATTCGC AGCCACCTCC TGTCTGAACG CTATAGTATT
     8041 ACCTATAGCT TTCATGAGAA ACCCTATCCA GCCAATGACT GGAGCGAGCT CCTCAGGGTC
     8101 ACCTTTCTTT TCTACGATCA TATTACGCAT AGCGCATATG ATCATGAATC CGACAATGCT
     8161 ATAATACTTA CTAACATCAT CGGCAGGGTG CTCCAGAGAA AAGTCATAGA GAATCTTATC
     8221 TATTTCTTCT AGACAAGATG TATCTACTTT TTCCTCTGGA TCAGAAAGAA GAGTATCTGA
     8281 AACTTTCTTT AGAATACTCT TCAGGCTCAC TAGAGATCCT GTATCTAGCT CTGTTTCCAG
     8341 AGTTTCTTTG GATAGGATCT CCTGAAAAGC ATCACCTTGG ATATCCCAAG GATCAAGCTT
     8401 TTCCATTTGT GCAACGCGAT TGTTGAATTT CGGATCGCGC TCGCACAACT TCTGGAAGTT
     8461 GCGTGTGTAT TTATTCATCA CACTCACCTC CCATCAACTC GAAGTCCTGA ATTCCTAACA
     8521 GTGCTTCGAG ATTTTCTGAG ATAGCTGAAG TTTCAATTCT CTTCAACCAT CTCCAACACT
     8581 CAGCGATAGT AACGTAAGTA TTACTTACTT TGCCACCACT GAGTACCTTT TTACAAACCC
     8641 TGATATACTG TTTCACCAGC GAAGCCTCCT CGGAACTGAA TTCAGCCACG CTGTTTTTCA
     8701 ACACCACTGC ATTCCAAGCA GTGGTATAAA AATGCTCAAA GAGTTCTTCT TTATTCATGG
     8761 TCATATTGAC CAATTCTCTT TGAGCATTGA TAAACATGCC AATTTCACGT CTATCGATTT
     8821 TGGTATGCTC ACCCCAGCGA GCACTGTCGA TTTGAGAAAT GTATTTATCT ATAACGTCAT
     8881 TTCTCTCCGA ACTTGATATA GTATTTCTCA TGTTTCTCTC CTTCTCTCAC ACTAGGCAGT
     8941 GAGCAATCCT ACATATTTGT TTTTTTTTGG CGTCTTATCT TTTTCTACAC CAATGATTTT
     9001 GATGTAATGG TAATATCCGT TACTTTCTCT TTCCATTGGT AAATTTTCGT TACCTGTAAC
     9061 AAACCGGTCA GAGAGCCTTG ACTCTCTTTC GGCATATTTA TTTCCTGCAT TTATAGCTCC
     9121 GGATTTAAAG CTATACACAC CTAATATTGA GGTGTGCTCG CCACAGCCAT ACGTGAACTC
     9181 TGCTTCACCA TTGCCCTCAG TTTCTACTAA TACATACATC ATCATATTTT CTCCTTCTAC
     9241 CCGCATCTAA CACGGCGGGT CGGCGTTAAA TTTATTTAAA AGAACTGATT AATATCTCTA
     9301 CGATATGCAT CTTCTAATAC AGCTGGAGCA TCAATTAATG CACGAAGCTT CATAAAGCCC
     9361 TGTGCAATCT GTGATACTGG TTTAGTATCA TCTGTCAATG ATCGTTTGAT CATTTTCAAA
     9421 AAATACTTTG TTATACGACT ATGGCCATAC ATCATTATGG CAATACATTC GTTTTTAGTA
     9481 TTCATGACAA AATCATAGAA GTCTTGATTA TCATTGCAGA CTTTTGTTGA CTCGATATAC
     9541 CTATCAAGAA TGATTTTCAT GTCATTGTCG CTGAGCTCCA TACTCTTATC TGGAACCTTT
     9601 ACCGTTCTCT CCATACTTCC AACTAAATCT TCAATCTCAA AATTATTTCT CATTTCATTC
     9661 TCCTTCTCCC ACATTGTCGG CAGGGTTCTC CGATATATAA TTTTTTATAG TTTTCATTCT
     9721 AAAGGAAGAT AGAAATATAC CATACAACTT GAGGGAGTGT GTAATATGTA TAATAAGGTA
     9781 TATGGCATAT TCTATTTCCT TTATCACTAT TATAATATAC AATTGAAAAA GTCGACTTTC
     9841 ACACATCATA ATAATTGGAT TTAGGAGGTA AAAATAATGG CTAGTAATGA TACTCCAAAG
     9901 AACGTGAAAA AGTATAAATG CCCGTATTGT GAGAAGCGAT GTGAACGTGA CCAGCTTCAA
     9961 TATCATATAG GGAAAGATCA TCAGGATATG ATTCCACAGG ATTATACAGC GGCTAGAGTG
    10021 GCTTTTAATT ATCTTAATAA GAAGACTGAA GGACACTGTA TTATATGTGG CGGAGTTACA
    10081 GATTGGAATG AAGATAAGAA ACGGTATGAG AGATTATGTA ATAATCCAGC TTGTAAGAAG
    10141 AAATATGTAA AGATGACAGA AGATCGTCTT AAGAAAGCTA GAGGAGTTAC AAAACAAGAG
    10201 ATGATGAATG ATCCTAAGCA TCAAGATGAA ATGCTTAGGA ATAGATCTAT CTCTGGAACT
    10261 TATAAATTTG AGGATGGGGG AAGAATAAAC TATGTAGGAT CTTACGAGAA GAACTTTTTA
    10321 GAGTTCATGG ATAAGTTTCT TCATGTACAA TCCACAGATA TTCAATCCCC TGGGCCTACA
    10381 GTAGAATATA TCTTTGAAGG AAAGAAACAT TTCTGGATAA CAGATTTCTA CTATATCCCA
    10441 TATAACCTTG TCTTTGATAT TAAAGATGGT GGAAAGAATC CTAATAAGAG AGATATGGCT
    10501 GAATATAGGG CAAAGCAGTA TTATAAAGAG AAAGCTATTA AAGATCAAGG TGAGTATAAC
    10561 TATATCAGAC TTACTGATAA CCAGTTTGAT CAGTTGATTG AGATTATGAT AGATCTTAAA
    10621 GATAGTATGA CAGTATTAGA TGGACCGTAC TATCAGAAAA TATCTAAAGC TAAACCTATT
    10681 GTTAGGGTAT ATGAATCTGC AATAGAAGAA GGAACCTTGA ATAGAACCTT TGGATTACCA
    10741 TATAAAGTAA ATAAACAGAT GAAGAAAGAT GGTATAAAAA AGGGATATGC AGAGTTAATA
    10801 AAGAATCATG GTAACCCTTC TATGGATAAG GTTATCATGA AAGAAAAAGA TATTTCTGAC
    10861 ATATCTTATG TCAGAAGAGA TAATAATGCT GCGATTACTC AGATCAGAAT GATTGGAGAT
    10921 AAAATAGATA AATGTAAACA GTTGGGAGAT TGTAAAGAAA CCCATGGATA CTATGAGAAT
    10981 ATTAAGAAAA ATTATCTTGA TAAGGGACTT ACCAAGAAAG ATTGCGATTT AGCAATAGCA
    11041 GGTCTTAAGA AGTCTAATGC GATGTATACT GAAAGAATTA AACAGTTACG TGCTGAACAG
    11101 AATAGATCTG TTCATGAAGT ATTCTGTCAG ACTGATCCAG AAATGGTAAC GTATAAGGTT
    11161 CTTACGGATC CTTCTACTTA TCGTTCTAGA TCTATATTAG AATTAGTAGA ATACGTAGCT
    11221 TCGTTATCTA ACACCACTAA AGAGTATCAT AAAGTATTTT TTGAAACTGC TATGACTCAG
    11281 ACAGAAATAT TCTATCATGA GTATGCTAAT TATTTAGAGT CTGGAAAATG CTCGTATGAT
    11341 GTACAGGCTA TTTGCGAGGA GTTTGTTCGC TGTAATGTAA CTCTTCATGA TGTACAGGCT
    11401 ATATATACAC AATTATTAGA AATCTTTAAC GAATATCAAT CTCCAATAGT ACAGGAACAA
    11461 TTAACTAATT TCGATCTGGA ATATTTGAAA GATTATGTAT TATAGGAGGA AATATGAATA
    11521 GAGAAGTATT TAAAGAACAG TTTGAAGATG CTAAAAAAGA AAAGCCAGTT ATGTATGTGA
    11581 GCGAATGTGA AGAGCTTGAT GATGTTCTTA ATTGGAGTTT ATATAATGCT AAAAAGAATT
    11641 ATATGAAAGA TCCAAATATG AATGATCTTG CAGTAGTAAT TGAAGAGATG TCTGAACTTA
    11701 CTCAGGAACT TACAAAAATG CTGAGAGGTA AGGGAGATAT GACAGGATTG TTAGAAGAGT
    11761 TAGCTGATGT ACAGATTGGT ACTTGGCTTC TGATGAGAAT GTTTAATATC TCTGAAGATG
    11821 ATTTGAATAG AGCGATTCAG ATTAAAGTAG ACCGACAAAA TAAGAAAAAA GAAAGAGGCA
    11881 GGGAATAGTA ATCCCTGCCT CTCTTTTACT GCTGTTTTGG GAAGATTGTG AATTTATCAC
    11941 ATCTCATTCT TTTTTCAGCA GGTGCCACTC TTTCATACCC TGGCACTGGG CAAAGGCCTG
    12001 CGACCTCACC TTTGTAGGCT TGAGCTGCAA GGATTGACCC TACAATTACA AGCTTACAGT
    12061 CAGCCGCATA TTCAGAGTTT AAGAACTCTT CTTTAATACG GCTGATAAGA TCCCAACCCT
    12121 TAGCTGTGTC AAGGAAGACC GTCTGCACAA AGAGGTCTGA CACCTGAACC TCTTGTGTTG
    12181 CTGCGTTAAG CAGGTAAAGT GGATCTGATG GTATAGACAC CAGAGTTCCA TCTGTATCCT
    12241 GCATTGTTAC TGGGTGTGGT GTAGTGTTTA CTATAACCAC ACCATTTTTA AATTTAAATA
    12301 AATTTTTCAT ATCATTCTCC TTCTCCCACA TTGTCGGCAG GGTTCTCCGT ATATATAAAT
    12361 TTAATAGTTT TCATTATAAA GGAAGATAGA AATATACCAT ACAAAAGTAG AAAGGAATGA
    12421 AAGAAAAAGT ATGGCATATT CTATTTCCTT TATCACTATT ATAATATACA ATTGAAAAAT
    12481 CGGACTTTCA CAAAAAAGAA AAGAGTAGAG GTTTTACCCT CTACTCACTA TCTTTTTATA
    12541 AATCTTCTAA AAACTCACTT TTGAGTTTCT CTGGCGGATA TATCATATCT CCGAACTTAT
    12601 ATGAATCTGC CATTGGTTTT ATTCCAGCCA TATTCATATA TTTTTGTTTA CTGTCAGTAT
    12661 GGATAATATG ATCATTAGGA GAAGACGGAC TATCCATCTC TTTACCACTT ATTCCTGTTT
    12721 GATTATATTT ATCCATTCCA CCAAGGTACC TTGTTCCGGG CACATATTTG CATTTATAAG
    12781 TTGTTTCGAT CATATCAAAT AAATCTTCAA AATGTTTAAT ATTAGATAAA GCTCTTACCT
    12841 GTTTATCAAA CAATGTAAAA CTTTCATCTT CTTTAGGCTC GTATTCATAT ATACTTGTCA
    12901 GTACTGTGTA GATAATATCT ACTGCCAACC AAGCATATGG ATCTTCATGT TTAACCAAAT
    12961 AATTCTTAAA TCTTGAATAT CCATTTTCGG TAATATCTTT TCCAATAATA TCTACCTTTG
    13021 CACGGGCTAG TGCACTTCTA ATAGAATTAC AATATAATTC TGCGTTTTCA TATCCTTCTG
    13081 GACAAAGTGC TTGAATTGCT GCATCAATTT CATTAAAATT TACTCCCATA GTTGGTCTCC
    13141 TTTTCTAATA TGTCATTAAT CTTCTTTCAC GTCAAATCCG CTATCTGTTA GATCATCCTC
    13201 ATTATTTATA CTAATAACTG TAGATGTAGA TTCAGGTAAA TCACTTAAAT CTAGATCTCT
    13261 ATCTGTTAAT GGGACATCCG GCATAACTGG ATTAAATGGT GATGTAGGGA TACTAGGCAG
    13321 TTCATCAATA TGTTGCTGTC TCTGTTCATC TGCAGCTTCA AGTACCAATG TTGTATGTCT
    13381 TCTCACTACT AATCTCTCTA CATCTCCCAA GAATGCCAAC TGTAATGTTA CCGTATCAAT
    13441 ACCAGGTGCA ACACCTTCAT CATATTCGGT GTATACATCA ATATTGTCTC GATACAAGTG
    13501 CACAAACATT CTCACATAGT CATTGTCTTC ATCCAGAAGA TCAATGTCTT TCACCCATTG
    13561 CTGATTACAG AGTTTAGTCT TATCAGACTC AATATAATCA TCATTGATTT TGTGTACGGC
    13621 ATCTAGCCCA CATGACTCCA AAATACATCT CAGAGCTTTC TTTAAATTTC TGTCCATAGT
    13681 AATTATTTCC TCCTTTGTTT ACTACTTATT AATACTGTCT TCAATTATAT AATATATAAT
    13741 TGAATATAAA ATTGAAGGAG GACAAAAATG AATATTCATG AGTATTATAA ACCAAAAACA
    13801 ATTAGTTGCG GATCAGAAAA GATTACATCT GGGCACATAC CAACTTTTGA ATCTAAGTAT
    13861 AATAAGCTTT ATACTACGGA GAAAATTAAA CCAATTAAAC AATTTATTCC AGTACCAGTT
    13921 GCAAGATTAT CATATCCATC ATCAATTACA TCCTGGCCAT ATCCGAATAA TGATTGGGCT
    13981 GATGTGCATA ATTATCATAA ATCATTTCAT AGTCCATCAT CAACTACAAG TGGACGTACA
    14041 TACGACATAT AAATAACCAA ATAAGGAGGT AACGAAATGA AAAGATCAGA ATTACCTGAT
    14101 GAGGTATTTG GTATTCCTCA GGAGAGGAAA TATCCTATGC CCGATAAGAA ACATACCGAA
    14161 TCTGCAATTA AATTATTTAA TCATGTAGAT CCGAAATACG AAGAACAATT GGCAAAGAAA
    14221 GTTATTGCTA ATATGAAGAA ATATGATATA GATCCAAAAA TGATTGGGGA GAATAATAGA
    14281 TTAAGAAAAT ATCTTCCGAA AGATATGGTG AGTGAAGCTG TATTTAAGAA CAAAGATGAT
    14341 ATTTATTATA ATAAAGATAA GTTTGATAGT GGAGAGATTA ACCTTTGTTT TATTACAGGG
    14401 TTATCTGGTT CTGGTAAATC TACGATGGCA CATAGAGCTG AAAGTAAAAC TGTTGAAGTG
    14461 TATGAAATGG ATGATGTATG TGCTAACTGG AGATTTTCAG ATGATAATTT AAAAGAGTAT
    14521 GGATCATTGA TACATACATT TTTTACAGGA TCCGGAAAGA AATTCAGATA TACCGATAAA
    14581 GAGAAACTCA TAGAAGACTG TCATAATAAA GAAAATGAAA TTATTAAATA CAATAATGAT
    14641 CTTATAAAAG CTTTTGTAAA ATACGCTATG AATTTTTCTA AATCTCATAA ATCTACTAAA
    14701 TATATTGTAG AAGGTGTAGA GTTCTTATTT ATGGAACCCG GGCTGTTTAA AAATTTCGCT
    14761 GTATATATAA AAGGAACAAA TATGGCTAGT AGTTCATATA GAGCGGCAAA AAGGGATTCA
    14821 AATATTAGTA ATAACAAAGT TCGTAATGGG GTTGAATTAT TATCATTAAT AGTAGATCCT
    14881 AAAAGAATTG CAATTTATAT GCAGCATAAT GGCTTTATTA AGAAATGGGT TAATTATTAT
    14941 AGGCCATTAG CTTCAGTTAA CGAAGCTGTA GGAACTCATC AACTTTACTT TATATCTGAA
    15001 AAGAAAGGTT TGACCCATCT TAATCCTAGA GTGCCATCTA ATTATATGAC TAAGAATGGA
    15061 TATGAAGACG GTAAAACTCC AAGAGTTTGT TTTTCCACTA GTATAGATGG TTGCCTAATG
    15121 GCGTTATCTA TGAAATGTGC TAATCACGAG TACTATGTAT ATACACCTAC TGGGTACGGG
    15181 AAAATTATAT CCCCAACTGT TAAACAAGTT CCAGATGTAA AAATAACTAA TGAGAAATGG
    15241 ATATTAGAAC CAGTTGATAT TCAGTGTATT GGAAAAATAT TGTGTATTGG TGACGCAGGC
    15301 GAAGATGGAA TTCCATATAA ATATGGAAAT AATACGGCTG AATTATATAA GTGGAATTGG
    15361 AAATGGGTGG AGAAATATTC TGTTAATGAA GCTGCTAATA TTGATGGGGT TAAGAATGTG
    15421 GTTTTCGATC TTGGATCAGT TCTTGTGGAT TGTACTTTCG AAAAGAGATT ATATTCCGAT
    15481 TCTTCAATAC CTGATCAATA TGCTGCAGAA ATTATGAAAG CTTGGATAAT AGATAATGAT
    15541 TATACTGAGC AATGTACCGA AGATGAGTAT ATCCATTTAA TATGTCAGAG ATTAAGACCG
    15601 GAGCTTCATA AGTATATTCC AGATATACTT AGACTTACTA TTGATGCTAC AACTCCATAT
    15661 CCAGAAACTA GAGACGTAAT AAATCTCTTA AAAGAGAAAG GTTACGGGAT ATATTATCTT
    15721 TCTAATTGGA ACTCTTGGAC TGCTGAAAGA TTTAAACAGA ATGGAACTTT CTCTTTCTTA
    15781 GATGATACTG ATGGTGGATT ATTTTCTTAT GAATGCGGAT TGATGAAACC TGATCATAAA
    15841 ATATATGAAA CTTTCTTAAA GAAGTTTGGA TTAGATCCAT CTACTTGTGT ATTTTTAGAC
    15901 GATAGAGAGG AGAATGTTAA AGCTGCGAGG GAATGCGGAA TGAGATCAGA AGTATTTACT
    15961 GGGGATAAAT TGCCAGAGAT TCTAGAAGAT CTTGGATCAT CTATATTCGA AGATACATAT
    16021 GAATATTCAT TATTCGTTCC AGGCTATTCT ATGATTGAGT GGACAGAAAA AGTTCCTAAA
    16081 TACTTACCTG GGCGGGATTT TAACTTAAAT GAAATGGGAG TTGGCACACT AGTAGAAGAA
    16141 TCTAAAGAAG ACCCTGTTGA TGAATATGGG GCTGCTTGTA TGGGTACTGT AGTAGGTACA
    16201 GGTAATACTG GTAATCCTAT CCCAGAAGAT ACAGATAATG TCTATATTGT AAATTATATG
    16261 ACTAAGAATA CCTTCTCAGG TGAAGAGGAA GCTAGATTAG GAATCTGTAA AACTGGTATG
    16321 AAAGATCTCC ATATCAAAGG TGGAAAGTAC AATAGAATTC ATAAAGCTGA TGTAGATAAG
    16381 TTTAAAGAGA ATGCTTATAA TGTAAAGACT TATCGTTATA CAGGTCCAAA AAAGAATTCA
    16441 TTTTATGAAA TAGTAGAAGA CTCTGATTCA GATAAGGATT TTTATACTCT TCTTACAGGA
    16501 ACAGAACTTC AAGATGTGAA TGATGCTATC TTTGGATCTG ATTTTGTAGA AGAAACAGCT
    16561 TTCTTTGATG AACTGGATGC TATTAAGGCT GTTACTGAAG CCACAGCGTT AAGTGCAGTG
    16621 GGGTCTAAAT ATAAAGATAT CCCAGTATTG ACAGAGAATG TTGTAGGTAG ATCTTATAAC
    16681 TACTATAGAG ATATAGATGG GGTATATGCA ATTAATGAGT TAACGTTTCT CAGAACTAAA
    16741 TCATATCCAA CTAAGGATGA TATTCCTAGT GCACAGTTGG AAATGGTTAA GTTCGGAGTT
    16801 ACATACCAAC CAGAGTAATT GGATAGTGGG GTTGCTCCCA CTATCCTCTT TTATTTTTTC
    16861 ACATCTTAGT AAAATTTAGG AGGTGTGAAA GATGGCTGAC ATACTCAGAG ATGTTAAGAT
    16921 TAAACAGCTC CCTGTCATGG ATACTTTAGA TAGAGATGCT ATTATGCTTA TAGAAGATGA
    16981 TCAAGATACT AAACAAATTA AAGTAGATAC TCTTGTTGGT TATATGGATT CTTTATTGAA
    17041 TTCAAAGATA AATAATATGA TGATCCAAGA GAAGATACAG AAGATGGATG ATGCTATTGA
    17101 TAGACTTGAA AAGTTAGCTG ATTCTATGGA GAAAGCTGAA GCTGCTAGAG TAGAAGAATT
    17161 TAATACTATG AGAAAAGAAC ATGCCGAGTT CTTAGCTAAA TATCAGAGTA TTAAAGACAC
    17221 TTGGGATAAA ACTATAGTGC CAAAATATGA AGCTGATGTA GTAAATGAGA GCAATAGACA
    17281 ATCCAACGAG CAATATAGAA TTACAGAGTT TGCTAATTGG ACATCAGCAC AAAATACTAT
    17341 GCAGAATCAG GAGAATACTA GACAGACTAA TGAATCTAAT AGAAAGTCTG CTGAAGATAA
    17401 ACGTATTAGT TCAGAGAATA CTAGAATAAG TTCAGAGAAT AACAGAACTA ATGCAGAGTC
    17461 CAATAGACAA GGAAATGAGT CTACTAGACA GACTAATGAA TCTAATAGAA AGTCTGCTGA
    17521 AGATAAACGT ATTAGTTCAG AGAATACTAG AATAAGTTCA TGCTGAAACT AAACGAGAAG
    17581 AGAATGAAGT ATACAGAGTC AATAACGAAA AAATTAGGGT TAGTAATGAA GATACACGTA
    17641 TTGCTAATGA AGAAAAGAGA GAAAATCTTG TTAAATAGAG TAGGGGGTTA CAATCCCTAC
    17701 TCTTTCTAAT TTAACCTATT ACCTAATATC GAAAACATTC CATTAAAATT GAAAGAAAGG
    17761 CGGGTTAAAA GATGGCTACT AATAGCGATT ATCAAAATAT AGGAATCTTT TTAGAAGATC
    17821 TTCTTGAAAA GACAAATGTA GATGATACTG ATCTTCTTAT GATAGAAGAT GTAGATAATA
    17881 CTAAAAAGAT CAAATTTAGG GCTTTTAGAC AATCACTTAT TGATGATAAT GAAGCACCTG
    17941 CGGATTATAG AATATATTCA TCTTCGAAGA TGCAAGCTAT GATAGACGAG ATTTCTAAAG
    18001 CTGTTACTGA TGGTGTCGGC GGAGTACAAG AAGATATCAC TAATCTTCAA AAGGACAAAG
    18061 TATCTCATAC TGAGCTTAGT ACCGAACTTA AGAAACTTGA TGATAAAAAG TTTGATAAAA
    18121 CTGATATTGA TCCTATTGTA TCTGAATTGG AGAATACTCG TAAGAAATCT GATCTTATTA
    18181 CAGGAGCAGA TTTAGCATAT GGTGACGATG CAGATAAGAT TCATATTAAG CATTTAGGAT
    18241 CCGATATATT AGATGCAATG ACAGGAAAAA CACAAGTATC TATTCCTTCT GTTCCGGTTG
    18301 GTGGATGGGT TGGAGAAGAT CTTGCTAATG CATCTATCAG TGCGTTAAAA TTAAAGAAAG
    18361 ATTACTCTTA TCGTGGAACT TATCCTACGG GTGATCTTGG TAGATTAGTT GAATCTGGAT
    18421 ATTACGTAGT AGGTTCAAAT TCTGTTGGAT TACCTCATGT AGATGGCGAC GAGGATGAGA
    18481 GTAGATTACT TGAAGTAATT CGATATGGTC AAGATTCTAA GTATATCATT CAGAGAGTAT
    18541 ATTACATTGA GTATACTGAT GATAATAGGC CATATTTTGA AAGAAAAGGA TTATTCTCGA
    18601 AACTTGCTGT ATTAGAGTTT ACTACGCATT GGGATGTAAA TGATGCTAAT AAAGTTGGAT
    18661 CATCTTTATT AGGAGATAAA TTTGCCAATC GCGGTACTGT TAGTACAGGA AGTCTTTATG
    18721 ATGTTATAGC AGACGGTAAT TACTTCTGTA CAAAAGATGT AACTAATCTT CCGACTACTG
    18781 ATAACTATAT TATTCAGATT TCTTCTTTTA ACGATAGAAG AGAATATAGA GCTATCAGAG
    18841 CAGATATTGA AGGATGTATT CAGTATGTAT GCTATGAGTA TTATGATTCT AATCATGCTA
    18901 TTCATAGAAC TAACTGGACT ATGATCAGTG ATGTATCTAA ATCTAAGTTC GATGGAAAAA
    18961 CAGTTCATAT TTTTGGTGAT GGAATTGCTT ACGGAATGGG AGCTTCTGAT ATTGCTAAGA
    19021 AAGCATTTCC AGGAATCCTT CATGATAAAT ATGGATGGAA GATCAATAAT CATGCTCTTA
    19081 CAGATGCAAC TGTAGGAAAC TATAATGATG ATCTGTATAA ACAGAAAAGC TTACTTACTC
    19141 AGATTGATAC TGCAACAGGA TTAGCTTTAG AAGATGATTC TTTTGCTCTT ATCTTTATGG
    19201 GTGCCGAAGA TTACCGTGGT GGGTTAGCTC CAATTGGTGA TAGTAAAGCT AGTAGTGATA
    19261 CTACTTTTAA AGGAGCTTTA AACCTTGCTA TTCAAAAATT GCAAACAAAG AATCCTCATA
    19321 TGAGAATTCT TATTTGTACA CCTATTTACA GAGCAAGTAC TGAACCAGGG GACGGATATG
    19381 ATTGCGATAC AAATATCGTA AATGATAAAA CTCTTCAGGA GTTTGCAGAT GCAATGATTG
    19441 ATATTGCTAA GTTAAATCAT ATTCCATATG TAAATCTTTT CAATGAAGGT ATGATTAATA
    19501 AATATAATGC TGGTGTATAT CTGAATGAAT TAGGTGTATA TCCAACAGAT AAAGGTCATG
    19561 CAATGCTTGC TGAGAAGATT CAAGATGGAT TTTCTAGATA TTATTAAGAA AGGGGTAAAC
    19621 TATGGATAAC GTAAAGATTA GGGAACTCCC TCAAAAATCA AGACCTACAT CTACAGATAT
    19681 GATTATTGTA GAAGATAATG ATGGTACTAA AACTGTAGAG ATTTCTGAGT TTAGATCTCT
    19741 CTTACAAAGT ACTTTCTACT TTAATACTGT AGATGATATG AAAAATGCTT CTTTTAAAGA
    19801 AGGAGATACT GTAACCACAT TAGGTTACCA TAAGATCAAT GATGGTGGTG GCGCACAGTA
    19861 CAAAATTGTG TATGCACCAA CAGATTTAGA TGATGGTATC TTAGTTCACT ATCTCCATAC
    19921 GAGTGATACT CTGAGAGCAC ATCTGGTGCA TAATGGTGAG CTTAATGTGC TGAAAGCTGG
    19981 TGCATTCGGG AATGGTGAAT CAGATGATTA TACTGTTTTT AATAAACTTA TTAAAATGGG
    20041 ATACCCATTG GTGATTCCTA CAAGAAAGTA TAAAATCTCT GGATCTTTAA ACATCCCTTC
    20101 TAATACTGTA ATGGATTTTA ATAATTCTGA GATCATTTGT CCTACATCAG CATGTGTATG
    20161 TATCGGACTT AATGAAAAGG CTTCTAATAT TGTAATTAAA AATGCTACTT TTATTGGTCC
    20221 GTATGGAGTA GAAGCATACG CCTATGCTAA TAATGTAACT ATTCAAAACT GTGTATTTAA
    20281 ATCTACTGGA AAAATTTCCA TGTCCAAGGG TATTATTGTA TCCGGTGCAT CTAATGTTAC
    20341 TGTGGAAAGT AATATGATTG GTGATGAAGA TTATCAGGTA GATTATGGAA TCTTTATGAG
    20401 TAGTTCTAAA AAAGGATCTG ATACTTGTGG AAATGCTGAC GTATCTATTC ATGGAAATAG
    20461 AATGATTGTT TCTAAATATG GTATTGATCT TACAAGTGTT GTTGCGGATA AGAATATTCA
    20521 GATTGTGGAT AATAATATCA AAGGAAAGGA TAGCATTGAT ATTAATTCTA TCACTGGTAT
    20581 CCAGGTATCT TCAAATACAA ATGCCTTATT GATTTCTAGT TGTGGTTTGA CTAGAGTTGG
    20641 TATAGGTATC AGTATTGCAG GGTTAGTTTC AGCAACTATG TCTATTACAG ATATTATTGC
    20701 TACAGATGTA ACTATGATGT ATGCAATTTT GTCTGATCAG GCTAGAGTAT ATATTTCTGG
    20761 ATTACAGAAA CTTATTACTT TAAATAGAAA CTGCTATATC TTTGATAGAA TGACAGGCTA
    20821 TCTTACAATG AATACAGATT TTGATATTAC TATCGGATCT GGATATAAGT GTATCCAGGC
    20881 TAAAACTTCT ATTGTCGGAG ATCTGATTGA TAATTCTGAT CCACGATCAA AAACAAAGAT
    20941 AGCTATCACC GGAGCTATGA ATGATAGTTT GGATAATATA GTTCCAGGAT ATAAGAATGT
    21001 AGCTATATCT ATTGATCATT CTGGAAATAT TACAGATTTA CCATTCCCTT CATTATACGG
    21061 TCAAGTTGTA GCAATATATT CTAAATCAGG AGCAGTATTA AAACACAATA CAAATATCTT
    21121 ACTCGGTAAA GATATTACGC TGGATCAATA TACTCCAGTA TTGGTTAAGA ATATATCTGG
    21181 ACTGTGGACT AGAATAGGTT AGGAGGTGAA GAGAAAATGG CAACTATTAC AGTTGAAAAT
    21241 GGTAAGCGTA TTGAAGAACT TATTGATATT AATAGAATTA ATGATGATTC TTATTTTGTC
    21301 GTAAGTGATT CTGCTCTTAC CAGAAAAGTA AACTTGCTGA ATCTTAGGAA TGCATTTAAC
    21361 GGAGATACAG CAACTTCTAA CTTGGGTAAT GTATATTACT CTGTAGAAAA GATTAATGAA
    21421 CTTCTTGATC ATGTATATGA TGAGATTACC AAAATTAATG GCAGATTGGA TAATATGGAA
    21481 GATCGTATTA ATAAGATCTA TAATGATTTT GGTGCAAACT TATCAGAGTT TAAGAAGTAT
    21541 GTAGAGTCAG TATTTGCTGA GTTAAGATTA GCAGATAGCA ATCTAAATAC AAAAATTGAC
    21601 AATACAAAGA CAGAGCTCAA TAATAAAATT GATGCTACTA AAACTGAACT TAACACAAAG
    21661 ATTGATACTG TCAATAATAC TCTTAACACA AAGATTGATA CTGTCAATAC TAATCTTACC
    21721 AATAAGATTA ATACGGATAT TGCCAATACT AAGAAAGAGC TTAATGATAC TATCACATCT
    21781 ACAAAGAATG AGCTCAATAC AAAAATTGAC AATACAAAAA CAGAACTTAA TACGAAGATA
    21841 GATAACGTGA ATAAAGCATT AGATGCTAGA CTTCTTGTAG TAGAAGCTAA ACTTGCCAAT
    21901 ATTAAAGGAA TTAAAATTGG TGTTGAAGTT CCTACCACAT TAGAAAATAA CGTCATCTAC
    21961 CTCCAATACT TCTAGGAGGT GAGATAAGAT GGCGGTAACA AATGCACACG GCATAATTAC
    22021 TAGCGGCGGC TGTATATTAT GGAGCGCTAA TCCAAAATAC CCAGATGTGA ATTATGATGT
    22081 ACTTTGGTTG GAGACAGAGT ATGATATAAG TCCAGAACCA AATCAAGTTG CATATCATGT
    22141 ACAACTACGA TTTCGATTAG CAACAAATAA GGTTATTCAT TATTCTGGTT TACATGCGTC
    22201 TGTAACTGTT AAGTGTAATA ATACTGTAAT TGCAACCCCA AGTGGGTCTG AAATTACATC
    22261 ATCTTTTAAG TTGTGGACTA CTGATGCAGG TGGATCTGGA GAATGGAGCA CCTATTATGA
    22321 CTATGTATAT CCTGTAAGTG AACAGCAAAC TAGAATTGAA TTCTCATGCC GCGCAGATAT
    22381 GTATCAGGTC CAAGGCTCTA GAACAAATGA ATTTGGTGGA CCAGATGCAG TATCATATGA
    22441 TAAATGGAAC GATGAAAATC ACTATCACTT TAGATGGGTT ACTTGTACTG ATTCCGTAAA
    22501 TGTAGAGGGA ATTGTTATTG GAGTTCATCC AACCCTTTCG TTGTCAGTAT CTAAAAGAGA
    22561 TTTAGAATCA TTAGACATAG ATTGGTCTGC TGATATTGGT ATGAAATCGT TATCATATTG
    22621 GGTTAGAAAA CTCAATGATG ATAATAGTTA TACTGATCTC ACAGCGTCAT ATGTAGATGC
    22681 TAAAATCACC AATGGTGTGT CATCGGGAAC ATTTTCAACT TCAATTAGTG ATGTTTGGCT
    22741 AGATCCTAAA TGTAAATACC AGATTTGGAT AAAAGGATAT GGCATTGATG AAAAAGGTGG
    22801 TTTGGATAGT AAAAATGAGC CATCTGTTAC GGATATAACA TTAGACAAAT CTCATATTAC
    22861 TGCTATATCA GCATGTACTT TTGGATTACC TATTGATATA ACTATCGAGG GTGAATCAGA
    22921 GAAACATCAT AAACTTAAGA TATGGACAGA AGGTAATAAT CTTTTACCTA CTTTTGTTTT
    22981 TGATGATCTT GAAAAAGGTA AATATACATT TACCCCAACA CAAGAGCAGC TGGATAAAAT
    23041 GTATAGATCT ATTCCTAATG CTGGAAATGT AGTTCCAATA CACTATTTGC TTACAACACA
    23101 TGGCGATCAT TTGGATTGGA ATGATGATCA GGTTGATAAA ACTATGACTC TTACAGGTAT
    23161 AGCAAAAACA GCTCATGTTG GTGATGCTAG TAATAGACCT AGAAGATGTC AGGTTTGGAT
    23221 TGGTGATGCT GAAAACAAAC CACGTAGAGT TGTTATGTGG GTTGGAGATG CAGAGAAAAA
    23281 ACCTCGACGT ACTATATAAA ATAACGGTAT AGGGTCATTC CCTATACCGT TCTTATTTGC
    23341 TCAAAATACT AGGGCAGAAC TATATATTAA ATCTTAAAGA AAGGTGGATG AGTATATGGC
    23401 TGAACAGATT TCAGGTACTT TTGATACCAA ACAGATTCAC GAGCTAAATC CTTTAGTTAA
    23461 GTTAAACGGT AAGGAAGAAG TTATTATTGA TGATGGTAAC GGTACGTTAA GAGTTACAGT
    23521 TGATACGTTG TTAGGTTATA TTAGAGATCA GATAAATGCT TCTGCAGGTG GCAGTACTGG
    23581 TGAAACCACT GTTACAGGTG GCACTACCAT TCATGTCATC GAGCAGGGCG ACGAAAATAT
    23641 TCCAGCAGAG AATAGACCAG AAGGCCATTT CTACTTAAGA GTAGTTAAAG CTTCTGAAGC
    23701 TCAGCTTTCT ACTGGATTAC CAAGAATTAT TAGAGTTAGT CCTAATATGG GACTTAGAAT
    23761 GCTTGTAGAT TAAGGAGGTG AGAATCAATG GCACTTGATA AAGCCAGGGT CCAATTATTA
    23821 GATCCAAAAA CAGGTGCAGT GTTGGCAGAA GTTGATGTAC TTACATCAGC TGCTGTTGTA
    23881 TCATATACTA ATGATAAAGC TACAGTAAAA GACTTCAGAG GAATTCCTGC CGGTACTTCT
    23941 TTCACAGAAT CAGACGAAGT TTCTGTACAA GAAGTATTAG ACAAAATTAT TTATCCAGAT
    24001 GAAGTCCCTG TTATTGAATA TATTACAGAT AACAATTCTG TTCAAATTAC AGAAGATTAT
    24061 ACAAATCTTT TAGAGACATA CGATACTGTA AGACCATATT ATCTTACCTC TAAGATCAAT
    24121 GTAGGTTCAG CAGAAACACT TACAATTACT CTTAAGAGAT ATAATCAGCA AACTGGACAG
    24181 ACAATTTCCC AGGAGACTAA TGTAAAAGTT ACACCAGGAT CTTCATATAT GTATCAATGC
    24241 GAAGTTGATG TAATCACAGC AAATACAAAA CTTCAGTTGG TAGTAACTGA CGGAATTCAT
    24301 ACAGTTAATT CTCCTATTTT ATCATATGAA TTTACATATC CAGTATTTGT AGGTTATTGT
    24361 GATTTATCTG AGATTGTTTC TGATGAGAGT GACGAGTTGA TTGATGAAGC TAAAGCAGGA
    24421 AATTATTTCA ATACATTAAT CAGAAATGAT TCAGCATTAT TAGAAAAAAG AGTAGTTCCT
    24481 ATTTCTAATC TTAAAGGTAT TTCAGTACAA GATGTACTTT ACCACAATAA GAGATATCAT
    24541 CCTTGCGTAT TATACCCGGT TACGTGGAAT AAGATTGAAG CTATTGTAGA TGCAAATGAA
    24601 GATGATATAA CAGGATCTTA TATCTACAAT TCATTAGTTG CAATCAAACC AAATAAGAAT
    24661 ACATCTGGGG ATGTACGATA TACTGCTTAT GTAAGTAGAA GAGAGTATTA CGTGCAGTTA
    24721 GCAGCTGCAG AGAAGATTGA GTATCGGTTT AAACCTGGCA AAGGATCATT AGACCATGTA
    24781 GAAGAGGGTG TTCCTTCTCT TACAGGATTT GATGTGTTGT GTAAATTACC AGTAGATCTT
    24841 AGAACATTGG TTGACACTTA TGATGATCTT CTTAATATTG AATACCCTTA TGATGGATTA
    24901 GTTACGTTTG TTAAGTCGGA GAAAAGTTTC TTTAAGTATG ATCAAGATAC AGAAACATGG
    24961 TCTCCAACGA ACCAGCAAGT GTTTGTATCT ATTACAGGAA ATGCTCCAGA GTTATCATTA
    25021 GGTCAATGGA ATGATATTGT AATTGATATC AAATCTGGAA TTTTTTATCA GAAGTATAAG
    25081 AATATCAGAT GGGAAGAAAA AGGTAGATTT GTAGGTGGTG GAGTATACGT CGAAGACTAT
    25141 GTAATCGGGA AGACTTATAA AGTTGATGAC GTTGTATACT ACAACGGTAA ATATTATAAA
    25201 GCTACCAAAG AAACCACTGG TATTCCAGGT GAAGATGAAG CTTGGGTTGA AACTACGGTA
    25261 GGTGGTGGTA TTCCAGGACC AGTGGGTCCA GCTGGAGATG CTGCTACTAT TGAAATTGTG
    25321 GAAGTTAGAA CAGGTTTACC AGGCTCCAGT GCTACAGTAG AAAACATTGG AGATAAACAA
    25381 AATGCTCGAT TAGTATTTAC TTTACCTCAA GGTCCTGCTG GTAAAGATGC TATTGCTAAT
    25441 GTAGATAAAA CTTTTACAAA AGAGGGTTCA GCTGCAGATG CAGTTGCAAC TGGTGAAGCT
    25501 TTAAAGAAGA AGATTGATCT TCCAGTAGAT GAAGATGGTA ATGTAATTGT ACCAGTTAAA
    25561 GGACAGGTTC TTTGTATGGG TGATGATGGA CTTTATTGGG AAGAGTTTAA TACATTATAT
    25621 GATCAAGCTG TTAAAGATTA CGTTGAGCGT GATAGAATTG CACAAGCAGC AGCTCAGGCT
    25681 GCAGCAGAAG CTGCTAAAGC AGCTGTTCAG AGTGCTACTA TAAACAATAA GATGCCTAGC
    25741 ATGATGTTTG AAGTAACAAA CCATGGCGGT GATAATAAGG AGGAATAGAA CATGTATACA
    25801 CAGTTAATAT TAGCAGATGG TACTGAACTT GATGTCGTTC GTGAAGTTGA AGTATCAGCT
    25861 ATTAAATGTG CTGTTATTGT AGGAACAGCT ACGTTTGAGT CGCTTAGTAA TATTACTAGC
    25921 GCACTCACAA AATCAAATCT CGCTACGGTG GAGTATAAAA CTCTTCCAGA GGATGATTCT
    25981 GAACCAAAAA CAATTAGATC TTATACAGAT ATGGTAGCAG AGCCAAATTA TAGTATTGAG
    26041 CAAAAAACTC AATATATTGA AGTTGGCATT GTACTTCGTA AGATCACTGA TGATGAAAGA
    26101 AGAGAAGAAA AATTTCTTTC CCTCATTAAT ACATTATCAG ATGAAGATGC TGTATTATTT
    26161 AAAACACAGT ATCCTACATT TGATGAATTA TCAGGCTCCA ATGTAGCATC AGGAGATAAA
    26221 TTCACATTTA ATGGATTACT CTATAAGAGT AATAAAGATC TTGATTCAGG TAGTCTTGCA
    26281 GAAGCTATGG CTATGCTTGA TGAGACCGGA GCCGACGGCG AGATCTTCAC TTGTATTGAT
    26341 AAAGTACAGG CAGGAACATA TGAAGATCCT ATCAATTACG ATAAAACTGT ACAGTTACAG
    26401 CCTAACAGAT TTTATAAACA AAATGGAGTA GTATACTATT GTATCCAGGC TCCTAAGAGT
    26461 ACTATTGATG ATGACCTCTT CAACGTGATT GATTTATATG TGAGAGAACC ACAAGACGTT
    26521 GATATCAATC CGCCTTATCC TACAGGAAAA TTATATCAGT ATAGTAGAGA CGTACTTCCA
    26581 TGGCTTCCTA ATATCAATAC ATTATATGAT GGAAAGATTT GGATCGCTAA AGATGCAACT
    26641 GAAGATGTAC CTAGTATTGA TGACAGTGAC GATTGGATGC TGTATGGGTG GGCTAAACCT
    26701 GATGAGCAAG GAGAACCACT TGATCCTAAC CTACTCATTG ATAACTCATT ACCAACAGAA
    26761 GATAAACCTG TTGTTGATGA TGAGCCTTCA ATTAAAGAGC CAGAAACTTC AGGCCCTGTT
    26821 GTAGTAGATA CTCCAAATGA AGATAAGAAA GATGAGTCTG GAGAATCTAC AGATGAAAAT
    26881 ACAGAGGAGA ATAAAGATAC CACAAAAGAT AGTACCGAAG AAACAGTTTC TGGTACAGAG
    26941 GAAACACCTT CTGAATCTAC AGAGACAACA CCTGATACAG GAGATGATAC TGAAACAACT
    27001 CCAGCAGAAA ATACTGAAAA TACTACATCT AGCGATGCAG AATCTTCATC AGAATCTACA
    27061 GATGAAAATA CAGAGGAGAA CAAAGATAGT GTTGAAGAAA CAGCTTCTAC TGAAAATGAA
    27121 AATACAGAGG AGACTGATAA TAACACCGTT GATTCTACTG ATAACACTAC CGAGAATACA
    27181 ACAGAAACTG TATAAAATTA ACCCCCATAG GCTATTAGCC TATGGGGGTT CTTATCTTCA
    27241 ACATTGAGAT AATAGCTAAT TAAAGCTATT ATAGAATTGA TAAAGGAGGA ATTTATCATG
    27301 GCTTATAGTT ACAAACCGAA CAATTATAAT GTATATGACG ACAATCTCAC ATTCCAAGAG
    27361 AATTATGAGA ATGATGCTGT CATTACGAAA GAAAAACTTG ACCGGTTAGA GAATGCTATG
    27421 AAAAAGGCAA GTGCTGACCT CGGAGTAGGA GAGGTTACTA TTGTCACAGA TCCAGCTGAT
    27481 GTAGCTGTGG ATATTGCTTT TAATGAACTT ACTGGAACAA AGCAAGTCAG CTTTAAAGTT
    27541 CCTCAGGGAC CACAGGGAGA GCAAGGTATC CAAGGTCTTA AAGGAGATAA AGGTGATCAG
    27601 GGAATCCAGG GAGAAAAAGG TGACCAAGGT GAGCAGGGTA TCCAAGGAAT TCAGGGTATT
    27661 CAGGGACCAC AGGGAGAAGT AGGACCAAAA GGTGACCAAG GTGAACAGGG TATCCAAGGT
    27721 GAAGTTGGAC CACAGGGACC TAAAGGAGAT AAAGGTGACC AAGGTGAAAA AGGTGACCAG
    27781 GGAGAAAAAG GTGAAACTGG TGCTCAGGGA CCACAGGGAG AGCAAGGTAT TCAAGGACCT
    27841 GCTGGTAAAG ATGGTGCAGT TGGACCACAG GGACCTGCTG GAGAAAAAGG TGAAACTGGA
    27901 GCTGTAGGAC CAGAGGGTCC TAAGGGTGAG AAAGGAGATC CAGGAGAACA AGGACCTAAA
    27961 GGAGAAACTG GAGAGACTGG TGCTCAAGGA CCAAAAGGTG ACCAAGGTGA AGTTGGACCA
    28021 CAGGGACCTG CTGGAGAAAA AGGTGAGAAG GGTGATGCTT TCAGCATTGC TAAGACTTTT
    28081 GCTTCTGTAG AAGAGATGAA TGCTGGATTT GCAACTGATG GTGTTGTAGA AGGAGCATTT
    28141 GTTGTTATTG CTACAGCCGA TACAAATGCA GAAGATAATG GTAAAATGTA TGTAAAAGGT
    28201 GCTGACGCTT ATACATTTGT AGTTGATCTT TCTGGAGTTC AAGGAATTCA AGGACCTAAA
    28261 GGTGAAAAAG GTGACCAGGG TGAAAAAGGT GAAACTGGAG CTCAGGGACC ACAGGGAGAA
    28321 GTAGGACCTC AGGGACTTCA GGGAGAAAAA GGTGAGCAAG GTGTTGCTGG ACCTGCTGGA
    28381 GAAAAAGGTG AAACTGGAGC TCAGGGACCT AAAGGAGATA AAGGTGATCA AGGACTTCAG
    28441 GGAGAAAAAG GTGACCAGGG TGAACAGGGT ATCCAAGGTA TTCAAGGACC TGCTGGAGAA
    28501 GCTGGACCTA AAGGAGAAAA AGGAGATCCA GGTGAACAAG GACCGCAGGG ACTTCAAGGA
    28561 GAAAAAGGTG AAACTGGTGC AGTTGGACCT CAGGGACCTG CTGGAGAAGC TGGACCTAAA
    28621 GGTGAAACTG GTGCTCAAGG ACCACAGGGA GAGCAAGGTA TTCAAGGACC TGCTGGTAAA
    28681 GATGGTGCAG TTGGACCACA GGGACCTGCT GGAGAAAAAG GTGACCAGGG TGAACAAGGA
    28741 CCTAAAGGTG ACCAAGGCGA AAAAGGTGCT GATGGAAAAT CTGCATATGA TCTCTGGATT
    28801 GCAGCTGGTA ATACAGGAGA CACTGCAGCA TTCTTAGCTT CTCTTAAAGG AGAAAAAGGT
    28861 GATGCTGGTG CTAAAGGTGC TACTGGAGAA ACAGGCCCAC AGGGACCAAA AGGTGACCAG
    28921 GGTGAAAAAG GCGAAACTGG AGCAGCTGGT AAAGATGGTG TTGGTCTTAC AGGAACAGCA
    28981 TCCGTACTTA CAGCTATTGC TGATCCAGAA ACTGCAACTA CAGCTGATAT CGCTAAGAAA
    29041 GTTAACGAAA TCATTGCTGT ATTAAATGCA AGGGGAGTAT CTAAATCCGA ATAGATCAAA
    29101 TAGGGGTGGA GAGAAATCTC CACCTCTTTC TTTTTAGGGG GCTTATGTAT GTATACTTGG
    29161 GAGATAAATA ATATAATGAA TCAATACAGA TACCGCATAC CTGCAAATAT TTACTTTAAG
    29221 ATATGTGAAA CATCACCTCA GATAACAAAA ATAAAAAGAG AGTACGATAA TAAATATTAT
    29281 ATTCAAGTAT GCGATAATGG TATATATCGA GAATGGCGAT TCGATGTGTA TTTGTCTTAT
    29341 CCCGAAACAT TCTTATAATA CGTTATAAGG AGGAATATAT ATGGGAAGTT TCACAAATAC
    29401 TACATACAAT TCTGTAGTAA ATAATCTTAA TGATGCAATG AAAAGCACTC TTAAGAATAA
    29461 CTTTTATAAA TATTCAGATA AACCTCCTAC ACCTGTTGTG TACTATCATT TAAACAAAGA
    29521 TGCTTCTACT GTTGATGAGG GTTCACAATT GGCATTTATT AATGTAGGAG AAGATTCACC
    29581 GTTCAGATAT AATAAAATCA CAGATATGAT GCTATATGGT ATTGATAGCC CTATTGGAAC
    29641 CACATATGCT CAAGAGGAAT TTGGTGTTGA ATCTGCACCA GTAGAGGGAG AAGCTATTTT
    29701 ATTACCAAAT ACCATTGCAC CGTATCCAGA TGATCAGTTT ATCATTACTT ATATGGACCA
    29761 AGAATTGATC TTTAAAGTTA CTCATGTGGA TAGTGATACA TTGGAAGATG GAAATAACCT
    29821 CTATAAAATA TCATTCTCTT CATCATCTAT TTATAAAGAT GATCTGGATA AGCAAGTTAT
    29881 AGAAGATTAT ACTTTCATTG TAGATAATGT AGGTACTGAA TTGAATCCTT TATTAAAGTC
    29941 TAATGTGGTG GATTTCTTAG AAGAACTAGA TAATCATCTA GTTAGTCTTA AACAATATTT
    30001 CAAAAGACTT TTTTATAATA AAGGAGTACA GACCTTTACA TTCAAATATC TTGAGAAAAA
    30061 CTTTTATGAT CCGTATATGG TTGAATTTAT CAAAAGAAAT GGAATTCTAG ATAATGACGG
    30121 GGAATTTATC TATATTCAAC ACCAGACGAA TTTAGATCCA ATGTTCCCTA TAACTTACCG
    30181 GAATACTCTT TTCAGTTGCT TAGAGAAAAA AGATGTTACC CACATTGACG GATATAGCCA
    30241 GTATGGGGCA GCTAAATTAA TTACAGATCC TTATACTATC TTTGAAAATC GTCTTGAAGA
    30301 TTATTGGGAG CTGTGGTATG ATTACCCTCA AGGATACGAA GGATTATCAT TAGTACCGTG
    30361 CTTTAAAGAC CAGTTTATTG ATCATGCTGC AATGAAAGAA TTATTAGAAT CTAAACAATT
    30421 ATCCTTCTAT AATATTATTA TTAAATATCT TTGGGATGCA GAAATATCAC ATGAAGATAT
    30481 TGAAGAATTA GACTCTATTC ACTTTGATCA ATCTCCAACT TTATTCTATG CTATTCCGTG
    30541 CATTATATTC TGTTTGGAGA TGCAAATGAA AAAGATCTTA TCCATTGAAA ATAACACAGT
    30601 TCAACATTGA AATAATCTTA AAGGAGGTAA TTCCTATGAT GACAGCAATC GAACAAGCAG
    30661 CTGCAGCTGA TATGCTTTAT GAAGCTGATG AGGCTGTTCT TAATGAAGAT TTTGAAGACT
    30721 TCGTTTTAGA TGTATTTGAA GCAAAAAATG ATGAAAGAGA GGATCAGTAT AATGAGTAAG
    30781 AAATTCTCAC AGGAATTTGA ATATGATGAT TTTGATGATG CAGTAGATCT TGTATTATCT
    30841 TGTGATTCTG ATATTGACGC AGCAATCGAA CGTGCTGCTG ATAGAGCAGA TGAAACAGGA
    30901 GAAGATGATC TTGTAACCTG TATGAAAGAG AACGGAGATG TTCCGTTTGA TGATGATATT
    30961 GAAGCTATGA TGTATGATGA GGATGAAGAT GATGCAATTG ATATTGCAGA CATTGATGCT
    31021 CAGGATTACA GAGAGGCTTA TGATCTTGAT GAGGCTATGG AAGATGCAGA AGATCAAGTA
    31081 ATTGATACTG TAATTGATGC AGACCCGCAG GCTGAAATCC CATATGAAGA CGATGAATTA
    31141 GATTACGTAT AAAAAAAATA AATTGGAGTA GGCTGAAAAG CCTACTCCAT CTTGTGTTGT
    31201 GTGTGGAGAG TTTACATTGT GATTTAAGAC TTAATACCAA ACTAAGCTTT CATCTTCCAT
    31261 GTAAACTTAC CTCCTTTTCT TTAGTTCATT ATTATAATAT ACAATTGAAA ATTTCTACTT
    31321 TCACAAATTA TGAAATTGAT TCCGTTGCAT TTAACTTTTC AAGGTATGTA TCTAAGTCAA
    31381 TATCTTCAAT TGCCGCTCTG ACTTCCAGGA TATCTCTGTA TTCTCTCATT GCCTTGAGCT
    31441 GGAAGTTATA TGTAGCCCTT GGGCATGTAG GCGTAAACTC TAATTCGCCA TTATCCCATT
    31501 TGTTAAGCAT TCCCTGTAAT CCTGTTAAGC GGCTGGAAAT TTGTGCATAT TCTGCGCAAA
    31561 ATCTTTCTTT GTAATCGCTG CTGGTCATTC CATTTACTGT ATCTTTTAAA GTATACATAT
    31621 AATAGTTTCT CCTTTCCTTA AAATTACTAA AAAGTTGGAG GTAGGGTAAA ACCCTACCTC
    31681 CTATTTATCT CATAATACAT ATTATGATTT TGCTACAGAA CTTACTACCT GGAGACAGAT
    31741 AGAGTTTACA GGAGCTGTCT TAGGATCAGC ATCTGCTTTC TGGATTCTAA GGATATTAGC
    31801 CTTAGCATTC CATGTTGTTC TCTCTGTATC AGTAATGAAT CTGTGAGTTG AATCCTCAAC
    31861 GATCATTGTT GCTGGATGAG TTGCCGGATG AGTATACTTA GTAGCACCTT CAGCGATACC
    31921 ATTAAGTTTC TTAACCATAT CGGCAGTCAT AAGACCTGAA GCTGTCTCAG AAGCAGCTGT
    31981 CTTCTCAGCC TTACTATTCC AAGCTATCTT CTCAGCATCT GTTACGAAGC GGTGAAGCTC
    32041 ATCCTCTGTG ATCATTGTAG CTGCATGTGT ATCCGGGTGA ACGTAGTTGT TAGCACCTTC
    32101 AGCGATACCA TTAAGCTTAG TAACCATTGC TGCTGTAGCA AGACCTGCTG CAGATGCACT
    32161 TGCTGCAGGA ATAATTACAG AAGCAATAGC CTGTGGATCT TTACTAGCGC CATCGTTAAG
    32221 CGTTACAGTT GCATTTGTTG CTGTTGTAGC TGCAGCAAGT CCAAATGTTT GCCACTTAGC
    32281 GGCTGCTGTA AGGAAATATT TATAAGCATT ATCAGTGGTA ACTGGTGTAG CTGCCTTTGG
    32341 AACAAGACCA TCAGCGGCTG CTGTAAATAC ATTGTAAGTT GTATCTGTAA ACTTAGCATT
    32401 CTCAGGTACG TCAGACTTAA CTGTATGATT ATTTACAGTA TCAGCGTTAC CGCCATTAGC
    32461 TTTCATTGTG GCTGGTTTGT TCTTGATATA AGCATCAGAT GTTGTATCTG TTACATTCCA
    32521 ATCACTCTGA ACGTTCTTCT GAGCATCTGC CGGAGCATGA GCTGTCTGGC TATGATCATA
    32581 TGCAGCTTTA CCACGATCTC CGCGGTATGC TGTAGATGAT GTTTCTCCAA GAGCAAGTGT
    32641 CTCAGAGATA ACTACGAATG TGGATCCAGA CCATCTGTAA GTCTTCTCTG TGTGAAGATC
    32701 TACATAGATC TTTCCTGTTT CACCTGTGAT AACTGTAGTA TGAGCTTCCT CTTTATACAG
    32761 TTTACCACCG TCCATATATC CTTCAACAAC GTCATCAACA TATGAAGGTA ACTGAGCTGC
    32821 TGGTACAGTA CCATTAGCAT CAAGTTCAGC AACACCATTA GCTTTTCCTT TCATTGTCAT
    32881 CGGAATAGCT TTAACGTCAT CTGCTGTAAG TGTTACATCT GCAGTTAATG CATGACCGTT
    32941 AACTGTTGTA GTCTTATCTA CTTTAGTAGC AAGAGCAGTA TTAAGCCCAT CAAGCTGAGC
    33001 TGCATACTCT TTAGACATAA GACCATTGTT AGCTGCTGTA GCAAGTGTTG TTTCAGCTTT
    33061 AGCATTCCAA GCTTTCTTCT CCTCATCTGT TACAAAACGA TGAGTTGCAT CTTCTGTAAT
    33121 CATTGTTGCT GGATGAGTAC TCGGATGAAC ATAAGCTGAA CCGGCTGTTT GCTGCTGCCA
    33181 TTCTTTTCCT GTATATGTAT ATAATGTATT ATTAGCCTTT ACAAAAACTT GTAAACCGGC
    33241 TGCTGCTGCA TGGAGAGTAA CTAACTCGTC TCTTTCAGCA ATTGTATCAA CACAACCTCT
    33301 TACGTCTAAC AAGGATTCAG CTGCAAGCTT AAATCCAGAC GCAACGGTAA TACCTTTCTT
    33361 ATCTGCGAAA GCCATAAGTT TTTACCTCCT TTTTCTAATA GTTGAATTTC ATACCGAAAT
    33421 TAGATACGGT AGAAGCATCG TTTACATATG CATAGTATGG AACAGATTTT CCATCAGCAC
    33481 ATGTAATATT TAAAGATACA CATGTGAATG TACCTGTAAC ATCAAAGTTG TTCGGGTCAA
    33541 AGATCTTACC AAGCTTACCA TATGATTGAG GATATGCAAA GCACATTCTC TGGTTTGTAC
    33601 ATGTGTAAGC ATAGCTCTTA TTAGCTTTGG CCTCTACTTT CTTTGTCATA GCCTTAACCA
    33661 GAGCTTCTGT TGGAGCTGTA CCAGCTGCCA GAACTCCCTG ATAATAAGGA TATACAAAAC
    33721 TGAAAGTACC TGTGTTTGCA GATGTAACTT TGTTGTTTGC ATCTGTTACA TTTACTTTGT
    33781 AATTCTTGTT GGAAGTTACA TTAAGATTTA CAGTGAAATC AAATGTACCG CCATTGGCTA
    33841 CTGTTGATCC AGTCTGAACT CCAAGAGATG TAGAGCCATC AAAGAACTCA ATTTTGGAAA
    33901 TTCCATGAGA TTTCTTTGTA ACTGCTGCAC GAAGTTTAGT TACATTTACA GTTGTACCAA
    33961 GCTCAATTAC TCCACCATTT GAAGGGGATG CAACTGAAGC GGATACTACT GGTGCAATCC
    34021 AAGGATACAG GATATCATTA AGTACTTTGT TAACTGGGAC ATTGTCGAAC GTAGTTCCAG
    34081 CTGCAATACC ACCATGAGCC TGAACTGTTG GTGTTGTATT TGTGAAAGTT GCAGCACCAT
    34141 AAGCTGTTGC TACATGAGCT TTCTCTGTGT TATCATAGTC ATTTGTAGAA AGTCCTTTAC
    34201 CTGACTCTTT ATCTACTTTA TTAGCTACAG CTGCATTAAG AGCTGTGAAT ACTTCCTGAT
    34261 GAGCTTCGAT ATAGTCACCG ATCTCTTTGA TTGTATCAAA CTTCTCAGGA GCGATACCAC
    34321 CCATAAGGTC AGTAAACTTT TTATCAATAT ACTGGACAAT AGTAGTTTCA TCGTCTGCAC
    34381 CCATCTTTAC GGCTTCTGCT AAGGTTTCGC CAAACCATAC TTGCCAAACC GGAGCAGCTT
    34441 CTGTACCGAC ATTGTATTTC TGTTTAACAA TATCATATGG ATAACTTGCC ATAGTTTTAT
    34501 ACTTCCTTTC TTTGTTTTTA ATTAAGAATC ATTGCCCTAA TATTAAAGAA ACAGGCCACT
    34561 TAATTAATAA TATGTTTTTA TCTCGAAGAA ATGTGTGGTT TGTGGGATAA TTCCCACAAA
    34621 CCACATTATT TTAAATTAAA TTGCATTGCT GTCACAGTAA GCATAGTTTC ATTCTCTACT
    34681 TTAATATTGT CAATATTCAT CCAAGTTGCA GTTACTTTAA TTTTATCTGT AGTAGACAGT
    34741 TTAGCCATAT AAGCATTAGA AGAGAAGATA TTCTTAACTG CTTTATTTGG GTTCTCCTTG
    34801 CCATCGGCAT TTGATGTAAG ATATAAAGAA ATTCCCATTT CTTTAATCTC ATTATCATTG
    34861 ATATATACTT TAATATCAAC TCTTGTTTCC CCTTGGATAA GATAGAAACC ATTCTTTAAT
    34921 TGAAGTTGGT AAATTCCTGC TTTTGGAACT GTGATTACTT TATTCACACT ATCAATATTA
    34981 ATGAATTTAT CACCATTATT AACCCTAGCT CCAAATGGAG GTATCACTTC TTCAGTTCCT
    35041 GCTTTTGCTG GTGCATACGT TGGGTTATAT GTAACTGTAT TGGATGCATA TTGATGAGGC
    35101 TGTCCATCGA TAGCTTTATG AATAGCTTTA AGATCATCTG TTAGTACAAG AGTATCTGCA
    35161 ATGCCTAAAG CTAATATATT ACTTTCGATA AGATCTTTAT TATTACTAAG ATTCTTATCA
    35221 GCCTCTGCAT TATCCTCACA TAGATAATCA GCTGTATAGG ATGATGGGAA ATGATCAATA
    35281 TCTATAGGAC ACGATCCAAC AGATAAAGAT AAGTTAGGAT TAGTAGCGAT ATACATAATA
    35341 TCTGTAGTAT CAACCCATAT TCCCAGTCCA ACTTTCTTAT TATTATCATC ATCTAAATAC
    35401 GATACCTTAC AACCATAAAC ATTCATAGTT GTATCAAAGT GGCTATCTTT ACCATTATCC
    35461 ATTGAGGATG GTAAATTGTT AGTTACTCTG ACAACAGCAT TCTCTACATT GCCACTTTTA
    35521 CCAAACCCGC TAATATGAAT AGTAGAACTC TTCAGAATTG GAGTTGGCAT ATTCTGAACA
    35581 GTAGCTGTAG ATGTGGCTGT AACATTAATC TCCTCATCTA AGAATTGTTG GTATCCAGTA
    35641 TCACCTGTAT CCACCATCTT ATATAAAGCT ACCATTGCAT ATTTATATTT ATCTTTATTT
    35701 TTATAGAAAT AAGCAGGATG TGCTAATCCT AATACAGAAT CTTTCCCTAC ATAAGGAAAA
    35761 AACATATTAC AATTATCATC CTCAAGAAAT GCATTCTTCA CTTGAATTGC TTCTGCCATT
    35821 ATCTTTCTCC TTTCTAATAT ACTCTAGCCC TATCTAATCC AGCTTTACCA ACCGCATTAG
    35881 TTTGACTAGT AGTAATACCT CTAAGACCTT TCACTAATGG ATCTTCCAAT CCAAAAGCCA
    35941 TCTTATCAGT ATTATCTCTT TTAAAGTTTT TGAAATCCAA ATATACATCA GATCCATCTG
    36001 GAAGAATTTC ATACACATCA CCATAATTCA TAGCTCTGAA AATCTCTTTA TAGTTAAGCT
    36061 GATATATATC TGGGTATACT ATACGTTTAC ATTTAATTAT ATCTGGAAGC TCAAAATGAG
    36121 GAACCAGTCT ACATCGCTTT GTCGGCGCTT TTCCTCCATA CATACAGTTT ACCTCCTTAT
    36181 AGATCTATTA TTATGATGTA AAATTACAAA AAAGAAAAGG GTAGTCCATT AGGACTACCC
    36241 ATATTTTAGT TTGTAAGTAT ATTTCTAGCA ATACTATCAA ATGAATTTGA AGTATCATAT
    36301 ATTTCTGCTT CATGTTCAAA GATTCCAAAT TCGCATACTT GAATCTGCTC TTCTCCATTC
    36361 TCATCATCAT ATATGATAGC AAGTTTAGGA AAATTGGTAG TGGTGGTTCC ATTCTCATCA
    36421 GTACTACTAT TCTTAATAAG ATAAACACCT TTCATTTTAT TAATACCAAT ACCATCTCTT
    36481 CCAGGATTAC CTGCATCACC TTTTTCTCCA GTTTCACCTT TAGGTCCTTC AGGACCCTGT
    36541 GGTCCACGAT TTCCTATAAG TTCTTCTCTG TCATGATTCT GCAATCCTTT ATCAAAGATA
    36601 TACTTACACA ATTTGTTCAT AATGCTCATT GATATACCCC TTTCTGAGAA CACCCCTAAC
    36661 AATGATGTCT CTATCCATGT AGTCTTTCTT ATACAGATCC CAATCTTTTG CAATTGATAC
    36721 TGACACACTA GACACACCAT TCCATCCAAT TACATCCTTT TTAGTTGGAT ACATGGCATA
    36781 TTTGTATGCT CTATCTGCAT TTGCATCTAC TCCTATGTTT GTAAGATAAA ATACCTGAGC
    36841 ATCATTTGGA AGCCATATCT CTAATATGGC CTCCTTATTG ATTTCTAAGA TTTGGAAGAT
    36901 TTTATTTTCT AAATCTTTAT AACTCCCTTT AAGCGGATTA ATAATAGTAA AAGTATCATC
    36961 ATGAGTTGCT GATCCATAAT TAATATGTTT CTTTTTATTA ATATATGCCT CTGTTTTGTT
    37021 CAAATCCATT ATACCACTCC TTTGTTTGAT TACTCTATGG TTTTCTTGGA CTTAGAAACA
    37081 TATCTCTCCT AAGGGAGAAT TCGAAACCTG CATCCCCTAC CATAATATAG TAATATATAT
    37141 ATGGTTTGAT ATAACCACCA GATTCTATCC ATGATCTTAA TAAAGACATA ACATCTGGTT
    37201 CATTCAGTAA TGCTGATCCA AGATAAGATA CAACCATTCC ACTATCCTTC AATGCAGGAA
    37261 ACATATCAAT CAAATTATTT CCATATTCTG TAGTTGCCTC TATATAATTA TCTCTCATAA
    37321 TATTCTCAGC ATGTTCCCTA TTATAGGTGT AATACATAAG ATTACTTACA CCAGGAAACT
    37381 CTTTTACATA TAGAGGAATA TATTCAAATA TACGAATGAT TGAGTTTAAG ATATCGTAAT
    37441 GCTTTTCTTT GAAATGTAAA TACACTGTTT TAGGAATAGC ATTGATTTCT AAGTAATCCT
    37501 CTTCCCATGC AAATTCTGCA AACTCTCTAA TATCAGCATA ATCATCTGCA GCTGTTTCAA
    37561 TTGACTCTTG ATTAAAGTAA ACTGAAAACT CTTTAGATGA CCAATCATAT TCAATCATAC
    37621 ATATACAATC CATATCAAGA ACATTCTCTT TTGTTATTTT AAGATATTGA TAATTATTAT
    37681 ACACCCAATC TGATAATGTA TGATCAGAAT ATCTCATTAC TTTGAGAGGA TATATGTCCT
    37741 TAGCTGTTAC TAAGGACATA TCATTTTCAA TAGTTTCGTG AATCTCATCC ATCTCATTTA
    37801 GTGTTTTATA TGGATAATAA AACGGTGAGA TTTTACTCGG CATCTTCAAG CACCTCCTTG
    37861 TGTGCAATCG TTGACAGGAT TCTATCCTGT AATTCAGCAG GATTGAATGT ACTATTCTTA
    37921 TCCAGTTTCA AACTATTAAT CTGATCCTGA GTGAGATTGA AACCTTTACA CATTTCAATT
    37981 GCTGCATTGT AGTCAATATC TCCAAGGTGA ATGATCTTAT CGAATCTTCC TTTTCTCATC
    38041 AGAGCATCAT CCAGTCTATC TTTGTAGTTT GTAGTAGCTA CAAATACGAC GTTAGTAGGT
    38101 GAATGCTGAG AATCCATGAA CTGCAACAAT TTGCTGATTG TGCTTCTCTG TTTATCCGTA
    38161 GAAGCATCAT CTTCTCGATT AGTGAATACA GTATCAATTT CATCCAGAAG GATAACATAT
    38221 CTATCGTCGT CTGCATTTAT TGACTCTGTA ACTTCTGAAA TATTCAGATC TGCAAATGTG
    38281 CTCATATCAA TTGTGATCAA TGCACAGTTC AATCTATGAG CAATTGCAGA TGCTAATGAT
    38341 GATTTACCTG TACCTGCATT ACCATACAGT AGAATACCTG TCTTAAAGAT AAGTCCTCTT
    38401 TCTTTATAGA TATCTTCATT AGCTTCCCAT TTATCCAGAT GCTTCTCAAT CTCCTCTTTA
    38461 ATTCCTTTAT CAAAATATAA TGTATTCATC GGACGCGGAA TAAGAGTAGA TCCTGTACAT
    38521 GTCCAATATG ATGAATCCCT GCCATCGCTC TTCTGAGCTG TGATACTATA CATCATACTT
    38581 GTTTGTGTAG ACTGATCTCT CAGATACTTA GATAACACCC TAAGCCATTT CTGATACTTC
    38641 TTACCGAAGA GATAGATATA TAATTCTCCA CTTTGCTCAG AGCTGTCACT ACGTCCTGTT
    38701 ACTGCTGTTC CAGAAATGAA CATGTATGTT GCCTTCTCTA ATTTCAATAA GAATTGCTTA
    38761 TTAATAATTG GATCTGAGTT TCTTTTGAAG TTCATTGTTG GGTTAGCAAT GTGATATTTG
    38821 AACTTCGGAT CCCTCTGCTC AATCCATTTA GTAATCTCTC TTACTTGTCC TGGCTGAGTT
    38881 ACATTAATCT CGATACCAAA ATGATCTTTT GCTCTATTAG CATAATATTC AACACCATTA
    38941 AGAATTAACT TATTTTTTAA TCCTTTTAAT CCCATCTGTC CATAAATCAT ATTCTCAAAA
    39001 TCAGTTGTTG TAAAGTTCTT TCCCATTGTT TGTTCTCCTT TTTCTTGTTG TAATTGTTGT
    39061 TGATAGTGTT CTTGTGTGTG TTTTTCTTTA GCAAGTTCTA ACTCGCTATA GATACTAGGT
    39121 GCACACAACC TAATTGGCGT ACCACAATTA GCAATGAATG GAATTTCATC CATCAATATT
    39181 GTTCTTGTAA ATATAGCACG GTGTGGGTGG TAATTAACCC GCTGTATAGT TTCATTGTTG
    39241 GCTCTATATT TTAAAGGAGC CTTACATTCC CATTGAAACT TTAAACTGCC CATAATGGCT
    39301 CACTCCTACA CTCCTTTTCG TATTCTGGTA TAGTCAGTGC TTCCGAACCT TGCCAGTATG
    39361 ATATCTGGTT CCACAGTTCA TAATCACCAT ATTCGCTAGT ATATCTTAAA CTGTGAGATA
    39421 TATCTCCAAA CTCGCATACT TCTGCTTCTC TAGCCATAGC TCTTGTTGAT ATTGAGCGTT
    39481 TTCTGTTATG AAAAGCTACC CAATGTATAG CTAGTGTATT ATCAGGGTTA AACTGGTGAC
    39541 TTTTTTCTTG TAATGTATTA GATATCAAAA GCATTCTCCC CTTTCTGGAA TAGTATTGGT
    39601 TCTCCTCATA TACAGCATAT CGAGAGGTAA ACGTTTATCA TGTCGATGAC CATAATACGT
    39661 GAATGCTAGT GTGTCTATAT TTAATCTCGT TTCACTATTA TAAAAATCGC CGTTTTTGAA
    39721 TCTAGCAGTT TCATGATCAG TAAAATCACT GAATGCTGGT TTTCTGCTAG ATGATTTTAT
    39781 TGGATCGGCG ATATCATGCT GATAAAATAT TGGTGTTTGG GCTGTTATCG TCTTCATATT
    39841 TCTAGCCATT AAACCACCTC CCTTTTAATC TATTCCTTAA CATTTTAAAC CTTCCTTGTT
    39901 CTTTAAGACT AGGTTTAGTA ACATATCTTC CTACTGGTAG ACCATTAAGA TTGTCTACTC
    39961 GTATAAAGCC TAGAGCTCTA TGATGCTGTG TAGTTATTTC TTTCAACATT GCGAAATAGC
    40021 TAAAATTGCT ATAATTATCC CTTAGATAAT TATGTTTCGC ATCTCTAGCT GCTTTGTATC
    40081 TAATTGTATC TATAGAATCA TCTTCAATAC TTTTAGATGG TAAATCTGTA ACATTAGATA
    40141 CCGATTTCAT AATAACTATC ATCCTCATTT CGACAGAAAT GTCTTACTCT AGTCTTTACA
    40201 TCAAGATTAG ATATTTTTTG TGTTATATTA AGTAGTGATA TATACTTATT ATAAACAGTT
    40261 CTTGCTAGTT TACGTCTACT GCCTAACATA CGCCAATTAC CATTTCTTAT GGCATATATT
    40321 TGATCCATAT TCATAAGGGA TAATGATTTT TTATTCCCAT AAATATTTGA TTCTAGACTG
    40381 TGTATTGCCA GAGAATATGC AGGTACAGTT CGATACATAG CACCAATCCT TTTATCCTGC
    40441 ATCACTGACA TAGGTATACT ATTAACCATA TTTATCCTCC TAATTTTATA TGCATATGAC
    40501 TAATACTACA TTTAGTTTTC ATAGTACGAT CATCGTTCAT CATACTTAAT GCACGGGTTT
    40561 CCCCTAGTCT CATTGCTCCT GTATGATATA CATGTATTTG GGCAAAGTTT TTAAGAATCA
    40621 TACTAGTATA AGTCTTTACT AATTCAAATA CGCTATCCAC ATTTGGTGAT GATCGTGGTA
    40681 TAGTTTCTGA ATTATATGAA GACTTACTTG GGATGGTACT ATAATTCTTA ATATGGTCTT
    40741 GTAGAGTATA TTGTCTGGTT TGTATTACCA TTATTTTTTA CCTCCTTTCT CTACCACTAT
    40801 TCTTATAATA TACAATTACA TATTTTAATG CGCAGTTGCT TTAGAAACTT TATCAATAGA
    40861 GCGTTTATGT CTAAGTGTAT AATGGTGTTG TGCTTTAGCA TCAATTCTAA TAGGTCCATA
    40921 ACAACCCAAC ACATGTTTGG AATGAAGATC TTTGAAACTT GACATTCCGT TAATATCTGA
    40981 ACGAACTATT CGCATTATAG TATTTGGTGA GCACCATTTA AAATTAAATG TGCGATGATC
    41041 ATTTCTATTG CATAATGTGT AGGCACATTC TTCACTACTA TCTTTAATAT TTCTTTTCCC
    41101 TATAGTTCCA TATATGCCAA TTCTCTCTTT CAAAAACCAT GCCCCCTAAA CTCTCTAGTT
    41161 TTTTCTGGTA TTGCATCTAT TATGCTAGTA GATGATTTAA TTTGTATAGG CCAGCAGTGT
    41221 CTAGCGTGAT CTCCAGTTTC CAGATTCAGC CAAGAGCAAA ACCATGTTGG ATATTTTCTT
    41281 AAATTATGCA TAATTCCAGC CTCTGCATTG CTGATGCGAT ATGGCATTTT GATTACTCTA
    41341 AAATTTAATC TCGAGTAGCT ACGTTGATGC TTTATATCGC CACGACATTT ACTACCTTTT
    41401 AGCATACTCT TTCAACTACC TCTTTTATTC TATCAATTGG AACTCCAAAA TCTTTCTCTC
    41461 CAGGATACAC ATTTCTATGA ATATAGCATG GATAATTGAA TACTCTAAAA TAATCGCAAG
    41521 TATCAATTAT CTTATATCTA TCCACATCAT TATCTGGATA AAGATGAATC TCCAAGTTCG
    41581 GGACTAATAA TCTACTGATG AAATATTTTA TTAATCCCTT ATAACCAGAT CCTCCTACAG
    41641 CACTATATAC ATCACGATCA TCTGATTGTC TTAAGTTAAG ATATATACTC AATATATCAA
    41701 ATGATCCTTC CGCAATATGC AATCTAATTG GTCTAGGATC TGCTATATCA ATCTGTGTAG
    41761 GGATACTATA GAATCTGCAA GTATTATCAT ACTTACCAAA GATATTGTAA TTGATATATC
    41821 TTTTATTCAG AGATGAATAT AGATCTTTAG ATATATCAAG ATTACGGAAA TTAACAAAAG
    41881 CATTATCGTG GGATATGAAT CCCACGAAAT TAGAATCTAT TGCTTCTATT ATCCTTAGAT
    41941 CCCTAGTAGG CTGGATATTG TTTTGATTGA ATAGATCTTT TAAATTCAAA AGAATTTTTA
    42001 ATCTAATACA ATCTTGATAA GTTAATGATG ATCCTAATCT CTTATTAATA TAAGCTAATT
    42061 TATACCTTGT AAGTTTATCA TCACTAACTT GATTATTATT GATCTGATAT ACTGTAACAC
    42121 CACTATATTT CCTATTCTTC GGAACAGACA AAACTGCCGC ATTATATTTA GTAAGTTCAA
    42181 CAGCCATATC AGACTCATAG ATACCCCAAT CCATTAATTT CTGATTAGTC ACTAATCCTT
    42241 GTGCTTTACA TTTTTGACAA TAGTATAGCG ACGGTTCATC TTTAGACTGA GGTATACTAA
    42301 TATAAAAATG CCCATGATTC TGATGCTTCG AATCTGAACA ATAAAAACAT CTACAGTTTA
    42361 CTACTCGACC CCCAGAGGCA GGCTTAGCCC ACGGCCGTAT AGATCGTAGT AAAAACTCTA
    42421 GATATGCATC TGGGTTAAAC ATAATGTCCT CCTTTACCCA AAAAAGGTAC GATTAGAACC
    42481 TACATGTTTA AAAGTTGTTT TCTTTTTCAG ATGTGGGTCC TTTATAGTAC ACTTAAGTTT
    42541 AATATCATTT GGAGATATGG CTCCGCTGGA TATATTATCT AGCAAATCCT CCAAGAATCC
    42601 TACTACAACC AAATCTTGAT TAGTTAAACA TACTTTCTCA ATCTTATCTG TATCCACAAC
    42661 AACTGAGTCT GTATGTTTAT TAGTTGCTCC TAAGTTGTTC ATAATTTCAT CTGCCATTGC
    42721 CATTTTATTT TCCTCCTTTT CCTTAATATA ATATGGCTGA ACAAATAAAA AAGGATAGAG
    42781 CACTAGCTCT ATCCCCTGAT TAACTATTTA TCCCCAATGG TACTAATTTT TCCTCGTGTT
    42841 GTTTGTTTCT TAGCACCGTT GCTCGTTTTG ATTCTGTAAC GAATCGTAAC TCTTGTTGGT
    42901 TCTTTATCAT TAGACATAAT CTGACCAACC AATTCATCAA GTTCCTGCAA TACTTCCCAA
    42961 TCTGCTTTAT CCTGTGGAAC TTTAATATTC TTAAATTTAC TTACTGCCTC TTCCTGTTTA
    43021 GCCTTCTCTG CCATTGCTTT CTCCTCCATT CTTTTCTTTT GTCTTGCTTT TCTCTCCTCA
    43081 GCTTCCTGTG CTTGTTTCTT TTTTAATGTT TCAGTATCCA TAAATCCTGG AATCTCAACA
    43141 TTATCATTTA CACAAAAACC TTCGTACTTC ATATTCTTCT CCCCTGTCAT TCTTATTTTC
    43201 CTCCTCCTAA GTATATTAAT AAAATAATTC CAGCTGTAAA CGCGCATCCT AATAAAAATC
    43261 CAGATACCCA TGTAGCTTTT ATATCAAACG ACAGCTTTAC CTCTTTTAGG AATAAACTTG
    43321 CGAGTGCTCC TAATCCAAGC CCTATTATGA ATATTGCCAT ACATAGACAT TCTATTTTAT
    43381 CCATAATTTA CCCCCTAAGC AATACTATAG ATTGCACTAG ACATGTACAT ACTACTACGA
    43441 ATCCTATAAG ATATGGTAAT GGTGTTAACC AATATCCAGA TGGTTTGGTT GCTACCATAA
    43501 GTTCTTCACC GCATAATCCT AAAAGGATCA GTGTCGATAC TAAAGATATA ATGAAGAATA
    43561 TAAGTTTTAT AATTATCATT ACTCATCCTC CTCATCATTC AAAACATCGT CACTGATATG
    43621 ATTTGCAAAG AACTTTGGTA AAGTATCGGT TGTTGTGATA TGGTATGAAT TGGTTTCAGT
    43681 ATCAACTACC ATAACATACT TACCGCAGAT TACGTACCAT ATCTTCATTA TATTTTTATA
    43741 GATAAAGAAT ATTTGTGCGG CTAGGAGTGA TATGATACAA TATGAAAATA ACAACCCTAG
    43801 CAGAGTCTGA CTATAAGACT CAACTGACAT TTCATTATCA ATTAAAAGAT TGATAGTCTT
    43861 AGAGAATACT CCAATCCCCA TTCCTTTTAA AACTAAAACT TGCAAAAATG CCCACCCTGC
    43921 AATCTCACAA ACATACTTAA TCAAAAGGAA TATCTTTTTC TCAACTCCAA TATCTTTCAC
    43981 TTTAAATCGA CGAAAAGCAT CGTCGAATAA TTCATCAATT TTACTCATTT TTTATTTTAC
    44041 CTCCTATAAA TAACTTCACT TAACTGAAGT TCTTTTTTGT GTATCCATCC GGCTCTAAGT
    44101 ATATATATAC GTCGTATACT TCCAGTAGAC ATACGTTCTT CTTTTACTTT GAGTCGGATG
    44161 TGTCGTCTTA TCTCCCATCC ATATTTTTCA AAGGGTTCAC TGTAGATCCT ATTCATTAAC
    44221 AACCATTGTC TAGCAAGTGT TAATATAATA GGATCATTAG TATACTCCTT TAATAATGTG
    44281 AGAGCCCTGA TCCAATTATG GATCATTATT CTCACCCCCT AATCAGCATC AATAATGTGC
    44341 TGTTCCTCCA CACGAGTTTC AATACCAATT AAATCCTCAC GGTATAATTT ATTTTGAAGC
    44401 TCGTATGGAA CTTTCAATTT ATATGTAGCA AGTACTGCTG GAAGATCATA CAGCTCTGTA
    44461 TCATCTATTC TGCTCTTAAT TTCATCTGCA TAATCTTCGT CAACAAACGC TCCAATATTT
    44521 GTTATTATTG TTTCAGTCTC CACAGTATAA TTCATTCTGA AGACCATTTT TAAAATTAAA
    44581 ACGAATACTT CTTTCATATC ATTTTCTCCT TTGTTATTCT TGTTTTTCTT GCCTAGGCTA
    44641 AATAAGTGAC GTTCTTACCC AATGAGTATT GAACTTTTCA ATATCATCGG TAAGTTTATT
    44701 TTCTTTGATA GCATTTGGTA CTTTCAACCC AAACTTAGTA AGTTTTTGTG CCAAATCTTC
    44761 AACTGATGTA GCGTGGTCCA ATTCATTAGC AATTGTACCA GCCTTAACTA CATCTTCTAC
    44821 TGCTCCTACG ATTTCTGTGA TTACTTTCCC GAATCCTACA AAAGTAACCA TCAAGATTGT
    44881 ACAATCTTCG TTGTACATAA TTACACCTCC TCTTTTGTAA TAGTATTTAT ATAAAACTAT
    44941 CTTACTGTTA AGTAAGATAG GAATTTGAGA TTAAATTCTC TATCAATATT ATAATATACA
    45001 ATTGAAATTT TATTGATTCA CAAAAAAGAA ATCCAGGTAG TAAATTACTA CCTGGATAAC
    45061 TTTTTAGTAA TGAGAATTGA ATTATGCTAA AGCAAATCCA AGTTTCTCAC TAATGGCATC
    45121 AGTTTTTAAA TCAACACGAG CCATTAATTT TTGAGATGGA CTCATATGTG CAAGATCTAA
    45181 CTTACCTTGA TATGTCCCAT CTCCGTTATC CTGTAATTCA ATGCTAGGAT AACCACGCCG
    45241 ACCTAAAGTC GGATCGATAT CAAAGAAAGT GTGAATGCCT TCTAACATAG GACTCACCTC
    45301 CTTCCGTTGG ATGGTATAGG GATTGGAGCT AGTATCTCCA ATCCCTATTC ACTATTATAA
    45361 TATACAATTA AAATTTGAGA CTTTAACAAA AAATATATCC AGGTAGTAAA TTACTACCTG
    45421 GATAACTTTT TAGTAATGAG AGCTAGATTT AAGCCAAAGT AAATCCAAGC TTCTCATTAA
    45481 GGTTACTTGT CTTTTTCTCG ACAAGTGCCA TTAATTTTTG AGATGGACTC ATATTTTCAA
    45541 GATTTAACTT GCTTTGATAA GTTCCATCTC CATTATCCTG TATTCTTATA CTAGGATAAC
    45601 CCCGACGGCC TAAAGCCGGA TCGGTGTAAA TGGCAGTTTG TGTACCATTT AACATTGGAA
    45661 TCATCTCCTT TCGTTGGATG GTATAGGGAT TGGAGCTCGG AACTCCAATC CCTATTCACT
    45721 ATTATAATAT ATAATTGAAA TATTATTGAT TCATTAAAAA AATATATCCA GGTAGTTTTA
    45781 TACTACCTGG ATAACTTATA AGTAAAAGTT TAAAGTGTTT ATTGGAATTG TGGTACCAAC
    45841 AAACTAAGTG CTCTAAACTT TTTACCAGAT GACATTCTAT TCAAGTCAAA ATGACCTTGA
    45901 ATAGTGTCAT CTTCATTTAC ACTGTCTATT GTGACAGGAA ATGTTGGAGC CAAAGAAAAT
    45961 GGCTCGGGGT TAGCGAATGT ATATTCGCAA TTAAGTTTGC CCATAGCAAA CACCTCCTTT
    46021 CATGGGGGAT ATAGGGATTG GAGCTCGGAA CTCCAATCCC TATTCAGTAT TATAATATAC
    46081 AATTGAAATA TTTTACTTTA ACAAAAAAGA AAAGGAGTAG AGCTAATGCT CTACTCCTCT
    46141 TCATTTTCAA ATTTCTCCGG ATTTCCCATA TAAAGATATC TTTTGACAAT CTTATGATGA
    46201 TAATTATATA ATACCGTTTC ATCTTTAAGA GCACCACATA ACTCTTCTGC TTCTTTTATC
    46261 ATATAATCTA AACCATGGTC TTCGAAGCTC TTTTTAATAT CACTCAAACT CTTACCTTTA
    46321 TTATTTTCAA ATAAATCAGT AAGTTGTTTA GTTGTTGCCT CTACTGAATC TGATACTAAA
    46381 TAAGAAGAAT ATACATGATA ATTACCACAC TTAAATTCTA ATTTCCATAT ATGCATAATA
    46441 TTACTCCTTT ACGAATATTT TTGCTGGTTT TACAGTAACG CGAGTCAGAT AAATATTTTT
    46501 AAATCTACCT GTATCAGGTA CTATCAAAGC TGGAGTAAGT CCTGCTATAG ATAGTCCTTC
    46561 AATTAACCCT TTGCCACTCA AACCAATGAG ATTCATCAGT TGATCTGATA CATATTCGAC
    46621 TGCATCATTA TTTATTATCA CTGATTTTGT GATATAATAA GTATCATCAC ATTTATCCTT
    46681 ACAATTATAA TGCAGTTTTA ACTTTTTGAA ATTAGTATCA TAAGTAATCA TAATTCGTCC
    46741 TCCTCTGGAT CTTCAGTATA AACAGGATAC AAATCTCTAC ACTCATACTT TATCAAAGTG
    46801 GCATCTAATA TATCTTCTTC ATCAAAGATA TCAATATGCG GTGAGCAATA TTTCATATAT
    46861 TTTGAATTCT TTAATGAAGA TCTGAAAGCT GTACCATCCC CATTAAAATT TTCAATAATC
    46921 GTATCAAGAT CTCTTTCAAT ATCCCCCACA TCTTCAATAG AAGAATATAG ATATTTGTTA
    46981 AAAATTACGT CCTCTTCGCA ATCTAAAGAG AATGTTAATA TCCACAGCTT TTTACGCTCA
    47041 TCTTTGTTCT TTTCGGAGAA TACTTGGGTA TAGGTTGTAC TTGAAGAGAC TCTATGCAAA
    47101 TGTGCACTTT TTATCGGTCG ATAATTTAAT AAATCATACA GATAAAAATC TCCACCAAAT
    47161 ACATTATATA CAGTTTCCGA AATGTCCTTA TAGCTAAAAC CTTCAAGTTG TTTGAATGTC
    47221 TGATATAACA TTCTAAAAGA ATTATCATCT TCGCATGGAA TTCTCATTGG AATAAAAATT
    47281 TGAATTTCTG ATTTGCGTTT AAGTACAGGA GTCTTAGTCT CAACAATTGC AATCCATGTT
    47341 AATTCTAAAC TCGGTACTTC TTTCTTTTTA ATATTATCTG GTAGCATTAA ATATTTCTCC
    47401 TTTCTTATAT ATAAAATAAA CCACTAGGGA TCAACTCCCT AGTGGCTGTT TTCTAAATCA
    47461 GTGTTACATA CATAGCAATC TCATCATACA ACATATCAGA GGTGAACTCC CAAATCTGTC
    47521 CATCTATACT CCGATCTTCA TAATCAATGA TCTGGAATTT AGATGCAACT ATTGTAGCCA
    47581 TCAGCTCCAA TATGTAGTTC TCGATTTTCT CAGACTTATA CTTATCCCTA ATCTGCTGGA
    47641 AATAAGTAGC ATTCTCTAAT CTGAGCTGCT CTTTTTTATT GATGCATTTC TTATGCTGTA
    47701 ACTTAACAAT CTTACTGGAA ACAATATATG GCATGATCAT CATATTATTT GCTTTCAATA
    47761 ATCTACTTGC CGCAATTACC AGTTTGATAT ATCCAATCTT GTTAATATTA TTAACTGAAA
    47821 CACTATCTCC AAAATACTTA TAGAACAGAT TAAATACTAA AGTCTTCTGG AAATCGTTAA
    47881 TAACATTGCC CTGCTCATTC TCCAATCTAG CGATATAGAA ATTAATCTCA TCATCACTAA
    47941 ATGGACCAAA CATGAGCTCA ATCTTTTTAA GCGTGTCTTC TGCAGCACAC TTATTAATCA
    48001 GGAATAATCC TTCATTTGTT TTTGTAGTAT AACTTTCATA CTTATCCATT ACGCTATTAT
    48061 TATCACTATC TCTAATAGAT GATGATAAAC TAACGTAATC GTATTCATCG TATCTTCACG
    48121 TAGGTCGCTA ATCTACGCAG TTCTCTTATG AACTTCTCTA GGTGTTACCT AGACGCCGAG
    48181 ACTATATCAT CACCCCGTAG GGTGCTTTCC ACTTCGTTTA AAGGACTTAT TGGGACGTGC
    48241 CTACCCGCTT GGGCCTACCT TGTAGTCGTT GAACCTTTTT ATTTTGAATC CAGACGTTTC
    48301 ATGTATACCA TTAACGCTTT ATCTGATCCA TCTGGATTTG GATAACCTAT ATGGTTAAGA
    48361 GCTGCTAAAT ACATCTCTTT CTTCGAGTTG AAATTGTTTC TATATATATC CATATATTCT
    48421 TTTACCTCCT TTTGTTGTTG CTCCGTAAGC CTTGTTGTAT TTCTTGGCTT TCGAAGTTTA
    48481 TATAGTTCAT ATTCGTTATA CTTCTCTTTA TATGTAGTGC CATTTAATAT ATGGCTAACC
    48541 ACTTGAGCAG TACAACTAAT CTCTGTTGCA ATATCATTGC AACTTTTTCC TTCTAATAAA
    48601 GATTTACATA TATAATCAAG ATCTTGTTCA GTTAGGACTG ATTTATAGTG GGTCAATCCT
    48661 TTGGGCTGAT CAGCTCTTAA TCCATTCATA TATGCAAACT TTAAATTTTC AGATCTAGTT
    48721 GCCCATGATA AGTTCAATAT ATGATTATTA TCTTTATCGC AATCATTGTG ATTTACATCT
    48781 AAAATATCTG CATCAAGTCT AGGTGCAAAA GCTAACAATA TAGATCTACT TAATAACATA
    48841 GATGAATGCT TAACTTCACC TGACGGATAT ACAAATTTTA CAGGTATAGT ACAATACCCA
    48901 TCTTTATTAT GAGTACGGTA TTCTATTACC ATTTTTCTAT TTTCATTATA TACTCTACCC
    48961 CATGTACTGA CCCAGCAAGG CCCATCTGCA TATGGGTATA TTGTATTATC AACTCTTTTC
    49021 CATTCTTCTT GGCTAACATC TCGTCCATAA TATGGAGATC TGTTAATATA ATAAAATGGT
    49081 CTTTCCATAT AAATTCTCCT TTCAAAATAA ACTTGGCTGC TGATTAAACA TTGTTAAACA
    49141 GTACTTAGCA CTTACTTGAC TATGATTATA GAAGTAAGCT TTTATTTCAG CATATACCAT
    49201 CTCTGAACTT GTTTCTGTCT TTCGACTCTT AAGCATGTAG TTTAAGCATC AGAGCTTTAG
    49261 CTTTTCCCAG CAATTCAAAA AGTTTTCTAC ACACTATTAC TAGTATGTTA GGAACATCGT
    49321 CATATTCGAT CCCTGTAACC TGATAGTAAA TCAGTGGAAT CAGGTAATCC ACTAGACCAT
    49381 ATCTTCATCC TCGTTTATGC ATATTCTCTT AAACGATAGG ATGCCTCCCA CTTCGGGTTT
    49441 CCCCTACTCT ACTCGCTTCG TGTATCTTAG ATACCTTATT TTCACTTCAC CTATGAAGTT
    49501 TAGCTTTCGA TGGCCGTTGA TCTTTCTCAT AATAAACACC TCCTTTCTTT TATTATATTT
    49561 TTGCACATTA TGAGCTTAGA GGCTGATTAG ACATTGCACA AATCCTTAGG GTTTCCCCAT
    49621 AGATCATCTC CAAGTTTTTT TCTGTCTTTC GACCGCATTC ACGCTCATCC TTACGGATCA
    49681 CGTTGTAGCA CTTGGAGCAT TAGTCACTTC CAGCAATTCA AGAGGTCGCT ACGCTACATT
    49741 ACTGTATCGC GGAACATGTA AGCTATAAAG TCTTTAAAGG CTTGAATTTG AGCCTCCTTT
    49801 ATCTTGTCCA ATATAGCCTG TTTATTCTTA TTAATACTTG TATAATTAAA CGAAATAATG
    49861 TTACTAGAGT AACTATACTT CGGCATAATA TTCAAAATAA TGTTTTGCAC ACTCTCTAAG
    49921 GAATGTGTTG TTGTATCTTT TCCTCTAATG TCTTGTCTAT TCCAGAGCCG TTCATGTTTC
    49981 TTTGCAGAAC GATTTACATT AGAAGAAGAA GTTTCATATA ACTTATTATA GATATCTACA
    50041 TCTGTCAAAG AGATAATAGA ATCAAATACC CATAATAAGA ATTCATTTGT ATTGGAGATC
    50101 TTTTTTACAT AAATAAAATG CGTGGCTAAT GGAATAACCA TATTCATTAA TAAAGACATC
    50161 CATAACAAAA TCTTAGCATG ACGATCTGAA TATATAAGAG ATGGATTTTT CTCATTCTTA
    50221 TAATTCTTCT CATCTAGTGT TAGATCATAG TTATCGTTAT TCATAAGAAC TGCTTTCATG
    50281 CAAATGGAAT CGCATAAAAT CAATCGTTCA ATATCATATC TGAACTGCTC TTTAGAATAA
    50341 GATGGAACTA GATCAATATT AGTTTTAATT CGACAGATCA TACCTAACAG TTGATGCTCC
    50401 GGATCGTAGA ACTTTTCGAA ATAGTTCATA TACCGTGTGA TATGATCTCT CATAATTTCC
    50461 CCGTTATAGC ACCGTTTAGT AGAGAGAACG AACAGATTCA AATTCTCTTT ACTCGGATCA
    50521 GAAATTCCAA AGAAGTCTGT TACTGGTAAC CACAGTGCTC CTTTGCAGGG TTTGAAGATC
    50581 TGATCCTGTT GATCAATTGG CTGCCATTGA TCTACTGGCA CAAACCAGCT CATATCTCTT
    50641 ACTGGTTCTC CGTGAATTGT AAATGGTTTA ATGTTACTCA AAGTATGTTT CCTCCTTTAC
    50701 CTAAACTTTG TGCATATATA TAATATACAA TTTTAGGAAG TATTAAGCTT ACCGAGGTTA
    50761 AAGTATGTAT CGTGGTTCAT GCAAATCTCA CCTCCTTTAA ATATAATAAG CCGAGTAACG
    50821 TTATTCAGAT GTGGTGGGTA TAATAAAAAA TAACTCAGGT GTGGAATTAC CCACACCTGA
    50881 GACTATTTCT TTTTCATTTT CTTTATAGAT CCTACAGATC CAATACTCTT AATGCCTTTA
    50941 CCAGCTGTTC CCACTTTTCC AATATTCTTT TTTGGTTTAA TTGGAGTTTC ATGGGATATA
    51001 TTATCTCCTG GTGATGTAAT TTTCTTGATT GTTTCTCTTT CTTTCTTATG CTGAACTGTA
    51061 GTAGATTTAG TTGCTTCTTG TCTAAGCTCA ATCTTCTCAT CAGCATTCAT TACTTCACGT
    51121 TTAACAGCTC TTTCACTATA CACGTCTACA TATCTAAGTT TAGAAAACAA TCCACGTTTA
    51181 GTCATAATAA GATATGCAAA GTATAAACTT TTTACATATC CTACTTGATT CTGTGGGTTC
    51241 TTAACTTTAG CCGGATCTTT AATAGCTTTC TTAGACATTT TATCAGCATA ATCTGAAAAG
    51301 AACAATCCAT TCTTAATAAA TGCATGTGCA AATGTATATA CAAATGAAGG GTCATTGGAA
    51361 TAGAATCGTA CTGTATAATC CTTCAAAGTA GTTCCAGTAA TCTTTCCCTT AGGAGGAGTA
    51421 AACTCTATCA ATACATCGTA ATAGAAATCC TTTACAACTT CACTAGGAAT CTTTAAATAG
    51481 CAAATATATC TTTTACCTAC ATTATAAGCT TTATAGGTTA TATTTCCGCC TTCTCTAAGC
    51541 ATGATATTAT TCAGTTTACC TACATAAAGA TTACGATACA TTGTTCTATT AGAAATAACA
    51601 GCATTCTCTT TGCCCATAGG ATTCTGAATA TAATCATCGA AAGTCATCTT CATATAATCA
    51661 CCTCCACATT ATTCATATGT GAAAATTTTG CGGCAGTATA GGAGCATGGG AACCCAACCC
    51721 ATGCTCCTTG AATACTGTTG TAGTGTTAGT GTTTGATTTT TAGCTATACA TGTAAAAAAC
    51781 ATATTTTGAG AAACTATATG CTTTGAGAAG GCCACGGACT TCCTTCTCTT AGTAAAATGT
    51841 TATGGTTATG TAAAAGTTTA AATTTCCAAT TGTATATTAT AATATTGAAT AGGGATTGGA
    51901 GTTGCTGCTC CAATCCCTAT ATCTTCCAAC AAAGGAGGTG AGTCCCATGC TGAAAGCTAC
    51961 CCATACCTTT AAACCAGCTA ACCTATTAGT AGGTATGTCT GGGTTTCCTG TTATTAACGA
    52021 ACAGGATAAT GGTGACGGTA CATTCCAAGG TCACGTAGAC CTTGAGAATG CAACCGCATC
    52081 AGAAAAATTA TTTGCATTAG CTAATTTCAA GCATAATGTG AATAAAGAAT TACTCGGAAT
    52141 TTAATCCGAG TAAAAGAGAG TCCAACCCTC TCTTTAATAA AAGGTTACCG GTGTAGTAAT
    52201 TTACTACACC GGGTTTCTTT TTTATTTGTT ATTCTTATTT TTGCTCTGGT TAGGATTTAC
    52261 ACTAGCAACT TTTTGCTGAG TCTGTCCTGC CTGCTGAGTC TCTGCAGTAT CCTGTTTTGA
    52321 AGCAGCATTA TCCTTAGACT CCTGAGAATT TTCTTTTTTA TCCTCGTCTT TATCTTCTTT
    52381 CTTTTCCTCT TCATCTCTAG GATAAAGAAG TTTTGTTTTA GGAACATCCT TAGCCGCATC
    52441 TGCTTTGCTA TTGTCTTTCA TCCAGTTCTG GGAATCAAGA TATACGCATT TCTCTGAGCC
    52501 TTTTCCTTCA GGCATTTCAT ATACATCAGC AAACATAAGG CATCTCTTTA CTTCTGTGAG
    52561 AGTGAGCGGC AGCTCTGCCG GAAATTCGAT TCTTTTTCTT TTATTAAGAA TACCAGGAAT
    52621 GAACTGTTTT CCATTACGAG GGTATACTTT GCATCTTTTC ATCGTTGCTT TTACTTCAGC
    52681 CATCTCAATA GCTCCTTTCT ATATTGTAAA ATTACTTTGA TGTTTAATTA AGGCAAAACG
    52741 GAGGGTAATA GGTGGGCGCC CACCTATTAC CATTCTCCAA TATATAATAA TACAGATACA
    52801 AGAGGTATCT TGATCCTATA TCACCCATAG CCGGACCACT TCAAGTCTTA AACAATGTCA
    52861 TTGTCAGGAA GAAAATGTTA GAAAAGAAGT GCGGCGATGA TATATCGTCA AACTCACTCG
    52921 TACCTATATT AGTCTAATGT TAGAGGTTTA TTAATCCTCA TCATCCTCGA TATATCCATT
    52981 CTGCATAGGA TCTACAAGGA AAGCTTGATT TGTAGTATAC ATGATTGTGA TAATTTTAGA
    53041 GATTGCTTCC AAGATAGCAA TATCAGTTTC ACCTGAACAA AGAACCTGAT TTCCATCAAA
    53101 GGATTTTTCT CTTAAGTTAT ATGCTTGTTT TTTATCTTCT GATTCAGCTA CAAGAGCTTC
    53161 AGCTTTATCA GCTGGCATTC CAGATGAATA CAAGTTAAGA ATCATTTCAT TATAGGCTCC
    53221 CTGTAATACT TCGATCATAT CGTGATATAA TGCATCTTGA CATTCAAACC CATAATCATT
    53281 TACTGAACAA AGAGCAGCAA TACCTGCACC TTGGCTAACT CCATTAATTG CTGCAGATCT
    53341 ACAGTTAAGA ACAGCATCCT CTACAAGATC TCTTACATTA TCTCTATCAG CTGCAGATAC
    53401 ACCACCTACA TTATATTCTA CAAAATTTGC TGTAAGTGAG TGTAATCTCT TCTTAAGAAT
    53461 TGTAAGAAGT TCGATATTGT TTTTATCCTG AGACTCAATT TCAATCTGAG ATTTCAAGAA
    53521 ATTAATCAAT GCTTTATATG TACCAGAATA TGGACGGGAT CCGTCTTCAG CTGCTTCAGC
    53581 TTCATTATCG TACATTTCTT TCGGATTTGT AATTGTACAA GAATCTAAAC CAATAACTAC
    53641 TTTCTCTGCA CTTCCGTAAA ATTCCATAAC AGTATTCATA TCAGGTGCGA TACCTTTTTC
    53701 AATATCCTGC TTTCTCTGAT CAGGATTAAT ATACTTTCTA ATCTGTGGGC AACCACAAAG
    53761 AGTAACAATA TCGTCAATAT TATCTACACG ATCATTGATA CCTGTAATAA TACAGAATGG
    53821 CGGCTTATTC TCTGCCTGGT TAGCCTTTTC ATAAGCATAG AAGATTTTCT CAATATCCTG
    53881 CAACTCTTTA GTCATATCCT GAGATACGGA TGGAGCTATG ATAACTGTAG GTTTATAATC
    53941 AGTTGAATGC TTTGAATAAG GCTCAAAGAT ATTAGCAGTA AAGATAGAGA AGAATAACTG
    54001 GATCATCTCC GGAGTATCTA CAGGATCTGG AAAATAATAG ATTCTCGGCT GGTAAATTGT
    54061 ACAAGTATTA TTCTGATTAT CATTGATGAA TGATGGTGAA GAATATCCTT TATTAAGGAT
    54121 AATACCATTA TATTCTTTGG TAATGGAACT CTCTGTATTA GAAGTTCCGA TCTTAATGAA
    54181 TACATCTTTT CCAAATTTCT CATAGATATC TGCAATATCT GCTGATACTG CCTTATTACC
    54241 GTTTGTAGAG ATAAGACAAA TCTGCTCAAT ATCTTCGAGG GTCATTTCCC GTGTGTAATC
    54301 TTTTTTGATA ATTTCACTTA CTTTACCGAC AACACGCTGA AAAGCAGAGA TAATTTCATA
    54361 TGGAGTATAT CCATTCTGTG TCCACTCATC TGTTTTTTCA CATAATCCTT TGTAAATAAG
    54421 ATAAGAAAGC TGTACAGCAC TTGTAGTACC ATCCCCTACT TTCTTAATTA CATGCTCTGT
    54481 GATTCCAAGT AACTCATCAT GCACAGCCTG CTCAAGCGGT TTATAAAATC TAAAGTTGCT
    54541 CAACACTTTA TGACCATCTT TAGAATATTC TGTAAGCTGC CCCTGATGCA TAAGCATTGA
    54601 ATAAGATCCG AATGGACCTG CTGTCCTACT AATTACTTTA GCGATTTTTT CAAGAACTTC
    54661 GAGTTGTACT TTTCTTAATG CTTTCTGTTC TACTAAGTTA GATAAAATTC CATTCTTTGC
    54721 CATTTTATAT TCCTCCTACA AATAAATTAT TATATTGTAA ATGGTATATT ACCCTACTGG
    54781 AATATCTTCA GGTCTAAAAG TATATACAGA TATCAATGAA AATTCATTAG AACTAGCATA
    54841 ATCATATAAT ACCTCCATAG GAAGTAAAGG CTGCTCTTCA TCTGGTTCTA TTACCATATT
    54901 GAAACCATAG TTTGCAATGT AGATTTCTTT ACCATCTACA TTTTTATATT TTCTGATATC
    54961 CTCTACATCT TTCAAAAATA ATACATTATA TTTATCTAGT GATATAGTTT CTGGTTCTCC
    55021 TAGGGTAATA TTCTCCACCG GAATATGTCT CTTTTTAATA AGATCAGCTT CTTCTTGTGT
    55081 TTTACACAAT ACTGTCACTC TAACACTCTT ATCAATAGAC GTTCGTAATA TCGAAGATAT
    55141 ACCACATAAT GATGTATTTG AAGATAATTT AAGTATACTA GAATACTCTT TTTCCATAAA
    55201 CTGGGAGTAT AAATCTTGTT GTAATTCTGG ATCTTCACTT TTCATTACTA CTGATAATGG
    55261 GTTAGGGTCT GTTCTACTAA GTAATGAAAA TTGTTTTAAA GTATCATCAC AATCAATCAT
    55321 ACCAGGCCAA AAATATTCAT CGTTATGATA CTCATACTCT ATAAGTTTAA TTAGTCCCAT
    55381 GTCAGTATCT ATTAAAAGAT TGAATGGGAT TAGTACGTTA AGTATATACA TTTTATCACC
    55441 ACCAAAAAAA AAATAAAGGA GTAGATTATT TCTAATCTAC TCCTTGGTTA TTACTCGATT
    55501 TCTTCTCCGA GTTGATCAAT TGTAGAACTT CTCATTCCTG TATTCGCACT GTTGGTATTA
    55561 CCCATACCGT TTGAATTGAA GAATGACTGA TTTCCCCTAC CATTATTTCC TCTGGAATAC
    55621 TCTGCACTCT GTTCAATACC AAGCTTATCC ATAATAAGAC CAATCTTAGT ATTCATACGA
    55681 TTTTGATCAA ATCTCTGAGC ATATACTGTT GCATATGCAG CTGCACCACT GATAGATGTA
    55741 TAATATTGTT CCAAAATAGT AACCAGCTCA TCAATTTCAA GATTTGTATA CATCTTAGAA
    55801 TCATAAGCTT TTGGATCCGC TGCATCAAAG TTTCTCACTG ACCAATAATG TTTTGTCTTA
    55861 AATTCGTATG CATAAGTAGA TGTAACTTCA CCAGTATTCT GATCTACTTT ACGGATAATC
    55921 AGACATGGAT TTGCCGCTCC AAGCTCTTTA CCATTACTGA AACTAATAAG ACCTTCATTA
    55981 CCTGTTGTAA CACCAGCATT GTTCATTGCA TCTGGATTAT TTAAGATTTC AATAATCTCA
    56041 TCATGAAGCA TACGTGCTTT AACATGTGTA AGCCATACTG ACACTGCATT ATCATGATCC
    56101 CAAAGCTGTC TGTCTCCCGG CTGTGCACCT GGTTTCATAG GTGCGATACT GATTTTAAGC
    56161 ATTCCATTGA AAAATGAATA AGAAAGTGCT GATGGATCTA CTCCATCAGT ATTAGAGGTC
    56221 CCATATGGGC TGTACAAAGT CGGTTCATAA TATTTCTTTT TGTTATTATC ATTTCCGTTA
    56281 TAGTTGTCTC CTAATGCCAT TATTTCTTCC TCCTACTAAT GAATAAGTTT ATATATTTTT
    56341 TACTATAATG TATATGGTAC TATTATTTAC TATCCTCCTT CTATAAATGC TGAATACCTA
    56401 TACATTTTAA TAATATACAA TTATAAGAAA GGATGGAAAT TTTTATGAGA AGATCAGAAT
    56461 TAATCCATAT TACAAAAGCG GCAGTAGACG ATATTGCAGA TAAATTAACT CGTAATGATA
    56521 TTTACTCCAA GGCTATAGCT TTTGCAATTT TCCAGTATGA TCATGATAAA GTAACTGATA
    56581 GCGATATTAA ACATAAGAAC AACTTTTTTG GGTATAAAGA TCCATCTACA GGAAAAACGG
    56641 TAGAATACAA TTCAGCGGCT GAATGTATTG CAGTGTTTGA TCAGTCTAAA TATGAGTCTG
    56701 ATTTCCTTAA TCAATATGAG AAGATTGCTA AAGCTAACAA TCTTTATAGA TTTGATAAAG
    56761 CTTATCTTGA AACTAAAAAG ACAAATGTGA TTGATATGAC AGAAGAAGAA AAAGAACCTA
    56821 ACTTTGATGT ATATAAAGTT AGTGACTCTA ATGGCACACA AATCACTAAG ACTGCAGATC
    56881 TTGAAGAAGC TAAGCAGGTT AAGAAAGAAA ATCCTGGATC AGTTGTAACC AATTCAAGAA
    56941 ATGCTATAGT AGATGCAGTG GTTAAACCTA CTAAATCAGA TAATATTCTT TCTCTTATTC
    57001 TTAAACCAGG TGCTCCTGTA CAGTGCGATG GAACTAATCT TTATTACCAT CTTAAAGATA
    57061 AAGCTCCTGG AAGAATTATT GATGGAGAAT ATTATCTGTA TGATGGTAAG GATCTTGGAA
    57121 ATAATCGTTA TGCAATTTGT CTTAAACCAG AGTTTGCAAA TGGACCGACA ACCACTATCA
    57181 TGGGATATAT CATTATTAAA TAAGAATTAG AGGTAAGCAT TGCGCTTACC TCCGTATTTT
    57241 ATCTTGCAAT TCCATAATAC TTCGTAAGGA TATTAACAAC CCATTCTTTC TGCTGTTCAC
    57301 CAAGAACGAT ATCATCTTGT TTAAGATACC AATGATATGC GTCACCCCCA AATTTCATTG
    57361 ACATTGCAAT CCAATCACAA CACATCTCAA CAATAAAGTT TACAGGCATG ATATCTTTAT
    57421 TACCTGACTT AGCCCACCAA TTCCAATGGT GCATATTATG ATTGTAATGA TGCTCCCAGG
    57481 CTTTATCAAA GTCACGTAAA TTATCTTCCT TCTCCTGTTC ATCTACAGGG TTAAAGTTCT
    57541 TTCTATAAGG TTCCCACTCT TCAATTCCAT ACTTGCTAGT ATCATGAGCA ATGATCTGCG
    57601 ATTCAACTTC GGACTTTAAG AACGATACTC CTGTATAGAT AGTCTCTAAA TACTTAATAA
    57661 CTTCTTTATT ATCTTTCATT TTATCCCAAG CTTTTTTCAC ATTAGATACA TGCTCATCCA
    57721 CGTATGCTTT ATAAGCTTTT TCTTGTTTTC TCTGCTCTTC TGATATATTA GGATCTGCCA
    57781 TAATAGCCAT ATACACAAAA TTACTCATTT TATTATACCT CCTTAAAAAT TTAGGGGCAA
    57841 AAAGTCCCAA CCTAGCTTTA TTACTAGGTT GGGAAATTTT TTATGAGATT TGCAATCAAA
    57901 CTAAGGATAC ATACTTTTAC CCTATTGTTG TATGCTTGTT AAAACATACA TCAGGAGAGG
    57961 CAGGGTAACC TTCCTGTTTT TCAATCGTAT TATTCAGCAC TATCCTCGTC ATCATGCTTA
    58021 TTGGGGGCTT CCGCTTCCGT TTTATCCAGC GCATCCAGAC GACCAATCTT AACGTCTTTA
    58081 TACTTATCGT ATACAATAGA TGCAGCAATA GCGGATGCAA TACCTCTAAC CACCATAGTG
    58141 ATCGGATCAA CTCCTGATGT AAATGGAATT TCCATCAGAA TTGAAATGAT TACACCAATC
    58201 ACAATAAGAT ATACTGGAAT ATCACTATTC TTAACAGATT TGATCTTAGC TTTAAGAATA
    58261 TATCCGATTG CAAGAAGAAT GATAACCAAT GCAATATTAA TGCTATCAGC TGTCACACTT
    58321 GTGATCTGAG ATACAATATC TGATCCTGCC ATTTTTATTC TCCTCCTTTC CTACAATAGT
    58381 TTATTTAACT GTTCTAGACT TGCATCTTTA CCCAGAACAT ATCTATAAAG AATATGCTTC
    58441 CACATACTTA ATATTCTTTT TCATTTATAG AAAGGAGATT CAAGGATGGC AAAAGTAAAG
    58501 AAACTGAAAA ATTATCTGAT TGTCATCTTG ATTATGATTG CTGCTTCTAT AACTATACTA
    58561 GTTACATTTG ATAATGTAAT CGAATCTATA AAACATTCTA GATATCAAGC AATAGAACAA
    58621 TCCAAGGAGC GTGATTTTGA AAGTGTTTGG GCATATATAC AGGTACTTAG ATCAAATAGT
    58681 CTTATTGAAA CTACAGAGTT AGCTACTAAG ATAGATGACC AGATCAATAA TGAATTTAAT
    58741 CTTGACCAGT TGGAGACTGC TTTAAACAAT GGTGATCAAG CTACGCAAGA ACGATTGTAT
    58801 GAGATATTTA GAAGTAATAT TGATGGGGTA TACCTTGATG ATAAGGTAAA GAATAATCGT
    58861 AATGCTATAA TCGTATTGGA AGGCTATGAT ACTATTATAG AAGACAAATT AGTCGAACCT
    58921 ATCGCTAGAG AGAACGAAGA GTCCTCTAGC GAACCTGTTC AGCATTTTAG TAATTATTAC
    58981 GATAAATGCT ACAATAAAGC ACTGTTTAAG AGTGCTACAG CTAAATTAAG ATCACATTCA
    59041 ACGTCTCAAT TAATAGCTAT AGAGCCTTTC AATTATCTTA AAGGTGAAGA TAGCAGTAAT
    59101 CATAAATTGA TTAGTGAGAT GACTTATGAG AATCTTAAAG AAGTATATGT TAATGAGGGG
    59161 CTTAAGGGGT TAAAGAATTA TCAATTTTTA GTTCCAATTT ACATTACTGA CACAGGCGAT
    59221 ATCTTTGGAA ACAGTGATAT TGTTGGCGGT ATTCCACAAA ATACACATAA ATTTATTATC
    59281 ATTCAAACAT TTAATGTTTA TGATCAGCTT ATGAACATGA TGCCAGAATA TGGTGATACG
    59341 AGTTATATAA AAAACATTAA TGAGAGATAT GATAGTATTC TTAGTATGCT TTATCTTTGT
    59401 GGTATTATCG TGTGTATAAC TATTGTAATT ATGATACTCT ACTTCTTCTC AGTGTATAAT
    59461 GCTATATGCA GTGTTAACGC TGAGTTAATC AGCGTTCTAG CTGGAAAAGA TCGTAGAAGA
    59521 AACAGAGATA CCTAAGTATA CTTATGTATA AGGAGGCAAA GCACATGGGT ACGACAACTT
    59581 TTACTCTGCT TCTCGACTAC TTATACAATA AATTTGCGGT CACATTTATT TTGAGTATTA
    59641 TTGGAATTTC CATTAAAGAG ATGGTAGATA ATGTCAACGC AGGCCGACGT ATAAGTATTT
    59701 CTAAAGTATT AGCGTCTACA GTATTCTCTA CCATCGTGAT GTGTGCGGTA AGAGAGTGTA
    59761 TCAACTTTTC TTTCGGTGTA TACGTGTTAC TGTGTGTAAT TGCAAGTATG TGGAGTCCGT
    59821 GGCTTATTTC ATTAGTAATG AATACGAAAG TTGCGGGTGC TATTATTAAA AAATGTGTAA
    59881 AGGTTACTTT ACCAGGACCA ATAACCGATA CAATTGAAGA TGTGGTAGAC GAACAGATTA
    59941 AATCCGCCGA AGAGAAAGCA GGATCTAAAA CCAAGGATGA AAATACTGGT GAGGGGAGCT
    60001 AATCCCCTCA CCAATTTTTA TTATCTTACT CTGATCTTCT GACCTTTGTA AATTTTATTA
    60061 GCATTCTTAA TTCCATTTAA TGAACACAGC TTAGTTACTG TAGTACCATA TTTGGAAGCA
    60121 ATCTTGGAGA GGGTATCTCC AGATTTCACT ACATAATATG TCTTAGAAGA TGTAGTGGTC
    60181 TTCTTTGTAG ATGCAGAAGA TTTATAAGAT GCGTTGATGA TAGCTCTGAT AGCTTCATAA
    60241 TCGTATCCAG CCTCTGTAAG TTTCTTCTTA CGTACGTCAC CATCTCCCCA TTTGCCCTCT
    60301 TTAACTTCCT GAGCAATCTG AGCATTGGTT TTCTTAGCTG CACCTGTACC GTTAATAACT
    60361 TTCTGAACCT CATCATAACG AGATCCAAGA ACAGCTTTAC GTACATCACC GTTTCCATAT
    60421 TTACCTGCTT TAACTTCTTC AGCGAGAGTC TTAGCATCAG TTTTTGCAAT ATGATTAATA
    60481 AAATCCTGAA CCTCATCATA ACGAGATCCA AGAGCTGCCT TACGAGCATC ACCTGAACCA
    60541 TATTTACCTG TCATAACTCC ATATACAAGA TCTAATGTAG ATGCATCAGA TGGAGTTGTA
    60601 GATGGTGTTG ATGGGGTAAC AGGTGTTGTA GCACTAGCTC CATCTTTTTT ACAATAAGCT
    60661 GCCCATGTAT TGCGATCGCC ATAGAACTTA TTAATATCAA GATATCCAGA ATATCCTGAT
    60721 AATTTTCCAT GAGAAGAATA CTGTCTCATC ATACATGTAT AAGCACCCTC ATTCCATGGA
    60781 GTTGCCTGGT ATCCTGTAGC ATTATTGCTA CCATACTGAG CAATCCAAAG GCCATAATCG
    60841 CCAATACCCT GAGCTCTACT CATAGCACTC TTCTGGATAT AAATAACCGG TTTAACACCT
    60901 GTCTGTTTAT AAACATAATC GCACCAGTTT TTGATCCAAG CTTTATCTCC ATTACCCCAG
    60961 CTTCTATTTC CCTGAGATTC CCAGTCGAGA ATAAGCATAG CTTCTCCAAC ATATCCTGCT
    61021 ACATTCTTAA GGAAATGATC AGCTTCTGCC TTATAGTCTT TACCATTTGC ATAATGATAA
    61081 ACACCGAGGC ATTTTCCAAG AGCTTTTGCT GTCTGATAGA ATCTGTCACA ACAATTATCT
    61141 ACGAAAGATG TTCCTTCTGT AGCTTTAGTA ATCATGAAAT CATGAGGTAC TGCACTAAGG
    61201 TTAATTGTTG AGTGATGATG ACTAATGTCA ATTCCATTCA TATATGCCAT AATAATGTCC
    61261 TCCTTTTTAG AATAACTGAA AAATAGCCAC TATTAGCTAT TATTATTATG TGAAGACACA
    61321 TCATAGTAAA TTCGATAAGT GAGGTGTAGA TAATGAGATA CGAAAACAAT TTGTTTATCA
    61381 ATGAAGAAGC TTTCTTCAAT AAACAGTTTA AGAATCCAGT ATATATTGTA CTTATGCATA
    61441 GTGGAACACC GTTGGCTAAT GTAATTAAAA AAGCTACAGG AGATGAATTT TCACATGCAT
    61501 GTATATCTTT TAATTCTAAA TTAGATCCTC TGTATTCTTT TGGTTCTAAA GGGGAAGGGG
    61561 AAAGAGGAAC AGGATTTGCT GTAAATAAAC CTACAGATAA ATTCTTTGAT AAGTTTGCTT
    61621 CTAAGTACAG CGTATATGTA ATGTATGTAA CTGATAAAGC TTACAAAGCT ATGCAGAATA
    61681 GATTACAGTA CTTTGTACAG AATAAAGATA AACTTAAATA CGACGTCAAA GGATTGATTG
    61741 ATATCTGGTT TGGTAATGAT AGTGAAGATC ATGAGAAATG GTTCTGTTCT AGATTCGTAA
    61801 TGGAAATAAT TTCAAAAGCT CAAAATCTTA CTAAAGTGCC GTCACTCTGG AAACCGAATG
    61861 ATATTACTCA ATTAGATAAC ATATCTCTTG TGAATAGAGG ATTTAACTTC TATAATTATG
    61921 ATTATAGACT TACGGAAAAA CATTGTAGTG AAATTAAACA TCATACCTAC AATGCTTCTG
    61981 ATGTATTATA TGAAGGCATA TCAGTATCAG CAGCTGATGA TATGGGATCT AAGAAAACAG
    62041 ATTCTTTATC TCAATATAGT AGAATGACTC TTTCTGATAT TGCCGTTAGA GTATATTCTT
    62101 CACAATATCC AAGCTTAAGG CATTTATATA TTTCAAACAA AACTAAAGGA TATATTTGGA
    62161 CAGATAACAA TGAAGCTGTT GCTGTAGTTA ATGTAATGGA GAAGGATGAT GATACTAAAG
    62221 AGATTCAAGC TCTTGAAGTT TTTGGAAAGT ATAAAGGCAG AGGTTTATCC AAGCAAGTTC
    62281 TTGATATTGC AGTTAAGCAG TTAGGAGCAA CAAAATTATC TGTTCAAAAA GATAATCAAG
    62341 TCGCTATAAA TTTATACAAG TCCTATGGGT TTAAGATTGA TAAAACTAAT GAGCTTGGCT
    62401 ATACTATGGT AATTAAATCT TCTTATGAAG AGGCAGGAGA TTCTGTAAAA TACTATTCAA
    62461 ATCCAGCTCA GCAGTTAAAA GCTAAGAAAT CAAGAAAGCA TAATGATCAG AGTAAATTAG
    62521 GTGATTATAC TGACGTAGGT GCTTATAAAA TGAGTAGCTT TGATGCTAGT TCTTCTAATA
    62581 CTAATTCTGC CAATACGGAT AAGAGTGGTG GAGAATCTCA ATCTGAAGCA GGAGATGTGG
    62641 ATGATAAGGA ATTTGAAGAA GTTGCTAAGA AAGCTCAAGC TCTTTTATGT AAAGAAATTA
    62701 GAGCATGTAG AGATCATTGT GAGTGTTATG AGATTGTAAA TCTTCCATAT AATGATGGAA
    62761 TTGCTATTGC TAGATATAAA CATGGAAAAA TTGACAATCA AGAATCATTT GAACGCGATA
    62821 GGGATGCAGT TGTAAAATAT GCAGGTAAAA TCTTTGCTGA TATTAGACCT GGATATATTA
    62881 TGGATTGTGA CGATGATTGT ATTTTTGTAT GTAGACAACA CTAGTATAAT AGGATAAAAA
    62941 ATAAACTAAT ACTGCTTAGT GGACAATATA TCCTATCTTC TTCACATTTT ACATTTACTC
    63001 CAAACTAAAA AAGAAAAGAG GACTAGGGAA ACCTAGTCCT CCTTCTTATT TTATTTATTC
    63061 TGCCAATGAT TCTTTTCATT GGCCAAAATT GATGGGTGTG GTTCTCTTAC TGCCTTAACA
    63121 CCCTCTCTAC GCTGCCTTGC ATCTATTGCC TTATATTTGG CATAGATCCA CTGCGAAACG
    63181 TCGATAGGAA TTCTCCTATC ATCTTCATCG ATCCAGATCT CGTTCCAATG AGATCCATCG
    63241 CCAATGAAGA ATAAAACCTG TCCTCCACGC CGAACTCCGA ATGTAGTTAC AGGAACATTA
    63301 CCCCAGCCTG TTCCGTACCA CATTCCGGGT TTCACCTTGA ATCCATTAAA ATTGAACGGA
    63361 TACTCTCCGT TGTATTGTAT CATATTAAAT TCCATATTCA TTTCCTCCTT TTCTTTTGTA
    63421 TGAAATTTAT TCTCACTATT ATAATATACA ATTAAAAATA TTGACTTTAA CAAAAAAGAA
    63481 AAGGTGTAGT AAAATACTAC ACCCCCAACT TTTTATTAAT CGGTTATATG CCGATTAAGT
    63541 TTTTAGCAGC GCCGAACTTA AAGTCAGCTA ATGCTGCTAA TTTTTGAGAT GACGTTATAT
    63601 TTTCAAGGTC CAAGTGACCT TGAAATGTAC CATCACCATT ATCCTGCTCT ACTATAGCAG
    63661 GATACCCAGA CATGCCTACT AATAGGTTAG CTGGTTTGAA TGTGTGTTGA TCATTCAACA
    63721 TAATGATCAC CTCCCTTCGG GGAAAAGATA TGAGGATTGG AGTTGGTGCC TCCAATCCTC
    63781 ATTCACTATT ATAATATATA ATTGAAAATT TATCGATTCA CAAATCAAAA GCTTTCCCAC
    63841 AATATAGTAA TTAGGTTAAA TTAGGGGAGG TGAAAAACTT GTCGCAGTTT GAAAAGAGAA
    63901 CTCCTAAGGA CAAGTCGTTG ACGTTAGAAC AAATCATTCA GAACCAAGGT TTTTATAATA
    63961 TCGATGGTGA TTGGAATAGT ATTCTAACTT TTGATGATCA TCCTGGGAAG TTATTTAGAG
    64021 GACGAGTAGA AGTATTTATA TTTAACAGAT TTGGAGATGT ATTTATGTCG GTATTTCCGC
    64081 ATGGGTATCG GATACCAGGC GGATCACTAG AAATAAATAG ATCTCACAAA TATCAAGTAG
    64141 AAACGGAAGC TAGAGAAGAA GCTAGAATAA ATTTAGGTAC TATCAAATAT ACTGGTTATA
    64201 GTTATTTCAG GTACTTTAAG AAAAAGTATA CAGGTTGTCC AGTGCATTGG GATGGTACAT
    64261 ATAATGAAGT TTATATAGCA GATTTTAAAT CATGGTACGA TGGACCAATA AAGAAATCTG
    64321 TTAGAGATGA TCAAATGTGT AATAATGGAA AATTCATTCC ATATGCTCAT GCAATAAAGT
    64381 TTTTAAATTA TCATCATTTA AGAGCATTGA AATTGATATA AAAGAAGGTA TAGGGATTGC
    64441 TCCCTATACC TATATTTTTT TTTAGTAATA TGTATTCATC AGCTGTCCTG TCTGAGACAT
    64501 ATTTTGCAGC GCATTGTAAT CCACAAATAA CCCATACATT TTCTTATTGT ATACCGTCTT
    64561 CTTAGAAAGA TCAGTACGAA GCTGAAGATA TTTCTTATAA CAATCTTCCC AGCGTTCCCT
    64621 ATCTTTCTCG TCCATATCTT CTTCTCTAAG ATAATCTTCA AGAATACTCA TTCTTGAATT
    64681 GATCTGCCTC ATAAGAAGAA TAGCATCGTC CTGAGTCTCT ACATTACGAA GTCTCATATT
    64741 ATATTCAAAT AAATCTTCTT CAATGGATTT CAATCCATTA CGTTTCATTT GATATAATAA
    64801 TCCTTTCTTC TTTCCAGATT CATTTACTGC TACTGTATAA TACTTATAAT CAGCTTCTGA
    64861 GAGCCTTGTA ATTTGCTTAA GCGCATTAAG ATACATATTT CGTACAAGAG ATGACGGCTC
    64921 AATAACCATA CTATCTCTAA ACATGTATTC TGTATAGCGA TTATTATCAA ATCCTGTATA
    64981 ATTATTGAAG TACCAGCTCA TTAATACTCC AGTAGTATCA ATCTCATCGC CTTTAGCACC
    65041 CATTGCAACT AATTTATCTA CAGCACGTCT CAATGCACCG GCAAGATGAT CTTGTACAAC
    65101 ACCGTCATTC ATATCTTCAT CAACAAAGAA TTCTGTCTTC GCAAATAATG ATGTCATATT
    65161 ACGCATGGTA ATTTTCATCA TCATATCAAA AATAGCTGGA TAAGTCAGTG CAGTATCAGG
    65221 GCACACAAAC GCTCCGTTAA GAGCTACATA GTTATCCAGA AGGATTCTAA ATCTATTTAC
    65281 AGATTTAGGA CTGCACATAT TAAGAATCTC ATTATACATA ATAGCCCATG TCTCTTCGCT
    65341 GGACAACTTG GAAGTGACAT CTCTTAAAAA CTTCCCATCG AGCTCTAAAG AATACTGGTT
    65401 AAATCCAAAC GGCTGAAACT CTCCTTCTAA ATCGCAATAT CCTTTAAGAG TTTTTCTTAC
    65461 AAGTTCATCA GAATTAATTC CACCTGGAAC TACATAAACT CCAAAGAATG GTTTATCAAA
    65521 GTTTTTTGTA TATTTAACTT CAAAACAGTG AAGACCTGGG ATAAGTTTAT TTAATACATT
    65581 TTTTAATCCA GAACAACAAC GCTCAATACC AAAAGATGGA TTAGGTTGAT TAACTGCATC
    65641 TTCTAACTGT TGCATCCACT TATATATGTC CACAAAGTTT TTTTCTTCGT TAAGCATAAT
    65701 ATATCTCCTT TCTAATTATT TCACATTACT CTAATGTTTC AGCATTAACA GCAAATGAGA
    65761 GTCTGGGACC GCTCCCCAGA CTCTCTCCGC ACGAAATAAA ATGGCAATGA TTAGTTAAAA
    65821 GGACACTATC TCACCAATAT ATAGTTCCCC TATATAAAGG CCAGAAAGAA AGAAACATTG
    65881 CATGTAATAG GATCAATTCC CAAAATCCTA TTACTCTAAT GTTACAGCAA AAAAGGTTCC
    65941 CCTTCCCATA ATCGGGAAGG GGATCCGCCT GCATGATTTT TATTATTGAA CCTGTTTAAC
    66001 CTGAACATAG TCGTAGTGAT CTGTAAGTCC TGTAGGATGT AAGATATTGA TACGACCCTG
    66061 AACTGGCTGA TACTCAACGA ATTTCCAGCG CTCGAAAGCG TGTACGTTCG GCAGTGCCGG
    66121 GTTATCTGCA TTTCTGATTT CATTACTGAT GTACATCTGA TAATCATAGA TTCTGTAGAT
    66181 GATACGATCA GTTCCCTTCG GGCAAAGAAT TACGATGAAC TCTGTTGATC CACGAAGTTT
    66241 ATCTGAACCT ACGAAGTTGT ATACTCTGCT GTCAGATGTA ACAACTGTCT TTGTCCAGTC
    66301 AAGCTGCACT GGTCCGATGT TTGAAGGTGT CTGGTATGAA TAATCAACTG GTGTAATACG
    66361 ACGTACAAGA TCCGGGTCAC CGTATACTGT AACTGTCATA TTAGGATCAT TCAGAACCTG
    66421 ATACAGTTTT GTCATCTGTT GATCGAAGAA ATCGAAGAAT GTATTACGTC TCCACTCAAC
    66481 GTGATCTCCA TGATATCCCT CGCGTGGTGC GTAATCGAAC TGGCTGTATG TCTTAGAACG
    66541 AACGTCCATT GTGTCATAAG ACTTGTCAAG TTCTCTTCTG ATCTTGTCAT CTTTGTAGTT
    66601 TGCAAGTACA GTCTTAACCA TGCTCATAAG TTTTGTAACC TGGTTAACAT TGTACAGAGC
    66661 TGCGATGTCT TTTGTCTCTT CTGGTGAGAT TGTGAAATCG ATCGGGATAG CATTTGGAAT
    66721 CTCAACGATA TCAGTTTTCT CTCTCCAACG TACTGAACAT GTTGTCAGAC GTGCATTGGA
    66781 AGTATCAAGT CTGGATGTAA CTCTCAGTCC TTTAATATTT CCTTTAAGCA GCTGAACGTT
    66841 CAGACGATCA TCCTGCATTG TTCCTGATAC ATAATCGGAT ACAGTCTTAA GTTTGACTTC
    66901 TCCGCCTTCC TGAACTTTGT ATTCATATTT AATCTGAGCC ATAAGAGATC TCTCAATATC
    66961 TCCATAAGCC GGTGCAAATG CATAGTTGCA GCGTACCCAC ACTTCATGTG TGCCTGCTAC
    67021 TGTTGCAACT TTACCATTTC TTTCAATGTA ACCTGTCTTC TCATCTGGAA GGATATCTCC
    67081 AACCTCGAAG TACTGATCTG TAATCTTGAA TGCTGATACA CGAGTCTCTA CTGACAGGTG
    67141 ATCTGCTCCA CCAAGACCGC CAAGGTATGT ATGAACGATT TCATTGTCAT CTGTAAACGG
    67201 AAGTGTTGGA AGTTCGAACT CAACCTCACG AGCAGTTGCC TCGATAGCAT CTGTCATAAG
    67261 ATTCTGGTCA CGGAACATAT CAATCTCGTT TCCTTCTGTA TCTACAAGGA TACGATACTC
    67321 CATAGAGATT GTAAACTTCG GTGCACGAGC TACAACCTTC GGAATGGATC CTTTGTCGAA
    67381 TACCATATTC ATAAGAATGA ACTTATGCAT CGGGATAGAG ATACCGATCA TAGGGTTCAT
    67441 ATAAGCACCT GCAACATGCT CAAGAAGAGC TGCGCGGTCA TTGTCATACT GCTGTTCCAT
    67501 TGTTAATACA TGATCCTCAA TCTCATCTGG AGTCATTCCC TCCGGATCAT AAGAATTTTC
    67561 TACGAAGAAT CTCTTAAGAG CTTCGTTTGA TGAAGACATC ATAAGAGCTC TTGCTGGATC
    67621 ACTATAAATA TCTGTTGCTG CTTCTGTCAT CAGACCTTCT GTAAGGTTTG TGTAAGCCTC
    67681 AGCAAAGTTA TGCATTTCAT TGTTTTTGTA AGCGTCTGCC ATAGAGCGCT TTACTTCTCC
    67741 AACTACCATA GCTTTTATTT CTCCTTTCTA TATTCAAATA CATATTTAAT TTTCATTAAA
    67801 TTAATATATT GTTACAAATC CCGCCTTATA CCGAGTCTAT TTATCATTAT CATCTTTGAT
    67861 GCTATTTTTG ATCTCTTCAA ATACATTTGA TACTGTATCA AGAATAGCAA GATATTTTTG
    67921 TAGTTCGGTC ATATTTTCAA TATAGGTTTT ACTATCAAAG AGATTCGTTA AGTAGTCTCT
    67981 GATATATTTT TGGAGATCTA CTAGACTGTT AACGACATAA TCGTATACTT TGGCATGTCT
    68041 GGGATCTTTC TCTGTATCAG TTACCATATT GATGATAGTC TGACACTTTT CATAGACTGA
    68101 ATCATATAAT TCTTTTAATT CAGCTATTTT AGTTTTTTGT TGTTCTGGTG ACAATTGACT
    68161 GAAGATAGAA TTCTCTAATT CTTTCAACTT TGCCGAAGGA TCAGAATTAT CACCACCATC
    68221 ATCAGTATCT CCAGCTCCAG CATCGTCATC TCCTTGAGCC TCTCCTTCAT CTCCACCTTG
    68281 ATCAGATCCA TCTCCATCAT CATCCATAGA GAATTCATCT GAACCATCAT CATCTTCACC
    68341 GGCATTATCG CCACCAGCAT CTGCTCCAGA ATCATCTCCA CCTGCATCGT CTGTACCCTG
    68401 ATCGGCACTA CCATCATCAG TATCTCCAGA TCCATCATCA TCCATCGAGA ATTCATCTGA
    68461 ACCATCATCA TCTCCACCTG CATCGTCTGC TGCAGAAGTA TCTCCTCCAT TATCGGACTG
    68521 GGTGGCTACA TCAGCATTAT CATCTGTTTC ACCCTCATCA CCATCCATAG AGAATTCGTT
    68581 AGATCCATCA TCGTCATCAT CTCCACCTTG ATTATCTGCT GGAGCATCTT GAGTCTGAGT
    68641 TTGATCATCT TGATTATTAT CATCTTGCTG CTGATTCTGC TGATTGTTCT GATCATCGTC
    68701 ATCATCAGCA GGACCGTTAT CTTCAAGAAT GAATTGTTGT AAATAAGCAT CAAATAAGCT
    68761 CATTAATCAT TTCCTCCTCT TCCTGGAAGT GTTGAACTAG GAATATCTCT ACCAGATACT
    68821 TTAAGACCGT ATTTGATTCT CTGATATTCT CTAGTCAATT TTTTCTGGTA GTTTAATAAG
    68881 AATCTATATT GATTCATATC ACCATCGTTC TGAGCGATAT CAATCTGTTT CTCAACTACC
    68941 TTTAATTCAG TATCAATCTC ATCTAAGAGT AATTTCTTCT CTCTTGTATT TAATGCTGTA
    69001 GACGTACCTA ATGCACCTAT AGCAGCAATT AAAGCTGGAG CAGGTCCAAA CATAATTCCT
    69061 ACAGCAGCAA GAGCCATAGA TGATTTTATT AAAGAAGAGA ATCTAGGAAT AATATTTCCT
    69121 TTAATAATAG CTTCTCTTCT ATCTGAAGTC ATCGCTTTCT CGATACTCTT CATCATTCCA
    69181 CTAGCCTGTG CATCTGCAGC TTGCCACATG GATTTCTCTT TCATACTAAG ATCTTTAAGT
    69241 TTAGCTTTAC CGTTCTGTAA AGCAAGCTTA ACTGTATTAA GATTAACTTT TTCTTCTACA
    69301 ATTTCTGAAG CTTCTTTAAT AATGTCATTA GCAACTTTAG TTGCCATAAC TTTACGAACT
    69361 GCTGTAGGGA AAGTCATACT TTCACTTTCA TTATAATAAT CTCTGCCTCT AGCTAAAGAA
    69421 ACAGATGTTT TAACAAAACC ACTCTCTTGA ATAGCTTCAT TGAGATATTT GTTGAATTCT
    69481 GATGTAGATA AAGTAGATTC TCTCACTATA TCCATAAGAT CATCTAAACA GTCTACATCA
    69541 CTTGCCTCTA ATATCATATC TTTTGTATTA CTATATGATA CTTGAATATC TTCTGCGATA
    69601 GATTCACAAA TTGCTAAGAA ATTAGCAACG TCGATAATCC CTTGAGTAGA TTCAAATTCG
    69661 AAATCCATAT CGTCATCGAA TCCCATATCA TCGTCATTAT CGAAATCATC TTTCTCTTCA
    69721 TTATCATTAG CAATAGTCTC AAGATAATCC TGAACTTTCT TTTCACAAGC TTCGAGATCA
    69781 TCTTTATATT TCTTAAGCTC ATTTTTAGAT TTACCAGAAG CTTTATCAAG TTTCTTATCC
    69841 ACAGATTCAA TCTCACTGTG GATACAGTTC TTAAGTCTCT TAGCTTCCTT CTCATTAATA
    69901 TCTTTAGAAA TAAGCCAGCT TACCAATCCT GTGATAGCTG CTAATACAGG TCCAATAGGA
    69961 GTAAATCCGG CAATACATAC AAGAATACCT GCTCTTACAG CACTCATAAT AGATGGCACT
    70021 CCATCTATGA TAGCTTCAGG ATTCTTTGTA TGAAGTTTGC GAATAAAAGC TACAATCTTA
    70081 TTAGGAGATT TATCTTGTTC AGCTTTAAAC TTAGCGATTA CTTTAGGAAT ATCTTCTGTA
    70141 GATGCATATC CATCTGATTC AGAGAAATAA TTCTTATAAT AATCAGCTAC TGTAAATAAT
    70201 TCAGGTTTCT CGTTAATAGC CTTTGTATTT GAAATGATAC TCTCCATACT ATCTAATCCA
    70261 TCAAATACAT CATTACCAAG GATCTCTTTA GCTTTAATAT TAACGAAATC TGTACTAGTA
    70321 CACTTAGTAC AGTTAGGAAT ATTCTTTACA GTGTGTAATA AGATTTGTCT ATCCTTTTTA
    70381 GACGATATCA TAGGATCATT AAAACTATCA ACCATTTGGA TATATTCATC AGCATCTTTT
    70441 TCCGTTCTTA TCTTAGCATA TGCCGGGGCA AAATATTCTT TAATCAATTC ACCTTCAGCG
    70501 CAATCAAAAA GATCATTGAT CTGATTAGTA TAATATGATC CATCAGATTC AAGAAAAGCT
    70561 TTAACTGTTT CAGACACTAC GTCTAATGAA AGTACAGTAT TCTCTTTTAA AATCTCTTGA
    70621 TAAGCTTGAT AAGTACTATC CTTAATAGTC TCATCCCTAA AAAGGAAATA CTCTGTAATC
    70681 TTATCAACTA CATAATCGTC TGAAGGAATA TGGATATTAT TAGTTCTCAT CATATATACA
    70741 ATATTCTCCA GAGCAACATT GTATTTGTTT TGGTCTGGAA CAGAATATGT ATCTATCAAT
    70801 TCACAGAGTT CATTAATGAT CTTATCCACT CGATAACAAT TCTCATCAAT AATACGTTTT
    70861 GTATTGAATC TTTTATCAAG AGTTTCTTGA TTATTAATTA TCCGCTGGCA AACAGCAACG
    70921 TGAGAAAAAG CTTCTGATAA AATCTTCTTA TTTTCATCAG AGATATTATA ATTTTCTAAA
    70981 GAGATATTTA CATTAGGTTT TAACCCTAAT GCAACTTCGT TAGCTATAAA TCTAGCAACT
    71041 TTCTTTGAGC AAGACTCATT GTCTACAGAC TCCAATACAT GCATTGCAAA ATCAGCATCT
    71101 TCTTGATTTA CTGCTGAGCA CGATAATGGC ATTAGTAATC TAACTGCTGA CTCATTTGTA
    71161 ATCTTAGCAT ATTTTTGCAA AGATGGTGCA GGAGTCGATA ATCTTTTTAT TCGTTGTTGA
    71221 ACGTCATAAG CTATTCTAGA ACCTCGACTT CCCATAATCT ATACATCCTC CTTCTTAAAA
    71281 TTAATATAGT GTTGGGGCTG TAACGGCCTA GCTCTATGTA ATAAGGCCAA TCCACAACAT
    71341 TCGTATAATA GTGTAATAGA TACATAAAGG AGGAATTTAT CGATGAATTC AGAAATGTCA
    71401 AATGACATCG GTTATGTCGT AATAGAAACA GCAACCACAG AGAATCAAAT GCCGGCTAAG
    71461 ATTGTCGAAA AACGTGGTGA TGGTAGATAT TTAGCAGAAG GAGTTTTACA GGAAGCTAAT
    71521 ATGAAGAATC GTAATGGTCG ATTCTACGAT TCTCGAGATC TGTTTCCAGA ATTAGTGGCT
    71581 CCTCGTCAGA TTGAGTTGCT TAAGACGGGT AATATGAGAG GTGAGAATGG TCATCCTATG
    71641 TCAAAAGATC TTGTTAGACA GCAGACCATT GACCCTAATA ACTGTGTAGT TATCTATACA
    71701 AAATTCTGGA CAGATGGTGA TTTTGTAATG GGTAACTTCT TTGGAACTTT TAATGATAAA
    71761 GGTGAAGAGT TCAATGCCGA ACTTGGTGCT GGAATGAGTC CATCTTTCTC ATTAAGAGCT
    71821 CTTGGATCTA TTAGAAATAC TGGTAGAGGA GCAGAGGTAA AAGGTATTAA ACTTATCACA
    71881 TATGATAGAG TTATTTACCC ATCTCATAAT AAAGCATACA CAAAGGGTAT TGTAGGGGAA
    71941 TCTGCAGGTA TTGTTCCAGA AGGAAACTCT ATGATGCTTA AAGAGAATGA TAAGGGTATG
    72001 CTTATCCCTA TCACTAACGA ATCTGTTATC GATTATATTA AAGAAGAGTC TCTGAATCTT
    72061 AAACAGATTA GAGAATCATT TGATCTTCTT TATGATGATA TCAGTCTTGT AAATGGAAAA
    72121 TCTCAAGTTA GGCTTACAGA TAGAGCAGGA TCTTCTTTTG TTATTAATCT TGAGAGCTAT
    72181 ATCCATAATG AGATTATCAA TGCTTGCTTA GAGTCACAAT AGGAGATGAT AATATGCCAT
    72241 TTGCAAATAA TATGACTCGG CTTTTAAACA AGTTGGAGAA TAGATTAGGA ACAGATATGC
    72301 TTAATCTTCC AGATAACTTA AAAAAGGAAG TCTGGCCAGA AAAAGTAATC ATTCCTGATA
    72361 CATTAAAGAC ATGGTCTAGA TATTTCCCCC GAGAGATAAG ATATAAGATT GATACACACA
    72421 CTCCAAAAAA GAATGGATGG TATCTTCTAG ACGAAGATGT ATTTGGAGAT TGTGCCATCC
    72481 TTGGAGTTAA GAATATCGAC TGGGGAACTT TCAATAATGA TATCTTTGGA GGTCCATATG
    72541 GAATGTATGA CTTTATGTCT GCTGGATATG ATATTGGAGA TATGTTTGCT TGTGTGAATC
    72601 AGGCTAATAT CAATTCACTA TTTAATAATG GATTATATCC AAATTTTGAA CCACCAAACA
    72661 AATTTAGATT GGAAACTACA TACGGTGCTG AAGTTGCAAT GAATCAATTC GATGTATTTG
    72721 TATTAGTAGA GCATAGTCCC AACTTAACTA CTATAAGCCC TACCCAAATG GATACATTTG
    72781 AATCATTAGC ACAAGCAGAT GTAGCTGGAT TCTTATATAA CAAATTAAGA ATGTTCCAAG
    72841 ATCTTCAGAC TGTATTTGCT ACTGTAAATA TACACTTGGA TGATATTCAA GCAGAGTATC
    72901 AGAAGAGAGA TGAAATAATG AACTATATTA AAGAAAGTTA TGTATCTGCA GCTAATAAGA
    72961 ATCAGCCACT TATGTTCTGC ATATAGAAAA AAAATAAAAG GGTGTAGTTA AATACTACAC
    73021 CCTTAACTTT TTATTAAAGA GAGTAGTTGA ACTCTCTTGG ATTCTTCTAT ATAGCTAGTG
    73081 GTTGAAGAAT CTTCTCACTT ACATTATTGA ATTTTGCAAA TTGCAATAAT CTAAGTTTGT
    73141 CAGTAGACGA CATTTTATCA AAGTCATATT GACCTCGATA TATGCCGTTA CCAACTTCCT
    73201 GTAAATTTTT TACAGGAAAC CCTTTACCCA GAGAAGGATC TCTCTGAGCA AATAAGTACT
    73261 GACCGTTCAT TATGAACACC TCCTTTCATT AGGGGGATAT AGGGATTGGA GCTGGAGACT
    73321 CCAATCCCTA TTCAATTTCA TAATATATAA TTGAAAATAT TATTAATAAA AATAAAAGGG
    73381 TGTAGTTAAA TACTACACCC TTAACTTTTT ATTAAAGAGA GTAGTTGAAC TCTCTCTGCT
    73441 AATCTTTATA CGGGGGCATA AAGATTTTGC TTAGCGAGGC TATCCAATTT TGCATATTGG
    73501 ATAGCTCTAA TTTTGTCGGT AGATGACATT TTATCGAGAT CATATTGGCC TCTATAAATG
    73561 CCGTTACCAA CTTCCTGTAA ATTTTTTACA GGAAATCCAG AGCCCATAGC TGGGTCTCTG
    73621 CGAACGAACA ATCGTTGACT GTTCACCATA ACAAACACCT CCCTTCGGGG AAAGATATAG
    73681 GAGATAGAGT GACCGCTCTA TCTCCTATTC ACTATTATAA TATATAACTG AAATTTGAAA
    73741 CTTTAATAAA AAAGAAATGG AGTAGAGCAT TAGCTCTACT CCTGTTTTTA TACTATTTTT
    73801 ATATCTGTTG TATTACTTTT TTCAGCAGGA TCTAACTCCC GTATATCATC CATATTGAAA
    73861 ATCATTTCAA AAGCTGCATA TACAGCGAAG CACGAATCCG AACTCAAAAA TACATGAGCA
    73921 TCCACTTTAT CAATATTGAA TAGCAAATCC ATAAATCCTT TATTGTCATC TATGATGAGT
    73981 TTAGGATCAA AGATTATGTA CACTCTATCA TATAAAGTAG TATCAATAAA CTTATAGAAA
    74041 TTCTCTGGAA ATGTAGAATC TTCCATATCT GTAAGTTTAT CAGAGTTTAG ACTTTTGATA
    74101 TATCTATAAT CATCTATATC TACTAATAAT CTTCCACTTC TAGTAATGTC GAATACCATA
    74161 TCATCGGTAA CTACTCCTTT ATCAATAAAT ACTGTAGAAA TGGTTTGAAT TTTTCTTTTT
    74221 GTTCTTTTCG GTCTTTTAAG CTTGTCTAAA ATGCTCATTG TGTTTCTTAC TCTCCCTCTT
    74281 CTATATTCAG TTTTTAAATT AATATATACT TACAACCTGG TTTGATAAAA GATTTAAGAT
    74341 AACTATTTTC ATCATCAGGT TCATATGCAA AACTTACATC AGATATTGAA TCTACATGAC
    74401 ATCCATCTTG ATCACTGATA CAAGTCCATC TGAATGTTAC TTTAATATCA AAATCTTTTA
    74461 AAGTATCTAC CATAGAATCT GGTACATCTA ACCATAACCC AGTATAAGTA TATGATGCTA
    74521 CGGTGGCAAC AGATTGTGTA TTAGGATTAT CATAACAATT AGGTTTAAAT CCACCCTCTT
    74581 CTTTTTTAAG CAATATATTT GAATTGTGCT TATCTACATA GATAGATTTT CTAATACATT
    74641 GTCCAACTAT TTTATTTATA AATTTTTTAT CAATATGAGT TACAAATTCC GGGGAATGAT
    74701 TATTATCCCC TATAACTAAG TCCTCATCAA GTTTAAACGT ATACGGTACA AGTACTTGCT
    74761 TCATAGTTAA TCCTCCATCC CATTCAATTT ATCGAAGAAA GATTTATTCT TTTTTGGTAT
    74821 ATCTCTATTC TCTTTAGCTC CTGTCATTGT AGATTGTTTA TTATGCTTGA ACTCATAATT
    74881 ATTTATCATA TCTAATTCAA CCATATTAAA TCCGAATGAC GGTCTTCCAA GATAATTTAC
    74941 TAAAAGAGAT GCTGCTTCAT ACATATTGAA TGTATCAATA GTATATAATA ACGAGAAGAA
    75001 TCTATCTGGA GATATATCAA TAAAAACTGA CGGATCACCT AAGGTAATCC GCAATCCTGT
    75061 ATCTTCATTA TTAGTATCCT CCCATTTTAA TACTATAGGC TCAAACTTAA TATACTTTCC
    75121 ACCTGCCAGC CCATCTAATA TAATAGGTTC AGTAGGTAAT ACAACTAGAT GCTTTTTCTT
    75181 AATTACAAAT ACATCTTTTT CAAACCATTT AGATACATCC CATAATTTCT TTTTAAATAG
    75241 GATCATATCT TGAGTCCTAA TCATTACGCC ACTAAGTGGC ATATCGGTTT TTTCTATTGT
    75301 CAAGAAGTAT TCAAAACTTC TTCTCATAGA ATTAAGTTTT CCATTTTCAG AATATTTACT
    75361 ATAATAGCTA TATTCTTTAT GAAAGTGATA TCGTTTATCT GGATCTTTCT TACTCGATAA
    75421 TTGAACTACA ATTCTCAGAT AAGTCTTAGA GCCCAGATAC AAAACATCAT CACTCAATTT
    75481 ATCATAGTTT ATATATTGAA TCGGGCGTTC CATAGACCCT CCTTAATTTA TTTAGTGTTT
    75541 TACTATGAAG TTCAGGTAGA GTTTAAACTC TACCTGGAAC TAAAGATGGA TAACCTCGAT
    75601 CTAATGTAAT AATGAAATTC ATAGAACCCG CTTGAGTAGT ACTTATTGCT TTAAGGTTAC
    75661 TAGGATCTGT ATAAGCTACA ATATTATATT GTCTTACTCC GTATCCTCCT GTTACACTAG
    75721 CTAATCCCTT AACAACTTCT ATTGCATTCC AGAAGTTAGG ATCATTCTTC ACATTCTCAT
    75781 ACAGATCAGA TCTGCACTGA ATAGATAATC CTGACTCTGG TTTACAAGTT TCAACCCAAC
    75841 GAGCATTAAG TTGTTGTGGT GCTGGATTAA TTACAAATGG TTTATTTGTA GGAATAATAT
    75901 CCTGTGCCTG TGACTGTGCG ATTGCTTCTC TTGCTGCTTG TTCAAATGCA TTCATAATTC
    75961 TTTCCTCCTA ATCTTCCACG AAAACAAATT TTGGCTGTAC ATCAATAGTG ATTTGTAATG
    76021 TGTCTTCTCC ATCTTCAACT TCTACAGATG TCAATTGCAA TACATCTGGA TCATTTAAAC
    76081 CTTCAATACC AGTAGTATTA TTCAATTGAT AGATATATGC AACGGCTACT TTAGCACTTT
    76141 TTATTTCAGA AATCCTTCCA TCAGAAGGTT CTTCATCAAA TACTACTCCT TCCATCTTAG
    76201 TGCGTAAGAT CCCATCTTCA ATATCAGATG ATCCTAAATC GGCATCTACC ACAATGGTAT
    76261 CTCCATTTTG TAATAAGAGA TCCATCTTGT CAACTCCTAC CTGTGAAAGT GTTGTTTTTC
    76321 CTGTTACTCG AATAATCATA ATTATTCCTC CTTTGATTTT TATTCACTAT TATAATATAC
    76381 AATTCAGAAT AAAGTTTCTC CAGAGAGTTT CCTCTCTGGA GATAACAGCT GTTTAGAATT
    76441 CAGAAGATGC TCGGATTATG TCAAAATTTC AAAAGGTCTG GTTAGTGGAG TATCCTTGGT
    76501 AATAAATGGT CTCACTTTAG GATGCTTACA CGCTTCAGAA ACTTTTAATA CTTTGTTATA
    76561 CGTATCAAAA ATCTCATCGT CTGCTAATTC TACCACTGCA CAATCTAATG CATATTTCTT
    76621 AAAGATAAAT CTCTTCTCTA AGAAATATTT GTTACACTGT TTAAATCCCT TATCTACTAA
    76681 TTCTATATAG TAGGTATTCT TATCTCTAGT TCTACCTAAA GTCTGTCTAG CTAATACTTC
    76741 TGATTTAAAA GGTTCTGCCA ATACCAAAGT ACATTTCAAA CCTTTTATAT CCATAGCAGC
    76801 TCCTGCTGAT TTAGTAGTAG ATAATATAAC CTTTTTAGTT AAAGCTATAC GCTTATCTTC
    76861 ATCTGATACC ATAGATGTAA ATACTCCAAT TTCGTGCCTA AACATTGGAA ATATTTCTAC
    76921 GAACCAATTA TAGAAATTAC CAATAGCTTC ATTAGTCCCA ATATAGATCA AGACCTTATC
    76981 ATTGTAGCAT TTACATACCT TGGAGAATAT AAAGTCCAAT ACTGTAGCAG CAGCCATGAG
    77041 GAAGTTTTGA TTAGATACAA TATAATTTGT ATACTTGTTT CTATCTAAGC CATACTTGTT
    77101 TTTACAGAAT GCTATTATCT TTGGCTCTGG TCTACTATTA TACCTCATTG CTATATAATG
    77161 TGTATGCGGA TCAGTATCCT CATGAAATAA ATCTATTGCC AATACGTTCT TAAATGATGA
    77221 TTGATATATT CTGTTCTCAT CATTATTAGA TCTTGCTGGG GTAGCAGTAA GATAAAATGT
    77281 CTTATAAGTA GAACTATGAT AATCGATCAT ACACATATTG TCAAAGTTTG TATGAGCTTC
    77341 ATCATAGAAT TTCAATCCCA CTCTCATAAA AGCGAATAAC TCATCTACTT TATCCCACCC
    77401 ATGAGTGTCT CCATAACTCT TTAAAGTTCC ATGAGTGGCT AAGAATACTT TAATATTCTT
    77461 TCTATCCTCA TCATTTTTTT GAAGATATCT ATATATAGAA CCCGATCCTT CTAAACTATA
    77521 AATCTCTCTG TCAGTTATAT TAGTATATTC TATTATACAT TTCCTCCACT GCTCTAATAC
    77581 TGATTTAGAA TATGTGATAA TAATAGACTT TATACCATAA ATAGACATAG TACCAATAGA
    77641 TACATATGTC TTTCCTTTAC CTGTATTAAG ATTAATAGAT AACTGTGATT TAGGTATAGT
    77701 ATCTTTGTAT TCCCCTTTAC CAGTAGCAAA TCTCAGTGCT TTTACCTGAT CATCATCTCT
    77761 TGGGAGATAC TTAATCTTTA TATCATCATA AGTATCAAAT TGATCAAACT TATTAATCTC
    77821 AACTTCAGCA GTTAATCCAG TCAACTGCTC TAAATACCAT ATATCTAATC CTCTTGGGAG
    77881 ATATAATACT CTGGTTTCTG TATCATAATG AATACCTACA TATCTGAACG AATGTGTTAT
    77941 AGGTTCATAT ATTGCGAAAA ATTTTTCCAA CTTCGGACAA TCGCCGAAGT TGTATCCTGT
    78001 AATTTTAATT GATGAATTTC TTACTATCAA ACTATTCATT TTATTTAACC TCTTTCTTAT
    78061 GTCATTAATT GACTGTTTAA GGTGCTATAG GAATTCACTT ACTCCATAAC TGATTCTATA
    78121 ATAATATATT ATAAATATGA AAATAAAATT AAAGGAGGGT AAGATAATGG CAGATATAGA
    78181 AATATATAAA GACACATTAT CCGATATTGG TAATTATATA TCTAATTTCC AATTTGCAAA
    78241 CTTTATTCCA TTACAGCTTA AATTAGATGA ATTAGATTGT ATATTTACTA ATATGCAAAA
    78301 TAATTTTAAT AATTTAACCA AAGATGAACA AAAGGCTCTA TTTAGAGATA TTGAGAGTGT
    78361 TATGATACGC AGAAGATTAA CAATCACAGC ATTACGAAAT ATTGTGTATG ATAGATTGTA
    78421 TTATACTATT AAAAGATTCA AAGAGTATTG TGATAAAAAT AGTGTAGAGT ACGGTTTCAA
    78481 AATTGATACT ATTTTACAAT ATATTGAATC TATATTAAAT GGGGCTAGTC ATGGCAATGG
    78541 TGCATTGCTG TATGATTATA TAACTTATTT TAGACTGATT AATTCTACTA AAGATTTAAT
    78601 ATGTATTACA TTCAATTTAT CAATATTTGT TGGAGATGCA TGTAAAGATA TATTAGATAA
    78661 TGCGCAGATG CTAGCATGTT CAATACATGA TATTATAGAA GGAAGAATAA GTATAATAAA
    78721 AACAGAGGTA GAGCATTAGC TCTACCTCTT TTCTTTTTTT GTGAATCTTA GTATTTTCAA
    78781 TTGTATATTA TAATAGTGAG AATAGATTTT ATACAATTAA CGAAGGAGGA GAACGAAATG
    78841 AAAATTAATG AAATGATGGA AAGAGCAGAA AGAATAATTA AAGAAATGGA GGAGGGTACA
    78901 GAAAAACAAG AGCTTGATTT GTTGAGAGAT AAGCTTGATG AAGGTGCTAG ATGCCTTAAA
    78961 ATAGATGAGG CAATCACAGA ATATTATAGA AATAAAATAG AATATTCTGA GTATGATAGT
    79021 TTTGCGGTGA AACCTATACG CCTAATGTCC ATATGCTTAG GTGATATAGA CCAAGCTATG
    79081 AATAGGAAAA GTTTCTATTG TAGTCAATTG TGTAATGACA TCAATAGGAT ATGCAATAAT
    79141 AGTGCTATTC TTAAATTAAG AATGGTCTTT GTAAATGCTG AAGGCCATAT AAGACAAATT
    79201 GTCAATGATA TGGAAAGACA ATTTAAAATT CATCCTGGTA ATATAGCGGA CGAAGCAAAT
    79261 GTATATGGTT ATATTTACAG CTGCATATTA ACTACTACTG CCACCAATCA AAAACCTGTT
    79321 TATGCAATGT GCGATAGCTT AGAATGCGCA TTTCGATATG GAGGTGGAAT AATAGATTAT
    79381 AACAAAAGAG AAGACTTCAA TGATAGTGTA ATATCTATTT GCGAAGATCT TCTAGATAAA
    79441 CTGCTAGATA TATCTAAGCA GAGATTATAT GAAATAGAAA ATGGAGTAGA GCATTAGCTC
    79501 TACTCCATTT CTTTTTTTTT TGTTAAAGTT TCAAATTTCA ATTGTATATT ACAATAGTGA
    79561 ATAGGAGATA GAGTCCCACC TCTATCTCCT ATATCTTTCA GCAAAGGAGG TGAATCCTAT
    79621 GCTAAACAGT TTATGTTGGT TTCAAGACCG AGATCCAATA TTAAGTATGG GATCTGGTTA
    79681 TCCTGTAAAA GATTTACAGG ATAATGGTGA CGGTACTTAT CGAGGCCATT TAGACCTCGA
    79741 TAGTATGTCA TCATCAGAAA AATTCAGAGC ACTTGGAAAA TTAAAATCCG AGTATCTGAA
    79801 AGATAAAATC TACGTACCAG CGTAGATCAA AAGAGAGTTC AACTACTCTC TTTAATAAAA
    79861 AGTTGAGGGT GTAGTAAATT ACTACACCCT TTTATTTTTT TTTGTGAAAC TTTGTATTTT
    79921 TAATTGTATA TTATAATAGT GAATAGGAGA TAGAGTAGTG CCTCTATCTC CTATACCATT
    79981 CAACGAAAGG AGATGATTCC AATGTTGAAC GCTGTACATC AGTTGACACC TGCAAACCTA
    80041 CTAGTAGGTC AAGGTGGTTT TCCTGCTATT ATTGAGCAGG AGAATGGTGA TGGTACTGTG
    80101 CAGGGGCGTG TAGACCTTGC ACAGGCATCA TCAGCGCAAA AATTAGCAGC ATTAGCCGAT
    80161 TTCAAATTCG GAGCTGCTAA AGAACTACTC GGATTATAAT CCGGGTAAGA GAGTTCAACT
    80221 ACTCTCTTTA ATAAAAAGTT GAGGGTGTAG TATTTAACTA CACCCTTTTA TTTTTTTTAC
    80281 TCTGTGATCG TAGGAATTAA CTCATACTCC TCAAGAATCT CTACAATACG GTCAGCTTCA
    80341 TTAGGATAAG TTGCTAATAC AGCAGCTCTA TCCAACTGTC CATTTCTGAT TTGGTTTGCT
    80401 AAATATCTAG CAAAGTTATC ACTAGTTGTC ATAATTATTC CTCCTTATAA TCTTTCATAA
    80461 GAAGCTCATT AACAGCACTC TCCAGAAGAG TAATTCTTTC TTTATCAGAA AGATCTACAT
    80521 TTTGATACTG ATAAGTCACT TCTTTACGCT CATGATCATA ATAAGCAACA GCTTTCTTTC
    80581 CTACTACTGG TGTAGGATTC GGAAAATCAT CTACAAAAAA TCCAGTCTTA GATAACTCAT
    80641 CTCTAGTTTT ACCAAGACCG GATACCGGAT CAAAAGGTCT TCTATGTACA AATGTAACTA
    80701 CATTAGAAGA TTTATCGCAT CTGATATATA CCTCTGCCAT TATATATCCT CCTTTACATT
    80761 CTCTGTAATA TTATAGTAAT GTTTTAGGTA ACTATAATAA ACAACAGGAG GATAATTATA
    80821 TGAGAATGAT TAATTGTAGA GCAGTGCCAG AAGAAGTGGA TGGAGATCGC AAACTTGTAA
    80881 AACCTATAAC ATGGTATAGT GTGAGTCAAG GTATGTGTTT GTACAAATTC AACACAATGC
    80941 AAGGAATTAT AAATGCTTAT GAAGCAGCTA AACTTTTAAA AGAGTTTTGG AACTGTGATT
    81001 TTTGCGATAT TGATTTAGCA GTATTTATGA ATGATGTAGT AAAAGATCTG GTGAAATATT
    81061 CTGCAGTACT TAATAGTAGT AATGCATATG GCTCTATATC CAGATCATAT TCAGATCCAA
    81121 TAAATATTGC TAGGATGGAA TTATTATCAG CAAATAAGTT GCAAAAGCAA GCCGCTGAAT
    81181 TAGAAACATT TGTTGAGAAT AGTAAACGAT TTGGATATAC ATCAATAGAA GAAGATTTCA
    81241 AGATTCTAAC AAAAATGATA GATAATCTAG ACAAAGCTAC GAAAGCCGAT AAAATTTTAT
    81301 CTGCTATTGC TCAGATATAT ACTTTTGTAT CTGATAATAA ATCTTTCAAA TACTGGGAAG
    81361 AATTTCTTAA TAATATTAGA CCAACTTGTA TAGCAATGCT TAGAGATATT GCTTCCATCT
    81421 CTATAAGTAT TTATACATCT ATCGAAGGTG GAGTATCAAT CGAGCAGGAG GTATTTGTAA
    81481 ATGAAGATTT ATTACGAGAG TAATGTGATC AAAGTACGAG AAGATATCAT CTATCCAGGA
    81541 GTGTGGATAG ATATGGGTCC TATTAAAGGA TATATAAAAA CTATTTACAC ATATGGAAAA
    81601 TATCCCCATC CAAATGATAG GGTAATTGTT GATAATAGCA CACCTTGTAA TGGATCTACA
    81661 TTAGAAGTTC CTATGGAAGA TTTTGTAAAA CTTTATGAAG AATCTCATGG TTATGCTGGT
    81721 ATTATACATT ATACACCTAT AAAGTCGAGC TTTGTAGTTT CAGATTCCCA TGAAATTTTC
    81781 AAAGTAGGAG ACTCTGTAGA TCTGATAGAT TTAGCTGTAA GATATGATAC TGGTGCTTAT
    81841 AGAACAAATG CGTTAATAGG CAAAATAACA GAAATAGGCA AGAGTCAGAA TATGTATAAA
    81901 CGTGGATATA TAATGGTTGA TGTATCTACA GAAGGACATA AGAATATTAT AAAAGCAACT
    81961 GCAAATAAAT ATGATATATG TAAACCTAAA GAGGAGAAGA AACATGGGTT CTTATCAAAA
    82021 ATCAAAAATT TATTCAAATA GTGACGTACT TAAAATAACA CCAAAATATC TTTATGATTT
    82081 AGACCGACTG CAACCGGTAA TAAAAGATCC CTCCGCTTTA GTAAACAATG AAGGGGAGGT
    82141 GCAATGTAAA TATATTTATC CATGGATGAC TGTGCCAGTT CCAATTATAG ATCCTAATGA
    82201 TAAAAAGAAA AAGAATGTTA TTTCTAAAGT TTTATCTACA GTCGATGGTA AGATTACTAT
    82261 TGATGCTTCT TTACCTTATT ATGGAAATAT TCGAGAATTC ACTTATGAAT CTTTTGCTGA
    82321 TATTATAACT GATTTTACAG GAGGGGTTGA TGTATCAGTA TCTAAAGAAT CCTTTGCTAT
    82381 ATATGAAAAT GAGGTGTTTA GAAAAGGAGA TATCATAGAT CTAGTACCAT ATAACGAATC
    82441 TAATAATCCA ATTTATACTG GGCGCATTTT AGATTTTAAC GAAAATGAAA TTAGTGATAT
    82501 ATGCACAACT TCTTCAACAG TAATGAGATT AGATTGTTCA ACATATGGAC AGGTAAATAT
    82561 CCAGACATTT AGTAATTTTG ATATATCGGG TCTTTATAAA ATTAGATTAC ATAGCAATTA
    82621 AAAAAAAAGG GTCGGAGTGT GCTTAAATGC ACACTCCGAA TCTTTTTGTT TTAGAAGAAC
    82681 GTTGGATTAT ATGTAATATA ATCAGACAAG AAAAAGAAAA ATATGTATTA GTTATGTACC
    82741 GTATCACACG GACAGACAAC TACAGGTTGA GGGGCCTGTA GTTGTACTGA GAGGAGTACC
    82801 ATTAAGAGAG AAATTTAGAA GGGGGAACCA ACTAAGCAAT TCTCTCTTAA TGAGAACTAT
    82861 ATGATTCTTC TATGTAAGAA GAGGTGTAAG AGACAGGTAA TTCGTCCCAA GAACCCTATC
    82921 TCTTACTAAA CTGTTATATG ATTATATTTT CATTAACGTA GTATAATTGA TTTTATCATT
    82981 ACCCATTCTT GGAATTCCTA TAGATTCAAA TGGGAAGTTC TTTACATTAT CATTTATAAT
    83041 CTCTTTATAA TCGATGAAGT TTGATAACCA TTGCGGTGGG GTTACATCTC CTGGAACAGC
    83101 TATAGCTGTT ATAAGAAGTT TTCTTGCTCT TACAGACGCT GAATCTTCTG CTTTAATATT
    83161 AAACAATTTT GCTTCTTCAA AGATCTCGAG AAATCCATTG AATACATTCG GGTACTCATC
    83221 CTTAATACAC TCAATATTTG CTGGTGTGAT ATTTACCTTT ACTATATCAA TGGTATTACG
    83281 TGTGTTGAGA TCAATAGCTT CCAAACCATC TCTAACTTTA TTCCAAATTA ATGAACCTTT
    83341 GATACCCTGA TTCTTTAAAG GTTCATCATA ATTATCAATA GCTTTGATAA CCAATGGTTT
    83401 ATAATATTTC TTTTCTCCTA TTCTTAAAGA ATGCTCGATA TTCTTTTCCA GAATAGCAAT
    83461 CTTCTCAATG ATTCTAACTT GATCTATTTG AGGAGTAGTT AATACATCTT CATATAAAAT
    83521 CTTCTGAAGC TCATCTTTAA TACTAGGGTT CAATGTGGAT TTATTAATAG GCATACCTTT
    83581 AATATCCAAC GCACGCTCTC TAGTTTGCTC TAATATTACT CCTTCTTTAA GTTCCTGATT
    83641 AGTAGCATAA TTCTTCTTTC CATCTGTCAA TAATGCTCTA CTAAATAAGA ACTCATTCTT
    83701 AAGATATAAT AGACACTTTC TATCTTCTCC CCAAGAATGA TTTGTCTTTG TATAAGTTTC
    83761 AATATATTCA TTACACAAAT TTCCACCAAT GTATGCAATA ATATTGATAA TACTAAATCT
    83821 AAGACTATTC TGCGGAATTA ATACAAACGG TTTTGTCATA GATTCTTTTT CAATTACTTC
    83881 ATCATTAAAG AAATCATATC TAACCTCTTT AACTGGAACT AATCTTAAAG ATTCTTTATT
    83941 ATCTTCAAGA TACTGCTGCA CATCTCCAAT TTCCATTCCT GCAATTGGAA TTTTTTCTCC
    84001 TTGAATCTTA TCAAGAATAT AATGATAGAA TGCATCAAAT GTAACGATTG TACTATCTGT
    84061 ATCTGATATA ACACAAACAT CTTTAATCAT ATTATTACAT CTATCAACTC TATCCATATA
    84121 CATGTGATTG TAGAACACAT ATTCCCTAAA TAAATCCTGC AAAGCATCAA GTTCTACTTT
    84181 GATTTCTTCT GGAACTTTAT TCGGAGATAA GTATGGTTCT TTTAAAGTTT TCAAGATATA
    84241 TTTAATTCCA CTTATAATAG ATACATTGTC CAAGAATGCA TACAAGTTAT TTTTATAGAA
    84301 TAATCTATTT AGATTCTCCT GATCAAGATT CTTCAATACG GTATATATTA CTCTTGCATC
    84361 ATTATAAGAT GGAACCCACT TAAGTTTACC TTTTCTCCAA TCTCCACAAG TTTTCATAAT
    84421 CTTAACAAAC ACTTCATCTA ACGAAATATT TCTATTTAAG ATTTGATCAT CTCTAAATCT
    84481 TCTTGTAGGT TTCTCTAAAC AAACGCAATC AATGAAATGT AATACTTCTT CTAACGAAGC
    84541 AAACTTCACA TTATTTGCCA AGAAACTTTC AAAGAACATT GTTGCTGTAG ATATTGTAGA
    84601 TCGTCCCTGC ATAGTAATAG CTGCTGCTAC ATACAAATTA TACAATAAAC TAGATGCATT
    84661 TCCCAGACAA CCATATATAC TATTACAATC TCTTTTGTCA CGTTTCCTTC ACATCAGTTC
    84721 GCTACTCTGA TGCAGTTCTC TTATGAACTT CTCTAGTATT TCTCTAGAAG CCGAGACTAT
    84781 ATCTTCATCT CAAATTGAGA TGTTCCGCAC TTCGATTTAA GGGAATCTCA CCCACCACTT
    84841 GGCCCTACTC CTATTGGTCT TCTAAACCCT ATGGGATAGT CGTTGAACTT TCACCTCCTT
    84901 TCTTTTTAGT GATTAGCTGC TGATTGATGA TTATTAATAG TACTTAGCAC TCTTACGAGC
    84961 TTTTATCTCA GCATATACCA TCCAGATCAC TTGTTTCTGT CTTTCGACAA CCATTATTAT
    85021 ATAATAATGG TGGATCTGGC TTTACATCTT CCCAGCAATT CACGGAATGC TTTTTGCTAT
    85081 TCGTCACCGA ATAACCTGCC TAACTATTTA AGCAACTGGT AAAGGTTATA TTTCGCTGCA
    85141 TTTTCATAAT CGTGTTTCTC TAAAGCTTCA AACATTTTAG CCTTATCTAT ATCTCGACCC
    85201 TCCATGAATG ATCGAATCAT TTCACACAAT GGATTTGGTC GTTTGCTATG CTTCTTAAAC
    85261 AGAACACCAT ATGCCGTACA TATAGGTTCT TTTTCATTTA TCCAATTTGC TATATCTAGT
    85321 AAAGATCCCT CTATACATTC CCCAGTATAG TTATTATGAA CTTTACACAT TCTCTCTTTG
    85381 TATCTCTTGT TCATTGAATA AGTAATTGCA TCTAATATAT CAGAATGTAA CATCTGAGGT
    85441 TGGTAAGTTG ATACCAACCT CAACATCTCT TGTTTATACA TGTCGTATGA AACCATATAA
    85501 ATCCTCCTAT CTTGACCAGT TCTGGTCAAA TTACGTCTAT TATTTATAAG TTCAAGTGTC
    85561 TGTTAGATCC AAAACAGTAC GAGTTTATAG CTGTAAACAT GTAATTAATA TCTAGGCCTA
    85621 TTTAGGGATA TTTAGATAAA GAATATTCAA AAGGAGGAAA ATAACATGTT ATTTGAGTCT
    85681 ATTATTCCAG GATCATCAAA TAATGATCTT ATTAGAGAAG AGTTTAACGA TCCATCTCTG
    85741 CTTGAGCAGG TTATGATCGC TGATGAAATT GCACATTTAC CACAGGAAAA AATCCAGGAA
    85801 TTCTGCCAAG CAGGTGGAGT AGGTGAGCAG CTTGTTCAGG AAGGAAAGCT TCGCAGAAAG
    85861 ACTCTCGTTC GTCTGAACAA ACAGGATGAT CTTACAAGAA GAACAAAGAT GGGTGCGCTG
    85921 CTTCTGGCTA AAGAGCACAA TGATCCTCTG TACGCTAAGC TGGTTAAGAA TCGTCAGCAG
    85981 AAGAGAGATC TCGTAGATAA GATTATGCGT AAATACGGAA ATAAAGGTAA GAAGGTTGCT
    86041 AAGCAGGCTC AGTCTGAGTA TCTTCACGGA AAATCATCTG CGCTTCCAAA GAACTTCCAG
    86101 AAGTTCGGTG GCTCTGACCG TGTAGGTGAG TAACATTAGA GTAAACCAGA CAATTTACAC
    86161 TATTTTTATT TTCATATTTT TCCTTTGTAA CTTGCGTTAC CCTGTAATGG GGTAACGCAC
    86221 TTTATATTTG TATATTATAA TATTGAGGAG AAATCATATT CTATATATTC TGAAACTATT
    86281 ATATAAGGAT ATATAGTTTT AATCAAACTA AGGAGGCAAA AATATGAATC AAACACTTTT
    86341 TCAGGAACAA CAGGCTGTGG ACAGATTAGT TCCACAGCCA CAATATTCGT GTTATGCTGA
    86401 ACTGTTAACC ACCGGTGCTC AAACTATTGA TGCTGGTGTA TTTACAGATA CCAAAACACT
    86461 GGATACCCAT TTCTATCAAA TCTTAGATAT CTTTAAAGAT GGAATTGAGA CTGATCAAGT
    86521 ACAGAACAGT GTAATCTTTG TTAAGTTTGT TGATAATGAG GTAGTGAAGT TATCTATCTT
    86581 TGATTATTGG TTTAACTTAT TATTCTGGGG ATTACCAGTA TCAGCAGGTA AACCACTGAC
    86641 GTCGGAATAC TTATTCTTTG CGGATAATAT CACTCAGGGA ACTATTGCAG AATATATCAA
    86701 CGGTAAATTC CTGAAGATCA ACAGGGATAA TTATACAAAT ATGCAAATCA ATAATATGAT
    86761 TGATGATGTG ATGTTTAAGT TCCAGTATAT CGATCAATTC GCATTGTATT TATATAATAC
    86821 TGCAAATAAT GAAGATACTA TCGATCTTAT GAAGAGAGAT AAAGAATTCT ATGATGCAAT
    86881 CCATTGTGAT CTTTCCCAGG CAAATATTGA AGATATTAAA GATCTTGGAA CTGCATTCAC
    86941 AAATAAAGGT ATTGAAAGAA TTCTTCAATC TGGAACACAC TGGGCAGTTC CGTATTTCCA
    87001 GGCAGGAGAA GGTATCAATA AGAAACAGTA TAGAGAGTTC CAGTTTAATA TTGGTACTGT
    87061 GCCGAATAAT GAAGGTGGAG TATATCCTAG AATTATTAAC GGTAACTTTG CTAATAGAGG
    87121 TATTACAGAG CCTATCGACT ATATGATCGA AGCTGCTAAA GCTAGAGAGG CGCAGATCTT
    87181 ATCACATAAG AACGTAGGAG AATCAGGAGC TTTTGCTCGT ATTCTTGGAT TAAATAATAT
    87241 GGATGATCGT ATTTATCCTA ATCCAAATTA TGTATGCGAT TCTAAGCATT TTGTTAGAGT
    87301 AACTATTACG AATGCTAAGA TGCTGAATAT GTATAAGAAT CGTTATTACA GATTCTTCCC
    87361 AGATGGAATT GAATATAGAA TGTCATCTGA ACCTTTAAGA GATAATGCAG ATCTTATCGG
    87421 TAAGACATTG TTATTCAGAT CTCCAATCAC ATGTTCTTGT AGAACTAGAG GTAAAGGAAT
    87481 CTGTTATCGT TGTTATGGTG GATTAGCAAA AGTTAATCAC GATATCAATA TCGGAAGAAT
    87541 TGCAGCTGAA TTATTATCAG CAATGCTTAC TCAGAGACTG TTATCAGCTA AACATCTTCT
    87601 TGAAACTTAT ATCAAGAAAC TTCAGTGGAG TCCAGCTTTT GATATGTTCT TCGATGTAAA
    87661 CTTCAGTAGT ATTAGATTAA AAGAAGACAT GGATTATAAG AAATTCAAAA TCATTATTGA
    87721 TCAGGATGAC ATTGATTCTG ATGAAGATGA TGATGGAAAT AGTGGAGTAT ATGAATTCAG
    87781 TAGATATATC ACAGAGTTTA AAGTAATGGA TCCTAAAGGA AATATCTATT CTATTCATAC
    87841 AGAAGATGAG GATAACATGT ATCTTAGTGT AGAAACAGAT AAACTTCTTA AGAGAAGAGG
    87901 AGTTAATGGG GATAATCAAT ATATCATTGA TATGGATGCT TGGAAGGATA GTAATATCTT
    87961 CTTTATTCAG GCACAGAATG ATGGATTGTC TGCGACTCTT AAAAAGATTC AAAATATCAT
    88021 TAATAAGAAG CAAGAGATTG CTAAGCTTGG CGATAAAGAT GCTGTGGTTC AGGAAATGCT
    88081 TGACACTATT ATTGAAGGTG GTTTAACTAT TGATGCAGTT CATGTAGAAA CTATCTTAGC
    88141 TCATCAGTGT GTATCTGTAG AATCTAATCT GAAGAGTCCA GAATGGCAGT ATGCTAATGA
    88201 GAAACATCGT ATGATTAGTC TTAATGAAGC TTTGAAAGAT AATCCTTCTG TTACTGTATC
    88261 TCTTATGCAT AAGAATGTAG GAAAGTTATT ATTCTATCCA TTGACATTCC AGAAATCTAG
    88321 AGCATCTGTA ATGGATTTGT TCTATATGAC TAAACCACAA AACTACATGT CAATGAAACC
    88381 AGTACATTCT AATCTACAAG ATGATAAAGA AGTAGAAGGG CCAATCAAGC CATTTACAAT
    88441 AAATGCGGAT GGAAAAGACG TAACAAAATA AAATTAAGAG AGTGGGAAAC CACTCTCTTT
    88501 TCTTTTTTGT GTGAAAGTCA AATATTTCAA TTGTATATTA TAATAGTGAT ATAGTATTAT
    88561 ACTATGCTCA CTGTTGGTAC TATATCAGTT TTCATTCATT CTTCTTTAAT TGGGAGTGGT
    88621 TACATACCAC TCCCAAATAA GAGAATATGA ATGGAAAGGA ACAGAAGAAA AATAATTTTA
    88681 AATACTAGGA GGAATGAATA TGAGAACAAA AGAAAAGATG GATACAAAAA CAAAAAAGGC
    88741 AATCATCGCA TGGATTGTGA TTGCAGATAT ACTTGTAGTA GCAATGCTGA TAGGAGTAAT
    88801 TTGTATTACT GTATCAGCAG ATGCTATATT CAATAATCCG CTCGTAGCGG TAATATACTT
    88861 ATTGATAGGA CTCGTCCTGA GTGTGGGTGG GTACAAAGGT CACAATTTTA TCATTGACCG
    88921 TCTTTATCAT AAAAAGTATA TTAGCCGCAT GAGATATTAT GAGGGCTAAT ATACACGGAG
    88981 GGGCGAAAGC CCCTCTCTTA TTTTTTTTTC TGTAATACCC CTAAAATTGT ACATCTTGAT
    89041 AATAAGTGTA CGAAAGGAGG TAATCTCGTG GTAGTACAAC AACCCACGAT GCAAACTGAA
    89101 GTGTATTATC AAATGGAAAC TAGTAATAAA AGTTTTCTAG ATATGCATTT CTTTTTGAAA
    89161 GCAAAAGGAA TAAAGAATAA TAGATTTTTT CTAATACTAT ATGATCGAGA TTTAGCTGGT
    89221 GTGGATCCTA GAGATCCAAC CTTAAATGAG ATGATGAAAG CTAAGATTCT ACGAGAATGT
    89281 ATTGTAAATT TCTGGTATTT CATCAGAGAA GTAGTATTAA TCCCCGTACA GGGCGGTGAC
    89341 GTTGGTGGCG GTTCTAAATA TAAACTCCAT CGAGGAAACC TTGCAATGAA CTGGGGATTC
    89401 TTACTAAATT GGAATATGTT CTTGGAACTC CCCCGACAGC ATGGCAAAAC CATAGGCGCT
    89461 ATATGCTTCT ATTTATGGGT ATATAACTTT GGAACAACCA ACTCTGAGAT GATGTTTATG
    89521 AATAAGAAAC ATGATGACTC TAAGATGAAC TTAGCTCGTC TTAAAGAAAT CAGAAATGCA
    89581 CTTCCAAGAT ACTTACGTAT GGATGAAATT CCAGGTAAAG ATGGTAGACC TATGAAAGTT
    89641 CCCGAAAACG TAGAGTCTAT GAAGAATGTA TTCAATAACA ACAAGATCAC TACTAAGCCC
    89701 GGTGCTCGCA ATAAGGCCAA TGCAAATAGT ATTGGTCGTG GTTGCACTAT GCCTATACAC
    89761 TGGTATGACG AGTATGCTTT CATACTTCAT AATAGTATCA TTTATTCAGC AGCGACACCT
    89821 GCCTTTGCAA CTGCATCTAA GAATGCTAAA GCTAATGGAG CTCCATATGG TATTATGATA
    89881 ACTACCACCC CTGGGGACAT GACGACGGCT GAAGGATTAG ATGCATTCAA TACTAAAGAG
    89941 GCTGCTATTA AATTTAATGA AGCTTTCTAT GATTATACTT ATCAACAATT ACAAGAGCTT
    90001 AAAGCTAGTA ATACTGATAG TAGTTTCTTA TATATTAGAT TTACCTATAA GGAATTAGGA
    90061 TCCGGAGAAG ATTACTTCAA ACAGATCTGT ATTGATATGA AGAAGGATTG GCCGTCTATT
    90121 AGACGAGAGG TTCTTCTTGA GTGGTCTAAT AGTTCAGACA ACTCACCATT TACAAAGCAA
    90181 GAGTTGGATA CTGTAAAATC TCTTATCAGA GAACCATCTA CTCAGCTTTG TTTAGCGGGA
    90241 TATTATTATA TGGACGTATA TCGTCCGATG GCTGTAGAGA GTATACATTG GCCTCCGCTA
    90301 GTAGGAGTCG ATGTATCTGG TGGTTATAGT AAAGATGCTT CTGCTATTAC TGTAGTAGAT
    90361 TCTCGTACTA CAGAAACAGT AGCATGTCTG AACTGTAACT ATATCTCTAT ACCAGATCTT
    90421 AGTAAAGTAA TATATGAATT AGTAACAAAA TACTTACCAA ATGCAATAGT TAATGTCGAA
    90481 CGAAACGGAG TAGCTTAACG GCAAATCTCA GTATATTCGG TAACGAGTAT ATTTCAAAAG
    90541 GGTTAATTGC TTCGAAGAGG GTCAAGAGCT CAACTCACCA CAACGTGATC TGTAAAGATG
    90601 AGCGTGATGG TTGCGAAAGC AGAAAAAAGT AGTTGAGATG AATCTATGGT TAAATCCTAA
    90661 GGATTCAGTG ACAAGCCCTT GTGTAGCATC GAAATATCAT CATAATATTA TATTAATAAA
    90721 CATCGGGAGG AAAAATCATC ATAGTATGTA ACTACATCAA GATGATAAAT GATGATAAAC
    90781 GTTCAACGAT CATCCCCTGA CGGGGGAGTA GAACTCCAAG CTAATGGGAG AAGAAAAATC
    90841 CTTGACCTAT AGGTATAAAT TAGGTATGAC ATATGATCTA CTCACGTCCT GTAATAGGAG
    90901 TGTTAGGAAT TGACCTAAAG ATATAGAGTT GCGCCTATAT CTAAATATCA GGGTTTCGGA
    90961 GCCAGTGTGC TCGCGACATT AATAAAAACT AAAATTAAAC GTAACTTGTA TTATGAGATC
    91021 AAGAGCAGAT GCTACGAGGA GAGAGCTCAA GGCATGACTA TAACTAAGAT GAATAAGAAA
    91081 GTTAAAGTAT ATGGTTATGA TGAAACTAAA GCTAACCGTG AACTTCTTAT GGGTATTCTT
    91141 AGAGATAGAA TGGATAATCA TAAAGCTAAG TTTATCTCAC CAATTATATA TAATGAGTTA
    91201 TGTACACTTG AGGTTAAAAA GAATGGTAGG ATAGAACACT CTTCCAATGC TCATGATGAC
    91261 CAAATCTTCT CATACTTACT TGCATTATAT ATTTGGTATG AAGGTAAAGA CCTTATGGAG
    91321 AGATATGGTC TTCAGAAAGG TACTGTTTCT ACAGATGATG ATGTAACTGT AGAAATGGGA
    91381 CTTGAAGAGA ATCTTGAAGA TATATCTCAA GATATGTCTA TTGACGAGAA TGAGATTCTT
    91441 GCAGATACTA AATCATTTAT TGAAGATTCT AAATCTATTT CATATCAACA ATGGTTATTG
    91501 AATCAACAAG CTGAAAATAA TGCAGCTGAC GAAGCAATTC GAAATGATCC AAGAACCAGA
    91561 AAAGCGTGGT ATGAACATAA TCATTTAGAT GATGATGGTG CTGGAATCGG AATGGTCAAT
    91621 ATACCGGATA AAGTATTTAT GACTTATTAC GAAGATGAAC AACCTAAGTC AGAATTACAA
    91681 CAAACATTTG ATTCTATTAA TGATTTAAGA TAAAAATTTC CCTAGAGCCG TTATAGCTCT
    91741 AGGGATACTT TTCTAGCAAA CCAGACACAT AATATTAATT TAAAAATAGA TTGGAGGATA
    91801 TATAATGAAT TTAGCAGAAA ATTCTGATTA TGCAATTGTA TCTAACAATG AAGCTGCAAG
    91861 TATCATCTGC CGATTTACTC CAGAGATGAT AGAAGATGTA GTAAATGATG CATTGATTAG
    91921 TAAAGGACAA GAATATTCTA CTACATTGGT GAATGTAGTA GATTCTTTAG AGGTTAATTA
    91981 TAAAATGTCT ATAGCAGGAT TACCGGAATA TAAGAACGAG ATTATGTCTG CTAGAGAAGA
    92041 TGTTTATCGT CATATTATGA ATATTATATG TAATGCTCAT CAATTACAAT ATAATATCCC
    92101 AGAGAACACA GATATCTATA CAGCAGCATT TTATACATAT GATCTTTTGG TAGCTCAGTT
    92161 TAATGGTCGT ATTGTAAATT TCTTTGTTAA TTATATTAAT AGAGAGAAGA ATATGATCTA
    92221 TGAATCTTTA GAATTAGCTT CTAAAAAGAA AGAAGCTTCT CCATATAGTA AGAAGCTTTA
    92281 TAGTAATTCT AAAATGGTTA CTATCCATGC TAATTTAGAA TATGTATTAG ATAATATTTG
    92341 TGCTTATGAT ATAGGTTTTA ATGACTTTAT CGAATTAGCT TATATCCCAG ATAGAGTTAA
    92401 AGCTAGATTC TTACAATCAT TCTTGATTGA TTGTGGGGAT TTCTTTTCTA GAATCATTGT
    92461 CCCTCACTTT AAAACAAATT TTGCTACTAT TACAACTCAA GTTAGATTTG CTATGCAGGG
    92521 ATTATCAACT GTAGAAATTT CAGATCTTAT GTAAAGGAGA ACTTATGAAC GAGATCACTA
    92581 AGATTACTAT ATACAAGATA GATAATGGAA TAGAGAAAAC ACCTATTAGA TCTATATATG
    92641 TAGATGAATC TCCTTTTGTA TGTCTTTCAT ATATGATGAC TAAGTATTAC ATATGCTCAT
    92701 ATAATGGACA AGATATATTC CATTTATATC TTTCTAAAAT CAAATGTTGT GTAGGCATGG
    92761 AGTATATTGG AGATACTACA ACACTTGATC TATTTACTTT ACCAAGATAT TCTAGTATCG
    92821 AATTAGCATT GTATGATATC TGGGAATTTT CAAAATGCAG TATAATACAC GATGAAGCAT
    92881 TCAACAACGA AGAAGGAGAA GCCAGAAAAG AAGAATATCT TCAATTCTTA GCTAAAGCTA
    92941 AAGATCAAAT TGAAGATGTT CAGGCAGTTA TTGATTATGG TGATATACTC GCATTAGCAA
    93001 GTAATTTTGC TGATGATAAA GCCAAAGCGG AAAATACCCT TAATATCACA ATCGATACTT
    93061 ATGTTAAAGA AAATGGCTAT AATAAATACA CTATGCAGCT ATTAGGTTTT GTGTTTACAA
    93121 AACTTGGTAC TAGATTATAT AAAGGAGAAT AATAATGCAG GAAATTAATG AAAACTATTT
    93181 CGACAACAAA CCAGAATTAA CAGACGAGGA TATTGATCAG ATCAATGATA CTATTGAAGA
    93241 AGTTGCATCT GATTCAGCTA CAACTAAAAC TACAGAAGAA GCTAAAGAAT TAGAGGCTGA
    93301 GTATGAGCCT AAATTAGAAT CAGCTAAGAC TACTTTAGTT ACTAATCCTA TTACAGGAAA
    93361 GCCAATGCTT ATTACAGAAG ATCAAGAAGA CGATGACGAA GATTTCTTAC CATCTTTTGA
    93421 AGAAATGTTG GCTGATGATA GTATCAAACC AATGGATATT GATATGGATA CTGTCGTTAT
    93481 TAAAGCAGAA ACTATTAAAC CTATCTTAGC AGCTACATTC CCAAATACTC ATTTCAGCGA
    93541 TGAAGATATT GAGAAAGTAA GAATTGCAGC TGAAAAACAA AAAAGAAAAG AAGATTTCTC
    93601 TTATTATGAA TCTATGCCAG ATTCTGTAAA AGGTGCTGTC AACGGACTGA TTGGTGGAGA
    93661 AATGCAGTCT AAGATGGGTA GTTTCAATAA AGAAGGAAGA AACTATATTG TTCAGGCTAT
    93721 GCTTGACAAT ATTGTTCAAG ATGAGATTGT AGATAAAGCT ACCTATGACA TGAATAAGAT
    93781 GATTCAGAAA GGTATGAAAG ATATCTCTGA GGAAACTAAG AAAGATAAAT ACTGGGAAGG
    93841 ATCAAGAGCT TTCTTCATGT CCGAGATTGA TAATAAGATT CAAAAATTTG AAGATGAAGG
    93901 AAAACCAGAG ATTGCTGAGC GATTTCGTCA GGTTAAAGAA GCTTACCGCC AGTCTTACAC
    93961 TTATGAAAAT ATGCTGGCTG CTTATAAAGC TGGTAAGATT AAAGTTAAGA AAATTCAGGT
    94021 TGAGAAGTTC AATAGAACTT GCGAAGAGTT CAACTTCAAA TACCAGAAGA CTCAGAATAT
    94081 TATTAATGAC ATTAAGACTT TGCTGCCTAA ACTTGATAGA GTTGCAGCTA AACACTTTGA
    94141 TCTCAATATC ATTAAAGAAT TTATTGTAGT TTTCATTAAC TACGTTAAAA ATATGGACGT
    94201 TAATGATTAC AAAGATCACA CCTTCATGTA TTACTTCATC TACAATATCA ATACAGTAGA
    94261 TTACTATGAT ACAGAAAATG CTGAACAGGA AGAGCACCAT AAACAAATCA TTAATAATAT
    94321 CAATACATTC TTGCAGGCTA TTGTTGATAG AAAGGCAGGA AAATAAGGAG GTATTTTAAT
    94381 GAGTGATCAT CATGTTGATA GTATGAATAT TGATTATTCA GAAGCTGCAA AGCATATACT
    94441 TCAGCAACAT GGATTATATA TTCATGATGC TCCACCTATA AATCATAAAC CGGGAAATGA
    94501 TTTTATATCC GATGTATATT ATCCTTTCCC AAACTATCCT GATAATAGAT TTCAAGATCC
    94561 TTATGAGGAT AATAAAGATA TTCAGGAACC TCCTAAACCA GAGGAGCCGG AAAAAACTTT
    94621 AAGAGATAAC TTTGGGAAGG ATTTTCAGAT TCTTCCTGAA GAGATTAAAC ACTTAAAGAA
    94681 TAGAATGAAT CCTATTATCA CTTTCAGTGG TAATGATAGA AACACTTTAT TTGATAAGAC
    94741 AGTGCATCCA TATACAGGAT TAGTTTTACA AGCGTTAGAG AAAAAAGCCT TTGACGTATC
    94801 GTTCGTAAAA CCCTATCTGA AGGATGGAGA AAGAATCAAT CGTCAACATG TAGTGGAAAT
    94861 GGTTACAGGT CATTTCTATT CTATTGCTAC ATATGACGGT TGGAAGTATC ATATATTCAG
    94921 AGGACGTTGT GTAGATATCA TAAAGAGCGT AACTAGTAAT TATCATCAGA AAATTGCTGT
    94981 AAGAACTACA CCTTTTGGTA GTCCTATTGA AAATGCTTCT GGATATAAAC AGAGAGTTCT
    95041 ACCGAGTGAA AAGATCACTG AGTATAATCT TCATATTGTT TTGGATTGCT CTTCAGATCT
    95101 TAAAGCTGAT GTACCTAGTA TACCTATTAA TCAAATCATT GATATTGAAG ACTATAATTT
    95161 CAATTATGAT TTCACTATTT ATGAAGGAGA TCTTAAGGTA TACTGGGATG ATTGGACAAC
    95221 AGTACCGGAT AAAAGAAATG ATGGTACTTT CTATACTTAT GTACCAGTAG GAGATATACA
    95281 TCCACAGACA TTATATCATG AAGTTATTGA GTATCAAAAA CCAAGAAAAC GGGAGTAGGC
    95341 GTAATAGCCT ACTCCTTTCT TTTTTGTTTA CGTAATAGGG CATCCCCCAA AACATCATAT
    95401 TAAATTATTA AGAAAGGAGG AGCCTTTTTC ATGCAAGTTA AGATCAAAGA ATTACCATCA
    95461 AAATCGTTTG CTGAAATAAC AGAAAATGAT ATAATGGTAA TCGAAGATTC CTCAGACACT
    95521 AAACAGATAC CGGTATCTGC ATTAAAACTA TTTTTTAGTT CTGACAATAA ACTCAATGCA
    95581 TTATCTGAAA AACTTGATTC TAAGTTTGAA GAGTTACAAA ATATGATAAC TCAGATAAAC
    95641 AAAGATATTA GTTCGACTGA TGATGCATTG GACAAAAGAA TTACAAATCT TTACAATGAT
    95701 CATGAAGCTA CTAAACAACG GTTAGGTGCT TTGAAAGAAG ATGTGGTTGA TGTACAGAAC
    95761 CATATCAAAG AAATGGATAA GCATTTCGAA ACTGTTGATA GTCAAATCAA AGCCTTGCAA
    95821 GATTTAACTG ATACTCATAC AAAGCAAATC AAAGCCTTGC AGGATACAGT TAATAATCAT
    95881 GAAGGTAGAA TTGTTAATCT TGAGCAAGAC AATAAAACCA ATAAGCAAGC TATTATTGAT
    95941 ATCAGACAAT CTATATCTGA TCTTGATAAG AAGTTTACTA ATGAAATTGC TAGGTTGGAT
    96001 AAACAGGATG AAGATAATAA AGAGTCTAAT ATTGAATACT CTGATCGGTT ATATGAAGAT
    96061 TGTATGAAAT ATATTGACTA CTATCATCAT ATCCATACTA ATCCACCTAA CTTTGATGAA
    96121 CCTTATAAAG GTGATCCAAT TGTTGCTAAT TACATCCACC CTGTTGGTAC TATTTACACA
    96181 ACTTCAGATC CTGAATTTAA TCCAGGTGAA TGGTTCCCAG GTGCATGGAA GTATGTTGGT
    96241 GTTGGAGCAG CCTATAATGA TGATATGACT AGTCGCATAG ATTACTATAC CTATATAAGA
    96301 ATGAAGTAAA GGAGGTGTAA TCATGAGTGA CGGGTTGAAT ACATCAGGAG AGACAAATAT
    96361 AAATGATGAT GAGCCTTTAG ATAAAAACCC TTTATGGTAT AGATCTAGAG TAAAAGGTAA
    96421 AAATGTTATC ATGGATAGTG GTGATAATCT TGAAGATGAG CTTAAAAAGA GATATGCTCA
    96481 AAAAGAGCAT ACTCACAAGA CATCTGATAT CATCACTGAC GAAGATCATC AATTTGTGTC
    96541 GAAAGATGAA AAAGATTACT GGACAACTGG AGCCAGATAT AATAATGATA TCCCCATGTA
    96601 TCAAGAACAT GGTGGTATCA AAGTTGGTAC AACTTTCGAA AATAAAACTG TTCAGGAGAT
    96661 GTTTGATATG ATCTTATATC CATATGTATC TCCTACAGTA TCTGCAAGTG TACAGAAGCC
    96721 ATCTAATGGC GGGGTATTTG AATTAGGTAG TACGGTAAAT GTAACTCTTA TTAGAGCTAT
    96781 CATTAAAGTA ATGTCTAACA AAATTACTTC ACTGGTAGTA ACCGATGGCA AGAACAATAT
    96841 AACAGAGAAG TCTGATGGTG TTGCTAACGG TGGTACTATA GACTTACCTG TGAATGTAAA
    96901 TTTAAAAACA AATACAACGT TTACTGTAAA AGCGTATGAC ACTAGTGGTG CTCATACTGA
    96961 TAAGAATACA GGAACGTTTA CATTTGTTAA TCCTATATAT CATGGTGCAG TATTGTTGAA
    97021 CTCAAGTCCA ACAGAAGCAC AAATTAAAGC ATGTACAAAG CATGTTGAAG TTAAGGGTAC
    97081 TAAGACTTAT GCTTATACCT TAGATAATCA GCAAATGCTT TTTGCATATC CATCATCTTA
    97141 TGGAAAGCTT TCTAAGATTT TTGATCCTAA CAACTTCGAT GTAACTAGCA CCTTTGCTAT
    97201 ATATACAACG AAGATTACCA CACTAAGTGG AGATCAAGTA GAATATTATG TCTACGTGAA
    97261 TAATAAATCT ACTGTATCTG GATTTAATAT GAAATTTCAA TGGTAGGAGG TAAAGATACA
    97321 TGGCTTTCGC AGATAAAAAA GGCATTAATC TTGCGTCACC ATTTAAGCTT CAGGCTGAAG
    97381 AATTACTTGA CGTTCGTCAA CAAGTAGAAA CTACAGCTGA ACGTGATCAA TTGGTTACGC
    97441 TCCATGCCGC AACTGCTGGT CTTAGAGTAT TCGTAAAAGC AGATAAGTGC TCTTACGTTT
    97501 ATAATGGATC AAGTTGGGAT AAGATCACTA CAAGTGTATA TACCCATCCA ACTGGAGATG
    97561 GAAATTTACA TGTACCTGCT ACAGGTACAA CTCATAATAA TCAAGTTCTT ACTGCTGGTT
    97621 CTACAGCAGG AAGTATTGCA TGGAAGACTA TTACAGCTTC CATGATATCT GATTTGCCTA
    97681 AATATACATT GGCAACTTTC GGAGTAACAG CAACAGCAAC TGAATTGAAT TATATGAAAG
    97741 GTGTAACGTC TGCAGTTCAA ACTCAGTTAA ATAATAAAGC AGCAGCAAAT CATACTCACG
    97801 GTGAAGCTAC CCTTACATGG GGAGGTGGAA ATCTTACCGC TAGTTGTAGT CCCGTAGACG
    97861 GAGGATTTGT TGATGATATC GGAGCTAATA GATTTACTGG ATTGAATAGT GGTTTATCAT
    97921 TAGAATATTC TACTAATGGC GGAAGCACCT GGACATCTAG CAGTTCTACA ACTTCATTAA
    97981 TTGGGATATT TGGTGGATAT TATGACGGTT CTCTTTCTAT CAGTACATCC GCAAATGCAA
    98041 CTGCACAGAA TCAGCTTAGA TTTACAATTA CCACTGATGA AGCTTACTTA TATGCAGTTT
    98101 TGTCTAAGTT CGCAATTAAA ATTTGTAGTA ATGGAGCTAC AGGATCTTGG TGTACTATCG
    98161 AAGCTGCAAC ACAAGCAAGT CCAACTGCAT TTAAAACTTT TGCAAATAAA GTCACTATAG
    98221 ATGGATGGCC AGGTTGGAAT ATAATAAATA TTAGTGAAAT TTGTACATAT GGTAACACTG
    98281 CTTCACAATA CCAAAAGTTA AGATTTACAT TTGGTATAAC TGGAACAACT GCTAATCAAA
    98341 CTAACAATCT TGAGATTTAT AAGTTACAAG CTTTTGGTAG CATTGCATAT GAAACTCCAA
    98401 CTAGAATGGG TTCATCTGGT CATATGTATG GATGGGACAA TAGTTTAAAT GTAGGTTTCC
    98461 CGAAAAATGT AAACGCTCAA TCGTTCTCTA TAAACAATAG ACCACTTTCA AACTATTTTG
    98521 CTAGTACAGA ACATGAACAC CCAGTTGTAA CTACATCGGC TAACGGTGAG GTACCTAAAT
    98581 TACCTGGTGA TAGTGGAAAA TATTTGAATG GTGTTGGTGA GTGGACTACA CCTCCAGACC
    98641 ATACTTATAC GCTGGGTAGT TTTAATATTA CGGCTTCTGC AACTGAATTG AACTATATGA
    98701 AAGGTGTAAC TTCTTCTGTA CAAACGCAAT TAAATGGTAA AGCTGCAAGT AGTCATACAC
    98761 ATTCTTATGC CTAAATTGGC TGGTGGCACA AGCACATTCC TTAGAGCAGA TGGTTCTTGG
    98821 GCAACACCTC CTGATACTAA TACTACTTAT GCTAAGTTTA CAGGTGCAAG TACATCGGCA
    98881 GCTGGTTCAA TTGGATTAGT TCCAGCTCCA TCTGCTGGTG CAGCAAATAG ATATTTAAGA
    98941 TCTGATGGTA CTTGGACAGT GCCTCCTGAT ACTAATACTA CATATAGTAC AGTGACTACA
    99001 TCTAGTGCTG GATTAGTTCC TAAATTAACA GGATCGACTT CTACTTATTT AAGAGCAGAT
    99061 GGTTCTTGGG CAACACCTCC GGATACTAAT ACTACATATA GTTTAGGTAG TTTTGGTATT
    99121 ACGGCTTCTG CAACTGAATT GAACTATATG AAAGGTGTAA CTTCTTCTGT ACAAACGCAA
    99181 TTAAATGGTA AAGCTGCAAG TAGTCATACA CATTCATACA CATTCAGCAT ATGTTGTTAT
    99241 AGGAACTAAC TCGGTCAATT CAAAGTCTAA AGATACAACT TCAACTTGGG GAAGCTATTT
    99301 GAATAGTGTC CATTTTTATA GTGTTGACGG ACTACTAAAC GACCAGCCAT CACAATACGG
    99361 ATATTTGGTA AATTATGGAT CAGGTGCAGA AGTTCACCAA TTATGGCTAG AGCAAAGTTC
    99421 AGGAAGAATA TTACACAGAG GCGGTAATGC TTCAGGATGG TCTGGATCTT GGCGGACATT
    99481 ATTAGACTCT TCGAATTATA GTTCATATGT TCCTACTAAG ACTGGATCAG GTGCATCTGG
    99541 AACATGGGGC ATTAGTATCA CTGGAACAGC AACTTCTGCT ACCTCAGCTA CAACGGCTTC
    99601 TAAATTAGGT ACAGATGCAG GTTCTTCTAC TCAGCCAGTA TACTTCTCTG GTGGAGTTCC
    99661 AAAAGCTTGC TCATATACAT TGGGGAAATC AGTTCCTTCT AATGCAGTAT TTACAGATAC
    99721 GAATACGTGG CGAGGAATTC AAGATAACTT AACTTCAACA AGTACATCAG ATTCTCTTTC
    99781 AGCAAATCAA GGTAAAGTGT TGAAAGGGTT AGTAGATGGA AAAGCGGCAT CTTCACATAC
    99841 ACACAATTAT GCTGGTTCCA GTAGTGCTGG TGGTTCTGCT ACTTCAGCCC TTGCTGTAGT
    99901 TGATTATAAT GATACATCCA ATAAAATTGC AATTGGATAT GCTGGATCTG GACTAACAGC
    99961 ATCCGCTTTC AAATATTTTG CTGGATATGA TGGTGCCGGA CATATTAAAG ACGGTTCTAT
   100021 TGATACAGTA AAATCAGTTT TAGGACTAAG TGGCTATGCT TCTTCATCTC ATACTCACTC
   100081 CTCTGCAACT ACATCAGCAG CTGGATTTTT ACCAAAACTT TCAGGATCTA CTTCACAGTT
   100141 TTTACGTGGA GATGGTTCTT GGGCTACACC ATCTAATACA GATACTAAAG TAACCAATAC
   100201 ATTAGGTACT ACTACAGTAG CTTATGTAAC AGGTACTACA TCTTCTTCCA CTAACACAGG
   100261 AACCCAAGTA TTTGATACTG GAGTATACTT AACAGATACC GCTGGAGAAT TACATTGTAA
   100321 TACTGCAGTA GAAATCGGTG GAGCATCATT ACAATGGGAT AGCACGAATA AACGTATCTC
   100381 TATTGTATTC TCATAAAAAT ATATAAAAGA AAGGAGGTGA ATTCCCATGG CTACATGGGA
   100441 TTTTGGTACA TCAAATCAAT ATATCACTGG TCGTGTAATT GCCAATTATT CATATAATGG
   100501 TATTTCTGCT AACTCTTATA ATGTGTCTGT GTCTTTATAT TATTATAAGA ATAGTACTAC
   100561 ACAGACTTAT GGTAAAGTAA CTGGTACGCT TTGTGGATAT TCTTATTCTA CTGGTAGTAA
   100621 AGTATATCTC AAGAGTAGTA ATGGTTGGGT AAACGTAGCT AATGTTTCTT TCACAGTTGG
   100681 AGCTAATGCT GCTGGTAATG CATCTTGTAC TATTTCTGCT ACTGGTGGAA TTAGTGGAAC
   100741 TACATTCTCT AGCAGTAGTA TGTCTCAAAC ATTATCAATG TCTAGTGGAC AAACTCGTCA
   100801 ATGGACAATT AGTTATAATG CTAATAATGG TAGTGGAGCA CCGTCTGCTC AGACTAAAAC
   100861 TTATGGATCT ATATTGACAT TATCTAACAC AGTACCAACT AGATCTGGAT ATAAGTTCAT
   100921 GGGATGGGCA ACTTCATCTA CTGCTACTAC AGCATCATAT CAGCCTGGTG GACAGTTCGG
   100981 AATAGATGCA ACCACTACAC TGTATGCTGT GTGGCAGATA TTGTCTAAAG TAGCACCAAC
   101041 CATAACTTCT CCTAGTTATA GTGTAGCATC TAGTTCATCC GGACAAGTTA CAGAAAGTAC
   101101 ATTAAGCTCA TTGACTTTTA CAATAAAACC TACATCCACT GATACTAGTG GACAAGCTAA
   101161 AAGTACGAAC TGTTATTTTA GAGTATTAGA TGCAACGAAG ACAATTGTCG GATCTACAGT
   101221 AGGCCCATAT ACCCCAACAG CAATTTCTGG TGGAACTTCT ATAAGTCCTA CTAAAGCTCA
   101281 GATATTAAGT TCTTTAAAGA ATAATAGTGG TAGTGAAACC TCTATGATAT TCTTCGTTCA
   101341 AACATGTACA GGAGCTAATA CATTCGAAGA TAGTATTACT GTAACGCAAC AGGTTAATGT
   101401 AACTCTTGTT AACTTCTGTA AAGCTTTATT AACCGTATAT AGTATAAGTG GAACTGGAAG
   101461 TTATAGTGTA GTATTTAGAT TAACTCTTCC AAAAAGTTAT TCTATATCAG CAGCACTTCC
   101521 AGTATCAATA TATGCTAATA GTACAAAGAA AGTTAGTTCA TTATCAATGT CTAAAGTAAC
   101581 TACTTCTGGA AATGGTAATG TATATCAAGC GACTTATTCA TATGGTACTC CATCTACATC
   101641 AACGGATTCT ATTAAAGCTG AATTTACTGA TAATATCAAT TCATCTTCAG TTTCAAGAAG
   101701 ATTACCTAAA TCTGTAACGC CAATCTATAT TGACAAATCT CTTAATAGTA AAACTGGTGT
   101761 ATGCGAAGCA CTAGAATTTA TTGAAGGTGA GAAACCAGGA TTCGATAAGA TTGGATATGT
   101821 ATTTGCGAAT GAATTTGTTG AAACTGATAA TGGGTATACT GCAATTGGAA ATACAATGTA
   101881 TTTTGGAGAG ATCGTTGAGA AATAAAATAA CAGACATTAT AGTAATGGGG GTTTGCTTAG
   101941 GCGAACCCCC TCATTGATAT AAAAATCTAT ACTATAACAA AAGAAAGGAG GTAAAACCTT
   102001 TTGGCTACTT TAAAAAGTAT TGATATTAAT GGAACCTTGT TGTTGGATTT TATATATCCA
   102061 GTTGGTTCTA TATACACGAC AACAAATGAT AGTTTTGACC CAGCCGCTAG ATTTGGTGGT
   102121 ACGTGGAAAA AATTATCTGG TGTATTCTTA TATGCTAATG AGAGTGGAAT GAGTTCCAAA
   102181 TCAACAGGTG GTGAGAAAAC TCATACGCTT ACAATTGCTG AGATGCCAAA GCATAGTCAT
   102241 ACATACTATT CACCAGTTGT ACAAGTTGTA GCTCCTGGTA ATTCTAGTAG TAAATGTTAC
   102301 GGAAACTACA ATAAACAGTA TATAATAAAT ACCTCTAACA GTGGGGGGGG GGTGCGCACA
   102361 ACAACATGCC ACCTTACTAC TCTTGCTCAA TGTGGGAGAG AACTGCTTAA AAAGGTTAAT
   102421 AACCTTCTTT CAATATTTGA AGAAAGGAGG TAAACCAAAT GGCAAATGTT AAATCTCTTA
   102481 TAATAAAGGG TACTGACCTA TTGGATTTGA TATATCCAGT TGGGGTTATT TTTGAAACTA
   102541 CCAAGAAAGA CTTTGATCCA AATGGGGTAT TTAATGGTAC TTGGACTCGG ATTAAAGGTA
   102601 AAGTTCTAGT AGGAGTGGAT GAGAACGATA CAGATTTCGC ATCTTCTAAA GCTACAGGTG
   102661 GAGAGAAGAC TCATACACTG TTAGGAACTG AGATGCCAAC CCATAATCAT GGCATTAGAA
   102721 CTGTAGATGT ACAGAATAGA ATTACTGGAT GGACAAACCT AAATAGAGTT GCTCGTTCGG
   102781 GAAGTTCATA TGATATTGTA GATGCATCTA CTACGTTAAT AGCTAATGCT GGGGGGGGGG
   102841 TGCCCACAAC AACCTTCAAC CGTATTATAC AGTATATATG TGGGAGAGAA CAGCTTAGTC
   102901 ATTACGATAC CTCCAAATGG AAAGGAGGTT TGATTAATGG CTAATCTCAA TCGTATTATG
   102961 ATTAACGGAA CTAGTTTACT GGATCAGATA TATCCAGTAG GTGCATTGTA TACTAGTTCT
   103021 AAAAGTACAG ATCCTGGAAC AATATTCGGC GGAACATGGA CCAGAATTAA AGGTAAAATG
   103081 ATAGTAGGCT TAGATGAGAA TGATTCTGAT TTTAAAACTG TAAAAGCTAC AGGTGGAGAA
   103141 AAGACTCATA GATTATCAGC ATTTGAGATG CCTGACCATC ATCACGATTT ACCAGCATTT
   103201 GTTTATGGAG ATACAAATTT GCAAGGTGAT TTTACAATAA AATGGGATTA TTCAGGACAA
   103261 TATAAAGAAA ACAGTAAGTG GGTCCCAAGA AGAACTAGAA CTTCAGATGA AGGGGGGGGG
   103321 GTCCTCACAA CAATATGCCT CCATATGTGG TATATTATAT GTGGGAGCGT ATCGCTTAAA
   103381 ACTGTTAAAT CAGATCTTCT TAAAATATGT AAAGGAGGTC TGGTGTAATG GCTAATCTAA
   103441 AATCATTAAC TATTGATGGT GTAAGTATAT TAGACTTTTG CCATCCAATT GGATCAGTAT
   103501 ATACAAGTAC TGATCCTACT GATCCAGGAG ATCTTTTTGG TGGTACATGG AAAAGTATCA
   103561 TTGATGTGGA TGCAGAGCCA CGTTTCTTAA GATATGGAAA TCCTAATACC ACTAATAAAT
   103621 ATAAGCTTGC CGCCGGTGAT CAGGGCGGTA AGATGAATTA CGAATTGCGA GCTACTATAG
   103681 GAGCTTGTGA TAATAATACA GCTGCGTTGG GATATATCCC CACATCTGTA AAAGATAATA
   103741 CGAAATATAA AGGCCCCTAT GCTGTAATTG GAAGTATGGC AGGAAGTATT GGAGATCATA
   103801 TGAATCATCA TACTCATGTA TATGATTGTG ATCCATTAAC CGAAGCCGGA TATACTTCAG
   103861 ATTGGGCTAG GGGCGGAGAT CCAACATCAA TTGTCCCACC ATATACAGTT GTATATGGTT
   103921 GGGAAAGAAT AGCTTAGAAT ATTATGGGGG GGGGGTCCTA CCTTATAAGA TCCCTCCCGT
   103981 TCATACCCCC ATTCAAAATA GAATGGAGGA AATTATTATG GCTATATTAA AAAATACTAC
   104041 AATTAATGGT ACACTTGCCG TTAATGGGGA TCTAAATTTA TTAGCTAAAG ATAATAATCA
   104101 AGTTTATGAT GTTGCTTATG AATTAGCAAA TCTATATAGT AAAATTAATA TTATCCAAAC
   104161 CAATATGAAT AAATTTCAAT GCGTTGGATT TTCTATAGTT CGCACCAATA AATCTAACTC
   104221 ATCAACTAAA ATTGCATCTC TTGCTAAAAT GCAAAGTATA TTCAATTCTG GCTGTAATGT
   104281 TAAAAATTGC GGGGCGGTTG TTATGAATGG AGATGGAAAT GCTACAGATG CTCATTTTGA
   104341 TACAGTAACA TGGGTTGGCA CGGATTTATA TGTAGCTTAT AATAAAAGCA TATCAGTGCA
   104401 AAATCGGATT ACTGGATTCT TGTGGTATTA TACATCAACC ATCTTAGATA ATAATACATT
   104461 ATCAATTTAA ACATTATGGG GGGGGGGGTC TCCACTTGGA AACTCCCCCA TTCATATAAC
   104521 CTCCATAATA GAAATGGAGG TAAGCATGGC ACAATTAAAA ACTACAACAA TCAATGGAAC
   104581 TCTTTCATTG AACGCGCATT CTGGAATTAG TGATGTGGAA CAATATTTAA TTAATCTATC
   104641 ATCACAAATA ACAAACTTAA AAACAGCATT AACTAAAAAA GCTGGATATC CGGATTACTC
   104701 TTCATATAAA GTTATTATAG CACCAACAAA AAATGAGACA ACTTATACAA TTACTGAAGA
   104761 TGGTTTTATA GTAATGAGTG TGTATTCTGG AGCAGCAACA GTTGCATGGT ATATGCAAAT
   104821 TAATGGACAT GATACTTGTA GATTGACTGA ATATAGTAGC GGCCATGAAG AAAACAAATG
   104881 GGTTGAAGGT CCATTTCCAG TAACAAAAGG TGATATCATT AGAGTTTTCG GAGGTGTTAA
   104941 TCTGAAACCA GATAACACAC TGAATACTAG TGGTATTATA TTTTTTAAAG CGCGAGCTTA
   105001 AAAATAAAAC GTTATGGGGG GGGGGGGTCG TAACCCGATC TCCTTTTTTC ATAACCTCCT
   105061 CCATAGATTG GAGGAAACAT GGCACAATTA AAAGATACTA CTATAAATGG TAGTCTTATA
   105121 ATTAAGGATT CTCAGGGAAG TATTGATGTG GCTTCCTATA TAAGAGGATT TTTAAATGCA
   105181 CAATATACAT ATGATATAGC AACATTCGGC TCAAGTACAA CTGGACATAT TACCAGTCCG
   105241 ACTTATACTG TGAGTGGAAA TGGGTTGTTA TTTATATCAG CGTATTTATG GTGTGATGCT
   105301 ACAACAGATT ATGGACAGTG TGGTATTTAT CTCAGAAATC AATCTAAACA GATTATTTCT
   105361 CAAGGAAAAA CTTGTATTAC AACATCGAAG AATTATGAGT TAACAGCAAA CTGTTCAGCA
   105421 TTAGTTCCAG TTAAAAATGG AGATGTACTA TACAGTGTTG CAGTCTTAAC AAAAACTGCA
   105481 AGTCAAAAAC AGGTTGTATC TTATTGTCTT GGAATAGGCT GTAAAGCTAC AATAGGATAC
   105541 AATGCTTCTT TAACTTAACT TATGGGGGGG GGTCTGAACT TGAGACTCTC CCGTTCATAA
   105601 CCTCCATGAG AATATATTTT GATTGGAGGA TTTATATTAT GGCTATATTA AAATCAACTT
   105661 CGGTAACTGG AAATCTTACT GTATCTGGCG ATATTATCGG AGGAAGTAAT CTTACAGTAC
   105721 CGGGAAAGTT AATGCATAAT AATCAAGATT GGTTTTCTAG ATTTGATTAT GTGGAACATG
   105781 CAATCAATTT AACTACCAAC AGCTATGGTA TACTACAGTA TAAAGATATA AAATGCTATA
   105841 CCAATGCTAA TTCTATAATT ATGACAGGAC AATGGTCAAT TGCCCCTAAT GGAACTGCAT
   105901 ACCAAGGTAA TGTAAAATAT TATGGAACTA TTTCCAACTT TACATGCTCA AAAGAAATTA
   105961 GCGGAAATTG CGGATTGTCA TTATCTTCTA CTGGACGAGA TGTTATAAAC TGTTCTATGC
   106021 TCAAAGCAAC TATCGCTACA ACTGGGGCAA TTACGTTCGA AGGATATGTT TGCAATTTGG
   106081 ACAAAACTAC GAATATCTGG TTAGAATGCC CTGGAACTAT AATAGCATAT TAGTTATGGG
   106141 GGGGGGGGTT GCACTCTGTA ATCTCTCCTT TTCATACCCT CCATAAGATT GGAGGTTTAA
   106201 TATGGCGCAG TTAAGAGATA CTGTAATTAA TGGATCTTTA TTGGTAAATA AAGATATTCA
   106261 ATTCTACTAC AACAGTGCTT TAAAGAAGAT TACAAATATA TTTGAAGCAC ATATATGGAA
   106321 TATTACTCAT CGTTATAATT ACTCCACAAG TGCAAAAACG TGGGGTAAAT CAGAACAAAT
   106381 AACGGGAACA TATTTCACAG CTTTAGATGG TTCTATATTT GGATTCTATC ATAAAACTGT
   106441 AATTGGGTTA GCAGGTACAA CCGCTTATGA TAACTATAGT TTACCAGTTA CTATCACAGA
   106501 TCCATCTAAA TTAATTGTAA TGACATCTAT GGCTGCTGGT ATTGATGCTA ATGGTAAAGA
   106561 ACAATCGGAT TATTATTTCA CGAATGTAAG TTATATTGTT GAACATCAAA CCACTACCAG
   106621 TTTTACAATC TATGCATATA AGGAAGCAAC AGGTACTCCT TATCTGGGAT ATAATCTTAT
   106681 GGTATACATC CCGGCTTCAA TTATTAAGTA ATTCTCTATG GGGGGGGGGG TCCGTATATG
   106741 TGATCTCTCC GTTCATAGCC TCCATTTGAG AATAGAATGG AGGAAAAGAA TGGCGATACT
   106801 TAACAATGCC ACAATTAAGG GCGGTCTTAC TGTATCAGGC GATACTACTC TTAATTCTAA
   106861 ATTATATTTA AATGGAGTTA TTGATGCTTC TAATAACTCT TTATTATCAA TTGCTGATGT
   106921 AATTAATAAT CATCAGAGAC AGATAGACTC ATTAAGATCA CCTGCAATAG CTACCGCTCA
   106981 GTTAAATATA ACCGGTGGTA ATATAAAATT TTGGAAGGTG GGACAATTAG TCTATGCACG
   107041 ATGTACAGCA GCATTTGTAC CAAAAGCAGG AACTCAATCA TTGGGAACAA TACCGGCTGG
   107101 ATATCATCCC ATTGATACCG TCTCAACTGC TGTTAATGGT ACATCAAATT GGACTGTAAA
   107161 TAATTGGCTA TCTGTTTATT TCTATGCTGA TGGGAGATGC TTGTATGCAA CATATGGAAC
   107221 TTCTGCTGCA ACAGAAGTAT ACTTCTCCTG TTTCTATTTA ACAAGTTAAA ATAATTCTCT
   107281 ATGGGGGGGG GGGTCTGTAT ATATAGATCT CTCCGTTCAT AGCCTCCATT TGAGAATAGA
   107341 ATGGAGGAAA AGAATATGGC AATATTAAAT GATTCAACTG TTAATGGTAT GCTTACTATT
   107401 AATGGAGAAT TAAGTTTACA ATCTATAGAT GGGAATGAAA TGTGGAATGT TGCTTCTGAA
   107461 ATAGAAAAAC TTCCTAGAAA ACTATCTGTA GAACAATATG TTTCTGATAC TATAGACAGT
   107521 GCATTAGGTT GGACTTATAT ACTTAATCAT AGTGGCTCAG AGTCTATAAC AAAATCATTA
   107581 CCTAAACCAT ATACAGAATA TCATGAGTTA ATGATAACTC TTAGTGTTTG GTATAATAAT
   107641 GGCAATAACA ATGAAGCTAG TCGTGTTTTG AATAGTGTAA TAATTCCAAC TACATCAGAT
   107701 TCATTTAATC ATTGGTATGA TCCAGCTAAT GGACAGCATC AATGTCACTT TGATAATAAT
   107761 ATGTACCAAT GCGGATTGAG TTTTGTATCA GCAACTCAAG TAAAATTATA TGCCAATGGT
   107821 ACATCTCTTT TGAGACTATA TGGCAGATAA AATAAGCAAT TATGGGGGGG GGGTCTCTAC
   107881 CTGAGACTCT CCCGTTCATA ATATACCTCC ATATTGCTGT AAAAAGAATT GGAGGTTTTA
   107941 GAAATGGCAA TTTTAAACAA TTGTAATATA AAAGATACAT TATTATTAGC TTCTACTGAT
   108001 AAAGAAGAGA CTTATAATGT GGCTGAGTAT TTAGAAGGTT TACAATCATA TTCTCACTGT
   108061 ATATATAAGC ATAAATGTGA TTCTGGATAT GTATATAGAA TGGGACACCT TTGTTGGTTT
   108121 CATAATTCGG TTATGATCAC TACATTGCCG AAAAACACAT TATGGCAGAC TATTCCAGAA
   108181 GGATATAGAC CTATGGAAAG CACAGTATCT ACCGACAATT TAATTTCATC TAATACTTAT
   108241 ATGGGCACAG TATATGAAGA GATCCAAGCC GATGGTAAAT TTTATCTTGT TTGCAGTGCA
   108301 CCAAATACTA CTGTAGAAGT TCATATTGAT ATGCTTTACC TCACTCAAGA TGAGTGGCCT
   108361 GATTCTTCCG AAATCATTGA AAGTACAAAA GGTCATGCTA TTCCTAACGA TTTGGAAAGA
   108421 GCATCTTTGA TTAATGCTAT GAAATGGAAA TTGATTGGAA CTGCAGATGG GACTCCTAAT
   108481 GTCAGAGCAT CAGTAAAATT ACCAAAAGAT GATACAGTTA TCAATGAACT TATGATAATA
   108541 GTAAAACCTA CAACGAGTGG AGTATTGGGG TCGTATACAT ATAGTATCCC GTATAACTAT
   108601 TTAACTAGTG TGGGAGAAAA CTTTAAACAA GGTGCATATT ATAACGTAAA TTACTACAGT
   108661 GAATGTATTG TATTTGCTTC CACAAATAAT ATAGACTGTT ATTCATTATC ACTAACTAAT
   108721 GGTAATACAA CTCCAATTTC TCCAAATATA ACTATGTCAG TGTATTATAG ATAAAATATT
   108781 CCAGGTAGGT ATTAACCTAC CTGGAGTTTT ATTTCTAGAA CACCCTTATA ATATAGAAAG
   108841 GAGGTATCCT CATGGCATTT CCAGCATTTG TTAAAGTAAA GGAAGATACT GTGTATTATA
   108901 ATGGAGAAAA TGAATTTCTT CTATTTGTAC CAGAATCATA TTTTGATAGA CGTATTGCTG
   108961 TCGTTGAAGG TGTATATGTA GAACTACTAG GTATATTGAA TTATGCAGTG AATATAAAAC
   109021 CAGGAGCTTC TTTATCAGAG AAATCTGTAA GAACGTTTTA TTTCCCTGCT AGATTCACTA
   109081 CCAGACCTGG TAAGATAGAG AAAGTTAAAG ACTTTCAATT GACAAAGAAC TGTAGAGAAG
   109141 ATTTCAGAAT TTTTCATTAT ACAAATAATG GAGAAGATGA GATTATTTCA TCTACTAAAG
   109201 TTCCTCAAGA CATCATGGAT GTAGAAGATT TCTTTCGCGT CTTTGTAGTA TCAGGACACA
   109261 TTCTAAATAC AATTCCATAT GATGAGTTTT ATAAGTATTT CTTGGATTCG ATTGAGATTT
   109321 CTGGAAACTC TTATAATCTC CCAGCAGCAG AATTTGGAAT TCTTATATCA GAACTCTGTA
   109381 GAGATCCTAA TAATATTAAT AAGCCTTTCC GTTTAGGAAC AGCTATTGAT AAGGATATGT
   109441 GTTCTTATAC TCCTATATCA GTTAAAGATA TTCCTAAACT TGTAAGTCCA TTTACATCAC
   109501 TTACAAGTGA GAATTTTGAT AAAGCCGTAG TGGGTGCGGT GATGAACCAG AATAACGAAT
   109561 CTACGCCGTT AGAGAGAGTA TTAATGGGTT AATATTAAGG GTCCCACAGA CACCCTTATA
   109621 ATAAACATAT CAGTAATTAC ATGAATAATG TATTAAATAG AAATAAAGGA GGAAATGGTA
   109681 TATGCAGTAC CCAGGAACAA TAGATAACTG GATTGATCAA TCCGGTATTC AAGCTCAGGC
   109741 TGCTGTCGAT GTGACACCTA GACCGTTAAT TTTAGCGGCA GCTGCATTCG ACCGTGGACC
   109801 AGAAAAGCTT ACTCGTGTTT ATGGAACCGA TTTTTATAAA CTTTTCGGAT ATTATATTGA
   109861 CTATGATAAA TACGGACAGG CTGCTATTCA GGCTGCAAAT GCTATCAACA ATGGTGCAGA
   109921 GCTTCTGCTT AAGAGAGTTG TAGCTGAAGA TGCTACACTT GCAAATATCG TTGTTGTTGC
   109981 TAACGTATCT TCCAGTCGTG TTCAGAAAAC TGACACAGAT GGAAATCCGT TATATGTAGA
   110041 TGCTACATCT GGTAAAGAAA CTACCAGTGC AGGCGATGGA AATGAAAAAG TAATGATCAA
   110101 TGTTGCTTCT ATCAAGTATG AACTTGTTAC TGTAACAGGT AAAAAGACAA TGAAACAGAT
   110161 TGTTGAGGAA GCTACAAGAT CTTTCGTTCA GGATGATGAT ACCCAGACAT TCACATATCC
   110221 ATTGATGGTT ATTACAGACA ATGGACGTGG AGAATCTACA AAGAGATTTG GAATTATCCC
   110281 GCAGTATGCA GTTTCTAAAA ATCAGAGCTT CATGCTGTAC AAACTTAAAT ACCTTGGATC
   110341 TGAGGATCTT GATGCAGAGT CTGTATACTT TGCACTCGTT CCAGGTGTTA TGTACTTAAG
   110401 CAAATCTATG GCAGTTGAAA TGGCTTCTAC AGAGATGCTT CAGTGTCATG CAACTTCAAT
   110461 CGAGAATGCT GTAACTGCAT TCTATGAAAA AGTATCAGAA ATTTCTGGTA TTGATCTTGA
   110521 TACTCTTTAT GCTTGCGACT TACTCTTTGG TAAGAGTAAC AAAGGTGAAG CAGTTCAGGG
   110581 TATCTCTTAT GATGATACGG GTGTTGATCT TTCTGCTGAA ATTGGATTTG GTCTTGAGTC
   110641 AGGATCCAAT GGAGCATTCG GAGATTGCCC TATCGTTACA GATGAGTATG AGAAAGCTCT
   110701 TGGCGATGTA TTCGATGGTA CATTTGATGA GGATATTTAC AACCTTGATA TGTACAAGAT
   110761 CGATGCATGT GTAGATGCTA ACTATCCATA TTCTGTAAAG AAAAAGATTT TTGAGTTAGC
   110821 TAAGTTCCGT AAAGACTTTA TGTACTTCGG AGACCTTGGC TTGGATATCA CATCTTTCTC
   110881 AGAAGCAGCT GAGAAGGTAT ATGAGATGCC GCGTGATAAA TTCACAGCTT GGTATGGTCA
   110941 GAATTATCAG ATCGTAAACC CATTCACAAA ACGTAATGTA GATGTAACAA TCGGATATAG
   111001 TATTGTAAGA ATGGTTATTC CTCATCTGAT CAATTCCAGA CACACACCGT ATTGCGGTAT
   111061 TCTGTTTAAC TGGACAATGC CGGAGGTTGT TGAAGGAACA ATCAACTTCA CACCAAAGAT
   111121 TACTCCAAGC GTTAATCAGA AGACACTGTG TGATGATTTA AGATTGAACT ATGCTTCAAT
   111181 CCTTAATGAT ACACTTACAA TGGAAACTGA GTTTACTTCT CAGGAAGAGC TTACTCAGCT
   111241 GTCCTTCATC AACAATGTTG CAGCTATCCA GAAGATTGTT AAAACTGTTA GAGATAGATG
   111301 TCCTGCATTC CGTTACAGCT TCATTTCTAC AACAGACTTA CAGTCTTACA AGAAAGAAGT
   111361 TAACAGAATC ATTTCTAACT TCAATAACTG GTTTGAATCT CTGGAGTTCG TATATGTTCA
   111421 GGATGACATT ATGAAAGCAA ACAAGATCTT TGAGGCTTCT CTTAAAGTTA AGCACAAAGA
   111481 CTTCGTTCAG AGTGAGATTC TTAATATCTA CACTCTTGGA ACAGAGCAGG CAACAGTTGC
   111541 TTCTGCAGAT ACTTCACTGC AGAGTAAATA TATTTAAGGA GGTGACGCCA TATGAAGATT
   111601 TATACTAAAA GAGCTGTATC TGCAGCACAG TATGCTCGTA TGAGAGGTGT CACAGACTTC
   111661 TCCAATGCAG AACAGTTTAA CTTATATGAA ACTGGATACT CTCATCTCTG TGTAATCACA
   111721 AGACCAGCTT ATCTGGAGAT GCTTGCAGAG AGACTTGGAG ATTCCAATGA AGTTAAAGGA
   111781 TTACTGGATG CATTCTGCTA TATCCTTGAG TTTGAGTTCA AGGGACTTAG CGGAATTGAA
   111841 GATATCACAG TAGACTCTCT TGAGGTTACT GATGGTATCA GTACATTAAA CGTAGTAGGA
   111901 AAAGTAAATA AACAGTCCGC ATCTGAGATC TCTATGACAT TCACAGAGAA ATCTGGATCT
   111961 GTTATTACTA ACTTCTTAAA CTATTATCTG TCTGGAATTA AAGATCCACG TACTCAGGCT
   112021 AAGACATATC ACGGTCTGAT TAAATATGGT CTTATGGCAG GCGGATTTGA GAATGAAGTA
   112081 TTCAACCTTC TGTACATCGT TACAGATAAT ACAATGCTTC AGATCGAGAA ATCTTATCTG
   112141 TTATGTAATG CTTGGCCTAC AAAGGCTCAG ACATCTATTT ACAATACAGA GAAAGGTTCT
   112201 ATCGAGAAAC AGGATATTGA AGTTTCTTGG CAGTGTTTCG TTATCGACGG TCCTGAAGTT
   112261 GATAAGCAGG CACTTCGTGT ACTTGCATAC ATCAATGAGA AAGGTGCTGT TGAAGGAGCT
   112321 CTTCAGACAA CTCAGGCTAG TGGACTTGTT AGTCTTCCTA AGAATAACAT CGCAGAAGAG
   112381 TCTATCGTAC ACCTTGAGTC TGACGGTGGG GATGACTTCG AGCAGAAAGG TATTCAGGGA
   112441 TTTGAGTACA CAGCAGCAAA GAATGGTTCT GATCTTTACA ACTATGTCGG CAATGACGCA
   112501 GGTACTGCAG AATAATATAA AACAGTTCCC AGAGTCCAAT ACGGACTCTG GGATCTTTTT
   112561 TATTGCTGAT CTTGATTATC GCTTTCTTTT TGTTTCATAT ATTCAATATC TGCTTTATGT
   112621 TTAATAAGTT CAATCTCATT CTGTTTGAGA TAACTTCCAA GTTTCTGATG AACGTATAAC
   112681 TGCTTAAAGA TTGCTCTCTT AGTCTCAATA TCTTCAGCAT TGTTATCAGG ATATTCTAAC
   112741 TGAGATAACG CATCAGCTTG GTTATTGACC AAATCAAGAA TCTGGTTTAA GTTATTCACA
   112801 TTAAGCATGA TAGGAGATGG CAATATACAC TTAACTTGAA CTCTTGATTC TGGTTCATAT
   112861 TCAGTATTAT AAATATCCGT CATGATATTA CTCAGATGCT GTTCAAACTT AGACTGTCTC
   112921 TTGAATACAA ATCTTAAGAA CTTTGTATTT GACATTGTAA GTTGAGTAGC AAAATCTAAT
   112981 GATAATCTTG CTACTACTAG TTCAATAGGA ACACCTGTAG CATTAATAGC AGTTTCTTCC
   113041 AATTTATCCA TCAACTCAGT CTGAGGATCG ATCTCTTGTC CTTGCATAAC TTCCATCTGA
   113101 ATCGGTGGAT CACCTGAAGG ACCAACAGGA ATGATATAAT CATTATATTT ACCTGTAATA
   113161 CCAAGAATAC TATTCATATT TTCAATTTGC ATAATATTGA AATTCTGTTT CTTAATCTGA
   113221 TTAATTACAT TTAACAGAGT TTGAGCAATA TTCTGCTCTA CATTCTGTTT TACATAATAC
   113281 ACTCTTTTAT CCTGGCCTCT TGTAAGAATT CCAATCGTAT TAGCGATATA TAAACAGCAC
   113341 CACATCTTTG CTGGAATCAA TCCAGCAGCA AGATCTGAAA TACCTCTATG AGTATCTGGA
   113401 TCTTCTTTGA ACGTAATATG TTCTACATCT GATGGTGATA AATAAGTAAC TCTTACTGTA
   113461 TTAACTCCTT TACCATTAAG AATATCATTG TACTTCAATA CTGAGTAAAT TTCTTTCTTA
   113521 AGATAAGGAT TGTTATTGAT GAACTTATCA TCTAGATTAG TTACAATAGC AGATGCTAAA
   113581 TATCTAAGAA GATTATCTAC AGCAGTTTGT TGTTTTTGCT CATCTTCAAA TTTAACTCCT
   113641 GCACTATATC CTACTGCTCC CATAGATTTT CTTTGGAAGA TAGAATCAGA ATACACATTG
   113701 ACTCCATCTC TATCAAGAAA CTCTAAATAA TAGTATCCTA AACAGATACT ATCCATATAT
   113761 AACATGATAA CGTTCTCTCT ACGAAGCTCT TTTAGGAGCA ATCCAGGCAC CTTAATATCG
   113821 TCAGGAGAGA TTCTATCGTT TACACCGAGT AAACCATCGG CCGATGTTGT ATCTTTGCTC
   113881 TTATCTCTCT TTTGTGGCAT TTCAAAGATA CTACTATCAA TAACTTTCTT CTTATCTTTA
   113941 ACAGCTTCTG TGATAGAAAC AGACTCTGCA ATACTAACCA TTTTTCTCAT TGTAGCTGAT
   114001 TCTTGTACAG CTGAAGATAA TAAAGAATCT TTACAGATCT CTAATTTAAT AGAACCATCA
   114061 GCAATATCTT TACCCTCATT GAACAATGAT ATCATTTCTT TGTCTGTTCT AAAGTCTTGT
   114121 CCAATGGTTC CAGATTCTGT AATCAACGTA AATTCTCTAA ATCCGCCAAA GTTATTAACT
   114181 CCAGAAAATT GAGTTTCATT ACGTCTGTTC ATTAAGGTAG ATAATGCTTT CTTATATGGA
   114241 ACTTTATATA CTAATTGTTC CCCATATTTA GAAGTATTAT CATACCATCT TTCTGCTTTT
   114301 GTATAAAGAT CATATTGTCT TTTACAAGTT TCCATCTCTT CATTGAAACC AGATAAATCA
   114361 TCAGGCCCAA TGTTAGGGCT GGTAAAAGAT AAGTATTCTT TATCAAAGTT ATCTGCCGTT
   114421 AATACAGAAT CTTTAATAGT ATTCAAAGCT TCTGTAAGTT TAGGCATATA TTTACAAACT
   114481 ACATCAATCT CACGATCTAA TTCAATAATC CATTTATTTT CAAGATAAGA ATTGACCAAC
   114541 TGATCTGTAA CAGATTTATC TTCAAAGTAA TTAAGAATGG ATTGATTATA CTCTTTATTG
   114601 TTTACCGCAC TTTTCAGTTG AGCAACTGCG TAAAGATTAG ATATATTTGC AATATCTCCA
   114661 GTAGAATTTC TATTAAGAAT TCCACTAATA TTTGTTTCTA TATCAGAACC AATACGTTCA
   114721 ATTGCATCCT TTGTATCTGG ATCAGTACTG TATGTATCAC GATATACTCC ATTCATTTGC
   114781 CGCTGAAGAG AATTCAATCT GGATAATAAT TTAGCTGGTA ATCCCTTTTG ATTATCATCT
   114841 TTCTTAGCCA ATGATATTTA CCTCCTTTTC GTCAATTACT CTTATGTTTT GGCTATAAAA
   114901 AGAAGTGAGA TTACCCAATA TGGGTAATCT CAATAAGGTG TTACTAATCG CTGCACATTA
   114961 ATATTATCCC CACTATAATG AAGCATAATA ATGGTCCTAA ATTTATTTCG TCCATTTTAA
   115021 AAATATCCTT TCTAATTGTT CAGCTAAACA ATTGGCAAAA TGACCAATAG CCATTCCTAA
   115081 TAAAAAGAAT TGAGCTTTTC CAAATATTAT AGTTCCTACT GTAATCATTC CCATAGTGAT
   115141 CACCTAAAAC TTTCTGTATC TGAGATATTC TTTAATAGTG TACTTCTTCT TATCTATTCT
   115201 AAATTCATAT AGATAAGATA AAGGGTCACA ATCATATATC TTCATAGATA CTTTATCTTT
   115261 AGCATTAATA GAGTGCAGCG ATGCAAAATT AGTAATTAGA AAATTATTAA ATTTGTATCT
   115321 AGTTAATCTA TCAGCTGTTT TAAGTTTACC TACACTGGCC ATAAAAGTCT CATCTTTATC
   115381 AAGATTATCT TGATAAAATA TTGTAGGTAA TGTATTTATG AGTGTTTGAA TCTTTAAATG
   115441 CATTGATCTA AGTTTTTCTT TTATAACAAC TTCATCCCAT GCATTTACTT TATATCCGTC
   115501 TTTTATATCT CGATATTCAT TATAATATAC ATCTGGATGT GAGGTAATAA ACTTCATTGA
   115561 ATTTTGAGGT GTTAATATAT CGACAACCTT AGCTGCAAAT TCTGGTGATT CAGAATCCAT
   115621 TTCAATTACT GATAAAGAGC AATAATCTTC ATCACTTCCA AGCATGTAAT ATGGGCATAC
   115681 ATAAATATTA CACCGTTTCA TAGTTTTAGC TACCTTTATA ATTCCTTCCA TCTCCATAAT
   115741 AAAACTCCTC TACATTAGAA CATACTTTAT AACTTCACCT GCTATACTTA TGCTAGTCCA
   115801 CATAAATATC ACTGTGAATA TTATATTATA AAGTTTGTGC CTAAGTTCGC TTTTAACGTA
   115861 GCAGAACAAT AAATGCTCAA CTGTTATTGA AAATATCAAA TAACAAGCTG TGATTATTAA
   115921 TCCAGCTACA GTACATGGTA ACAAATATTC ATCAATACTT ATCATAGATA ATACCCCCAT
   115981 CTTTTAATAT TGTAATAACC ACGAAGAATA TGAAGAGGCA AACTACAATT AATATTATGC
   116041 ATTCTCCTAA TACTTTTAAA AACTCCGGTG GATTCTTTTC AAGTTTTTCA AAAAACTCTG
   116101 GAAATGTATA TCTTTTAATA ATATACCTGC AAAGTTCAAA TCCAATAGTC ATCATTACTG
   116161 AAATAAAAAT ATCAAATTCT ACTACCGCCA TGGTACTTTA CCCCCTATTA ACGGAAATAG
   116221 TGCAATTGTT ATAATTACGA TTAAAATTAT GCACAATAAG ACATCGCAAA CTGCTTTTGT
   116281 TTTAGGATTT TTATCTGTGC ATTTATTACT ACTTAAACTA TCAATATGGC TAATTAATAC
   116341 CTCTGGTATG TAATAACCAA GAGTATTCAT ACCAAACAGC CATGCAATTG TACCAATATA
   116401 ACTAACTGAC TTAATCCAAT CTGGGATACT TTTTATAACC CACATGACCA GTACAAAGTA
   116461 TATACCATAT GTAAGGATTA CTAATATACA ATAGGTTAAG TTGCTTACAA TATGACCCAG
   116521 TGGGGCAAAT ATCTCTGACA TTTTACCCGC TATTACAATC ATGAGAATAG TAGCTACTAT
   116581 CCAATATGCC ATTTTTATAA CCATCCTTTT ATCCCCCCTA TAATAAACAT TATTATTCCA
   116641 ATTACAAGTG TAATTGAAGC TATATTGAGA AGACATATAG AAATTGTATA TGTCTTCTTA
   116701 AAATATCTTA ATGGTTTTAT ATCTTGTATT ACTGAAGCAA ATACAGCCAT ACCTGCACCA
   116761 ATATTTGCAG TTAATACGCA TATGACCCAA TTTACAATTA CAATATAAGT ATACATAGTA
   116821 TCACCTCTTT AATATTATAA ATATGAATCC TAAGATTACG TATTCTAATA TAAATACATA
   116881 TCCTATATTA CAAGCCCATT TAGTCAAAAA GTGTTCAACT TCACTAGCTA TTTTTTTAAG
   116941 TTTCTTATTA ATCTCAATAC CCAAAGAATT GGACATCAGT TCTGTTAATA AAAACAATGT
   117001 CAAAGATCCT AAAAACATTA ATACCGATAC AAATGCGGTG AGCATAAAAA CATATTTACA
   117061 AATCTCTTCT ATCATTATTA TTTCTCCTAA TATATAATCC TATTATATTG CAAAGTATAA
   117121 AAGATAACCA AAATATATCA TATCCAATAA GATAATGATA TTCGGTTAAT TTAATTATCC
   117181 ATATTAAGAA TACACCAACC ATATCTAACT TTGTAAGTGT AGCTATAGTT GCAAGATCTT
   117241 TCCTATCTAA AGTTATGATA TAGTATAACA TTGCAATTAT AGTCGATACT ATATATACAA
   117301 GACTTAAAAT TCCATAAGCC ACCATATAAT TGTCTACTTT CATTATTGAC CTCTTCTTAA
   117361 CTCTCATAAA AATATAAGAG TGTACTAATT AAAGTACACT CTCTATAAGT TCTCTCTTAT
   117421 CAGGGTGTGT TATAAATGGC TTTCTTAATT GTCCATCTGC ATAATAACCG AAAGGTCTTT
   117481 TAACTACCCC TTCAACCTTA GGTCTAATTA CAACTGGTCT AAGTCTACCA TTTTCATCAT
   117541 AAACTTCTGG TTCGAAGATA GGTCTATGAA TGTTGTAATA TTCATTCATA TCTTCTAATA
   117601 ATTCATGGAA TCTTGCAAAT CCAAACCATC TTGCACAGAA TTCCAATGGA TTCTCTGATG
   117661 TAAGATCTTC AATATACTGA CCACCTCTAT CATACTGATC ATTATGATAT GGATTCTCCA
   117721 GCTTATGAAC TTTATCATCA ATAATAACTT TTCCGATAAT AGTATCCGGT GACATATTAT
   117781 GCTCTCTAGT TTCACTAGGA TACAGAGACT TAAAGTCAAA GTCGTCACTA TTATCATAGA
   117841 TATTCAGTAT CTGATCCCCA ATTCTCACTT TCCAAGTATC ACTATTATGA GTAGGATCTC
   117901 CTACAATAGC TCCTGGATAA GGAACTGCAT CACCTGTATT GATATTATTG CCACATACAA
   117961 AACCCTTTTC AAAGAAAAAC TTTCTTGTTC TATTTCCAAG ATATACAGTT TGTCTATGTG
   118021 CTTTTGAATA TCTTGTATCG TTCAATAAAC TAACCCCAAA GATATAATCT ACATCATTTA
   118081 CAGTCTCCTC AATACACTTC TGAGCAATTG TATCCATGAT ATTATAGAAT ATAAATGTCT
   118141 TGAAGTCTAA ATAAGGTAGC ATAGAAAGAT CTGTGGTTAT ATGACTATAA TCTAACTTTC
   118201 TTACTGCACC TTTTGTAATA ATATCTGCAG CCGTATCCAA TTTGAAGTTC GGAAATGCTG
   118261 CTTGACCTTT TCGACGAGAT GCAAATTGAA TAAGCTGATC AAGATATACT GTTTCACTTG
   118321 CAATGTCATA GTAATCTCCT CTTAATTCAT ATTCATTTCT ATGCATTTCA TCTATATAAT
   118381 ACTTAGCATA CTTCTTCTCA AAACTTGGAG ATGATAATAC TAATGCCGGA TCTAATCCTA
   118441 TGCGATAACA ACGTTCAATC AAATATGGAA CGTCGAACGC CATATTCCAT GCTAACATGA
   118501 AATCTGGATT ATTCTGATTA ATCATTCTAA ATAATGATAT AATCAACTCC TGTTCACTAT
   118561 CAAAGAACAA GAACTGAACC CCGAAATCTA TTAAACCAAA CTTCTCTGCT TTTGCTTCTC
   118621 CGCCAACATT ATCAATCATA AATTGATGAA GTTCTTCAAA CAAAGTTTTA GTTTTAGTTG
   118681 GATCTCTAAA GTTATCTTCA AACTCATCTA CTAACGGATT CTCTGAATTC CGTAATATAA
   118741 ATGAAGTTAT CATTTTACTC TTATCATCAA TAAGAGATAC AGCATTCACT GGACACTGTC
   118801 CTAATTCTGG AAAGTCACCA TTGATTGGTC TAGTATCTAC CTCGATATCG AAATAAGATT
   118861 TATAAATTGG TACACTTTCA TTTGTGTATT CTTGAGCAAA TCTTGCTCTA TAATGATCAT
   118921 CAATATTTTG ATCACTTAAG AAAACTCTGT TATGAGTATG CAGACATCTA TTACCTCTAG
   118981 GATTACCTGC TTTGATATTA CCATAAAAGA AGTTTATATT TCCAGTCTCT TCTGCAATTG
   119041 TTTTTAACAG ATCGTGATAC CTGCACACAA CTGGATGAAC TTTGTCTCTA TCAATATAAA
   119101 ACATATGATG ATTAATTTGG ACATCATCAT TTGCCATATA GAATTTATAT GACGGCTCTG
   119161 TAATAATCTC ATGTTTCTTT TCTCCTGTGA TATTATCTTT AAATAATACT ACCATATAAT
   119221 CTTGCTCAAA ATTACCATCA TCATCCCTAT GAGGATAATG ATAAGTTGCA TTTAGAATAG
   119281 TTAAATCTGA TCCCTCTTTA TACCCTGATA ATAACGACAT ATTTTCTCCT CCTATTGCTC
   119341 TAATTTGACC AGTTCTGGTC AAATTACGTC TATTACTAAT ATGTACAAAA TGGTGTAATT
   119401 GTATATCTTT TACATTAAAT TAATCAAATT CACAGGAGGA AATATTTTAT GATTAAACCA
   119461 TTCACAATAC TGTCTCAAGA AGATAAAGAT AAACAGACAC AAATTATTAG TGAAAAGAAA
   119521 CCTGGCATGT TTATGCCAGA TTTTACAAAA TCAATTAATG TTCCTATCCA GGCCACCGAA
   119581 GAAACTCATA CACAAGAAAA GAAACGTAGA GGTAGACCTA GGAAGAATGA ACAGAGAGAT
   119641 TTATTCTCCA ATCCAGATCA TATGTCAGGT CAGATTGTAA GTATCAATAT GGATACAGAT
   119701 GATAAAGGTA ATCGTCAGTT ATCCATTATG GAAACTAATG AGCCTTTTGA TAATAAGTAT
   119761 CAAGAAACAA ATAATATTCT TAGATCCGCT ATTGTTCAGC TTGATGCAGG CATGGCAGAG
   119821 ATTCAATCTG ATATTGAACT TATCAGAAGT TCTAAGACGT TAAAAAATAA ATATCAGTAT
   119881 CTTTCATTAC TTCAGGGAAG TATGGGTACT ATGATTGGTA ATAAGATTGC AGCTGCTCGT
   119941 GAGCTTAATA ATACTATTAC CAAGTGCAAT GACTTCGAGA TGAAACGATT CAAAGAAGTT
   120001 AAAGCCAATG CTGATGCTAA CCAGGATGAT GATCAGAGAG TTATGGAAAT GTACAAGGCA
   120061 TTTGTATCTA CTCCAGTATC AGCTAATCCA TTACCAAATA TTAACAATAT CTCTACTAAT
   120121 GTTCAACAAC AGGTAGGAGC TATGCCAATT GGTAATGTAG AAGCTCAATA CAATAACTAT
   120181 GTACAATCTA TGACTCCTGC ACAGAATATG ATGTATTTAG GAGAGAATCC TAATGTGCAA
   120241 CAGGTGGTTG TATATAACCA GGAAACAGGA GCAAGATACT TCGAAGTAAT GGATATGTCT
   120301 ACAGGACAGC CAGTTCCAAA TGCAGAAAAG CATGATGCTA TGTTTTTGGA AGATGTCACT
   120361 ATTGATATCA AAAATAAAGT TGCTCGTAAT ATTAATATCG GAGAAACCTA TCCATTGGTT
   120421 ATTGTGGGTC AACCTATTAT GGATGAGTAT TAGAACAACT AAATAAATTG ATACGGTATG
   120481 GTTTTTATCA CCTCCTTATA AAGTTTTATT TGTTTTTCAG CTCATAATAT AACTTTGTGT
   120541 CCTTTGGTAA CACAATTGCA ACAACCAACC CTTTTTCATT TTGTGTACAA ACCATACTAA
   120601 GAGTGCTTGT CATAGCACTA GTTTCGAAAA AATAAAGGAT AGTGGTAGAG GATTACTCCT
   120661 CTACCACTCA CTTTTGTTAT AACTGGAAAA TTACATTTCC TTTAAGAACT TCATTACTCA
   120721 CTGGCGTAAG ACTAATAATA TCTACATTAG ACATATCAGC TTCAGCTGCA TGTGATACTA
   120781 TAAGACAGTT TTCTACATTC AGTATCTGCA TAATTTGAGA TAAGATGGAT GGGAACATTG
   120841 ATCTGTTATA TTGATCTAAC CCCCCATCAA TCTCATCTAG TTTAATGATA TTATAAACTG
   120901 TAGAACTCTG ATACATCATT GCAAATCCCA TAATCATTCC AACCATAGAT CTTTCTGATG
   120961 TAGAACAATT TGAGATATCA TCTGTGATCA TATTAGAAAT ATGATTAACC ACTGGAATTC
   121021 TAAACTCATT CTCATTGATT ACATATGGAA GAATTTCCAT CTCACCCTCA AACATCATTG
   121081 ACAATAATTG ATTAGAGAGG CTCAAAGTTT TATCCATATA TAACTGCATG AATATAGTCT
   121141 GTATCCCTCC TTTAGTTGGA GATGAGTATT TCTTCAATAA CTCTATCAGC TGATACTTCT
   121201 TTTCATATTC AGCACACTCT GCTTTATACT CAGCTAACTT AGTTAAAGAA TAAGATATAT
   121261 TATCCTTTGC TTCAGATAAT GGTCCCAACT CATTTACTAT ACCCTGTAAT TGAGAATTAG
   121321 CAGCATTGAT CTTATTAATC TCTGCTGATA TCTTCTCAAT ATTCACAGAT ACAGTATTAA
   121381 GTTTAGATCT ATATTCATCT CTTGTAGATC TAAGTTCATC TATTCTTCTC TGTTTAGATA
   121441 TAGCATTATT AACTCTATCT ATCTTATCTC TAAGATTCCC AAGATATGAA GTTTTCTTAG
   121501 TAATCTCATT ATTAGCTTCA GACATTTTAT CTGTAATATT AGCTAACTTC TCACCTAATT
   121561 GAGATAACTC TTCTTGAAGA TTATCTATAA TCTCTCTTTG AGCTTTGATC AACTTCATAT
   121621 CAGACTTAAG ATTATTAAGT TTTTCCATAT CTACTTTATA TAACTCATAT ACATTTGCAT
   121681 ATCCAATGTA TTGATATAAG TCGTAGATAT CATTAAAGTT ATCGCCTTTC ATAACCCTAT
   121741 TTAAGAATGC TGTCACTTCA CTGAAGATAT TACCATTAGG CATCTTAGCT AGAATTACTG
   121801 CATTAGATCT AATAGATCTA ACTATAATAT TCAAATCTGA ATATACCTTA TGAATCTCTT
   121861 GATACTTTTC CAGATCCATT TCGCTACGCT TTAAAAGATC TTTAAGGCTA TCAATCTCAT
   121921 TCATATACAT GGCCATCTTC TTCTCTGGAT TCTGTGCTTT AGCTTCCAGA GCATCTTTGA
   121981 TAAAACTACA TGTATTCACT TTGCATTCTT CTGGCCTATT ATCCAGAATC TTGGTCTTAT
   122041 CATATAATCC TTTAGCATAC GCTAAATCTT TTTGAAGATC TGCAATCTGC TCTTTATACT
   122101 TCTCAATATT ATCTGAATAT GAATCTATAA GAGTTAATAC ACTCTTTCCA GATAATATAA
   122161 ACTCACATGC TTGAATAATA GCTTCATTAC TGGCATATGA TTTTATATTA GCTACAGCTG
   122221 TTCTAAAACT CTCAAGAGTA TTCAATCCTA AAATATATTC ATCTTTAGTT ACTTTATCTC
   122281 CATCAATTCC TACTTCCTGA AAGATCTTCT GATATCCAAA TACCTTTTCA GTCATTGTTC
   122341 TAATAGAAGC TTCCAGTTCT TCGAAATCTC CTTGAGATGT AAGAGAATTA TACTTTTCTC
   122401 TTTTAACAAA AATTATCTTA GCTTCTTCTT CTCTCTCAGT AAGCATTCTA TCCATTGAAT
   122461 CTTTGAGAGT TTGAATATCT TTAGAAACTA TCAGTTCTTC TTGTTTAAGC TTAGTATACT
   122521 CCTCTACAAG ATCATCCATC TTGATATCGC TTTCACCAAG TAATTTAAGA TTATTTTCAA
   122581 TCTGAGATAA TTCACTCATA AGAGATTTAT AAGTATTCTG ATTCTCATTA TTAGGGTCTA
   122641 ATAAATTAAT TGTCGCTCTA GATGATGCTA TTTGGTCTTC TAAGAGTTTC TTATTTTGCT
   122701 CTAACACATT TATTCTATTT ATCGCTGCAG TTCTATCCAT AATCAGTTTC TGTTCGTCTC
   122761 CGATCGAATC TATCTTTGCG GCTATACTAT TTACTATAGA TCTAAATACA GAAGATCTCT
   122821 TTACTAGAGT CTTGTAGATG TCGTTATATA CTTCTACTGA TTCCAGTAAA TTACTGATCA
   122881 ACTTCTTTCT ATCAGCAGGT TTCTTATCAA CAATACCTCT ATTCTCTACT GACAAGAATG
   122941 ATAAAGAAAC AAAGTTTGGA TCTAAAGAGA ATTTGCTAAA TACTATATCT TTAAAAGACC
   123001 CCACAGTACC ATTAGAGTTT AACTCTACCA TAGTTCCATC AGGATGAACT TCTCTAAAGA
   123061 ATGCTTTGGA TACTGCTCTA TTTCCATTAG CATAAACTGG ATACTGAATT AAAATATTAT
   123121 ATATCTCACT ATCAGTTTGA TATACTATTT CTTTTTCTCC CAGTTCATGA TCTATATACA
   123181 TCTGTGGAGT ATCTGGTAAT GGATTCAAAG CATTCATCAA TGTAGATTTT CCACTACCAT
   123241 TCTTTCCAAC TATATAGATT ATATTATGAA GACATTTTGT AAAGTCTATA AAAATTTCTT
   123301 TCTGTCCAGA CTTATTATAT ATCCCTTTAA GTCCTTTAAA TCGTGCGGAT ATTAACCTCA
   123361 TTGTACCTAA TACCTCCAAT TACGTATTTA TTATATCGTT TAAGGTACTC TAAAAAAGAA
   123421 AAGAGAGTGC TGTTACGCAC TCTCTCCTTT TCTATAACTT GTAATATACC CATTTATGAA
   123481 AACTTGATAA TTTGTTGGTG TCATTGGATA TGGAATTGTC TTGTACATCC AGTTCGGAAA
   123541 GAACTCCGAT TTACAATGTT TGCATTTAAG ATATTGTACC TTTGTCTTTG ACATATCCTT
   123601 ATTTAAGTCA ATCGCCAAAG ATAACTTAAT AGGATCTCCA TTTTCAAGAT ATCCTTCTAA
   123661 GCATCTTTTC TCATGGCAAT TAGGACAAGT ATCTGCTCTT TCATAAGTAA ATGGTTTATT
   123721 CATCTTCCGG TTCTCCATCA TCTCCTGAAT TCTCAACTCG ATCAGTATCA TCAACGTCTG
   123781 CAAATCTAGC ACCAGGGTAT ACATCATCAT CAAGTGCTAA AAGTAATGAA TTATCTAAGA
   123841 GCATAGACAA ACTAGAATCA TCAATAGCTC TACTAATACT ATCAATAGTT TCAGGTTTCA
   123901 CCTTGATTCT ACTATAAGTA GATAATGCTG CTATCGTGAT AGCATACAAT TCATCACTAC
   123961 TCAAATCCTT ATACAGTTTT CTGAAAAGCT GCACGAGCAT TACTGCCGGA GCATAGTAAA
   124021 TTTGTGATCC CAATGAATAT TTTCCAGACT CATCATCAAA AATATTCTTG TATGCCTCGG
   124081 CTACAGCTAC ACATGCATTG TAAGTTGCGA ATGTAATCAT ATATGCCTGA TCATTAAGGT
   124141 TCTCAGATGT CAGGTTATTC ATATTGATAA CGATCATCTT AGATACAATT CCATCCATAA
   124201 CTACATAATC AACATACTGA CCTGTACGTC TTTCTTCTGG CGAGAAAGCT AATACAAATA
   124261 AAATATCAGC CTGACCTGGA ATTTTAACTC TCTTTACTCT TTTAATCTTA GATGGATCAT
   124321 ATCCAAAAGT TAAACTAAGA TAATGCGGTA CATGACCAAA CTCCTGCATC TCTGCTAATA
   124381 CTTTCTCGCT CGGATCCGGA TTTAAGATAT CCATCAATCC ATCATAAATC TCACTATACA
   124441 TTTTACATAT CCTCCTGTTT ATAAAATTTT AAATTTATAC TTTCACCTTT TTCAGGTAAT
   124501 GTATACGATT TTAATTTGTT TATGTAATCA CACTGATCAT ATAGATAATC TGCTAATTCT
   124561 GAAATATTAT TTATAATTTC ATCTTCATGT TTACCTGGTT TATTTATGTC TACATAATAC
   124621 ACATGCTTGT TACATACTTT TGTTTTCTCT ACAAGAATAG AAAATTTAGA CTTGCATTGT
   124681 TCCGGTGAAC CTATATTGAT ATTCCAAGCT CCACTCATAA TGGTTCTCTG ATTTGTCTCT
   124741 AAGCTTTCTT TAATGAACTC TATCCATTGC CAGAACTTAT CTTCAAATTC ATACTCTGGA
   124801 TTAATTAACT CTTTAACAAT TGCAATTTCC CCATATCTTC TTTTAGGATT CTTTTCATCT
   124861 GTGTTATATG TTATTTGCAC ATACTCATCA TCACACATAG TTGATACAAT ACATTTTGCA
   124921 ACTGTCTCCG CCATTTTAGA TAACCATTTA CCCGTACTAT CCAACATCGT ATTACTTGGA
   124981 AATGACATTA ATGGTATTCT AGGTTGATCT GGCCTATCCA TAAAAATATA CACATAAAAC
   125041 CCAACGTCTA ATATCTCTGG ACAGAACATT TTTATAATAA TAGAAGTGTC ATCTGATGAG
   125101 GTTATTTTGA TATAATACTG ATCGGAATGT TTTTGAGTAT TATATGCCTG GAGCCCATCT
   125161 GAGATGATAT CCTTTATTAT TGCCATGGAA TCCTCGCTGT CCAGGGTTAT TTTTTGTGAT
   125221 GTTTTCATAA TTATTTTCTC CTAGAAATTA AACCCAGTAG ACTGTAACAA GTCTACTGGG
   125281 TATTTATTAT TGGTAAAATG GATTAAAGTC CTTCATGATA GTTGGAATGG GTGGAGCAGT
   125341 AGGTGCTATT ACATAGCTCA TACCCTGCTT AACACAGTCA AATTCCGAAC CACATTTAGG
   125401 ACATCTTAAT CTTTGATTCG TATATGAATC TTCCCACATT GGTAAACCTT TTGAATCTAA
   125461 TTTAGCTACT GCTATATCTT CATCAACTAA TTCAAGTTTA CCTCCACAGT TTCTGCACTG
   125521 ATTTGGTTTC AAATAGTAGA ATGGTTTATT TTTCTTTTTC ATTAGCGTAT CCTCCATTCA
   125581 CTACTTGCTT TCTTATAATC CATATCTTCA AGATATCCTT CTGCAATAAT CTTTGCATCT
   125641 GCAAATTTAT TATTAGAAGG AGTTGATGAT ATTTCAGTAT AATCTCTCCA ACGTCCGTTA
   125701 CTAAGAACTT TTCCGGGAAC GTATTGTTTA CCAATACGCT CCTCTGCTTC TTCTCTTAAT
   125761 TTATATTGAC TCTGTGAAAA CAGAAAGTAC CGATATCTTT TACTAGATAC TACAGCCATG
   125821 ATGTTGCACC TCTTTCTTCC AAATTTTTGT ATTAATCAGA TGTCATTTAA TTTGGAAGTA
   125881 ATTATTTTAC AGGTGCCACA TCAATCATAC TTTCGTCAAC ATTGATTAGA TTTGGCATTA
   125941 CATCGTTTTC GATATGAGCA ATCTCATCAT CGATCATTCC TTCTTTAGAA GAATCATTAT
   126001 ATGGGATTAC TCCAATTTCT CTTTGTAATC TGAATACTTC TTTTTTCTTG ATTACTTTTC
   126061 GATATTCATC TAGCATCTCT CTAACTTCAT TTCTCCAATT ATTAGGTTCT GTGAAGTCTG
   126121 AGAAATATGC ATCGAATGTT TCTGCCATCG GACAAAGCAT ACCATTCATA CCTGGATCAT
   126181 TTGGTGAGGA TGAATCCAAA TCAATTCTTC CTAAATGAGA TGGATGTACC TGTTTATATC
   126241 CAGATGGAAT AGATGAATCT TTTGTTTCTC CTAATCCTGA GATACCTTTA AATGACCATT
   126301 TCAATGCAGA GAATGCATCC ATGTCATTTA CATTACCTTT ACTATTAACA AGTCTATCTA
   126361 ATGAGATTTG CTTAAGCAGA TAATCTGGGA ATGTAAAGAT TCGCTTCTCA ATCTGAGATA
   126421 CTTGAATATT TTCACCCTCA TCAGATAATT TAAACAATCC ACTAGATAAC TTCATAGCAT
   126481 ATAATGCTGC AAAGTAATCT GCAAGTCTTC TACGTTTACT TCCTACGTCA AGATTGTTTT
   126541 TCTTTCTTAA CTCAGTAAAC TCTCTGATGA TCCAGATAAG TACATGATAA ATATCTCTCT
   126601 TATACTCTTC TGGTAATCTT AACGCTTCTT TGGTTGGTAT GTCATAGATA GACTCTAATG
   126661 ATTCTAATAC AGATTCACCT TTCTCAGGTG TTTTATTAGA ATAGGATTCC CCTAATGATC
   126721 TCAACCAAAA TGTGTTTGTC CACATCATCT TAGAAGTAAA TTCTTTATTA GTCACTGCCA
   126781 GATAGACAGT ATACATCAGA CTCTGTGCTA CTGGATCATG ATCGAAGATA AACTTCGGAA
   126841 TCGAAATAAA TACATTGTGC TTCTTCAATG TATACCATTC ATCGTTCTTT GGATTTTCAT
   126901 CCGTAAGATA CAACTCTGGA ACTCCTAAAG CCATCATTGT ATCATATAAT CCGTATCTAG
   126961 CTAAGATATA TTTCATAACT GGAACCATCT TCGTAAAGAT ACTAGAGTTA TAATAGATAC
   127021 CTGGAACTGG AAGAGGTTCA TTGATAAACT CAAAGTTCGC ATTGTATCTA TAGATTCTAG
   127081 TAGCCATGAA TAATGATTTG AAAGTTACAT TCTGACATTT AGCATTACTA TTAGCATTAT
   127141 TATAAGTACT GCCATCTACC AATTGATACT TCGGACAATA ATAGTTTCCA AAGATCTTAA
   127201 AGTAATACTT ATCCACAAAC CGTGGAACCA TGATCAATAC TCGAAGATCC TTTTCACCTG
   127261 CAGATTCTCG TTTTGGATAC TTTACTTTGA TAAAGTAGTC TACTACGAGT AATCTGATTG
   127321 CTGAATCATT AATCGAGATA TAATCATATT TATTGAAATC TTTATCTTTT GAATCGGATT
   127381 TGATTTTTTC CTGTTCTCTG AGCATCTGAA TGATAGTAGG ATAGTCATCA ATAACTGTGA
   127441 ATTTCTTTAC TTTTAAAGTA AAGTATTTAG ATCTCTCACA AGATAAGATA ACTTTCTCTA
   127501 TCTCTTCAAT AATCTCATCA TCACTTCTTT GAAACAATAC ATCATTAAAT TGCTCTCTAT
   127561 GAGTATCATT GAATTGTCTG ATAAACTGTT GTTGTGTTGT AATATTGCTC ATCAAACTTC
   127621 CTCCTAATCT TCAGATGTAC CTGAAGTTAA TTCTGTAACA ATTTTGCATC CCATCGGATT
   127681 TGGAACTTCT TCACCAGATG CTGTCTGCTG ATCTTCCAAA GTCAGAGAAG CTTTAATATC
   127741 CAATGCATTG CACATTCTCA TCAGCATTGC TAATGAAATT GTATTTTTAT TGAATATGCG
   127801 TTTGTCGTTG TTGTAATTAG AACCGAATCT CGGCTCATAT TTATCAAGGT CGATATGTTT
   127861 CTTTTCTACT GCACTCTTAA GTGCTTTCAT AGCTTCACTA TCATTCTCAT CCTTCGGTGG
   127921 AACATAGATA TTATCCGGGG ATGTAAGGAT ATCCTTCTCA ATCTCCCTTA CCATATCCTG
   127981 TGTTGCTGCA AAGTCTTGGA ATGTTGAAGC TTTAGAATAA TCAATCACTT TTGATTTTCT
   128041 ATATTGCTCC TCTACTTCTG GAGCTGGTTC ATTTACATGT AAGATTGGAT AATTGCGTTT
   128101 TACTACAATT CCATAATCTT TACTATTAGC TGGAAGTACT GGATATACAT GATCTTGTCC
   128161 AATATCTACA GCTACATAAC CGTTAAGATA TCCATCTGGA TTCTTAGCAT AATCTTCTAG
   128221 ATTAACTACT TCCATCATTT TGCCGTTAAG AAATATTTCT CTCCTATTTA CCATTTTACA
   128281 TATCCTCCGA AAAAATAATG CTGTGGGTAC GTTAATACCC ACAGCCTATT TCATTTAATC
   128341 CTGCAATGTG ATTCTATTTC TCACCAGCTG TGTCATCTTT AATCAGCATC TTCATTTCAC
   128401 CCTTTGGTGT GAATGAATAT GTCTTCTTTC CACCTTCAAC CTGAACGGCT GCCTCAAAGA
   128461 ATCCTTCATA ATCAAGTACC CACTCATGAC CATCTTCTAC TGCTTCCTGA TCAAGAGTAT
   128521 CATGAATAAG ATTAAACATG TACACTGCAA GCTGAGCAAT GAATGATGGA GTTGCCATTG
   128581 CCATATTGCA CATATTGTAT CCTCTGTCAA GAATGATTCT CTGAATCTGT TCCTGATCAA
   128641 GAGTATAGAT TGTTGCTCCC TCCGGAATCT CTGTCATATC CCATGACCAG AAATATGTCC
   128701 AGTTTCCTGT TGCTCCTTCC TCAGAATCAT CTGCCTGAAT CCATTCTACA CAAGCGAAGA
   128761 TGATCTTGTT TCCTTTAAGG TCCTGACACA TAACAACAAT CGGAACTGTC TTGTTTTTGA
   128821 GAATATTCAA TGCATCTGTA ATACCTGCGA CGATTGTTTT GAATGTTACC TCACTGTCAT
   128881 CCAGTGTAAG TGACCAATCT GCATTTGCTC CACACAAGAT TGAATAATTC TGTAATACAT
   128941 TACTCTCCTT AAGATTTGTC TTAGTTGTCT CCATTTTGTT TTCCTCCTTA AATATGCTTT
   129001 TCTATTGATA CCCATACTAC GTATCATATA GATAATATAC GATTATAGTA TGGTTTATCA
   129061 CTTATTAATT TTCTACAAAT TCTGGAATGT ACTTAGACGT GTTTTCCAGA AAGTCTTGAA
   129121 CGTCTACTAA CTGTACTCCA TACTTAACAG CTTTGGCTGT TTTAGATGAA GTAAACCCTG
   129181 CATACGGGAT TAATAAATGA GTAGTATCTT TAGTTACTCC TGAAGATACA TCACAATCTA
   129241 TATATGGTTC TCTATTGAGA ACTTCAGCTA ATTGTGGATC TCTAAATCCT GTAAATCTAA
   129301 TTCTATACTT AGCATTTGTT CCTCCAATAG GACTAGGTTG ATACAACTTA TTGTCTATAA
   129361 TGAATCTGAT ATCCTGTTCA AAGAACTCCA TCTCATCATA GATTACTCTA GCTGTAATAG
   129421 GACCTACTCC TTTCATATTT GCTAAGTCTG CAATAAATAC ATCTGCTGGA AGTGTTTTAT
   129481 ACGCATTCAA AAGATCCGGT AGTGTAATGT TACTAAAAAT CACTTTCCAT TTCTTAGAAG
   129541 CGATATTGGT AAACCCTAAA GCACCTATTA CCCTATAATC TGGAAGTGTT CCTGATCTCA
   129601 AACTCTGTAA CTGTTCATAA ATCTTCATAG CATTAACTGG ACCTAAGATT GCAAAGTCAT
   129661 CTGTATTCAT CAGCATCAAT TCACTTAAAT GTTTTGGTCC AATTGTTTTT ACAAATGACT
   129721 CTCCAAAATC TTTGATTCCA AGTTTATCCA ACATGTTTGT TACTTGTTGA ATCTTCTTTT
   129781 CTTCACAATC AGGATTCATA CATCTCATAG TTTTACCTTG AGATGATAAT ACTAGTTCAG
   129841 AACCACAGCA AGGACAATGT GTTGGAAACA TCTCCTCTGG TAATTTTGCT CTCATATGAT
   129901 TCTGTCTATT CTCTTCAGTA TCAATCTTAG ATACATATGG CATTACATCA TTTACATAAG
   129961 TTACAGCAAT TCTGTCACCT ATGTTTAGAT CTAACTCTTT GAATCTATCA TAAGATGATC
   130021 CTGTAGATTT CGTATGAACT GCACCCATAA ATTCAATAGG AGTGTAATGA ATCATCGGCG
   130081 TGATAGATCC ATTTTGCCCT ACCGTATAAG TGAATCCAGT AAATGTAGTT ATCTTTTTCA
   130141 GTGGATTAAA CTTCACTGCC ATTTCATATT GATTAATTGA GTTCTTTCTT CCTAATTTTT
   130201 CTACAAGATC AGGATCAGTT AACTCAATAA CAACACCATC ATACATGAAT CTAGCCCACT
   130261 GTCTAAAATA CTCTGCTTCA GATACATACT TATTCAGTTG AAACATAAGA TTTGCAAATG
   130321 TATCGTGAAA TTCTACATAT CTGAGATATT CTCTTGTAGC ATAATATTTA TTCAAAAATT
   130381 CTATCTCAGC TATTCTAGAT GGTTTAGGCA CATCAGGTCC AAAGTCTGCT TGTAATGGAA
   130441 CTAATGTAAT GAACTCTTGT AACTGTCTTG CATTGGAAGA TCCTAAGATT CCAATGATTG
   130501 CAGTTCTTCC ATTGATATAA TGAGTTCCAA AACACTGATT CAAAATCTGC AAATCAATGT
   130561 TTCTAATAAT AGCCTCGAAC TTTACTCCGA TCGGTTTATC AAGCTTCGGT GCATCTGGAA
   130621 ACTTATATCC ACCTAATATA GGTGTAAGAT CAGAAGCTAC ATTATTATCT GTATCTCCTC
   130681 TAGATCTTGC TCCTACAATC TCATTAGTAC AATCTGCTTC AATAGAAACA CCATCATATT
   130741 TTAGAGTACC TATCATATTA ATTGGTGTGG TCATATTCAA CAATCCAGAT CTCAATAAAG
   130801 GTTCAAAGAA GTCTCTTTCT AGAATCTTTA CATTAGGATC TTTTGCCACT CCTGCATCAA
   130861 TAGCTTGCTT CGCTAATACA AACTTACACT TATCCAAAGT ACCTACAAGA TTTGGATAGT
   130921 TGTGAGCTGT ATTATGCAAT CTCTTAGACA CATATTGTTC ACCACTATAC TTTGTATAGA
   130981 ACGGTTTAAA TCGATTAGCT CTTGGATCAT ATGGCTTATT CATTGTCAAT ATCTGTGGAT
   131041 AAAAAGCCTC TTCAAGTTTC TGTTTATCTT CATTACTCAT AATAGTAAAT GGCTTTTTAA
   131101 TCTCTTCAGT ATTGAAATGA TCTTGTTTAA CTCCTACAGC TTGACCTATC GGGGCTGCCC
   131161 CTGGCATAAA TCTATCTGGA GCTATTCCTT TTAACTTCTC TACAAGTAGA TCATATACTC
   131221 CATCTTCAAT TGGTAAGTTC TCAGATGTAG TATTATTGTA AGTGCAATTA CCAATTGTAA
   131281 CTAAATCTAC TAACTCATCT ACATCGGTAG GAGCATTTGA CAATTGTATT AAAGTTCTAT
   131341 CTTGAATCTG CCTAAAGTTA TCTGCTTCAT AAATATTCGC AAAATTTCCT ACTTTAGCTT
   131401 CTTCTGCTAA CTCGTGTATA CTCTTCATAT TATACCTCCT TTCTAAGAGT AAATCTGGTT
   131461 GCATGAGTAT ATCATGCAAC CATAATTTTA TTTATCTTTC TTCTCTCTTT CATCAATGTA
   131521 TTTGAAAGGT TTATATAAGA ATGGTCTTTT CTTAATCTGT TTCTCACTCT CAAACAGCCA
   131581 ATCCATATAT GCTTTAGAAT CAGCTAATTG TTGAGTAGGT GACATCACCA CAAACGGTTT
   131641 TGTCATTCTC GGATTAACTG GTGTCCTTCT GAATGGTTTG ATCATAAACG GTTTGATCTT
   131701 TTTCTTTCTT GTTTTCTCGA ACTCTAATCT ATATCCCATA GTTTTGAGAT ATGCATTTAA
   131761 GATCTCTGCA GATCTATTGC TAGAATTCTC ATCTAACTTA ATGTCTACTA AATAAGGATC
   131821 ATCAGTAAAC ATCTTTTCTA CCAGTCTTCT TGCATGTGGT GATGCTGAAT GGATCATCAG
   131881 AATAGATACG ACATGCTCAA ATCCGATATG TCCTAAGTTT CCTGTTTCCA TATCACCGAA
   131941 GTTAACTGGA GTAGCCTGAT GTGTAGACTT ATAATACTTA TTAGCTTTAT TCCTACTATT
   132001 CTCATTTCTA AGATTAGTTG CAGATAAAGC TGTTACAGAA TGTTTCTCCT GTGCATATTG
   132061 CTGCAATCTA TACATACTAA GATGACCAAT GACACCTGGT CTTCTAGCTG GTATAAATCT
   132121 AATCTGTCCA TTAGAACCGT GAACTGGACT TAACATAGAT CTCTGAGTTA CATATGGGAA
   132181 TGCATCATAT AACTCAGCTA ATAAATCCAG ACTCATAGAT TCAGACATTG GTTTGATAGA
   132241 CATAATGATA TTTCCACTAT CAATGATAGA TTGTAGATAC ATATCTTTCT CTTCATCAGT
   132301 ATAGCTGGAA ATCAAATTAG CCATATCAGT AGCCTGCTCT GGTGAGCAGA AACTTAATAA
   132361 CTTTACATAC TCATGCAAAG CTTCATTGGT ATCAAAATAC TGAAGTTTAG CAAGATCAGT
   132421 AATACATTTA CCAATATGAG TTAAAGATAA CTCGTGCCAC TGGCCAATAT TCTCTCGGTT
   132481 AACACAAGTA GAACTATTAA CCAGCATTTC AATAGGCTCA TTAGTCAATG CTATTCTTGG
   132541 CATTAACTCA TCTGGCATAA TCTTAGCCAG AACACCTTTT CCTCCATATC TATTAGCAAG
   132601 TTTATCACCA ATAGACGGAA CACTTTTCTC TTTGAGCATA AACTTAATCT CAGTACCTGA
   132661 ATATACTTTG TTCTCTCTGA ATTGAGTACC ATTCAACTCT GCTTTAAGTT TATAATACAT
   132721 CTCTCCAAGA AAATAGTCTA AATCAGTCTT CTTATTCAAT CCATACAATT CTGTGAATCT
   132781 ATCAATAGAT TTGACAAACT CATTTGCAAA TCTAAGATGA TCCTGATACA GATAATACAC
   132841 CTGACTGTTG CTATGTTTCT CTTTGAGCAA CTCCGGATTA TTACATGCAA TATCTATATC
   132901 TATAACTTCT GTATCTAATC CTGGAGTGTA TTTATCGTCA GACATAAGAA TCTTCTTAAG
   132961 CATTTCAGTA GACTGAGTAA ACAGAGAATC TTCTATCTTC TCTCGTCTCA CTGCACATAA
   133021 GATTCCGTCT TTAACTCTCT CTCCTACAAA TGGGAAACTC TTATAATGAT CATCATCTCC
   133081 CATAAGATTA AGAAGAATAT CATTATCATT TAAGATAATA GATACTTTTT TATACAAACT
   133141 AGATGACAAT TTTTCTTTCG CTGTTTCAGA TATCCAAATA CTATCCTCCA TAGTGATATC
   133201 TGTTGCAAGG TAAGTTGTCA GTAAGTTCAC ACTGTTCTCT GGATTCATAT TAGAATCATA
   133261 TGCTGTAGAT CGTCTAAGCA TCTCATTCTT TGGAACTTCG AATCCAACTT CAAGATTATC
   133321 CATTACAGTA TTATCATATG CATATCCATA TGTTTCTGTA CTGTAAGTAT ACTCTTTTCT
   133381 CTCAAGCATC TTAAGATGAT TATTCTGCAC ATTTCTTAAG ATTAAATAAT AATGTCTTTG
   133441 TGGTGCATCT GAGAATTTAC AGATTTTATC TATAACCTCA TAATCTGCAT CTGCTTTAAT
   133501 GATAGATGAT GATCTATCAC TATACCTTTG TTCGTATCCT GTCATAACGA ATGGTACTTC
   133561 TGGATTTAAT AGCGGAAGCG ATTGTTCGAT ATGAATAGCA TACATAAGTT TTCGTGAACC
   133621 AGAGTTACAA TCAGCAAATG GCTGACTTAA CCCCTTTCCA AGCATTTGTT CTTTCGAACT
   133681 CAGCCTGTCG ACATTTTCAT GGGCTTCTTT CAAAAATGTA GCTGGCTCCA TAATTGGTCT
   133741 CCTTTCTAGT TACTTGAAGT TAAAAGGTAT ACGATAATCT CGTATACCTA AATTCCCTTC
   133801 AAATATATAA TATATCATTA TACCGCCATT TGGATATTTG ACAGAATCTG AGATGTAACG
   133861 TCGAATACAT CTTTCTTATC ATCCTCATCT CCTGGATCAT AAATAAGAGT CTGCAGCTCG
   133921 TTCAAGATAG TAGTTACAAA TAACTGTCTG AATTCTTCAT TCTCTTGAAG CTTCTTCTTG
   133981 AAGTTCTTCT GACTAAATTT CAAATCATTT CTGTCTCCAA GATACAATCC AACCCCTGCA
   134041 CCATTAATCA ACTTTTTAGA TTTTAAGAAT TGATACAATG ATAAGTCTGG ATCAAATCCA
   134101 GTTTTGTAAT TGAATACTAA TGTACACTTC TGACCTACTG ATGCTGTTCT TGATTTCAGT
   134161 AATGTAAAGT CTACTAAAGT GCCATCAATA CCATAAACCT CATCTTCTTT AAGTTTAGAA
   134221 TGGTCATCTA ATCTTACAAG AAGATTAGTT ACATAGATAG CAGCTCTACC ACCACCTAAT
   134281 CTCTCTCCAG GTTTAAGATA TGATAACTGT CCCTGAGAGT GAGAGAACGG ATTGATCTCA
   134341 ACTGCTTCTG TGATATGATT AATTACAAAT AGAATGATAT TTGCAGCTTT TAATAACGGA
   134401 ATGATTCTTT TGAATACTGT CGTATTTGTC TTTGCCGCCG CTGTTACAGA CATCTGTCCA
   134461 GAAAGTTCAT CTTCCTCTGC ATACTTCTCA GGTGTAAGCA TTGCAAGTGA ATCCAGAATA
   134521 TAACAAGATG GTTCCATCTT GTAGATTCTT TCACCTGTTG CTGTAAATGA ACCTGTGTCA
   134581 TATGTAATTT CATCTTTAAC TTCCATCTTT AAATCGTGTA CAGCTTTTAC ACGTTCATAG
   134641 AAGTTCTCTG CTGTAACTCC AGTATTTCTA GAAATCCATC TCTTTTTCCA TTCTTCCCCT
   134701 TCCAGTTTCA ATAACTGTTG AGATCTAGTG TCTGTAATAC CACCCTCGAC ACTATCCATC
   134761 CATACTGCTG AAGATTTGAA TGGTCTAATG ATATTACCTG CTGTTTGAAC ACACCAAGTA
   134821 GTTTTACCAC TACTAGATCT CCCGATAACA GTAACCATAG ATCCATCTAC AATACCGATA
   134881 GAGTTGTATG TAAATTTCTT ATCATCTTTC TTTACATGGA TTACGGCTCC ATTAGTAAAG
   134941 TCGAATACAA GAAATCCTGT CGGATACGCA TAATCCGGCT CATTTTCCAT AGACATTCTA
   135001 GGATCTTTCA TCTTATTCAT TTTCGCTCTG AATAAATCAG ACACAGAAAC TCCTGACATA
   135061 ACATTTATCC TCCTTATCAT AATAAAGTTA TTTAATAGTT TTCGCTCCAA TAAAAACAAA
   135121 AAGTAGTCAG GTGTATTGCT ACACCTGACA AAATTTATCT TATAGATATA TAAATACCCT
   135181 CAGACTTAAG TTCATCCAAC GCTTTGTTTA TGCGTGGATA ATCTACAGGT GAAAAACTCT
   135241 CAATATTAAA TCTAAGAGGA CTGTCTGGAT ATTGAATCCT TCTAGTCTCA TCAAATAATT
   135301 GCAATCCTTT CTTTATATCA GAGGATGGCA ATTGATCCAT AATATCAAGT ATAGCCAATG
   135361 ATATAGTACC GTAGACTTCA GATGAGTTTG AACTCAAGTT CTGAGGTGAT ACTACATCAA
   135421 GCATAACTCC TGTAAAAAGT GGAAGTATAT GATCAAACAG TGTGATATAG ATATCTACAA
   135481 TCTTCTGTTC TGTCATAAAC TCCTGTGGCT GTGAAACTAA TACTTTATTC ATTCGTCTCA
   135541 CATTCAATAC GTCTTTATCT GATGAATATC TAGACAAAGC CAGTAGAGTT GCTAGATCTT
   135601 CCGGTATCGG AATTGCACAA AGTCTAGGTA AAATATCTCT ATTGACCGTC TTAGATAAAG
   135661 CCATCATCAA CCCAGTCATA TAATCCTGTG AATCTGAGAT ACTAAGATAG TCATAACACA
   135721 TTTTATTTAA ACGCATTCTA ATAGTCTCAG TAATCTTTAC AGAATACATA ATTTGAGTCA
   135781 ATGTAGTTAT AAACTTAGGC TGAGTAAAGT ATTTAGTAAA ATAGGAAGCT TGACGAGTTT
   135841 CCTTCTTTTC AAAGATATCA TCAAGCATTC TACTATAATA ATCTTTAACT AGTTGATAGA
   135901 GTTGTTCGTC AGTCAAATCA CTATCTAACC TAGAACACAA CTCTTCATCT GTAAGTATTA
   135961 CAGTGCTTGT CAAATCTATA TTGACATAAT CTGTTGACGG TTTTGCTACC GATTGAAACT
   136021 GATCGAACAT TTCTTTTACC TCCTAGAATT CATCCATCGG ATCTACTTCT TTACTTACCA
   136081 TTCTTGTTGT TGTATTTTTA AAAGATCCTG CTGGTGTTGA CTGCTGTTTA AAGAAATCAG
   136141 CTGCGCTCAT CTTCGGTTTC TCTTTCTCAG CATTAAAGTC AAATTTCTTA TCATCAACAC
   136201 TGATAGATTT CTCTTTAATT GTACTGAAGA AATCATCTGC TGATTTGTTT ACCTTTGCTA
   136261 CAGATTTCTG ATAGTTCTCA TATGTAGCTT CTACTTCTTC TGTAGGCATT TTCATTCCAC
   136321 CCATAATGAA TGAAATGAAC TCTGGCATAG TTTCTACTTC ATGCTGAATA TGCTCATACT
   136381 TCTCGTATGG AACTCCATAA CGTTCTGTAA TAATATCAGC ATAGTCGATA TAATCTGTGC
   136441 TTTCTGGTTT CAGATTCATA ATGATACCGA GTCTTTCAAT TGCCTCTGAA TCTACATCCA
   136501 GCGCTTTAGA CTTATCTAAT GTATCAATTA CACACTGTCT GAAATAATCA GAATTCTTAA
   136561 TCTTATCCGG GAATACACAA GTCTCAATGA TCATATAGCC ATTTGTCTTT GTAGAGATCT
   136621 TAAGAAGATC TGTAGGATCG ATATTATGCT CTGAGTCTCT AATCTGTAAT CCCATAAGAA
   136681 CAGAAATCTT TTTACAGAAC TCCTTATTAG CTTCTTTCTC TGCTTTAATC TTATTGCCAT
   136741 TGCAGCTTGA AAGGAACTTA GAGTTCTTAA TACACTCTAC TGTGAAATCC GGCTGCATCT
   136801 CTTTGAAGAA TTCTACTGTA TTTCTCATAC CACGCACGTC ATCTTCAAAT CCTGCAATTC
   136861 CGAATACATG TACTGGAATA CCTTTTACAT CTTTGATGAA TTTAGCAATC AACGGAACTG
   136921 ATCCTGATCC TGTACCACCT TCAGTAGATG ATACTAAAAT AACAAGTTCA GCCTGATCAT
   136981 CCTGTCCAAC GTGAAGAAAT TCATCTAACC CAAGTGAATC ATTCATAAGA TTAGATTGTG
   137041 CAAGCTCAAA AGAGATATTT CTCTCTTTAC CACATCCACC ATAAGCTCCT ACGAACTGTT
   137101 TTACATTTGC TCCATTTTTG TTCTGATAAT CTGCCGGAAT ATCTTTCAAT GTACTATTGA
   137161 TCAGCATAGT CTGAGTAATA GACATAATCT CATTCTCCAC TGCTGTAATA GCTGCCTTAT
   137221 TTCCAGCTGC TCCTAAACCA ATTAATCGAC AATACATAAA TTTTGTCCTC CTTTGAATCT
   137281 TTTATGTTCT ATTATAAATG TGTTAGGTGC TCTATAAATA CCTATTTGGC CGTCTCAGAA
   137341 CTATTAATCT GATTCTGAAC CTCTTGTAAC TGTTTCTCTG CATTATCTAT TTTACTCTGA
   137401 AGAATATCTA ATGTAATCTC AGCTGAGGTA AGATTATCTA ACTGATGATT CAACTTATTA
   137461 TTCTCAATTT GTAAATCCTC TATAGTATCT TCCTGTGTCT CTACTACTTT TCCTAACTTG
   137521 GCTACTGATA CACAGCAACC AATAGAAATT GCTAATAAAA GTATACATAG TACAGTTAAA
   137581 CCTTTTGTTG CTTTTGTCAT TTCAATTTCC TCCTAAAAAG TGCGAGTAGA GGTTTCCCTC
   137641 CACTCGCTAT ATGTTCTACT TACCCTCAAA TCCTTTAGAT TCATCTTTCG GAATATTAAT
   137701 ATTCCCCTGT TCATCCACAT ATTTTGGATC AATAGCTTGA GTACCTAATC CAAGATCACC
   137761 TTGCTCTTGA ATCACATACG CACCATTTTG ATTGTTTCTT TCAGCCATTT AATTCACACA
   137821 CTCCTTTCTT CTCATATTAA CGTCGTTCTA CTTGACGTTG TTTATTCTTC AGTGTATATG
   137881 CAGTGTAGTT ATCCTTGTCA ACCATATTAG ATCCAAGTAA CGCACTGTTC ATATACACAT
   137941 TGACAAGATT ACGAGATAAT ACATCATCAT CTTCTTTAGG AATGTCGTCC TGAGTAACAA
   138001 ATCCTTTTAC ACTAATAGCG GCGTTCATCG CTTCTTTAGC TTTCATAGAA TCCGCCTTAG
   138061 GACGTGAGAA TTCATACATT GTATCGAAAA GACCCAACGT AGCTAAACTC TCAAACTCTC
   138121 GATCTGAGAC TCCTGTACCT TTATCGTGAC CAACAAGTCT ACCACTCTTC ATATCACGAT
   138181 TAGCTGTATC AGTAGCCCAT TTACTTTTCT TAGTAACAAT CTGCTGAACT TTTTTATGGT
   138241 GTTGGTAACC AACAAAGCAT TCAGCAGTTT TAATGGAGTT ACCATTAGCA TCGGTATAAA
   138301 GATATGGTAG ATGTATCTTC TCGAGTAATG GAACTCCAGT ATAATCACAT GCTTTAACAA
   138361 TCTCATCCAT CTTAGGTTCT ACAACACTCT GTCTAACCTG AAGTTTGAAC GGGTAATCTT
   138421 TTGAAACAAA CTTTACAAAT TGTGCATCAG ACATAGATGA GAATAGACTC TTATAATAAT
   138481 TAGAGTTAGT TCCCGACTTG TCTAATATAT CAAAGAAACC GATGATGTAT TTCTCGATCT
   138541 CTTGGCGTTT TTGTTTAGAT ATTTCCGCCA TGAACTAGTC CTCCTATCTA AGGATTCTAG
   138601 CCTCATCAAC ACCTGCAACT CCCACACCGG AAGTCTGTGC TGGATCTTCT GGTGTTGAAG
   138661 GAATAGCATC CTGGTTAATC ATATCTTCTG TAATATTATA TTCTGGAGCA AGAGACTCAA
   138721 TAAAGTCTTT GTCTACAAAT CTAATATTAA GAATATCTTT AGATGAAATT CTTAATCTCT
   138781 CCGCATTAAA CTTAGTAGAG CAATCTACAA TAAGAGAAGC TGCAAAAGAG ATCGGTTGAG
   138841 TGTCAAGCTG TACCGGCTGA ATAGTCGTTA CCTGACAAGC TCTCATAAGT TTTTCTCCAT
   138901 TATATAAAAA TCTTAAGAGA AGATAATCAC CTTCGTTAAT TGTTCCTACC TTAGTAGTAC
   138961 CATTATCGAA AGTTAATTTT ACATCAAGTG AAAATTTAAC TTGAGTATTA TTTTGTAATA
   139021 ACATTCTCTA ATACCTCCTT TTTAGATATT ATAAGAATGT TTTAGCATTC TGGCTCAGCA
   139081 CAATCTACTC CATCAGGATA AGCCTGATCC ACATCAACCA TAGCTACTTC AGAGCATCCA
   139141 TCATCTGTTG GATGATCTGC ATTTGGAGCT TCTTCATCCA TATTAAGCTG CTGTATCATA
   139201 TCATTAACCT CATCTGGTGT AAGACGTGTT TCTTCACCTG CAACTAACTC CTCACATGCT
   139261 TCTACTGAAG GAGTCATATT CTGTAATGCT TCTGGATCGA TTACAGATCC ATTCTTATTC
   139321 TCTACTCCTG CTTCAGCAAT TTTCATTTCA GCTGGTTGAG TTTGCTGTTG ATCTGTAGAA
   139381 CCAAATCCAC CCTCTCTTAC TTCAGATGCC GGTTGATCAT CATATGTGAT TCCAAACTCT
   139441 TCGAATACAC CCTGGCAATA TCCCTGACCG TGATCAATTA CAACTGTCTG GTTCTGTCTT
   139501 GAATCATTTG TGATTTTAAC ACAGATCATT CCTTCATTCT TTTCGTTGTT GTAATAATCT
   139561 GCATCAATAA TACCTACTGT ATTATCTAAC TGGATTCTAT ATTTGAATCC TAATCCTGAT
   139621 CTCGGGTAAA GTTTGAGGGC CCAGCCATCT TCCATCTTTA CTTTAATTCC TGTAGGAATA
   139681 AGAGCTGTTG CTCCTGGAGC TAACTCTGTA TAACCAAACG GGAAAAAGAA ATCATATCCA
   139741 GCAGAGCCTG CTGTAGCCCT TTGCGGTAAT TTAATCTGCT CGTAAATAAC TCCTGCTGCA
   139801 TTGATTAATT CAGCTTTATC ATAAGCAAAT GGTTCATTGG GATCTGATTC AGCTTTCTTA
   139861 GCATCGATCC ACAATGGTGC AAATTCATTA ACAAAAGTTT CAAAAGAAAC TTTTTCAAAC
   139921 TGTGCAATCT GTTTCATAGT TTAATTCCTC CTTGTATAAT TAATAAGTTG TTCCAGTTAT
   139981 ATAAAAAATA AAAAGGGGAG TAGTGGTTTC CCACTACTCC AATGACATAA AAAATTCAAG
   140041 TCTGAAGACC AACTACAGAC AAACTGGGCA TACTGGATTC GAACCAGTGA GATGCAGGAG
   140101 TCAAAGTCCT GTGCCTTACC GCTTGGCGAA TGCCCACTAT ATTTATATTT TATTTTATAC
   140161 CCCTCCTAAT CATAAATATT ACACAAATGG GATAAAATGT ATTTTGTTAA TCAGGGCGAT
   140221 TATGTTATGT CTATTCGGAT AACAAAAATG AAGAATTTGA TTAGGAGGGA ATCCAAGGAT
   140281 GAGATACTTA AAGGTGTGTC AACTCATCTC TAATTTATTG TTATAGGCAT GTTATTTTTA
   140341 AAATCACACA TCAAAGTAAT TTTAGAATTG GAGGTTAGAT TAATGATTAT TCAAGAGGTT
   140401 TATATAGGAA AAACACCTGA AATTGAAGAA ATCTTCAACG AATTCTGTAA TCTTAGACAT
   140461 TCATATGCAG CTTGGAAAAC TCGTAAGAAT GCTAAGCAGA CTGCAAAGAT TGAAAAGATG
   140521 ATTGAAGATT TCTTTGGATT TGCAGCTTTT AGTTTAGAGA TTTTACCAGA TAAAACACCT
   140581 AATGCAATGA CCATGCCAGT GGCTAATAGC TTAGATATTG ATCCGGGAGA GTTAATTATC
   140641 ACTACATCAA AAGGATATAA GTTCTCTAAA GGTGCTAGAG TAGCAGCCTT ATCCTACATT
   140701 ACATCAGGAT TATTTGCAAA TGAAGCTTTT ACAGATGAAG AAGTATTTGC AGCTTTCTTA
   140761 CATGAGTTGG GACATAGTTT TGTTCACAGA TCCCCAATGA TTGAAGCTCA GCAAGACGTA
   140821 TACGTTACTA TGGTAATCAT TCAGATTATC TATGAGGTAT TCATGGGATT GGTTACTCTA
   140881 AATCCTGCAC TTATTCAGAG AGGTATCTCA GATACATTAG CATCAACAAA CTTCTTCAAA
   140941 CTCTTCATGG CTAAGTTTAA CAAGGCTATC AAGAAGATTC CTGTACTTAG AGAGTTAGAT
   141001 GTACTCGGAA GTGGTATTGC AGGTATCCTT AGTGGATTAC TTAATAATAC TGCTCACGCA
   141061 CTGTTAACTA TTACAGGTGT TCGCTCACTT ATTAATCACA TTAATAAATG GAGTTGGAAT
   141121 AAAGTTGATT CCAAACAAGT AGCTATTACT GGCCACAGTA ATGCATACGC AAGATCACTG
   141181 GAAAGATTAT CAGATGACTT TGCTACAATG TATGGATATG GCCCTCAGTT AAGTACAGCT
   141241 CTTATCAAGA TGGAGAATCC AGATAATCAA GGATTATACA TGAAAACAGT TTACAAAATT
   141301 CCAGTTATCA ATAAACTCTT TAACAAAGTT GATGGAATGG CTGTAGAGAT GAATGGATTA
   141361 CTTGGGGCTC ATCCAGGAAC ACCTGATCGT ATCTTAGCTA CACTTGAGGG TATGGAGCAT
   141421 GATCTTAAAA CAGATAAAGA CCTCTCTCCT AAGATTAAAG CAGAGTTAGC TGCTAATATC
   141481 AGAGAAGAGA AAAAAGTCAT TGCTAAGATC AAATCTGATG AGCCGGGAAT TCTTAAGAAT
   141541 AAGAATACAT ATATCCAAGC ACTCAATGTA CTCGGATTAG AACAAAATAC AGAAGACTTT
   141601 ATGGAGAAAC GATTCACTGA TCGTAAAGAA CTTAAGAAGT TCTATGATAG TAGAATAATG
   141661 AGAAAAGAAC AGGCTGCCAG AGAAGAATTA GAATTAGAGT TATTTCTCGT AGATGAAATG
   141721 ACAGATTGGT AAAAAAAGAA TGGGTATGGG ATTCTCTCCC ATACCCAATT TCTTAATTTA
   141781 CAGAAAATGT ACATGTCATG ATAAGCTCTA AGATAGGCTG CTGGTCCGGT GCAACTTGTT
   141841 TCATCGATGG CTGGAAATTG ATCTCCATTC CCCTTTTCTT TGCTTCTCTT TTAGCAACAA
   141901 GATTAAAAAG GAAAGATGCA AATAATTCTT CCAACTGCTT ATTTGGTGCA ATAATACCTG
   141961 CTTTAGATTC TAATGATGAA ATTACAGTAA TCGGTGGATT ACCTTTCTTA ATCGATTTCT
   142021 CAATATCTTC TACTGCCACA TCAAGAAAAT CCTGCGCCTT CTTTGTATAA TCCTGAACTT
   142081 TTTCTTGATC TTGATTTTCA AGATAAAGAT CTCTTAACTT CTCTCCATCA GATCTGGTAT
   142141 CTTTTCCAAC CAAGTTACAT TCTTGAATAT CTGGATTTTG TATAGCTTGT GTTTCCATAA
   142201 TATATCTCCT CTCTGCATAA AATTATTGTA GAGTTATAAA ATTAATAAAA AATAAAAGGG
   142261 CTCAAATGAG AGCCCCAGTA TTTTTTATTA ACAGATTGCA TTATGGAATA TAAATTCCTT
   142321 AATGCCAAGA TATGATATGA TATCTTTATC TGTTAATCTG TCTTGCATTC CATCGCAAAT
   142381 TGCATAGAAT CTGCGCTTGG CACTGTTTTT CCATATTGAG TTGGTTCTTA CTTGAACCTT
   142441 CCCAATATAA ATCTGTTTGC GTCCATTGAA GCTCCAGAGC TGTACTGGTA CTTCTTCATC
   142501 TACTGTACCT TCATTACAGA AGGCATAGTA CTGCTCTGGT GATAAATTCA TTACTAACCA
   142561 TTCATTTGGG ATGTCACGGT TAGGGCAGTA TGCTATGTAT CGGCCGCTTT CGCATTTAAT
   142621 ACATGAATGG TTTGCCTTTT TAAGGTTGTC TGCTTTTCTT GTTTTCATAT TCTTCTCCTT
   142681 CTCCCACACT AGGCAGTGGG CAGCCAAACT TTTGTAATCA TTGATTATTT GCGTTGGGTG
   142741 AATCACTCTT TCAATACGAC TTATTGGAGA GATTGATTCC CAATAAAGTA AGATAGAAAT
   142801 ATTCTTATAT TCTATTTCCT TTATCACTAT TATAATATAC AATTGAAAAA TCGGACTTTC
   142861 ACAAAATTGA TCCTAGAGCC ATTACAGCTC TAGGATACTT TTATACCTCT GGATCTGGGA
   142921 ACTTGTGCAA TTCCATATGT TTTACTACTG TACTTGCCAG TTTAACTGTA TGATAATTAT
   142981 ACTGGGTAGA CATATCCAAT TCTATCATAT AATAATACAA TACATGAGAC GTATTTACAT
   143041 CATTTTCATC TGTAGTAGTC CATTCTCTCT TCATTAATTT AAGCTCTCTG ATACGTCCAG
   143101 TATAAGATTT CTCAACAACT TTAAATCGTC CTCTATCAAG TTCTTCTTTT ACATATACTG
   143161 TAGTATCTAC AAAGTCTCCA ACTTTAAATG CATATGGTTC TGGATCAGTA ATTACATATG
   143221 CAGTGTTAAG ATACACCTTA GGAGAGAACC AATCATCTAT AGGTATAACT AATTCTCCTG
   143281 TTATTCTACC CTTTTCATCA AAGTATAGAA TAGCAATACA TTTTGTTTTA GTTATGTCTA
   143341 CATACTCCTG ATCTACTTTA ACACTTTTAC GTTTACCATA CCATTCATCA GATACATCAA
   143401 AAGCCAGTGA AAATCCTAAA TTAGTAGAGT CTCCTGCTTT ACTAACTTTT TGAATATCCG
   143461 TACATTTCCC TTTAATATGT TTCTGTCCAA TACGATAGCT TTCATTAGGG ATAGATGAAG
   143521 AATAAAATCT GATCTCTAAT TCAGCTACTT CGTTTACTAT AATAATCTTA GTATCATTAT
   143581 AATATAAAGT ATCGTATAAT CCACTCTTAG GAACAGTAAT CTCAGTTTCA TTCTCAGCAA
   143641 ATGTGAAATC TATATATGGT GCATCCAGAT CTATTTCTGT ATCTATAATA GGGTTATAAT
   143701 TACTTACTGG TCTATCATCT TTATCGGTAA TGTGCATATA CTACACCTCC TTACTATAAA
   143761 GTTTCAAAAA AAAATAAAAA AAATAGAGAG GCTTGCTTTA GCCTCTCTAA ATTTTTTGTG
   143821 TTTTTGATCA GTTTGGTAAT AAAAATCTTT TTGAATGGGT GATCATTTAT ATCTTGTGAA
   143881 TCTTTTAAAT TACATGATTG TTTTGGATAC GTGAATCTTT TAAATTACAT GATTGTTTTG
   143941 GATACGTGAA TCTTTTACAT TCGATGATTG ATCAATAAAT ATGAATCTTT ATTATACTGA
   144001 GATTACTCAA TAATGTGAAT CATTTTTGAT TTCGTGATAA GTTTCATGAT ATGATTCATT
   144061 TAAGCACATG AGATTTATCT TACCTCTTGA TTCGTTTTTT ATAAATGATT AATCCTTTCC
   144121 AATGACTCAT TTTGAAATAC TGATTATTTG GATTACGTGG TTCTTTCATC CTTTCTGATT
   144181 ATTCGGCTAT AGTGAATCTT TCTTCCGACC TGATTTTTTG GCTATGATGA ATCGTTTGTA
   144241 TATTTGGATT CATTACCAAT ATTGACTCTT TTAATACACT GATTTTTCCA CCTTTCTGAA
   144301 TCTTTTTCAA TTTCTGAATA TTTGAGCACT ATGAATCTTT TGTAAATAAT CTGATCAATT
   144361 ATCTTATAAG AATCATTTTA CGCTTATGAA TATTCATACT TTTTGATTCA TAAATATAAT
   144421 ATACAATCAT ATTATTTATT AGCAGTATTC ACAATCAGTG CATAGTATGT CAATACAGAT
   144481 TTATAATAAG ATGACTTGGT TTCGGGTCTA CTCTTACGCT TTCTGTATTG CGGAGAATTC
   144541 TCATCAAGCC AACCTTCTAC AATCTCTTTT TCTCTTAAAA TATTCTTATT TCTAGTATTA
   144601 GGTTTAGATA CTATAGTCAT CTTGATAAAC TCATACGAGG TTACATCTTT CTTAGATGAG
   144661 TTAGCAAAAT ACTCTCCAAC CATAAGCTGC ATAAGTTCTC TTATAAGAAT AAGGTTGTTT
   144721 CTATCTGATT GAATAGATTC GATAATACTT TTGATCTCAT CAGTATTTAC ATTCTTATCA
   144781 GATGCCAATT TGCACATTCT ATAATCTACA CCTTTAGAAG TAATCCAGTT CATAGCATTC
   144841 TCTACACTTC GTTCTGCTAA TAACGAATCA CTATCTGCAA TACGATATGT ATCTTCTTCA
   144901 TTAGAATCAG AAGAGTAAGC AAAATATACA TCTCTCTTCT CATACGTCTC ATAATAAGCT
   144961 GTAGCAATAT TTCCTAAGAA AGATTTCAAT CTTCCATGAA GCTGCTGAAT CATATCTGCC
   145021 ACATCTTCAT CATCTGGATC TTTAAACTTA GACTTATACG TCCTTAACCA AGTTTGGCAA
   145081 ATAGATCTGA CTGCTCCGAA TACAGATCCT TCCCTCTTCA AATCATACTT TTGTGTAAGT
   145141 ACATTATTCA ATACATACTC CATAATATGT CTATACTTCT CTGGTGGTAT AGGGAATTTC
   145201 TGTGAATGTA TTGATGGATA AAACTTGCCT GAGAATGCTA AATATATTGC AGATATCTCT
   145261 GCATCTTTCT CTCTATTCTT TAAGATAAAA TATCTTATAA CCATCATCAT TGTCATAGTG
   145321 AACTCATCCT TAGCTGCACG AGGATTAAAG TTCATATTCC AATAATAAGT TTCTGATAAG
   145381 CACTGGGTAA TAGTAGATTT TTCAATCTTC ATAGATCTAA AGAAATTATC TACATCTTCA
   145441 GCACCAAATG GTATTCTTCT TACTGGAACT ATATCATATA GATCTTTAGA TCTAGCTCTG
   145501 ATAAAGTTCT CAATATTCTT TTTATATGCC GTGACATTTC TCTGAAGAGA TTTATCTACA
   145561 AGCGGATATA TCTTATTTAC AGCCACTTTA GTAACTTTCG TTGCCATAAT AAAACCTCCT
   145621 TATATCAATT ACTTCAATGT TCCGGTGAAC ACAAAAAAGA AAGAGTGTAG TATAAACTAC
   145681 ACTCATATCT TTCTTTCCAC ACTAGGTAGT GGACAACCAA GATTTTGAAA TCGTTGATTA
   145741 ATCGTATTGG ACGAATCTCT CTGTTTCAAT GACTTGTTGA TGTTCTTGAA TCTTTCGTTG
   145801 GTTGAGATTA TTTGCATACA TCTGAATCAT TTAATATGAT CTGTCTCTAC TATCTGATTC
   145861 AAAAAGGAGT ACCTTTTACA GGTACTCCTT GAAATCAGTT TCAGGTGCAA TGTAATCATG
   145921 ATGACCACCA ATAGCAATGA TATATGGCTG TGGTGCTTCC TCATGATATT TCTCATAATA
   145981 CATTGCTTCG TATACATGTG ACATAAAGAG TTTAACTGCA TATCTACGTG CTCTTGCTAC
   146041 AATATGCCCC TGGGATAATT TTCCTTCTAA CAGTGATTTA TATACGTCAG ACTCTTTATC
   146101 TTTCCAGTTC TTTGTAGTGA GCTCTTTCTG TGCCTGTTCT TTGTATTCGC CCAATTCATT
   146161 AGCTGCTTCT TCTTCAGCTT TTCTACGGCG ATAGATTTCA CCATACAGAC TACCACGGGT
   146221 ACTGTTCTTC ATAAACATGT CACCGATGAT AAACATCTGC TTCTTAGCTT CCGGATTGTA
   146281 TGGCGGTTTA GCTAAGTATG ATGCTAAGTC ATCAACTGTT GGAACTTTTG TTTTTGCTTT
   146341 CTTAGCTCTC CAGTTATTAT AAGTTCCACG TTTTATATTG GTTGGCTTTC TAAGAGTCTT
   146401 CTTAGCAGCA TAACCAATCA TCGAATCTGT ACAGATCTTT GGATATTTTA GGATATCAAT
   146461 ATAATCTCTA ATATCTGTCT GATAATCCCT AATCTGCTCT TCGATATAGT CACGATCAAT
   146521 GATCGCTTTC TTTCCTAACA CTGACTGTAA ACGATCACAC AGTTCTGTAT TAAGATCTGA
   146581 TTCACGAGAG ATAGGTTTAA TCTTCTTCAA GAACTTCTCC CATACATCTT CAAAATCTTT
   146641 ATTTGCTGGA AGATAATCAG AAACGATCTC TTTTAACACC TGCTCAGTTG GCTCCATAAG
   146701 TTTGTCTCTG TGTTTCATTG CTTCCTTGGC CAGCTGTGTT CCTTTTTCAT TTCCTAACCA
   146761 AGGATTGTTA TTATCATTTA ATCCTGCATA GGAAAGGAAA TCGGTTGCAT AACGATGATC
   146821 GCCAACGTCA AAAGTAGCAT AGATATATGC TGCTAAGACT GGTCCGATAC CTTTGATTGA
   146881 TCTCATCCAT CTACAGATCG GAATCTGCAT TGTAATGAAA TCCATGTATG ATTTGTTAAG
   146941 TGCTTCTTGA CCGATAGCGA CCTTTAAGTT CTTCATTAAG AATTCTGGCT GCTCTGATGT
   147001 TTTATGTGCA CTTTCATCAT ATCCCTGCAG TAATGCTCTT GTCTGGTTCT GAGCTACAAT
   147061 TCTGTACTGC TGTGACTGAT AATACTGATC TACAAGGAAT CCTACCTGCT TCTTATCTTT
   147121 ACAGATATCC AACAGTGAAT CTTTTTCCTC ATCTGTCAGT TTAAATTCGA TCTTAATTGA
   147181 CTCACCATCT GCTGTATACT CTAACAACTT TGCTGGTGCG ATCTTGCTAA GATCTACTTT
   147241 CTTTGTGTTG TTGTTTTCTT CTCCCTTTTT CTTGTGTCCT AATGCCATGA TTAGTTCCTC
   147301 CTTTGTTTTT CTTGTTTTTC TTGATAATCT CTTAAATTGA TTAGTTGCGA GATGATTAGT
   147361 TGCTCTCCAC ACACATCTCC GAATAAGTTT ATTCTTCTTA TTCGCTATAA TAATATACAA
   147421 CTGAAAATTT GTTTACTTTT TGAAAATAAA TAAAAAGAAG AGAGGGTTAA AACCCTCTCT
   147481 TTGCTAATCT TTTTTCTTAT TGATTGTAAG TACTGATCCC TTTGAAATGA TAAGTTTATC
   147541 ATTAGTAAAG CCTGCAGCCT GTTGATGTCC ACCACCACCC ATAGCTTTAC AATATGTAGC
   147601 CATATTAAGA TCGTTTCTTG TCGTATACAT GGAGTATGTA TATCCATCAC CATTGTAATA
   147661 GAATGGAATA AGAATATCAT ACTGATTCAC CTTATCGCCA AATGCTAATG AATTTGCAAA
   147721 TGGTCTATTC ATTGCAAAGG CTTTATAGAT AGCTGGATCA TCTCCAAGAT TATCAACCAC
   147781 ATCCAGCTCA AATCCAATAC CATCAGCAAC AGATTGATTA TACTGATCAA AAGCTTTAGA
   147841 TACAATTCTT CCTTCTCTAA AAGCTCTTTC CATAACGATC TTATCATATT TAGGATACTG
   147901 AATAGCAGAG TATAACTCTG GATCAATAGG GGTACTTGGA TTGAATCCTC TTGAGAAATC
   147961 TATAACTGCT AGATTAGTAT CCCAGATATC GTATTTGTGA GAGTACAATA CTGTCTGAGG
   148021 TACGTCACAG TTTGTAAGGA TTTCACAAGC TTTATCTTTA GATACCTCTC CATCAAGATA
   148081 TGGTTTGAGT ATATCTGGAG ATATATTACC CTCCGTCTTA TACCAGATCC AGCTTAACCC
   148141 GCATCCTGCA ATACCATTTA CTCTATATCC GATAAGATTT TTCAGCATAG GATACTCTTC
   148201 ATACATTTTA ATTGATGATT CGTGATGATC GATCCATATT ACATCTTTAC CTTGATCAAT
   148261 CAAATCAAGA ATCCATTTAG CATTCTCTGG AGTAGATATA GAATAATCTA CTAAGATAAT
   148321 TCTATCATAT TGATCAATGT CATCTACCTT ATCAGCTAGT GGGATTCTGT AATCCACATC
   148381 AACTGATTTA ATAGCATCAT TAATAACTCC TGATTTAGTT TTTAGCCATA AGATCATAAT
   148441 AGCTGCTGAT ACTATGCCAT CACGATCATT ATGATGAAAT ATAATACTTC TCATATTACT
   148501 TCTCCTTCTT TAGATATTCT TCATAATTAT GTACAGAGTC TATATGATTA TCAGTATAGA
   148561 TCTCTATAAT TTTATCTTTA AGTTGCGGCT TGAATAAAAG TTCACTAATA TTATTCAAAT
   148621 ACCACATCTG ATGTGTATTC CATCTCATAA TAGCTAAAGA TAATTTATTT ATAGCCAGTG
   148681 ATGCTTCTAC ATTATTATCT AATGTAAAAC AAGATGGAAG TTTCATCTTA TTGAATTCTG
   148741 ATCTCTCCTC AAAGCGTTTT CTTGCTTCTT CAAGATCTCC TGAATCTCGT TTCTTTATTC
   148801 TCTCCCATCT AACTTTATCT GATACAGATA AAAATATAGG AATAACATCA TATCCTTTGG
   148861 ATACAAACTC ATACAAACTA GTCATATTTC CAGTTACGAT ATGATCTGGA AAAGAACCAA
   148921 TATTAAGTTC TAATTTACTA GATCCATACC ACCATATTCC ATGTGTTGTT TCTACCCAAA
   148981 ATGGATCTAT AATATATCCT CGTTCAGTTA AGAACAAAAA TTGATCCTCA GTTATAAAAT
   149041 AATAGTCTTT CCCTTCAACT TCATAATCTC GCTTAGGTCT AGTTGTATAG GGAACAATCC
   149101 TTTTAATTCT AGGAAATGAT TTCATAATAG CATTTACTAT AGTATCTTTA CCAGAATTAC
   149161 TATCTCCTAA TAGCATAAAA ATCATGGCAA TCCTCCAAAA AAAAAATATA GGTAGATGAA
   149221 TTAACACCTA CCTATATACT TTAATCTACA GTAACCTTAA TGATCATATC CCCTTTAAGA
   149281 GATACTCCTT TAGATCCTGC AGAAATTGAC GATGTCCTTT GAATATCTTT CACTGCAATA
   149341 TCTTGCTTAC TTCCTTTGCA TAATACATGC AGCGTCATTG AATCATTAAC ACCGAAGATT
   149401 GAATGGATAG TATCTGTCTT ACCTAACTTA ATTACTGTAT TACCAGCTTT ATATCTGTCT
   149461 GATACAGCTA ATCCTGTCAC AGCAAACTTA TTCACTTTCC CACTCTCTGT CAGTACCAAG
   149521 ATATCTGTAG CTTTCGGATC AATAACAGCA ATTCCATCAA GATCATCTTT AGTATTCATT
   149581 GCGTAAACAC CAAGAGTATT TCTCTTATAG TTTGGAATTG ATGTCATTTT GCATCTGAGA
   149641 GCTTTCTTCT TAGAATATAT AATCACATCG TACGTGTTAG GTGCGATTAC AACCTGCTTA
   149701 ATTTGATCTC CCGCATTTAA CTTCGTCATG ATTATACCTC CAGGGGTAGC AATCATAACG
   149761 TCGTCTAAAT CCAGTTTTTT GATATAATTC TTCTCAGTAC AAATCACAGC ATAATACTTT
   149821 GGAGATCTTG ATTTAGATAA CTTTGTTAAA GCATCATTAT CAAACAATCC CACAATATCT
   149881 GATGTAATTC CTTTAATGAG AATTCTTACA TCCATTCCAA TAGCATTCTT CTCTGTGATA
   149941 GGAATCTTGC TAACTGGGAT CTTAAATGCT CTACCTGATG AAGTGAACAG AATAAGATCA
   150001 CTTGTATTTT CAATTCTAAT CACTTTCATC GGGTTATCAC CTTTATAAGC GCCAATCAAT
   150061 TCATTTACCG GAAGCTTCTT GATATAATTA TTCTCAGTAA TAACTACATT GAAAGTTCCT
   150121 TTAGGAATAT TGGCAACTTC TGCTTCACTA ATTACAGTAG ACTTTCTCTT AAATCCATAT
   150181 TTCTTTTTGA AATATAAGAG TTCTTCTCTT ATCTCATTCT CAACTTTCTT TTCATCAAGA
   150241 ATCATTTCCA TACAATGAGA TTCAATTTCT TTAAATTTCT TAGCTTCTTC TTGATAATCT
   150301 TTCAGATGAG CTGGTGTAAG TTTCTTCAAT GGGTAATTGA TGATAAACTT GGCCTGTAGA
   150361 TCAGTAATAC CAAGATACTT CATTAACCAC TCTAATAGTT CTGGATCGTT CTTAGCTTTA
   150421 GATTTTCTAA TTCTCTTATA AACTTCATCA ACTTTACCAG TCTTAATAAG CATAATACAA
   150481 ATCTCTTTCT CATGAAGGTT AGTTCTTGCT TCTTGAAGAT CAATACAATA CTTTCTAAAC
   150541 TTAGTAATCT TTCTCTGCTG AATGAATGCT TGAAGATAAG ATTTATAAGA AAATCTCACC
   150601 AAATTGATAT CATCCAATAC TTCAAAGTTT ACTGTTTGAG CTTTCTCTAA GTTTGTTGCT
   150661 TTATAGAGAA AATCCCTTAC ATAATTTGGA TCTGATCCAG GTTTAAGATG AATCTTAAAC
   150721 TCAAGTTCTT TACCATGAGA ATCCTCTTCA AGTTTAGTGA CTTGAGGAAG TCTTCCTTTA
   150781 TTAGCAAGCT CATTGATCTG GTTTAAGATA CCATGCTCTT TACCATCATC AATGACTACC
   150841 ATATCAGGAA TAGATCTAAC TACTAACACG TAGTGTTCAT TTTTCTTTCC CTTATCAACA
   150901 GTTTCAATAT CAACTACACC TCTTACTTTA AACTTACCAA TTCCTGAATT AGAGATCTGC
   150961 TTCCAGTTAG CATCAATAAT TTGGCATGGC ATACATTGAT CTGGAATCAA TACAATCTGT
   151021 GCATTCGGAT TGTCCATAAG TTTTAAAGTT GCATCAATTA CCTCATTAAT ATTATGAGGG
   151081 GGGATAGATG TCTGTTTACC TGTTCCGATA CCATAAGTTC CATTGATTAA TAATAATGGG
   151141 ATGGCTACTG GAAGATACTC GGGTTCTTTA TTATCCCCAG AATATGTTGG TGTCCAATCT
   151201 ACAATATTCG GAGTTTCTTT CATATCTCCA AAGATTGCTT CTTTGGCAAA TTCAGATAAC
   151261 ATTACTTCTG TATAACGTGG AGCAGCTGCA CGGTCTCCTT GCATAGAACC CATATTAGAT
   151321 TCTGAATATA CTAACGGTAC ATAAGTGTCA TACCAGTTAG CCATTGGTAC AATTGCGTCA
   151381 TAGATAGAAG TATCACCATG TGGATGATAT TCTCCCATAA CTTTACCAGT TACCTGTGCT
   151441 GATTTTACAA GTCTTCTATA ACATGGCACT TGAAATGCCA TTACATATAA TATTCTTCGA
   151501 TGACACAGTT TAAAGCCATC TTTGTAATCC GGAAACGCTC TTCGCCTATT AGTTTCAATA
   151561 CTATACCTGA CCATATCAGA TTTATATTGT TCTAACGAAT CACGTTCTAT TATTTCTTCT
   151621 GCCATCAATA CTACCTCCTT ATATGATTAA TAGTAAGTTT ATTTAGGGTT AATATTAAAC
   151681 GGCTTGGTCA TAGATCTCTC TCCGGTATTA GGTGATATAG CATCTAAAAA ACCTGATAAT
   151741 ACTACTTGTT CTTTTGGATC TTTCTTTTCC TCTAACGGGA TGTATGTCCC ATTGAGAATA
   151801 TCTACGTTAC CATCATAGTT TCTATTCACT TTTCTCATAT GACCTAATCT AAGTTCATTA
   151861 CCCATTCTAG GCTGCTTCTT TAAACCAGAG TTGAATGTCA TATTATATAA CTTTAATACA
   151921 CTAATCCGTT TAGACTTTCC ATAATCATCT ACTAAAGTAA CCTCTCCATC GTCATTTTCT
   151981 TTCATGATAT GATGAGTCAT CTTGTTAGGA TGCTTATGTG ATCTTACCTT TCCTGTATAG
   152041 ATATTCATAT CATAAGATGA ATATCCTGGG ATTATATACC ATTCATAATT TTCCATAGTT
   152101 TTCTCCTTCC AAAAGAATGT AGGTGTGGGA ACTTAATCCC ACACCATAAG TTTATTCAAT
   152161 TACTTCAAAT CTACTTACTT TTACATCCTC AATCAATCGA GACTTATTAT CTTCATAGAA
   152221 TTTAATAGAC TCAATCTCTT CTTTGACGTT CTCAATAGTA TATCTAATGA GACATCTATT
   152281 TTCTGGATCA AGTGTAGAGT TAAACAATCT AGCTCCATCC ATCTCTCCTA ATCCTTTATA
   152341 ACGCTGGATA GATGCTGGTG CTGATTGATC AAACAGTGTC ATCAGCTCAA AGATAGACAT
   152401 TACCTGCCCA TTTACTTTAT ACGCTAACAT TTTGTTCTGT GCAATGATAT CAAGAACTCT
   152461 CTTAGACTCC TGCATCAGGG TATCATTAAC AAATACTGTC TGATACTTAG ATTCTACGAG
   152521 CCCTTCAATA ACAATAGTAC CTTTCTTCTT TTCTACTTTA TCAATATACT TAAACTGTTT
   152581 CATAATACTA GATTTAAACT TAGCATCTGA AACTTTATTA TATTTAAGTG TCAGTACACT
   152641 CTCAAGAAGA AGTGGGTTAA TTGCATGGTT ATCTGCTACT CTAGTGAGCT CTCTTACATA
   152701 GTCAATATTT ACATAGAGGA GCTTAGATAA TTCTGCTGAT CTCATAGGTG TTTTAGACTT
   152761 AAGCTCATAC ACCTTATTAT TCTTAGAAAA GTCTTTCTGG ATATATTTAA TATAATCCAT
   152821 TCTATCTCTA AGATATACAT ACTTATCTTT ACCTAACTTA ATACCATATA ATGGTGGTAA
   152881 TGCTGCATAT ACTCTACCTG CTTCAATAAG CTGTGGCATA TACATGATAA AGAATCTGAG
   152941 GAGCAATGCT TTAATATGAT TTCCATCTGG ATCAGCATCA GTACAGAATA TAATCTTATC
   153001 CCACTTAACC TTACTGATAT CAAAGTCTCG TCCATATCCA CCACCGATAA TATTAATAAT
   153061 TCCTGCCACC TCTGCATTAG CTAAGAATTC TTTCTTAGAT TTCTTAAATG CATTTGGTAA
   153121 TTTACCTCTA ATAGGGAAGT ATCCCTGTCT AGTGTTAATA CGATGATTTC GCATCAACCC
   153181 TGCTGCTGAA TCTCCCTCTG TAATAAAGAA CTCTGTTTCT TTATGTCCAG TAGGAGCAAC
   153241 AAACTTTGAA GGTAAATTGG TAAACTTAGA CTTAGTATAT TTATCTGTAA GTCTAACTCT
   153301 CTGTTTATCT GCAGAAGATC TAACCTCTGC GATATCTTTG AAATACTTGC AAAGAGTTGC
   153361 TAAATCTTTA GGATTCTTCT TGGCCCATTC ATCAAGTAAT TCCATAGTAG TCTCTCTTAC
   153421 GAAAGGCTCC ATATCTGCAT TACTTAACTT CTCTTTAGAC TGACCATCAA AGATTGGTAC
   153481 AAGATGTGCT ACTGTTACAA TAGCTTTCAT ACCAGATCTA ATATCATTTT TGATCACAGT
   153541 AAGCTTATTC TTTTTCTGAC CTGCAAGATA AATTTTATTC ATGTAGTTTG TAAAGAACGT
   153601 GCTTATACCT GCATCGAATC CATCAATATG TGTACCAAAC AATGTTGGAC ACTTATTGGC
   153661 AAATGCTGTA ATACTAGATG TAGCTGATTC AGATGCATCC CAGGTAACAG CAATTTCCAT
   153721 TTTCATATGA CCTGTATCTC TTGATAATGA GATAGGCATA ATGAGAGGAG AATCTGTTTC
   153781 TTTAATCAGA TAAGTAAAGA TACCATCTTC ATTAACAATT TTCTCCTCAT ATTTCTTTCC
   153841 AGCACTATCA TATGCTGTAA AGTAGACTAC ATCACCTACT GCATTCAGTG GTAAAATATT
   153901 TGTAAGCCAC TTATAAACCT CTTTCCATGA GATAGCAATT TCTCCTAATG CCGCTACAGA
   153961 AGGCTCAAAA TAAATCAATG TACCTTGCTT CTTCTGTGGA TTAGGAATCT TCTTCTCTCC
   154021 TGCTTTCCAT GGATATCCTT CGGTAAACTC TACACGTCTC GCCTCACCTG TAAACATATA
   154081 AGACTCAATA ATGAATTTGT GAGACATTGC ATTGGTTACT TTAGCACCTA CTCCATGTAA
   154141 TCCTGATGAA TACTCTCCCG GTTTCTTCAC ATAGTTTGAT GATGTATTTG GATCCATAAA
   154201 GATTCTTAAG ATATCTCCAA TTGGAATACC TCTACCATTA TCTTCACAAG TAAATCCACA
   154261 AGTTCTTTCA TCAAACGTTA TCTTAACCCA TGTACACGGT GAACTATCTT TATCCATCTC
   154321 ATCAAATGAG TTTTGCCAGA TCTCTCTAGC CATATTCTTA ACACCTTTAT TACCTATACT
   154381 ACCAAGATGG TATCCTGGAT TCTGTCTTAC AACAGTAACA AAGTCTTCAA GTGTTTTAAT
   154441 CTGAGAACCA TAATTCTCAA TATTTTTTAT CATTTTTTCA TCCAACTGTG GTGTTGGAGT
   154501 GGATTTCTTA GCCATACTAT ACTATTCCTC CTTTAAAGTC TTATTCTGTA GTTAAACAGC
   154561 ATAGTAGAAA AAATAATGAG AGTGGGCATA AACCCACTCT CAATTTTGCA TTCTTAGTAT
   154621 TAAATTATTT TGTTGCTTAT TTAATTACAG CTGTACTTTC TCTTTTACAA CTGTCTCAGC
   154681 TGGTTTCTGT CCACCCTGCT GACTAGCTAC TGTGTTAGCT ACTGCCTGAT TAATAGCTGC
   154741 CTGCATCTCT GGAGTTACTG GCTGCTGTGG TGCTGTCTGC GGTGCTCCAA ATGGTGGGTT
   154801 CATAGGTGCT GCTTGCTGCT GCATTGGTGC CTGCTGATAT AATGGATTAA ATCCGCCAAC
   154861 CATCTGCTGC TGCTGTCCCA TATATGGTGT CATTGGCTGC TGATATCCAT ATCCACCCAT
   154921 CGGTGCTGCT CCCATTCCCA TGTTTGGTGT AAATGCTACT GCTGGATTTG TAATAGCATT
   154981 ATACATACCA TAAATATTCG GGCCGCCTGC ATCCTGAATA GGTGTTGTCT GCTGATACTG
   155041 CTGGAATGTA GAGTTCTCAA GTTTGTATAA TTTCGGAATT CTCTTAAGGT ATGGGATCAT
   155101 AGCGAAATAC TGCTTGATCA CATCTACGTT CATGTCTACT CCGATTAACT TAAGAGTCTG
   155161 CATTACATTC AGTACTCTGT CTGTTGTTTC CTGAACATAC TCCGGAGTTA CAACATCCGG
   155221 TTTGAATCTT GCATGACAAG TTTTGCAGAT AACCTCTCCT GTGCCATCGT TTGCCGGAAC
   155281 AACATCATAC TTACCATCAC GTTTATGTGT ACAAATTGCA TAAGCCAGCT CCTCTGCTGT
   155341 TACATTAAGA TCAAACTGAT CGATCTTCTC AGCCAGTAAC TTTCTCTGCT CATCTGTAAG
   155401 CGGATTGGTC ATTAATGGTG TTTTTGTGTT CGGTACTGCA TAACCTCCCG GTACTGCTCC
   155461 TGTCGGCATT CCAGTATTGT AACCCTGGTA GTTCATTTGA TTGAATGCAT TCATTTTTAG
   155521 TTCCTCCTTA GAAATTAATA ATTGATCAAT TATATCTTCA ATCAGAATTA TAATATACAA
   155581 TCATAATTCT GATTAGATAT CTTAAGATTT ACTTTGCTGT TTCCATAGTA TTATTTTGTT
   155641 AATATTTTCT TTCTGGATTG ATATTAGACA TTGGTCTAGT TGCATTAAGA CCTGCTCTCT
   155701 GAATATTTGT AGCTACCATC TGTTTAGCCA ATTCTTTATC CTCGTCTGTT TTAAATTTGG
   155761 CCTTCTCGAT ATATGCGAAA GCATCGGCTG GTCTTAGAAA ACCCTCGATA TATTGAATCA
   155821 TATCATAATC ACACATAATG ACTTCTGCAG GATATCCTGC TTGGATATCC TCCGTATTCT
   155881 GTCTAAATGC AATCATTCTT TCATTAGCAT CATCCCAGAT TACTCCTGGC TGATTTGCTG
   155941 TATTGTCCCA TACGATAATC ATATTATCGC AAGTGATCTT AATGGGGTTG GTCCCAAAAT
   156001 CCTCCCTCGC CTTGATTACT GAATCCTTGG TCATGGCCTG GTATCTCCCT TCTTTTCTTA
[truncated: 118,792 more chars]
