# Supplementary material for: Clades of huge phages from across Earth’s ecosystems
Source: Nature. 2020 Feb 12;578(7795):425–31. doi: 10.1038/s41586-020-2007-4 (PMC7162821; doi:10.1038/s41586-020-2007-4)
Supplement: Supplementary file 6 — Genbank files for all genome. [file 41586_2020_2007_MOESM6_ESM.zip › genbank_genomes_SD-4/CG_PHAGE_CIR_59_29.gbk]

LOCUS       CG10_big_fil_rev_8_21_14_0-10_scaffold_17_prodigal-single     368865 bp    DNA     linear   BCT NOV-13-2019
DEFINITION  CG10_big_fil_rev_8_21_14_0-10_scaffold_17_prodigal-single, contig.
ACCESSION   CG10_big_fil_rev_8_21_14_0-10_scaffold_17_prodigal-single
VERSION     CG10_big_fil_rev_8_21_14_0-10_scaffold_17_prodigal-single.1  GI:
KEYWORDS    .
SOURCE      CG_PHAGE_CIR_59_29
  ORGANISM  CG_PHAGE_CIR_59_29
            .
COMMENT     Data sourced from ggkbase. For additional details see
            http://ggkbase.berkeley.edu/organisms/404900
FEATURES             Location/Qualifiers
     source          1..368865
                     /organism="CG_PHAGE_CIR_59_29"
                     /mol_type="genomic DNA"
     gene            complement(<3..917)
                     /locus_tag="CG10_big_fil_rev_8_21_14_0-10_scaffold_17_prod
                     igal-single_1"
     CDS             complement(<3..917)
                     /product="Uncharacterized protein n=1 Tax=Eimeria mitis
                     RepID=U6JT44_9EIME"
                     /codon_start=1
                     /transl_table=11
                     /translation="VADRSALLLVSKHKFVKLRGYCLGEDRSPRLTEDLIDPRDLVVY
                     RTMVGESQINMRRTPLMLVERRGPPTQPRQAAAPAHRSFRLTRGQGQAPQAAPPQPKS
                     STLGQFAKGVVGARGDEGSISHKIGQGARKAVGGVVGGALRGAGQFVKGVAGAQGDEG
                     SVAHKAGQWVRKNPKKSAAMAAGGAFGGLAGAAGGLAVAGLGKALGHVRGLRKAGEAA
                     GLKGHQALKAAYKATTQAKAQQGAAGRAGLTPDELTQRIQQTHQRDQAAAAPAAPAAP
                     AADAPALAAGEPDAAPGAAPGAAPGAAPG"
                     /db_xref="UniRef100_U6JT44"
                     /db_xref="U6JT44_9EIME"
     gene            complement(928..1272)
                     /locus_tag="CG10_big_fil_rev_8_21_14_0-10_scaffold_17_prod
                     igal-single_2"
     CDS             complement(928..1272)
                     /product="hypothetical protein"
                     /codon_start=1
                     /transl_table=11
                     /translation="MHIKKDDIPLVAFPKDELWVEFREQPVDAVLWVSSVTDAAVVVI
                     ESGATNDPDLMANVTTVNLTFKNHRRMVDLVTAGVPLTHRYVRVRLTSGRIEASLAGP
                     MEFRHYLRALIV*"
     gene            complement(1317..1679)
                     /locus_tag="CG10_big_fil_rev_8_21_14_0-10_scaffold_17_prod
                     igal-single_3"
     CDS             complement(1317..1679)
                     /product="hypothetical protein"
                     /codon_start=1
                     /transl_table=11
                     /translation="MASKTVKINGTFQIYNAAGTIEAQKVIADTLLVSEVTQHFPMVV
                     AGSTVDQEVSFGGVSLAKRVFLRTNFPVSLKFNSVVAPAFSFGPGDGILMSENGITAL
                     FVTSGANSTELEAIIAGD*"
     gene            complement(1737..2708)
                     /locus_tag="CG10_big_fil_rev_8_21_14_0-10_scaffold_17_prod
                     igal-single_4"
     CDS             complement(1737..2708)
                     /product="hypothetical protein"
                     /codon_start=1
                     /transl_table=11
                     /translation="MTTTDTDMDLRIRTFKASSSFTPGDAFSFSINFGEDVSLPGKFD
                     PVSYMTRLGADVAGKNVLVVCPGNGGLAVAALRAGASTVVALEPRSIYHRALPVVSEL
                     ADDVIGATFSLRMGDDKPVESFDIVFWAEGLDEVPHPKGLISNVVGSMKKGGTLYLEA
                     NLGHQGSLPDSVNAWRPTEEALKEGLIGLAELTFTSELAGRNQTRKIYTITNNTVRID
                     VLPGSDFKAVDEVEEFTNRVKADLKIPEQPAKVADLAVEGDEQLPVPVLLGPAAQAVA
                     DKIKAIIPPQTPGELDSIYEGRVSTPKSNEETKAKIKRSKGTESKSK*"
     gene            complement(2717..2962)
                     /locus_tag="CG10_big_fil_rev_8_21_14_0-10_scaffold_17_prod
                     igal-single_5"
     CDS             complement(2717..2962)
                     /product="hypothetical protein"
                     /codon_start=1
                     /transl_table=11
                     /translation="MKCPRCENDKTYVLKTTIPETKPVDVCKQRRRTCKSCKRPFMTF
                     EIHEADFERLCSLIKLEGPTRSPLRTRTPDNPTTSES*"
     gene            complement(2959..3294)
                     /locus_tag="CG10_big_fil_rev_8_21_14_0-10_scaffold_17_prod
                     igal-single_6"
     CDS             complement(2959..3294)
                     /product="hypothetical protein"
                     /codon_start=1
                     /transl_table=11
                     /translation="MRLPRDQRVSDLLHGIADLVQEADSFLEESSLFKSRVKPLPKAK
                     SGVGGLMEPHKVDRITNNMRKTMERIDKPERDVFRAKRERKQRSRYAARKLVAGAPRK
                     SFGTRFRVR*"
     gene            complement(3338..4990)
                     /locus_tag="CG10_big_fil_rev_8_21_14_0-10_scaffold_17_prod
                     igal-single_7"
     CDS             complement(3338..4990)
                     /product="Uncharacterized protein n=1 Tax=Ruminococcus
                     callidus ATCC 27760 RepID=U2M6C5_9FIRM"
                     /codon_start=1
                     /transl_table=11
                     /translation="LNGKDYFSTTALLRIIYELYCLKRPTDTLGLGRGETIHIVPISH
                     TKEAAQRVVFKGIVAKMTLAPFWKGRYDYTKEEIRFPGKDIVIIAGGSSEGAALGLNV
                     WAALMDEGNFFAKQQRNHVSAGGGKDDKSEGIYDSLRRRIRGTYAAKGLRGRLIMISS
                     KKSIHDFTERRLREAITDEDNNVFCRDYATWDVRPGAFAGQKWWRAAVHQNHGRVRVL
                     KDEEQPEEDEIWFKFPDEYYKEFMNDPAGAARDIAGIALESFRPFFSNREAIQDMQKP
                     ERPHPFHVYEWTTSREINPIWGNMTMTNVHGDPVPRCCPNAHRHCHMDLSKNKDATGI
                     CVGHVAGETEVDRLDPVTRERVKEDAPIIHIDMCLRIVPPHAGEIEHELVRGLIYKLR
                     EGGLPIRSVSADHWMGLPNLQLIARHGFKTEEISTQRTLDPYLAAQGAMYERRIETPV
                     YPMLAKELRELELNDQGTKVDHPKTGSKDLADAFAAVVHYLATNWQHIGIGGISLGVA
                     VEAAGVPGEAIMTADGNFRWPDEPPLPMEGGDDWSGFPTYII*"
                     /db_xref="UniRef100_U2M6C5"
                     /db_xref="107337246"
                     /db_xref="U2M6C5_9FIRM"
     gene            complement(4987..6603)
                     /locus_tag="CG10_big_fil_rev_8_21_14_0-10_scaffold_17_prod
                     igal-single_8"
     CDS             complement(4987..6603)
                     /product="Transcriptional regulator, XRE family n=1 Tax
                     =Alkalilimnicola ehrlichii (strain ATCC BAA-1101 / DSM
                     17681 / MLHE-1) RepID=Q0AB46_ALKEH"
                     /codon_start=1
                     /transl_table=11
                     /translation="MIVYSNGRFRSHRPVDEARKLIEEEIKGLTAEEKAALDLLVQEL
                     ASKQQQELVDAAERMEWDPDTGPPVPITQWVNDEYYLGETARTLWPKLKEDMIEFFEG
                     DYAECILTGCIDKQALVQCSDGSMPILGDLIGRKTRVLTVHETDGVGHHDTTVGTDSG
                     VMKVLELTLRNGMRVKLTPDHRVLTQRGWVRADQLDVESDYVLRPRQITYRPSNFSLR
                     DEEVKLLAYMVTDGSSSDTRARYCDGRKKTGQEFIEALEALGFNATKPEPYAKGNAWE
                     VNVSRYITSGFRDWLKQMGIFRMGCSDAEVPDAVCRAPLNQVALFLNRVWAAEGTVAY
                     RDGSPPRFQLAMTSERFIQQVQLLLLRWSIQSRTREYTASRNGKETTGYCLQVTGVDN
                     LRLFMEHIGQVFAKEKETEKIANYVSSTRANTNVDVVPFTYGDAAHLLQQQAVSRRSR
                     GVSPLGWNRLGRSSVQFSRSMFKEFCEDFSDVAGVTTLAEAYPSTVAYEKIKTLKEAN
                     HPVGVADIGVPGPTRFTANGISVHNSTRWG*"
                     /db_xref="UniRef100_Q0AB46"
                     /db_xref="aeh:Mlg_0587"
                     /db_xref="Q0AB46_ALKEH"
     gene            complement(6604..8601)
                     /locus_tag="CG10_big_fil_rev_8_21_14_0-10_scaffold_17_prod
                     igal-single_9"
     CDS             complement(6604..8601)
                     /product="hypothetical protein"
                     /codon_start=1
                     /transl_table=11
                     /translation="MAKKRLSKKASAAQASIDEFRKKFDQLESKRKKHTAQAIERRRQ
                     DIWEMMCQEVPQTEMAGLLGVARSTVALDVKYWREQVAERVGRIKDNPDYANIELGMT
                     VQKLDALTAAAFQEYSMAKSGCLLGETRIWTNRGMVQIQDIKAGDLVMVHDEGGAVMA
                     PVVALIPKGKQPVYRLRTRHREIVATGNHPFICSTKGSLRWTALDQLTTSNRSVSPRV
                     VGDKIVIATEPAFVAAPPILRALAPRFSDDSFVRLTTLGKDTLDSASITWKKHGFRTR
                     FLEDHGLKIQWSHIREGKHGVRLHVMVDMFDRVGLVLDKPHWELTGGHGATGCSDLTL
                     PTRVTPDFCRLFGFWLADGWINRASRTATLVANPGKDRHLADVYLKLMRQFNPRAYIR
                     PTDQGCQNIYSTSVALARVFDRLGWIDGAHVKRIPGWVFGLSEDYREAFLVGFMDGDG
                     HRCRPKPHHSMKVSVELCNYALVRDLKCLVDGLGYASGRILSRTRTDDHILKDGSFIK
                     SGTSHSLNFTRRKLQRPFHAESVISIEACGEAVVYDIEVGHKEHNFVADGIVVHNSEK
                     AKFLDIATKTLSTKTRILQETGYLPKAGIEIRARIDKQPTFADRFGQDHPLTALDNPN
                     SRHRLLGLAEKILRAATEDANTIDVNGAVVDNDPKRLTDGE*"
     gene            8752..10440
                     /locus_tag="CG10_big_fil_rev_8_21_14_0-10_scaffold_17_prod
                     igal-single_10"
     CDS             8752..10440
                     /product="hypothetical protein"
                     /codon_start=1
                     /transl_table=11
                     /translation="MGNSPQIDRVARIRSVLASAGAAINETPSLVEDGAHAVPLGLRR
                     SISRTAIRMIDEAELRKRSRIDQLLAIAESVLSEARKPMSTDEFEAARAKRFAAREAA
                     NRKKKIKARMGAIEKAEEGGKKLNPKDIRARLVDPDLRKKKKKKAMPKASGKQAPPTD
                     PPPPPPPPAAGAAAASAGSVHGKIAALEKSHNELRAIVHDAADRGGGAGNALRQARER
                     LRQVGAKADRGQIHAPPGQSVGRRRQMPMPPDEMPGKFARAQDKKSKDLDWLEKERQR
                     RTGVTKSAGKLARMQHRHELLRSRDHDQAKGYDQSPPRTTGKKDHHVASDGSEVHSSG
                     KKDNKKFANATTFRDSDDDAMLHTDKSTEGSRASADSDEFVFKGDTKKDPRQKWYRVS
                     KEGGYASAMASLGKAYHKSPDMRSKVAAKVKSTGFTDASGHQIDVKPTGALHNERGAC
                     VHKDTGRLTSVGKALKKHRPDEFYRLCKGPHGGSGTAAGRSEYERGFDPRHDDAHKVR
                     KLHKAAEAGKADKPEKNIAQHMAARPGRRADIHGAVRSIGRKAVRTKWKMRNKG*"
     gene            10446..11390
                     /locus_tag="CG10_big_fil_rev_8_21_14_0-10_scaffold_17_prod
                     igal-single_11"
     CDS             10446..11390
                     /product="hypothetical protein"
                     /codon_start=1
                     /transl_table=11
                     /translation="VAKSPGSKAGAASQEGLAPWEAAVLIPLDDLVLCDWNVNEMDPP
                     EFAALLKAVREGGFDEPGQVIPIEKGDYAGKFLLLGGEHRKKVCLALEMTHMPCVVKK
                     HLTGADEETLMMWSVERNNIRGKINEQRFAELQKRITGRGKISAEAARRRMLIRDERH
                     AHLKERFSQDVIDVMVEEGKRGIGDGSSGSAAPSEKVNVGASPDKRRPPSDDDDYDDD
                     GVTTAPGKGKKKAFADQRALLTSLKAFQQDVLQQSADTVEQGYLYFGIAGHTHLVVNE
                     TATLNKLVGELVECCKANSDKINEFLISAIKKELPLWL*"
     gene            11381..13111
                     /locus_tag="CG10_big_fil_rev_8_21_14_0-10_scaffold_17_prod
                     igal-single_12"
     CDS             11381..13111
                     /product="hypothetical protein"
                     /codon_start=1
                     /transl_table=11
                     /translation="VAVDIGAVIAESINRSYSWNTLVESYREKVRARIRDVTDGSLHE
                     AMADPNLRKDPEYRKGYKTGWRASKEGRPHAPEQGGNYGAGYSAGYEASGHANQLVQH
                     HEAGDHDTAADYSMENVHGKHYAQLYGAGKGQNFEDALMRWDSPGRNAAGERTHHQSV
                     KDSVDVINKINQNLDLPDEQHNVRAAPHPADFGPAIVNKLKFHAGLEGGKKKRQAGQE
                     GGQSIEPEGGIDVADERGQRPDELAAGAEGAAQAQADRAARIEHARKTLHNDLETLAF
                     GEDAISKHDAGTEKHPGIEAFRAAQHQGYDPAVHHAHDLWKKGLIEHIRKSKASGEGP
                     LQTMTGIKAGQAGPDSDTAHLQHTGHVEFDPAEALIHSISAPEGFRAKGWKVRAAQAQ
                     PGLENFTKARAAKDPTNPKKLTSVHPANGQVEGATNRAVAWLHNQDQYNPEHEMWAYH
                     FGVSDKARQAREKKQAKLALKGQDLSPDDQMLRQEPSAQFKAHGSLSSPRSRETAEKL
                     KAQRAELRGRIYARRKAMEQAFELALKVVAEWLNEYVQIPSDRMPVVIEEIYSRIQAN
                     YGVLFEDEEG*"
     gene            13111..13422
                     /locus_tag="CG10_big_fil_rev_8_21_14_0-10_scaffold_17_prod
                     igal-single_13"
     CDS             13111..13422
                     /product="hypothetical protein"
                     /codon_start=1
                     /transl_table=11
                     /translation="VGYLSNNLPQRLDQIVECPALYKLVLHVRHRSEFHALIAGETDD
                     TIGKIIRSVVPDPEDWQYGAGRLVGPKGFVEFRFHIPSHRSRAQEELRFKGYYTETVD
                     E*"
     gene            13502..14938
                     /locus_tag="CG10_big_fil_rev_8_21_14_0-10_scaffold_17_prod
                     igal-single_14"
     CDS             13502..14938
                     /product="hypothetical protein"
                     /codon_start=1
                     /transl_table=11
                     /translation="MSKNKFSTAASGFRQRLSENSPLEAPVRGFSRYARDMSPATREL
                     VLRARMPEIMSFAEDRRIDPAVLAGVVEASMRLGRIPDLGLYGLAGDEALAVKDFVAT
                     AMLGLEYELNQGLPVLSEDAGKAAQHKGYADHYRRLADHHAQSMDFHTQAAKEANREG
                     RPFTAARHQGKLAMLKQLHMSHAALADYHDCEHARCNKNAQRTAVPTGAGPTKVDQPT
                     GAPEATTHPTQGSTAAQRQETPATHQEQTTAASLAPIMKPIGSAFLQRSPIRSVAIRK
                     KDKDRESDVAFRKEQADNERRRIRAKSSNGFFQKTSMIEDMLSEAAKSEDKKKEKKKK
                     KGGAKTPTKKELGLKADPDKVGLTAANAKVAGLFQQLGHKMDHACAQLKQHKVNDKWA
                     KKLHSACLSKGAPNAYHEVVKESLTEPWIRDQGFVDEAAQLNHLWQTTMSAETETTVS
                     KASPTSPEPLVFTINRMIDMSQGRGSIY*"
     gene            14949..15959
                     /locus_tag="CG10_big_fil_rev_8_21_14_0-10_scaffold_17_prod
                     igal-single_15"
     CDS             14949..15959
                     /product="hypothetical protein"
                     /codon_start=1
                     /transl_table=11
                     /translation="VGLFMAPFSGNAVGGGGHGLIDPPPPGVDPQSGPRSEVDTVNRS
                     PLHLLRTTMNKHKPKIMKIVPPGQQRGALAPPYAWEPRERDDWKYALSQPKSGLKEAQ
                     GEFSTRVVPPRAPKPLEHPSGGFNTPRRGDTRRLKRPVDPRHTRVEQIRAELQKLHQE
                     VRALMARQRDLVQQGKRQLTTQPASSTPQGSFKGTGSSDPGHWGPREALCRSELFLVE
                     ADYTPFGIQRGPGDDPHPSAEGTPELAKDEKGPDVLRREFFRERRARLNLPLGLSPKK
                     EPPKQSAEIIQIHQRVAQAQARIHQLTQELQQLRQQMRTAKSESVGLGSNNIHRTVLL
                     LK*"
     gene            15997..17649
                     /locus_tag="CG10_big_fil_rev_8_21_14_0-10_scaffold_17_prod
                     igal-single_16"
     CDS             15997..17649
                     /product="hypothetical protein"
                     /codon_start=1
                     /transl_table=11
                     /translation="MSANDAISMILHNSTGKRASGREMLVSEKRSILDPKIAAGLREQ
                     WNSAGRDNAKVLMHLTENDGANSFYVTGWDGKDKFVALTESGLTYVDYRKLEKMAHDA
                     DWNPETRLIEVRTPLLRENMERTDIDMLLDRIKKTLTKSNKTRRKSRLRNMGKFFDVS
                     VVESDTNAEKAANSGPDSEMEFEKVKEKDDRVPEGPKAPSTTKLPTGRFKESFSWDQL
                     DANGRPVRRGLQHPWMESNKTEPQLDKRQHVRQNSEGSGGSGSGTPGGNKTDAQLSDR
                     EQIDVRSESNQTQPQLDKRQHVRLNKESGPSCGVTLGGNKTDAQLTDREQVDVRSEAQ
                     SLGAKDSSDRSDDEDTTTYAGETGKDKEFSSRPKIAVRHEALNLKSKGKSLFGPDASK
                     KAPMGAKKPLLMLVLMSKGKKAPKRTMSEGTTFCPRCAGTHADDGHPKAKFGPMRGLF
                     PAPPKTRPGQAPEESCPTCAAKRAQTGGGLKLRLQMGKKPPSTFESRLNRSSLRLAEG
                     KMPESFLANIEKMRAKGKGSADKSGAPAFGKKKSKFNLSKGL*"
     gene            17675..18049
                     /locus_tag="CG10_big_fil_rev_8_21_14_0-10_scaffold_17_prod
                     igal-single_17"
     CDS             17675..18049
                     /product="hypothetical protein"
                     /codon_start=1
                     /transl_table=11
                     /translation="MSNHNLRTQAEELEALLSASPRVMATAPHIDESYLVAAASVESP
                     EAEAVNEDSSLLPELVRSIVDYAIRRAPATASASAIGEAIGEGVFEAANQLKLDDGKL
                     VEAVDAFLNELHESVLDVLAGK*"
     gene            18054..18377
                     /locus_tag="CG10_big_fil_rev_8_21_14_0-10_scaffold_17_prod
                     igal-single_18"
     CDS             18054..18377
                     /product="hypothetical protein"
                     /codon_start=1
                     /transl_table=11
                     /translation="MRRHKLICLEKAGLVQEVRDCGYGAAVTSGMSELNPSGDGVEDE
                     RLRAYMIRKAREDAIARDRRMRRLRKLARMDFKMVGGVAPIGFYGGGGGEGSSMRPGS
                     MSARS*"
     gene            complement(18374..19393)
                     /locus_tag="CG10_big_fil_rev_8_21_14_0-10_scaffold_17_prod
                     igal-single_19"
     CDS             complement(18374..19393)
                     /product="DNA polymerase III, subunit gamma and tau {ECO
                     :0000313|EMBL:ETJ99784.1}; EC=2.7.7.7
                     {ECO:0000313|EMBL:ETJ99784.1};;  TaxID=1161902
                     species="Bacteria; Firmicutes; Clostridia; Clostridiales;
                     Clostridiales Family XIII. Incertae Sedis.;"
                     source="Eubacterium nodatum ATCC 33099.;""
                     /codon_start=1
                     /transl_table=11
                     /translation="MVFRITARGLGDLKTRYRPQRLNEICPTFHLKDAQSILSDPNAS
                     RVWLFEGITGCGKTTLARIIARMSVCEADTANPCLQCSPCRTMEGNPDFMEINGADCR
                     GIDDMRAITSDMRTYPNFFKRKVYVFDEAQQITPQAQELLNKVLEEPVEHSLIFLCTT
                     NKKGLKRTLLGRCAKINFRRMTMKQCGSIIEQVCEDEKRDLPDDATSEDLFRRANGSV
                     RDLLVLLESFLRGTYKVGSDTAEEEISTGSPDIFALVKGLVEKDWPTVRDILKSENVK
                     NDPDGYRETVCEFLARDALKFDDVRMSIATTLGHLTGSLWEEPKREQHSIFVTRCMRA
                     CYKKG*"
                     /db_xref="W2BXZ1_9FIRM"
                     /db_xref="bmeg:BG04_2300"
                     /db_xref="UniRef100_UPI0003B5C67C"
                     /db_xref="2.7.7.7"
     gene            complement(19478..23560)
                     /locus_tag="CG10_big_fil_rev_8_21_14_0-10_scaffold_17_prod
                     igal-single_20"
     CDS             complement(19478..23560)
                     /product="Marine sediment metagenome DNA, contig:
                     S03H2_C03374 {ECO:0000313|EMBL:GAH23186.1}; Flags:
                     Fragment;;  TaxID=412755 species="unclassified sequences;
                     metagenomes; ecological metagenomes.;" source="marine
                     sediment metagenome.;""
                     /codon_start=1
                     /transl_table=11
                     /translation="MSGTTSYYSNAIKRPVISVQELDRFRLDPEFLSTFEGREPDWGP
                     VGLFTFKRTYARPVSETNDKTEEFWQTLERIVNGIYSIQKWHCRHHNLPWSDGKAQRS
                     AQTMFRLMWDFKFLPGGRGLWMMGTDYVERHGSAALNNPLHEDTKILTREHGWTRLGD
                     IEGQKVHVLSSAYDYGSHAKNVSRAAGVSTSKWVEANISHVERHPCLEIEFEDRSGNA
                     TKIVSSQNHRWFRRRTTKQEWERVATEELRVGDYVPIVKPYRNFKPSPIGFLHGMFFG
                     DGTRSNGELHLFGAKADVAQLVAAADVLDAVTRDGELVLRQCPIAWGSVPTGDYQKDQ
                     RYVWGFLSGYVAADGHVDEKGNVSISSARRDELVEVAKLFRDLGVRVSEPIETIQAGA
                     TNNLVEDRSALYAIKITPIDLDSKFFLRKDQRERWETAVGTSKRDWMKVKSIAGLTGE
                     WPVLCAEVPGYEQFVIDGFILTSNCAFTSTQDIDISFAEPFCFLMDFSMLGVGVGSDC
                     RGAGKVTIVRPAQGDDTHVVEDSREGWVDILFRVLEAYVGNGSLPKEIDYSKVRPYGS
                     LIKGFGGTASGPDPLIKLIFEVRRVLEPLIGKPITSEAIVDLCDLIGVCVVAGNIRRT
                     AIIMFGDGTDEGFLNLKNPALNSAAMKTHRWASNNSVLADVGMDYTQTAAISAKAGEP
                     GYIWLDNARKFGRMGEPCNDHRVLGFNPCAEISLESYELCVSGQTKIQTRTGVLPIED
                     LVGKKVDVWNGDSWSTVEPRITGLGRDLYRVTLSDGSYLDCTANHGWHVRPSGKQVFR
                     RVETQNLKSGDKVVEFDISAPISGRHEPNAFEWGLFAGDGYIEKQADYPMVAICGEKG
                     ALKDLDVGGVWYKPQILEGYSAPYNRLCLRGLLTMEDATHINDKTNGLPQSVFNMDRE
                     STLQFVAGWIESDGTITNKGVKAEGYRIYGAESKMRDLQILLRRIGINHSTIRLFGEE
                     GDVTNFGERNYDLWYCQIPSYECAEIPTRLKTIDAIGPRYAVNNAYPDGASIDRARKQ
                     KVISVERLSGKHTTYCFEEPENHMAVFGNVLTYQCNLVELFPSRHSSYEEFERTIKYA
                     YLYAKTVSLIPTHNPKTNAVMLRNRRIGLSQSGIVQSFKRHGRRKHFTWCDQGYAYVT
                     KLDRIYSEWLCVRKSIKKTTVKPAGTTSLLPGVTPGIHFEHADYYFRTVRVAKHNPIV
                     EEYRNAGYRVEDDVYDQHGRTAVIYFPIKAQLFDRGKSEVSIWEQMENAAQMQKVWSD
                     NSVSVTVTFKPEEASDIQRCLELYEGRMKTVSFLPLDDHGYEQAPYITITKEEYEAAS
                     SLLGDASFNNIGHDIDATPKYCDGDSCVVPARATKDQALP*"
                     /db_xref="X1DQC6_9ZZZZ"
                     /db_xref="GWB1_scaffold_1297_8"
                     /db_xref="nop:Nos7524_1315"
     gene            24043..24852
                     /locus_tag="CG10_big_fil_rev_8_21_14_0-10_scaffold_17_prod
                     igal-single_21"
     CDS             24043..24852
                     /product="hypothetical protein"
                     /codon_start=1
                     /transl_table=11
                     /translation="MGLLDYVAAPRQRVAYLFPEVPGSGVLSKPQLRSGDGARPTASL
                     NDVFVFQFWPNQVTDNYTPNWATKQIPGASHPLYQWVSGNGRDISFTANFVSEVREDS
                     FTVQGASANSSFTARIQAASAGSAVRAQETLGAAFLPSSRYTVNVAGAIAALQQYLYP
                     TYSDHDANKGITRPPKKLVLVLPGTKLGRQEGNDGILCILKAANVTMESWFPTGELRA
                     ASVALSFAEIIQYTSGEGTNIRYIGAEIYEGLADKYVVDNVSVSAPADLSF*"
     gene            24862..25191
                     /locus_tag="CG10_big_fil_rev_8_21_14_0-10_scaffold_17_prod
                     igal-single_22"
     CDS             24862..25191
                     /product="hypothetical protein"
                     /codon_start=1
                     /transl_table=11
                     /translation="MNPFDTSVRSYRFYERDTASGGTAPNLTLDFADCKLVFIDKGDG
                     KTNFNSQGVIVANDHNTNEIQFSFDGITVEGDLLPQESMNFFTFRRKVIYLRGEAGAE
                     PFRVWAW*"
     gene            25256..27319
                     /locus_tag="CG10_big_fil_rev_8_21_14_0-10_scaffold_17_prod
                     igal-single_23"
     CDS             25256..27319
                     /product="hypothetical protein"
                     /codon_start=1
                     /transl_table=11
                     /translation="MLSRGGGAVAFQKVVSKVSDLPSPLDAEPGSRIIVRETEEVYGL
                     NHTTRMWEPIGTLKKVGGKSPEELGRHVDTEGNPHKTTLQDVLAAGQQASVDGEILIT
                     GKGASQIRLLSGTSALRVGPDVGNKDGVFWINAGPGRTTILRVVNSDGADQVVLGSDG
                     SLTSKGVARFEGGFKGPAHFEDAITAAEGVNSAEGYDLVLSGDKGVMLRVGGQERALF
                     LDDGLALRGNLSVKDLSLTGQVHGSIIPSKPDLKLGDPNARWLAAFVGSINVGGQVMV
                     KVPANSKDHPFQIVSDVPGDSVVLTAGGSLGLGTDSPEARLDVRGRVLVDGGLALTGS
                     GLASSGWSVQFADTLTIAHNGMPAITAGADGTVLSSNTKIAGDLVVVGKLALGSLYGL
                     KHEEIEFKGGSATYRASMHKFTGPIKVDTTEPRPLDVPGLTVDNGNLLGQGDIKGWKS
                     AQLDESLVVGTTTIVNGTIDAPDGLTVRGPRLVADTLHLRNGLIKSHALRLEGANGSA
                     EFSMGGPTCGLTFEGKRWEVNGISQLTADDVSTKGLKVEGGAILCGGAANFSKQGLAL
                     TGVLSVGGLGFKRLEEDLELNGVQVATQFQLPVGVRIEAVVVKLKSDVSGARFLQVGD
                     LATPDRFASPNTSLRTGSVIRGLNHCDRGQSVQLTEGPVVISCDAPATGKVHVTVYFV
                     DPAAL*"
     gene            27390..27527
                     /locus_tag="CG10_big_fil_rev_8_21_14_0-10_scaffold_17_prod
                     igal-single_24"
     CDS             27390..27527
                     /product="hypothetical protein"
                     /codon_start=1
                     /transl_table=11
                     /translation="MGTFGLGGLHRKSTWLYPVPTAAFLPPTAIDGAVAVALDTNVGY
                     Q*"
     gene            27860..28933
                     /locus_tag="CG10_big_fil_rev_8_21_14_0-10_scaffold_17_prod
                     igal-single_25"
     CDS             27860..28933
                     /product="Uncharacterized protein {ECO:0000313|EMBL
                     :KKN88032.1}; Flags: Fragment;;  TaxID=412755
                     species="unclassified sequences; metagenomes; ecological
                     metagenomes.;" source="marine sediment metagenome.;""
                     /codon_start=1
                     /transl_table=11
                     /translation="MSRTFIRQDTQIQSSDAYDDTVAPSLANFETNPTHIETDLNNVR
                     SMLSHLLDVQVGNWYDVISTPVTLETGSQRGVSDLNTALHLVEKKRILRDVCNLVDIT
                     VPASVTATSSIVTDVQANYTDGQTFALIDATGQTITFEFDTVPNGVGGGNTAVDISGD
                     TTADNVRDSIISAINGVGGTLLITAGIGGAGTVSLTQDVGGSSGNTNVATTGGPPGTY
                     NAFTGGTGDVVILGTGELPTQTTAAVGAVTTLGTVVAAHTGIFGNITLDEVSGPNAVQ
                     PKNLMQIVDGNTRDPILSSSRTVYGLLQGESGVVDGATITDTTTTRVQISFVRITSNG
                     SDLERVPASDIAGMTINYCTRER*"
                     /db_xref="A0A0F9UKU2_9ZZZZ"
     gene            28959..29690
                     /locus_tag="CG10_big_fil_rev_8_21_14_0-10_scaffold_17_prod
                     igal-single_26"
     CDS             28959..29690
                     /product="hypothetical protein"
                     /codon_start=1
                     /transl_table=11
                     /translation="LSHGKVGDENDIVPPGGFWRAMGHSRYYPTPTNPFGLWGTHSAD
                     LSGYVPIVTVNEIEKIERGYATSTGGDYEIDYKAGTLTFYEGVEADDVVSVTYFYVDG
                     TGEGKLLVAPGAGKKFLIDKIEIQTTTDVVIKADMVSNVYVDSSVFGLPPGTPMAGRR
                     PTILKNFKDVHNWAHLIHPESQAQAANDPRGLPAAVRVHEVRYLSEIPLLSSMGATLK
                     TAIVGNVPFEGTWASVVIYGITDVE*"
     gene            29785..30069
                     /locus_tag="CG10_big_fil_rev_8_21_14_0-10_scaffold_17_prod
                     igal-single_27"
     CDS             29785..30069
                     /product="hypothetical protein"
                     /codon_start=1
                     /transl_table=11
                     /translation="MNIETMPGQIVALKLSASDKHRLVAKALEAEIAKKKANLAHAEW
                     QMATAVSEAAGDAMAARLKVPQEAQDVTIDLNEGVIRYRMPGVPPVVHEG*"
     gene            30082..33024
                     /locus_tag="CG10_big_fil_rev_8_21_14_0-10_scaffold_17_prod
                     igal-single_28"
     CDS             30082..33024
                     /product="Uncharacterized protein {ECO:0000313|EMBL
                     :KKM18048.1}; Flags: Fragment;;  TaxID=412755
                     species="unclassified sequences; metagenomes; ecological
                     metagenomes.;" source="marine sediment metagenome.;""
                     /codon_start=1
                     /transl_table=11
                     /translation="MATTKQVLRLQSDQTLDDPQIATRIRLKDLAATRAIQLVWIEPA
                     AADRDITFKDPGANDSVVYENLAQPLNNKTLGTPTITDFTDAQHTHASAAQGGTVAHS
                     DIGTPDAADDHQQYARLAGRVGGQVLIGGSAASENLSLQSTSDAARGDIIAIDDIVMG
                     TGKEVTGLPATPSGPTAAASKAYVDLAISGGASWKEVLLTSDQLDNTNDGIAQGVAFY
                     LVNTAQIGDSITLDDDIATESWVFAGVSAPNQPAVGASALDSMTDLAARINADSATWA
                     ASLFTGTLQGINSATGDVVVIYRRIPAAATMDRVFGVFATPADAQYVDFGGASDYRSS
                     ISANLPAVDPTTANFGIGRVTSGLTPNEAHLVRAEDSAYIWNDDAGVWQLSAGAVALA
                     TSGSGGGVIGQSTFDSDKGLLVAGGVAEVRVDNSTITFTAGQLSVAGGAVPFGTSGSG
                     GAIAGKVTADSDKGLEITGGPANAILATKVDGITITHNLSGELSASGSPLAPTGSVSH
                     GVLLTRDIGGVAAPTATFISTDIPVQDYIDGSTTGQLFDFVVPTDYDGGDIELLASYQ
                     MTTAFAGAIVLETYAKIVKASTGSVDTVTFPPVSALLSPPVTTDLTRSIIKTLPNPSG
                     ANYQRGDTIQFYVKRLGADGSDAHTGDWRVAAFAYRYTGQVSTRLMEPVSDIFTPVTG
                     VPSPSIDLFSTDIPVLTFSDGTDQATAALFVVPDNWDGISDALFRVQYALDTAAGGTV
                     RLNTLVKVADVAGGAVVVLPAIDFDRTVTADTDPHRTEIIRSVPGASMTPGSVIQIII
                     TRDTSVGGNAAAGFQLINGTLAFGVTPVSGISATGEYYLDDPVVGNLSGTVFADWQYP
                     AYGGDFEQFFRMRSTAAAGVVHVAFAGRLGTSQATIDQIAVNVKGVDTGTVQYQIHIY
                     AEGSGAVPVYSSVAATPPGASTLVAITGTSLSAQPTVGKRFFVVVEATAMANGEEVLV
                     SKPLVRVS*"
                     /db_xref="A0A0F9K7M1_9ZZZZ"
                     /db_xref="RBG_16_scaffold_48650_6"
     gene            33550..33867
                     /locus_tag="CG10_big_fil_rev_8_21_14_0-10_scaffold_17_prod
                     igal-single_29"
     CDS             33550..33867
                     /product="hypothetical protein"
                     /codon_start=1
                     /transl_table=11
                     /translation="MKEALAGLIGSKKALAAIGGAAASALALLASKYGYGLDAAATQT
                     LIQSILGLVGLYIVGQGAADWGKEKAKVEAAAMEFAMKAHKLELDELEADDDDLKVLT
                     EDI*"
     gene            33871..34017
                     /locus_tag="CG10_big_fil_rev_8_21_14_0-10_scaffold_17_prod
                     igal-single_30"
     CDS             33871..34017
                     /product="hypothetical protein"
                     /codon_start=1
                     /transl_table=11
                     /translation="VGIFFCGTEGCAGYFCSVDMSFRPHALHCEHYVAPQNAPEAPSQ
                     VEGV*"
     gene            complement(34014..34514)
                     /locus_tag="CG10_big_fil_rev_8_21_14_0-10_scaffold_17_prod
                     igal-single_31"
     CDS             complement(34014..34514)
                     /product="Uncharacterized protein {ECO:0000313|EMBL
                     :KKM86142.1};  TaxID=412755 species="unclassified
                     sequences; metagenomes; ecological metagenomes.;"
                     source="marine sediment metagenome.;""
                     /codon_start=1
                     /transl_table=11
                     /translation="MRRLLIMVVLLVSGCSHAHKLDSQYRPLEQIRESVMRPGTGITT
                     LGKSCYVRDLDEWLEKHPPGSPLFHAIMLHEQLHAQRQLDMGLTKWLGRYLTDLSFMR
                     DEELRGWYLQIQEYRRRGLQVSPEGVAKALSDYQSFAGRMMSYEDALTWIRDVLAGRW
                     QPAKED*"
                     /db_xref="A0A0F9NY08_9ZZZZ"
     gene            complement(34611..35057)
                     /locus_tag="CG10_big_fil_rev_8_21_14_0-10_scaffold_17_prod
                     igal-single_32"
     CDS             complement(34611..35057)
                     /product="hypothetical protein"
                     /codon_start=1
                     /transl_table=11
                     /translation="MSLYSFVQFGDVTLPTGGAANVTGSQMSVRVEEEQMLLLLRFQG
                     RLTGVTAELVTLNFAVDSGAGFVAASVLPLAAHTYLTGQLAHEFHVELPVVLTKGEHK
                     VALLANAASGNHQIDGLTVNSRFSATRVSSDATLGQGVNSKVQLSL*"
     gene            complement(35114..35578)
                     /locus_tag="CG10_big_fil_rev_8_21_14_0-10_scaffold_17_prod
                     igal-single_33"
     CDS             complement(35114..35578)
                     /product="hypothetical protein"
                     /codon_start=1
                     /transl_table=11
                     /translation="MTVRTQYGVPSALASVTNVAAVPFEVLRPRNLPVERNTIDHVVR
                     PYTRQEFEGGLAVLQLNAVLAVADAAVRAVEIIDWSGNVVRTVLSTTLNAYLGNAQIT
                     TDLLARLIIKEDEAGVRVSVIKVTAGTLANSGVTGRFDFGLHNANYGSNQGL*"
     gene            complement(35762..36121)
                     /locus_tag="CG10_big_fil_rev_8_21_14_0-10_scaffold_17_prod
                     igal-single_34"
     CDS             complement(35762..36121)
                     /product="hypothetical protein"
                     /codon_start=1
                     /transl_table=11
                     /translation="MSELVGSLEDLAKDLGAKVLDQVKEDFGSAWDGVKAEVKDILAD
                     VAKDAGRLAVQKMGGADVSEEEKHIHAQLLNLKVAGEVLAVRTFWESFGKVMGVVGAS
                     LGMIAKAGLKTLTGGIG*"
     gene            complement(36126..36398)
                     /locus_tag="CG10_big_fil_rev_8_21_14_0-10_scaffold_17_prod
                     igal-single_35"
     CDS             complement(36126..36398)
                     /product="hypothetical protein"
                     /codon_start=1
                     /transl_table=11
                     /translation="VKLLRASILSIALLSTAGCCATTDLIRADYTAADRATYDAVAPK
                     YLQYVQGDQSLDSDEKKRRERTISTWKLRLEQAEQPVQPAPSGEGQ*"
     gene            complement(36447..36968)
                     /locus_tag="CG10_big_fil_rev_8_21_14_0-10_scaffold_17_prod
                     igal-single_36"
     CDS             complement(36447..36968)
                     /product="hypothetical protein"
                     /codon_start=1
                     /transl_table=11
                     /translation="MARAEDTDPLQNYSFYLLDIPTISLLPVAFPFKVGQGASEGQLL
                     SFKSISIPNVTMQTKTIQEGNWPWAHEVPLGFLKAGDCTIESAVTSLSMDFYLWLFQA
                     VWGTGAPRRNFTVVQTGRDKLIPRRVYNLFGCVPKGWTPSTNMDASSSDVSIESLTMS
                     VNNVEVIPGTPVT*"
     gene            37245..38024
                     /locus_tag="CG10_big_fil_rev_8_21_14_0-10_scaffold_17_prod
                     igal-single_37"
     CDS             37245..38024
                     /product="Uncharacterized protein {ECO:0000313|EMBL
                     :KKN31985.1};  TaxID=412755 species="unclassified
                     sequences; metagenomes; ecological metagenomes.;"
                     source="marine sediment metagenome.;""
                     /codon_start=1
                     /transl_table=11
                     /translation="VPLEITKRSINRRLINGGGGQIVQMGIVRDRQGNEIIQMNIPDG
                     EDINVRALGADPEHQQVVMMVHEPDRKITERRWNSGTKQFENATIKVPGGKRRFLVGM
                     DECHLFIAQMPNTAGATSVKQAHEDLRPRGVPKGRKAKKQKVKRTGEWFLTPASSEEL
                     KAIEDHIKVYGIRKKVGIGSHLGRMRGRPHVVSESVVVGFRTRIEDPTTGQHRILVAR
                     RGTEYVRGRILHPDHKVVDVKVWSKVTMNAEDRAAGAQWVD*"
                     /db_xref="A0A0F9PJI5_9ZZZZ"
     gene            complement(38068..38445)
                     /locus_tag="CG10_big_fil_rev_8_21_14_0-10_scaffold_17_prod
                     igal-single_38"
     CDS             complement(38068..38445)
                     /product="hypothetical protein"
                     /codon_start=1
                     /transl_table=11
                     /translation="MITVSWRYTPPSGVALQEHCRQLPQFMLLAFREAGNKDAVFVVS
                     AEIASILEVSAPRVWFADRLSTPGQMVARVGSLFKIPVWLNLDNMENEVLVAEDPVEP
                     YPLAKVVIAGLIDTTVLDRLASI*"
     gene            complement(38442..38972)
                     /locus_tag="CG10_big_fil_rev_8_21_14_0-10_scaffold_17_prod
                     igal-single_39"
     CDS             complement(38442..38972)
                     /product="Tax=RIFOXYB2_FULL_OD1_Uhrbacteria_57_15_curated"
                     /codon_start=1
                     /transl_table=11
                     /translation="VSWIWPLLADPLLPDNAGSFGALRRFDRHTGVDLYCEVGTPVVA
                     VERGLVVNIEPFTGEKAGSSWWCPTDAVLVEGASGVVVYGEVTTGLKVGASVEQGDII
                     GYVAPVLQRFKGRPMVMLHLELMRSGARATGWWRITDQPPGDLLDPTPLLPISPNTPE
                     FNLLTYDHLKFRYQDK*"
                     /db_xref="89666119"
     gene            complement(38972..39394)
                     /locus_tag="CG10_big_fil_rev_8_21_14_0-10_scaffold_17_prod
                     igal-single_40"
     CDS             complement(38972..39394)
                     /product="hypothetical protein"
                     /codon_start=1
                     /transl_table=11
                     /translation="MNMVLLVLFSPFYIIDHCLSFLPVYRRLWGGHWERQTLGDPCHG
                     EIWVRMKREECYRMTGNHPGGIVRGKPYCEENGGPAYSNAVYCTCNRDLTRAPGVYGA
                     YENESEDIYVYSCPCGRWPRFSFGLYPVPVYLGDAREV*"
     gene            complement(39409..39804)
                     /locus_tag="CG10_big_fil_rev_8_21_14_0-10_scaffold_17_prod
                     igal-single_41"
     CDS             complement(39409..39804)
                     /product="hypothetical protein"
                     /codon_start=1
                     /transl_table=11
                     /translation="MQNEQIFTRMWDHAIPMGVSAIDHMQGLALMMVQIFFETGGKGV
                     ILSHPMTISMLICTSSAFLGKEFLWDGPTGSSIAAGRLGGVPIWANTAVRADEVLIVD
                     DPEDLQPRAKIRLINFVTVRALDRLAQIR*"
     gene            39893..40093
                     /locus_tag="CG10_big_fil_rev_8_21_14_0-10_scaffold_17_prod
                     igal-single_42"
     CDS             39893..40093
                     /product="hypothetical protein"
                     /codon_start=1
                     /transl_table=11
                     /translation="MHLHRNFVWTLNLSDRELKVIIKCLQDEDLTDDEQSLVDKLSET
                     LPENAVRLERVSTGRKRNTPKN*"
     gene            complement(40172..41317)
                     /locus_tag="CG10_big_fil_rev_8_21_14_0-10_scaffold_17_prod
                     igal-single_43"
     CDS             complement(40172..41317)
                     /product="hypothetical protein"
                     /codon_start=1
                     /transl_table=11
                     /translation="MSLRYSVVALNDPTDGRVIHVARQSAKSHKNSSLTRLINEAATG
                     ASGRRYDEVRLLRSRGIAPVQEVKATNLDKDSANTLIDGLREQQGVRCSRRGVSRPRV
                     HQQADPDSPDLDPTPIYYVYELIRPDTNKVFYVGKGSDRHCPRIGDHIRKAKKGKKGH
                     KFSVIRKLLKMGLSPAERRIAEKLTESEALKLEVEHISSIGLNLLTNDADGGQTAPTG
                     DDHWTRKYPEKVLRGERHPWNRDPDYARRNIDKMQAALKANPSNRPRGDSHGMAKLSR
                     AQVDEIRTRYQKGLKSASQVTGKQLAVEYGVTPAQISAILRGCAWGLPSLIQRHGNAK
                     LTTEQIASIPGLLADGKTQKNIAHELGVSHSLINYYAKKIVVELVVN*"
     gene            complement(41395..41868)
                     /locus_tag="CG10_big_fil_rev_8_21_14_0-10_scaffold_17_prod
                     igal-single_44"
     CDS             complement(41395..41868)
                     /product="hypothetical protein"
                     /codon_start=1
                     /transl_table=11
                     /translation="VRPTRNITNFRFHVVDPAGGNLDPVAGFRTASIPDLTVDMVEYR
                     EGVYKYTRKYPGIPKVGDCSLSKGVVKKESDFLVWIFKCINGGETYRSDITIQEYHIA
                     DEFGIDGSPSKVIQLKEVFPTSVKPTGDKDASSSDVAIQELSLAVEEVSIELVVT*"
     gene            complement(42207..43043)
                     /locus_tag="CG10_big_fil_rev_8_21_14_0-10_scaffold_17_prod
                     igal-single_45"
     CDS             complement(42207..43043)
                     /product="Dehydrogenase n=1 Tax=human gut metagenome RepID
                     =K1RZA5_9ZZZZ"
                     /codon_start=1
                     /transl_table=11
                     /translation="MGRPWITSDDSFIRENYPTRGGKWCAEQLDRDQSTTRCRAKKLG
                     VKLLYKNLTHIKTTKKQQMQMVELYNQGVSGPDIAAKMDVKPDCVYKTLHKQGVDVDR
                     TGTRNRRWSDAEESEMVRLYLGGEDTIALSRRYGTSQSAICLVLSRNGVGMRPAAWGG
                     GPRLSFTDKLGRKFKMRSTWELGMASWLDEQGMSWDYELVTYEVEVDDRPKRYTPDFW
                     IYDGADTTVVDVKGVESPEQMKKIKALQESRPDLNLQIWDYWELKRRGVLADGRSDRV
                     CS*"
                     /db_xref="UniRef100_K1RZA5"
                     /db_xref="K1RZA5_9ZZZZ"
     gene            complement(43197..43700)
                     /locus_tag="CG10_big_fil_rev_8_21_14_0-10_scaffold_17_prod
                     igal-single_46"
     CDS             complement(43197..43700)
                     /product="hypothetical protein"
                     /codon_start=1
                     /transl_table=11
                     /translation="MDRLFTHRSGAQLWQGDLTDVTQLLRQPDGRIHVIGLFAQEYQP
                     NDPSGSYELIKMGYDDNPQAEKDELTQTAVRADKASDLFSDRLRDGKSCLSSCAMGLN
                     RSSLVSALTLMKVAGMGPQQAVERVQRLRAPQGGLTPLCNPRFVQLIHQLEHLVGNKS
                     AWTKWRR*"
     gene            43765..44274
                     /locus_tag="CG10_big_fil_rev_8_21_14_0-10_scaffold_17_prod
                     igal-single_47"
     CDS             43765..44274
                     /product="hypothetical protein"
                     /codon_start=1
                     /transl_table=11
                     /translation="MLNGGAVPTDRRMLFIEALAGISAKPTRRRRGSARCYGPPCEIN
                     DCPGQTVGNKPYCLDHVHLMPYAAKIQEREAARDVEIASADGPPLDGFVAQDLLGAIK
                     LTQSSIPALARDLRVPQKVVDKLVRQLIKLGKVRIRRSKRSVYVIRIPDPSDDFPGSA
                     VEPPDESSE*"
     gene            complement(44219..44521)
                     /locus_tag="CG10_big_fil_rev_8_21_14_0-10_scaffold_17_prod
                     igal-single_48"
     CDS             complement(44219..44521)
                     /product="Uncharacterized protein n=1 Tax=Sorangium
                     cellulosum (strain So ce56) RepID=A9G946_SORC5"
                     /codon_start=1
                     /transl_table=11
                     /translation="MNLFYPAISNRMTKVYFLENVETGRIKVGFTTGSVSSRVAQLQT
                     GSDCELRLLGVIVADDGTGTTERQLHLRFAEWRHRGEWFTRSIRPEVLRLIQENRR*"
                     /db_xref="UniRef100_A9G946"
                     /db_xref="scl:sce8948"
                     /db_xref="A9G946_SORC5"
     gene            44681..45616
                     /locus_tag="CG10_big_fil_rev_8_21_14_0-10_scaffold_17_prod
                     igal-single_49"
     CDS             44681..45616
                     /product="Uncharacterized protein, YcgL-like protein n=1
                     Tax=Clostridium beijerinckii (strain ATCC 51743 / NCIMB
                     8052) RepID=A6LZ95_CLOB8"
                     /codon_start=1
                     /transl_table=11
                     /translation="MKNFVTDELIFMTVAGSRMYGTNIATSDVDKRGVCVPPKKVVYG
                     FARNFNQQEFPNEDTVVFSLMKFMQLAADANPNVIELLFAPDDCVEVCHPTWGRLLER
                     RNLFLTAKAYHTFTGYAHSQLKRINGHRAWLMNPPTHKPTREEYGLTEAGQGVRDLAR
                     GIDLSEISPETLQIIEREKAYKAALTTWNQYEKWKTERNKDRAALEAAHGFDVKHAMH
                     LMRLLRMGKEILTTGSLHVRRPDAAELLAIRAGEWSYDRLVGEAETLKAELDEVYENK
                     TYVVPFGAPHQEISDFCIELHDYHWANHAKSAEDE*"
                     /db_xref="UniRef100_A6LZ95"
                     /db_xref="csr:Cspa_c41160"
                     /db_xref="107336186"
                     /db_xref="A6LZ95_CLOB8"
     gene            45829..46422
                     /locus_tag="CG10_big_fil_rev_8_21_14_0-10_scaffold_17_prod
                     igal-single_50"
     CDS             45829..46422
                     /product="Uncharacterized protein n=1 Tax=Kribbella
                     flavida (strain DSM 17836 / JCM 10339 / NBRC 14399)
                     RepID=D2PXS3_KRIFD"
                     /codon_start=1
                     /transl_table=11
                     /translation="MKPGLYDMVRVTDQTGVSGTGRVAQVAVFEDGSAVVRWMTGKDS
                     TVCWAKVQDALDVHINCHPDTTKLIPVGALREQHQSPREVDESARWAAIRDVDRRTTK
                     AIYDWCASRAVRCKEHNSHGLYFDVWVGTKQIMFDCSPEDISHELRRGKGIVVVRDAS
                     HGWDNMRIYGTINMLDNDAGRTLDIWLGCGEERIEKD*"
                     /db_xref="UniRef100_D2PXS3"
                     /db_xref="kfl:Kfla_2648"
                     /db_xref="D2PXS3_KRIFD"
     gene            46469..46810
                     /locus_tag="CG10_big_fil_rev_8_21_14_0-10_scaffold_17_prod
                     igal-single_51"
     CDS             46469..46810
                     /product="hypothetical protein"
                     /codon_start=1
                     /transl_table=11
                     /translation="MGAQVHIRLENCGQRKIQVIKDLRTAYGFNLVTAKSWADKAPCI
                     LPATPPGVAGKLIKDLRDSGATVSVVDPSVLDQMAAVSFIQSAAASLGEGDLAETRTA
                     LRAALALVGDV*"
     gene            46803..47147
                     /locus_tag="CG10_big_fil_rev_8_21_14_0-10_scaffold_17_prod
                     igal-single_52"
     CDS             46803..47147
                     /product="Uncharacterized protein n=1 Tax=Agrobacterium
                     vitis (strain S4 / ATCC BAA-846) RepID=B9JTW1_AGRVS"
                     /codon_start=1
                     /transl_table=11
                     /translation="MSEDYDCQACGACCISNWDTETYIYVSDNDIRRLRMAYAEPTVK
                     RLVGGLDDPMEQGIRTKKNTQGHIACIALRGAVGKRCSCGIYEARPKVCRGFKPGSES
                     CQYARQEAGIDT*"
                     /db_xref="UniRef100_B9JTW1"
                     /db_xref="mea:Mex_2p0663"
                     /db_xref="B9JTW1_AGRVS"
     gene            complement(47144..47446)
                     /locus_tag="CG10_big_fil_rev_8_21_14_0-10_scaffold_17_prod
                     igal-single_53"
     CDS             complement(47144..47446)
                     /product="hypothetical protein"
                     /codon_start=1
                     /transl_table=11
                     /translation="MDQNTTTAQEGLSPASADVPVQVDASVFLAARLREVTAEAANLR
                     SLVADLQVELARMKALAAQVEIDRLDQTYNVGSGSILQARSDGTYWRLPRSAVQQG*"
     gene            complement(47525..49582)
                     /locus_tag="CG10_big_fil_rev_8_21_14_0-10_scaffold_17_prod
                     igal-single_54"
     CDS             complement(47525..49582)
                     /product="UPI0003CE419A related cluster n=1 Tax=unknown
                     RepID=UPI0003CE419A"
                     /codon_start=1
                     /transl_table=11
                     /translation="MQAVLTTYLVVSPLPVVVEEVDGYGSTSYAPGAVFTSLSSNPSV
                     ARLLAANKITETVGPPATGFTVVAGPEGPTGPGVDAGWHDTGSLVRLVNDADQVSAGL
                     ASPSGTVKFTIDAAPGGFTTGLLVVNGAISSPGAGGSSERFGLGSVAAGASSLAVGNA
                     ASTPFANSTAIGAGASTSGDFSVAVGSSAAAAQDSVASGRSSSATAIETVVVGASSSA
                     TAAGAQAVGYGAGASGVDSSAWGRGAASTFDGAHAWGAGAATTAVNQFVFGSQSNPIA
                     VFYLGKGEVGTTAQSVTVSSSRISTAQTNEAGSDLIIVAGPGTGNATPSTIQLRTAPA
                     GAPGNTQQVLSTQVIVGEGVSITNWLNIGSTSVANAPGEFAASDGSNLVHWDPAGLQL
                     NIGLEGAVTTIRGVDSISATVDGASLDLIAGNGLTTGAGGASRFRGGSGGASGVGGLA
                     EIRGGSGAAGGGAVLVVGGAGPSITGGAVTVEGGPGTTAGPLVVRGGVTDAVGGVSGT
                     GTFSGGDASATLVSLAADGILKGGDGVSNNNHGANAFVRGGIAAGGGTHGRVQLDTAG
                     VGRWQVTNSGHLLAVADDTYDIGADGATRPRTGYFGTSAVIGADFHRLTSTQVGFFGA
                     ALVAQPVDMVALTDSTGGTANDTVVAVAGTGDDATINDNFSDLTAKINTIRTTLRDLG
                     LMA*"
                     /db_xref="UniRef100_UPI0003CE419A"
                     /db_xref="X6F1R8_9RHIZ"
                     /db_xref="rtr:RTCIAT899_PC01850"
                     /db_xref="UPI0003CE419A"
     gene            complement(49904..51340)
                     /locus_tag="CG10_big_fil_rev_8_21_14_0-10_scaffold_17_prod
                     igal-single_55"
     CDS             complement(49904..51340)
                     /product="hypothetical protein"
                     /codon_start=1
                     /transl_table=11
                     /translation="MADWLSVTERGVAQPIVYRYVGGFSKIALSAAFGTNISAEGANA
                     HNPLNCCLQTDSDRLWAVLFDGLYRSIDGGATFTSVFAFTSPAASTDLRIGHGGIHFV
                     YDPGTQETYLAGWFKSSVTNTMVGWSYRLSDGATAEVLGPSNASFILGAEILYGTTIH
                     VLHGLASNAVLYSFDPTTATWATYSSGFSHYAISSFAIGPDGVLYLSVFTTSPSTIRL
                     LKFTGAWSAAAVIEATPGVISTNGETRLALFSDGTDLFSIHFINNVSYGWRCSRIPSP
                     FDGTGMTDITSGVLTTDLIATGDGGSASASLTKRCHLVQDTETSPGTLLTYLAFSEDS
                     APSTPFSIRQWQGPATLITFVGSGGAVRDSMHHSTRNGGAYFYTPTQDGVRIVSVTPV
                     PGGESIAFIASGGGTVDVQFRRSVAQQGAVALATLTGTATGGGTRVGNQVQGVTADGT
                     TVNTVTWDFFTDSILNGTNLTVLVPETV*"
     gene            complement(51340..51864)
                     /locus_tag="CG10_big_fil_rev_8_21_14_0-10_scaffold_17_prod
                     igal-single_56"
     CDS             complement(51340..51864)
                     /product="hypothetical protein"
                     /codon_start=1
                     /transl_table=11
                     /translation="MQYIYTNCGRDVHGPLPDDQLVKTTRGPVRADAITGGSSASLVV
                     AGSDGNGDVTYTARGGEWGNTITVEHLVGATGLGNEDRELNASVVGSAITIIFGTDSA
                     GESIAPTAADFVAAVSSTVAALVTIEAGGDGLSSVGLQALTNLSGGSNDGADYLSLGP
                     RGQFTVLVNSRETI*"
     gene            complement(51880..52215)
                     /locus_tag="CG10_big_fil_rev_8_21_14_0-10_scaffold_17_prod
                     igal-single_57"
     CDS             complement(51880..52215)
                     /product="Uncharacterized protein {ECO:0000313|EMBL
                     :KKM86755.1};  TaxID=412755 species="unclassified
                     sequences; metagenomes; ecological metagenomes.;"
                     source="marine sediment metagenome.;""
                     /codon_start=1
                     /transl_table=11
                     /translation="MAITKEFLSGSTNGQPIAITQTATLGDTVHTAHATSKDEVWIYA
                     VNTSGAQRTLTIEYGGAASGNLIVVQIDQNTGLVLVSPGLVLSNSLVVTAFADAAGVN
                     VVGWVNRIA*"
                     /db_xref="A0A0F9NDC4_9ZZZZ"
     gene            complement(52224..53111)
                     /locus_tag="CG10_big_fil_rev_8_21_14_0-10_scaffold_17_prod
                     igal-single_58"
     CDS             complement(52224..53111)
                     /product="71 n=1 Tax=Equine herpesvirus 4 (strain 1942)
                     RepID=O39307_EHV4"
                     /codon_start=1
                     /transl_table=11
                     /translation="MAWTIKTYFVTSPTPIVIEEPLDGSAISYQPGATFQARENNFSV
                     RQLLADGRIVEVMGGGQTLQGFALVTGQQGPTGPTGPAGTAEPNTSSNAGGDVGLALA
                     KVVFDLPFRGLTAGTAVTLTPTATDVTIATTAEANTSSSAGGTVALPLAKSGADLPFR
                     GLTAGTAVTLTPTATDVTIATTAEANTSSSAGGTVALPLAKSGADLPFRGLTAGAGIG
                     LTPTATDVTIASTGLAATLGVANSTGGSDISMTSGDAVTGAQSSLDLSVGLDTTSTEV
                     VAAINELLGQVALIAQVFS*"
                     /db_xref="UniRef100_O39307"
                     /db_xref="O39307_EHV4"
     gene            complement(53184..53540)
                     /locus_tag="CG10_big_fil_rev_8_21_14_0-10_scaffold_17_prod
                     igal-single_59"
     CDS             complement(53184..53540)
                     /product="hypothetical protein"
                     /codon_start=1
                     /transl_table=11
                     /translation="MIRVLPDDVVKAYAATNLIPIRCAWTTTDSRGGCAIDALAIHHG
                     VATEDLREQLTEGYEEGFLLAWDAQDPRCDAIINWVKANTSDVLKRGFCDGLLCRSAV
                     EKTFSSELFPVIPDKA*"
     gene            complement(53603..54121)
                     /locus_tag="CG10_big_fil_rev_8_21_14_0-10_scaffold_17_prod
                     igal-single_60"
     CDS             complement(53603..54121)
                     /product="hypothetical protein"
                     /codon_start=1
                     /transl_table=11
                     /translation="MHRLSVIRYNYRMADSFKCVVVVPSTLNEEPGLGQRVSRNLLEK
                     LATKINDRAQGRQMLGQIDPPIDGRTRINDASHVVLPTARVKGRSLLVDIEVLDTEAG
                     KYLRAMLEGGIQRPGVLRGVGATIEDVSVSGVDVLLDPSNYELRTVLDDIVEAVEDAE
                     DAEDAENKKRQS*"
     gene            54167..54622
                     /locus_tag="CG10_big_fil_rev_8_21_14_0-10_scaffold_17_prod
                     igal-single_61"
     CDS             54167..54622
                     /product="hypothetical protein"
                     /codon_start=1
                     /transl_table=11
                     /translation="MNKRTHRDKKHPNMQDLMLDLIEQSSFNAFDGHQVHDDLREAFA
                     LWDAASLIPDSAGLFIRDLPDGSFHCDTLYILTTKDRWKRLRPIVENWRADSITKITS
                     KGTKVANRWNSDDSETYSYKKYESQNVGSFLGSFQGKEDDRVVLCLWWD*"
     gene            complement(54619..54762)
                     /locus_tag="CG10_big_fil_rev_8_21_14_0-10_scaffold_17_prod
                     igal-single_62"
     CDS             complement(54619..54762)
                     /product="hypothetical protein"
                     /codon_start=1
                     /transl_table=11
                     /translation="MTPFYCPRCKAACPVDDLHRKTEAHAAVTQCVITFRNPFAGSAL
                     GGH*"
     gene            complement(54762..55940)
                     /locus_tag="CG10_big_fil_rev_8_21_14_0-10_scaffold_17_prod
                     igal-single_63"
     CDS             complement(54762..55940)
                     /product="hypothetical protein"
                     /codon_start=1
                     /transl_table=11
                     /translation="MSGRRLSNQERLQIIELAKEGKSPNEIARLVGCSHQTAYRIIDE
                     VGVSRRRTKRRRALTAVDVDQCANLYTGGQTLSEIAEKFDTDASTIRRRLLKTGYDDF
                     RPSGAPPRISDEGDKQTIVEHYTNGFSSSFLAIKFKCSRDAINKALDDAGVQRRNHLE
                     SVGLRWSDARGREHLMRSLWEVCTAQWLDDRGALWDYELKSYVVDDDGKRRRYTPDFW
                     VYATDGSVAQIIEVKGWLSEACERRMNLFRQDHPELPFEVWEEADLKKRGILDVEICN
                     QPARVKFAGSPSRMSNKERLQAMNLFDEGMSYANIAEVIQRGSSTVSSFLKSTGRVTT
                     KAQSNRARVPQEDRDRAANLYAAGDSITTVAQKTGLSRDVVHGEIKRRGINRTRRGSV
                     *"
     gene            complement(56040..58970)
                     /locus_tag="CG10_big_fil_rev_8_21_14_0-10_scaffold_17_prod
                     igal-single_64"
     CDS             complement(56040..58970)
                     /product="Phage tail sheath protein, putative n=1 Tax
                     =Geobacter sulfurreducens (strain DL-1 / KN400)
                     RepID=D7AHB3_GEOSK"
                     /codon_start=1
                     /transl_table=11
                     /translation="MPIVEYRSAGVYGQEKAPARAPDQFSPAKMGVVGWTQKGPTNYP
                     IEVRSVEDFTRVFGPVNTRGVVPQAIRAFFGTGGERAWINRIAPADSTFASVSIDATP
                     GPEKWTFTANGQGVWGNDLKIRVSGNRNFLDYTTNSWEKYDLQILAPADFNPAFDDAV
                     ETYEAVQFDDPSASDYLLNVIQDPRRPSLLVTTTIGVGGTPTAMLPVTVLSESIGTGG
                     GAPLAQRFIASLANVPVLSNTLKLTAVSGTTKHVPTTPTSGTINSTNTAFELQLTNLP
                     VVEGSTRIFYQRSSVANEVLPASAGLIDGANKEFTFNAGVVDNPVHREVTVFRLKYAG
                     AAAAPQTLTTIGGTAATYSLAGTPLASVPVHPGTLAISVNVNGIGLATITDDGAGNLT
                     GSGGALPLGGTVNYDTGALTGTTAELVALSTVVANHDVSSVITKDNVATMELSAIVGA
                     IAPGDTFTQGAVTGDVLSFSSGVARVGNIAGGSFAPGAIVTTGGTATIDLVYFNNLEV
                     DVPLLGSIDGGGINTIDLVDSQTASSVGSGPIEVTTLVAPIAGTFFYVDYIALGNVWA
                     NTTGNLLGDVTTASVINADTGAVSLTTTSAPLTGSTIDVLYNTGQYAQDNGLGVIVGD
                     VDAAGENTIDYNTGALDFTWAVPPPASTPITAAYTKLSSAVQYQMTGGTDGTVITRND
                     VSNPTLEGSKQGIYALDLIEEPVNVVVPDFEGSAFVQADIVDFCDARQDRFGIFALAN
                     GTTVPEAIQYVLVTQAFNTKNAAIYYPNVYFLNDSTELPELIPASPFAAGVYAKTARN
                     KNVGKSPAGIVDGALDAPGTVGPEIKLSRLDQDNLYQSRINPLPTGVATGFIVNGARS
                     LSKEARWRYVNARQLHIFLMYTTKLQLQWTVFENNGPQLWQKIETALRGYYSSLFRLG
                     YFSGNTQEEAFFVKCNGNNNSQVTMDQGKVIIDIGFSPNKPAEFVIFNLTQPAGTAST
                     SAII*"
                     /db_xref="UniRef100_D7AHB3"
                     /db_xref="gsk:KN400_0956"
                     /db_xref="Q74EI7_GEOSL"
                     /db_xref="D7AHB3_GEOSK"
     gene            complement(58974..59276)
                     /locus_tag="CG10_big_fil_rev_8_21_14_0-10_scaffold_17_prod
                     igal-single_65"
     CDS             complement(58974..59276)
                     /product="hypothetical protein"
                     /codon_start=1
                     /transl_table=11
                     /translation="MKRDQTYQVVSRAAVTVEFPNGNVVSYPAGFMFKAHPTNASVAR
                     LVRQNMIRMVTPREVPNFAIDDKSMLKAIPAVPAMTPLQAAEAAKKKSTKKPKGEE*"
     gene            complement(59273..60145)
                     /locus_tag="CG10_big_fil_rev_8_21_14_0-10_scaffold_17_prod
                     igal-single_66"
     CDS             complement(59273..60145)
                     /product="hypothetical protein"
                     /codon_start=1
                     /transl_table=11
                     /translation="VSNGLEFGERTGSVDFYDFDEAVARALGALPDEVKNEWYLPLEG
                     IFVTIDGRQTPIDRALVVYKRPEPTQIGAVLPMISIIRDSTIPAEDRLLSPVVSYRLP
                     CEGAKRVSAGGLTGWTSYEQKDKEQPYDFFYSIECWARFRTVAQILLQIMMRRFPMRG
                     QTVVVLDGINNPRTYAAFQQGVTDLTDVSSLVERVPGYSLSLKVEGELTLDREPICIP
                     AFTGTQTTQPLPGYGGPGYQLVPGPGGYGLVPADANGVPLSPGGVQNPDPGEGGLYGT
                     GRPIVRTGVYGSSR*"
     gene            60290..61402
                     /locus_tag="CG10_big_fil_rev_8_21_14_0-10_scaffold_17_prod
                     igal-single_67"
     CDS             60290..61402
                     /product="Transposase, IS605 OrfB family n=1 Tax
                     =Ktedonobacter racemifer DSM 44963 RepID=D6TJ53_9CHLR"
                     /codon_start=1
                     /transl_table=11
                     /translation="MQRVVPIKLNEDVDLRATIESFRLVQQRVSDLAFATGSWDSAIA
                     LHRVAYPHVRGALKSQLVCTAIRLVASDYARLRRLRKRIHGAIHFSKPRALFLIGKGK
                     RDACPPRKETIRIWTVAGRKDIGFTIPKEFESLLKRVTSYDTLAVSIKRGRLVASLSV
                     TLKAPDRKGSRPAGVSAGLRNDIAAVDASGRALRIVTTAQTVMEETTQKTKKRLERRL
                     AARKADGYETRSVRRALKRLSRRRHLRTRAFCHVAANELIRWLDLDVIVVMEDLRRPP
                     PSRRKSSSSNIPHYYEGLRRRLEEKSEAAAIPVHYVSVTGNARRCSVCGDAGTIGRRV
                     FSCGSCGSSGPLSKNAALNIRNKFTVTRPWAAVNQP*"
                     /db_xref="UniRef100_D6TJ53"
                     /db_xref="A0A0G1VUS0_9BACT"
                     /db_xref="mcj:MCON_2719"
                     /db_xref="D6TJ53_9CHLR"
     gene            complement(61447..62142)
                     /locus_tag="CG10_big_fil_rev_8_21_14_0-10_scaffold_17_prod
                     igal-single_68"
     CDS             complement(61447..62142)
                     /product="hypothetical protein"
                     /codon_start=1
                     /transl_table=11
                     /translation="VRFWIDDKELVKEIEQLKTSVPAAGKVAMQSSAKELAYRLRDRV
                     VALIPNDGGWYDIYKKSIVVVEVAKDRFEVEARVNEIDYGSIVADRSLIWISSGDDVA
                     GVLSQHSPWTLDTIPAVTDGFSGDMLVRPSSESETDFHRRARLAEMIEIRSQLATIGR
                     TPQAFDATLPKINGKVLADVPFLAQRLEYGLGGFPRTIIWGRLDAEVAALSKSSSVTE
                     KGRNVFSARWRQK*"
     gene            complement(62146..66855)
                     /locus_tag="CG10_big_fil_rev_8_21_14_0-10_scaffold_17_prod
                     igal-single_69"
     CDS             complement(62146..66855)
                     /product="Gyrase subunit A protein {ECO:0000313|EMBL
                     :KKW20552.1};  TaxID=1618975 species="Bacteria;
                     Parcubacteria.;" source="Parcubacteria bacterium
                     GW2011_GWF2_50_9.;""
                     /codon_start=1
                     /transl_table=11
                     /translation="MALRDDALNYLRQVFGRERAERDRAESPSADAEKHIPTSMFSVW
                     GREDVGGLLSVSQNLMDRYADYEQMDDYPDINCLTGDTLIYVVDGSIIKPFRLHDLAA
                     NGGGVEILAYDTKTQRLTKTVTNNPRVTGNKQPVVQLGFSNGENIRCTPDHKFLTVEH
                     GYINASDMTEGTVVVSTWAGFEAHGMCSFLHTISGTLRVVQAAQPAGEEDVYDVSTGT
                     KNFVANGVVVHNSAHHYFTNDATQPDIDTGKTVWVHSGDEAIKDMTDTLLNRRLRIED
                     DIWSMVYTTVKMGNNYEEVLVTENGVVGLNSLPVPTMRRVEQSNGALIGYVQDVTGKF
                     TQDATDLRGMLAGQTKVPDHVALFEEWQVLHSRLRGTVRRCPYGYGVADGARWIWKRL
                     VLLEDAMLIYKLCLRGDSQIWTPEGRKAIRELEEGDEVYSFTKEDKLRKTRVCYKKHN
                     GQDKIYRVFSDHRELYANATHPVLVEEIIGQGKGRPKARFLKYVEVKDLDPTRHRLVT
                     PKKNTDDWEEIELKKPDLHSKARLRSPNEVVRRQTYPDIARSMGVHHYRARDFFNGDY
                     ELKTETAVALLEANGYTDEHLDVEEHWGGDRGIPVKGVTVPDVVDEDFARWWGFMLGD
                     GFITTRTQKGGFVSQNEIGFALGEDDQINDRYKGLFERYVPGVKLVNDQDYRLGAYSF
                     VSSKFAEFMLLNGFIPGAHDKRLPEWVFRASPEIKLAMIRGLADADAHIIPRREGRKT
                     RFEKARFELCNKQLLEDVRELAMQLGLVVTFVRERTREGGRTIAGSTQPLKGTTSYCM
                     DITFKQQPLTEPLRGVEVVGVDDIWDIGVEDEEHNFIADGVCVHNTRAPARFAFYIDV
                     TDIPSDKVDSFLRKAKQDMRKQKLVNPRCLTGETPVTCLDGKDRSMRDLAEEVPRLAK
                     EGKHHYVFSYDTKRHRVVPGKITAAGLSGKKKAVYRVVVDSGAIVRCTGDHPFLLRNG
                     SYKQAQDLVKGESLMPLYLSRGSKETQHYWKYKDTGLGKQRYVHQMVTEELIDPDYKA
                     KGLHVHHRDENKENNHPSNLEPITPGDHAGGRHPIHLQAARKALKERAQNDPVFKQEL
                     YGRIRDWREENPEKISEANKKAAATKTERADCLYNLVFAMVDQKLHNDPTITSQDMVA
                     WLNGQEDFIRIYADLPTTIKPKLSRGCWTALLKRRGFKSFADYKEQVAGTGERKSGPQ
                     KKKERRLVGAGKNNHTVVSVTPDGFEDVYDITVEDYHNFALTAGVFVHNTQRLDMRYN
                     PMDNMQDFFIAVRENRELARVEVLQGPDYQATEDVEYFARKLHGVLKVPRSYLGQDDA
                     PPPKTILSFEDVRAARVTMGIQREMKNTIRRLIQIDLASRGINPFNQDLQVMMTVPSG
                     IYELAHNEIKNARADFATRVQPFVSMRYIQERILKLSDDEIDVIEKQREEDMKKQAEQ
                     QKLMGDAGGGGGGAGGPGGLPMEGPALAGGAGGPPPPMDIGPPPGVAGRPNTQNEWKR
                     YDQARRLEERLDRESRARDAEIQDSLRKAMIENKSLAHRLTQTEHFIRELKHTYMSRN
                     GNGKLVPQGRGRGHGRH*"
                     /db_xref="A0A0G1YZV5_9BACT"
                     /db_xref="gwc2_scaffold_375_37"
                     /db_xref="vma:VAB18032_13715"
     gene            complement(66895..67626)
                     /locus_tag="CG10_big_fil_rev_8_21_14_0-10_scaffold_17_prod
                     igal-single_70"
     CDS             complement(66895..67626)
                     /product="Deoxycytidine triphosphate deaminase n=1 Tax
                     =Oscillochloris trichoides DG-6 RepID=E1IC43_9CHLR"
                     /codon_start=1
                     /transl_table=11
                     /translation="VGLRGDMCIETVSGPTKISELSNRTVLNPDYTETAFVWSSGTFF
                     LGEVGGVKSIGLQQLFEVVLDDGAKLQVSPSSRFVMRSGERKMPPELVPGDSLLPLYL
                     EEDVYGYPTYRIPGRYVKRKIARLIAEWKLGHPLGPGTTVEHIDKNRKHYHPDNLNII
                     INPNRAKKRHRNKIIKALDLAKDILDECAAASPKMAKIVGKRGRRNHKVTRVTPGSLE
                     EVFTASVRSMGSLAVSGVFLELPSC*"
                     /db_xref="UniRef100_E1IC43"
     gene            complement(67635..68921)
                     /locus_tag="CG10_big_fil_rev_8_21_14_0-10_scaffold_17_prod
                     igal-single_71"
     CDS             complement(67635..68921)
                     /product="Uncharacterized protein n=1 Tax=Desulfotalea
                     psychrophila (strain LSv54 / DSM 12343)
                     RepID=Q6ALQ5_DESPS"
                     /codon_start=1
                     /transl_table=11
                     /translation="MDRIISAFRLLTPGVRTPGPMQPGSDGEVPSEEVGQFLNAIYVA
                     VEKMRAFGFSDKDFGGKIEIVHRKDDERANGRYFPKDDKSVIFYPPIRGAADYLWTIV
                     HETMHRIWVKHMSDDARELWATLCEVVGRPYDPAAADALAKVVQSRPEKSSLWFFFNK
                     HYGSDPELFRGWLKTKKVSDSFPSKYANADPAEAFAEVAANVILGRGHAGREMSRSGS
                     IVRKVFLELVAHLRHKPELTEGCLFEDLQFEREQQDENFLQTQVDFGYLRVRIPGWVQ
                     KNIPEDNILKLEHRPHVTVYYGADKRDLSAIQQIVQDYGRPIRAMLGTFNIFEHEERD
                     VLYIEVIGDSIRELHQKIAKLPNSRPPTRPNYIPHLTVAYLKKGAGRRYVGITPFRMV
                     ISARGLTVIDASGAEQTVKPESQDELTREPILMAGL*"
                     /db_xref="UniRef100_Q6ALQ5"
                     /db_xref="dps:DP1991"
                     /db_xref="Q6ALQ5_DESPS"
     gene            complement(68921..69196)
                     /locus_tag="CG10_big_fil_rev_8_21_14_0-10_scaffold_17_prod
                     igal-single_72"
     CDS             complement(68921..69196)
                     /product="hypothetical protein"
                     /codon_start=1
                     /transl_table=11
                     /translation="MGTVDPEDLEPRLSTEEMGLAWGVEVELADLDDKSTFFSARKVV
                     LDGLYAQIQLLDGSYETFPVELVRKVMAMRASTPGYTGEDLSADELY*"
     gene            complement(69211..69405)
                     /locus_tag="CG10_big_fil_rev_8_21_14_0-10_scaffold_17_prod
                     igal-single_73"
     CDS             complement(69211..69405)
                     /product="hypothetical protein"
                     /codon_start=1
                     /transl_table=11
                     /translation="MNRVISVDKSLLSGGTVSWFVTMEDETGGRTRVEVDEAAAHRFQ
                     KVLEAQGSQGGPRVLTETIP*"
     gene            69432..70247
                     /locus_tag="CG10_big_fil_rev_8_21_14_0-10_scaffold_17_prod
                     igal-single_74"
     CDS             69432..70247
                     /product="hypothetical protein"
                     /codon_start=1
                     /transl_table=11
                     /translation="MEHHDHSSECGALGHQVSSITTTTATSTLPSFRVYVDMGTDQPV
                     GRANTAVTFEAADGSQKTCIDSLRDDAHYRFSCRCGCGAQFAGYGRDIKASGKIGRDG
                     GSITSTPDAGESRSEVAHEVRTMRSPLRPFVSDRYLMKAIFKLTDDEIDAARANEPDP
                     LEGKGVNLSERRPPAIADEVYSLSTGKGPFTLIDHVSKSLSDEDGASHTVVCGLLRNA
                     AGKLVVVPLADLVLASPDRELRRPSKGSWVMLTLAMILSLAIGSGIALGYFWP*"
     gene            complement(70244..70591)
                     /locus_tag="CG10_big_fil_rev_8_21_14_0-10_scaffold_17_prod
                     igal-single_75"
     CDS             complement(70244..70591)
                     /product="Response regulator receiver protein n=2 Tax
                     =Bacillus thuringiensis RepID=J4ABE8_BACTU"
                     /codon_start=1
                     /transl_table=11
                     /translation="MSGYCVVEHCDRLAYAKGYCKRHYMQVLRHGHLTLEAERGGPQV
                     CDADGCDDDRVSGGHCRKHARQIKLFGELRPDREYMTGKTVCSEEHCEAKVRARGLCA
                     KHYTRRRRSGTLP*"
                     /db_xref="UniRef100_J4ABE8"
                     /db_xref="btn:BTF1_29112"
                     /db_xref="A0A0B5NPT2_BACTU"
                     /db_xref="J4ABE8_BACTU"
     gene            70666..71223
                     /locus_tag="CG10_big_fil_rev_8_21_14_0-10_scaffold_17_prod
                     igal-single_76"
     CDS             70666..71223
                     /product="hypothetical protein"
                     /codon_start=1
                     /transl_table=11
                     /translation="MLSVTGCSALKERTGEYVTESVVDHIAEKVDQRLERRGLSISQI
                     KGVTDLNDDGVVDMAEVRETAKLAGREVALSEAERWKRESQEELKAATKQFVTADDQS
                     TVKSKLQDFWNYLLATIGALVATVVSYLTKQVFSAKSDGRRDAEIAKAAARTDALERL
                     LGRDLNNDGRIGSDRDQSPTPEALA*"
     gene            complement(71239..71463)
                     /locus_tag="CG10_big_fil_rev_8_21_14_0-10_scaffold_17_prod
                     igal-single_77"
     CDS             complement(71239..71463)
                     /product="hypothetical protein"
                     /codon_start=1
                     /transl_table=11
                     /translation="MTEDFVPVNEVYLLGPQFCGGEKKLIALVGAESLRDADVEGVEL
                     PAPVRDFLKWCAEQAVVPVKPRYFGKLDAR*"
     gene            complement(71707..71895)
                     /locus_tag="CG10_big_fil_rev_8_21_14_0-10_scaffold_17_prod
                     igal-single_78"
     CDS             complement(71707..71895)
                     /product="hypothetical protein"
                     /codon_start=1
                     /transl_table=11
                     /translation="MSVKTTADEHLNAALEKIQGAVKDISEIVVNHCCGYDEYNSPYH
                     EALKRSMMELMEIRDRLQ*"
     gene            complement(71897..72199)
                     /locus_tag="CG10_big_fil_rev_8_21_14_0-10_scaffold_17_prod
                     igal-single_79"
     CDS             complement(71897..72199)
                     /product="transcriptional regulator n=1 Tax=Amorphus
                     coralli RepID=UPI000376CDC4"
                     /codon_start=1
                     /transl_table=11
                     /translation="MKTVTKRDLVERVADQLPAIKKNEISDVIQQFLDSIGGAMVNDE
                     RIELRDFGVFTPKERKARTARNPKTGEPVEVSATKVCGFKVGKELKQRLADSYKPS*"
                     /db_xref="UniRef100_UPI000376CDC4"
                     /db_xref="I4YYM4_9RHIZ"
                     /db_xref="msd:MYSTI_04472"
                     /db_xref="UPI000376CDC4"
     gene            complement(72249..72869)
                     /locus_tag="CG10_big_fil_rev_8_21_14_0-10_scaffold_17_prod
                     igal-single_80"
     CDS             complement(72249..72869)
                     /product="hypothetical protein"
                     /codon_start=1
                     /transl_table=11
                     /translation="MSEWNTATVHRIHPPVVSLIRALEGTDCFITGGYARWACSPREC
                     SPKPSDIDVICLSDSAINKAREQLQRDGACLVRETEFSFTYKGYGSKLYIQLLKNYQG
                     GELQDALGKIDFSVCRVALTSIHAGVAHHLFEPDELNSKLTVCYVDSTCVVNTVCRLL
                     RYARKGYDISQLDVIKVLEVVQTSELADAEKVLRASAALSYQDVVS*"
     gene            complement(72869..73393)
                     /locus_tag="CG10_big_fil_rev_8_21_14_0-10_scaffold_17_prod
                     igal-single_81"
     CDS             complement(72869..73393)
                     /product="hypothetical protein"
                     /codon_start=1
                     /transl_table=11
                     /translation="MNPPGPVFRADLKALSENERRPYLEAIWRKCERCNPYALDKACM
                     SCEGGGSYLRLQYSALVIDAVGRLEENSTGPRGIGVNAHYVECHVIVRHDPAGGSLLA
                     AKGDGWWGARLGMDTSGEEHQDDLILTTRRPTSEEAIEAIREVTRTLQSKGFTVTRGK
                     AEVVTFDTNLGDTL*"
     gene            complement(73390..74106)
                     /locus_tag="CG10_big_fil_rev_8_21_14_0-10_scaffold_17_prod
                     igal-single_82"
     CDS             complement(73390..74106)
                     /product="hypothetical protein"
                     /codon_start=1
                     /transl_table=11
                     /translation="MGRKPGTWVTTKGYSVLNEHREDVIRRALSRETLESIGERYGTS
                     YTNVYRWLSQETDVYKTMVKCILVECDVMFPFKSTKLACCRKHIKRYNARGGPGEFLP
                     CCLPECNELVLVPNRDSGNLWWCDRNGDSRNHSEIHYKRVETEFYKRLLSDYQQCQGR
                     LVSGEPCPEHICIDVHHIVFTKSGSDKNSPEIFLCPTHHQAIHRGMAVYENGEYRWTV
                     GEILEGLRRKHSSLVMEITS*"
     gene            complement(74206..81585)
                     /locus_tag="CG10_big_fil_rev_8_21_14_0-10_scaffold_17_prod
                     igal-single_83"
     CDS             complement(74206..81585)
                     /product="Uncharacterized protein {ECO:0000313|EMBL
                     :KKN00977.1};  TaxID=412755 species="unclassified
                     sequences; metagenomes; ecological metagenomes.;"
                     source="marine sediment metagenome.;""
                     /codon_start=1
                     /transl_table=11
                     /translation="VARSKAKVKPNQEGNSWDPTDTCDVSVPYLIERAEEEGVFSYDL
                     ETTGLSPRKDRIEGVAFYVPNEKNPSQRPVRAWFPFTDGTMEHTVDGEVRALREPVDQ
                     RSTMLQLRELWDLKHIIAVRHNGIFDDAFLYLKSGLDEPLIVNNVIADSMLADYIADE
                     RLRRYGLKPRVDQVFGHKMTTYSEAFGGQATFGFANKKPLGVYAADDCAWTYRLWKWA
                     INSMRKQDPPRKHKGEWCSPLDDTPGVYSDLEKIYWKIEMKIQRILMEMEITGCFIDW
                     EWLVTVQERINKEQQEILNEFKETVGWVPNLRSPKQVSDFLYNPPEKGGLGLPTKGVD
                     YNEELEQYGTGDKAIKHRKDQFPLVGKLLKYRSLSVIDSSFCKKLISLANDPDNKGRI
                     YARFRQTGTVIGRLSCISGTSKLSIRLRGENFRRSVRISELGRFAGTDVMIITHEGRE
                     GRVLNLFNKGPDLMFEVVTDDGNRIRCTRDHRFLTNNGWRDLKDLERGDRLLRAEVCE
                     TKAARQATTLGARSTLVHQGLRRGPEAGLQEGQVVRAVGWDQLDLQGSVRMGVPRTVS
                     GEPYQAPGLGGHPSRRADMGSPRSLEGIHTLEGVVQEDLRRQQSDARAGQGSLRRISS
                     GPDQGGQDLQAVLRRPGSEARQAPERIQEERGGVLPQESFGDRGVQGSVGGRDRRSAW
                     GGGIHCPDGHATSRDFSAHSRNDVLDQQAHGYRVQSSCGAMSTSIEAVDRPGQGVCLP
                     GRGVSETDVSSECGQAERIVHAGSDRARGDREVPSNLFCQSSGDETLTSFDGGWNPAS
                     ASVLFLQELASGLRLARKETTGRGRWRVSPEVREDQGQGSSEGEEGEGTWLPSGEVHY
                     EADRQGPPYGDQENRVRTWARVTSITPVSVEDVWDITVEGDHSYLAQGFVNHNSADPV
                     NLMNQPRDKDLIRKAFCAHLENDYDEERSQLCLIDADYCLVAGTPIVTVNGVMPIEEV
                     AATETPVLSSADGRSLEIRPVVAGGKVGIAPCVELVLEDGSSVICTEDHKWMTYGGRL
                     VETKYLNPGDRLAHVRETQLGRYKMWAVRGVAAFQHIVLAEHFHGERPEGHDADHING
                     DTFDNRGANLRWLPSRENRGQGAQRWWDAATLSQRRRKKQQLVEGQRKNRRSYKADGN
                     PNHGNLKGAVTNCASCGSAFYQPPSADGKFCSRACYHKSRENGCDLTCARCGVVYYRS
                     DGKKTRFCSRECFTSGKPGTKACLTCNQDFLPTKSAARFCGRSCANRGRAKSDNHRIV
                     SITPVGSREVWQITVEGTHTYVLENGLVSGQSQMELRMAAHLANELNMIEVFLNTGHC
                     RNKDGAACDRYLNWSCNECGHTWQPEGWLPDTDSNPALCPGCGLSNIEHQKRCRHVDL
                     HQRTAEDVQVKRNPLAKNCVTADAMLLTEHGLLEMGEVVTEPDRFKKRIGIMSDDGQI
                     RYTDSTWSPGVRSVVDVNLEYGIKLTATPDHEFFVMRGGKVERVMAADLRPDDPCLIM
                     TGRDVHGKDVALPSIDVVGGNALKDIDLPTEMTPEVARFFGYFVSEGRMVTDESRGYY
                     QMPFGFGDCSVEMVEDFIGCWRLVVNDRTITEHHPLDKEATHYTVASKKLNLWMAHLG
                     FKSCSGEKDIPRCVRSAPWSLKREFFRALFEGDGTVKAVGKARNSFAIVYTSKSEKLI
                     RQIHAEMMNIDILGFIHSEMRPTLKGEQPYWCWTVRRQRDIERFAERVGFVSTEKSDK
                     LLEAMAPQSADYANRFLDGVEVLLESIYDKTKRKRKDKLREVIRRKKSPVRFGDTRLE
                     LLEDVLPDEIKAYRDAGIWTAKVRSVTDAGEAPVFDVYEPERTAMICNSVAVLDSNFG
                     LLYRMGAPKFCIYAGLFDEDGNPQIGYGQRLIELWHQAYPGIASWHERTINQLVKDNY
                     IAYNIARRRRRLDTDWQKNDYVAGTKAIQFRVSGCVTPSTPVLTEQGYVSIEDLATDR
                     LPIFDGEKFTSDYDVIDSGVKDVFKVTLSSGRTITCSADHRFATMDGLRMVWTKTSEL
                     DSGDMLATHDVLAAGGDDDHGASVDDAYLVGALIGDGYYGSSQGFTLAASARDPGWPE
                     SLEESVLRSQGETARKKLRWGLRNTNRGGKVRDLVCNSSRARSNLMILGLDCVSKQAK
                     RIPKWAYTASPELRGAVLAGLIDTDGSVLSYKQKTYTSLTINYSSRVRELVEGAWKLA
                     SSLGIDCAIRELDVARTGKKRGMTKQYRLDVSYRGFQAFNRWVPLRHPRKAATLAGAL
                     QLIATRAPRRELPRSFVSAVAELASRAPALASRQGSSTAFDDRRMRRRIQTYIGHART
                     GNAGENMIEAVLDYIDEPGPKEVLGYGWDKVVSVEHVGSSPTYDIEIHGDNHAYIAAG
                     FFTHNSCQDLIKLAMIKLYDARNDKVANSRPAESKLWAKFRFMIQVHDELIFQGPRAM
                     KEELCGLVKTSMESVATGMRVPFTADARAGRTWDELH*"
                     /db_xref="A0A0F9MNJ5_9ZZZZ"
                     /db_xref="CSP2_16ft4sub_bin7_scaffold_103_1"
                     /db_xref="tna:CTN_0839"
     gene            complement(81681..82550)
                     /locus_tag="CG10_big_fil_rev_8_21_14_0-10_scaffold_17_prod
                     igal-single_84"
     CDS             complement(81681..82550)
                     /product="hypothetical protein"
                     /codon_start=1
                     /transl_table=11
                     /translation="MAHRGAGGPPPKRGGGRGNNEQALYYLSESITGSNGPQLKQVKA
                     LKLRPGTKNQPILTLDDIASTDDAYSVNIHMFNLRGTKDNIVVCPKTAADPRPCPVCE
                     VLNKDPSWYVVLTGIDRNKYTFERTKDGKKSSVTYTDLRRLILITNTWTQRMNANGDR
                     AQGFRGSLFEVTRSEPLKEMKDGREVVSYKDSPRIGDVWYFTQKLDDEQMKAEFEKRA
                     AEYGMPVERFIQPINYDIVLKPKSHAQLTKVAEDIRSDGSAIKGGDDDDSGDASAAVA
                     SAAGAASEAEINY*"
     gene            complement(82630..84291)
                     /locus_tag="CG10_big_fil_rev_8_21_14_0-10_scaffold_17_prod
                     igal-single_85"
     CDS             complement(82630..84291)
                     /product="Putative cobalamin biosynthesis protein, CobT n
                     =1 Tax=Burkholderia gladioli (strain BSR3)
                     RepID=F2LKB2_BURGS"
                     /codon_start=1
                     /transl_table=11
                     /translation="VNRAINPGHLMSAQEVVASTLSGTDVTVLFDADAPWADLTNRVI
                     HLRPVPDQLSDEAIEDLRSDCDHELGHILHTDPGALSSVKRKLVRKIVDAIEDGRIER
                     LVSNEWLGCGENLERSNRRAVARIAENKSDDELNRRSRALCALSLVAYGYNPADAITQ
                     LGGDLSSYFDEIGEIATAAQATKSTMDVVKIAKQVADTWCWEPIKKSRAKSREAIENA
                     AARELDEFVVSPATERKQSIQQISRGETPGSYRAKTDKDRSDMIRRPSFPIDNLYGVF
                     FDGVRKTAPILRRRLMMQFRSTGLGVERFQRRGRLDDRRLWRYGVGDDRIHKRSRPTL
                     SNRSIVTILVDCSASMTRPARDPATPGEPLVFRTRLFVAAQAAAAVSSTLDAIGVPNE
                     VLAFTTSKRTPAPAPEFDRLRALSHLVIKPYNRPFRSCRANFLSLALFEHCSENIDGE
                     AVLWAAKRMLSKPNHGDRPVLMVFSDGTPASEPENNEVLAAHLRTSISRIESAGITVF
                     GIGVGGDDVKRFYDNTVVVQDVSGLLSTFYDLLKKVLQERQVIRV*"
                     /db_xref="UniRef100_F2LKB2"
                     /db_xref="A0A0D6PLE3_9PROT"
                     /db_xref="bgd:bgla_2g04580"
                     /db_xref="F2LKB2_BURGS"
     gene            complement(84288..84842)
                     /locus_tag="CG10_big_fil_rev_8_21_14_0-10_scaffold_17_prod
                     igal-single_86"
     CDS             complement(84288..84842)
                     /product="hypothetical protein"
                     /codon_start=1
                     /transl_table=11
                     /translation="MIIKFVETTSEKAAKVKYKTNWLRLRADRKLDHSNIWMFIDGSS
                     SGWHAAVILDPFAKTITRIAEHRDAKSANIGPELWSLLIGLSVVNPERPLVVVHDYIG
                     TGAWLAGAWRVNSDNVADALAEIRRVIDERKFTSIKFIHHGGHQKDHSDFTTYNNEAD
                     QLCNNQKTVHTTVDWDFWGDEDTW*"
     gene            complement(84839..84931)
                     /locus_tag="CG10_big_fil_rev_8_21_14_0-10_scaffold_17_prod
                     igal-single_87"
     CDS             complement(84839..84931)
                     /product="hypothetical protein"
                     /codon_start=1
                     /transl_table=11
                     /translation="MFDGTLFIDRLSAAKKQAIKRKLKDLGGPE*"
     gene            complement(84931..85557)
                     /locus_tag="CG10_big_fil_rev_8_21_14_0-10_scaffold_17_prod
                     igal-single_88"
     CDS             complement(84931..85557)
                     /product="Gp37 n=1 Tax=Sodalis phage SO-1 RepID
                     =C9EHC7_9CAUD"
                     /codon_start=1
                     /transl_table=11
                     /translation="MAKGRTSRRKRCRDCTSPPVSGYARCQEHLDYHRAYHKRYVDAR
                     GARRASGICYDCNTAAVEGKTRCKDHLERNKRGVVRYLKSEKGSYYLEASAEARRESQ
                     RKSAAKTKRGGGRFNYVRANAQRSGRKWALKRDLYEELVQAPCYYCKLTNNVEAGIGL
                     DRLDNKRGYESDNVVSCCVECNIARGDRFTPDEMLIIGDAIRRVKEAR*"
                     /db_xref="UniRef100_C9EHC7"
                     /db_xref="C9EHC7_9CAUD"
     gene            complement(85535..86086)
                     /locus_tag="CG10_big_fil_rev_8_21_14_0-10_scaffold_17_prod
                     igal-single_89"
     CDS             complement(85535..86086)
                     /product="Peptide deformylase id=4795184 bin
                     =GWC2_Planctomycete_KSU_39_26 species=planctomycete KSU-1
                     genus=unknown taxon_order=Planctomycetales
                     taxon_class=Planctomycetia phylum=Planctomycetes
                     tax=GWC2_Planctomycete_KSU_39_26
                     organism_group=Planctomycetes"
                     /codon_start=1
                     /transl_table=11
                     /translation="MTDTSDPAVGGNEWEILTYPDRRLRIKSQPVTEITDDIRRKCLA
                     LMDLMHEAKGIGLAAPQVAWHARVLAINLSGQRRDGLIFLNPEIIERSKSTNEAYEAC
                     LSVPGISGKVVRPREIKIRCMNTDGETNEFSLDGLPARCFLHEYDHLMGTLFIDRLSP
                     ARKHAIKGKLRRLRRKHGEGKNE*"
                     /db_xref="gwc2_scaffold_6630_8"
                     /db_xref="tin:Tint_0088"
                     /db_xref="87164845"
     gene            complement(86083..87279)
                     /locus_tag="CG10_big_fil_rev_8_21_14_0-10_scaffold_17_prod
                     igal-single_90"
     CDS             complement(86083..87279)
                     /product="Cobalamin biosynthesis protein n=1 Tax
                     =Oceanicaulis sp. HTCC2633 RepID=A3UGK3_9RHOB"
                     /codon_start=1
                     /transl_table=11
                     /translation="MSKSRARPATNLLEQLTADSEGLAGLATSPFGVLNELVRRNAES
                     VLDPDHCNELVSKLLNHGKSTISPEDAVRLLSIADLAGLIIHPYFVRAAARRGVAFYV
                     AADGSLNRQTFSPIPGALPAETEGVVDPSFYVEPEWFPHMESFVARGLPVLLIGPSGS
                     GKTEAVERLFSKRDQRLEIVSCTPSMSADDFEGAIDLVDGNTVFTPSSCAEAVGKGYG
                     LLLDEVDAAPAEACYSLYRALDRKDMRIARMGYEGVIVPHRNFRAVGTQNTEGRGDDR
                     GIHHGRAFQDEAFLDRWPNYIKVDYLPHETEQLILCRRTGLPKAKAALIIKAATELRR
                     AFANDKIMLCMTMRRTLAVASNVAAGFTPEDAWRFAVQNRATSSDLQNIDDFVNRIYG
                     TSARKQ*"
                     /db_xref="UniRef100_A3UGK3"
                     /db_xref="A0A0F9EJ18_9ZZZZ"
                     /db_xref="tvi:Thivi_1487"
                     /db_xref="A3UGK3_9RHOB"
     gene            87353..88030
                     /locus_tag="CG10_big_fil_rev_8_21_14_0-10_scaffold_17_prod
                     igal-single_91"
     CDS             87353..88030
                     /product="hypothetical protein"
                     /codon_start=1
                     /transl_table=11
                     /translation="MGRRKRPIFEFTILDAIRLAVLPEKHRTSAMAALLITIEIDIPV
                     PVVGARQLAAFLTTTLDDANEMVLDILAEVRRQLDIRMDRADSRLRLKAALAMGSQVS
                     VAERVNKIGPRIFGPSDTWTSIGRVSSKVERPTFNWMHRVNHCLVAGVDASIGADLVT
                     GFVYMAHRGGPCRFGRLPRQVKTIDELCLVLGLHPRLLGTKQVRVDWAHRAFIVAETN
                     RLPWVYP*"
     gene            88050..88409
                     /locus_tag="CG10_big_fil_rev_8_21_14_0-10_scaffold_17_prod
                     igal-single_92"
     CDS             88050..88409
                     /product="hypothetical protein"
                     /codon_start=1
                     /transl_table=11
                     /translation="MSLRDDLPKRSITNAFLIWRVPRTMPIELSMLLKNIAEDIETAS
                     EECNFDYAFFSRREKPERSIKFLLQRNLLTREGGLISRNARTKRYVDRLPAGVVKLVD
                     RLPIGDPLTLLAGAGDE*"
     gene            88406..88789
                     /locus_tag="CG10_big_fil_rev_8_21_14_0-10_scaffold_17_prod
                     igal-single_93"
     CDS             88406..88789
                     /product="hypothetical protein"
                     /codon_start=1
                     /transl_table=11
                     /translation="VTELSVCERHLLMKAMIVRRVPNVVWIKSQLLMEALQADYELVR
                     SKTPEYYYAEWNWWISREVDECIEQELISDGINKKTGKGPTNHGFTRTSLGNTYLRTL
                     EPRLAEALDFMPMSDVGVLDFLSLI*"
     gene            88835..89680
                     /locus_tag="CG10_big_fil_rev_8_21_14_0-10_scaffold_17_prod
                     igal-single_94"
     CDS             88835..89680
                     /product="hypothetical protein"
                     /codon_start=1
                     /transl_table=11
                     /translation="VTDSKPRKHRLFIVGGKGRNVPPWLSAAFDYEQFEQDHAKTRTL
                     EPSVRPDAVVVLSSWVGHEHFYGARDLAGRLSIPMILSPGGWSTSLKAAADLGIEWFI
                     KDIERARTSGGLPTPTVEALDEFVDNAWREAYNREWAAREALTQRYAKERKRSERLEA
                     ELTKLKVTEAAAQRVIAEIRAAAALQRAEMERHNEEVQHRSARVADALAEHMNTMKEL
                     FESVDETHAMLVKTTSHVHGVRNDAQRKMDFLRAALKVAEEGTPSRIVATESPISASN
                     LEMGS*"
     gene            89693..90415
                     /locus_tag="CG10_big_fil_rev_8_21_14_0-10_scaffold_17_prod
                     igal-single_95"
     CDS             89693..90415
                     /product="Methyltransferase {ECO:0000256|RuleBase:RU362026
                     }; EC=2.1.1.- {ECO:0000256|RuleBase:RU362026};; 
                     TaxID=1381085 species="Bacteria; Firmicutes; Bacilli;
                     Lactobacillales; Streptococcaceae; Streptococcus.;"
                     source="Streptococcus equi subsp. zooepidemicus Sz16.;""
                     /codon_start=1
                     /transl_table=11
                     /translation="VSDPGEPPYLPISSAIYCGDAFRLIKQVEPGSVRLLLTDPPYEI
                     SQDNNLHTMGRRGIDFGTWDHVFDQTGWLEDAVRTLMKGGSLVVFNDWKLLGIIAAHL
                     QSLGMVVKRQLIWRKCNPMPRNILRVPVQASEFALWAVKPKGRWVFHKRPDRPYERGE
                     FDYPVVRGSPHPTKKPDGLFQDIIEMFSDEGDLVLDPFAGSGTTAVAAQRTRRRHISF
                     ENDPNYYDLAVAALEKVIPVKR*"
                     /db_xref="A0A0D1AAN8_STRSZ"
                     /db_xref="spj:MGAS2096_Spy1470"
                     /db_xref="UniRef100_UPI0002491BA7"
                     /db_xref="2.1.1.-"
                     /db_xref="2.1.1.72"
     gene            90675..91178
                     /locus_tag="CG10_big_fil_rev_8_21_14_0-10_scaffold_17_prod
                     igal-single_96"
     CDS             90675..91178
                     /product="Uncharacterized protein n=1 Tax=Paenibacillus sp
                     . P22 RepID=T2LKM4_9BACL"
                     /codon_start=1
                     /transl_table=11
                     /translation="MSQRQRKPWTEDRKRQAVDLYETGVSMHAVARAMVTSVRHVHRV
                     LNERGVVRSKSDLYRGDGNPAWKDGRRVVGGYVYLYRPESPMATEAGYVAEHRLVVSE
                     SVGRPLKRGEVVHHKNGDKADNRLENLELFASNAEHLRHELTGRCPEWTEDGKRRLRE
                     ARNRGRG*"
                     /db_xref="UniRef100_T2LKM4"
                     /db_xref="smi:BN406_01851"
                     /db_xref="87176671"
                     /db_xref="T2LKM4_9BACL"
     gene            91184..91885
                     /locus_tag="CG10_big_fil_rev_8_21_14_0-10_scaffold_17_prod
                     igal-single_97"
     CDS             91184..91885
                     /product="Deoxynucleoside kinase family protein n=1 Tax
                     =Spironucleus salmonicida RepID=V6LE15_9EUKA"
                     /codon_start=1
                     /transl_table=11
                     /translation="MPIDIPAACSHLSDAQRGAFIVVEGNVGVGKSSFSESLTRLRGE
                     GAQLFPEPVDRPAFRVLLDRYYKEPARWGFTFQMYALKERFKQHTLAAELVAHGIDVV
                     QDRSIYADGCFGRLVHLDKNMTVEEWDIYAETFGALKRFLRYPDLLVYLRADPEICHD
                     RTKRRGRKEESGVPLDYLRRLHDEHEALVDAMSRFTRVVTFDWNEFQEADLVNGKIDE
                     ALNEEVRFMRDFTRL*"
                     /db_xref="UniRef100_V6LE15"
                     /db_xref="eao:BD94_2664"
                     /db_xref="86832298"
                     /db_xref="V6LE15_9EUKA"
     gene            91900..92355
                     /locus_tag="CG10_big_fil_rev_8_21_14_0-10_scaffold_17_prod
                     igal-single_98"
     CDS             91900..92355
                     /product="hypothetical protein"
                     /codon_start=1
                     /transl_table=11
                     /translation="MNIFLRGDRAVPIIIAKRLIRKEPKITKTRRFVGFRQGFGTLVY
                     KAIEVLQECFWDEEQDVEDLGESEVVHYAIDVMDDPGSGAPELVVTKLHGKARPGCGV
                     YCEVITPVLEDDDRSDHPYAPNSELSGAKLVQPKKQRPGHTGPLPPPQI*"
     gene            92375..93241
                     /locus_tag="CG10_big_fil_rev_8_21_14_0-10_scaffold_17_prod
                     igal-single_99"
     CDS             92375..93241
                     /product="hypothetical protein"
                     /codon_start=1
                     /transl_table=11
                     /translation="MVRPMSHSPRPIIYPEMGRELAYFLGLFLADGCFERRGRDYDYS
                     TVAISLRESDGYILDELGEWLSGYKLRPRLGQMKRGPSASAAAEDRKRLRLHSKLFVE
                     YLTSELGIPVQNKGKLMGMPSQINNEMASDFIRGVFDGDGHIAYLPSGKFYVCTMGAL
                     LLLEDIARKLAELTSVRLLRPTKHNSGDVHILHYYSRAEAHAVCEFLYQDHPRFFMDR
                     KRNTWLSFVEERSLPIKRPVRWDDDETERLMALKQDRTSHGVIAEVLGRSTASVTQRL
                     HALRKSGTYADA*"
     gene            93234..93833
                     /locus_tag="CG10_big_fil_rev_8_21_14_0-10_scaffold_17_prod
                     igal-single_100"
     CDS             93234..93833
                     /product="hypothetical protein"
                     /codon_start=1
                     /transl_table=11
                     /translation="MLKVFCGPMCAAKTTGALHAARRYARHGKRVVLIRPAGSRRAHE
                     GDPEALSTKNGESFPSFDVERVEDIFERSRGADVVWLDEPNHFRHESRLLHIIPEIRR
                     SSIILVSGLGATSELEPFGSSMPFFLATADDVQWRSADCDLCQTHGTATRSLYIGEAP
                     KSGQLKAGGAESYRPVCPKCWTSATALSPSERWAVFAAS*"
     gene            complement(93830..94501)
                     /locus_tag="CG10_big_fil_rev_8_21_14_0-10_scaffold_17_prod
                     igal-single_101"
     CDS             complement(93830..94501)
                     /product="hypothetical protein"
                     /codon_start=1
                     /transl_table=11
                     /translation="VNKYMSTRDTLLALRQFVSEDEESAAVIAELTAQLSDAAAARAA
                     RMLDVLCTLEDYIDQQSEIHGFSADLERLVVVSRDKQVDKQADQFAVAKPKEAVAAKK
                     STKKPPAKKPPAKKQKVAQRTNASGPAKAKGYPGSFTPTRDLSEKEQQFVDILIQRWP
                     MFTTPKLLVRMGALPAADHVSTKVNSLRNKGVPIQSARQARLADESVGDKAIGYRLIH
                     DEDED*"
     gene            complement(94504..95358)
                     /locus_tag="CG10_big_fil_rev_8_21_14_0-10_scaffold_17_prod
                     igal-single_102"
     CDS             complement(94504..95358)
                     /product="DNA methylase N-4/N-6 domain protein n=1 Tax
                     =Nitrososphaera gargensis (strain Ga9.2)
                     RepID=K0IM87_NITGG"
                     /codon_start=1
                     /transl_table=11
                     /translation="VAKGSFYVGDVADGCPEVQDLSCDLIITSPPYFKRNGYTDELMR
                     KLGGVFARTLKPGGRAYVIFGQIKEKLDRPFDVQREILAGGGGQLAPGQTIIWVKSIA
                     VGGWVEKCESCGNKARTEVVSRGHFQPINSDHLLNYCWEYVICFIKQPEKSAVPLNRK
                     AKGVGVAYADKTNIKRWKSASDAVHCPGDIWYLPYETTGSTTKKMHRHEFPLELAVKL
                     ITVSGIPTGSTVFDPFVGGGTTCYAASSRGMRSLGYDLSEGVIAALRRCWALGINDLS
                     GTPTPTEE*"
                     /db_xref="UniRef100_K0IM87"
                     /db_xref="pya:PYCH_07210"
                     /db_xref="86927707"
                     /db_xref="K0IM87_NITGG"
     gene            95452..95781
                     /locus_tag="CG10_big_fil_rev_8_21_14_0-10_scaffold_17_prod
                     igal-single_103"
     CDS             95452..95781
                     /product="hypothetical protein"
                     /codon_start=1
                     /transl_table=11
                     /translation="MGKIRSGLEAGRYAYSAHSLLLSGDIVEVFIGRWETTSETSRVL
                     KKYPIEETVDEGEVLCTIKLRRPISLDEYREVHRPEIRPMVRSVGADVSMVMLPANMV
                     CTIPDSM*"
     gene            95791..96036
                     /locus_tag="CG10_big_fil_rev_8_21_14_0-10_scaffold_17_prod
                     igal-single_104"
     CDS             95791..96036
                     /product="hypothetical protein"
                     /codon_start=1
                     /transl_table=11
                     /translation="MSDMPEPTRIKVSFGVDVDIKLLNEIKARLENLRPGSVDYCVEW
                     DRLKAHYTLFQSRLDGECSAYMNIAKEQARQLFGLSG*"
     gene            96075..96584
                     /locus_tag="CG10_big_fil_rev_8_21_14_0-10_scaffold_17_prod
                     igal-single_105"
     CDS             96075..96584
                     /product="hypothetical protein"
                     /codon_start=1
                     /transl_table=11
                     /translation="MSGNIGVEMTVLRPEGRDDLMKGMVLRRIRDGAPLTRSQLDVAI
                     EQDIIEIQRQWRQFDFEAYTGVDLDTFYKAMMVGMLLNERQVDESTSVYERGQLAGEF
                     EAGLSDDMEWLIDSLPMSTRGFFDKLKQNPEREISAQEFLDSLDKTVVEDHRNKLKGP
                     DISDHQLRA*"
     gene            96594..96824
                     /locus_tag="CG10_big_fil_rev_8_21_14_0-10_scaffold_17_prod
                     igal-single_106"
     CDS             96594..96824
                     /product="hypothetical protein"
                     /codon_start=1
                     /transl_table=11
                     /translation="VFQVNDRVRKRFCFGGTSKRFNPEGTVVGINGRWIHVLHDKPVY
                     PQGMVAAQPDRFDYLAEELEHINPLLRIAFEN*"
     gene            complement(96821..98209)
                     /locus_tag="CG10_big_fil_rev_8_21_14_0-10_scaffold_17_prod
                     igal-single_107"
     CDS             complement(96821..98209)
                     /product="hypothetical protein"
                     /codon_start=1
                     /transl_table=11
                     /translation="MAKKKKKTTKKRSTSKKITDAPAAIDTVEADEAFEEPADEPADD
                     SSDQSDEPDADEDGETEPAAKVKKTKKKAGRKKKDEVEPDPFDAWMTAAQERWPGSIE
                     RASDLPVDGTPVMSTGNFVLDRLCYGGLRRGRLYRFWGVPKSAKTGSALNCAEAFTSN
                     HCGRCFEHRLLCKCVGPFIYAKCLYVDVEGRISDNRPWAEAHGIAPERLAMVSPKGGE
                     QVVDIADAALRSDAGIGLVIIDSIAQITSADELQKAAEKGKTIGRNAMLVNSAMRKWV
                     CSLVSKDILSTRKPTVICINQIRNKTSAFGNPDVMPGGLGQGYTSACDIKFQKRQKHY
                     LLSDGKGGYKDHVTKFGGKWKPGEDDTSDFIEIECKVTDSGICPPGRYGTFHYWMRAG
                     HGRRVGDTDNTIWLWEYAKRYELLKKKETGTGYELMGVEAKTQKEMEAIFLEDLDAQE
                     RVWGALMKILVN*"
     gene            complement(98237..98629)
                     /locus_tag="CG10_big_fil_rev_8_21_14_0-10_scaffold_17_prod
                     igal-single_108"
     CDS             complement(98237..98629)
                     /product="hypothetical protein"
                     /codon_start=1
                     /transl_table=11
                     /translation="MFDEPTTEVIDEPEVTKDPAALEAAMVPVTAETKVVVQRTVKLD
                     GVDQDSASTEQVIEVQIFATTPAVAHVSVPVKLSRSFQSVGVEVGVYLPCYKEELPDA
                     IELAYRMAKERVMREIPIIKKALDDIAI*"
     gene            complement(98622..99146)
                     /locus_tag="CG10_big_fil_rev_8_21_14_0-10_scaffold_17_prod
                     igal-single_109"
     CDS             complement(98622..99146)
                     /product="hypothetical protein"
                     /codon_start=1
                     /transl_table=11
                     /translation="VTNDPIISLIRRDESRRRWREDRRKAERILKRRRERYANDPSYQ
                     ESIKASVRRQRKKKSGSDRRRSFNRDKLIVMNGISVTLLSSGKVASLLGVSARTIVNW
                     EKKGYIPLNYAKDSLGRRWYPAEFVVFLIAQVVSKSGRLDEWSLRVKESWQTTQLSDR
                     PIPIVSDYTEDLNV*"
     gene            complement(99149..101884)
                     /locus_tag="CG10_big_fil_rev_8_21_14_0-10_scaffold_17_prod
                     igal-single_110"
     CDS             complement(99149..101884)
                     /product="DNA polymerase III gamma/tau subunit (Modular
                     protein) n=1 Tax=Microcystis aeruginosa PCC 9809
                     RepID=I4HL01_MICAE"
                     /codon_start=1
                     /transl_table=11
                     /translation="MSTTSEPDVYRLQGYLGILAKKLKVDVQLDMQERLTLQMKSWND
                     APAIDVEAFYKKDGYFWIPRFFFAESISKRKLGNHDIKFEWVDGRPTNLPFNAVLDSK
                     RGQPLAVEMVVKHLKEHSGGILCAPTGCGKTILGYAIGHRLNTTIGVLVYNEHMVKNW
                     VETAKWLFGLNDEEIGIVQRDRCDLGRPVTIMMVQSLLSEKEYPPELYAQFGVIVADE
                     CIAGDSLIDTDVGKVPIKDIPGSGASSVLCYDEYHERWTYRRIIRWVPKGVKRTLAIE
                     TSEGVTLRCTPEHLIRTDRGWIQAQNLKEGMRLLSPVSAVAESLSQDVTNGVEDDGSY
                     GGTTIVADQLTGKSESGFSTNQRHSVPVAVGNSCASEQTSKELESRTTNGRALCWGTT
                     AAKASGAHSQTTALDLSTEHCSETALFTQTPPGPEEDQEGAEGGESSIQGSCSTMVHD
                     KKTGRITKPNDLSDCTSRSEKKRTTVTEMSSTEEQVAPTHHCSQCETVSGPADRSTRR
                     GYLRSLMRDGRGGTWTMGTAKEVVSDFTLRASPKTKCACSGTTSTTDSRSMAQCTHQK
                     GSTGSSNSKSEKPSSGYGLSEITLRLPCVTNFPTITRIVEDASVYDPVFDLEVDEHHS
                     FVANGLLVHNCNRFGAPQWNEVMKLFPTRYRVGMSADPTRDDGLDKLVTWHFGPIIHK
                     VVMATPKPDVVQVLYKKRYEVREYTNSWKRTPSGEPMPDPLKYDKMLAEDTRRNEFLV
                     NELVKMRGKGRRVLVFARLKDHLKALKENFSARLNVLDALVYASSPDASSPDASDELL
                     LLDEDTNVTLLVGGLKGSKLDDAMSGDVIFCTYAFGRDAMNIPHIDTLLFATPPGKPL
                     QPIGRLRDKGPADRRPLLAIDPYENVDYAIRKADRRYDTYAQLGIKVTRITRNPS*"
                     /db_xref="UniRef100_I4HL01"
                     /db_xref="calo:Cal7507_1414"
                     /db_xref="K9PEQ8_9CYAN"
                     /db_xref="I4HL01_MICAE"
     gene            complement(101963..103069)
                     /locus_tag="CG10_big_fil_rev_8_21_14_0-10_scaffold_17_prod
                     igal-single_111"
     CDS             complement(101963..103069)
                     /product="hypothetical protein"
                     /codon_start=1
                     /transl_table=11
                     /translation="VDEAGIIKICDTFQLAYGRVRSAVGVNGSRNISVSCPLAIVRHG
                     DPNDDNMSCSIEVSDDGPSRVRCFSGNCRFHGSLLKLVREAVKVRGSAPHLTALLADV
                     SAYEFVSLNGKVKRLKQRLQDEQTFKETKSPIRDREAIPESAFEPFAGRLPQYAIERG
                     ISIETARVWGLGYDKENGYLVFPVRRRDGTLVGLVGRAVSDRAKHTHHNYGGLDKAKN
                     LFGAHMLENGKPVVVVESCIDTLNTWQALDGKACVAASLGEGFTDRHALTLASCKPPF
                     VCIFTDGDPAGHAMASKIAYILDGHMPVKLMECPWGPIIDSTADGKPVRMKIDPSVLP
                     YPIINKLFDEARVIRRRIEWSKPLPYFDPNTPSS*"
     gene            complement(103079..105706)
                     /locus_tag="CG10_big_fil_rev_8_21_14_0-10_scaffold_17_prod
                     igal-single_112"
     CDS             complement(103079..105706)
                     /product="DNA helicase n=1 Tax=Leptolyngbya boryana RepID
                     =UPI00036DFEAE"
                     /codon_start=1
                     /transl_table=11
                     /translation="VDTHPDRALIYSIMQGGVPAFQKAKTMGVEAEFILAADDRTIFV
                     AFEEVFLPKGKMPNVATIRQHYSIDIEETAVEFDVDLCAQDIMRRTLQNKLADGLDLI
                     TEQVYKDPFAARDALGDLVKETTWSLGSVISTNSAAAISEIEDDYLDAKSRDGGLLGF
                     SSPWPSRDKASLGLQAGEVTVLLAKRKSGKCLSPDTPVICARTGVQLPIEEFVREGTR
                     QLHTWDKASPLRSVSPDAYLDMGIKECLKITWRSGRSLIATPEHPLMTPTGWKRIDEL
                     QEGHHTAAVAVFPEPITPVCMEPATIKVLAYMIAEGGCTKPSTPTFTSAVPEIVEDMD
                     GALSTTDHTLNEYEPGNHRVVTLHGGRNGVVELLKSYNLHGKLSIDKTIPDAVFSLPN
                     HQLALFLGRLWSCDGSVEKKGVVSYSTGSRKMADQVQHLLLRFGVTSRVRTIHRNTRD
                     GERDYSEVVIRMEHIEKFKQTVGQHLIGPKAAKLQEIKFQGRSRVGWIRNEELWDQIK
                     AEMSDRPELVKEVGEELGYDFAFQKSHVLDYKSGRIRRKVFEAFCDVYNSDLRWVLDD
                     NITWDEIVMVESVGERRVFDLTVIPTHCFIANDVIVHNTWLLLKWVDHIWTAVTNKGD
                     PELGPGECLLVVSMEMPTKQVRRRLFAIHNKLDYEKFRSGKLSEEEEKRFFEWAAEMK
                     QADHSRPHIVIVASDRARTTDDIVGLVAQYRPKAVFIDSFYILDVKNARMQMWERMVH
                     NIKSIKLDIAAKFGIPVVTTTQLSGQVKKGDMNAEADAVAYAKAVGDYADAIDGIFGN
                     TEFRGNKRRIIRGMEAREFETVDLEIHFDPGTHNYDEIQILEKVEEGSGDSLDSTNAG
                     GGADDDDDPPFDEESILID*"
                     /db_xref="UniRef100_UPI00036DFEAE"
                     /db_xref="gba:J421_3317"
                     /db_xref="W0RID5_9BACT"
                     /db_xref="UPI00036DFEAE"
     gene            complement(105706..106362)
                     /locus_tag="CG10_big_fil_rev_8_21_14_0-10_scaffold_17_prod
                     igal-single_113"
     CDS             complement(105706..106362)
                     /product="hypothetical protein"
                     /codon_start=1
                     /transl_table=11
                     /translation="MPDGDLEFYHRPLSPEPSFSVTKAMLRNAGIGRSYWPVSVQRVP
                     DTCSHKVKLISMISNLPRDERNGKGAVFVGNHGYGKTSVASIMLKAAMARGGQCYHRL
                     ASSIEHAYEKRWTETNSDGIEIWEVLTRSQLLTIDDLGTELASGGYKAGDIRIIEELI
                     RRRYDDRLVTYITTNLPVPELIKQYPSVSSILVDPSRFYSISVRGFNWRKGNDPEQES
                     *"
     gene            complement(106371..107957)
                     /locus_tag="CG10_big_fil_rev_8_21_14_0-10_scaffold_17_prod
                     igal-single_114"
     CDS             complement(106371..107957)
                     /product="hypothetical protein"
                     /codon_start=1
                     /transl_table=11
                     /translation="VSDNKKPTRLFSQVFDDIIRSPDITSNDLRLFMIMVSYCRKTKS
                     NEPRICRLTKQCLAGIMKVSERTIFNSTRSLERAGLISIQPVGNDHRYPVYIINETPP
                     IMSPEELLSNRLLDAKTYVETSGGVKTLQRRPYRPRQAVRRTGRPETYTGGFTLETPA
                     DEGETHVSDDPRDDGATQLAANVRLPDSSTGSGLPVILGGEPPSTGNPLPVLGGVVLA
                     TSCHRTGNQLPVVLATSCHRTGNPLLPGTDELLEKSLDIPYGMDGPRHKSALGVPPRT
                     RGATATATSDQEQMSVRRAAPESVRRAASEKETDVARPSKAQEEERRARLERVRGKGT
                     PRTGIKDVVTSRSPVGGSAGGDKGISPDTSKIYEEATPDPETVDEVPKNPWQVFTHFR
                     RVVLTRFPSAGLAKAPDGKYMKWGSELLKRYDRKQLYEMIQVLVDDYENIERSKMFFK
                     WAGGPHPNYEQFYCNADRLAQLIGVGIISPPSVRYSAYADNYAKRHGKASAVVDGEGK
                     TTSGDDDDDPFAAVRAQING*"
     gene            complement(107954..108277)
                     /locus_tag="CG10_big_fil_rev_8_21_14_0-10_scaffold_17_prod
                     igal-single_115"
     CDS             complement(107954..108277)
                     /product="hypothetical protein"
                     /codon_start=1
                     /transl_table=11
                     /translation="LPRRRPLTEVTGRIIRDAGLTASEKLIYLFVAAEYRTHYHNPSD
                     YGSYDQLAKETHFSVSTVRKGLKKLVGLELLSVDKGSTWLHIEVLHLDNGYSLLRQLA
                     SAGAK*"
     gene            complement(108264..108482)
                     /locus_tag="CG10_big_fil_rev_8_21_14_0-10_scaffold_17_prod
                     igal-single_116"
     CDS             complement(108264..108482)
                     /product="hypothetical protein"
                     /codon_start=1
                     /transl_table=11
                     /translation="VFAVLMDLCTESKEIDDGLDGIADRTGLAKRTVAEVLVRLEERG
                     FISRESRRGPYTGLITLNSSSEQFVAKA*"
     gene            complement(108707..109033)
                     /locus_tag="CG10_big_fil_rev_8_21_14_0-10_scaffold_17_prod
                     igal-single_117"
     CDS             complement(108707..109033)
                     /product="hypothetical protein"
                     /codon_start=1
                     /transl_table=11
                     /translation="MVDVGFHGDLARWRNLITQGLVTFSSRGFIDYESGAFELHTLDL
                     VHGPSLDGGYLSCQFDHLLDCVVRGGHFTNAIELRRIIGARRLPRSTVNWRSHVITAR
                     PAWRSR*"
     gene            complement(108990..110900)
                     /locus_tag="CG10_big_fil_rev_8_21_14_0-10_scaffold_17_prod
                     igal-single_118"
     CDS             complement(108990..110900)
                     /product="Uncharacterized protein n=1 Tax=Sorangium
                     cellulosum So0157-2 RepID=S4YBA5_SORCE"
                     /codon_start=1
                     /transl_table=11
                     /translation="MSDARLRDAERRYSNSSRTHDDLLELISAISRSGAEIPYHLRVE
                     ETTLYSAAGLNAQGLAEFRHKTTGMLFVLLPAGEFMMGPTRSIEDEDIEDDEEDENED
                     PPAPVRRVFDEPFLMAKYPWTGREWHRVTGEFPSHFPTRAMVEELHPEFSTSEDSRSV
                     PSIPDTVRLDLADDHERLWGDHPVESVSWDRCREVEDWINRIDFARRFNALFRVGKGD
                     KRSDYVRWLDVEFGIADLTPFGPITRRSDGEVDISEFGALIFSEPVEKAYQSWLWNSK
                     GERCGFQLPSEAMWEYAARAGTTTRYPNGDNDSDLEKIAWFGGDWEEGHKAVGLKDPN
                     NWGLHDNCGNVFEWTRCMWSENTSGAPVSGFVAHGEVCPDPTMTVFLNDLQIQELVSE
                     DRPTPTCPGTQNESGNSSAQHQQIVDSDPPGERGDHPFVSAARSPVSIPSTAVASTHV
                     KSGSGSSPESTEPTTVASESRSEASAGPVTQPVSSSEIRACSTSQMTELERGRPGGAA
                     LSTIFPAHLHPDSIIASLVEKWTPLLSRDDSFIRAATAAMLEQESRCLQGRAPANRSL
                     IGEFTWFTMPSVRSYWPSAVASDLPYTPDAQQRGRAWGFESGPETGIRRAARGAWDNG
                     GCRVSWRSRSLA*"
                     /db_xref="UniRef100_S4YBA5"
                     /db_xref="scu:SCE1572_39565"
                     /db_xref="S4YBA5_SORCE"
     gene            complement(110925..112598)
                     /locus_tag="CG10_big_fil_rev_8_21_14_0-10_scaffold_17_prod
                     igal-single_119"
     CDS             complement(110925..112598)
                     /product="hypothetical protein n=1 Tax=Verrucomicrobium
                     spinosum RepID=UPI00017448AA"
                     /codon_start=1
                     /transl_table=11
                     /translation="MTMLIGYTNDGSQLTIDPADLTTHGVVLGKTGSGKTGATVAIIE
                     EAVLSGASAIVIDPKGDLTNLALAFPNLTSEEFTPWMEDGKDPVEAAERARDELGHLA
                     PNVKRWKDSAEVTIYAPGKTQGGGQAVNVLASFDRPVGDHSEQALRDRAASLVASILS
                     AIGHTADPMTDPANVLLTDVVVDAWQTQTPAGLETWAAVLNNPPAKFQTIDGLKLDDF
                     FPKKRRMQIARSIVGFRRQAAKWLDGGPLSVDRYVGSDKPKVSVFTLRHLDENERQFF
                     AAMLLSSIVDYMFRMPASNKLKLLVVIDEARGYLPPYPKNPPTKKPICTLLAQGRAQG
                     IGMLIGTQNPNDMDYKALTNVGTWFLGNLRPRDCARDLKKELENRNVDQATLSAIPQR
                     HFLVLKRAGDHAVTKIRWAYSYLRGPLNSDELLKLSGSVGGQTHDIASTGLTYAWFKE
                     GSFAGKGDLELTFVLRNSDSRPVTVSIDYSLDGGRSWKVCALRGVAQRYATSPDGLRH
                     RLTWTTSDLGRNKVKGLVRLVVDGRTLNNSASFTVVITGAKRGFFSLFG*"
                     /db_xref="UniRef100_UPI00017448AA"
                     /db_xref="cpc:Cpar_1002"
                     /db_xref="107378008"
                     /db_xref="UPI00017448AA"
     gene            112693..113214
                     /locus_tag="CG10_big_fil_rev_8_21_14_0-10_scaffold_17_prod
                     igal-single_120"
     CDS             112693..113214
                     /product="hypothetical protein"
                     /codon_start=1
                     /transl_table=11
                     /translation="MNIKEFFKARDDSDRRSRFNPNRNLRLSYVRTEPKGWPLTRPAT
                     SIEWAHVLKVMIMRRVPKSGPIHQIKLIRYVSEDLLAASAAGKIYVDNDFVEMRRVMG
                     VFENMCGRDRTLRTAPFMEDPDMAYEAPAVYRTDAADRWLERVPVVVMAVVNQLPTTS
                     VLDMMVQALLDDE*"
     gene            complement(113165..113413)
                     /locus_tag="CG10_big_fil_rev_8_21_14_0-10_scaffold_17_prod
                     igal-single_121"
     CDS             complement(113165..113413)
                     /product="hypothetical protein"
                     /codon_start=1
                     /transl_table=11
                     /translation="VDQPNDVNYTLLLFSRRGVLLCNAGAFTSEDAALKAVASAVLGL
                     PSSGSWKIIKTTKTVVHSGDGFPTHHPTMPGPSCRVHS*"
     gene            complement(113426..113854)
                     /locus_tag="CG10_big_fil_rev_8_21_14_0-10_scaffold_17_prod
                     igal-single_122"
     CDS             complement(113426..113854)
                     /product="hypothetical protein"
                     /codon_start=1
                     /transl_table=11
                     /translation="MTQRDENYFIRVTLTPEQARVVVTALDVLARIHIGQFHTIREQF
                     FCQDIDVGKIEALMEEVKVSIFPDLTGGPSHSYGISSCPSERGKIAWDVLQAIRHCEA
                     YARHPEGGITVDFNTPMFVSDSVPRPTAKQINILDKLAEI*"
     gene            113921..114388
                     /locus_tag="CG10_big_fil_rev_8_21_14_0-10_scaffold_17_prod
                     igal-single_123"
     CDS             113921..114388
                     /product="hypothetical protein"
                     /codon_start=1
                     /transl_table=11
                     /translation="MSQPTRDPKVVAKAAAKALSREYEASLTDEQRQDLAKWWMLSMA
                     RREPIRTTSTDTSESGLTESYEPAKAFAELPSAVQKQVKKLLSQYSTDKIYDICLGLA
                     PRIRSFVKRIWKREDKNGEDWPTIASEMAETAHKILMHRIDIVLFFGVCGARR*"
     gene            114408..114671
                     /locus_tag="CG10_big_fil_rev_8_21_14_0-10_scaffold_17_prod
                     igal-single_124"
     CDS             114408..114671
                     /product="hypothetical protein"
                     /codon_start=1
                     /transl_table=11
                     /translation="MCRMTQARRECDALLTVFAHYFTIGSSTKLAANCTTYAMADNKA
                     QLLGGLIDVVDSGRIDPQRRRSRVNAAMNLIKTNGWKMPERDK*"
     gene            114676..115140
                     /locus_tag="CG10_big_fil_rev_8_21_14_0-10_scaffold_17_prod
                     igal-single_125"
     CDS             114676..115140
                     /product="hypothetical protein"
                     /codon_start=1
                     /transl_table=11
                     /translation="VAKRKKKKSAVAGLMDLMDDEVVEPVSDQASEPAHAAPKKEAAV
                     SAPGTCGVCSQIRTIAYYDADENLELPGHPDRIDRPICVDCAADYELRDKCAYAVFAA
                     MRVALEKQGLGAYEVDQAIQVAWRSFMVASDSAALIKTAKQLKVNHPWLNKK*"
     gene            115193..115969
                     /locus_tag="CG10_big_fil_rev_8_21_14_0-10_scaffold_17_prod
                     igal-single_126"
     CDS             115193..115969
                     /product="hypothetical protein n=1 Tax=Pseudoclavibacter
                     faecalis RepID=UPI00037E3C88"
                     /codon_start=1
                     /transl_table=11
                     /translation="MRWTALFLLMMLGVVPASAQCGPTPTPTPTPTPTPTPTPTPPSV
                     EPDDAVEPKSEKAPDEIVPVIPGTRRMTTKVAFVVDTSGSMETQGRAGMAITFARSIL
                     GQEGDDLLVSMYAFKEGYAKWPGVKPDPKEARLGPPPPEGWTEFPGVPQLESAQEWLN
                     AQGSSGGTNPIGAITAALNSSVTNLTVVLITDGEFEGTSFLAAIAACQTDRVKKKLGR
                     AVIFIIGTGADAAKVPHLVQVAKTEGGGLHVIRRPEQQKK*"
                     /db_xref="UniRef100_UPI00037E3C88"
                     /db_xref="A0A098UKC4_9BURK"
                     /db_xref="ksk:KSE_19330"
                     /db_xref="UPI00037E3C88"
     gene            complement(116482..116748)
                     /locus_tag="CG10_big_fil_rev_8_21_14_0-10_scaffold_17_prod
                     igal-single_127"
     CDS             complement(116482..116748)
                     /product="hypothetical protein"
                     /codon_start=1
                     /transl_table=11
                     /translation="MPGPALLRAELEDRGLKPRELARILGISCRTVRDVLRGHQDVRL
                     RDVALVAQALGFSAGLILEERTVLDELIDPRTTRRPRRFGVKWR*"
     gene            complement(116700..117098)
                     /locus_tag="CG10_big_fil_rev_8_21_14_0-10_scaffold_17_prod
                     igal-single_128"
     CDS             complement(116700..117098)
                     /product="hypothetical protein"
                     /codon_start=1
                     /transl_table=11
                     /translation="MNNLTDWHEDIKQHPTLHWVDFFRSNDRYIDRNAHPVGSFVLRR
                     RSKRRFRTRYVVCVVTPFKSLEVTNGEIRYRKSKKVWGIFIDGVPVRHYLSIKAAKLA
                     LMPGVLDRMAAEGHRCLDPPCSAPSSKIEA*"
     gene            117156..117344
                     /locus_tag="CG10_big_fil_rev_8_21_14_0-10_scaffold_17_prod
                     igal-single_129"
     CDS             117156..117344
                     /product="hypothetical protein"
                     /codon_start=1
                     /transl_table=11
                     /translation="MSSTLDQRIRSVEAILGFELRSYQDQALRALGAGKNVILHVPTG
                     GGKEGYFVLDSLSEEVGV*"
     gene            117341..121609
                     /locus_tag="CG10_big_fil_rev_8_21_14_0-10_scaffold_17_prod
                     igal-single_130"
     CDS             117341..121609
                     /product="DNA/RNA helicase, superfamily II n=1 Tax
                     =Opitutaceae bacterium TAV1 RepID=I6B1I2_9BACT"
                     /codon_start=1
                     /transl_table=11
                     /translation="MSPIEGRIESVERLLGFQVRSYQRQALTALGQGKSVILHAPTGC
                     HAPGQLILMHDGSTKKVEDIKKGDLLMGPDSKPRRVTRLIRGRGRMVKVHPKKGEPFV
                     VNEDHILTLVRTGVVRTPSDGSRKRRDLGGELIDVKVKDWETWSLTQKHIHKLKRTGV
                     TFRSRAPLPLDPYTLGIIIGDGSIKDGTPGVTTADSEIEEVLVACAERRGLYIREEVK
                     AGNAATTYRLSSGHRKQRGRAGGTNSLTNDLRQLGLWGKGSSDKFIPGTYKVASRKSR
                     LDLLAGLIDADGYLHHNNHVLTTASEQLAADVAFVARSLGFAAYIYTTSKRCQTGYEG
                     DYFRVSITGDNSIIPCRLERKTASPRGQEKDPTRTGFTLEDVGEGEFYGFSLTGDGRF
                     LLGDFTITHNSGKTVAFQGAPYVSPHPGITVILYPLRALVKDQSRRFSELGLPSVTLY
                     GETPTTERAAIYDKILSGSTKILLTTPESFDMNRKLQDVLRQRGVSVLTVDEAHAYEE
                     WADGFRPTYRRAGAVARSVGVKQFLLCSATLTGKGFRTACDTIGVSNWTIVQIPPLRS
                     NLIYRDLSQPESEILCRAVRGDGLEAPGIVFFTTVKRLEETASFVETKTRRKVLRYHG
                     GMAGKARREAQEEFMTTDTWIFATKAFGMGIDKDNIRNIIHCQLPSSVLSYAQECVHG
                     DTPVMTLNGNRPARDIKAGDQLAGYDPVTGEVVPAVVKELYQGKTGDWLAVRTSAGDE
                     IVVTKNHPFIVNGGEVRADQLKVGERLATLSSSAQVDRPMLTADCLIADQTFAQVEPG
                     LIDALRDKLSPTELGQMFGLSRHHDYSSYRRGKAIKLSGLQAAGDAAGMPRQQIYSRV
                     LALKSRSGKPVRLPLTLDDAELGWFAGIVATDGYIYRSDKSGFGSWKIKLTNTNHAIV
                     DKFAGIVKRFGLHCHSYIRTHRSDALSKRPAHCAEVSSPVLCDLLNHLGIHDGRKSTT
                     VSCSETALSAGKLFKAGFAAGVIDGDGNLSPPRSSKPQGKVRFHTASWRFASCFAKLL
                     HSLGIHVRLSTEDYLDNAHIMKCSVDSGYNGEIGRFESLRRFADSVAPHLVKRMFPVK
                     LMSTDARESIGPIIVSRVIEIRELSTDLPESTFNWRVEPHHLLWTANTLTHNCGRAGR
                     DGYESNCFLTQEEHGQSAHFLIDMSVPSIGHVRKVWNVLQVIALDWPGWFEVDWPDVA
                     ARTGLSLPAVQACVSWLFTGKMIEKKQKRLAWKFTIHDESDAKAIKYKRKTPELLDAL
                     RGEAMVDQGPAVFELKPDVLSEVVGQHFSNWQAKLRKMNELDIIRIEEPPKGRSSYRF
                     LHGSFHFAQGQKQLEKARSSAFERLAAMRDLQSCAAHKRRDLIEDAISLKLPPMEGLE
                     ILDTDHTEPDHTAEQKVTKRPVIKAAKLADDDPFAEDDEFIVPF*"
                     /db_xref="UniRef100_I6B1I2"
                     /db_xref="I6B1I2_9BACT"
                     /db_xref="acu:Atc_1180"
     gene            complement(121669..122208)
                     /locus_tag="CG10_big_fil_rev_8_21_14_0-10_scaffold_17_prod
                     igal-single_131"
     CDS             complement(121669..122208)
                     /product="hypothetical protein"
                     /codon_start=1
                     /transl_table=11
                     /translation="VSSSNGYVVFTATPEMAKQMPKVFKAGATYVAQRATAIAVGGGS
                     VTTTKNAPRTKPSTKKKVEKKAKVAKKVAKKVTKKVAKKVAKKGDSPKIALVKETKRK
                     PVRPDVVLSFVRSNAGCNMTDIEGAVSLPQAVIRRILNSAREAGEIRTEGKRRGLHYF
                     AEATASSVSADNSADVSAN*"
     gene            complement(122438..122953)
                     /locus_tag="CG10_big_fil_rev_8_21_14_0-10_scaffold_17_prod
                     igal-single_132"
     CDS             complement(122438..122953)
                     /product="hypothetical protein"
                     /codon_start=1
                     /transl_table=11
                     /translation="MHLNYSLESTSIEVTQSELDHYGAAINRARRSEEARGRTVTVLV
                     RLEIHEASDKQIATAPLGRLFPRPLAHLGAAVPEVIADKLRAYAVERGQPLSDVARVL
                     WTEFLIARDRGDRGDKWATFIEGQLNEIRSLREDKKRISYARTKQMQVRPKRSTKRSS
                     RPSRTSKRSTR*"
     gene            123557..124138
                     /locus_tag="CG10_big_fil_rev_8_21_14_0-10_scaffold_17_prod
                     igal-single_133"
     CDS             123557..124138
                     /product="hypothetical protein"
                     /codon_start=1
                     /transl_table=11
                     /translation="MSGFAVSGEESDQVLVPSSHSTINHTGIPGVPAAETFTSGVHAS
                     TDHTGITGVNNFDSTLHALTDHSVIPGANGGLAVGTSTTVPANTLTADGHMLMISLRG
                     TGTLGMSNVTLNGQVIAQSVASLGGDPWGGTLLVTRTGGSSGSATGAVSDANNGRSCV
                     GVGGVGSLNWGGAQVIAVNGGATISAVALVAFR*"
     gene            complement(124170..124619)
                     /locus_tag="CG10_big_fil_rev_8_21_14_0-10_scaffold_17_prod
                     igal-single_134"
     CDS             complement(124170..124619)
                     /product="hypothetical protein"
                     /codon_start=1
                     /transl_table=11
                     /translation="MGKLWTDEETTPFATPWREAEVVPDMGKLKGVIDGDSFRLRIDV
                     GFEIDVRAYCRLLAEGAVLTPDDKSDDCVDAWETRGPERELGALARARAEELLGVGQK
                     LRIWSFKNGSKGKYGRWLCVVLYKAGGGWKSLGDTLIEEGHAEFEDY*"
     gene            124676..125038
                     /locus_tag="CG10_big_fil_rev_8_21_14_0-10_scaffold_17_prod
                     igal-single_135"
     CDS             124676..125038
                     /product="hypothetical protein"
                     /codon_start=1
                     /transl_table=11
                     /translation="MDLKTRKSVIRKLRGMLVRWPPASVDEAYDVGRLAACLLPDWLE
                     SEHRTFDEFLYEHGWRSNVAERAAWLAHNYYEVPSRGIWRQLDFYQITRAAQLTQVDC
                     RERLLACGINVLDLMAMI*"
     gene            complement(125035..126120)
                     /locus_tag="CG10_big_fil_rev_8_21_14_0-10_scaffold_17_prod
                     igal-single_136"
                     /gene="glnA"
     CDS             complement(125035..126120)
                     /gene="glnA"
                     /product="glnA; glutamine synthetase (EC:6.3.1.2)"
                     /codon_start=1
                     /transl_table=11
                     /translation="MHVRAEYIWMDGGSVNIPVQNLRSKTRVVNLPDAQTSPINHESF
                     PVWGFDGSSTNQATTSNSDQVLTPVRVVNDPIRGGANFLVLCEVTTPEDLPHETNTRS
                     RLRDIMMVAEVHEPWFGFEQEYTLYNIDSGRPLGWPERGIPHRAQGPYYCGVGADEVA
                     GRRMVEDHLSACMRAGLMIYGINAEVMLGQWEFQIGHRPGFTNESADPLTVSDHLIFA
                     RWLLFRLGEDYGISATLSCKPEQGDWNGAGAHTNFSTKEMRDPGTGKSAIASAIKAMS
                     EVHDEHIKDYGFGLEQRLTGKHETCDINTFKVGDSDRGCSIRIPAQVAQHGYGYIEDR
                     RPGANCDPYRVCARILQTVCIGVAAAV*"
                     /db_xref="cbs:COXBURSA331_A0614"
                     /db_xref="Q83E31_COXBU"
                     /db_xref="UniRef100_A9KCW5"
                     /db_xref="6.3.1.2"
     gene            complement(126162..126380)
                     /locus_tag="CG10_big_fil_rev_8_21_14_0-10_scaffold_17_prod
                     igal-single_137"
     CDS             complement(126162..126380)
                     /product="hypothetical protein"
                     /codon_start=1
                     /transl_table=11
                     /translation="VSHNQTPWVCPECGDEHCVGHCPRCDSNKIGGGSANGMFCANCG
                     HCWGGWNHPEIIDDDSMNQLDDEAPGTL*"
     gene            complement(126377..126478)
                     /locus_tag="CG10_big_fil_rev_8_21_14_0-10_scaffold_17_prod
                     igal-single_138"
     CDS             complement(126377..126478)
                     /product="hypothetical protein"
                     /codon_start=1
                     /transl_table=11
                     /translation="MHPISWGVCEGEGENHLGRILMDVRSMIVRGLA*"
     gene            complement(126465..126821)
                     /locus_tag="CG10_big_fil_rev_8_21_14_0-10_scaffold_17_prod
                     igal-single_139"
     CDS             complement(126465..126821)
                     /product="GIY-YIG catalytic domain-containing endonuclease
                     n=1 Tax=Acanthocystis turfacea Chlorella virus NE-JV-2
                     RepID=M1HC24_9PHYC"
                     /codon_start=1
                     /transl_table=11
                     /translation="MSEETKQKISAALTGRKLSDSHRRQLSEAHKGKPRPESTNRKLS
                     DLYKGRKLPPLAYANALRATAKTYLLIGPDGEESQVTNMRAHCRNHNLSPFKMSEVVN
                     GRRRAHKGWSGRHAPD*"
                     /db_xref="UniRef100_M1HC24"
                     /db_xref="M1HC24_9PHYC"
     gene            complement(126814..127293)
                     /locus_tag="CG10_big_fil_rev_8_21_14_0-10_scaffold_17_prod
                     igal-single_140"
     CDS             complement(126814..127293)
                     /product="hypothetical protein"
                     /codon_start=1
                     /transl_table=11
                     /translation="MDSNNTPQIHIPGLSAGGARESVITVFVAVPLQGEGIFLGWTEE
                     GNNILDSTMELLNSSNIEDYGLDAPPGKGIWVFEGNLKFVWSRCGHPLDPPDYDSDMI
                     WTGEWRQPSDDEMSRWKGFKPVHVTTIQVDRDPSDIEDGLAEARRLIDPTPRKGTNV*"
     gene            complement(127283..127930)
                     /locus_tag="CG10_big_fil_rev_8_21_14_0-10_scaffold_17_prod
                     igal-single_141"
     CDS             complement(127283..127930)
                     /product="hypothetical protein"
                     /codon_start=1
                     /transl_table=11
                     /translation="MKNNETPKTPDWYDESKLVRATFADGYIGWVVDLGDGTCRFSNS
                     PLLGENGPKWGDRVDLFYNPCDPFERPRVGYRVYPDDVEPAGRNFGVNREPDEDEKAE
                     RLRADKLREQQELAALERNFEAMSAPFKVMEAERKTAAELIRYSELIAWLTEQGITVP
                     HDLHQQPRERPDPSEEERKDMKIFLLATAISHYGDIEVTDAEVQAKAEGLRLDGQ*"
     gene            127979..128830
                     /locus_tag="CG10_big_fil_rev_8_21_14_0-10_scaffold_17_prod
                     igal-single_142"
     CDS             127979..128830
                     /product="hypothetical protein n=1 Tax=Ornithinibacillus
                     scapharcae RepID=UPI000225AFF7"
                     /codon_start=1
                     /transl_table=11
                     /translation="MLRFFDKQGRPISSEQWSDYLCDPDYQIINQTCGCGKMVSTVWL
                     GLDHSHGTGKPVIFETMVFGSNGPGDELDCVRYSSLEEAVAGHERLAKEHALVLDQIV
                     SAIERVDNTITVWSIQRLSAFERLQESGAIHGDWRRVDKYFKNPYRWLCDQMESNGIR
                     LHGRCPMWAWAHKPDLRSVGHAARGEAAVRLELEVPVVDCLVSNFSAWHCVLNDHFMV
                     INDAEMAKEFDGKVSGYTRAEISQSWLRIFDLALCADSGYGDLCQVTFPGIELSQVRK
                     VTRFKGR*"
                     /db_xref="UniRef100_UPI000225AFF7"
                     /db_xref="W7Z2W6_9BACL"
                     /db_xref="pri:PRIO_0846"
                     /db_xref="UPI000225AFF7"
     gene            complement(128726..129175)
                     /locus_tag="CG10_big_fil_rev_8_21_14_0-10_scaffold_17_prod
                     igal-single_143"
     CDS             complement(128726..129175)
                     /product="hypothetical protein"
                     /codon_start=1
                     /transl_table=11
                     /translation="VTLALIDVGDLLLWTMGVFLLLVSVVYGPELLNAWTIERRRQQE
                     RRARHLEPSLVIKLIYQIGHKVVDPVRICLVTGFPLHPENNGPQNGTKVNLGRARLNL
                     DYERVGLIGHISVLPSLEPRDLANLAKLDARKGDLAQVAVAAVCAER*"
     gene            complement(129172..129858)
                     /locus_tag="CG10_big_fil_rev_8_21_14_0-10_scaffold_17_prod
                     igal-single_144"
     CDS             complement(129172..129858)
                     /product="hypothetical protein"
                     /codon_start=1
                     /transl_table=11
                     /translation="MGSYGYRRRSVPRWSELSHPQRIVALAVMAFAVSLFAWLGWGLF
                     GVEHQTGKVVVCRWAWHIDVQKWDKRHYERVSYRHPSSCPDESFCGGVYNFRSWTEAR
                     TTTSTDSKGNTSIHVHVDTYHAYDHDEWVPHRTFSVTGTDRSPHPPTDFVLERPTTDA
                     RTQHQCQVGEIRRPYTVLVECQDGKGRTWTTLDFNEWAAWNPGDRVDVNLTGFGEVRT
                     IAPLRVEANE*"
     gene            129975..130331
                     /locus_tag="CG10_big_fil_rev_8_21_14_0-10_scaffold_17_prod
                     igal-single_145"
     CDS             129975..130331
                     /product="hypothetical protein"
                     /codon_start=1
                     /transl_table=11
                     /translation="MAVPNLSKIQRLEAELAAERKKLDEWDKRPDDAQKLAELLHERF
                     CRYNHTDGCSWGYECGSSHPARHDPWEFGFAHKEWLGKARLFLDTAGKIQKTVKGKSG
                     YQLAEALLMEWPSFLR*"
     gene            complement(130328..130666)
                     /locus_tag="CG10_big_fil_rev_8_21_14_0-10_scaffold_17_prod
                     igal-single_146"
     CDS             complement(130328..130666)
                     /product="hypothetical protein"
                     /codon_start=1
                     /transl_table=11
                     /translation="MWDDDQDGTPEDYELQRQLVEELDARAMRLLGPILTALPRVNST
                     GLRVAGLKIMWRPGIIIDVLTGPHGYGRLRAYTQAYELSDGFIDRQLVTTVVLPRLRE
                     AMILDDLADI*"
     gene            130710..131252
                     /locus_tag="CG10_big_fil_rev_8_21_14_0-10_scaffold_17_prod
                     igal-single_147"
     CDS             130710..131252
                     /product="ATPase AAA n=1 Tax=Vibrio kanaloae RepID
                     =UPI0002F2FC79"
                     /codon_start=1
                     /transl_table=11
                     /translation="MTIMRGGPGSGKSYYVAQRCFTTGVIPTVCSADEFFINDNGVYD
                     FDPKWLGRAHGACLKKCVESMMARLDVIVDNTNSKAEELIPYLALCQAFSYSCVVVRV
                     LCNPELAWQRQTHAVPRDKFDDIHTTVRQQQVPKMYRGAHWLMIRDVGEVELPCNCGV
                     SMGLRSDHEGECQAAYRRDR*"
                     /db_xref="UniRef100_UPI0002F2FC79"
                     /db_xref="A0A0G2ABX9_9BACT"
                     /db_xref="vfu:vfu_A02074"
                     /db_xref="UPI0002F2FC79"
     gene            131249..131713
                     /locus_tag="CG10_big_fil_rev_8_21_14_0-10_scaffold_17_prod
                     igal-single_148"
     CDS             131249..131713
                     /product="Gp47 n=1 Tax=Mycobacterium phage Alice RepID
                     =G1BKE9_9CAUD"
                     /codon_start=1
                     /transl_table=11
                     /translation="VNSRKESTNRVRIDDCIARRLYRIRSRSLGPLAVYNGNEGFIGL
                     RCKFTSVFLSTEFHWDQGPPFGTVFGVEDTGIDLPENIGLCESPGDIDEATGRWVEFD
                     PPSMDGGRGWYFTDTGEASADIRPVVKHNDALFGWLWDHGANEKHWNRPERV*"
                     /db_xref="UniRef100_G1BKE9"
                     /db_xref="R4TA44_9CAUD"
                     /db_xref="G1BKE9_9CAUD"
     gene            131727..132191
                     /locus_tag="CG10_big_fil_rev_8_21_14_0-10_scaffold_17_prod
                     igal-single_149"
     CDS             131727..132191
                     /product="hypothetical protein"
                     /codon_start=1
                     /transl_table=11
                     /translation="MDTSDPLSCPQCGSHRTLGKLRTKHAEVKKRIADQAKPRYRSPP
                     TPPTVVYPYDMHTHTLSSHSHSVTDIKIDPAQVVLGYEDGKDLCISTPGIDDQVGTVL
                     INGALLDVCVDCGSFYAPNARGLGERLQTEIYELDPLGALAEIPSSDVTNSG*"
     gene            132201..132479
                     /locus_tag="CG10_big_fil_rev_8_21_14_0-10_scaffold_17_prod
                     igal-single_150"
     CDS             132201..132479
                     /product="hypothetical protein"
                     /codon_start=1
                     /transl_table=11
                     /translation="MREEKPTYTYGEEVVLTRAKVFYRVDDRSRRTLPKGSVVQVDRP
                     EALCDDHGHFGRFWYHLKYEFWWSAIAEEGDITKPGVLDRLSIIRGPE*"
     gene            132476..132748
                     /locus_tag="CG10_big_fil_rev_8_21_14_0-10_scaffold_17_prod
                     igal-single_151"
     CDS             132476..132748
                     /product="Mutator mutT protein {ECO:0000313|EMBL:EFU84160
                     .1}; EC=3.6.1.- {ECO:0000313|EMBL:EFU84160.1};; 
                     TaxID=525377 species="Bacteria; Firmicutes; Bacilli;
                     Bacillales; Staphylococcus.;" source="Staphylococcus
                     lugdunensis M23590.;""
                     /codon_start=1
                     /transl_table=11
                     /translation="MSDVQLFRSSVEILVWNGSGQLLTVTNRRWGGFSCPGGKVEPGE
                     KLIDAARRELLEETGCRALVLHGLQGHGIDSAQSTRGGHRGWLAYS*"
                     /db_xref="E6M9T0_STALU"
                     /db_xref="UniRef100_E6M9T0"
                     /db_xref="sln:SLUG_22540"
                     /db_xref="3.6.1.-"
     gene            132824..133135
                     /locus_tag="CG10_big_fil_rev_8_21_14_0-10_scaffold_17_prod
                     igal-single_152"
     CDS             132824..133135
                     /product="hypothetical protein"
                     /codon_start=1
                     /transl_table=11
                     /translation="VKVTVAEDFNIFELFVHDNEAIQAVCPYALAEAINEHLVDWQVM
                     APESLDRFTLFSTDDEDERYIERYYSVQQVKDALPAEAVEQLEAINDMELNLSAGSSP
                     T*"
     gene            complement(133138..133551)
                     /locus_tag="CG10_big_fil_rev_8_21_14_0-10_scaffold_17_prod
                     igal-single_153"
     CDS             complement(133138..133551)
                     /product="Putative uncharacterized protein n=1 Tax
                     =Catenulispora acidiphila (strain DSM 44928 / NRRL B-24433
                     / NBRC 102108 / JCM 14897) RepID=C7QF56_CATAD"
                     /codon_start=1
                     /transl_table=11
                     /translation="VNGWREEALEILRSAGYDGHAFVPQTEDWGWCGDYKRQVEWEWA
                     ALGRAERVLFWVPRNLETMPAFTTNVEFGFMAAIYPERMVLGFPENAPKNRYLESIAS
                     GVNTFARHLGLPDAVDPIPVYHDLKSALLHGVDIV*"
                     /db_xref="UniRef100_C7QF56"
                     /db_xref="A0A0G0RZY0_9BACT"
                     /db_xref="cai:Caci_5956"
                     /db_xref="C7QF56_CATAD"
     gene            complement(133654..133866)
                     /locus_tag="CG10_big_fil_rev_8_21_14_0-10_scaffold_17_prod
                     igal-single_154"
     CDS             complement(133654..133866)
                     /product="hypothetical protein"
                     /codon_start=1
                     /transl_table=11
                     /translation="VLDADSSAEKACFSITVNMLEAYKVKIQNEASEGRTSVEVPVEL
                     VLYLISRAQAWEGLEHNERVHYRSNP*"
     gene            complement(133850..134086)
                     /locus_tag="CG10_big_fil_rev_8_21_14_0-10_scaffold_17_prod
                     igal-single_155"
     CDS             complement(133850..134086)
                     /product="hypothetical protein"
                     /codon_start=1
                     /transl_table=11
                     /translation="MPDPKSDADQLRFAQIRSRMLDGLVKHLPKFFYASSGATTPEEL
                     RDRITASDTFLAILDTCAYEAQCMEEERSSVGRR*"
     gene            complement(134088..134345)
                     /locus_tag="CG10_big_fil_rev_8_21_14_0-10_scaffold_17_prod
                     igal-single_156"
     CDS             complement(134088..134345)
                     /product="Uncharacterized protein n=1 Tax=Azospirillum
                     brasilense Sp245 RepID=G8AYJ4_AZOBR"
                     /codon_start=1
                     /transl_table=11
                     /translation="MPRLDLPENALISITGVRKVSFSYVNYKGEFGRRRAVMLGVYWG
                     SNEWHTEPQWLVRGKDLDKDAIRTYALRDIRDVQPIVEDEK*"
                     /db_xref="UniRef100_G8AYJ4"
                     /db_xref="abq:ABAZ39_07375"
                     /db_xref="A0A060DGG4_AZOBR"
                     /db_xref="G8AYJ4_AZOBR"
     gene            134376..134684
                     /locus_tag="CG10_big_fil_rev_8_21_14_0-10_scaffold_17_prod
                     igal-single_157"
     CDS             134376..134684
                     /product="ATP-dependent Clp protease adaptor protein ClpS
                     n=1 Tax=Rubrobacter xylanophilus (strain DSM 9941 / NBRC
                     16129) RepID=Q1AUC8_RUBXD"
                     /codon_start=1
                     /transl_table=11
                     /translation="MTTETITEIETNTRLIPPWNVVLLNDDDHSYDYVIVMLYAVFGF
                     QPEKGVMHAKEVDSVGRTILITTSREHAELKQEQCHNFGPDPLVPRCKGPMTVIIEPA
                     *"
                     /db_xref="UniRef100_Q1AUC8"
                     /db_xref="rrd:RradSPS_1834"
                     /db_xref="A0A023X3T4_9ACTN"
                     /db_xref="Q1AUC8_RUBXD"
     gene            134692..135330
                     /locus_tag="CG10_big_fil_rev_8_21_14_0-10_scaffold_17_prod
                     igal-single_158"
     CDS             134692..135330
                     /product="Uncharacterized protein n=1 Tax=Oscillatoriales
                     cyanobacterium JSC-12 RepID=K8GP59_9CYAN"
                     /codon_start=1
                     /transl_table=11
                     /translation="MRSTPVATGDRFGRLVIECELPRNKHGRRMFKCRCDCGGYRTTR
                     QDSLVTGRTTSCGCKHRERAKTLAKTYLTAHGHHGSPEYVSWRAMKTRCLNPNHEWFD
                     RYSKLGICEEWIEDFEKFLSDVGHRPSSEHTLERIDNNKGYFPGNVKWATRKEQARNT
                     RSSRIVTVEGVSRTVTEWSEITGVPATAIFKRLDAGRDPKEAVWKPSRRKRK*"
                     /db_xref="UniRef100_K8GP59"
                     /db_xref="K8GP59_9CYAN"
                     /db_xref="oan:Oant_0254"
     gene            135461..135646
                     /locus_tag="CG10_big_fil_rev_8_21_14_0-10_scaffold_17_prod
                     igal-single_159"
     CDS             135461..135646
                     /product="hypothetical protein"
                     /codon_start=1
                     /transl_table=11
                     /translation="MTLEQRVIIEELQGKLDALRRLCRDTVASSSLVDTPTGPRVLIN
                     YEHFKALSESGEDERPG*"
     gene            135630..135923
                     /locus_tag="CG10_big_fil_rev_8_21_14_0-10_scaffold_17_prod
                     igal-single_160"
     CDS             135630..135923
                     /product="hypothetical protein"
                     /codon_start=1
                     /transl_table=11
                     /translation="MSDPVNLARLSKPQRAAMQGLSPYRIVETMVRGERRLALLLPPD
                     MWKTRNALHARGLVTGRSHQHDGSDLERVLLTPLGEQVYQRLTSGVKGVTDGV*"
     gene            135913..136296
                     /locus_tag="CG10_big_fil_rev_8_21_14_0-10_scaffold_17_prod
                     igal-single_161"
     CDS             135913..136296
                     /product="hypothetical protein"
                     /codon_start=1
                     /transl_table=11
                     /translation="MGFSHSVYVGPYLYCSVRTKPVTKRVKGRVQSEISSFTLNELTN
                     ERLSEYNGSDADDGVHLFIPNQDWPRSFDVDQQVGEVLRVSPSTRDDELRWFETNFQD
                     AIAKAVELYGPDMVVVRWGVLGQYS*"
     gene            136293..136616
                     /locus_tag="CG10_big_fil_rev_8_21_14_0-10_scaffold_17_prod
                     igal-single_162"
     CDS             136293..136616
                     /product="Putative uncharacterized protein n=1 Tax
                     =Bacteroides dorei DSM 17855 RepID=B6W4S5_9BACE"
                     /codon_start=1
                     /transl_table=11
                     /translation="VKRTRVVNCRTEEFDVYIGRAGHGYDGEFGNPFRRHRDDPPGST
                     LDKFEAYFLKRIDEDPEFKERVIAMKGKRLGCFCPPRKTCHGYTYVRWLDGEPEPKAE
                     QLEFF*"
                     /db_xref="UniRef100_B6W4S5"
                     /db_xref="A0A016CJB2_BACFG"
                     /db_xref="bdo:EL88_13640"
                     /db_xref="B6W4S5_9BACE"
     gene            136616..136915
                     /locus_tag="CG10_big_fil_rev_8_21_14_0-10_scaffold_17_prod
                     igal-single_163"
     CDS             136616..136915
                     /product="hypothetical protein"
                     /codon_start=1
                     /transl_table=11
                     /translation="MSGPTDLSTAELKRILEWGIEDYACTKARVEALIKEVLRERERA
                     DGAEQKFYKMMSDLEIRRAQQGGTQNNPRYSDGIRYASDTPRPLGPDGFPQRGII*"
     gene            136932..137270
                     /locus_tag="CG10_big_fil_rev_8_21_14_0-10_scaffold_17_prod
                     igal-single_164"
     CDS             136932..137270
                     /product="hypothetical protein"
                     /codon_start=1
                     /transl_table=11
                     /translation="MRDIPYDKIALIELKPCPFCGHTQRGVEPDTQVRLVFSVMAAYV
                     QCGCCRATGFHVGVPGHIDELNEFMDMVSEVDVFGLPPNPRNFKDGDLDLWMAQLAAK
                     FWNNRKPPRA*"
     gene            137263..137796
                     /locus_tag="CG10_big_fil_rev_8_21_14_0-10_scaffold_17_prod
                     igal-single_165"
     CDS             137263..137796
                     /product="hypothetical protein"
                     /codon_start=1
                     /transl_table=11
                     /translation="VLETLKRSWTWLVRLFRPRQLTESEVVTAYIAAGACYGDACTYP
                     GGMAPSIGKFSAREAWGVMEKEYAALGYRTIPIKDLIDLGGYGQPVTKLVRISRDIGE
                     EALLWEPSIEGPVPMGPDVLDQLASIGDPRTCPECRTELLEADRVHCTWCLSSILRGS
                     FDNHLAANIAETYLQTE*"
     gene            137886..138323
                     /locus_tag="CG10_big_fil_rev_8_21_14_0-10_scaffold_17_prod
                     igal-single_166"
     CDS             137886..138323
                     /product="hypothetical protein"
                     /codon_start=1
                     /transl_table=11
                     /translation="MWSRLFKPGGIKKMVLALSVSSSPAMSTVCPFCRTELPVLHQHE
                     GACGRCGSSDHPEPGDVDCSPEPVWSCSNCRTTMHQECYDELGRCSTLGCRSSRIVAR
                     LRPAPGYERDYAGLPSRGVLLSLAMVGVAGLLLIVLAVIRLFW*"
     gene            complement(138307..139290)
                     /locus_tag="CG10_big_fil_rev_8_21_14_0-10_scaffold_17_prod
                     igal-single_167"
     CDS             complement(138307..139290)
                     /product="similar to major head protein n=1 Tax
                     =Rhodothermus phage RM378 RepID=UPI000018F68D"
                     /codon_start=1
                     /transl_table=11
                     /translation="MATNPPTATLATLERLRAKWGLENDNDRSNLIAAVLENQDKHFK
                     QLAEETRGLVFPDTWHEKIGDALKAQLQAHPLPDLCSTQPMLGPIGIILWYQPKTGGT
                     VEITVTNQTTGKPTQVTVPEIRLKIADQDICAETRRVKSLIGDISVLDLAVEEFLTEI
                     TREILGTMLNIALLPSNTDLVSEDCDLLEELSRTSNRVHQRTQRMPANRVIGNEETLV
                     KLGISVPISNGQVQKVGTLGEGPTSKTVYLDPLFPKSHLMTWYQGGMLDTGIVYSPYT
                     MVTVTPNFVDPNGMSLRRAIRTRHKITVVRPEFFRVIKTPEAVDLATTRTA*"
                     /db_xref="UniRef100_UPI000018F68D"
     gene            complement(139336..139599)
                     /locus_tag="CG10_big_fil_rev_8_21_14_0-10_scaffold_17_prod
                     igal-single_168"
     CDS             complement(139336..139599)
                     /product="hypothetical protein"
                     /codon_start=1
                     /transl_table=11
                     /translation="VSWGKGKTYPLIGDKVRLTLRARSRFDSGIWVVDYIDGSLLPPY
                     YLVPWPGDRTPWPWQARQSIRAYLHELVALDVLDQIVVATHGN*"
     gene            complement(139596..139865)
                     /locus_tag="CG10_big_fil_rev_8_21_14_0-10_scaffold_17_prod
                     igal-single_169"
     CDS             complement(139596..139865)
                     /product="hypothetical protein"
                     /codon_start=1
                     /transl_table=11
                     /translation="MAWATPGGHFLGLGDRVVFVRDGGYDWMWQGTVIECLPENDRDD
                     GEVQIHWDLTGGPLTTSRGPRIWYSPRWVEKIDTINILDRIVGEL*"
     gene            complement(139865..140278)
                     /locus_tag="CG10_big_fil_rev_8_21_14_0-10_scaffold_17_prod
                     igal-single_170"
     CDS             complement(139865..140278)
                     /product="hypothetical protein"
                     /codon_start=1
                     /transl_table=11
                     /translation="MSRSRFKDLFITRFRAICARPAMFVGEECYKLTAIYIDGVAMGY
                     EDADIITGVANEARSHAGSLINREFQRFLAKKYQGGNTSYSKTIWHDIIPMALEGAQP
                     KLTDRQLIDRLLADFEDFNNVLIRMAVETAETTED*"
     gene            complement(140271..140597)
                     /locus_tag="CG10_big_fil_rev_8_21_14_0-10_scaffold_17_prod
                     igal-single_171"
     CDS             complement(140271..140597)
                     /product="Uncharacterized protein {ECO:0000313|EMBL
                     :KKR12690.1};  TaxID=1619013 species="Bacteria;
                     Parcubacteria.;" source="Parcubacteria (Wolfebacteria)
                     bacterium GW2011_GWC2_39_22.;""
                     /codon_start=1
                     /transl_table=11
                     /translation="MSDVRLRELERVFQLSGSEDDGLLLLREQVRVNGGKMIKTTDPL
                     MGTGGFIVAEKYIDARRPGTIGRLAGYVGGHGGDVWWVVHPDMTAAAYSTHEIVGEDG
                     GSAFDE*"
                     /db_xref="A0A0G0QQP2_9BACT"
     gene            complement(140590..140877)
                     /locus_tag="CG10_big_fil_rev_8_21_14_0-10_scaffold_17_prod
                     igal-single_172"
     CDS             complement(140590..140877)
                     /product="hypothetical protein"
                     /codon_start=1
                     /transl_table=11
                     /translation="VSRSRQSKADRIQRLSRDCCPIHGIELVPTGTARVSSGELDLAQ
                     ECPRLTCHVAVWFSPKNGNTVFCPPELEGLHSPPNTTVLDLLAAATEDSDE*"
     gene            complement(140877..141035)
                     /locus_tag="CG10_big_fil_rev_8_21_14_0-10_scaffold_17_prod
                     igal-single_173"
     CDS             complement(140877..141035)
                     /product="hypothetical protein"
                     /codon_start=1
                     /transl_table=11
                     /translation="MTVPPPKPIVCRSCHKDTGYTEQSIMHRVIPKDGLQCKHCGHIF
                     LKPRQVAL*"
     gene            complement(141032..141505)
                     /locus_tag="CG10_big_fil_rev_8_21_14_0-10_scaffold_17_prod
                     igal-single_174"
     CDS             complement(141032..141505)
                     /product="hypothetical protein"
                     /codon_start=1
                     /transl_table=11
                     /translation="VTKTLPQMFFELIERSIDEEGVYPHQMLVLKQDDTLEMHALAVD
                     VPQLINHYWNKLSDAKEVIVGLDMSTRPNQGTLYADALVFAYWTRPTSMTMKLSDPSC
                     LQVGVINYQFEPWIVDPIDWKNTHWDHWVRAVFPNYRPPFLIRLEHDTPAQESAQ*"
     gene            complement(141502..141750)
                     /locus_tag="CG10_big_fil_rev_8_21_14_0-10_scaffold_17_prod
                     igal-single_175"
     CDS             complement(141502..141750)
                     /product="hypothetical protein"
                     /codon_start=1
                     /transl_table=11
                     /translation="MANHGYMTTKRFMTVEQIDGHLRTFMEKRFPGIDYEIEGPFDMD
                     REVCRLMCSIHGWELVDETVPVLDRIVKAINDAEQVGK*"
     gene            complement(141750..142448)
                     /locus_tag="CG10_big_fil_rev_8_21_14_0-10_scaffold_17_prod
                     igal-single_176"
     CDS             complement(141750..142448)
                     /product="hypothetical protein"
                     /codon_start=1
                     /transl_table=11
                     /translation="MPNHVSNKITISGPRTRVAEFLALGVYEPIDPATGKVSDYQRRA
                     FSFRGFVPPPDHPDYNNDTCSHSHYNHRLGGGDPNPFCWNTWNPDNWGTKWDAYEVEV
                     DSDLGVLDQLARVGTDSTVASVAFQTAWSPPFPVFEKMASLFSDCEFEFQWMNEDCRG
                     AGGGHGSATNGQLAVVDGINDPDNPLWRRMMMDLRGWSYAELQELLDEREAERLADEE
                     AERLADEAAASELP*"
     gene            complement(142708..142995)
                     /locus_tag="CG10_big_fil_rev_8_21_14_0-10_scaffold_17_prod
                     igal-single_177"
     CDS             complement(142708..142995)
                     /product="hypothetical protein"
                     /codon_start=1
                     /transl_table=11
                     /translation="MPYQPWTKELEAELVALAVISCRMAEHEEAWIGDWLIMTSINGR
                     PSIVHDPRGSNQLVFSTSPGQKKVVKKRECAKVLRALRAHLVLESLARIKP*"
     gene            complement(143143..143523)
                     /locus_tag="CG10_big_fil_rev_8_21_14_0-10_scaffold_17_prod
                     igal-single_178"
     CDS             complement(143143..143523)
                     /product="hypothetical protein"
                     /codon_start=1
                     /transl_table=11
                     /translation="MDDDVTEAEIKARILTQFAAKWGDKEAGRRVRLLEEVIPRVPEY
                     AQLNNQRVDIRVHPEHLEFYISQLQPKVRAIIEHAGTKVLDKICDSFTTDERIAKIIR
                     LVNMMDERAAASKAAEATDTPEGP*"
     gene            143756..144304
                     /locus_tag="CG10_big_fil_rev_8_21_14_0-10_scaffold_17_prod
                     igal-single_179"
     CDS             143756..144304
                     /product="Uncharacterized protein {ECO:0000313|EMBL
                     :KKM21312.1};  TaxID=412755 species="unclassified
                     sequences; metagenomes; ecological metagenomes.;"
                     source="marine sediment metagenome.;""
                     /codon_start=1
                     /transl_table=11
                     /translation="MASTTSIPAETTTRCDARKIKVGDVFSRHSFGKVTAIDRHNGLL
                     TIENSNGNSWNIGPEIVELEFSFAEQFETEETVSRTRLIELMTELPRTAMTINFNKKP
                     DPKAIAKALEGGKGSESAKAWTAKVDKLIAGDERTMVGYHTLSFDEHRRLRFQESGSG
                     QRLVDPRTLNWMISCRTKFVVK*"
                     /db_xref="A0A0F9I1B9_9ZZZZ"
     gene            complement(144297..144956)
                     /locus_tag="CG10_big_fil_rev_8_21_14_0-10_scaffold_17_prod
                     igal-single_180"
     CDS             complement(144297..144956)
                     /product="Uncharacterized protein n=1 Tax=Oscillatoriales
                     cyanobacterium JSC-12 RepID=K8GP59_9CYAN"
                     /codon_start=1
                     /transl_table=11
                     /translation="MARRLSITPGTKFGHWTVIRDVDGPGQRRVEARCDCSVERIVYL
                     SNLRHGKSISCGCYRAEVVSGHVKHGFAVAGQRHYLYSLWQSRKNACTNPQRREWNYY
                     GGRGITFHGEWADDFTKFFNWVETNLGERPDGMSLDRIDNALGYEPGNLRWATAQQQA
                     QNRRDNVELTHPITGETLVKAEWARRLGIAPNALDYRLENWSLCRALTEPPRKNRRRA
                     T*"
                     /db_xref="UniRef100_K8GP59"
                     /db_xref="K8GP59_9CYAN"
                     /db_xref="ppnm:LV28_00030"
     gene            145008..145535
                     /locus_tag="CG10_big_fil_rev_8_21_14_0-10_scaffold_17_prod
                     igal-single_181"
     CDS             145008..145535
                     /product="hypothetical protein"
                     /codon_start=1
                     /transl_table=11
                     /translation="MTTGLRCPNCDTTINRRVVSDWLVNKKDAHLNCSNMFCNTRWSR
                     AVLEQHADKFLGEVKAPEPKKAEDPTPVVHIEETTVPARTAPACTTSRGWLERIRKAA
                     LHHTTVHGVVSIDDLRVWADAHEDHPPSPSTWGSVFYGEQWMKVGEKRSSYSKSRARK
                     VSVWAPTAAAPLVYA*"
     gene            145532..146233
                     /locus_tag="CG10_big_fil_rev_8_21_14_0-10_scaffold_17_prod
                     igal-single_182"
     CDS             145532..146233
                     /product="Gp334 n=1 Tax=Bacillus phage G RepID
                     =G3MA75_9CAUD"
                     /codon_start=1
                     /transl_table=11
                     /translation="LIQEPQTDGELQVPHHVWVLPHFQSWLQAQKGAGNRLDGFKSVF
                     LFPDSGKPFFWAAHVNVFIASENRNKVNEVVISRPDIMHIVLLHRPLRSTDKIRAVMV
                     REFRSPASTSNGFILETPGGSSLKGDDPFGTAVAELEEETGLRISPDRIVPVGTRQLM
                     GTMSAHNAHVYAVQLNDEDMAAVMDQLGKPHSNEADSERTYVEVHDVSGLLRDPLTDW
                     STLGMIGAAIEALGL*"
                     /db_xref="UniRef100_G3MA75"
                     /db_xref="tig:THII_2607"
                     /db_xref="88337111"
                     /db_xref="G3MA75_9CAUD"
     gene            146370..146561
                     /locus_tag="CG10_big_fil_rev_8_21_14_0-10_scaffold_17_prod
                     igal-single_183"
     CDS             146370..146561
                     /product="hypothetical protein"
                     /codon_start=1
                     /transl_table=11
                     /translation="MSTNTQSSNVPCDGPECVLCQLTGPPDMVQVWVKDLDDGEWKSL
                     TMKRARALELGLIKDATDA*"
     gene            146554..146802
                     /locus_tag="CG10_big_fil_rev_8_21_14_0-10_scaffold_17_prod
                     igal-single_184"
     CDS             146554..146802
                     /product="hypothetical protein"
                     /codon_start=1
                     /transl_table=11
                     /translation="MLEPRIRVFWSAKDYDLKAAWDAGCASQDGGYLLFLLFNKTFLE
                     ALDERGYDIKTLRFQIRKKPPNALDRIVNAINEAEEKV*"
     gene            146802..147365
                     /locus_tag="CG10_big_fil_rev_8_21_14_0-10_scaffold_17_prod
                     igal-single_185"
     CDS             146802..147365
                     /product="hypothetical protein"
                     /codon_start=1
                     /transl_table=11
                     /translation="MGYETEIYLVDKGHDDCLVQWQPASEHWYTATRNPLDRLVEATG
                     EVNKDPLQGVPADALFSDGGVIIASLRMGTIGSGGHDDGELDDFFAKNRERQKMEKKF
                     LLLKWMPSDCLNTSEWPDVTDPYGDPYVLHDAQGTLDALNRTIERKLKENDGVLYTID
                     RRYSMLKAILVPFIAGWPNPAVVTRGY*"
     gene            147355..147663
                     /locus_tag="CG10_big_fil_rev_8_21_14_0-10_scaffold_17_prod
                     igal-single_186"
     CDS             147355..147663
                     /product="hypothetical protein"
                     /codon_start=1
                     /transl_table=11
                     /translation="VATEREDNKLLQAVRESHCDRKDRKHACAGVITISPQGYKLDCN
                     LCGGLDYKTEPWSNQESDGLEIVKAVLRTIGLDWSALSADIQLELIKTVSKMLIKRGE
                     *"
     gene            147665..147970
                     /locus_tag="CG10_big_fil_rev_8_21_14_0-10_scaffold_17_prod
                     igal-single_187"
     CDS             147665..147970
                     /product="hypothetical protein"
                     /codon_start=1
                     /transl_table=11
                     /translation="MTDERNYHREREELVPLTDSILDVWTTHFGALKRAAIEIRFSRF
                     WLERMDSDRRAAEAALAESLRREAELSAVLRDIRTTLWSSNDRETMVEIDEKIKDIL*"
     gene            147979..148503
                     /locus_tag="CG10_big_fil_rev_8_21_14_0-10_scaffold_17_prod
                     igal-single_188"
     CDS             147979..148503
                     /product="hypothetical protein"
                     /codon_start=1
                     /transl_table=11
                     /translation="MPKHVERERFPVPGAFGLERSKERSEENWLRRTQSNWDYLNRAG
                     SYQDHLYIYVEEEYGYRSHVWTYPGTAQELVEDWCAGLTPWQGRFKGDFKQVDFVTSG
                     DHRGRDYPRAMNLVLVQTGEVFPGIYELDDFDGECHIHEDDDAYLKVGFYRVRGRDNP
                     EVEFRVLDALASIR*"
     gene            complement(148496..149056)
                     /locus_tag="CG10_big_fil_rev_8_21_14_0-10_scaffold_17_prod
                     igal-single_189"
     CDS             complement(148496..149056)
                     /product="hypothetical protein"
                     /codon_start=1
                     /transl_table=11
                     /translation="MAKSIIEPLLKDHAKLRTLAGELRAFTERFDLPGMRHTAQAMID
                     VARPHTLKEESVLYLIGMKFLKADNKKLPELFREHDETMARLTRLSQLLFSARITNIE
                     EPARQLVFVILEGLERHLEDEEVKVFPALESLIDDETKELILQRYGSAAGDDFDELDR
                     MPLVSTPDAGIKNTEAGVDSGSMGFI*"
     gene            complement(149116..149229)
                     /locus_tag="CG10_big_fil_rev_8_21_14_0-10_scaffold_17_prod
                     igal-single_190"
     CDS             complement(149116..149229)
                     /product="hypothetical protein"
                     /codon_start=1
                     /transl_table=11
                     /translation="VTWEGENDDDVGFIIVANNQIYVNEEANVLDRLVAEL*"
     gene            complement(149296..149724)
                     /locus_tag="CG10_big_fil_rev_8_21_14_0-10_scaffold_17_prod
                     igal-single_191"
     CDS             complement(149296..149724)
                     /product="Uncharacterized protein n=1 Tax=Gordonia
                     malaquae NBRC 108250 RepID=M3VH63_9ACTO"
                     /codon_start=1
                     /transl_table=11
                     /translation="VRSLIGPRGKPRVRVLKGRYLAKRGYTQLTLSSASGRVMKLLHR
                     AVLETFVGPCPDGLEASHLDDDPTNNSIENLMWETRSENCKRRSVPRGNNARNRKLTS
                     SDVAAIRYELELGTAKRALARRFGVSPTMIRHIAKGDNWT*"
                     /db_xref="UniRef100_M3VH63"
                     /db_xref="A0A0F9U3W5_9ZZZZ"
                     /db_xref="amim:MIM_c10780"
                     /db_xref="M3VH63_9ACTO"
     gene            complement(149817..150536)
                     /locus_tag="CG10_big_fil_rev_8_21_14_0-10_scaffold_17_prod
                     igal-single_192"
     CDS             complement(149817..150536)
                     /product="hypothetical protein"
                     /codon_start=1
                     /transl_table=11
                     /translation="VKGKNGRWGLRDSKTRYWRLREKNGWNYDEMDARRPSYMNALSN
                     RNYVLFAVLADIRNFHIKPLHFARRGVPHDVSKATLKDIPTHEEMGGYSDYHGHTWFN
                     VQELMDTDWDAVACHETMALFADDYLEWKETGKVPPGLDHAEYTGGRSMWHKGLPEGF
                     HRQVTEEEMTLLLLTEETKKFVRWRKNRISKQQEKLGIFCGIELPRTYRDLVSDFIET
                     ISDMVKLGPPDRVRVVIAFDN*"
     gene            complement(150574..151371)
                     /locus_tag="CG10_big_fil_rev_8_21_14_0-10_scaffold_17_prod
                     igal-single_193"
     CDS             complement(150574..151371)
                     /product="Uncharacterized protein n=1 Tax=Clostridiales
                     bacterium oral taxon 876 str. F0540 RepID=U2DC58_9FIRM"
                     /codon_start=1
                     /transl_table=11
                     /translation="MSHQHLDSTVLLDHYNAGLTYKTIGALYGVDLGTVRNRLLKLDG
                     FKPRTPWSHKRKHEIIEDYFDTINTPAKAYLFGLLMADGCNIEGSCVSLDLTDHELVV
                     LFRNELCPKKTLKLLNRDRPGHKRIYACRIKSVALSRALAAQGMVQSKTHKLVYPNQI
                     PQTLDAHFIRGYFDGDGSIYHVVPRNSPNYKRWRWCMAGREEFLRSVQARMARAVEVR
                     GNIRKMKSIHSLCVEGNRQIERLCLWMYSEGPFLKRKHDRFLELLKR*"
                     /db_xref="UniRef100_U2DC58"
                     /db_xref="A0A0E9E5Z1_CHLTH"
                     /db_xref="cthe:Chro_5268"
                     /db_xref="U2DC58_9FIRM"
     gene            complement(151475..151714)
                     /locus_tag="CG10_big_fil_rev_8_21_14_0-10_scaffold_17_prod
                     igal-single_194"
     CDS             complement(151475..151714)
                     /product="hypothetical protein"
                     /codon_start=1
                     /transl_table=11
                     /translation="MSPEDYRQALIERGFTYCGRRDLWVGPFNVQLNGQWNWDLRPFA
                     RTARVDELAVIDAKLRAKRGLPRPPSSGGPGAGLY*"
     gene            complement(151704..151985)
                     /locus_tag="CG10_big_fil_rev_8_21_14_0-10_scaffold_17_prod
                     igal-single_195"
     CDS             complement(151704..151985)
                     /product="Uncharacterized protein {ECO:0000313|EMBL
                     :KKM73373.1};  TaxID=412755 species="unclassified
                     sequences; metagenomes; ecological metagenomes.;"
                     source="marine sediment metagenome.;""
                     /codon_start=1
                     /transl_table=11
                     /translation="VTLSWPDAINGSLELVGALLLLANVRAIRRDKELKGVVWYPTLF
                     FTTWSCWNLFFYPSLDQWMSFAGALLMFVANSLWLGHIWYYWKRSNDVA*"
                     /db_xref="A0A0F9JUK2_9ZZZZ"
     gene            complement(151982..152395)
                     /locus_tag="CG10_big_fil_rev_8_21_14_0-10_scaffold_17_prod
                     igal-single_196"
     CDS             complement(151982..152395)
                     /product="hypothetical protein"
                     /codon_start=1
                     /transl_table=11
                     /translation="MILQILRVVYAHLVNKVTPRPRREVLSPTDKWLRQKRAEFKAGK
                     LKKGGKLDLRFNPLAMDDGPCCFPVRDGTKIEGLPDDPDQSEELAFLEWMEQQGISLP
                     KKAILENDNRWRQMDLRYNPLTNTEDHFLHQRDAS*"
     gene            complement(152446..152718)
                     /locus_tag="CG10_big_fil_rev_8_21_14_0-10_scaffold_17_prod
                     igal-single_197"
     CDS             complement(152446..152718)
                     /product="hypothetical protein"
                     /codon_start=1
                     /transl_table=11
                     /translation="MPTWDDYHRVINGFNVVVEGDPAPERPAKPGWELFADPVGRFAL
                     SVGSASQETAARYGDVDLADVELTVKVGPRTMTVRFARQSEPNGAT*"
     gene            complement(152726..153076)
                     /locus_tag="CG10_big_fil_rev_8_21_14_0-10_scaffold_17_prod
                     igal-single_198"
     CDS             complement(152726..153076)
                     /product="hypothetical protein"
                     /codon_start=1
                     /transl_table=11
                     /translation="MSSPFDKPPMTQQQFEAALAHRGFTWNQSRQLWVGPFGLTVTGI
                     SSQANFITASGTNNAQGIGNSGITGGGIGPGVSGLRKTLLAQVDEQLRAKRGLPRPLH
                     RPSYDPPNSPPPVH*"
     gene            complement(153092..153289)
                     /locus_tag="CG10_big_fil_rev_8_21_14_0-10_scaffold_17_prod
                     igal-single_199"
     CDS             complement(153092..153289)
                     /product="hypothetical protein"
                     /codon_start=1
                     /transl_table=11
                     /translation="VFLVFLVFLVFLVVGLDLHVLPALMHRVWAWWYGLFPDRWWSIN
                     SYGVLTKNVHTVLFLRRFLAG*"
     gene            153299..153865
                     /locus_tag="CG10_big_fil_rev_8_21_14_0-10_scaffold_17_prod
                     igal-single_200"
     CDS             153299..153865
                     /product="hypothetical protein"
                     /codon_start=1
                     /transl_table=11
                     /translation="MSVNEDAKSLLSNLRNRRGRWVVTGSNPMFGPAMFEASAFDEMV
                     ELYIAARESADTTALRNELDALKEKHKKLSEESHDLRIKAKSADNMRDAYNLQRERWM
                     ALSTHLLREGDILCLEKYKRKERRKVISYDFKTKSYTFVIWDERRKTWCTTVHSNTIG
                     LMLDNAGIIVQVTRPGDMEQGEKSEKRK*"
     gene            153862..154281
                     /locus_tag="CG10_big_fil_rev_8_21_14_0-10_scaffold_17_prod
                     igal-single_201"
     CDS             153862..154281
                     /product="hypothetical protein"
                     /codon_start=1
                     /transl_table=11
                     /translation="VIQKTVYRIRITRVVPNEFFSDEPVGSYSYFSPFPGTGRRYTFL
                     RRANICDVCGDHITAINFATIAEANTRLKTACVKDILEYYGDEGVYPGKHGPPYRLDI
                     VEVKLDRRERYGWCKTSERVVRQIVPEPTILDQLSVI*"
     gene            154281..154529
                     /locus_tag="CG10_big_fil_rev_8_21_14_0-10_scaffold_17_prod
                     igal-single_202"
     CDS             154281..154529
                     /product="hypothetical protein"
                     /codon_start=1
                     /transl_table=11
                     /translation="MSKFKPGDVVRVADYYDLRLVGHVFTVLDFSTLYHCWDHPVISN
                     PYYEEDGQSNPARWPCLYIRFSPDQLEHWTVLDRLAKV*"
     gene            154584..155102
                     /locus_tag="CG10_big_fil_rev_8_21_14_0-10_scaffold_17_prod
                     igal-single_203"
     CDS             154584..155102
                     /product="hypothetical protein"
                     /codon_start=1
                     /transl_table=11
                     /translation="VTASQPTPWMENDELARTLTEAGWKWQLYVARFFEAHGFEVDVP
                     EYSWRNSREEIKDYLHTWDLKICDQRIEVKSRDLAFDTYWRTFPWERALVDTVHNYEA
                     HEVKPMAYIYVSQHTGAMLTTPGSVEARDAWWEKKDAFDHVRKINDTFYTVGREHLDP
                     ITKLLARLKELQ*"
     gene            155099..155512
                     /locus_tag="CG10_big_fil_rev_8_21_14_0-10_scaffold_17_prod
                     igal-single_204"
     CDS             155099..155512
                     /product="hypothetical protein"
                     /codon_start=1
                     /transl_table=11
                     /translation="MTDKQGPDTRIEARTAVLIAVTMANERRARGDSARGLDIILGVV
                     DNLIGSTDALFSMLGHEVPERDEKAFLGVSDALEEIDPTELEASHVLALLSSTSNLQS
                     RIPSYADFYGRALAHFRETRPDELQGLLGGFEPDA*"
     gene            155714..157114
                     /locus_tag="CG10_big_fil_rev_8_21_14_0-10_scaffold_17_prod
                     igal-single_205"
     CDS             155714..157114
                     /product="bifunctional phosphopantothenoylcysteine
                     decarboxylase/phosphopantothenate synthase (EC:4.1.1.36
                     6.3.2.5)"
                     /codon_start=1
                     /transl_table=11
                     /translation="MGRHLQRFYIITGGTMVHVAPHFSLCAPAYGAVGRLIASHLKAQ
                     LLKEDAPPQVHLIRTQLARGESSLTYDERDAFEAAGISRLETNDDLAQLVTSLVADDE
                     TRCIVMAAAVCDWEPTDITYMANASGNSICDFGKDQPRLRTSPPYPGASKGLCMGLSP
                     AQKIIKRIREQRKDIFLVGFKATAGESPQETYKAGLTLLKQSSCNLVFANDVQNHHNM
                     VVTPEEFPYHDKSRRASVQTLATMIAARTKLDFASTIMVDDAMASPLLLHEKGAIPQN
                     FVPVLKHLIERGAFKPFLGKTSGHFGCKILDSDYIYRRISSVRKVDHNKVFEEGMARI
                     FEARDERRGDQSIRAGGRKPSVGEHTQALIYAKLGDAVHSIVHFHCPMREQTNLGRDT
                     IINIASQKEFECGSVQCGENTALNMRMIAHGVWAVHLDGHGPNIAFHKNVSAVHILGL
                     INQYWDLSDKTGGKII*"
                     /db_xref="tsi:TSIB_0486"
                     /db_xref="4.1.1.36"
                     /db_xref="6.3.2.5"
     gene            157111..157419
                     /locus_tag="CG10_big_fil_rev_8_21_14_0-10_scaffold_17_prod
                     igal-single_206"
     CDS             157111..157419
                     /product="hypothetical protein"
                     /codon_start=1
                     /transl_table=11
                     /translation="LSANSNPLRWNPPIHYFKGERVQYRSVYANFDTNRPHEQRGTVD
                     EDAPTSTLTGVLVRWDNGELQAVYGHSLIKLNVLDLLAEINASTTPERPEERPSSERS
                     *"
     gene            complement(157361..157558)
                     /locus_tag="CG10_big_fil_rev_8_21_14_0-10_scaffold_17_prod
                     igal-single_207"
     CDS             complement(157361..157558)
                     /product="hypothetical protein"
                     /codon_start=1
                     /transl_table=11
                     /translation="MSEPVRVDLTTDIYLLITKTQTFYPVQFICNDGQIVLNFNEDDA
                     RKVMSALMTAFPLDALGSLRR*"
     gene            complement(157555..157737)
                     /locus_tag="CG10_big_fil_rev_8_21_14_0-10_scaffold_17_prod
                     igal-single_208"
     CDS             complement(157555..157737)
                     /product="hypothetical protein"
                     /codon_start=1
                     /transl_table=11
                     /translation="MSEKLRAIDIDCPNQWCGAKTGEPCSRNSRVVYMCQRRRGQAEL
                     RSTMRYGHNSGRLGAQ*"
     gene            complement(157759..157843)
                     /locus_tag="CG10_big_fil_rev_8_21_14_0-10_scaffold_17_prod
                     igal-single_trna_53"
     tRNA            complement(157759..157843)
                     /product="Ser"
     gene            complement(157862..158086)
                     /locus_tag="CG10_big_fil_rev_8_21_14_0-10_scaffold_17_prod
                     igal-single_209"
     CDS             complement(157862..158086)
                     /product="hypothetical protein"
                     /codon_start=1
                     /transl_table=11
                     /translation="MIDKHWVDLGDDEISLVIDPLNEPPHGAPVTPVTTTDVAMVDGK
                     IVAVPLSSDEARALLRALINLYPLDALSGI*"
     gene            158311..159411
                     /locus_tag="CG10_big_fil_rev_8_21_14_0-10_scaffold_17_prod
                     igal-single_210"
     CDS             158311..159411
                     /product="hypothetical protein n=1 Tax=Paenibacillus elgii
                     RepID=UPI000248D21B"
                     /codon_start=1
                     /transl_table=11
                     /translation="VTHDKLTIPEKIKVGFQNREGTYTGKLAFVVYYDVKGKLRMERS
                     WEGWRDKKIEPMEFDNEPMTGFVLNKKVGDYSSRWGGRRAWIRIYDPRGFEFEISVEN
                     LLFILEHTSAIQGKGLEGEFAYAWGGGSNSKVMLIPTCSEDYKESASYTKLQTKKVGK
                     KDMQEGCVYRTKDNVDVMYLGRHDYYELSGSSYYYNNRLVTRSKQHIFVSVDGKSDYW
                     VQKGFTGLAEKLSDEPSPLYADEFENYMKSIYGSKVVEIVGNTAKPELKDRWSVRDTF
                     YVKRPDGFHRIEFNYRYANCWNSAGRITPDTETWQMQECADAIKVTPEGDLVWPMEGK
                     FGPYKNVTHEEVAEMDFFVISVKNEQGAVRAI*"
                     /db_xref="UniRef100_UPI000248D21B"
                     /db_xref="U3XHW4_PEPDI"
                     /db_xref="jeo:JMA_38090"
                     /db_xref="UPI000248D21B"
     gene            159421..159870
                     /locus_tag="CG10_big_fil_rev_8_21_14_0-10_scaffold_17_prod
                     igal-single_211"
     CDS             159421..159870
                     /product="hypothetical protein"
                     /codon_start=1
                     /transl_table=11
                     /translation="MSDKVSKNDEKIKLLMAKVEEQKGSLGTKPRARWNTNAVFKYPN
                     GDFVNLNTVGAGDFDKLVAALSFLLTTEGLRKTAAERLGVEPPPFTHGGFTVAEWEED
                     FKLRINVVGYDGRKKKLDATTQKLKSLISEGARTEMELDEIEALLDS*"
     gene            160046..160321
                     /locus_tag="CG10_big_fil_rev_8_21_14_0-10_scaffold_17_prod
                     igal-single_212"
     CDS             160046..160321
                     /product="hypothetical protein"
                     /codon_start=1
                     /transl_table=11
                     /translation="MIPAEDWKAVNLPGFRTGKEPRRFQWRFKDFRRAMQGKRLKHGR
                     NVTHDDKLVMGDMEMMHGGRYWPTTDGGLIALPYDSKKFDFKEWVEE*"
     gene            160327..160818
                     /locus_tag="CG10_big_fil_rev_8_21_14_0-10_scaffold_17_prod
                     igal-single_213"
     CDS             160327..160818
                     /product="hypothetical protein"
                     /codon_start=1
                     /transl_table=11
                     /translation="MSQRMTDVEKLEAQLTEAKAKQLFCTYYSPGTFFLEQSSFEVET
                     RDLAACAARAKADVVERYGARPFAFRFTDGNGKVLSGLYYLTGTVLRRDDVPDDGEHQ
                     TMRSNMTDPERCVAVENTNSFKHVSHFSEDDVVVDWDGNITRRGDEPDLVAYRARFKA
                     EQD*"
     gene            160841..161218
                     /locus_tag="CG10_big_fil_rev_8_21_14_0-10_scaffold_17_prod
                     igal-single_214"
     CDS             160841..161218
                     /product="Uncharacterized protein {ECO:0000313|EMBL
                     :KKK90090.1};  TaxID=412755 species="unclassified
                     sequences; metagenomes; ecological metagenomes.;"
                     source="marine sediment metagenome.;""
                     /codon_start=1
                     /transl_table=11
                     /translation="MGIGHGRTYKVKISTLLDHLRKNRSEHVEIVEEAQAEFRRLAIE
                     RLDSMLKDAMSGKGIQTNLGLKVPTVHTDAFDNAIGLLEMTKDAGEDLIEIDSGEYER
                     FVRNNWDWTAQFRASNGGYSSKV*"
                     /db_xref="A0A0F8ZVY6_9ZZZZ"
     gene            161222..161524
                     /locus_tag="CG10_big_fil_rev_8_21_14_0-10_scaffold_17_prod
                     igal-single_215"
     CDS             161222..161524
                     /product="hypothetical protein"
                     /codon_start=1
                     /transl_table=11
                     /translation="MASETHEILRRVGYDGHYYLIVPDHAAGRRRRFAVYKIPSSPAR
                     RTLIIGRDLTLAQARRTAGQTTESRTVPKKAEDPAAVFESKTCRHGKLWMDYCDYC*"
     gene            161611..162000
                     /locus_tag="CG10_big_fil_rev_8_21_14_0-10_scaffold_17_prod
                     igal-single_216"
     CDS             161611..162000
                     /product="hypothetical protein"
                     /codon_start=1
                     /transl_table=11
                     /translation="MKSKERTDVVEPVVEPAHRRHPWNDVVFCLCLVGVGWALRAWWS
                     SPEGPPPTISYFNRSGVDGMVLTYEGNTYYNTNPAGRWVDEKGEEVLLGRHYPFVVDQ
                     GELFEVLNQLETKARGCRLVDAADSKK*"
     gene            162014..162241
                     /locus_tag="CG10_big_fil_rev_8_21_14_0-10_scaffold_17_prod
                     igal-single_217"
     CDS             162014..162241
                     /product="hypothetical protein"
                     /codon_start=1
                     /transl_table=11
                     /translation="VSEVGRRYKIVQQVSVAYLNEGDQCEVIVSPGAGEFWFDGSNIL
                     YEDAKSGRVVTTTWTNNFIDSMVEAGRLASV*"
     gene            162279..162713
                     /locus_tag="CG10_big_fil_rev_8_21_14_0-10_scaffold_17_prod
                     igal-single_218"
     CDS             162279..162713
                     /product="hypothetical protein"
                     /codon_start=1
                     /transl_table=11
                     /translation="MTQRPPQGPTDFRLCERSDINALIYRCIDYVATALNPWPVYGHP
                     EEEDCYTNSTTLFGVWRVVAVWTASGCLFALTVNQVSSHEVVLSYYNAEFDEPDDYID
                     APDDLLPVNVDHIEVSSGSEELIALFSADLGTAFVLDALADI*"
     gene            162713..162982
                     /locus_tag="CG10_big_fil_rev_8_21_14_0-10_scaffold_17_prod
                     igal-single_219"
     CDS             162713..162982
                     /product="hypothetical protein"
                     /codon_start=1
                     /transl_table=11
                     /translation="VDITLQPGDRVECWVSGPSSCGRYLISNVKLAKGTFHGWEAQGV
                     DRGPHIYYPNGASWARVQVDGSSDVYRVRPEKVFRLGVLDRLAEI*"
     gene            162982..163353
                     /locus_tag="CG10_big_fil_rev_8_21_14_0-10_scaffold_17_prod
                     igal-single_220"
     CDS             162982..163353
                     /product="hypothetical protein"
                     /codon_start=1
                     /transl_table=11
                     /translation="MHPSDDPNNEDLVIEIQMVATRILAALKLLNPKDYKVVWENRET
                     LRTPVVGYTECYAETGRLGLRCSDTGWVTAVDLLLPSRTLFHAWIGNGPLEYDWDTDV
                     ARKLIMPELRRVLILEDMARI*"
     gene            163353..163610
                     /locus_tag="CG10_big_fil_rev_8_21_14_0-10_scaffold_17_prod
                     igal-single_221"
     CDS             163353..163610
                     /product="hypothetical protein"
                     /codon_start=1
                     /transl_table=11
                     /translation="MPDKSWWTEGGNILSLCERSAINLTFDSDGRVAVWTSGGDRVIL
                     DQTRIEQLTRVMLDRLGQPGRAAIMNELISEMLLDASSRKF*"
     gene            163668..164177
                     /locus_tag="CG10_big_fil_rev_8_21_14_0-10_scaffold_17_prod
                     igal-single_222"
     CDS             163668..164177
                     /product="hypothetical protein"
                     /codon_start=1
                     /transl_table=11
                     /translation="MPNAPVVTCPHCPHCRAMVAAHPTPVSEKARKTPKIGECSFCNV
                     AATCSAWGVASYGPGGGLDAHWAIFPACDRCADSDWGARPAHTRPSTSATRRVVGAPA
                     LPELIECSFVMSWAGMCHVKHPKSEGKFCARHRGLKCRCGRAASTDCDSVIGPMVCGM
                     PLCGRCRCH*"
     gene            complement(164174..164404)
                     /locus_tag="CG10_big_fil_rev_8_21_14_0-10_scaffold_17_prod
                     igal-single_223"
     CDS             complement(164174..164404)
                     /product="hypothetical protein"
                     /codon_start=1
                     /transl_table=11
                     /translation="MKYVVTRFGRSLSRDGGDEFIRLELAISDDKQRVVLSERRFSEG
                     RLAGQVGMMKDEVLELMRLLGREFVLDDLARI*"
     gene            complement(164401..164994)
                     /locus_tag="CG10_big_fil_rev_8_21_14_0-10_scaffold_17_prod
                     igal-single_224"
     CDS             complement(164401..164994)
                     /product="hypothetical protein"
                     /codon_start=1
                     /transl_table=11
                     /translation="MTPAEEIRAALFSNHVSSLRENVLKADPNCDLVRKMDQLVKSFG
                     LKWEGFKWSFDNQKYQWDGKSQTLRGDSVQNILHELGHYQVASPKRRLLKGFGLGSEP
                     DGGNCDSIMAGDYDFREESRASLMGILWVHHIGGEWRKNMDDHEWDEVALTRMGRDET
                     FDETIAWLTKHGILVAGVPQVKIRTHRDHHSHLLRVQ*"
     gene            complement(164991..165209)
                     /locus_tag="CG10_big_fil_rev_8_21_14_0-10_scaffold_17_prod
                     igal-single_225"
     CDS             complement(164991..165209)
                     /product="hypothetical protein"
                     /codon_start=1
                     /transl_table=11
                     /translation="MSHELIVFQKSDTDKNYRAELAIQFGPVYSSIIRIRDGREGDLR
                     IVVANEALMDLAKLINERFPLDMLGRIT*"
     gene            165317..165784
                     /locus_tag="CG10_big_fil_rev_8_21_14_0-10_scaffold_17_prod
                     igal-single_226"
     CDS             165317..165784
                     /product="hypothetical protein"
                     /codon_start=1
                     /transl_table=11
                     /translation="MTPQMNLKQRVWGPSVDHDPRCDQRISGGHLSVRYTCLKRFYCE
                     GCDAMHMDRKCPRTVLDQIVEAVEFERKTPKQLIGEILDAAEARGGYLSGRPIEFHIK
                     SRIEELVARHGNLGMTRVRLFNMIRKEMHRRWNREYRRLWEERRKEREQEREE*"
     gene            165788..166285
                     /locus_tag="CG10_big_fil_rev_8_21_14_0-10_scaffold_17_prod
                     igal-single_227"
     CDS             165788..166285
                     /product="hypothetical protein n=1 Tax=Scytonema hofmanni
                     RepID=UPI00034D98B7"
                     /codon_start=1
                     /transl_table=11
                     /translation="VSDMGHLLEQLRSESRDEAVDAAESLGRQHSAEAVPVLLEVLQE
                     TDDRVIRNAVAMALREIGDSRAAAPLAKLIDHDHTLGSRGTLLYALESFDCTPFAPML
                     IRLVTTGGFEVRAQALRILIDLLAPEKKVYRVVLNCEAELDEARNRLHHLELLFDAIG
                     ACQGP*"
                     /db_xref="UniRef100_UPI00034D98B7"
                     /db_xref="A0A0C2XEZ8_BACBA"
                     /db_xref="pjd:Pjdr2_4920"
                     /db_xref="UPI00034D98B7"
     gene            complement(166398..166646)
                     /locus_tag="CG10_big_fil_rev_8_21_14_0-10_scaffold_17_prod
                     igal-single_228"
     CDS             complement(166398..166646)
                     /product="hypothetical protein"
                     /codon_start=1
                     /transl_table=11
                     /translation="MQIVAFTSHSNESVKLIIELYENGAADFYMTKDGTSVGCVGMDD
                     TRRAALLRVLLAHAAPETRRDIMGWLIKDSPLDALGQA*"
     gene            complement(166685..167089)
                     /locus_tag="CG10_big_fil_rev_8_21_14_0-10_scaffold_17_prod
                     igal-single_229"
     CDS             complement(166685..167089)
                     /product="hypothetical protein"
                     /codon_start=1
                     /transl_table=11
                     /translation="MHSQLNPPPNEQLEALVRHLRIYLRSNVHDYQGWLKHVGERAVQ
                     IADGQDGLNGNYGCSNCSCRLGGYRVCLDPDGTVRIIDPSVDPSVEGTLLAADSANAI
                     NYALTHVDVVLKLIKPLLDELMVLDMLAELGS*"
     gene            complement(168151..168672)
                     /locus_tag="CG10_big_fil_rev_8_21_14_0-10_scaffold_17_prod
                     igal-single_230"
     CDS             complement(168151..168672)
                     /product="hypothetical protein"
                     /codon_start=1
                     /transl_table=11
                     /translation="VDPDIVHDPVFQELLKKHEVAARKLRDAVIAMRAFYLTHHKRPE
                     DETTTEKWRGAVLGEDAARTHEAAVDAAANLLRYGFELAPHSNCPVHLEELYKLKADH
                     RERLERRTGWGKGDPHPKGIEEQVHVDGGPPITLVFKPSAWEFTERGKRAAARRQPAI
                     LPEDTPSSEPPPE*"
     gene            complement(168711..169076)
                     /locus_tag="CG10_big_fil_rev_8_21_14_0-10_scaffold_17_prod
                     igal-single_231"
     CDS             complement(168711..169076)
                     /product="hypothetical protein"
                     /codon_start=1
                     /transl_table=11
                     /translation="MKKTHQHNLRLTDHQERLLQRYRYYRGFRTEMDAVRAMIDGLEA
                     WFQRTLGQPEFAQHDEVASHQSNPEAGASHQSKTLVEDHSGLPSAIDVEEPDGDTSVG
                     DFAGRPSIALPESRAFDDD*"
     gene            complement(169156..169740)
                     /locus_tag="CG10_big_fil_rev_8_21_14_0-10_scaffold_17_prod
                     igal-single_232"
     CDS             complement(169156..169740)
                     /product="hypothetical protein"
                     /codon_start=1
                     /transl_table=11
                     /translation="MQYRELIAGDLVWYYKRLGTIVKRSLVGAPLAVEVEDDGGLVRQ
                     FPIVDPSVVQPLPNQNLGVLDVLHGVTRPNLTDREKLDRIAEKWLADPRVGDVFDRDN
                     RVWVEIYEIHPDQSIGARLHTPIGMPPYSNYQSVVFKDANSLRRRFQFKTKPGYELRP
                     YATERPDYAGHPLLSAPWSSPLFSWESLVQDHET*"
     gene            complement(170044..170211)
                     /locus_tag="CG10_big_fil_rev_8_21_14_0-10_scaffold_17_prod
                     igal-single_233"
     CDS             complement(170044..170211)
                     /product="hypothetical protein"
                     /codon_start=1
                     /transl_table=11
                     /translation="MSLVAVEFDSDGRAHRLIMTFGPQPEVLVHIAPCERHNNIIGAL
                     RSFGINPESDE*"
     gene            complement(170208..171101)
                     /locus_tag="CG10_big_fil_rev_8_21_14_0-10_scaffold_17_prod
                     igal-single_234"
     CDS             complement(170208..171101)
                     /product="hypothetical protein"
                     /codon_start=1
                     /transl_table=11
                     /translation="MARKSEASKRWYCPKCGRKTLQRREESVYKKGKLVFWVCRHAYV
                     SPHERYAMGLTPGHTTRTFWELKRAKMGPTCGAEIRHPDRDAEISDYHGVLDKLVRAT
                     STEPIRDYLLEHYPTIHRKGMEILYSSETLDLVRIRDQDGVAAWIYWKCTWEPGRDRN
                     EIPWSIFQGAVGDYITFNGFKASRIFATDRYPVWSKDVGKATINAAFFNKFSKAQVVK
                     WAQDLEQALPEMMARAQSERARWTAEEQTLRMEVQSISPLVAVTSYDGELRTARIRIY
                     KLLTPEQAKAIAEVLKDGGAQ*"
     gene            complement(171219..171494)
                     /locus_tag="CG10_big_fil_rev_8_21_14_0-10_scaffold_17_prod
                     igal-single_235"
     CDS             complement(171219..171494)
                     /product="hypothetical protein"
                     /codon_start=1
                     /transl_table=11
                     /translation="MPKSKTRLATPIPSTFSIGDEVTLLVRRRRRFTVYVQRVLVTVV
                     DVHYNNDTNPVFYTVSLGMGGTLQAVPSELRPGNPLDRIVQAIEDSR*"
     gene            complement(171445..171699)
                     /locus_tag="CG10_big_fil_rev_8_21_14_0-10_scaffold_17_prod
                     igal-single_236"
     CDS             complement(171445..171699)
                     /product="hypothetical protein"
                     /codon_start=1
                     /transl_table=11
                     /translation="VSPGHYVVVRGRLCVVVALTETGEVLLADEATGDEQWADYFAVR
                     IIDPNADPSQVLEAMATIFRKEKDDAQIQDSACDPDTIDL*"
     gene            complement(171696..172070)
                     /locus_tag="CG10_big_fil_rev_8_21_14_0-10_scaffold_17_prod
                     igal-single_237"
     CDS             complement(171696..172070)
                     /product="hypothetical protein"
                     /codon_start=1
                     /transl_table=11
                     /translation="MSRPNARQRRLRKLLDELLARCRLRGITSYSLRQHVHDSFCSGV
                     HVDEPLYELRQQYADETSSAGLAAQLAHLLEVWGEKKLRATIEKTGGVLDALAVATSS
                     TPEELDKDIGLENINADGEIVW*"
     gene            complement(172070..172396)
                     /locus_tag="CG10_big_fil_rev_8_21_14_0-10_scaffold_17_prod
                     igal-single_238"
     CDS             complement(172070..172396)
                     /product="hypothetical protein"
                     /codon_start=1
                     /transl_table=11
                     /translation="MTHAGDIAAHLLLTYPTDEGYVIAFSRPQKTGDPGLDVLFVKQA
                     LKGITGGFLLEAKLWATYAEAAAVAASWSHTQPTTTRILKVRRQAPITILEDLPAHVL
                     DALAEI*"
     gene            complement(172341..172580)
                     /locus_tag="CG10_big_fil_rev_8_21_14_0-10_scaffold_17_prod
                     igal-single_239"
     CDS             complement(172341..172580)
                     /product="hypothetical protein"
                     /codon_start=1
                     /transl_table=11
                     /translation="MSELYIPISTNTTILRPHPDGWSMHLWRTNVPAVIDSESVIFRP
                     SDSSSGALCRPPLLRGCHDPRRRYRGPPTSDLPNG*"
     gene            complement(172818..173489)
                     /locus_tag="CG10_big_fil_rev_8_21_14_0-10_scaffold_17_prod
                     igal-single_240"
     CDS             complement(172818..173489)
                     /product="hypothetical protein n=1 Tax=Streptomyces sp.
                     CcalMP-8W RepID=UPI00037E9797"
                     /codon_start=1
                     /transl_table=11
                     /translation="MANIRKVASDPELAEEARELFVRAPSKERTRLLLYLKREGECWA
                     WDGPRDKEAYGLFTYDRKTRRAHRVTYAWVNGRIPKGLVLDHLCRATHCVNPSHLEAV
                     SNWTNVLRGDDCPPKTNYLKTECVNGHPFTTDNTYFHNGARACKECVRKSVGRYRAKR
                     RRPPKRGETRRDSKLTNTQVWDIKRRLRGGESKPSIAKLVGVSPKVIYDIDRNITWKH
                     IPWPD*"
                     /db_xref="UniRef100_UPI00037E9797"
                     /db_xref="D6A4E0_9ACTN"
                     /db_xref="sve:SVEN_2147"
                     /db_xref="UPI00037E9797"
     gene            complement(173546..174841)
                     /locus_tag="CG10_big_fil_rev_8_21_14_0-10_scaffold_17_prod
                     igal-single_241"
     CDS             complement(173546..174841)
                     /product="Uncharacterized protein n=1 Tax=Desulfovibrio
                     piezophilus (strain DSM 21447 / JCM 15486 / C1TLV30)
                     RepID=M1WY65_DESPC"
                     /codon_start=1
                     /transl_table=11
                     /translation="MNDDERLKQQQRIDKANEYVLHRVSQMRTKLLGRLPFFGRLALK
                     LRPRVGQEGDGVDTAAVGMDGTLVVNAEFVKGLTDPQLCFVLTHEVLHPAMLYFDRMQ
                     GRIPKLWNMAHDYAINLIIKQMADTNIELLPGVLCDDKYSDWSAEEVYDDLLKDAVMV
                     TFAQGGGVPQSSNGGMPGKGNGNDPTKDPLNGDGRTDIADSADGKKAEGGDKAARNRL
                     DTDWKISIVAAAQAHESKGRGTLPGSLRRLIDDITDPKVDWREQLSRWVGENGRLQDY
                     TYGRPSRRSESVGQYLPSLKKYGFAPVTVMVDTSGSIGQKMLKEGLSEIHGVCEDLGI
                     GVRAMVIDAAVHADVEVQNVEELADHLAGGGGSDFRPAFDKLQEEGYDGVVIAFTDGD
                     ICVPSTKPENLRAVLWCIYEGCHSPTEQYGETVRIPREG*"
                     /db_xref="UniRef100_M1WY65"
                     /db_xref="dpi:BN4_20101"
                     /db_xref="M1WY65_DESPC"
     gene            complement(174927..175616)
                     /locus_tag="CG10_big_fil_rev_8_21_14_0-10_scaffold_17_prod
                     igal-single_242"
     CDS             complement(174927..175616)
                     /product="hypothetical protein"
                     /codon_start=1
                     /transl_table=11
                     /translation="VAPPNQILDALVLAALPEPAQIGRIAALWCREFNNRAPYNSTEL
                     DKWVSREFGPVLNQAKIARLSRDLLDETKRQSRLRLRRIDRALQIDPLTTPTGSDVRL
                     GHLVKSRLGSAQRWTRRFKAKGETMYMDGGVHSGLVAGLVPLLMRLRRISNPNLLVYR
                     YRWSEPCTRFVPNYITTVADAFIWLIPPDAAEFLRLPGSRVEHDGVAQTVRLVTQFGE
                     RTLPWRSLASD*"
     gene            complement(175620..175814)
                     /locus_tag="CG10_big_fil_rev_8_21_14_0-10_scaffold_17_prod
                     igal-single_243"
     CDS             complement(175620..175814)
                     /product="hypothetical protein"
                     /codon_start=1
                     /transl_table=11
                     /translation="MSKVLRPLMFGNRDGKAVITTEAGEVEIHGRDVSRLWFVRSQIM
                     DKADLEIALLGAELRLKALD*"
     gene            complement(175807..176568)
                     /locus_tag="CG10_big_fil_rev_8_21_14_0-10_scaffold_17_prod
                     igal-single_244"
     CDS             complement(175807..176568)
                     /product="hypothetical protein"
                     /codon_start=1
                     /transl_table=11
                     /translation="MGRKDKLLDILAMAQLPEQVKLARLARPWLGKAFSREQAKAIVK
                     VYFDTSGRTNELTKALMDEKLRQERIQNFRRATKAVLQGYQRSLMDRFKASKVGSHRA
                     DIEKRDRVMEIALRTFCPHVRENFNEDTLALMSLIEGEDRRYEVRWLDAGFRPVRCAL
                     IEVVTVGQVKGSQYNRFLLYKAGGRVLAARTAGRDLMQAWASQLPEVFVAAAPTLATQ
                     GYTFKSDLEAQEMIVFSPDGTEYKRIEWLGRTVDE*"
     gene            complement(176782..177873)
                     /locus_tag="CG10_big_fil_rev_8_21_14_0-10_scaffold_17_prod
                     igal-single_245"
     CDS             complement(176782..177873)
                     /product="Putative uncharacterized protein n=1 Tax
                     =Bilophila sp. 4_1_30 RepID=G1UYK2_9DELT"
                     /codon_start=1
                     /transl_table=11
                     /translation="MKFAKLAKLIGDMPNVQSILLSGSPGIGKTALAETVGALMGEGS
                     VVEVRDLCSHLPEDLLGLPWREGDATFYAPPKWLYRLSQPGVKGVLVLDDLGAASPAV
                     QTAAFKLVLQRQSGDCKLSDGVKIIATTNRKEDKSGATTLPAALRNRCMISELDVDAD
                     EWCLWATQHGVPGDVTAFIRFRGGDLSRLPKDADKAGAFATPRTWTMLGYALDAAKAN
                     EATYDVAAGLVGEGVAVEFTAFVKLRAEIPDVRALLMDPKKEMPKPPRANEPDRLVAI
                     ATAVAEVAAPLSNERSVLGKRIPELFLRATAHITSAGREYASAAILTFAANNGNVNML
                     IKAATAGRDDPELAPFLDHLRAALNPNAK*"
                     /db_xref="UniRef100_G1UYK2"
                     /db_xref="G1UYK2_9DELT"
                     /db_xref="dvm:DvMF_2569"
     gene            complement(177961..178722)
                     /locus_tag="CG10_big_fil_rev_8_21_14_0-10_scaffold_17_prod
                     igal-single_246"
     CDS             complement(177961..178722)
                     /product="hypothetical protein"
                     /codon_start=1
                     /transl_table=11
                     /translation="MAVTDLFGEATVLDALSWVSLPFAARVAKLAHLYLKVETKIDDE
                     CRNYTVPVPRTVTPFIKSHYLPPRGEMGPLVEAIIPEVIRQKKIQTERARRRPYVWTQ
                     GKLSNRRNAVSSGSYRIVYEDLNRRQAVYSNRCVAITRLAGCLLMIEAGDAYTSPRIY
                     ARQLATGKVKVFVLEGKAVLSFTSAMISISSKAILRGAYEGKASRFDFDAEAFEIDGV
                     MVPFCNIRMVYVGKRAARSMARRPEKPTTAGAEVV*"
     gene            complement(178835..179722)
                     /locus_tag="CG10_big_fil_rev_8_21_14_0-10_scaffold_17_prod
                     igal-single_247"
     CDS             complement(178835..179722)
                     /product="hypothetical protein"
                     /codon_start=1
                     /transl_table=11
                     /translation="MNDTILDGLAWSQLTEQARIALIANKLVSEFDSAGGLDSLTKTA
                     VQAAVKATFPPHGRGKAIFIALWGADGGPGKHGEIARQSAIHWARRKARKDFEGYLYE
                     QAVHATRLNNAYAAAFDRVPYKPWRPWKGPWDYTDERRVWEEAEHNRDKGDECIALTH
                     QSGHVVCLMESGHGMHGPHIATRRLRGPIVRTFFRCEGMNSPDNLVEAAIRLGGPKVR
                     AAIAKGKRVRTDWVGRRSFIYHDGSDHEHPKIEELPWQAAIWRSRNSILTRVNVLVRV
                     NVLVRGDEETLDTSDSDDD*"
     gene            complement(179794..180345)
                     /locus_tag="CG10_big_fil_rev_8_21_14_0-10_scaffold_17_prod
                     igal-single_248"
     CDS             complement(179794..180345)
                     /product="hypothetical protein"
                     /codon_start=1
                     /transl_table=11
                     /translation="MPRMDSAIYAAHMDSVLKLARRAEGVSRPQLIDDLNVTRVVASK
                     LIEECRLVLDRTEGRTEYFKASDATPAAAPAVTAAPPKNAVKQAQAPAAVAVATPTSD
                     STGDDGDDGDDDDGVDGDDGDDLVDRLATIDAELIDTRRALFAAADKVGKALGEWAAN
                     QALVDSLQTRMTKLASKRMSLSS*"
     gene            complement(180432..180734)
                     /locus_tag="CG10_big_fil_rev_8_21_14_0-10_scaffold_17_prod
                     igal-single_249"
     CDS             complement(180432..180734)
                     /product="hypothetical protein"
                     /codon_start=1
                     /transl_table=11
                     /translation="LTIGDGGVSDYIDEATPPRSIEVQGMPIRPGDPVLLLFNGKTIA
                     RIFEGVDPETGGAVLRIGDGTVWTTDPRLMRGPFAIGCLRHPDVLGGFIREVDAAE*"
     gene            complement(180731..181795)
                     /locus_tag="CG10_big_fil_rev_8_21_14_0-10_scaffold_17_prod
                     igal-single_250"
     CDS             complement(180731..181795)
                     /product="Mycobacteriophage Barnyard protein gp56 n=1 Tax
                     =Flavobacterium frigoris PS1 RepID=H7FVT4_9FLAO"
                     /codon_start=1
                     /transl_table=11
                     /translation="MSNAAMGAMTQTPWVFGAPDNRHRGVQVDNGGQPRTVAEAIQQG
                     GLDWMVELRDPISNDEDQVEADEWRQVVKCEDTLENGETVRRFKTLGMVKGRYTVLQN
                     RDAFSFFDRATLEGAAIIKGVGHLDHGRVVWAIASRNDSIEIAPGDLIVPHLVLVTAH
                     DGSHAVKVMFAPFRSATGTMLGVKSARKMRTEMRIRHTKSVDERMLDLHNVIAAESDY
                     FDRWRAALVGDEDTPGFKQRLVSEDQVRKVVSALFPARTKVDEDGKKYEDVSGKAEKA
                     RQLIVDRIVEQRKLSIQAHADAGETGPNGPTQLDLFLGVSDYIDKDRKAKNEGNNWVV
                     STFGTGAIMRQKAFDLIQAL*"
                     /db_xref="UniRef100_H7FVT4"
                     /db_xref="H7FVT4_9FLAO"
                     /db_xref="dfe:Dfer_2365"
     gene            complement(181907..182254)
                     /locus_tag="CG10_big_fil_rev_8_21_14_0-10_scaffold_17_prod
                     igal-single_251"
     CDS             complement(181907..182254)
                     /product="hypothetical protein"
                     /codon_start=1
                     /transl_table=11
                     /translation="MTLPDGWEGYDPCGSNTGRPVQCGDCGWKGFEEEVEETIWQLGH
                     HLMERIAPGEILPVGTCPETVIEDGDMTAHPAEPWCITAMSRSRFVASPASWIKSSRL
                     WRRRKPPSGVPVL*"
     gene            complement(182241..182786)
                     /locus_tag="CG10_big_fil_rev_8_21_14_0-10_scaffold_17_prod
                     igal-single_252"
     CDS             complement(182241..182786)
                     /product="hypothetical protein"
                     /codon_start=1
                     /transl_table=11
                     /translation="MANYYTRTVLTESVLLTEDLHAVLRARGATIYEESAPETVLDGI
                     VHERMPLGKYSVVFEDGWTCPCEDVDEFLVEYAGWDDDDAANLSPEARELVLADEPFI
                     LHEILKLNPELDHINMQSAWGCSKMRLDGFGGSGLIVNRKGYLYLTSNHYEIDEDGVI
                     EPSGKFRFWFSDEQEKVDDAA*"
     gene            complement(182787..183032)
                     /locus_tag="CG10_big_fil_rev_8_21_14_0-10_scaffold_17_prod
                     igal-single_253"
     CDS             complement(182787..183032)
                     /product="hypothetical protein"
                     /codon_start=1
                     /transl_table=11
                     /translation="MASPAVDDAISAILDAYGYPRESGWHDPDSVREIISEMECWTEE
                     TAPGACMDCLDAFTSPLPAVCKCGGEIRSILSLAGEL*"
     gene            complement(183032..183343)
                     /locus_tag="CG10_big_fil_rev_8_21_14_0-10_scaffold_17_prod
                     igal-single_254"
     CDS             complement(183032..183343)
                     /product="hypothetical protein"
                     /codon_start=1
                     /transl_table=11
                     /translation="MASKTPVLRAGITVDDLLAGTWMAKERRYSSEDEMVELTDEILR
                     VALQGLIDHANGGGRVTRRKVTNTLCAAASMLKAMKDHICDGLSDGKFTPGILDEIAG
                     A*"
     gene            complement(183343..183657)
                     /locus_tag="CG10_big_fil_rev_8_21_14_0-10_scaffold_17_prod
                     igal-single_255"
     CDS             complement(183343..183657)
                     /product="hypothetical protein"
                     /codon_start=1
                     /transl_table=11
                     /translation="MSYELVKDSKPISDFEGVEPDYDYRLELYDPRENHNKFWHIAVY
                     GHFVVRHWGRHGGKGQSSVHRAWNDWGARGAAENLARSKQAKGYVKDQTTVLDHIVRK
                     IV*"
     gene            complement(183705..183860)
                     /locus_tag="CG10_big_fil_rev_8_21_14_0-10_scaffold_17_prod
                     igal-single_256"
     CDS             complement(183705..183860)
                     /product="hypothetical protein"
                     /codon_start=1
                     /transl_table=11
                     /translation="MNQTHREECLEAEIRRLRQYLQTLMTKVLLGDHAAADRAAKAAK
                     EYLEATQ*"
     gene            complement(183870..184166)
                     /locus_tag="CG10_big_fil_rev_8_21_14_0-10_scaffold_17_prod
                     igal-single_257"
     CDS             complement(183870..184166)
                     /product="hypothetical protein"
                     /codon_start=1
                     /transl_table=11
                     /translation="MPMPIMFTIFAEAGSDDLAFALAQQQPAMLGRVRYEILDNTTIY
                     PSDAHAFKRAEYTFGPVPQADKVYIAGQNTNTVWAVRVHTTTKGTRRLMFFGLR*"
     gene            complement(184176..184355)
                     /locus_tag="CG10_big_fil_rev_8_21_14_0-10_scaffold_17_prod
                     igal-single_258"
     CDS             complement(184176..184355)
                     /product="hypothetical protein"
                     /codon_start=1
                     /transl_table=11
                     /translation="MSDIECPYCEHAYDDDAGEINSAAIRAATSRIDEECPECGKTFE
                     VTVEWEPVYYTSKKT*"
     gene            complement(184352..184537)
                     /locus_tag="CG10_big_fil_rev_8_21_14_0-10_scaffold_17_prod
                     igal-single_259"
     CDS             complement(184352..184537)
                     /product="hypothetical protein"
                     /codon_start=1
                     /transl_table=11
                     /translation="VRRFYVVIDLYDDEWDGDKVALATWIDGAVNSFDANPRDIESTV
                     YDNLTDFASDHILDLLS*"
     gene            complement(184534..184821)
                     /locus_tag="CG10_big_fil_rev_8_21_14_0-10_scaffold_17_prod
                     igal-single_260"
     CDS             complement(184534..184821)
                     /product="hypothetical protein n=1 Tax=Blautia producta
                     RepID=UPI00036400A3"
                     /codon_start=1
                     /transl_table=11
                     /translation="MSPPATRRIRYFTKELLIEANEMALKTGRNRTLHTERLRDLPAG
                     LRFSVGFTLMHGDYEMRVQIAIGPDENHLQMCWLDIPFELYNDLPEIEVPS*"
                     /db_xref="UniRef100_UPI00036400A3"
     gene            complement(184821..185015)
                     /locus_tag="CG10_big_fil_rev_8_21_14_0-10_scaffold_17_prod
                     igal-single_261"
     CDS             complement(184821..185015)
                     /product="hypothetical protein"
                     /codon_start=1
                     /transl_table=11
                     /translation="MIDFIVRDCGRGEYLPIIKETDTGRELYRGERVKDPVQALNRAQ
                     MIWAGNGTGNIADFKQEKGL*"
     gene            complement(185119..185682)
                     /locus_tag="CG10_big_fil_rev_8_21_14_0-10_scaffold_17_prod
                     igal-single_262"
     CDS             complement(185119..185682)
                     /product="hypothetical protein"
                     /codon_start=1
                     /transl_table=11
                     /translation="VIFENESNWRTDDLWNLVERCKQMHEYREGYHIYQNTLLLVRTG
                     NPKLKKDWRGEVIEPPAATLLRAPKRWSNTVVVKVRSRMALKMEVLDALAHIGQGYEQ
                     DMPGSDVVCLARCLGMAIGNYSMEYGDYEWARTMSLRARNKIEVGKVAAQREIYALEE
                     KKRGILRRARESADRIDEEIAKLQQTI*"
     gene            185916..186230
                     /locus_tag="CG10_big_fil_rev_8_21_14_0-10_scaffold_17_prod
                     igal-single_263"
     CDS             185916..186230
                     /product="Putative uncharacterized protein id=1697037 bin
                     =GWA2__Bacteriovorax-rel_49_15 species=unknown
                     genus=Alistipes taxon_order=Bacteroidales
                     taxon_class=Bacteroidia phylum=Bacteroidetes
                     tax=GWA2__Bacteriovorax-rel_49_15
                     organism_group=Deltaproteobacteria"
                     /codon_start=1
                     /transl_table=11
                     /translation="MKLLPPPEIAAKLPNLYSQENKDPSRVKVPVKFFNPCGAGTWYA
                     TEYDPETRMCFGYCHISDGELGYFSLDELESLRLPFGLGIERDLHWNEETTLKTILDR
                     GH*"
                     /db_xref="gwa2_scaffold_0_24"
                     /db_xref="sdl:Sdel_1116"
                     /db_xref="86991395"
     gene            186231..186524
                     /locus_tag="CG10_big_fil_rev_8_21_14_0-10_scaffold_17_prod
                     igal-single_264"
     CDS             186231..186524
                     /product="hypothetical protein"
                     /codon_start=1
                     /transl_table=11
                     /translation="MRRPVRAVASRSRRARYGVDASGVGLMATRFAKCLGTKPRRKFD
                     ALKRLNVEGVADGEIDDSASPTEPLSQRHLGRYTPGQRNGFDKTEQPSSIGSV*"
     gene            186541..187179
                     /locus_tag="CG10_big_fil_rev_8_21_14_0-10_scaffold_17_prod
                     igal-single_265"
     CDS             186541..187179
                     /product="Uncharacterized protein n=1 Tax=Paenibacillus sp
                     . (strain JDR-2) RepID=C6D6T9_PAESJ"
                     /codon_start=1
                     /transl_table=11
                     /translation="MSTQPKKTRLKGTSTKKPCFDCGRTRDRFAHFKPRWAGCVSHRI
                     ANGRRFYQAGCADCEKLVNGNIRQPRCIDCDKKRGKKQKPGVSTPTPIIAAPKPAAQP
                     VAAAVVEPESVVVEAPTEAPTETLVVEESTPEAEAEAEPVVIEPTPEVEAEPEAEEAQ
                     GETEVLAVEEPSAESVTLPEPTPAPTPKTKARPAIASMADLSKLFGGDNDAE*"
                     /db_xref="UniRef100_C6D6T9"
                     /db_xref="A0A0A2KIJ4_PENIT"
                     /db_xref="aai:AARI_15130"
                     /db_xref="C6D6T9_PAESJ"
     gene            187169..188326
                     /locus_tag="CG10_big_fil_rev_8_21_14_0-10_scaffold_17_prod
                     igal-single_266"
     CDS             187169..188326
                     /product="hypothetical protein"
                     /codon_start=1
                     /transl_table=11
                     /translation="MLSKETAPSGAFPAEAGEPAMSLNSAPQGSSEVVDASVVRIGRM
                     LRAVYDNELTVRAFEDMRKIPGRRYAMVDGRVHYAPISQLAGASLIHAKAERDNHLGE
                     LKKIIDYALTTNSYENVPCPGCRLPADALEFATKVVEFEPPAMSCAVCSDQGVVRQKK
                     SGEKAEEYFKRVSYYSSVLDDVVLCSKIRAGTADASDAYLQLESKYRAMLMKFSNEMQ
                     TPLECEDAEQGVRQGFLDAARKFDPLRKEGAQFATVAYNWCRRNSRARHNGQKRVGLY
                     APSSDAMTIYGPGGSPLEMRDRLTGINGAFGIIGDGRVVEDTLTLDVRDHVSRLLGDQ
                     RQVVEFELAGLSTGEISDRTGFTRVKVRRLRETAYAALREPLTAYVSALHE*"
     gene            188319..188861
                     /locus_tag="CG10_big_fil_rev_8_21_14_0-10_scaffold_17_prod
                     igal-single_267"
     CDS             188319..188861
                     /product="hypothetical protein"
                     /codon_start=1
                     /transl_table=11
                     /translation="MSSKTVSDEFSIGDIIRAACINPLDAIVRADGLEGPAIDEQVRA
                     PTDNELAELEQIAFDAARVQDELRAAVGDLDKKLRGLRDQLKERLLRHGLKEVVIAGR
                     PPIELTESNSRKPTRKSIIEVLEAAEVSKIVNPSPKALKEAKAKGKMKALNLWNAIPQ
                     STSYGISIPDPTPPEVDSSY*"
     gene            complement(188961..189251)
                     /locus_tag="CG10_big_fil_rev_8_21_14_0-10_scaffold_17_prod
                     igal-single_268"
     CDS             complement(188961..189251)
                     /product="hypothetical protein"
                     /codon_start=1
                     /transl_table=11
                     /translation="MNSRYIVMEAGAKRVGKFGNYIRVAVVELDPSFEGRPTMISEHA
                     KGVKRIVRLWDQQYLGKTNRCEAARARCEAAELCARLNCPLTNFIDAVDGKH*"
     gene            complement(189326..189493)
                     /locus_tag="CG10_big_fil_rev_8_21_14_0-10_scaffold_17_prod
                     igal-single_269"
     CDS             complement(189326..189493)
                     /product="hypothetical protein"
                     /codon_start=1
                     /transl_table=11
                     /translation="MPKPCGECEDEGGTCSRCGPLRLCQCHCYCCGSEWVECDTCANR
                     TVLDDIDATSS*"
     gene            complement(189493..189615)
                     /locus_tag="CG10_big_fil_rev_8_21_14_0-10_scaffold_17_prod
                     igal-single_270"
     CDS             complement(189493..189615)
                     /product="hypothetical protein"
                     /codon_start=1
                     /transl_table=11
                     /translation="MIRRHVMILADRTKIINGLGPVCAAKAGGGLDLLDFLARL*"
     gene            189880..190176
                     /locus_tag="CG10_big_fil_rev_8_21_14_0-10_scaffold_17_prod
                     igal-single_271"
     CDS             189880..190176
                     /product="PCQ3_69 n=1 Tax=Streptomyces sp. W9 RepID
                     =D0UZB8_9ACTO"
                     /codon_start=1
                     /transl_table=11
                     /translation="MSVKLSALRSSCKRMGLSEGVITLVIERFKTTSACDICKRDDAG
                     TLHVEHCHTTRTFRGLVCEACNHGIGKFYDDPDRLRAAADYLERHRKEMHQLGA*"
                     /db_xref="UniRef100_D0UZB8"
                     /db_xref="D0UZB8_9ACTN"
                     /db_xref="mmar:MODMU_2602"
                     /db_xref="D0UZB8_9ACTO"
     gene            complement(190226..190822)
                     /locus_tag="CG10_big_fil_rev_8_21_14_0-10_scaffold_17_prod
                     igal-single_272"
     CDS             complement(190226..190822)
                     /product="Uncharacterized protein n=1 Tax=Caulobacter
                     phage CcrColossus RepID=K4K5Z9_9CAUD"
                     /codon_start=1
                     /transl_table=11
                     /translation="MSQKITIQNAGRFALAGDAILTMVRPQRWIDGDLDDEKRFTYRI
                     QRAKAESAENADPNRPWFVKVLAGPNNLRDYSYLGTIFPNRQGDGVTYRHGKKSRVSE
                     DAPSAKGIAWFVRHLSSLIELRKELEQADMFGKAFVQEKIDKVEATLNRLSFYHEGRC
                     GKCAKVLTVPESIMVGLGPVCLSREGGGPGILDLLARI*"
                     /db_xref="UniRef100_K4K5Z9"
                     /db_xref="A0A0G1F2C9_9BACT"
                     /db_xref="K4K5Z9_9CAUD"
     gene            complement(190965..191657)
                     /locus_tag="CG10_big_fil_rev_8_21_14_0-10_scaffold_17_prod
                     igal-single_273"
     CDS             complement(190965..191657)
                     /product="Marine sediment metagenome DNA, contig:
                     S01H1_S33782 {ECO:0000313|EMBL:GAG37762.1}; Flags:
                     Fragment;;  TaxID=412755 species="unclassified sequences;
                     metagenomes; ecological metagenomes.;" source="marine
                     sediment metagenome.;""
                     /codon_start=1
                     /transl_table=11
                     /translation="MQTRTAPVTAMWTVSTGNQKTGPIPTQYVGITRDETWASCEGCS
                     LRPDADGGCYAWSGRSSRAANSVRKAVALGKPAKLTDALARTPRSAKAVRFGAIGDPA
                     RVKRELVLGDIAKARELGMKVLGYTHHWKGEPRTGVLRRNFLASCETLEQAKEAQDRG
                     WLVALAGPDSAPGMVTCPHYARPEIQCNRCGLCDVPTLRKTGYTGVVFPAHGGARKRL
                     PLAPRTVIALVE*"
                     /db_xref="X0XQZ4_9ZZZZ"
     gene            complement(191944..192288)
                     /locus_tag="CG10_big_fil_rev_8_21_14_0-10_scaffold_17_prod
                     igal-single_274"
     CDS             complement(191944..192288)
                     /product="hypothetical protein"
                     /codon_start=1
                     /transl_table=11
                     /translation="MNENIEFSEAAQGLARALLKRSHATPEVVVTSLNHFAAFDDITG
                     ACLVLEAWRRVPGFNLTQVCRFAHTSRRDSVDATTLVWLRDSVLDLADRAKRYTEAAN
                     AWLDSAGSEPEA*"
     gene            complement(192306..192521)
                     /locus_tag="CG10_big_fil_rev_8_21_14_0-10_scaffold_17_prod
                     igal-single_275"
     CDS             complement(192306..192521)
                     /product="hypothetical protein"
                     /codon_start=1
                     /transl_table=11
                     /translation="MADEHNENISPLTIQCQGDIMRATGRRYHDLMKAVESMPAVAVN
                     DLIRLIRDLKDETQTEKNKRRRGMFWG*"
     gene            complement(192752..193561)
                     /locus_tag="CG10_big_fil_rev_8_21_14_0-10_scaffold_17_prod
                     igal-single_276"
     CDS             complement(192752..193561)
                     /product="hypothetical protein"
                     /codon_start=1
                     /transl_table=11
                     /translation="LGGRRRPPERRCSRKARQPEPHAGLRFPPQAEIAGQWSRWLTQA
                     DFSTHHAMRSSPLFTNLVGGSERGILFRGVSLGIVGRLWGMNMPDETILAILTTRLGA
                     SVDASVPRALLVKIRAAERRLSRPVLTGYVVAVARNYLADVARRKVAAANAVAKAAVA
                     KARELENERKACVFVQAADEFERLAGMDWVARLTNVQQQQLACLRLAVFDGISTAELA
                     VKFGITTANAWQRICRGRNRLRPVATAMGFHALLEVVVNSTISKDGGVVGF*"
     gene            complement(193518..194162)
                     /locus_tag="CG10_big_fil_rev_8_21_14_0-10_scaffold_17_prod
                     igal-single_277"
     CDS             complement(193518..194162)
                     /product="hypothetical protein"
                     /codon_start=1
                     /transl_table=11
                     /translation="MAPMPQSPRIVCPNLTDNERIKLQACIDRVRSGEREFFVRVTNH
                     KVTRSRKRVDGEDYNAKRALAPHAHEGWLVAAPTNKKGEVYIHIFDEARAKDPNEFGH
                     TRITMMGIQSFEVVRDPLTGQDITRPGPLGIEDARQPAPKQAQAQQAQAQQPQLGDPR
                     LLMAQAMFFQAQALMQMGQAMLAQYNQQPQGIVTPRDWDAVGRAAQAAREAVQP*"
     gene            complement(194517..194708)
                     /locus_tag="CG10_big_fil_rev_8_21_14_0-10_scaffold_17_prod
                     igal-single_278"
     CDS             complement(194517..194708)
                     /product="hypothetical protein"
                     /codon_start=1
                     /transl_table=11
                     /translation="MDTCDVCKMEFSAAEPNVAVADTKLKGLGLWGFVCEAHLDYGVP
                     HYTTRLEVPTDSMHSPSPA*"
     gene            complement(194966..195310)
                     /locus_tag="CG10_big_fil_rev_8_21_14_0-10_scaffold_17_prod
                     igal-single_279"
     CDS             complement(194966..195310)
                     /product="hypothetical protein"
                     /codon_start=1
                     /transl_table=11
                     /translation="VSWADGDGPAPSWWPCGEVTDALADAVLEGDWDKAKQLSREFKE
                     LSTMRVEYDALVSKLCDQIDECRWDDADVSLEQMALFPDMVSCDLVYYHTVVCIERRH
                     TVLDRIVQATED*"
     gene            complement(195307..195498)
                     /locus_tag="CG10_big_fil_rev_8_21_14_0-10_scaffold_17_prod
                     igal-single_280"
     CDS             complement(195307..195498)
                     /product="hypothetical protein"
                     /codon_start=1
                     /transl_table=11
                     /translation="VNERVKVKEPPRDGDARRARYHLKDDWEVVGWTDDAKEAQDWLD
                     GFGPVTSANVEDRRSWVAK*"
     gene            complement(195539..195787)
                     /locus_tag="CG10_big_fil_rev_8_21_14_0-10_scaffold_17_prod
                     igal-single_281"
     CDS             complement(195539..195787)
                     /product="hypothetical protein"
                     /codon_start=1
                     /transl_table=11
                     /translation="MPDSMSEMIAAVRAHAQDNYESEGWDYVVECWSDLDITRAIEDA
                     GAQNKTEAIDVVRCEVSVRDEMRRDVQGWADEPDYYGS*"
     gene            195877..196095
                     /locus_tag="CG10_big_fil_rev_8_21_14_0-10_scaffold_17_prod
                     igal-single_282"
     CDS             195877..196095
                     /product="hypothetical protein"
                     /codon_start=1
                     /transl_table=11
                     /translation="MDCPGCKKGGAYVGLQWIHCLNKECHYYDAKYAAKVKKEKADAF
                     NSAVDRLIMLNDEQAVLFDDLDELQPSL*"
     gene            196217..196435
                     /locus_tag="CG10_big_fil_rev_8_21_14_0-10_scaffold_17_prod
                     igal-single_283"
     CDS             196217..196435
                     /product="hypothetical protein"
                     /codon_start=1
                     /transl_table=11
                     /translation="MMSLMPAPRPQTTIKPAPSEPCLESFRRGAAGSNPLDTPDPIMA
                     AMGAYYAEREAKRAADLKKLIAEFRSRG*"
     gene            complement(196488..196622)
                     /locus_tag="CG10_big_fil_rev_8_21_14_0-10_scaffold_17_prod
                     igal-single_284"
     CDS             complement(196488..196622)
                     /product="hypothetical protein"
                     /codon_start=1
                     /transl_table=11
                     /translation="VDDEQAELQADHEEGHHFGTPHPNCWICWDEDDEPECPDPYYEG
                     *"
     gene            complement(196622..196966)
                     /locus_tag="CG10_big_fil_rev_8_21_14_0-10_scaffold_17_prod
                     igal-single_285"
     CDS             complement(196622..196966)
                     /product="hypothetical protein"
                     /codon_start=1
                     /transl_table=11
                     /translation="MRYDDDHYADALADAYADAAADAYAERLAPYLNALVEPIMAEVE
                     AVEEDQPHPWTYHRALLAIWLEEGDDALRDYLTEKHREQAEAEMEDDLREGPCCNDYH
                     CPCGNRNNYRGF*"
     gene            complement(197098..197316)
                     /locus_tag="CG10_big_fil_rev_8_21_14_0-10_scaffold_17_prod
                     igal-single_286"
     CDS             complement(197098..197316)
                     /product="hypothetical protein"
                     /codon_start=1
                     /transl_table=11
                     /translation="MTQTINLDGLEVALFRGEDGKLVVELSTGELGEKDVHPGGHEIP
                     NIRIWLNEQKIEIAPSGNLVVDSEEMPA*"
     gene            complement(197313..197477)
                     /locus_tag="CG10_big_fil_rev_8_21_14_0-10_scaffold_17_prod
                     igal-single_287"
     CDS             complement(197313..197477)
                     /product="hypothetical protein"
                     /codon_start=1
                     /transl_table=11
                     /translation="MSVDDKITLEIIQRVLEAANEVGPLPAWTQDEHEAADVLGQIQQ
                     EQMDREAGLR*"
     gene            complement(197474..197767)
                     /locus_tag="CG10_big_fil_rev_8_21_14_0-10_scaffold_17_prod
                     igal-single_288"
     CDS             complement(197474..197767)
                     /product="hypothetical protein"
                     /codon_start=1
                     /transl_table=11
                     /translation="MQINAKIGKIRTAQSWTVYPPQKDGRIIIQSSHYIAVFNRNGEG
                     LLSKRQPNGAYFVHLSPLCGAEPVRVDTTTVEAALAVQPQPGDVVMGGMVRIA*"
     gene            complement(197758..197958)
                     /locus_tag="CG10_big_fil_rev_8_21_14_0-10_scaffold_17_prod
                     igal-single_289"
     CDS             complement(197758..197958)
                     /product="Uncharacterized protein {ECO:0000313|EMBL
                     :KKN52234.1};  TaxID=412755 species="unclassified
                     sequences; metagenomes; ecological metagenomes.;"
                     source="marine sediment metagenome.;""
                     /codon_start=1
                     /transl_table=11
                     /translation="MKRVDIRAILADAEKRRELIVGTIVAMQAREGITTTREQAEQAY
                     DRVRLDASDAGRVRTRRSEPCR*"
                     /db_xref="A0A0F9RBG3_9ZZZZ"
     gene            complement(198080..198277)
                     /locus_tag="CG10_big_fil_rev_8_21_14_0-10_scaffold_17_prod
                     igal-single_290"
     CDS             complement(198080..198277)
                     /product="hypothetical protein"
                     /codon_start=1
                     /transl_table=11
                     /translation="MRASYPEGTPNRNALERLLSLSEQRLVKLSAMKAPEMILVNERK
                     LVAQRKAWIEAWDKEHGPQPR*"
     gene            complement(198428..198544)
                     /locus_tag="CG10_big_fil_rev_8_21_14_0-10_scaffold_17_prod
                     igal-single_291"
     CDS             complement(198428..198544)
                     /product="hypothetical protein"
                     /codon_start=1
                     /transl_table=11
                     /translation="VSRFLIFSPTERLFWSNVDGWVDPASATRFSREEVDSP*"
     gene            complement(198541..198834)
                     /locus_tag="CG10_big_fil_rev_8_21_14_0-10_scaffold_17_prod
                     igal-single_292"
     CDS             complement(198541..198834)
                     /product="hypothetical protein"
                     /codon_start=1
                     /transl_table=11
                     /translation="MKRIKVKFHEDRMGCLHLTPLNERLQGRIRRHLAEFKVSWDGSV
                     LIQEDYNAEQALEDYLTPAQRRDVKQGWDVVVLMDPWTFLHYVGWDAHEGVAA*"
     gene            complement(198968..199258)
                     /locus_tag="CG10_big_fil_rev_8_21_14_0-10_scaffold_17_prod
                     igal-single_293"
     CDS             complement(198968..199258)
                     /product="hypothetical protein"
                     /codon_start=1
                     /transl_table=11
                     /translation="VTYKTIVCLMASELVLGDRVLLFDDAYGWGTVVKIADEEVHVFR
                     PYVHIGDFSYTGGVLHYIGSEVVKLYKGKDTRQTYNVDSVNHDRMSQPGALK*"
     gene            complement(199321..199614)
                     /locus_tag="CG10_big_fil_rev_8_21_14_0-10_scaffold_17_prod
                     igal-single_294"
     CDS             complement(199321..199614)
                     /product="hypothetical protein"
                     /codon_start=1
                     /transl_table=11
                     /translation="MNSKVNAVSVNAYHDYAFIPTLVQGQDKRVTLYVKVDASVAFVF
                     CPRCEAPVGKRCVADTSPTRTKNSVCQVRRMLFDRLRPRLPNLIPAKVEPVAV*"
     gene            complement(199868..200116)
                     /locus_tag="CG10_big_fil_rev_8_21_14_0-10_scaffold_17_prod
                     igal-single_295"
     CDS             complement(199868..200116)
                     /product="hypothetical protein"
                     /codon_start=1
                     /transl_table=11
                     /translation="MRDKCCRSCDGRGHRVTEDRENVLRRIKSVCGPCSGTGRTPEPS
                     QGKRRRFAKRTPEEEEDNNLGRAADRFLARHGFGRSGR*"
     gene            complement(200427..201089)
                     /locus_tag="CG10_big_fil_rev_8_21_14_0-10_scaffold_17_prod
                     igal-single_296"
     CDS             complement(200427..201089)
                     /product="Uncharacterized protein id=3454290 bin
                     =GWB1_Spirochaetes_59_5 species=Pelotomaculum
                     thermopropionicum genus=Pelotomaculum
                     taxon_order=Clostridiales taxon_class=Clostridia
                     phylum=Firmicutes tax=GWB1_Spirochaetes_59_5
                     organism_group=Spirochaetes"
                     /codon_start=1
                     /transl_table=11
                     /translation="MNAAAIKLVVKLWPDHMPEHPNEMDGWKAYSFSRRHGNYKHPTD
                     IRFIEEDGTVEPDEDLKVKLDSGLAFLLSYYEHGNCLWALSGEAPRDRWDSVDFAGLL
                     IWEHAEEDIGAKSYEDREKDARAFIERFTAWCNGHIYGFTIEAFSKCPTCDQHKELDQ
                     EDVDGPTLDSCGGYYGDDVKAMVENIREAIGSDPETYEIVFKDEMGGFLADECERLWK
                     EG*"
                     /db_xref="GWB1_scaffold_265_28"
                     /db_xref="86112628"
     gene            complement(201212..201925)
                     /locus_tag="CG10_big_fil_rev_8_21_14_0-10_scaffold_17_prod
                     igal-single_297"
     CDS             complement(201212..201925)
                     /product="tRNA adenylyltransferase/tRNA
                     cytidylyltransferase (EC:2.7.7.25 2.7.7.21)"
                     /codon_start=1
                     /transl_table=11
                     /translation="MTINAHGIRLFEVGGAVRDSILGVESKDVDFAVEAPSFEQMERH
                     IERMNLKIFLSKPEFLTIRAGVPNGHPLRARCKDADFVLCRKDGPSFDGRRPEFVEAG
                     TIFDDLARRDFTVNAIARCVETGTLLDPHGGADDLRDRLLRFVGDGEERIKEDALRIL
                     RGVRFSITKGLTIDEPWLFNDDIPDSVSTERVREELNKMLAFNTLATLGTLAEFPILQ
                     ESVFRRTNLSLEATMKARR*"
                     /db_xref="tpi:TREPR_2687"
                     /db_xref="UniRef100_UPI0002555361"
                     /db_xref="R9LGP1_9BACL"
                     /db_xref="UPI0002555361"
                     /db_xref="2.7.7.25"
                     /db_xref="2.7.7.21"
     gene            complement(202050..202379)
                     /locus_tag="CG10_big_fil_rev_8_21_14_0-10_scaffold_17_prod
                     igal-single_298"
     CDS             complement(202050..202379)
                     /product="hypothetical protein"
                     /codon_start=1
                     /transl_table=11
                     /translation="MSIDTAARSCDCEGKGWDLYNEDENGWGEVQRCDTCKRFKTDED
                     ALEAALASGALHVSYRLVELEADDNAELRAERDRLLEILDACGGRNIEVAEEIDEINR
                     QLGEDED*"
     gene            202417..202584
                     /locus_tag="CG10_big_fil_rev_8_21_14_0-10_scaffold_17_prod
                     igal-single_299"
     CDS             202417..202584
                     /product="hypothetical protein"
                     /codon_start=1
                     /transl_table=11
                     /translation="MHRTYGPDIRPGYTARIYGPDLTGCTQTRARYVREREERGWARH
                     HTYLQPRWHTA*"
     gene            complement(202633..202758)
                     /locus_tag="CG10_big_fil_rev_8_21_14_0-10_scaffold_17_prod
                     igal-single_300"
     CDS             complement(202633..202758)
                     /product="hypothetical protein"
                     /codon_start=1
                     /transl_table=11
                     /translation="VIAIACVDGGLVCGPIAVVFGLGAFLAWLKCRAGVCEDHDH*"
     gene            complement(202755..202940)
                     /locus_tag="CG10_big_fil_rev_8_21_14_0-10_scaffold_17_prod
                     igal-single_301"
     CDS             complement(202755..202940)
                     /product="hypothetical protein"
                     /codon_start=1
                     /transl_table=11
                     /translation="MRLREILKDKDLLKLAEEAHDVVDLCERVSRRHGLEMTLEQGRR
                     LLVAGQTQESDDEEESK*"
     gene            complement(202998..203333)
                     /locus_tag="CG10_big_fil_rev_8_21_14_0-10_scaffold_17_prod
                     igal-single_302"
     CDS             complement(202998..203333)
                     /product="hypothetical protein"
                     /codon_start=1
                     /transl_table=11
                     /translation="MPTAQYTCKLDASGWQLYTFEPDEIANGKPDHNKVAKTLSDTLT
                     SLVRIAKDRLRAEPCLSEHKLATQIRDVMYKLMATYANAGASDTEPQCVLVDELETAF
                     GLETYSLDR*"
     gene            complement(203452..203808)
                     /locus_tag="CG10_big_fil_rev_8_21_14_0-10_scaffold_17_prod
                     igal-single_303"
     CDS             complement(203452..203808)
                     /product="hypothetical protein"
                     /codon_start=1
                     /transl_table=11
                     /translation="VSQDVVGPLIRFTPVQTQQLWASFIYGFINDETTINHKWVATWL
                     YSGQRREDYAGGHTFYVKVWAMKRESAVILWRVISATLRNRLDLTKAQREAYLKRQRF
                     IEEHLNINTLELMARI*"
     gene            complement(203805..204107)
                     /locus_tag="CG10_big_fil_rev_8_21_14_0-10_scaffold_17_prod
                     igal-single_304"
     CDS             complement(203805..204107)
                     /product="hypothetical protein"
                     /codon_start=1
                     /transl_table=11
                     /translation="MSDIVENYRTAAMELFGANRIEAENYIRSPEDDPGEWAPESLVV
                     IYLERDGRFPDDQGKIPDALGYFSRNGFDNCYKLADKAGAGFIEYINAAVAAVYPA*"
     gene            complement(204227..205048)
                     /locus_tag="CG10_big_fil_rev_8_21_14_0-10_scaffold_17_prod
                     igal-single_305"
     CDS             complement(204227..205048)
                     /product="Uncharacterized protein n=2 Tax=Labrenzia RepID
                     =U7FKH1_9RHOB"
                     /codon_start=1
                     /transl_table=11
                     /translation="MSRLFIVGDVHGMAEELAALHAKLGPEPGDRWAFLGDVVDKGPK
                     SVETMQMVRDLVNDFPGSLCLCGNHEESAIRAWELHLKNGSWDAVRRIEREPWLPELT
                     QEMVDWLKGLPLFARPRPDVLLVHGGLFPAFYDHYGSLPSGSPEDWHRGGGRVMDRMR
                     RILRVRHVYKPGVLSPKGKDMGGQMVELGHEGENTLRWADWYDGREGHVFYGHDPNRA
                     AIPWINDHATGMDTWAVGGGTLTAAVLEDGRAPKAAEFVSVPSRTFASWLASSAE*"
                     /db_xref="UniRef100_U7FKH1"
                     /db_xref="U7FKH1_9RHOB"
                     /db_xref="mec:Q7C_1566"
     gene            complement(205181..205339)
                     /locus_tag="CG10_big_fil_rev_8_21_14_0-10_scaffold_17_prod
                     igal-single_306"
     CDS             complement(205181..205339)
                     /product="hypothetical protein"
                     /codon_start=1
                     /transl_table=11
                     /translation="VDPESNMREQLELAEAILAGTCEADELVSSAERLAELVVALAEW
                     RKRGGFAG*"
     gene            complement(205375..205611)
                     /locus_tag="CG10_big_fil_rev_8_21_14_0-10_scaffold_17_prod
                     igal-single_307"
     CDS             complement(205375..205611)
                     /product="hypothetical protein"
                     /codon_start=1
                     /transl_table=11
                     /translation="MNKLNKVKQKIRKDKKWGFLAEMVGETAINTPVMGVDYKGVLRV
                     NPTLALPLSTEVLVGRVRAEFKTAQELRQVRGFN*"
     gene            complement(205722..205889)
                     /locus_tag="CG10_big_fil_rev_8_21_14_0-10_scaffold_17_prod
                     igal-single_308"
     CDS             complement(205722..205889)
                     /product="hypothetical protein"
                     /codon_start=1
                     /transl_table=11
                     /translation="MTDPWDVTTWTDAELREYAGRKYTCDIERTMIPVAQEELRRRMA
                     LAGPDQGVCSG*"
     gene            complement(205886..206077)
                     /locus_tag="CG10_big_fil_rev_8_21_14_0-10_scaffold_17_prod
                     igal-single_309"
     CDS             complement(205886..206077)
                     /product="hypothetical protein"
                     /codon_start=1
                     /transl_table=11
                     /translation="MNTTTETVLEKLASVPWESRVDLRDSRAWVSAYQAMIRPDLESV
                     VCTIIHEIQLDIESGLEKP*"
     gene            complement(206231..206593)
                     /locus_tag="CG10_big_fil_rev_8_21_14_0-10_scaffold_17_prod
                     igal-single_310"
     CDS             complement(206231..206593)
                     /product="hypothetical protein"
                     /codon_start=1
                     /transl_table=11
                     /translation="MPTTPEMTETETDPQAPVRILTTALHWPYWGVAPQGVVKAYVIR
                     CLSKVGGHHPLIAWVHIANCGMMGFAPNAYWATPHDTLEDAQAHARLLAEHHADCGEM
                     LMEVFELDIPSGVLTKVW*"
     gene            complement(206861..207058)
                     /locus_tag="CG10_big_fil_rev_8_21_14_0-10_scaffold_17_prod
                     igal-single_311"
     CDS             complement(206861..207058)
                     /product="hypothetical protein"
                     /codon_start=1
                     /transl_table=11
                     /translation="MHFMTADPAAVREHYKGLRALAYNNGKLAQSAPKSRRKLAAQMG
                     RLMREIEFIERCADKRGISLA*"
     gene            complement(207204..207467)
                     /locus_tag="CG10_big_fil_rev_8_21_14_0-10_scaffold_17_prod
                     igal-single_312"
     CDS             complement(207204..207467)
                     /product="Uncharacterized protein {ECO:0000313|EMBL
                     :KKN58900.1};  TaxID=412755 species="unclassified
                     sequences; metagenomes; ecological metagenomes.;"
                     source="marine sediment metagenome.;""
                     /codon_start=1
                     /transl_table=11
                     /translation="MFGRSVYQIGAAMSKRTRRVKMTKAEALAEWRSAYLPSVRDCYE
                     RDGIPDFPARSESWSEFTDSLCKAGEITLKQYESWMAPPECGA*"
                     /db_xref="A0A0F9RR02_9ZZZZ"
     gene            complement(207577..207921)
                     /locus_tag="CG10_big_fil_rev_8_21_14_0-10_scaffold_17_prod
                     igal-single_313"
     CDS             complement(207577..207921)
                     /product="hypothetical protein"
                     /codon_start=1
                     /transl_table=11
                     /translation="MQNNTLYRTLVRSVYALDGADGEFLGDLARPIQLPERQTQGCLA
                     VIPAGRARYLRDSIRWVSEAREDLIADILDAGEDVCWEQERLLDQPSETTKLILGLEA
                     ELIELEAELEAL*"
     gene            complement(208069..208428)
                     /locus_tag="CG10_big_fil_rev_8_21_14_0-10_scaffold_17_prod
                     igal-single_314"
     CDS             complement(208069..208428)
                     /product="hypothetical protein"
                     /codon_start=1
                     /transl_table=11
                     /translation="MSVDFSVANTPHTMNVANGSAAKILFDLLGYSRSEFDGLWGDLD
                     PADVQRRLALHEVRVVGAVEPSRESRGVFVDANGVGVGCRVFEAGYDRERLMSYVTRL
                     EFLAEVALAWGEVISFG*"
     gene            complement(208543..208791)
                     /locus_tag="CG10_big_fil_rev_8_21_14_0-10_scaffold_17_prod
                     igal-single_315"
     CDS             complement(208543..208791)
                     /product="hypothetical protein"
                     /codon_start=1
                     /transl_table=11
                     /translation="MNAKHWTQDLKAENAALRAILADAILALGTIGQSRLDKERTFPH
                     QDPNDGLVYTTCAREVTHLCDAARSQAMDRLAELGITL*"
     gene            complement(208965..209333)
                     /locus_tag="CG10_big_fil_rev_8_21_14_0-10_scaffold_17_prod
                     igal-single_316"
     CDS             complement(208965..209333)
                     /product="hypothetical protein"
                     /codon_start=1
                     /transl_table=11
                     /translation="MKLDGHYIGVFKRGEAPSILNIAAGPSAVPSAVADPENPPPGLG
                     LAAAVDVAFKLRKPLRRLRLKAVVLSRQSTGAYVPVAVVSGQKAVTLLFDPGNPRLTI
                     TREGLEILSRMGMAGMAEMA*"
     gene            complement(209468..209641)
                     /locus_tag="CG10_big_fil_rev_8_21_14_0-10_scaffold_17_prod
                     igal-single_317"
     CDS             complement(209468..209641)
                     /product="hypothetical protein"
                     /codon_start=1
                     /transl_table=11
                     /translation="MSFLVKIMSTGAVHYYINGRRVTRDRQDQAKFGRQLSSFRTIIR
                     GGTVRHYCKGSER*"
     gene            complement(209843..210415)
                     /locus_tag="CG10_big_fil_rev_8_21_14_0-10_scaffold_17_prod
                     igal-single_318"
     CDS             complement(209843..210415)
                     /product="Uncharacterized protein {ECO:0000313|EMBL
                     :KKW45126.1};  TaxID=1618860 species="Bacteria;
                     Parcubacteria.;" source="Parcubacteria bacterium
                     GW2011_GWA2_56_7.;""
                     /codon_start=1
                     /transl_table=11
                     /translation="MIFTHANILQAFNASAVGTRVLNPAAFNAILASACESFDFAGQT
                     TPGQGFVMLPEAAREAVSAGVGLHVDNPEAYVLRSWRGSVNAYLKREHAAPVEGVAAV
                     VYTVGAYLSDPDVAGDSGEVARVRESGATHVIVAVLAFAGPKAPLSPGRLVSNLAGGN
                     KDALAWSADTIREKARESAEYSNTWGVVAD*"
                     /db_xref="A0A0G1YPF6_9BACT"
     gene            complement(210800..211000)
                     /locus_tag="CG10_big_fil_rev_8_21_14_0-10_scaffold_17_prod
                     igal-single_319"
     CDS             complement(210800..211000)
                     /product="hypothetical protein"
                     /codon_start=1
                     /transl_table=11
                     /translation="VKANGFVSPCGRFAVTRTNLGKWRLWEVADLGQTPCGVTVTGCK
                     GRKPIGSFASMAAAIKATKATK*"
     gene            complement(211119..211442)
                     /locus_tag="CG10_big_fil_rev_8_21_14_0-10_scaffold_17_prod
                     igal-single_320"
     CDS             complement(211119..211442)
                     /product="hypothetical protein"
                     /codon_start=1
                     /transl_table=11
                     /translation="MTSEGFTVLFWGSHPDEDNDDCWEGLDFARLDEAREMFAKATVE
                     AGYATAYIELDGPGVYEIARNQNHDPARVAREEAAARRAWQREIATEAGMLGGCDGYN
                     EVMGY*"
     gene            complement(211580..211954)
                     /locus_tag="CG10_big_fil_rev_8_21_14_0-10_scaffold_17_prod
                     igal-single_321"
     CDS             complement(211580..211954)
                     /product="hypothetical protein"
                     /codon_start=1
                     /transl_table=11
                     /translation="MVRKHHIDASEAERVGSISRKEPTVNYQTIKAMVLAGESPSVDS
                     IDAAIRAQIVAVATYANSVAKHSAKLLAADAHPFPLPDDQAGRAARRVLAFDAEMSRL
                     LRLHVWRELAVNSFATAPAGSA*"
     gene            212011..212322
                     /locus_tag="CG10_big_fil_rev_8_21_14_0-10_scaffold_17_prod
                     igal-single_322"
     CDS             212011..212322
                     /product="hypothetical protein"
                     /codon_start=1
                     /transl_table=11
                     /translation="MAHAYVIVEYDSHLETETIRAVALMHDSAEAFRALCEEQAIAYG
                     LDTESEADDWRSDLIEKGVPAEIVDTLTPPASVFDAARARIAESVTKRRSWRVLQARL
                     T*"
     gene            212492..212839
                     /locus_tag="CG10_big_fil_rev_8_21_14_0-10_scaffold_17_prod
                     igal-single_323"
     CDS             212492..212839
                     /product="hypothetical protein"
                     /codon_start=1
                     /transl_table=11
                     /translation="MSDLYMFTAGPASDTYTVSTPWTVAGVDLAMGDLPAWMDRATLH
                     GTMIMLLDSPALDGLKISPMDGVGEAITVGAVRAALDTWTRFDRWERACEERKRSGRW
                     MARARRSAMSKST*"
     gene            212948..213184
                     /locus_tag="CG10_big_fil_rev_8_21_14_0-10_scaffold_17_prod
                     igal-single_324"
     CDS             212948..213184
                     /product="hypothetical protein"
                     /codon_start=1
                     /transl_table=11
                     /translation="MIGERMIVSYFYTRSGECVTYPAMGAPTGRVDWGYAVSLGRETI
                     FAPKVASAAHALKVARGLALPNPVDPYTCDACGE*"
     gene            213338..213511
                     /locus_tag="CG10_big_fil_rev_8_21_14_0-10_scaffold_17_prod
                     igal-single_325"
     CDS             213338..213511
                     /product="hypothetical protein"
                     /codon_start=1
                     /transl_table=11
                     /translation="MSYFTALVSYAYPNVVNVRREFVTVRAETESGARALIAAWVAAR
                     GARPEAGPVRAGF*"
     gene            213663..213917
                     /locus_tag="CG10_big_fil_rev_8_21_14_0-10_scaffold_17_prod
                     igal-single_326"
     CDS             213663..213917
                     /product="hypothetical protein"
                     /codon_start=1
                     /transl_table=11
                     /translation="MSQNYPTLAPTPTERDVNARLVARRNPLGARAGGRAAGLVARRP
                     QSPPRRGSGPGRGWARSVSRANPRERTPGGSFLYYTEARY*"
     gene            214008..214295
                     /locus_tag="CG10_big_fil_rev_8_21_14_0-10_scaffold_17_prod
                     igal-single_327"
     CDS             214008..214295
                     /product="hypothetical protein"
                     /codon_start=1
                     /transl_table=11
                     /translation="MARRSRSKDVCRSCGDVSLIDDGSFQPTGLCAAHSVATVRTAQK
                     AVRAAYRAEAEVVVTVEAVDLSPCQGLPNGPYRYIATRMGEVVVNADGEPL*"
     gene            214430..214690
                     /locus_tag="CG10_big_fil_rev_8_21_14_0-10_scaffold_17_prod
                     igal-single_328"
     CDS             214430..214690
                     /product="hypothetical protein"
                     /codon_start=1
                     /transl_table=11
                     /translation="MTFKQATAAHLASLASLGWAVSPTTLKVPHATGPDGTRLYFKPQ
                     AVYAAPNKGPLGSARSLHCDSRTVPTAALVREGIELARSLSL*"
     gene            214788..215000
                     /locus_tag="CG10_big_fil_rev_8_21_14_0-10_scaffold_17_prod
                     igal-single_329"
     CDS             214788..215000
                     /product="hypothetical protein"
                     /codon_start=1
                     /transl_table=11
                     /translation="MPCTNDALQAVRNTIEVLVTALEGIPLEGGAWGDVDRATEKLFE
                     AKCYLLDALVKLNDPAAVAESESLSL*"
     gene            complement(215970..216350)
                     /locus_tag="CG10_big_fil_rev_8_21_14_0-10_scaffold_17_prod
                     igal-single_330"
     CDS             complement(215970..216350)
                     /product="hypothetical protein"
                     /codon_start=1
                     /transl_table=11
                     /translation="LNRLTRLVDEIYGIGVVAYYVAYYRRMPIEKLRRLLLQVMSSTP
                     RRRRDLPSTPYRRVNRRLIDEMMMDLNPSSAQLAVRSAKAVVCTAQDLDGLTLGELKR
                     VRDEVQAAYDALCEHYPLDALAVG*"
     gene            complement(216347..216709)
                     /locus_tag="CG10_big_fil_rev_8_21_14_0-10_scaffold_17_prod
                     igal-single_331"
     CDS             complement(216347..216709)
                     /product="hypothetical protein"
                     /codon_start=1
                     /transl_table=11
                     /translation="MNKHRGQPAVRVTLEFRPVDGEGLCFDNAHGDYGPSALSNVENM
                     LKGMLHHIQEMKMISTVGKSARAGKPSQDNARLDQLHGYAMRSYENQEKIIRNALKTA
                     RYDVITNWNWDDDTETPN*"
     gene            complement(216758..217111)
                     /locus_tag="CG10_big_fil_rev_8_21_14_0-10_scaffold_17_prod
                     igal-single_332"
     CDS             complement(216758..217111)
                     /product="hypothetical protein"
                     /codon_start=1
                     /transl_table=11
                     /translation="MTSDDVKREIIWRAKLSAELYGNCVVSQSDGEADPEKANFEIYS
                     LRLVKPDSHYRIFWVKSAENLRIRLTVPSMGHIGSFSIVDTHVGRETWHHTDHNNELL
                     TELQRLMVLDDLAGI*"
     gene            complement(217261..217581)
                     /locus_tag="CG10_big_fil_rev_8_21_14_0-10_scaffold_17_prod
                     igal-single_333"
     CDS             complement(217261..217581)
                     /product="hypothetical protein"
                     /codon_start=1
                     /transl_table=11
                     /translation="VTGLAVTDTRKEVAARARRLIATSGRSVANNVTSSVIHREYRLG
                     CYYMRVRLDRELIIDDVMGTWHVTVFSQRDLDTTGAWHDYDHEHELLTALRQAMILDD
                     LASI*"
     gene            complement(217559..217747)
                     /locus_tag="CG10_big_fil_rev_8_21_14_0-10_scaffold_17_prod
                     igal-single_334"
     CDS             complement(217559..217747)
                     /product="hypothetical protein"
                     /codon_start=1
                     /transl_table=11
                     /translation="MKHNENTPEPVPQVPFRLDDFSPNTHMILGALLSGGDPLKLAQM
                     LVDSQKKNDEKRDGPCSD*"
     gene            complement(217744..218085)
                     /locus_tag="CG10_big_fil_rev_8_21_14_0-10_scaffold_17_prod
                     igal-single_335"
     CDS             complement(217744..218085)
                     /product="hypothetical protein"
                     /codon_start=1
                     /transl_table=11
                     /translation="VRETLAATLHRRITFLIARYGDFTDGSNWDLTLDGLHMFVAADV
                     VYNHVLNVSCITYEVSAHDDNGVVYSFIRHNTREPKIEINEAKAEHYNLMLQRHMPLE
                     DLARIAGRTTP*"
     gene            complement(218082..218363)
                     /locus_tag="CG10_big_fil_rev_8_21_14_0-10_scaffold_17_prod
                     igal-single_336"
     CDS             complement(218082..218363)
                     /product="hypothetical protein"
                     /codon_start=1
                     /transl_table=11
                     /translation="MSPRDEFVVLAKLFLELYGKTSSSYWRSARLGGLRVWSNGNAAG
                     DVIVDYLRPCNAQYVTVWSDDEFRCEDWYVHLETLRNKLVLDRLASIPK*"
     gene            complement(218380..218802)
                     /locus_tag="CG10_big_fil_rev_8_21_14_0-10_scaffold_17_prod
                     igal-single_337"
     CDS             complement(218380..218802)
                     /product="hypothetical protein"
                     /codon_start=1
                     /transl_table=11
                     /translation="MPPSSLIYELSANAYRVIDEVGVDTPPFEPMNNSKTGRRFENND
                     VMLLFHWMGGHTVKADWVSAGYLTFPTRSYLNVWVKGVENPYGHKSFACYGDCDRKDR
                     YLGNQPYMVEGQRIALEALRRINVLDYLVEQVFSTRPK*"
     gene            complement(218802..219080)
                     /locus_tag="CG10_big_fil_rev_8_21_14_0-10_scaffold_17_prod
                     igal-single_338"
     CDS             complement(218802..219080)
                     /product="hypothetical protein"
                     /codon_start=1
                     /transl_table=11
                     /translation="MTVADHLELFLRAQIFVTNNSKRSALRSVRSADLGPYRLVTRAS
                     VSCLYMNRHIWICDPHGDFSFASDDIGLVEALLTSLRTAQVLDNLARI*"
     gene            complement(219080..219511)
                     /locus_tag="CG10_big_fil_rev_8_21_14_0-10_scaffold_17_prod
                     igal-single_339"
     CDS             complement(219080..219511)
                     /product="hypothetical protein"
                     /codon_start=1
                     /transl_table=11
                     /translation="MTSPTSSPWPSLDGLSGGLPLGKFYRIMGKMKPRPSLSHEDELE
                     LGRRASQIVSARPTRINQWPPQAGGPMLVYEDKNLMIVDSLSETVVRWSGPPDHRGML
                     VFEECWRKFKSDSDIKSRRDLGTLALQAMRKLMVLDDLASI*"
     gene            complement(219492..219809)
                     /locus_tag="CG10_big_fil_rev_8_21_14_0-10_scaffold_17_prod
                     igal-single_340"
     CDS             complement(219492..219809)
                     /product="hypothetical protein"
                     /codon_start=1
                     /transl_table=11
                     /translation="MGMGPGFDPLRRQISELRRRARLLAKTHGSCLEPADGIYAAANG
                     VSVWISQARFMIRVQPGHGPMWQLVYSEDGRGVVTSRNSDGLVKALERLRQLQVLDDL
                     ADI*"
     gene            complement(219882..220199)
                     /locus_tag="CG10_big_fil_rev_8_21_14_0-10_scaffold_17_prod
                     igal-single_341"
     CDS             complement(219882..220199)
                     /product="hypothetical protein"
                     /codon_start=1
                     /transl_table=11
                     /translation="MGAIGDEILDELSDRCLRLLRGRVLIAHTIFGEPFRELVLGAIS
                     MCHVIDTDHLTVHMRHERYDMTSDLVYAVRGTEHLFSRWPDASEVLACLRVMMILDDL
                     AAT*"
     gene            complement(220485..220793)
                     /locus_tag="CG10_big_fil_rev_8_21_14_0-10_scaffold_17_prod
                     igal-single_342"
     CDS             complement(220485..220793)
                     /product="hypothetical protein"
                     /codon_start=1
                     /transl_table=11
                     /translation="MTSPRLSEQEELVDRGKRFLRAHGAHLSGATGYSCAVELEDVII
                     IGDDASVFAVHLKSCHGGFGPLVYEERYSNAVFYKPSCASRVLQTLRMHMVLDDLASI
                     *"
     gene            complement(220771..221097)
                     /locus_tag="CG10_big_fil_rev_8_21_14_0-10_scaffold_17_prod
                     igal-single_343"
     CDS             complement(220771..221097)
                     /product="hypothetical protein"
                     /codon_start=1
                     /transl_table=11
                     /translation="MTLPDSEAKKNLVFAAHQALIHYGTQRRPAHSPKPARVLNFDDL
                     ELTLMGWLTIQLKIKGEFVCIYAHDGQTESITYLLEPIELEAAYSEALRLLQTRTVLD
                     DLSKIK*"
     gene            complement(221078..221452)
                     /locus_tag="CG10_big_fil_rev_8_21_14_0-10_scaffold_17_prod
                     igal-single_344"
     CDS             complement(221078..221452)
                     /product="hypothetical protein"
                     /codon_start=1
                     /transl_table=11
                     /translation="MTWLRSRDWNELRRRLVVNLEKQPAHPLGFISDHHELITRAWWL
                     VYERGTAFDHEWQDLIAAGYAVHANKSSGTFTVYLITNRNKIPVYHMTASGDGSIYRE
                     KLVPQVLKSMRADMVLDDLARL*"
     gene            complement(221433..221720)
                     /locus_tag="CG10_big_fil_rev_8_21_14_0-10_scaffold_17_prod
                     igal-single_345"
     CDS             complement(221433..221720)
                     /product="hypothetical protein"
                     /codon_start=1
                     /transl_table=11
                     /translation="MQRALDGLALVTELHERAYRFACDRRSPPNGVHHVSHNVTIHCE
                     DGQLVVMVDNDEAYTWREGLTFSAFSYNITRVMLVLAVLREKQVLDDMATL*"
     gene            complement(221813..222241)
                     /locus_tag="CG10_big_fil_rev_8_21_14_0-10_scaffold_17_prod
                     igal-single_346"
     CDS             complement(221813..222241)
                     /product="hypothetical protein"
                     /codon_start=1
                     /transl_table=11
                     /translation="MSLNSPRIASLLDSIERRMTRLIRDKCYTILPSTSLTTVYYKIG
                     DLELHWRGENSALVYGGNHINEISSVNWRPGNLTIFFKGMKSGVAVRRPQGEVDEIHL
                     PTLERAVAALEAYMVLDDLAQIERGPYEEPGTGQLLLWPL*"
     gene            complement(222334..222627)
                     /locus_tag="CG10_big_fil_rev_8_21_14_0-10_scaffold_17_prod
                     igal-single_347"
     CDS             complement(222334..222627)
                     /product="hypothetical protein"
                     /codon_start=1
                     /transl_table=11
                     /translation="MTSEARKGFAELKRRSRRLVGFRRSNSGYNEQVIYESGICVTLN
                     SDGAINISVEDPDNNNVLATVLVLRADDYAPTATSRLLDLALRRLRKLMGRAV*"
     gene            complement(222627..222980)
                     /locus_tag="CG10_big_fil_rev_8_21_14_0-10_scaffold_17_prod
                     igal-single_348"
     CDS             complement(222627..222980)
                     /product="hypothetical protein"
                     /codon_start=1
                     /transl_table=11
                     /translation="MDDLDQMNNFQLRDELLVRVRRLLKTHGYTEVQEVGEPGVYEWR
                     SEALVGDVNINEDSLHGLTVYRLTPSKTWPYDTTVAYDAYTDGCVRVWDREQAVAVLK
                     TLRSFSILDDLAQIE*"
     gene            complement(222980..223303)
                     /locus_tag="CG10_big_fil_rev_8_21_14_0-10_scaffold_17_prod
                     igal-single_349"
     CDS             complement(222980..223303)
                     /product="hypothetical protein"
                     /codon_start=1
                     /transl_table=11
                     /translation="MTHDECLRQELMMRLEALLAHEPDYHGIPDNRFNKRLEFETPDH
                     KIMVRSKRRGDLVVEIWSRRTQVVWTVLSKCVGSAKTFDPVIAEHYVSPLLRRTMVLD
                     DLAKL*"
     gene            complement(223300..223611)
                     /locus_tag="CG10_big_fil_rev_8_21_14_0-10_scaffold_17_prod
                     igal-single_350"
     CDS             complement(223300..223611)
                     /product="hypothetical protein"
                     /codon_start=1
                     /transl_table=11
                     /translation="MDLQARFDYLCHKLLDVAGSKLAPKSLDRTIPTLAVIQTDLGNV
                     FIKRTQYGLHVSKPDYSGFFTIYQRLPGCDTAAVWDEADAAWLIPMIEQRIPLDLLAE
                     L*"
     gene            complement(223633..223974)
                     /locus_tag="CG10_big_fil_rev_8_21_14_0-10_scaffold_17_prod
                     igal-single_351"
     CDS             complement(223633..223974)
                     /product="hypothetical protein"
                     /codon_start=1
                     /transl_table=11
                     /translation="MKKQNLPCPFPDHLARIYKLIGRVNEFIESRKSPRLHNYRTLRE
                     GRVAVTSWRVVRWCDDQEIELFDTWVRLDDELVYEGNGLSHTVVDLTGITKVLDVIDR
                     TMVLDDMADLT*"
     gene            complement(224240..224476)
                     /locus_tag="CG10_big_fil_rev_8_21_14_0-10_scaffold_17_prod
                     igal-single_352"
     CDS             complement(224240..224476)
                     /product="hypothetical protein"
                     /codon_start=1
                     /transl_table=11
                     /translation="MLHWGMELQRVPHLSRLWIFRKVDWRGLINRIVGAAAINGELVR
                     LILVPYIILLVDTKWVIRLRRRPFWSSVRHVSRF*"
     gene            224543..224902
                     /locus_tag="CG10_big_fil_rev_8_21_14_0-10_scaffold_17_prod
                     igal-single_353"
     CDS             224543..224902
                     /product="hypothetical protein"
                     /codon_start=1
                     /transl_table=11
                     /translation="MTWVNLRQIEAQIEARIMIMINESPDRGAQVDTVRSYFRTLGPQ
                     RVVLAADIPGFLELSSDKRARRVEKVIVHLLRSGRARIEVSGVETAGRLVPLNVLDKI
                     VWAIERAEAEAANRETP*"
     gene            224899..225237
                     /locus_tag="CG10_big_fil_rev_8_21_14_0-10_scaffold_17_prod
                     igal-single_354"
     CDS             224899..225237
                     /product="hypothetical protein"
                     /codon_start=1
                     /transl_table=11
                     /translation="VSRKRGRVEPSDELVTVLETATLGFLEQRGGREFWTHISTHING
                     SFINPTIPVQREWIKLSSYGRMKVLGAVMRDLEARDVVRRKKNFHPYILVGILDRIAK
                     AVDDAYGNNV*"
     gene            225234..225590
                     /locus_tag="CG10_big_fil_rev_8_21_14_0-10_scaffold_17_prod
                     igal-single_355"
     CDS             225234..225590
                     /product="hypothetical protein"
                     /codon_start=1
                     /transl_table=11
                     /translation="MRRYRGDPSYFIPTDEFRMVNEWCSEQVERRVSFAGSVEASQLV
                     SVLTTNEETDVPVGRIKLDFDKRSKSIWRAINRLCDKRVIERYYSRYPVHNRSRCRLR
                     MVSVLDRIVHALETTE*"
     gene            225587..225952
                     /locus_tag="CG10_big_fil_rev_8_21_14_0-10_scaffold_17_prod
                     igal-single_356"
     CDS             225587..225952
                     /product="hypothetical protein"
                     /codon_start=1
                     /transl_table=11
                     /translation="MSSIYSNTFTPSLTGRMANHAPAMQNIPVPRPSLEERILQALAD
                     DSTKTFGQMELLCGGADPINVIGMDSIHAFSDRLDEALRGLIACGKVILVAKRPELCF
                     RQGTILDRIIREIDLDDAI*"
     gene            225939..226073
                     /locus_tag="CG10_big_fil_rev_8_21_14_0-10_scaffold_17_prod
                     igal-single_357"
     CDS             225939..226073
                     /product="hypothetical protein"
                     /codon_start=1
                     /transl_table=11
                     /translation="MTPSSYINQEIFSHIEVYGSTCIANIMVSEPDPCSRWGSPLEIG
                     *"
     gene            226073..226222
                     /locus_tag="CG10_big_fil_rev_8_21_14_0-10_scaffold_17_prod
                     igal-single_358"
     CDS             226073..226222
                     /product="hypothetical protein"
                     /codon_start=1
                     /transl_table=11
                     /translation="MMVRGVFKDLESQLQIEPFVRDNKISGGVWYRYPNILQRLANAV
                     DDAAQ*"
     gene            complement(226406..226603)
                     /locus_tag="CG10_big_fil_rev_8_21_14_0-10_scaffold_17_prod
                     igal-single_359"
     CDS             complement(226406..226603)
                     /product="hypothetical protein"
                     /codon_start=1
                     /transl_table=11
                     /translation="MPTRIRIDPRDPLSRRRAAAMASKRDATSNLFRRWFFNRDSCVN
                     TRSTPLSTRWAIVMRTKYLRS*"
     gene            226631..226822
                     /locus_tag="CG10_big_fil_rev_8_21_14_0-10_scaffold_17_prod
                     igal-single_360"
     CDS             226631..226822
                     /product="hypothetical protein"
                     /codon_start=1
                     /transl_table=11
                     /translation="LLASSFFRKDGQSDEDYLKDIGDRMGWEFGDPQDGIAVVDSYHI
                     DSELGLYIFAETLKRHGLV*"
     gene            226822..227058
                     /locus_tag="CG10_big_fil_rev_8_21_14_0-10_scaffold_17_prod
                     igal-single_361"
     CDS             226822..227058
                     /product="hypothetical protein"
                     /codon_start=1
                     /transl_table=11
                     /translation="MRIPDDEMHLRPQDEVKQSEWGGLVVERTIELTICRCRQCKDRC
                     VRLSEPPHLLCVHCHNNHTQNVDGVYRGPFSGPR*"
     gene            227055..227396
                     /locus_tag="CG10_big_fil_rev_8_21_14_0-10_scaffold_17_prod
                     igal-single_362"
     CDS             227055..227396
                     /product="hypothetical protein"
                     /codon_start=1
                     /transl_table=11
                     /translation="MTIKGLIVGRKVLDAMLNSPHMGNLCPYNETEAVHLIGTYGRFN
                     VYWDENIKDDKLIVVYTQHPGGGEPDRDMVSRWREQLPNHPDGGGWILLTQGHEPYQG
                     SVNRETNWGAG*"
     gene            227508..228017
                     /locus_tag="CG10_big_fil_rev_8_21_14_0-10_scaffold_17_prod
                     igal-single_363"
     CDS             227508..228017
                     /product="hypothetical protein"
                     /codon_start=1
                     /transl_table=11
                     /translation="MNIWVENHINARSFTPVEPTVAIRVFDPGTVKTPQTKDGEWRNG
                     PKAPFPSERYVGVWEYTFDDVLYDGYPEDYRAELMANPRYHPFTANMADDIIRRFLHV
                     RGDIKALLIHCHAGVSRSVAIANALDEMFELNARWCGGSARFKNRADGYVGNDFVYRL
                     VCEAAERAQ*"
     gene            228014..228151
                     /locus_tag="CG10_big_fil_rev_8_21_14_0-10_scaffold_17_prod
                     igal-single_364"
     CDS             228014..228151
                     /product="hypothetical protein"
                     /codon_start=1
                     /transl_table=11
                     /translation="MNRVVLKVPTGSYEVTDRRFPLLALLLEVLKHRTWHFLRGEGFR
                     D*"
     gene            228227..228640
                     /locus_tag="CG10_big_fil_rev_8_21_14_0-10_scaffold_17_prod
                     igal-single_365"
     CDS             228227..228640
                     /product="hypothetical protein"
                     /codon_start=1
                     /transl_table=11
                     /translation="MMSLRRWMELNDVSRQDVANALGITKGHLSTLVNANRQATEVQC
                     QRAQTIMNGGLVPEPGEAKVAKPRPKSNQRGFGKDNGQQSAAGKKKFDKLRPMTEFET
                     KFVTDVAKAWIDANKNADKNDLVEIVRALSIGIRS*"
     gene            228661..229332
                     /locus_tag="CG10_big_fil_rev_8_21_14_0-10_scaffold_17_prod
                     igal-single_366"
     CDS             228661..229332
                     /product="hypothetical protein"
                     /codon_start=1
                     /transl_table=11
                     /translation="VSSTRVKTKIGRPRCPYCHDDIQPGGDNYACHECLAWHHTGCWH
                     EHGACVGCGNDVVRNPMTGTSIETDPRGRDKPNVRESSRGASPGKGGCFIHDRLSPQA
                     RQDLYALHGVENASQMMSEMCDCEKAPVALVEKRKRIVRAEKGPNHLARQDEHERPPI
                     TTVDKSGHPTTWSHATKVRLQDRARQERVAVKRKGWDTFQIITYLLAFLIGLAIFITE
                     VVIRH*"
     gene            229343..229717
                     /locus_tag="CG10_big_fil_rev_8_21_14_0-10_scaffold_17_prod
                     igal-single_367"
     CDS             229343..229717
                     /product="hypothetical protein"
                     /codon_start=1
                     /transl_table=11
                     /translation="VEKKSQLRRNRDRKPDDPWQDFRARDEAHAPSMGRNSKRVEAWR
                     GDDRDTKFSGRRGRKRRKQEQRVERQRRVNERELNDELRLRRVLVAKIKPVIDELCSR
                     SECGIAVPLNTDDRDLDVIKKM*"
     gene            229898..230308
                     /locus_tag="CG10_big_fil_rev_8_21_14_0-10_scaffold_17_prod
                     igal-single_368"
     CDS             229898..230308
                     /product="hypothetical protein"
                     /codon_start=1
                     /transl_table=11
                     /translation="VDRWSNTKVTDEDIRSINSVSRLALIVTDQVFDYWYDPCGKSGF
                     DLKGCFTPRAALALTRLQSIHTDDLDGALTSRRVLNSNSSDFLASALLKEQAGDFDTI
                     KPLSRTVLHRLKGLLWHGELVDRTVLDDIVDATS*"
     gene            230319..230552
                     /locus_tag="CG10_big_fil_rev_8_21_14_0-10_scaffold_17_prod
                     igal-single_369"
     CDS             230319..230552
                     /product="hypothetical protein"
                     /codon_start=1
                     /transl_table=11
                     /translation="LSIYSRARDAAVVFTRPAKSKRPHTDLKTMDHVLHELWSERAGS
                     PGYDKEEKRLWLALQRFVEEKGGVRAPVSEYLR*"
     gene            230552..230923
                     /locus_tag="CG10_big_fil_rev_8_21_14_0-10_scaffold_17_prod
                     igal-single_370"
     CDS             230552..230923
                     /product="Putative uncharacterized protein n=1 Tax
                     =Pseudomonas syringae pv. lachrymans str. M301315
                     RepID=F3E6F3_PSESL"
                     /codon_start=1
                     /transl_table=11
                     /translation="MDNHRIDLTWEGESRFRTVLSLLLSQHNRKDGLFEHYCVDPDVG
                     LVLFWTKCSISQPLPYPMRIGALVEFAWNWLDTADYGRKPNFDGSSGKGWRIYNEDWG
                     HVKGEWAAICAIQPVWAMYGK*"
                     /db_xref="UniRef100_F3E6F3"
                     /db_xref="F3E6F3_PSEAV"
                     /db_xref="F3E6F3_PSESL"
     gene            230936..231310
                     /locus_tag="CG10_big_fil_rev_8_21_14_0-10_scaffold_17_prod
                     igal-single_371"
     CDS             230936..231310
                     /product="hypothetical protein"
                     /codon_start=1
                     /transl_table=11
                     /translation="VKLTHDEKLTIAQRAAGSYATISKLRRIVEDHKRNRDPDDAPYL
                     EFGRLVLKQTWTWPDYERLQRGVLNLWPEPFGPQYVGGSPVEQKPKKSRKAAGKKDSR
                     DKPPQRRPPKAGLDDLLRVFGI*"
     gene            231365..231643
                     /locus_tag="CG10_big_fil_rev_8_21_14_0-10_scaffold_17_prod
                     igal-single_372"
     CDS             231365..231643
                     /product="hypothetical protein"
                     /codon_start=1
                     /transl_table=11
                     /translation="MRIEISFARNRPRSGCGVDIIDYDDEFKRRLMAFLEHEGKHWQS
                     SELRVVHESVRGLSGAIERVCPEEGGHPFQIVINVGGEVDNSAGPHLY*"
     gene            231643..231936
                     /locus_tag="CG10_big_fil_rev_8_21_14_0-10_scaffold_17_prod
                     igal-single_373"
     CDS             231643..231936
                     /product="hypothetical protein"
                     /codon_start=1
                     /transl_table=11
                     /translation="MEDDVIIRINRDLQDVLFENGEEPNFRKGDLVRALVEVRGYGVI
                     ARVDYGCGQITSLFSGYDDLRGPAFEVVSVLDLVRRATLPPDHPDFYDPDKFF*"
     gene            232254..232532
                     /locus_tag="CG10_big_fil_rev_8_21_14_0-10_scaffold_17_prod
                     igal-single_374"
     CDS             232254..232532
                     /product="hypothetical protein"
                     /codon_start=1
                     /transl_table=11
                     /translation="VHAAGESAANQPVPDGTHAVVLQVDDEEHLLDIASKLHWAGIPY
                     NLIIEPDLPLYENRPLEDGQGTAIGIPLVSSAERKKVTAVVGRLPLLR*"
     gene            232588..232875
                     /locus_tag="CG10_big_fil_rev_8_21_14_0-10_scaffold_17_prod
                     igal-single_375"
     CDS             232588..232875
                     /product="hypothetical protein"
                     /codon_start=1
                     /transl_table=11
                     /translation="VEEPYARGKSLLSTLLGAGAEALDIYLAERISDGEWDFAFWNYD
                     PDGVMCTYRCPLHRSIWVPVETPSYTGRAEPYERPEEQHSKKPWHGDPDPK*"
     gene            232884..232955
                     /locus_tag="CG10_big_fil_rev_8_21_14_0-10_scaffold_17_prod
                     igal-single_trna_1"
     tRNA            232884..232955
                     /product="Undet"
     gene            232962..233052
                     /locus_tag="CG10_big_fil_rev_8_21_14_0-10_scaffold_17_prod
                     igal-single_trna_2"
     tRNA            232962..233052
                     /product="Val"
     gene            233286..233393
                     /locus_tag="CG10_big_fil_rev_8_21_14_0-10_scaffold_17_prod
                     igal-single_trna_3"
     tRNA            233286..233393
                     /product="Pseudo"
     gene            233395..233466
                     /locus_tag="CG10_big_fil_rev_8_21_14_0-10_scaffold_17_prod
                     igal-single_trna_4"
     tRNA            233395..233466
                     /product="Undet"
     gene            233481..233957
                     /locus_tag="CG10_big_fil_rev_8_21_14_0-10_scaffold_17_prod
                     igal-single_376"
     CDS             233481..233957
                     /product="hypothetical protein"
                     /codon_start=1
                     /transl_table=11
                     /translation="MDRVSDIEKELKGRLRELDPEAMAASASEVQRLLDRLDDYRKRI
                     QDRKHKWDAQMAPLLRELHEHRRTIDWARRRLDPEGKGTHFNVLVTYEVAELIKEIEK
                     RRGRIVASRLLYGCRLEDSYAEETIGVLKAAIEEAKNEEARWRRLLIESREKPQKK*"
     gene            234148..234663
                     /locus_tag="CG10_big_fil_rev_8_21_14_0-10_scaffold_17_prod
                     igal-single_377"
     CDS             234148..234663
                     /product="hypothetical protein"
                     /codon_start=1
                     /transl_table=11
                     /translation="VLNALRMAPKAMRGGRVVVGARPASTLGINNMGRLAQPGADRPM
                     ESAIRERTARNASTAGNPAASHESRECRTKAPEVRGSNPLPPIATTVSSVAECFTEMV
                     ERRAVQFPHRGSSAGSSVDRARTGRPLATGRGRWCNSPPAGLGPIRSRTVRIVAPHLH
                     GSVTRWDHRSS*"
     gene            234687..235205
                     /locus_tag="CG10_big_fil_rev_8_21_14_0-10_scaffold_17_prod
                     igal-single_378"
     CDS             234687..235205
                     /product="HNH endonuclease n=1 Tax=Agromyces subbeticus
                     RepID=UPI0003B363B4"
                     /codon_start=1
                     /transl_table=11
                     /translation="MLMSMKRSELRELVDDGLSQRQIAAKLSVSHTTVRYWLRKYDLW
                     TSKRRREPLNACELCGKQRRRGRDSYNSKCWTCYVMIRRIKLKRAAILYKEGKCSKCG
                     RSDGPADAYDFHHLDGKEFNISRAHSFSHERIKRELDKCILVCAFCHRVEHSCDQDPA
                     IIKMVELRPIVF*"
                     /db_xref="UniRef100_UPI0003B363B4"
                     /db_xref="32948149"
                     /db_xref="UPI0003B363B4"
     gene            235205..235278
                     /locus_tag="CG10_big_fil_rev_8_21_14_0-10_scaffold_17_prod
                     igal-single_trna_5"
     tRNA            235205..235278
                     /product="Tyr"
     gene            235331..235409
                     /locus_tag="CG10_big_fil_rev_8_21_14_0-10_scaffold_17_prod
                     igal-single_trna_6"
     tRNA            235331..235409
                     /product="Undet"
     gene            235757..236215
                     /locus_tag="CG10_big_fil_rev_8_21_14_0-10_scaffold_17_prod
                     igal-single_379"
     CDS             235757..236215
                     /product="hypothetical protein"
                     /codon_start=1
                     /transl_table=11
                     /translation="MTNPTKTDGPIVFIATSEMAEQTGKALKSGETYVAQRASRVSPQ
                     IESTESTHQPAPRRTRVLRSSKDQKLNRHRRTNRPRAVINYIKEHPGSLMTEIEQGTQ
                     MNQADIRRVLNDARETGIVSTTGKRRGLRYHPGPALVENGVVETSAVNGD*"
     gene            236324..236620
                     /locus_tag="CG10_big_fil_rev_8_21_14_0-10_scaffold_17_prod
                     igal-single_380"
     CDS             236324..236620
                     /product="hypothetical protein"
                     /codon_start=1
                     /transl_table=11
                     /translation="MITPQEAAKQNDKLHADQLAAAEKAIDSILASRFISGRSVSIDA
                     KAIPIKDSPLREKLLARYKAAGWSIKHDTGDQRDWYDHYVFSARSTGGLNYLDR*"
     gene            236670..237095
                     /locus_tag="CG10_big_fil_rev_8_21_14_0-10_scaffold_17_prod
                     igal-single_381"
     CDS             236670..237095
                     /product="hypothetical protein"
                     /codon_start=1
                     /transl_table=11
                     /translation="MENTRRQMVRPVGAVSSPADIDKKWKPVTKGLTPREAVYTAFVM
                     EREVLVLRERSPEGVIPGLKYVFPIIRKATPFLIDRDLTENLVRDTFREAASSVLAAA
                     DSIRHGAVAEAPSPAEIAEFIDPVAIRAKASIEDLRSQL*"
     gene            237102..237629
                     /locus_tag="CG10_big_fil_rev_8_21_14_0-10_scaffold_17_prod
                     igal-single_382"
     CDS             237102..237629
                     /product="FHA domain protein n=1 Tax=Cystobacter fuscus
                     DSM 2262 RepID=S9P503_9DELT"
                     /codon_start=1
                     /transl_table=11
                     /translation="VIRRLSYYAEEAARTPFEQFAAAHQHHVLVVLPPNDTSSESFHT
                     TDFGSKVMETRPPIDGRYRVAPLTRRIDGHPLSVFLTVGRAGTNDIVLKDIEVSKTHA
                     IFEEDSQGNWTVRDNDSTNGTFLNAQRVALGGKRLVRSSDTIRFGGLSAVFFNQSDFY
                     QFLRSREVVDGLLDE*"
                     /db_xref="UniRef100_S9P503"
                     /db_xref="S9P503_9DELT"
                     /db_xref="ccu:Ccur_03340"
     gene            237639..238412
                     /locus_tag="CG10_big_fil_rev_8_21_14_0-10_scaffold_17_prod
                     igal-single_383"
     CDS             237639..238412
                     /product="hypothetical protein"
                     /codon_start=1
                     /transl_table=11
                     /translation="MQVERTSLLLVDQISFSSLTPRLGDRSPYIDHWYLEHQLHRLDE
                     FIQAIVPLATRAGAALGRGAAKARTAAAPALRRASQWTRKAGSDALAKGRNVASRAKA
                     GYQRVKQVAGDVQKFRKSNVGHAAERQVKDLAKRDTLSGDGDQATKPPVAPVSPPAHD
                     GKPKFDTATTGDKAEPSPDVPGGDEKAVAKAGSEAPSTQGGAGPDPKPPSGGSDRGPR
                     GAVIAKVGDQCPSGRNKTSVDGSQEGTKRCNDQTPGRAH*"
     gene            complement(238409..238975)
                     /locus_tag="CG10_big_fil_rev_8_21_14_0-10_scaffold_17_prod
                     igal-single_384"
     CDS             complement(238409..238975)
                     /product="hypothetical protein"
                     /codon_start=1
                     /transl_table=11
                     /translation="VIGDKSRKRDDEEGQVYAGRAGKKLERLLSSAELDVDKTYRTYL
                     IRCYPGREPQFGEFSAFKQCQSHTLTMIKLMRPAAVVICGYKAFKWLILKWTSEVVDE
                     SSFYKWVGKAVRLKEVWGELKFFIIESPAQLSTVRNIESEVKSIELLATMKSYVMSQQ
                     KGEPIALEMVDLKRRSHTRGEQQTFGWT*"
     gene            complement(239085..239957)
                     /locus_tag="CG10_big_fil_rev_8_21_14_0-10_scaffold_17_prod
                     igal-single_385"
     CDS             complement(239085..239957)
                     /product="hypothetical protein"
                     /codon_start=1
                     /transl_table=11
                     /translation="LSEQENTPDDAVRIRDAKQAIDRDYLILGRELYVAFSSGKYKED
                     GHESFEDYAIAVGVEPGRAKRLRRVFKKFSQEIGVSFERMLDVGYERLKAIEPVINRS
                     NKDLWMNRAKTLRFSELTKEVKANKVPRRRRKEIKQSPGSMLHGIFQPESAASLIAKI
                     EDDRLKPSADGTVVTDDDIVFVKTLYLVGEDQNRVFETAIENMERRTGSTKVGYLLVS
                     ALQEFLALEATRGIKDDKRMRYYMNILERRYKGRLLWVRDKKVAARLAELIGEAEAEV
                     EAEKESDPESPDQA*"
     gene            complement(239932..240327)
                     /locus_tag="CG10_big_fil_rev_8_21_14_0-10_scaffold_17_prod
                     igal-single_386"
     CDS             complement(239932..240327)
                     /product="hypothetical protein"
                     /codon_start=1
                     /transl_table=11
                     /translation="MIRDALVLYLINGLPVSKIAGLMSTDRATIRAQLKSGGIILRPT
                     ANGYQFGRDPVCGAVRRAGYGSFHSFAQVRSMDPITEQATTLGVSEKSLTRVYNSYRR
                     LMAWLDSSGVVLPTSQLDGAILERTGEHP*"
     gene            complement(240324..240947)
                     /locus_tag="CG10_big_fil_rev_8_21_14_0-10_scaffold_17_prod
                     igal-single_387"
     CDS             complement(240324..240947)
                     /product="Uncharacterized protein n=1 Tax=Ralstonia sp.
                     PBA RepID=I9W7P1_9RALS"
                     /codon_start=1
                     /transl_table=11
                     /translation="MGPSDFDTLFAITSGAETTTYVSRTLLALDLGGTTGWAMWRDGV
                     VTSGSVDLTKKDGKRFDGPGMKFVRFTRFLRSTPLPDCVAFEEVRRHRGVAAAHAYGG
                     YLSHLTAFCDAREPQIPYEGIGVGTIKKRATGNGAATKEMMIEACGTSLSTVPADDNE
                     ADALWLLVLMVEAEGLQWPTGPVFQPELVSKKKKKKKQKKSKDTSLP*"
                     /db_xref="UniRef100_I9W7P1"
                     /db_xref="I9W7P1_9RALS"
                     /db_xref="thi:THI_1935"
     gene            complement(240995..241255)
                     /locus_tag="CG10_big_fil_rev_8_21_14_0-10_scaffold_17_prod
                     igal-single_388"
     CDS             complement(240995..241255)
                     /product="hypothetical protein"
                     /codon_start=1
                     /transl_table=11
                     /translation="VSNTQSRICCDMRRKVALGVAKIYSKEECGVDDSTLIDFHDFAY
                     ESPSGLPVRAALVYKFCPWCGVEKTVDDQRRTTEVIQVLQDT*"
     gene            complement(241297..242301)
                     /locus_tag="CG10_big_fil_rev_8_21_14_0-10_scaffold_17_prod
                     igal-single_389"
     CDS             complement(241297..242301)
                     /product="hypothetical protein"
                     /codon_start=1
                     /transl_table=11
                     /translation="MNISIGDLIAQFKDPKPEPEHTDVNQWFGNFQEWLAGSYERTVH
                     APRKPGLHASALGKVCARRNLLLAAFGTNTVPNSAGNYFTYDMGHALHFWWQERYLGP
                     KQELWGDWMCVACACKTCNGTKTYKVDGQTLRCDTCRSSGRKVTRGLMPMNCECGVPW
                     QDAIRYMELPVVDEELDYCGHTDGILNHKPKQRLFEFKTIGPSEYDKLSKGPKEEHVI
                     QAHAYMGPLGLDEAIIVYQNKGSQCKWSVNMFGQFVAGEPKVIPFLVRYDQDLWDGVV
                     VRIHDHHRSMALLDNLEKGGRPTRMDIAQFGRVCENAKCELAQRCPVSRECFTLDAPK
                     *"
     gene            complement(242298..242690)
                     /locus_tag="CG10_big_fil_rev_8_21_14_0-10_scaffold_17_prod
                     igal-single_390"
     CDS             complement(242298..242690)
                     /product="hypothetical protein"
                     /codon_start=1
                     /transl_table=11
                     /translation="MNEPRYLGDRPSEPKGPDYLKPETTTARAQRHEKSTAARSGKRR
                     VPGSGNQPGRPGDIQGDEDLGELKTTKKTDTRIELKWLRKIAYEAMTQGKKPMIEFEF
                     ERLKAPCPQKWVMVPADYFDDLQERAGS*"
     gene            242955..243074
                     /locus_tag="CG10_big_fil_rev_8_21_14_0-10_scaffold_17_prod
                     igal-single_391"
     CDS             242955..243074
                     /product="hypothetical protein"
                     /codon_start=1
                     /transl_table=11
                     /translation="MDLAKSRLPSIVANTNDADVSMTEEQFNAAFFGAELVTV*"
     gene            243350..243547
                     /locus_tag="CG10_big_fil_rev_8_21_14_0-10_scaffold_17_prod
                     igal-single_392"
     CDS             243350..243547
                     /product="Uncharacterized protein id=3693271 bin
                     =GWF2_Planctomycetes_50_10 species=unknown
                     genus=Leptospira taxon_order=Spirochaetales
                     taxon_class=Spirochaetia phylum=Spirochaetes
                     tax=GWF2_Planctomycetes_50_10
                     organism_group=Planctomycetes"
                     /codon_start=1
                     /transl_table=11
                     /translation="VAKKRAPRKESFSVASKIKEYVRSQGFCAGSNLPDAVSAKVVEM
                     LDSAIQRTESNGRRTVRAEDL*"
                     /db_xref="gwf2_scaffold_2000_29"
                     /db_xref="86856100"
     gene            243547..243930
                     /locus_tag="CG10_big_fil_rev_8_21_14_0-10_scaffold_17_prod
                     igal-single_393"
                     /gene="groS"
     CDS             243547..243930
                     /gene="groS"
                     /product="groS; chaperone Hsp10 (GroES), part of GroE
                     chaperone system id=17016061
                     bin=RBG_16_Aminicenantes_63_14 species=unknown
                     genus=unknown taxon_order=unknown taxon_class=unknown
                     phylum=Aminicenantes tax=RBG_16_Aminicenantes_63_14
                     organism_group=OP8 (Aminicenantes) organism_desc=Curation
                     Candidate"
                     /codon_start=1
                     /transl_table=11
                     /translation="VAENIPFGVAVMKPETGSEDFVKIDPLKIKVLDCRVLCKVVDYG
                     NVSSGGIVLPHGSDPKRALTIMKVISVGDGRTTDHGVHINVRVKPGDYVIVGKYAGLE
                     VSSSTAKSEYKILNEVEILGVQEVE*"
                     /db_xref="RBG_16_scaffold_8136_19"
     gene            243933..244475
                     /locus_tag="CG10_big_fil_rev_8_21_14_0-10_scaffold_17_prod
                     igal-single_394"
     CDS             243933..244475
                     /product="hypothetical protein"
                     /codon_start=1
                     /transl_table=11
                     /translation="MPGPAVPQNSGKEFYRPGALDAEYDRLQHQAPLPTKAPPSGTST
                     GAPPSQAFIPSTPIDPSAPDVLDLIRGGVFKVPFTVSLMRREGVQTFKSDAGVKTEAN
                     FVLCKETIRDPSDLLRIMAGVEAGVYKSLNRMTLEFQLMLYLAYTHGALDVPSMPVPS
                     TKGLYTAQMAAEAEETVEHH*"
     gene            244496..244566
                     /locus_tag="CG10_big_fil_rev_8_21_14_0-10_scaffold_17_prod
                     igal-single_trna_7"
     tRNA            244496..244566
                     /product="Thr"
     gene            244650..244952
                     /locus_tag="CG10_big_fil_rev_8_21_14_0-10_scaffold_17_prod
                     igal-single_395"
     CDS             244650..244952
                     /product="hypothetical protein"
                     /codon_start=1
                     /transl_table=11
                     /translation="MATVNLLIGQKVTLAIIKTKSGVDADLVGVPTWSTSNNAIAGVN
                     PATDGLTCEVTAKAAGSATVTANAQGAGALSANHTITVAASNLATALALTVQQSPS*"
     gene            244965..245240
                     /locus_tag="CG10_big_fil_rev_8_21_14_0-10_scaffold_17_prod
                     igal-single_396"
     CDS             244965..245240
                     /product="hypothetical protein"
                     /codon_start=1
                     /transl_table=11
                     /translation="MSRLVVKCPTCEHKETVVSSRPGAELPPCPRCDGFVRMVDVTPG
                     PDQTTTVFSTAGSKATETPTTPPTTTSATVPQPRRRDMRDFGPEPRN*"
     gene            complement(245237..245497)
                     /locus_tag="CG10_big_fil_rev_8_21_14_0-10_scaffold_17_prod
                     igal-single_397"
     CDS             complement(245237..245497)
                     /product="hypothetical protein"
                     /codon_start=1
                     /transl_table=11
                     /translation="VGNNPEANAKTDKRPTVEVEIVCERWGSNNKSAVKIIEAPLVSD
                     NAVRIDITLDLRNTGMITIRPVRRDLDDVEGTIADAERLANS*"
     gene            complement(245615..245980)
                     /locus_tag="CG10_big_fil_rev_8_21_14_0-10_scaffold_17_prod
                     igal-single_398"
     CDS             complement(245615..245980)
                     /product="hypothetical protein"
                     /codon_start=1
                     /transl_table=11
                     /translation="VTPEAYKQALQQRGFTFNSSRGVWVGPFNIQLSGLLDGVTEVRG
                     PERDVGNQYARAAAIGQVDEQLRAKRGLNRVPLVEPVNDYTPTFSPYVHIPDPGTSPP
                     NPVYPPHQKNLPPNGTRLS*"
     gene            246142..246723
                     /locus_tag="CG10_big_fil_rev_8_21_14_0-10_scaffold_17_prod
                     igal-single_399"
     CDS             246142..246723
                     /product="hypothetical protein"
                     /codon_start=1
                     /transl_table=11
                     /translation="LRAQSRLIATACSVVVLLVPAVVLAQGAPSAAPQVPGDTVPAWV
                     FYWVLGLVSAGSVIWTLVTKMLWERGNNISGLSAEERNQLKLLFDWHNQRDEDQIPLW
                     YTPRSWVNLIKGLQNDHAAVRGLLTRIVEQGDGVNADLRQQLKDRLDMYDKQQSKMLK
                     LAVRVQQAVEALAGLARPSIETTIDDDDVDADL*"
     gene            246720..247013
                     /locus_tag="CG10_big_fil_rev_8_21_14_0-10_scaffold_17_prod
                     igal-single_400"
     CDS             246720..247013
                     /product="hypothetical protein"
                     /codon_start=1
                     /transl_table=11
                     /translation="MTPQRPLKPRSEVDLTLDVVIKKIDETLPTIHRMGRAQTKQKKS
                     PTDRLPPVEAKVAKARLQELCNRPILTADGTDIVDAPSRVNGSRCDDNELAAG*"
     gene            complement(247010..247372)
                     /locus_tag="CG10_big_fil_rev_8_21_14_0-10_scaffold_17_prod
                     igal-single_401"
     CDS             complement(247010..247372)
                     /product="hypothetical protein"
                     /codon_start=1
                     /transl_table=11
                     /translation="MPADITLTGNVQGISTVGGNVGPASFSFALNDVGDTYTQEISVP
                     VASGSPVVHTLPSIVGQRLFYLKTTANVVLTVNAEPSGTLLAGGIYARAGMADVTSVT
                     LDGNGATAGVVWILVVGA*"
     gene            complement(247443..247793)
                     /locus_tag="CG10_big_fil_rev_8_21_14_0-10_scaffold_17_prod
                     igal-single_402"
     CDS             complement(247443..247793)
                     /product="GTP-binding protein n=1 Tax=Alicyclobacillus
                     acidoterrestris ATCC 49025 RepID=T0BU55_9BACL"
                     /codon_start=1
                     /transl_table=11
                     /translation="MGEKVAIVGSRDWADPDMVRDYVYSLNDDDTVISGGARGVDQFA
                     EIYALERGLATLIFPADWGHHGNTAGLLRNRDIVRECDRLVAFWDNRSRGTKHGIDLA
                     RELGKTVLVLGPPG*"
                     /db_xref="UniRef100_T0BU55"
                     /db_xref="T0BU55_9BACL"
                     /db_xref="synp:Syn7502_01430"
     gene            complement(247793..248224)
                     /locus_tag="CG10_big_fil_rev_8_21_14_0-10_scaffold_17_prod
                     igal-single_403"
     CDS             complement(247793..248224)
                     /product="hypothetical protein"
                     /codon_start=1
                     /transl_table=11
                     /translation="MKKDNPQPTDKMTSQPGCYHSDCGFTPKWGIMSSVPLRNPDGTP
                     LTLFACDDHYGALTGQLMEAKTRYSLYPINGPHIVSPHECEPPSGSIPPDEPQSPKTT
                     LGMIFFFGACVAVGTIIAPFMILYYGGKWVFGWRPSRIEEL*"
     gene            248277..248564
                     /locus_tag="CG10_big_fil_rev_8_21_14_0-10_scaffold_17_prod
                     igal-single_404"
     CDS             248277..248564
                     /product="hypothetical protein"
                     /codon_start=1
                     /transl_table=11
                     /translation="VEGDIVLVPTVLTGVIPGLPKLGPKEFSHPTIGGTCLLCGETYK
                     VNDYTTILPLGPGGDPESRVLCRAGQPYEGVGVEVHWTCATGLPDVEIIRP*"
     gene            248582..249880
                     /locus_tag="CG10_big_fil_rev_8_21_14_0-10_scaffold_17_prod
                     igal-single_405"
     CDS             248582..249880
                     /product="ATPase AAA (EC:3.6.4.6)"
                     /codon_start=1
                     /transl_table=11
                     /translation="MGKTIVIDDHSYITERSMEELAISRKDRGWPRYAKASLDTFGSC
                     YSYHRSKKKEHDGGREPAKAWLADNGYISPFAGGGEGVTAFVRSVVGEQTFRNKKVRA
                     DESHELGSLVEGKCEGFTYYFLPWVTSPSKNADDSRAGTANLGEGPFVKEEHISALVS
                     YLRQLVWKAMESDTAMLSVTDSWTDSKAELTAVSDRFDFVSGDDAFNNVLQMSKRAQA
                     FLSHNMSRTIMFKGPPGTGKTTFARALARELNGRALIVDASALEALRRTGRFILWITA
                     PTVLIFNDIDRAGGSELRHLLNHLETRFKADGRAILTCLTVNDIDQLDPAILRPGRTN
                     EIVEVPEPSPETRRIILDYYLKNYEVVMTTAQIDELMGREANYSPADIQEFVQVAKAV
                     GPDMAITELDRIDQQRVLYAGDACGKWNERSRSPARPRYR*"
                     /db_xref="mem:Memar_1561"
                     /db_xref="UniRef100_A3CVU0"
                     /db_xref="A0A063ZG15_9EURY"
                     /db_xref="A3CVU0_METMJ"
                     /db_xref="3.6.4.6"
     gene            249893..250567
                     /locus_tag="CG10_big_fil_rev_8_21_14_0-10_scaffold_17_prod
                     igal-single_406"
     CDS             249893..250567
                     /product="Phage SPO1 DNA polymerase-related protein n=1
                     Tax=Pelodictyon luteolum (strain DSM 273)
                     RepID=Q3B1M7_PELLD"
                     /codon_start=1
                     /transl_table=11
                     /translation="VKTYDELSKEMLHCTKCGLCTTRHTVVVDRGDPDARLMLIGESP
                     GANEDATGQAFVGRAGTMLDELLAEVGIEKFLIVNVLKCRPPNNKFPGDAEAYHTSDV
                     VAECLPWLDQQIGLVKPRVIILVGGKAASYTIYRGSRAPAVRDIVHRRLVSEDYPGID
                     IFGMYHTSYMLRLSNQDKALYESIREETLKLLQGAKRIIEGDSSGMSATHVARRPDKG
                     DQLSFF*"
                     /db_xref="UniRef100_Q3B1M7"
                     /db_xref="plt:Plut_1912"
                     /db_xref="Q3B1M7_PELLD"
     gene            250642..251583
                     /locus_tag="CG10_big_fil_rev_8_21_14_0-10_scaffold_17_prod
                     igal-single_407"
     CDS             250642..251583
                     /product="Patatin family protein n=1 Tax=Dictyostelium
                     discoideum RepID=Q54IM6_DICDI"
                     /codon_start=1
                     /transl_table=11
                     /translation="MADQSGCYLILSLDGGGVRGALQARVLQRLEAMLPFLHNVELIS
                     GSSIGGLSALMLAAGRTPDDLVELFTDRTDEIFRSRDWWDTIAGPADELFRADYDNTG
                     LKALIKEQLGTLRLADLNKKVTITSFVLDNQAKEKIKTSQTNRRRYWKPKIFHNFESP
                     GGDGSELVVDVGLRTTAAPTLFPSYQGYVDGGIVANNPSLCALGRAVKSGVPQDQIVM
                     LSLGTGFNPAYIEGDRLDWGYKQWFPHLIPMLMDGMVGLPDYICGQLLPKRYVRVHPI
                     LTEDIPLDAVDRIDDLVEWADDVDLGPAIDLLASLPA*"
                     /db_xref="UniRef100_Q54IM6"
                     /db_xref="cph:Cpha266_1585"
                     /db_xref="86984405"
                     /db_xref="Q54IM6_DICDI"
     gene            251680..251955
                     /locus_tag="CG10_big_fil_rev_8_21_14_0-10_scaffold_17_prod
                     igal-single_408"
     CDS             251680..251955
                     /product="hypothetical protein"
                     /codon_start=1
                     /transl_table=11
                     /translation="VAIHLTVSGCKLSSIALREFRAAAVELQHRVAFFEVDASAEPEL
                     LAALNIKAVPALLVFHSGTEQLALLGFYYKNELRERLLRSISTGEQG*"
     gene            251985..252197
                     /locus_tag="CG10_big_fil_rev_8_21_14_0-10_scaffold_17_prod
                     igal-single_409"
     CDS             251985..252197
                     /product="hypothetical protein"
                     /codon_start=1
                     /transl_table=11
                     /translation="MAKLYERVMLVRPVHLDFTGDVMSPGVEATVVDLIDDDVVLLEF
                     DLDKADGAHSESTIATVHDFVTVSGR*"
     gene            252231..252707
                     /locus_tag="CG10_big_fil_rev_8_21_14_0-10_scaffold_17_prod
                     igal-single_410"
     CDS             252231..252707
                     /product="hypothetical protein"
                     /codon_start=1
                     /transl_table=11
                     /translation="MTTVPEFDFNITCVPVQAQPKFLKSNWSQGAVQDFMSAFGLSLW
                     PRLPDNALDLLNDALEDPSYDPNSPDTYKGLWRWDDGRVATPEEVAKAHPESSLVERM
                     ADEMKAEIDKEIMRDLTSAPEVQTQTLVGLLNVVECSPVDRQFKDAARKILIDNLA*"
     gene            252783..253319
                     /locus_tag="CG10_big_fil_rev_8_21_14_0-10_scaffold_17_prod
                     igal-single_411"
     CDS             252783..253319
                     /product="id=3822673 bin=GWB1_Spirochaetes_59_5 species
                     =unknown genus=unknown taxon_order=unknown
                     taxon_class=unknown phylum=unknown
                     tax=GWB1_Spirochaetes_59_5 organism_group=Spirochaetes"
                     /codon_start=1
                     /transl_table=11
                     /translation="MRTTGYALQQAIKARQKTRDLLTGQFNGSLTKFENETKRNPLDI
                     SDDLERLEREIAELQTAQGLYNTKVLITFDGKDITLLQAVKQIGGLNRITNLWTSVAE
                     RSAGASILTGRRQHYGDTYDNVRDKDQDYAKETVSADTAIEKVQASAKKARMLQACIS
                     AGNAREVDLTLRAELLDS*"
                     /db_xref="GWB1_scaffold_5415_2"
                     /db_xref="86110594"
     gene            253573..253881
                     /locus_tag="CG10_big_fil_rev_8_21_14_0-10_scaffold_17_prod
                     igal-single_412"
     CDS             253573..253881
                     /product="hypothetical protein n=1 Tax=Thioalkalivibrio sp
                     . ALE11 RepID=UPI00036206C5"
                     /codon_start=1
                     /transl_table=11
                     /translation="MTDFDEFLRDPKRHLLLQQERLVLDVTEQVCELMAKQGINRTQL
                     ARRLGRTRSEITQMLDGSTDMSLAKVAELFFALDYEAHVNAQPLHADRPTTEIQDNGG
                     *"
                     /db_xref="UniRef100_UPI00036206C5"
                     /db_xref="dao:Desac_2260"
                     /db_xref="86776208"
                     /db_xref="UPI00036206C5"
     gene            complement(254079..254498)
                     /locus_tag="CG10_big_fil_rev_8_21_14_0-10_scaffold_17_prod
                     igal-single_413"
     CDS             complement(254079..254498)
                     /product="hypothetical protein"
                     /codon_start=1
                     /transl_table=11
                     /translation="MRVLVRGKVWELVHTRELPKDVDGECDEPKRKKKQIRIRKGLEG
                     QRLLDVYIHEVTHAALWDLGEGPVASLGNAVAHELWNDGLRPGNKASKRNHDKLEHEI
                     VSIIWSRGEVAVFDESVRREMASTIARLLNRLGWAFA*"
     gene            complement(254503..255357)
                     /locus_tag="CG10_big_fil_rev_8_21_14_0-10_scaffold_17_prod
                     igal-single_414"
     CDS             complement(254503..255357)
                     /product="hypothetical protein"
                     /codon_start=1
                     /transl_table=11
                     /translation="MASKTGSHLVMILPDLHLPVHDRSALRIVLRAFDYLKPQRLIIL
                     GDWLDAALASAHPASSREEAVQGGYISDEIEPCRRLLQQFEEHCKEIIFIEGNHEFRV
                     ERLINRERGAWLAIPELVLPKSLLSMNRQSKFTWIPYQHNASPRDGYSLPHYKIADGL
                     IAVHGWSTSKYASRKHLELVRGWSIVYGHTHRAQSDTARHPMTGLINKAWSPGCLAGL
                     QPMWQHGSPTEWTHGFSLVHCKNDLSKWTSYTVSIDQGECILPDGTKITDGGTKTPIY
                     CEETISRR*"
     gene            complement(255517..256038)
                     /locus_tag="CG10_big_fil_rev_8_21_14_0-10_scaffold_17_prod
                     igal-single_415"
     CDS             complement(255517..256038)
                     /product="Uncharacterized protein n=1 Tax=Bradyrhizobium
                     oligotrophicum S58 RepID=M5A295_9BRAD"
                     /codon_start=1
                     /transl_table=11
                     /translation="MAKNLVVVDPRQVGKRRCGDCTGCCQAPTMASPPVKELGRVCPE
                     VCKGKKRGCSIYEDRPQGCRDYSCHWLLNGFLERAHRPDKIGVIFDDGVLRTGKLHQV
                     KELTALSFPSLTAREVWPGAFKLNGGLLKALSGSCVIILVMNADDPTSGMRVIGPSRD
                     VVTAVERALSSTD*"
                     /db_xref="UniRef100_M5A295"
                     /db_xref="aol:S58_70350"
                     /db_xref="M5A295_9BRAD"
     gene            256081..256476
                     /locus_tag="CG10_big_fil_rev_8_21_14_0-10_scaffold_17_prod
                     igal-single_416"
     CDS             256081..256476
                     /product="hypothetical protein"
                     /codon_start=1
                     /transl_table=11
                     /translation="MPIGTPNLPLELRTIDVKLDDLIAIGRFEDHPGQLAFLCEKEDG
                     GIRKRRAIFFPNDPQLVADLAQVLMEFGGIQAISISKKRGAHITFGPQSAKLMFDRVV
                     KQKSDLNKKENAAKKRIKKKVKKAGTKKV*"
     gene            256513..257031
                     /locus_tag="CG10_big_fil_rev_8_21_14_0-10_scaffold_17_prod
                     igal-single_417"
     CDS             256513..257031
                     /product="hypothetical protein"
                     /codon_start=1
                     /transl_table=11
                     /translation="MAGDMKELIWCSFCEDRPAVGRMVIMRDKSCDMISKINGAEGAA
                     CDLHGRHWTGVPVAAHDDSGEYAVLQYVHPDYIKVTERQIADFAAEKLCSVCGDPTEE
                     MPLWVVERILKAHPYLVLQHNLEWEGICQDCAKKNACPHCDEKHDEGVDDDEDDNGDG
                     GSDGWMTHPYCH*"
     gene            257075..257605
                     /locus_tag="CG10_big_fil_rev_8_21_14_0-10_scaffold_17_prod
                     igal-single_418"
     CDS             257075..257605
                     /product="Uncharacterized protein n=1 Tax=Plesiocystis
                     pacifica SIR-1 RepID=A6GAL7_9DELT"
                     /codon_start=1
                     /transl_table=11
                     /translation="MLNILNAVRIELPALVRDLNGWSSLRVDYEHPVVDRLWRQYDEA
                     HRILLHKIYPCDPGQSLLHPHPWPSAVQIVGGRYPLSFASYETGIGFGDPAGDPPPLA
                     AKFIVSRNSFYEMTNPWSWHYVRPIDEPIFALMVVGEPFGLSKQDRFGQTRAHAPLDD
                     QAKLDIFGFWQAISPR*"
                     /db_xref="UniRef100_A6GAL7"
                     /db_xref="87733906"
                     /db_xref="A6GAL7_9DELT"
     gene            257602..257799
                     /locus_tag="CG10_big_fil_rev_8_21_14_0-10_scaffold_17_prod
                     igal-single_419"
     CDS             257602..257799
                     /product="hypothetical protein"
                     /codon_start=1
                     /transl_table=11
                     /translation="MKFRVRVFSHPTWEDIKHTVAIHRSVTAAALGSVIAEYLEGDVA
                     VRVVVEDEALWTAVESELDDE*"
     gene            257792..258358
                     /locus_tag="CG10_big_fil_rev_8_21_14_0-10_scaffold_17_prod
                     igal-single_420"
     CDS             257792..258358
                     /product="hypothetical protein"
                     /codon_start=1
                     /transl_table=11
                     /translation="MSDRRLRELERRLLETGSEEDRKAYIIARKRAGLPDLPREVVRH
                     YIDDGYHGHLGADGKFIVADIGRQGLVRPMRVTSRCSVELWPRETDDGWCRRWKKVFC
                     TEDPTEVTCKTCLKSLNKPDQRIRRRVHYAPCSKVSATPPVCGRNDSDSFQESFSWTM
                     RDVTCPVCKRIMAGGRRSPRSPRVKGTT*"
     gene            258566..258733
                     /locus_tag="CG10_big_fil_rev_8_21_14_0-10_scaffold_17_prod
                     igal-single_421"
     CDS             258566..258733
                     /product="hypothetical protein"
                     /codon_start=1
                     /transl_table=11
                     /translation="MVGPQKRKGPRPHNEARAPFAAGHVGCSRLLQSAIGGLSTNNEL
                     TSNGTRNSMRV*"
     gene            258809..259003
                     /locus_tag="CG10_big_fil_rev_8_21_14_0-10_scaffold_17_prod
                     igal-single_422"
     CDS             258809..259003
                     /product="hypothetical protein"
                     /codon_start=1
                     /transl_table=11
                     /translation="MVEEQRFQVSTNPHTSQAMLQRLPVALGGGMGAQLSTLFICRVA
                     EAKPEDTCAYSRGWSANTHS*"
     gene            259471..259545
                     /locus_tag="CG10_big_fil_rev_8_21_14_0-10_scaffold_17_prod
                     igal-single_trna_8"
     tRNA            259471..259545
                     /product="Phe"
     gene            complement(259834..260040)
                     /locus_tag="CG10_big_fil_rev_8_21_14_0-10_scaffold_17_prod
                     igal-single_423"
     CDS             complement(259834..260040)
                     /product="hypothetical protein"
                     /codon_start=1
                     /transl_table=11
                     /translation="MNFRTLIGSPGIAPGSSVYRTDVLTFLLRAGYAPGGICTHSLPL
                     DRRVFTYMNFRGLSGLLTLRVSYT*"
     gene            259873..259945
                     /locus_tag="CG10_big_fil_rev_8_21_14_0-10_scaffold_17_prod
                     igal-single_trna_9"
     tRNA            259873..259945
                     /product="Asp"
     gene            260026..260101
                     /locus_tag="CG10_big_fil_rev_8_21_14_0-10_scaffold_17_prod
                     igal-single_trna_10"
     tRNA            260026..260101
                     /product="Pseudo"
     gene            260109..260182
                     /locus_tag="CG10_big_fil_rev_8_21_14_0-10_scaffold_17_prod
                     igal-single_trna_11"
     tRNA            260109..260182
                     /product="Pro"
     gene            260293..260574
                     /locus_tag="CG10_big_fil_rev_8_21_14_0-10_scaffold_17_prod
                     igal-single_424"
     CDS             260293..260574
                     /product="hypothetical protein"
                     /codon_start=1
                     /transl_table=11
                     /translation="MPWKNKAKQAAYARGKYKSDPAHRKAHRARVKATKQRWKEESKL
                     LLEEWKQGRGCEIDGCPETETCCFVATISIRVPRASPSLMVSLNAKDRI*"
     gene            260657..260729
                     /locus_tag="CG10_big_fil_rev_8_21_14_0-10_scaffold_17_prod
                     igal-single_trna_12"
     tRNA            260657..260729
                     /product="Met"
     gene            261000..261071
                     /locus_tag="CG10_big_fil_rev_8_21_14_0-10_scaffold_17_prod
                     igal-single_trna_13"
     tRNA            261000..261071
                     /product="Lys"
     gene            261077..261149
                     /locus_tag="CG10_big_fil_rev_8_21_14_0-10_scaffold_17_prod
                     igal-single_trna_14"
     tRNA            261077..261149
                     /product="Pseudo"
     gene            261169..261339
                     /locus_tag="CG10_big_fil_rev_8_21_14_0-10_scaffold_17_prod
                     igal-single_425"
     CDS             261169..261339
                     /product="hypothetical protein"
                     /codon_start=1
                     /transl_table=11
                     /translation="MMKYVFIEVNSLAKRTVKASTLKKAIEQVQRQIGSIKDPRAVGN
                     YGKEVIVHYNQQ*"
     gene            261638..261711
                     /locus_tag="CG10_big_fil_rev_8_21_14_0-10_scaffold_17_prod
                     igal-single_trna_15"
     tRNA            261638..261711
                     /product="Met"
     gene            261901..261972
                     /locus_tag="CG10_big_fil_rev_8_21_14_0-10_scaffold_17_prod
                     igal-single_trna_16"
     tRNA            261901..261972
                     /product="Glu"
     gene            262447..262521
                     /locus_tag="CG10_big_fil_rev_8_21_14_0-10_scaffold_17_prod
                     igal-single_trna_17"
     tRNA            262447..262521
                     /product="Gly"
     gene            262519..262590
                     /locus_tag="CG10_big_fil_rev_8_21_14_0-10_scaffold_17_prod
                     igal-single_trna_18"
     tRNA            262519..262590
                     /product="Pseudo"
     gene            262782..262852
                     /locus_tag="CG10_big_fil_rev_8_21_14_0-10_scaffold_17_prod
                     igal-single_trna_19"
     tRNA            262782..262852
                     /product="Ala"
     gene            262867..263244
                     /locus_tag="CG10_big_fil_rev_8_21_14_0-10_scaffold_17_prod
                     igal-single_426"
     CDS             262867..263244
                     /product="hypothetical protein"
                     /codon_start=1
                     /transl_table=11
                     /translation="MDERLRDLERQAKSGDASAAHRWFVEVCRSDDLMQQYEAMMKLC
                     ELHHPGLMQQLQEINELLDTIRVQEVEIEPSGKWTTEPSITYNTHGDVTNQRHDLQTV
                     TAVLGSSRSRVQLPTSSSSNTGR*"
     gene            263235..263306
                     /locus_tag="CG10_big_fil_rev_8_21_14_0-10_scaffold_17_prod
                     igal-single_trna_20"
     tRNA            263235..263306
                     /product="Ala"
     gene            263307..263378
                     /locus_tag="CG10_big_fil_rev_8_21_14_0-10_scaffold_17_prod
                     igal-single_trna_21"
     tRNA            263307..263378
                     /product="Asn"
     gene            263416..264060
                     /locus_tag="CG10_big_fil_rev_8_21_14_0-10_scaffold_17_prod
                     igal-single_427"
     CDS             263416..264060
                     /product="hypothetical protein"
                     /codon_start=1
                     /transl_table=11
                     /translation="MGKRPPGTRCLECNELITVQRYRLHPECSKLRRNRRKRERRAGE
                     TRPVTLIECQACGQSTERFCKTQLTCQASSCKKALQKIRDQRRDDRGPTLSPTVVCEV
                     CGDEVPRRSPTHVMCDKKECHSARSAFLQRENRRIRAARRWKPCPVCDDVVKDTLKTY
                     HPACRRQLKNDKRRLARVRGEALVEKAEAVARRRLNQKTRGVPFTRMPMRVSCS*"
     gene            264068..264139
                     /locus_tag="CG10_big_fil_rev_8_21_14_0-10_scaffold_17_prod
                     igal-single_trna_22"
     tRNA            264068..264139
                     /product="Trp"
     gene            264233..264529
                     /locus_tag="CG10_big_fil_rev_8_21_14_0-10_scaffold_17_prod
                     igal-single_428"
     CDS             264233..264529
                     /product="hypothetical protein"
                     /codon_start=1
                     /transl_table=11
                     /translation="VRKQEQNRFAKNVLMNDGTPRRLPADECVRLVNGGQAKRFISNT
                     VYKALKLGIEVKDPGTRDGQGVLRSQIAAAREAERARRQRAESKKKPEQESDKE*"
     gene            264540..264614
                     /locus_tag="CG10_big_fil_rev_8_21_14_0-10_scaffold_17_prod
                     igal-single_trna_23"
     tRNA            264540..264614
                     /product="Pseudo"
     gene            264772..264843
                     /locus_tag="CG10_big_fil_rev_8_21_14_0-10_scaffold_17_prod
                     igal-single_trna_24"
     tRNA            264772..264843
                     /product="Gln"
     gene            264990..265061
                     /locus_tag="CG10_big_fil_rev_8_21_14_0-10_scaffold_17_prod
                     igal-single_trna_25"
     tRNA            264990..265061
                     /product="Gln"
     gene            265222..265983
                     /locus_tag="CG10_big_fil_rev_8_21_14_0-10_scaffold_17_prod
                     igal-single_429"
     CDS             265222..265983
                     /product="DNA methylase N-4/N-6 domain protein n=1 Tax
                     =Haliangium ochraceum (strain DSM 14365 / JCM 11303 /
                     SMP-2) RepID=D0LIL1_HALO1"
                     /codon_start=1
                     /transl_table=11
                     /translation="MPGVAFEVHNIDCLELAVAPASVDTIYLDPPYGPEKEDTYYGVG
                     DGEDGYLDYMRVRLERLSEFLKSDGNLLIHIDYKYAHYLKVCADRIFGRKNFRNEIIW
                     AYSSPSVAKRFMPRKHDTILWYGRGDYVYNPERVPYADGLAVGGETSWAGEKKDTSDY
                     IDRGKLLPDWWTDIPSLCRNEKERRSYKTQKPIKLLLRIVKMFSNEGQTIMDPFCGSG
                     TTIEAAVQLGRYGVGADISAEACEITRLRCSDRTR*"
                     /db_xref="UniRef100_D0LIL1"
                     /db_xref="hoh:Hoch_5892"
                     /db_xref="86703012"
                     /db_xref="D0LIL1_HALO1"
     gene            266212..266382
                     /locus_tag="CG10_big_fil_rev_8_21_14_0-10_scaffold_17_prod
                     igal-single_430"
     CDS             266212..266382
                     /product="hypothetical protein"
                     /codon_start=1
                     /transl_table=11
                     /translation="MNDQSQQLNDEHEEWITVIDPNTGTPRRVPRGAYSLTEVRPGVT
                     AAQPQQRPLNED*"
     gene            266426..266497
                     /locus_tag="CG10_big_fil_rev_8_21_14_0-10_scaffold_17_prod
                     igal-single_trna_26"
     tRNA            266426..266497
                     /product="Val"
     gene            266594..266665
                     /locus_tag="CG10_big_fil_rev_8_21_14_0-10_scaffold_17_prod
                     igal-single_trna_27"
     tRNA            266594..266665
                     /product="Val"
     gene            266820..266891
                     /locus_tag="CG10_big_fil_rev_8_21_14_0-10_scaffold_17_prod
                     igal-single_trna_28"
     tRNA            266820..266891
                     /product="Val"
     gene            266915..267184
                     /locus_tag="CG10_big_fil_rev_8_21_14_0-10_scaffold_17_prod
                     igal-single_431"
     CDS             266915..267184
                     /product="hypothetical protein"
                     /codon_start=1
                     /transl_table=11
                     /translation="MKAKRVICVVKGHEWVVGRVAGSSAREVVKGRHSYHNRACTRCE
                     KEEWNADDTEAEAERLQAMKERLGFTKKHAEFELGDQPVDPNEFP*"
     gene            267250..267323
                     /locus_tag="CG10_big_fil_rev_8_21_14_0-10_scaffold_17_prod
                     igal-single_trna_29"
     tRNA            267250..267323
                     /product="Gly"
     gene            267327..267401
                     /locus_tag="CG10_big_fil_rev_8_21_14_0-10_scaffold_17_prod
                     igal-single_trna_30"
     tRNA            267327..267401
                     /product="Thr"
     gene            267403..267478
                     /locus_tag="CG10_big_fil_rev_8_21_14_0-10_scaffold_17_prod
                     igal-single_trna_31"
     tRNA            267403..267478
                     /product="Gly"
     gene            267678..267974
                     /locus_tag="CG10_big_fil_rev_8_21_14_0-10_scaffold_17_prod
                     igal-single_432"
     CDS             267678..267974
                     /product="hypothetical protein"
                     /codon_start=1
                     /transl_table=11
                     /translation="MKTFDAVLLLTWVLNVYDIVITLTGTTFLSATELNPLMRTALGA
                     GPAFFVATKLSVHAVVCWVLDRRLEKHPRKTWATLIVILALFSAVAVWNTAALL*"
     gene            268078..268404
                     /locus_tag="CG10_big_fil_rev_8_21_14_0-10_scaffold_17_prod
                     igal-single_433"
     CDS             268078..268404
                     /product="Uncharacterized protein n=1 Tax=Crinalium
                     epipsammum PCC 9333 RepID=K9VUW6_9CYAN"
                     /codon_start=1
                     /transl_table=11
                     /translation="MKTIIHVNQAIIKANRKNGKVDPVLTVKTYKSNDYAHEVVIYGQ
                     DGKEAARVIYRPDKPLSCGAHCWVETEHGVNIVTHEHPAPAPTCEARTASRRRSAGCR
                     RSPRDR*"
                     /db_xref="UniRef100_K9VUW6"
                     /db_xref="cep:Cri9333_0379"
                     /db_xref="K9VUW6_9CYAN"
     gene            complement(268307..268519)
                     /locus_tag="CG10_big_fil_rev_8_21_14_0-10_scaffold_17_prod
                     igal-single_434"
     CDS             complement(268307..268519)
                     /product="Uncharacterized protein n=1 Tax=Ralstonia
                     pickettii (strain 12J) RepID=B2U8K9_RALPJ"
                     /codon_start=1
                     /transl_table=11
                     /translation="MKQHGRKWRISRYMTASEIAQTAFKAVITSQEHIAREFFTYRGA
                     NVYSPHYDVERLFELRMSEQALDVRA*"
                     /db_xref="UniRef100_B2U8K9"
                     /db_xref="rpi:Rpic_2351"
                     /db_xref="B2U8K9_RALPJ"
     gene            complement(268516..268671)
                     /locus_tag="CG10_big_fil_rev_8_21_14_0-10_scaffold_17_prod
                     igal-single_435"
     CDS             complement(268516..268671)
                     /product="hypothetical protein"
                     /codon_start=1
                     /transl_table=11
                     /translation="MSQNSLTNDEIREIISRISFKEHEFAFLTPPTGELFLQLRYMDA
                     DGTPAFR*"
     gene            268729..268803
                     /locus_tag="CG10_big_fil_rev_8_21_14_0-10_scaffold_17_prod
                     igal-single_trna_32"
     tRNA            268729..268803
                     /product="Gly"
     gene            268853..269359
                     /locus_tag="CG10_big_fil_rev_8_21_14_0-10_scaffold_17_prod
                     igal-single_436"
     CDS             268853..269359
                     /product="hypothetical protein"
                     /codon_start=1
                     /transl_table=11
                     /translation="MDNQLRRAERAAAAGDAGAEDHWRRLCARMGLYFKDHQRGEILS
                     EWEEVQLDYDETWWHSRKALRFDWDGIPRSGTVKAHHSWGHHGFGSKNAKRKTLRTHR
                     VSRKKARSFRLRTDDLTEIVDETPVERRRKKRLGGREHRCGREWLQDQRTGNFRIVYK
                     YGVPDFDE*"
     gene            complement(269456..269698)
                     /locus_tag="CG10_big_fil_rev_8_21_14_0-10_scaffold_17_prod
                     igal-single_437"
     CDS             complement(269456..269698)
                     /product="hypothetical protein"
                     /codon_start=1
                     /transl_table=11
                     /translation="VLERMCASFDLLGLRFAQTTSTSCFHASILDKLPMRGILAATSI
                     ARPANIHSRIVCDRTGIAPVASLITAYKAAAGCSIC*"
     gene            269720..270100
                     /locus_tag="CG10_big_fil_rev_8_21_14_0-10_scaffold_17_prod
                     igal-single_438"
     CDS             269720..270100
                     /product="Uncharacterized protein n=1 Tax=Herminiimonas
                     arsenicoxydans RepID=A4G7B9_HERAR"
                     /codon_start=1
                     /transl_table=11
                     /translation="MLQRCTNPNATSYADYGGRGIHVCERWLSFDSFLEDMGPKPSSK
                     HQIDRVNNSGHYSPDNCKWSTAVEQNCNRRDTRRITFDGATQSLRAWCRELGIPWTTL
                     HDRLRRGWSVERAFTTRTKRSRPE*"
                     /db_xref="UniRef100_A4G7B9"
                     /db_xref="har:HEAR2273"
                     /db_xref="A4G7B9_HERAR"
     gene            270507..270641
                     /locus_tag="CG10_big_fil_rev_8_21_14_0-10_scaffold_17_prod
                     igal-single_439"
     CDS             270507..270641
                     /product="hypothetical protein"
                     /codon_start=1
                     /transl_table=11
                     /translation="MSNKRVLDDVHKLIELGLVELNGDVLFLPLKPRSILDRRSSIRK
                     *"
     gene            270642..270714
                     /locus_tag="CG10_big_fil_rev_8_21_14_0-10_scaffold_17_prod
                     igal-single_trna_33"
     tRNA            270642..270714
                     /product="Undet"
     gene            270746..270818
                     /locus_tag="CG10_big_fil_rev_8_21_14_0-10_scaffold_17_prod
                     igal-single_trna_34"
     tRNA            270746..270818
                     /product="Arg"
     gene            complement(270940..271149)
                     /locus_tag="CG10_big_fil_rev_8_21_14_0-10_scaffold_17_prod
                     igal-single_440"
     CDS             complement(270940..271149)
                     /product="hypothetical protein"
                     /codon_start=1
                     /transl_table=11
                     /translation="MGCLDILFYPVYVVICGWTYLTGPYGPWGVAIFDNGEVCMTSNV
                     CDLCGETYYPTERGTRRHFRKCPDG*"
     gene            271292..272275
                     /locus_tag="CG10_big_fil_rev_8_21_14_0-10_scaffold_17_prod
                     igal-single_441"
     CDS             271292..272275
                     /product="tryptophanyl-tRNA synthetase (EC:6.1.1.2)"
                     /codon_start=1
                     /transl_table=11
                     /translation="MRILSGIQPTGAPHLGNYFGAIQQHIRLQNEPGEKLYFIADYHA
                     LTSLRDAEQLRRNTRVVAATYLALGLNPDKAVLFRQSDVPYVHELAFMLECVTSVGAL
                     MRSHAYKDKVENGLSPNAGLLCYPALMAADILIYGSDVVPVGQDQVSHIELCKDMAQS
                     FNAAFNTDVLKLPNYRLSEAAKVPGTDGRKMSKSYGNTIPIFARGKELKAVIASIVTD
                     SKNPKKEPLDPESCTALALLRLVDPDPKLPEFFADCYRGCPETGFPGYGTTKTYLLNA
                     MNAYFGPAREEFDRLMRPGSELEDILKSGGTQANLFACDVLNKCRQAVGVR*"
                     /db_xref="ctm:Cabther_A0145"
                     /db_xref="UniRef100_G2LGF8"
                     /db_xref="89015631"
                     /db_xref="G2LGF8_CHLTF"
                     /db_xref="6.1.1.2"
     gene            272438..272884
                     /locus_tag="CG10_big_fil_rev_8_21_14_0-10_scaffold_17_prod
                     igal-single_442"
     CDS             272438..272884
                     /product="Gp144 n=1 Tax=Mycobacterium phage Myrna RepID
                     =B5LJE6_9CAUD"
                     /codon_start=1
                     /transl_table=11
                     /translation="MRAIIGRMKTCTGCHQAKSLDDFTKRTKSRDGRSPRCRLCTRAA
                     VQGHYERRADYYRDKQRKRRKELRARFVTIVREAKSAPCMDCGLSFPYYAMDLDHVTG
                     KKKFILSKASSVSANEEVLRAEIAKCEAVCATCHRIRTWTRKHTAP*"
                     /db_xref="UniRef100_B5LJE6"
                     /db_xref="H2BDJ0_9CAUD"
                     /db_xref="B5LJE6_9CAUD"
     gene            272875..272947
                     /locus_tag="CG10_big_fil_rev_8_21_14_0-10_scaffold_17_prod
                     igal-single_trna_35"
     tRNA            272875..272947
                     /product="Arg"
     gene            273125..274303
                     /locus_tag="CG10_big_fil_rev_8_21_14_0-10_scaffold_17_prod
                     igal-single_443"
     CDS             273125..274303
                     /product="tuf; elongation factor Tu (EC:3.6.5.3)"
                     /codon_start=1
                     /transl_table=11
                     /translation="MSVEKFDRSKVHMNIGTIGHVAHGKTTLTSAITRALGNQVSYED
                     IAGKRGIVRKDGRIATVTSDHVEYETPNRHYAHVDCPGHADYIKNMITGAAQMDGAIL
                     VVSAIDGLMPQTREHILLARQVGVPAIVVAVNMIDAADDLELVEMIEEEVRDVLHTYG
                     FPAEEIPFVRISALRAKEGDEEALKQIRFLMSEVDRYVPTPERDAERPFLLQIENVNT
                     IPGRGTVVTGKVERGTIRMGDKVEVVGLGDTQTTVVTGIQQFHKDCDEGLPGDNVGML
                     LRGLKRDDVCRGMVLVKPGSVTPHKKFRAQIYVLKADEGGRKAPFFGGYSPQFYFRTT
                     DVTGSIKLVGDTEMCMPGDNTEVEVELLKPIALEETLRFAVREGGKTVASGAVIAIND
                     *"
                     /db_xref="dav:DESACE_01760"
                     /db_xref="W0JI17_DESAE"
                     /db_xref="CNBR_ACIDO_9_399"
                     /db_xref="3.6.5.3"
     gene            274389..274664
                     /locus_tag="CG10_big_fil_rev_8_21_14_0-10_scaffold_17_prod
                     igal-single_444"
     CDS             274389..274664
                     /product="hypothetical protein"
                     /codon_start=1
                     /transl_table=11
                     /translation="MCMICVDYQKGLLTASEARRNAGEVISDLRHRFELEELIDKTER
                     AEIDRDLAQPVDDAPARYTFYVDVSEMAPDASLTYLNEVKKRFKQNN*"
     gene            274664..274735
                     /locus_tag="CG10_big_fil_rev_8_21_14_0-10_scaffold_17_prod
                     igal-single_trna_36"
     tRNA            274664..274735
                     /product="Arg"
     gene            274753..274869
                     /locus_tag="CG10_big_fil_rev_8_21_14_0-10_scaffold_17_prod
                     igal-single_445"
     CDS             274753..274869
                     /product="hypothetical protein"
                     /codon_start=1
                     /transl_table=11
                     /translation="VKEAVIVEIRSGEGGAHSKLLVNKLTGIYIKYGSRRGL*"
     gene            274904..275434
                     /locus_tag="CG10_big_fil_rev_8_21_14_0-10_scaffold_17_prod
                     igal-single_446"
     CDS             274904..275434
                     /product="Peptide chain release factor 1 id=3144620 bin
                     =GWB1_Spirochaetes_59_5 species=Synechococcus sp.
                     genus=Synechococcus taxon_order=Chroococcales
                     taxon_class=unknown phylum=Cyanobacteria
                     tax=GWB1_Spirochaetes_59_5 organism_group=Spirochaetes"
                     /codon_start=1
                     /transl_table=11
                     /translation="VLRFSGSGAKRAFAPEAGGHRVQQVSPTEKKGRVHSSTVTVAVL
                     EEPTEAELKLKPSDLKYETYRDSGPGGQHRNTSDTAVRVTHIPTGTQACSALKSQAQN
                     KILALSALRARLIDREKERANDSRNGKRRSQVGTGMRSDKIRTIAYQRQRVESHVNGK
                     RMQIRDYEKGFIEELH*"
                     /db_xref="GWB1_scaffold_1776_22"
                     /db_xref="cid:P73_2667"
                     /db_xref="86109219"
     gene            275544..275620
                     /locus_tag="CG10_big_fil_rev_8_21_14_0-10_scaffold_17_prod
                     igal-single_trna_37"
     tRNA            275544..275620
                     /product="Leu"
     gene            275620..276054
                     /locus_tag="CG10_big_fil_rev_8_21_14_0-10_scaffold_17_prod
                     igal-single_447"
     CDS             275620..276054
                     /product="Uncharacterized protein n=1 Tax=Methylobacterium
                     extorquens (strain ATCC 14718 / DSM 1338 / AM1)
                     RepID=C5B0P1_METEA"
                     /codon_start=1
                     /transl_table=11
                     /translation="MRGVYRSPWFNMHGYRACKVRYEDGSWRTLSEHREVMESHLGRA
                     LTSDEIVHHKNEDKRDNRVENLEVMLVNDHSKHHAPEPNLVTLECKECGATFQRKARW
                     EKHNRKQKKAGPFCGRSCAARWSILNRGKSPQDRPRRGKRKA*"
                     /db_xref="UniRef100_C5B0P1"
                     /db_xref="mea:Mex_1p3945"
                     /db_xref="87129219"
                     /db_xref="C5B0P1_METEA"
     gene            276051..276248
                     /locus_tag="CG10_big_fil_rev_8_21_14_0-10_scaffold_17_prod
                     igal-single_448"
     CDS             276051..276248
                     /product="hypothetical protein"
                     /codon_start=1
                     /transl_table=11
                     /translation="MKKPKMDEAVRRAILQILEEKMDEHARRAAQPNNHPTINASDYF
                     QGRVDGLNDAFRLISTGKIET*"
     gene            276540..277301
                     /locus_tag="CG10_big_fil_rev_8_21_14_0-10_scaffold_17_prod
                     igal-single_449"
     CDS             276540..277301
                     /product="Uncharacterized protein {ECO:0000313|EMBL
                     :KKK75060.1}; Flags: Fragment;;  TaxID=412755
                     species="unclassified sequences; metagenomes; ecological
                     metagenomes.;" source="marine sediment metagenome.;""
                     /codon_start=1
                     /transl_table=11
                     /translation="MTTKTCARCSESLLISSFPVRANRNGSTGGWCKECHRVYFKNYY
                     RENKKKHQAAVRRYQRAERAVLKPALDRLKAGTPCADCLRSFNPLGMDFDHVRGTKRM
                     QISDANLSCTKTLLVELRKCELVCAVCHRVRTGARKLGEPCIAGQVLDLSEIEALIEA
                     KTARRVEQHRHKRKSAWAHRPPRYDTCPGCDKQKDVRSVKCQACYQAARPAKIDWPPA
                     DELHRRVSAASYRKVAKELGVTDNAVRKHLKTQTL*"
                     /db_xref="A0A0F8YMT9_9ZZZZ"
     gene            277350..277421
                     /locus_tag="CG10_big_fil_rev_8_21_14_0-10_scaffold_17_prod
                     igal-single_trna_38"
     tRNA            277350..277421
                     /product="Pseudo"
     gene            277484..277774
                     /locus_tag="CG10_big_fil_rev_8_21_14_0-10_scaffold_17_prod
                     igal-single_450"
     CDS             277484..277774
                     /product="hypothetical protein"
                     /codon_start=1
                     /transl_table=11
                     /translation="MSFSGGHLIIRPRRPEPPERTPLKTGPTRLKAPPEMRRRMDELK
                     KRVIERNPELARPPGATERSPLKLSVQPKPPQRSPLNIKVKSKSHFEWVRAA*"
     gene            277778..277850
                     /locus_tag="CG10_big_fil_rev_8_21_14_0-10_scaffold_17_prod
                     igal-single_trna_39"
     tRNA            277778..277850
                     /product="Pseudo"
     gene            277932..278004
                     /locus_tag="CG10_big_fil_rev_8_21_14_0-10_scaffold_17_prod
                     igal-single_trna_40"
     tRNA            277932..278004
                     /product="Pseudo"
     gene            278028..278100
                     /locus_tag="CG10_big_fil_rev_8_21_14_0-10_scaffold_17_prod
                     igal-single_trna_41"
     tRNA            278028..278100
                     /product="Leu"
     gene            278320..278391
                     /locus_tag="CG10_big_fil_rev_8_21_14_0-10_scaffold_17_prod
                     igal-single_trna_42"
     tRNA            278320..278391
                     /product="Pseudo"
     gene            278405..278490
                     /locus_tag="CG10_big_fil_rev_8_21_14_0-10_scaffold_17_prod
                     igal-single_trna_43"
     tRNA            278405..278490
                     /product="Pseudo"
     gene            278677..279021
                     /locus_tag="CG10_big_fil_rev_8_21_14_0-10_scaffold_17_prod
                     igal-single_451"
     CDS             278677..279021
                     /product="Putative prophage repressor n=1 Tax
                     =Flavobacterium johnsoniae (strain ATCC 17061 / DSM 2064 /
                     UW101) RepID=A5FAM2_FLAJ1"
                     /codon_start=1
                     /transl_table=11
                     /translation="MDPMNKYERSLALLDAGKDAKMRVFGNSMTPLIRTKSVVVYRRT
                     NDYEVGDVVLVKIGGNYLTHKITKIDEKGRFMIANNKGRENGWVNTIYGRVIVVNDEP
                     FGRQVEAATESS*"
                     /db_xref="UniRef100_A5FAM2"
                     /db_xref="A0A085ZLU8_9FLAO"
                     /db_xref="fjo:Fjoh_4743"
                     /db_xref="A5FAM2_FLAJ1"
     gene            279183..279254
                     /locus_tag="CG10_big_fil_rev_8_21_14_0-10_scaffold_17_prod
                     igal-single_trna_44"
     tRNA            279183..279254
                     /product="Pseudo"
     gene            279268..280932
                     /locus_tag="CG10_big_fil_rev_8_21_14_0-10_scaffold_17_prod
                     igal-single_452"
     CDS             279268..280932
                     /product="HNH endonuclease domain protein n=1 Tax
                     =Plesiocystis pacifica SIR-1 RepID=A6G2T9_9DELT"
                     /codon_start=1
                     /transl_table=11
                     /translation="VIVDQPCLVLNSGWQPIGFQPIGICIATMLRGMGCVIHPETYEP
                     LTFEEWMERHPIDARMIPTANVPVPAPDVIVLTQYGKKPPMKVGFNRQNLFKRDEHTC
                     FAAGTRVLMADGRLKHIEDVEEGDRVIDAWGQPQNVIATGSRKATNVVRLKSRRSWEE
                     TLVTTDHRFLTPRQEFVEIGNQPDYLVLPRKIDYEPTDAPFDVAGFLSKELPGRWFRV
                     RDGRIYWSRRSHERGLPTTIKPSADLAYWLGLYCAEGYYSGRSHFTLSFHLDEEDTLA
                     RAAARIGEEQFGVSPTVDRLSEKNTCVVRFCSKMLGIILDEYVGHLAQNKKVPWDLIG
                     SFRKEFLRGLVEGDGRIYREEGKIVLNMTGEQAVFGAQAIMWGLGIFPTVQNVNRENK
                     LPSWSLTLHAANYFRFLKEVMGENPENEGTKIFGDESFVWRKFGYTEPVSGSMRVYDI
                     EVENTHSFIANGYAVHNCQYCGVNLPGHELQIEHVMPRSRGGPTTWENTVAACDDCNS
                     RKADKTPREAGMTLRKKPEPPRWKPGIRIPQGEVRPMWLKLLKQGA*"
                     /db_xref="UniRef100_A6G2T9"
                     /db_xref="A6G2T9_9DELT"
                     /db_xref="rpm:RSPPHO_00500"
     gene            280902..281192
                     /locus_tag="CG10_big_fil_rev_8_21_14_0-10_scaffold_17_prod
                     igal-single_453"
     CDS             280902..281192
                     /product="hypothetical protein"
                     /codon_start=1
                     /transl_table=11
                     /translation="VAQAPEAGCIALTAVCGFGYNGQCCCECALQLVARPKCHHLSGP
                     RPCGSEPEPDEKTGYVCLVFIDEGIAHTEWSKHGACEAWTPRDNKPRRVASG*"
     gene            281484..281834
                     /locus_tag="CG10_big_fil_rev_8_21_14_0-10_scaffold_17_prod
                     igal-single_454"
     CDS             281484..281834
                     /product="hypothetical protein"
                     /codon_start=1
                     /transl_table=11
                     /translation="MKKKKKIKWASSVAIDALKPYVREVLASIAHRTGKPGIARAFVS
                     DMSSVSDFLDSEDTGETEPHPFDKSKTVKLVTAITTENHAILKKVSEDLGVLVGVYDD
                     IYEIAIRVRDRESY*"
     gene            281840..282082
                     /locus_tag="CG10_big_fil_rev_8_21_14_0-10_scaffold_17_prod
                     igal-single_455"
     CDS             281840..282082
                     /product="hypothetical protein"
                     /codon_start=1
                     /transl_table=11
                     /translation="MHGAEHDDDDDPFTPRHGPEQFSDPRPLKCPTYEQDPTKTCPFL
                     HCCACKFKLARGLEDDDGTTVYSCLACDAVYVTTGH*"
     gene            282120..282425
                     /locus_tag="CG10_big_fil_rev_8_21_14_0-10_scaffold_17_prod
                     igal-single_456"
     CDS             282120..282425
                     /product="hypothetical protein"
                     /codon_start=1
                     /transl_table=11
                     /translation="MKLNELVCPSCGLRCMVDASFTTCASCNTFFAADQSRSVDNPRP
                     LVPTLDPNITIIWPNVCPPLSPSYPAPSYPWTWVTIGKEISGGTVSSTERDTYQVMN*"
     gene            282551..282622
                     /locus_tag="CG10_big_fil_rev_8_21_14_0-10_scaffold_17_prod
                     igal-single_trna_45"
     tRNA            282551..282622
                     /product="Pseudo"
     gene            282626..282698
                     /locus_tag="CG10_big_fil_rev_8_21_14_0-10_scaffold_17_prod
                     igal-single_trna_46"
     tRNA            282626..282698
                     /product="Arg"
     gene            282739..283110
                     /locus_tag="CG10_big_fil_rev_8_21_14_0-10_scaffold_17_prod
                     igal-single_457"
     CDS             282739..283110
                     /product="hypothetical protein"
                     /codon_start=1
                     /transl_table=11
                     /translation="MGERIEGITRRIKRLLGKEDIATPKKLTASMVIRPEQVVQPGRP
                     APRTTQRVRPAELESRRLTTVVLPDGTTHVVFPVKLSTVPVRDPVTRRLSRKQLNDGM
                     RKTTGYYDDGGRLMSETDARW*"
     gene            complement(283190..283393)
                     /locus_tag="CG10_big_fil_rev_8_21_14_0-10_scaffold_17_prod
                     igal-single_458"
     CDS             complement(283190..283393)
                     /product="hypothetical protein"
                     /codon_start=1
                     /transl_table=11
                     /translation="MAKVRLVDYFGFTLYETEIQTPFPRVLVWGDEFFLLNLEDVEAK
                     EESPRYNMTSGFVLDETKATPKY*"
     gene            283505..283774
                     /locus_tag="CG10_big_fil_rev_8_21_14_0-10_scaffold_17_prod
                     igal-single_459"
     CDS             283505..283774
                     /product="hypothetical protein"
                     /codon_start=1
                     /transl_table=11
                     /translation="MNRAQDLHNALEAAESALGGAVECYRLLLGCCASCGDTFELGEL
                     AVAMVDEKGHTCFEHELCPDESSDVRGIYREAARRATSKQAPVVE*"
     gene            283757..283833
                     /locus_tag="CG10_big_fil_rev_8_21_14_0-10_scaffold_17_prod
                     igal-single_trna_47"
     tRNA            283757..283833
                     /product="Arg"
     gene            283999..284433
                     /locus_tag="CG10_big_fil_rev_8_21_14_0-10_scaffold_17_prod
                     igal-single_460"
     CDS             283999..284433
                     /product="hypothetical protein"
                     /codon_start=1
                     /transl_table=11
                     /translation="MTEPNILDQLFNITVKRRDVKRWLDTRAEELVARHLWWDHSESV
                     ARQETYIELTKWMQEKSLTGHGTKKLVDKAIAKAMAHYSTRLSLNLRRKIEWSDDDDA
                     ITAHLNAGQLGFGSKGRSPEWLRRQSASVGEKLADKFKQKSK*"
     gene            284551..284742
                     /locus_tag="CG10_big_fil_rev_8_21_14_0-10_scaffold_17_prod
                     igal-single_461"
     CDS             284551..284742
                     /product="hypothetical protein"
                     /codon_start=1
                     /transl_table=11
                     /translation="MSNTARKAERSSRWAEKDLIEGKNWAKRRATPNAKREGRRMVRD
                     AKRRRAKAERRIARAECEE*"
     gene            complement(284776..285006)
                     /locus_tag="CG10_big_fil_rev_8_21_14_0-10_scaffold_17_prod
                     igal-single_462"
     CDS             complement(284776..285006)
                     /product="hypothetical protein"
                     /codon_start=1
                     /transl_table=11
                     /translation="VKATWSIKSIKHWADGTWDAILISEQQGRTAFNRAFSKDGFNWL
                     DKFQKPIPDAIQGELVATIGDMEMQGIRVVVF*"
     gene            complement(285003..285512)
                     /locus_tag="CG10_big_fil_rev_8_21_14_0-10_scaffold_17_prod
                     igal-single_463"
     CDS             complement(285003..285512)
                     /product="hypothetical protein"
                     /codon_start=1
                     /transl_table=11
                     /translation="MSETTLEARIAASYPLDHIALRVVDRDAGLRSFTDIGYVVIADF
                     PIQLEDGSTAQSYALEKPGQPGIFISSGPPGSKISRWVERRGGRGAVHHHAYVVDSVA
                     VEMEKWRAKGYTFTTDKPIVCDCERPLVQIFTEEDPTTGLVSELIERNGHPGFCPSNV
                     AKLMSRSSE*"
     gene            285535..285606
                     /locus_tag="CG10_big_fil_rev_8_21_14_0-10_scaffold_17_prod
                     igal-single_trna_48"
     tRNA            285535..285606
                     /product="Thr"
     gene            285804..285875
                     /locus_tag="CG10_big_fil_rev_8_21_14_0-10_scaffold_17_prod
                     igal-single_trna_49"
     tRNA            285804..285875
                     /product="Pseudo"
     gene            complement(286245..286724)
                     /locus_tag="CG10_big_fil_rev_8_21_14_0-10_scaffold_17_prod
                     igal-single_464"
     CDS             complement(286245..286724)
                     /product="hypothetical protein"
                     /codon_start=1
                     /transl_table=11
                     /translation="MAAESVRLGFVEETTMARATNLDPFRCFRFAPRIGFDGRPMGVS
                     RVDVRPGQPWFGRGVVELESALRPDMIEFAGIDEPSPLIIGVYHITDEFSVDSDPSLK
                     LVLNNVTPAHSEMVITPLDATSSDVLKIVLRMSYDRLTFIFERPGADSVLDKIAAVV*"
     gene            complement(286747..287313)
                     /locus_tag="CG10_big_fil_rev_8_21_14_0-10_scaffold_17_prod
                     igal-single_465"
     CDS             complement(286747..287313)
                     /product="Uncharacterized protein n=1 Tax=Pedosphaera
                     parvula Ellin514 RepID=B9XLK0_9BACT"
                     /codon_start=1
                     /transl_table=11
                     /translation="VASKEIYVSTDIEADGPIPGPYSMLSFGSAAFNEGGDLISTFQA
                     NLETLEGAVGHPDTMKWWSTQEDAWAACRKDLQDPKVAMAAYSDWLLGLPGTPVFVGY
                     PATYDFLFVYWYLIKFTGDSPMGFSGLDVKSYACAMLKKPFKQAGKRGMPGRWFKGTR
                     KHTHEALDDAVGQGQLFMNMRRENLSGS*"
                     /db_xref="UniRef100_B9XLK0"
                     /db_xref="B9XLK0_PEDPL"
                     /db_xref="hch:HCH_04219"
                     /db_xref="B9XLK0_9BACT"
     gene            complement(287314..287766)
                     /locus_tag="CG10_big_fil_rev_8_21_14_0-10_scaffold_17_prod
                     igal-single_466"
     CDS             complement(287314..287766)
                     /product="hypothetical protein"
                     /codon_start=1
                     /transl_table=11
                     /translation="MSNDEFRSGRPFFLTATVFLTAIMVVIVGTVFVPSYSRSPLSDP
                     DYTWLNRATTDELYEIIIREQRAYNHADSTIHKSLLVTRTALYELEEKLKKSPNNQEL
                     IREQVRLRVEEARLNKLWITTALPLKKRAETAQKILNQRVADKVDSEN*"
     gene            complement(287789..287998)
                     /locus_tag="CG10_big_fil_rev_8_21_14_0-10_scaffold_17_prod
                     igal-single_467"
     CDS             complement(287789..287998)
                     /product="hypothetical protein"
                     /codon_start=1
                     /transl_table=11
                     /translation="MSADDYNGDLVRMKNGMIGKIIGSTSTGWRSKYEIVVDGVRCYI
                     EKDDAEVIGVLDRIVDALNKVDSET*"
     gene            complement(287998..290469)
                     /locus_tag="CG10_big_fil_rev_8_21_14_0-10_scaffold_17_prod
                     igal-single_468"
     CDS             complement(287998..290469)
                     /product="Radical SAM additional 4Fe4S-binding
                     domain-containing protein n=1 Tax=Klebsiella oxytoca
                     10-5245 RepID=H3M0H5_KLEOX"
                     /codon_start=1
                     /transl_table=11
                     /translation="MKIHNIRYGFATNSSSSHSVILSPGLTDQDVPDGLGFGWENFIL
                     ASTEQKRRYLFTAAFLHYSKDLSNEEAATLAAAAFEVDERDIECATGDGDSYNSDCYI
                     DHQSTPRFPRPKKREVGMWPLWALLDQEIARSNKVAISGGNDNQDNEEWKPLRAQCAP
                     EVAVWSDLTSSPNGSWTVDPATGHFTFFNPLTGKKVRILPEGIAAPAVASVPELVDIK
                     ITDYCPVGCSYCVDPDTKVLRSNLTWVPIDALEEGEKILAFDGFPVDDLKQRRFREAL
                     VEKKWSVEKDAVRVVTDQGEVICSADHKFLITHNGGRWMRADRLRLGHTIAFGEAPWT
                     TPPASRNYIVGYLYGMSRGDGTARWQSLEGATSDPNDPRRQVWWRVALADREPLDRIV
                     GYLDQLEIPHHGVKPFDGGSDDPAHKSMEKVELRAKASLSRLKDIFDSADSADRDFRL
                     GYLAGALDSEGSYSGGCLRFSQVKPSDFLDRVQDYLADIDVESVREDRAVRVLGGMWS
                     IVRLLGLIGSAMTRRRVDWLETSPRHASAQVVRLESLGKRRLIDIQTTTRTFYAAGMA
                     SHNCYQGSTKQGKHADLKEIQSFARYIGRMGTFEVAIGGGDPTTHPDFIEILKAFYDN
                     GVIPNFSTQMWDWLKKDDIVEAVAKYCGAVALSTQSPKQAEKFIEICEEKGIKPHIHY
                     VLGLSPLSNLADMLAVRASYRQHLVILAYKEMGRAQGTPPIDYTGWQNVVRDADTSRW
                     NIAVDSFLVSDVDAGFTRDEVPSHLYESADGKFSLYWDAVVGAYAAHSFKPQDERIVY
                     GKDSASKIAEAWRQISGSTQTVSIF*"
                     /db_xref="UniRef100_H3M0H5"
                     /db_xref="A0A0G1YRD6_9BACT"
                     /db_xref="atf:Ach5_46060"
                     /db_xref="H3M0H5_KLEOX"
     gene            290602..290686
                     /locus_tag="CG10_big_fil_rev_8_21_14_0-10_scaffold_17_prod
                     igal-single_trna_50"
     tRNA            290602..290686
                     /product="Leu"
     gene            290753..291286
                     /locus_tag="CG10_big_fil_rev_8_21_14_0-10_scaffold_17_prod
                     igal-single_469"
     CDS             290753..291286
                     /product="Molecular chaperone n=1 Tax=Mycobacterium phlei
                     RIVM601174 RepID=I0S4R4_MYCPH"
                     /codon_start=1
                     /transl_table=11
                     /translation="MAHSLLRLNKDAATAKLQLALFTSSLEDEKALGARVAHLEAELA
                     GVALAHGRAEEALYAFIAAASAYKALGDSVAAASYLERAYSLKAGDDELKELAGRALA
                     DLRSKMTTVAAAPVVVAGPNPVKVELAAEEVPVEEPEAEEVSAPRPVRQEPPVEEPKA
                     EETPVEAPRRGRPKKRP*"
                     /db_xref="UniRef100_I0S4R4"
                     /db_xref="A0A0F2MHD9_SPOSC"
                     /db_xref="I0S4R4_MYCPH"
     gene            complement(291283..291516)
                     /locus_tag="CG10_big_fil_rev_8_21_14_0-10_scaffold_17_prod
                     igal-single_470"
     CDS             complement(291283..291516)
                     /product="hypothetical protein"
                     /codon_start=1
                     /transl_table=11
                     /translation="MAQRDTNRLKIKRTVEQAVPMMDIDVTKVLSDEETAELHRQMAQ
                     RASAVKLAAEVGRAGLRDRLNKTIMLMKREEET*"
     gene            complement(291519..291914)
                     /locus_tag="CG10_big_fil_rev_8_21_14_0-10_scaffold_17_prod
                     igal-single_471"
     CDS             complement(291519..291914)
                     /product="hypothetical protein"
                     /codon_start=1
                     /transl_table=11
                     /translation="MNFLLLAQESIDPDKTIGWLERLLKGGVPLICLAIAVVMAVAAF
                     LIYKKKLELELIYRNDLANRAKKAEDDSERRLDEAKREAKERAVEIDKLMCERLASEK
                     ESDATLAHAVHVIEANAKLMERLERKLES*"
     gene            292014..292298
                     /locus_tag="CG10_big_fil_rev_8_21_14_0-10_scaffold_17_prod
                     igal-single_472"
     CDS             292014..292298
                     /product="hypothetical protein"
                     /codon_start=1
                     /transl_table=11
                     /translation="MTLHAKDSATKFATKPECQAWIDDRVVRFKLRMVKAQVAGSPGE
                     TTYVPQKCEGAVISKSIDGFKPSGTDEPLSNYAAPQRDGGVWLAIMNVKE*"
     gene            complement(292307..293407)
                     /locus_tag="CG10_big_fil_rev_8_21_14_0-10_scaffold_17_prod
                     igal-single_473"
     CDS             complement(292307..293407)
                     /product="hypothetical protein"
                     /codon_start=1
                     /transl_table=11
                     /translation="MSKKKKTESSKTYEADQVHPDGVTGADVVPDTHDHADIDETTRG
                     PGHGETHYIPGDGFLISHGGFSRRSRGSVYADKVRTLQANQPKSRHEPLPDQGTFLSE
                     EEILAYAAAIQSHRKMTGARSVKERFFDEARARTHAGTDAVDSAKDGFHKQSDDFDID
                     KSRSTIFIGLAQVGPGGMPLNGSKINHTSVVNITVTGPDGRRLCEVKMSPEQFASALF
                     GNFHTPCTLSAYWSVTDDSVLLRERVRRPVSIRKRMEARLNGRLKEQADALRKVAEEM
                     LEQAESGKPARKVQLKEFAERVARATEHTAANAAFTVNQAREEITGIMESAAIQFIGQ
                     QNIDAQTLWAAAGPALSMDEDDDEPKRIEQKD*"
     gene            293503..293718
                     /locus_tag="CG10_big_fil_rev_8_21_14_0-10_scaffold_17_prod
                     igal-single_474"
     CDS             293503..293718
                     /product="hypothetical protein"
                     /codon_start=1
                     /transl_table=11
                     /translation="MRDLKMVGSRRPVYVESIEAAHQGVIAIWPAMQDPNDVVAEAWI
                     HRDRPGWWLRIRSREPDGSSIIKGVVD*"
     gene            293791..294024
                     /locus_tag="CG10_big_fil_rev_8_21_14_0-10_scaffold_17_prod
                     igal-single_475"
     CDS             293791..294024
                     /product="hypothetical protein"
                     /codon_start=1
                     /transl_table=11
                     /translation="MSKRIYVLVWRTESGDRGIAGYWGKPLTEEEQHGYFAEHHPGDY
                     TPFDARTITWEMVELRGESRPVPLDRRKWAAAL*"
     gene            complement(294033..294242)
                     /locus_tag="CG10_big_fil_rev_8_21_14_0-10_scaffold_17_prod
                     igal-single_476"
     CDS             complement(294033..294242)
                     /product="hypothetical protein"
                     /codon_start=1
                     /transl_table=11
                     /translation="MSWLVDPKIGDRFRWRQTGVICKIITIKDNGVQLNFVYETGPNK
                     GQWGYTLQPQEIEALTVLDELALIE*"
     gene            294309..294524
                     /locus_tag="CG10_big_fil_rev_8_21_14_0-10_scaffold_17_prod
                     igal-single_477"
     CDS             294309..294524
                     /product="hypothetical protein"
                     /codon_start=1
                     /transl_table=11
                     /translation="MSEFDPCAARRQALNKISSALMVLTYLIDDKTLRDYHRQVIEEV
                     HQDLTRARYLLVEHETPDGILDELSQL*"
     gene            294554..294832
                     /locus_tag="CG10_big_fil_rev_8_21_14_0-10_scaffold_17_prod
                     igal-single_478"
     CDS             294554..294832
                     /product="hypothetical protein"
                     /codon_start=1
                     /transl_table=11
                     /translation="MIKRLDTFELHCEHCRKVSRPFVFACTLVVKEPSAEDYPFGWGS
                     WRTGGWGKTNFEKSQDLCPECLAKAKVENYGTIRESRRTVLDGLAEIE*"
     gene            complement(294836..295441)
                     /locus_tag="CG10_big_fil_rev_8_21_14_0-10_scaffold_17_prod
                     igal-single_479"
     CDS             complement(294836..295441)
                     /product="hypothetical protein"
                     /codon_start=1
                     /transl_table=11
                     /translation="MTTTTTECAKCGLPFELVPFRLPGGGSITRTNPCLHANGKLLDY
                     CSQECFRDRNVEDVDDCWGCDMVNPSEFHVGRVSEVPDELRCPGCCGPVYRNNFCSPD
                     EAQRFVAYTCGTDSFHIGAHGSLAYIRSGDTRSLQVALDEEFGKRQNQRDEIRARYDA
                     GERSLGRRDCWGGLIISHFVPNGRLPATSHGVDCKCVKPVD*"
     gene            295625..295954
                     /locus_tag="CG10_big_fil_rev_8_21_14_0-10_scaffold_17_prod
                     igal-single_480"
     CDS             295625..295954
                     /product="hypothetical protein"
                     /codon_start=1
                     /transl_table=11
                     /translation="MAEGHYVVDRHIKKDGWMGKYHLVLVDSKVTLCSIELRYAAQGR
                     FGNTIEQALKSLARRSRPHAARENQACQTCIKRAQKLRNPLDRLADIAGTADPAPAQA
                     RRGPQVS*"
     gene            complement(295866..296129)
                     /locus_tag="CG10_big_fil_rev_8_21_14_0-10_scaffold_17_prod
                     igal-single_481"
     CDS             complement(295866..296129)
                     /product="hypothetical protein"
                     /codon_start=1
                     /transl_table=11
                     /translation="VEFRDGDLVVTISDPEITGRVVGYQNTNGLPNTAFYTVLLETPI
                     VDWAWSTIILPASMLRKLEALDELARVRDPLCPRCRQVDQEDS*"
     gene            complement(296119..296799)
                     /locus_tag="CG10_big_fil_rev_8_21_14_0-10_scaffold_17_prod
                     igal-single_482"
     CDS             complement(296119..296799)
                     /product="hypothetical protein"
                     /codon_start=1
                     /transl_table=11
                     /translation="VAPQGLLSYGPNERWANDGFYYLGRRKIAPYMVIQRFSGWDILV
                     RHAELDNIHRFEEKRWNLLVRVERYRAREAKVARELATKIGVRGGRKITTLVNDKWYW
                     VRVDKTRVWYEDMAAIDNDKILDEIVARTSASSRITRLAYLCTLYQMRIENYMVKARR
                     FEAAMFSLMRDKVPDKDGLWRPSPALAFIINGRRYSFIVNEQQVVKHWPTPTQQIICL
                     DAEMNCGV*"
     gene            296999..297331
                     /locus_tag="CG10_big_fil_rev_8_21_14_0-10_scaffold_17_prod
                     igal-single_483"
     CDS             296999..297331
                     /product="hypothetical protein"
                     /codon_start=1
                     /transl_table=11
                     /translation="MADFEIGVVYEKGSHLYIAINSSTLISCRDGKVTEIRPTTQYST
                     VRTISVEALCERWSISLEQLDDMMSDYLAPPSGDLKARPRGQRRNSTDEDEYWRRHRT
                     GRLARTKL*"
     gene            297335..297595
                     /locus_tag="CG10_big_fil_rev_8_21_14_0-10_scaffold_17_prod
                     igal-single_484"
     CDS             297335..297595
                     /product="hypothetical protein"
                     /codon_start=1
                     /transl_table=11
                     /translation="MSSCDNTIDGTDLKCGDQVGDLRRYCSTGCAEEGGRAELEELGI
                     TLDMLRSALDGYYECKTLINRHQDPVDAEASVSDSYGSFVQE*"
     gene            complement(297522..297959)
                     /locus_tag="CG10_big_fil_rev_8_21_14_0-10_scaffold_17_prod
                     igal-single_485"
     CDS             complement(297522..297959)
                     /product="hypothetical protein"
                     /codon_start=1
                     /transl_table=11
                     /translation="MKTIDPTLGITTYRAISRPCEYDGCSLTTREGKPFCSDHVEYNT
                     HASQVLKEIATREAEDELVLRHDTPVSGYNISGITAQSIIQQLAEHGTRTAARLCREL
                     SIDREVLDCYVEALVEQGCVTLGRTNRRNLTLTLRRRQGPGVG*"
     gene            298024..298365
                     /locus_tag="CG10_big_fil_rev_8_21_14_0-10_scaffold_17_prod
                     igal-single_486"
     CDS             298024..298365
                     /product="hypothetical protein"
                     /codon_start=1
                     /transl_table=11
                     /translation="MVHESFTRTDRYTNGMRSPGHLALEFAGAESRAARTLSRLGSAP
                     GETTPLRRGERVYFITVEGEFPATVTKDWGPALPIADVVVELDGSPAMKVKFHRSLFR
                     AFTVLDHITDI*"
     gene            298531..300327
                     /locus_tag="CG10_big_fil_rev_8_21_14_0-10_scaffold_17_prod
                     igal-single_487"
     CDS             298531..300327
                     /product="hypothetical protein"
                     /codon_start=1
                     /transl_table=11
                     /translation="MALSRYRFTSNYGGFDQLMENRDDHGGYGNVTWNVGPHAEHEPY
                     GPNHQVAFVSRNSLLAGAHHPHNSSEMERHANKIGQQMERGDVIQIPHVKFEGGRPVI
                     GPEHHGAIEAAGRLGAEKVPIVVNKKNAMDLMMHVGEVEKPGPAKAGQDKRYKWRWNG
                     RAWYTKPSFNNGQCPPGTGADANKDQCLGGGPAPASQAGAGAANLPPAHMWGPESLPA
                     ELGGAVADGRRKIAPRAVAAAAPAAPARARGHGVAPGRRRIEPRQASPRSPGSPLGPV
                     DAKDLPPPLPIDRSQPAAGKVKLPPGYGLAPDTLRHRMDYAIGAYDGYGGQRQVTLEP
                     QPDDTYENTLTKESLVAARDEVTAKDPTIRPGRFFGAGAAGAVFEAPPLPDGSPAVYK
                     FDAGPYEARMADAVMKAGLVGKEGLGLLPRYVRTMPTSQTVTDAKLPLFLIEREDLAD
                     ADKILSSQEMSVLGDYDKPTSYARFMHGLLEKATPKTAPPGVDPNDIGGQHWMFGHPL
                     PWAAKSQGSLNYTRSDVLKEFDSKIGKLRARAKAAGGRLADQWDRIERESRKMLENGI
                     IPCDLHQGNWGIREKTGEITFRDVGCAMVVDK*"
     gene            300390..300818
                     /locus_tag="CG10_big_fil_rev_8_21_14_0-10_scaffold_17_prod
                     igal-single_488"
     CDS             300390..300818
                     /product="hypothetical protein"
                     /codon_start=1
                     /transl_table=11
                     /translation="MHCGHCGDTTVEVRPCHIHTTDAAVANIVGDVYLCRPCATNLKA
                     RCQGGSVFITWAGFPCDECQTVAAFDGDIPGCPDGIVCEDCTPTTAGDWAGFMPNDEL
                     KLRGSWLCETCYDRNHHGHPQKQLQPILDRLARIQPRTDS*"
     gene            300815..301075
                     /locus_tag="CG10_big_fil_rev_8_21_14_0-10_scaffold_17_prod
                     igal-single_489"
     CDS             300815..301075
                     /product="hypothetical protein"
                     /codon_start=1
                     /transl_table=11
                     /translation="MMIFPSSMHPTALLQNKGAPHPFTCDFCGTTDDGVLVQPDDSER
                     EAWAVLPEGWEEIEDRRADAKKKFPICCTNGDCSHTAQIHSD*"
     gene            301248..301868
                     /locus_tag="CG10_big_fil_rev_8_21_14_0-10_scaffold_17_prod
                     igal-single_490"
     CDS             301248..301868
                     /product="hypothetical protein"
                     /codon_start=1
                     /transl_table=11
                     /translation="MSRTAVNSRLKQRKSRIGFCEPKILSIVASRYPWLIDCLWEAIQ
                     NAIDPAFEPHELPNKKHKSRIDIRINKKTGMIFVRDNGKGVSVEDFEEALSSIGLSQK
                     DGKDPKLGQFGLGAMSPFDKCDYWTFSSVPHDRVNTPMMWTFDCAKLRAATSGLAAPC
                     APTTMDGWWSTELVIHNYDRDRIRSKIEMDQFCEHIIDSYNERHDR*"
     gene            301807..302487
                     /locus_tag="CG10_big_fil_rev_8_21_14_0-10_scaffold_17_prod
                     igal-single_491"
     CDS             301807..302487
                     /product="hypothetical protein"
                     /codon_start=1
                     /transl_table=11
                     /translation="LRWISSASTSSTRTTSVTIVDENSGEENRTLKAVDYTGNRLPVK
                     SYPANGPTRTVVSLYLAKPSRGMSKPKGKVKVITSRGFGLDLKPKLFSGGDRGCFLND
                     KVLKDLHSGTFEGEIRFSDMVKLEPSRRWFEADAALMEAIDDIETWMREEGDPYIQKK
                     EDEETNARYARYAQDSAKVIRTFMKEHPEYVELLKTFNWGHIGSQHAKVPRGEGRYDR
                     CKEHRRVR*"
     gene            302704..303099
                     /locus_tag="CG10_big_fil_rev_8_21_14_0-10_scaffold_17_prod
                     igal-single_492"
     CDS             302704..303099
                     /product="hypothetical protein"
                     /codon_start=1
                     /transl_table=11
                     /translation="MHPTWEACDQTHDENKVQLRTPKQRDKLICDLQERVLGQALVRL
                     KLKSKLMARYGKDLTQVHEMFIEDVLEWTDSASTDHLRLDLFLIAEADKLMERGAYVD
                     RVGGARRQRQEERKKRATKSPATAGTGEE*"
     gene            303105..303800
                     /locus_tag="CG10_big_fil_rev_8_21_14_0-10_scaffold_17_prod
                     igal-single_493"
     CDS             303105..303800
                     /product="hypothetical protein"
                     /codon_start=1
                     /transl_table=11
                     /translation="VTKTANGSFPDRVVDYVSTLNIALRRRLAQFLEVQDQTIRSWVR
                     RKTVPSGVRALRMHFLLNEAGFTNPDWRCDDPLLVTVGKMVAFHVITIDSMVARFNDP
                     TIDSTRVVQFLVGNDHVKLSYRAVFEEIANETSWDFEEARRAWDDLCVKNDHSRIIAE
                     LANRISGILPLCEEMISDKWTPAERAELRKRCGPDVVFRLYNAMGALCGERARQHQLK
                     GAAAALVTTSDDD*"
     gene            303802..304227
                     /locus_tag="CG10_big_fil_rev_8_21_14_0-10_scaffold_17_prod
                     igal-single_494"
     CDS             303802..304227
                     /product="hypothetical protein"
                     /codon_start=1
                     /transl_table=11
                     /translation="VLYALDDDSPFQEIKLLDVQQMPNGCWVVIQVFAHHFDGTSEGL
                     WKLRLLWKRNPVRKAYRLLRIRGPVLPVEEHKIAPIIVDDWLLGVRDQCAYGLTVDTD
                     HHGIGDAEDVYLSSELTPISILDMISACTRSVRTSGPQS*"
     gene            complement(304137..304412)
                     /locus_tag="CG10_big_fil_rev_8_21_14_0-10_scaffold_17_prod
                     igal-single_495"
     CDS             complement(304137..304412)
                     /product="hypothetical protein"
                     /codon_start=1
                     /transl_table=11
                     /translation="VHVDASAFDSDDFERSIADHEEASGHNSAVDFRSRPVNRTREPN
                     PSADLWHSRRALEMLEEAYDCGPDVLTDLVHAEIISKMDIGVSSELR*"
     gene            complement(304518..304802)
                     /locus_tag="CG10_big_fil_rev_8_21_14_0-10_scaffold_17_prod
                     igal-single_496"
     CDS             complement(304518..304802)
                     /product="hypothetical protein"
                     /codon_start=1
                     /transl_table=11
                     /translation="MARYVLTADLDFEGLPYKRGDVLNAPQGLPAVVAAAASLDAVPR
                     ARPAGLQYLPDHYVPVAVADQIGRQQSTLALPAEGTIKEPVLPNTNTQYD*"
     gene            305075..305794
                     /locus_tag="CG10_big_fil_rev_8_21_14_0-10_scaffold_17_prod
                     igal-single_497"
     CDS             305075..305794
                     /product="hypothetical protein"
                     /codon_start=1
                     /transl_table=11
                     /translation="MAMTEDEIKAYVLRRLGSGIIDVELTPDQLDDIIRDTKRWFGFR
                     LGQKRVIQIPLTTATNLYVLEPDVTEVLQVFLPSSHFPAVDTDDFSYTYSLLFGQWRS
                     PGASPMPYSDLVQRLQYLSMSKKIFSADREWSYNRDTRELLIMPRPSIVGNMLVEVWT
                     VDIDPRQFGPEDESLFLRYALATSKEFLGEIRNKYDSMPMVGGDKGLNGEKLLEAAKE
                     EKEQLEKDAINWRRATPIIME*"
     gene            305798..306250
                     /locus_tag="CG10_big_fil_rev_8_21_14_0-10_scaffold_17_prod
                     igal-single_498"
     CDS             305798..306250
                     /product="hypothetical protein"
                     /codon_start=1
                     /transl_table=11
                     /translation="VPNKTLPEGYPDPLNLLRDPGWEQNYPIIILRGIQGIIERERKA
                     GRGSLMESYIKAFNVIIMTLAKKSDPPRIRVNKEQIQLTSYGMKRDEMLRGMRRFDEE
                     AKKSHGNKTKAQMQKDTKDRMKKLRIWIDILVRELPDGQPQQSPVSNP*"
     gene            306250..306957
                     /locus_tag="CG10_big_fil_rev_8_21_14_0-10_scaffold_17_prod
                     igal-single_499"
     CDS             306250..306957
                     /product="hypothetical protein"
                     /codon_start=1
                     /transl_table=11
                     /translation="MADPPFKTPEHVPHGTGEGIPPNPPFTSGVSGFDDTFFGPNDKK
                     YLDRKAKDMSRLRGTDCYYYVQQDQFRRIDGARPLTDGPGPGPDGQPLPPEGIPLRKR
                     SGNMSLYGEPVVVRNRIDSTKREIVPDWRYSGPTMVRALGMEPVQEEDPDERGSIYTF
                     SLKLHIARVLLDELGIRPRAGDVIRLPKLLDSYYDVKHAERDQTRFGAQGYFIAYSFD
                     LVRNTMFQPERKLDGGG*"
     gene            306957..307442
                     /locus_tag="CG10_big_fil_rev_8_21_14_0-10_scaffold_17_prod
                     igal-single_500"
     CDS             306957..307442
                     /product="hypothetical protein"
                     /codon_start=1
                     /transl_table=11
                     /translation="MAKMMLRRSELRLNNTATNKQTEENDVSMFDSLVERELPEAFKK
                     NAGRFKLGSSGHGSNNKLSFFKKTGSDDDNDNDNDGTSADCGEAVSIFDAIVQEEKGS
                     LFDALVEQNSSASLFDSLVESSEQKTPASQSEASWDDRVARTLLLSEELVAIRASAAN
                     K*"
     gene            307460..307993
                     /locus_tag="CG10_big_fil_rev_8_21_14_0-10_scaffold_17_prod
                     igal-single_501"
     CDS             307460..307993
                     /product="hypothetical protein"
                     /codon_start=1
                     /transl_table=11
                     /translation="MDLDNILKRRALRLKSELAESDRPKPSFLSTIYPAMDHGKNSPH
                     VVKTPSSIPSSNDKGSKEPDGEVEKKQKEKDEPGPSKTTSSSLMVCPGQSAMVPDAHK
                     RAAFELGYFGENRSEQFVARCIELITGVKKIEQADAGVPSEVEPEVDAGDSDQQSDHF
                     GLSSVASKFKKPKASYG*"
     gene            307986..308369
                     /locus_tag="CG10_big_fil_rev_8_21_14_0-10_scaffold_17_prod
                     igal-single_502"
     CDS             307986..308369
                     /product="hypothetical protein"
                     /codon_start=1
                     /transl_table=11
                     /translation="MDEAVRRLPTVSGQQTARLALAHGFPITCATCEHLKDAWDRNED
                     DCGRTLTCGGPIFNRSYPNYLGPIAVEDYDKLCLKCGSSDIEYRVFGGVRPFGLCAAH
                     KSIFDKVAGPGVQHPLILRLPGPPL*"
     gene            308416..309042
                     /locus_tag="CG10_big_fil_rev_8_21_14_0-10_scaffold_17_prod
                     igal-single_503"
     CDS             308416..309042
                     /product="hypothetical protein n=1 Tax=Acidobacteriaceae
                     bacterium TAA166 RepID=UPI0003B59F05"
                     /codon_start=1
                     /transl_table=11
                     /translation="MAIDLLTYQAVAPAGVVVEDAGSSVFYPAGAVFKCRPRCASIQR
                     LLASKDIVVASGPAIVPPSGPIAGGVGPEGPRGPRGAAGNPGEKGDQGDQGPTGPIGI
                     NWLGNWSPVVGYERNDGVSHLGSSYIAVSPNLNDPPLSVNWSVIATRGNDGFEGRTDS
                     PGLTDRWLSIRSRLESVPGDALYDTLRARLTDEVQSAFNAMIAGGGPS*"
                     /db_xref="UniRef100_UPI0003B59F05"
                     /db_xref="I0S5B1_STRAP"
                     /db_xref="acm:AciX9_2676"
                     /db_xref="UPI0003B59F05"
     gene            309109..309492
                     /locus_tag="CG10_big_fil_rev_8_21_14_0-10_scaffold_17_prod
                     igal-single_504"
     CDS             309109..309492
                     /product="hypothetical protein"
                     /codon_start=1
                     /transl_table=11
                     /translation="MALLLGNEIRRLASGVTVNPFSATAYPVYTAPAANAVVLTKLVL
                     RCTAANSVSVPASAKVEITGGGGDIFAEEVLLSVVSVNDTWVFVAEARGLVVPATTQI
                     DVVVTNPATGTSQTLLADVFGYVVF*"
     gene            309503..310618
                     /locus_tag="CG10_big_fil_rev_8_21_14_0-10_scaffold_17_prod
                     igal-single_505"
     CDS             309503..310618
                     /product="hypothetical protein"
                     /codon_start=1
                     /transl_table=11
                     /translation="MAGVIYKGVRATDGRKAQLTAADSPQNAAGTSVLVNELGAANGI
                     PTLNGSSLVVQNPASASASATPSTIALRDSNGDVIVALTPTAAGAAASKSYVDTLSVQ
                     GRSWKELLLVPEQLVAGGAGGISQALLVAIAVDLAPGDTFIITDGSTTETFTGVGAAP
                     AAFQFVAGSGITTTTANLVAAINADSTLWSAVTTTGLGTYFSSPLDPSIVVYRTLATT
                     GNADRVYGVIAGAQSDIQVIQFGSNTFDYAKPTPGQIDLPAADPVTQYAGFGRATAGL
                     LPGETHQTVESSSAYTWDADDAVWQQTSSPASANPSKGSDTYAASAPDYAEANALLPS
                     VGNFGYFYKGATDTVYHLFRRSTVAGTLADFAIVEMT*"
     gene            310629..311111
                     /locus_tag="CG10_big_fil_rev_8_21_14_0-10_scaffold_17_prod
                     igal-single_506"
     CDS             310629..311111
                     /product="Uncharacterized protein {ECO:0000313|EMBL
                     :KKN21156.1};  TaxID=412755 species="unclassified
                     sequences; metagenomes; ecological metagenomes.;"
                     source="marine sediment metagenome.;""
                     /codon_start=1
                     /transl_table=11
                     /translation="MPHNDHAPALGAAGGIATLDGASEVAQSPASRALPRWEKITVDE
                     SAFTAAATSEDIELFVLPAGGVIHAVKIKHSTAFSGGSVASFTVSVGITGNLTKYATA
                     FDVFQATSGTAFQLSTVVGSENHGATTSIRIEATSTGDDVVAATAGSVDVWVLTSVVV
                     *"
                     /db_xref="A0A0F9R779_9ZZZZ"
     gene            311139..311741
                     /locus_tag="CG10_big_fil_rev_8_21_14_0-10_scaffold_17_prod
                     igal-single_507"
     CDS             311139..311741
                     /product="hypothetical protein"
                     /codon_start=1
                     /transl_table=11
                     /translation="MVLSINGLSEPIGSLKSWLRPNASTPLPSGWLICDGSTVVDASS
                     PYNGTAIPDMRNRFLRGHGTLTNVSFPGDVTYFAGGTIPVGGVDSNNVNHAHGVSGHS
                     HGIPNSGTHSHSIPSQALSTGPNTFPSPSISYPPPGPQNWAENTHTHPIPSHDHGGTQ
                     GGGDHNHGGTSSNGDSIFSALGSIDNTPGYRGLVFIIKIK*"
     gene            311756..312190
                     /locus_tag="CG10_big_fil_rev_8_21_14_0-10_scaffold_17_prod
                     igal-single_508"
     CDS             311756..312190
                     /product="hypothetical protein"
                     /codon_start=1
                     /transl_table=11
                     /translation="MKFEWRLATPVTKEFTSAMVVKAFTKAGWQDDTGADIVEETEVV
                     HNTVVPGRADRVRLMAVSNDRRQKNFYIQFSFGRLGHGGAFEPTHLNDGIVIGGPNYS
                     ELDFNSDGVITEDELLRMCAQIMGWDGSMVELETAPIIHEGA*"
     gene            complement(312171..313370)
                     /locus_tag="CG10_big_fil_rev_8_21_14_0-10_scaffold_17_prod
                     igal-single_509"
     CDS             complement(312171..313370)
                     /product="DNA polymerase III subunit beta (EC:2.7.7.7)"
                     /codon_start=1
                     /transl_table=11
                     /translation="MTEQTITKLKIIAPVDALLEATAKLLVVVPAKNSRPVLSNIQFT
                     VREGILELSGTDSVAGIHYAVPAATVKEEGSGLLNGARFAELLKEFRGAEARISFNPS
                     GGCQFRAKGGNYKVVGDDVRDYPKLPRFEGKKGFDIFGADLVDMIKKTEFAAAPEESR
                     LTINGVLFELKAGRFRLVATDNKRMSINERLIEVSELDDFSVSLPAEFLRATLKVTSK
                     DLASKNSTLGLAGTKVFYRIPGATVYSTILQGTYPPYGEALGLRLGHHIDCNVKELLS
                     TLRRAMLVNSDLAAFNFERNALRLESLSSTVGVGTADMETEFEPPEGAERIRVGFNPS
                     FFKDALEAMTTKRCRFYFHGPRNAGVLKELICGPTIGPDGMDLGEQELVSDQFVYAVM
                     PAMLPRE*"
                     /db_xref="ote:Oter_0953"
                     /db_xref="gwf2_scaffold_2106_3"
                     /db_xref="87018483"
                     /db_xref="2.7.7.7"
     gene            complement(313497..313751)
                     /locus_tag="CG10_big_fil_rev_8_21_14_0-10_scaffold_17_prod
                     igal-single_510"
     CDS             complement(313497..313751)
                     /product="hypothetical protein"
                     /codon_start=1
                     /transl_table=11
                     /translation="VAPLICRFRNEMELMRTMLKDRMEVTIVKIVNPRVPVNMAHQSE
                     SEVYGIPDRDFDRVIYNTLGFNELDGHITLLANRLLSQAP*"
     gene            complement(313739..315139)
                     /locus_tag="CG10_big_fil_rev_8_21_14_0-10_scaffold_17_prod
                     igal-single_511"
     CDS             complement(313739..315139)
                     /product="Uncharacterized protein n=1 Tax=Prevotella sp.
                     CAG:1092 RepID=R5PTA4_9BACT"
                     /codon_start=1
                     /transl_table=11
                     /translation="MSIIISLSGRKGCGKGVLADEAIKRGFVKISFADRLRELVSSLF
                     GWPVSELRLQEKKAELLEQPIIWNAGYAARLKALISAECDLVSDNVEIPTRRYALQFV
                     GTDVLRTYDQDFHVKSLLASLESGVNYVLDDVRFPNELTVIRDLGAESVFIIRPKHFD
                     YSNHLSEISLQRHHFRRIIVNAGSLDSVVQRFNKFLDTILAPQPPKVTLDQLLEALEQ
                     SNWDTTTAGRCLGGSRDKAIWWAANHLVPIPKGSPRYSYNHNAFAVATPQAAYWAGLL
                     AADGCVKTDPNLAIELTSTDLELVEGFRDFVQTDKPIYERVPKNPPGRKQYSLVVNSP
                     YILEDMKLWNLEPRKSKFTKIPECLMSAGPDADSLLNYWIVGLIDGDGCVYNKGDRSI
                     AISLLASEQVVDYVAGRFSDITSRKYREKNIDNLYSLRFTGKHAVLFYKRVFRGVGLQ
                     RKWSKLAPFLYKTWHH*"
                     /db_xref="UniRef100_R5PTA4"
                     /db_xref="R5PTA4_9BACT"
     gene            complement(315139..315411)
                     /locus_tag="CG10_big_fil_rev_8_21_14_0-10_scaffold_17_prod
                     igal-single_512"
     CDS             complement(315139..315411)
                     /product="hypothetical protein"
                     /codon_start=1
                     /transl_table=11
                     /translation="VADTRTCVLFAGNSGAGKDTAADLLAKTLERRGVSTKRMAFADP
                     IKELAVHLLGIPLKVSFGTQQDKLDFKVYDKTARHYVDEDVLERVA*"
     gene            complement(315421..316014)
                     /locus_tag="CG10_big_fil_rev_8_21_14_0-10_scaffold_17_prod
                     igal-single_513"
     CDS             complement(315421..316014)
                     /product="Tlr0755 protein n=1 Tax=Thermosynechococcus
                     elongatus (strain BP-1) RepID=Q8DKV0_THEEB"
                     /codon_start=1
                     /transl_table=11
                     /translation="MTSPTLNKSVVIEVLDRDILYIKGLVPWWGELIDLANKVGGWAR
                     STEVVPSAGAQVTAKRVSHSIRIDGQEEPRLSEMERRVFNAVSFALRSYFDHNQYFVI
                     TQDDGYSLLRYDVGHFYSEHVDYVLSTDATPYRTLSVLVYLNDNYKGGEIVFRRQGIT
                     IKPEAGSVVVFPSTCTHPHEALKVTEGEKYVVVTWAR*"
                     /db_xref="UniRef100_Q8DKV0"
                     /db_xref="tel:tlr0755"
                     /db_xref="Q8DKV0_THEEB"
     gene            complement(316011..316301)
                     /locus_tag="CG10_big_fil_rev_8_21_14_0-10_scaffold_17_prod
                     igal-single_514"
     CDS             complement(316011..316301)
                     /product="hypothetical protein"
                     /codon_start=1
                     /transl_table=11
                     /translation="MLKDAAKSALRRLLDSPAPRFSPGDRCRVLRSLVADSGGTLLRG
                     SLVETTGVQDPMGRFQIRVLDVPDYQWTESSRLPYGPDFVLFVDEDTLELDV*"
     gene            complement(316351..318519)
                     /locus_tag="CG10_big_fil_rev_8_21_14_0-10_scaffold_17_prod
                     igal-single_515"
     CDS             complement(316351..318519)
                     /product="Putative thymidylate synthase n=1 Tax
                     =Corynebacterium phage P1201 RepID=A7IY93_9CAUD"
                     /codon_start=1
                     /transl_table=11
                     /translation="MFEGIGAELIWDGTHHINIPDRMGKPREGQMVGNIAEQLTELSG
                     RICYDSLGSKESRPSDEYIKHILDVGHTCYDSDTDVLTASGWKAWPDVNNNDRLATLN
                     QATQRVEYHKPTRVIHDHYRGRMYRVDGQQVDLLVTPEHRMWACRTTTREGRRKEHYA
                     LVSASDIGGLTHAYMKGSTGYEPHESGITQNGAHSRDLLALLGFAIGDGYVGERGRQV
                     HFHLFKERKIVWLTSIVGRLGFEFGVNAEDGKYRVTLPENLVGLFREIYDADGQKQVP
                     PDVLTTAGSGLLAGLYDGLIASDGHDNESSHTFDTTSAKLAGQFQQLCLHIGIAANIT
                     NTISPEDYKGQFVMNHSVVRLGVERRTLRPEYNKPGSPSRTSWIEEWEGDIHCAEVPN
                     NTLYVRRNGKPVWSGNSIAEHFQATILIESTSDTFIDMLSFIMLNRPWVWITPLSPTS
                     ARITLNCRVVMEFDRWTQVLTSLIPHYPIHEAAHLSAIIQDCYHTLAPRLIKAPHPAC
                     VSVAAQQLNVSSTKLVEPETDAEKWITLYTYGSRGFSHELVRHGDFTGMSQRSTRYCN
                     ESSSPWTLHPLMQMYLREAQGEVELMIAKSETEQFIEAAKGLYKSWVKRLVPFIQAKI
                     DPADPYAKTTARKQARGAARGLLGNALETELVFSASVMQWRHIFRMRAAAAADAEIRF
                     AACKALEACKASRYGDCFEDMTTVPASDGTGFMLAGGGAA*"
                     /db_xref="UniRef100_A7IY93"
                     /db_xref="A0A0F9VGM0_9ZZZZ"
                     /db_xref="mem:Memar_1247"
                     /db_xref="A7IY93_9CAUD"
     gene            complement(318659..319189)
                     /locus_tag="CG10_big_fil_rev_8_21_14_0-10_scaffold_17_prod
                     igal-single_516"
     CDS             complement(318659..319189)
                     /product="hypothetical protein"
                     /codon_start=1
                     /transl_table=11
                     /translation="MPDNTPISCIVGLDHYQSIAFETAVFPKEIGPLYCAMGALGESG
                     ELVEVMLQYYLGSVHADEMTDDFKKIVMALQVAVQACKTVERLKKAARKGELDLPRLP
                     ELTDEVRARVKSEQGDCMWYQGGTATVTGNKLSTICQQNITKLRERRDAGVIASSGET
                     IADRRAANDNQDSPEN*"
     gene            complement(319204..319947)
                     /locus_tag="CG10_big_fil_rev_8_21_14_0-10_scaffold_17_prod
                     igal-single_517"
     CDS             complement(319204..319947)
                     /product="hypothetical protein"
                     /codon_start=1
                     /transl_table=11
                     /translation="VVEHELPSDDVIQAILGRAMEEQFSKARPAARHFFDHDTPSADQ
                     SRAVTFHQWATAELSYGDSIEAVAHLASRCVKEVVAVADKLTCELTFTISGLLPTQPT
                     WSDGSGLFATHNEVGNDRFDVIDGNLIRSVNCFSADIVRAAERLDDLDENYTTGDERL
                     QLFCAKPLEKKLIKASVKAGVPCRVFGLYDHKDERSWVLTRDSSACSLLIGKPAFDLP
                     VKGNKLIVGARFVVRVINPRLAVRVSPTQ*"
     gene            320108..320263
                     /locus_tag="CG10_big_fil_rev_8_21_14_0-10_scaffold_17_prod
                     igal-single_518"
     CDS             320108..320263
                     /product="RNA-binding protein n=1 Tax=Verrucomicrobium
                     spinosum RepID=UPI0001746451"
                     /codon_start=1
                     /transl_table=11
                     /translation="MANKRLFQSALPGATLPTTDTVNAAGGRAYARSDKATLAQFAVT
                     GCLNSTV*"
                     /db_xref="UniRef100_UPI0001746451"
                     /db_xref="A0A0D0MJU2_VARPD"
                     /db_xref="vpe:Varpa_5106"
                     /db_xref="UPI0001746451"
     gene            320317..320892
                     /locus_tag="CG10_big_fil_rev_8_21_14_0-10_scaffold_17_prod
                     igal-single_519"
     CDS             320317..320892
                     /product="hypothetical protein n=1 Tax=Caldimonas
                     manganoxidans RepID=UPI0003638E5A"
                     /codon_start=1
                     /transl_table=11
                     /translation="MPLCRRCAHAWSQRSETTPKQCPSCKSKVWDRPPGPRRRRDKKE
                     RFLQKVRINDETGCWEWTASTTKTTGYGQFHDNGKPRGAHCVSYELFVGPIPADQFVC
                     HACDNRTCVNPEHLFTGTQADNIKDCVEKRRNVCGSDHHWAKLDETTVKEIRETYTQG
                     KTSYRRLAKDYDLDPVTIWHILSRRTWKHVE*"
                     /db_xref="UniRef100_UPI0003638E5A"
                     /db_xref="A0A0F9TGP2_9ZZZZ"
                     /db_xref="bbh:BN112_0008"
                     /db_xref="UPI0003638E5A"
     gene            320906..322639
                     /locus_tag="CG10_big_fil_rev_8_21_14_0-10_scaffold_17_prod
                     igal-single_520"
     CDS             320906..322639
                     /product="RNA-binding protein n=1 Tax=Verrucomicrobium
                     spinosum RepID=UPI0001746451"
                     /codon_start=1
                     /transl_table=11
                     /translation="MANSKLFKSAVPGPALPPTDAHNEAGGVAYSRSDKAALAQYATT
                     GTLHSTFYAKDEDQLKLTLGLAQKVDPQFLAKTAIYAREQGYLKDMPALLTAILFARS
                     KTEESARLPFQAAFGRCIDNGKMLKNFVQIIRSGAAGRKSLGSAGKRMIQKWFDGHTD
                     EQLIHQSVGNDPSLADVIRLARVDPRTPARRALFKYLTGLQVGEKDKAFGYSAEDLPQ
                     LLKDYEAWKASTKSARPGKPPKVPFQMLTALELSQHDWEKIAEDATWNQVRMNLNTFL
                     RHGVFNNKALLKKISDRLQDAQQVKRAKVFPFQLMTAYNHTSRQPGMPQSITIGLQQA
                     LEHSLRNIPTIEGQVVLAPDMSGSMGSPVTGNRDNSATGITARTGRASGATTVVQCRE
                     VAALLTAAYLRKMPNTLILPFSDRINEVRLNPLDSIATNARTLASLPSGGTDCSLPLA
                     FLNQRDIKADLVIYVSDYESWMDTNGTTKHAYAYNRFGGVHANQSTGLMAQWRIFKAR
                     NPKARLVCVDLQPSPTGQVICEADILSIGGWSDTCFSLIADFAANGNTGDAWVQRIEA
                     QPLFETLGVAS*"
                     /db_xref="UniRef100_UPI0001746451"
                     /db_xref="C4GMW4_9NEIS"
                     /db_xref="nel:NELON_01020"
                     /db_xref="UPI0001746451"
     gene            322694..322912
                     /locus_tag="CG10_big_fil_rev_8_21_14_0-10_scaffold_17_prod
                     igal-single_521"
     CDS             322694..322912
                     /product="hypothetical protein"
                     /codon_start=1
                     /transl_table=11
                     /translation="MEFKLSANNKRLWRKIKNSRSGVYHASMSQSEQDRVSVLLKLGL
                     VEETFGSWTGERIYRSRPQCTQASGHSS*"
     gene            323016..323351
                     /locus_tag="CG10_big_fil_rev_8_21_14_0-10_scaffold_17_prod
                     igal-single_522"
     CDS             323016..323351
                     /product="hypothetical protein"
                     /codon_start=1
                     /transl_table=11
                     /translation="MTKEEFVEMLTAMSTRSFEGIVAATSTHHHVGIDDVWSWSSMLE
                     NINGRLYVDDIDDVPTREGGESSIPMYALDEIDSWKPGLFEKLSGYIWWVPPNDEINL
                     LDAIERATR*"
     gene            323525..323731
                     /locus_tag="CG10_big_fil_rev_8_21_14_0-10_scaffold_17_prod
                     igal-single_523"
     CDS             323525..323731
                     /product="hypothetical protein"
                     /codon_start=1
                     /transl_table=11
                     /translation="VDNAAIELDKWIRFAGCEHLGYIATAVGVDELLVYWDKTRMSPG
                     GMPETFNGLPVKLKRIGQPIPAAD*"
     gene            323738..323810
                     /locus_tag="CG10_big_fil_rev_8_21_14_0-10_scaffold_17_prod
                     igal-single_trna_51"
     tRNA            323738..323810
                     /product="Lys"
     gene            323949..324410
                     /locus_tag="CG10_big_fil_rev_8_21_14_0-10_scaffold_17_prod
                     igal-single_524"
     CDS             323949..324410
                     /product="HNH endonuclease n=1 Tax=Mycobacterium phage
                     PegLeg RepID=R4TIX6_9CAUD"
                     /codon_start=1
                     /transl_table=11
                     /translation="VAKTKTCVICKRRRALKFFNLARSRQDGLQPACKTCNAARSRDY
                     YRRNREKHIKDVGRDKRRYIERNRQVALEHLFANPCIDCGETRPIRLDFDHVSGDKKA
                     TISRLVTQGVGLKQLQAEIAKCVVRCAGCHREKTAVELGWWIVEELKRRGL*"
                     /db_xref="UniRef100_R4TIX6"
                     /db_xref="A0A0F8ZRL1_9ZZZZ"
                     /db_xref="nou:Natoc_4040"
                     /db_xref="R4TIX6_9CAUD"
     gene            324444..324520
                     /locus_tag="CG10_big_fil_rev_8_21_14_0-10_scaffold_17_prod
                     igal-single_trna_52"
     tRNA            324444..324520
                     /product="Lys"
     gene            324624..325112
                     /locus_tag="CG10_big_fil_rev_8_21_14_0-10_scaffold_17_prod
                     igal-single_525"
     CDS             324624..325112
                     /product="Uncharacterized protein n=1 Tax=Leptospirillum
                     ferriphilum (strain ML-04) RepID=J9Z8T0_LEPFM"
                     /codon_start=1
                     /transl_table=11
                     /translation="MKKPRHTTDGEPPADDLWEASAPKPIGSTGQHEAYWVLPEEERA
                     KGFVRPVRRSYRHVGPPMPNSTLRDLTAEEVERHSRFGYVKFEEYPESESSVTGRYWT
                     QTQLDSIGGCGSMTTMTDDLAETFARDPSYYGGGTFCCNCRKHLPLEEFVWEGTNERV
                     GS*"
                     /db_xref="UniRef100_J9Z8T0"
                     /db_xref="lfi:LFML04_0665"
                     /db_xref="88042039"
                     /db_xref="J9Z8T0_LEPFM"
     gene            325109..325762
                     /locus_tag="CG10_big_fil_rev_8_21_14_0-10_scaffold_17_prod
                     igal-single_526"
     CDS             325109..325762
                     /product="Response regulator receiver protein n=1 Tax
                     =Salinispora tropica (strain ATCC BAA-916 / DSM 44818 /
                     CNB-440) RepID=A4X2D9_SALTO"
                     /codon_start=1
                     /transl_table=11
                     /translation="VIRCAVSGCSNPHNARGYCMAHYKRLKLYGDPLGNHPSRSAPKT
                     CSIAGCGKPKEIRGWCQMHHWRWKKFGDPLREPYPTKLCSLEGCALKHKAGGLCLKHY
                     RRKKSGVPLDYVRPVLAKKRYRVLTRPDHPLAWPNGRVSEHRMVLYDSIGVAVVPCFW
                     CGKGLSFAWNNLVVDHLNHDRHDNRLKNLVPSCNGCNAGRTATSSQVRTSIYAALLV*"
                     /db_xref="UniRef100_A4X2D9"
                     /db_xref="A0A0C2YC93_BACBA"
                     /db_xref="stp:Strop_0557"
                     /db_xref="A4X2D9_SALTO"
     gene            complement(326125..326691)
                     /locus_tag="CG10_big_fil_rev_8_21_14_0-10_scaffold_17_prod
                     igal-single_527"
     CDS             complement(326125..326691)
                     /product="Uncharacterized protein n=1 Tax=Planctomyces
                     maris DSM 8797 RepID=A6C2Y2_9PLAN"
                     /codon_start=1
                     /transl_table=11
                     /translation="VIDRILLDMDGCLVDFLGGACKLHDKTYEGHPHDPENQKEQTAW
                     NIEPIFQMTAPELWDPMGYDFWLNLEPLPWMHEVIATLSAKFGEQNICLLTSPIRTDG
                     CIDGKMAFIRKHMPQFSRQFLVGPAKQFAASPRHCLVDDRHKNVEAFKDAGGHAFLFP
                     APYNHRFKERPVEALREWVQALDVIGRS*"
                     /db_xref="UniRef100_A6C2Y2"
                     /db_xref="A0A0F9QWC0_9ZZZZ"
                     /db_xref="A6C2Y2_9PLAN"
     gene            326748..327482
                     /locus_tag="CG10_big_fil_rev_8_21_14_0-10_scaffold_17_prod
                     igal-single_528"
     CDS             326748..327482
                     /product="Restriction endonuclease {ECO:0000313|EMBL
                     :AHK11704.1};  TaxID=1458861 species="Viruses; dsDNA
                     viruses, no RNA stage; Caudovirales; Myoviridae.;"
                     source="Shewanella sp. phage 1/41.;""
                     /codon_start=1
                     /transl_table=11
                     /translation="MKTCSKCDQTYDDPSASFYPNKRALDGFASWCRPCSNKATIASR
                     KKLAERGREDGKKPAWFNCTGCALRLRFTTKYFPRGKHQPHGLNKRCRTCTNKTRVEY
                     NAAHPLTPEQASAKWARDKRRITRRVNQDPIRERARRMRRGIVERTKRHGWSLDPRMT
                     RDYLEQILREIAVCPCCSTTLDPSFTMDKGRQNNSPSIDRFDPSLGYTVENVEVLCWR
                     CNELKRDASPTELRLLAEWAEARLNK*"
                     /db_xref="A0A088C4S0_9CAUD"
     gene            complement(327580..327921)
                     /locus_tag="CG10_big_fil_rev_8_21_14_0-10_scaffold_17_prod
                     igal-single_529"
     CDS             complement(327580..327921)
                     /product="hypothetical protein"
                     /codon_start=1
                     /transl_table=11
                     /translation="MRYLLLVLVTIFCGCVATQPPHNPLTKPDPVKEAPVEPAVPAVP
                     ATPALSGVELMKEMFLTQRDMKAQILKLAETLTDEELAGLNEWLVQYGVQIRRPERSK
                     PSDVPRPSRVF*"
     gene            complement(328004..328120)
                     /locus_tag="CG10_big_fil_rev_8_21_14_0-10_scaffold_17_prod
                     igal-single_530"
     CDS             complement(328004..328120)
                     /product="hypothetical protein"
                     /codon_start=1
                     /transl_table=11
                     /translation="MPSTKNTPFLLVVGETIAWSVPLFGGLLIIALKTGVFN*"
     gene            complement(328324..328947)
                     /locus_tag="CG10_big_fil_rev_8_21_14_0-10_scaffold_17_prod
                     igal-single_531"
     CDS             complement(328324..328947)
                     /product="hypothetical protein"
                     /codon_start=1
                     /transl_table=11
                     /translation="MRIRRSTVFFGGGAAIAVALGLLCLMALSGCGRHHHHTRAGAYS
                     NLDQSIEVDEFIGLLGVCWPKDWTDAQKADGRRGVLEHLNAWEAEFGPLLKPAKLIIL
                     LSADRVGGIDAQDRGIILVWPGDCFEFPALFNLLIHHVLDDFRELDSRWQRWNAIGAE
                     VATGIYSGTYPGTFSGAYSGAYTYSGIYSGIYPRTHSHTKWRGPRRR*"
     gene            complement(329295..330956)
                     /locus_tag="CG10_big_fil_rev_8_21_14_0-10_scaffold_17_prod
                     igal-single_532"
     CDS             complement(329295..330956)
                     /product="Uncharacterized protein {ECO:0000313|EMBL
                     :KKN35660.1};  TaxID=412755 species="unclassified
                     sequences; metagenomes; ecological metagenomes.;"
                     source="marine sediment metagenome.;""
                     /codon_start=1
                     /transl_table=11
                     /translation="MRHFVVPGIRTLARADGRAITDQDIVQSDKILRPSTKCEYVEAG
                     MLYALVASILPKGNETREVALGLCRRVGKPGDAEFVYECDLGGRSGGSSLSVANRVRD
                     LAYGYDGVEGADVLHSFITNSVKELKLRTKKKSVAIYPGRDVWCWEVMSKRQGMPSLY
                     DPKVSRSIATNEHAIKKVIEPWQITDWEKTVLFDTGHEGTVPRAIGKAAGIQKMLVIM
                     LSAVRNEEQIFRTHAKSRKKALACEYLAKYQKRASVRDNAPYQELADLEEFIKAALLT
                     IWLWYHISPARLPSWRDKEVIKTMDGLRFSNNISIQTIPSVRWAPYVSQPINQAYFGS
                     AAISGSVSNSPIYLTSSSASSATSTGLIDPTTSGTLDMFWGGSGTAIGGGSGTAIDTS
                     MWYNAPSVGVTPTLGPGFLPVGPAGSNTNPEPVRAAKPAGLTTAPVDPAKVTSRDIVA
                     YETAKLQAATADANLKAASKLADLKDQIPKIMAVSNAPPGQLPDVSFQITVDKDTGAV
                     HKTVTYKSPLVASQPGGVPLPSSLPNPTTGRSTPPVTDGSGKVII*"
                     /db_xref="A0A0F9PVJ5_9ZZZZ"
     gene            complement(331021..331383)
                     /locus_tag="CG10_big_fil_rev_8_21_14_0-10_scaffold_17_prod
                     igal-single_533"
     CDS             complement(331021..331383)
                     /product="hypothetical protein"
                     /codon_start=1
                     /transl_table=11
                     /translation="MGAYPYTVYPDPADNPYMVGVPCPYCEVGKFERCVTTGGNPYGE
                     LCHKKRKDAAAKAGVTLSVVKPPVRQEPEPDPSIPDKISALKLAFWYIDKIGGVDRAR
                     AYFEAAASALNGLPEGDG*"
     gene            complement(331392..332732)
                     /locus_tag="CG10_big_fil_rev_8_21_14_0-10_scaffold_17_prod
                     igal-single_534"
     CDS             complement(331392..332732)
                     /product="hypothetical protein"
                     /codon_start=1
                     /transl_table=11
                     /translation="MTTITPDLRARIERRAKRAWRQRRVGASNHISRISDVTDSDLLY
                     RLPYTPDYYGKEKVKVVRHRDGSIEVDPKTTGFIECKSKADLDKLKKHGGEFRAFMVV
                     KGGTTYQLTTYQQKSDPLRSREQCLSEVNPGDRVYVVEADANDLTLGSDSIIAREFSV
                     VGELDQVKDLGFTTGLLDCLTKADRDKLKKHIGSVRAYVLKKLEKRHLSLNKNHTLKT
                     GERYASRQEVVAAARPGDRAYAAEFDYQDIEKLHSNGISASAKLVEELDGVKDLGFTT
                     GSLLDLKNSADIEQLRKHIGPVRGYKYTTVYGESPTQSPKIKYEPGKDYEVKDANTDE
                     GLDYGAGINIASQDWVRSFGHAADLRWFAFKFDSADIAAIPINQSGKLRCFRVTCVEE
                     VDRKFVSLTPKALTPPVDVVEASADPAIAPEPKPKKRSLLDRLLGREGVDADEV*"
     gene            332874..333197
                     /locus_tag="CG10_big_fil_rev_8_21_14_0-10_scaffold_17_prod
                     igal-single_535"
     CDS             332874..333197
                     /product="Uncharacterized protein n=1 Tax=Afipia
                     clevelandensis ATCC 49720 RepID=K8NYB9_9BRAD"
                     /codon_start=1
                     /transl_table=11
                     /translation="MSATNTTTNTKVAKNTKSKTKAKSAAKAVAKKTPKAKSAAKKVA
                     KAKPAVKKASKPKAKPAAKKASKAKSAAKRVSKKASKPGAKKVAKKRTPRIGTKTDTT
                     TTSKS*"
                     /db_xref="UniRef100_K8NYB9"
                     /db_xref="A0A0A6DZF2_9BURK"
                     /db_xref="pol:Bpro_1105"
                     /db_xref="K8NYB9_9BRAD"
     gene            complement(333194..333625)
                     /locus_tag="CG10_big_fil_rev_8_21_14_0-10_scaffold_17_prod
                     igal-single_536"
     CDS             complement(333194..333625)
                     /product="Uncharacterized protein n=1 Tax=Azospirillum
                     brasilense Sp245 RepID=G8AHN2_AZOBR"
                     /codon_start=1
                     /transl_table=11
                     /translation="MIDVICPYCRQPAELVDSIAVYERSYGMLWMCRPCEAWVGVHKD
                     SKEHKPLGSLANAELRRARQLAHKAFDPHWLKLIDEGLSKSQARKRVYQRLAGELGID
                     VKDCHIAQSDDRRCWLVMTICARWEKAATKAAASQDIDQNN*"
                     /db_xref="UniRef100_G8AHN2"
                     /db_xref="abs:AZOBR_200112"
                     /db_xref="G8AHN2_AZOBR"
     gene            complement(333618..334310)
                     /locus_tag="CG10_big_fil_rev_8_21_14_0-10_scaffold_17_prod
                     igal-single_537"
     CDS             complement(333618..334310)
                     /product="hypothetical protein"
                     /codon_start=1
                     /transl_table=11
                     /translation="VGVVLGPECPACANPIPAPIMQRAVKEQKDLRCRCGALRSWKSL
                     PAPPVPEPAHQPLPRPQDSDSIKDAKNYIESRLMEGVSCPCCGRNNKRYTRPLDAGIA
                     RGLVALVRASPNGEIVHVKDIPEMLVDGVAWTSHDFAKARHWGLCEEVTDTELTDDLL
                     KTTGRKRRKGFWRSTIKGRRFVYSMERVPKYADILNNNFEKVHGDQWSIQDALGHPFD
                     FYEITGATRSND*"
     gene            complement(334336..334656)
                     /locus_tag="CG10_big_fil_rev_8_21_14_0-10_scaffold_17_prod
                     igal-single_538"
     CDS             complement(334336..334656)
                     /product="hypothetical protein"
                     /codon_start=1
                     /transl_table=11
                     /translation="MADKAVSNRWPVGTRVVVTRGGHRGEKASVVECPDLQLGLVMGG
                     QSCGTSTSLRDLGQGSHLVWIEFDDVSILGGKWGTGVFEYDKGKLRVICVLDEIVEAT
                     DTGV*"
     gene            complement(334656..334940)
                     /locus_tag="CG10_big_fil_rev_8_21_14_0-10_scaffold_17_prod
                     igal-single_539"
     CDS             complement(334656..334940)
                     /product="hypothetical protein"
                     /codon_start=1
                     /transl_table=11
                     /translation="MEKFELWALRKNGWGASGKFHLVRPSIVDTLCGKNTDSGQTEYV
                     QRRRSPFGGRSDYGIEDILAGRVYNLSLLCKTCCRRAERLRNPLDRLAEI*"
     gene            complement(335055..336320)
                     /locus_tag="CG10_big_fil_rev_8_21_14_0-10_scaffold_17_prod
                     igal-single_540"
     CDS             complement(335055..336320)
                     /product="hypothetical protein"
                     /codon_start=1
                     /transl_table=11
                     /translation="MSRSTSRSDSIRSQLLSWTKPPSTTNPIKYKIGAANAPILVYVD
                     ADRARQLLGLAPGEGIDGTCTLVHPRNRDSGISHIEKLANEIVSNKWMATHQGGALDH
                     RGRVLDFVHRLKAIILANEILTKNGRPGVFVPMWIFPDCDPTMFHYIDAGFNRNQQHR
                     FVARGGKREHAAKVCAIGRSMVRGISNGNFNLTLDACVSATLKHQGLIRKVLAACHYG
                     KKSKCSFYSNGWAGAFAKAALEFGEAKVLPLVHKFVNQRDMSKATAEIPDGAALARND
                     PMKVLYDFLQDQKNSRGTEAGHVRDWMQYPYAVTAIRTALEDCTLTSNALKMRTRDVI
                     SEAKGDVTVKRIVFKVEDFAKDFAQAFNAPSKLSKLKRSADDDDDDDDSEEPEAEIIK
                     LPKKAVCGSGVRNRKRQASRTRAGVKRNS*"
     gene            complement(336429..336638)
                     /locus_tag="CG10_big_fil_rev_8_21_14_0-10_scaffold_17_prod
                     igal-single_541"
     CDS             complement(336429..336638)
                     /product="hypothetical protein"
                     /codon_start=1
                     /transl_table=11
                     /translation="VDDPHNPNTSTKPRGLIDRALLSPGTEVKICSGAAHKTGTAKTG
                     TIKTCVGGEGWYRRYLVQVGGEIRE*"
     gene            336963..338834
                     /locus_tag="CG10_big_fil_rev_8_21_14_0-10_scaffold_17_prod
                     igal-single_542"
     CDS             336963..338834
                     /product="hypothetical protein n=1 Tax=Roseomonas sp. B5
                     RepID=UPI0003112D08"
                     /codon_start=1
                     /transl_table=11
                     /translation="VPRTKTRKAKPYIKDKDKRDHHKKLELVFDAAIKSIEPLPHSIT
                     IHVVPGGGKTLAAIAAAAKAIDSGLIDRVIIVTPRKSLCEQMKEDFADWKQFNMGVTV
                     RIVRNNEVPFIRDIGRRELGYVTTYQALSANPDVHVSEMNKPGNDGKALRWLIIFDEF
                     HHIAKQAKWCSSVRAIGDLPNVVSRLLMTGTLARADGLKIPYVDYQRKEDGNEYPRVD
                     IRYGRRIAIAEEAIRPVYFAFQDGDLQNRSAKKGAAKTLTVSTLPRDDSRIYAAAMDA
                     LIDINLPFGAELLTKGLDDWIGCRDDAVVRWSYEPRCIVVADSISDADRIVDHINKTY
                     RSRRVVAVKATSDDVHAHKVIKAFRERREGNVLVTVNMAHEGLDVPDCTHLIYLSRTR
                     SIPYLTQVIGRITRVDYEAIGGGRPAREQWAKLYAPADPRMMDAVTIIEKEQLEAAND
                     AHIGNLTAVSLNGSGSGSGSYSAITIFATPTTITYGALGDELSPKLSDIINRLYADPE
                     LKNLDFMMAVAIARVTSASDPEIVEEVKVRTKDSKSKEWKDPWNNVDVDDEGSLRRGI
                     DRMCLKLDARTGNGDFGATARKFKQMYGVERSALSLSELRKQYQQAIDMCKKVRITG*"
                     /db_xref="UniRef100_UPI0003112D08"
                     /db_xref="W9H7Q6_9PROT"
                     /db_xref="mno:Mnod_2879"
                     /db_xref="UPI0003112D08"
     gene            338834..339631
                     /locus_tag="CG10_big_fil_rev_8_21_14_0-10_scaffold_17_prod
                     igal-single_543"
     CDS             338834..339631
                     /product="hypothetical protein"
                     /codon_start=1
                     /transl_table=11
                     /translation="MSYTDPGGMDPGPPKSAPAYSKWHGSEKWAHRWRLELAAIISRL
                     EDEPKRLALSVQEGLEFSAVGLINREDGSKFSSFREFCEDPQPYGLGIPWRKINDYLS
                     ALLGRKQADALLSTQPVVVTDRQSSERVIALCQLIASFSEDEKKAVVDKLRGSFDEHA
                     NLAAPHREPKRADRSLMKLETPSVRIPGSKRRGVGGKSRVFEVVCELNRPVTAVDVAN
                     AIDDRPDRPTGLLNSVSNTLRNLVEAGLLVREKGDRSYVYSPVEAEG*"
     gene            complement(339545..339766)
                     /locus_tag="CG10_big_fil_rev_8_21_14_0-10_scaffold_17_prod
                     igal-single_544"
     CDS             complement(339545..339766)
                     /product="hypothetical protein"
                     /codon_start=1
                     /transl_table=11
                     /translation="MIGQTLTIKIEGGPKAGKSRLGAPSTRSGPFPAGSGRAGSALYY
                     ISAFRLHRRIDIGSIALLSNQQSGLDQIA*"
     gene            339848..340366
                     /locus_tag="CG10_big_fil_rev_8_21_14_0-10_scaffold_17_prod
                     igal-single_545"
     CDS             339848..340366
                     /product="HNH endonuclease n=1 Tax=Synechococcus phage
                     S-CBS4 RepID=H2BCW0_9CAUD"
                     /codon_start=1
                     /transl_table=11
                     /translation="MGVHMAADERILLELTPQELARFWAKVRKAEPDQCWPWIAKSIT
                     WGYGSWRVRKTLFRAHRVAWVLTNRQQIEEGLDVRHLCHNKACCNPAHLEPGTRKQNM
                     QDSVLAGHTKGLRVGSKNGFAQLDEDKVREIKRRLKSGELQKSIAADMNVRQCTISQI
                     NTGHTWSHVTVE*"
                     /db_xref="UniRef100_H2BCW0"
                     /db_xref="A0A0F9HSR1_9ZZZZ"
                     /db_xref="pbo:PACID_15500"
                     /db_xref="H2BCW0_9CAUD"
     gene            complement(340435..341868)
                     /locus_tag="CG10_big_fil_rev_8_21_14_0-10_scaffold_17_prod
                     igal-single_546"
     CDS             complement(340435..341868)
                     /product="Precursor of major head subunit n=3 Tax
                     =Prochlorococcus phage P-SSM2 RepID=Q58ML9_BPPRM"
                     /codon_start=1
                     /transl_table=11
                     /translation="MFQARQLMTENMDGVALSDESIVGAYVQKWAPVLEGMEHEIADF
                     VPPGHAHYTKAICAFMLENESKHLRRLSEETRALSVGPFLKFVFPVIRRTAIRLVATS
                     IASVQPMTGPIGGIAFYRPRYASDKGQITAGTEMNKNFNRWYSSNFIDGEPFGTGDGV
                     TKTFTGALKWPPVIGGTVQLRTTASSTAVLGVDAGSAFTALAGSMAGGSGTINYQTGS
                     VTLNFGTAPALGETVEVYYRYNNELNARIPEVQLDITIQEIQAESRKLKSLASVEAAD
                     DLRALWGRDVDADLVAQMSDEMTAEIDREIVGTILNAVESAAVVPWDRATPSAVSDPE
                     HLKSLVIRMSTASQVIHRRTQRAPANWAITSSEVAALLETMDGFSAIDEGHVYQGGIS
                     KAGVLNRKWVIYVDPVFPQDKILMGYQGPSILDTGVIYSPYIPMEITPNFVDPNDMSL
                     RRAIRTRHKISMVRPEFFSMVSITNLV*"
                     /db_xref="UniRef100_Q58ML9"
                     /db_xref="A0A0F9L5Y9_9ZZZZ"
                     /db_xref="Q58ML9_BPPRM"
     gene            complement(341924..344746)
                     /locus_tag="CG10_big_fil_rev_8_21_14_0-10_scaffold_17_prod
                     igal-single_547"
     CDS             complement(341924..344746)
                     /product="Helicase domain-containing protein n=1 Tax
                     =Methylobacterium extorquens DSM 13060 RepID=H1KC88_METEX"
                     /codon_start=1
                     /transl_table=11
                     /translation="MSTALITERRVLIDNQGVARLTASIVESENGSDKKLFAEGKIGH
                     CDTPTANGRIYPTKIMGRELDRLQARINESSLYAAVDHPGDGKCLGKGTPVLLADGRV
                     LPVEQIVTGDRLMGPDGRARTVVSTTSGTGPLYRIDPMKGDPWVCNDAHILSVVHTST
                     GEVVDINVKEWTEKGVYFQSRYKMFSVGVEKFENELEAPAVDPYFLGAWFGDGSKSTG
                     DADVLRSVAITTIDPEIKEMCEEIAARWEIKTNEVGKTTGTEAVTVYLTAERGQDNRL
                     LRAVRDLVGPDLRVPDQILRGSRETRLQFLAGLIDTDGHLQHNCFYLTQKRPDYAEAA
                     HRIAKSLGLQAVLSTRKVKGYTEDYYTLTIAGSVDQIPTRLERKKADPRQQKKDATRT
                     GFTVTAIGEGEYYGFELDGDGRFLLGDYTVNHNSRIRDTGAIIRGLRIESDGTIWGKF
                     QIIEDTDHGRNLAAILRAGGAVGVSSRGLGSTRPHHESGQEVVGEDFRLVAFDFVLDP
                     AVSTAYPKFFSESDDGLAEQVTADDLRVRFPDAVRSIVESACDVASETATEAMRVEME
                     QDVEKALAASREELREQFKSELYPVVVKELKEDFAAKLVRATADIRKDVESVVRSEMA
                     ADPEVAGAKLALEQIARIVVPFKPPVDVKQLMDTKDGVIQKLEQSIKKLEQKIESGER
                     QVAEANDAARSLGFRLYVEKKLSERPDAESIREMIGDVTLLSTVEELQHKVESALSSA
                     DRSLEEAKKLVASEESQAIKLEQRKAEIAQQRASKLQEKDEELRAQVARLTERLEEGL
                     ASKDRTIAQLAERNSIMSEQLERAAQIAEQLESQSYAATRLAGHPRRSEILTSIERGE
                     VRGKKRINQIAEAADWSADEMGAQERVRRFFGNGREFPADHERRDREVMTEGGTLRGG
                     TPVPNMEHADITMEEIRHLGSGARRR*"
                     /db_xref="UniRef100_H1KC88"
                     /db_xref="H1KC88_METEX"
                     /db_xref="acu:Atc_1180"
     gene            complement(344876..345868)
                     /locus_tag="CG10_big_fil_rev_8_21_14_0-10_scaffold_17_prod
                     igal-single_548"
     CDS             complement(344876..345868)
                     /product="hypothetical protein"
                     /codon_start=1
                     /transl_table=11
                     /translation="MYDQKPTTSLMEDLQTLGLVRATKGQRRLNEMGDDMEPDPSMAQ
                     GMGHAEPDGDEAPGGPPPAAPAAPGASSAPPAPAPKSPPFPSKGAPISGGEDEKDFAP
                     STYDMGGDEEMAAYESAWDVVKQYYALNERNEKLSEDDYKTVVNAMSFIIETQGKYLS
                     LEPDHDPDELPGGANPSWAGDAENNPNEKVDGTCAMRKLKGWRYHDASPRPSEKAESL
                     TNLVGELKALTQQTESEDEMQTLGNKIIEGFEAIRDTSEEVAHGLAAELRESREKVGS
                     DHPRVRLGKYFEGVAADARLLLRAISERSNTDVDDAIEDLNSLSRDLKRGLAQL*"
     gene            complement(345871..346716)
                     /locus_tag="CG10_big_fil_rev_8_21_14_0-10_scaffold_17_prod
                     igal-single_549"
     CDS             complement(345871..346716)
                     /product="hypothetical protein"
                     /codon_start=1
                     /transl_table=11
                     /translation="MSLNTNIAETLREARGEVDLITKLKEGSLEARRDRIADALQSES
                     WDGGPAELIASYTHHVIARKEGVLMRVPVSEQDGEVHFGKPDIYSVPTPASDIGAEVM
                     ETAKSAVDLILSENYDQATPMVRGIAGAMDVKGDLHRRISVAVQLKSLGRKTWWEEAI
                     NEQFAAEVAVPEWVDGSSVTVEALDVLHKILKEGAAHAVAALKALHNAGSSNTGAIEA
                     ASDIAEDLKSAISILNDVDRGAQAEVLQVHEEVRQVVPRLLAGINFLTHLTRDNTTAS
                     PPDRS*"
     gene            347025..347534
                     /locus_tag="CG10_big_fil_rev_8_21_14_0-10_scaffold_17_prod
                     igal-single_550"
     CDS             347025..347534
                     /product="hypothetical protein"
                     /codon_start=1
                     /transl_table=11
                     /translation="MIQTMASDNVRLNYTISEQIDEQLSSYCEITGRTASDLVRQLVS
                     EVLEDDRPLPPPAEIDAFLRNGDRRERRTDMWMSARYLSALDTKLEDEGYSGKSGVIA
                     YLLHDFLNARGNHAGTEMVRITTFVDRLTYVYLMEEASKQMTSLEEVIASLCKEAVIP
                     GGHPTRLNG*"
     gene            347549..348424
                     /locus_tag="CG10_big_fil_rev_8_21_14_0-10_scaffold_17_prod
                     igal-single_551"
     CDS             347549..348424
                     /product="hypothetical protein"
                     /codon_start=1
                     /transl_table=11
                     /translation="MAAHNNIPNLEVFGKGRGDFKLPCGHVDGDGRVFDTVYLREMTG
                     IEDDLMADDELHLSERMTRIIANCTEKLTTNAPGEGQQVITDRDAINAIVGDDLKAGL
                     PFTIADRMACLLYIRRLSLGDNYKIDGRLCPSCNKPVKNKSLNLADLKVSRCKDARLR
                     NVAVNLKKSKKRAVLKVLSAAGERLVSEARPDAKNARSYAILSRLVSIDDKAPTGDPE
                     VDLPIVQTLPRVDRIQLINVINLMEGGIETEVEVKCSRAGCNAEFKFDLDLGQVFFSN
                     PEEEEELSVETLDWV*"
     gene            348767..352045
                     /locus_tag="CG10_big_fil_rev_8_21_14_0-10_scaffold_17_prod
                     igal-single_552"
     CDS             348767..352045
                     /product="hypothetical protein"
                     /codon_start=1
                     /transl_table=11
                     /translation="MPRNPNYPIQGEFRGGRSIITNLNSIRNALDTTRLAATKTFAID
                     RQVKNLGIQMGYNAAQTTQMAETITGLSNVTGLSTDKTGELVNAMAAAGLSAGEFDST
                     LKNTTDTFGALSEGGAENLEMMAELIGRHKLSAAAVVRTNASLRNMGIGLKDLTNKVT
                     VWQKNYQIPGMLAQMPQAVAFAEKSMISFKALLGVSAEKIIADTMKTGAIFAKVYGVD
                     IGAAIQMAQQNQQHFLQQQATNADVFLGLSDSYSPLTNAMFEVGMQFEQIQALMKKGQ
                     EDPAAYAEQVLSMKKQLEATYGKGSNFVQRWYQQTLRASSEQAKMYLTEKDALKKYRD
                     AQAEAARIAKTSQGVGGKAFEDMTRKFRAVGATVLETFHNLLTLGKTILGLTIADNLT
                     KSFEGLHAWIKRVNTGVRRFSENFAQWMRDNPKIVSGVQQVIKAGVILGGLLGSLAGT
                     ATSLIIPFKTLEALLTRLPLIGGRASSVFGGIGKVFSTVANKILLPIGIIYAAIKAFD
                     DFGKALKNPSLTGPEKLLNGVRAVFVGIVSAFDDLLMGIPTKIVKSFFPSMRGSLVDG
                     VKRLFISLQAQMISSGGTASTTVFQQIQIWFGEKMDQIWAWMSTKLGGWRESAKEMGA
                     NVGRALGQLAKWAWDGIKWLFNPSNWKRGWDRVVRWFNGDGGPALNDSFTNIFLGIGT
                     VISDFVVSARDEILGSFGTSWDEVWLRLQDFGDRFKEWTIWLKDVGVGHVKMAWLNIK
                     DSVIDSMATVADKVLSGWAKIKEMSAKAADWILNFVIGPLVRGYAEIALGAAKSDYLA
                     NDDRAAWVEAQKLYSERMKIANRAPDAAAAAARISANEDALALLKTTKGAQAAIQKER
                     EALLVNQGKAEAEYEDRRAERARAAASRLEEARQKARQTGDGIRARREAERTNAERLG
                     AWADQLRGGFVARTEAIITSLHSEQSRATEAGNSRTATRLDGKIEDMRETLNHFKTLK
                     NPDQMQELMTRVEKYAGADAMREARATPAYGIELPSARPELVDVKAAVRAARERAAPT
                     PPAPAPAPAENPLGMGIGVQAVKDMNSMTLTLRYDTTQKADDLFTVNGPDRLQLPISF
                     GMGW*"
     gene            352046..352351
                     /locus_tag="CG10_big_fil_rev_8_21_14_0-10_scaffold_17_prod
                     igal-single_553"
     CDS             352046..352351
                     /product="hypothetical protein"
                     /codon_start=1
                     /transl_table=11
                     /translation="MAVKRNPIGPLTTSSLRRINEVFFWAPTRPRSIAPRDDDEVYSI
                     RSHDRLDNIAADRLSDPQLGWVILLRNDLRLVPNDLVPGRKIFIPTRESLRVRGLIS*"
     gene            352351..353973
                     /locus_tag="CG10_big_fil_rev_8_21_14_0-10_scaffold_17_prod
                     igal-single_554"
     CDS             352351..353973
                     /product="hypothetical protein"
                     /codon_start=1
                     /transl_table=11
                     /translation="MSLTISPLPDDSASPTGRAQHGQRDVGDLFSPFFRVSFKNISKA
                     EADANTNETDGADQLIADRFASSDEFRTDGTALLPPEENAETFNLDSRLLPKTAASLK
                     IESKSSAALRFTLTLTPPYEDGIRILNSRLINFGTLVKVQWGYAGWGAGANILSDIFV
                     FRNNFPQAEFGEDIKIVISGDDLTASVGTRNAATRKWLFSEYPNDCAIVRQIVARTKV
                     KLDTSAVPAESSFLTGANRPKPETGGATPDAAIEQTVNDWSFIRRLCHDHSLSFTSQG
                     VDFKIFSLFDASTAQNYSYRLLYRRKPETKRDIPVSNIRGNIMPWTFLPAEGRGLVQF
                     TFNDNNPSASQIKKESPASGTKPGLAPGGATGDAAGKPNNVVSLGGDGDGEQVNDEQV
                     GSFTVRPRPNKFEDKPPLLSVPSGAHNAEEKLENEINKIRAFSNPMVGVAAPGVVDLW
                     PGITVMLEGTSDLFDGPYFVRDATHTISSSGYDMDLTLLRHTIKGGLGEKPVANPVTP
                     TSEGDKDEVESAVEEDGRADLLDFIDTLPGLR*"
     gene            353980..355293
                     /locus_tag="CG10_big_fil_rev_8_21_14_0-10_scaffold_17_prod
                     igal-single_555"
     CDS             353980..355293
                     /product="hypothetical protein"
                     /codon_start=1
                     /transl_table=11
                     /translation="MFEPNPIVQWIINVSERGLEYAARRYYGLYGAVVESNDDPRSQG
                     RVSARIGVLGIGTADRAGRFTPAVHSKMLKPMSIYAGEEHGLYFPPEDGDMVYVSFDH
                     GDPQAPRFHGSWWGNLDSSLTASGSQVPTEFKVSGPPTKRGIKTKFGHGLVFSDDPQD
                     PFVQLWSGKQDGAQGTEATKQQRVTLANEGATTKNQGVYVDTFYGHKVHLDDVEKTVL
                     ISGLSADPAGEVANSIKIDDTAQKVTIKTSNPVPQTIVLDGTTGNIDIISPAIINVTA
                     LGAMNLTATGAITMAAAGGIATGSGAVPPAPAIPGASVETGVGTKLINFAGVVTETLA
                     GFIQNVATSISITTPIFTINAPVAVIGPPGIGITLLGGLVTIGNPGTAQQVTNAQLIE
                     FLKSHTHIGNLGAPTPLSPASTLLLQDPSNPALPNPLYVTQTKMI*"
     gene            355296..355664
                     /locus_tag="CG10_big_fil_rev_8_21_14_0-10_scaffold_17_prod
                     igal-single_556"
     CDS             355296..355664
                     /product="Putative phage baseplate lysozyme n=1 Tax
                     =planctomycete KSU-1 RepID=I3IIA4_9PLAN"
                     /codon_start=1
                     /transl_table=11
                     /translation="MARIKGVSVPFKFTRRGYPESCVDEKCLHDSIFSILSTIPGERV
                     MRPEFGSYLRVLLFESMSRATGFRARAEVFRAIGAWERRVAVQDVLFELNDTTIIVHV
                     TWRSGGNLEARTTLALPRVA*"
                     /db_xref="UniRef100_I3IIA4"
                     /db_xref="I3IIA4_9PLAN"
                     /db_xref="geb:GM18_2938"
     gene            355667..358231
                     /locus_tag="CG10_big_fil_rev_8_21_14_0-10_scaffold_17_prod
                     igal-single_557"
     CDS             355667..358231
                     /product="hypothetical protein n=1 Tax=zeta
                     proteobacterium SCGC AB-133-G06 RepID=UPI0003605204"
                     /codon_start=1
                     /transl_table=11
                     /translation="MSIELSPTARQIIRSTFFGKDFDTHRQEIIDALNSIFGSDVVSN
                     IVSSEQGVVLTEMNAYALSTLSWYGDRQADDTTLQFARLRFAAVTIARQLGYKATSSV
                     PAVVDVRVQLTSAPGVQLTIPKGQRASGPDGLVFETLADVVFDQGQVGAGTPAGMTVT
                     SLAVDPSTPATVYLASNNGVLKTTSSGALWSSASAGLTIANVVDMIIDVSAPSTLYAC
                     TITSGVFKTTDAAVSWTASNSGLTNLKTTAIAIDPITPTVLYVTTNAGGVYKSINAGT
                     TWSAVNGGITDFVLQTVSINPVTPSIVYVGGYSGGVYKTINSGLSWTTANTGLANTNV
                     TVLAIDPVTPTTIYAGTAGGGVYKSVDSATTWVPVNSGLTGLSITDIKIDPVTPTIVY
                     ATSSDGGVFKTINGGTSWAAAQTGLTQVATTAIVIDPTASTVLYVGTAEGGVFTSVNS
                     AFTWAATNNGIDDPIRTVQMREGQTLTATFRSTGNQFQTYELSTPGAFTISQDSPSVS
                     VGGILWPEVKLLTYDQVDQVEIEYGLSPPRVIFGDGIAGNIPNKDAEIKVTYFVTSGT
                     LGSIASNTIGSFIGPIIAGTTPIGTVLSNASPSTPGSDPESITSIRINAPQVFQAGQR
                     AVTAADLTGWINSFVDPVYGAVTKGRATSPRSSAADAEAQSILGNLVAFGVPSSITSR
                     FEGYIDTILSSNCAANVVNAQILSSDSIGRYVAAPAGLARNLATFLNTITESTVEAVV
                     TDGSVNLLSVDAFIDIKVISTITNDALRNSIKDNVRNVIQSLLLGRDFGDSLRIGDVY
                     QAVEDVEGVDYSNVTLVVRNNIGDDISVARLNEFSGLVIQDYEVITMGATPSVEFL*"
                     /db_xref="UniRef100_UPI0003605204"
                     /db_xref="gur:Gura_2465"
                     /db_xref="88832416"
                     /db_xref="UPI0003605204"
     gene            358250..359110
                     /locus_tag="CG10_big_fil_rev_8_21_14_0-10_scaffold_17_prod
                     igal-single_558"
     CDS             358250..359110
                     /product="Uncharacterized protein {ECO:0000313|EMBL
                     :KKM93422.1};  TaxID=412755 species="unclassified
                     sequences; metagenomes; ecological metagenomes.;"
                     source="marine sediment metagenome.;""
                     /codon_start=1
                     /transl_table=11
                     /translation="MADLTPQKEKRRNHSLVQAESLVGRKFGEYTVIRLEEPRVYDAR
                     GAYIRRYVCRCSCGGERAIASSTIKGRPPYSCIKCRRSRNLRPTEDFRAARCRYSKKN
                     LETLAKVEIAVGAKIGWFTVITEIKSKTNQKLWRCRCECGQEVIKTPSQIRYSTTTRC
                     RTCSDRRKTMHVEVSALSHVINGYRQRARRRNLVFELSRTVVLQLIQSGCSYCGEAAS
                     NTYKKPSTGELYHYNGIDRVNPAEGYIVDNVVTCCSSCNVAKLDRSRDEFVAHARRIT
                     EHLSVVETRI*"
                     /db_xref="A0A0F9PJG2_9ZZZZ"
                     /db_xref="GWB1_scaffold_10063_10"
     gene            359113..360126
                     /locus_tag="CG10_big_fil_rev_8_21_14_0-10_scaffold_17_prod
                     igal-single_559"
     CDS             359113..360126
                     /product="hypothetical protein"
                     /codon_start=1
                     /transl_table=11
                     /translation="MSELTPQNQYPIPSEYEEPYFASAKSYFLATDMADWSLAEKDNL
                     IWSGGGSFSWNGTTGSLTWAAPVELRTKTTVWKAIVQGPPSPGGVVVLQDGEVAFFAH
                     PRLQIDDKVVSLVVGPVTLIPGVRLHDITIFAARVGTTVFFADGKSLKDGESGEIFGG
                     GTGSVVQPHEHQPAKVIEPPGAGTAVLDLNIISFSPANLKRVRLYRNGELQNDPADYT
                     VDTGTGLITLVVPTVRPNLFEPDPERFTAFMETNPPIITTGDHAHMAPRIVEPLAGTF
                     QIDMLVTALDYPALQRIELHRNGSVLSEPDDYTLDLNAGLVNLVLPSASGERFMAFRE
                     VQY*"
     gene            360126..361943
                     /locus_tag="CG10_big_fil_rev_8_21_14_0-10_scaffold_17_prod
                     igal-single_560"
     CDS             360126..361943
                     /product="hypothetical protein"
                     /codon_start=1
                     /transl_table=11
                     /translation="VPYFESSIGFGHNPFGHHQYGFGDWAEEMLWKNLPEVYRDCDDA
                     GPAGSEVDQPLRKFQNALKPSYQDLRIKWHLFPFLWDAIKVPLDQLAQLGYNVGINVD
                     PTKSEGLQRSSVLNASQLWLNKGTDKGYELTAAFEGLLVTVTPLWAQTCGPARQILGT
                     PTGAVTCRFDLSTTRIIERPVSPGTVHIKVTTQYEIEESIRDDGAGNLVGFGNQMFGK
                     LSRLDLISVNTMQLTAIIGVLFVGDTVTQGPATGIVVAVNGAAVTINTTVGVFTTGAI
                     VDTTSGATATVAGITSDTLASGETFEGLTSGTEGSMRAFNTTYAVVDRITTLAGFTPG
                     ETLVGLTSGNYAVAGTTTELIQGPLQARIDLTGVVGTLTINEELTGVTSGSVAIVRDV
                     VGASLYVDTITLPGFTIGETVTTVGGSGTVAAIDFGTIDYIAGDMSGRTTCLKVGEPV
                     RYVVDLIESGPTQFIANYDEVVADLIPMDLILEDRYEKWPITATPIRISGGFMSRGEC
                     RSHSLRLFFATPDNTEIEDFVDVSRRIATSLDRFRPIHVEFDSISFDGSHASSQVWRT
                     DRINADSAAATVWYAPVTGEQRASTQIWTTGPFSATVAR*"
     gene            361951..363573
                     /locus_tag="CG10_big_fil_rev_8_21_14_0-10_scaffold_17_prod
                     igal-single_561"
     CDS             361951..363573
                     /product="hypothetical protein"
                     /codon_start=1
                     /transl_table=11
                     /translation="MAKVFALNRSAAQPVTINTITPVVENLGSAIPGMQTTSVLPARC
                     VNLYTVFQGNPYLLTLSAAGNIEIHRYVSGAWTLVGGPFTPAVGHVLTPLCIHVVNDT
                     VLTLWTDEGASNDGIASSISLTGTSWSSPTTELAPIGASNGGHSVHYKGAIWFATAIG
                     VWCYAPLARFMTLSGVVGSFVPDETLVGGTSLTSAVVRSFNSPVVRVDTVSGSGFVTA
                     ETVTGTTSGATGTITTITRFVNALPDTGNDAALGGVAGSANLLGSFTSWDGALYFVQP
                     KTAAGPIRLYQLSTAWEAALNVPAPQWTNRSFSGLVEAGFATVSADAGMWSLFVNRLD
                     ELCLFYSGSGSTKLAKTTSKTAPLVFTDLTNTFLPSTISTKTNLGVTLYTDDRRRTNL
                     LQSFLIRDLSGASTILTNWDGASALTVVGSIAGAGFILPASRFGQESTFTNLQPTIHI
                     TDVSEPFPGRIRIDYVVRADPARTVDILPEYSIDGDEYFPMTTGADDSGTTGLPASPG
                     GDAYFFNWDTFADLDGDFNNLPLRIVDRISGV*"
     gene            363576..365951
                     /locus_tag="CG10_big_fil_rev_8_21_14_0-10_scaffold_17_prod
                     igal-single_562"
     CDS             363576..365951
                     /product="triple helix repeat-containing collagen"
                     /codon_start=1
                     /transl_table=11
                     /translation="MVAGPVQSFSRDNIKARWTERYTSDAVNKKFVGIPRGCYLGFVP
                     SPTGLILSLKPDKSIAYSAPSGVFVEGETLTGGTSGATAVVRVVSLNYILIDTIVGGP
                     FAVGETISTGSGSASVEHFGEEGVSLARVVSSSSLAAGRSEHMIDVITSDTVDLNFTG
                     FADGVYYVILTASYEVGQTTIGNIVTRTTPPPTGPQEVLICVATKVGVGLTVSATTPL
                     TRHDPHAFVGTRIGFMPGGSIESLQQAIIATDEIVAARQFSDGTTAPAFNPVSPQTTG
                     VPFRLNTDLGNVAMGGRLGKVASAIGGNQFTLAGPASQANVSGSFSTRNRDVEPFRDL
                     SPATGIGLPTGIVPAIKAGGSEAVQLTLTGVVGSFAVGLPVIGSSSGATAIIKTVDGT
                     GTVLTVGDFVGTPFIGEVITQTAPPATGTIAPGGIDLLEGAITGLTGTTTGSNVCVVI
                     DTATGRKAIDSSGNPIFGRLVFDPTGGLSNSGDYDLSTSGGLLNFTASTTTVVVSSAP
                     GTVTTPDMIAVGDLIEGDDGRFYEVASIAGSPNVTSFNVPVSKPYVGPTQVNVASRRR
                     RRFLLEFKIVSSGVESAATLAAGTYKFFFPAWFTLEKSNLDATLQMLAPGDTSVPQAS
                     SSLAGVALAAPGHVSSPAALIGAIQTATSGGGGPIGNGNFHTINFSAGASQSAPGVLD
                     VALSAGASGPAGPTGPTGPTGPIGPGFSSIEPFQSKVLATAGLPASGTIGYTFSGAVR
                     GFNTQTSLLNTGAFGPGQYEISNITVSTNTVNVSWSGMANFSLSIGVTAFI*"
                     /db_xref="cpy:Cphy_3262"
     gene            365951..366532
                     /locus_tag="CG10_big_fil_rev_8_21_14_0-10_scaffold_17_prod
                     igal-single_563"
     CDS             365951..366532
                     /product="hypothetical protein"
                     /codon_start=1
                     /transl_table=11
                     /translation="MRHIIWLKADGSIGGFHIITGGWAPDFDPNDLTESNTQAKFVRD
                     HHAANPSNGFHSFFEYECPCSPSAGFCDCPNNTCANCHVDGGLLKIKPTLSLLLTNQV
                     VGATSEIAPLVLAAGAEVPIKFTGSLPDTTVVSVDRVGGPDSFETLPTTFTFGGNETP
                     EQTFLVPAKGQISVFRIDAGKYVRPRIVVVKGW*"
     gene            366537..367307
                     /locus_tag="CG10_big_fil_rev_8_21_14_0-10_scaffold_17_prod
                     igal-single_564"
     CDS             366537..367307
                     /product="hypothetical protein"
                     /codon_start=1
                     /transl_table=11
                     /translation="LFYRCLYERRYTSVDLTNAYSGTPVFIIGGNPSLKTLPLDRLES
[truncated: 468,873 more chars]
