# Supplementary material for: Clades of huge phages from across Earth’s ecosystems
Source: Nature. 2020 Feb 12;578(7795):425–31. doi: 10.1038/s41586-020-2007-4 (PMC7162821; doi:10.1038/s41586-020-2007-4)
Supplement: Supplementary file 6 — Genbank files for all genome. [file 41586_2020_2007_MOESM6_ESM.zip › genbank_genomes_SD-4/BML_PHAGE_CIR_30_13.gbk]

LOCUS       BML_coassembly_scaffold_69_prodigal-single     312403 bp    DNA     linear   BCT NOV-13-2019
DEFINITION  BML_coassembly_scaffold_69_prodigal-single, contig.
ACCESSION   BML_coassembly_scaffold_69_prodigal-single
VERSION     BML_coassembly_scaffold_69_prodigal-single.1  GI:
KEYWORDS    .
SOURCE      BML_PHAGE_CIR_30_13
  ORGANISM  BML_PHAGE_CIR_30_13
            .
COMMENT     Data sourced from ggkbase. For additional details see
            http://ggkbase.berkeley.edu/organisms/404886
FEATURES             Location/Qualifiers
     source          1..312403
                     /organism="BML_PHAGE_CIR_30_13"
                     /mol_type="genomic DNA"
     gene            complement(<3..122)
                     /locus_tag="BML_coassembly_scaffold_69_prodigal-single_1"
     CDS             complement(<3..122)
                     /product="hypothetical protein"
                     /codon_start=1
                     /transl_table=11
                     /translation="MSTLETQYKNYLKENPNSKLTFEEWQIQIHIPKIKKFIDK"
     gene            complement(124..516)
                     /locus_tag="BML_coassembly_scaffold_69_prodigal-single_2"
     CDS             complement(124..516)
                     /product="hypothetical protein"
                     /codon_start=1
                     /transl_table=11
                     /translation="MDINHLTVEELKIVKDSITQRINELSGKTSQQETLEEAIENTLE
                     ENYAYKDDGGDRVYFDTQVEKCIIDMTKWQSERMYSEEDLKLWLMYRDIYLYNHYTTY
                     LELGLPLQSVDDFIKESYEHLMNMKKNK*"
     gene            complement(522..908)
                     /locus_tag="BML_coassembly_scaffold_69_prodigal-single_3"
     CDS             complement(522..908)
                     /product="hypothetical protein"
                     /codon_start=1
                     /transl_table=11
                     /translation="MEKFEEKKIVNILNLIGLSFFLLFLISVFLMVFNSIFLIGFISL
                     PVSALFIILASSLSNKGKYSEKFIHHMYGKINNCNTLMELKECLSEFEGLAIKDGMYD
                     LKYPVDLRRIHEKLIFQIEILEKQKN*"
     gene            complement(914..1177)
                     /locus_tag="BML_coassembly_scaffold_69_prodigal-single_4"
     CDS             complement(914..1177)
                     /product="hypothetical protein"
                     /codon_start=1
                     /transl_table=11
                     /translation="MINYNLMHKLPKNWKDEVYNHSSAILSFDEQQNPNVDTTVLYYY
                     LNSKGEKVNCKALYLRDNDKVVVKNENGCQVCLHKEDLYISKN*"
     gene            complement(1196..1453)
                     /locus_tag="BML_coassembly_scaffold_69_prodigal-single_5"
     CDS             complement(1196..1453)
                     /product="hypothetical protein"
                     /codon_start=1
                     /transl_table=11
                     /translation="MKLSVIRYFFYTLLIIPVLSSCGGATDKDACLRSVKEMFPNATV
                     YAPFEGSNYTFFVADSVNFYMVKTMSLTSPKVTNVVVLTKK*"
     gene            complement(1512..1847)
                     /locus_tag="BML_coassembly_scaffold_69_prodigal-single_6"
     CDS             complement(1512..1847)
                     /product="hypothetical protein"
                     /codon_start=1
                     /transl_table=11
                     /translation="MINNIKKHIEDRETLNKGLTEIMGYCDHSPINLNFIEKKWGFGD
                     GELRLQVKNYDLSEDYYLYEISSLGSAGKEFFMGEKDGYTYIMAHEEGDWMATQIFVL
                     DNNFKESID*"
     gene            complement(1840..2070)
                     /locus_tag="BML_coassembly_scaffold_69_prodigal-single_7"
     CDS             complement(1840..2070)
                     /product="hypothetical protein"
                     /codon_start=1
                     /transl_table=11
                     /translation="MDVNKIEDQLDNWRRVEYRMNEEGVAYCFLHYSNWKEIEDDEFH
                     TLRNRLIDTIKAIELLVESRIGDLETKLDNND*"
     gene            2295..3131
                     /locus_tag="BML_coassembly_scaffold_69_prodigal-single_8"
     CDS             2295..3131
                     /product="hypothetical protein"
                     /codon_start=1
                     /transl_table=11
                     /translation="MNLENYIIKNYPTLGMKKCMEDTQATRGVIQSIVNKHKLKVDKK
                     SLSKIISNGKIKKQEEYNINIETFTKNLDENSSYILGLLWADGYISKNNPTIKKRNII
                     TLECLYEDMKNFAPIFEKTGVWLYYNRQRENKKMVTTAYTSNPLFHKFLTDYDYNLKS
                     IVSPNKIISTISTNFISYFLLGVIDGDGCFYFNKKNGLRQFTLTGSFNQDWLAFEKIF
                     YKLNINYKIIRKKNKKSGYSQLRITNRDNISKLGEYVYSNFKTDKIGLLRKYRKYLEI
                     IS*"
     gene            complement(3135..3812)
                     /locus_tag="BML_coassembly_scaffold_69_prodigal-single_9"
     CDS             complement(3135..3812)
                     /product="Putative phosphoesterase n=1 Tax=uncultured
                     bacterium A1Q1_fos_97 RepID=L7VZG1_9BACT"
                     /codon_start=1
                     /transl_table=11
                     /translation="MTITAISDTHNQHKSIPSKYLQGGDCIIHAGDVSGRGTYNEIED
                     FMGWFNELPYTYKIMIAGNHDFFFERASKIIVDEMLNKYPNIIYLNDSGVELDGIKFW
                     GSPVQPWFYDWAFNRRGTDICQHWDMIPLDTDVLICHGGPKYIGNLNITSRSQEDVGC
                     PYLYEKINKLKNLKLFTQGHIHEGRGDYRSGDGKLFINTSLLNLQYQMVNKPYVIDTN
                     TWDVIDS*"
                     /db_xref="UniRef100_L7VZG1"
                     /db_xref="A0A085EPJ7_9FLAO"
                     /db_xref="hhy:Halhy_6349"
                     /db_xref="L7VZG1_9BACT"
     gene            complement(3814..4065)
                     /locus_tag="BML_coassembly_scaffold_69_prodigal-single_10"
     CDS             complement(3814..4065)
                     /product="Putative uncharacterized protein n=1 Tax
                     =Bacteroides helcogenes (strain ATCC 35417 / DSM 20613 /
                     JCM 6297 / P 36-108) RepID=E6SNA9_BACT6"
                     /codon_start=1
                     /transl_table=11
                     /translation="MERKIFVCECNSLEHQVSFWYDEDEDTLYVETHLITHKNFFKRL
                     WVGLKYAFGYKSRFGEWDEILLDPKSQKELYQWLETKHK*"
                     /db_xref="UniRef100_E6SNA9"
                     /db_xref="A0A0F8ZAH4_9ZZZZ"
                     /db_xref="bhl:Bache_2824"
                     /db_xref="E6SNA9_BACT6"
     gene            complement(4077..4634)
                     /locus_tag="BML_coassembly_scaffold_69_prodigal-single_11"
     CDS             complement(4077..4634)
                     /product="hypothetical protein"
                     /codon_start=1
                     /transl_table=11
                     /translation="MGMFEYLKSPDSTLIITLNNSTVDHLIRSIRPILSGRLNMNITT
                     EHQFLMVGDAKKYRHTIKTIILDEYMFFKNKEKMYNTINELNPERLLIYSTSDKTYSK
                     KIIDLIKHSKANDLEVINTTKEFYELYYNFITDPDSVIHDDMSRSNIKYKHMLQPGRY
                     EIEFENKYLIDDGKFRPNRFIYLVI*"
     gene            complement(5478..6932)
                     /locus_tag="BML_coassembly_scaffold_69_prodigal-single_12"
     CDS             complement(5478..6932)
                     /product="hypothetical protein n=1 Tax=Methylotenera RepID
                     =UPI000364104D"
                     /codon_start=1
                     /transl_table=11
                     /translation="MADVIYSSLVYGVPALFGLIVVLYVLSLRRIVPTNVVHIVQRGN
                     QTVSYGTKKSSNVYYEWPGWLPKLGVTVRVLPVSNFDIELRRYEAYDKDRVPFVVDVK
                     AFFHIADTNVAAEKVESFEELKGQLENVVQGAVRSILAKSKLEEIMEERSVFGKQFTE
                     AVNADLKNWGVEAIKSIELMDVRDADGSQVIHQIMAKRMSAIDMESRTEVAKNTKLAQ
                     QAELMARQEVDVTKAETERIAGEAQAQSQQAIGIAKAEAAKKAGIAEQQSISDIAQAE
                     RATAEQQMEVVKVNQVKQAEIDKEKEIIQAEMIKRKIEIKAEADKFAVETEAVAKLEA
                     QKKEALGVQAVGEAEAKIIAAKGMSEAEAEKARQLASVIAQTELAKEIGENQGYQDYL
                     IRVKTVEKEQVVEVAQAESMAKALASADLKILANSGDVQSGMNKFSDILSAKGGSQIN
                     GLLESLKQTEEGAALLGLLKNLNPMSGLTDSDKK*"
                     /db_xref="UniRef100_UPI000364104D"
                     /db_xref="C8PGS9_9PROT"
                     /db_xref="ccv:CCV52592_1616"
                     /db_xref="UPI000364104D"
     gene            complement(7094..7486)
                     /locus_tag="BML_coassembly_scaffold_69_prodigal-single_13"
     CDS             complement(7094..7486)
                     /product="Uncharacterized protein n=2 Tax=Podoviridae
                     RepID=R9ZZK5_9CAUD"
                     /codon_start=1
                     /transl_table=11
                     /translation="MTKHYYRVCHKDTLQGLWYDFSGDFTGLIHSEFNFCFNNKLEMD
                     FDDELVGWLSATESLDTLWNWFPKDDILILQEYGWFVFQFEAVETKFYERFQHWVIKQ
                     ESSVPTKILKLNDDDTHDIIIFDNLLVK*"
                     /db_xref="UniRef100_R9ZZK5"
                     /db_xref="S0A5J5_9CAUD"
                     /db_xref="R9ZZK5_9CAUD"
     gene            complement(7483..8397)
                     /locus_tag="BML_coassembly_scaffold_69_prodigal-single_14"
     CDS             complement(7483..8397)
                     /product="hypothetical protein"
                     /codon_start=1
                     /transl_table=11
                     /translation="MTKLEQIEAKKIKPIEVGDYVQVKTTFTRESLKQVGKGKIKGWV
                     TENVGCEFKTQGTVQEITDDKFIISIGSVRIPLELKGIVDTCYDKHNQNIIVDKSIVS
                     HTFMDCGANPFGKEKRRISFYNSDIQSLLWKMGYDRNGEHQKSERDWQKINFDPYVVD
                     SNGNKQYYQRGLVWTLEQKQLLIDSIYNDIEIGKFLLRYNAWSRMEEEEIETGTMHSF
                     DCVDGKQRLNTILEFVQDKFIDSHGNLWSDLSTNAHRRFLNYGNLSLGELPETATDDD
                     VIDNFLTLNFTGVPMSKEHIDFVKSIKI*"
     gene            complement(8410..8904)
                     /locus_tag="BML_coassembly_scaffold_69_prodigal-single_15"
     CDS             complement(8410..8904)
                     /product="hypothetical protein"
                     /codon_start=1
                     /transl_table=11
                     /translation="MKKLSTFDGHIVLWSKGHYSADDEVSIFDEIKRIWAIRCGIDFE
                     HVDNYSYEYIANRLYKILVACEPNKEKYLHELIHKALTSSIGYPEGLSHIEKLIYFYR
                     SEISNIQIYDVNRETGEKLTLIELPDPQPEVFKRITNGVGLHKDYDLIFNLDERVLTN
                     TLID*"
     gene            complement(8970..9173)
                     /locus_tag="BML_coassembly_scaffold_69_prodigal-single_16"
     CDS             complement(8970..9173)
                     /product="hypothetical protein"
                     /codon_start=1
                     /transl_table=11
                     /translation="MKKYKIIVLSGGGYSLEYEVIADYFKTETSSSTSSGFYSFYLNT
                     DFICAYPIDKTIIKEVKYIKKDN*"
     gene            complement(9176..9619)
                     /locus_tag="BML_coassembly_scaffold_69_prodigal-single_17"
     CDS             complement(9176..9619)
                     /product="hypothetical protein"
                     /codon_start=1
                     /transl_table=11
                     /translation="MKVSKNLTTSILDFEKQPFAFLEGGLGLNDTEQYLAEGLFKRGY
                     EIYILEELYDKPRKLAALQFLDVKTIIMGTTGVYEKQLNLLVDFFFSLDIDKLENVVL
                     TLDTERVMRDPMAKVKELNPKIKFYKILSPLWDKDWDKCDLYEIK*"
     gene            complement(9706..10107)
                     /locus_tag="BML_coassembly_scaffold_69_prodigal-single_18"
     CDS             complement(9706..10107)
                     /product="hypothetical protein"
                     /codon_start=1
                     /transl_table=11
                     /translation="MEKEFVPFELSLKLKLIGFDEPCLAVYRGGSLYGSGTSVNRYYD
                     DGHWELEKNSNYGGKIYQWVSAPTFSQVFRWFRDNYGKLSHIEQGDNPKNYYPVIDNG
                     SHKYNTAMWFDTYEEAELACLVKLIEIAESK*"
     gene            complement(10189..10542)
                     /locus_tag="BML_coassembly_scaffold_69_prodigal-single_19"
     CDS             complement(10189..10542)
                     /product="hypothetical protein"
                     /codon_start=1
                     /transl_table=11
                     /translation="MRVRINNIECRFNQGRYEIVKWQSNVYFGKEEEYISNGWVLCDG
                     YYTLNNTSIQSTIFKQPETCYTIATLHYDKGEGCCDMKTIGARLLDLDKNDRADFFSV
                     YEYAEHRIVESEVSK*"
     gene            complement(10544..10714)
                     /locus_tag="BML_coassembly_scaffold_69_prodigal-single_20"
     CDS             complement(10544..10714)
                     /product="hypothetical protein"
                     /codon_start=1
                     /transl_table=11
                     /translation="MKILVITLMIIQILLIGSGIMNIINNRPIFGLLMVLFNGFFLGM
                     NFITLKRLINNN*"
     gene            complement(10716..11030)
                     /locus_tag="BML_coassembly_scaffold_69_prodigal-single_21"
     CDS             complement(10716..11030)
                     /product="hypothetical protein"
                     /codon_start=1
                     /transl_table=11
                     /translation="MSSRRVKINRTEGTPIDVSGWHERMKLREEVERNKKIEEQRLEK
                     ERIDKIQCPVCKSTDKIHHIKQQNNGVMGPGHSSWVTENYLVCKICGVHYSDLYKLNK
                     IK*"
     gene            complement(11045..11215)
                     /locus_tag="BML_coassembly_scaffold_69_prodigal-single_22"
     CDS             complement(11045..11215)
                     /product="hypothetical protein"
                     /codon_start=1
                     /transl_table=11
                     /translation="MAREIGYYWVYGNKCFEVKKWGIYYWDGRYFWNGNEDFSEDSFE
                     MIDETEISRPVY*"
     gene            complement(11218..11490)
                     /locus_tag="BML_coassembly_scaffold_69_prodigal-single_23"
     CDS             complement(11218..11490)
                     /product="hypothetical protein"
                     /codon_start=1
                     /transl_table=11
                     /translation="MSEEITEENLVEYSPYCPICDSCGEDGCCPATACKQHPDGKYCE
                     TYLAELKFGYIMYHELMKIVDGDEKYEEQIDKVWDEVRDSVFRGED*"
     gene            complement(11524..11715)
                     /locus_tag="BML_coassembly_scaffold_69_prodigal-single_24"
     CDS             complement(11524..11715)
                     /product="hypothetical protein"
                     /codon_start=1
                     /transl_table=11
                     /translation="MSKVRRISTYYVLIVEHNGIDYECVVSFDLKDLFECHPEPKNWV
                     EIENIIRDAAWNGEIENFD*"
     gene            complement(11727..11903)
                     /locus_tag="BML_coassembly_scaffold_69_prodigal-single_25"
     CDS             complement(11727..11903)
                     /product="hypothetical protein"
                     /codon_start=1
                     /transl_table=11
                     /translation="MRNLKIIYDFFRLWIMWGDRKEAWQDAKTINDPKFQKEMDELDN
                     SMKKYFDNWDNGVH*"
     gene            complement(11900..12550)
                     /locus_tag="BML_coassembly_scaffold_69_prodigal-single_26"
     CDS             complement(11900..12550)
                     /product="hypothetical protein n=1 Tax=Methylobacterium sp
                     . 285MFTsu5.1 RepID=UPI00034BC47C"
                     /codon_start=1
                     /transl_table=11
                     /translation="MMIKFKNYTGDETLTKDGFQVINDRVVQVIVSTFPTNLNDVAKD
                     SKHEDVFRTKLGDIKQIQNLNFGELNKHLAELIGAKEYTVLNNQYFCKPPNYKMTSAH
                     QDNAYFDSDDNVYTFWIPLQDVDILNSCMFYVPGSHLKGLLPHKAIGTNVRTRTGKTG
                     YSLYSDWYKNSEFVKVPIKRGQILVHDKNTMHFSSPNLSDDYRVAITCIMKVNSWK*"
                     /db_xref="UniRef100_UPI00034BC47C"
                     /db_xref="bcm:Bcenmc03_6945"
                     /db_xref="B4ENZ3_BURCJ"
                     /db_xref="UPI00034BC47C"
     gene            complement(12534..12719)
                     /locus_tag="BML_coassembly_scaffold_69_prodigal-single_27"
     CDS             complement(12534..12719)
                     /product="hypothetical protein"
                     /codon_start=1
                     /transl_table=11
                     /translation="MDPIELTMGEWPCNFDHNGECLICDCWSTECAYQRYLNQDYKWE
                     TKEELENMFKIKNDDKI*"
     gene            complement(12727..12954)
                     /locus_tag="BML_coassembly_scaffold_69_prodigal-single_28"
     CDS             complement(12727..12954)
                     /product="Uncharacterized protein n=1 Tax=Chitinophaga
                     pinensis (strain ATCC 43595 / DSM 2588 / NCIB 11800 / UQM
                     2034) RepID=C7PCJ9_CHIPD"
                     /codon_start=1
                     /transl_table=11
                     /translation="METKQTLGQRRVKADFNPAKNDLVDQIKNKSAELIDLCEQLRSE
                     TSTGEKHRLISIAQTEFETACMYAVKANFTE*"
                     /db_xref="UniRef100_C7PCJ9"
                     /db_xref="A0A0F7NKV6_9CAUD"
                     /db_xref="cpi:Cpin_3886"
                     /db_xref="C7PCJ9_CHIPD"
     gene            complement(12956..13375)
                     /locus_tag="BML_coassembly_scaffold_69_prodigal-single_29"
     CDS             complement(12956..13375)
                     /product="hypothetical protein"
                     /codon_start=1
                     /transl_table=11
                     /translation="MEYFVKSSEKIWSNNLRVIISCILMIPTLGVPFWLMYEYFFEPK
                     YWKNRWRLNRLLNKGDVKLTHYKTSNIIGDNIDMYSLFIGDKEYSLWIWNNSYMTLSD
                     ENDPTCDYIGLFVGSVITRWLNKSAINELQFLANENK*"
     gene            complement(13382..13552)
                     /locus_tag="BML_coassembly_scaffold_69_prodigal-single_30"
     CDS             complement(13382..13552)
                     /product="hypothetical protein"
                     /codon_start=1
                     /transl_table=11
                     /translation="MSEFIWTEDTKAKVIEMLDEYFNEHGNSECIAQGDSAQIRAIEI
                     MCEIADIINPIN*"
     gene            complement(13703..14011)
                     /locus_tag="BML_coassembly_scaffold_69_prodigal-single_31"
     CDS             complement(13703..14011)
                     /product="hypothetical protein"
                     /codon_start=1
                     /transl_table=11
                     /translation="MVNKITRENAKELNIDFNYLLEDFYCESYSEHRKGSNFYTRSIV
                     LINEEYFPDVSRELDGFWETNTYIHDDYHGHDMSDIQEVTRVEKKEIVVTTTEWVPIQ
                     *"
     gene            complement(14015..14167)
                     /locus_tag="BML_coassembly_scaffold_69_prodigal-single_32"
     CDS             complement(14015..14167)
                     /product="hypothetical protein"
                     /codon_start=1
                     /transl_table=11
                     /translation="MYKNFKEYWSVKEDLFKQLGISKEVAHMIWCDAVDALGFELIQK
                     EIEKQR*"
     gene            complement(14168..14338)
                     /locus_tag="BML_coassembly_scaffold_69_prodigal-single_33"
     CDS             complement(14168..14338)
                     /product="hypothetical protein"
                     /codon_start=1
                     /transl_table=11
                     /translation="MTKEEYEILAEELLTNIPVKYHEGIKTLAWEWGHAYGYNEVYIH
                     LQEIVETIFKGK*"
     gene            complement(14389..14733)
                     /locus_tag="BML_coassembly_scaffold_69_prodigal-single_34"
     CDS             complement(14389..14733)
                     /product="hypothetical protein"
                     /codon_start=1
                     /transl_table=11
                     /translation="MMNKFKIGPFKSVIKKIKIGSFRATWVVRHRWEEGAKEGMLGNY
                     GANNIRTNWQLGIWAKRSKVVGSVKRGSNTKETTKQTFSGDNLVNNYMIGLNLIVLKT
                     WVDFTFRPTFGN*"
     gene            complement(14723..15022)
                     /locus_tag="BML_coassembly_scaffold_69_prodigal-single_35"
     CDS             complement(14723..15022)
                     /product="hypothetical protein"
                     /codon_start=1
                     /transl_table=11
                     /translation="MLKYLIILLFPLVSPIKRLINSSKEDWLFLGKKILLLVLPFIFV
                     LSIFYIFVFIFSFTIWRLPDNYYFPFLTGGEVQRVFDRVCLLIGIFLMVFTENDE*"
     gene            complement(15026..15661)
                     /locus_tag="BML_coassembly_scaffold_69_prodigal-single_36"
     CDS             complement(15026..15661)
                     /product="hypothetical protein"
                     /codon_start=1
                     /transl_table=11
                     /translation="MGYRFYLGSLPKKEYNKIKSFSLKELYEYKGEEWSDDPYDRDGY
                     VGLYDIAYNRHYELGKYIDEFDKKFFKPVFKNKETQKHYTEENHFYIVQKEFVLELIN
                     YYTEKIRTYYRDLLNPFFGEDGKSVAEFMKTESATPTKDEIKGIYLAIDHIRSMGMEW
                     GVTSWFPDSVPYNTEYGDIVGSWRYEYAIFNLVNLYRTFDWKRNVMIYYAY*"
     gene            complement(15668..16279)
                     /locus_tag="BML_coassembly_scaffold_69_prodigal-single_37"
     CDS             complement(15668..16279)
                     /product="hypothetical protein"
                     /codon_start=1
                     /transl_table=11
                     /translation="MNVLKLLERETPFKIKLNKNFTLEESFDPGTILLVKTIKVDNKY
                     DDGTVYKLWVSALKEDEQHNISVALNDWLDSSSNPTLNIYEANKNMSDSQGNYNDTIY
                     VMEFDDCFDEVEDDSLTYKEYRFESNPKEKEMVDKFLKHVDTMEIERRVFGTDPKRND
                     LYPNGQLSKREMKIVLSTIQWLGSPVGQGFLDNCGFTTKINKQ*"
     gene            complement(16338..16709)
                     /locus_tag="BML_coassembly_scaffold_69_prodigal-single_38"
     CDS             complement(16338..16709)
                     /product="hypothetical protein"
                     /codon_start=1
                     /transl_table=11
                     /translation="MNIIFNHAISNIRVYPKVEDWLTNYKVVNDFKLRVGYKFFVIPV
                     YKVIPKAVTKGLWDDEFVCEVDEFKHDKLFIEGNKFYFRPHCTIFLNNKSHQDVYFDS
                     VEDLDKYVSDLILKAPHIICK*"
     gene            complement(16711..16959)
                     /locus_tag="BML_coassembly_scaffold_69_prodigal-single_39"
     CDS             complement(16711..16959)
                     /product="hypothetical protein"
                     /codon_start=1
                     /transl_table=11
                     /translation="MKEFGRILLTMVIFFGIAFGVVYIVHKDSKICDERVTMKDGTIH
                     YCSGTASYENITVIKGCDGSKIKIPTNDIKIIECVKNK*"
     gene            complement(16963..17373)
                     /locus_tag="BML_coassembly_scaffold_69_prodigal-single_40"
     CDS             complement(16963..17373)
                     /product="hypothetical protein"
                     /codon_start=1
                     /transl_table=11
                     /translation="MMEPKDEWVFFREIDWECPKNNKFNVDTRDFHCGYLWDDIGHED
                     FDKLKKYSRFFLSKEELVDLLERYYLESGGEGEWRYFTLNHNDSRVLYWNMKYIRIYR
                     TELGFIVCNSNEKAILKDILMSEVELEHLNHIKK*"
     gene            complement(17370..17501)
                     /locus_tag="BML_coassembly_scaffold_69_prodigal-single_41"
     CDS             complement(17370..17501)
                     /product="hypothetical protein"
                     /codon_start=1
                     /transl_table=11
                     /translation="MVEKLKKFEVCIGVGLNQFFPEYITIEVSEEDEEVVETENSEE*"
     gene            complement(17504..17761)
                     /locus_tag="BML_coassembly_scaffold_69_prodigal-single_42"
     CDS             complement(17504..17761)
                     /product="hypothetical protein"
                     /codon_start=1
                     /transl_table=11
                     /translation="MNYTKKEYCDAISLIADELKLPAYRTMIGMIGYTLPEITKNLVY
                     DMFLKEYDYHDSDGKLKEAYIMVHSYAIELSENGFVEFNKK*"
     gene            complement(17761..17946)
                     /locus_tag="BML_coassembly_scaffold_69_prodigal-single_43"
     CDS             complement(17761..17946)
                     /product="Uncharacterized protein n=1 Tax=Persicivirga
                     phage P12024L RepID=I6S2I7_9VIRU"
                     /codon_start=1
                     /transl_table=11
                     /translation="MASKESSGGIGLGMVLFLIFLVLKLTETIDWSWWWVTAPLWIPF
                     ALFFAIAAIIAFISMLD*"
                     /db_xref="UniRef100_I6S2I7"
                     /db_xref="I6S2I7_9VIRU"
                     /db_xref="cai:Caci_3011"
     gene            complement(17948..18490)
                     /locus_tag="BML_coassembly_scaffold_69_prodigal-single_44"
     CDS             complement(17948..18490)
                     /product="hypothetical protein"
                     /codon_start=1
                     /transl_table=11
                     /translation="MKKKLLNWFGLTTLATLEEVETRNKEYQKLISDLTTAISQYEEK
                     PEPSVEFSDYKPEEKRTGFFNKELFDEWYSIYCRNQYQAFQLRQLSKHPHLLNAFMME
                     FSSFDWESVRSYMEETNWYWGNKLVSPTINELKDCVITLIHSGDFDKVGSGWSSGGFT
                     VELYYENCEAICKIKFDKEK*"
     gene            complement(18490..18675)
                     /locus_tag="BML_coassembly_scaffold_69_prodigal-single_45"
     CDS             complement(18490..18675)
                     /product="hypothetical protein"
                     /codon_start=1
                     /transl_table=11
                     /translation="MENEIITELLEIIEQQEKLIRELNFRISNLVELNELIKKYSELT
                     ERQLEIEKQKLPTIIYN*"
     gene            18903..20078
                     /locus_tag="BML_coassembly_scaffold_69_prodigal-single_46"
     CDS             18903..20078
                     /product="Transposase, IS605 OrfB family n=1 Tax
                     =Prevotella sp. F0091 RepID=U2J6P5_9BACT"
                     /codon_start=1
                     /transl_table=11
                     /translation="MLKAYKYKLLPNDNQKCLLNKHFGSIRFIYNYFLNERKTEYETN
                     KNTLNYYDSARVLTELKKHDDYNWLKEINSQSLQYSLKSLDGAYQNFFKYKKGFPRFK
                     SKKHKNSFAVPQSVNVINNELHIPKFKNGIKFIKHRNFSGIIKSCTISKTTTNEYFVS
                     ILVETTHIPHEKTNKSVGIDLGLKDFIIASDGRKFKNNRYTKTYERKLKVAQQHLSRK
                     TKNSNRYNKQRLKVTNIHKKISNSRIDNLHKVSTELIKKYDTIVLEDLNIKGMIKNHK
                     LSKHIADASWGEFVELLSYKAKWNDKNIIHIDRFFPSSKTCNKCGYINQDLNLSVREW
                     TCNACHSHHDRDINASINILKEGIKIISSGTDDYRRGDEIRPSLCDGAICETSKILK*"
                     /db_xref="UniRef100_U2J6P5"
                     /db_xref="U2J6P5_9BACT"
                     /db_xref="mev:Metev_1673"
     gene            complement(20115..20288)
                     /locus_tag="BML_coassembly_scaffold_69_prodigal-single_47"
     CDS             complement(20115..20288)
                     /product="hypothetical protein"
                     /codon_start=1
                     /transl_table=11
                     /translation="MLILFIITWIFILITSWVISCTTIVDNGNYKKTFRLKSLFFWIS
                     IVFSSFSGYYLTK*"
     gene            complement(20300..21040)
                     /locus_tag="BML_coassembly_scaffold_69_prodigal-single_48"
     CDS             complement(20300..21040)
                     /product="Metallophosphoesterase n=1 Tax=Fibrisoma limi
                     BUZ 3 RepID=I2GE42_9BACT"
                     /codon_start=1
                     /transl_table=11
                     /translation="MVNNKPYKVIAVGDTHGRDTWRKVIENNPDFDLVIFIGDYFDSF
                     DIDVMTQMYNFRDIIEFKRNNPDKVITLIGNHDFHYTSACIGSYSGFNYSTLFNMKLE
                     LDELIRNGILTVACQVDKFLFTHAGVTKTWCDENGIDTDDLVNSLNDNLIYKPTVYNF
                     RPGKNRSQYGDDVTQGPLWVRPLSLLDDGLDYIHVVGHTSKKNITNLVDNNYGCILID
                     AIEHGEYLEILIPDNGDVTVNTKIIKTN*"
                     /db_xref="UniRef100_I2GE42"
                     /db_xref="I2GE42_9BACT"
                     /db_xref="hsw:Hsw_PA0187"
     gene            complement(21089..21895)
                     /locus_tag="BML_coassembly_scaffold_69_prodigal-single_49"
     CDS             complement(21089..21895)
                     /product="Tyrosine type site-specific recombinase n=1 Tax
                     =Flavobacterium columnare (strain ATCC 49512 / CIP 103533
                     / TG 44/87) RepID=G8X9G4_FLACA"
                     /codon_start=1
                     /transl_table=11
                     /translation="MNEKGKSTLKICEQKLNYLNYSKRTIDNYLLHINRFLKSQNKSC
                     LHLSSKDFQSYLDNYNFSSVSQQNQVINSIRFLYIEVLGKKYDKVSFRRPKSEKKLPR
                     VIDGEYIKSQLYKIENTKHRAILTLTYSVGLRVSEIVNLKIEDVDSNRMLIHIKNAKG
                     RKDRIVPLSQTVLELLREYFKEYRPKEYLFNGQYGGKYSTGSCQKIYKKYIDNKTSIH
                     TLRHSSFTNLLESGVDTAIIQKIAGHSSIKTTQIYLHISNANLSKIKLPI*"
                     /db_xref="UniRef100_G8X9G4"
                     /db_xref="fco:FCOL_05430"
                     /db_xref="G8X9G4_FLACA"
     gene            complement(21945..22148)
                     /locus_tag="BML_coassembly_scaffold_69_prodigal-single_50"
     CDS             complement(21945..22148)
                     /product="hypothetical protein"
                     /codon_start=1
                     /transl_table=11
                     /translation="MTNEQIREHLLKAGVKNLKEFGYPEVTTETILTDIIYGGFFKSM
                     LEDNKGNGKQVDEVIDQLLSEVA*"
     gene            complement(22276..22518)
                     /locus_tag="BML_coassembly_scaffold_69_prodigal-single_51"
     CDS             complement(22276..22518)
                     /product="hypothetical protein"
                     /codon_start=1
                     /transl_table=11
                     /translation="MQKDNLKHETPTDANNVLAPVLLSRDRRHSHFWIEDGELFESYH
                     TIRGLRYRHRFAVNGLPDTDKCQPDMIKYIESEYLS*"
     gene            complement(22605..22973)
                     /locus_tag="BML_coassembly_scaffold_69_prodigal-single_52"
     CDS             complement(22605..22973)
                     /product="hypothetical protein"
                     /codon_start=1
                     /transl_table=11
                     /translation="MKEICIEFAEWVGINTFDGGYMKHEINSRGMHKWRLYNEHDYIM
                     TNNLYQKFCDNKGIEFTIPQKISYWDGKFEPTNFIEYIGKRGLFYYRWSYMGVSQEPY
                     WTKSGKGKFNTDELWDDFNK*"
     gene            complement(23062..23421)
                     /locus_tag="BML_coassembly_scaffold_69_prodigal-single_53"
     CDS             complement(23062..23421)
                     /product="hypothetical protein"
                     /codon_start=1
                     /transl_table=11
                     /translation="MLENENLNEPKKPQLNIGAVSGSDLFKKYLKKDPDFNGELNFNR
                     FDEIEGNYSVLDYFNLLAWYNNDDNSEEVGKLTANINIEHNKKEATRKASEFRAQLVK
                     KQPSIHSWEYLGMIHEH*"
     gene            complement(23496..23690)
                     /locus_tag="BML_coassembly_scaffold_69_prodigal-single_54"
     CDS             complement(23496..23690)
                     /product="hypothetical protein"
                     /codon_start=1
                     /transl_table=11
                     /translation="MSARYVIRMLGTDYFMEKGTKRNPQVGFGVFDKNTTIVLNTRTE
                     ALRAAMSCGRVCEIVEVFGV*"
     gene            complement(23773..23970)
                     /locus_tag="BML_coassembly_scaffold_69_prodigal-single_55"
     CDS             complement(23773..23970)
                     /product="hypothetical protein"
                     /codon_start=1
                     /transl_table=11
                     /translation="MKNIIMKLKRLFCLCAVSRSLLSDDEIRHALENSIKKHNVNDTI
                     KEIWIDGAKWMRDYMAGRNDG*"
     gene            complement(24050..24622)
                     /locus_tag="BML_coassembly_scaffold_69_prodigal-single_56"
     CDS             complement(24050..24622)
                     /product="hypothetical protein"
                     /codon_start=1
                     /transl_table=11
                     /translation="MKNEEQNSNNPQNSALNIADVSSSFFKPLCDGELNELKNKIYKE
                     QFFDYDETVDAKKVLDALQNLKSNPKLLDYVMKCLVSQKIGTQPRKFYCIVIHKEHFR
                     PYDENYWKQFDAENPFGKWMKECVEGKWDMKKEDILFPKVFNSISDIEDFCKNIDEVK
                     KEIPFWTTHKENENILFEKYSIRELGAVAV*"
     gene            complement(25197..25397)
                     /locus_tag="BML_coassembly_scaffold_69_prodigal-single_57"
     CDS             complement(25197..25397)
                     /product="hypothetical protein"
                     /codon_start=1
                     /transl_table=11
                     /translation="MSKRISLKLTDKNDWLVDKLNEEKERKNNYDNYVTGGNSKLKID
                     PLLSQLHLDYIYEEQEVDCNFI*"
     gene            complement(25390..25644)
                     /locus_tag="BML_coassembly_scaffold_69_prodigal-single_58"
     CDS             complement(25390..25644)
                     /product="hypothetical protein"
                     /codon_start=1
                     /transl_table=11
                     /translation="MKKLEVKEMLNDGSYNYNDNSLDAVDFWKNAVKFFPKEVAKDVT
                     SLREFVKNDEEPFRMDDFIFNKTYAEILAPLNLDILVENE*"
     gene            complement(25990..26196)
                     /locus_tag="BML_coassembly_scaffold_69_prodigal-single_59"
     CDS             complement(25990..26196)
                     /product="hypothetical protein"
                     /codon_start=1
                     /transl_table=11
                     /translation="MENINKHEINKKRIQNYMGKKNIPHDFRLEMIQGGGQYLDNFLV
                     EFANFVKTETINEIVGDLKSKRDL*"
     gene            complement(26289..26567)
                     /locus_tag="BML_coassembly_scaffold_69_prodigal-single_60"
     CDS             complement(26289..26567)
                     /product="hypothetical protein"
                     /codon_start=1
                     /transl_table=11
                     /translation="METKETQNKKTEVITDIICDCCGKSCKVDEGKIDNDVRVDNGEP
                     YYSFEFMKLETHWGYHSGKDTEKWTAQICEKCVDEKLSFINFKKERYM*"
     gene            complement(26679..26873)
                     /locus_tag="BML_coassembly_scaffold_69_prodigal-single_61"
     CDS             complement(26679..26873)
                     /product="hypothetical protein"
                     /codon_start=1
                     /transl_table=11
                     /translation="MDRFKECQKELVEEIENIHYEGNIGDIGNHIGIIIAKYFDEFND
                     KDSFISGLEHGISLTDGTHG*"
     gene            complement(26882..26983)
                     /locus_tag="BML_coassembly_scaffold_69_prodigal-single_62"
     CDS             complement(26882..26983)
                     /product="hypothetical protein"
                     /codon_start=1
                     /transl_table=11
                     /translation="MKKVELDLKTKLTNTNRILVKPKTAIEQNRCYK*"
     gene            complement(26987..27202)
                     /locus_tag="BML_coassembly_scaffold_69_prodigal-single_63"
     CDS             complement(26987..27202)
                     /product="hypothetical protein"
                     /codon_start=1
                     /transl_table=11
                     /translation="MKYEKEIDQFLRDMIFEDWMNEEDYNEVITETFKQLGTNREKLN
                     DDIEIGIKNGHSIETQFVLVKRILKIF*"
     gene            complement(27277..27624)
                     /locus_tag="BML_coassembly_scaffold_69_prodigal-single_64"
     CDS             complement(27277..27624)
                     /product="hypothetical protein n=1 Tax=Rubritalea marina
                     RepID=UPI0003646AC3"
                     /codon_start=1
                     /transl_table=11
                     /translation="MHYVLEGIVLEIGSIEKFASGFKKREIIITNEDNFRQDIKVEFV
                     NDNCEKLDLFKVGEEVMVAFTLVGNQYNGKYYTNLRGIAIGERVIKGETKTVKTRHSL
                     IKDVEKSDDDLDF*"
                     /db_xref="UniRef100_UPI0003646AC3"
                     /db_xref="R9ZYM3_9CAUD"
                     /db_xref="sgn:SGRA_2540"
                     /db_xref="UPI0003646AC3"
     gene            complement(27624..28196)
                     /locus_tag="BML_coassembly_scaffold_69_prodigal-single_65"
     CDS             complement(27624..28196)
                     /product="hypothetical protein"
                     /codon_start=1
                     /transl_table=11
                     /translation="MEVTKSNVGSRTNFDFSEHELIIKESDGLLVHTLKHKDYSKMYR
                     FDFININGIMVVTGDYGNWMFCREFHPSPDGGVSDYYWCEKIKIASTQEPFEFDHEAT
                     KKEIRDAINGGLVEDGYTDEKLEELLDWYENTLLYNVDEHEHLYMSEAYQNMPSYLDA
                     ESIPHRTKIKYWLLCVFDAFEEICYRLKEE*"
     gene            complement(28198..28431)
                     /locus_tag="BML_coassembly_scaffold_69_prodigal-single_66"
     CDS             complement(28198..28431)
                     /product="hypothetical protein"
                     /codon_start=1
                     /transl_table=11
                     /translation="MTYKELKDLHKKAKRIIESDLEWDIKYNMIFSEDMSQKVDFDWV
                     DPDMDYEDDVRAWMSGFDEHMRIQKIIAQQIEY*"
     gene            complement(28437..28823)
                     /locus_tag="BML_coassembly_scaffold_69_prodigal-single_67"
     CDS             complement(28437..28823)
                     /product="hypothetical protein n=1 Tax=zeta
                     proteobacterium SCGC AB-137-I08 RepID=UPI00037931BD"
                     /codon_start=1
                     /transl_table=11
                     /translation="MTKEEMNEYLTTIGGLENGYYADRPRITDSYFFAVHTGWFPLIK
                     ELIDDLIVLGWDKQICQVKEKFGGLRFYINSGSDEIFNRIVQAENKSYEICEVCGKQG
                     ELRTDIGWYHTLCDEHYLENKNQKNK*"
                     /db_xref="UniRef100_UPI00037931BD"
                     /db_xref="A0A0F9TID0_9ZZZZ"
                     /db_xref="ppg:PputGB1_4170"
                     /db_xref="UPI00037931BD"
     gene            complement(28820..29212)
                     /locus_tag="BML_coassembly_scaffold_69_prodigal-single_68"
     CDS             complement(28820..29212)
                     /product="Uncharacterized protein n=1 Tax=Isosphaera
                     pallida (strain ATCC 43644 / DSM 9630 / IS1B)
                     RepID=E8QXH4_ISOPI"
                     /codon_start=1
                     /transl_table=11
                     /translation="MKRELDLVKIKKTKESKLIYLASPYSHPDDEVREDNYIVVSNIA
                     ADMVSNGDVVFSPISYGHNLLGFKNMPSNWEFWFNFCVAFLLRCDKLVVCKMPGWDNS
                     IGVKEEIEIARNCGIEVEYIETDKYYNL*"
                     /db_xref="UniRef100_E8QXH4"
                     /db_xref="ipa:Isop_2448"
                     /db_xref="E8QXH4_ISOPI"
     gene            complement(29209..29478)
                     /locus_tag="BML_coassembly_scaffold_69_prodigal-single_69"
     CDS             complement(29209..29478)
                     /product="hypothetical protein"
                     /codon_start=1
                     /transl_table=11
                     /translation="MSKAILEFDLSDPDDQQQFNRVVNADKLAFALFEITRNSRKGLF
                     YDIERKISELNGNKDEFSHFDAADMVYDMIFEKLSENGVNIDELV*"
     gene            complement(29580..30851)
                     /locus_tag="BML_coassembly_scaffold_69_prodigal-single_70"
     CDS             complement(29580..30851)
                     /product="Transposase n=1 Tax=Thiovulum sp. ES RepID
                     =J0L2F8_9HELI"
                     /codon_start=1
                     /transl_table=11
                     /translation="MILTLKNNLKLNENDKFIVDKLSFHSARLYNSCVYNIRQYYFNN
                     NSYLSFKEQYHQITSDDNFSILINDSSQQVLRMVDKNFRSFFSLLKLKNKGKYSNKIN
                     IPNYLPKEDGWSIFIAGRSARIKGDKVYIGLTKKFRDLYNINQKDLILDLPTNLNINK
                     LQQLQIKPTYGGKQYEILFCYEKPNENKQLNKNNYLSLDCGLDNLLTSYDVNNKSSFI
                     IDGKPLKSVNHYYNKQKAKLQSEYERNKLKDKNTKRFIKLSEYRKNYINNYLNQSVSK
                     IVKYCINNNIGTIIIGDFKGIKQEINLGKKNNQNFVSIPFGILKRKLEAKCNYRGINY
                     ILQEESYTSKCSSLDLEEIKKHENYLGKRIKRGLFKTPSGVLIHADVNGSINILRKYI
                     KSKFGGDLSPTDVSGAINHPVRINPTKPTLL*"
                     /db_xref="UniRef100_J0L2F8"
                     /db_xref="J0L2F8_9HELI"
                     /db_xref="mev:Metev_1457"
     gene            complement(31045..31236)
                     /locus_tag="BML_coassembly_scaffold_69_prodigal-single_71"
     CDS             complement(31045..31236)
                     /product="hypothetical protein"
                     /codon_start=1
                     /transl_table=11
                     /translation="MRTINEIINQFPNGVERFNNDALFNTVVMSLYYGEDPIKIIDSL
                     IKSNNEITESFRNHLLNSK*"
     gene            complement(31223..31393)
                     /locus_tag="BML_coassembly_scaffold_69_prodigal-single_72"
     CDS             complement(31223..31393)
                     /product="hypothetical protein"
                     /codon_start=1
                     /transl_table=11
                     /translation="MKEVFKNLVLLGLVAGIVFLISSDLNGWGWLVFLFVLTLMSNDE
                     STQVKPKEDEDN*"
     gene            complement(31399..31860)
                     /locus_tag="BML_coassembly_scaffold_69_prodigal-single_73"
     CDS             complement(31399..31860)
                     /product="hypothetical protein"
                     /codon_start=1
                     /transl_table=11
                     /translation="MKGILDLISEDKWIIRFKYQDGPLTLTSSVPLSRFNRIMHKDKL
                     YIGANVDFKLAKENDFISHCKCSSDDYDNCEHFVRGGINECINHDIMEIEVGKIDNIE
                     PKPEPINQTFDRKIVQELLIEVKNRFGVMDPDNYINDFQIIEWFNRNYPIK*"
     gene            complement(31888..32337)
                     /locus_tag="BML_coassembly_scaffold_69_prodigal-single_74"
     CDS             complement(31888..32337)
                     /product="hypothetical protein"
                     /codon_start=1
                     /transl_table=11
                     /translation="MIKKAKREDVDKFMDKVYLDDNVYPYMSTTKYFGNFEIPEDDWS
                     SLLITNDSNTFLCKISIRRADEVGLSISLYSISAISAGRALLAINEIIKRYKPRYIDT
                     VVHSSNEKSIKLNTRLMGEPWGVEPKGAWNSKTGEYEDLLYFRKLFA*"
     gene            complement(32334..32702)
                     /locus_tag="BML_coassembly_scaffold_69_prodigal-single_75"
     CDS             complement(32334..32702)
                     /product="hypothetical protein"
                     /codon_start=1
                     /transl_table=11
                     /translation="MIKIEYVKQYNNVRIIEVPIASGYINGVHSMVIPTQSYKVNLLL
                     DLDNIILKNSNKLIHIYPDFENNSIFHSGPIVINPVNFEPVQTYFLRYCLSDYIVDNN
                     ITSKDDTKQNRSFKYLLIKS*"
     gene            complement(32695..33090)
                     /locus_tag="BML_coassembly_scaffold_69_prodigal-single_76"
     CDS             complement(32695..33090)
                     /product="hypothetical protein"
                     /codon_start=1
                     /transl_table=11
                     /translation="MKKDKLYCTDCKKLTKHNPKLSALMAGYLVCDKCSKMNGFCSLI
                     KVGDDNFQKHSKGAKWIEFDGNIGKGLHDRPEIGYSLIMSPFNPFSFTWMTTEVSEII
                     EDTDNFVHFKTKNSEYKLYNNSELSKNYD*"
     gene            complement(33077..33340)
                     /locus_tag="BML_coassembly_scaffold_69_prodigal-single_77"
     CDS             complement(33077..33340)
                     /product="hypothetical protein"
                     /codon_start=1
                     /transl_table=11
                     /translation="MTERELEILRFKKVEVSSDESGGNPYHYYTHDVVQGLSLISNDS
                     DSVKNGEWYVEFFNTEVPVRFYSMDKVLVLINTLTKAIVHEER*"
     gene            complement(33422..33829)
                     /locus_tag="BML_coassembly_scaffold_69_prodigal-single_78"
     CDS             complement(33422..33829)
                     /product="Gp95 n=1 Tax=Sphingomonas phage PAU RepID
                     =H9NBX2_9CAUD"
                     /codon_start=1
                     /transl_table=11
                     /translation="MVVIIDFDGTVVTHEYPRMGKDIGAIPVLKELVSNGHQLILFTM
                     RSDMGVKSGKFQSGLTDAVNWYKENDIPLFGIQTNPTQHEWTDSPKAYGQLFIDDAAA
                     FAPLKYDPMYSNRPFIDWDRMREELVRTGWIKE*"
                     /db_xref="UniRef100_H9NBX2"
                     /db_xref="H9NBX2_9CAUD"
                     /db_xref="sli:Slin_2289"
     gene            complement(33823..34128)
                     /locus_tag="BML_coassembly_scaffold_69_prodigal-single_79"
     CDS             complement(33823..34128)
                     /product="Putative uncharacterized protein n=1 Tax
                     =Flavobacterium branchiophilum (strain FL-15)
                     RepID=G2Z3R3_FLABF"
                     /codon_start=1
                     /transl_table=11
                     /translation="MKRLFLDDIRVPLDCPKAHYMSYRKIDLRIYHEDWVIVRSHGQF
                     VKWIQENGLPDLISFDHDLGLIQEWKIIKDYPDYSASDFGLIKNNKSGYIKIKFKIW*"
                     /db_xref="UniRef100_G2Z3R3"
                     /db_xref="W4TBY7_9FLAO"
                     /db_xref="fbr:FBFL15_2526"
                     /db_xref="G2Z3R3_FLABF"
     gene            complement(34129..34539)
                     /locus_tag="BML_coassembly_scaffold_69_prodigal-single_80"
     CDS             complement(34129..34539)
                     /product="Uncharacterized protein n=4 Tax=Bacteroides
                     RepID=I9KM53_BACFG"
                     /codon_start=1
                     /transl_table=11
                     /translation="MDYKDRVTPEHISKLKINEVFVFGSNESGRHGLGAAKTALGWGA
                     KWGQAEGIQGRTYGIPTKDSSVRRTLSIVEIKPYVDRFIEFAKNNPDFIFLVTEVGCG
                     LAGLKPKDIAPLFAEAVGVSNIHLPDRFWHKLLK*"
                     /db_xref="UniRef100_I9KM53"
                     /db_xref="A0A0E2T377_BACFG"
                     /db_xref="bfg:BF638R_0713"
                     /db_xref="I9KM53_BACFG"
     gene            complement(34539..34859)
                     /locus_tag="BML_coassembly_scaffold_69_prodigal-single_81"
     CDS             complement(34539..34859)
                     /product="hypothetical protein"
                     /codon_start=1
                     /transl_table=11
                     /translation="MVGLDCDNMNLTRDMIKNLSDDKLIRIANILDRHDDWQVSKKYT
                     DEQEIYETVVDRGDGQYIAIVQFLFGDYGLEPQYFIRHFDADFAEGSPTCDEWVLIME
                     IINE*"
     gene            complement(34847..35428)
                     /locus_tag="BML_coassembly_scaffold_69_prodigal-single_82"
     CDS             complement(34847..35428)
                     /product="Uncharacterized protein n=1 Tax=Desulfovibrio
                     piezophilus (strain DSM 21447 / JCM 15486 / C1TLV30)
                     RepID=M1WKC2_DESPC"
                     /codon_start=1
                     /transl_table=11
                     /translation="MKMLFKNPYLWWKFEGRYYHKDLYRGIKNLIQWFPVIWKDRDWD
                     SYYIFQILEHKLKLQAKGISKRDIHVDAQRDAEIMMTCVRLMEKVRDGYYESEWTDYH
                     ESKYWFEDIEDNPGYSTWESEIKSENFDDYFKKYPLIYKRVLNGEGVFSIDDENSSER
                     KMRIAMNISHINHDRARVLLFKIMNKNIERWWD*"
                     /db_xref="UniRef100_M1WKC2"
                     /db_xref="dpi:BN4_12111"
                     /db_xref="M1WKC2_DESPC"
     gene            complement(35434..35694)
                     /locus_tag="BML_coassembly_scaffold_69_prodigal-single_83"
     CDS             complement(35434..35694)
                     /product="hypothetical protein"
                     /codon_start=1
                     /transl_table=11
                     /translation="MNRSKYNLMTSVIGFKLKGIVTEVKEPNGEIKLLKGGIKSTVCA
                     CEPEPIKHKECNTKWFTTFNQQLLDKIRDHQLMNFGSIEIKK*"
     gene            complement(35691..35933)
                     /locus_tag="BML_coassembly_scaffold_69_prodigal-single_84"
     CDS             complement(35691..35933)
                     /product="hypothetical protein"
                     /codon_start=1
                     /transl_table=11
                     /translation="MKYLSEVERKQRSMDIHNGFTFEYTVDLSDEVIIHPSGDYTEEM
                     LCVAITQFIGMFMVTTFERLNGFSGFGSVNYKIVKR*"
     gene            complement(35957..36769)
                     /locus_tag="BML_coassembly_scaffold_69_prodigal-single_85"
     CDS             complement(35957..36769)
                     /product="hypothetical protein"
                     /codon_start=1
                     /transl_table=11
                     /translation="MVKNLNEKEKSEIIELYNSGYSNKKLSEIFNVHRVTIQRLLKKN
                     NILLHKRESELTCDKNFFKVYTKESCYWAGFILADGYIRKNSTNLHIKLQIKDAEHLY
                     KFLKCLDIPENNINKLIKYTKKYVYVNLFIKELVEGLNDLFSIGNKKSLTAEINPKIP
                     IELLNHFIRGYFDGDGSISNSRNHPVISFTGTISVLNRILDFIIHNNINKKNHRAKIV
                     IRYHNIIGSFSYQGFNFLDNFYRIIYSDSNDFIVLNRKYEKIIYYLSKELFN*"
     gene            complement(36836..37033)
                     /locus_tag="BML_coassembly_scaffold_69_prodigal-single_86"
     CDS             complement(36836..37033)
                     /product="hypothetical protein"
                     /codon_start=1
                     /transl_table=11
                     /translation="MYKFVNQQLNKEAKKLVKKGWTPYKGKISGNSIEFDEDCSSYLY
                     YGNTSGRDADLAELKNMLNEK*"
     gene            complement(37094..37720)
                     /locus_tag="BML_coassembly_scaffold_69_prodigal-single_87"
     CDS             complement(37094..37720)
                     /product="hypothetical protein"
                     /codon_start=1
                     /transl_table=11
                     /translation="MSKNGLRFYQIFNFGGTVAVNEFSLSELLVVNGTTVVFMIIIIG
                     LLAAFFPFLMLFFYFIFLLFGNFEQNLIDRAQTNLAAVIGYIYFMVDYHYGFIGWSFV
                     YHMFGKDGVDTLCHINTTLFVINLILLFYGVRLFGNIQYALIRVVVFVGMLYFGNKMI
                     YPISESVVPKIVSQHVPPPKVDEKKIQEEKEKNFRYNEDYYNEFYGIE*"
     gene            complement(37836..38198)
                     /locus_tag="BML_coassembly_scaffold_69_prodigal-single_88"
     CDS             complement(37836..38198)
                     /product="hypothetical protein"
                     /codon_start=1
                     /transl_table=11
                     /translation="MNKVEIKHRLIESLNTLGLFEDEDSKPKQDYDNADNKKDEGKEK
                     VEYDDVVNFFKKHPTIKQVGIFREAGFSEEEIYQRLPYKKLHKEKNDMGGVYSFDKSE
                     VDRLRTVLSKYPGGGKMK*"
     gene            complement(38276..39157)
                     /locus_tag="BML_coassembly_scaffold_69_prodigal-single_89"
     CDS             complement(38276..39157)
                     /product="DNA-directed RNA polymerase sigma subunit RpoD n
                     =1 Tax=Melioribacter roseus (strain P3M)
                     RepID=I6ZVH6_MELRP"
                     /codon_start=1
                     /transl_table=11
                     /translation="MKQLKISNKITDRTSSQSFNHYLSDVRAIKPFQSADEEYQCAVK
                     AFNGDSHAFDELVTRNLKFVISVAKQYSTSKLPLDELVTEGNYGLIEAAKRFDPSRGF
                     KFISYAVWYIRKNINDYIAKNSRMIKLPINKINQMGKIKKEMELLEQIHSRPVTINDL
                     TIDENSEFNLDDINLLMSIESMNVTSLDTPIGHDEDSGSMIDIIADQSLDSTDHLVNK
                     TDFSTVISLLMNKLSEKQKEVIYFSYGLDGNEPLSLIEIGEKMQMSREGVRQVREKAL
                     KILKINIRKAGIKSELF*"
                     /db_xref="UniRef100_I6ZVH6"
                     /db_xref="A0A0F2NU70_9FLAO"
                     /db_xref="mro:MROS_2774"
                     /db_xref="I6ZVH6_MELRP"
     gene            complement(39290..40171)
                     /locus_tag="BML_coassembly_scaffold_69_prodigal-single_90"
     CDS             complement(39290..40171)
                     /product="Uncharacterized protein {ECO:0000313|EMBL
                     :KKK47322.1}; Flags: Fragment;;  TaxID=412755
                     species="unclassified sequences; metagenomes; ecological
                     metagenomes.;" source="marine sediment metagenome.;""
                     /codon_start=1
                     /transl_table=11
                     /translation="MKRIWNELEIEYLSKNYKFGDKEEIKKVLNRSWSSIQNKAFLLK
                     IKRNKLNSNSLKLTDETNEAYYWLGFIMADGHFNLNTNQIQINLAQKDLDHLKKFANF
                     VEYNGELVKPKISISFSEIKSYLEDKFNLSNNKTYEPCTLKNLHGDAFFSFIIGFIDG
                     DGTIDVKGYLKLKCHKSWLYNLNEMVKFLSDNDFNTGIINSEGLAYVSLTKIEIMKKI
                     KRKIIDLGLPVLNRKWDRVNFDKFSKTQRSLKNMNECLELFNEGLSIKEIIKITGLSK
                     SQVYKQRQLILKVKHSN*"
                     /db_xref="A0A0F8VSL3_9ZZZZ"
     gene            complement(40217..40660)
                     /locus_tag="BML_coassembly_scaffold_69_prodigal-single_91"
     CDS             complement(40217..40660)
                     /product="SsrA-binding protein n=1 Tax=Cecembia lonarensis
                     LW9 RepID=K1LAA8_9BACT"
                     /codon_start=1
                     /transl_table=11
                     /translation="MGLIVRNKKASYEYEFIQKLSAGIKLTGSEVKSIRSGKVSISEA
                     YCYIKDGEVFIKGMHISEYKNSSNYDNHDPIRLRKLLLNRREIIKLSENVEKKGLTIV
                     PISVMINSGGLVKIEIALCRGKNTHDKRVVLKMKDLDKEMKRILK*"
                     /db_xref="UniRef100_K1LAA8"
                     /db_xref="R7ZUI1_9BACT"
                     /db_xref="evi:Echvi_2086"
                     /db_xref="K1LAA8_9BACT"
     gene            complement(40721..41152)
                     /locus_tag="BML_coassembly_scaffold_69_prodigal-single_92"
     CDS             complement(40721..41152)
                     /product="hypothetical protein"
                     /codon_start=1
                     /transl_table=11
                     /translation="MNDSEFLLWYINKIYLFTGSEIKYKYLVDEQPLSIYEVNENVKY
                     SLNIRGSSDDCFTILKKWYNDLRHYATEDLIDFIKYKYKVTLGPRSWDIVNLKGKKVT
                     TKDICADLNGKYDEKFIKDVVDYWFDNEVIRVSEEMILKFN*"
     gene            complement(41149..41430)
                     /locus_tag="BML_coassembly_scaffold_69_prodigal-single_93"
     CDS             complement(41149..41430)
                     /product="hypothetical protein"
                     /codon_start=1
                     /transl_table=11
                     /translation="LITLEFKNNKEVINFLKDNKKTLLKTLFIEIKDSKKNGNDIAIG
                     ANLIVNDEVITIAIEKKNWLNHLIVSMDYFLEIEDYEMCANIRDLINTI*"
     gene            complement(41433..41606)
                     /locus_tag="BML_coassembly_scaffold_69_prodigal-single_94"
     CDS             complement(41433..41606)
                     /product="hypothetical protein"
                     /codon_start=1
                     /transl_table=11
                     /translation="MGKPTVKRIDFGEYVVLIKYSGNGEISVDILDEIGDVIEGIEIT
                     NSSNDNNFDYNLN*"
     gene            complement(41608..41991)
                     /locus_tag="BML_coassembly_scaffold_69_prodigal-single_95"
     CDS             complement(41608..41991)
                     /product="Ribonuclease R {ECO:0000256|HAMAP-Rule:MF_01895}
                     ; Short=RNase R {ECO:0000256|HAMAP-Rule:MF_01895};;
                     EC=3.1.13.1 {ECO:0000256|HAMAP-Rule:MF_01895};; 
                     TaxID=1150600 species="Bacteria; Bacteroidetes;
                     Sphingobacteriia; Sphingobacteriales; Sphingobacteriaceae;
                     Arcticibacter.;" source="Arcticibacter svalbardensis
                     MN12-7.;""
                     /codon_start=1
                     /transl_table=11
                     /translation="MKYKPKELEKMAAHLSQRERVAQKASRDSVKYKQCEYLSDKLGV
                     IYTGVVTSVQDYGMFVEIIENGCEGLVKVQDIGHRTWKADIKNHCFIEDITSRKIRLG
                     DEVKVIIKSVDLERKEINLVILDIY*"
                     /db_xref="R9GV56_9SPHI"
                     /db_xref="psn:Pedsa_1242"
                     /db_xref="UniRef100_R9GV56"
                     /db_xref="3.1.13.1"
                     /db_xref="3.1.-.-"
     gene            42058..43095
                     /locus_tag="BML_coassembly_scaffold_69_prodigal-single_96"
     CDS             42058..43095
                     /product="Lysozyme {ECO:0000256|RuleBase:RU003788}; EC=3.2
                     .1.17 {ECO:0000256|RuleBase:RU003788};;  TaxID=340177
                     species="Bacteria; Chlorobi; Chlorobia; Chlorobiales;
                     Chlorobiaceae; Chlorobium/Pelodictyon group; Chlorobium.;"
                     source="Chlorobium chlorochromatii (strain CaD3).;""
                     /codon_start=1
                     /transl_table=11
                     /translation="MMKFITLEAYDRLSSVYYLNRALSEYKSLSKSNISVSSIIFEDI
                     DTHHYEWDFTTNKFYDKVNNIETDIKKSASFIRTVDQGVDFIRELSVKVSELPEKIKS
                     DFAKIAIGTLAITMSITQLNQLNSEIKEKKIDPIVKGVVASTTKNIEVDKKKEVEIKK
                     PRYETNISQPYSDNLIKFLKWEEGDTDEKGAPKTTAYAIGDGMVTIGYGHAEPVIKTS
                     KINGKKRRVSKNYVEGVTTITKEMADELLIKDVAENAKYIKHYIVNNWDEDGTGIKIT
                     QPMFDAMVSISFNHGIGNLLKSPFLKSLKNGDFNGAAEAIKTMGVSNKFGGVAKRRQK
                     EMEMFKGTYPM*"
                     /db_xref="Q3ASQ2_CHLCH"
                     /db_xref="UniRef100_Q3ASQ2"
                     /db_xref="eas:Entas_0290"
                     /db_xref="3.2.1.17"
     gene            complement(43083..44621)
                     /locus_tag="BML_coassembly_scaffold_69_prodigal-single_97"
     CDS             complement(43083..44621)
                     /product="Ribonuclease R {ECO:0000256|HAMAP-Rule:MF_01895}
                     ; Short=RNase R {ECO:0000256|HAMAP-Rule:MF_01895};;
                     EC=3.1.13.1 {ECO:0000256|HAMAP-Rule:MF_01895};; 
                     TaxID=363331 species="Bacteria; Bacteroidetes;
                     Flavobacteriia; Flavobacteriales; Flavobacteriaceae;
                     Chryseobacterium.;" source="Chryseobacterium taiwanense.;""
                     /codon_start=1
                     /transl_table=11
                     /translation="MFKKGDIVSGEISLTGFGSGYVSSEHIKRGIFIPKNKTNKSLHL
                     DKVKVELTKVDKNQFEGNVIEIEERFKTEFVGTMQISNKHAFFIPDNKRMNIDFFIPL
                     NKIMTATDGEKVVVRLTSWGPNDKNPKGEVIKVLGKAGNNDVEIHSILEEYNLPYEFN
                     QKVINESELISEIITESEINKRLDMRNVLTFTIDGETAKDLDDALSVEWVGGNIVVGV
                     HIADVSHYVKPNTTIDDEAYKRGTSVYLVDRVVPMLPEKLSNNLCSLNPNTDKLVYSF
                     IFTLDNNGKVINQKFAKGIINSNYRLTYTEVQKVIEGGESRNEELKNAILDLHRFAKK
                     IRKNRNKKNALQFRGTEVKFDLDKNSKPVGVYFTEQKDSNWLIEEFMVLTNRQVCEFV
                     TKKGVITLHRTHDTPDPTKLESLKTFVESIGYKLDISDSDTIKDNLNKLLAEVKDTAE
                     ENIINNLVVRCMSKANYQTTNIGHYGLGVQFYMHTTSPIRRYPDLIFHRIISEVLPNG
                     GYIG*"
                     /db_xref="A0A0B4D571_9FLAO"
                     /db_xref="UniRef100_J9R0S5"
                     /db_xref="rat:M949_1169"
                     /db_xref="J9R0S5_RIEAN"
                     /db_xref="3.1.13.1"
     gene            complement(44697..45617)
                     /locus_tag="BML_coassembly_scaffold_69_prodigal-single_98"
     CDS             complement(44697..45617)
                     /product="N-acetylmuramoyl-L-alanine amidase family 2 n=1
                     Tax=Desulfococcus multivorans DSM 2059 RepID=S7TUP9_DESML"
                     /codon_start=1
                     /transl_table=11
                     /translation="MILRQGSRGREVRALQVFLNNNGFRIATTGPGSPGNETENFGPA
                     THAAVVRWQKANGLKDDGVVGPVTWNMMGLATTDRTEGRPNQTVLNIKQQFLPRNEFF
                     PGPTKKDWLFLHHTAGWENPYNVISDWGRDTRGQIATEFVIGGQRITNNSTTFDGEVV
                     QAFPQGGYGWHLGTGNNVMHRNSVGIEVCNFGWIRNGRTYVNTVADPSQIVTLARPFR
                     GFTQWHRYSDAQIASLRNLILHIGNRDNIDVRKGLPELIKTRGAHEAFNFMDIRFVER
                     NPGLWNHTNVRSDKFDLFPQQELVDMLLSL*"
                     /db_xref="UniRef100_S7TUP9"
                     /db_xref="S7TUP9_DESML"
                     /db_xref="oni:Osc7112_1552"
     gene            complement(45687..46208)
                     /locus_tag="BML_coassembly_scaffold_69_prodigal-single_99"
     CDS             complement(45687..46208)
                     /product="Uncharacterized protein n=1 Tax=Bathycoccus
                     prasinos RepID=K8EIK8_9CHLO"
                     /codon_start=1
                     /transl_table=11
                     /translation="MILREGVVDDKINRIVIFDFDGTLINTATPDTGKDIWKHKTGQD
                     WPHIGWWSKKESLDTEVFDNKPISSVVDAYKRESSNPNTLLIMMTGRIPRLSNEVETI
                     LNSNGLKFDKYLYNNSSDTLNFKLSKLDEFLTMYPNLESILMYDDREEHVIEFRRWGD
                     SHSEINFKIVHVK*"
                     /db_xref="UniRef100_K8EIK8"
                     /db_xref="K8EIK8_9CHLO"
     gene            complement(46250..46819)
                     /locus_tag="BML_coassembly_scaffold_69_prodigal-single_100"
     CDS             complement(46250..46819)
                     /product="hypothetical protein"
                     /codon_start=1
                     /transl_table=11
                     /translation="MKDLIKKLFRSKLMEGKHTDKFEYGCVMVYLDVNKKDWDNLESM
                     IDKEDLYLGKDGDRGYGFENEPHVTVLYGLHEDIPLKDIEKVLNKMKRPELKMQKVSS
                     FDNPEFGVLKFDVESDDLHTDNAKLTKFPHTTSYPDYHPHCTIAYIKPEKIGEYVEKF
                     KDIEPIDVIVEKIVYSLADGTKKEYSFVD*"
     gene            complement(46816..47178)
                     /locus_tag="BML_coassembly_scaffold_69_prodigal-single_101"
     CDS             complement(46816..47178)
                     /product="hypothetical protein"
                     /codon_start=1
                     /transl_table=11
                     /translation="MRNKELKLSEELKKLGLYDSQIVDTIYLFEKYENKNLSIIEKLN
                     RVRVLEQNRIKGGLKQTINAHGPIDKKLIGSATKRIYGALLGDGKSDKIDTFSFIFGL
                     VVSLGAITIFKLIYLLFV*"
     gene            complement(47168..48763)
                     /locus_tag="BML_coassembly_scaffold_69_prodigal-single_102"
     CDS             complement(47168..48763)
                     /product="A1-like protein n=2 Tax=Podoviridae RepID
                     =S0A028_9CAUD"
                     /codon_start=1
                     /transl_table=11
                     /translation="MKFKNLTEEQKNYLIEVYHDKNRGSFEKRAIQMGQEFGVSERTI
                     RKWWSEKMKLKEKPEIESEQYIKAKSRVFDKTKKRFMISYAQNATAVHKKFFNKMKMY
                     AEFIGADIHIIAGRYKNPTSVWSMKQESDEWWDEDVLSYLDANRHDIHKYVSILSDIK
                     IQPTAVNPMTGLKGVSGINSCIFGGPKVQMEMIPVLEGNKPKMMLTTGAVTKKNYTDS
                     KAGKKGEFHHTFGFVVVEIKDDETFFVRQVTADDRTGSFRDLYYSVDDNGISEINDIE
                     AIVLGDLHCGHHDEVVLTQTFKMLDKIKPKHVILHDVFDGDSISHHQMKDAFVQYGKE
                     VTGTNDLGAEINNMMGILDNFTKYDKVVVVRSNHDDFVDRWLKNEDWKKQPTFKNAPL
                     YMDLSARLLRQYGTNPHNVKGVIPELINERFPKFITLGRNASYKVKNWELGQHGDIGS
                     NGSRGSLLQFRDLNTKIIVGHYHSPGRKDGALSVGTSTKLRVGYNNGPSSWLQSHVII
                     HSDGRAQHINFINGEYTTLGYEE*"
                     /db_xref="UniRef100_S0A028"
                     /db_xref="S0A548_9CAUD"
                     /db_xref="msd:MYSTI_01906"
                     /db_xref="S0A028_9CAUD"
     gene            complement(48838..49314)
                     /locus_tag="BML_coassembly_scaffold_69_prodigal-single_103"
     CDS             complement(48838..49314)
                     /product="Uncharacterized protein n=1 Tax=Paenibacillus
                     polymyxa (strain SC2) RepID=E3EKY5_PAEPS"
                     /codon_start=1
                     /transl_table=11
                     /translation="MRNNNIDPYINDVTCIQRLINEWVKHKSIIIAYDYDNTVFDYHG
                     VGFKFTNIISILQECKEYGCKFIVFSCSPPERHPEMISYLTENNIPFDTINKNIIELH
                     GGHGKVFYNILLDDRAGLKSSFSILNAALSVMKENPKDENEACQILKSIYGKRIQC*"
                     /db_xref="UniRef100_E3EKY5"
                     /db_xref="ppm:PPSC2_p0501"
                     /db_xref="E3EKY5_PAEPS"
     gene            complement(49336..49524)
                     /locus_tag="BML_coassembly_scaffold_69_prodigal-single_104"
     CDS             complement(49336..49524)
                     /product="hypothetical protein"
                     /codon_start=1
                     /transl_table=11
                     /translation="MDTKSYIIVKILKPKNGKPQHVFLVDSNNELLEFNNPQEAQNMA
                     DLFEVNSDRGFKYFVKEI*"
     gene            complement(49527..49907)
                     /locus_tag="BML_coassembly_scaffold_69_prodigal-single_105"
     CDS             complement(49527..49907)
                     /product="hypothetical protein"
                     /codon_start=1
                     /transl_table=11
                     /translation="MALIKFELKEDHIKLLKHLRWSMVSDQLVSRGDDTEENGDSPFG
                     GDDLLEDMCIILNGKPDNFNPIDDEILVSTLSDADKADMLTLYSELPIALDIILYTSS
                     FEPGCYKRKWYDRNWIKDNKKINI*"
     gene            complement(49923..50123)
                     /locus_tag="BML_coassembly_scaffold_69_prodigal-single_106"
     CDS             complement(49923..50123)
                     /product="hypothetical protein"
                     /codon_start=1
                     /transl_table=11
                     /translation="MSKSILVAFANEGEQNIPLDVIEKWEPEKMSFFGDTVFFKVDDT
                     FVSMKKIEFCNIFKEKCGMIKY*"
     gene            complement(50116..50271)
                     /locus_tag="BML_coassembly_scaffold_69_prodigal-single_107"
     CDS             complement(50116..50271)
                     /product="hypothetical protein"
                     /codon_start=1
                     /transl_table=11
                     /translation="MHSNEKLIEDIKNLIKFYEGIGASNPQLETYIKKLYQELDKLTQ
                     EENNKNE*"
     gene            complement(50271..50699)
                     /locus_tag="BML_coassembly_scaffold_69_prodigal-single_108"
     CDS             complement(50271..50699)
                     /product="YqeY family protein n=1 Tax=Microscilla marina
                     ATCC 23134 RepID=A1ZP26_9BACT"
                     /codon_start=1
                     /transl_table=11
                     /translation="MELQKQISADLVTAMKSKDTTTLNVLRVLKGEIQRAEQSSSGKI
                     ELSDADIVKLIKKSIDGINETGGDQSEVSVLEKYMPKQMSTNELDTQISIIMGLEGYN
                     SPKDMGKIMAYFSQNFAGQYDGKLLSEMVKNQLTNSDSVA*"
                     /db_xref="UniRef100_A1ZP26"
                     /db_xref="nis:NIS_0988"
                     /db_xref="A1ZP26_9BACT"
     gene            50788..50934
                     /locus_tag="BML_coassembly_scaffold_69_prodigal-single_109"
     CDS             50788..50934
                     /product="hypothetical protein"
                     /codon_start=1
                     /transl_table=11
                     /translation="MKIDKNIINVVISPEILKKLNEGNYNKSKLVDSLLTEHFKKESE
                     KKQK*"
     gene            51009..51170
                     /locus_tag="BML_coassembly_scaffold_69_prodigal-single_110"
     CDS             51009..51170
                     /product="hypothetical protein"
                     /codon_start=1
                     /transl_table=11
                     /translation="MGRKSKPQEEKKGKISLSISNDNYIQLMESKINKSQLINWLLEQ
                     HFNCFGCGK*"
     gene            51160..52074
                     /locus_tag="BML_coassembly_scaffold_69_prodigal-single_111"
     CDS             51160..52074
                     /product="Uncharacterized protein n=1 Tax=Flavobacterium
                     psychrophilum (strain JIP02/86 / ATCC 49511)
                     RepID=A6GWW8_FLAPJ"
                     /codon_start=1
                     /transl_table=11
                     /translation="VENNKNSIFIEKAILKHGNKYDYSSVNYINNKTKISIICLTHGV
                     FEQIPNTHLSGSGCPKCGSIIKSNKCKLDVNTFINISKSVHGNKYNYSLVNYINNNTK
                     VKIICPEHGEFEQTPKNHMNGCECVVCSYEKRSHNKKSNTEIFINKAKQIHNDKYKYD
                     ITNYDSVFKKVKIECPLHGEFEQNPNNHLNGQGCPKCKESKGEKVIRELLLGYNIKFK
                     PQHRFKDCRDIRPLPFDFYLPDYNICIEFHGQQHYNPINYWGGRKGFEKQTKRDLIKK
                     NYCKNNNIKLIVIRYDENVYLKLIKLFS*"
                     /db_xref="UniRef100_A6GWW8"
                     /db_xref="fps:FP0485"
                     /db_xref="A0A076NXK5_FLAPS"
                     /db_xref="A6GWW8_FLAPJ"
     gene            complement(52063..52374)
                     /locus_tag="BML_coassembly_scaffold_69_prodigal-single_112"
     CDS             complement(52063..52374)
                     /product="hypothetical protein"
                     /codon_start=1
                     /transl_table=11
                     /translation="MAKQRVKVKADIIKPVEETLKVRVKALKTTAKKIEKVLSDMVPT
                     EKVENKKTNNENKFERHKAFGDLIKKSEISEKVKNGQLKWSFYAIDGENGYHYYRILR
                     K*"
     gene            complement(52377..52568)
                     /locus_tag="BML_coassembly_scaffold_69_prodigal-single_113"
     CDS             complement(52377..52568)
                     /product="hypothetical protein"
                     /codon_start=1
                     /transl_table=11
                     /translation="MTNQEKANLYEAIVLEGDKLNREKSRIKAENAGINISAENQKKL
                     LEIDKRLNLLENRLNALIR*"
     gene            complement(52546..52806)
                     /locus_tag="BML_coassembly_scaffold_69_prodigal-single_114"
     CDS             complement(52546..52806)
                     /product="hypothetical protein"
                     /codon_start=1
                     /transl_table=11
                     /translation="MKNMIFLAYDSDRKGEELRIGKPDYEPTTDVDKETQNLKDDINL
                     LTDGLIKLVDESHKLGYLDKSIILDNVISKLVKEKYDKSRES*"
     gene            52898..53041
                     /locus_tag="BML_coassembly_scaffold_69_prodigal-single_115"
     CDS             52898..53041
                     /product="hypothetical protein"
                     /codon_start=1
                     /transl_table=11
                     /translation="MAKTKSTGGISLVKKSRKKRPGVHSKKRTSKLKSSKNYTKKYVG
                     QGK*"
     gene            complement(53109..53714)
                     /locus_tag="BML_coassembly_scaffold_69_prodigal-single_116"
     CDS             complement(53109..53714)
                     /product="Ser/Thr phosphatase family protein n=1 Tax
                     =Chryseobacterium gleum ATCC 35910 RepID=D7VWE4_9FLAO"
                     /codon_start=1
                     /transl_table=11
                     /translation="MKREKQIWFTSDSHYFHGNIIRFSNRPFKDADHMTEELVKSWNE
                     VVDVNDDVYHLGDVSLGNVNKTENVLFRLNGNIHLIKGNHEKSTLQTAVNRSRFTWIK
                     DYHEMSVVMPDGTKQFIVLCHYAMRVWNKSHHGAIHLYGHSHDSMEYEAWGRSMDVGV
                     DSAYRILGEYRPFNLHEIAKIMSNRGHNPVDHHLESKVQKN*"
                     /db_xref="UniRef100_D7VWE4"
                     /db_xref="A0A086BEJ8_9FLAO"
                     /db_xref="chz:CHSO_0938"
                     /db_xref="D7VWE4_9FLAO"
     gene            complement(53751..53993)
                     /locus_tag="BML_coassembly_scaffold_69_prodigal-single_117"
     CDS             complement(53751..53993)
                     /product="hypothetical protein"
                     /codon_start=1
                     /transl_table=11
                     /translation="MENLTQLFIHTPWRQAHRWDVNPDGLVEYNDELLSPAEVYQRFI
                     VDYPMFKVLRAEVCERINIEDSHRPYKWVTLERLDI*"
     gene            complement(54059..54292)
                     /locus_tag="BML_coassembly_scaffold_69_prodigal-single_118"
     CDS             complement(54059..54292)
                     /product="hypothetical protein"
                     /codon_start=1
                     /transl_table=11
                     /translation="MDNINWCININIDSLSERIVNIQNKLNQIETKHIRIDGGYKISK
                     PLTDEQKIKYNLKLNELVSEMEWFKSLKSTLVR*"
     gene            complement(54423..55073)
                     /locus_tag="BML_coassembly_scaffold_69_prodigal-single_119"
     CDS             complement(54423..55073)
                     /product="H-N-H endonuclease F-TflIV n=1 Tax
                     =Nocardioidaceae bacterium Broad-1 RepID=E9UV39_9ACTO"
                     /codon_start=1
                     /transl_table=11
                     /translation="MKECKKCGNGFEPRKGFVNYCSIKCRNGREWSEEDKEKKRKTML
                     NSHDFEVGLVKRKLNKLTRELPDNDIEKALEYKNQLRKEEILSADVDSLKYGRLRERI
                     LYEQNEKCNKCGLKDWLGEPITLELEHKDGDNKNNSRDNLEMLCPNCHSQTKTWRGRN
                     TKGGRNKKVSDELLLQTLVDNNWNTHQTLLSLDLSPKGKNYQRCNIIIEAYKNINS*"
                     /db_xref="UniRef100_E9UV39"
                     /db_xref="A0A0F9LBM7_9ZZZZ"
                     /db_xref="mrh:MycrhN_3452"
                     /db_xref="E9UV39_9ACTO"
     gene            complement(55135..55209)
                     /locus_tag="BML_coassembly_scaffold_69_prodigal-single_trn
                     a_27"
     tRNA            complement(55135..55209)
                     /product="Pseudo"
     gene            complement(55223..55299)
                     /locus_tag="BML_coassembly_scaffold_69_prodigal-single_trn
                     a_26"
     tRNA            complement(55223..55299)
                     /product="Lys"
     gene            complement(55650..55726)
                     /locus_tag="BML_coassembly_scaffold_69_prodigal-single_trn
                     a_25"
     tRNA            complement(55650..55726)
                     /product="Gly"
     gene            complement(55712..56386)
                     /locus_tag="BML_coassembly_scaffold_69_prodigal-single_120"
     CDS             complement(55712..56386)
                     /product="HNH endonuclease n=1 Tax=Cronobacter phage
                     vB_CsaM_GAP32 RepID=K4FB69_9CAUD"
                     /codon_start=1
                     /transl_table=11
                     /translation="MRWTELEIKELIKLFNEQMTYEEIANTMNKTYGSVRGKLQKMGY
                     KYREGQILINICLNCDNEINTTISENKKFCNNSCSASYNNKFRGKNKKCLNCGNHVSP
                     SNDCCSRECASELKTKKYFLSIENGDTSLSEKLYKKYLINKYGNKCMECGWCEINPIT
                     GNVPIQLEHIDGCSDNNSLSNLKLLCPNCHSLTPTFGALNKGNGRSRRKVYRNKYRGN
                     NNVGDA*"
                     /db_xref="UniRef100_K4FB69"
                     /db_xref="mne:D174_23920"
                     /db_xref="88080071"
                     /db_xref="K4FB69_9CAUD"
     gene            complement(56448..56535)
                     /locus_tag="BML_coassembly_scaffold_69_prodigal-single_trn
                     a_24"
     tRNA            complement(56448..56535)
                     /product="Gly"
     gene            complement(56674..56745)
                     /locus_tag="BML_coassembly_scaffold_69_prodigal-single_trn
                     a_23"
     tRNA            complement(56674..56745)
                     /product="Thr"
     gene            complement(56758..56843)
                     /locus_tag="BML_coassembly_scaffold_69_prodigal-single_trn
                     a_22"
     tRNA            complement(56758..56843)
                     /product="Tyr"
     gene            complement(57057..57139)
                     /locus_tag="BML_coassembly_scaffold_69_prodigal-single_trn
                     a_21"
     tRNA            complement(57057..57139)
                     /product="Gln"
     gene            complement(57199..57273)
                     /locus_tag="BML_coassembly_scaffold_69_prodigal-single_trn
                     a_20"
     tRNA            complement(57199..57273)
                     /product="Gln"
     gene            complement(57483..57573)
                     /locus_tag="BML_coassembly_scaffold_69_prodigal-single_trn
                     a_19"
     tRNA            complement(57483..57573)
                     /product="Pseudo"
     gene            complement(57629..57702)
                     /locus_tag="BML_coassembly_scaffold_69_prodigal-single_trn
                     a_18"
     tRNA            complement(57629..57702)
                     /product="Pro"
     gene            complement(57828..57938)
                     /locus_tag="BML_coassembly_scaffold_69_prodigal-single_121"
     CDS             complement(57828..57938)
                     /product="hypothetical protein"
                     /codon_start=1
                     /transl_table=11
                     /translation="MKTTGMTYYQPKQTQGGKPSVTGMSYQVVSSDLTTL*"
     gene            complement(58024..58518)
                     /locus_tag="BML_coassembly_scaffold_69_prodigal-single_122"
     CDS             complement(58024..58518)
                     /product="Uncharacterized protein {ECO:0000313|EMBL
                     :KKN67706.1};  TaxID=412755 species="unclassified
                     sequences; metagenomes; ecological metagenomes.;"
                     source="marine sediment metagenome.;""
                     /codon_start=1
                     /transl_table=11
                     /translation="MNKQESIVRISKEKGYFVDEFGTLFNSEGKKISLSKSNKGTGYL
                     SFNIRVDKSKPTRSFVHKLQAFQKFGEKLFEKGVVVRHLDGDSTNNSYDNIALGSAFD
                     NAQDIPKEKRVQNASHPIYNHQVIIDDRNNGLTYAEIMKKHGIKSKSTVSFILNNSLS
                     TKKK*"
                     /db_xref="A0A0F9V2G7_9ZZZZ"
     gene            complement(58590..58662)
                     /locus_tag="BML_coassembly_scaffold_69_prodigal-single_trn
                     a_17"
     tRNA            complement(58590..58662)
                     /product="Met"
     gene            complement(58666..58740)
                     /locus_tag="BML_coassembly_scaffold_69_prodigal-single_trn
                     a_16"
     tRNA            complement(58666..58740)
                     /product="Pseudo"
     gene            complement(59337..59804)
                     /locus_tag="BML_coassembly_scaffold_69_prodigal-single_123"
     CDS             complement(59337..59804)
                     /product="hypothetical protein"
                     /codon_start=1
                     /transl_table=11
                     /translation="MSEYKRFSKKLYQENDQIAKEIVLDYLISTGYYKLETPLNKQKE
                     LYKKQDFEVVLISKGKKVPVEVERKKVWTKSFEWQGWSTIDVPVRKSESKAKLYVMVN
                     EPCDTIAVTKMKKVLNSKISSKRTIYTDNEDFYNVELSEFKFYRRKNGSWENF*"
     gene            complement(59808..60218)
                     /locus_tag="BML_coassembly_scaffold_69_prodigal-single_124"
     CDS             complement(59808..60218)
                     /product="hypothetical protein"
                     /codon_start=1
                     /transl_table=11
                     /translation="MFFSDFENLFNGFGNNRDEKIKKIIEQLLNFSKPTEKFEGKLGE
                     PTKVEQFEEGGYIFEKQIWVTESGVITKIEMVDTPMKVRKSEQTLEMQLAKAIEEERY
                     EDAVKIRDEIKNNKNTLTDIVQNQEVNEKDEWNF*"
     gene            complement(60832..61800)
                     /locus_tag="BML_coassembly_scaffold_69_prodigal-single_125"
     CDS             complement(60832..61800)
                     /product="Putative transmembrane protein n=1 Tax
                     =Flavobacteriaceae bacterium (strain 3519-10)
                     RepID=C6X4M3_FLAB3"
                     /codon_start=1
                     /transl_table=11
                     /translation="MISLIIIVLALIVCGVLAVKAIKKIDDASSRDERNTAKNNLIRI
                     IITFVSVFLFAIIQPYSLERVDAGFKGIKVHLTGDERGVAKYEYKTGWVLYNTWTEQM
                     LEFPTYQQHIEYPEQQVITKGGFSATIKPTFNYSLKENSIGDMFSNLRKPIEEVEQGW
                     LQTAIVGAVNDVSNKWKVDDIFNQREQFEAAIMAEANKRISQWFTISQLRTNIVPPPS
                     LQAAIESETKAIKEAQAKEQQALVAIANGKKMIAQAQADSAQRVITAAGKAQAVLIEA
                     KAEAEAIRIKQKEISSVYNDYIRSTTWDGKLPSTVLGNSTPMISIK*"
                     /db_xref="UniRef100_C6X4M3"
                     /db_xref="A0A0E9MWD0_9SPHI"
                     /db_xref="fba:FIC_00909"
                     /db_xref="C6X4M3_FLAB3"
     gene            complement(61797..61988)
                     /locus_tag="BML_coassembly_scaffold_69_prodigal-single_126"
     CDS             complement(61797..61988)
                     /product="hypothetical protein"
                     /codon_start=1
                     /transl_table=11
                     /translation="MLNQLRLPIGIVLYMLTMYYYGEYVVSREVSSYILWPSTFVMIF
                     FTWYIIKQTLKTIFKNLEL*"
     gene            complement(62185..62445)
                     /locus_tag="BML_coassembly_scaffold_69_prodigal-single_127"
     CDS             complement(62185..62445)
                     /product="Uncharacterized protein n=1 Tax=Clostridium
                     bolteae 90B8 RepID=N9Z5B0_9CLOT"
                     /codon_start=1
                     /transl_table=11
                     /translation="MRKILYLLPVLLLFGCTENERAKSWGGNANLDLPKGQKLINVTW
                     KETQLWYLTRPMKSDDIAETYVFHESSNYGVMEGSVTIIEHK*"
                     /db_xref="UniRef100_N9Z5B0"
                     /db_xref="A0A0A0RV77_9CAUD"
                     /db_xref="N9Z5B0_9CLOT"
     gene            complement(62512..62587)
                     /locus_tag="BML_coassembly_scaffold_69_prodigal-single_trn
                     a_15"
     tRNA            complement(62512..62587)
                     /product="Val"
     gene            complement(62593..62666)
                     /locus_tag="BML_coassembly_scaffold_69_prodigal-single_trn
                     a_14"
     tRNA            complement(62593..62666)
                     /product="Leu"
     gene            complement(62732..63199)
                     /locus_tag="BML_coassembly_scaffold_69_prodigal-single_128"
     CDS             complement(62732..63199)
                     /product="Uncharacterized protein n=1 Tax=Candidatus
                     Saccharibacteria bacterium RAAC3_TM7_1 RepID=V5RTU7_9BACT"
                     /codon_start=1
                     /transl_table=11
                     /translation="METKICTKCGETKELSDFFYRNKKTGTRHSQCKRCYRNSRNNKE
                     HYEKYKDEYIARSKDRQKRVLKENVDKLLEYLKYHPCVDCGETDPIVLEFDHLIREDK
                     QYGISNMMRDYSWDKILSEITKCEVVCSNCHKRRTAKQFGWYKARVNPSNFGV*"
                     /db_xref="UniRef100_V5RTU7"
                     /db_xref="A0A0G1NJG7_9BACT"
                     /db_xref="sbe:RAAC3_TM7C01G0021"
                     /db_xref="V5RTU7_9BACT"
     gene            complement(63266..63336)
                     /locus_tag="BML_coassembly_scaffold_69_prodigal-single_trn
                     a_13"
     tRNA            complement(63266..63336)
                     /product="Pseudo"
     gene            63782..64093
                     /locus_tag="BML_coassembly_scaffold_69_prodigal-single_129"
     CDS             63782..64093
                     /product="T5orf172 domain protein n=1 Tax=Leptospira
                     noguchii serovar Panama str. CZ214 RepID=T0FMK0_9LEPT"
                     /codon_start=1
                     /transl_table=11
                     /translation="MGLVYLIANDEWTQFKIGVSTKSLDKRLKSLKTGNGSEISVVKS
                     FETEYYRKVEKWMHGKYKHKKLVGEWFALDDEDIINFISDCQKAHNTFKLLIDSGNPF
                     I*"
                     /db_xref="UniRef100_T0FMK0"
                     /db_xref="T0FMK0_9LEPT"
     gene            complement(64090..64317)
                     /locus_tag="BML_coassembly_scaffold_69_prodigal-single_130"
     CDS             complement(64090..64317)
                     /product="hypothetical protein"
                     /codon_start=1
                     /transl_table=11
                     /translation="MESLSDRYKKLLAERISVSLDDLTDNEIRLIEESFDLFKEKLED
                     ITLLNDELRRVNIELINLKAMRDDSENYYDD*"
     gene            complement(64301..65479)
                     /locus_tag="BML_coassembly_scaffold_69_prodigal-single_131"
     CDS             complement(64301..65479)
                     /product="Putative nucleotidyltransferase n=1 Tax
                     =Flavobacterium sp. CF136 RepID=J3C045_9FLAO"
                     /codon_start=1
                     /transl_table=11
                     /translation="MKQITHEFLVENGLILFETIVGSQAYGTQTPTSDVDKKFVYILP
                     QDYILGTGYVEQINVNDDYVGWEIRRFLELMASNNPTVLELLNSPKDCIVSKHPLFDD
                     ILAHKDDFITKICKDSFGGYARQQIKKAKGLDKKQNWEKDKVTRKDVLDFVYVIESEK
                     SIPWKVWNDGRYEEKFCGVVNVPNARDVYAVFFDSNANNCFNEKIDEKTRELNKAWRK
                     KEGYSMGFGYKGLVKVGEGANAAESNQLRLSSIPKGEKPICNIIYNKDGYTMHCKDYK
                     EYQEWLENRNEARYVETQEHGQKIDGKNMMHCIRLIRMAQEIGSGQGIKVRRPDAQEL
                     LSIRRGEVDLDNLIKMADQAIEEMDSIFDNSDLPNKVDPKLVNKLLIQIRKKFYGITK
                     *"
                     /db_xref="UniRef100_J3C045"
                     /db_xref="J3C045_9FLAO"
                     /db_xref="hym:N008_16610"
     gene            complement(65476..66057)
                     /locus_tag="BML_coassembly_scaffold_69_prodigal-single_132"
     CDS             complement(65476..66057)
                     /product="hypothetical protein"
                     /codon_start=1
                     /transl_table=11
                     /translation="MDSITLIGKIVFDPEDKTTKHVNQSSWKRIAMVEIGGDICAYYN
                     HYIHKRYGFSLHRPLRGAHVTFINDRASEMNDKWDEVKKKWNGREVEITINLTPVTAV
                     VSFNKDFNLWFEIPEENRGELHSIRSELGLGRPFFGLHLTIGRVVDYTEDKFEPGVMK
                     AKSMNTDQAIYILNLIKNGLIPGTSTYKDKIYL*"
     gene            complement(66094..66864)
                     /locus_tag="BML_coassembly_scaffold_69_prodigal-single_133"
     CDS             complement(66094..66864)
                     /product="hypothetical protein"
                     /codon_start=1
                     /transl_table=11
                     /translation="MMNETKTPYEWCVEYNIRPLDLNQWPQEWYGSKEKHFFEMSTVP
                     REEFLEWISECKVKPNSQPRKTEPYLEYRLYGLVPYNISSIQSAIQYGHAVQEYNNLM
                     IDGSSIMQSVNFETKLRESNRIGYDKWRKKDKTFIILNGGTTNNTIDDKWYGSLQKSR
                     DTLYDNGVLFAEFYEPDLNYSLTAVVFLVDERVFNKTLYPNFEKETLPYSKKKPSQKQ
                     IEELEERNNLNYQKWVEKIGGPKNAFLREFLSSFKLAN*"
     gene            complement(66870..67268)
                     /locus_tag="BML_coassembly_scaffold_69_prodigal-single_134"
     CDS             complement(66870..67268)
                     /product="Double-stranded RNA/RNA-DNA hybrid binding
                     protein n=1 Tax=Cyanobacterium aponinum (strain PCC
                     10605) RepID=K9Z9Q4_CYAAP"
                     /codon_start=1
                     /transl_table=11
                     /translation="MTQDNSKPSKGICVDGGTEGNPGPCFYRGVDLETSQIIFEEKLG
                     PGTNNIAEFLAICHAIHYCEKNNIEPVIWSDSVTAIAWVRDKKHKSTFDGEVTKRMNK
                     ACEFLIGKNIKINKWLTKEWGEIPADFGRK*"
                     /db_xref="UniRef100_K9Z9Q4"
                     /db_xref="can:Cyan10605_3051"
                     /db_xref="107201061"
                     /db_xref="K9Z9Q4_CYAAP"
     gene            complement(67249..67479)
                     /locus_tag="BML_coassembly_scaffold_69_prodigal-single_135"
     CDS             complement(67249..67479)
                     /product="hypothetical protein"
                     /codon_start=1
                     /transl_table=11
                     /translation="MSKVKYANKVFRLRKPMEVKFNGIPEPLKFKLGEEFHIVMDVLY
                     MNGMLLPAAFQVPIINWIETNPNLFVDDTRQF*"
     gene            complement(67476..68330)
                     /locus_tag="BML_coassembly_scaffold_69_prodigal-single_136"
     CDS             complement(67476..68330)
                     /product="RnlB RNA ligase 2 n=1 Tax=Glaciecola
                     nitratireducens (strain JCM 12485 / KCTC 12276 / FR1064)
                     RepID=G4QGX6_GLANF"
                     /codon_start=1
                     /transl_table=11
                     /translation="MEKKIKNIKEIKTSDNAGFAFFAHSHEVEFMRLFHDVAVNNDID
                     MHKNTITIYGEWAGANIQKGVGITNIPKSFFIFGVKITPHTDSEEELNRNPAYWVDYS
                     YLRVPEVKIYNIDDYPTYSIDIDFNMPQLVQNQLSELTIAVEEECPVAKAFGFSGIGE
                     GIVWSCEYQGVVHRFKVKGERHSSSKVKTLASVDVEKLNSIKEFVDYAVTDSRVNQAI
                     ENVFPNSEPLDVKKMGDVIRWVVNDVIKEEMDTMVENNVEPKEINKYISAKTREMFFS
                     KLNQEVGL*"
                     /db_xref="UniRef100_G4QGX6"
                     /db_xref="gni:GNIT_1811"
                     /db_xref="G4QGX6_GLANF"
     gene            68416..69246
                     /locus_tag="BML_coassembly_scaffold_69_prodigal-single_137"
     CDS             68416..69246
                     /product="hypothetical protein"
                     /codon_start=1
                     /transl_table=11
                     /translation="MKKQKYHYVYRITNKVTKKHYYGSRTSKTEPKYDLGVTYFSSSS
                     DKEFINDQKINTENYKYVIVRIFNSRDEALLFESHLHTKFNVAKNDKFYNKSNVTKTG
                     FIYGFLGKKHNPESRKNAINKKVNTMKTTINNNGDNLYNLAAKKGDETKRNTITSDGL
                     NIHQLAAKKYKERLDIIRDGETMSTRDKLRQPKKDKTNYQKESETIHIYNNNDELIYE
                     VKINLRKFCKQHNLPYTELYNSKRNNTKLYENIINKRVITRLTNKGFYKYKGWYAIKQ
                     *"
     gene            complement(69233..69604)
                     /locus_tag="BML_coassembly_scaffold_69_prodigal-single_138"
     CDS             complement(69233..69604)
                     /product="Uncharacterized protein n=1 Tax=Halocynthia
                     phage JM-2012 RepID=I1VXD1_9CAUD"
                     /codon_start=1
                     /transl_table=11
                     /translation="MNKFKRLIKFPSIEQFRTVVSNVNRRYNFAGLDENGEAIYDPSL
                     PKPVLKFKGTVKLHGTNAAVSFNAPSGMWAQSRENIITPSPSKLIEIEFEDGSKQLFN
                     ENHIINGKIISEYKIGEIIVL*"
                     /db_xref="UniRef100_I1VXD1"
                     /db_xref="A0A067XQS6_9CAUD"
                     /db_xref="I1VXD1_9CAUD"
     gene            complement(69615..69884)
                     /locus_tag="BML_coassembly_scaffold_69_prodigal-single_139"
     CDS             complement(69615..69884)
                     /product="Uncharacterized protein n=1 Tax=Pseudomonas
                     stutzeri B1SMN1 RepID=S6L2S6_PSEST"
                     /codon_start=1
                     /transl_table=11
                     /translation="MGNKPYNVVGTKKEGKTIDILGYSPLELKKHIESLFTEGMSWEN
                     YGEWHIDHIKPVTKFDKNELPSTVNALSNLQPLWGNENRSKYNKY*"
                     /db_xref="UniRef100_S6L2S6"
                     /db_xref="S6L2S6_PSEST"
                     /db_xref="kpy:KPNIH31_15100"
     gene            complement(69902..70168)
                     /locus_tag="BML_coassembly_scaffold_69_prodigal-single_140"
     CDS             complement(69902..70168)
                     /product="hypothetical protein"
                     /codon_start=1
                     /transl_table=11
                     /translation="MGEDWKNKRAEAAMIEGTEAIRKAAEEKAKEEENKTMVGNWEIT
                     VHATGPKRREIMNELISDLIKLEREYTGDDVKISIDPIIKPKDI*"
     gene            complement(70170..70685)
                     /locus_tag="BML_coassembly_scaffold_69_prodigal-single_141"
     CDS             complement(70170..70685)
                     /product="Uncharacterized protein n=2 Tax=Cyanothece RepID
                     =B1X2V0_CYAA5"
                     /codon_start=1
                     /transl_table=11
                     /translation="MEYTDKMLRDALFVAENAHKNQKYDDIFPYMKHIYDVIDVLKRF
                     DFKGNKMLIGAALHDSIEDDGISYNNIKKHFGVDVAEMVYCVTDELGRNRKEKKEKTL
                     PKTASNPDAIILKLADRIANIEHGGKVDMYAKEYQEFKGALYLNTPSDGKTMWEYLDI
                     LMGVKIDLETV*"
                     /db_xref="UniRef100_B1X2V0"
                     /db_xref="cyt:cce_5115"
                     /db_xref="B1X2V0_CYAA5"
     gene            70795..71424
                     /locus_tag="BML_coassembly_scaffold_69_prodigal-single_142"
     CDS             70795..71424
                     /product="Putative endonuclease n=2 Tax=Bacillus phage
                     BCP78 RepID=G9J202_9CAUD"
                     /codon_start=1
                     /transl_table=11
                     /translation="MIIYKTTNLINGKIYVGQDSKNNPKYLGSGIALNNAIKKYGKEN
                     FKKEILENCIDKKDMDEKEIYWIDKLDARNKNIGYNITKGGDGCLGCKFPDRVFTKEH
                     KNNISKNHHDVSGENNPMFGKTHSDDVKLKLKNINLGKKMSEISRAKMSEKRKGEKNS
                     KAKLTEQQVLMIRDLYFINGTSQKDLAIKFQVQDACIFKIVTYRTWKHI*"
                     /db_xref="UniRef100_G9J202"
                     /db_xref="J9PR30_9CAUD"
                     /db_xref="efau:EFAU085_02467"
                     /db_xref="G9J202_9CAUD"
     gene            complement(71473..71835)
                     /locus_tag="BML_coassembly_scaffold_69_prodigal-single_143"
     CDS             complement(71473..71835)
                     /product="hypothetical protein"
                     /codon_start=1
                     /transl_table=11
                     /translation="MAIDFKQKFADLLAKDVEPLTQEELGYIKLVEDYIDSEIEKKLS
                     TDNKEIWIHKTYVSFNYNPLNKKPFSNMTNNRKVFLKEELLGRYEKANWKIDWHIDDG
                     LDGPNMSGGDYLILRGKK*"
     gene            complement(71835..72584)
                     /locus_tag="BML_coassembly_scaffold_69_prodigal-single_144"
     CDS             complement(71835..72584)
                     /product="Gp412 n=1 Tax=Bacillus phage G RepID
                     =G3MAF3_9CAUD"
                     /codon_start=1
                     /transl_table=11
                     /translation="MKAYLEKCGKEWFDDFVYTARQPLEDRGFTIIPFDDFTLPDLIE
                     CEVFDKNDIVVGSVESTKAFWNAVGIEAPKYIGYPKSLDDFYGRTIKRTRFGKITVDD
                     LPIFIKPANGVKEFTGFVLEKITTLRDINLYYPEVNSDTEIYTSDVVNIISEYRCFVH
                     KNKLVGIKHYDGDFTRFPDVFTIESMMQKYYEDSPVSYTLDVGLIRDGNSFKTILIEI
                     NDFWAIGGYGLDGKTYVRMLIDRFQEIKNKK*"
                     /db_xref="UniRef100_G3MAF3"
                     /db_xref="G3MAF3_9CAUD"
     gene            complement(72584..73714)
                     /locus_tag="BML_coassembly_scaffold_69_prodigal-single_145"
     CDS             complement(72584..73714)
                     /product="Putative RNA ligase (ATP) {ECO:0000313|EMBL
                     :CBN54848.1}; EC=6.5.1.3 {ECO:0000313|EMBL:CBN54848.1};; 
                     TaxID=272129 species="Bacteria; Cyanobacteria;
                     Oscillatoriophycideae; Oscillatoriales; Kamptonema.;"
                     source="[Oscillatoria] sp. PCC 6506.;""
                     /codon_start=1
                     /transl_table=11
                     /translation="MAKKVLAVQKYLREHGLEKFIKEFKIKTRIYDKKVLLKYDQIES
                     DMSLDEVQGCRGLILEKDTWNVLCFSFEKFFNSAEIHADKIDWDTAHILNKEDGTMIQ
                     VYYDWHDMTWYAATTGTANGEGEVNNKYGTTFNQLFWETVNNKYGFNTCLLDMDHVYV
                     FELTTPYNIVVTPHGESKATLLAVRNRSTLIEIPHVELNMVSISLGIPLVKSYDLNVG
                     NANELADTLIGMPWSEEGYVVRDANDNRVKIKNPAYLAVHHLKGKTAEHNIMTIIKTN
                     EIEEFASTFPDRRDELYRLKDGYDELVNKLETIWSELSKIRPSDTSSDERKRFAMSVM
                     ETTAKHDLKMFTGLYFGLVDGKIESVKEYMLNYDDKSLYKML*"
                     /db_xref="D8FWV8_9CYAN"
                     /db_xref="UniRef100_D8FWV8"
                     /db_xref="oni:Osc7112_2735"
                     /db_xref="6.5.1.3"
     gene            complement(73696..74616)
                     /locus_tag="BML_coassembly_scaffold_69_prodigal-single_146"
     CDS             complement(73696..74616)
                     /product="Uncharacterized protein {ECO:0000313|EMBL
                     :KKM82018.1};  TaxID=412755 species="unclassified
                     sequences; metagenomes; ecological metagenomes.;"
                     source="marine sediment metagenome.;""
                     /codon_start=1
                     /transl_table=11
                     /translation="MKRLEQIEITEIIRLYKDGLNYKEIGTELNRDPRTIAKIVKSGG
                     VEQIKTKRRSKYNINEDYFKTLSSESLWLIGLLAADGWIKKDRYIGIAQSGDVGKDII
                     EEVKRVLEYGGPTYEKDTIGSKSYSINITSNEIVNDLLRFNIIPNKSLVYKLPDLSDK
                     ELINYLRGYIDGDGSVGVYDNGNGYEYLVLSFVGTKEFIEKCGELIPVKYSGIRDLGR
                     SENCWEIRWYGKQAIEFGNWIYYDKNLYNSKKFCIFDHYIKNNKPDYLVYKEKKEEVK
                     KLLTDGKKVMEVSKITGIPFQTIYTWRKKF*"
                     /db_xref="A0A0F9KJ76_9ZZZZ"
     gene            complement(74734..74967)
                     /locus_tag="BML_coassembly_scaffold_69_prodigal-single_147"
     CDS             complement(74734..74967)
                     /product="hypothetical protein"
                     /codon_start=1
                     /transl_table=11
                     /translation="MLAIVDYIKKNGLEKAISEFKLVCKEYEHKVLLKYNQIESDMSI
                     PEVQDCRGLVLEKGTWKVMSLAFRTLLVKNIVI*"
     gene            complement(75018..75314)
                     /locus_tag="BML_coassembly_scaffold_69_prodigal-single_148"
     CDS             complement(75018..75314)
                     /product="hypothetical protein"
                     /codon_start=1
                     /transl_table=11
                     /translation="MDNLERYDELSMKLLKIGEALIMEGEEKEDFTILSIGNFIIFIS
                     SLIYDEDDVKLFSELCSMMAAKKMMEGGEVMDLLSELSFKELQELIEKIKNNRK*"
     gene            complement(75324..75797)
                     /locus_tag="BML_coassembly_scaffold_69_prodigal-single_149"
     CDS             complement(75324..75797)
                     /product="Putative uncharacterized protein n=1 Tax
                     =Acetohalobium arabaticum (strain ATCC 49924 / DSM 5501 /
                     Z-7288) RepID=D9QQE6_ACEAZ"
                     /codon_start=1
                     /transl_table=11
                     /translation="MNIFVLDENPQIAAQMHNDKHVVKMILETAQLLCGVHWVTDSPY
                     SIPYKLSHKNHPCSIWVRECIENYIWLCDLGLSLCEEYTYRYGKRHKSQDIIEWALVH
                     KPKLKENGDITPFALAMPDECKKTSAVDSYRLYYITHKSSISSWKNRNKPYWYNL*"
                     /db_xref="UniRef100_D9QQE6"
                     /db_xref="aar:Acear_1218"
                     /db_xref="D9QQE6_ACEAZ"
     gene            complement(75824..76768)
                     /locus_tag="BML_coassembly_scaffold_69_prodigal-single_150"
     CDS             complement(75824..76768)
                     /product="Predicted protein (Fragment) n=1 Tax
                     =Nematostella vectensis RepID=A7RFG9_NEMVE"
                     /codon_start=1
                     /transl_table=11
                     /translation="MSKETIKQILRESVSKNSLGVDVTKPNQLLIIMRGIPGGGKSTK
                     AKQIVDNGAIHSTDEVIELMGDYREFFEKMISNGDFSPLSKAHKINFQNAVTSMKQGI
                     SPVIVDNTNIRPSEPKNYVEAALKLGYADENIKFVEVGTGGLSAEELAQRNTHGVPLD
                     KIKSMIQAYNSAGPMTLEKVLGAKDMYSNSKMFASLVLDDTSRSKLLNEVSKYIPEGW
                     KVIAHHMTINFGKGLPIQLKGDLGEQKTVKATEIGISEMAIAVKVDGYYSDNTTPHVT
                     IAINPNGGKPVMSNDITDWQPLENKIVLNGVVTEEKLG*"
                     /db_xref="UniRef100_A7RFG9"
                     /db_xref="A7RFG9_NEMVE"
     gene            complement(76765..77307)
                     /locus_tag="BML_coassembly_scaffold_69_prodigal-single_151"
     CDS             complement(76765..77307)
                     /product="hypothetical protein"
                     /codon_start=1
                     /transl_table=11
                     /translation="MVNINKILITHINLSDNGYLPSLDLFDYYIFYESDEFIGLNLTS
                     LEFLNELQNSGPHKTYDLKTFPQSNVPTRVKSLLLDYIGFNFSVDDILDLILEPDIDE
                     DRKFYLKSVLYYKTSQEGKELQTYNLKVKHFDDLIHCCAEDFVNYKVISNNEDFSESE
                     IILETYLREDELKNKFKEYL*"
     gene            complement(77345..78061)
                     /locus_tag="BML_coassembly_scaffold_69_prodigal-single_152"
     CDS             complement(77345..78061)
                     /product="hypothetical protein"
                     /codon_start=1
                     /transl_table=11
                     /translation="MKEFIRQKLLEAIKSKHWVEDSYPTRIIDSTFNDLGDEAKILVD
                     RNIKTLESLEFGNDGDKIGVWLYKAPIDIKHPPFKERDKGSLLLAIVNNNNMTTLYWK
                     HKKEGEYDKSITLDKLIEFSKSEFYDPIDKPITIKRLLVWEKSLEEPKVKREAFKKIN
                     LSNNSKVKYYEDSNKFETLESQPINIKNIFPYLPNDEMMISVFSKSTDDEKLELIDLI
                     PSHLSDDAEKLLEGIRNKRG*"
     gene            complement(78074..78472)
                     /locus_tag="BML_coassembly_scaffold_69_prodigal-single_153"
     CDS             complement(78074..78472)
                     /product="Putative Seg-like homing endonuclease, GIY-YIG
                     family n=1 Tax=Aeromonas phage Aes508 RepID=J7KIC7_9CAUD"
                     /codon_start=1
                     /transl_table=11
                     /translation="MLIFIYVSKSEKKYHFIYKTTCLITKKYYIGMHSTDNLEDGYMG
                     SGKALKFSIKRYGKENHRVEILEMVESRELLAEREKAIVTISKVRNGKCMNLKVGGIG
                     GFTKKAKKKKTKKKPIAKKTKPKTRLKRKK*"
                     /db_xref="UniRef100_J7KIC7"
                     /db_xref="J7KIC7_9CAUD"
     gene            complement(78546..78634)
                     /locus_tag="BML_coassembly_scaffold_69_prodigal-single_trn
                     a_12"
     tRNA            complement(78546..78634)
                     /product="Ser"
     gene            complement(78637..78712)
                     /locus_tag="BML_coassembly_scaffold_69_prodigal-single_trn
                     a_11"
     tRNA            complement(78637..78712)
                     /product="Arg"
     gene            complement(78718..78796)
                     /locus_tag="BML_coassembly_scaffold_69_prodigal-single_trn
                     a_10"
     tRNA            complement(78718..78796)
                     /product="Arg"
     gene            78942..79616
                     /locus_tag="BML_coassembly_scaffold_69_prodigal-single_154"
     CDS             78942..79616
                     /product="Uncharacterized protein n=1 Tax=Oscillatoria
                     nigro-viridis PCC 7112 RepID=K9VBC8_9CYAN"
                     /codon_start=1
                     /transl_table=11
                     /translation="MRPIYNISEFNNAKSTDKLPCECYNCGSTFLVLKKLIKQELREN
                     NGRRKFCSKICADSYQRNKEVVKCVNCNIEVSKYPNQVKKYKNNFCSKSCSTTYNNKN
                     KKHGTKRSKLEVWLEGQLITLYPNLKIHFNEKEVIGSELDIYIPSLNLAFELNGIFHY
                     EPIYGVNKLQQIQENDISKSKACHDYKIDLCVIDASKQKRFNHKTSQKYLDIITNIIK
                     KRLSTI*"
                     /db_xref="UniRef100_K9VBC8"
                     /db_xref="X0RM61_9ZZZZ"
                     /db_xref="oni:Osc7112_0387"
                     /db_xref="K9VBC8_9CYAN"
     gene            complement(79954..80031)
                     /locus_tag="BML_coassembly_scaffold_69_prodigal-single_trn
                     a_9"
     tRNA            complement(79954..80031)
                     /product="Asn"
     gene            complement(80242..80327)
                     /locus_tag="BML_coassembly_scaffold_69_prodigal-single_trn
                     a_8"
     tRNA            complement(80242..80327)
                     /product="Ile"
     gene            complement(80503..80580)
                     /locus_tag="BML_coassembly_scaffold_69_prodigal-single_trn
                     a_7"
     tRNA            complement(80503..80580)
                     /product="Undet"
     gene            complement(80695..80767)
                     /locus_tag="BML_coassembly_scaffold_69_prodigal-single_trn
                     a_6"
     tRNA            complement(80695..80767)
                     /product="His"
     gene            complement(80770..80844)
                     /locus_tag="BML_coassembly_scaffold_69_prodigal-single_trn
                     a_5"
     tRNA            complement(80770..80844)
                     /product="Asn"
     gene            complement(80835..81014)
                     /locus_tag="BML_coassembly_scaffold_69_prodigal-single_155"
     CDS             complement(80835..81014)
                     /product="hypothetical protein"
                     /codon_start=1
                     /transl_table=11
                     /translation="MEELVRTLGTVKVSDFKKDFDKIYDEYNTKAKELGYNGNLKFEK
                     KGGKVTIFVTINIPQ*"
     gene            complement(81311..82288)
                     /locus_tag="BML_coassembly_scaffold_69_prodigal-single_156"
     CDS             complement(81311..82288)
                     /product="hypothetical protein"
                     /codon_start=1
                     /transl_table=11
                     /translation="MRRFDKKNNIIKVNLLAEQRYLESKDLISENDRISMSEFFGDVT
                     DNVDTLLKMFSKYQPTNSWFMTVGYVNNADLSVTVKNEDMDGLENIARKLNNPAFTNM
                     ISSDEWGKSKSGGKNFKSPFAARTEGGVKIPSKVYTTKSFTIQWGNIKNKADKDAEVK
                     SVYDKHGLDWQSGGEIDTNDKRGQGWEEIMGTPFHQHQNTGTKRLAIYAKKEGVKKGQ
                     TKYFLNYEGDIAELTAEEVDFVFSLSPKSYTPKMPKRLLDIENQEAAQEIFAIENAYE
                     FKSLDLSKISYIRCAMNIDGKNVKFSYLNKNVAPTGLNPGEFAQFINPS*"
     gene            complement(82319..83494)
                     /locus_tag="BML_coassembly_scaffold_69_prodigal-single_157"
     CDS             complement(82319..83494)
                     /product="Poly(A) polymerase {ECO:0000313|EMBL:CEP97322.1}
                     ; EC=2.7.7.19 {ECO:0000313|EMBL:CEP97322.1};; EC=2.7.7.72
                     {ECO:0000313|EMBL:CEP97322.1};;  TaxID=1505
                     species="Bacteria; Firmicutes; Clostridia; Clostridiales;
                     Peptostreptococcaceae; Peptoclostridium.;"
                     source="Clostridium sordellii.;""
                     /codon_start=1
                     /transl_table=11
                     /translation="MEMIKKILREHITKENRIKIDFPIPKNVLKINNIFKKNGFDLFI
                     VGGAVRDVVLGVQPKDFDLCTNAVPDKIISLLKNEKFVSNMLETGKAFGVINVITTDG
                     EYEIATMRKDIGSGRRPDSVEFTDIKGDLTRRDLTINALFYDIETGEVVDLIGGVDDL
                     KKGIVRTVGKPEDRFGEDRLRILRAIRFAGRFGSQLDSETDAALVKDASLEGISGERI
                     RDEFIKGLASAKSAKQYLQMVDKYNLFDWIFKGLKLNKRFVDNDDPLVLISMILSSNE
                     LTVVSKKLNELKYSSDEVKKISALIAMLNLNPNRPEIAPKLKTLFVNSGLSSDQLRNF
                     GANMGISTQLLDSFEEYVKLPRVSGEEAMKKFNITKPGPELGQAIQKMETDLFKSVL*"
                     /db_xref="A0A0C7Q964_CLOSO"
                     /db_xref="UniRef100_K1YM48"
                     /db_xref="bbat:Bdt_1797"
                     /db_xref="K1YM48_9BACT"
                     /db_xref="2.7.7.19"
                     /db_xref="2.7.7.72"
     gene            83591..84388
                     /locus_tag="BML_coassembly_scaffold_69_prodigal-single_158"
     CDS             83591..84388
                     /product="Uncharacterized protein n=1 Tax=Clostridium
                     butyricum 60E.3 RepID=R0ACY5_CLOBU"
                     /codon_start=1
                     /transl_table=11
                     /translation="MARKRIYSLNENYFNEINSTNKHYILGFIYADGSVYKNYLSITV
                     QICDISVLEFIKKELNYNGPIYKKPTYCTLTISSKKLVNDLCLLGIIQNKTYESKTLP
                     LFNINFFPQFLLGFFDGDGSIYKPSKTKPYDYTVNFTSNQIVLNEIKNLLKERLISSS
                     KIRKRYDNEISCMLDIKGSINLEKIYNLFYSNPPEYFFKRKYDKFNEFKDSLKNMNKR
                     NFKNEIVLEIKQMYLSNIKQSDISKKLNLKASSVRCVIQRLRKNKEI*"
                     /db_xref="UniRef100_R0ACY5"
                     /db_xref="A0A0F4WLK6_9CLOT"
                     /db_xref="R0ACY5_CLOBU"
     gene            complement(84429..85628)
                     /locus_tag="BML_coassembly_scaffold_69_prodigal-single_159"
     CDS             complement(84429..85628)
                     /product="hypothetical protein"
                     /codon_start=1
                     /transl_table=11
                     /translation="MKSAIHNLLNESLLSVYHNNLIGEGQEDHPEAISKCVTPQALAD
                     DMNKELDRINTEAKNRAARGVKDVIYHKKQIQAVLNKQGGLDVEKFKNLITEKPKTIF
                     DKNPKMEKTDKGRSQFTVNTGLPAINGIVFDTSDDEFKHINTCPGAGACQLVCYARKG
                     FYGMNDGKVLKLIRRLNLLWNDPEEYYNMIMDELEPLAVQLKRKGRREGSVDQLVIRW
                     NDAGDFFSDTYFNIAKRVTDDLLDSGFDIKSYAYTKQAKYVNLADDSFIMNFSKGSAP
                     KELKQVDLEKVKFSDIVPRRDEKGQQIFADLFPGGVDPETGKNTRYDIDSKTGLPKFA
                     PGGEEKLKKRISILYNVPVDRLRFQWELPAEESDKFSYDVIVLPTGDSDIGAQRNDVH
                     KTFLLIH*"
     gene            complement(85630..86964)
                     /locus_tag="BML_coassembly_scaffold_69_prodigal-single_160"
     CDS             complement(85630..86964)
                     /product="hypothetical protein"
                     /codon_start=1
                     /transl_table=11
                     /translation="MRKFISDILRKGLLFEDDSNRDCLNKFGKELFGDQFGGFEKNTK
                     LEDEYVKLIKNFSDVQFGSNINPKIINALQDLKNCTSTYPEILVPESETVYRGSVMKL
                     GFFIKNGLKLSEELIDYNYIPRTPIQSWSANEKIAMEFMGYYDGDLVNLGKLFSKYQS
                     KGVKYEDKFFLDILTKSENLKLNIPVLYIANVDNNGFLFKHEYFNKLTGENEDEVIRV
                     SSEPINVKLKVNSSKLDRNVINLIKAYNDLLDYGLDNGDPYKPIINESIDRTIKCGNC
                     GWSWKESTSEPDDLYNCHKCGYDNEPKGINEGIVKSELVNIEDDNLYDSLEMQADELR
                     ANSEISFGSADPFEILYDDNTGELIGATWIETSGAFSPHMIIKPKYRKLGLSKQLIDG
                     VVEKYKKMKEIRGDEYTFMLNVVNSSLANTMEKHYGFKIIEKDPKGNVTMTI*"
     gene            complement(86961..89273)
                     /locus_tag="BML_coassembly_scaffold_69_prodigal-single_161"
     CDS             complement(86961..89273)
                     /product="Uncharacterized protein n=1 Tax=Prevotella sp.
                     CAG:1092 RepID=R5PA49_9BACT"
                     /codon_start=1
                     /transl_table=11
                     /translation="MGFFVFNWIFICMKQFIGKLLREHIKKTKNYKLIIERQKIVNLN
                     KLFLMLEKEIKVGDNLTKKLNMINTPLSKKLLAFLNSDKIKDDANVEYVDYDKKNEKL
                     ITLGYTDINGNTKERLFKINKLLNYLGSDIKDIKDYEIEDLIGHLKSADTSQLKMVEG
                     DDILKAYHCENYENDETMGSCMRFDYAQEYLKIYTDNPNNVKCLVLLNPETNKVRGRA
                     LIWHMDNDQYFMDRIYTTNKEFNTYFNNYAEENGISKSANSTVTLENGGEYDTYPYMD
                     TFHYYDPESGTLSTDSEEGWIRLQDTHGGHSDAGVYIEYGDHEGETIDEDGAIYISYR
                     TPDGYREGYAHQDDVVGIDGEVYLIDDCIKTYDHEWVYKYDDESFPVELTAGRYEGEY
                     AKLEDTVELEHNYYGEGQYITTEDDYEHLDDDIYDTPYAFSDDTLTTFDEKTILKSDA
                     ITLYEPHYGEGAHAHPNDATKVDIKDYGSTWVLDSDLDEFNENGLIESKMSVMTENKK
                     IIKKLLREGLVVDSQLIEIENELDFSSFKIKDNLNPDVWVNEDTIKPEIKELLIKIAK
                     DYYESLDLNIPISDINFTGSLANYNWSKYSDFDVHILINTSKFGDKETLIKDLIDYKT
                     RAWNDKHNIKIKGYDVELYIEGTEQEHYSTGVYSLLDEEWVIKPEIPNPKINKKLVKV
                     KYDKIMDTLNDIKKDYKAGKNELVTKRLDKLKVKIKKMRQSGLESGGEFSPENIAFKL
                     LRRNEIMGQIGDLLNSAYDKSVSLDEWLNQ*"
                     /db_xref="UniRef100_R5PA49"
                     /db_xref="A0A0F9JXP6_9ZZZZ"
                     /db_xref="R5PA49_9BACT"
     gene            complement(89277..89786)
                     /locus_tag="BML_coassembly_scaffold_69_prodigal-single_162"
     CDS             complement(89277..89786)
                     /product="Cof hydrolase n=1 Tax=Roseobacter phage RDJL Phi
                     1 RepID=F4YXM9_9CAUD"
                     /codon_start=1
                     /transl_table=11
                     /translation="MGLPKLLLLGHARHGKDSMAEILQEYFNLKFKSSSQAAAEIFIY
                     DVLKDKYGYKTPEECFEDRVNHRAEWHQLICDYNIDDKARLAKGILKHADCYVGMRDT
                     REIKECINQNLFDLIVWVDASERLPLEDVTSFNIKKSDADIIIENNGTYDEFKEKVIR
                     LGNVLIKTH*"
                     /db_xref="UniRef100_F4YXM9"
                     /db_xref="A0A0F9IEL0_9ZZZZ"
                     /db_xref="F4YXM9_9CAUD"
     gene            complement(89955..90045)
                     /locus_tag="BML_coassembly_scaffold_69_prodigal-single_trn
                     a_4"
     tRNA            complement(89955..90045)
                     /product="Met"
     gene            complement(90202..90405)
                     /locus_tag="BML_coassembly_scaffold_69_prodigal-single_163"
     CDS             complement(90202..90405)
                     /product="hypothetical protein"
                     /codon_start=1
                     /transl_table=11
                     /translation="MFNKIYITLIDEKWHVVKEKLFVKSIPRSGELIYIVEQQQYYKV
                     LNVIHNINKKQDIFVVIEDYYKK*"
     gene            complement(90607..91026)
                     /locus_tag="BML_coassembly_scaffold_69_prodigal-single_164"
     CDS             complement(90607..91026)
                     /product="Peptidyl-prolyl cis-trans isomerase n=1 Tax
                     =Thiorhodococcus drewsii AZ1 RepID=G2E061_9GAMM"
                     /codon_start=1
                     /transl_table=11
                     /translation="MSKVESGNMVKVHYTGTFENGEVFDSSVGSEPISFTIGAKQVIP
                     GFENALMGMSVGESKTVTLSPEEGYGNVIAEMIQEVPKEFVPDTVKVGEMLTANTEQG
                     PFNVVVAEVKDDVVVLDGNHPMAGKVLKFELELVEIG*"
                     /db_xref="UniRef100_G2E061"
                     /db_xref="A0A0F9U4Q8_9ZZZZ"
                     /db_xref="kdi:Krodi_2646"
                     /db_xref="G2E061_9GAMM"
     gene            complement(91706..92062)
                     /locus_tag="BML_coassembly_scaffold_69_prodigal-single_165"
     CDS             complement(91706..92062)
                     /product="hypothetical protein"
                     /codon_start=1
                     /transl_table=11
                     /translation="METIIIVSVLSTLGVVAILASIVVAFMKLKHKVDGNSFEIIIND
                     IHRRMDDIERCTDDKLDRLITSVYESINYNQNQTSLEFEEIRRLIDSRFDKLYSKIKE
                     VSDNNIPITDQKILND*"
     gene            complement(92109..92801)
                     /locus_tag="BML_coassembly_scaffold_69_prodigal-single_166"
     CDS             complement(92109..92801)
                     /product="ATP-dependent Clp protease proteolytic subunit 
                     {ECO:0000256|HAMAP-Rule:MF_00444,
                     ECO:0000256|RuleBase:RU003567}; EC=3.4.21.92
                     {ECO:0000256|HAMAP-Rule:MF_00444};; Endopeptidase Clp
                     {ECO:0000256|HAMAP-Rule:MF_00444};  TaxID=1121895
                     species="Bacteria; Bacteroidetes; Flavobacteriia;
                     Flavobacteriales; Flavobacteriaceae; Flavobacterium.;"
                     source="Flavobacterium rivuli WB 3.3-2 = DSM 21788.;""
                     /codon_start=1
                     /transl_table=11
                     /translation="MIDFYSEFKDYATKHMGVSGLQFHYWEKLQDRIYSTSASLTPYI
                     LEERELRVTQMDIFSRLMIDRILWVAGPVNDAMSTVVQAQLMFLDNLEKKIITMHIDS
                     PGGSVKSGLSMVDVMNYVASNISTINTGMAASMGSILLGAGTKGMRYSLPNSKVMLHQ
                     VSSGASGHVEDIKISLAEAIKYNDKLFTMLGEYCGKDKERVLADCNRDNWLTAEEALA
                     YGIIDGVVESKK*"
                     /db_xref="A0A0A2MGA4_9FLAO"
                     /db_xref="ccm:Ccan_07530"
                     /db_xref="UniRef100_UPI00037E3B10"
                     /db_xref="3.4.21.92"
     gene            complement(92803..93021)
                     /locus_tag="BML_coassembly_scaffold_69_prodigal-single_167"
     CDS             complement(92803..93021)
                     /product="Marine sediment metagenome DNA, contig:
                     S01H1_S16828 {ECO:0000313|EMBL:GAG20002.1};  TaxID=412755
                     species="unclassified sequences; metagenomes; ecological
                     metagenomes.;" source="marine sediment metagenome.;""
                     /codon_start=1
                     /transl_table=11
                     /translation="MKQEILNMLTTRAEAEKREAILTLKLLTEHPAGIGDHSTDDFYN
                     NANDALSKLVDAEDKLETLQKYTSILFE*"
                     /db_xref="X0W9X5_9ZZZZ"
     gene            complement(93027..93281)
                     /locus_tag="BML_coassembly_scaffold_69_prodigal-single_168"
     CDS             complement(93027..93281)
                     /product="Uncharacterized protein n=1 Tax=Bacillus phage
                     phiNIT1 RepID=S6ATX7_9CAUD"
                     /codon_start=1
                     /transl_table=11
                     /translation="MSIEEIEEINPDALLCDGFDEAIIGMAERINLGPVVAYNVDRMI
                     AIMMERDGMSYEEAVEYFDFNILGAWMGENTPVFITTKIN*"
                     /db_xref="UniRef100_S6ATX7"
                     /db_xref="A0A0A0RNI6_9CAUD"
                     /db_xref="S6ATX7_9CAUD"
     gene            complement(93284..93709)
                     /locus_tag="BML_coassembly_scaffold_69_prodigal-single_169"
     CDS             complement(93284..93709)
                     /product="hypothetical protein"
                     /codon_start=1
                     /transl_table=11
                     /translation="MAKFEQPFEDTKAIFDSLILNANLDRYVTIEVLVNNKQREIYKP
                     IKTNDLTKYKTNVDVFLVINEKVFDQLNDVQKVIIADEAVSGIHYDNEKEKLVISKTD
                     FTTYSGILKKYGADQCIELKELINLIYAQEKNSEVETEV*"
     gene            complement(93753..94811)
                     /locus_tag="BML_coassembly_scaffold_69_prodigal-single_170"
     CDS             complement(93753..94811)
                     /product="Chaperone protein DnaJ n=1 Tax=Leadbetterella
                     byssophila (strain DSM 17132 / KACC 11308 / 4M15)
                     RepID=E4RU73_LEAB4"
                     /codon_start=1
                     /transl_table=11
                     /translation="MVNSKDYYTLLGITNEEKLLNISEFNKILKKKYRTLCKEKHPDS
                     GGNEDEFKEIAEAYSILSDEVKKVNYDRYGHNPPKSGFDTNFNDIFNQFGFGFNPRNE
                     AKNRKGSDYRISIKLTLEEIFEGGIKKIKYNRKTACGTCNSVGGHGIKTCQTCNGNGV
                     TIEHIRTPIGIMQNVITCHSCSGHGTTYTTPCGDCHGEGIISKDEILEIKIPVGVQDG
                     MSMTFVGLGQAIKNGTAGSLVVVFNEIQHNRFTRFGNDLKLNIKLPYQTLVLGGKIDL
                     ETIENTKIKITIPEFNNIGDTLRISGKGMRYLNSEHRGDLMLVLDIDMPKEIDDKTRE
                     LLENLKNFNQIVVDDEKI*"
                     /db_xref="UniRef100_E4RU73"
                     /db_xref="lby:Lbys_1187"
                     /db_xref="F5IW83_9PORP"
                     /db_xref="E4RU73_LEAB4"
     gene            complement(94798..95793)
                     /locus_tag="BML_coassembly_scaffold_69_prodigal-single_171"
     CDS             complement(94798..95793)
                     /product="hypothetical protein n=1 Tax=SAR324 cluster
                     bacterium SCGC AAA240-J09 RepID=UPI0002ED6843"
                     /codon_start=1
                     /transl_table=11
                     /translation="MTGKRKTLTKFIEDVKLVHGDKYDYSLVNYINSHTKVKIICSIH
                     GEFEQRPHRHLQGDGCKECAKKVVSKKNSLSLSEFINKSKSIHGDKYDYTLVEYVNNK
                     TKVKIICPIHGEFEQAPTSHLNTKCGCPNCGKIKRKFNKTKTLGEFIEDAKLIHGDKY
                     DYSKTEYKTTNDSINIICKLHGSFSQKPYKHLQNQGCPTCKESKLEKTIRLFLNENHI
                     KYIIQYGKKENIKWLGNQSLDFFLIDYNVAIECQGEQHFKVVDFGNKGFYFAKSEFDK
                     IVKRDKEKFNKCKKNNVKIFYFTDDITYSNIKYFDRIYFDKIEMLNNIKNNYGKQ*"
                     /db_xref="UniRef100_UPI0002ED6843"
                     /db_xref="K2DS62_9BACT"
                     /db_xref="lpu:LPE509_02111"
                     /db_xref="UPI0002ED6843"
     gene            complement(95838..95942)
                     /locus_tag="BML_coassembly_scaffold_69_prodigal-single_172"
     CDS             complement(95838..95942)
                     /product="Chaperone protein DnaJ n=1 Tax=Natranaerobius
                     thermophilus (strain ATCC BAA-1301 / DSM 18059 /
                     JW/NM-WN-LF) RepID=B2A1N0_NATTJ"
                     /codon_start=1
                     /transl_table=11
                     /translation="MGKRDYYEILGLDKNANQSDIKKAYRKLAKEKHN*"
                     /db_xref="UniRef100_B2A1N0"
                     /db_xref="nth:Nther_1184"
                     /db_xref="B2A1N0_NATTJ"
     gene            96000..96656
                     /locus_tag="BML_coassembly_scaffold_69_prodigal-single_173"
     CDS             96000..96656
                     /product="hypothetical protein"
                     /codon_start=1
                     /transl_table=11
                     /translation="MYRVVLLKNGKYKKTLHRCQTRETSFIRFRAFKEENKSVVFPKM
                     NVNYNKIEKVNYKICVVKDTEDGDKFRMVRDSYGKLYQESPLGDWTILDDADYHIEET
                     FWLFGRDPKNDRITIHDIIKPLMSGAYKKQLTKQVIVVHNKLIIHNEEQFDMVICKCL
                     EDAQRLHHTLNKVVKKNKVTNIIFMGTASEATIGRMYDLIKEKTGWPIQKIWRTTTRP
                     *"
     gene            complement(96653..96982)
                     /locus_tag="BML_coassembly_scaffold_69_prodigal-single_174"
     CDS             complement(96653..96982)
                     /product="hypothetical protein"
                     /codon_start=1
                     /transl_table=11
                     /translation="MNIEKGYPLILVFYLDREVMMQGEIIRAFADSVNNAIAQREANC
                     MAFFLPTDGEERIECINPVMMHDADMEKVNQMIQDLAKNFDIGQGADQGKDSEENEVE
                     LDDNNED*"
     gene            complement(96988..97176)
                     /locus_tag="BML_coassembly_scaffold_69_prodigal-single_175"
     CDS             complement(96988..97176)
                     /product="hypothetical protein"
                     /codon_start=1
                     /transl_table=11
                     /translation="MSKQIKEDGSQFLVYVMDSGSSPLVCDFATNENKSDVIDTLIKR
                     FGNIELVEEMSYNEYINQ*"
     gene            complement(97470..98900)
                     /locus_tag="BML_coassembly_scaffold_69_prodigal-single_176"
     CDS             complement(97470..98900)
                     /product="Putative uncharacterized protein n=1 Tax=Vibrio
                     phage KVP40 (isolate Vibrio
                     parahaemolyticus/Japan/Matsuzaki /1991) RepID=Q6WHK3_BPKVM"
                     /codon_start=1
                     /transl_table=11
                     /translation="MKLVDALQTKNTLTENGMVTNSSSLNDCVNLFFQIGAMRGQDKT
                     RLINMFVKAYEEDALTAMRLLFWVRDVRGGAGERQIFKDIVKYLANNRTETMRKNLSL
                     ISEYGRWDDLLSFIGTTLEADALSLISDALKNGNGLAAKWMPRPNVNNREKKRQASVL
                     RKFLGLTPGNYRKMLSELSNTVEQLMCAKEFDKINYSHVPSRAMSDYMRAFGKRDGAR
                     FTSFIESVKKGEVKINAGAVYPYDIVKNLRYGSSSGADAQWNALPNYLENNNEQFLPV
                     VDVSGSMACAAGNNPNVTCMDVAISLGLYISERNEGAFKDTFMTFSDRPQLQVLKGSL
                     SERYSQLSRADWDMSTNIERVFTTILDSAVRNNVPESEMPTMILILSDMEFNQGTRGN
                     WNKSAQEIFESKYAQAGYKMPKIVYWNIRARNENFPVQFNKEGVGLVSGFSPSLLTSV
                     LSGDDLTPYSMMMKVVSSERYAPVTV*"
                     /db_xref="UniRef100_Q6WHK3"
                     /db_xref="A0A060ANB2_9CAUD"
                     /db_xref="jeo:JMA_40010"
                     /db_xref="Q6WHK3_BPKVM"
     gene            complement(99358..99468)
                     /locus_tag="BML_coassembly_scaffold_69_prodigal-single_177"
     CDS             complement(99358..99468)
                     /product="hypothetical protein"
                     /codon_start=1
                     /transl_table=11
                     /translation="MKYILITLLVFLTFTSCKKIEGNYQQIPDPVDTTNW*"
     gene            complement(99525..99749)
                     /locus_tag="BML_coassembly_scaffold_69_prodigal-single_178"
     CDS             complement(99525..99749)
                     /product="hypothetical protein"
                     /codon_start=1
                     /transl_table=11
                     /translation="MNYNELIETISEIVNNDKIHKLGLTLVYELDELNHKKMDEHLFY
                     KSNPESNKFTHSETFEVEIGGILVKFVKKV*"
     gene            complement(99751..100059)
                     /locus_tag="BML_coassembly_scaffold_69_prodigal-single_179"
     CDS             complement(99751..100059)
                     /product="hypothetical protein"
                     /codon_start=1
                     /transl_table=11
                     /translation="MEKSENIVTLENLLLRFDAQTKKFIKELENEENNERVETLDSLI
                     NDIKAQKNYTNIQKHRFIGDIKSGLGDKIKENPTTIIKHKKPWYVKITDWFKNIFTKF
                     *"
     gene            100145..100477
                     /locus_tag="BML_coassembly_scaffold_69_prodigal-single_180"
     CDS             100145..100477
                     /product="hypothetical protein"
                     /codon_start=1
                     /transl_table=11
                     /translation="MIIFTFLLVSYGVTNIAVFGSIFEGWRNFWKRVSPSFFGKLFSC
                     PLCLSTWVGFILSYTLLSLGFQTPMFNYGVDVLPLAVFLDGCLTSGGVWLIHTIQEFF
                     ERAFYSEE*"
     gene            complement(100509..101159)
                     /locus_tag="BML_coassembly_scaffold_69_prodigal-single_181"
     CDS             complement(100509..101159)
                     /product="hypothetical protein"
                     /codon_start=1
                     /transl_table=11
                     /translation="MSKIQERLNELRPYVVGIRYLQGIQLVDAVLKEGWAVPESQIIQ
                     RERVDGDENYYMFFSNNEDIDIDDLLDFVQEIINLNIEREKKYELLKSKVNELQKIFK
                     ENSLLKLQKLKFTFNEPDIIPSLIDMDNIQTDIDINEESISIESKVEEPKVEINKQPT
                     KTNKNAKTHTINKVNDIELPPKPGEKIELVEFNEPKIICKCGPDEICPICEEEKVE*"
     gene            complement(101166..101381)
                     /locus_tag="BML_coassembly_scaffold_69_prodigal-single_182"
     CDS             complement(101166..101381)
                     /product="hypothetical protein"
                     /codon_start=1
                     /transl_table=11
                     /translation="MLEIIINKVLFMVLIMSCLNIARHTYYFIQAWVKSNSENPEKYI
                     VNNKSLWILSVSIAYVLTTMFFGVSIN*"
     gene            complement(101383..101565)
                     /locus_tag="BML_coassembly_scaffold_69_prodigal-single_183"
     CDS             complement(101383..101565)
                     /product="Putative uncharacterized protein n=1 Tax
                     =Chloroherpeton thalassium (strain ATCC 35110 / GB-78)
                     RepID=B3QRS5_CHLT3"
                     /codon_start=1
                     /transl_table=11
                     /translation="MKEFEDLKMIIESLEGDVAKFVEKGNKTAGTRVSKTMRDVINAA
                     KAVRNKVSSMKKEAKG*"
                     /db_xref="UniRef100_B3QRS5"
                     /db_xref="A0A0B8XTP2_9SPHI"
                     /db_xref="cts:Ctha_1415"
                     /db_xref="B3QRS5_CHLT3"
     gene            complement(101592..101798)
                     /locus_tag="BML_coassembly_scaffold_69_prodigal-single_184"
     CDS             complement(101592..101798)
                     /product="hypothetical protein"
                     /codon_start=1
                     /transl_table=11
                     /translation="MINIILTDLASDIMKYEEAMETAINSKEDIEKRVNTIKKYLAKI
                     VETELMIEKWKSYTQIKTDDHVNG*"
     gene            complement(101862..102332)
                     /locus_tag="BML_coassembly_scaffold_69_prodigal-single_185"
     CDS             complement(101862..102332)
                     /product="hypothetical protein"
                     /codon_start=1
                     /transl_table=11
                     /translation="MFNNKNNIRFMNYISTPLTDDSITILYTTNNVKFDRVTLYLDFI
                     LSFLYITFDTYLGDDIMGDADQLNHFNWCWETNIENFKKENIYFIDNKELKNYFKDFM
                     FEIYYKLEDKKNGNINENIVTLWKHIFNYKGVKSRADIDSFIDIYNIFDKSLKN*"
     gene            102439..102876
                     /locus_tag="BML_coassembly_scaffold_69_prodigal-single_186"
     CDS             102439..102876
                     /product="hypothetical protein"
                     /codon_start=1
                     /transl_table=11
                     /translation="MVTILKVNNEQENNEKIYSIYFEFIERYGFSIFEKMLAKTSSCD
                     KYEYLYLFMNQDELDGFIGLLLDENMTIHSKQDYTEKMLSIIINNKLDEFKEQFELTF
                     DTDSLISLFYDSVVTKDDVLDKVNSNGFESLTEDDYRILNCVE*"
     gene            complement(102906..104591)
                     /locus_tag="BML_coassembly_scaffold_69_prodigal-single_187"
     CDS             complement(102906..104591)
                     /product="hypothetical protein"
                     /codon_start=1
                     /transl_table=11
                     /translation="MDKNSIKNLLTNTFVSEAKVPGLDVTNKAKSESGKQNKKAIKDI
                     ESSLSNYDKESKDMAKDSINPVKFNYNSGSEEEYHQEMEIMNGQEMIQYDRTPSDKFK
                     QRAEEAIAGSSNMGNNPEWANVVAKGQGGDPDFGKKLIKAIKSSEKKRNDQTPTSKMF
                     GDDWEVVEDQGHKSYAFENTKNNKQSIKESNKMKKLTFKKPFNGVGTALNLIPESYKV
                     DSKVFELTDGNESYRVRWEGSLTEGKAVVLLANNKEMVNEDMEKIKHLMGYKPQDTFG
                     TLKGSERLTEDKKFGEIWNKTKSLLTENIDEELHGDQDKIDADGDGEITSKDFEMLRG
                     GKNEGVYEADDTSGESNRINQVGFKKNAMDVVKNDFPKMAPAEKESFNEIVVKLGELF
                     SIGGNQDTGMFKTLKERMLAMVDDIIAKKNPEVQTTSESNETPEEIPPYEGPEHGDQV
                     YEMDRFEEVFAGIDEEEQMEEGFLDILKKGAEKIGGFEKSLEKAAQTPIGKELYNSYM
                     TSDNEREWFAANRFKLSNATKSGGDFDTASGASIQTKDFMEFLKRKKAESSNV*"
     gene            complement(104645..106861)
                     /locus_tag="BML_coassembly_scaffold_69_prodigal-single_188"
     CDS             complement(104645..106861)
                     /product="hypothetical protein"
                     /codon_start=1
                     /transl_table=11
                     /translation="MARIKITEKQAKLLENLNKGKVIKITEKQLHKILESEKLGEGAE
                     IPQITKGISKVSPSDAIQFKHNINTETKFKNVIHEDLWKEFVNELYGLNESGPGKYDK
                     LIKLMETLGYVENRKLSKVMFEGNKDFAKNVILGGLNKMNESGSPYMAMEAMEKTYDE
                     ILKSLKSQLNQPPSKKFTQDEIDEKLKQIRQKELELRKKESGEIREIDGEEVQPTDEV
                     DTITMDVPLFLRSLEYSREDAQSDLSLHDITQKAIELNKLYPVLNMDNYYEIFGGDDI
                     TTGGEVSLSNHDTVNEENTPNGIVGLDILNHEPFSRLPETRREMGDYKSRMELSLPSI
                     DVSDAKVIIYSKSDLIGHEFEGPKMVHKFDGYILGFKNKFGEEPIFVDLKSDGTRFGG
                     ANVSNQSYLDWKRRGDDAKLSYLSGERTAGRTSGLDELEINSDINKKNIDEAKLGAGY
                     THFAIFKDSGKIADGWDYSTLYDKYTKTYDNTSIREYTKMDLKDNYPENKLSDFKIVT
                     RQFLEKNKINPSDTNNWYKIGMDEVTAMGGASPVFSGPGGFPVGKLSSSERKIYETLS
                     DFKKKVEEEAEEEVEDIVDEATTTTSVGNIQYTTPGFASSDFFGNSKKKGKAPVNKGV
                     THKKTTIPGGKFVEFDDCTKLNNNKSAQEGKCSVGAVDGVVKLKEGEERPLCKIMSIN
                     STTEIRDLLNRSDIPENFYNEFIGLLQSGETQEDNLSNDKDIANTTLKKIQSKICR*"
     gene            complement(106863..107117)
                     /locus_tag="BML_coassembly_scaffold_69_prodigal-single_189"
     CDS             complement(106863..107117)
                     /product="hypothetical protein"
                     /codon_start=1
                     /transl_table=11
                     /translation="MKDIIKQKLNEEFGKKEVTKEITAFIDSSTFKTKIEKIVKDKLK
                     DDKDLEDKIVEITRNVITQLYKTLWTKRGFWRNELKNKAS*"
     gene            complement(107197..107622)
                     /locus_tag="BML_coassembly_scaffold_69_prodigal-single_190"
     CDS             complement(107197..107622)
                     /product="hypothetical protein"
                     /codon_start=1
                     /transl_table=11
                     /translation="MALPLNSQITLKKGEVKTFVNESGDTLIAMRIDDAKLILTDVLN
                     YEIADSIIKQYEAKDIESSKVILLQKEAIVKLIEKTENQEQQLLLLNRIISNKDTEVE
                     ILNNIISDQKKEIKKQKRLKIIGFSGSIILPIVVALLLL*"
     gene            complement(107561..107938)
                     /locus_tag="BML_coassembly_scaffold_69_prodigal-single_191"
     CDS             complement(107561..107938)
                     /product="hypothetical protein"
                     /codon_start=1
                     /transl_table=11
                     /translation="MLKKIDLKTVIIIILTGVFIFMFLQYRSVGYDYKREIKKLHETN
                     KELIHKYDSIAYKNKEIDIELEKIYGIIEITEKLIVQYDNNIKELKKSKNETYNRVNV
                     LNADGVATEFTNYIKKRGSKNVR*"
     gene            complement(107942..108487)
                     /locus_tag="BML_coassembly_scaffold_69_prodigal-single_192"
     CDS             complement(107942..108487)
                     /product="hypothetical protein"
                     /codon_start=1
                     /transl_table=11
                     /translation="MINEHDMTKSMIDKVRSIIRENEVTGVETNQEVNNEGIKEISFL
                     DDSGNLKGDVPSNMRVYWDGTESEKKKFMDGVSPNVSFTSFAITPKSNGDEGDVKLNG
                     VLNDFGIGFTMNKKQDMGLRITTTAPTTNQDGVSGQGLASTDVKLTPELISMLTKLNG
                     YYQNWYKEWATRLNTENFGNV*"
     gene            complement(108477..109103)
                     /locus_tag="BML_coassembly_scaffold_69_prodigal-single_193"
     CDS             complement(108477..109103)
                     /product="Marine sediment metagenome DNA, contig:
                     S01H4_S02224 {ECO:0000313|EMBL:GAG76801.1}; Flags:
                     Fragment;;  TaxID=412755 species="unclassified sequences;
                     metagenomes; ecological metagenomes.;" source="marine
                     sediment metagenome.;""
                     /codon_start=1
                     /transl_table=11
                     /translation="MINRDEYKLFKNNYIPIKTDKKRIVIGNSFSFNMGHYYGWLTRH
                     NGNYKKTAHYTIGINGEIYEHYNPDYYSEIINYPDFDKTTILILIENEGWLIKDLNHE
                     NRYITYVGNIYNRTESVFIKKWRGNKYWAPYNEVQVNSLANLVNELCERFNITKDVVS
                     HNTKISNGYTYNGVLYKSNLNSYFTDINPSWDFGLFKNKIEKKIKYDK*"
                     /db_xref="X1BXB8_9ZZZZ"
     gene            complement(109100..110227)
                     /locus_tag="BML_coassembly_scaffold_69_prodigal-single_194"
     CDS             complement(109100..110227)
                     /product="Uncharacterized protein {ECO:0000313|EMBL
                     :KKN37155.1};  TaxID=412755 species="unclassified
                     sequences; metagenomes; ecological metagenomes.;"
                     source="marine sediment metagenome.;""
                     /codon_start=1
                     /transl_table=11
                     /translation="MKKVLLYFILLMAIVLAGTVAYVSISGLLTVFSGVGIVGLLFFS
                     AIEISKIIATSAIHTYGKKIGWIYNGLLSLFIFIAMGITSMGVYGFLSSGYEKNASKA
                     DNLSKKIELIDNQIGLKEQSRTSINEQLLQTQKSINDLRYALGNNTQTRVDGGGNLIT
                     SSSNANRKAYESQLEIAIKSEYRLSSELSKLDSTITVLSESKFELETTDELSELGPLK
                     YLAEVTNTSMDNVMKWFILLLIIIGDPMAIIMIVIFNKIINDKKEPVDTVNEGINEGI
                     NEGVNPISNNFIEEITNHGDDYFDELPMDMPYKEKEEPKFEKQNNRTIRVEDLPEKNN
                     RGFSVNIPDGKKNNIVERIGTNKEIRDNDINTVFFKKRNKK*"
                     /db_xref="A0A0F9PZS2_9ZZZZ"
     gene            complement(110246..111082)
                     /locus_tag="BML_coassembly_scaffold_69_prodigal-single_195"
     CDS             complement(110246..111082)
                     /product="Uncharacterized protein n=1 Tax=Bacteroides sp.
                     CAG:530 RepID=R6CM07_9BACE"
                     /codon_start=1
                     /transl_table=11
                     /translation="MNKTYINLNGDDSVIKYFKEVRKSNVITPEQEVELAKRIQNGDQ
                     SAIDELVFANLKFVISIAKKYQGQGLPLSDLINEGNYGLIKAANNFDHTRGFRFISYA
                     VWWIKQSIIQSLNDNARVIRLPSNVINKLSTLKKEIEKFKLENEREPVFGDILKSVEF
                     DNFSESSLPSCKSLNDIINEDGSELHEVIFNQDEISDNFYEIDDVVKGEIEKLLSSLT
                     ERERAIIEYYWGLNSDYEPMTLEAIGDKFSLTKERIRQIKERAIRKLRYNSESLYNVL
                     NS*"
                     /db_xref="UniRef100_R6CM07"
                     /db_xref="bdo:EL88_06975"
                     /db_xref="107320720"
                     /db_xref="R6CM07_9BACE"
     gene            complement(111158..111706)
                     /locus_tag="BML_coassembly_scaffold_69_prodigal-single_196"
     CDS             complement(111158..111706)
                     /product="hypothetical protein"
                     /codon_start=1
                     /transl_table=11
                     /translation="MIFKNYCGVFFNPVIELNSIVSKISEDSPRVMKGKGISIYTFTS
                     VIDVAILTDYFKSYNFNFFIFDLSKSNSGFNFTDKEKESDLFNFLNDTIKSDFELLSN
                     TLMDDIIKNSNLTSTPKINEPIIKDKNNIIKEGELNIILNSIENMSKDDRNNMLNEII
                     DKGIQNLDDSDKKILEKISKYQ*"
     gene            complement(111755..114118)
                     /locus_tag="BML_coassembly_scaffold_69_prodigal-single_197"
     CDS             complement(111755..114118)
                     /product="Uncharacterized hydrolase n=1 Tax=Prevotella sp.
                     CAG:1092 RepID=R5PGH6_9BACT"
                     /codon_start=1
                     /transl_table=11
                     /translation="MVSEKVTVNIPKGAKIKVYWDDTPENYSREAKNRVQKYFAKKYG
                     VDKNNIQVEYRPVKMGKNGKLIQIDGASIENIMDTAYQRELFKEWLTRNNKTVNIERL
                     YALDDKVNGELNSDDDESNHKRWSIKWLTINNFLSFGENNFFPTSKFKGLTVVNSIPE
                     NQGGKTTLTVDTIKYLLFGKTTKTDKNEEVFNLHSENNELTVRGMIEIDGDDEIIIER
                     NMKRTKNKSGGWTIKNVVNYYRILPDGEEELLNDEDATKTTKKIRETIGTEKDFELVV
                     LATARNLDDLIDFTSGESGKLLTRFIGLDIIERKEEIVRKMYNEFSKGMKSNLYDVIT
                     LTEEIDTHNENISKLKDLDVDLKSKLVTEQNNIVDLTNQKMTEISKKIKIDVEILSLN
                     PSKLEKDIESLINNGVAYRDKITTIDTRLNEIGKISFDEDLHFETTKKVNTINTEIAI
                     KNTEIIRLTNVVNDLIAGGICQSCNRKLDDVDNTKHIEEHNTTISVLNNEVVDLTNQL
                     TNLNNTLTELNETKKLIDEINKLELDKGKYEVEIKSIKGDVKLKKADLTKYNDNLNAI
                     DTNKNIDAEITNIDTKLSVAEYQKTELNNKIQRVSLDIESNEKDIDTKSKLIEQIKKE
                     KEVEVIYKLYIDMIGKKGISKLVLRSVLPIINSEIQRLLDDVTDFEVEISIDDKNEVR
                     YLLLKDGIEKQLKAGSGFERTTSSLALRCVLGKMSKLSMPNFITFDEVLGRVAPNNIE
                     KMKVLFDKIKDMYENVFFITQNEVVKDWADNIITVIKENNISKIQIN*"
                     /db_xref="UniRef100_R5PGH6"
                     /db_xref="R5PGH6_9BACT"
     gene            complement(114108..114539)
                     /locus_tag="BML_coassembly_scaffold_69_prodigal-single_198"
     CDS             complement(114108..114539)
                     /product="OmpA/MotB domain protein n=1 Tax=Streptobacillus
                     moniliformis (strain ATCC 14647 / DSM 12112 / NCTC 10651
                     / 9901) RepID=D1AWP6_STRM9"
                     /codon_start=1
                     /transl_table=11
                     /translation="MEIPKRIKDEIWEYCRLNDIPNIDEFILKMISQGFTVEKYGAAP
                     SAKEKIVEKIVEKEIEKIVEVPVEKIVEKIVEKEVLVADDKAFSELTNKISELEVKLA
                     NKDSDINSEYELKLKEKDDKITLLTNLLDIEKRKKRDIYGE*"
                     /db_xref="UniRef100_D1AWP6"
                     /db_xref="D1AWP6_STRM9"
                     /db_xref="cct:CC1_04980"
     gene            complement(114571..114765)
                     /locus_tag="BML_coassembly_scaffold_69_prodigal-single_199"
     CDS             complement(114571..114765)
                     /product="hypothetical protein"
                     /codon_start=1
                     /transl_table=11
                     /translation="MGITIKELKEFLSILPEHMDEFEMVNGEVSLLTETGYYARVDKP
                     IIHLEIDENNGEFLLLHQSE*"
     gene            complement(114765..115589)
                     /locus_tag="BML_coassembly_scaffold_69_prodigal-single_200"
     CDS             complement(114765..115589)
                     /product="Putative hydrolase n=1 Tax=Prevotella sp. CAG
                     :1092 RepID=R5PTJ7_9BACT"
                     /codon_start=1
                     /transl_table=11
                     /translation="MDKKIKLVIHMADIHLRTFRMHEEYGEVFKTTLKRIRDIVKGYD
                     REEIRIVIAGDYVHQKITISNELLILGTWFLRKLETIAPVIIIAGNHDLLENNKDRVD
                     SITPMVKLLPGLNISYFTGQSDCYLDNNIVWCVYSIFDENNRPNIEKARNEFGEDKTY
                     IGLYHAPVLGARTDIGYEFDHGTSFEHFEGCDMVMMGDIHKRQIWNHNGCLIAFPSSL
                     IQQNFGETVTKHGFLSWDIENKEIQEHDIETDYGFYQFRIKSLEDIENDNEIITNL*"
                     /db_xref="UniRef100_R5PTJ7"
                     /db_xref="R5PTJ7_9BACT"
     gene            complement(115582..116349)
                     /locus_tag="BML_coassembly_scaffold_69_prodigal-single_201"
     CDS             complement(115582..116349)
                     /product="hypothetical protein"
                     /codon_start=1
                     /transl_table=11
                     /translation="MVKIWEGPVQLEPVEHVYIHRETGIKYTSVTKVLSSIEPHFDSD
                     AIAEAIVRQADDTKQERYIGMNKVQILDYWQMLNDNANEYGTYVHETIEEYLLNDKWF
                     FPEDPLQKKVIEEYERMNFDEGAVMWPERIMFSSEYELAGTADLIIDIDDVFFDVGDW
                     KTNRVFNFYNDFGFKTLLKPFEHLQDCQYSIYTLQLSTYALMYEMEFPHKKCRQIWIG
                     YWDKETETMSKIPVMYLKGEAMKLLNLHKFQTQLAHG*"
     gene            116391..116807
                     /locus_tag="BML_coassembly_scaffold_69_prodigal-single_202"
     CDS             116391..116807
                     /product="hypothetical protein"
                     /codon_start=1
                     /transl_table=11
                     /translation="MTNIYIIKSIFIKMKEIIKQRLLEMSEEKIDTSKIKIRKVVVNN
                     LLVYTPFYDGNRMGAFRLLPVSDGYKVFGTVLYDKYKGKGLGKGMYRYIIRDLAKENK
                     ILYSDDKQSVDAARVWDSLVKMGMAEKTGETYKSKI*"
     gene            complement(116804..117757)
                     /locus_tag="BML_coassembly_scaffold_69_prodigal-single_203"
     CDS             complement(116804..117757)
                     /product="DNA primase n=1 Tax=Prevotella sp. CAG:1092
                     RepID=R5P9R3_9BACT"
                     /codon_start=1
                     /transl_table=11
                     /translation="MSMIVKIFESFLGEQKKHNEDKSQVSFDCPACAADKMLDTGDGK
                     GKLEINYRKGVFKCWVCSYKNNMHGPIEKLIKRYGTKINLRDYTLLKPESNYTAESYE
                     EKDISVSLPKEFISLSKCSKYEPKYYFANKYLKDRGITDEIIEEFNIGYAHEGKYKNR
                     VIIPSYDEFGDINFFVSRSFSDWTKPKYLNPDAEKQYIIFNHNKINFDATIYLVEGPF
                     DHIVTPNSIPLLGKILTHKLKHLLLDNAKADIVILLDDDAYEDAIAIYKELDFGELTG
                     RVKICKPPYGHDSSSIFQRLGKRGIIKLLKSSRRLLPEEVY*"
                     /db_xref="UniRef100_R5P9R3"
                     /db_xref="R5P9R3_9BACT"
     gene            117906..118892
                     /locus_tag="BML_coassembly_scaffold_69_prodigal-single_204"
     CDS             117906..118892
                     /product="Group I intron endonuclease n=2 Tax=Clostridium
                     clostridioforme RepID=N9YMD6_9CLOT"
                     /codon_start=1
                     /transl_table=11
                     /translation="MESKILRCISKKTICGIYQITNNINGKVYIGQSIDIERRWNQHK
                     YGKGSIILRNAIKKYGINNFKFEVLEIIKFTNKNDVIKKLTELEQKWLDNKKPYLKEN
                     GYNQNKLSKPNVSIERPSDYGLLISKIKIDNNHCGKSVKQYDLMGNFIKEWKSAAEVE
                     RELGFKSENISSCCLGKQHSSNGYIWLFKSDILTENKINIANGTKRLSEVRQYNLKGE
                     LIGIFKNTLEAENKTGVKSTIIRGACNGTTKTGGGFIWKFKNEPLNLLDHLKLKDLPI
                     NQLTLDGEIIMNWCNISEIASHFGLSRNCYKSIYNACREQSVYKQYKWEWAI*"
                     /db_xref="UniRef100_N9YMD6"
                     /db_xref="A0A0E9DN86_CHLTH"
                     /db_xref="put:PT7_P035"
                     /db_xref="N9YMD6_9CLOT"
     gene            complement(118885..119544)
                     /locus_tag="BML_coassembly_scaffold_69_prodigal-single_205"
     CDS             complement(118885..119544)
                     /product="hypothetical protein"
                     /codon_start=1
                     /transl_table=11
                     /translation="MEKVKHTNNFVLGLDVSTKTIGIALFEDFGDKGVLRLLHHVTPV
                     VKPKPLSKMQELFEKATIFEEEFLKKYKDIGITKVVIEEPLLRSNNVNTVATLLRFNG
                     IISRSVYDILGVIPEYISSYDSRVYAYPELMQIRKLNKKGEPYSEKELSKAKPVLFGD
                     YDYEIDKKMVIWEKVSELEPQIVWLVDKKQKLKKENYDMCDSYTCCLGYMNKIGKWCA
                     K*"
     gene            complement(119598..120794)
                     /locus_tag="BML_coassembly_scaffold_69_prodigal-single_206"
     CDS             complement(119598..120794)
                     /product="hypothetical protein"
                     /codon_start=1
                     /transl_table=11
                     /translation="MGFINSATTFNIKGKLTPVGRERLASGASSLITNFILGDSDANY
                     NVYDGLSFGQIPDFSGDNFGLSLNNGGASYQFRSGLIYRNGENRKPVQVSSSTAISTQ
                     KPIGYNVVSVSGGTITQNIINRNNINSDVLTNLFYSFALPIDLNSADIFTGVTSTTGG
                     LSDTALSGLASQEVLVIGIDSSQYGEVIDGKTIKLELTTLFGNYEIFGTYENNNTPLN
                     QLDGQTIDLTRNLNRFGPNRCLLFSDTIQRPNNNPTKSWSTGYSLNKPFSANRKELWN
                     YKTNSNTGAIADKPVGIAYLDKGFLVITEPTIVANFIGPGTTATTVTYNSVVTSVSQK
                     VTCIADRNEFTTSTNTTFSSGDVPRITEIGLLDDSGNLIAIAKTNRTYNKPSDELVVF
                     NLTIDY*"
     gene            complement(120818..122968)
                     /locus_tag="BML_coassembly_scaffold_69_prodigal-single_207"
     CDS             complement(120818..122968)
                     /product="hypothetical protein"
                     /codon_start=1
                     /transl_table=11
                     /translation="MSYIIKNSGAFVNIKLTDTGRRKLAEGKLNFTAWGIGDSELNYN
                     REEIVDDNQTNPQLSGSSVVLRPMDRQPNITSFISVDGSTATNPLTSAQISTLKAIVN
                     NKAQERGFFSANTTHTQFTTQLGGEYTVDYGCINNSVITGGTVLDLGTGYTYSEGDYI
                     LLKFTNDTVGSLAVDNNTVPVPNLWYKIQTTGSTFVVVDRELPNLNSVSATTCFIIYP
                     QGEVYEAFGESSTIPYWNSNTLSFDSCCYVSCNDVPVWNMNNVWCENLAGMTGSGINT
                     LISTPNESYEKFGSWDYLGQKYPYFDYSCSDDNQITIDICDTAGTSVLDTVKKSISII
                     HYTNNTISNYYGEFLFVDGANGKNVYVYMPDLMYHRRDYPTGSGTTMGMTFLASGSTQ
                     LIAGTDIEYIDLIEDSSLIPLGQTPQIVGKVFPQLKVIVIDDDEIVAAISYKSNRNWT
                     LPPLTANLVSSNNPSGGLLPPQQYMWLTYTFENTSGSGLTTTLPCQKYTIMANNTSSA
                     KDVEFRISDLDLLPYMRKIEDPTYDGLGFSAKEFKVLYQIVSGDTRPVADAWMVHDFT
                     SPLITVALNETIDPILLENQNPVINNFKLDLPTTSGDTMFSIINSLNMAPNSNPDILQ
                     FGDERFFYGNIDTYIGANIYKTIFKLSISADQFKFTSNPTRSSDPLTNPPVIKVSECG
                     IYDSSGDLVMIGKLSRPIKLNPGNTILLELSMDF*"
     gene            complement(123026..124501)
                     /locus_tag="BML_coassembly_scaffold_69_prodigal-single_208"
     CDS             complement(123026..124501)
                     /product="hypothetical protein"
                     /codon_start=1
                     /transl_table=11
                     /translation="MSYQERIYAKCGFCAERNSTTRSVNMSSDLYIFNRPFYNISGAT
                     KIDCTTPPNSGLTSGDTGVYIISNQTGITFDIIFTANTESFTDLNESKFNYSVYKYNT
                     NLNIFNNQPLYNSDIIEWSSFSATSATTQTIPINNLSLDGDYILKGNFTNKFATEFSN
                     LLRDQYNTNTTIVGDNYGVYQSDRDFYFVAIKEADEPILGIGTQTAAPVGAFIVYTRE
                     LVDKQTDIQISEEFPTYLVALNGLALAENYDYVITGITNGSITTTVIRLLNQAVNGDI
                     LTILLVGPGANSKIVNKVIDVSYIITSGVTGGQGLNDVYYNTITGKYELYVDSTPING
                     NDILITLNGAILANNIDYYQSITDPKRLILEGVIITGDIINIYYNGFTNLVGELDSPT
                     PNISWSISNPPINDGGIFTVEVSSASTFNSLVTSGNVNYVVGEINYNYTLGIPGQYGD
                     NFYYRIKNEKKYRTLCNSIVSSVKYSEVVPITLRSNFGKSY*"
     gene            complement(124501..124749)
                     /locus_tag="BML_coassembly_scaffold_69_prodigal-single_209"
     CDS             complement(124501..124749)
                     /product="hypothetical protein"
                     /codon_start=1
                     /transl_table=11
                     /translation="MPILIQGINFTTTNIISDNVNGVYGISFSVYETKCNHISAPGLE
                     GYFFNFSNVIRTETLNTGVNYGLIVNNNNTFKELNISY*"
     gene            complement(124754..127549)
                     /locus_tag="BML_coassembly_scaffold_69_prodigal-single_210"
     CDS             complement(124754..127549)
                     /product="hypothetical protein"
                     /codon_start=1
                     /transl_table=11
                     /translation="MATTFKCQPTIDNPCLDANSIINGGGEIVQQIDGSVMVWINTTD
                     GLVPYNEINTKPCCEYLGYIFDVENQKCLWEDISCDTCEMKIVINPNGDDGEFFFVGE
                     NSDCSLDISLDYIFKFDCDVLSSGNTINEEAIAIESEIADLTSQITTLQESLPALSAA
                     CEQYTAIYTAMCYTIRITNHLPISDSTGYYDSKTSKGDVKLPSTNITICCLSDDGLLR
                     WQSILGDVKYNAWLNTNGCDTTIYTNAQANQLFTEGNALAENNNGINPYLLNTEDGLC
                     DKQEAFLIAQEVCDEYQSVLDEINEITNQITELQTQLDVLAEDGLLCNDPISNLENFQ
                     AWFSLDVETDVPMLYETVYEEEIFGIGEGNLMQYILDNNPLTGIIISGETGVLPPFSV
                     ESTCDYDEICKSKRDTFIRELYLTQYLPLFGEPENSFENKELLDLMGGWYNSSWLNYS
                     TLINDPDVIEKIKNKKIRISIKVNTCCLDFGILLDNIKVTQNCQILDNTAIKISKPIG
                     FELDKFVDNKKSWVLNETPNRRTFYLDWRNTEYNINHGKLTINTKEIDLNIDPAKALE
                     GDLFNYLNQNECLLSQSSSGFTTCGDNHIEIYSKLDFDLSDINTVEEFTTLIYSYLID
                     VKTRQSITAYPLLRLLYERYLTNNLCLSQSNGYNYFDMQNISDLVGNYWVDLIEQFVP
                     ATTIWGSTLVYRNTVFDTQKHPYKSNTLWLCEDPSPYFSFSAISNNCETEVIKIKLTS
                     DTPPDSGSTPFDSTNFFSCEQHTYCDCVWTMTNYCNSEFIGRVIGDDEFDEYCETNLE
                     ISEVQLYMNKILVPGCNAYNQTWDSTNRVFTQILKISDNSFIPIQDEYEYNVISYGNN
                     SSNITFNVTKLNTNTIRIDWNIPISAPEPIQTNCVGYFNEGDWDVMPMVIITEPSFNC
                     EITRLFIYNNNNNINNQ*"
     gene            complement(127639..130515)
                     /locus_tag="BML_coassembly_scaffold_69_prodigal-single_211"
     CDS             complement(127639..130515)
                     /product="Marine sediment metagenome DNA, contig:
                     S01H1_L00351 {ECO:0000313|EMBL:GAF82310.1}; Flags:
                     Fragment;;  TaxID=412755 species="unclassified sequences;
                     metagenomes; ecological metagenomes.;" source="marine
                     sediment metagenome.;""
                     /codon_start=1
                     /transl_table=11
                     /translation="MANNKNIKVPGYAQKVFFNDGIEYRNFSPDLVGIQLTSDGNTPL
                     FTYGNFAITTNTEGRSVTNYPTKPFGKALSLNDIGGNSQVLDVILNKKVKVTLNIDNT
                     KLFNFAYFGSATEFIRVTLESIIMKWPASLYIRPLDSQNYSSVFTVEDYVYDSYFNTS
                     TFKIRTNSIINQYGIIYTSGGELLSTYNNELRNLTVNYTNYVLLLNDVEYPVVGFIPS
                     NEIYGDYIKLTVNGNPFPTAVNGQSLYQTYHIKPNNIEVEKFFATLEPFEDYLLNRLT
                     LPKYKSTFDYKLFTDNGTIYETSTSLVWPTTDGYNLDFDTNEYISYVSSLLEITTSSD
                     ETISDLMTRFLVSESISNFDTIPRCDGSEEETAGQKMNKTLKVYGRAFDDVKKYIDGI
                     TYSNHVSYDKKNNAPDEIIKYIARVMGWQLTSSVLENDLLKTYLEIPQSTYAGQSRGL
                     SAAEAEVELWRRLILNSAWLFKSKGTRKAIEFLFKFIGAPQGLINLNEYVYVAKDKID
                     IDTLIFTLDEFELDTDINNYNVDFDGFPKTFPDNPNMYFQKGGLWYRETSGPNASKIV
                     LEGNNPHIGPYDGGVEYINQFRNIIPDFQPTIITSTTFTTNTVELFTNYNNGIVNNYT
                     GDTYIGIETYSGVSLDDCFLYEAGIINDPFPEAELTECGCELPTEDLSIHINVVRGEY
                     FDKCEAKFSGYTFVDIKDDNYYSQPFIYNWNYLSYNIDGSISNNLYTSPFISRTCCRS
                     IVNGESFLHNQYNINPETGKVSLVNSGYVCCKPFEISKPDTPIFTDFGFDKVEIRPSK
                     LDYNTRAPVDKRPPQTKISGCGCYLGCQWRLAGPTLGHMYSLGEDIYLKFVTPENNWG
                     ETGTPNYRLGAESDSCMCPPDFTTSVLINDPYINKLVYACKLNRAGKEKLSFLTSNEL
                     SNGLNLIIDLNNGTTNGLIYQLFYQKSIGKIGCSSFEFKSDIRV*"
                     /db_xref="X0U1I8_9ZZZZ"
     gene            complement(130524..131435)
                     /locus_tag="BML_coassembly_scaffold_69_prodigal-single_212"
     CDS             complement(130524..131435)
                     /product="Uncharacterized protein n=1 Tax=Prevotella sp.
                     CAG:1092 RepID=R5PAU7_9BACT"
                     /codon_start=1
                     /transl_table=11
                     /translation="MATGTYGIVRPADVNPTDVEINVFYSPNRNSQITRSFKLESSNL
                     IQLDNPNKTGSGFEVLGGMYTLKLPVNDFGAKGIYSILIKPVEIRTTIVDCGVLSSAP
                     DIKGVILDGSDPNISAFIDKFENNNLVGYRIEYLTPNPTASDLKLRNFFRIITSNNRA
                     EPVNQNLTNTNQKSIRYRFNDNSTLVFCTVSPSSESNVTPNVFPFIGQPNQEIIITNT
                     YFNPFILEVEVSDYDIDSLAIGLFGNQTKSLEDGIYTLYNFNNDIYKQYNLYEIKDRF
                     TGKPLYEVKEERSEIDFTKNLRDISNV*"
                     /db_xref="UniRef100_R5PAU7"
                     /db_xref="R5PAU7_9BACT"
     gene            complement(131449..132333)
                     /locus_tag="BML_coassembly_scaffold_69_prodigal-single_213"
     CDS             complement(131449..132333)
                     /product="hypothetical protein"
                     /codon_start=1
                     /transl_table=11
                     /translation="MEIKKVKISLDKLVSIEPNSGYGKITASTINVNILLTQDIKDVG
                     RFIDFPYITFDPNNPTLTYAPIPEKLQYYGGGDFNFINSPGANFFPTGDLFDDNDVRY
                     KNKTISDYYTNNIIVTGFTEDRLENFASYGYKGLNKFIPGFDLDKGIYFNYMNTPVNG
                     ITRVISLNDFNPIIYTEDGNLNDPNLGTEIQSDGILFKTYSGETIFTTNAVGDLVEIP
                     ATRMYYHGQGVNMTNSTLSALTIEEYLLHITESPKVESDLFIDRGTTSVLQNHLQMSE
                     ITSLNMLIEYGNGYYNII*"
     gene            complement(132333..133193)
                     /locus_tag="BML_coassembly_scaffold_69_prodigal-single_214"
     CDS             complement(132333..133193)
                     /product="hypothetical protein"
                     /codon_start=1
                     /transl_table=11
                     /translation="MFVNKYKITYNTIGNQNDSSISIPITLDYQLVDQDEIIQTKFVD
                     VEIKKNTNEILDYDKVRFQPKFPTTFGFALADDIVYNVSFLNSNNQYNQYSYYGDIGF
                     DDFDIKFRKKRFTNSFLRLSFYDSDIITNQRLVSFTTIYPKIEPNNYSIGQQWGNITP
                     ANNFKIQFVLSSSLIDRTLNSQGYFLYHYKDEVTIDLPKELYMRAEFNNAKNGKTTNL
                     MSNNDPSITIDNLMVSTIGTNNTNNLFTKYILKKVNDSYYYEIDTTYSTNVQISNGDY
                     IVNLYQISAS*"
     gene            complement(133183..134961)
                     /locus_tag="BML_coassembly_scaffold_69_prodigal-single_215"
     CDS             complement(133183..134961)
                     /product="Uncharacterized protein n=1 Tax=Prevotella sp.
                     CAG:1092 RepID=R5P9Q3_9BACT"
                     /codon_start=1
                     /transl_table=11
                     /translation="MSIGRVRYKLNKATSKIAANSDSYFTVNLESQIKLLPPGEINKI
                     VNAGDIFNSERDNSKRYRVITTILPVFSNVLFNITGNKGPNNYTTLNGINYNDSYGYQ
                     TFDGFLFKNEPYENDFTGNAPLNYNQSLKKHLKEINGWFGFYNPDVTKQGFCEFYDLE
                     PTRNRFDLNSALSSRNWDITITYPYAKDDTHYLVNGGLLITSAQVRIMGGVPMIAIGS
                     AVPHNLNPGDTVRLTNMPTQVMNGDYNVIALGLDNGDSKDTFFVVEIDPSNAITGPLF
                     TTGRMKRLYFGNEVIYYFRKFKKINGFDTKAQLTKDSYECYPLAFSQTIYQDQNYQVV
                     FNDDIDIHGLTDNLGRPLSEIYFTIIKTKSDNMFTRIISGLDLENYQGNVRTNTINDL
                     SVSNIRKMHTISTPLSNFNSHTPLESNVTFNNFDYYGDLCEYSKLEAKETILKTVMHR
                     FNTVDREITPLKVISSGSILGPRNEGYIYQPHHQLKIRNFSSYIEQGDNSTAGIPDYA
                     EDLGDGRYIWRDLLPIGDNDGQEETLDYPFVNGVHYLYNNLCFTTKRQDPFTLFGLQY
                     NITDISDPGGKGLSDKFEIKNADDVC*"
                     /db_xref="UniRef100_R5P9Q3"
                     /db_xref="R5P9Q3_9BACT"
     gene            complement(134961..139316)
                     /locus_tag="BML_coassembly_scaffold_69_prodigal-single_216"
     CDS             complement(134961..139316)
                     /product="Uncharacterized protein n=1 Tax=Prevotella sp.
                     CAG:1092 RepID=R5PWB7_9BACT"
                     /codon_start=1
                     /transl_table=11
                     /translation="MSNIRIRTTPNESDSYINIDLNQKFDFIEILSLTLRQEDVYRRF
                     CSDYGVVVGRVTVNTGFGVPNAKVSIFIPIDDVDIENDEIFGLYPYEEVSNKNSDGLR
                     YNLLPNTNETKDSCDNPIGSFPNKREVLDNDDLTYVYCKYYKFTTTTNSSGDFMFFGV
                     PVGSYQLHVDADISNIGIISQKPYDLIREGYNENMFESPSKYKSTNNLDTLAQLKTKT
                     PIGVNVQPFWGDIEQCQAGITRMDIDLATNIIPHAIFIGSIFSDNEKNSINKNCRPRK
                     NLGELENLVAGPGRVEMIRKTPLGETERFDVMGGEVIDEDGTWAYQVPMNLDYVYTDE
                     FGNLVPTDDPNIGIPTRAKVRFRVKMNTSGGEGRLRTRASYLVPHNPSVNSQSDYTFD
                     ERTRDDSFADLYWNKIYTVSNHITRVQKTCTDTVTCSTNRNFLGIKNVDDGENTLFPF
                     NKMTVSGSPAIGLFSILCTILSIFSSIVWFINRLVGFINNIIDAINSVPGISIGFINF
                     VLLSCNEDKYCVGCNVSNPGYPSTEAPNISDPNNNKWLNCQTTSLVDAFNILKFDFYN
                     DWINGTLYSYLLKYKVKRRGKGKESFCDYDCDDNENGVDNNEDGVADNKCKSLVFVDT
                     CTLSTPQNNSVNVPVLNAVNTLTRVKTSGGLIKKDLQTGELYYTAMSKNNVRLYATKI
                     VNLGSALDCDWQGVPKIYKFLVDTTYNIPPIAPEYHEDGPYQNQIDVSGFDTPGGSST
                     GALIAKIRCFNIQTNSNNCNNIKRLCELGIGLDEDRRDPDTNTGSAVDNRITNIEVEN
                     PFIRGAFTYLNYPTTPPQSIPLVYIDAGSGINYQDQYYKVFRGYDTLISQNPDLWFFK
                     NSFYFYFGLKPGRTALQKLLTNYFPECVKSKSNDLKIVIEDVIDDNINGIGTGQITFR
                     VGGGVGPYTYQWLGPTFNGLQFQCPDPNGTTSQSNCGNSDGSTFTLQNLIGGQYTLIV
                     TDSGGLQTSTTVNLNGLAPVQCNVLPTPADANGNGKISIFINGGIAPYTIQIQGITNT
                     SYNVQLTTSNLTYCYGNCTGPSDSPNIINQLPVGEYLITVIDSGVQAVIGGQTTLINT
                     QCTSNVLISQPLNISVNVTTVDAPCYGSTGGGTLAINGGIAPYSITWVMSSTNNPSNQ
                     NLVGNVISTSLQPIDLPSGNYSIMITDLAGNTETISAIIDEPQPILIQNLTTNAPGCY
                     FSASGGIKFNINGQNPPYNVDILGPISQFITTNDGIVNIDGFEANQNNSQYTILISDS
                     TNCEITQNVTIPFPQYDELYVRALSKSWVDSNGNNVSRVIIRFKGGHGGPYHFRVNGS
                     NWVNLGNPYTQNLPVFNYNTTIRPDYQVYQSVDTLDGEPIYEFQLWASTATNGSATFY
                     PYSFDYFITDGGQQGTYAMYRAKSGIANNGTFQNTIDSNFGTTSPYGCYSYKNNNSTP
                     VSGQNPQGIQLTQPI*"
                     /db_xref="UniRef100_R5PWB7"
                     /db_xref="R5PWB7_9BACT"
     gene            complement(139316..139663)
                     /locus_tag="BML_coassembly_scaffold_69_prodigal-single_217"
     CDS             complement(139316..139663)
                     /product="hypothetical protein"
                     /codon_start=1
                     /transl_table=11
                     /translation="MSCNCKNQNDETNIEKIEITKNVKFLNTIVNFLIFLILFVISVP
                     LIIPFVGYMLFKAVVLKDNTINTFNLFYNLGKKLMEKENESDDIDLDDEDDDNYELEL
                     EDVELVNVDENNK*"
     gene            complement(139705..141525)
                     /locus_tag="BML_coassembly_scaffold_69_prodigal-single_218"
     CDS             complement(139705..141525)
                     /product="Conserved domain protein n=1 Tax=Prevotella sp.
                     CAG:1092 RepID=R5P9Q0_9BACT"
                     /codon_start=1
                     /transl_table=11
                     /translation="MANQGISYNARNFADVRTELINFVRQYYPDIFNDFNDASVGMML
                     LELNAAVGDMLSFHTDRMFQETQIDFAQERTSILAMARTYGLKVPGKRPSLSIVDFSC
                     VVPTLGDSFDIRYAPIIREGAQVTGAGKVFEAQTDIDFSSPFTTGGVPNRLIEPNVDA
                     NGNILSYTLTKREIVINGLTRYFQKVITPNDVRPFFEIVLPEQDVLSISSIITLDGTN
                     FNGIPSLDQFLNEDLRWYEVDALADDLVFIPDNSAISDNPSIKPGRYKRVTQKFISEY
                     TNNGFFKIIFGGGSQDISSLSEFGVNQTLINQIGDFINNSSLGVTPTANRTMFIKYRT
                     GGGANTNIGPNVLTNLGIAEIIVGGPVASMNNSVRNSIRVNNPIPAIGGKDEPSVEEI
                     RNLVRYNFSSQNRAVTIKDYQTRIALMPGEFGVPFRCGVFEEQNKIKIYTLSLDANGK
                     LSNQSTTTLQKNIATYLSDYRMINDYIEISNAKIINLGFEIDLVIDKQFPQGQIVSEA
                     INNVKSYFDVSKWNLGEDVYLGNLVETINNIAGVLNVVEIRVYNKVGGSNYSTSQISQ
                     PYIDEETRQIDLLGEYKLFGEPNAMFEIKRPDYDIKIRVK*"
                     /db_xref="UniRef100_R5P9Q0"
                     /db_xref="R5P9Q0_9BACT"
                     /db_xref="mxa:MXAN_1840"
     gene            complement(141577..141960)
                     /locus_tag="BML_coassembly_scaffold_69_prodigal-single_219"
     CDS             complement(141577..141960)
                     /product="GPW/gp25 family protein n=1 Tax=Prevotella sp.
                     CAG:1092 RepID=R5P4K2_9BACT"
                     /codon_start=1
                     /transl_table=11
                     /translation="MAKRFINIEFPFQDSKDGFFLNMNSIDSKAIRSDLMHLILTRKG
                     ERLYNPEFGTDLLRFIFEPNDTSTYSDIKLDIQTTVKRFIPNLSVDDITIEASEEYEY
                     KATVRIDYTITDDVFSESDFIIITL*"
                     /db_xref="UniRef100_R5P4K2"
                     /db_xref="R5P4K2_9BACT"
                     /db_xref="gsn:YC6258_02197"
     gene            complement(142050..144203)
                     /locus_tag="BML_coassembly_scaffold_69_prodigal-single_220"
     CDS             complement(142050..144203)
                     /product="Ribonucleoside-diphosphate reductase {ECO
                     :0000256|RuleBase:RU003410}; EC=1.17.4.1
                     {ECO:0000256|RuleBase:RU003410};;  TaxID=65357
                     species="Eukaryota; Stramenopiles; Oomycetes; Albuginales;
                     Albuginaceae; Albugo.;" source="Albugo candida.;""
                     /codon_start=1
                     /transl_table=11
                     /translation="MRIVKRDKSTQAFTPNKILTRIKTQSKGLKVDADVLFQEVIPLI
                     SDNITTTEIDEIIAFKAADKILLHPDYSLLGGRILLSRQSKLIGKELQPVDLTYDFFA
                     ATTFLTKYSIKDENKTPIELPSCMYNRVSGYLHDDNESDYIELLEEITSKRGNFATPT
                     YTNAGVPERNGMISCNLTHLEEDSFDGIENTLTKIASASKEGSGIGLLIDNLRSRESI
                     VESFKGNAGGVVRLADMVQSKMRFYKQGSRSGSCALYLSVWHRDIFDFLELTLPIGDE
                     QLRTRDLFTAVVINDLFMHKLQNNEDWYTFCPNDIKKSGLRPLHELYGDEFEAEYQKA
                     VELGIGKKVNPKDIFDAIIKSQVESGKPYTMFKDNANKNNMQRNIGVIKQSNLCIEIF
                     QASKPKYTPQCTLASINLSEHSNLETIAKTTKVLVKALNKVIDKNKWSDDWSKAAGED
                     QRALAIGVAGMADFFAKKKISYESEEAKQWNKDIFETMYKAAVEESMRLAIEQGRNYP
                     AWDGSPYSEGKTYIEGWSPLPEGKPIPMLNSLLLGLMPTASSAILLGVFESFEPVTSN
                     VFTRRVGQGEFIIVNKYLVDELIERGLWDNDMIDKVIQNQGSIQNILEIPEDIRYRYK
                     DVWEIPQKILIDLAIIRNKFVDQSQSLNVYHSEAKYAKIASALMYAWKGGLKTGVYYT
                     RSKSKLDANTKLASNQILNVEKPKDSPFECFGCSA*"
                     /db_xref="A0A024GQT9_9STRA"
                     /db_xref="gfo:GFO_3475"
                     /db_xref="UniRef100_UPI000332F969"
                     /db_xref="1.17.4.1"
     gene            complement(144221..145174)
                     /locus_tag="BML_coassembly_scaffold_69_prodigal-single_221"
     CDS             complement(144221..145174)
                     /product="ribonucleoside-diphosphate reductase small chain
                     (EC:1.17.4.1)"
                     /codon_start=1
                     /transl_table=11
                     /translation="MYLKDKTVKKRYSIFPVIHNDLWEMYKKAEAQTWVAEEPDLSKD
                     RFDELKEEEKIYLKNILAFFAISDGLVIDNLATNFQNEVEILEAQYFYGHQTFIEQVH
                     ANGYSLLIETYIKNLIERDELFNSMETNPAVAKKATWAENWIHHPSFAHRLLAFACVE
                     GISFASVFSGVFWFRSRNKMSGLAAMNELILRDETFHYEFALHLYKNYLKDEYKLSKD
                     EIRNIILGCYEVEKTFVEESMPDGLQGLTKGDMVKYIQYVTDIVLNDFGCPLEFNVRN
                     PLEYMSRIGLSSKNNFFEKREGEYTRVEIPTTIEGMFDEEF*"
                     /db_xref="dok:MED134_11165"
                     /db_xref="UniRef100_UPI00037092EB"
                     /db_xref="107314520"
                     /db_xref="UPI00037092EB"
                     /db_xref="1.17.4.1"
     gene            complement(145195..146601)
                     /locus_tag="BML_coassembly_scaffold_69_prodigal-single_222"
     CDS             complement(145195..146601)
                     /product="DNA primase/helicase n=1 Tax=Prevotella sp. CAG
                     :1092 RepID=R5PWB0_9BACT"
                     /codon_start=1
                     /transl_table=11
                     /translation="MGKINKDNLGYLGLDFQYRLILQLLSDRRFAQSVLDIISPNYFE
                     DSYIRIIVATIKDAYEKHEAIPDFGSLKSRLLENVQDEIDRNSVFSQLRRIEEAELND
                     TFYIQETAIKFFKRQELVKAIKQMNDIINKGDVDDFDQCEGILKKALEHGDTNDGDID
                     VCANIDDVLSDDYRNPIPTGIEGLDDIMDGGLAKGELAIILAAWGVGKTTMITKLANH
                     AKHMGYNVMQIFFEDSVKVIQRKHISCWTKIPLNELQVRKIEAKSEFAKFEATKGTLK
                     LVKLKSDGATIPKIKQLIRKKIAQGFKPDLILIDYIDCVLPSRHHTDVHEGQGAVMRE
                     LESMLDELDIAGWTATQGNRSSIKADVVEGDQMGGSIKKAQIGHFLVSIAKTLEQKES
                     GKANMAILKSRFGKSGIVLEDVIFDNSTIQIDMDQSIKGRSFLDHKEVKEQSAQERVN
                     LLMEVAASNSRREVLGNE*"
                     /db_xref="UniRef100_R5PWB0"
                     /db_xref="R5PWB0_9BACT"
                     /db_xref="eclx:LI66_23965"
     gene            complement(146630..147109)
                     /locus_tag="BML_coassembly_scaffold_69_prodigal-single_223"
     CDS             complement(146630..147109)
                     /product="hypothetical protein"
                     /codon_start=1
                     /transl_table=11
                     /translation="MKKNVNFSNQKFEFVLRINNNIICQRYFSVDNYNRDVLKSSELK
                     TLMDSVAGMNNGGFGSCGIIPKFLKDKSVDYLWDRFDPYSEVRREEDAAERNIFKNED
                     IFTFELKVDKNVVAKSTFSGNWFPTMVRYQVNIKPIIPNIIEEITEFFTRDQYELVA*"
     gene            complement(147122..148174)
                     /locus_tag="BML_coassembly_scaffold_69_prodigal-single_224"
     CDS             complement(147122..148174)
                     /product="DNA polymerase I n=1 Tax=Prevotella sp. CAG:1092
                     RepID=R5PGF0_9BACT"
                     /codon_start=1
                     /transl_table=11
                     /translation="MNKRPPKNGERTQTKLNMLLVDGNALFKRSILGAKDVYNQNQEH
                     IGGIYQFITVIRKLLDDDLYHKVFVFWDGKLSGQLRFNIYEDYKSNRNKDYINGTHPV
                     DENELLQKIQIKRYLEELFIRQYEDEIVESDDLIAYICNNKTENQKITICTSDRDLCQ
                     LIDDDVRIYMCDLKQYVTLGNYNQFFKHHHSNAALIKILCGDNSDCIKGVKRLGEDTL
                     IKHFPEITNRPVTLSEILNKSVELQSERIKNKQKPLQVFDNIINGVTDGVQGSDLYQI
                     NDRLVNLKNPMITENVINHLNMIINSPINPDGRDIKNAYELMKEDGLDREIHNNVSEY
                     FLPFKKLIEREKNNKL*"
                     /db_xref="UniRef100_R5PGF0"
                     /db_xref="R5PGF0_9BACT"
     gene            complement(148270..149379)
                     /locus_tag="BML_coassembly_scaffold_69_prodigal-single_225"
     CDS             complement(148270..149379)
                     /product="Protein RecA n=1 Tax=Prevotella sp. CAG:1092
                     RepID=R5PWA6_9BACT"
                     /codon_start=1
                     /transl_table=11
                     /translation="MSDNKKLPKKTIEKQNFNLNDFKKKNGMDTTVKMKELSWIPLSE
                     SFFEALKIPGIPRGYFTSFRGFSNTGKSTAMYEAVAGAQKIGDLPVIIDTETNWDWEH
                     AKNIGVQFEEVVDEETGEIIDYVGDFLFFQSDDLVERYSCLDYSNGKMGTKPLRDEPV
                     IEDVARLMTDLLDAQQEGQLPRNLLFLWDSVGSINGFKSATSKSSNNQWNAGSMEAAF
                     KSLTNHRIPASRREGKKYTNTFAVVQKIWLDNENKVIKHKGGEAFFYSPRIIIHYGGI
                     LSHSTTKLKATAGGETYQFGIETKIRCEKNQVNGVEEHGVLASTPHGYWNPSKIEEYK
                     KKHKDYILSKLNTPLTEFIIEREDVNDVSDDDMHE*"
                     /db_xref="UniRef100_R5PWA6"
                     /db_xref="R5PWA6_9BACT"
                     /db_xref="cwo:Cwoe_3246"
     gene            complement(149391..149936)
                     /locus_tag="BML_coassembly_scaffold_69_prodigal-single_226"
     CDS             complement(149391..149936)
                     /product="Uncharacterized protein n=1 Tax=Capnocytophaga
                     sp. CM59 RepID=J4X9W5_9FLAO"
                     /codon_start=1
                     /transl_table=11
                     /translation="MGGLKEKKCFKCENILPLCDFYKHKGMSDGHLNKCKNCTKSDVR
                     KNEEVLKKNPEWVINERKRNRDKYYKLNYRGLYKQTSNKKKETINRYNRKFPEKALAR
                     KYTEIFLTKSSNTHLHHWSYNQEHWLDVIELTIKDHYFLHRYIIYNQERMMYRGINNI
                     LLDSKEKHLEYFNECKLKYEY*"
                     /db_xref="UniRef100_J4X9W5"
                     /db_xref="J4X9W5_9FLAO"
                     /db_xref="rlt:Rleg2_1131"
     gene            complement(150012..150917)
                     /locus_tag="BML_coassembly_scaffold_69_prodigal-single_227"
     CDS             complement(150012..150917)
                     /product="Marine sediment metagenome DNA, contig:
                     S01H1_S27446 {ECO:0000313|EMBL:GAG40420.1}; Flags:
                     Fragment;;  TaxID=412755 species="unclassified sequences;
                     metagenomes; ecological metagenomes.;" source="marine
                     sediment metagenome.;""
                     /codon_start=1
                     /transl_table=11
                     /translation="MSIFEEMMAQYESSHNGKRDSGSQKTYDLKNYFNTVLPKGVDRM
                     TKRVRILPPAQGVKTPFDTMWGHVKKVNGEWKTFPCLKHEMEEDCPFCQAREALLATG
                     KEEDKELAKQYSARQFYILKVVDRDNEADGVKFWRFKHNYKKQGVYDKIMAAIKLAGH
                     DISDLNEGRDLNIEIIRDGNTSVVQAISVALEKTPLSNNQDKVSDWTSDTRTWEDVYS
                     VRGYEYLAIIVKGDVPVWDKDEKKYVGKLEMEAKGGGNTSDDDDGLEDELEIGMSTAQ
                     KTKEDNKPSTVSVSVEDEDEDDLPF*"
                     /db_xref="X0XBF8_9ZZZZ"
     gene            complement(151185..151961)
                     /locus_tag="BML_coassembly_scaffold_69_prodigal-single_228"
     CDS             complement(151185..151961)
                     /product="Uncharacterized protein n=1 Tax=Prevotella sp.
                     CAG:1092 RepID=R5PGE5_9BACT"
                     /codon_start=1
                     /transl_table=11
                     /translation="MRNKKINKELLSEELKRFRSLTNYDYYDDRSNLSENFPIVKMED
                     ERPEMPDDDMIIYGMSEAEGDESSENDFEAEIEDITSDIDSTPEPNQEIPANQDTEQV
                     PEELPADETPIDQEMEPSGDEIELDVTELVKGSEAAKESADAANEKAAQLMDMVNKLE
                     TQLSSMDAITAKIDNLEKEIERRNPTPVEKLEMRSLDSFPYNIKLSDFWAEKGERYDT
                     GSEQKQPEEYVLTQQDVDNDYIESDIEDSFDADEYEENNM*"
                     /db_xref="UniRef100_R5PGE5"
                     /db_xref="R5PGE5_9BACT"
     gene            complement(151964..152143)
                     /locus_tag="BML_coassembly_scaffold_69_prodigal-single_229"
     CDS             complement(151964..152143)
                     /product="hypothetical protein"
                     /codon_start=1
                     /transl_table=11
                     /translation="MENNVNKKKDLEKNLDEFLNSQKQEMECNDEGCIIKTDKSLVER
                     INKKIITEDGRQLLF*"
     gene            complement(152181..152579)
                     /locus_tag="BML_coassembly_scaffold_69_prodigal-single_230"
     CDS             complement(152181..152579)
                     /product="hypothetical protein"
                     /codon_start=1
                     /transl_table=11
                     /translation="MSKVVLLASFIFKDRLDWFVNYLSETFQIEKSNIFIYDINDEYK
                     FMVTYKLTIDTDNKINFKDLLPNATVVHKKGNAIYSINALNKLIEISNGDNIGNINYK
                     SVKINWGEFQNNLLLIRNNNLTIVPINRIL*"
     gene            complement(152572..153171)
                     /locus_tag="BML_coassembly_scaffold_69_prodigal-single_231"
     CDS             complement(152572..153171)
                     /product="hypothetical protein"
                     /codon_start=1
                     /transl_table=11
                     /translation="MYVANIVTKNSLNIDKYFNVVESLDEIIQGLPTLIIGWDIVKTI
                     NPEVDFIDKKLSEDIFWTFKKTERRDIFEGDLYNFIEYSYSLLIKNVGYKFIDLISLS
                     ELELKNTFKILKKSTKLIGYKYNNMLYLYTDNTIYGFDLKLLKYLDLDVDKTFEKIKS
                     YCLVFLDHNDILIEYKDIIEILNNEVKYIPYLYSIEHYE*"
     gene            complement(153189..159857)
                     /locus_tag="BML_coassembly_scaffold_69_prodigal-single_232"
     CDS             complement(153189..159857)
                     /product="Uncharacterized protein n=1 Tax=Prevotella sp.
                     CAG:1092 RepID=R5P9N0_9BACT"
                     /codon_start=1
                     /transl_table=11
                     /translation="MVNLDKNSSENGAELINRVIWVDPNLSNNRMVNTEDLSIKVEFS
                     TQRKKRSVLFSGQALNNTGGDEAKVTFIEGSRVSDSKQPSLTTRYTDAIELEVINDNN
                     QKNDDFESLGIESIDIEFNTSFQPIIKIKFIDVRGQAILEQGANSKYRMFFELPYPIY
                     NLKIKGFYGKTVSYCLHMQRWNASFNSNTGNFEIQADFLGYTYAVLTDMLLGLIRASV
                     RTERGQEILKNKKDDYGQNSDLVLTIDEMLKRLIELNFSVKKISSETGDAAELQTYDG
                     VFEIINSMNITLDELINSIESQYFTDNNYYVCAPIISEEKFKKTLEEYNIKIDKLVDE
                     INLKLDGYLKFDKSALKKIVKVNNISKSDLTSNTIIDKIKNNSYFYPTQNKRYSSDDD
                     STSDIDNMLKVIGGLGSSTLSDNTKFDIYNFKFIKFYINVIKKNELEKQQKKTETNLT
                     QDLRDLAITTLGFEPTIRNIFRILSINTEIFLEVLRGVSLEAEENTNRKNEFGKLVNP
                     STSSFNIQTNDLNNLNIYPWPEYRAKNNSNPNDGFVESWLGSALGIDSSKINEVVFTN
                     EIHQKLLDVARFDDELDSLIDNLDAGLDIDKSPILVENPWFPVGVADTPIDPRMTQNP
                     YLTAIEEETNVDSIQRLLLMRTFLLLGVSTLNGKIDDPTLEFMGRAEAENLFFACRKF
                     GQVGQDLINLYLNNGGDIKTYTDRVIGNFGINGSDKIKNPLNEKKRPIMERVQENGGK
                     LSTAPSNLSSFYYKYTYIINENTKSAYIPVNKGFSGFDFYNSNSFKNITQLKELSNNI
                     LFVSNPINWKNSNGEGSRFWKQDDGSLHTKIYELSEYESKGMIPQSEVYDEVINSVEQ
                     SKLNDPTKIVLDVNTLTAAIINENTNGLESGLLTTLNNPNSILKGFVPYNNQYTSPEF
                     KELNYDSDGGEFGRLIGEPKWDNSIKFDSSILAFYTENTERFSDRSSVFYPYYGTYLS
                     KVIKSDDLSKVIKTTTPSQTQTTIEYLSVLTNAKVNSKLESIKKLKSSDSGYIIDPRK
                     IWIDKGSYLKNKKLLSYHKKEGTNIYLPFIEYGAYKDWSTGDNKTYYNISLFGSYFYY
                     SQETNYAKALLFLHSIPWQGVKTFADDIDEFLMFDKRLDWGHIEVNTSDGSIKQTRVK
                     SIKTLFQVHGGFIHAPKAWVLFIGAMLWRIREQSSSGKSPIFYSENRELTLIDPKRVP
                     YKEEFLYYTSESTFGKDSEPDKQPWGMFFINEFNNKLKKDVINDSYVRIDKTIRYLPK
                     QVRDEFINYFINWVDATDGFKSIQKSLEIVKDKSELTIAYNKLNTPGIIQSFNQNLDG
                     YNLNYKRLRFDLLYNVIDKSIVDNYELVAPSTISSNFSTILKPNTDVMNSIVSLLVTP
                     TIIQNANPNIWNYNPYNEYSSDYINNDLGRRFGYEGLIPGTRTVSPSKTIRVRADKMR
                     EFINAFHAQLIAKKEDFLKENVLTDDDITNIEIFGTSDDKTIKLQIYRTLSSINDKWV
                     NGSSDSNIFSQCGTVSNEKHLEHSKKYRINSDNTTSLIDTFRFIDRAFRDIGDKFFID
                     INKVTNLIKGEYNKSFFDVSNQILTDNNFNFIPLPNFINFNDKDELESIFKPYSYNDI
                     VTFNGTGPSFICCFVGQTSTNLDLGLNSTYPDDGFSINRGENLPDDFEGAPDIKNGDM
                     YVPVFSVNYGQQNQNYFKNIKLDQREFAETMESLEIIEALSQTGDKSKVTFAGNNLFN
                     VYQTRSYSAEVEMLGSAMIQPMMYFQLNNIPMFRGAYLIYKVNHKITPHNMVTTFKGN
                     RVKRTKTPLLDEATLYMNLVGAQSSGRIGSSRSGTLGGFVSKYYSDLIANIPNNKTIE
                     GSTLPNKSALTKRAEEEIKKWKSGALNEKDGVDYLNIYAETTPGPSGSEYSSNAQPWS
                     AVFISYIMVAGDPDFPKSPLHYNYITAAINGKKGYELFGLNSGLKIKAEIGDLLCAKR
                     SGGYTASHCDVVYKVNNNIAYIVGGNLSDSIGLKEITLDGGYFTDSSKVGEYKLYVKK
                     TGNKYYNNKKIIGTGDYYEAGGDGSETPQNTVLTNQQQKKNQLTTKNFLKGKGLTKEQ
                     TAAIMGNIHKETGGTFNPLALNKADLNGYPSVGLIQWNGKSNKFGPSKDENKILDIIG
                     RTVETQLTFLIDKWSTYKTWSKIQIRDNKTGESNVWYLGYEFAKIVEVCANCTKGLET
                     YKNDKKFNVSQRSKLAESYFQRFNTSGDELSW*"
                     /db_xref="UniRef100_R5P9N0"
                     /db_xref="R5P9N0_9BACT"
     gene            complement(159850..160167)
                     /locus_tag="BML_coassembly_scaffold_69_prodigal-single_233"
     CDS             complement(159850..160167)
                     /product="Uncharacterized protein n=1 Tax=Prevotella sp.
                     CAG:1092 RepID=R5PAS0_9BACT"
                     /codon_start=1
                     /transl_table=11
                     /translation="MPQYFDRYEKFRVNGSVLPIPFINIPLASTDKSVIYKLTVTRLD
                     KLSQTYYNNPYHGFLIMLANPQYGGMEFNINDGDVIRVPYPFDSALERYINQVNRYKE
                     LYG*"
                     /db_xref="UniRef100_R5PAS0"
                     /db_xref="R5PAS0_9BACT"
     gene            complement(160176..165005)
                     /locus_tag="BML_coassembly_scaffold_69_prodigal-single_234"
     CDS             complement(160176..165005)
                     /product="Uncharacterized protein n=1 Tax=Prevotella sp.
                     CAG:1092 RepID=R5PUH8_9BACT"
                     /codon_start=1
                     /transl_table=11
                     /translation="MSNSINSLSPSFRDYLLLKNLVTDTVVDNGLEALLNGIGLPTQT
                     ETPPNAVQPSNSINLTGIFYQESNTILNQYQGNPNDYTQVNIVYNQSNSNITNQGPYN
                     NSNKLLGSSEDYRDNNTIKNAYVDKDKQDTINLNTQPVPVFQNLTSYIDENNNLAIGG
                     PSTQAADVIAGIVGGQGVGFDVTSGSLIANEDIRGTLLGRVLGATGVINDTPLGNIGG
                     QQLLAHVGYNAAFGLQQETLGSLNLNPLSLLQGKSLVTLNYSITVPKNTVGKVVNFAA
                     NIFGVQSPLSLLQSSIFSFDDKGGFIGVENIKMGNEMIKNSGKGQVNSLFNNLRANTR
                     IANPNGTNIRQGYAPGYTDDRKVGGQNVGDGLNPKLYARDDGNGAIIDFINGKANSPI
                     SSGNYERSKQISDDGFNEDYYDTSIRETFDGRVIKDGFTWYSENINNQNDIDVNGNEL
                     GDKFGKTEKSKKSILYKTQQQFKSGNVKTLVSSHGIAEGKSQINSSVSNVGGYTSKGS
                     GVMSRNAIVNGNDNGPENVFCRTWTSNDRYNSVSDLQKNSGLYGTDPNKKVFRQNGEL
                     SVLEDNGFVRIAPYKTDKMSSISGGKYSKETDNKRYMFSIENLAWNDNLVNLLPCEIG
                     PGDSLSGRRGRIMWFPPYDITFNETTSASWDKHNFIGRGEPIYTYNNTERTGTLSWKI
                     IIDHPNYLNFMSTSEGITTSNYDDFVASFFAGCIPYENINSFLTIEEKDKTEVKNKKK
                     EDVEVLPDNDIPPDSFDVYFPNDVYDINKYPTYEDGKIKDCNEGGNVVTFIYDNNGKV
                     IEIDYGQLDSDGNPVKEVLNSVGDPNYLNTPGTFIWYLNDYQFHQGTYNSLKSQGYFP
                     NLPFTIGINYFTTLEVSEFNEYSFYDCDLGFAQGETLNRFNEYNNMVNLGYISLLPFN
                     VHIPYSTSGFETLNSGTTAPFISEFTYYANVLNISEQSIVNLYNNLYAPPLLPPNDYP
                     WVEFLIFNGEPGNHFVPHCWKLQTEDNDCNINRNDSPDGNGNGLGTYTEMCYQFESEG
                     KTVWSSEQCTKSKGPKGGDGRLEPDRTNYGLNAKPVKLGDKTYKNWRDPEYHKDLQEW
                     LLTKCKSCKVEVIGYASTVGTFGANRNDTLSELRAINVRDWLLTNVLTTPPFDDKIFT
                     KAEGKGATDSESAKCNAPNAQERKKDYLKSKNDEFGCKANRYVTVKFTVDENLKVEEK
                     PKLENEIDKSNPENIIIPKISPGRFYSECDYFEKLAQTSPTVYDTISEKIKYFQPSFH
                     STTPEGFNSRLTFLQQCMRQGPTKGAGSDNNPNNLAFGAPPVCILRIGDFYHTKIVIE
                     NLSFGFEPLVWDLNPEGVGVQPMICNVDMSFNFIGGSSLQGPINKLQNAVSFNYFANT
                     EIYDLRSDTIVIKDGEGEIVNGESDITGTKANSIVGSNKQTVKDQVKQNEVVNSGDNV
                     QPLTPAETPVEKVKKYPGFDEKTGTYTVQNAQILTNFIPDNIKSDKIIIPRGTKVYLS
                     DRTENTVIKTITGELVPSMIVNQGKNPTKYKLESTNKKISLADKIYYNQIHLDCNSTK
                     SNKFLVDSTLAEKEGEPKFEYFAHYTNDTLGKILTDIFCKGARTKTLKEIKQFDNTK*"
                     /db_xref="UniRef100_R5PUH8"
                     /db_xref="R5PUH8_9BACT"
     gene            complement(165257..167818)
                     /locus_tag="BML_coassembly_scaffold_69_prodigal-single_235"
     CDS             complement(165257..167818)
                     /product="hypothetical protein"
                     /codon_start=1
                     /transl_table=11
                     /translation="MAKYSFNKEEFEAWKKAQQESADLQQKLNSSMKDYLTTVKQIGE
                     LQKNIHYIEKQRNKLTQEQDKLEKQRKDNAIEMLRLRRSGLSSSSSEIVALLNQNKEI
                     KKQIVARKKNISLIEEELNLLKKETEELAEQVNQTNRLALGFNTINSAIAAAPGLIKK
                     GYGMLKSTGIFEMDKEIRNATRSMAGGQKTYDTMFKSLTKASDTTTMWGVGVKDLAVM
                     QQNYSESIGRSVMLTEQGALAMAGIAEGTGLGKEFASQLAGSMDKFNISVERTGQLVE
                     DNMNIAAKMGVNGAAAMKSMQNNLKLAQKYNFKGGVAGLSKFSVEATKLRLDLDGIAG
                     MVDKVFRPEGAIEMAAELATMGGNFAALGDPMQLMFKARNDFEGFAKDIGKASAEFVT
                     MNKETGEFNANSGLARDRMREISRITGISVDKLQEMAEAEAKIQEVRKRGNPFISEED
                     MEMVSSFAKFSEENKDFVIAIDGKDKLIKDLREVDLEKIREDNKTLKERAKDSRTFDE
                     TLQDLILTLKQQLLPFAKILKENFGDRIQELGEWFATSEFKELLNGLFDKIQGFAKTL
                     GDWVKDNPIATGFAIGSTLFGGILMDAAKWVLNGVSLGIGFNRVANVGGGIPGVGKYG
                     VPGGSIGPALPMSGMQKALGGNVMGGKFAAGTMGSLGLGLGLGVLGTGMQMGRGMMDD
                     PDSTGGKLLGIGGKAAQYAGMGAMLGPWGALIGGALGAGVGIYDEYFNDSKSVSTSGV
                     GNSIFEAKDGIVFHPNDKFVQVNDAVTIAGTSTSGNNKLAQELGGSNMNGEVNHNFKD
                     LNIKITVDAPTDSEFWRSVVNQPDVMRRITEAVHISTEEATSGKISGKPKQKFRT*"
     gene            complement(167821..169209)
                     /locus_tag="BML_coassembly_scaffold_69_prodigal-single_236"
     CDS             complement(167821..169209)
                     /product="hypothetical protein"
                     /codon_start=1
                     /transl_table=11
                     /translation="MKLIINEWQYLYHNGLITEAKYSDIIKKLKPKDKLEYLDKNGNT
                     ITLNVIFNDNGQVYLKGETGVYKNNYFFITITDLTDNNLTYKTINIPKNLPDELKGEN
                     DDTKILTNILKKFPITTWKKSTFKNIDKIQLGGENIDLVKPDAEDEKFKNFINVKDLN
                     PFFEELNTLKPGTTYKFTLSNGGEIELDLLDNQNNSLFFETNKLSGAAKNYSELINAE
                     LLLDINPQMIQQRVSSLIDDDNVESMYVIKFKKLKGGVDKSGNRQYDTVTIKNIVDID
                     PVGSFDEKEKEEKENDGELTNKEIDEMSAEDITNLVLSNPTFKAAFLKKPTFWDSVLN
                     RNPKGILAAKTILKKIGVRSPSSDKDKKETEVTGFFKNNEEYFFQLSDKSFVKDEVNL
                     DIQKKYRVKAKKRTNVNGDITVFLNGKNFIIKILSKYGENNNKFTGEVILNFGEENEY
                     REKRVFNVTDAY*"
     gene            complement(169261..169455)
                     /locus_tag="BML_coassembly_scaffold_69_prodigal-single_237"
     CDS             complement(169261..169455)
                     /product="hypothetical protein"
                     /codon_start=1
                     /transl_table=11
                     /translation="MNMSVYERRIYLSHLLNEKVKTTEAIEEQKEQINNKNAKGSRTT
                     RVSGDQLKARLKSGEIPNEL*"
     gene            complement(169520..170620)
                     /locus_tag="BML_coassembly_scaffold_69_prodigal-single_238"
     CDS             complement(169520..170620)
                     /product="Uncharacterized protein n=1 Tax=Prevotella sp.
                     CAG:1092 RepID=R5PAQ3_9BACT"
                     /codon_start=1
                     /transl_table=11
                     /translation="MDNRPKVFPTPEQIAAANQTGEEIAKQQEQTITSGQVTSGEAAA
                     AAEMARRTYEQLKAREEALKRAELEKEMEINNSEPSMRDVGEVPQQQVYTKPITSPMQ
                     NLNKVVESDNSIKMAELSQPQMNQPYDVIPLPSEGKLYKNKKSKVKVAYLTAADENLL
                     TSPNLLSSDDFLEILINRKLLEYDLRYKDLLPGDRDAIMIWLRSTGYGEMYPVTVLDE
                     NDIPFETEIDLSTLKVKNLNIEPDADGLFTFTLPLSRAVVRFKLLTMGEIEELVKLSE
                     FLKEKNNLINTEPTLILENQIVEINGNRDKDYISDFIDTMRLMDSKKLRNYINSIECG
                     IDTNVTFGTPGGGSVTRFLPFTIKFFWPDFSV*"
                     /db_xref="UniRef100_R5PAQ3"
                     /db_xref="R5PAQ3_9BACT"
     gene            complement(170727..171182)
                     /locus_tag="BML_coassembly_scaffold_69_prodigal-single_239"
     CDS             complement(170727..171182)
                     /product="hypothetical protein"
                     /codon_start=1
                     /transl_table=11
                     /translation="MRRFDKKLKIENANILAEKRYLNNKGLIYEQFDSPDGVSTDDVV
                     HTENVSENKFDLSNPTVMDEFFNDLIGVWTKYCGQNANNYAVSNDNRVMLYNMLKDGT
                     IMNKINQVWSSATLNLGKHGKEYPTNNPEMMAKHLNSIGITDFELVSKK*"
     gene            complement(171232..171348)
                     /locus_tag="BML_coassembly_scaffold_69_prodigal-single_240"
     CDS             complement(171232..171348)
                     /product="hypothetical protein"
                     /codon_start=1
                     /transl_table=11
                     /translation="MAKARKEGKPKRNRVNLVKKLRLIEKNQILIKQYEENL*"
     gene            complement(171386..172255)
                     /locus_tag="BML_coassembly_scaffold_69_prodigal-single_241"
     CDS             complement(171386..172255)
                     /product="Tax=BJP_IG2103_Bacteroidetes_37_22"
                     /codon_start=1
                     /transl_table=11
                     /translation="MENFKCKECDNSYETLKGLSSHRFQKHRVKPQDTYDEYVLGSVK
                     PSCACGCGEIPKFLTITNGYREYVHGHSSRVNNNWGHNPEAIRKSHETQKKMYESGEL
                     SIWNKGLTIDDPRVKDNIDKTMSNPNRGKNISKKLTGIVKSEKHRENLSKVAKKRWSN
                     QEEREKQRNRKVLWIKKNGFNKQSKLEKYFETLLVSLNINFEPQYPVNGYLYDFYIKD
                     KNTLIEVDGDWFHFNKKKHNKITSVVQENTINNDKIKNNIAKKEGYNLIRFWEDDINN
                     NLINVINTLKLLL*"
                     /db_xref="107337244"
     gene            complement(172344..172832)
                     /locus_tag="BML_coassembly_scaffold_69_prodigal-single_242"
     CDS             complement(172344..172832)
                     /product="Uncharacterized protein n=1 Tax=Prevotella sp.
                     CAG:1092 RepID=R5P9L3_9BACT"
                     /codon_start=1
                     /transl_table=11
                     /translation="MADLLMKMPVPYEPKKKNRWLLRFPADLGIQEWWLASASRPSIT
                     QNEVEIPFLNTSTWVIGRFTWESISVTFRDPIGPSAAQAIMEWVRLQSESITGRQGYA
                     AGYKKDVELEMLDPTGVVIEKWQLQGTMLTNVNFGDLAMDDDAIADITADLRFDRAIL
                     LF*"
                     /db_xref="UniRef100_R5P9L3"
                     /db_xref="R5P9L3_9BACT"
     gene            complement(172943..175777)
                     /locus_tag="BML_coassembly_scaffold_69_prodigal-single_243"
     CDS             complement(172943..175777)
                     /product="Tail sheath monomer n=1 Tax=Prevotella sp. CAG
                     :1092 RepID=R5P9L1_9BACT"
                     /codon_start=1
                     /transl_table=11
                     /translation="MADKVFVSPGVYTSEKDLTFVTRQVGVTTLGLVGETTQGPAFQP
                     IFVSNYDEFRSFFGGLNATRVKDNNAPKYELPYIAKSYLSQSNQLFVTRVLGFSGYDA
                     GLAWGITLSAALDPDTVGIVSTTADNPLISFTADSSGSITSLVSTNPVIQSLWDNGVI
                     GLDYLSSASIGPVADIPETFEKVGTLFQGVETSGMEVISTISDGNGTTGVTSGITIQY
                     SGSGYSNVENKIVALLRSRGRYDGNEILNFEVSANTQVAFGTSVTTAEENPFGEFEIA
                     GNSNISGPFSYILSFDRTRKNYITRVLGREPQDGKTALFVEEIYENMFSDYVTNDQVL
                     GINITNLVEYNRTFDDYKKEYQPAVTPWVVSELRGTNVLRLFRLWTISDGNSANKQFK
                     ISIRNIQPDLREFDLIVRAYNDTDARPVILEAFTRCSMNPSSNSYIAKRIGTLDGEYP
                     SLSDYILVEMETESDTSDAFPAGFVGYPQRDYTENNNISVQAPNIEYKKIYGTFENKR
                     KVFLGLSDVTGIDQDFFDYKGVPDSTTLDMWTGLTKGFHMDVNASAATIDNVSIVINT
                     SGGTYSPVYEFETGNWVFQNDFQLEGGPYEKVFARKFTFVPYGGFDGWDPYRTRRTNT
                     DPYIINGTKGSIGLTNGTFSNRTLSNGDLGSTSDYYAYLEAIWTFKNPEATNINVFAT
                     PGIDTFANTNLVEEAIEMVEQDRADSLYIVTTPDTDASGDVLLPEDVADQLFGQFDSN
                     YTCTYWPWIQINDAENNVYIYVPPTRDVVRNIALTDNIAFPWFAVAGVQRGDVDAIKA
                     RVKLTLSERDTLYDNRINPIATFASEGIKIWGNKTLQVKESALDRINVRRLLLQARKL
                     ISAVAIRLLFEQNDDIVRNQFLSLVNPILDNIRSERGLTDFRVVLDVTPESIDRNELC
                     GRIFLKPTRALEFICVEFNVVPTGASFDDI*"
                     /db_xref="UniRef100_R5P9L1"
                     /db_xref="R5P9L1_9BACT"
                     /db_xref="sfu:Sfum_3815"
     gene            175924..176193
                     /locus_tag="BML_coassembly_scaffold_69_prodigal-single_244"
     CDS             175924..176193
                     /product="Marine sediment metagenome DNA, contig:
                     S01H1_L02970 {ECO:0000313|EMBL:GAF83472.1}; Flags:
                     Fragment;;  TaxID=412755 species="unclassified sequences;
                     metagenomes; ecological metagenomes.;" source="marine
                     sediment metagenome.;""
                     /codon_start=1
                     /transl_table=11
                     /translation="MKRTKNLKITPNTHKILKEYCEENGLKMFQHVETLIKRSCILNN
                     QNKNNNNICGKPNFNFIFYNYYTGKLITSSLPSIPKTILPEPVGV*"
                     /db_xref="X0T5P6_9ZZZZ"
     gene            complement(176118..177290)
                     /locus_tag="BML_coassembly_scaffold_69_prodigal-single_245"
     CDS             complement(176118..177290)
                     /product="hypothetical protein"
                     /codon_start=1
                     /transl_table=11
                     /translation="MSISYIINNNDEVLTGQTINGDITIVGTLSAQTYLNLSLNDWTG
                     GTNYILVKADGTDVENATELQAAYTLATTMSPSATNRITIVASPGNYNFETSTFTMNT
                     QFIDLVSLDGNRSIIFNSSNSAGTISITTNNTFIRGVNVLTKSFKISSGLNLLRVENC
                     QGGDNSFGYVDNGATLTINGTFVDCVAGNNSFGHRPNIGGNSQINLNINGTFINCTAD
                     NNSFGYNANSQAGSPTNLIFNNAKFTNCKAGNNSFGAHVSPTNGSVLQFNFSEFTDCK
                     SGVESFGYTNAGGTIQSTLNLTIFENCIAGDNSFGSCENEFRIFKNCQGGFNSFGSDG
                     TVGGIFTNCLGGFNSFGTGGKLYRCQLTFGEFQTPTGSGKIVLGIDGNDDVINLPV*"
     gene            complement(177351..177752)
                     /locus_tag="BML_coassembly_scaffold_69_prodigal-single_246"
     CDS             complement(177351..177752)
                     /product="hypothetical protein"
                     /codon_start=1
                     /transl_table=11
                     /translation="MIIYKINDIEFTTDFKLKSVIDKIEHSICDVLLNITTLDGNKQV
                     LNLTGFEYTDVWYDEDVIDWVQIKLEEYKDTSGFYKYVEEEQGWWYAPNFVYHKDYTL
                     ERNGNKREIDGWKWYDKAPKEYLDWKNNLEL*"
     gene            complement(177776..178510)
                     /locus_tag="BML_coassembly_scaffold_69_prodigal-single_247"
     CDS             complement(177776..178510)
                     /product="hypothetical protein"
                     /codon_start=1
                     /transl_table=11
                     /translation="MSKRDLYIKAKSSVPILASGIPQTGQIISYGIGDDGYERRGFLD
                     DFLTLPTGTPNIWGRFERFTGVSGGYHDGTTFRDVNGSVIGTDATAADLAFPNRIVVN
                     WSTRNQQTNQVLGMSQIAIVGTSDWFAKLAACLAYSTTLYPTGWFAGNFNEHNEYLKH
                     GDRSIFDYPPWNANNTGSANGVGGLFGVNALIWTFTTHSPDGSTMITLAPTTGTVAKI
                     ANLAVTTTNRNAHPMRYFIISGNTLL*"
     gene            complement(178582..179664)
                     /locus_tag="BML_coassembly_scaffold_69_prodigal-single_248"
     CDS             complement(178582..179664)
                     /product="Uncharacterized protein n=1 Tax=Synechococcus
                     phage S-CBS4 RepID=R9TJ34_9CAUD"
                     /codon_start=1
                     /transl_table=11
                     /translation="MAKRNNTFLLKRSNVPDKIPQLSGLTIGEVALNTADAKLYTIFT
                     SGNTSPMGIKQIGWDRLSIISGGTVDGSVTINSGLTVNTISDVDYIDFNINYSGNPQH
                     IIGRLNWSIDDGTLEIGMGNNGEVTQQIGLEQYFLVKNQTGSQLQNGRVIRASGTLGN
                     SGRILADYMIADGTIPYYFTIGITTQNIEDGDDGYVTNFGLVRNIDTTGSLYSETWVD
                     GDILYVSPTISGGLTKFEPIEPNLKIQIALVIKASNNGSIFVRPDLGKKLNDLHNLQT
                     SGETNGDLISFNSTNGIWEYTKILNGDYNVLGSLSASTFFGDGSNLSGINTVDNFTTG
                     ATLSGNTIIFSRTDLSRGKQRCIHFR*"
                     /db_xref="UniRef100_R9TJ34"
                     /db_xref="R9TJ34_9CAUD"
     gene            complement(179823..180593)
                     /locus_tag="BML_coassembly_scaffold_69_prodigal-single_249"
     CDS             complement(179823..180593)
                     /product="bI1; intron-encoded endonuclease bI1 (EC:3.1.-.-
                     )"
                     /codon_start=1
                     /transl_table=11
                     /translation="MKGIYKITNLINGKVYIGQSERLNEREREHFYRLGRGEHNNEHL
                     QKAFNKYGKDKFIFEIIEETDDLDNKELYWLNENGGLNSNKTYNLKDPKTKEWSNYVK
                     VKQSKTMAGENNPNFGNKWTEEQKNKLSEKRKGVSLEERIGKDKADLTKAKMSKSQTG
                     RRHPSEVKDKIRGANMGEKNPFYGQGHKQLGDKNPMYGKASPHRKTILQFDKEGNLIK
                     EYEYLSQVADDGFHIGNVSGVCNGKGKTSGGFIWKFKE*"
                     /db_xref="bao:BAMF_0913"
                     /db_xref="UniRef100_J8RQ90"
                     /db_xref="J8RQ90_BACCE"
                     /db_xref="3.1.-.-"
     gene            complement(180691..182547)
                     /locus_tag="BML_coassembly_scaffold_69_prodigal-single_250"
     CDS             complement(180691..182547)
                     /product="Hoglet n=1 Tax=Monosiga ovata RepID=Q3HVK1_9EUKA"
                     /codon_start=1
                     /transl_table=11
                     /translation="MTERQARLITKNSAIVNRPLPSSLLPGEAIVNTAEGIVLYSGVT
                     TSTNEWTPAGTGTTATFFEVGSNLYDLRLRNKITAYEGQTGNSLVGKFLSGTTNGFVL
                     ANISDIADSTDSYTTGATWNPNQLTLNLNEGKPSVSVNISAFSALTITNDLFVNGEVI
                     TNDLTVTGTGIYDNVANGSNNNEIVNWSSLTAHTSTTDRYVTGGTYDNNTALITFSGA
                     NNFPIFTVDLSSIDVNDTFVTGGTISYDLAGLDATITLTRNDGTNITITGLTDIHTTG
                     ATLVGNTVYFNTNDALSAYTLDLSALDTNDTFVTGYTYNPISNTLSILQNEGEAPLSV
                     TITSMGGLTINGDFNVTGNTNLGPTTATTIDVGTIYSGGTDLITIIDGRDTYVTGFTY
                     NPNNNTFTITRNQGEPALATQFTSVTGLTVSTLGTNKVVYTTGSGALTTESGFEYNET
                     TNLLTVGNINVQNPTGSTAMIGQGGLVIGSGGSPSTPGIGDLVVHGDLTVFGDTTTIS
                     TSELYVEDHQIELNYNPTGNTTATSVGSGVLIQDGSGVAGQDVKIGIGVLFGSSISGD
                     TTEYTSTTGFSNRGWVTQLNDIVIRNSSPVNFGDPDGVRLLAEFDVLDGGQY*"
                     /db_xref="UniRef100_Q3HVK1"
                     /db_xref="Q3HVK1_9EUKA"
     gene            complement(182590..182979)
                     /locus_tag="BML_coassembly_scaffold_69_prodigal-single_251"
     CDS             complement(182590..182979)
                     /product="hypothetical protein"
                     /codon_start=1
                     /transl_table=11
                     /translation="MKDCSQGNISLNKTFIISSTPVVPVVPCSAYTTNLIFSCDGSKT
                     FTFDGTTITPHKDIIPITDGVIDIGTTVRRFRDINTINGTSTVWTSTNVVNTPNLNLG
                     LDSEGNQRIITSNNSVMEGDILFGGNY*"
     gene            complement(182979..184046)
                     /locus_tag="BML_coassembly_scaffold_69_prodigal-single_252"
     CDS             complement(182979..184046)
                     /product="Uncharacterized protein n=1 Tax=Prevotella sp.
                     CAG:1092 RepID=R5P8M0_9BACT"
                     /codon_start=1
                     /transl_table=11
                     /translation="MVPKGFKKDINIVRQPYGFEQRQGYLDDISNKGTFLPRGVMYED
                     MDTTFIEFVEKDLAIEIDGKKVPVLFLTLQRWSEFSKTWEFSDKYRDIEMPFITIVRQ
                     PNPQVGRNQAGLFNIPGRKTYTYIKVPTFEGGRTGVDTYKIPQPTSVDLTYEVRLFCN
                     RMRDLNKLNQLIQKIFQSRQYYIRVNGHPMPIHLENIGDESNIDDFENRRFYVQPFEM
                     VLYGYILDESDFEVIPTVNRVVVLTELYDGISRVKFKIKPNIVDNTVEFNFVFQKGSN
                     PSQNVDIFSFTSDICVRFSEINNLINISNIEIKINNVLIFSGTSLINDLLIDKWDNVS
                     IKITRTDVNGNSTFTLKGNSI*"
                     /db_xref="UniRef100_R5P8M0"
                     /db_xref="R5P8M0_9BACT"
     gene            complement(184059..184583)
                     /locus_tag="BML_coassembly_scaffold_69_prodigal-single_253"
     CDS             complement(184059..184583)
                     /product="Marine sediment metagenome DNA, contig:
                     S01H4_L05067 {ECO:0000313|EMBL:GAG77296.1}; Flags:
                     Fragment;;  TaxID=412755 species="unclassified sequences;
                     metagenomes; ecological metagenomes.;" source="marine
                     sediment metagenome.;""
                     /codon_start=1
                     /transl_table=11
                     /translation="MSRPRIIPINRNSKFFSREDFDLEISFGREAIEDDGNFTVILYR
                     VDRTLTSKDNLYGESFIDGIRFLPPVELRVIPIISEPENKTYNSGSGSLRYLQDGQLK
                     FGIYDAQLAELDVELSFGDYIGYAVNETEVRYYSVVNDGKKNYDNAHTILGYKGAFRT
                     VLCAAIDYNEFRGV*"
                     /db_xref="X1BYQ9_9ZZZZ"
     gene            184709..186559
                     /locus_tag="BML_coassembly_scaffold_69_prodigal-single_254"
     CDS             184709..186559
                     /product="Uncharacterized protein n=1 Tax=Prevotella sp.
                     CAG:1092 RepID=R5PV44_9BACT"
                     /codon_start=1
                     /transl_table=11
                     /translation="LINLDDIGGRSAISRLRDYDGKNPYIKKLKKKLLKDGKLTLTDT
                     QSKYILDNYDKEPILINKVVKISDFLGESLQKQENLSFKPERILIGYILSDSEKTYHI
                     YGKLTKKQEKFGMYFLPKTQVIDDPYFEENDVDVDFEKYEKLDQFINDDGTIGRKILD
                     HQKSGIKFLLSRDGAILADDMGLGKSLQSVIAAIESGAKRILIVCPSSAKINWEREIN
                     YFQEYDTAIISGSRWSTAKFTIINFDILKNFHTLKDDKNDGMPPFRDLVNAKFDLCII
                     DEAHNLRNHKSIRGVIMTELCVDYGIKKVWLLSGTPVANRPMDFYNLLKLIKSPLVDN
                     WKFYVQRYCEGKQITQRLKNGKKRKIWLTNGASNLDELSIKSRNLLLRRMKDEVLDMP
                     EKTRIPNYYQMSSKQRMEYESLWEDYLIERQKKKKKGSVQRDLVELGLLRKYIAMQTI
                     SETISLVDEIIDQGHKVIIFTCFTDELLALSEYYGNNSVLHYGEMNENDKQRSVDKFQ
                     QEGGPMVFIGNIISAGVAITLTRSTYVVFNSFDWVPGNSEQAEDRSYRLGQKNNVTVY
                     YNLFEDTIVSRMWTTLNRKKDIIGQIMSRNENNSNAIEEIVDYIIEDKKD*"
                     /db_xref="UniRef100_R5PV44"
                     /db_xref="R5PV44_9BACT"
                     /db_xref="bdo:EL88_08490"
     gene            186562..186819
                     /locus_tag="BML_coassembly_scaffold_69_prodigal-single_255"
     CDS             186562..186819
                     /product="hypothetical protein"
                     /codon_start=1
                     /transl_table=11
                     /translation="MVRLYGFDGCPYCQELKGMYDENSVDYTYVDVTLEENEKECDKL
                     FKITGEESVPVVLVNKTILAPDKSFKNISEAYELTLKFLNE*"
     gene            186867..188018
                     /locus_tag="BML_coassembly_scaffold_69_prodigal-single_256"
     CDS             186867..188018
                     /product="Uncharacterized protein n=1 Tax=Prevotella sp.
                     CAG:1092 RepID=R5P8M7_9BACT"
                     /codon_start=1
                     /transl_table=11
                     /translation="MSLLEDDKIKIFEQFRVSMGWPNRKVELDDDQLCVLLEIAIEDY
                     AQYTQEWLIEHQWQSLLGKDVDTVDMAFALSVRSLDFSTQYTYAYSKQVGLQTRGPWE
                     LKKDYINIEPGRQVYQIPAGREVNEVLWITPPTTDRALFANYGGLNYGLGGGFAQMGS
                     GGGAMGAGMGGAGMGGYFIAPAYDILLTASDFNLKNRILRSELVYKITKGPDGTRLLH
                     LLSTPGSKFSFGGAIGNQGVGGGINLTGCQVWYYYYDTDNPEECRLANPDIIMSPNDV
                     PLAKLDYSKFNEPTKTLIRQLFVAEAKRALGRTRGKFGGIVGPPEAERTMDYDSLLSE
                     GNEERKTVLERLDERLQRLSSTSQLERAANEAEYLNRALKFRPMGFWMK*"
                     /db_xref="UniRef100_R5P8M7"
                     /db_xref="R5P8M7_9BACT"
     gene            complement(188050..191460)
                     /locus_tag="BML_coassembly_scaffold_69_prodigal-single_257"
     CDS             complement(188050..191460)
                     /product="DNA polymerase {ECO:0000256|RuleBase:RU000442};
                     EC=2.7.7.7 {ECO:0000256|RuleBase:RU000442};; 
                     TaxID=1262919 species="Bacteria; Bacteroidetes;
                     Bacteroidia; Bacteroidales; Prevotellaceae; Prevotella;
                     environmental samples.;" source="Prevotella sp.
                     CAG:1092.;""
                     /codon_start=1
                     /transl_table=11
                     /translation="MSKVNFDVIEKFLQGHDPQQYIVGIESTYSENFVDLIINDPQTG
                     KRIERHEYKPFIWLKAGAAKLMYGGSKSKIREAMRRYSIKIKPLRVSSDDGYTPERME
                     NGYRFLAETTNGYSSLISFFRDGGIDIWSEAYKDLFLVLSPSEQFLIQSGKRLFKGME
                     DYNDLHRLQFDLETAGLDASRHEIFQIGVKDNRGYEIILETKGDTPKERRDSERNNII
                     EFFKIIHRIKPDLITAYNSENFDWPYFERRCERLSLNFEDIVKTLNPNVKIKRKDAQL
                     KLGQETINYLQTYMWGYNVLDISHAVRRAQAINSDIKQWSLKYITKFSKVAKQNRVYV
                     PGDKINSTWADTRDYWFNDENGSWGLLDTLLDKESTLSDETIDKLLTDGGLIKVKGDY
                     IVQRYLMDDLWETEQVDYIYNQASFLLAKILPTSYMRSSTMGTAGQWKLIMCAWSYEN
                     GLGIPSLQKKRDFTGGLSRLLRVGYAGGGVVKFDFAALYPKTQLTWLIFPDLDITGVM
                     EGLLTYVVDKRDEFKFLTGEHKDKSKELKELLEKNLHKLSSDRIAKAKSMIEKESKLS
                     SDYDKKQLPLKILANSWFGSYGAPYLFPWGDSDCAEETTCRGRQSLRLMVKFFKGKYN
                     FEPMVLDTDGCNFIIPENVNDITYVVKASHWKTIKYQPGTTLIGLDATLAEFNETYME
                     GRMGLDVDDIYDSSINFKRKNYANKLDGKVKLVGNSIKSKSMPTYIEEFINEGVGLLL
                     DGKGYEFIELYYNTVNKIYNYQIPAIKIASKSKVKMTLDNYKNVYCNQKNKAGNTKSR
                     QAHMELALKHNLKVDIGDVIYYINTGTAKSHSDIKGVKNKEAGTTEIQFNCLLIPQEQ
                     IESNPDMLMEDYNVAKYLEALNSRIEPLLVCFDPEIRNKILISLEKDKKTKLMKLQQR
                     SVFTELECKLVAGKPIDPSDQDDYEKDLMTMEDREIKFWLSVDKLPNFMDEDTWKNIS
                     DDYIERMRIAKENGVRDEKKELINLFKRLEVKDYKRIRNYGKLPLNIDSLIDFDTNNI
                     ISKKWGEVLFDLSTLFKYEDEAIERSLWYSSVEHGGDNMYDMWLDYKAEMKAMSGDTL
                     NYSPSNSTYICGVDTAVGSDESVITTFVKLDDNSIQIVKNEEESEWNF*"
                     /db_xref="R5P9P1_9BACT"
                     /db_xref="UniRef100_R5P9P1"
                     /db_xref="dgo:DGo_PC0151"
                     /db_xref="2.7.7.7"
     gene            191679..192185
                     /locus_tag="BML_coassembly_scaffold_69_prodigal-single_258"
     CDS             191679..192185
                     /product="hypothetical protein"
                     /codon_start=1
                     /transl_table=11
                     /translation="MKNLKISDEAHLKLKAFCDVKNLKINDWVSNKIIDLIKNNIYVE
                     IAPRGCGKTHRLVNTIKEHLISKNNLTPVVVTPNSNTMSIIKTRLINVGVDVSVIKFS
                     DTMFVPYETSPIPSHRYFVDEFDYIDKDKLFISNDGYYCGTLKNNGGDKFTKDLYNTF
                     LNSTLWKK*"
     gene            192173..192919
                     /locus_tag="BML_coassembly_scaffold_69_prodigal-single_259"
     CDS             192173..192919
                     /product="Uncharacterized protein n=1 Tax=Vibrio phage
                     jenny 12G5 RepID=R9UB09_9VIRU"
                     /codon_start=1
                     /transl_table=11
                     /translation="MEKINKICSKCGNEKEISEFNKRKNSKDGYRPDCGECQKLHYQN
                     KREHYTHKMKENRATKIDEYRERDRKYYKNNKEDILKHKKEYYQQNKDSIIEYKKEYY
                     LVNKNHKSDYSKKYYLKNKEKLIEYHRCYSRYYRNKNPHIITWRRILYSSLYRMKQTK
                     NTNTFELLGYTADKLRSHLESLFTDGMSWDNYGEWHVDHIKPLSSFDPETHPSIVNAL
                     SNLQPLWATTREINGVIYEGNLNKHKKFTF*"
                     /db_xref="UniRef100_R9UB09"
                     /db_xref="R9UB09_9VIRU"
                     /db_xref="put:PT7_P051"
     gene            complement(192909..193277)
                     /locus_tag="BML_coassembly_scaffold_69_prodigal-single_260"
     CDS             complement(192909..193277)
                     /product="hypothetical protein"
                     /codon_start=1
                     /transl_table=11
                     /translation="MDFVINKNATLPIMKLDVVQDGRNDMSRIYELIQNSNVYFSMAE
                     LETGVKVIGKKNALILPKESTCGDDEYYIGYQFSEKETKKPGIYIGTFTIEFLDGSGT
                     LIVPIRESLVIHVLDHGIKK*"
     gene            complement(193341..195149)
                     /locus_tag="BML_coassembly_scaffold_69_prodigal-single_261"
     CDS             complement(193341..195149)
                     /product="Putative uncharacterized protein n=1 Tax
                     =uncultured bacterium AOCefta2 RepID=D6MLW4_9BACT"
                     /codon_start=1
                     /transl_table=11
                     /translation="MPNNKLILRSVNSPWVSPFNDITTGSVLSWADVDNNFIYLKGEI
                     IHSGYTNNNQLILQKINGNTINLNLTQAQGDDGRNRWYVPSNVVVEVPSDYQSFIYGD
                     LYVEGLIKLNDNSQLVVLNGDIIMNGGSISGNGTTISVELPSVDTRIVGINYSGDTLT
                     IFDSTGGTFNVSGFYTGGTDNFYTTGVTLNGNILEYNRNDLTNAYSVDLGQFKFTGNT
                     SDNCIVDLFVSNIHSCSPLHINPNNEGDVYFGSNSGVTINTGSGKLITNEFNSDIISA
                     TTYLNLPNEEWVGGAQYILVKAKGTDIENAAELQAAYTTAQSMSPSATNRVTIVAAPG
                     NYNFNLNFFMGTQYIDLVSLDGNRSIIFNGSGTILVNQNNIFIKGVNVLNKNFLITTN
                     LNLIHIENCQGGNNSFGGDISGGLFPINVNGKFVNCQGGDGSFGGGGTASGVFINCVG
                     GNNSFGRVSSGSFTNCQGGDNSFGYAVFFTTGTASGNFNNCIGGNGSFGGNGTASGTF
                     TECIAFNGSFGGLLSSGVFTNCRGGIGSFGSNGSVSGVLNNCISDAGSFGGLGGEISG
                     KLYYCKLTSGEFGTLIDSGKIVLSIDGDDNIINQLA*"
                     /db_xref="UniRef100_D6MLW4"
                     /db_xref="D6MLW4_9BACT"
                     /db_xref="bcr:BCAH187_A0511"
     gene            complement(195194..195493)
                     /locus_tag="BML_coassembly_scaffold_69_prodigal-single_262"
     CDS             complement(195194..195493)
                     /product="hypothetical protein"
                     /codon_start=1
                     /transl_table=11
                     /translation="MFGLDITYLLLAYGGLILHILLKLAELPGGLFSEIDKRMILVTI
                     ASAIAIPIILVICSDTSMKDLLPINHVTAFLAGHQTQSFLRSISSIGGKIKDVKK*"
     gene            complement(195495..195929)
                     /locus_tag="BML_coassembly_scaffold_69_prodigal-single_263"
     CDS             complement(195495..195929)
                     /product="Thioesterase superfamily protein n=1 Tax
                     =Fluviicola taffensis (strain DSM 16823 / RW262 / RW262)
                     RepID=F2IG32_FLUTR"
                     /codon_start=1
                     /transl_table=11
                     /translation="MLMHNKMELISTHICKGSEIGVHNNMFGGSLMATLDESAGAFAS
                     QLCDTPRMVTKKVEEIVFMEPVKVGNILKIYGEPVRIGNSSITVALEVRKHNVYTGVQ
                     KVVCSTKMVFVKIDEEGSAVPISDKAKIRVQLKLDNSGINMN*"
                     /db_xref="UniRef100_F2IG32"
                     /db_xref="fte:Fluta_2686"
                     /db_xref="F2IG32_FLUTR"
     gene            complement(195916..198687)
                     /locus_tag="BML_coassembly_scaffold_69_prodigal-single_264"
     CDS             complement(195916..198687)
                     /product="Transcription factor with AP2 domain(S),
                     putative id=2665077 bin=GWF2_Bacteroidetes_38_335
                     species=Epulopiscium sp. 'N.t. morphotype B'
                     genus=Epulopiscium taxon_order=Clostridiales
                     taxon_class=Clostridia phylum=Firmicutes
                     tax=GWF2_Bacteroidetes_38_335 organism_group=Bacteroidetes
                     organism_desc=a11"
                     /codon_start=1
                     /transl_table=11
                     /translation="MGRIIQQNNGKTTVYVTGENLTGLTPTSNTYYLGVDLTSGVLEK
                     KNPNGTIVNLEDSGETFTGGTVNGATVFTNGLTSNIISATTYLNLPGDIYITGGTYSS
                     GTLTLVSTDSNNIIVTGFTTGNGGGIIETTYSELVNNITASNLTVGSYYLITDYQTCY
                     DQPDFDYDNNPITVGNYKQGPIEPLVVLATSVNTISNQAYQPTYPNDKITYDWVFNET
                     EVTGGDAFGRITERIDEFNNRTDYDHRTIEFKRYRLFTHREELRLNGTIELLNDGTVN
                     GVGTSFTSLSVGDVIYTPSTYPSYFEVVSITDDVTMTVSGDTIGSTGSGAVMYRTVEE
                     TNDSNGYFSYKQTNVKSNDYQEYTTFGDAISNEYAINNYISNYANYYQNIDSGTFILA
                     NNVFLEGGYQSNKFGDYCYNNTFGTDNSNNIWGDWCAENISTNDIDDNIIGHEFRGNL
                     INVNLTDNHIGNDFRDNRLLSENGDDFEDNLIGNGFRNNIVYSRFYKNHLLDNFRDNV
                     IGDYGNLENIRFYRNYIKNNFNDNRIKRDFQNNQIGTNFQSNEINGEFGRNTILNGFN
                     GNIVGNYFWGNNIGNAFNNNNIFDDFFGNKTDYEFSENIISNEFNTNTIGSYFTNNIP
                     SNVDLFGWYNLSTVSTRTYDNFLNSVGGQLGRKIIGKEFVMRVISTSQYFKIKFIQWT
                     EGGNGGGLQYEREEIDSNGNSIGPIVTFTKTNYGSEVDVIVPGILEITRGNNQGIYNT
                     ITEGSWNSGVSPEDTEWNSINTEPNNGRRFAYNKIGNSFRNNIIDNDFGYGGGNPEGN
                     IINDNFEGNIIGEFMYNNVIGNYFRSNTIGSNFENNTIKNYFIYNTILDSFESNTVDN
                     NFVSNIVNSYFQQNIIKTSVNSIDFTTGPSTHVYGDYTCEIFKRPDSNIRLSYYDNSD
                     VLNITNVDA*"
                     /db_xref="gwf2_scaffold_105_111"
                     /db_xref="86527022"
     gene            complement(198764..200461)
                     /locus_tag="BML_coassembly_scaffold_69_prodigal-single_265"
     CDS             complement(198764..200461)
                     /product="Uncharacterized protein n=1 Tax=Prevotella sp.
                     CAG:1092 RepID=R5PSB8_9BACT"
                     /codon_start=1
                     /transl_table=11
                     /translation="MGNFTNKKLNLKLSNSEYYDYYLVNPEIILNGSSACFAVSYDFN
                     NPKTFNNTNSIDRIYSLDTWSGATNTGYTFDTFGLTGLDNGVLVYNKNSGDTKNFKLV
                     DILTGTTLTIPQNDYRLILNRVTGSTQQFIYPIDLVTNPLPIGDAIKFCGGFYQGYYK
                     IDNSTYQVLPDRVNKGWVADFYLKREDGCSGETGTILNDVYPNNKGFFFYMGTRAENK
                     FWNIFEGNNTGCTINCESPIGCSDNITQFCTETKETEIQLFDEKSGYNIYLNPPLLDI
                     KEISNQFLIYGRANRPTSNRCGGCGQPLDNPEYGKETVCSFTGGTITVADYVRKRVDD
                     RNQFLIYGRANRPTSNRCGGCGRPKDNDNYGKETVCSYSGDSELVLELDKDLDIYDNA
                     IGFRITDDGRIGYRALKYYCSGGTTGVTVDEQYSKPNIVLENTWSRVTVRFVYDRFYN
                     DEELKCLPKRKGKLMFYVDCKLKAIFKNVDEFVARRLNDYHGKQVGVPFNISIGGGSQ
                     GLIESMTFDGQDNSDLGLLIEQNFAGSFIGQISEFKLSLCDINWVEISSWCPIPCGS*"
                     /db_xref="UniRef100_R5PSB8"
                     /db_xref="R5PSB8_9BACT"
     gene            complement(200464..202536)
                     /locus_tag="BML_coassembly_scaffold_69_prodigal-single_266"
     CDS             complement(200464..202536)
                     /product="Putative uncharacterized protein id=2961761 bin
                     =GWF2_WWE1_40_14 species=Microscilla marina
                     genus=Microscilla taxon_order=Cytophagales
                     taxon_class=Cytophagia phylum=Bacteroidetes
                     tax=GWF2_WWE1_40_14 organism_group=WWE1"
                     /codon_start=1
                     /transl_table=11
                     /translation="MTFRTRLDYSDNRQIKQRERTNTILSGTTVFGVPFSALTSGPDL
                     SYTAQTSQFFGVVSTYSGNSATTVFTWGIPNVSIIDTFISPLTPSNSGVSQNIGAVFA
                     PSSSTIIDGNLVNLTYSGVSAQNLYAINMVESTPGNYTGTVSTDFFIFSSETLDFTGR
                     TIWVDNTEILRTKKLIVSNNPQPGYVLTCIDSEGMVEFQPVSGSSSGTTYWSASTGTN
                     AIVNKSSNSIASGTLSVAIGSESTASGIVSYAQGALTNAGGDYSHAEGFKTITSGFSS
                     HAQGYNTVAIGDYSFAGGAFTKTYGNSSFIGGSGYNPTYNIVTSGNSSFVFYNRTTAS
                     GPLEIGVKGDFSVILGGVNHEKVDAEKSGIFVGSNNKILNTNNRCETSAIIAGDSNMV
                     DSQANSVLLGGKDNKLMSASSSIIGGVDNVINSNGGNNVIIGGDKCSLSSTTNSVIIG
                     CLGLNATTSNTVYVPDLIIDGLVNVTLLETDANGKIIDGASDIRLKKDIVDLSSALDV
                     VKNLRGVSFEYTEESNMGSGIRFGFIAQEVKEVVPELVRIRAKGDGMLNLNYTEIIPW
                     VVEAIKELATGKTITNELILETQTIAAEDNNIELNYNGTSLTAIGGGISIINGISDGL
                     NAEFKLNSTGNWVTNNLIIPSGLVIPTYTPKSSNDSYGELNEITADDNYLYIKGNNGW
                     KRFPLESF*"
                     /db_xref="gwf2_scaffold_12286_2"
                     /db_xref="cls:CXIVA_01630"
                     /db_xref="88986984"
     gene            202599..203069
                     /locus_tag="BML_coassembly_scaffold_69_prodigal-single_267"
     CDS             202599..203069
                     /product="hypothetical protein"
                     /codon_start=1
                     /transl_table=11
                     /translation="MRFKKEYFEKHKPITNEIKLDELVDMNGSAIEGDLNPSFKDIQT
                     GPVAKSYNDNSDYVKGLPTTTDKIATYAQPRSWWALYYGYGGTPYSHGNRPISEGDVV
                     EALVDKKESKDIVTKSKGLDLEKKLKQIEDLVKKSDLPSKDKERMLDIINDSEK*"
     gene            203071..203493
                     /locus_tag="BML_coassembly_scaffold_69_prodigal-single_268"
     CDS             203071..203493
                     /product="hypothetical protein"
                     /codon_start=1
                     /transl_table=11
                     /translation="MNINEENKDLDKKGTFIIVPDEFKHFFKSDKLSYTNLTTKKDRL
                     EKKQNITKDEKKLLDWVNKKLKTEIAKDRGPKQARMNIEAEGSKQGKDGGNNFKNRQA
                     TEVGGVGEVLKIKESEIKQEIQSIKYLIEYMNNNKNKI*"
     gene            203499..203834
                     /locus_tag="BML_coassembly_scaffold_69_prodigal-single_269"
     CDS             203499..203834
                     /product="hypothetical protein"
                     /codon_start=1
                     /transl_table=11
                     /translation="MSNKLEQAAIATRNTLIAINNYDNVDGANNYTATHTRALSDQQT
                     PVYGKGTGVFLDTYNGGGSFDLNGAPNAAGSGRLAAYANNLSTWGYGPSAYYTAPDTS
                     GNVGQVTFG*"
     gene            203846..204271
                     /locus_tag="BML_coassembly_scaffold_69_prodigal-single_270"
     CDS             203846..204271
                     /product="hypothetical protein"
                     /codon_start=1
                     /transl_table=11
                     /translation="MKLYNIFQEVILEESSKGQQLLNEGVLEELLSAMKDTVYIWFKY
                     KTEDGKVTDRYVALDKMGTSLADNKVVRLWQTAGQTTKTKKNGSVTGWKLFRLDRIIP
                     GSIRPTNMKYYEPIRSSEPYNTNGDRKMKGAITVANYKK*"
     gene            204276..204836
                     /locus_tag="BML_coassembly_scaffold_69_prodigal-single_271"
     CDS             204276..204836
                     /product="hypothetical protein"
                     /codon_start=1
                     /transl_table=11
                     /translation="MNTPTPIDLNKLKGILGNAKKVMNKVETGNYQTGNVDGRALTED
                     GVAQLQAEGVRRPAVNASPMVNESLIDNSRLPESIKKAMKENPIPQPMGVNHTFTLDD
                     VYDVADEKPMPIPQSKPRMVQENYQQPAQQNFAGYSENVLRAMMKDVLIEYLSNEYAK
                     NLTEEVIKQTITTLIKEGKITTKKRV*"
     gene            204949..206244
                     /locus_tag="BML_coassembly_scaffold_69_prodigal-single_272"
     CDS             204949..206244
                     /product="Uncharacterized protein n=1 Tax=Serratia sp.
                     M24T3 RepID=I0QLJ0_9ENTR"
                     /codon_start=1
                     /transl_table=11
                     /translation="MNKKIKVLVVPSDRSGVGYFRSVAPHIGLERFYPSEFHIDINES
                     PDLNNDEFLKQYDIIHYHRTLAPYEQMPMLLNKLKSLGIVTIMDLDDYWAPGQHHPAY
                     LIIKNNKMDEKIIGNLKIAENITTTTDIFANEILKYNKNVHVLANAIDPTEKQYIPNL
                     EKSDRIRIGWLGGSSHLEDLKLLNGLVNRLKSDNLLDKVQFVLCGFDLRGSVTMIDPN
                     TGQQTQRPIQPMESVWYKYEQIFTNNYSIVSERYKKHLLSFSKDEYDDVHNEPYRRVW
                     TKPVSSYASNYNLFDISLAPLANNMFNKVKSQLKVIESGFHKKVLIAQDFGPYQIDLI
                     NAKIKGNNKNGDGPTFNENGNAYLVNNDRKEWYSFIKKLINNPEQIEILSNNLYNTVK
                     DTYSIESVSKKRRELYLSLVNGKQNNSIQSVPESDSVRI*"
                     /db_xref="UniRef100_I0QLJ0"
                     /db_xref="A0A0F9II27_9ZZZZ"
                     /db_xref="I0QLJ0_9ENTR"
     gene            206328..206951
                     /locus_tag="BML_coassembly_scaffold_69_prodigal-single_273"
     CDS             206328..206951
                     /product="hypothetical protein"
                     /codon_start=1
                     /transl_table=11
                     /translation="MSKIPKELLDAMTKHSVNISLEKKSETDFTSKNKISFKEKVKNY
                     INGLLSKVKKSKLLTNIKNWFNNKFIKPLQDRKVRKKHEKYVKELKTNFSKKFNVDVE
                     KTIKIMNQSGYSPLEVDNDKLLVENRIEINKRKSLYTFAPFMYNPEVVDIHNENLNKN
                     NLKIDEIRANEYNKVNDTLDKQLEFFRKRPHLTVGGRKSSDVSKSTR*"
     gene            207029..207586
                     /locus_tag="BML_coassembly_scaffold_69_prodigal-single_274"
     CDS             207029..207586
                     /product="Uncharacterized protein {ECO:0000313|EMBL
                     :KKN37151.1};  TaxID=412755 species="unclassified
                     sequences; metagenomes; ecological metagenomes.;"
                     source="marine sediment metagenome.;""
                     /codon_start=1
                     /transl_table=11
                     /translation="MSLNTEKIIKNAKKFNETGMKYGFINDELLGLLGKEFITAPACS
                     TTNLYNAFEGGLVHHILTTTKYAVSINEMLPENKQVNVESLIKVCFLHQIGKAKMFVE
                     QKSQWHRDNKGEMYIFNDELLSMTVSERSVYYALTAGITLNEDEVFAMYNYNDDFSGR
                     PMTTTGEKLAAILRVANQLAILEEK*"
                     /db_xref="A0A0F9SJN6_9ZZZZ"
     gene            207588..208154
                     /locus_tag="BML_coassembly_scaffold_69_prodigal-single_275"
     CDS             207588..208154
                     /product="deoxyuridine 5'-triphosphate nucleotidohydrolase
                     (EC:3.6.1.23)"
                     /codon_start=1
                     /transl_table=11
                     /translation="MDNLEELKNKLFKAIDPNNSYSYDEFIKEYGNDTFNSDAIAYKL
                     DVKFVNKSNNPDPSYATVGSAGFDLRSNVNIVINPGEFEKVPTGLFFELPLNFEIQVR
                     PRSGLAAKNGVTVLNTPGTIDSDYRGEIIVILINHSKEPFKIEIGDRIAQAVIAQTTT
                     SFINLNRVNEISENTERNTGGFGSTGIK*"
                     /db_xref="cly:Celly_1396"
                     /db_xref="UniRef100_UPI0003B3AFDA"
                     /db_xref="33618941"
                     /db_xref="UPI0003B3AFDA"
                     /db_xref="3.6.1.23"
     gene            208166..209230
                     /locus_tag="BML_coassembly_scaffold_69_prodigal-single_276"
     CDS             208166..209230
                     /product="Guanosine 5'-monophosphate oxidoreductase n=1
                     Tax=Mycoplasma iowae 695 RepID=G4EL99_MYCIO"
                     /codon_start=1
                     /transl_table=11
                     /translation="MSKFIGEKDIKVDFNDILIKPSVTTDIMSRSEVNPFDKNGFLPL
                     FTAPMDTVVDSTNADLFHNSKINICLPRGEKRTNNMMFESYSLAQFKTEFYDKNGIDT
                     LDNLPVYVLIDTANGHIQELVNMVKFSKEFYGEKMKLMVGNIANPDTYKLLSDAGVDY
                     VRVGIGNGNGCLTTQQLGIGYPMASLIRECYYASLTLDSPAKIVADGGMKEYSDIIKA
                     LALGADYVMLGSILNKCVESCGKTYIKGQGRPIEISNSEAINHFKMGDLGESVIIKEF
                     RGMSTKEVQKKWGSDVLKTSEGVVRHRPVEYTLGQWVDNFESYLRSAMSYVNAKTIEE
                     FQNNSEFINITNNAYLRFKK*"
                     /db_xref="UniRef100_G4EL99"
                     /db_xref="A0A084U3H9_MYCIO"
                     /db_xref="mpe:MYPE10310"
                     /db_xref="G4EL99_MYCIO"
     gene            209227..209796
                     /locus_tag="BML_coassembly_scaffold_69_prodigal-single_277"
     CDS             209227..209796
                     /product="hypothetical protein"
                     /codon_start=1
                     /transl_table=11
                     /translation="MSRKIKYNRLSLLNIFENINEIFDKDIPTNFRVIDYGSYISYNF
                     KTNSNTEYDLELHYTDEQCSTKLSNGLLLGDMLPNNCVNDVIEGFDVAFTLSTIENKD
                     NPEEFEKETNKHEYIELFARISNILKKIINKHRKFDLFVVGYSKRNKLEIYKQIFDNH
                     FKGEFDLYYGKSQYHPGGESLFIVRKKIK*"
     gene            209798..211447
                     /locus_tag="BML_coassembly_scaffold_69_prodigal-single_278"
     CDS             209798..211447
                     /product="Uncharacterized protein n=1 Tax=Flavobacterium
                     johnsoniae (strain ATCC 17061 / DSM 2064 / UW101)
                     RepID=A5FN67_FLAJ1"
                     /codon_start=1
                     /transl_table=11
                     /translation="MISIVYCTREENGKHKKHLLKACGNPKVEIIEYVNKGESLTKFY
                     NKALLETSNDIVVFVHDDVVIETKQIANKIIRMFDKNPEYGIIGVAGTKYMSETGRWW
                     DNPKSMYGRVAHTHEGRTWLSEYSPSQDKRVEETIIVDGVFFAVHKNRIKKQFDESVE
                     GFHFYDVDFCFQNYLEGVKVGVTTEIRVNHMSIGMTNEQWESNRQQFAERYKENLPVR
                     INETFEHRKLKVLMGCLSFSELTGSELSNLETAKGLAKNGCDVTVVSANISDNFVNIC
                     KKHGIKVYKIDEPPHYKLGDGMWLINTPEGPKPSQKNVLYRVNHETFDVIHANHTPIT
                     QRLLQLYPESNFVNIVRSEVIDLENPVVDDKIKKYIAIRPSIKDYIINNFDISEDKVE
                     VVYNPFDKDRFKPMVIPSGTDKKVTLFVGTMDYLREKPINDLVRKCKEENKELWLAGK
                     DIKGYAKYLSTIEGHVKYFEPTDKIEEFYHKCDETAGIMLGRTTIEGFLCGKPAIIYD
                     VDKQGEILGSAYHEVPEDLSIFDYDVVIDKIKSIYIESFNK*"
                     /db_xref="UniRef100_A5FN67"
                     /db_xref="A0A0G1TXF7_9BACT"
                     /db_xref="fjo:Fjoh_0316"
                     /db_xref="A5FN67_FLAJ1"
     gene            211451..212092
                     /locus_tag="BML_coassembly_scaffold_69_prodigal-single_279"
     CDS             211451..212092
                     /product="Uncharacterized protein n=2 Tax=Clostridium
                     RepID=U5RWX0_9CLOT"
                     /codon_start=1
                     /transl_table=11
                     /translation="MEFEKYKNDGWGLSKPQLQQLLNLIEAIDKPVINVVEFGSGKST
                     EFLSDINLNLLKTVKITSFDDNEDYAYRGNSNNVDLKIRNLLECSDSDYNKMFESKSF
                     IPSVMVKKESPLSSRQKNNFYEILDGDLKGVYDLMILDGPNGNGRNIAFLHMKKYLSV
                     DSLILIDDYTHYDFMEKLSLFFEYKVIHKNQTGLINQWDDGGDYYIVRVTNIL*"
                     /db_xref="UniRef100_U5RWX0"
                     /db_xref="A0A099L1W7_COLPS"
                     /db_xref="cah:CAETHG_3068"
                     /db_xref="U5RWX0_9CLOT"
     gene            212094..212837
                     /locus_tag="BML_coassembly_scaffold_69_prodigal-single_280"
     CDS             212094..212837
                     /product="Putative glycosyltransferase n=1 Tax
                     =Rheinheimera sp. A13L RepID=F7NYV5_9GAMM"
                     /codon_start=1
                     /transl_table=11
                     /translation="MGNISVILNVYKRPYTLEAQIESIKKQTVGIKSEDIHIWYNNPG
                     DWSKQIMPKDNKINVYNCNHNTKFWGRFTIPLMCKTEYIALFDDDILPGNKWLENCLE
                     NIKRRDGILGGSGVITNGKTYIPNDKIGWNGAHLNNPVDVDLVGHAWFFKQKYAKFMW
                     LEEPPSWDNGEDMFFSYIAQKNGIPTYVPRHPENDKELWSNYREKAMTNGRDWGMDVN
                     AHSLVHQNHLPLRNEIVIKLKNKGWKTIK*"
                     /db_xref="UniRef100_F7NYV5"
                     /db_xref="A0A099KG81_COLPS"
                     /db_xref="dfe:Dfer_5249"
                     /db_xref="F7NYV5_9GAMM"
     gene            212839..213546
                     /locus_tag="BML_coassembly_scaffold_69_prodigal-single_281"
     CDS             212839..213546
                     /product="hypothetical protein id=19491 bin=ACD20 species
                     =ACD20 genus=ACD20 taxon_order=ACD20 taxon_class=ACD20
                     phylum=Melainabacteria tax=ACD20
                     organism_group=Novel_Cyano/Firm
                     organism_desc=Novel_Cyano/Firm"
                     /codon_start=1
                     /transl_table=11
                     /translation="MVFGVKNKNFSEDLKVIYKALVSKEKFSFSKYADGEFAILVNKK
                     ITNCDNWTFDPLQHKIHRDELLHSFRFNEVGYYVGISCPCCVGNNDTKWMRDNVGVRL
                     ENLTWANIFVNGNYNFFKDYFIPEFDKHNIIIVANENANISNLPFKVEEHIKITGTAW
                     KDNFDLLETLPKKDYSDKLFLFCAGPLGNMLAARMWEHNKKNTYMDIGSTLNGYLVGT
                     NRGYLRGADTLKKVCIW*"
                     /db_xref="ACD20_66_4"
                     /db_xref="107386519"
     gene            213540..214124
                     /locus_tag="BML_coassembly_scaffold_69_prodigal-single_282"
     CDS             213540..214124
                     /product="hypothetical protein MaAK2_06325 id=4666481 bin
                     =GWF2_Bacteroidetes_35_48 species=unidentified
                     genus=unknown taxon_order=unknown taxon_class=unknown
                     phylum=unknown tax=GWF2_Bacteroidetes_35_48
                     organism_group=Bacteroidetes organism_desc=a81"
                     /codon_start=1
                     /transl_table=11
                     /translation="MVENDFNSKIYWENRYKNKGNSGLGSYGYESEFKSKYINNFISK
                     NNIKSVNDFGCGDSNQISMITGFDTYTGFDVSSTTLSLCVDKFKDDKRFKFVNDVNTM
                     VTSDVTFSLDVTYHIVEDTYFDEYMHNLFKLTNKYVLIYSINSDNSDGFLIHLKNRKF
                     VDWVKKNYPNYKLIENVFFDGKNNGVGFYLFEKI*"
                     /db_xref="gwf2_scaffold_979_70"
                     /db_xref="pmo:Pmob_1809"
                     /db_xref="86520615"
     gene            214121..215131
                     /locus_tag="BML_coassembly_scaffold_69_prodigal-single_283"
     CDS             214121..215131
                     /product="cha:CHAB381_1479 UDP-N-acetylglucosamine
                     2-epimerase (EC:5.1.3.14); K01791 UDP-N-acetylglucosamine
                     2-epimerase [EC:5.1.3.14] id=153175 bin=MEL_A1
                     species=MEL_A1 genus=MEL_A1 taxon_order=MEL_A1
                     taxon_class=MEL_A1 phylum=Melainabacteria tax=MEL_A1
                     organism_group=Melainabacteria"
                     /codon_start=1
                     /transl_table=11
                     /translation="MILLTYGTRPEWIKIKPLINEMVKNNIPYKTLFTGQHKDIAPSN
                     ADYNLTMFDYGGNRLDSIIKNCLSIPDTYFENITHILVQGDTTSVVGLAITAINRGIK
                     IIHLEAGLRTYDFQNPFPEEYNRRIVSSISSINLCPTNLNKENLIKENVSGECYVVGN
                     TVLDNLLPYKKDCIYGDTILVTLHRRENHEIIGYWFREITKLSIKYPDLNFIIPLHPN
                     PNIQKEKVYLGGNVKIVEPMNHDELIKLLVKTKLVISDSGGIQEECSFFNKKVLVCRK
                     VTERPESIGLTSFIVSEPSKLESVFSEHINNYRVNIDSPFGDGYSSSKICEIFKKNIY
                     GI*"
                     /db_xref="MEL_A1_1_226"
                     /db_xref="wvi:Weevi_0613"
                     /db_xref="R7HSN4_9CLOT"
                     /db_xref="K01791"
                     /db_xref="5.1.3.14"
     gene            215121..216110
                     /locus_tag="BML_coassembly_scaffold_69_prodigal-single_284"
     CDS             215121..216110
                     /product="hypothetical protein"
                     /codon_start=1
                     /transl_table=11
                     /translation="MEYKTDIVICITSYNRYDNLKSLINQILTQQTKYNYHILLINDG
                     STDYRYNYFFDYSKKLTYVNKIKNGGKNGYYQTINDIWKLIPDYNPEFVIQSDDDFIL
                     CPDFIDTLVDEFKSIRFNNHNLLSLCPHLYSFNKNSQSEKFWSDNYTVDGINIMTIDV
                     LKHMGYKLKSPGDVSKSGVSVGVWQQIVKSVKELGGIAKRMDRSLVYHDNTGGSMMHG
                     DFRKVKMIYTQRFNYPLHQSVIEFDRDYQVVLNIKKKSSDVIPNGNFYNKKPNIEIEP
                     PKKEPENRPISNSQITSKPVKLHIPEKQPSISRITNDIALGKLRKGNLKFGKR*"
     gene            216158..217204
                     /locus_tag="BML_coassembly_scaffold_69_prodigal-single_285"
     CDS             216158..217204
                     /product="hypothetical protein"
                     /codon_start=1
                     /transl_table=11
                     /translation="MSNWLKKQLTNIAIAIAYVERNALSQSGGDLASETPVVQTKNQH
                     SIMNSLLRGEVTEEVEKLRWRMYSVSSQMVKVSHKIVGYDDDGYAIMEKVFIGDETRL
                     KSIKTDETDGGDLIMVIDNTPVQLSSDETLNMVNDSNFILSAKTFNINNFIMTNFLNE
                     EGNDITDEELNDTDKHGRGSDVDLSKLTSMPSVTIAENIKIDNTKERSFPLTVSRELK
                     PKFELEKFTKKLHIKKIDNKYLLEFYVSKYPEEYDSTSRFFISAIKKLKEAPRRDSLL
                     DIDGVHFVSNNTVGVPDFLEFEYKIEKFHNITEFNEYLVIKFIADVAKNGDSIIEKYR
                     NNDLDEKYKNKEKR*"
     gene            217208..218053
                     /locus_tag="BML_coassembly_scaffold_69_prodigal-single_286"
     CDS             217208..218053
                     /product="PhoH family protein n=1 Tax=Caldithrix abyssi
                     DSM 13497 RepID=H1XNS8_9BACT"
                     /codon_start=1
                     /transl_table=11
                     /translation="MGRPRKVTPELEKTTPVRQIKTSQTKEDLLNNLKLNIKCKNETQ
                     KALITGIKQNDVTICTGPAGCGKTYLACYQSLVELKSESPINKIIIVKSVTTLKNEEI
                     GYLKGSLAEKMEPFIYSFIKNFEKIAGEGLIKMLTETNTIETLPIAYMRGINIDNAIV
                     IIDETQNITIENIRTILTRLGENSKMIFLGDIKQIDIKNKQDSALPFLVKNFKNIDGI
                     NVIEFNNDDIIRHPLIKKIEHIFNEFEDKDKPAPKKPVNNKVIKQTNTNWFRKIQIFI
                     KRKFK*"
                     /db_xref="UniRef100_H1XNS8"
                     /db_xref="hte:Hydth_0072"
                     /db_xref="89327562"
                     /db_xref="H1XNS8_9BACT"
     gene            218091..218693
                     /locus_tag="BML_coassembly_scaffold_69_prodigal-single_287"
     CDS             218091..218693
                     /product="hypothetical protein"
                     /codon_start=1
                     /transl_table=11
                     /translation="MKITISLNEVLRDTLSQIDYTYSKYISGEESTISKDDVTSFNLE
                     DHFKFDSKKDLNRFLYDEASLEIFGHADQMYDNLMTKFNMFLVDIDEEEEHTIELVSR
                     EFLKSIPSTLFFLSKLGCRATNIRFVKQNEDEWGDTDILITANPIALINKPSDKISVK
                     IKAPYNKDVNADYELDSIVDFIMDMSLREKIINTKIINQE*"
     gene            218695..219069
                     /locus_tag="BML_coassembly_scaffold_69_prodigal-single_288"
     CDS             218695..219069
                     /product="hypothetical protein"
                     /codon_start=1
                     /transl_table=11
                     /translation="MNNEDIVLEIAGVAYYIDFDNIEKILTSVDPDLEARNIEDIETR
                     VTNLNGGVEKTEIITKKYHKGREVDLSRYETYRMLIEILLTYNEETDDALGIEIAMQN
                     APLSFKIAFNTLVKYGILKQLQ*"
     gene            219092..220222
                     /locus_tag="BML_coassembly_scaffold_69_prodigal-single_289"
     CDS             219092..220222
                     /product="hypothetical protein"
                     /codon_start=1
                     /transl_table=11
                     /translation="MSEEKNKVNEEQINSVISRLESKDFGIYFFTLDTKGNPVAGVAN
                     IYEHVKVLNELGYKAYILHEKNEYKKIGDENENGLSDWLGEEYANLPHVSIESGALNV
                     GPQDFLIIPEVFATIMQQKEVRQLPCKKLVFSQSPEYIFELLPLGRRWTDFGFNDVIT
                     TSDRQAEYLKSLFPSINTHVVPVAISSTFKPSSKPKLPIVGIHARNQNDVTKITKSFY
                     LQYPVYKWLTFKDLRGMSKSKFAEELSKCCLAIWVDDVAGFGTFPLEAIECDTPVIGK
                     IPNMVPEWMETNDEGGNSALKYNGLWTNSTLNIPELISTYMKVWLEDSVPQELIDGMN
                     ETKGIYSEENQKLKIEEVYNSLIQNRVDEFKNIINAIQVETK*"
     gene            220238..221020
                     /locus_tag="BML_coassembly_scaffold_69_prodigal-single_290"
     CDS             220238..221020
                     /product="hypothetical protein"
                     /codon_start=1
                     /transl_table=11
                     /translation="MNNITVIIPLHEVNEATDSLYSNAITSISEQISKPTEVLIVTPS
                     GGEAYTYASNFDYGDIKDIVRVVENDGKTDFASQMNFGVENCKTEWFSILEYDDEYSK
                     IWFKNVQTYMEAYPDVEMFMPIIVDVDEYGQFIGFTNEAVWANSFSDELGYLDKDALL
                     SYQNFNIDGVVMKKETYQSYGGFKSNIKLTFIYEFLLRMSYKSCKIMTIPRFGYKHVN
                     QRVGSLFHGYKLSMNPVEANWWLNKAKSEFYHEHDREISYTD*"
     gene            221031..221780
                     /locus_tag="BML_coassembly_scaffold_69_prodigal-single_291"
     CDS             221031..221780
                     /product="hypothetical protein"
                     /codon_start=1
                     /transl_table=11
                     /translation="MARQRGRKRTNDLYFGPEEEAAVVRFLECNDEIERNAIYNKWLR
                     APFDKMIESIIRRYKLYRKGVSFEDLHADTLSFLITKADKFEKESGKKAYSYYGTICK
                     HYILGLLIKDDGTLKQLYSYEDLSQSYLDDREDLQYEMDDRDFTIDKFISSLVSNIKD
                     EIDNNDDLPIKKRLNENEIKVGYALIEMLEDWETILDAMNGGSKFNKNSVLETMRQYT
                     GLSTKDIRASMKRYKTIYDILKFDGLENGFE*"
     gene            221834..222217
                     /locus_tag="BML_coassembly_scaffold_69_prodigal-single_292"
     CDS             221834..222217
                     /product="hypothetical protein"
                     /codon_start=1
                     /transl_table=11
                     /translation="MPRKKKQDVKINSADSLEGLCQEAYNDACAQINDAQRTINEMVN
                     SANPVDVDDITKIAKGKVDALKIKDSAIKIKLEIAKLQNDILKNNGDADAAIKNRSGG
                     EVTLDDFTKVREMIKKGVNNNAENE*"
     gene            222221..223708
                     /locus_tag="BML_coassembly_scaffold_69_prodigal-single_293"
     CDS             222221..223708
                     /product="hypothetical protein"
                     /codon_start=1
                     /transl_table=11
                     /translation="MSTLDQKTKIMGNIAALNVINEGLPKFNIQNSFSSINNKTNPVD
                     FLLDLVQSLIGYQELKGNIIDVITRKLPEIESQIKKTLKQDLKGYVSCGVNPSIPVWL
                     RSNGSGVELKLSNIDFFDTMKTDPNSDFGFLLFEDTPSGLNSTDFNTFLYSNIDLNKD
                     NFTPNGGVSSPWGLSTTGTNIIDVKFSPVGTTVNNIIKINANVNYDNRTLTEFNNAFI
                     DSITLFGSPNNINGSKILNGIIDNLFGTISVSVGKTKKQLKKEAEINEVLECILNSDE
                     NDVIDDSYFEFDNAQLSRIETDVNNRKNGIKILETCGNLIAQVPIDVLIDVNKDFSAS
                     TITTGTTTPEEEQVLAMTKAIDTISDVQASNASTINIPTVKLNFLLDLIKNFMKSIIN
                     IILSPKLMTLFSLNFKILYGVTSEYDGPIDFMKKNKNLIVSISKTVLEPIIKMLLSMV
                     LKRLTAMISKKLAGDKIEQAKNYVAQLLSMLGVPQNIIRQIQGLI*"
     gene            223714..224166
                     /locus_tag="BML_coassembly_scaffold_69_prodigal-single_294"
     CDS             223714..224166
                     /product="hypothetical protein"
                     /codon_start=1
                     /transl_table=11
                     /translation="MGDCKPTQKSGPQMEPKGLSSISTILNMILGVFNLGQTPAQTIP
                     PFLMLAGAELKPGMSGRELAANIISRMESEAGIPMGDIFADGPNAISAAALVQSTDTV
                     SHIQQKASIQTVLKPGSVQVSAVGANAGGPIVVQGSNIMPTGIKGVIL*"
     gene            224171..224353
                     /locus_tag="BML_coassembly_scaffold_69_prodigal-single_295"
     CDS             224171..224353
                     /product="hypothetical protein"
                     /codon_start=1
                     /transl_table=11
                     /translation="MKNNWEDKSNNEILLELKQMQLDYEAQKLKTLKEFDKLIDIENE
                     YNYAQNIIKTRLSGNK*"
     gene            224353..225420
                     /locus_tag="BML_coassembly_scaffold_69_prodigal-single_296"
     CDS             224353..225420
                     /product="hypothetical protein"
                     /codon_start=1
                     /transl_table=11
                     /translation="MNTSNFNTGIGPTPSSSGFKSMLLAEVVLVDTIPVNQTDPSKKN
                     KDLIYNSDPYIIRCRIVGSEYDNIFTRNDDLPNCFPLMPKFNAPIPKLGETVMVFLSD
                     SNDRYSDRFYIGPIISNLTLLNKQTFTAGSTANLSTGFYLPQKDISKVESTKGVYAEY
                     DTDNTMVIQGRNNADLVFKNSEVLIRAGKFVENTPDEFNQTNPAYVQIKHGFKYTDES
                     SKNTTVTSYFSSGGAEFEPTTKTISVNNIVADKINLLTHKGSPIFNLTQRDLGNNTTP
                     YITDEELTKILDEAHPLVFGDVLLEYLKAFRSAFENHVHNKFGAAPPTDNITQGNSVN
                     DFKTLAPKLEGVMLSKNVRTN*"
     gene            225451..226893
                     /locus_tag="BML_coassembly_scaffold_69_prodigal-single_297"
     CDS             225451..226893
                     /product="Marine sediment metagenome DNA, contig:
                     S01H4_S24531 {ECO:0000313|EMBL:GAH22326.1}; Flags:
                     Fragment;;  TaxID=412755 species="unclassified sequences;
                     metagenomes; ecological metagenomes.;" source="marine
                     sediment metagenome.;""
                     /codon_start=1
                     /transl_table=11
                     /translation="MVIRTYFDRNNTIVFNEYVNTGRNPITELYYGGGIINQSYSRFL
                     FHFDEARLKSLYNNGTYPNINLLKHTLRMTNTGAFDLNLLGKDTCSGKKRACSFDLIV
                     FKLRQEWDEGVGYDYNAEIPLIESSYVKSYNIQTSVTSVCPSNWFQAQTNLPWNDGSG
                     TYTGSPTPIMVGTQHFEQGNENIEIDITDIVNSYLTGETNYGLGIAFTRSYEETQTDQ
                     YQYVGFFTRHTQTFYEPYVETTYSCHIKDDRNDFYLDKLNRLYLYSNLNGTPTNLDEI
                     PTVVVYDNCGLVISAYTQDNVVHCTKGVYYIDILVPTGGNNQPGVLINDIWGNIKING
                     IDRPDIELSSELKDSMNYYNIGDNDGLPKRVGFSVSGIDFNEKIKRGDIRKVLVSARI
                     PYTVNQTQKLDKLQYRLYVKEGKNEFTVIDYQDVEMTPNTNYFLLDTQSLIPNTYYLD
                     VKYESNLEVNTIKGVLNFDIVSQVELRNSQ*"
                     /db_xref="X1DMY4_9ZZZZ"
     gene            227050..227898
                     /locus_tag="BML_coassembly_scaffold_69_prodigal-single_298"
     CDS             227050..227898
                     /product="hypothetical protein"
                     /codon_start=1
                     /transl_table=11
                     /translation="MKINSNNGVPTPQAHVAINKSRLKIYNKDSKTPTFYLQKGQEFQ
                     LELFNPTSGTVLAKIFLNGNAISQGGLVLRPGERVFLDRYIDVPKKFLFDTYDVANTS
                     EVKKAIEDNGDFKVEFYKEHTPTYNISVTPSIHTYFNQNNDMWRGNIGTNYKDTIYGD
                     TSYDINASLNSTSSLSDGLSLFSTTSFSDNSLDLSNKPRSLARKIKTIETGRVEKGST
                     SDQKLTTVNKYWEYFPFYTVEYKLLPVSQKINTTDDINVKRYCTNCGSKLGKGHKFCA
                     NCGSKA*"
     gene            complement(227962..228645)
                     /locus_tag="BML_coassembly_scaffold_69_prodigal-single_299"
     CDS             complement(227962..228645)
                     /product="hypothetical protein n=1 Tax=unclassified
                     candidate division KSB1 RepID=UPI00035C9E72"
                     /codon_start=1
                     /transl_table=11
                     /translation="MAKRIKFSEEEVKEIIRLYNEEKMGTPSIGKLYKVHKAVINRTL
                     RENGVVMDQPGRRNIGGKSAADKRYAKKNKEKLSEYHKEWSDKNRVKLRGYHSEWRDK
                     NRVNINEKTRLWYLNKRRNDPGFRLKCNTRTAIWTCLKERNVTKYRSTFELLGYTLEE
                     LMIHLEQQFTEGMTWDNYGEWHVDHKIPMASFNFETTEDREFKLCWSLENLQPLWGLD
                     NLSKGTKLL*"
                     /db_xref="UniRef100_UPI00035C9E72"
                     /db_xref="A0A0F9KG15_9ZZZZ"
                     /db_xref="put:PT7_P051"
                     /db_xref="UPI00035C9E72"
     gene            complement(228780..230585)
                     /locus_tag="BML_coassembly_scaffold_69_prodigal-single_300"
     CDS             complement(228780..230585)
                     /product="Gp23 major capsid protein n=1 Tax=Prevotella sp.
                     CAG:1092 RepID=R5PEX0_9BACT"
                     /codon_start=1
                     /transl_table=11
                     /translation="MSQFLNSGLVGNIGLNHMKEIRKQTQAKWESLGFLEGLKGHIKE
                     NVAQLYENQASSILTEATDATSSGSFETVVFPIVRRVFSKLLANDVVSVQAMNMPIGK
                     LFFFVPQTSSRVDGAGNPGDNYATTPYGTTYSAHTGMGDQLPNCVQPVDGCTVTPFQG
                     KNLYDIFYNDGMFDNSKGTLTIAVGGATLKTLGTNGSFATAANFGALPTATDGTLRNA
                     IIAVTGFSSVNAGRLTGPDGNEMDTEAFLASLIVVNGAGEALVDQDSQTVVANNASIP
                     FRLVTQKYGKGIVDYNDICDAVGTIYLELDLTHPAVTTSTYDGYTGIASGASSALSAL
                     TATDLLVSWGRYDSLELETEMGEVSFKLDEVVVSVEERKLRATWSPELAQDVSAFHNI
                     DAEAELTAMLSEQVAAEIDREILRDLRKAAAWQLRWDYNGWRKASSAASPYTQKDWNQ
                     TLITRVNQISAQIHKSTLRGGANFIVVSSEISAIFDDLEYFHVSDANPEQDQYNMGIE
                     RIGSLSGRYQVYRDPYAPFFSMIIGHKGKSLLDTGYIYAPYVPMQLTPTMYNPFNFAP
                     VKGIMTRYAKKVVNNRFYGHVRVDGVPTFNINELR*"
                     /db_xref="UniRef100_R5PEX0"
                     /db_xref="X1DRZ9_9ZZZZ"
                     /db_xref="R5PEX0_9BACT"
     gene            complement(230616..231941)
                     /locus_tag="BML_coassembly_scaffold_69_prodigal-single_301"
     CDS             complement(230616..231941)
                     /product="PREDICTED: X-linked retinitis pigmentosa GTPase
                     regulator n=1 Tax=Geospiza fortis RepID=UPI000395B51E"
                     /codon_start=1
                     /transl_table=11
                     /translation="MAEKNKSIIESALLDAKRIQEALNANTKEILRSVAIEEIDGLVK
                     ESLEEDYVEEDADEETAEIEVDATDEMESDDEMSGDEIEGGEDTEDFGGTDSDDSMEG
                     DDLEGGDDISMSADALGGGEEMDMTMASDEDVISVYKKLTGDDEIEVVVDDESGDIHL
                     SVNEPGDFVIKTGASEAGDEEIELDEYSMDESEEVDEVMYEIALDEMVDIESVKAPVG
                     SEEDNWAGDNLVGGFDDDMAHAKAEGDMVMSESEMVDEEDDKMEEGEEKIEEKIAVGT
                     GMSVGNNRNASGPGSIGAPENPKSVNESAVKYNALLTEAKELKTKNEEYKQALKQFRT
                     MLAETVVFNSNLTYVTKLFMEHSTTKEEKQAILKRFDSEATTLKESKKLYKSIVNELS
                     SRKPMNESVERKLNNEVSSGMSKQLNESTAYIDKETQRIKDLMSRVEKR*"
                     /db_xref="UniRef100_UPI000395B51E"
                     /db_xref="X0SPU5_9ZZZZ"
                     /db_xref="UPI000395B51E"
     gene            complement(232046..232744)
                     /locus_tag="BML_coassembly_scaffold_69_prodigal-single_302"
     CDS             complement(232046..232744)
                     /product="Prohead core scaffold and protease n=1 Tax
                     =Prochlorococcus phage P-HM2 RepID=E3SSX0_9CAUD"
                     /codon_start=1
                     /transl_table=11
                     /translation="MSDIKILKAGESGFGFLIESDAGYISPSDMRNKPFITEMKKLDS
                     GIHLNINEPLIVYVVLQKYGVKNRNGRIYPEAILRREVERYQQLIRERRAIGELDHPE
                     SSIIAGDRVSHNIIETWWEGKTLMGKMEILMTPGYINYGIVSTKGDEVANLLRNNIMI
                     GVSSRGVGSLREVGGDHIVQEDFEIICWDVVTAPSTPGSWMFKEKSEAKPFVESINKN
                     NNLLIDGLDKFLLD*"
                     /db_xref="UniRef100_E3SSX0"
                     /db_xref="A0A0F9FIP5_9ZZZZ"
                     /db_xref="E3SSX0_9CAUD"
     gene            complement(232809..233246)
                     /locus_tag="BML_coassembly_scaffold_69_prodigal-single_303"
     CDS             complement(232809..233246)
                     /product="hypothetical protein"
                     /codon_start=1
                     /transl_table=11
                     /translation="MLKTGKQVKLNLFKNYKITTGTINNKNPKSMYITMSAWGKPKNN
                     SEINYSYVIKNMNKKIKSLLFNNLNDTLFDSSRCIVDLDMRDSGISYDRKSYMNCEIT
                     LFKINDFKIQNKLIKEEIDRIITKIITDVFDESDYFEFYKNKK*"
     gene            complement(233292..233684)
                     /locus_tag="BML_coassembly_scaffold_69_prodigal-single_304"
     CDS             complement(233292..233684)
                     /product="hypothetical protein"
                     /codon_start=1
                     /transl_table=11
                     /translation="MTNQLQLTIAKLELKQLEMIDKLSERHNDYVIRLIQSSITDKFV
                     AVNGDWELITGFRESYCLDKGWEDLLPEPELGDMLKQIDLSKTSDYFDGFKSNLLMRG
                     GKVVNVYWKCKYFPEINGLIFIGRVKRY*"
     gene            complement(233696..233998)
                     /locus_tag="BML_coassembly_scaffold_69_prodigal-single_305"
     CDS             complement(233696..233998)
                     /product="hypothetical protein"
                     /codon_start=1
                     /transl_table=11
                     /translation="MELNSLIQIFGGAGATFYVMWLWLQSVQAEKKEIINKLEAEQEH
                     RIKELREMLPLLTDASKGLQDVIKSNEEKNQEVIKTIIKHIDEKIIELSQKCNNTN*"
     gene            complement(234002..234778)
                     /locus_tag="BML_coassembly_scaffold_69_prodigal-single_306"
     CDS             complement(234002..234778)
                     /product="hypothetical protein"
                     /codon_start=1
                     /transl_table=11
                     /translation="MNFGEIKYTYNTLLAESLSNNLSDGKVAFKKYIKTIKENAVLKT
                     QFDIYYNLENKIETDGWKAFAYLNECLSLMDNFTKKEINEANKKLNENNFIKENKIKI
                     NENKVKLYSAIDTLIKSNKTSSNLDKIFEAKITVVDYILNNRKEPKVVEGYGLPNSVL
                     SEIAVEKFNEEYGDLTESEKEAILVSIDSDDTKKEELYNKTIKECLDLVNDKLAESSG
                     DVKEKLLATKENLLNRVYMGESFVNDISKVIELKKYLSDN*"
     gene            complement(234826..236856)
                     /locus_tag="BML_coassembly_scaffold_69_prodigal-single_307"
     CDS             complement(234826..236856)
                     /product="Portal vertex protein n=1 Tax=Prevotella sp. CAG
                     :1092 RepID=R5PBR0_9BACT"
                     /codon_start=1
                     /transl_table=11
                     /translation="MAKRTVFQRLNMIFGPEGVRQPQPQSNKYSINNDVLIKTQSKEE
                     YDAVKLQQQQNKYLKGVWRKVDGELFQQSIHYETTRIGSYTDFESMEFYPEIAAALDV
                     MMEEATTTNDKGKILNVYSDSNRIKGVLEDLFFNRLDIHVSLPMWTRNTCKYGDNFVL
                     LNIDDDKGILGARQLPNFEIERREGDIIEALISGRNRINVEDTKDTSGKVKFFWRGRD
                     VEFNSWQIAHFRLLGDDRRLPYGTSMLEKARRIWKQLQLSEDAMLVYRVTRAPERRVY
                     KIYVGNIDEEDVPAYVDEIANRFKRTPVIDPQTGQVDLRYNTLANDQDYFIPVRDENA
                     PNPIDTLAGAANLDQIADIQYLQRKLFTALRVPKQFLNYDEAQGEGKNLSLQDVRFSR
                     TINRIQQAMLAELNKIAIIHLYLLGFEDDLDNFTLTLNNPSTQAEMLKTEQLQMKMSL
                     YKDAVSDAGNGFAPMSMTRAHREILGWSDDEIKQDLLEQRIEKAAAAELENTSNVIKY
                     TGMFDKVDTIYGDINAARSGAPEGSTSEEGEGGPTGGGGGFGGGSLDFGDEGETPEGG
                     EEGGAEIGGEEGGAPEGGEEGGAPEGGEPSELSESRFKKGKLISEQIKNKTIKPKNKK
                     ANTNLFENLINSVDKKDEDTILNERVKIYDKSIKINEDISSVIKDIDRMLDE*"
                     /db_xref="UniRef100_R5PBR0"
                     /db_xref="R5PBR0_9BACT"
                     /db_xref="shd:SUTH_02406"
     gene            complement(236906..237175)
                     /locus_tag="BML_coassembly_scaffold_69_prodigal-single_308"
     CDS             complement(236906..237175)
                     /product="hypothetical protein"
                     /codon_start=1
                     /transl_table=11
                     /translation="MARTRDNKTCFARKTNVGKNITQLYTWCVDTDLAQVKGSGVNRG
                     GKPKPFCNATKGSQGFDNITGYVYELVVVSGVQQKLAYVECDYVQ*"
     gene            complement(237187..238941)
                     /locus_tag="BML_coassembly_scaffold_69_prodigal-single_309"
     CDS             complement(237187..238941)
                     /product="Uncharacterized protein (Fragment) n=1 Tax
                     =uncultured bacterium RepID=K2A359_9BACT"
                     /codon_start=1
                     /transl_table=11
                     /translation="MLTASEILNEYAKCLLDPKYAIETYLSTFDKTQEGFVPFKLFVR
                     QKYIIDCYQKHRFNIVTKPRQAGISTTTQAYSAVKCAFADVNNPETIIVIANKLNLAK
                     KFARGIKDYCSQLPRWVWGPDYYGTEEKEKKSIFIKDSQIEIELPNGSKIIAVATSTD
                     ALRGYTPTLLIFDEAAFIVNGAELYSAAITSLGTGGGAILISTPNGYDPLYYKTYEQS
                     EKGENDYNVIELKWYQDPRYNKDLQWLKGDEIVNEVEFTLESFEEMVKKGYKPTSTWY
                     RDMCKGMNNDKKRIAQELDVSFLGSGGNVIDDEYINMHDTQNVEKPKFVDDTYFDGNS
                     GLVWIWNEPEEGHQYILAADVARGDGADFSAFQVIDFTTMEQVAEFQGKVPPDTFAEI
                     LNVYGTKYGAYVVVDNVGVGNTTVSKLEEFKYPNLHYDSIKTENGKKVAGFNINGVRL
                     QLISHLEIAVRTNTIKIKSKRVINEMKTFIYKNGRPDHMDGYNDDCLISLGMALWILE
                     SSFKKLKKLEKQTKAILSAWQVGTNNKTTEETYETGFVPKNKKKKMTTGKPNFSPNVA
                     KNMQDPKGEYLWLFSGLK*"
                     /db_xref="UniRef100_K2A359"
                     /db_xref="A0A0G0M9V9_9BACT"
                     /db_xref="hau:Haur_0564"
                     /db_xref="K2A359_9BACT"
     gene            complement(239014..240177)
                     /locus_tag="BML_coassembly_scaffold_69_prodigal-single_310"
     CDS             complement(239014..240177)
                     /product="hypothetical protein"
                     /codon_start=1
                     /transl_table=11
                     /translation="MSYRRLISQSLNKNRNKLISESFLYTEDMKERMHPDLEDDLLEN
                     KTSLGDHPCFPISDEKNFVTKIVGERFKEVVNEVKKSFNIDEIDNTKIIQEMYPLVMS
                     TMDLEKSHAKKLEELAIKMIKDEFGIDDEIEIIAELNPIIPSANSNITPSENIVEFDD
                     HNEMEFANDSVYKRRFQNALNQGASKKVNHMYHLADKELTDMNPKLLNNYKKMMSAAD
                     YTYFLFPDLKSAANGGSCEVDFPKNDDEKPVIKAKAMVFPVLIHELYKGCMEILSAHG
                     LPTKENIAEYVINKSDYLQAEPWDMRIGPGLWGRFCNMIPAEDFNLKHHVYADLSTLE
                     PKEYYSVMKEIMGGTKKGKTIIEEMINSIKGELKQDEYLESMGDDLFEIDDLF*"
     gene            complement(240177..240764)
                     /locus_tag="BML_coassembly_scaffold_69_prodigal-single_311"
     CDS             complement(240177..240764)
                     /product="hypothetical protein"
                     /codon_start=1
                     /transl_table=11
                     /translation="MRLKKKDIIEMVNNPDVKIPNTTQIKAASQDVQNLTKDIEKLNT
                     TMQDSMGSAFITKMDEDVSSKSKIVQYDGEIGGENEFTINDVRWKYVWAKYPNSKRDI
                     GVYRFGQDLVYDYDWFVDNVLPKPPKTQMEGDVDDFSADYIDYMADKDEQNKQDYDEW
                     LNSPEGQEYMKTLDSLNESIKRKKVIKTIKVKDIK*"
     gene            complement(240761..241162)
                     /locus_tag="BML_coassembly_scaffold_69_prodigal-single_312"
     CDS             complement(240761..241162)
                     /product="hypothetical protein"
                     /codon_start=1
                     /transl_table=11
                     /translation="MKLIYINKVGKEWSGTHVYEFLFSDTIENVDGEDWDSVPASGRP
                     EPPNPEFVKSVGVLKTDITFHLVQDSDTFAVWDAVDGIVALGWEDVDNYDVYPESRLW
                     FSFGLDMDDVNERLYERDLVLEYNKDKQVKK*"
     gene            complement(241164..242087)
                     /locus_tag="BML_coassembly_scaffold_69_prodigal-single_313"
     CDS             complement(241164..242087)
                     /product="Uncharacterized protein n=1 Tax=Cyanophage Syn30
                     RepID=M4SM01_9VIRU"
                     /codon_start=1
                     /transl_table=11
                     /translation="MNMKPYSEIVNGSVVRRTFKSDVPTNELTWHRDHEDRVVLPINE
                     NDWFIQMDNELPVKLHINEEFFIPKNTYHRVIKGSSDLTVEVIKTTFEEGEYEIIEED
                     KKKKKKKDACYYKVKSRYDVWPSAYASGALVKCRKVGAKNWGNSTDESVDEVKKTDFS
                     KEKEKGLHGWFERQGGEGKSQGWVDCNTCKKDPESGSKKCKPCGRQEGEKRKYPACRP
                     TPSACGTKGKGDKWGKKSNESMLTTEKNSIFGENTKSMILQRLNEMGVSDFESPIKEP
                     TIVPDTKPIKPSPRRKRIWEVKPAVSPKPKM*"
                     /db_xref="UniRef100_M4SM01"
                     /db_xref="M4SM01_9VIRU"
     gene            complement(242094..243821)
                     /locus_tag="BML_coassembly_scaffold_69_prodigal-single_314"
     CDS             complement(242094..243821)
                     /product="hypothetical protein"
                     /codon_start=1
                     /transl_table=11
                     /translation="MSTGLFSDEEDGYNLEEEVKYKLKVGTPSAPPLDVSDKPISEPS
                     GDEEIDLSFGDEGEAKSDDKPFDDTPFDAGVEADEETDPEKFIQQLSGKLGTSLRKYT
                     EEKGEPDFDLEKFAINSVISATNTAEMDEEDQKDIIKKIKSSGNKEKEVNVDVNVDTG
                     DGDEDEENTSSDGEDLDMSFDDEENLDEASSLYEPDPKFASDPGFAPKADNQMWESDD
                     LLSDAVMFGNDFEVTEGEYGENELKNAMFFNDVFNIYNSVSELLSACDETIDELLSDG
                     HAWAVEHLTTATTNMQNIHQFLKGNEALFNEVRETQNYTFFQDLKTLRRICFDILNMD
                     VEYLDNIINEHHDWIPNLAAKSLTHVIDVYDFMYEYVIGGEEWSRPMEVDPSVVVSDE
                     LAYHLNNEISLGECVFRYGSEKYLSLIKEVKTLHTNNLIKLNENDKIIVEDFTGESIK
                     VNGEVKLLEFIEEVLDFEELNESDKFKGKKSSSPNRDSSGGKAYKVYVPGCSAKTENN
                     PRGIKLIRFGSGGLKAKLSDSDAKKRYDSRHGCSKGKHNDKCKAGYWSCRLPRYAKKL
                     GLSGGGKWW*"
     gene            complement(243842..244723)
                     /locus_tag="BML_coassembly_scaffold_69_prodigal-single_315"
     CDS             complement(243842..244723)
                     /product="Uncharacterized protein {ECO:0000313|EMBL
                     :KKN80258.1};  TaxID=412755 species="unclassified
                     sequences; metagenomes; ecological metagenomes.;"
                     source="marine sediment metagenome.;""
                     /codon_start=1
                     /transl_table=11
                     /translation="MKNPFIVKPTGLKGVDKLNRMKELMGSSLLNEDVKNSVVELTKL
                     GPDGKVYGIVREGHNYFIKVTDKQSNIVTEDFNYIGGLMNKTSEAYPTYAKAIKQLNL
                     KFMSLNEAYGKTGNFNVFADDNLLTEHHPYSADQKLSATKGMGDGAEYIVDKKGVDLS
                     YDAKEGKEEGQFGDNVADKDVDDEFETVKLSENELAIENMLVGEDSETIEEKDKDNPW
                     AICTASVGREDKAKFERCVMDVKKQKGIKENKFSISKAIDIMEGIVDETDKISSFLSS
                     LTESEKKSLLNTLKKKV*"
                     /db_xref="A0A0F9WNK9_9ZZZZ"
     gene            complement(244751..245008)
                     /locus_tag="BML_coassembly_scaffold_69_prodigal-single_316"
     CDS             complement(244751..245008)
                     /product="hypothetical protein"
                     /codon_start=1
                     /transl_table=11
                     /translation="MINKDTYSIIRPWQDANFTGETYSAIYTSTNTTAIINGVNVNLV
                     ATSILPIKVKSFSASTINTVYLLGNKSDVYFGSPNLGSISL*"
     gene            complement(245113..245601)
                     /locus_tag="BML_coassembly_scaffold_69_prodigal-single_317"
     CDS             complement(245113..245601)
                     /product="hypothetical protein"
                     /codon_start=1
                     /transl_table=11
                     /translation="MLDNNKTRNLIKVKLNELFDKQNISQIIKNTTEEFRLENECSVW
                     DINNGLCSEFAEAVIEKMGGTNNNLYELSGDMFFAFRDPEYAKNAWGNIIETKYGVWS
                     VELLKYYGYPPNIDLNLVNDEINHTWIYFNGKHYDAEVPNGVDKWYELPLISEFFSGF
                     NK*"
     gene            complement(245636..246772)
                     /locus_tag="BML_coassembly_scaffold_69_prodigal-single_318"
     CDS             complement(245636..246772)
                     /product="Thymidylate synthase {ECO:0000256|HAMAP-Rule
                     :MF_00008, ECO:0000256|SAAS:SAAS00215270}; Short=TS
                     {ECO:0000256|HAMAP-Rule:MF_00008};; Short=TSase
                     {ECO:0000256|HAMAP-Rule:MF_00008};; EC=2.1.1.45
                     {ECO:0000256|HAMAP-Rule:MF_00008,
                     ECO:0000256|SAAS:SAAS00215290};;  TaxID=1262919
                     species="Bacteria; Bacteroidetes; Bacteroidia;
                     Bacteroidales; Prevotellaceae; Prevotella; environmental
                     samples.;" source="Prevotella sp. CAG:1092.;""
                     /codon_start=1
                     /transl_table=11
                     /translation="MNKLDLDYQNLLKDIIENGITKETRNGNTISVFGRQIRHDMKLG
                     FPLLTTKKMYFKGIVTELLWFLRGDTNIKYLVDNDCHIWDGDAYQFYLNNYSKDLGDG
                     KYESLGSDIKWASDDEYPNGKALAYTKEEFINKIKTDDEFAKKWGELGPIYGAQWRRW
                     EHNTGDTWNGMKHNQSIKTKIDQIQNLINDLKTNPDSRRLMVNAWNVGELDSMVLPPC
                     HYSFQFYTRELSLETRYNIWFNNNYETGMERFFDPNNLPDFDNPYYAPTPTRAISLMF
                     NMRSCDFPLGIPANIMSYGILLMMVAKQVNMIPEELIGNFGDCHIYKDQIEGVKEQLT
                     REPYPLPIVKLSDRVVNDLSEYTYQDIILENYQSHPKIYFPLSN*"
                     /db_xref="R5PST3_9BACT"
                     /db_xref="UniRef100_R5PST3"
                     /db_xref="oho:Oweho_2964"
                     /db_xref="2.1.1.45"
     gene            complement(246765..247622)
                     /locus_tag="BML_coassembly_scaffold_69_prodigal-single_319"
     CDS             complement(246765..247622)
                     /product="Endodeoxyribonuclease n=1 Tax=Bacillus subtilis
                     subsp. natto RepID=E9RJA5_BACNA"
                     /codon_start=1
                     /transl_table=11
                     /translation="MIIYKTTNLINGKFYIGQDKNNNPNYYGSGKLLKLAIKKYGKEN
                     FKKEILEECKNEDHLNEREIFWITNCNSIERGIGYNISDGSKEGDRKIGHEIAKNGIY
                     NYWVEKYGKEEADKRRESKIEKLKTIGKEGNDLTKKGRYDIWLKKYGKLEADKRYEEW
                     RLKISQFQQYKLDSGWKHSDEAREKISKARLGTKLSQETKEKLRKPKPEGFSEKLSQI
                     KKGISTGPSKRRKEVEQLDLDGKFIRTWESISKVEQELKIYNINAVCKGKQTTAGGYR
                     WQYKIKENE*"
                     /db_xref="UniRef100_E9RJA5"
                     /db_xref="A0A0F9NCS8_9ZZZZ"
                     /db_xref="pln:Plano_2883"
                     /db_xref="E9RJA5_BACNA"
     gene            complement(247691..247789)
                     /locus_tag="BML_coassembly_scaffold_69_prodigal-single_320"
     CDS             complement(247691..247789)
                     /product="hypothetical protein"
                     /codon_start=1
                     /transl_table=11
                     /translation="MKENNIEHHYLKLIKDILDNGVEKQDRTGTNL*"
     gene            complement(247816..248037)
                     /locus_tag="BML_coassembly_scaffold_69_prodigal-single_321"
     CDS             complement(247816..248037)
                     /product="hypothetical protein"
                     /codon_start=1
                     /transl_table=11
                     /translation="MTKDEILNLANMMNLDIYNVNDDYFCIKGVNGHATTIYYGKDPI
                     TKIKNHLIQVGRDSLKVDLNDLLSITKHH*"
     gene            complement(248050..248484)
                     /locus_tag="BML_coassembly_scaffold_69_prodigal-single_322"
     CDS             complement(248050..248484)
                     /product="hypothetical protein"
                     /codon_start=1
                     /transl_table=11
                     /translation="MILKRVEKENVVKAIYDSSNILASEYNKSTKDLIITFKRGAQYK
                     YLGVSPSDYMRFEIADSQGAVLNSNIKNYTFEKCENVDANLITEEIEKLKQEEVIKRQ
                     ESIIGEMERIVSDFDQNQTFSETKLMGLVKTITNYFNPNVEA*"
     gene            complement(248495..248692)
                     /locus_tag="BML_coassembly_scaffold_69_prodigal-single_323"
     CDS             complement(248495..248692)
                     /product="hypothetical protein"
                     /codon_start=1
                     /transl_table=11
                     /translation="MAKIVREIEIPIEEIMDLIRDKYGDNIREENFESNPYLEIDEIG
                     DYDKGDWRRVLKSITFYIREK*"
     gene            complement(248693..248893)
                     /locus_tag="BML_coassembly_scaffold_69_prodigal-single_324"
     CDS             complement(248693..248893)
                     /product="hypothetical protein"
                     /codon_start=1
                     /transl_table=11
                     /translation="MNYNLPVFKSIQIQKRNGTYESYGESSILITGDYVIIIKNYYEN
                     GNISYSEHNVINLSEIKSYKTK*"
     gene            248997..251501
                     /locus_tag="BML_coassembly_scaffold_69_prodigal-single_325"
     CDS             248997..251501
                     /product="ATPase with chaperone activity ATP-binding
                     subunit n=1 Tax=Flavobacterium indicum (strain DSM 17447
                     / CIP 109464 / GPTSA100-9) RepID=H8XU40_FLAIG"
                     /codon_start=1
                     /transl_table=11
                     /translation="MNREIIPKLKIIIGEAVKEAKEMGDTYVKPEHIIMAIISDNNNG
                     CVDVLRNLSINLNTLSDDIYYELTNSNLTPKIEKNNKITVPFSKESRKLFKSVDYESE
                     QMGDNHIDTTHIMMAILNPKNELHIRKTLNSKHNITHEKFINIVKLMRDKLDQIKNTS
                     DDDELDYGTNDDKSRKNRKNNQSKTPVLDNFCTDITKMVDENKIDPVVGRSKEIKRVT
                     QILSRRKKNNPVLIGEAGVGKSSIVEGIALLIKSGNAPRTLMDKKIYSLDLASVVAGT
                     KYRGQFEERIKALLDELKQNTDVILFIDELHTFIGAGNASGSLDASNIFKPALARGEI
                     QVIGATTLDEFREHIEKDGALTRRFQQVLVEATTLEETKIILNNIKDKYEKHHKVIYT
                     PEAIDECVKMADRYITDRAMPDKAIDVLDEAGASTNTLNEIPENIKKLEEKKDEILQR
                     KLEVIRKQKYEQAAELRDEEKKLNDDLAKAKKVWLESLDKKKTTVDVDLIAETVSMMT
                     GIPLSKISSQENKRLMTMDKRLTGKVIGQDDAVLKVIKSIKRNRLGIRNINKPIGSFI
                     FLGPTGVGKTHLTKLLTDELFGDSDSLIRIDMSEFMEKHSISKLIGSPPGYVGYEQGG
                     QLTEKIRRKPYSVILFDEIEKAHDDVFNLLLQILDEGHLTDSFGRKINFKNSLIILTS
                     NVGAKELSSFGKSMGFQTDAVIANEEERTRSIIEKALKKKFKPEFLNRIDEIIVFNSL
                     KEEDIHKIIYNELDKLKERIKEMGYDLKINKSAIEFVAKNGYDEAYGARPLNRAIQRY
                     IEDPIADEILSGNIKEGETINISLDKQKNELIVKSA*"
                     /db_xref="UniRef100_H8XU40"
                     /db_xref="fin:KQS_04215"
                     /db_xref="H8XU40_FLAIG"
     gene            251570..251956
                     /locus_tag="BML_coassembly_scaffold_69_prodigal-single_326"
     CDS             251570..251956
                     /product="Uncharacterized protein n=1 Tax=Acinetobacter
                     baumannii WC-136 RepID=K9CC21_ACIBA"
                     /codon_start=1
                     /transl_table=11
                     /translation="MIEKILNDIYSDYLVALDIYEDSKSLKLARIIIKDEFKDQGIGS
                     KIMSDLINYADSNKKIITLTPSSDFGGNKNRLIQFYKRFGFKPNKGVHKSYEYMDTMI
                     RWSKISESLSKSIIKKLLRESLINLR*"
                     /db_xref="UniRef100_K9CC21"
                     /db_xref="K9CC21_9GAMM"
                     /db_xref="hel:HELO_2629"
                     /db_xref="K9CC21_ACIBA"
     gene            complement(251939..252628)
                     /locus_tag="BML_coassembly_scaffold_69_prodigal-single_327"
     CDS             complement(251939..252628)
                     /product="hypothetical protein"
                     /codon_start=1
                     /transl_table=11
                     /translation="MNKLYAVLFFSIFTSSTLIKHSTNLNNQINDLVDTVEPDNNDMS
                     IYKSDNFKFGEKAFSYYTKKVDTSVLLKLIEVCDYYGLADSSDFKMCVGQMLVESGGN
                     HYKNGSVIIGYGGHIGMAQISPTTTLSVFNKIVSDDDLKIMKDLTNDTLMVKPKTHSE
                     CVKFLSDVNNNLVFWGYLMGRNIKLGNIESALVRYNVGPGGYKSYVNNGGSPKNHHYV
                     KKIKNKLSKIN*"
     gene            complement(252758..252955)
                     /locus_tag="BML_coassembly_scaffold_69_prodigal-single_328"
     CDS             complement(252758..252955)
                     /product="hypothetical protein"
                     /codon_start=1
                     /transl_table=11
                     /translation="MSNTSRKIVKITESALVDLIDNIVKEAVDKKKVEWIAEQETKKA
                     SLLESKIAKLEKTIAEITSKK*"
     gene            complement(253080..253826)
                     /locus_tag="BML_coassembly_scaffold_69_prodigal-single_329"
     CDS             complement(253080..253826)
                     /product="Putative GIY-YIG homing endonuclease n=1 Tax
                     =Aeromonas phage Aes120 RepID=I6ZVN8_9CAUD"
                     /codon_start=1
                     /transl_table=11
                     /translation="MIYFIYKTTNLINGKTYIGMHSTNNIQDGYLGSGVVFKKALKKY
                     GVGNFKREILEFSDSYDNLIELEKKYVNEDVVIDDNTYNLKTGGQSNGRLSNESKIKI
                     SNTLKNKYKNGEIKRRYTAPYILTDEQKHIISKSLKKYYSENKHHSIGSEPWNKGKVG
                     SQKAWNKGVETGPMGDDVKNKISDSMKEWHLNNKHPLLGVEPWNKGKVGVQEAWNKGK
                     VMEKQKCPHCDKYVDVANGKRWHFDNCKLK*"
                     /db_xref="UniRef100_I6ZVN8"
                     /db_xref="A0A0B4L9B9_9CAUD"
                     /db_xref="I6ZVN8_9CAUD"
     gene            complement(253889..254416)
                     /locus_tag="BML_coassembly_scaffold_69_prodigal-single_330"
     CDS             complement(253889..254416)
                     /product="Uncharacterized protein n=2 Tax=Saprospira
                     grandis RepID=H6L8R3_SAPGL"
                     /codon_start=1
                     /transl_table=11
                     /translation="MKWKRVSKGLINEPLEDYLVKIFEDEIAKGYDLTVCIGTDSKRR
                     GTGYQFATALIIKITENIGKDKFGKQINQGRGGIVMGANYFDSTLKKGKEGVKERMII
                     EVTKTIEVAYQIAPLLDLYGVKLEIHADVNPDVRWESNKAFSEAVGYMVGMGYDFKVK
                     PDAFAASSGADKLLR*"
                     /db_xref="UniRef100_H6L8R3"
                     /db_xref="sgn:SGRA_4154"
                     /db_xref="H6L8R3_SAPGL"
     gene            complement(254472..255860)
                     /locus_tag="BML_coassembly_scaffold_69_prodigal-single_331"
     CDS             complement(254472..255860)
                     /product="hypothetical protein n=1 Tax=Leptospira
                     kirschneri RepID=UPI0002D2D09E"
                     /codon_start=1
                     /transl_table=11
                     /translation="VALDINDRLKFLINKFDILDDSKLDSKIKSLVDSDFSVSKIESD
                     GGDFLAIVYYPNNGKQKTNVSISKYVFDLMVESDPAANKMYTQWMLEVFRRLLKSGKY
                     TDAIRFAVEDLPMASEYLVIFESNKRKDKFKKLCSSSFILKDLSDPTDINQYKSLTQL
                     FDAVDPFIERDTSNIERLLYRFVESGQAEIGVRDRKFTVYIPLTRDASVVFDSFANWC
                     TCKTGNGMFNHYTTNYKTPRGKKSRIYVVINNEFFNGALNDNTLFQIHFESNQIKDRK
                     NTQSNVGIYDHLSISENVLNYFHDELVELSKEYKTLSKNLYLDNLIKFGFTDCLFEII
                     EETTPLIVFKDKEVPKMGDVSRFKNLQTFEMNNTKLVNIHPSLCNLSNLEIMVVRDNK
                     ITQLPKEIGNLKNLVFLNILGNKIVEIPDTIKYLDKSNGGNLHKLAVCSDDIGLENYE
                     KLKRLLPSTILS*"
                     /db_xref="UniRef100_UPI0002D2D09E"
                     /db_xref="A0A0E2CLL6_9LEPT"
                     /db_xref="lie:LIF_A2010"
                     /db_xref="UPI0002D2D09E"
     gene            complement(255911..256246)
                     /locus_tag="BML_coassembly_scaffold_69_prodigal-single_332"
     CDS             complement(255911..256246)
                     /product="hypothetical protein"
                     /codon_start=1
                     /transl_table=11
                     /translation="MKEFNLLIKSNSGKFSKLDKLYRDFVINSLVNFDDETITRWEIY
                     NTIMSELVNIGRHESFQEIKYRLTDGENPSLVMLDIINKFCEDNHLIWLLKPQIESFV
                     VDDFNKGLI*"
     gene            complement(256328..256651)
                     /locus_tag="BML_coassembly_scaffold_69_prodigal-single_333"
     CDS             complement(256328..256651)
                     /product="hypothetical protein"
                     /codon_start=1
                     /transl_table=11
                     /translation="VNLKSRIREKLIEVYGDQFNTYLEKKYVSKITENLINGDLKSKS
                     EWLTYNQVILELKHNIKDAIRVKELQYKLTDDKHPNEACIEVINEIKNLTPELLRLYD
                     KIKNF*"
     gene            complement(256663..257007)
                     /locus_tag="BML_coassembly_scaffold_69_prodigal-single_334"
     CDS             complement(256663..257007)
                     /product="hypothetical protein"
                     /codon_start=1
                     /transl_table=11
                     /translation="MKRKKLIITESQYNRLFNHLMESDYHVIIDNIVTDLNKNYESVT
                     AVIKDYHDYNEQPRIKVKADNSVISAKDLLEYLKYKHHGVCGENFLKQVIDDWYHGRI
                     KDGMLSKNITLK*"
     gene            complement(257060..257368)
                     /locus_tag="BML_coassembly_scaffold_69_prodigal-single_335"
     CDS             complement(257060..257368)
                     /product="LPBCA THIOREDOXIN n=1 Tax=synthetic construct
                     RepID=UPI0002638C92"
                     /codon_start=1
                     /transl_table=11
                     /translation="MKVVEVNSSNFEDLVLKSEKPVLVDFWAPWCGPCRMLAPTLDSF
                     AESNDSVVVVKINVDSDPSLASQYQVRGIPTLMLFKNGVVNKKVSGVQSLDNLKTFVE
                     *"
                     /db_xref="UniRef100_UPI0002638C92"
                     /db_xref="F3E6F1_PSEAV"
                     /db_xref="sul:SYO3AOP1_0373"
                     /db_xref="UPI0002638C92"
     gene            complement(257386..257721)
                     /locus_tag="BML_coassembly_scaffold_69_prodigal-single_336"
     CDS             complement(257386..257721)
                     /product="hypothetical protein"
                     /codon_start=1
                     /transl_table=11
                     /translation="MVLTYFDKIVHYQICDFLYDEFESQKTQKIGYQTFSNMCAVVGK
                     KITMGVDLTKKERGIINRVIVRLISFFGFIDNEAINYVYNFFKDNFWLKYQSSIYEIN
                     VFFKRAKNI*"
     gene            257945..258250
                     /locus_tag="BML_coassembly_scaffold_69_prodigal-single_337"
     CDS             257945..258250
                     /product="hypothetical protein"
                     /codon_start=1
                     /transl_table=11
                     /translation="MKIRPRKQTNGMTLVTTASQHFDQKISDLAFKYLKTLYPVNRVK
                     INGKFKRSVEIDNRVYSVSTEKSLFIPILIKGLANTFAVNEYNAKKIVFQYFKIKKI*"
     gene            complement(258237..258398)
                     /locus_tag="BML_coassembly_scaffold_69_prodigal-single_338"
     CDS             complement(258237..258398)
                     /product="hypothetical protein"
                     /codon_start=1
                     /transl_table=11
                     /translation="MVITLKGIWLNSMVILSLFLIYTSRDNLTLYGGIFFFIYYMLRL
                     YNHNKIKSS*"
     gene            complement(258470..258970)
                     /locus_tag="BML_coassembly_scaffold_69_prodigal-single_339"
     CDS             complement(258470..258970)
                     /product="hypothetical protein"
                     /codon_start=1
                     /transl_table=11
                     /translation="MKSFVYVILFIVLSITISCKKDNIEPNNQPSVTQIEQIRLYGKW
                     LLIGGSMYMTNMETNVKTKYNHFGPDKSISSLDYNGADIEFEVIELNTTTWSFYEPPS
                     VPGFGEFVLNGNLNKPYGFYVTKSNWTIMEHPQSTQSNMQMGGSSRPISATIHNYSDS
                     IVYFYV*"
     gene            complement(259031..259474)
                     /locus_tag="BML_coassembly_scaffold_69_prodigal-single_340"
     CDS             complement(259031..259474)
                     /product="hypothetical protein"
                     /codon_start=1
                     /transl_table=11
                     /translation="MKVILTEKQLELLKMIKENEDIIMKFENRLNKITEELNKLYTTI
                     NFISIAELLNGEIDVKMLLSNNEKLEEVNLNISKEISKYFDSFSEETYYEQYEDLHNK
                     LDDLYFVNSNKINIIGSILMDLDDLVDENENTKKSFSDIKSINLS*"
     gene            complement(259516..260010)
                     /locus_tag="BML_coassembly_scaffold_69_prodigal-single_341"
     CDS             complement(259516..260010)
                     /product="hypothetical protein"
                     /codon_start=1
                     /transl_table=11
                     /translation="MANYDFKKDINIGEAGEVIVRLDLESVGGTFISDNKDNKYDLLM
                     NMPIRGSFDYQKVSYEIKTDVYCRPHMDTGNLFVEFESRGSASGITVSEADWFVTYFE
                     YFKEIWYIKTSDLKKLILNNKFKKTELSGDLNSNTKGYLIPRYQFKKHFKVRTVKKKL
                     TNQY*"
     gene            260063..260821
                     /locus_tag="BML_coassembly_scaffold_69_prodigal-single_342"
     CDS             260063..260821
                     /product="hypothetical protein"
                     /codon_start=1
                     /transl_table=11
                     /translation="MKDFIQYKLRVLLEVVTNRDINIDIPPIIRYGGPSHGYETEDMY
                     YMLTIASKLAKEMPPETLSTSYGNGGYEYSLSQTTNGNFILRGKPTTKYFEPGDFKLS
                     DNGKVLYLYTMACSQYSEKSCIITYNPMVDAKIKILVDPSMRAAITDFIKDGSGYDDE
                     KGAEIQAKKMSPDEIDKLKRKEDLYTKRASQAKGYSSDEDELRSKLNDLMTQRRKLSP
                     KDPNFRTIKNIEKDIRRQLDSIEKERRKRLSSNI*"
     gene            260818..261216
                     /locus_tag="BML_coassembly_scaffold_69_prodigal-single_343"
     CDS             260818..261216
                     /product="Marine sediment metagenome DNA, contig:
                     S01H4_L01746 {ECO:0000313|EMBL:GAG58778.1};  TaxID=412755
                     species="unclassified sequences; metagenomes; ecological
                     metagenomes.;" source="marine sediment metagenome.;""
                     /codon_start=1
                     /transl_table=11
                     /translation="MKTFIKQLLREEIEAMPKKAIVQKFMEFVIDNLGIDGTVKLKLT
                     NDRNGITTTAYYNPGTGLICVYIKNRAIVDILRSIAHEMVHHKQNQRGDLTGDASEGA
                     DGSQFENEANSKAGELIRIFGRQNPEIYES*"
                     /db_xref="X0ZEM3_9ZZZZ"
     gene            complement(261213..262355)
                     /locus_tag="BML_coassembly_scaffold_69_prodigal-single_344"
     CDS             complement(261213..262355)
                     /product="hypothetical protein"
                     /codon_start=1
                     /transl_table=11
                     /translation="MDKEIVYTELVSSQHANVDTLFRIYAKNKFHARVYFMNEVKSTF
                     TRNRVGIFDEPNGDFTIVSFVRKFGISKTNKMYNRESKEFSIIKKGNKFYYKRKNIIL
                     PLVYNHILGLPISYEIIMNVLVNRLPWFRYMTEHDVCRKVSFNTLVSKKIFSLEKALK
                     HEYKLNGPTSKELYKIKNDHRTKSIKYYIDYLDNAENLYNTLGTYDFSTFYDTLKMAK
                     ILDRRVNCSWSARRLKEEHDKWAKEITDIVFVEGDRPMSVNQIFIKFSEMSGFKLLKT
                     TKEMNYEGRKNNHCVATYVSNVDNGRSGIYSIGDYTLELVNTWSIDHSKPGLKINQFR
                     GYSNCEAPSDLFDLVKSKLDEFNGSTIDYGSSVNGIDIFNLNELPF*"
     gene            262460..262714
                     /locus_tag="BML_coassembly_scaffold_69_prodigal-single_345"
     CDS             262460..262714
                     /product="hypothetical protein"
                     /codon_start=1
                     /transl_table=11
                     /translation="MPDFYVDDLEISPSDFLDACSRDEINQVISILIEDGFISPSQLL
                     SGDYNPEESIFIESLTKLAQSKYRLTIEEEGLIMNIVNRL*"
     gene            262726..262923
                     /locus_tag="BML_coassembly_scaffold_69_prodigal-single_346"
     CDS             262726..262923
                     /product="hypothetical protein"
                     /codon_start=1
                     /transl_table=11
                     /translation="MGFFGNLFLWFFFGNLFWYLVGSFIAFDFNPINWWLLSHTVGRI
                     IFVIIEIFIFSISIKASEELS*"
     gene            262935..263822
                     /locus_tag="BML_coassembly_scaffold_69_prodigal-single_347"
     CDS             262935..263822
                     /product="Ribose-phosphate pyrophosphokinase n=1 Tax
                     =Cellulophaga lytica (strain ATCC 23178 / DSM 7489 / JCM
                     8516 / NBRC 14961 / NCIMB 1423 / VKM B-1433 / Cy l20)
                     RepID=F0RAW5_CELLC"
                     /codon_start=1
                     /transl_table=11
                     /translation="MLELNLVNEGQNDIKYLISKYPDGQQDLTITKLGVITPVRGVDE
                     VVIKSRLRNFKDLELIICANQALREMGVKTIKLYVPYFIGARSDRKFVYGGVNYIKNV
                     IAPIINSQNFDSVTVLDPHSDVLEACINNFNKINNFNLVKFALTDIDNKNGAQNRICL
                     VSPDAGAYKKIFDVATHFNIDNIITATKVRDIKTGKIIHTEVPDIDKTKDFKYVIVDD
                     ICDGGRTFIEIAKAIKEKDENAKIYLIVTHGIFSNSFYELSKLFEKVYSTNSYSDIDV
                     ESHSDYTVSNGFLKQLNVY*"
                     /db_xref="UniRef100_F0RAW5"
                     /db_xref="A0A0A2LFH3_9FLAO"
                     /db_xref="fco:FCOL_12980"
                     /db_xref="F0RAW5_CELLC"
     gene            263824..264306
                     /locus_tag="BML_coassembly_scaffold_69_prodigal-single_348"
     CDS             263824..264306
                     /product="hypothetical protein n=1 Tax=Lewinella persica
                     RepID=UPI00035FEEAE"
                     /codon_start=1
                     /transl_table=11
                     /translation="MKVIKPPHSIVKNAKQGTIKVFLAGTIEMGNSEDWQTKVAKELS
                     DDSYTILNPRREEWDASWEQKIENPQFYQQVNWELDALNKADIIILYLLPDSKSPISL
                     LELGLYASSGKMLVCCPEGFWRKGNVEIVCERFNIPLYENIDNLLQDSFFITKFVENK
                     *"
                     /db_xref="UniRef100_UPI00035FEEAE"
                     /db_xref="A1ZTR0_9BACT"
                     /db_xref="hau:Haur_4538"
                     /db_xref="UPI00035FEEAE"
     gene            264308..264460
                     /locus_tag="BML_coassembly_scaffold_69_prodigal-single_349"
     CDS             264308..264460
                     /product="hypothetical protein"
                     /codon_start=1
                     /transl_table=11
                     /translation="MKKFLIEGLSPAYLGFSLSLFGDIQCYQWEFYAIIVPFFLLVKL
                     TNFNQK*"
     gene            264467..265975
                     /locus_tag="BML_coassembly_scaffold_69_prodigal-single_350"
     CDS             264467..265975
                     /product="Nicotinamide phosphoribosyltransferase n=1 Tax
                     =Cellulophaga algicola (strain DSM 14237 / IC166 / ACAM
                     630) RepID=E6XC91_CELAD"
                     /codon_start=1
                     /transl_table=11
                     /translation="MRINPLLLTDGYKTGHHQQYPEGTTLVYSNFTPRSLKHAPKHCN
                     EIVSFGQQLVMKIIHESFENDFFSQPKEIVCGEMKRELSMYLNTDYDVSHFEALHDLG
                     YLPIKVKAIEEGTLVPVKVPVLTIYNTIPEFYWVTNYLETIISNLLWKPMTSATIAHN
                     YRKVLTKWQEKTDAERGWFIDWQGHDFSMRGMDSIDATIASGIGHLTSFSGSDSLPAI
                     YGARKYYGETEFVAGSVNATEHSVMCAGTKDDEIGTFRRLLQTYPTGILSVVSDTWDL
                     WKVCTEHIVTLKEEIMNRDGKLVIRPDSGDPVDILCGLNTNPDVIEGEKDGDIFSDAN
                     RPEYKGVIELLWDAFGGTINEQGYKVLDPHIGAIYGDSITIDRADEICIRLEAKGFAS
                     TNVVLGIGSFTYQYNTRDTFGFAMKATYVEVNGESREIFKDPITDDGTKKSATGLLSV
                     HNHDGKYVLIDRCTWEGESIGELKSIYEDGVFYNQTTLSEIKGRLTKLVELV*"
                     /db_xref="UniRef100_E6XC91"
                     /db_xref="A0A0F9V825_9ZZZZ"
                     /db_xref="cbat:M666_16010"
                     /db_xref="E6XC91_CELAD"
     gene            265975..266316
                     /locus_tag="BML_coassembly_scaffold_69_prodigal-single_351"
     CDS             265975..266316
                     /product="Gp55 n=1 Tax=Sphingomonas phage PAU RepID
                     =H9NBT2_9CAUD"
                     /codon_start=1
                     /transl_table=11
                     /translation="MDIRFYKEADNRWYADLPEWEGPKEALEMVMGADTMLDILSQGE
                     GEVTLYLLSEPQDGYEMLIFLHETPEFGEGAYYHMESYMGLEFNLDIWLCDVTKFVFG
                     RFPNIIYFNKK*"
                     /db_xref="UniRef100_H9NBT2"
                     /db_xref="cpi:Cpin_2134"
                     /db_xref="87724750"
                     /db_xref="H9NBT2_9CAUD"
     gene            266324..266713
                     /locus_tag="BML_coassembly_scaffold_69_prodigal-single_352"
     CDS             266324..266713
                     /product="hypothetical protein"
                     /codon_start=1
                     /transl_table=11
                     /translation="MSFIINSSKIEKIYTHNARQSNRFEYVEGEPEKYTFFGLIKTRD
                     EINPHWSGWWGETYYTLEDLINEYSSEYFINKEVLFEYSVWEKPHIDIIMSKSSDITI
                     YYDTHDELTEAVKFITESNPNLVVIKS*"
     gene            266826..267032
                     /locus_tag="BML_coassembly_scaffold_69_prodigal-single_353"
     CDS             266826..267032
                     /product="Uncharacterized protein n=1 Tax=Pedobacter
                     saltans (strain ATCC 51119 / DSM 12145 / JCM 21818 / LMG
                     10337 / NBRC 100064 / NCIMB 13643) RepID=F0S585_PEDSD"
                     /codon_start=1
                     /transl_table=11
                     /translation="MTTIHEIQQVMFINTPHGESQALFIIDYGIHANTIWVAANKKDG
                     KVRHYDSNQITLIKNNTIDFNVGN*"
                     /db_xref="UniRef100_F0S585"
                     /db_xref="psn:Pedsa_1469"
                     /db_xref="87697389"
                     /db_xref="F0S585_PEDSD"
     gene            complement(267029..267673)
                     /locus_tag="BML_coassembly_scaffold_69_prodigal-single_354"
     CDS             complement(267029..267673)
                     /product="Uncharacterized protein n=1 Tax=Prevotella sp.
                     CAG:1092 RepID=R5PC73_9BACT"
                     /codon_start=1
                     /transl_table=11
                     /translation="MRELIKKLLRENLVGEDYPSSWNIEKFKNLKSFNARVKYCNEHL
                     SRISSGSSRIVYKIDDEKVLKLAKNKKGLAQNEVEIEYSNYYDISDIVAKVFESDENN
                     LWVEMELAKKVTPNIFKNVVGISFEDYATGMRYHYDTNIKPSRYPSSKPENMDEMWEN
                     EFVYRMLSFMGDYDIPVGDLARLSTYGLVKRDGQDAIVMIDYGLTHDVYGTYYS*"
                     /db_xref="UniRef100_R5PC73"
                     /db_xref="R5PC73_9BACT"
     gene            complement(267688..268155)
                     /locus_tag="BML_coassembly_scaffold_69_prodigal-single_355"
     CDS             complement(267688..268155)
                     /product="hypothetical protein"
                     /codon_start=1
                     /transl_table=11
                     /translation="MNLDNIVVKLLVVMLALVQPLIIVLAIGDVPSISSIWTTNLQPL
                     FIITNAVTSYFLFSTKNWFLPSLFLLLLTAFSVDFSLVLHNVFAILFFVFSFYSLTSI
                     RRLRWYLIPYILSVGILLPFGIFWAEVWAIIVICLYHLHSMYISYCINKKRKY*"
     gene            complement(268168..269439)
                     /locus_tag="BML_coassembly_scaffold_69_prodigal-single_356"
     CDS             complement(268168..269439)
                     /product="Uncharacterized protein {ECO:0000313|EMBL
                     :KKL53078.1}; Flags: Fragment;;  TaxID=412755
                     species="unclassified sequences; metagenomes; ecological
                     metagenomes.;" source="marine sediment metagenome.;""
                     /codon_start=1
                     /transl_table=11
                     /translation="MKNYIKILLREGLLNEITSDEAWDKFYSDTNKFPLLKGDINLFN
                     KIEDLYPKVNNQHNRGYFMWIYNQLKKGLKYEDFYKVKEYLRLFNKFINRIDSDKRDI
                     NKYKSIQDLYDVVRDFEGNEDEITTSNSSEIKKIKEKEIDLVYSDGEWSVYVPLTERA
                     SCLIGKGTQWCTAADVSDNMFDYYNKQGKLYVLINKDDNSKYQLHFESNQLMDVNDRE
                     VSPSYFFEHIGSDGLYEFLKGESDNFYEFILEASVEYISGGGYSEIFTDALNSVDKNS
                     DVYTRVLFDLRNGSDSYSKYVGFTYEDNVDKISNWEVRDLLEDKYIEEEDFEAIINHL
                     INIGYDFEETGAGDAVKNIKALKELKLVVGRRYDIDKGRKLVINKVNFDATDKPYNIT
                     IIDSDGASKSGNIGFDALKNLRYNMSLFEGH*"
                     /db_xref="A0A0F9CUK7_9ZZZZ"
     gene            complement(269436..270023)
                     /locus_tag="BML_coassembly_scaffold_69_prodigal-single_357"
     CDS             complement(269436..270023)
                     /product="hypothetical protein"
                     /codon_start=1
                     /transl_table=11
                     /translation="MKSYIQKLLREGLSSHDIDSMLNQLKTNIDCDCCKYFDMDNLSM
                     YGGMEHPVYYMINKGLIFELEYISPKQYIYNIARGFGSSYEDTLGGAYNDEKAKKYAE
                     EMKAGAKFPIGYYVDGKSNQEGRHRAVAAMMLGCKLIPVIKQSEISSNYARKFVEEYK
                     DYNKDELDALFKEKGYSGISALDWREFQNYINYRL*"
     gene            complement(270456..271094)
                     /locus_tag="BML_coassembly_scaffold_69_prodigal-single_358"
     CDS             complement(270456..271094)
                     /product="hypothetical protein"
                     /codon_start=1
                     /transl_table=11
                     /translation="MEATQKQTVISILSMYNGLNEQKLNKLIEATNGITGVSFVSING
                     YSSDKSNHTEVANQVVNIGAAYANMVKKDTNIYANFDVNSVDVEKFNYESIDMGKLSL
                     DEFKKAVKEALPIALDELNQPKAKKETNDVWLNKVLCFNTTTMRLSILGQSINKTVDT
                     KGEFKKVKSAPKTIAKRLIEKQAKGRSATLRRFALDNLINDISISGDKLEIV*"
     gene            complement(271410..271643)
                     /locus_tag="BML_coassembly_scaffold_69_prodigal-single_359"
     CDS             complement(271410..271643)
                     /product="Gp85 n=1 Tax=Mycobacterium phage Pukovnik RepID
                     =B3VGN4_9CAUD"
                     /codon_start=1
                     /transl_table=11
                     /translation="MNARPLYVIAKEIKKDWIKPNYAAKPYLDAMQSLESINDTYGWD
                     SAKTIVLYFLSNASTWKGETAKRIKAELKQLAK*"
                     /db_xref="UniRef100_B3VGN4"
                     /db_xref="B3VGN4_9CAUD"
     gene            complement(271747..272154)
                     /locus_tag="BML_coassembly_scaffold_69_prodigal-single_360"
     CDS             complement(271747..272154)
                     /product="hypothetical protein"
                     /codon_start=1
                     /transl_table=11
                     /translation="MKNLILFLMVSFITTQLLAVQSVNATKFETSKTELSVMVKPIVF
                     EYAQLNLPDVKPIVFEYVQTHEPIIETAVYEVEYLNPDLVNNALDITADKYPKQGKGY
                     NYSKHNKKAKRKKFFARLFNTDNCNHYRKHGYV*"
     gene            complement(272215..272406)
                     /locus_tag="BML_coassembly_scaffold_69_prodigal-single_361"
     CDS             complement(272215..272406)
                     /product="hypothetical protein"
                     /codon_start=1
                     /transl_table=11
                     /translation="MKKFTIILFITCFVGVLASVYGLCVVARNSEQFYLLTYLFFLFF
                     ICNAIVLINYKEIDKIMSK*"
     gene            complement(272799..272921)
                     /locus_tag="BML_coassembly_scaffold_69_prodigal-single_362"
     CDS             complement(272799..272921)
                     /product="hypothetical protein"
                     /codon_start=1
                     /transl_table=11
                     /translation="MKLQTIQITQHELQQQMKHSVYKSKKAYNRKAKHKNKSWD*"
     gene            complement(272998..273252)
                     /locus_tag="BML_coassembly_scaffold_69_prodigal-single_363"
     CDS             complement(272998..273252)
                     /product="Uncharacterized protein n=2 Tax=Podoviridae
                     RepID=R9ZX32_9CAUD"
                     /codon_start=1
                     /transl_table=11
                     /translation="MLNYKKLMAEQPTIYHEMVNSLGQSIKLVEHPFEGDEYPIIAVC
                     DELGLAASTDFFDLDDMLADHKEYEPTFQNGKLFIGEFEA*"
                     /db_xref="UniRef100_R9ZX32"
                     /db_xref="S0A569_9CAUD"
                     /db_xref="R9ZX32_9CAUD"
     gene            273556..273756
                     /locus_tag="BML_coassembly_scaffold_69_prodigal-single_364"
     CDS             273556..273756
                     /product="hypothetical protein"
                     /codon_start=1
                     /transl_table=11
                     /translation="MVILRQVGDVQLNEGQLMARGLYNLFNTETKQVSLWFDDEVKDS
                     MLELSDDEFLEESRIKFEISES*"
     gene            complement(273867..274064)
                     /locus_tag="BML_coassembly_scaffold_69_prodigal-single_365"
     CDS             complement(273867..274064)
                     /product="hypothetical protein"
                     /codon_start=1
                     /transl_table=11
                     /translation="MQTKNISGVQTRSYEYHRKPTQHEVKFGHGATHYKTFDESFCTK
                     KDGTIKKRLKCPYDGLIYTRV*"
     gene            complement(274225..274428)
                     /locus_tag="BML_coassembly_scaffold_69_prodigal-single_366"
     CDS             complement(274225..274428)
                     /product="hypothetical protein"
                     /codon_start=1
                     /transl_table=11
                     /translation="MEHENLNNQESAQLGIGAVSGSISEIAMNWWYDLSDYKTDELIM
                     KHNMRKPIKEDKILEVYNIEVGD*"
     gene            complement(274745..275119)
                     /locus_tag="BML_coassembly_scaffold_69_prodigal-single_367"
     CDS             complement(274745..275119)
                     /product="hypothetical protein"
                     /codon_start=1
                     /transl_table=11
                     /translation="MTKVSKKSQTKQSCKTGVSGSVLDYVNDSEYYYLGRKILVQQNF
                     TKKEDRPFDALYQAQSYLNDLGYSYGSLAVTSSPNVAVKKGEYDLPQKWHNFDKEEIS
                     LIDGVIRSIDYREGQVTVMLFN*"
     gene            complement(275200..275418)
                     /locus_tag="BML_coassembly_scaffold_69_prodigal-single_368"
     CDS             complement(275200..275418)
                     /product="hypothetical protein"
                     /codon_start=1
                     /transl_table=11
                     /translation="MKRFNELLEKRRNLTADIFEEEELIELSKSMTEEELKDVDKSLL
                     TYTNSDRLDKISSLLDRLSEVIDKSKQK*"
     gene            complement(275534..275866)
                     /locus_tag="BML_coassembly_scaffold_69_prodigal-single_369"
     CDS             complement(275534..275866)
                     /product="Tax=BJP_IG2103_TM7_39_1400"
                     /codon_start=1
                     /transl_table=11
                     /translation="MPKRIEFSEVTLRKEISTRGGGVEIDLTHFGFRGEKMSAYQNYL
                     GGGLLGRICANDTIRAYNKPHTEKQAAKLDKIAERFKKYFHELTNPDTEWEGQSYEQN
                     QRMPVSAY*"
                     /db_xref="107369988"
     gene            complement(276000..276254)
                     /locus_tag="BML_coassembly_scaffold_69_prodigal-single_370"
     CDS             complement(276000..276254)
                     /product="hypothetical protein"
                     /codon_start=1
                     /transl_table=11
                     /translation="MSEVKTLSPQEKKEQFIQDLMARIESRLGDNLTTRFETCRCAPS
                     FGWSVEEYMYMPIVAQRLRDKGYSVTSSVNWEVTDWVIAV*"
     gene            complement(276317..276502)
                     /locus_tag="BML_coassembly_scaffold_69_prodigal-single_371"
     CDS             complement(276317..276502)
                     /product="hypothetical protein"
                     /codon_start=1
                     /transl_table=11
                     /translation="MSKWHPNSNAHKANHCGYKQRPSKASVNALLGLYAACNVVAKEM
                     PKPIVKKEIGVQLKINF*"
     gene            complement(276616..276747)
                     /locus_tag="BML_coassembly_scaffold_69_prodigal-single_372"
     CDS             complement(276616..276747)
                     /product="hypothetical protein"
                     /codon_start=1
                     /transl_table=11
                     /translation="MEFSNMYINSNGELCVQCGGEMLVTAFGTCVFGDYLVYVPNKK*"
     gene            complement(276754..277071)
                     /locus_tag="BML_coassembly_scaffold_69_prodigal-single_373"
     CDS             complement(276754..277071)
                     /product="hypothetical protein"
                     /codon_start=1
                     /transl_table=11
                     /translation="MKPRNLSQKTPIEFYSTAYSVYDLIQNYTFNQLMEYYSFGVNIL
                     DRLNYITENNLYFEVGETPDKVWDDKTYFIMRTTIVKNAIKSIDPCQIITHSNMVFVH
                     YLN*"
     gene            complement(277116..277592)
                     /locus_tag="BML_coassembly_scaffold_69_prodigal-single_374"
     CDS             complement(277116..277592)
                     /product="hypothetical protein"
                     /codon_start=1
                     /transl_table=11
                     /translation="MGFLSAKIETALLSSFEVINSNVDAVNSGGCGFFAKHLHDVLKL
                     KGYNPECVLLVRDWVVDDANKYVNNNEVRSLLETYWTHVMVKVNVKDKVIYIDSYGFF
                     NEITEHPIFKTFEVVDLPYNMLKVMLNYKHKRQWNSRFDRQSSKKIKSILVKHLEL*"
     gene            complement(277676..278068)
                     /locus_tag="BML_coassembly_scaffold_69_prodigal-single_375"
     CDS             complement(277676..278068)
                     /product="hypothetical protein"
                     /codon_start=1
                     /transl_table=11
                     /translation="MYNIREFKLINFVIAMFSFLVVVLVSIPIYADVRSTPAIVITTI
                     LLITLSFIINGAIRNALDKFIQKEIERYKSKHVHQFFDYLENNEKFVNNVLRQDIPIY
                     DDERKKMGTQTINHALGDMKWKYLDTRC*"
     gene            complement(278287..278484)
                     /locus_tag="BML_coassembly_scaffold_69_prodigal-single_376"
     CDS             complement(278287..278484)
                     /product="hypothetical protein"
                     /codon_start=1
                     /transl_table=11
                     /translation="MNAKVEQILRKSAYDFAIMCGKSEAEALQEADNKIKSVNKVAEQ
                     EKKQKWVDITTGKKHTPKIPY*"
     gene            complement(278823..279086)
                     /locus_tag="BML_coassembly_scaffold_69_prodigal-single_377"
     CDS             complement(278823..279086)
                     /product="hypothetical protein"
                     /codon_start=1
                     /transl_table=11
                     /translation="MRVYNLDNSFIFCIFAIIFISMMDELLQEVEYLELLGVSEFEAW
                     SVMLEVVRSKVKEAYKNRDEDLINKLNKDIDIIQKQLIRLSQR*"
     gene            complement(279185..279799)
                     /locus_tag="BML_coassembly_scaffold_69_prodigal-single_378"
     CDS             complement(279185..279799)
                     /product="Gp74 n=1 Tax=Mycobacterium phage MoMoMixon RepID
                     =G8ID36_9CAUD"
                     /codon_start=1
                     /transl_table=11
                     /translation="LKEDKQTPIGFAYSHDFGSGLKLMEHSWMKNDFVGFIESLLTNG
                     SAFYKSPIVWAGDYADEEAFDTIPKAVIDKLIEDGCELEELKERGATLYSIARQSAPK
                     LTPNTRQIGDFKILPMTKTKYLVNHDKKQFVDKTKVPKDADGWRIHPLPLLTCDGNLR
                     GGGDYFSENGKEFVGSWARDIISVESEKADIPKDYVEIIPNFME*"
                     /db_xref="UniRef100_G8ID36"
                     /db_xref="A0A0F9YVY2_9BACT"
                     /db_xref="ral:Rumal_3553"
                     /db_xref="G8ID36_9CAUD"
     gene            complement(279894..280652)
                     /locus_tag="BML_coassembly_scaffold_69_prodigal-single_379"
     CDS             complement(279894..280652)
                     /product="hypothetical protein"
                     /codon_start=1
                     /transl_table=11
                     /translation="MEFKKLSEELGKHYLYQHIRLDTNEPFYVGIGTKYNHRKDYTRA
                     KAKGKQRNYIWRGIVSRTDYRVEILFESDDYEPIKLKEVELISEYGQIIKSNGTLCNL
                     TDGGDGTKGHNKMELWKPMFIYTKEGKFYKEFKNIQECANFLKSAKSTITISYNKNHL
                     VKGFIIKDYKKDLVEPILDIKEKLVLSKSKKVYQYDNEMNLIKEWVSSSEASRVLGIS
                     GGHIRECANGTQTANKGKNFRKKVGGFIWRYEKL*"
     gene            complement(280789..281055)
                     /locus_tag="BML_coassembly_scaffold_69_prodigal-single_380"
     CDS             complement(280789..281055)
                     /product="Uncharacterized protein {ECO:0000313|EMBL
                     :KFE28952.1};  TaxID=666 species="Bacteria;
                     Proteobacteria; Gammaproteobacteria; Vibrionales;
                     Vibrionaceae; Vibrio.;" source="Vibrio cholerae.;""
                     /codon_start=1
                     /transl_table=11
                     /translation="MSTKEFKLPVGGIVVTIDYDEEGRPISGSIIDTDLKTENNDEED
                     ELYNASMDGILSMVLAHAMAEVDITSKGYIEGLDTAINSCANNF*"
                     /db_xref="A0A085TE05_VIBCL"
     gene            complement(281175..281480)
                     /locus_tag="BML_coassembly_scaffold_69_prodigal-single_381"
     CDS             complement(281175..281480)
                     /product="hypothetical protein"
                     /codon_start=1
                     /transl_table=11
                     /translation="MAKATKTWKIGEYMKGGVLTVEVNGENIAIIAKDWDTSAGYSKG
                     SNQSGAKEFDRETFLSTDSNVERKMMDFLEDLTTHYYASTVVDWIKSKVTLKANFGW*"
     gene            complement(281808..281895)
                     /locus_tag="BML_coassembly_scaffold_69_prodigal-single_trn
                     a_3"
     tRNA            complement(281808..281895)
                     /product="Leu"
     gene            complement(282145..282219)
                     /locus_tag="BML_coassembly_scaffold_69_prodigal-single_trn
                     a_2"
     tRNA            complement(282145..282219)
                     /product="Arg"
     gene            complement(282283..282359)
                     /locus_tag="BML_coassembly_scaffold_69_prodigal-single_trn
                     a_1"
     tRNA            complement(282283..282359)
                     /product="Met"
     gene            complement(282478..282855)
                     /locus_tag="BML_coassembly_scaffold_69_prodigal-single_382"
     CDS             complement(282478..282855)
                     /product="hypothetical protein"
                     /codon_start=1
                     /transl_table=11
                     /translation="MAKSYAQVNGHQVVDWKKELQLVIDGKEPRVDFSLANNWETCYI
                     GQQSEMIERSGYEPTDAILEKIGSDFSTAVSNKKYVEALTICEMIDIRVAFLLQKRKN
                     ELLSEIAEKEAELKEMKAELKKF*"
     gene            complement(282903..283079)
                     /locus_tag="BML_coassembly_scaffold_69_prodigal-single_383"
     CDS             complement(282903..283079)
                     /product="hypothetical protein"
                     /codon_start=1
                     /transl_table=11
                     /translation="MTKEISPIDVVNVAESLKMDITIKQVRQVLEMYDDEADNDSTAT
                     WDLIVENCLYNLQN*"
     gene            complement(283144..283431)
                     /locus_tag="BML_coassembly_scaffold_69_prodigal-single_384"
     CDS             complement(283144..283431)
                     /product="hypothetical protein"
                     /codon_start=1
                     /transl_table=11
                     /translation="MSKELVEKYTISIEVRDSNGDVIVDENDNRHHSIKYDVEMLKSN
                     MESNLEHLAKTLKAFMPNRKITIVAYVFNTISRTYMNMFSYYVDENRFVKH*"
     gene            complement(283493..283669)
                     /locus_tag="BML_coassembly_scaffold_69_prodigal-single_385"
     CDS             complement(283493..283669)
                     /product="hypothetical protein"
                     /codon_start=1
                     /transl_table=11
                     /translation="MKIELTVTGSAEEVIEALKRISDGIQDAIESDEDTDILLDGVDN
                     EIWDIENTKFNISC*"
     gene            complement(283740..284108)
                     /locus_tag="BML_coassembly_scaffold_69_prodigal-single_386"
     CDS             complement(283740..284108)
                     /product="hypothetical protein"
                     /codon_start=1
                     /transl_table=11
                     /translation="MYGVFLIAELGRLKGIFKPNLEYDLLWETSEAMYKDFLDSPFNK
                     ETQGEYDCISDYLNTLPKAELEVGDEVTINIPFTYEIGDEGYHSGKELNTIEDCMDEV
                     RAEIEAGVLNEDEVFLEVSK*"
     gene            complement(284170..284343)
                     /locus_tag="BML_coassembly_scaffold_69_prodigal-single_387"
     CDS             complement(284170..284343)
                     /product="hypothetical protein"
                     /codon_start=1
                     /transl_table=11
                     /translation="MFTYKLSLFQKHDNGLIDTTLIENCDNRDIALERVKRLFMFQGL
                     RLSNYKFTLKKVK*"
     gene            complement(284399..284884)
                     /locus_tag="BML_coassembly_scaffold_69_prodigal-single_388"
     CDS             complement(284399..284884)
                     /product="hypothetical protein"
                     /codon_start=1
                     /transl_table=11
                     /translation="MIDLLIEQIIEELANGNSNTLNELLVNELTDKQIINRLDNKRQQ
                     ELENRKPDFELKGGMLIRAKVDLRGVSNSYNTPERIDIPKGTIFSLPSEGTNRGDVFC
                     KLVEGECTKTLRGHNEGQIRVITPDNSKFDVVGLSEGIKTRYPYDLGLADKTCWEIVT
                     Q*"
     gene            complement(285201..286091)
                     /locus_tag="BML_coassembly_scaffold_69_prodigal-single_389"
     CDS             complement(285201..286091)
                     /product="hypothetical protein"
                     /codon_start=1
                     /transl_table=11
                     /translation="MSLEIKNKVNEILVAHNLDFRIEKERLLSTTGKETPFFGLFNDK
                     TGECINSVKEGYTVSQNDEVVELVLRGMEGFGELSVSKAGSLNGGRKVFLQLGIDGMS
                     LVGDERIKRYVTIIDSNDGSTGLSVGIGELVMSCQNQFFKFYKNGQSKLRHTASLTQR
                     IKELPYLIEMALAESLKLTETYKQFQSTPVTRALADEMVKYLLGFDNNMSIKADAELS
                     TRSRNAMDSLYNHIEKETNQKGMNMFGLFSGVTSWTTHEKSAPRRENGREESIMTGTN
                     YRTNEQGLEFALNKLGLVMA*"
     gene            complement(286407..286619)
                     /locus_tag="BML_coassembly_scaffold_69_prodigal-single_390"
     CDS             complement(286407..286619)
                     /product="hypothetical protein"
                     /codon_start=1
                     /transl_table=11
                     /translation="MGKVAKLVTITMTTRVIVDENASESDIIEQASIKMSEKIQHEFN
                     ENLESICEDVECPYDPEFDEEVYPQR*"
     gene            complement(286698..286895)
                     /locus_tag="BML_coassembly_scaffold_69_prodigal-single_391"
     CDS             complement(286698..286895)
                     /product="hypothetical protein"
                     /codon_start=1
                     /transl_table=11
                     /translation="MEKDKAIFVAFYFWSGYNKQTMWQEFDNVYELAEKFVQTYDPND
                     TWEDISFEEYMDKFIREHIPQ*"
     gene            286996..287157
                     /locus_tag="BML_coassembly_scaffold_69_prodigal-single_392"
     CDS             286996..287157
                     /product="hypothetical protein"
                     /codon_start=1
                     /transl_table=11
                     /translation="MSKERILGIVRHTLTFVGGLLVMKGIVDEAMTSEIIGGIMTLTG
                     TIWSIFEKK*"
     gene            complement(287207..287485)
                     /locus_tag="BML_coassembly_scaffold_69_prodigal-single_393"
     CDS             complement(287207..287485)
                     /product="hypothetical protein"
                     /codon_start=1
                     /transl_table=11
                     /translation="MKSKSIYVLQTGGLSNIDNQFHFYEIEVFSSKKKIEKEIENSIL
                     INKGTDVVRDEGYCGIGTKSNILVTYNCLSTDGNPMRIRYQLLEKKLN*"
     gene            complement(287579..288367)
                     /locus_tag="BML_coassembly_scaffold_69_prodigal-single_394"
     CDS             complement(287579..288367)
                     /product="Uncharacterized protein n=1 Tax=Delftia
                     acidovorans (strain DSM 14801 / SPH-1) RepID=A9BYB8_DELAS"
                     /codon_start=1
                     /transl_table=11
                     /translation="MSEVKETKRTDILLVDPRNIVVVDGFNVRTDLGDIEALAGSILE
                     LGLQVPLMGKKVKGQDKFELVDGHRRFQAVKHLLANGHDVPYVKLTPFTGNEEDRVLA
                     MVTTGTGQKPLTEIEQAEAIKRLVSFHYKPEEIAKKIGKSVPHVYNMLTLANASRKVK
                     ELVISGDISGTTIVHIVRQTEDEREQYRMVEEAIENAKKEGKKKATAKNVTKLVQKNP
                     MQKLKELIAMLDANGIKNDKTEFVAELVTNLKDSSVEDLVKMFE*"
                     /db_xref="UniRef100_A9BYB8"
                     /db_xref="bdh:GV66_07170"
                     /db_xref="A9BYB8_DELAS"
     gene            complement(288463..289203)
                     /locus_tag="BML_coassembly_scaffold_69_prodigal-single_395"
     CDS             complement(288463..289203)
                     /product="Uncharacterized protein n=1 Tax=Mesorhizobium sp
                     . L2C089B000 RepID=V7H3N7_9RHIZ"
                     /codon_start=1
                     /transl_table=11
                     /translation="MYTKSLLSSNNTKTVKGEKMNYKTFIMYLSPFTLNSKGVNLCPM
                     ASNGCANACLFESGFGGLYENVKNGRLEKTEFYLSNRMAFLDKLVDEITKLETKYKGS
                     EFTLAIRLNGTSDISFEKQITSNGKTIFDTFKNIQFYDYTKNYTRFNKPLPSNYHLTF
                     SRSEINHEIAMELLSKGVNVAMVFEKLPETYNGYKVVNGDETDLRFLDDKGVIVGLKY
                     KKNTSKGGAEKNKEAFESGFIITKGELV*"
                     /db_xref="UniRef100_V7H3N7"
                     /db_xref="A0A0F7LBD6_9VIRU"
                     /db_xref="V7H3N7_9RHIZ"
     gene            complement(289303..290355)
                     /locus_tag="BML_coassembly_scaffold_69_prodigal-single_396"
     CDS             complement(289303..290355)
                     /product="hypothetical protein"
                     /codon_start=1
                     /transl_table=11
                     /translation="MRKGFEALHDVLFNGNTYDNEGNCNYNEVNNLLTALENKIIEVE
                     KRMDAATRSAKEITDTISIYQDSVDNGSPFTMNVSHYDNIRNSSDDVRIALDLNDDMA
                     VIDNWYNLFSPIANENKFHVEDEETYPIVNCLDCGYPQPLLEENVHVDSMGRHIVCES
                     CEGSFNVGGDVFMTFESSWGEIDCDREGKVLEVRGDEEIDGERNYLYDIAKIDLVEYG
                     KFCESLNITHGEADDILSVGFWKKDGEYSEPDEDWRKNMFFSEENDEEIGAPTMQCVN
                     THTFDKVKEVIQILKTLDNGDCVDGETMEYILTQVGMQDQMLKQLFPLVSNDELDELL
                     DIRNEYNSAMMSKGKV*"
     gene            complement(290394..290774)
                     /locus_tag="BML_coassembly_scaffold_69_prodigal-single_397"
     CDS             complement(290394..290774)
                     /product="hypothetical protein"
                     /codon_start=1
                     /transl_table=11
                     /translation="MKNYNYRIGDEIVLFEDSTRNEYFGKVIEIRDNTVLCTMGTDEP
                     IEYNKGVVIPIDEIEDLFETPELIPNEVQSVLESFNEDNDSYAELARLLDELEPLGYI
                     FSYYLDAEPYWLRKIVENNLELSK*"
     gene            complement(290811..291365)
                     /locus_tag="BML_coassembly_scaffold_69_prodigal-single_398"
     CDS             complement(290811..291365)
                     /product="hypothetical protein"
                     /codon_start=1
                     /transl_table=11
                     /translation="MGTIGDVKQLAIELLNKDFTFDTYYGTHTMNALDLGYYFEFNNR
                     KRAFGTCHYVSKKISLSLPLCSENLDKIETRIYNTILHELAHAFCVEVYGIKHGRGHG
                     SNWKSIAKQIGCDGERCYDGETVNRPKGKYSLICDNCGTETQKHRKVTRQYACGKCCN
                     KHNGGKFSTDYLLRLVVNNLELSK*"
     gene            292024..292206
                     /locus_tag="BML_coassembly_scaffold_69_prodigal-single_399"
     CDS             292024..292206
                     /product="hypothetical protein"
                     /codon_start=1
                     /transl_table=11
                     /translation="MNDKYGHGSTIKEYELIYEKKVINGIVVLNPNLFPIHVGDNKNG
                     IGGKLTNRKRYILIGA*"
     gene            292203..292457
                     /locus_tag="BML_coassembly_scaffold_69_prodigal-single_400"
     CDS             292203..292457
                     /product="hypothetical protein"
                     /codon_start=1
                     /transl_table=11
                     /translation="MKNEIVKVRFIGIRDTNNYRSPKLPHQYPDTNRLVPGNIYEGHL
                     TIYRELYIPNDGTGSHNLLLEGEYEILYKTKYNRKYILIK*"
     gene            292457..292654
                     /locus_tag="BML_coassembly_scaffold_69_prodigal-single_401"
     CDS             292457..292654
                     /product="hypothetical protein"
                     /codon_start=1
                     /transl_table=11
                     /translation="MNRNITYTKKLHPNPDEKFIFDILRINEPVSTQEYTHALGFGPS
                     IEGYVITGRFIRKYFKKNLRL*"
     gene            complement(293900..294244)
                     /locus_tag="BML_coassembly_scaffold_69_prodigal-single_402"
     CDS             complement(293900..294244)
                     /product="Uncharacterized protein n=1 Tax=Vibrio sp.
                     HENC-02 RepID=K5V9J7_9VIBR"
                     /codon_start=1
                     /transl_table=11
                     /translation="MGWTYKRIRPLDSWTFDECLNEALKHNSKNEWLKASNGTYRAAR
                     KNGWYEECTKHMTNITTPSYLAKERCIEEAKKYNTIKDWRINSGGAMCAAKKNNWYEE
                     CIAHMVRYKKNN*"
                     /db_xref="UniRef100_K5V9J7"
                     /db_xref="K5V9J7_9VIBR"
                     /db_xref="vca:M892_27120"
     gene            complement(294248..294346)
                     /locus_tag="BML_coassembly_scaffold_69_prodigal-single_403"
     CDS             complement(294248..294346)
                     /product="hypothetical protein"
                     /codon_start=1
                     /transl_table=11
                     /translation="MNYKYKSLNDFKKAHPKEYAQAVSKKFIEDIS*"
     gene            complement(294360..295034)
                     /locus_tag="BML_coassembly_scaffold_69_prodigal-single_404"
     CDS             complement(294360..295034)
                     /product="Uncharacterized protein {ECO:0000313|EMBL
                     :KKL75136.1}; Flags: Fragment;;  TaxID=412755
                     species="unclassified sequences; metagenomes; ecological
                     metagenomes.;" source="marine sediment metagenome.;""
                     /codon_start=1
                     /transl_table=11
                     /translation="MEPNYKYKLLSDFREAHPNLYQQLYRRGELPKLCKDMGWKKQSN
                     PKGHWNIKENCLKESEKSNNLTEFIKKSVSAYSGAKRNGWLDEICELRGWKYTRRGMR
                     SDSRPFASEEEHRKFILEQQSDTANKYKRIYKTSNLKLYSDPSKSFGYAGEKEFFESI
                     FGKRKEYASEQEHIEFILEHKSDTSNKYRKIFKTSNLKLYSNPGKAFGYAGEKEFFNS
                     IRQQMK*"
                     /db_xref="A0A0F9F9F4_9ZZZZ"
     gene            complement(295043..296527)
                     /locus_tag="BML_coassembly_scaffold_69_prodigal-single_405"
     CDS             complement(295043..296527)
                     /product="hypothetical protein"
                     /codon_start=1
                     /transl_table=11
                     /translation="MKRKVVLRPYQQRCSDYIMKSDRCVLALSPNGGKTEISIDVIIR
                     YLELFPNAKILVLTHSTNVLLNNYMDRLNSLDIPFSYSDKFDKNVSVHVCIPANEDKI
                     KGKYDFLIVDEAHENYLADRVQNIIKKTKPSKQLLLTATPSKFVLSNNYDILGVGMDE
                     LDDQYFAKLNIELVTSNYNWKETDYNGKQEVKETFNYTLEDTQKTVESVVLTLIDRLE
                     SGLSAEQFNDPSVFTKFKMFLKNKKKELLTWNSTFKKVGKTLIVCNNREQADLVYEIL
                     KKNEVNVEVSHYKSDIPGDKVVDFKNNKYDVLVVIDRCRIGYNDSELVNLIDMSGTRN
                     IDLIYQMMCRVIRGNQKITKYYMKVTTNDLVRMAADEICVNGALMLSNKEYLLKYNGK
                     NFNTLEIPVLKTPRKIVNTNTKSVGTNKDNKPMRERTSIIPDIAHDVFKLLKDIKHDL
                     NNTASIYKLTTISDAKRDLGLIKENKSKTYEEILAIARTLETVE*"
     gene            complement(296578..297003)
                     /locus_tag="BML_coassembly_scaffold_69_prodigal-single_406"
     CDS             complement(296578..297003)
                     /product="hypothetical protein"
                     /codon_start=1
                     /transl_table=11
                     /translation="MRKLICADNVISVTFNKEYVNDYFQWIPVTKYLKRKYFWSPKNI
                     EVTEGGHYRGFGHMESDEFLEYLNKQYDGISRVKFKIDNVLNEGPFGTLYNKASIHIK
                     SIGGKYTEDHIMYYDTDEEALEEMENIEKQFPGKFLIVK*"
     gene            complement(297029..297373)
                     /locus_tag="BML_coassembly_scaffold_69_prodigal-single_407"
     CDS             complement(297029..297373)
                     /product="Methionyl-tRNA synthetase {ECO:0000313|EMBL
                     :EFK95851.1}; EC=6.1.1.10 {ECO:0000313|EMBL:EFK95851.1};; 
                     TaxID=749907 species="unclassified sequences; metagenomes;
                     ecological metagenomes.;" source="sediment metagenome.;""
                     /codon_start=1
                     /transl_table=11
                     /translation="MKDKITFEEFLNIEKKLEIKYGTIKLVERINKKMLKLTVDFNEE
                     YLRTVITNIGARVDSDNHLIGYQFPFITNLTPATISGYESTAMIMIVEDENGNIQWPT
                     NVDKFEDGSILF*"
                     /db_xref="D9PKR8_9ZZZZ"
                     /db_xref="UniRef100_D9PKR8"
                     /db_xref="rsi:Runsl_0237"
                     /db_xref="6.1.1.10"
     gene            complement(297381..297806)
                     /locus_tag="BML_coassembly_scaffold_69_prodigal-single_408"
     CDS             complement(297381..297806)
                     /product="hypothetical protein"
                     /codon_start=1
                     /transl_table=11
                     /translation="MEKEFIPYGLALKMKQLGFDEVCLAWFNTKSNDSLSFCDLFGFV
                     NEHTDEDFHINSKDLKVSAPTWQAAFAWFREEHNLIASVWQIGVGIENGLSSFEYMID
                     KLNNLGLSQYEENFPFTSYEEAEQTCLEKLIEILEQKQK*"
     gene            complement(297808..298170)
                     /locus_tag="BML_coassembly_scaffold_69_prodigal-single_409"
     CDS             complement(297808..298170)
                     /product="hypothetical protein"
                     /codon_start=1
                     /transl_table=11
                     /translation="MENLQKDFIPYGLALKMKQLGFDEPCLKSYGDDGLLNQNDHSLY
                     LSAPLYQQAFRWFRHKNYKTSICFDIDVNTGETLYGYEIFEDKQFMFETDFIYREYEE
                     AEQACLEKLLEIVGQKKK*"
     gene            complement(298172..298837)
                     /locus_tag="BML_coassembly_scaffold_69_prodigal-single_410"
     CDS             complement(298172..298837)
                     /product="hypothetical protein"
                     /codon_start=1
                     /transl_table=11
                     /translation="MERNIYKIGKELFITSDEDVKDGDWCIVGDHVSKLNTKYTSQEE
                     IEAQFERITLTTDQDLISDGVQAIDDDFLEWFVQNPSCEFVEVIYGLYNPIGRKVSSE
                     KISENHSQCVWKYKIIIPKEEPNPFELPKALPDDVFYQSLEKPKQETIEEAVRNHLDK
                     NKYSSPLTYAQIGAEFQAERTYSEEEVGELVYNIIGEYGKYYGIMIDGAKLNDLFEQF
                     KKK*"
     gene            complement(298813..299415)
                     /locus_tag="BML_coassembly_scaffold_69_prodigal-single_411"
     CDS             complement(298813..299415)
                     /product="HNH endonuclease n=1 Tax=Deep-sea thermophilic
                     phage D6E RepID=E5DV63_9VIRU"
                     /codon_start=1
                     /transl_table=11
                     /translation="MKNVFLIPTFKPSREVWKDVIGYKGYYQVSNLGNVRSLDREVAP
                     NNRVPYWKKGKICKQSKSNLGYMTVGFTVNNIKVNKYVHRLVAEAFIDNINDYPQVNH
                     IDCDKTNNRMDNLEWCTNSQNHIHASKNGLNKLHLHRVAYSGEKNGRALLTKEQVLEL
                     KQKYIPYKYSAKKLSKEYNVSESCITHILNNTSWKEISTK*"
                     /db_xref="UniRef100_E5DV63"
                     /db_xref="A0A0F9J9L9_9ZZZZ"
                     /db_xref="gfo:GFO_2427"
                     /db_xref="E5DV63_9VIRU"
     gene            complement(299417..299932)
                     /locus_tag="BML_coassembly_scaffold_69_prodigal-single_412"
     CDS             complement(299417..299932)
                     /product="hypothetical protein"
                     /codon_start=1
                     /transl_table=11
                     /translation="MKAKLYKVLDQYHLYDGDKAIATTIVGNPMLLPNLSKQNCDEIF
                     GVVDVEKLDRKIRGLMMISGTSNGTIDHPNTDKMISLFNKAMELNKDKVFTLEDVIKI
                     FEYCRGGNHPLMKTKSLVDEYLSLQKPKEIEVEIVMGQMRLNSDGVKIGFPDMSLPKL
                     DSENCLILQKI*"
     gene            complement(299950..301062)
                     /locus_tag="BML_coassembly_scaffold_69_prodigal-single_413"
     CDS             complement(299950..301062)
                     /product="hypothetical protein"
                     /codon_start=1
                     /transl_table=11
                     /translation="MDIRQFPIKPSVIITVFKGYEKYSLTSDGTVCHGGKYVVSEFAN
                     RRLRLSNHTLHEVGTETTTKKLSSFFKQNNIESEKDDATGEDILLDFLLKQGYDLTLR
                     KGGIRSEKLYVILPKNYKKPKGESFKNFFDVCSESFDYGSYVKMELDVYMTPITNQVK
                     NIVFRVDIPDYIYNKCIENNNVEIQPKLRYIESESLSYIHSKMSEYSSMAVSVFQEQK
                     SSENYIKKIVIDFHSSETAERDNYNFAYTGQKILTKFNWFIVYEYTNNNEIMGGTKYF
                     TFLKKESNVSSVSPKHGLQQDEKGLVDLSLVNGKCYLSKPSGVIIDWTQEREDFFTEI
                     ENNFRKLSSNLNHFLSDLDSEKVDLLISNSNFKFLN*"
     gene            complement(301261..301956)
                     /locus_tag="BML_coassembly_scaffold_69_prodigal-single_414"
     CDS             complement(301261..301956)
                     /product="hypothetical protein"
                     /codon_start=1
                     /transl_table=11
                     /translation="MTLKELKLEFTDIFKFDGKYHIYTEGGRRSPYKYLASVNKKGES
                     FWVDGFKPTTKMGILKGQIDEFVKSLPYDSEYYNPMFRAGVTEEHIMIDHLDSLGFKY
                     DGSHWDSRSYFEYNKKSIYGHQLTDVSLSISGLDSFNELKEMVHINLHLGEGSWVSSK
                     CKRTVEDMIETVDGLLKPLLVTEAVSHIQTSDKMKTVNVDMILNQLKGIDIQKSDIKD
                     YLKSQLLEIVNTL*"
     gene            complement(302019..302456)
                     /locus_tag="BML_coassembly_scaffold_69_prodigal-single_415"
     CDS             complement(302019..302456)
                     /product="hypothetical protein"
                     /codon_start=1
                     /transl_table=11
                     /translation="MLIAQDTEGRLVEIQQRLNWFIDGIGIHGLTWELFRKIPTTRLT
                     ELYNVDKEYFEYLSSNNFIKQLHYRLRDNQKVEKTCDIVLGGYKITYTCGDLKFVYRT
                     TGYWGEDYIMYGDSHKVTLKSEESLKLRDYFLDIKEIIRGEMF*"
     gene            complement(302503..302751)
                     /locus_tag="BML_coassembly_scaffold_69_prodigal-single_416"
     CDS             complement(302503..302751)
                     /product="hypothetical protein"
                     /codon_start=1
                     /transl_table=11
                     /translation="MITERENRIRNRFFEESGMKAYVGHINGGDTVIWKEEYVKWLEN
                     KLGKYDIGVPTPKPPKDRILREDGKGLLPPKGFGPHRK*"
     gene            complement(302761..303096)
                     /locus_tag="BML_coassembly_scaffold_69_prodigal-single_417"
     CDS             complement(302761..303096)
                     /product="hypothetical protein"
                     /codon_start=1
                     /transl_table=11
                     /translation="MERKEYKYNTMFSEETNENMKVFHNIREDCKLILNGEKHLDWVS
                     GKTSPEPTDDILHNFNEYLKSHIDEENAGILRTLLTIAKPYRDNIAVKETIDTLSIKL
                     RENYPDGLI*"
     gene            complement(303100..304128)
                     /locus_tag="BML_coassembly_scaffold_69_prodigal-single_418"
     CDS             complement(303100..304128)
                     /product="hypothetical protein"
                     /codon_start=1
                     /transl_table=11
                     /translation="MVDNQLSYFESLDEIQKYNDLSLYFSLVNTGIHQEYNKKKDVDI
                     LKIMTSDLYRSLSQYKKHQDKQIKELQNKFDERLLTVENYLLDQETQKNISTLSKFNC
                     NFKTFNSKYTLPYLYINKNNITKLLNLIHTNNELVFFIVIINDQKYLYSNYRCALEYF
                     YPNDFKKLDNFFTLFNLKDFRSNYYSINININKAADTFYHFYNNDITLYFTQNNKTYK
                     TIIKNIEKQNLLEVLKISINNNDVTEITEEQKNYEILSYNLSQQILNNLPTLKYGKKE
                     THKIDNNTIVFTNFKNDDSCIYDSLIIYKNKKEIFNGNSYSKYIQLNESYIKNIDILK
                     QILNLTQR*"
     gene            complement(304205..305026)
                     /locus_tag="BML_coassembly_scaffold_69_prodigal-single_419"
     CDS             complement(304205..305026)
                     /product="hypothetical protein"
                     /codon_start=1
                     /transl_table=11
                     /translation="MKNVFLLPTDKSSVLYKRNDLGKFYLGSFDICVPGDKLRTNQHI
                     YITNSEEIEEGDWFITTDTNEIDKSDWVKFNFNNGKKIILTSDPELIENGVQAIDDEF
                     LDWFVQNPSCKFVQVDTYSKKIGIETDANGYREMDVFVSDYKIIIPKEEPKRKIDTCY
                     NFDMEIGCVQDICRCEQEEPKQECTCGVCDYCEEQESIQILKKAKENALKQETLEEAA
                     EKEFPLVDTEWCRTGAAEEENLHLLGHRKSFIKGAKWQAERMYSEEEVLELLLKG*"
     gene            complement(305028..305300)
                     /locus_tag="BML_coassembly_scaffold_69_prodigal-single_420"
     CDS             complement(305028..305300)
                     /product="hypothetical protein"
                     /codon_start=1
                     /transl_table=11
                     /translation="MELNKDKVFTLEDMQNAFYNGWLYKSENYQYPKALKEYLQHLQQ
                     PTEIEVEIMMESSKFIVDKSQRDDVRNGFNYRPKLDSENCLILRKI*"
     gene            complement(305424..305621)
                     /locus_tag="BML_coassembly_scaffold_69_prodigal-single_421"
     CDS             complement(305424..305621)
                     /product="hypothetical protein"
                     /codon_start=1
                     /transl_table=11
                     /translation="MVAIFCNNRERIKLSPKNKFKVIRKINDIRGIRFEGIILLENWN
                     DNNHIIDAYMALEVRYYQSIK*"
     gene            complement(305624..305767)
                     /locus_tag="BML_coassembly_scaffold_69_prodigal-single_422"
     CDS             complement(305624..305767)
                     /product="hypothetical protein"
                     /codon_start=1
                     /transl_table=11
                     /translation="MIEQLNKLVEIIESLKAMELTAEDMDELDSIETLRKKLEDVISR
                     YSW*"
     gene            complement(305781..305978)
                     /locus_tag="BML_coassembly_scaffold_69_prodigal-single_423"
     CDS             complement(305781..305978)
                     /product="hypothetical protein"
                     /codon_start=1
                     /transl_table=11
                     /translation="METIKGRCFTTLDDYEMKVTEFYRVPNIGERVMCLKRGYDSSLK
                     VNKIIHDIKDGKPFIIVELHN*"
     gene            complement(305994..306254)
                     /locus_tag="BML_coassembly_scaffold_69_prodigal-single_424"
     CDS             complement(305994..306254)
                     /product="hypothetical protein"
                     /codon_start=1
                     /transl_table=11
                     /translation="MSDIVKLKYSVYNEVWVIIKKGDTDIGGIYIDKSEAERDCLERQ
                     EELKSFQYLSHLKYIVVTLDDAITMIKDEIRDEYSSHGNAGY*"
     gene            complement(306260..306997)
                     /locus_tag="BML_coassembly_scaffold_69_prodigal-single_425"
     CDS             complement(306260..306997)
                     /product="NAD-dependent protein deacylase {ECO:0000256
                     |HAMAP-Rule:MF_01121}; EC=3.5.1.-
                     {ECO:0000256|HAMAP-Rule:MF_01121};; Regulatory protein
                     SIR2 homolog {ECO:0000256|HAMAP-Rule:MF_01121}; 
                     TaxID=400092 species="Bacteria; Bacteroidetes; Cytophagia;
                     Cytophagales; Cytophagaceae; Pontibacter.;"
                     source="Pontibacter korlensis.;""
                     /codon_start=1
                     /transl_table=11
                     /translation="MDKINVVFFTGAGISAESGIPTFRDSDGLWEGHDVMSVASIESW
                     KSKINRDAKRELMLNFYNQRRRDLEHVEPNAAHRAISAFEMSDKFTVNVITQNVDNLH
                     ERAGSCKVLHLHGELTKARSTYYDGKSDHLRKSIDIGYNDIKLGDKCPDTGSQLRPDI
                     VWFGEDVPMMGEAFRIIKDADVVVIVGTSLQVYPAAHVLDCVFTDNVIIVNPVIQDRF
                     KDKYICFQDKASTGVKQAIDYIINKFQ*"
                     /db_xref="A0A0E3UXY3_9BACT"
                     /db_xref="UniRef100_UPI00035C8A8E"
                     /db_xref="pko:PKOR_17995"
                     /db_xref="UPI00035C8A8E"
                     /db_xref="3.5.1.-"
     gene            complement(307004..307150)
                     /locus_tag="BML_coassembly_scaffold_69_prodigal-single_426"
     CDS             complement(307004..307150)
                     /product="hypothetical protein"
                     /codon_start=1
                     /transl_table=11
                     /translation="MATIYKVEVVSHWISYSKEELEKILTEAVKKIEREEGNEIQIKV
                     TDRT*"
     gene            complement(307156..307392)
                     /locus_tag="BML_coassembly_scaffold_69_prodigal-single_427"
     CDS             complement(307156..307392)
                     /product="hypothetical protein"
                     /codon_start=1
                     /transl_table=11
                     /translation="MLVLLMMMTSCYTYIDYRYKGYETVEYIDTIKLSPIHYHSVRDS
                     SFYCVWIDEFRHPYKSVYVIECWDARKRKSIIKR*"
     gene            complement(307455..307655)
                     /locus_tag="BML_coassembly_scaffold_69_prodigal-single_428"
     CDS             complement(307455..307655)
                     /product="hypothetical protein"
                     /codon_start=1
                     /transl_table=11
                     /translation="MKRVIGVLLLLVGSISVSCNGRTKGMDRDDYNIVIIDGCEYIQF
                     SRGYGGYFSHKGDCSNSIHECK*"
     gene            complement(307657..307902)
                     /locus_tag="BML_coassembly_scaffold_69_prodigal-single_429"
     CDS             complement(307657..307902)
                     /product="hypothetical protein"
                     /codon_start=1
                     /transl_table=11
                     /translation="MEKIPTAEEFIKNIAQFKSPIEVVPIYELNKIMIEFAKLHVKAA
                     LKAKVDAMAEKSYEDSSYSMGELDAFTGDSYPLDNIK*"
     gene            complement(307904..308767)
                     /locus_tag="BML_coassembly_scaffold_69_prodigal-single_430"
     CDS             complement(307904..308767)
                     /product="hypothetical protein"
                     /codon_start=1
                     /transl_table=11
                     /translation="MKIKEISNKHYQEFDVIMLPTDKLSKVGLHSDKKIYLHHSELTK
                     NLPYYQPQHIYILSSEKPKAGDWYITNDNKLLQCREVLFDLTYADGDYGRNKNSIKGK
                     VIASTDSSLGYTDHRVSPVPNFCDSPQIPKEFIEYFIREYNQDNVVNKVLVEVEKTDF
                     KPDTSMGYHEPGAYNYKWKIKSNQNNEVNVLSESKQETLEEAAEKYVYEHYKSYAYKD
                     ELELIFIDGAKHQAERMYNEEEVKQILLNIILINPTYLTLLESGYGQFPDSYKLTEKG
                     VNYIIEQFKKK*"
     gene            complement(308834..309037)
                     /locus_tag="BML_coassembly_scaffold_69_prodigal-single_431"
     CDS             complement(308834..309037)
                     /product="hypothetical protein"
                     /codon_start=1
                     /transl_table=11
                     /translation="MELTREQKDYIDSLLTEQVTEANLPDLHETIYDNCLDEYIIRLD
                     DIPGDDSHEIYDNLVWDYLESKI*"
     gene            complement(309056..309325)
                     /locus_tag="BML_coassembly_scaffold_69_prodigal-single_432"
     CDS             complement(309056..309325)
                     /product="hypothetical protein"
                     /codon_start=1
                     /transl_table=11
                     /translation="MDIFNITEVRATSMGIIDVGSVVIYMDNQEFMFDTEEEIINGTH
                     NFKVFLSFGTDNEILKLNVNSETGQVMDEQFVNFIYDHYQEQTKL*"
     gene            complement(309325..309537)
                     /locus_tag="BML_coassembly_scaffold_69_prodigal-single_433"
     CDS             complement(309325..309537)
                     /product="hypothetical protein"
                     /codon_start=1
                     /transl_table=11
                     /translation="MDINHLTIEELKIVKDAIIQRISKLSPNEGETHKFVVDDVEIHL
                     NDKQAAHLLNQLHDFVYKQNGDSKFE*"
     gene            complement(309527..309847)
                     /locus_tag="BML_coassembly_scaffold_69_prodigal-single_434"
     CDS             complement(309527..309847)
                     /product="hypothetical protein"
                     /codon_start=1
                     /transl_table=11
                     /translation="MIGTVIIIAFLLFCVGIYTLLSMHTTFSDLSRGFRITEVTNKIT
                     QNVYYIIEQQDVLFRRWTPVYDIRTREVMKFYTLNEAEIKLRVEVDKLGTKVTKKVIK
                     KYGH*"
     gene            complement(309871..310119)
                     /locus_tag="BML_coassembly_scaffold_69_prodigal-single_435"
     CDS             complement(309871..310119)
                     /product="hypothetical protein"
                     /codon_start=1
                     /transl_table=11
                     /translation="MTRTKGNVIIEEINIGDIHYEYDMGIGIKSEVISKPILNEYGNW
                     TWKSKNLNNGEEINYLVNPNYPHYSINLYDYEAYKVKY*"
     gene            complement(310129..310599)
                     /locus_tag="BML_coassembly_scaffold_69_prodigal-single_436"
     CDS             complement(310129..310599)
                     /product="hypothetical protein"
                     /codon_start=1
                     /transl_table=11
                     /translation="MRRYEAIEAMKKGDKVTHPLFLDEHYWITMEGMDIVTSCGEYFS
                     ILDFWSDKKWPQWEKNWSIKIIPETLFNMSNQRTNRQILLDNNFKDDSDTLWEVYKKK
                     YEYFTLCVMRHRHTSKENLYNVVVICNEHMSEDIDIKDVVDIEWVLEFDKLINR*"
     gene            complement(310618..311193)
                     /locus_tag="BML_coassembly_scaffold_69_prodigal-single_437"
     CDS             complement(310618..311193)
                     /product="hypothetical protein"
                     /codon_start=1
                     /transl_table=11
                     /translation="MELPKFVTLNGTALRLKGKRYYRDGGDWSVGYKIIDDVLVSWAH
                     GLGLLGLHKKPLIEITEEEWRKDNGPYAPYLGVESSKDDFESRILDHFDTLEQNGVFI
                     HYNYDHYTDGTNCNFSIEFTNQKTQTGWYGDNHEFGGVKDVMLFSIKLALWYLSNPKY
                     IDLINSGYHESDYIDYVEKRSELIKEFLKDE*"
     gene            complement(311197..311706)
                     /locus_tag="BML_coassembly_scaffold_69_prodigal-single_438"
     CDS             complement(311197..311706)
                     /product="hypothetical protein"
                     /codon_start=1
                     /transl_table=11
                     /translation="MKGKLTRITGIYTLLDKDGRMIASDDVDFQKDYQINKLSKQNCD
                     EIFGVVDVEVLAGQYSFTFGHHPEMFLMGFNKAMELNKDKVFTLEDMKRAFKVGFSNG
                     FASDIISQDKLPTEKENLFNEFIQSIQQPTEIEVEIVMGDPIGITDNYTPDTFPKLDV
                     NNCLILKKL*"
     gene            complement(311708..312262)
                     /locus_tag="BML_coassembly_scaffold_69_prodigal-single_439"
     CDS             complement(311708..312262)
                     /product="hypothetical protein"
                     /codon_start=1
                     /transl_table=11
                     /translation="MKKVSFDYDETLSEEKVEYFARELVDFGYDVYIITARPSDEQWL
                     KSFNGALVTSNFNDDIWETCERINIPKEKVIFTAYSDKIDFIKDKGFIFHLDDSELEL
                     KLISDSDDSCVPINVKNKDWETQCRNLIGISIETNIEINKKVNDIVNIIYEIESETEN
                     GTVITSLDYDKIYKSIKQYFINGK*"
                     /db_xref="wvi:Weevi_1196"
     gene            complement(312249..>312401)
                     /locus_tag="BML_coassembly_scaffold_69_prodigal-single_440"
     CDS             complement(312249..>312401)
                     /product="hypothetical protein"
                     /codon_start=3
                     /transl_table=11
                     /translation="KKINRMSTLETQYKNYLKENPNSKLTFEEWQIQIHIPKIKKFID
                     KQNEKS*"
ORIGIN      
        1 TGTTTATCTA TAAATTTTTT AATTTTTGGT ATATGAATTT GGATTTGCCA TTCCTCAAAT
       61 GTTAATTTAG AATTTGGGTT TTCTTTTAAG TAATTTTTGT ATTGTGTTTC TAATGTTGAC
      121 ATTCTATTTA TTTTTTTTCA TATTCATTAA ATGTTCATAG GATTCCTTAA TGAAATCATC
      181 TACAGATTGT AGTGGTAATC CTAATTCTAA ATAAGTTGTA TAATGATTAT ATAAATAAAT
      241 GTCTCTATAC ATTAACCATA ATTTCAAATC CTCCTCACTA TACATTCTTT CAGATTGCCA
      301 TTTAGTCATA TCTATAATAC ATTTCTCTAC TTGTGTATCA AAATATACTC TATCTCCACC
      361 ATCATCTTTG TAAGCGTAAT TTTCTTCAAG TGTATTTTCA ATAGCTTCTT CAAGCGTTTC
      421 TTGTTGAGAT GTTTTACCAC TAAGTTCATT AATTCTTTGA GTGATAGAAT CTTTCACAAT
      481 TTTCAATTCT TCTACGGTTA AATGATTAAT ATCCATTTTA TTTAATTTTT TTGTTTTTCA
      541 AGTATTTCTA TTTGAAATAT AAGTTTTTCA TGAATTCGCC TTAAGTCAAC AGGATATTTT
      601 AAATCGTACA TACCATCTTT AATTGCTAAG CCCTCAAATT CACTTAAACA TTCTTTTAAT
      661 TCCATAAGTG TATTACAATT ATTAATTTTA CCATACATAT GGTGGATGAA TTTTTCACTG
      721 TATTTACCTT TATTTGACAA ACTACTAGCG AGTATTATAA ATAAAGCGCT CACTGGTAAC
      781 GAAATAAACC CTATTAAAAA AATAGAGTTA AAGACCATCA AAAAAACACT AATTAAAAAC
      841 AATAAAAAAA ATGATAAACC AATTAGGTTT AATATGTTTA CAATTTTTTT CTCCTCAAAC
      901 TTTTCCATTC TATTTAATTT TTAGAAATAT ACAAATCTTC TTTGTGTAAA CAAACCTGAC
      961 AACCATTCTC ATTTTTAACT ACAACCTTAT CATTATCTCT AAGATATAGT GCTTTACAGT
     1021 TTACTTTTTC ACCTTTTGAG TTTAAATAGT AATATAATAC TGTTGTATCT ACATTTGGAT
     1081 TTTGCTGCTC ATCAAATGAA AGGATTGCAG ATGAATGATT ATAAACCTCA TCTTTCCAAT
     1141 TTTTTGGTAA TTTGTGCATA AGATTATAAT TAATCATTTA CTTTATGTAT GGTGGTTATT
     1201 TTTTAGTTAA AACAACAACA TTTGTGACCT TTGGTGAAGT TAGACTCATG GTTTTAACCA
     1261 TATAAAAATT AACTGAGTCC GCAACGAAAA ATGTGTAATT ACTACCCTCA AACGGTGCGT
     1321 AAACTGTAGC ATTCGGAAAC ATTTCCTTCA CACTACGTAG ACAAGCATCT TTGTCGGTAG
     1381 CCCCGCCACA AGAAGAAAGT ACTGGGATAA TTAATAGGGT ATAAAAAAAA TACCTGATTA
     1441 CTGATAATTT CATATGATTT AAATTTTAAA TGTTTTGACA AATGTAGGCA TAATATTTTT
     1501 AATATGCAAA TTTAATCGAT AGATTCTTTA AAATTATTAT CCAATACAAA TATCTGTGTA
     1561 GCCATCCAGT CACCTTCTTC GTGTGCCATG ATATATGTAT AACCATCTTT TTCACCCATA
     1621 AAGAATTCTT TACCAGCTGA ACCTAGTGAT GATATCTCAT ATAAATAATA ATCTTCACTC
     1681 AAATCATAAT TTTTAACTTG TAATCGCAAT TCACCATCAC CAAATCCCCA TTTCTTTTCT
     1741 ATGAAGTTTA AGTTTATTGG TGAGTGGTCA CAATAACCCA TAATTTCAGT TAACCCCTTA
     1801 TTTAGGGTTT CTCGGTCCTC AATATGTTTT TTAATGTTAT TAATCATTAT TATCAAGTTT
     1861 AGTTTCTAAA TCACCAATTC TACTCTCAAC TAAAAGTTCA ATAGCTTTAA TTGTATCGAT
     1921 TAATCTATTC CTTAGTGTGT GGAATTCATC GTCTTCAATC TCTTTCCAGT TACTATAATG
     1981 TAAAAAACAA TAAGCGACTC CCTCCTCATT CATTCGGTAT TCAACACGTC TCCAATTATC
     2041 CAATTGGTCT TCTATTTTAT TTACATCCAT TTTTATTAAA TTTTAGTTAA TTTCTATTTC
     2101 GATGGGTACG TTTACCATAT TGTATCTTCT GTTCAATAGG CTTGCATTCA CAAATGTACC
     2161 ACCATCTGGA AAATCTATTT GACCATAAGC CTCATGAATT ATTTTTACAA AGGTACTAAT
     2221 AATTTTATAA AAAGACAAGT TTTTATAAAA TTATACATAT TTATTATTAA ATAACATGTA
     2281 TAAATCCAAA AACAATGAAT TTAGAAAACT ACATAATTAA AAATTACCCA ACCCTCGGAA
     2341 TGAAAAAATG TATGGAAGAT ACTCAAGCAA CTAGAGGGGT AATACAAAGT ATCGTTAATA
     2401 AACATAAGCT AAAAGTGGAT AAAAAGTCAC TATCCAAAAT CATTTCTAAC GGTAAAATAA
     2461 AAAAACAAGA AGAATATAAT ATTAACATAG AGACATTTAC GAAAAATTTA GACGAAAATA
     2521 GTAGTTATAT ACTAGGATTA TTATGGGCCG ATGGTTATAT AAGCAAAAAT AACCCCACTA
     2581 TAAAAAAACG AAATATCATT ACTTTGGAGT GTTTATATGA GGATATGAAA AATTTTGCAC
     2641 CCATTTTTGA AAAAACAGGT GTTTGGTTAT ATTACAATAG GCAACGAGAA AATAAAAAAA
     2701 TGGTAACAAC AGCATATACC TCTAATCCAT TATTCCATAA ATTCCTAACT GATTATGATT
     2761 ATAATTTAAA AAGTATTGTT TCCCCAAATA AAATAATTTC AACAATATCA ACAAACTTCA
     2821 TTAGTTATTT TTTATTAGGG GTCATTGATG GTGATGGTTG CTTTTATTTT AACAAAAAAA
     2881 ATGGTTTAAG ACAATTTACA TTAACTGGTT CTTTTAATCA AGATTGGTTA GCTTTTGAAA
     2941 AAATATTTTA TAAATTAAAC ATTAATTATA AAATAATAAG AAAAAAAAAT AAAAAAAGTG
     3001 GTTATTCTCA ATTAAGAATA ACAAACCGTG ATAATATTAG TAAATTGGGT GAGTATGTCT
     3061 ATTCTAATTT TAAAACAGAT AAAATTGGGT TACTTAGAAA ATACCGAAAA TATTTGGAGA
     3121 TTATCTCTTA AAATCTAAGA ATCAATAACA TCCCATGTAT TTGTATCTAT AACATAAGGT
     3181 TTATTAACCA TTTGATATTG TAAATTTAGA AGAGATGTGT TAATAAATAA TTTACCATCA
     3241 CCCGACCTAT AATCACCTCT ACCCTCATGG ATATGACCTT GTGTGAATAA TTTTAGGTTT
     3301 TTTAGTTTAT TTATTTTCTC ATATAAATAA GGGCAACCAA CATCTTCTTG ACTTCTAGAA
     3361 GTTATATTTA GGTTACCAAT GTATTTAGGT CCTCCGTGAC ATATTAGAAC ATCAGTATCC
     3421 AATGGAATCA TATCCCAATG TTGACATATA TCGGTGCCAC GTCTATTAAA TGCCCAATCA
     3481 TAGAACCATG GTTGGACTGG GCTTCCCCAG AATTTAATAC CATCCAGTTC TACACCGCTA
     3541 TCATTCAAAT AAATAATGTT TGGGTATTTA TTAAGCATTT CATCTACGAT GATTTTTGAA
     3601 GCCCTTTCAA AAAAGAAATC ATGATTACCA GCAATCATAA TTTTATACGT GTAAGGTAGT
     3661 TCGTTAAACC AACCCATAAA GTCTTCAATT TCATTATATG TACCTCTACC AGAAACATCA
     3721 CCAGCATGTA TTATACAATC ACCACCTTGT AAGTATTTAC TAGGTATTGA TTTATGTTGG
     3781 TTATGTGTAT CGCTAATTGC TGTTATAGTC ATTTTACTTA TGTTTAGTTT CTAACCATTG
     3841 GTATAATTCT TTTTGACTCT TTGGGTCCAA TAGTATTTCA TCCCATTCAC CAAATCTACT
     3901 TTTATACCCA AAAGCGTATT TCAACCCAAC CCATAGTCTC TTAAAGAAGT TTTTGTGAGT
     3961 TATTAGGTGT GTTTCAACGT ATAATGTATC TTCATCTTCA TCATACCAAA ATGAAACTTG
     4021 GTGTTCCAAC GAATTGCATT CACATACAAA TATTTTTCTT TCCATAATAT ATAAAATTAA
     4081 ATAACCAAAT AAATAAATCT ATTAGGTCTA AACTTACCAT CATCAATCAA GTACTTATTC
     4141 TCAAATTCAA TTTCGTATCG ACCAGGTTGT AACATGTGTT TATACTTAAT ATTGGACCTG
     4201 GACATATCAT CATGAATTAC ACTATCAGGG TCAGTAATGA AATTATAATA TAACTCATAA
     4261 AACTCTTTAG TTGTGTTAAT TACTTCTAAA TCGTTAGCCT TACTGTGCTT AATTAAATCA
     4321 ATTATTTTCT TACTGTATGT TTTATCACTA GTCGAGTATA TTAATAATCT TTCAGGGTTT
     4381 AACTCATTTA TTGTATTGTA CATTTTTTCT TTATTCTTAA AAAACATATA CTCATCAAGT
     4441 ATAATAGTTT TAATGGTGTG TCTGTATTTT TTAGCATCAC CAACCATAAG GAATTGATGT
     4501 TCAGTTGTTA TATTCATATT TAATCTACCA CTAAGTATTG GGCGTATTGA CCTAATTAAG
     4561 TGGTCAACCG TTGAGTTATT AAGAGTGATG ATTAGTGTCG AGTCTGGTGA CTTAAGGTAT
     4621 TCAAACATAC CCATCGTGGT TTTTCCAGTC TGTCTTGGTT GTATGTATAT TATTTTTTCC
     4681 ATAGTTAAAA AAACTAGTCT TTCCTAGTAG TCAGGCTTAT TACATGAAAC ACTAACTGCC
     4741 ACTCTAGTTT GGATGCTGTC CTTATTTTTA TACACGCCCA TGCCCGTGCT TTGCTCTAGA
     4801 GTTATATTTT AGTTTAGTAG TCAGGACAGG ATTCGAACCT GTATGATAAC TTATGAGTTG
     4861 GACTTTCGCC GTGTTTTTCG GGGTTACTCA ATATTACCCT TACTATTAAC CCTTATTCAT
     4921 GCGTCTAACC AATTCCGCCA CCTGACTATA TGCAACTATG GTTGATGAGA CCTCACGAAG
     4981 TATGTTGCCC TCCGAGCTCA GTTTCCATAT CGGGCCCACT GAATTTCAAA ATACGCTCTT
     5041 GCCTTACGCC CAAGAGTATG TCGTCATCTT TAAGGGTAGA TGAGCCCATC TGGGTAATCA
     5101 ACCCATTGTA GTCAGGACAG GATTCGAACC TGTATGACCA GGATTCCCAC GGGCGGCTTC
     5161 AAATCCCCTC GTACCCAGTC GCTTTCCATG CGTTGCGTCT ACCAAATGAT TGTTAATGCT
     5221 TCGAACTTAA AAGAAATGAC CGTAAGTCCG TATTATTAAG TAATCATATT CCGCCACCTG
     5281 ACTAAATTAA ATTGATTTAG TGAACATATA TTATAACCCC GTCTTGAGCA ATTCGTTTCC
     5341 ACCAAGCTTT GACTTTACGG GCTTAGCTTT AAATCAATCT AATATTTGCA GATGAGAAGT
     5401 CTGCTGTGTT GTAATAGGCG ACTTACTATT ATTAGCTATT ATAACAATTC CTTTCTCAAG
     5461 GGAACAACAC ATTATTATTA TTTCTTATCT GAATCTGTCA AACCGCTCAT TGGGTTAAGA
     5521 TTCTTCAACA ACCCAAGTAA TGCTGCACCT TCTTCGGTTT GCTTAAGTGA CTCAAGCAAT
     5581 CCGTTGATTT GAGACCCACC TTTTGCTGAC AATATGTCAG AGAACTTGTT CATACCTGAC
     5641 TGAACGTCAC CACTGTTTGC TAGGATTTTC AAGTCGGCAC TTGCTAAAGC TTTAGCCATT
     5701 GATTCTGCTT GTGCAACTTC AACGACTTGC TCCTTTTCAA CAGTCTTAAC TCGGATAAGG
     5761 TAATCTTGGT AACCTTGGTT TTCACCAATT TCTTTCGCCA ATTCTGTTTG TGCGATTACA
     5821 GATGCCAACT GTCTAGCTTT TTCAGCTTCA GCTTCGGACA TACCTTTTGC TGCGATAATC
     5881 TTAGCTTCAG CTTCACCCAC AGCTTGAACA CCAAGGGCTT CTTTCTTCTG CGCTTCCAAT
     5941 TTAGCAACAG CTTCGGTTTC AACTGCAAAC TTATCAGCTT CAGCTTTAAT CTCAATCTTA
     6001 CGCTTAATCA TTTCAGCTTG GATAATTTCT TTTTCTTTAT CAATCTCAGC TTGCTTCACT
     6061 TGATTTACCT TAACAACTTC CATTTGCTGT TCAGCTGTAG CTCTTTCAGC TTGTGCAATA
     6121 TCAGAAATTG ATTGTTGCTC TGCAATACCA GCTTTTTTAG CAGCTTCAGC TTTGGCAATA
     6181 CCAATCGCTT GTTGTGACTG CGCTTGTGCT TCACCAGCAA TTCTTTCAGT CTCAGCTTTA
     6241 GTAACATCAA CTTCTTGACG GGCCATAAGT TCAGCTTGTT GCGCTAACTT AGTGTTTTTA
     6301 GCAACCTCAG TTCGTGATTC CATGTCAATA GCTGACATAC GCTTAGCCAT GATTTGGTGA
     6361 ATAACTTGAG AACCATCAGC ATCCCTTACA TCCATAAGTT CAATACTCTT GATTGCTTCA
     6421 ACACCCCAAT TCTTAAGGTC GGCGTTAACA GCTTCAGTAA ATTGTTTACC AAACACTGAA
     6481 CGTTCTTCCA TAATTTCCTC CAATTTAGAT TTGGCTAGGA TTGAACGAAC CGCACCTTGA
     6541 ACAACGTTTT CCAATTGTCC CTTAAGTTCT TCGAATGATT CCACCTTTTC AGCGGCCACA
     6601 TTGGTATCAG CGATGTGGAA AAAGGCTTTA ACGTCAACTA CGAAAGGTAC ACGGTCTTTG
     6661 TCATACGCCT CATATCTTCG TAATTCAATA TCAAAGTTTG ATACGGGTAG AACTCGAACT
     6721 GTTACACCTA ATTTAGGTAA CCATCCTGGC CATTCGTAAT AAACATTTGA TGATTTCTTG
     6781 GTTCCATAAG AAACCGTTTG ATTACCACGC TGAACAATGT GAACAACGTT TGTTGGTACA
     6841 ATCCTACGTA GTGATAATAC ATAAAGAACT ACAATAAGAC CAAATAATGC TGGGACTCCA
     6901 TACACTAGTG ATGAATAAAT TACATCTGCC ATAACTTTTT TTTTTAAGTT TAAATTAATA
     6961 ATTATTAAAA GTGATTTTAT TTTAATAGCC ACCACACTTT AGCTAATTTT TTTTGATTTA
     7021 ATTGTTTATA TATTCGAATA AATTTACCAC ACAAATATAC GTAATTTTTA TTTACTGTGC
     7081 AAGTTTTTTT TAATTATTTC ACTAATAAAT TATCAAAAAT GATAATATCG TGTGTATCAT
     7141 CATCATTCAA CTTAAGTATT TTAGTTGGTA CAGATGATTC TTGTTTGATT ACCCAATGTT
     7201 GAAATCTTTC GTAAAACTTG GTTTCAACTG CCTCAAACTG AAAAACGAAC CAACCATATT
     7261 CCTGTAAAAT TAGAATATCG TCCTTTGGGA ACCAATTCCA CAATGTATCT AGTGACTCAG
     7321 TTGCTGATAA CCAACCAACC AACTCATCAT CGAAATCCAT TTCAAGTTTA TTGTTAAAAC
     7381 AAAAATTAAA CTCACTGTGG ATTAACCCAG TGAAATCACC TGAGAAATCA TACCACAACC
     7441 CTTGTAAGGT GTCTTTATGG CAAACTCTAT AATAATGTTT TGTCATATTT TTATACTTTT
     7501 TACAAAATCA ATATGCTCCT TACTCATTGG GACCCCAGTG AAATTCAATG TTAAAAAGTT
     7561 GTCAATAACG TCATCATCGG TTGCAGTTTC TGGCAATTCA CCAAGGGATA AGTTACCATA
     7621 GTTTAAAAAT CTTCTATGTG CATTAGTAGA TAAATCACTC CAAAGGTTAC CATGTGAATC
     7681 TATAAATTTA TCTTGTACGA ATTCCAATAT GGTATTTAAA CGTTGTTTAC CATCCACACA
     7741 ATCAAAACTA TGCATTGTCC CAGTCTCAAT CTCTTCTTCT TCCATTCTAG ACCAAGCATT
     7801 ATATCTCAAT AAAAATTTAC CAATCTCAAT GTCATTGTAT ATACTATCAA TTAGTAGTTG
     7861 TTTCTGCTCT AATGTCCATA CTAGACCCCT CTGGTAGTAT TGTTTATTAC CATTTGAATC
     7921 AACAACATAT GGGTCGAAAT TAATTTTTTG CCAATCACGT TCACTTTTTT GGTGTTCACC
     7981 ATTTCTATCA TACCCCATTT TCCACAACAA TGATTGAATG TCTGAATTGT AAAATGATAT
     8041 TCTTCGCTTT TCCTTTCCGA ACGGATTTGC ACCACAATCC ATGAATGTAT GTGATACTAT
     8101 TGATTTATCA ACAATAATAT TTTGATTGTG TTTGTCATAA CATGTGTCAA CTATACCTTT
     8161 AAGTTCTAAT GGTATTCTAA CGCTACCTAT TGATATTATG AATTTATCAT CAGTTATTTC
     8221 CTGGACCGTA CCTTGCGTTT TGAATTCGCA TCCTACATTT TCAGTTACCC AACCCTTGAT
     8281 TTTACCCTTA CCAACTTGTT TTAGTGACTC TCTAGTAAAA GTTGTTTTAA CCTGAACATA
     8341 ATCACCAACC TCAATAGGTT TTATTTTTTT GGCTTCAATT TGCTCCAATT TTGTCATGGT
     8401 ATATTTTTTT TAGTCAATTA ACGTGTTGGT TAGGACCCTT TCATCTAAAT TGAAGATTAG
     8461 GTCATAATCT TTATGTAGGC CAACCCCATT TGTTATTCGT TTGAAAACTT CAGGTTGGGG
     8521 GTCTGGTAAT TCAATTAATG TTAACTTTTC ACCAGTTTCC CGATTAACAT CATATATTTG
     8581 AATATTTGAA ATTTCTGAAC GATAGAAATA TATTAATTTT TCAATGTGTG ACAATCCTTC
     8641 TGGGTAACCA ATGCTTGATG TTAAAGCTTT ATGGATTAAT TCATGTAAGT ATTTTTCCTT
     8701 ATTCGGTTCA CAAGCAACCA ATATCTTATA TAAACGATTC GCTATATATT CGTAACTATA
     8761 ATTATCAACG TGTTCAAAGT CAATTCCACA ACGAATAGCC CATATGCGTT TTATTTCATC
     8821 AAATATACTA ACTTCATCAT CAGCTGAGTA ATGTCCTTTA GACCACAAAA CTATATGACC
     8881 ATCAAATGTA CTTAACTTCT TCATATTATT ATTTAATTGT TTGTACAAAG GTATATAAAA
     8941 AAAATTAATT AACCAAATTA AAAGGATAAT TAATTATCCT TTTTAATGTA TTTAACTTCT
     9001 TTTATTATTG TCTTATCTAT TGGATATGCA CAAATGAAGT CTGTGTTAAG GTAAAACGAA
     9061 TAAAAACCAG ATGATGTACT ACTACTCGTC TCTGTTTTAA AATAATCAGC AATAACTTCA
     9121 TATTCTAAAC TATATCCACC ACCACTAAGA ACTATTATTT TATACTTTTT CATATTTATT
     9181 TAATTTCATA TAAATCACAT TTATCCCAAT CTTTATCCCA TAATGGTGAT AAAATTTTGT
     9241 AGAATTTAAT TTTTGGGTTT AACTCTTTGA CTTTAGCCAT GGGGTCTCTC ATTACTCTTT
     9301 CAGTGTCAAG TGTTAAAACA ACATTTTCTA ATTTATCAAT ATCTAATGAG AAGAAGAAAT
     9361 CAACTAATAA GTTTAATTGT TTTTCATAAA CCCCAGTTGT TCCCATGATG ATTGTTTTAA
     9421 CATCCAAGAA TTGCAATGCC GCAAGTTTTC TTGGTTTATC ATATAACTCC TCTAATATGT
     9481 ATATTTCATA ACCTCGTTTA AAAAGACCTT CAGCCAAATA CTGTTCAGTA TCATTAAGAC
     9541 CTAACCCACC TTCTAAAAAA GCGAAAGGTT GTTTTTCAAA ATCTAATATC GATGTTGTTA
     9601 AATTTTTACT AACTTTCATG ATTATCTTAT ATTACTAATG TTTATTTTAA TATCATTTTT
     9661 AAAGCACAAT ATCATGAATA TAGATATTAT GCAGATATGT TGATATTATT TAGATTCAGC
     9721 AATCTCAATT AACTTGACCA AGCAAGCAAG TTCCGCTTCT TCGTAAGTGT CAAACCACAT
     9781 AGCAGTATTG TATTTATGTG ACCCATTATC TATCACTGGG TAATAATTTT TTGGGTTATC
     9841 ACCTTGCTCA ATATGTGATA ATTTACCATA ATTATCTCTA AACCATCTGA ATACTTGGCT
     9901 GAATGTTGGT GCGGAAACCC ATTGATATAT TTTTCCACCA TAATTTGAAT TTTTTTCTAG
     9961 TTCCCAATGA CCATCATCAT AATACCTATT CACACTAGTT CCACTACCAT AAAGACTACC
    10021 ACCTCTATAT ACAGCCAAAC AAGGTTCATC AAAACCAATT AGTTTGAGTT TTAAGGATAA
    10081 CTCAAAAGGT ACAAATTCTT TTTCCATTTT TCAATGTGTT ACTGTTTATT TACGCAAATA
    10141 TAAATAAAAT AATTGATTTG ACCAAATTTT ATGAGTTATT TTTTAGTATT ATTTACTAAC
    10201 TTCACTTTCC ACAATTCTAT GTTCAGCATA TTCATACACT GAAAAGAAAT CAGCTCGGTC
    10261 ATTTTTATCT AAATCCAATA AACGTGCCCC AATTGTTTTC ATATCACAAC AACCCTCACC
    10321 TTTATCATAA TGCAATGTGG CAATAGTGTA ACATGTTTCT GGTTGTTTGA ATATTGTAGA
    10381 TTGTATACTA GTGTTATTTA AAGTATAGTA CCCATCACAT AATACCCAAC CATTACTAAT
    10441 ATATTCTTCC TCTTTACCAA AGTATACATT AGATTGCCAT TTAACAATTT CATATCTACC
    10501 TTGATTAAAT CGACATTCTA TATTGTTGAT TCTAACCCTC ATGTTAATTA TTATTAATTA
    10561 ACCTTTTAAG GGTTATAAAG TTCATACCTA GAAAAAACCC ATTGAAGAGA ACCATTAATA
    10621 ACCCAAATAT AGGTCTATTA TTGATAATAT TCATAATCCC ACTACCAATT AATAGGATTT
    10681 GGATAATCAT TAATGTAATT ACCAAAATTT TCATATTATT TTATTTTATT TAATTTATAC
    10741 AAATCACTAT AGTGAACACC ACAAATCTTA CACACCAAAT AATTCTCGGT GACCCAACTT
    10801 GAGTGCCCAG GACCCATTAC ACCATTATTT TGTTGTTTAA TGTGGTGTAT CTTATCAGTT
    10861 GATTTACAAA CAGGACATTG GATTTTATCA ATTCTTTCTT TCTCCAATCT TTGCTCCTCA
    10921 ATTTTTTTAT TGCGCTCAAC TTCTTCTCGC AATTTCATTC TTTCATGCCA CCCAGACACA
    10981 TCAATGGGCG TACCTTCGGT CCTATTTATC TTAACTCTTC TACTGCTCAT TCCTATATAA
    11041 TATATTAATA AACTGGTCTA CTTATTTCTG TCTCATCTAT CATCTCAAAT GAATCTTCTG
    11101 AAAAGTCTTC ATTTCCATTC CAGAAATATC TTCCATCCCA ATAATAAATG CCCCACTTTT
    11161 TAACCTCAAA ACATTTATTA CCGTAAACCC AATAATAACC AATTTCTCTA GCCATGTTTA
    11221 ATCCTCCCCT CTAAAAACAC TATCACGCAC TTCATCCCAG ACTTTATCAA TCTGCTCTTC
    11281 GTATTTTTCG TCACCATCAA CAATCTTCAT CAGTTCATGA TACATTATAT AACCAAACTT
    11341 AAGTTCAGCT AAATAAGTCT CACAATATTT ACCGTCTGGG TGTTGCTTAC ATGCTGTAGC
    11401 TGGACAACAA CCATCTTCAC CACAACTATC ACATATTGGA CAATATGGTG AGTATTCAAC
    11461 CAAATTTTCT TCTGTTATTT CTTCACTCAT TTTAATAATA TTGTTTGTAA TTAATTATAA
    11521 TCATTAATCA AAATTTTCAA TCTCGCCATT CCATGCGGCA TCTCTAATTA TATTTTCAAT
    11581 TTCTACCCAA TTTTTAGGTT CAGGATGGCA TTCAAATAAA TCTTTAAGGT CAAAGCTAAC
    11641 AACGCATTCA TAATCTATAC CGTTGTGTTC AACAATCAAT ACATAATAAG TGCTTATACG
    11701 TCTAACTTTA CTCATCTTTT TTTAATTTAA TGAACACCAT TATCCCAATT ATCAAAATAT
    11761 TTTTTCATAG AGTTATCTAA TTCATCCATC TCTTTTTGGA ACTTTGGGTC GTTTATTGTT
    11821 TTAGCATCTT GCCACGCTTC TTTTCTATCG CCCCACATAA TCCAAAGTCT AAAAAAATCG
    11881 TAAATTATTT TAAGATTTCT CATTTCCAAC TATTAACTTT CATTATACAT GTTATTGCAA
    11941 CTCTGTAGTC ATCTGATAAG TTGGGTGATG AAAAGTGCAT TGTATTTTTA TCATGCACAA
    12001 GTATTTGACC ACGCTTTATC GGTACTTTAA CAAATTCACT ATTTTTATAC CAATCCGAAT
    12061 ATAACGAATA GCCCGTTTTG CCAGTCCTAG TCCTAACATT TGTACCAATA GCTTTGTGCG
    12121 GTAATAAACC TTTTAAATGA CTACCTGGTA CATAAAACAT ACAAGAGTTT AATATATCAA
    12181 CATCTTGTAA TGGAATCCAA AAGGTGTACA CATTATCATC ACTATCAAAA TAAGCATTAT
    12241 CTTGATGAGC TGATGTCATT TTATAGTTAG GTGGTTTACA AAAATACTGA TTATTTAAAA
    12301 CGGTATATTC CTTAGCACCT ATTAGTTCAG CAAGGTGTTT ATTTAACTCC CCAAAGTTCA
    12361 AATTTTGAAT TTGCTTGATG TCACCAAGTT TAGTTCTAAA AACATCTTCA TGTTTTGAAT
    12421 CTTTAGCAAC ATCATTTAAA TTAGTTGGGA ATGTACTAAC AATAACTTGA ACAACACGGT
    12481 CATTTATGAC TTGAAATCCA TCTTTGGTTA AGGTCTCATC ACCCGTATAG TTTTTAAATT
    12541 TTATCATCAT TTTTAATTTT AAACATATTT TCAAGTTCCT CTTTGGTTTC CCATTTGTAG
    12601 TCTTGATTTA GGTATCTTTG ATATGCACAT TCGGTTGACC AACAATCACA AATTAAACAC
    12661 TCACCATTAT GGTCAAAATT ACATGGCCAT TCACCCATTG TTAATTCTAT AGGGTCCATA
    12721 TGATTATCAT TCAGTAAAGT TAGCTTTAAC CGCATACATA CAAGCTGTCT CAAATTCAGT
    12781 TTGCGCTATA GAAATTAATC TATGTTTTTC ACCAGTAGAG GTTTCACTTC TTAATTGTTC
    12841 ACACAGGTCA ATAAGTTCTG CTGATTTATT TTTAATTTGG TCAACCAAAT CGTTTTTTGC
    12901 TGGGTTGAAG TCCGCTTTAA CTCTTCTTTG ACCCAAAGTT TGTTTTGTTT CCATATTATT
    12961 TATTTTCATT TGCTAAGAAT TGTAATTCAT TTATTGCTGA TTTATTAAGC CAACGAGTTA
    13021 TCACCGAACC AACAAATAAC CCAATATAAT CACACGTAGG GTCATTTTCA TCAGAAAGTG
    13081 TCATATAACT ATTATTCCAA ATCCATAATG AATATTCTTT ATCACCTATG AAAAGTGAAT
    13141 ACATATCAAT ATTATCACCA ATAATATTTG ATGTTTTGTA ATGTGTTAAT TTAACATCAC
    13201 CTTTATTAAG TAATCTATTT AATCTCCATC TATTTTTCCA GTATTTAGGT TCAAAAAAGT
    13261 ATTCATACAT TAACCAAAAT GGGACACCCA ATGTTGGTAT CATTAATATG CATGAAATAA
    13321 TCACCCTTAA ATTATTTGAC CATATTTTTT CACTTGATTT TACAAAATAT TCCATAATTA
    13381 TTTAATTAAT TGGGTTTATA ATATCAGCAA TTTCACACAT AATCTCAATT GCCCTAATTT
    13441 GTGCGCTATC ACCTTGCGCA ATACATTCAC TGTTTCCGTG TTCATTAAAA TATTCATCCA
    13501 ACATTTCAAT CACCTTTGCT TTTGTGTCTT CAGTCCAAAT AAATTCACTC ATAATTTTTT
    13561 ATTTTTTATT AGTCAGGACA GGATTCGAAC CTGTAACACC ATTTCAACGT TTCCGTATGC
    13621 TTTAATAGTT ATCATTTACG TTTCAAACTA TCGTGTACCA GCCTCTGTAG CGTCTAACCA
    13681 ATTCCGCCAC CTGACTATCC ATTTACTGAA TGGGTACCCA TTCAGTTGTT GTTACAACAA
    13741 TCTCTTTCTT TTCAACCCTA GTCACCTCTT GTATATCACT CATATCATGA CCGTGGTAAT
    13801 CATCGTGGAT ATATGTATTT GTTTCCCAGA AACCATCTAA TTCTCTTGAT ACATCTGGGA
    13861 AATATTCCTC ATTAATCAAA ACGATAGACC TAGTGTAGAA GTTTGAACCC TTTCTATGTT
    13921 CTGAATAACT TTCACAATAA AAATCTTCGA GCAAATAGTT AAAATCAATA TTTAACTCTT
    13981 TTGCATTTTC TCTAGTTATT TTGTTTACCA TGATTTATCT TTGTTTTTCA ATTTCTTTTT
    14041 GTATTAACTC AAAACCTAAA GCATCAACAG CATCACACCA TATCATATGT GCAACTTCTT
    14101 TGGATATACC TAATTGTTTA AATAAGTCCT CCTTTACCGA CCAATATTCC TTAAAATTCT
    14161 TATACATTTA TTTTCCTTTA AAAATTGTTT CAACTATTTC TTGTAGGTGT ATATAAACCT
    14221 CATTATAACC ATAAGCATGA CCCCATTCCC AAGCTAATGT TTTGATACCT TCATGATATT
    14281 TAACTGGGAT ATTAGTTAGT AGTTCTTCTG CTAAAATTTC ATATTCTTCT TTAGTCATAA
    14341 TAACTTATTT AATACAAATA TACTAATTAA TTTTCAATTA AACCACTTTT AATTACCAAA
    14401 TGTTGGTCTA AATGTAAAAT CTACCCAAGT TTTCAATACA ATTAGGTTCA AACCAATCAT
    14461 ATAGTTATTA ACTAGGTTGT CACCACTAAA TGTTTGTTTT GTGGTTTCTT TGGTATTACT
    14521 ACCTCTTTTA ACAGAACCCA CAACTTTTGA ACGTTTTGCC CAAATACCAA GTTGCCAGTT
    14581 CGTTCTAATA TTATTAGCCC CATAATTACC AAGCATACCT TCTTTAGCAC CTTCTTCCCA
    14641 TCGGTGCCTA ACTACCCAGG TTGCCCTGAA AGAACCAATT TTTATTTTTT TTATTACCGA
    14701 CTTAAACGGC CCAATTTTAA ATTTATTCAT CATTTTCTGT AAAAACCATT AAAAAAATAC
    14761 CAATAAGTAG GCAAACCCTA TCGAATACTC TTTGAACTTC ACCACCAGTC AAAAAAGGAA
    14821 AATAATAGTT ATCTGGTAAC CTCCAAATGG TAAAACTGAA TATAAACACA AATATATAAA
    14881 ATATTGATAA CACAAAGATA AAAGGTAAAA CTAATAAAAG AATTTTTTTA CCTAAAAATA
    14941 ACCAATCTTC CTTTGATGAA TTTATTAGTC TTTTTATTGG GGATACCAAT GGGAATAGTA
    15001 AAATTATTAA GTATTTTAAC ATAATTTAAT AAGCGTAATA AATCATCACA TTTCTTTTCC
    15061 AGTCAAAAGT TCTGTATAAG TTAACCAAAT TAAAAATGGC ATACTCATAT CTCCAACTTC
    15121 CAACTATATC TCCATATTCG GTGTTATATG GTACTGAATC AGGAAACCAA CTAGTAACAC
    15181 CCCATTCCAT ACCCATACTT CTAATATGGT CGATAGCTAA GTAAATACCT TTAATTTCAT
    15241 CTTTAGTTGG TGTTGCGCTC TCGGTCTTCA TAAATTCAGC AACACTTTTA CCATCTTCAC
    15301 CAAAAAATGG ATTTAATAAA TCTCGATAGT AGGTCCTTAT TTTTTCAGTA TAATAGTTAA
    15361 TCAACTCTAA AACAAACTCT TTCTGAACAA TATAAAAATG ATTTTCTTCA GTATAATGTT
    15421 TTTGTGTTTC CTTGTTTTTA AATACGGGTT TGAAGAATTT TTTATCAAAC TCATCAATAT
    15481 ATTTACCCAA CTCGTAATGT CTATTATAGG CAATGTCATA TAACCCAACA TAACCATCTC
    15541 TATCGTATGG GTCATCAGAC CATTCTTCAC CCTTATATTC GTATAGTTCT TTTAAACTAA
    15601 AACTTTTAAT TTTATTGTAT TCTTTTTTAG GTAATGAACC TAAGTAAAAT CTGTAACCCA
    15661 TAAAATATTA TTGTTTATTT ATTTTGGTCG TGAAACCACA ATTATCCAAA AACCCTTGAC
    15721 CAACTGGAGA ACCTAACCAT TGAATGGTTG ATAGAACAAT TTTCATTTCC CTTTTTGATA
    15781 ATTGTCCGTT TGGGTATAGG TCATTTCTTT TTGGGTCAGT TCCGAAAACA CGTCTTTCAA
    15841 TCTCCATTGT GTCTACATGT TTTAAAAACT TATCAACCAT TTCTTTTTCC TTTGGATTTG
    15901 ACTCAAATCG ATATTCCTTA TAAGTCAAAG AATCATCCTC AACTTCATCA AAACAATCGT
    15961 CAAATTCCAT TACATAAATG GTATCATTGT AATTACCTTG AGAATCAGAC ATATTTTTGT
    16021 TTGCTTCATA AATGTTTAAT GTTGGGTTTG AACTAGAATC AAGCCAATCA TTTAAAGCAA
    16081 CTGAAATGTT GTGTTGTTCA TCTTCTTTTA GTGCGGAAAC CCACAATTTA TAAACAGTAC
    16141 CATCATCATA TTTGTTATCT ACTTTTATAG TCTTAACTAA TAAAATTGTC CCAGGGTCAA
    16201 AACTTTCCTC TAAAGTAAAA TTCTTGTTTA ATTTAATTTT GAATGGTGTT TCTCTTTCTA
    16261 ATAACTTTAA TACATTCATG ATTAATAACT TTAGTAATTT ATGCAAATAT ATAACTAATA
    16321 TTTGAATTAA ACAAATTTTA TTTACAAATA ATATGTGGGG CTTTTAAAAT CAAATCACTA
    16381 ACATACTTAT CTAAATCTTC AACACTATCA AAATAAACAT CCTGATGACT TTTGTTATTC
    16441 AAAAAAATAG TGCAATGTGG TCTGAAATAA AATTTATTAC CCTCTATGAA TAATTTATCG
    16501 TGTTTGAATT CGTCCACCTC GCAGACAAAC TCATCATCCC ACAAACCCTT CGTTACCGCT
    16561 TTAGGTATGA CCTTATAAAC TGGTATTACA AAAAATTTGT AACCAACCCT AAGTTTAAAA
    16621 TCGTTAACCA CCTTATAGTT AGTCAACCAA TCCTCCACCT TGGGATAAAC CCTAATATTT
    16681 GATATAGCAT GATTAAATAT TATATTCATT TTATTTATTT TTAACGCATT CGATTATTTT
    16741 TATATCGTTG GTTGGTATCT TAATTTTTGA ACCATCACAA CCTTTTATCA CTGTGATGTT
    16801 TTCATATGAA GCTGTTCCAG AACAATAGTG GATAGTACCA TCTTTCATGG TCACACGTTC
    16861 ATCACAAATT TTACTATCTT TATGAACAAT ATAAACAACA CCAAACGCTA TCCCGAAAAA
    16921 AATAACCATA GTTAATAAAA TCCTACCAAA CTCTTTCATA AATTATTTTT TAATATGGTT
    16981 TAAATGCTCT AACTCAACTT CACTCATTAG AATATCTTTA AGTATTGCTT TTTCATTACT
    17041 ATTACAAACA ATAAAACCTA ATTCAGTTCT ATATATTCTA ATGTATTTCA TATTCCAATA
    17101 TAATACTCTA GAATCATTAT GATTTAAAGT AAAATAACGC CACTCACCCT CACCACCAGA
    17161 TTCTAAATAA TACCGCTCCA GTAAATCAAC CAATTCTTCT TTTGATAAAA AAAATCGTGA
    17221 ATATTTTTTT AATTTATCAA AATCCTCATG ACCAATATCA TCCCAGAGGT ACCCACAATG
    17281 GAAATCCCTA GTATCAACAT TGAATTTATT ATTTTTAGGG CATTCCCAAT CTATCTCTCT
    17341 GAAGAACACC CACTCATCTT TTGGTTCCAT CATTCCTCAG AGTTTTCAGT TTCAACAACC
    17401 TCCTCATCCT CTTCTGAAAC TTCAATTGTT ATGTATTCTG GAAAGAATTG ATTTAAACCA
    17461 ACACCAATAC ATACTTCAAA TTTTTTTAAT TTCTCTACCA TTTTTATTTT TTATTAAATT
    17521 CAACAAACCC ATTCTCAGAT AATTCTATAG CATATGAATG AACCATAATG TAAGCTTCTT
    17581 TTAATTTACC ATCAGAATCA TGGTAATCAT ATTCTTTTAA AAACATATCA TACACTAGGT
    17641 TTTTAGTTAT TTCAGGTAGT GTATACCCAA TCATACCAAT CATTGTTCTA TATGCTGGTA
    17701 ATTTTAATTC ATCAGCAATT AACGATATGG CGTCACAATA TTCTTTTTTA GTATAATTCA
    17761 TCAGTCAAGC ATTGATATAA AAGCAATTAT CGCTGCGATA GCAAAAAACA AAGCGAATGG
    17821 TATCCATAAT GGGGCTGTTA CCCACCACCA AGACCAATCA ATCGTTTCAG TTAATTTAAG
    17881 TACTAGGAAT ATTAAGAATA AAACCATTCC TAATCCAATT CCCCCAGATG ATTCTTTACT
    17941 TGCCATTTTA TTTTTCTTTA TCAAATTTTA TTTTACAAAT AGCTTCACAA TTCTCATAGT
    18001 ACAATTCAAC TGTGAAACCC CCACTGGACC ATCCAGAACC AACTTTATCA AAATCTCCAG
    18061 AATGTATTAA AGTGATTACA CAATCTTTCA ATTCATTAAT AGTTGGTGAC ACTAGTTTAT
    18121 TACCCCAATA CCAATTGGTT TCTTCCATGT ATGACCTAAC TGATTCCCAA TCAAAACTAC
    18181 TAAACTCCAT CATAAATGCA TTTAACAAAT GTGGGTGTTT TGACAATTGT CTTAATTGAA
    18241 AGGCTTGATA TTGGTTTCTA CAATAGATTG AATACCATTC ATCGAATAGT TCTTTATTGA
    18301 AGAAACCAGT ACGTTTTTCT TCTGGTTTGT AATCTGAAAA TTCAACAGAA GGTTCTGGTT
    18361 TTTCTTCGTA TTGGGAAATT GCAGTTGTTA AATCAGAAAT AAGTTTCTGA TATTCTTTAT
    18421 TTCTGGTTTC AACTTCCTCC AATGTGGCCA AGGTTGTTAA CCCAAACCAG TTTAATAATT
    18481 TCTTTTTCAT TAATTGTAAA TTATAGTTGG TAATTTTTGT TTTTCAATCT CAAGTTGTCT
    18541 TTCAGTTAAC TCGGAATATT TTTTAATCAG TTCATTTAAT TCAACTAAAT TACTAATTCT
    18601 AAAGTTAAGT TCACGTATTA ATTTTTCTTG CTGTTCTATT ATTTCTAATA ATTCAGTAAT
    18661 TATTTCATTT TCCATAATAT TTAATTTATT TTGACAAAAA TAGGAATAAT ATTCCACATA
    18721 AAAAAATTTA TTCAAGTGCG TAAACCCCAC CCACATTTAT AGCTTCGTTC AACGAACAAG
    18781 TTCGCAGTGG GTGGGATATA AATACCACTA TTATTTAATG CAAATATATT AAATTATTTT
    18841 AATTAAAACA AGACTTTTAC AATATTTCTA CATATTTATA TTAAAAAGAT TTAAAGTATA
    18901 AAATGTTAAA AGCATATAAA TATAAATTAT TACCTAATGA TAACCAAAAA TGTTTGTTAA
    18961 ACAAACATTT TGGGTCAATA CGATTTATAT ACAATTATTT TCTTAATGAA AGAAAAACTG
    19021 AATATGAAAC AAATAAAAAT ACTTTAAATT ATTATGATAG CGCTAGGGTA TTAACTGAAT
    19081 TAAAAAAACA TGATGATTAT AATTGGTTAA AAGAAATTAA TTCACAATCA CTACAATATT
    19141 CTCTAAAATC GTTAGATGGT GCTTATCAAA ATTTCTTTAA ATATAAAAAA GGTTTTCCTA
    19201 GATTTAAATC AAAAAAACAT AAGAACAGCT TTGCTGTTCC ACAGTCTGTT AATGTAATTA
    19261 ATAATGAATT ACATATTCCT AAATTTAAAA ATGGGATTAA ATTTATTAAA CATAGAAACT
    19321 TTAGTGGTAT AATTAAATCA TGTACAATAT CCAAAACAAC CACAAATGAA TATTTCGTAT
    19381 CCATTTTGGT TGAAACAACT CACATACCTC ACGAAAAAAC AAATAAATCC GTAGGTATAG
    19441 ATTTGGGTCT GAAAGACTTT ATTATTGCAT CTGATGGTAG AAAATTTAAA AATAATAGAT
    19501 ATACCAAAAC ATATGAAAGA AAATTAAAAG TTGCGCAGCA ACATTTAAGT AGAAAAACAA
    19561 AAAATTCTAA TAGATATAAT AAACAAAGAT TAAAAGTGAC TAATATTCAT AAGAAGATAA
    19621 GCAATTCTAG AATAGATAAC CTACACAAAG TGTCCACAGA ATTAATTAAA AAATATGATA
    19681 CTATCGTACT GGAAGATTTA AATATTAAAG GTATGATTAA AAATCATAAA TTAAGTAAAC
    19741 ATATTGCTGA TGCTTCATGG GGGGAGTTCG TAGAACTTCT ATCATATAAA GCAAAATGGA
    19801 ATGATAAAAA TATTATCCAT ATAGATAGAT TTTTTCCTTC TAGCAAAACA TGTAATAAAT
    19861 GTGGATACAT TAACCAAGAT TTAAATCTTA GCGTGAGAGA ATGGACATGC AACGCATGTC
    19921 ATTCTCATCA TGATAGAGAT ATTAACGCAA GTATTAATAT CCTTAAAGAA GGTATTAAAA
    19981 TTATATCGTC AGGAACTGAC GATTACAGAC GTGGAGATGA AATAAGACCA TCACTTTGTG
    20041 ATGGCGCAAT CTGTGAAACG TCCAAAATTC TTAAATAATT TAAGAAGCCC AACCTTATTT
    20101 AGGGGTTGGG TAGTTCACTT TGTTAAATAA TACCCAGAAA ATGATGAAAA TACAATTGAA
    20161 ATCCAAAAAA ATAATGACTT CAACCTAAAT GTTTTTTTGT AATTACCATT ATCAACTATA
    20221 GTTGTGCATG ATATCACCCA AGATGTGATT AAGATAAATA TCCAAGTAAT TATAAATAAA
    20281 ATTAACATAT GTTTTTTAAT TAATTAGTTT TTATTATTTT AGTATTTACC GTAACATCAC
    20341 CATTATCTGG TATTAATATT TCTAAATATT CCCCATGTTC GATAGCATCA ATTAAAATAC
    20401 AACCGTAGTT ATTATCAACT AAATTGGTTA TATTTTTTTT AGATGTGTGA CCAACAACAT
    20461 GTATATAATC TAAACCATCA TCTAATAATG ATAATGGTCT AACCCATAAT GGCCCTTGGG
    20521 TAACATCATC ACCATATTGG CTCCTATTTT TACCAGGTCT AAAATTATAT ACTGTTGGTT
    20581 TATAAATCAA ATTATCATTT AAACTATTAA CCAAATCATC AGTATCAATA CCATTCTCAT
    20641 CACACCAAGT CTTGGTTACA CCAGCGTGTG TGAATAAAAA TTTATCAACT TGACAAGCAA
    20701 CAGTTAGTAT ACCGTTTCTA ATTAGCTCAT CCAATTCCAA CTTCATATTA AATAGTGTAC
    20761 TATAGTTAAA TCCACTGTAT GAACCAATAC AAGCACTTGT GTAATGAAAA TCATGATTAC
    20821 CGATTAGTGT TATAACTTTA TCTGGATTAT TACGTTTAAA CTCTATAATA TCCCTAAAAT
    20881 TATACATCTG AGTCATTACA TCGATATCAA ATGAATCGAA ATAATCACCA ATAAATATTA
    20941 CCAAATCAAA ATCTGGATTA TTCTCAATCA CTTTTCTCCA CGTGTCTCTG CCGTGTGTAT
    21001 CACCAACCGC AATGACTTTA TATGGTTTAT TGTTCACCAT TTTTAAATTA TTTTTACAAA
    21061 TATATGAATT ATTTTTAAGA TAAACAAATT AAATTGGTAA TTTTATTTTA GATAAATTTG
    21121 CATTTGAGAT ATGTAAGTAA ATCTGAGTTG TCTTAATTGA GGAATGTCCA GCTATTTTTT
    21181 GTATTATTGC CGTATCAACT CCAGATTCTA GAAGATTGGT AAAACTAGAA TGTCTTAATG
    21241 TATGAATTGA TGTTTTATTG TCAATATATT TTTTATATAT TTTCTGACAA CTACCTGTTG
    21301 AATATTTACC TCCATATTGT CCATTGAATA GGTATTCTTT TGGTCTATAT TCTTTAAAAT
    21361 ATTCTCGTAA TAATTCTAAT ACTGTTTGTG ATAATGGTAC AATTCTATCT TTTCTACCTT
    21421 TAGCATTCTT AATATGAATT AACATTCTAT TTGAGTCAAC ATCTTCAATC TTTAGATTAA
    21481 CTATTTCCGA AACACGTAAC CCAACTGAAT ATGTTAGGGT CAATATTGCT CGATGTTTTG
    21541 TATTTTCAAT TTTATATAAT TGTGATTTTA TATATTCACC ATCAATAACT CTGGGTAATT
    21601 TCTTTTCTGA TTTAGGTCTT CTAAATGATA CTTTATCATA TTTTTTTCCA AGAACTTCTA
    21661 TATAAAGAAA TCGAATAGAA TTAATAACTT GATTTTGTTG TGAAACAGAA CTAAAATTGT
    21721 AATTATCTAA ATATGATTGG AAATCTTTAG ATGATAAATG TAAACATGAT TTATTTTGTG
    21781 ATTTTAAAAA TCTGTTAATA TGCAATAGAT AATTATCAAT CGTTCTTTTA GAATAGTTTA
    21841 GATAATTAAG TTTTTGTTCA CAAATCTTTA AAGTTGACTT ACCTTTTTCG TTCATAATCA
    21901 ATTATTTATA GGTTATTACA TATATAATAT AGTTAGGTGC AATGCTATGC GACCTCCGAT
    21961 AAAAGCTGGT CAATAACTTC ATCTACTTGT TTTCCATTTC CTTTATTATC TTCCAACATT
    22021 GATTTGAAAA ATCCTCCGTA AATAATATCA GTCAATATTG TTTCGGTTGT TACTTCTGGA
    22081 TAACCAAACT CTTTTAAGTT CTTTACACCA GCTTTTAATA AATGTTCTCT AATTTGTTCG
    22141 TTTGTCATTT TATTTGAATT TGTGAGAAGC ACTACACCTA ACAGCACATA GGCAATAGTT
    22201 GCCAGAAACT TCTCGGTTAA TAATTAAATT TATCATAGGC AACCATCGCC TATCTGCAAA
    22261 CCGTTAGCAC CAATACTAAG AAAGGTACTC CGATTCAATA TACTTTATCA TATCAGGCTG
    22321 GCATTTATCC GTATCAGGCA AGCCATTTAC CGCAAATCTA TGTCTATATC TCAAGCCTCT
    22381 AATCGTATGA TAGCTTTCAA ATAGTTCGCC ATCTTCAATC CAAAAATGGC TATGCCTTCT
    22441 ATCTCGTGAA AGAAGTACTG GTGCTAACAC ATTATTTGCG TCAGTGGGGG TTTCGTGTTT
    22501 CAAATTATCT TTTTGCATAT TATTAAGTTT TGTTTTTCAA ATGAAGTTCA GTAGTTCAAA
    22561 TCCCCACCGA ACGCAAATAA TCGGAACGTT ATATACAATA AAAATCATTT ATTAAAATCA
    22621 TCCCAAAGTT CATCTGTATT GAATTTTCCC TTACCACTTT TCGTCCAATA TGGTTCTTGT
    22681 GAAACACCCA TATAAGACCA CCTATAATAA AATAAACCTC TTTTCCCAAT ATATTCAATA
    22741 AAATTAGTAG GTTCAAATTT ACCATCCCAA TAAGAAATCT TTTGTGGTAT TGTAAATTCA
    22801 ATACCTTTGT TATCACAAAA TTTTTGATAT AGATTATTTG TCATTATGTA ATCATGTTCA
    22861 TTATACAATC TCCATTTATG CATACCTCTA CTATTTATTT CATGTTTCAT ATAACCACCA
    22921 TCAAAAGTGT TTATGCCTAC CCATTCCGCA AATTCAATAC AAATTTCTTT CATAATATAT
    22981 AAATGATTTT TACTATATAT AACAAATGAT AAACAACATT AAAACGATTG TTTATCATTA
    23041 GACGTTAGCG GGAATGATAA ATCAGTGCTC GTGAATCATA CCCAAATACT CCCAACTGTG
    23101 AATACTTGGT TGTTTTTTTA CTAATTGCGC TCTAAACTCT GATGCTTTTC TAGTGGCTTC
    23161 CTTCTTGTTA TGTTCAATGT TTATGTTTGC GGTTAGTTTG CCAACTTCCT CCGAGTTATC
    23221 ATCATTATTG TACCAAGCCA ATAAGTTGAA ATAGTCTAAA ACGCTGTAGT TGCCTTCAAT
    23281 CTCGTCAAAC CTGTTAAAAT TTAATTCTCC ATTAAAATCG GGGTCTTTCT TCAAATATTT
    23341 TTTAAATAAA TCACTACCGC TAACAGCACC TATATTCAAT TGCGGTTTTT TTGGTTCATT
    23401 CAAGTTTTCG TTTTCTAACA TAATTTTGTG GTTATTTAAA GTTTTTGTTT TCAAAATCCG
    23461 CAACTAAATA TAGCTGCAAA CCGTTAGCGG AAAGATTAAA CACCGAAAAC CTCAACAATT
    23521 TCGCACACCC TACCACAAGA CATTGCAGCC CGAAGAGCTT CTGTTCTTGT GTTTAAAACA
    23581 ATAGTGGTGT TTTTATCAAA CACACCAAAA CCAACTTGTG GATTTCTTTT AGTTCCTTTC
    23641 TCCATAAAAT AATCCGTCCC TAACATTCTT ATAACATATC TTGCGCTCAT AAAAATAATT
    23701 TATTTGTTTA TTAAAAATCC TTCCGATAAC CACACCTTAG CGCAACTAAA GTATGCGCCA
    23761 AGCTGCCAAC CGTTAGCCGT CATTGCGACC AGCCATATAA TCCCGCATCC ATTTTGCTCC
    23821 ATCAATCCAT ATTTCTTTTA TCGTGTCATT AACATTGTGC TTCTTTATGC TATTTTCTAA
    23881 TGCGTGTCTA ATTTCATCAT CAGAAAGCAA CGAACGGCTA ACAGCACATA GGCAAAAAAG
    23941 CCGTTTCAGT TTCATAATAA TATTTTTCAT AAGTATAAAA TTTATCGTTT CAAATTAAGT
    24001 TCTCGTTTCG GCTTCTTCGC CTATCTGCAA AACGTTAGCA GTAATATTTT TAAACCGCCA
    24061 CCGCACCCAA TTCTCTGATT GAGTATTTTT CAAATAATAT GTTTTCATTT TCTTTATGTG
    24121 TTGTCCAAAA AGGTATTTCT TTTTTTACTT CATCTATGTT TTTGCAAAAA TCCTCAATAT
    24181 CAGAGATTGA ATTAAAAACT TTTGGAAACA AAATGTCTTC TTTTTTCATA TCCCATTTAC
    24241 CTTCAACACA TTCTTTCATC CATTTACCAA AAGGATTTTC CGCATCAAAT TGTTTCCAAT
    24301 AGTTTTCATC GTAAGGTCTA AAATGTTCTT TGTGGATTAC GATACAATAA AATTTTCTTG
    24361 GTTGAGTTCC AATTTTTTGA CTAACTAAAC ACTTCATTAC ATAATCGAGT AGTTTTGGAT
    24421 TACTTTTTAA GTTTTGTAGT GCATCCAAAA CTTTTTTAGC ATCTACTGTT TCGTCATAGT
    24481 CAAAAAATTG TTCTTTGTAA ATTTTATTTT TTAATTCATT CAATTCCCCA TCGCACAAAG
    24541 GTTTAAAAAA ACTACTGCTA ACATCGGCTA TATTCAATGC CGAGTTCTGT GGGTTATTTG
    24601 AGTTTTGTTC TTCGTTTTTC ATTTTATCTG TTATTTAAGT TTTGTGTTTC AAAATCGGCA
    24661 CTAAATATAG CCGTGTCCGT TAGCGGTCAG GCTAAGACAA CATATACCGA TTGACATTCT
    24721 TTTCGTGAGC GATACTTCTA TCTTCATTCA AATCGCTTAT TTTTATAAGT CGAAACGACA
    24781 CCGCATAAGT AAACCAGTTA AGCGACCACA CACGAGTAAA TGACCATCCC TGAACATTTT
    24841 TGGTAAAGCT GAATATTGGC AATAAATCCT TTGCCCTAAA TACTGAATAC CAACTTTTGT
    24901 AAAAGTTAAA TTCTCTTTTC ATTTTCTTCT TATTAAACTT TGGACTTCTA AAAGCGGAGA
    24961 AGCCCGAACC GCTAACACTT GCTTTGCAAA ATGGCGGCTG ACGTGCTTCG GTTATACATT
    25021 TGTTTTAATT TGATAGTTTA ATGCTTTGTA ATCCCCTCCT TCGGGTATAT GCGAACCGTT
    25081 GTGCAACATT AAAACGATTG CACAACAGCA AGTATAAGTA ATGCTTACTG TCGTGCTTAA
    25141 AATCGAGTTT AGTGTTCCAA ATGCCATAAT TAAATATTTT TTTGCCCACG CTCTTTTTAA
    25201 ATGAAGTTAC AATCAACCTC TTGTTCTTCA TAAATATAAT CCAAGTGCAA TTGACTCAAT
    25261 AAAGGGTCAA TTTTTAATTT TGAATTTCCA CCAGTTACAT AATTGTCGTA GTTGTTTTTT
    25321 CTTTCTTTTT CTTCGTTTAA CTTATCAACT AACCAATCGT TTTTATCGGT TAGTTTTAAT
    25381 GATATTCGTT TACTCATTTT CTACAAGTAT ATCTAAATTA AGTGGTGCTA ATATTTCAGC
    25441 ATAAGTTTTA TTAAAAATAA AGTCGTCCAT TCTAAATGGT TCTTCATCAT TTTTAACAAA
    25501 TTCTCTTAAT GAAGTAACAT CTTTTGCAAC TTCTTTAGGA AAAAACTTAA CAGCATTTTT
    25561 CCAAAAATCA ACAGCATCTA AACTATTATC ATTATAGTTG TAGCTACCGT CATTTAACAT
    25621 TTCTTTTACT TCTAACTTTT TCATAATTTC TTCGTTTTAT TAATTTATAC GTCAAAGGTA
    25681 ATACTTTTGT TTCAAATAAC CTAATCTTTT TTGAATTATT TTTCTTCCCA CCGTAAAAAA
    25741 TAAAAACCTC TTTAGTACTT CGTGTTGAAA TTCAGGTAGA TAAACCGCAT CAGCCGATAA
    25801 CAGCATATTA GAGCAATAGG GGTTGATGTG GTAAATTGAA CGATAGTGCA TTTAATAAAG
    25861 TGTAGTGGTA GGTGGTAGTT TTGTGTTCCA AACCCCCTAC TACTCCAATA TGCAAAACGT
    25921 TAGTAGTAAC CCTAAACGGG TCGCTAATCG CTTACTACTA ACCCACGATA GGCAATATAA
    25981 AAAGAAAACT TATAAATCTC GCTTCGATTT TAAATCACCT ACTATCTCAT TAATAGTTTC
    26041 GGTCTTTACA AAATTAGCAA ATTCAACTAA AAAGTTATCT AAATACTGTC CACCACCTTG
    26101 TATCATTTCT AATCTAAAGT CGTGAGGTAT GTTCTTTTTA CCCATATAAT TTTGAATACG
    26161 TTTCTTGTTA ATCTCGTGTT TATTAATATT TTCCATTTTT TCTTTTTTAA TTTATTATTG
    26221 TGTTTTCTTT TTCCATCGCC AAGCCGCCTA CCGTTAGTAG CAAATTGTAA AACTTGCCAC
    26281 CGCACCAATT ACATATATCG TTCTTTTTTA AAATTTATGA ATGATAGTTT TTCGTCAACA
    26341 CATTTCTCAC AAATTTGTGC AGTCCATTTT TCAGTATCTT TTCCGCTATG GTAACCCCAA
    26401 TGTGTTTCTA ACTTCATAAA TTCAAAACTG TAATACGGCT CACCATTATC AACTCTAACA
    26461 TCATTATCTA TTTTACCTTC GTCAACCTTA CAGCTTTTGC CACAGCAATC ACAAATAATA
    26521 TCTGTAATTA CTTCGGTCTT TTTGTTTTGT GTTTCCTTTG TTTCCATTTA TATTTAATTT
    26581 ATCATTTCCA TACGCTCAAA AAAGTTTTAC AATCAGCTAC TAACAGCGTA TAAAAAACAT
    26641 TAAAACGATT TTTTATACGC AAAACGTTAT AAGTAACTTT AACCGTGAGT TCCATCAGTT
    26701 AAACTTATTC CGTGTTCTAA TCCAGAAATA AAACTATCCT TATCGTTAAA TTCATCAAAA
    26761 TATTTTGCTA TTATAATCCC AATATGATTA CCAATATCAC CAATATTACC TTCGTAGTGT
    26821 ATGTTTTCTA TTTCTTCAAC TAATTCTTTT TGACATTCTT TAAATCTATC CATAATAAAA
    26881 GCTACTTATA ACATCGGTTT TGCTCTATTG CGGTTTTAGG CTTAACCAAT ATTCGGTTTG
    26941 TATTTGTTAA TTTTGTTTTT AAATCAAGTT CTACTTTCTT CATAAATTAA AAAATTTTTA
    27001 AAATACGCTT CACTAATACA AATTGCGTTT CAATGGAATG CCCATTTTTG ATACCTATTT
    27061 CAATATCATC ATTTAACTTT TCTCTGTTAG TTCCAAGTTG TTTAAATGTT TCAGTTATTA
    27121 CCTCGTTGTA ATCTTCTTCA TTCATCCAAT CTTCAAAAAT CATATCTCTT AAAAATTGGT
    27181 CTATTTCTTT TTCGTACTTC ATAATAAAAA CATTATCTAT AATTCATATT CTTTTTGATA
    27241 TTCTTTCATT TTTTTTACAG ATATGCTAAT TAATAATTAG AAATCTAAAT CATCATCTGA
    27301 TTTTTCAACA TCTTTAATTA AGCTATGCCT AGTTTTCACT GTTTTAGTTT CACCCTTTAT
    27361 AACTCTTTCA CCTATCGCTA TACCTCTTAA ATTGGTATAA TACTTACCAT TATATTGATT
    27421 ACCAACTAAA GTAAATGCAA CCATAACTTC TTCACCAACC TTAAATAAAT CCAATTTCTC
    27481 ACAATTATCA TTAACAAATT CTACTTTAAT GTCTTGCCTA AAGTTATCTT CATTGGTAAT
    27541 TATAATTTCT CTCTTCTTAA ATCCACTGGC GAATTTTTCA ATGGAACCAA TTTCTAAAAC
    27601 TATACCCTCT AAAACATAAT GCATTATTCT TCTTTTAATC TGTAACAAAT TTCTTCAAAA
    27661 GCATCAAATA CACACAATAA CCAATATTTT ATTTTAGTTC GATGTGGTAT TGATTCAGCA
    27721 TCTAAGTATG ATGGCATATT TTGATAAGCT TCGGACATGT AAAGATGCTC ATGCTCATCA
    27781 ACATTATATA ATAATGTGTT CTCATACCAA TCTAGCAGCT CTTCTAATTT TTCATCGGTA
    27841 TAGCCATCCT CAACTAATCC ACCATTTATT GCATCACGAA TTTCTTTTTT AGTGGCCTCA
    27901 TGGTCAAATT CAAATGGTTC TTGTGTTGAT GCGATTTTAA TCTTTTCACA CCAATAATAA
    27961 TCACTTACAC CACCATCTGG TGATGGGTGA AATTCCCTAC AGAACATCCA ATTACCATAA
    28021 TCACCAGTAA CCACCATAAT ACCATTTATG TTAATAAAAT CAAAACGGTA CATCTTACTG
    28081 TAATCTTTAT GTTTTAAAGT GTGAACTAAT AACCCATCAC TTTCTTTAAT TATTAATTCG
    28141 TGTTCTGAAA AATCAAAATT AGTCCTAGAA CCTACGTTAC TTTTTGTTAC TTCCATTTTA
    28201 ATATTCAATT TGTTGCGCTA TAATTTTTTG AATTCTCATG TGCTCGTCAA AACCACTCAT
    28261 CCAGGCCCTA ACATCATCTT CATAATCCAT GTCTGGGTCA ACCCAATCGA AATCAACTTT
    28321 TTGTGACATA TCCTCGGAAA ATATCATATT ATATTTAATA TCCCACTCCA AATCAGATTC
    28381 AATAATTCGT TTTGCTTTTT TATGCAAATC TTTTAATTCT TTGTAAGTCA TAATTATTAC
    28441 TTATTTTTTT GGTTTTTATT TTCTAAATAG TGTTCATCAC ATAGTGTATG ATACCAACCA
    28501 ATATCTGTGC GTAACTCACC TTGCTTGCCG CAGACCTCAC ATATTTCGTA GCTTTTATTT
    28561 TCAGCTTGCA CGATTCGATT AAATATTTCA TCACTACCAC TGTTTATGTA AAACCTTAAA
    28621 CCCCCAAATT TTTCTTTTAC TTGGCAGATT TGTTTATCCC ACCCTAACAC AATCAAATCA
    28681 TCAATTAATT CCTTTATTAA TGGAAACCAA CCAGTATGAA CTGCAAAAAA ATAAGAATCA
    28741 GTAATTCTAG GTCTATCTGC GTAGTAACCA TTCTCAAGTC CACCTATTGT GGTTAGGTAT
    28801 TCATTCATTT CTTCCTTAGT CATAAATTAT AATATTTATC AGTTTCAATA TATTCTACTT
    28861 CAATACCACA ATTACGTGCT ATTTCTATCT CCTCTTTAAC ACCAATTGAA TTATCCCAAC
    28921 CTGGCATTTT ACAAACCACC AATTTATCAC ACCTTAATAA AAATGCAACA CAGAAGTTAA
    28981 ACCAAAACTC CCAATTGCTT GGCATATTCT TAAATCCTAG TAGATTGTGC CCATAGGATA
    29041 TAGGTGAGAA AACAACATCA CCATTAGATA CCATGTCTGC TGCAATATTT GAAACCACAA
    29101 TATAGTTATC CTCTCTAACC TCATCATCTG GATGACTGTA TGGTGATGCC AAATATATCA
    29161 ATTTACTTTC TTTGGTCTTT TTTATTTTAA CTAAATCTAA CTCTCTTTTC ATACTAACTC
    29221 ATCTATATTA ACACCATTTT CAGATAGTTT TTCAAATATC ATATCATAGA CCATATCTGC
    29281 CGCATCAAAA TGCGAAAATT CATCTTTATT ACCATTTAAT TCAGATATTT TTCTTTCAAT
    29341 ATCGTAGAAT AACCCTTTTC TACTATTTCT GGTTATTTCA AATAATGCAA ATGCTAATTT
    29401 ATCAGCATTA ACAACCCTAT TAAATTGTTG TTGGTCATCT GGGTCAGATA AATCAAATTC
    29461 TAAAATTGCT TTACTCATAT TATTTATTTT TATTTTGTTC AAAGTAATCA ATAAAAAACC
    29521 CAATTGCTAC AATTATGTTC ATACCAATCG ATGCAATTAT TTCATAAACT ACCCACCCTC
    29581 TAAAGAAGAG TGGGTTTTGT AGGATTAATC CTAACTGGGT GGTTTATAGC ACCGCTTACA
    29641 TCCGTAGGAG ATAAATCTCC ACCAAATTTA CTTTTAATAT ATTTTCTTAA TATATTTATG
    29701 CTTCCATTTA CATCTGCATG TATTAAAACA CCACTAGGTG TTTTAAACAA TCCTCTTTTA
    29761 ATTCGTTTAC CTAAATAATT CTCATGTTTT TTGATTTCTT CTAAATCTAA CGAACTACAT
    29821 TTACTAGTGT AACTTTCTTC CTGTAAGATA TAATTTATTC CACGATAATT ACATTTTGCT
    29881 TCTAATTTTC TTTTTAATAT ACCGAAAGGT ATTGAAACAA AGTTCTGATT ATTTTTCTTT
    29941 CCTAAATTAA TTTCTTGTTT AATTCCTTTA AAGTCACCTA TAATAATAGT ACCTATATTG
    30001 TTATTAATAC AATATTTAAC AATTTTACTA ACGCTTTGAT TTAAATAATT ATTAATATAA
    30061 TTTTTCCTAT ATTCACTTAA TTTAATAAAT CTTTTTGTAT TCTTATCTTT TAATTTATTT
    30121 CTTTCATATT CACTTTGTAA TTTAGCTTTT TGTTTATTAT AATAATGATT AACTGATTTC
    30181 AATGGTTTAC CATCAATAAT AAATGATGAT TTATTATTAA CATCGTAAGA TGTTAATAAG
    30241 TTATCTAAAC CACAATCTAA TGATAAATAA TTATTTTTAT TTAACTGTTT ATTTTCATTA
    30301 GGTTTTTCAT AACAAAACAA TATTTCATAT TGTTTTCCAC CGTAGGTGGG TTTAATTTGT
    30361 AATTGTTGTA ATTTATTTAT ATTAAGATTA GTTGGTAAAT CTAATATTAA ATCTTTTTGA
    30421 TTAATATTAT ATAAATCTCT AAACTTTTTA GTTAAACCAA TGTATACTTT ATCACCTTTA
    30481 ATCCTAGCGG AGCGACCTGC AATGAATATG GACCAACCAT CTTCTTTAGG TAAATAATTA
    30541 GGTATATTAA TTTTATTAGA ATATTTACCT TTATTTTTTA ATTTTAATAA AGAGAAAAAT
    30601 GACCTAAAGT TTTTATCCAC CATTCTAAGT ACTTGTTGTG ATGAATCATT AATTAATATT
    30661 GAAAAATTAT CATCAGATGT AATCTGATGA TATTGTTCTT TAAATGATAA GTAACTATTA
    30721 TTATTAAAAT AATATTGTCT AATATTATAT ACACAACTAT TATACAATCT AGCAGAATGA
    30781 AATGATAATT TATCTACGAT AAATTTATCA TTTTCATTTA ATTTTAAATT GTTTTTAAGA
    30841 GTTAGTATCA TAATAATTAT TCTTTCTTAT ATATAAATAT AAGGAAATTG ATAAAAAGAT
    30901 AAATAAAATA AAAAAATATT GTTATATTAA AAATAATTAG CATATTTGTA TTATGGATTA
    30961 CGGTTCATTC CTCCCAACCT CTGCGAACTT GTTCGTTGAA CGAAGTTCTA AAGAGGGTTG
    31021 GGCTTCCTCG AACAATAGTG AAATTCATTT TGAATTTAAT AAATGATTTC TAAATGATTC
    31081 TGTTATTTCG TTGTTACTTT TAATCAATGA ATCAATTATT TTAATAGGGT CTTCACCGTA
    31141 GTATAATGAC ATAACAACAG TATTAAACAA TGCGTCATTA TTAAACCGTT CAACCCCATT
    31201 TGGGAATTGA TTTATAATTT CATTAATTGT CCTCATCTTC TTTTGGTTTA ACTTGTGTTG
    31261 ATTCATCATT TGACATTAGT GTTAGTACAA ACAAAAATAC CAACCAACCC CAACCATTTA
    31321 GGTCTGACGA TATCAAGAAA ACAATACCAG CAACTAAACC TAATAATACT AAATTTTTAA
    31381 ATACTTCTTT CATTTTAATT ATTTTATTGG ATAATTTCTG TTAAACCATT CGATTATTTG
    31441 GAAATCATTT ATATAATTAT CTGGGTCCAT AACTCCGAAC CTATTTTTAA CTTCAATTAA
    31501 TAATTCTTGG ACTATTTTTC TATCAAATGT TTGATTAATC GGTTCTGGTT TTGGTTCAAT
    31561 ATTATCTATC TTACCAACCT CGATTTCCAT AATATCATGA TTAATACATT CGTTTATACC
    31621 GCCTCTAACA AAGTGTTCAC AATTATCATA GTCATCACTT GAACATTTGC AATGTGATAT
    31681 AAAATCATTT TCCTTAGCTA ATTTAAAATC AACATTAGCA CCGATATATA ACTTATCCTT
    31741 ATGCATAATG CGATTAAACC TAGATAATGG TACTGATGAT GTTAAAGTTA ATGGACCATC
    31801 TTGATATTTA AATCGAATAA TCCATTTATC TTCCGATATT AAGTCTAATA TACCTTTCAT
    31861 ATTACAAAGA TAATAATAAT ATTTTAATTA TGCAAATAAT TTCCTAAAAT AAAGTAAATC
    31921 CTCATACTCA CCAGTTTTAG AGTTCCAAGC ACCCTTTGGT TCAACACCCC ATGGTTCACC
    31981 CATTAACCTA GTATTTAACT TTATTGATTT TTCATTACTA CTATGGACCA CAGTATCAAT
    32041 ATATCTAGGC TTATATCTTT TTATTATTTC ATTAATAGCG AGTAATGCTC TTCCAGCTGA
    32101 AATTGCTGAT ATCGAGTATA AAGATATTGA TAACCCAACT TCATCAGCCC TTCTTATCGA
    32161 TATCTTACAC AAGAAAGTGT TTGAATCATT AGTGATTAAT AAACTACTCC AATCATCTTC
    32221 TGGTATTTCA AAATTACCGA AATATTTGGT TGTTGACATG TATGGATAAA CATTATCATC
    32281 CAAATATACT TTATCCATAA ATTTATCAAC ATCTTCCCTC TTTGCTTTTT TTATCATGAC
    32341 TTAATTAACA AATACTTAAA ACTTCTGTTT TGTTTAGTAT CATCTTTACT TGTAATATTA
    32401 TTATCTACAA TATAATCACT CAAGCAGTAC CTTAAAAAAT ATGTTTGGAC TGGTTCAAAA
    32461 TTAACTGGGT TAATCACTAT AGGTCCCGAA TGAAATATTG AGTTATTCTC AAAATCTGGA
    32521 TAAATATGTA TTAATTTATT AGAATTTTTA AGTATTATAT TATCTAAATC TAACAACAGA
    32581 TTAACCTTAT AGCTCTGTGT TGGTATTACC ATACTATGAA CCCCATTTAT ATATCCAGAT
    32641 GCTATCGGAA CTTCAATTAT TCTAACATTA TTGTATTGTT TTACATATTC AATTTTAATC
    32701 ATAATTTTTA CTTAACTCTG AATTGTTATA TAATTTATAT TCACTATTTT TAGTTTTAAA
    32761 GTGAACAAAA TTATCAGTAT CCTCAATTAT CTCACTGACT TCAGTTGTCA TCCAAGTAAA
    32821 TGAGAATGGG TTAAATGGAC TCATGATTAA AGAGTAACCA ATTTCTGGTC TATCGTGCAA
    32881 CCCCTTACCA ATATTACCAT CAAATTCAAT CCACTTAGCA CCTTTTGAAT GTTTTTGAAA
    32941 ATTATCATCA CCAACCTTTA TTAATGAACA AAACCCATTC ATTTTTGAGC ATTTATCACA
    33001 GACAAGGTAA CCAGCCATTA GTGCTGATAA CTTAGGGTTG TGTTTTGTTA GTTTTTTACA
    33061 GTCAGTGCAA TATAACTTAT CTTTCTTCAT GCACTATAGC TTTAGTTAAT GTGTTAATCA
    33121 AAACCAACAC TTTATCCATA CTATAGAACC TAACTGGTAC TTCAGTATTA AAGAATTCAA
    33181 CATACCACTC ACCATTTTTA ACACTATCAC TGTCATTCGA TATTAACGAT AACCCTTGGA
    33241 CAACATCGTG AGTATAATAG TGATACGGAT TACCACCGCT CTCATCTGAG GACACTTCAA
    33301 CTTTTTTAAA TCTTAAGATT TCTAGCTCTC TTTCAGTCAT ATTTTATTGA TTTTAAGTTC
    33361 ACTAAACTAG AAAATGCTCA ATAAACGAAT GCTGTTTATT GTAGCAAATT CTTGTTTATT
    33421 ATTATTCTTT AATCCAACCA GTTCTAACTA GTTCTTCTCT CATTCTGTCC CAGTCAATAA
    33481 ATGGTCTATT TGAGTACATT GGGTCGTATT TTAATGGAGC AAACGCAGCG GCATCATCAA
    33541 TAAATAATTG CCCATATGCT TTTGGTGAAT CAGTCCATTC ATGCTGAGTT GGGTTTGTTT
    33601 GTATACCGAA CAACGGTATG TCATTTTCTT TGTACCAATT AACAGCATCA GTTAGACCAC
    33661 TCTGAAACTT ACCAGATTTT ACACCCATAT CACTTCTCAT GGTAAAAAGG ATTAATTGGT
    33721 GACCATTTGA TACCAATTCT TTTAAAACTG GAATTGCGCC AATGTCTTTA CCCATTCTTG
    33781 GGTACTCGTG TGTAACAACG GTTCCGTCAA AATCAATAAT CACTACCATA TTTTAAATTT
    33841 AATTTTTATA TACCCACTTT TATTATTCTT TATTAAACCA AAATCAGATG CACTATAATC
    33901 TGGATAATCT TTGATTATTT TCCATTCTTG AATCAACCCC AAATCATGGT CAAATGAAAT
    33961 TAAATCTGGT AATCCATTTT CTTGAATCCA TTTAACAAAC TGCCCATGTG ACCTAACAAT
    34021 AACCCAATCT TCATGGTATA TTCTTAAGTC TATTTTTCTA TAACTCATAT AATGAGCTTT
    34081 AGGGCAATCT AATGGAACTC TTATGTCATC TAGGAATAAT CTTTTCATTT ATTTTAATAA
    34141 TTTGTGCCAG AATCTGTCTG GTAAATGAAT GTTAGATACA CCAACAGCTT CAGCAAATAA
    34201 TGGTGCAATA TCTTTTGGTT TAAGTCCAGC CAGACCACAC CCTACTTCCG TTACAAGAAA
    34261 TATAAAATCT GGATTATTCT TTGCGAATTC GATAAACCTA TCAACATACG GTTTAATCTC
    34321 AACAATTGAT AATGTTCGCC TAACTGATGA ATCCTTCGTT GGTATACCGT ATGTCCTACC
    34381 TTGAATACCT TCAGCCTGAC CCCATTTGGC ACCCCAACCT AATGCGGTTT TTGCTGCACC
    34441 TAGACCATGC CTTCCGCTCT CGTTTGACCC GAAAACAAAG ACCTCATTAA TTTTAAGTTT
    34501 ACTTATGTGC TCTGGAGTTA CCCTATCTTT ATAATCCATC ATTCATTAAT TATTTCCATG
    34561 ATAAGGACCC ACTCGTCACA AGTTGGTGAG CCCTCCGCAA AATCAGCATC AAAGTGTCTT
    34621 ATGAAATACT GAGGTTCTAA ACCATAATCA CCAAATAGGA ATTGAACTAT AGCAATGTAT
    34681 TGACCATCAC CTCTATCAAC TACCGTTTCA TATATCTCTT GCTCATCAGT ATATTTTTTA
    34741 CTTACTTGCC AATCATCATG GCGGTCCAAA ATATTAGCAA TTCTGATTAA TTTATCATCG
    34801 GATAAGTTCT TAATCATATC CCTTGTCAAA TTCATATTAT CACAGTCTAA TCCCACCATC
    34861 TTTCAATATT TTTATTCATT ATTTTAAATA ATAAAACCCT CGCTCTATCA TGATTTATGT
    34921 GTGATATGTT CATGGCAATT CTCATTTTAC GTTCAGAACT ATTCTCATCA TCAATACTGA
    34981 AAACACCCTC ACCATTTAAC ACTCTTTTAT AAATTAAAGG ATATTTTTTA AAATAATCAT
    35041 CAAAGTTTTC AGATTTGATT TCACTTTCCC AAGTTGAGTA TCCAGGATTG TCTTCAATAT
    35101 CCTCAAACCA ATACTTAGAT TCATGGTAGT CAGTCCATTC CGATTCATAA TACCCATCAC
    35161 GTACTTTTTC CATTAATCTA ACACAAGTCA TCATTATTTC AGCGTCCCTT TGTGCATCCA
    35221 CATGAATATC TCTTTTAGAA ATACCTTTTG CTTGTAATTT TAACTTATGT TCTAGTATTT
    35281 GAAAAATGTA ATATGAGTCC CAGTCTCTAT CTTTCCAGAT TACGGGAAAC CATTGAATTA
    35341 GATTTTTAAT TCCACGATAT AAGTCTTTAT GGTAATATCT ACCCTCAAAT TTCCACCATA
    35401 GGTATGGGTT TTTAAATAAC ATTTTCATAT TCTTTATTTT TTTATCTCAA TAGAACCAAA
    35461 ATTCATTAGT TGATGGTCTC TTATCTTATC TAGTAATTGT TGGTTAAAGG TTGTAAACCA
    35521 TTTGGTGTTA CATTCTTTAT GTTTAATAGG TTCTGGCTCA CACGCACAAA CTGTTGACTT
    35581 AATACCACCT TTAAGTAATT TGATTTCACC ATTTGGTTCT TTAACTTCTG TAACTATACC
    35641 TTTTAGTTTA AAACCAATAA CACTTGTCAT TAAATTGTAT TTACTCCTAT TCATCTTTTT
    35701 ACTATTTTAT AGTTAACACT CCCAAATCCA GAAAAACCAT TTAGTCGTTC AAATGTTGTC
    35761 ACCATGAACA TACCAATAAA TTGAGTTATC GCAACGCATA ACATTTCTTC GGTATAATCA
    35821 CCAGATGGGT GTATTATAAC TTCATCAGAG AGGTCAACAG TGTACTCGAA TGTAAAACCA
    35881 TTATGTATAT CCATTGACCT TTGTTTTCTT TCTACTTCAC TTAAGTATTT CATAGTACAA
    35941 ATATAGTGAT TATTTTTTAA TTAAACAACT CCTTTGATAA ATAATAAATA ATTTTTTCGT
    36001 ATTTTCTGTT TAACACTATG AAATCATTAC TATCTGAATA TATTATTCGA TAAAAATTAT
    36061 CTAAAAAGTT AAACCCTTGA TAAGAAAATG AACCAATAAT GTTATGATAT CTTATAACAA
    36121 TTTTAGCCCT ATGGTTTTTT TTATTTATAT TATTATGTAT TATAAAATCT AATATTCGAT
    36181 TTAAAACACT TATAGTTCCT GTAAATGAAA TAACTGGGTG ATTTCTAGAG TTAGATATAC
    36241 TACCATCCCC ATCGAAATAC CCTCTAATAA AATGATTTAA TAATTCTATT GGGATTTTGG
    36301 GGTTAATTTC CGCTGTTAAA CTTTTTTTAT TACCTATAGA AAATAAATCA TTTAACCCCT
    36361 CAACTAACTC TTTTATAAAC AAATTAACAT ATACATATTT TTTTGTATAT TTTATTAATT
    36421 TATTTATATT ATTTTCGGGT ATGTCTAAAC ATTTTAAAAA TTTATATAGG TGTTCAGCAT
    36481 CCTTAATTTG TAATTTTATA TGTAAATTGG TGCTATTTTT TCTAATATAA CCATCAGCTA
    36541 AAATGAAGCC AGCCCAATAA CAACTTTCTT TAGTGTAAAC TTTAAAAAAA TTTTTATCAC
    36601 ATGTCAACTC ACTTTCTCTT TTATGTAATA AAATATTATT TTTTTTTAAT AATCTTTGTA
    36661 TTGTTACCCG ATGAACATTG AAAATTTCAG ATAATTTTTT ATTACTATAT CCACTATTAT
    36721 ATAACTCAAT AATTTCACTT TTTTCCTTTT CATTTAAATT TTTAACCATA TTTATATTTT
    36781 ATTATAAATA TCTGGATTTA TTTATAAATG CATCATTTAG TCTAAAATAA CATTGTTATT
    36841 TTTCGTTTAA CATATTTTTT AACTCAGCTA GGTCGGCATC TCTACCACTA GTATTACCAT
    36901 AATAAAGGTA TGAAGAACAA TCTTCATCAA ATTCAATTGA ATTACCGCTA ATTTTACCTT
    36961 TGTATGGTGT CCAACCTTTT TTAACTAATT TCTTAGCCTC TTTATTTAAT TGTTGATTTA
    37021 CAAACTTATA CATAATCTAA AGTTTTAATG TTTATGCAAA TATACGAATA ATTTTTTACT
    37081 TAAACAAACA TTATTATTCA ATTCCGTAAA ATTCATTATA ATAATCTTCA TTATACCTGA
    37141 AGTTCTTTTC CTTTTCTTCT TGTATTTTTT TCTCATCCAC TTTTGGCGGT GGAACATGTT
    37201 GTGATACTAT TTTAGGTACA ACACTTTCAC TTATTGGGTA TATCATTTTG TTACCGAAAT
    37261 ATAACATACC GACAAACACC ACCACACGAA TAAGTGCGTA TTGTATATTA CCAAATAACC
    37321 TAACACCATA AAACAATAAA ATTAAATTGA TTACAAATAA TGTGGTATTA ATGTGACACA
    37381 AGGTATCCAC ACCATCTTTA CCAAACATAT GATATACAAA TGACCAACCA ATAAACCCAT
    37441 AGTGGTAATC AACCATAAAA TATATGTAAC CTATTACTGC GGCCAAATTA GTTTGGGCTC
    37501 TATCTATTAA ATTCTGCTCA AAATTCCCAA AAAGTAAAAA GATAAAATAA AAGAATAACA
    37561 TTAAAAATGG GAAAAAAGCA GCTAATAACC CGATTATGAT AATCATAAAC ACCACAGTGG
    37621 TCCCATTAAC TACTAATAAT TCACTTAATG AAAATTCATT TACAGCTACA GTGCCGCCAA
    37681 AATTAAAAAT TTGATAAAAT CTTAAACCAT TTTTACTCAT AACATTTTGT TTTAGATTAC
    37741 AAATGTAATA AGAATAATTT AAACTACCAA ATTTTTTAAC AAAAAAAAAT GCACTTATAG
    37801 TGCATTTTTA TACATAATTA TAAACTATCT TTAACTTATT TCATTTTACC ACCACCTGGG
    37861 TATTTAGACA ATACCGTTCT AAGTCTATCA ACTTCAGATT TATCAAAACT ATAAACACCA
    37921 CCCATATCAT TTTTTTCTTT GTGTAATTTT TTATATGGTA ATCTTTGATA TATTTCTTCT
    37981 TCACTAAAAC CAGCCTCCCT AAATATACCA ACTTGTTTAA TAGTTGGATG TTTTTTAAAA
    38041 AAGTTTACAA CATCATCGTA TTCAACCTTT TCTTTACCCT CATCTTTTTT GTTGTCAGCG
    38101 TTGTCATAAT CTTGTTTAGG TTTTGAGTCT TCGTCTTCAA ATAACCCTAA CGTATTTAAT
    38161 GACTCAATCA ATCTATGTTT AATTTCAACC TTGTTCATCT GTTTTGTTTT TTAATAAATA
    38221 TCATAAATTA ATTAAAAATA ATAAAAAAAA GTAACCTAAT GGTTACTTTT TTAATTTAAA
    38281 ACAATTCAGA TTTAATTCCA GCCTTTCTGA TATTTATTTT AAGTATTTTT AAGGCTTTCT
    38341 CACGAACTTG CCTAACACCT TCACGGCTCA TTTGCATTTT TTCACCTATC TCTATTAACG
    38401 ATAATGGTTC ATTACCATCT AAACCATAGG AAAAATAAAT AACTTCCTTT TGTTTTTCAG
    38461 ATAATTTATT CATTAATAAA CTTATAACTG TGCTGAAGTC TGTTTTATTA ACTAAGTGGT
    38521 CTGTACTATC TAAACTTTGG TCGGCAATAA TATCAATCAT AGAACCAGAA TCTTCATCAT
    38581 GACCAATCGG AGTATCAAGT GATGTTACAT TCATGGATTC AATACTCATT AATAAATTAA
    38641 TATCATCTAA ATTGAATTCA GAGTTTTCAT CTATAGTTAA ATCATTTATA GTAACTGGTC
    38701 TACTGTGTAT TTGCTCCAAA AGCTCCATTT CTTTTTTGAT TTTACCCATT TGATTTATTT
    38761 TATTAATTGG TAATTTTATC ATCCTAGAAT TCTTAGCTAT ATAATCATTT ATATTTTTTC
    38821 TGATATACCA AACAGCATAT GATATAAATT TAAATCCACG TGATGGGTCG AATCTTTTAG
    38881 CAGCCTCAAT AAGCCCATAA TTACCCTCAG TTACTAATTC ATCCAATGGT AATTTACTGG
    38941 TTGAATATTG TTTAGCAACA CTTATCACAA ATTTTAAATT TCGAGTAACT AATTCATCAA
    39001 AAGCATGACT ATCACCATTA AATGCTTTAA CCGCACATTG GTATTCCTCA TCTGCCGATT
    39061 GAAAGGGTTT TATAGCCCTA ACATCCGACA AGTAGTGATT AAATGATTGA CTTGAAGTTC
    39121 TATCTGTAAT TTTGTTACTA ATTTTTAATT GTTTCATAAT TTTGATTTAT TATTTAATTC
    39181 TCTGGAAATT TCCAATTTAT ACTCTCTTTC TTTTATAGTA TTTCACTTAA TTTACAGGTC
    39241 GAAAGTGATT AATATAAACC CGTAAATAAT AGTGATAACC AATTTTATCT TAATTACTAT
    39301 GCTTAACTTT TAATATTAAT TGTCTTTGTT TATAAACTTG TGATTTACTT AATCCCGTTA
    39361 TTTTAATAAT CTCTTTAATT GATAAACCCT CATTAAATAA TTCTAAACAT TCATTCATAT
    39421 TTTTCAAACT ACGCTGCGTC TTGGAGAATT TATCAAAATT AACCCTATCC CACTTTCTAT
    39481 TTAAGACTGG CAAACCTAAA TCAATTATTT TTCTTTTTAT TTTTTTCATT ATTTCTATTT
    39541 TAGTCAACGA AACATAAGCC AAACCTTCAG AATTAATTAT TCCAGTATTA AAATCATTAT
    39601 CACTCAAAAA TTTAACCATT TCATTTAAAT TATATAACCA GGACTTATGA CATTTAAGCT
    39661 TCAAATAACC TTTAACATCA ATAGTACCAT CACCATCGAT AAACCCAATA ATAAAACTAA
    39721 AAAACGCATC ACCATGTAAA TTTTTTAAAG TACACGGTTC GTAAGTTTTG TTATTTGATA
    39781 AATTAAATTT ATCCTCTAAA TAACTTTTAA TCTCACTAAA ACTTATTGAT ATTTTTGGTT
    39841 TTACTAGTTC ACCATTATAT TCAACAAAGT TAGCAAACTT TTTTAAGTGG TCTAAATCTT
    39901 TTTGGGCTAA ATTTATTTGT ATTTGATTAG TATTTAAGTT GAAGTGCCCA TCAGCCATTA
    39961 TAAACCCTAA CCAATAATAT GCCTCATTTG TTTCATCAGT TAATTTAAGA CTATTAGAAT
    40021 TTAATTTATT ACGTTTTATT TTTAATAAAA AAGCTTTATT TTGTATTGAT GACCAAGACC
    40081 TATTTAATAC TTTTTTAATT TCTTCTTTAT CACCAAACTT GTAGTTTTTA CTTAAATACT
    40141 CAATCTCTAA TTCATTCCAT ATTCTTTTCA TAATATTAGT TTATTATAAA TATCACGGAA
    40201 CATCATTAAA GACAACTTAT TTTAATATTC GTTTCATTTC TTTATCTAAA TCTTTCATTT
    40261 TCAACACAAC TCTTTTATCA TGTGTATTTT TACCACGACA TAATGCTATT TCTATTTTAA
    40321 CCAGACCACC GCTATTTATC ATAACACTAA TCGGGACAAT TGTCAACCCT TTTTTCTCAA
    40381 CATTTTCACT TAATTTAATG ATTTCACGTC TATTTAATAA TAACTTCCTA AGTCTAATTG
    40441 GGTCATGGTT ATCATAATTG GAGCTATTTT TATATTCAGA AATATGCATA CCTTTTATGA
    40501 AAACTTCACC ATCTTTAATA TAACAATATG CTTCACTAAT CGATACTTTA CCAGAACGTA
    40561 TTGATTTAAC TTCACTGCCA GTTAATTTTA TACCAGCACT TAGTTTTTGA ATAAACTCGT
    40621 ATTCGTATGA TGCTTTTTTG TTTCTTACAA TTAGACCCAT AAATTATTTT TGCAAAACTA
    40681 ATACATTTTT ATTAATTGTG CAAGTTTTTT ATGTTTTTTT TTAATTAAAC TTTAGAATCA
    40741 TTTCTTCACT AACCCTAATA ACTTCATTAT CAAACCAATA GTCAACAACA TCCTTTATAA
    40801 ACTTTTCATC GTATTTTCCA TTCAAATCAG CACATATATC TTTTGTTGTT ACTTTTTTAC
    40861 CTTTAAGGTT GACAATATCC CAACTTCTTG GACCCAGCGT TACTTTATAT TTGTATTTTA
    40921 TAAAATCAAT TAAGTCTTCA GTTGCATAGT GCCTTAAGTC ATTATACCAT TTTTTTAAAA
    40981 TAGTAAAACA ATCATCAGAT GAACCCCTTA TGTTTAGTGA ATATTTAACA TTTTCGTTTA
    41041 CTTCATAAAT ACTTAATGGT TGCTCATCAA CCAAATATTT ATATTTTATT TCAGAACCAG
    41101 TAAACAAATA AATTTTATTT ATATACCAAA GTAAAAATTC AGAATCATTC ATATGGTATT
    41161 TATTAAATCT CTAATATTAG CGCACATTTC GTAATCCTCA ATTTCTAAAA AATAATCCAT
    41221 TGAGACAATT AAATGGTTTA ACCAATTTTT TTTTTCAATA GCAATAGTTA TTACCTCATC
    41281 GTTAACAATC AAATTGGCAC CTATTGCAAT GTCATTACCA TTTTTTTTAG AATCTTTAAT
    41341 TTCAATAAAA AGAGTTTTAA GTAAAGTTTT TTTATTATCC TTTAGAAAAT TAATAACTTC
    41401 TTTATTGTTT TTAAATTCAA GAGTAATCAA GTTTAATTTA AATTGTAGTC AAAATTATTA
    41461 TCATTAGAAC TGTTGGTAAT TTCAATACCC TCTATAACGT CACCAATTTC ATCTAAAATG
    41521 TCAACTGAAA TTTCACCATT CCCTGAATAC TTAATTAAAA CAACATATTC CCCAAAATCT
    41581 ATTCTTTTTA CAGTTGGTTT ACCCATATTA ATAAATATCC AATATAACTA AATTAATTTC
    41641 CTTTCGTTCT AAATCAACTG ACTTAATTAT AACTTTAACT TCATCACCTA ATCTAATTTT
    41701 TCTAGATGTA ATATCTTCGA TAAAACAATG ATTTTTAATA TCCGCTTTCC AGGTTCTATG
    41761 TCCTATATCT TGAACCTTTA CTAACCCCTC ACACCCATTT TCAATTATCT CAACAAACAT
    41821 CCCATAGTCT TGTACAGATG TTACCACACC AGTATAAATT ACACCTAATT TATCTGATAA
    41881 ATATTCACAT TGTTTATATT TTACGCTATC TCTACTAGCT TTTTGGGCGA CTCTTTCACG
    41941 CTGTGAAAGA TGTGCTGCCA TTTTTTCGAG TTCTTTAGGT TTATATTTCA TAATACAAAT
    42001 ATACTAATTT ATAGTATAAA TATCAACATT TTTATACATA AGTAATATAT TTATATAATG
    42061 ATGAAATTTA TTACACTTGA GGCATATGAT AGATTAAGTA GTGTATATTA TTTAAATAGA
    42121 GCTTTATCTG AATACAAATC ACTATCTAAA TCAAATATAT CAGTTAGTTC AATTATATTT
    42181 GAGGATATTG ATACACACCA CTACGAGTGG GATTTTACTA CTAATAAGTT CTACGACAAG
    42241 GTAAATAATA TTGAAACTGA TATAAAAAAA TCAGCATCAT TCATAAGAAC AGTTGACCAA
    42301 GGTGTTGATT TTATTAGGGA ATTATCAGTC AAAGTATCCG AATTACCAGA GAAAATAAAA
    42361 TCAGATTTTG CTAAAATAGC AATCGGAACG TTGGCTATAA CCATGTCTAT CACACAGTTG
    42421 AATCAATTAA ATTCTGAAAT AAAAGAAAAA AAAATAGACC CAATTGTTAA AGGTGTTGTA
    42481 GCTTCGACTA CTAAAAATAT TGAGGTTGAT AAAAAAAAGG AGGTTGAAAT TAAAAAACCA
    42541 AGATATGAGA CTAATATTTC ACAACCATAT TCCGATAATC TTATTAAGTT TTTAAAATGG
    42601 GAAGAGGGTG ACACAGATGA AAAGGGGGCA CCAAAAACAA CTGCGTATGC GATAGGTGAT
    42661 GGTATGGTAA CAATTGGTTA TGGTCACGCT GAACCAGTTA TTAAAACAAG TAAAATTAAC
    42721 GGTAAGAAAA GAAGGGTTAG TAAAAACTAT GTGGAGGGTG TCACAACAAT AACTAAAGAA
    42781 ATGGCGGATG AGTTGTTAAT AAAAGATGTT GCAGAAAATG CTAAATATAT TAAACATTAT
    42841 ATTGTGAATA ATTGGGATGA GGATGGTACA GGAATAAAGA TAACCCAACC AATGTTTGAT
    42901 GCAATGGTGT CAATATCCTT CAATCATGGT ATTGGTAATT TATTAAAATC ACCATTCCTT
    42961 AAGTCTTTAA AAAATGGTGA CTTTAATGGG GCCGCCGAAG CTATAAAAAC CATGGGTGTT
    43021 AGCAACAAAT TTGGTGGTGT GGCAAAAAGA AGACAAAAAG AAATGGAAAT GTTCAAGGGG
    43081 ACCTACCCTA TGTAACCACC ATTTGGTAAC ACCTCACTTA TAATTCTGTG AAATATTAAA
    43141 TCAGGGTATC TCCTAATTGG ACTTGTTGTG TGCATATAAA ATTGAACACC CAAACCATAA
    43201 TGACCTATAT TTGTGGTTTG ATAATTGGCC TTTGACATAC ACCTAACCAC TAAGTTATTT
    43261 ATTATATTTT CCTCGGCGGT ATCTTTAACT TCAGCTAATA ATTTATTCAG ATTATCCTTT
    43321 ATTGTATCTG AATCTGAAAT ATCCAATTTA TAACCAATTG ATTCAACAAA TGTTTTTAAT
    43381 GATTCTAATT TAGTCGGGTC TGGAGTGTCG TGTGTCCTAT GTAATGTTAT AACACCTTTT
    43441 TTAGTTACAA ATTCACAAAC TTGTCTATTT GTTAATACCA TGAATTCTTC AATTAACCAG
    43501 TTTGAATCTT TTTGTTCAGT AAAATATACA CCAACAGGTT TACTGTTCTT ATCTAAATCA
    43561 AATTTAACTT CAGTACCCCT AAATTGTAGC GCATTCTTTT TATTTCGATT TTTTCTTATC
    43621 TTCTTGGCAA ATCTATGTAA ATCTAATATT GCATTTTTTA ATTCCTCATT TCTTGATTCA
    43681 CCACCCTCAA TAACTTTTTG TACCTCAGTA TAAGTTAACC TGTAATTTGA ATTTATAATA
    43741 CCTTTAGCAA ATTTTTGATT TATAACCTTA CCATTGTTAT CTAAAGTAAA AATAAATGAA
    43801 TAAACTAACT TATCAGTATT CGGGTTTAAT GAACATAGAT TATTACTTAG CTTCTCTGGT
    43861 AACATAGGTA CAACCCTATC AACCAAATAT ACTGACGTAC CCCTCTTATA AGCTTCATCA
    43921 TCTATTGTAG TATTTGGTTT TACGTAATGT GACACATCTG CAATATGGAC GCCAACTACA
    43981 ATATTCCCAC CAACCCACTC AACAGATAAG GCATCGTCCA AATCTTTAGC GGTTTCACCA
    44041 TCTATTGTGA AAGTTAAGAC ATTTCTCATG TCTAGTCGTT TATTAATCTC AGACTCGGTA
    44101 ATAATCTCTG ATATTAATTC CGATTCATTA ATAACTTTTT GATTAAATTC GTATGGTAAA
    44161 TTATATTCCT CTAATATACT ATGTATTTCA ACATCATTAT TTCCAGCTTT ACCCAATACC
    44221 TTTATAACTT CACCTTTTGG GTTTTTATCG TTAGGTCCCC AACTAGTTAA TCTAACAACA
    44281 ACCTTTTCAC CGTCAGTTGC GGTCATAATC TTGTTTAATG GAATGAAAAA ATCAATATTC
    44341 ATTCTCTTAT TATCGGGTAT AAAAAATGCA TGTTTATTGG ATATCTGCAT GGTACCAACA
    44401 AACTCAGTTT TAAATCTTTC TTCTATTTCA ATAACGTTAC CCTCAAATTG ATTTTTATCA
    44461 ACTTTGGTTA ATTCAACTTT TACTTTGTCC AAATGTAAGG ACTTGTTAGT TTTATTTTTT
    44521 GGTATAAAAA TACCCCTTTT TATATGCTCT GATGAAACGT AGCCAGAACC GAATCCTGTT
    44581 AAACTTATTT CACCTGAAAC AATATCTCCT TTTTTAAACA TCAATATTAA ATAATTTTTA
    44641 TACAAAAATA GTAAATTAAA ATTAAAAAGA CCACTTTCGG TGGCCTTTTT TAAATTTTAT
    44701 AATGATAATA ACATATCCAC CAACTCTTGT TGTGGAAACA AGTCAAATTT ATCACTTCTA
    44761 ACATTTGTAT GATTCCATAG ACCTGGATTT CTTTCTACAA ATCTAATATC CATAAAATTA
    44821 AATGCTTCAT GTGCACCTCT AGTTTTGATT AATTCAGGCA ATCCCTTTCT AACATCAATA
    44881 TTATCTCTGT TTCCAATATG TAATATTAAG TTTCTTAGAG AGGCTATTTG TGCATCCGAA
    44941 TATCTATGCC ATTGAGTGAA TCCTCTAAAT GGTCTAGCTA ATGTTACTAT TTGAGATGGG
    45001 TCAGCTACTG TATTTACATA TGTTCTACCA TTTCGAATCC ATCCAAAATT ACACACCTCA
    45061 ATACCAACTG AATTTCTATG CATGACGTTA TTACCAGTAC CTAAATGCCA ACCGTATCCA
    45121 CCTTGTGGAA ATGCTTGAAC GACTTCACCG TCAAACGTTG TTGAATTGTT TGTTATACGT
    45181 TGACCACCAA TAACAAATTC GGTTGCAATT TGCCCTCTAG TATCTCTACC CCAATCCGAA
    45241 ATAACATTAT AAGGATTTTC CCAACCTGCT GTATGATGCA AGAACAACCA ATCTTTTTTT
    45301 GTTGGTCCTG GAAAAAATTC ATTTCTAGGT AAAAATTGTT GTTTAATATT TAACACAGTT
    45361 TGGTTAGGTC TACCTTCAGT TCTGTCTGTT GTTGCTAACC CCATCATATT CCATGTAACA
    45421 GGTCCAACAA CACCATCATC TTTTAAACCG TTGGCCTTTT GCCACCTAAC AACAGCTGCA
    45481 TGTGTTGCTG GTCCAAAATT TTCAGTTTCA TTACCTGGAG AACCTGGTCC TGTTGTTGCT
    45541 ATTCTAAACC CATTGTTGTT TAGAAATACT TGTAGAGCTC TAACCTCTCT ACCTCTACTA
    45601 CCTTGCCTTA AAATCATAAT CTAATATTTT TTATATAAAT ATCAGACTAC AATAAAAAAA
    45661 AACCAACCGA ATGGTTGGTT TTTTAATTAT TTAACATGTA CAATTTTAAA ATTGATTTCT
    45721 GAGTGTGAAT CACCCCACCT CCTGAACTCA ATGACGTGTT CTTCACGGTC ATCATACATT
    45781 AGAATAGATT CTAAATTAGG GTACATAGTT AAGAACTCAT CAAGTTTACT TAATTTAAAA
    45841 TTAAGTGTAT CAGATGAGTT ATTATATAAG TATTTGTCAA ACTTTAACCC GTTTGAGTTT
    45901 AATATAGTTT CAACCTCATT AGATAACCTT GGTATTCTAC CTGTCATCAT AATTAGTAAG
    45961 GTGTTTGGGT TGCTTGACTC ACGTTTGTAT GCATCAACAA CTGACGATAT GGGTTTATTG
    46021 TCAAAAACCT CAGTATCTAA ACTTTCTTTT TTACTCCACC AACCAATGTG TGGCCAATCT
    46081 TGACCTGTTT TATGTTTCCA GATATCTTTA CCCGTATCTG GGGTTGCAGT ATTGATTAGG
    46141 GTACCATCAA AATCAAATAT CACTATTCTA TTGATTTTAT CATCAACAAC ACCCTCTCTT
    46201 AATATCATTC TAATTTTATC TTTCATTGTA CAAATATACG AATATTTTTT TAATCTACAA
    46261 AGGAATATTC TTTTTTTGTA CCATCCGCTA ATGAATATAC TATTTTTTCA ACAATAACAT
    46321 CGATTGGTTC TATATCCTTA AATTTTTCAA CGTACTCACC AATTTTTTCT GGTTTAATGT
    46381 AAGCTATCGT ACAGTGTGGG TGATAATCTG GGTAAGATGT TGTGTGTGGG AATTTAGTTA
    46441 ATTTAGCATT ATCAGTGTGT AAATCATCAC TTTCAACGTC AAATTTTAAT ACACCAAATT
    46501 CTGGGTTATC AAATGAAGAT ACTTTCTGCA TTTTTAATTC AGGTCTTTTC ATCTTATTTA
    46561 AGACCTTTTC AATATCTTTT AATGGTATAT CTTCATGTAA CCCATATAAG ACCGTAACAT
    46621 GTGGTTCATT TTCAAACCCG TAACCTCTAT CACCATCTTT ACCAAGATAC AAATCCTCTT
    46681 TATCAATCAT AGATTCTAGA TTGTCCCAGT CTTTTTTGTT AACATCTAAG TAAACCATAA
    46741 CACACCCATA TTCAAACTTA TCTGTGTGTT TACCTTCCAT TAATTTACTT CTAAATAGTT
    46801 TTTTAATTAA ATCTTTCATA CGAATAATAA ATATATTAAT TTAAAAATTG TAATAGCACC
    46861 CAATGAAACA ACTAAACCAA AAATGAAACT AAAAGTATCA ATTTTATCAG ATTTACCATC
    46921 ACCTAGTAAC GCACCATATA TTCTTTTTGT TGCAGAGCCG ATTAATTTTT TATCGATTGG
    46981 TCCATGTGCA TTTATTGTCT GTTTTAATCC ACCCTTTATC CTGTTTTGTT CCAAAACTCT
    47041 AACCCTATTT AATTTTTCAA TAATACTTAA ATTTTTATTT TCGTATTTTT CAAATAAATA
    47101 GATGGTATCA ACAATTTGAG AATCATAAAG TCCCAATTTT TTTAATTCTT CCGATAATTT
    47161 TAACTCCTTA TTCCTCATAA CCTAAAGTGG TATACTCTCC GTTGATAAAA TTGATATGTT
    47221 GTGCACGACC ATCACTGTGT ATAATCACAT GTGATTGTAA CCAACTGCTC GGTCCGTTAT
    47281 TGTAACCCAC CCTAAGTTTA GTTGATGTAC CAACTGATAA TGCACCATCT TTTCTACCTG
    47341 GACTATGGTA ATGTCCTACA ATTATCTTGG TATTCAAATC TCTAAATTGT AATAGTGAAC
    47401 CTCTACTACC GTTTGAGCCA ATATCCCCGT GCTGACCAAG TTCCCAATTT TTAACTTTAT
    47461 ATGAAGCATT TCTACCTAGT GTTATGAACT TAGGGAATCT TTCGTTAATC AATTCAGGTA
    47521 TCACACCTTT AACATTGTGT GGATTAGTAC CGTATTGTCT CAACAATCTA GCACTCAAAT
    47581 CCATATATAG CGGTGCATTT TTAAATGTAG GTTGTTTCTT CCAATCCTCA TTCTTTAACC
    47641 ATCGGTCAAC AAAATCATCG TGATTAGACC TAACAACCAC AACTTTATCG TATTTTGTGA
    47701 AATTATCTAG GATACCCATC ATATTATTAA TCTCAGCACC TAAATCATTA GTCCCAGTAA
    47761 CTTCTTTACC ATATTGAACG AATGCATCTT TCATCTGATG GTGGCTGATT GAATCCCCAT
    47821 CAAAGACATC ATGCAATATC ACATGTTTTG GTTTGATTTT ATCCAACATC TTGAATGTTT
    47881 GAGTAAGGAC GACCTCATCA TGGTGTCCGC AATGTAAATC ACCTAAGACA ATTGCTTCAA
    47941 TGTCATTAAT TTCACTTATA CCATTGTCAT CAACGCTATA ATATAAATCT CTGAATGAAC
    48001 CAGTTCTATC ATCAGCTGTA ACTTGTCTAA CGAAAAACGT TTCATCATCT TTTATCTCAA
    48061 CAACCACAAA CCCAAATGTA TGGTGGAACT CACCCTTTTT ACCCGCTTTT GAATCAGTAT
    48121 AATTCTTTTT AGTGACTGCA CCTGTGGTTA ACATCATTTT AGGTTTGTTA CCCTCTAGTA
    48181 CAGGAATCAT TTCCATTTGT ACTTTAGGGC CACCAAAAAT ACATGAATTT ATCCCACTAA
    48241 CACCCTTTAA ACCAGTCATT GGATTTACAG CGGTAGGTTG TATTTTAATA TCTGATAATA
    48301 TGGATACGTA TTTGTGAATA TCATGCCTAT TGGCATCTAA ATATGATAAA ACATCTTCAT
    48361 CCCACCATTC ATCACTTTCT TGTTTCATAC TCCAAACCGA TGTTGGGTTT TTATATCGAC
    48421 CAGCAATTAT ATGAATATCA GCGCCAATAA ATTCTGCATA CATCTTCATT TTATTGAAAA
    48481 ACTTTTTATG GACAGCCGTT GCATTTTGTG CGTATGATAT CATAAACCTT TTTTTGGTTT
    48541 TATCAAAAAC ACGACTTTTA GCTTTGATAT ATTGTTCAGA TTCTATTTCA GGTTTTTCCT
    48601 TCAATTTCAT TTTCTCTGAC CACCATTTTC TTATAGTTCG TTCACTAACA CCAAACTCTT
    48661 GACCCATTTG TATGGCTCTT TTTTCAAAGC TACCACGATT TTTATCATGA TAGACCTCAA
    48721 TTAAATAGTT TTTTTGTTCC TCAGTTAAAT TTTTAAATTT CATATAATTA ATTAAATTCC
    48781 ATTATTATAT CTTTCAGGTA ATTTTGACAT CTTTTTATTA TCTTTAAAAT TAAATTATCA
    48841 GCATTGAATT CTTTTACCAT ATATACTTTT TAATATTTGA CAAGCTTCAT TTTCATCTTT
    48901 AGGGTTTTCC TTCATAACAC TCAATGCGGC ATTTAATATT GAAAATGAAC TTTTTAACCC
    48961 AGCCCTATCA TCTAATAAGA TATTATAAAA TACCTTACCA TGACCACCAT GTAATTCAAT
    49021 TATATTTTTA TTTATAGTAT CAAATGGTAT GTTGTTTTCA GTTAGATATG AAATCATTTC
    49081 TGGGTGCCTT TCTGGTGGTG AACAACTAAA CACTATGAAT TTACAACCAT ATTCTTTACA
    49141 TTCTTGTAGT ATTGATATAA TGTTTGTGAA TTTAAACCCA ACCCCATGAT AATCAAATAC
    49201 AGTATTATCA TAATCATAAG CAATAATTAT TGATTTATGT TTAACCCATT CATTGATTAA
    49261 CCTTTGTATA CAAGTCACAT CATTTATATA CGGGTCTATA TTGTTATTTC TCATTTTATA
    49321 ATAATTTAAT TTAAGTTATA TTTCTTTTAC GAAATATTTA AAACCTCTAT CTGAATTAAC
    49381 CTCAAATAAA TCAGCCATAT TTTGAGCTTC TTGTGGATTG TTAAATTCTA ATAACTCATT
    49441 GTTGCTATCA ACTAAGAAAA CGTGTTGTGG TTTTCCATTT TTAGGTTTTA AAATTTTAAC
    49501 GATAATATAT GATTTTGTAT CCATCACTAT ATGTTAATTT TTTTATTATC TTTAATCCAA
    49561 TTACGGTCAT ACCACTTTCT TTTATAACAA CCAGGTTCAA ATGAGCTAGT ATATAATATT
    49621 ATATCAAGTG CGATTGGTAA TTCACTATAT AATGTTAACA TATCAGCTTT ATCTGCATCA
    49681 GATAAAGTAG AAACAAGTAT TTCATCATCA ATTGGGTTAA AATTGTCTGG TTTACCATTC
    49741 AATATAATAC ACATATCTTC AAGTAAATCG TCACCACCAA ATGGTGAGTC ACCATTTTCT
    49801 TCTGTATCGT CACCTCTGGA TACTAATTGG TCCGATACCA TTGACCACCT TAAATGTTTT
    49861 AATAATTTAA TGTGGTCCTC TTTTAATTCA AATTTAATTA ATGCCATATG CAAATATATT
    49921 AATTAATATT TTATCATGCC ACATTTTTCT TTAAAAATGT TGCAAAATTC AATTTTTTTC
    49981 ATTGAAACAA ATGTGTCATC GACTTTAAAA AAAACCGTAT CACCGAAAAA CGACATTTTC
    50041 TCTGGTTCCC ATTTTTCTAT AACATCCAAT GGGATATTTT GCTCACCTTC ATTAGCAAAA
    50101 GCAACTAGAA TAGACTTACT CATTTTTATT GTTTTCTTCT TGGGTTAATT TATCAAGCTC
    50161 TTGATATAAC TTCTTTATAT AAGTCTCTAA TTGAGGATTG GAGGCACCAA TCCCCTCATA
    50221 AAATTTTATT AGATTCTTAA TATCCTCTAT TAATTTTTCA TTACTATGCA TTAGGCAACT
    50281 GAATCACTAT TTGTTAGTTG GTTTTTAACC ATTTCAGATA GTAATTTACC ATCGTATTGT
    50341 CCAGCAAAAT TTTGACTAAA ATAAGCCATA ATTTTACCCA TATCTTTAGG TGAATTATAC
    50401 CCTTCCAACC CCATAATAAT TGATATTTGA GTATCAAGTT CATTAGTACT CATTTGCTTT
    50461 GGCATATACT TTTCAAGAAC AGAAACTTCA GATTGGTCAC CACCAGTTTC ATTGATACCA
    50521 TCGATTGATT TCTTAATCAA TTTAACAATG TCAGCATCTG ATAATTCAAT CTTACCACTT
    50581 GATGATTGTT CAGCTCTTTG GATTTCACCT TTTAATACTC TTAAGACATT TAACGTTGTT
    50641 GTGTCTTTAG ATTTCATTGC AGTAACTAAA TCTGCACTTA TTTGTTTTTG TAGTTCCATA
    50701 TAACTATTTT TTAATTATGA AACAAAGATA CTAAATAAAA TTTACAAATC AAGTTTTTAT
    50761 AATATATTTA ATCAAAACAA ATTAATCATG AAAATTGATA AAAATATCAT AAATGTGGTA
    50821 ATTTCACCAG AAATACTTAA AAAGTTAAAT GAAGGTAACT ATAATAAATC AAAATTAGTT
    50881 GATTCACTTC TAACTGAACA CTTTAAAAAA GAATCTGAAA AAAAACAAAA ATAAAAGTCT
    50941 TATTTTTAAG ACTTTTTAAT TATTTCTATA TATTTATTAG TATATAACAA ATACTAACAT
    51001 AATAAATCAT GGGGAGAAAA TCAAAACCAC AAGAAGAAAA AAAGGGTAAA ATATCATTAT
    51061 CAATTTCAAA TGATAACTAT ATTCAATTAA TGGAATCTAA GATAAATAAA TCACAGCTAA
    51121 TAAACTGGTT GTTGGAGCAA CATTTTAATT GTTTTGGTTG TGGAAAATAA TAAAAACTCA
    51181 ATTTTTATTG AAAAGGCTAT ATTAAAACAC GGTAATAAGT ATGATTATTC ATCAGTTAAT
    51241 TATATTAACA ATAAAACAAA AATTTCCATA ATATGTTTGA CACATGGCGT ATTTGAACAA
    51301 ATCCCTAATA CTCATCTTAG TGGTAGTGGT TGCCCAAAAT GTGGTTCAAT AATAAAAAGT
    51361 AATAAATGTA AATTAGATGT CAATACCTTT ATAAATATTT CAAAAAGTGT TCATGGTAAT
    51421 AAATATAATT ATTCATTAGT TAATTATATT AATAATAACA CTAAAGTTAA AATTATATGC
    51481 CCAGAACACG GTGAATTTGA ACAAACACCT AAAAACCACA TGAATGGGTG TGAGTGTGTT
    51541 GTTTGCTCAT ACGAAAAAAG AAGTCATAAT AAAAAATCTA ACACTGAGAT TTTCATTAAT
    51601 AAAGCCAAAC AAATCCACAA TGATAAATAC AAATATGATA TAACTAATTA TGACAGTGTA
    51661 TTTAAAAAGG TTAAAATAGA ATGTCCATTA CATGGTGAGT TTGAACAAAA CCCAAACAAC
    51721 CATTTAAACG GTCAGGGTTG CCCTAAGTGT AAGGAATCAA AAGGTGAAAA AGTAATTCGT
    51781 GAATTATTAT TGGGGTATAA CATTAAATTT AAACCACAAC ATAGATTTAA GGATTGTAGG
    51841 GATATTAGAC CACTACCATT TGATTTTTAT TTACCAGATT ATAATATTTG TATTGAGTTT
    51901 CATGGTCAAC AACATTATAA CCCAATAAAT TATTGGGGTG GGCGAAAGGG TTTTGAAAAA
    51961 CAAACCAAAA GGGATTTAAT TAAAAAAAAT TATTGTAAAA ATAATAACAT TAAACTTATC
    52021 GTGATTAGGT ACGATGAAAA TGTTTATCTA AAGTTAATTA AATTATTTTC GTAGAATACG
    52081 ATAATAATGA TACCCATTTT CACCATCAAT AGCATAAAAT GACCATTTTA GTTGACCATT
    52141 TTTAACCTTT TCTGATATTT CAGATTTTTT TATTAAGTCA CCAAAAGCTT TATGCCTCTC
    52201 GAACTTATTT TCATTGTTGG TTTTTTTATT CTCAACTTTT TCAGTTGGAA CCATATCAGA
    52261 TAACACCTTT TCAATTTTTT TTGCGGTAGT TTTAAGTGCT TTAACTCTAA CCTTTAGGGT
    52321 CTCTTCAACA GGTTTAATAA TATCCGCCTT TACTTTAACC CTTTGTTTTG CCATACTTAT
    52381 CTAATTAACG CATTTAATCT ATTTTCTAAT AAATTTAATC TTTTGTCAAT TTCTAATAAC
    52441 TTTTTTTGGT TTTCTGCGCT AATATTAATC CCAGCGTTTT CGGCTTTTAT TCTAGATTTT
    52501 TCTCGGTTCA ATTTATCACC CTCTAATACT ATAGCTTCGT ATAGGTTAGC TTTCTCTTGA
    52561 TTTGTCATAC TTTTCTTTTA CTAATTTACT TATAACGTTA TCTAATATTA TTGATTTATC
    52621 CAAATAACCT AATTTATGTG ATTCATCCAC TAATTTTATT AAACCATCTG TTAATAAATT
    52681 AATATCATCT TTCAAATTTT GAGTTTCTTT ATCAACATCA GTAGTTGGTT CATAATCGGG
    52741 TTTACCAATT CTTAGTTCTT CACCCTTTCG GTCGGAATCA TAAGCCAAAA ATATCATATT
    52801 TTTCATACAC ACAAATATAC ACATAAAAAA AATAAAAATC AACACCAATA ATAAAATAAG
    52861 GTAAAATTAT GATATTTATT ATCAAAAATA ATCTGTTATG GCTAAAACAA AATCAACGGG
    52921 TGGTATATCA CTAGTTAAAA AAAGTAGAAA AAAAAGACCA GGTGTTCATT CAAAAAAAAG
    52981 AACTTCTAAA TTGAAGTCCT CTAAGAATTA CACTAAAAAG TACGTGGGGC AAGGTAAATA
    53041 ACAATAACCC CTAACCTAAT ATTACCCCTA TTTGGTTAAT AAATCATAAT AGGTCTACTT
    53101 TTTATTGCTT AATTTTTTTG AACCTTCGAC TCTAAATGGT GGTCAACTGG GTTATGACCT
    53161 CTATTAGACA TAATCTTAGC AATCTCATGC AAATTAAATG GTCTATATTC ACCCAAAATA
    53221 CGATATGCTG AATCAACCCC AACATCCATA CTTCTACCCC AAGCTTCATA CTCCATGGAA
    53281 TCGTGAGAGT GCCCGTATAA ATGAATTGCA CCGTGATGTG ACTTATTCCA CACCCTCATA
    53341 GCGTAATGAC ACAATACTAT AAATTGTTTA GTACCATCTG GCATAACTAC CGACATCTCA
    53401 TGGTAATCCT TAATCCACGT AAACCTACTT CGATTAACTG CTGTTTGTAA TGTCGATTTC
    53461 TCGTGATTAC CTTTAATCAA ATGAATATTA CCATTCAATC TGAATAAGAC ATTCTCAGTT
    53521 TTGTTTACAT TACCTAATGA TACATCACCC AAGTGATATA CATCATCATT TACATCTACT
    53581 ACCTCGTTCC ATGATTTTAC TAACTCTTCT GTCATGTGGT CCGCATCTTT AAAAGGTCTG
    53641 TTCGAAAACC TTATAATATT CCCATGAAAA TAATGGGAAT CTGAGGTAAA CCAAATTTGT
    53701 TTTTCTCTTT TCATAGTGCA AATATATAAA AAAAAATGGA CATATACAAC TCATATGTCC
    53761 AATCTTTCTA ACGTTACCCA TTTATATGGT CTGTGTGAAT CTTCAATATT GATTCTTTCG
    53821 CAGACCTCAG CCCTTAATAC TTTGAACATT GGGTAATCCA CGATGAAACG CTGATAGACT
    53881 TCAGCTGGGG ATAATAATTC ATCGTTATAT TCAACAAGTC CGTCTGGGTT AACATCCCAT
    53941 CTGTGTGCTT GTCTCCACGG GGTGTGGATA AATAATTGTG TTAAATTTTC CATAAATTAT
    54001 GAATTGTTGG TAGGTGCGGT GGGATTCGAA CCCACGTTGG GGGGGGGGGG GGGGTTGGTT
    54061 ACCTCACCAA CGTAGACTTA AGTGATTTAA ACCATTCCAT TTCGGACACT AATTCATTTA
    54121 ATTTCAAATT ATATTTGATT TTTTGCTCAT CAGTTAATGG TTTAGATATT TTATACCCAC
    54181 CATCAATTCT AATATGTTTC GTTTCTATTT GGTTTAATTT ATTTTGTATA TTCACTATTC
    54241 TTTCACTTAA TGAATCTATA TTTATATTGA TACACCAATT TATATTATCC ATATTAGTAG
    54301 TAGAAATTGG TTCAATCGAC CCATCCCATT TTTCAATTGA CTTGTTAACT AAATCAACAA
    54361 TTAAACCACG TTGTCCATCT AAACAACCAT CTTCATCAAA CCATTCTATA TATCTTTTTA
    54421 TATTAACTAT TTATATTTTT ATAAGCTTCA ATTATAATAT TACATCTTTG ATAGTTTTTA
    54481 CCCTTTGGTG ATAAATCAAG TGACAACAAT GTTTGATGGG TATTCCAATT ATTATCAACC
    54541 AACGTTTGTA ATAATAGTTC ATCACTAACC TTCTTATTTC TACCACCTTT TGTATTTCGA
    54601 CCTCTCCAAG TCTTAGTTTG ACTATGACAA TTTGGGCACA ACATCTCTAA ATTATCTCTT
    54661 GAATTATTTT TATTATCACC ATCTTTATGT TCTAATTCAA GTGTGATAGG TTCACCCAAC
    54721 CAATCTTTTA AACCACACTT ATTACACTTC TCATTTTGTT CATATAAAAT ACGTTCTCTT
    54781 AATCTACCAT ATTTTAATGA ATCAACATCA GCGGATAAAA TTTCTTCTTT ACGAAGTTGG
    54841 TTTTTATACT CAAGAGCCTT TTCTATATCA TTATCTGGTA ATTCTCTAGT AAGTTTATTT
    54901 AACTTTCGTT TAACTAAACC AACCTCAAAA TCATGAGAAT TTAACATCGT CTTTCTTTTC
    54961 TTCTCTTTAT CTTCCTCAGA CCATTCCCTA CCATTTCTAC ATTTGATAGA ACAATAATTA
    55021 ACAAAACCCT TTCTTGGTTC AAATCCATTT CCACATTTTT TACATTCTTT CATAGTTCGA
    55081 CTTTTATTAT AAATATAAGG TCGAACCAAA AAAAGATAAA GTTTTTTGTG AAATTTGTAC
    55141 CCCCATCGGG AATCGAACCC GACCCCGTAG TTTAAAAGAC TACTGCCTAC ACCTGTTTGC
    55201 TATGGGGGTA TTATTTTTAT TCTAGTACCC CCGATGAGAT TCGAACTCAT GGTCCCCTAT
    55261 TTAAAAGATA GGTGCTTTAA CCGACTAAGC TACGAGGGCG CATATATTTT TTCCATTAGC
    55321 ACTCGTAACA ATTTTCAGCC GAGTGCTTTA ACGTTTAGAT TTTCGTTTTA ATTTAATTGT
    55381 TAAAGCTTTC ATAATTTTTA GTTTTTAATT TTGCATATTA TATTATGCAT TTTTGTTATT
    55441 TTTATATTGT TTTGCATATT ATATTATGCA TTTGTGGAGG GGGTGGGAAT CGAACCTCAT
    55501 GTCCAGCTGG TTAAACTGAA CCTCTAGCTT ACTTTACTAA TAATTCACCT AATACGTACT
    55561 CAGTGAACCT TTCATGTTTC AACCCTTAGT TGCTATAACA CACCCCTTAA CGTGGGGCTT
    55621 CATTTCACCA CAAGGATAGC ATACCCGTAT TGAGTCGGTG ATGGGTTTCG AACCCACTCT
    55681 ATTCCAGCTT GGCAAGCTAG TGCACCACCA ATTATGCGTC ACCGACATTA TTATTACCTC
    55741 TGTATTTATT TCTATATACC TTTCTTCTAC TTCTACCATT CCCCTTATTT AAGGCGCCAA
    55801 ACGTTGGTGT TAATGAATGG CAATTAGGAC AAAGTAACTT TAAATTAGAT AAACTATTAT
    55861 TATCAGAACA ACCATCGATA TGTTCTAATT GTATTGGTAC GTTTCCAGTT ATTGGATTTA
    55921 TTTCACACCA ACCACATTCC ATACATTTAT TACCATATTT ATTAATTAAG TATTTTTTGT
    55981 AAAGTTTTTC ACTTAATGAC GTATCACCAT TTTCAATCGA TAAAAAATAT TTTTTAGTTT
    56041 TTAATTCTGA AGCACATTCT CTAGAACAAC AATCATTAGA AGGTGACACA TGGTTCCCAC
    56101 AATTTAAACA TTTTTTATTT TTACCTCTAA ATTTATTATT ATAACTTGCT GAACAACTAT
    56161 TATTACAAAA TTTTTTATTT TCGGAAATTG TTGTATTTAT TTCATTATCA CAATTCAAAC
    56221 AAATATTAAT TAATATTTGA CCTTCTCTAT ATTTATAGCC CATTTTTTGT AACTTACCCC
    56281 TAACACTACC ATATGTTTTA TTCATGGTAT TTGCTATTTC TTCGTAAGTC ATTTGTTCAT
    56341 TAAATAACTT TATCAATTCT TTTATTTCCA GTTCAGTCCA TCTCATATCT ATAAATATAC
    56401 TTAAATAAAC AAAAAAGTCA AGTCGAAACC ATCTTTAATA TGAAATGAGC GGGTGGTGGG
    56461 ATTCGAACCC ACGTTGTGAA CCCTATCTGA CCAGCTTGGA AGGCTGGTGC CATCGACCAA
    56521 CTAGGCGACA CCCGCAAATT GTGCCTCTCT CTGCACCCGT CATACCCCCT TTGTATTCTG
    56581 TTAATCTCCT AAGACCGTTT GCTACGCTTG ATATTAAATC TCAGCCCTTA TAAGGATTTT
    56641 CCTAACGGTA AAGCGGTATC AAAAACCAGT ATGAGCACCC ACCCTGGCTC GAACAGGGGA
    56701 CTCAAGATTA CAAATCTAGT ATTTTTCCAA CTAAACTATG GGTGCTTATT TATTATATTG
    56761 TTGGGGGAGA GGGATTCGAA CCCCCGAACT CTTTCGAGAC CTGATTTACA GTCAGGCGCC
    56821 TTTAACCACT CGGCCACCCC CCAATTATGT ATTTTACTTA GCTAACTTGC TGGTTAGGCC
    56881 AATGCTCAAA ATACTAAAGT TCAAAACTTA GTGGGAGCAG AAGGAATCGA ACCTCCAAGG
    56941 GGTGGTTTTA CAGACCCGCC CAGAACCCTG TCGATACTCC CAAATACAGG ATGAGTTTTT
    57001 TACGTAATCA AATTAAAAGT TTGGTCGTTA AAAAATTTGC TGAATTCATC CTTCAGTTGT
    57061 GGAAGTAGGA CTCGAACCTA CACTGAGAAA TTTCTCCCTG ATTCAAAGTC AGGTGGGCTG
    57121 CCAATTACCC TATTCCACAA TAATTTCTAA TTCTACGCTA GTCTACAATA ACTCTATAAA
    57181 TTAGTAACGG TCTTTAGTTA GTTGTCCTGT GAGGGTTCGA ACCTCAAACT CAGCAGCCAA
    57241 AATGCTACGT GATGCCAATT TCACCACAGG ACAAGATAAG AATCAGAATG GGATAATACA
    57301 CTCCCCCGTA ATGGGGGGTG ATAGGAATCG AACCTAAATA AACCATAGTT ATTTGCAGTA
    57361 ACCATTCTTT ATATTCTTTG AGCGGAACGG GGGAATCAAA CCATTGGTAC CATTGAACGT
    57421 TGTAATACTA AACCCACCAA GAGCCTCACT GCTCCCATGC TATCATTACA CTAATTCCGC
    57481 ATTTGTCTGA ATGACTGGAC TCGAACCAGC ATAAGGTATT ACACCCATTC CCGTTTCCAA
    57541 AACGGGTCGT CTTCCAATTG ACTACACATC CAGATAACCT AATTCTATGC TCGGTTGCTC
    57601 ACCTCTATGA ATTAGTAACA GTCTGACGTA GAATAGGTGA GATTCGAACT CACGTGCTCT
    57661 CGGTCCCAAA CCGAGCGAGA TAAACCACTC CTCTACTACT CTATTTTAAT TACCCAATAT
    57721 GTCAATGAAC ATTTGAACTT CTTTTGTGTC TTGTTCAGTA AAGACAATAA AAAAACCCGA
    57781 TTCTTTTTAG TGAATCGGGT TTGAAATATC TTTTGTTGTT TTTTATCTTA TAGTGTAGTT
    57841 AAATCACTAC TGACAACTTG ATATGACATC CCCGTCACAC TAGGCTTCCC GCCTTGCGTT
    57901 TGTTTCGGTT GATAATATGT CATTCCTGTT GTTTTCATTT TTTTGTTTTT TATTCGTTTA
    57961 TTAATTAAAT ATGTGCAAAT ATAGTAAAAG TTTTTTATAT GTGCAAGTTT TTTTTAAATT
    58021 ATTTTATTTT TTTTTAGTAC TTAATGAATT ATTCAAAATA AAACTTACCG TACTTTTTGA
    58081 TTTAATCCCA TGTTTTTTCA TTATTTCAGC GTAAGTTAAC CCATTATTTC TATCATCAAT
    58141 AATTACCTGA TGATTATATA TTGGGTGACT TGCGTTCTGA ACCCGTTTTT CTTTCGGTAT
    58201 ATCTTGTGCG TTGTCGAATG CACTACCCAA AGCTATATTA TCGTAAGAAT TATTAGTAGA
    58261 GTCACCATCT AAATGTCTTA CTACCACACC TTTTTCAAAT AATTTTTCCC CAAATTTTTG
    58321 GAAGGCTTGT AGCTTATGAA CAAAAGACCT AGTTGGTTTT GATTTATCTA CCCTAATATT
    58381 GAATGATAAA TAACCAGTAC CCTTATTACT CTTACTTAAT GATATTTTTT TACCCTCTGA
    58441 ATTAAATAGA GTACCAAATT CATCAACAAA ATAACCCTTT TCTTTCGAAA TTCTTACTAT
    58501 ACTTTCTTGT TTATTCATTT TTCTTAACTT CTTAGTCACC AAAACTGGTG TGCAACAATC
    58561 ACTACGTGCA AGTGAGTTAA ACGATTGTCT AGCGGGGGCC CGACTCGAAC GGACGACCTC
    58621 TAGGTTATGA GCCTAGCGAG CTACCTACTG CTCCACCCCA CAATGTTGAC TGCCATAAAG
    58681 GACTCGAACC TTTTACCCTC ACCCCCAGTG GGTGCCGCAC TTCCCTCGTG CTAATAGCAA
    58741 TGTCTTAACC AGAATCATTT TTTTTTCATA ACCATTGAAT TTTTTAAAAT TGCTGAATTG
    58801 ATTCTTTTGT TAAAATATTT TTATCTCAAA ATGGTTTTTT GTGTTTTTCA TCCCAGCGGA
    58861 TTAACCCTTT TAGCGTCTTC GGCTTTTGCT TTTGCGAGGG TCATCATCCC GATGACCACA
    58921 TCCTACTCAC TACCTATTGG GGTGGTATGA CGTTGAGTCA TTTTTTCTAG TGGTAACCCA
    58981 TCCACCGCTT CTTGCTCCGT TGTTTGATAG CTTGGCCACC AAACATACCA GCTAGAATAA
    59041 TCATAGTTGT ATTGTACTTG TTGCAGTACC CATTTTTCTA GATAAATATT GTTGATTAAC
    59101 CTATGTAACA GCTGATTCAT GTCTCATAAT CAATTTAAAA GCGAAGGACA TCTGCTATTT
    59161 TTCATACAGT TGTGTGTTTT TCCCATTCTC ACTTTCCTCA CTTACTGTTA CTGCCGAATG
    59221 GACCTAAACA TGTTAGGTTA ATCAGTTTTT ATAATAAATT AAAGAACGTT TTAAATAAAT
    59281 ATATGACAAA GATACTAATT TATTTTTAAT ATGTCAAGTT TTTTTATATT TTTTTTTTAA
    59341 AAATTTTCCC AAGACCCATT TTTCCTACGA TAAAATTTAA ATTCAGATAA TTCAACATTA
    59401 TAAAAATCTT CATTATCGGT ATATATTGTT CTCTTTGATG AAATTTTTGA ATTTAAAACT
    59461 TTTTTCATTT TAGTTACCGC TATAGTATCA CAAGGTTCAT TTACCATAAC ATAAAGTTTA
    59521 GCCTTGCTTT CACTTTTTCT AACTGGAACG TCTATGGTTG ACCAACCTTG CCACTCAAAT
    59581 GATTTAGTCC AAACTTTTTT TCTTTCAACC TCAACTGGAA CTTTTTTACC TTTAGATATT
    59641 AACACAACTT CAAAATCTTG TTTTTTATAC AACTCCTTTT GTTTATTTAG TGGTGTTTCT
[truncated: 320,098 more chars]
