# Supplementary material for: Clades of huge phages from across Earth’s ecosystems
Source: Nature. 2020 Feb 12;578(7795):425–31. doi: 10.1038/s41586-020-2007-4 (PMC7162821; doi:10.1038/s41586-020-2007-4)
Supplement: Supplementary file 6 — Genbank files for all genome. [file 41586_2020_2007_MOESM6_ESM.zip › genbank_genomes_SD-4/LP_PHAGE_27_15.gbk]

LOCUS       LacPavin_0818_WC40_scaffold_193576_prodigal-single     232799 bp    DNA     linear   BCT NOV-13-2019
DEFINITION  LacPavin_0818_WC40_scaffold_193576_prodigal-single, contig.
ACCESSION   LacPavin_0818_WC40_scaffold_193576_prodigal-single
VERSION     LacPavin_0818_WC40_scaffold_193576_prodigal-single.1  GI:
KEYWORDS    .
SOURCE      LP_PHAGE_27_15
  ORGANISM  LP_PHAGE_27_15
            .
COMMENT     Data sourced from ggkbase. For additional details see
            http://ggkbase.berkeley.edu/organisms/404994
FEATURES             Location/Qualifiers
     source          1..232799
                     /organism="LP_PHAGE_27_15"
                     /mol_type="genomic DNA"
     gene            <3..974
                     /locus_tag="LacPavin_0818_WC40_scaffold_193576_prodigal-si
                     ngle_1"
     CDS             <3..974
                     /product="hypothetical protein"
                     /codon_start=1
                     /transl_table=11
                     /translation="PSTRLDYTITTNKSAVPSIEQWKTIKYITGNFGLLIAGNEVILS
                     ATTSQNFEISGFSTGMITAINNTPYPYNNQEYNTIYVDSNQLGLSYQGPFFQTQLNEC
                     TLSAFTTLAFSPLAYGVTACPIISITGGTDGAFYIAEYSSGFNITYVYTNSYEFYTLN
                     SGNTNLGDMIYLNKFESIYTGGYNISNVDAKQFILNDIITIPIHTGITKMVYNSYNNY
                     IYATTANSIMVIDPATDTYLATINLTVFDILVNQANGDVYITDGIGYLKIFYYNNFTN
                     ISNTSITLVGAGKMEYNLIDKYIYIIGSSNLYTINTTYRLRYNWWYK*"
     gene            1189..3735
                     /locus_tag="LacPavin_0818_WC40_scaffold_193576_prodigal-si
                     ngle_2"
     CDS             1189..3735
                     /product="hypothetical protein"
                     /codon_start=1
                     /transl_table=11
                     /translation="MITPGGKLIVIDANSGYEKYNSISTPFGVPCKKIIYDPLRDSII
                     VMTVAGELIEVTVTLNNSIALSYTASFPSSVGDGLFGTLDPNYVAPADMWLKTRQYIR
                     GPRVNYSDSNEPQSKLVYKFINDQEPQIFMFDLSGNQLTTGTSFSYIGPKPLENAYLI
                     DTPNTDLDRISDPTAQQTIFSEIVNTLDYLDSSTDISILPEPIELFLGYNNVIEGYDK
                     TTLKMYERWDISLTMSYNPSYYNDITFINNGTSSQYPNGYGSIELNTNSVVSFVYDLN
                     DNPTGLQAGQLIKLTVTDITNLTNKYLSYNNGQEFIISSISNNEIIVEYITTSHNTIS
                     SIYNESTIINDYPSTVSTTYLQVVFTTIDKEIANIELYGQTEIEDVRYAVELYNSGGH
                     VINPEDAYIFKTYDINEQGIDWRFLNKKRKEMLIVRSQIFPYIGSYKAIINAINYFGY
                     NDLQLNEYYRNINVNSPNFYKLFKVEIPDIFDNSVKGWTTNDFIANTMPNPNFEETNL
                     FNLTYLITDKQGNNVQMYSLQEVLVKLQGLKKWLESRVIPITHKILDISGRADFRGGN
                     YIVHKPFARKSYKISQTMTPIDFSVTEAYLMPVNSGSTVYNVVVDFKCSIKDIITVPN
                     NFTVLIRTYKTYLEWNPFTIYSTGEEVTYYGIIYKSAIDNNKLNDPRKYANVLDWSSS
                     IDYYNGQIVNYKRNIYEYVGTQSTFVTFGTQSTAIYSIPTPYQTDLWLNISQWIIQDL
                     VPVQTIKEYRYIDVNSLTFSTANSNVLWYANNSKPKKTIQASLPFNFSVDSNIDPFIT
                     IEVTSNNEYGLVYTSKKNYEIRGLNDLYSGVPVGDSMGPFIPITPVTNHI*"
     gene            complement(3745..4536)
                     /locus_tag="LacPavin_0818_WC40_scaffold_193576_prodigal-si
                     ngle_3"
     CDS             complement(3745..4536)
                     /product="hypothetical protein"
                     /codon_start=1
                     /transl_table=11
                     /translation="MSEIKTEYETNVVKPEVTTIENEQSLRAISFEDEIYLDSKINEL
                     DTFINNNHGLGKSEQEKDQLYYEAQVTWRAFVDRLKTMKYTFYLNRKQYNFLTNLLIS
                     KLEYDVNTVFLAIELTNMLGTWEMTKGKKDSKDDNEVKSYTCDATDITYMYHLIAKHT
                     VKGLTADTYLFTQILRKIGFISKVVSYYDTHAKSFNKDIQDWASTFEAGVYVEGKAWG
                     RPTPGTLEAPTTPAVESSSETTESLKPKKSKKKDDEDKIIKKPLN*"
     gene            4636..4782
                     /locus_tag="LacPavin_0818_WC40_scaffold_193576_prodigal-si
                     ngle_4"
     CDS             4636..4782
                     /product="hypothetical protein"
                     /codon_start=1
                     /transl_table=11
                     /translation="MKICNYRNCNKEIIGRTNKKYCTINCQRNEKKYRQRMKNKIKNE
                     KTNK*"
     gene            4763..5665
                     /locus_tag="LacPavin_0818_WC40_scaffold_193576_prodigal-si
                     ngle_5"
     CDS             4763..5665
                     /product="Uncharacterized protein (Fragment) n=1 Tax
                     =uncultured bacterium RepID=K2DS62_9BACT"
                     /codon_start=1
                     /transl_table=11
                     /translation="MKKLTNKEFIEKSKIKHVDLFDYSLSEYINDGVKVKIICKIHGI
                     FEQRPNSHLQGIGCKKCGIKNGNVKRNNKEFIKNASEIHNNKYDYSKVKYVNNKVKVE
                     IICLEHGIFEQTPNSHLKKRGCPFCSSIKSNTENFIAKSNIIHDDKYDYSMVNYKNAR
                     TKVEIICNKHGIFNQLPNNHLKGIGCPVCKCSKGELKIIKLLEKNNIKYICQKTFNEC
                     IFKKKLPFDFYLPDYNICIEYNGEQHYKIIENWGGLDNFIIRQERDKIKKEYCLINNI
                     PLITISYLDSIESIFSSINLFICK*"
                     /db_xref="UniRef100_K2DS62"
                     /db_xref="fpc:FPSM_01858"
                     /db_xref="86554277"
                     /db_xref="K2DS62_9BACT"
     gene            complement(5709..5999)
                     /locus_tag="LacPavin_0818_WC40_scaffold_193576_prodigal-si
                     ngle_6"
     CDS             complement(5709..5999)
                     /product="hypothetical protein"
                     /codon_start=1
                     /transl_table=11
                     /translation="MEKLIEEEIKSVFLECSKQNLLNEEAIKIINTIAQRIYVTYKYD
                     NKERAERCFNNGILNIKNNWQSIFESKYEIIPIFTELYKRGAFHVIIYHMMI*"
     gene            complement(6023..6472)
                     /locus_tag="LacPavin_0818_WC40_scaffold_193576_prodigal-si
                     ngle_7"
     CDS             complement(6023..6472)
                     /product="hypothetical protein"
                     /codon_start=1
                     /transl_table=11
                     /translation="MSKEVTGISKFYEVSEDTVNLFSEIVRKKVLNDVAFQFIGNDSQ
                     KVVAKISKLSDQYEYLLNKHILVSINEILMSQFDDESISILFEQEIDKIQFDVEKSKV
                     KLVKPDISTFSSLIKKWGIEKISRANQLAEISSELKISTDFENDFRS*"
     gene            complement(6520..6954)
                     /locus_tag="LacPavin_0818_WC40_scaffold_193576_prodigal-si
                     ngle_8"
     CDS             complement(6520..6954)
                     /product="hypothetical protein"
                     /codon_start=1
                     /transl_table=11
                     /translation="MRNISFYKKVKLFLLYRKTIRTIEQPLERQFGIRIDKAARMYTV
                     LNIPQELIDEPYSIRKADIDTISQSFIKDYTNKLSVLLNQNGLNELYDFYDISKIDKT
                     SYLLVYGFSLFKSDKFISNLYKSIPVVAVIAIILLIINFIIH*"
     gene            complement(6984..9701)
                     /locus_tag="LacPavin_0818_WC40_scaffold_193576_prodigal-si
                     ngle_9"
     CDS             complement(6984..9701)
                     /product="hypothetical protein"
                     /codon_start=1
                     /transl_table=11
                     /translation="MDVKIVSALNDLTLALDAVAESLKDKSAESESGKILQSIDNIDK
                     KMESISNGLKSIKKDTTQILKNQETLLKISNDKKTDSKLFETAGKNKAKIKDGVSTVL
                     LIAAGVLAIGLAFKIIGSVDFFSVIALSIALPLIAIAFEKISEMKELKKADMKNIFFV
                     TVTMAASITAASWIMRMILPISIAQGLTAIFISGIFYLTTLNLEKIRLATLFLKNDEM
                     KKMGLVLLGITGVIVASSWLFQAIMPISFAKGLTAIIISGIFYLITLNLEKIRLATLF
                     LKNDEMKKMGLILLGLSGAIVASSWLFQAIAPITIEKALSAIAVAGVLAIIALALPSL
                     ALAVRLVSLKDAYLMVGILPAVALAMMVSSHIIALGNYKEDNYPSLDWALGVGASILA
                     FGLATIGLGYATMTGIGYVAMIVGGVAVLLLSGIIVVASQALTYGDYKSNYPSLDWAE
                     GVGASILTFGLATIGLGAFILGSLGAGLLVLAAGAKGVMTVATAIKDASLILKDGEYT
                     KGPTKDWAEGISLSLGAFAPIFKTLFDRGIIGIFKKGPSAEDFAEAIKTISKGIVAAG
                     EFFSKTPDIWKGGPTKDWAEGVGGAIGAFAPVFDALSESYGLFGSGPSTDDMIKAMRS
                     ISEGIVSVASYFKDIPDNIWTGGPDETWSGKISSALQAFAPVFDYLNQNTSWLSGADT
                     DKLRTAVVSIAYGMVEAANSLNEGKFTANIPEGYMKSLSDNVKMYVDLVEYLESKDLD
                     SLSFLSVLGITSGLSKLAEGYEKLSKGVESLGNALGSIDMEKIEALNRISGSIILMSL
                     MDSDQFESMMDALEAKAGIFVKVVEELQGEAEKTGKSSSYPVGNMGGKGSSATSALEQ
                     KMDQLVANTTNLAANIGSAVANSIKSPFETLIAELKNQMGKKERKAGTK*"
     gene            9791..10225
                     /locus_tag="LacPavin_0818_WC40_scaffold_193576_prodigal-si
                     ngle_10"
     CDS             9791..10225
                     /product="hypothetical protein"
                     /codon_start=1
                     /transl_table=11
                     /translation="MIKKWYKHYVLKESIKDIELNRILDKISKGGSLTIREDDFLNLY
                     NQTQDSDLNDYAYLSRNLACDKVIDYLNKKKKIWCDLYDKNGKIGDIITNVDKPEFKL
                     ILRHGTYIMTDNLLYNITYNIKKDEYSLTKQDEYYEEIEVGK*"
     gene            10222..10485
                     /locus_tag="LacPavin_0818_WC40_scaffold_193576_prodigal-si
                     ngle_11"
     CDS             10222..10485
                     /product="hypothetical protein"
                     /codon_start=1
                     /transl_table=11
                     /translation="MRIKTYQKFLEAISGTIDTMPWGVAMPRQQLPNTISSADTNVVY
                     DEASDKFYSEDEYYDLYNKYIEKGGTPLSGGLNQENLQTVLNC*"
     gene            complement(10474..11322)
                     /locus_tag="LacPavin_0818_WC40_scaffold_193576_prodigal-si
                     ngle_12"
     CDS             complement(10474..11322)
                     /product="Uncharacterized protein n=1 Tax=Prevotella sp.
                     CAG:1092 RepID=R5PTF0_9BACT"
                     /codon_start=1
                     /transl_table=11
                     /translation="MQVDLLNFIKENYSGEILENKKILDPYEVDIFLPELNLGIEFNG
                     IYWHSDAYKSSDYHLKKWQKSVENNINLITIWEDDWVIKKNICKSFLLNKLNKIKNRI
                     FARKCTIKEVSYNDSKIFLDNNHLQGNSISSIRLGLYYNNELVSLMTFGKLRLPLSGK
                     NVTDTFELIRFVNKINTSVIGGASKLLTYFIKNNNPKYIISYSDNHISSGNLYEKLKF
                     KFSHISNPGYWYIINDIRENRFNWRKSVLVEMGYDKEKTEFEIMAELGYNKIFNAGNK
                     KWILTI*"
                     /db_xref="UniRef100_R5PTF0"
                     /db_xref="R5PTF0_9BACT"
                     /db_xref="scn:Solca_1931"
     gene            complement(11322..11507)
                     /locus_tag="LacPavin_0818_WC40_scaffold_193576_prodigal-si
                     ngle_13"
     CDS             complement(11322..11507)
                     /product="hypothetical protein"
                     /codon_start=1
                     /transl_table=11
                     /translation="MTNKDIIKQYVDTGNRISEHQFNKLSPNLLNTYLHINFIIELII
                     YLINYALIVILYPIVPV*"
     gene            complement(11497..13032)
                     /locus_tag="LacPavin_0818_WC40_scaffold_193576_prodigal-si
                     ngle_14"
     CDS             complement(11497..13032)
                     /product="hypothetical protein"
                     /codon_start=1
                     /transl_table=11
                     /translation="MTNKDVLKQYVDTGQRLPDYQVNRLNSGLLKTYLRKRIINAENG
                     GQKINIFEFDKMDETMQNQAIFCSYRVYVKLSLEAKKKFVTSFYTNKYKNIVPVYKDV
                     KKGIYVVEPKTWAVFSTFLRCSFDEMDWIGSVENDYSTPYIIFNVKEDAPSEAYFCML
                     MKDGVPNYIDSRTMGQLENMKELLPKLKEINFYRGLKKKFIVNKEKDKYDYDEINIKD
                     NNDNEDDLKHGNIITICDARITGKLYSMPDVEGKIAYNSNHNDKHWSNLFTKKYTKVL
                     LSTLEKANYKNHLDIIFNFFQNVKIVKLYIKYNDYSNEEYFKYDTINLDIFDYLLNSE
                     SSTELGKDKLFKLKNMFTQVLYSKITLNKNARKAIFSFMDSMGVDMLKLTKQIKAKKG
                     EELSEREFAMLGKTTNLDHVIIDKMAKLRKDEDISFTTPEILYAIEKTKYKKYFYNHF
                     KDSLKEDPYQSIDYDFAKILKALDLIDYVYGILKNRVRDAGVDSLNSIEKSIYDIGSR
                     NDK*"
     gene            complement(13032..13880)
                     /locus_tag="LacPavin_0818_WC40_scaffold_193576_prodigal-si
                     ngle_15"
     CDS             complement(13032..13880)
                     /product="hypothetical protein"
                     /codon_start=1
                     /transl_table=11
                     /translation="MTNKDIVKQYVDTGICIPEYQMNKLNEGLLKTYLRKRIINATQE
                     FKDNIKDYEYLKLNNEQKTQVLNHKVNNDEVLTLKEFINSPEEFKTLMINTFADKRID
                     WEDDDFDWKMGGEDLGSNLNWLIKHDESDTVIKLLLDNKKFYKIINREMIEKFLCNIN
                     TTETISMFGAKGEKYKREFNTGILHSKNLRDMLTYSKNPEITLKFYKGMDLDMNFKKG
                     DLEFMLMHSYNPKIILKIFGETLINLVKNMSEHDIRYTINNGTNIEDLKEIFDKYGVE
                     YKHLIY*"
     gene            complement(13870..14328)
                     /locus_tag="LacPavin_0818_WC40_scaffold_193576_prodigal-si
                     ngle_16"
     CDS             complement(13870..14328)
                     /product="hypothetical protein"
                     /codon_start=1
                     /transl_table=11
                     /translation="MTNKDVIKQYVDTGLGIPKYQMDKLNENLLKTYLRKRIIFMESN
                     VDNIIAGYEFVKLNEEQKDIVFKYKVKNGCSILASIFLNSSEELKMYYMEKIVEKIGY
                     PVLSTVERLLRVLIKSDKSGEVKKYLIDNLLDKIKDSKYYDFIEKIIYDK*"
     gene            complement(14331..15284)
                     /locus_tag="LacPavin_0818_WC40_scaffold_193576_prodigal-si
                     ngle_17"
     CDS             complement(14331..15284)
                     /product="hypothetical protein"
                     /codon_start=1
                     /transl_table=11
                     /translation="MKYLQKYISVFESKRTEQEGLNILNAATIEEPGDVINKIKAIDN
                     SVNQSNIPIIATLYANGVTDLNNIKVGMDIYNDLLKKQRVTPVSLFKAPDKSVKLKIA
                     DKLFDANPAGFIKFREYVDGKKPAVNSPVSKGAVAESDTDETPLWEGNGIFIYDANDI
                     TKCIKYTQGSLTGKKYSFCIGQYGSGNMFNSYRDTKTSTFYFIIDKNRELSDPLHIVV
                     FDHTEHGVELTDASNATGTIAEFGDDAQKYIDYLESKGAPVDKILINKPKTEEEIAED
                     KLLREQNKDLDWFIRLPIELKSKYVVRGHILTDEQFDYLME*"
     gene            complement(15310..15636)
                     /locus_tag="LacPavin_0818_WC40_scaffold_193576_prodigal-si
                     ngle_18"
     CDS             complement(15310..15636)
                     /product="hypothetical protein"
                     /codon_start=1
                     /transl_table=11
                     /translation="MTNKDIVKQYVDTGVCIPKYQFNKLNEGLMKTYMRKRLIAVKLE
                     INNFISDGGTLHHMNVPGLDHYEYFTLKGLDKKEYDALENSIPNRTYRDSEGNIYLDP
                     DYENHD*"
     gene            complement(15638..15856)
                     /locus_tag="LacPavin_0818_WC40_scaffold_193576_prodigal-si
                     ngle_19"
     CDS             complement(15638..15856)
                     /product="hypothetical protein"
                     /codon_start=1
                     /transl_table=11
                     /translation="MYDYFNRYSPADYEPILHPYEYAKYDKSHQKEYDEMRVHVEGWK
                     YLRAEDDRQQGWTDDESFDDTYEPIIQN*"
     gene            complement(15849..16631)
                     /locus_tag="LacPavin_0818_WC40_scaffold_193576_prodigal-si
                     ngle_20"
     CDS             complement(15849..16631)
                     /product="Uncharacterized protein n=1 Tax=Enterobacteria
                     phage vB_KleM-RaK2 RepID=H6X3J6_9CAUD"
                     /codon_start=1
                     /transl_table=11
                     /translation="MNLEIFNISDPTGKMSRENYILNNYPEEYNFIIEYSVLNNFIDI
                     PFKEKVYLSIKNIKSIPICKNIDCNNTVKYKNSTLGYNDYCCNKCISSDPNIKKRKEE
                     KSYEKFGTKAPAQSKIIKDKIIKTNIKKYGGNSPMSNTKIQNKSKKTLLKNYGVTNPC
                     NNLEIMNKRIESFKKSDFKINFRNTCIEKYGVTHPWMAKNIHDKTIDVFYQSYKDRIL
                     DKIKDTNYTFYKFEYKPTNLIFVCPNCENNFSINTSSYKRNV*"
                     /db_xref="UniRef100_H6X3J6"
                     /db_xref="A0A0A8J947_9CAUD"
                     /db_xref="H6X3J6_9CAUD"
     gene            complement(16723..20664)
                     /locus_tag="LacPavin_0818_WC40_scaffold_193576_prodigal-si
                     ngle_21"
     CDS             complement(16723..20664)
                     /product="Gp90 n=1 Tax=Sphingomonas phage PAU RepID
                     =H9NBW7_9CAUD"
                     /codon_start=1
                     /transl_table=11
                     /translation="MPSVIISNYKRPGIFIQEYDNSVIASQTAAQGLTNLVIGVSKTG
                     PINTPVLIQTTQDLQNIFGGIDRTLERKGSYFQRTIAQMIQSSPVYAINLLETDDTLD
                     QIEYAPLSTATNYTNDEIKLGAYRRFFNTTGFWNLDTDSFISLTKGNANYEDRLLNFT
                     NTSASYITVFVFKTTATGFDVTFTNWYSSVTNIPPYVYPTDYVSDYMVDVVVMAGDWS
                     NYQALSVDKTWSKYFDASGLIKGQVQNFINDRNVTLLKYYQGLSFIPYFRDSNNQNIF
                     IETVINQDTNTTGLFCAFNMDAFETDFPTGKIDLIGNNLINSDSLIDSNSTSIDFLSY
                     NETLVSTSGYTNTLLDRAGNVLSIDSTGYYLNPLANDVRTDTYAEEIISGVLRNSFSY
                     VTSSATVVYTSGGIDTNNGETPYVIIGGNKISISGATSTFTVNATDYASASATASYYS
                     IFKLDTSGSITKVSTTAPSVFPSVATTDIVLGYLTVVIQGGNIHSAPFVDLAVDNSGY
                     VDLQYGTDYVIENLGVNNTFKLTFTASAAVPSTSNYAQYRRIKRFNTLRTYLESTQSV
                     KGAIMLDTDGTGAKKYSLSNMDITAETSTSVNKSITIQTNLGLSEADFSLYTINDLVT
                     NEALVIYNLDNELILSDNQMITSTGVASGSNPIGDNSYGIVAKYSTLYQDFYNGNINT
                     GDYFYANAIIGAGGVTYTASSVSFVKTSGLTASASAYNGFNFLVISGTATDPFNGLFG
                     STFTKIIVPDSLLNKGTFNIKSDPYGSHSIGYNYRSILGYGANVYAYLLTESVTAETL
                     YTITRIWDAISKYYLSMNIDSNNDLTVDITGNDLYTYQGTNTTLYNNFAVNSTFNVNS
                     FNSDYQQSVEIDIPAGYTSVPNQILVNATRYSNVIVGDFLLQDNTNSILEIGQQAKNL
                     TRIISKKVYSADTSLVLITCDAALFTYPIGSPTSSVYQTMRYASLDNYISTYKAIPLK
                     GFRIRQASLPDGTEAKQDAILNLVAKGTPLFNAITNKDALDIRYLIDSFGLGLIENSK
                     QQLADICGARLDCLGFLNMPSMKAFRQSSSPSFVDAEGVLQTSYIAQGGNLDSNPAFL
                     YSMAEGNSTTCVGYFTPYVTVSDNGSPLSVPPAMFVATTYMRKHNSNVTTTVPWTIAA
                     GTTNGLITGIAGVEMDFNPSDIDNLNQAHFNPIVLRKNRGWVIDTENTALTLYKSALS
                     YLHVREVLIELERDLAAMLLEFQWKFNTQDTRTEIKLRADVICAGYVNKNGLYNYFNK
                     CDSENNTSTLIDNQIGVLDTYVEPIKGLAVIVNNITVLKTGAIQSGGFQTL*"
                     /db_xref="UniRef100_H9NBW7"
                     /db_xref="H9NBW7_9CAUD"
     gene            complement(20739..21368)
                     /locus_tag="LacPavin_0818_WC40_scaffold_193576_prodigal-si
                     ngle_22"
     CDS             complement(20739..21368)
                     /product="hypothetical protein"
                     /codon_start=1
                     /transl_table=11
                     /translation="MKYIKTYEKFDLAKENQPLDIKADMTKFNTDESNKKKFDKFKNQ
                     LKTIYMNYIDDQTPSKDGIATDLYNKLLSARFIKKGTPKTKGQIIWKNPDEPDDINTK
                     ENSMFRLYAEELEQERNATKAEQTLQQKQQDLANKQKSIQGNVGDTETAKNDIENINK
                     DITNMGDKLNQTKTNAQDLKKASKKELDDKRKELEAAKKRIDKIKLPTK*"
     gene            complement(21368..24139)
                     /locus_tag="LacPavin_0818_WC40_scaffold_193576_prodigal-si
                     ngle_23"
     CDS             complement(21368..24139)
                     /product="hypothetical protein"
                     /codon_start=1
                     /transl_table=11
                     /translation="MRYLTTRDIFLSTINKEIQINEVFTNDITFGGSLLGRLVNSIIR
                     KGKIEINYKKVEPIAEEIEGELNKLLFSTIRKEEQEKARTIITKALLEEIYNTVISDA
                     KELDKINSLLDKSNNDGLITLAIKYIKASPADADYGKGDRDTLISQLEKFKSELEALK
                     VELTKGSEADEEDVDAEEKDIEKIILSKLFKGLRNIKPHLPSIKDLSKSNDKVEIVKF
                     GQQLMVNKSTIGKPLTYDQLIKEDMIFNDAAKAVSLFSRLIIPLNSSDFINYEKNNPI
                     FKQIEQFISEFGQAYAKMVNMYDSKTKPTTKVPNDNVNASYLFLKYSEFIIEDKEQGA
                     SVGKQYPAPAKQETGLTTTNKNKEIALNQETGLVTTDKSKETGLVTTNKSKETGLVTT
                     DKPEIKKQEITAEPATAEQDEFYNLTIKLLKETLSICYTLLKTQEPKGDFNTTKKEKK
                     KINVENASFSFFTKYGKIYEDDNVTPDDPKNNLTNGNTPDKIQSAKEKTGDKVQVAWF
                     NNFKTGEENEWRLNMDQANKVAADIDKNTKPLTDEELKEKIKNDKTKDPILRISDLFG
                     KAYRCYATKNIPSNRPGGRVSPQTFREYKYIGNGDAPSYSPEIGPNGPWANIKVFNNF
                     TDKISELIENTKYRKIFNAGAIKRTDGKKMSGNVLLEFIRNMIDENTLKSYEKNRSKL
                     LNKYFGLVGDTESEPDVKDPPPTGPSATLDANTKVKWAEIFKISETKSSDVGSFIAIN
                     VIFKFKDEKDTQLTDKHKLIVGQIMMKKENKILLKWQYNNESIAETYGHKITAGNNYM
                     KTNKIDAPVYIGLIDLSRVEKGKTKNIIYGKPFTMVYYDINKINNRGASHYAHFTPSK
                     KEISSDVIRAGSLKNAISVLTSIDDKGEETILKGKINEVNINSINKDKKINMDNVFSS
                     LAVDLTKIT*"
     gene            24259..24543
                     /locus_tag="LacPavin_0818_WC40_scaffold_193576_prodigal-si
                     ngle_24"
     CDS             24259..24543
                     /product="hypothetical protein"
                     /codon_start=1
                     /transl_table=11
                     /translation="MRFKELRVGERIITKPTDINKELTKHNLQWLIDSEIEDAEVEIK
                     NNTLIWNDGKFITGHWHYGIWKDGQFSGTWENGIWEKGNFGGKWKSGIKK*"
     gene            24584..25048
                     /locus_tag="LacPavin_0818_WC40_scaffold_193576_prodigal-si
                     ngle_25"
     CDS             24584..25048
                     /product="hypothetical protein"
                     /codon_start=1
                     /transl_table=11
                     /translation="MKKKKVRVITKVRDTSIVIYNSDRIRVNKELNGELFFEIDNELT
                     TDLAEAIAIVLNKGIKDNNFWGTTFNINIQNISPDKTLYWMSGGDREWISKSHYEKSW
                     SDVYLTFQEEYGLFIIDTINKAKTFGDIRNEFLKQLNLPTLYEFSLEKGYIK*"
     gene            25096..25368
                     /locus_tag="LacPavin_0818_WC40_scaffold_193576_prodigal-si
                     ngle_26"
     CDS             25096..25368
                     /product="hypothetical protein"
                     /codon_start=1
                     /transl_table=11
                     /translation="MENKTICSNPWCKGTFFYLGEEVPKEFPKCHGFNTQVSGGVSWN
                     TREYTEPRDDGQAHEISINISTGGQKTSSSVGGALGQFLRDILKRR*"
     gene            25374..26216
                     /locus_tag="LacPavin_0818_WC40_scaffold_193576_prodigal-si
                     ngle_27"
     CDS             25374..26216
                     /product="hypothetical protein"
                     /codon_start=1
                     /transl_table=11
                     /translation="MIGHIFDIDVLLKTDSRPWIVNKFKPNEPLLKISKADYNLFKNG
                     VYKNQGNKIEYNDKTYWLPNDLYNKLKVIAKNQKIGMNDIAISLQEFLNQEIVETTDY
                     QINYDIISHLKNKNEDIYLICSNNTERTFKILVDKLIEKLKEEGIGIKKFYYINDTFY
                     NVSTDEIVYKKAKICLQHLVGYEIENDKFIDKEITKYSKLYFYDDDFDTLKMADEINS
                     FLKYILSKTPTGLKEVIKQNVKDDKAEFFVNKITNNKFNKFTTNDVKLTLSNIVKFEN
                     FKWK*"
     gene            26221..26652
                     /locus_tag="LacPavin_0818_WC40_scaffold_193576_prodigal-si
                     ngle_28"
     CDS             26221..26652
                     /product="hypothetical protein"
                     /codon_start=1
                     /transl_table=11
                     /translation="MKWLYTFEGFKISLQDIKIVERDKIGKYKIPSYGKVLYCIYNRM
                     EIAQLEYSVFTQIPYTKEFIDKYNTEIYINYLETDEEYQNNGIANLLLKHLIEKAKSM
                     NIDVITLKYDLFVTYPEWLKKQYEKVGFKILQGNKMFLALK*"
     gene            complement(26681..26995)
                     /locus_tag="LacPavin_0818_WC40_scaffold_193576_prodigal-si
                     ngle_29"
     CDS             complement(26681..26995)
                     /product="hypothetical protein n=1 Tax=Flavobacterium sp.
                     SCGC AAA160-P02 RepID=UPI000362BA7C"
                     /codon_start=1
                     /transl_table=11
                     /translation="MEHLKLFEDFVEELNEKKKPYANSHGGVDKWFKEKWVDISKTNK
                     DGSHPPCGRSDTSKGGYPKCRKAKVAGKMSEKERKASVARKRKAEKTGNKGTHRKPNY
                     AK*"
                     /db_xref="UniRef100_UPI000362BA7C"
     gene            complement(26995..27189)
                     /locus_tag="LacPavin_0818_WC40_scaffold_193576_prodigal-si
                     ngle_30"
     CDS             complement(26995..27189)
                     /product="hypothetical protein"
                     /codon_start=1
                     /transl_table=11
                     /translation="MEKLLNYNDFLVVEKNKPTKPSLWQSCVAWAKAKYDVWPSAYAS
                     GAASKRYKSKGGKWKKSKKK*"
     gene            complement(27207..27821)
                     /locus_tag="LacPavin_0818_WC40_scaffold_193576_prodigal-si
                     ngle_31"
     CDS             complement(27207..27821)
                     /product="hypothetical protein"
                     /codon_start=1
                     /transl_table=11
                     /translation="MSKNDKNDKINNLQEEFNKIQEDNKDLDVNMYLAKVDDLPEFGE
                     IEIYDYNADVVESKDRAEEVLNSLLDLYLGDLPSVMQHSYIKNKVKEDALNYAETLFL
                     IKMTRKTFISQMRQVDNGDNNARMYEVMNQTMTQMRDNIKFNTSVKSDLEKFYKDIRK
                     DMGANEVQTQAEEDIKQDDNKNDSMVMDSRKMNEMLLNHLKNKS*"
     gene            27869..28405
                     /locus_tag="LacPavin_0818_WC40_scaffold_193576_prodigal-si
                     ngle_32"
     CDS             27869..28405
                     /product="Large terminase protein n=1 Tax=uncultured phage
                     MedDCM-OCT-S09-C7 RepID=D6PIQ0_9VIRU"
                     /codon_start=1
                     /transl_table=11
                     /translation="MATAKKQVQEEENKKFVFTSKNIAEITEQISDGVVIKRYQNPWF
                     KNEVGVKRSGISFGITAWEWEEYIKCAESVQYFAENYCQIKREDGSIGPIRLRDYQRD
                     ILDLYENNRVILCASRQSGKCSTFNTFVQMSENKFERLGIIYYNIMRLYRKLTFLEKV
                     KIKMYNFIYHLDNKRTKI*"
                     /db_xref="UniRef100_D6PIQ0"
                     /db_xref="D6PIQ0_9VIRU"
     gene            28431..29426
                     /locus_tag="LacPavin_0818_WC40_scaffold_193576_prodigal-si
                     ngle_33"
     CDS             28431..29426
                     /product="Uncharacterized protein n=1 Tax=Campylobacter
                     phage CP21 RepID=I7KLW9_9CAUD"
                     /codon_start=1
                     /transl_table=11
                     /translation="MIEIKINDTDEKITCRICGLIMKNIAGKHIQTKHNITCDEYKKM
                     FPGAPTQSKDYIKATTKNSGKHMKEQKYKDMFSEKIKGDKNPNHKSKTTEEERKERSP
                     FNEKFIGYKDIKDVKNIVKNFKKEAIKDRLSTAQKEYWIKKGFNLEEAKLKVSERQKT
                     FTLDICIEKYGAEEGIVKHKDRQNKWQKSLMEGGNLKAGYSEISQELFYSILNKYPLN
                     IDLKKVYFSTKNSEYFISLKGGSFNVYDFTDLNKKKMIEYNGDLYHGNPLIYDRLDTP
                     NPFRKYITAEEMWDKDAEKIRIANENGFEVLTIWDSEYKKDKIGTLQKCLDFLNI*"
                     /db_xref="UniRef100_I7KLW9"
                     /db_xref="A0A067XQE8_9CAUD"
                     /db_xref="I7KLW9_9CAUD"
     gene            29430..30014
                     /locus_tag="LacPavin_0818_WC40_scaffold_193576_prodigal-si
                     ngle_34"
     CDS             29430..30014
                     /product="hypothetical protein"
                     /codon_start=1
                     /transl_table=11
                     /translation="MKYLEDFYKYKDLVGQGAEHKAYYIDDDWILKMPRKSDYTSNKD
                     RLVNFNNHIRIMNKYPNIFVKVKKLDRYRASVEKVNIEKATEEIKYFYKYIFDILNNN
                     EELGNKYWDMIVKNGYVEIIFKFTYSFTNFLKELLFIVNDYALKDNESIVIKWCEFIK
                     KIINSKVEFETDYFDSKSWNFGLDNEGNIKMIDF*"
     gene            30016..33336
                     /locus_tag="LacPavin_0818_WC40_scaffold_193576_prodigal-si
                     ngle_35"
     CDS             30016..33336
                     /product="Gp17 terminase DNA packaging enzyme large
                     subunit n=1 Tax=Shigella phage Ag3 RepID=C8XUS0_9CAUD"
                     /codon_start=1
                     /transl_table=11
                     /translation="MIKKIIYFLIQLIEKYEYRNLSLDESDINKKILNTISNLDIKVK
                     TDTGYEKATDIHLTQPYKVYEIELENGYKLECADNHILFDENFNQIFCNDITTDTYLQ
                     TDLGLSKVIRINKSNQKLSMFDLTIDHPNHRFYTNGILSHNTINAAITILHFITFSND
                     KNVMIVANLRDTTIEIIDKIKNIYINLPFFLKVGIKNWNQKSMVCENGCKIRTAARSK
                     TPAIGFTIDFLYLDEFAHIPSNIIEPYYTAVYPIVAAVNNSKIIITSTPKGMNLFYKL
                     LTDSERDESDPLSTNFKSMRIYWYEVPGRFVTFFRLYPQKLFEYGITKEDIFLQVKEA
                     FPGAKIEMSYNVDLEKDVITIHNKNPEDGHLTLSEDVKKFIYVKDDKQYFIQQLAYVT
                     TWQEETTKEIGGEDAFNQEFALRFVDGSRSLLNEALIDDLLKNKKKYVHYPSYEFDRR
                     LKFNYEDLQFVNDTSIYSPLDRNKIKGIFSIDISEGLGQDYSIINMFRIRPKPIEVIQ
                     QYGKEYSSLSDFFCLEQFGMYRSNLVSVRQLAELFYVLAFEYFNPENFRAVLEYNTYG
                     GQFLAEMPHLFDGNNQYGSSIFYRYKHRIDSPEEKIGLKLNTNKEILVKDYQENMNKR
                     NFMINNTTNINEITTFIKHVTPSGNIRYAADTGNDDCLLPNTLIKTNNGYIPIKDIKI
                     GDLVLTHLGNYKKVTNICQRDFNGDMYKLKFAGKLELNLTYNHPIYIYQNKHRQNLRF
                     NKEKTPSSWLLPGDIEKNNLSVSIKEVLPNNKNLLVKYTDLYVLNNHSYEKNVILKEI
                     KLDKNFAKFLGLFLADGNCYQPKSDVYRMSIAFNKNHIELINWIKHYLNSIGIKTYER
                     KYKNESNSYTLTFNNKTLFMLLNQCYNENREKILPNYAYNLGKDLEFLLEYWLIGDGW
                     IKKEKNNRKMCKIGCSTSRQLALSMLDISNSIGKYSIISKNSRKRYNVKSKDQYWVTI
                     YDKKPNGAVDIDISNFEYGSRIRNIEKYNYEGLVYNLEVENDNSYIAEGIVVHNCVMS
                     IVNASSVFSKFAFRELVESIAPELVDSATLKFFNDVLKNQEHPDYGDNQYDYMSVMNA
                     ARQQKFINQFKNRGGNSW*"
                     /db_xref="UniRef100_C8XUS0"
                     /db_xref="C8XUS0_9CAUD"
                     /db_xref="mjh:JH146_1548"
     gene            complement(33348..33626)
                     /locus_tag="LacPavin_0818_WC40_scaffold_193576_prodigal-si
                     ngle_36"
     CDS             complement(33348..33626)
                     /product="hypothetical protein n=1 Tax=Riemerella
                     columbina RepID=UPI00037DC70D"
                     /codon_start=1
                     /transl_table=11
                     /translation="MGQIKEQDFSEVDEILSEPYAVIVWNDDVHSFDFVIECLMMCAG
                     HGPEQAEQCTFLIHFKGKCDVKRGDKEQMQKVYNKLFARGLTVTLEEL*"
                     /db_xref="UniRef100_UPI00037DC70D"
                     /db_xref="fba:FIC_00832"
                     /db_xref="X5KBV7_9FLAO"
                     /db_xref="UPI00037DC70D"
     gene            complement(33628..34152)
                     /locus_tag="LacPavin_0818_WC40_scaffold_193576_prodigal-si
                     ngle_37"
     CDS             complement(33628..34152)
                     /product="hypothetical protein"
                     /codon_start=1
                     /transl_table=11
                     /translation="MPYKKIIAFDFDKTLIHTMEPEEGRQIWLREKGVQFPHPTGWWS
                     KKESMDMTVFYPAMNMWMHKKYTEAIAEKDNYVFIATGRMDKLKEEVQAILDFHNLTF
                     NDVFCNWGSETYRFKTKLFESIIRKNPKATEFILYDDRHEHLVKFVEWAEVMEKTFKL
                     KVTIIDVVNKKQIY*"
     gene            34309..35232
                     /locus_tag="LacPavin_0818_WC40_scaffold_193576_prodigal-si
                     ngle_38"
     CDS             34309..35232
                     /product="G328 protein n=1 Tax=Yersinia phage phiR1-37
                     RepID=G4KKR6_9CAUD"
                     /codon_start=1
                     /transl_table=11
                     /translation="VKYGVCSTTISKFLKTNGYVIKKRYTGNRRNSIDLSFFEKIDSN
                     IKAYVIGLLCSDGSIDKDGYGFQITSKDIEIIENIKKILKSEHKICKIESYDERTKKT
                     YIRYNIHFCSKKMVDDLRKLGLVNNKSFNCKMPLLKQIYFWDFLRGLFDGDGCVTGNN
                     GKLRVSFIATEDIMNNIKNIFNKNGLSDNKLSIQTKNENGIIYNLKQNSYKDILFLRE
                     HLYKSINIDNEYYLKRKYCKLQELQEYKLGKLSHKNKIWKKVLFRNNDVEIIYDSIKD
                     CCIEQKLVLKSVYESIRIKSCHKGCIIEYIN*"
                     /db_xref="UniRef100_G4KKR6"
                     /db_xref="agw:QT03_C0001G0574"
                     /db_xref="89372535"
                     /db_xref="G4KKR6_9CAUD"
     gene            35248..35685
                     /locus_tag="LacPavin_0818_WC40_scaffold_193576_prodigal-si
                     ngle_39"
     CDS             35248..35685
                     /product="hypothetical protein"
                     /codon_start=1
                     /transl_table=11
                     /translation="MSEQIEEIKSKFDLKLIIIIILGILCAAMFIFGFNGYNNFNNEK
                     KELDTKIKFYQHIEDSLVNESNNKISEYAILETKFKQDSIRLDSLKDEFYDASINARQ
                     SERNANYYKGKYTDAKNKVIYLESHMINIKGDSLLISLSKKIN*"
     gene            35689..36234
                     /locus_tag="LacPavin_0818_WC40_scaffold_193576_prodigal-si
                     ngle_40"
     CDS             35689..36234
                     /product="hypothetical protein"
                     /codon_start=1
                     /transl_table=11
                     /translation="MKKLLLSIFIILIALTGFSQTYTVATIDTTSTLIPRYLLVDMPN
                     NTKDTVGVIVTIKQAQKINTDLEILRLYRGLHKDCDSTVNYLVQTVEDYKIANTVAEN
                     ALKASDSVLKDRSLEIENLKQQLVISNERLVAKDSIIVAKDDMITLVKKESKKFKKQR
                     NRAIGVAIIEGLIIIGIISSL*"
     gene            36285..36764
                     /locus_tag="LacPavin_0818_WC40_scaffold_193576_prodigal-si
                     ngle_41"
     CDS             36285..36764
                     /product="Ovarian abundant message protein n=1 Tax
                     =Wallemia ichthyophaga (strain EXF-994 / CBS 113033)
                     RepID=R9AP42_WALI9"
                     /codon_start=1
                     /transl_table=11
                     /translation="MKHVKKFEGFKNNKPEVKIKDKVNETVFQVENTYRVNIIADVDA
                     KLLSAYAKKVKQNMNKEITDLMGNAMLAEELVKWVLKDGLDVEKIPASAIIGGAQGQA
                     QAQGQVQIQDAQAQGQVQPQAQVQVQAQAQPQGQVQGQVQGQGMEEVQSQGGEELPA*"
                     /db_xref="UniRef100_R9AP42"
                     /db_xref="R9AP42_WALI9"
     gene            37053..37286
                     /locus_tag="LacPavin_0818_WC40_scaffold_193576_prodigal-si
                     ngle_42"
     CDS             37053..37286
                     /product="hypothetical protein"
                     /codon_start=1
                     /transl_table=11
                     /translation="VSDKSGMSIQEIITLIVEKGLDSVMSVYEFEIDIQDVEGSMKDI
                     ENFVKIKNKKEDDFIYSVKTELFKKPVVILKLK*"
     gene            37324..37971
                     /locus_tag="LacPavin_0818_WC40_scaffold_193576_prodigal-si
                     ngle_43"
     CDS             37324..37971
                     /product="Uncharacterized protein n=1 Tax=Psychrobacter
                     aquaticus CMS 56 RepID=U4T237_9GAMM"
                     /codon_start=1
                     /transl_table=11
                     /translation="MKICNKCLLEKSLIDFNKRNDSKDGYRNECKECRYKLSFIKNSL
                     RNKEYYKRNHDELLKKSKERKYKNRNLEGKRIKLKILSENISENEKICSKCLSIRFKN
                     EFTTDNNKKDKLCSHCNYCKNIYFSKRKKNDILFLLKGRLRSSLSKFLRKNKINKNNK
                     TEEILGCSFDAFRIYLENKFENWMTIENYGKYNGNFKYGWDIDHIIPLSSANNEE*"
                     /db_xref="UniRef100_U4T237"
                     /db_xref="A0A0G0APQ0_9BACT"
                     /db_xref="U4T237_9GAMM"
     gene            complement(38043..38654)
                     /locus_tag="LacPavin_0818_WC40_scaffold_193576_prodigal-si
                     ngle_44"
     CDS             complement(38043..38654)
                     /product="hypothetical protein"
                     /codon_start=1
                     /transl_table=11
                     /translation="MRYIKLFENFSKDRILIIVDVQKSFKKYFNDNYLAQLNEYCNDF
                     DKVYQIFDNHHEGKNPDKDFLYDETPDIENKDDLYKFQNQVDLIEKRYNYDVDADFYK
                     NILSEETYNQIKSKGTNIQRGEYFETTEGTIIVYIGNNHQWYHIGKKMINLFEEIKGK
                     YIVIVGGSQNECILDIMVAAKALGLKIFKNDKYIYSANDCPIK*"
     gene            complement(38685..39068)
                     /locus_tag="LacPavin_0818_WC40_scaffold_193576_prodigal-si
                     ngle_45"
     CDS             complement(38685..39068)
                     /product="hypothetical protein"
                     /codon_start=1
                     /transl_table=11
                     /translation="MFNYTDFYVIDKTDPSYTANQVIEDDIISVILQKYKMILFTNKG
                     DVMGDPDFGGDLELLLNETKVSAAYVEKSLNGQIADYIPELANIDYSLQAVFTQDTSN
                     FYDMMFIFFKISDFEVYAQFGKSIT*"
     gene            complement(39079..40014)
                     /locus_tag="LacPavin_0818_WC40_scaffold_193576_prodigal-si
                     ngle_46"
     CDS             complement(39079..40014)
                     /product="hypothetical protein"
                     /codon_start=1
                     /transl_table=11
                     /translation="MEDIVLLPRIQKAFENGLNDNVILYGHFGTGKTSLARILIGRYT
                     KDAPKLEINSSFYTSIDVLRSKIDDFCSKVYMGLDMSVDIKADSMKYVFLDEFERTSQ
                     QYQDALKAYIEEYSEKNVRFILVTNHINKVSKGILSRFSAINFDCQDATEEKLLKTLF
                     YKRIQDVIAPAEEFEITKEDLSKIINKNFPDFRQTLIAIDHFRRNGEISISSNIDLKK
                     RDELFKIVLGDKKSFDEIYHFIMDNFGAEKVDEMISLLGRPFVDYVIANNPNKTEKLF
                     KACEVVTDHTRLLETNTDPLILGITVLSRIREVFI*"
     gene            40129..40944
                     /locus_tag="LacPavin_0818_WC40_scaffold_193576_prodigal-si
                     ngle_47"
     CDS             40129..40944
                     /product="hypothetical protein"
                     /codon_start=1
                     /transl_table=11
                     /translation="MLGNKKNYDDVFFRNLTIAVLDTLEGEVYWNYEFTSGTKEVIVP
                     FYYSLTGDEKFVVDAFVDDVVSDNRLSELNTDQIPRGVLTMTGFDILTDQMDNPNVWM
                     KVNLESDDEVKNILARVRPFPISAKYELSIFLNSENDYFKCAQALMDTIGIYRYMTFE
                     YNQFNLNAVMQLPESNQFENPRDKNFSSKNEIKLTCSFEVYSFYPAFRRPKTTGLRSN
                     EGPNPWLYNYDSFKNDKQDIIIPKRTKWYSNINKSSGNPGDSGSIDSTNGNGF*"
     gene            40997..41767
                     /locus_tag="LacPavin_0818_WC40_scaffold_193576_prodigal-si
                     ngle_48"
     CDS             40997..41767
                     /product="Uncharacterized protein n=1 Tax=Pseudomonas
                     aeruginosa BWHPSA027 RepID=U8NF82_PSEAI"
                     /codon_start=1
                     /transl_table=11
                     /translation="MKKCTKCEKLLETIEFYSKFSVCKFCCKENYLNKRTEKVEYQKI
                     YNSDKIKKREQDKKWRENNKDKHDLKNKKWLKNNPDYKKKWEENNPDYNKNYYINSIE
                     RIKNYQINNKESILEKRKKYYQDNKELIKNKVKEYKSNKRKIDPLFKLKENIRNLIKN
                     GLKNSNIRKNSKTEQILGCSYIDFKIYLESKFESWMSWENYGKYNGELNCGWDINHIV
                     PLSGCTDNDEIINLNNHNNLQPLCSKVNRDIKRNTKSE*"
                     /db_xref="UniRef100_U8NF82"
                     /db_xref="U4T237_9GAMM"
                     /db_xref="put:PT7_P051"
                     /db_xref="U8NF82_PSEAI"
     gene            41823..43103
                     /locus_tag="LacPavin_0818_WC40_scaffold_193576_prodigal-si
                     ngle_49"
     CDS             41823..43103
                     /product="hypothetical protein"
                     /codon_start=1
                     /transl_table=11
                     /translation="MKDLKLELFNFKKNLSYEQNDIFHIVESHLNACNVASEKQIILS
                     LNEKLKTYTYDSDVKNLLESLNIDMKTYQLLYELKNLYNVLNSKNQGEMYRQPINVVL
                     QTINLADDQDRLSKVLNELAIYDWVPEIKLFVHNLTKSPEQRTNLLSGGKSESVYTIV
                     DRVEEGYICLVKGSWFLLSENNIEKTLLETHVTDNDRLILMRNLQTAMNYASVGEDRI
                     NFRISENLTIGISVAKKGVIYINDDEMKETTLESLFSSPIIPIVNRNFYPLLVETMKN
                     TNKFVELDVVKRVNNLINPYLECYAFNYKNAIFLYRCDERYGNSFFKYESALELVNEV
                     KNELNYDLTFFYENKLDKELIVKRKLEDKEREISIKLEDLNFNISKLEASIKYIGESE
                     VLATAMSNLTSRRQVLNEELQAVKELQYNERIRL*"
     gene            43182..43751
                     /locus_tag="LacPavin_0818_WC40_scaffold_193576_prodigal-si
                     ngle_50"
     CDS             43182..43751
                     /product="Uncharacterized protein n=1 Tax=Pelagibacter
                     phage HTVC008M RepID=M1IPD4_9CAUD"
                     /codon_start=1
                     /transl_table=11
                     /translation="MIHLKNFNSFAVISENLQYHVDNKMSILENVFRPGSEAFFSLLN
                     EARELYDNNLIELSDLDKELFETTDIGKFAEFEGKRVALDFPFEEEIINEAKKPANVK
                     LNKPTRSSGPKKYQVYVRNPKTGNVKKINFGDLKGGLTTKINNPAARKSFVARHKCST
                     KKDKMTAGYWSCRIPRYKNLFSGSYSGFW*"
                     /db_xref="UniRef100_M1IPD4"
                     /db_xref="M1IPD4_9CAUD"
     gene            43798..44976
                     /locus_tag="LacPavin_0818_WC40_scaffold_193576_prodigal-si
                     ngle_51"
     CDS             43798..44976
                     /product="Endodeoxyribonuclease n=1 Tax=Bacillus subtilis
                     subsp. natto RepID=E9RJA5_BACNA"
                     /codon_start=1
                     /transl_table=11
                     /translation="MQIYKITNLINKKFYIGKDTSSDSNYFGSGLLIKRAIEKYGLEN
                     FQKEIIDETDNYEELSLKEKYWINHFNSTNLKIGYNISKGGDGGDTLSNHPNLDIIKE
                     KISKNNPKTGKTYEEAFGEEKAKKYKEKLKEKLDLSIFSEKSKDNSKLFFDNKRKELI
                     KRCEFIREEIKNGKIDNYIEELKLIKKRVPDNFLKNAEGFYNFFGQELKFIFGKNRIK
                     KEKVKKEKKLKEKKVKIDGIEYNSIKECCEITGIKITTIGFRLISPNFPNYLYSDDSL
                     NIKNGKYAIKDDTKKIKISINGVEYNSITEAANELNLCNDSVSMRLKSASYKDWIYLD
                     DRRQTLSKEESRPIKNKKISIDAIIYESIAEAVRQTGIDRQIMRYRLKSKNHENYFYI
                     *"
                     /db_xref="UniRef100_E9RJA5"
                     /db_xref="A0A060AKE0_9CAUD"
                     /db_xref="pln:Plano_2883"
                     /db_xref="E9RJA5_BACNA"
     gene            44980..46059
                     /locus_tag="LacPavin_0818_WC40_scaffold_193576_prodigal-si
                     ngle_52"
     CDS             44980..46059
                     /product="hypothetical protein"
                     /codon_start=1
                     /transl_table=11
                     /translation="MRYIKKFDNFLIENSDIINFNIIFTSLYKHHLSINEQMLIEEEY
                     NMINESWFSDLADKASRGVLKTTTAAGQLIVDLAKKAKEVLNFAKQLSTKIGDYVKNQ
                     FINLQDKVKNYALKDAEFSKILIEFIEKKKQVKLKTYVKVISDLLKYILSGQMINDLV
                     NRLSETFSGVLNAGTNEGLYYLNNEFLFEAETEETEKKSFLEKLGEKIISFPPFTWIP
                     KIEDMMKKGISSLSKIIDKFFGWLITGGEVNSKFEKGFYFLFQILELYIHYKIIGKIE
                     KFKDFINKTTGIEDIANKIKDKSLGELWKSIGFNPENFINDVKAAVKKIPFVGNILSI
                     LDSLVIAIGTYLAVQPAIEKVISGI*"
     gene            46092..46526
                     /locus_tag="LacPavin_0818_WC40_scaffold_193576_prodigal-si
                     ngle_53"
     CDS             46092..46526
                     /product="hypothetical protein"
                     /codon_start=1
                     /transl_table=11
                     /translation="MKLKKFQQFNEDIDMNMDMHQDIEHDMDRDNTSNYMFFENLKTL
                     QRLVEELLTLDEIEVDEIIESGHDWINDHISVAKADVEQVYQFLMNNSDDDVDMHDDM
                     HDDMHMHDMDDDNELDGIEPDMVEPEDFQSNPITDDETGEEL*"
     gene            46504..46785
                     /locus_tag="LacPavin_0818_WC40_scaffold_193576_prodigal-si
                     ngle_54"
     CDS             46504..46785
                     /product="hypothetical protein"
                     /codon_start=1
                     /transl_table=11
                     /translation="MKQEKNYKLPFKEEIESGYNIRIFDSTTDEEKFVWHRDKEDRII
                     ECNHETNWLFQKDNELPIKFDKKIFIEKETWHRVIKGDGDLQLKIKKLI*"
     gene            46857..47228
                     /locus_tag="LacPavin_0818_WC40_scaffold_193576_prodigal-si
                     ngle_55"
     CDS             46857..47228
                     /product="hypothetical protein"
                     /codon_start=1
                     /transl_table=11
                     /translation="MNYLHNKDLYVEIVVSKAQGKLTKDAKLMLEILAKRTIKKMRYW
                     SNDDKMDCYQSGLLDMFDNWYNFNEEKSDGNAFAYFTEIFKRGLAKGFNQLYKKKGDA
                     EHKIKLISLEGSNDGQGLHSI*"
                     /db_xref="hym:N008_00105"
                     /db_xref="A0A076HP85_9BACT"
     gene            complement(47214..47336)
                     /locus_tag="LacPavin_0818_WC40_scaffold_193576_prodigal-si
                     ngle_56"
     CDS             complement(47214..47336)
                     /product="hypothetical protein"
                     /codon_start=1
                     /transl_table=11
                     /translation="MAKARKPKPCKTNRTNQVKRLKTIIKNQSLIKKLNELNRV*"
     gene            47421..47648
                     /locus_tag="LacPavin_0818_WC40_scaffold_193576_prodigal-si
                     ngle_57"
     CDS             47421..47648
                     /product="Glycosidases n=1 Tax=Ruminococcus bromii L2-63
                     RepID=D4L8X9_9FIRM"
                     /codon_start=1
                     /transl_table=11
                     /translation="MSNLKYPLPGDIYCHYKGGTYEIVSMATHTETGEKLVVYKSLNF
                     GSVYVRPYEIFSEYVIIDNEKIKRFEKQNFV*"
                     /db_xref="UniRef100_D4L8X9"
                     /db_xref="rbr:RBR_19140"
                     /db_xref="88322124"
                     /db_xref="D4L8X9_9FIRM"
     gene            47675..47974
                     /locus_tag="LacPavin_0818_WC40_scaffold_193576_prodigal-si
                     ngle_58"
     CDS             47675..47974
                     /product="Uncharacterized protein {ECO:0000313|EMBL
                     :KKK65418.1};  TaxID=412755 species="unclassified
                     sequences; metagenomes; ecological metagenomes.;"
                     source="marine sediment metagenome.;""
                     /codon_start=1
                     /transl_table=11
                     /translation="MRKVYLQYWEESERGWGVRPDGCSLHVTLDEHKKNIKSIYDERE
                     KDIEVPEEYEKIVGEPIEVMIDPTLFFIIKGTLRLLQYEMNNLIKLEELVIICDI*"
                     /db_xref="A0A0F8X9F0_9ZZZZ"
     gene            47962..48267
                     /locus_tag="LacPavin_0818_WC40_scaffold_193576_prodigal-si
                     ngle_59"
     CDS             47962..48267
                     /product="hypothetical protein"
                     /codon_start=1
                     /transl_table=11
                     /translation="MRYLGLLFIWMKYYHISKKNLLYKKINNGIVKYSWFFYLLKLLY
                     PIWLIIGLFSGNIIYTILLGMGIIKYFIYPLIRGNTYKYYELIEAVISIILYIMLLF*"
     gene            48269..48559
                     /locus_tag="LacPavin_0818_WC40_scaffold_193576_prodigal-si
                     ngle_60"
     CDS             48269..48559
                     /product="hypothetical protein"
                     /codon_start=1
                     /transl_table=11
                     /translation="MKKMFELGCEIKDCSCQTKIKIVCVSTYFDPKFNLNKDITLYKI
                     YDAVDMETQNHVIKSHTYRITNDYGYISTYYKSYFRLLSELRDERIDEILND*"
     gene            complement(48584..48976)
                     /locus_tag="LacPavin_0818_WC40_scaffold_193576_prodigal-si
                     ngle_61"
     CDS             complement(48584..48976)
                     /product="Head completion protein n=2 Tax=Prochlorococcus
                     phage P-SSM2 RepID=Q58MZ2_BPPRM"
                     /codon_start=1
                     /transl_table=11
                     /translation="MVYLDNNESIVHWNTELIKIPYTKNAWNNKLLEMTLSEHLYFPD
                     FYYELKRADGSISRVVAEVKPEHETKPPKLQPNPTSKQLRNFEYALKEYSKNLDKWKY
                     CIEWCKNKGFEFIIITDRLLAPPKQKKK*"
                     /db_xref="UniRef100_Q58MZ2"
                     /db_xref="R9S8P9_BPPRM"
                     /db_xref="Q58MZ2_BPPRM"
     gene            complement(49078..50217)
                     /locus_tag="LacPavin_0818_WC40_scaffold_193576_prodigal-si
                     ngle_62"
     CDS             complement(49078..50217)
                     /product="Uncharacterized protein (Fragment) n=1 Tax
                     =uncultured bacterium RepID=K2DS62_9BACT"
                     /codon_start=1
                     /transl_table=11
                     /translation="MLHGNKYTTEEFIALLIKKHGAKYNYSNTIYTGIKNKISVLCEK
                     HGIFNIESGSHLNGVGCNLCNLEKRTKSNEQFIEEANIIHNYKYDYSNTKYVKSKDKI
                     KITCKIHGEFEQIPDSHLRGSGCRYCVHVCNGQGRQNKSTTKDFITKSNKIHNNLYDY
                     SLVSYTDNRTKVYITCKIHGKFEQTPSKHISGRGCPKCGGSSVLTTEEFILKSNKIHS
                     NLFDYNNSVYINADTPIKINCKTHGVFKQIPRNHYKGYGCPMCNLSKGEVKIKEVLDN
                     FNLKYKAQYSFKDLKYRKSLKFDFGIIGEKILLIEYNGIQHYEYINFFHRNQENFEMY
                     KLKDKIKMEYCIKNNIELIIIKYDQYEKINEILNAKLSPKSTEQV*"
                     /db_xref="UniRef100_K2DS62"
                     /db_xref="K2C9X7_9BACT"
                     /db_xref="ppr:PBPRB0128"
                     /db_xref="K2DS62_9BACT"
     gene            50270..50953
                     /locus_tag="LacPavin_0818_WC40_scaffold_193576_prodigal-si
                     ngle_63"
     CDS             50270..50953
                     /product="hypothetical protein"
                     /codon_start=1
                     /transl_table=11
                     /translation="MGELLKRIEEQNGKNISESYKENTMFFFERYKTTTKEVLNIPVG
                     KMQIGGFYFLQYKDDSNWMQYSPIFTVDFRKFDNLVIIYAINFNFIPLQIRSTIFDRY
                     MSKSEIDGNKLLKADYNSVYKVLLQYGYEYALVEYNAAQITSVHKIDNVLVPKFLYSG
                     FPKNKYDPIKLYSIWKKKIETRDQRHNEMMKAVIKDFYDFEKELSDNYAALEKHIDRV
                     RKSYEKYGK*"
     gene            51109..51843
                     /locus_tag="LacPavin_0818_WC40_scaffold_193576_prodigal-si
                     ngle_64"
     CDS             51109..51843
                     /product="Putative HNH endonuclease n=1 Tax=Lactococcus
                     phage phi7 RepID=R9R2G2_9CAUD"
                     /codon_start=1
                     /transl_table=11
                     /translation="MAYLYKHIRLDKNEVFYVGIGLKDTNNFKRAYEKTGRNNFWEKV
                     IKLTQYKVEIIHEGISWEDACKKEIEYIKFHGRRNLSTGTLVNLTDGGEGSSGAIVSD
                     EVKLKLQKINKCKKVLQFDMDMNLLNSYVSLKETSRITKFPLGNLSKACNGILNYAYG
                     FIWRFESSQYIENTNKKTLKQQRRVAKMDKEGNIIKIYDSVSRASIECNIPRTSISNC
                     CFTNLNELKYSAYDYKWKFIDKINYI*"
                     /db_xref="UniRef100_R9R2G2"
                     /db_xref="A0A0F9MIS8_9ZZZZ"
                     /db_xref="R9R2G2_9CAUD"
     gene            51800..53593
                     /locus_tag="LacPavin_0818_WC40_scaffold_193576_prodigal-si
                     ngle_65"
     CDS             51800..53593
                     /product="hypothetical protein"
                     /codon_start=1
                     /transl_table=11
                     /translation="MIISGNSLIKLITYNMSSYNPTNQGQMNIASAATENKGIFNRLL
                     RNLSNFGMKYDDMIIRNTVGIGMNEDPLSQKNNDMYAYFSQRAVAQVLNKKAIPYLDK
                     SYSDKRRILREYSIKDSIRDYIAIVADECIIFNGQDFCSPKPLATSFSSDIRDKYQEF
                     FEKIYNKFGFSDGITAWNMMKDFLIDGFIAMEIVWDDKKQNIIHFNRLRPDTLVPSYE
                     PTIGNLWIQYPEDPQLRRIFLDSQLIFISYTTQGDFSETSYIEGLIKPYNQLKIMEQT
                     RIMFNIINATVYQKFTIPTKSLSRQKAEEQIGQLIANYSEHVEWDDSLGTLTINGSKH
                     LPYNKQLWFPDGDQGTPAMELVSPTGNDLNEESVLKYFANALKSASKIPFPRFEFDGG
                     GGSVFTMESSDVSQEEQQFANFVGRIRANFKEVVIKPLKLQMCMEFPELKDNEVFLNQ
                     IDIMFSSNQTIEEWKRIKTYTKKIEAATSILALQKADGTPYFHVDFIVNNILKLSQQE
                     IEENNAYWIKSKTAAAPGAPGAAAAAGGGGSEFEFGAQGGAPAQGGQPGAQTPPAQGG
                     GAQTPPAQGGGAQTPPAQGGGAQGGTPEFEF*"
     gene            complement(53629..54015)
                     /locus_tag="LacPavin_0818_WC40_scaffold_193576_prodigal-si
                     ngle_66"
     CDS             complement(53629..54015)
                     /product="hypothetical protein"
                     /codon_start=1
                     /transl_table=11
                     /translation="MILTKEVKVKINESNYEHYEECGYNVSIGETIVIPPGLLSTGSH
                     YKILCKCDFCGKEKEVMYKNYIKYDNVWGEYNCRKCSEHKRIKSLNDSYGVDYPIQNK
                     DIKDKIQNTLIEKYGIDNPKKKKKED*"
     gene            complement(54040..54384)
                     /locus_tag="LacPavin_0818_WC40_scaffold_193576_prodigal-si
                     ngle_67"
     CDS             complement(54040..54384)
                     /product="hypothetical protein"
                     /codon_start=1
                     /transl_table=11
                     /translation="MYKIKIFPAIKTEHLPFFLEKIKEGKLIGCPVEIHNNRYYILNN
                     ISHRVNDIISVGDDMWALIEFTDTKIGNHMRSIINGLGEDSSYLKEFFISETNLGINI
                     YPINDKMRGVVL*"
     gene            54520..56640
                     /locus_tag="LacPavin_0818_WC40_scaffold_193576_prodigal-si
                     ngle_68"
     CDS             54520..56640
                     /product="Gp151 n=1 Tax=Sphingomonas phage PAU RepID
                     =H9NC28_9CAUD"
                     /codon_start=1
                     /transl_table=11
                     /translation="MKPVMIIENNNNPLFLNEEFTNNSGKKSYLLGGTFTEFDIKNRN
                     ERVYTANKFLPCLEELNQRITTMGVYGEFDHPDVFDTSLSRASHIVKEAIFNQEHNRV
                     EGKIQLLSTFWGKEARALVEDQCPIFVSSRAAGVTENDGTVTLKKLFTYDIVADPGFS
                     SAKMNSINESLNYSKNANFRIYEMSDESKINDIFDMNNNDFVTKEQLSSYSNYLIKEI
                     DTIKKSINESVKKGNMDPKKLEKLLEYYEVLNNTNSQMVKYLDYLAETVQVVVNENKS
                     LKETSEKLIKHNDYLAENLEKAIGYTEYIAENVDKNIVYVEHLAENLDKTIGYTEYIA
                     ENLDKTIAYGEYLAENLDKSIAYGEYIAENLDKSIAYGEYIAENLENTIAYSEYLAEH
                     VEGNIAYSEYIAEHLDDNIAYGEYIAENLDKSISYSGLIAEKLNGNKVNEDASSNAIP
                     TLEEWGFENEPVLDEVEELADEAIADEEPVTVETTTELPTEEAPIEMPADITAEVTTE
                     LPEVTTTIDVTNVLTEEPAAAPSFTGESDSQLSLQIDNLIAEAKKRKIVETSDLHFLK
                     FLNKAQVDSYYSLTNEEQELVKIHINGKSYFNNGDVLKLVQEALAVKSETMEDRIVRL
                     IPESVKPLWAGLNESAKKSILSQAKLGYDLTTESSVEHFWYTRNLKKNEAAKTLVNHD
                     SLIQEDKLSDKDVQSILERIKSLK*"
                     /db_xref="UniRef100_H9NC28"
                     /db_xref="H9NC28_9CAUD"
     gene            56896..58791
                     /locus_tag="LacPavin_0818_WC40_scaffold_193576_prodigal-si
                     ngle_69"
     CDS             56896..58791
                     /product="hypothetical protein"
                     /codon_start=1
                     /transl_table=11
                     /translation="MNHIRIDEKKAMNKWAPVLENMGIQDEDRLKWMSEYAEYHAINE
                     NAYANVSNVAGLGGITAPQVSTLPGTTIGTNWSSNGGSNGSGDLGQNLLPVSMKIANQ
                     TIGLDLVAVKPTPGPKIDLLYIDFQYDDSNLGNTDERPQVFKIDTTASGTTASTLTSV
                     INAVLATYSVIQSVGGLTTITGANIRVFTTIGTSAPLAVTASNSINGATPFQNTINTG
                     ISTNAGKSVATYTTGGADIFTTGSNANLVGVVEFLGFSRIDGFPMFRAYRQANTTQTN
                     SYPYVNYQGGNTPANGLNPTTGAQALWGFDSNRNTFNSTTSMVSQIAALFGVFLQSGN
                     FGVSLVSALEDHIPGYVSNFVGGGRYPMDRASEENTYAGQIGPKISSKSIAVGTIEVS
                     SALRRTEIEDIKANTGMDIVQKMESILVNELSQTISKQIVSKIFEMGALNRASAPAYS
                     GTLANIASQTIFDLDTAYVGSGPGGETTHAVQRKLITKMVHASNYIATEGRVGPAQFA
                     VTNGALAASLMDIAGYTINPLKSKMNSSGQLYPVGQIGDIQIYVDPYMKYNDNRIVIG
                     RKNNPDQPGIIFVPYLMAQSISITSEATFAPRMLLRSRYAVAEVGWYPQKQFMAIVVN
                     DAAQYLN*"
     gene            58891..59313
                     /locus_tag="LacPavin_0818_WC40_scaffold_193576_prodigal-si
                     ngle_70"
     CDS             58891..59313
                     /product="hypothetical protein"
                     /codon_start=1
                     /transl_table=11
                     /translation="MSVPYFYINSMTYSSSTRVLTVNTGYSYLRGGGSFSIVGLSSST
                     LYYSTRNSYSTSDTYTFSVNLASSTTFNMTVNFYKGLINNYQFDAGYFIGTTGSPGNP
                     SSTVLNYTNGGSPVNLGYVGPSAQSYETYRTINYIFNT*"
     gene            59372..60013
                     /locus_tag="LacPavin_0818_WC40_scaffold_193576_prodigal-si
                     ngle_71"
     CDS             59372..60013
                     /product="hypothetical protein"
                     /codon_start=1
                     /transl_table=11
                     /translation="MSRPYINITSMSYANSVLTMNYNYFKLRAQPATLVITGFSNSIT
                     FNETHTNSDYTSGSVAPYQQTLTFSVPGSLGYPTANTPTFNDPSVTLRFNGTVSTATN
                     LKVTIGGSLLVNATASAGPTLSNYLTTIANAGPYGSGVYTVTLSGTNSLIFTPTNTGN
                     FYNNTTFTAVATPGGSSFTMSGLPATFSGGITNYSVLITYGTLGYSDTYILSN*"
     gene            complement(60053..60826)
                     /locus_tag="LacPavin_0818_WC40_scaffold_193576_prodigal-si
                     ngle_72"
     CDS             complement(60053..60826)
                     /product="hypothetical protein n=1 Tax=Marinimicrobia
                     bacterium SCGC AAA298-D23 RepID=UPI0003A03A56"
                     /codon_start=1
                     /transl_table=11
                     /translation="MPEWAEVKISADYINTNSINKKFTKLFNVGKENSAVEDTSYSNF
                     IITADSNGKELILMLDSVTPVYVFMGMSGGWKYVPTLEWNNTKFVRLRFDDETGNSLL
                     LCGGYLGPKYSLNSPFKSSKRGPDPVKDFVAFKQNILNNIDKNAFKKPIYEVLLNQEY
                     FNGIGNYLRSTILYYLDENPFLDAKTVIETYPKILDLCKEIPQKAYDLNGGQLKDWEN
                     PFVKDSTEFDNWVFYQKGESLKDSNDRTFWYNKKWKQTP*"
                     /db_xref="UniRef100_UPI0003A03A56"
                     /db_xref="Q6GLL8_XENLA"
                     /db_xref="UPI0003A03A56"
     gene            complement(60837..61358)
                     /locus_tag="LacPavin_0818_WC40_scaffold_193576_prodigal-si
                     ngle_73"
     CDS             complement(60837..61358)
                     /product="Gp116 n=1 Tax=Bacillus phage G RepID
                     =G3MBH8_9CAUD"
                     /codon_start=1
                     /transl_table=11
                     /translation="MVIKMKGKLKFQPENKTKKHDKQDWKKVAMIMLKCELDNYYAWF
                     LKKRFDLDFVKNLRGAHVTIISDKVDSKIFEEAANLFNGKEITFYYELEPRTNTKHWW
                     LRVHCPEAEEIREALGLSKDPYFGFHLTIGYMNDRNIGHSEYIYNTIKMFDILSSEPR
                     KPLSEHEIIEFNN*"
                     /db_xref="UniRef100_G3MBH8"
                     /db_xref="G3MBH8_9CAUD"
     gene            61450..61635
                     /locus_tag="LacPavin_0818_WC40_scaffold_193576_prodigal-si
                     ngle_74"
     CDS             61450..61635
                     /product="hypothetical protein"
                     /codon_start=1
                     /transl_table=11
                     /translation="MNEKLIKSTNNLSKDDMTMLREKFITEYARKKGWDKNRLTAEQL
                     LEIVQSNGYKNPGIIKS*"
     gene            61706..62473
                     /locus_tag="LacPavin_0818_WC40_scaffold_193576_prodigal-si
                     ngle_75"
     CDS             61706..62473
                     /product="Glycosyl transferase family 2 n=1 Tax
                     =Clostridium termitidis CT1112 RepID=S0FIV6_9CLOT"
                     /codon_start=1
                     /transl_table=11
                     /translation="MELANIPKITYVIAYQHRPDRLQNLRRVLEWLQPFQGLEILIIE
                     QDKKSKVAELNLRAKHIFIKSNMPFDKAWAFNVATRYVTTPIIIFGDSDLVMHPNAFI
                     QAVQQLDFYDCVNPYNSVVDLTPQESQMDLNTVLQINRIGRGEAADDIQKVPLCGGII
                     MFKKEKLYEIGGWNESFYGWGAEDDFQSMKVKTFLTYTTMFNKCYHLYHEKAQIDMKL
                     YQRNLQILNHFTNCTKEQWLQHIKMVIPTIGRLNLHS*"
                     /db_xref="UniRef100_S0FIV6"
                     /db_xref="S0FIV6_9FIRM"
                     /db_xref="pgb:H744_1c0479"
                     /db_xref="S0FIV6_9CLOT"
     gene            complement(62462..63187)
                     /locus_tag="LacPavin_0818_WC40_scaffold_193576_prodigal-si
                     ngle_76"
     CDS             complement(62462..63187)
                     /product="Putative uncharacterized protein id=2563269 bin
                     =GWA2_Bacteroidetes_32_17 species=unknown genus=unknown
                     taxon_order=unknown taxon_class=unknown phylum=unknown
                     tax=GWA2_Bacteroidetes_32_17 organism_group=Bacteroidetes"
                     /codon_start=1
                     /transl_table=11
                     /translation="LKTLFTKTKEKFIEESNLIHNNKYDYSKTDYINDSTKLIVICPI
                     HGEFEQLANKHLQGNGCKGCQKSKTASSFKTKYSEIFIDRAKKVHGDKYTYLEYIAMR
                     KNMKIICKKHGEFEQRPDNHLRGNGCPSCDISFGETLIQNYLNNSNIKFKKEKTFDGC
                     KNKLKLPFDFYLEEKNTIIEFDGIQHYEPIDYFGGLEAFEYRKSNDKIKNEYCKNNNI
                     RLIRIPYFKIKEIDDILAKELAM*"
                     /db_xref="gwa2_scaffold_17743_1"
                     /db_xref="fpc:FPSM_01858"
                     /db_xref="107343652"
     gene            complement(63865..64530)
                     /locus_tag="LacPavin_0818_WC40_scaffold_193576_prodigal-si
                     ngle_77"
     CDS             complement(63865..64530)
                     /product="hypothetical protein"
                     /codon_start=1
                     /transl_table=11
                     /translation="MKYIRKYYIKEMVFSNQSEEINFYKNKLINNKWKVGDIYEQGTQ
                     GIVYNIIGHPDKVIKFTKEDHLQFYNIDDKWNPGYDMSENSEIFAKVFDYDSGYYSYD
                     DYINDQYVNPKIKHDFIVMEKLDDKKPKNELNILINYAKNNGIEFKTYNNGYAEGYEN
                     HDDYIFFKKVIKRNDNFIVVNIVKKWYEFYMKLENTEFKYCDVKSSNFGYNKNNEIKL
                     FDF*"
     gene            complement(64544..64777)
                     /locus_tag="LacPavin_0818_WC40_scaffold_193576_prodigal-si
                     ngle_78"
     CDS             complement(64544..64777)
                     /product="hypothetical protein"
                     /codon_start=1
                     /transl_table=11
                     /translation="MCNCGGFNNIKSSQIKIEKPDTDKNKILSLWKGVLNSESYAKAE
                     FVRVYLQKFPNNKYLTENLTKENLHKMYYQLTR*"
     gene            complement(65205..65942)
                     /locus_tag="LacPavin_0818_WC40_scaffold_193576_prodigal-si
                     ngle_79"
     CDS             complement(65205..65942)
                     /product="hypothetical protein"
                     /codon_start=1
                     /transl_table=11
                     /translation="MFNEEEFLRIANRPTVEFTGNEFKTKDSDKKRIIEYINQNDLDY
                     EISNGELIRFHLKSYDGYVFQVSKHNNQYVIIKSDSKCTKFEYYHYKNLQQVMEQLAF
                     YDNNLHKVWWQLLDGIGRPSSINIEFVKEHYNDDWTKDFIKNEWQHVDEEQYKCLVYE
                     KNTHIKITSPHDKDMEYPPYDLHKLYLEIHPINVKEGNESYFVKILINNEKVLKEYLK
                     YRVIRKKGLKLFLEELFNNKNQFIQFQ*"
     gene            complement(65946..66335)
                     /locus_tag="LacPavin_0818_WC40_scaffold_193576_prodigal-si
                     ngle_80"
     CDS             complement(65946..66335)
                     /product="Ribosomal-protein-alanine acetyltransferase n=1
                     Tax=Brachyspira pilosicoli WesB RepID=K0JLK7_BRAPL"
                     /codon_start=1
                     /transl_table=11
                     /translation="MKYLKFFESNFVLKSDLVFDIHFIDGEIYLKSQDYEDDSTVIGY
                     IHYRYDKFMDKKSLHIIHIIIYDKRKGYGDKLMSYMDSAALENNCEYIHLKVLNNNIP
                     AINLYKKHGFTEYKKDSICDYMFKKLI*"
                     /db_xref="UniRef100_K0JLK7"
                     /db_xref="pmic:NW74_01250"
                     /db_xref="D8IB68_BRAP9"
                     /db_xref="K0JLK7_BRAPL"
     gene            complement(66336..66923)
                     /locus_tag="LacPavin_0818_WC40_scaffold_193576_prodigal-si
                     ngle_81"
     CDS             complement(66336..66923)
                     /product="hypothetical protein"
                     /codon_start=1
                     /transl_table=11
                     /translation="MKYLKLFEKYEDWIGSGGFNVVSEIDNDWVLKEPLFKEEIGLDS
                     QIDIEKKYGKGMPGVLKHFKEHIITMKKNPDIFPKVKLLSKNRAAVERCDTDKGIEYY
                     YHFFEKITKNGYLNMPGHYKYYNTRTFALLMGDLNSKLTKSVLRYIKDNFMDDKICKE
                     FYLLINLISKKFRSVDFRPENLGIDKSGKLKLIDF*"
     gene            complement(66923..67492)
                     /locus_tag="LacPavin_0818_WC40_scaffold_193576_prodigal-si
                     ngle_82"
     CDS             complement(66923..67492)
                     /product="hypothetical protein"
                     /codon_start=1
                     /transl_table=11
                     /translation="MINLNDINLSFLMTSPEVVGLSQLENNHRNNMFLNMLYSMNYSI
                     LPIYAYTTGIYEKNYLGVCSEDNDKLRQEAIFMMNQFGKNDIIVKYKGQNLLTKILKD
                     GNEIPIEVNYYDNNEGRKTYIHEGISFTLNEKKRYFFPSKKEDLKSGMMIEYFNNNMW
                     YQKKVDYLDTEYEKMYKLLMKYEKIRVSY*"
     gene            complement(67550..68758)
                     /locus_tag="LacPavin_0818_WC40_scaffold_193576_prodigal-si
                     ngle_83"
     CDS             complement(67550..68758)
                     /product="hypothetical protein"
                     /codon_start=1
                     /transl_table=11
                     /translation="MIKNLNIKSKIKDKKYSLQFLPKCIEPITQQTSVIFNGKKLKPA
                     YAIDIVHNLVLRYYFKKENLFNLSSLILKEKYGYLYKHYMEFLVHKEVLIVHKDYAVG
                     KNARVYKLSHNVINDEILRYKNSDAALLKKYKKAVSAIDTEDIKTNSILPEIKHKIVS
                     DLFTANIDYEKAIFYLDNTIQDADCYNKNKYSVQSIADKHIFYHFDTYGRVHTNFTIL
                     KSFIRKHCLLINGKETAEIDISNSQPLFLSKLINQEGFNLNEHEVNVFNYLVYNGKFY
                     QFLMDKTGIKDKKQCKELVYITLFGRNSSKIENPFAIVFLTIYNFIVDYKNTYGDYRL
                     LSHKLQNEESNFIFNKLIKTLSIINPKINVITVHDSIIVEKQYEKQVQDLMDSMLSSE
                     FHFIDKDYIF*"
     gene            68850..69962
                     /locus_tag="LacPavin_0818_WC40_scaffold_193576_prodigal-si
                     ngle_84"
     CDS             68850..69962
                     /product="Uncharacterized protein n=1 Tax=Flavobacteria
                     bacterium MS024-3C RepID=C0BKU8_9BACT"
                     /codon_start=1
                     /transl_table=11
                     /translation="MPEKLNNRTFISKANEVHQNKYNYDLVKYVNNYTNVDIICQSHG
                     LFTQKPVAHLAGKGCKKCGFNKISLKNKLNLDEISILKKSFIDKSITIHKNKYDYSLI
                     DFKNLTTKIKIICPIHGAFEQIPHNHLNNNGCNRCKLKFNSIEDFIKQSIEIHGNIYD
                     YSMVNFKKTTDKVEIICSTHGIFKQVVSSHISGSKCFKCTRLNKKSNANFIEECKIKH
                     NEKYDYSLVEYNGVNEKIKIICPLHGIFIQRAGAHISGHGCNICKESKGELKISNYLK
                     SHNINFEREKTFDGCKNERLLPFDFYLEIHNLIIEFDGRQHYEAINRFGGEEGLNKTK
                     FNDSIKNNYCRNNNIRIIRINYKQNINNILDNYFNI*"
                     /db_xref="UniRef100_C0BKU8"
                     /db_xref="C0BKU8_9BACT"
                     /db_xref="fps:FP0485"
     gene            69966..70322
                     /locus_tag="LacPavin_0818_WC40_scaffold_193576_prodigal-si
                     ngle_85"
     CDS             69966..70322
                     /product="Ribosomal-protein-alanine acetyltransferase {ECO
                     :0000313|EMBL:AKG91729.1}; EC=2.3.1.128
                     {ECO:0000313|EMBL:AKG91729.1};;  TaxID=113653
                     species="Archaea; Euryarchaeota; Archaeoglobi;
                     Archaeoglobales; Archaeoglobaceae; Geoglobus.;"
                     source="Geoglobus ahangari.;""
                     /codon_start=1
                     /transl_table=11
                     /translation="MEKFSNIIDDKINIDFLKLNSELLYITENNKQVGSLILCYSAEG
                     KASVFSVAILEKFRGKGYSKQLMNKAIDRAKEKGCVLMELNTEVTNEVANNLYQKMGF
                     ELKGLMDYYNNYQLVL*"
                     /db_xref="A0A0F7IFQ3_9EURY"
                     /db_xref="UniRef100_A7TL56"
                     /db_xref="gac:GACE_1629"
                     /db_xref="A7TL56_VANPO"
                     /db_xref="2.3.1.128"
                     /db_xref="2.3.1.12"
     gene            complement(70311..70787)
                     /locus_tag="LacPavin_0818_WC40_scaffold_193576_prodigal-si
                     ngle_86"
     CDS             complement(70311..70787)
                     /product="hypothetical protein"
                     /codon_start=1
                     /transl_table=11
                     /translation="MDIKGEVSSIVEKYLFKPNTEETKNNIISEVTSYLNDKVHDGII
                     ESYGQIEVRMRDKDTIFLNITPEIKYKSRYVKYIYTGETIDKTMYGLVHGKIYDVKCD
                     IITLEPQSIKFYTGYRLPQPQSGQLGKELFKKMFDDGYFIELSKYRDDRINNILED*"
     gene            complement(71147..71392)
                     /locus_tag="LacPavin_0818_WC40_scaffold_193576_prodigal-si
                     ngle_87"
     CDS             complement(71147..71392)
                     /product="hypothetical protein"
                     /codon_start=1
                     /transl_table=11
                     /translation="MENKKKNLFEIAKENAKYKVCPGCGAKKLVDEFKKTNKYCNGCP
                     TVAEIREKYKNKTIETYSLDDIQALEDIDLDEFFKDL*"
     gene            complement(71442..72734)
                     /locus_tag="LacPavin_0818_WC40_scaffold_193576_prodigal-si
                     ngle_88"
     CDS             complement(71442..72734)
                     /product="hypothetical protein"
                     /codon_start=1
                     /transl_table=11
                     /translation="MVIINDINDEQILDEILEQDLIVYEDVKGTIIYAKWDGEDFVIK
                     PDLKANPINFIDESIETFYGKAYSYLNNLSDRVKMLLNKKWWFCFQYFPTKNDDYNRK
                     AKHDLILCGIIKSGKNSFTVEELEEYARLLDVEPLPFIFKGKLSDKMVEAIKYFLNTS
                     EDDLEYVFGEKSFAYFFYKLLNPQLSHSFLMDNEFNSNVEKIILKSNDKEASFAILNP
                     LYKKISDRNLTEYAEVYSLILVNFLNFCQSINLDTLKLKGEKRDDVYTFLISKLFNIY
                     LTDVKDDISNFNFIIPEFFNKDKFRINKELILNKTTRELISEDPKFEYIFKCIFFSFK
                     YKMKEPIGILNNNMLNIFNNYIDKLGRKIDEYLNKKSEYELGKKGLVDFGDFFDIKYD
                     TDANDQVYPDIYDEIKKGGEEKKKKKGVFSKGEFISKK*"
     gene            complement(72737..73039)
                     /locus_tag="LacPavin_0818_WC40_scaffold_193576_prodigal-si
                     ngle_89"
     CDS             complement(72737..73039)
                     /product="hypothetical protein"
                     /codon_start=1
                     /transl_table=11
                     /translation="MKYLKKFNEGLFSSYSNDQEIVDAVYQYLLSNSYKVVENNGIFT
                     ALDIKLDEYPGTYNISSKQSILLLEYYKFGKLVFKKELNCGIRTMVNIYNLLKQKV*"
     gene            73195..74586
                     /locus_tag="LacPavin_0818_WC40_scaffold_193576_prodigal-si
                     ngle_90"
     CDS             73195..74586
                     /product="Uncharacterized protein n=1 Tax=Pontibacter sp.
                     BAB1700 RepID=J0LFT8_9BACT"
                     /codon_start=1
                     /transl_table=11
                     /translation="MSRKKKHKKNKNTDIIDKKAIFTYTIRLEAVLLDICDNISFAIM
                     GSHMEENSFGYKLLDLSEPGKFKVYTEDRITKMIDIAEFVNIFFEGKFSQKEIDRFVI
                     DYNNRIPDEYDDVDYKLVDVTPFEQEKFEYKPKDVLYTFNSLCYQTYPYGYEDFILNY
                     IPIPLIQDSYGNYYIKIGESNTMFTSHFDSACRDFTKVKLMTFEKSNNLFVCSDGKTI
                     LSADDKAGVTCMLYMIEHNIPGLYYFFTGEEVGGIGSYALMQEFSKHGYLSGITKCIS
                     FDRRKYSSIITHQSYTRTCSDKFAESLCAELAKYGMEFELDYTGSFTDSANFIQNINE
                     CTNVSIGYFNEHTNNEYQNITFLENLCKACINIDWANLTVARKIGYNKEIIERNYDML
                     MEFKKLNFYSETKLRAFEDRIFIQLKIVTSSFEENYDDINELNKLFNKWNLNPNVEFV
                     DDMDSMLMNFEIE*"
                     /db_xref="UniRef100_J0LFT8"
                     /db_xref="J0LFT8_9BACT"
                     /db_xref="sal:Sala_2518"
     gene            74588..74902
                     /locus_tag="LacPavin_0818_WC40_scaffold_193576_prodigal-si
                     ngle_91"
     CDS             74588..74902
                     /product="hypothetical protein"
                     /codon_start=1
                     /transl_table=11
                     /translation="MEFEDNEEEFDMSVEEIDEIKEIANQIRRENVNNNLTVYVNSHL
                     QIIVEVEIEACETTYNIMYIMDELKFIHSRHMLDFESTFEIWMDKGKPHIYCTYERIK
                     TD*"
     gene            74880..75137
                     /locus_tag="LacPavin_0818_WC40_scaffold_193576_prodigal-si
                     ngle_92"
     CDS             74880..75137
                     /product="hypothetical protein"
                     /codon_start=1
                     /transl_table=11
                     /translation="MKELKLTKPRARTEIFFKPDKDDEWFVYIIHKEKKSGKKKSSMI
                     IQKDMDMFLQHYLNEGWIIDDGKEPVKAVKKPTKPKAVKIK*"
     gene            complement(75641..76384)
                     /locus_tag="LacPavin_0818_WC40_scaffold_193576_prodigal-si
                     ngle_93"
     CDS             complement(75641..76384)
                     /product="hypothetical protein"
                     /codon_start=1
                     /transl_table=11
                     /translation="MKSCNYCNKEFDVNPKIFANHVRWCPENKTNGDKGKSKLSEKSF
                     ERYAETSKMIEHKVSCKICSTEFILNEREGKFKKRNGKYFCSYKCQRTRSPECKSKIS
                     LSTKQLWLNEEYANKIITNNTNKNPRFSSKGEEEIKKYLKDNYINDEWTSGGGFKFDD
                     IRLTRDMYSNKLKIIVEYDGIWHFEDIKGQLADKQLKDKKLEEWVIDNNWRLIRIKDV
                     LYQKDKNKWLNILLDAIYSRKEKIIKLYE*"
     gene            76436..76594
                     /locus_tag="LacPavin_0818_WC40_scaffold_193576_prodigal-si
                     ngle_94"
     CDS             76436..76594
                     /product="hypothetical protein"
                     /codon_start=1
                     /transl_table=11
                     /translation="MEKNYKETKKNYNSDKTFIQISKDLHLKIKMKCKENGIKVKDYL
                     EKIIKENI*"
     gene            76637..76867
                     /locus_tag="LacPavin_0818_WC40_scaffold_193576_prodigal-si
                     ngle_95"
     CDS             76637..76867
                     /product="hypothetical protein"
                     /codon_start=1
                     /transl_table=11
                     /translation="MSLCYCYKDYFSNLCDEKDGSNQVFIQGRYYKYLGASEMRGEYN
                     KIVGFGKLENWQKYFLTPSQDRERKINEILEN*"
     gene            76867..77070
                     /locus_tag="LacPavin_0818_WC40_scaffold_193576_prodigal-si
                     ngle_96"
     CDS             76867..77070
                     /product="hypothetical protein"
                     /codon_start=1
                     /transl_table=11
                     /translation="MENYIYCYKSYSEYFISGEYYQYYGYGIGCHEIRLKDGRLFGFA
                     EEFSGYFLTQAQDRERKINEILL*"
     gene            complement(77106..77369)
                     /locus_tag="LacPavin_0818_WC40_scaffold_193576_prodigal-si
                     ngle_97"
     CDS             complement(77106..77369)
                     /product="hypothetical protein"
                     /codon_start=1
                     /transl_table=11
                     /translation="LSGRLTRDMYSNKLKIIVEYDGIWHFEDIKGQLADKQLKDKKLE
                     EWVIDNNWRLIRIKDVLYQKDKNKWLNILLDAIYSRKEVLSSF*"
     gene            complement(77366..77650)
                     /locus_tag="LacPavin_0818_WC40_scaffold_193576_prodigal-si
                     ngle_98"
     CDS             complement(77366..77650)
                     /product="hypothetical protein"
                     /codon_start=1
                     /transl_table=11
                     /translation="MMQIIYGIMVNKLEIQQDMLHQVAKGLSKEIKTLKKQLEFEKED
                     SKFMWKYDGWDDSIKRIEIEINILVQQKIKHEKWRKLLKHQIEEIKKPLN*"
     gene            complement(77647..78177)
                     /locus_tag="LacPavin_0818_WC40_scaffold_193576_prodigal-si
                     ngle_99"
     CDS             complement(77647..78177)
                     /product="Putative uncharacterized protein n=1 Tax
                     =Maribacter sp. (strain HTCC2170 / KCCM 42371)
                     RepID=A4AWJ7_MARSH"
                     /codon_start=1
                     /transl_table=11
                     /translation="MILRNRYVLTGGPGTGKTSVVTELEKKGYNIVHEPARTLIDYYK
                     ANSPELLPALSKENRIKFALAIEKVSIENYLDNETGIFDRSILDEVGYRNRYNISISE
                     ALDKAAKEMRYNKVFIFPFWEEIFVNDDVRHESSEEAKIISEHLHKAYVNYGYTPIIV
                     PKMGVIERVKFIMENI*"
                     /db_xref="UniRef100_A4AWJ7"
                     /db_xref="fbc:FB2170_10394"
                     /db_xref="A4AWJ7_MARSH"
     gene            78228..79334
                     /locus_tag="LacPavin_0818_WC40_scaffold_193576_prodigal-si
                     ngle_100"
     CDS             78228..79334
                     /product="Uncharacterized protein (Fragment) n=1 Tax
                     =uncultured bacterium RepID=K2C9X7_9BACT"
                     /codon_start=1
                     /transl_table=11
                     /translation="MKQKLITETFIKAADEIHNGKYFYDKTIYINKKCKVIIICKKHG
                     EFEQTPFNHLNNKQGCNKCGGSYKLDNNVFIKRAKKIHKEKYTYNKVNYLNNKTKVII
                     TCIEHGDFEQMPSKHLSSKQGCPKCAMHSISINKFIEMGNIVHNNIYNYDETIIINNN
                     KKTNISCKIHGSFMQTPYKHLKGQGCPNCFLKKLSTGYSFIEKAEQKHSGLYNYQYVD
                     YINSQTKIIIECKKHGCFMQLPNSHLRGQGCPVCKNSKGEIYIENLLKKKFINYKPQY
                     SFEDLKFKEKLLFDFAILDKFNTLLCLIEYNGLQHYKFNKFMHRDMEGFELSKVRDQL
                     KEEYCEKNNIKLYIIRYNEDIDKNFSSILEKTFL*"
                     /db_xref="UniRef100_K2C9X7"
                     /db_xref="fpc:FPSM_01858"
                     /db_xref="K2C9X7_9BACT"
     gene            79425..80369
                     /locus_tag="LacPavin_0818_WC40_scaffold_193576_prodigal-si
                     ngle_101"
     CDS             79425..80369
                     /product="hypothetical protein"
                     /codon_start=1
                     /transl_table=11
                     /translation="MSMISYFGGKSSAVFHEFINSKIPKTGITTYLEPFSGSMGTYMD
                     DASLQFDTVVYNDKNRHQVNLYKCCAEPEKMLAAIDNLKKTKLVTTALTPLEKWDFYK
                     GLYRETVQSDFLDDMNFEIGDFEKAAMYAFLITSAHNSVYPRGAGFNGYKKDADRLKI
                     EALINKLKKGTYTTKLQSIKEFTNIDFEELINKYDAEDTYMYLDPPYARFDEAKGEDD
                     MKRLWWYGADKEGVFGPSSHRRLLELIKKSKSRWSLSYYYFPLLEELLPRDQYVWVEK
                     EVFRSSAYGGNNSASKGVQAKGVELLILNYDPATGIKL*"
     gene            80371..80571
                     /locus_tag="LacPavin_0818_WC40_scaffold_193576_prodigal-si
                     ngle_102"
     CDS             80371..80571
                     /product="hypothetical protein"
                     /codon_start=1
                     /transl_table=11
                     /translation="MKLVRYKEVEWTWTYDTYKFEVGDIINDTDKIFKSFNITIITNY
                     KEYFMPLASWRNKIIDELLSDD*"
     gene            80588..81022
                     /locus_tag="LacPavin_0818_WC40_scaffold_193576_prodigal-si
                     ngle_103"
     CDS             80588..81022
                     /product="Ribose 5-phosphate isomerase B n=1 Tax
                     =Flexibacter litoralis (strain ATCC 23117 / DSM 6794 /
                     NBRC 15988 / NCIMB 1366 / Sio-4) RepID=I4AP20_FLELS"
                     /codon_start=1
                     /transl_table=11
                     /translation="MKISIGNDHAGYQLKEEILNFLHEKGIETLNFGTDSADSVDYPD
                     FAHATMTSLTSGETDLSILICGTGNGIAMTANKWKDVRAALCWKAEVAILAKQHNDAN
                     VLCLPARFLSTEDALNIVEVFLETEFEGGRHQKRIEKINTNF*"
                     /db_xref="UniRef100_I4AP20"
                     /db_xref="fli:Fleli_3381"
                     /db_xref="I4AP20_FLELS"
     gene            81043..81606
                     /locus_tag="LacPavin_0818_WC40_scaffold_193576_prodigal-si
                     ngle_104"
     CDS             81043..81606
                     /product="Uncharacterized protein n=1 Tax=Pectobacterium
                     phage phiTE RepID=K9L3T8_9CAUD"
                     /codon_start=1
                     /transl_table=11
                     /translation="MIELIEKYTNLGVKKDKIFVSNQPAMATWSYTRKCVVGENGIES
                     LEIIPTNDGNHEITSKNNVRVSLLCYDTLPIKQINDSNGIIITAETYGRPYFRFGFIP
                     NEETDVYGYHTTEIKKGTLGTLSKIQEELDELKDAEKQESKIMMMVELSDLYGAMEEY
                     CISQGTTMEDLRIFSDITKRAFKNGRR*"
                     /db_xref="UniRef100_K9L3T8"
                     /db_xref="K9L3T8_9CAUD"
     gene            81593..82144
                     /locus_tag="LacPavin_0818_WC40_scaffold_193576_prodigal-si
                     ngle_105"
     CDS             81593..82144
                     /product="Uncharacterized protein n=1 Tax=Cronobacter
                     phage CR9 RepID=M1F1D6_9CAUD"
                     /codon_start=1
                     /transl_table=11
                     /translation="MGADNINWQRLLTAMHYYNAMTYKTIDLDWTMDISTSNITKPLG
                     RKDFFINDRALVAYGEQSFIEMMMNNQLNPGLYSGITPCFRDEFELDNLHSNYFMKVE
                     LIDTLNPNKKGLDSMIACAVNFYSQYLDVRVLEIQDEMYDIIDVKNGIELGSYGTRYH
                     KDLKWVFGTGLAEPRLGKILKMQ*"
                     /db_xref="UniRef100_M1F1D6"
                     /db_xref="A0A0F9UZA8_9ZZZZ"
                     /db_xref="M1F1D6_9CAUD"
     gene            82141..83007
                     /locus_tag="LacPavin_0818_WC40_scaffold_193576_prodigal-si
                     ngle_106"
     CDS             82141..83007
                     /product="DNA methylase n=1 Tax=Brachyspira hampsonii
                     30599 RepID=L8XND2_9SPIR"
                     /codon_start=1
                     /transl_table=11
                     /translation="MINTIINGNCLDVMKTISDNSIDMVLTDPPYGIDVLNSNWDYDK
                     INKLKTKDINTPIKGLPVGMKFNPEDAKNLGIFLNKCALEWIRILKPGAFCLVFSNAR
                     SSHRVGVALEDAGFEIRDQLIWNYGLGQSKAQGMQNFIKKSKLKNKEELLIQLEGLKT
                     PQLSPTFETIWLCQKPKDGTFLQNYIKWGTGLVDFKNGVKKVSFEYKKPLQEERKLAF
                     NHPTLKPIALLEDLIRIFSLENSLILDSFCGSGSTCIAALNSSRNYIGIEKDLTWCEN
                     IQKRLQIYKRKN*"
                     /db_xref="UniRef100_L8XND2"
                     /db_xref="bgl:bglu_1g23880"
                     /db_xref="32799366"
                     /db_xref="L8XND2_9SPIR"
     gene            83008..83517
                     /locus_tag="LacPavin_0818_WC40_scaffold_193576_prodigal-si
                     ngle_107"
     CDS             83008..83517
                     /product="seg 8..18 id=133321 bin=ACD81 species=ACD81
                     genus=ACD81 taxon_order=ACD81 taxon_class=ACD81
                     phylum=OD1 tax=ACD81 organism_group=OD1 (Parcubacteria)
                     organism_desc=OD1"
                     /codon_start=1
                     /transl_table=11
                     /translation="MVALKAEITNIISYLLKINDNNSFRCIKLLNFFLDKYPDAPGSS
                     GNHQAYPGGYYTHVNDILEYAIMLYKSLSKKDHLTFSLSDALLVLFLHDIEKPIKYSG
                     KDNPETDTQIRSRLINEFGFELTNEQLLALKYIHGEGQDYRKDKRVMNPLCAFCHCCD
                     VISARIFYK*"
                     /db_xref="ACD81_13_6"
                     /db_xref="87424429"
     gene            complement(83547..83972)
                     /locus_tag="LacPavin_0818_WC40_scaffold_193576_prodigal-si
                     ngle_108"
     CDS             complement(83547..83972)
                     /product="hypothetical protein"
                     /codon_start=1
                     /transl_table=11
                     /translation="MEKTNTPNYNTKYLQDYKSFDLKAVKDLKRTFKPTEDEVYTLPQ
                     NNKLAFDPATKKMTSFTKAELDDNIEALEDEKVEEDYAFGEVPNIQRFFEFLSKDIRK
                     HKEDIRVMVQNKSLTDVPSYHKLMEIDEQLSILAKMLNK*"
     gene            complement(84004..84690)
                     /locus_tag="LacPavin_0818_WC40_scaffold_193576_prodigal-si
                     ngle_109"
     CDS             complement(84004..84690)
                     /product="hypothetical protein"
                     /codon_start=1
                     /transl_table=11
                     /translation="MKILEVENIFKELFEEEKGLVKTIETVYEKSKDDKFYKLVISIH
                     DLRVQDTLIIHTKFIFKTDLQKNNLLEDAFMYLYDINCIYHTKDFSDAFDLKKKVKNI
                     VDANKFGKDIQTLSEFIDTPGVLISHYFRENHISNYSIGNVTYEPKFKIKPCEETTFD
                     FVINVLNVSNDYNIALCISKRKTETDKIQYKFRFRLLEEIESVEVDKLMNIHFLIGNK
                     IVEMLDKILK*"
     gene            84806..85366
                     /locus_tag="LacPavin_0818_WC40_scaffold_193576_prodigal-si
                     ngle_110"
     CDS             84806..85366
                     /product="hypothetical protein"
                     /codon_start=1
                     /transl_table=11
                     /translation="MDFLPRHKLSKTTQSQFDNIKLVDPNYDYLSEQVKKLNLNQIDF
                     ENEEYDSVKTKVDKQKVYFWIRVYLSEEVPEIEPGDDITIKYMPSGEELTTKFICYSK
                     KGGSSIEYKDGEPVVANYNSEDDTKCLCLMVDEEKINYDSEDIPLIKKLFKIGRHFEY
                     VFLKRSDLVLTINRLETKLNYYDIEF*"
     gene            85507..86367
                     /locus_tag="LacPavin_0818_WC40_scaffold_193576_prodigal-si
                     ngle_111"
     CDS             85507..86367
                     /product="Uncharacterized protein {ECO:0000313|EMBL
                     :KKM16433.1};  TaxID=412755 species="unclassified
                     sequences; metagenomes; ecological metagenomes.;"
                     source="marine sediment metagenome.;""
                     /codon_start=1
                     /transl_table=11
                     /translation="MYNTKIDKYITHNDMCFYVYIYLDPRKPGKYVYGDLIFDYEPFY
                     VGKDKNNRIIEGINDTRGNSFKLFKINKIKAEQLEIIYFKLFDNLTEPEAFDSEIITI
                     SKIGRKIDNGPLCNIHIGGSGGDNFTYHPDKQKIIQKLKLLSEINKEKNKGENNPFYG
                     KKHSEETKKIISEINKTHTGENNHFYGKNHTEESKEKIRQKAIGRKRSDEAKKKTSET
                     LKNKNWSGMNNPSATKYIIQTPDGSILEFFGRNELKEKLKGINYRKIIEEGENKGYKL
                     IEKEKIYKIS*"
                     /db_xref="A0A0F9K2T3_9ZZZZ"
                     /db_xref="gwd2_scaffold_2892_6"
     gene            86483..87997
                     /locus_tag="LacPavin_0818_WC40_scaffold_193576_prodigal-si
                     ngle_112"
     CDS             86483..87997
                     /product="DNA polymerase {ECO:0000256|RuleBase:RU000442};
                     EC=2.7.7.7 {ECO:0000256|RuleBase:RU000442};; 
                     TaxID=1141136 species="Viruses; dsDNA viruses, no RNA
                     stage; Caudovirales; Myoviridae.;" source="Cronobacter
                     phage vB_CsaM_GAP32.;""
                     /codon_start=1
                     /transl_table=11
                     /translation="MLVEAQYLSHTKKLCLSYIDKTGKTKLKYIDWACPMKYQNCDST
                     DPDKHPVYKSWEGKPVKKVPAGYPDRYAIYEFLDNLPEDEKNEIFEYNDPEIYFIDIE
                     TGLDPNTGGYSQPEDAEGQILSISLVYSDKIILMGLKDMDTKMQKRIIDDTNKYFEKF
                     NAHYQFKYIKYNDEFDMLKSFFDDFMPKMTCITGWNFIGYDWMYLVNRARKINKIVNG
                     NQLTIDPNSSSPTRRMNNIFMTNYELPAHRLIFDYMQLYEICDTSIKVKESSSLDFVA
                     GKLVGVNKIKYSGNLHTLYDENFELFMYYNCVDSVLVQKIHEAKNYVSIIYAVSSLAK
                     IQLTTVINQAKGALASLAITEGVLRDRFRDMENIVIFKNDDRPSYDAEDTALAGGWVK
                     DPVTGMNLWVVCYDFASLYPTTMLEFFIAPENFVGVQNSENKSVCTNGMPIDLTQHVV
                     CINGVVFKKHRSPTITMIEDVYADRKKAKKIMMQKKEEYQRIINEIKELEAELT*"
                     /db_xref="K4F7H5_9CAUD"
                     /db_xref="UniRef100_K4F7H5"
                     /db_xref="2.7.7.7"
     gene            88025..88360
                     /locus_tag="LacPavin_0818_WC40_scaffold_193576_prodigal-si
                     ngle_113"
     CDS             88025..88360
                     /product="Uncharacterized protein n=1 Tax=Pseudomonas
                     aeruginosa BWHPSA027 RepID=U8NF82_PSEAI"
                     /codon_start=1
                     /transl_table=11
                     /translation="MEGLSIRGLIYNSFYEKGLKKNSKTEQILGCSILEFKSFIENKF
                     EKWMNWENKGLYNGELNYGWDIDHIIPLSFAKTEEELLKLNHYKNLQPLCSKINRDIK
                     KDLINEYNL*"
                     /db_xref="UniRef100_U8NF82"
                     /db_xref="put:PT7_P051"
                     /db_xref="A0A0F9MBP4_9ZZZZ"
                     /db_xref="U8NF82_PSEAI"
     gene            88344..89165
                     /locus_tag="LacPavin_0818_WC40_scaffold_193576_prodigal-si
                     ngle_114"
     CDS             88344..89165
                     /product="Methyltransferase {ECO:0000256|RuleBase:RU362026
                     }; EC=2.1.1.- {ECO:0000256|RuleBase:RU362026};; 
                     TaxID=536233 species="Bacteria; Firmicutes; Clostridia;
                     Clostridiales; Clostridiaceae; Clostridium.;"
                     source="Clostridium botulinum E1 str. 'BoNT E Beluga'.;""
                     /codon_start=1
                     /transl_table=11
                     /translation="MNIISNIEELSKLGSIPNNSIINADCLEAMKFIKDKSIPMILAD
                     LPYGITMAKFDICIDLVKLWEQYNRIIKDNGVIISFAASPFDKILASSNLKMFKYEWI
                     WHKTQGTGFLNAKKQPLRCHENILIFYKNAPTYNPQKTTGHKPINSYTKRAKVQNKTE
                     LYGAVKEDVSGGGETDRYPRSVLVFPSDKQIMKSTPFLHPMQKPLALCEYLIKTYTNE
                     GDVVLDNVCGSGTTGVAAKNLNRDYILIEKEERFYEMSCKRLQIITEIKEKGTIK*"
                     /db_xref="C5UU19_CLOBO"
                     /db_xref="UniRef100_C5UU19"
                     /db_xref="llk:LLKF_1059"
                     /db_xref="2.1.1.-"
     gene            89212..89820
                     /locus_tag="LacPavin_0818_WC40_scaffold_193576_prodigal-si
                     ngle_115"
     CDS             89212..89820
                     /product="Uncharacterized protein n=1 Tax=Vibrio sp.
                     HENC-03 RepID=K5VFH8_9VIBR"
                     /codon_start=1
                     /transl_table=11
                     /translation="MKYTYDFCKEFVLNIKSKKELMAKKFGTSIYNTINKNRWIDLIT
                     HFETEKKPKFFWTKEKCAEEALKYKTRSEFQKNSYPAYNSSKKNGWFDEICKHMITYA
                     DIKASLTKEQCYEESKKYNNWLDFRKGNRLVYNISCENKWNREFYPRKNKKTMTKEQC
                     YEESKKYTNCLDFKKGSRLAYNISCENKWNQEFFYDKKGTIK*"
                     /db_xref="UniRef100_K5VFH8"
                     /db_xref="A0A0F9F9F4_9ZZZZ"
                     /db_xref="vca:M892_27120"
                     /db_xref="K5VFH8_9VIBR"
     gene            89846..90265
                     /locus_tag="LacPavin_0818_WC40_scaffold_193576_prodigal-si
                     ngle_116"
     CDS             89846..90265
                     /product="Acetyltransferase {ECO:0000313|EMBL:AIT14185.1};
                     TaxID=1555202 species="Viruses; dsDNA viruses, no RNA
                     stage; Caudovirales; Myoviridae.;" source="Escherichia
                     phage 121Q.;""
                     /codon_start=1
                     /transl_table=11
                     /translation="MKYIKYFESLFNSPQPIDITIENEDYEEVGSVEGVIHYSKEYLD
                     NWIYKEGIALHIDENSIKFPIAILKNINIDEEYRNQGYGNQGMREFLDAVYEAKNIFL
                     MVDIGESNEFELKKWYESFGFEQVGRAGEYPVMILKQ*"
                     /db_xref="A0A097EXQ4_9CAUD"
     gene            90321..90491
                     /locus_tag="LacPavin_0818_WC40_scaffold_193576_prodigal-si
                     ngle_117"
     CDS             90321..90491
                     /product="hypothetical protein"
                     /codon_start=1
                     /transl_table=11
                     /translation="MHYIIQENIFKESHYNLLISLYGDNLKIEYCIENNIPLYIIKYD
                     EKIDEKIKKIIK*"
     gene            90488..91333
                     /locus_tag="LacPavin_0818_WC40_scaffold_193576_prodigal-si
                     ngle_118"
     CDS             90488..91333
                     /product="Putative uncharacterized protein 70 n=1 Tax
                     =Deftia phage phiW-14 RepID=C9DG41_9CAUD"
                     /codon_start=1
                     /transl_table=11
                     /translation="MSIKNDVLKFTPRNEQTKALDYIKNVLDKKPDNKFFLLNMPVGI
                     GKSHLAVMISDYITNKILPGSKVDIITAGKLLQDQYENTYDEIKSLRGKDNYECVQYA
                     CSCEKGKEFNRLNKSKCEFCPYDMAKLSYMTGDVSLTNFHLYLINAVYGNAMMKDRDS
                     RLLIVDECLHPDTKITLHDGSKKKIKDIIEGELVLTINEETKEIQIKPVIKLHHNLNK
                     GSQMYEIEMENGDIIKITGNHKVKLINGTWKKVEDLDESDEILYINEKIESHEFDNTG
                     KELYI*"
                     /db_xref="UniRef100_C9DG41"
                     /db_xref="C9DG41_9CAUD"
     gene            91278..92159
                     /locus_tag="LacPavin_0818_WC40_scaffold_193576_prodigal-si
                     ngle_119"
     CDS             91278..92159
                     /product="Hypothetical phage protein n=1 Tax=Campylobacter
                     phage CPt10 RepID=D5GVP6_9CAUD"
                     /codon_start=1
                     /transl_table=11
                     /translation="MKKLNHMNLTILEKNFIYDYISKNKAKFIYKKIKNEQINFMNLL
                     LSQISFLKFDSLDYCFQFLTEHWDKKCKNSNCVKDRKIGSLFPNRNDFLNINKKYGIY
                     KFCDNAECNYSSIKNRQTGQNNTCHRMTEKSFKSMCLKNSIKMKQKIKEGKFIPNITN
                     SWAKSRCEIEFYRNNDLLKIKTRSTWDAYFQLLNTNCFYEKLIIQYKLNNEEHNYIVD
                     FIDYEKKVIYEIKPDATLNNVKNKAKIKYAKKWCKLHDYKLIIINNNWFKKNYNENFI
                     IGQPCEEKMRKNLKQFK*"
                     /db_xref="UniRef100_D5GVP6"
                     /db_xref="D5GVP6_9CAUD"
     gene            92177..93451
                     /locus_tag="LacPavin_0818_WC40_scaffold_193576_prodigal-si
                     ngle_120"
     CDS             92177..93451
                     /product="ATP-dependent helicase n=1 Tax
                     =Methanobrevibacter smithii RepID=UPI00035C0FC2"
                     /codon_start=1
                     /transl_table=11
                     /translation="MKIKSIKKIDYKEDVYNLHIKDNHNYFANNHCVSNCHEFDDVMS
                     DFISIKITETIIKKFKFTNEKEIIKQLKGVVNIETYIDFLKYFLDQIMNTMVEIETFL
                     SSGRLGDKNSAKRDSRDMKINSILDIESNDVKFMQLVSDLRQYSTKISVFINEYEQTP
                     NNWVVESSYNDKLKINELSLEPIWAKDYLEKFIWSRYDIVVLMSGTILDKKLFSDING
                     IDAEKAVYYSVPSPFAVENRKVIYMPLGKMSYTKKEETFKKFVPFFGKLMKKYPDVKG
                     IIHTNSFELSKWIEDSVKDSRLVFHTSANKEEMLRHHFTTETPTIIVSPSVSTGVSFD
                     NERSRFQVIAKIPYPSLASQKNKMRQKTYPDWYSWRTVSEVMQSAGRSIRNINDYADT
                     IIIDESFGDVLRYSSHYFPKWFLDSITSITKK*"
                     /db_xref="UniRef100_UPI00035C0FC2"
                     /db_xref="meb:Abm4_1676"
                     /db_xref="R9SLF2_9EURY"
                     /db_xref="UPI00035C0FC2"
     gene            93488..94762
                     /locus_tag="LacPavin_0818_WC40_scaffold_193576_prodigal-si
                     ngle_121"
     CDS             93488..94762
                     /product="Uncharacterized protein n=1 Tax=Flavobacteria
                     bacterium MS024-3C RepID=C0BKU8_9BACT"
                     /codon_start=1
                     /transl_table=11
                     /translation="MGKKLNTDTFIERAKHIHQDEYVYSLVDYKNNKTKVKIICKKHG
                     EFLQIPINHIEGKSGCPKCYGNIKLTTEEFVKRSKNIHKDKYDYSLSEYKGDDKKIKI
                     ICSKHGIFEQIPSVHYDGHGCFKCANKNDSETFISKSKNIYGNIYDYSLVDYINSNTP
                     VKIICQTHGEFIVQPHIFISDKKGCTYCNGKYKNLNFFIKDAIKIHGDKYQYELIDDL
                     NKHSYISVICPNHGIFAQKIYSHMEGYGCRKCQDDTKRKSINTFIEQAKDVHGNKYDY
                     SEVSYSNTNTKIKIKCDKHGFFYQRPKQHLRSEGCPSCNDSKGEKRIREFLTNRNIIF
                     TSQKKFENCVNKNKLPFDFYLEDYNLCIEYDGEQHYKNIFGDKSFKETKTNDEIKNNF
                     CINSDIKLIRIPYYEYNNIEKILDDVYKLNNS*"
                     /db_xref="UniRef100_C0BKU8"
                     /db_xref="fpc:FPSM_01858"
                     /db_xref="107343652"
                     /db_xref="C0BKU8_9BACT"
     gene            94762..95013
                     /locus_tag="LacPavin_0818_WC40_scaffold_193576_prodigal-si
                     ngle_122"
     CDS             94762..95013
                     /product="hypothetical protein"
                     /codon_start=1
                     /transl_table=11
                     /translation="MVKGKISNLVESASVEWRKKHCYSSNLEEDMKKWAYETHGGSLL
                     CGNCEEQPYITGFNLKENKVKCCLCGEINDIEIIKELVS*"
     gene            complement(95006..95686)
                     /locus_tag="LacPavin_0818_WC40_scaffold_193576_prodigal-si
                     ngle_123"
     CDS             complement(95006..95686)
                     /product="hypothetical protein"
                     /codon_start=1
                     /transl_table=11
                     /translation="MKTFLEFITESLSHLEKFLSDNLKDSEYYFNGRGKLNIEINKIN
                     YNKVIAMLKPIERTYKYSLCGYFSNFYDENEEISDFNEFRKDIAYNIKIQIEDGSDYY
                     DDEPLITLYFEPVYGEKISNIPNIVYHVTDLSNIDNIKLKGLLPKNTNKISYHPRRVY
                     LLLNEEDAQDLIKNFRFNIDNPVILTVDITNIKTNLSFYKDINYPKGVFIDQRISPKY
                     IINYKRVS*"
     gene            95716..96291
                     /locus_tag="LacPavin_0818_WC40_scaffold_193576_prodigal-si
                     ngle_124"
     CDS             95716..96291
                     /product="hypothetical protein"
                     /codon_start=1
                     /transl_table=11
                     /translation="MKVLNYRQLDLAEELFNYSNSMLETKYSLPKNTFLDKLKIHKLL
                     IDQNQDKLGLLDKITEQLVKNSNLNIGDDEKTITLLCVSAFSASQLDSKFVIDNKVNK
                     GEFEKEIQSVLEELKMIGVGNNIVKNLSNCFKSILKLSKSIESILSFVTEHKVGLTDL
                     EAITNYIKNRKFINKDNSAPAKIMTINEFNF*"
     gene            96344..97075
                     /locus_tag="LacPavin_0818_WC40_scaffold_193576_prodigal-si
                     ngle_125"
     CDS             96344..97075
                     /product="hypothetical protein"
                     /codon_start=1
                     /transl_table=11
                     /translation="MTIGIEKIFFGYILQNKKYFHIIDLYFFKNNEIQFVYDVLRKYM
                     LKDSDVQLPSPKQILEMINLEDKDGLITKDILKSILSVDLNEYDEDNFIIPRFNAWIL
                     SNRLKAGTVDIVEETRNLDAINDFETTLSTANKIKEIVEQMSSLNFINDDDDDMGSDF
                     DDVEAHVQDSAKFKIKSGFATLDHMLGGGWDIGTLNMLMGETNSGKCCSYGSNQYFRN
                     KITGEIETINFETFFTKISQSHNNF*"
     gene            97105..98301
                     /locus_tag="LacPavin_0818_WC40_scaffold_193576_prodigal-si
                     ngle_126"
     CDS             97105..98301
                     /product="Uncharacterized protein n=1 Tax=Methylophilales
                     bacterium HTCC2181 RepID=A0P7G5_9PROT"
                     /codon_start=1
                     /transl_table=11
                     /translation="MATSINAAKRYKNIELPFECPLTNRKFDSIVGLSVYLTKSQKIN
                     HKEYYDKYINHREKSCFFCGNEGLFISVGKGYRNLCTSTECLKKSFVAHSVEGIMYRE
                     VITREEAELRFEEEKSKQLESRMKTFEIKRTIDKDWDKKRSRNSKLFWLEKGLTEEEA
                     EAMAYECMKDIHIKTSLKKKSNPELYKDSYTTNKEYYLKKGFSEIESLELVSKRQATF
                     SLEICIEKFGEIEGKLVWFERQEKWQKTLDLKSDEEKIEINRKKLFNNSGYSKISQEM
                     FWKIYENFNRNNVKFEELNGEVIRYDKDNKKHYRYDYVDFTSKKVLEFNGDFWHCNPN
                     KYNENFINTITNLKASDVWKHDEMKINWIKNRDYKVMVIWESQYKKDKEATIKKCINF
                     LKEENV*"
                     /db_xref="UniRef100_A0P7G5"
                     /db_xref="A0A067XQE8_9CAUD"
                     /db_xref="A0P7G5_9PROT"
     gene            98294..98587
                     /locus_tag="LacPavin_0818_WC40_scaffold_193576_prodigal-si
                     ngle_127"
     CDS             98294..98587
                     /product="hypothetical protein"
                     /codon_start=1
                     /transl_table=11
                     /translation="MYNRELEKKLATKQLSLGEYECVRIICIKDYTSSNGRLIWLKSD
                     NFYYYSKATYFGPCHIYDINYKFLFAQGVDFLLEYFQFMGDYRNKRIDRIFKD*"
     gene            98608..99774
                     /locus_tag="LacPavin_0818_WC40_scaffold_193576_prodigal-si
                     ngle_128"
     CDS             98608..99774
                     /product="Gp41 DNA primase-helicase subunit n=1 Tax
                     =Aeromonas phage PX29 RepID=E5DPU5_9CAUD"
                     /codon_start=1
                     /transl_table=11
                     /translation="MELEIIEADSLINGKYDKILYDKFIEAYEVNDYEVLTPNGWVNI
                     EGIGKTIEFEEYKVITFNDKELICADTHILFRCDNLDILSKKCDLTEIFTKDLQLGDF
                     IMTKDGPEMVMELYKTGNSSNMYDLQLSEGSNKQFYTNDILSHNSLWMQNLAVASANM
                     GSNVLYVTLEMSERKVLKRLGAMRLKIPINDYDEVSKDTAFMQKKIDNLKKSSGGGSD
                     LFEKKIGKIYTRFWAAGTANVNDIDNYLQKLKDRKGVKIDLIIVDYLTLMVPPGKANG
                     SDTLYIKGKVLAEGLRALGSKYKCPVISALQVAKDAWNSSNISLESVPESKAIPETAD
                     SFFCIIRTEEMKRQNLYRLKMLKQRDGDFSKSQIRINLNPTYLTLENDIFLDSF*"
                     /db_xref="UniRef100_E5DPU5"
                     /db_xref="E5DPU5_9CAUD"
     gene            99825..100673
                     /locus_tag="LacPavin_0818_WC40_scaffold_193576_prodigal-si
                     ngle_129"
     CDS             99825..100673
                     /product="Uncharacterized protein n=1 Tax=Enterobacteria
                     phage vB_KleM-RaK2 RepID=H6X4V6_9CAUD"
                     /codon_start=1
                     /transl_table=11
                     /translation="MKKEENIKKDWISKIEMNNLKVIEYVSFNEVKCACNKCNYIKID
                     NCINLGYKKFKCKFCDLKEKSILLKNGEINILKICGYKLEIECKNGHRYYQDRRNLLK
                     DKKCQRCYLDNKCITKEIFLKKSVDVHGEEYEYNLNDYKSLHSKIEMKCKKGHIFNQK
                     ASNHLQGKGCPICKESLGERIIKKYLENFNIKYNRQKEFEDCKNINNLKFDFYLPDIN
                     SIIEYDGIQHFEPVKIFGGVKKFEILKKCDEIKNNYCKYKGIKLLRINYKENINDKLN
                     SFFANI*"
                     /db_xref="UniRef100_H6X4V6"
                     /db_xref="jeo:JMA_37810"
                     /db_xref="107343652"
                     /db_xref="H6X4V6_9CAUD"
     gene            100677..101237
                     /locus_tag="LacPavin_0818_WC40_scaffold_193576_prodigal-si
                     ngle_130"
     CDS             100677..101237
                     /product="hypothetical protein"
                     /codon_start=1
                     /transl_table=11
                     /translation="MKYIKLFENFNNGIVCYHRSNDYKHMVKCDFKSEMSNDVALFGN
                     AIYFCEVAEISQQLGKYICKFSINLKDPILDMNKNISSEEELIGLFNKFNEMFNLDIE
                     YIDIDFDDLSGEFNVQYGEFFDNISERFNWDYNKYYKQFIQSLGYNSFKYFGTYHTDF
                     RTERGDYGVCYGVYDTNDIKFIDGPF*"
     gene            101224..101406
                     /locus_tag="LacPavin_0818_WC40_scaffold_193576_prodigal-si
                     ngle_131"
     CDS             101224..101406
                     /product="hypothetical protein"
                     /codon_start=1
                     /transl_table=11
                     /translation="MDHFNTDTFFAIIRNEEMKRQNLYRLKMLKQRDGDFSKSQIRIN
                     LNPTYLNLEGDQFIDA*"
     gene            101495..102409
                     /locus_tag="LacPavin_0818_WC40_scaffold_193576_prodigal-si
                     ngle_132"
     CDS             101495..102409
                     /product="hypothetical protein"
                     /codon_start=1
                     /transl_table=11
                     /translation="MIKQIDNIDPIDPENIDREEIEEIIDEDLLDDNIDLIIEIEEDD
                     IIDDTIIEDKIDLEDSDISEDEDIVLSKHKIQGKHSLKYDSIFKGKKEDPLSEDEFEA
                     NSTYFNENFEVDKGSLYWFESIDNENYIKEKRIKEKVYDVLVNNTELNFLNNRRKPSK
                     SDFNNYYFLLKTHLKDESFTNVELFNELAVYFSDNLFNMFKLLDNKWRNLIINELQEH
                     IGKYKSNPEVSYRNIFIGTEIEFHWIDDATKELQIITGVVEEIDEEIFIVDSYEKIYH
                     LQLDQITKIFNNTKFKYNLNKLNNIDFL*"
     gene            102532..104259
                     /locus_tag="LacPavin_0818_WC40_scaffold_193576_prodigal-si
                     ngle_133"
     CDS             102532..104259
                     /product="Ribonucleoside-diphosphate reductase {ECO
                     :0000256|RuleBase:RU003410}; EC=1.17.4.1
                     {ECO:0000256|RuleBase:RU003410};;  TaxID=1259812
                     species="Bacteria; Proteobacteria; Gammaproteobacteria;
                     Vibrionales; Vibrionaceae; Vibrio.;" source="Vibrio
                     mimicus CAIM 602.;""
                     /codon_start=1
                     /transl_table=11
                     /translation="MTKQIYVVKRDDRRELLDYEKINKVLIWATEDITNVSASDVAMN
                     AKLQIFDGISSFDIHRVLIQSAVDMITEETPNYQYVASKLVNFLLRKEVFNTYNIFPR
                     LKTFIKENVDRGIYDGLILTHYSEREMDKIEQFIKHKRDEDLTYSGIQQLMDKYLVQD
                     RKPGKHYETPQFMYILISMTLFASYTGEDRLDKVKKCYEMLSLQKISLPTPILAGVRT
                     PNRQFASCVLVDVADDLDSIAASNHAVLRYISNRAGIGLNFRLRAIGSSVNNGEKVHT
                     GIIPFLKMFESAVKSCSQGGIRGGAATAHYPFWHKEIMDILVLKNNAGNELSRVRRMD
                     HSIQLCRLFYTRFVKKENISLFSANDVPDLYEAFGYDNDKFEELYVKYENDPTINKTT
                     IAAGEVMNLLLQERLENGRIYIQNIDNANIHSAFLDKINMSNLCLDGNSEVDIIIENL
                     DDELIPLRYSMLEKIDNFYQAKLPLILLNDLYNDLYIDSHNIEGNLVLHSKGLIKVKC
                     KNIETGEIEYSQVFASKLMNEEADVLKITDEKTGKFIICTDDHLIYTKNRGYIKALEL
                     KENDELDII*"
                     /db_xref="M5NHG7_VIBMI"
                     /db_xref="vcz:VAB027_1932"
                     /db_xref="UniRef100_D2YAY0"
                     /db_xref="1.17.4.1"
     gene            104310..105053
                     /locus_tag="LacPavin_0818_WC40_scaffold_193576_prodigal-si
                     ngle_134"
     CDS             104310..105053
                     /product="Group I intron endonuclease n=1 Tax=Turicibacter
                     sanguinis PC909 RepID=D4W4F7_9FIRM"
                     /codon_start=1
                     /transl_table=11
                     /translation="MKYLIYKHTIKNTNKSYIGFTSQTMEKRLHKHLLNAKSGIKTKF
                     YNAFNKYGIDSINSEILEYCETESEAIEKESFYIEKFDTYKNGYNSTKIGGGGWIIGQ
                     LSEDKQKAYLEKRSILNTSDKNPNYSGYTDEEITIAGAKCYVENNNVFNIRKWYIYCE
                     NFGYPKTFSKCRFDGKSYKGFKESICKYLGVEKLNKYIKTEEHRKNLSIKNKNKCWIT
                     NGFNSLNINIDDINKYDSSWWRGRILKNN*"
                     /db_xref="UniRef100_D4W4F7"
                     /db_xref="A0A094J1C5_9MOLU"
                     /db_xref="bti:BTG_14400"
                     /db_xref="D4W4F7_9FIRM"
     gene            105059..106360
                     /locus_tag="LacPavin_0818_WC40_scaffold_193576_prodigal-si
                     ngle_135"
     CDS             105059..106360
                     /product="Ribonucleoside-diphosphate reductase {ECO
                     :0000256|RuleBase:RU003410}; EC=1.17.4.1
                     {ECO:0000256|RuleBase:RU003410};;  TaxID=1051985
                     species="Bacteria; Proteobacteria; Betaproteobacteria;
                     Neisseriales; Neisseriaceae; Neisseria.;"
                     source="Neisseria weaveri LMG 5135.;""
                     /codon_start=1
                     /transl_table=11
                     /translation="MLKIEKINKKISVYDINVDKNHNFYANDILVHNCQEITLPTSPM
                     HDISDGKVHNAIAKVKTENIENFNKLLEVCNGVLPNFINKEVDLPYAIVDNEDDKTHQ
                     YFHVKVEDIHGDKESEVALCVLAAFNLGAIKSLDELEEMAEYAVRILDFVIEMQDYPV
                     AAAKKMLKRRSIGVGVTNFAYWLAKNNLTYTDDKSLVEIDRLFEHVQYYLLKASNQLA
                     REFGKCEYFDRTKYSKGLLPIDHYNKNVDTLVKRDYDLDWEGLRLDIVRDGLRNSTLT
                     AQMPTESSAVVSNATNGIEAPRKLITTKKSKSGGPLPCVVPEINKLKNKYQFSYEFDN
                     TAMNKVVSIIQKWFDQGISVNHYYDKRQYADNNIPLSEVAKDLLNFYKWGGKQIYYAN
                     SKDYKTDKLEDMITSDDKVSEPEMELEDPNIVGCEGGACHL*"
                     /db_xref="G2DK92_9NEIS"
                     /db_xref="eau:DI57_03890"
                     /db_xref="UniRef100_G2DK92"
                     /db_xref="1.17.4.1"
     gene            106498..107568
                     /locus_tag="LacPavin_0818_WC40_scaffold_193576_prodigal-si
                     ngle_136"
     CDS             106498..107568
                     /product="ribonucleotide-diphosphate reductase subunit
                     beta n=1 Tax=Oligella ureolytica RepID=UPI000375C7A4"
                     /codon_start=1
                     /transl_table=11
                     /translation="MQQIINTDNTIDYTKIPVFFGNNGMSLQRYDKFKYPGFFELFKN
                     QLNSFWLPEEVDLSKDRLDYKTLTENEKFIFTSNLKYQILLDSIQSRGIPNLTEDLSN
                     LEVEAFCAAWQFFETIHSYAYTFIIKNVYHSPSEVFDNILNDKEILKRTSSVTKYYNS
                     LINSIGDSEHEKKKKLYLTLMSVNILEGIRFYVSFACSYAFAQNGKMEGNAKIITLIN
                     KDENLHLGFTQKMLKDLRNRQDEGFAEVVKELEPVVIQMFKDAAQEEMEWADYLFKDG
                     SMLGLNADILKKYMMFLTNQRMKAIDLEPIFEKTVNPINWINAWTNSSGVQVAPQETE
                     AEIYNKGAVKADLNDTDFSDFL*"
                     /db_xref="UniRef100_UPI000375C7A4"
                     /db_xref="doi:FH5T_07665"
                     /db_xref="X5DEP2_9BACT"
                     /db_xref="UPI000375C7A4"
     gene            107635..107841
                     /locus_tag="LacPavin_0818_WC40_scaffold_193576_prodigal-si
                     ngle_137"
     CDS             107635..107841
                     /product="id=1909818 bin=GWD2_CPR2_39_7 species=unknown
                     genus=unknown taxon_order=unknown taxon_class=unknown
                     phylum=unknown tax=GWD2_CPR2_39_7 organism_group=CPR2
                     organism_desc=Same as C1_41_48, C2_39_35, D1_39_7"
                     /codon_start=1
                     /transl_table=11
                     /translation="MYYNYIYLDPRKPGNYSFETISFLYEPIYVGKGSGNRCFDHLED
                     RTRIDNPIFRNKLNLLKKSHNMRN*"
                     /db_xref="gwd2_scaffold_2892_6"
                     /db_xref="A0A0F9C4D8_9ZZZZ"
     gene            107901..108728
                     /locus_tag="LacPavin_0818_WC40_scaffold_193576_prodigal-si
                     ngle_138"
     CDS             107901..108728
                     /product="Uncharacterized protein n=1 Tax=Krokinobacter sp
                     . (strain 4H-3-7-5) RepID=F4AXQ2_KROS4"
                     /codon_start=1
                     /transl_table=11
                     /translation="MLKYNDFLLEAQLVKIEQDYINESFDSINDSITKFLDKEFTVDT
                     GKFEEVVLSLLNRFKNKLKIIVIIVGLLTGGYMTGVQVKNLLGKVGFSKEQQDKIVTE
                     TSNKIDHLKDPLEIKAKTIKAVKSGKNEIRKFLNALAQRESSSDPKSINSLGYIGKYQ
                     MGHMALQDLELDDKINAHKFKKNPNIFPEKAQDKAMVKLLKLNKQYLGDYINEFDGKV
                     VGGVKITKSGLLAGSHLVGASAVKQFLDSNGKIVPRDGNDVPVAEYIRKFGGYQLTF*"
                     /db_xref="UniRef100_F4AXQ2"
                     /db_xref="A0A066WQT8_9FLAO"
                     /db_xref="kdi:Krodi_0181"
                     /db_xref="F4AXQ2_KROS4"
     gene            108748..109068
                     /locus_tag="LacPavin_0818_WC40_scaffold_193576_prodigal-si
                     ngle_139"
     CDS             108748..109068
                     /product="Translation initiation factor SUI1 n=1 Tax
                     =Bacteroides sp. CAG:661 RepID=R5S8R0_9BACE"
                     /codon_start=1
                     /transl_table=11
                     /translation="MNKKKFKNGFYYSTDFKHEKKASEKKAIDFSQKVFIALNKSKNN
                     KLITCVSNIDSNFDDLNRIAKIIKTKCGTGGTIKDGDILIQGDFIEKVFNIIKELGFD
                     NIKK*"
                     /db_xref="UniRef100_R5S8R0"
                     /db_xref="A0A0B8YD61_9SPHI"
                     /db_xref="rbc:BN938_1206"
                     /db_xref="R5S8R0_9BACE"
     gene            109078..109839
                     /locus_tag="LacPavin_0818_WC40_scaffold_193576_prodigal-si
                     ngle_140"
     CDS             109078..109839
                     /product="hypothetical protein"
                     /codon_start=1
                     /transl_table=11
                     /translation="MNSEIIDILNGISSATKELNIKELPTQGKFYPIDFTLHIRKASF
                     DDIMLYNFNYVKDDLGVILKETKRIIRKNIILGDKYKYEDLKSNDLLYIFFEIVRFTM
                     NRDITISHMDILTNIVKIPFCSANFNYFNYDSLKCEYNETTREFTKNGYRFSLPSVGA
                     ENCLVDYICNLDERGEETDVNYDFLFFLGNKNYLSYDEMDNLVTIFNEDLDDTEKEKI
                     ADIIRLIYPAIDYTLKWNNKIIGLDMKIDFEKLFI*"
     gene            complement(109832..110356)
                     /locus_tag="LacPavin_0818_WC40_scaffold_193576_prodigal-si
                     ngle_141"
     CDS             complement(109832..110356)
                     /product="Uncharacterized protein n=1 Tax=Bdellovibrio
                     exovorus JSS RepID=M4VB45_9DELT"
                     /codon_start=1
                     /transl_table=11
                     /translation="MSLNRKAVSKNKSWNTPPKYVKLIEDFFEIIELDPCSNEYSLIN
                     STTKYCLPTDGLNESWDFKTIFINPPYGKSPETKTSIYNWIQKGTKANKEYDSEILYL
                     IPVATNTKHFKDLIFKAACGICFLNDTRLRFWSEGVEDKKGAPMSCCIVYFGNDYSKF
                     EKIFSNSGKCFNIR*"
                     /db_xref="UniRef100_M4VB45"
                     /db_xref="bex:A11Q_2391"
                     /db_xref="M4VB45_9DELT"
     gene            complement(110331..111419)
                     /locus_tag="LacPavin_0818_WC40_scaffold_193576_prodigal-si
                     ngle_142"
     CDS             complement(110331..111419)
                     /product="Conserved hypothetical phage protein n=1 Tax
                     =Prevotella sp. CAG:1092 RepID=R5PF76_9BACT"
                     /codon_start=1
                     /transl_table=11
                     /translation="MNKTDKFITKAIEIHGNKYDYSLAYYTKSIEKVKIICKEHGVFE
                     QKANYHLDKCGCPICGKTLKLTNEIFINRASILHKNKYDYSLVEYKGDKTKIKIICKE
                     HGIFEQRPSHHLNNSGCPKCNIKIDITLLLTNNPGSKYIENERKIELICKEHGNFKKT
                     IYSKNFKCGKCARKKENINKKDKCNIFIEKAKELNGNLYDYSNVKYITCEKKVEIICQ
                     KHGVFLQTPIKHLRGQQCPYCRTSHGETLIKKLLEENNLKYKPQYTFSDLKNKRSLYF
                     DFGILDVNNTLKCLIEYNGIQHYRFTKRFHKTEEEFLDSQYRDNLKIDYCIKNNIKLF
                     IIKYNEEIINKMANILEYIHNEFKSQSS*"
                     /db_xref="UniRef100_R5PF76"
                     /db_xref="I8WZ13_9BACE"
                     /db_xref="lpm:LP6_1057"
                     /db_xref="R5PF76_9BACT"
     gene            111542..111940
                     /locus_tag="LacPavin_0818_WC40_scaffold_193576_prodigal-si
                     ngle_143"
     CDS             111542..111940
                     /product="hypothetical protein"
                     /codon_start=1
                     /transl_table=11
                     /translation="MIKIVNSQLTNDAVASLNALIEMDIKAGAAFKLMRIIKEISSLV
                     EDKLAMEKKILEKWVERDLTGNPVLVYDEKNQVVDGAVKIKDMKAFSEEMDNLLTSES
                     TINLEPVNFEDLGLETVKIKDLLKIDFIFV*"
     gene            111942..112256
                     /locus_tag="LacPavin_0818_WC40_scaffold_193576_prodigal-si
                     ngle_144"
     CDS             111942..112256
                     /product="hypothetical protein"
                     /codon_start=1
                     /transl_table=11
                     /translation="MVTYDYESIKGSMDKRAKALYSDIISCYDLPKEIRQHKFFVNRS
                     QEFVSSVGSLYFSIFSYTKISKHSSDIDISSNINELFDLILDQVNNLHKLFKDINENN
                     IR*"
     gene            112237..113019
                     /locus_tag="LacPavin_0818_WC40_scaffold_193576_prodigal-si
                     ngle_145"
     CDS             112237..113019
                     /product="Putative N-6 adenine-specific DNA
                     methyltransferase n=1 Tax=Prevotella sp. CAG:1092
                     RepID=R5P9U9_9BACT"
                     /codon_start=1
                     /transl_table=11
                     /translation="MKITLDKYYTDTNTAKQCIEKVYEIIGKKNITQIIEPSAGNGSF
                     SLQLECLAYDIAPEADGIIEQDYLELNIPYQKGRLVIGNPPFGSRMNLAQKFFKKSVE
                     LGDYVAFILPISQLNNSSTMFEFDLVYSEDLGKINFSDRNLHCCFNIYKRPELCLNKK
                     LEAKLKDIVITRQDSKGYNELSFDIRMCYWGNGSAGKILQEGEKYSGEYKIKILNEAL
                     KEDIIKVLSTVDWKKELNFIAMLRIKQYNIVEILKKYIPEIK*"
                     /db_xref="UniRef100_R5P9U9"
                     /db_xref="R5P9U9_9BACT"
                     /db_xref="heq:HPF32_1440"
     gene            113059..114606
                     /locus_tag="LacPavin_0818_WC40_scaffold_193576_prodigal-si
                     ngle_146"
     CDS             113059..114606
                     /product="Putative uncharacterized protein n=1 Tax
                     =Salpingoeca rosetta (strain ATCC 50818 / BSB-021)
                     RepID=F2UAA2_SALR5"
                     /codon_start=1
                     /transl_table=11
                     /translation="MSTYSINPGQPTEAFKLADINSVLNELPDNITKLINPHDLRDAV
                     YTAWENIAFKPTKNVANIEYVGFDQSDFREKIFLGKKQLGNTDILNTSLLNSDVDIFL
                     YNTKSDSNLSNQNTKIGFLAGPSQSIFFGSTLSIPWIEAKYITSTYGNVINLDIINNS
                     YAQVGTSFSGGNINIYSKKGTVLINGLSFPTLAQNTSVTNGYVLSYQSGFLQWAPNTV
                     VVTTISQSGTFSITANPLIINGYNAMFSSSVPVPVTLGAITAGSTFSNVAVTEMIRLM
                     LYPYLAPALSLTATTPLVEYTTTATIGLTFSYTITKYIASSTVSVSTSPIFISDTLAQ
                     TYLNAAPTINRTYTGTGSRPPASYTTPVTFTLSVRDQVGTYSTGVTVNTAYPIFYGTS
                     TTATSSQAGINSILGSLNKIITTNPNQTVTLSGNGVCLYYLVPTIYNLSGSMSSLYTG
                     SSASFDLKSSFRGNGTPFILSLSSPSSGYWVGVSYSCYIYSPLGTPTTTTVGETPLYT
                     GNYQFNF*"
                     /db_xref="UniRef100_F2UAA2"
                     /db_xref="A0A0D4T9G7_YEASX"
                     /db_xref="F2UAA2_SALR5"
     gene            114625..115878
                     /locus_tag="LacPavin_0818_WC40_scaffold_193576_prodigal-si
                     ngle_147"
     CDS             114625..115878
                     /product="hypothetical protein"
                     /codon_start=1
                     /transl_table=11
                     /translation="MPIPLITNFTINQAAPVDDRMVVTSSSLRDAIQYKYDGLTVFQT
                     DTRSSWTWNATSATWSYNVAGNGIYSGSGSVVGDTYINLNSISTGAAANTTSNLLGYY
                     SNLTGVSSIYYLNTVAVKKSTSPSSQLSFKIQNSLNSTNYSYIEFNPDSTDVGSIAIG
                     NNNTEYLRISNSGNLNLWRGNLILWSPTYSITFNTSYLSANNIYYLPNKTGILAMTSD
                     ISTLAATVSAISLQTVTSVGATTSRPVSMLSSLSVGSTFSISNYMNFSPTNLQTISYL
                     TSNSYVIDGLVETTQNSLSSYSGGYGYITTLNLPCDCSVTIEVLFNSSQYTQLSSIYS
                     SSPTYYNRVSKVVYTFTINWTGTITGIGYTLLYSHSGSSVLNDGTVEISGSSIKLRNY
                     WTPVGGGYDTYVNLKCQYKLFVSYF*"
     gene            complement(115865..116569)
                     /locus_tag="LacPavin_0818_WC40_scaffold_193576_prodigal-si
                     ngle_148"
     CDS             complement(115865..116569)
                     /product="hypothetical protein"
                     /codon_start=1
                     /transl_table=11
                     /translation="MKYLNKYSEFNIILEFSEFNLNKFNSDSTDVSIGLAPDNTLSVN
                     AFDRHEDTIRVGMSRINTIMRSLSNSSAYRNLKSKLTFEEQQPTSLRVLRITPTNNDY
                     FVYLTFIIQDKEYNGVIKNVLSRNPVFTSPDVFDNNELTQLPEWQIRLKGLLIKSFKT
                     FLEVEQGKYKAIQDKVTAFNIKTGSIVEIRKDDIVEVLRSVPNENKIVIRYNDDFYNL
                     INNSYIYFNYWFIKNS*"
     gene            116641..117735
                     /locus_tag="LacPavin_0818_WC40_scaffold_193576_prodigal-si
                     ngle_149"
     CDS             116641..117735
                     /product="Uncharacterized protein n=1 Tax=Flavobacterium
                     psychrophilum (strain JIP02/86 / ATCC 49511)
                     RepID=A6GWW8_FLAPJ"
                     /codon_start=1
                     /transl_table=11
                     /translation="MGELNKENYKEKFKEIHGDKFIYNNVVYKNTTSKVKIICKIHGE
                     FEQAPKYHYRGQGCAKCFKDTLKTSREEFIEKAMKKHGIKYNYDNVNYINSRTKVKII
                     CYTHGEFEIQANNHLNGQGCRKCAGKSVTNAEEFILKAKKIYAGKYKYNNVIYLNSNS
                     KINIICSEHGEFRQRASSHLNGNGCPKCHSNSLCDNDKFIEKAKLKHNNIYDYSLTEY
                     KGSLQKIKIICKKHGQFVQLAQGHLCGSGCPKCKRSKGENLIEDFLIENNINYKQQYT
                     FSDLKYKKMLQYDFGILDNFGNLKSLIEYNGEQHYKYNEFMFKTQEDFEISQVKFQMK
                     VEYCRKNNIPLYIIKYNENIKLKLNEIFNI*"
                     /db_xref="UniRef100_A6GWW8"
                     /db_xref="fps:FP0485"
                     /db_xref="A6GWW8_FLAPJ"
     gene            117740..118054
                     /locus_tag="LacPavin_0818_WC40_scaffold_193576_prodigal-si
                     ngle_150"
     CDS             117740..118054
                     /product="hypothetical protein"
                     /codon_start=1
                     /transl_table=11
                     /translation="MKYLIKFNEINSEQNILSNDRITEILKELEISSSEIDKFIDKYE
                     AIVKELDSYTSKDKNANTQIDDAYVDFKSLIDKLTECNQLMMGINSKLQDYTSQGEKY
                     LG*"
     gene            118056..118463
                     /locus_tag="LacPavin_0818_WC40_scaffold_193576_prodigal-si
                     ngle_151"
     CDS             118056..118463
                     /product="Uncharacterized protein (Fragment) n=1 Tax
                     =Prevotella disiens FB035-09AN RepID=E1KQF0_9BACT"
                     /codon_start=1
                     /transl_table=11
                     /translation="MKWIKYFESKYTETDKFKLWFNGSKVINADGTPKVVYHGTDKKF
                     KRFSSKSSAMGGIIWFTTDKSAVERGEVGAAGTGYIKELYISMKNPAGWEEYEKYTLG
                     QLEDLGYDGAILPDSEDKYDGFVFNVNQIRIAR*"
                     /db_xref="UniRef100_E1KQF0"
                     /db_xref="E1KQF0_9BACT"
     gene            118481..118696
                     /locus_tag="LacPavin_0818_WC40_scaffold_193576_prodigal-si
                     ngle_152"
     CDS             118481..118696
                     /product="hypothetical protein"
                     /codon_start=1
                     /transl_table=11
                     /translation="MNKFTLIVEGEENKPTPEQELETAWTQFNADKSSDTDPLTRDNA
                     FKFYHEMRDKNFDHEIVFNFLGKKGVK*"
     gene            118710..119243
                     /locus_tag="LacPavin_0818_WC40_scaffold_193576_prodigal-si
                     ngle_153"
     CDS             118710..119243
                     /product="hypothetical protein"
                     /codon_start=1
                     /transl_table=11
                     /translation="MKKFSDFKIDRLIKESDEGVIGAPNPLPTPPTGELISPIKGALD
                     MSTGIVAKSEPSKFVSKMFESREMAHIYHLQIKGDGSYAGHKALDEYYSGILDLIDEL
                     IETYQGQYDIIENYEQIDTNGTNTVDKIQYFIELAEFIKSTRKVAFLEEDSHLQNIID
                     EMVGLIYRTLYKLKNLK*"
     gene            119247..119894
                     /locus_tag="LacPavin_0818_WC40_scaffold_193576_prodigal-si
                     ngle_154"
     CDS             119247..119894
                     /product="hypothetical protein"
                     /codon_start=1
                     /transl_table=11
                     /translation="MKYLKIFEDFSINEDRKHNEYLESLTVWKSFIHKFQKIRDDIRR
                     KKNINLYKQEDRVAEQLPSAKFLDEWDLESIHYDWKSGYMKPIPWGSERDKAETLRFD
                     GMKNPEIGDILIHFRGACWLFKPDASFRYNYSSSAVWGHDSNPNMWDDISYLDMMLKS
                     YTFEFKKDEIPVIFREKLARKIRRTVYDKDVEYKRRKPIEQSYTIGGRMPGYTFK*"
     gene            complement(119922..120668)
                     /locus_tag="LacPavin_0818_WC40_scaffold_193576_prodigal-si
                     ngle_155"
     CDS             complement(119922..120668)
                     /product="ATP-dependent Clp protease proteolytic subunit 
                     {ECO:0000256|HAMAP-Rule:MF_00444,
                     ECO:0000256|RuleBase:RU003567}; EC=3.4.21.92
                     {ECO:0000256|HAMAP-Rule:MF_00444};; Endopeptidase Clp
                     {ECO:0000256|HAMAP-Rule:MF_00444};  TaxID=1216967
                     species="Bacteria; Bacteroidetes; Flavobacteriia;
                     Flavobacteriales; Flavobacteriaceae; Elizabethkingia.;"
                     source="Elizabethkingia meningoseptica ATCC 13253 = NBRC
                     12535.;""
                     /codon_start=1
                     /transl_table=11
                     /translation="MNLSKEFRNYGVNHLGLNGTTLDSVVAHQIDASMTPYILEERQM
                     NVTQMDVFSRLMKDRIIFLTGGVDDRMSSIVTAQLLFLTTTDKSDITLYVDSPGGSVK
                     SGLSIVDVMNYVPCDIATVNTGMAASMGSVLLSSGTKGKRASLIHAKVMTHMVSHGTQ
                     GNLQDTRINQLEAEKYNYILFKMLARNCGKSFEEMLESSRRDRWYNSDEALQFGLIDE
                     VIGIDKRDSMTKALEGFEEYYAKEYNIEKK*"
                     /db_xref="R9CR10_ELIME"
                     /db_xref="UniRef100_R9CR10"
                     /db_xref="eao:BD94_1167"
                     /db_xref="3.4.21.92"
     gene            120754..121122
                     /locus_tag="LacPavin_0818_WC40_scaffold_193576_prodigal-si
                     ngle_156"
     CDS             120754..121122
                     /product="hypothetical protein"
                     /codon_start=1
                     /transl_table=11
                     /translation="MKYVKTFEQLDYSTPFGKAQAIKDVKRTNVNNANFKKEFFAKFP
                     KGTKLIFEDKYSEYELVLDDIKVTGENYNLIFKAENGYKITITNPFNISENDLEQISI
                     LPVRITPESEKLINNMLNFK*"
     gene            complement(121149..122111)
                     /locus_tag="LacPavin_0818_WC40_scaffold_193576_prodigal-si
                     ngle_157"
     CDS             complement(121149..122111)
                     /product="hypothetical protein"
                     /codon_start=1
                     /transl_table=11
                     /translation="MIKKYLQFITEDLSDIEAQHHSLGEWVEDLCLRNKEILELVKPF
                     IEETNPSVRISNTINVLDSAGKNSVYKIVTDYLNGTGRKTDIRTFVNLTNESVTEDLA
                     VGKNVFGTFLKVITSLGLTNVKPKWDSIPDNFLLFFEYEADYNTLSERLLRFPSLSYF
                     VAKIPENNPKLYYGIKNDMTFSFGFIGDKLMQIGSFTMNKAALNYLQLIDSKAAANLK
                     RELVYINADKLKFIANISKHMKLYHPGNTNNRSFKINDGLLEFGYQGLGSWNNGKIQD
                     LATIKEGFRTHLQKLRGHENLRMRIDVSNNPTKAYFIWCVIEIK*"
     gene            complement(122247..122915)
                     /locus_tag="LacPavin_0818_WC40_scaffold_193576_prodigal-si
                     ngle_158"
     CDS             complement(122247..122915)
                     /product="hypothetical protein"
                     /codon_start=1
                     /transl_table=11
                     /translation="MANFNYLDFFKTPSETDKKLFIKNINNEVVWSLAPFKIFSSIIQ
                     NNNIRINFTNNDFILIDFNNVYESKIALANLQSAINVLSDKTPTEIDKDVELYVNNLL
                     QQTQEVINSSTSSNSIVYDFNLGSIWYHNDLVSDYDAIFINIPTTNNRAITTSIIISQ
                     GLTASMINSPISINSITYSVKWGNGTSPVGNINQTDVIGLTFITYNNVISQVLGQSST
                     YVDG*"
     gene            complement(122931..124112)
                     /locus_tag="LacPavin_0818_WC40_scaffold_193576_prodigal-si
                     ngle_159"
     CDS             complement(122931..124112)
                     /product="hypothetical protein"
                     /codon_start=1
                     /transl_table=11
                     /translation="MSCQLGINSIFGANNYIKFLNSDIVAIEGPNTLERLIAGDIRIP
                     YKQVLKGRIILRAGQTNYLMNHLGLGDNATFVAIIARYDSKSVNEEDNYVEYYYFDDA
                     GTIRYMDQVMILTGNSTHRIPQIYFNNPNTRYTVQLDVMVAVIDDTYTFFDDTTNQSG
                     LSFYNLQCNSTINCVETFITGEKIVIYDTNTPTRNALAYITLQGITSMNINNDLIVID
                     EQTLDKVFLQFITVYDAKQAFSLINYLMENSTESVTGPDVDSVPPIVYFNTYVNNNPT
                     YGYISMGGATAGAPYNTGASSSLGLTFSAGIPLSLGDPYYSSYVLTKSDLYGLLIDGV
                     SDNRDGNITLDDADIILENYSSVAISSITTTGTYSMYFNVTDLAGNSIDTGTYVTLII
                     T*"
     gene            complement(124152..126860)
                     /locus_tag="LacPavin_0818_WC40_scaffold_193576_prodigal-si
                     ngle_160"
     CDS             complement(124152..126860)
                     /product="hypothetical protein"
                     /codon_start=1
                     /transl_table=11
                     /translation="MSCPLYKFLKNNGTSFYAFPSAAEKISAAYQNENNKMFFSNYVL
                     LNFPAQNLYSGAGTNSNTPIYWDFTNAAGQGYGFQQSINATPPTSFGDQAIESLRNYV
                     ANYEETMMSSRLNTTEYYYDNNSISTPAEKIFFKWCKKLNLIDVEPANNGDQYVGTLT
                     EFISNNPLDTSYFNEVLWTERTTDSYPIYDMFRVSGGVYSAYNNNLEIVFQTTTNFKI
                     GDIVQITEETNSAGLPFNNLRGKVMVVIAPTGTVGQKIILNITATTLGTAFPSTNANK
                     FTGKVTLVYNKLVQYIGEVNGINNVQEANMSYTEVYAQVSGQNGATPDILFRTIVDKN
                     YAPNSVFPILPAQYQPEIVGAEVYTSPIVSTPQNYPGSYYGQFDTLDFTYLTSNGDSL
                     RRSGDYFGISGTINTPVVNSNNLDGISLDFNPSHYSKMNIYGREVTNFEQFNSLMINN
                     QPPADFEFNAILWYYTYKDVNGNMAKDLYGISFLDNPNNSVIDTGKLFPTAQKLVATD
                     MQDGTAYDFSLDLNFNIVDENPQDTYNPNAINSLYSFNLYNQAMQNLAALNDSFSNII
                     AENAQIKTALSNLTQQVYTQPQLNTLSQQITNLNSLLTLYKTNQLTTSSTIKVTPITV
                     GGMPMIELDSIDPRYYQISNYLTSNMYNNSGAIPVNYTIPTNKDFLINITNNDQTALT
                     LPNNDVLSLIINRDLDANQTMDLIINSNLISSENKKLNVYINYSQNNGNPVLTKVLSN
                     IDLPVYYNKATKTTNSAYNWKSNKFNIDINSPIRLNLGSVLEIPIDANSNLVYNAFKI
                     GDTFKLADFSIGTASTIDFSGQYTITSVGTTNSYIYLDVSQNSTLISYGASSSLPLIF
                     NSNTNYLLNNIPYLGLNNGYKYSITRIDPTDSSSFSDRYLILTEVN*"
     gene            126901..127866
                     /locus_tag="LacPavin_0818_WC40_scaffold_193576_prodigal-si
                     ngle_161"
     CDS             126901..127866
                     /product="Uncharacterized protein {ECO:0000313|EMBL
                     :KFZ25801.1};  TaxID=1541960 species="Bacteria;
                     Tenericutes; Mollicutes.;" source="Mollicutes bacterium
                     HR2.;""
                     /codon_start=1
                     /transl_table=11
                     /translation="MVKNNESKVEITTRNIKYYKDRKYICVVGDIISIDVNIMPKMSH
                     NKVIAICELCKTEIELAFSKYNRNKDRQGFYSCSKCSGKKRKITVKEKYGVEYFNQLE
                     SEKERMKIWMSSDEFKNKSKETLTEHYGVDSYSKTGEFKSNFSSKMKQIIKEKKENGT
                     YNCPLSWEGNRELRDKGMIDKYGNHYSYNIPEIIEKRKETIKKRQSRLFNIDKDANFK
                     GIEYKIIEYKLYRNKVRNKTEKLRKQLFENWNGYDYYDGEYIKNEFIHYNNKSAPTIN
                     HKISCFYGFLNNIPVEEIANIENLCITKREINGKKSNLNESDFNI*"
                     /db_xref="A0A094J015_9MOLU"
     gene            127870..128337
                     /locus_tag="LacPavin_0818_WC40_scaffold_193576_prodigal-si
                     ngle_162"
     CDS             127870..128337
                     /product="hypothetical protein"
                     /codon_start=1
                     /transl_table=11
                     /translation="MKYLKVFENFDENYLFHGTHEEHKLEKAGMGWYNGSFFSESEKE
                     ASSYGNFVYKVELMPNLNLIDTKKLSDCQIILNKFPKLTDTYYSEDEEGYYITDPKDL
                     YEHSDSWSPIEYTQNLVEWVASNYDGIWLTEGSIRNLLLFSPVNEKLKSVILL*"
     gene            128388..129029
                     /locus_tag="LacPavin_0818_WC40_scaffold_193576_prodigal-si
                     ngle_163"
     CDS             128388..129029
                     /product="hypothetical protein"
                     /codon_start=1
                     /transl_table=11
                     /translation="MNYNRFSYIYPPRPKNAAPIADISKYDNGTMIAQPKYNGSNCTI
                     YTNGIEWRIHNRHNDRLTNFNLTSEEMSSNLFKCERGQWMVINGEYLNKAKNDEKGAL
                     FNHKLIIFDILVYDNNYLLGKTFKQRIDIMDTVYGTEDSDKEYLYKISENIYRTKTYD
                     AGFVDLYSNLAKIDLIEGLVIKRHDAKLELGLTEDNNSKSQIKIRKKSKSYQF*"
     gene            129083..130267
                     /locus_tag="LacPavin_0818_WC40_scaffold_193576_prodigal-si
                     ngle_164"
     CDS             129083..130267
                     /product="Uncharacterized protein n=1 Tax=Vibrio
                     campbellii CAIM 519 = NBRC 15631 RepID=L8XAE1_9VIBR"
                     /codon_start=1
                     /transl_table=11
                     /translation="MEKWTIKNSKEEALKYNSVEEFRKKGGYAYVKSYKNNWLEEFFS
                     GYKKTEIKWTKDNCIEEAKKYSKFRDFTIKSKSAYTICLRNNWIDDIHKIFKLKSYWT
                     KELCLEEAKKYKTKTLFKKGSYKAYKVAYLNCWLDDICSHMPKIGNLYKRCIYAFVFP
                     DNNVYVGLTYNIDIREKQHYISSSSQVNKHYIESGLEPKLLKLTDYIDVNLAKIKEGE
                     YIQNYKDNNWVVLNLQKAGNIGGNNKTITKEICKKIASKYLYLKDFKIDYPNVYKTII
                     RYKWYDCCNFLIKSVPTNKIKWTKEICSREALKYNTKTDFEESNINAYNACVRNKWIN
                     ELCSHMSSKPKLGGKTKWTFEICKEVASLYKTKNELKKNDNGVYQACLRNKWINNFYN
                     ES*"
                     /db_xref="UniRef100_L8XAE1"
                     /db_xref="V9LZ18_9CAUD"
                     /db_xref="vca:M892_27120"
                     /db_xref="L8XAE1_9VIBR"
     gene            130300..130701
                     /locus_tag="LacPavin_0818_WC40_scaffold_193576_prodigal-si
                     ngle_165"
     CDS             130300..130701
                     /product="Uncharacterized protein {ECO:0000313|EMBL
                     :KKL86029.1};  TaxID=412755 species="unclassified
                     sequences; metagenomes; ecological metagenomes.;"
                     source="marine sediment metagenome.;""
                     /codon_start=1
                     /transl_table=11
                     /translation="MNDFNSFLYNLNPEQRLRFNAFLQSLKDEGMKVAYRNHGFSHNN
                     VTIDSIMERSIQITEWEEIRAKQELAASKGETTIPEDDWGVHRTHCCNKHGCKYGDPD
                     CPVEINLLKQDYPCESCRDKKDNEEFYRTYK*"
                     /db_xref="A0A0F9FHZ9_9ZZZZ"
     gene            complement(130702..131019)
                     /locus_tag="LacPavin_0818_WC40_scaffold_193576_prodigal-si
                     ngle_166"
     CDS             complement(130702..131019)
                     /product="hypothetical protein"
                     /codon_start=1
                     /transl_table=11
                     /translation="MKKFDEFINESYKRSVELKNKYNPSLVITFDVIGGRIQNIVKLD
                     SIRFPYQEGQPYNRGIETWCCNNNYYMDGKDTCPEKKVFGIRKKDIPQGDPLRTIYPN
                     KFR*"
     gene            131044..131601
                     /locus_tag="LacPavin_0818_WC40_scaffold_193576_prodigal-si
                     ngle_167"
     CDS             131044..131601
                     /product="hypothetical protein"
                     /codon_start=1
                     /transl_table=11
                     /translation="MEKFSKLKPEEKKADDNNVAYKDKNLTITKYEDWSIVTDRDVVV
                     CIPYLIELNKIVLRQEYVPSYKYADGQELHICLVGGGIEKGETPEEAMLRELQEEAGI
                     VVRPNFKVQIDKPLFIFKGGSNKYFMSIITLTENDYHEIAPDKTQEHKLDRAAKIDVK
                     YVNSLSISDVITELMLERFKKYANL*"
     gene            complement(131649..132662)
                     /locus_tag="LacPavin_0818_WC40_scaffold_193576_prodigal-si
                     ngle_168"
     CDS             complement(131649..132662)
                     /product="hypothetical protein"
                     /codon_start=1
                     /transl_table=11
                     /translation="MYYNSTTSNPSAWIVDSKDRGRKKIYLNSKIYLDNNQEFLIELF
                     NPTKDSVLAEIKVNGNNASGNGLILRPGERFYLDCFVGDKRKFIFKTYEVENSNESLN
                     AIANNGFVEVSFYKEKVSSKYNTYIGQLGSTTNTYVDLNTTNWSYTSPIVTISNTSNG
                     VYNSLNINTSSLNSSLNSVTNVNLNSTGTSNLNAYYTSNTSDNTIHYNDYLAENLDKT
                     TAYMNLEKYIKYSKYVCENVDQKIDYSEYVSKNMDNSSKTLNVSTTETGRIEKGDKSL
                     QKFEAVNMDFETYCINKVSYQLLPNSKKPIETAELKKNFCSNCGHKLKGTEKFCPSCG
                     TRI*"
     gene            133017..133094
                     /locus_tag="LacPavin_0818_WC40_scaffold_193576_prodigal-si
                     ngle_trna_1"
     tRNA            133017..133094
                     /product="Phe"
     gene            133191..133427
                     /locus_tag="LacPavin_0818_WC40_scaffold_193576_prodigal-si
                     ngle_169"
     CDS             133191..133427
                     /product="hypothetical protein"
                     /codon_start=1
                     /transl_table=11
                     /translation="MIALVLLILTIWFGYKSLINKSSYYQLLTVFVDAAWIIYSFYMH
                     SHWYAIFWVIIIALDTKTYEKYKALEQNNEQEED*"
     gene            133533..133670
                     /locus_tag="LacPavin_0818_WC40_scaffold_193576_prodigal-si
                     ngle_170"
     CDS             133533..133670
                     /product="hypothetical protein"
                     /codon_start=1
                     /transl_table=11
                     /translation="MPSGGYVKENGITLCDTETGCHIKAEQYHIGNKVEEGFCLMIYI
                     N*"
     gene            133711..133893
                     /locus_tag="LacPavin_0818_WC40_scaffold_193576_prodigal-si
                     ngle_171"
     CDS             133711..133893
                     /product="hypothetical protein"
                     /codon_start=1
                     /transl_table=11
                     /translation="MDDLQRARENFIKIMERQNAQWELIDNRLAEDEDTPVKPYIVRQ
                     KRIKKKAKIENGSKVH*"
     gene            133874..134107
                     /locus_tag="LacPavin_0818_WC40_scaffold_193576_prodigal-si
                     ngle_172"
     CDS             133874..134107
                     /product="hypothetical protein"
                     /codon_start=1
                     /transl_table=11
                     /translation="MEVKCIDNSKYPEFLITGKIYNVVGNFSLNRERHYWIDNYEVSE
                     TKGKQCGVEAKFFEPVRKIKIPVEKIYYTLYRY*"
     gene            134273..135313
                     /locus_tag="LacPavin_0818_WC40_scaffold_193576_prodigal-si
                     ngle_173"
     CDS             134273..135313
                     /product="Uncharacterized protein n=1 Tax=Pontibacter sp.
                     BAB1700 RepID=J0LFT8_9BACT"
                     /codon_start=1
                     /transl_table=11
                     /translation="MNIKQTFLLLTDRTYPYGNEPRLRKFLPKDSQRDKHGNYFYKIG
                     ESKTIFTCHLDTVSKKYEPINHVIDGKYIKSNGTTILGADDKAGMCVLLYMIEQNTPG
                     VYYFFIGEEVGCIGSKAAAAVADDFVNYDRIISFDRRDTCSVITHQSWIKCCSDEFAN
                     ALCKQYNDLGLELIPDNTGGRTDSAQFTEIIPECTNISAGYYKEHTHEEHQDIEYLEK
                     LCMASAIINWEELPTVRDQKVVEYKEYENCHYQQQQNIRNLCHEDYDDYSSRRKNWRD
                     KKDLKKAYGYANENFMDKALELDFKSRKDLKIISKGGDIFLSYRDYMSNKHITADEYG
                     IIEEQYIDTYLI*"
                     /db_xref="UniRef100_J0LFT8"
                     /db_xref="J0LFT8_9BACT"
                     /db_xref="sal:Sala_2518"
     gene            complement(135310..135516)
                     /locus_tag="LacPavin_0818_WC40_scaffold_193576_prodigal-si
                     ngle_174"
     CDS             complement(135310..135516)
                     /product="hypothetical protein"
                     /codon_start=1
                     /transl_table=11
                     /translation="MKYLIEKSSFYNIGDIVFLEYWYNKMITPVIIKEKNGRSYLVSH
                     NIKESKIQNAPDELIKPSQIISKI*"
     gene            complement(135491..135829)
                     /locus_tag="LacPavin_0818_WC40_scaffold_193576_prodigal-si
                     ngle_175"
     CDS             complement(135491..135829)
                     /product="Uncharacterized protein n=1 Tax=Pseudomonas
                     aeruginosa BWHPSA027 RepID=U8NF82_PSEAI"
                     /codon_start=1
                     /transl_table=11
                     /translation="LFKLSSNLRTLISKSIREKGFSKKTKTYKILGCSFEEFKIYIEN
                     KFESWMNWENHGKYNGEYNIYWQYDHIIPLSTAKTEEELIMLNHYSNFQPLCSRKNLE
                     KNYEISDREK*"
                     /db_xref="UniRef100_U8NF82"
                     /db_xref="put:PT7_P051"
                     /db_xref="F4GXY5_PUSST"
                     /db_xref="U8NF82_PSEAI"
     gene            complement(136000..136173)
                     /locus_tag="LacPavin_0818_WC40_scaffold_193576_prodigal-si
                     ngle_176"
     CDS             complement(136000..136173)
                     /product="hypothetical protein"
                     /codon_start=1
                     /transl_table=11
                     /translation="MNKICTKCIIEKDSLDFPKNENRCISCRKEYYLRYKEKTKKFLQ
                     IIEKITEKRKKQF*"
     gene            complement(136211..138094)
                     /locus_tag="LacPavin_0818_WC40_scaffold_193576_prodigal-si
                     ngle_177"
     CDS             complement(136211..138094)
                     /product="Homing endonuclease-like protein n=1 Tax
                     =Cylindrospermum stagnale PCC 7417 RepID=K9X6U5_9NOST"
                     /codon_start=1
                     /transl_table=11
                     /translation="MANPKAKQRSKKEAYIEAEELLSQREINSSKKSRFSRTDLERSG
                     IVLNPKQLELYKGIRNNTLTICQGPAGTSKAQPLTSPILTPNGWVTMGDIEIGDRVIS
                     QDGTSTIVLGVFPQGEKDIWELTFSDGSKVECCSEHLWATQTENDRNFRKWTKTIDNK
                     RHRYSKPKEGSVKTTLDIVESLYTKRGRINHTIPMVLPVNFNEVELEIDSYLFGCLLG
                     DGCFRNNLEFTSADIEIINSITELLADENDMELSYRKNYDYVLITKTKTNKYKKYLKE
                     LNLWNKKSVDKFIPNCYKFNSVENRIKLLRGLMDTDGSISKDGTFVSYSSSSFSLKED
                     VKELVQSLGGIATDHTPYIPKYKYNGEMKEGLLHYRLTITMNPDINPFSLKRKMDIVV
                     PKTKYKPTRYIISAKLIGKKEAQCIKVEHPSHLYITNDYVVTHNTFTACYTALALLAD
                     QKIQRIILTKPIQESGENLGFLPGTIQEKTDPYMKSYFSNFEKIIGKGALEWMRATGE
                     IIVEPLAYMRGTTYDDCIMLMDEAQNSTMTQLMLWVTRLGNNSKAIMMGDISQYDIRK
                     SDSRFLDFINLYNKDEDIFNFAFAAEDIVRNKFLINIVNKYEKWKTENDKVVQQEQPW
                     KRK*"
                     /db_xref="UniRef100_K9X6U5"
                     /db_xref="A0A0F9U6R2_9ZZZZ"
                     /db_xref="csg:Cylst_6589"
                     /db_xref="K9X6U5_9NOST"
     gene            138172..138387
                     /locus_tag="LacPavin_0818_WC40_scaffold_193576_prodigal-si
                     ngle_178"
     CDS             138172..138387
                     /product="hypothetical protein"
                     /codon_start=1
                     /transl_table=11
                     /translation="MKQKDDLIYDLIFSENKTFSIIVSDYIEDIYMYDTFIDNIKSIL
                     IKSKVFVVKEKVEVSINQVKWNLKVKR*"
     gene            138419..144388
                     /locus_tag="LacPavin_0818_WC40_scaffold_193576_prodigal-si
                     ngle_179"
     CDS             138419..144388
                     /product="NHL repeat containing protein n=1 Tax
                     =Granulicella mallensis (strain ATCC BAA-1857 / DSM 23137
                     / MP5ACTX8) RepID=G8NPR5_GRAMM"
                     /codon_start=1
                     /transl_table=11
                     /translation="MWVKQTDTLNKDDYNNLKQDLAKMQLYSRALSGATYLYTSSTSS
                     IYESISYKDNNSWYIDPISSPYNSMGLPSSGAPINSSNFNEYKNYSYEYGFTLKNLFT
                     PTKAIDVLNTINVSVATTGTIDLTSTTFSVIDGIILKNGNLVLVKDQLSTVDLAYTVD
                     PNLYFSGNYYFVNDNVTDITYQYYSETNGIYEFNDGNLVKMTMATYSLNSQLSIYVNL
                     GTTYQDKQFSLSRLLNGYYPIEGQPFEFKECHNYLVRNQVDYHNLYETNYYDVLKHAT
                     QSLTIEGYTYTIPQRLLYVGDFGVILNQQDTTYSQYVFNNCKENLKCITQTTRYYWAC
                     GDNGTILKISKLDLYVTKIDLGEEFHNLTSISFLDDMNGIVVGKYNTIYRTFDGGYSW
                     KEVLIGKSNYSYNRVFYYNYNLIYIAGESGVFCELSYSDTSGYTPNFINLVKNLSLTD
                     TYDLIEDINDMYYTHFDTWGLTYAVPVDLMAGNGINYSMECLFMVTNNNIMCYEINNF
                     VTEHAVLYLAFSQSIGNLNSITRGKGTDIMYVAGDNIISFDINTFKYLSTTSNLISGT
                     SYSIISSDYSNRLFDYNGQDLYNVGNFALINDYNYASASYTPIITETIVPKMLFMEYD
                     IADKLNFFDSNYDYRLPNSVTFSSYSGTTNSYISYIQFLDKKSTWIDYSKDAYKTYGV
                     NTDTSTGNTVTFNTIFSSGTSSLFLNNGDICLDYNSFKGLYPYADSSTHSKYDYFTLT
                     APSVTSKIYAYKNIIIFNIANFCNVGDIVKISTQNFEASVMINKSISGYFYAFNDFNQ
                     AMLNSLRAVTQINVINLNRYLDNINYTDLINNFNQHPLSNGYKLSYSNYFSIEPLFNN
                     STAYKDLTAEVWVQYSNVYITTVIGASGSGYIDGDASIAKITRPGYVYYKDNIIYIAE
                     GGTASISYFSSPPDSWRTRIRKWDLNTNQVTTIAGINSCTHSGDGGLAINAGVFNPTA
                     IVMDNFNNLLFTELDDVGYGGNYIRKIDTNGIITTIAGTGLNVSSGDGGLAINAGVKT
                     PQGITIDGSGNIYLCESGISGKIRKIDASTGIISTYLTGLSYPNYISIFNNNLYISDG
                     SHYKIKKVDLSIGPSSVMTYVDTSISTINVYPASITFDIFGNAYFSGEFSGDSGKLFK
                     KDVTTGVITLIAGGGSYTADGYPPLLSDIDPLTLIIDNDNNIYFNDLYYSKIRKIKFN
                     NSYGTNYISDNTFNQFGYTPKYSLLNYLSTINSGFTASKKFYTMPEYTGLPCNGAGTF
                     TDNNIYYDSNTPLAGTVSFPKNKLIFGNNLKYEYNTLWVNTFVDLTLITNAGTLIKTQ
                     VLITDKYYDEIFGGWALIFNDSIIKTDDGFTHYNVALNSINIISRNTLAKISEDLEIF
                     NNLNKPLVSKKYNSGLYYMNIYDNPIKTKINTDSYTKILLSDGDIKKYISSIIYTNDK
                     NILTMNVVNISKTEDIAINNTFIVGTNLALSTGNLYDINGSLSAYLTFNGGTGSSQEL
                     NPSYNGIHTINKLDNYDLTVNTPYLNYPFVIDTGILKVNIFDPFFNYQVVNLFDITDN
                     NKYKIPTILTPYNFYSIGLTNSLININNSKPAFRLVDGLDIDTLSTNYHWILEAEISD
                     AIIGLNANGIVWYSGTWHSGRWFGDTWYSGTWISGDWYSGTWNSVQITDKVTSVSVGQ
                     SSYDNQQSVWYNGRWFDGYWQAGTWLDGRWYNGTWNDGLWFNGIWNDGKWNTGSFYGG
                     IWVQGYWLSGTFNAFNKPAYWIDGSFDSGDFQNGIWYDGTFGINYNTLNKFGASASNS
                     RNAVWHGGVWASGNFYSYENINGSTVSVSTTHKYSNWRTGVWNKGNFYGGIVYNIEFQ
                     AGTWHGGIVDDIEVIGLNPMTNQIILNGEFRFNIGDYINIITDGTSTPYSAIGNYNQP
                     GRYKVALTEFDYTNNWTILTLNYDFNTLGLTGYYSATASSDLDTGLRLVSKYNNIDWY
                     SGIWNNGIFDGGNFYGGIWYDGIFLNGTWGV*"
                     /db_xref="UniRef100_G8NPR5"
                     /db_xref="G8NPR5_GRAMM"
                     /db_xref="sfu:Sfum_2158"
     gene            144416..144805
                     /locus_tag="LacPavin_0818_WC40_scaffold_193576_prodigal-si
                     ngle_180"
     CDS             144416..144805
                     /product="hypothetical protein"
                     /codon_start=1
                     /transl_table=11
                     /translation="MRKFTLYLKEAEEVQIDTNLKDELTDMIKKSLNTSDSKTVEDFI
                     SAYKKDSEKNQIEGLINNADIYDFYLKYDEDIDEILTKNNFYDKSPKELNVFSLYDYI
                     IVGTKKAVNLLINSLNNAPESQAPNQF*"
     gene            complement(144807..145643)
                     /locus_tag="LacPavin_0818_WC40_scaffold_193576_prodigal-si
                     ngle_181"
     CDS             complement(144807..145643)
                     /product="AAA ATPase id=3173484 bin
                     =GWA2_Bacteroidetes_32_17 species=unknown genus=unknown
                     taxon_order=unknown taxon_class=unknown phylum=unknown
                     tax=GWA2_Bacteroidetes_32_17 organism_group=Bacteroidetes"
                     /codon_start=1
                     /transl_table=11
                     /translation="MHILIKICKFIEKKFTFKKYVSETSGTKTIFYFFDNDKMIRITE
                     DKFSKNSSYIMNYDVDYPKRLIDAFNSLFVVKEKHKKNIGVIVQEANGFSVYYTPLER
                     CEFLQENYNEDLVENHPKIIEQLNSTKNGVHLFYGVPGTGKTSYISTLTNLVEKNLIY
                     VPISIAAQLDSPQFLKLFMNNTNSIFVIEDAEKIITSREKNENSPIAALLNLSDGLLG
                     QSLKCQFICTFNTHLENVDIALLRKGRLLSSYEFRPLEKEKATKLAKVLLIKLDKQLG
                     LR*"
                     /db_xref="gwa2_scaffold_2088_23"
                     /db_xref="scn:Solca_0428"
                     /db_xref="85666184"
     gene            complement(145734..145847)
                     /locus_tag="LacPavin_0818_WC40_scaffold_193576_prodigal-si
                     ngle_182"
     CDS             complement(145734..145847)
                     /product="hypothetical protein"
                     /codon_start=1
                     /transl_table=11
                     /translation="MIEHKTLKGSIALEAGQFSTTENLYQLYYNFYGKMSS*"
     gene            complement(145855..146019)
                     /locus_tag="LacPavin_0818_WC40_scaffold_193576_prodigal-si
                     ngle_183"
     CDS             complement(145855..146019)
                     /product="hypothetical protein"
                     /codon_start=1
                     /transl_table=11
                     /translation="MVIDLHLPSRITKSPNFEPKQALQIQLDIFEAELDIANEYNPLY
                     GFGSTKITFK*"
     gene            complement(145991..147541)
                     /locus_tag="LacPavin_0818_WC40_scaffold_193576_prodigal-si
                     ngle_184"
     CDS             complement(145991..147541)
                     /product="Glutamate synthase {ECO:0000313|EMBL:KGL64240.1}
                     ; EC=1.4.7.1 {ECO:0000313|EMBL:KGL64240.1};; 
                     TaxID=1250005 species="Bacteria; Bacteroidetes;
                     Flavobacteriia; Flavobacteriales; Flavobacteriaceae;
                     Polaribacter.;" source="Polaribacter sp. Hel1_85.;""
                     /codon_start=1
                     /transl_table=11
                     /translation="MSHLTRQKILAYLLICLFASVTYTYFKHTELSYVITGVLSALLG
                     LYIHDVFQKHHSILRNYPILGRLRWVFENERSKIQQYAIEDNINGTPINRERRSDIYQ
                     KSKKDPNTVPFGTQLNVYEKGYEFIKHNLYPIDYNIIKEPRFLIGSKFCSKPYCASIY
                     NISAMSFGALSDAAVKALNGGAKLGNFYHNTGEGGLSPHHLEYGGDICFQIGTGYFGS
                     GIDKNGKRYFDERIFLDNAIKPQVKMIEIKLSQGAKPGHGGILPASKNTAEISQIRNT
                     KPGTDVMSPPYHTAFSNDIEMVQFIYKLRTLSGGKPVGIKLCLGDIDQFEKLVFVMKN
                     MDCYPDFITLDGGEGGTGAAPLVFTNYVGTPLVDALIQVNTVLVKHGLRKDIKVIASG
                     KATTSFDIVKLLALGADGVNAARAFMMSLGCIQARECNNNTCPVGIATQDKKLVRGLE
                     PDEKRVRVFNFHENIVHEVRELMGAMGVDDVKKISANMICVRGNDGDVRTYNDIIKQY
                     GNRFALTE*"
                     /db_xref="A0A099Y6M0_9FLAO"
                     /db_xref="pom:MED152_12714"
                     /db_xref="UniRef100_A2U378"
                     /db_xref="1.4.7.1"
                     /db_xref="1.4.1.13"
     gene            complement(147541..147771)
                     /locus_tag="LacPavin_0818_WC40_scaffold_193576_prodigal-si
                     ngle_185"
     CDS             complement(147541..147771)
                     /product="Uncharacterized protein n=1 Tax=Dokdonia
                     donghaensis MED134 RepID=A2TSN6_9FLAO"
                     /codon_start=1
                     /transl_table=11
                     /translation="MTIISIYWLTVSIIGYIATAITLLSFTFSDIRKLRITGCIACFI
                     WIIYAVMRNDIPIIITNVAIIIIHLFYLLKRK*"
                     /db_xref="UniRef100_A2TSN6"
                     /db_xref="dok:MED134_01250"
                     /db_xref="A0A0A2H5R1_9FLAO"
                     /db_xref="A2TSN6_9FLAO"
     gene            complement(147771..148229)
                     /locus_tag="LacPavin_0818_WC40_scaffold_193576_prodigal-si
                     ngle_186"
     CDS             complement(147771..148229)
                     /product="Protein containing GatB/Yqey domain n=1 Tax
                     =Gramella forsetii (strain KT0803) RepID=A0LYB2_GRAFK"
                     /codon_start=1
                     /transl_table=11
                     /translation="LLKLKVMSLETQVMDSMKEAMKSKDSETLGALRGIKAAFQTLNT
                     SGKEVTEEVRMKELQRMVKQRQESATIFKEADRTELYNKEVFEISVIEKFLPKQMSEA
                     EVEAEVMLAITETGATSIREMGKVIGVVSKKLIGKADGKTISDITKRLLA*"
                     /db_xref="UniRef100_A0LYB2"
                     /db_xref="gfo:GFO_0371"
                     /db_xref="A0LYB2_GRAFK"
     gene            complement(148261..148767)
                     /locus_tag="LacPavin_0818_WC40_scaffold_193576_prodigal-si
                     ngle_187"
     CDS             complement(148261..148767)
                     /product="hypothetical protein"
                     /codon_start=1
                     /transl_table=11
                     /translation="MKIKINFELSKISSIFVNKNKNMKISAGTCIIYKNKILFCHPTN
                     GSWLGTYSPAKGGVDDGEKIIDAAIRETKEEVGIDIALPMISNINNPIEIIYYNKKKE
                     IHKMVYLFLVKINDLSEIGLTSEIVPKTQLQVEEVDWAGFLTANEIKEKSFHRFLPLI
                     ELLEKEIA*"
     gene            complement(148757..150679)
                     /locus_tag="LacPavin_0818_WC40_scaffold_193576_prodigal-si
                     ngle_188"
     CDS             complement(148757..150679)
                     /product="Methyltransferase {ECO:0000256|RuleBase:RU362026
                     }; EC=2.1.1.- {ECO:0000256|RuleBase:RU362026};; 
                     TaxID=1053239 species="Bacteria; Firmicutes; Bacilli;
                     Bacillales; Bacillaceae; Bacillus; Bacillus cereus
                     group.;" source="Bacillus cereus VD156.;""
                     /codon_start=1
                     /transl_table=11
                     /translation="MNNLNQVLHGNNVDVMKNLPDNSIDLTVTSPPYGTLRTYKGAID
                     STKYNEYFSFPFVDIVEQLYRITKDGGVVVWVINDQVDNGGESGDSFRQALHFIEKGF
                     KLYDTMIYHKNGAAYHEAARYDQVFEYMFVFVKGKKPKTVNIIKDKPNKWAGSKTFGT
                     PSTRQKDGTVKKMKEGFTVAEYGARYNVWYVVNGKGFGGDKLSYEHPACVDIETECLT
                     KNGWKKYNEINIGDIVLSYNIDYDKLEWNKIKNVHVDHYNDDIYEVNGRRLSMIITPN
                     HRNVVELNGKISIKETSELKNRHNILTSCPLNSNEENFEENFAYLLGIILTDGSMING
                     IQISQDYSKNEEVYNKIINALNILEINYSVRKRRRYYTYLGSKKSENKININESDLNK
                     YDYYQVSYVSDINIMDKKIIQDINKLIPDKKITNLLFNLDNKSLNKIIEGIIDGDGSI
                     RSIENNSYVVSGKYEEFHDNLQILAFLAGYTVDCIKPSNNKIYTQLTKNRYKNLRNSK
                     ESLLNKKHFNGLVWCPEVENNGTWIARKDGKLFITGNSFPESLAEDHILSWSNEGDVV
                     FDPMCGSGTTLKMAKMNNRNFIGIDINEEYVKLSEKRVKNTNPYTDEMPNEKIKFIVS
                     REETLAKRKLKKKDEN*"
                     /db_xref="J8M4K7_BACCE"
                     /db_xref="UniRef100_J8M4K7"
                     /db_xref="baz:BAMTA208_06525"
                     /db_xref="2.1.1.-"
     gene            complement(150702..151169)
                     /locus_tag="LacPavin_0818_WC40_scaffold_193576_prodigal-si
                     ngle_189"
     CDS             complement(150702..151169)
                     /product="Tax=RBG_13_OP11_Beckwithbacteria_42_9_curated"
                     /codon_start=1
                     /transl_table=11
                     /translation="MSFVKKLLTPPHILSKSEHDNPYIIFPEDFKSFDELLQCRDDIK
                     ELRLVPIKSDEMQIKYHSVDKTDLLSSINFEYEDILFMSNQFPYMLPDDLNQMIIWIK
                     QGTSEEKVIEFIEQKITLYGEDVILFERPFNIKTKLVKGSFPLVRNIHFWHKL*"
                     /db_xref="86868624"
     gene            complement(151123..151500)
                     /locus_tag="LacPavin_0818_WC40_scaffold_193576_prodigal-si
                     ngle_190"
     CDS             complement(151123..151500)
                     /product="hypothetical protein"
                     /codon_start=1
                     /transl_table=11
                     /translation="MDKYAIYVVETTAELRDAQICSILDLEYEPQLGINSNFIGFTDT
                     VKFLNWYDNPKYVKTWNTQEEAVSFLTFIMEKANKYYMTYKDPFYPIRNTKGDWKKFS
                     FIVTKYDYNELCKKTANTTTHSE*"
     gene            complement(151557..151865)
                     /locus_tag="LacPavin_0818_WC40_scaffold_193576_prodigal-si
                     ngle_191"
     CDS             complement(151557..151865)
                     /product="hypothetical protein"
                     /codon_start=1
                     /transl_table=11
                     /translation="MEYFDIELIYQHLKDNYPIGDQLKLLISQEYHHPKFCHFEMNSV
                     TIFTIKGGFAAEFWQEDFETHEELFQKIHETAITKPTIYQKYLIAKQRDSKIDEIFND
                     *"
     gene            complement(151865..152203)
                     /locus_tag="LacPavin_0818_WC40_scaffold_193576_prodigal-si
                     ngle_192"
     CDS             complement(151865..152203)
                     /product="hypothetical protein"
                     /codon_start=1
                     /transl_table=11
                     /translation="MEINRIEKTFFTVICIKDYIDTIKVQNFTKNSKYDCMKNDSVKF
                     NGPIMESYIIRYFVGETLFIKKDEIFKIKDNNLIIDTDSYLSQTAPLFVEYFISLSEH
                     RDKQIDSILD*"
     gene            152342..153067
                     /locus_tag="LacPavin_0818_WC40_scaffold_193576_prodigal-si
                     ngle_193"
     CDS             152342..153067
                     /product="Uncharacterized protein n=1 Tax=Paramecium
                     bursaria Chlorella virus 1 RepID=Q98545_PBCV1"
                     /codon_start=1
                     /transl_table=11
                     /translation="MEIYKIYGLINKNVPNDIKYIGYTRLSIEKRLHAHKTITLHGKY
                     KNAYWIKKYKNDVDIILLEDNILSLDEACEKEIFYIELYNHLGFNLNNTTKGGEGMRP
                     TEETRIKMSKAQLGNKKCLGHKHSEETLKIMSEVQSGHIVSMETRNKISNSHKGKKLS
                     NNTKNKIKETISANPPFLGRTHTLESITSNIVNQPNRISVEIDGITYKSIREASASLK
                     MNKETISNRCKSNNYPNYIFISE*"
                     /db_xref="UniRef100_Q98545"
                     /db_xref="Q98545_PBCV1"
     gene            complement(153057..154550)
                     /locus_tag="LacPavin_0818_WC40_scaffold_193576_prodigal-si
                     ngle_194"
                     /gene="aspS3"
     CDS             complement(153057..154550)
                     /gene="aspS3"
                     /product="aspS3; aspartate--tRNA ligase AspS (EC:6.1.1.12)"
                     /codon_start=1
                     /transl_table=11
                     /translation="MSMIIDKYYWYELTRNFQPIETSNSLHVYSEVYKINEEKVSLFW
                     NISENTIKPNEIEIEPWEEKPLKRTMIKDLSEKIDKKVLLKGWVSQWRELKKMSFVIL
                     RDRTGYSQIIVPKDICKSLSPESVIEIVGVVKSTTQSKDYNVEINVEKLTIVSEAEVL
                     PFPIYREEDIPPFHTLNQFRPLTLRKEKERCIFTIQSVVINAYREYLLSKGFTEINST
                     KLSAAGLEGGADMFEIDYFGHPMYLTQSPQFYKQMMVGVFERVFEVGKVYRAEGSNTN
                     KHLSEFIGFDFEMGFINSVEEVMDMEENVLNYIFSKVEETCYKELEYLNIDLKPWKQL
                     KFFKLFPRITYNESVNIIKAEYNYELPGIGLNTEAEKLICEYAKAKYDSDFVFITKYP
                     LSERPFYAMPSENGVDSETFELLYKGTEITSGGERISNYNGLVSAIKAKNLIPDNFES
                     YLMPFKYGMPPHGGCGIGCERLIMKMLNLNTAEECSLIPRTKEKFIH*"
                     /db_xref="csr:Cspa_c35300"
                     /db_xref="M1MRC7_9CLOT"
                     /db_xref="UniRef100_M1MRC7"
                     /db_xref="6.1.1.12"
     gene            complement(154553..154753)
                     /locus_tag="LacPavin_0818_WC40_scaffold_193576_prodigal-si
                     ngle_195"
     CDS             complement(154553..154753)
                     /product="hypothetical protein"
                     /codon_start=1
                     /transl_table=11
                     /translation="MPIKEFCDEFKIDKNNVVYTLGNPYYSYISDNSRHCHFESSNYE
                     KVLLTNYRPNMKVININEENWK*"
     gene            complement(154855..154977)
                     /locus_tag="LacPavin_0818_WC40_scaffold_193576_prodigal-si
                     ngle_196"
     CDS             complement(154855..154977)
                     /product="hypothetical protein"
                     /codon_start=1
                     /transl_table=11
                     /translation="MFDINQYDSFSFAFDGVLVNEINGEVNLHKDEMQALILIY*"
     gene            complement(154977..155447)
                     /locus_tag="LacPavin_0818_WC40_scaffold_193576_prodigal-si
                     ngle_197"
     CDS             complement(154977..155447)
                     /product="Transcription elongation factor GreA n=1 Tax=gut
                     metagenome RepID=J9CUG4_9ZZZZ"
                     /codon_start=1
                     /transl_table=11
                     /translation="MSKTLLTKEGIEKLQAEINHLKNVEVKECIEAIAEARDKGNLSE
                     NAEYDAAKEKYETVNNRIQKLTEILTNSVVINQESVNADSVQILTTVLLKNKKLNKEV
                     SYTIVSHIEMNIKEGKISVNSPVAQALIGKVIGDTVNVKTPNGELELEVLNISI*"
                     /db_xref="UniRef100_J9CUG4"
                     /db_xref="J9CUG4_9ZZZZ"
                     /db_xref="bth:BT_2565"
     gene            complement(155458..155679)
                     /locus_tag="LacPavin_0818_WC40_scaffold_193576_prodigal-si
                     ngle_198"
     CDS             complement(155458..155679)
                     /product="hypothetical protein"
                     /codon_start=1
                     /transl_table=11
                     /translation="MEKITWRSNIEQNALFIQIIGDTTKIKDEYFITKIKGDEKYTLN
                     ISSEKRKRLYFDAEDSAKSWCQEHANIKI*"
     gene            complement(155798..156118)
                     /locus_tag="LacPavin_0818_WC40_scaffold_193576_prodigal-si
                     ngle_199"
     CDS             complement(155798..156118)
                     /product="hypothetical protein"
                     /codon_start=1
                     /transl_table=11
                     /translation="MHTKLTFKEIVDIMTKMEIDVHHFANEDFDYDELEKEVGKWDEV
                     EHYGGPDQGSEWYTVYHFIDHNVYIRVEGYYSSYEGTNFDGEDFQEVFPIEVKRLEYL
                     PVRK*"
     gene            complement(156120..156461)
                     /locus_tag="LacPavin_0818_WC40_scaffold_193576_prodigal-si
                     ngle_200"
     CDS             complement(156120..156461)
                     /product="hypothetical protein"
                     /codon_start=1
                     /transl_table=11
                     /translation="MNGTKLTFKEIVQKLNENNITINQVAHGDFGGGWKNKCNGVADI
                     GPSEEIEQYGGEECGIEWYTVRHFTDHDVYIRIEASYYSYEGVDFSDAEYMEVEPTKV
                     TRIEYLPVKNK*"
     gene            complement(156464..157231)
                     /locus_tag="LacPavin_0818_WC40_scaffold_193576_prodigal-si
                     ngle_201"
     CDS             complement(156464..157231)
                     /product="Putative uncharacterized protein n=1 Tax=Vibrio
                     phage KVP40 (isolate Vibrio
                     parahaemolyticus/Japan/Matsuzaki /1991) RepID=Q6WIB4_BPKVM"
                     /codon_start=1
                     /transl_table=11
                     /translation="MTAKFLIGSRAIKMIFPDFTREPKDYDFLVEKKLPKDTSNGMIK
                     EYHENPVLYKYITDNIKDGVSADVLYTLKVSHMFWDIFWSKHMYDIVFLKEHGAKLIR
                     PLFDDLYSYWCEYHGKLKRSNLDMPAEQFFNNALTKYDHDVLHTYINPTPLYLKVLKD
                     GADVDVSEEKFNQLSFDEKLDLAREEIYVMAFERLFKRDYRVAYNWMLKKFIMEHAPI
                     WEALFIIDNYRIMQKCKINYKEIIENKMKLETNWHKK*"
                     /db_xref="UniRef100_Q6WIB4"
                     /db_xref="Q6WIB4_BPKVM"
     gene            complement(157241..157492)
                     /locus_tag="LacPavin_0818_WC40_scaffold_193576_prodigal-si
                     ngle_202"
     CDS             complement(157241..157492)
                     /product="hypothetical protein"
                     /codon_start=1
                     /transl_table=11
                     /translation="MDVKTVTKVNEAIHNILNNIETEMCIIDFKYKEEYQPYFDEIEK
                     AIIHVADKFYRDYVSAKLLKMKKFNKNFAFTIINRIFAK*"
     gene            complement(157492..158124)
                     /locus_tag="LacPavin_0818_WC40_scaffold_193576_prodigal-si
                     ngle_203"
     CDS             complement(157492..158124)
                     /product="hypothetical protein n=1 Tax=Flavobacterium
                     antarcticum RepID=UPI0003B3CD52"
                     /codon_start=1
                     /transl_table=11
                     /translation="MDIFKFKPEEITCHSGGASGADTIWELFCTLYGIKVNAWSHKTK
                     SHKSTNKIEISKEDYEEGIEKIKKANKVLGRKNIDKHMDLLARNWAQVKYSEEIFAIG
                     SIVKEGDISKSGYSVNCKSPTVDGGTGYAVQMGIQAGKTVYVYDQKKEIWFKWSYIID
                     DFIKLKNTPKIQAANFAGIGTREINRAGEKAIEDVFEITFGLKITELKEK*"
                     /db_xref="UniRef100_UPI0003B3CD52"
                     /db_xref="A0A0F9AJG3_9ZZZZ"
                     /db_xref="pca:Pcar_0055"
                     /db_xref="UPI0003B3CD52"
     gene            complement(158124..158969)
                     /locus_tag="LacPavin_0818_WC40_scaffold_193576_prodigal-si
                     ngle_204"
     CDS             complement(158124..158969)
                     /product="hypothetical protein"
                     /codon_start=1
                     /transl_table=11
                     /translation="MRWTENDIIFLQKEFPNKGTKFVADSLNRTLSSIEHKAQKLGLK
                     ITNERRLEKSKLNASKRVYNTNYKVPNLLEIEITNEIAYILGILWTDGYFNIEQKSVG
                     ITILKEDMDDIESLFQNNGKWYSYLRERKNRNKTASVSCYNPDFVKSLIYYDFGNKST
                     LSPLKIWNKIPDISKKFFFRGIIDGDGCFYLNIKNSSHQFSIYSTYEQDWSLYEIILK
                     ELGCKVAINRHISKKKNSKSSSLRISNKKDIIKLINWLYEGFENDKIGLSRKYNKAKE
                     IIKHH*"
     gene            complement(159021..159617)
                     /locus_tag="LacPavin_0818_WC40_scaffold_193576_prodigal-si
                     ngle_205"
     CDS             complement(159021..159617)
                     /product="Putative uncharacterized protein n=1 Tax
                     =Neisseria sp. GT4A_CT1 RepID=G3Z3L8_9NEIS"
                     /codon_start=1
                     /transl_table=11
                     /translation="MKFNSKERNIFVCSDPHYSHKNLIKSLSTWKSGAHRDFKSIDHH
                     NDTLVANINKTVGQDDVLFMLGDVAFGGFENVKIFMDRIICREVHLIFGNHDEHIISN
                     RDGVKDWFTTTSFYREIQIDKEMFVLFHYPINEWNGAHKGWYHLYGHVHSLPENKYEK
                     STGRSMDVGFDGHPEFRPYNIVSEIIPLLKDRTIITHN*"
                     /db_xref="UniRef100_G3Z3L8"
                     /db_xref="G3Z3L8_9NEIS"
                     /db_xref="nel:NELON_00995"
     gene            complement(159634..160302)
                     /locus_tag="LacPavin_0818_WC40_scaffold_193576_prodigal-si
                     ngle_206"
     CDS             complement(159634..160302)
                     /product="hypothetical protein"
                     /codon_start=1
                     /transl_table=11
                     /translation="MDVNLHLTKMADSTSKLVTNEDVEAHVLGLKEDFNTKVIFFNVG
                     MTDFDGEIYSHYGLEPKKSGKYATRLKSDQNHGMNLIPKKKIVKQIRENRKDIFLVAF
                     KTTSGAKPSVGGQSQRIIFNEHNDYDCIVHFHCPIKPTSDVPVVSQREYECGSHECGQ
                     NTSNGLKRFGNLSAVMLDEHGPNIVFHHSIVPTEVIDFIKENFDLSDKTGGLVEINKQ
                     LEIL*"
     gene            complement(160292..160435)
                     /locus_tag="LacPavin_0818_WC40_scaffold_193576_prodigal-si
                     ngle_207"
     CDS             complement(160292..160435)
                     /product="hypothetical protein"
                     /codon_start=1
                     /transl_table=11
                     /translation="MLKKQIHIYGGGTFSYVRTHLALAMPAFSKTAKRLKVLCEERFD
                     NGC*"
     gene            160518..160916
                     /locus_tag="LacPavin_0818_WC40_scaffold_193576_prodigal-si
                     ngle_208"
     CDS             160518..160916
                     /product="hypothetical protein"
                     /codon_start=1
                     /transl_table=11
                     /translation="MKYLINFKTFETVGFGSNITGIGSDEATFDHSLSPVLKEKVKEY
                     VERLINEQQFKILFVIIGKEVPKDVEAAEMDSMIDQIKDDVIAKLMKQPHKMINLDEI
                     DVTPMMLAPNTSNTDGIPRTNNIGGTSQAQ*"
     gene            complement(160931..161983)
                     /locus_tag="LacPavin_0818_WC40_scaffold_193576_prodigal-si
                     ngle_209"
     CDS             complement(160931..161983)
                     /product="Uncharacterized protein n=1 Tax=Cronobacter
                     phage vB_CsaM_GAP32 RepID=K4FB49_9CAUD"
                     /codon_start=1
                     /transl_table=11
                     /translation="MTKQEFLERAREKHGYKYEYPYIPDKINSNEDVEIIYDGVIYTQ
                     KVVKHILLGRCPEKNTASKTSLEFINEANKIWGNRYDYSLVDYKGALKKVKIIYDGVI
                     YEQVAISHLKGMAPDALMNQESFLKRAKEKWENKYDYSLVEYLHCKSKVKIIYKGVIY
                     EQSPDQHLHHAPENIKLSVRKTTEQFINESNQVHDFKYSYDKTIYIKNQIKVTITCPI
                     HGDFEQNPLSHTQGCGCSSCNESKGEREIARVFKSYNINFDRQKKFSDCKNIYELPFD
                     FYIPSIRTCIEFDGIQHYESISYFGGIEAFKRLKINDKIKNDYCEDNYINLIRIKYNE
                     IDDIEKIITPFIKKSL*"
                     /db_xref="UniRef100_K4FB49"
                     /db_xref="K4FB49_9CAUD"
                     /db_xref="lsj:LSJ_3117c"
     gene            162101..163333
                     /locus_tag="LacPavin_0818_WC40_scaffold_193576_prodigal-si
                     ngle_210"
     CDS             162101..163333
                     /product="UvsX n=1 Tax=Cyanophage P-RSM6 RepID
                     =M4SKH4_9CAUD"
                     /codon_start=1
                     /transl_table=11
                     /translation="MAKATGKEVKKFEFSKVGSILDNIAKSTPILIEKEIKPRVYIST
                     GVYLLDAALSARLLGGGILAGRIFGLLGESGAGKSFIAYSICKSAQKDGYSVIYIDTE
                     NAIDLEGIEKMGIDNSTEKLRLIRSNKVEDINITLTQLLDELKVAKLEGLELPKLMIV
                     LDSIGMMSSNKEKNDLLKGDMKQDMTRAKQLNAMFRSISSDLGYLDIPFVACNHTYLT
                     QDMFPREISKGGTGLVYSASVLGFLSKSKLKTGEEDDMDLGQSGISVLFKTQKNRLAK
                     PKKIRFDISFLNGMNPYTGLDAFCRPEYFDTIGVAKGKMEVDKKTGEMKFIPGSGKWY
                     VRHLDKSFFTKSLFNSTVFTPEVLRAMEPIVNDYFRFKSIDEMEEVEKNFNAAIADDT
                     DDDFKDSDNLDAGDFFEN*"
                     /db_xref="UniRef100_M4SKH4"
                     /db_xref="M4SKH4_9CAUD"
                     /db_xref="mka:MK1032"
     gene            163342..163503
                     /locus_tag="LacPavin_0818_WC40_scaffold_193576_prodigal-si
                     ngle_211"
     CDS             163342..163503
                     /product="hypothetical protein"
                     /codon_start=1
                     /transl_table=11
                     /translation="MKQPILKAKKLEVINSKTDIPVITIQTNVKWYIRIWYLITNPFT
                     YIFSGYKRY*"
     gene            complement(163515..163829)
                     /locus_tag="LacPavin_0818_WC40_scaffold_193576_prodigal-si
                     ngle_212"
     CDS             complement(163515..163829)
                     /product="hypothetical protein"
                     /codon_start=1
                     /transl_table=11
                     /translation="MKYKFCNETNKFILYDKLGNYIDTVGKDCFISLYQYKSKSVELN
                     RWYILKDYVDYTEGTFSHVVFVNEVIQTWNERYFYPKIENVYYFDNSRDLTGYYKKSH
                     SN*"
     gene            complement(163844..164251)
                     /locus_tag="LacPavin_0818_WC40_scaffold_193576_prodigal-si
                     ngle_213"
     CDS             complement(163844..164251)
                     /product="Gp70 n=1 Tax=Mycobacterium phage Baka RepID
                     =G1D028_9CAUD"
                     /codon_start=1
                     /transl_table=11
                     /translation="MTKQVIVMRNDLNMRKGKMCAQSGHASMAFLTRNGKIEMYNDSC
                     PYPSFYNNFIDNPLEIQEWIENSFTKICLKCNSEAELDEIYKKAKEAGLTVHMVVDSG
                     KTEFNNVPTKTCLAIGPHYSEKIDPITSHLSLL*"
                     /db_xref="UniRef100_G1D028"
                     /db_xref="G1D028_9CAUD"
                     /db_xref="mer:H729_04435"
     gene            164323..165021
                     /locus_tag="LacPavin_0818_WC40_scaffold_193576_prodigal-si
                     ngle_214"
     CDS             164323..165021
                     /product="endodeoxyribonuclease n=1 Tax=Kurthia
                     massiliensis RepID=UPI000289C733"
                     /codon_start=1
                     /transl_table=11
                     /translation="MVVYKTTNLIDNKIYIGKDSNNNPKYLGSGKVLKQAIKKYGREN
                     FIKEILEVCISVEILNEREIYWISFFNSNNKIIGYNLTNGGDGGKTTEFPWNKGISPS
                     EETRRKISEKLKGGKGNTIPHTPWNKNKKTKPHTEETKIKMSESATGHFVSDKTKAAI
                     SKAQKDKPKLEEHKKKLSDSLKGRKLPIDTCKKMSESRKGIPQKKLTCPHCDREGGTT
                     MYRWHFDNCKKLIV*"
                     /db_xref="UniRef100_UPI000289C733"
                     /db_xref="A0A0F9NCS8_9ZZZZ"
                     /db_xref="pln:Plano_2883"
                     /db_xref="UPI000289C733"
     gene            complement(165010..165342)
                     /locus_tag="LacPavin_0818_WC40_scaffold_193576_prodigal-si
                     ngle_215"
     CDS             complement(165010..165342)
                     /product="hypothetical protein"
                     /codon_start=1
                     /transl_table=11
                     /translation="MRYSDSRYYTRKQDNIIDQYLENCGFRFNQILTSNKLYKIVFEG
                     SCNKKKLLSYFSNHSYLPKLNVIIDHFKCDGNNFSCTIKVENLQKLEDSVVKGYWRDK
                     QIEEILND*"
     gene            complement(165339..166271)
                     /locus_tag="LacPavin_0818_WC40_scaffold_193576_prodigal-si
                     ngle_216"
     CDS             complement(165339..166271)
                     /product="Cysteine--tRNA ligase {ECO:0000256|HAMAP-Rule
                     :MF_00041}; EC=6.1.1.16
                     {ECO:0000256|HAMAP-Rule:MF_00041};; Cysteinyl-tRNA
                     synthetase {ECO:0000256|HAMAP-Rule:MF_00041}; 
                     TaxID=662762 species="Archaea; Parvarchaeota; Candidatus
                     Parvarchaeum.;" source="Candidatus Parvarchaeum
                     acidophilus ARMAN-5.;""
                     /codon_start=1
                     /transl_table=11
                     /translation="MKTIYTCGPTVYAAPHIGNLRTFAHADSIRKEIEKGGELVKHVI
                     NITDIDDKILDLIGITGVFDFEKHLPFVKEFTEPFIQKFKSDLLEIDVDISKITFVNV
                     SDHLIEMKLFVDELVEKGMAYYNEEKKAIVLKNDDGENSDFAIWKTDKNRPGWHLECT
                     VLSRLTLCKNFDIHTGGCDLKFPHHHNENLQSLAYDGTELAKTWIHTEHLFVDGQKMS
                     KSLNNQYNLDDIKAKGYTGKDLRNLYERYSYLNPLDFTWDKLEDAKTPKFDLNNLIED
                     INSYRNILRSQRSYTISDDIRKILINNNVQIQDK*"
                     /db_xref="D6GX27_PARA5"
                     /db_xref="mmao:MMOS7_11690"
                     /db_xref="UniRef100_D6GX27"
                     /db_xref="6.1.1.16"
     gene            complement(166268..166552)
                     /locus_tag="LacPavin_0818_WC40_scaffold_193576_prodigal-si
                     ngle_217"
     CDS             complement(166268..166552)
                     /product="hypothetical protein"
                     /codon_start=1
                     /transl_table=11
                     /translation="MLVELPSNIKCVCKKTHLSGKTEIKQNDFVWYKPSLVWNGKMGI
                     PDLFYVYVNYKSVVDNKTYYEEFVYLPNDFSEHFEDISALRDRRIKEIFE*"
     gene            complement(166546..167121)
                     /locus_tag="LacPavin_0818_WC40_scaffold_193576_prodigal-si
                     ngle_218"
     CDS             complement(166546..167121)
                     /product="hypothetical protein"
                     /codon_start=1
                     /transl_table=11
                     /translation="MQDNFDLIVKFLEQNEKMEKNDFFFIQIIKRRKDNPEMIEDEIN
                     IDNIYMSSFKDFERRKDRIIRTCELNNARCLIRLGKRNFEFLSTKLVQAIGLIQEKKI
                     YHKIAAAFTSMCGKYPSSTKTFWMVDVDDMAIYEEVKTLLEKITKIHLIVPSKTGAHI
                     IINGFKPDLWPYPEKDKRVELKREATTNLVC*"
     gene            complement(167207..167911)
                     /locus_tag="LacPavin_0818_WC40_scaffold_193576_prodigal-si
                     ngle_219"
     CDS             complement(167207..167911)
                     /product="hypothetical protein"
                     /codon_start=1
                     /transl_table=11
                     /translation="MKYLKIYEEFVSDDTKVNFIKPAFEIKEFWRIFKELPETAKKLG
                     FDLELFNEEPKIFENHEDPVFDDKLSTEDLKKKVDKKYIPFIDKCEELLNSGKLIQFD
                     TSKLQKIATDSNTIGRGDFSEFFKEKDFLEDRKKAYEETMQILKKNNETNIYASGLIS
                     KYPELKNILQKAQSYLYYKDSWDKFDEKIEKGEPIQASSILVIDGKYIILGGNRRMAY
                     YIVSKINPMIWVINLK*"
     gene            complement(167963..168517)
                     /locus_tag="LacPavin_0818_WC40_scaffold_193576_prodigal-si
                     ngle_220"
     CDS             complement(167963..168517)
                     /product="hypothetical protein"
                     /codon_start=1
                     /transl_table=11
                     /translation="MKYLKLFENYNNYTNGNYLFHATNIKNLEDIQNYGLLPQFGETV
                     KQAYGGYYKIDDEEFDSEGNELPELKMEGLLFFGDKPHLKYSSNIYERNFDWNKALLC
                     IVEKNETIFKKVDDNPRFIDYEGKPAYSYDGVNFRDDLPIIVETGDWFSFEEQSVEKI
                     LYGKELYDWMQKNFPKEFEELNKK*"
     gene            168561..170723
                     /locus_tag="LacPavin_0818_WC40_scaffold_193576_prodigal-si
                     ngle_221"
     CDS             168561..170723
                     /product="GDP-L-fucose synthase {ECO:0000256|HAMAP-Rule
                     :MF_00956}; EC=1.1.1.271
                     {ECO:0000256|HAMAP-Rule:MF_00956};;
                     GDP-4-keto-6-deoxy-D-mannose-3,5-epimerase-4-reductase
                     {ECO:0000256|HAMAP-Rule:MF_00956};  TaxID=565034
                     species="Bacteria; Spirochaetes; Brachyspirales;
                     Brachyspiraceae; Brachyspira.;" source="Brachyspira
                     hyodysenteriae (strain ATCC 49526 / WA1).;""
                     /codon_start=1
                     /transl_table=11
                     /translation="MELNSKIYVAGHNGLVGSAIVRKLKQLGYTNIITKTSKELDLRN
                     QMGVTEFFMLNNIDYVFLAAAKVGGIKSNSLYKGDFIYDNLMIQTNIINAAKANNVKK
                     LLFLGSSCFTADTLITTNEGYKLIAEIRVGDKVIDHNGDEQLVSAINKSYIKENIFNV
                     KPMGLPTINVTSEHPFYMPDGTFKNAEDLSLDDKLVLPLIKYNSMDTVNLITDKVELN
                     KRKAFSFIKNGGEVKEASVLFGLEYNTISGYKYNKAPKSNNLNEKCYINDIAWLSGVF
                     LAEGWLSGNITNKRGGRHSVVFSPGYNIEFKDKIVNNIIKIFNIIPKVSKERTSFKIS
                     LNNKYIYSFFEQFYTSIIHKSNTKKVPNFIINSNDLCIKIFLKGYFDGDGCRYIKKNR
                     KNQYTCVSSSTSYNLSFGISQLLLRLGIFNSINYLKKNNKSIIENRIVNQQNQYSVRI
                     NGNYAIKFINEIYDECFTFNKTIDKGVTFSDNSVLIPISKIHKSYYEGFVYNFTVKNT
                     NTYCANHVAVHNCIYPKMCPQPIKEEYLLSGYLEESNDAYAIAKIAGIKMCQSYNQQF
                     GTNFISVMPTNLYGIGDNYHPENSHVIPGLIHRFHEAKQNNVNDVICWGDGTPMREFL
                     FNEDLADACIFLMNNYNHSDIVNIGTGKDMTIKELTEIIKTVIYPSANIIFNNDVNLN
                     GTPRKVLDTTKINTLGWYPKVSFEEGIKQAYVDFLRNL*"
                     /db_xref="C0QWK5_BRAHW"
                     /db_xref="UniRef100_C0QWK5"
                     /db_xref="bhy:BHWA1_00144"
                     /db_xref="1.1.1.271"
                     /db_xref="1.1.1.27"
     gene            complement(170696..170923)
                     /locus_tag="LacPavin_0818_WC40_scaffold_193576_prodigal-si
                     ngle_222"
     CDS             complement(170696..170923)
                     /product="hypothetical protein"
                     /codon_start=1
                     /transl_table=11
                     /translation="MVVNILLGIIYYLLAGSLFAYSVADKIDLIIDLMKEVDEEGKFK
                     DIPEDKLRKNVVRMFIILWPLFAYKFLKKST*"
     gene            complement(170917..172002)
                     /locus_tag="LacPavin_0818_WC40_scaffold_193576_prodigal-si
                     ngle_223"
     CDS             complement(170917..172002)
                     /product="Nucleotidyltransferase n=1 Tax=Fluviicola
                     taffensis (strain DSM 16823 / RW262 / RW262)
                     RepID=F2IGF5_FLUTR"
                     /codon_start=1
                     /transl_table=11
                     /translation="MKIQGHTILFKTIVGSQSYGTNIEGSDVDYKGVFIQDPYDKYMN
                     GYKDELEIHADEKYFELEKFLLACSTGNPTLLELLYAPEHCIVHITDTFKEILAFKHL
                     FLTKNLRHSFANYAKEQIRKASGLEKKMNWEKDRTERKSVEDMCSVYSFPTQGKMFET
                     NAIKLSQFLTQNNFLLENCGLSKIDHFRDCYLLFNSTEYRGITSGEDANDVCLSEIRK
                     DDSPIGILFFHKDAYSQHCKYYKEYQEWLEKRNTERYVDIEGHGQQIDGKNILHNIRI
                     IETAMEIPTDKTINIFRSNREYLIDIRRGKYDLQTLMDKSELDLEVMYELFKNSDLPD
                     KFEHQEMIKDFIDKTRNIFFTLYTKVW*"
                     /db_xref="UniRef100_F2IGF5"
                     /db_xref="fte:Fluta_0556"
                     /db_xref="F2IGF5_FLUTR"
     gene            complement(172099..172605)
                     /locus_tag="LacPavin_0818_WC40_scaffold_193576_prodigal-si
                     ngle_224"
     CDS             complement(172099..172605)
                     /product="hypothetical protein"
                     /codon_start=1
                     /transl_table=11
                     /translation="MNEHTNSFKSQLKALGIDSKTKLHVTHCDKIEAKITQQKNKSIV
                     SKPFGLWYSIGFEWLDFTINDFEGFYGEEKLYAYEINIDNLNILKLNTIEDINEFLKK
                     YKIGNDMFSSIDWKEVSKLYDGIEINNYRKIKNKLSFNFEYMWLYGWDVSSGCIWNTK
                     NLNIKEIK*"
     gene            172742..173443
                     /locus_tag="LacPavin_0818_WC40_scaffold_193576_prodigal-si
                     ngle_225"
     CDS             172742..173443
                     /product="hypothetical protein"
                     /codon_start=1
                     /transl_table=11
                     /translation="MNNYIGLDISLNSTAIYIDSNKGVFILSYTNKKDNNIYIKELDK
                     CGVKFFHNDRISDSDYSKNEILKLNHYIMLSDSIIEEIILRLDINEKTYCQIEGYSFS
                     KNTSSILDIVALSSLIRANLIDGINGIDISIISPSSLKLDTCKLVYTPINVGKKKPKY
                     EYRNNQGISGGSFKKPHMYRAMIEGNIISPISSMLITYKDLMDRDKIPNPIEDIIDSI
                     FACKIKIKEIENVIR*"
     gene            173430..174632
                     /locus_tag="LacPavin_0818_WC40_scaffold_193576_prodigal-si
                     ngle_226"
     CDS             173430..174632
                     /product="Zinc ribbon-containing protein n=1 Tax=Cannes 8
                     virus RepID=T2AWL0_9VIRU"
                     /codon_start=1
                     /transl_table=11
                     /translation="MLLDKEIKLNIKSSRIICELNKLGIVSKIGDIVILPIGKLWKNS
                     NYKVNVKCDICGMEKKLTYAFYNENIKKYNIYSCSNKCSHFKNKKTNFKKYGLENYVN
                     PDKAKKTKLEKYGNENYQNIKKIKETKLEKYGDENYNNRDKYKETSIKKYGVENTLQV
                     FKEKTKITNLNKYGVEDSRSSEFVKDKRKKTNLERYGDECYNRTEECKLKIKETSIKK
                     YGFDSPNKSPLVKDKKVQAMLKKYGYISNSLTEESKKKLKNTNIEKYGVEYPMQVEEF
                     VLKQQKSANKINYFNYDLYYQGSYEKDFLSHIDNLGLLFLVSRGKIIKYNFEDKTKMH
                     FPDFFIESLNLIVEIKSSYYYNKFIEKNKAKMNTCIDMGYNYIFIINKNYSVIDFLLY
                     DIINKNNN*"
                     /db_xref="UniRef100_T2AWL0"
                     /db_xref="T2AWL0_9VIRU"
     gene            174655..174861
                     /locus_tag="LacPavin_0818_WC40_scaffold_193576_prodigal-si
                     ngle_227"
     CDS             174655..174861
                     /product="hypothetical protein"
                     /codon_start=1
                     /transl_table=11
                     /translation="MKIKKFNESVFNTLVDQRLDECISMIGSSFNLEVKDKEAAKKDL
                     VELLEKHYATINRDDSMNSGEFKF*"
     gene            174907..175413
                     /locus_tag="LacPavin_0818_WC40_scaffold_193576_prodigal-si
                     ngle_228"
     CDS             174907..175413
                     /product="hypothetical protein"
                     /codon_start=1
                     /transl_table=11
                     /translation="MRKKNYLRTYISKVIAESNTAKKTKYVDTFRYCDYNEKISEKFY
                     KFLDLGLRLNFDVNNEGDTIILSLNLLDYEAKNMNNNHVNNGTILGFNEEFVTFLITK
                     THFKISKNHMEVCGYKDPFIYDLYKDKIKQFYERKSEEVFHKTIDNIMDTIPAIGREY
                     KIDEIFND*"
     gene            175448..177136
                     /locus_tag="LacPavin_0818_WC40_scaffold_193576_prodigal-si
                     ngle_229"
     CDS             175448..177136
                     /product="Orf70 n=1 Tax=Lactobacillus phage LP65 RepID
                     =Q5ULP4_9CAUD"
                     /codon_start=1
                     /transl_table=11
                     /translation="MIISEITIKNFKSYGNTEQTLKLNTKSGELILLAGSNGNGKSSL
                     IESFEYVLYNCVKSGKSKKWATLASLPNRINGELLTKINFNSGGTEVNIERGYDPAVL
                     KLTENGVTNERAGKSNLNDTIEKYIGFDVETFKSFISMSVNNFKNFISLSNEEKQILL
                     DKLFNLEVINILNGILKDLNKSNKSLILKHETEISTLEGSIASIRASIQKSLDKEMED
                     TQGEIETIKANIESKKGEYLSLKEKVEKIKLKEQELKEQMDKDREQYINIQNEMRNAQ
                     KGIDLYNSGKCPTCETSFHDEHFVSLKETLIEKKKSSEAIKLEIEGNMNAIKDKQKRL
                     QILSDETNKAFTEITYLMKNYKVQLDKLQIKVSQNDKTSTSVQEFENTILELASKKEL
                     SYENVTLFKEKEAYYKELSRVFSDEGVKKSIIAGIIKPINVFISENIKHMGLPFSVQL
                     DETFTAEIKQFGQEVEHDSLSLGENKKLNICFLMAYLQLIRTKRHINILFLDEVFSSL
                     DMESIESVLFLLKQFSTSYNVNIFVVHHSIMNQEWFDRIIEIRKNVFSEIIYIK*"
                     /db_xref="UniRef100_Q5ULP4"
                     /db_xref="Q5ULP4_9CAUD"
     gene            177178..178443
                     /locus_tag="LacPavin_0818_WC40_scaffold_193576_prodigal-si
                     ngle_230"
     CDS             177178..178443
                     /product="Uncharacterized protein n=1 Tax=Flavobacterium
                     psychrophilum (strain JIP02/86 / ATCC 49511)
                     RepID=A6GWW8_FLAPJ"
                     /codon_start=1
                     /transl_table=11
                     /translation="MELNKESYIKECNLFHNNKYDYSLIDLKDIKIKIICPIHDIFEQ
                     NKSSHKKYGCKKCAAKLRGKKQSLGIDKFIEKSKNIHGDKYDYSLIDYKNNNIKVNII
                     CKEHGEFLQAPLSHLSGNGCPICGAKSGGIKNSHDKNKFIEKASKIHGDKYNYSLVEY
                     INNNTKIIIICKEHGEFSQLPNNHLSGQDCPKCKGLNKTITDFVEASKKIHGDKYDYS
                     QVIFGKMENSVTIVCKKHGSFLQTPNAHINKKNGCPKCKGVNKTTQDFIVESQLIHGN
                     LYDYSKTEYILAKQPLIITCRKHGDFSQAPTHHLTGQGCPVCKSSKGEKKVNDILNKM
                     NISFIHHHVFKDFTNYEYDFFIPEKNICIEYDGIQHFQPVNYFGGKKAFEEQQIRDKI
                     KNDYCLKNNIKLIRISYIEKNIEKILTNI*"
                     /db_xref="UniRef100_A6GWW8"
                     /db_xref="fpy:FPG101_09215"
                     /db_xref="A0A076NXK5_FLAPS"
                     /db_xref="A6GWW8_FLAPJ"
     gene            178440..178640
                     /locus_tag="LacPavin_0818_WC40_scaffold_193576_prodigal-si
                     ngle_231"
     CDS             178440..178640
                     /product="hypothetical protein"
                     /codon_start=1
                     /transl_table=11
                     /translation="MKYICIKDLPKDLFVVKEDAWKAGKIFNRWTITLDGLSFRKKFN
                     LNEYVITLAEWRDKQIDSILNE*"
     gene            178633..178836
                     /locus_tag="LacPavin_0818_WC40_scaffold_193576_prodigal-si
                     ngle_232"
     CDS             178633..178836
                     /product="hypothetical protein"
                     /codon_start=1
                     /transl_table=11
                     /translation="MSKWVFIQDFYHIKEGTLIDDDGLRKIAQVVYDMKLQTGIDNSR
                     FLLDSLIPLAEWRERQIDDILND*"
     gene            178829..179101
                     /locus_tag="LacPavin_0818_WC40_scaffold_193576_prodigal-si
                     ngle_233"
     CDS             178829..179101
                     /product="hypothetical protein"
                     /codon_start=1
                     /transl_table=11
                     /translation="MINYYKIKRRWKSIKKFMLVFLLSFIIMELIEHLIFFYFKVDLK
                     SLKLGWIGFIIIYGFKYHIFCCLIPSIWATYKCGHKNKCNHQHCDL*"
     gene            179104..180882
                     /locus_tag="LacPavin_0818_WC40_scaffold_193576_prodigal-si
                     ngle_234"
     CDS             179104..180882
                     /product="Chromosome undetermined scaffold_15, whole
                     genome shotgun sequence n=1 Tax=Paramecium tetraurelia
                     RepID=A0C4Y8_PARTE"
                     /codon_start=1
                     /transl_table=11
                     /translation="MNKHKNYYGILGINRASNAKEIKLAYYAMSKENHPDKGGDEDKF
                     KEITEAYKILSNNSSKDEYDKKSKYGANYDELLEIYDYEFNNDAKNYDKDKYEEWKTA
                     EQLNIIVYIDDTFNGSVEYERWVVCKSCNGSGKDLDSKIAIRDEKGNIVRYFDASDGC
                     DFCFEEKNYVITNNGPVKINDIKIDDMVLSKNNTYEKVIKLMQRQYTGEIFDINISGL
                     EINGVTPNHKFNIVRFKRNNSGRVNINDYELLEIAAEDLSINDFVLYQEQKYYPKDRV
                     FLEKTHTRKEISIEIDSNFIKFIACYIAEGNTRGDRVVCLTFHKEKDKELINFVNKYI
                     NSIGFEIKILKDRKEWGDKVCKIEIYNSQLSKFIKNFCGHLAENKFINPDILGKHNQI
                     LIDTLMLCDGSKKENCRTYSTISKKLAYQIFHLSQNLGYNTSISSSEKFIDKTGVTHQ
                     KSYKIYVNKSSKMGLYTKIIKDGKCLKIKNINKRNVILTDVYNITVENTHKYTIDGLL
                     VNNCDGTGKWGELDCLYCRGNGKVNAATCKTCNGDKRILGKQKLSKIKIDKDAKDHKV
                     EYMGNSSKEIPGKVGHLWLVRKKAAE*"
                     /db_xref="UniRef100_A0C4Y8"
                     /db_xref="A0A0F9RLK0_9ZZZZ"
                     /db_xref="mcy:MCYN_0748"
                     /db_xref="A0C4Y8_PARTE"
     gene            complement(180896..187144)
                     /locus_tag="LacPavin_0818_WC40_scaffold_193576_prodigal-si
                     ngle_235"
     CDS             complement(180896..187144)
                     /product="hypothetical protein"
                     /codon_start=1
                     /transl_table=11
                     /translation="MSKFSSGLVNYVESANVNGYKKTVFYSDFATNLVVGDKVFIVNG
                     NYDSDLLINSSNFASGTDGYKVLDIDRCRITLDIDYTGVIPSNIDTLDNYIKVYNVTS
                     QREFDYINTLTINSYSGHIYSKFEKRLSNNIIYANSPFIGGSSVIDSYNSVSSGFYQK
                     VSLPSGSLWYPISLLGTSSIAFATTGSPTYSLTNNGKLLIIGKDNIIIGSTTFKSKGI
                     YSFNHSLNEWQFDISSNKPFISKLNFRKGRFNGTWNDGVFGTYIDEIDWFGDNAKWNS
                     GIFINSNWKNGSLYSKTDTIVNINSNSNTSLSDAKFAGNISYNTIAISAMGFSVSRTI
                     DYNTINSSNNLNANYYCKLNSNGLPIQTSDYSNNNSHGFNYVIDSDIEKANIFNGNFI
                     NCNIGLTNYGVNSLDIYYGLSFSYNLTTKGGYYEFCDINTSLLTNSFIKNSNVVNSNV
                     SNTRLSSNQIDNTVAQGTYNSDNGVTVVNADLWSYLIGTTKRGVLKLFISNDDLSKLQ
                     DFSVIYIDRINKELYLASFNDENKVYLNLENKYIFDYFNNSEISTDPIIISRKNINEN
                     LYKTYISYNNTTTTFSTEYTLNTTKFASIDIDLGTDLSYYKDTSSGMITYVNPLITVN
                     NVSNLFSNTVISNSSFNSGLLLNSNWESGNNFNDVANRIKLISNNLDISFIPGTTNSL
                     YVNISNNTYNQYEILNIGDYIWLDGIDYTDPYSTVTTISGTYKILYVDTSYTTYRQVE
                     LIEVTNILSGITAGGIFSVLGVLPNYISINKFKIDKSNIQSGLFKSTVITNSKIFNSK
                     FDNTDQNLTISNINKLRFINTLVNKDNNIIQSGYFYKSHIINANWQNAISFNNIWSGA
                     TFSNGVFNNGYWLNGVFNNGYLVDADDISTTLPSYDDSTTGYYRSWRYGTFNNGQFYK
                     SNWIDGIFNNGRLFNSHWYGGTWNNGILGLKNTPYLITTMGYYANLGIGSTQTYWNNG
                     VVESATIGGSSSVYWYQGSFNDGEFTSFGSGAESIWYNGIFNGGRFDGLTKWKNGTFN
                     NGKFASYYGYTLSNSTQSTDYSWENGIFGGGQFGIQSTATNSTWFNGQFNGGQFYGKV
                     WNYGIFTNGQFSGSSLTSSYRNETNFVNSFTNSYYGLWRDGFVVTQQYIGNSAQKVYT
                     NILRATDTKKIKATANIQNALWLTGTFSHDYGTINNSVWLDGSFISGEFNNSSFNPFV
                     DRTLSGSTVSLSFNFNDSCKWINGKLNNSAFYISEWKNGVFNGNVDSGYMLGGIWRNG
                     TWFYGTAENIYWEAGTWKNGNWYGTNFDTTTVATSSLTINSLMAQSVIYNVASASNSR
                     KIHLLNAFTGSSPEVLYDPVFYRESLGDYNGWTQSNTTSLDWFYSTGYSITYCSGGIC
                     MSGLAIPGNYYQVIGSGTSEFLYGLKNSGGFTTSIFTATKPYTVRISLHIDSGGATLT
                     SPVRIDVNMGNATFVNGYLTASSYCGVGYTDIIKTYTEDEINYWTSGFSNTKFSIQKI
                     VNTVNTTVTLLSVHVNETLITYNNTYNNNLYTVYGSTPSISATLSLPSSLVLLNEEDI
                     GLQYGNGVFNSGVWENGVWENGYRSDNTLRLCDLYPVSSYIKMSKTVHRVQLQFIDNS
                     LTQIFVVGDSVSAGNLITIDVNGNRKLLKDKFKVVYVDANSIVLEYIMVSPILEITKD
                     SSNHLIYISKNVWLSGIFLSGYFNGIWNYGLTKGYPYITKFENSHWIDGIFSGGHFKG
                     YTGSATYSLESSNIVYNTALIQNFEFHDNNIAAANNFTYQSWIDLNYITTSQVNLNRK
                     TKTYRKYNSGYLTYSWYTNDNNLVGYPTYDVLSSDSEFRDSYSGTVRKYSLGYKSTRY
                     NNFIPNSGDFLVPASNDISAVGIDNLLNNGWTYSDIFAGSSYQTHINSNIDTATSEIL
                     QFSMSSTGGYPFFGFYLNGLFLDNTNIQTEPNRYYVAEISLSAPTQSVNITFDYDSAY
                     PFNHSATNTLIKTEYFYNKSDLSLLLVGSNGMNIDMSNLSFYEVDKIPFFRYATESNI
                     DQAIYTPLIVTAPYIDYTNANYNYINNSGISIDMVRILSNNSVFTPANSGNIFTNTSD
                     SSVAYRMS*"
     gene            complement(187196..187852)
                     /locus_tag="LacPavin_0818_WC40_scaffold_193576_prodigal-si
                     ngle_236"
     CDS             complement(187196..187852)
                     /product="Uncharacterized protein n=1 Tax=Psychrobacter
                     aquaticus CMS 56 RepID=U4T237_9GAMM"
                     /codon_start=1
                     /transl_table=11
                     /translation="MKVCNKCLESKPIECYYSDKYKKDGLKTICIQCQKNYILKNSER
                     NKDTSKLYYENNKEKISERKKKYNLENKNKLKEYRKEYNLKNRKKNASINKLYYQDNK
                     VYILDKFNNRLKNDSFFKLKHNLRTNVRNSLTKYGYTKKSKTYELIGIDYISFKKYIE
                     AQFKEGMNWENYGEWHLDHKIPISWAKNENEAIELCHYSNYQPLWAFDNLSKGNRYKN
                     *"
                     /db_xref="UniRef100_U4T237"
                     /db_xref="A0A072P4N2_BACAZ"
                     /db_xref="put:PT7_P051"
                     /db_xref="U4T237_9GAMM"
     gene            complement(187905..188471)
                     /locus_tag="LacPavin_0818_WC40_scaffold_193576_prodigal-si
                     ngle_237"
     CDS             complement(187905..188471)
                     /product="Cytidyltransferase-related domain protein n=1
                     Tax=Microscilla marina ATCC 23134 RepID=A1ZXZ8_9BACT"
                     /codon_start=1
                     /transl_table=11
                     /translation="MNLNTLLEKYKIKANLNMLLEMWNEPHRSYHNLNHLVDLTNMIN
                     SDYANSKINQVTAEKLLLTSLFHDIVYDPTRTDNEAKSAEFFLNLCSEKKDIHILDIK
                     QAILDTATHTGDNYLSERFNKYDMNIVERDFDSLVEWEKGICFEYLNVCDKKTYKEGR
                     IKFLESIVDIYPLNSANLTKLIEVVKKI*"
                     /db_xref="UniRef100_A1ZXZ8"
                     /db_xref="A1ZXZ8_9BACT"
     gene            188574..189164
                     /locus_tag="LacPavin_0818_WC40_scaffold_193576_prodigal-si
                     ngle_238"
     CDS             188574..189164
                     /product="dephospho-CoA kinase (EC:2.7.1.24)"
                     /codon_start=1
                     /transl_table=11
                     /translation="MLKVGLTGNYCSGLDIIGNIFKKCKIPVFESDLIIKFMFYNNSE
                     TIKKIHKEFGISVFSDNILDMNAFQDPSDFKRLIKVIELDLVRAFEKWKLQQTGNYCI
                     FKSQILYEVNWNSLMNLNITVFKPNGLRVEEIQKRSKVNVADAYGIMENEMDLFQKNR
                     LSDYTIHNYPAYRDSLERQIGAIDKSITSKTFIHST*"
                     /db_xref="cao:Celal_4259"
                     /db_xref="E6X4B6_CELAD"
                     /db_xref="UniRef100_UPI00036D0CAC"
                     /db_xref="2.7.1.24"
     gene            complement(189192..189473)
                     /locus_tag="LacPavin_0818_WC40_scaffold_193576_prodigal-si
                     ngle_239"
     CDS             complement(189192..189473)
                     /product="hypothetical protein"
                     /codon_start=1
                     /transl_table=11
                     /translation="MNEQTEMTSEQTEMTSEQITPEMQQQMDEIKQILDTPVIDTTMA
                     LNIIINAVQVCYDNADIFNELDKALIAKALGSFQEQVKNGEDFTIKVSQ*"
     gene            complement(189525..189866)
                     /locus_tag="LacPavin_0818_WC40_scaffold_193576_prodigal-si
                     ngle_240"
     CDS             complement(189525..189866)
                     /product="hypothetical protein"
                     /codon_start=1
                     /transl_table=11
                     /translation="MDDSTGEVTLNGETQIPYIKNIFLPEGDYGKVDLERVNSDITDN
                     NFASTIEYFNNQLKIASYIPINNSDIRETNRLNKFKIRAKSVFLEIIKKPLILQAEKL
                     NLNIDNININC*"
     gene            complement(189890..190474)
                     /locus_tag="LacPavin_0818_WC40_scaffold_193576_prodigal-si
                     ngle_241"
     CDS             complement(189890..190474)
                     /product="hypothetical protein"
                     /codon_start=1
                     /transl_table=11
                     /translation="MKQITYQDKSYADKKRILREYSIKDEIRYYLDLICDECISGPIS
                     FSVHNNADEANLRDIFKDLVKKLGIDNELNGYIMFMDLMIDGYLALEIIWDEKKENIL
                     SFNRLEPTSLVPAYDKENGNYWIQYLDNNSRRMLFDEQIIYISYSSDINSTTSYVESL
                     IKPYNHLSILEESNIMLNIIKYLNKKLKKIFLLL*"
     gene            complement(190561..191391)
                     /locus_tag="LacPavin_0818_WC40_scaffold_193576_prodigal-si
                     ngle_242"
                     /gene="thyA"
     CDS             complement(190561..191391)
                     /gene="thyA"
                     /product="thyA; Thymidylate synthase (TS) (TSase) (EC:2.1
                     .1.45)"
                     /codon_start=1
                     /transl_table=11
                     /translation="MIKADFYYKQNLKRILEENNIDVNPRPKYTDGTPANSIFITQVF
                     EEYDISKGEFPITTLRNTAIKTGISEILWIYQDQTSSLEDAHKRGIRWWDEWDIGDGT
                     IGYRYGYTIKKWDFINKLLINLKNEPFSRRHIINMLQEEDLNETKGLYPCAYETLWSV
                     RRVNKDMYLDLTLNQRSNDYIMAGIINKIQYVALQMMICAHLGYKIGKFCHFVQNLHI
                     YDRHIDAANEILSKEPLLIQPTLELKYEKLFYEFSVNDFSVKDIDGITRLNSQLELAI
                     *"
                     /db_xref="cst:CLOST_2475"
                     /db_xref="UniRef100_U5J9N5"
                     /db_xref="U5J9N5_9CAUD"
                     /db_xref="2.1.1.45"
     gene            complement(191469..191690)
                     /locus_tag="LacPavin_0818_WC40_scaffold_193576_prodigal-si
                     ngle_243"
     CDS             complement(191469..191690)
                     /product="hypothetical protein"
                     /codon_start=1
                     /transl_table=11
                     /translation="MKLLKYNQLMESQKFDFETNKKSVINFIEKCKENKPIHHFDNPF
                     YKIITGNTNFSDLFADDIKKKWNTFFKKL*"
     gene            complement(191748..192860)
                     /locus_tag="LacPavin_0818_WC40_scaffold_193576_prodigal-si
                     ngle_244"
     CDS             complement(191748..192860)
                     /product="Tax
                     =RIFCSPHIGHO2_01_FULL_OD1_Falkowbacteria_44_11_curated"
                     /codon_start=1
                     /transl_table=11
                     /translation="MSKKTIIYNEKRKKYFSGETAIDFNFDSEVKTEQELLIQKALLN
                     SLYDSMVVNVPQEGEVYALTYVGMNKESLMFEGGFKDYVRVDNKPHELKYFKSLNIGD
                     EVDLLISKVNNRNYLIEGSIAQLYETKAHDTIKALREEDSIIAFIKEMTPAGYNVELQ
                     YDTIILPGFMPNTLAGINRLSEPETIVGKSLPVMIESFSREEGTYIVSRRKYLQSLIP
                     EAIKELKINTVYIGNVTGTTEFGVFVEFNDCLTGMIHKTNIDPDWADRIKQIPAGYEI
                     QFYVKEIIKDSKIILTQILKETLWDTIKIGQTLTGKVKENKQFGTLLFLDEETIGLIH
                     NSELEKAKKTFNAGQTVKVKVIAIERMNRKIYLSVA*"
                     /db_xref="87421617"
     gene            complement(192959..193336)
                     /locus_tag="LacPavin_0818_WC40_scaffold_193576_prodigal-si
                     ngle_245"
     CDS             complement(192959..193336)
                     /product="hypothetical protein"
                     /codon_start=1
                     /transl_table=11
                     /translation="MSEQDKIYRNLVKLLKIFQNRPNHLAKYLIDNMAFNDLFLKMLI
                     ESEKLSDLENNPIPNFKDIDEMTDYYNVFDETYKSKKKSPEKIKADLTHKLEECLRLE
                     KYEDAIRIRDYMIKMGFKKENEN*"
     gene            complement(193367..194086)
                     /locus_tag="LacPavin_0818_WC40_scaffold_193576_prodigal-si
                     ngle_246"
     CDS             complement(193367..194086)
                     /product="hypothetical protein"
                     /codon_start=1
                     /transl_table=11
                     /translation="MRITHISPEYTYNKVNGTLSMKEKKSFFASKLVKFDDAVTIESQ
                     NIIYYQDPQNQQINITSEQLLGAVVYNTDSDKLNNSSLVIDKGQSIESLNNNTSWNFT
                     INYGKILENYLFAIMKKYRTFEGVTNNITLNSDVNESMRAYIKNNLLGIYGLTKVDLY
                     LSYNDLQSPIRTNPVDSTVPLLKYKNLFTEKAYNTNNLLSKFTSKTDIINMVDVITFN
                     QEKPSSNYSFNYYFNLYFSKI*"
     gene            complement(194089..198021)
                     /locus_tag="LacPavin_0818_WC40_scaffold_193576_prodigal-si
                     ngle_247"
     CDS             complement(194089..198021)
                     /product="hypothetical protein"
                     /codon_start=1
                     /transl_table=11
                     /translation="MRSFSLTKTNVGLTTNIKISVDSSYNLYLDSIETTSDLSHDKYK
                     KYIINKSSYYDEVLSKFYNGLSTDISFAVKYENDNNIMSNTFDNQIDDLYIAGAKDIT
                     DNKNYAEDFEYFAPLYVSKTGLPKYFMIFRIDGTGLATITRDNFKSEILNKLKPVKLI
                     DLTPNTDLGQWLYNNITNNANFPLTGFEIDHRRLQFSYWNGIDYNNGNYTKKSYFFDD
                     ILDYENSFHDLEKFIYDGYMKNSVVYPNIFNMNFLFNDTPATPTSLRPWSLNRYSGFY
                     LDDMILSKSVTTYLPSIVVPDCEILPGNILTSTFNKPFSDSTLKLSEIFIEILGNLYK
                     VINVPVNIAGFQTHQWIIISDIDLAGKQSLINQNIITIDSNNKIKYLNGNAFTIDDWN
                     AADIWVIKIGDRYHTLQYDNGDYYIYSDYAFTVNSTTFNYYINYPDQAYNTTIDMLTG
                     NSWTASNVVYNTGTMSSIVSFPIYKLQFTDIKYLDETIVDTHFARFEYDLHDTIIQTD
                     EPKMHLDNLAVDDYPKSKVDFTVNNLAVNIPSASHYTANNETFRVIRDSNNNYDLNTL
                     WRKNAEHVKWGFKNSLSANDYPYYLNNSFNAEVHNKTVNPFKTTLNRIDRNLDYFYTI
                     NSSTVSYTHHSLHIEEINNNIIDYNYSFDINQYLNLSYDYFNLFFDRKVYLNNSTVIE
                     NVSKFSQFNSGDSDTPNATVFKGLKMNAFDVTGVNIINNQLQSINTVNNNTYDDYKFT
                     ILLSKNNLTIDTDLMDLNKISVTYSNNQMQWNIIDLWKYEKEYDINSIVNYHDILYIS
                     VTTSYINNPNINPANSGDWTYSTVNSIFWSPINTYTYYSGPSMSNIVYNSGEYYYNNG
                     TTTNTFYNPGVSYNINDIVLYNNLVWISTTSSNNMQPNSSLLWRDSNLNPYNYWRQIS
                     STDSFSSPIVQWSVVILWSSNNIYATGQLVVYNDILYYANSITTLGITPDSTSDWTQL
                     YALNPNTNYIYNNTIDSNNLIYLNNRYYLCSSNINNSSLDNGINVFVNNKYKNILINI
                     YNNDNTLDSLSNTDRDSLYKDLYSNLSAANIINAINDVKNNYGFINKLKYIVFADSGT
                     YIYDFNEINSFKNLTFLLKIDTPDLIQSRVASLIKMPVTLKPSQIKASVFLNNGAILS
                     VSKKNFYNNLHLASSIEKSRVDTEPIPNYSGLTNQIYNNLYRHSGYYDPIFLTIDLFK
                     KGLTYSTNTIFDTELTTFGIIKESIISKVNRNGSQLKLKNSANLKSIYPQLDEFGYTT
                     KDIFIFKSNWDLEYYLECNPVLITATPNVMIDANINYTPVEVTPKNLL*"
     gene            complement(198031..201378)
                     /locus_tag="LacPavin_0818_WC40_scaffold_193576_prodigal-si
                     ngle_248"
     CDS             complement(198031..201378)
                     /product="Gp264 n=1 Tax=Sphingomonas phage PAU RepID
                     =H9NCE1_9CAUD"
                     /codon_start=1
                     /transl_table=11
                     /translation="MPNTYNSYHTIAEQIINFNNNVVQILENINNLTTTNAASVNLTV
                     VDSTGAPTVVSMPSFSYLQSEINRMNNNINTLYGLNNNGAIMKTGPNSFQRIITVDLN
                     LEPTDITQVSVPSSFISKRNSLFDNLLDPELYITVDLTGKIDADVKNVLYRRYIVEFE
                     INSAGSFTDLGQSALNSFNNLFNGKSNIVLNDFLLWQQSTPGILSPANPSYDEITIDL
                     TPNELQYSGIFTVLYSEIDSNNTLWYYLDTLTYTEILTSTPKQLAIGDSLIINTINSN
                     TIYQVNNISTSSSNFKVNLTAVTGNQPIPIGVNTLKLYSPILKDQNVNISVGYNERNV
                     LFIKALNTTNYLLSRNWSQGIGYYTNDLVLSSQDSNNGTSMANYYTSMVSDYGTALKD
                     LVHRSVPVNKGITPTAPDLNTNNFQVVQTNIHLTNTPNVDIVKNQAAQVATLDTQLQQ
                     ISNAIQSKNKQIQVTRFSSDADKQQANNDLATLQTKYTSTSNLKDSVNSQILSSSTTN
                     TNVTPTFAVRGFWTIPAPAIATYSTSSQAGLVKPQQIVKFDVQYKRLSKDGTEPATKS
                     YKLFDTSVGASGTSGQIPMSKTNTSPNTRNTSISARSINRSVAETTANANDIVAAPSV
                     AAFSNWTNLTTTSLKRIYDAASDTFTWIIDDINNPDTVNINQLDIPIHQNESIQIRIR
                     SISEVGFPDSPLYSDWSNTVTITFPDSLLNVNNNLTQIVNNAQQESIKSGLLNTLNTQ
                     GLNDLLNQKTVVNNTTYYLSTNAILSGFRDSNGNALDLYSYLESLVNKISELEAIITN
                     AQGKLVVTVYKNSQKFTVQKNTALNFTVNCEDYLVPYVSPSVPSGRVYANNVYVIKDF
                     FLTIQNSTPNSTLGLLSSTTYTAGVNTDVYNSAAPQIFWVNDQDELITSDVTGVSKTQ
                     IDNQFLWSVNYDSVNQTTVTPLSQNIGNLFATNGNNSLTSILSSPEYNLGYSDTSVLS
                     FIGNNKSLIDSSKWIDTTTSISSTNKLLTSIHPLVQQLTDIQETNSQLVHTLTTLNQI
                     NIPLNIYFKMNALDNTQTGVNYQYINLTGVTQNVRHIKELKFLFYNQADNSPFSFTIK
                     FTINRIKSIQTTNVVSNNINNNFISIK*"
                     /db_xref="UniRef100_H9NCE1"
                     /db_xref="H9NCE1_9CAUD"
     gene            201479..203314
                     /locus_tag="LacPavin_0818_WC40_scaffold_193576_prodigal-si
                     ngle_249"
                     /gene="ligA"
     CDS             201479..203314
                     /gene="ligA"
                     /product="ligA; DNA ligase (EC:6.5.1.2)"
                     /codon_start=1
                     /transl_table=11
                     /translation="MSIVENLVKQLTQYNETYRLGDPLVTDAEYDVLVEQLEELDPNN
                     SFFDNVGIKIADKERERKLPIAMASMNKIKSMDEVADWCRLKGIPTNTDVVLTPKYDG
                     LSLCVDETKDAATTRGDGKVGQSSDEHYKFIGNHLSKYSDIYEFTYGEVMMSRECFKT
                     KYSMNFANPRNLVAGLINNKQATEPLKDTNFIKYGGILRAGINFNTKEDILAHLNLLQ
                     DIQVPFKVVKISELSEDFLVNTFKEWSVDYEIDGVIVEINDLKLQEKLGRERSTNNPV
                     WARAFKSPQFEQSAITTVIGISWNISKQGYLKPILHIDPVRLDGVTVSNVTGNNARFV
                     KDMGLGIGAKIRVVRSGMVIPLVKEVIEPVEFVMPDIDNIGWNENEVELITLTETKEQ
                     KFKQLVSFFEILEVENAGEGVFAQLWDAGYQTVKQVLELKPTDMERLEGFGKRKAEIV
                     YNAIQSRVNNIELSKLQHATGIFKMLGSKKLALLEKFKTKPTIGEVMAIEGFAEKSAQ
                     SYIDGYDLFNEFVKDLPITISEKKAVQKSSNELEGRIFVFTGVRDKSAESIIESKGGK
                     IGSSVNGKTTDLIIKSKGSGSSKEQKAIDLGINILTLEELSDILK*"
                     /db_xref="dhy:DESAM_22341"
                     /db_xref="UniRef100_A6DPT5"
                     /db_xref="A6DPT5_9BACT"
                     /db_xref="6.5.1.2"
     gene            complement(203339..204238)
                     /locus_tag="LacPavin_0818_WC40_scaffold_193576_prodigal-si
                     ngle_250"
     CDS             complement(203339..204238)
                     /product="hypothetical protein"
                     /codon_start=1
                     /transl_table=11
                     /translation="MKTEIWTYEKCKEEALKFKSKSDLKKFSNRAYRIINSNKWYELL
                     THLSSKITNWSYEKCKMEALEYKTKKEFRQTKAYSTIIKNGWHEIIKNLPNERHNKWT
                     YDECKEAALQFTKKNELRKNYGGAYQAIRDNKWYELFDHMSIIGNKYNRLVYVYEFKD
                     NYCYIGLTCNIDRRNRQHLTDDMESYVYKHIKKTNLIPTLILKSDYLKIENSIIMEES
                     VLQTYKEQGWNILNKVKTGSIGGNTLIWTKEACEEEIRKFKSLKEFRENSKGAHNSMY
                     VHGWKRELLDKYFPNRKKSGNKK*"
     gene            204451..205050
                     /locus_tag="LacPavin_0818_WC40_scaffold_193576_prodigal-si
                     ngle_251"
     CDS             204451..205050
                     /product="Sigma-70 family RNA polymerase sigma factor n=1
                     Tax=Myroides odoratimimus CCUG 10230 RepID=H1GQU9_9FLAO"
                     /codon_start=1
                     /transl_table=11
                     /translation="MASEKSTTEQESLFKERTGESFSFYYEKFYPRLVYNINGITKDE
                     HLAEDVATEAFIKAFEKINQYEKGKAQFSTWLFTIARHLALQELKQGRKTMSIDTELD
                     EEGTTLKDFIQEEDSKDEYLFTLNNRKAEILKKYIGELKQPYRNVIEMREIKKMQYKD
                     IAEALGKNLSTIKSQIRNARALLIEASQKEFQQLDEMFL*"
                     /db_xref="UniRef100_H1GQU9"
                     /db_xref="myr:MYRA21_0470"
                     /db_xref="A0A0E1Z3M9_9FLAO"
                     /db_xref="H1GQU9_9FLAO"
     gene            205095..205415
                     /locus_tag="LacPavin_0818_WC40_scaffold_193576_prodigal-si
                     ngle_252"
     CDS             205095..205415
                     /product="Thioredoxin n=1 Tax=Enterococcus cecorum DSM
                     20682 = ATCC 43198 RepID=S1QXV6_9ENTE"
                     /codon_start=1
                     /transl_table=11
                     /translation="MKEIKDFEYDEFVKDGLVITYFSAMWCGPCRVLSPIVDQLDFEL
                     TNEGCSVEMAKMNVDEARDKAVELGVTSIPTILIYKDGEIVERKTGVIQKPKLRELIE
                     KYIS*"
                     /db_xref="UniRef100_S1QXV6"
                     /db_xref="S1QXV6_9ENTE"
                     /db_xref="law:LACWKB8_0462"
     gene            205466..206551
                     /locus_tag="LacPavin_0818_WC40_scaffold_193576_prodigal-si
                     ngle_253"
     CDS             205466..206551
                     /product="Uncharacterized protein n=1 Tax=Pontibacter sp.
                     BAB1700 RepID=J0LFT8_9BACT"
                     /codon_start=1
                     /transl_table=11
                     /translation="MNFKEEFLKLTQFTTPYKSESDLEPYLISKVPGLMKDGIGNYHK
                     IIGNSETLFVCHLDNFCKTKQRVRHIIDEEVIMTDGNTILGADNKAGVLVLLYLISNN
                     VPGHYCFFIGEEPILSGGLYGSSLFANYYKDLKKFKRAIAFDRKEEGSVITRQMAQEC
                     CSDTFAAALCNAFIEQDLWMEPDCTGYYTDTASFLEHIPECTNISVGVWGEHTTNEYI
                     DIFYLERVARAAANINWEELPSIREAKCWLKQEEEIDGIEVSDTQKGIADYLYKLIKK
                     KLSNYGFLCMNTKPFMYAKPMIFNNWFKDFILTILVQNEQISINGYIIPALLSAEEIS
                     DSDLKPIIGYIEEDMRDIENTTQQIEF*"
                     /db_xref="UniRef100_J0LFT8"
                     /db_xref="J0LFT8_9BACT"
     gene            206553..206978
                     /locus_tag="LacPavin_0818_WC40_scaffold_193576_prodigal-si
                     ngle_254"
     CDS             206553..206978
                     /product="SsrA-binding protein n=1 Tax=Sphingobacterium sp
                     . (strain 21) RepID=F4C349_SPHS2"
                     /codon_start=1
                     /transl_table=11
                     /translation="MSINNKKAYYEYSILEEYVAGLKLLGSEVKALREGNGNINDTYV
                     LIINDEVYVRGMYIAKYKESSWMNHEEVHDRKLLLTKKQINDLKKELKVNGVTIIPIS
                     LFTLGGKFKLKIGVAKGKKNYDKKKSIKEREMLINSMRE*"
                     /db_xref="UniRef100_F4C349"
                     /db_xref="shg:Sph21_0319"
                     /db_xref="F4C349_SPHS2"
     gene            207026..207886
                     /locus_tag="LacPavin_0818_WC40_scaffold_193576_prodigal-si
                     ngle_255"
     CDS             207026..207886
                     /product="hypothetical protein"
                     /codon_start=1
                     /transl_table=11
                     /translation="MEKIKHYSEEEINYLKKYYPKTSKEDILNNIKRSWISIQKKAHF
                     LGLERINYESKNNNKYNKLLLDVPETYYWIGLLMSDGHFNKNGYITLSIDDIEHTNKL
                     RKYLGIKESSKKLLSISDKITFEKLSEKFKITNHKTYEPCYLSDVKDEDLFFSLLIGF
                     IDGDGSITKKSISVVSHKNWYNNFILFNNILSKGKNKISLDNDLIRINIGKNSSLKEI
                     KLRAIKLNLPYLERKWDKIKLNMITKNEKQSYCIDLFKNGLNIKQIIELGIVGKSCVY
                     ATYKKYLNKY*"
     gene            207886..208116
                     /locus_tag="LacPavin_0818_WC40_scaffold_193576_prodigal-si
                     ngle_256"
     CDS             207886..208116
                     /product="hypothetical protein"
                     /codon_start=1
                     /transl_table=11
                     /translation="MKIKCFLATKDCGDGTIDVNLFGTRQECLDNLGVTEEDLEEENF
                     YETGQITETEIEVQAVDGILHILNGFKLNLYQ*"
     gene            208116..208772
                     /locus_tag="LacPavin_0818_WC40_scaffold_193576_prodigal-si
                     ngle_257"
     CDS             208116..208772
                     /product="Putative phosphoesterase id=5029065 bin
                     =GWA2_OP3_53_43 species=Fulvivirga imtechensis
                     genus=Fulvivirga taxon_order=Cytophagales
                     taxon_class=Cytophagia phylum=Bacteroidetes
                     tax=GWA2_OP3_53_43 organism_group=OP3 (Omnitrophica)
                     organism_desc=Was designated as curated version. Not
                     curated. rp block places as OP3"
                     /codon_start=1
                     /transl_table=11
                     /translation="MKFRKRFVIGDIHGKIDKLINVMSLSGFDNEQDLLISLGDLSDR
                     GEDSWGVVEFLINVKNLILIKGNHDFHMRNWLYNGHETYNWLYNGGQKSIDSYELNNM
                     KNKDKHLAFYDSGVPYYIMDNKCFVHGGLNPDFLIEEHSHESLCRDRSLPDKQMLYET
                     PLKFKNGFDEVYIGHTPTTCWDITTPIVKNNVINVDTGCGKGGLLSILDIDTKEYFQA
                     *"
                     /db_xref="gwa2_scaffold_968_98"
                     /db_xref="rsi:Runsl_1470"
                     /db_xref="88597779"
     gene            208789..208926
                     /locus_tag="LacPavin_0818_WC40_scaffold_193576_prodigal-si
                     ngle_258"
     CDS             208789..208926
                     /product="hypothetical protein"
                     /codon_start=1
                     /transl_table=11
                     /translation="MLNQLIKGDYFAYREENPYKNFYFLITDYLSEWRDKQIDLILED
                     A*"
     gene            208919..209095
                     /locus_tag="LacPavin_0818_WC40_scaffold_193576_prodigal-si
                     ngle_259"
     CDS             208919..209095
                     /product="hypothetical protein"
                     /codon_start=1
                     /transl_table=11
                     /translation="MPKKSKKPKDIIKETEDYLVFLKKRLDSANYKANSSKEEYDETK
                     AKYDKAKVRLRLLK*"
     gene            209191..209418
                     /locus_tag="LacPavin_0818_WC40_scaffold_193576_prodigal-si
                     ngle_260"
     CDS             209191..209418
                     /product="hypothetical protein"
                     /codon_start=1
                     /transl_table=11
                     /translation="LLKEVMEMCGYEKEEVEHISLDEISLDWVNGVGYIVVKDEKLDV
                     EYEFSLDEYIRYADWWTAIERNKKIDEILKD*"
     gene            209467..209730
                     /locus_tag="LacPavin_0818_WC40_scaffold_193576_prodigal-si
                     ngle_261"
     CDS             209467..209730
                     /product="hypothetical protein"
                     /codon_start=1
                     /transl_table=11
                     /translation="MKKITVIGTFVLLGMLTSCNDNVQTRTTDVVQPNPRISYRIDGG
                     TYSVQTVDGCEYIVSSSKTDITHKGDCPNPIHRIHDTIYIKSN*"
     gene            209730..209969
                     /locus_tag="LacPavin_0818_WC40_scaffold_193576_prodigal-si
                     ngle_262"
     CDS             209730..209969
                     /product="hypothetical protein"
                     /codon_start=1
                     /transl_table=11
                     /translation="MLKIYTVTFNDGGWHTSLPKFTTVAISPAEAEEQVRAENKYYQG
                     WDCWAEELKIDGYEITVKNAKAQEREDKIEEILKD*"
     gene            209971..210414
                     /locus_tag="LacPavin_0818_WC40_scaffold_193576_prodigal-si
                     ngle_263"
     CDS             209971..210414
                     /product="hypothetical protein"
                     /codon_start=1
                     /transl_table=11
                     /translation="MYTYNIFCFGHEMALNKELNNFLRYYEMEFFDTIKGKEWQIDFP
                     YHGGQVKDDTYSCVFGTIITDDDNNPNYVNEIRNAKEENYLADYETFLDKLLTQCEDD
                     VIHMNETFSSLEEIEYREAYKQLIDELKEFTKNNKPTFYSIEASS*"
     gene            210414..210590
                     /locus_tag="LacPavin_0818_WC40_scaffold_193576_prodigal-si
                     ngle_264"
     CDS             210414..210590
                     /product="hypothetical protein"
                     /codon_start=1
                     /transl_table=11
                     /translation="MEKLEIVLKSFCDFSYKNEKVIARLIPSTPMVPYLCEDVYSFIK
                     NKNEISVFMLEIKK*"
     gene            complement(210622..211392)
                     /locus_tag="LacPavin_0818_WC40_scaffold_193576_prodigal-si
                     ngle_265"
     CDS             complement(210622..211392)
                     /product="Putative adenine-specific DNA-methyltransferase
                     n=1 Tax=Sphingomonas sp. MM-1 RepID=M4SLI4_9SPHN"
                     /codon_start=1
                     /transl_table=11
                     /translation="MLELNKIYNGDCIELLKQIENESATLIVADPPYNLRKDFGNESD
                     KWDTIAEWVDWSKQWIDACVPKLKPNGSIFIYGIHHYMCYIQTYLYEIDLKYRRQIIW
                     YYENGFAGYKNTLAAHYEPLLWFSKSDDFIYRTIREPYKSQERLKNKITKNGKVWTPH
                     PDGRQAGDVWNVPVLAGKRFADEKVNHPTQKPLAICDRIINHFSNEGDLVIIPFCGSG
                     SECVSARINSRDFVAFEINPEYVRIAEARLAKLNDLTD*"
                     /db_xref="UniRef100_M4SLI4"
                     /db_xref="sphm:G432_18420"
                     /db_xref="32782304"
                     /db_xref="M4SLI4_9SPHN"
     gene            complement(211394..211975)
                     /locus_tag="LacPavin_0818_WC40_scaffold_193576_prodigal-si
                     ngle_266"
     CDS             complement(211394..211975)
                     /product="hypothetical protein"
                     /codon_start=1
                     /transl_table=11
                     /translation="MKICNKCGKTLPINSFHKRKDTKDGLNGHCKDCRKNENINKVKH
                     IYSKKEEIGGKCNICGYDNIICLEFHHLHNKISIINRLNKKEDINNEALKCQLICCFC
                     HLLEVDHVKNRNYKVERNYNFVEEEKLKIGKCSDCKRLVLKENIHAFHFDHLKDKFMN
                     ISGLCKQGYSYGYPFSFVPNVHHQNVLILQKVK*"
     gene            212095..212511
                     /locus_tag="LacPavin_0818_WC40_scaffold_193576_prodigal-si
                     ngle_267"
     CDS             212095..212511
                     /product="Uncharacterized protein n=1 Tax
                     =Desulfitobacterium dichloroeliminans (strain LMG P-21439
                     / DCA1) RepID=L0F6K4_DESDL"
                     /codon_start=1
                     /transl_table=11
                     /translation="MSYKITVKGIAKTNHYDLSELDGIDCQDEFSEYFSGRYKDSEHE
                     QALIDKKVHSGYMRFSFEKNNLWTITEYHCEEKLTDDELQILADYTEGQWSDGIGEGF
                     EQRPCLTTEDEDGEELEVYISPWSYGQKIIVEQVEE*"
                     /db_xref="UniRef100_L0F6K4"
                     /db_xref="ddl:Desdi_1312"
                     /db_xref="L0F6K4_DESDL"
     gene            212537..212737
                     /locus_tag="LacPavin_0818_WC40_scaffold_193576_prodigal-si
                     ngle_268"
     CDS             212537..212737
                     /product="hypothetical protein n=1 Tax=Verrucomicrobia
                     bacterium SCGC AAA164-I21 RepID=UPI000363D79C"
                     /codon_start=1
                     /transl_table=11
                     /translation="MLADALELKYKAERADALARFAVYINNPVAIGEHPQHTEEMDKL
                     VTQYTDANDKLSTLKEMMEAIK*"
                     /db_xref="UniRef100_UPI000363D79C"
     gene            complement(212753..213307)
                     /locus_tag="LacPavin_0818_WC40_scaffold_193576_prodigal-si
                     ngle_269"
     CDS             complement(212753..213307)
                     /product="HNH endonuclease domain protein n=1 Tax
                     =Bacteroides cellulosilyticus DSM 14838 RepID=E2N7X9_9BACE"
                     /codon_start=1
                     /transl_table=11
                     /translation="MKKYYIYGLEYDGVIFYIGKTNDLKTRLCKHKSSAKLQRTYKEN
                     YINKLIIENKDFKIKIIETVENSKEDEREIYWISYYKSIGHKLCNSTSGGEGGDYWTG
                     RKHSEETKEKLRQIAYKKISEGNGIKTYLGSKNGRSKLTEENVIELRKLREEGLSYGQ
                     LSIKYNVSKATIGDIIKRKKWKHI*"
                     /db_xref="UniRef100_E2N7X9"
                     /db_xref="E2N7X9_9BACE"
     gene            213654..213728
                     /locus_tag="LacPavin_0818_WC40_scaffold_193576_prodigal-si
                     ngle_trna_2"
     tRNA            213654..213728
                     /product="Met"
     gene            214042..214215
                     /locus_tag="LacPavin_0818_WC40_scaffold_193576_prodigal-si
                     ngle_270"
     CDS             214042..214215
                     /product="Putative GIY-YIG family Seg-like homing
                     endonuclease n=1 Tax=Acinetobacter phage Ac42
                     RepID=E5EYR5_9CAUD"
                     /codon_start=1
                     /transl_table=11
                     /translation="MKKERFYFLYKTTNKINGKYYIGVHSTYQLNDGYIGSGKRLRYS
                     VRKYGKENFLLQN*"
                     /db_xref="UniRef100_E5EYR5"
                     /db_xref="E5EYR5_9CAUD"
     gene            214328..214403
                     /locus_tag="LacPavin_0818_WC40_scaffold_193576_prodigal-si
                     ngle_trna_3"
     tRNA            214328..214403
                     /product="Pseudo"
     gene            214408..214483
                     /locus_tag="LacPavin_0818_WC40_scaffold_193576_prodigal-si
                     ngle_trna_4"
     tRNA            214408..214483
                     /product="Phe"
     gene            214490..214579
                     /locus_tag="LacPavin_0818_WC40_scaffold_193576_prodigal-si
                     ngle_trna_5"
     tRNA            214490..214579
                     /product="Ser"
     gene            214589..214664
                     /locus_tag="LacPavin_0818_WC40_scaffold_193576_prodigal-si
                     ngle_trna_6"
     tRNA            214589..214664
                     /product="Phe"
     gene            214750..214839
                     /locus_tag="LacPavin_0818_WC40_scaffold_193576_prodigal-si
                     ngle_trna_7"
     tRNA            214750..214839
                     /product="Lys"
     gene            214843..214934
                     /locus_tag="LacPavin_0818_WC40_scaffold_193576_prodigal-si
                     ngle_trna_8"
     tRNA            214843..214934
                     /product="Pseudo"
     gene            214970..215587
                     /locus_tag="LacPavin_0818_WC40_scaffold_193576_prodigal-si
                     ngle_271"
     CDS             214970..215587
                     /product="Tax=GWA2_Bacteroidetes_30_7_curated"
                     /codon_start=1
                     /transl_table=11
                     /translation="MGKHTIKYLKKYNWEEIQNYHNDGNNWRKIIEKFKISSQGLSYA
                     KSVGVFISRDKSVSGALAHKISPKKHSVETKKKISESRIKYLKDNPDKVPYLLNHSSN
                     ESYPEKYFSELFEKENLNIKRYLQIGLYELDFYILDKKIDIEIDGEQHYTDKKIVESD
                     IRRTKFLTDNGWKIFRIRWADYQRLHYTEKEKYIKEILNKIASYP*"
                     /db_xref="85655050"
     gene            215662..216918
                     /locus_tag="LacPavin_0818_WC40_scaffold_193576_prodigal-si
                     ngle_272"
     CDS             215662..216918
                     /product="Seryl-tRNA synthetase {ECO:0000313|EMBL:ACU57716
                     .1}; EC=6.1.1.11 {ECO:0000313|EMBL:ACU57716.1};; 
                     TaxID=485918 species="Bacteria; Bacteroidetes;
                     Sphingobacteriia; Sphingobacteriales; Chitinophagaceae;
                     Chitinophaga.;" source="Chitinophaga pinensis (strain ATCC
                     43595 / DSM 2588 / NCIB 11800 / UQM; 2034).;""
                     /codon_start=1
                     /transl_table=11
                     /translation="MIEIKLFRQNKDLIIEGLKKKGFKQLHLVDEIIKLDEDLRGLKT
                     QTENYTSVINTNNTEIGKYIKTDPDKVQNLKTHNSILKEKISTLDELLEATVTIINDK
                     LVQLPNLPHESVEVDNGDEATNGNIIIRENLTQCTQGKPHWEVIKDLNIVNFELGTKI
                     TGAGFPVYINKGAKLQRALIQYFLDYNTNAGYTEYNIPLMVNYDSAHGTGQLPDKEGQ
                     MYYAEKDNLYLIPTAEVPLTNIFRDEIVNLPIKMTGHSACFRREAGAYGKEVRGLNRV
                     HQFEKVEIVQLVHPDKSYEVLEEMVLHVENLIKTLELPYRILKLSGTDMSFASALTYD
                     FEVYSVAQDRWLEVSSVTNFETFQSNRMKIRFKEDKKNKLVHTLNGSSLALPRIMACL
                     LENNQTQEGIKIPDVLIPYYGEKYLK*"
                     /db_xref="C7PD93_CHIPD"
                     /db_xref="UniRef100_C7PD93"
                     /db_xref="cpi:Cpin_0216"
                     /db_xref="6.1.1.11"
     gene            216915..217160
                     /locus_tag="LacPavin_0818_WC40_scaffold_193576_prodigal-si
                     ngle_273"
     CDS             216915..217160
                     /product="Phenylalanine--tRNA ligase alpha subunit {ECO
                     :0000256|HAMAP-Rule:MF_00281,
                     ECO:0000256|SAAS:SAAS00016813}; EC=6.1.1.20
                     {ECO:0000256|HAMAP-Rule:MF_00281,
                     ECO:0000256|SAAS:SAAS00089474};; Phenylalanyl-tRNA
                     synthetase alpha subunit
                     {ECO:0000256|HAMAP-Rule:MF_00281};  TaxID=212695
                     species="Bacteria; Bacteroidetes; Flavobacteriia;
                     environmental samples.;" source="uncultured Flavobacteriia
                     bacterium.;""
                     /codon_start=1
                     /transl_table=11
                     /translation="MKNYKKLIEKYKVEIGDYIISSKDQLEEYRKKYLGANGIIKQVY
                     NQLKQVPVENRKEAGELLRGLKECAENKYENSFVDSK*"
                     /db_xref="H6RDP1_9BACT"
                     /db_xref="UniRef100_H6RDP1"
                     /db_xref="cpi:Cpin_0692"
                     /db_xref="6.1.1.20"
     gene            217420..217511
                     /locus_tag="LacPavin_0818_WC40_scaffold_193576_prodigal-si
                     ngle_trna_9"
     tRNA            217420..217511
                     /product="Ser"
     gene            217559..218344
                     /locus_tag="LacPavin_0818_WC40_scaffold_193576_prodigal-si
                     ngle_274"
     CDS             217559..218344
                     /product="Uncharacterized protein n=1 Tax=Stenotrophomonas
                     phage IME13 RepID=J7I4Y3_9CAUD"
                     /codon_start=1
                     /transl_table=11
                     /translation="MYKCKICEFITDSVSQIGNHYKSQHSDEKEFICDKCGLKFKNKG
                     GLSCHVKKCTGIKITNGNKLCSKCNFVIANNFEKHFNYCDGKGPRRKREKQGYGWSKG
                     LTKETDERLLKISESLKGRDGYKHTEETKELLSKLMKERYANGWESTAGRCEKLDYIS
                     PIADKIKVDGNWELRVAKYLDKIGVIWERNKKRFNYFNSITGKNATYCPDFFVKNWNC
                     FIEVKGYKTELDDIKWKQFEYNLQIWNKQKLIELGIDVKYRKK*"
                     /db_xref="UniRef100_J7I4Y3"
                     /db_xref="J7I4Y3_9CAUD"
     gene            218595..218667
                     /locus_tag="LacPavin_0818_WC40_scaffold_193576_prodigal-si
                     ngle_trna_10"
     tRNA            218595..218667
                     /product="Arg"
     gene            218771..218998
                     /locus_tag="LacPavin_0818_WC40_scaffold_193576_prodigal-si
                     ngle_275"
     CDS             218771..218998
                     /product="hypothetical protein"
                     /codon_start=1
                     /transl_table=11
                     /translation="MANINEYVALLKQLNKLIDNAQFLLGPNLHDDIIMAKNTLKSLR
                     HNLFIMRHNIKKSGRLFKIKKHKRNKKNFVK*"
     gene            219040..219354
                     /locus_tag="LacPavin_0818_WC40_scaffold_193576_prodigal-si
                     ngle_276"
     CDS             219040..219354
                     /product="hypothetical protein"
                     /codon_start=1
                     /transl_table=11
                     /translation="MILDKNTWGDSTQSKCLSHLVDVINTMEQNEQKKICSLIDRKIH
                     LIDAFSSELQSYSLRNYVHKQLFNDIKNDFNAMAISSEKVKTLAINFLVAKLRTDLLN
                     ER*"
     gene            219344..219703
                     /locus_tag="LacPavin_0818_WC40_scaffold_193576_prodigal-si
                     ngle_277"
     CDS             219344..219703
                     /product="hypothetical protein"
                     /codon_start=1
                     /transl_table=11
                     /translation="MSDKETISQIINQMKLVKYVIKNGYETALEYGTGIEEEFTKTLE
                     GKSKDQLLQLTEELKQKMAENSNRKPKQEGLKFCIGKCKSEFIPKDGMIQIYCSSCDR
                     VKATRPIKNTNNFKDIE*"
     gene            219703..220305
                     /locus_tag="LacPavin_0818_WC40_scaffold_193576_prodigal-si
                     ngle_278"
     CDS             219703..220305
                     /product="hypothetical protein"
                     /codon_start=1
                     /transl_table=11
                     /translation="MPKTIYYSRKTGNFVIETYDKDGWQKKNVKVHDEPIIGQKLYCS
                     NYNLDSIKRDFIKDQVYIIEKISAGKTTAGKVKFKRVKGYHKLDCFSPLENNVALHRE
                     TQINEVMDGGIFSSEKIRRIDTMPNKNRILIQLFIASFQSQIGIEGGRANAQVTYDEI
                     ITNLVKQYAKFELNNQDYEDIAGLTIKELVDSFVKEVNID*"
     gene            220317..220550
                     /locus_tag="LacPavin_0818_WC40_scaffold_193576_prodigal-si
                     ngle_279"
     CDS             220317..220550
                     /product="hypothetical protein"
                     /codon_start=1
                     /transl_table=11
                     /translation="MGKHKKEFDIERSEYDDKVEEIRKEKRKLRDIQEPGLVKKIKKD
                     LKVKQRAAKRGERGLLNIYLKEEIDKFKNGGEE*"
     gene            220534..221319
                     /locus_tag="LacPavin_0818_WC40_scaffold_193576_prodigal-si
                     ngle_280"
     CDS             220534..221319
                     /product="Marine sediment metagenome DNA, contig:
                     S01H4_L07173 {ECO:0000313|EMBL:GAG87039.1}; Flags:
                     Fragment;;  TaxID=412755 species="unclassified sequences;
                     metagenomes; ecological metagenomes.;" source="marine
                     sediment metagenome.;""
                     /codon_start=1
                     /transl_table=11
                     /translation="MEEKNKIYYVYVHLNKMSNLPFYVGMGKNNRIKDKSGRHSDWTK
                     IVDNYGYYSIKIADDLTHAEANKLEKELIKLYRESNFDLVNKNSGGSGNNGKPLSENH
                     KKKISLAHIGKKMPTRTAEHRKNLSESQKGQKRQSLSDEAKRYLSIVLRGRKKSPRTE
                     EHIQKLKKSTEGHEPWNKGKKNIYSEETLLNIRKNNAFNRAILVYDINQIFINEFHSI
                     SEASRQLNISRHKINRILGGKIVKCQFNFKYKDEISKYGESEE*"
                     /db_xref="X1AVK2_9ZZZZ"
     gene            221300..221551
                     /locus_tag="LacPavin_0818_WC40_scaffold_193576_prodigal-si
                     ngle_281"
     CDS             221300..221551
                     /product="hypothetical protein"
                     /codon_start=1
                     /transl_table=11
                     /translation="MANQKNRILYICKETLLIDKFEYLTKNTTYYLEENYSYSSNKET
                     YKVYDEIGNEHFAINKDLLSKYFITMAEYRDKQIDSILE*"
     gene            221551..221784
                     /locus_tag="LacPavin_0818_WC40_scaffold_193576_prodigal-si
                     ngle_282"
     CDS             221551..221784
                     /product="hypothetical protein"
                     /codon_start=1
                     /transl_table=11
                     /translation="MGSSISAIYDDYDDYEYFCKTLGVEIISIDGNSKYSSFYVHEQE
                     LLDNLGFKHLSDYYAALRKAENRDKQIDNILND*"
     gene            221777..221998
                     /locus_tag="LacPavin_0818_WC40_scaffold_193576_prodigal-si
                     ngle_283"
     CDS             221777..221998
                     /product="hypothetical protein"
                     /codon_start=1
                     /transl_table=11
                     /translation="MTKYICIEPHPSGFKVGEIYNIVRFLVKEEGFEDYVEIHNLDGY
                     IGSWWIDLDKYFTPLAKWRDKQIDNILND*"
     gene            221991..222227
                     /locus_tag="LacPavin_0818_WC40_scaffold_193576_prodigal-si
                     ngle_284"
     CDS             221991..222227
                     /product="hypothetical protein"
                     /codon_start=1
                     /transl_table=11
                     /translation="MTKLICKYTETLKDIEGGLVPITKGEIYCVYLGHTKDRYILYAE
                     DNETYIGEIWGTVSDYFMTPAESRDQRIDDILHD*"
     gene            222335..222997
                     /locus_tag="LacPavin_0818_WC40_scaffold_193576_prodigal-si
                     ngle_285"
     CDS             222335..222997
                     /product="hypothetical protein n=1 Tax=Zavarzinella
                     formosa RepID=UPI0003097EFB"
                     /codon_start=1
                     /transl_table=11
                     /translation="MKKYPKIQYWNKGMFEQECIGFNKIDGSSMRFEWSKKRGFYKFG
                     TRNVMITDKDENFGKAIPLFLEKYGEDLPRAFANKYKKVENFVVFAEYVGPNSFAGWH
                     DPNDKMDIVLFDVNQYKKGFISPYEFLDNFGHLHIPSVIYQGKYSQKLIQDVRNNVYE
                     LDEGIIVKGITYTKKEGEQIWSCKIKTNKWLKKVKEKLGDKALADELNNDKALIAEYI
                     KI*"
                     /db_xref="UniRef100_UPI0003097EFB"
                     /db_xref="A0A0F9SKW1_9ZZZZ"
                     /db_xref="cmp:Cha6605_0037"
                     /db_xref="UPI0003097EFB"
     gene            complement(223158..223886)
                     /locus_tag="LacPavin_0818_WC40_scaffold_193576_prodigal-si
                     ngle_286"
     CDS             complement(223158..223886)
                     /product="Putative uncharacterized protein n=1 Tax
                     =sediment metagenome RepID=D9PHH6_9ZZZZ"
                     /codon_start=1
                     /transl_table=11
                     /translation="MSKQKYDKTIEKLKGKEKILFLLTSNRWDGHDETPKSSALAYKM
                     QEELGKSVVTIIDVSKLNIYQCEGNVSSKTGNGCGVKEALLKDGKDKTGELRCWASFN
                     NKDDELYKVVNELLTSNAVVFFGSIRWGKMNAVYAKLVERLTWLENRWATLGEKNIIK
                     DIEVGVISVGHNWNGEEAVKLEKKVLTFFGFKITDDLFWSYQWTDDAKDESKSGYKQD
                     PKDFDKEFNMMLKESVIKFADFIK*"
                     /db_xref="UniRef100_D9PHH6"
                     /db_xref="D9PHH6_9ZZZZ"
                     /db_xref="mhu:Mhun_1849"
     gene            complement(223888..224283)
                     /locus_tag="LacPavin_0818_WC40_scaffold_193576_prodigal-si
                     ngle_287"
     CDS             complement(223888..224283)
                     /product="hypothetical protein"
                     /codon_start=1
                     /transl_table=11
                     /translation="MIKPEVKIIQQQEIYNADVNINISNLEIIALMAKYGVNPNTPPP
                     AQQRAVDPNANLTFDQMIAMEENKLKAERQQRDFERMREMNKPTPYSFDRGSVRHYDN
                     QYRTFDDESNFGVEVKIVTNMDINRGYGY*"
     gene            224349..225239
                     /locus_tag="LacPavin_0818_WC40_scaffold_193576_prodigal-si
                     ngle_288"
     CDS             224349..225239
                     /product="Uncharacterized protein n=1 Tax=Flavobacterium
                     psychrophilum (strain JIP02/86 / ATCC 49511)
                     RepID=A6GWW8_FLAPJ"
                     /codon_start=1
                     /transl_table=11
                     /translation="VTKSKNIHKDKYDYSLVDYYKNARTKVKIICKKHGIFEQEPLNH
                     FNKQGCPKCTNNKRYTTKEFIIRAKNIHGDKYDYSLVDYKNNITKVKIICPKHGEFEQ
                     VPSSHLSKTGCQKCAGNNKNNIQEFIDKSYKIHGDDFSYEKSIYKNAKSKLIIICKKH
                     GEFNQRPNEHLSGKGCPICNKSKGEHKIENILKENNINFKTQYSFPDLKYKSTLYFDF
                     GVLDTNNKLKCLIEYNGEQHYMFKSIFHKTENDFIISQHRDKLKRDYCIKYNIPLYII
                     KYNDVINTIEEIFKLNFNIY*"
                     /db_xref="UniRef100_A6GWW8"
                     /db_xref="A6GWW8_FLAPJ"
                     /db_xref="fpc:FPSM_01858"
     gene            225255..225716
                     /locus_tag="LacPavin_0818_WC40_scaffold_193576_prodigal-si
                     ngle_289"
     CDS             225255..225716
                     /product="hypothetical protein"
                     /codon_start=1
                     /transl_table=11
                     /translation="MKIQKISDKLILEGSLLDQMREEEEEKDRQRQEKNAELDRKQKE
                     EMAAHKAKSSIEPLGTERLPDVNVEKGELVDKLGEIVFYSLQVGDSAPKAEIEALINK
                     YSNYLKSKVTSNISQQEVKRFSDYSMPFGGAGADDFGASGIPGAINPSPTM*"
     gene            225780..226370
                     /locus_tag="LacPavin_0818_WC40_scaffold_193576_prodigal-si
                     ngle_290"
     CDS             225780..226370
                     /product="hypothetical protein"
                     /codon_start=1
                     /transl_table=11
                     /translation="MRLYKANLNNQYELISYVAPNEIEEIYSVRSNVTYDICLEALYD
                     YIELSGSMTFSLREVEDNIFYTMFLNIDHKFLRWEDKMVSYVVDQIQYEIRQNIIDNF
                     FHEEEPFIGKYDLEEQNTIGIIGENEILLDKMTYLYHNNKGGIWESSNPDIVSIDKYN
                     GIIKGNKLGTVTITYQVDTGYYGMLTCFKKIEVIYE*"
     gene            226363..226674
                     /locus_tag="LacPavin_0818_WC40_scaffold_193576_prodigal-si
                     ngle_291"
     CDS             226363..226674
                     /product="hypothetical protein"
                     /codon_start=1
                     /transl_table=11
                     /translation="MNKKCNTCGDDFVATTDKKEYCSNTCFMEYINSEEFDIELEKML
                     DINNENWLKHQLRQSMLKVGIYSKQVSENSAKLIDKIGYPGYNEFINYLTSKNEEGDN
                     I*"
     gene            226652..227248
                     /locus_tag="LacPavin_0818_WC40_scaffold_193576_prodigal-si
                     ngle_292"
     CDS             226652..227248
                     /product="HAD superfamily hydrolase n=1 Tax=Rhodopirellula
                     sp. SWK7 RepID=M5TKF5_9PLAN"
                     /codon_start=1
                     /transl_table=11
                     /translation="MKKAIIFDLYDTLIEIQKKSKPYLYLLNHLNSEINITPKDIINH
                     IMINDMVAIGFVRQLLDIGILNPSFDQSQFLKFLDDEVETASIIPGTYKALNRLKESG
                     YRLFVLSNLATPYKYPYYRLNIENWIEKAFFSCDCRDKKPNASFFQQVIDYSGLNKEN
                     FIMIGDNPISDIKGATEFGIDTILKEKNVSLDLLTAHL*"
                     /db_xref="UniRef100_M5TKF5"
                     /db_xref="M5TKF5_9PLAN"
                     /db_xref="fli:Fleli_0899"
     gene            227245..228420
                     /locus_tag="LacPavin_0818_WC40_scaffold_193576_prodigal-si
                     ngle_293"
     CDS             227245..228420
                     /product="seg id=720916 bin=RAAC39 species=RAAC39 genus
                     =RAAC39 taxon_order=RAAC39 taxon_class=Ignavibacteria
                     phylum=Ignavibacteriae tax=RAAC39
                     organism_group=Ignavibacteria"
                     /codon_start=1
                     /transl_table=11
                     /translation="MKININKVKLKPKNLNFGFCVYGEPTQEIIDWSKYWKLKLENSG
                     AYTNIEVPADISIFHLFEDIKIFEYGDFFSPNLNKHLHLGHLSNLIIAKCFQSLGLAK
                     NTVAILGDTLDGAVTKEDALNKYNEYCNKFGYHINKIFFASEQNLIGNLLSDGIDEYE
                     GTKVFNLSDQKIVGLKSDGSSTYFYQDVALATYLNASTLYLTGTEQIPHFQSLKELFP
                     HINHIGLGLVMVNGKKSSSSNGNVYFMEQVLDLVKAKFNNDEKLTWNVLSGIILKYDL
                     PSTKDIKMKDIDNVKTSHGLYLSYTLARLKSAGMKPNEINMFNSKMLQYKLLRTWTLL
                     KPNILFEELVELCAIINKLYIDNHIKDNPDNQAMFQPMLDDLVYGMKLLGMFEIDKV*"
                     /db_xref="RAAC39_43_14"
     gene            228885..228966
                     /locus_tag="LacPavin_0818_WC40_scaffold_193576_prodigal-si
                     ngle_trna_11"
     tRNA            228885..228966
                     /product="Glu"
     gene            229023..230054
                     /locus_tag="LacPavin_0818_WC40_scaffold_193576_prodigal-si
                     ngle_294"
     CDS             229023..230054
                     /product="DNA methyltransferase n=2 Tax=Haemophilus
                     parasuis RepID=B8F828_HAEPS"
                     /codon_start=1
                     /transl_table=11
                     /translation="MNCSKCNLNFINKSGLTQHEKNCCLNELKIEEIRNIYLFGKSIK
                     ELSNEYDTSQTTIIKIIGELKRSVIEAKVFSAKKQIGKKHTEESKQKIREFRLKWMKN
                     NPEKTAWRTSNLSYPEKLFLNKIKELKLNEIYLIVREKSIFPYFIDFAFVNEKIAVEI
                     DGSQHELADKKENDIKKDKLLNELGWRVIRFTASEINRNIDECIIILNKFIKSDIKHE
                     RVGLYHNKEHKDIEIVCENCKNISYKKTIKKNKSGNYFCSTSCSTIFGNKNVLKFKKK
                     DIKKRDIFIEEINLVNKNLRKVERPSYDELIENITKLGYAGTGRKYAVSPTSVRKWLK
                     MYEKYGENF*"
                     /db_xref="UniRef100_B8F828"
                     /db_xref="hap:HAPS_2012"
                     /db_xref="87565269"
                     /db_xref="B8F828_HAEPS"
     gene            230064..230140
                     /locus_tag="LacPavin_0818_WC40_scaffold_193576_prodigal-si
                     ngle_trna_12"
     tRNA            230064..230140
                     /product="Pseudo"
     gene            230147..230227
                     /locus_tag="LacPavin_0818_WC40_scaffold_193576_prodigal-si
                     ngle_trna_13"
     tRNA            230147..230227
                     /product="Gly"
     gene            230295..230368
                     /locus_tag="LacPavin_0818_WC40_scaffold_193576_prodigal-si
                     ngle_trna_14"
     tRNA            230295..230368
                     /product="Gly"
     gene            230372..230457
                     /locus_tag="LacPavin_0818_WC40_scaffold_193576_prodigal-si
                     ngle_trna_15"
     tRNA            230372..230457
                     /product="Pseudo"
     gene            230794..231099
                     /locus_tag="LacPavin_0818_WC40_scaffold_193576_prodigal-si
                     ngle_295"
     CDS             230794..231099
                     /product="Alanyl-tRNA synthetase n=1 Tax=Rhizobium sp.
                     AP16 RepID=J2WY64_9RHIZ"
                     /codon_start=1
                     /transl_table=11
                     /translation="MVLMVLFNERKTKEQTLINTIMKIIESGFTPTYTKQGSILRKLL
                     RICYLEKIEIPHQFYQDEINRQEKIIRRYNTMKLNPKFKDKDKEWWFNTIGLDLDLL*"
                     /db_xref="UniRef100_J2WY64"
                     /db_xref="J2WY64_9RHIZ"
                     /db_xref="rel:REMIM1_PA00030"
     gene            231128..231493
                     /locus_tag="LacPavin_0818_WC40_scaffold_193576_prodigal-si
                     ngle_296"
     CDS             231128..231493
                     /product="hypothetical protein"
                     /codon_start=1
                     /transl_table=11
                     /translation="MKKIKNFGDFVNESYDSILEGKEHKFADSVYRKIADDLSDLYDI
                     SDSFYGKILDLAIKYHDKKKDDATIADFMSVQKDKLDALIEAEKKRAEKAKKKDEKTS
                     KGKDYDKEDVDDDDDEEED*"
     gene            231574..231741
                     /locus_tag="LacPavin_0818_WC40_scaffold_193576_prodigal-si
                     ngle_297"
     CDS             231574..231741
                     /product="hypothetical protein"
                     /codon_start=1
                     /transl_table=11
                     /translation="MYERAVRASNQELEELLELVGYGDDTNLSLHGHNFTVLDSNEDV
                     DRWNKSDDYES*"
     gene            231852..>232799
                     /locus_tag="LacPavin_0818_WC40_scaffold_193576_prodigal-si
                     ngle_298"
     CDS             231852..>232799
                     /product="Tyrosine--tRNA ligase {ECO:0000256|SAAS
                     :SAAS00105716}; EC=6.1.1.1
                     {ECO:0000256|SAAS:SAAS00105716};;  TaxID=1202785
                     species="Bacteria; Verrucomicrobia; unclassified
                     Verrucomicrobia; Methylacidiphilales;
                     Methylacidiphilaceae; Methylacidiphilum.;"
                     source="Methylacidiphilum kamchatkense Kam1.;""
                     /codon_start=1
                     /transl_table=11
                     /translation="MKFTTFPQNINIDNKRGMVKFGIDPSGTSLHLGHLLPLRIVKML
                     KDKGCQIHIVLGTFTSTIGDATGRDATRPLLDKAVVLENTELILPQIKRILGDDITIH
                     RNNEWFDKMKLNEMMSILSNFTVQDLLNRDSFQTRIQNGSTISMQELIYPLLQGMDSV
                     VLKSTYEIGGQDQLLNMIKGRELQEINGIEPQICILSPVINGLDGRKMSKSFGNCIFI
                     NDTPEDVFGKAMSISDETMKEWLPIFFNEIDITKHPMEQKKELAFQITQEIWGIEAAE
                     KGKVHFQSVIQSKELPENMPEFEIGNLTEIVSKIINGSKT"
                     /db_xref="A0A0C1V647_9BACT"
                     /db_xref="UniRef100_I0JXG5"
                     /db_xref="smf:Smon_0708"
                     /db_xref="I0JXG5_9BACT"
                     /db_xref="6.1.1.1"
ORIGIN      
        1 AACCATCAAC TAGATTAGAT TATACAATAA CTACTAATAA ATCTGCGGTA CCAAGTATTG
       61 AACAATGGAA AACGATAAAA TATATTACTG GTAATTTTGG ATTGCTAATA GCTGGTAATG
      121 AAGTTATTTT ATCAGCAACA ACCAGTCAAA ATTTTGAGAT TTCTGGTTTC TCTACTGGTA
      181 TGATTACTGC TATTAATAAT ACTCCATATC CTTATAATAA TCAAGAATAT AATACGATAT
      241 ATGTCGATTC TAATCAATTA GGATTAAGTT ATCAAGGTCC ATTCTTCCAA ACTCAATTAA
      301 ACGAATGTAC CCTATCCGCA TTCACAACGT TAGCATTTTC TCCATTAGCA TATGGGGTAA
      361 CTGCATGTCC AATTATCAGC ATTACTGGTG GTACTGATGG CGCATTTTAT ATTGCAGAAT
      421 ATAGTAGTGG ATTTAATATA ACATATGTTT ATACAAATAG TTATGAATTT TATACTCTAA
      481 ATTCAGGTAA TACAAATTTA GGAGATATGA TATATCTTAA TAAATTTGAA AGTATTTATA
      541 CTGGTGGTTA TAACATAAGT AATGTTGATG CTAAACAATT TATTTTAAAT GATATTATCA
      601 CAATACCAAT ACACACTGGT ATTACAAAAA TGGTATATAA TAGTTATAAT AATTATATTT
      661 ATGCCACTAC AGCTAATAGT ATTATGGTAA TAGACCCAGC AACGGATACA TACTTAGCTA
      721 CAATAAACTT GACAGTATTT GATATATTAG TAAATCAAGC AAATGGTGAT GTTTATATTA
      781 CAGATGGTAT AGGATATCTT AAAATATTCT ATTATAATAA TTTTACAAAT ATATCAAATA
      841 CTTCTATAAC ATTAGTAGGT GCTGGTAAAA TGGAGTATAA TTTAATTGAT AAATATATTT
      901 ATATTATAGG AAGTTCTAAT TTATATACAA TAAATACCAC ATATAGGTTA CGATACAACT
      961 GGTGGTACAA GTAATACTTT ATATAAATAT ACACAAGGTG TTATAACAAC AATTAGTTTA
     1021 ACTAATACAG ATGATAATAA ATTATTATAT GATAATTTAA CAGGTGATTT ATTCTTAACG
     1081 CAATTAAGTG GCAATTTTAC TAGAATCACA TCAGACAATG CTATTAAATA TTCACAATTA
     1141 CTTGACTATG GTGATATAGT TGTAAGTCAA TATGATTCGG ATATTTATAT GATAACGCCA
     1201 GGTGGTAAAT TAATTGTAAT TGATGCTAAT AGTGGATATG AAAAATATAA TAGTATAAGT
     1261 ACACCATTTG GCGTACCTTG CAAAAAAATT ATATACGATC CACTAAGAGA TAGTATTATA
     1321 GTGATGACAG TTGCTGGTGA ATTGATAGAA GTTACTGTTA CTTTAAATAA TAGTATTGCA
     1381 TTATCTTATA CTGCATCATT TCCAAGTTCT GTTGGAGATG GATTATTTGG TACATTAGAT
     1441 CCTAATTATG TTGCACCTGC AGATATGTGG TTAAAAACAA GACAATATAT AAGAGGACCA
     1501 AGAGTTAATT ATAGCGACAG TAATGAACCA CAAAGTAAAT TGGTTTATAA ATTTATTAAT
     1561 GATCAAGAGC CACAGATATT TATGTTTGAT TTATCTGGTA ATCAGTTAAC TACTGGTACC
     1621 TCATTTTCTT ATATAGGTCC TAAACCATTA GAAAATGCAT ATTTAATTGA TACGCCAAAT
     1681 ACTGATTTAG ATAGAATTTC TGATCCAACA GCACAGCAAA CAATTTTTTC AGAAATAGTA
     1741 AATACATTAG ATTATTTAGA TTCGAGTACA GATATATCAA TATTACCAGA ACCTATTGAA
     1801 TTATTTTTAG GTTATAATAA TGTAATAGAA GGTTATGATA AGACGACATT AAAGATGTAT
     1861 GAGCGTTGGG ATATTTCCTT AACTATGTCA TATAATCCAA GTTATTATAA TGATATAACT
     1921 TTTATTAATA ATGGAACTTC TTCTCAATAT CCTAATGGAT ATGGTTCAAT AGAATTGAAT
     1981 ACTAATTCTG TTGTAAGTTT TGTATATGAT TTAAATGATA ATCCAACCGG ATTACAAGCA
     2041 GGTCAATTGA TAAAATTAAC TGTTACAGAT ATAACAAATT TAACTAATAA ATATCTTTCT
     2101 TATAATAATG GTCAAGAATT TATAATTAGC TCAATATCAA ATAACGAAAT AATAGTAGAA
     2161 TATATAACAA CAAGTCACAA TACCATATCA TCAATTTATA ACGAAAGCAC TATAATAAAT
     2221 GATTATCCAT CAACTGTTAG TACAACTTAT TTACAAGTAG TATTTACTAC AATTGATAAA
     2281 GAAATTGCTA ATATTGAGTT ATATGGACAA ACTGAAATAG AAGATGTTAG ATATGCAGTT
     2341 GAATTATATA ATTCTGGTGG ACATGTGATA AATCCAGAAG ATGCTTATAT ATTTAAAACT
     2401 TATGATATTA ATGAACAAGG TATAGATTGG CGCTTTTTAA ATAAGAAAAG AAAAGAAATG
     2461 TTAATTGTAA GAAGTCAAAT ATTTCCTTAT ATTGGCTCTT ATAAAGCTAT AATAAATGCT
     2521 ATAAATTATT TCGGATATAA TGATTTACAA TTAAATGAAT ATTATAGAAA TATAAATGTT
     2581 AATTCCCCAA ATTTTTATAA ATTATTTAAA GTTGAAATAC CGGATATATT TGATAACAGT
     2641 GTTAAAGGTT GGACTACAAA TGATTTTATA GCTAATACAA TGCCTAATCC TAATTTTGAA
     2701 GAAACTAATT TATTTAATTT AACTTATTTA ATAACTGATA AACAAGGTAA TAATGTGCAA
     2761 ATGTATTCAT TACAAGAAGT ATTAGTTAAA TTACAAGGAT TAAAAAAATG GTTAGAATCA
     2821 CGTGTAATTC CTATTACACA TAAAATATTA GATATATCAG GTAGAGCAGA CTTTAGAGGT
     2881 GGTAATTATA TAGTTCATAA ACCATTTGCT AGAAAAAGTT ATAAAATTAG CCAAACAATG
     2941 ACACCAATTG ATTTTAGTGT TACAGAAGCA TACTTAATGC CAGTTAATAG TGGTTCAACT
     3001 GTTTATAATG TTGTTGTTGA CTTTAAATGT TCTATAAAAG ATATAATAAC AGTACCAAAT
     3061 AATTTTACTG TATTAATAAG AACATATAAA ACATATTTAG AATGGAACCC ATTTACTATT
     3121 TATAGTACAG GTGAGGAAGT TACTTATTAT GGTATAATAT ATAAATCAGC TATTGATAAT
     3181 AATAAGCTAA ATGATCCAAG AAAATATGCA AATGTATTAG ATTGGAGTTC AAGTATAGAT
     3241 TATTATAATG GACAAATTGT TAATTATAAA AGAAATATTT ATGAATATGT AGGCACACAA
     3301 TCAACTTTTG TAACATTTGG TACACAATCA ACTGCAATTT ATTCAATACC TACTCCATAT
     3361 CAAACAGATT TATGGTTAAA CATTAGTCAA TGGATTATTC AAGATTTAGT TCCAGTGCAG
     3421 ACTATCAAAG AATATAGATA TATTGATGTA AATTCTCTTA CTTTTTCTAC AGCTAATAGC
     3481 AATGTTTTGT GGTATGCAAA TAATTCTAAA CCAAAAAAAA CTATACAAGC ATCATTACCA
     3541 TTTAATTTTA GTGTTGATTC TAATATTGAT CCATTTATTA CTATCGAAGT AACATCTAAT
     3601 AATGAATATG GATTAGTTTA TACTTCTAAA AAGAATTATG AAATAAGAGG ATTGAATGAT
     3661 TTATATTCAG GAGTACCTGT TGGTGATTCT ATGGGCCCTT TTATACCAAT AACCCCTGTT
     3721 ACAAATCATA TATAAAAAAG CCGCTCAATT GAGCGGCTTT TTAATTATTT TATCTTCATC
     3781 ATCTTTCTTC TTAGACTTTT TTGGTTTAAG AGATTCAGTA GTTTCGGAAG AACTTTCAAC
     3841 TGCTGGAGTT GTAGGCGCTT CTAATGTACC TGGAGTTGGT CTACCCCAAG CTTTACCTTC
     3901 TACATAAACC CCTGCTTCAA AAGTAGAAGC CCAGTCTTGA ATATCTTTGT TAAAGCTTTT
     3961 AGCGTGAGTA TCATAATAAG ATACTACTTT AGAAATAAAT CCAATTTTTC TTAATATTTG
     4021 TGTGAATAAA TAAGTATCGG CAGTTAAACC TTTCACTGTA TGTTTAGCTA TTAAATGATA
     4081 CATATATGTA ATATCAGTTG CATCACATGT ATATGATTTA ACCTCATTAT CATCTTTGCT
     4141 ATCTTTTTTA CCCTTAGTCA TTTCCCATGT ACCTAACATA TTAGTTAATT CAATTGCTAA
     4201 AAATACGGTA TTTACATCAT ATTCTAACTT TGATATTAAA AGGTTAGTTA AGAAATTATA
     4261 TTGCTTTCTA TTAAGATAGA AAGTATATTT CATTGTCTTT AACCTATCTA CAAATGCTCT
     4321 CCATGTAACC TGTGCTTCAT AATATAACTG ATCTTTTTCT TGTTCAGATT TACCTAAACC
     4381 ATGATTATTA TTGATGAATG TATCTAATTC ATTGATTTTG CTATCTAAAT AGATTTCATC
     4441 TTCAAATGAA ATTGCTCTTA AGGATTGTTC GTTCTCGATT GTAGTAACCT CTGGTTTAAC
     4501 TACGTTTGTT TCATATTCTG TCTTTATTTC GCTCATATAA TTTATTGTTT TAAATTATAT
     4561 TATAATATAC GCATTAGTTT AGATATTTAT TAAAAAAAAT TATAAAATAG AGGACAAATA
     4621 ATTAATATAT AATATATGAA AATATGTAAT TATAGGAACT GTAATAAAGA AATAATTGGT
     4681 AGAACAAATA AAAAATATTG TACCATAAAT TGTCAACGTA ATGAAAAAAA GTATAGACAA
     4741 AGAATGAAAA ATAAAATAAA GAATGAAAAA ACTAACAAAT AAGGAGTTTA TCGAAAAGTC
     4801 TAAAATAAAA CATGTGGATT TATTTGATTA CTCACTTTCA GAGTACATAA ATGATGGTGT
     4861 CAAAGTTAAA ATAATTTGTA AAATTCATGG TATTTTTGAA CAAAGACCAA ATAGTCATTT
     4921 ACAAGGTATA GGTTGTAAAA AATGTGGTAT AAAAAATGGT AATGTAAAAA GAAATAATAA
     4981 AGAATTTATT AAAAATGCTT CAGAAATTCA CAATAATAAG TATGATTATT CTAAAGTAAA
     5041 ATATGTTAAT AATAAAGTTA AAGTTGAAAT AATATGTTTG GAACATGGTA TATTTGAGCA
     5101 AACGCCTAAT TCCCATCTAA AAAAGAGAGG TTGTCCATTT TGTTCAAGTA TAAAATCAAA
     5161 TACAGAGAAT TTTATTGCTA AATCAAATAT TATACATGAT GATAAATATG ATTATTCTAT
     5221 GGTTAATTAT AAAAATGCAA GGACAAAAGT AGAAATTATA TGTAATAAAC ATGGTATATT
     5281 TAACCAATTA CCTAATAATC ATTTAAAGGG AATAGGATGT CCAGTATGTA AGTGTTCTAA
     5341 AGGAGAATTA AAAATAATTA AATTATTGGA AAAAAATAAT ATAAAATATA TTTGTCAAAA
     5401 AACATTTAAT GAGTGTATAT TTAAGAAAAA GTTACCATTT GATTTTTATT TACCAGATTA
     5461 TAATATATGT ATAGAATATA ATGGAGAACA ACATTATAAA ATTATAGAAA ATTGGGGTGG
     5521 TTTAGATAAT TTTATTATAA GACAAGAGCG AGATAAAATA AAAAAGGAAT ATTGTTTAAT
     5581 AAACAATATT CCTTTAATTA CTATTTCTTA TCTAGATTCA ATTGAATCTA TTTTTTCTTC
     5641 TATTAATTTA TTCATCTGTA AATAAATTGT TTAGAATTTC TAATTTTGAT TAAGGTTTTA
     5701 GCCGTTGACT ATATCATCAT ATGATATATG ATCACATGGA ATGCGCCTCT TTTATAGAGT
     5761 TCCGTAAAAA TTGGTATAAT TTCATATTTA CTTTCAAATA TTGATTGCCA ATTGTTTTTA
     5821 ATATTCAAAA TACCATTATT AAAACATCTT TCGGCTCTTT CTTTGTTATC ATACTTGTAT
     5881 GTAACATATA TACGTTGAGC GATTGTATTA ATAATTTTAA TTGCCTCTTC ATTTAGAAGA
     5941 TTTTGTTTTG AGCATTCCAG AAATACTGAT TTTATTTCTT CTTCTATTAA TTTTTCCATT
     6001 TGTTTAATTT TAGATTTGTT TATTAACTTC TAAAATCATT TTCAAAATCA GTGCTGATTT
     6061 TAAGTTCTGA TGAAATTTCA GCCAATTGAT TTGCTCTAGA AATCTTTTCT ATACCCCACT
     6121 TCTTGATAAG TGAAGAGAAT GTAGAAATAT CTGGTTTAAC CAACTTTACT TTACTTTTTT
     6181 CTACATCAAA TTGAATCTTA TCAATTTCTT GTTCAAAAAG TATGCTTATC GATTCGTCAT
     6241 CAAATTGTGA CATTAAAATT TCATTTATTG ATACTAAAAT ATGCTTATTA AGTAAATATT
     6301 CATATTGATC AGATAATTTT GATATCTTAG CCACTACTTT TTGCGAATCA TTACCAATAA
     6361 ACTGAAATGC TACATCATTT AGCACTTTTT TCCTTACTAT TTCAGAAAAT AGATTTACTG
     6421 TATCTTCGGA TACTTCGTAG AATTTGCTTA TACCTGTTAC TTCTTTGCTC ATTTTGTTTG
     6481 ATTATTTGTT TTAATTTATA TGAGCTAAAA ATAATAAGTT TAATGAATTA TGAAATTTAT
     6541 TATTAATAAT ATTATTGCTA TCACAGCAAC AACTGGAATC GACTTATATA AATTTGATAT
     6601 AAATTTATCA GATTTGAATA ATGAAAAGCC ATATACAAGT AAATAACTAG TTTTATCTAT
     6661 TTTTGATATG TCATAGAAAT CATATAACTC ATTTAATCCA TTTTGATTTA ATAAAACTGA
     6721 TAGTTTATTT GTATAATCTT TTATAAAAGA TTGTGATATA GTATCTATAT CCGCCTTTCT
     6781 GATTGAATAG GGCTCATCTA TTAGTTCTTG TGGAATATTA AGAACGGTAT ACATTCTTGC
     6841 AGCTTTATCA ATTCTTATTC CAAATTGCCT TTCTAAGGGT TGCTCTATTG TTCTAATTGT
     6901 TTTCCTATAT AAAAGGAATA ATTTTACTTT TTTATAAAAT GATATATTTC TCATATTATT
     6961 TTTATTAATT TTTTAAGAAT AGTTTATTTT GTTCCAGCTT TTCTTTCTTT TTTACCCATT
     7021 TGATTTTTTA ATTCTGCTAT AAGCGTTTCA AATGGTGACT TAATTGAGTT GGCTACTGCG
     7081 CTACCTATAT TTGCTGCTAA ATTAGTAGTA TTTGCTACTA ATTGATCCAT TTTTTGTTCT
     7141 AATGCTGAGG TAGCACTACT ACCTTTACCA CCCATATTAC CAACTGGATA TGAGCTACTT
     7201 TTTCCTGTTT TTTCAGCTTC GCCTTGTAAT TCCTCAACTA CTTTAACAAA TATACCAGCT
     7261 TTTGCTTCTA ATGCATCCAT CATACTTTCA AATTGATCAG AATCCATAAG TGACATTAAA
     7321 ATTATACTAC CACTTATTCT ATTCAATGCT TCTATTTTTT CCATATCAAT TGACCCTAAT
     7381 GCATTGCCTA AAGATTCAAC TCCTTTACTT AATTTCTCGT ATCCTTCTGC TAATTTTGAT
     7441 AGACCAGAAG TTATACCAAG TACACTTAAG AATGAAAGGC TATCTAAATC TTTTGATTCT
     7501 AAATATTCCA CTAAATCTAC ATACATTTTG ACATTATCAG ATAAAGATTT CATATATCCT
     7561 TCAGGTATAT TAGCAGTAAA TTTACCTTCA TTTAAAGAAT TTGCAGCTTC TACCATTCCA
     7621 TATGCAATTG ATACTACAGC AGTTCTTAAT TTATCCGTAT CAGCTCCGCT AAGCCAACTT
     7681 GTATTTTGAT TCAAATAATC AAAAACAGGT GCAAATGCTT GTAATGCAGA GCTTATTTTA
     7741 CCAGACCATG TTTCATCTGG TCCACCAGTC CATATATTAT CCGGTATATC TTTGAAATAG
     7801 CTAGCTACTG ATACAATTCC TTCTGAAATA GACCTCATTG CCTTTATCAT GTCATCGGTA
     7861 GATGGTCCGC TACCAAATAA TCCATAAGAT TCGGATAAAG CGTCAAATAC AGGTGCAAAT
     7921 GCCCCTATCG CACCCCCAAC ACCTTCTGCC CAATCTTTTG TTGGACCACC TTTCCATATA
     7981 TCTGGTGTTT TAGAAAAAAA TTCCCCGGCA GCAACTATAC CTTTGGATAT AGTTTTTATG
     8041 GCTTCAGCAA AATCTTCTGC TGAAGGACCT TTTTTAAAGA TTCCAATTAT ACCTCTATCA
     8101 AATAAAGTTT TAAATATAGG AGCAAATGCA CCTAATGATA ATGATATACC TTCTGCCCAA
     8161 TCTTTTGTTG GACCTTTTGT ATATTCACCA TCTTTCAATA TGAGAGAAGC ATCTTTTATT
     8221 GCTGTTGCTA CGGTCATAAC ACCTTTTGCT CCGGCTGCTA ACACAAGCAA TCCAGCACCT
     8281 AATGAACCCA ATATAAATGC TCCTAATCCT ATAGTTGCTA ATCCAAATGT TAATATACTT
     8341 GCGCCCACTC CTTCTGCCCA GTCTAAAGAA GGATAATTAC TCTTATAATC TCCATAAGTT
     8401 AATGCTTGTG ATGCCACAAC TATTATTCCT GATAAAAGAA GTACTGCGAC TCCACCGACT
     8461 ATCATTGCTA CATAACCAAT GCCTGTCATT GTAGCGTATC CTAATCCTAT AGTTGCTAAT
     8521 CCAAATGCTA ATATACTTGC GCCCACACCT AGTGCCCAAT CTAAAGAAGG ATAATTATCT
     8581 TCTTTATAAT TACCTAATGC TATTATATGT GACGATACCA TCATTGCCAA TGCCACAGCG
     8641 GGTAATATAC CAACCATTAA ATAAGCATCT TTTAGTGAAA CTAATCTAAC AGCTAATGCC
     8701 AAAGATGGTA ATGCTAATGC TATAATCGCC AATACACCAG CTACTGCAAT AGCAGATAGT
     8761 GCTTTTTCTA TTGTTATGGG TGCTATTGCT TGAAATAACC AAGAAGATGC TACAATAGCG
     8821 CCACTTAAAC CTAAAAGTAT TAAGCCCATC TTCTTCATTT CGTCATTTTT TAAAAATAGT
     8881 GTAGCTAACC TTATTTTTTC TAAATTAAGA GTTATCAAAT AAAAAATTCC AGATATAATT
     8941 ATAGCAGTCA AACCTTTAGC AAAAGATATA GGCATTATTG CTTGAAATAA CCAAGAAGAT
     9001 GCTACAATAA CTCCAGTTAT GCCTAAAAGT ACTAATCCCA TCTTCTTCAT TTCGTCATTT
     9061 TTTAAAAATA GTGTAGCTAA CCTTATTTTT TCTAAATTAA GAGTTGTCAA ATAAAATATT
     9121 CCTGATATAA ATATAGCAGT TAATCCCTGT GCTATTGATA TAGGTAAAAT CATCCTCATT
     9181 ATCCATGAAG CTGCTGTTAT TGATGCAGCC ATTGTAACAG TGACAAAGAA AATATTTTTC
     9241 ATATCAGCTT TTTTTAACTC TTTCATTTCA GAAATTTTTT CAAAAGCTAT AGCAATTAAT
     9301 GGTAATGCTA TGGATAATGC TATAACAGAA AAAAAGTCAA CAGAGCCAAT TATTTTAAAT
     9361 GCCAACCCTA TTGCTAATAC ACCAGCAGCT ATTAATAAAA CAGTACTAAC TCCATCTTTT
     9421 ATTTTAGCTT TATTTTTTCC GGCAGTTTCA AAAAGCTTAG AATCTGTTTT TTTATCATTG
     9481 GAAATTTTTA ATAAAGTTTC TTGGTTCTTT AAAATTTGGG TTGTATCTTT CTTAATAGAT
     9541 TTAAGTCCAT TGCTAATAGA TTCCATCTTT TTATCAATAT TATCAATACT TTGTAAAATT
     9601 TTACCAGATT CGGATTCTGC TGATTTATCT TTCAAAGATT CTGCTACAGC ATCTAGTGCC
     9661 AATGTTAAAT CATTAAGTGC GGATACAATT TTTACGTCCA TATATTATAT ATTAAATTTA
     9721 AAGGACCTTA ATGGTTTATA ATAACTTCTC ATCTATAATT TAATATATAA AGTATAAAAA
     9781 TTAATCTGAG ATGATTAAAA AATGGTATAA ACATTACGTT TTAAAAGAGT CTATAAAAGA
     9841 TATAGAACTC AATAGGATAT TAGATAAAAT TTCAAAAGGC GGAAGTTTGA CTATTAGGGA
     9901 AGATGACTTT TTGAATTTAT ATAATCAAAC TCAAGATAGC GACTTAAATG ACTATGCTTA
     9961 TTTGTCTAGA AATTTAGCTT GTGATAAGGT GATAGACTAT CTTAATAAGA AAAAGAAAAT
    10021 ATGGTGTGAT TTGTATGATA AAAATGGTAA AATTGGAGAC ATTATTACAA ATGTTGATAA
    10081 GCCAGAATTT AAATTAATAT TAAGACATGG CACATATATA ATGACTGATA ATTTACTATA
    10141 TAATATAACA TATAATATAA AAAAGGATGA ATATTCATTA ACTAAACAGG ATGAATATTA
    10201 TGAAGAAATA GAAGTAGGAA AATGAGAATA AAAACATATC AGAAATTTTT AGAAGCAATA
    10261 TCAGGAACAA TTGATACAAT GCCATGGGGT GTTGCTATGC CGAGGCAACA ATTACCTAAT
    10321 ACAATTAGTA GCGCAGATAC AAATGTTGTA TATGATGAGG CTAGTGATAA ATTTTATTCA
    10381 GAAGATGAAT ATTATGATTT ATATAATAAA TATATTGAAA AAGGTGGCAC GCCTTTATCT
    10441 GGTGGATTAA ATCAAGAAAA TTTACAAACA GTTTTAAATT GTTAATATCC ATTTTTTATT
    10501 ACCGGCATTA AATATCTTAT TATAACCAAG CTCTGCCATT ATTTCAAATT CTGTTTTTTC
    10561 TTTATCATAC CCCATTTCAA CTAATACACT TTTTCTCCAA TTAAAACGAT TTTCTCTGAT
    10621 ATCATTTATA ATATACCAAT AACCGGGATT AGATATATGA GAAAATTTAA ATTTTAATTT
    10681 TTCATATAAA TTACCAGATG AAATATGATT GTCCGAATAA GATATTATAT ATTTTGGATT
    10741 ATTATTTTTT ATAAAATATG TTAATAATTT AGATGCACCA CCTATTACAG ACGTATTTAT
    10801 TTTATTGACA AATCTAATTA ACTCAAATGT ATCAGTAACA TTTTTACCAG ATAGTGGCAA
    10861 CCTTAGTTTT CCAAAAGTCA TTAAGCTAAC TAATTCATTA TTATAATATA ATCCTAATCT
    10921 TATTGATGAT ATACTATTGC CTTGTAAATG ATTATTATCC AAAAATATTT TAGAATCATT
    10981 ATAACTAACT TCTTTTATTG TGCATTTTCT AGCAAATATT CTATTTTTAA TTTTATTTAA
    11041 TTTATTTAAC AAAAATGATT TGCATATATT TTTCTTTATT ACCCAATCAT CTTCCCATAT
    11101 TGTGATTAAA TTAATGTTAT TTTCGACTGA TTTTTGCCAT TTTTTTAAAT GGTAATCACT
    11161 TGACTTATAG GCGTCAGAAT GCCAGTATAT GCCATTAAAT TCTATACCTA AATTTAATTC
    11221 GGGTAAAAAT ATATCAACTT CATATGGATC TAATATTTTC TTATTCTCTA ATATTTCACC
    11281 TGAATAGTTC TCTTTTATAA AATTTAATAA ATCTACTTGC ATTAAACTGG AACTATTGGA
    11341 TATAGGATAA CAATTAGTGC ATAATTGATT AGGTATATTA TCAATTCTAT AATAAAATTG
    11401 ATATGTAAAT AAGTATTTAA TAAATTAGGT GATAATTTAT TAAATTGGTG TTCTGAAATT
    11461 CTATTACCAG TATCAACGTA TTGTTTTATT ATATCCTTAT TTGTCATTTC TTGAGCCTAT
    11521 ATCATATATT GATTTCTCAA TTGAATTCAA ACTATCTACA CCAGCATCTC TAACTCTATT
    11581 TTTTAATATA CCATATACAT AATCTATTAA ATCCAAAGCT TTTAATATTT TAGCAAAATC
    11641 ATAATCAATA CTCTGATAAG GATCTTCTTT CAAAGAATCC TTGAAATGAT TATAAAAATA
    11701 TTTCTTATAT TTAGTTTTTT CTATTGCATA TAATATTTCC GGTGTTGTAA AAGAAATATC
    11761 TTCATCTTTC CTAAGTTTAG CCATTTTATC AATAATAACA TGGTCTAAAT TAGTTGTTTT
    11821 TCCTAACATA GCGAATTCTC TCTCACTTAA CTCTTCACCT TTCTTTGCTT TAATTTGCTT
    11881 GGTAAGTTTT AACATATCAA CTCCCATGCT ATCCATGAAG CTAAAAATAG CCTTCCTTGC
    11941 GTTTTTATTT AGTGTTATCT TAGAATACAA AACTTGGGTG AACATATTTT TTAACTTGAA
    12001 TAATTTATCT TTACCTAATT CAGTTGAAGA TTCGGAATTC AATAAATAAT CAAATATATC
    12061 CAAATTAATA GTATCATATT TAAAATATTC CTCGTTAGAA TAATCATTAT ATTTAATATA
    12121 CAACTTAACT ATTTTAACAT TTTGGAAGAA ATTAAAAATA ATATCTAAAT GGTTTTTGTA
    12181 ATTTGCTTTC TCTAACGTAC TTAATAATAC TTTGGTATAT TTTTTTGTAA ATAAATTACT
    12241 CCAATGTTTA TCATTATGAT TACTATTATA AGCTATTTTA CCCTCTACAT CAGGCATTGA
    12301 GTATAATTTA CCAGTTATTC TAGCATCACA TATAGTTATT ATATTACCAT GTTTTAAATC
    12361 ATCCTCATTA TCATTATTAT CTTTAATATT TATCTCATCA TAATCATATT TATCCTTCTC
    12421 TTTATTAACA ATAAATTTCT TTTTTAATCC TCTATAAAAA TTTATTTCTT TTAATTTAGG
    12481 AAGCAACTCC TTCATATTCT CTAATTGACC CATTGTTCTT GAATCTATAT AATTTGGCAC
    12541 ACCATCTTTC ATTAACATAC AAAAATATGC TTCACTAGGC GCATCTTCCT TTACATTGAA
    12601 AATTATATAT GGAGTAGAAT AATCATTTTC TACACTCCCA ATCCAATCCA TCTCATCAAA
    12661 TGAACATCTT AAAAATGTAG AAAACACCGC CCATGTTTTT GGTTCTACAA CATAGATACC
    12721 TTTTTTTACA TCTTTATATA CAGGAACTAT ATTTTTATAT TTATTAGTAT AAAAAGAGGT
    12781 AACAAATTTT TTCTTTGCTT CTAATGATAA TTTAACATAA ACTCTATAAG AACAAAAAAT
    12841 AGCCTGATTT TGCATAGTTT CGTCCATCTT ATCAAATTCA AATATATTTA TTTTTTGTCC
    12901 ACCATTTTCA GCATTAATAA TTCTTTTACG CAAATAAGTT TTCAATAGAC CCGAGTTGAG
    12961 CCTATTAACT TGATAATCTG GTAATCTTTG TCCAGTATCC ACATATTGTT TTAATACATC
    13021 TTTATTAGTC ATTAGTAAAT TAAATGTTTA TATTCTACAC CATATTTGTC AAAAATTTCT
    13081 TTCAAATCTT CAATATTAGT TCCATTATTT ATCGTATATC GAATGTCATG CTCACTCATA
    13141 TTTTTGACTA AATTAATAAG TGTTTCTCCA AAAATTTTTA ATATAATCTT TGGGTTATAA
    13201 GAGTGCATAA GCATAAACTC CAAATCACCC TTCTTGAAAT TCATATCCAA ATCCATGCCT
    13261 TTATAGAACT TTAAAGTAAT TTCAGGATTC TTAGAATAAG TAAGCATATC TCTCAAATTC
    13321 TTTGAATGTA ATATACCAGT ATTAAATTCC CTTTTATATT TTTCACCTTT AGCACCAAAC
    13381 ATTGAAATTG TTTCTGTCGT ATTAATATTA CATAAAAACT TCTCAATCAT TTCCCTATTT
    13441 ATGATTTTAT AAAATTTCTT ATTATCTAAT AATAATTTTA TCACCGTATC TGATTCATCA
    13501 TGTTTTATTA ACCAATTTAG ATTCGAACCT AAATCTTCGC CACCCATTTT CCAATCAAAA
    13561 TCATCATCTT CCCAATCTAT CCTTTTATCA GCAAAAGTAT TAATCATTAA AGTCTTAAAT
    13621 TCTTCCGGAG AATTTATAAA TTCCTTTAAG GTTAATACTT CATCATTATT AACTTTGTGA
    13681 TTTAAAACCT GTGTTTTTTG TTCATTATTA AGTTTTAAGT ATTCATAATC CTTAATATTA
    13741 TCCTTAAATT CTTGAGTGGC ATTAATGATA CGTTTACGCA AATAGGTTTT CAATAAACCT
    13801 TCATTAAGTT TATTCATTTG ATACTCAGGT ATACAAATAC CAGTATCCAC GTATTGCTTA
    13861 ACTATATCTT TATTTGTCAT AAATTATTTT TTCAATAAAA TCATAATATT TACTATCTTT
    13921 TATCTTATCC AGTAAATTAT CAATTAAATA TTTTTTTACT TCACCACTTT TATCTGACTT
    13981 TATCAAAACA CGTAATAATC TTTCGACAGT TGACAATACA GGATATCCTA TTTTTTCCAC
    14041 TATTTTTTCC ATATAATACA TCTTCAATTC TTCGGAAGAA TTTAAAAAAA TAGATGCCAA
    14101 TATAGAACAT CCATTTTTTA CTTTATACTT AAAAACAATA TCTTTCTGCT CTTCGTTTAA
    14161 TTTAACAAAT TCATAACCTG CAATGATATT ATCCACATTG CTTTCCATAA ATATAATTCT
    14221 TTTACGTAAA TAGGTTTTAA GCAAATTTTC GTTAAGTTTA TCCATCTGAT ATTTAGGTAT
    14281 ACCTAAACCA GTATCCACAT ATTGCTTTAT TACGTCTTTA TTAGTCATTA TTACTCCATT
    14341 AAGTAGTCAA ATTGCTCATC AGTAAGTATG TGACCACGTA CTACATATTT ACTCTTTAAC
    14401 TCTATTGGTA GACGTATAAA CCAATCTAAA TCTTTGTTTT GCTCACGTAA AAGCTTATCT
    14461 TCAGCAATTT CTTCTTCTGT TTTAGGCTTA TTTATTAATA TTTTATCTAC CGGAGCACCT
    14521 TTTGATTCTA AATAATCGAT ATATTTTTGT GCATCATCAC CAAATTCTGC TATTGTACCT
    14581 GTTGCATTAC TAGCATCAGT TAATTCAACA CCATGTTCAG TGTGATCAAA TACTACTATA
    14641 TGTAAAGGAT CAGAAAGTTC TCTATTTTTA TCTATTATAA AATAAAATGT GGATGTTTTA
    14701 GTATCTCTAT AAGAATTAAA CATATTACCT GAACCATATT GACCAATACA GAAGGAATAT
    14761 TTCTTACCAG TTAAAGAACC TTGTGTATAT TTAATACATT TTGTAATATC ATTCGCATCG
    14821 TATATAAATA TACCATTACC TTCCCATAAT GGGGTCTCAT CTGTATCTGA TTCAGCAACT
    14881 GCTCCTTTAG AAACTGGACT ATTTACAGCA GGTTTCTTAC CATCTACATA TTCTCTAAAT
    14941 TTAATAAATC CTGCTGGATT AGCATCAAAT AATTTATCTG CAATTTTTAA TTTAACTGAT
    15001 TTATCAGGAG CCTTAAATAA AGAAACTGGA GTTACCCTTT GTTTTTTAAG TAAGTCGTTA
    15061 TAAATATCCA TACCAACTTT TATATTATTC AAATCAGTAA CTCCATTTGC ATATAATGTA
    15121 GCAATAATTG GTATATTACT CTGGTTAACT GAGTTATCAA TAGCTTTTAT TTTATTTATT
    15181 ACATCACCCG GTTCTTCGAT AGTTGCTGCA TTTAGGATAT TTAAGCCTTC TTGCTCTGTC
    15241 CTTTTGCTTT CAAAAACAGA AATATATTTT TGTAGGTATT TCATTCTTAT TTTTATATAT
    15301 TAATTTTAAT TAATCATGAT TTTCATAATC AGGATCTAAA TAGATATTTC CTTCTGAGTC
    15361 TCTATATGTT CTATTAGGTA TGGAATTTTC TAAAGCATCA TATTCTTTTT TATCTAAGCC
    15421 TTTTAATGTA AAATACTCAT AATGATCTAA TCCAGGTACA TTCATATGGT GTAATGTACC
    15481 TCCATCACTT ATAAAATTAT TTATTTCTAA TTTAACAGCA ATAAGTCTTT TTCTCATATA
    15541 AGTTTTCATT AAACCTTCAT TAAGTTTATT GAATTGATAT TTAGGTATAC ATACACCAGT
    15601 ATCTACATAT TGCTTAACTA TATCTTTATT TGTCATATCA ATTTTGTATT ATTGGTTCAT
    15661 ATGTATCATC AAAACTCTCA TCATCTGTCC AACCTTGTTG CCTATCATCT TCCGCTCTGA
    15721 GATATTTCCA TCCTTCTACA TGCACCCTCA TTTCATCATA TTCCTTCTGG TGCGACTTAT
    15781 CATATTTAGC ATATTCATAA GGATGTAATA TAGGTTCATA GTCTGCTGGA CTATATCTAT
    15841 TAAAATAATC ATACATTTCT TTTATATGAA GAAGTATTTA TAGAAAAATT ATTTTCACAA
    15901 TTCGGACATA CAAATATTAA GTTAGTTGGT TTATATTCAA ATTTATAAAA AGTATAATTT
    15961 GTATCTTTTA TTTTATCTAA AATTCTATCT TTATAAGATT GGTAAAAAAC ATCAATTGTC
    16021 TTGTCATGTA TATTTTTAGC CATCCATGGA TGAGTAACTC CATATTTTTC AATACATGTA
    16081 TTTCTAAAAT TTATTTTAAA ATCGCTTTTT TTAAAAGATT CAATCCTTTT ATTCATTATT
    16141 TCCAAATTAT TACACGGGTT TGTTACACCA TAATTTTTTA ATAAAGTTTT CTTAGATTTA
    16201 TTTTGTATTT TTGTATTAGA CATAGGCGAA TTTCCACCAT ATTTTTTAAT ATTGGTTTTA
    16261 ATTATTTTGT CTTTTATTAT CTTAGATTGT GCTGGAGCTT TTGTTCCAAA TTTTTCATAT
    16321 GATTTTTCTT CTTTTCTTTT TTTAATATTT GGATCACTTG ATATACACTT ATTGCAACAA
    16381 TAATCATTAT ATCCTAATGT TGAATTTTTA TATTTTACTG TATTGTTACA ATCAATATTT
    16441 TTGCATATAG GAATACTTTT AATATTTTTA ATAGATAAAT ATACTTTTTC TTTAAATGGT
    16501 ATATCTATAA AATTATTTAG AACCGAGTAT TCAATTATAA AATTATATTC TTCAGGATAA
    16561 TTATTCAAAA TATAATTTTC TCTGGACATT TTTCCAGTAG GATCTGATAT ATTAAATATT
    16621 TCTAAATTCA TGACATATTG TTTTCTATAT ATATCAAAAA CGCCGTTGTT TGTTTAATAA
    16681 AAAATGACTC TTAATAGAGT CATTTTTTAT TTTTTATTTT ATTTATAGTG TTTGAAACCC
    16741 ACCTGATTGA ATTGCACCAG TTTTAAGAAC TGTTATATTA TTTACTATGA CCGCAAGACC
    16801 CTTAATTGGT TCTACATAAG TATCTAATAC TCCTATTTGA TTATCTATTA ATGTAGATGT
    16861 ATTGTTTTCA GAATCACATT TGTTAAAGTA GTTGTATAAA CCATTTTTAT TAACATAACC
    16921 TGCGCAAATA ACATCTGCTC TTAACTTGAT TTCTGTTCTT GTATCTTGTG TATTGAACTT
    16981 CCATTGGAAT TCTAATAACA TTGCTGCTAA ATCTCTTTCT AATTCTATTA ACACCTCTCT
    17041 TACGTGTAAG TAAGATAATG CTGATTTATA AAGAGTTAAA GCTGTATTTT CAGTATCAAT
    17101 TACCCATCCT CTATTCTTTC TAAGAACAAT TGGATTAAAG TGTGCTTGAT TTAAATTATC
    17161 AATATCACTT GGATTAAAAT CCATTTCGAC ACCAGCTATA CCAGTTATTA AACCATTTGT
    17221 TGTGCCAGCT GCGATTGTCC AAGGTACAGT AGTTGTAACA TTAGAATTAT GCTTTCTCAT
    17281 GTAAGTAGTT GCTACAAACA TTGCTGGTGG AACACTTAAT GGTGAACCAT TGTCACTAAC
    17341 AGTTACATAA GGTGTAAAAT AACCAACACA AGTTGTGCTA TTTCCTTCTG CCATGCTGTA
    17401 TAAGAATGCT GGGTTACTAT CTAAATTACC ACCTTGTGCT ATATAAGATG TTTGTAATAC
    17461 ACCTTCTGCA TCAACAAATG ATGGTGAGCT TGATTGTCTA AATGCTTTCA TAGAAGGCAT
    17521 ATTTAAGAAA CCTAAGCAAT CTAATCTAGC ACCGCAAATA TCAGCTAATT GTTGTTTTGA
    17581 ATTTTCAATT AAACCAAGTC CGAATGAATC AATTAAATAT CTGATGTCTA ATGCATCCTT
    17641 ATTTGTAATT GCGTTAAATA AAGGAGTTCC TTTAGCAACT AAGTTAAGTA TTGCATCTTG
    17701 TTTTGCTTCA GTACCATCTG GTAAAGATGC TTGGCGAATT CTAAACCCTT TTAATGGTAT
    17761 AGCCTTATAA GTAGATATAT AATTATCTAA TGAAGCATAT CTCATTGTTT GGTAAACACT
    17821 AGATGTTGGA CTACCAATTG GATATGTGAA TAGTGCTGCA TCACAAGTTA TTAATACTAA
    17881 CGATGTATCC GCACTATAAA CTTTCTTAGA AATAATTCTT GTTAAGTTTT TAGCTTGTTG
    17941 TCCTATTTCT AATATAGAAT TTGTATTATC TTGTAATAAG AAGTCGCCAA CTATTACATT
    18001 AGAATATCTA GTTGCATTAA CCAATATTTG GTTAGGAACT GATGTATATC CCGCTGGTAT
    18061 ATCTATTTCA ACTGATTGTT GATAGTCTGA ATTGAAAGAG TTTACATTAA AAGTTGAGTT
    18121 TACCGCAAAA TTATTATATA ATGTTGTATT TGTACCTTGA TATGTATAAA GATCATTTCC
    18181 AGTTATATCA ACAGTTAAAT CATTATTAGA ATCAATATTC ATTGATAAAT AATATTTACT
    18241 AATTGCATCC CAAATTCTTG TGATAGTATA TAATGTTTCA GCCGTTACAC TTTCAGTTAA
    18301 TAAATATGCA TATACATTAG CGCCGTAGCC TAAAATGCTC CTATAGTTAT ATCCAATAGA
    18361 GTGGCTACCA TATGGATCTG ATTTTATATT AAATGTTCCT TTATTTAATA AAGAATCAGG
    18421 TACAATTATT TTTGTAAATG TACTACCAAA TAAGCCATTA AACGGATCAG TTGCTGTTCC
    18481 TGATATAACT AAGAAGTTAA ATCCATTATA AGCAGAAGCA GAAGCAGTTA AACCAGAAGT
    18541 TTTTACAAAA CTTACGCTTG AAGCAGTGTA TGTTACTCCA CCTGCGCCTA TTATAGCATT
    18601 TGCATAGAAA TAATCACCAG TATTTATATT TCCATTATAA AAATCTTGAT ATAAAGTTGA
    18661 ATATTTTGCT ACTATACCAT ATGAATTATC ACCAATTGGA TTAGAACCAC TTGCAACTCC
    18721 AGTTGATGTG ATCATTTGAT TATCTGATAA TATTAATTCA TTATCAAGGT TATAAATAAC
    18781 CAATGCCTCA TTAGTGACTA AATCATTTAT TGTATATAGA CTAAAATCAG CTTCTGATAA
    18841 ACCTAAATTA GTTTGAATAG TTATTGATTT ATTAACAGAA GTTGAAGTTT CTGCTGTAAT
    18901 ATCCATATTA GAAAGACTAT ACTTTTTAGC ACCTGTACCA TCAGTATCTA ACATAATTGC
    18961 ACCTTTAACA CTTTGAGTTG ACTCTAAGTA AGTTCTTAAA GTATTAAACC TTTTAATTCT
    19021 TCTATATTGT GCATAGTTTG ATGTAGAAGG AACAGCCGCT GATGCAGTAA ATGTTAATTT
    19081 AAATGTATTA TTTACTCCTA AATTTTCAAT AACATAATCT GTACCATATT GTAAGTCAAC
    19141 ATAGCCAGAA TTATCTACTG CTAAATCAAC AAATGGAGCT GAATGTATAT TACCACCTTG
    19201 TATAACAACA GTTAAATATC CAAGTACAAT ATCTGTTGTA GCTACCGATG GGAAAACAGA
    19261 AGGAGCGGTT GTTGACACTT TAGTTATAGA ACCTGATGTA TCTAATTTGA ATATGCTATA
    19321 ATAACTTGCA GTTGCTGATG CCGAAGCATA ATCAGTTGCA TTAACCGTAA ATGTACTTGT
    19381 AGCTCCAGAA ATAGATATTT TATTACCACC AATTATAACA TAAGGAGTTT CACCATTATT
    19441 TGTATCTATA CCACCAGAAG TATAAACTAC TGTTGCAGAA GATGTTACAT AAGAAAAACT
    19501 ATTTCTAAGC ACACCACTTA TTATTTCTTC TGCATAAGTA TCTGTTCTAA CATCATTTGC
    19561 TAAAGGATTT AAATAATAAC CAGTTGAATC AATAGATAGT ACATTACCTG CTCTGTCTAA
    19621 TAAAGTATTA GTATAACCAG AAGTGCTTAC TAAAGTTTCG TTATATGATA AGAAATCAAT
    19681 ACTAGTACTA TTAGAGTCAA TTAAGCTATC ACTATTAATA AGATTATTAC CAATTAAGTC
    19741 AATCTTGCCA GTTGGAAAAT CTGTTTCAAA AGCATCCATG TTAAATGCGC AGAATAAACC
    19801 AGTAGTGTTA GTATCTTGAT TAATAACTGT TTCAATAAAG ATGTTTTGAT TATTAGAATC
    19861 TCTGAAATAA GGAATAAAAC TTAAACCTTG ATAGTATTTT AATAATGTAA CATTTCTATC
    19921 GTTGATGAAA TTTTGAACTT GTCCTTTAAT TAAACCACTT GCGTCAAAGT ATTTTGACCA
    19981 AGTTTTATCA ACTGATAAAG CTTGATAATT TGACCAATCA CCTGCCATAA CCACTACATC
    20041 TACCATATAA TCAGATACAT AATCTGTTGG GTAAACATAA GGTGGAATAT TTGTTACAGA
    20101 GCTATACCAA TTTGTGAATG TTACATCAAA ACCAGTAGCA GTTGTTTTAA ACACAAATAC
    20161 TGTTATATAT GAAGCTGATG TATTAGTGAA ATTTAATAAT CTGTCCTCAT AATTTGCATT
    20221 TCCTTTAGTT AAAGATATGA AAGAATCTGT ATCTAAGTTC CAAAAACCTG TTGTGTTGAA
    20281 AAATCTTCTA TAAGCACCTA ATTTAATTTC ATCATTAGTA TAATTAGTCG CTGTTGATAG
    20341 CGGAGCATAT TCAATTTGAT CTAATGTATC ATCAGTCTCC AATAAGTTTA TTGCATAAAC
    20401 TGGACTTGAT TGAATCATTT GAGCTATTGT TCTTTGGAAA TAAGAACCTT TTCTTTCTAA
    20461 TGTTCTATCA ATACCACCAA AGATATTTTG CAAATCTTGT GTAGTTTGTA TAAGCACCGG
    20521 AGTATTTATA GGACCAGTTT TAGAAACCCC TATTACAAGA TTAGTTAAAC CCTGTGCTGC
    20581 TGTTTGGCTA GCAATCACAC TATTGTCATA TTCTTGTATA AAGATACCTG GTCTTTTATA
    20641 ATTACTTATT ATTACTGATG GCATATATAT GTATTATTTT TATATTTAGT TTATATATTA
    20701 TTATTTAAAA CCAACTTTTG GCGATTTTTG AATATACATT ACTTTGTAGG AAGCTTAATC
    20761 TTATCTATTC TTTTTTTAGC AGCTTCGAGT TCTTTCCTCT TATCATCAAG TTCTTTCTTA
    20821 GATGCCTTTT TAAGATCTTG AGCATTAGTT TTAGTTTGAT TTAATTTATC ACCCATATTA
    20881 GTGATATCTT TATTTATATT CTCAATATCA TTTTTAGCGG TTTCTGTATC TCCAACATTA
    20941 CCTTGTATAG ATTTTTGTTT ATTGGCTAAA TCTTGTTGCT TTTGTTGTAA AGTTTGTTCC
    21001 GCTTTAGTAG CATTTCTTTC TTGCTCTAAT TCTTCTGCAT AAAGCCTAAA CATAGAGTTT
    21061 TCTTTAGTGT TTATATCATC CGGCTCATCT GGATTTTTCC AAATAATTTG TCCTTTAGTT
    21121 TTAGGTGTGC CTTTTTTAAT AAATCTTGCC GATAATAATT TATTATATAA ATCAGTAGCT
    21181 ATACCATCTT TACTTGGAGT TTGATCGTCA ATATAATTCA TGTAAATAGT TTTTAATTGA
    21241 TTTTTAAATT TATCAAACTT CTTTTTATTA CTTTCATCGG TATTAAATTT AGTCATATCA
    21301 GCCTTTATAT CTAAAGGCTG ATTTTCTTTG GCTAAATCAA ATTTTTCATA TGTTTTTATA
    21361 TATTTCATTA TGTTATCTTT GTTAAATCTA CTGCTAAAGA GCTAAATACG TTATCCATAT
    21421 TTATTTTTTT ATCTTTATTT ATGGAATTTA TATTCACTTC ATTAATTTTG CCCTTTAATA
    21481 TTGTTTCTTC ACCTTTATCA TCAATAGAAG TTAATACAGA AATAGCATTT TTTAGACTGC
    21541 CCGCTCTTAT TACATCACTA CTAATTTCTT TTTTAGAAGG AGTAAAATGT GCATAATGCG
    21601 ATGCTCCTCT ATTATTTATT TTATTTATAT CATAATATAC CATGGTAAAT GGTTTGCCAT
    21661 AAATTATATT TTTTGTTTTC CCTTTTTCCA CCCTTGATAA ATCTATTAAT CCAATATAAA
    21721 CTGGCGCATC AATTTTATTA GTTTTCATGT AGTTATTACC AGCAGTTATT TTATGTCCAT
    21781 AAGTTTCTGC TATAGATTCG TTATTGTACT GCCATTTTAA TAAAATTTTA TTTTCTTTTT
    21841 TCATCATAAT TTGGCCTACT ATTAACTTAT GTTTATCTGT TAATTGAGTA TCTTTTTCAT
    21901 CCTTAAATTT AAAAATTACA TTTATAGCTA TAAATGATCC AACATCTGAG CTTTTTGTTT
    21961 CAGATATTTT AAATATCTCT GCCCATTTAA CTTTAGTATT AGCATCTAAA GTAGCAGAGG
    22021 GGCCTGTAGG TGGGGGGTCT TTAACATCAG GTTCACTTTC TGTGTCACCA ACTAATCCAA
    22081 AATATTTATT TAATAATTTT GATCTATTTT TTTCATAACT TTTTAAAGTA TTTTCATCTA
    22141 TCATATTACG AATAAATTCT AATAGAACAT TACCAGACAT CTTTTTACCA TCAGTTCTTT
    22201 TTATTGCTCC TGCATTAAAT ATTTTTCTAT ATTTTGTATT TTCAATTAAC TCACTTATTT
    22261 TATCAGTAAA ATTATTAAAC ACTTTTATAT TAGCCCATGG TCCATTTGGT CCAATTTCTG
    22321 GTGAATAAGA CGGTGCATCG CCATTACCAA TATATTTATA TTCTCTAAAT GTTTGTGGGC
    22381 TAACTCTACC ACCAGGTCTA TTAGATGGTA TATTTTTAGT AGCATAACAT CTATAAGCTT
    22441 TACCAAATAA ATCAGATATT CTTAATATAG GATCTTTTGT TTTATCATTT TTAATTTTTT
    22501 CTTTAAGTTC TTCATCTGTA AGCGGCTTTG TATTTTTATC AATATCCGCA GCTACTTTAT
    22561 TAGCTTGATC CATATTTAAT CTCCACTCAT TCTCTTCTCC CGTTTTAAAA TTATTAAACC
    22621 AAGCTACTTG AACTTTATCA CCAGTTTTTT CTTTAGCAGA TTGTATTTTA TCTGGTGTAT
    22681 TTCCATTTGT TAAATTATTT TTTGGGTCAT CTGGTGTTAC ATTATCATCT TCGTATATTT
    22741 TACCATATTT TGTAAAAAAA GAAAAACTAG CATTTTCAAC ATTTATTTTC TTTTTTTCTT
    22801 TTTTAGTGGT ATTAAAGTCA CCTTTTGGCT CTTGTGTTTT TAATAAAGTA TAGCATATAG
    22861 ATAATGTTTC TTTTAATAAT TTAATAGTTA AATTATAAAA TTCGTCTTGT TCTGCTGTTG
    22921 CCGGTTCTGC TGTTATTTCT TGTTTCTTTA TTTCAGGTTT ATCAGTAGTA ACTAAGCCAG
    22981 TTTCTTTACT TTTATTAGTA GTAACTAAGC CAGTTTCTTT ACTTTTATCA GTAGTAACTA
    23041 AGCCAGTTTC TTGATTTAAA GCAATTTCTT TATTTTTGTT TGTAGTAGTT AGACCAGTTT
    23101 CTTGTTTAGC TGGTGCAGGA TATTGTTTAC CCACACTAGC ACCTTGTTCT TTATCTTCTA
    23161 TTATAAATTC AGAATATTTT AAAAATAAAT AGCTAGCATT GACATTATCA TTTGGTACTT
    23221 TAGTTGTAGG TTTAGTTTTG CTATCATACA TGTTTACCAT TTTAGCATAA GCTTGACCAA
    23281 ATTCACTTAT AAATTGTTCT ATTTGTTTGA AAATAGGATT ATTTTTTTCG TAATTTATAA
    23341 AATCTGACGA GTTTAATGGG ATAATTAATC TAGAAAAAAG CGAGACAGCT TTAGCAGCGT
    23401 CGTTAAATAT CATATCTTCT TTAATTAATT GATCATAAGT AAGTGGTTTA CCAATAGTAG
    23461 ATTTATTGAC CATTAATTGT TGCCCAAACT TAACTATTTC AACTTTGTCA TTTGATTTGG
    23521 ATAAATCTTT TATACTTGGA AGATGAGGCT TAATATTTCT TAAGCCTTTA AATAATTTAG
    23581 ATAAAATTAT TTTTTCAATA TCTTTTTCTT CTGCATCTAC ATCTTCTTCA TCAGCTTCTG
    23641 ATCCTTTCGT AAGTTCTACT TTTAATGCTT CTAATTCTGA CTTAAATTTT TCAAGTTGAG
    23701 AAATTAATGT ATCTCTATCT CCTTTGCCAT AATCCGCATC AGCTGGTGAT GCTTTTATGT
    23761 ACTTTATTGC AAGAGTTATT AATCCATCAT TATTTGATTT ATCTAAAAGT GAATTAATTT
    23821 TATCTAATTC TTTAGCATCG CTAATAACGG TATTATAAAT TTCTTCCAAA AGAGCTTTGG
    23881 TTATTATAGT TCTTGCCTTT TCTTGTTCTT CTTTTCTAAT TGTAGAAAAT AATAATTTAT
    23941 TTAATTCTCC TTCAATTTCT TCTGCAATAG GTTCAACTTT TTTATAATTG ATTTCTATTT
    24001 TTCCTTTTCT TATAATAGAG TTTACTAATC TACCTAATAA AGATCCACCA AAAGTGATAT
    24061 CATTTGTAAA TACTTCATTT ATTTGTATTT CTTTATTTAT GGTTGATAAA AATATGTCTC
    24121 TTGTAGTTAA ATATCTCATT AAAAATATTA TATTTTAGGT ATATATTAAT AAACCAAATC
    24181 TTATTTTAAA AAAATGAGAA AATGAAAATA ATGCTAAAAT TAAATTGAAT ATATAACGTA
    24241 TTAATAAAAA TATTTATTAT GAGATTCAAA GAACTTAGAG TAGGAGAAAG GATTATAACG
    24301 AAACCTACTG ATATAAATAA AGAATTAACC AAACACAATC TACAGTGGTT AATTGACTCT
    24361 GAAATAGAGG ATGCAGAAGT AGAAATCAAA AATAACACAC TAATCTGGAA TGACGGTAAA
    24421 TTTATTACTG GGCATTGGCA TTATGGCATC TGGAAAGATG GTCAGTTCAG TGGCACATGG
    24481 GAAAACGGCA TATGGGAAAA GGGCAATTTT GGTGGAAAAT GGAAATCCGG TATTAAGAAG
    24541 TAACCTAATC CATAAAATGG ATATAAAAAA TAACATTTCT TTTATGAAAA AGAAAAAAGT
    24601 GAGAGTAATA ACAAAGGTTC GTGACACATC TATTGTTATA TACAACTCAG ACAGAATTAG
    24661 AGTGAATAAA GAATTAAATG GTGAATTATT TTTTGAAATT GACAATGAAT TAACAACAGA
    24721 TTTAGCAGAA GCAATTGCAA TAGTATTAAA TAAAGGTATT AAAGATAACA ATTTTTGGGG
    24781 AACAACATTT AATATTAACA TTCAGAATAT ATCACCAGAT AAAACATTAT ATTGGATGTC
    24841 AGGTGGTGAT AGAGAATGGA TATCAAAATC ACATTACGAA AAATCATGGT CAGATGTGTA
    24901 CTTAACATTC CAAGAAGAAT ATGGCCTATT TATTATAGAT ACTATTAATA AAGCCAAAAC
    24961 ATTTGGTGAT ATTAGAAATG AATTTTTAAA ACAATTAAAC TTACCTACTC TATATGAATT
    25021 TTCTTTAGAA AAAGGTTATA TAAAATAACA AAAACCCTGC TTAAATTTAA GCAGGGTTTT
    25081 TTAATATATA CTATTATGGA AAATAAAACT ATTTGTAGTA ACCCTTGGTG TAAAGGAACA
    25141 TTCTTTTATT TGGGCGAAGA AGTTCCAAAA GAATTCCCAA AATGTCATGG CTTTAACACA
    25201 CAAGTGTCAG GTGGTGTATC TTGGAATACT AGAGAATACA CAGAACCAAG AGATGACGGA
    25261 CAAGCACATG AAATATCAAT AAATATTTCA ACTGGTGGGC AAAAAACTAG TTCTTCTGTT
    25321 GGTGGTGCAT TAGGACAATT TTTGAGAGAT ATATTAAAAA GAAGATAATA TAAATGATAG
    25381 GACATATATT TGATATTGAC GTTTTATTAA AAACAGATTC AAGACCTTGG ATAGTAAATA
    25441 AATTTAAACC AAATGAACCT TTACTTAAAA TAAGTAAAGC AGATTATAAT TTGTTTAAAA
    25501 ATGGTGTTTA TAAAAATCAA GGTAATAAAA TTGAGTATAA TGATAAAACA TATTGGTTGC
    25561 CAAATGATTT ATATAATAAA TTAAAAGTTA TTGCTAAAAA TCAAAAAATT GGTATGAACG
    25621 ACATAGCTAT TTCTCTACAA GAATTTTTAA ATCAAGAAAT AGTGGAGACT ACTGATTACC
    25681 AAATTAATTA TGATATTATA TCTCATTTGA AAAATAAAAA TGAAGATATT TATTTAATAT
    25741 GTTCTAATAA TACAGAAAGG ACATTTAAAA TATTAGTAGA TAAATTAATT GAAAAATTAA
    25801 AAGAAGAAGG TATAGGTATT AAGAAATTTT ATTATATTAA TGATACTTTT TATAATGTAA
    25861 GTACAGATGA AATTGTTTAT AAAAAGGCAA AAATTTGTTT ACAGCATTTA GTAGGATATG
    25921 AAATTGAGAA TGATAAATTT ATTGATAAGG AAATAACTAA ATATTCTAAA TTATATTTTT
    25981 ATGACGATGA TTTTGATACA TTAAAAATGG CAGATGAAAT TAATTCATTT TTAAAATACA
    26041 TACTATCTAA AACACCTACT GGATTAAAAG AAGTTATTAA ACAAAATGTT AAAGATGATA
    26101 AGGCTGAATT TTTTGTAAAT AAGATAACTA ATAATAAATT TAATAAATTT ACCACAAATG
    26161 ATGTTAAATT AACGTTATCT AATATTGTGA AATTTGAAAA TTTTAAATGG AAATAACATT
    26221 ATGAAGTGGT TATATACATT TGAGGGATTT AAAATTAGCT TACAAGATAT TAAAATTGTA
    26281 GAGAGAGATA AAATTGGTAA ATATAAAATA CCATCTTATG GTAAAGTTTT ATATTGTATA
    26341 TACAATAGAA TGGAAATTGC TCAATTGGAA TATTCAGTTT TCACTCAAAT TCCTTATACA
    26401 AAAGAATTTA TAGATAAATA TAACACAGAG ATATACATTA ACTATTTAGA AACAGATGAA
    26461 GAATATCAAA ACAATGGAAT TGCCAATTTA TTATTAAAAC ATTTAATAGA GAAGGCAAAG
    26521 TCGATGAATA TTGATGTTAT AACTTTAAAA TATGATTTAT TTGTTACATA TCCAGAATGG
    26581 TTAAAAAAGC AATATGAAAA AGTTGGATTT AAAATTCTAC AAGGAAATAA AATGTTTTTA
    26641 GCATTAAAAT AAAAAAACCC ACTCAATTGA GTGGGTTTTT TTATTTTGCA TAATTAGGTT
    26701 TTCTATGTGT GCCTTTATTG CCAGTTTTTT CGGCTTTTCT TTTGCGTGCT ACTGATGCCT
    26761 TTCTTTCTTT CTCAGACATT TTGCCAGCAA CTTTTGCTTT TCTACATTTT GGATAACCAC
    26821 CTTTAGATGT ATCAGATCTA CCACATGGTG GATGACTACC ATCTTTATTA GTTTTAGATA
    26881 TATCTACCCA TTTTTCTTTA AACCATTTAT CAACTCCACC ATGTGAATTT GCATATGGTT
    26941 TTTTCTTTTC GTTAAGTTCT TCTACAAAAT CTTCAAATAA TTTTAAATGT TCCATTATTT
    27001 CTTTTTACTT TTTTTCCATT TGCCACCTTT ACTTTTGTAG CGTTTAGATG CTGCACCACT
    27061 TGCATATGCA GAAGGCCATA CGTCATATTT TGCTTTTGCC CACGCAACAC AAGATTGCCA
    27121 TAGAGATGGT TTTGTTGGTT TATTTTTTTC AACAACCAAA AAATCGTTAT AATTTAATAA
    27181 TTTTTCCATT AATTATATAT TATTTTTTAA GATTTATTTT TTAAATGGTT TAATAGCATT
    27241 TCGTTCATTT TTCTAGAATC CATTACCATA CTATCATTTT TATTATCATC TTGTTTAATA
    27301 TCTTCTTCTG CTTGAGTTTG TACCTCATTT GCACCCATAT CTTTTCTTAT GTCTTTATAA
    27361 AATTTTTCTA AATCTGATTT AACCGATGTA TTAAATTTAA TATTATCACG CATTTGTGTC
    27421 ATAGTTTGAT TCATTACTTC ATACATTCTA GCGTTATTAT CACCATTATC TACTTGTCTC
    27481 ATTTGTGAGA TAAAAGTTTT TCTTGTCATC TTAATTAAGA ATAGCGTTTC TGCGTAGTTT
    27541 AAAGCATCTT CTTTCACTTT ATTTTTGATA TAAGAGTGTT GCATCACGCT GGGTAGATCA
    27601 CCCAAATATA AGTCTAATAA TGAATTTAAT ACTTCTTCGG CACGATCCTT AGATTCTACC
    27661 ACATCAGCAT TATAATCATA TATTTCAATT TCACCAAATT CAGGTAGGTC ATCAACCTTA
    27721 GCCAAATACA TGTTTACATC TAGATCTTTA TTATCTTCCT GAATTTTATT AAATTCTTCC
    27781 TGAAGATTGT TAATTTTGTC ATTTTTGTCG TTCTTACTCA TAGGAACCTA TATATTTTAT
    27841 TATATATATT AAAAAACATA TATTTCTTAT GGCAACAGCT AAAAAGCAGG TACAAGAAGA
    27901 AGAAAATAAA AAATTTGTTT TTACTAGTAA AAACATAGCC GAAATCACAG AGCAAATAAG
    27961 TGATGGAGTA GTAATTAAAA GATATCAAAA TCCATGGTTT AAAAATGAAG TAGGGGTTAA
    28021 AAGATCTGGT ATATCATTTG GTATAACAGC GTGGGAGTGG GAAGAATATA TTAAATGTGC
    28081 AGAAAGTGTA CAATATTTTG CAGAAAATTA TTGTCAGATT AAAAGAGAAG ATGGTTCTAT
    28141 TGGACCAATT AGATTAAGAG ATTATCAAAG AGATATTCTA GATTTATACG AAAATAATCG
    28201 TGTTATATTA TGTGCGTCAC GTCAATCAGG TAAATGCTCC ACTTTTAATA CTTTTGTCCA
    28261 AATGTCCGAA AATAAATTTG AAAGATTAGG TATTATATAC TATAATATAA TGCGTCTATA
    28321 TAGAAAATTA ACTTTTTTGG AAAAAGTTAA AATAAAAATG TATAACTTTA TTTACCATTT
    28381 AGACAACAAG CGCACAAAAA TTTAATATAT AATAAAAAGG ATATTAAATT ATGATAGAAA
    28441 TAAAAATTAA TGATACAGAC GAAAAAATAA CATGTAGAAT ATGTGGTTTA ATTATGAAAA
    28501 ATATTGCTGG GAAGCATATA CAAACAAAGC ATAATATTAC ATGTGATGAA TATAAGAAGA
    28561 TGTTTCCTGG AGCACCAACG CAATCAAAAG ATTATATAAA AGCAACTACT AAAAATTCAG
    28621 GAAAACACAT GAAAGAACAA AAATACAAAG ATATGTTTTC TGAGAAAATT AAAGGTGATA
    28681 AAAATCCAAA TCACAAATCA AAAACAACAG AAGAGGAAAG AAAAGAGCGA AGTCCATTTA
    28741 ATGAAAAATT TATTGGATAT AAAGATATTA AAGATGTGAA AAATATAGTT AAGAACTTTA
    28801 AGAAAGAAGC TATAAAAGAT AGGTTATCAA CAGCACAAAA AGAATATTGG ATTAAAAAGG
    28861 GGTTTAATTT AGAAGAAGCT AAATTAAAAG TATCAGAAAG ACAAAAAACA TTTACATTGG
    28921 ATATTTGTAT AGAGAAATAT GGAGCAGAAG AAGGGATTGT AAAGCACAAA GATAGACAGA
    28981 ATAAATGGCA AAAAAGTCTA ATGGAAGGTG GAAATTTAAA AGCTGGATAT TCTGAGATAA
    29041 GTCAAGAATT ATTCTATTCA ATTTTAAATA AATATCCATT AAATATTGAC TTAAAAAAAG
    29101 TATATTTTTC TACAAAAAAT TCTGAATATT TTATATCACT TAAAGGTGGC TCTTTTAATG
    29161 TATATGATTT TACAGATTTA AATAAAAAGA AAATGATAGA ATATAATGGT GATTTATATC
    29221 ATGGCAATCC ATTAATTTAT GATAGGTTAG ATACGCCAAA TCCTTTTAGA AAGTACATAA
    29281 CTGCCGAAGA AATGTGGGAT AAAGACGCTG AGAAAATTAG AATTGCTAAT GAAAATGGAT
    29341 TTGAAGTCTT AACTATATGG GATTCTGAAT ATAAAAAAGA TAAAATTGGC ACTTTACAGA
    29401 AGTGTTTAGA TTTTTTGAAT ATATAAAATA TGAAATATTT GGAAGATTTT TATAAATATA
    29461 AAGATTTAGT AGGTCAAGGT GCTGAACATA AGGCTTATTA TATTGATGAT GACTGGATAT
    29521 TAAAAATGCC AAGGAAAAGT GATTATACTT CTAATAAAGA TAGATTAGTT AATTTTAATA
    29581 ATCATATACG AATAATGAAT AAATATCCTA ATATTTTTGT TAAGGTTAAG AAGTTAGATA
    29641 GATATAGAGC ATCGGTGGAA AAAGTAAATA TAGAAAAGGC CACAGAAGAA ATTAAATATT
    29701 TCTACAAATA TATTTTTGAT ATATTAAATA ATAATGAAGA GCTTGGTAAT AAATACTGGG
    29761 ATATGATAGT TAAAAACGGT TATGTTGAGA TTATATTTAA ATTTACATAT TCATTTACAA
    29821 ATTTTCTTAA AGAATTATTA TTTATAGTTA ATGACTATGC GTTAAAAGAT AATGAGAGTA
    29881 TTGTTATTAA ATGGTGTGAG TTTATTAAAA AAATTATTAA TAGCAAAGTA GAATTTGAAA
    29941 CAGATTACTT TGATTCTAAG TCCTGGAATT TTGGATTAGA TAACGAGGGT AATATAAAAA
    30001 TGATTGATTT TTAGTATGAT AAAAAAAATA ATATATTTTT TAATACAATT AATTGAAAAA
    30061 TATGAATATA GGAATCTTTC GTTAGACGAA AGTGATATTA ACAAAAAGAT ACTAAACACG
    30121 ATATCTAATT TAGATATTAA AGTAAAAACT GATACAGGCT ATGAAAAAGC TACTGATATA
    30181 CATTTGACAC AACCTTATAA GGTTTATGAA ATTGAGTTGG AAAATGGATA TAAATTAGAG
    30241 TGTGCTGATA ATCATATTTT ATTTGATGAA AATTTCAATC AAATATTTTG CAATGATATA
    30301 ACTACTGATA CATATTTACA AACCGATTTA GGTTTATCAA AAGTTATTAG AATAAATAAA
    30361 TCAAATCAGA AGTTAAGTAT GTTTGATTTA ACTATTGATC ACCCTAATCA TAGATTTTAT
    30421 ACGAATGGTA TATTAAGCCA TAATACAATC AATGCGGCAA TTACAATTTT GCATTTTATT
    30481 ACATTTAGTA ATGATAAAAA TGTGATGATA GTGGCAAACT TACGTGATAC AACGATTGAA
    30541 ATTATTGATA AAATTAAAAA TATTTATATA AATTTACCAT TCTTTTTAAA AGTTGGTATA
    30601 AAAAACTGGA ATCAAAAATC AATGGTTTGT GAAAATGGTT GTAAAATAAG AACAGCCGCA
    30661 AGAAGCAAAA CGCCAGCGAT TGGTTTTACA ATTGACTTTT TATATTTAGA TGAATTTGCA
    30721 CACATTCCTT CCAATATTAT TGAACCATAT TATACCGCAG TATATCCAAT TGTTGCGGCA
    30781 GTAAATAACT CAAAAATAAT AATAACTTCA ACGCCAAAAG GTATGAATTT ATTTTATAAA
    30841 TTATTAACTG ATTCAGAAAG AGATGAGTCT GATCCATTAA GTACAAATTT TAAATCAATG
    30901 AGAATTTATT GGTATGAAGT ACCAGGTAGA TTTGTAACAT TTTTCCGTTT ATATCCACAA
    30961 AAATTATTTG AATATGGTAT AACTAAAGAA GATATATTTT TACAAGTTAA AGAGGCTTTC
    31021 CCAGGTGCAA AAATAGAGAT GTCATATAAT GTAGATTTAG AAAAAGATGT TATAACTATA
    31081 CATAATAAGA ATCCAGAAGA TGGACATTTA ACTTTATCCG AGGATGTTAA AAAATTCATA
    31141 TATGTTAAAG ATGATAAACA ATATTTTATA CAACAATTAG CGTATGTAAC AACATGGCAA
    31201 GAAGAAACTA CCAAAGAAAT TGGTGGTGAA GATGCATTTA ATCAAGAATT TGCATTGAGA
    31261 TTTGTTGATG GCTCTCGTTC ATTATTAAAC GAGGCTTTAA TTGATGATTT ATTGAAAAAT
    31321 AAAAAAAAAT ATGTTCACTA TCCATCATAT GAATTTGATA GAAGATTAAA ATTCAATTAT
    31381 GAAGATTTAC AATTTGTAAA TGATACATCT ATATATTCAC CATTAGATAG AAATAAAATA
    31441 AAAGGTATAT TCTCAATTGA TATATCAGAA GGATTAGGAC AAGATTATTC TATAATAAAT
    31501 ATGTTTAGAA TAAGACCTAA ACCAATAGAA GTTATTCAGC AATATGGTAA AGAATATAGT
    31561 TCTTTATCTG ATTTCTTTTG TTTAGAACAA TTTGGTATGT ATAGGTCTAA CTTAGTTTCT
    31621 GTAAGACAGT TAGCAGAATT ATTCTATGTT CTAGCATTTG AATATTTTAA TCCAGAAAAT
    31681 TTCAGAGCAG TATTAGAATA TAATACGTAT GGTGGTCAAT TTTTGGCAGA AATGCCACAT
    31741 TTATTTGATG GTAATAACCA ATATGGTTCA AGTATATTCT ATAGATATAA ACATAGAATA
    31801 GATTCTCCAG AAGAAAAGAT AGGATTGAAA TTAAACACTA ATAAGGAAAT ATTAGTTAAA
    31861 GATTATCAAG AAAATATGAA TAAAAGAAAT TTTATGATTA ATAATACCAC TAATATAAAC
    31921 GAAATTACAA CTTTTATTAA GCACGTAACA CCTTCGGGAA ATATTAGATA TGCTGCTGAT
    31981 ACTGGTAATG ATGATTGTTT ATTGCCTAAT ACCTTAATCA AAACAAATAA CGGATATATT
    32041 CCAATTAAAG ATATAAAAAT TGGAGATTTA GTATTAACTC ATTTAGGTAA TTATAAAAAA
    32101 GTAACAAATA TATGCCAACG TGATTTTAAC GGTGATATGT ATAAATTAAA ATTTGCAGGA
    32161 AAATTGGAAT TAAATTTGAC TTATAATCAT CCTATTTACA TTTATCAAAA CAAGCACCGA
    32221 CAAAATTTAA GGTTTAATAA GGAAAAAACA CCGTCATCAT GGTTATTACC TGGTGATATT
    32281 GAGAAAAACA ATTTATCAGT ATCAATTAAA GAAGTTTTAC CAAATAATAA AAATTTATTA
    32341 GTAAAATATA CAGATTTATA TGTTTTAAAC AATCATTCAT ATGAGAAAAA TGTTATTCTA
    32401 AAGGAAATAA AATTAGATAA AAACTTTGCT AAATTTTTAG GACTATTTTT AGCTGATGGT
    32461 AATTGTTATC AACCAAAATC GGATGTTTAT AGGATGTCAA TAGCATTTAA TAAAAATCAT
    32521 ATTGAATTAA TAAATTGGAT AAAACATTAT TTAAATAGTA TTGGAATAAA AACATATGAA
    32581 AGAAAATACA AAAATGAAAG TAATTCATAT ACATTAACAT TTAATAATAA AACATTATTC
    32641 ATGCTACTTA ACCAATGTTA TAATGAAAAT AGAGAAAAAA TATTACCAAA CTATGCCTAT
    32701 AATTTAGGCA AAGATTTAGA ATTTTTATTA GAATATTGGT TAATTGGAGA CGGGTGGATT
    32761 AAGAAGGAAA AAAATAACAG AAAAATGTGC AAAATTGGAT GTTCAACAAG TCGTCAATTA
    32821 GCACTATCTA TGTTAGATAT ATCAAATTCA ATTGGAAAAT ATTCAATAAT ATCAAAAAAT
    32881 AGTAGAAAAA GATATAATGT AAAATCAAAA GATCAGTATT GGGTAACCAT ATATGATAAA
    32941 AAACCAAATG GTGCAGTTGA TATTGATATT AGTAATTTTG AATATGGATC CAGAATTAGA
    33001 AATATTGAAA AATATAATTA TGAAGGTTTG GTATATAATT TGGAAGTTGA AAATGATAAT
    33061 AGCTATATTG CAGAGGGTAT AGTAGTACAC AACTGTGTAA TGAGTATTGT AAATGCGTCT
    33121 AGCGTATTTT CAAAATTTGC ATTTAGAGAA TTGGTTGAAT CAATAGCGCC TGAGTTGGTG
    33181 GATTCAGCTA CTTTAAAGTT CTTTAATGAT GTGCTGAAAA ATCAAGAACA TCCTGATTAT
    33241 GGTGATAATC AATATGATTA TATGTCAGTT ATGAATGCCG CTAGACAGCA AAAATTTATT
    33301 AATCAATTTA AAAATAGAGG AGGTAATAGT TGGTAAATAA CCAACTATTA CAATTCTTCT
    33361 AAAGTGACAG TTAAACCACG AGCAAATAGT TTGTTATAAA CTTTTTGCAT TTGCTCTTTG
    33421 TCGCCTCTTT TTACATCACA CTTACCTTTA AAGTGTATTA AAAATGTACA TTGTTCAGCT
    33481 TGTTCTGGTC CATGACCTGC ACACATCATT AAACATTCGA TAACAAAATC GAATGAATGA
    33541 ACATCATCAT TCCATACAAT GACTGCATAA GGCTCACTTA ATATTTCGTC TACTTCCGAA
    33601 AAGTCTTGTT CTTTAATTTG TCCCATATTA ATATATTTGT TTTTTATTGA CCACATCAAT
    33661 AATAGTTACT TTAAGTTTGA AAGTTTTTTC CATGACTTCT GCCCATTCAA CAAATTTAAC
    33721 TAAATGTTCA TGCCTATCAT CATATAATAT AAATTCAGTA GCTTTTGGAT TTTTTCTAAT
    33781 AATAGATTCA AACAATTTTG TCTTAAACCT ATAAGTTTCG CTGCCCCAAT TACAGAATAC
    33841 ATCATTAAAT GTTAAATTAT GAAAATCAAG TATAGCTTGC ACTTCTTCTT TTAGTTTATC
    33901 CATACGACCT GTTGCAATAA ATACATAGTT ATCTTTTTCA GCAATTGCTT CTGTATATTT
    33961 TTTATGCATC CACATATTCA TAGCTGGATA GAATACAGTC ATATCCATAG ATTCCTTTTT
    34021 ACTCCACCAA CCAGTTGGGT GTGGGAATTG TACGCCCTTC TCACGAAGCC AGATTTGTCT
    34081 ACCTTCTTCT GGCTCCATAG TGTGTATTAA CGTTTTGTCA AAGTCAAATG CAATTATTTT
    34141 TTTATATGGC ATATTTTAGA GTTTTTATCA TAACGAAGAA CATTAATTTT TATATATACT
    34201 TTATATCAAC AAAGATAAGA AAAAATAGAC AAATAAACAA ATGAAAAACT AAATTTTAAA
    34261 GAAATAAAAT CATTATACGA AAATGATACC TACATCAAAG ATATAGCTGT GAAATATGGA
    34321 GTATGTTCTA CAACAATTTC TAAATTTTTG AAAACAAATG GTTATGTTAT TAAAAAAAGA
    34381 TATACTGGAA ATAGGCGAAA TAGCATAGAC TTATCATTTT TTGAGAAAAT AGATTCTAAC
    34441 ATAAAAGCAT ATGTAATAGG CTTATTATGC TCAGATGGTA GTATAGATAA AGACGGTTAC
    34501 GGGTTTCAAA TTACATCAAA AGATATTGAA ATTATAGAAA ATATTAAAAA AATATTAAAA
    34561 TCAGAACATA AAATATGTAA AATAGAATCA TATGATGAAA GGACTAAAAA AACATATATT
    34621 AGGTATAATA TACATTTTTG CAGCAAGAAA ATGGTTGATG ATTTAAGAAA ATTAGGTTTG
    34681 GTAAATAACA AATCATTTAA TTGTAAAATG CCATTATTAA AACAAATATA TTTTTGGGAC
    34741 TTTCTAAGAG GATTATTTGA TGGTGATGGT TGTGTAACCG GTAATAATGG AAAATTGAGA
    34801 GTTAGTTTTA TAGCAACAGA AGATATAATG AATAATATAA AAAATATCTT TAATAAAAAT
    34861 GGATTATCTG ATAATAAATT ATCAATCCAA ACAAAAAATG AAAATGGTAT TATTTATAAT
    34921 TTGAAACAAA ATTCTTATAA AGATATTTTA TTTTTAAGGG AACATCTTTA TAAATCAATA
    34981 AATATTGATA ATGAATATTA TTTAAAAAGA AAATATTGCA AATTACAGGA ATTACAGGAA
    35041 TATAAATTAG GCAAATTATC ACATAAAAAT AAAATTTGGA AAAAAGTATT ATTTAGAAAT
    35101 AATGATGTAG AAATAATCTA CGATTCTATA AAAGATTGTT GTATTGAACA AAAGTTGGTT
    35161 TTAAAGTCAG TTTATGAATC AATAAGAATA AAATCGTGTC ACAAAGGCTG TATTATAGAA
    35221 TATATAAATT AAAAAATTTA AAAAATTATG TCAGAACAAA TTGAGGAAAT TAAGAGTAAA
    35281 TTTGATTTAA AACTAATTAT TATAATCATA TTAGGAATTT TATGCGCTGC TATGTTTATA
    35341 TTTGGATTTA ATGGTTACAA TAATTTCAAT AATGAGAAGA AAGAATTAGA TACTAAAATA
    35401 AAATTTTATC AACATATTGA GGATAGTTTA GTGAATGAAT CTAATAATAA AATTAGTGAG
    35461 TACGCAATTT TAGAAACTAA ATTTAAACAA GATTCTATTA GGTTAGATAG TTTAAAAGAT
    35521 GAATTTTATG ATGCTAGTAT CAATGCTAGA CAATCTGAGA GAAATGCTAA CTATTATAAA
    35581 GGCAAATATA CAGATGCTAA AAATAAAGTT ATTTATTTAG AATCTCATAT GATAAATATA
    35641 AAAGGTGATA GTTTATTAAT ATCACTTTCC AAAAAAATAA ATTAATATAT GAAAAAATTA
    35701 TTATTGTCAA TATTTATAAT ACTAATTGCC TTAACTGGAT TTTCACAGAC TTATACAGTA
    35761 GCAACTATTG ATACTACTAG TACTTTAATT CCAAGGTATC TACTTGTTGA TATGCCTAAT
    35821 AATACTAAAG ATACAGTTGG TGTTATAGTA ACTATAAAAC AAGCACAGAA GATTAATACT
    35881 GACTTAGAAA TATTGAGATT ATATAGAGGA TTACACAAAG ATTGTGATTC AACTGTAAAT
    35941 TATTTAGTAC AAACTGTCGA AGATTATAAA ATTGCTAATA CGGTGGCAGA AAATGCTTTA
    36001 AAAGCAAGTG ATTCTGTATT AAAAGATAGA AGCTTAGAAA TAGAAAATTT AAAACAACAA
    36061 TTGGTTATAT CTAATGAAAG ATTAGTAGCA AAAGATAGTA TTATTGTCGC AAAAGATGAT
    36121 ATGATTACTT TAGTTAAAAA AGAATCTAAA AAGTTTAAAA AACAGAGAAA TAGAGCTATT
    36181 GGAGTTGCTA TAATAGAAGG ACTAATTATT ATTGGAATAA TTTCCTCTCT GTAAAAAATG
    36241 GCTTTTTATT TATAATATAT AATTTACAAA AACAATTTTT GATAATGAAA CACGTAAAAA
    36301 AATTCGAGGG TTTTAAAAAT AATAAACCTG AAGTTAAAAT AAAAGATAAA GTGAACGAAA
    36361 CCGTATTCCA AGTAGAGAAT ACTTATAGAG TTAACATTAT CGCAGATGTT GATGCTAAAC
    36421 TTTTATCTGC TTATGCTAAA AAGGTTAAGC AAAATATGAA TAAAGAAATT ACTGATTTAA
    36481 TGGGTAATGC TATGTTAGCA GAAGAACTTG TTAAATGGGT TTTAAAAGAT GGTTTAGATG
    36541 TTGAAAAAAT ACCTGCAAGT GCTATTATAG GTGGCGCACA AGGTCAAGCT CAGGCACAAG
    36601 GACAAGTTCA AATTCAAGAT GCGCAAGCAC AAGGACAAGT TCAACCACAA GCACAAGTTC
    36661 AAGTGCAGGC TCAAGCTCAG CCACAAGGTC AAGTACAAGG TCAAGTACAA GGACAAGGAA
    36721 TGGAAGAAGT TCAATCACAA GGTGGTGAAG AATTGCCAGC TTAATTAAGA TAAAAAATAA
    36781 AAAAGCCGCT CAATGAGCGG CTTTTTTATT TAACTAATAC AGTGTTGACC ATTTGTAAAA
    36841 ATTGAATAAT CTTCTAATTG TATTGTAAAA AAAGTTGGAC TCTCATATCC TTTATCACCA
    36901 AGAATTGTTT GTACAATTCT ATCTATAATT TCATATGGAT CACCATTTGA AGCTGGACGC
    36961 CTATCTTCTA AATAACCTGG TGTAGTAGAA TCTTCAATAG AAGAAGGAAT ACGAATAGAA
    37021 GCTGTTCTAT CGCCAATGCC ATATCTATAT TCGTGTCAGA TAAGTCTGGT ATGTCTATAC
    37081 AAGAAATAAT AACTTTAATT GTAGAAAAAG GGTTAGACTC TGTAATGAGT GTTTATGAAT
    37141 TTGAAATTGA TATTCAAGAT GTAGAAGGAA GCATGAAAGA TATAGAAAAT TTTGTAAAAA
    37201 TAAAAAATAA AAAAGAGGAT GATTTTATTT ATTCCGTAAA AACTGAATTA TTTAAGAAAC
    37261 CTGTCGTAAT TCTTAAATTA AAATAACGGG CACAGGAACC ATTCATTATT AAATATATAA
    37321 ATTATGAAAA TATGTAATAA ATGTTTATTG GAAAAATCTT TAATAGATTT TAATAAAAGA
    37381 AATGATAGTA AAGACGGCTA CAGAAATGAA TGTAAAGAAT GTAGATATAA ACTATCATTT
    37441 ATTAAGAATT CTTTGCGGAA TAAAGAATAT TATAAGAGGA ATCATGATGA ATTATTAAAA
    37501 AAATCAAAAG AGAGAAAATA TAAAAATAGA AATTTAGAAG GAAAAAGAAT TAAGCTTAAA
    37561 ATATTAAGCG AAAATATTTC CGAAAATGAA AAGATATGTA GTAAATGTTT ATCAATAAGG
    37621 TTTAAAAATG AATTTACAAC AGATAATAAT AAAAAAGATA AATTATGTAG CCATTGTAAT
    37681 TATTGTAAAA ATATTTATTT TTCTAAAAGG AAAAAGAATG ATATATTATT TTTGCTAAAA
    37741 GGTAGATTAA GGTCTTCTTT ATCAAAATTT TTGCGTAAAA ATAAAATCAA TAAAAATAAC
    37801 AAAACTGAGG AAATATTAGG TTGTTCTTTT GATGCATTTA GAATTTATTT GGAAAATAAA
    37861 TTTGAAAATT GGATGACAAT TGAAAATTAC GGTAAATATA ATGGTAATTT TAAATATGGT
    37921 TGGGATATTG ATCATATAAT TCCATTATCT TCTGCTAATA ATGAAGAATA ATTGTTGAAA
    37981 TTATTTCATT ATACTAATTT ACAACCATTA TGTAGTAAAA TTAATAGGGA CATTAAAAAA
    38041 GATTATTTTA TAGGACAATC ATTAGCTGAG TAAATATATT TATCGTTTTT AAATATTTTT
    38101 AACCCAAGTG CTTTAGCGGC AACCATTATA TCTAATATAC ACTCATTTTG AGAACCTCCA
    38161 ACTATAACAA TATATTTACC TTTAATCTCT TCGAATAGAT TTATCATTTT CTTACCGATA
    38221 TGATACCACT GATGATTATT GCCTATATAA ACTATAATAG TTCCCTCAGT AGTTTCAAAA
    38281 TATTCACCTC TTTGTATATT AGTTCCTTTA GATTTTATTT GATTATAAGT TTCTTCTGAT
    38341 AATATATTTT TATAAAAATC GGCATCTACA TCATAGTTGT ATCTTTTTTC AATTAAATCA
    38401 ACTTGATTTT GGAATTTATA TAAATCATCT TTATTTTCTA TATCAGGTGT TTCATCATAT
    38461 AAAAAATCTT TATCAGGATT TTTACCTTCA TGGTGATTAT CAAATATTTG ATAAACTTTA
    38521 TCAAAGTCAT TACAATATTC ATTAAGTTGT GCCAAATAAT TATCATTAAA ATATTTTTTA
    38581 AATGATTTTT GCACATCTAC AATAATTAAA ATTCTATCTT TAGAAAAATT CTCAAATAAT
    38641 TTAATATACC TCATTATGTA TATATTAATA AAAATCCATT ACTTTTAAGT TATAGACTTT
    38701 CCAAACTGGG CATACACCTC AAAGTCAGAA ATTTTAAAAA AAATAAACAT CATATCATAA
    38761 AAATTTGATG TATCTTGTGT GAAAACTGCT TGTAAGGAAT AATCTATATT AGCTAATTCA
    38821 GGTATATAAT CAGCAATTTG TCCATTTAAA CTTTTTTCTA CATAAGCAGC TGATACCTTA
    38881 GTTTCATTTA ATAATAATTC TAAATCTCCG CCAAAATCTG GATCTCCCAT TACATCGCCT
    38941 TTATTTGTGA ATAAAATCAT TTTATATTTT TGTAATATAA CAGAAATTAT ATCATCTTCA
    39001 ATGACTTGAT TTGCAGTATA TGATGGATCA GTTTTATCTA TTACATAGAA ATCGGTATAA
    39061 TTAAACATAG ATTATATATT AAATAAAAAC TTCTCTTATT CTTGATAAGA CAGTTATACC
    39121 TAATATAAGT GGATCAGTAT TTGTTTCTAA TAATCTGGTA TGATCTGTTA CTACTTCACA
    39181 TGCTTTGAAT AATTTTTCAG TTTTATTTGG ATTATTTGCT ATGACATAAT CTACAAAAGG
    39241 TCTACCTAAA AGGCTAATCA TTTCGTCAAC TTTTTCGGCA CCAAAATTAT CCATTATAAA
    39301 ATGATAAATT TCATCAAATG ATTTTTTATC ACCTAATACT ATTTTAAATA GTTCATCTCT
    39361 TTTTTTAAGA TCTATATTAG ATGATATAGA TATTTCACCA TTTCTTCTAA AATGGTCAAT
    39421 TGCTATTAAA GTTTGTCTAA AATCAGGAAA ATTTTTGTTA ATTATTTTAG ACAAATCTTC
    39481 TTTTGTTATT TCAAACTCTT CTGCTGGAGC TATAACATCT TGTATTCTCT TATAAAATAA
    39541 TGTTTTTAAT AATTTTTCTT CGGTTGCATC TTGACAATCA AAGTTAATAG CAGAAAATCT
    39601 TGATAAAATA CCTTTTGATA CTTTATTAAT ATGATTTGTT ACTAAGATAA ACCTAACATT
    39661 CTTTTCGGAA TATTCTTCAA TATATGCCTT TAATGCATCC TGGTATTGCT GTGATGTTCT
    39721 TTCAAATTCA TCTAAAAATA CATATTTCAT AGAATCTGCT TTAATATCTA CCGACATATC
    39781 TAAGCCCATA TAAACTTTAG AGCAGAAGTC ATCAATTTTG GATCTTAATA CATCAATAGA
    39841 TGTATAGAAA GAAGAATTTA TTTCTAATTT TGGCGCATCT TTGGTATATC TACCAATTAA
    39901 TATTCTTGCT AACGAAGTTT TGCCTGTTCC AAAATGTCCA TATAATATAA CATTGTCATT
    39961 TAATCCATTC TCAAATGCTT TTTGAATTCT TGGAAGTAAG ACTATATCTT CCATAGTCTT
    40021 TGGTCTGTAT TTCTCTGATA ATAATAGTTG CTTCATTAAA TTTGTAATTG AAAAATCAAA
    40081 AAAGTTTAAA AATTTTTTTA TAGACAATTT TTTTATAATA TATACATAAT GTTAGGAAAT
    40141 AAAAAAAATT ATGATGATGT ATTTTTCAGA AATTTAACCA TTGCTGTATT AGATACATTA
    40201 GAAGGTGAAG TTTATTGGAA TTATGAATTC ACATCAGGAA CAAAAGAAGT AATCGTGCCA
    40261 TTTTATTATT CATTAACTGG TGATGAAAAA TTTGTTGTTG ATGCATTTGT CGATGATGTA
    40321 GTTTCTGATA ATAGATTAAG TGAATTGAAT ACAGATCAAA TACCAAGGGG TGTTTTAACA
    40381 ATGACGGGAT TTGATATATT AACTGATCAA ATGGATAATC CAAATGTTTG GATGAAAGTT
    40441 AACTTAGAGA GTGATGATGA GGTAAAAAAT ATTTTAGCAA GAGTAAGACC TTTTCCGATA
    40501 TCTGCTAAAT ATGAATTATC AATATTTTTA AATTCGGAGA ATGATTATTT TAAATGCGCA
    40561 CAAGCTCTAA TGGACACAAT AGGTATTTAT AGGTATATGA CATTTGAGTA TAATCAATTT
    40621 AATTTAAATG CAGTAATGCA GTTACCAGAA AGTAATCAAT TTGAAAATCC TCGTGATAAG
    40681 AATTTTTCTA GTAAAAATGA AATTAAATTA ACTTGTTCAT TTGAAGTTTA TTCATTTTAT
    40741 CCTGCTTTTA GGCGTCCTAA AACAACAGGC TTAAGATCTA ATGAAGGACC TAATCCATGG
    40801 TTATACAATT ATGATTCATT TAAAAATGAT AAGCAAGATA TTATTATACC AAAAAGAACA
    40861 AAATGGTATT CTAACATAAA CAAATCATCG GGAAACCCTG GTGATAGTGG TAGTATAGAC
    40921 AGCACTAATG GAAATGGATT TTAATAAAAT CTATCAAAAA TAGGCTTTTA GGATTAAACT
    40981 TTTTAATATA TAGTATATGA AGAAATGTAC TAAATGTGAA AAATTATTGG AGACTATAGA
    41041 ATTTTATTCT AAATTTTCTG TTTGCAAATT TTGTTGTAAG GAAAACTATT TAAATAAAAG
    41101 AACAGAAAAA GTAGAATACC AAAAAATATA TAATAGTGAT AAAATCAAAA AGAGAGAACA
    41161 AGATAAGAAA TGGCGAGAAA ATAATAAAGA TAAACATGAT TTGAAAAATA AAAAATGGCT
    41221 AAAAAACAAC CCCGATTATA AAAAAAAATG GGAAGAAAAT AATCCTGATT ATAATAAAAA
    41281 TTATTATATA AATAGTATTG AAAGAATAAA AAATTACCAA ATTAATAATA AAGAATCTAT
    41341 TTTAGAAAAA AGGAAAAAAT ATTACCAAGA TAATAAAGAA TTGATTAAGA ATAAGGTGAA
    41401 AGAATATAAA AGTAACAAGA GAAAAATTGA TCCTCTTTTT AAATTAAAAG AAAATATTAG
    41461 AAATTTAATT AAAAATGGAT TAAAAAATAG TAATATACGA AAAAATTCTA AAACGGAACA
    41521 AATTTTAGGA TGCTCCTATA TAGATTTTAA AATATATTTA GAATCCAAAT TTGAATCATG
    41581 GATGTCTTGG GAAAACTACG GAAAATATAA TGGTGAGCTA AATTGTGGCT GGGATATTAA
    41641 TCATATCGTA CCTTTGTCTG GATGTACAGA TAATGATGAA ATAATAAATT TAAACAACCA
    41701 TAATAACTTG CAGCCTTTAT GTAGTAAGGT GAATAGGGAC ATCAAAAGAA ATACGAAAAG
    41761 TGAATAAAAT GCACTTTTAA AACCTAATAT ATATACTAAA CTATAAAAAA TTAATTTTAA
    41821 TTATGAAGGA TCTCAAATTA GAGCTTTTTA ACTTTAAGAA AAATTTGTCC TACGAACAAA
    41881 ACGACATTTT CCATATCGTA GAAAGCCATT TAAACGCTTG TAACGTGGCA TCTGAGAAGC
    41941 AAATTATATT ATCTCTAAAT GAGAAGCTTA AAACATATAC TTATGATTCT GATGTTAAGA
    42001 ACTTATTGGA ATCATTAAAC ATTGATATGA AAACGTATCA ACTATTGTAT GAATTAAAGA
    42061 ATCTATATAA TGTGTTAAAC TCAAAAAACC AAGGTGAAAT GTATAGACAA CCTATTAATG
    42121 TTGTTCTACA AACTATTAAT CTGGCTGATG ACCAAGATAG ATTATCTAAA GTTCTTAATG
    42181 AATTAGCTAT CTATGATTGG GTTCCAGAAA TTAAATTATT TGTACATAAT TTAACAAAAT
    42241 CTCCTGAACA AAGAACTAAT CTTTTATCTG GTGGTAAATC TGAATCAGTT TACACTATCG
    42301 TTGATAGAGT TGAGGAAGGA TATATTTGCT TGGTTAAAGG TTCTTGGTTC TTATTATCAG
    42361 AAAACAATAT TGAAAAAACA TTATTAGAAA CACATGTTAC GGATAATGAT AGATTGATAT
    42421 TAATGAGAAA CTTACAAACT GCTATGAATT ATGCAAGTGT AGGTGAAGAT AGGATTAATT
    42481 TTAGAATATC TGAAAACTTG ACAATTGGTA TTTCTGTTGC TAAAAAAGGT GTTATATACA
    42541 TCAATGATGA TGAAATGAAA GAAACTACAT TAGAATCTTT ATTCTCATCT CCAATTATTC
    42601 CAATTGTAAA TAGAAATTTT TATCCATTAT TGGTAGAAAC AATGAAAAAT ACAAATAAAT
    42661 TTGTTGAATT AGATGTGGTT AAAAGAGTTA ATAATTTAAT TAATCCATAT TTAGAGTGTT
    42721 ATGCATTCAA TTATAAAAAT GCTATATTCT TATACAGGTG TGATGAAAGA TATGGTAACT
    42781 CATTCTTTAA ATACGAATCT GCTTTAGAAT TAGTAAATGA GGTTAAAAAT GAATTAAATT
    42841 ATGATTTAAC TTTCTTTTAT GAGAATAAAT TGGATAAAGA ATTAATCGTT AAGAGAAAAT
    42901 TAGAAGATAA AGAAAGAGAA ATTTCTATTA AATTAGAAGA TTTAAATTTC AATATTTCTA
    42961 AATTAGAAGC TTCAATAAAA TATATTGGTG AATCAGAAGT TCTTGCAACA GCAATGTCAA
    43021 ATTTAACTTC TAGAAGACAA GTTTTAAATG AAGAGTTACA AGCAGTTAAA GAATTGCAAT
    43081 ATAACGAAAG AATAAGACTA TAACCTTAGC GGAATAAGAC TGCTTTTTAT AAATTAAAAA
    43141 CCCACCCAAA AGGTGGTTTT TTAATTTAAA TATATAACAT TATGATACAC TTAAAAAATT
    43201 TTAACTCATT TGCGGTTATA AGTGAGAACT TACAATACCA CGTAGATAAC AAGATGTCTA
    43261 TATTAGAAAA TGTATTTAGA CCAGGATCAG AAGCATTCTT TTCTTTATTA AACGAAGCAA
    43321 GAGAATTATA TGATAACAAC TTAATCGAAT TAAGTGATTT GGATAAAGAA TTATTTGAAA
    43381 CAACTGATAT AGGTAAATTT GCCGAATTTG AAGGCAAAAG AGTTGCTTTA GATTTCCCAT
    43441 TTGAAGAAGA AATAATAAAT GAAGCTAAAA AACCAGCAAA TGTAAAACTA AATAAACCTA
    43501 CAAGAAGTTC TGGTCCTAAA AAATATCAAG TTTATGTGAG AAATCCAAAA ACAGGTAATG
    43561 TTAAGAAGAT TAACTTTGGT GATTTAAAAG GTGGTTTAAC TACTAAAATA AATAATCCTG
    43621 CGGCTAGAAA ATCTTTTGTA GCTAGACATA AATGCAGCAC CAAGAAAGAT AAAATGACGG
    43681 CAGGCTACTG GAGCTGTAGA ATCCCCAGAT ATAAAAATTT ATTTTCAGGA TCCTACAGTG
    43741 GGTTTTGGTA GAGGAACAAC GGATATTTTA ATATATATTG GTAAATAAAA TATTAAAATG
    43801 CAAATCTACA AAATTACTAA TTTAATTAAT AAAAAATTTT ACATAGGTAA AGATACATCA
    43861 TCAGACTCAA ATTATTTTGG GTCTGGTTTA TTGATCAAAA GAGCCATAGA AAAATATGGT
    43921 TTAGAAAATT TCCAAAAAGA GATTATAGAC GAAACTGATA ATTATGAGGA ATTATCACTA
    43981 AAAGAAAAAT ACTGGATTAA TCATTTTAAT TCAACTAATT TAAAGATAGG TTATAATATA
    44041 TCAAAAGGAG GAGATGGTGG TGATACATTA TCAAATCACC CAAATTTAGA TATTATTAAA
    44101 GAAAAAATAT CCAAAAATAA TCCAAAAACA GGTAAAACTT ACGAAGAAGC ATTTGGTGAA
    44161 GAAAAGGCAA AAAAATATAA AGAAAAGTTA AAAGAAAAAT TGGATTTATC TATTTTTTCC
    44221 GAAAAATCAA AAGATAATTC TAAATTATTT TTTGATAACA AGAGAAAGGA ATTAATAAAA
    44281 AGATGTGAAT TTATTAGAGA GGAAATTAAA AATGGTAAAA TTGATAATTA TATTGAAGAA
    44341 TTAAAATTAA TAAAGAAAAG AGTTCCAGAT AATTTTTTAA AAAATGCAGA AGGTTTTTAT
    44401 AATTTCTTTG GACAGGAATT AAAATTTATA TTTGGTAAAA ACAGGATTAA AAAAGAAAAG
    44461 GTAAAAAAAG AGAAAAAACT AAAAGAGAAA AAAGTTAAAA TTGATGGAAT AGAATATAAT
    44521 TCTATAAAAG AGTGTTGTGA AATAACAGGT ATTAAAATAA CAACAATAGG ATTTAGATTA
    44581 ATTTCTCCTA ATTTTCCAAA TTATTTATAT TCGGATGATA GTTTAAATAT TAAAAATGGT
    44641 AAATATGCTA TAAAAGATGA TACAAAGAAA ATAAAAATTT CTATTAATGG GGTTGAATAT
    44701 AATTCAATAA CAGAAGCGGC AAATGAATTA AATTTGTGTA ATGATTCTGT TTCTATGAGA
    44761 TTAAAATCAG CGTCTTATAA AGATTGGATT TATTTAGATG ATAGAAGGCA AACTTTATCA
    44821 AAAGAAGAAT CAAGACCTAT AAAAAATAAG AAAATTTCTA TTGATGCTAT AATTTATGAA
    44881 TCTATTGCAG AAGCAGTTAG ACAAACTGGT ATAGATAGAC AAATTATGCG ATATAGGTTA
    44941 AAATCCAAAA ATCATGAGAA TTATTTTTAT ATATAACTAA TGAGATACAT TAAAAAATTT
    45001 GATAATTTTC TTATTGAGAA TTCTGATATA ATAAATTTTA ACATTATATT TACATCACTT
    45061 TATAAACATC ATCTATCTAT TAATGAGCAA ATGCTTATTG AGGAAGAGTA TAATATGATT
    45121 AATGAATCAT GGTTTTCGGA TTTAGCAGAT AAAGCCAGTA GGGGCGTGTT AAAGACGACA
    45181 ACGGCTGCTG GGCAATTAAT TGTTGATTTG GCTAAAAAAG CAAAAGAAGT TTTAAATTTT
    45241 GCTAAACAAT TATCTACAAA GATTGGTGAT TATGTTAAAA ATCAATTTAT AAATTTACAA
    45301 GATAAAGTAA AAAATTATGC ACTGAAAGAT GCTGAGTTTT CTAAAATACT TATTGAATTT
    45361 ATAGAAAAGA AAAAACAAGT AAAGCTCAAA ACTTATGTTA AAGTTATAAG CGATTTATTA
    45421 AAATATATAT TATCTGGACA AATGATTAAT GATTTAGTAA ATAGATTATC GGAAACATTT
    45481 TCTGGAGTAT TAAATGCTGG AACCAATGAA GGATTATATT ATTTAAATAA TGAATTTTTA
    45541 TTTGAGGCTG AAACAGAAGA AACAGAAAAA AAATCATTTT TAGAAAAATT AGGTGAAAAA
    45601 ATTATAAGTT TTCCTCCTTT TACTTGGATA CCTAAAATAG AAGATATGAT GAAAAAAGGT
    45661 ATATCTTCTC TTTCCAAAAT TATAGATAAA TTTTTTGGAT GGCTTATAAC TGGCGGTGAA
    45721 GTAAATAGTA AATTTGAAAA AGGATTTTAT TTTCTTTTTC AAATTTTAGA ATTATATATA
    45781 CATTATAAAA TTATTGGAAA AATTGAAAAA TTTAAAGATT TTATTAATAA AACAACCGGA
    45841 ATAGAAGATA TTGCAAATAA AATAAAAGAT AAATCATTAG GTGAGTTATG GAAATCTATT
    45901 GGATTTAATC CAGAAAATTT TATAAATGAT GTAAAGGCAG CAGTTAAGAA AATACCTTTT
    45961 GTTGGTAACA TATTAAGCAT TTTAGATTCA TTAGTAATTG CTATTGGAAC TTATTTAGCA
    46021 GTTCAACCAG CAATTGAAAA AGTTATTTCT GGTATATAGA TTTTAATATA TAATAAAAAT
    46081 TAATTTAAAA GATGAAATTA AAAAAATTCC AACAATTTAA CGAAGATATA GATATGAACA
    46141 TGGATATGCA TCAAGATATT GAGCATGATA TGGATAGAGA TAATACTTCA AACTATATGT
    46201 TTTTTGAAAA TTTAAAAACA TTACAAAGAT TGGTAGAAGA GTTATTAACT TTAGACGAAA
    46261 TAGAAGTTGA TGAAATCATC GAAAGTGGAC ATGATTGGAT AAACGATCAT ATATCTGTTG
    46321 CAAAAGCTGA TGTTGAGCAA GTATATCAAT TCTTAATGAA TAATTCAGAT GATGATGTGG
    46381 ATATGCATGA TGATATGCAT GACGATATGC ATATGCATGA CATGGATGAT GATAATGAAT
    46441 TAGACGGTAT AGAACCAGAC ATGGTTGAAC CAGAAGATTT TCAATCAAAT CCAATAACAG
    46501 ATGATGAAAC AGGAGAAGAA CTATAAATTA CCATTTAAAG AAGAAATAGA AAGTGGTTAT
    46561 AATATTAGGA TTTTTGATTC TACGACTGAC GAAGAAAAAT TTGTCTGGCA TAGAGACAAA
    46621 GAAGATAGGA TTATAGAGTG CAATCATGAA ACAAATTGGT TATTTCAAAA AGATAATGAA
    46681 TTACCTATAA AATTTGATAA AAAAATTTTT ATAGAAAAAG AAACATGGCA TCGAGTCATA
    46741 AAAGGCGATG GTGACTTACA ATTAAAAATA AAAAAGCTAA TTTAATTTAA ATTGGCTTTT
    46801 TTATTTTTAA ACAATATATA GATTTTTCTA TATAATACCA AAAATAATTT TAATTAATGA
    46861 ATTATCTCCA CAACAAAGAT CTTTACGTTG AAATCGTAGT AAGTAAAGCA CAAGGTAAAT
    46921 TAACTAAAGA TGCTAAATTA ATGTTAGAAA TTCTTGCTAA AAGAACAATC AAAAAGATGA
    46981 GATACTGGTC AAATGATGAT AAAATGGATT GCTACCAATC TGGTTTATTA GATATGTTTG
    47041 ATAATTGGTA TAACTTTAAT GAAGAAAAAT CTGATGGAAA TGCTTTCGCA TACTTCACTG
    47101 AGATTTTCAA AAGAGGATTA GCAAAAGGCT TTAACCAATT ATACAAAAAG AAAGGTGATG
    47161 CAGAACATAA AATAAAATTA ATATCATTAG AAGGTTCTAA TGATGGTCAA GGATTACACT
    47221 CTATTTAATT CGTTTAATTT CTTTATCAAA GATTGGTTTT TTATAATAGT TTTTAATCTT
    47281 TTAACTTGAT TTGTTCTATT AGTTTTACAC GGTTTTGGTT TTCTAGCTTT TGCCATTTTA
    47341 AAGTTTTCTT TTATATATTT TCTTTTAAAA TAAAAAACTT ATTAAAAATT GATTATAAAA
    47401 TATTATAATC AATTTTTTTT ATGAGCAATT TAAAATATCC ATTACCTGGT GATATATATT
    47461 GTCACTATAA AGGCGGAACT TATGAAATAG TAAGTATGGC AACACACACC GAAACAGGTG
    47521 AAAAATTAGT AGTTTATAAA TCACTTAATT TTGGAAGTGT TTATGTTCGA CCTTATGAGA
    47581 TTTTTTCAGA ATATGTTATA ATAGATAACG AAAAAATAAA AAGATTTGAA AAACAAAATT
    47641 TTGTTTAGTC AAAAAAATTT CGTATCTTTG TTATATGAGA AAAGTTTACT TACAATATTG
    47701 GGAAGAATCT GAGCGTGGAT GGGGTGTTAG ACCTGATGGT TGTTCACTTC ATGTTACATT
    47761 AGATGAACAT AAAAAAAATA TTAAAAGTAT ATATGATGAG AGAGAAAAGG ATATAGAAGT
    47821 TCCAGAAGAA TATGAAAAAA TTGTTGGTGA ACCTATTGAA GTAATGATAG ACCCAACTCT
    47881 GTTTTTTATT ATAAAAGGAA CATTAAGATT ACTTCAATAC GAAATGAATA ATTTAATAAA
    47941 ATTAGAAGAA TTAGTTATTA TATGCGATAT TTAGGATTAT TATTTATATG GATGAAATAT
    48001 TACCATATAT CAAAAAAAAA TTTGCTTTAT AAGAAAATAA ATAATGGTAT TGTAAAATAC
    48061 TCATGGTTTT TTTATCTTTT GAAATTATTA TATCCTATAT GGCTTATAAT AGGCTTATTT
    48121 AGTGGTAATA TAATTTATAC AATACTATTA GGTATGGGAA TAATAAAATA TTTTATATAC
    48181 CCCTTAATAA GGGGCAACAC ATATAAATAT TATGAACTAA TAGAAGCTGT TATAAGTATT
    48241 ATATTATATA TAATGTTATT ATTTTAGTAT GAAAAAAATG TTTGAGTTAG GTTGTGAAAT
    48301 TAAAGATTGT AGTTGTCAAA CAAAAATTAA AATAGTTTGT GTATCAACCT ATTTTGATCC
    48361 AAAATTTAAT CTTAACAAAG ATATAACTTT ATATAAAATA TATGATGCAG TAGATATGGA
    48421 AACACAAAAC CATGTTATCA AAAGCCATAC ATATAGAATT ACAAATGATT ATGGATATAT
    48481 ATCTACTTAT TATAAGTCAT ATTTCAGATT ATTATCTGAA TTAAGAGATG AACGAATAGA
    48541 TGAAATATTA AATGATTAAA GCCGCTCAAT TGAGCGGCTT TTTTTATTTC TTTTTTTGCT
    48601 TAGGTGGAGC TAAAAGTCTG TCAGTTATTA TTATAAATTC AAATCCTTTA TTTTTACACC
    48661 ATTCTATACA ATATTTCCAT TTATCTAAAT TTTTTGAATA TTCTTTTAAA GCATATTCAA
    48721 AATTTCTTAA TTGCTTTGAT GTTGGATTAG GTTGTAATTT TGGTGGTTTA GTTTCATGCT
    48781 CAGGTTTAAC TTCTGCGACA ACTCTTGATA TAGAGCCATC TGCTCTTTTC AATTCGTAAT
    48841 AAAAATCAGG AAAATATAAA TGCTCCGATA GTGTCATTTC TAATAATTTA TTATTCCAAG
    48901 CATTTTTAGT ATAAGGAATT TTTATCAATT CTGTATTCCA ATGTACTATG CTTTCGTTAT
    48961 TATCTAAATA AACCATAAAT TTTTGTTCTA ATCCACTTCT AAAAAAAAAA AAAAAACCCA
    49021 CCTTGGTTAT TGAGGCGTAT ACATTTTTCT TTATTTTTTG GTATAAACAA ACCTTGTTTA
    49081 TACTTGTTCG GTTGATTTGG GGCTGAGTTT AGCATTTAAT ATTTCATTTA TTTTTTCATA
    49141 CTGATCATAT TTTATAATTA TCAGTTCAAT ATTGTTTTTA ATACAATATT CCATTTTTAT
    49201 TTTATCTTTT AATTTATACA TTTCAAAATT TTCTTGATTT CTATGGAAAA AATTTATATA
    49261 TTCATAATGT TGAATACCGT TATATTCAAT TAAAAGTATT TTCTCTCCAA TTATACCAAA
    49321 ATCAAATTTT AATGATTTTC TATATTTAAG ATCTTTGAAG CTATATTGTG CTTTATATTT
    49381 TAAATTAAAG TTATCTAATA CTTCTTTTAT TTTCACTTCT CCTTTCGATA GATTACACAT
    49441 TGGACAACCA TATCCCTTAT AGTGATTTCT TGGTATTTGT TTAAAAACAC CATGTGTTTT
    49501 GCAGTTAATT TTTATTGGAG TGTCTGCATT TATATATACA GAATTATTAT AATCAAATAA
    49561 ATTACTATGT ATCTTATTTG ATTTTAATAT GAATTCTTCT GTTGTTAAAA CACTACTACC
    49621 ACCGCATTTT GGACACCCAC GTCCGCTTAT GTGTTTACTT GGGGTTTGTT CAAATTTACC
    49681 ATGTATCTTA CATGTTATAT ACACTTTTGT TCTATTATCA GTATAACTAA CTAAAGAATA
    49741 ATCATATAAA TTATTATGAA TTTTATTTGA TTTTGTGATA AAATCTTTGG TTGTTGATTT
    49801 ATTCTGTCTA CCTTGTCCAT TACAAACATG TACACAATAC CTACACCCAC TTCCTCTTAG
    49861 ATGTGAATCT GGTATTTGTT CAAACTCACC ATGTATCTTA CATGTTATTT TTATTTTATC
    49921 TTTGGATTTA ACATATTTTG TATTTGAATA ATCATATTTA TAATTGTGTA TTATATTTGC
    49981 TTCTTCTATA AATTGTTCGT TGGATTTTGT TCGTTTTTCT AAATTACAAA GATTGCAACC
    50041 TACGCCATTC AAGTGTGAAC CAGATTCTAT GTTAAATATA CCATGTTTTT CACATAAAAC
    50101 ACTTATTTTA TTTTTTATTC CGGTATAAAT TGTATTTGAA TAATTATATT TTGCACCATG
    50161 TTTTTTTATT AAAAGTGCTA TGAATTCTTC TGTTGTATAT TTATTACCAT GTAACATAGA
    50221 GGTATATATT ATTTTTTCTT ATATATTAAA GTTTTAAATA TATACATGTA TGGGAGAATT
    50281 ATTAAAAAGA ATAGAAGAGC AAAATGGTAA AAATATATCA GAAAGCTATA AAGAAAATAC
    50341 AATGTTTTTC TTTGAACGGT ATAAAACAAC TACTAAAGAA GTTTTAAATA TACCAGTTGG
    50401 TAAAATGCAA ATTGGTGGTT TTTATTTTTT GCAATATAAA GATGATTCAA ATTGGATGCA
    50461 ATATTCACCA ATTTTTACGG TAGATTTTAG AAAATTTGAT AATTTAGTAA TAATTTATGC
    50521 AATAAATTTT AATTTTATAC CATTACAAAT AAGATCTACT ATATTTGATA GATATATGTC
    50581 AAAAAGTGAA ATTGATGGAA ATAAACTATT AAAAGCAGAT TATAATAGTG TTTATAAAGT
    50641 TTTACTACAA TATGGTTATG AATATGCTTT AGTTGAATAT AATGCTGCTC AAATAACATC
    50701 GGTTCATAAA ATAGATAATG TGTTAGTTCC TAAGTTTTTA TATTCTGGGT TTCCAAAAAA
    50761 TAAATATGAC CCTATAAAAT TATATAGTAT TTGGAAAAAG AAAATAGAAA CACGAGACCA
    50821 AAGGCACAAT GAAATGATGA AAGCAGTTAT AAAAGATTTT TATGATTTTG AAAAAGAATT
    50881 ATCAGATAAT TACGCAGCTT TAGAAAAACA TATAGACCGT GTTAGAAAAT CTTATGAAAA
    50941 ATATGGTAAG TAATAAAACC GGCTATTAGC CGGTTTTATT ATTTACCATA TTTTAATATA
    51001 TAATGACTAA TATACAAGAT TGTTAAAATA GGAAGGACGC AACTTGTAAT ATATAAAATA
    51061 ATTAAAAATA ATTAAATAAA AAATAATTAA ATAAAAAATA ATTAAATTAT GGCATATCTG
    51121 TATAAACACA TAAGATTAGA TAAAAATGAA GTGTTCTACG TTGGAATTGG TTTAAAAGAT
    51181 ACAAATAATT TTAAAAGAGC CTATGAAAAG ACTGGTCGAA ATAATTTTTG GGAAAAAGTG
    51241 ATAAAACTAA CACAATATAA AGTAGAAATA ATACACGAAG GTATTTCTTG GGAAGATGCA
    51301 TGTAAAAAGG AAATAGAATA TATTAAATTT CATGGAAGAA GAAATTTATC CACCGGAACA
    51361 TTAGTAAATC TTACAGATGG TGGCGAAGGA AGTAGCGGGG CTATAGTAAG TGATGAAGTT
    51421 AAATTAAAAT TACAAAAAAT AAATAAATGT AAAAAAGTTT TACAATTTGA TATGGATATG
    51481 AATTTATTAA ATTCATATGT ATCATTAAAA GAAACTTCAA GGATAACTAA GTTTCCGTTA
    51541 GGCAATTTAA GCAAAGCTTG CAATGGCATA TTAAATTATG CTTATGGATT TATATGGAGG
    51601 TTTGAGTCTT CTCAATATAT AGAAAATACA AATAAAAAGA CACTAAAACA ACAAAGACGA
    51661 GTAGCAAAAA TGGATAAAGA AGGGAATATA ATAAAAATAT ATGATTCTGT ATCACGAGCA
    51721 TCCATAGAAT GTAATATACC AAGAACTTCT ATATCTAATT GTTGTTTTAC TAACTTAAAT
    51781 GAATTGAAAT ATTCCGCTTA TGATTATAAG TGGAAATTCA TTGATAAAAT TAATTACATA
    51841 TAATATGAGT AGTTATAATC CAACAAATCA GGGTCAAATG AATATAGCCT CGGCAGCAAC
    51901 TGAAAATAAA GGTATTTTTA ATAGATTACT TAGAAATTTA AGTAATTTTG GTATGAAATA
    51961 TGATGATATG ATAATCAGAA ATACTGTAGG TATAGGCATG AATGAAGATC CATTATCACA
    52021 AAAAAATAAT GACATGTATG CGTATTTTAG CCAAAGAGCT GTTGCTCAGG TTTTAAATAA
    52081 AAAGGCAATA CCTTATTTAG ATAAATCATA TTCTGATAAA AGAAGAATAC TAAGAGAATA
    52141 TTCCATTAAA GATTCAATAA GAGATTATAT AGCAATAGTA GCCGATGAAT GTATTATATT
    52201 TAACGGTCAA GATTTTTGTA GTCCTAAACC ATTAGCAACT AGTTTTTCAT CTGATATAAG
    52261 AGATAAATAC CAAGAATTTT TTGAAAAAAT TTATAATAAA TTTGGTTTCT CTGATGGCAT
    52321 CACAGCATGG AATATGATGA AAGATTTTTT AATTGATGGT TTTATTGCAA TGGAAATTGT
    52381 ATGGGATGAC AAAAAACAAA ATATAATACA TTTTAATAGA TTAAGACCAG ATACTTTAGT
    52441 GCCATCATAT GAACCTACAA TAGGTAATTT ATGGATACAA TATCCAGAAG ATCCACAATT
    52501 AAGAAGAATA TTTTTAGATT CTCAATTAAT ATTTATATCA TATACAACAC AAGGTGATTT
    52561 TTCTGAAACA TCTTATATAG AAGGCTTAAT TAAACCTTAT AATCAGTTAA AAATAATGGA
    52621 GCAAACAAGA ATAATGTTTA ATATTATTAA TGCTACTGTT TATCAAAAAT TTACTATTCC
    52681 AACTAAAAGT TTATCAAGAC AAAAAGCAGA AGAACAAATT GGTCAATTAA TAGCTAATTA
    52741 TTCAGAACAT GTTGAGTGGG ATGATTCATT AGGTACACTA ACTATCAATG GTAGTAAACA
    52801 TTTACCTTAT AATAAACAAT TATGGTTTCC TGATGGCGAT CAAGGTACAC CAGCAATGGA
    52861 ATTAGTATCG CCAACTGGGA ATGATTTAAA TGAAGAATCT GTATTAAAAT ACTTTGCAAA
    52921 CGCATTAAAA AGTGCATCTA AAATACCATT TCCAAGATTT GAATTTGATG GTGGAGGCGG
    52981 TAGTGTATTT ACTATGGAAT CATCTGATGT AAGTCAAGAA GAACAACAAT TTGCCAATTT
    53041 TGTTGGTAGA ATTAGAGCCA ATTTTAAAGA AGTAGTTATT AAACCTTTAA AATTACAAAT
    53101 GTGTATGGAA TTTCCTGAGT TAAAAGATAA TGAAGTTTTC TTAAATCAAA TAGATATAAT
    53161 GTTTAGTTCT AATCAAACTA TCGAAGAATG GAAAAGAATT AAAACATATA CAAAGAAAAT
    53221 AGAGGCTGCA ACATCAATAT TAGCTCTTCA AAAAGCAGAT GGTACTCCTT ATTTCCATGT
    53281 TGATTTCATT GTTAATAACA TATTAAAATT ATCACAACAA GAAATAGAAG AAAATAATGC
    53341 ATATTGGATA AAATCCAAAA CAGCTGCTGC ACCGGGTGCT CCCGGCGCAG CAGCAGCAGC
    53401 TGGTGGAGGT GGTAGCGAAT TTGAATTTGG TGCTCAAGGT GGTGCTCCAG CTCAAGGCGG
    53461 ACAACCAGGC GCACAAACAC CTCCAGCACA AGGAGGAGGC GCACAAACAC CTCCAGCACA
    53521 AGGAGGAGGC GCACAAACAC CTCCAGCACA AGGAGGAGGC GCACAAGGAG GAACACCAGA
    53581 ATTTGAATTT TAAATTAAAA AATAGTATAA AAAGAAAAAG AAGGAAGATT AATCTTCCTT
    53641 CTTTTTCTTT TTAGGGTTAT CTATACCGTA TTTTTCTATT AGAGTATTTT GTATTTTATC
    53701 TTTGATATCT TTATTTTGTA TAGGATAATC TACTCCGTAA CTATCATTTA GTGATTTTAT
    53761 TCTTTTATGT TCGGAACATT TGCGACAGTT GTACTCACCC CAAACATTAT CATATTTTAT
    53821 GTAATTTTTA TACATAACTT CTTTTTCTTT ACCACAAAAA TCACATTTAC ATAAAATTTT
    53881 ATAATGACTA CCAGTAGATA AAAGTCCTGG TGGTATAACT ATAGTTTCGC CTATACTAAC
    53941 ATTATAACCA CATTCTTCAT AGTGTTCATA GTTAGATTCA TTTATCTTTA CCTTAACTTC
    54001 TTTTGTTAGT ATCATATTTT ACTTAATTTT ATTTATATAT TATAATACTA CACCTCGCAT
    54061 TTTATCATTA ATCGGATAAA TATTTATCCC TAAGTTAGTT TCGCTGATAA AAAATTCTTT
    54121 TAAGTAAGAA CTATCTTCGC CTAATCCATT TATTATAGAG CGCATATGAT TACCTATTTT
    54181 TGTATCTGTA AATTCAATTA ATGCCCACAT ATCATCTCCC ACAGATATAA TATCATTTAC
    54241 TCTATGTGAT ATATTATTTA ATATATAATA TCTATTATTA TGTATTTCTA CTGGACATCC
    54301 AATTAGTTTA CCCTCTTTAA TTTTTTCTAA GAAAAATGGA AGATGTTCTG TTTTTATAGC
    54361 AGGAAATATT TTTATCTTAT ACATAGTATG TATATGCTTA ATCTTATTAA ATGTTTATAT
    54421 TTTAATAATA AAAAATCCGC CGAAACGATA AAAAGTCCGT CGTTTTTAAA ATAGGCATAA
    54481 AGGTAGTGAT ATATATACTA TAAAAATAAA TTATAACAAA TGAAACCAGT AATGATTATT
    54541 GAAAATAATA ATAATCCATT GTTTTTAAAT GAAGAGTTTA CAAATAATAG TGGTAAAAAA
    54601 TCATATTTGT TGGGTGGTAC TTTCACTGAA TTCGATATTA AAAATCGTAA TGAGAGAGTT
    54661 TACACAGCTA ATAAATTTTT ACCTTGTTTA GAAGAACTTA ATCAAAGGAT AACTACAATG
    54721 GGTGTTTATG GTGAATTTGA TCATCCAGAT GTATTTGACA CTTCATTATC AAGAGCTTCA
    54781 CACATTGTGA AAGAAGCTAT TTTTAATCAA GAGCATAATA GAGTAGAAGG TAAAATTCAA
    54841 TTATTATCAA CATTTTGGGG AAAAGAGGCA AGAGCATTGG TTGAAGATCA GTGTCCTATT
    54901 TTCGTTTCTT CTAGAGCAGC AGGTGTTACC GAGAATGACG GAACTGTAAC TCTTAAAAAA
    54961 TTATTCACTT ATGATATAGT TGCTGATCCA GGATTTTCCT CAGCAAAAAT GAATTCTATA
    55021 AATGAATCTT TAAATTATTC AAAAAACGCT AACTTTAGGA TATACGAAAT GTCCGACGAG
    55081 TCAAAAATTA ATGATATATT CGACATGAAC AACAATGATT TTGTTACAAA GGAACAATTG
    55141 TCTAGTTACT CAAATTACTT GATTAAAGAA ATAGATACTA TTAAAAAATC TATTAATGAA
    55201 TCAGTTAAAA AAGGTAATAT GGATCCTAAG AAGTTAGAAA AACTTCTTGA ATACTACGAA
    55261 GTGTTAAATA ACACTAATTC ACAAATGGTT AAATACTTAG ATTATTTAGC TGAAACTGTA
    55321 CAAGTGGTAG TAAATGAAAA TAAAAGTTTA AAAGAAACTT CTGAAAAATT AATCAAACAT
    55381 AATGATTACT TAGCAGAAAA TCTTGAAAAA GCTATTGGCT ATACAGAGTA TATTGCAGAA
    55441 AACGTAGATA AAAATATTGT TTATGTTGAG CATCTTGCTG AAAACTTAGA TAAAACAATT
    55501 GGTTATACAG AGTATATTGC TGAAAACTTA GATAAAACTA TTGCTTATGG TGAATATTTA
    55561 GCAGAAAACT TAGACAAATC TATTGCTTAT GGTGAGTATA TTGCAGAAAA CTTAGACAAA
    55621 TCTATTGCTT ATGGTGAGTA TATTGCAGAA AACTTAGAAA ATACTATCGC TTATTCTGAA
    55681 TATCTAGCTG AACATGTTGA AGGTAACATC GCTTACTCTG AATATATCGC TGAACATTTG
    55741 GATGATAATA TCGCTTATGG TGAATATATC GCAGAAAACT TAGATAAGTC AATTTCTTAT
    55801 TCTGGTTTAA TTGCAGAAAA ATTAAATGGT AATAAAGTTA ACGAAGATGC ATCTTCAAAT
    55861 GCAATTCCAA CATTAGAAGA ATGGGGATTT GAAAATGAAC CAGTTTTAGA CGAGGTTGAA
    55921 GAACTTGCTG ATGAAGCAAT TGCTGATGAA GAACCAGTAA CAGTTGAAAC AACTACAGAA
    55981 CTTCCAACAG AAGAAGCTCC AATTGAAATG CCAGCTGATA TTACAGCTGA GGTTACTACT
    56041 GAGTTACCAG AAGTTACAAC AACAATTGAT GTAACTAATG TTCTAACAGA AGAACCAGCT
    56101 GCAGCCCCAT CTTTTACAGG TGAATCAGAT TCTCAATTAT CTTTACAAAT AGATAATTTA
    56161 ATTGCAGAAG CTAAAAAACG TAAGATAGTA GAAACTAGTG ATTTACACTT CTTAAAATTC
    56221 TTAAATAAGG CTCAAGTAGA TAGTTATTAT TCATTAACTA ACGAAGAACA AGAATTAGTA
    56281 AAAATACACA TTAATGGTAA ATCTTACTTT AATAATGGTG ATGTATTGAA ATTAGTTCAA
    56341 GAAGCTTTAG CTGTTAAAAG TGAAACAATG GAAGATAGAA TAGTTAGATT AATACCTGAA
    56401 AGTGTAAAAC CATTATGGGC TGGATTAAAT GAATCTGCAA AGAAATCAAT TTTATCACAA
    56461 GCTAAATTAG GTTATGACTT AACAACTGAA TCATCTGTTG AACATTTCTG GTATACTAGA
    56521 AATTTAAAGA AAAACGAAGC TGCTAAAACT TTAGTAAACC ACGATTCTTT AATTCAAGAA
    56581 GATAAACTTT CTGATAAAGA TGTACAATCA ATCTTAGAAA GAATTAAAAG TTTAAAATAA
    56641 TCTTTAAATA TATTAAATAA ATAAGCCGCC TTTTAAAAGG CGGCTTATTT ATTTAATAAT
    56701 CACAATAATT TTAGCTTTTA TACGATAAAC AATCCATATT AAAAATATTT ATGATTTTAT
    56761 TATTAATACA TATAATAACA AATATGTATT AATCATTTTT GAATTATTTG GATATAATCA
    56821 ATAAAAAATC CAATCTTTAA AAAGGAGCAT TATAAAAAAT AATACATATA GTATAAAAAT
    56881 AAAAACAAAA AATTTATGAA TCACATTCGT ATAGATGAAA AAAAGGCGAT GAATAAATGG
    56941 GCTCCAGTAT TGGAAAACAT GGGTATTCAA GACGAAGACA GACTTAAGTG GATGTCAGAA
    57001 TACGCAGAGT ATCATGCAAT CAATGAAAAT GCATATGCAA ACGTATCTAA CGTAGCTGGT
    57061 TTAGGTGGTA TTACTGCTCC GCAGGTATCT ACTTTACCAG GTACAACAAT CGGAACTAAC
    57121 TGGTCGTCAA ATGGCGGTAG CAACGGTTCT GGTGACTTAG GACAAAACTT ATTACCAGTA
    57181 TCTATGAAAA TAGCTAATCA AACAATAGGT TTAGACTTAG TAGCTGTAAA GCCAACTCCA
    57241 GGTCCTAAAA TCGACTTACT TTATATTGAT TTCCAATATG ATGATAGCAA TTTAGGTAAC
    57301 ACAGATGAAA GACCACAAGT TTTCAAAATT GATACAACTG CTTCTGGTAC AACTGCTTCT
    57361 ACTTTAACTT CTGTTATTAA CGCAGTATTG GCTACTTACT CAGTTATTCA AAGTGTTGGT
    57421 GGTTTAACTA CTATTACTGG TGCTAACATT AGAGTATTTA CTACAATAGG TACATCCGCT
    57481 CCATTAGCAG TAACAGCTTC TAACTCAATT AATGGTGCTA CTCCTTTCCA AAATACTATT
    57541 AATACTGGTA TTTCAACAAA TGCTGGTAAA TCTGTTGCAA CTTATACAAC AGGTGGAGCT
    57601 GATATATTCA CGACAGGTTC TAATGCAAAC TTAGTGGGTG TTGTTGAGTT CTTAGGTTTC
    57661 TCAAGAATAG ATGGTTTCCC AATGTTCAGA GCTTACAGAC AAGCAAACAC TACACAAACT
    57721 AACTCTTACC CTTATGTAAA CTATCAAGGT GGTAATACCC CTGCAAATGG TTTAAACCCA
    57781 ACAACTGGTG CACAAGCATT ATGGGGATTT GATTCTAATA GAAATACTTT CAATTCTACT
    57841 ACATCAATGG TATCTCAAAT AGCTGCATTA TTTGGTGTAT TTTTACAATC TGGTAACTTT
    57901 GGTGTTTCTT TAGTTTCTGC TTTAGAAGAT CACATCCCAG GTTATGTTTC TAACTTCGTA
    57961 GGTGGTGGTA GATACCCAAT GGATCGTGCG TCAGAAGAAA ACACTTATGC GGGTCAAATT
    58021 GGTCCGAAGA TTTCTTCTAA ATCAATCGCT GTTGGTACAA TTGAAGTTTC TTCTGCTTTA
    58081 AGAAGAACAG AAATAGAAGA TATTAAAGCT AACACAGGTA TGGACATTGT ACAAAAGATG
    58141 GAATCAATCC TTGTTAACGA ATTATCTCAA ACAATTTCTA AACAAATCGT TTCTAAGATA
    58201 TTTGAAATGG GTGCGCTTAA CAGAGCTTCT GCTCCTGCTT ATAGTGGTAC TTTAGCAAAT
    58261 ATTGCTTCTC AAACTATCTT CGACTTAGAT ACAGCTTATG TTGGTTCTGG TCCAGGTGGT
    58321 GAAACTACAC ACGCTGTACA AAGAAAATTA ATCACTAAAA TGGTTCATGC TTCTAACTAC
    58381 ATCGCAACAG AAGGTCGTGT AGGCCCTGCA CAATTCGCAG TTACAAATGG TGCTCTTGCA
    58441 GCTTCTTTAA TGGATATAGC TGGTTACACA ATTAACCCTC TTAAATCTAA AATGAATAGC
    58501 TCTGGACAAC TTTACCCAGT AGGACAAATT GGTGATATTC AAATATATGT TGACCCATAT
    58561 ATGAAGTATA ACGATAACAG AATTGTTATT GGTAGAAAGA ATAACCCAGA CCAACCAGGT
    58621 ATCATATTTG TACCTTACTT AATGGCACAA TCAATCAGCA TCACCTCTGA AGCAACATTT
    58681 GCTCCAAGAA TGCTTTTAAG AAGCCGTTAT GCAGTAGCAG AAGTGGGTTG GTATCCACAA
    58741 AAGCAATTTA TGGCTATCGT TGTAAATGAC GCTGCTCAAT ACCTTAACTA ATCTAAAGTT
    58801 AAAAATAATA AAAAAGTCCT TCTTGAAAAA GAAGGCTTTT TTATTTTATT CTGTTTATAA
    58861 AATTAATATA TAATAAAAAC AATTTAAACA ATGTCAGTAC CATATTTTTA CATAAACTCA
    58921 ATGACATATT CCTCAAGCAC AAGAGTTTTA ACAGTTAATA CTGGGTATTC TTACCTAAGA
    58981 GGTGGTGGTT CATTTAGTAT TGTTGGATTA TCTAGTTCTA CTTTATATTA TAGTACAAGA
    59041 AATTCATATA GCACAAGTGA TACATATACA TTTTCTGTAA ACTTAGCATC TTCAACCACA
    59101 TTTAATATGA CAGTAAATTT TTACAAAGGA TTAATTAACA ATTATCAATT TGATGCCGGA
    59161 TATTTTATTG GAACAACTGG TTCACCAGGA AATCCGTCAA GCACAGTGTT AAATTATACA
    59221 AATGGTGGCT CCCCAGTAAA TTTAGGATAT GTTGGCCCAT CCGCACAGTC TTATGAAACA
    59281 TATAGAACTA TAAATTACAT ATTTAATACA TAAATAGTAT AAAAAACACA TTTAAAAAAT
    59341 AATATATAAT ATAACAAAAT AAATTAAAAA TATGTCAAGA CCTTATATCA ATATCACCTC
    59401 AATGAGTTAC GCAAACTCTG TCTTAACCAT GAACTATAAT TACTTCAAGT TAAGAGCGCA
    59461 ACCTGCAACA TTGGTTATAA CAGGATTTTC TAATTCTATT ACATTTAATG AGACACACAC
    59521 TAACAGTGAT TATACAAGTG GTTCTGTGGC GCCGTACCAG CAAACATTAA CATTTAGTGT
    59581 TCCTGGGTCA TTAGGTTATC CTACTGCTAA CACACCAACA TTTAATGATC CATCAGTTAC
    59641 ATTAAGATTT AATGGTACAG TTTCTACTGC TACAAACTTA AAAGTCACAA TTGGTGGTTC
    59701 TTTATTAGTT AATGCGACTG CAAGTGCGGG TCCAACTTTA TCTAATTATT TAACAACAAT
    59761 TGCTAATGCT GGCCCATATG GTAGTGGTGT TTATACCGTA ACATTATCTG GTACAAACTC
    59821 TTTAATATTT ACTCCAACTA ATACAGGTAA TTTTTATAAT AATACAACAT TTACAGCAGT
    59881 TGCAACACCT GGTGGTAGTT CGTTTACAAT GAGTGGATTG CCAGCAACAT TTAGTGGTGG
    59941 TATAACCAAC TATTCTGTAT TGATAACTTA TGGCACATTA GGATATTCTG ATACTTATAT
    60001 ATTAAGTAAC TAATAAAAGT ATTAATAATA AAAATTAAAA TGGAAACAAA CCCTATGGGG
    60061 TTTGCTTCCA TTTTTTATTA TACCAAAATG TCCTATCATT TGAATCTTTC AATGATTCTC
    60121 CTTTTTGATA GAATACCCAA TTATCAAATT CTGTTGAATC TTTCACAAAT GGATTTTCCC
    60181 AATCTTTTAA CTGCCCACCA TTTAAATCAT ATGCTTTTTG AGGTATCTCT TTACACAAAT
    60241 CTAAAATTTT AGGATAAGTT TCTATAACTG TCTTGGCATC TAAGAATGGA TTTTCATCTA
    60301 AATAATATAG AATTGTAGAA CGTAGATAAT TGCCTATCCC ATTAAAATAT TCTTGATTAA
    60361 GCAAGACTTC ATAAATAGGC TTCTTAAACG CATTTTTATC TATGTTGTTT AAGATATTTT
    60421 GCTTGAAAGC AACAAAGTCT TTAACAGGAT CTGGTCCTCT TTTTGAGCTT TTAAATGGGC
    60481 TATTTAGTGA GTATTTTGGT CCTAAATATC CACCACATAG TAACAAAGAA TTACCTGTTT
    60541 CATCATCAAA TCTTAGCCGC ACAAATTTTG TATTATTCCA TTCTAGAGTT GGCACATATT
    60601 TCCATCCGCC ACTCATACCC ATGAATACAT AAACTGGGGT AACACTATCT AACATTAGTA
    60661 TCAATTCTTT ACCATTAGAA TCTGCTGTTA TAATAAAATT ACTATAACTA GTATCTTCTA
    60721 CTGCACTATT TTCTTTGCCA ACATTAAAAA GTTTTGTAAA TTTCTTATTT ATTGAATTAG
    60781 TGTTAATATA ATCTGCACTA ATTTTAACTT CAGCCCATTC TGGCATAATT TATATTTTAA
    60841 TTGTTAAATT CTATAATTTC GTGTTCAGAT AATGGTTTTC TTGGTTCAGA ACTCAATATA
    60901 TCAAACATCT TAATAGTATT ATAAATATAT TCTGAGTGTC CGATATTTCT ATCATTCATA
    60961 TAACCTATTG TCAAGTGAAA TCCAAAATAT GGATCTTTGC TTAATCCCAA TGCTTCTCTT
    61021 ATTTCTTCTG CTTCTGGGCA GTGAACTCGT AACCACCAGT GCTTAGTATT TGTTCTTGGT
    61081 TCTAATTCGT AGTAGAAAGT TATTTCTTTC CCATTAAATA AGTTTGCTGC TTCTTCAAAA
    61141 ATTTTTGAAT CAACTTTATC TGAAATAATA GTCACGTGAG CGCCTCTTAG ATTTTTAACA
    61201 AAATCTAAAT CAAATCTCTT TTTCAAAAAC CAAGCATAAT AATTATCCAA TTCACACTTT
    61261 AACATAATCA TGGCTACTTT TTTCCAATCT TGTTTATCAT GCTTTTTAGT CTTATTCTCA
    61321 GGCTGAAATT TTAATTTTCC TTTCATTTTT ATGACCATTG CTATAAATTT CTTTGACTGC
    61381 AAAGATACGA AAATATCTTC ATAAAAACGA AATTTTTTTT TTAATATATA ATGAAAATAC
    61441 AACTAAAATA TGAACGAAAA ACTTATTAAG AGTACAAATA ATTTATCTAA GGATGATATG
    61501 ACTATGCTTA GAGAGAAATT TATAACTGAA TACGCAAGAA AAAAAGGATG GGATAAAAAC
    61561 CGTTTAACAG CAGAACAACT ATTAGAAATA GTGCAATCTA ACGGGTATAA AAATCCAGGA
    61621 ATAATTAAAT CATAAATTAA AGCCCACCAA ATTGGTGGGC TTTTTTAAAC CTTTTTATAT
    61681 TTATTAATAT AAAAAATAAA AATTAATGGA ATTAGCAAAT ATACCTAAAA TAACTTATGT
    61741 TATTGCGTAC CAACATAGAC CAGATAGACT GCAAAATTTA AGAAGAGTAT TAGAATGGCT
    61801 TCAACCATTT CAGGGATTAG AAATTTTAAT TATAGAACAA GATAAAAAAT CTAAGGTAGC
    61861 CGAACTTAAT TTAAGAGCAA AACATATTTT TATAAAAAGT AATATGCCTT TTGATAAAGC
    61921 ATGGGCATTT AATGTAGCTA CAAGATATGT TACTACTCCA ATTATAATAT TTGGCGATTC
    61981 TGATTTAGTA ATGCATCCAA ACGCTTTTAT ACAAGCTGTT CAACAATTAG ATTTTTATGA
    62041 TTGTGTTAAT CCTTACAATT CAGTAGTAGA TTTAACTCCA CAAGAATCAC AAATGGATTT
    62101 GAATACTGTT CTACAAATTA ATAGAATTGG TAGAGGTGAA GCGGCTGATG ACATACAAAA
    62161 AGTTCCATTA TGTGGTGGTA TTATAATGTT TAAAAAAGAA AAGTTATATG AAATTGGTGG
    62221 ATGGAACGAA AGTTTTTATG GCTGGGGGGC AGAGGATGAC TTTCAGTCAA TGAAGGTTAA
    62281 AACGTTCTTA ACATATACAA CAATGTTTAA TAAATGTTAT CATCTGTATC ATGAAAAGGC
    62341 GCAAATAGAC ATGAAATTAT ACCAAAGAAA TTTACAAATT TTAAATCATT TTACAAATTG
    62401 CACTAAAGAA CAGTGGTTAC AACATATAAA AATGGTTATC CCAACAATTG GGAGACTTAA
    62461 TCTACATAGC TAATTCTTTA GCTAAGATGT CGTCAATTTC TTTTATTTTA AAATATGGAA
    62521 TCCTTATTAA ACGAATATTG TTATTTTTAC AATATTCGTT TTTTATTTTA TCATTAGATT
    62581 TCCTATATTC AAAAGCTTCC AAACCTCCAA AATAATCAAT TGGTTCGTAA TGTTGGATAC
    62641 CATCAAACTC TATAATAGTA TTTTTTTCTT CTAAATAAAA ATCAAATGGT AGTTTTAATT
    62701 TATTTTTACA CCCATCAAAT GTTTTTTCTT TTTTAAATTT AATATTTGAA TTATTTAAAT
    62761 AATTTTGTAT TAATGTTTCA CCAAATGAAA TGTCACATGA TGGGCATCCA TTTCCTCTTA
    62821 AATGGTTATC AGGACGTTGT TCAAATTCAC CATGTTTTTT ACATATAATT TTCATATTTT
    62881 TGCGCATAGC TATATATTCT AAATATGTAT ATTTATCACC ATGTACTTTT TTTGCTCTAT
    62941 CAATAAATAT TTCGCTATAT TTCGTTTTAA AAGAACTAGC TGTTTTTGAT TTTTGACAAC
    63001 CTTTACATCC GTTTCCTTGT AAATGTTTAT TAGCTAATTG TTCAAATTCT CCGTGTATAG
    63061 GACATATTAC AATTAATTTG GTTGAATCAT TAATATAATC TGTTTTAGAG TAATCATATT
    63121 TATTATTGTG TATTAAATTT GATTCTTCAA TAAATTTTTC TTTTGTTTTG GTAAAAAGAG
    63181 TTTTCAATTT GCTTATACCA CACAATTTAC ATCCTTTACC TTGTAAATGA TTATCTGGTC
    63241 TTTGTTGAAA GTCGCCATGT ATTGGACATA TAATAATACC TGCTATTCTC GCTGTTTTAT
    63301 AAATAAATTT ATCGTAATTA TAAAAGTGTT GGTGAAAATA ATAGAGTTTT AGTACATTAT
    63361 TACGATACTA GTATTAAATC TCGAGAAAAT GAAAATAAAT CTCTTAATAT TTTTAATTTA
    63421 ATAACTAATT TTCCTGGTTT TATTAAAACT TCTAGTAAAG CTAAAACAAT TTTATACTAT
    63481 TTAAAGGAAT CAAAAAAGAA TGGATTCAAT CCTATATTAA GGGTTTTTGA ATCAGATGGA
    63541 GAATCATTTT CAGAAGGTAA TAACGGTTCT AATATACTAG ACAATATATT TTCAGATGAG
    63601 TTCTCAAAGT ATTTATATAA TAAATCAACA TGGTTAGATG ATAATAATTT TTACACAAAA
    63661 ATTTATAGTA ATTTAGTACC TTATTTTATA TTTTTTTCAA GCAATGATGT TATAAAAACA
    63721 TGGTGGGATA AAGTTAAAAA TACAGAAATA TCTTACAGAA TATCTGATGT AATAATTAAT
    63781 GATGCGGAAG CATATAGTAA ATTTAAAAGT ATTGTAGATG ATGATATTAC GGATTCTTCT
    63841 TCTTTACACA ATGGGTTTTG GGGATTAAAA GTCAAATAAT TTTATTTCAT TATTTTTATT
    63901 ATATCCAAAA TTAGAAGATT TAACATCACA ATATTTAAAT TCTGTATTTT CCAATTTCAT
    63961 ATAAAACTCA TACCATTTTT TAACTATATT AACTACGATG AAATTATCAT TTCTTTTAAT
    64021 AACTTTTTTG AAAAAAATGT AATCATCGTG ATTTTCATAT CCTTCCGCGT ATCCGTTATT
    64081 ATATGTTTTA AACTCTATTC CATTATTTTT GGCATAATTA ATTAAAATAT TTAATTCATT
    64141 TTTTGGTTTT TTATCATCTA ATTTTTCCAT AACAATGAAG TCGTGTTTAA TTTTTGGATT
    64201 AACATATTGA TCATTAATAT AATCATCGTA AGAGTAATAT CCAGAATCAT AATCAAATAC
    64261 TTTAGCAAAA ATTTCTGAAT TTTCTGACAT ATCATATCCA GGATTCCATT TATCATCTAT
    64321 ATTATAAAAT TGTAAATGGT CTTCTTTAGT AAATTTTATA ACTTTATCAG GATGCCCAAT
    64381 GATGTTATAA ACAATTCCTT GTGTGCCTTG TTCGTATATA TCACCAACTT TCCATTTATT
    64441 GTTAATCAAT TTATTTTTAT AAAAATTTAT TTCCTCTGAT TGATTTGAAA AAACCATCTC
    64501 TTTTATATAA TATTTCCTAA TATATTTCAT ATTTAATTTT TTTTTATCTT GTTAGTTGAT
    64561 AATACATTTT ATGTAAGTTT TCCTTTGTTA AATTTTCTGT TAGATATTTA TTATTTGGAA
    64621 ACTTCTGTAA GTAAACTCTA ACAAATTCTG CCTTTGCGTA GCTTTCACTA TTTAATACAC
    64681 CTTTCCATAA GGATAAGATT TTATTTTTAT CCGTATCAGG TTTTTCTATC TTTATTTGAG
    64741 AAGATTTTAT ATTATTGAAA CCACCGCAAT TACACATATT AATTAATTAA TTTTTTAAAT
    64801 ATTTCTTCTG AATTTATTAG GAACGCTTCC AATCCAAAAT GTTTATTCTT CTGAGAAAGC
    64861 AATTCATCAT AAGTTAGCCA TTTAGATTTT GTATTTTCCC AATTTAATTT TGCTTTAAAT
    64921 TCAAACTCTA CTAAGCCTAT ATGATTATAG TATATAAAAC TTGATTCTTT AAATACATAT
    64981 CCTTCTATTA ATTCAATATT ACCTTTGAAT TTGGTTTCTT CTTTAAATTC TCTTAATGCT
    65041 CCCTATCATG CTTAGTTTTG GCATTTTCTA AAAATTTTAA ATAGTTTTCT TCTTTTGTCA
    65101 TATTACTATA TATTATAAAA ACTTTCTTTG GTTGTGGCTA TGAAGATAAT ATATTTTCAA
    65161 CTTATATTCT CTTAAAATAA AAAAGCACCA AATTGGTGCT TTTTTTATTG AAATTGAATA
    65221 AATTGATTTT TATTATTAAA TAATTCTTCT AAAAATAATT TTAATCCTTT TTTGCGAATA
    65281 ACACGATATT TCAAATATTC TTTTAATACT TTTTCATTAT TAATAAGTAT TTTAACAAAA
    65341 TAAGATTCAT TACCTTCTTT TACATTAATA GGATGTATTT CTAAATATAA TTTGTGTAAA
    65401 TCATAAGGTG GATATTCCAT ATCTTTATCA TGTGGAGATG TTATTTTTAT ATGTGTATTT
    65461 TTTTCATAAA CAAGACACTT ATATTGCTCT TCATCTACAT GTTGCCATTC ATTTTTAATA
    65521 AAATCTTTTG TCCAATCATC ATTATAATGT TCTTTAACGA ACTCTATATT AATAGATGAT
    65581 GGACGACCAA TCCCGTCTAA TAATTGCCAC CAAACTTTGT GTAAATTATT GTCATAGAAA
    65641 GCTAATTGCT CCATGACTTG TTGCAAATTT TTATAATGAT AATATTCAAA TTTTGTACAT
    65701 TTACTATCTG ATTTAATAAT AACATATTGA TTATTATGTT TAGATACTTG GAATACATAA
    65761 CCATCATATG ATTTTAAATG AAATCTAATT AATTCACCAT TAGATATTTC ATAATCTAAA
    65821 TCATTTTGAT TAATATATTC TATAATTCTT TTTTTATCTG AATCTTTTGT TTTAAATTCA
    65881 TTACCAGTAA ATTCAACTGT TGGTCTATTA GCTATGCGCA AAAATTCCTC TTCATTAAAC
    65941 ATATTTTAAA TTAATTTTTT AAACATGTAG TCACAAATAC TATCTTTCTT ATATTCTGTA
    66001 AATCCATGTT TTTTATATAA GTTTATTGCT GGAATATTAT TATTCAATAC TTTAAGATGT
    66061 ATATATTCAC AATTATTTTC TAATGCGGCG CTGTCCATAT ATGACATTAA TTTATCACCA
    66121 TAGCCTTTGC GCTTATCATA TATTATTATA TGTATTATAT GCAGTGATTT TTTATCCATA
    66181 AATTTGTCAT ATCTATAATG TATATAACCT ATGACTGTGC TATCATCTTC ATAATCTTGT
    66241 GATTTTAAAT ATATTTCACC ATCTATAAAA TGTATATCAA ATACCAAATC TGATTTTAAA
    66301 ACAAAATTAC TTTCAAAAAA TTTAAGATAT TTCATCTAAA AGTCAATTAA TTTTAATTTT
    66361 CCTGACTTAT CTATACCTAA ATTTTCAGGT CGAAAATCCA CAGAGCGGAA TTTTTTACTT
    66421 ATTAAATTTA TCAATAAGTA AAATTCTTTA CATATTTTAT CGTCCATAAA ATTGTCTTTA
    66481 ATATAACGTA AAACACTTTT TGTAAGTTTC GAATTCAAAT CACCCATAAG CAATGCAAAA
    66541 GTTCGTGTAT TATAATATTT ATAATGTCCA GGCATATTCA AATATCCATT TTTAGTTATT
    66601 TTTTCAAAAA AATGATAATA ATATTCTATT CCTTTATCAG TATCACATCT TTCTACGGCA
    66661 GCTCTGTTTT TTGACAAAAG TTTTACTTTT GGGAATATAT CAGGATTTTT TTTCATTGTA
    66721 ATTATATGTT CTTTGAAATG CTTCAAAACT CCAGGCATAC CTTTCCCATA TTTTTTCTCA
    66781 ATATCTATCT GTGAATCTAA TCCAATTTCT TCTTTAAATA AAGGTTCTTT CAAAACCCAA
    66841 TCATTATCTA TTTCTGATAC CACATTAAAT CCACCAGAAC CAATCCAATC TTCATATTTT
    66901 TCAAATAATT TAAGATATTT CATTAATAAC TAACTCTTAT TTTTTCATAC TTCATTAATA
    66961 ATTTGTACAT CTTTTCATAT TCTGTATCTA GATAATCTAC TTTTTTTTGA TACCACATAT
    67021 TATTATTAAA ATATTCTATC ATCATTCCTG ATTTTAAATC TTCTTTTTTA GAGGGAAAGA
    67081 AATATCTCTT TTTTTCATTT AATGTGAAAG ATATACCTTC ATGTATATAA GTTTTTCTGC
    67141 CTTCATTGTT ATCATAGTAA TTAACTTCTA TTGGTATTTC GTTTCCATCT TTTAGTATTT
    67201 TAGTTAATAA ATTTTGACCT TTATATTTAA CAATAATATC ATTTTTTCCA AATTGATTCA
    67261 TCATAAATAT AGCTTCTTGT CTTAATTTAT CATTGTCCTC AGAACAAACT CCTAAATAAT
    67321 TTTTTTCATA AATACCTGTT GTATAAGCAT ATATAGGTAA AATAGAATAA TTCATAGAAT
    67381 ATAACATATT TAAAAACATA TTATTTCTAT GATTATTTTC TAATTGAGAT AAACCAACAA
    67441 CTTCTGGTGA AGTCATTAAA AATGATAAAT TGATGTCGTT AAGGTTAATC ATTAAATGAA
    67501 AAATTTATTT TCATTATATA TTATATTTTG AGATTGACGA AGTGCCATTT TAGAAAATGT
    67561 AATCTTTGTC AATGAAATGA AATTCTGATG ATAACATAGA ATCCATTAAA TCTTGTACTT
    67621 GTTTTTCATA TTGTTTTTCA ACAATGATGC TATCATGTAC GGTAATTACA TTTATTTTTG
    67681 GATTTATAAT AGATAAAGTT TTGATTAATT TATTAAATAT AAAATTAGAT TCTTCATTTT
    67741 GTAATTTATG TGATAATAAT CTATAATCAC CATATGTATT TTTATAATCT ACTATAAAAT
    67801 TATATATTGT AAGAAATACA ATAGCAAAAG GATTTTCAAT TTTAGAAGAA TTTCTTCCAA
    67861 ATAATGTTAT ATACACTAAT TCTTTACATT GTTTTTTATC TTTAATTCCA GTTTTATCCA
    67921 TTAAAAATTG GTAAAATTTA CCATTATAAA CTAAATAATT AAAAACATTT ACTTCATGTT
    67981 CATTTAAATT AAATCCTTCT TGATTTATTA ATTTAGATAA AAATAATGGC TGACTATTCG
    68041 ATATATCAAT TTCAGCAGTT TCTTTACCAT TTATTAATAA GCAATGTTTT CTTATAAACG
    68101 ATTTTAATAT TGTAAAATTT GTATGCACTC TACCATAAGT ATCAAAATGA TAAAATATAT
    68161 GCTTATCTGC TATGGACTGC ACAGAGTATT TATTTTTATT ATAGCAATCA GCATCTTGTA
    68221 TTGTATTATC TAGATAGAAA ATAGCTTTTT CATAATCTAT GTTAGCTGTA AATAGATCTG
    68281 ATACAATCTT ATGCTTAATT TCTGGTAAAA TACTGTTAGT TTTAATATCC TCAGTGTCAA
    68341 TTGCACTAAC CGCTTTTTTA TATTTTTTCA ATAAAGCTGC ATCACTGTTC TTATACCTAA
    68401 GAATCTCATC ATTAATGACA TTATGACTAA GTTTATATAC TCTAGCATTT TTACCAACTG
    68461 CATAATCTTT ATGTACAATT AAAACTTCTT TATGTACTAA AAACTCCATA TAATGTTTAT
    68521 ACAAGTAACC GTACTTTTCT TTTAAAATAA GCGAGGATAA GTTGAATAAA TTTTCCTTTT
    68581 TAAAGTAATA TCTCAATACT AAATTGTGAA CTATGTCAAT TGCATAGGCA GGTTTTAACT
    68641 TTTTTCCGTT AAATATAACA GATGTTTGTT GAGTTATAGG TTCAATACAT TTTGGTAAAA
    68701 ATTGTAGGCT ATATTTTTTA TCTTTTATCT TTGATTTTAT ATTCAAGTTT TTAATCATTT
    68761 ATTTTTACTT TTTATATTAA ATATATATTT ATACAAAAAG TTTAATTCTA AATATATATT
    68821 CTTTTCACAA AATAGTAATT TTATTTTTAA TGCCAGAGAA ATTAAATAAT AGAACTTTTA
    68881 TAAGTAAAGC AAATGAAGTG CACCAAAATA AATATAATTA TGATTTGGTA AAATATGTTA
    68941 ATAACTACAC AAATGTCGAT ATAATATGCC AATCACATGG ATTATTTACA CAAAAACCAG
    69001 TGGCACACTT AGCTGGAAAA GGATGTAAAA AATGTGGATT CAATAAAATC TCTTTGAAAA
    69061 ATAAATTAAA TCTTGATGAA ATTTCAATAT TAAAAAAATC TTTTATAGAT AAATCAATTA
    69121 CTATACATAA AAATAAATAC GACTATAGTT TAATAGATTT TAAAAATTTA ACAACAAAAA
    69181 TTAAAATTAT ATGTCCTATA CATGGAGCAT TTGAGCAAAT ACCGCATAAT CATTTAAATA
    69241 ATAATGGATG CAATAGGTGT AAATTAAAAT TTAATTCAAT TGAAGATTTT ATAAAACAAT
    69301 CAATAGAAAT ACACGGTAAT ATATATGATT ATTCTATGGT TAATTTTAAA AAAACTACCG
    69361 ATAAAGTTGA GATTATATGC TCAACACATG GGATATTTAA GCAAGTTGTA TCGAGCCATA
    69421 TAAGCGGATC AAAATGCTTT AAATGCACAA GATTAAATAA AAAAAGTAAC GCCAATTTTA
    69481 TAGAAGAATG TAAAATTAAA CATAATGAAA AATATGACTA TTCTTTAGTT GAATATAATG
    69541 GAGTAAATGA AAAAATAAAA ATTATTTGTC CATTACATGG GATATTTATA CAGAGAGCCG
    69601 GTGCCCACAT AAGTGGGCAT GGGTGTAATA TATGCAAAGA AAGTAAAGGA GAGTTGAAGA
    69661 TATCAAATTA TTTAAAGTCG CATAATATAA ATTTTGAAAG GGAAAAAACA TTTGATGGTT
    69721 GTAAAAATGA AAGATTATTA CCATTTGACT TTTATTTAGA AATACATAAC CTAATAATTG
    69781 AATTTGATGG TAGACAACAC TATGAAGCAA TCAATCGCTT TGGTGGCGAA GAAGGATTAA
    69841 ATAAAACTAA ATTTAATGAT AGTATAAAAA ATAATTATTG CAGAAACAAT AATATTAGAA
    69901 TAATTAGGAT AAATTATAAA CAAAATATAA ATAATATTTT AGATAATTAT TTTAATATAT
    69961 AAAATATGGA GAAATTTTCA AATATCATAG ATGATAAAAT TAATATAGAT TTTTTAAAAT
    70021 TAAATAGTGA ATTGTTGTAT ATTACAGAGA ACAATAAACA AGTCGGGAGT TTAATCTTAT
    70081 GCTATTCCGC AGAAGGAAAA GCATCTGTCT TTTCTGTTGC TATTTTAGAG AAATTTAGAG
    70141 GCAAAGGTTA TAGCAAACAA CTTATGAATA AAGCAATTGA CAGAGCAAAA GAAAAAGGGT
    70201 GTGTATTAAT GGAATTAAAC ACAGAAGTAA CTAATGAAGT TGCTAATAAT CTTTATCAAA
    70261 AAATGGGGTT TGAATTAAAA GGTTTAATGG ATTATTATAA TAATTATCAG TTAGTCCTCT
    70321 AATATATTAT TAATTCTATC ATCTCTATAT TTAGATAATT CAATAAAATA TCCATCATCA
    70381 AACATTTTTT TGAATAATTC TTTACCAAGT TGTCCACTTT GTGGTTGTGG TAATCTATAT
    70441 CCAGTATAGA ATTTTATACT TTGTGGCTCT AAAGTAATAA TATCACATTT AACATCATAA
    70501 ATTTTACCAT GTACTAAACC ATACATTGTC TTATCTATAG TTTCACCAGT ATAGATATAT
    70561 TTAACATATC TACTTTTATA TTTAATTTCA GGAGTAATAT TTAAGAAAAT AGTATCTTTA
    70621 TCACGCATTC TAACTTCTAT TTGTCCATAA GATTCTATTA TTCCATCATG TACCTTATCA
    70681 TTTAAGTAAG ATGTAACCTC TGATATAATA TTATTTTTGG TTTCTTCTGT GTTAGGTTTG
    70741 AATAAATACT TTTCTACAAT TGAACTAACT TCACCTTTTA TATCCATTAA TCTTTAAAAA
    70801 TTTCATCAAT TCTTTTTTCT CTGTACTTAG AGATAGGTAC TATTACACCA CATTCTATTA
    70861 ATACTCCAAA CTCAACTCTT GTAATAAAAA ATTGGTCATT TAATAACAAA TAAATAAATC
    70921 CGTCATTAGT TTCTTCATAA TAAGAAATTT CATTTTCTTC TTTTTTATCT TCATATAACC
    70981 TATATAGGTT ATTCTTTTGC AACTTAGTTG TTAAGTTCTT ATCCCAGATA AGTTTTGAAG
    71041 CATCGATATC TTCACCTAAG TAAACATATT CTCTATATTT ACCTGGTTTA AAAGGTTTGT
    71101 TGTTTCCTCC GTAGTGTGGT AGTGGTATAA ACTATATATT TAGTTATTAT AGGTCTTTGA
    71161 AAAATTCATC TAAATCAATA TCTTCTAATG CTTGAATATC ATCCAAACTA TATGTTTCTA
    71221 TTGTTTTATT TTTATATTTT TCTCTAATTT CTGCCACTGT TGGGCAACCA TTGCAATATT
    71281 TGTTTGTCTT TTTAAATTCG TCAACTAATT TTTTAGCACC ACAACCAGGA CAAACTTTAT
    71341 ATTTAGCGTT TTCTTTAGCT ATTTCAAATA AATTTTTCTT CTTGTTTTCC ATAAATATTA
    71401 TATTAATAGA TCTTAATTTG TTTATAGAAA AATATATCAA ATTATTTTTT AGAAATAAAT
    71461 TCTCCTTTAG AAAAAACACC CTTTTTCTTT TTCTTTTCTT CTCCACCCTT CTTTATTTCA
    71521 TCATAAATAT CAGGATATAC TTGATCATTT GCGTCAGTAT CATATTTAAT ATCAAAGAAA
    71581 TCTCCAAAAT CAACTAAACC TTTTTTACCT AATTCATATT CTGATTTCTT ATTTAGATAC
    71641 TCATCAATTT TTCTACCTAA TTTATCAATA TAATTATTAA ATATATTTAA CATATTATTA
    71701 TTTAATATAC CAATAGGTTC TTTCATTTTA TATTTAAAAG AGAAAAATAT ACATTTAAAA
    71761 ATATATTCAA ATTTTGGATC TTCTGAAATT AATTCTCTTG TGGTTTTATT TAAGATTAAT
    71821 TCTTTATTAA TTCTAAATTT ATCTTTATTG AAAAATTCCG GAATAATAAA ATTAAAATTA
    71881 CTTATATCAT CCTTTACATC TGTTAAATAA ATATTAAATA ATTTACTTAT TAAAAATGTA
    71941 TATACATCAT CTCTTTTTTC ACCTTTTAAT TTTAATGTAT CTAAATTAAT ACTTTGACAA
    72001 AAATTTAAAA AATTAACTAA GATTAAACTA TACACCTCAG CATATTCTGT TAAATTCCTA
    72061 TCACTAATTT TTTTATATAA AGGATTTAAT ATAGCAAAAG AAGCTTCTTT ATCATTTGAT
    72121 TTTAAAATTA TCTTCTCAAC ATTAGAATTA AACTCATTAT CCATTAAAAA TGAATGAGAT
    72181 AGTTGTGGAT TTAATAATTT ATAAAAGAAA TATGCAAATG ATTTTTCACC AAAAACATAT
    72241 TCCAAATCAT CCTCAGATGT ATTTAAAAAG TATTTTATAG CTTCTACCAT TTTATCAGAC
    72301 AATTTACCTT TAAAAATAAA TGGCAATGGT TCTACATCAA GTAATCTAGC ATATTCTTCT
    72361 AATTCTTCTA CTGTAAAACT ATTTTTGCCA CTTTTAATGA TACCACATAA TATTAAATCA
    72421 TGTTTAGCTT TTCTATTATA GTCATCATTT TTAGTAGGAA AATATTGGAA ACAGAACCAC
    72481 CATTTTTTAT TTAAAAGCAT CTTAACTCTA TCACTTAAAT TATTAAGATA TGAATATGCT
    72541 TTGCCATAGA AAGTTTCTAT AGATTCGTCA ATAAAATTTA TTGGATTAGC TTTTAAATCA
    72601 GGCTTAATAA CAAAATCTTC ACCATCCCAC TTAGCATAAA TTATAGTTCC TTTAACATCT
    72661 TCATAAACAA TTAAATCTTG TTCAAGAATT TCATCCAGTA TTTGTTCGTC ATTTATATCG
    72721 TTAATAATTA CCATAATTAT ACCTTTTGTT TTAATAAATT ATATATATTA ACCATAGTTC
    72781 TTATACCACA ATTTAATTCT TTTTTAAATA CTAATTTTCC AAATTTATAA TATTCTAAAA
    72841 GAAGTATGCT TTGCTTGCTT GATATATTAT ATGTACCAGG ATATTCATCT AATTTAATAT
    72901 CTAATGCAGT AAATATGCCA TTATTTTCCA CAACCTTGTA TGAGTTGCTT AATAAATATT
    72961 GATACACCGC ATCAACAATC TCTTGATCGT TGCTATAAGA TGAAAATAAA CCTTCATTGA
    73021 ATTTTTTCAA GTATTTCATA GTGTATATAT TAATATTATA ATAGTAGTAT TATATATATC
    73081 ATGATGTTGC AGATCTTACC AAAAAGCATT GTGAAATATA GTAAATTAAT AAATTTGTTA
    73141 AATATTTCTT AAAATCAATT TTTTAACTTA TCTTTGTGAA AACTAAAAGT ATAAATGAGT
    73201 CGCAAAAAAA AGCATAAGAA AAACAAAAAT ACTGATATAA TAGATAAAAA AGCAATATTT
    73261 ACTTATACAA TAAGACTGGA AGCAGTTCTT TTAGATATAT GTGATAATAT ATCATTTGCG
    73321 ATAATGGGTT CTCATATGGA AGAAAATTCT TTCGGTTATA AATTATTAGA TTTATCTGAA
    73381 CCAGGTAAAT TTAAAGTTTA CACCGAAGAT AGAATAACCA AAATGATTGA TATTGCTGAA
    73441 TTTGTTAATA TATTTTTTGA AGGTAAATTT TCTCAAAAAG AGATTGATAG GTTTGTCATT
    73501 GACTATAATA ATAGAATACC TGATGAATAT GATGATGTGG ATTATAAATT AGTTGATGTT
    73561 ACACCATTTG AGCAAGAAAA GTTTGAATAC AAACCTAAAG ATGTTTTATA TACATTTAAT
    73621 TCATTATGTT ACCAAACATA TCCATATGGA TATGAAGATT TTATATTGAA TTATATTCCT
    73681 ATACCATTAA TACAAGATAG TTATGGTAAT TACTATATTA AAATTGGAGA AAGTAATACA
    73741 ATGTTTACTT CTCATTTTGA TTCAGCTTGC CGTGACTTTA CTAAAGTTAA ATTAATGACA
    73801 TTTGAAAAGT CTAATAATTT ATTTGTATGT AGTGATGGCA AAACTATTTT AAGTGCCGAC
    73861 GATAAAGCTG GTGTTACTTG TATGCTCTAT ATGATTGAAC ATAATATACC TGGATTATAC
    73921 TATTTTTTTA CAGGAGAAGA AGTTGGTGGT ATTGGTTCAT ATGCGCTAAT GCAAGAATTT
    73981 AGTAAACATG GCTATTTATC TGGAATAACT AAATGTATAT CATTTGATAG GCGTAAGTAT
    74041 AGTTCAATAA TAACACACCA AAGTTACACT AGAACTTGCT CTGATAAATT TGCAGAAAGT
    74101 TTATGCGCTG AATTAGCTAA ATATGGTATG GAATTTGAGC TAGATTATAC TGGTTCATTT
    74161 ACAGACTCAG CTAATTTTAT TCAAAATATT AATGAATGTA CTAATGTATC CATAGGATAT
    74221 TTTAATGAGC ATACAAATAA TGAGTACCAA AACATAACAT TTCTAGAAAA TTTATGTAAA
    74281 GCATGTATTA ATATTGACTG GGCAAACTTA ACTGTTGCAA GAAAAATTGG CTATAATAAA
    74341 GAAATCATAG AAAGAAACTA TGATATGTTA ATGGAATTTA AGAAATTAAA TTTTTATAGC
    74401 GAAACTAAAT TAAGAGCATT TGAGGATAGA ATATTTATTC AGTTAAAAAT TGTAACTTCT
    74461 TCATTTGAGG AGAATTATGA TGATATTAAT GAATTGAATA AACTATTCAA TAAATGGAAT
    74521 TTAAACCCAA ATGTAGAATT TGTTGATGAC ATGGATAGCA TGTTAATGAA CTTTGAAATA
    74581 GAATAATATG GAATTTGAAG ATAACGAAGA AGAATTTGAT ATGTCAGTTG AGGAAATTGA
    74641 CGAAATAAAA GAAATAGCTA ACCAAATTAG ACGAGAAAAT GTAAATAATA ATTTGACAGT
    74701 ATATGTCAAT TCACATTTAC AAATAATTGT TGAGGTTGAG ATAGAAGCTT GCGAAACAAC
    74761 ATATAATATT ATGTATATAA TGGATGAACT TAAATTTATT CATTCAAGAC ATATGTTAGA
    74821 TTTTGAATCT ACATTTGAAA TTTGGATGGA CAAAGGTAAA CCACATATAT ATTGTACATA
    74881 TGAAAGAATT AAAACTGACT AAACCAAGAG CTAGAACTGA AATCTTTTTC AAACCAGATA
    74941 AAGATGATGA GTGGTTCGTG TATATAATAC ACAAAGAGAA AAAATCTGGG AAAAAAAAGT
    75001 CATCTATGAT TATACAAAAA GATATGGATA TGTTTTTACA ACATTACTTA AATGAAGGTT
    75061 GGATAATAGA TGATGGTAAA GAGCCTGTAA AAGCAGTAAA AAAGCCTACT AAGCCTAAAG
    75121 CTGTTAAAAT AAAGTAATAT ATAACTAACA AAAATACGAT AATTTTTAAG ATTTTTTTTG
    75181 TGAATTGAAA ACTTTGTCGT ATCTTTGTTA TACAATAAAC AAGAGTAACA CAATAGAACA
    75241 CTTTGGGGCT GATTTGATTA GACTGTTAGT GTAAAGTAAG TTATGATGCA AGCATCGGAT
    75301 GTTGCCTATT CGATTAATAA AAAGCAATGA ACAATTAAAT GACAACGAAA TAGCAACTAG
    75361 CGAGGACATC GCTTTCGCAT TCTCGAACAA CTTGATCAAC GAAGTGGCTT TCGCCTAAGC
    75421 TGTTGAAAAC AGGTGACTCT GTTAAAAAAG TTAAACAAGT GGTTGTGTAT AATAAACCCA
    75481 ATAATTTGTT AGTTTAAGTT GAACCAGATA AACTGAATAT TTTGAGATGT TAGAAAACAT
    75541 CCTAAGCTTG TGAATGAATG ATTTAAGTTA GCTAGCAACA CTCGTGCGCG AAACACGACA
    75601 GCTCCACTTA TAAAAATGCC ACCAATTATG GTGGCATTTT TTATTCGTAT AATTTTATTA
    75661 TTTTTTCTTT TCTGCTATAA ATAGCATCAA GTAAAATATT TAACCATTTA TTTTTGTCTT
    75721 TTTGATAAAG AACATCTTTG ATCCTTATTA ATCTCCAATT ATTATCAATA ACCCATTCCT
    75781 CTAATTTTTT ATCTTTCAAC TGTTTGTCGG CTAATTGTCC TTTGATATCT TCAAAATGCC
    75841 AAATACCATC ATACTCAACT ATTATTTTTA ATTTATTTGA ATACATATCT CTTGTTAGCC
    75901 TAATATCATC AAATTTAAAT CCACCACCAG AAGTCCATTC ATCATTTATA TAGTTATCTT
    75961 TTAGATATTT TTTTATCTCT TCTTCTCCTT TTGATGAAAA TCTTGGATTT TTATTCGTGT
    76021 TATTTGTTAT TATTTTATTC GCGTATTCTT CATTTAGCCA TAATTGCTTT GTTGATAATG
    76081 ATATTTTAGA TTTACATTCT GGTGATCTAG TTCTTTGACA TTTATAAGAA CAAAAATATT
    76141 TACCATTTCT TTTTTTAAAT TTCCCCTCTC TTTCATTTAA TATAAATTCC GTGGAACAGA
    76201 TTTTACAAGA TACTTTATGT TCTATCATTT TTGAAGTTTC AGCATATCTT TCAAATGATT
    76261 TTTCTGATAA TTTACTTTTT CCTTTATCAC CATTAGTTTT ATTTTCCGGG CACCATCTAA
    76321 CATGATTAGC AAATATTTTC GGATTAACAT CAAATTCTTT ATTACAATAA TTACAACTTT
    76381 TCATAACTTT ATTTATTTTT AATATATAAT ATATATTAAA AATAAAACAT TCCTTATGGA
    76441 AAAAAATTAT AAAGAAACAA AAAAAAATTA TAATTCGGAC AAAACATTTA TACAAATTTC
    76501 AAAAGATTTA CATTTAAAAA TAAAAATGAA ATGTAAAGAG AATGGAATTA AAGTTAAAGA
    76561 TTATTTAGAA AAAATAATAA AAGAAAATAT ATGAATTAAA TTTTGTAAAA CAAAAAAATT
    76621 TGTGTAAGTT TGCACAATGA GTTTATGTTA CTGTTATAAA GATTATTTTT CAAATTTATG
    76681 TGATGAAAAA GATGGATCTA ATCAAGTATT TATACAAGGT AGATATTATA AATATCTTGG
    76741 CGCTAGTGAA ATGAGAGGTG AATATAACAA AATTGTTGGA TTTGGTAAGT TAGAAAATTG
    76801 GCAAAAATAT TTTTTAACTC CTTCTCAGGA TAGAGAAAGG AAAATTAATG AAATACTGGA
    76861 AAATTAATGG AAAATTATAT TTATTGTTAT AAATCTTATA GTGAGTATTT TATATCAGGT
    76921 GAGTATTATC AATACTATGG GTATGGAATT GGTTGTCACG AAATTAGATT AAAAGATGGT
    76981 AGACTTTTTG GGTTTGCTGA AGAGTTTTCT GGTTATTTTT TAACACAGGC TCAAGATAGA
    77041 GAAAGAAAAA TAAATGAAAT TTTATTATGA ATATACTATT TGTATGTACC GCAAATAAAT
    77101 TGCGTTCAAA AACTGCTGAG GACTTCTTTT CTGCTATAAA TAGCATCAAG TAAAATATTT
    77161 AACCATTTAT TTTTGTCTTT TTGATAAAGA ACATCTTTGA TCCTTATTAA TCTCCAATTA
    77221 TTATCAATAA CCCATTCTTC CAATTTTTTA TCTTTCAACT GTTTGTCGGC TAATTGTCCT
    77281 TTGATATCTT CAAAATGCCA AATACCATCA TACTCAACTA TTATTTTTAA TTTATTTGAA
    77341 TACATATCTC TAGTTAATCT GCCACTCAAT TGAGTGGCTT TTTAATTTCT TCTATTTGAT
    77401 GTTTTAATAG CTTACGCCAT TTTTCATGTT TTATTTTTTG TTGCACTAAA ATATTAATTT
    77461 CGATTTCAAT TCTTTTAATA GAATCATCCC AGCCATCATA TTTCCACATA AATTTAGAAT
    77521 CTTCCTTTTC AAATTCTAAT TGCTTTTTAA GAGTTTTTAT TTCTTTACTA AGACCTTTGG
    77581 CTACTTGATG TAGCATATCT TGTTGTATCT CTAATTTATT TACCATAATT CCATAAATAA
    77641 TTTGCATCAT ATATTTTCCA TTATAAATTT TACTCTTTCT ATTACACCCA TTTTAGGTAC
    77701 AATTATTGGT GTGTATCCAT AATTTACATA AGCTTTATGT AAATGTTCTG AAATTATTTT
    77761 TGCTTCTTCT GAAGATTCGT GTCTAACATC ATCATTTACA AAAATTTCTT CCCAAAATGG
    77821 AAATATAAAT ACTTTATTAT ATCTCATTTC TTTTGCCGCT TTGTCTAAAG CTTCTGATAT
    77881 AGATATGTTA TAGCGATTTC TGTAACCTAC TTCATCCAAA ATAGACCTAT CAAAAATTCC
    77941 AGTTTCATTA TCTAAATAAT TTTCAATAGA AACCTTTTCT ATTGCTAGAG CAAATTTGAT
    78001 TCTATTTTCT TTAGATAAAG CTGGTAATAA TTCTGGTGAA TTAGCCTTAT AATAATCAAT
    78061 AAGAGTTCTT GCAGGTTCGT GAACTATGTT ATAGCCTTTT TTTTCTAATT CGGTAACTAC
    78121 GGATGTTTTA CCAGTTCCTG GTCCACCGGT AAGAACATAT CTGTTTCTAA GTATCATGTG
    78181 TAAATTTACT AAACTTTTTT TGAAAAAACA AATATAATAT ATAATATATG AAACAAAAAT
    78241 TAATTACTGA AACTTTTATA AAAGCCGCAG ATGAAATTCA TAATGGAAAA TATTTTTATG
    78301 ATAAAACAAT TTACATAAAT AAAAAATGTA AGGTAATAAT TATTTGCAAA AAACATGGTG
    78361 AGTTTGAACA AACACCGTTT AACCACTTAA ATAATAAACA AGGTTGTAAT AAATGTGGAG
    78421 GTTCATATAA ATTGGATAAT AATGTTTTTA TAAAAAGGGC AAAAAAGATA CACAAAGAAA
    78481 AATATACTTA TAATAAAGTA AATTATTTGA ATAATAAAAC AAAGGTTATA ATAACATGCA
    78541 TAGAACATGG TGATTTTGAA CAAATGCCAT CAAAACACCT AAGTTCAAAA CAAGGATGTC
    78601 CTAAATGCGC TATGCATTCC ATTTCAATCA ATAAATTTAT TGAAATGGGT AATATAGTGC
    78661 ATAATAATAT TTATAATTAT GATGAAACAA TTATTATAAA TAATAATAAA AAAACAAATA
    78721 TTTCATGTAA AATACATGGA AGTTTTATGC AAACTCCTTA TAAACATTTA AAAGGACAAG
    78781 GTTGTCCAAA TTGTTTTCTA AAAAAACTAT CGACTGGATA TTCTTTTATA GAAAAAGCAG
    78841 AACAAAAACA TAGTGGTTTA TATAATTATC AATATGTTGA CTATATAAAC AGCCAAACCA
    78901 AAATAATTAT AGAGTGTAAA AAACATGGTT GTTTCATGCA ATTACCAAAT AGCCATTTAA
    78961 GAGGACAAGG TTGCCCTGTC TGTAAAAATT CAAAAGGAGA AATTTACATA GAAAATCTAT
    79021 TAAAGAAAAA ATTTATAAAT TATAAACCAC AATATTCATT TGAAGATTTA AAATTTAAAG
    79081 AAAAGTTATT ATTTGATTTT GCTATATTGG ATAAATTTAA TACTCTTCTA TGTCTTATAG
    79141 AATATAATGG CTTACAGCAT TATAAATTTA ACAAATTTAT GCATCGTGAT ATGGAAGGAT
    79201 TTGAATTATC AAAAGTGCGC GATCAGTTAA AAGAGGAGTA TTGTGAAAAA AATAATATAA
    79261 AATTATATAT TATTAGATAT AATGAAGATA TTGACAAAAA TTTTTCTTCT ATATTAGAAA
    79321 AAACTTTCTT GTAATTATAC ATATAATTAT ATAATAAAAA ATAAACAAGT TATGACTATA
    79381 CATAATAATA AAAACAAATA TAGAAAAAAA TAAATAATTA ATACATGTCA ATGATCTCTT
    79441 ATTTTGGTGG CAAGTCCAGC GCGGTTTTCC ACGAGTTCAT AAACTCCAAA ATACCTAAAA
    79501 CAGGTATAAC AACTTATCTT GAACCATTTT CTGGTAGTAT GGGTACATAT ATGGATGATG
    79561 CATCATTACA ATTTGATACA GTAGTCTATA ATGACAAGAA TAGACACCAA GTTAATTTAT
    79621 ATAAATGTTG TGCTGAACCA GAAAAAATGT TAGCTGCAAT AGATAACTTA AAAAAAACTA
    79681 AGTTAGTAAC AACAGCTCTA ACACCATTAG AAAAATGGGA CTTCTATAAA GGTTTATATC
    79741 GTGAAACTGT ACAAAGTGAT TTCTTAGATG ATATGAACTT TGAAATTGGT GATTTTGAAA
    79801 AAGCTGCTAT GTATGCATTT TTGATCACAT CTGCACATAA TTCAGTTTAT CCAAGAGGTG
    79861 CTGGGTTTAA CGGCTATAAA AAAGATGCTG ATAGACTAAA GATAGAAGCT TTAATTAATA
    79921 AATTAAAGAA AGGTACTTAT ACTACTAAAT TACAATCTAT AAAAGAGTTT ACTAATATAG
    79981 ATTTTGAAGA ATTAATTAAT AAATATGATG CCGAAGATAC ATATATGTAT TTAGACCCAC
    80041 CATATGCACG ATTTGATGAA GCAAAAGGCG AAGATGACAT GAAGAGATTG TGGTGGTATG
    80101 GCGCTGATAA AGAAGGTGTT TTTGGACCTT CTTCACATAG AAGATTATTA GAATTAATTA
    80161 AGAAGTCTAA ATCAAGATGG TCTTTATCAT ACTATTATTT CCCATTATTA GAAGAATTAT
    80221 TACCAAGAGA TCAATATGTA TGGGTTGAAA AAGAAGTATT TAGAAGCTCT GCATATGGTG
    80281 GTAATAACTC AGCAAGTAAA GGAGTTCAAG CAAAGGGCGT TGAATTGCTA ATATTAAATT
    80341 ATGACCCTGC AACTGGTATA AAATTATAAT ATGAAATTAG TACGCTATAA AGAAGTTGAG
    80401 TGGACATGGA CTTATGATAC TTATAAATTT GAAGTTGGTG ATATTATCAA TGATACCGAT
    80461 AAGATATTTA AATCTTTTAA TATCACGATT ATCACAAATT ATAAGGAATA CTTTATGCCA
    80521 CTCGCTTCTT GGCGGAATAA AATTATTGAT GAATTATTAA GCGATGATTA AAAATAAATT
    80581 ATAAAATATG AAAATAAGTA TAGGAAACGA TCATGCTGGT TATCAGCTAA AAGAAGAAAT
    80641 TCTAAACTTT CTACATGAGA AAGGAATTGA AACTTTAAAT TTTGGAACTG ATTCAGCAGA
    80701 TTCGGTAGAT TATCCAGATT TTGCACATGC TACAATGACA TCATTAACAT CAGGCGAAAC
    80761 AGATTTATCT ATTTTAATAT GTGGAACAGG CAATGGCATC GCAATGACAG CAAATAAATG
    80821 GAAAGATGTG AGAGCGGCAT TATGTTGGAA AGCAGAAGTT GCAATTTTAG CAAAACAACA
    80881 TAATGATGCG AATGTTTTGT GTTTACCTGC AAGATTTTTA AGCACAGAAG ATGCTTTAAA
    80941 TATAGTAGAA GTGTTTTTAG AAACAGAGTT TGAAGGTGGT AGACATCAAA AAAGAATTGA
    81001 AAAAATTAAC ACAAACTTTT AGAATTTTTC TCATAGAAAA GTATGATAGA ATTAATTGAA
    81061 AAATATACCA ATTTAGGTGT TAAAAAAGAT AAGATATTTG TTTCAAATCA ACCAGCAATG
    81121 GCCACTTGGT CATATACAAG AAAATGTGTC GTAGGCGAAA ATGGTATTGA AAGCTTGGAA
    81181 ATTATACCAA CAAATGATGG TAATCATGAG ATTACGTCTA AAAATAATGT GAGAGTGTCA
    81241 TTACTATGTT ATGACACTCT TCCTATTAAG CAAATAAATG ATAGCAATGG TATAATAATT
    81301 ACTGCTGAAA CATATGGTAG ACCATATTTT AGATTTGGAT TTATACCAAA TGAAGAAACA
    81361 GATGTATACG GGTATCATAC TACAGAAATT AAAAAAGGCA CTTTAGGCAC TTTATCTAAA
    81421 ATTCAAGAAG AATTAGATGA ATTAAAAGAT GCTGAAAAGC AAGAATCCAA GATTATGATG
    81481 ATGGTTGAAT TATCAGATTT GTATGGAGCT ATGGAAGAAT ATTGTATATC ACAAGGTACA
    81541 ACAATGGAAG ATTTAAGGAT TTTTTCGGAT ATAACAAAAA GAGCATTTAA AAATGGGCGC
    81601 AGATAATATA AATTGGCAAA GATTGCTAAC AGCTATGCAT TATTATAATG CTATGACATA
    81661 TAAAACAATT GATTTAGATT GGACTATGGA TATTTCTACA TCTAATATAA CTAAACCACT
    81721 TGGTAGAAAA GATTTTTTTA TTAATGATAG AGCTTTAGTA GCATATGGTG AACAATCATT
    81781 TATTGAAATG ATGATGAATA ATCAATTAAA CCCAGGATTA TATTCAGGTA TAACACCATG
    81841 TTTTAGAGAT GAATTTGAAT TGGATAATCT ACACTCAAAT TATTTTATGA AGGTAGAACT
    81901 AATTGATACA TTAAATCCTA ATAAAAAAGG ATTAGATAGT ATGATTGCAT GCGCAGTTAA
    81961 CTTTTATTCT CAATATTTAG ATGTTAGAGT ATTGGAAATA CAGGATGAAA TGTATGATAT
    82021 AATTGATGTA AAAAATGGAA TTGAATTAGG CTCTTATGGC ACAAGATATC ATAAAGATTT
    82081 AAAGTGGGTA TTTGGTACTG GTTTAGCTGA ACCAAGATTA GGTAAAATTT TAAAAATGCA
    82141 ATGATAAATA CAATAATAAA TGGTAACTGT TTAGATGTTA TGAAAACTAT TAGCGATAAT
    82201 AGTATTGATA TGGTATTAAC TGATCCGCCA TATGGAATTG ATGTTTTAAA TTCTAACTGG
    82261 GATTATGATA AAATAAATAA ACTAAAAACC AAAGATATTA ATACTCCAAT AAAAGGCTTA
    82321 CCTGTTGGTA TGAAATTTAA CCCAGAAGAT GCTAAAAATT TAGGTATATT TTTAAATAAA
    82381 TGTGCATTAG AATGGATTAG AATACTTAAA CCAGGTGCAT TTTGTTTAGT ATTTTCTAAT
    82441 GCAAGATCTT CACACAGAGT TGGTGTAGCA TTAGAAGATG CTGGGTTTGA AATAAGAGAC
    82501 CAGTTAATAT GGAATTATGG TTTAGGACAA TCTAAAGCAC AAGGTATGCA AAACTTTATT
    82561 AAAAAATCTA AACTTAAAAA TAAAGAAGAG TTATTAATAC AATTAGAAGG ATTAAAGACG
    82621 CCGCAATTAT CACCAACTTT TGAAACAATA TGGTTATGTC AAAAACCAAA AGATGGAACA
    82681 TTTTTACAAA ATTATATTAA ATGGGGTACT GGATTAGTTG ATTTTAAAAA TGGTGTAAAG
    82741 AAAGTTTCAT TTGAATATAA AAAGCCTTTA CAAGAAGAAA GAAAATTAGC GTTTAATCAT
    82801 CCTACTTTAA AACCTATTGC GTTATTAGAA GATTTAATAA GAATATTTTC ATTGGAAAAT
    82861 TCTTTAATAT TAGATTCTTT TTGTGGAAGT GGTTCAACTT GCATTGCTGC TTTAAATTCG
    82921 AGTAGAAATT ATATTGGAAT AGAAAAGGAT TTAACTTGGT GTGAGAATAT ACAAAAAAGA
    82981 TTACAAATAT ATAAAAGAAA AAATTAAATG GTAGCACTCA AAGCAGAAAT AACAAATATT
    83041 ATTTCCTATC TTCTAAAAAT AAATGATAAT AATAGTTTTA GATGTATTAA GTTATTAAAC
    83101 TTTTTTCTGG ATAAATATCC AGATGCACCG GGTTCTTCCG GTAACCACCA AGCTTACCCA
    83161 GGTGGATATT ATACACATGT GAATGATATA TTGGAATATG CAATTATGTT ATATAAATCT
    83221 TTATCTAAAA AAGATCATTT AACATTTAGT TTATCTGATG CGTTATTGGT TTTATTCTTA
    83281 CATGATATAG AAAAGCCTAT AAAATATTCG GGAAAAGATA ATCCAGAAAC TGATACACAA
    83341 ATAAGAAGCA GATTAATTAA TGAATTTGGA TTTGAGTTAA CAAATGAACA GCTATTAGCT
    83401 TTAAAATATA TACACGGTGA AGGACAAGAT TATAGAAAAG ATAAAAGAGT AATGAATCCT
    83461 TTATGTGCTT TTTGTCATTG TTGTGATGTA ATAAGTGCAA GAATATTTTA TAAATAAAAA
    83521 AAGCCTCAGT TTAACTGAGG CTTTTTTTAT TTATTTAACA TCTTTGCTAA AATACTAAGT
    83581 TGTTCGTCAA TTTCCATTAA TTTATGATAA GAAGGAACAT CTGTTAATGA TTTATTTTGA
    83641 ACCATAACTC TAATATCTTC TTTATGTTTT CTAATATCTT TACTTAAAAA TTCAAAAAAT
    83701 CTTTGAATAT TAGGTACTTC ACCAAATGCA TAATCTTCTT CAACTTTTTC ATCTTCTAAA
    83761 GCTTCGATAT TATCATCAAG TTCAGCCTTA GTAAATGATG TCATTTTTTT AGTAGCAGGA
    83821 TCAAATGCTA ATTTATTATT TTGAGGAAGA GTATAAACTT CATCTTCAGT AGGCTTAAAC
    83881 GTCCTTTTTA AATCTTTAAC TGCTTTTAAA TCAAAAGATT TATAATCTTG AAGATATTTG
    83941 GTATTATAAT TAGGTGTATT AGTTTTTTCC ATAAAAATTA TTAATTTAGT TATATATTAT
    84001 TTTTTATTTT AAGATTTTAT CCAACATTTC TACTATTTTA TTTCCTATTA GAAAATGTAT
    84061 ATTCATTAAT TTATCTACTT CAACCGATTC AATTTCTTCT AATAGTCGAA ATCTAAATTT
    84121 ATATTGTATT TTATCAGTTT CAGTTTTTCT TTTTGATATA CATAAGGCAA TATTATAATC
    84181 ATTACTAACA TTTAGAACAT TAATAACAAA ATCAAATGTT GTTTCCTCAC ATGGTTTAAT
    84241 TTTAAATTTA GGCTCATATG TAACATTACC TATGCTATAA TTAGAAATGT GATTTTCTCT
    84301 GAAATAATGA GATATTAATA CACCAGGTGT ATCAATAAAT TCGGATAACG TTTGTATATC
    84361 TTTGCCAAAT TTATTAGCAT CTACAATATT TTTTACTTTC TTTTTTAAAT CAAAAGCATC
    84421 TGAAAAATCT TTAGTATGGT AAATACAATT TATATCATAA AGATACATAA AAGCATCTTC
    84481 AAGAAGATTA TTTTTTTGTA AGTCAGTCTT AAATATAAAT TTGGTATGTA TAATTAAAGT
    84541 ATCCTGTACT CTTAAATCAT GTATAGAGAT AACCAATTTA TAAAATTTAT CATCTTTTGA
    84601 TTTCTCATAA ACTGTTTCAA TTGTCTTAAC TAAACCTTTT TCTTCTTCAA AAAGTTCTTT
    84661 AAATATATTT TCTACCTCTA AAATTTTCAT TAATTATATA TTAATTTTTA AACTATCCTA
    84721 AACTAAGAAC ATATTTATTT ATATATAAGT TAAATAATTA AAAATAATTA AAAAAAATAA
    84781 TTAAATTAAA TATATGGATA ATAATATGGA CTTTCTCCCA AGACATAAAT TGAGCAAAAC
    84841 AACGCAATCA CAATTTGATA ATATTAAATT GGTAGACCCA AACTATGATT ACTTATCAGA
    84901 ACAAGTTAAA AAATTAAATT TAAATCAAAT AGATTTTGAA AATGAAGAAT ATGATTCAGT
    84961 AAAAACAAAA GTTGATAAAC AAAAGGTTTA CTTTTGGATA AGGGTTTACT TATCAGAAGA
    85021 AGTTCCTGAA ATAGAACCAG GTGATGATAT TACTATTAAA TACATGCCTT CTGGTGAAGA
    85081 ATTAACAACT AAATTTATTT GTTATTCTAA AAAAGGTGGA TCATCTATTG AATATAAAGA
    85141 TGGTGAGCCA GTAGTAGCAA ACTATAATTC AGAAGATGAT ACAAAGTGTC TTTGTTTAAT
    85201 GGTTGATGAA GAAAAAATAA ATTATGATTC AGAAGATATA CCTTTAATTA AAAAATTATT
    85261 TAAAATTGGT AGACATTTTG AATATGTTTT CTTAAAGAGA AGTGATTTAG TCTTAACTAT
    85321 TAATAGGTTA GAAACTAAAT TAAATTATTA TGATATAGAA TTCTAAAAAA AAATGCGGCA
    85381 TTTGTCGCAT TTTTTTTTAT TTTGACTAAA CTTCTATTTA AAAAATGAAT ATATAACAAA
    85441 GATTGAAAAT CAATCACTTC TCAAATTTGA ACCATTCACT CTGAATGGTT CAAAAAAAAA
    85501 TCCTTTATGT ACAACACAAA AATAGATAAA TATATCACAC ATAATGATAT GTGTTTCTAT
    85561 GTCTATATTT ATTTGGATCC TCGTAAACCA GGAAAATATG TATATGGGGA TTTAATTTTT
    85621 GATTATGAGC CATTTTATGT TGGTAAAGAC AAAAATAATA GAATTATTGA AGGTATTAAT
    85681 GATACTAGAG GTAATAGTTT TAAACTTTTT AAAATCAATA AAATCAAAGC TGAACAATTG
    85741 GAAATAATTT ATTTTAAGTT ATTTGATAAT TTGACAGAGC CCGAAGCTTT TGATTCAGAA
    85801 ATAATAACAA TATCCAAAAT AGGTAGAAAG ATAGACAACG GGCCGTTATG TAATATTCAT
    85861 ATTGGTGGAT CTGGTGGGGA TAATTTTACT TACCATCCTG ATAAGCAAAA AATCATCCAA
    85921 AAATTAAAAT TATTATCAGA AATTAATAAA GAAAAAAACA AAGGAGAAAA TAATCCATTT
    85981 TATGGTAAAA AACATTCAGA AGAAACAAAA AAAATTATAT CAGAAATAAA TAAAACACAC
    86041 ACAGGTGAAA ATAATCATTT TTATGGTAAA AATCATACGG AAGAATCCAA AGAAAAGATT
    86101 AGACAAAAGG CTATTGGTAG AAAAAGGAGT GATGAAGCAA AGAAAAAAAC CAGTGAAACT
    86161 TTAAAGAATA AAAATTGGAG TGGAATGAAT AATCCCTCTG CCACAAAATA TATTATACAA
    86221 ACACCGGATG GTTCTATTTT AGAATTTTTT GGTAGAAATG AATTAAAAGA AAAATTAAAA
    86281 GGTATAAATT ATAGAAAAAT AATTGAAGAA GGTGAAAATA AAGGCTATAA ATTAATAGAA
    86341 AAAGAAAAAA TTTATAAAAT TAGTTAGTTA AGAGCATATG TCATAAAAGA TAGTAAAAAG
    86401 AGGCTAAAAT TAGCCTCTTT TGTTTTTATA TAAGGTTTTA AAAGTTTTTT AAACTTTATA
    86461 ATCTCATTTG ACTATCATGA ATATGTTAGT CGAAGCACAA TACTTAAGTC ACACAAAAAA
    86521 ATTATGCCTA TCTTATATAG ATAAGACTGG TAAAACAAAA TTAAAATATA TTGATTGGGC
    86581 TTGCCCAATG AAGTATCAAA ACTGCGATTC AACAGATCCA GATAAACACC CTGTTTATAA
    86641 ATCATGGGAA GGCAAGCCTG TTAAGAAAGT GCCTGCTGGA TACCCAGATA GATATGCTAT
    86701 TTATGAATTT TTAGATAATC TTCCAGAAGA TGAAAAAAAT GAAATATTTG AGTATAATGA
    86761 TCCAGAGATA TACTTTATAG ATATTGAAAC TGGATTAGAT CCTAATACAG GTGGATATTC
    86821 TCAGCCAGAA GATGCAGAAG GACAAATATT GTCTATATCT TTAGTTTATT CAGATAAAAT
    86881 AATTCTAATG GGATTAAAAG ATATGGATAC AAAGATGCAA AAAAGGATTA TTGATGATAC
    86941 CAATAAGTAT TTTGAGAAGT TTAATGCGCA TTACCAATTT AAGTATATTA AATATAATGA
    87001 TGAATTTGAT ATGTTAAAAT CATTCTTTGA TGATTTTATG CCTAAGATGA CTTGCATAAC
    87061 AGGTTGGAAC TTCATAGGTT ATGACTGGAT GTATTTAGTA AATCGTGCCA GAAAAATCAA
    87121 TAAAATTGTA AATGGTAATC AATTAACTAT TGATCCAAAT TCATCTTCTC CTACAAGAAG
    87181 AATGAATAAT ATATTTATGA CAAATTATGA ATTACCTGCA CATAGACTTA TATTTGACTA
    87241 CATGCAGTTA TATGAAATTT GTGATACTTC AATTAAGGTT AAAGAATCAT CTTCACTTGA
    87301 TTTCGTAGCA GGTAAATTAG TCGGTGTTAA TAAAATTAAA TACTCAGGTA ATTTACATAC
    87361 ATTATATGAT GAGAATTTTG AGTTATTTAT GTACTATAAC TGCGTTGACT CCGTGCTAGT
    87421 TCAGAAAATA CACGAGGCTA AAAATTATGT ATCAATTATT TATGCGGTTT CTTCGCTTGC
    87481 TAAGATACAG CTTACAACTG TAATTAATCA AGCTAAAGGT GCATTAGCAT CATTAGCAAT
    87541 TACAGAAGGT GTATTGAGAG ATAGATTTAG AGATATGGAA AATATTGTTA TATTTAAAAA
    87601 TGACGATAGA CCTTCTTATG ATGCAGAAGA TACAGCATTA GCAGGTGGTT GGGTAAAAGA
    87661 TCCAGTAACA GGCATGAATT TATGGGTTGT TTGTTATGAC TTTGCTTCGC TTTATCCGAC
    87721 CACGATGTTG GAGTTCTTTA TAGCTCCGGA GAATTTTGTA GGAGTGCAAA ATTCGGAAAA
    87781 TAAATCTGTT TGCACTAATG GTATGCCAAT TGATTTAACG CAACATGTTG TTTGTATAAA
    87841 TGGTGTGGTA TTTAAAAAAC ACAGGTCTCC AACAATCACT ATGATAGAAG ATGTTTATGC
    87901 AGATAGGAAA AAAGCTAAAA AAATTATGAT GCAAAAAAAA GAGGAATATC AAAGAATAAT
    87961 AAACGAAATA AAAGAATTAG AAGCCGAACT GACATAAGGA AGCAAAATAA TTAATATATA
    88021 AAATATGGAA GGACTCTCAA TTAGAGGATT AATATATAAT TCTTTTTATG AAAAGGGATT
    88081 AAAGAAAAAT TCTAAAACAG AACAAATACT AGGATGCTCA ATTTTAGAAT TTAAAAGTTT
    88141 TATAGAAAAT AAATTTGAAA AATGGATGAA TTGGGAAAAT AAAGGATTAT ATAATGGAGA
    88201 ACTAAATTAT GGTTGGGATA TTGATCACAT AATTCCTCTT TCTTTTGCAA AAACCGAAGA
    88261 AGAATTGTTA AAATTAAACC ACTATAAAAA TTTACAACCA CTCTGCTCAA AAATTAACAG
    88321 AGATATAAAA AAAGATTTAA TTAATGAATA TAATCTCTAA CATAGAAGAA TTATCAAAAC
    88381 TAGGCTCTAT TCCAAATAAC AGCATTATTA ATGCTGATTG TCTTGAAGCA ATGAAATTTA
    88441 TAAAAGATAA AAGCATACCA ATGATATTGG CGGATCTTCC ATATGGAATA ACCATGGCAA
    88501 AATTTGATAT TTGTATTGAT TTAGTCAAAT TGTGGGAACA ATACAATAGA ATCATTAAAG
    88561 ATAATGGTGT AATAATATCA TTTGCTGCAT CACCTTTTGA TAAAATTTTA GCTAGTTCTA
    88621 ACCTTAAGAT GTTTAAATAT GAATGGATTT GGCATAAAAC ACAGGGAACT GGGTTTTTAA
    88681 ATGCAAAAAA ACAACCACTT CGTTGTCACG AAAATATATT AATTTTTTAT AAAAATGCAC
    88741 CAACATATAA TCCACAAAAA ACAACTGGGC ATAAACCTAT TAATTCTTAT ACAAAAAGGG
    88801 CAAAAGTTCA AAATAAAACT GAATTGTATG GTGCAGTTAA AGAAGATGTA TCAGGTGGTG
    88861 GTGAAACAGA TAGATATCCA AGGTCTGTTT TAGTATTTCC ATCTGATAAA CAAATAATGA
    88921 AAAGTACACC ATTTTTACAT CCTATGCAAA AACCATTAGC ACTATGTGAA TATTTAATTA
    88981 AGACTTATAC AAATGAAGGT GATGTAGTGT TAGATAATGT ATGTGGTTCA GGGACAACCG
    89041 GTGTTGCGGC TAAAAATCTT AATAGAGATT ATATTTTAAT TGAAAAAGAA GAAAGGTTCT
    89101 ATGAAATGAG TTGCAAAAGA TTACAAATAA TTACAGAAAT TAAAGAAAAA GGTACTATTA
    89161 AATAGTACCT TTTTCTTTTT AAACATTTTT TCAATTATTA ATATAAAAAA TATGAAATAT
    89221 ACATATGATT TTTGTAAAGA GTTTGTTCTT AACATCAAGA GCAAAAAAGA ACTTATGGCG
    89281 AAAAAGTTTG GGACTTCTAT TTATAATACC ATAAATAAGA ATAGATGGAT AGACTTAATA
    89341 ACACATTTTG AAACAGAAAA AAAACCTAAA TTTTTTTGGA CAAAAGAAAA ATGCGCAGAA
    89401 GAAGCATTGA AATATAAAAC ACGATCTGAA TTTCAAAAAA ATTCTTATCC AGCATATAAT
    89461 AGTTCTAAAA AAAATGGTTG GTTTGATGAA ATATGTAAAC ATATGATCAC ATATGCGGAT
    89521 ATAAAAGCAT CGCTAACAAA AGAACAATGT TATGAAGAAT CAAAAAAATA TAATAACTGG
    89581 TTAGATTTTA GAAAAGGTAA TAGATTGGTA TATAATATTT CGTGTGAAAA TAAATGGAAT
    89641 CGAGAATTTT ATCCACGAAA AAATAAGAAA ACTATGACAA AAGAACAATG TTATGAAGAA
    89701 TCAAAAAAAT ATACTAATTG TTTGGATTTT AAAAAAGGTA GTAGATTGGC TTATAATATT
    89761 TCGTGTGAAA ATAAATGGAA TCAAGAATTC TTCTACGATA AAAAAGGTAC TATTAAATAG
    89821 CACCTTTTTT ATTTATATAT ACTTAATGAA GTATATAAAA TATTTTGAAT CATTATTTAA
    89881 TTCACCTCAA CCAATTGATA TTACCATTGA AAATGAAGAC TATGAAGAAG TTGGTAGTGT
    89941 TGAAGGTGTT ATACATTATA GTAAAGAATA TTTAGATAAT TGGATATACA AAGAAGGTAT
    90001 TGCATTACAC ATTGATGAAA ATTCAATCAA ATTTCCAATT GCAATACTTA AAAATATAAA
    90061 TATTGATGAA GAATACCGCA ATCAAGGATA TGGTAATCAA GGTATGCGAG AATTTTTAGA
    90121 TGCTGTATAT GAAGCAAAAA ATATTTTTCT TATGGTTGAT ATTGGTGAGA GTAATGAATT
    90181 TGAGCTAAAA AAATGGTATG AAAGTTTTGG ATTTGAACAA GTTGGTAGAG CGGGTGAATA
    90241 TCCTGTTATG ATACTAAAAC AATAATAAAA AACTTAAAAT AATTTGTAAT TGTCAAATTT
    90301 TCTTCGTATA TTTGTAGAAT ATGCACTACA TAATACAAGA AAATATATTT AAAGAATCAC
    90361 ACTATAACCT TCTCATATCG TTATATGGAG ATAATTTAAA AATAGAATAT TGTATAGAAA
    90421 ATAATATACC TCTTTATATT ATAAAATATG ATGAAAAAAT AGATGAAAAA ATTAAAAAAA
    90481 TAATAAAATG AGTATAAAAA ATGATGTCCT AAAATTTACA CCACGTAATG AACAAACTAA
    90541 AGCTTTGGAT TATATCAAAA ATGTTTTGGA TAAAAAGCCT GATAATAAAT TCTTTCTTTT
    90601 AAATATGCCA GTTGGTATTG GTAAATCACA CTTAGCAGTG ATGATTTCAG ATTATATAAC
    90661 TAATAAAATA TTACCAGGTT CTAAAGTAGA TATAATTACA GCAGGAAAGT TACTTCAAGA
    90721 TCAGTATGAA AATACTTATG ATGAGATAAA ATCATTAAGA GGTAAAGATA ACTATGAATG
    90781 TGTGCAATAT GCTTGTTCAT GCGAAAAAGG CAAAGAGTTC AATAGACTGA ATAAATCTAA
    90841 ATGTGAATTT TGTCCGTATG ATATGGCAAA ATTGTCATAT ATGACAGGTG ATGTTTCATT
    90901 AACTAATTTC CATTTGTATT TAATTAATGC AGTATATGGT AATGCTATGA TGAAAGATAG
    90961 AGATTCAAGG CTATTAATTG TTGATGAATG TTTGCATCCT GATACTAAAA TAACTTTGCA
    91021 TGATGGTAGT AAGAAAAAAA TAAAGGACAT AATTGAAGGC GAGTTAGTTT TAACTATAAA
    91081 TGAAGAAACT AAAGAAATTC AAATCAAACC TGTGATCAAA TTACATCATA ACCTTAATAA
    91141 AGGATCGCAA ATGTATGAAA TTGAGATGGA AAATGGAGAC ATAATAAAAA TTACCGGAAA
    91201 CCATAAAGTA AAATTGATTA ACGGAACTTG GAAAAAGGTA GAAGACTTAG ATGAAAGTGA
    91261 TGAAATTTTA TATATAAATG AAAAAATTGA ATCACATGAA TTTGACAATA CTGGAAAAGA
    91321 ACTTTATATA TGATTATATC TCTAAAAATA AGGCTAAATT TATTTATAAA AAAATAAAAA
    91381 ATGAGCAAAT AAATTTTATG AATTTATTAT TAAGCCAAAT TTCTTTTTTG AAGTTTGACT
    91441 CCTTGGATTA TTGTTTCCAA TTTTTAACAG AACATTGGGA TAAAAAATGC AAAAATTCTA
    91501 ATTGCGTCAA AGATAGAAAA ATTGGTAGTT TATTTCCAAA TAGAAATGAC TTCTTAAATA
    91561 TAAATAAAAA ATATGGAATT TATAAATTTT GCGATAATGC AGAATGCAAC TACTCGTCTA
    91621 TTAAAAATAG ACAGACTGGG CAAAACAATA CATGCCATAG AATGACAGAA AAATCATTTA
    91681 AATCTATGTG TTTAAAAAAT TCTATTAAGA TGAAGCAAAA AATAAAAGAA GGTAAATTCA
    91741 TACCTAATAT AACAAATAGT TGGGCTAAAT CGAGATGTGA AATAGAATTT TACCGAAATA
    91801 ATGATTTATT AAAAATAAAA ACAAGATCAA CTTGGGATGC TTATTTTCAA TTATTAAATA
    91861 CAAATTGTTT TTATGAAAAG CTTATAATTC AATATAAATT AAATAACGAA GAACACAATT
    91921 ATATTGTGGA TTTCATAGAC TATGAAAAAA AAGTTATTTA TGAAATTAAA CCGGATGCTA
    91981 CTTTAAACAA TGTAAAAAAT AAAGCCAAAA TTAAATATGC TAAAAAATGG TGTAAACTAC
    92041 ATGATTATAA ATTAATTATA ATTAACAATA ATTGGTTTAA AAAAAATTAT AATGAAAATT
    92101 TTATAATTGG TCAACCTTGT GAAGAAAAAA TGAGAAAAAA TCTAAAACAA TTTAAATAAA
    92161 ATTAGATAAG AAAATAATGA AAATTAAAAG TATAAAAAAG ATAGATTACA AAGAAGATGT
    92221 GTATAACCTA CACATAAAAG ATAACCATAA TTATTTTGCA AATAATCATT GTGTAAGTAA
    92281 TTGTCATGAG TTTGATGATG TAATGTCGGA CTTTATTAGT ATAAAAATAA CTGAAACTAT
    92341 AATAAAGAAA TTCAAATTTA CTAATGAAAA AGAAATAATA AAACAACTAA AAGGTGTTGT
    92401 AAATATTGAA ACTTATATAG ATTTCTTAAA GTATTTTTTA GATCAAATAA TGAATACTAT
    92461 GGTAGAAATA GAAACATTTT TATCTTCTGG TAGATTAGGT GATAAAAACT CTGCTAAAAG
    92521 AGATAGTAGG GATATGAAAA TTAACTCTAT TTTGGACATT GAATCAAATG ATGTTAAATT
    92581 TATGCAGTTA GTTAGTGATT TAAGGCAGTA TTCCACTAAA ATAAGTGTAT TTATAAACGA
    92641 ATATGAACAA ACTCCAAATA ATTGGGTTGT GGAAAGTTCT TATAATGATA AACTAAAGAT
    92701 TAATGAGCTA TCGTTAGAAC CAATTTGGGC AAAAGATTAT TTAGAGAAGT TTATTTGGTC
    92761 AAGATATGAT ATAGTAGTAT TAATGTCAGG TACTATCTTG GATAAAAAAT TATTCTCAGA
    92821 TATTAATGGC ATAGATGCAG AAAAAGCTGT TTACTATTCA GTACCATCTC CTTTTGCTGT
    92881 AGAAAATAGA AAAGTAATTT ATATGCCATT GGGTAAAATG TCTTATACTA AAAAAGAAGA
    92941 GACATTTAAG AAATTTGTTC CATTTTTTGG TAAATTAATG AAAAAATATC CAGATGTTAA
    93001 AGGTATTATT CATACAAATT CATTTGAATT ATCTAAATGG ATAGAAGATT CTGTGAAAGA
    93061 TAGTAGATTA GTATTTCACA CTTCTGCAAA TAAAGAAGAA ATGCTAAGAC ACCATTTTAC
    93121 AACAGAAACC CCAACTATAA TAGTTAGTCC ATCTGTATCT ACTGGTGTAA GTTTTGATAA
    93181 CGAAAGAAGT CGTTTCCAAG TAATTGCAAA GATACCATAT CCATCTTTAG CATCACAGAA
    93241 AAACAAAATG AGACAAAAGA CATATCCAGA TTGGTACTCT TGGAGAACGG TTTCGGAGGT
    93301 GATGCAATCT GCGGGACGTT CGATTCGTAA TATAAATGAC TACGCCGATA CTATAATAAT
    93361 AGATGAATCA TTTGGTGATG TATTAAGATA TTCAAGTCAT TATTTTCCTA AATGGTTTTT
    93421 AGATTCTATA ACTTCTATAA CAAAAAAATA GTATTATAGG GGAACGCCAT AATTTTATAT
    93481 ATAAGTTATG GGAAAGAAAT TGAATACAGA TACATTTATT GAAAGGGCTA AACATATTCA
    93541 TCAAGATGAA TATGTTTATT CTTTGGTGGA TTATAAAAAT AATAAAACAA AGGTAAAAAT
    93601 AATTTGCAAA AAGCATGGTG AATTTTTACA AATACCGATT AACCACATAG AAGGTAAATC
    93661 TGGTTGTCCA AAATGCTATG GTAATATAAA ATTAACAACA GAAGAATTTG TAAAAAGATC
    93721 AAAAAATATA CATAAAGATA AATATGATTA TTCTTTATCT GAATATAAAG GTGATGATAA
    93781 AAAGATAAAA ATAATCTGCT CAAAACACGG TATTTTTGAG CAGATTCCTT CTGTACATTA
    93841 TGATGGACAT GGTTGCTTTA AATGTGCCAA TAAAAATGAC TCAGAAACAT TTATTTCTAA
    93901 GTCAAAAAAT ATTTATGGTA ATATTTACGA TTATAGTTTA GTTGATTATA TAAACAGCAA
    93961 TACACCAGTA AAAATAATAT GTCAAACACA TGGTGAATTT ATAGTTCAAC CACATATTTT
    94021 TATTTCTGAT AAAAAGGGAT GTACTTATTG TAATGGTAAA TATAAAAATT TAAATTTTTT
    94081 TATAAAAGAT GCTATTAAAA TACATGGTGA TAAATATCAA TATGAATTAA TAGATGATTT
    94141 AAATAAACAT AGTTATATTA GTGTTATTTG CCCAAATCAT GGTATTTTTG CTCAGAAGAT
    94201 ATATTCACAT ATGGAAGGAT ACGGATGTAG AAAATGTCAA GATGATACCA AGAGAAAAAG
    94261 CATCAATACT TTTATAGAAC AGGCTAAAGA TGTTCATGGT AATAAATATG ATTATTCTGA
    94321 AGTTAGTTAT TCTAATACTA ATACAAAAAT AAAAATAAAA TGCGATAAAC ATGGATTCTT
    94381 CTATCAACGA CCTAAACAAC ACTTGCGTTC GGAGGGTTGC CCATCTTGTA ACGATAGCAA
    94441 AGGTGAAAAA AGGATAAGAG AATTTTTAAC GAATAGAAAT ATTATTTTTA CTTCACAGAA
    94501 AAAATTTGAA AATTGTGTGA ATAAGAATAA ATTACCATTT GATTTTTATT TAGAGGATTA
    94561 TAATTTATGT ATTGAATATG ATGGTGAGCA GCATTATAAA AATATTTTTG GCGATAAATC
    94621 TTTTAAAGAA ACTAAAACTA ACGATGAAAT TAAAAATAAC TTTTGTATTA ATAGTGATAT
    94681 AAAACTTATA AGAATTCCTT ATTATGAATA TAACAATATA GAAAAAATAC TTGATGATGT
    94741 GTATAAACTT AATAACAGTT AATGGTTAAA GGCAAAATAA GTAATTTAGT TGAAAGCGCA
    94801 TCAGTAGAAT GGCGCAAAAA GCATTGTTAT TCTTCAAATT TAGAAGAAGA TATGAAAAAA
    94861 TGGGCATACG AAACACATGG TGGATCATTG CTATGTGGTA ATTGCGAAGA ACAACCATAT
    94921 ATAACAGGAT TTAATTTAAA AGAAAATAAA GTTAAATGTT GTCTATGTGG TGAAATTAAT
    94981 GATATAGAAA TTATAAAAGA GTTAGTTAGC TAACTCTTTT ATAATTTATA ATATATTTAG
    95041 GACTAATTCT CTGATCAATA AATACTCCTT TTGGATAATT TATATCTTTA TAAAAACTTA
    95101 AATTAGTTTT GATATTAGTA ATATCAACTG TTAATATAAC AGGATTGTCA ATATTAAATC
    95161 TGAAATTTTT GATTAAATCT TGTGCATCTT CCTCATTAAG AAGCAAATAA ACTCTACGAG
    95221 GATGATATGA TATTTTATTA GTATTTTTTG GTAATAATCC TTTTAATTTT ATATTATCTA
    95281 TATTAGATAA ATCTGTTACG TGATATACTA TATTAGGTAT GTTAGATATT TTTTCACCAT
    95341 AAACTGGTTC AAAATACAAA GTTATTAATG GTTCATCATC GTAATAATCA GAACCATCTT
    95401 CTATTTGTAT TTTTATATTA TAAGCTATAT CTTTCCTAAA TTCATTAAAA TCTGATATTT
    95461 CTTCGTTTTC ATCATAAAAA TTAGAAAAAT AACCACACAA AGAGTATTTA TAAGTTCTTT
    95521 CAATTGGTTT TAACATAGCT ATAACTTTAT TATAATTTAT TTTATTGATT TCTATATTAA
    95581 GTTTTCCTCT ACCGTTAAAA TAATATTCAC TATCTTTTAA ATTGTCCGAT AAAAATTTTT
    95641 CCAAATGTGA TAAAGATTCG GTTATAAATT CAAGAAATGT TTTCATTAAT TATATATTAA
    95701 TTTAATATAT AATTAATGAA AGTTTTAAAT TATAGACAAT TGGATTTAGC AGAAGAATTA
    95761 TTTAATTATT CTAATTCTAT GTTAGAAACC AAATATAGTC TTCCTAAAAA TACATTCTTA
    95821 GATAAATTAA AAATACATAA ACTATTAATA GACCAAAATC AAGATAAATT AGGTTTATTA
    95881 GATAAAATTA CCGAACAATT AGTTAAAAAC TCTAATCTAA ACATTGGTGA TGATGAAAAA
    95941 ACTATCACTT TATTATGTGT GTCGGCATTT TCAGCTAGTC AATTAGATAG TAAATTTGTA
    96001 ATAGATAATA AGGTAAATAA AGGAGAATTT GAGAAAGAAA TACAATCTGT TTTAGAAGAA
    96061 TTGAAAATGA TTGGTGTTGG AAATAATATA GTTAAAAACT TATCAAATTG CTTTAAATCC
    96121 ATACTTAAAT TATCCAAATC AATAGAATCT ATCTTATCAT TTGTCACAGA ACATAAAGTT
    96181 GGATTAACGG ATTTAGAAGC TATAACTAAT TACATAAAAA ATAGAAAATT CATAAATAAA
    96241 GATAATTCAG CACCAGCAAA GATTATGACA ATAAATGAAT TTAATTTTTA AACTTAAGAT
    96301 TTTTGTCATA TATAATAATA AATAAAAAAA TTATTATATT ATTATGACAA TCGGCATTGA
    96361 AAAAATCTTC TTCGGCTATA TCCTGCAAAA TAAAAAATAT TTCCACATTA TAGATTTGTA
    96421 TTTCTTTAAA AATAATGAAA TACAATTTGT ATATGATGTA TTAAGAAAAT ACATGTTAAA
    96481 GGACAGCGAT GTTCAGCTTC CTTCTCCTAA ACAAATATTA GAAATGATAA ATCTTGAAGA
    96541 TAAAGATGGA CTTATCACTA AAGATATACT CAAATCTATA CTTAGTGTAG ATTTAAATGA
    96601 GTATGATGAA GATAACTTTA TTATACCTAG ATTTAATGCA TGGATACTTT CTAATCGTTT
    96661 AAAAGCTGGT ACAGTTGATA TTGTTGAAGA AACAAGAAAC TTGGATGCTA TTAATGACTT
    96721 TGAAACTACT TTATCTACCG CTAATAAAAT AAAAGAAATA GTGGAACAGA TGTCATCATT
    96781 AAATTTTATT AACGATGATG ATGATGATAT GGGTTCAGAC TTTGATGATG TTGAGGCACA
    96841 CGTACAAGAT TCTGCTAAAT TTAAAATTAA ATCTGGGTTT GCTACACTTG ACCATATGTT
    96901 AGGTGGTGGC TGGGATATAG GCACATTAAA TATGTTGATG GGCGAAACTA ATAGTGGAAA
    96961 ATGTTGTTCT TATGGGTCTA ACCAATATTT TAGAAATAAA ATAACTGGTG AAATAGAAAC
    97021 TATAAATTTT GAAACATTTT TTACCAAAAT TAGTCAGAGC CACAACAACT TTTAATATAT
    97081 AATTGTATAT AAAAAGAAAA AATTATGGCA ACGAGTATAA ACGCAGCAAA ACGATATAAA
    97141 AATATCGAAC TACCATTTGA GTGTCCTTTA ACTAATAGAA AATTTGATTC AATTGTTGGT
    97201 CTTTCGGTAT ATCTTACAAA ATCTCAAAAA ATTAATCATA AGGAATACTA TGATAAGTAT
    97261 ATAAATCATA GAGAAAAATC ATGTTTCTTT TGTGGGAACG AAGGTTTATT TATTTCAGTT
    97321 GGTAAAGGTT ATAGAAATTT ATGCACTTCA ACAGAATGTC TCAAAAAATC ATTTGTAGCT
    97381 CATTCTGTTG AGGGAATAAT GTATAGAGAA GTTATAACAA GAGAAGAGGC AGAGTTGAGA
    97441 TTTGAAGAAG AAAAATCCAA ACAATTGGAA AGTAGAATGA AAACTTTTGA AATAAAAAGG
    97501 ACGATTGATA AAGATTGGGA TAAAAAAAGA AGTAGGAATA GTAAATTATT TTGGTTAGAA
    97561 AAAGGCTTAA CAGAAGAAGA AGCAGAAGCT ATGGCTTATG AATGTATGAA AGATATACAT
    97621 ATAAAAACTT CTCTAAAAAA GAAATCTAAT CCTGAACTTT ATAAAGACTC TTATACAACT
    97681 AATAAAGAGT ATTATTTAAA AAAAGGTTTT TCTGAAATAG AAAGTTTAGA ATTGGTATCA
    97741 AAAAGGCAAG CAACATTTTC ACTAGAAATA TGTATTGAAA AATTTGGAGA AATAGAAGGC
    97801 AAATTAGTAT GGTTTGAACG ACAGGAAAAA TGGCAAAAAA CATTAGATTT AAAATCTGAC
    97861 GAAGAAAAAA TAGAAATTAA TAGAAAAAAA TTGTTTAATA ATTCAGGTTA TTCAAAAATT
    97921 TCACAAGAAA TGTTTTGGAA AATATATGAA AACTTTAATA GAAATAATGT AAAATTTGAA
    97981 GAATTAAATG GTGAAGTTAT AAGGTATGAT AAAGATAACA AAAAACACTA CAGATATGAC
    98041 TATGTTGATT TTACTTCAAA AAAAGTATTA GAATTTAATG GTGATTTTTG GCATTGTAAT
    98101 CCAAATAAAT ATAATGAAAA TTTCATTAAT ACAATAACCA ATTTAAAAGC TAGTGATGTT
    98161 TGGAAACATG ACGAAATGAA AATTAATTGG ATAAAAAATA GAGATTATAA AGTAATGGTT
    98221 ATTTGGGAAT CTCAATATAA AAAAGATAAA GAAGCAACCA TAAAAAAATG TATAAATTTC
    98281 TTAAAAGAAG AAAATGTATA ATAGAGAGTT AGAAAAAAAA TTGGCTACAA AGCAGTTATC
    98341 GCTTGGTGAA TATGAATGTG TTAGAATTAT TTGTATAAAG GATTATACTT CGAGTAATGG
    98401 TAGATTGATT TGGTTAAAAA GTGATAATTT TTACTATTAT AGTAAAGCTA CATATTTTGG
    98461 TCCATGCCAT ATTTATGATA TAAATTATAA ATTTCTTTTT GCGCAAGGAG TTGATTTTTT
    98521 ATTGGAGTAT TTCCAATTTA TGGGAGATTA TAGAAACAAG AGAATAGATA GAATTTTTAA
    98581 AGATTAAAAA TAAAATAAAA TAAAAAAATG GAATTAGAAA TAATAGAAGC AGATAGTTTA
    98641 ATAAACGGCA AATATGATAA AATTCTTTAT GATAAATTCA TAGAGGCATA TGAGGTAAAT
    98701 GATTATGAGG TATTAACACC AAATGGTTGG GTTAATATAG AAGGTATTGG TAAAACAATA
    98761 GAATTTGAAG AATATAAAGT AATAACTTTT AATGATAAAG AATTAATATG TGCGGATACT
    98821 CATATATTAT TTAGGTGTGA TAATTTAGAT ATTTTAAGTA AAAAATGTGA TTTAACAGAA
    98881 ATTTTTACAA AAGATTTACA ATTGGGTGAC TTTATAATGA CTAAAGATGG CCCAGAGATG
    98941 GTTATGGAGT TATATAAAAC TGGTAATAGT TCAAATATGT ATGATTTACA ATTATCAGAA
    99001 GGTTCTAATA AACAATTTTA TACTAATGAT ATATTAAGTC ATAATTCTTT GTGGATGCAA
    99061 AATTTAGCAG TAGCATCAGC TAACATGGGT TCTAATGTAT TATATGTAAC TTTAGAAATG
    99121 TCTGAGAGAA AAGTCCTAAA AAGATTAGGT GCTATGAGAT TAAAGATACC TATTAATGAT
    99181 TATGATGAAG TATCTAAGGA CACTGCATTC ATGCAGAAAA AAATTGACAA CTTAAAAAAA
    99241 TCATCAGGAG GTGGAAGTGA TTTATTTGAG AAAAAAATAG GTAAAATATA CACAAGATTC
    99301 TGGGCTGCTG GTACTGCAAA TGTTAATGAC ATTGATAATT ATTTACAAAA ATTAAAAGAC
    99361 AGAAAAGGTG TTAAAATTGA TTTAATTATT GTTGATTATT TAACATTAAT GGTGCCACCA
    99421 GGTAAAGCTA ATGGTTCAGA TACTCTTTAT ATCAAAGGTA AAGTTTTAGC AGAAGGTTTA
    99481 AGAGCATTAG GTTCTAAGTA TAAATGTCCA GTAATAAGTG CGTTACAAGT AGCCAAAGAT
    99541 GCTTGGAATT CTTCTAATAT ATCTTTAGAA TCAGTTCCGG AATCAAAAGC GATTCCAGAA
    99601 ACGGCTGATA GTTTTTTCTG TATCATCCGC ACTGAGGAGA TGAAAAGGCA AAACCTTTAT
    99661 AGGTTAAAAA TGTTAAAACA AAGAGATGGA GATTTTTCTA AATCACAAAT AAGAATAAAT
    99721 TTAAATCCTA CATATTTAAC ATTAGAAAAT GATATTTTCT TAGATTCGTT TTAAATAATT
    99781 AAAAATAGTG TCCGAGGTAT CATACTACTT TTAATATATA ATTTATGAAA AAAGAAGAAA
    99841 ATATAAAGAA AGATTGGATA TCTAAGATAG AGATGAATAA TTTAAAGGTT ATTGAATATG
    99901 TCTCTTTTAA TGAGGTTAAA TGTGCTTGTA ATAAATGTAA TTATATTAAA ATTGATAATT
    99961 GTATTAATTT AGGTTATAAA AAATTTAAAT GTAAATTTTG CGACTTAAAA GAAAAATCAA
   100021 TTTTATTGAA AAATGGTGAG ATAAATATAT TAAAAATATG TGGCTATAAA TTAGAAATTG
   100081 AATGTAAAAA TGGACATAGA TATTATCAAG ATAGAAGAAA TTTATTAAAG GACAAAAAAT
   100141 GCCAAAGATG TTATCTTGAT AACAAATGTA TAACTAAAGA AATCTTTTTG AAGAAATCTG
   100201 TCGATGTACA TGGCGAAGAA TATGAATATA ATCTTAATGA TTATAAAAGT TTACACTCTA
   100261 AAATAGAGAT GAAATGTAAA AAGGGACATA TTTTTAATCA AAAAGCTTCT AATCATTTAC
   100321 AAGGAAAAGG TTGTCCGATT TGTAAGGAAT CTTTAGGCGA AAGAATTATT AAAAAATATT
   100381 TAGAAAATTT TAATATTAAA TATAATAGGC AAAAAGAATT TGAAGATTGT AAAAATATTA
   100441 ATAATCTAAA ATTTGATTTT TATTTACCTG ATATAAATTC TATAATAGAA TACGATGGTA
   100501 TACAACATTT CGAACCAGTA AAAATATTTG GTGGTGTCAA AAAATTTGAG ATATTAAAAA
   100561 AATGTGATGA GATAAAAAAT AATTATTGTA AATATAAAGG CATTAAATTA TTGAGGATAA
   100621 ATTATAAAGA AAATATAAAT GATAAATTAA ATTCTTTTTT TGCTAATATA TAATTAATGA
   100681 AATATATTAA ATTATTTGAG AATTTTAATA ATGGTATTGT ATGCTATCAT CGTTCTAATG
   100741 ATTATAAACA TATGGTTAAG TGTGATTTTA AATCAGAAAT GTCTAATGAT GTTGCTTTAT
   100801 TTGGTAATGC TATTTATTTT TGTGAGGTTG CCGAGATATC GCAGCAACTT GGTAAGTATA
   100861 TTTGTAAATT TAGTATAAAT TTAAAAGATC CTATCCTTGA TATGAATAAG AATATTTCTT
   100921 CGGAGGAAGA ATTAATAGGA TTATTTAATA AATTCAATGA AATGTTTAAT TTAGATATAG
   100981 AATATATTGA TATTGATTTT GATGATTTAT CAGGTGAATT TAATGTTCAA TATGGTGAAT
   101041 TTTTTGATAA TATTTCAGAA AGATTCAATT GGGATTACAA CAAGTATTAT AAACAATTTA
   101101 TTCAATCATT AGGATATAAT TCCTTTAAAT ATTTTGGTAC CTATCACACA GATTTTAGAA
   101161 CAGAAAGAGG CGACTACGGT GTATGTTATG GGGTTTACGA TACTAATGAT ATAAAATTTA
   101221 TTGATGGACC ATTTTAATAC TGATACATTC TTTGCTATAA TAAGAAATGA AGAAATGAAA
   101281 AGGCAAAATT TATATAGGCT AAAAATGTTA AAACAAAGAG ATGGAGATTT TTCTAAATCA
   101341 CAAATAAGAA TAAATTTAAA TCCAACTTAC TTGAATTTAG AAGGAGATCA GTTTATTGAT
   101401 GCATAATTTT TTTATTATTT TGGAAATGTA ATATATATAG ATAGAAACTT ATGGTTTTTT
   101461 CTGAATATAA ATCCATATAA AAATAATGTA AAAAATGATT AAACAAATAG ATAATATCGA
   101521 TCCTATTGAT CCAGAAAATA TAGACAGAGA AGAAATTGAG GAAATAATAG ACGAAGATTT
   101581 ATTAGACGAT AATATTGATC TTATAATAGA AATTGAAGAA GATGATATTA TTGATGATAC
   101641 TATTATTGAA GATAAAATAG ATTTAGAAGA TTCAGATATA TCTGAGGATG AAGATATAGT
   101701 TTTATCTAAA CATAAAATTC AAGGAAAACA TAGTTTAAAA TATGATTCTA TTTTTAAAGG
   101761 CAAAAAAGAA GATCCTTTAT CAGAAGATGA ATTTGAAGCA AATTCAACTT ACTTCAATGA
   101821 AAATTTTGAA GTAGATAAAG GTTCTCTTTA TTGGTTTGAA TCAATAGATA ATGAGAATTA
   101881 TATAAAGGAA AAAAGGATTA AAGAAAAAGT TTATGATGTA TTGGTTAATA ATACAGAATT
   101941 AAATTTCTTA AATAATAGAA GAAAGCCTTC TAAATCAGAC TTCAACAATT ACTACTTTCT
   102001 TTTAAAGACG CACTTAAAAG ATGAATCTTT TACAAATGTT GAACTTTTTA ATGAATTAGC
   102061 AGTATATTTC TCAGACAACT TATTTAATAT GTTTAAGTTA TTAGATAATA AATGGAGAAA
   102121 TCTTATTATT AATGAGTTAC AAGAACATAT TGGTAAATAT AAATCAAATC CAGAAGTTTC
   102181 ATATAGAAAT ATTTTTATTG GAACTGAAAT AGAATTTCAC TGGATAGATG ATGCTACAAA
   102241 AGAGTTGCAA ATTATAACTG GTGTTGTTGA GGAGATAGAT GAAGAAATTT TTATTGTAGA
   102301 TTCTTATGAG AAAATTTACC ATCTTCAATT AGACCAAATC ACGAAGATAT TCAATAATAC
   102361 TAAGTTTAAG TACAATTTGA ATAAATTAAA TAATATTGAT TTTTTATAAT TAGTTTTTTG
   102421 AAAAATTTTC AACATTTCAA AATTTTAGAA TAAAAATACT CAATATATAA TTAACAATTT
   102481 TTCACAAATG TTAATGGGAA ATTATTCTAA AAAAAATTAA AAAATTAAAT TATGACAAAA
   102541 CAAATTTATG TCGTTAAAAG AGACGATAGG CGAGAGCTTT TGGATTACGA AAAAATAAAC
   102601 AAAGTATTAA TATGGGCAAC TGAGGATATT ACAAATGTAT CTGCATCTGA TGTAGCTATG
   102661 AATGCTAAAT TACAGATATT TGATGGTATA TCAAGCTTTG ATATACATAG GGTGTTAATA
   102721 CAATCAGCGG TTGATATGAT TACCGAAGAA ACGCCTAACT ATCAATATGT TGCTTCTAAG
   102781 TTAGTAAACT TCTTACTAAG AAAAGAAGTA TTTAACACTT ATAATATCTT TCCAAGATTA
   102841 AAGACATTTA TTAAGGAAAA TGTAGATAGA GGTATATATG ATGGATTAAT TTTAACTCAT
   102901 TACTCAGAAA GAGAAATGGA TAAAATTGAG CAATTCATTA AACATAAAAG AGATGAAGAT
   102961 TTGACTTATT CAGGTATTCA ACAATTAATG GATAAATACT TAGTACAAGA TAGAAAACCC
   103021 GGTAAACATT ATGAAACACC ACAATTTATG TATATCTTAA TATCTATGAC TCTTTTTGCT
   103081 TCTTATACAG GTGAAGATAG ATTAGATAAA GTTAAGAAGT GTTATGAAAT GCTTTCTTTA
   103141 CAAAAGATTT CTTTACCAAC TCCTATATTA GCTGGTGTTA GAACTCCTAA CCGTCAGTTT
   103201 GCATCATGTG TATTAGTTGA CGTAGCAGAT GATTTAGATT CAATCGCTGC TTCTAATCAT
   103261 GCTGTATTAA GATACATTTC TAACAGAGCA GGCATTGGTT TAAACTTCCG TTTAAGAGCA
   103321 ATTGGCTCTT CTGTTAATAA CGGTGAAAAA GTACACACTG GTATTATACC TTTTTTAAAA
   103381 ATGTTTGAAT CAGCTGTTAA ATCATGCTCA CAAGGTGGTA TCAGAGGTGG TGCTGCAACA
   103441 GCACACTATC CATTTTGGCA CAAAGAAATA ATGGATATTT TAGTATTGAA AAATAATGCT
   103501 GGTAATGAAT TATCTCGTGT TAGAAGAATG GATCATTCTA TTCAATTATG TAGATTGTTT
   103561 TATACAAGGT TTGTTAAGAA GGAAAATATT AGTTTATTTT CAGCAAATGA TGTGCCAGAT
   103621 TTATATGAAG CATTTGGTTA TGATAATGAT AAGTTTGAAG AATTGTATGT AAAATATGAA
   103681 AATGATCCTA CAATTAATAA AACAACTATT GCAGCTGGTG AAGTAATGAA CTTACTTTTA
   103741 CAAGAAAGAT TAGAAAATGG TAGAATTTAT ATTCAAAATA TAGATAACGC TAATATTCAC
   103801 TCGGCATTTT TAGATAAAAT AAATATGTCT AATCTTTGTT TAGATGGTAA TAGTGAAGTT
   103861 GATATAATCA TAGAAAACCT TGATGATGAA TTAATTCCTT TAAGATATTC TATGTTAGAA
   103921 AAAATAGATA ATTTTTATCA GGCAAAATTA CCATTAATTT TATTGAACGA TTTATATAAT
   103981 GATTTATATA TAGACTCTCA TAACATAGAA GGTAATTTGG TTTTACACTC AAAAGGTTTG
   104041 ATAAAAGTTA AGTGTAAAAA TATAGAAACA GGTGAAATAG AATATTCACA AGTGTTTGCT
   104101 TCTAAATTAA TGAATGAAGA AGCTGATGTA TTAAAAATAA CTGATGAAAA AACAGGCAAA
   104161 TTTATAATTT GCACCGATGA TCATTTAATT TATACGAAAA ATAGAGGTTA TATAAAGGCT
   104221 CTCGAATTAA AAGAAAATGA TGAATTAGAT ATAATATAGT ATAGGAAGGT TAATTTCTTT
   104281 TATATATAAA GGAAATTAAC CTAACAACTA TGAAATATTT AATTTACAAA CACACTATAA
   104341 AAAATACTAA TAAAAGTTAT ATTGGCTTCA CATCACAGAC CATGGAAAAA AGATTACATA
   104401 AACATTTATT AAATGCAAAA TCTGGTATAA AAACCAAATT TTATAATGCT TTTAATAAAT
   104461 ATGGTATTGA TTCAATTAAT AGTGAAATAT TAGAATATTG CGAAACAGAA AGCGAAGCAA
   104521 TAGAAAAAGA ATCATTTTAT ATAGAAAAGT TCGATACATA TAAAAATGGG TATAATTCGA
   104581 CTAAAATTGG AGGTGGTGGT TGGATAATAG GACAATTATC CGAAGATAAA CAAAAAGCAT
   104641 ATTTGGAAAA AAGAAGTATT TTGAATACGT CCGATAAAAA TCCTAATTAT TCTGGATATA
   104701 CCGATGAAGA AATAACGATA GCCGGTGCTA AATGTTATGT TGAAAATAAT AATGTTTTCA
   104761 ACATACGCAA ATGGTATATT TATTGTGAAA ATTTTGGATA TCCTAAAACA TTTTCAAAAT
   104821 GTAGATTTGA TGGTAAATCA TATAAGGGGT TTAAGGAATC TATATGCAAA TATCTTGGTG
   104881 TTGAAAAATT AAATAAATAT ATTAAAACAG AAGAACATAG AAAGAACTTA TCAATTAAAA
   104941 ATAAAAACAA ATGTTGGATA ACAAATGGTT TTAATTCATT AAATATTAAT ATTGATGATA
   105001 TAAATAAATA TGATTCTTCT TGGTGGAGAG GTAGAATTTT AAAAAATAAT TAAATAAAAT
   105061 GTTAAAAATA GAAAAAATAA ATAAAAAAAT ATCAGTATAT GATATAAATG TGGATAAAAA
   105121 TCACAATTTT TATGCAAACG ATATACTTGT GCATAATTGC CAAGAAATAA CACTTCCAAC
   105181 ATCACCTATG CATGATATAA GTGACGGAAA AGTGCATAAT GCTATCGCTA AGGTTAAGAC
   105241 AGAAAATATT GAAAATTTCA ATAAATTACT TGAGGTGTGT AATGGTGTTT TACCTAATTT
   105301 TATTAATAAA GAAGTTGATT TGCCTTATGC GATAGTAGAT AACGAAGATG ATAAAACACA
   105361 TCAATATTTT CATGTTAAAG TTGAAGATAT ACACGGTGAT AAAGAATCGG AGGTGGCACT
   105421 TTGCGTTTTA GCAGCATTTA ATTTAGGTGC TATTAAGTCT TTAGATGAAT TAGAAGAAAT
   105481 GGCGGAGTAT GCTGTTAGAA TTTTAGATTT TGTTATAGAA ATGCAAGATT ATCCAGTAGC
   105541 AGCAGCTAAA AAAATGTTGA AAAGACGTTC AATTGGTGTT GGTGTAACAA ACTTCGCTTA
   105601 TTGGTTAGCA AAGAATAATT TAACTTATAC TGATGATAAA TCATTAGTGG AAATTGATAG
   105661 ATTATTTGAA CATGTTCAAT ATTACTTATT AAAGGCATCT AATCAATTAG CAAGAGAGTT
   105721 TGGTAAATGT GAATACTTTG ATAGAACTAA ATATTCTAAA GGATTACTTC CAATAGATCA
   105781 TTATAATAAA AATGTAGATA CGTTAGTTAA GCGTGATTAT GATTTAGATT GGGAAGGTTT
   105841 AAGATTAGAT ATAGTTAGAG ATGGTTTAAG AAATTCAACT TTAACAGCAC AAATGCCTAC
   105901 TGAATCATCA GCAGTTGTAT CAAATGCAAC TAATGGTATT GAAGCACCAA GAAAGTTAAT
   105961 AACTACTAAA AAGTCTAAAT CAGGTGGTCC ATTACCATGT GTTGTTCCTG AAATTAATAA
   106021 ATTAAAGAAT AAATATCAGT TCTCTTATGA ATTTGATAAT ACTGCAATGA ATAAGGTAGT
   106081 ATCTATTATT CAAAAATGGT TTGATCAAGG TATATCAGTA AATCACTATT ATGATAAGCG
   106141 TCAATATGCA GATAATAATA TTCCATTATC AGAAGTAGCA AAAGATTTAT TAAACTTTTA
   106201 TAAATGGGGT GGTAAGCAAA TCTACTATGC TAATAGTAAG GATTACAAGA CTGATAAATT
   106261 AGAAGATATG ATTACATCAG ATGATAAAGT TTCTGAACCA GAAATGGAAT TAGAAGATCC
   106321 TAATATAGTT GGTTGTGAAG GGGGAGCATG TCATTTATAA TATTTAATTT GTGATATATA
   106381 TAAATGAAGA ACAAATAAAT AATCACAAAT TAAATATTAA AAATTATCTG AAATATTTTT
   106441 TATTTCAGAT AATTTTTCGT ATATTTGTAA CAATTAAAAT TAACAATAAA TTAACATATG
   106501 CAACAAATAA TTAATACAGA CAACACCATT GACTACACAA AAATACCAGT ATTTTTTGGT
   106561 AATAATGGTA TGTCGCTTCA AAGATATGAT AAGTTTAAAT ATCCTGGATT CTTTGAATTG
   106621 TTTAAAAACC AATTAAACTC GTTCTGGTTA CCAGAAGAAG TTGATTTATC TAAAGACCGT
   106681 TTAGACTATA AAACATTAAC GGAAAATGAA AAGTTTATTT TTACTTCTAA TTTAAAGTAC
   106741 CAAATACTTT TGGATTCAAT ACAAAGTAGA GGCATTCCTA ATTTAACAGA AGATTTATCT
   106801 AATCTTGAAG TAGAGGCTTT TTGTGCTGCA TGGCAATTTT TTGAAACTAT CCACTCATAT
   106861 GCTTATACAT TTATTATTAA GAATGTATAT CATAGTCCAA GTGAGGTATT CGATAATATT
   106921 TTAAATGATA AAGAAATACT TAAAAGGACT TCTTCTGTCA CTAAATATTA TAATTCCTTA
   106981 ATTAACTCTA TTGGCGATTC AGAACATGAA AAGAAAAAGA AGCTATATCT AACTTTAATG
   107041 TCGGTTAATA TACTTGAAGG TATCCGATTT TATGTTAGTT TTGCTTGTTC TTATGCTTTT
   107101 GCACAAAATG GTAAAATGGA AGGTAATGCT AAGATTATCA CCTTAATTAA TAAAGATGAA
   107161 AATTTACACT TAGGTTTTAC ACAAAAGATG TTAAAAGATC TAAGAAATAG ACAAGATGAA
   107221 GGTTTTGCAG AAGTAGTTAA AGAACTTGAA CCAGTTGTAA TACAAATGTT TAAGGATGCT
   107281 GCACAAGAAG AAATGGAATG GGCAGATTAC TTATTTAAAG ATGGCTCAAT GCTTGGTTTA
   107341 AATGCTGATA TCTTGAAAAA ATATATGATG TTCTTAACTA ATCAGCGTAT GAAGGCAATT
   107401 GATTTAGAAC CTATATTTGA GAAAACAGTC AACCCTATTA ATTGGATAAA TGCTTGGACT
   107461 AATTCAAGCG GCGTTCAGGT GGCTCCACAA GAAACGGAGG CGGAAATATA CAATAAGGGC
   107521 GCGGTTAAAG CCGATTTGAA CGACACAGAT TTTTCAGATT TTCTATAAAA ATATATTTGT
   107581 CAAATTCAAA CTTCTGTATA AATACATAAT ATAATAATTT TTACTTATTA TATTATGTAT
   107641 TACAATTATA TTTATTTAGA TCCAAGGAAA CCAGGAAATT ATTCATTTGA AACAATAAGT
   107701 TTTTTATATG AGCCTATTTA TGTTGGTAAA GGATCAGGTA ACAGATGTTT TGATCATCTT
   107761 GAGGATAGAA CAAGAATAGA TAATCCTATA TTTAGGAATA AATTAAATTT ATTAAAGAAA
   107821 TCTCATAATA TGAGAAATTA AAATCTAAAA GATAAGAAAA GGCTTACAAT TGTAAGCCTT
   107881 TTTTATTTAA TATATAAATT ATGTTAAAGT ATAATGATTT CTTATTAGAG GCACAACTTG
   107941 TTAAAATAGA ACAAGATTAT ATAAATGAAA GTTTTGATAG TATTAACGAT TCTATTACAA
   108001 AATTTTTGGA TAAAGAATTT ACAGTTGATA CTGGTAAATT TGAAGAAGTA GTTTTAAGTT
   108061 TATTAAATAG GTTTAAAAAT AAACTAAAGA TTATAGTAAT AATTGTAGGA TTATTAACTG
   108121 GTGGTTATAT GACTGGTGTT CAAGTAAAAA ACTTATTAGG TAAAGTTGGA TTTTCAAAAG
   108181 AACAACAAGA TAAAATTGTT ACAGAAACTA GTAACAAAAT AGACCACCTT AAAGATCCTC
   108241 TTGAAATCAA AGCTAAAACA ATTAAAGCGG TTAAAAGTGG TAAAAATGAA ATAAGAAAAT
   108301 TCTTAAATGC ATTGGCGCAA AGAGAATCAA GTTCAGATCC TAAATCTATA AATAGCTTAG
   108361 GTTATATTGG TAAGTATCAA ATGGGCCATA TGGCACTACA AGATTTAGAA TTGGATGATA
   108421 AAATTAACGC ACATAAATTT AAGAAAAATC CTAATATATT TCCTGAAAAA GCACAAGATA
   108481 AAGCAATGGT TAAATTATTA AAGCTTAATA AACAATATTT AGGCGACTAC ATTAATGAAT
   108541 TTGATGGTAA AGTTGTTGGT GGAGTTAAAA TAACCAAATC GGGTTTATTA GCAGGTTCGC
   108601 ATTTAGTTGG AGCTTCTGCT GTTAAACAAT TTTTAGATTC TAATGGTAAA ATTGTACCAA
   108661 GAGATGGAAA TGATGTGCCT GTGGCAGAAT ATATAAGAAA ATTTGGTGGA TATCAACTAA
   108721 CTTTTTAAAT ATTAACATAT AAGATATATG AATAAGAAAA AATTTAAAAA CGGATTTTAT
   108781 TATTCGACTG ATTTTAAGCA CGAAAAAAAA GCTTCTGAAA AAAAAGCGAT AGACTTCTCA
   108841 CAAAAAGTTT TTATCGCTCT TAATAAGTCT AAAAACAATA AACTAATCAC TTGTGTAAGC
   108901 AACATTGATT CAAATTTTGA TGACTTAAAT AGAATTGCCA AAATTATTAA AACAAAGTGT
   108961 GGTACTGGTG GAACAATAAA AGATGGTGAT ATTCTTATTC AAGGAGACTT TATTGAAAAA
   109021 GTCTTTAATA TTATTAAAGA ATTAGGCTTT GATAATATCA AAAAATAATA TATTAAAATG
   109081 AACTCTGAAA TTATTGATAT ACTAAATGGA ATATCATCCG CTACAAAAGA ATTAAATATT
   109141 AAAGAATTAC CAACACAGGG TAAATTTTAT CCTATTGATT TTACGCTTCA TATAAGAAAG
   109201 GCGAGTTTTG ATGATATAAT GTTATATAAT TTCAATTATG TAAAAGACGA TTTAGGCGTT
   109261 ATTCTAAAAG AAACTAAAAG AATAATAAGA AAAAATATTA TATTAGGTGA TAAATATAAA
   109321 TATGAAGATT TAAAATCTAA TGATTTACTT TATATATTTT TTGAAATAGT CAGATTTACT
   109381 ATGAACCGTG ATATAACAAT ATCACATATG GATATATTAA CTAATATAGT TAAAATTCCA
   109441 TTTTGTTCAG CTAATTTTAA TTATTTTAAT TATGATAGCT TAAAATGTGA GTATAATGAA
   109501 ACAACTCGTG AATTTACCAA AAATGGTTAT AGGTTTTCTT TACCTTCAGT TGGTGCTGAA
   109561 AATTGTTTAG TTGATTATAT CTGTAATTTA GACGAAAGAG GAGAAGAAAC AGATGTTAAT
   109621 TATGATTTTT TATTCTTTTT AGGTAATAAG AATTATCTAT CATATGATGA AATGGATAAT
   109681 TTAGTCACTA TATTCAATGA AGATTTAGAT GATACCGAAA AAGAAAAAAT TGCAGATATA
   109741 ATTAGATTAA TATACCCTGC AATTGATTAT ACATTAAAAT GGAATAATAA AATTATAGGC
   109801 TTAGATATGA AAATAGACTT TGAGAAATTA TTTATCTAAT ATTAAAACAC TTTCCTGAAT
   109861 TAGAAAATAT CTTCTCAAAT TTACTATAAT CATTACCAAA ATAAACTATA CAACAAGACA
   109921 TTGGTGCGCC CTTTTTATCT TCTACACCTT CACTCCAAAA TCTTAATCTA GTATCATTTA
   109981 AGAAACATAT ACCACAAGCA GCTTTAAAGA TTAAATCTTT AAAGTGTTTT GTGTTTGTAG
   110041 CAACTGGTAT TAAGTATAAA ATTTCTGAAT CATATTCTTT ATTTGCTTTA GTTCCTTTTT
   110101 GGATCCAGTT ATAAATTGAA GTTTTTGTTT CGGGGCTTTT ACCATACGGT GGATTTATAA
   110161 ATATAGTTTT AAAATCCCAA GATTCATTTA AACCATCAGT TGGTAAACAG TATTTAGTAG
   110221 TTGAATTTAT TAAACTATAT TCATTAGAGC ATGGGTCCAA CTCAATTATT TCAAAAAAGT
   110281 CTTCTATTAA TTTAACATAT TTTGGTGGAG TATTCCATGA TTTATTTTTG CTAACTGCTT
   110341 TGCGATTTAA ACTCATTATG TATATATTCT AATATATTAG CCATTTTGTT TATAATTTCC
   110401 TCATTATATT TTATTATAAA TAATTTTATA TTATTTTTTA TACAATAATC TATTTTTAAA
   110461 TTATCTCTAT ATTGAGAATC TAAAAACTCT TCCTCTGTTT TATGGAACCT TTTTGTGAAT
   110521 CTATAATGTT GTATACCATT ATATTCTATA AGACATTTTA GTGTATTATT TACATCTAAA
   110581 ATACCAAAAT CAAAATATAA AGATCTTTTA TTTTTAAGAT CGCTAAACGT ATATTGTGGC
   110641 TTATACTTTA AGTTATTTTC TTCTAATAAT TTTTTTATCA ATGTTTCACC ATGTGATGTT
   110701 CTGCAATATG GGCATTGTTG TCCTCTTAAA TGTTTAATAG GAGTTTGTAA AAAAACTCCG
   110761 TGTTTTTGGC AGATTATTTC AACTTTTTTT TCACATGTAA TGTATTTAAC ATTAGAGTAA
   110821 TCATATAAAT TACCATTTAA TTCTTTTGCT TTTTCTATAA ATATATTGCA TTTATCTTTT
   110881 TTATTTATAT TTTCTTTCTT TCTTGCGCAT TTTCCACATT TAAAATTTTT TGAGTATATT
   110941 GTTTTTTTAA AATTACCATG TTCTTTGCAT ATAAGTTCTA TTTTTCTTTC ATTTTCTATA
   111001 TATTTACTAC CAGGATTATT TGTAAGCAAT AATGTAATAT CAATCTTAAT ATTACACTTA
   111061 GGACATCCGG AATTATTTAA ATGATGAGAT GGACGTTGCT CAAAAATTCC GTGTTCTTTA
   111121 CATATTATTT TAATTTTTGT TTTATCACCT TTATACTCTA CCAAAGAATA GTCATATTTG
   111181 TTTTTATGTA AAATAGATGC TCTATTAATA AATATTTCAT TTGTCAATTT TAAAGTTTTG
   111241 CCACATATTG GGCACCCACA TTTATCTAAA TGATAATTAG CTTTTTGCTC AAATACACCA
   111301 TGCTCTTTGC ATATTATCTT AACCTTTTCT ATACTTTTAG TATAATACGC TAAAGAATAA
   111361 TCATATTTAT TTCCATGTAT TTCTATTGCT TTAGTAATGA ATTTATCAGT TTTGTTCATA
   111421 ATTTATATAT TAATTTGCGG TGTTTACCTT TTATTTTATT TTTATCTGCG CTTCTTAATT
   111481 TTTTATTTTT ATATATTTGT AAACAAAGTT TGTAATTAAG AATATATAAA ATAAAAATCA
   111541 TATGATAAAA ATAGTTAATA GTCAGTTGAC TAATGATGCG GTTGCTTCTT TAAATGCATT
   111601 AATTGAAATG GACATAAAAG CAGGCGCAGC ATTTAAATTA ATGAGAATAA TTAAAGAAAT
   111661 ATCTTCTTTA GTTGAAGATA AATTAGCAAT GGAAAAAAAG ATACTAGAAA AATGGGTAGA
   111721 AAGAGATTTA ACTGGAAATC CAGTGCTTGT ATATGATGAA AAAAATCAAG TTGTTGATGG
   111781 TGCAGTAAAA ATAAAAGATA TGAAGGCATT TAGTGAAGAA ATGGATAATC TACTAACATC
   111841 GGAGTCTACG ATAAATTTAG AGCCAGTTAA TTTTGAAGAT TTAGGATTAG AAACTGTTAA
   111901 AATTAAAGAC TTATTAAAAA TAGATTTTAT ATTTGTATAA TATGGTTACT TACGATTACG
   111961 AATCTATAAA AGGTTCAATG GATAAAAGAG CAAAAGCATT ATATAGTGAT ATTATAAGCT
   112021 GTTATGATTT ACCAAAAGAA ATAAGACAGC ATAAATTTTT TGTTAATAGA TCACAAGAGT
   112081 TTGTATCTTC GGTAGGATCG CTATATTTTA GCATATTTTC ATATACTAAA ATTTCAAAAC
   112141 ATTCTTCTGA TATAGATATT AGCTCCAATA TTAATGAATT ATTTGATTTA ATATTAGACC
   112201 AAGTAAATAA TTTACATAAA CTATTTAAAG ACATAAATGA AAATAACATT AGATAAATAC
   112261 TATACGGATA CTAATACAGC TAAACAATGT ATAGAAAAAG TATATGAAAT AATCGGTAAA
   112321 AAAAATATAA CACAAATAAT AGAACCATCC GCAGGGAATG GTTCTTTTAG TTTACAATTA
   112381 GAATGTTTAG CCTACGATAT AGCACCAGAA GCAGATGGTA TTATAGAACA AGATTATTTA
   112441 GAGTTAAATA TACCATATCA AAAGGGTAGA TTAGTTATTG GCAATCCACC ATTTGGTTCA
   112501 CGTATGAATT TAGCTCAAAA GTTTTTTAAA AAATCAGTTG AATTAGGTGA TTATGTTGCT
   112561 TTTATATTAC CAATAAGCCA ATTAAATAAT TCATCTACTA TGTTTGAATT TGATTTGGTA
   112621 TATAGTGAAG ATTTAGGAAA AATTAATTTT TCCGATAGAA ACTTACATTG TTGTTTTAAT
   112681 ATTTACAAAA GACCTGAATT ATGTTTAAAT AAAAAATTAG AAGCTAAACT AAAAGATATA
   112741 GTTATAACAA GACAGGATAG TAAAGGATAC AATGAATTAA GTTTTGATAT AAGAATGTGT
   112801 TATTGGGGCA ATGGTTCTGC TGGTAAAATA TTACAAGAAG GTGAAAAATA TTCAGGCGAA
   112861 TATAAGATTA AAATTTTGAA TGAAGCTCTA AAAGAAGATA TAATAAAAGT TTTATCAACT
   112921 GTTGATTGGA AAAAAGAGTT AAACTTTATT GCAATGTTGA GGATAAAACA ATATAATATT
   112981 GTGGAAATAC TAAAAAAATA TATTCCTGAA ATTAAGTAAT GCTATTTTAA TATATAAATA
   113041 AATTACTAAT TATAAAAAAT GTCAACATAT TCAATAAATC CTGGGCAACC AACAGAAGCC
   113101 TTTAAATTAG CTGATATAAA TAGTGTATTA AATGAATTAC CTGATAATAT AACTAAATTA
   113161 ATAAATCCAC ATGATTTAAG AGATGCGGTT TATACCGCAT GGGAAAATAT TGCATTTAAG
   113221 CCAACTAAAA ACGTCGCTAA TATAGAGTAT GTTGGTTTTG ACCAATCAGA TTTCCGTGAA
   113281 AAAATATTTT TAGGGAAAAA ACAACTTGGT AATACTGATA TATTAAATAC ATCTTTATTA
   113341 AATTCAGATG TTGACATATT TTTGTATAAT ACAAAATCTG ATTCTAATTT AAGTAATCAA
   113401 AATACTAAAA TAGGTTTTTT AGCAGGCCCA AGTCAATCTA TTTTTTTTGG TTCTACATTA
   113461 TCTATTCCAT GGATAGAAGC AAAGTATATT ACAAGTACAT ATGGTAATGT TATAAACTTG
   113521 GATATAATAA ATAATTCTTA TGCTCAAGTA GGAACATCAT TTAGTGGTGG TAATATAAAT
   113581 ATTTATAGCA AAAAAGGAAC AGTATTAATA AATGGATTAT CATTTCCTAC TCTTGCTCAA
   113641 AATACTAGCG TAACTAACGG TTATGTATTA TCATATCAAA GTGGATTTTT ACAGTGGGCA
   113701 CCAAATACAG TAGTTGTTAC TACTATAAGT CAATCAGGAA CTTTTTCTAT AACAGCAAAT
   113761 CCATTAATAA TTAATGGATA TAATGCTATG TTTAGTAGTT CAGTTCCCGT TCCTGTTACA
   113821 CTAGGTGCAA TTACGGCTGG TAGTACATTT AGTAATGTAG CAGTTACCGA GATGATAAGA
   113881 TTGATGTTGT ATCCATATTT AGCACCTGCT TTAAGCTTAA CTGCGACTAC TCCATTAGTA
   113941 GAATACACAA CGACTGCTAC TATAGGTTTA ACATTTAGCT ATACAATAAC TAAATATATT
   114001 GCTTCATCTA CTGTATCTGT TTCTACATCA CCAATTTTTA TAAGTGATAC ATTAGCTCAA
   114061 ACATATTTAA ATGCGGCGCC AACTATAAAT AGAACATATA CTGGTACTGG TTCAAGACCT
   114121 CCAGCTTCAT ATACTACTCC AGTAACATTT ACTTTATCTG TCAGAGATCA AGTTGGTACT
   114181 TATTCAACTG GTGTTACTGT AAACACTGCA TATCCAATAT TTTATGGAAC ATCAACTACT
   114241 GCTACAAGTT CGCAAGCAGG TATTAATAGT ATATTAGGTT CATTAAATAA AATTATAACT
   114301 ACTAATCCAA ATCAAACAGT TACATTAAGT GGAAATGGAG TATGTTTATA CTATTTAGTT
   114361 CCGACTATCT ACAATTTAAG TGGCAGCATG TCTTCACTTT ATACTGGTAG TTCTGCTTCA
   114421 TTTGACTTAA AATCTTCATT TAGAGGAAAT GGTACACCAT TTATATTGAG TTTAAGTTCA
   114481 CCAAGTTCTG GATATTGGGT AGGTGTATCG TATAGTTGTT ATATTTACTC TCCATTAGGA
   114541 ACTCCAACTA CAACTACAGT AGGTGAAACA CCTTTATATA CTGGAAATTA TCAATTTAAC
   114601 TTTTAAAAAA TAATATATTT AGAGATGCCA ATCCCATTAA TTACAAATTT TACAATAAAT
   114661 CAAGCCGCAC CTGTAGATGA TAGGATGGTG GTTACAAGTT CATCACTAAG AGATGCTATT
   114721 CAATATAAAT ATGATGGACT AACTGTGTTC CAAACAGACA CTCGTTCGTC TTGGACATGG
   114781 AATGCTACAT CTGCTACTTG GAGTTACAAT GTAGCTGGTA ATGGTATATA TTCTGGTAGT
   114841 GGTTCGGTAG TAGGTGATAC TTATATTAAT TTAAATAGTA TAAGTACAGG TGCAGCCGCT
   114901 AATACAACAT CCAATTTATT GGGCTACTAT TCAAATTTAA CTGGTGTCTC AAGTATTTAT
   114961 TATTTAAATA CTGTTGCAGT TAAAAAATCC ACTAGTCCAT CTTCACAACT TTCATTTAAA
   115021 ATACAAAATT CATTAAATTC TACTAATTAT TCTTATATAG AATTTAATCC AGATTCAACT
   115081 GATGTTGGCT CAATAGCAAT TGGTAATAAT AACACTGAAT ATTTAAGAAT TTCAAATAGT
   115141 GGTAATTTAA ACTTGTGGAG AGGAAACTTA ATTTTATGGA GCCCTACTTA TTCAATAACA
   115201 TTTAATACTA GTTATTTAAG TGCAAATAAT ATTTATTATT TGCCAAATAA AACTGGTATA
   115261 TTAGCAATGA CAAGCGATAT TAGCACATTA GCTGCGACTG TTTCTGCTAT TTCTTTACAA
   115321 ACTGTAACTA GTGTTGGTGC AACTACATCT AGGCCAGTTT CTATGTTATC AAGTTTAAGT
   115381 GTTGGTTCAA CATTTAGTAT TAGTAATTAT ATGAATTTTT CACCAACTAA TTTACAAACA
   115441 ATTAGTTATT TAACCAGTAA TAGTTATGTA ATTGATGGTT TAGTTGAAAC TACACAGAAT
   115501 AGTTTGAGTA GTTATTCCGG TGGATATGGT TATATTACTA CTTTGAATCT TCCTTGTGAT
   115561 TGTTCAGTAA CTATTGAAGT TTTATTTAAT TCAAGTCAAT ATACACAATT GAGTTCAATT
   115621 TATTCAAGTT CTCCAACATA TTATAATAGA GTAAGTAAAG TTGTTTATAC TTTTACTATA
   115681 AATTGGACAG GTACTATTAC CGGCATCGGT TATACTCTTT TATACTCACA TAGTGGTTCA
   115741 TCTGTATTGA ATGATGGTAC AGTAGAAATA TCTGGTAGTT CAATAAAATT AAGAAATTAT
   115801 TGGACACCTG TTGGTGGTGG ATATGATACT TATGTAAATT TAAAATGCCA ATATAAATTA
   115861 TTTGTTAGCT ATTTTTAATA AACCAATAAT TAAAATAAAT ATAAGAATTA TTTATAAGAT
   115921 TATAAAAATC GTCATTATAC CTAATGACGA TTTTATTTTC ATTAGGAACT GATCTTAACA
   115981 CTTCAACAAT ATCGTCTTTT CTTATTTCAA CAATAGAACC TGTTTTAATA TTAAAAGCTG
   116041 TTACTTTATC TTGTATTGCT TTATATTTAC CTTGTTCTAC TTCTAAGAAT GTTTTAAAAG
   116101 ATTTAATTAA TAAACCTTTT AATCTAATTT GCCATTCTGG CAATTGTGTT AATTCATTAT
   116161 TATCAAATAC ATCAGGTGAT GTAAATACAG GATTTCTACT TAGTACATTT TTAATCACAC
   116221 CATTATATTC TTTATCTTGT ATAATAAATG TTAAATAAAC AAAATAATCA TTATTTGTAG
   116281 GTGTAATTCT TAATACTCTA AGTGAAGTAG GTTGTTGTTC CTCAAAAGTT AATTTAGATT
   116341 TTAAATTTCT ATATGCAGAA GAATTAGATA ATGACCTCAT TATTGTATTA ATTCTTGACA
   116401 TACCAACTCT AATAGTATCC TCATGCCTAT CAAATGCATT AACGCTTAAT GTATTATCTG
   116461 GAGCAAGCCC AATTGAAACA TCTGTTGAAT CTGAGTTGAA TTTATTTAAA TTGAATTCAC
   116521 TAAATTCAAG TATTATATTA AATTCACTAT ATTTATTTAA ATACTTCATT TTATTATATA
   116581 TTATTTTTAT TAAAATGTGA TTATGTGAAA TTAACAACCA ACATTTTTAA TATATACATT
   116641 ATGGGAGAAT TAAATAAAGA AAATTATAAA GAAAAATTTA AAGAAATTCA TGGAGATAAA
   116701 TTTATTTATA ATAATGTTGT ATATAAAAAT ACAACAAGTA AAGTTAAAAT AATTTGTAAA
   116761 ATACATGGTG AATTTGAACA AGCGCCTAAA TATCATTATA GGGGGCAAGG TTGTGCTAAA
   116821 TGTTTTAAAG ATACTTTAAA AACTAGTAGA GAAGAATTTA TAGAAAAGGC CATGAAAAAA
   116881 CATGGTATTA AATATAATTA TGATAATGTT AATTACATTA ATAGCAGAAC AAAAGTTAAA
   116941 ATAATTTGTT ATACACATGG GGAATTTGAA ATACAGGCTA ATAATCATTT AAACGGACAG
   117001 GGATGTAGAA AATGTGCTGG TAAATCCGTG ACAAATGCAG AGGAATTTAT ATTAAAAGCC
   117061 AAGAAAATAT ATGCTGGTAA ATATAAATAT AATAACGTTA TTTATTTAAA TAGTAATTCT
   117121 AAAATAAATA TAATATGTTC TGAACATGGA GAATTTAGAC AAAGAGCTAG TAGTCATTTA
   117181 AACGGAAATG GTTGTCCAAA ATGCCATAGT AATTCATTGT GTGATAATGA TAAATTCATA
   117241 GAAAAAGCTA AATTGAAACA TAATAATATT TATGATTATT CATTAACTGA GTATAAAGGT
   117301 TCTTTACAAA AAATTAAGAT AATTTGCAAA AAACATGGTC AATTTGTACA ATTAGCACAA
   117361 GGACATTTAT GTGGAAGTGG ATGTCCAAAA TGTAAAAGGT CAAAAGGTGA AAATTTAATT
   117421 GAAGATTTTT TAATTGAAAA TAATATAAAT TATAAACAAC AATATACTTT TAGTGATTTG
   117481 AAATATAAAA AAATGCTTCA GTATGATTTT GGTATATTAG ATAATTTTGG TAACTTAAAA
   117541 TCATTAATAG AATATAATGG CGAACAACAT TATAAATATA ATGAATTTAT GTTTAAAACA
   117601 CAAGAAGATT TTGAAATATC ACAAGTAAAA TTTCAAATGA AAGTGGAGTA TTGTAGAAAA
   117661 AATAATATAC CGCTTTATAT TATAAAATAT AATGAAAATA TAAAATTAAA ATTAAATGAA
   117721 ATTTTTAATA TATAATATTA TGAAGTATCT AATAAAATTT AACGAAATAA ATTCCGAACA
   117781 AAATATCCTA TCTAATGATA GGATTACAGA AATATTAAAA GAATTGGAAA TATCATCTAG
   117841 TGAAATAGAT AAGTTTATAG ATAAATATGA AGCAATAGTT AAAGAATTGG ATTCTTATAC
   117901 ATCTAAGGAT AAAAATGCTA ATACACAAAT AGATGATGCA TATGTGGATT TTAAATCATT
   117961 AATTGATAAA TTAACAGAAT GTAATCAATT AATGATGGGT ATAAATTCTA AATTACAAGA
   118021 TTATACAAGC CAAGGTGAAA AATATTTAGG TTAACATGAA ATGGATAAAA TATTTTGAAA
   118081 GTAAATATAC CGAAACAGAT AAATTTAAAT TATGGTTTAA TGGTAGTAAA GTAATTAATG
   118141 CTGACGGTAC GCCAAAAGTA GTTTATCATG GAACAGACAA AAAATTCAAA AGATTTAGTT
   118201 CTAAATCTAG TGCAATGGGT GGTATAATTT GGTTTACAAC AGACAAATCA GCTGTTGAAA
   118261 GAGGAGAAGT TGGTGCAGCA GGTACTGGAT ATATAAAAGA ATTATATATT TCTATGAAAA
   118321 ACCCAGCTGG CTGGGAAGAA TACGAAAAAT ATACTTTGGG ACAATTAGAA GATTTGGGCT
   118381 ATGATGGCGC TATTCTTCCA GATAGCGAAG ATAAATATGA TGGATTTGTA TTCAATGTTA
   118441 ACCAGATAAG AATTGCTAGA TAAAATTTAA TATATACACT ATGAATAAAT TTACATTAAT
   118501 TGTTGAAGGC GAAGAAAATA AACCTACACC AGAACAAGAA TTGGAAACTG CGTGGACACA
   118561 ATTTAACGCT GATAAATCAT CAGATACAGA TCCATTGACA AGAGATAATG CATTTAAATT
   118621 TTACCATGAA ATGAGGGATA AAAATTTCGA TCACGAAATT GTATTTAATT TTCTTGGAAA
   118681 AAAAGGTGTA AAATAAAAAT AAAAAAGTTA TGAAAAAATT TTCAGATTTT AAAATAGATA
   118741 GATTAATAAA AGAAAGTGAT GAAGGAGTAA TTGGTGCTCC AAATCCTTTA CCTACACCTC
   118801 CAACTGGTGA ACTAATTTCG CCAATAAAAG GTGCGCTTGA TATGTCAACT GGTATAGTTG
   118861 CTAAATCAGA GCCATCTAAA TTTGTTTCAA AAATGTTTGA ATCAAGAGAA ATGGCGCATA
   118921 TATATCATTT ACAAATTAAA GGTGATGGTT CTTATGCGGG TCATAAAGCA TTAGATGAAT
   118981 ACTATTCTGG TATATTAGAT TTAATTGATG AATTGATAGA AACATATCAA GGTCAATATG
   119041 ATATAATTGA GAATTATGAG CAAATTGATA CTAATGGTAC TAATACAGTA GATAAAATTC
   119101 AATATTTTAT TGAATTGGCA GAGTTTATAA AATCAACAAG AAAAGTTGCA TTTTTAGAAG
   119161 AAGATTCGCA TTTACAAAAT ATAATTGATG AAATGGTTGG TCTTATATAT AGAACTCTAT
   119221 ATAAATTAAA AAATTTAAAA TAATATATGA AATACTTAAA AATATTTGAA GATTTTTCAA
   119281 TAAACGAAGA TAGAAAACAT AATGAATATT TAGAATCTTT GACAGTTTGG AAATCATTCA
   119341 TTCATAAATT TCAAAAAATT CGTGATGATA TAAGAAGAAA GAAAAATATA AATTTATATA
   119401 AGCAAGAAGA TAGAGTAGCA GAACAACTTC CTTCTGCTAA ATTTTTAGAC GAATGGGATT
   119461 TAGAATCAAT TCATTATGAT TGGAAATCTG GTTATATGAA ACCTATACCT TGGGGAAGTG
   119521 AGCGTGATAA AGCAGAAACT TTAAGATTTG ATGGAATGAA AAATCCCGAA ATTGGTGATA
   119581 TTTTAATTCA TTTTAGAGGT GCTTGTTGGT TATTTAAACC AGACGCTAGT TTTAGATATA
   119641 ACTATTCTTC TTCGGCTGTA TGGGGTCATG ATTCTAACCC TAATATGTGG GATGATATTT
   119701 CATACTTAGA TATGATGTTA AAATCATATA CTTTTGAATT TAAAAAGGAT GAAATACCAG
   119761 TAATTTTTAG AGAAAAATTA GCAAGAAAAA TTAGACGTAC TGTGTATGAT AAAGATGTAG
   119821 AATATAAAAG AAGAAAACCG ATTGAGCAAT CTTACACAAT AGGTGGTAGA ATGCCAGGAT
   119881 ATACATTTAA ATAAAAAAGC CGCTCATTTG AGCGGCTTTT TTTATTTCTT TTCTATGTTA
   119941 TATTCTTTTG CATAATATTC TTCAAATCCT TCAAGTGCTT TTGTCATACT GTCTCTTTTA
   120001 TCAATGCCTA TAACTTCGTC AATTAATCCA AATTGCAGTG CTTCATCAGA ATTATACCAT
   120061 CTATCTCTTC TTGATGATTC GAGCATCTCT TCAAAGCTCT TGCCGCAATT TCTTGCAAGC
   120121 ATTTTGAAAA GTATATAATT GTATTTTTCT GCCTCAAGTT GATTGATTCG TGTATCCTGA
   120181 AGATTGCCTT GCGTTCCGTG AGACACCATG TGGGTCATTA CTTTAGCATG TATTAAAGAT
   120241 GCTCTTTTAC CTTTTGTGCC TGATGATAAT AATACTGACC CCATTGATGC AGCCATACCA
   120301 GTATTAACTG TTGCTATATC ACATGGAACA TAATTCATAA CATCAACGAT GCTCAATCCA
   120361 CTTTTTACAG AACCACCTGG TGAATCAACA TAAAGTGTTA TGTCACTTTT ATCGGTAGTT
   120421 GTTAAGAACA ATAACTGAGC GGTTACAATT GAACTCATTC TATCATCTAC ACCACCAGTT
   120481 AGAAAAATTA TTCTATCTTT CATCAATCTT GAAAACACAT CCATTTGTGT AACATTCATT
   120541 TGTCTTTCTT CCAAGATGTA AGGTGTCATA GAAGCGTCTA TTTGATGTGC AACAACAGAA
   120601 TCAAGTGTTG TGCCATTTAA TCCAAGGTGA TTAACACCAT AATTTCTAAA TTCTTTAGAT
   120661 AAATTCATTT GTTATTTTTT GTTTGTACAA ATATACGACA ATTATTTAAC AAAACAAAAC
   120721 ATTTTCATAA TTATTTTTTT AATATATATA GTTATGAAAT ATGTTAAAAC ATTTGAACAA
   120781 TTGGATTATA GCACACCTTT TGGTAAAGCA CAGGCTATTA AAGATGTTAA AAGAACTAAT
   120841 GTTAATAATG CAAATTTTAA AAAAGAATTT TTTGCTAAAT TTCCTAAAGG AACTAAATTA
   120901 ATTTTTGAGG ATAAATATTC AGAATATGAA TTAGTATTAG ATGATATTAA AGTTACTGGA
   120961 GAAAATTATA ATCTTATATT TAAAGCAGAA AACGGTTATA AAATTACAAT CACAAATCCA
   121021 TTTAATATAT CTGAAAATGA TTTGGAACAA ATATCAATAC TTCCTGTTAG AATAACCCCA
   121081 GAATCTGAAA AATTAATTAA TAACATGCTT AACTTTAAAT AAAAAAAGAG ACAATATTGT
   121141 CTCTTTTTTT ATTTAATTTC TATTACACAC CATATAAAAT ATGCTTTAGT TGGATTATTA
   121201 CTAACATCTA TGCGCATTCT GAGGTTTTCA TGTCCTCTTA ATTTTTGTAA ATGTGTTCTA
   121261 AATCCTTCTT TTATTGTTGC TAAATCTTGT ATTTTACCAT TATTCCAAGA ACCTAATCCT
   121321 TGATACCCAA ACTCTAATAA ACCGTCATTT ATTTTAAATG ACCTATTATT TGTGTTACCA
   121381 GGATGATATA ATTTCATATG TTTAGATATA TTAGCAATAA ATTTTAATTT ATCCGCATTT
   121441 ATATAAACTA ATTCTCTTTT TAAATTTGCA GCCGCTTTAG AATCTATTAA TTGTAAATAA
   121501 TTTAAAGCTG CTTTATTCAT AGTAAATGAA CCAATTTGCA TTAATTTGTC GCCAATAAAT
   121561 CCAAAACTAA ATGTCATATC ATTTTTAATG CCATAATATA ATTTAGGATT ATTTTCAGGA
   121621 ATTTTTGCAA CAAAATAACT TAAAGATGGA AATCTTAATA ATCTTTCTGA TAATGTATTA
   121681 TAATCTGCTT CATATTCAAA GAATAAAAGG AAATTATCTG GTATACTATC CCATTTAGGC
   121741 TTAACATTAG TTAAACCTAA AGATGTAATA ACTTTTAAAA AAGTTCCAAA TACATTTTTA
   121801 CCAACTGCTA AATCTTCTGT AACTGATTCA TTTGTTAAAT TAACGAATGT TCTAATATCG
   121861 GTTTTTCTTC CTGTACCATT CAAGTAGTCT GTAACAATTT TATATACAGA ATTTTTTCCT
   121921 GCTGAATCTA ATACATTTAT TGTATTAGAT ATTCTAACTG ATGGATTTGT TTCTTCTATA
   121981 AATGGTTTAA CTAATTCTAG TATTTCTTTA TTTCTTAGGC ATAAATCTTC AACCCATTCA
   122041 CCTAAACTAT GGTGTTGTGC TTCTATATCA GATAAATCTT CGGTTATAAA TTGTAGATAC
   122101 TTTTTTATCA TACTCTATAT ATTATTTATA CTTTTAAGAA ATATTTTGTT ACTCTCCTAC
   122161 TCAACCTAAC TCTTGGATCA TTTTCGTCTC TATTTAAAGT TTCATATGGT ATAACAATTC
   122221 CAAAACTTAA AAAAACTCTT CTTGAATTAA CCATCAACAT AGGTGCTTGA TTGACCTAAA
   122281 ACTTGTGATA TTACATTATT ATAAGTTATA AACGTTAATC CAATAACATC TGTTTGATTT
   122341 ATATTACCAA CAGGTGATGT ACCGTTACCC CATTTAACTG AGTAAGTTAT ACTATTTATA
   122401 GAAATTGGTG AATTTATCAT CGAAGCAGTT AAACCTTGAC TTATTATAAT TGAGGTTGTG
   122461 ATAGCTCTAT TATTAGTAGT AGGTATATTA ATAAAAATAG CATCATAATC AGAAACTAAA
   122521 TCATTGTGAT ACCAAATAGA ACCTAAATTA AAATCATATA CTATTGAATT GCTACTAGTA
   122581 GAACTATTAA TAACTTCCTG TGTTTGTTGA AGTAAATTAT TTACATATAA TTCAACATCT
   122641 TTATCAATTT CGGTTGGAGT TTTATCACTT AAAACATTAA TGGCACTTTG TAAATTAGCT
   122701 AAGGCTATTT TTGATTCGTA CACATTATTA AAATCTATCA ATATAAAATC ATTATTAGTA
   122761 AAATTAATTC TAATATTATT ATTTTGAATA ATGGATGAAA ATATTTTAAA AGGCGCAAGA
   122821 CTCCATACCA CCTCATTATT TATATTTTTT ATAAATAATT TTTTATCGGT TTCGCTAGGA
   122881 GTTTTAAAGA AATCTAAATA ATTAAAATTT GCCATTTATA TTTATGTTTT TTATGTTATA
   122941 ATTAATGTTA CATAAGTTCC TGTGTCAATA CTATTGCCTG CTAAATCAGT AACATTAAAA
   123001 TACATTGAAT ATGTACCAGT TGTTGTAATA GAAGATATTG CCACTGAGCT ATAATTTTCT
   123061 AATATTATAT CTGCATCATC TAATGTTATA TTACCATCTC TATTATCAGA TACTCCGTCT
   123121 ATTAATAATC CATATAAATC AGATTTTGTT AAAACATATG ATGAGTAATA TGGATCGCCT
   123181 AAACTCAATG GTATACCTGC TGAGAAAGTT AGTCCAAGTG AACTTGAAGC ACCTGTATTA
   123241 TATGGCGCAC CAGCAGTTGC TCCACCCATA GAAATATATC CATAAGTTGG ATTATTATTA
   123301 ACATATGTAT TAAAATATAC AATAGGTGGC ACAGAATCAA CATCTGGTCC TGTAACAGAT
   123361 TCAGTTGAAT TTTCCATTAA ATAATTTATT AAAGAAAAAG CTTGTTTAGC ATCATATACG
   123421 GTTATAAACT GTAGGAATAC TTTATCTAAT GTTTGTTCAT CAATAACAAT TAAATCATTA
   123481 TTGATATTCA TAGAAGTTAT ACCTTGTAAT GTGATATATG CTAAAGCATT TCTAGTTGGT
   123541 GTATTAGTAT CATAAATAAC AATTTTTTCA CCTGTTATAA ATGTTTCAAC ACAATTTATA
   123601 GTAGAATTAC ATTGTAAATT ATAGAATGAT AATCCAGATT GATTAGTTGT GTCATCAAAA
   123661 AATGTATAAG TGTCATCTAT TACAGCTACC ATAACATCTA ATTGTACTGT ATATCTAGTA
   123721 TTTGGATTAT TAAAATATAT TTGAGGTATT CTATGTGTTG AGTTACCAGT TAATATCATA
   123781 ACTTGGTCCA TATATCTAAT TGTACCAGCG TCATCAAAGT AGTAATATTC AACATAATTA
   123841 TCTTCTTCAT TAACCGATTT AGAATCATAT CTAGCAATTA TCGCAACAAA TGTAGCATTA
   123901 TCACCTAAAC CAAGATGATT CATTAAATAA TTAGTTTGCC CAGCTCTTAA TATGATTCTA
   123961 CCTTTTAATA CTTGTTTATA AGGTATTCTT ATATCACCAG CTATTAATCT TTCTAATGTG
   124021 TTAGGTCCTT CAATGGCAAC AATATCACTG TTAAGAAATT TAATATAGTT ATTTGCTCCG
   124081 AAAATTGAAT TAATTCCTAA TTGACAACTC ATAATATGTT TTATTTTTAT ATATTAAAAA
   124141 TAAGGAACAT ATTAATTCAC TTCTGTCAAA ATTAAATACC TATCACTAAA TGATGAACTA
   124201 TCTGTTGGAT CAATTCTAGT AATTGAATAT TTGTATCCAT TATTTAATCC TAAATAAGGA
   124261 ATATTATTTA GTAAATAATT TGTATTGCTA TTAAATATCA ATGGTAATGA GCTTGATGCG
   124321 CCATAAGATA TTAATGTTGA ATTTTGGCTT ACATCTAAAT AAATATATGA ATTAGTAGTA
   124381 CCAACAGATG TTATTGTATA TTGTCCTGAA AAATCAATTG TACTAGCAGT TCCTATACTA
   124441 AAATCCGCTA ATTTAAAAGT ATCACCTATT TTAAACGCAT TATAAACTAA ATTTGAATTA
   124501 GCATCAATAG GTATTTCTAA TACAGATCCT AAGTTTAATC TAATTGGACT ATTTATATCT
   124561 ATATTAAATT TATTTGATTT CCAATTATAA GCTGAATTTG TTGTTTTAGT TGCTTTATTA
   124621 TAATAAACTG GCAAATCAAT ATTAGATAAA ACTTTAGTTA ATACTGGATT GCCATTATTT
   124681 TGACTATAAT TTATATAGAC ATTTAACTTT TTATTCTCGG AAGAAATTAA ATTAGAATTT
   124741 ATTATTAAAT CCATTGTTTG GTTTGCATCT AAATCTCTAT TTATAATTAA ACTTAATACA
[truncated: 136,803 more chars]
