# Supplementary material for: Clades of huge phages from across Earth’s ecosystems
Source: Nature. 2020 Feb 12;578(7795):425–31. doi: 10.1038/s41586-020-2007-4 (PMC7162821; doi:10.1038/s41586-020-2007-4)
Supplement: Supplementary file 6 — Genbank files for all genome. [file 41586_2020_2007_MOESM6_ESM.zip › genbank_genomes_SD-4/GWE1_PHAGE_CIR_39_28.gbk]

LOCUS       gwe1_scaffold_79_prodigal-single     219483 bp    DNA     linear   BCT NOV-13-2019
DEFINITION  gwe1_scaffold_79_prodigal-single, contig.
ACCESSION   gwe1_scaffold_79_prodigal-single
VERSION     gwe1_scaffold_79_prodigal-single.1  GI:
KEYWORDS    .
SOURCE      GWE1_PHAGE_CIR_39_28
  ORGANISM  GWE1_PHAGE_CIR_39_28
            .
COMMENT     Data sourced from ggkbase. For additional details see
            http://ggkbase.berkeley.edu/organisms/404956
FEATURES             Location/Qualifiers
     source          1..219483
                     /organism="GWE1_PHAGE_CIR_39_28"
                     /mol_type="genomic DNA"
     gene            complement(<3..1175)
                     /locus_tag="gwe1_scaffold_79_prodigal-single_1"
     CDS             complement(<3..1175)
                     /product="hypothetical protein"
                     /codon_start=1
                     /transl_table=11
                     /translation="MSDIKGNFTIESRRRDLRDKLITKVGEGKYKERTIYNIIAAADF
                     EALVPMTLDRRNRPLPVHFDESVFKAMHERQIDGVRFSDLWAAEMEQYLGEDTQLSKA
                     VQTNLRLANKTIGIDIPKTNEQDSVKSTIPVKEIKSSKPGVTMTEAVSAILNIPEQDA
                     KELLKKTPWQIEEALRETSIDSIIETLDEGEPTHAKVRANILENMIETGHDTNTLANM
                     VHKYQSLNLSEELRKKWLSGIDSVDFTKLASDTRKIEGAGKELYGNIRTEINQIKHYK
                     TKMKDLYVRAKDIGTQIIEVQARIDLLPEEKSAMIIESYADSFDKVAFEVANLQKEAA
                     RTIRHIPVTTENGEILRTPIGQAVNAFIESNKDVLPSDTVSLIRKELDNYYGDDKLI"
     gene            complement(1187..6973)
                     /locus_tag="gwe1_scaffold_79_prodigal-single_2"
     CDS             complement(1187..6973)
                     /product="Virion structural protein n=1 Tax=Bacillus phage
                     0305phi8-36 RepID=A7KUR9_9CAUD"
                     /codon_start=1
                     /transl_table=11
                     /translation="MPSNDNFWKESIDGNPEHHKYLNPDHYYENKGSPLRTFLTTTGI
                     GTALFLGGRHAFRRGAFNDISKSFIKAMGRFRPTEADAILSSVKEWAKGPLPWDQYST
                     LKDKLLGSHGILGAGWEESMTELSNKIAAKRANLMQRGVTGGKLITDDLDIERRLRET
                     ERVMEHARTVDTRRQRIVQDKTKQFLSSYNEYTQEMRETDLRKYGMRRATVGDLWNHQ
                     NSKGALFNRNRLNSRDIISKYRVELGEQNLFNKMADPWVFIDEASKLHDLRYWPKVGK
                     SVLNSMETDFGLPFVNFNPLAMFHVGDMLNVRDRPMIHLMSPDEIQPVLSGRESTKKL
                     YLMLDDMLHDVEDASKAPIKGYLINAKVGPGRTFLQGISGAGLPKPEDYQYPTSGWRK
                     HWAWFTRKLDIGHQQKDDYNREFDITNALTDIIAKPADMFWKHMLPYENRGLFSGRPF
                     GSTWGRAGQEESETNWLFMRSIRYENPIDITKQFFAHRDRPEDTTTLSVPFYYFFSRL
                     DAALATFRLGLSAEHRKSGADIFLNMVLRRAVPVWAGLEAWDYMNYETENLTGIRPDD
                     MIAEGYSEVSTGIAKVKDVLGITDMAKQVKNLLPGGEQIAEFPLIGRFFDLDDTEEET
                     EEFWEKGEVPIRKGRWWFMGNTPLTGSRTMYYSPNWVRRTKSHYEYTDTQYGSEGEYF
                     ANAPYPTPRYPLAPLRHFVTEPYHFEEKHYKDRPYLLTGGTPELEEFPLIGPLLNATI
                     GQLLKPQRPMHPEVWRKIEGEDDTTVATEPKSYETPNDEYYNQQWGYKKIGAGPAIGT
                     VMKDSHKESIVAVIDSGVDKDHPDLKGKILPGKSFAKRYKDFQHTEVSYAPWDEDTIG
                     HGTHVTGTIAAIGDNKEGVAGVAWPSVKILPIKVFDSGGAPTEDVVKGIDYAIKWRGA
                     NGQKVDVINMSLGSPNINPGYSDAIKRAYNSGIVVVAASGNEYQTEHVGSPAIYPEAI
                     AVGAVGPNMKKADFSNSGAGLDVVAPGVDIASTLPEDSQMGSMYGVSSGTSMATPHVA
                     ATAALLKTQRPDLTPAEIKFLIQSTAVDLEEDGWDKETGHGLVNAYTATSILSGMSDE
                     ERELIRKGGSLESEQINKERIALINAIRESGITKAAFETVGKSLVDKYNREIKNPVDT
                     DMAILQTWENVKEFGGFYGFSTELLYDTGKGIEPQIATARAMSSYRREFWDTELGGIP
                     GDINEIARRFIGHREKWENRYNPVPNTMPDWLPGEEYFTDFKTGDPYVKIRRGEMRLP
                     GEAYESLHPDTAAEVEKALEDPEIRRKLEAGEIHRGELYGPISRFRILADVAPWSTQY
                     DEASKFVTEMKKTKEQEQEVKEIRKQVKDRNDPIRLYPYRFKDKETKSETVTVTKVLD
                     DWEDSHDYFFYTKEYPDNPIKLAGLRVPMSKEKAGARQFLNKYIKPGEQVTIEYTADD
                     VTKINDDTYKTISAVVYTGNENLNRQLLEQDLANEKDNDFTPAGIVARFTPSERAMGQ
                     AWEKFAHLDTPFHTKLLQVRSPIESYKRRDLYGKDWQMWQDPWEDYVVPTYQSIMSKG
                     MIVGGLFGGFMGYLAGRKRFGKIIATGLGAVLGGTGGAYFTGHEFVTGETWVPERRKK
                     EWETHEYYDMLKYLKNVSLYNKYAQEALDTEKFDVKKYLQEKDEQKKIDSKRTNELES
                     AKRDIKGTTDNVDVNEWITKLNLTGNPRDERELIKLINQELTKLKAPKKEEKLTPLAQ
                     KALDYYNESKSTMYGHKPQDPLKDLLRAIPKKERQYLEGFINATPDEREELRDIMSPY
                     MKRIVQEAWGEKASEKQSLLEYFKAHFLPDPEWGGWREDVNLNNVKVKYIKAESMDPS
                     EFDIWPDDEIAANEPNVPPAPKINIHETANTIKSKLQSILGGAGIDAEIQIEPNDTGQ
                     LSVEVETQRDIRQDIANCMNNYSSLVLG*"
                     /db_xref="UniRef100_A7KUR9"
                     /db_xref="cbv:U729_3131"
                     /db_xref="A7KUR9_9CAUD"
     gene            complement(6924..7652)
                     /locus_tag="gwe1_scaffold_79_prodigal-single_3"
     CDS             complement(6924..7652)
                     /product="Hypothetical tail chaperonin n=1 Tax=Bacillus
                     phage 0305phi8-36 RepID=A7KUR8_9CAUD"
                     /codon_start=1
                     /transl_table=11
                     /translation="MQRIIAELKKIHNPLFCTQIGNEYYIWRLLTRKENKFIAGLGLS
                     EMDMEDVVCSTCVLYPVVNWSVYKAGVAKALFPLIYDESGYRDPNQSRYLYEFYRQEI
                     EDNKVHQAELMISTAFPEISIEEMSDWDAAKLWKKVAEAEYKLNLINKVYSIPGYSLS
                     VTFNDEEKSSKKEMTEKMRAAGIDPMLTIDKSRWDKNYLKFPFIVGQRDFINGIEWEN
                     PTENEELFNAVQRQLLERKYRRKS*"
                     /db_xref="UniRef100_A7KUR8"
                     /db_xref="A7KUR8_9CAUD"
     gene            complement(7664..8170)
                     /locus_tag="gwe1_scaffold_79_prodigal-single_4"
     CDS             complement(7664..8170)
                     /product="Hypothetical tail chaperonin n=1 Tax=Bacillus
                     phage 0305phi8-36 RepID=A7KUR7_9CAUD"
                     /codon_start=1
                     /transl_table=11
                     /translation="MFSNQENVDKLSNILNRYQRQESEHETGENVDTKILQPNDNYEE
                     EGNFPNGLPDIDDYHIWPEGPLKSQIEAWINIFKTAGLDVGLSEFPSGERFIWRSISR
                     TEYKAITSAPNTTGLIREEMITELCTLWPEVYDYEVQASAKGGIPGALAKTIMQSSGF
                     VEPKTTLL*"
                     /db_xref="UniRef100_A7KUR7"
                     /db_xref="A7KUR7_9CAUD"
                     /db_xref="cbv:U729_3129"
     gene            complement(8196..9902)
                     /locus_tag="gwe1_scaffold_79_prodigal-single_5"
     CDS             complement(8196..9902)
                     /product="Virion structural protein n=1 Tax=Bacillus phage
                     0305phi8-36 RepID=A7KUR6_9CAUD"
                     /codon_start=1
                     /transl_table=11
                     /translation="MAEDKVPIKSKSEIIAPRGVTYIGDESYEYQLFPEEYFSGADLS
                     IYFGDVWIDELISLQFTLLEQVRPVYGYASRTWDWIARGNRIVAGQFKIAFKEAGYLT
                     TILSHLGMLEDGDNPIAPKLAYYMHGDQDAPQWYGSCQERIEDLLDRYHNGDNSNTSD
                     ETDPAIVPAGIKILNTDRPSTSLKYGDTDGTTGGWVSKAQTAIKNRYTFTALSAMSVS
                     GWPTLRVGSTGNYVRQLQQRLKDYWCDPGIIDGNFGQKTREAVISFQTRAKLSPDGIV
                     GDNTKDILSRAFTIDGDFGSVTRLAVYMIQAQEKIQIDGIIGPQTAAKLWPGVSESQP
                     VGSIAICPPEIQIENGKAYAATRTLTNKMGIPDSQISYDSSTQNVTISGKVFKAWKII
                     NDRAWLWTRQVGEAFGWTVSFNNATGCVEMAKGTSEEEGTGSGSDSGSSDGNSALASE
                     PRMTQFEQEIWGRRFSPNAEEYNKRESYFYRGKYPSKLRQTGFDIYSVYGPLAQYAIN
                     KKEQYTDNNEYGDSQLGFMANFNTTVKAVRNIQIKSCGQVLDASGTPIEEVYTFIAQD
                     LD*"
                     /db_xref="UniRef100_A7KUR6"
                     /db_xref="A7KUR6_9CAUD"
                     /db_xref="bwe:BcerKBAB4_5753"
     gene            complement(9907..11250)
                     /locus_tag="gwe1_scaffold_79_prodigal-single_6"
     CDS             complement(9907..11250)
                     /product="Virion structural protein n=1 Tax=Bacillus phage
                     0305phi8-36 RepID=A7KUR5_9CAUD"
                     /codon_start=1
                     /transl_table=11
                     /translation="MVISMVFPGCKPITLGQATTVSYSVLRDKNEVRTIGRITAKGFT
                     KGGRRVAGQIIFTVFNRHIIEDIKEQIDYLKDIPRILMDELPPFDLIITLANEYGSSA
                     FLVIYGITTLHEGKVFSVEDMMTENTFQYLARDIKPLGAGFGGVNFVARTEFRAMDEM
                     LAKFKVENLAPEIAAAEWERKAAEMQAIIDAQISQIPPASSSTTTVSPVQSQTSESSG
                     YKIGSVKLKVFVRDEDSHPLNLAKVRIWVAKKNRAFPSEPNFYTCGDDHMVEFDLEDM
                     PIYDTPGGNHADDLVRIRAVCDGYSDDVQTIYLSDELENGVADKTMVLKYSTGSFTMI
                     RIRPEQAVIEEDMNYREIFAARLFSNGYKLSDEPVTWMWWVDCIENTINPNSIKELHQ
                     KGDTTGSDGVTTFDAINEIKKLYPQFDLVNGVQIRLSCVANRGGTIPCAWIIKSR*"
                     /db_xref="UniRef100_A7KUR5"
                     /db_xref="A7KUR5_9CAUD"
                     /db_xref="csr:Cspa_135p00260"
     gene            complement(11361..12155)
                     /locus_tag="gwe1_scaffold_79_prodigal-single_7"
     CDS             complement(11361..12155)
                     /product="Major structural protein n=1 Tax=Bacillus phage
                     0305phi8-36 RepID=A7KUR4_9CAUD"
                     /codon_start=1
                     /transl_table=11
                     /translation="MADHAGYGILAGGSVASLSAFSGADLQVSFGKRIIGELQQISWA
                     VQREKSPVFTLGSADARAVSRNKRGIGGSVVLAVFDRDALMEEIKMQWKDIAPERMFT
                     AGGNMLYIEPNANQWGDNTPTAMRGRSFEDYLDMAGWNNSGNALANVEGAAGADQWSD
                     GSAVASGKELYLPPGFELMHIENVVYIDQLPPIDVTLTFANEYGNAAFQKIYDMDFLN
                     EGSGVSVDTIIMERRITWLARKLSPIMQGVFQGDAKYGNRDYTKTA*"
                     /db_xref="UniRef100_A7KUR4"
                     /db_xref="A7KUR4_9CAUD"
                     /db_xref="csr:Cspa_135p00250"
     gene            complement(12219..14804)
                     /locus_tag="gwe1_scaffold_79_prodigal-single_8"
     CDS             complement(12219..14804)
                     /product="Tail sheath subunit n=1 Tax=Bacillus phage
                     0305phi8-36 RepID=A7KUR3_9CAUD"
                     /codon_start=1
                     /transl_table=11
                     /translation="MAFKDMYPYLPGHLVEFKDGGFAALQPEQNPPKTESVLIMGTST
                     DGPMYTPVAVDPATASMFGKVVDDTGIPNGASLLRGFEEVWQSGCRDVRLMRVSGHGA
                     SLKIEANPILYKDPTPYEQVFTTKGNNEVTFVLGHAPVAKIVEVKADADALLAAAYEL
                     NKASTATVQPDVPFGGEDDGIESIIYSNLLAAPVGANQEADFKINTIANVNADEDVKI
                     RITLTDISKAADITLKYRDDAGVYQPMPFTNGVAIYGGTTGFVLDDESKEFSAKFSKG
                     GLYEYKIALIKVSDSSVLAEITESVFVNATVTIKADVCKANSLITVKYAVDLVGDGNE
                     SDMVTYTENYTSKVDGTVIDWIAKGSDTVYDLTHVPMLETTRLLVKGTAIVANLFSVD
                     LETKKLTVKAEARLEPGIDLVTLYTYELTSTVTPEITLETPWGGDVYNQTSAWVENVL
                     NVAGQVVGKKLIIQMPVAKVGPSTKPLEYSSLKYPTFNSMVQAINVDLDTGNGIVKAR
                     TKTHFNNLLTKTMASMAKSYFEGGNSGIDISKQALFEAMGGKKDPVTGEYLTLGAYQL
                     LENYKVDMIVPMDVFTDDELPNPENNFGYQLGMACAVISFRSRVVHGIIATNSPEDTS
                     LLDIYNHANHLINDCPNNYFMKDTAGNVIYDDEGQLFDLGRYMSVLAGPDVTFKHQVL
                     GRYNVNSAAIYAGMISATPVSSSPLGKKVPGIVGLRYTYGNQQLNALTAARFVTYGVE
                     DNGRTVTVTDSMTAAQPGSDYANLVNWRSVKKCVDELRVACRPYIGEAPSVTNQNAMG
                     TAIEKRFSALKPVPVGDGSVTDVKFEIIASNLDRVLGRSKVKLTVIPPGTLKQITTIV
                     NVQPY*"
                     /db_xref="UniRef100_A7KUR3"
                     /db_xref="A7KUR3_9CAUD"
                     /db_xref="csr:Cspa_135p00240"
     gene            complement(14818..15438)
                     /locus_tag="gwe1_scaffold_79_prodigal-single_9"
     CDS             complement(14818..15438)
                     /product="Virion structural protein n=1 Tax=Bacillus phage
                     0305phi8-36 RepID=A7KUR2_9CAUD"
                     /codon_start=1
                     /transl_table=11
                     /translation="VDQLKTKVTFDPFTLDDSGNDCATLDGFSNALHKILNAAWGNNW
                     GIYSEEEPTGNDPETQPAPHITFELRERKRAEQFKSFRSHVMHVMDDPDNPGFHLTIK
                     QRIFKCNVAWKCYHKTNRASRVMAGKLEYFLENYVGYFKEHGLLQLEFEKEEKPKIEK
                     SSRQKLCETTLIYNAYVVETMVERTRTLHELQILAEVINPTNIIES*"
                     /db_xref="UniRef100_A7KUR2"
                     /db_xref="A7KUR2_9CAUD"
     gene            complement(15425..17071)
                     /locus_tag="gwe1_scaffold_79_prodigal-single_10"
     CDS             complement(15425..17071)
                     /product="Virion structural protein n=1 Tax=Bacillus phage
                     0305phi8-36 RepID=A7KUR1_9CAUD"
                     /codon_start=1
                     /transl_table=11
                     /translation="MYGYHRPDGVVEKEIPYLNSVFLLGTGNDGPVNQPKQITSPEQA
                     VNVFGTEGTLYKGFLQGYSKYPDLNYFLVKVSGSYAKLTYYALDEATSQMCKCLILRS
                     KGAAVKYNEIKIVIENLSDNKEIVKWALVFYPQQQIGEPIAYYLDIFPTFIQLVQAIN
                     RDTDAGNNFVYANTLTPFMNSISMVGMNLPEQYLSGGNDGTSLIKDDLYLALHTTYEI
                     LGGRGINLIVPLGVYFDDVYDPSYYGSGIYGESGYTSNDDVLMLYDTVEQKRCSFHEQ
                     LIDFCRNQETSGFVTHGVIGLRPFKEELLNRMQDLGYFYTSRLLQVTAFNDRLGLSEV
                     KGSRLKDKGWYISIFAGDFLFQEGFENEYWDNGAVIYAGMLAKSSMTNHTTNMPVPSD
                     FVLNRDGTKKVPKYRPVYETEELKILSTMGVVACRVSPKYNLVIHNGVTPSLPSSDMH
                     DVINVKMVQYTLWFLNNFFKRYKGRTIPRDWAVLHKEITEGSTKVLEELKKANAILNG
                     SLLLDRTTATWWRASLKLAGKYTTQDIEVPMEVNLASGST*"
                     /db_xref="UniRef100_A7KUR1"
                     /db_xref="A7KUR1_9CAUD"
     gene            complement(17076..17594)
                     /locus_tag="gwe1_scaffold_79_prodigal-single_11"
     CDS             complement(17076..17594)
                     /product="Virion structural protein n=1 Tax=Bacillus phage
                     0305phi8-36 RepID=A7KUR0_9CAUD"
                     /codon_start=1
                     /transl_table=11
                     /translation="MIDLRQGLSEILRDYGHPILYQRSNRKIRCKCWDNRWREADPRC
                     PICLGSGWLIRLERHIVRGNNAMQTVTYPNLHEESPIGNSWVPADVLYVKYSVHPRVG
                     DVVIEVGWKGLRPTNVRYVYEVNHIQPNRGDNGRIEFYEMYIKSIPFDSSKYKIALKK
                     YGSVITYEIPGS*"
                     /db_xref="UniRef100_A7KUR0"
                     /db_xref="A7KUR0_9CAUD"
                     /db_xref="bcg:BCG9842_A0096"
     gene            complement(17604..18209)
                     /locus_tag="gwe1_scaffold_79_prodigal-single_12"
     CDS             complement(17604..18209)
                     /product="hypothetical protein"
                     /codon_start=1
                     /transl_table=11
                     /translation="MAIQYYGSTHLSPNIKYTVTIDLPGVYKEWSFISQVTTDINQQP
                     VYCGMNEVRQELGTFTTAFTNWDILFAIKDSSNRLEDFLLIQEIDYSSLYDAELRAVN
                     LAIKMYVRYKASLDLANQIFYELVNAGGRESKRLGNLQIDKQGPSLLIDLAKVRQHLA
                     EQFAYWEGRLIYVNTGAVKPVPKVVVRGNNVSPYSLATRTF*"
     gene            complement(18212..18466)
                     /locus_tag="gwe1_scaffold_79_prodigal-single_13"
     CDS             complement(18212..18466)
                     /product="hypothetical protein"
                     /codon_start=1
                     /transl_table=11
                     /translation="VSVKLLIPIIKESDKISTKVYENISAGVNRFICDTYVPGSNQVE
                     VYVNGQYQYLGIDFIEISGNEIQLTEPCSEQDDVLIKVRR*"
     gene            complement(18456..19556)
                     /locus_tag="gwe1_scaffold_79_prodigal-single_14"
     CDS             complement(18456..19556)
                     /product="hypothetical protein"
                     /codon_start=1
                     /transl_table=11
                     /translation="MLLERTQLGKIITLYFDKTILESAWYVSPNLPERLDLISRPGWL
                     RILPGNVEVYIIRDIPVVDFVCECKIDFTPSVEGDCAGICFFNSEDVVIKLVSYYNEM
                     DTAIYDKLRFIKKGEYIESWARKDDGKWQIVGGTKYIDGAKIGFFLDKSSTRPLEVNQ
                     FIFTKSNIIQIDNLPEDSRVLLVKDGAVLFDSVETNYQVRVNLDPFKELIIKAQILVL
                     DKDGTAIADTGIIEITGGDIFWYSYINLDVYYNGKLLSTNVDNMLGNLYNGKLEIQLL
                     AHNPEKYIPLTSATVVIEPEPGYYGYDWVQVSPDVNGNPGVWGKEAVLGAIDADGYGL
                     FWIRVVKRPTLILAPNMHKFRIKVIGGAGGVS*"
     gene            complement(19581..20024)
                     /locus_tag="gwe1_scaffold_79_prodigal-single_15"
     CDS             complement(19581..20024)
                     /product="hypothetical protein"
                     /codon_start=1
                     /transl_table=11
                     /translation="MKTVKYSVMYRPLHPETGQPLLNTDVVQPILDKYLVYDANTLKD
                     YKTFPDAQKMPVILEQVPNCICAISRQIMETKFTYSPSSTPVNVFGYALKPLKVNVPN
                     VWVIYNTFSSIDDCVKAVESLAKVYGVENLKIVKEIDHRLTFRLG*"
     gene            complement(20036..23164)
                     /locus_tag="gwe1_scaffold_79_prodigal-single_16"
     CDS             complement(20036..23164)
                     /product="hypothetical protein"
                     /codon_start=1
                     /transl_table=11
                     /translation="LYSLAFYPDLKIANCILTFSDNPSTTYMVLGYIPISIYEAIIDE
                     AICGIIPTSNGISDSLPFGITDRAGLTINQSNLGDSIYTSMFVIDRPYTGHLDNVGVN
                     LSNDVAADRESQAIAFQDKMYVGIAERFGQYISKAFSGIRRISLKGLTTKGTIGTLSW
                     INGIIIKEPNNLKSPKIGTDNLEIYATQCFNNGNIDDTIYSIRININSSVIKSISSIK
                     IIKEFIYNNQDIILEKWMTFGELVLENNGFIKPMSAFEIKPDIQLKNTSKLLDVANDL
                     DSIRKNRSAASDKVIKIMFRKRLNGNVDLMRIFGNKNITNILIAKELMLSRKHKYRMT
                     YTYPDIQGKRDIYGTINIKNETCGTRKQFHESHVEKRFVLWKIINKIQQLSDIHGFRI
                     SRKINHPNSTINGIRTEENEYNGLVEVVDIFCKKNDGRVISMSEIISHKDKRLFNKLT
                     NAQDAVKSDFITFIGKTLLYLYKFVRNLSASDDIKTALKSDNPMEINKELLVNTENIN
                     VLIDDDNEILTKVSGNVELDKIEITNKSPVEVVIGQLIDTDKVGYDSLEDKVKVGLPK
                     TNEGVVISTPGITVKLNKMVKVFTQVIGNSVSERGNIFNEWPLGVYKSIPITLSNILQ
                     GVYKLLGYIFDSKVLNMLKIPNIGHKQYDISGTKSEEIGITKPETVAKSIQSSLIKED
                     LPPVGDVKVNRLGIITEELQGHWDDTWLEIWKLHGKGLDKLQIPDKDYYYAKDIAEIL
                     NHNTGEIYQALSPVNTPMVKVAKCIEHPLPEFSEVGREDHNMKKLVIKASVLVDMMLL
                     IRQLTRVHWQKYMLMTSQATLMHLLENLYGIIEETLYGSREYRKAFQMVRWYAEAIAL
                     YDSNFYINRHYEQWLSKEYHGYIGEPGEVVNNGWSINSNSIIYTNQSESSLTLNLTNW
                     VDGYLAFSTYTDNIEAKIDLYIDDIKVLTTGTVNQVRQWVLMGQHNIKFVFSGPVNTT
                     GYLSGISLEGCKFTNAEMIVKAKDDKPKGKISSDILLSKLLKYYADHHFDKTKGTREQ
                     WIESITQIKIDD*"
     gene            complement(23187..26396)
                     /locus_tag="gwe1_scaffold_79_prodigal-single_17"
     CDS             complement(23187..26396)
                     /product="Major virion structural protein n=1 Tax=Bacillus
                     phage 0305phi8-36 RepID=A7KUQ3_9CAUD"
                     /codon_start=1
                     /transl_table=11
                     /translation="LTWTEGFSNSNYILKAIGKAICKPVDDKGIFHDEDKWELVYPDP
                     TKFAKVTDITEALFSTDQINYKTSKRPIKEDTTPILKINNVVPEIGTYIIDYISGIVT
                     FYSKHSPGDVVIMTYDWDDDGVEGALNAIGTGIDQDNERVIFKTTTYPVIITPEAKLQ
                     NDIIDPSLNTEKITMYVELYKPKYLINPETGLASYKDENGTVISTSRNQHHIMCRIFD
                     NYTDIVHILGEVAKPLDTQYQVYSLFHNNLMHTTENSPVVKLNGQLLGEGAGDIIIVN
                     GVEYKSGIDFFTGIDAATTVTALAQAIAADGLFTQSVSENTVILTQVTPSTDMLTVTL
                     SEGSIGVISAVTNNVVYNAGHPVISPIKTAINTPGLNVNYGVTYSGQNLTLNERSIPM
                     TSTLTLNGSVTALTITQIKTALQNDINAVYTGADSGETFVVGDDGTKLTITSARAGAT
                     ATVNLNGSSPGLSGALGFTDISPVYGQDEVLPTPAEFRFTITENLAPGDYTIGAMNGT
                     ITFPKVNLPTDKVTVDYDYIHNGPVPDVIDSYGNVVTRGAHVSDWAKFSWFRDWEEIN
                     IGLKNFTGGIANLAGGLLLNQIQIPNLIDGIPIQFWLSVNKNRLVLILMGEPSIDTEN
                     YLCSFGYFGKLEALPKSVNDTAGNFAMSVGSSTIPAKLGTIPKEKVIINSITARIDVG
                     GNHEGGTTYSYIVTFMDDGGESPASSPMAIYADGSPATANVSIFIEFKTPLYSKGWRI
                     YRYKVEGDKTTDPSINALANYKLVGRSTDIGGIVSWIDSDVTILPTDSIPSYYGTPTP
                     GVVRDPLFGLVTDIKYPDKWGLDTATGVGDVAMFKTRGGAFFQRHRIAFTTPEEFMSK
                     NAFNPSRWTGHFHLSLVNVLHLFDGHRGALDGVLAVDSISIAPLDELTVDKGKVEVIE
                     KVIKGVSLSTGVSEMVFNDFSTEAQTMKIVGKLPAATAQASSESEQIGTLIDPPFNKV
                     TLRTSDGQPVKDVQTREIYGRMSWDSSNNCFRIDLKTIDQSSAEIDGVVAVDMDDVQL
                     TYSARESVEKYYKYFTINAPHSMLTNSPNSMYGLAIKKS*"
                     /db_xref="UniRef100_A7KUQ3"
                     /db_xref="A7KUQ3_9CAUD"
                     /db_xref="csr:Cspa_135p00160"
     gene            complement(26411..26830)
                     /locus_tag="gwe1_scaffold_79_prodigal-single_18"
     CDS             complement(26411..26830)
                     /product="Low copy number virion structural protein n=1
                     Tax=Bacillus phage 0305phi8-36 RepID=A7KUQ2_9CAUD"
                     /codon_start=1
                     /transl_table=11
                     /translation="MAGDFMVAYVVDGMVSIKDAGQLRLPEHIFGTKIKRYTKGFRLE
                     VPALEGTYEFSYTPEMDVDLFQINVGCSGYSDSDYWQLWVGDETIPTCETIYTKELHE
                     GVSIAAIPVIAGTVIKFEFLNNSCTSKIVYVDLVMRK*"
                     /db_xref="UniRef100_A7KUQ2"
                     /db_xref="A7KUQ2_9CAUD"
     gene            complement(26831..27796)
                     /locus_tag="gwe1_scaffold_79_prodigal-single_19"
     CDS             complement(26831..27796)
                     /product="Putative uncharacterized protein id=1900173 bin
                     =GWE2_Bacteroidetes_39_28 species=Terriglobus roseus
                     genus=Terriglobus taxon_order=Acidobacteriales
                     taxon_class=Acidobacteriia phylum=Acidobacteria
                     tax=GWE2_Bacteroidetes_39_28 organism_group=Bacteroidetes"
                     /codon_start=1
                     /transl_table=11
                     /translation="MGIAMLPYVVSTDPPNGVAEIPTSQVVRIVFNTDIDISTLISIF
                     ANEQATGNRIPINVDYKDMVATIRPEPMWTPNTVYRITIAGDDVLDPEKKFTGIQSIL
                     GYPMAGSFTVTFRTVFNPTLLAPDISLVSPTDESVVTGETITFTWPVVANAERYEFEI
                     SQFNNLDPYTWRGIVTKPEVTPDIVLEDKTYYWRVRAIDAAGNTGDWCGICTFGVKNT
                     PDNPVTPEDLYNDEVLVLPEEIVTFPDPDWVNVALNLRTITAIVPAGVLVDEALLSSA
                     IKITTQDAFNEIAPVEEVDQTKYNVATQAMNDGSTMIIITLGEVI*"
                     /db_xref="gwe2_scaffold_231_15"
                     /db_xref="89326912"
     gene            complement(27809..28237)
                     /locus_tag="gwe1_scaffold_79_prodigal-single_20"
     CDS             complement(27809..28237)
                     /product="hypothetical protein"
                     /codon_start=1
                     /transl_table=11
                     /translation="MEHRLRLNVANADQFWCPINKFALAPGFRLEGTLPLDANLKYIL
                     RGVKSGKLIDVNGTVLGGVKKQDGEFIDNGEKEEDTENYNSEGSSNSDNPDPGNDGTS
                     ESKPPEQSDKQEEVKPVEPVVKSSTKASTKPAAQEDKNKK*"
     gene            complement(28257..29399)
                     /locus_tag="gwe1_scaffold_79_prodigal-single_21"
     CDS             complement(28257..29399)
                     /product="Major head protein n=1 Tax=Bacillus phage
                     0305phi8-36 RepID=A7KUP9_9CAUD"
                     /codon_start=1
                     /transl_table=11
                     /translation="MAQIFTEAELTELKGKVTEKDLELAKQYEAWQKGEISSPPHVKE
                     YLSSPSATILIPKTIVMAARLAGEPVAVASQFMKTVNMPNSGALYVFPTYGPMKANDI
                     AEGQEWPTATIDSEQFEGVEIRIGKSGIRIQYTDEVVKDSQWEVIQMMIEQAGRAMTR
                     HKEQKCFRQFTLHGHTVFDNDPVVKTVTGGLSATSGLDVDGNVNDTFSVEDFLDLIIA
                     VMLNEMDPNTILMHPLTWITFAKQELMNQVMGGMNLYPATDQPSAFKLGPGSLQGRIP
                     FAFDLMLSPFIPLDWNRKRYDMYCIDKNNIGIILQKEGLSTEKFNDPTRDIYNIKLKE
                     KYGIGIFHQGRGIAVARNIKLDVSYLQPRLIRARIEGQPIQTVQAP*"
                     /db_xref="UniRef100_A7KUP9"
                     /db_xref="A7KUP9_9CAUD"
                     /db_xref="cbv:U729_3071"
     gene            complement(29434..30549)
                     /locus_tag="gwe1_scaffold_79_prodigal-single_22"
     CDS             complement(29434..30549)
                     /product="Major virion structural protein n=1 Tax=Bacillus
                     phage 0305phi8-36 RepID=A7KUP8_9CAUD"
                     /codon_start=1
                     /transl_table=11
                     /translation="MALFDGMKAKANSRTDMRRFFVSEGVSPSEEWQLDQTLPVLFSN
                     PFGKPGQTEVVIGKGMACALKPTLVKSFKYGTHLPVMTLADGANAFIGAAPYNLCVGR
                     LDRFEGNDPNILRRQYVEIPWFRRKEDAAQVNYGCCWGDIKPGDILKVSKDILTLNGR
                     NMLLGKYDKFDKTADDYWQVLGQIMGVEMDVEPWGWFKWVMWDEAAKRQDDVYVNYGG
                     KELQPNTIQTVNGSDYAYPFDPEYRDGRFDINGYMNQYTRFPNGIPGLTDGGNRENQS
                     YDGIIPAGTLTGAQVIWTMPYKAIIQDSVKVTVGNNVMDLSTYTVDHDLGIVTFTADK
                     DYDALTSVLVEFKKKFPGTPTSWDTVGFSGMVRLLLR*"
                     /db_xref="UniRef100_A7KUP8"
                     /db_xref="A7KUP8_9CAUD"
                     /db_xref="cbv:U729_3070"
     gene            complement(30577..31977)
                     /locus_tag="gwe1_scaffold_79_prodigal-single_23"
     CDS             complement(30577..31977)
                     /product="Protease/scaffold n=2 Tax=Bacillus phage
                     0305phi8-36 RepID=A7KUP6_9CAUD"
                     /codon_start=1
                     /transl_table=11
                     /translation="VALLSVVEATHNITTKNLNTYQADYFPTSVKSWKKPYKKPVLLN
                     HNSYSGTPVGRIQKAEHTDSVIKKNLQTQRLIIKTTDELVASRILDSTYTTLSIGGSA
                     DSAICSICGADILDTGWCGHLKGRKYDGKVCTWLIGVMEYEEISWVNVPADPYAQVII
                     PDLEAAANGNDESAAFARQLLKEYLEDEPGRRTEFVSKTAAELAKEINDQINSLNTPP
                     ADTDSGNVGGTEGSSQQENSNNENRVQNIATFTTTVESLTTELGGIKGEVTDEVISKA
                     IGVVELVVKAISGQIKPEEFMATFTAPANKESLEQVEQRAVTAETALIAADATIVELK
                     DKLNKAEQQTEPLKHQAEQSNKLAQQVAKLARMVAIDRVVDLTIVVEGKSPNDRNTIA
                     ESLASKQISDLVADGQSLAEKLPIPQRQQGTAHKDGAGEEEEIETPGGGKNEAISTEA
                     IASSMVAMFSGKNLKS*"
                     /db_xref="UniRef100_A7KUP6"
                     /db_xref="A7KUP6_9CAUD"
                     /db_xref="btn:BTF1_30782"
     gene            complement(31986..33887)
                     /locus_tag="gwe1_scaffold_79_prodigal-single_24"
     CDS             complement(31986..33887)
                     /product="Portal protein n=1 Tax=Bacillus phage
                     0305phi8-36 RepID=A7KUP5_9CAUD"
                     /codon_start=1
                     /transl_table=11
                     /translation="VALMGKLAIMANALKNHPLFTATVSPVTTLEVPEVKEAGAKRDP
                     YQSVVKKVGLSDDPTNRDYSSPSYTGSTMTLDKIEEAWNKESYVRRSVSKYTELMFKA
                     GWDLVGKNPSAVQYLKTRFAFMAECTQQPTDIWLLEQSEDLVKYSNVVMAKLRKGEVQ
                     WPKGIKVQGIGGRDPILGYSCLPVKDMQVKRDKVGTVKGWQQDAGDKPVKFKAEDIVH
                     IYYQRERGKIFGTPSLVPVLDDIISLRQAEENVLKLIYRNLFPFLHYKIGTEGEHGQP
                     GDQDDVDKLTDEVENMELEGGLVTTERVNIEPVALDQVIDAYSYLLYFERRVFTGLGV
                     SESQMGRGATSARATAENMTDQIIDSVKALQRIQEAFLNELVIKELLLEGGFDPLLNP
                     NDDVRFLFKEIDVDMKIKKENHAIFQYEHNAITEDEMRILLGRDPVTDRGLMFCNVVT
                     IPVAQATADAKAEASPAGNSGGGKPAATTNKVKPTNKAKTKTKAGSVPDFSEFAALNI
                     KYEFSGLRKDVMTVVGLYHAGETSNKVSMELAGCLAQTKKNFMYTIESYLGPDIKFKA
                     ENYFDNLLHRLNTMVIESLRQIESPMNCLNTIASFFDLYDSSDWDAFVAWLVGDDDLE
                     SITKSNEEG*"
                     /db_xref="UniRef100_A7KUP5"
                     /db_xref="A7KUP5_9CAUD"
                     /db_xref="cbv:U729_3068"
     gene            complement(33915..34235)
                     /locus_tag="gwe1_scaffold_79_prodigal-single_25"
     CDS             complement(33915..34235)
                     /product="hypothetical protein"
                     /codon_start=1
                     /transl_table=11
                     /translation="MNTDIIIDGLQQVIIISAITEPVVEGVKLTILPRELTPAQKMSI
                     SFAVATGIAACTGVTLFEGGLASKVIGAVIAGFIGGRGSNITHSLIGVIRGLADQIKV
                     KTIK*"
     gene            complement(34237..35337)
                     /locus_tag="gwe1_scaffold_79_prodigal-single_26"
     CDS             complement(34237..35337)
                     /product="Beta-propeller domain-containing protein,
                     methanol dehydrogenase n=1 Tax=Clostridium clariflavum
                     (strain DSM 19732 / NBRC 101661 / EBR45)
                     RepID=G8LUB1_CLOCD"
                     /codon_start=1
                     /transl_table=11
                     /translation="MIEKRFVPEKKGIRCAKTYNVLTPKGVCWHYTGNYAKTANADNH
                     WSLWNRVDTGAHYVVDKDKILWCAPHNEVIWHAGPGADYTSFIKSKFPAGANSSLIGV
                     ELCICDGWPAIYQKAVELGVALCKQYGWDSYKDFYRHYDCTRKQCPRDWADTTAGGHV
                     AWEKFKTDVANALAYSGPFKDMQGHWAESVVNKLYDMGIVKGSEGLYTPNAGCTRAEV
                     VAMSVRIAAVLGIKEDRAPKKFTDIPNPKCIWATQAVYQANALGLFGGYDDGTFRPLN
                     NITRAEFAVIVGNLFIRCGTSLPKASNIFSDVSNLRPSMIDVINGLTTLDIFKKGTGK
                     FNPNDNLTRAELAVVLYRTLIHYGAVTLKMEV*"
                     /db_xref="UniRef100_G8LUB1"
                     /db_xref="ccl:Clocl_3006"
                     /db_xref="G8LUB1_CLOCD"
     gene            complement(35352..36245)
                     /locus_tag="gwe1_scaffold_79_prodigal-single_27"
     CDS             complement(35352..36245)
                     /product="hypothetical protein n=1 Tax=Bacillus sp.
                     FJAT-13831 RepID=UPI0002FA1D6B"
                     /codon_start=1
                     /transl_table=11
                     /translation="MFKLANYSINHVADGADNYVHSPSLDIIKTRSMWPTSTGKRVIV
                     AIIDTGVARTHPALTDKIVNGYNFVPGEAPERYDDENCHGTHVAGIISLIAPDAKLLI
                     LRALDKNGSCIVSTLVISVYYAIDYKDKDGRGVDIINMSLGCPEDSPALRQAIEMAVG
                     KGIMVCCAAGNEGDGNSNTQEFSYPAMYPDVVSVGAVDFSSQVAKFSNTNNEVDLAAP
                     GDHIWSTLPDGKYGALSGTSMACPHVAGMAALYIEKYGRRFNKRPSEEELYLILKVMA
                     KDIGALGIEADTGAGLVSAWL*"
                     /db_xref="UniRef100_UPI0002FA1D6B"
                     /db_xref="I8AKI3_9BACI"
                     /db_xref="btm:MC28_1224"
                     /db_xref="UPI0002FA1D6B"
     gene            complement(36238..36735)
                     /locus_tag="gwe1_scaffold_79_prodigal-single_28"
     CDS             complement(36238..36735)
                     /product="hypothetical protein"
                     /codon_start=1
                     /transl_table=11
                     /translation="MIEMKRGDIVSIRSNTILSKFLSAITGKSSNHIGLAISNTMMIV
                     ALPLYGVDLIDIRKCCAYSIYRYRDMAGQSIADNAINGVVGYALDRVNKRYDQGLFIK
                     IYLRLRYILRTGLNTQEEWFSTKIVLEAFKRVGYDLLPGRTGYSNVDEVINSKLLYKV
                     GEYNV*"
     gene            complement(36823..38757)
                     /locus_tag="gwe1_scaffold_79_prodigal-single_29"
     CDS             complement(36823..38757)
                     /product="Virion protein n=1 Tax=Bacillus phage
                     0305phi8-36 RepID=A7KUP2_9CAUD"
                     /codon_start=1
                     /transl_table=11
                     /translation="MAFVKIRDVQIKAGSLGNAHFAADAAIAESKLDVDWATHYSNAL
                     ATKLMLDYVQLNAVSANGTAIDNVIAAVNPQATPAGTELGVIVDATNATVKNKAIVRS
                     SATGEPILDVNDREVYGRMTWDATLNAGAGGFKLSFYTTDGETETAYTFAAPTNIDAQ
                     YIRRFTLRDVDEAFSMNEKFVDGAADVTAHLNIEQLAVDIYGTVDLDRDGEANLVTPL
                     VTQVSNEVTRATDAEGVLQGNIDIVTTNLATEVTNRTNADTAIRTDFASTANAKGASL
                     VGIEDLAGKITATTVEGALAELADEADAEATARADADTAIRTDFASTANAKGASLIGI
                     EDVAGNITATTVEGALTEIEGRVSTLEDTGGAEVAATHTRDAASTNGYFAQKIDAAAF
                     VSLEARVVDVETVVDAKAKVADDTATGLATHKTDLAATDNAKGASLIGIEDSANKFAA
                     TTVEAALAELQTNIESEASTRSTADTTLQTNISNEATARANADTAIVENLASTTNAKG
                     ASLVGIEDTGNKITATTVEGALAEIATNLATEVTARTDADTALDTRVTTLEGQYHQHN
                     KKVVVISAGQAGVSSVTVPDEATFPMGGSMDVFVNGSLQAPTVHYTETEIGVTGRGNA
                     VDFAPDIVVEGDVVIFKWEE*"
                     /db_xref="UniRef100_A7KUP2"
                     /db_xref="A7KUP2_9CAUD"
                     /db_xref="vba:IMCC26134_09335"
     gene            complement(38829..40028)
                     /locus_tag="gwe1_scaffold_79_prodigal-single_30"
     CDS             complement(38829..40028)
                     /product="hypothetical protein"
                     /codon_start=1
                     /transl_table=11
                     /translation="MKSFERKYLSYKPILGYDPDINWIRVSTRQELSDNLPSQLKDAN
                     SILASDLLTEAMAAKDNLETLISQVEECLSSKKLAGPCQFNEYQKARAESNSEIVAQF
                     DDFHRTSIEGSVQAELYPALLYMHEELTGYVTRLGGIFFGKVKFREDELIKLRDEENK
                     ALNIRVIDAMNNPSQIDLDALAIEAKVKSVNKERVEGLQKFIKDSTEAMSSNVNQRFN
                     DKIKDVVTILTEAPSGHLDSIKSMAEVRMGILGSKSQAIHTRLTNVGNNSMRDTLDIT
                     INKLRDLHLNKARSLTKWLAKVTDEDSDYSLFELVECSLSSMEEISYNLDNSILDAAK
                     MNKLDELNRRDLINNVLTKKITRQIHRLAGNIQEYIDFDDPNRERQVKRFIENTGLKK
                     ISSVCTD*"
     gene            complement(40143..41834)
                     /locus_tag="gwe1_scaffold_79_prodigal-single_31"
     CDS             complement(40143..41834)
                     /product="Uncharacterized protein n=1 Tax=Bacillus cereus
                     BAG1X2-2 RepID=R8F8G6_BACCE"
                     /codon_start=1
                     /transl_table=11
                     /translation="MATIIAPPQSTLTPEETAELQVIMDPVQWSDIYLNWKPFDYQPD
                     LMYGLRDNKRVVFRLGRRLGKTEILCIMILWYAFTQYNRSPTLREDEDKYKILIICPF
                     EEQVDLIFERLNQLIDASPVLSSVKRRVHHRIEFWNGTAIKGMTAGSKSNTGAAGTRG
                     QYADVLVTDEVDYMADNDITNIINIANEDPARIKIFAASTPTGKRGPFYRWCTGKIKG
                     WKAFHLPSTVNKRLLEMNPDTGQSYLEDLKEELTDLRYLQEVMAEFGEEQAGVYQKRF
                     IDLALKLGKIFNLKYYDERNLPPAPAGPRILGVDWDKVQATPNLVGLEFDTTLGMFKV
                     IFRKEIPRHEFTLTLGVNAIINSDKLFRWDWIFVDRGMGEMQVEQLHLHGIRTGNKEF
                     SKKVIGVSFSEKVKVRDPHTRKVVKKPVKPFMVNYSVNQFEKQHIAFPWDRKLVDQLE
                     NYYIKNVSPNGMPTYTDENEHIVDALNLCFLGFALKYDDMIKQKAGWGFKKIDNLDTR
                     NGDIKDRTTMLEKGYKESCNPNIDPTRDIEIRKLRSRATKGRGGWSSIPSRSNLR*"
                     /db_xref="UniRef100_R8F8G6"
                     /db_xref="cbv:U729_3279"
                     /db_xref="A0A0A7G0G6_9CLOT"
                     /db_xref="R8F8G6_BACCE"
     gene            complement(41836..42282)
                     /locus_tag="gwe1_scaffold_79_prodigal-single_32"
     CDS             complement(41836..42282)
                     /product="hypothetical protein"
                     /codon_start=1
                     /transl_table=11
                     /translation="MAGVIGTIVKHAARRVTNRQLGAGLALNAAFSGVDYMMRRSEGD
                     SVGKAALGAAGTFALWEFLPSVAIAQMGYQMASAIGAIGTEAYFAGKDKKMHASHGFG
                     HSFTDTATRQTMRQRAMQQAHESGMAARYVLGNEARMINRNNLGGR*"
     gene            complement(42282..42911)
                     /locus_tag="gwe1_scaffold_79_prodigal-single_33"
     CDS             complement(42282..42911)
                     /product="hypothetical protein"
                     /codon_start=1
                     /transl_table=11
                     /translation="MPFISNVLNKGLPLMAFEGLLGTALKGTAKVAKGAFVGTAGMYQ
                     LGKKTGVNYLTGQFAKGFAIGAGKTAWAGVKAADKVLGEAGEIMMREVGTGKGLANRA
                     RDVAHVGAVNLIPIAAVGVGLSDGVAGQSADILLGDMSISRMAGSIHPGTTPNLERTK
                     AGLYNMDSKKIPTTLDYAYRNGETLDDMLNGSGGDLALALSNNSRGGGF*"
     gene            complement(42930..43340)
                     /locus_tag="gwe1_scaffold_79_prodigal-single_34"
     CDS             complement(42930..43340)
                     /product="hypothetical protein"
                     /codon_start=1
                     /transl_table=11
                     /translation="MPRIPTNQDIGGFVNNLITKVVPNSAEKAGIKYGQMGTKMEAAR
                     QSGDVAGYNEALSAINSRDGLSKGIDMAARPARYFTPRNAEGKIDYATAGIRAGATAG
                     ASFLAGSTFRTLGGEGSPFSDQRGNFDIAGIPFL*"
     gene            complement(43354..43791)
                     /locus_tag="gwe1_scaffold_79_prodigal-single_35"
     CDS             complement(43354..43791)
                     /product="hypothetical protein"
                     /codon_start=1
                     /transl_table=11
                     /translation="MPALGSVLSASTPLSSIFANGDANKWVKALDWIMPASSKSTEFA
                     HRPMMKRAEQRAAAQAAGQTEAGIVRQTAENVLDMGHSMLRGYAAPKANGQGIDYLKS
                     ASRVGFDVSMGVATATAGRKMFGSGGLTRDGDGNFDIAGIPFI*"
     gene            complement(43803..44717)
                     /locus_tag="gwe1_scaffold_79_prodigal-single_36"
     CDS             complement(43803..44717)
                     /product="Uncharacterized protein n=3 Tax=Bacillus
                     thuringiensis RepID=C3IUW8_BACTU"
                     /codon_start=1
                     /transl_table=11
                     /translation="MSEEQKEQVPAPLKAPSLKDINNMIVLNDDGVLTTTSGLGVLPS
                     FWGIDSVSISAVKTAVSVSNTRHGLMAAVPIICRGEDCPYAESCYIDSTVRNVVANKQ
                     GRCPIEIATIVDRFEMYCNHFSIKDREEDAVDMGMVRDLVDIEIQILRCDNKIAIDGD
                     FIEDVIAGISNQGVPYNNPQLHLAWVQKEKLRNERYKVFKLLDSTRSDKAKKDMATND
                     ASKKAVDLVSRALALQKAGLLKPLPMVTIDVTPVVTSDDKPEEVISKSVPEKESSSDG
                     ITPTYTSLPQEDNEPCFEIEYSQVDFDL*"
                     /db_xref="UniRef100_C3IUW8"
                     /db_xref="btn:BTF1_30822"
                     /db_xref="C3IUW8_BACTU"
     gene            45080..46672
                     /locus_tag="gwe1_scaffold_79_prodigal-single_37"
     CDS             45080..46672
                     /product="hypothetical protein"
                     /codon_start=1
                     /transl_table=11
                     /translation="MNVRSLFTMLTLIVLLTVLGVPVEASVSVERMAGQGPGYVDGPV
                     EDAKFSMASLVLWDKNEKDAYVLDGVSLRYIADGQVKTITSLWQATEQLAPYGLDGEA
                     RIWSFRYGNMVWGGDKIYLSGLMFKKDVKGPLTNLTPESSNWTREGFTYNVFFEIDPA
                     AGDIKLLRADKAYCNIAPRNGNYIQGIWDKRPDLTFNGSNALYVYYFFVPVPKIQPMG
                     DSFLVVKSTDPGEEDNNQQFWLAKWNKDGSEEILFNLNKLAHRYHEWDPIPNTKPTSP
                     FGLIDVIAFPGDDTIYLTDGVNSSALNIFTGEVSDWISDRFVQDGVMMKGKMKDGYIY
                     FLDNTGIWTVSPGGATTRPVEAKYLDYSGNIFGYDINSKGEIIVANYTKGTIDMFKLS
                     DLDVVRSHWIYLNNKQVRQTIWGNATLVEEYNGKVYIGIKAITELFTTLSISSNQSTL
                     KMYHNSGRSITISLTRIEHEHNTSYKAELDEFIDAYNSISPLKIEGKYLNDDLYLNTT
                     GTENSHDNNGAPDMMYGIPVYE*"
     gene            46683..46985
                     /locus_tag="gwe1_scaffold_79_prodigal-single_38"
     CDS             46683..46985
                     /product="hypothetical protein"
                     /codon_start=1
                     /transl_table=11
                     /translation="VSDIRRVVSGNLIIIDKIKEGGKDIQFEINGLVINDTNGGFYLG
                     GKSGLCLQIDNEALKDNAEKAMFLQTWETIGEEIYKAFTKGLNRNVRKPENKEQEV*"
     gene            46990..47931
                     /locus_tag="gwe1_scaffold_79_prodigal-single_39"
     CDS             46990..47931
                     /product="hypothetical protein"
                     /codon_start=1
                     /transl_table=11
                     /translation="MPSNNDKKIDYSKGFKVSIGGKPIGRIQDIEIKDKSTLPSVDVE
                     SMKLGDKPFELSAGILNANNIALDNYALNCLMKDGLDRPIDRLALNGMTGVNSNDNVW
                     ENVDVAESIDSSKAWTRKEYPAPTNILLGEDHPQYKEILDKGFLQGFKTMRELVKMLF
                     EESVKDIDHAGEVKAAFFKVLDTISLPKKPEIKSVSEESAVDWFADKVMKGLGLSAGI
                     NVTIDPNMPPGVIGVVNDMKLESISLIKEAVVPCVICGSSTGKCKHLSNSKSIDKMPD
                     FTFHKNPSCVKQSLQVKDGTGRSLEFEQMGDIIIIKE*"
     gene            47996..48274
                     /locus_tag="gwe1_scaffold_79_prodigal-single_40"
     CDS             47996..48274
                     /product="hypothetical protein"
                     /codon_start=1
                     /transl_table=11
                     /translation="MTEQTAREETLQDEMKALEYNVQSLENTVSTLQKTLSGVISLNG
                     DTIKELKAPERLPSILHSYNGSIVSSIQSLNIMVEHLQVQLGEYKLIY*"
     gene            48289..48825
                     /locus_tag="gwe1_scaffold_79_prodigal-single_41"
     CDS             48289..48825
                     /product="hypothetical protein"
                     /codon_start=1
                     /transl_table=11
                     /translation="LKQVYLTRSRVSANIPLKATGVAVSIEEMNKKFENVKGLPVKDA
                     YQVGWGQSDSVAPSVGTILDKFITPDGHTWLIYEVDLEKLSYKARRDITTRKAGAFAA
                     FEYSSEEGYKDVMYAIIYQREPDRYPWEAENTTHVCLTGIKDDELEMLRQVFDPQSME
                     CIALYVTKQNQPNVAIVS*"
     gene            48869..50029
                     /locus_tag="gwe1_scaffold_79_prodigal-single_42"
     CDS             48869..50029
                     /product="Radical SAM domain protein n=1 Tax=Shewanella
                     baltica OS625 RepID=G6E6I6_9GAMM id=5087724 bin=OP11_3
                     species=Shewanella baltica genus=Shewanella
                     taxon_order=Alteromonadales
                     taxon_class=Gammaproteobacteria phylum=Proteobacteria
                     tax=OP11_3 organism_group=OP11 (Microgenomates)
                     organism_desc=Complete genome"
                     /codon_start=1
                     /transl_table=11
                     /translation="VCNNNWWEGSSDGRNIQPGISRQMLIDAGIVSGRKSSDGGDGCF
                     IATEIYGDSQANEVNLLRLYRDVVMRNSFIGRRLIDFYYGVSPTLVKLIRKFPITKKV
                     ITPILNTIVTCVNEEPSLRNEECDISIQFNTGCNLDCKLCFRKHDTERNNKHIYLQNF
                     WNFIDRYNFEHGIEWIIWEGRGELFVDYMFPFCLNRICERHPNIIHTVITNGTIDALD
                     ELKYPEKVYLSISLDGLRDVHEDNRGIGTFNKTVAFIKHALTMGFADVTIRSIATKRF
                     LSQLPQFSDFVKELSSDIHVYVQEVIPPFDKSMDIEYLYTSRDSIEVTCTGFTNIILE
                     KKHHLHKQISLHPEGIFNCNKPTCKIADYHHCIPDVLSAYNLSRLDCKNCKS*"
                     /db_xref="OP11_3_1_272"
                     /db_xref="A0A0G0JNQ5_9BACT"
                     /db_xref="hhy:Halhy_6678"
                     /db_xref="G6E6I6_9GAMM"
     gene            50029..50226
                     /locus_tag="gwe1_scaffold_79_prodigal-single_43"
     CDS             50029..50226
                     /product="hypothetical protein"
                     /codon_start=1
                     /transl_table=11
                     /translation="MVYKPERSIMNIQPSLCYAIYVTEAERDAIEAALSMGLKSTDSD
                     VNEFMDSLIRRVKYAPLVDKL*"
     gene            50223..50801
                     /locus_tag="gwe1_scaffold_79_prodigal-single_44"
     CDS             50223..50801
                     /product="hypothetical protein"
                     /codon_start=1
                     /transl_table=11
                     /translation="MNRQTKYMLLLSEAMISFTFALTTPFVQLHFVKLVSQNIYTLST
                     LLQTTFCAILQTILRTKENRAVFRKYFVLVMTIDVILMVVINYYGINNTNLRFLGFTI
                     INSVTATIWITIMTEAINNNLSSENLTNFQVLRQSCASWSIAAGGALAVLISYLNIEW
                     IVIAIVLQCVVNLIYAICDYTVYKRLTTENKE*"
     gene            50826..51281
                     /locus_tag="gwe1_scaffold_79_prodigal-single_45"
     CDS             50826..51281
                     /product="hypothetical protein n=1 Tax=Verrucomicrobium
                     spinosum RepID=UPI00017465D4"
                     /codon_start=1
                     /transl_table=11
                     /translation="MKFTRSSKHQNVLQDWVIEECSLMMQGTLVSALRGCDGVIKEDI
                     SKKFTRAIRSVVLNNACSNIPKFITFDVTEEDIKVFLKQPDHYPVHWLMHFIHATEVV
                     GWMHDNESIRTWWRDLYFRMCDMLHLNPETQEQFYARLSDGQEKDCWKS*"
                     /db_xref="UniRef100_UPI00017465D4"
                     /db_xref="V9QL44_9CAUD"
                     /db_xref="pna:Pnap_2279"
                     /db_xref="UPI00017465D4"
     gene            51318..51734
                     /locus_tag="gwe1_scaffold_79_prodigal-single_46"
     CDS             51318..51734
                     /product="hypothetical protein"
                     /codon_start=1
                     /transl_table=11
                     /translation="MNEPVLGKAEPHGYDHKPITWGAFLKLREAAQKVADSFGYPVYL
                     VGSALHKEIPRDVDVSVIIPLDKYEELFKKLPEKQEYYSAYLGRVFHRSWQYTCHLHV
                     CDIEYHLDIKVCPNTWWIDKPKMLLAEPGNNDRGVI*"
     gene            51731..51967
                     /locus_tag="gwe1_scaffold_79_prodigal-single_47"
     CDS             51731..51967
                     /product="hypothetical protein"
                     /codon_start=1
                     /transl_table=11
                     /translation="MMSESIEFIEVAEGVKCPCGYIDATKPVGIPFSQISCQMSGCKG
                     CKHFNGTEYFTRNIPKGVGIWAKEQLKEMKKSGS*"
     gene            51957..52286
                     /locus_tag="gwe1_scaffold_79_prodigal-single_48"
     CDS             51957..52286
                     /product="hypothetical protein"
                     /codon_start=1
                     /transl_table=11
                     /translation="VARRKSIIEAIVDGDSLRPVHQELDAWAFELEQAIKQGNYENRG
                     KIQRKLAAVWKARDKAYCKHRANHENPSGLTSAERKNAGFPIPPSPSPTRMVKEGAKP
                     RGMKTIS*"
     gene            52501..52791
                     /locus_tag="gwe1_scaffold_79_prodigal-single_49"
     CDS             52501..52791
                     /product="hypothetical protein"
                     /codon_start=1
                     /transl_table=11
                     /translation="VPILLISPVNLNEYSPILHRVIFDNYKLGWLMEFSDYVHYSVWG
                     IAKNEAQALKIATDCLNIYEGITPLLYKLPVGKSLSLEEAKLIKENSKKLLV*"
     gene            53059..53202
                     /locus_tag="gwe1_scaffold_79_prodigal-single_50"
     CDS             53059..53202
                     /product="hypothetical protein"
                     /codon_start=1
                     /transl_table=11
                     /translation="MTKKEIKKVQEYVRSVGIKTSLQLDRVKLIEFCKWAAERGVIFL
                     DRR*"
     gene            53208..53351
                     /locus_tag="gwe1_scaffold_79_prodigal-single_51"
     CDS             53208..53351
                     /product="hypothetical protein"
                     /codon_start=1
                     /transl_table=11
                     /translation="MSEHVCMMIDEFSLIDDVRKQVVHLGDSVMFLWHDEEGFPYVQT
                     VKY*"
     gene            53383..53475
                     /locus_tag="gwe1_scaffold_79_prodigal-single_52"
     CDS             53383..53475
                     /product="hypothetical protein"
                     /codon_start=1
                     /transl_table=11
                     /translation="MNYWGIFVLIFVIVSVFSGMYVISKDDSLN*"
     gene            53669..54232
                     /locus_tag="gwe1_scaffold_79_prodigal-single_53"
     CDS             53669..54232
                     /product="hypothetical protein"
                     /codon_start=1
                     /transl_table=11
                     /translation="MMIIEVWEDLRSEFPELNDVPELQINSRVSCTYGAAIALETMPL
                     DFVTEALMIEQGLHIHEDWKSILDRMLDGSVESLIGIVKGVIPNPDNNDLLRFALLHE
                     AGHWFDYKASGLDAVAYLTLMNNAHMETLINAESLTFMTGRDSWPEKPADDYAISKLR
                     QYHSKRVTGMSTYIKHVFNKLVSCLIK*"
     gene            54433..54723
                     /locus_tag="gwe1_scaffold_79_prodigal-single_54"
     CDS             54433..54723
                     /product="hypothetical protein"
                     /codon_start=1
                     /transl_table=11
                     /translation="MLEMIKGFFNTCVGYVKSLFIRTDSGNLTTGQTIVACVVAAVTA
                     YVLFPVIVYVSQWGALLGLYAGFFLTMFTVLFAINYVVATALRHAIRHNYAA*"
     gene            54902..56113
                     /locus_tag="gwe1_scaffold_79_prodigal-single_55"
     CDS             54902..56113
                     /product="hypothetical protein"
                     /codon_start=1
                     /transl_table=11
                     /translation="MTTFNQMMEDMQAANVQYQMLMNLEYVSYDYCPVVTGMCSNTMF
                     CSACPELNKLNNKEEVKMMNINNQFEMLMGEVAEDYCPIVNDMCDNHRCTTCLDMALY
                     NTDYSILPVADEFEITPVVAPVITPTAGLSKMKKAELINELTMARERYDNLYEAHSEM
                     SHDYFTLVNDESDYCDTCDVVAGLETRIDNAIQVYKEQEAVIAALRQSLLIACNNNTA
                     KMGVVMNNVLKNAPAVNQELIKSYSARNAKPAPAPQTQVTVPPVVTIETVEPVYTEQP
                     WMINSIIKFQGKKKGTAVIPVVDATCPICGKNGIPIDEANYSHRKFVPGTAICAHCQK
                     AIRDANFIPQIKALVTSSTHTDSIVNVIKAALNINQAPVVAEIVGQSNTSLDNVRQAQ
                     DAGVDISDMKF*"
     gene            complement(56287..56538)
                     /locus_tag="gwe1_scaffold_79_prodigal-single_56"
     CDS             complement(56287..56538)
                     /product="hypothetical protein"
                     /codon_start=1
                     /transl_table=11
                     /translation="MFLNAEEVASLLNKSRATIFRIKGNELKDFDTSTIREYLINIGI
                     EIGKESMIKQLREDGWLRRARNGIWFIRTKYLKYRYKAR*"
     gene            56957..57208
                     /locus_tag="gwe1_scaffold_79_prodigal-single_57"
     CDS             56957..57208
                     /product="Uncharacterized protein n=1 Tax=Paenibacillus
                     polymyxa (strain SC2) RepID=E3EJX3_PAEPS"
                     /codon_start=1
                     /transl_table=11
                     /translation="MSSKVKHSKTYVVHHRGRSAARGCVIFGRYRVGARSEREAMVLL
                     RRVVGKHSKVNVYFEVREELWCGDTGLLGGSDTGGGTFF*"
                     /db_xref="UniRef100_E3EJX3"
                     /db_xref="ppm:PPSC2_p0603"
                     /db_xref="E3EJX3_PAEPS"
     gene            57237..57509
                     /locus_tag="gwe1_scaffold_79_prodigal-single_58"
     CDS             57237..57509
                     /product="hypothetical protein"
                     /codon_start=1
                     /transl_table=11
                     /translation="LSFPRRCYRCLYRKCVTRREADPPCIECLPNSNNTTGYAYFESC
                     GEVPYSKCFLCILLDKNTSVCANCLLDYFDGLGLTSFSLMIGGDID*"
     gene            57562..57789
                     /locus_tag="gwe1_scaffold_79_prodigal-single_59"
     CDS             57562..57789
                     /product="hypothetical protein"
                     /codon_start=1
                     /transl_table=11
                     /translation="LTSPTWPVQSDKHGFYSKGKLIPYVWVRGMLDDYFEGCSPIVLT
                     KEDDTHVRVECGGKVGRFVTQGDEFTWSKWR*"
     gene            complement(57825..57950)
                     /locus_tag="gwe1_scaffold_79_prodigal-single_60"
     CDS             complement(57825..57950)
                     /product="hypothetical protein"
                     /codon_start=1
                     /transl_table=11
                     /translation="MLKILAFKTVLPWKISNIFEVGKLPTGSAMLTWVISLIRTT*"
     gene            58327..58617
                     /locus_tag="gwe1_scaffold_79_prodigal-single_61"
     CDS             58327..58617
                     /product="hypothetical protein"
                     /codon_start=1
                     /transl_table=11
                     /translation="MTHAVNLKLSLDDILVSLCDTQCLYTKCTVFDSTPCLTCRDNPN
                     RPYFECRDRISMALHPCLKCERYTSLKNLSNSCRLCLWVYGMKRVFPYFKPI*"
     gene            58622..58903
                     /locus_tag="gwe1_scaffold_79_prodigal-single_62"
     CDS             58622..58903
                     /product="hypothetical protein"
                     /codon_start=1
                     /transl_table=11
                     /translation="VFIILGKYAYCPSCLYHKCIERSSGGEDEPCAECRSRKFFEFKR
                     MFPWNYCVRCIRYSDLVKGSDVCTSCVFLYMYNNDKVPENYKERGKLDE*"
     gene            58896..59192
                     /locus_tag="gwe1_scaffold_79_prodigal-single_63"
     CDS             58896..59192
                     /product="hypothetical protein"
                     /codon_start=1
                     /transl_table=11
                     /translation="MNDTYPKGCWSCLYVNCGVAAQDKARAMDSPCLECTSRTVDGEY
                     VLYPYYERAILSWQDCSICKHKGNPMADCVFCKTTKTNYGVYAYFSKWEGNDRE*"
     gene            59185..59433
                     /locus_tag="gwe1_scaffold_79_prodigal-single_64"
     CDS             59185..59433
                     /product="hypothetical protein"
                     /codon_start=1
                     /transl_table=11
                     /translation="VSKEQQAAEIVVNAIKYGCRKGAQAFDKGVDLYQQLGDHTYKYT
                     PDEAPNVKRVVGGFFALTGGTLGITRSLAKFFFNKAFK*"
     gene            59739..59942
                     /locus_tag="gwe1_scaffold_79_prodigal-single_65"
     CDS             59739..59942
                     /product="hypothetical protein"
                     /codon_start=1
                     /transl_table=11
                     /translation="MEICPECGKEYDIMIHLYCPECIDKEYIPKTTPRKKVKLYSTDA
                     PGKSVCGSCRGVGCVGCQPNRYL*"
     gene            60023..60304
                     /locus_tag="gwe1_scaffold_79_prodigal-single_66"
     CDS             60023..60304
                     /product="hypothetical protein"
                     /codon_start=1
                     /transl_table=11
                     /translation="MKDLYWLCLCGTCLYYTCVLSRNMGNVSDIPCEDCLTYKDNSRY
                     HEFKKPIPWHKCITCKNLSEFINHSGNCYTCIKAYMNSDTLVYYKGGIL*"
     gene            60301..61095
                     /locus_tag="gwe1_scaffold_79_prodigal-single_67"
     CDS             60301..61095
                     /product="hypothetical protein"
                     /codon_start=1
                     /transl_table=11
                     /translation="MKSLPWVDFTRRNDPAHPFGPVLLQKSLDRYGAYVFCFWTKNPG
                     TVADLYRNQISQMMSKDTLVLAQVTLNNYSSIMEPGVPSFNTRYQGLDRLLRLIGGPG
                     HIKLRIDPIILGYTTPNMIRTSLEAGRSLGIRRFVMNFLVPSYKGVGNILIHRGLIRP
                     NDLTPSQERILSTARFVSEEAQRVGAILQVCAESNWIGQHVSGIQIASCSDPTWATQV
                     RPELTGIFKANPSRKDCGCCYSADWGVYASRGGYVCPGGCLYCYAQ*"
     gene            61173..61484
                     /locus_tag="gwe1_scaffold_79_prodigal-single_68"
     CDS             61173..61484
                     /product="hypothetical protein"
                     /codon_start=1
                     /transl_table=11
                     /translation="MANNTAMDKTIAVLTALRAGQEVLIGDYIFVYDEEDDKIGILVD
                     VHDASKGEDYQAIHFLADNFSIQWLMNACNKMSNGDLLILTATKVLTSLNKRRDTKCA
                     K*"
     gene            61472..63145
                     /locus_tag="gwe1_scaffold_79_prodigal-single_69"
     CDS             61472..63145
                     /product="Putative uncharacterized protein n=1 Tax
                     =Geobacter uraniireducens (strain Rf4) RepID=A5G8L9_GEOUR"
                     /codon_start=1
                     /transl_table=11
                     /translation="MREVTGDIFEIGRYGIICVTTNGVVKKDGALVMGKGVALNFANK
                     FPTMAEKLGQLVKANGNHVYSLGSLVPIDDPSISYTVVSFPTKAHWRDNSTVALVTKS
                     AAELKALADSQAWPGPIYLPVPGCGNGGLNWGELKQLLPSYLDDRFVIVHYSNSVQQN
                     TQPAAQPGTQVTTQTTTLECSSQGDNRFSAFGAHVNALGNKIEMLYQEAKRFTDDPNE
                     GPTDWRNAKGRPVVAVSLNGKRFGPEYLTPWYWYLWTRYFLENPDLLQYARQFNTFTD
                     MFRGKSTNCQADVIAFMAKNGLNPIMAKPAYQEIDQLFNLNYLFKNPTPEPGATPVYM
                     LNRTIKEGCSDILTCMVTGHRPNGINGKAGWNFGDSRNQKLITYLSTVVNKMAMENGT
                     RIFIEGIAAGGDLLFTRAVLDVSHLHPEYNLQLWNYIPYPCAPDRLKYQWKAVLDSAL
                     NHPGETVICSPDPVGKDDKEQRIDAAKKLFYRNECMVRTLPVLPNVGMIIAIYSGLQP
                     GLYAIEQIAQLMDPKTKGGTANTLLTAVKRWKEDKNFQPKILVVNPNNF*"
                     /db_xref="UniRef100_A5G8L9"
                     /db_xref="A0A0F9E5S0_9ZZZZ"
                     /db_xref="gur:Gura_3993"
                     /db_xref="A5G8L9_GEOUR"
     gene            63157..64059
                     /locus_tag="gwe1_scaffold_79_prodigal-single_70"
     CDS             63157..64059
                     /product="hypothetical protein"
                     /codon_start=1
                     /transl_table=11
                     /translation="MTILRKPHGSAQLLAENRASLVIEQMTITPLFPAGFTFTGTSGA
                     AEVIAHGQYVMGNEEQTKITVPTYMVRTGDGREVACRTRHILSNLSGCEIEHLPEREH
                     IALVEFDKCQFLIDPFGKGTQIDDPTFHVLYTDSYGWPIHDVVLRAVARLVHFIDDIP
                     PLGSPFIRIANSTNCANCGAIRRLSTTDAVMGDVAANMYSTGTWDKSGPNKNNIHCSW
                     LGNPNPEWELICQTKNRAFSRDEKRPEAWLNDINHNCAKFYNDDSPVNFAGLVIERDD
                     KTGCTYIEVPGWDIEMYENYTRKA*"
     gene            64124..66583
                     /locus_tag="gwe1_scaffold_79_prodigal-single_71"
     CDS             64124..66583
                     /product="hypothetical protein"
                     /codon_start=1
                     /transl_table=11
                     /translation="MALSSRRRGSGVIIERTDEERNRKDTEGISIVLNSNHSVYTTNR
                     RVDENWIKVRPFFPEDLPVDTWAKDGACCSLLRSSRIIENPEHLEKWMQEGAYSKLEH
                     RIKKEIQQAQYAGVISEHDYILMEDSMGTGDTFDILVAHTCLNKARYALNTVLLKKEA
                     ERKAAEAKKEAETNAPIVTNYHKLNPIATPKVTYIDLPKYCDPVLTDNYLHRRYMAHL
                     DSLGTWKGNVLDELPPLEWGNNPAPKMYSETKGGYRNRTNLRGLVLEHPNMFIFEAYK
                     IVQMKDDQIGVSGTESIYKSDGSVKRKRRIVPIEELSYEGTPILDYIRSVAPTSIQDS
                     SRHNEELFTKSEECPITERDDVYVHAGFGFVTLVRMTNNGKVIVRRLVDDERDLVGTK
                     FDIYMEMHSQNAVNQLPGEMGVHIVEYSEIIPIKNLVEIGMNNKELYQVCNVRLATND
                     KEATIMARQPAKGLDEFVYIVSNLPLRPKLDLYSKVPVRDINGDLMLHNGQPILIHPQ
                     KSKIIKKYDATLNITVEQRVQAWEPPSVLVIGEESGKLSVVPAAWLYKLTGNTNYIPF
                     STTRSYDSATKRMVPITVRYPEIPSVSAWEDRNVFDHHLFTMKMRAAAKGKPEPGSFS
                     ILPTPAPGEDYRTVLPIREKFVNFEPYRWVDPKKQVNILDSHIDGYNPEDTGWDTEWQ
                     FRAHEPGDWIAEASIAEVFAVAAPSHERIMANTNQEAWYWTYNACTARQAGIDNLALN
                     WTTPASNGIIATVTCNIDSHPITANIQVVKPGEIGFDAGLTNEQTAFILRFVSYKHAE
                     ARAMRLQQQDTAQVAVSLKDR*"
     gene            66612..66845
                     /locus_tag="gwe1_scaffold_79_prodigal-single_72"
     CDS             66612..66845
                     /product="Uncharacterized protein n=1 Tax=Clostridium sp.
                     ASF502 RepID=N2BDE6_9CLOT"
                     /codon_start=1
                     /transl_table=11
                     /translation="MKKYAEEIEGYIFVGNTPTGGDLSELKNIKYIIGDLALDIHRKK
                     LDKNYMLPLFVKKESYNEYNRIMEDQMRKIRER*"
                     /db_xref="UniRef100_N2BDE6"
                     /db_xref="N2BDE6_9CLOT"
     gene            66911..67741
                     /locus_tag="gwe1_scaffold_79_prodigal-single_73"
     CDS             66911..67741
                     /product="hypothetical protein n=1 Tax=Blautia producta
                     RepID=UPI00035D74FB"
                     /codon_start=1
                     /transl_table=11
                     /translation="MAKEANLNNVTQQIIDALKVHGFKIQYYKSYSTNSFYLKLDYGV
                     SHSIRISDHKGKSHLNYRFNIGPHITDYEVRKTPPPDYWPMYFYPITQFKRMIQQIVQ
                     VRDNVIKKYGKERYKTLMQTNLEKNQHKRGFWAQSKELWEGDIMTGKGKFITCHMSQL
                     SRIDADIKIAGTIKQINSSDILWIPQLGPDEELFNMFKDWKEAGKWPEMWPEYLVRFQ
                     KLMTGPVMLPYLNRLKLRLSEGKKIAFGCFCAKKDVLFCHRSIVADDMKNSGFEIILG
                     *"
                     /db_xref="UniRef100_UPI00035D74FB"
                     /db_xref="ppm:PPSC2_p0386"
                     /db_xref="E3EK67_PAEPS"
                     /db_xref="UPI00035D74FB"
     gene            67804..68235
                     /locus_tag="gwe1_scaffold_79_prodigal-single_74"
     CDS             67804..68235
                     /product="hypothetical protein"
                     /codon_start=1
                     /transl_table=11
                     /translation="MDRFMYFNKLSAMVAISKEMPKVEVPIMRFTNRVYSTSEIYNSE
                     WRIESTKASRLTLIDPTGERRRIKYGIYHQAINYSSWSEYDIALADAKRNGIVSANRT
                     YIGKFLGYLPEVSSVPLYILGRENKHDRCQLGTIHNERRVN*"
     gene            68186..68458
                     /locus_tag="gwe1_scaffold_79_prodigal-single_75"
     CDS             68186..68458
                     /product="hypothetical protein"
                     /codon_start=1
                     /transl_table=11
                     /translation="MTGVNLELYTTKDELIKLHKHTPIGIAIKAWTKEGCPPEAIYHI
                     SVPFEVCTLKDDNEVIVEPTMVKYNEISTRFIIAASTMPIDLSKIQ*"
     gene            68573..68905
                     /locus_tag="gwe1_scaffold_79_prodigal-single_76"
     CDS             68573..68905
                     /product="hypothetical protein"
                     /codon_start=1
                     /transl_table=11
                     /translation="MSVCLEDYTNMTDESFITIYTIVAASIAYETVREREAKIVVNLG
                     LLKAMSEAIISKTPGYITACLRFARELTGQRIPISVIVQVHRDKVWLGFEPEHGWYAT
                     EEKLLYAR*"
     gene            68943..69110
                     /locus_tag="gwe1_scaffold_79_prodigal-single_77"
     CDS             68943..69110
                     /product="hypothetical protein"
                     /codon_start=1
                     /transl_table=11
                     /translation="MNQKEKIELLKRIILEIMPVYDKPCSVKHGLKPLLPCDKYNSCD
                     DCWKDALSLVK*"
     gene            69123..69719
                     /locus_tag="gwe1_scaffold_79_prodigal-single_78"
     CDS             69123..69719
                     /product="hypothetical protein"
                     /codon_start=1
                     /transl_table=11
                     /translation="MEFSARFATKSSSGSVINMKEEKIGMSAVCVIREQLGVNLPIEK
                     ISDTICKKVEKDLKIFLTEEQVQNILNINPVVGFMDTNSINVFVSDKYFNAGVCKKVY
                     SNRNIIDDGISSAGIEYRINEEYIIEAWMFAGCPLEWTEDDTSDPIAIEIEDMQEPDN
                     LHLVSTLKRIVGGNAQSVICSHCGMSFILDEKSHVNKS*"
     gene            69735..70364
                     /locus_tag="gwe1_scaffold_79_prodigal-single_79"
     CDS             69735..70364
                     /product="hypothetical protein"
                     /codon_start=1
                     /transl_table=11
                     /translation="MKINVIFDGVKIPSHDNLPEVSIQRINVITELSIEEMRLLPQLI
                     VDTIYSCSKLDTLEHYSGVLGDITKGIKSRSEEIANGEFKEKDKSCTNEIVTLSQLIP
                     KKVDCNICKGQLPYRCMCEYVNECEILQEFKPMAPILDCYMCSHHSTKIRSIKTGFYV
                     NTCAKLGTKRCFHCAHKCNEKKAQLCIAHFDGKCEVYPKDVKPIIPMPV*"
     gene            70506..70859
                     /locus_tag="gwe1_scaffold_79_prodigal-single_80"
     CDS             70506..70859
                     /product="hypothetical protein"
                     /codon_start=1
                     /transl_table=11
                     /translation="LVHKSFKSLPVTIVGFTTNIEILGIIDEVDVLTRYVFVMIKTTD
                     KDKDILVNVAIPKENLNTRRNFTSFIGRGFAGRGRLSRHDGELIVLIYDYRVMSRDET
                     DKLLSGELIVVNGGV*"
     gene            71095..71514
                     /locus_tag="gwe1_scaffold_79_prodigal-single_81"
     CDS             71095..71514
                     /product="hypothetical protein"
                     /codon_start=1
                     /transl_table=11
                     /translation="MMAAQGDTFHIRVPKHPNKIMTQIILDHSLEPNILSDGVNSEIV
                     NGLMNAICSGLPVGILTKLATQIAGVCVQKMPEVDKNKYIEHMIRTLEKMRGTANPDI
                     PDLLKNADKVQTPISPDSIEAWQEVKESPKSTGTGEV*"
     gene            71517..71774
                     /locus_tag="gwe1_scaffold_79_prodigal-single_82"
     CDS             71517..71774
                     /product="hypothetical protein"
                     /codon_start=1
                     /transl_table=11
                     /translation="LHPVQQITKPETSTLASTLAVPISCFWCPLNNPKEKLFSACYMD
                     DTITCVQCYVNHVFFQNRDIHGITVDPSYQEELFFKQFRKK*"
     gene            71972..72241
                     /locus_tag="gwe1_scaffold_79_prodigal-single_83"
     CDS             71972..72241
                     /product="hypothetical protein"
                     /codon_start=1
                     /transl_table=11
                     /translation="MIVIEKKIDDLTREVYIFYYHHDKRTIILDSYSLENRETKRHKF
                     RTKKIYSRKGHGSNLKESEVVLPEEIKQQALEKFISRITVRLSRT*"
     gene            72254..72568
                     /locus_tag="gwe1_scaffold_79_prodigal-single_84"
     CDS             72254..72568
                     /product="hypothetical protein"
                     /codon_start=1
                     /transl_table=11
                     /translation="LQFEVLSGGNKLTVTIQTEPAIISMTVFPDTVSKEEFGKAIAQE
                     LLNVSDTPIPGVIMNVLVKQIALMQGLDKTLLDIKRYLLAEHSYSLEEIRNALEYATS
                     TS*"
     gene            72601..73338
                     /locus_tag="gwe1_scaffold_79_prodigal-single_85"
     CDS             72601..73338
                     /product="hypothetical protein"
                     /codon_start=1
                     /transl_table=11
                     /translation="LAITDLEVSRLPDRDIVVLTFDENVLVIPFHLLLKKLVENEFDI
                     VVPKREDDAEKVFGIAFHPDTIGGKPKMITLNAISSKEAIKAAIDVDPGVDYVGITTT
                     LKGYPAGTPIVDNTLEFLESFKDVSDEVDYTPRHRLNPPVVQQQIPVESDPQIMTGLS
                     DTLRASTNEGQQCYTALKPPAWPTQSEQPLGYDQRVTQQELPLPVETSANPDKKARIE
                     ACKASGEECQFCNNDPETCNGVYKAPF*"
     gene            73423..73857
                     /locus_tag="gwe1_scaffold_79_prodigal-single_86"
     CDS             73423..73857
                     /product="hypothetical protein"
                     /codon_start=1
                     /transl_table=11
                     /translation="MAKLILRATEKNRLFAQHLVAHQNIKYNVTVDGLELTGERITIT
                     RELANKHLGLDKLDPNDATVRWRSLIINREGSLLSATDDLIILADDEEKSQWSSVRVR
                     RDTKEFGEDWSNRMGISQAQFYEEAVHHYVKQFLDGNSQDTN*"
     gene            73976..74647
                     /locus_tag="gwe1_scaffold_79_prodigal-single_87"
     CDS             73976..74647
                     /product="Thymidylate kinase n=1 Tax=Desulfotomaculum
                     gibsoniae DSM 7213 RepID=R4KJ95_9FIRM"
                     /codon_start=1
                     /transl_table=11
                     /translation="VNNVREGNGLCTSKTNATLGKFIVFEGVDGCGKTTQVQLLMEYL
                     KSKNIPAILTKEPGGTSIGDKIRGILLDPDNTEMVPRTEMLLYAVSRGQQAFEKIIPT
                     LKSGTTVVCDRYFYSSLAYQGGGRGLNKDIILELHRIATDDLHADLVILIDITVEEST
                     RRLTGRRGVALDRLERETVEFFQRTRAAYLEQAKSPRFNIVNGDDTVANIHNKIKTLI
                     DNLYK*"
                     /db_xref="UniRef100_R4KJ95"
                     /db_xref="dgi:Desgi_0091"
                     /db_xref="5958578"
                     /db_xref="R4KJ95_9FIRM"
     gene            74699..74893
                     /locus_tag="gwe1_scaffold_79_prodigal-single_88"
     CDS             74699..74893
                     /product="hypothetical protein"
                     /codon_start=1
                     /transl_table=11
                     /translation="MFKVTNWSNPTTSKNVEGKDHKDAVRKSGYSEPGNTVTVQDRHE
                     HHRYSVSETGKLIQQSSYKY*"
     gene            74906..75184
                     /locus_tag="gwe1_scaffold_79_prodigal-single_89"
     CDS             74906..75184
                     /product="hypothetical protein"
                     /codon_start=1
                     /transl_table=11
                     /translation="LDQDRGVITSISIAPDDKTVNPTPEPTHGRIANTAYQTYKQLAN
                     LNNGALDTIDNAAEIVVGTVTGIANILATSTLGMFKLATGLLRINKKD*"
     gene            75252..75902
                     /locus_tag="gwe1_scaffold_79_prodigal-single_90"
     CDS             75252..75902
                     /product="hypothetical protein"
                     /codon_start=1
                     /transl_table=11
                     /translation="MSGTQEQQERTSSFTAFYGTLICRVTGRNESIRQVTETIAEKTI
                     FLNCVYDVPVRQPNGNYGLESHWVDVIVPHFLAKRLDQYLIKGKFLTVNGTIRMGHYV
                     GKVVDPNGICCPTCNSRLAVEMNVKKLKVEILANDIRLLPGSKATTSTDGQPLGVTNV
                     TTMQATGQPVAQGGQVQQFPVNNVNTQYIAQSSIESGTQNPLVTAGANVNIDDIPF*"
     gene            75977..76378
                     /locus_tag="gwe1_scaffold_79_prodigal-single_91"
     CDS             75977..76378
                     /product="hypothetical protein"
                     /codon_start=1
                     /transl_table=11
                     /translation="VIVIKTPMLEPVVNELADELMQVVLKYKSKITRYQAMEAIGFIC
                     QAMVGGYIKPERHKEYAEYSIEMYQYLLGVLDDFNKERPDMPIGVSLFVLGHLYYFLA
                     KGLQDLQKGEITHDSKSSAPESQSPSGSKTK*"
     gene            76320..77072
                     /locus_tag="gwe1_scaffold_79_prodigal-single_92"
     CDS             76320..77072
                     /product="hypothetical protein"
                     /codon_start=1
                     /transl_table=11
                     /translation="MIQSQVLQNLNLHQGVKQNSVTLILSAFLPDVIGRAFLLAQWID
                     KEKVTVTAYAISGKHFIKQYEKTMPHADLMTAMINVRAGYGVTGWLITHWDEQDKAIN
                     HAISEIKGDYSQHKLSLDLLYNAPILSWYDGLLIEIKPPCKSCPKSILCSGVCNNKQH
                     TNPEYSEFTLSEGEGIYLTLKSTPVDDKEMICISKTSVDGLIIARLYIKIGDTKQKYH
                     DFSGTPGEFSDYLKQFSTKFLEPKGAKWVPDD*"
     gene            77093..77416
                     /locus_tag="gwe1_scaffold_79_prodigal-single_93"
     CDS             77093..77416
                     /product="Histone family protein DNA-binding protein n=1
                     Tax=Desulfotomaculum acetoxidans (strain ATCC 49208 / DSM
                     771 / VKM B-1644) RepID=C8W316_DESAS"
                     /codon_start=1
                     /transl_table=11
                     /translation="MAGQVRRKEDAVNHVMATAKLTKDQATDAVNAFLSFLKEEPAKG
                     NKVQLIGEITAEPVYRKARKGRNPQTGGEIDIEAKNLIKLTAGSNFDKAVAHCDFSRI
                     RESGS*"
                     /db_xref="UniRef100_C8W316"
                     /db_xref="dae:Dtox_0219"
                     /db_xref="C8W316_DESAS"
     gene            77459..78220
                     /locus_tag="gwe1_scaffold_79_prodigal-single_94"
     CDS             77459..78220
                     /product="Thymidylate synthase ThyX {ECO:0000256
                     |HAMAP-Rule:MF_01408}; Short=TS
                     {ECO:0000256|HAMAP-Rule:MF_01408};; Short=TSase
                     {ECO:0000256|HAMAP-Rule:MF_01408};; EC=2.1.1.148
                     {ECO:0000256|HAMAP-Rule:MF_01408};;  TaxID=1105031
                     species="Bacteria; Firmicutes; Clostridia; Clostridiales;
                     Clostridiaceae; Clostridium.;" source="Clostridium sp.
                     MSTE9.;""
                     /codon_start=1
                     /transl_table=11
                     /translation="MAKEVQRDIFLVERGITEEKLCAVGAAQCYRPDNARIIYENMAD
                     ESIARQLTSRLTEGHVSILAHGVATFFVAGYTRRFLAQITRNTFLKPSVQSQQFILHK
                     DFSWSSTPLIDMVPVVKDFIIAQMEEDQKIYNQVHSHLQRFLDDNPEIAKQFNKDQAQ
                     DDARLMLRNITESNMILTGTMWAWYEALPKRICRRNTEETVAFCVSCLRQLREQHPSI
                     FNYCGAPCQMGECPEKRPCKIGPYPGNVWEGTAVI*"
                     /db_xref="J1H8V4_9CLOT"
                     /db_xref="cdf:CD630_00540"
                     /db_xref="UniRef100_J1H8V4"
                     /db_xref="2.1.1.148"
                     /db_xref="2.1.1.14"
     gene            78220..78933
                     /locus_tag="gwe1_scaffold_79_prodigal-single_95"
     CDS             78220..78933
                     /product="CMP/dCMP deaminase zinc-binding protein n=1 Tax
                     =Clostridium sp. CAG:349 RepID=R6X045_9CLOT"
                     /codon_start=1
                     /transl_table=11
                     /translation="MSEETVKYYSETQEEFDRRMMKEAEAISVNSPCLKKKNGAILVS
                     ASGPMTTVMEWNDLKDRSLCTPEKCPRIGAEAGIWSEGQPVCDVIHAEVRLICASAEC
                     GVPMLNGTVYCTYQPCVNCATLVSLTGIKRLVYRDTYGQDKAKPAMDILKDAGIEVEQ
                     LDAQSAVDKDIDVKLLRRFECGIACLQHGECIKTDYDCEEDMPEGTCCGLCEKFDNCE
                     YPCQDVVLKFEECTDLGKD*"
                     /db_xref="UniRef100_R6X045"
                     /db_xref="R6X045_9CLOT"
                     /db_xref="afn:Acfer_0428"
     gene            79031..79198
                     /locus_tag="gwe1_scaffold_79_prodigal-single_96"
     CDS             79031..79198
                     /product="hypothetical protein"
                     /codon_start=1
                     /transl_table=11
                     /translation="LLNIICSCGQSVLIDKSIGMEELMHVGFEIRTTGNDDIELRCRS
                     CDEKITFKESE*"
     gene            79568..79906
                     /locus_tag="gwe1_scaffold_79_prodigal-single_97"
     CDS             79568..79906
                     /product="hypothetical protein"
                     /codon_start=1
                     /transl_table=11
                     /translation="MPEDASEDKSLISMSVSDFTKKVTPVNVKDGNELFLFKCAGCGG
                     LHFRHAGYVEMVMPYMRADKTKNVSTDSYSVKVCVACRKCYIWVNDQVYDITEHIDLK
                     AWAVGPGGNC*"
     gene            79935..80017
                     /locus_tag="gwe1_scaffold_79_prodigal-single_trna_1"
     tRNA            79935..80017
                     /product="Pseudo"
     gene            81170..81343
                     /locus_tag="gwe1_scaffold_79_prodigal-single_98"
     CDS             81170..81343
                     /product="hypothetical protein"
                     /codon_start=1
                     /transl_table=11
                     /translation="MEYEYIYDYIYDLPYPEVEPLWRNVEFFLIPARLVYPLFTIVSG
                     PQTIGDIPYTDYG*"
     gene            82050..82202
                     /locus_tag="gwe1_scaffold_79_prodigal-single_99"
     CDS             82050..82202
                     /product="hypothetical protein"
                     /codon_start=1
                     /transl_table=11
                     /translation="MTKRCKCGSFEAGMNGRCVYCDHGIKCHPGKKKEHNTPLGNLSK
                     KIFTHE*"
     gene            82195..82455
                     /locus_tag="gwe1_scaffold_79_prodigal-single_100"
     CDS             82195..82455
                     /product="Uncharacterized protein n=1 Tax=Desulfotomaculum
                     hydrothermale Lam5 = DSM 18033 RepID=K8E9K7_9FIRM"
                     /codon_start=1
                     /transl_table=11
                     /translation="MSKKIIDLSEVKRLLDLVMSEMYETVDKLGEDARFNSPHEGYAV
                     ILEELDEMWEAIKKKDISHSRKEAIQVAATAVRYLYDFTDSK*"
                     /db_xref="UniRef100_K8E9K7"
                     /db_xref="K8E9K7_9FIRM"
                     /db_xref="mkm:Mkms_5878"
     gene            82468..83031
                     /locus_tag="gwe1_scaffold_79_prodigal-single_101"
     CDS             82468..83031
                     /product="hypothetical protein"
                     /codon_start=1
                     /transl_table=11
                     /translation="VPNEPDYKKLFTELRAKAEAVWNGWSKGFDGSDPMYELRDYLYT
                     LRSPDDCKHKCSWLHEGHCPFMVRIKDEYYCLEKGVGECESVPKGKCCRYCNVYIPTP
                     GKQVFPFPIQRVNNMSEPLESSESLSPLDLFLKELDLLSRRCSIWITGASDAELVDGE
                     YNVIATGLDNDEDTQEYFVDEELWKEV*"
     gene            83037..83327
                     /locus_tag="gwe1_scaffold_79_prodigal-single_102"
     CDS             83037..83327
                     /product="hypothetical protein"
                     /codon_start=1
                     /transl_table=11
                     /translation="MWLFGKKSSKKSLIDEKDKVVATMTYEEAKKIHLARMKEVIFAK
                     HGGTAQDIYEAVTESYNLWEQIEEKYGLNHVNDYYTIGVTGKVYLRQEKKEV*"
     gene            83332..83808
                     /locus_tag="gwe1_scaffold_79_prodigal-single_103"
     CDS             83332..83808
                     /product="hypothetical protein"
                     /codon_start=1
                     /transl_table=11
                     /translation="LIVKVDEFLAILDKDTQEQMLKHVNQVTMALVEKNRALGKIDEA
                     VATHMERILTTGFQVITPPGFSRSVKEYGPMAKLVMEFGMKLLKDQGFMSNLCTEIRK
                     DVVGSLRETMATVAQEEVNNVIKRVASGDYREVIRAAIQESLSITVDHIKDNLSKI*"
     gene            83832..84260
                     /locus_tag="gwe1_scaffold_79_prodigal-single_104"
     CDS             83832..84260
                     /product="hypothetical protein"
                     /codon_start=1
                     /transl_table=11
                     /translation="LSNQEVNQEPELKHEEPNPETPEENKIPEHILRAAQELWPVCDG
                     LCLRHGCVNAGEAVIVPIVMTTLSVVNSSPEIRIMVEENKEIANETTREVLDLLSTKS
                     NYGVIDVVIMLNCLSTILKAMSKNSLKPEVPDTLPNFKQE*"
     gene            84324..84536
                     /locus_tag="gwe1_scaffold_79_prodigal-single_105"
     CDS             84324..84536
                     /product="hypothetical protein"
                     /codon_start=1
                     /transl_table=11
                     /translation="MASKYQKALVRQLKAEADALAEFMDEYTLEGTPVTDDFGNPMSK
                     AQVVQAARDSWREEVRKMGLNPENIY*"
     gene            84566..84928
                     /locus_tag="gwe1_scaffold_79_prodigal-single_106"
     CDS             84566..84928
                     /product="hypothetical protein"
                     /codon_start=1
                     /transl_table=11
                     /translation="MIKLTQQIDVTTGIIGHELYARGRQIYILSIVSSHGASMLNGVI
                     ICSAEQAGAILWDLYKAGIIGFTVEADNQDEEVELWELLDSYGIGAVPVIRSKEPFKI
                     MHARYEKRCAAIHRDLNT*"
     gene            84986..87835
                     /locus_tag="gwe1_scaffold_79_prodigal-single_107"
     CDS             84986..87835
                     /product="hypothetical protein n=1 Tax=Desulfurispora
                     thermophila RepID=UPI00035DDAD7"
                     /codon_start=1
                     /transl_table=11
                     /translation="MIVPRDYQAEAVHAVRTHFVNQNICRQLGVLPTASGKTIIFSYI
                     LMARKSNGPGLVIAHTDELLGQARDKILRVWPQARIGLVKAENNDWQDKDVVVASIQT
                     LSKDKRLQQFSSEFFATIIVDECHHAVASSYIKALDHLAPRGSKILVVGWTATANRGD
                     KSSLRKVFDKMVFYRSVDQMVQAGWLVPPISQYVNINADFGKLKTTAGDFNKQEMADE
                     LNTEENNKDIVRAWWRYAWTQGRKCTICFTVDVKHAYALHLWFTRCPGVVAEVIHGDS
                     PDRKEILERFKLGQINVLLNCLDEQTEILTRRGWAGIDDFKDTDMTAVWDQETDKITW
                     EPVTNIVRRKVQPGERMVTVRNQSLDIRVTEGHSMRVGTRSGDSPIWKSVKAGSLPEQ
                     TNPYYFPLSGYAEPEQIKMPEVKRPSSSINRQISALSYYYRKQGNSKDKAKELATKAV
                     MDRINFNYTSSDQLSLDDCRFIGLFITDGHFDNSEGYRGITIGQSWVYPQHHQEIKRI
                     LESCGFDYTYNESDNIKSSYKQGRYCIPIGSIGGKLKRAGFKRLLPYLDKDGSELLFN
                     LCRQQVQALIEGIHLGDGSKHYHEYGANPRKNPGWEISKTNKVLFDKLQILLILRGFR
                     ASMSGPRIQLNGTKPIYTLYISDKQYQLTNNASVPTSGGNPAIFEDFILEERVWCVTN
                     QTHTIITRRNGKVVIMGQCMVLTEGFDHEAVDCILIARPTVSQGLYMQMIGRGLRPIL
                     GPDGRADFNAKPNCLVLDTVGNSVNHKLVTMPMVYGGQDYKPNTTKARDVAKQSKPRK
                     ISLKLYGDSRQVGGSGFTMFPWLELSSEDIVLSFPFKHPFALRVCFNFEVNQWQYQHF
                     YYQGMQPYVQVKASYDNAASAIIQAEADAVVIARDPKKLANDAYWRKKKVSEKQKETL
                     AKLKITLEDINSLTIGEVSDIITSHVMNHAILRLN*"
                     /db_xref="UniRef100_UPI00035DDAD7"
                     /db_xref="wch:wcw_p0014"
                     /db_xref="C4YDS2_CANAW"
                     /db_xref="UPI00035DDAD7"
     gene            87861..88142
                     /locus_tag="gwe1_scaffold_79_prodigal-single_108"
     CDS             87861..88142
                     /product="hypothetical protein"
                     /codon_start=1
                     /transl_table=11
                     /translation="MNWLKKLLKIVDKPNHQVENKAIKKVQWEKYEFKGKNKNLCPFC
                     EGTLVEGPYLNVACIKCFAQFCISLFGNDYVGDADAVRMKWAYGYRQSQ*"
     gene            88179..88895
                     /locus_tag="gwe1_scaffold_79_prodigal-single_109"
     CDS             88179..88895
                     /product="Putative uncharacterized protein id=3996878 bin
                     =GWF2_Planctomycete_41_51 species=Gallionella
                     capsiferriformans genus=Gallionella
                     taxon_order=Gallionellales taxon_class=Betaproteobacteria
                     phylum=Proteobacteria tax=GWF2_Planctomycete_41_51
                     organism_group=Planctomycetes organism_desc=a211"
                     /codon_start=1
                     /transl_table=11
                     /translation="MFYTEIDLNNRQAMIYFLKCHFRYNTMNSWNRTTSYANNVKLHN
                     LNIPKELMNTAYKMLEVDEVDDEIRRAMREWAADRDYVWQVGFNGRSNGYLVLYQGGS
                     KRSEYKSCCANCGQRNFKAVMPKNPTPEWLKANKDWYTKDSKCGVCGANARVNYIKPP
                     LEVFSYSGKSVDMHEDFEEWDDSSLRSRVELIQEFDKLCDKLADMFINMCKNYTVEKE
                     VIMVPKTVMVLRACETEVVE*"
                     /db_xref="gwf2_scaffold_308_57"
                     /db_xref="pput:L483_15000"
                     /db_xref="86642516"
     gene            88892..89161
                     /locus_tag="gwe1_scaffold_79_prodigal-single_110"
     CDS             88892..89161
                     /product="Uncharacterized protein n=2 Tax=Waddlia
                     chondrophila RepID=D6YVU8_WADCW"
                     /codon_start=1
                     /transl_table=11
                     /translation="MNMITIVGWIGFTLSMIGYYFVIKKNVIGFYVWSISNVVLLIIG
                     IVQKDWPQAALFLCYSITNVIGIRQWRKDIKDFELNLFRKLKSYK*"
                     /db_xref="UniRef100_D6YVU8"
                     /db_xref="wch:wcw_0897"
                     /db_xref="D6YVU8_WADCW"
     gene            89171..89341
                     /locus_tag="gwe1_scaffold_79_prodigal-single_111"
     CDS             89171..89341
                     /product="hypothetical protein"
                     /codon_start=1
                     /transl_table=11
                     /translation="MRIIYTIEDKEDLEGVRDAINEVMKRYPENSSEWNKLNELWCMT
                     DKLIRNVGGCNE*"
     gene            89334..90200
                     /locus_tag="gwe1_scaffold_79_prodigal-single_112"
     CDS             89334..90200
                     /product="DNA polymerase {ECO:0000256|RuleBase:RU004460};
                     EC=2.7.7.7 {ECO:0000256|RuleBase:RU004460};; 
                     TaxID=428126 species="Bacteria; Firmicutes;
                     Erysipelotrichia; Erysipelotrichales; Erysipelotrichaceae;
                     Erysipelatoclostridium.;" source="[Clostridium] spiroforme
                     DSM 1552.;""
                     /codon_start=1
                     /transl_table=11
                     /translation="MSKLMLIDGNNLLCRAYYTPGYADLTHNGASDGLPTGAVFGFMK
                     MLSNVLSSRQPSYLVVCFDTERRCWRNNIYPEYKANRNDTPEKLVPQKKYIRECLTAF
                     NIHWIERQGFEADDIIASIVANVGTLGIFDDISVLTGDRDLLQLVSDIVTVLITTKGV
                     SEIVDYTPLNIVELYGCPADQVPALKALAGDHSDNIPGIPSVGTKKAVKLLETYGSLE
                     GILSNIDTIQGKLGDNMREHKDKILLYERITTLSKDCSLQLSIDLWELNLTLERGYAL
                     LSEFGIKKVRFI*"
                     /db_xref="B1BYY4_9FIRM"
                     /db_xref="toc:Toce_1653"
                     /db_xref="UniRef100_B1BYY4"
                     /db_xref="2.7.7.7"
     gene            90602..90862
                     /locus_tag="gwe1_scaffold_79_prodigal-single_113"
     CDS             90602..90862
                     /product="hypothetical protein"
                     /codon_start=1
                     /transl_table=11
                     /translation="MTILEHVKGMLTEHGMTNKQVNQLMESIMKSELNEKLDMTGRWN
                     DKTSDYPSAMISYLTGIIGHEAFNWLKENYPEAWCIPLFEAK*"
     gene            90872..91243
                     /locus_tag="gwe1_scaffold_79_prodigal-single_114"
     CDS             90872..91243
                     /product="Putative uncharacterized protein ORF027 n=1 Tax
                     =Bacillus phage 0305phi8-36 RepID=A7KV37_9CAUD"
                     /codon_start=1
                     /transl_table=11
                     /translation="LELVANMLANFDVKDLYAGDPEGEPFAIRISAKCWIPISIMIFA
                     KDEDDAKQRILNAIKAYVNRCSEQIKSCNTLNSSCSYYELLLNRCNRILEIVENGGMK
                     VERFDKRYIAKVPWAANDYLV*"
                     /db_xref="UniRef100_A7KV37"
                     /db_xref="A7KV37_9CAUD"
     gene            91408..91755
                     /locus_tag="gwe1_scaffold_79_prodigal-single_115"
     CDS             91408..91755
                     /product="hypothetical protein"
                     /codon_start=1
                     /transl_table=11
                     /translation="MMQLNDFFGDDLEVTLPEVFTCLVCNGVIAARTPSFSTNYAHTD
                     DKDFALQIALVKHGYFLKTWENKNVLNSDIFPYKCDCDCKHEWKEIPGGVMFEHEFIC
                     KHCDHIITVDYSD*"
     gene            91767..92426
                     /locus_tag="gwe1_scaffold_79_prodigal-single_116"
     CDS             91767..92426
                     /product="Uncharacterized protein n=1 Tax=Bacteroides sp.
                     2_1_16 RepID=D1JM86_9BACE"
                     /codon_start=1
                     /transl_table=11
                     /translation="MKILIIVDGRCVVDVITDEKVDIRVLDYDTESADALDVVNIDNG
                     DYTGSAYVYNGIRESKVEPKIVNYNFEEIDRQLNEPKYMCFNCLEVFFARDWNDATNK
                     EYPDNTAKLPEDYILNNHTVSTVGQKESNASLPVFVCPLCNAKLMTNKLILVIDITDE
                     NLEKLWDKLTDIPTNDSDEIDQQFYNWPVGTFREDIWKWFDTNHSKGVYYLMHERNKK
                     G*"
                     /db_xref="UniRef100_D1JM86"
                     /db_xref="A0A0F9BAN3_9ZZZZ"
                     /db_xref="D1JM86_9BACE"
     gene            92434..92580
                     /locus_tag="gwe1_scaffold_79_prodigal-single_117"
     CDS             92434..92580
                     /product="hypothetical protein"
                     /codon_start=1
                     /transl_table=11
                     /translation="MQCNITIVANTEEDIIIALEEVMRKVSEGYTSGMDSGETGSYDF
                     NIED*"
     gene            92648..92881
                     /locus_tag="gwe1_scaffold_79_prodigal-single_118"
     CDS             92648..92881
                     /product="hypothetical protein"
                     /codon_start=1
                     /transl_table=11
                     /translation="VSDNCVCPRCNGEFVLTETVIYEIDKAGYGYTNNPVNSESELSC
                     KTCNYKPSFGIDVNGKVTLEVNNDEEDRVVNSE*"
     gene            92847..93320
                     /locus_tag="gwe1_scaffold_79_prodigal-single_119"
     CDS             92847..93320
                     /product="hypothetical protein n=1 Tax=Acidobacteriaceae
                     bacterium TAA166 RepID=UPI0003B5148F"
                     /codon_start=1
                     /transl_table=11
                     /translation="MMKKIEWLTPNKIKFESPHKVFNQQCKLISTGNIISDTQIGFFI
                     RPYHDLYCNGVMFETGHLQRTDLLSFDNLPSKVREYIREKGERQTLILYEFRHWYKDK
                     NRRDVKVLHGYVITSYHHEHIATFRTNTLWKSQEILKEAIQYVIDGEASGEIIYL*"
                     /db_xref="UniRef100_UPI0003B5148F"
                     /db_xref="X1MNL6_9ZZZZ"
                     /db_xref="UPI0003B5148F"
     gene            93331..93687
                     /locus_tag="gwe1_scaffold_79_prodigal-single_120"
     CDS             93331..93687
                     /product="hypothetical protein"
                     /codon_start=1
                     /transl_table=11
                     /translation="MKLPELAVCAISNAIYTILLLAKVRVTYNEIEVEFERTISETFD
                     SFIDKMDNAIKGNDEVLAVVKEELVYELTEGNYFDKSQDFTHDLGIYLEERTSATLEV
                     INWFITVAEEAKHGRE*"
     gene            93674..94192
                     /locus_tag="gwe1_scaffold_79_prodigal-single_121"
     CDS             93674..94192
                     /product="hypothetical protein"
                     /codon_start=1
                     /transl_table=11
                     /translation="MEENKYRVVIPAKIIDVCAPDETTACQDAEEIAGGERGSWTIIN
                     LNEGQLACPHCGVVGNIVEIIESVTIKYPIVGTHVVTDAPIIIENPKLSKGYCRCDSC
                     YRRVDIDDLLSDMIPKITKPDQPLIGAINRLAAAIEEYNKHAAVCNPTDNRLSEERIQ
                     QVKEYLDRADDG*"
     gene            94192..94590
                     /locus_tag="gwe1_scaffold_79_prodigal-single_122"
     CDS             94192..94590
                     /product="hypothetical protein"
                     /codon_start=1
                     /transl_table=11
                     /translation="MLKPLEVTRTWTGADNKQYKLIDGIIYNADTPDNLIRILQILAQ
                     NGTRVHIYFGNSNIGTGYIKVCDKNLRLVSKKNIQSGLLIRGHEDITKITRSIKPYNV
                     YYTRTEESINDFELILSRIIEISEEVDDIE*"
     gene            94583..95020
                     /locus_tag="gwe1_scaffold_79_prodigal-single_123"
     CDS             94583..95020
                     /product="hypothetical protein n=1 Tax=Methylomonas sp.
                     MK1 RepID=UPI000372FCC3"
                     /codon_start=1
                     /transl_table=11
                     /translation="LNKIKCETYTNDNGIKFKIINNTAYHEETPDQVVTILDNAISSK
                     YRVRLHYGDVKTGRDWQEIYDIEGYIGRSTGTLKIPLLVHNSRSLGGGAILDHCIVKI
                     TTTRKPRRTLYQHPDYHIADESEVIISELIEVILRIGEEVQAI*"
                     /db_xref="UniRef100_UPI000372FCC3"
                     /db_xref="A0A0F9LLB9_9ZZZZ"
                     /db_xref="bfn:OI25_8100"
                     /db_xref="UPI000372FCC3"
     gene            95048..95458
                     /locus_tag="gwe1_scaffold_79_prodigal-single_124"
     CDS             95048..95458
                     /product="Marine sediment metagenome DNA, contig:
                     S01H1_S05457 {ECO:0000313|EMBL:GAG04887.1}; Flags:
                     Fragment;;  TaxID=412755 species="unclassified sequences;
                     metagenomes; ecological metagenomes.;" source="marine
                     sediment metagenome.;""
                     /codon_start=1
                     /transl_table=11
                     /translation="MSVIDLTRKVSCKCKTCGETFQIDIGNSTREEIDKWLDKSGGFQ
                     CPGRHVELGKRSHHWTIDWNSLHEDTKQSDEDWLKELMTEHGVVYENDELSAYFKVTG
                     FTMGFCMAKDKTSGEEVCLSYAHAPESGKRYYFK*"
                     /db_xref="X0V0A9_9ZZZZ"
     gene            95473..96006
                     /locus_tag="gwe1_scaffold_79_prodigal-single_125"
     CDS             95473..96006
                     /product="hypothetical protein"
                     /codon_start=1
                     /transl_table=11
                     /translation="MIGNELKEKCKACTIKCFLVPETKELIINRCENDGILNYVSLMC
                     DIHRELTPLMNKPAYLLILTGQGDTEIKVVDEETYNWIVSTELGKSEQDKGKLYWNDI
                     SCPPEVRKAIIETEEEGEGFSISIGINSYSNDRALFAPCIKVNGNEMRFSTVVDVYNW
                     TVRNGYTIIDEYQGYIY*"
     gene            96157..96351
                     /locus_tag="gwe1_scaffold_79_prodigal-single_126"
     CDS             96157..96351
                     /product="hypothetical protein"
                     /codon_start=1
                     /transl_table=11
                     /translation="MDDLRSGNEESRHCHTDKTEMIQSSTIAKFNFETSGSTILEKNV
                     IIEAYYCPVCDNVVIEGVND*"
     gene            96351..96740
                     /locus_tag="gwe1_scaffold_79_prodigal-single_127"
     CDS             96351..96740
                     /product="hypothetical protein"
                     /codon_start=1
                     /transl_table=11
                     /translation="MAMRGKREIKALEYKECPEIGRFINGYKGKNDILQQDFALKHIW
                     GNGMIIGFHKKDGAFDADPDYYDAYRLIGDNRDQKMIKSVDLFPIEWEVKYWTGWGID
                     GWIAYIERKDKIPASGFFHRENLKGKS*"
     gene            96755..97066
                     /locus_tag="gwe1_scaffold_79_prodigal-single_128"
     CDS             96755..97066
                     /product="hypothetical protein"
                     /codon_start=1
                     /transl_table=11
                     /translation="MQLTEEVREQMVLELAKISTELGWDPSLLLLIASDLAKASLMIE
                     LNKLDPEHQEVFNHNLSIMQNFIKQRVDGYSVDTVTKVIVLSDVLSRLIIKLAKENVR
                     K*"
     gene            97063..98592
                     /locus_tag="gwe1_scaffold_79_prodigal-single_129"
     CDS             97063..98592
                     /product="hypothetical protein"
                     /codon_start=1
                     /transl_table=11
                     /translation="MNAYSDDYILIKIGATPGSKILVRDDYYCQSGSSDKVYIGVKVQ
                     DPNHVLNLYYCLYGARGKQLQAMAYSYDSYIQKLNERIRKGYSKCDLSYTLNINGSTI
                     PTATHTPAPTQTIPVHNPDSEVAIQSWPLAIWPQGASPMPKDEAVLQELIDNKDYIYE
                     YKYRGVRATLHIPPEGVEETARIFGRNAVQDNPTRPHEFTPKLMHLATLKFPKELEGT
                     VLDGEILSTKYGHTVGSDAKIAGDLSAEDGRDNSHLYFVAFDMPVLNCKEIVNKPWHE
                     RRQLLEIVCHKLVLEGIDIKASWYTDKDKAEAHNRILAAGGEGGIFKNIHATYSYGKK
                     PKAWIKWKRIETDDVVIMGYTIAEPGKYNNGMDIVLIGAIEYGMYVECTLEQYNIFMN
                     KHGLTEIRKYGDKPEFFKSADDKFYQLTYVGKCSGLSDPARREFTSNGNAYLGKVMKI
                     YRHEKSADGTDNLARYGGMHEDKEAYMCIYDGTVKAKRASTRKRKTNTPNDNSVEKTT
                     A*"
     gene            98604..99143
                     /locus_tag="gwe1_scaffold_79_prodigal-single_130"
     CDS             98604..99143
                     /product="hypothetical protein"
                     /codon_start=1
                     /transl_table=11
                     /translation="VELCVSSNVIASEHAYDRWKEYGGRIYILDAFAKATYIGNDFHK
                     SQEAEYYIWEDKIFVYAYQTNIIITVINVNYNLSSEINKVVINKQTKLVLKLLEKVDV
                     AKARLALNERESTRKLSYIEDQILVHERKIEALRHSRNAIHEEVSRYKKETEAAIKDH
                     SSELSRLYFSIDYRVKNKK*"
     gene            99157..99576
                     /locus_tag="gwe1_scaffold_79_prodigal-single_131"
     CDS             99157..99576
                     /product="hypothetical protein"
                     /codon_start=1
                     /transl_table=11
                     /translation="MMLIDLTWLEFRALPIESRRHRIEEFKAKGFGIFKLARIWNVTN
                     ASIHKALETSSEISELSKGTVKERLEDLVIQMEDGTPKQLIEIAIQTLGYEINTDALE
                     EMRKENERLNNAYNDLKKDFATVVKIQKKYEEVSNAS*"
     gene            99566..100138
                     /locus_tag="gwe1_scaffold_79_prodigal-single_132"
     CDS             99566..100138
                     /product="hypothetical protein"
                     /codon_start=1
                     /transl_table=11
                     /translation="MQANRVSIGTPVKVWSLDSSEYYGSGIIAGHFYVWRSSPRLGRT
                     PVLDTYIAITEGPNAGTDLIAGLECFYHTIPLCGLTERQAKAMEQITPFKRNGQLAIG
                     TVLTSLSQQLLPESFKALKSLLTTQANKEIDIFEVQYDFPGRVYLALNITDVTCNNIR
                     EIIKHHFSYDDGGVLNWKMVAWIHEKREIT*"
     gene            100265..101581
                     /locus_tag="gwe1_scaffold_79_prodigal-single_133"
     CDS             100265..101581
                     /product="MoxR-like ATPase n=1 Tax=Bacillus phage
                     0305phi8-36 RepID=A7KV75_9CAUD"
                     /codon_start=1
                     /transl_table=11
                     /translation="MSNQGLAMQNPGAINLNQLTQQQIEAMAMGAANKLNVIKTELNQ
                     VVLEREAEISSLIRALAASEHVLFLGPPGVAKTMLARYMVSHIVDGRYFYWLMNRTTD
                     PSALLGPYKLKEMEKGRFTRNWQGMLPDCHIVNLDEFYKSNEPVVNILLTILNERLFH
                     DDGQAIPVVLRTLVACSNEGPEDDILKPLHDRLLFRHIVQPIKDPSNRIKMMKLDVAR
                     RSVGGQYIPRTVISIPELDALSIVINRWVKIPDSVYAALNKLDMALIKKGIEITDRRK
                     TARMKVLQAEAVLNGRMIVSTNDLTALTHIFWEREEDIKEVDTEISKLVNPYEQKFKE
                     LMTRATEIHKVTMGIDTFAERAKAAIEAKSVLDKILEKMSGMTDSMRKEGHDTDKIQK
                     GIVEVESFRSQVMQDCLGVNKATNNAQVIDQPDLFGTNGSDASLPF*"
                     /db_xref="UniRef100_A7KV75"
                     /db_xref="A7KV75_9CAUD"
                     /db_xref="cby:CLM_3601"
     gene            101597..103549
                     /locus_tag="gwe1_scaffold_79_prodigal-single_134"
     CDS             101597..103549
                     /product="von Willebrand factor type A domain protein n=1
                     Tax=Clostridium botulinum Bf RepID=B1QM12_CLOBO"
                     /codon_start=1
                     /transl_table=11
                     /translation="LKNPFEDFIDPFNNDNNEAEKSGYIDPFSQPQKPHQIDPFSINN
                     TLKPSDNPFDYWVPDKLNTPEEPRDMSPEEAAFLAEQDILREEISKRDLNDKKNVAGI
                     FDLPELTTGSNIKKSRQALRQTIYDGDIFTDIVQDSPVMEETLNEARKLLRTLPALAQ
                     DQFLALFKMEPEMVTIDHMIKEYEVNWHLLKGTMSCQEYINLVPSCTLDIFCSAIGSE
                     VLLRRIVDLLKEKIEEHRKAKEEADKNGMPDPNAQNPGQVNMDEWVKTINDMIDNSQN
                     LNKVNNSISQIDEMIKKADAAKQKGLELTKDGLLMDQQLALKLADQLSKIVNDNMKTH
                     VPEIETIIKTALTDTEPEVGAVRDAVNMWGWAENDGNVRITMENKRRALERLRTSDKM
                     KRLAELIGHFRKIAQAEKKRKSPDGQVNIKTVTQGGNILEALPSELGLLMHPTARADV
                     LRRMNENRLLVYKKESTGFVGRGPMVVCGDTSGSMSGQKEEWSKALALALIEIAQQQK
                     RDFYCIHFSTNIVGEWEVQKGLFDPNVVIDIAEKFSGGGTNFERPLMKAMDVIKKNKY
                     KKADILFITDGDCAVSGKFISDFKALKTEKDFMVRTVLINTGSGGTSRSTVAQFSDSV
                     TAISNLADLNGGDDSVARAILGGIQD*"
                     /db_xref="UniRef100_B1QM12"
                     /db_xref="cbi:CLJ_B3460"
                     /db_xref="A0A0E1KY08_CLOBO"
                     /db_xref="B1QM12_CLOBO"
     gene            103512..103733
                     /locus_tag="gwe1_scaffold_79_prodigal-single_135"
     CDS             103512..103733
                     /product="hypothetical protein"
                     /codon_start=1
                     /transl_table=11
                     /translation="VLPERSLEVSKIRKQVMITRGPDSNTRSVEFICNTDCIWFDVYI
                     GPDCAHSGHNWKQPIQGLLCPNIERRMKT*"
     gene            103730..104764
                     /locus_tag="gwe1_scaffold_79_prodigal-single_136"
     CDS             103730..104764
                     /product="Putative uncharacterized protein ORF046 n=1 Tax
                     =Bacillus phage 0305phi8-36 RepID=A7KV55_9CAUD"
                     /codon_start=1
                     /transl_table=11
                     /translation="MTTVGALQIQDNLNESIGTGNGIVGMTGAFNLKDEHLLGHLEFH
                     QVPDMRVQKDEVAVLWDNSGLDPKYLPSKIHPADAFRRATSTAASGNIIITDANGVNH
                     KARLLVREVINDDNFIVRHLIRELVDDKNEVLDYAHVGSWKFNKKTKTTEDAITTNYY
                     NEYSYSVIVPDTTKLVDELLNYHTKDTVRNLITKVTRDSNPTPIMHRSQGKFIPKGHY
                     DTLKGLQSFLKELRDVYIPGSDCSMDLIPIVDTLEQREMIARKASFSLKEDADKLIME
                     FAEIMNVKKEIKPEIAERLIRNALEMRERMAEYEGLLNMRLQVLADQMNNFISNVRLA
                     PTPESKKIQD*"
                     /db_xref="UniRef100_A7KV55"
                     /db_xref="A7KV55_9CAUD"
     gene            105104..105376
                     /locus_tag="gwe1_scaffold_79_prodigal-single_137"
     CDS             105104..105376
                     /product="hypothetical protein"
                     /codon_start=1
                     /transl_table=11
                     /translation="MESFLVSKGDNHIRIERRTNGGAMVFVKDDDHGENSPSDLAIKM
                     AKSFKGTVKGILVAHNNYRDLGMYPVAIVEGRIVDITQFRIGLVKN*"
     gene            105478..105651
                     /locus_tag="gwe1_scaffold_79_prodigal-single_138"
     CDS             105478..105651
                     /product="hypothetical protein"
                     /codon_start=1
                     /transl_table=11
                     /translation="MKNRMLSHLIQYGSKEELLEVISEITSQLYKKGHEDGHTSGFQK
                     GYDFRLNEENKQE*"
     gene            105677..106141
                     /locus_tag="gwe1_scaffold_79_prodigal-single_139"
     CDS             105677..106141
                     /product="hypothetical protein"
                     /codon_start=1
                     /transl_table=11
                     /translation="MSEGQEQYYVPPEPGLIPEPESIPAMMPEPASMPELPLQETTPQ
                     EVVPDTPERKEKAERTPPKMSVIGLRARLKNVMDQSCNALSTIQELSMDDEFKGKDGA
                     KVTKQITGQVVSTSIMIPIMKIVGEYMQFTPKEIGYVANIMAMVASRSEDDV*"
     gene            106131..106499
                     /locus_tag="gwe1_scaffold_79_prodigal-single_140"
     CDS             106131..106499
                     /product="10 kDa chaperonin n=1 Tax=Corynebacterium
                     kroppenstedtii (strain DSM 44385 / CCUG 35717)
                     RepID=CH10_CORK4"
                     /codon_start=1
                     /transl_table=11
                     /translation="MMSKIQIRLTGARVLVKLFEPEDKTASGIIIPDSAKQPTLKGTV
                     VRVGPGVTTEIGALVPPCVVPGDVVLLQAFTGTMIKENGEELLLINDRDILCCVELCT
                     VDNTTMVPDDKALGITYSDS*"
                     /db_xref="UniRef100_C4LKV3"
                     /db_xref="ckp:ckrop_1737"
                     /db_xref="CH10_CORK4"
     gene            106563..107261
                     /locus_tag="gwe1_scaffold_79_prodigal-single_141"
     CDS             106563..107261
                     /product="hypothetical protein"
                     /codon_start=1
                     /transl_table=11
                     /translation="LNQATQDSICIQINPWEFREALNACYAVLQHDPKNIYNSILFMT
                     RGEWICLIASNGKTNMISVAVKGSNLSKLPGDIVLNVIPQETWEIVENDEPVYIQFKD
                     NTIQFSQYRWNYGYVSKLSITDYPIRPEHFHQPVSHLFEVDKSSFYNAQKDMYLESDP
                     MQKRLIEIGATRPIPVIEYHGAPTPIKFGLSARDLLNLDKIPTEKLHIGIAGSRILIT
                     NEDKTYKYLVKGLI*"
     gene            107342..107812
                     /locus_tag="gwe1_scaffold_79_prodigal-single_142"
     CDS             107342..107812
                     /product="hypothetical protein"
                     /codon_start=1
                     /transl_table=11
                     /translation="VTFQTRTRFHSAEFRLIVSQMVFDAFIIRMKEVGYACKSEFNNR
                     VYYFYERNPIVEKEVFLQILKRTMVQGDDFIDYYEFQSNFYDDNDNSPLYNIIEAMCE
                     KYNGTMIGHYESIYSNRGWGIYIKDGIRNHKAGESFEKPVILNMNTSIRKEKDK*"
     gene            107809..108186
                     /locus_tag="gwe1_scaffold_79_prodigal-single_143"
     CDS             107809..108186
                     /product="hypothetical protein"
                     /codon_start=1
                     /transl_table=11
                     /translation="VRWRNEPATSKQIDYAKSLARKTGGYDLVDWYKSYTKGEMTDMI
                     DHMKEELGMITDSRPNVYPDPTPPYQPVFPPVTPANQNLTNFVGVLTVTFSCIDKDEN
                     HIKLMNLLKANGYKVHAFEITEL*"
     gene            108272..108550
                     /locus_tag="gwe1_scaffold_79_prodigal-single_144"
     CDS             108272..108550
                     /product="hypothetical protein"
                     /codon_start=1
                     /transl_table=11
                     /translation="MAERPENIYVCPDCGGKYKSLKGEMTQKHFGKNITVHNIPFAIC
                     IGTSRTPGCGRPAEIVDARVSRRVYELAKDAAKDGKEEHIYYNEHYTD*"
     gene            108492..109079
                     /locus_tag="gwe1_scaffold_79_prodigal-single_145"
     CDS             108492..109079
                     /product="Uncharacterized protein n=1 Tax=Veillonella sp.
                     CAG:933 RepID=R5BQP2_9FIRM"
                     /codon_start=1
                     /transl_table=11
                     /translation="MLLKMVKKNIFITMNTILIKDDATPKDERRKLKKDLWNKYNKRC
                     YICGNLLQLKDCTIDHVDPLSRTGEDVSENRACCCVDCNEEKGDLRIDEYKALIALLK
                     ELDDNYILYNLRDKGFALGNNDIYVPELILPAYNLIVDIKSGFDDSYINILKRFRAKH
                     LCWHTVVLKEGTTPEEFINTLTTGGFRNANIYLSS*"
                     /db_xref="UniRef100_R5BQP2"
                     /db_xref="R5BQP2_9FIRM"
                     /db_xref="tye:THEYE_A0798"
     gene            109054..112821
                     /locus_tag="gwe1_scaffold_79_prodigal-single_146"
     CDS             109054..112821
                     /product="DNA-directed DNA polymerase {ECO:0000256|SAAS
                     :SAAS00057170}; EC=2.7.7.7
                     {ECO:0000256|SAAS:SAAS00057170};;  TaxID=696281
                     species="Bacteria; Firmicutes; Clostridia; Clostridiales;
                     Peptococcaceae; Desulfotomaculum.;"
                     source="Desulfotomaculum ruminis (strain ATCC 23193 / DSM
                     2154 / NCIB 8452 /; DL).;""
                     /codon_start=1
                     /transl_table=11
                     /translation="MQTYISVHNHTEYSKLDGKSNPFKLAQKAKEYGMDAIAMTDHRC
                     MDGMVQFYKACTDKKKGVGIKPIIGCEVEETEDRTIKNRAARKEKGHRNYHMILLARN
                     EKGHKNLMNIVSDAAVNGLFDRKERTDFDFIRDNNLGEGLYATTACVGGRVSRYILEG
                     KINEAKEVLYQMINLFDQVFLELQPYNNPEQTQVNQGKLQLAKELNLPLIITCDSHYI
                     TPDEKDIHDTLLCMQTGTLKTDPKRFRFSPGYDVHLWSPQEMWDYVQKNGLPIECITN
                     TIAIAKNCNVELKFDQRILPNAPVPVGYTPESYLTEICKYRIWDYLGKRPHLANKTND
                     YLARLDKELNVICSKGYASYFLILSDIVSFCKSKGIPIGPGRGSSAASIVARLLYITD
                     LDPIEWELTFERFLNPERDSMPDIDTDICYFRRAEVIEYCKQKYIHVAQIANNLTSKL
                     RSTIQSVFRVYDIPTKIATDITKLVPAKINQIDTTWEMMKDIYDDPACDLAKKIDDRE
                     VKTVVDNFKKLNEELDQLPPNIKRDILSLEGIVRGSGIHAGGILLCDRPIEEFAPLTA
                     GSKTAILPVCSLNMKGVDEIGLLKVDLLGSRSITVIDQASRDIGIDWDTIDLTDAKVW
                     KGFQDGHYHAIFQMQGGGMTKTGKELKLECFDDLINLLALFRPGPLKGIIDPQAGTTM
                     VQQYTINRYDPSKIAYEHPDLAPILSATKGMLIFQEQLMIIVQKFAGYSLGGADTWRR
                     AVGKKDDKLLQSLRDEFINGSFENTVDANGKEIKDANGNPVPVVDPSTGYPKIKVPGC
                     VRNGYSPQLADYLFKLMEFFSGYGFNKAHSAVYALNAYRTMYLKIYHAVELMRAALSS
                     ESDSLEKVTENLKECKRLGIKILPPDINKSDLNFTIEENDQGLKCIRYGLSAVKMIGE
                     GHVAKIKATRPFNLLSTFASVVPGKGFDRRHVCFLIMAGAFDQFDTNRYKLLNEYNFG
                     IRNFKEAAVCKYGDKLPDKVESDQAVRYIESTWDRAAAFEWEKELLGSYVTGHPYENL
                     PYTKWEFVGDGAPVEYGGRITRVNKIITKTKQEEMAFFTLETAYDMRDVTVFPNVWAK
                     DSKKISEGKLVIVRGTKDYSNNCVKATEVVGATKSALTKAAKQTNKVPIKMPTIDPDE
                     FPETPIPADVRLYSDVDVWSSELLTVPVPPDYDLQEPGEYYYELPESNIPEPIDVPVP
                     LELPELPEYNTVNVVQQVVPDILLIQPVFESYIPQDPDEELLQQQLFDMYS*"
                     /db_xref="F6DPP4_DESRL"
                     /db_xref="UniRef100_F6DPP4"
                     /db_xref="dru:Desru_1348"
                     /db_xref="2.7.7.7"
     gene            112900..113331
                     /locus_tag="gwe1_scaffold_79_prodigal-single_147"
     CDS             112900..113331
                     /product="hypothetical protein"
                     /codon_start=1
                     /transl_table=11
                     /translation="MSYAYGLNGNDIDWEAIESMAGIYEYCMECDKAIHAIKQSVKDV
                     LNSSNHKFDDESIEQILDLVEERFTFDNECEGHRRCYYYHSGSSFTIAHIIAAGGIQK
                     LAMWGIIHDTNGNFVSTFGKVPDKIFTTDYLEERDEANEWF*"
     gene            113335..113754
                     /locus_tag="gwe1_scaffold_79_prodigal-single_148"
     CDS             113335..113754
                     /product="hypothetical protein"
                     /codon_start=1
                     /transl_table=11
                     /translation="LGCERETGDGKIYTRENEYEDWMEEVIPITIVRPTGLEDMSRRS
                     IDEYTALCYEDTVCIVKWSNELACFIVILPDGSDEFLNRIHDKAYIMSSIFDRPELMT
                     PTQRERVMGTKNFNEILSKIPEAVKKEIEPYGIKITG*"
     gene            113947..114150
                     /locus_tag="gwe1_scaffold_79_prodigal-single_149"
     CDS             113947..114150
                     /product="hypothetical protein"
                     /codon_start=1
                     /transl_table=11
                     /translation="MRTCRNCGNTKTFIADAVSRSTVIVNSNGEFIDWVNTGTELPKI
                     EVPYACGECQSTDIYDPDDPVPF*"
     gene            114211..114711
                     /locus_tag="gwe1_scaffold_79_prodigal-single_150"
     CDS             114211..114711
                     /product="hypothetical protein"
                     /codon_start=1
                     /transl_table=11
                     /translation="MRVVIEINLPEEKNEYCDLFSEKPVTDFANLICAHIKVSLARVG
                     ASSYEVKEYEDVLESNISNIYNVFDDAGVDCRLTKIQVKRLARSLVGKIDYSSINEQI
                     RNFVEDRHPGIFEEKYIIKSDDGFWNNDEGWVDDIKQATIFDDEFNYDLVIGNNVHWV
                     KLSTIE*"
     gene            114800..115603
                     /locus_tag="gwe1_scaffold_79_prodigal-single_151"
     CDS             114800..115603
                     /product="Uncharacterized protein n=1 Tax=Candida maltosa 
                     (strain Xu316) RepID=M3JYP1_CANMX"
                     /codon_start=1
                     /transl_table=11
                     /translation="MPLNRCIFSGYIYFGQDAQGVNREFGELKSTPAGNKYVRFSTQV
                     PKYGKNPDGSKKDPNWIECIAWDKTAERICTVAGNNGALLFRRGQPVEIECRYDQNKY
                     QDNQGGKRVSHDFVIMSIELPPISFAPQPAQQQPVPQQQQPYQQPYQQPTQQPVQQPY
                     QQPAQQPVQQPVQQTQQYQQPYQQPAPQPGQQPAQQTYQQPAQQPYQQPGQQPVQQGQ
                     PAQPYQQPYQQPAQPAQPYQQPAQQPQTAPNPAQQGGYPGGPTDPTLPF*"
                     /db_xref="UniRef100_M3JYP1"
                     /db_xref="A5DFL2_PICGU"
                     /db_xref="enr:H650_23310"
                     /db_xref="M3JYP1_CANMX"
     gene            115603..115893
                     /locus_tag="gwe1_scaffold_79_prodigal-single_152"
     CDS             115603..115893
                     /product="hypothetical protein"
                     /codon_start=1
                     /transl_table=11
                     /translation="MNPVNQSKSGLNQMAIYLCEAYIQTGLTKEDARLKVSQDLNDLS
                     ETYSNNKPVKMDKSRMFDLLNTALKQAKGLGIEGMAVKNTLVTIKGMLEADK*"
     gene            115893..117155
                     /locus_tag="gwe1_scaffold_79_prodigal-single_153"
     CDS             115893..117155
                     /product="Protein RecA n=1 Tax=Mahella australiensis 
                     (strain DSM 15567 / CIP 107919 / 50-1 BON)
                     RepID=F4A1H5_MAHA5"
                     /codon_start=1
                     /transl_table=11
                     /translation="VAGKEKTIVVAKEGQSILDATMDAINKLMGIGSIMYLGQEKALL
                     RVEAIPTKSMALNIALGIGGAPRGRIMEIYGPEHSGKTGIALGIVSEAQALARILNTG
                     KKSAYVDPECGLDIELAKLQGVDIDSLLYSQPASGEKALAIVEALVKTNMVDVAVVDS
                     VAALVPQKELDGEMGDSHVGLQARLMSQAMRKLTNLVAKHKVLVIFINQLREKVGGYG
                     NPETTPGGRALKFYASVRLDVRKGEFVKVGTDIIGHATTVKVIKNKVAAPHKVATFSV
                     LYNEGVDFAQEVYDLGHDLFVVQKSGSWMTFIDPTTGQPELNGADNKPYKVNGTAQLR
                     EEFKRNPTLKQLLFDRMQASFASRMSNVPMIDEDEIPEGSATDIDIEIVTGNETGQLM
                     ESPEIQQLNPPTHVPPMEDWPIPEPVRG*"
                     /db_xref="UniRef100_F4A1H5"
                     /db_xref="mas:Mahau_0811"
                     /db_xref="F4A1H5_MAHA5"
     gene            117160..117660
                     /locus_tag="gwe1_scaffold_79_prodigal-single_154"
     CDS             117160..117660
                     /product="Anaerobic ribonucleoside-triphosphate
                     reductase-activating protein
                     {ECO:0000256|PIRNR:PIRNR000368}; EC=1.97.1.-
                     {ECO:0000256|PIRNR:PIRNR000368};;  TaxID=868595
                     species="Bacteria; Firmicutes; Clostridia; Clostridiales;
                     Peptococcaceae; Desulfotomaculum.;"
                     source="Desulfotomaculum carboxydivorans (strain DSM 14880
                     / VKM B-2319 /; CO-1-SRB).;""
                     /codon_start=1
                     /transl_table=11
                     /translation="MRIHKIVSESVVDGPGLRIVIFFQGCKRDCPGCHNPGLHDFKKG
                     KEVSTKELIASIDRRMNPLIQGITLSGGDPMYQWNEIIDFLIYFKEYYSGKDVWMYTG
                     ATWEEIKDIMTISFVDVIVDGPYMKELHSNNVAYRGSLNQRLIKVPASVLSGRVVLYE
                     AGEKDC*"
                     /db_xref="F6B3C4_DESCC"
                     /db_xref="UniRef100_F6B3C4"
                     /db_xref="dca:Desca_2320"
                     /db_xref="1.97.1.-"
     gene            117654..119519
                     /locus_tag="gwe1_scaffold_79_prodigal-single_155"
     CDS             117654..119519
                     /product="DNA helicase {ECO:0000256|SAAS:SAAS00145970}; EC
                     =3.6.4.12 {ECO:0000256|SAAS:SAAS00145970};;  TaxID=1288971
                     species="Bacteria; Firmicutes; Clostridia; Clostridiales;
                     Clostridiaceae; Clostridium.;" source="Clostridium
                     ultunense Esp.;""
                     /codon_start=1
                     /transl_table=11
                     /translation="LLTQLNPEQLQAVVATNQQVLVLAGAGSGKTRCLTFRIAHSINM
                     GFDPGTIMAVTFTNKAANEMVARLQKMNVQTNRIWVGTFHGLCCRILRKYANNIGFSS
                     AFTIYDADDSKAVIRRIMKSYGMPTEYNEINGIVGKISDWKNKLKSPQFVFNNLPTDG
                     TRLKAEQIAKVYSDYTRELLANHAMDFDDLILRTIQLLELDAHARYWAHNKFQHLLVD
                     EYQDINHSQYVLIQRLLNPVAALWVCGDPDQSIYGWRGADITNILNFQRDYPQAQLCK
                     LERNYRSTKTVVDAADFVVANNKSRLPKKSYTINTAGAPIELVKYYDEREEAMGVASN
                     IVRLIREGNAYNKIAILFRTNAQSKPAERALLEYNIPYTLVGGVSFYQRKEIKDLIAH
                     MQLIANPFDKDVFKRVALLQPGVGAKIVSRVIEISNGDLIDTCINSPNKKINEFGYMV
                     KELKDISVLSSPYEVLRQIIVKSDCINTLSADKSTGEERVANVERLLELSKGYHMITE
                     FLSQAALSSTNDKDGPGVKLMTVHGSKGLEFDVVFLIGAEEGTFPHKNSMNDLRTLEE
                     ERRGMYVALTRAGNRLFISWVKERYLYGNHVEGKLSRFIKEIPKHYIIATQDAWD*"
                     /db_xref="M1Z7Z9_9CLOT"
                     /db_xref="mas:Mahau_1720"
                     /db_xref="UniRef100_M1Z7Z9"
                     /db_xref="3.6.4.12"
                     /db_xref="3.6.1.-"
     gene            119589..120272
                     /locus_tag="gwe1_scaffold_79_prodigal-single_156"
     CDS             119589..120272
                     /product="Uncharacterized protein n=1 Tax=Desulfovibrio
                     magneticus (strain ATCC 700980 / DSM 13731 / RS-1)
                     RepID=C4XPY3_DESMR"
                     /codon_start=1
                     /transl_table=11
                     /translation="LIEQMTSQRTYEGRNLSADFKKKYIISLKGKDHILFKGLVQLGH
                     AKGMKGLKTKIVYYPDQSNNFTAVAESCLIDTDGNEWSDIGDATPANCNNMVAPHFIR
                     MASTRAKARVLRDFLGIDMVCFEELLSPWEQKPLTVLQKQYMSEIMTKKGLSGEQVRA
                     LSISLCHKNDASKLTEEDGWDIISHIERLPNASAQTPVPTQETTPVSPMINQTAPLEP
                     SIPAIQEPA*"
                     /db_xref="UniRef100_C4XPY3"
                     /db_xref="dma:DMR_41920"
                     /db_xref="89261520"
                     /db_xref="C4XPY3_DESMR"
     gene            120269..120772
                     /locus_tag="gwe1_scaffold_79_prodigal-single_157"
     CDS             120269..120772
                     /product="3D domain protein n=1 Tax=Alkaliphilus
                     metalliredigens (strain QYMF) RepID=A6TJK7_ALKMQ"
                     /codon_start=1
                     /transl_table=11
                     /translation="LIYRMWLLAFVLFSLITFPSYLYEQPIKHTVSISAPKLIPVSKP
                     IQDVKVTEVKTEIRKTFKVVATAYTKNDPGMDGRGITKNGTKVKPIEKPDPVTGLTTI
                     AAHPSFLLPGTIIVIPALSNYPNKGRFIVEDTGGAIKRNKIDICFASRGKAIKFGIRT
                     LEAYREE*"
                     /db_xref="UniRef100_A6TJK7"
                     /db_xref="amt:Amet_0136"
                     /db_xref="A6TJK7_ALKMQ"
     gene            120777..121136
                     /locus_tag="gwe1_scaffold_79_prodigal-single_158"
     CDS             120777..121136
                     /product="hypothetical protein"
                     /codon_start=1
                     /transl_table=11
                     /translation="VSYYKYLDSKLPSCGGYKPEPKLKKFIVTARPYERAVDKLVPGE
                     LFSVMGTYDAIDSNAAYLAFLDEYCKDIRDAQRFYPDVYVIEISETASKYSLHDTFGK
                     LAKFPNPGLFTEEDRYY*"
     gene            121150..123603
                     /locus_tag="gwe1_scaffold_79_prodigal-single_159"
     CDS             121150..123603
                     /product="DNA repair exo subunit 2 n=1 Tax=Bacillus phage
                     0305phi8-36 RepID=A7KV18_9CAUD"
                     /codon_start=1
                     /transl_table=11
                     /translation="VDLKEITKDLTEHLPSVSDEQFEKELIEAGIEGCPNIQGRTNLK
                     IGVINDTHIRETNPKSRKDDYIVALLKKYMEVGELIQTYQIDLLVHTGDMFDGPRIDN
                     EISGLFAGIMKEYLCPMVVVPGNHDIFGYSMQNINKTTLGLLAKAGVFNLLTRATPTT
                     CKTNDGLVVSIQGQEFTPDVDKNPDKYIVDIDLSAQYHVLFVHGNILDKPGPPNMDYV
                     LADDIPASNTPYPAIICAGHYHPGFKTMQSKNNPFIINNGSMGRNSASVDVQTRIPGM
                     TILEFDKNGWKENFVEFKSAQPGIDVFDFNTNVQKKAKSNFLSNFRQSLANTANIKPY
                     DVMKILNEKASKAGCLTKCLKMLSDADALHAQVTQKLQGYVDCGYTKRITRIEIENFM
                     SHSNTVIDLNPETNMFVGPSNNGKSVIIRLVRWVCFDDPKGADFIKLGESKTRGKIYY
                     DDGTWIERERTRSAAGTLKVFDGKQVYDFTKWGHQIPIEVLNVHQMPDVILAKDKRIN
                     LSVSEQLDAPFLLSESPSIRAAIIGTLAGLDAFDVAIRENSKGIAGIQKGIKEKEKIV
                     SDFINKLGTFTDLSDMETKIASATVGIDVIEELTNTVQDIDQAIKDFTAMNTNIATSD
                     AELKRIKAIDAAKLLVLLDNASDIDVEVAWLNEALDKSLTLNKYIQGYQETQASLPNI
                     TGLLDLIDQGLPLEDDIKELTDFISQSEHLQSEMVRVQQSLNNIPNTNGLSDYLSLAE
                     QLNPQIEEIDIFQRDISTIYTHINTTKSNLSDTITASKRIRDTYTASLREAKVCGECF
                     SILDDARIALILDNVTGVR*"
                     /db_xref="UniRef100_A7KV18"
                     /db_xref="A7KV18_9CAUD"
                     /db_xref="cbv:U729_3195"
     gene            123604..124338
                     /locus_tag="gwe1_scaffold_79_prodigal-single_160"
     CDS             123604..124338
                     /product="hypothetical protein"
                     /codon_start=1
                     /transl_table=11
                     /translation="MDNKTRPGAVKQIAPQVKPRQIQRHVRFIPTEDGNGVTIEIDAE
                     SLPFNLRRYAAQLAGNLRMRYRDSRLTRQVKREIEREVCRWITKYKDPGFIKWDGQDK
                     FELIKTKFPVHLQDKLKNLADLMNLVFYEYPDTEETRQIMLLFIQEWIETNSLVLPSE
                     VQNIHEDILTTIRDEVGDNPIETTETREKVSALIMNLVRKKREELLHERIIETAKSAG
                     TGNSAPRSEIDGEPEQSAEPVSGTDQ*"
     gene            124280..124807
                     /locus_tag="gwe1_scaffold_79_prodigal-single_161"
     CDS             124280..124807
                     /product="hypothetical protein"
                     /codon_start=1
                     /transl_table=11
                     /translation="VRLTENLNNLQNQYQELINRVSAKGYNYQNLQAERDERIQKRDQ
                     LKQYVSDVLTGKQIEPPVFNTPEPVQTPVEQPVQQVAQQLVMQEHVPPVMQEFCESGQ
                     SLPNIPITGEEYMLPEQQHPTFDSFLTQGGSQENSPLPESVAGVSSWPLPNLTPPTEG
                     DSTLQPKNSVMDFPF*"
     gene            124831..125505
                     /locus_tag="gwe1_scaffold_79_prodigal-single_162"
     CDS             124831..125505
                     /product="hypothetical protein n=1 Tax=Orenia marismortui
                     RepID=UPI0003677092"
                     /codon_start=1
                     /transl_table=11
                     /translation="MISTIDLKEQLEQLKASYNSRLGEKKGIEEQIVSLDKSVLEDKV
                     SIADFEAIGLVLQDTTDEARKVYSDNLALVVTSALQHTFGPDFRLIIEHKESRGKPEI
                     HFYVEHELGNKIIKSSPEKSMGGGVVDIVAFALQVAVKKLCKEPAQNGCMILDEPAKM
                     VSQNFAIKLGQFIQFISKEFDIQINGVTHQQYLADQASKCFDVNIYNGSSVVKEKIPV
                     IAPVGP*"
                     /db_xref="UniRef100_UPI0003677092"
                     /db_xref="A7KV15_9CAUD"
                     /db_xref="aar:Acear_1475"
                     /db_xref="UPI0003677092"
     gene            125563..125715
                     /locus_tag="gwe1_scaffold_79_prodigal-single_163"
     CDS             125563..125715
                     /product="hypothetical protein"
                     /codon_start=1
                     /transl_table=11
                     /translation="MADKECTCGGKCKDSDCKCKKEQIIIGNNDMGKLDVTIGKDGQP
                     VIKITD*"
     gene            125715..126014
                     /locus_tag="gwe1_scaffold_79_prodigal-single_164"
     CDS             125715..126014
                     /product="MazG nucleotide pyrophosphohydrolase n=1 Tax
                     =Desulfotomaculum carboxydivorans (strain DSM 14880 / VKM
                     B-2319 / CO-1-SRB) RepID=F6B5M6_DESCC"
                     /codon_start=1
                     /transl_table=11
                     /translation="MHLKTISLPKLNNLTPTLESTTLKLMEESGELAQAIGKLRGMSG
                     ETPNKEWLQSAAKELFDVAQTAISMMFVLEDQYGINIEEARDTHIKKLISKGYIK*"
                     /db_xref="UniRef100_F6B5M6"
                     /db_xref="dca:Desca_2640"
                     /db_xref="F6B5M6_DESCC"
     gene            126068..127030
                     /locus_tag="gwe1_scaffold_79_prodigal-single_165"
     CDS             126068..127030
                     /product="Radical SAM domain protein n=1 Tax=Finegoldia
                     magna BVS033A4 RepID=E1KWY0_FINMA"
                     /codon_start=1
                     /transl_table=11
                     /translation="MDINSMSVNVQTNINCNFKCDHCFYNCSPNCKGVMTDETIWNIN
                     RLVSEAISVYDAPILDYNFFGGEPFLVPKVLDRAIEILCRRVKDYNTMIFISTNGSFV
                     LKKDRLELVVKLMETYQELFSMRISNTIWHQKYRSKHMETLLRNLAELLNYPYEDEKL
                     VEKFGFEEVLYWFEDNPYGIFIDSELHGEGISHLNRLLKPHNVALPIGRAAKTGVFNS
                     DFSENATCSISRGVQDIEQNELIFTVHWNGDIGPCCYGGGGVVANINEVRDFADYLER
                     YKRFAEVFEKKIGNRATWSDCKQCRNINLRGGLKEWSIQQATNQ*"
                     /db_xref="UniRef100_E1KWY0"
                     /db_xref="E1KWY0_FINMA"
     gene            127000..127725
                     /locus_tag="gwe1_scaffold_79_prodigal-single_166"
     CDS             127000..127725
                     /product="Uracil-DNA glycosylase n=1 Tax=delta
                     proteobacterium BABL1 RepID=V6DJJ8_9DELT"
                     /codon_start=1
                     /transl_table=11
                     /translation="MVNTASDQSVVNIDLIKNLTDNFSQRLLKNGYSQASVSIGVHKV
                     GALMKHSLISGHAALKQRCDYCHISKEYGTGMVYGYGNPSSPIMFIGEGPGEHEDMFN
                     LPFTGIAGAALTMWLEKMPLRREQVYITNVLKCRPLNNRTPSTDECTTCIKRYLEEEI
                     RMVNPKIIVAVGGVALNALLPGKNLKITQIRGLLCSYWQNNIEYNVMPIYHPAYVLRK
                     TGADFTTVNIDVYNDLLLAYSKL*"
                     /db_xref="UniRef100_V6DJJ8"
                     /db_xref="dpb:BABL1_323"
                     /db_xref="V6DJJ8_9DELT"
     gene            127737..128021
                     /locus_tag="gwe1_scaffold_79_prodigal-single_167"
     CDS             127737..128021
                     /product="hypothetical protein"
                     /codon_start=1
                     /transl_table=11
                     /translation="MAVIIEGKTIRGTLNVIFNNGKKGRVHDVGDAWFPFKLIEVDGR
                     QFHVRHSNGDWAVKEYIRDELLLGKLANTNKVYDDNGHPLYDETTMIFRR*"
     gene            128030..128143
                     /locus_tag="gwe1_scaffold_79_prodigal-single_168"
     CDS             128030..128143
                     /product="hypothetical protein"
                     /codon_start=1
                     /transl_table=11
                     /translation="MENNAFHVWIIIITYVFGLMKGVSIVSFYNLLHRKGK*"
     gene            128149..128382
                     /locus_tag="gwe1_scaffold_79_prodigal-single_169"
     CDS             128149..128382
                     /product="hypothetical protein"
                     /codon_start=1
                     /transl_table=11
                     /translation="VINLAMVFNNCTWQRKFKTPPNGRVVVRFRVGEELSAARYLGGK
                     WENTRSLSRSLYLCNDSEGPLLCITEDRCEKIL*"
     gene            128536..129105
                     /locus_tag="gwe1_scaffold_79_prodigal-single_170"
     CDS             128536..129105
                     /product="RNA polymerase sigma-H factor n=1 Tax
                     =Megasphaera micronuciformis F0359 RepID=E2ZCP2_9FIRM"
                     /codon_start=1
                     /transl_table=11
                     /translation="VYSQVPIESVAVLAKEDLYAQEWLLTKYNNLICSVAKSYFIAGG
                     TNEDIVQEARVGFVKAIENYRPGYNFVMFSKMVMRRQIYETIRHSNRNKYKPLNDAIS
                     MYDVEGIDTYEGSVEPEQVVLTAEEDKIFNRRLKVLLSDLEYQVALCMIQGMGINDIG
                     EKLCRSYRSVDNTMQRIKHKMKRWYYEVV*"
                     /db_xref="UniRef100_E2ZCP2"
                     /db_xref="E2ZCP2_9FIRM"
                     /db_xref="cad:Curi_c22810"
     gene            129105..129839
                     /locus_tag="gwe1_scaffold_79_prodigal-single_171"
     CDS             129105..129839
                     /product="Metallophosphoesterase n=1 Tax=Desulfotomaculum
                     kuznetsovii (strain DSM 6115 / VKM B-1805 / 17)
                     RepID=F6CHR8_DESK7"
                     /codon_start=1
                     /transl_table=11
                     /translation="MKRVFACADIHGHWYAWKLLLEKAGYNPRNDLLIVLGDLIDRGP
                     DSYKTVQFARELEKEGAKILIGNHEVAAHAYSTGTLEETIYFKNYGGSSTVRSYVDQF
                     GIDALNKLAEDCDWLLNMPLTFELEHYFFCHAGFDVSKPLNEQTEEFVWGTNNFLYKE
                     TGIPKLVIFGHNEAIHLRGDKQHRPWMFKGKMCINTGADIGGWLSLIELPKGIVYSTQ
                     CVNTPFPIPDPSKIYPGKVITYKLGR*"
                     /db_xref="UniRef100_F6CHR8"
                     /db_xref="dku:Desku_0937"
                     /db_xref="F6CHR8_DESK7"
     gene            129844..130128
                     /locus_tag="gwe1_scaffold_79_prodigal-single_172"
     CDS             129844..130128
                     /product="hypothetical protein"
                     /codon_start=1
                     /transl_table=11
                     /translation="MSDLIGKVVSWTSQTGGSTTKKTGIVLVIVPKRVSVEKVIADNK
                     LDTFRTKAQNVNQVSDRYLIKVQSPSGKTAYYYLPPVTTKFIIEGGIKDV*"
     gene            130121..130525
                     /locus_tag="gwe1_scaffold_79_prodigal-single_173"
     CDS             130121..130525
                     /product="hypothetical protein"
                     /codon_start=1
                     /transl_table=11
                     /translation="MYRCTNEDCRQGLYIKIGSDTFTIEPMNVYPPMKGHEEIECPVC
                     DNKDTADNWEKCFKDPLPFTFLEREGLCMCGGEIIQNVNMHTALKMSNTKGLIQDAKP
                     PLVCEDCGAPAGKVFSPENVPSIEAIKKYRNL*"
     gene            130529..130891
                     /locus_tag="gwe1_scaffold_79_prodigal-single_174"
     CDS             130529..130891
                     /product="hypothetical protein"
                     /codon_start=1
                     /transl_table=11
                     /translation="MSKLNLRLIKGSGIPEPLSGPIDKRYEILCCKRCGNTGEKGPFE
                     GEVVVKLRLKICNMKDNGGHKITGKYEPIEYSYDSTISDEVITRCLACGSIEIDRIPL
                     GGGKNRYSTGSVKERDQS*"
     gene            130839..132140
                     /locus_tag="gwe1_scaffold_79_prodigal-single_175"
     CDS             130839..132140
                     /product="DnaG primase n=1 Tax=Bacillus phage 0305phi8-36
                     RepID=A7KV10_9CAUD"
                     /codon_start=1
                     /transl_table=11
                     /translation="VVRIAIVPEALKKEIKAKNDIVDVISEYMQLIRQGNLWVGLCPF
                     PHGGTDNEPHFESDPSFTIYENQSFYCYSCCKGNKEDGNAGSDVIAFIMEMEGLGYID
                     ACRHLAERAGIPFSLARNEDGNLSGKINQVTNTNREFYINLWSNNYELAQQIARERGI
                     DANWLQTNARLGLVPENYYWEVARGRFCIGIPEMSKVKNPRTIGMAYRHPDGRSPKWI
                     NDSGSTAFSKSNTLYYFPYAYKHIRKCRSAIVMEGYMDVLSAHYHTLTNTVGIMGSQF
                     TDEQMNILRKETDTLYLWPDGDIAGTAIVEKSLPKLLEKGFKVIWVQTPGKDPDEIMF
                     GKTPDEVRYIIQNQSIPALLGIIQKYKQDIDLAAGWTNPDMLDMMRTECLDKLILLLK
                     AIRRSGELVLYMEKVASIFGVASNNLLGLLNSLDTHKEMIK*"
                     /db_xref="UniRef100_A7KV10"
                     /db_xref="A7KV10_9CAUD"
                     /db_xref="siv:SSIL_2856"
     gene            132137..132589
                     /locus_tag="gwe1_scaffold_79_prodigal-single_176"
     CDS             132137..132589
                     /product="hypothetical protein"
                     /codon_start=1
                     /transl_table=11
                     /translation="MNESTKLPLPAPAGVIYTFTDAELKSLLESYIKEQTGIDVDLIV
                     DYDSEVINLMVYINGDEIYDWDPDDICGKDKPLCHLDEWFINAMQIVSKIFGNTAVAT
                     PIISSASDSNSKDFDIDIIVPIEDYKNKLRLREVHNAGIKNSKETKEE*"
     gene            132549..132836
                     /locus_tag="gwe1_scaffold_79_prodigal-single_177"
     CDS             132549..132836
                     /product="hypothetical protein"
                     /codon_start=1
                     /transl_table=11
                     /translation="MPVSKTRKKRKKSKEQSKEQVTQVEQPRRSLGDMLLENFGSAKP
                     RSIDLKCDMCKVKLDGFCAGKPEYTSLKILDCMRTRAYMTAPIKERLEVLN*"
     gene            complement(132853..133371)
                     /locus_tag="gwe1_scaffold_79_prodigal-single_178"
     CDS             complement(132853..133371)
                     /product="hypothetical protein"
                     /codon_start=1
                     /transl_table=11
                     /translation="MSKVHDFQNWKVSKEIYARLDIMKNIDMIMFRMSYNLSQAKAAR
                     MANIHHIVWMNIENKKVIPTINEAGKIAFLLGKPVFKLFPQTRHDTIRSLPLRSFSKL
                     ALIRCIYGISQIKLAKRAEVPFEIIQRLEREWKVFSDIPEEKRILVQKVADYLNEDII
                     NIIGEGIIKEGN*"
     gene            133448..134212
                     /locus_tag="gwe1_scaffold_79_prodigal-single_179"
     CDS             133448..134212
                     /product="hypothetical protein"
                     /codon_start=1
                     /transl_table=11
                     /translation="LTGKELLLAQLEHFKSDGKIIELEDDQHSQKVKDTAKNCNVPDE
                     LIEAFYAYYKDFLDPFLDSDVYSGGPFDNDEEGLLGIQSKLWNFFYPLTQCVIKNYIG
                     IRMHTVIEPSYEDASTITIIVSNDTSYDGLPCSIVALKDIRKAWQTIARNPSELYEVL
                     LNYYNDMIKVIDHILDINKSYVVIHLSGTTLVRTWTCRDKKLAVDIAKYISTDISNDI
                     NDEIYVERSPLIQQGNILESKSERIWSWGVGTEPRV*"
     gene            134324..134809
                     /locus_tag="gwe1_scaffold_79_prodigal-single_180"
     CDS             134324..134809
                     /product="hypothetical protein"
                     /codon_start=1
                     /transl_table=11
                     /translation="MSTPPTHYVSQRALDDIITFLQLNTWNRKCTMSLQDIAERLKYS
                     ATTLHRALKKLQADGVIEIQKSSKAAEPSTIIYNGELIDTSLLTKGSRLCNDVKDNNE
                     LTQGLVDHINNCHNTIKRLKLELDRYNELRSRVMSVTPVSDTLESIILSRPHKDYRTI
                     L*"
     gene            134963..135190
                     /locus_tag="gwe1_scaffold_79_prodigal-single_181"
     CDS             134963..135190
                     /product="hypothetical protein"
                     /codon_start=1
                     /transl_table=11
                     /translation="MTPEQEKDAALCEEMDIRGESKDCLGCSCSVCIAQHPIGLSITK
                     IHALIDKELAIVKETNPQMAEGMQRIKEVLK*"
     gene            135271..135861
                     /locus_tag="gwe1_scaffold_79_prodigal-single_182"
     CDS             135271..135861
                     /product="Putative uncharacterized protein n=1 Tax
                     =Desulfosporosinus youngiae DSM 17734 RepID=H5Y258_9FIRM"
                     /codon_start=1
                     /transl_table=11
                     /translation="MTQDEWKAKEKSYQARVTAIVIPPDVTPQQIIAIQAEIDPLYAE
                     ARIDLAKTKRTYDRVKRDIKNYEKMVGLNLKQMVSDPAIPKELKPSNEKERDAWCIDY
                     IKRTHLPGYNIDIYIAMNIAEERHVFIEAVVDILKEKADRLITDVACLKMDAELLMNR
                     PGRGAANIIDNNNYPQPPLDRIEIPNIVLPEPRQPY*"
                     /db_xref="UniRef100_H5Y258"
                     /db_xref="H5Y258_9FIRM"
     gene            135863..136480
                     /locus_tag="gwe1_scaffold_79_prodigal-single_183"
     CDS             135863..136480
                     /product="hypothetical protein"
                     /codon_start=1
                     /transl_table=11
                     /translation="MSECEFYGRCLSGAKNSCYRCMNKDLLRLPEDKVRNQRRKKAGH
                     FNNSQIARNNPSWRNAETQGTLTVNAMPSAVEMEAKINPGSGNQTHRPGDFLDDVIFN
                     ETKERKPIITGGGKLSITIEKGWLDKAIAECKGRGKFPVVNFKLKDTDDLYSFSKFDT
                     IAEMVQMIKYLKNELFNSREQLKITMRELQILRDTVSMQHEKESD*"
     gene            136482..139847
                     /locus_tag="gwe1_scaffold_79_prodigal-single_184"
     CDS             136482..139847
                     /product="anaerobic ribonucleoside-triphosphate reductase 
                     (EC:1.17.4.2)"
                     /codon_start=1
                     /transl_table=11
                     /translation="VSTPYVRKRDGETLAEWYPEKIRMAIQKAFIASEIPYEDQCLTL
                     LISKVIEQLPDEKIIDIETIQDVVEQTLCVAGYWKVSRRYAVYRERRAALREGKDDLM
                     DVIRDIDREATKDNANVGPTMAGKVLQISEAASGYFYGKRVIPREFSEAHDNGDIHIH
                     DKAWYGKGLNCCQIPYEKLAAHGFNTGHGFIRPARSLKTAAMHASIIIQANQNEMYGG
                     QSYPDFDNQFVATGIMEQQREKIRRDLRYGVELTGKNFNELDPEAIDTQVERILDHKG
                     FQAMEALIYNLNTMHCLPYSQEIWIYDTVEEELLQIAIGKLAEIFEPNRYQTISLNHV
                     TGKAEMKYITSVSKKDNNRRLITLIDNEGRKNTTTDNHVTMCMDDYGNVTGRFPETLN
                     HVLSPRGIDLPPVRGDIGLDHYHSRKVQNYLDDHIVVTMEFAKIAGYYVAEGSVVGGS
                     QLCFTVCSTNKEDELISLMQQCYGENITYNRYPTPIGKPKDIRFNVGKVWADMFKDKF
                     GYDAYTKHIPVEILFAEDEVLISFLNGYFKCDGSIKENYIIATTVSKRLRNELNLMLL
                     RLRELPHIAERTTSSNYGTSLNYEISISGIAENRLGLEFGCKVMYEQKHYDYEFLKSL
                     IKENNKLIQYKKIKPHEIDIYAMTDKRLGAATNVFPVSINQCLESNSGDEYVYDLSVE
                     DNETFLTAECIFVHNSRGGGQIPFSSINIGNVQSPDAAKICEWFLRAFKAGLGNGEQP
                     IFPNVCFKIKSGVNMHKSDPYYHLFRLAQEVSAKRLNPSWVFCDSSFNKDGDISYMGC
                     RTRVVADRHGESTTIERGNVGFTTENLPRLAIKAMLKHPDDTDARLSYFFELHNEVLN
                     LIVRQLMHRFEYICTLKAKDFPFLIGQDLYRDADKLNPEDSIYLAARHGTLTLGFIGL
                     AECLKVLVGKYHAESTNALALGHKIISYIRKIADEACEKYDLNFSVIATPAEGLSGRF
                     TKLDREEFGTIPGATDKKYYTNSYHVPVDYPISYYDKIAIEGPFHKYCNGGHMSYIEF
                     ESMPQHNIDAIENIVLHMAACDMGYAAVNYPVDLCKSCGTHNNIIPHGEPCPVCGERD
                     KIDRIRRITGYISTLERFNDAKVAEETDRIPHV*"
                     /db_xref="dae:Dtox_1071"
                     /db_xref="C8W489_DESAS"
                     /db_xref="UniRef100_C8W489"
                     /db_xref="1.17.4.2"
     gene            139876..140097
                     /locus_tag="gwe1_scaffold_79_prodigal-single_185"
     CDS             139876..140097
                     /product="hypothetical protein"
                     /codon_start=1
                     /transl_table=11
                     /translation="VLDSNEYEVRVMGLDRCCKSWKLNPKKILKDSKGRIVPQYTNAI
                     IANCGTCLYYPILTTVMNLKYISEMGIDM*"
     gene            140135..140476
                     /locus_tag="gwe1_scaffold_79_prodigal-single_186"
     CDS             140135..140476
                     /product="hypothetical protein"
                     /codon_start=1
                     /transl_table=11
                     /translation="MKAMTRHNRTDMMVEIEILKFGMYESLVKYPGMLDPEGRGYREI
                     NTFHIYVLDHQAMLLHNKALKKLQAAGEELRTVSKGLKGIYSHLLEECRDLPQPIESD
                     LEPPEDPPPPE*"
     gene            140442..140795
                     /locus_tag="gwe1_scaffold_79_prodigal-single_187"
     CDS             140442..140795
                     /product="hypothetical protein"
                     /codon_start=1
                     /transl_table=11
                     /translation="LNLQKILRRQSKVGDTMSFANLLKEDIIEFKTRVRNSFSNNQCS
                     GYSGLCIVDENGKELKNSVDYIIDGGILTVKEHINPIGLMMHARLAPMPLEKPSYEKF
                     TSNNPVKWYNKRRRK*"
     gene            140801..141046
                     /locus_tag="gwe1_scaffold_79_prodigal-single_188"
     CDS             140801..141046
                     /product="Uncharacterized protein n=1 Tax=Bacillus phage
                     BCD7 RepID=J9PUD4_9CAUD"
                     /codon_start=1
                     /transl_table=11
                     /translation="MNDTNKVQDLKSIPDVEIEKRFSYHPPTEEQPQKYEEIRGMGKA
                     FAELINELCPDSMDKREAIKKIEEAVFWANASIARYS*"
                     /db_xref="UniRef100_J9PUD4"
                     /db_xref="J9PUD4_9CAUD"
                     /db_xref="plv:ERIC2_c10690"
     gene            141320..141394
                     /locus_tag="gwe1_scaffold_79_prodigal-single_trna_2"
     tRNA            141320..141394
                     /product="Asn"
     gene            141514..141591
                     /locus_tag="gwe1_scaffold_79_prodigal-single_trna_3"
     tRNA            141514..141591
                     /product="Leu"
     gene            141764..141841
                     /locus_tag="gwe1_scaffold_79_prodigal-single_trna_4"
     tRNA            141764..141841
                     /product="Gln"
     gene            141925..142010
                     /locus_tag="gwe1_scaffold_79_prodigal-single_trna_5"
     tRNA            141925..142010
                     /product="Tyr"
     gene            142101..142185
                     /locus_tag="gwe1_scaffold_79_prodigal-single_trna_6"
     tRNA            142101..142185
                     /product="Ser"
     gene            142200..142631
                     /locus_tag="gwe1_scaffold_79_prodigal-single_189"
     CDS             142200..142631
                     /product="HNH endonuclease n=1 Tax=Burkholderia phage
                     Bcep22 RepID=Q6V7S8_9CAUD"
                     /codon_start=1
                     /transl_table=11
                     /translation="VVIIISNKYKKIRINKNTTNNEHRLVMEAKLGRELLSSEIVHHK
                     DECKGNNEPSNLELTTRKEHSRLHMLGKKLPESTREKMRNRPSIKGSNHVNAKLNEKQ
                     VVYIRCLLSNGYGIRELGRLFEIHHSVISDIKNRLIWKHVL*"
                     /db_xref="UniRef100_Q6V7S8"
                     /db_xref="Q6V7S8_9CAUD"
                     /db_xref="smi:BN406_01851"
     gene            142791..142875
                     /locus_tag="gwe1_scaffold_79_prodigal-single_trna_7"
     tRNA            142791..142875
                     /product="Ser"
     gene            142940..143016
                     /locus_tag="gwe1_scaffold_79_prodigal-single_trna_8"
     tRNA            142940..143016
                     /product="Leu"
     gene            143166..143241
                     /locus_tag="gwe1_scaffold_79_prodigal-single_trna_9"
     tRNA            143166..143241
                     /product="Met"
     gene            143254..143556
                     /locus_tag="gwe1_scaffold_79_prodigal-single_190"
     CDS             143254..143556
                     /product="hypothetical protein"
                     /codon_start=1
                     /transl_table=11
                     /translation="VIFIDTNKFIFHVCTFPDEPDLIVVTINTKECWNNYHYLTDSYT
                     KEEWDILNPILDELSLVSLADSSFESMIDRDIPTLVKLLISKGLEQDSEFSNWMEI*"
     gene            143588..143668
                     /locus_tag="gwe1_scaffold_79_prodigal-single_trna_10"
     tRNA            143588..143668
                     /product="Pseudo"
     gene            143707..143856
                     /locus_tag="gwe1_scaffold_79_prodigal-single_191"
     CDS             143707..143856
                     /product="hypothetical protein"
                     /codon_start=1
                     /transl_table=11
                     /translation="VNNIFAKSHYNCSNNSSELDGVYVFVMSGIEKDMLEEAIGNVNF
                     VPKDV*"
     gene            144043..144117
                     /locus_tag="gwe1_scaffold_79_prodigal-single_trna_11"
     tRNA            144043..144117
                     /product="Met"
     gene            144382..144804
                     /locus_tag="gwe1_scaffold_79_prodigal-single_192"
     CDS             144382..144804
                     /product="Putative uncharacterized protein n=1 Tax
                     =Citreicella sp. SE45 RepID=D0D583_9RHOB"
                     /codon_start=1
                     /transl_table=11
                     /translation="MKWVPGPVMQDWLFALTLKEQTVLLLSLRGSDIGATVEVKSLTR
                     WIRSIVLRNAAPDKTFMKRTYFGRIIDMAEANPPAFDMLSVHVFGHLMHAFEIIGYKH
                     PDTVVRAKALQAYLDLCEYMHVNPETEVEMSARLSDEV*"
                     /db_xref="UniRef100_D0D583"
                     /db_xref="A0A0F9Y1A9_9ZZZZ"
                     /db_xref="pna:Pnap_2279"
                     /db_xref="D0D583_9RHOB"
     gene            144809..145102
                     /locus_tag="gwe1_scaffold_79_prodigal-single_193"
     CDS             144809..145102
                     /product="hypothetical protein"
                     /codon_start=1
                     /transl_table=11
                     /translation="MRDIKEIEEDIRSRQQCINKLNKEIIVFQRELLETKTGFKPDDI
                     VEDREGRRGALCHCEGYTPSSWYWRRFKKDGTLYKSVEYLPPNVILIEKKGRE*"
     gene            145103..145963
                     /locus_tag="gwe1_scaffold_79_prodigal-single_194"
     CDS             145103..145963
                     /product="DNA adenine methylase (EC:2.1.1.72)"
                     /codon_start=1
                     /transl_table=11
                     /translation="MCKPFIKCLGGKGSITDELMQRMPAAYNRYAEPFVGGGALYFKL
                     HSLGLMNGKHAILIDGNKDTAICYMAIKTNPGGVLQEIRNLLARYPFNKHPGDHITEG
                     NYYKVREFDRDSGWNPSPEERAARYIYLNKTCFNGLSRYNKKGQFNAPIGNYKNPIIY
                     DSLLITSVASTLKGQVIIHGDFELVEPYISAGDFIYFDPPYKPISDTAKFTEYTDKGF
                     PDTEHIRLKNLIDRLTAKDVFCMCSNSAHTDIKTLFQGYKIDTVHVRRNVNSKGTGRS
                     EVPEYIIMNY*"
                     /db_xref="bcy:Bcer98_3991"
                     /db_xref="UniRef100_K9F3W6"
                     /db_xref="82402665"
                     /db_xref="K9F3W6_9CYAN"
                     /db_xref="2.1.1.72"
     gene            145978..146310
                     /locus_tag="gwe1_scaffold_79_prodigal-single_195"
     CDS             145978..146310
                     /product="Uncharacterized protein n=1 Tax=Bacillus cereus
                     VD196 RepID=R8H3K3_BACCE"
                     /codon_start=1
                     /transl_table=11
                     /translation="MIEYAIFIWTRFIDLTWWQMILWICYLFYFGVRARDFWIETREG
                     GLIKGYRHVMFGCDKYFRVYHIFRIVFDIPPAIIGLFFPILRKVFSYKIYTFKNDPKN
                     NFNSNSDL*"
                     /db_xref="UniRef100_R8H3K3"
                     /db_xref="R8H3K3_BACCE"
     gene            146307..146468
                     /locus_tag="gwe1_scaffold_79_prodigal-single_196"
     CDS             146307..146468
                     /product="hypothetical protein"
                     /codon_start=1
                     /transl_table=11
                     /translation="MNNVVDVFRNHEGYYILFKSGRLRKAPKWYYDRAAAHVRERLFK
                     QRIKSERKR*"
     gene            146491..146601
                     /locus_tag="gwe1_scaffold_79_prodigal-single_197"
     CDS             146491..146601
                     /product="hypothetical protein"
                     /codon_start=1
                     /transl_table=11
                     /translation="MNTKTWIILTVIAIVTGLITGYYMFDDFWDNIKVNE*"
     gene            complement(146614..147375)
                     /locus_tag="gwe1_scaffold_79_prodigal-single_198"
     CDS             complement(146614..147375)
                     /product="hypothetical protein"
                     /codon_start=1
                     /transl_table=11
                     /translation="VIPRHLGSEFFGIDSNGNPNKIADIIARRRLKQYYRWHIIDRFF
                     VDPGLNKGSSPQYVTLDVIGAMILAGWWGCTMKELKWKKERNDVQIPYLAHIIEINSF
                     REWLVNNAKVAGHLPGVWKVEHHNYVSFEMDELNYRLEPDGYCQYWFNKEDGFHFFYE
                     HDRGTMSLKQWKEKIARYQLYFDSRHWQKDSELQFPIVLCTTTTWKRTEELSALCAET
                     NVVWFFTSYENGFTDEWIESSTEGKIQLFNTKDGA*"
     gene            complement(147353..149965)
                     /locus_tag="gwe1_scaffold_79_prodigal-single_199"
     CDS             complement(147353..149965)
                     /product="Uncharacterized protein {ECO:0000313|EMBL
                     :KKS56178.1};  TaxID=1619039 species="Bacteria;
                     Parcubacteria.;" source="Parcubacteria (Magasanikbacteria)
                     bacterium GW2011_GWA2_42_32.;""
                     /codon_start=1
                     /transl_table=11
                     /translation="MGVSLIIGGVLGATITTSAGIKAIRDYMVGKQMDDVLTTGVTRQ
                     VLVERNSELGAQALKNYWDSLGVLGRCEVPMHFSTEFHFSEHKAKMIQWYPRRLDNTM
                     QRTLNAVHKAAELKPIKDPLTLDRFKGRSVKAIELELAKNYIFNIEMIRGEKMPGDPV
                     TNIISAGTNLASGCEVIVQILTRPVSGRYIEKGKFYLNNYAKTHSEPLKLNSNLKMIT
                     EVFGPILTLGNAIYILGTKNIPAPKYSNIDIKKMKDKINSGILFDTHIRIIAIASNDA
                     VAMSNLSTMASAFATISDGNSFIVNKVKPTNKWIDNFCKRKIPPYVTENLLSSNELAY
                     FVHFPDKRVPYVERLKSKKLPVPEEVLTYKTFWDAINDNAIPFGYSTFRGRTKWLAFR
                     DVKMLRQHAYIIGGTGAGKSTMLISMALAVIKKAGLTFFDVKGTTLDRFIGYLNKSER
                     ERVVYVDLSSDDFFIPMNIMAVSMPPYDLANLIVDIFISAFGEKSIQARSQKVLRQAV
                     LAVSVNDKNGTIMEVYRMFTDSNYRRRRLEDLERLYQQGKYTEVYEYWKKFVGKKNAY
                     DDPDAQPIINKLEKIMQSTRPRMMLSQRSNVLNWERFMNEKKIVLINLNIGTNTPEIQ
                     RLFATMLMTMIRQDTFKRLKDGRHENDRETHVTILDEFEEFAKDPVEFERLLAMAREC
                     GNGLILTHQAKSQLPDRIFDIIADNTFTQVAMNIGDASAPVISKMFPGFESQDMTSFT
                     CDINEGLEGVCRMKKLSPEPFTFYTPLYWKLFKDYGKVTETINKLHTRDHVSIMQCFR
                     DIEARYKTTKEDTVTDATIQKQPQNIKVRKDKPRGSLKAIPGAIKKSSTSTPGFEGSG
                     GGILPQMCDTKTPG*"
                     /db_xref="A0A0G1D2H0_9BACT"
     gene            complement(149965..150360)
                     /locus_tag="gwe1_scaffold_79_prodigal-single_200"
     CDS             complement(149965..150360)
                     /product="hypothetical protein"
                     /codon_start=1
                     /transl_table=11
                     /translation="MRMIVCNVRKPKPNVKKVEELKSLRRFCAMAFVAVEAVKLTTPA
                     PVMAAISGSTKAAAAAATFGIGGPGFIIIEVLLIAIVGGITATIASTIGYGNVARLLV
                     FIGTMVCVGLICDLAGGVVNKVMDFAGMY*"
     gene            complement(150362..150541)
                     /locus_tag="gwe1_scaffold_79_prodigal-single_201"
     CDS             complement(150362..150541)
                     /product="hypothetical protein"
                     /codon_start=1
                     /transl_table=11
                     /translation="MQEDYRGKIVRGGIGKEIFWAIVKDGKVKEVELHNEWGQMIKNS
                     EEEEYVKQSLNERRL*"
     gene            complement(150690..150824)
                     /locus_tag="gwe1_scaffold_79_prodigal-single_202"
     CDS             complement(150690..150824)
                     /product="hypothetical protein"
                     /codon_start=1
                     /transl_table=11
                     /translation="VNKRGVKSLIKGIIVIVLTIIVITNLVASVPHTTQEQRYPIVYL
                     *"
     gene            complement(150793..151011)
                     /locus_tag="gwe1_scaffold_79_prodigal-single_203"
     CDS             complement(150793..151011)
                     /product="hypothetical protein"
                     /codon_start=1
                     /transl_table=11
                     /translation="MDYIQCFEKNLDMAMKTMRKFREECSKPTKINATSGNRLIIYLD
                     ALQAEVEEIKEGIKEVNRGEQKGSEIVN*"
     gene            complement(151682..151957)
                     /locus_tag="gwe1_scaffold_79_prodigal-single_204"
     CDS             complement(151682..151957)
                     /product="Tax=RIFCSPLOWO2_12_FULL_RIF02_62_27_curated"
                     /codon_start=1
                     /transl_table=11
                     /translation="MYTAASSYVALNSQGAEITWKPSRATDLAGYNILVSNRQEGPYT
                     NLNKNLITSTKFTTPELRYGCYYFIVTAVDKRGNTSITSEPTKLDIK*"
                     /db_xref="88969955"
     gene            complement(151957..153459)
                     /locus_tag="gwe1_scaffold_79_prodigal-single_205"
     CDS             complement(151957..153459)
                     /product="Glycoside hydrolase family 81 id=4909562 bin
                     =GWC2_ACD39_50_8 species=Paenibacillus curdlanolyticus
                     genus=Paenibacillus taxon_order=Bacillales
                     taxon_class=Bacilli phylum=Firmicutes tax=GWC2_ACD39_50_8
                     organism_group=ACD39"
                     /codon_start=1
                     /transl_table=11
                     /translation="MPNISYVSPQTLTSGDIATITGTGFGASGMVYINGYETSYDSWA
                     DNKIILTIPSRFIDQSMSFIVKTEVGYSNSVVVNIAAVGNNPIINRIDPIEPDEDSYI
                     AIYGQGFGNDTGAVYIGGRPAQLVTWMDTRIECLLPNSISEYAEVIVQQFTLKSSAYL
                     LWIKMYPVINGILNPVAGQEMTINGVNFRAQMGKIYVNDIELTPTYWSDSSIRINLPS
                     VARGQATVKVTTLSGVTSEYYNFQIHSSPEIISHEPVKVLQGREFTLIGNGFLDHGNV
                     TINGVPLMVLEWIPPDRVRVVPPANFTGTQQVIVECDGLVSLPHSLVISPNPEIRSTS
                     PIKPIQRQVTTVFGVNFGESGTIFINNTPVATEYWSDTEISLFIPSTVIGTIKFKVLT
                     SGEFSNEFIADVITVEEEAPTYHIWNEPLGIITYHMMIEEDEQFQVTIGVPYKVGTNE
                     LAVYVNGSRQSPITEATPWGAYAETNPTTIEFDEPLIKGDILILEIRRFS*"
                     /db_xref="gwc2_scaffold_871_51"
                     /db_xref="sga:GALLO_0757"
                     /db_xref="86199164"
     gene            complement(153466..153822)
                     /locus_tag="gwe1_scaffold_79_prodigal-single_206"
     CDS             complement(153466..153822)
                     /product="Putative uncharacterized protein ORF195 n=1 Tax
                     =Bacillus phage 0305phi8-36 RepID=A7KUW9_9CAUD"
                     /codon_start=1
                     /transl_table=11
                     /translation="MLARNNKGTIVQPEQETIISKWIADGVRYLIGFNATGSWSAEFR
                     MYVRNLTPQWWDANFPNQTFDDSNPWYAQQVHPNMRNAYIADRGILLPANAEVTLCVF
                     HEAPGEQIYKGTILGG*"
                     /db_xref="UniRef100_A7KUW9"
                     /db_xref="A7KUW9_9CAUD"
     gene            complement(153825..154253)
                     /locus_tag="gwe1_scaffold_79_prodigal-single_207"
     CDS             complement(153825..154253)
                     /product="Homing nuclease n=1 Tax=Bacillus phage
                     0305phi8-36 RepID=A7KUW8_9CAUD"
                     /codon_start=1
                     /transl_table=11
                     /translation="MNKGKPKVKPRNSKGPYNSKREWKVMMLFNKILPNLIAIDNGFY
                     SWLKSPHGSPMQLDRYYPELKLAIEVDGRQHVQYSTYFHSSIDAFEHQKRCDKIKNKV
                     CNERGIKLIRIRYDMPLNLESLLRRLRRVGITVPSPLKGE*"
                     /db_xref="UniRef100_A7KUW8"
                     /db_xref="A7KUW8_9CAUD"
                     /db_xref="csb:CLSA_c04290"
     gene            complement(154246..155022)
                     /locus_tag="gwe1_scaffold_79_prodigal-single_208"
     CDS             complement(154246..155022)
                     /product="Special sigma factor (SigF/sigE/sigG family) n=3
                     Tax=Clostridium acetobutylicum RepID=F0KEQ3_CLOAE"
                     /codon_start=1
                     /transl_table=11
                     /translation="LLEYKELDDLVRRYRDGDNDAANEIVRHFEGFIMKFINLIKYGR
                     LDISDTSLRSYVGLYIKKPYVLKRLHGYYKYKDVVEEILKRASWIQNIFKNNEKEEVY
                     NELVCILLEMANRYKLRDDGVYCFHTYVQKSFHYYVHRHLQKLITDPSAFANELTNFN
                     YTDEELDNQDFIDNLIYKQGRCKQTELTSEIDENWICGFTCEEAYLKFNPLDRRILQL
                     YYIYEMSDQKIANTLGLCRATINRKRLAAKTYIKGHSDHE*"
                     /db_xref="UniRef100_F0KEQ3"
                     /db_xref="cay:CEA_P0155"
                     /db_xref="Q97TE7_CLOAB"
                     /db_xref="F0KEQ3_CLOAE"
     gene            complement(155028..155573)
                     /locus_tag="gwe1_scaffold_79_prodigal-single_209"
     CDS             complement(155028..155573)
                     /product="Tax
                     =RIFCSPHIGHO2_02_FULL_OP11_Gottesmanbacteria_40_13_curated"
                     /codon_start=1
                     /transl_table=11
                     /translation="MSIVMFVDGSLTSSGIAIGQCEFNTHLPNIMYIERVTTNSKHPL
                     EKRLSHIFNRVDTLIKEFQVEYMIMEEKFLGKSTSVKNALSMGKADGVIQLAAGLNNI
                     RVGTFENGQIKFTITGFKHAEKEEVMLKVVDIFKNQPVVLKHIIPEYIGKKRAPKQDD
                     MADAVAGLYTYNIIPTSIKEA*"
                     /db_xref="87866782"
     gene            complement(155578..156165)
                     /locus_tag="gwe1_scaffold_79_prodigal-single_210"
     CDS             complement(155578..156165)
                     /product="hypothetical protein"
                     /codon_start=1
                     /transl_table=11
                     /translation="MITFRNARTGQPVFKESDDGKLEILDPDLKEQWDAQERIEDSVR
                     ESSTVTESTNNILKVPAGNMIEALASHEKLHKWHKEGAPEGWTQESIEQEHSRLTRTV
                     LARGWKHYSREGNTLDTTLAGDLAKRTSKVIEAEVVTLTNSHGKLHAAYSNTKAEKLE
                     SLHTQIVTKMLEMSIGHNVSDALDETLPTNLKEWG*"
     gene            complement(156175..156939)
                     /locus_tag="gwe1_scaffold_79_prodigal-single_211"
     CDS             complement(156175..156939)
                     /product="RecB n=1 Tax=Bacillus phage 0305phi8-36 RepID
                     =A7KUW4_9CAUD"
                     /codon_start=1
                     /transl_table=11
                     /translation="LVVDIKELNTYMQCPLMWKLKYKDNLIPQKRFMVHEVFNQAIHQ
                     LFYYLFNQVQNNYYPSGYHVKQAWGRIWCPGRSMQQILSHLYSNGNKITYNPRFKERQ
                     GLDIGLRLREQYKEKPGVPILVGQTYTVPLGRHTVSGLIELVRIVDEEVELIDVRMSK
                     RRAEQTQLKHDVELTAASFALRYLLKTKESYVQYLYLDTGAIYKSTRGTEDYKRLVKI
                     LDNFEKAIKHELIVPNLGGQCHTCSYRLHCLRKQWF*"
                     /db_xref="UniRef100_A7KUW4"
                     /db_xref="A7KUW4_9CAUD"
     gene            complement(156955..157242)
                     /locus_tag="gwe1_scaffold_79_prodigal-single_212"
     CDS             complement(156955..157242)
                     /product="hypothetical protein"
                     /codon_start=1
                     /transl_table=11
                     /translation="LNSLNNIHAFHLTMANKNAFIFVNKAANITSITVTQIIETLIQK
                     YNVSEVLYTVKEMPVRSKNPEQLSYELNTKNTVEEVREQIEEIFMRCVTCQ*"
     gene            complement(157411..157788)
                     /locus_tag="gwe1_scaffold_79_prodigal-single_213"
     CDS             complement(157411..157788)
                     /product="hypothetical protein"
                     /codon_start=1
                     /transl_table=11
                     /translation="MRAREEFKGKVNIPKINAGVNEVPGIDYSQTIDFVPPKKVPSKP
                     GELICQACGKPIRTNDFSKDPKRRAYQYKNLLHDACDEAIGATLDLSTGMDPDRHRKA
                     AQEEIKRREAKRLPDSNTFGLSF*"
     gene            complement(157766..158062)
                     /locus_tag="gwe1_scaffold_79_prodigal-single_214"
     CDS             complement(157766..158062)
                     /product="Uncharacterized protein n=1 Tax=Clostridium
                     saccharoperbutylacetonicum N1-4(HMT) RepID=M1MYQ3_9CLOT"
                     /codon_start=1
                     /transl_table=11
                     /translation="MSQLNEWSSRKDYYRQKVEEAGCTRYQPCEICYKCKVKASHLFI
                     KCGNCQVPICGHDERARNFMIRRENQRHRLMHFLPSINEGKKKGDEQNESQGRI*"
                     /db_xref="UniRef100_M1MYQ3"
                     /db_xref="csr:Cspa_135p00760"
                     /db_xref="M1MYQ3_9CLOT"
     gene            complement(158050..158328)
                     /locus_tag="gwe1_scaffold_79_prodigal-single_215"
     CDS             complement(158050..158328)
                     /product="Uncharacterized protein n=1 Tax=Clostridium
                     difficile DA00212 RepID=T3UTZ6_CLODI"
                     /codon_start=1
                     /transl_table=11
                     /translation="MEGLEKRKADLPIPESVNELGLTELEQNCMDGLNQCMAAFWEMD
                     RQHPDEARDFVNAVHVIQRLLGQRIVRRCYPKGWPTYRYRKDVKVCPN*"
                     /db_xref="UniRef100_T3UTZ6"
     gene            complement(158339..159451)
                     /locus_tag="gwe1_scaffold_79_prodigal-single_216"
     CDS             complement(158339..159451)
                     /product="Replicative helicase n=1 Tax=Bacillus phage
                     0305phi8-36 RepID=A7KUV6_9CAUD"
                     /codon_start=1
                     /transl_table=11
                     /translation="MDREPEYCYQEEICNIPDEIPDIIEENSTCAADYRERPILGESN
                     QTVNMPDYVAEQLNSIDQFTKEIQSDNHGFDTGWSGLNKALNKLQAGFHVVAGDSNIG
                     KSSWLSMLEWNIYNNNPDAYVLSFSLDDPLKDKLARILAAANKVLINAVSNPNAYKDS
                     HPILYTRVFHGIEMLKQAAWRYRAVDSTAFGTDIEDITDEIKRMCIKLKSQSTPLKLV
                     VIIDNFHDLTTANTMVVGNDKNKYDYIAQTVSDLANTLGIPIICTAELRKLNNYKRPT
                     KEDIRETVKIKYEAKSILVCYNEVGLKGEAAACYWERKGVVEKQPVYEVKVDKNKYNS
                     YKGRLFFEMYPEMAYFEEANAARTAIYTQAVYNTDH*"
                     /db_xref="UniRef100_A7KUV6"
                     /db_xref="A7KUV6_9CAUD"
                     /db_xref="cbv:U729_3156"
     gene            complement(159444..160388)
                     /locus_tag="gwe1_scaffold_79_prodigal-single_217"
     CDS             complement(159444..160388)
                     /product="Uncharacterized protein n=1 Tax=Bacillus cereus 
                     (strain G9842) RepID=B7IZM4_BACC2"
                     /codon_start=1
                     /transl_table=11
                     /translation="MHGNVGIYTTAYRYKQGDQKGELWADFFYNDFDNKDLINPDPYI
                     AEAGWRKVVEDVRHAVSVYDVFYGIMTEQIRFYFSGKKGISLLIHAECIGYKPHEYLN
                     EIFKQMVMEVKTYCPNDTLDTRIYDRVRLWRLINSRHEDSGFYKVPLTYQEVVSKSLI
                     EVKELASTMRKIEIKNPAPVAKAIKKVSQLIKDFKPNRIDDAPGRRLKFVPPCVDNIL
                     NFQIAEGRRNNSAAALANFFKQFGKPYDETCDLMNDWNNKCCVPSLPASELLSTVRSA
                     YTTNKTWGCGSMIALSECEPTKCKFASRRKKGQVNKHG*"
                     /db_xref="UniRef100_B7IZM4"
                     /db_xref="bcg:BCG9842_A0031"
                     /db_xref="B7IZM4_BACC2"
     gene            complement(160429..161154)
                     /locus_tag="gwe1_scaffold_79_prodigal-single_218"
     CDS             complement(160429..161154)
                     /product="Putative uncharacterized protein ORF180 n=1 Tax
                     =Bacillus phage 0305phi8-36 RepID=A7KUV4_9CAUD"
                     /codon_start=1
                     /transl_table=11
                     /translation="MKLSIYDLVYKYFTDLYPLNKPITDKDKVNIYNIFWSLLKDGWT
                     ADEMISHISQAAAKTPGVEPEQGNLLAFFYKLKRNKQNILYPGTVYTHSQLRVFAAAP
                     VIDVDINTGEIKYEQQDYYMEPRASYTIEELISYYNWVVKPIRNNQISRYMSVFNILV
                     KGYGIDHVLYMIDTIVNKMIAGEILEPNTPLVIQDYSREAMELMQTRLTELTENGGLS
                     VVYKPRIPLDRRGSSTTTKPVSS*"
                     /db_xref="UniRef100_A7KUV4"
                     /db_xref="A7KUV4_9CAUD"
                     /db_xref="cbv:U729_3153"
     gene            complement(161155..161469)
                     /locus_tag="gwe1_scaffold_79_prodigal-single_219"
     CDS             complement(161155..161469)
                     /product="hypothetical protein"
                     /codon_start=1
                     /transl_table=11
                     /translation="MESTIATGLSLMRDGQIRESIKKTLLSNVPEVDELNSLFNHKWC
                     LSIIDTGTTLDEREYVLQVRLFIDGMGFRDGIGTGANVYQAKLSALKDAMLLFGIVDE
                     DN*"
     gene            complement(161555..162247)
                     /locus_tag="gwe1_scaffold_79_prodigal-single_220"
     CDS             complement(161555..162247)
                     /product="hypothetical protein"
                     /codon_start=1
                     /transl_table=11
                     /translation="MFTPILMVVPVQFVMGLLIGLFMDDNDNTITNEFWVSTLVFILI
                     NLSTIIAGKSDAVSISTLIALGIGWIVMWCGLGVGNILRQELIKRITRTRTNNEIKLS
                     LTSFLRAAQSYGYMGGTERTDIMNHHLAELQEAIAEVIMICKKINPNSTIDMEKTLST
                     LSELAFDYAEVSEHIANVKTNSDKRNELINEWIQFGDKLIDYLWDTLRTTEFVMHNNL
                     RKLSTFSIIRIM*"
     gene            complement(162259..162819)
                     /locus_tag="gwe1_scaffold_79_prodigal-single_221"
     CDS             complement(162259..162819)
                     /product="hypothetical protein"
                     /codon_start=1
                     /transl_table=11
                     /translation="MNPGTIVNFCIGPIDVTMLSFAGIIIINTISKIIDTKTVKPILE
                     ESLKAAFAYLVFIMIANRMDAAGITAAMGWKSTQYLVVIGLAAREAIDLLKRISTKWG
                     IAIPGILDNRLSKIESGEVEQSPDYIDPVVLDQRIQNLKNNMDKIKELRRLERELNDL
                     GGPIVQDRNYNSPSGDTQYGSNEPTI*"
     gene            complement(162840..164030)
                     /locus_tag="gwe1_scaffold_79_prodigal-single_222"
     CDS             complement(162840..164030)
                     /product="Virion structural protein n=1 Tax=Bacillus phage
                     0305phi8-36 RepID=A7KUU9_9CAUD"
                     /codon_start=1
                     /transl_table=11
                     /translation="MNSGVPATPREEKPFRGEAKSEDYNKFTRRTFFDISNLYNIANK
                     LEEDLNFAIETNRVTDVFIQMKLAEQDRLIREMEIEKASLNNAIKQFVMAKDMLPDET
                     SKTPASTDRHHNLVTISSTGSPVSKLYLTDTFTGEIILPNVLNAVVDPPADNAIIKDT
                     NIFDSIKGGFAFWRRKVTKRASEYIPSVSAQVIIDLPEEIITNRNVNMINIAPYPCGM
                     VDIANIEYNVDGSWNVIPGFVPMSNAKDMVLYFASIAIKQLRITFKQRNFIIEGENKQ
                     FYLGAKRIGVYSANYKTENGDLLIPIELKGSGRRAINTITPLFANAGALTDTTTEKRS
                     VFNYAIYEVDDQGNLIFTRNTLPIYVNSNNIIIKASLNADPNNKAIPALEAVELDYSI
                     TGVP*"
                     /db_xref="UniRef100_A7KUU9"
                     /db_xref="A7KUU9_9CAUD"
     gene            complement(164036..164254)
                     /locus_tag="gwe1_scaffold_79_prodigal-single_223"
     CDS             complement(164036..164254)
                     /product="hypothetical protein"
                     /codon_start=1
                     /transl_table=11
                     /translation="MNYPSMVRTSMRKAGPIESKKFNSDITSVAISIDLLKKRFDSFS
                     DEIKKLLLPVQEVMNEIDEDSKRCNILR*"
     gene            complement(164263..166206)
                     /locus_tag="gwe1_scaffold_79_prodigal-single_224"
     CDS             complement(164263..166206)
                     /product="Low copy number virion structural protein n=1
                     Tax=Bacillus phage 0305phi8-36 RepID=A7KUU7_9CAUD"
                     /codon_start=1
                     /transl_table=11
                     /translation="MSVYNQQQQMITKEAYMTILKNGIQPLTTRVQTLATRIKGKKVL
                     GLPFFDPIKLIPDEVSDATQWNKQLREILWDLSTLFNETKAQGQQLMALSIYYSHERD
                     RLNQLIKELNLKCAILEEQLDNPNIRGFTDSFISFDNVETIGNDAQGLPSTNAMVDLK
                     RSSIRLPRLAGLPAKFDMIDAYIRVSGNGVLEQYGDIKNILSDSINDTWQCVLNIDGE
                     ENAVLTINVELKEPVMTNCIELEYENIGNVKVEINTVDQSTNTISFGDFLAWEMNSKS
                     IDKLTIILTKDTPDIEKGYTFAIKHLCIKAVQFQDKAYMVTKKFPLDRINEILLKVDE
                     IVPPQTNIRYYLSLEYKNAPFDWFEIKKDTSYVFDNVDEDFGLFAPGDDYYGISILEN
                     FGIKYYTIGIINHIPFANIIDVRAGERMWSVESIPLPNNINADYIPTVADWKYAIKVD
                     KRVIDTDRVALALSAGNLYRLTTYIYCTSDLTPTSVMPNMTGGKFSLYVNSTRIQPVS
                     GKYPLKFNKEWNKIEFFITAYETGNEFRHKLGLEVLSDTIFANYWPMQMISVHDLTCN
                     TNLDDNNKFALLKKDDKYFVLVNFNPIDRDLYKQGCRFSYSYKYLDTDDELLGFRMMS
                     ILERTHLAEEVTCHLLGYKLLTK*"
                     /db_xref="UniRef100_A7KUU7"
                     /db_xref="A7KUU7_9CAUD"
     gene            complement(166209..167948)
                     /locus_tag="gwe1_scaffold_79_prodigal-single_225"
     CDS             complement(166209..167948)
                     /product="Low copy number virion structural protein n=1
                     Tax=Bacillus phage 0305phi8-36 RepID=A7KUU6_9CAUD"
                     /codon_start=1
                     /transl_table=11
                     /translation="MSILLSTKTKILEERMKLHLIPLQQEVRNGSIQSPIELYYKLHE
                     ALQNIYLTMDKPSFTIREAKGAPISSDYNMMIEEAIEDLSSLYSELGNLAKAIIVEFK
                     NIEIQRSNIQGKIKTLNNRVATLSTRAKEYSNMVEIFKETFASTDNYDISIVKDTPAE
                     INIRAGVLTLATEDSSILEDLDISVVDCNGLPGNTHQVRAIDNKYKFYGEDGLHINLA
                     DAMDGNTDTWFEIEKFNISDSVRQDILGLGLDYIEGISWVDSGDLIIEIILEPRIAQL
                     VNWVSIVPFIPADKGAIAPVVEYLILDDGKGLKSVITKDEMLNNDTVFLIPRQKVKRV
                     LLRLRQSHGYSILAGHWAFIEPGERKGNQFGSVEESRLRVLGPMPSVGNLGVKYNPRT
                     RGVDWLVYTKETIFEEQEIKNNLFSVSSDGLEIYLEAIKATRYQLGLREILLANYRFK
                     STSTFISDIWPAKNPINEIAIEANIQIPPQFGTSDWVRFYISIDDAANWHRIYPTSTI
                     GTNLKKLYLINTNTPLEARLDNVGYIDSSEPIYKVRVKVELQRPEVAELDDADFYTPL
                     VTEYNLKVTSRSV*"
                     /db_xref="UniRef100_A7KUU6"
                     /db_xref="A7KUU6_9CAUD"
                     /db_xref="cbv:U729_3149"
     gene            complement(167960..170161)
                     /locus_tag="gwe1_scaffold_79_prodigal-single_226"
     CDS             complement(167960..170161)
                     /product="Virion structural protein n=1 Tax=Bacillus phage
                     0305phi8-36 RepID=A7KUU5_9CAUD"
                     /codon_start=1
                     /transl_table=11
                     /translation="MNLQLTDIDLKNIKKQYLLERLDNLYKTGVIKSETEYSYLVKNI
                     ESISLDTPSMILRKQIDLTDAENINQSFQELNIDLNVLFKQVDLLDQSINRQQRLNQS
                     SVENSIIELKILDEELDNSANLINNSGQTFYKESFIDGFNVDLDPALRLDRDGSLLPF
                     AYMDMEHECVKLPLINEVNCLVNVLGQSIASINVIRQVAASFREIENPKSSLDKAIDT
                     SPDTYWYCSILTDEPVKVNFGPEAYGIKEGVPFILDITLNAAQSVNQLSFKPFTRFPI
                     DIISVMAFSSDNPNEQPISLVSPFQAIEDLRNVSTKDLHVYTFPDIVVKKFWIILNQR
                     HYIERDIILSSRDKIKERNLLTPVSIIPSPATLNFANYETICEEMPGIMAFLKATSEI
                     QNDIDKILKADTEDTRVPVVKYQYEFGMFDIGVKYNQFAMSAVYVSSPISLGGVIREV
                     SIAVSEKIPIYLNDQLKRFKLANIEYYIGDPDNEFYPIVPLNIDTIYNELLIMKTYLI
                     RGQQVFGAKTVAKYDRIITVKGNGLPLGQNEYMINNDIIIINDWKFGTIYTVDYVPTE
                     EAKIVKFDLNNETITQVFNGTDNAGKIHLSKYHFIDKEILYKLPEDWNPSILSGELIP
                     VVVTIKLATGETITQPLNSETAVRLENKTDYFTGNIELEQFAGQNYQYCIYGNEMQFN
                     TVLAKDITVTVNYSYLIDTLRVKAILRRIVPDQFGVTPIMQDYMLLTKIIK*"
                     /db_xref="UniRef100_A7KUU5"
                     /db_xref="A7KUU5_9CAUD"
                     /db_xref="csr:Cspa_135p00700"
     gene            complement(170228..171427)
                     /locus_tag="gwe1_scaffold_79_prodigal-single_227"
     CDS             complement(170228..171427)
                     /product="hypothetical protein"
                     /codon_start=1
                     /transl_table=11
                     /translation="MPRIEQRPDGTFIKIMTPVEADLYNKVSKEGTDRINADLELTEQ
                     LGVLGNAHTGLVSKVNSLETGLTGETDARQVADQTLHDLISSLSGVDGTSIYNKEDIR
                     LLLSPWKVEEIDFPYTTPSDELFDKADSFAIREGYYFGENAEIHVDRGIEFKDNVVRR
                     YTILVLMEQADIVKLKFKYDGNLSTSINGDMDEIGESSYDVTIERSYDLREGWNIIQI
                     LIAHKIGIAGLSVEHDLVAKSKELDCLVRKSGIISEDMIGPGVIQPGHLNQSGNYKVR
                     QLTVTENLIVGNESTGSIKIGNGIMMKTEDGFELDSPLIVKSIQTQSGLIGITDIMEV
                     TISTNGQTNLGSPLGLIKLLGVSVGDTTYWGSKNASVNEDGDVIWTGVTILSPLMDVV
                     IIYNKLI*"
     gene            complement(171420..172262)
                     /locus_tag="gwe1_scaffold_79_prodigal-single_228"
     CDS             complement(171420..172262)
                     /product="hypothetical protein"
                     /codon_start=1
                     /transl_table=11
                     /translation="MANWLDSSKTDRLWKAIFSRARTSPDKQFFEENIPTAFDLHADE
                     VYAESIPRDVPIADTDIIKKMNLTLTRDKTVSGNKAWVALPVWQSNWSSGTGDVTEIA
                     GNFISPKYGPGYVAKIFKGDETRIPELSDLSWVFDYKAGVLMFESDPGQNGVTESTSI
                     KIEVYQYTGRMVSESWGRPGRVTGDSYIVKENEKVVRYDSPGGTVHLIYFESSPPGAV
                     EDLTGRVKAVVMIDGDKAKVTGINYKNVDTKTEFLGVHEEILANTDTVLDEVKARFGG
                     VIDA*"
     gene            complement(172264..174585)
                     /locus_tag="gwe1_scaffold_79_prodigal-single_229"
     CDS             complement(172264..174585)
                     /product="Virion structural protein n=1 Tax=Bacillus phage
                     0305phi8-36 RepID=A7KUU1_9CAUD"
                     /codon_start=1
                     /transl_table=11
                     /translation="MTLDPNRFIKLPPKADNIQQNISATDINIIQDIQEQSQRILFQI
                     RDDNFKQDCQMVLEHHPAVNILWIDLFKNDDRIDLYSSYEVIFDENERAVILNPDSSV
                     LTGFVYSKPYINPSKLPVNDIILLTKYYTPQGTLVKFQISNNGIDYFDIDPSSNPLKH
                     ISTDGNTLIIRAELSRSALTNSPRIESWALLWWDPTIGIIALPDGSVIGMPLGEGTIE
                     IDPEQPPDDSDDGQVITVKETADAIKLGRPQDGSWSDGVATWTPDTFVANALDDLNEV
                     VLSLAPENAEPMTKSLFGGPTKYTGKLPKDLTSDKWYKDGRVPGQIVNDVVLTSKGIW
                     TIPTFNFADTGLICLYLDDTKVAAIDLGANFNEDNRNGEQDLTTYNLTGDGSPLFEGA
                     ATFTGGVFKILWVKKYNFKKWQIASAQIELDTNIGDGIHTIQVKRELVVQQEGDIYQM
                     RIDTDNTPIVVSTLPTIVEHSILGRYLSGVKYYTIGDKFNISYKADNVFKSIYHSSQV
                     GTIEMPGLNTRIQNPQSIPGIADVFEVSEIVELDKINVVSEDALVTVTVQDPYGNKDI
                     KKTSSNGILVTTYGNRSNDTQEYFCDEIYRLPLNFNFEVTNNAIKNQWDSTLALINSN
                     AQCYLTGLIYPVKDFVSNLPENVVNYSSFTGNQQYCRAFAAASGKSSVVMTLEGITNG
                     LGQIGQGDINIEIKLPNLSGWGDALKPYDSSAGKSQDGWGMLSGSVSYSGGKATLTAT
                     FGGLSTVDCGGRIYVRVTLRNNSRIITALKAGW*"
                     /db_xref="UniRef100_A7KUU1"
                     /db_xref="A7KUU1_9CAUD"
     gene            complement(174599..177076)
                     /locus_tag="gwe1_scaffold_79_prodigal-single_230"
     CDS             complement(174599..177076)
                     /product="Ig domain protein, group 2 domain protein n=1
                     Tax=Shewanella baltica (strain OS155 / ATCC BAA-1091)
                     RepID=A3DB36_SHEB5"
                     /codon_start=1
                     /transl_table=11
                     /translation="VSDEFKIAIAPGNILVEPVGISVPAGKTEQISVMLEMDDGTLSE
                     ATETSVYSSSNIAIAIVSVTGLVQGLSVGSTFITVSNSGLTREVPVEVTEAIMDSIST
                     SVQEIELPKGRTELVTVTANMSDGTVVDITTLATLSINDPEIATISGNRITLAKVGSA
                     TVTVSYNSLTAVITVIVLDPVIDSIASDAGATTLPIGHQRQLIITATKSDGSTENLTN
                     FVTYNSTDYAVLNVSNIGLISAVGEGTAAIIVNYEDKQITIPMAVTPAIIDEVTVTID
                     KSTIVAGTFAQLVVRCKYSDGRISDITREALYNSSSVSITTISNTGVVKGVATGNATI
                     TATYNNVSGTIPIVVTPAIPVELIIAPDVSIIYINKSVQYKASVIYSDQSIVEVTNTA
                     TWVSSVEGIVTIEGGQIIGLVVGATNITVVYNGLSKVIHINVVKAGSFKLTIDRCTDV
                     DVKGYRIMRRSKFNAFPIKVMEVLQPENINPITITNEKLIYRDNKWYSLHGNILSDRA
                     IAVKVNDVDVTDFEIDLKNGIFTITAGERDIVKASYTFDGVNALDCSVLQPGVIYYGP
                     EPIDDSQLLPPINTTIESNGITGQLIVKFDEPPDMGTDYYFSWIAFDKSGNESVPSDE
                     VAGRIMQLHPETPYKLEKLDDNGDWGLVKYNNQRVFTDEPGNLNPEPVSNLDVDVTSL
                     DGQGLINVQLRWNAVTLDRLAQSSQYRVKLVNSAGQESLPGAAVGPVTVHCGVSKIVI
                     RRKVYENDNVFPSFDNPDAITAAEIIEDSIVYNDMGLEDLTIYAYSIFTVDTSGKHSM
                     PTTIIAEVGDITPPEQVVIENVKSLPL*"
                     /db_xref="UniRef100_A3DB36"
                     /db_xref="sbl:Sbal_4398"
                     /db_xref="A3DB36_SHEB5"
     gene            complement(177089..179764)
                     /locus_tag="gwe1_scaffold_79_prodigal-single_231"
     CDS             complement(177089..179764)
                     /product="Virion structural protein n=1 Tax=Bacillus phage
                     0305phi8-36 RepID=A7KUT8_9CAUD"
                     /codon_start=1
                     /transl_table=11
                     /translation="MYWQTKEHEKYVEGTKIPRIRAGTSVPAGAVNLAYAYAPLPSVS
                     KNIKIVDIDEPGTGNIDNLNPIIMWPDKTSTLCNLAGKNIIPGQDILITDIFKDGIPL
                     FYKHRLKYYIYSQKPPDNAGFYTGSSIQLINKYDFPLSTKWLVKILPVSNKRNLYYAD
                     VYLETEEKVYVRYDAIDLRIDNTKATYTGYKELCKQTRIFEQMSIDEVMSASPWDRVY
                     CRTNGDEFNTSRVYVPNEIIKEVRKPQQFHYSIRLEVQVNAETKVFFTPSYYAEVLNK
                     KSLLPGELTEYNRNDKIITSRAAKDLINPYVPSAYRDLESAIYTYTAICDNPEVRVKT
                     RPDGLGPLYATTTQDTGKVNITGEYNTFVEDKEQECSFIVELVYNDLVYRQRSFTINI
                     KKSLGQIEVTNFKNIFGFLNLTETELNTCSVNVKYLANPDKTIPMVDMFVADSGGRLI
                     FGDNGNIHFSYQTINNNIILYAVSRANYHYYASTYAVKSIDCQRIKLLPPLEEGPFES
                     WYVRIQRGMFKRTIFDIDENRNTYVYFLPEYERQPYSGFGKPYAKVDHERPIIENKYT
                     IKVKKIPILINELAPVVIKINDKSVGIIDIDPERGIIELESIIMETDQVEAFYYYKET
                     CLTYKGFTDEHNNYWFLDLNPGVGHTCSIVGVDNKYKTIETFKLLNKTIYIYLNPAGR
                     LDENDQLIPGSYNPNSLLHSFEPLNVPTATLIGMISIRPHLTSKGLSIVDTRTRGGGI
                     KPELIDKALEIEPASEYYWDIGRLDGQPYMESGIGVIRVPKQVLKKYGGKLSEENVET
                     VVHKYIAWGTLPIIEYVDRQEIILEKPTHPNIILSDELTGVVKPLHVTVNDNERIIIS
                     SIVIEKPSHLNIDNINVSKTVTLPGHPNIEIVNNF*"
                     /db_xref="UniRef100_A7KUT8"
                     /db_xref="A7KUT8_9CAUD"
                     /db_xref="csr:Cspa_135p00400"
     gene            complement(179776..190224)
                     /locus_tag="gwe1_scaffold_79_prodigal-single_232"
     CDS             complement(179776..190224)
                     /product="Ig domain protein group 2 domain protein n=1 Tax
                     =Cellulophaga algicola (strain DSM 14237 / IC166 / ACAM
                     630) RepID=E6XAP8_CELAD"
                     /codon_start=1
                     /transl_table=11
                     /translation="VNYFVAHIYAEITPGSIYITVELPAQVDNTVTELSKIKLSNLTV
                     GELLKPAIDEFATKHKLNAENINVNQYYIHLTDSMVPVAVCFSDGQIATAKSNEYIYG
                     YYTPIVAPPLAPANFTGVLLPDYSGVRWTWSDILNEQKYCILDENNTILKELPKNSSE
                     WIEPVTCNGRTIKRKVAGYNSAGMGIASTFADITLPSISDSSPYGLKGRCLSLSGILW
                     SWNYTGPKGHYNLYDGITDELLKSFDSDNCSCTEIELVPGIYSRRLRVVTDEQTSEFT
                     NEAVVVIPDTVHELKPSKPSLNGSASGPNSIVYQWIDNGNVDEFYICDEDGTILHNIP
                     GGVGYFSEENLDTDITYRRRLQAYNEFGVSELSDIVFIQLVSMTFKPIVECPIEHNAH
                     YIPQGRIKAFKSGVGDGLDLFVKGILTKANSAPIIDTMEQYLSDEAQLPVSAMASSTD
                     WYVTDSWVKQYVDNLGHNCISSYTAFEIVLDVERKVLKGFNYYPVKILPYQFYTQGNY
                     YNYDPGQLKLILKAIPEARAVIDVCGQVTDKISANIKVTSDVFYQSCDSSDIDYTVNI
                     NFDSIGVQRIVDDVLASGINWEMIVDDFALVSYTLKVDTGNKSYEITDREGIMYLWLP
                     TITGTPQIAHVQIGNDLYINLTLGEILSRYIDHGGTIVPSNILSILNSAKITIYDDNF
                     TVTWTGLTDITTDISSRLETLFDTTPIATQLGSYIFDNPVRLSISNDQDNKLLVYSLS
                     KLLKNINTGQRLEIIEEYSDGSSRNINHLVEFTSSHPNIAIVTSDGVVYGMSPGETNI
                     AVGKPGQGTLLWVHVTINEYGTVTISTAAESIIEPVSIDIIKEPIFSSKANEILPLSE
                     LEEGDQFIFSGRVWILLEEVTTYDRVILKTPLAPMAFDNDVNDKYYNPDDSDNIAYYL
                     NHTFYNTFTVEEKGLLINPTFCSKVELPSAASYKELFDNVYKNIPSLWSWSYGIGGRY
                     AYYPGSPGENIYTNVTSPCHVVPQIYLNKTMLVEKVDTSIVLVDSITLNISSLYLEIG
                     RYSSPGYEMLPTNPTDRSVTWSSSNTSIATVDSITGRIKAVGVGTCNITITANDASHA
                     SDSMSVTVIQGPPGYVRITDFRAGDEFIFSGRSWIFVNHPDSTSCEAMLKTPLPPMAF
                     DKSPGDEVEYIPTDPDNVAYYLNNNFYNTFTTDEQNLILIADDYDADYKITIPDDGSD
                     LMNLVFKDIPSLWIMSGRTTTQGIFCPSTSYGEEYYVNVDELHHVVPVIKLPNTLFVE
                     PVIVPPVLPRNIVLNVYELSLRINEVFTLEYDVYPIYTTDKSITWYNANPDIVNIDQN
                     RVITAIHAGSGYISLTCNADTNVNTGIYVTVLPPDPVAIPITNMYLNQEMQSLRIDQT
                     HTLMHTILPVDATNKILAWSSDNTNVATVDSNGVVRGVSIGTCIITARTSDGSYLNDT
                     CIITVTTAVISFSLNLSSYTFGVYPANLGIDTMNVYYSITPSDATNKNIIWSSSDESI
                     ATVAPCETNYSRVTARNYGQCIITGTTEDGGLTDSIVVTIVDPTIHVTNVWINPEYVD
                     TVSNQSYITLSLGILPFNAADRSVTWSTSNSNVAVPDPNVSGRINIIGPGECTITVRT
                     NDGGLTDSSIITVTPAIYVTGITLTPDRIDTNIGQSSVMLTATVSPSNATNKSITWST
                     SNSNVVVPDSAVSGKVNITGPGECLVTVRTDDGGFTDSSLINVDSRIPVTWISVAPGI
                     ATLSRFETQALTATIYPTNATNKNVRWSSDNPIVATVDDNGIVTGAWYGYCTIIATTE
                     DGEYTDTCVVSIPYIGITNIETEYEAIYCNITESVNLFNYVNIYPANATEQIVWHCDI
                     PGIISIDEYGNITCISGGSVRITGTCTNGTQVSFEFTVDTTLVPTLVRVIAVPASITL
                     PAGVGVTIPSYMKLNVKGVTLNWTRKDVLSFGLFGDNVLGWWSGDIIEVPEHHVKTYV
                     STISDVYDWRGPAVGPLFGSEINGPLNVFGITVKEIIANEFPDIDQNTVTNIKVDGHG
                     INNDMVVVFMDEDYVWAYTTGQKDSCHVPYRFAWSVDMIGSDGITTYNVNVGPFYSEI
                     TKCNQLHKITGHSLRRHINEKALAALKASYPNFNISPLELVDVTLTPRMPVDVFWKLD
                     ETERVTVWTTHETFVSNYQHTYPVILDKDIIITPDSTSDNPLNVSINTLTELFIDWYN
                     NSPIYYPFAKPLSYTIAIGSTEWGRRKLKFDTIQPVPDPEGIWDPNNSSPLEIWYDGI
                     GTYTGQATGVECKAKRDEDGIVHVFTSNGISLVNSTGEVYSGEEVVKWSAHIQDSNGL
                     GLLSWAADNQVDLSTLFTGVIASIWFRNLPGAVTNEINLASSEPIEVEYVVKDQVTIP
                     WSLDVNVEYSVAVASSYGGIAFTSISNPNVPLSSAYRRVLPTESIIAHVEEVSRIETG
                     ILKSDVKVARINGLEPFNQNGSGWVPFEGVCNAPEPLNNWFNVKYGVMFPDIVLPDIN
                     LEFFWNNYNNYNTVPVNGESFTIKYYHIELKPDGYEKSWVEQILKRTKENMYCCGCAA
                     GFDSYGIGGGSIGGSIGGSYPGGAIGGGTGSYPGGIGYPGGYPGNYPGAYPGGYPGGG
                     SYSGGYYTTPVAPGSIYAPVKPWISPGGQNLPGGTDISWENGLIRIRIPSYPGEDFDI
                     NLNTDDPNIEFEIDHIDESEPGWRTYYLNLKTIIPELGRWNPLIKSGYYYLGSDEYYL
                     FVDTRPEAKPIVIKEFDTESIKLEIIFETDAEQNADSQVIGHVVENFAAGVTTGGVII
                     NNENKSLTLNQSNTGWQAGIFTSDWISVSSGIQEWKYFEAKGYIPQGSLNTEVRFKVN
                     GEISNWYLIANGTKPLVPMGTEIQYRLIMQQGTIQVPNNTEFAWDGNMLSDIECHNVV
                     INDEGYITAQDLLSDMVLISNPISSESLSKFIHKWDILWIDGWVPEGSILELNTSTSS
                     SIMGPWNEWVLVDDVTGFIKSTQEPYIKWKVVARKGDGRQAPVIERIVLGAVATMEDI
                     FPPYIGSVRIELSRPQGIYPTDVKINKSAALKTDGLFYDITEGKTLKQMVDEYIYLNE
                     AEYENVRRYRVFGPVGVEFRYDSNGTTSVHAAIKEVRKIDVTITDNFVLDTANEIEVY
                     PVPRQGAPIVVYDNREEPLRQVFFTDSDGKPTLINTEIIIGDGTNRVDLAHMGIDPNS
                     LDIAIDWTGFDKWESVDIEDVILYDSIIWLAYKVSENTKIRVRYCLTGSFYVDYNYKP
                     ENDLIKIKVYDPVLGLDRKIKVYYETNNWSSYYKAEEVNLNPIMSIEEGRFLFISDRI
                     PVPTTIDIHVSPDTLLGNGIDQASIFAIVRDEFGNPIPHEPVSFTSTDGVVTPANTET
                     NFNGVAIAKYIVPSKVITQAKQIVIKAHATGVETSKVVKLSPEAITGKLIITGPSILS
                     SGVATLTITGTDGNYQPLNGDIKVVIGNKIHIYQLVSGKVGVEIPYETIPNKNKKLLI
                     KAIKDNLITSFVMYVV*"
                     /db_xref="UniRef100_E6XAP8"
                     /db_xref="cao:Celal_3761"
                     /db_xref="E6XAP8_CELAD"
     gene            complement(190228..191355)
                     /locus_tag="gwe1_scaffold_79_prodigal-single_233"
     CDS             complement(190228..191355)
                     /product="Low copy number virion structural protein n=1
                     Tax=Bacillus phage 0305phi8-36 RepID=A7KUT6_9CAUD"
                     /codon_start=1
                     /transl_table=11
                     /translation="MAERFAKATSNIVGKLPYWWKIKKKPQESIGAYFLNIVGMEIDE
                     AEYVLNYALRQIHVLTADIGQADICYRTTLPASLNKDFLITIASVDAIQLEPAKTLDE
                     FFSGFSTESTFTPELLLQNTYYIDWETKIIYTRHTYNIDDNHPEGQVQIAIYSQNGER
                     LANENLKLSLHHVWNFFDEFGLLLSCPRIYGERNASYKERILDVMRFPGSANKYGMIN
                     GLARELLLKYKEVWHNGGKDLILRRPYLAEHTIMIDDRLIESYEYEIDSGGRVILLGD
                     PLFEGYKRVVTYAAGIDLRLFWDMSDREFMNELFIPDGDATKRLRYYVQLVKDRVPIE
                     WGQFRWNQGVWDSFDPSNSGTACIPSFCDGSVKGWENYGGE*"
                     /db_xref="UniRef100_A7KUT6"
                     /db_xref="A7KUT6_9CAUD"
                     /db_xref="csr:Cspa_135p00380"
     gene            complement(191464..193317)
                     /locus_tag="gwe1_scaffold_79_prodigal-single_234"
     CDS             complement(191464..193317)
                     /product="F5/8 type C domain protein {ECO:0000313|EMBL
                     :CDQ41798.1};  TaxID=1462526 species="Bacteria;
                     Firmicutes; Bacilli; Bacillales; Bacillaceae;
                     Virgibacillus.;" source="Virgibacillus sp. Vm-5.;""
                     /codon_start=1
                     /transl_table=11
                     /translation="MIDIYVNSITGSDSNDGSIGHPYLTINKAWSMADPIESTIHLAI
                     GVYTLTQLAYSAYNITIVGEGINTILIFDPGYKRCTGGWGYFDFNSNCKFSNLIFETR
                     GTESYANYFYLGNDSKIEFDFVVFRNFFNIVYSDFIIISGWLRFTNCLFDLMVNTIEC
                     FNPYDINRIVFKNCYGDIKLVAPSSPSVFMENTVITSTPKFDATYHILETVDYKIGIY
                     FNQNFIMSKLDLSNGNGGRSGERTYIAPNGVTVNSTARVWINNGFYYMGNMFNGSILS
                     YSDGYHYWLSEGAATLTFDFGAIINWLRYNPIKTIVIYPKARDEASSNYQISVSEDGI
                     NWTIIVPWVIYNNPPYGMGFSYEINTSKRYLRIQLSQNGNWGSILDEIEFYTKRIYLQ
                     ITFKKRIKTSKGYLSDILCGNLSKVVMDITSVVENLNNIIQTGGNLAFDGMITPGLLL
                     GDWQPICKVITQLLLESASIIDLPVNDILLPGLKLSVLTSGKLQYIAGMSCDDWLDGD
                     IQLPSFEKYEYTGLIETIIFGDLKPNDYTDDVIEEVHEEIIIPYSHYLSEGTILDLVI
                     GTTIEDPCIGIVEEDVYSDKVPNYKRDIFGNVQRMLAGRRARYTSLIIAWL*"
                     /db_xref="A0A024QGW2_9BACI"
     gene            complement(193320..194264)
                     /locus_tag="gwe1_scaffold_79_prodigal-single_235"
     CDS             complement(193320..194264)
                     /product="Uncharacterized protein n=1 Tax=Clostridium
                     saccharoperbutylacetonicum N1-4(HMT) RepID=M1M1W6_9CLOT"
                     /codon_start=1
                     /transl_table=11
                     /translation="MLLDSGQELYIFVGGDGTGFIGEGGGWNGGGNAGPLGPGAGGGG
                     ATDIRRGGIELENRIIVAGGGGGGGNLSAGSSGGETLHLTTILGNGQNHPEIGGGGGG
                     GYYGGMAGDINRGGYGGSSYAGNLRNPIINTNIWYNAGLVIISRLPTYTSFINSLTFK
                     TIVSSFEIIKLTFLMGDLKSSKPVDIEIEILSSDRQETIPEEQIDTEKLYCIDSQQIT
                     ITDDNNRIDTSDTITIEDIEIDPNQLYDIKILLSFDNRNTWLAYDHNSHTWIEYNTND
                     VSIYGMAFWQLKSIPEEVWSEKLSIWLNLCIWVQTGDV*"
                     /db_xref="UniRef100_M1M1W6"
                     /db_xref="csr:Cspa_135p00550"
                     /db_xref="M1M1W6_9CLOT"
     gene            complement(194538..195062)
                     /locus_tag="gwe1_scaffold_79_prodigal-single_236"
     CDS             complement(194538..195062)
                     /product="hypothetical protein n=1 Tax=Brevibacillus
                     brevis RepID=UPI000376B4EF"
                     /codon_start=1
                     /transl_table=11
                     /translation="VDLQVFNFNYTGSQQEVTLPPGIYKLETWGAQGGNNGAPGGYAS
                     GILNLGDTETLYIYIGGIGAPNSTGWNGGGFASPYGGGGGGTDIRRGGQTLNDRILVA
                     GGGAGHSHTAQGGAGGGLIGIGGTTGSGGTQTQGGSSGGVSGTYGSFGYGSNGISHGS
                     GGGGGWYGGGGGYT*"
                     /db_xref="UniRef100_UPI000376B4EF"
                     /db_xref="C0BMI3_9BACT"
                     /db_xref="csr:Cspa_135p00460"
                     /db_xref="UPI000376B4EF"
     gene            complement(195074..198658)
                     /locus_tag="gwe1_scaffold_79_prodigal-single_237"
     CDS             complement(195074..198658)
                     /product="Putative glycine rich protein n=1 Tax
                     =Luminiphilus syltensis NOR5-1B RepID=B8KVN5_9GAMM"
                     /codon_start=1
                     /transl_table=11
                     /translation="MAKDSLQFNIYDKESFVIPNIDGIDFLVDAVTLHKTVHEYVKDG
                     LLIDLIAARATEDDKHGSNPLSTWINLAASGDWKLTELSDFNFISDGWIGDGTNANPY
                     ALLFNGINSKCTLSYNPVYDTFTLEAWVQTDQLHQIDNEINTGSSPGLDGQKYLFYPS
                     KYIDTRVGAGVSIGSNGVSVYEYGDAHFPAVAVYSGEVTGITHVIVEYIDRQPFIYIN
                     GVLVRIGLKSNMTRVWSPIIMGAGPYGAFDGCVIMARIYNRVLSQEEKQINYQAGFVL
                     FSYPIIPYHITTGDNQIDCSEVKKILNIMAVQIEPEGTLLRYLVSFDNKGSWLTYNTV
                     WQEASLDDIDRVGMTADELNTVDWNYFQPGVHGNLNIAVALATIDISITPSVSKLLIE
                     YVGNLLGVITRTTIACYINNVSEVTFTHPSDEVENIPTIVSSGAAIDTIAGTISNTCR
                     INGIKERMDNSINIPILSRAGALIASHLVGVYKSSHNNEEDKIDFLIINDLISIDPVI
                     PKLSGNVLEYLKGLHIPSYYSTKPLDLICETVDIETLKSIQILDKTPSIFTSICSDRP
                     INITVTTDDYTRIDTSNIVTIKDINKDYYSNGNERFLFSFDNRNTWYSYDYSTNQWVI
                     VSLDDIQEKGMTFWQVSSIPEETWSTKLSEWLDMAIRLIAYPSDSNETIYDFTYTGNY
                     ITWIAPFTGDYRLEVWGAEGGLPGGSSITGGLGGYTKGTITLTQGDILYICIGGYPGR
                     AKAGGWNGGGNGGTDTSSSVRYGGGGGGATDIRVGDTSLSNRIIIAGGGGGGGEYGNS
                     RYGAGGEIQAQSGAGQLTTNPARTGAGYQWSWGGGGGSQTQGGVGAGTYVKGGNGTLY
                     QGGAGDTGCCSGSGGGGGGYYGGAAGGNDSPHGSGYSANGGGGSSYTDGVSDGTMQIG
                     VQAGNGKARITLLNTTMYTVNGFTFRTIVNKFDVYQIPMLTGFKLDIPIHEVLEEKDS
                     PVLIPFRTLKNFDGNAISIITGLLTNNSSHYITGILESGDLDKLFTIDIPKSFTGLKS
                     EIVCNFLISKSSYTEPDVDDILYIQDLPKEQVKSDTIYYDKEEQFAMLNIIDNREDTE
                     FIVMTNDYNRIDTRQAVAIQDIVADYQEIDGIQIRFLLSFNNRETWYIYDHDTSSWIQ
                     KGIDNIHNTGMTFWQLKSIPRDAWHKALTNWLNVCVGFKTFSDNWIYG*"
                     /db_xref="UniRef100_B8KVN5"
                     /db_xref="B8KVN5_9GAMM"
                     /db_xref="bcg:BCG9842_A0011"
     gene            complement(198671..201682)
                     /locus_tag="gwe1_scaffold_79_prodigal-single_238"
     CDS             complement(198671..201682)
                     /product="Gp371 n=1 Tax=Bacillus phage G RepID
                     =G3MAB2_9CAUD"
                     /codon_start=1
                     /transl_table=11
                     /translation="MTIYATRCQIKDLASNVWKQLEAEGWESVMSRPEDGVMKKQLPT
                     GPLFIRITPVIANSDRFTLGPAENYQPGTTGVGLSIDRTTPGLDPNMESFEISVADLP
                     TYDGNTTLTIGTTPVIIPVYSGSVRVVAEKIRDTLLSDSAIAMAYDVIVDVNGKVIIT
                     AKDSRAIDFNMSITDTITGVTASDIETIPGITPVNEERTIIVNSGATVSGTLNINFDD
                     GTIIKPGIKFPVVGNDTAAQVAGKIKTALTSDNDINTAYTITNVIDTNIITIASKTGG
                     PKSITITITEVPNGVVKTIAETQIGVTSVAEVFDLTVTGSPITSGNVSLILNNTPVNV
                     TVSNGDNTTEEVAAKIRNVLATDTDVSVSYTISGSGNQVIITKNDVGAVDLTIAVAGN
                     NTGIGATFVETTPGDVSIQEVNTITVNSACTANGTINVFFGDGVINKTIDVNVVTADS
                     LQEVASAIQFAVDALADYVAIVNDNVVTIAAASAESQVDATFNPNDTGTTVTINITQQ
                     GITGVKEINTLTITNVSNISQTGVINFNDGIINKSVNFDILSTDTIDTLAVKIAILLE
                     NDGQIGSSYTITSTNNNVIISRDATGAVDTVVTLGVVAIEVNCSITQSVVGVTGVAEV
                     NTLTVLTGAINDGTISINLSDGILNKTLIATLNGADSFTSIVNRIRTVADALDNWNAT
                     VVDNVVTISSTLMVDNPDPTFDANDTGTVLTISVLAQGGSGSKEENTIKVLSNCTTTG
                     LLQIFVSNGIINKEIQVSVTSGQTVSQVATAIKNKLTAEAEVTNTYDVTINVSNIDSI
                     LVTRKTIGPFNTTIKLGYLTGLAGTFTNDQSKSVFFASAVIVKTSPFNYKLYTFDDHI
                     VLSIIAEVAIAGAVNALHYVGRLKLFGVEPNNTAVVLASTNIEGNSKIYPLKDKANTV
                     NGPAYDFYSALPPSNPGGGGLYYMAPIEVGSISDGIRGEIDHVYAIPLSGVIQDDTIT
                     VGSQVYDIHTAGSIGYSSLAGTRAVAVYNRG*"
                     /db_xref="UniRef100_G3MAB2"
                     /db_xref="G3MAB2_9CAUD"
     gene            complement(201701..202708)
                     /locus_tag="gwe1_scaffold_79_prodigal-single_239"
     CDS             complement(201701..202708)
                     /product="hypothetical protein"
                     /codon_start=1
                     /transl_table=11
                     /translation="MYFTGTSLYPDGLLADIAAAVVSIPQGKTDPYWDNITSDSPVAT
                     NLYKQVFKSRAKVNSPDSRNLFCVIGALATTSAFNSTASISGYAQNTINSNSGLTLGG
                     AQNYVPGTTGVAGTFENLIEQSLFLRAGVLPTNFGIGNVNWHLIVEPTSIVLAIEING
                     DSNARAVGFFGTVDPLEDHPDGMPIICQSTTQSPTFDRALTAVSGPYNYVNQDYYWCQ
                     GSYDPYMDIGYTRKLFLRSVPAYYHDGVNTMNTVPLGVLTNIYTSRFDRSNIRILGTT
                     GFAATVDTGENKYLVVFPYPVASIYTPQSGVGTPLDGFRARKTINITEKDYAIVIKYT
                     P*"
     gene            complement(202753..203994)
                     /locus_tag="gwe1_scaffold_79_prodigal-single_240"
     CDS             complement(202753..203994)
                     /product="hypothetical protein"
                     /codon_start=1
                     /transl_table=11
                     /translation="MRKLKDHQLNSGRVTAIENEISEARGSYDRLKKYIDTRGYTDFR
                     LNEAVWTGSAIYVPINQGTAFIMGYVVQYSDMINIYIPGAMPETTYYFFINTNGTIIY
                     RNTPEELETDMIIGSVSTGTQVDQLITKDLRHILRKDGIYEEVVKARGSYDNLKNYID
                     SKKYLELTLGKPEVDGVNVKVPIYGGRSYILEQLIEKEDQVFTLLNPNLNTTYYFFLD
                     QHGTIVYDTILSESRSKMILGTLVIGETLDQLITKDLRRILDKDGVKEEVIEARGEYP
                     TLKERLDTEFDITTNIGNKRSAIICIKDILFPHTIGLIQVIIPEHFVMSKVMIRANNA
                     PIGSDLVLDINKNDISIFTDQSTRPRISDGQNSVVVESINVDFYEGDIFSIDIDETGL
                     ITPGGKDLMITVKFDQTGDRG*"
     gene            complement(204005..204853)
                     /locus_tag="gwe1_scaffold_79_prodigal-single_241"
     CDS             complement(204005..204853)
                     /product="Putative baseplate protein n=1 Tax=Bacillus
                     phage 0305phi8-36 RepID=A7KUS5_9CAUD"
                     /codon_start=1
                     /transl_table=11
                     /translation="MLLKINKDFETIMTNAMNRLANSEELSEISRGGVTRLLLAIFNE
                     EFAKSSESNVDGFYDTLKKELVQAFLSYAGEDALDAIGYMMYCKRYVDEKDEPYRYRI
                     SQQLLSMATSNETAVRLACLSVPGVDDVIMKAYTHGTGSGSIYVINKDPAELPNLIKQ
                     VTTAARMVGGWGTRIDVFQPRFLNVEIRIRIIFYKDVSELDQNLIRGTAKISTEDYLA
                     SRNAGEPLDVKYIEEIVSKISLEISEVQIYYLTVNEETVLLVKQLCAWNERFIPTRKG
                     NAVIIS*"
                     /db_xref="UniRef100_A7KUS5"
                     /db_xref="A7KUS5_9CAUD"
                     /db_xref="csr:Cspa_135p00360"
     gene            complement(204856..205263)
                     /locus_tag="gwe1_scaffold_79_prodigal-single_242"
     CDS             complement(204856..205263)
                     /product="Putative uncharacterized protein ORF150 n=1 Tax
                     =Bacillus phage 0305phi8-36 RepID=A7KUS4_9CAUD"
                     /codon_start=1
                     /transl_table=11
                     /translation="MRVAKDIAISPDGDFIIRDHDLAVAKEGEFQLQSIINRIKAVRI
                     NWRLDHIGADMEDIIGMPNSPDTAQLTIDKITFALTEDDLIDKKDIYIRPVPISKTTI
                     LFFLFVNSPYFAQPISLEIGLDLSSGVIKVMEV*"
                     /db_xref="UniRef100_A7KUS4"
                     /db_xref="A7KUS4_9CAUD"
                     /db_xref="btn:BTF1_30672"
     gene            complement(205268..205480)
                     /locus_tag="gwe1_scaffold_79_prodigal-single_243"
     CDS             complement(205268..205480)
                     /product="hypothetical protein"
                     /codon_start=1
                     /transl_table=11
                     /translation="MFINGKSAARLSDTGYTTCPCCGAGYTNVQASTSLFVNGRGIVR
                     VGDGVNIHLQGAGNMVSGSNNFFVAR*"
     gene            complement(205641..206165)
                     /locus_tag="gwe1_scaffold_79_prodigal-single_244"
     CDS             complement(205641..206165)
                     /product="hypothetical protein"
                     /codon_start=1
                     /transl_table=11
                     /translation="MAYGGQSLRLNEYANKPTDNPLLELKQSAENVRFPSGSEPALTH
                     PFNTSIVKIRDNGCIDIFCGTNVGIRLDPNLANISLITDGERHHTGYLREWIQKDVER
                     HVGRNILTKIGGNIYLEAQGNCTVNIGGNADLNIGGNADIEIGGNVKIDNEGTVEWMS
                     GGNMYFAAPNYFFS*"
     gene            complement(206165..206551)
                     /locus_tag="gwe1_scaffold_79_prodigal-single_245"
     CDS             complement(206165..206551)
                     /product="hypothetical protein"
                     /codon_start=1
                     /transl_table=11
                     /translation="MNLNNGILQTIYKKVVAPAIANVTKDVRGTVTEYYPEQKRCKVR
                     FRDPNSRGICELVVPIQIQGGINHPGPFPGEDVQIVFPGGNYTFGYISGVLDLNYSSS
                     TRGRRQTHRRKGSFIPDMIGERTGEL*"
     gene            complement(206560..212781)
                     /locus_tag="gwe1_scaffold_79_prodigal-single_246"
     CDS             complement(206560..212781)
                     /product="Baseplate hub protein n=1 Tax=Bacillus phage
                     0305phi8-36 RepID=A7KUS1_9CAUD"
                     /codon_start=1
                     /transl_table=11
                     /translation="MSGYTITEAFLSPCRNRPGDKRTPQGIVIHRTGVNQPDPNIIRR
                     NMQNDNPYPASSHYVIGSNQILYIIPDDERAHHTVGGNNCIGIETCEPITAGSLARLV
                     WLCAYLCDKWRFPKTEQSIKPHSYYDSNTRPHDPFSWSLYKAGKADPNGVIDPFAFYR
                     AINQSTSGGGTAVVPPPSSTPVGISTDAVSGIQPFNTDFIKWDAIDLFGLDTDIVPGW
                     RNRATPFHLRIGDSVFFVPPTSIKVKTVGNVSTMKSMRSKSSIKTKSGYTQTEIRLTL
                     YFGDIEQINGFPVAGPAGEIYSMDGLRPLLAQFMRTPIIPVVNERLNDVFGIYNVCLS
                     SITGYTDKDFPDTLSVELIMHKTTVMPYIQRHDADLDRMICYPLFRWYYQQVLQPTAL
                     GRVNQSWLQPIVNYMNGSFKFYIIDSSFLETNDVVSIAAGIAMVEVDIPNDEVIINSM
                     SLTTHNLFSAVHLQMHTDPSHQYMGSLDTNIFIQLETENRDIVKQFVDLQKLTEEYAI
                     NYRDKLVSGFVKLENELVQLFGVEYVMIHAIEIDTVENEPGMTRIAIACVSYDPSQKD
                     NEAVDGFLPFHDKTNLVGNVQSVLLNSMADAPTEYLQTMVAEEVVNNLDLYPDLELPS
                     YNQVAQALLDINAQRRQRNLKDLDFNVFVSPALRGKNYSGFRVDPDFYVKYDYLHLGG
                     MVNPAIVNGGTINSSYPAGIGIDPNAPTPVSTTTVTTNTTTSVPGEQRTFEITAYCAC
                     QKCCGKSPGSPGYGVTASGVMVKEWHTIAVDRNVIPMGSWVYIPYFKNKPNGGWFKAE
                     DTGGAIKGNRIDVYYKSHQEALNFGRQRLPVIISKEKGATPPSGTAGTTMSVNPTANS
                     SKTKTEFIALVKAQVGKPYVVTTEGPDTFDCSGLVQWTFAQFGVNITRLTYTQWKQCQ
                     EITKGDLTVGDLIYTRWGDGPDPVNPDHVGIYLGDNTIVHAKGKAYGVVQISGNSLGA
                     DSRYFRYLPMAEVLQTGAVSSSSGIYNSTDSTGLNWKDEKLPDWIYAQTPPVMTKPYG
                     ERVQAPDISKPEGIDELARQMCHDWLTYSWDGRFVKAFPTFAMVILDEGMWISGRRTW
                     TNFYTYHSVLNITTVKDRDNPVDLAIISLTNIYGSLNAKLRYKAKGGDTWANNIFPRI
                     DMSILKQRAEVLKNISLKTGARVHLKMGYGSVAECLPTAFNGVIADIDSRENMTIICQ
                     GDGIELVDPILEWDENQRTSIFNLTSTPWTMFYMILAHRGLMFHWGNSMVVQEFIKGL
                     KSTIDLAETFADWVSSMIEKGKLEKAPEKLSNAIKSVTMVNPAGETGTDEEHFDIACV
                     NAGIYASYMTVDQVKPEQWQRCIEIYKERTGKSITVEQAKQMFVGGQEKVEAATGEMM
                     PESLDGYIFGDANPYGIEHFGYVYKKEDDISWGGDPERSTDIDSGKKISAYDTMKNIY
                     DRNPAFPNDPDPGVNWLCQLLGFIGYDEDAGKGGIQMYIGGKSPWDIFRTISFAERDK
                     IVAIHHYHFRSTLFYGMPHWPVKYALRLKSGDGTKKEDYEELYKPFSQFWLYNSYYHI
                     IDNGIRASNTDLVTNCAAIYSIEGKPVTSKVVKADKYIKRELQKTEIFDSTTIQDSFI
                     PNAIPAMETILPFLGFATGESRAVEMCRSHLREKFRGMYQGELLILGQVPKQHDQFYL
                     DDAYTKMNGMADIGRVVIHMGFDTGFITSIKPDLQVAIAGSERNKALLGISRRALQFA
                     KYSANGFLFLLASGAFVVGVKNAKLAGTVWTAVRSIKNIRTAISGLGTIAGGLALTAG
                     ATAAAIGSMLGGLVVTIFGVLVLNGMCELYDKYTNRYQQEIKIYPLWYKGMPYTAGID
                     GHQTLIPGLKDPFYYPDPIIKWENTGDNGATSKDGSQPGTGNDDLTDILQRLGFVYDE
                     FTPATTGQLSVPGTGTNSEYKPNDLMDISRARYFRWPTMSRKITEISIGRMDNNGKNS
                     HVKGIDIAGNQDDPVFVACSGIVNKIGNDPSPGGLGQHVIVSHPGGSQTVYGNLGEVK
                     VSHGEKLDCRTLNNSICIIGTIGTSAKKADGCDQEEPHLHFDILGIPADKTIFHYLE*"
                     /db_xref="UniRef100_A7KUS1"
                     /db_xref="A7KUS1_9CAUD"
                     /db_xref="cbv:U729_3133"
     gene            complement(212785..>219483)
                     /locus_tag="gwe1_scaffold_79_prodigal-single_247"
     CDS             complement(212785..>219483)
                     /product="hypothetical protein"
                     /codon_start=1
                     /transl_table=11
                     /translation="YDDWREKANRDIAEYISEDAKATQMGTNVGQRTQNVIAQQQIEG
                     IAKELNIEAPKIPKTWWTYTGDKDNSVLTPIELAENMEFEDNLKMLLEASRESGDKFG
                     REGSPLENFRRAVTENILVKSGVDQYVPVEGLTEDIINKNLTDWSRYVGKDKYLYRFG
                     GDKLAYKLKEVNGIRGIFVSEAIDPSKTKIEFDIANNFDIKGWVEEFNDKNLSKAVRD
                     KDAFISNLLQSNWSYIEDGKYADNQNIVSQVLAQHTITEGPHGQGILKVVSEVEKLLQ
                     GRLGYTYDRNPELYLDATQDLTIAVMQAQETSKSGIASSEEILRHYYQLQADPSAYAM
                     DTSSWIEPGDEFYRSERVWHTGRMATVEIIKEMEKAGIDTSNHRDIVSRLVGVREYIT
                     NNAGKEGTVHWGKMGYLNTIRAISKKELEQIAKDYIHGGKMVQDNATRKEFRELSFES
                     IVESYTDQETGQVIGGRTYEEALLQNMAEDYQEKTGRKWNKVKRKEDIENIFKAIRDG
                     KDDYDKAYDSLAQRMDLSSMNAEEVDALISKERNAIVDKRLRQVVISRLDGRKVSKEE
                     LTTLVEKERKTDINRQNRILSLMDVNDSGSIGRTEQEMLATEYTAIIKSQNPEMGYLD
                     LLEKTASVTGTHNIQAAFNPTEFIESLLDEEGRNALNREHTGSYVVLQSMAMMNKEDG
                     FNFTVTDEHGRQFVPVFGEDGDLLAQYDDHSKLISRTGRGVTRAEDLGHVRPVAFVRS
                     NIEETSSTVIDSQDKYVKSLGAQYDALVRMRDNSWLKQNPADTFMNLEAVLAGHKAVV
                     LDFETTGLLDHPDLQILEIATMDIEAPDGKPKYGEAESILIKPLQKTLDRMNKITDSI
                     YLQKEIMNNTARVPKVGAYEHIGQFATKARELQVKIENTPLDSVERAESIDALKKLQK
                     VVTTDDVMFMRNIAKFSDPEWARKDVKNLDKTYTVDKLFNDTKRAIQRLDSEGVDLEE
                     GLSILKERLDDKAIVGHNVASFDIPMLTKAIDDLPHDIINREIDKTKNLLEDTTDKDE
                     IKRYQNRIKALDDLLTIQDVGEVKARIDTNAEVVKNDARSFNIREGSTRFNFTKLAEP
                     QINPWYTEGTFNRVAGVLGVTDIQFNNLLNSDNGVEEIRNRLSTVDYDSLKTGLQSTI
                     DSQDTTSYAKGIARRRLKIVNGLSEAGVAPTDMVIDRVPLPPDDIPVRTNEFQKAYNK
                     LHSVNYRLTGSLGSGDSTIIERDRVSLRNSFNELMRIATPPDTSSNNRWVTSASGIPS
                     EWDIVGENEILDNYSKTLTGFADEANYWDDLKSRMQNVDDITEHSKNLPLIDTLPLFR
                     WTKPGSGHSIEKVQEHYGAAMEKEGWVPGTHHIGKEDVQTEGYGLIQMINDYKGSKGQ
                     IDNFLEPWQQGDMFAVISQEGTNNIPIGEYEFVKQEGPKVIAKELDTGNVVNIDFDNQ
                     AKGQRWFTQNVKEINTPGEFNEQLLLDDVNRAIQKGLNKGIAGIDYLKFQSGDDSVDS
                     WNKAYNRLNQIQGELDTVDRYVQESMTDVSGVEKDELRRQAGQMKQEYIQSLSPDDQA
                     LLLNRHKFNEIQSDIINDTKLSPRQLRKVESIASILDSDLFRDVITPKMQEIEDTVGS
                     GKITRNDAEEMVRDINNAIKENVPKRKVEHLSNLGNITYKGKRVGQMHLDLANEATIM
                     RSLYSSAEIIGEELFPTHAENDAKAKAINEVLLPWMKRNGFSSAERLEDVANYIMRNK
                     DKLSLSAAEITDWSIPVGKGTQVYVDSEIAINKAFNERLSSIHKRQIDQGIELHEGHD
                     LAERVIRNTREMTQAEYGVIPGMRYNIGTRGEDVNVVMQKIGRPLNGVDGMSLEEIHE
                     NFLRHQETVEGLTDELLETTREMDIARQERIPHFNVRQAAKNRREIFNNLIEAQKERN
                     PYLNALSTVADLDAGLDSVSDLTLRAREMLGQVRVDQPTGEERITKWDYSAVPEGSKA
                     SVNYTGFRLTDIPDEALTDYIKYQNIGGHERERGMVGNYLQQKGYKAYDEAGQEMSNW
                     NDWRRQPPPDAGDYTIQRPEQLSEGDEQVRQLNEEAKQGKVTRADSPKELVAAMNEES
                     KRAVPESVPTDDKGFFRTLFDEAKTNGRLKWLMGLAGGLAVAGFSLRQLSNQRPFEPE
                     EEGNTESRDMSSNTGPMIDKNTYMEHPDNTGGAQIKIKTKPGNIPHDQIGNIVSETIN
                     SELPGVDINVNLTDNTSNISTEYVRSILNQYVSHGYVVNRGE*"
ORIGIN      
        1 TAGATGAGCT TATCATCACC ATAGTAATTG TCTAATTCTT TTCTAATTAA TGATACTGTA
       61 TCACTTGGTA GTACATCTTT ATTAGATTCA ATGAAAGCAT TGACAGCCTG CCCGATAGGT
      121 GTACGTAAGA TCTCACCATT TTCTGTAGTT ACGGGTATAT GTCTTATAGT CCTAGCAGCC
      181 TCTTTCTGCA AATTAGCTAC TTCAAAAGCG ACTTTATCAA AGCTATCAGC ATACGATTCT
      241 ATAATCATGG CAGATTTCTC TTCAGGTAAA AGATCTATCC GAGCTTGTAC TTCGATAATC
      301 TGGGTACCGA TATCTTTAGC CCTAACATAT AAGTCTTTCA TCTTGGTTTT GTAATGCTTG
      361 ATTTGATTAA TCTCCGTTCG AATATTGCCG TAAAGTTCCT TGCCAGCCCC CTCAATCTTA
      421 CGAGTATCGG AGGCTAACTT CGTAAAATCT ACAGAATCTA TTCCTGATAA CCACTTCTTT
      481 CGTAGTTCTT CAGATAGATT AAGACTCTGG TATTTATGTA CCATATTTGC AAGAGTGTTA
      541 GTATCGTGTC CTGTCTCTAT CATATTCTCA AGAATATTAG CACGAACCTT TGCATGGGTA
      601 GGTTCGCCTT CATCTAGAGT CTCTATAATG CTATCAATAC TAGTTTCTCT TAACGCCTCT
      661 TCAATTTGCC ATGGAGTTTT CTTAAGAAGT TCTTTAGCAT CCTGTTCCGG TATATTAAGA
      721 ATAGCAGATA CCGCTTCTGT CATTGTAACT CCTGGTTTAC TACTCTTTAT TTCCTTTACA
      781 GGAATAGTGC TTTTAACAGA GTCTTGCTCA TTAGTTTTAG GAATGTCTAT ACCAATGGTC
      841 TTATTAGCCA GTCTCAGATT CGTCTGAACA GCTTTTGATA GCTGCGTATC TTCCCCAAGG
      901 TATTGCTCCA TCTCGGCCGC CCATAGGTCA GAAAACCGTA CACCATCAAT TTGTCGCTCA
      961 TGCATAGCCT TAAATACAGA TTCATCGAAA TGAACAGGCA GTGGTCGATT ACGTCTATCC
     1021 AGTGTCATAG GAACAAGAGC TTCAAAGTCG GCTGCGGCTA TAATATTATA TATAGTACGC
     1081 TCTTTGTACT TTCCTTCCCC TACCTTCGTG ATAAGCTTAT CACGAAGGTC GCGTCTTCTA
     1141 CTTTCTATAG TAAAATTGCC CTTAATATCA GACATATTAT TCACCCCTAA CCTAATACCA
     1201 AACTACTATA GTTATTCATA CAATTGGCTA TATCTTGTCT AATATCTCTT TGTGTCTCAA
     1261 CCTCTACTGA TAATTGTCCC GTATCGTTTG GTTCTATCTG TATTTCAGCA TCTATTCCGG
     1321 CGCCACCTAG AATAGATTGT AATTTACTCT TAATAGTATT GGCCGTCTCA TGTATATTAA
     1381 TCTTTGGCGC CGGCGGAACA TTTGGTTCAT TAGCAGCAAT CTCATCATCT GGCCATATAT
     1441 CAAATTCAGA CGGATCCATA CTTTCAGCTT TAATATATTT AACCTTTACG TTATTAAGAT
     1501 TTACATCTTC TCGCCAGCCG CCCCACTCCG GGTCAGGTAA GAAGTGAGCT TTGAAGTATT
     1561 CAAGAAGACT TTGCTTTTCA GACGCTTTCT CTCCCCAGGC TTCCTGAACA ATACGTTTCA
     1621 TATATGGAGA CATTATATCA CGTAGCTCTT CTCTTTCATC CGGGGTAGCA TTAATAAAGC
     1681 CTTCTAAGTA TTGTCGCTCT TTCTTTGGTA TAGCTCGTAA CAGATCCTTT AGAGGATCTT
     1741 GTGGCTTATG ACCGTACATA GTACTTTTAC TTTCATTGTA ATAATCAAGA GCCTTTTGAG
     1801 CCAGTGGTGT TAGTTTCTCT TCTTTCTTTG GAGCTTTTAA CTTGGTTAAT TCTTGGTTAA
     1861 TCAGTTTGAT AAGTTCGCGC TCATCCCTGG GGTTACCTGT AAGATTTAGC TTGGTAATCC
     1921 ATTCATTAAC GTCAACATTA TCAGTAGTAC CTTTAATATC ACGTTTAGCA CTTTCTAATT
     1981 CATTAGTACG TTTACTGTCA ATCTTCTTCT GCTCATCTTT CTCTTGAAGG TACTTCTTAA
     2041 CATCGAACTT CTCTGTATCA AGCGCTTCTT GAGCATACTT ATTATAAAGA GAGACATTCT
     2101 TCAAATACTT TAACATATCG TAATACTCAT GGGTTTCCCA TTCTTTCTTA CGACGTTCTG
     2161 GTACCCAGGT TTCACCTGTT ACGAATTCGT GTCCAGTGAA ATATGCACCG CCAGTACCAC
     2221 CCAGTACGGC ACCCAGACCT GTAGCTATAA TCTTACCAAA CCGTTTACGT CCGGCTAAGT
     2281 ATCCCATAAA TCCGCCAAAC AGTCCTCCTA CTATCATCCC TTTAGACATT ATCGATTGAT
     2341 AAGTCGGAAC AACATAATCT TCCCAGGGAT CTTGCCACAT CTGCCAGTCT TTGCCGTACA
     2401 AATCACGACG TTTGTAGCTT TCGATAGGAG AACGTACCTG CAAAAGCTTT GTATGAAATG
     2461 GCGTATCCAG GTGAGCGAAT TTCTCCCATG CTTGACCCAT TGCTCGCTCA CTCGGCGTAA
     2521 ACCTAGCAAC TATTCCAGCC GGAGTAAAAT CGTTATCTTT TTCATTAGCT AAGTCTTGCT
     2581 CTAATAGTTG CCTATTTAGA TTCTCATTAC CCGTATATAC TACCGCTGAG ATAGTCTTAT
     2641 ATGTGTCATC GTTGATTTTA GTTACATCGT CTGCCGTATA CTCGATAGTC ACTTGTTCAC
     2701 CCGGTTTGAT ATACTTGTTA AGGAATTGAC GAGCTCCCGC CTTCTCCTTA CTCATTGGTA
     2761 CACGTAGGCC GGCAAGTTTG ATAGGATTGT CTGGATACTC TTTGGTATAG AAGAAGTAAT
     2821 CATGACTATC TTCCCAATCA TCAAGTACCT TGGTTACAGT AACAGTCTCA CTCTTAGTCT
     2881 CTTTATCTTT AAACCTATAC GGGTATAGGC GTATCGGATC GTTACGGTCT TTTACTTGTT
     2941 TTCTTATCTC TTTAACCTCT TGTTCTTGCT CTTTGGTTTT CTTCATTTCT GTAACGAACT
     3001 TAGAGGCTTC GTCATACTGT GTAGACCAAG GAGCCACATC TGCCAAAATT CTAAACCTTG
     3061 ATATAGGGCC GTATAACTCT CCTCTATGAA TCTCTCCGGC TTCTAATTTC CTTCTTATTT
     3121 CAGGATCTTC TAAAGCCTTT TCAACCTCGG CTGCCGTATC GGGATGGAGA GATTCGTACG
     3181 CCTCTCCTGG TAATCGCATT TCTCCACGAC GTATTTTTAC ATAAGGGTCG CCAGTTTTAA
     3241 AATCCGTGAA GTATTCTTCA CCGGGCAGCC AATCCGGCAT AGTATTTGGT ACAGGATTAT
     3301 ATCGATTCTC CCATTTCTCA CGGTGTCCAA TAAAGCGACG GGCAATTTCG TTAATATCGC
     3361 CCGGAATGCC ACCGAGTTCC GTATCCCAGA ATTCTCTTCT ATAAGAACTC ATAGCACGAG
     3421 CTGTGGCAAT TTGAGGTTCT ATACCCTTAC CTGTATCATA AAGAAGTTCT GTACTAAAGC
     3481 CATAAAAGCC ACCGAACTCT TTAACATTCT CCCAGGTTTG GAGTATAGCC ATATCTGTAT
     3541 CAACAGGGTT CTTAATTTCT CTATTATATT TATCAACTAA AGACTTACCT ACTGTTTCAA
     3601 ATGCGGCTTT AGTTATACCA CTTTCGCGTA TTGCATTAAT AAGAGCAATA CGTTCTTTAT
     3661 TAATCTGCTC ACTTTCAAGT GAGCCACCTT TACGGATAAG TTCCCGCTCT TCATCACTCA
     3721 TTCCTGATAA GATAGACGTT GCCGTATAAG CATTAACAAG GCCGTGACCA GTCTCTTTAT
     3781 CCCATCCATC TTCCTCTAAA TCTACAGCCG TAGATTGAAT TAGGAACTTA ATTTCCGCCG
     3841 GGGTAAGGTC GGGACGTTGT GTTTTTAGAA GCGCCGCAGT AGCAGCTACA TGAGGAGTAG
     3901 CCATTGAAGT ACCACTTGAC ACTCCGTACA TACTACCCAT TTGAGAATCT TCTGGTAGCG
     3961 TACTTGCAAT ATCGACACCG GGCGCCACCA CATCAAGACC TGCACCGCTA TTAGAGAAAT
     4021 CTGCTTTTTT CATATTAGGC CCAACGGCGC CTACCGCGAT AGCTTCCGGA TATATAGCAG
     4081 GACTTCCTAC ATGTTCGGTC TGATACTCAT TACCAGAGGC CGCAACTACT ACGATACCAG
     4141 AGTTGTACGC TCGTTTAATT GCATCACTAT AACCTGGGTT AATGTTAGGG CTACCAAGGC
     4201 TCATGTTAAT GACATCTACC TTCTGACCAT TAGCTCCTCT CCACTTTATC GCATAATCAA
     4261 TTCCTTTAAC AACATCTTCA GTAGGAGCTC CTCCACTATC AAATACCTTA ATAGGCAATA
     4321 TCTTAACCGA GGGCCAAGCT ACACCGGCCA CACCCTCTTT ATTATCGCCA ATAGCCGCTA
     4381 TAGTACCTGT AACGTGGGTA CCATGTCCGA TCGTATCTTC ATCCCACGGA GCGTAACTAA
     4441 CCTCGGTATG TTGAAAGTCT TTATACCTCT TAGCAAAGCT TTTTCCAGGT AGTATCTTAC
     4501 CCTTAAGATC TGGATGATCT TTATCCACAC CACTATCAAT AACAGCTACA ATACTTTCTT
     4561 TATGAGAATC TTTCATTACA GTACCAATGG CAGGCCCGGC CCCGATTTTC TTATAGCCCC
     4621 ATTGTTGGTT GTAATATTCA TCATTAGGGG TTTCGTAACT CTTTGGCTCA GTAGCTACTG
     4681 TGGTATCATC CTCGCCCTCT ATCTTCCGCC ATACTTCGGG ATGCATTGGT CTTTGTGGTT
     4741 TTAATAGTTG GCCAATAGTT GCATTAAGTA GTGGGCCTAT CAATGGAAAC TCCTCAAGTT
     4801 CAGGTGTTCC ACCGGTTAAT AGGTATGGTC TATCTTTATA ATGTTTTTCT TCAAAGTGAT
     4861 ATGGTTCAGT TACGAAATGA CGTAAAGGAG CTAATGGGTA TCGAGGAGTA GGATAAGGTG
     4921 CGTTAGCAAA GTATTCACCC TCACTCCCGT ACTGAGTATC AGTATATTCA TAATGAGATT
     4981 TAGTACGTCT TACCCAATTT GGTGAGTAAT ACATCGTCCG GCTGCCGGTT AGTGGCGTAT
     5041 TTCCCATAAA CCACCAACGA CCTTTTCTTA TCGGAACTTC TCCTTTTTCC CAGAACTCCT
     5101 CGGTTTCTTC CTCGGTATCG TCAAGATCGA AGAATCTACC TATCAATGGA AATTCTGCAA
     5161 TCTGCTCGCC ACCGGGTAAA AGGTTCTTAA CTTGTTTAGC CATGTCTGTT ATACCAAGTA
     5221 CATCTTTAAC TTTGGCTATA CCCGTACTTA CCTCTGAATA ACCTTCAGCT ATCATATCAT
     5281 CCGGGCGAAT CCCTGTAAGA TTCTCAGTTT CATAATTCAT ATAATCCCAA GCTTCAAGTC
     5341 CGGCCCATAC AGGTACAGCT CTACGCAATA CCATGTTAAG AAATATATCA GCCCCACTTT
     5401 TCCTATGCTC GGCAGATAAA CCTAAACGAA ATGTAGCCAA GGCTGCATCT AACCTAGAAA
     5461 AGAAATAATA AAACGGCACT GACAGTGTAG TTGTATCTTC TGGACGATCT CTATGAGCGA
     5521 AGAATTGCTT TGTAATATCT ATAGGATTTT CATAGCGAAT GCTACGCATA AAAAGCCAGT
     5581 TTGTTTCACT TTCTTCTTGT CCGGCTCTAC CCCAGGTGGA ACCGAAAGGT CTACCGGAGA
     5641 AAAGACCACG ATTCTCGTAC GGAAGCATGT GCTTCCAAAA CATATCAGCT GGCTTTGCTA
     5701 TAATATCTGT TAGAGCATTC GTTATATCAA ATTCTCGATT ATAATCATCT TTTTGCTGGT
     5761 GACCTATATC AAGTTTCCTA GTGAACCAGG CCCAATGTTT ACGCCATCCA CTAGTAGGAT
     5821 ATTGGTAATC TTCAGGTTTT GGTAATCCGG CACCGCTAAT TCCTTGTAAG AATGTCCGCC
     5881 CAGGGCCGAC CTTCGCATTT ATTAAATAAC CTTTGATGGG TGCTTTACTT GCATCTTCTA
     5941 CATCATGAAG CATATCATCA AGCATTAGAT AAAGTTTCTT TGTAGATTCT CTACCGGATA
     6001 ATACAGGTTG TATTTCATCC GGACTCATAA GATGAATCAT TGGTCTATCT CTAACATTTA
     6061 ACATATCTCC AACGTGAAAC ATTGCCAGCG GATTAAAGTT TACAAACGGT AACCCGAAAT
     6121 CAGTTTCCAT AGAATTGAGT ACCGACTTTC CTACCTTAGG CCAATAACGC AAATCGTGTA
     6181 ATTTACTTGC CTCGTCGATA AAAACCCAAG GGTCTGCCAT TTTATTAAAT AGATTTTGTT
     6241 CACCCAGTTC TACTCTGTAC TTAGAGATTA TGTCACGACT ATTTAATCGG TTTCTATTGA
     6301 ATAAAGCACC TTTACTATTT TGGTGATTCC AAAGATCGCC TACGGTAGCC CGACGCATAC
     6361 CGTACTTTCT AAGATCTGTT TCACGCATCT CTTGTGTGTA CTCGTTATAA CTAGAAAGAA
     6421 ACTGTTTAGT TTTATCCTGA ACAATACGTT GTCTTCTAGT ATCGACCGTG CGAGCATGCT
     6481 CCATTACTCG TTCAGTTTCT CTGAGCCGCC GTTCTATATC AAGATCGTCT GTAATAAGCT
     6541 TACCACCAGT AACGCCTCTT TGCATTAAAT TAGCTCTTTT AGCAGCAATC TTATTGGATA
     6601 ACTCTGTCAT ACTTTCTTCC CAGCCGGCCC CGAGTATACC GTGACTACCA AGGAGTTTAT
     6661 CTTTAAGAGT ACTATATTGA TCCCATGGTA ATGGCCCTTT AGCCCACTCT TTAACAGAAG
     6721 ATAGTATAGC ATCAGCTTCG GTAGGCCTAA ACCTTCCCAT AGCTTTAATA AAGCTTTTAG
     6781 AGATATCGTT AAAAGCACCT CTTCTAAAAG CATGTCTACC TCCAAGGAAT AAAGCAGTAC
     6841 CTATACCCGT AGTAGTCAAA AAGGTTCGCA ATGGCGAACC TTTATTCTCG TAGTAATGAT
     6901 CTGGGTTTAG GTATTTATGA TGTTCAGGAT TTCCGTCTAT ACTTTCTTTC CAAAAGTTGT
     6961 CGTTGGACGG CATTGAATAA CTCCTCATTT TCCGTAGGAT TTTCCCACTC TATACCGTTT
     7021 ATAAAATCCC TTTGACCAAC AATGAATGGG AATTTTAAAT AGTTCTTATC CCAACGTGAT
     7081 TTATCTATCG TTAGCATCGG ATCTATACCC GCTGCTCTCA TTTTCTCAGT CATTTCTTTC
     7141 TTAGATGATT TCTCTTCGTC ATTAAATGTA ACGCTAAGAC TATACCCGGG TATAGAGTAT
     7201 ACCTTATTGA TAAGATTTAG TTTATACTCA GCTTCAGCTA CCTTTTTCCA TAGCTTTGCG
     7261 GCATCCCAGT CGCTCATTTC TTCTATACTA ATCTCTGGGA AAGCTGTACT TATCATAAGT
     7321 TCGGCTTGAT GTACTTTATT ATCTTCTATC TCTTGTCGAT AGAATTCATA AAGGTACCGA
     7381 CTTTGATTAG GATCTCTATA TCCAGACTCA TCGTATATTA AAGGAAAGAG TGCTTTAGCC
     7441 ACACCAGCTT TATACACACT CCAATTTACT ACCGGGTAAA GTACGCAAGT AGAACAGACT
     7501 ACATCTTCCA TATCCATTTC GGATAACCCT AATCCAGCTA TAAACTTATT TTCTTTTCTT
     7561 GTTAGAAGTC TCCAGATGTA ATATTCATTA CCGATCTGCG TACAGAATAA TGGGTTGTGT
     7621 ATCTTCTTAA GTTCCGCAAT AATCCTTTGC ATATTAAGCC CCCTTATAGG AGCGTAGTCT
     7681 TCGGCTCTAC AAAACCCGAG GATTGCATAA TAGTTTTAGC CAAGGCTCCT GGTATACCAC
     7741 CTTTAGCACT TGCCTGTACT TCGTAATCGT ACACCTCTGG CCATAAGGTA CATAATTCGG
     7801 TAATCATTTC TTCACGAATT AAGCCTGTAG TATTCGGTGC GCTCGTGATG GCCTTGTACT
     7861 CTGTACGACT AATACTTCGC CAGATAAACC TTTCACCACT AGGAAACTCA GATAACCCAA
     7921 CATCAAGTCC GGCTGTTTTA AATATATTAA TCCATGCTTC TATCTGAGAT TTTAGTGGGC
     7981 CTTCTGGCCA GATATGATAA TCGTCAATAT CGGGAAGGCC ATTAGGGAAG TTTCCCTCTT
     8041 CTTCGTAATT ATCATTTGGC TGTAATATCT TTGTATCTAC ATTTTCTCCA GTCTCGTGTT
     8101 CTGACTCTTG TCTTTGATAT CTATTGAGGA TATTACTAAG CTTATCGACA TTCTCCTGGT
     8161 TAGAAAACAT ATTACCCCTC CTATATGCTA GTTAGTTAAT CAAGATCTTG TGCTATGAAA
     8221 GTATACACTT CTTCAATAGG AGTACCACTA GCATCTAATA CTTGACCACA TGATTTAATC
     8281 TGAATATTTC TAACAGCCTT TACAGTAGTA TTAAAATTAG CCATAAATCC AAGTTGAGAA
     8341 TCTCCATATT CGTTATTATC CGTATACTGC TCTTTCTTAT TAATTGCATA TTGAGCAAGC
     8401 GGGCCATATA CACTGTATAT GTCAAACCCG GTCTGGCGCA ATTTACTTGG ATACTTTCCT
     8461 CTATAGAAAT ACGATTCGCG TTTGTTATAT TCCTCTGCAT TTGGACTAAA TCTCCGACCC
     8521 CATATCTCCT GCTCAAATTG AGTCATTCTA GGTTCGGATG CAAGAGCGCT ATTACCATCA
     8581 GAACTACCAG AATCACTTCC ACTACCGGTA CCTTCCTCCT CAGATGTACC TTTAGCCATC
     8641 TCCACACAAC CAGTGGCATT ATTAAAAGAT ACTGTCCATC CAAAGGCTTC TCCAACTTGC
     8701 CTTGTCCATA ACCAGGCACG GTCATTTATA ATCTTCCATG CTTTAAATAC CTTCCCCGAT
     8761 ATGGTTACAT TCTGAGTACT CGAATCGTAA GATATCTGAG AATCGGGAAT ACCCATCTTA
     8821 TTAGTAAGGG TTCTTGTAGC CGCATAAGCT TTACCATTTT CAATCTGAAT TTCCGGAGGA
     8881 CAAATAGCAA TGCTACCAAC AGGCTGTGAT TCACTAACAC CTGGCCATAA TTTAGCTGCA
     8941 GTTTGGGGGC CTATAATTCC ATCTATTTGT ATCTTTTCTT GAGCCTGTAT CATATACACA
     9001 GCGAGTCTTG TAACAGAGCC GAAATCGCCA TCGATAGTAA AAGCTCTTGA TAATATATCC
     9061 TTCGTATTAT CTCCTACGAT CCCATCAGGT GATAATTTAG CCCTAGTTTG AAAACTAATT
     9121 ACAGCCTCTC TTGTCTTCTG ACCGAAATTG CCATCAATTA TCCCCGGGTC GCACCAGTAA
     9181 TCTTTTAGAC GTTGTTGCAA TTGTCTTACA TAATTCCCAG TAGACCCTAC CCTTAAAGTA
     9241 GGCCACCCGG AAACGCTCAT TGCCGATAGT GCAGTAAAAG TGTACCTATT TTTGATAGCC
     9301 GTTTGAGCTT TACTTACCCA TCCTCCTGTA GTACCATCTG TATCTCCGTA TTTAAGACTG
     9361 GTACTAGGTC TGTCCGTATT TAGAATCTTA ATACCTGCTG GAACTATGGC AGGATCTGTC
     9421 TCGTCAGAAG TATTTGAATT ATCACCGTTA TGATATCTAT CAAGTAGATC TTCAATACGT
     9481 TCTTGACACG AACCGTACCA CTGAGGAGCA TCCTGATCGC CATGCATGTA GTAAGCAAGT
     9541 TTAGGGGCAA TTGGGTTATC GCCATCTTCA AGCATTCCTA GGTGACTTAA TATGGTAGTA
     9601 AGATATCCAG CCTCTTTAAA GGCAATCTTA AACTGACCTG CTACTATACG ATTACCTCTA
     9661 GCTATCCAAT CCCACGTACG ACTAGCATAA CCATAAACAG GACGAACCTG TTCTAATAAC
     9721 GTAAACTGTA AACTTATAAG TTCATCTATC CATACATCTC CAAAGTAGAT AGATAGATCG
     9781 GCACCGGAGA AGTATTCTTC CGGAAACAAT TGATATTCAT AAGATTCATC TCCAATGTAA
     9841 GTTACCCCAC GAGGAGCTAT AATTTCAGAT TTACTCTTTA TAGGCACCTT ATCTTCAGCC
     9901 ATATCATCAC CTACTCTTAA TTATCCATGC ACAAGGAATT GTTCCTCCAC GATTAGCTAC
     9961 ACACGAGAGT CTTATTTGCA CTCCGTTTAC AAGATCAAAT TGAGGATATA GTTTCTTAAT
    10021 CTCATTTATA GCATCGAATG TAGTAACTCC GTCACTACCG GTAGTATCTC CTTTTTGATG
    10081 TAGTTCTTTA ATTGAATTTG GGTTGATTGT ATTCTCAATA CAATCAACCC ACCACATCCA
    10141 TGTAACAGGC TCATCACTTA ATTTGTATCC ATTAGAAAAG AGCCTGGCAG CAAAGATCTC
    10201 TCTGTAATTC ATATCTTCTT CGATTACAGC TTGTTCGGGC CGTATTCGGA TCATTGTAAA
    10261 AGAACCTGTA GAATACTTCA AAACCATAGT TTTATCAGCT ACGCCATTTT CTAATTCGTC
    10321 TGAAAGATAA ATTGTCTGAA CATCATCAGA ATATCCATCA CATACTGCTC TAATCCTAAC
    10381 TAGATCGTCG GCATGATTCC CACCAGGAGT ATCGTATATA GGCATATCCT CGAGGTCAAA
    10441 TTCGACCATA TGATCATCAC CACATGTATA GAAATTAGGT TCTGAAGGAA AAGCTCTGTT
    10501 TTTCTTCGCT ACCCATATCC GAACTTTGGC TAGATTTAGA GGATGACTAT CTTCGTCTCT
    10561 AACAAACACT TTAAGCTTTA CACTACCTAT CTTATATCCA GAACTCTCTG AAGTCTGTGA
    10621 TTGTACTGGC GAAACTGTTG TTGTAGAACT AGATGCAGGA GGAATCTGAG ATATTTGTGC
    10681 ATCAATGATT GCTTGCATCT CAGCCGCTTT CCTTTCCCAT TCTGCAGCCG CAATCTCGGG
    10741 AGCTAGATTT TCTACTTTAA ACTTAGCCAG CATTTCATCC ATTGCTCTGA ATTCTGTCCT
    10801 AGCTACGAAA TTAACACCAC CAAAACCAGC TCCTAATGGT TTGATATCTC TAGCTAGATA
    10861 TTGAAATGTA TTCTCTGTCA TCATATCTTC AACTGAGAAT ACTTTACCTT CATGTAGTGT
    10921 AGTGATACCA TAGATAACAA GAAAAGCCGA GCTCCCGTAT TCGTTTGCCA AAGTTATAAT
    10981 AAGATCGAAA GGTGGTAATT CGTCCATAAG TATTCTTGGA ATATCTTTAA GATAATCAAT
    11041 CTGCTCTTTT ATATCTTCAA TAATATGTCT ATTGAATACT GTAAATATTA TTTGTCCGGC
    11101 AACTCTACGC CCACCTTTAG TAAATCCTTT AGCAGTAATT CGACCTATGG TTCTTACTTC
    11161 ATTTTTATCG CGAAGTACGG AGTAGCTAAC TGTTGTAGCT TGACCAAGAG TAATTGGCTT
    11221 ACAACCTGGA AATACCATGG ATATAACCAT GTCTGTCCCT GAGAATGTAC CATAGCCGGG
    11281 TAGTGATTCT AATTCCACTA GATCACCCAC TTTATAACAA AGGGGCCGTA AAAGGCCCCT
    11341 TTGTTAGGTA TATTTATACT TTATGCAGTT TTGGTGTAAT CCCTATTGCC GTATTTAGCA
    11401 TCACCCTGGA ATACGCCTTG CATAATCGGA GAAAGCTTTC TTGCAAGCCA GGTGATCCTG
    11461 CGTTCCATGA TTATAGTATC AACAGAAACT CCAGAACCTT CGTTAAGGAA ATCCATGTCA
    11521 TATATCTTTT GGAACGCTGC ATTACCATAC TCATTGGCGA AAGTAAGAGT TACATCAATC
    11581 GGTGGTAACT GATCGATGTA AACTACGTTT TCAATATGCA TTAATTCAAA GCCTGGTGGT
    11641 AAATATAGCT CTTTACCAGA GGCAACAGCA CTACCATCAG ACCATTGATC TGCACCAGCG
    11701 GCTCCCTCTA CGTTTGCAAG AGCATTGCCA GAATTATTCC ACCCAGCCAT GTCAAGATAA
    11761 TCTTCAAAAC TACGACCACG CATAGCCGTT GGGGTATTAT CTCCCCATTG ATTTGCGTTT
    11821 GGTTCGATAT AGAGCATATT GCCACCGGCT GTAAACATGC GTTCAGGAGC AATATCCTTC
    11881 CACTGCATCT TAATCTCTTC CATAAGAGCG TCACGGTCGA ATACGGCAAG AACTACCGAA
    11941 CCACCGATAC CACGTTTATT ACGAGAAACA GCTCTGGCGT CTGCACTGCC AAGAGTAAAT
    12001 ACAGGGGATT TTTCACGTTG TACAGCCCAG GATATTTGCT GCAGTTCGCC AATAATACGT
    12061 TTACCAAAGC TAACTTGTAA ATCAGCACCG CTAAAGGCAC TTAGCGAAGC TACTGAACCG
    12121 CCAGCTAATA TACCGTACCC AGCATGATCT GCCATTAGGT CTACCTCCTT TATAGTTCAC
    12181 CAATACGAGT ACTTATTTAC TCGTATTGGT GATATCAATT AATATGGTTG TACATTAACA
    12241 ATGGTGGTGA TTTGTTTTAA AGTTCCAGGC GGAATTACGG TTAGTTTAAC CTTAGATCTA
    12301 CCAAGAACCC TGTCAAGATT ACTAGCAATA ATCTCGAACT TAACATCTGT AACACTGCCG
    12361 TCACCAACCG GTACCGGTTT AAGAGCACTA AAACGTTTTT CAATAGCGGT ACCCATGGCA
    12421 TTTTGATTCG TTACAGAAGG AGCTTCACCA ATATACGGAC GACATGCTAC CCTAAGTTCG
    12481 TCAACGCACT TCTTAACAGA CCGCCAGTTA ACTAAGTTAG CATAATCACT ACCTGGTTGG
    12541 GCAGCTGTCA TACTGTCAGT TACAGTTACG GTACGGCCAT TATCTTCAAC TCCATAAGTA
    12601 ACAAACCGAG CAGCAGTTAA AGCATTCAAC TGTTGATTAC CGTAAGTATA ACGTAATCCG
    12661 ACAATACCAG GAACTTTCTT ACCAAGAGGA CTTGAACTTA CAGGCGTAGC AGAGATCATA
    12721 CCTGCATAAA TAGCGGCGGA GTTAACATTG TACCTTCCGA GCACTTGGTG CTTAAATGTT
    12781 ACATCCGGGC CAGCAAGTAC GGACATATAC CTACCAAGGT CGAAAAGTTG ACCCTCGTCG
    12841 TCATATATAA CATTACCAGC AGTATCCTTC ATAAAGTAGT TATTCGGACA ATCATTTATT
    12901 AAGTGATTAG CATGATTGTA GATATCCAGT AAGGATGTAT CCTCGGGAGA GTTAGTGGCA
    12961 ATGATACCAT GAACTACCCG GCTTCTAAAA GAGATAACGG CGCAGGCCAT ACCAAGCTGG
    13021 TAACCGAAGT TATTCTCAGG ATTCGGTAAC TCATCATCTG TGAAAACATC CATTGGAACG
    13081 ATCATATCGA CCTTATAGTT CTCTAACAGC TGGTATGCAC CAAGAGTTAG GTATTCACCA
    13141 GTAACCGGAT CTTTCTTACC ACCCATAGCC TCGAATAGTG CCTGCTTGGA AATGTCTATA
    13201 CCACTATTCC CACCCTCGAA ATAACTCTTA GCCATACTTG CCATGGTCTT GGTTAGCAAG
    13261 TTATTGAAAT GGGTTTTAGT ACGAGCTTTA ACGATACCAT TACCGGTATC TAAATCAACA
    13321 TTAATAGCTT GTACCATGCT ATTAAAAGTC GGGTATTTTA AAGAACTGTA CTCTAACGGT
    13381 TTGGTACTCG GGCCGACCTT AGCTACCGGC ATTTGGATAA TCAGTTTCTT ACCTACTACT
    13441 TGTCCAGCCA CATTTAATAC ATTTTCAACC CATGCTGAGG TTTGATTATA TACATCACCA
    13501 CCCCAGGGGG TTTCCAAAGT TATCTCCGGA GTTACGGTAC TGGTTAGTTC GTAAGTATAC
    13561 AATGTTACGA GATCGATACC GGGCTCTAAG CGAGCTTCTG CTTTAACAGT AAGTTTCTTG
    13621 GTCTCAAGAT CTACAGAGAA CAGATTGGCA ACAATGGCCG TTCCCTTAAC AAGCAAACGA
    13681 GTTGTTTCTA ACATAGGAAC GTGAGTCAGG TCGTATACAG TATCGCTACC TTTAGCAATC
    13741 CAGTCGATAA CCGTACCGTC CACTTTAGAG GTATAGTTTT CGGTATAGGT AACCATGTCG
    13801 GATTCGTTTC CATCACCAAC TAAATCAACA GCGTATTTAA CAGTAATCAG TGAGTTAGCT
    13861 TTACACACAT CGGCCTTAAT TGTAACCGTA GCGTTTACAA ATACCGACTC TGTTATCTCT
    13921 GCTAAAACGC TACTATCAGA TACTTTTATT AATGCAATCT TGTATTCGTA TAGTCCGCCT
    13981 TTAGAGAATT TAGCACTAAA CTCTTTGGAT TCATCATCAA GAACGAATCC AGTAGTACCG
    14041 CCATATATAG CGACTCCGTT GGTAAAGGGC ATTGGTTGGT ACACGCCTGC ATCATCACGA
    14101 TATTTAAGAG TTATATCAGC CGCCTTACTA ATATCTGTAA GAGTAATTCT AATTTTAACA
    14161 TCTTCGTCCG CATTTACATT AGCAATAGTA TTAATTTTGA AGTCTGCTTC TTGATTAGCG
    14221 CCAACAGGAG CTGCAAGTAA GTTAGAGTAG ATTATAGATT CAATACCATC ATCTTCTCCG
    14281 CCAAACGGAA CATCGGGCTG TACGGTGGCC GTACTAGCCT TGTTCAACTC ATAAGCTGCA
    14341 GCAAGTAAAG CATCTGCATC GGCCTTAACT TCAACAATTT TAGCTACAGG TGCATGTCCA
    14401 AGTACGAAAG TAACTTCGTT ATTACCCTTG GTAGTAAAGA CCTGCTCGTA GGGAGTTGGG
    14461 TCTTTGTATA GAATAGGGTT GGCTTCTATT TTTAATGAAG CGCCATGACC GGACACTCGC
    14521 ATTAAACGGA CATCTCGACA ACCAGATTGC CAAACTTCTT CAAAACCTCG CAGCAAACTC
    14581 GCTCCATTAG GAATACCAGT ATCATCAACC ACTTTACCGA ACATGCTGGC AGTAGCCGGA
    14641 TCTACAGCTA CCGGTGTGTA CATTGGCCCA TCGGTAGATG TACCCATAAT TAATACGGAT
    14701 TCAGTCTTTG GAGGGTTTTG CTCAGGTTGT AATGCCGCAA AACCGCCATC TTTAAATTCT
    14761 ACAAGATGGC CCGGTAAATA TGGATACATA TCTTTGAACG CCATGTGCCT TCCTCCTTTA
    14821 GGATTCTATA ATATTAGTTG GATTTATTAC TTCGGCTAGT ATTTGTAGCT CGTGTAGAGT
    14881 TCGTGTGCGC TCTACCATTG TTTCAACGAC ATAGGCATTA TAGATTAATG TCGTTTCGCA
    14941 CAATTTCTGC CTACTTGATT TTTCAATCTT AGGTTTTTCT TCCTTTTCGA ATTCTAACTG
    15001 AAGAAGACCA TGCTCTTTAA AGTACCCAAC ATAATTCTCC AGAAAGTATT CAAGTTTACC
    15061 AGCCATGACT CTACTTGCAC GATTTGTTTT GTGATAACAT TTCCATGCAA CATTACATTT
    15121 GAAGATTCTT TGCTTTATAG TTAAGTGAAA TCCCGGATTA TCCGGGTCAT CCATAACATG
    15181 CATAACATGA CTTCTAAAGC TTTTGAATTG TTCTGCCCTT TTTCTTTCTC TTAACTCGAA
    15241 TGTAATATGA GGAGCTGGTT GAGTTTCAGG ATCGTTACCG GTAGGCTCCT CTTCAGAATA
    15301 AATACCCCAG TTATTACCCC ATGCTGCATT TAATATCTTA TGAAGAGCAT TGCTAAACCC
    15361 ATCAAGAGTA GCACAATCGT TGCCGGAATC GTCAAGTGTA AAGGGATCGA AGGTAACCTT
    15421 GGTTTTAAGT TGATCCACTG GCCAGGTTCA CCTCCATTGG AACTTCAATA TCTTGTGTAG
    15481 TATACTTTCC TGCCAACTTC AACGAAGCTC TCCACCAGGT AGCGGTTGTT CTGTCTAACA
    15541 AAAGGGAACC GTTTAATATT GCATTGGCTT TCTTTAACTC TTCCAATACT TTAGTTGAAC
    15601 CCTCTGTAAT CTCTTTGTGA AGTACCGCCC AATCCCTTGG TATAGTACGA CCCTTATATC
    15661 TTTTAAAGAA GTTGTTTAGA AACCATAAGG TATATTGAAC CATCTTCACA TTTATTACAT
    15721 CGTGCATATC ACTACTCGGT AGCGAAGGTG TTACTCCATT GTGTATAACG AGATTGTATT
    15781 TAGGAGACAC TCTACACGCA ACTACACCCA TTGTAGATAG GATCTTAAGT TCTTCTGTCT
    15841 CATATACCGG CCGGTATTTA GGTACTTTCT TAGTACCATC CCTATTTAAT ACAAAATCAG
    15901 ATGGTACTGG CATATTAGTT GTGTGGTTCG TCATACTACT CTTGGCTAAC ATGCCTGCAT
    15961 ATATAACAGC TCCATTATCC CAATACTCAT TTTCAAACCC CTCCTGAAAT AAGAAGTCAC
    16021 CAGCAAATAT AGAGATATAC CAACCCTTAT CTTTTAATCT AGAACCTTTA ACTTCTGATA
    16081 ATCCTAATCT ATCGTTAAAT GCAGTTACTT GTAGAAGTCG AGATGTATAG AAGTATCCAA
    16141 GATCCTGCAT CCTGTTTAAT AACTCTTCTT TAAACGGTCT AAGCCCAATA ACACCATGAG
    16201 TTACAAATCC CGATGTTTCC TGATTCCTAC AGAAATCAAT TAATTGCTCA TGAAAGCTAC
    16261 ATCTCTTTTG TTCAACCGTG TCGTATAGCA TCAATACATC ATCATTAGAA GTATATCCGG
    16321 ATTCTCCGTA TATTCCAGAG CCATAATAGC TCGGATCGTA TACATCATCG AAATAAACAC
    16381 CTAGTGGAAC AATTAGATTA ATCCCTCTAC CTCCTAGTAT CTCATAGGTA GTGTGTAAAG
    16441 CTAGATACAA ATCATCTTTA ATTAAAGATG TACCATCATT TCCGCCGGAT AGGTATTGCT
    16501 CGGGTAAATT CATACCAACC ATGGATATTG AATTCATAAA TGGCGTAAGA GTATTTGCAT
    16561 ATACAAAGTT ATTACCAGCA TCAGTATCTC TGTTGATAGC TTGAACTAGT TGTATAAAAG
    16621 TTGGGAATAT ATCAAGATAA TACGCTATAG GTTCGCCTAT TTGCTGCTGT GGATAAAATA
    16681 CTAAAGCCCA TTTAACAATT TCTTTATTAT CAGAGAGATT TTCTATGACA ATCTTGATTT
    16741 CGTTATATTT AACAGCAGCG CCTTTGCTTC TTAAGATGAG ACATTTACAC ATCTGACTAG
    16801 TAGCTTCGTC TAAAGCGTAA TAAGTAAGTT TTGCGTAGCT ACCACTTACT TTAACTAGGA
    16861 AATAATTAAG ATCCGGGTAC TTGCTATATC CCTGAAGAAA TCCCTTATAT AAAGTTCCTT
    16921 CAGTTCCGAA TACATTCACG GCTTGTTCTG GTGAAGTTAT CTGCTTTGGC TGATTAACAG
    16981 GCCCGTCATT TCCTGTTCCT AAAAGAAATA CGCTGTTAAG GTATGGTATT TCCTTCTCGA
    17041 CTACACCATC TGGCCGATGA TATCCGTACA TATTATCAAC TCCCCGGGAT CTCGTAAGTT
    17101 ATTACACTGC CATATTTCTT AAGGGCTATC TTATATTTAC TGCTATCAAA AGGTATCGAC
    17161 TTTATATACA TTTCATAGAA CTCGATCCTT CCGTTATCTC CTCGATTCGG CTGTATGTGA
    17221 TTCACTTCGT ATACATAACG GACGTTGGTA GGTCTTAACC CTTTCCAACC TACTTCAATA
    17281 ACAACATCTC CTACTCGGGG ATGTACACTA TATTTTACAT ATAACACATC GGCGGGAACC
    17341 CATGAGTTAC CTATAGGAGA TTCTTCATGA AGATTAGGAT ATGTTACTGT TTGCATAGCA
    17401 TTATTACCCC GTACTATATG TCTTTCTAGT CTGATAAGCC ATCCAGACCC TAGACATATT
    17461 GGACAACGAG GATCTGCCTC TCTCCATCTA TTATCCCAGC ATTTACATCG TATCTTTCTA
    17521 TTACTTCTTT GATAAAGAAT AGGATGACCA TAATCTCTTA ATATCTCGCT TAACCCCTGC
    17581 CGTAAATCGA TCATATCATC ACCTTAAAAA GTCCTAGTTG CAAGCGAATA AGGACTTACG
    17641 TTATTTCCAC GTACCACGAC TTTCGGAACT GGTTTAACAG CCCCTGTGTT AACATAAATC
    17701 AATCTACCTT CCCAATAGGC AAATTGTTCA GCTAAGTGTT GTCTAACCTT AGCTAAATCG
    17761 ATAAGTAATG ATGGGCCTTG TTTGTCAATT TGCAAGTTAC CTAAACGTTT AGATTCCCGT
    17821 CCTCCGGCAT TTACTAACTC GTAGAATATT TGGTTAGCTA AATCTAAACT AGCCTTATAT
    17881 CTTACATACA TCTTGATAGC AAGGTTGACT GCCCTTAATT CAGCATCGTA CAGGCTTGAA
    17941 TAATCAATCT CTTGAATAAG AAGAAAGTCT TCAAGACGGT TACTACTATC TTTGATAGCA
    18001 AAGAGTATAT CCCAGTTCGT GAAAGCTGTA GTAAACGTAC CAAGTTCTTG ACGAACTTCA
    18061 TTCATTCCGC AATACACCGG TTGCTGGTTA ATGTCTGTAG TAACTTGCGA TATGAATGAC
    18121 CATTCTTTAT AAACACCAGG CAGATCTATA GTAACTGTAT ACTTAATATT AGGACTTAAG
    18181 TGAGTACTGC CATAATATTG TATAGCCATT CTTATCGCCT CACTTTAATC AAGACATCGT
    18241 CCTGCTCTGA ACAAGGTTCT GTGAGTTGTA TTTCATTTCC TGATATTTCA ATGAAATCGA
    18301 TACCTAAGTA TTGATACTGT CCATTAACGT ATACTTCAAC TTGATTACTA CCAGGCACAT
    18361 AGGTATCACA GATAAATCTA TTAACACCGG CTGAAATATT TTCATATACC TTGGTAGATA
    18421 TCTTATCACT TTCTTTAATT ATGGGGATTA GAAGTTTAAC TGACACCTCC AGCACCCCCT
    18481 ATTACCTTAA TGCGAAACTT ATGCATATTT GGAGCTAAGA TTAATGTTGG ACGTTTAACT
    18541 ACCCTGATCC AGAATAGACC ATAACCGTCG GCATCGATTG CACCAAGTAC CGCCTCCTTC
    18601 CCCCAAACTC CTGGATTTCC ATTTACATCT GGAGATACCT GTACCCAATC GTAACCGTAA
    18661 TATCCGGGTT CCGGTTCGAT AACGACAGTA GCACTAGTAA GCGGTATATA CTTTTCTGGG
    18721 TTATGAGCAA GTAGCTGTAT TTCTAATTTC CCGTTGTACA AATTGCCAAG CATATTATCT
    18781 ACGTTAGTAG AGAGTAACTT TCCATTATAG TAAACATCAA GATTAATATA GCTATACCAG
    18841 AATATATCGC CACCGGTTAT CTCAATAATT CCTGTATCAG CTATAGCCGT ACCATCCTTA
    18901 TCTAATACCA GTATTTGAGC CTTTATAATA AGTTCTTTAA ACGGATCGAG ATTTACCCGA
    18961 ACTTGATAGT TAGTCTCGAC ACTATCAAAA AGAACTGCTC CATCTTTAAC CAGTAGCACT
    19021 CTAGAATCTT CGGGGAGGTT ATCTATTTGA ATAATATTAG ATTTAGTAAA GATAAATTGA
    19081 TTTACCTCTA ACGGACGAGT ACTACTTTTG TCTAGAAAAA AACCTATTTT AGCGCCATCT
    19141 ATATATTTAG TACCTCCCAC GATCTGCCAC TTGCCGTCAT CTTTCCTCGC CCAGGATTCG
    19201 ATGTATTCGC CTTTTTTAAT GAACCGTAAT TTATCATATA TAGCTGTATC CATTTCATTG
    19261 TAATAACTAA CGAGTTTGAT AACTACATCT TCGCTATTAA AGAAGCATAT ACCAGCACAA
    19321 TCACCTTCTA CAGAAGGTGT AAAATCTATT TTACACTCAC AAACGAAGTC TACAACTGGG
    19381 ATATCTCTTA TTATATAGAC TTCAACATTT CCTGGTAAAA TACGCAGCCA CCCTGGCCGA
    19441 GAAATAAGAT CCAGTCTTTC TGGTAGATTG GGGGAAACGT ACCAGGCGGA TTCTAATATA
    19501 GTCTTGTCAA AGTATAACGT TATAATTTTG CCGAGTTGTG TACGCTCCAA TAACATTTCC
    19561 CAGCAACCCC TTTTACCTTA TTATCCAAGT CTAAATGTTA ATCTATGATC GATTTCTTTA
    19621 ACAATCTTTA GATTCTCCAC ACCATATACT TTTGCCAAGC TCTCGACTGC TTTAACACAA
    19681 TCATCGATGC TGCTAAACGT ATTGTAAATT ACCCATACAT TCGGAACGTT TACTTTGAGC
    19741 GGCTTAAGCG CATATCCAAA TACATTAACT GGAGTTGAGC TAGGAGAATA AGTAAATTTA
    19801 GTCTCCATAA TTTGCCTGCT AATAGCACAA ATACAGTTAG GAACTTGTTC TAAGATAACT
    19861 GGCATTTTCT GTGCATCGGG AAACGTTTTA TAGTCCTTTA AAGTATTAGC ATCGTAAACA
    19921 AGATACTTAT CAAGTATCGG TTGAACTACG TCCGTGTTTA ACAAAGGTTG TCCTGTTTCC
    19981 GGATGGAGCG GTCTATACAT AACACTATAC TTAACCGTCT TCATATCTTA CCCTCCTAAT
    20041 CGTCAATTTT AATCTGGGTA ATACTTTCAA TCCATTGTTC TCTGGTACCT TTTGTTTTAT
    20101 CGAAGTGATG ATCTGCATAA TACTTCAATA GCTTACTTAA AAGGATGTCG GAACTTATCT
    20161 TACCTTTTGG TTTATCATCT TTGGCCTTGA CTATCATCTC AGCATTGGTG AATTTACATC
    20221 CCTCTAGGCT TATACCGGAA AGGTAACCAG TTGTATTGAC CGGCCCACTA AATACAAACT
    20281 TTATATTATG TTGACCCATT AGTACCCATT GTCTTACTTG ATTTACGGTA CCGGTAGTTA
    20341 ATACTTTGAT ATCATCAATA TAGAGATCTA TCTTAGCTTC GATATTATCT GTATATGTGG
    20401 AAAAGGCTAG GTAGCCATCT ACCCAGTTTG TTAGATTTAA TGTAAGTGAC GATTCACTTT
    20461 GATTGGTATA TATAATCGAG TTGCTGTTAA TACTCCATCC GTTGTTTACA ACTTCCCCAG
    20521 GCTCTCCGAT ATAACCATGA TATTCTTTTG ATAGCCATTG TTCGTAATGT CTATTTATAT
    20581 AGAAATTAGA ATCATAAAGA GCTATAGCTT CAGCATACCA GCGAACCATC TGGAATGCTT
    20641 TCCTATACTC TCTACTACCA TAAAGAGTTT CTTCGATTAT ACCGTAAAGA TTCTCAAGTA
    20701 AATGCATTAA GGTTGCTTGA GATGTCATTA ACATATATTT CTGCCAATGA ACCCTAGTTA
    20761 ATTGTCTAAT CAAGAGCATC ATATCTACTA ATACAGAAGC TTTGATAACT AACTTTTTCA
    20821 TATTATGATC TTCTCGACCA ACTTCTGAAA ATTCCGGTAA TGGATGCTCG ATACATTTAG
    20881 CAACTTTAAC CATTGGAGTA TTGACAGGTG ATAAAGCCTG ATATATTTCT CCTGTATTGT
    20941 GATTTAGGAT TTCAGCAATA TCTTTAGCAT AGTAATAATC TTTATCAGGA ATTTGAAGTT
    21001 TATCAAGTCC CTTACCATGA AGTTTCCATA TTTCAAGCCA TGTATCATCC CAATGACCCT
    21061 GTAATTCTTC TGTTATAATA CCAAGACGAT TAACCTTAAC ATCTCCAACG GGAGGTAAAT
    21121 CTTCTTTAAT TAAAGAAGAT TGAATTGACT TTGCAACCGT CTCCGGTTTG GTTATACCGA
    21181 TTTCCTCACT TTTCGTTCCG GAAATATCAT ACTGTTTATG ACCAATATTG GGAATTTTAA
    21241 GCATATTTAA AACTTTACTA TCAAATATGT ATCCAAGTAG TTTGTAGACC CCCTGGAGTA
    21301 TATTAGATAA TGTTATTGGT ATAGACTTGT ATACACCCAG AGGCCATTCA TTAAAGATAT
    21361 TACCTCTTTC GGATACCGAG TTGCCAATAA CTTGAGTGAA TACTTTAACC ATTTTATTGA
    21421 GTTTCACTGT AATACCTGGA GTAGATATAA CGACACCTTC ATTAGTTTTT GGCAAACCTA
    21481 CTTTGACTTT ATCTTCTAAA CTATCGTAAC CAACCTTGTC AGTATCGATT AATTGTCCAA
    21541 TAACAACTTC AACAGGACTT TTATTAGTAA TCTCGATTTT ATCTAATTCT ACATTCCCAG
    21601 AAACCTTGGT TAATATTTCA TTATCATCGT CAATTAAAAC ATTAATATTT TCAGTATTAA
    21661 CCAATAGTTC CTTGTTTATC TCCATAGGAT TGTCAGACTT TAAAGCTGTC TTGATATCAT
    21721 CTGAAGCTGA AAGATTTCTT ACAAACTTAT ATAAATAAAG AAGTGTTTTG CCAATAAACG
    21781 TTATGAAATC TGATTTAACT GCATCTTGTG CATTAGTAAG TTTATTAAAT AGTCTTTTAT
    21841 CTTTATGGGA TATTATCTCT GACATACTAA TAACACGACC GTCATTTTTC TTACAAAAGA
    21901 TATCTACAAC CTCAACAAGT CCGTTATATT CGTTCTCCTC GGTTCGTATC CCGTTAATAG
    21961 TAGAATTAGG ATGGTTTATC TTTCTAGATA TCCTAAAACC ATGAATATCG CTTAACTGCT
    22021 GTATTTTATT AATTATTTTC CAGAGTACAA ATCGTTTTTC TACATGTGAT TCATGAAATT
    22081 GTTTTCTAGT TCCGCAAGTC TCATTTTTAA TATTAATAGT TCCATAAATA TCTCTTTTCC
    22141 CCTGGATATC TGGATATGTA TAAGTCATTC TATATTTGTG TTTCCTGCTT AACATTAATT
    22201 CTTTGGCAAT AAGAATGTTA GTAATATTCT TATTGCCAAA GATTCTCATC AAATCTACAT
    22261 TTCCATTAAG TCTTTTTCTA AACATAATCT TAATTACTTT ATCCGAAGCA GCAGATCTGT
    22321 TTTTACGAAT ACTGTCAAGA TCGTTTGCTA CGTCTAGTAA CTTAGACGTA TTCTTTAATT
    22381 GGATATCTGG TTTTATTTCG AATGCTGACA TGGGTTTTAT GAAGCCATTA TTCTCTAAAA
    22441 CCAGTTCTCC AAATGTCATC CATTTCTCAA GTATAATATC CTGATTGTTA TATATAAACT
    22501 CCTTAATAAT TTTGATAGAA GATATTGATT TAATAACAGA ACTATTTATA TTTATTCTAA
    22561 TTGAATATAT CGTATCGTCT ATATTGCCAT TGTTGAAACA TTGTGTAGCA TATATTTCGA
    22621 GATTATCAGT ACCAATTTTA GGAGATTTGA GATTATTGGG TTCTTTAATA ATTATCCCAT
    22681 TTATCCAGGA TAACGTTCCA ATAGTTCCTT TTGTCGTAAG ACCTTTAAGA GATATTCTTC
    22741 TAATACCACT AAAGGCTTTA CTAATATATT GACCAAATCT CTCAGCAATC CCTACATACA
    22801 TTTTATCCTG AAATGCTATA GCTTGACTTT CTCTATCAGC GGCTACATCA TTACTCAGAT
    22861 TTACACCAAC GTTATCTAGA TGACCAGTAT ATGGCCGGTC TATAACGAAC ATAGATGTAT
    22921 AAATACTATC ACCTAGGTTA GATTGATTTA TTGTAAGTCC CGCCCTATCG GTTATACCAA
    22981 ATGGTAAACT ATCAGATATG CCATTACTTG TAGGAATAAT TCCACAGATA GCTTCATCTA
    23041 TAATAGCTTC GTATATAGAG ATAGGAATAT ACCCAAGCAC CATGTAAGTA GTGCTTGGGT
    23101 TATCTGAGAA AGTAAGTATG CAATTAGCAA TCTTTAAATC CGGGTAGAAA GCTAATGAGT
    23161 ACAATATAGA CACCCCCGGA GGTTATTTAA CTTTTCTTAA TAGCGAGACC GTACATTGAA
    23221 TTTGGACTGT TAGTTAACAT ACTGTGCGGC GCATTAATAG TGAAATATTT ATAATATTTC
    23281 TCAACACTTT CCCGTGCGCT GTAAGTAAGT TGCACATCAT CCATGTCAAC AGCTACAACT
    23341 CCATCGATCT CGGCCGAACT CTGGTCAATA GTTTTAAGAT CGATCCTAAA ACAGTTGTTA
    23401 CTAGAATCCC AACTCATCCT ACCGTATATT TCTCTGGTCT GAACGTCCTT TACAGGTTGA
    23461 CCGTCCGATG TCCGTAAGGT GACTTTATTA AACGGAGGGT CGATCAATGT CCCTATTTGT
    23521 TCAGATTCGC TAGAAGCTTG CGCTGTCGCT GCCGGTAATT TACCTACAAT CTTCATAGTT
    23581 TGAGCTTCTG TAGAGAAATC ATTAAAGACC ATTTCAGATA CGCCAGTAGA TAAAGATACA
    23641 CCTTTGATTA CTTTCTCAAT TACTTCTACC TTACCTTTAT CTACCGTTAA TTCGTCAAGC
    23701 GGTGCGATAG AGATACTATC CACAGCTAAT ACTCCATCTA GCGCTCCGCG ATGACCATCG
    23761 AATAAATGTA AAACATTTAC TAATGATAGA TGAAAATGAC CAGTCCAACG GGACGGATTA
    23821 AAAGCATTCT TACTCATGAA TTCTTCCGGC GTGGTGAAGG CTATTCTATG TCGCTGAAAG
    23881 AAAGCTCCTC CGCGAGTTTT AAACATAGCA ACATCACCTA CTCCGGTAGC AGTATCAAGA
    23941 CCCCATTTAT CTGGATACTT AATATCCGTA ACGAGTCCGA ATAATGGATC TCTTACTACA
    24001 CCTGGAGTTG GAGTACCATA ATAGCTTGGA ATACTATCAG TAGGTAATAT TGTCACATCT
    24061 GAATCAATCC AAGAGACGAT GCCACCAATG TCAGTAGACC TACCCACCAA TTTGTAATTA
    24121 GCAAGAGCAT TGATACTTGG ATCTGTAGTT TTATCACCTT CGACTTTATA ACGATAAATA
    24181 CGCCAACCTT TTGAATAAAG AGGTGTCTTA AATTCTATAA ATATAGACAC ATTAGCAGTA
    24241 GCCGGACTTC CATCTGCATA TATAGCCATC GGACTTGAGG CAGGAGATTC TCCACCATCA
    24301 TCCATGAATG TAACTATATA AGAGTAGGTC GTCCCGCCTT CATGATTACC ACCAACATCT
    24361 ATTCTTGCGG TAATACTATT AATAATGACT TTCTCTTTAG GAATGGTACC AAGCTTAGCA
    24421 GGTATTGTAG AAGAGCCTAC GCTCATGGCA AAGTTACCTG CAGTATCATT AACGCTCTTA
    24481 GGTAAAGCTT CGAGTTTACC GAAATATCCA AATGAGCAAA GATAATTTTC GGTATCAATT
    24541 GACGGTTCGC CCATAAGTAT CAATACCAAT CTATTCTTAT TAACAGATAA CCAGAATTGA
    24601 ATTGGGATAC CATCAATTAA GTTTGGTATC TGGATTTGAT TAAGCAACAA GCCGCCAGCT
    24661 AAGTTAGCTA TACCACCGGT AAAGTTCTTC AGTCCAATAT TAATCTCTTC CCAGTCGCGG
    24721 AACCATGAGA ATTTAGCCCA GTCGGATACA TGAGCTCCCC GAGTAACAAC ATTACCGTAA
    24781 CTATCTATAA CATCGGGTAC AGGGCCGTTA TGAATATAAT CATAGTCTAC GGTAACCTTA
    24841 TCTGTAGGAA GGTTTACTTT TGGAAAAGTG ATAGTACCAT TCATTGCTCC TATCGTATAA
    24901 TCGCCAGGTG CTAAGTTTTC TGTTATAGTA AACCTAAATT CTGCCGGAGT CGGCAAAACC
    24961 TCATCTTGTC CGTATACGGG ACTTATATCT GTAAATCCGA GAGCACCAGA AAGTCCAGGA
    25021 CTCGAACCGT TAAGATTAAC AGTAGCAGTA GCGCCAGCCC GAGCTGAAGT GATTGTCAGT
    25081 TTTGTACCAT CATCTCCTAC AACAAATGTC TCACCACTAT CGGCCCCTGT ATATACAGCA
    25141 TTAATATCAT TTTGTAAGGC AGTTTTAATC TGTGTAATCG TAAGAGCCGT AACTGAACCA
    25201 TTCAGAGTTA ATGTAGAAGT CATAGGTATA GATCTTTCAT TCAGAGTAAG GTTCTGACCA
    25261 CTGTAAGTCA CACCGTAGTT AACGTTAAGA CCAGGAGTAT TAATTGCAGT CTTAATAGGA
    25321 CTTATAACCG GATGACCTGC ATTGTAAACT ACATTATTTG TAACAGCAGA TATAACACCA
    25381 ATCGAACCCT CACTTAGAGT TACCGTGAGC ATATCTGTAG ATGGCGTTAC TTGAGTAAGT
    25441 ATAACAGTAT TTTCACTTAC AGATTGAGTA AATAATCCGT CAGCTGCTAT AGCCTGTGCC
    25501 AAGGCGGTGA CAGTCGTTGC CGCATCAATA CCTGTAAAGA AATCTATCCC GGACTTATAC
    25561 TCTACTCCAT TAACGATTAT AATATCTCCA GCACCTTCGC CCAGTAACTG TCCGTTTAAT
    25621 TTAACTACGG GCGAATTTTC TGTAGTATGC ATCAGGTTAT TATGAAATAG ACTATAAACT
    25681 TGATACTGTG TATCAAGCGG TTTAGCGACT TCTCCCAATA TGTGTACAAT ATCGGTATAA
    25741 TTGTCAAAAA TGCGACACAT TATATGATGT TGATTACGAC TGGTAGAAAT AACAGTACCA
    25801 TTTTCATCTT TATAAGAAGC AAGACCGGTT TCAGGATTAA TAAGATACTT TGGTTTATAA
    25861 AGTTCAACGT ACATAGTAAT TTTTTCCGTA TTAAGAGACG GATCGATTAT ATCATTTTGA
    25921 AGTTTCGCCT CCGGAGTTAT AATTACCGGA TAGGTTGTTG TTTTGAAGAT CACTCGTTCA
    25981 TTATCCTGGT CAATGCCGGT ACCAATAGCA TTTAACGCCC CTTCTACACC GTCATCATCC
    26041 CAGTCGTAAG TCATGATAAC TACGTCACCT GGCGAATGCT TAGAATAAAA TGTGACAATA
    26101 CCGCTAATAT AGTCAATAAT GTAAGTACCG ATTTCCGGAA CTACGTTATT TATCTTTAAG
    26161 ATAGGAGTGG TATCTTCTTT AATCGGGCGT TTGCTAGTTT TGTAATTTAT CTGATCTGTT
    26221 GAAAATAAAG CCTCAGTAAT ATCAGTTACT TTGGCGAACT TAGTAGGATC GGGATAAACT
    26281 AACTCCCATT TATCTTCATC ATGGAATATA CCCTTATCAT CCACTGGTTT GCATATCGCC
    26341 TTACCAATAG CTTTAAGGAT ATAATTAGAG TTGCTAAACC CTTCAGTCCA TGTCAACTAC
    26401 ATTACCTCCT TTACTTTCTC ATAACGAGGT CTACGTAAAC GATCTTACTA GTACAAGAAT
    26461 TGTTTAAGAA TTCAAACTTA ATTACCGTAC CAGCTATTAC CGGAATTGCA GCTATACTTA
    26521 CTCCTTCGTG TAGTTCTTTC GTATATATGG TCTCACAGGT AGGTATAGTT TCATCACCAA
    26581 CCCAGAGTTG CCAGTAGTCA CTATCCGAAT AACCGGAGCA GCCTACATTA ATTTGAAACA
    26641 AGTCTACATC CATCTCCGGT GTGTAAGAGA ATTCATAAGT ACCTTCAAGA GCTGGTACTT
    26701 CGAGCCTAAA GCCTTTAGTA TACCGTTTAA TCTTAGTACC AAAGATATGT TCTGGAAGAC
    26761 GGAGCTGGCC GGCGTCTTTG ATAGATACCA TACCGTCAAC CACGTATGCA ACCATAAAAT
    26821 CGCCAGCCAT TTAAATCACC TCTCCCAAAG TTATAATAAT CATAGTACTA CCATCATTCA
    26881 TGGCTTGAGT TGCCACATTA TACTTAGTCT GGTCGACTTC TTCAACAGGG GCTATTTCAT
    26941 TAAAGGCATC TTGTGTAGTA ATCTTGATAG CACTACTAAG TAATGCTTCA TCTACTAGTA
    27001 CGCCTGCCGG GACAATTGCT GTAATAGTAC GTAAGTTTAG AGCTACGTTA ACCCAATCGG
    27061 GATCTGGAAA TGTGACAATC TCTTCAGGTA ATACTAAGAC CTCATCATTA TACAGATCCT
    27121 CTGGTGTTAC TGGATTGTCT GGTGTATTCT TTACACCAAA GGTACATATC CCACACCAAT
    27181 CTCCAGTATT ACCAGCTGCA TCTATAGCCC TAACACGCCA ATAGTAGGTC TTATCTTCTA
    27241 ATACAATGTC GGGCGTAACC TCTGGTTTGG TTACAATACC TCTCCAAGTA TACGGATCTA
    27301 GGTTGTTAAA TTGAGAGATT TCGAATTCGT ATCTTTCCGC ATTTGCCACT ACGGGCCACG
    27361 TAAAGGTTAT AGTCTCTCCG GTAACAACAC TCTCATCGGT AGGAGAAACT AAACTGATAT
    27421 CCGGAGCTAG TAACGTCGGA TTAAATACCG TCCGAAAGGT GACTGTAAAA CTTCCCGCCA
    27481 TAGGATATCC AAGGATAGAC TGAATACCGG TAAACTTCTT TTCCGGGTCT AATACATCAT
    27541 CACCTGCTAT AGTAATTCGG TAAACTGTAT TAGGAGTCCA CATTGGTTCA GGACGAATTG
    27601 TAGCCACCAT ATCTTTGTAA TCTACATTTA TAGGTATCCG ATTTCCAGTA GCTTGCTCGT
    27661 TAGCAAATAT CGAAATAAGT GTACTAATAT CTATATCCGT ATTAAATACA ATTCTAACAA
    27721 CTTGACTAGT TGGGATTTCA GCTACGCCGT TGGGAGGATC TGTACTTACT ACATAGGGCA
    27781 ACATAGCAAT ACCCATGATA TCTCCCTCTT ACTTCTTATT CTTATCTTCT TGAGCAGCGG
    27841 GTTTTGTCGA AGCTTTTGTC GAGGATTTAA CCACTGGCTC TACAGGTTTT ACTTCCTCTT
    27901 GTTTGTCGCT CTGTTCAGGG GGTTTACTTT CGGAAGTACC GTCATTACCG GGGTCGGGAT
    27961 TGTCCGAGTT TGAGCTCCCC TCTGAATTGT AGTTTTCTGT GTCTTCTTCT TTTTCTCCGT
    28021 TGTCGATGAA TTCGCCATCT TGTTTTTTAA CACCACCTAA TACGGTACCA TTTACATCAA
    28081 TAAGTTTACC TGATTTCACA CCCCGAAGAA TGTACTTTAA GTTAGCGTCT AGAGGGAGAG
    28141 TACCCTCTAG ACGAAAACCA GGTGCTAAGG CGAACTTATT AATAGGGCAC CAGAACTGGT
    28201 CAGCATTAGC TACGTTCAAT CTTAAACGAT GTTCCATTTC TGATACCTCC GTTTATTTAG
    28261 GGAGCTTGTA CAGTCTGAAT AGGTTGACCT TCAATACGAG CACGAATAAG TCTCGGTTGC
    28321 AGGTAGCTAA CATCGAGTTT GATATTTCTG GCTACCGCGA TACCACGACC TTGATGGAAG
    28381 ATACCAATAC CGTATTTCTC TTTCAACTTG ATATTGTAAA TATCCCTGGT TGGATCGTTA
    28441 AATTTCTCGG TAGATAAGCC CTCTTTCTGG AGAATTATAC CGATATTGTT CTTATCAATA
    28501 CAGTACATAT CGTACCGTTT ACGATTCCAG TCAAGAGGGA TAAACGGACT TAGCATTAAA
    28561 TCAAAGGCAA ATGGAATACG TCCTTGTAAG CTGCCAGGGC CAAGTTTAAA GGCACTGGGT
    28621 TGATCTGTAG CCGGATACAG ATTCATGCCG CCCATTACCT GATTCATTAA CTCCTGCTTA
    28681 GCAAAAGTAA TCCAGGTTAA TGGATGCATC AAGATGGTAT TTGGATCCAT TTCATTTAAC
    28741 ATAACAGCGA TAATCAGGTC GAGGAAATCC TCTACACTGA AAGTATCATT TACGTTACCA
    28801 TCTACATCAA GACCGGAAGT TGCAGATAAA CCACCGGTAA CCGTTTTAAC AACCGGATCG
    28861 TTATCAAATA CCGTATGACC GTGCAATGTA AACTGACGGA AACATTTCTG CTCCTTATGT
    28921 CGTGTCATTG CGCGACCGGC TTGCTCAATC ATCATTTGAA TAACTTCCCA CTGAGAGTCT
    28981 TTTACAACTT CGTCGGTGTA CTGAATCCTG ATACCAGACT TACCGATACG GATTTCGACT
    29041 CCTTCGAATT GTTCGCTATC AATGGTGGCT GTCGGCCATT CTTGACCTTC TGCAATATCG
    29101 TTAGCTTTCA TCGGGCCATA TGTAGGGAAT ACATACAGAG CGCCGGAGTT TGGCATATTC
    29161 ACGGTTTTCA TAAACTGGGA AGCTACGGCT ACAGGTTCGC CTGCAAGACG AGCTGCCATT
    29221 ACAATAGTCT TAGGAATTAA TATTGTAGCA GATGGACTGG ATAGATATTC TTTAACATGA
    29281 GGCGGACTTG AAATCTCGCC CTTTTGCCAG GCTTCGTACT GCTTTGCTAA CTCAAGGTCT
    29341 TTCTCGGTAA CCTTTCCCTT GAGTTCTGTA AGTTCGGCTT CAGTAAAGAT TTGTGCCATT
    29401 CGAAGTTCCT CCTTGTGTCA ATTTAAACGA TTATTATCGG AGTAATAGAC GTACCATACC
    29461 AGAAAAGCCC ACTGTATCCC AACTAGTTGG AGTACCGGGG AACTTCTTCT TAAACTCAAC
    29521 CAGTACAGAG GTCAGAGCGT CATAGTCTTT ATCTGCAGTA AAGGTCACAA TACCAAGATC
    29581 ATGATCGACT GTATATGTTG ACAAATCCAT TACATTATTA CCAACAGTAA CCTTTACACT
    29641 GTCTTGAATA ATAGCTTTAT ACGGCATCGT CCAAATAACT TGAGCACCGG TTAATGTACC
    29701 GGCAGGTATA ATACCGTCAT AACTTTGGTT TTCACGATTA CCGCCATCAG TTAGACCAGG
    29761 AATTCCATTT GGAAATCTTG TATACTGATT CATATAACCA TTGATATCGA AACGACCATC
    29821 ACGGTATTCA GGATCGAATG GATATGCATA ATCACTACCG TTAACAGTTT GTATGGTATT
    29881 GGGCTGAAGT TCTTTACCAC CATAGTTGAC ATAAACATCA TCTTGGCGCT TAGCTGCTTC
    29941 ATCCCACATG ACCCATTTGA ACCATCCCCA TGGTTCAACA TCCATTTCAA CGCCCATGAT
    30001 TTGGCCAAGT ACTTGCCAGT AATCGTCTGC AGTCTTATCG AATTTGTCAT ATTTACCAAG
    30061 CAGCATATTG CGGCCATTTA AAGTGAGTAT ATCTTTACTA ACCTTTAAGA TATCGCCAGG
    30121 CTTAATATCG CCCCAGCAAC AACCGTAATT AACCTGAGCC GCATCTTCTT TACGACGAAA
    30181 CCAGGGGATC TCAACATACT GACGACGTAA GATGTTAGGA TCGTTACCTT CAAAGCGATC
    30241 TAAACGCCCA ACGCAAAGAT TATACGGAGC GGCCCCGATA AAAGCATTAG CACCGTCAGC
    30301 CAAGGTCATT ACAGGTAAAT GTGTACCATA CTTAAAAGAC TTGACTAAAG TTGGTTTTAA
    30361 TGCACAAGCC ATACCTTTAC CAATAACAAC CTCGGTTTGG CCAGGCTTAC CAAAGGGATT
    30421 TGAAAATAAG ACAGGAAGTG TCTGATCAAG CTGCCATTCT TCACTAGGTG AAACACCTTC
    30481 GGACACGAAG AATCGGCGCA TATCTGTACG AGAGTTAGCT TTTGCTTTCA TACCATCAAA
    30541 TAGTGCCATT CGTAGTTCCT CCTTATAACT AATTACTTAA CTCTTTAAAT TCTTACCTGA
    30601 AAACATAGCT ACCATGGATG ATGCGATAGC TTCAGTTGAA ATAGCTTCAT TCTTGCCACC
    30661 GCCTGGTGTT TCGATTTCTT CTTCTTCGCC AGCGCCATCT TTATGAGCAG TCCCTTGTTG
    30721 TCTTTGAGGG ATTGGTAATT TCTCAGCCAG TGATTGTCCA TCGGCTACGA GATCGGAAAT
    30781 CTGTTTAGAT GCAAGAGATT CCGCAATAGT ATTGCGATCG TTAGGACTCT TTCCTTCTAC
    30841 AACGATAGTT AGATCTACAA CACGATCTAT GGCTACCATT CTAGCCAGTT TCGCGACTTG
    30901 CTGAGCTAAT TTATTACTTT GTTCAGCTTG GTGCTTTAAT GGCTCGGTCT GTTGCTCTGC
    30961 CTTATTAAGC TTGTCCTTTA ATTCAACGAT AGTAGCATCA GCAGCTATTA AAGCAGTCTC
    31021 GGCGGTAACG GCTCTTTGCT CTACTTGCTC GAGAGATTCT TTATTTGCAG GAGCTGTAAA
    31081 GGTTGCCATA AACTCCTCTG GTTTAATTTG ACCGCTAATT GCCTTAACAA CAAGTTCAAC
    31141 TACACCAATA GCCTTAGAAA TCACTTCATC TGTAACTTCA CCTTTAATAC CACCGAGTTC
    31201 AGTAGTTAAA GATTCGACTG TTGTAGTAAA GGTTGCTATA TTCTGAACGC GATTTTCATT
    31261 ATTGGAGTTT TCTTGCTGAG AAGAGCCTTC TGTACCTCCT ACATTTCCGC TATCCGTGTC
    31321 TGCTGGAGGT GTATTAAGAC TATTAATCTG ATCGTTTATT TCCTTTGCTA ATTCGGCTGC
    31381 TGTCTTACTC ACGAACTCAG TCCTCCTTCC TGGCTCATCT TCGAGATATT CCTTTAGTAG
    31441 TTGTCTTGCA AATGCGGCAG ATTCATCATT ACCATTAGCT GCCGCTTCAA GGTCGGGTAT
    31501 AATTACCTGA GCATAAGGAT CTGCCGGAAC GTTAACCCAG GATATTTCTT CATACTCCAT
    31561 AACTCCTATA AGCCAGGTAC AAACCTTACC ATCGTACTTC CTGCCCTTTA AATGTCCACA
    31621 CCATCCGGTA TCTAATATAT CTGCTCCGCA AATTGAGCAG ATGGCTGAAT CAGCAGAACC
    31681 ACCAATAGAC AGGGTTGTAT AGGTACTATC AAGAATTCTA CTAGCAACTA GTTCATCAGT
    31741 TGTTTTAATG ATAAGTCGCT GCGTTTGCAG ATTCTTTTTA ATAACACTAT CGGTATGCTC
    31801 CGCCTTTTGT ATCCTACCTA CAGGAGTTCC ACTATAAGAG TTGTGATTAA GTAATACAGG
    31861 TTTCTTATAT GGCTTTTTCC ATGACTTTAC GGAAGTCGGA AAGTAATCCG CTTGGTAGGT
    31921 ATTTAGATTC TTGGTAGTAA TGTTATGTGT TGCTTCAACA ACAGAAAGTA ATGCCACCTT
    31981 TTCACCTACC CTTCTTCATT TGATTTAGTA ATTGATTCTA AATCGTCATC TCCGACTAAC
    32041 CATGCTACAA AAGCATCCCA ATCAGAACTA TCATAAAGGT CGAAGAAACT TGCTATAGTG
    32101 TTTAAGCAAT TCATAGGAGA TTCTATTTGT CTTAGAGATT CAATAACCAT TGTATTTAGA
    32161 CGATGAAGAA GATTATCAAA GTAATTCTCA GCTTTGAATT TAATATCCGG GCCAAGATAT
    32221 GATTCTATAG TATACATGAA ATTCTTCTTA GTCTGTGCTA GACAACCGGC CAGTTCCATG
    32281 GAGACTTTAT TGCTCGTCTC TCCGGCGTGA TAAAGACCGA CTACAGTCAT TACGTCCTTC
    32341 CTAAGACCGC TAAACTCGTA TTTAATATTT AAAGCGGCAA ACTCGGAAAA GTCAGGTACA
    32401 CTACCGGCTT TTGTCTTTGT CTTAGCTTTA TTAGTTGGTT TAACTTTATT AGTAGTAGCT
    32461 GCCGGTTTAC CACCACCTGA ATTACCGGCT GGAGAGGCTT CTGCTTTCGC ATCTGCCGTA
    32521 GCCTGAGCTA CCGGAATAGT AACTACGTTA CAGAACATAA GTCCACGATC GGTAACAGGA
    32581 TCTCGTCCAA GAAGTATGCG CATTTCATCT TCAGTTATAG CATTATGCTC GTATTGGAAT
    32641 ATGGCGTGGT TTTCTTTTTT GATTTTCATA TCCACATCAA TTTCCTTAAA CAAGAACCGT
    32701 ACATCGTCAT TCGGATTTAA TAATGGATCG AATCCACCTT CGAGAAGTAA TTCTTTAATA
    32761 ACCAACTCGT TAAGAAATGC CTCCTGTATT CTTTGTAAGG CTTTGACACT ATCGATAATT
    32821 TGGTCTGTCA TGTTCTCAGC TGTAGCCCTG GCACTTGTAG CACCACGCCC CATTTGAGAT
    32881 TCTGAAACTC CAAGACCGGT AAATACACGA CGTTCAAAGT ATAGTAGATA ACTATAGGCA
    32941 TCTATAACTT GATCTAGGGC GACCGGTTCG ATATTAACAC GTTCTGTTGT AACCAATCCG
    33001 CCCTCTAATT CCATATTCTC GACTTCGTCG GTAAGTTTAT CAACATCATC TTGATCGCCC
    33061 GGCTGTCCAT GTTCACCTTC TGTACCAATC TTATAGTGTA AAAATGGGAA CAGGTTTCTA
    33121 TAGATAAGTT TTAATACATT TTCTTCAGCT TGCCGCAGAC TGATAATGTC ATCTAAGACA
    33181 GGAACGAGAG ACGGAGTACC GAAAATCTTA CCACGCTCTC TTTGATAGTA AATGTGTACA
    33241 ATATCTTCTG CTTTGAACTT AACAGGCTTA TCACCCGCAT CTTGCTGCCA ACCCTTAACA
    33301 GTCCCGACTT TATCCCGTTT TACTTGCATA TCTTTTACCG GAAGACAAGA ATAACCAAGG
    33361 ATTGGATCTC GTCCTCCGAT ACCTTGTACT TTAATCCCTT TTGGCCACTG AACTTCGCCT
    33421 TTACGCAGTT TAGCCATAAC TACGTTTGAA TACTTAACCA AGTCCTCGGA TTGCTCTAGA
    33481 AGCCATATAT CGGTTGGTTG TTGTGTACAT TCCGCCATAA AGGCGAACCT TGTCTTAAGG
    33541 TATTGTACGG CGCTAGGGTT TTTACCAACA AGATCCCAAC CGGCTTTAAA CATCAACTCC
    33601 GTATACTTAC TGACAGACCT TCTTACATAA GACTCCTTGT TCCAAGCTTC CTCGATCTTA
    33661 TCGAGGGTCA TAGTCGACCC TGTATAACTT GGACTGGAGT AGTCTCTGTT GGTAGGGTCG
    33721 TCTGATAAGC CTACCTTCTT AACTACCGAT TGATACGGAT CTCGTTTAGC TCCGGCTTCT
    33781 TTAACTTCAG GAACTTCTAA AGTTGTAACT GGCGAGACAG TAGCAGTAAA CAAGGGGTGG
    33841 TTTTTTAATG CGTTCGCCAT TATAGCCAGC TTACCCATTA ACGCCACGCA ACCACCTACC
    33901 TTCTAATTTA TCAATTACTT TATAGTTTTA ACTTTTATCT GATCGGCAAG ACCTCGGATA
    33961 ACACCAATTA AAGAGTGTGT AATATTACTA CCCCTACCGC CGATAAAACC AGCTATAACC
    34021 GCCCCTATTA CCTTAGATGC TAAACCTCCT TCAAACAATG TAACACCGGT ACAAGCAGCA
    34081 ATTCCCGTAG CTACTGCAAA GGAAATACTC ATTTTCTGTG CGGGTGTTAA CTCTCTTGGA
    34141 AGAATGGTAA GTTTTACACC TTCTACAACA GGTTCTGTAA TAGCGGAGAT AATAATTACT
    34201 TGCTGTAAAC CGTCAATAAT GATATCGGTA TTCATATCAA ACCTCCATCT TTAATGTAAC
    34261 TGCTCCATAA TGTATCAAGG TTCTATACAA TACCACAGCA AGTTCAGCCC TGGTTAAATT
    34321 ATCATTGGGA TTAAATTTTC CTGTACCCTT CTTGAATATA TCAAGAGTTG TCAGGCCATT
    34381 TATTACATCT ATCATACTGG GTCGTAAGTT GCTTACATCA CTAAAGATAT TACTGGCTTT
    34441 AGGAAGCGAA GTGCCACACC TAATAAACAA ATTTCCAACA ATAACAGCGA ATTCTGCCCT
    34501 TGTTATATTG TTTAATGGTC TAAAGGTACC ATCATCGTAC CCTCCAAACA AACCAAGAGC
    34561 ATTCGCTTGA TAAACGGCTT GCGTAGCCCA GATACATTTC GGGTTTGGTA TATCAGTGAA
    34621 TTTCTTAGGA GCGCGATCTT CTTTAATTCC AAGAACCGCT GCTATCCTAA CAGACATTGC
    34681 CACAACCTCT GCTCTAGTAC ATCCGGCATT GGGTGTATAT AATCCTTCAG AACCTTTAAC
    34741 TATACCCATA TCGTATAGCT TATTTACAAC ACTTTCAGCC CAGTGTCCTT GCATATCTTT
    34801 AAATGGCCCA CTGTATGCTA ATGCATTTGC TACATCGGTT TTAAACTTCT CCCAGGCTAC
    34861 ATGTCCGCCA GCTGTAGTAT CGGCCCAATC TCGTGGACAT TGCTTACGGG TACAATCATA
    34921 GTGACGATAG AAATCCTTAT AAGAATCCCA ACCATACTGT TTACAGAGAG CTACTCCTAA
    34981 TTCAACGGCC TTTTGATAAA TAGCCGGCCA ACCGTCGCAG ATACAAAGTT CAACACCAAT
    35041 CAGAGATGAA TTCGCGCCTG CTGGAAACTT ACTCTTAATA AAAGATGTAT AATCAGCACC
    35101 AGGGCCAGCA TGCCAAATAA CCTCATTATG AGGAGCACAC CATAGAATTT TATCTTTATC
    35161 AACTACATAA TGAGCACCTG TATCGACACG ATTCCATAGT GACCAATGAT TATCTGCATT
    35221 AGCCGTCTTT GCGTAATTCC CAGTATAGTG CCAACATACA CCTTTTGGTG TTAATACATT
    35281 ATACGTCTTA GCACAACGAA TACCTTTCTT CTCCGGTACA AACCTCTTTT CAATCATGTT
    35341 TAAGACCTCC TTTATAACCA TGCAGATACT AATCCGGCTC CGGTATCAGC CTCTATTCCT
    35401 AAAGCTCCAA TATCTTTAGC CATCACTTTT AATATTAAGT ACAACTCTTC TTCAGAAGGT
    35461 CTTTTGTTAA ACCTTCGTCC GTACTTCTCA ATATATAAAG CGGCCATACC TGCTACATGG
    35521 GGGCAAGCCA TACTTGTACC AGACAAGGCT CCGTATTTAC CATCGGGTAA TGTAGACCAT
    35581 ATGTGATCGC CAGGGGCGGC TAGGTCTACT TCGTTATTAG TGTTAGAGAA TTTGGCCACC
    35641 TGTGATGAGA AATCAACAGC TCCTACACTA ACTACGTCAG GATACATTGC CGGATAACTA
    35701 AATTCTTGTG TATTACTATT ACCATCCCCT TCGTTACCTG CGGCGCAACA AACCATAATA
    35761 CCCTTACCAA CAGCCATCTC GATAGCTTGG CGTAACGCAG GACTATCTTC TGGACAACCA
    35821 AGACTCATGT TGATAATATC TACTCCGCGA CCATCTTTAT CTTTATAATC AATCGCGTAG
    35881 TAAACACTTA TCACCAGCGT ACTCACTATA CAACTCCCAT TCTTATCAAG AGCTCTTAAA
    35941 ATGAGAAGTT TAGCATCAGG TGCTATCAAA CTAATTATGC CAGCTACATG AGTACCATGA
    36001 CAATTTTCAT CGTCGTACCG TTCCGGCGCT TCGCCGGGTA CAAAGTTGTA ACCGTTTACT
    36061 ATCTTATCGG TTAGAGCCGG ATGTGTTCTA GCTACTCCTG TATCAATAAT GGCTACGATG
    36121 ACCCTCTTAC CTGTAGAGGT AGGCCACATA GATCGAGTTT TGATAATATC GAGACTAGGA
    36181 CTATGTACAT AATTATCCGC TCCGTCTGCT ACATGATTAA TAGAATAGTT GGCTAACTTA
    36241 AACATTATAC TCTCCCACCT TATAAAGAAG TTTTGAGTTA ATTACCTCAT CCACATTTGA
    36301 ATAACCAGTC CTACCGGGAA GTAAATCGTA ACCTACTCTT TTAAATGCTT CAAGAACTAT
    36361 CTTAGTTGAA AACCATTCTT CCTGGGTATT AAGACCTGTT CTCAAGATGT ATCTCAACCT
    36421 AAGATATATC TTGATAAACA AACCTTGATC ATAACGTTTA TTAACTCGAT CAAGAGCATA
    36481 GCCGACAACA CCATTGATAG CATTGTCGGC TATGCTCTGG CCGGCCATAT CGCGGTACCT
    36541 GTATATTGAA TATGCGCAAC ATTTTCTAAT ATCAATTAAA TCGACACCGT ACAAAGGTAA
    36601 CGCTACAATC ATCATAGTAT TAGAAATGGC AAGACCTATA TGATTGGATG ACTTACCAGT
    36661 AATGGCTGAT AAGAACTTGC TTAATATAGT ATTAGAACGA ATTGATACAA TATCTCCACG
    36721 TTTCATCTCA ATCATCGTCT AAACCACCTC TATTTATATT ACTTGTTACA AGAACAGGGT
    36781 CGACCAGTCG ACCCTGTTCT TGTAACTTAT TAAAGATTAA GCTTATTCTT CCCACTTGAA
    36841 GATTACAACG TCGCCTTCGA CAACGATATC CGGAGCGAAG TCAACAGCGT TGCCACGCCC
    36901 GGTAACTCCG ATTTCTGTTT CGGTGTAATG TACGGTCGGG GCTTGTAAAG AACCGTTAAC
    36961 AAATACGTCC ATGCTACCAC CCATCGGGAA GGTTGCTTCA TCGGGAACTG TAACTGAACT
    37021 AACACCAGCT TGTCCAGCAC TGATAACCAC AACTTTCTTA TTATGCTGAT GGTACTGACC
    37081 TTCTAGTGTA GTTACCCGAG TATCCAGGGC AGTATCAGCA TCGGTACGAG CAGTGACTTC
    37141 AGTTGCCAGG TTGGTAGCGA TTTCAGCCAG TGCGCCCTCG ACAGTTGTGG CAGTAATCTT
    37201 ATTACCTGTA TCCTCAATAC CAACAAGAGA TGCACCTTTC GCATTAGTAG TAGAGGCAAG
    37261 ATTTTCTACA ATAGCCGTAT CGGCATTAGC ACGGGCAGTT GCTTCATTAC TGATATTGGT
    37321 CTGAAGAGTA GTATCGGCAG TACTTCTGGT AGAAGCTTCA GATTCGATAT TGGTTTGAAG
    37381 TTCTGCTAAA GCCGCTTCAA CAGTAGTAGC GGCAAACTTA TTAGCACTAT CTTCGATACC
    37441 GATAAGAGAG GCGCCTTTAG CATTATCAGT GGCAGCTAGA TCTGTTTTAT GAGTAGCCAG
    37501 GCCGGTAGCA GTATCATCTG CAACCTTAGC TTTAGCATCG ACAACGGTTT CAACGTCAAC
    37561 AACACGAGCT TCAAGACTTA CAAATGCAGC TGCATCAATC TTCTGAGCAA AATAACCGTT
    37621 AGTAGAGGCC GCATCACGAG TATGAGTAGC TGCAACTTCG GCACCACCGG TATCTTCAAG
    37681 AGTACTTACC CGCCCTTCGA TTTCAGTCAG AGCGCCTTCA ACGGTAGTAG CAGTAATATT
    37741 ACCAGCAACA TCTTCAATAC CGATTAAACT TGCGCCTTTA GCGTTAGCAG TAGATGCAAA
    37801 ATCAGTACGA ATTGCGGTAT CAGCATCGGC ACGAGCGGTT GCTTCGGCAT CAGCTTCATC
    37861 AGCCAGTTCT GCCAGCGCAC CTTCAACGGT AGTAGCAGTG ATCTTACCAG CAAGATCCTC
    37921 GATACCGACG AGAGATGCTC CTTTTGCGTT AGCGGTAGAG GCGAAGTCGG TACGAATAGC
    37981 AGTATCGGCA TTAGTTCTGT TGGTAACTTC AGTAGCTAGG TTAGTGGTGA CAATATCGAT
    38041 ATTGCCTTGT AAAACACCCT CAGCATCGGT AGCACGGGTT ACTTCGTTAC TTACCTGAGT
    38101 TACAAGCGGA GTAACTAAGT TAGCTTCGCC GTCTCTATCG AGATCGACTG TACCGTATAT
    38161 GTCGACAGCC AGTTGCTCGA TGTTTAAGTG GGCTGTCACA TCAGCAGCTC CGTCAACAAA
    38221 CTTCTCATTC ATCGAGAAAG CTTCGTCAAC ATCTCTTAAG GTAAACCTGC GGATATACTG
    38281 AGCATCGATA TTGGTCGGAG CTGCAAATGT GTAAGCAGTT TCGGTCTCAC CATCGGTGGT
    38341 ATAGAAACTT AACTTAAATC CGCCAGCGCC GGCATTCAGG GTAGCATCCC ATGTCATACG
    38401 ACCATAAACT TCACGGTCAT TAACATCAAG AATTGGCTCG CCTGTAGCAG AGCTGCGAAC
    38461 GATTGCCTTA TTCTTAACAG TAGCATTGGT AGCATCAACG ATAACACCAA GTTCTGTACC
    38521 TGCTGGAGTA GCCTGTGGAT TAACAGCAGC AATAACGTTA TCAATAGCAG TGCCATTTGC
    38581 AGATACTGCG TTTAACTGAA CATAATCAAG CATTAATTTG GTAGCAAGAG CGTTTGAATA
    38641 ATGAGTAGCC CAATCGACAT CTAACTTACT CTCAGCAATT GCCGCATCTG CAGCAAAATG
    38701 AGCATTACCA AGTGAACCGG CTTTAATTTG CACGTCACGA ATCTTTACAA AAGCCATGTG
    38761 TTAAAATCCT CCTTTAAATA ATTACTTAGT GTCTAACAAA TATATTACGC CGATTAGCAT
    38821 GGTAATTGCT AATCAGTGCA TACACTTGAA ATCTTTTTAA GACCAGTATT TTCAATGAAA
    38881 CGTTTAACTT GACGTTCTCT ATTCGGATCG TCAAAGTCTA TGTATTCTTG AATGTTACCG
    38941 GCCAACCGAT GAATTTGCCT GGTAATCTTC TTGGTTAGTA CATTGTTAAT CAAATCTCTT
    39001 CTGTTAAGCT CATCCAGTTT ATTCATCTTT GCAGCGTCTA AGATAGAGTT GTCTAAGTTA
    39061 TAACTAATTT CCTCCATACT CGAAAGAGAA CATTCTACAA GTTCAAATAA ACTATAATCG
    39121 CTATCTTCGT CAGTGACCTT TGCTAACCAT TTGGTTAATG AACGAGCCTT ATTTAAGTGT
    39181 AGATCACGAA GTTTATTAAT CGTAATATCA AGAGTGTCTC TCATTGAGTT ATTACCAACG
    39241 TTAGTAAGTC GGGTATGAAT AGCCTGACTC TTACTTCCCA GAATACCCAT CCTTACTTCT
    39301 GCCATACTCT TAATACTGTC GAGATGTCCC GAGGGAGCTT CGGTAAGAAT CGTAACAACA
    39361 TCTTTTATCT TGTCATTAAA ACGTTGATTA ACGTTAGAGG ACATTGCTTC AGTTGAATCC
    39421 TTAATGAACT TTTGTAAACC CTCGACTCTT TCTTTATTAA CAGATTTAAC CTTCGCTTCA
    39481 ATAGCAAGCG CATCAAGATC TATCTGACTT GGGTTGTTCA TAGCATCGAT TACACGTATA
    39541 TTTAAAGCCT TGTTCTCTTC ATCCCTTAGC TTAATAAGTT CGTCTTCTCT AAACTTAACC
    39601 TTACCAAAGA AAATCCCGCC AAGTCTGGTA ACGTATCCGG TTAATTCCTC GTGCATATAT
    39661 AAGAGTGCTG GATAAAGTTC TGCTTGAACA CTTCCTTCGA TAGATGTACG GTGAAAATCG
    39721 TCAAACTGAG CAACTATCTC AGAATTACTT TCGGCTCGAG CCTTCTGATA TTCATTAAAC
    39781 TGACACGGGC CGGCGAGTTT CTTTGAACTA AGGCATTCCT CTACCTGGCT AATTAACGTT
    39841 TCAAGATTAT CTTTAGCCGC CATAGCTTCT GTAAGTAAAT CTGAAGCCAG GATACTATTA
    39901 GCATCCTTTA ATTGACTCGG TAGATTATCT GATAACTCCT GTCTAGTTGA AACTCTGATC
    39961 CAGTTGATAT CCGGGTCATA TCCTAGTATT GGTTTGTAGC TAAGATATTT CCTTTCAAAG
    40021 CTTTTCATAA ATACCTCCAA AAGAAAGGTT TACCCCGGAA TTCCGGGGTA CCCATTAATA
    40081 AGAGGTTAGA GATTAGCGAC AGATTAACCA GGAAACCTAT CGCTATGGCA GGAACTCCTG
    40141 CCTTACCTTA GGTTACTCCG ACTGGGAATA CTTGACCAAC CTCCCCTACC CTTAGTAGCC
    40201 CGAGATCTTA ACTTTCTAAT CTCTATGTCT CTTGTAGGAT CTATATTAGG GTTACAACTT
    40261 TCTTTATACC CTTTCTCCAA CATAGTAGTA CGATCTTTAA TGTCGCCATT CCTTGTATCA
    40321 AGATTATCAA TTTTCTTAAA TCCCCAACCA GCCTTTTGTT TAATCATGTC GTCATATTTC
    40381 AAGGCAAAGC CAAGGAAACA TAAATTCAAA GCGTCTACGA TATGTTCATT CTCATCGGTA
    40441 TACGTTGGCA TACCGTTTGG AGATACATTC TTAATATAAT AATTTTCAAG TTGGTCTACT
    40501 AGTTTCCTAT CCCAAGGGAA AGCTATATGC TGTTTCTCAA ACTGGTTAAC TGAGTAGTTA
    40561 ACCATAAAAG GCTTAACCGG TTTCTTAACA ACCTTTCTGG TATGAGGATC TCGTACCTTA
    40621 ACCTTTTCAG AGAAGGATAC TCCAATAACT TTCTTAGAAA ACTCTTTATT ACCAGTACGA
    40681 ATACCATGTA AGTGTAATTG CTCTACCTGC ATCTCACCCA TACCACGGTC AACAAAAATC
    40741 CAGTCCCACC TAAACAGTTT GTCAGAATTG ATAATAGCAT TAACACCTAA GGTTAGGGTA
    40801 AATTCATGTC TTGGTATTTC TTTTCTAAAG ATAACCTTAA ACATCCCAAG TGTCGTATCG
    40861 AACTCAAGAC CTACTAAATT TGGAGTCGCC TGAACCTTAT CCCAGTCCAC TCCAAGAATT
    40921 CTTGGCCCGG CGGGAGCTGG CGGCAAGTTA CGTTCATCAT AATACTTAAG ATTGAATATC
    40981 TTACCAAGCT TAAGAGCCAG GTCGATAAAG CGTTTTTGGT ATACACCAGC TTGTTCTTCA
    41041 CCGAACTCAG CCATAACCTC TTGCAGATAA CGTAAATCGG TAAGTTCTTC TTTTAGATCT
    41101 TCAAGATAAC TTTGACCCGT ATCTGGGTTC ATCTCAAGGA GTCGCTTATT AACGGTACTA
    41161 GGTAAATGGA ATGCTTTCCA ACCTTTAATC TTACCAGTAC ACCACCGATA GAATGGCCCC
    41221 CTCTTACCAG TAGGAGTCGA AGCTGCAAAT ATCTTAATAC GTGCAGGATC TTCGTTAGCA
    41281 ATATTGATGA TATTAGTAAT ATCGTTATCA GCCATGTAAT CTACTTCGTC CGTTACAAGA
    41341 ACGTCTGCAT ACTGACCTCT GGTACCAGCG GCTCCTGTAT TTGACTTAGA ACCGGCTGTC
    41401 ATACCTTTAA TAGCGGTACC ATTCCAAAAC TCGATTCTGT GATGGACTCG CCGTTTAACA
    41461 CTAGATAACA CAGGAGATGC ATCGATCAAT TGATTAAGAC GCTCGAAGAT AAGATCTACC
    41521 TGCTCTTCGA AAGGACATAT TATCAGAATC TTATACTTGT CCTCATCTTC GCGAAGAGTT
    41581 GGCGATCTGT TATACTGTGT AAAGGCATAC CATAGAATCA TAATACAAAG TATTTCTGTT
    41641 TTTCCTAGTC TGCGCCCTAG TCTAAATACG ACCCTCTTAT TATCACGAAG TCCATACATT
    41701 AGGTCGGGCT GATAATCAAA TGGTTTCCAG TTTAAGTAGA TATCAGACCA TTGAACCGGA
    41761 TCCATGATAA CTTGTAGTTC GGCTGTCTCT TCAGGAGTTA ATGTAGATTG GGGCGGCGCT
    41821 ATTATTGTTG CCATATTACC GCCCGCCTAG GTTATTCCTA TTAATCATAC GAGCTTCGTT
    41881 ACCAAGCACG TATCGAGCTG CCATGCCTGA CTCATGAGCT TGCTGCATAG CACGTTGACG
    41941 CATAGTTTGC CTAGTTGCCG TATCTGTAAA GCTATGACCA AATCCATGAG ATGCGTGCAT
    42001 CTTCTTATCC TTACCTGCAA AATAAGCTTC GGTACCAATG GCACCGATAG CACTAGCCAT
    42061 TTGATAACCC ATTTGAGCTA TCGCTACGGA CGGTAAGAAT TCCCATAATG CAAATGTACC
    42121 GGCTGCGCCA AGAGCGGCTT TTCCGACAGA ATCGCCTTCA CTTCTACGCA TCATATAATC
    42181 AACACCGGAA AAAGCAGCAT TCAATGCAAG TCCTGCGCCA AGTTGTCTGT TAGTAACCCT
    42241 CCTGGCAGCA TGCTTAACTA TCGTTCCAAT AACTCCGGCC ATTAAAATCC ACCACCCCTA
    42301 CTATTGTTAG ATAGGGCTAA GGCTAAGTCT CCACCGCTAC CATTTAACAT ATCATCGAGA
    42361 GTCTCACCAT TCCTATAGGC ATAATCTAAA GTTGTAGGTA TCTTCTTAGA ATCCATGTTA
    42421 TATAGTCCGG CTTTAGTCCT TTCAAGATTA GGTGTAGTTC CTGGATGAAT ACTACCAGCC
    42481 ATTCTTGATA TACTCATATC ACCTAAGAGT ATATCAGCGC TTTGACCAGC TACACCATCA
    42541 CTTAAGCCTA CTCCGACCGC TGCTATCGGG ATTAAGTTAA CAGCACCTAC ATGAGCAACA
    42601 TCTCTTGCTC TATTGGCAAG ACCTTTACCG GTACCTACTT CGCGCATCAT TATTTCGCCA
    42661 GCCTCGCCCA GTACCTTATC TGCCGCCTTA ACGCCAGCCC AGGCTGTCTT ACCAGCTCCT
    42721 ATTGCAAAGC CTTTTGCAAA CTGACCAGTT AGGTAATTCA CTCCTGTTTT CTTACCTAAC
    42781 TGATACATGC CAGCAGTTCC TACAAAGGCA CCTTTTGCAA CTTTGGCAGT ACCTTTAAGG
    42841 GCGGTACCTA ATAATCCCTC AAAGGCCATT AGTGGCAATC CTTTATTTAA TACATTAGAT
    42901 ATAAATGGCA TCGATTATCC CTCCTATTCT TAAAGGAAAG GAATGCCGGC AATATCAAAG
    42961 TTACCTCTTT GATCACTAAA TGGAGAACCT TCTCCGCCTA ATGTTCTAAA AGTCGAACCT
    43021 GCTAAGAAAC TTGCACCAGC AGTAGCTCCT GCTCTAATCC CGGCTGTTGC ATAATCAATC
    43081 TTACCTTCTG CGTTACGTGG AGTGAAATAC CGTGCAGGCC TAGCCGCCAT ATCGATACCC
    43141 TTACTTAATC CATCACGACT ATTGATAGCA CTTAAAGCTT CGTTATAACC AGCAACATCT
    43201 CCACTTTGTC TAGCTGCCTC CATCTTAGTT CCCATCTGGC CGTATTTAAT ACCGGCCTTT
    43261 TCAGCAGAGT TGGGAACAAC TTTAGTTATA AGGTTATTAA CAAAACCACC TATATCTTGG
    43321 TTCGTTGGTA TTCTAGGCAT AGTTTATCCC TCCTTAAATA AATGGAATTC CTGCAATATC
    43381 AAAGTTGCCA TCACCATCGC GCGTAAGACC ACCACTACCA AACATTTTCC TACCAGCGGT
    43441 AGCGGTGGCA ACTCCCATAC TTACATCAAA ACCTACTCTC GAAGCCGACT TAAGATAATC
    43501 AATACCTTGG CCATTAGCTT TGGGAGCTGC ATAACCGCGC AACATTGAAT GACCCATATC
    43561 CAGTACATTT TCTGCAGTTT GTCTTACAAT ACCGGCCTCT GTCTGTCCTG CAGCTTGAGC
    43621 GGCCGCTCTT TGTTCTGCTC GTTTCATCAT AGGTCTGTGT GCAAACTCTG TACTTTTAGA
    43681 TGACGCTGGC ATAATCCAGT CTAGAGCTTT TACCCATTTA TTAGCGTCAC CGTTTGCAAA
    43741 TATAGAACTT AATGGAGTAG AAGCGCTCAA TACAGAACCT AAAGCTGGCA TAATAACACC
    43801 TCCTATAAAT CAAAATCTAC TTGTGAATAT TCAATTTCAA AGCACGGTTC ATTATCTTCC
    43861 TGTGGCAAAG AGGTATATGT GGGAGTTATA CCGTCAGAAC TACTCTCTTT TTCCGGTACC
    43921 GATTTTGATA TTACTTCCTC AGGTTTATCA TCTGATGTAA CTACCGGAGT TACATCAATT
    43981 GTTACCATTG GAAGAGGTTT TAATAAGCCT GCCTTTTGCA ATGCCAGAGC TCTAGATACT
    44041 AAATCTACAG CCTTCTTACT GGCATCGTTA GTAGCCATAT CTTTCTTCGC TTTATCGGAA
    44101 CGGGTAGAGT CAAGAAGTTT AAATACCTTA TAACGTTCAT TTCTTAATTT CTCTTTCTGA
    44161 ACCCAGGCTA AATGAAGTTG AGGGTTATTA TAAGGAACGC CCTGATTACT TATACCGGCT
    44221 ATAACATCCT CTATAAAGTC ACCATCAATG GCAATCTTAT TATCGCACCG TAAGATCTGT
    44281 ATTTCGATAT CGACCAGATC TCTAACCATA CCCATATCTA CCGCATCTTC TTCCCGATCT
    44341 TTAATACTAA AGTGATTACA GTACATTTCA AACCGGTCAA CAATCGTGGC GATCTCTATA
    44401 GGGCAACGAC CTTGTTTATT AGCTACTACA TTTCTAACTG TAGAATCTAT ATAGCAAGAT
    44461 TCAGCATAAG GGCAATCTTC TCCTCTACAG ATTATAGGCA CTGCGGCCAT GAGACCGTGT
    44521 CTCGTGTTAG ATACTGATAC AGCAGTTTTA ACAGCACTAA TACTGACAGA ATCTATACCC
    44581 CAGAATGAAG GAAGGACTCC GAGGCCACTT GTAGTTGTAA GTACACCATC GTCATTTAAG
    44641 ACGATCATAT TGTTTATGTC TTTTAAAGAC GGTGCTTTTA ATGGTGCCGG AACTTGTTCC
    44701 TTTTGCTCTT CACTCATTAC TATCTACTCC TTATCTAAAG TCAGACCTCC TCAGGCCCTC
    44761 GCGCTTTACG TTCTCTATCA AACTTACCAG CTACTTCAAG ATAAGGCTAT CAGAAGATAA
    44821 TTATCAGATA TCTATCCTGA CAGCCTAAAC CCGTTGCCAA GCAAGCTCGA TGTTTTTGTC
    44881 ACAGCAATAC GCCGTCGACC CTACCATTTT CCTTTAACTT TAGATAGGTA ATTTGTAACA
    44941 GTATCTAAAG GTAGATATTA CTTGGTTCTA AATAGATTGT GTAACCTCTC AGTATATATT
    45001 TGTACAATGT AACTTGTCAA ATGTAACATT AGGGTATATA ATAGTGTCAT CCAGAATGGA
    45061 ATACAGAGGA GGAGATGTAA TGAATGTACG TAGCTTGTTT ACCATGCTTA CATTAATCGT
    45121 ACTACTAACA GTTCTAGGAG TCCCGGTAGA AGCGAGTGTA AGTGTAGAGA GAATGGCTGG
    45181 TCAGGGGCCG GGGTACGTAG ATGGCCCGGT AGAAGATGCC AAGTTTAGCA TGGCAAGTTT
    45241 AGTACTCTGG GATAAGAATG AAAAAGATGC ATACGTCCTG GATGGAGTAT CCCTAAGATA
    45301 TATAGCAGAT GGTCAGGTTA AGACCATAAC AAGCCTGTGG CAGGCTACAG AACAACTCGC
    45361 TCCGTACGGA TTAGATGGAG AAGCTCGCAT ATGGAGTTTC AGGTATGGTA ATATGGTCTG
    45421 GGGTGGAGAT AAGATATATC TCTCCGGGTT AATGTTTAAG AAAGATGTGA AGGGGCCACT
    45481 CACGAATCTA ACTCCAGAAA GTTCTAATTG GACTCGTGAA GGATTCACCT ATAACGTCTT
    45541 CTTTGAAATA GACCCGGCGG CCGGAGATAT TAAACTCTTA CGGGCAGATA AAGCCTACTG
    45601 CAACATAGCA CCTAGAAACG GTAACTACAT TCAAGGTATC TGGGATAAGC GCCCTGACCT
    45661 TACCTTTAAC GGTAGTAACG CACTTTACGT ATATTACTTC TTCGTACCTG TCCCAAAGAT
    45721 TCAGCCGATG GGGGATTCGT TTCTCGTAGT CAAAAGTACT GACCCGGGTG AAGAAGATAA
    45781 TAATCAGCAG TTCTGGCTGG CCAAGTGGAA CAAAGATGGT TCAGAAGAGA TATTGTTTAA
    45841 CTTAAACAAG TTAGCACATA GATATCACGA GTGGGATCCT ATTCCTAATA CAAAACCTAC
    45901 ATCGCCATTT GGTCTTATAG ATGTAATAGC CTTTCCGGGA GATGACACAA TATATCTAAC
    45961 CGATGGTGTA AACTCTTCAG CGCTTAATAT CTTTACAGGA GAGGTATCGG ACTGGATATC
    46021 AGACAGATTT GTTCAAGACG GGGTTATGAT GAAAGGTAAG ATGAAAGACG GGTATATCTA
    46081 CTTCTTAGAT AATACCGGTA TCTGGACGGT TAGTCCCGGA GGTGCTACCA CGAGACCGGT
    46141 AGAGGCCAAG TATCTAGATT ACTCAGGCAA TATCTTTGGC TACGATATAA ATAGTAAAGG
    46201 CGAGATTATT GTCGCAAACT ACACCAAAGG TACTATCGAT ATGTTCAAAC TCTCCGACCT
    46261 GGATGTTGTA AGAAGTCACT GGATCTACTT AAACAATAAA CAAGTACGTC AAACCATATG
    46321 GGGTAACGCC ACACTGGTAG AAGAGTATAA TGGCAAGGTG TATATAGGTA TCAAAGCTAT
    46381 TACAGAACTC TTTACTACTC TCTCGATTAG TAGTAATCAA AGTACTCTTA AGATGTATCA
    46441 CAACTCCGGA AGAAGTATAA CCATTTCCTT AACTCGTATA GAGCACGAAC ATAATACGAG
    46501 TTATAAGGCG GAACTAGACG AATTTATAGA TGCCTATAAT TCTATAAGCC CTCTTAAGAT
    46561 AGAAGGAAAA TACCTAAACG ACGACTTATA TCTAAATACA ACAGGAACTG AAAATAGCCA
    46621 TGATAATAAC GGAGCACCGG ACATGATGTA CGGCATACCT GTTTACGAAT AGGAGTGATT
    46681 ACGTGAGTGA TATTAGAAGA GTAGTATCCG GCAACCTGAT TATTATCGAT AAGATTAAAG
    46741 AAGGCGGCAA GGATATTCAG TTCGAGATTA ATGGTCTTGT CATTAATGAT ACGAACGGTG
    46801 GTTTTTACTT AGGCGGTAAG AGTGGTCTGT GTTTACAAAT CGACAATGAA GCTCTTAAAG
    46861 ATAACGCAGA AAAAGCAATG TTTCTACAAA CCTGGGAAAC TATCGGTGAA GAGATATATA
    46921 AAGCGTTCAC CAAGGGCTTA AATAGAAACG TAAGGAAACC AGAGAACAAG GAACAGGAGG
    46981 TTTAACACGA TGCCATCAAA CAATGATAAG AAAATAGATT ATAGTAAAGG CTTTAAAGTA
    47041 AGTATTGGCG GCAAACCTAT TGGCCGTATC CAGGATATAG AGATTAAAGA CAAATCTACT
    47101 TTACCCAGTG TCGATGTTGA AAGTATGAAG CTTGGCGATA AACCTTTTGA GCTAAGTGCG
    47161 GGAATTCTTA ATGCTAATAA TATAGCTCTA GATAATTACG CTTTAAACTG TCTCATGAAA
    47221 GACGGTTTAG ATCGCCCGAT CGATCGACTA GCTCTTAACG GTATGACTGG AGTAAATTCT
    47281 AATGATAATG TCTGGGAAAA TGTAGATGTT GCTGAAAGTA TCGACTCTTC TAAAGCCTGG
    47341 ACAAGAAAAG AGTATCCGGC GCCAACAAAT ATACTCCTTG GTGAAGATCA TCCGCAATAT
    47401 AAAGAAATCC TGGATAAGGG ATTTCTTCAG GGGTTCAAAA CTATGAGAGA ATTGGTAAAG
    47461 ATGCTCTTCG AAGAATCTGT TAAGGATATT GATCATGCCG GAGAAGTAAA AGCTGCTTTC
    47521 TTTAAGGTAC TAGATACTAT TTCGTTACCT AAGAAGCCGG AGATTAAAAG TGTATCAGAA
    47581 GAGTCTGCAG TTGACTGGTT TGCCGATAAA GTAATGAAAG GTTTAGGCCT CTCTGCTGGT
    47641 ATAAATGTAA CAATCGACCC GAATATGCCA CCGGGAGTAA TAGGAGTTGT AAATGACATG
    47701 AAACTCGAAA GTATCTCACT TATCAAAGAA GCTGTAGTAC CGTGTGTTAT ATGCGGTAGT
    47761 TCTACCGGCA AGTGTAAACA CTTATCGAAT TCCAAGTCTA TCGATAAGAT GCCGGATTTT
    47821 ACATTTCATA AGAATCCTTC CTGTGTGAAA CAATCTTTGC AGGTTAAGGA TGGAACTGGT
    47881 CGTTCACTTG AGTTTGAGCA AATGGGAGAT ATCATAATCA TCAAAGAATA GAAAGTCATT
    47941 CTCTACGGAT ACGTTTTCAT ATCCGTAGAG AAATAATAAA GGAGGAATAT CCATGATGAC
    48001 AGAACAAACT GCAAGAGAAG AAACTTTGCA AGACGAAATG AAAGCATTAG AGTATAATGT
    48061 ACAATCTCTA GAAAATACGG TATCAACTTT ACAGAAGACT TTATCTGGTG TTATATCTTT
    48121 AAATGGAGAT ACCATTAAAG AGCTTAAAGC TCCCGAGCGT CTTCCGTCGA TTCTTCATAG
    48181 TTACAATGGG AGTATCGTTA GCTCTATACA ATCGCTCAAT ATTATGGTCG AACATCTCCA
    48241 AGTTCAACTT GGAGAATATA AACTAATCTA TTAACCGAGG TGATTTCGTT GAAACAGGTC
    48301 TATTTAACCA GGTCTCGTGT CAGCGCTAAT ATTCCCCTTA AAGCGACTGG CGTTGCGGTA
    48361 AGTATAGAAG AGATGAATAA GAAATTCGAG AATGTTAAAG GATTGCCCGT TAAAGACGCT
    48421 TATCAAGTTG GCTGGGGTCA ATCCGATTCA GTGGCCCCGT CTGTAGGTAC TATATTGGAC
    48481 AAGTTTATTA CGCCTGACGG TCACACATGG TTAATATACG AGGTCGATTT AGAAAAGTTA
    48541 AGTTACAAAG CTCGTAGAGA TATCACAACC CGTAAAGCTG GCGCTTTTGC TGCCTTTGAA
    48601 TACTCAAGTG AAGAAGGCTA TAAAGATGTA ATGTATGCTA TTATCTATCA AAGAGAACCA
    48661 GACAGGTATC CCTGGGAGGC GGAAAATACA ACCCATGTTT GCCTAACAGG AATCAAAGAT
    48721 GATGAATTAG AAATGCTTCG TCAAGTATTC GATCCTCAAT CAATGGAATG TATAGCTCTT
    48781 TACGTAACAA AGCAGAATCA ACCTAACGTA GCGATCGTTT CTTAGTGATA CTACACTAAG
    48841 AAACGATCCT TAAGGAAGTG ATACCAACGT GTGTAACAAT AACTGGTGGG AAGGTAGTTC
    48901 TGATGGTCGT AACATACAAC CAGGAATTAG TAGACAGATG CTTATTGATG CTGGTATAGT
    48961 TTCTGGTCGG AAGAGTTCTG ACGGAGGAGA CGGTTGCTTT ATTGCAACAG AGATATATGG
    49021 TGATTCTCAG GCAAACGAAG TCAATCTGTT ACGTCTTTAT AGAGATGTAG TTATGCGTAA
    49081 TAGTTTTATA GGTAGACGAT TGATTGACTT TTATTATGGG GTATCTCCTA CATTAGTTAA
    49141 GTTAATTCGT AAGTTTCCCA TTACTAAGAA AGTAATCACA CCAATACTTA ATACGATCGT
    49201 TACCTGTGTT AACGAGGAAC CATCTCTAAG AAATGAAGAG TGCGATATCT CAATCCAGTT
    49261 CAATACTGGA TGTAATCTTG ATTGCAAATT GTGCTTCCGG AAGCATGATA CAGAAAGGAA
    49321 TAATAAACAT ATCTATCTAC AGAACTTCTG GAACTTTATA GATCGCTATA ATTTCGAGCA
    49381 CGGCATTGAA TGGATTATAT GGGAAGGTAG AGGAGAACTA TTCGTAGATT ACATGTTTCC
    49441 TTTTTGCCTG AATAGAATCT GTGAGAGACA TCCTAATATT ATTCATACAG TAATCACTAA
    49501 TGGCACAATA GATGCTCTAG ATGAACTTAA GTATCCTGAG AAGGTATACC TTTCTATATC
    49561 TCTTGATGGC TTAAGAGATG TTCACGAGGA TAACAGAGGT ATAGGTACAT TTAATAAGAC
    49621 GGTTGCATTT ATAAAACACG CCTTAACAAT GGGATTTGCC GACGTTACAA TTCGTTCTAT
    49681 TGCTACAAAA CGTTTTCTTT CTCAGCTACC ACAGTTTAGT GATTTTGTAA AAGAGTTATC
    49741 CTCTGATATA CATGTTTACG TACAGGAAGT AATACCTCCT TTTGACAAGT CTATGGATAT
    49801 TGAATATCTT TACACATCCA GGGATAGTAT CGAAGTTACA TGTACAGGCT TTACTAATAT
    49861 CATCCTTGAA AAGAAACATC ACCTGCACAA ACAGATTTCA TTACATCCAG AGGGCATCTT
    49921 TAATTGCAAT AAGCCTACAT GTAAGATAGC TGACTATCAT CATTGTATAC CCGATGTGCT
    49981 ATCTGCTTAT AATTTATCTA GGCTTGATTG TAAGAACTGT AAATCATAAT GGTGTATAAA
    50041 CCGGAAAGAT CTATAATGAA TATACAACCG TCTTTGTGCT ATGCTATCTA CGTTACAGAG
    50101 GCAGAACGGG ATGCTATTGA AGCAGCCTTA TCAATGGGTC TTAAATCGAC AGACTCGGAT
    50161 GTAAATGAAT TTATGGATAG TCTAATCAGA CGAGTGAAAT ACGCACCACT GGTGGACAAG
    50221 TTATGAATAG ACAAACTAAA TATATGTTAC TGTTGAGCGA AGCAATGATA TCTTTCACCT
    50281 TCGCTCTAAC AACGCCATTT GTACAATTAC ATTTTGTTAA GTTAGTCTCC CAAAATATCT
    50341 ATACCCTCTC TACACTTTTA CAAACTACCT TTTGCGCTAT ACTTCAAACC ATATTAAGGA
    50401 CTAAAGAAAA CAGAGCGGTC TTTAGAAAAT ACTTTGTACT CGTTATGACA ATAGATGTAA
    50461 TTCTAATGGT GGTAATAAAC TATTACGGTA TAAATAATAC CAATCTAAGA TTCCTTGGGT
    50521 TTACAATTAT AAACTCAGTC ACAGCAACCA TATGGATTAC TATTATGACC GAAGCGATAA
    50581 ACAACAACCT CTCATCGGAG AATCTTACAA ACTTTCAAGT ATTAAGACAA TCATGTGCCT
    50641 CCTGGTCTAT CGCTGCAGGA GGAGCTTTAG CTGTATTGAT AAGCTACCTA AATATCGAAT
    50701 GGATCGTAAT AGCTATTGTA TTACAGTGTG TAGTAAACTT AATCTATGCC ATCTGCGATT
    50761 ATACTGTATA TAAACGATTA ACTACAGAAA ATAAGGAGTA ATATAAATCT ATTATGGAGG
    50821 AAATGATGAA ATTTACTCGT AGTTCAAAGC ACCAAAATGT ATTGCAAGAT TGGGTAATTG
    50881 AAGAATGTTC GTTGATGATG CAAGGTACAC TTGTTTCAGC CCTCCGTGGC TGTGACGGTG
    50941 TTATTAAAGA AGACATTTCT AAGAAATTCA CGCGAGCTAT TCGTAGTGTT GTTTTGAACA
    51001 ACGCCTGCTC AAACATTCCG AAGTTTATTA CCTTTGATGT CACAGAAGAA GATATTAAGG
    51061 TCTTTCTCAA ACAACCAGAT CACTATCCTG TTCATTGGCT GATGCACTTT ATCCATGCCA
    51121 CGGAGGTTGT GGGTTGGATG CATGACAATG AATCTATCCG CACTTGGTGG AGGGATTTAT
    51181 ACTTCCGGAT GTGTGATATG TTGCATTTAA ATCCGGAAAC CCAGGAGCAG TTTTATGCAC
    51241 GGTTAAGTGA TGGGCAGGAA AAGGATTGTT GGAAATCTTG ATTATAAAGA CCTCATCAAT
    51301 TAGAGGAGAT TTAAACTATG AATGAACCAG TTTTAGGCAA GGCGGAACCT CATGGATATG
    51361 ATCATAAACC TATTACCTGG GGTGCCTTTT TAAAACTAAG AGAGGCTGCT CAAAAGGTAG
    51421 CTGATAGTTT TGGTTATCCT GTTTATCTCG TAGGTTCTGC GTTACATAAA GAGATACCAA
    51481 GGGATGTAGA TGTATCAGTT ATTATACCTT TAGATAAATA TGAAGAACTA TTTAAAAAAC
    51541 TACCTGAAAA ACAGGAATAT TATAGCGCTT ACTTAGGAAG AGTATTTCAT CGGTCTTGGC
    51601 AATATACCTG TCATCTGCAT GTATGTGATA TTGAATATCA TTTAGACATC AAAGTATGTC
    51661 CTAATACATG GTGGATTGAT AAACCTAAAA TGTTATTAGC AGAACCAGGG AATAATGATA
    51721 GGGGTGTTAT ATGATGTCAG AATCCATTGA ATTTATAGAA GTTGCAGAAG GTGTCAAATG
    51781 CCCCTGTGGT TATATTGATG CTACAAAACC TGTTGGAATA CCGTTCTCAC AAATATCCTG
    51841 TCAAATGAGT GGCTGCAAAG GTTGCAAACA CTTTAACGGC ACAGAATACT TCACAAGAAA
    51901 TATCCCAAAA GGCGTAGGGA TATGGGCCAA GGAACAGCTT AAGGAGATGA AGAAAAGTGG
    51961 CTCGTAGGAA GTCTATTATA GAAGCCATAG TAGATGGTGA TTCTCTCAGA CCAGTTCACC
    52021 AAGAACTTGA TGCCTGGGCT TTTGAATTAG AACAGGCTAT CAAACAGGGT AATTATGAAA
    52081 ACCGAGGTAA GATACAGAGG AAACTCGCCG CAGTCTGGAA GGCTCGGGAT AAAGCATATT
    52141 GTAAACATAG AGCTAATCAT GAGAATCCAT CTGGACTTAC AAGTGCCGAA CGTAAGAATG
    52201 CCGGATTTCC CATACCTCCA TCTCCATCGC CGACTCGTAT GGTTAAAGAG GGAGCTAAAC
    52261 CTCGTGGTAT GAAAACTATA AGTTAATGTA TCTTAAAATG CTAATAGCGG GAACAACATG
    52321 ATTAGAGGAC GTTATCATTA ACGTCCTCTA ATCACTCCCA CGGGTTGAAG ATCCTTGCGA
    52381 ATCAGCTGTT ATACTATCAA CATTAGATTA TCCATTAATA CACTGTATAT ACCATACAAT
    52441 ATTTGGAAGA ACGAGCTGTT CCTTAAGAGA ATCCATGTCA AATCGGAGGT AAATTATAGA
    52501 GTGCCTATCT TATTAATATC GCCAGTAAAC TTAAACGAAT ACTCACCCAT ATTACACAGG
    52561 GTTATCTTTG ATAACTATAA ATTAGGTTGG CTCATGGAGT TTTCTGATTA CGTACATTAC
    52621 TCAGTTTGGG GTATCGCGAA GAACGAAGCT CAGGCTCTTA AAATTGCTAC CGATTGTCTT
    52681 AATATCTACG AGGGTATCAC GCCCTTGCTC TACAAATTGC CGGTAGGCAA ATCGTTGAGC
    52741 CTCGAAGAGG CGAAACTGAT TAAAGAGAAC TCTAAAAAAT TGTTAGTTTA GAATCTAATA
    52801 TGAATAAGCA TAAAACAAGA CCTCGTGCAA ACGAGGTCTT GTTTTGTTTA AGGGCCCTAT
    52861 ATACTGAAAA ATTTGTACAT ATATATTTAA ATTCGCGTGT TTGTTGTGTT TAAGAGGGAG
    52921 GGAAGTGGGG AGGTTTCAGG TGGGGCCTAT AAGAGGATAG ATAGATATAT TTTTGATTGG
    52981 TACCAGAACT AGGTATACAA GAAGATTCAC GCTGTTCAAT GCCCCACCGG GTAAATAATA
    53041 ACTAAAGGAG GAGATATTAT GACTAAGAAA GAGATTAAGA AAGTACAAGA GTATGTACGT
    53101 AGTGTTGGGA TTAAGACTAG TTTACAACTG GATAGGGTTA AACTAATTGA GTTCTGTAAA
    53161 TGGGCTGCTG AACGTGGTGT TATATTCTTG GATAGGAGGT AAGTATTATG TCAGAGCATG
    53221 TGTGTATGAT GATTGATGAA TTCAGTCTCA TAGATGATGT ACGTAAGCAA GTCGTACATC
    53281 TAGGGGATTC AGTTATGTTC TTATGGCACG ATGAGGAAGG CTTTCCTTAC GTGCAAACAG
    53341 TTAAGTACTA GTATCTTATC ATTCTTTTAA GGAGGTGACA TCATGAATTA TTGGGGTATC
    53401 TTTGTTCTTA TCTTTGTTAT AGTTAGTGTA TTTAGTGGTA TGTACGTTAT TAGTAAAGAT
    53461 GACTCTTTAA ACTAGCCATG AGTGGTACAC TCAGCCTTGT ACGTGCAGTG GTTAAACGTC
    53521 ACTACAGCGT AGACGGAACC GTTGCCCATA TGGGCAAGCG TCGTAGTAGT GCAAACACGG
    53581 TGATTAAACA GGTCACCCTT TTAAGCAGCA CACTAGCCTT ACTAGTGTAG TAGAAGGAAG
    53641 CGTTTATTTA AAGGAGGAGG AGATACACAT GATGATAATA GAGGTATGGG AAGACTTACG
    53701 TAGTGAGTTT CCTGAATTAA ATGATGTACC TGAATTACAG ATTAACAGTA GAGTATCTTG
    53761 TACCTATGGT GCAGCTATTG CACTAGAGAC TATGCCTTTA GACTTTGTAA CAGAGGCTCT
    53821 GATGATAGAG CAAGGGTTAC ACATACATGA GGATTGGAAG AGTATATTAG ACCGTATGTT
    53881 AGATGGCTCT GTAGAATCAC TAATTGGTAT AGTTAAAGGG GTAATTCCTA ATCCTGATAA
    53941 TAATGACCTG CTACGTTTTG CATTATTACA TGAGGCAGGT CATTGGTTTG ATTATAAAGC
    54001 TTCTGGTCTT GATGCAGTAG CTTATCTTAC ATTAATGAAT AATGCACATA TGGAAACACT
    54061 TATTAATGCA GAATCTCTTA CCTTTATGAC AGGTAGGGAT TCATGGCCTG AGAAACCAGC
    54121 TGATGATTAT GCTATCAGTA AACTTAGGCA GTACCATAGT AAGCGTGTTA CTGGTATGAG
    54181 TACTTATATT AAGCATGTTT TTAATAAGTT AGTAAGCTGC TTAATTAAGT AGGTAGATTG
    54241 AACCCAGGTG TATGTGCCTG GGTTTTACTG TGCCTATCAC TATAAGCTAA AGAGCCGCGC
    54301 CTGTCTGGTC TTGTAAATAC ATATAACCAG ATAACAGGTC ACCGCAAGGG AGCGCCCGCA
    54361 TGTGACGGGA TAATAGCCAT GACTTAGAGA TTAGCTGAGC TTAGATTCTA AGTATAGAAA
    54421 GGAGGTGCCA TTATGCTAGA GATGATTAAA GGTTTCTTTA ATACCTGTGT TGGCTATGTG
    54481 AAGAGTTTGT TTATTAGAAC AGACAGTGGT AATTTAACAA CAGGTCAGAC TATAGTAGCT
    54541 TGTGTAGTTG CCGCTGTTAC AGCTTATGTT CTTTTCCCCG TTATTGTTTA TGTTAGTCAG
    54601 TGGGGTGCAT TATTAGGTTT GTATGCTGGT TTCTTTCTTA CCATGTTCAC TGTTTTATTT
    54661 GCTATTAATT ATGTAGTAGC TACCGCTTTG AGGCATGCCA TTAGACATAA TTACGCTGCG
    54721 TAGTGCTTAT ACCGTGATAC CTAGATATTC TTCATCAAGG TTAGATATAG TTGGATATCT
    54781 AGTACCAAGT ATTCCCCCTT GTCGAACTCT TACCAGTAAG AGTTCGACAA GGGTTATTTA
    54841 AATTCCTGCT TTACACTAAA TTAATTTATT GCCGAATATA CGGCGGAAAG GGGTATGTCA
    54901 AATGACAACC TTTAATCAAA TGATGGAAGA TATGCAAGCT GCTAATGTAC AGTATCAAAT
    54961 GTTAATGAAT CTGGAATATG TTAGCTACGA TTACTGCCCT GTTGTTACTG GTATGTGTAG
    55021 CAATACTATG TTCTGCAGTG CTTGCCCTGA ATTAAATAAA TTAAATAATA AGGAGGAAGT
    55081 TAAAATGATG AATATTAATA ACCAGTTTGA AATGTTGATG GGTGAAGTTG CTGAGGATTA
    55141 CTGTCCGATA GTTAATGATA TGTGTGATAA TCATCGTTGC ACTACTTGCT TAGATATGGC
    55201 TCTGTACAAT ACCGATTATA GTATTCTCCC GGTTGCCGAT GAGTTTGAGA TTACACCGGT
    55261 AGTTGCCCCT GTTATTACCC CGACTGCCGG CTTGAGTAAG ATGAAGAAGG CTGAGCTGAT
    55321 TAATGAATTA ACCATGGCGC GTGAGCGGTA TGATAACCTC TATGAGGCAC ATTCAGAGAT
    55381 GAGCCATGAT TACTTTACCC TGGTTAATGA CGAGTCGGAT TACTGTGATA CCTGTGATGT
    55441 AGTAGCTGGT TTAGAAACCC GTATTGATAA TGCCATTCAG GTGTACAAAG AGCAAGAGGC
    55501 TGTTATTGCT GCCCTGCGTC AGAGCTTGCT AATTGCCTGT AATAATAACA CTGCCAAAAT
    55561 GGGTGTTGTC ATGAATAACG TACTAAAGAA TGCTCCAGCT GTTAACCAGG AGTTAATCAA
    55621 GAGCTATAGT GCCCGCAATG CTAAGCCTGC ACCGGCACCG CAAACTCAGG TTACCGTACC
    55681 GCCGGTTGTA ACTATTGAGA CTGTAGAGCC TGTTTACACA GAGCAGCCCT GGATGATAAA
    55741 CAGCATCATT AAGTTCCAAG GTAAGAAAAA GGGCACCGCT GTTATACCGG TAGTAGACGC
    55801 TACTTGTCCC ATTTGCGGTA AGAATGGTAT ACCCATTGAT GAGGCTAACT ACAGCCATAG
    55861 GAAGTTTGTA CCGGGTACTG CAATTTGTGC TCATTGTCAG AAAGCAATCC GTGATGCTAA
    55921 TTTCATACCT CAGATTAAAG CATTAGTAAC TAGTAGTACT CATACTGACA GCATAGTGAA
    55981 TGTTATAAAA GCCGCTCTTA ATATCAATCA AGCTCCTGTA GTGGCTGAAA TAGTTGGACA
    56041 AAGTAATACC AGCCTAGATA ATGTTAGACA AGCTCAAGAT GCTGGTGTAG ATATCTCAGA
    56101 TATGAAGTTC TAATAGTATT ATATTGTTTT TATAGTCTCA TAATATATAC ATGTCGTACT
    56161 AAGTATAGGT GGTATACTAT TTTGAGACTA GCTAACATTA TGAGATTATC AGACACTAAT
    56221 TGTGTCAGGA GTCTCATAAT GTATAGCTAA CGTATTAAGT CTAGGTGATA CATTATTATG
    56281 AGACTATTAT CTAGCTTTGT ATCTATACTT AAGATATTTA GTCCTAATAA ACCATATACC
    56341 ATTTCTTGCA CGGCGTAACC ATCCGTCTTC TCTAAGTTGT TTGATCATAC TTTCTTTACC
    56401 TATTTCTATA CCTATATTGA TTAGGTATTC TCTAATAGTA GAGGTATCGA AGTCTTTAAG
    56461 TTCGTTACCT TTTATTCTGA AGATAGTCGC TCTACTCTTA TTGAGTAAGC TTGCGACCTC
    56521 TTCTGCATTT AGAAACATCT ATTGTCGGCA CCCTCTCTAT ATAGTATCAT TTATATAGTC
    56581 TGACTGGACT GACACATGGC ATTTATGAGA CTAATTATAA TCTTATATAG ATTGGTTTGT
    56641 CAAACTCGAT ACCCGGCTTT ACGGCCAACA CCTTTTATTA TTACTCTACT ATGGGCTCCC
    56701 CTGAGCATTG AGGTAGGGCG AGGTGAGGTA AACCCGGGTA TCAAAACTCT CATGTTTATG
    56761 CTTTATTTAC GCTATTTACG TGAACATTTA AAAAGCTTTA TTTCTATTGA TTCCCCGTAT
    56821 TTAAAGGTTT TTGCCCGTTT ATTCACTGTT TATATCCTAT GAGAAACTCT CCCTGGCACG
    56881 TCCCGACCAA GAGGGTATTT TTCATAGGCT ATGATGTGAC AGTGGTACAC TTATAAAGAG
    56941 GGGAGGTGAT ACAGGGATGT CTAGTAAGGT AAAGCATTCT AAGACTTATG TTGTGCATCA
    57001 TAGAGGTAGG AGTGCTGCTC GTGGTTGTGT TATTTTTGGC AGGTATAGGG TAGGTGCACG
    57061 TAGTGAAAGA GAGGCTATGG TTCTTTTACG GAGAGTAGTT GGTAAGCATA GTAAGGTTAA
    57121 TGTTTATTTT GAGGTAAGGG AGGAGTTATG GTGTGGTGAT ACAGGATTGT TAGGAGGAAG
    57181 CGATACAGGT GGAGGGACAT TTTTTTAGTT CTATACTCGA TTAGGGAGGT GATATATTGT
    57241 CTTTTCCTAG ACGTTGTTAT AGGTGTCTTT ACCGTAAGTG TGTTACTAGA AGGGAAGCTG
    57301 ATCCACCTTG TATTGAATGC CTTCCTAACT CAAATAATAC AACTGGTTAT GCTTACTTCG
    57361 AATCGTGTGG AGAGGTACCA TACTCTAAAT GCTTCTTATG TATTCTGTTA GATAAGAATA
    57421 CCAGTGTATG TGCTAATTGT TTATTAGATT ACTTCGATGG TCTAGGTCTT ACCTCATTCT
    57481 CTCTTATGAT AGGAGGTGAT ATAGATTAAC TCTAGTGATA AGAAGAGGTT TCACATTATT
    57541 ATAGGTGCGG CAAGGGGTAT CTTGACATCC CCTACATGGC CCGTTCAGAG TGACAAACAT
    57601 GGGTTTTATT CTAAGGGTAA GTTAATACCT TATGTGTGGG TAAGAGGTAT GTTAGATGAT
    57661 TATTTTGAGG GATGCTCACC TATTGTGTTG ACTAAGGAAG ACGATACCCA TGTCAGGGTA
    57721 GAGTGTGGCG GCAAGGTAGG ACGTTTTGTT ACCCAGGGTG ATGAATTTAC ATGGTCTAAA
    57781 TGGAGGTGAT ATAGATATTT AAGAATTGTG CATTCTGTTT ATACTTAGGT TGTTCTAATA
    57841 AGACTGATAA CCCATGTGAG CATTGCGCTC CCGGTTGGGA GTTTACCTAC TTCGAATATG
    57901 TTAGATATTT TCCATGGGAG TACTGTCTTG AATGCAAGAA TCTTAAGCAT TTACAAAATA
    57961 CCTTCTCTCA AGGTTTATCT AGTTCTATAT GTGGAAAGTG TATTGAAACT TACATGAGAG
    58021 GTGAAGGTTT GTCTAGTTTT AATTCTATAT TAGATTAAAG GAAGTGAATC TATTGATCAA
    58081 TCGTTATAGA GTGTGCAGTA GTTGCCTATA TGTTGAGTGC TTAAGAGGCG TTGGCGATAC
    58141 TATATGTTAT GAGTGTTGTA CTATAGGAGA TAATGCTTAT CATGAGTTTG CAAGATACTT
    58201 TCCATGGAGG TATTGTCTTA GCTGCAATAG AATATCCATG TTAGGTAAGA AAGGTTTATG
    58261 TTCTGAGTGC ATCGTATACT ATATGAAAAG TGGTAGATGC ATTAACTATA ATTTAGAGGT
    58321 GGTATCATGA CTCATGCTGT TAATCTAAAG CTATCATTGG ATGATATTCT AGTCTCATTG
    58381 TGTGATACTC AGTGTTTGTA TACTAAGTGT ACAGTATTTG ATAGTACGCC TTGTTTAACT
    58441 TGTAGAGATA ATCCAAATAG ACCTTACTTT GAGTGTAGAG ATAGAATCTC TATGGCACTA
    58501 CACCCTTGTT TAAAATGCGA ACGTTACACT AGTCTAAAGA ATCTCTCTAA TTCCTGCAGA
    58561 TTATGCCTAT GGGTATACGG GATGAAGAGA GTCTTTCCAT ATTTCAAACC TATATAAGGA
    58621 GGTGTTTATT ATCTTAGGGA AATATGCATA CTGCCCTAGT TGTTTATACC ATAAATGTAT
    58681 TGAACGTAGC TCGGGTGGTG AAGACGAACC ATGTGCTGAG TGTAGGAGTC GTAAATTCTT
    58741 TGAGTTTAAA AGAATGTTTC CATGGAATTA TTGTGTTAGA TGTATTAGGT ACTCAGACCT
    58801 TGTAAAGGGT TCAGATGTTT GTACAAGTTG CGTATTCCTG TATATGTACA ATAACGATAA
    58861 GGTACCTGAA AATTATAAGG AAAGAGGTAA ACTAGATGAA TGATACTTAC CCAAAGGGTT
    58921 GTTGGTCTTG TCTATATGTT AACTGTGGTG TAGCCGCTCA AGATAAGGCC CGAGCAATGG
    58981 ATTCACCGTG CCTTGAATGT ACTAGTAGAA CCGTAGACGG GGAGTATGTA CTATATCCTT
    59041 ACTACGAGAG GGCTATCTTA TCATGGCAAG ATTGTTCTAT CTGCAAACAT AAAGGTAACC
    59101 CAATGGCTGA TTGCGTTTTC TGCAAGACAA CTAAGACTAA CTACGGAGTA TATGCATACT
    59161 TCAGTAAATG GGAGGGTAAT GACCGTGAGT AAAGAGCAGC AAGCAGCTGA GATAGTCGTT
    59221 AATGCTATCA AGTATGGGTG TCGGAAAGGT GCCCAGGCAT TTGATAAAGG CGTAGATTTA
    59281 TACCAGCAAC TTGGTGACCA TACCTATAAG TACACTCCAG ATGAAGCTCC TAACGTAAAG
    59341 CGTGTCGTTG GGGGTTTCTT TGCTTTAACC GGAGGTACCT TAGGTATCAC TCGAAGCCTA
    59401 GCTAAGTTCT TCTTTAATAA GGCTTTTAAG TGATATTTGG TAGGCCCGTA TTAAGAGGAA
    59461 GAGTAGTTAA TGGTATGTAG ACTCAGTCCT TGTTATTTCA AGGGTGGTAT AAGGGCGGAG
    59521 TATAATACTA TACAAACCCT AATACTTGCT ACATGATAGT AGTGAAAAGA GGTGAATTTA
    59581 GTGCTCTCTA GAGAGTACAT GGAAAAGAAA TTATCCGAGT GGACTACGTA TCCTGAAGGA
    59641 TGGATACGTA GTTTATCTGA TAGCAAACTC TACTCCGTTT ATAGAAAGAC CAGCTTAGAG
    59701 GTGCTATCAA ATATACGTAA AGATTGGGGG CTAGAATAAT GGAAATTTGT CCAGAGTGTG
    59761 GTAAGGAATA TGATATCATG ATTCACTTAT ACTGTCCCGA GTGTATAGAC AAAGAGTATA
    59821 TACCTAAGAC CACTCCACGT AAGAAAGTAA AGTTATACAG TACCGATGCT CCTGGTAAAA
    59881 GTGTTTGCGG GAGTTGCCGT GGTGTTGGTT GCGTAGGATG TCAGCCTAAC CGTTATTTAT
    59941 AAGGTTAACA TATAGACCCT GGGTAGGGTT CACTTCTATT GTTGAGATAA ACAATAGAAG
    60001 TGAACATATA TAGGAGGCAG ATATGAAAGA CTTATACTGG CTATGCCTAT GTGGTACTTG
    60061 CTTATATTAT ACCTGTGTTT TATCACGCAA TATGGGCAAT GTGAGTGATA TACCTTGCGA
    60121 GGATTGCCTA ACTTATAAAG ATAATAGTAG GTATCATGAA TTTAAGAAAC CTATACCATG
    60181 GCATAAGTGT ATAACATGTA AGAATCTTTC AGAGTTTATT AATCATTCTG GCAATTGTTA
    60241 TACATGTATA AAAGCCTATA TGAATTCAGA TACACTGGTT TATTATAAAG GAGGTATACT
    60301 ATGAAGAGTT TACCATGGGT TGATTTCACA CGTCGTAACG ATCCGGCGCA TCCATTCGGG
    60361 CCCGTACTGC TGCAAAAGAG TCTTGATAGG TACGGTGCAT ATGTTTTCTG TTTCTGGACT
    60421 AAGAATCCTG GTACTGTTGC TGATTTATAT CGTAATCAGA TAAGTCAAAT GATGTCCAAA
    60481 GATACACTCG TACTGGCGCA GGTGACACTT AATAATTATT CCAGTATAAT GGAGCCGGGT
    60541 GTTCCGAGTT TTAATACACG CTATCAAGGA TTGGATAGAT TACTTCGCCT AATTGGAGGG
    60601 CCTGGGCATA TTAAGCTCAG AATCGATCCT ATTATCTTAG GTTATACTAC TCCTAACATG
    60661 ATCCGCACCT CCCTAGAGGC TGGACGTAGT TTGGGTATAC GCAGGTTTGT TATGAACTTC
    60721 TTAGTACCTA GCTATAAAGG CGTAGGTAAT ATACTTATTC ATAGAGGTTT GATACGACCT
    60781 AATGACCTTA CTCCATCTCA AGAACGTATC CTTAGTACGG CTCGCTTTGT TTCCGAAGAG
    60841 GCACAACGAG TAGGAGCTAT TCTACAGGTA TGTGCCGAAA GTAACTGGAT TGGTCAACAT
    60901 GTATCTGGCA TTCAAATAGC ATCATGTTCA GATCCGACTT GGGCTACACA GGTTAGACCC
    60961 GAGTTAACCG GTATCTTTAA AGCAAATCCA TCCCGTAAAG ACTGTGGTTG TTGTTACTCG
    61021 GCCGACTGGG GAGTGTATGC TTCACGAGGT GGATATGTTT GCCCAGGAGG TTGTTTATAC
    61081 TGTTACGCTC AGTAACACCA ACAGTTATTA TACCCACTGT TGACTGCAAC AGTGGGTATA
    61141 ATAATATATA GAGTTTAAAG GAGGTCGTTA TAATGGCTAA TAATACTGCC ATGGATAAAA
    61201 CAATTGCCGT ACTAACTGCG CTTCGGGCTG GTCAGGAAGT TCTTATTGGT GACTACATTT
    61261 TCGTTTATGA TGAAGAAGAT GATAAAATTG GTATTCTAGT TGATGTACAT GATGCATCTA
    61321 AGGGTGAGGA TTATCAAGCA ATACACTTCT TAGCTGACAA CTTTAGTATC CAATGGCTGA
    61381 TGAATGCCTG TAATAAGATG TCTAATGGAG ATCTCCTTAT ATTGACAGCA ACAAAGGTAC
    61441 TTACTTCACT GAATAAGAGG AGGGATACCA AATGCGCGAA GTAACCGGTG ATATATTTGA
    61501 AATTGGTCGT TACGGTATTA TCTGTGTTAC CACTAATGGC GTCGTTAAGA AGGACGGCGC
    61561 CTTGGTTATG GGTAAGGGAG TTGCTCTTAA CTTTGCTAAT AAGTTTCCCA CTATGGCGGA
    61621 AAAACTTGGT CAACTAGTTA AAGCAAACGG TAACCATGTA TACAGTCTCG GTTCGTTAGT
    61681 ACCAATAGAC GATCCGAGTA TAAGTTATAC TGTTGTTAGC TTCCCCACTA AGGCACATTG
    61741 GCGCGACAAC TCTACTGTTG CACTGGTTAC TAAATCGGCT GCTGAGTTAA AAGCACTTGC
    61801 TGATTCCCAA GCTTGGCCCG GGCCTATATA CCTACCGGTT CCCGGATGTG GTAATGGAGG
    61861 TCTTAACTGG GGAGAATTGA AACAGTTATT GCCATCTTAT CTTGATGATA GATTTGTAAT
    61921 TGTTCACTAT AGTAACTCTG TGCAACAAAA TACACAACCC GCTGCTCAGC CGGGTACCCA
    61981 AGTAACTACT CAGACTACCA CTCTTGAATG TAGCTCTCAA GGAGATAATC GGTTCAGCGC
    62041 ATTTGGCGCA CATGTAAATG CGCTTGGCAA TAAGATAGAG ATGCTCTATC AAGAGGCTAA
    62101 ACGTTTTACC GATGACCCAA ATGAGGGCCC GACCGATTGG AGAAATGCCA AGGGCCGGCC
    62161 GGTAGTGGCC GTAAGTCTTA ATGGTAAGAG GTTTGGGCCT GAATATCTTA CACCGTGGTA
    62221 CTGGTATCTT TGGACTCGGT ATTTCCTTGA GAATCCAGAT TTATTACAAT ACGCTCGTCA
    62281 ATTTAATACT TTTACGGATA TGTTCCGTGG TAAGAGTACG AACTGCCAGG CAGATGTAAT
    62341 TGCATTCATG GCTAAGAATG GCCTTAATCC AATAATGGCT AAACCAGCAT ATCAAGAGAT
    62401 TGATCAATTA TTCAATCTTA ATTACTTATT TAAGAATCCT ACACCGGAGC CGGGTGCTAC
    62461 TCCTGTATAT ATGTTAAATA GAACTATCAA AGAGGGATGT AGTGATATTC TCACATGTAT
    62521 GGTTACCGGT CACCGCCCGA ATGGTATTAA TGGGAAAGCC GGCTGGAACT TTGGAGATTC
    62581 TCGTAATCAA AAGTTAATCA CATACTTATC CACAGTTGTT AATAAGATGG CTATGGAGAA
    62641 TGGTACCCGG ATATTCATAG AGGGAATAGC AGCTGGCGGA GATTTGTTAT TTACCAGAGC
    62701 TGTACTTGAT GTGAGTCATT TGCATCCGGA GTATAACCTG CAGCTTTGGA ACTACATCCC
    62761 GTATCCATGT GCGCCGGATA GACTTAAGTA TCAATGGAAA GCAGTTCTTG ATAGCGCATT
    62821 AAACCATCCA GGTGAGACAG TAATATGTAG TCCTGACCCT GTTGGTAAAG ATGATAAAGA
    62881 GCAGCGCATT GATGCAGCTA AGAAACTCTT CTATCGTAAT GAGTGTATGG TGCGTACGTT
    62941 ACCCGTTCTT CCGAATGTCG GTATGATTAT TGCCATATAT TCAGGTTTAC AACCCGGGTT
    63001 ATATGCTATC GAGCAAATCG CTCAGCTAAT GGATCCAAAG ACCAAGGGTG GTACAGCTAA
    63061 TACACTCTTG ACAGCTGTTA AGAGATGGAA AGAGGATAAG AACTTTCAAC CTAAGATTCT
    63121 CGTTGTCAAT CCTAACAACT TCTAAGGAGG CATAACATGA CTATATTAAG AAAACCACAC
    63181 GGTTCAGCTC AGTTATTAGC TGAGAATCGT GCTAGTCTAG TGATTGAACA GATGACAATA
    63241 ACCCCGCTAT TTCCGGCGGG GTTTACCTTT ACCGGTACTT CCGGCGCAGC TGAAGTAATC
    63301 GCTCATGGGC AATATGTCAT GGGCAACGAA GAGCAGACTA AGATTACAGT ACCGACATAT
    63361 ATGGTTCGTA CCGGAGATGG TAGAGAGGTA GCTTGTCGTA CCCGCCACAT CTTGAGTAAT
    63421 CTCAGTGGTT GTGAGATAGA GCATTTACCA GAGCGAGAGC ATATTGCACT TGTTGAATTT
    63481 GATAAATGTC AATTCTTAAT AGACCCTTTC GGCAAAGGTA CACAGATAGA CGACCCTACA
    63541 TTTCATGTGT TGTATACGGA CAGTTACGGT TGGCCTATAC ATGATGTTGT ATTAAGAGCT
    63601 GTAGCTCGTT TGGTACATTT CATAGATGAT ATACCACCAT TAGGTAGTCC ATTTATTCGT
    63661 ATAGCTAATA GTACTAATTG TGCAAACTGC GGAGCTATAA GAAGATTAAG TACTACCGAT
    63721 GCCGTAATGG GTGATGTTGC AGCCAATATG TACAGTACAG GCACTTGGGA TAAGTCAGGC
    63781 CCGAATAAGA ATAATATACA TTGCTCATGG CTAGGCAACC CGAACCCGGA GTGGGAGTTA
    63841 ATTTGTCAAA CTAAAAACAG AGCTTTCTCT AGGGATGAGA AGAGACCTGA AGCGTGGCTT
    63901 AATGATATAA ATCATAATTG TGCTAAGTTT TACAACGATG ATTCACCTGT GAATTTCGCT
    63961 GGACTTGTCA TAGAACGGGA TGATAAAACC GGCTGTACTT ATATTGAGGT GCCTGGTTGG
    64021 GATATTGAAA TGTACGAGAA TTATACACGT AAGGCGTAGA GTTAAGGCCG CTGTTGAAAC
    64081 AAACAGCGGC CTTAATATAT AAATATAAAA GGAGGACTTT AAAATGGCAC TTAGTAGTAG
    64141 AAGAAGAGGT TCCGGCGTTA TAATAGAGAG AACCGATGAA GAAAGAAACA GAAAAGACAC
    64201 GGAAGGTATT TCAATCGTGT TAAACAGTAA TCACTCTGTG TATACCACAA ACCGTCGGGT
    64261 AGACGAGAAT TGGATTAAAG TACGTCCGTT CTTTCCCGAG GATTTACCGG TTGACACCTG
    64321 GGCTAAAGAT GGCGCTTGTT GCAGCCTGTT ACGCAGCTCT AGAATTATTG AGAACCCTGA
    64381 GCATTTAGAG AAATGGATGC AAGAAGGTGC TTACTCTAAG CTCGAACACC GTATTAAGAA
    64441 AGAAATCCAG CAAGCTCAAT ACGCTGGTGT AATATCCGAA CACGACTATA TTCTGATGGA
    64501 AGATAGTATG GGTACCGGAG ATACATTTGA TATATTAGTA GCTCATACTT GTTTGAATAA
    64561 AGCTCGTTAT GCTTTAAATA CAGTCTTACT TAAGAAAGAG GCTGAACGTA AAGCAGCAGA
    64621 GGCTAAGAAA GAAGCAGAGA CTAATGCGCC TATCGTAACG AATTATCATA AGCTAAATCC
    64681 AATTGCTACT CCTAAAGTTA CCTATATAGA TTTGCCTAAG TATTGCGATC CGGTCTTAAC
    64741 TGATAACTAC TTACACAGAC GTTACATGGC TCACCTAGAT AGCCTTGGCA CCTGGAAAGG
    64801 TAACGTTCTT GATGAATTAC CGCCACTCGA ATGGGGTAAC AATCCGGCCC CTAAAATGTA
    64861 TTCAGAGACT AAAGGTGGAT ATCGTAACCG CACCAACCTT AGAGGTCTTG TGCTTGAGCA
    64921 TCCTAATATG TTCATCTTCG AGGCTTACAA AATCGTTCAG ATGAAAGACG ATCAAATCGG
    64981 TGTAAGCGGA ACAGAATCGA TCTATAAGAG TGATGGTAGT GTTAAGAGAA AACGTAGAAT
    65041 AGTTCCTATC GAAGAGTTAT CTTACGAAGG AACTCCTATA CTTGATTATA TAAGAAGTGT
    65101 AGCTCCTACC TCGATTCAAG ATAGTAGCCG TCATAACGAA GAGCTGTTTA CTAAGAGTGA
    65161 AGAGTGTCCT ATTACCGAAC GTGATGATGT TTATGTACAT GCTGGCTTTG GTTTTGTAAC
    65221 ACTCGTACGT ATGACTAACA ATGGTAAAGT AATCGTTCGT CGACTGGTTG ATGATGAACG
    65281 CGACTTAGTT GGTACTAAGT TTGACATCTA TATGGAAATG CATTCTCAGA ATGCTGTCAA
    65341 TCAGTTACCT GGAGAAATGG GTGTCCATAT TGTAGAGTAT TCAGAAATCA TACCTATTAA
    65401 GAACTTGGTA GAGATCGGTA TGAATAATAA AGAACTGTAT CAGGTCTGTA ATGTAAGACT
    65461 TGCCACAAAT GATAAAGAAG CTACAATTAT GGCCCGCCAG CCGGCTAAAG GTCTTGACGA
    65521 GTTTGTTTAT ATTGTTAGCA ACTTACCACT CAGACCAAAG CTCGATCTTT ACAGCAAGGT
    65581 ACCAGTCCGT GATATCAATG GAGATTTGAT GCTTCATAAT GGTCAACCTA TCTTAATCCA
    65641 TCCTCAAAAG AGTAAGATTA TCAAAAAGTA TGATGCTACT CTTAACATCA CAGTTGAACA
    65701 AAGAGTACAA GCTTGGGAGC CACCAAGCGT CCTGGTTATA GGAGAAGAGA GTGGCAAACT
    65761 AAGCGTAGTA CCAGCTGCTT GGTTATATAA ACTCACCGGA AATACCAATT ATATACCATT
    65821 CTCAACAACC CGTAGTTACG ATTCCGCTAC TAAACGAATG GTTCCAATTA CTGTTCGTTA
    65881 TCCAGAAATA CCTAGTGTAT CTGCATGGGA GGATAGAAAC GTATTTGACC ATCACTTGTT
    65941 TACTATGAAG ATGAGAGCTG CAGCTAAAGG TAAACCCGAG CCTGGTAGTT TCTCAATCTT
    66001 ACCAACTCCA GCACCTGGTG AAGATTATCG CACAGTTCTT CCTATCCGTG AGAAATTCGT
    66061 AAACTTCGAG CCATACAGAT GGGTAGACCC CAAGAAACAA GTAAACATTC TTGACAGCCA
    66121 TATAGACGGT TATAATCCGG AAGATACTGG TTGGGATACC GAATGGCAAT TTAGAGCACA
    66181 CGAGCCGGGC GACTGGATAG CAGAAGCTAG TATAGCTGAG GTATTCGCAG TAGCCGCTCC
    66241 TAGTCATGAG AGGATCATGG CTAACACAAA CCAAGAGGCA TGGTACTGGA CTTACAATGC
    66301 TTGCACAGCA AGACAGGCTG GTATCGATAA TCTGGCGCTC AATTGGACAA CTCCTGCGAG
    66361 TAATGGTATA ATTGCTACAG TGACATGTAA CATTGATAGC CATCCTATAA CCGCTAATAT
    66421 ACAGGTCGTT AAACCTGGTG AGATTGGTTT TGACGCAGGC CTTACTAATG AGCAAACAGC
    66481 ATTTATCTTA AGATTCGTAA GTTATAAACA TGCAGAGGCT CGCGCAATGA GATTACAGCA
    66541 ACAAGATACA GCACAAGTTG CGGTGTCGTT AAAAGACCGT TAAGGTTATA GCAATGCGGG
    66601 AGGAATTAGA AATGAAAAAA TATGCAGAGG AAATTGAAGG TTATATATTT GTGGGTAATA
    66661 CGCCCACTGG AGGAGATTTA TCAGAATTAA AAAATATAAA ATATATAATT GGAGATCTTG
    66721 CTTTAGATAT TCATAGGAAA AAGTTAGATA AGAATTATAT GTTACCTTTG TTTGTTAAAA
    66781 AAGAAAGTTA TAACGAATAT AACAGAATAA TGGAGGATCA AATGAGAAAA ATTCGTGAAA
    66841 GATAGTAAGT CATTCTTATC AGCCTGTTAA TAAAAACAGG CTGATAAGAA GTATATAATG
    66901 GTGGTGAAAC ATGGCTAAGG AAGCTAACTT GAATAACGTT ACGCAACAGA TTATTGATGC
    66961 ACTTAAAGTT CACGGATTTA AGATACAGTA TTATAAGAGT TACTCTACTA ATAGCTTTTA
    67021 TCTAAAGTTA GATTATGGAG TATCTCATAG TATAAGGATA AGTGACCATA AAGGGAAGAG
    67081 TCATCTTAAC TATCGTTTTA ATATCGGGCC TCATATCACC GATTACGAAG TTCGTAAGAC
    67141 ACCTCCACCG GATTACTGGC CAATGTACTT CTATCCAATA ACACAGTTTA AGCGCATGAT
    67201 TCAGCAGATA GTTCAGGTAC GGGATAATGT AATAAAGAAA TACGGGAAGG AAAGGTATAA
    67261 AACTCTTATG CAGACAAATC TAGAGAAGAA CCAGCATAAG AGAGGCTTTT GGGCTCAGAG
    67321 TAAAGAACTA TGGGAGGGAG ATATCATGAC CGGTAAGGGT AAATTCATTA CATGTCATAT
    67381 GAGTCAGCTA TCAAGAATTG ATGCTGATAT TAAAATTGCT GGTACTATTA AACAGATTAA
    67441 CAGTTCCGAT ATTCTATGGA TTCCGCAGCT AGGCCCGGAT GAAGAGTTAT TTAACATGTT
    67501 TAAGGATTGG AAAGAGGCTG GTAAGTGGCC CGAAATGTGG CCTGAATATC TAGTTCGCTT
    67561 TCAAAAGTTA ATGACCGGCC CGGTTATGCT GCCGTATTTA AACCGGTTAA AGCTAAGGCT
    67621 AAGCGAGGGT AAGAAGATTG CTTTTGGTTG TTTTTGCGCT AAGAAAGATG TTCTGTTCTG
    67681 CCATCGCAGT ATAGTAGCTG ACGATATGAA AAATAGTGGC TTTGAAATTA TATTAGGCTA
    67741 GTCTTTGTTT GCCTGTTAAT AAAAACAGGC AAACAAAACT TGTATATTAG GGAGGTAGCG
    67801 TTTATGGATA GATTCATGTA TTTTAATAAG CTCAGTGCTA TGGTTGCAAT ATCTAAAGAA
    67861 ATGCCTAAAG TCGAAGTTCC GATTATGAGA TTTACAAATA GGGTGTATTC GACTAGTGAG
    67921 ATATATAACA GTGAGTGGAG AATAGAGTCT ACAAAAGCTT CCAGGTTAAC TCTAATAGAT
    67981 CCTACTGGAG AAAGACGCAG GATCAAATAT GGTATATACC ACCAGGCTAT AAATTACAGC
    68041 TCCTGGAGTG AATACGATAT TGCACTTGCA GATGCAAAGA GAAATGGGAT TGTATCGGCT
    68101 AATCGTACCT ATATTGGCAA ATTTCTTGGC TATTTGCCAG AAGTGTCATC GGTACCGTTA
    68161 TATATATTGG GAAGGGAGAA TAAACATGAC AGGTGTCAAC TTGGAACTAT ACACAACGAA
    68221 AGACGAGTTA ATTAAACTTC ACAAGCATAC CCCAATTGGA ATTGCAATCA AAGCCTGGAC
    68281 TAAAGAAGGC TGTCCGCCTG AAGCGATTTA TCATATCTCG GTACCATTTG AGGTTTGTAC
    68341 GCTTAAGGAC GATAATGAGG TTATTGTCGA ACCGACTATG GTAAAGTACA ACGAAATTAG
    68401 TACCAGGTTT ATCATAGCTG CTTCAACAAT GCCGATAGAT TTATCTAAGA TTCAGTAAAT
    68461 CCCGAGCCTC CTTCGGGAGG TTCGTTCCCC TTTTTAAATC CGTCAAGACT TTGCGAGGTA
    68521 AGACGGGGCA AACGATTTGT GAGGTGAGTT TAAGTAGTAA GGAGGTAGTT CTATGAGTGT
    68581 ATGTTTAGAA GACTACACGA ATATGACAGA TGAATCATTT ATTACTATTT ATACTATAGT
    68641 TGCAGCATCT ATAGCCTACG AAACGGTAAG AGAAAGAGAG GCTAAGATTG TAGTTAATTT
    68701 AGGACTCTTG AAAGCAATGT CCGAGGCTAT CATAAGTAAA ACTCCGGGAT ACATTACGGC
    68761 GTGTCTCAGG TTTGCAAGAG AGCTAACCGG TCAAAGAATA CCTATCTCTG TAATAGTACA
    68821 AGTTCATAGG GATAAGGTAT GGCTAGGATT TGAGCCTGAG CATGGCTGGT ATGCAACGGA
    68881 AGAAAAACTA TTGTATGCTC GCTAATTGTC AGTTAGCTTG GGGTTAATAA GGAGTAGTTA
    68941 CAATGAATCA GAAAGAAAAG ATAGAGTTAT TAAAACGTAT TATCTTAGAG ATTATGCCTG
    69001 TTTATGATAA ACCCTGTTCT GTGAAACATG GATTAAAGCC TTTATTACCA TGTGATAAGT
    69061 ATAACTCATG TGATGATTGT TGGAAAGATG CATTAAGCTT AGTTAAATAA GGAGGAATTC
    69121 TAATGGAATT CTCAGCACGA TTTGCAACTA AAAGTTCTTC AGGAAGTGTT ATTAATATGA
    69181 AAGAAGAGAA AATAGGTATG AGTGCCGTTT GTGTAATAAG AGAGCAGCTT GGGGTTAATC
    69241 TACCTATCGA GAAGATTTCG GATACAATTT GTAAGAAGGT TGAGAAAGAT CTGAAGATCT
    69301 TTCTTACCGA AGAGCAGGTA CAAAATATAC TCAATATTAA CCCTGTAGTG GGTTTCATGG
    69361 ACACTAATAG CATTAACGTA TTCGTTTCCG ATAAGTATTT TAATGCCGGA GTTTGTAAAA
    69421 AGGTATACTC GAATCGAAAT ATTATCGATG ATGGAATTTC ATCAGCTGGT ATTGAGTACC
    69481 GTATCAATGA AGAATATATC ATTGAAGCAT GGATGTTTGC CGGCTGTCCT TTAGAGTGGA
    69541 CAGAAGATGA TACTTCAGAT CCTATTGCAA TAGAAATTGA GGATATGCAG GAACCTGATA
    69601 ATTTACATCT TGTTAGTACT CTCAAGCGTA TTGTCGGAGG AAATGCACAA AGCGTTATTT
    69661 GTAGCCATTG TGGTATGTCT TTTATATTAG ATGAAAAATC GCATGTTAAT AAGAGTTAAG
    69721 AAAGGAAGTT TGCAATGAAG ATAAATGTTA TATTCGATGG TGTAAAGATT CCTAGCCATG
    69781 ATAATCTGCC CGAAGTGTCT ATACAACGGA TTAATGTTAT TACCGAGTTA TCTATCGAAG
    69841 AGATGCGGCT TTTACCTCAA CTTATAGTTG ATACTATTTA CAGCTGCAGC AAGCTTGATA
    69901 CCTTAGAGCA TTATTCTGGC GTATTAGGAG ATATCACAAA AGGAATTAAA AGCAGAAGTG
    69961 AGGAAATTGC AAACGGCGAG TTCAAAGAGA AAGATAAATC GTGTACCAAT GAAATAGTAA
    70021 CCTTGTCACA GTTAATACCT AAAAAGGTTG ATTGCAATAT CTGTAAAGGG CAATTACCTT
    70081 ATAGGTGTAT GTGCGAGTAT GTTAATGAAT GTGAGATATT ACAAGAGTTC AAACCCATGG
    70141 CACCCATATT AGACTGTTAT ATGTGCTCTC ATCATAGTAC CAAAATAAGA AGTATAAAAA
    70201 CTGGTTTTTA TGTTAATACC TGTGCAAAAC TTGGTACAAA ACGTTGTTTC CATTGTGCTC
    70261 ACAAGTGTAA CGAAAAGAAA GCTCAATTAT GTATAGCACA CTTTGATGGT AAATGCGAGG
    70321 TATACCCCAA GGATGTTAAA CCTATTATAC CTATGCCTGT ATAATAAGCC TGGTGGGGTT
    70381 AGGCCAGGTG CGGCAGCCTT TAAGGCTGCG TCCCTAAAAG GGAGTTAACT TTGCTAAGTG
    70441 CCTGGGTCTC CCCCGGGAGG CCCGTTGTTT CTTTTTAGTA TAAAGTAGCT GAGAGGTGAG
    70501 GTAAATTGGT ACATAAATCG TTTAAGAGTT TACCAGTAAC TATCGTTGGT TTTACTACCA
    70561 ACATAGAGAT ATTAGGTATT ATTGACGAGG TTGATGTTTT AACCCGTTAT GTCTTTGTTA
    70621 TGATAAAGAC TACGGATAAG GACAAGGATA TCCTTGTAAA TGTTGCGATA CCTAAAGAGA
    70681 ACCTAAATAC AAGAAGAAAC TTTACTAGTT TTATAGGCCG TGGATTTGCA GGTCGGGGTA
    70741 GGCTATCAAG GCATGATGGG GAATTAATTG TATTGATTTA TGACTACCGA GTGATGAGTA
    70801 GAGATGAAAC AGATAAGCTT TTGTCTGGAG AATTAATAGT AGTGAATGGA GGTGTTTAGG
    70861 AATTCCAATT AAAGATGAGA TACTAAAAGA GTATTCTCCA TTAGTAAAAG GTAATAGCGT
    70921 TCTTTCTCGT CTAGATAAAC AACAGAATAT TCTAGCTCAT ATCGAGGATA TCAACAATCT
    70981 AGTTAAAAGA GAGAGTAACC ATGGAGTTAC AAATGTCAAA GTATTAAGCA ATCTGTATAT
    71041 TGCAAAGTCT ATAGCATTAC AGGCTTTAAC AAATTTGTAG AGGAGGTCGC CACTATGATG
    71101 GCAGCACAAG GCGATACATT TCATATCCGA GTACCTAAAC ATCCGAACAA GATAATGACT
    71161 CAGATAATAT TAGACCATAG TCTTGAACCT AACATTCTTA GTGATGGAGT AAATTCTGAG
    71221 ATTGTTAACG GTTTAATGAA CGCAATCTGT TCCGGACTGC CAGTAGGAAT CTTAACAAAG
    71281 TTAGCCACCC AAATAGCTGG CGTATGTGTT CAGAAGATGC CCGAAGTTGA TAAGAATAAG
    71341 TATATCGAGC ATATGATACG TACCCTGGAA AAGATGCGGG GTACTGCTAA TCCGGATATA
    71401 CCAGATTTAT TAAAGAATGC TGATAAGGTA CAGACGCCGA TTAGTCCTGA CAGTATTGAA
    71461 GCCTGGCAGG AGGTTAAGGA ATCGCCTAAG AGTACGGGTA CCGGGGAGGT ATAACTTTGC
    71521 ATCCTGTTCA ACAGATTACA AAGCCAGAAA CATCTACTCT GGCGTCTACC TTAGCTGTAC
    71581 CTATTAGTTG CTTTTGGTGT CCTCTTAATA ATCCTAAAGA GAAGCTATTT AGTGCTTGTT
    71641 ACATGGATGA TACAATAACT TGTGTGCAAT GTTATGTTAA CCATGTATTC TTTCAAAATA
    71701 GAGATATACA TGGTATAACA GTAGATCCGA GTTATCAAGA GGAGTTATTC TTTAAACAAT
    71761 TCAGAAAGAA ATAGGTGAGT CATTTGAGAT GTGAAGGTTG CGATAAATTA TCAAGGACGG
    71821 CTGTTGATAG AATAATTACG TACCGATGTA CTGGTACACC GAGAGGCCGT AAAGTTGGAT
    71881 GGAAATATGA ATCCTCCTGG AAAAACAAAG TTATATACGC CCCAAAGTGG TGTCCAAAAC
    71941 GTACTCAAGA TAAAGGAATG GGGATCATAA TATGATTGTT ATAGAAAAGA AGATTGATGA
    72001 TTTAACAAGA GAAGTATATA TCTTTTATTA TCATCATGAT AAAAGAACAA TAATCCTTGA
    72061 TAGCTACTCT CTTGAGAATA GAGAGACTAA GAGACATAAA TTTCGGACTA AGAAAATTTA
    72121 CAGCAGAAAA GGTCATGGCT CTAATCTAAA AGAAAGCGAG GTCGTTCTTC CTGAAGAGAT
    72181 TAAACAACAG GCGTTAGAAA AGTTTATATC CCGGATAACA GTAAGGTTAT CAAGAACGTA
    72241 GGAGGTGAAT TAATTGCAAT TTGAGGTTCT AAGCGGAGGT AATAAATTAA CCGTTACTAT
    72301 TCAAACGGAA CCGGCAATAA TCAGTATGAC AGTATTTCCT GATACTGTTA GTAAAGAGGA
    72361 GTTTGGAAAA GCCATAGCTC AGGAACTTCT CAACGTATCT GATACGCCTA TACCAGGTGT
    72421 TATTATGAAT GTACTGGTTA AACAAATCGC ATTAATGCAG GGGTTGGATA AGACTCTACT
    72481 GGATATCAAG AGATACTTAC TCGCAGAACA TTCCTATAGT CTAGAAGAAA TTAGAAATGC
    72541 TCTAGAGTAT GCCACGAGTA CCTCTTAGAA CTTATATATA AATTTAAGGA GTTGGTTTTA
    72601 TTGGCTATTA CAGACTTAGA AGTTTCTCGT CTACCTGATA GAGATATAGT CGTCTTAACC
    72661 TTTGATGAGA ATGTTTTGGT TATTCCCTTC CATCTTCTGC TTAAGAAACT CGTTGAGAAC
    72721 GAGTTCGATA TCGTTGTTCC TAAACGAGAA GATGATGCAG AAAAGGTCTT TGGGATAGCT
    72781 TTTCACCCTG ATACTATAGG TGGTAAGCCG AAGATGATAA CCCTTAATGC AATATCGTCA
    72841 AAAGAGGCTA TTAAGGCCGC TATTGATGTA GACCCGGGTG TTGATTATGT CGGTATTACC
    72901 ACTACGCTTA AGGGTTATCC CGCAGGCACA CCGATAGTGG ATAATACACT CGAATTCTTG
    72961 GAAAGTTTTA AAGATGTTAG TGATGAAGTT GATTACACAC CACGTCACCG TCTCAATCCG
    73021 CCAGTAGTGC AACAACAAAT ACCAGTTGAA TCAGATCCGC AGATCATGAC AGGATTGAGC
    73081 GATACTCTAA GAGCAAGCAC GAACGAAGGT CAACAATGTT ATACAGCTCT AAAGCCGCCA
    73141 GCTTGGCCAA CCCAATCAGA GCAGCCACTT GGCTATGATC AACGGGTCAC TCAACAAGAA
    73201 CTTCCTCTTC CGGTAGAGAC TTCTGCAAAT CCGGATAAGA AGGCCCGAAT TGAAGCTTGT
    73261 AAGGCAAGCG GTGAGGAATG TCAATTCTGT AATAACGATC CTGAAACTTG TAACGGAGTG
    73321 TATAAAGCTC CATTTTAATA CTTTGCCATA CCCCTTTGTT GACAATTAAC ATGTAGCATG
    73381 TTACAATGAC AACTAACAAT AGTCAACAAA GGGGTGACAC AAATGGCAAA GTTGATATTA
    73441 AGAGCTACTG AGAAAAACCG CCTCTTTGCT CAACACTTAG TTGCACATCA AAATATCAAG
    73501 TACAATGTGA CAGTTGATGG TCTTGAGCTA ACAGGAGAGC GTATAACAAT AACAAGAGAG
    73561 TTAGCTAATA AACACCTTGG GTTAGATAAA TTAGATCCAA ATGACGCCAC CGTTAGATGG
    73621 CGTAGTCTTA TTATAAACCG AGAGGGTAGT TTACTCTCAG CAACAGACGA CTTAATAATA
    73681 CTGGCTGATG ATGAAGAGAA AAGTCAGTGG TCATCTGTAA GGGTTCGTAG AGACACAAAA
    73741 GAGTTTGGAG AAGATTGGTC TAATCGAATG GGTATTAGCC AGGCTCAGTT CTACGAAGAG
    73801 GCGGTTCACC ATTACGTTAA ACAGTTCTTA GACGGTAATT CGCAAGATAC TAATTAAACC
    73861 TAATATGGGG TATGTTCTAT TATGAACATA CCCCATATTC TTAAAGAAGG TGATAAGGTG
    73921 CTTAAGTTTA TATGCAAGCT TATTGTAGGT AAACGTAAGA TGGAGATGAT GTGCCGTGAA
    73981 CAACGTAAGA GAAGGCAATG GGCTATGCAC TTCAAAAACA AATGCTACTT TGGGTAAGTT
    74041 TATAGTATTT GAAGGAGTAG ATGGCTGCGG GAAGACTACG CAAGTACAAC TCCTTATGGA
    74101 GTATTTAAAG AGTAAGAATA TACCAGCGAT ACTTACAAAA GAGCCGGGCG GTACCAGTAT
    74161 AGGTGATAAA ATAAGAGGGA TTTTATTAGA CCCTGATAAT ACCGAAATGG TACCTAGAAC
    74221 TGAAATGCTA TTATATGCTG TCAGTAGAGG TCAACAGGCT TTTGAGAAAA TCATCCCTAC
    74281 ACTCAAGAGT GGTACGACCG TAGTATGTGA CAGATATTTC TACAGTAGCT TAGCCTACCA
    74341 AGGAGGAGGT CGAGGGCTTA ATAAAGATAT AATATTAGAA TTACATAGAA TTGCTACAGA
    74401 CGATCTACAT GCAGACCTTG TAATACTCAT TGACATAACT GTAGAAGAAT CTACGAGAAG
    74461 GTTAACGGGG CGTAGAGGAG TTGCTCTTGA TAGATTAGAG AGAGAAACTG TTGAATTCTT
    74521 TCAAAGAACA CGAGCTGCTT ATCTCGAACA AGCTAAATCT CCGAGATTTA ATATCGTCAA
    74581 CGGAGATGAT ACAGTTGCTA ATATACATAA TAAAATTAAG ACTCTAATTG ATAACTTATA
    74641 TAAATAACTG GTTACAAAAG CGTAACCAGT TATTTATATT AAGGGAGGTT AACATGATAT
    74701 GTTTAAAGTA ACCAATTGGA GTAACCCGAC TACATCTAAA AACGTAGAGG GTAAAGACCA
    74761 TAAAGACGCT GTTCGTAAAA GTGGTTACTC TGAACCTGGT AATACAGTTA CTGTCCAAGA
    74821 TAGACACGAA CACCATAGGT ATTCTGTAAG TGAGACTGGC AAATTGATTC AGCAATCTAG
    74881 CTATAAATAC TAGGAGGTGC TGTAATTGGA TCAAGATCGA GGTGTTATTA CGTCTATTAG
    74941 TATAGCACCG GATGATAAGA CTGTTAACCC AACTCCCGAG CCGACTCATG GGAGAATAGC
    75001 TAATACAGCT TATCAAACAT ACAAACAATT AGCTAATCTT AATAACGGAG CATTAGATAC
    75061 TATTGATAAT GCAGCAGAGA TTGTAGTTGG CACTGTTACA GGTATTGCTA ACATACTAGC
    75121 AACTAGTACA CTTGGGATGT TTAAATTAGC AACAGGTTTA CTTCGCATAA ATAAGAAAGA
    75181 TTAAAAACCT ATTGCCCTTA ATAAAAAGGG CAATAGGTTT ATTTGAATAT AATTGAGAGG
    75241 GGAATGTATA GATGAGTGGT ACTCAAGAGC AGCAAGAGCG TACATCTAGT TTTACAGCCT
    75301 TCTACGGAAC ATTAATCTGT AGAGTCACAG GACGGAATGA AAGTATCCGG CAAGTAACTG
    75361 AAACTATCGC AGAGAAGACA ATCTTCTTGA ATTGCGTGTA TGATGTGCCC GTACGCCAGC
    75421 CGAATGGTAA CTACGGACTG GAAAGCCATT GGGTTGATGT TATCGTCCCT CACTTCTTAG
    75481 CTAAGCGTCT TGATCAATAT CTTATCAAAG GTAAGTTTCT TACCGTTAAC GGTACTATTA
    75541 GGATGGGCCA TTACGTTGGT AAAGTGGTCG ACCCTAATGG AATATGCTGC CCCACATGCA
    75601 ATTCCAGATT GGCCGTTGAG ATGAATGTTA AGAAGCTAAA AGTCGAGATA CTTGCTAATG
    75661 ATATTAGACT TTTACCAGGC AGCAAAGCAA CTACATCTAC CGACGGTCAG CCCTTAGGTG
    75721 TTACAAATGT AACTACGATG CAAGCAACTG GTCAGCCGGT AGCTCAGGGC GGACAAGTGC
    75781 AGCAATTTCC TGTTAACAAC GTTAATACCC AATATATTGC CCAGTCTAGT ATCGAATCTG
    75841 GCACCCAAAA CCCGTTGGTT ACAGCAGGTG CTAACGTTAA TATTGATGAT ATACCGTTTT
    75901 AACAGAGGAC GTTAAGTTCT CTGTATCATG TAACTTGACA CATTGCTACA AGATATATAT
    75961 ACTGGGTAAC AGGGTGGTGA TTGTTATAAA GACGCCAATG TTAGAACCAG TGGTTAATGA
    76021 ATTGGCCGAC GAACTTATGC AAGTTGTATT AAAATATAAA AGTAAGATTA CAAGGTATCA
    76081 AGCTATGGAG GCTATCGGTT TTATATGTCA AGCTATGGTA GGTGGGTATA TTAAACCAGA
    76141 AAGACATAAA GAATACGCTG AATATTCTAT AGAGATGTAT CAGTATTTGT TAGGCGTTCT
    76201 GGACGATTTT AATAAAGAAC GTCCAGATAT GCCGATAGGT GTATCTCTCT TCGTACTTGG
    76261 TCATTTATAT TATTTCTTAG CCAAAGGATT ACAAGATCTC CAGAAAGGAG AGATAACTCA
    76321 TGATTCAAAG TCAAGTGCTC CAGAATCTCA ATCTCCATCA GGGAGTAAAA CAAAATAGTG
    76381 TAACTTTAAT CCTATCAGCA TTTCTACCTG ACGTTATTGG CAGAGCTTTT CTACTTGCAC
    76441 AATGGATCGA CAAGGAAAAA GTAACTGTCA CGGCATATGC TATAAGTGGA AAACACTTTA
    76501 TTAAACAGTA TGAGAAAACA ATGCCACATG CAGACCTAAT GACGGCCATG ATTAATGTAC
    76561 GGGCCGGATA CGGGGTAACA GGCTGGCTAA TTACTCACTG GGATGAGCAA GATAAGGCTA
    76621 TCAATCATGC TATATCTGAG ATAAAAGGAG ACTATTCACA ACATAAACTA AGTCTTGATT
    76681 TACTATATAA CGCTCCTATT CTCAGTTGGT ATGATGGCCT TTTGATAGAG ATTAAACCTC
    76741 CATGTAAAAG TTGTCCTAAG AGTATACTTT GTTCTGGTGT CTGTAATAAT AAGCAACATA
    76801 CGAATCCTGA GTATTCAGAG TTTACTCTTT CAGAAGGTGA AGGAATATAT CTCACTCTTA
    76861 AGTCTACGCC GGTAGATGAT AAAGAGATGA TTTGTATATC CAAAACAAGT GTTGATGGTT
    76921 TAATTATCGC CAGACTTTAT ATTAAGATTG GCGATACGAA ACAAAAATAT CATGATTTTA
    76981 GTGGTACACC CGGTGAGTTT AGTGATTACC TAAAACAGTT TAGTACTAAA TTCTTAGAAC
    77041 CAAAAGGTGC TAAATGGGTA CCCGATGACT AATATACAAA GGAGAGATTC TAATGGCTGG
    77101 ACAAGTACGA CGCAAAGAAG ATGCTGTTAA CCATGTTATG GCTACTGCGA AGCTAACCAA
    77161 AGACCAGGCT ACTGATGCTG TTAATGCCTT TCTTAGTTTC TTAAAAGAGG AACCTGCCAA
    77221 AGGCAATAAA GTGCAGCTCA TAGGTGAGAT TACAGCTGAA CCTGTTTATA GAAAAGCTCG
    77281 CAAGGGCCGC AATCCTCAAA CTGGTGGCGA AATTGATATT GAGGCTAAGA ACCTCATAAA
    77341 GTTAACAGCC GGCTCTAACT TTGATAAGGC TGTAGCACAT TGTGATTTCT CAAGGATACG
    77401 TGAGTCGGGT TCTTAAATCC GACTCTTATC TAATACAGCA CTAGCGGAGG TTCAACACAT
    77461 GGCAAAAGAA GTACAAAGAG ACATATTCTT AGTAGAGAGG GGGATTACTG AAGAGAAATT
    77521 GTGCGCTGTA GGTGCGGCAC AATGCTATCG GCCAGATAAT GCTAGGATAA TCTATGAAAA
    77581 CATGGCTGAT GAAAGCATTG CTAGACAATT AACCAGCAGG CTAACAGAAG GTCATGTTAG
    77641 CATACTGGCA CATGGCGTAG CTACATTCTT CGTAGCAGGC TACACCCGTA GATTTCTGGC
    77701 TCAGATTACT CGGAATACAT TCCTTAAGCC GAGTGTACAG AGTCAACAGT TTATTCTTCA
    77761 TAAAGATTTC TCCTGGTCAT CTACACCACT GATTGATATG GTACCGGTTG TTAAAGACTT
    77821 TATTATAGCT CAGATGGAAG AAGATCAGAA GATATACAAT CAGGTACACT CTCATCTGCA
    77881 AAGGTTTCTT GATGATAATC CGGAGATTGC CAAACAGTTT AATAAAGATC AGGCTCAGGA
    77941 TGATGCCAGG TTAATGCTGA GAAACATTAC AGAATCTAAT ATGATACTTA CCGGTACTAT
    78001 GTGGGCCTGG TATGAAGCCT TGCCTAAACG TATCTGCAGG CGCAACACTG AAGAGACTGT
    78061 AGCTTTTTGC GTTAGCTGTT TGCGTCAATT AAGAGAGCAG CACCCAAGTA TATTTAATTA
    78121 CTGTGGCGCA CCCTGCCAAA TGGGTGAGTG CCCGGAGAAA CGTCCATGTA AGATCGGCCC
    78181 GTATCCGGGT AATGTATGGG AAGGGACGGC TGTTATTTAA TGAGTGAAGA AACTGTAAAG
    78241 TATTATTCAG AAACTCAGGA AGAGTTTGAT AGACGAATGA TGAAAGAGGC CGAGGCTATC
    78301 TCTGTAAACT CGCCTTGTCT TAAGAAAAAG AATGGTGCTA TTCTGGTATC AGCATCCGGG
    78361 CCGATGACTA CTGTAATGGA ATGGAACGAT CTTAAGGATC GTTCATTATG CACTCCAGAG
    78421 AAATGTCCCC GCATAGGTGC CGAGGCCGGC ATTTGGAGCG AGGGTCAACC GGTTTGTGAT
    78481 GTTATTCATG CCGAAGTTAG GTTAATATGC GCGAGTGCTG AATGTGGAGT ACCAATGCTA
    78541 AATGGTACAG TATATTGTAC TTATCAGCCG TGTGTTAACT GTGCAACTCT AGTATCTTTG
    78601 ACAGGAATTA AGCGGCTTGT TTACAGAGAT ACTTACGGTC AAGACAAAGC TAAGCCGGCT
    78661 ATGGATATCT TGAAAGATGC TGGTATTGAA GTAGAGCAAT TGGATGCTCA ATCCGCCGTA
    78721 GACAAGGATA TAGATGTTAA ACTACTTCGT AGATTCGAAT GCGGTATCGC ATGTTTACAG
    78781 CATGGTGAAT GTATAAAAAC TGATTACGAT TGTGAAGAAG ATATGCCGGA AGGTACTTGC
    78841 TGCGGACTTT GTGAAAAGTT TGATAATTGT GAGTATCCAT GCCAAGATGT TGTTTTAAAG
    78901 TTCGAAGAAT GTACAGATCT TGGCAAGGAT TAAGGATATG ATACCTGCCG ACTTAGGTAT
    78961 TGTAACAGGT CTTATCCTTA TAGGAGTTCT TATAGGATTA ATGATTCCAC GTTGAAAAGA
    79021 GGGTGTAAGA TTGCTTAATA TTATATGTAG TTGCGGACAA TCGGTTCTGA TAGATAAATC
    79081 TATAGGTATG GAAGAACTTA TGCATGTAGG CTTTGAGATC AGAACTACGG GTAATGACGA
    79141 TATCGAATTA CGTTGTCGTT CCTGTGATGA AAAGATCACC TTTAAGGAAA GTGAGTAAGA
    79201 TAATCTGTCT GAAGTAGGTT CAAATCTTTA TCGTTCGACT AAAGACTAAT AAGATTATTA
    79261 CAGAATAGCA ATCGTGGTGG TGAACACGAG ACGCGAAAAG ACAAGGTGAG CGTCGGTGAA
    79321 TAAGGAGATA CGTGACGCTC CGAATATTTG CTGGCCTAAT GGGTGCCCTG AAATAACAGG
    79381 GCCGATGACA GCTCTACCTA TCTGTGAATT GACACAGTGA TACCGTCATA TGGTGCCAGG
    79441 TCTAACTGTA TGATTTGTGT GTAACCAGGG AATTAAATCC AGGTAACTGT ATGTAGCCTA
    79501 GCCCATGACC AAGTAAGTTC GAATCTTACC TATTCTGTAT TTAAACTAAT AGATAGGAGT
    79561 TGTTTTAATG CCAGAAGATG CATCAGAAGA TAAATCCCTT ATCAGTATGT CTGTAAGCGA
    79621 TTTTACCAAG AAGGTTACGC CCGTAAATGT TAAAGACGGT AACGAATTAT TCCTCTTTAA
    79681 GTGCGCTGGC TGCGGCGGTC TACATTTCCG TCATGCCGGG TATGTAGAGA TGGTAATGCC
    79741 CTATATGAGG GCGGATAAAA CCAAGAATGT CTCAACCGAC TCTTACAGTG TTAAAGTATG
    79801 CGTAGCCTGC CGCAAGTGCT ATATCTGGGT AAATGATCAG GTCTATGATA TTACAGAACA
    79861 CATTGACTTG AAAGCTTGGG CCGTAGGCCC GGGTGGAAAT TGCTAAACTT AGCCGCCGTA
    79921 ACTGGCGGTC ACATCAGGGG TTCTCCTAAC GGTAAGGAAG TGTCGCGCCT AGGCTCCGAC
    79981 GACGCCATAG CGGGTTCAAT TCCCGCACCC TTGACCACTT ACAAAGTTAT AATTACGCCT
    80041 GGTTAAAATA AACCAGGCGT AATTAATAAG TAAAAGGAAA TACAGTAATA AAAGACAATA
    80101 CTACAGTAAG AAGTAAATGT TAATATCTTC AGGGTAGTGG GGTTGTGCGA TCATCCGGAT
    80161 CCCGCCCGGA ACGGTAATAT CGGCCATTTA AGCCCGAGGC GGTAAAGTTT AGATTAGTCA
    80221 GTAGCCAGGT GAGGGAATCT GGCCTACCCT GAATATTTAT ATATCACATA AGAAAGGAGA
    80281 TGAAATAAGA GTGCATCTAT TACACGATAG TACGGTTGTA TGTTGCTTGC TAGATAAGGT
    80341 ATTCTGCGGA ATGCTGGTAT GCATATATAT AGACTTACCA TACGCATACC TTTCTCTGGT
    80401 TAAGCTACAA CAGGGCGCCC CGCAACTATC ACCGGAGATA CACGGATTTC CAACCGGTTT
    80461 TACTTAAGGG TTTTGCTTAG TTCCCGAATA TTTATATTTT AGCTCATTAC CTGAGGGGTT
    80521 GGGCCGGGCC GATATTGCTG TGACCGGCCC TCGGTTCATT TATTGATTAA TAAGAAAGGA
    80581 GGTGAATACT AATTACTATA TTAATAGCCT TTTGCCGGTT TTCTGGTTAT GCGTGTAATT
    80641 GTTATGTGTA TGAAGGATCT TCTAAGCATA TTGCTGTTTT AGGATATGGA CATGCAATTG
    80701 CTTTATCAGG GAATTCTCTT GCCTTAGAAC GTGCTTTTAT ATTAGGACGT ATAGGTAAGG
    80761 ATTTTACTGA AGCGTTTACA ACTTATTGTG ATGATTGGCG AGATGTAGTA AGTCGCGTAA
    80821 TGTATCCCAT AAAGTTTATA CTTAAATCAT TGGCGCTTTT AATATCGCCA AATTGTTTAT
    80881 TGCCGGTGAT TACCGGTACC ATTTCGTTAT TCCGGCGGCA CTGTACTTTT GTTAGCGGTT
    80941 ACATCTAGCC CTTCGGGGCT AATACTTATC TACCTCCAAT ATTTATCTTA CCAAAATTGC
    81001 TTCTAACTGA TTAAGAGAGG ATGACGCCTA ATGAAAGATG GTTTATACTC TAGAACCTTT
    81061 GATAAATAAT ATCTTGGCTG CCGGGCGCTG CCCGCGAAAG TTTCGATACG GGTAGCAGCA
    81121 TTTAATTTAT ATGATATAGT TTACTTCAGA AAGGAGGTGT TATATAAAAA TGGAATATGA
    81181 ATATATTTAC GATTATATAT ACGATTTACC TTATCCGGAA GTTGAGCCAT TATGGCGTAA
    81241 TGTTGAGTTC TTCTTAATTC CGGCAAGACT CGTATACCCG TTATTTACCA TAGTCTCCGG
    81301 GCCTCAGACT ATTGGTGATA TTCCGTATAC CGATTATGGC TAACGTCGCC CGGCCGGAGG
    81361 GCTTATATCC GGTAACTAAC GACCAATATT ACGTATTTTC AACAAACACA GACCGGGTGT
    81421 GCAGAACCCG GTCTTTTATG GGCTCGACTG GTTTCGATGT GTTAGAGATG GTAAACTTGC
    81481 CCGGACAGGT GGCGACTTAC GCCAACAATA TAAATGCCAA AACACCTTTA CAAGCTGCTG
    81541 CTTAGTCTTA GGACTGAATA GATAAACAGC CTCAAAACAT CGGAGCAAAA CTCAGCTAAC
    81601 CGATTGAGAG TTTAAGAATT GAGTAATCCC CGGGAATGGG GTAGGAAATC TACATTCCTG
    81661 TGGCTTCTGT GTAAGCCTAC ATCGGGCCGG GCCCGTGAAT CGAAATGTGT AGAGCAAATC
    81721 CTCGCAAATG TGAAGAGGTG GGAGGCGACA GTCCTGCGAC TCGTAGAAGT CTAATGCTGC
    81781 TAGTTCGGCA TGAAGCGAAG AATGAAGGGG TATTACTGGT CATACTTGGA GCCGATAAGC
    81841 TAGACCAGTT GGTGGAGGAC CATGTCCAGG ATAGTTGGCA ATTACTATCC ACGGTGACCA
    81901 ACAGCCGGGG CGGTTCCGCC GTCCAGGAAT GCGGCGAATG ACTTACGTAA TAAGTCTATT
    81961 CCGGGTAGAC GGTTAAGAGT AGCTAATACA GACGAGGGTT CGATTCCCTC CGAGTCCACC
    82021 AATATTTACC AACTAAGTAG GTGAAGTGTA TGACAAAACG CTGTAAGTGT GGTTCTTTTG
    82081 AAGCGGGTAT GAATGGTCGT TGCGTTTATT GTGACCATGG GATTAAGTGT CACCCGGGTA
    82141 AAAAGAAAGA GCACAACACG CCACTGGGTA ATTTGAGTAA GAAGATATTT ACACATGAGT
    82201 AAAAAGATAA TCGACCTTTC GGAGGTAAAG AGATTATTAG ACCTGGTTAT GTCCGAAATG
    82261 TATGAAACTG TAGACAAATT AGGTGAGGAT GCAAGATTTA ATAGTCCTCA TGAAGGTTAT
    82321 GCTGTAATCC TAGAAGAGCT TGATGAGATG TGGGAAGCTA TTAAAAAGAA AGATATATCA
    82381 CACTCAAGAA AAGAGGCTAT TCAGGTTGCT GCAACGGCAG TACGATACTT ATATGATTTC
    82441 ACTGATAGTA AATGAGGTGA TATTTAGGTG CCTAACGAAC CTGATTATAA AAAGCTCTTC
    82501 ACTGAACTAA GAGCAAAAGC CGAAGCAGTA TGGAATGGAT GGTCGAAAGG TTTTGACGGA
    82561 TCCGACCCGA TGTATGAATT AAGGGATTAT CTTTATACTT TGAGAAGTCC TGATGATTGT
    82621 AAACATAAAT GTTCATGGCT ACATGAAGGC CATTGTCCCT TTATGGTACG TATTAAGGAC
    82681 GAGTATTACT GTTTAGAGAA GGGCGTAGGA GAATGCGAGT CTGTTCCTAA GGGTAAATGC
    82741 TGTCGTTATT GTAATGTCTA TATACCTACT CCTGGTAAAC AAGTATTTCC ATTTCCTATA
    82801 CAAAGGGTGA ATAATATGTC GGAACCCTTA GAGTCTTCAG AATCTTTAAG CCCCTTAGAT
    82861 TTATTCCTTA AAGAATTAGA CCTCTTGTCG CGCCGGTGTA GTATATGGAT AACCGGAGCA
    82921 TCTGATGCGG AACTGGTAGA TGGTGAGTAT AACGTTATAG CTACAGGTCT TGATAATGAC
    82981 GAAGATACTC AAGAATACTT CGTTGATGAA GAACTATGGA AGGAGGTATA AGATTTATGT
    83041 GGTTATTTGG AAAGAAATCT TCTAAGAAGT CTCTTATAGA TGAGAAGGAT AAGGTTGTTG
    83101 CTACAATGAC CTATGAAGAG GCTAAGAAAA TCCACCTTGC TCGTATGAAA GAAGTAATCT
    83161 TTGCAAAACA TGGTGGTACT GCTCAGGATA TTTATGAAGC AGTTACTGAA AGCTATAATC
    83221 TCTGGGAACA AATTGAAGAG AAGTACGGGT TAAATCATGT TAACGATTAC TATACTATTG
    83281 GTGTTACCGG TAAGGTATAC CTCCGCCAAG AAAAGAAGGA GGTATAAGAT ATTGATCGTT
    83341 AAAGTAGATG AGTTTTTAGC AATCCTAGAT AAAGATACCC AGGAGCAAAT GCTAAAACAT
    83401 GTTAACCAGG TAACTATGGC CTTGGTAGAG AAAAACAGAG CCCTGGGTAA GATTGACGAA
    83461 GCTGTAGCTA CTCATATGGA ACGAATTTTA ACTACTGGTT TTCAGGTAAT AACTCCACCC
    83521 GGTTTTAGTC GGTCTGTAAA AGAGTATGGG CCGATGGCTA AACTTGTTAT GGAATTCGGA
    83581 ATGAAGTTAT TGAAAGATCA AGGTTTTATG AGTAACTTAT GTACAGAGAT TCGTAAAGAT
    83641 GTAGTAGGCT CATTACGAGA AACCATGGCA ACAGTTGCTC AAGAGGAAGT TAATAATGTT
    83701 ATCAAAAGAG TTGCAAGTGG AGATTACCGA GAGGTAATAC GAGCGGCTAT CCAGGAAAGT
    83761 CTTAGCATTA CGGTAGATCA TATCAAGGAT AATTTATCCA AGATATAGTT ATCATAGAAA
    83821 GGGGTATTCA ATTGTCAAAT CAAGAAGTTA ATCAAGAACC CGAACTCAAA CATGAAGAGC
    83881 CTAATCCCGA GACGCCGGAA GAGAACAAGA TTCCTGAACA CATATTAAGG GCTGCCCAAG
    83941 AGTTATGGCC CGTATGTGAC GGTCTTTGTT TACGTCATGG GTGTGTAAAC GCTGGCGAGG
    84001 CTGTTATAGT TCCTATCGTA ATGACTACCT TAAGCGTTGT TAATTCTTCA CCAGAGATTC
    84061 GTATCATGGT AGAAGAGAAT AAAGAAATTG CTAATGAAAC TACGCGAGAG GTCTTGGATC
    84121 TTTTATCCAC TAAGAGCAAT TACGGCGTTA TTGATGTTGT GATAATGCTG AACTGCTTAA
    84181 GTACGATACT TAAAGCCATG AGTAAGAATT CTCTAAAACC GGAAGTACCC GATACATTGC
    84241 CTAACTTTAA ACAAGAATGA TTAATAAGCC CCGTCAAAGT TGACGGGGCT TATTAATAGA
    84301 TTAAGATTAG GAGGTAAATA TTAATGGCAT CTAAATATCA AAAGGCCTTA GTTCGTCAAC
    84361 TTAAGGCTGA AGCTGATGCT TTAGCAGAAT TCATGGATGA GTATACGCTA GAAGGAACAC
    84421 CCGTAACTGA TGACTTTGGC AATCCTATGT CAAAGGCTCA AGTTGTTCAG GCTGCTAGAG
    84481 ATTCTTGGAG AGAAGAAGTC AGAAAAATGG GGTTGAATCC GGAAAATATA TATTAAAGTA
    84541 TTGGTTAATA GAAAGGAGAG TACCTATGAT TAAACTAACT CAACAAATTG ATGTTACAAC
    84601 CGGTATAATC GGTCACGAGT TATATGCCAG AGGGCGTCAG ATTTATATAC TCTCAATTGT
    84661 AAGCTCTCAT GGCGCTAGTA TGCTAAATGG TGTAATTATT TGTTCTGCTG AACAGGCGGG
    84721 TGCTATACTA TGGGATTTAT ACAAAGCCGG TATTATTGGT TTTACAGTAG AAGCAGATAA
    84781 TCAGGACGAG GAAGTTGAAC TGTGGGAGTT ATTAGACAGT TACGGTATAG GAGCTGTTCC
    84841 TGTAATTAGA AGTAAAGAAC CTTTTAAGAT AATGCATGCA CGATATGAAA AGAGATGTGC
    84901 TGCAATACAT AGGGATTTGA ATACATAACA AAGGTATGAT ATAATATATG TAACATTGAT
    84961 ACATAATACA TAGAAGGTGA TTTATATGAT TGTACCAAGA GATTATCAGG CAGAGGCAGT
    85021 ACATGCGGTT AGAACACATT TTGTTAACCA GAATATCTGT CGGCAATTAG GCGTACTTCC
    85081 TACGGCTAGT GGAAAGACCA TTATCTTTTC ATACATATTA ATGGCTCGGA AAAGTAATGG
    85141 CCCAGGTCTT GTGATAGCAC ACACTGACGA ATTGCTAGGG CAAGCTCGAG ATAAGATACT
    85201 TCGAGTTTGG CCTCAAGCTC GTATAGGGTT AGTTAAAGCA GAAAACAATG ACTGGCAAGA
    85261 TAAAGATGTT GTTGTTGCAA GTATCCAAAC GCTATCAAAG GATAAAAGAT TACAGCAATT
    85321 CTCTTCTGAA TTCTTTGCTA CAATCATCGT TGATGAGTGC CATCATGCCG TGGCCAGCTC
    85381 GTATATTAAA GCCCTCGATC ACCTTGCACC ACGGGGTTCT AAAATCCTTG TAGTAGGTTG
    85441 GACAGCAACC GCCAATAGAG GTGATAAATC CTCATTACGT AAAGTCTTCG ATAAGATGGT
    85501 CTTCTATAGA AGTGTCGACC AGATGGTACA GGCCGGCTGG TTGGTGCCGC CAATATCACA
    85561 GTATGTTAAT ATAAACGCAG ATTTCGGTAA GTTAAAAACA ACAGCCGGAG ACTTTAATAA
    85621 ACAAGAGATG GCTGATGAAC TAAATACCGA AGAGAATAAT AAGGATATCG TAAGAGCTTG
    85681 GTGGAGATAC GCCTGGACTC AAGGAAGGAA ATGTACAATC TGTTTTACCG TAGACGTGAA
    85741 ACATGCTTAT GCCTTACACC TATGGTTTAC TAGGTGCCCT GGAGTAGTAG CAGAAGTAAT
    85801 CCATGGAGAT AGTCCTGATC GTAAAGAGAT ACTCGAAAGA TTCAAACTTG GTCAGATTAA
    85861 TGTCTTGTTA AACTGTCTTG ATGAACAGAC TGAAATACTA ACAAGACGTG GTTGGGCTGG
    85921 TATCGATGAT TTTAAGGATA CTGATATGAC TGCTGTATGG GATCAAGAAA CAGACAAGAT
    85981 AACTTGGGAA CCTGTTACTA ATATCGTCCG TAGGAAGGTA CAACCTGGTG AAAGAATGGT
    86041 TACAGTCAGA AATCAGAGCT TAGATATACG AGTGACTGAA GGACACTCTA TGAGAGTAGG
    86101 AACTCGCAGT GGTGATTCTC CTATTTGGAA ATCAGTTAAA GCAGGTTCCT TACCAGAACA
    86161 AACCAATCCT TATTATTTTC CTCTTAGTGG ATATGCTGAA CCCGAACAGA TCAAAATGCC
    86221 TGAAGTTAAG CGTCCTTCTA GTTCTATTAA CCGTCAAATT AGTGCTCTAT CTTACTATTA
    86281 TAGAAAGCAG GGTAATAGTA AAGATAAAGC TAAAGAACTC GCTACTAAAG CTGTCATGGA
    86341 TCGTATTAAC TTTAACTATA CTTCTTCTGA TCAATTATCT TTAGATGACT GTAGATTCAT
    86401 TGGCCTATTT ATAACAGACG GCCATTTTGA TAATAGCGAA GGGTATCGTG GTATTACAAT
    86461 AGGACAGTCA TGGGTATATC CACAGCATCA TCAAGAGATT AAGCGTATTC TGGAAAGTTG
    86521 TGGGTTTGAT TATACTTATA ATGAATCTGA TAATATTAAA AGCTCTTATA AACAAGGTAG
    86581 ATATTGCATT CCAATAGGTA GTATAGGTGG TAAACTCAAG CGAGCTGGAT TTAAGAGGCT
    86641 ACTACCCTAT TTAGATAAAG ACGGTTCAGA ATTACTGTTT AATCTGTGTA GGCAACAAGT
    86701 TCAAGCTCTA ATAGAAGGTA TACATCTTGG AGATGGTAGT AAACATTATC ATGAATATGG
    86761 AGCTAATCCA AGAAAGAATC CTGGATGGGA AATATCTAAA ACTAATAAAG TCCTATTTGA
    86821 TAAGTTACAG ATCTTATTGA TATTGCGTGG CTTTCGAGCT TCTATGTCAG GCCCACGTAT
    86881 CCAACTTAAT GGTACAAAAC CCATATATAC TTTGTACATT AGTGATAAGC AGTATCAATT
    86941 AACGAATAAT GCATCAGTTC CTACAAGTGG TGGAAATCCT GCTATCTTTG AGGATTTTAT
    87001 ACTAGAAGAA AGAGTATGGT GTGTTACTAA TCAAACTCAT ACTATTATTA CTCGTCGTAA
    87061 CGGTAAAGTA GTTATAATGG GTCAATGTAT GGTGCTTACT GAAGGGTTTG ACCATGAAGC
    87121 TGTAGATTGT ATCTTAATAG CAAGACCTAC AGTAAGTCAA GGTTTATATA TGCAAATGAT
    87181 AGGTCGTGGA TTAAGGCCGA TCTTAGGCCC GGATGGTCGT GCTGACTTTA ATGCTAAGCC
    87241 AAACTGTCTT GTACTCGATA CCGTTGGTAA CAGTGTAAAC CATAAACTCG TAACTATGCC
    87301 GATGGTTTAT GGCGGCCAAG ATTATAAGCC AAATACAACC AAGGCACGGG ACGTAGCTAA
    87361 ACAATCCAAA CCACGTAAGA TTAGTCTTAA GCTCTATGGA GACTCCAGAC AAGTTGGTGG
    87421 TAGTGGTTTT ACAATGTTCC CATGGTTAGA GTTATCCTCA GAAGATATCG TACTTTCGTT
    87481 TCCATTTAAA CATCCATTTG CACTTCGGGT ATGCTTTAAC TTTGAGGTCA ATCAATGGCA
    87541 GTATCAGCAC TTCTATTACC AGGGAATGCA ACCTTACGTA CAAGTTAAAG CCTCTTACGA
    87601 TAATGCAGCT TCGGCTATTA TTCAGGCCGA GGCAGATGCG GTTGTTATCG CAAGAGACCC
    87661 TAAGAAACTA GCTAATGATG CTTATTGGCG TAAGAAGAAG GTCTCAGAAA AACAGAAAGA
    87721 GACTTTAGCT AAGTTAAAGA TAACTCTCGA AGACATAAAT TCATTAACGA TTGGTGAAGT
    87781 AAGTGATATT ATAACCAGTC ATGTAATGAA CCATGCAATA TTACGACTAA ATTAGATCAT
    87841 TTAGTAGAAT GGAGGGTTAA ATGAACTGGT TAAAGAAATT ATTAAAGATA GTAGATAAAC
    87901 CTAATCATCA GGTAGAGAAC AAAGCTATAA AGAAAGTACA ATGGGAAAAG TATGAATTCA
    87961 AGGGCAAGAA TAAGAACCTC TGTCCTTTTT GCGAAGGTAC GTTAGTAGAG GGGCCGTATT
    88021 TGAATGTAGC CTGTATTAAG TGCTTTGCCC AATTCTGTAT AAGCCTATTT GGTAATGATT
    88081 ATGTTGGTGA TGCTGATGCA GTTAGAATGA AATGGGCTTA TGGATATAGA CAATCTCAAT
    88141 AAAATGAAAG CTATGGCTGA AGAACGGAGG TGCTATAAAT GTTCTACACA GAGATAGATC
    88201 TTAATAATAG GCAGGCTATG ATTTATTTCC TAAAATGTCA CTTCAGGTAT AACACCATGA
    88261 ATAGCTGGAA TAGAACAACC AGTTATGCTA ATAATGTCAA GCTACATAAT CTGAATATAC
    88321 CTAAAGAGCT TATGAATACA GCCTATAAAA TGCTCGAAGT GGATGAGGTA GATGACGAAA
    88381 TACGTAGGGC TATGCGAGAA TGGGCAGCAG ATCGCGATTA CGTTTGGCAA GTTGGCTTTA
    88441 ACGGTAGAAG TAATGGCTAT TTGGTATTAT ACCAGGGTGG TAGTAAGCGC TCAGAATACA
    88501 AATCTTGCTG TGCAAATTGT GGACAGAGGA ACTTCAAGGC GGTAATGCCT AAGAATCCTA
    88561 CCCCGGAATG GCTGAAAGCT AATAAGGACT GGTATACCAA GGATAGTAAG TGCGGTGTTT
    88621 GCGGGGCTAA TGCCAGGGTA AACTACATCA AACCTCCGCT TGAGGTATTC TCTTATTCAG
    88681 GTAAGAGCGT TGATATGCAT GAAGACTTCG AAGAATGGGA TGATAGTAGC CTTAGAAGTC
    88741 GTGTTGAACT GATTCAGGAG TTCGATAAAC TATGCGACAA GTTAGCAGAT ATGTTTATTA
    88801 ATATGTGTAA GAACTATACT GTTGAAAAAG AGGTCATTAT GGTTCCTAAG ACAGTCATGG
    88861 TCTTAAGAGC GTGTGAGACA GAGGTGGTAG AATGAACATG ATTACTATAG TCGGATGGAT
    88921 AGGATTTACC CTATCGATGA TAGGGTATTA CTTCGTAATT AAGAAGAATG TAATAGGCTT
    88981 TTACGTATGG TCTATATCTA ATGTCGTATT GCTTATAATA GGTATCGTAC AAAAGGATTG
    89041 GCCCCAAGCG GCTTTATTCC TCTGTTACTC TATTACTAAT GTAATAGGAA TAAGACAATG
    89101 GCGCAAGGAT ATCAAAGACT TTGAGCTAAA TCTATTCAGA AAGCTTAAAT CATATAAATA
    89161 GGAGGCAGTA ATGCGGATTA TATATACAAT CGAAGATAAA GAAGACCTTG AAGGAGTTAG
    89221 AGATGCTATA AACGAAGTTA TGAAACGATA TCCAGAGAAT AGCTCAGAAT GGAATAAACT
    89281 AAACGAACTT TGGTGTATGA CTGATAAGCT TATTCGAAAC GTAGGAGGTT GTAATGAGTA
    89341 AGTTAATGTT GATTGATGGT AATAATTTAT TATGCAGAGC CTATTATACA CCCGGATACG
    89401 CAGACCTTAC ACATAATGGA GCATCTGATG GTTTACCAAC AGGTGCCGTA TTCGGGTTTA
    89461 TGAAGATGTT GTCTAATGTA CTTAGTTCCC GGCAGCCAAG TTACCTGGTC GTTTGTTTTG
    89521 ACACGGAACG CCGGTGTTGG CGTAATAACA TATATCCAGA ATATAAGGCT AACAGAAATG
    89581 ACACCCCGGA GAAATTAGTA CCTCAGAAGA AGTACATTCG AGAGTGTCTT ACAGCCTTTA
    89641 ATATTCACTG GATAGAAAGA CAAGGGTTTG AGGCTGACGA TATAATAGCC TCTATCGTAG
    89701 CCAATGTAGG TACTCTAGGT ATCTTTGACG ATATCAGTGT ACTAACAGGA GATCGTGATT
    89761 TATTACAGCT TGTCAGTGAT ATAGTAACGG TACTTATCAC TACTAAGGGA GTTTCAGAGA
    89821 TAGTAGATTA TACCCCTCTT AATATTGTAG AGTTATACGG CTGCCCGGCA GACCAGGTTC
    89881 CGGCATTAAA AGCGCTGGCT GGAGACCATA GTGATAATAT CCCAGGTATT CCATCTGTCG
    89941 GTACTAAGAA GGCTGTTAAG CTGTTAGAAA CTTACGGTTC CTTGGAAGGT ATCTTAAGTA
    90001 ATATTGATAC CATTCAAGGG AAACTTGGAG ACAATATGCG AGAGCATAAA GATAAGATAC
    90061 TTCTTTATGA AAGGATTACT ACGCTATCAA AAGATTGTTC CTTACAACTT TCCATAGATT
    90121 TATGGGAGCT GAATTTAACC CTTGAACGAG GTTATGCCTT ATTATCTGAA TTCGGTATTA
    90181 AGAAAGTTCG TTTCATTTAA TTGGCTATAC AGATTTATAT AGGTATTTGC CAATGTGGTA
    90241 AACCTATCTA CAAACGGGGC GTAACTGGCC CAAACCCGAA GGTATGTAAG GACTGTGCTA
    90301 TCGTGGCTAA AAGAAAATCT AATCCTAAGT CTATAAGAGC TAAAGATAAC CCGGATTACT
    90361 ATCGAGGTTG GCTCGCTAAG TTAATCCTAA ACATTGATAT GTTATATGGA GATAAATAAT
    90421 GTGTGATATT AGAGCCATTC GGAGAGATAA GTGGAGGTTT GAATCCTGCA TTTATCTCTC
    90481 TGCTTACCGG AGATTAAGGT CTTATTAAGG ACTCAATGCT CTCGGTGTAA CAAATATGTC
    90541 AAAAAGGATA TAGGTGATTA CCGAGCCTAT CCTAGAAAAA GATAAGGAGT TTTATGAGTA
    90601 AATGACTATT TTAGAACATG TAAAAGGTAT GCTTACAGAA CATGGTATGA CTAATAAACA
    90661 GGTCAATCAA TTAATGGAAA GTATCATGAA ATCTGAGCTA AATGAAAAAC TAGATATGAC
    90721 CGGGCGCTGG AATGATAAGA CATCGGATTA TCCATCGGCT ATGATAAGTT ATCTTACCGG
    90781 AATTATTGGA CACGAAGCAT TTAACTGGCT TAAAGAGAAT TACCCCGAAG CTTGGTGTAT
    90841 TCCGTTATTT GAAGCAAAAT GAGGTGATAT TTTGGAACTT GTAGCTAATA TGTTAGCTAA
    90901 TTTCGATGTC AAAGATTTGT ATGCGGGAGA TCCGGAAGGC GAACCCTTTG CTATACGTAT
    90961 CTCGGCAAAA TGCTGGATAC CCATATCTAT TATGATATTT GCTAAAGATG AAGATGATGC
    91021 AAAACAGCGA ATCTTGAATG CTATAAAGGC ATATGTAAAT CGCTGCTCGG AACAAATTAA
    91081 GTCATGCAAT ACTCTCAATA GTTCATGTAG TTATTATGAA CTATTACTAA ATCGGTGTAA
    91141 TCGTATATTG GAAATAGTAG AAAACGGCGG AATGAAAGTT GAGCGATTTG ATAAACGGTA
    91201 TATAGCTAAA GTACCGTGGG CTGCTAATGA TTATTTAGTG TGAGGTGATA TTCTTGAAGT
    91261 TTAGATACGG CTTAATTACA GCACTTATCG CAATCTTACT GATTTGCTAA TTGAAAACTG
    91321 GACAGAGTTT TTAGCTTTAG TCTAATTATT CATGTATGAA ACATTACTAC ATGGGACATA
    91381 CTACACTTAA TAAAGGAGGT ATGTTCTATG ATGCAGTTAA ACGATTTCTT CGGTGATGAT
    91441 TTAGAGGTTA CATTGCCAGA GGTATTTACT TGCCTAGTGT GTAATGGTGT TATAGCAGCA
    91501 AGGACGCCCA GTTTCTCTAC TAATTACGCT CATACGGACG ATAAAGATTT CGCACTACAG
    91561 ATAGCACTTG TAAAACACGG TTACTTCCTT AAAACCTGGG AAAATAAGAA TGTGTTAAAC
    91621 TCTGATATAT TCCCGTATAA ATGTGATTGT GATTGTAAGC ATGAATGGAA AGAGATACCC
    91681 GGTGGTGTTA TGTTTGAACA TGAATTTATA TGTAAACATT GCGACCATAT AATAACGGTT
    91741 GATTATTCAG ATTAAGGAGG GTATTGATGA AAATATTAAT AATTGTTGAT GGAAGGTGTG
    91801 TAGTAGATGT AATCACAGAC GAGAAAGTAG ATATAAGAGT CTTGGATTAC GATACTGAAA
    91861 GTGCAGATGC GTTAGATGTT GTTAATATCG ACAACGGAGA TTACACTGGT AGTGCTTATG
    91921 TTTATAATGG TATTAGAGAA TCAAAGGTTG AACCTAAGAT AGTAAATTAC AACTTCGAAG
    91981 AAATCGACCG ACAACTGAAT GAACCTAAGT ATATGTGCTT TAATTGTCTG GAAGTATTCT
    92041 TCGCTAGGGA TTGGAACGAT GCTACCAACA AAGAGTACCC TGACAATACA GCTAAATTGC
    92101 CGGAAGATTA TATTCTAAAT AACCATACTG TATCTACGGT AGGACAAAAA GAGAGTAATG
    92161 CTAGTTTGCC AGTTTTTGTA TGTCCGCTTT GCAATGCTAA ACTAATGACA AATAAACTTA
    92221 TCTTAGTAAT AGATATTACA GACGAGAATC TAGAAAAACT ATGGGATAAA TTAACCGATA
    92281 TACCTACTAA TGATTCTGAC GAGATTGATC AACAGTTTTA TAACTGGCCC GTCGGAACAT
    92341 TTCGGGAAGA TATATGGAAA TGGTTTGATA CAAATCATTC AAAGGGTGTT TACTATCTTA
    92401 TGCATGAGAG AAATAAGAAA GGATAGTAGT AACATGCAAT GCAATATTAC CATAGTTGCT
    92461 AATACAGAAG AGGATATCAT AATAGCCTTA GAAGAGGTTA TGAGAAAAGT ATCCGAGGGA
    92521 TATACGAGCG GCATGGATTC TGGTGAAACG GGTAGTTACG ACTTTAATAT CGAGGACTAA
    92581 TAACTAAATA ATATAATACG GGCCTGAAAA TGGGCCCGTA TTATATAAGG TGAAAGAAGG
    92641 TGAGTTAGTG TCAGATAATT GTGTCTGTCC TAGATGCAAT GGTGAGTTTG TTCTTACTGA
    92701 GACAGTTATT TATGAAATTG ATAAAGCTGG TTATGGTTAT ACGAATAATC CAGTTAATTC
    92761 GGAAAGTGAA TTATCCTGCA AAACTTGTAA CTATAAACCA AGTTTTGGTA TAGACGTTAA
    92821 CGGCAAAGTT ACACTGGAGG TGAATAATGA TGAAGAAGAT AGAGTGGTTA ACTCCGAATA
    92881 AAATAAAGTT CGAGTCGCCT CACAAGGTAT TTAACCAACA GTGTAAATTA ATCAGTACAG
    92941 GTAATATCAT AAGTGATACT CAGATAGGTT TCTTTATCAG GCCTTATCAC GATCTTTATT
    93001 GCAATGGTGT AATGTTCGAG ACAGGTCATC TTCAAAGAAC AGATCTTCTC TCGTTTGATA
    93061 ACCTGCCATC CAAAGTAAGA GAGTATATTA GGGAGAAAGG TGAAAGACAA ACTTTAATCC
    93121 TCTACGAGTT TAGGCATTGG TATAAGGATA AGAATCGTAG AGATGTAAAG GTTCTTCACG
    93181 GTTATGTAAT TACAAGCTAT CATCATGAGC ATATTGCTAC GTTTCGTACT AATACCTTAT
    93241 GGAAGAGCCA GGAAATATTA AAAGAAGCTA TCCAGTATGT AATTGATGGC GAGGCTTCTG
    93301 GTGAGATAAT ATATCTGTAG GAGTGATGTA ATGAAATTAC CCGAACTAGC CGTTTGTGCT
    93361 ATTAGTAACG CTATATACAC GATCCTGTTA TTAGCTAAGG TACGAGTTAC TTATAATGAG
    93421 ATCGAGGTAG AATTCGAACG GACAATATCT GAAACTTTTG ATAGCTTTAT TGACAAGATG
    93481 GATAATGCTA TCAAAGGAAA TGATGAAGTC TTAGCGGTAG TTAAAGAAGA ACTTGTATAC
    93541 GAGTTAACGG AAGGTAACTA TTTCGATAAG TCGCAAGACT TTACCCATGA TTTAGGGATT
    93601 TATCTTGAAG AACGTACAAG TGCTACTCTC GAAGTGATAA ACTGGTTTAT CACGGTAGCA
    93661 GAGGAGGCTA AACATGGAAG AGAATAAATA CCGGGTAGTT ATCCCGGCTA AGATTATTGA
    93721 TGTATGCGCT CCGGATGAGA CAACGGCATG TCAAGATGCT GAGGAGATTG CCGGAGGAGA
    93781 GCGCGGAAGC TGGACGATTA TTAATCTTAA CGAAGGGCAA TTAGCCTGTC CGCATTGCGG
    93841 TGTTGTAGGA AATATCGTAG AAATCATAGA AAGCGTAACA ATTAAATATC CCATCGTAGG
    93901 TACACACGTT GTAACAGACG CTCCAATTAT AATTGAGAAC CCCAAACTCA GTAAAGGGTA
    93961 TTGTAGATGC GACTCCTGTT ATAGAAGAGT CGATATTGAT GATTTATTAA GTGATATGAT
    94021 TCCAAAAATA ACAAAGCCGG ATCAACCACT TATAGGTGCT ATTAATCGTT TAGCTGCCGC
    94081 TATTGAAGAA TATAATAAGC ATGCAGCGGT TTGTAACCCT ACAGATAACC GTCTTAGCGA
    94141 AGAGAGAATT CAACAGGTCA AAGAATACCT AGACAGGGCA GATGATGGTT AATGCTAAAA
    94201 CCGTTAGAGG TAACTAGAAC ATGGACTGGT GCTGATAATA AGCAGTATAA ACTTATTGAT
    94261 GGTATTATCT ATAATGCAGA TACTCCTGAT AATCTTATTA GAATTTTGCA AATCCTGGCA
    94321 CAGAATGGGA CTAGAGTACA CATCTATTTT GGAAATAGTA ATATCGGTAC CGGATATATC
    94381 AAAGTTTGTG ATAAGAATTT AAGATTAGTA TCCAAGAAAA ATATACAGAG CGGACTTCTA
    94441 ATTCGAGGTC ATGAAGATAT AACTAAGATT ACTAGAAGTA TCAAACCTTA TAACGTTTAC
    94501 TATACTCGGA CAGAAGAAAG TATAAATGAC TTCGAATTGA TCTTATCTAG AATTATAGAG
    94561 ATAAGCGAAG AGGTGGATGA TATTGAATAA GATCAAATGC GAAACGTATA CAAACGATAA
    94621 CGGTATTAAG TTTAAGATTA TAAATAATAC CGCTTATCAC GAAGAGACAC CTGATCAGGT
    94681 TGTTACTATC TTGGATAATG CTATATCGAG CAAGTATCGT GTACGATTAC ATTATGGGGA
    94741 TGTTAAAACT GGCCGAGATT GGCAAGAAAT TTATGATATA GAAGGGTATA TTGGAAGATC
    94801 GACCGGTACT CTTAAAATCC CTCTTCTAGT GCATAATAGC CGGAGCTTGG GTGGTGGTGC
    94861 TATACTCGAT CATTGTATAG TTAAGATTAC TACAACCAGA AAGCCTAGGC GAACACTCTA
    94921 TCAGCATCCA GATTATCATA TTGCGGATGA ATCTGAAGTT ATAATATCGG AACTTATTGA
    94981 GGTTATATTA CGAATTGGAG AAGAGGTTCA AGCCATATAA TACTTTACTC AGAGGAGGAT
    95041 GATTAGAATG TCAGTAATAG ACCTAACTCG TAAGGTATCT TGTAAGTGTA AGACTTGTGG
    95101 TGAGACATTT CAAATTGATA TTGGTAATTC TACCCGTGAA GAAATTGATA AGTGGCTTGA
    95161 TAAAAGTGGC GGATTTCAAT GCCCGGGCCG ACATGTTGAA CTCGGTAAAC GCAGCCATCA
    95221 CTGGACTATT GATTGGAATT CTCTACACGA GGATACTAAG CAAAGCGACG AAGATTGGCT
    95281 AAAGGAGTTA ATGACCGAGC ACGGTGTCGT CTATGAAAAT GACGAGTTAA GCGCATATTT
    95341 CAAAGTTACC GGATTTACTA TGGGATTTTG TATGGCTAAA GATAAGACAT CTGGGGAGGA
    95401 AGTATGTCTT AGTTATGCCC ACGCTCCTGA AAGCGGAAAA CGTTATTACT TTAAGTAGGG
    95461 AGGTTATATG TCATGATAGG TAACGAGCTA AAGGAAAAGT GTAAAGCATG TACTATTAAA
    95521 TGCTTTCTGG TTCCAGAAAC AAAGGAACTT ATTATTAATA GATGCGAGAA TGACGGTATA
    95581 CTTAATTACG TATCTCTCAT GTGTGATATT CATAGAGAAT TAACACCTCT TATGAACAAA
    95641 CCAGCCTATC TCTTAATATT AACTGGTCAA GGAGATACTG AAATAAAAGT TGTTGACGAA
    95701 GAAACTTATA ACTGGATTGT AAGTACAGAA CTTGGTAAAT CTGAGCAAGA TAAAGGAAAA
    95761 CTCTACTGGA ATGATATAAG TTGTCCTCCA GAAGTGAGAA AAGCTATCAT AGAAACAGAG
    95821 GAAGAAGGAG AAGGATTTTC AATTTCTATT GGTATAAACT CTTATTCAAA TGATAGAGCT
    95881 CTTTTTGCGC CTTGTATTAA GGTTAATGGT AACGAAATGA GGTTTTCCAC TGTAGTAGAT
    95941 GTTTATAACT GGACAGTCCG TAACGGTTAT ACCATTATTG ATGAATATCA AGGATATATC
    96001 TATTAAATTA TTAAACGGCT GGTTAAAATT AACCAGCCGT TTAATATATT ATCTTTTATT
    96061 ATAGTGTATA GTTACATGAT ACATGGTACA TACTATATAT TATAATAAAG GATATACACA
    96121 TGTATAAGTA CAATACTATT ATAAGGTGGT GAATGTATGG ACGATTTACG TTCCGGTAAT
    96181 GAGGAATCGA GACATTGTCA TACTGACAAG ACAGAGATGA TTCAAAGTTC GACAATAGCA
    96241 AAGTTTAATT TTGAAACATC GGGTAGTACA ATTTTGGAAA AGAATGTAAT TATCGAAGCT
    96301 TATTATTGTC CAGTTTGTGA TAATGTCGTA ATCGAAGGAG TTAACGACTA ATGGCTATGA
    96361 GAGGTAAAAG AGAAATAAAG GCCCTGGAGT ATAAAGAGTG TCCTGAAATC GGTAGATTTA
    96421 TTAACGGATA TAAAGGTAAG AACGATATTT TACAACAGGA CTTTGCACTT AAACACATAT
    96481 GGGGCAACGG TATGATAATC GGCTTTCATA AGAAAGACGG TGCCTTTGAT GCAGACCCTG
    96541 ATTATTATGA TGCTTACAGA CTAATCGGAG ATAACCGAGA TCAAAAGATG ATCAAATCGG
    96601 TGGATCTTTT CCCGATTGAA TGGGAGGTTA AGTACTGGAC GGGCTGGGGT ATTGACGGGT
    96661 GGATAGCTTA TATTGAAAGA AAGGACAAAA TTCCGGCAAG TGGATTTTTC CATAGGGAAA
    96721 ATCTTAAAGG TAAGAGTTAA AGAGGTGCCT TGAAATGCAA TTAACAGAAG AAGTTCGTGA
    96781 ACAGATGGTA TTGGAATTAG CTAAGATCTC AACCGAGCTT GGTTGGGATC CTAGTTTATT
    96841 ACTTTTGATA GCCTCTGATT TAGCAAAAGC TTCATTAATG ATCGAACTAA ACAAACTCGA
    96901 TCCTGAACAT CAAGAAGTGT TTAATCATAA CCTTAGCATA ATGCAAAACT TTATTAAACA
    96961 AAGGGTAGAT GGTTATTCGG TAGATACAGT AACTAAAGTG ATAGTTCTCT CCGATGTGTT
    97021 ATCACGACTT ATAATAAAAT TAGCAAAGGA GAATGTACGA AAATGAATGC GTACTCAGAT
    97081 GATTATATAC TTATTAAGAT AGGAGCAACC CCTGGTTCTA AGATCTTAGT CAGGGACGAT
    97141 TACTACTGTC AAAGCGGCAG TAGTGATAAA GTCTATATAG GAGTTAAGGT TCAAGATCCT
    97201 AATCATGTTT TGAATTTGTA CTACTGTTTA TATGGTGCTC GTGGTAAGCA ACTACAAGCT
    97261 ATGGCTTATA GCTACGACTC TTATATCCAG AAACTAAATG AACGCATTAG GAAAGGTTAC
    97321 TCCAAATGCG ATCTGAGTTA TACACTCAAC ATAAATGGTA GTACAATACC GACTGCAACA
    97381 CATACACCAG CACCTACGCA GACAATTCCG GTTCATAATC CAGATTCCGA AGTGGCTATA
    97441 CAATCATGGC CATTAGCAAT TTGGCCACAA GGTGCTTCCC CTATGCCTAA GGACGAAGCA
    97501 GTATTACAAG AACTTATTGA TAACAAAGAT TACATTTACG AGTACAAATA TCGTGGTGTA
    97561 AGAGCTACCT TACACATACC ACCCGAAGGT GTAGAGGAAA CGGCCAGGAT ATTTGGTAGA
    97621 AATGCGGTTC AAGACAACCC TACCAGACCG CATGAATTCA CTCCTAAACT AATGCATCTG
    97681 GCGACTCTTA AGTTTCCTAA AGAATTGGAA GGTACTGTAC TTGATGGAGA GATACTTTCT
    97741 ACCAAATACG GACACACTGT AGGTTCGGAT GCTAAGATTG CTGGTGATTT AAGTGCAGAA
    97801 GATGGCCGGG ATAATAGTCA CTTATACTTT GTAGCATTCG ATATGCCGGT TCTCAATTGT
    97861 AAGGAGATTG TAAATAAACC ATGGCACGAG CGTAGACAAT TGTTAGAAAT CGTGTGTCAT
    97921 AAACTTGTTT TAGAGGGTAT TGACATTAAA GCCAGTTGGT ATACTGATAA AGATAAAGCC
    97981 GAGGCTCATA ACAGGATACT GGCCGCCGGT GGTGAAGGTG GTATATTTAA GAATATACAT
    98041 GCCACTTACT CTTATGGTAA GAAACCAAAG GCATGGATAA AGTGGAAACG TATTGAGACT
    98101 GACGATGTTG TTATCATGGG CTACACAATA GCTGAACCAG GGAAATATAA TAACGGCATG
    98161 GATATTGTAC TTATCGGAGC TATTGAGTAT GGTATGTACG TTGAATGTAC TCTAGAGCAG
    98221 TATAATATAT TTATGAATAA ACACGGACTT ACCGAAATTC GAAAGTATGG AGACAAACCC
    98281 GAGTTCTTTA AGTCAGCCGA TGATAAGTTT TATCAACTCA CTTATGTAGG TAAATGCTCA
    98341 GGCTTATCAG ATCCGGCCAG GAGAGAATTT ACCAGCAATG GTAACGCTTA TTTAGGGAAG
    98401 GTAATGAAGA TATACCGTCA TGAGAAATCC GCCGACGGTA CCGATAATCT TGCTAGGTAC
    98461 GGCGGAATGC ATGAAGATAA AGAGGCTTAT ATGTGCATAT ACGATGGAAC GGTAAAGGCA
    98521 AAGCGAGCCT CGACAAGAAA AAGGAAGACT AACACACCTA ATGATAATTC TGTAGAAAAG
    98581 ACTACAGCAT AGGAGGTGTG GTAGTGGAAT TATGTGTATC GTCTAATGTA ATAGCAAGTG
    98641 AACATGCCTA TGATAGGTGG AAAGAGTATG GCGGTAGAAT ATACATTCTT GATGCCTTTG
    98701 CAAAGGCTAC CTACATAGGT AATGATTTTC ACAAATCACA GGAGGCAGAA TATTATATCT
    98761 GGGAGGATAA GATCTTTGTA TATGCATATC AAACCAATAT AATTATTACT GTGATTAATG
    98821 TAAATTACAA TTTATCCTCC GAGATTAACA AAGTCGTTAT CAATAAGCAA ACGAAACTAG
    98881 TACTAAAGTT ATTGGAAAAG GTAGATGTAG CAAAAGCCCG ACTAGCTCTC AATGAGAGAG
    98941 AGTCTACTCG AAAACTAAGT TATATTGAAG ATCAAATCCT CGTACATGAG AGAAAGATCG
    99001 AGGCCTTACG ACATTCTCGA AACGCCATCC ATGAAGAAGT ATCGCGGTAT AAGAAAGAAA
    99061 CAGAGGCTGC GATAAAAGAT CATTCATCTG AGTTAAGCAG ATTATATTTC TCAATTGACT
    99121 ATCGAGTAAA GAATAAGAAA TAGGAGGTAT ATCTCGATGA TGCTTATAGA TCTTACATGG
    99181 CTTGAATTCA GAGCACTTCC TATTGAAAGT CGTAGACACA GGATAGAAGA ATTCAAAGCC
    99241 AAGGGATTTG GCATCTTTAA GTTAGCTAGA ATATGGAATG TTACTAACGC TTCTATTCAT
    99301 AAAGCTCTTG AGACTTCATC AGAAATATCC GAACTTTCTA AGGGTACTGT CAAAGAACGT
    99361 CTAGAAGATC TGGTTATTCA AATGGAAGAT GGAACTCCTA AACAGCTAAT AGAGATCGCC
    99421 ATACAAACCT TAGGTTATGA AATTAACACA GATGCTCTAG AAGAAATGAG AAAAGAGAAT
    99481 GAGCGTCTAA ATAATGCCTA TAATGATTTA AAGAAAGACT TTGCTACTGT TGTGAAAATA
    99541 CAAAAGAAGT ACGAGGAGGT GTCTAATGCA AGCTAATCGT GTATCTATAG GAACCCCTGT
    99601 TAAAGTATGG TCACTTGACA GTTCAGAGTA TTACGGTAGC GGTATAATAG CTGGACATTT
    99661 CTATGTATGG CGTAGTTCTC CAAGATTAGG AAGAACTCCT GTTTTAGACA CGTATATAGC
    99721 TATTACAGAG GGCCCTAACG CAGGTACTGA CCTTATAGCC GGACTTGAAT GTTTCTATCA
    99781 TACGATACCC TTATGCGGAC TTACAGAAAG ACAAGCCAAG GCTATGGAGC AAATTACTCC
    99841 TTTTAAACGA AATGGTCAAC TCGCTATAGG TACTGTATTA ACTAGCTTAT CGCAACAGCT
    99901 ACTCCCAGAA AGTTTTAAAG CACTTAAAAG TCTGTTAACT ACTCAGGCTA ATAAAGAGAT
    99961 TGACATTTTT GAAGTACAAT ACGATTTTCC AGGTAGAGTT TATCTTGCAT TAAACATTAC
   100021 TGATGTTACA TGTAATAATA TTAGAGAGAT AATCAAGCAC CACTTCTCAT ATGATGACGG
   100081 TGGAGTACTT AACTGGAAGA TGGTAGCTTG GATACATGAA AAGAGGGAAA TAACGTAGGG
   100141 TACTATTTGA CATGTTACAT GTTATATGCT ACAATGTATT CAAGAATAAA CGTCTTGAAT
   100201 AACTAACCCT TCCCAAAAGG GGAAGGGTTA GTTAATATTA ATATATAAAG AGGGAGCGGA
   100261 TTGTATGAGT AATCAAGGTT TAGCTATGCA AAACCCAGGA GCGATTAATT TAAACCAATT
   100321 AACACAACAA CAGATCGAAG CTATGGCAAT GGGAGCTGCT AATAAGTTAA ACGTTATTAA
   100381 GACAGAATTA AACCAGGTTG TACTGGAGAG GGAGGCGGAA ATCTCAAGCT TAATAAGAGC
   100441 TCTTGCTGCA AGTGAACACG TACTATTTTT AGGGCCGCCT GGAGTTGCAA AAACTATGTT
   100501 GGCCAGGTAT ATGGTAAGCC ATATCGTAGA TGGCCGGTAC TTCTACTGGT TAATGAACCG
   100561 TACTACAGAC CCAAGTGCTT TGCTTGGCCC TTACAAGTTA AAAGAGATGG AGAAGGGTCG
   100621 TTTCACAAGA AACTGGCAGG GAATGCTTCC AGACTGCCAT ATTGTAAACT TAGATGAGTT
   100681 TTATAAAAGC AATGAACCGG TTGTTAACAT TCTACTGACC ATCTTAAATG AAAGGTTATT
   100741 CCACGATGAT GGTCAAGCTA TTCCGGTAGT ATTGCGTACC TTGGTAGCCT GCTCAAATGA
   100801 GGGGCCAGAG GATGATATTC TAAAACCGTT ACATGACAGA CTCCTATTCC GACACATTGT
   100861 ACAGCCGATT AAAGATCCTT CAAACCGTAT CAAAATGATG AAATTAGATG TTGCTAGACG
   100921 GTCTGTTGGA GGTCAGTATA TTCCAAGAAC TGTAATCAGC ATTCCGGAAT TAGATGCTCT
   100981 TAGCATCGTA ATTAACAGGT GGGTAAAGAT ACCTGATAGC GTATATGCTG CTCTTAATAA
   101041 ACTAGATATG GCGCTTATAA AGAAAGGTAT CGAGATTACA GACCGTAGAA AGACCGCCAG
   101101 AATGAAAGTA CTTCAGGCGG AAGCCGTACT AAATGGTCGC ATGATTGTAT CTACAAATGA
   101161 CCTTACAGCT CTTACACATA TATTCTGGGA GCGCGAAGAG GACATTAAAG AGGTCGATAC
   101221 CGAAATATCA AAACTGGTTA ATCCGTACGA GCAAAAGTTC AAGGAACTAA TGACAAGAGC
   101281 TACGGAAATC CATAAGGTTA CTATGGGTAT TGATACATTT GCTGAAAGGG CTAAAGCCGC
   101341 TATTGAAGCA AAGAGTGTTC TTGATAAGAT TCTTGAGAAA ATGAGTGGAA TGACAGATTC
   101401 CATGAGGAAA GAAGGTCACG ATACTGATAA GATACAAAAA GGTATTGTGG AGGTTGAATC
   101461 GTTCCGTAGT CAAGTCATGC AAGATTGTCT AGGCGTTAAT AAAGCAACTA ATAATGCTCA
   101521 GGTAATAGAT CAACCCGATT TGTTTGGGAC TAATGGTAGC GACGCATCAT TACCCTTCTA
   101581 GAAGGAGGCG AATGGATTGA AAAACCCGTT TGAAGATTTT ATAGATCCTT TTAACAATGA
   101641 TAATAACGAG GCTGAGAAAT CGGGCTATAT TGACCCGTTT TCTCAGCCAC AAAAGCCGCA
   101701 TCAAATTGAT CCTTTCAGTA TTAATAATAC ACTGAAACCT AGTGATAATC CATTTGATTA
   101761 CTGGGTTCCT GATAAGCTAA ATACTCCAGA AGAACCAAGG GATATGTCAC CGGAAGAGGC
   101821 AGCGTTTCTG GCCGAGCAGG ATATACTTCG GGAAGAGATT AGTAAACGTG ATTTAAATGA
   101881 TAAGAAAAAT GTAGCCGGTA TCTTTGACCT GCCTGAGTTA ACAACGGGGA GTAATATCAA
   101941 GAAAAGTCGG CAAGCATTAA GACAAACAAT ATACGATGGC GATATCTTTA CAGATATAGT
   102001 ACAAGATTCG CCCGTTATGG AAGAGACACT CAACGAGGCT AGGAAGTTGT TAAGAACTCT
   102061 GCCAGCGCTT GCTCAAGATC AATTCTTAGC ATTGTTTAAA ATGGAACCGG AAATGGTTAC
   102121 TATTGACCAT ATGATAAAAG AGTACGAAGT AAATTGGCAT TTATTAAAAG GTACTATGAG
   102181 CTGTCAGGAG TATATTAATT TAGTACCGAG TTGTACACTT GATATATTTT GCAGTGCCAT
   102241 TGGTTCTGAG GTACTCTTGC GGCGTATAGT CGACTTATTG AAAGAAAAGA TCGAAGAGCA
   102301 CCGGAAGGCT AAGGAAGAGG CCGATAAAAA CGGCATGCCA GATCCGAATG CTCAAAACCC
   102361 TGGTCAGGTT AATATGGACG AATGGGTTAA AACTATAAAC GATATGATCG ATAACTCTCA
   102421 GAATTTAAAT AAGGTCAATA ATAGTATTAG CCAAATTGAT GAAATGATAA AGAAAGCTGA
   102481 CGCTGCTAAA CAAAAGGGGC TAGAATTAAC AAAGGACGGT CTTCTAATGG ATCAGCAATT
   102541 AGCATTAAAA CTTGCAGATC AACTTAGTAA GATTGTTAAC GATAATATGA AAACCCATGT
   102601 CCCGGAAATC GAGACTATCA TAAAAACAGC CTTGACTGAT ACCGAACCAG AAGTCGGTGC
   102661 CGTTCGAGAT GCTGTTAATA TGTGGGGATG GGCTGAGAAT GATGGTAATG TACGTATTAC
   102721 AATGGAGAAT AAACGTCGAG CTCTAGAACG TTTACGTACC AGCGATAAAA TGAAGCGATT
   102781 GGCCGAGTTA ATAGGACATT TCCGGAAAAT CGCTCAGGCT GAGAAGAAAC GTAAAAGCCC
   102841 AGACGGTCAG GTGAATATTA AAACAGTTAC CCAGGGTGGT AATATTCTAG AGGCTCTTCC
   102901 GTCAGAACTC GGCCTCTTAA TGCATCCTAC TGCAAGAGCG GATGTACTGC GTAGAATGAA
   102961 TGAGAATCGT CTACTGGTCT ATAAGAAAGA AAGTACCGGT TTTGTAGGCA GAGGGCCTAT
   103021 GGTGGTTTGT GGTGATACTT CTGGCTCTAT GAGTGGTCAA AAGGAAGAAT GGAGTAAAGC
   103081 CTTAGCTCTT GCTTTAATCG AAATTGCACA ACAGCAAAAG CGTGATTTCT ATTGTATTCA
   103141 CTTTTCAACT AATATAGTGG GCGAATGGGA AGTTCAAAAA GGATTGTTTG ATCCTAATGT
   103201 TGTTATCGAT ATCGCTGAGA AATTCAGTGG CGGTGGTACT AACTTTGAAC GACCCTTAAT
   103261 GAAAGCTATG GATGTTATCA AGAAGAATAA GTATAAGAAA GCTGATATAC TATTCATTAC
   103321 AGATGGAGAT TGTGCCGTAT CAGGTAAGTT TATCAGCGAT TTTAAAGCCC TTAAGACTGA
   103381 GAAAGACTTT ATGGTACGTA CCGTCTTGAT CAATACTGGT AGTGGCGGTA CTAGCAGATC
   103441 CACCGTAGCA CAATTCTCTG ATAGCGTAAC CGCAATAAGT AATTTAGCAG ATTTAAATGG
   103501 TGGTGATGAT AGTGTTGCCA GAGCGATCCT TGGAGGTATC CAAGATTAGG AAACAGGTAA
   103561 TGATAACTCG CGGGCCGGAC AGTAATACCC GGTCTGTCGA GTTCATCTGT AACACAGACT
   103621 GTATATGGTT TGATGTATAC ATAGGCCCAG ATTGCGCTCA TTCGGGGCAC AATTGGAAAC
   103681 AACCAATACA AGGGCTCCTT TGTCCTAATA TTGAAAGGAG AATGAAAACA TGACTACTGT
   103741 TGGAGCACTT CAGATACAAG ATAATCTTAA TGAAAGTATT GGTACTGGAA ATGGGATTGT
   103801 CGGTATGACA GGAGCTTTTA ATCTAAAAGA TGAGCACCTA TTAGGACATC TTGAATTTCA
   103861 TCAAGTACCT GACATGCGTG TTCAAAAGGA CGAGGTTGCT GTACTTTGGG ATAATAGCGG
   103921 TCTCGACCCT AAATACTTAC CGTCAAAAAT TCATCCGGCT GATGCGTTTA GACGGGCAAC
   103981 CTCGACCGCA GCCTCTGGTA ATATCATAAT TACAGATGCC AATGGTGTAA ATCATAAAGC
   104041 CCGGTTACTG GTTAGAGAAG TCATTAATGA TGATAATTTT ATTGTCCGGC ACCTGATTCG
   104101 AGAATTGGTA GATGATAAGA ATGAGGTACT GGATTACGCT CATGTTGGTA GCTGGAAGTT
   104161 TAACAAGAAG ACCAAAACGA CCGAAGATGC CATTACCACT AATTATTACA ATGAATACAG
   104221 CTATAGTGTA ATAGTTCCTG ATACAACAAA GCTGGTAGAT GAGTTGTTAA ACTATCATAC
   104281 TAAAGACACA GTAAGAAATC TCATTACCAA GGTAACCAGG GACTCAAACC CAACACCCAT
   104341 TATGCACCGT TCTCAGGGAA AGTTTATACC TAAAGGACAT TACGATACCC TTAAGGGATT
   104401 GCAGAGCTTT CTTAAAGAGT TGAGAGATGT GTATATCCCA GGTTCCGACT GTTCAATGGA
   104461 TCTTATCCCA ATAGTAGATA CCCTTGAGCA ACGGGAGATG ATCGCCAGAA AAGCTTCGTT
   104521 TTCTTTAAAA GAAGATGCGG ATAAGCTTAT TATGGAATTT GCAGAAATCA TGAACGTTAA
   104581 GAAAGAAATC AAACCTGAGA TAGCAGAAAG ACTAATTCGT AATGCCTTAG AAATGAGAGA
   104641 GCGTATGGCG GAATACGAAG GTCTTCTTAA TATGCGTTTA CAGGTGCTGG CAGATCAGAT
   104701 GAATAACTTT ATAAGTAACG TAAGACTCGC TCCTACACCG GAATCTAAGA AAATACAGGA
   104761 TTAATCCTGT ATTTTCCTTA CAAAGGAGGA GATTAATATC GATCTGGATT CTATTAAATC
   104821 GGCTGAACAA CTGCGAGAAA AGTTTGATGA TTATCTGGAT AGTTCAGGAA CTCCAATCTC
   104881 TCTTTATAAA GAGGGAGAAA CTATAGTATC GGTAGATATA AATGGTACCG AATATGTACC
   104941 TAAGAAAGAA GCATTCAAGA CTTCCGGTTG GTCGTTTAGA CAGATAAATG TAAATATCGA
   105001 GTTAAATAAT GATACACTTG GTAAGTTTCT AACTAGGACT ACAGAACTAG GGTATCGTAT
   105061 TACTAAAGTA GATGAAAACG ATGTCTTAGA CTCTAGTGTA GCTATGGAAT CTTTCTTAGT
   105121 ATCTAAGGGA GATAACCATA TAAGGATCGA ACGTCGTACC AACGGAGGAG CTATGGTCTT
   105181 TGTTAAAGAC GACGATCATG GTGAAAATAG TCCCTCTGAT TTAGCTATCA AAATGGCTAA
   105241 ATCGTTTAAA GGTACTGTTA AGGGAATATT AGTAGCTCAT AATAACTATC GAGATTTAGG
   105301 TATGTATCCT GTGGCTATCG TTGAAGGACG TATAGTAGAT ATAACACAGT TTCGGATAGG
   105361 ACTCGTTAAA AACTAGTTAA AGATTTATCA AAATCCGACT AATGTATGTA TTTTTGTAGA
   105421 CATGTATGAA TGAAACATGT TACAATGGAC ATACTATGTA CAACGAGGTG AATATCAATG
   105481 AAAAATAGGA TGTTGAGTCA TCTTATACAG TATGGTAGTA AAGAAGAGTT GTTAGAAGTT
   105541 ATTTCTGAAA TAACTTCTCA ATTATATAAG AAAGGTCATG AAGATGGACA TACGAGTGGT
   105601 TTTCAAAAAG GGTATGATTT TCGGTTAAAC GAAGAAAATA AACAGGAATA ATCTTACACT
   105661 TTAAGGAGGA ATTGTTATGT CAGAAGGACA AGAGCAATAT TATGTACCAC CCGAACCAGG
   105721 ACTTATACCT GAACCTGAAT CTATTCCCGC AATGATGCCG GAACCCGCAT CTATGCCTGA
   105781 GCTGCCGCTG CAGGAAACTA CGCCGCAGGA AGTCGTACCC GATACTCCAG AACGAAAAGA
   105841 AAAGGCTGAA CGTACTCCTC CTAAGATGTC TGTAATAGGC TTAAGAGCCC GTTTAAAGAA
   105901 CGTCATGGAT CAATCCTGCA ACGCTTTATC AACTATCCAA GAATTATCAA TGGATGATGA
   105961 GTTCAAAGGC AAAGACGGTG CTAAGGTTAC AAAACAGATA ACCGGACAAG TTGTATCCAC
   106021 TTCCATCATG ATTCCGATTA TGAAGATTGT CGGGGAGTAT ATGCAGTTCA CTCCTAAAGA
   106081 GATTGGTTAT GTCGCCAATA TCATGGCAAT GGTTGCATCG AGGAGTGAAG ATGATGTCTA
   106141 AGATACAGAT AAGACTCACC GGAGCCAGAG TTCTTGTAAA GTTATTCGAA CCGGAAGATA
   106201 AGACAGCCTC GGGCATTATT ATACCTGACT CTGCCAAACA ACCTACCCTT AAAGGCACAG
   106261 TAGTTAGGGT TGGGCCCGGA GTTACAACAG AGATCGGAGC TTTAGTTCCA CCGTGTGTTG
   106321 TCCCTGGAGA TGTCGTATTG CTGCAAGCTT TTACTGGCAC AATGATTAAA GAAAACGGTG
   106381 AAGAGTTACT ATTAATTAAC GACAGAGATA TCTTGTGCTG TGTAGAGCTA TGTACTGTCG
   106441 ATAATACGAC TATGGTACCG GATGACAAAG CATTAGGAAT CACTTATTCC GATTCTTAAT
   106501 TAATTAAGGC AAGGGTATAA AGAAACCCTT GCCTTAATTA ATCACATAGA GAGGTGAATA
   106561 TATTGAATCA AGCTACTCAA GATAGCATTT GTATTCAGAT CAATCCGTGG GAATTTAGAG
   106621 AAGCGCTTAA TGCTTGTTAT GCCGTATTAC AACACGATCC TAAGAATATC TATAATAGTA
   106681 TCTTATTTAT GACCCGTGGT GAATGGATAT GTCTTATCGC TTCAAATGGT AAAACAAATA
   106741 TGATTAGTGT AGCAGTAAAA GGCTCAAACT TAAGTAAATT ACCAGGTGAT ATAGTCTTAA
   106801 ATGTAATTCC ACAAGAGACT TGGGAGATAG TAGAGAATGA CGAACCTGTT TATATACAGT
   106861 TTAAAGATAA TACTATTCAA TTCTCTCAGT ATCGTTGGAA TTACGGTTAT GTAAGCAAAT
   106921 TATCGATAAC GGATTATCCT ATACGTCCAG AACATTTCCA TCAACCGGTG TCGCATTTGT
   106981 TTGAAGTAGA TAAAAGCTCA TTTTATAATG CACAGAAAGA TATGTATTTA GAATCAGACC
   107041 CTATGCAAAA AAGACTTATT GAAATAGGTG CTACCAGACC AATACCTGTA ATCGAATATC
   107101 ATGGTGCTCC TACTCCGATA AAGTTTGGGC TTTCTGCAAG AGATCTCTTA AATCTTGATA
   107161 AAATACCTAC AGAGAAATTA CACATAGGTA TCGCTGGTTC AAGAATCTTA ATTACCAATG
   107221 AAGATAAGAC TTACAAATAC CTAGTCAAGG GGCTCATATA AGAGCCCTAT ATGGGGAAAT
   107281 TTTCATATAT ATTTGCGGCG GTTTATATTT ATATGCAAAA CCTCTGGGAG TGTGAAATGA
   107341 GGTGACTTTT CAAACTCGTA CTAGATTTCA TTCAGCTGAA TTTAGACTTA TTGTAAGCCA
   107401 GATGGTCTTT GATGCGTTTA TAATTCGTAT GAAAGAGGTT GGTTATGCCT GTAAGAGCGA
   107461 GTTCAATAAT CGTGTCTATT ACTTCTATGA AAGAAATCCT ATAGTAGAAA AAGAAGTATT
   107521 CTTGCAGATA TTAAAACGCA CAATGGTACA GGGTGATGAT TTTATAGATT ATTACGAGTT
   107581 TCAATCAAAC TTTTATGACG ATAATGATAA CAGTCCCTTG TATAATATTA TCGAAGCTAT
   107641 GTGCGAGAAA TACAATGGAA CAATGATTGG TCACTATGAG TCCATATACA GCAATCGAGG
   107701 TTGGGGTATT TATATCAAAG ATGGAATTCG TAACCATAAA GCTGGAGAAT CATTTGAAAA
   107761 ACCAGTAATT CTGAATATGA ACACTTCAAT AAGAAAGGAG AAGGATAAGT GAGATGGAGA
   107821 AATGAACCAG CGACATCTAA ACAAATTGAC TATGCCAAAT CGTTGGCCAG AAAAACCGGC
   107881 GGATACGATC TTGTAGATTG GTATAAATCA TATACTAAAG GTGAAATGAC AGATATGATT
   107941 GATCATATGA AGGAGGAACT GGGTATGATT ACCGATAGTA GACCGAATGT ATATCCTGAT
   108001 CCGACACCTC CATACCAGCC TGTATTTCCA CCAGTAACAC CAGCTAATCA AAATCTTACT
   108061 AATTTCGTAG GTGTACTTAC AGTAACATTT TCTTGTATAG ATAAGGATGA AAACCATATT
   108121 AAGTTAATGA ATTTATTGAA AGCAAATGGT TATAAAGTAC ATGCTTTCGA GATAACTGAA
   108181 TTATAAGCCA TTATTAAATG GTAGGAAGGG TGATAACAAA AGATATCCAA TACTAATATG
   108241 AGAGATTAAT ATAAGGAGGT ATACATTCAT TATGGCAGAG AGACCAGAAA ACATTTATGT
   108301 TTGTCCTGAT TGTGGTGGTA AGTATAAATC GCTTAAAGGA GAAATGACGC AAAAGCATTT
   108361 CGGTAAGAAT ATTACAGTAC ACAACATTCC TTTTGCGATA TGTATTGGTA CATCCAGGAC
   108421 ACCAGGATGC GGCAGGCCTG CAGAAATCGT TGATGCTAGA GTATCTCGAC GAGTATACGA
   108481 GTTGGCTAAA GATGCTGCTA AAGATGGTAA AGAAGAACAT ATTTATTACA ATGAACACTA
   108541 TACTGATTAA AGACGATGCG ACTCCCAAGG ATGAACGCAG AAAATTGAAG AAGGATCTGT
   108601 GGAACAAGTA TAATAAAAGA TGTTATATCT GTGGGAACCT TCTTCAATTA AAGGATTGTA
   108661 CCATAGATCA TGTAGATCCA CTAAGTCGTA CAGGTGAAGA TGTCTCTGAA AATCGTGCTT
   108721 GCTGTTGTGT TGATTGTAAT GAAGAAAAGG GAGATTTACG TATAGACGAA TACAAAGCTC
   108781 TGATTGCTTT ACTAAAGGAA CTTGATGATA ACTATATCTT GTATAACCTA CGTGATAAGG
   108841 GATTTGCTTT AGGTAATAAT GATATATACG TTCCAGAACT TATACTACCA GCCTATAATT
   108901 TAATCGTAGA TATTAAATCA GGGTTTGATG ATTCGTATAT CAATATACTT AAAAGGTTCC
   108961 GTGCTAAGCA TTTATGCTGG CATACTGTAG TACTAAAAGA AGGAACAACT CCTGAAGAAT
   109021 TCATCAACAC ATTAACTACA GGAGGGTTTC GTAATGCAAA CATATATCTC AGTTCATAAT
   109081 CATACTGAAT ATTCAAAACT TGATGGTAAA AGTAACCCCT TTAAACTGGC TCAAAAGGCC
   109141 AAAGAGTATG GTATGGACGC AATAGCCATG ACAGATCACA GATGTATGGA CGGTATGGTT
   109201 CAATTCTACA AGGCCTGTAC TGATAAGAAA AAAGGTGTAG GTATTAAACC TATCATAGGG
   109261 TGTGAAGTAG AGGAAACAGA AGACCGTACC ATCAAGAACC GAGCAGCTCG TAAAGAGAAA
   109321 GGGCATAGGA ATTATCATAT GATACTATTG GCTCGTAATG AAAAGGGCCA TAAGAATCTA
   109381 ATGAACATCG TATCCGATGC TGCTGTAAAT GGTTTATTCG ATAGAAAAGA GCGTACTGAT
   109441 TTTGATTTCA TCCGGGATAA TAACCTGGGA GAGGGATTGT ACGCAACTAC GGCATGTGTA
   109501 GGCGGACGAG TATCACGATA TATTCTGGAG GGTAAGATTA ATGAGGCTAA AGAAGTACTC
   109561 TATCAAATGA TCAATCTATT TGATCAGGTT TTCTTAGAAT TACAGCCTTA TAATAATCCA
   109621 GAACAAACGC AGGTCAATCA AGGTAAATTA CAACTTGCGA AAGAGTTGAA TCTACCTCTT
   109681 ATAATCACCT GTGATAGCCA TTATATTACT CCAGATGAAA AGGACATCCA TGATACTCTT
   109741 TTATGTATGC AAACCGGTAC TCTTAAGACA GATCCTAAAC GATTTAGGTT TTCACCCGGA
   109801 TATGACGTGC ATTTGTGGAG TCCTCAAGAA ATGTGGGATT ATGTACAGAA AAATGGTCTT
   109861 CCTATAGAAT GTATTACTAA TACAATAGCG ATTGCTAAGA ATTGCAATGT AGAATTAAAG
   109921 TTCGACCAGC GTATATTACC AAACGCTCCG GTGCCGGTCG GATATACTCC TGAAAGTTAT
   109981 CTTACTGAAA TATGTAAGTA TAGAATCTGG GATTATCTTG GCAAACGTCC ACACTTGGCT
   110041 AACAAAACAA ATGATTATTT GGCCCGGTTA GATAAGGAGC TTAATGTTAT ATGTAGTAAG
   110101 GGGTACGCCT CTTACTTTCT AATCTTATCA GACATAGTTA GTTTCTGTAA GAGTAAGGGT
   110161 ATTCCAATAG GCCCGGGTCG TGGTAGTTCG GCAGCTAGTA TTGTTGCAAG GTTGTTATAT
   110221 ATCACAGACC TTGACCCTAT TGAATGGGAA CTCACGTTTG AGCGCTTTTT AAATCCTGAG
   110281 AGAGATTCTA TGCCGGATAT TGATACAGAC ATATGCTATT TTAGACGGGC TGAGGTAATT
   110341 GAGTACTGTA AGCAAAAGTA TATCCATGTC GCTCAAATTG CAAACAATCT AACATCAAAG
   110401 CTTAGGTCAA CGATTCAATC TGTCTTTAGG GTTTATGATA TACCTACAAA GATTGCTACC
   110461 GATATAACCA AATTGGTTCC TGCAAAGATA AATCAGATTG ACACGACCTG GGAAATGATG
   110521 AAAGACATTT ACGATGACCC AGCTTGTGAT TTAGCTAAGA AAATTGATGA CCGGGAAGTT
   110581 AAAACAGTTG TCGATAACTT CAAGAAGTTA AACGAGGAGT TAGATCAACT TCCTCCTAAT
   110641 ATCAAACGAG ATATCTTATC ACTTGAGGGT ATTGTCAGAG GTTCCGGTAT TCATGCAGGT
   110701 GGAATACTCT TATGTGATAG ACCTATTGAA GAATTTGCAC CTTTGACAGC CGGTTCTAAG
   110761 ACAGCAATCT TACCTGTCTG TAGTCTTAAT ATGAAAGGTG TAGACGAGAT TGGACTCCTT
   110821 AAGGTTGACC TTTTAGGCAG CCGGAGTATT ACAGTTATCG ATCAAGCTTC TCGTGATATA
   110881 GGGATAGACT GGGATACTAT AGATTTGACC GATGCTAAAG TGTGGAAGGG TTTCCAAGAC
   110941 GGACACTATC ATGCAATCTT TCAGATGCAG GGCGGCGGGA TGACTAAGAC CGGTAAAGAA
   111001 TTGAAATTAG AGTGTTTTGA TGACCTGATT AACCTATTGG CTCTGTTCCG TCCCGGCCCG
   111061 CTAAAGGGAA TTATCGATCC GCAAGCTGGT ACCACCATGG TACAGCAGTA TACAATAAAT
   111121 AGGTACGACC CTAGTAAGAT TGCTTATGAG CATCCAGATC TAGCACCAAT CCTTAGTGCT
   111181 ACTAAGGGTA TGTTAATCTT CCAAGAGCAA CTCATGATTA TAGTCCAGAA GTTCGCAGGC
   111241 TATTCACTCG GCGGCGCGGA TACCTGGCGC CGAGCTGTTG GTAAGAAAGA TGACAAATTG
   111301 CTACAATCCT TAAGAGATGA GTTTATTAAT GGTAGTTTTG AAAACACCGT AGACGCAAAC
   111361 GGTAAAGAGA TAAAAGATGC GAATGGGAAT CCGGTACCGG TTGTAGATCC ATCGACAGGG
   111421 TACCCAAAGA TTAAGGTTCC TGGATGTGTT CGTAATGGTT ACTCACCACA ACTTGCTGAT
   111481 TACCTCTTTA AACTAATGGA GTTTTTCTCC GGTTATGGTT TTAATAAGGC TCACAGTGCT
   111541 GTTTATGCTC TAAATGCTTA CCGGACTATG TACCTTAAGA TATATCATGC CGTAGAATTA
   111601 ATGAGAGCTG CTCTATCTAG TGAATCTGAT TCGCTAGAGA AAGTAACTGA GAACTTAAAA
   111661 GAGTGTAAAC GTCTTGGTAT TAAGATATTA CCGCCGGATA TCAATAAATC CGATCTTAAC
   111721 TTTACAATAG AGGAAAATGA CCAGGGGCTT AAGTGTATCA GATACGGATT ATCAGCAGTA
   111781 AAGATGATTG GTGAAGGACA TGTTGCTAAG ATAAAGGCTA CCCGCCCATT TAACTTACTA
   111841 TCTACGTTTG CAAGTGTCGT ACCTGGTAAA GGTTTCGACC GTCGCCATGT TTGTTTTCTC
   111901 ATTATGGCTG GAGCTTTCGA TCAGTTCGAT ACTAATCGTT ATAAACTATT GAACGAATAT
   111961 AACTTCGGTA TCAGAAACTT TAAAGAAGCT GCCGTCTGTA AATACGGTGA TAAATTACCT
   112021 GATAAAGTAG AATCCGACCA GGCTGTACGA TATATCGAGT CTACTTGGGA TCGTGCTGCT
   112081 GCCTTTGAAT GGGAGAAAGA ATTACTCGGC TCATATGTTA CCGGCCACCC ATACGAAAAC
   112141 TTACCTTATA CGAAATGGGA ATTTGTCGGT GATGGAGCTC CTGTAGAATA CGGTGGTAGA
   112201 ATTACAAGGG TAAATAAGAT TATCACTAAG ACAAAACAAG AAGAGATGGC TTTTTTTACC
   112261 CTAGAGACAG CATATGATAT GCGAGACGTT ACAGTATTTC CAAACGTGTG GGCCAAAGAT
   112321 AGTAAGAAAA TCAGTGAAGG TAAATTAGTC ATAGTTAGGG GTACGAAAGA TTATAGTAAT
   112381 AATTGCGTAA AAGCTACCGA GGTTGTTGGT GCAACAAAGA GTGCATTAAC CAAGGCGGCT
   112441 AAGCAAACAA ATAAAGTACC CATAAAGATG CCAACTATAG ATCCGGATGA ATTTCCTGAG
   112501 ACACCTATAC CAGCTGATGT AAGGTTATAT TCCGACGTAG ATGTATGGTC GTCTGAACTA
   112561 CTGACCGTAC CCGTACCTCC AGATTACGAT CTTCAAGAAC CTGGAGAGTA CTATTACGAA
   112621 CTTCCGGAAT CAAATATACC AGAGCCTATA GACGTGCCGG TACCTTTAGA ATTACCAGAA
   112681 TTACCGGAGT ATAATACAGT AAACGTTGTG CAACAAGTAG TACCGGACAT ATTATTAATA
   112741 CAGCCTGTAT TTGAATCATA TATACCACAA GACCCGGATG AAGAGTTATT ACAACAGCAA
   112801 CTGTTTGATA TGTATAGTTA GTTTACTAAG TCCGGCCTTG ATAAAAAGGC CGGACTTAGT
   112861 AATATAAATA CTCAGTTAAA GTATCTTAGG AGGGATTAAA TGTCTTATGC ATATGGCTTA
   112921 AATGGTAATG ATATTGACTG GGAAGCTATT GAAAGTATGG CTGGTATTTA TGAATATTGC
   112981 ATGGAATGTG ATAAAGCCAT ACATGCTATC AAACAGTCTG TTAAGGATGT TCTGAACTCA
   113041 AGTAATCATA AGTTCGATGA TGAATCCATA GAACAGATTC TTGACCTGGT AGAAGAAAGA
   113101 TTTACTTTTG ATAATGAATG CGAAGGTCAT AGGCGTTGTT ACTATTACCA TTCTGGTTCT
   113161 AGTTTTACGA TAGCTCATAT TATTGCGGCC GGTGGTATTC AGAAACTAGC CATGTGGGGT
   113221 ATTATCCATG ATACCAATGG TAATTTTGTT AGCACCTTTG GTAAGGTACC TGATAAAATA
   113281 TTCACAACTG ATTATCTGGA AGAAAGAGAT GAAGCTAATG AATGGTTTTA GAGCTTGGGA
   113341 TGTGAAAGAG AAACTGGTGA TGGAAAGATC TATACCAGAG AAAATGAGTA TGAAGATTGG
   113401 ATGGAAGAGG TTATCCCCAT TACAATAGTT CGTCCTACTG GGTTGGAAGA TATGTCTCGT
   113461 CGTTCTATAG ATGAGTATAC AGCCCTATGC TATGAAGATA CTGTGTGTAT AGTTAAATGG
   113521 TCTAACGAAC TTGCCTGCTT TATTGTTATA CTTCCCGATG GAAGTGATGA ATTCCTTAAT
   113581 AGGATTCATG ACAAAGCGTA CATTATGAGC AGTATATTTG ATAGACCGGA ATTAATGACT
   113641 CCTACTCAGA GGGAGAGGGT TATGGGTACT AAGAACTTTA ATGAAATACT ATCAAAGATA
   113701 CCTGAAGCTG TTAAGAAAGA GATAGAACCT TACGGGATTA AGATAACCGG TTGATAAGTA
   113761 TATCTACTGA TTACTTTCCT CTCGAAGGTA ATAAAAAGAT GATTGAAGAC CTATTATCTA
   113821 AGGGATGGAT AAGAAAACAT GGCTGTACTA GTAACAGTAA GAGATATCTG CGGATGACCA
   113881 AGAATCTTAT ATAACCATGT ATAATGTGAC ATGTAACTGG TAACACTATA AATAAGGGGT
   113941 GATGAGATGA GGACATGTCG GAATTGTGGT AATACAAAAA CATTTATAGC TGATGCAGTA
   114001 AGTCGTAGCA CTGTAATTGT AAACAGTAAT GGAGAGTTTA TAGACTGGGT AAATACAGGT
   114061 ACCGAATTAC CTAAGATTGA GGTTCCATAT GCTTGTGGTG AATGTCAAAG TACAGATATT
   114121 TACGATCCGG ACGATCCTGT TCCGTTCTGA AAATGTTTCC GTTTTAATTA TTGTGGTAGA
   114181 AAACACTACC GATAGGAGGT GATAAATAGA ATGAGAGTCG TAATAGAAAT TAATCTTCCC
   114241 GAAGAAAAGA ATGAGTATTG CGACCTATTC AGTGAGAAAC CCGTTACAGA TTTTGCGAAT
   114301 CTAATATGTG CTCATATAAA GGTCAGCCTC GCTCGGGTAG GTGCTAGTTC ATACGAGGTT
   114361 AAGGAATATG AAGATGTACT TGAAAGCAAC ATCTCTAATA TCTATAACGT CTTTGATGAT
   114421 GCTGGTGTAG ATTGTAGACT AACAAAGATA CAGGTTAAAC GATTAGCTCG TAGCTTGGTT
   114481 GGTAAGATTG ATTATAGCTC TATAAATGAG CAAATTAGAA ACTTCGTTGA AGATCGGCAT
   114541 CCTGGTATCT TTGAGGAAAA ATACATCATT AAATCCGATG ATGGGTTTTG GAATAATGAT
   114601 GAAGGCTGGG TGGATGATAT TAAACAAGCT ACAATCTTCG ATGATGAGTT TAATTACGAT
   114661 TTAGTCATTG GTAATAATGT TCACTGGGTT AAGTTATCTA CAATTGAATA AGGAACGGAT
   114721 GTTCGTGTAT AATGTAGCAT GTAATTGACA ACAGTACATA CTACATAGTA TAATTAATAT
   114781 ATCGAAGGAG GAATTTCCAA TGCCATTAAA CAGATGTATC TTTTCAGGTT ATATTTACTT
   114841 TGGCCAAGAC GCACAAGGCG TCAATAGAGA ATTCGGTGAG TTAAAGTCCA CTCCTGCTGG
   114901 TAATAAGTAT GTTCGTTTCT CTACTCAAGT ACCTAAGTAT GGTAAGAATC CCGACGGTTC
   114961 GAAGAAAGAC CCGAACTGGA TAGAGTGTAT TGCTTGGGAT AAGACCGCTG AACGCATTTG
   115021 TACCGTAGCT GGTAATAATG GCGCTCTCTT ATTTAGAAGA GGCCAACCAG TAGAGATTGA
   115081 ATGCAGATAC GATCAGAATA AGTATCAGGA TAATCAGGGT GGTAAGCGTG TAAGTCATGA
   115141 TTTCGTAATT ATGTCCATCG AGTTGCCACC GATTAGCTTT GCTCCACAAC CTGCTCAACA
   115201 GCAACCGGTA CCTCAACAAC AACAACCGTA CCAACAACCT TATCAGCAAC CGACTCAACA
   115261 GCCTGTACAG CAGCCATACC AACAGCCGGC ACAGCAACCT GTACAACAGC CGGTTCAGCA
   115321 AACTCAGCAG TACCAACAAC CTTATCAGCA GCCTGCTCCG CAACCCGGTC AGCAACCTGC
   115381 ACAACAAACG TATCAGCAAC CGGCTCAGCA GCCTTATCAA CAACCCGGTC AGCAACCTGT
   115441 ACAGCAAGGA CAACCGGCTC AGCCGTATCA ACAGCCTTAT CAACAACCGG CGCAGCCTGC
   115501 TCAACCGTAC CAGCAACCTG CTCAACAGCC GCAAACCGCT CCTAATCCGG CTCAGCAGGG
   115561 TGGTTATCCG GGTGGCCCGA CAGACCCGAC TTTACCGTTT TAATGAACCC TGTAAACCAG
   115621 TCTAAATCAG GACTTAACCA GATGGCTATC TACCTTTGTG AGGCTTATAT ACAGACAGGC
   115681 CTCACAAAGG AGGATGCTAG ACTAAAGGTT AGTCAGGACT TAAATGATTT ATCAGAAACT
   115741 TACTCAAACA ATAAGCCTGT AAAGATGGAC AAGTCTCGAA TGTTCGACTT ATTAAATACT
   115801 GCCTTAAAGC AGGCGAAGGG ACTTGGAATC GAAGGTATGG CTGTAAAGAA TACGCTTGTA
   115861 ACAATTAAGG GGATGTTGGA GGCTGATAAA TAGTGGCTGG AAAAGAGAAA ACCATAGTAG
   115921 TAGCTAAAGA AGGTCAAAGT ATACTTGATG CTACTATGGA TGCTATTAAT AAATTAATGG
   115981 GTATCGGTAG TATAATGTAC CTAGGTCAGG AGAAAGCCTT ACTAAGAGTT GAAGCAATAC
   116041 CTACTAAATC TATGGCTTTA AACATTGCTC TTGGTATAGG CGGAGCTCCT AGAGGCAGAA
   116101 TTATGGAGAT ATACGGCCCG GAACATTCCG GTAAGACTGG TATCGCTTTA GGCATTGTCT
   116161 CGGAAGCTCA AGCTCTTGCC AGAATACTCA ATACCGGTAA GAAAAGTGCA TATGTAGATC
   116221 CAGAATGTGG TTTAGATATA GAGCTGGCGA AATTACAGGG AGTTGATATT GATAGTCTAC
   116281 TGTATAGCCA ACCTGCAAGT GGAGAGAAAG CTCTTGCTAT TGTAGAAGCT CTTGTTAAGA
   116341 CTAATATGGT AGATGTCGCT GTTGTCGACT CTGTAGCAGC CCTTGTACCA CAAAAAGAAC
   116401 TAGACGGAGA GATGGGCGAT AGTCATGTCG GTTTACAGGC TCGTTTAATG AGTCAAGCAA
   116461 TGCGTAAACT TACAAATTTG GTTGCTAAAC ATAAAGTACT TGTAATCTTC ATTAATCAGT
   116521 TAAGAGAAAA GGTTGGCGGA TACGGCAATC CCGAGACAAC CCCGGGCGGT CGTGCGTTAA
   116581 AGTTCTACGC CTCTGTAAGA CTTGATGTTC GAAAAGGGGA ATTTGTTAAA GTTGGTACAG
   116641 ATATCATTGG CCATGCTACT ACCGTAAAGG TAATAAAGAA TAAAGTAGCA GCTCCTCATA
   116701 AGGTAGCCAC ATTCTCTGTT CTGTATAACG AGGGTGTTGA TTTTGCTCAA GAAGTTTACG
   116761 ATTTAGGTCA CGATCTCTTT GTTGTACAGA AGAGCGGTAG TTGGATGACA TTTATCGATC
   116821 CTACTACAGG ACAGCCAGAA CTTAATGGCG CGGATAATAA GCCGTATAAG GTAAACGGTA
   116881 CCGCTCAGCT AAGAGAAGAG TTTAAAAGAA ATCCTACTTT AAAACAACTT CTCTTTGACA
   116941 GAATGCAAGC TTCCTTTGCT TCAAGAATGA GTAACGTACC TATGATCGAT GAAGATGAAA
   117001 TTCCGGAAGG TAGCGCAACA GATATTGATA TAGAGATTGT TACCGGAAAC GAAACCGGGC
   117061 AACTAATGGA ATCGCCCGAA ATACAACAAC TAAATCCACC TACTCATGTA CCTCCTATGG
   117121 AAGATTGGCC AATACCAGAA CCAGTGAGAG GATAATATTA TGCGTATTCA TAAAATAGTA
   117181 TCAGAATCTG TAGTAGATGG CCCTGGATTA AGAATAGTCA TTTTCTTTCA GGGTTGTAAA
   117241 CGTGATTGCC CTGGTTGTCA TAATCCAGGG CTTCATGATT TCAAGAAGGG TAAGGAGGTT
   117301 TCAACAAAAG AACTTATTGC AAGTATCGAC CGACGCATGA ATCCACTGAT ACAAGGGATT
   117361 ACCTTATCAG GTGGAGATCC TATGTACCAG TGGAATGAAA TTATAGACTT TCTGATTTAC
   117421 TTTAAGGAGT ATTATTCTGG CAAGGATGTA TGGATGTATA CAGGTGCTAC TTGGGAAGAG
   117481 ATTAAAGACA TCATGACAAT TAGTTTTGTT GATGTAATTG TAGATGGCCC CTATATGAAA
   117541 GAGTTACATA GTAATAATGT AGCTTATAGA GGGAGTCTCA ATCAACGTTT AATCAAAGTG
   117601 CCGGCCAGCG TACTAAGTGG TCGAGTTGTA TTATATGAAG CAGGTGAAAA AGATTGCTAA
   117661 CTCAGTTAAA TCCAGAGCAG TTACAAGCAG TTGTAGCTAC GAATCAACAA GTATTAGTAT
   117721 TAGCCGGCGC TGGTTCCGGT AAAACCAGAT GTCTAACTTT TAGGATAGCT CACTCAATTA
   117781 ACATGGGATT TGATCCGGGT ACTATTATGG CTGTTACCTT TACAAATAAA GCCGCTAATG
   117841 AAATGGTCGC TCGTCTACAG AAAATGAATG TACAGACGAA TAGGATATGG GTAGGTACAT
   117901 TTCATGGATT ATGCTGTAGG ATATTACGTA AGTATGCTAA TAATATAGGC TTTAGTAGTG
   117961 CATTTACCAT CTACGATGCC GATGATTCTA AGGCTGTCAT AAGACGTATT ATGAAATCTT
   118021 ACGGTATGCC TACTGAATAC AATGAAATAA ATGGCATTGT CGGTAAGATA TCTGATTGGA
   118081 AGAACAAACT TAAGAGTCCT CAATTTGTAT TTAATAATTT ACCGACAGAT GGAACAAGAC
   118141 TTAAGGCCGA GCAGATTGCC AAAGTATACT CTGATTATAC CAGAGAACTT TTAGCCAACC
   118201 ATGCTATGGA CTTTGACGAT CTTATCTTAA GAACTATACA GCTATTAGAA CTTGATGCAC
   118261 ATGCGAGATA CTGGGCTCAT AATAAGTTCC AGCATCTACT GGTTGATGAG TATCAAGATA
   118321 TCAACCATTC ACAGTATGTG TTAATACAAA GATTATTAAA TCCAGTTGCC GCTCTGTGGG
   118381 TATGTGGAGA TCCGGATCAA AGTATATATG GCTGGCGCGG TGCTGATATT ACAAATATCC
   118441 TAAACTTTCA GCGAGATTAT CCCCAGGCTC AGCTATGTAA ACTTGAAAGA AACTACAGAT
   118501 CGACTAAGAC CGTAGTTGAT GCTGCAGACT TCGTAGTAGC TAATAACAAA AGTCGGCTGC
   118561 CTAAGAAATC GTATACTATA AATACAGCAG GTGCCCCAAT TGAGCTGGTG AAATATTACG
   118621 ATGAAAGAGA AGAAGCAATG GGTGTAGCTT CTAACATCGT AAGGTTAATC AGAGAGGGTA
   118681 ATGCGTATAA CAAGATAGCT ATCCTATTCC GTACTAATGC TCAATCTAAA CCTGCAGAAA
   118741 GAGCTTTGCT TGAGTACAAT ATTCCTTATA CACTGGTAGG TGGGGTAAGT TTCTACCAGC
   118801 GTAAAGAGAT TAAAGATTTA ATTGCTCATA TGCAATTGAT AGCTAATCCT TTTGATAAGG
   118861 ATGTCTTTAA GAGAGTAGCC TTACTTCAAC CGGGCGTCGG AGCTAAGATT GTTAGCCGGG
   118921 TTATAGAAAT AAGTAATGGT GATTTGATTG ATACATGTAT AAACTCACCG AACAAAAAGA
   118981 TAAATGAGTT CGGTTATATG GTGAAAGAAC TGAAGGATAT ATCAGTACTA TCATCTCCTT
   119041 ACGAGGTGCT AAGACAGATT ATAGTTAAGT CTGATTGTAT TAATACTCTC TCTGCAGATA
   119101 AATCTACAGG CGAAGAAAGA GTAGCCAATG TAGAAAGACT TTTAGAACTA AGTAAGGGCT
   119161 ATCACATGAT AACAGAGTTT TTAAGTCAGG CTGCTTTATC AAGTACTAAT GATAAAGACG
   119221 GCCCAGGTGT AAAACTTATG ACGGTACATG GCTCTAAAGG TCTTGAGTTT GACGTTGTAT
   119281 TCTTAATAGG GGCTGAAGAA GGTACATTCC CACATAAGAA TAGTATGAAT GATTTACGTA
   119341 CCCTAGAAGA AGAGCGTCGG GGTATGTACG TAGCACTTAC CCGAGCAGGG AACCGACTTT
   119401 TTATATCCTG GGTTAAAGAG CGCTATTTGT ATGGTAATCA CGTAGAAGGT AAACTATCCA
   119461 GATTTATTAA AGAAATACCA AAACACTATA TCATTGCAAC ACAGGATGCT TGGGACTAGC
   119521 ATCCTGTGTT GCAATATGGT ATAATAGTAT TACATGTTGG GTAGACTATG TAATAAGGAG
   119581 GGAACAAGTT GATAGAACAA ATGACATCAC AAAGAACGTA TGAAGGACGT AACCTTTCCG
   119641 CCGATTTCAA AAAGAAGTAT ATTATCAGTC TTAAAGGAAA AGATCACATC TTGTTTAAAG
   119701 GACTGGTACA GCTTGGTCAT GCCAAAGGTA TGAAAGGTCT TAAAACTAAG ATAGTTTATT
   119761 ATCCCGATCA ATCTAATAAT TTTACTGCTG TAGCAGAATC ATGTTTGATT GATACCGATG
   119821 GTAACGAGTG GTCTGATATC GGTGATGCAA CGCCTGCTAA CTGTAACAAC ATGGTAGCAC
   119881 CGCACTTTAT CAGAATGGCA AGTACTCGTG CTAAAGCCCG GGTATTGAGA GATTTCCTTG
   119941 GTATCGATAT GGTATGCTTT GAAGAGTTAC TATCCCCTTG GGAGCAAAAG CCACTCACGG
   120001 TACTGCAAAA ACAGTATATG TCAGAAATTA TGACTAAGAA AGGTCTCTCT GGCGAGCAAG
   120061 TACGAGCACT TAGCATAAGT CTTTGTCATA AGAATGATGC CTCTAAGCTG ACTGAAGAGG
   120121 ATGGCTGGGA TATTATTAGT CATATAGAAC GGTTGCCTAA TGCGTCTGCA CAAACGCCGG
   120181 TACCAACTCA GGAAACTACA CCTGTATCGC CAATGATTAA TCAAACAGCG CCACTTGAAC
   120241 CGTCAATTCC TGCAATACAG GAACCTGCTT GATATATCGT ATGTGGCTTT TAGCTTTTGT
   120301 ACTATTTTCT CTGATTACTT TCCCAAGCTA CCTTTACGAA CAGCCTATTA AACATACGGT
   120361 TTCGATATCG GCTCCGAAAT TAATACCTGT ATCGAAACCT ATACAGGATG TAAAGGTTAC
   120421 GGAAGTTAAA ACGGAGATTA GAAAAACATT TAAGGTTGTA GCTACGGCTT ATACTAAAAA
   120481 CGATCCTGGT ATGGATGGTC GTGGTATAAC TAAGAATGGT ACAAAAGTAA AGCCCATCGA
   120541 AAAACCTGAC CCGGTTACTG GATTGACTAC AATAGCAGCG CATCCAAGTT TCTTGTTACC
   120601 GGGTACTATT ATAGTTATCC CTGCATTATC TAACTACCCG AATAAAGGAC GGTTTATCGT
   120661 TGAAGATACT GGTGGTGCTA TTAAACGTAA CAAAATAGAT ATTTGTTTTG CTAGTCGTGG
   120721 AAAAGCTATT AAGTTTGGTA TAAGAACACT TGAAGCATAT AGGGAGGAGT AAGCATGTGA
   120781 GTTACTACAA ATATCTTGAT AGCAAATTGC CAAGCTGCGG TGGATATAAA CCAGAACCAA
   120841 AGTTAAAGAA GTTTATAGTC ACAGCGAGAC CATATGAAAG AGCTGTTGAT AAATTAGTAC
   120901 CTGGAGAATT ATTCTCCGTG ATGGGTACTT ATGATGCTAT CGATTCTAAT GCCGCTTATT
   120961 TAGCTTTTCT AGACGAATAC TGTAAAGATA TCCGAGATGC CCAACGGTTC TATCCAGATG
   121021 TATATGTAAT CGAAATATCC GAAACTGCAA GTAAATATAG CTTGCATGAT ACCTTTGGTA
   121081 AATTAGCAAA GTTTCCTAAC CCGGGTTTAT TTACAGAAGA AGATCGTTAC TACTAAGGCG
   121141 GTGAAATGTG TGGATTTAAA AGAAATAACA AAAGATTTAA CCGAACATTT ACCTAGCGTA
   121201 AGTGATGAGC AATTTGAAAA AGAATTAATC GAAGCTGGTA TAGAAGGGTG TCCTAATATT
   121261 CAGGGACGTA CTAATTTGAA GATTGGAGTT ATCAATGATA CTCACATCCG AGAAACTAAC
   121321 CCTAAATCTC GGAAGGATGA TTACATTGTA GCCCTTCTAA AGAAGTACAT GGAAGTTGGA
   121381 GAACTTATTC AGACCTATCA AATTGATTTA CTTGTACATA CAGGTGATAT GTTTGACGGC
   121441 CCTCGTATTG ATAATGAGAT CTCCGGCTTA TTTGCAGGAA TTATGAAAGA GTATCTCTGT
   121501 CCTATGGTGG TTGTACCAGG TAATCACGAT ATCTTTGGTT ACAGTATGCA AAATATCAAT
   121561 AAAACAACAC TTGGTTTATT AGCAAAAGCC GGAGTGTTTA ATCTATTAAC CAGAGCCACT
   121621 CCTACAACCT GTAAAACTAA TGATGGACTG GTAGTATCAA TTCAGGGACA GGAGTTTACA
   121681 CCTGATGTAG ATAAGAATCC GGATAAGTAT ATCGTAGATA TAGATCTCTC AGCACAGTAC
   121741 CACGTTCTCT TTGTACATGG TAACATTCTG GATAAACCAG GGCCACCGAA TATGGATTAT
   121801 GTATTAGCAG ACGATATTCC TGCAAGTAAT ACTCCATATC CTGCAATCAT ATGTGCAGGA
   121861 CATTATCATC CTGGTTTTAA GACAATGCAA AGTAAGAACA ATCCGTTTAT CATTAACAAC
   121921 GGTAGTATGG GTAGAAACTC TGCCAGTGTA GATGTACAAA CCAGAATACC AGGTATGACT
   121981 ATCCTGGAGT TTGATAAGAA TGGCTGGAAA GAAAACTTCG TAGAGTTTAA ATCAGCTCAA
   122041 CCCGGTATAG ATGTATTCGA TTTTAACACC AATGTACAAA AGAAAGCTAA GAGTAATTTT
   122101 CTAAGTAATT TTAGACAAAG TTTAGCTAAT ACTGCTAATA TTAAGCCGTA TGATGTTATG
   122161 AAGATCTTAA ATGAAAAGGC TAGTAAGGCA GGTTGTTTAA CTAAGTGTCT TAAGATGCTA
   122221 AGTGATGCCG ACGCATTACA TGCTCAGGTA ACACAAAAGT TACAGGGATA TGTAGATTGT
   122281 GGTTATACCA AGCGTATTAC TCGTATCGAG ATCGAGAATT TCATGAGTCA CAGTAATACG
   122341 GTAATCGATC TTAACCCTGA AACGAATATG TTTGTCGGGC CAAGTAATAA TGGCAAATCC
   122401 GTTATTATAA GGTTAGTTCG CTGGGTATGC TTTGACGATC CTAAAGGTGC TGACTTTATA
   122461 AAACTTGGTG AATCTAAAAC CCGTGGTAAA ATCTACTATG ATGATGGTAC CTGGATTGAA
   122521 CGTGAGAGAA CTAGGTCGGC TGCCGGTACC TTAAAGGTTT TTGATGGCAA GCAAGTATAT
   122581 GACTTTACTA AGTGGGGGCA TCAAATCCCA ATTGAAGTAC TTAACGTACA CCAAATGCCG
   122641 GACGTTATCT TAGCTAAAGA TAAGCGTATA AACCTTTCAG TTTCCGAGCA ACTTGACGCT
   122701 CCATTCTTAT TGTCTGAAAG TCCATCTATC CGGGCAGCTA TAATTGGTAC ATTAGCCGGA
   122761 CTTGATGCAT TCGACGTAGC TATCAGAGAA AATAGTAAAG GTATTGCCGG TATACAAAAA
   122821 GGTATCAAGG AAAAAGAAAA GATAGTAAGT GATTTTATAA ATAAACTTGG TACGTTTACC
   122881 GATCTATCTG ATATGGAAAC AAAGATCGCT TCGGCTACCG TCGGTATCGA TGTTATCGAA
   122941 GAACTTACAA ATACAGTCCA AGATATAGAC CAAGCAATAA AAGACTTTAC AGCAATGAAT
   123001 ACCAATATAG CTACAAGTGA CGCTGAATTA AAACGTATTA AAGCTATCGA TGCAGCTAAA
   123061 CTCTTAGTTC TACTGGATAA CGCTAGTGAT ATAGATGTAG AAGTTGCATG GCTTAACGAA
   123121 GCTCTTGACA AAAGTCTCAC CCTGAATAAA TATATCCAGG GATATCAAGA AACACAAGCT
   123181 TCCTTGCCTA ATATAACAGG GTTACTCGAT CTTATAGACC AAGGATTACC TCTTGAGGAT
   123241 GATATAAAAG AGCTTACTGA TTTTATATCA CAGTCAGAGC ATCTACAATC AGAGATGGTT
   123301 CGGGTACAAC AAAGTCTTAA TAACATACCA AATACTAATG GACTCTCTGA CTATCTATCT
   123361 CTGGCCGAGC AGCTGAATCC ACAGATCGAA GAGATTGATA TATTTCAAAG AGATATATCT
   123421 ACCATCTACA CTCATATTAA CACTACCAAA AGTAATCTCT CAGATACTAT AACAGCATCT
   123481 AAAAGAATAA GAGATACTTA TACAGCTTCC CTAAGAGAAG CTAAGGTATG TGGTGAGTGT
   123541 TTTAGTATCC TAGACGATGC CCGGATAGCA CTAATACTTG ATAATGTAAC GGGGGTAAGA
   123601 TAAATGGATA ATAAAACTAG GCCGGGTGCA GTTAAACAAA TAGCTCCTCA GGTTAAACCT
   123661 AGACAGATAC AGCGACACGT TCGTTTTATA CCTACCGAGG ATGGTAATGG TGTAACCATT
   123721 GAAATTGATG CAGAGAGTTT ACCATTTAAT CTGCGCCGTT ACGCCGCTCA GCTGGCTGGT
   123781 AATTTACGAA TGAGGTACCG TGATTCTCGT CTTACTAGGC AGGTAAAACG AGAAATAGAG
   123841 CGCGAGGTGT GCCGTTGGAT AACGAAATAT AAAGATCCTG GCTTCATTAA GTGGGATGGT
   123901 CAAGATAAGT TTGAACTTAT TAAAACCAAG TTCCCAGTAC ACTTGCAAGA TAAACTAAAG
   123961 AATCTTGCAG ACTTAATGAA TCTTGTGTTC TATGAGTATC CAGACACCGA AGAAACCAGG
   124021 CAGATTATGC TTTTGTTTAT TCAAGAATGG ATTGAAACAA ACTCTCTGGT ATTACCTAGT
   124081 GAAGTACAGA ATATTCATGA AGATATTCTG ACAACCATTA GGGATGAGGT TGGTGACAAT
   124141 CCTATCGAAA CTACAGAGAC TCGTGAAAAA GTATCAGCAC TTATCATGAA CTTGGTAAGA
   124201 AAGAAAAGGG AGGAGTTACT ACATGAGCGA ATCATTGAAA CAGCTAAAAG CGCAGGTACA
   124261 GGAAATTCAG CTCCAAGAAG TGAGATTGAC GGAGAACCTG AACAATCTGC AGAACCAGTA
   124321 TCAGGAACTG ATCAATAGAG TATCGGCTAA GGGTTATAAC TATCAAAACC TACAGGCCGA
   124381 GAGAGATGAA CGTATTCAGA AACGAGATCA GCTGAAGCAA TATGTATCTG ACGTACTGAC
   124441 TGGTAAGCAG ATAGAGCCTC CAGTGTTTAA TACACCGGAA CCCGTACAAA CACCGGTAGA
   124501 ACAACCTGTG CAGCAAGTAG CTCAACAACT GGTAATGCAA GAACATGTAC CACCGGTAAT
   124561 GCAAGAGTTT TGTGAAAGTG GACAGTCTTT ACCCAATATT CCTATAACGG GAGAAGAGTA
   124621 TATGTTGCCA GAGCAACAAC ACCCAACCTT TGATAGTTTT CTTACACAAG GAGGGTCTCA
   124681 GGAGAACTCA CCTTTACCGG AATCCGTTGC AGGTGTATCG AGTTGGCCAC TCCCGAATCT
   124741 AACTCCTCCT ACTGAAGGTG ATTCAACCTT GCAACCTAAA AACTCTGTAA TGGATTTTCC
   124801 ATTCTAGAGT GTTAAAGGAG ACATACGCTC ATGATATCTA CTATAGATTT AAAAGAGCAG
   124861 CTTGAACAAT TAAAAGCAAG TTACAACAGC CGTCTAGGTG AAAAGAAAGG CATTGAAGAA
   124921 CAGATTGTAT CTCTGGATAA ATCCGTTCTT GAAGATAAGG TCTCCATTGC AGACTTTGAA
   124981 GCTATAGGTC TGGTACTCCA GGATACTACC GATGAAGCTC GTAAAGTGTA TTCTGATAAT
   125041 CTAGCCCTTG TCGTAACAAG TGCATTACAA CACACCTTTG GGCCGGATTT TAGATTAATC
   125101 ATTGAACATA AAGAATCTCG GGGTAAACCT GAGATACACT TCTACGTTGA GCATGAGCTG
   125161 GGTAATAAGA TTATCAAAAG TTCGCCTGAA AAGAGTATGG GTGGCGGCGT AGTTGATATC
   125221 GTAGCATTTG CTCTACAAGT AGCTGTCAAG AAACTCTGTA AGGAACCGGC CCAAAATGGC
   125281 TGTATGATTC TTGATGAGCC CGCTAAGATG GTTAGTCAGA ACTTCGCTAT TAAGTTAGGT
   125341 CAATTCATCC AGTTTATTAG TAAGGAATTT GACATACAGA TAAACGGTGT TACACATCAG
   125401 CAATACTTGG CCGACCAAGC GAGTAAATGT TTTGATGTAA ATATCTATAA TGGCAGTAGC
   125461 GTAGTTAAAG AAAAGATACC TGTAATAGCA CCGGTGGGGC CCTAATAAGG TAAAATTTCT
   125521 ATATATATTT GCAAAGAATT ATGAATAGGA GGGAAACTTT CCATGGCTGA CAAAGAATGT
   125581 ACTTGTGGTG GTAAGTGTAA AGACTCAGAC TGTAAATGTA AGAAAGAGCA AATTATTATT
   125641 GGCAATAATG ATATGGGTAA GCTTGATGTA ACCATAGGTA AAGACGGTCA ACCGGTAATA
   125701 AAGATTACTG ATTAATGCAT CTAAAGACTA TCAGTTTACC GAAGCTCAAT AACCTAACTC
   125761 CTACATTAGA ATCAACTACC CTTAAATTAA TGGAGGAGTC GGGAGAGCTT GCTCAAGCTA
   125821 TAGGCAAACT TCGAGGCATG AGTGGCGAGA CGCCTAATAA GGAATGGTTG CAGTCTGCGG
   125881 CAAAAGAGCT TTTTGATGTA GCTCAAACAG CTATATCTAT GATGTTTGTA CTAGAAGATC
   125941 AGTACGGCAT CAATATAGAA GAAGCTCGTG ATACTCATAT CAAAAAACTC ATATCTAAAG
   126001 GATATATTAA ATAAACATTC CCCGGTCTTG TGCCGGGGAT AGCCTTATAC GAGGCGGAAA
   126061 GGGTGATATG GATATAAATT CTATGTCTGT TAATGTACAG ACAAATATTA ATTGCAACTT
   126121 TAAGTGCGAT CATTGTTTTT ACAATTGCTC ACCTAATTGT AAAGGTGTTA TGACAGATGA
   126181 AACAATATGG AATATTAATC GTCTTGTCTC TGAAGCTATA AGTGTATACG ACGCGCCTAT
   126241 ATTAGACTAT AACTTCTTTG GTGGAGAACC TTTCTTAGTA CCCAAAGTAC TAGACCGTGC
   126301 AATCGAGATT CTCTGTAGAA GGGTAAAAGA TTATAATACC ATGATCTTTA TTAGTACAAA
   126361 TGGTTCTTTT GTATTAAAGA AAGATAGACT CGAACTTGTT GTTAAACTCA TGGAAACTTA
   126421 TCAGGAACTA TTTAGTATGC GAATTAGTAA TACAATCTGG CATCAAAAGT ACAGGTCAAA
   126481 ACATATGGAA ACTCTGTTAC GAAACCTTGC TGAACTCTTA AATTACCCAT ATGAAGACGA
   126541 GAAACTGGTT GAGAAATTCG GATTTGAAGA GGTACTATAC TGGTTTGAAG ATAATCCTTA
   126601 CGGTATTTTT ATAGATTCAG AATTACATGG TGAGGGTATT AGCCATCTAA ATCGATTACT
   126661 TAAGCCACAT AATGTCGCTT TACCTATTGG ACGTGCGGCA AAAACCGGAG TATTTAATAG
   126721 CGATTTTAGT GAAAATGCTA CTTGCTCTAT ATCACGAGGT GTCCAAGATA TTGAACAAAA
   126781 TGAACTAATT TTCACAGTTC ATTGGAATGG CGATATTGGC CCCTGTTGTT ATGGCGGTGG
   126841 CGGGGTTGTC GCAAATATAA ATGAGGTACG TGATTTTGCA GATTATTTAG AAAGATATAA
   126901 GAGATTTGCG GAAGTATTTG AAAAGAAGAT CGGTAATCGA GCTACCTGGA GTGACTGTAA
   126961 GCAGTGTAGA AACATTAACT TAAGAGGAGG ACTAAAAGAA TGGTCAATAC AGCAAGCGAC
   127021 CAATCAGTAG TGAATATCGA CTTGATAAAG AATCTTACAG ATAACTTTAG TCAAAGACTA
   127081 CTTAAGAATG GTTACAGTCA GGCTTCGGTA TCTATAGGTG TCCATAAGGT AGGAGCCTTA
   127141 ATGAAACACT CTTTAATAAG TGGACACGCT GCTCTTAAAC AAAGATGCGA TTATTGTCAC
   127201 ATCTCTAAAG AATATGGTAC TGGTATGGTA TACGGATACG GCAATCCTAG TTCGCCTATC
   127261 ATGTTTATCG GAGAGGGCCC GGGAGAGCAT GAAGATATGT TTAACTTACC ATTTACAGGT
   127321 ATTGCTGGAG CTGCCTTAAC CATGTGGCTT GAAAAAATGC CATTAAGACG AGAGCAGGTC
   127381 TATATTACAA ATGTATTAAA GTGTCGTCCA CTTAATAACC GAACACCCTC TACAGACGAG
   127441 TGTACTACAT GTATAAAAAG GTATCTGGAA GAAGAAATCA GAATGGTTAA TCCTAAGATT
   127501 ATTGTAGCTG TAGGTGGTGT AGCTTTAAAT GCGCTCCTTC CTGGCAAGAA CCTTAAGATT
   127561 ACACAAATTC GCGGCCTTTT ATGCTCTTAT TGGCAGAATA ATATAGAGTA CAATGTTATG
   127621 CCAATATATC ATCCGGCGTA TGTACTCCGT AAGACCGGTG CTGATTTTAC CACAGTCAAT
   127681 ATAGATGTTT ATAACGATCT ACTGTTGGCG TACTCCAAGT TGTAAGGAGG AATTACATGG
   127741 CTGTTATTAT AGAGGGTAAG ACAATTCGTG GAACTCTTAA TGTAATCTTC AACAATGGTA
   127801 AGAAAGGTCG GGTTCACGAT GTGGGTGACG CATGGTTTCC ATTTAAACTT ATCGAGGTCG
   127861 ACGGCCGACA ATTTCATGTA CGCCATTCGA ATGGAGATTG GGCTGTAAAG GAATACATCA
   127921 GAGATGAACT TCTCTTAGGA AAATTGGCCA ATACTAACAA AGTATATGAT GATAACGGTC
   127981 ATCCTTTGTA TGATGAGACT ACTATGATAT TTAGGAGGTA GGGATAGTTA TGGAAAACAA
   128041 TGCCTTTCAT GTATGGATTA TCATAATTAC TTACGTCTTT GGTTTAATGA AAGGTGTATC
   128101 AATAGTTTCA TTCTATAATT TATTACATAG GAAAGGAAAG TAGTTATTGT GATAAACTTA
   128161 GCAATGGTAT TTAACAATTG TACATGGCAA CGTAAATTCA AGACACCTCC TAATGGTAGA
   128221 GTAGTTGTTC GCTTTCGCGT CGGGGAAGAG TTGAGTGCGG CCCGTTATCT TGGTGGAAAA
   128281 TGGGAGAATA CACGTAGTTT ATCCCGTTCT TTATATTTGT GTAACGATTC AGAGGGGCCT
   128341 CTATTATGCA TAACAGAGGA TAGATGTGAG AAAATACTGT GACGAGGAGG TGGTATGTAA
   128401 GTGAAACCTA TCAATGATTC GTCTTAGCTA AATGTACGTT TTACATACCG ATATCGTAAA
   128461 CTTACTGTTA AGTTACTGTT AAAGGAGTGG AGTTAATTGT TACAAATTAG TACAGAGGAT
   128521 ACTGTTATTT AATCAGTGTA TTCACAGGTT CCTATCGAAT CTGTAGCCGT GCTTGCTAAA
   128581 GAGGATCTTT ATGCACAGGA ATGGCTTCTT ACTAAATACA ACAATTTAAT ATGTTCCGTG
   128641 GCAAAATCCT ATTTCATAGC AGGTGGCACC AATGAAGATA TAGTTCAAGA AGCCAGAGTC
   128701 GGTTTCGTAA AAGCAATAGA GAATTACCGA CCTGGCTATA ACTTCGTCAT GTTTAGCAAA
   128761 ATGGTTATGC GTAGACAGAT CTATGAAACT ATCAGACATT CTAATCGCAA TAAATATAAA
   128821 CCCTTAAATG ATGCGATTAG TATGTATGAT GTAGAAGGTA TAGACACCTA CGAAGGTAGC
   128881 GTAGAACCGG AACAGGTCGT ATTGACAGCT GAAGAAGATA AGATATTCAA TAGACGACTC
   128941 AAGGTTTTAC TATCAGACCT AGAGTATCAG GTAGCTCTAT GTATGATTCA GGGCATGGGT
   129001 ATAAATGATA TAGGTGAGAA GTTGTGTAGA TCTTATCGTT CTGTAGACAA TACTATGCAG
   129061 AGAATAAAGC ACAAAATGAA ACGATGGTAC TACGAGGTGG TTTAATGAAG AGAGTATTTG
   129121 CTTGTGCAGA TATACATGGT CATTGGTACG CTTGGAAGCT ACTATTAGAA AAGGCAGGAT
   129181 ACAACCCAAG AAACGATCTT CTAATTGTTC TTGGAGATCT TATCGACAGA GGGCCGGATT
   129241 CGTATAAAAC GGTACAGTTT GCCCGTGAAT TAGAAAAAGA GGGAGCTAAG ATTCTGATAG
   129301 GAAATCATGA AGTAGCTGCA CATGCATATT CAACAGGGAC TCTTGAGGAA ACCATCTACT
   129361 TTAAGAACTA CGGTGGAAGT TCCACAGTAC GTTCATATGT TGATCAGTTT GGAATAGATG
   129421 CTCTTAATAA ACTTGCCGAA GATTGTGATT GGTTACTTAA TATGCCATTA ACTTTCGAGC
   129481 TAGAACATTA TTTCTTCTGT CATGCCGGCT TTGATGTAAG TAAGCCATTA AACGAACAAA
   129541 CAGAGGAATT TGTTTGGGGT ACGAACAACT TCTTATATAA GGAGACAGGT ATCCCTAAAC
   129601 TTGTAATATT CGGTCATAAC GAAGCTATAC ATTTAAGAGG GGATAAACAA CACCGACCTT
   129661 GGATGTTTAA AGGTAAGATG TGTATCAATA CAGGGGCTGA CATTGGCGGA TGGTTATCAC
   129721 TTATAGAGTT ACCAAAAGGT ATTGTATACT CTACACAGTG TGTTAATACA CCATTTCCAA
   129781 TACCAGACCC GAGCAAGATC TATCCGGGTA AGGTTATAAC ATACAAACTA GGCAGGTGAG
   129841 AATATGAGCG ATCTTATTGG TAAGGTAGTA AGTTGGACAA GTCAGACAGG TGGTAGTACT
   129901 ACTAAAAAGA CGGGTATTGT ACTTGTAATA GTACCTAAAA GAGTATCTGT CGAAAAGGTT
   129961 ATAGCCGACA ATAAACTGGA TACTTTTAGG ACTAAAGCTC AAAACGTTAA CCAAGTATCC
   130021 GATAGGTACT TAATTAAAGT ACAGTCTCCT AGTGGTAAAA CTGCTTATTA CTATTTGCCT
   130081 CCGGTTACTA CCAAATTCAT TATCGAAGGA GGGATTAAAG ATGTATAGAT GTACAAATGA
   130141 AGATTGTAGG CAAGGCTTAT ACATCAAGAT AGGTTCTGAT ACCTTTACAA TAGAACCTAT
   130201 GAATGTCTAC CCTCCCATGA AAGGACATGA AGAAATTGAG TGTCCTGTCT GTGATAATAA
   130261 AGATACCGCT GATAACTGGG AGAAGTGCTT CAAAGATCCA TTGCCCTTTA CCTTCTTAGA
   130321 AAGAGAAGGA TTATGTATGT GTGGTGGAGA GATTATTCAG AATGTAAACA TGCACACAGC
   130381 CTTAAAGATG TCTAATACTA AAGGCTTGAT ACAAGATGCT AAACCACCCT TAGTTTGTGA
   130441 GGATTGCGGT GCTCCGGCCG GTAAGGTATT CTCACCCGAG AATGTACCTT CAATCGAGGC
   130501 TATCAAAAAA TACCGGAATT TATAACAAAT GAGTAAACTA AACTTACGAT TAATTAAAGG
   130561 CTCAGGAATT CCTGAGCCTT TGTCAGGCCC AATAGACAAA CGTTACGAGA TTCTGTGTTG
   130621 CAAAAGGTGT GGTAATACCG GGGAGAAAGG CCCATTCGAA GGCGAGGTTG TAGTAAAACT
   130681 AAGACTTAAA ATTTGTAATA TGAAAGATAA TGGTGGTCAT AAGATTACCG GTAAATATGA
   130741 ACCGATTGAA TACTCTTATG ATAGTACTAT ATCTGACGAA GTAATTACTA GGTGCTTAGC
   130801 ATGTGGTTCG ATAGAGATAG ATAGGATCCC CTTGGGAGGT GGTAAGAATC GCTATAGTAC
   130861 CGGAAGCGTT AAAGAAAGAG ATCAAAGCTA AGAATGATAT TGTCGACGTA ATCAGCGAAT
   130921 ATATGCAGCT TATCAGACAG GGTAATTTAT GGGTTGGTCT TTGTCCATTC CCCCATGGCG
   130981 GTACCGATAA CGAGCCACAC TTTGAATCTG ACCCTAGTTT TACTATCTAT GAGAATCAGA
   131041 GTTTTTATTG CTACTCCTGT TGTAAAGGAA ATAAAGAAGA TGGTAATGCT GGTTCTGATG
   131101 TGATAGCATT TATCATGGAG ATGGAAGGGT TAGGTTATAT CGACGCTTGC CGTCACTTGG
   131161 CAGAGCGGGC TGGAATTCCG TTTAGTTTAG CCAGAAACGA AGACGGGAAT TTATCCGGTA
   131221 AGATAAATCA GGTAACCAAT ACTAACCGGG AATTCTATAT AAACCTCTGG AGTAATAACT
   131281 ACGAACTTGC TCAGCAGATA GCCAGGGAAA GAGGGATCGA TGCTAATTGG CTACAGACAA
   131341 ATGCAAGATT AGGTCTAGTC CCAGAGAATT ATTATTGGGA GGTGGCCCGG GGCCGGTTTT
   131401 GTATCGGTAT ACCAGAGATG AGTAAGGTAA AGAATCCGCG CACAATTGGG ATGGCTTATA
   131461 GACATCCAGA CGGTCGCTCT CCTAAATGGA TTAACGATAG TGGTTCGACA GCGTTTAGTA
   131521 AAAGCAATAC GTTATACTAC TTCCCATACG CTTATAAGCA CATAAGAAAA TGTAGAAGTG
   131581 CTATAGTAAT GGAAGGATAT ATGGATGTAT TGTCAGCCCA TTACCATACC TTAACGAATA
   131641 CCGTAGGTAT AATGGGTAGT CAATTTACAG ACGAGCAGAT GAATATCTTA AGAAAAGAAA
   131701 CTGATACACT TTACCTCTGG CCAGACGGTG ATATTGCAGG TACGGCTATA GTAGAGAAGT
   131761 CCTTACCGAA GCTATTGGAA AAGGGCTTTA AGGTTATCTG GGTTCAAACG CCAGGAAAAG
   131821 ATCCAGACGA GATTATGTTC GGTAAGACAC CGGACGAGGT AAGATATATA ATACAAAACC
   131881 AGTCTATACC AGCTCTGTTG GGTATTATTC AGAAATACAA ACAAGATATA GATTTAGCTG
   131941 CAGGATGGAC TAATCCCGAC ATGCTTGATA TGATGCGTAC AGAATGTCTT GATAAGCTAA
   132001 TACTACTCCT AAAGGCTATC AGACGGTCTG GAGAATTAGT ACTCTATATG GAGAAGGTAG
   132061 CTAGTATATT TGGTGTAGCG TCTAATAATC TATTAGGGTT ATTGAACAGC TTAGATACAC
   132121 ATAAGGAGAT GATAAAATGA ATGAATCAAC CAAGTTACCT CTTCCGGCGC CTGCCGGAGT
   132181 TATATATACC TTTACTGATG CGGAACTTAA AAGTTTACTT GAGAGCTACA TTAAAGAGCA
   132241 AACTGGAATA GATGTAGATC TTATAGTAGA CTATGATTCA GAGGTTATAA ACCTTATGGT
   132301 ATATATCAAT GGTGACGAGA TTTATGATTG GGATCCGGAC GATATTTGTG GCAAAGATAA
   132361 ACCACTATGT CATTTAGATG AGTGGTTTAT AAACGCTATG CAGATTGTGT CTAAGATATT
   132421 TGGTAATACC GCTGTAGCTA CACCAATAAT TTCATCCGCA TCCGACTCTA ACAGTAAGGA
   132481 CTTTGATATA GATATCATTG TACCGATAGA GGATTACAAG AACAAACTAC GTTTACGGGA
   132541 GGTACACAAT GCCGGTATCA AAAACTCGAA AGAAACGAAA GAAGAGTAAA GAACAATCCA
   132601 AGGAGCAAGT TACCCAGGTA GAACAACCGA GACGATCATT AGGTGATATG TTACTGGAGA
   132661 ACTTCGGCTC CGCTAAGCCA AGGTCTATTG ATTTAAAGTG TGATATGTGT AAAGTAAAGC
   132721 TCGACGGTTT CTGTGCTGGT AAACCTGAGT ACACTTCTTT AAAGATACTT GATTGTATGA
   132781 GGACTAGAGC TTACATGACA GCGCCAATAA AGGAACGTTT GGAAGTCCTT AATTAATGTA
   132841 CTTGGAGGGT AATTAATTGC CCTCCTTTAT AATACCTTCA CCAATAATAT TAATAATATC
   132901 TTCGTTTAAA TAATCTGCAA CCTTTTGTAC TAATATACGT TTTTCTTCTG GAATGTCGGA
   132961 AAAGACTTTC CATTCGCGCT CTAATCTCTG AATAATCTCA AAGGGAACTT CAGCTCTTTT
   133021 AGCTAGTTTA ATCTGAGAGA TTCCATATAT ACAACGTATT AATGCAAGTT TAGAAAAGCT
   133081 ACGTAACGGT AACGATCGAA TAGTATCATG TCTTGTCTGG GGAAATAACT TAAATACAGG
   133141 TTTGCCAAGG AGGAAGGCAA TCTTACCAGC TTCGTTTATA GTTGGAATAA CTTTCTTATT
   133201 CTCTATATTC ATCCAGACAA TGTGATGTAT ATTAGCCATT CGAGCTGCTT TTGCTTGCGA
   133261 AAGATTATAT GACATTCTAA ACATAATCAT GTCTATATTT TTCATTATAT CAAGTCTTGC
   133321 GTATATTTCT TTAGAGACTT TCCAGTTCTG AAAGTCATGA ACTTTTGACA TAATATCACC
   133381 CCATTTTGTA ATTCTACAAT TTCATATTAA TACCTTTATG GAATACTTAC CAAGGGAGGT
   133441 AATAGAATTG ACAGGTAAAG AGCTATTATT AGCTCAATTA GAACACTTTA AAAGTGATGG
   133501 GAAAATAATC GAACTTGAAG ATGACCAGCA TTCACAAAAG GTCAAAGATA CAGCTAAAAA
   133561 TTGCAATGTT CCAGACGAAC TTATAGAAGC TTTTTATGCC TATTATAAAG ACTTCTTAGA
   133621 CCCTTTTCTT GATAGCGATG TTTATAGCGG TGGCCCATTC GATAACGACG AAGAGGGACT
   133681 CCTAGGTATC CAATCAAAAC TTTGGAACTT CTTTTATCCA TTAACTCAGT GTGTTATAAA
   133741 GAATTATATT GGTATAAGGA TGCATACAGT AATCGAACCT TCGTATGAAG ATGCGAGTAC
   133801 AATAACAATA ATCGTTAGTA ACGACACGAG TTACGATGGT TTACCTTGTA GTATTGTAGC
   133861 TCTTAAAGAT ATCCGGAAAG CTTGGCAAAC TATAGCCCGT AATCCGTCCG AGTTGTACGA
   133921 AGTTTTATTA AATTACTATA ACGATATGAT TAAGGTTATC GATCATATTC TTGATATTAA
   133981 TAAATCGTAT GTTGTTATTC ACTTATCCGG TACTACACTA GTAAGAACTT GGACGTGTCG
   134041 TGATAAGAAA CTAGCTGTTG ATATAGCTAA GTACATATCT ACAGATATTA GTAATGATAT
   134101 TAACGATGAA ATTTACGTAG AGAGATCTCC ATTAATACAG CAAGGTAATA TATTAGAATC
   134161 GAAGTCGGAA AGAATATGGA GTTGGGGAGT CGGTACAGAA CCTCGTGTAT AATTAGCTAA
   134221 TATTTCTATT CTATATTACA TTATGAACTA CTATATATTC ATATTGATTG ACAATGTGGA
   134281 ATACAATAGT TATAATATAT GATATGGAAT AGAGGTGAAA CGTATGTCGA CACCACCAAC
   134341 ACATTATGTA AGCCAAAGAG CGCTTGATGA TATAATAACC TTTCTACAGC TCAATACATG
   134401 GAATCGTAAG TGTACAATGA GCTTACAAGA TATTGCAGAA CGTCTCAAGT ATTCCGCCAC
   134461 TACTCTACAT AGAGCTCTCA AGAAACTCCA AGCTGACGGA GTTATTGAGA TACAAAAAAG
   134521 TAGTAAAGCT GCAGAACCAA GTACAATTAT CTACAACGGA GAGCTTATAG ATACATCATT
   134581 ACTAACCAAA GGTAGTCGAT TATGTAATGA TGTAAAAGAT AACAACGAAT TAACCCAGGG
   134641 ACTCGTCGAT CATATAAATA ACTGTCATAA TACAATTAAA CGTTTAAAGT TAGAGCTTGA
   134701 TCGATACAAC GAGTTACGTA GTAGGGTTAT GAGCGTAACT CCTGTTAGCG ATACTCTAGA
   134761 GAGTATAATA CTTAGCAGAC CTCATAAAGA TTATAGAACT ATACTTTAAA GCAACCAAAA
   134821 CTGGTTGCTT TTGCTTTTAT ATAAAGGAAA TCTATATCGA TATGACGGAC TATCTAATTG
   134881 AGTCTATAAT TTAATTTATA CACGAGTATA AAACATGTCT CGGTGAGACA TACTACAACT
   134941 TATAACGAAA GAAGGAATCT AAATGACCCC AGAACAAGAG AAGGATGCTG CACTTTGTGA
   135001 AGAGATGGAT ATTCGTGGCG AAAGTAAAGA TTGCTTGGGA TGCTCTTGTA GCGTCTGTAT
   135061 AGCACAGCAC CCCATTGGCC TGAGTATTAC TAAGATTCAT GCACTCATAG ATAAAGAATT
   135121 AGCCATTGTA AAGGAAACAA ATCCCCAAAT GGCAGAGGGT ATGCAGCGAA TTAAAGAGGT
   135181 ATTGAAATAA TGTACCCATG TGACAGTGTT ATGTTACAAT GAGCAACGGG GATATATAAA
   135241 AGGGTATTAT GAATTAAGGA GGTCAAGTGA ATGACGCAAG ATGAATGGAA AGCTAAAGAA
   135301 AAATCGTATC AAGCGAGGGT TACCGCAATT GTTATTCCGC CTGACGTGAC ACCGCAGCAG
   135361 ATTATAGCCA TCCAGGCAGA AATCGATCCC TTATATGCAG AGGCTAGAAT CGATTTAGCT
   135421 AAGACCAAGC GCACCTACGA TAGGGTTAAA CGCGATATTA AGAACTATGA GAAAATGGTA
   135481 GGTCTTAACC TCAAACAAAT GGTGTCCGAT CCTGCTATTC CGAAAGAGTT AAAACCATCT
   135541 AATGAAAAGG AAAGAGACGC CTGGTGTATC GACTATATCA AGAGGACTCA TTTGCCGGGT
   135601 TATAATATCG ATATTTATAT TGCCATGAAT ATAGCAGAAG AGCGACATGT ATTTATCGAG
   135661 GCCGTAGTCG ATATCTTAAA AGAGAAAGCT GACAGACTCA TTACAGACGT CGCATGTTTA
   135721 AAGATGGATG CAGAGTTATT AATGAATAGA CCTGGTCGTG GTGCTGCTAA TATAATAGAT
   135781 AACAATAACT ATCCACAACC TCCTCTTGAT CGTATTGAAA TTCCTAATAT AGTTTTGCCG
   135841 GAACCTAGGC AACCGTATTA ATATGTCTGA ATGCGAATTC TATGGACGTT GTTTAAGCGG
   135901 GGCTAAGAAT TCGTGCTACA GGTGCATGAA TAAAGATCTT TTAAGATTAC CTGAAGATAA
   135961 GGTACGTAAC CAACGTCGTA AGAAAGCCGG ACACTTTAAT AACTCACAAA TCGCCAGGAA
   136021 TAATCCATCC TGGCGTAATG CCGAAACTCA AGGTACATTA ACTGTAAATG CTATGCCTAG
   136081 CGCCGTAGAG ATGGAGGCTA AGATTAACCC CGGTTCCGGA AATCAAACAC ATCGTCCAGG
   136141 AGATTTTCTG GATGATGTGA TATTTAATGA GACTAAAGAA AGAAAACCTA TAATTACAGG
   136201 TGGAGGAAAG TTATCTATAA CAATAGAAAA AGGATGGCTT GATAAGGCTA TTGCAGAGTG
   136261 TAAGGGTAGG GGCAAGTTCC CGGTAGTTAA CTTCAAACTT AAAGATACAG ATGATTTGTA
   136321 CTCATTCTCT AAATTCGATA CCATTGCAGA GATGGTTCAG ATGATTAAGT ATCTAAAGAA
   136381 TGAACTGTTT AACTCCAGGG AGCAGTTAAA GATAACAATG CGAGAACTGC AAATCCTTCG
   136441 CGATACTGTC AGTATGCAAC ATGAGAAGGA GAGCGATTAA TGTGTCAACA CCTTATGTAC
   136501 GTAAACGTGA TGGTGAAACA CTAGCAGAAT GGTATCCTGA GAAAATTCGT ATGGCAATAC
   136561 AGAAAGCTTT TATTGCCAGT GAGATACCTT ATGAAGATCA ATGTCTTACG TTATTAATAA
   136621 GTAAGGTAAT TGAACAATTG CCGGATGAAA AGATCATTGA TATAGAAACC ATCCAGGACG
   136681 TTGTTGAGCA GACTCTTTGC GTCGCAGGAT ACTGGAAAGT ATCTAGAAGA TATGCCGTAT
   136741 ATAGAGAACG ACGAGCTGCC CTACGCGAAG GTAAGGATGA TCTAATGGAT GTAATCCGGG
   136801 ATATCGACCG AGAAGCTACA AAGGATAATG CTAATGTAGG GCCCACTATG GCTGGTAAGG
   136861 TACTTCAGAT ATCCGAAGCC GCATCTGGGT ATTTTTACGG TAAGAGAGTA ATACCTCGAG
   136921 AGTTTAGTGA GGCACATGAT AATGGAGACA TCCATATCCA TGATAAAGCT TGGTATGGCA
   136981 AAGGACTCAA TTGCTGTCAA ATACCTTATG AGAAACTAGC TGCTCATGGA TTTAATACCG
   137041 GCCATGGCTT TATCCGTCCA GCCCGTAGCT TAAAGACCGC TGCTATGCAT GCGAGCATAA
   137101 TTATCCAGGC AAATCAGAAT GAGATGTACG GCGGTCAAAG TTATCCGGAT TTCGATAATC
   137161 AGTTCGTCGC GACCGGAATA ATGGAGCAAC AACGGGAGAA GATACGTCGT GATTTACGGT
   137221 ATGGCGTAGA ACTTACAGGT AAGAACTTTA ACGAATTAGA TCCGGAAGCC ATTGATACTC
   137281 AGGTAGAAAG AATACTCGAT CATAAAGGAT TCCAAGCTAT GGAGGCTTTA ATCTATAACC
   137341 TTAACACGAT GCATTGCTTG CCGTATAGTC AGGAGATTTG GATATACGAT ACTGTCGAAG
   137401 AAGAACTCTT ACAGATAGCT ATTGGCAAAT TGGCTGAAAT CTTTGAACCC AATCGGTATC
   137461 AAACTATCAG TCTTAACCAT GTGACTGGTA AGGCAGAGAT GAAGTATATT ACAAGTGTCA
   137521 GTAAGAAAGA TAATAACCGT AGACTTATTA CTCTTATTGA CAATGAAGGT AGGAAAAATA
   137581 CTACTACCGA TAATCATGTT ACTATGTGTA TGGATGACTA CGGTAATGTA ACTGGCAGGT
   137641 TCCCAGAAAC ATTGAATCAT GTTTTATCTC CAAGAGGTAT CGATCTCCCA CCGGTTAGAG
   137701 GCGATATCGG TTTAGATCAT TATCATTCAC GAAAAGTTCA AAACTACTTA GATGATCATA
   137761 TTGTAGTAAC TATGGAGTTT GCCAAGATAG CTGGTTATTA TGTGGCTGAA GGTAGTGTAG
   137821 TAGGAGGATC TCAACTCTGC TTTACAGTAT GTTCTACTAA TAAAGAAGAT GAGTTAATCT
   137881 CTCTTATGCA GCAATGTTAT GGAGAGAATA TTACTTATAA TCGTTATCCT ACACCTATCG
   137941 GTAAACCGAA GGATATACGG TTTAATGTAG GTAAGGTATG GGCCGATATG TTTAAAGACA
   138001 AGTTCGGCTA TGACGCTTAT ACTAAACATA TTCCTGTAGA GATCTTGTTT GCAGAAGATG
   138061 AAGTACTTAT ATCATTCCTT AATGGGTACT TCAAATGTGA CGGTAGTATT AAAGAGAACT
   138121 ATATTATAGC TACCACTGTA AGTAAGAGAT TACGCAATGA GTTAAATCTC ATGCTTTTAA
   138181 GGTTGCGTGA GCTTCCTCAT ATAGCCGAGA GAACTACCAG TTCGAATTAC GGTACATCAC
   138241 TCAATTATGA GATATCTATT AGTGGAATTG CGGAGAATAG ATTAGGATTA GAGTTTGGTT
   138301 GTAAGGTTAT GTATGAACAA AAGCATTACG ACTACGAATT TCTGAAATCT CTAATCAAAG
   138361 AAAACAATAA GCTAATCCAG TATAAGAAGA TTAAGCCCCA TGAAATAGAT ATATATGCTA
   138421 TGACAGACAA ACGACTCGGG GCCGCTACTA ACGTATTCCC CGTTTCTATT AATCAATGTC
   138481 TTGAGTCTAA CAGTGGTGAT GAATACGTCT ACGATTTATC TGTAGAAGAT AATGAAACAT
   138541 TCTTGACAGC CGAGTGTATC TTCGTTCATA ACAGCAGGGG AGGGGGGCAG ATCCCTTTCT
   138601 CTTCTATCAA CATAGGTAAT GTGCAAAGTC CCGATGCTGC TAAGATCTGT GAATGGTTCT
   138661 TAAGAGCTTT TAAAGCCGGT TTAGGGAATG GCGAGCAACC GATATTTCCT AACGTTTGCT
   138721 TTAAGATTAA GAGCGGCGTT AATATGCATA AGTCGGATCC GTACTATCAC CTATTTCGTT
   138781 TGGCACAGGA AGTTTCAGCT AAACGGCTCA ATCCTAGTTG GGTATTCTGC GACAGTAGTT
   138841 TTAATAAAGA CGGAGATATC TCTTATATGG GTTGTCGTAC CCGTGTAGTA GCCGACCGTC
   138901 ATGGAGAATC TACTACAATT GAGAGAGGAA ACGTAGGGTT TACCACAGAG AATTTACCCA
   138961 GACTAGCTAT AAAGGCTATG TTAAAGCATC CTGATGATAC AGATGCCAGG TTAAGTTACT
   139021 TCTTTGAATT GCATAATGAA GTATTAAACC TTATAGTACG GCAGCTCATG CATCGTTTTG
   139081 AATATATATG TACATTAAAG GCTAAAGACT TTCCTTTCCT AATTGGTCAA GACTTATACA
   139141 GGGATGCTGA CAAATTAAAT CCAGAAGATA GTATCTATCT AGCTGCTAGG CATGGTACAC
   139201 TTACACTAGG CTTTATTGGT TTAGCTGAAT GTTTGAAAGT ACTTGTAGGT AAGTATCATG
   139261 CTGAAAGTAC AAATGCACTG GCCCTGGGTC ATAAAATTAT ATCTTATATT CGCAAGATAG
   139321 CCGATGAAGC ATGCGAGAAA TACGACCTTA ACTTCTCTGT TATTGCTACT CCGGCAGAAG
   139381 GTTTATCGGG TAGGTTTACC AAACTTGACC GTGAAGAGTT TGGGACAATT CCCGGAGCGA
   139441 CTGATAAGAA ATACTATACA AACAGTTATC ATGTACCGGT TGATTATCCT ATTAGCTATT
   139501 ATGATAAAAT AGCAATAGAG GGGCCATTCC ATAAATATTG CAATGGTGGC CACATGAGTT
   139561 ACATTGAATT CGAAAGTATG CCGCAACACA ATATCGATGC TATTGAGAAT ATAGTATTAC
   139621 ACATGGCCGC TTGCGATATG GGTTACGCTG CTGTTAATTA TCCAGTAGAT TTGTGCAAGT
   139681 CCTGTGGTAC TCATAATAAT ATAATACCAC ATGGAGAACC CTGTCCTGTA TGTGGAGAAA
   139741 GAGATAAGAT AGATAGGATT CGCAGAATAA CAGGGTACAT TTCAACACTT GAGCGCTTCA
   139801 ATGACGCAAA AGTAGCGGAA GAGACAGATC GCATACCTCA TGTGTGAAAA TAATACATGC
   139861 TCTAATCAGG ACACCGTGCT AGACTCGAAC GAGTATGAAG TACGTGTAAT GGGTTTGGAT
   139921 AGGTGTTGTA AGAGTTGGAA GTTAAATCCC AAGAAGATAT TAAAAGATAG TAAAGGTAGA
   139981 ATAGTACCTC AATATACTAA TGCTATAATA GCAAATTGCG GTACTTGTCT TTATTACCCT
   140041 ATCCTTACTA CCGTGATGAA CTTGAAGTAT ATAAGTGAAA TGGGTATTGA CATGTAGCAT
   140101 GTAACATGGT ATCATCTCTT CATGAGGTGG TACCATGAAA GCTATGACAC GTCATAATCG
   140161 TACAGACATG ATGGTTGAGA TTGAAATTCT CAAGTTCGGA ATGTACGAAT CGTTAGTAAA
   140221 GTATCCCGGA ATGTTAGACC CTGAAGGTAG GGGTTATCGA GAGATTAATA CATTCCACAT
   140281 ATATGTACTT GATCATCAAG CAATGTTATT ACACAATAAA GCATTAAAGA AACTTCAGGC
   140341 TGCTGGCGAG GAACTAAGAA CTGTTAGTAA GGGACTCAAA GGTATATACT CTCACCTATT
   140401 GGAAGAATGT CGTGACTTAC CTCAACCGAT AGAGTCAGAC CTTGAACCTC CAGAAGATCC
   140461 TCCGCCGCCA GAGTAAAGTT GGTGATACGA TGAGTTTTGC CAATCTTCTT AAAGAAGATA
   140521 TAATCGAATT TAAGACCCGA GTAAGGAATT CTTTTAGCAA TAACCAATGC TCAGGTTATA
   140581 GCGGGTTGTG CATAGTAGAT GAAAACGGTA AAGAGCTTAA AAATAGCGTA GATTACATTA
   140641 TAGATGGCGG TATTTTAACA GTAAAAGAGC ATATCAATCC TATCGGTCTT ATGATGCATG
   140701 CTAGACTCGC ACCTATGCCT CTTGAGAAAC CTAGCTATGA AAAGTTTACA TCTAACAATC
   140761 CTGTAAAATG GTATAATAAA CGACGCAGGA AGTGATTAGT ATGAATGATA CAAATAAAGT
   140821 TCAGGACTTA AAGAGCATCC CTGACGTTGA AATCGAGAAA AGATTTAGCT ATCATCCTCC
   140881 TACGGAAGAG CAGCCTCAGA AGTATGAGGA GATTCGCGGT ATGGGTAAGG CTTTCGCAGA
   140941 ACTTATCAAT GAATTATGTC CTGACAGCAT GGATAAACGC GAAGCTATAA AGAAGATTGA
   141001 AGAGGCTGTA TTCTGGGCCA ATGCTTCAAT AGCTCGTTAT AGTTAAGGAA TGTCGAAGAT
   141061 GTTAATAGGT AGTGGGCTAT ACCGAAGGCT AAGGTATACA CTGGGATATA TTATACATGG
   141121 CGTATAAGGT GTGGTATATC TCAATTCCAG AAGTCAACAC TGTGTAATTC TACTGCAGGG
   141181 GATTACTAAA TCATGAGAGA CTGCAATCTC TCATCTACCT ATTAGCTTTT AATAATGGAT
   141241 GTTGGCAGAT GTCCAGTGCT CACAAACAAT GTCCAGTGTG CCGGAGGGTG CAATCCAAGA
   141301 CTGGCACACT GGATGACACA GGGATATAGT TCAATGGTAG AACGGCGGAC TGTTAATCCG
   141361 TATGTTGCTG GTTCGAATCC AGCTTTCCCT GCCAATGTGG CAGCTGCAAG CGGCGCTGCT
   141421 TCTTGTTCGG ATAGATTCTC TAGTTTATTT ATTAAAGTGG ACTAGAGAAT CTATCCTCAA
   141481 GAAGTACACG TAGTCCACTA AATTGCAGCA CATGTCGGTG TAGTCCAATT GGCAGAGACA
   141541 TACGGTTTAA GCCCGTACCA GTGATGGGTT CAAGTCCCTC CACCGATACC AATAATATAA
   141601 GGTGATGATA TAATGTCTAA GAAATCATGT TCAACTTGTT TGTATGGAAA TTGCGATATA
   141661 GAATTTTATG AATTAATTCC ATGCATAGAA TGTAATGAAT TATTATTTTG GGAATTTAAA
   141721 GACTTAAGTT TCTTAGATAT TGTAATACAC TTTATAAATA TGTAGGGGTG TAGCTAAGTT
   141781 GGTCTAAGGC ATACGGTTTT GATCCGTACA TTCGTAGGTT CGAATCCTAC TTCCCCTTCC
   141841 ATAACGACGC TGAGTAGAGG TAGCTTGTCA GGTTCATACC CTGAAGGTCG TGGGTTCGAA
   141901 TCCCTCCCCT GAAACCGTTA TCATGGAAGA GTGCCCGAGT GGTTAATGGG AGCAGACTGT
   141961 AAATCTGCCG TGTAACAACT TCGTAGGTTC AAATCCTACC TCTTCCACCA TAAGTATTAG
   142021 AGTTGGCATA TCTCTAGAGC TCACATACAA TATTCAGTGT GCCCAATGGA ACCCACTTAA
   142081 GACTGGCACA CTGAATGACT GGAAGGTTGA CAGAGCGGTA ATGTGCTTGA TTGCTAATCA
   142141 AAGGCCAGGG TAACACCTGC ATAGGTTCAA ATCCTATACC TTCCGCTCTA AACTAATTGG
   142201 TGGTGATTAT TATTTCTAAT AAATATAAAA AGATTAGAAT AAACAAAAAT ACCACCAATA
   142261 ACGAACATAG ATTAGTTATG GAAGCAAAAC TTGGTAGAGA GTTACTTAGT TCTGAAATTG
   142321 TTCATCACAA AGATGAATGT AAAGGAAATA ATGAACCTAG TAATTTAGAA TTGACCACAA
   142381 GAAAAGAACA TAGTAGATTA CATATGCTTG GTAAGAAATT ACCCGAATCA ACTAGAGAAA
   142441 AGATGAGAAA TAGACCTAGT ATAAAGGGTT CTAATCATGT TAATGCAAAA CTTAATGAAA
   142501 AACAGGTTGT ATATATTAGA TGTTTACTTA GTAATGGCTA TGGTATTAGA GAATTAGGAA
   142561 GATTATTTGA AATACATCAC AGTGTAATAT CTGATATAAA GAATCGTTTA ATATGGAAAC
   142621 ATGTATTATA AGGGCCTATA CCTTCCGCCA TTTATGGAAT CATGGAGAGT CGCAATTTAT
   142681 AAGTCGATTC TCCCTCTGTC TCCGCCAGTA TTAAATTGTA GACGGTTGAT ATTTTAATGG
   142741 CTTTAGCATA CCGGAACAAT TAACTAAGCG AATAAAAGCC ATTGCATTAC GGAGGGTAGG
   142801 CCAACGGTGG TAAGCTGTCT TGAAAACAGT CGAGGTGTAA AAGCCTAGCG GGTTCGACTC
   142861 CTGTACCCTC CGCCAGGGAT AACTGCTGAT CCCAACCACT TTATCATGTG CTCAAGGAGT
   142921 TGCGACCCTT GGGCCTCCTC GGGATGTAGC TTAGTTTGGT AAGGCGCCTA CTTTAGGAGC
   142981 AGGTAACTGG GAGTTCAAAT CTCTCCACCC AGACCAGAGG GCTTCACGCC CTGTAGTGGC
   143041 AGCTGCAAAC GGCGCGACTT TAACCAGTGA TATAACTCCA TAAGCTGATG TAATATATCT
   143101 GCTAATATGG GTAAAGGATC TATCACGGAT TAAGGTACAC GTAGTCCACT AAATTGCAGC
   143161 ATTATCGCAG GTTGGAGCAA TTGGAAGCTC GTCAGTTTCA TAAACTGGAG GTTGCCGGTT
   143221 CGAGTCCGGC ACTCGCAACC AAACATTAAA GGAGTGATAT TTATAGATAC AAATAAATTT
   143281 ATATTTCATG TATGTACGTT TCCAGATGAA CCAGATTTAA TTGTAGTTAC GATCAATACT
   143341 AAAGAATGTT GGAATAATTA TCATTATCTT ACTGATAGTT ATACCAAAGA AGAGTGGGAT
   143401 ATACTTAATC CCATATTAGA TGAACTTTCT TTAGTAAGTT TAGCGGATTC TTCTTTTGAA
   143461 TCTATGATTG ATAGAGACAT ACCCACTCTT GTAAAATTAC TTATTTCTAA AGGTTTAGAG
   143521 CAAGATTCTG AGTTTAGTAA CTGGATGGAG ATCTAAAGAT GAGTAATAGG TTGTAACCGA
   143581 TCATCTTCCG GGTGTAGCCC AATTGGTAGA GACATACGGT TTAAGCCCGT ACCAGTGATT
   143641 TAGGGTTCGA ATCTCTCCAT CCCGACCAAA AATTAATTTA GGTGATGATT TAATGAACTT
   143701 TAAGGAGTGA ATAATATATT CGCAAAAAGT CATTATAATT GTTCTAATAA TAGTAGTGAA
   143761 TTAGATGGTG TATATGTATT TGTTATGTCT GGCATTGAAA AAGATATGCT CGAAGAGGCT
   143821 ATAGGAAATG TAAATTTCGT TCCTAAAGAT GTTTAGATAG GATTTGTAAT TTAAAATCTA
   143881 TCGGTAAAGC ATTTAGAAGA ATCAATAACC CGATAGAATG TAATATTTCA TATACGAAAG
   143941 CACTTTTACA ATTATTATTA CAGTTGGAAG GAATTAAAGA TGACAATTAA AAGAAAATTA
   144001 GTATTTGTTA TAACAATGGA ATTTGATATG AAACTTATTT AAGGGCCTTT AGCTCAATGG
   144061 TAGAGCATCC GGCTCATAAC CGGTTGGTTG GGAGTTCGAA TCTCTTAGGG CCCACCAGAG
   144121 CCTTATTAAT AAGGCAGGAT TGACTACACC TTGAAGTAGT TGGGTTTCGG GCTGTACCCG
   144181 GCATCGATAA GTATGTCAAA ACAGTACTAA CTTAGTGCTT CGACACTTTG ACCGGGTCTT
   144241 CCTATCTCCC CGGTCATTGT CGGGACCTGT TTTGGGAACA GGAAATCGGG GGTTCAAATC
   144301 CCTCCATCCC GACCATAATA ATCTTTTATC CAAGACTGTA GTATTTTACT ATAGTCTTTA
   144361 TTTTATAAAG GAGGTGATAC TATGAAATGG GTACCAGGCC CTGTTATGCA AGACTGGCTA
   144421 TTTGCTCTAA CATTAAAAGA GCAGACAGTT CTTTTACTAA GTCTAAGGGG GTCGGATATA
   144481 GGAGCTACAG TAGAGGTTAA ATCATTAACC AGGTGGATAC GTTCTATCGT TTTAAGAAAT
   144541 GCGGCACCGG ATAAGACATT CATGAAACGT ACTTATTTTG GTAGGATAAT AGATATGGCA
   144601 GAGGCTAATC CTCCTGCATT TGATATGTTA TCTGTACACG TATTCGGTCA TCTGATGCAT
   144661 GCATTTGAAA TAATAGGGTA CAAGCACCCG GATACCGTCG TCCGGGCAAA GGCATTACAA
   144721 GCATATTTAG ATCTTTGCGA GTACATGCAT GTTAATCCGG AAACCGAAGT AGAGATGTCC
   144781 GCTAGACTAA GTGACGAGGT GTAATAACAT GAGAGATATA AAGGAAATAG AAGAGGACAT
   144841 AAGAAGTAGG CAACAATGTA TTAATAAATT AAATAAAGAA ATCATCGTAT TTCAAAGAGA
   144901 ACTTCTTGAG ACTAAGACAG GTTTTAAACC TGATGATATA GTAGAAGATC GCGAAGGACG
   144961 TCGTGGCGCT CTTTGTCATT GCGAAGGTTA CACTCCTTCT TCTTGGTATT GGAGGAGATT
   145021 TAAAAAGGAC GGAACCCTTT ATAAATCTGT CGAGTATCTA CCTCCGAATG TAATCTTGAT
   145081 AGAAAAGAAA GGACGAGAGT AGATGTGTAA ACCGTTTATC AAATGCTTAG GAGGAAAGGG
   145141 TAGTATAACA GATGAGTTAA TGCAGAGAAT GCCTGCAGCG TATAATAGAT ACGCTGAACC
   145201 TTTTGTAGGT GGCGGCGCAT TATACTTTAA ACTCCATTCG CTTGGTCTTA TGAATGGCAA
   145261 ACATGCTATC TTGATAGATG GTAATAAAGA CACCGCTATT TGCTACATGG CTATTAAAAC
   145321 GAATCCTGGT GGTGTATTGC AAGAGATAAG GAACCTACTT GCCAGATATC CATTTAACAA
   145381 GCATCCAGGC GACCATATTA CCGAAGGTAA CTATTACAAG GTAAGAGAAT TCGATAGAGA
   145441 CTCTGGATGG AATCCCTCGC CAGAGGAACG GGCCGCTCGG TACATATACT TAAATAAGAC
   145501 TTGCTTTAAT GGGTTGAGCC GCTATAATAA AAAGGGGCAA TTTAACGCTC CTATAGGTAA
   145561 CTATAAGAAT CCAATCATCT ACGACTCATT ACTCATTACG TCTGTAGCAT CTACTCTTAA
   145621 AGGACAAGTC ATTATCCATG GAGACTTCGA ATTGGTAGAG CCGTATATAT CAGCAGGAGA
   145681 CTTTATATAT TTCGATCCTC CATATAAGCC TATCTCTGAT ACGGCAAAAT TCACAGAGTA
   145741 CACAGACAAG GGCTTTCCTG ATACAGAGCA TATCAGACTT AAGAATCTAA TCGATAGACT
   145801 GACTGCAAAG GATGTCTTTT GTATGTGCAG TAACTCTGCA CATACGGATA TAAAAACATT
   145861 GTTTCAAGGA TATAAGATCG ATACAGTACA CGTACGAAGG AATGTTAACT CTAAAGGTAC
   145921 CGGCCGATCT GAAGTTCCTG AATATATAAT CATGAATTAT TAAAAAGAGG TGATACTATG
   145981 ATCGAGTACG CTATATTTAT ATGGACAAGA TTTATCGATC TTACCTGGTG GCAAATGATT
   146041 CTATGGATAT GTTATCTGTT TTACTTTGGG GTAAGGGCTC GCGATTTCTG GATAGAGACA
   146101 AGAGAAGGAG GCTTAATAAA GGGATACAGG CATGTGATGT TTGGATGTGA TAAATACTTC
   146161 AGGGTATATC ATATTTTTAG AATCGTATTT GATATACCAC CGGCAATTAT AGGGTTATTC
   146221 TTTCCTATAC TGCGTAAGGT ATTCTCGTAT AAGATTTATA CATTTAAGAA TGATCCTAAG
   146281 AATAACTTCA ATAGTAATAG TGATTTATGA ATAATGTAGT CGATGTGTTT AGAAATCATG
   146341 AAGGATATTA CATTCTTTTC AAGAGTGGTA GACTACGTAA AGCACCTAAA TGGTATTACG
   146401 ATAGAGCTGC TGCTCACGTT AGGGAAAGAC TATTTAAGCA GAGAATAAAA AGCGAAAGGA
   146461 AACGGTGATA CTAACACATG AGTAGCACTT ATGAATACTA AGACATGGAT TATACTAACT
   146521 GTAATAGCAA TTGTAACTGG ATTAATAACC GGTTACTATA TGTTCGATGA TTTTTGGGAC
   146581 AATATTAAAG TTAATGAGTA AAGACGGGAG CAATTAAGCC CCGTCTTTCG TATTGAATAA
   146641 CTGTATTTTT CCTTCGGTAC TACTCTCGAT CCATTCGTCT GTAAATCCAT TCTCGTAAGA
   146701 GGTAAAGAAC CAGACTACAT TTGTTTCCGC ACATAACGCA GAAAGCTCTT CAGTACGTTT
   146761 CCATGTTGTT GTAGTACATA ATACGATCGG GAATTGTAAC TCACTGTCTT TCTGCCAATG
   146821 CCGGCTATCA AAATACAATT GATACCTGGC TATTTTCTCC TTCCACTGCT TTAAAGACAT
   146881 CGTTCCTCTA TCGTGCTCGT AAAAGAAATG GAACCCATCT TCTTTATTAA ACCAGTACTG
   146941 ACAATACCCA TCCGGCTCTA ACCTATAATT AAGTTCATCC ATTTCAAACG ATACATAATT
   147001 ATGATGCTCT ACCTTCCACA CTCCAGGGAG ATGGCCCGCT ACCTTAGCGT TATTGACCAG
   147061 CCATTCTCTG AAGCTATTAA TCTCTATAAT ATGGGCTAAG TAAGGTATTT GTACATCATT
   147121 CCTTTCTTTC TTCCACTTTA ATTCTTTCAT AGTACATCCC CACCATCCTG CTAGTATCAT
   147181 AGCCCCTATA ACATCAAGTG TTACATACTG TGGAGAACTC CCCTTATTTA ACCCAGGGTC
   147241 TACAAAGAAT CGGTCAATTA TATGCCACCG GTAATATTGT TTAAGCCTCC GCCTAGCTAT
   147301 GATGTCTGCG ATCTTATTCG GGTTACCATT AGAGTCTATA CCAAAGAATT CACTACCCAG
   147361 GTGTCTTGGT ATCACACATT TGCGGTAATA TACCGCCTCC AGAACCTTCA AATCCCGGGG
   147421 TTGAAGTACT CGACTTTTTA ATAGCTCCTG GTATAGCCTT AAGGGATCCT CTAGGTTTAT
   147481 CCTTTCGTAC TTTGATATTT TGCGGTTGCT TTTGAATGGT AGCATCTGTT ACCGTATCCT
   147541 CCTTGGTAGT CTTGTATCTT GCTTCTATAT CTCTAAAGCA CTGCATAATT GACACATGAT
   147601 CTCTTGTATG GAGTTTATTA ATAGTTTCAG TAACCTTTCC GTAATCCTTA AACAGTTTCC
   147661 AATATAAAGG AGTATAGAAG GTGAAGGGTT CGGGTGATAA TTTCTTCATC CTACAAACTC
   147721 CTTCAAGTCC TTCGTTTATA TCACAAGTAA AGCTCGTCAT ATCCTGAGAT TCAAAGCCCG
   147781 GAAACATCTT GGAGATAACC GGGGCCGAAG CGTCTCCAAT ATTCATAGCG ACCTGTGTAA
   147841 ATGTATTATC AGCAATAATA TCAAATATCC TATCCGGCAA CTGGCTTTTA GCCTGGTGAG
   147901 TTAAGATAAG ACCATTACCA CATTCACGAG CCATAGCTAG GAGTCTTTCA AACTCAACAG
   147961 GATCTTTAGC AAATTCCTCG AATTCGTCTA GGATAGTAAC ATGAGTCTCT CTGTCATTCT
   148021 CGTGCCGACC ATCTTTTAAC CTTTTAAAGG TATCTTGCCG TATCATAGTC ATTAACATAG
   148081 TGGCAAAGAG CCTTTGAATT TCAGGAGTAT TAGTCCCTAT ATTGAGATTG ATTAATACAA
   148141 TCTTCTTCTC ATTCATAAAT CTCTCCCAAT TTAAAACGTT ACTTCTTTGA GAGAGCATCA
   148201 TACGAGGTCT AGTACTTTGC ATAATCTTCT CTAACTTATT AATAATCGGC TGAGCATCCG
   148261 GGTCATCATA AGCATTTTTC TTCCCTACGA ACTTCTTCCA GTACTCATAA ACTTCTGTGT
   148321 ACTTCCCCTG TTGGTATAAC CTCTCTAGAT CTTCTAATCT TCTTCTACGA TAATTACTAT
   148381 CAGTAAACAT TCGGTATACT TCCATTATGG TACCATTCTT ATCATTGACG GAAACGGCTA
   148441 ACACAGCCTG TCGCAGTACC TTCTGACTTC GAGCTTGAAT GGATTTCTCT CCAAAGGCAC
   148501 TAATGAATAT ATCCACAATT AGGTTTGCTA AATCATATGG TGGCATACTT ACAGCCATGA
   148561 TATTCATTGG TATAAAGAAA TCATCACTAG AGAGGTCTAC GTATACGACA CGCTCTCTTT
   148621 CACTCTTATT TAGATACCCT ATAAATCTAT CCAAAGTGGT ACCCTTAACA TCAAAGAATG
   148681 TAAGTCCGGC TTTTTTAATA ACAGCAAGAG CCATGGATAT TAACATAGTA CTCTTACCAG
   148741 CACCGGTACC TCCTATAATA TAAGCATGTT GTCTTAGCAT CTTTACATCT CTAAAGGCAA
   148801 GCCATTTAGT TCTACCCCTA AATGTAGAGT ATCCAAATGG TATTGCATTA TCGTTAATGG
   148861 CATCCCAGAA TGTTTTGTAT GTCAGGACTT CTTCTGGAAC GGGTAGTTTC TTACTCTTGA
   148921 GTCTTTCCAC ATAGGGTACT CTTTTATCCG GGAAGTGTAC AAAATAAGCA AGTTCATTAC
   148981 TTGATAAAAG GTTCTCTGTT ACATAAGGAG GTATCTTTCT TTTACAGAAG TTATCAATCC
   149041 ATTTATTCGT AGGTTTTACC TTATTTACTA TAAAGCTATT ACCATCACTT ATTGTGGCAA
   149101 AAGCGCTGGC CATAGTAGAT AAGTTACTCA TAGCTACAGC ATCGTTACTA GCTATGGCTA
   149161 TAATGCGAAT ATGGGTATCA AATAGTATCC CGCTGTTAAT CTTATCTTTC ATCTTTTTAA
   149221 TATCTATGTT ACTGTACTTG GGTGCTGGTA TATTCTTAGT ACCTAGTATG TAAATTGCAT
   149281 TTCCTAGTGT TAGTATAGGC CCGAATACCT CTGTAATCAT CTTAAGGTTA CTGTTTAATT
   149341 TAAGAGGTTC GCTATGGGTT TTTGCATAGT TATTGAGATA GAATTTACCT TTCTCAATAT
   149401 ATCTACCGGA TACCGGTCTT GTTAAAATCT GTACTATCAC CTCGCAACCT GATGCTAAAT
   149461 TTGTACCTGC GGATATTATA TTAGTTACAG GGTCTCCAGG CATCTTCTCT CCACGAATCA
   149521 TCTCTATATT GAAGATATAG TTCTTTGCTA ATTCAAGTTC GATTGCTTTA ACCGACCGCC
   149581 CTTTGAATCT ATCCAGAGTT AACGGATCTT TAATAGGTTT TAACTCAGCA GCTTTATGCA
   149641 CGGCATTTAA GGTTCGCTGC ATAGTATTAT CCAGTCTACG AGGGTACCAT TGAATCATCT
   149701 TAGCTTTATG CTCTGAGAAA TGGAATTCAG TAGAGAAATG CATTGGCACC TCGCATCTAC
   149761 CAAGTACGCC TAAAGAATCC CAGTAATTCT TTAAGGCTTG CGCCCCTAAC TCTGAATTCC
   149821 TTTCGACCAA TACCTGCCTT GTAACTCCGG TGGTTAATAC GTCGTCCATT TGTTTTCCAA
   149881 CCATATAATC TCTGATAGCT TTAATGCCGG CACTGGTAGT AATAGTTGCT CCTAATACTC
   149941 CTCCTATGAT TAAACTTACT CCCATTAGTA CATCCCCGCA AAGTCCATTA CTTTATTAAC
   150001 AACACCTCCA GCTAAGTCAC AGATAAGTCC TACGCATACC ATAGTACCAA TAAAGACTAG
   150061 AAGCCTAGCT ACGTTGCCAT AACCGATGGT AGAGGCTATG GTAGCAGTAA TTCCGCCTAC
   150121 AATAGCTATC AAAAGAACCT CTATAATGAT AAATCCAGGG CCTCCAATTC CGAAGGTAGC
   150181 GGCCGCCGCA GCAGCTTTAG TACTACCGCT TATCGCTGCC ATGACAGGTG CCGGTGTTGT
   150241 TAACTTTACA GCCTCTACAG CTACAAAAGC CATTGCACAG AATCTACGGA GAGATTTAAG
   150301 CTCTTCAACT TTCTTCACGT TGGGTTTAGG CTTTCTCACA TTACATACTA TCATTCTCAT
   150361 ATTACAGTCT CCTTTCATTT AAACTCTGTT TTACATACTC TTCTTCCTCA CTGTTTTTAA
   150421 TCATCTGGCC CCATTCATTA TGCAGCTCTA CTTCTTTAAC CTTCCCATCT TTAACGATAG
   150481 CCCAGAAAAT CTCTTTTCCT ATACCACCTC TTACAATTTT CCCACGGTAA TCTTCTTGCA
   150541 TAACCTGCAC TCTCTTTAGT AAATCTCCAT TTCCCTGGCT ACTTGCGGGA ATCTGACCAC
   150601 TACTAGAGCA GTGAGAGCCA AGAAAAGCTC CGACCCCTAA GATTACAACA CCCTTGATAA
   150661 GCCATAGCGG AATGATAAAT CAACACCTCC TATAAATATA CTATAGGATA CCGCTGTTCT
   150721 TGCGTAGTAT GAGGAACAGA GGCTACAAGA TTAGTAATAA CGATGATTGT CAAAACGATA
   150781 ACGATGATAC CTTTAATTAA CGATTTCACT CCCCTTTTGT TCACCTCTAT TTACCTCCTT
   150841 GATACCTTCT TTAATCTCTT CAACCTCAGC CTGTAGTGCA TCTAAGTATA TGATTAACCT
   150901 ATTGCCGCTA GTAGCATTTA TCTTGGTAGG TTTGCTACAC TCTTCACGAA ACTTTCGCAT
   150961 AGTCTTCATA GCCATGTCTA AGTTCTTTTC AAAGCATTGA ATATAATCCA TTTAGTTAAA
   151021 CCTCCTATAA GGTATTCGTT AACACATATA AGACAACAAC ACCGGATTAA CTGGCGTCAC
   151081 AAAGATACAC TACATCTATT CATAATAAGA TCTAGACTAC CGATACCGGT TTGTTAATAT
   151141 ATATGCTAAC ATAGGTTTAT TTATCTAGTT TATTTTATAT ACCAAGTAAA TAGTGCCTAT
   151201 AAAGAAAAGA AAACCCTCTT AAGTTAAGAG GGTTTTATAT ATTCCATGAA CCTATGAGTA
   151261 AACTTACTGA ATTTAAGATG CCTATCCAGA GCCAGGTGAG ATAGGTACCC TAAACCCAGT
   151321 GGAAACGAAA TAACCATTAG AATTAAAGCT ACATCAATCG TATGAAGGAA TCCACGATGT
   151381 TTGGTAAATA ACCACATTGG TAGAAACCGT CCAACATAAC TATTACGACA ATCAGCATCC
   151441 GGGAGAAGGC TACCGATTGC AACTAGGACA GTATCTAATC CCGATAATTT ACCAAGCACG
   151501 ACTCCAGCAA TTAAATGCGT TATTCCACTC GTCTAGCATC ACCTCTCCCC CCTTGTCTAA
   151561 TAGTATGTAC TATGTGACAT GGTTTATACC TATTTTCTAT AAATATTATA CGACATTATA
   151621 CGACATTTTG TGTAGGTTTA ATAATATGTA ATATATGACA TTAAATAAGC GGATTGCCCG
   151681 CTTATTTAAT GTCAAGCTTT GTAGGTTCTG ATGTAATACT GGTATTGCCT CTCTTATCGA
   151741 CTGCTGTAAC AATAAAGTAA TAACAGCCAT AGCGTAGCTC TGGAGTTGTA AACTTAGTAC
   151801 TTGTAATAAG ATTCTTATTT AAGTTTGTGT ACGGGCCTTC CTGCCGATTA GATACCAGTA
   151861 TGTTATATCC GGCTAAGTCA GTTGCTCTAC TAGGCTTCCA TGTTATTTCA GCACCCTGGC
   151921 TATTCAAGGC TACATAAGAA GATGCAGCCG TATACATTAG CTAAATCTCC TTATCTCCAG
   151981 TATTAATATA TCGCCTTTGA TAAGTGGTTC GTCAAATTCG ATTGTAGTAG GATTGGTCTC
   152041 AGCGTAAGCT CCCCAGGGTG TTGCCTCGGT TATTGGGCTT TGCCGGCTGC CGTTTACATA
   152101 GACCGCGAGT TCATTTGTAC CTACCTTATA CGGAACGCCT ATAGTAACCT GAAATTGCTC
   152161 ATCCTCTTCT ATCATCATAT GGTACGTGAT AATTCCTAAT GGCTCGTTCC AGATATGATA
   152221 GGTAGGCGCT TCTTCTTCTA CGGTTATTAC ATCTGCTATA AATTCATTAC TAAACTCTCC
   152281 ACTAGTAAGT ACCTTGAATT TAATAGTACC AATTACCGTC GAGGGAATGA ATAATGATAT
   152341 CTCCGTATCA GACCAGTACT CTGTAGCTAC AGGAGTATTA TTAATAAAGA TTGTCCCAGA
   152401 TTCGCCAAAG TTAACACCAA AGACAGTCGT TACCTGTCTT TGAATAGGTT TTATCGGACT
   152461 GGTAGATCTT ATTTCAGGGT TCGGGGATAT TACTAAGCTG TGTGGAAGAC TTACTAATCC
   152521 ATCACATTCG ACAATAACCT GTTGAGTACC GGTAAAGTTG GCTGGCGGAA CTACTCTAAC
   152581 CCTGTCTGGA GGTATCCATT CCAAGACCAT CAATGGTACT CCATTGATGG TGACATTACC
   152641 ATGGTCTAAG AAGCCATTTC CAATGAGAGT AAACTCTCTA CCTTGTAAAA CCTTGACCGG
   152701 CTCGTGACTT ATAATCTCAG GACTAGAATG AATCTGGAAA TTATAGTACT CAGAAGTTAC
   152761 TCCGCTCAGT GTAGTAACTT TAACAGTAGC TTGTCCTCTT GCTACCGATG GTAGATTTAT
   152821 TCTTATACTA CTGTCTGACC AATAAGTAGG TGTAAGTTCT ATATCGTTTA CATAAATCTT
   152881 ACCCATCTGT GCTCTAAAGT TTACACCGTT AATAGTCATT TCCTGTCCCG CAACTGGATT
   152941 TAGAATTCCG TTAATCACAG GATACATCTT AATCCAGAGT AGATAGGCAG AACTCTTTAA
   153001 TGTAAATTGT TGAACAATAA CTTCGGCATA TTCTGAGATA CTGTTAGGTA ATAGACACTC
   153061 TATACGAGTA TCCATCCAAG TAACTAATTG AGCTGGTCTA CCTCCGATGT AAACGGCTCC
   153121 AGTATCGTTA CCAAAACCTT GCCCATAGAT AGCTATATAG CTATCTTCGT CCGGTTCAAT
   153181 TGGATCGATC CTGTTTATAA TTGGATTATT ACCGACTGCC GCTATATTAA CAACGACCGA
   153241 GTTACTGTAG CCAACTTCTG TCTTAACTAT AAAGGACATC GATTGGTCTA TAAACCGTGA
   153301 AGGTATAGTA AGTATTATCT TATTATCTGC CCATGAATCG TAAGAAGTCT CATAGCCATT
   153361 GATGTATACC ATTCCGGATG CGCCAAAACC CGTACCGGTA ATCGTAGCTA TATCACCACT
   153421 GGTTAATGTT TGTGGAGAGA CATATGATAT ATTAGGCATT ATAATTTAAC CACCAAGAAT
   153481 TGTACCTTTA TATATTTGTT CTCCTGGCGC TTCATGAAAT ACGCAAAGGG TTACCTCCGC
   153541 ATTTGCAGGT AATAGTATAC CCCTGTCTGC AATATAAGCA TTTCTCATAT TAGGATGAAC
   153601 TTGCTGAGCG TACCATGGAT TGCTATCATC GAATGTTTGA TTTGGAAAGT TAGCATCCCA
   153661 CCATTGAGGT GTTAGGTTTC TAACATACAT TCTAAATTCA GCAGACCAGC TACCTGTCGC
   153721 ATTAAAGCCT ATTAGGTAAC GTACGCCGTC AGCTATCCAT TTGCTAATAA TGGTTTCTTG
   153781 TTCTGGTTGA ACAATTGTAC CTTTATTATT TCTGGCAAGC ATGACTATTC CCCTTTCAAC
   153841 GGCGACGGTA CAGTAATACC CACTCTCCTT AGTCTCCTTA ATAAGGACTC TAAGTTAAGG
   153901 GGCATATCGT AACGTATTCT GATTAGCTTA ATACCACGTT CATTACAAAC TTTATTCTTG
   153961 ATCTTGTCAC ATCGTTTCTG ATGTTCAAAT GCGTCGATTG AAGAATGAAA GTACGTTGAA
   154021 TATTGAACAT GTTGCCGACC ATCAACTTCG ATAGCCAACT TTAACTCAGG ATAGTACCTA
   154081 TCTAATTGCA TAGGACTACC ATGGGGGCTT TTAAGCCATG AATAAAACCC GTTATCTATG
   154141 GCTATTAAAT TTGGCAATAT CTTATTAAAC AGCATCATTA CTTTCCACTC GCGTTTAGAG
   154201 TTGTAAGGGC CCTTGCTGTT TCTGGGTTTT ACTTTCGGTT TACCTTTATT CATGGTCGGA
   154261 GTGTCCTTTA ATATATGTTT TGGCAGCTAA ACGTTTCCGA TTTATAGTAG CTCTACACAG
   154321 GCCCAGTGTA TTTGCTATCT TCTGATCTGA CATCTCGTAG ATGTAGTATA ACTGCAAGAT
   154381 TCGTCTATCC AGGGGATTAA ACTTTAAATA AGCTTCTTCA CATGTAAATC CGCAAATCCA
   154441 GTTTTCATCT ATTTCACTTG TGAGTTCAGT TTGTTTACAT CGACCCTGCT TGTATATTAA
   154501 GTTATCGATG AAGTCCTGGT TATCAAGTTC TTCATCTGTA TAATTAAAGT TCGTTAGTTC
   154561 GTTAGCGAAA GCTGAAGGAT CTGTAATTAA CTTTTGCAGG TGCCTATGTA CGTAATAGTG
   154621 AAATGATTTC TGCACATAGG TATGAAAGCA GTAAACCCCA TCGTCCCGTA ACTTATACCT
   154681 ATTGGCCATT TCGAGTAAGA TACAAACAAG TTCATTGTAC ACTTCTTCTT TTTCATTATT
   154741 CTTGAATATG TTTTGTATCC AGGATGCACG TTTAAGGATC TCTTCAACAA CATCCTTGTA
   154801 CTTGTAATAG CCGTGTAATC GTTTCAGTAC GTAAGGTTTT TTGATATATA AACCTACATA
   154861 TGAACGAAGA GATGTGTCAG ATATATCGAG CCGGCCATAT TTGATGAGGT TTATAAACTT
   154921 CATGATAAAA CCTTCAAAAT GTCTAACGAT TTCATTAGCC GCATCATTAT CTCCGTCTCG
   154981 ATATCGCCTG ACCAGATCAT CTAACTCTTT GTATTCAAGC AATTAGATTA GGCCTCTTTG
   155041 ATTGATGTAG GTATTATATT GTAGGTATAT AAACCCGCCA CTGCATCTGC CATATCATCT
   155101 TGCTTAGGAG CCCGTTTCTT TCCGATATAC TCCGGTATAA TATGTTTTAA TACAACTGGT
   155161 TGGTTCTTAA ATATATCAAC GACCTTCAAC ATTACTTCTT CTTTCTCCGC ATGTTTAAAT
   155221 CCTGTAATTG TAAATTTGAT TTGTCCGTTT TCAAATGTAC CGACCCTGAT GTTATTAAGT
   155281 CCGGCTGCGA GCTGTATAAC TCCGTCAGCC TTACCCATAG AGAGTGCGTT CTTTACACTA
   155341 GTACTCTTGC CGAGAAATTT CTCTTCCATT ATCATATACT CTACCTGGAA CTCCTTGATT
   155401 AAAGTGTCAA CACGGTTAAA GATATGACTT AATCTCTTTT CTAGAGGATG TTTACTATTA
   155461 GTTGTCACTC TTTCGATATA CATGATATTT GGAAGATGTG TATTGAACTC GCACTGGCCA
   155521 ATAGCGATTC CGCTAGAGGT CAAACTACCG TCTACAAACA TAACTATAGA CATCGATCTA
   155581 CCCCCATTCT TTAAGATTGG TAGGCAGTGT CTCGTCAAGC GCATCGGATA CATTGTGACC
   155641 AATACTCATT TCCAGCATCT TAGTTACTAT TTGAGTATGC AATGATTCTA ACTTTTCTGC
   155701 CTTGGTATTA CTATATGCAG CATGAAGTTT TCCATGAGAG TTGGTTAATG TTACTACTTC
   155761 AGCTTCTATT ACTTTAGAAG TACGTTTAGC TAGATCGCCG GCTAGTGTAG TATCTAATGT
   155821 ATTTCCTTCT CTTGAATAAT GTTTCCAACC TCGGGCTAAT ACAGTACGTG TTAACCGGCT
   155881 ATGTTCTTGT TCGATACTCT CCTGAGTCCA TCCTTCAGGA GCTCCCTCTT TGTGCCATTT
   155941 ATGAAGTTTC TCATGGCTCG CTAAAGCCTC TATCATATTT CCAGCAGGTA CTTTAAGTAT
   156001 ATTATTAGTC GATTCAGTAA CGGTGGACGA CTCTCGAACG GAATCTTCAA TACGTTCCTG
   156061 AGCATCCCAT TGTTCTTTTA AGTCAGGATC GAGAATTTCA AGTTTACCAT CATCTGATTC
   156121 TTTAAATACA GGTTGGCCCG TACGGGCGTT TCTAAATGTA ATCATGTAGT CCTCCTAAAA
   156181 CCACTGTTTT CTTAGACAGT GTAATCGGTA CGAGCAGGTA TGACACTGAC CACCCAGGTT
   156241 AGGTACAATT AATTCATGTT TGATAGCTTT TTCGAAGTTA TCCAGTATCT TAACCAGTCG
   156301 TTTGTAATCT TCTGTACCTC TGGTACTTTT ATATATAGCA CCAGTATCTA AATACAGGTA
   156361 TTGGACATAG CTCTCCTTTG TCTTAAGAAG GTACCTTAAG GCAAAGGAAG CCGCTGTCAA
   156421 TTCTACATCG TGCTTTAATT GCGTTTGTTC GGCTCTACGC TTAGACATTC TGACATCAAT
   156481 AAGTTCGACT TCTTCATCGA CAATTCTAAC CAGTTCTATC AATCCTGATA CGGTGTGGCG
   156541 ACCCAATGGA ACGGTGTAGG TTTGTCCTAC CAGTATGGGA ACACCTGGCT TCTCTTTATA
   156601 TTGCTCCCTT AATCTAAGGC CTATATCCAG CCCTTGCCGT TCCTTAAAAC GAGGATTATA
   156661 TGTTATCTTA TTACCATTCG AGTATAAGTG TGAAAGGATC TGTTGCATAC TTCTGCCGGG
   156721 ACACCATATT CTACCCCAAG CTTGCTTTAC ATGATAGCCA GATGGGTAAT AGTTATTCTG
   156781 TACCTGATTA AATAAGTAGT AGAATAACTG ATGTATAGCC TGATTAAATA CCTCATGTAC
   156841 CATGAATCTC TTTTGGGGTA TTAGATTGTC TTTGTATTTG AGCTTCCACA TTAGAGGACA
   156901 TTGCATATAA GTATTAAGCT CTTTAATATC TACAACCAAT TGTGACTACC TACTTTACTG
   156961 ACAAGTTACG CAGCGCATAA AGATTTCTTC TATCTGCTCT CTAACCTCTT CTACCGTATT
   157021 CTTGGTATTT AACTCGTAGG AAAGTTGTTC GGGATTTTTA CTCCGTACTG GCATTTCCTT
   157081 AACAGTATAT AATACCTCTG AAACATTATA CTTTTGTATC AATGTTTCAA TTATTTGTGT
   157141 TACGGTTATA GAGGTTATGT TGGCAGCTTT ATTTACAAAG ATAAATGCAT TCTTATTAGC
   157201 CATCGTTAAA TGAAACGCAT GAATATTATT TAGACTGTTC AATCTTTCTT ACCTTCTTTC
   157261 GGATCTTATT TACCTTATTA CGTACGATTG ATGTAGCTTT ACCCTTTGTT AATTCGTCAC
   157321 AATCTCTCCC GGATAGTGCT TTAACAAATG CCATTTGAAC CGGCGTAGCG GGTCTTTCTT
   157381 TCCAGTTACC CATTATCATG GTAATCGCTA TCAGAATGAT AAACCGAAGG TATTAGAGTC
   157441 TGGTAATCTC TTAGCTTCCC GTCGTTTTAT CTCTTCTTGT GCAGCTTTTC TGTGCCGATC
   157501 GGGATCCATT CCGGTTGAGA GGTCGAGGGT AGCTCCAATC GCTTCGTCAC ATGCATCATG
   157561 TAATAAGTTT TTATACTGGT AAGCTCTCCG TTTAGGATCT TTACTAAAAT CGTTAGTTCG
   157621 AATTGGCTTA CCGCAAGCTT GACATATAAG CTCACCTGGC TTAGAAGGAA CCTTTTTAGG
   157681 TGGTACAAAA TCTATAGTTT GAGAATAGTC TATACCAGGC ACTTCATTTA CACCAGCATT
   157741 AATCTTAGGG ATATTTACCT TTCCCTTAAA TTCTTCCCTG GCTCTCATTT TGTTCATCTC
   157801 CTTTCTTCTT ACCCTCGTTA ATACTGGGTA AGAAATGCAT TAATCTGTGC CGTTGATTCT
   157861 CTCGTCTAAT CATAAAGTTG CGAGCTCGCT CATCATGTCC ACATATAGGA ACCTGGCAAT
   157921 TTCCACACTT GATGAACAGA TGACTGGCCT TAACTTTACA TTTATAACAG ATTTCACACG
   157981 GTTGGTAGCG AGTACAACCC GCTTCTTCAA CCTTTTGTCT GTAGTAATCC TTTCTACTAC
   158041 TCCATTCGTT TAATTGGGAC ATACTTTGAC ATCCTTTCTA TACCTGTAAG TAGGCCATCC
   158101 TTTCGGATAA CACCGTCTAA CAATTCGTTG ACCAAGTAAT CGTTGAATTA CATGGACGGC
   158161 ATTTACAAAA TCTCTAGCTT CATCAGGATG TTGACGATCC ATCTCCCAGA AAGCTGCCAT
   158221 ACATTGATTA AGACCATCCA TACAGTTCTG TTCCAGCTCG GTAAGACCAA GCTCATTAAC
   158281 GGATTCCGGT ATTGGTAGAT CGGCTTTTCT CTTTTCCAAC CCCTCCATTG TAAACCTCCT
   158341 AATGATCTGT GTTATAAACC GCCTGAGTAT AAATAGCCGT TCTAGCTGCA TTAGCTTCTT
   158401 CGAAGTAAGC CATCTCTGGA TACATCTCAA AGAACAATCT GCCCTTATAA CTATTATACT
   158461 TGTTCTTATC GACCTTAACT TCGTATACAG GTTGTTTCTC TACTACACCC TTTCTCTCCC
   158521 AATAACAAGC TGCGGCTTCT CCCTTAAGAC CTACTTCGTT GTAACAAACA AGGATACTTT
   158581 TAGCTTCATA CTTAATCTTA ACAGTCTCCC GAATATCCTC TTTGGTAGGT CTCTTATAGT
   158641 TATTTAGTTT ACGAAGCTCC GCTGTACATA TTATAGGAAT GCCAAGAGTG TTTGCCAAAT
   158701 CCGATACCGT TTGAGCAATG TAATCATATT TGTTTTTATC ATTGCCTACG ACCATAGTAT
   158761 TGGCAGTTGT TAAATCATGA AAGTTATCTA TAATAACTAC TAACTTAAGA GGAGTGCTCT
   158821 GGCTCTTTAA TTTGATACAC ATCCTCTTAA TTTCGTCAGT AATATCTTCT ATATCTGTAC
   158881 CAAAAGCAGT AGAATCAACG GCTCTATATC TCCAAGCGGC TTGTTTCAAC ATTTCAATAC
   158941 CATGAAATAC TCTGGTATAT AAAATAGGAT GAGAGTCTTT ATAGGCGTTA GGATTACTTA
   159001 CAGCATTAAT CAGTACTTTA TTAGCCGCCG CCAGTATTCT GGCAAGCTTG TCCTTTAGAG
   159061 GATCGTCTAG TGAAAAAGAA AGAACATATG CGTCAGGGTT GTTATTGTAT ATGTTCCATT
   159121 CTAACATAGA TAGCCAGGAC GACTTCCCGA TATTACTATC ACCTGCGACT ACATGAAAGC
   159181 CCGCTTGTAG TTTATTTAGT GCTTTATTTA GTCCACTCCA TCCGGTATCA AACCCGTGAT
   159241 TATCTGATTG TATCTCTTTG GTAAACTGAT CTATGGAATT CAACTGTTCT GCTACATAAT
   159301 CGGGCATATT AACGGTCTGA TTAGATTCGC CTAATATAGG TCTCTCTCTA TAATCTGCTG
   159361 CACATGTTGA GTTTTCCTCT ATTATATCTG GTATTTCATC AGGGATGTTA CATATCTCTT
   159421 CCTGATAACA GTATTCCGGT TCCCTATCCA TGCTTATTTA CCTGTCCTTT CTTTCGACGT
[truncated: 76,018 more chars]
