# Supplementary material for: Clades of huge phages from across Earth’s ecosystems
Source: Nature. 2020 Feb 12;578(7795):425–31. doi: 10.1038/s41586-020-2007-4 (PMC7162821; doi:10.1038/s41586-020-2007-4)
Supplement: Supplementary file 6 — Genbank files for all genome. [file 41586_2020_2007_MOESM6_ESM.zip › genbank_genomes_SD-4/H16-TANZANIA_PHAGE_CU_31_32.gbk]

LOCUS       H16_Tanzania_scaffold_1_curated_prodigal-single     255295 bp    DNA     linear   BCT NOV-13-2019
DEFINITION  H16_Tanzania_scaffold_1_curated_prodigal-single, contig.
ACCESSION   H16_Tanzania_scaffold_1_curated_prodigal-single
VERSION     H16_Tanzania_scaffold_1_curated_prodigal-single.1  GI:
KEYWORDS    .
SOURCE      H16-TANZANIA_PHAGE_CU_31_32
  ORGANISM  H16-TANZANIA_PHAGE_CU_31_32
            .
COMMENT     Data sourced from ggkbase. For additional details see
            http://ggkbase.berkeley.edu/organisms/404964
FEATURES             Location/Qualifiers
     source          1..255295
                     /organism="H16-TANZANIA_PHAGE_CU_31_32"
                     /mol_type="genomic DNA"
     gene            52..186
                     /locus_tag="H16_Tanzania_scaffold_1_curated_prodigal-singl
                     e_1"
     CDS             52..186
                     /product="hypothetical protein"
                     /codon_start=1
                     /transl_table=11
                     /translation="MKILEYLTGDCDTCKHKDNCPYIEEGKGSCFEIGSFEPHYEKEE
                     *"
     gene            190..948
                     /locus_tag="H16_Tanzania_scaffold_1_curated_prodigal-singl
                     e_2"
     CDS             190..948
                     /product="hypothetical protein"
                     /codon_start=1
                     /transl_table=11
                     /translation="MSMLNNLSNGMSFEVRDGRKFYVIDDSIFVQAGITARLPKMEHV
                     GYIFEFASEYDEDMFHNSSRNRDIMVIYNHSGAAIFKRCETNNDDKLPGGDNRYKALY
                     AKWKAFCMSHDKKCEWSRCELCEYDSYDHCEFKWLTDHYDTDKLIGGNDMPITEKQRA
                     YLRILSYLTNELYDIEVKTFEEADKILKEHKKELKEHITVKYYTDEDKEHSLIMEVYI
                     DECYVFVIELYCKEKVKNTDTIYTVNVTSFGSYA*"
     gene            964..1299
                     /locus_tag="H16_Tanzania_scaffold_1_curated_prodigal-singl
                     e_3"
     CDS             964..1299
                     /product="hypothetical protein"
                     /codon_start=1
                     /transl_table=11
                     /translation="MSGGYRPTYKFTLEEYNDGKQKWQSYECSVTEEVTQFYVTGYGE
                     NAKEAKEDMLKDLDNYINELLRFRQLLEDPKDPCVGCIYNPSTCCIKNVCGDKKKYNE
                     ELEKRKELK*"
     gene            1299..1745
                     /locus_tag="H16_Tanzania_scaffold_1_curated_prodigal-singl
                     e_4"
     CDS             1299..1745
                     /product="Uncharacterized protein n=1 Tax=Clostridium sp.
                     CAG:269 RepID=R7IWG9_9CLOT"
                     /codon_start=1
                     /transl_table=11
                     /translation="MGDEVIKVLNHLGEQFGVAIDWSSTNVMPYLNDLMTRMIKYGIY
                     INIYHIIYAIFITALFIIVTIVLYKIAYKMISKSEENEEYVNSAKILSTAFAISLVTT
                     VIVALIEIGNIKDCIADIIELNTVPEKYVVEIIQDKIDDYNESKTD*"
                     /db_xref="UniRef100_R7IWG9"
                     /db_xref="R7IWG9_9CLOT"
     gene            1758..1976
                     /locus_tag="H16_Tanzania_scaffold_1_curated_prodigal-singl
                     e_5"
     CDS             1758..1976
                     /product="hypothetical protein"
                     /codon_start=1
                     /transl_table=11
                     /translation="MYLSEMTNTELITEMKRISKGCVPVDINPCYTCIYNLTSNECKD
                     CRANVIEEIKDELENRNVDWEGIICKKK*"
     gene            1961..2254
                     /locus_tag="H16_Tanzania_scaffold_1_curated_prodigal-singl
                     e_6"
     CDS             1961..2254
                     /product="hypothetical protein"
                     /codon_start=1
                     /transl_table=11
                     /translation="MQEKIEDFMLAMDSLFADNKYKEGEAIIDGRFKENLRHDAIDVL
                     CDIFGYEVLKLIDVVVDENYMAPSSVTVSFINKRTGNVISDTNELETLLRRIL*"
     gene            2299..2688
                     /locus_tag="H16_Tanzania_scaffold_1_curated_prodigal-singl
                     e_7"
     CDS             2299..2688
                     /product="Uncharacterized protein {ECO:0000313|EMBL
                     :KKQ98992.1};  TaxID=1618574 species="Bacteria;
                     Microgenomates.;" source="Microgenomates (Woesebacteria)
                     bacterium GW2011_GWB1_39_12.;""
                     /codon_start=1
                     /transl_table=11
                     /translation="MRFDDFYEAFNFLRNHRMCECEINFGDDRHKRKCMINYFDKCLD
                     ISVVKVNPKTNEIDTKMDNNTKTEVWLEFGRAFVDYSITDNVMFEHDYRLDCGADTFE
                     EAIVKLANLVNEFYFDNGEEKHKITEL*"
                     /db_xref="A0A0G0M6X3_9BACT"
     gene            2701..2862
                     /locus_tag="H16_Tanzania_scaffold_1_curated_prodigal-singl
                     e_8"
     CDS             2701..2862
                     /product="hypothetical protein"
                     /codon_start=1
                     /transl_table=11
                     /translation="MQYSEKDIKLEQSKFKAYLDEELLDMLYNYKGDRNRIYFKALAR
                     EIKERNIDL*"
     gene            2907..3014
                     /locus_tag="H16_Tanzania_scaffold_1_curated_prodigal-singl
                     e_9"
     CDS             2907..3014
                     /product="hypothetical protein"
                     /codon_start=1
                     /transl_table=11
                     /translation="MLVNIIIGLTACVCIGSFFGIALFLISYKLDNNNL*"
     gene            3061..3630
                     /locus_tag="H16_Tanzania_scaffold_1_curated_prodigal-singl
                     e_10"
     CDS             3061..3630
                     /product="Uncharacterized protein n=2 Tax=Clostridium
                     perfringens RepID=B1R484_CLOPF"
                     /codon_start=1
                     /transl_table=11
                     /translation="VKHKRIKILLMTGVLTLGLCTGCGNNSELTVLQEKYDNSQKMVE
                     QYKKDKEKLIEQNKELQKENKTLKQDKKIAELELEELKNKEENTTDNNDYATKDYNDN
                     YVTKDYSNDYNSNNESNNYSNNESNSDSSFDGASDDVTTDEPSQDYVYWTPNGKSYHS
                     TKNCPTLSRSKVIYEGYNCPKTDPCDVCN*"
                     /db_xref="UniRef100_B1R484"
                     /db_xref="B1R484_CLOPF"
                     /db_xref="cpf:CPF_0390"
     gene            3652..4020
                     /locus_tag="H16_Tanzania_scaffold_1_curated_prodigal-singl
                     e_11"
     CDS             3652..4020
                     /product="hypothetical protein"
                     /codon_start=1
                     /transl_table=11
                     /translation="MKKILSLLLILCTIATCTIGCESQEEYEARVINAVENKVDVLMA
                     ENDAYSQVTNKEWSYSKTEDGQEIVTMTGTITYIISATIVFRFYVDTNNGYITKMSYT
                     FGDDTETVDVPKSDNSKLDL*"
     gene            4060..4542
                     /locus_tag="H16_Tanzania_scaffold_1_curated_prodigal-singl
                     e_12"
     CDS             4060..4542
                     /product="hypothetical protein"
                     /codon_start=1
                     /transl_table=11
                     /translation="MLLKKLEKKYPKPFKALRIGEKMLDILDRILLIISILGFLGIGT
                     YTVKENMQQDKSYSKVQTSNEFDINDLKIEFTNNGRAIITNNSPYIITEASFSFKEDS
                     MYIIGIDSSLRPGESQNVDAQKYYKKGGYTISETLVSYIDNNGNYKDIIYDNIANIYE
                     *"
     gene            4555..4761
                     /locus_tag="H16_Tanzania_scaffold_1_curated_prodigal-singl
                     e_13"
     CDS             4555..4761
                     /product="hypothetical protein"
                     /codon_start=1
                     /transl_table=11
                     /translation="MTYVELNDKYNSIIDTRGIRSMYTTTTSIDCCYLKIGYSNKDYY
                     SYEYEDLLYLCRDVTEIKRKLGFL*"
     gene            4774..5085
                     /locus_tag="H16_Tanzania_scaffold_1_curated_prodigal-singl
                     e_14"
     CDS             4774..5085
                     /product="Putative uncharacterized protein n=1 Tax
                     =Bacillus phage SP10 RepID=F8WPN6_9CAUD"
                     /codon_start=1
                     /transl_table=11
                     /translation="MTEFQKQRIERNIKKGTKRSFNMNVQYYKGIPLRLICRDTYRSN
                     KAKRFTINETNQNVWIPNKHLEEDGTIKQGENLDYIFIKAAKMKKLKYAGVNSWSWQR
                     R*"
                     /db_xref="UniRef100_F8WPN6"
                     /db_xref="F8WPN6_9CAUD"
                     /db_xref="sri:SELR_17960"
     gene            5097..5438
                     /locus_tag="H16_Tanzania_scaffold_1_curated_prodigal-singl
                     e_15"
     CDS             5097..5438
                     /product="hypothetical protein"
                     /codon_start=1
                     /transl_table=11
                     /translation="MTWYSNETQIIVMAIYFLVLIVVIVGRFFIEDSNLTFFVALLLL
                     LVTTLGLFKYITESTAKQNEVLTSKYKYKIEIFKGKNCDTYYTNEFKIKNGIVYFDNR
                     CADNFSIETLK*"
     gene            5454..5846
                     /locus_tag="H16_Tanzania_scaffold_1_curated_prodigal-singl
                     e_16"
     CDS             5454..5846
                     /product="hypothetical protein"
                     /codon_start=1
                     /transl_table=11
                     /translation="MVKTFREVLQNIKPGETWDCINDCNIKSISYIDKSIRIEYCSSI
                     ICYVLDDAQFKLRKEEVEFEDAIKALKEGKIIESCKTFRLYKIDECVNGKIILVKLLN
                     SYVWVDSNIVFKPEEIFNKWHIYDEGEM*"
     gene            5846..6127
                     /locus_tag="H16_Tanzania_scaffold_1_curated_prodigal-singl
                     e_17"
     CDS             5846..6127
                     /product="hypothetical protein"
                     /codon_start=1
                     /transl_table=11
                     /translation="MMFLIITDSLSDCTNTYEVNLEGKKYTVEEFIQMIFTERPNEWG
                     NIEVYGIDVINYRGGEIVSQHFNNDLLNKPVKHVIAYGGWSRMDYVIYV*"
     gene            6140..6631
                     /locus_tag="H16_Tanzania_scaffold_1_curated_prodigal-singl
                     e_18"
     CDS             6140..6631
                     /product="hypothetical protein"
                     /codon_start=1
                     /transl_table=11
                     /translation="MNIIRNLKLRILIRKNIKNLKEIKKYTIKSIEELGRQKIETKYN
                     VMFEFKEAVEKEIDFYRRSIKKRIYRDVFNISELKTRLEDFEKIRSKVFKEYCFITIL
                     NIFEDTSYTPIEWIDAYNMLIILKEYNIVEHKQEKKRITIDMEYAICIFLCIFVIFVA
                     FYS*"
     gene            6644..6868
                     /locus_tag="H16_Tanzania_scaffold_1_curated_prodigal-singl
                     e_19"
     CDS             6644..6868
                     /product="hypothetical protein"
                     /codon_start=1
                     /transl_table=11
                     /translation="MLIELKDSSRSIVNLSDMSVINFTARTFGDVYAITVVPKGSTEG
                     ISFTYPDLNTLQGDRARIKSMLGLNKEEEQ*"
     gene            6865..7254
                     /locus_tag="H16_Tanzania_scaffold_1_curated_prodigal-singl
                     e_20"
     CDS             6865..7254
                     /product="Uncharacterized protein n=2 Tax=Clostridium
                     difficile RepID=U3Y5H3_CLODI"
                     /codon_start=1
                     /transl_table=11
                     /translation="MRIFNDNKITNSTIISGDNKAIVNNVEIDIPEGASISIKHNKVY
                     INGKEYKDKKLENKEPVNIIVNGNAENISCGNSVEVKGNVTGDIDCGNSVKIGGDMQG
                     DIDCGNSVNISGNHTGDIDAGGSVRIK*"
                     /db_xref="UniRef100_U3Y5H3"
                     /db_xref="U3Y5H3_PEPDI"
                     /db_xref="cdg:CDBI1_19478"
                     /db_xref="U3Y5H3_CLODI"
     gene            7378..7689
                     /locus_tag="H16_Tanzania_scaffold_1_curated_prodigal-singl
                     e_21"
     CDS             7378..7689
                     /product="Uncharacterized protein n=1 Tax=Clostridium
                     perfringens E str. JGS1987 RepID=B1BR52_CLOPF"
                     /codon_start=1
                     /transl_table=11
                     /translation="MSHASGKVIFKDGTERFAEYNGSGDYMYNLTYETTNERNDKWRQ
                     PGSEPDCKHEHVEDVTLQNSYGCGMTWKGKCCKDCGWIIEGTDPYADDTLHELRYDEK
                     Y*"
                     /db_xref="UniRef100_B1BR52"
                     /db_xref="B1BR52_CLOPF"
     gene            7701..7997
                     /locus_tag="H16_Tanzania_scaffold_1_curated_prodigal-singl
                     e_22"
     CDS             7701..7997
                     /product="hypothetical protein"
                     /codon_start=1
                     /transl_table=11
                     /translation="MVIELSPRSFINLNDKTMDILYPGRGTIAVAKGKITNKISIEYE
                     HIRYALMRSGDLCLVMKNNSTMFSIKPAETFTIQGDRKRLEELLQKLNPLIKEI*"
     gene            7999..8268
                     /locus_tag="H16_Tanzania_scaffold_1_curated_prodigal-singl
                     e_23"
     CDS             7999..8268
                     /product="hypothetical protein"
                     /codon_start=1
                     /transl_table=11
                     /translation="MTLNELVKELRKEKIIQYAVVYKPVKEDKVLYLVLKNESYEKSI
                     ACIDAINKIKEKVNEPFTYYLTELQEIGIIINNVIGYKSKFEILY*"
     gene            8281..10449
                     /locus_tag="H16_Tanzania_scaffold_1_curated_prodigal-singl
                     e_24"
     CDS             8281..10449
                     /product="Calcineurin-like phosphoesterase./RNA ligase. 
                     (EC:3.1.4.37)"
                     /codon_start=1
                     /transl_table=11
                     /translation="MRTLLLFRGAPGCGKSTFIKDHNLEQYSLSADNIRLMCQAPVQK
                     ADGTYGISQSNDTYVWKLLFDMLEQRMKRGEFVIIDATNSLTADMSRYKHLVELYRYR
                     ALIVDMTDIPKDVCKQRNAHRLPEYKRVPEFVIDRMYDRFQTENIPKWIKVIKPEKID
                     NAIQLKPLDFNKWNKIHHIGDIHGSLDCLKKYLGEIKDDEYYIFCGDYCDRGTQNVET
                     LLYMMELAKRNNVQLLTGNHEGHLWRYAKDEHPTSTEFATVTSKEFDEAGVSKKDIRV
                     FYRKLGQIAYYTYGDKTILVTHGGIAHMLDNLMLMATEQFIKGVGDYDEVDMAEKAFA
                     ESVKDTNIYQIHGHRNINGASISSNIRSFNLEGEVEFGGHLRCVTLDKDGFKEYQIKN
                     DNFKTIKYEPDHFNNLSVADAVITLRANNLIREKKLNNNVSSFNFSPQAFKKKVWNEE
                     TIRARGLFINTNINQIVARSYNKFFNIGEMPLTKIGNLEKNFKYPVVAYEKYNGYLGL
                     IGYNPETDELMYCSKSTDEGEFALWFKEYMQTHYTVEQLDAVKDYIKRMNVTFVFEVI
                     LVDKDPHMIKYEEDTVVLLDIIYNTLDFRHMSYEMLQFTGVRLGFSVKRKAKTLNNWN
                     EFVSWYETEVNIPENNILEGFVLEDAEGFMTKIKTDYYKFWKRMRYVANEIAGNGFIK
                     KQSLVSEPLAHAFYTWLLTQPKEVQALDIISLRDKFYGGK*"
                     /db_xref="coo:CCU_21900"
                     /db_xref="UniRef100_R5VQC6"
                     /db_xref="R5VQC6_9FIRM"
                     /db_xref="3.1.4.37"
     gene            10450..10887
                     /locus_tag="H16_Tanzania_scaffold_1_curated_prodigal-singl
                     e_25"
     CDS             10450..10887
                     /product="hypothetical protein"
                     /codon_start=1
                     /transl_table=11
                     /translation="MILISKQALKDILYETNISPEEKGKLVAKIESCNLYKEDKEESL
                     LDALNSLKFNIQSDPADIYKYREMYLGVKGYIEGKITLQEGYDKYFGDSCPLFGYTWC
                     ERGKDKINDCNNCDLNEKQWPDDSARCLECWKRTLKAEKERLK*"
     gene            10887..11177
                     /locus_tag="H16_Tanzania_scaffold_1_curated_prodigal-singl
                     e_26"
     CDS             10887..11177
                     /product="hypothetical protein"
                     /codon_start=1
                     /transl_table=11
                     /translation="MDLFSLVVRKIVSTEMNSIKCKCGHVIEDDFSNTTTVIEHTNKP
                     CPKCGKIYLDNNFADVMKYACVLKANAEKEGYINEIWNDDLETKMKDILKSK*"
     gene            11194..11556
                     /locus_tag="H16_Tanzania_scaffold_1_curated_prodigal-singl
                     e_27"
     CDS             11194..11556
                     /product="Uncharacterized protein n=1 Tax=Pelosinus
                     fermentans JBW45 RepID=I9NMG5_9FIRM"
                     /codon_start=1
                     /transl_table=11
                     /translation="MAGYRPTVAIDFDGVIHSYTSGWQGADQCPDPLVEGIDEVIKDL
                     RKDHKVVIVSSRAETVEGRLAIRDYLKKYNIEVDGIDCKKPPAIVYIDDRAICFTGDT
                     NNLAEQVRNFKPWTTKDE*"
                     /db_xref="UniRef100_I9NMG5"
                     /db_xref="pft:JBW_01475"
                     /db_xref="I9NMG5_9FIRM"
     gene            11549..11935
                     /locus_tag="H16_Tanzania_scaffold_1_curated_prodigal-singl
                     e_28"
     CDS             11549..11935
                     /product="hypothetical protein"
                     /codon_start=1
                     /transl_table=11
                     /translation="MNKLKQADPLVVGAAVSNLFYSLAYPIVHTITMQGIDSKWLSFA
                     SLANCFLASIITKLWLKKSKELYYFYGIMLGVEVIVYGILTVAFLGGAATPSMYYMGD
                     AILNAIITRNIICXXXXXXVVLDLKH*"
     gene            12131..12439
                     /locus_tag="H16_Tanzania_scaffold_1_curated_prodigal-singl
                     e_29"
     CDS             12131..12439
                     /product="hypothetical protein"
                     /codon_start=1
                     /transl_table=11
                     /translation="MNNENKAKVVYENLSDISKQIIANFQTILQISNIDALKLICSNN
                     TATMFLLFEPVLQIYGIKKSTELLMKSTIFRTDNYDQPITDKETNRIKEYYNLDIKRI
                     *"
     gene            12497..13630
                     /locus_tag="H16_Tanzania_scaffold_1_curated_prodigal-singl
                     e_30"
     CDS             12497..13630
                     /product="Uncharacterized protein n=1 Tax=Ruminococcus sp.
                     CAG:9 RepID=R7CRM9_9FIRM"
                     /codon_start=1
                     /transl_table=11
                     /translation="MKIIESNGQFNVYGGNSVLTYNMLPAGYYEIYFHKQKGFWLEEH
                     PQMQIKEEKVYGNHIEKVDKVLKAFKMFDRNLGIMLSGDKGMGKSLFARMLSTEAVKV
                     GLPVIVVNFYAPGIMNFIDSIQQEALILFDEFDKTFEERDDCNPQYEVLNVLDGLSIG
                     KKLFAFICNDLEEINDCMLNRPGRIHYHFRFSYPNEEEIRAYLKDKLNPIYYDQIDDV
                     VKFSCMTNINYDCLRAIAFELNCGYGFKESINDLNILCTDGAESYCTLELEYANNKKF
                     MRNVSFDLFDKDRYIKVWAKDQDAKAIGEVYIGFSVSDVDMVKEKEFFATISNIELNL
                     LDIYRDYTKEEKQELEKYYLDPENVVMITLRRASDKNKNKRYF*"
                     /db_xref="UniRef100_R7CRM9"
                     /db_xref="R7CRM9_9FIRM"
                     /db_xref="btn:BTF1_31282"
     gene            13642..14439
                     /locus_tag="H16_Tanzania_scaffold_1_curated_prodigal-singl
                     e_31"
     CDS             13642..14439
                     /product="von Willebrand factor type A n=1 Tax=Clostridium
                     difficile E15 RepID=U3Y0U3_CLODI"
                     /codon_start=1
                     /transl_table=11
                     /translation="MGFFKKIFQKGEAAAPETTPQMPERIKSDAITTVNLKEEIKSDA
                     ITTINLRKEKLNKICLEKKELQDLTSKVVVVLDYSGSMDQLYRDGVVQETLNRLLPLA
                     LRFDDDGEMELFIFSNNYKQLPSLNINNFDNYIKNEKVLKKYSMGGTNYSPVIRNITK
                     DQEGDIPTFVIFITDGDCFSSDKTSTEEAIRKASDKPIFWQFVGIGDSSFDFLESLDD
                     MQGRYIDNADFLKISNVCNLSDEELYKALLGEFPEWLNAAKLNNIIK*"
                     /db_xref="UniRef100_U3Y0U3"
                     /db_xref="cdg:CDBI1_19778"
                     /db_xref="U3Y0U3_PEPDI"
                     /db_xref="U3Y0U3_CLODI"
     gene            14488..14685
                     /locus_tag="H16_Tanzania_scaffold_1_curated_prodigal-singl
                     e_32"
     CDS             14488..14685
                     /product="hypothetical protein"
                     /codon_start=1
                     /transl_table=11
                     /translation="MARSYFIWKVTLDDDTELKFVANSINQILYNGINIDWDEIIKIE
                     QVELYYSNAEEDYPDIIDLRN*"
     gene            14703..14939
                     /locus_tag="H16_Tanzania_scaffold_1_curated_prodigal-singl
                     e_33"
     CDS             14703..14939
                     /product="hypothetical protein"
                     /codon_start=1
                     /transl_table=11
                     /translation="MRKNVIAIIIKIMSSLILSVIFLFVCFNNKLFSTYVSYSLLIIL
                     GIAITILLYDAINEVAICNEIKRIKKEKEEKAKL*"
     gene            14957..15238
                     /locus_tag="H16_Tanzania_scaffold_1_curated_prodigal-singl
                     e_34"
     CDS             14957..15238
                     /product="hypothetical protein"
                     /codon_start=1
                     /transl_table=11
                     /translation="MSKKVIIKDIVIGDSICHPWYMFCNEYDEWDSIKDDVIFTKERF
                     LPKLMVECGIVDSISEVRRNRPELVKTLDKPDFIEVKWSKSRLYIQVGE*"
     gene            15244..15642
                     /locus_tag="H16_Tanzania_scaffold_1_curated_prodigal-singl
                     e_35"
     CDS             15244..15642
                     /product="Putative uncharacterized protein n=1 Tax
                     =Ruminococcus bromii L2-63 RepID=D4L507_9FIRM"
                     /codon_start=1
                     /transl_table=11
                     /translation="LKINKKLIPVLIIVAILGLSVVGCRESERVSYNISQEADNFNVT
                     RRLVVINARTDKPLFELVGNFALSNNDENELEVVCQTGKNEFKKHYIYLNEYTIYTVE
                     DIGGANVNKYKYEVNFLPETIQPITITTKD*"
                     /db_xref="UniRef100_D4L507"
                     /db_xref="rbr:RBR_02740"
                     /db_xref="D4L507_9FIRM"
     gene            15654..16037
                     /locus_tag="H16_Tanzania_scaffold_1_curated_prodigal-singl
                     e_36"
     CDS             15654..16037
                     /product="hypothetical protein"
                     /codon_start=1
                     /transl_table=11
                     /translation="MQYKLWSKKEKKFIKNGWIVFPDGRPFWITYGEIDAGVYMKDHV
                     LIKSTGIKNIDNIEIYEGDILKCKLYNGEYENYVIVWDEEEAGFDALNEDKSNFMLPS
                     IWTVSEIIGNIHENPELFYSDKGKK*"
     gene            16297..16518
                     /locus_tag="H16_Tanzania_scaffold_1_curated_prodigal-singl
                     e_37"
     CDS             16297..16518
                     /product="hypothetical protein"
                     /codon_start=1
                     /transl_table=11
                     /translation="MTTVDILNTDNEQIVNGLFGHSFTIPKIGEKILYLDKEYKVIDV
                     KHELICVGSIIQTNKVTLIVNEIRHDLYT*"
     gene            16529..16966
                     /locus_tag="H16_Tanzania_scaffold_1_curated_prodigal-singl
                     e_38"
     CDS             16529..16966
                     /product="hypothetical protein"
                     /codon_start=1
                     /transl_table=11
                     /translation="MEKSDLKNGMSFKTRGDEEYFIIQGNLYRKTKELSLKPNGNFDY
                     YIKNYKNDLTHKNKYSEDIMKIYDMNRNQIWERTDWDKIPIDTKVYVKNYEDSNWKKR
                     HFAGYDKNFENSPFKAFDYGQTSWTSDGTDISNWRFCKLNEEE*"
     gene            16969..17556
                     /locus_tag="H16_Tanzania_scaffold_1_curated_prodigal-singl
                     e_39"
     CDS             16969..17556
                     /product="hypothetical protein n=1 Tax=Clostridium
                     difficile RepID=UPI00016C6960"
                     /codon_start=1
                     /transl_table=11
                     /translation="MINATKHARERYAERIKGIEKDAIKSNVAMYGNDYEKDLNKMYD
                     NSRLIYTGRFQTHKECQYRLADDIILVMDKIDQNLITLYRVDFNFTKSINKVILQDLV
                     EELDVKEKAWSLEKEKTEEANSELNNEKALLEMDIEAKAKELENLKDRLDALNKYMKT
                     TNADEIVAKEAMDEIARKIVYSIDYKKAMQEIMED*"
                     /db_xref="UniRef100_UPI00016C6960"
                     /db_xref="U3XEF7_PEPDI"
                     /db_xref="UPI00016C6960"
     gene            17559..17858
                     /locus_tag="H16_Tanzania_scaffold_1_curated_prodigal-singl
                     e_40"
     CDS             17559..17858
                     /product="hypothetical protein"
                     /codon_start=1
                     /transl_table=11
                     /translation="MDTSKGVKFAIGSTIVTIILATIIICTAILNSGCSSNKEPEYIG
                     FRATQNIKKIANMTVYEIVDENTGVHYYFGKSETYRAFMSPVYNSDGTIKIDKED*"
     gene            17863..18309
                     /locus_tag="H16_Tanzania_scaffold_1_curated_prodigal-singl
                     e_41"
     CDS             17863..18309
                     /product="Uncharacterized protein n=1 Tax=Lachnospiraceae
                     bacterium A4 RepID=R9JMU5_9FIRM"
                     /codon_start=1
                     /transl_table=11
                     /translation="MRMTKYKLQLIKDSSTNYGGKDFQISDPDDLYNLLCDVCDLDKQ
                     AEEVLMLICLDSKNKVIGIHEVSRGIVNMSFACGREIFKRAILNNAAKIMLAHNHPSG
                     NSTPSEDDKKTAKFVKEAGELLDINLIENMVVGDNEYCSFKRIGEL*"
                     /db_xref="UniRef100_R9JMU5"
                     /db_xref="cbv:U729_3221"
                     /db_xref="A0A0A7G2W7_9CLOT"
                     /db_xref="R9JMU5_9FIRM"
     gene            18306..18530
                     /locus_tag="H16_Tanzania_scaffold_1_curated_prodigal-singl
                     e_42"
     CDS             18306..18530
                     /product="hypothetical protein"
                     /codon_start=1
                     /transl_table=11
                     /translation="MMLIRECKRRKFCNIYIDGYCNGLSPNCGSCIHYDLSVQDKPCD
                     GCQGIYFLAQECGFIPNCEYLLEHNKEMKI*"
     gene            18527..18673
                     /locus_tag="H16_Tanzania_scaffold_1_curated_prodigal-singl
                     e_43"
     CDS             18527..18673
                     /product="hypothetical protein"
                     /codon_start=1
                     /transl_table=11
                     /translation="MKDSILGNAVNAFMKNFKENYDKNKISDKDKIECKKIIRKSINK
                     FNNS*"
     gene            18788..19096
                     /locus_tag="H16_Tanzania_scaffold_1_curated_prodigal-singl
                     e_44"
     CDS             18788..19096
                     /product="hypothetical protein"
                     /codon_start=1
                     /transl_table=11
                     /translation="MRVVKVCKGIITGYYNNDNYIDRMFNPNVDSNEVKNHLKKALPV
                     GRAVDVKELDSRQCSGDALKQCPHKGICYFIGYCEDGHYSDYTACMLNFKQIGETEDA
                     *"
     gene            19089..19580
                     /locus_tag="H16_Tanzania_scaffold_1_curated_prodigal-singl
                     e_45"
     CDS             19089..19580
                     /product="hypothetical protein"
                     /codon_start=1
                     /transl_table=11
                     /translation="MHSRIFQLSNDEVTEPLTESSIIISNEWFVGQIADYVNENTNRE
                     SDIDWLLQTFNEEVCKYITVFKTNDLYVSITFKPGFKEEYFREKFTKLKELVKNLTLE
                     DFSDSSSITVYSIKDKIENKFGFYVYNNETEFIIPFDTFVRELNGTVEETYYFGSTID
                     YHW*"
     gene            19597..19806
                     /locus_tag="H16_Tanzania_scaffold_1_curated_prodigal-singl
                     e_46"
     CDS             19597..19806
                     /product="hypothetical protein"
                     /codon_start=1
                     /transl_table=11
                     /translation="MKWFIILFAIGWLWCTACEKTYDAARDKIEDSAKKTIEKNKDTI
                     KKGTRKAVSIMDYIGHMTGWNHRFK*"
     gene            19827..20216
                     /locus_tag="H16_Tanzania_scaffold_1_curated_prodigal-singl
                     e_47"
     CDS             19827..20216
                     /product="hypothetical protein"
                     /codon_start=1
                     /transl_table=11
                     /translation="MIIYYAHHMSVYNTLQEARELKVIHRMFKNSVVINPNGWINSEG
                     VNGSAIMEQCYIFVQKSDVVVFSALEDGVIGRGVYCELEKAFKHKKRVYFLLRNALVE
                     YYESDYKETKLINNGENWKTYAKVKIK*"
     gene            20228..20518
                     /locus_tag="H16_Tanzania_scaffold_1_curated_prodigal-singl
                     e_48"
     CDS             20228..20518
                     /product="Uncharacterized protein n=1 Tax=Clostridium
                     saccharoperbutylacetonicum N1-4(HMT) RepID=M1MNY6_9CLOT"
                     /codon_start=1
                     /transl_table=11
                     /translation="MKTYRKTLFKKDFDFVTAYGSCDDERSKMKGYIEFKMYFDFKEG
                     LRFSVAVPNYAYCSRNPFKALFDVLEKQVVGNSKYQRLKADCRDKGYWQHLE*"
                     /db_xref="UniRef100_M1MNY6"
                     /db_xref="csr:Cspa_c26760"
                     /db_xref="M1MNY6_9CLOT"
     gene            20530..20886
                     /locus_tag="H16_Tanzania_scaffold_1_curated_prodigal-singl
                     e_49"
     CDS             20530..20886
                     /product="Peptidyl-tRNA hydrolase PTH2 family protein n=1
                     Tax=Clostridium difficile DA00210 RepID=T3TX17_CLODI"
                     /codon_start=1
                     /transl_table=11
                     /translation="MRKVMYIVINQDLNMSPGKIGAHCAHAVFDYLYLLNKAQDTIPT
                     VFADVMDSFKNNGDTIIVLKAHEEVLLECERRGYVAVRDRGLTEVEPDSITAVCLGIY
                     DKDEGIPKWIQRLRLL*"
                     /db_xref="UniRef100_T3TX17"
                     /db_xref="T2YXW8_PEPDI"
                     /db_xref="T3TX17_CLODI"
     gene            20899..21126
                     /locus_tag="H16_Tanzania_scaffold_1_curated_prodigal-singl
                     e_50"
     CDS             20899..21126
                     /product="hypothetical protein"
                     /codon_start=1
                     /transl_table=11
                     /translation="MDKRIVTKTAAQAREEMEKQRLDTSDICPECGTKVLMALTGTEQ
                     EGSFLFGKTVRYTYYTCSKCGCEWKVEEGRW*"
     gene            21128..21571
                     /locus_tag="H16_Tanzania_scaffold_1_curated_prodigal-singl
                     e_51"
     CDS             21128..21571
                     /product="hypothetical protein"
                     /codon_start=1
                     /transl_table=11
                     /translation="MFVDKPLCNLKNCRFFSDYNCMADKIRHERCPYKIMRDDVDALG
                     YINVTGHLERKSDHVKGCEYCDFDSTEDNIIKINESRFQEKLENGQDIDVFSETLLLD
                     TKDDKGYILESVANLYSEDMMIAKFPDHALEIHYCPVCGRKLDDK*"
     gene            21661..22248
                     /locus_tag="H16_Tanzania_scaffold_1_curated_prodigal-singl
                     e_52"
     CDS             21661..22248
                     /product="hypothetical protein n=1 Tax=[Clostridium]
                     glycolicum RepID=UPI00036C2A57"
                     /codon_start=1
                     /transl_table=11
                     /translation="MLLVQPIRFMRKNFKHIIFTLTVLATLGFGSVNDVYASSYMETT
                     CNLNVRTGASTKCKKLGTLKKGAKVIPIKTRYGWCKIKYGNRYGWCKKLYLSKTDKTN
                     KKNVRRTLKVKAYAYTGHSMTSTGRVPKAGRTIAVDPRIIPYGSKIYIPALGRTYIAE
                     DCGGGIKGNKVDIYMSSNRECYNFGVKYLTIHILN*"
                     /db_xref="UniRef100_UPI00036C2A57"
                     /db_xref="A0A0B3WND5_9FIRM"
                     /db_xref="cdl:CDR20291_2373"
                     /db_xref="UPI00036C2A57"
     gene            22299..22517
                     /locus_tag="H16_Tanzania_scaffold_1_curated_prodigal-singl
                     e_53"
     CDS             22299..22517
                     /product="hypothetical protein"
                     /codon_start=1
                     /transl_table=11
                     /translation="MVKKHITKTAEQAKLERQRMTDESTCPSCGYRACIGLKGEEEIK
                     TGWFSKKTIKFKEYSCIKCGCEWRIDID*"
     gene            22532..22969
                     /locus_tag="H16_Tanzania_scaffold_1_curated_prodigal-singl
                     e_54"
     CDS             22532..22969
                     /product="Putative uncharacterized protein id=3012028 bin
                     =GWC1_Spirochaetes_27_15 species=Fusobacterium mortiferum
                     genus=Fusobacterium taxon_order=Fusobacteriales
                     taxon_class=Fusobacteriia phylum=Fusobacteria
                     tax=GWC1_Spirochaetes_27_15 organism_group=Spirochaetes"
                     /codon_start=1
                     /transl_table=11
                     /translation="MIFKEISGDLFKSNPNYTLMHCISHDCAMGAGIAKTFDALMPDM
                     KKQLKRTIRENDLTGYYAMLYRGKRDVINLVTKERYWHKPTYSSLKASLINAKQIILR
                     NNIKYIAMPVIGCGLDRLQWSKVSKMVKEIFADTDVEIIVYHK*"
                     /db_xref="gwc1_scaffold_2797_30"
                     /db_xref="A0A060XB39_ONCMY"
                     /db_xref="ral:Rumal_3571"
     gene            22983..23258
                     /locus_tag="H16_Tanzania_scaffold_1_curated_prodigal-singl
                     e_55"
     CDS             22983..23258
                     /product="hypothetical protein"
                     /codon_start=1
                     /transl_table=11
                     /translation="MKKINVEVTFKEERQMKEFMKMLAWMEYCGNIGHYTDFLVGLDG
                     DGSARPKFKFEDIETQKTYEDLRRSMNDIKYPLRKEEVLTDLHISIS*"
     gene            23303..23836
                     /locus_tag="H16_Tanzania_scaffold_1_curated_prodigal-singl
                     e_56"
     CDS             23303..23836
                     /product="Putative sporulation protein YyaC n=1 Tax
                     =Thermoanaerobacterium thermosaccharolyticum M0795
                     RepID=L0IK29_THETR"
                     /codon_start=1
                     /transl_table=11
                     /translation="MVIESILEQMLNTISSDVDITYLCIGTDRATGDALGPIVGTMLT
                     YHGLKVCGTIENPVHGLNLDQYEIRFKQNKPQHIVAIDACIGLYEDIGVVKFKTQGLR
                     PGAGAGKNFPRMGDTSIIGIVESNNIAVHECRLYEILEMAQDIVDTILEFEKIRARNK
                     RKISHIFKRMIGLQNSN*"
                     /db_xref="UniRef100_L0IK29"
                     /db_xref="tto:Thethe_02285"
                     /db_xref="L0IK29_THETR"
     gene            23852..24103
                     /locus_tag="H16_Tanzania_scaffold_1_curated_prodigal-singl
                     e_57"
     CDS             23852..24103
                     /product="hypothetical protein"
                     /codon_start=1
                     /transl_table=11
                     /translation="MESYTKEQRIKIFDVNAIEPGDVIQYYRFSETLCTASENALVAK
                     VTEKEITAVEYRDKQILYVYFHPEDQGVEIKNVIKKGQL*"
     gene            24103..24300
                     /locus_tag="H16_Tanzania_scaffold_1_curated_prodigal-singl
                     e_58"
     CDS             24103..24300
                     /product="hypothetical protein"
                     /codon_start=1
                     /transl_table=11
                     /translation="MKDYKSLNLKELKSLDNLILTQNEFRELILNRNIKYFKYLNENR
                     VYIKLIGFDDDYLIIYIEGGI*"
     gene            24301..24498
                     /locus_tag="H16_Tanzania_scaffold_1_curated_prodigal-singl
                     e_59"
     CDS             24301..24498
                     /product="hypothetical protein"
                     /codon_start=1
                     /transl_table=11
                     /translation="MKAFALIVAVILFIGINIISFLITAGIIYLICFCFSLAFSWKIA
                     LGIWVILLLINLFISSHKKSK*"
     gene            24512..24835
                     /locus_tag="H16_Tanzania_scaffold_1_curated_prodigal-singl
                     e_60"
     CDS             24512..24835
                     /product="hypothetical protein"
                     /codon_start=1
                     /transl_table=11
                     /translation="MNILLNIYTVIVLIAVIAMAFFIYKLKVLLPQISIDKLLRASSN
                     NHLEAAINILLYLFCPLLHVLFIGIVMYFLYLNDDESVKLIDKSLDHAIERKEQEEYE
                     KNDNQ*"
     gene            24813..24950
                     /locus_tag="H16_Tanzania_scaffold_1_curated_prodigal-singl
                     e_61"
     CDS             24813..24950
                     /product="hypothetical protein"
                     /codon_start=1
                     /transl_table=11
                     /translation="MKKMIINKIITEYNKRTIGGRKLGSYRFEELVGFYTQLKNGKQI
                     K*"
     gene            24991..25239
                     /locus_tag="H16_Tanzania_scaffold_1_curated_prodigal-singl
                     e_62"
     CDS             24991..25239
                     /product="hypothetical protein"
                     /codon_start=1
                     /transl_table=11
                     /translation="MPKLVLKELNIQRPDNETLQIIQRANKEVESGQSRLELVYIDPV
                     TQKRYVLNADDIPQNIYQKIYMHLSLYITNSFDYTLRR*"
     gene            25255..25671
                     /locus_tag="H16_Tanzania_scaffold_1_curated_prodigal-singl
                     e_63"
     CDS             25255..25671
                     /product="hypothetical protein"
                     /codon_start=1
                     /transl_table=11
                     /translation="MTFNFEEATIELFKKYNLEYVKITEDRNKYWEGFDYLRTHDCYI
                     ELYGYAWTVNSSNRSLRYNRTPVFGKFYINHSGRRIFDEYDLKRPGKVKKSVDGEIRH
                     YATSYVEAAEGYNKLIDKHLELIKQLEDWANSYRIY*"
     gene            25682..25876
                     /locus_tag="H16_Tanzania_scaffold_1_curated_prodigal-singl
                     e_64"
     CDS             25682..25876
                     /product="hypothetical protein"
                     /codon_start=1
                     /transl_table=11
                     /translation="MTRPNNIILDKIRELKEFHPYIHISEEILIPEICDCIEHGIELM
                     PYQKEVVNYFLLLNKNKEEL*"
     gene            25888..26874
                     /locus_tag="H16_Tanzania_scaffold_1_curated_prodigal-singl
                     e_65"
     CDS             25888..26874
                     /product="Thymidylate synthase ThyX {ECO:0000256
                     |HAMAP-Rule:MF_01408}; Short=TS
                     {ECO:0000256|HAMAP-Rule:MF_01408};; Short=TSase
                     {ECO:0000256|HAMAP-Rule:MF_01408};; EC=2.1.1.148
                     {ECO:0000256|HAMAP-Rule:MF_01408};;  TaxID=86416
                     species="Bacteria; Firmicutes; Clostridia; Clostridiales;
                     Clostridiaceae; Clostridium.;" source="Clostridium
                     pasteurianum BC1.;""
                     /codon_start=1
                     /transl_table=11
                     /translation="MKVKLIAHTPNPEEVVAQAAKLCYSPVGVDGIMEKLTPEKINKF
                     VDHLATIGHESPLEHVTFTFAIEGISRVTTHQLVRHRLASYSQQSQRYVKLEQFEYIM
                     PPEIEKNSYARTIFKKHMEDSQKAYDEIVDVLTENKLDKKYPTWIEDTKDEYANLSTE
                     ELFQLNHNMRNLWAKNHKKEYSALEKEAIEDARYVFPNACETKIVCTMNARSLLHFFN
                     VRCCNRAQWEIRAMADEMLKECKKVAPTLFKKAGPDCTFGKCGEGSMSCGHPRKPEDF
                     VGKMYEWCPDCDTENEFPLESKPHTCKKCGKELKPCSICYEDNTECNKCKFE*"
                     /db_xref="R4K7S7_CLOPA"
                     /db_xref="UniRef100_UPI0002893793"
                     /db_xref="cpas:Clopa_4535"
                     /db_xref="UPI0002893793"
                     /db_xref="2.1.1.148"
                     /db_xref="2.1.1.14"
     gene            26885..27064
                     /locus_tag="H16_Tanzania_scaffold_1_curated_prodigal-singl
                     e_66"
     CDS             26885..27064
                     /product="hypothetical protein"
                     /codon_start=1
                     /transl_table=11
                     /translation="MGIIYTKHKLDELYKERERIDKEIQECIDEINWYNEKYKDDVYY
                     QKNGVPFEEVHDYSP*"
     gene            27164..27631
                     /locus_tag="H16_Tanzania_scaffold_1_curated_prodigal-singl
                     e_67"
     CDS             27164..27631
                     /product="Uncharacterized protein n=1 Tax=Clostridium sp.
                     CAG:632 RepID=R5JZ62_9CLOT"
                     /codon_start=1
                     /transl_table=11
                     /translation="MINYQIKNADTAIMSFRGENLFLSNFYEGKVFTYRGLRFTNSEA
                     PFHAEKCWSRAKDFEMERPSQSKRLGRKVLMRSDWDQVKDKVMYDVCYAKFTQDPALK
                     AKLLATGDRELVEGNTHGDRCWGMTYSQKYGMWIGENRLGKVLMQLRDDLRKM*"
                     /db_xref="UniRef100_R5JZ62"
                     /db_xref="R5JZ62_9CLOT"
                     /db_xref="ral:Rumal_1634"
     gene            27690..27872
                     /locus_tag="H16_Tanzania_scaffold_1_curated_prodigal-singl
                     e_68"
     CDS             27690..27872
                     /product="hypothetical protein"
                     /codon_start=1
                     /transl_table=11
                     /translation="MKKEVKDSTANIITVGGVGLMLLIAGLPLVPSLTILGGTVAGCA
                     YLTHNKSRRNTDGNRD*"
     gene            27856..28389
                     /locus_tag="H16_Tanzania_scaffold_1_curated_prodigal-singl
                     e_69"
     CDS             27856..28389
                     /product="Uncharacterized protein n=1 Tax=Nitrolancetus
                     hollandicus Lb RepID=I4EMH4_9CHLR"
                     /codon_start=1
                     /transl_table=11
                     /translation="MAIVINFFGGPGAGKSTTMARLFADLKSKGINCEMVSEFAKDLV
                     YENRMDTMKDELYIFAKQNHRLFRVKDKVDVIITDRPLLLTCVYDSLYGENDQALHDL
                     VRKTFKSYNNVNIFLDNRNIPYKENEGRLQSEEEANSIGYFIKEELESSDESFIEVET
                     NDYDYIYKYISLVLKLT*"
                     /db_xref="UniRef100_I4EMH4"
                     /db_xref="A0A0F9I0S5_9ZZZZ"
                     /db_xref="rus:RBI_I01848"
                     /db_xref="I4EMH4_9CHLR"
     gene            28419..28841
                     /locus_tag="H16_Tanzania_scaffold_1_curated_prodigal-singl
                     e_70"
     CDS             28419..28841
                     /product="hypothetical protein"
                     /codon_start=1
                     /transl_table=11
                     /translation="MEARSTYILAKRVINIIYVYEKSVRRNISNLSFEELARGLADVF
                     YIYDRNNKLLNGTSFDIDVQKQVVDKTINETASLCMINTECDTCCLQQIHEAVISINL
                     THEKHIRGTDILKTCNTVYFLVTHKFRPKINTDDWENI*"
     gene            28857..29972
                     /locus_tag="H16_Tanzania_scaffold_1_curated_prodigal-singl
                     e_71"
     CDS             28857..29972
                     /product="ATP-dependent metalloprotease FtsH (EC:3.6.1.3)"
                     /codon_start=1
                     /transl_table=11
                     /translation="MYLHVYITKDYDMYELKVNKVSKNRMRYDNEHIISLDDIVYKNG
                     KFLIAKRVNIKFKAILPEDKDKAKEYVLEMIKHITDGIDETEEMEQFDEITEAIDYIK
                     ELKESNGVNEEYVGLKDVIINDSVMNKIEQTLKFLNKDEKYREIGAKTPKNLLLYGPA
                     GTGKTLIAKALGCESGRKVYTASAAEFAEKYVGVGPRRIRDLFDAARENRPSIVFIDE
                     IDCIAMKRTGDRNGEDIKMLNQLLTELDGIADNKDITVICTTNRLDMLDPAFIRAGRF
                     DRKIKIEKPNYENRIKMFELYLSKVKHDNKIDLNILADITSGCNGADIQTIVNESAIL
                     AVDKELSKVSMDELTEKAEEIMQSNRDSNLEVNAIGF*"
                     /db_xref="tit:Thit_1791"
                     /db_xref="D7AQZ8_THEM3"
                     /db_xref="UniRef100_D3T482"
                     /db_xref="3.6.1.3"
                     /db_xref="3.4.24.-"
     gene            29997..30146
                     /locus_tag="H16_Tanzania_scaffold_1_curated_prodigal-singl
                     e_72"
     CDS             29997..30146
                     /product="hypothetical protein"
                     /codon_start=1
                     /transl_table=11
                     /translation="LLIVKLFLLQMADTAIDCATEAILFGVPKDENDITQESVQRLTQ
                     YIKEM*"
     gene            30151..30333
                     /locus_tag="H16_Tanzania_scaffold_1_curated_prodigal-singl
                     e_73"
     CDS             30151..30333
                     /product="hypothetical protein"
                     /codon_start=1
                     /transl_table=11
                     /translation="VYRLQKMFKSFKKLLTTPRVGNLIKLCVLNKMYYKGEIDLTTKF
                     DKLKEGEVYDCRKLYN*"
     gene            30308..30505
                     /locus_tag="H16_Tanzania_scaffold_1_curated_prodigal-singl
                     e_74"
     CDS             30308..30505
                     /product="hypothetical protein"
                     /codon_start=1
                     /transl_table=11
                     /translation="MIVVNCTTEEYHNLIEAFEGSICCPFKNNPKIKCTLDYTQKPIE
                     GEAEATCIPCLKKNIVWIIED*"
     gene            30519..30677
                     /locus_tag="H16_Tanzania_scaffold_1_curated_prodigal-singl
                     e_75"
     CDS             30519..30677
                     /product="hypothetical protein"
                     /codon_start=1
                     /transl_table=11
                     /translation="MKNKKDMMAKCENEIQKCNSKIKDLRDTESEELVEVVKHKEKVK
                     DDLQNLYK*"
     gene            30695..31090
                     /locus_tag="H16_Tanzania_scaffold_1_curated_prodigal-singl
                     e_76"
     CDS             30695..31090
                     /product="hypothetical protein"
                     /codon_start=1
                     /transl_table=11
                     /translation="MIRKLNIGDKIKIRPNIHVGKYGINSVVANMVQYAGQTATIENA
                     YDVTRVIKGEKINSREYIIDLDDNYYSWTMEMFNTDFEDDEIIEQVENILGITKEELR
                     QDYITNCSSNNPTEQDLINYAKDKFKDFL*"
     gene            31105..31494
                     /locus_tag="H16_Tanzania_scaffold_1_curated_prodigal-singl
                     e_77"
     CDS             31105..31494
                     /product="hypothetical protein"
                     /codon_start=1
                     /transl_table=11
                     /translation="MSNETNLKPHTIVKIREDLKQGLHNEHYVTKKMLNFKGMLATIT
                     EVVPLDNNNEDFLYSLSVDNGRYWWKQENFEEGTYSPVMFLANELGLTYNEIVSDYKN
                     NTGKNEGDVVIDEELEEYIKTRYGKFL*"
     gene            31522..31833
                     /locus_tag="H16_Tanzania_scaffold_1_curated_prodigal-singl
                     e_78"
     CDS             31522..31833
                     /product="hypothetical protein"
                     /codon_start=1
                     /transl_table=11
                     /translation="MEKHDQEQIIEKAVDIASEAISSAMADERFAHLSDTERALAVVQ
                     SVAMGGMVALNTLADLFGEDFVEQVMSLLEKIGEAAEAADELHGHDMFSDIDTDMDDE
                     R*"
     gene            31947..32513
                     /locus_tag="H16_Tanzania_scaffold_1_curated_prodigal-singl
                     e_79"
     CDS             31947..32513
                     /product="Uncharacterized protein n=1 Tax=Coprococcus sp.
                     HPP0074 RepID=S2Y4V1_9FIRM"
                     /codon_start=1
                     /transl_table=11
                     /translation="MIIVLVGRMASGKDTILNAIHNRTKIPVLVSHTTRPMRPGETDG
                     KEYHFVNNNTFKRMYDQHEFIEYRVYRPANGEIWFYGLTEKEAKCKNLSIVIMDPTGY
                     EALAKRFGNENIIGILLEADKETIYNRAILRHGDSIEEINRRIKDDDRRFNKFEQEHK
                     ECHKVYNNNDRGINDVVDEIMDIIEKSL*"
                     /db_xref="UniRef100_S2Y4V1"
                     /db_xref="S2Y4V1_9FIRM"
                     /db_xref="cac:CA_C1217"
     gene            complement(32524..33267)
                     /locus_tag="H16_Tanzania_scaffold_1_curated_prodigal-singl
                     e_80"
     CDS             complement(32524..33267)
                     /product="hypothetical protein"
                     /codon_start=1
                     /transl_table=11
                     /translation="MNIVKKNHALYGDVRFGYYNNGFKPFLSDVAKVLNIKDINKCVA
                     KWNNDYLIEDFKAIKYKLLTIDGVRKLISTNSINVSPLFLEWLDDTCKQLKSEDTVPY
                     YNNKSEIQLMMEAMRNIALENAIHIEYPTFSVNYMYEPNPYYNCATSGNKMRCTKSYN
                     TWKKNFPYQLLEPLKDKLDFHSPLALFIYIKCPKEFDTDNLQKPINDAIARYFNCSDH
                     QIRVNTIECIGYVENNKDSEFYIHLENII*"
     gene            33375..33653
                     /locus_tag="H16_Tanzania_scaffold_1_curated_prodigal-singl
                     e_81"
     CDS             33375..33653
                     /product="hypothetical protein"
                     /codon_start=1
                     /transl_table=11
                     /translation="MSKRIEHIFEDGIEKKRCSRCKQYLPLDHYLYKADRWDKLSNEC
                     IRCISIRNKRRANPEFNIPEDIESPEEIKEYLDNVRGKKTKPDPIYKR*"
     gene            33671..33853
                     /locus_tag="H16_Tanzania_scaffold_1_curated_prodigal-singl
                     e_82"
     CDS             33671..33853
                     /product="hypothetical protein"
                     /codon_start=1
                     /transl_table=11
                     /translation="MTKKKKKKVTTKSKMKRTNKKASNIMCYAPFQLQPGCSHNIKPC
                     GKPSGGGNPPTISGGF*"
     gene            33853..34344
                     /locus_tag="H16_Tanzania_scaffold_1_curated_prodigal-singl
                     e_83"
     CDS             33853..34344
                     /product="hypothetical protein"
                     /codon_start=1
                     /transl_table=11
                     /translation="MKKDFVNQQIEIYGEPDIGKTEYALSLLDKDDAVVYIDSDRKLR
                     REQVPDLPGFYIMYPRNVLDIFEMVTKVSKFVDVIVIDSLPTINNKGEAMINNKAFEK
                     DVISYIQDIISICKKNKCTIIIVNQIRFNGKKNVTYGIKRLGLYYSIRIEVLQDTINI
                     HYR*"
     gene            34376..35101
                     /locus_tag="H16_Tanzania_scaffold_1_curated_prodigal-singl
                     e_84"
     CDS             34376..35101
                     /product="hypothetical protein"
                     /codon_start=1
                     /transl_table=11
                     /translation="MKHEARETNMLNRRLNKVMEGRYLYVIFTYDSKQKRLVYTDTCS
                     TLELAKKKLNKYAIERIPAVKAIRSLGSKYNAVYLLEHNGDVTPVYTLYRATEKINEI
                     YKAEYKTKVRKGDKEVDSGYIGFAYNSKTDSYICTRLYDDSLNVKKHISKRYGVDRKS
                     IEILDVIKIRRGFRFIDKKYADFTKLKEVKKALLDNQKLSTKELLQNELDSGNSKEVV
                     ERILSNLTEEEMVNLLSKIKEEK*"
     gene            35571..35657
                     /locus_tag="H16_Tanzania_scaffold_1_curated_prodigal-singl
                     e_trna_1"
     tRNA            35571..35657
                     /product="Ser"
     gene            35677..35753
                     /locus_tag="H16_Tanzania_scaffold_1_curated_prodigal-singl
                     e_trna_2"
     tRNA            35677..35753
                     /product="Asp"
     gene            35763..35838
                     /locus_tag="H16_Tanzania_scaffold_1_curated_prodigal-singl
                     e_trna_3"
     tRNA            35763..35838
                     /product="Thr"
     gene            35840..35926
                     /locus_tag="H16_Tanzania_scaffold_1_curated_prodigal-singl
                     e_trna_4"
     tRNA            35840..35926
                     /product="Tyr"
     gene            35930..36005
                     /locus_tag="H16_Tanzania_scaffold_1_curated_prodigal-singl
                     e_trna_5"
     tRNA            35930..36005
                     /product="Glu"
     gene            36010..36085
                     /locus_tag="H16_Tanzania_scaffold_1_curated_prodigal-singl
                     e_trna_6"
     tRNA            36010..36085
                     /product="Pro"
     gene            36100..36174
                     /locus_tag="H16_Tanzania_scaffold_1_curated_prodigal-singl
                     e_trna_7"
     tRNA            36100..36174
                     /product="Gln"
     gene            36176..36267
                     /locus_tag="H16_Tanzania_scaffold_1_curated_prodigal-singl
                     e_trna_8"
     tRNA            36176..36267
                     /product="Ser"
     gene            36274..36349
                     /locus_tag="H16_Tanzania_scaffold_1_curated_prodigal-singl
                     e_trna_9"
     tRNA            36274..36349
                     /product="Asn"
     gene            36475..36550
                     /locus_tag="H16_Tanzania_scaffold_1_curated_prodigal-singl
                     e_trna_10"
     tRNA            36475..36550
                     /product="Met"
     gene            36632..36706
                     /locus_tag="H16_Tanzania_scaffold_1_curated_prodigal-singl
                     e_trna_11"
     tRNA            36632..36706
                     /product="Trp"
     gene            37186..37302
                     /locus_tag="H16_Tanzania_scaffold_1_curated_prodigal-singl
                     e_trna_12"
     tRNA            37186..37302
                     /product="Pseudo"
     gene            37731..39206
                     /locus_tag="H16_Tanzania_scaffold_1_curated_prodigal-singl
                     e_85"
     CDS             37731..39206
                     /product="Uncharacterized protein containing a von
                     Willebrand factor type A (VWA) domain n=1 Tax=Marinitoga
                     piezophila (strain DSM 14283 / JCM 11233 / KA3)
                     RepID=H2J4R0_MARPK"
                     /codon_start=1
                     /transl_table=11
                     /translation="MEKYNVNKENMTLTANGANTHVTTHNECLDFFALGGAMREKTEQ
                     DILNLFNAAYASDKLLAMKLLFYIRDIRGGQGERRTFRIILNDLAKFDPATISKNLEL
                     IPEYGRWDDLYALVDTPLEKEMFSFIKKQFNLDRISNTPSLLAKWLKSENASSAETKR
                     LATKTRKALKLSPKQYRKELSRLRQRIGVIERLISENKWDEIEYDKIPSNAGFKYSNA
                     FARHDYERYSAFLEKAKNTNLRSVNAEALYPYEIVKRACKYIDYWSYDSITQAERDAL
                     EVYWKNLKDYFAGQSENYSAICVVDTSGSMEGTPLEVALSLGLYTAERCKGPFKDTFI
                     TFSRDPQLQQVVGEDVYAKLENMSSADWDMNTDIKKVFDLLLNKAVKGGLSQETLPQN
                     IFIISDMQFDYCARYEGNNANTLLENIAEDWKAAGYEMPHLIFWNVNASSRNIPVLGK
                     GRISYVSGFSPSIFEVVLSNKTGYDLMLEVLNSERYSKITV*"
                     /db_xref="UniRef100_H2J4R0"
                     /db_xref="A0A094IFW5_9MOLU"
                     /db_xref="mpz:Marpi_0401"
                     /db_xref="H2J4R0_MARPK"
     gene            39286..39618
                     /locus_tag="H16_Tanzania_scaffold_1_curated_prodigal-singl
                     e_86"
     CDS             39286..39618
                     /product="hypothetical protein"
                     /codon_start=1
                     /transl_table=11
                     /translation="MKLIGLLSDFSDETIIYYNKEDGKYYHDECENAICDKFMTEFIH
                     YLNNPWEETGCINLNIKHEDEEALAILAVICYDTITAFLYGHGKTANDAVKDLEVTYK
                     ELKQRFDK*"
     gene            39642..39890
                     /locus_tag="H16_Tanzania_scaffold_1_curated_prodigal-singl
                     e_87"
     CDS             39642..39890
                     /product="hypothetical protein"
                     /codon_start=1
                     /transl_table=11
                     /translation="MDEKFKYNQRLRVTYKDLKGFMESKGYYMYRQKNSTHTIFKNKT
                     GKSIPIPYKHGTICQGTVSKILKQMGEDRSELARYLYE*"
     gene            39948..40049
                     /locus_tag="H16_Tanzania_scaffold_1_curated_prodigal-singl
                     e_88"
     CDS             39948..40049
                     /product="hypothetical protein"
                     /codon_start=1
                     /transl_table=11
                     /translation="MKVSVIDKKKPEIQVRVQGQVKKEQKGIYNIKL*"
     gene            40066..40620
                     /locus_tag="H16_Tanzania_scaffold_1_curated_prodigal-singl
                     e_89"
     CDS             40066..40620
                     /product="hypothetical protein"
                     /codon_start=1
                     /transl_table=11
                     /translation="MNEFRNIIISSKKNIAIGVNYPDQAVSNKKIKIRCLKYSGEALP
                     FTDHNQASKLNSLYLLNKYLTKIKQIKEKDNSISCRIIINNTLYKTITKGTYKEWVKT
                     GCYHNNKKPLNENEIALWRKFGELYSELFFDITFADLNFYKLNNIKYNYVNVIYAKKV
                     IDKMENIMKEYENSELDKLFNEIL*"
     gene            40748..41233
                     /locus_tag="H16_Tanzania_scaffold_1_curated_prodigal-singl
                     e_90"
     CDS             40748..41233
                     /product="hypothetical protein"
                     /codon_start=1
                     /transl_table=11
                     /translation="METYGYIPDISPEQAKELDKLNTMYKFICIDLTTDEVEKVLLEY
                     LKDNLDLNLRLLDCTLDFDLVESDNIISYWEILNVSINQNNESYEEMKYVERTINDYF
                     GKNAMYEISDGEYQLSSKKIFRMIFENAYPKPTSTGYALTVSYDNVKDFIDSPACRYI
                     L*"
     gene            41252..41545
                     /locus_tag="H16_Tanzania_scaffold_1_curated_prodigal-singl
                     e_91"
     CDS             41252..41545
                     /product="hypothetical protein"
                     /codon_start=1
                     /transl_table=11
                     /translation="MEGCKCPYCGTDLSTGMLAIAPTNLYGEDYRYVMCRECYNFLLL
                     KLKNFRFYKLPNRKAEYDAIKEFDKIIKTDLAEDELNLIDLLKDVAKTQNKLH*"
     gene            41570..42838
                     /locus_tag="H16_Tanzania_scaffold_1_curated_prodigal-singl
                     e_92"
     CDS             41570..42838
                     /product="PhoH family protein n=1 Tax=Clostridium
                     botulinum D str. 1873 RepID=C5VUC5_CLOBO"
                     /codon_start=1
                     /transl_table=11
                     /translation="VNIYLDTSVLMHSTTRLEKLIGEGNKLVVCTLVLEELDNHKDGK
                     DGEKAFKARTAIKFLKKYENQIEFITSDGCQAETIKRYELDPNKPDNKILEAAIIYEI
                     ETGEKLEIYTNDISMSIKARRLGLECLAPEYEEDKSYKGYIEIKGTEEENDYTLKELM
                     VSDTLHPNQYIIVTDTDYEENGEIFERSYAVKWTGDDYAETIIPRSKELQPKNMPQAC
                     AIDLMFSKDIPIKIICGGYGSGKTYIAVKSAEELINRYFCYSKLLLVRNPIPADNIDI
                     GALPGTKHDKVGSYFQSMTQYLSDVSSNMYEDSFDPDNLEAAKRRGYQLEMEIPSFMK
                     GRSVDDTLMIVDECEDLNLKLIKLLGTRIGNNSAIVLTGDWHQAEQQYKYDSGISKLI
                     EQTIDDPLVGIVVLDEDVRSSVSKTFANLK*"
                     /db_xref="UniRef100_C5VUC5"
                     /db_xref="A0A017RU17_9CLOT"
                     /db_xref="phm:PSMK_07780"
                     /db_xref="C5VUC5_CLOBO"
     gene            42868..43686
                     /locus_tag="H16_Tanzania_scaffold_1_curated_prodigal-singl
                     e_93"
     CDS             42868..43686
                     /product="hypothetical protein"
                     /codon_start=1
                     /transl_table=11
                     /translation="MSENIRLTYIPYSSMDEGFYQSIVEIAECGDCMANPFILYNNEL
                     DINVENLDSIINKYTEYIDADELYDKIDEIAKNESEGTIMLYGFDISLDDIREDIIPL
                     INENMYLSINVIVEDDNYACSSSISLPMSIADESDEEWSKHKEEIDDELKRIGVLYQK
                     LNSLFKGLSSDGKSKKKTKQKELEAPKEVKLLECDIPSNKEKLTPADKEQENIEDSEL
                     DENFVCYTYEDVTNIVSVVRSGNVFSIEDDDNRVEFDKKALDFIIEALMKFYDK*"
     gene            43752..44474
                     /locus_tag="H16_Tanzania_scaffold_1_curated_prodigal-singl
                     e_94"
     CDS             43752..44474
                     /product="hypothetical protein"
                     /codon_start=1
                     /transl_table=11
                     /translation="MRTVFNETESLFESSKTVQLSNEELVSLIQEGDGDTDKYWYMLY
                     NQTKDSIYRVYHNVVHTYYKSNYKDDILSILKVGWAKAVNTFNNKKCKWFVSWAMLLM
                     EREYINFAKRRTKIREGKSVKAECLGCLNNSFLNSQTSDKALNETIDNILIDRPSEEV
                     YHKFEVEMLVQQKLKLLKKYHPVSYEMIVDSFYNEKTQTQIAQDFDIKQASVSRYIKI
                     GKNFLKDIISKQEKEACLYTTK*"
     gene            44503..45084
                     /locus_tag="H16_Tanzania_scaffold_1_curated_prodigal-singl
                     e_95"
     CDS             44503..45084
                     /product="ATP-dependent Clp protease proteolytic subunit 
                     {ECO:0000256|HAMAP-Rule:MF_00444,
                     ECO:0000256|RuleBase:RU003567}; EC=3.4.21.92
                     {ECO:0000256|HAMAP-Rule:MF_00444,
                     ECO:0000256|RuleBase:RU000549};; Endopeptidase Clp
                     {ECO:0000256|HAMAP-Rule:MF_00444};  TaxID=445973
                     species="Bacteria; Firmicutes; Clostridia; Clostridiales;
                     Peptostreptococcaceae; Intestinibacter.;"
                     source="Intestinibacter bartlettii DSM 16795.;""
                     /codon_start=1
                     /transl_table=11
                     /translation="MALIPSVVSKTSEGERVYDIYSRLLKDRIIFLGDEVNDTTASLV
                     VAQLLFLEAEDPDKDIYLYINSPGGVVTAGMAIYDTMQYIKPDVCTVCIGMAASMGAF
                     LLAAGAKGKRYALPNSEIMIHQPLGGTRGQATDIEIHTKNILDTKKRLNTILSERTGK
                     DYKTICKDTERDNFMTAEEAKEYGLIDEVKNNR*"
                     /db_xref="B0A764_9FIRM"
                     /db_xref="UniRef100_B0A764"
                     /db_xref="cno:NT01CX_0371"
                     /db_xref="3.4.21.92"
     gene            45100..46404
                     /locus_tag="H16_Tanzania_scaffold_1_curated_prodigal-singl
                     e_96"
     CDS             45100..46404
                     /product="ATP-dependent Clp protease ATP-binding subunit
                     ClpX (EC:3.4.21.92)"
                     /codon_start=1
                     /transl_table=11
                     /translation="MATSNFLKQQNKKKCSYCGNEYTKEDMIKKGILVFKGSTLDENG
                     EPVRICSNCIKACNEIYQANINKITSKNGVLDVSSMTPSKIKHHLDEWVLDQERAKTD
                     ISTEIYNQFKRLKRIADNPDANKNLRIEKSNMILIGPTGVGKTELVRSLSALLDLPYT
                     IQDATSFTSAGYIGRDVDEILKDLYNAAGKNIEKAQKGIVFLDEFDKLRKSNTRTGQK
                     DVGGESVQQALLKIIEGGEFDVKKDKMGSSTFKFDTSNVLFILGGAFVGIDEIVNKRL
                     KKNKNAPANIGFGGSPEAKKPVDYNSIAEDICQEDLKEFGIIPEVLGRCPVITTFKEL
                     SEETLVRILTEPKHAIVKQYQALFSMDNVDLEFTEEALKEIAKRAKKRKIGARALRSE
                     LQEILKTAMFEVPDMDNVRKVLVTVDDDKIVCKYENAISEEM*"
                     /db_xref="toc:Toce_1766"
                     /db_xref="UniRef100_R6G6B9"
                     /db_xref="R6G6B9_9CLOT"
                     /db_xref="3.4.21.92"
     gene            46467..47156
                     /locus_tag="H16_Tanzania_scaffold_1_curated_prodigal-singl
                     e_97"
     CDS             46467..47156
                     /product="hypothetical protein"
                     /codon_start=1
                     /transl_table=11
                     /translation="MKGQHKEMINKQINILISEVEEISNVAERAKVRASLIEIMFNIA
                     TYDNITLDTGKESIKEDTAKEVIEEEMDFTPEDVEEQPEDVKEALDELAEGEPESDPF
                     DDAEEIPFNLEQTEPEKVTVEDDEGNVFDITEEYNYLGDDLEDEDKREICLQIKEYDS
                     FEDYKLLDMLPNGYSRSIIALTMTALGTDVVDQAVEAFNDGHYENLFKFLNANNCDEF
                     AQYLVDNYFEQ*"
     gene            47267..47734
                     /locus_tag="H16_Tanzania_scaffold_1_curated_prodigal-singl
                     e_98"
     CDS             47267..47734
                     /product="hypothetical protein"
                     /codon_start=1
                     /transl_table=11
                     /translation="MRRAVISGRIAHFGQKFIPSEGEKSAFATAFVNVSMDRKDEETG
                     YTETKPMKIIGNGWLAERMNNFAAGDQIYLEGRLEMERDYTNSEGELIKGGWIIRTDF
                     IDNWGSQSTATATKPSAPHKGGAVAPKKGATSDKKVAPGKGIKMPQRAKKAEM*"
     gene            48506..48946
                     /locus_tag="H16_Tanzania_scaffold_1_curated_prodigal-singl
                     e_99"
     CDS             48506..48946
                     /product="hypothetical protein"
                     /codon_start=1
                     /transl_table=11
                     /translation="MDDFNKIIEDGLNAIDDEVQQEEDIRQQAEYLTKQIIEKGHVRI
                     NYENKQYENEEDRYEEYELGVRHNKNYIILVASSITKAEFVRKYNETALVPKVYTPAT
                     FIAEYDSDYTYDQIVNTLVASFLAKLVGKFIVEELKDDDLEGDE*"
     gene            48950..50842
                     /locus_tag="H16_Tanzania_scaffold_1_curated_prodigal-singl
                     e_100"
     CDS             48950..50842
                     /product="DNA gyrase subunit B {ECO:0000256|HAMAP-Rule
                     :MF_01898, ECO:0000256|RuleBase:RU003363}; EC=5.99.1.3
                     {ECO:0000256|HAMAP-Rule:MF_01898,
                     ECO:0000256|RuleBase:RU003363};;  TaxID=1215069
                     species="Bacteria; Firmicutes; Clostridia; Clostridiales;
                     Peptostreptococcaceae; Peptoclostridium.;"
                     source="Peptoclostridium difficile E15.;""
                     /codon_start=1
                     /transl_table=11
                     /translation="MEKSNNRVKVLTDRDHVRLRPGMYLPNINYFVYELADNSVDVYM
                     DGYGDLIIVSIDEQGKVSVRDYGPGLPVIPSEQFPDILEGELCMGNLKAGTKFTKDNK
                     RKSAGLNGVGASCVNCLSKTFDVEVYKDGKLYTMSFEEGLVKKHLSCDGNTKEATGTY
                     IECVPDRAIWEKLDDFDINQINSRMKQLAYLNPGLTIELNIDYEGHEVHEKYYFPEGV
                     KTYVEELAKNKDELTDIWYDIKTVDVEPNRPMDIYMALMYTDTYSDTIYAYTNNVLNT
                     NQSSSHITGFKSGLSSAIKSYYDDVSTNKNKKNIVAEDTRLGIIAIVSIKVADPHYIG
                     QGKDQLDEKAIRSAIYRETEEFVLDQLDKNPNEAKIILNKVLESCGAREAATRAKENA
                     RNKKALSGGKVNGLTKCISKDPEDTFIWLVEGDSAGGSAKKARNEQIDAILPVFGKIP
                     NTYNMSLDKVYSSEKMVSVIKALGCGIGPDCDIDKLNYKHIVILTDGDVDGWHIQCLW
                     ITFFYKYMRPVIDNGYLYIALPPLFTIVKNPGTKKEEHVYAYTIEEKDEVAAKLDCKY
                     EVMRNKGLGEMDWPELQHSTMDINTRKLIQVKVDEDEDSALCLDVCMNSKSIQARKEF
                     ILLNNE*"
                     /db_xref="U3XQM0_PEPDI"
                     /db_xref="UniRef100_UPI00036C64C3"
                     /db_xref="cdc:CD196_0005"
                     /db_xref="UPI00036C64C3"
                     /db_xref="5.99.1.3"
     gene            50852..51073
                     /locus_tag="H16_Tanzania_scaffold_1_curated_prodigal-singl
                     e_101"
     CDS             50852..51073
                     /product="hypothetical protein"
                     /codon_start=1
                     /transl_table=11
                     /translation="MKRTYKDIDDCPIRIGDIVAVATNMGLTKARIIGEHETYEDVLY
                     LITIPGNRKVQRKSNCCSFIKKEGSDINE*"
     gene            51066..53513
                     /locus_tag="H16_Tanzania_scaffold_1_curated_prodigal-singl
                     e_102"
     CDS             51066..53513
                     /product="DNA gyrase subunit A {ECO:0000256|HAMAP-Rule
                     :MF_01897}; EC=5.99.1.3
                     {ECO:0000256|HAMAP-Rule:MF_01897};;  TaxID=1262775
                     species="Bacteria; Firmicutes; Clostridia; Clostridiales;
                     Clostridiaceae; Clostridium; environmental samples.;"
                     source="Clostridium sp. CAG:138.;""
                     /codon_start=1
                     /transl_table=11
                     /translation="MSEEVNNNEAILPTELRDVMTNNYIAYAQETLKERAIPDVRDGL
                     KPVHLRILYSMEELGLDHKAKYKKSARVVGDVLGKYHPHGEGSVYQALINKGQTWTMR
                     YPIIDIRGNSGSVDGDPAAAMRYTEARLSEYGEALLKDINKNTVDFTTNFDDTLKEPT
                     VLPSLIPNFLANGTDGIACGFATDVPPHNLTELYNACIFMIDRTLKDQSYEAKELMKY
                     IKGPDFPTGGIITNTKELKKAFETGRGKVTVKARYEVETDSKQRSKMTITELPYRVNK
                     LKLIEKIESLVESGELEGIKEIIDSSKGDDIRIIINFKKGVDPTLVINNLLNKTDLKK
                     NISYNIIALENKAILNDANILDCLNSFLFHCVNVIRRRSQFDLDKMQYRMMMLEAIFA
                     ALSNLDEFINVVRTSEQPVQAIMELLDLTEEQAKYLYDMRISVLSNQNETKLRNEYAK
                     LEEEVPVLQAIITNDQACLTRLKVEMTELRDKFGDERKTEIALEEEITDEDLIKNENL
                     IVTITSEGNIKSVLESEYNTQKRNGKGNKGADTKDDEIITDLFTVQSKDDLLFITNKG
                     KVHHIKAYMLPKTSRIAKGKNIANYLTLEKDEYPVKTVATKLAENTESSLMLLTDHGQ
                     IKKLSLSLLSKKKKYTTVIGLKDDHKLVDANLVTEDDEILLGTANGQALRFNSSLVKN
                     TGRTAMGVIGIKLAEGDSAVSLVKITKDCDILSITELGLAKRTQESKYPVKGRATRGV
                     QSHKISDKTGKVVAYIPVVNENILIGTNNGKIIRLYADTLPQSNRNTTGNKAIKLDKD
                     DTVATATLAPNTDLEDN*"
                     /db_xref="R6AWV9_9CLOT"
                     /db_xref="psn:Pedsa_1061"
                     /db_xref="UniRef100_R6AWV9"
                     /db_xref="5.99.1.3"
     gene            53560..53865
                     /locus_tag="H16_Tanzania_scaffold_1_curated_prodigal-singl
                     e_103"
     CDS             53560..53865
                     /product="hypothetical protein"
                     /codon_start=1
                     /transl_table=11
                     /translation="MQAPKRELTKEELEIRNSFENEDLELLKCPHCGEMLEEVIVRRL
                     EYTIESYCLTKYGIEYYETIDNEFYEDSPYNFFCKNCDAELSKEFIDELEDKDLINI*"
     gene            53875..54168
                     /locus_tag="H16_Tanzania_scaffold_1_curated_prodigal-singl
                     e_104"
     CDS             53875..54168
                     /product="hypothetical protein"
                     /codon_start=1
                     /transl_table=11
                     /translation="MAKYKEEDLNLLMHFNNEERELLKCPHCGEILTQLEVTRDVRRF
                     ERYALNTECIDYDDLEDVEDLEGSDIIVECSNCHHELTDDHINQLMDCDLLII*"
     gene            54177..54506
                     /locus_tag="H16_Tanzania_scaffold_1_curated_prodigal-singl
                     e_105"
     CDS             54177..54506
                     /product="hypothetical protein"
                     /codon_start=1
                     /transl_table=11
                     /translation="MSKYTQEQEAIRQAIANFLGALLMNSMFTESEAKENVIAIFCEE
                     LTKYVSDGGLDIQAAKPLLKSTLWVLEKRKEELNTSYKELGLSDKPANSDLDQLIELL
                     NNYINKL*"
     gene            54531..55715
                     /locus_tag="H16_Tanzania_scaffold_1_curated_prodigal-singl
                     e_106"
     CDS             54531..55715
                     /product="Protein RecA n=1 Tax=Sulfurihydrogenibium sp. 
                     (strain YO3AOP1) RepID=B2V7T2_SULSY"
                     /codon_start=1
                     /transl_table=11
                     /translation="MAVKKRPVAEKLKELKQVTSAFNKAAGETRIDTVSNPDIYERIR
                     IEYIPTASLRLNSAIGGGWPRGKFSLISGNPDSGKTYRLLEDIAYNMKLDPDFMALWV
                     ESESSISEEVFDMFGIDRERLFYYEVGTDSGESALDLVIRYAHTGVDMIVINSLKCLT
                     PEKEFKDSMADANVAIQARMNAKFMRVIIPTIAESGSALCIVQHQSTDIGSYMGGQTI
                     TGGKSIRYNNVLTVEFRKASIPAGHPLHSVKDDYMLIKAKITKNHCKTTTNPYVTIEY
                     TVKLGQGTDITGEVVDEAFNQGILERAGAWIREYEEGKPQEKGNERILSDGTKAAWNG
                     MAKFTEYVNNNPEYFDYLKSKVKNNVSVEQLDEEEVERLKEQDEEETEFIKDVEEQLD
                     IQ*"
                     /db_xref="UniRef100_B2V7T2"
                     /db_xref="ial:IALB_1331"
                     /db_xref="D8K207_DEHLB"
                     /db_xref="B2V7T2_SULSY"
     gene            55726..55881
                     /locus_tag="H16_Tanzania_scaffold_1_curated_prodigal-singl
                     e_107"
     CDS             55726..55881
                     /product="hypothetical protein"
                     /codon_start=1
                     /transl_table=11
                     /translation="MNKNIKLTSISELKTKLKNKKVVFEKDNFWEVFSKCNKIKQFTK
                     QKKKEEA*"
     gene            complement(55878..56234)
                     /locus_tag="H16_Tanzania_scaffold_1_curated_prodigal-singl
                     e_108"
     CDS             complement(55878..56234)
                     /product="hypothetical protein n=1 Tax=[Clostridium]
                     glycolicum RepID=UPI000369D080"
                     /codon_start=1
                     /transl_table=11
                     /translation="MGLDKFFNNLDRDDIRIPDNSYKYKVDKFVNRFDSSNFDLFKFE
                     KTTIEKKVPMSMYFDKQDLALLKAIAYTKDTTVNKILMNVLKESLEITINSLPNDFNV
                     ETLAKKYDAKCRKRKD*"
                     /db_xref="UniRef100_UPI000369D080"
                     /db_xref="A0A0C7SYS2_CLOSO"
                     /db_xref="UPI000369D080"
     gene            complement(56236..57042)
                     /locus_tag="H16_Tanzania_scaffold_1_curated_prodigal-singl
                     e_109"
     CDS             complement(56236..57042)
                     /product="hypothetical protein n=1 Tax=[Clostridium]
                     glycolicum RepID=UPI0003660A7A"
                     /codon_start=1
                     /transl_table=11
                     /translation="MKIVSFFNVKGGVGKTTLTILTSMALSKEGRRVLIIDADTQANL
                     TQFVYKVTHNDKTMFHGLADNLLAEEMVIESPMEKYKNIDIIPSDLSLSVLSEYLTTK
                     VNRERSVWRWFKNNVGFLRKYDYIFIDLSPSYDLVARNFMIVSDSIITPIAYQDIASI
                     RGCELFYQKYNKDLEEMEIQTSANRAVIINSYTNRNLSTGKVFDMKLSEFEDIKNDLL
                     DSKLSDTTVVKNAILSRLDIEDYCKKIRKNHKIKYEFRNVLNELIEKEIL*"
                     /db_xref="UniRef100_UPI0003660A7A"
                     /db_xref="A0A0B3W728_9FIRM"
                     /db_xref="lbk:LVISKB_P3-0031"
                     /db_xref="UPI0003660A7A"
     gene            57210..57398
                     /locus_tag="H16_Tanzania_scaffold_1_curated_prodigal-singl
                     e_110"
     CDS             57210..57398
                     /product="Uncharacterized protein n=1 Tax=Clostridium
                     botulinum CFSAN001627 RepID=M2A028_CLOBO"
                     /codon_start=1
                     /transl_table=11
                     /translation="MAWHFRKSIKLGPIRINASKSGIGYSIGNKIARHTKTSTGQTYN
                     TFKIPGTGISYTTKKKKK*"
                     /db_xref="UniRef100_M2A028"
                     /db_xref="M2A028_CLOBO"
                     /db_xref="cai:Caci_8546"
     gene            57415..58038
                     /locus_tag="H16_Tanzania_scaffold_1_curated_prodigal-singl
                     e_111"
     CDS             57415..58038
                     /product="Uncharacterized protein {ECO:0000313|EMBL
                     :GAK41950.1};  TaxID=1499968 species="Bacteria;
                     Firmicutes; Bacilli; Bacillales; Paenibacillaceae;
                     Paenibacillus.;" source="Paenibacillus sp. TCA20.;""
                     /codon_start=1
                     /transl_table=11
                     /translation="MPECANCVNKDSSYCILCVDGSKFKMAKTFTPNYIKKNTNKKSN
                     RMGSQAEIINHQNNIDTVSANMTPNSGAGRVKGDEQIRGLVNIMQEVKTQEITRARGH
                     SQFTIKREWLDKLEREAPAENMDFWYLNFSFKDNDTQMYTVIDSKQMQDIVATMVEDR
                     KIAKQAQNKIDTANKKRILIEAENTKLLAEIDYLKAKIKELENNNEL*"
                     /db_xref="A0A069DHN5_9BACL"
     gene            58072..58692
                     /locus_tag="H16_Tanzania_scaffold_1_curated_prodigal-singl
                     e_112"
     CDS             58072..58692
                     /product="Uncharacterized protein n=1 Tax=Enterococcus
                     casseliflavus 14-MB-W-14 RepID=S4C3N5_ENTCA"
                     /codon_start=1
                     /transl_table=11
                     /translation="MPNYCSYSMQVTGRPEDVDLFLNEMRSDYCYNEHICEGITKDMR
                     HFCRVFEAAPSGEFTFLKQVNDNHEVFLKRLEITGDCAWSVASCMTSGAYTYYSQFKE
                     KYENRSQATTLQLESRRLNLIIEVYSEETGCAFSEHMLYVNGEEVINDCVDYNEIWYD
                     EDDNELDEPIREGGFDSWDFTNEYDLRIARAIFEKHGGLTTVVKGI*"
                     /db_xref="UniRef100_S4C3N5"
     gene            58689..58925
                     /locus_tag="H16_Tanzania_scaffold_1_curated_prodigal-singl
                     e_113"
     CDS             58689..58925
                     /product="hypothetical protein"
                     /codon_start=1
                     /transl_table=11
                     /translation="MNMTEAIVTRVYRIIIDDDNSYTLQKKYIGPMSKIPSADKDIEN
                     ILNEPFIKISNNLFIPTNKIKKILWVNPETNNMY*"
     gene            58937..59317
                     /locus_tag="H16_Tanzania_scaffold_1_curated_prodigal-singl
                     e_114"
     CDS             58937..59317
                     /product="hypothetical protein"
                     /codon_start=1
                     /transl_table=11
                     /translation="MIIELKKQFKIDDAIAEQIIKLNEKKFETDFCCSGHAERNVIGY
                     IAFNVPSSLDLEEHNIVPPRGWHYEKTENDSRVGLYMDGINGTPEITEKYINERLQTL
                     NDWVDELPMNALSSTDKIELKEVK*"
     gene            59317..59805
                     /locus_tag="H16_Tanzania_scaffold_1_curated_prodigal-singl
                     e_115"
     CDS             59317..59805
                     /product="hypothetical protein"
                     /codon_start=1
                     /transl_table=11
                     /translation="MPLIIMRYKLSFKATGEDEFEYFDLGGYTFKIKGMEIPFDFSAY
                     EYDMSYDEDNGRICIDFESGRGAISNEYEIDECYDNEYKNLQLDKNAITAEFLSKVDE
                     ILEIYIDYNYVFEINKLEDIKFEDITFEDLTTGKIYSVDSNVAKQFNKKIQSELAKEA
                     ED*"
     gene            59805..61163
                     /locus_tag="H16_Tanzania_scaffold_1_curated_prodigal-singl
                     e_116"
     CDS             59805..61163
                     /product="DNA ligase, ATP-dependent n=1 Tax=Clostridium
                     difficile RepID=UPI00016C6962"
                     /codon_start=1
                     /transl_table=11
                     /translation="MENIENLCSKFLNLKSKSKVQDKIDTLDEYASDSDFCYLIEYLL
                     NDDKITGIKKSKIKKQIKDTSKLLNVQYDSLKALIEYLLKHNTGKDQNIFIVQNFLNK
                     IEDENDRQIITEIITKDFKCGVTDLTAYGHIPGLKRNWRERKGHSLIDNKTGELKVKK
                     ILDKEITVTLKLDGYRFKAVKQGSEINLYTASGKIDNDIPEIILEMKSLPNGVYDGEM
                     IAHGEFEDSTARYNATSKILGKDGEKYGLDFIVFDYLMEVNKFFNYEEIKGDRWKRLY
                     ILEDMLEAHSKMYKNENHIRLVPIYIMHELCTENTVEKIITTYEQVVEQGEEGLVIDI
                     ANASYIRSKGTSMYKLKPEVTGDFKVVDLAQGKENSKFKDALGAFIVEYKNNTVNVGS
                     GIPDALREEVWNNKEFYLNKLIEVVYFGETQDEKTGLPSMRLPRFKRLRHDKNPNDIS
                     YD*"
                     /db_xref="UniRef100_UPI00016C6962"
                     /db_xref="esm:O3M_26019"
                     /db_xref="86372459"
                     /db_xref="UPI00016C6962"
     gene            61176..61337
                     /locus_tag="H16_Tanzania_scaffold_1_curated_prodigal-singl
                     e_117"
     CDS             61176..61337
                     /product="Uncharacterized protein n=7 Tax=Clostridium
                     difficile RepID=T2XVA8_CLODI"
                     /codon_start=1
                     /transl_table=11
                     /translation="MFKSCEFEGRCENEDIDCEYCQYNDDAVLQDFFRWNGEDEEPTQ
                     EELDDAIRH*"
                     /db_xref="UniRef100_T2XVA8"
                     /db_xref="T2YZM9_PEPDI"
                     /db_xref="T2XVA8_CLODI"
     gene            61349..61567
                     /locus_tag="H16_Tanzania_scaffold_1_curated_prodigal-singl
                     e_118"
     CDS             61349..61567
                     /product="hypothetical protein"
                     /codon_start=1
                     /transl_table=11
                     /translation="MRKGVRELFVNSKYRLTHKRGTFCLVNLVTEKMYFLQFSFKEPW
                     LLPKSDIVCDNIKLYGWLFFYVGHKVIA*"
     gene            61579..62370
                     /locus_tag="H16_Tanzania_scaffold_1_curated_prodigal-singl
                     e_119"
     CDS             61579..62370
                     /product="Uncharacterized protein n=1 Tax=Clostridium
                     difficile P50 RepID=T4R9A9_CLODI"
                     /codon_start=1
                     /transl_table=11
                     /translation="MFGLFEKDKKSEETVDSKIKEDKEKLTEESVGKKNKTVKTVETP
                     ERFESEEEWIEVEGYKGMDKDMKGHYNFQYEIGKTYVIEDPSSVKACEYGYHFSLNLK
                     DVFDYYGLSNNNRFFKVKALVRKSDYEDYGKVESGYIFVTTVNKLAAKQITILKELSD
                     EEMCKEIKSIYKDRMIDKLKVTDMPEVYDKGIMQTLANKCSRELQDKMNFSESFVYLL
                     TKKLDSKESLDLLSSALLLSDEMKDRDLLILAITEKKERIIMLRR*"
                     /db_xref="UniRef100_T4R9A9"
                     /db_xref="T2YZK5_PEPDI"
                     /db_xref="T4R9A9_CLODI"
     gene            62387..63079
                     /locus_tag="H16_Tanzania_scaffold_1_curated_prodigal-singl
                     e_120"
     CDS             62387..63079
                     /product="Uncharacterized protein n=1 Tax=Marvinbryantia
                     formatexigens DSM 14469 RepID=C6LIR6_9FIRM"
                     /codon_start=1
                     /transl_table=11
                     /translation="MSMKKWAEREIELLKEANKPDEGECFDYVGGCCDSALKAFEVLL
                     DDEHSGLSIQITKMILDKLIDGKALTPIEDVPEAWNFIGYFNEEEEAAGIKRYQCKRM
                     SSLFKKEYPDGTATYSDNSRECGVNLNNPSWVFGSGAVSRIINEMFPITMPYTPPAKP
                     YKVYTEDFLSDKDNGDFDTEGFFYVETPDGERIEINKFYHYPARGEKIEITKEKYEAM
                     KANRVDKPIEEN*"
                     /db_xref="UniRef100_C6LIR6"
                     /db_xref="C6LIR6_9FIRM"
                     /db_xref="bprl:CL2_14870"
     gene            63135..63701
                     /locus_tag="H16_Tanzania_scaffold_1_curated_prodigal-singl
                     e_121"
     CDS             63135..63701
                     /product="hypothetical protein"
                     /codon_start=1
                     /transl_table=11
                     /translation="MKQLTILLDCDDTISTFMETCINKYNEIYGTNHSINEINGWYVD
                     GIFEHGLWSIFDKTDVLQHMPIKDGALDTIKKWHDMGHKIVIVTGVTSIKAYEDKMRW
                     VKLIGLEPYIYDVIPTRHKELINGDIFIDDNPVYLQEWQEIRGNANKLCLLMTAQHNK
                     DKTYDNFIRVDNWKEIDDILNILMLVVI*"
     gene            63783..64064
                     /locus_tag="H16_Tanzania_scaffold_1_curated_prodigal-singl
                     e_122"
     CDS             63783..64064
                     /product="hypothetical protein"
                     /codon_start=1
                     /transl_table=11
                     /translation="MLLIANRETRDELKAYIKDIEDKDEVVHILKWKDGTRMSDFIKQ
                     HNVNNEQLRCITDEEAKIELYGENMLIESATANALLYLTLTEFKDSLLI*"
     gene            64181..64816
                     /locus_tag="H16_Tanzania_scaffold_1_curated_prodigal-singl
                     e_123"
     CDS             64181..64816
                     /product="Phage SPO1 DNA polymerase-related protein n=1
                     Tax=Thermodesulfobacterium geofontis (strain OPB45)
                     RepID=F8C2B6_THEGP"
                     /codon_start=1
                     /transl_table=11
                     /translation="MNNLYNILRSSDNPLETARQLVAPICKDKLNNHIINCNECDFLH
                     SGKNICYGNPNANILIIAGNATDVKEEQDYLESIIDNSSINKSDIFVVHSVNCICKRK
                     SGDSLVSRDPALAELNNCLPFVKYAIQFVRPRIIISMGATALNQFYPQYKFLDYIGET
                     VSYDGIKAIITYSVNDLFILSERIDSEKVEELVYQTIDSFSEAQNYINIIK*"
                     /db_xref="UniRef100_F8C2B6"
                     /db_xref="top:TOPB45_1295"
                     /db_xref="F8C2B6_THEGP"
     gene            64831..65793
                     /locus_tag="H16_Tanzania_scaffold_1_curated_prodigal-singl
                     e_124"
     CDS             64831..65793
                     /product="UPI0003DEC5B7 related cluster n=1 Tax=unknown
                     RepID=UPI0003DEC5B7"
                     /codon_start=1
                     /transl_table=11
                     /translation="MAGNFMSKPIGAKPVVPKKAGGIKKPILKGKPKVHHVEAKPIEE
                     APTFKEVTEELTQNLEEASKRMTEQVVQQTSEPMVGQCPPPGVEESLKQEVKIEVEEV
                     EVPVADPEDDDKFEDKAMEEMEKEVNEEVEEEKPKTKKRTRKKAKKESSDTTIVIDSE
                     PLSVEEYKDYMAEIIRPSIQEWEDEKEEVKDKMSTLNLDPNMNPKEIRELLAGLTDMH
                     KEMQDRLDEAKVNLDNTVELIKSVEIKAAAEGANAEERKLKALIAKENYVKEGETHSV
                     NLTVFKQLLNERVLFYNSQINTLEYNKFLVMTFQKVCSTENKGF*"
                     /db_xref="UniRef100_UPI0003DEC5B7"
                     /db_xref="B3LCD5_PLAKH"
                     /db_xref="UPI0003DEC5B7"
     gene            65805..66572
                     /locus_tag="H16_Tanzania_scaffold_1_curated_prodigal-singl
                     e_125"
     CDS             65805..66572
                     /product="hypothetical protein"
                     /codon_start=1
                     /transl_table=11
                     /translation="MTEFKPLSIDNKTKLKLGKPLDPALIKQKPSGNSTVDYIAGSTC
                     VDMLNEIFGHMWSFEITKEWIQEGFDQIQRENRKYPFKPDDPFVEVDSAGKFKRIPQG
                     PTAWCEVKLTVYVQGPNGDVFPITKMACGSQAITGNQSLQANTGFKGAQTDGMKKAAS
                     LLGIAQELYRDDEEKALFVNKYDEMMPVVWTEDVIKKHETEWNTVLKVTEDYGWNIKD
                     DLGYYVYQVTNGYTSDLYKMPEDCLTDLLNTITSDDE*"
     gene            66583..66795
                     /locus_tag="H16_Tanzania_scaffold_1_curated_prodigal-singl
                     e_126"
     CDS             66583..66795
                     /product="hypothetical protein"
                     /codon_start=1
                     /transl_table=11
                     /translation="MSLIFHDDQVTCPGCGSHLFKEETTYALIEKKDRFGNKYYDVDD
                     IAYSIACANCKHVISISQKSIINKER*"
     gene            66890..67159
                     /locus_tag="H16_Tanzania_scaffold_1_curated_prodigal-singl
                     e_127"
     CDS             66890..67159
                     /product="hypothetical protein"
                     /codon_start=1
                     /transl_table=11
                     /translation="MRKLEPSEGLRVFDIKLKATTAGPSPDNNQRVELFLLGCNKAMC
                     GNACKNCFNSITWNANKAEFSWDPIEVAERINIMAPNKYITIGGG*"
     gene            67230..67556
                     /locus_tag="H16_Tanzania_scaffold_1_curated_prodigal-singl
                     e_128"
     CDS             67230..67556
                     /product="hypothetical protein"
                     /codon_start=1
                     /transl_table=11
                     /translation="MVYTWRDLAKARKGYITKDMSDNNNKYPISTKKIDELLKYIDIV
                     VDGEFDPEQCLYNEEAKDGFFSSIGSGNQKIWNVHDMNFEYMKNLNELYLDENDTLIF
                     LNKKED*"
     gene            67558..68499
                     /locus_tag="H16_Tanzania_scaffold_1_curated_prodigal-singl
                     e_129"
     CDS             67558..68499
                     /product="hypothetical protein"
                     /codon_start=1
                     /transl_table=11
                     /translation="MYSKHIRGNDTVLILDDPLVVNDSEGTSTITEFNLNALNNFEEE
                     IYYTINYVKLMGTAGVNFHSNIRNEMMKIKISYDNESDQIELKITYNLSGNGNATKRC
                     ILDEERFISEVIDEMILANNKYIYSIPIIKEIAERTKEEVFFNYINDDAFVVNEQTIN
                     TTIKCLSREDGSCIATANRFMYIPEDDSIILCETIESTDLIDHEYVDLRIISDNYAVT
                     IERASLASRSKGKVKYVCLVVRNATITIEPTSDEFTRFDNMELRLPTIEDYLENKSIE
                     DLANTLYDYNNQDKINLYYKVNNFIDIILININAYLL*"
     gene            68517..70088
                     /locus_tag="H16_Tanzania_scaffold_1_curated_prodigal-singl
                     e_130"
     CDS             68517..70088
                     /product="ATPase, AAA family n=1 Tax=Treponema
                     lecithinolyticum ATCC 700332 RepID=U2M2C8_TRELE"
                     /codon_start=1
                     /transl_table=11
                     /translation="MFEQQLTELLNIKKDCIWVKTEQEKEVVPAIFNVLTKNYFNHIY
                     VWSFLTNLQEVKIENNNFTKTDIPNTQGPAFLRYYNSLQTDPDLKLEEHAIVLRDYDL
                     QFENPSYIRLLREMVEVRNEKYVPLIFVSEGYNPPSKLAHLFTVVEYKNPTEEELMQL
                     LTDYEIAREVNIDNKEEVAKKMLGFSRSEIIEALDLSFYKYGEINLKILNDKKMEMIN
                     KSDVIDYSIPTKTMADIGGNHNFKKWFEEIKICMDPDARQYGVEMPKGYLALGIAGCS
                     KSLMAEVIANELDVPFLKLNMSKILSKFVGESERKIEQAVELINASAPCVLLIDEVEK
                     NLGGYASSNASDSGTLSRVFGKVLDMLVNNDKGIFTVMTSNNVKDLPPELTRAGRLDA
                     IWYFSLPNEEERQEILAVHFKKREQKVPEPIVREIAKETQGYTGAELEQIVKSAIKKA
                     YVRKAKNIDNEFEITKKDLIESKKEVIPISKSSKEKITALEQWAKGRALFANEKTGNS
                     KKIELDNIDIDNFEF*"
                     /db_xref="UniRef100_U2M2C8"
                     /db_xref="A0A024QIY2_9BACI"
                     /db_xref="msd:MYSTI_07297"
                     /db_xref="U2M2C8_TRELE"
     gene            70119..70526
                     /locus_tag="H16_Tanzania_scaffold_1_curated_prodigal-singl
                     e_131"
     CDS             70119..70526
                     /product="hypothetical protein"
                     /codon_start=1
                     /transl_table=11
                     /translation="MDKITLDMDFGNDLEQNEDIEIPKAEKTKDEKREYLTDLIKEGL
                     GQCEENAKNLSKLIEDIEPFLGTGITPEIIGVMQYLQGIFESNIPSLLRGNYDELIPE
                     EMDGHELEAELLIDLLKSVRKELLKKIEDKRNK*"
     gene            70547..70951
                     /locus_tag="H16_Tanzania_scaffold_1_curated_prodigal-singl
                     e_132"
     CDS             70547..70951
                     /product="hypothetical protein"
                     /codon_start=1
                     /transl_table=11
                     /translation="MSVWKKIESKVMDKNVSRSTLAKALEKMNITLDDSVKTISNAYG
                     SDTCDAALINKANPSRVSLGVKFNAQGGVELVGDIWGTGLGNDGGQEGLLDRIAHHYQ
                     VENITEQLSMSNWCIESTVDKNGKTIMEVVQY*"
     gene            71006..71203
                     /locus_tag="H16_Tanzania_scaffold_1_curated_prodigal-singl
                     e_133"
     CDS             71006..71203
                     /product="hypothetical protein"
                     /codon_start=1
                     /transl_table=11
                     /translation="MKRVRITIDEKGNYDMDLLEGFSGMSCSQKAKELQLLIGGDSVE
                     ETKKPEYFDPEGDNFDEIFIK*"
     gene            71217..71435
                     /locus_tag="H16_Tanzania_scaffold_1_curated_prodigal-singl
                     e_134"
     CDS             71217..71435
                     /product="Uncharacterized protein n=1 Tax=Bacillus
                     subtilis subsp. natto RepID=E9RJ75_BACNA"
                     /codon_start=1
                     /transl_table=11
                     /translation="MNEIRDDNVIVTIKWTYEDLENALKDRGYEPTDDNIETLLSNGL
                     ASKLEDESIEKGWDIIDYIFCISEDQLE*"
                     /db_xref="UniRef100_E9RJ75"
                     /db_xref="E9RJ75_BACNA"
     gene            71486..73384
                     /locus_tag="H16_Tanzania_scaffold_1_curated_prodigal-singl
                     e_135"
     CDS             71486..73384
                     /product="DNA helicase {ECO:0000256|SAAS:SAAS00145970}; EC
                     =3.6.4.12 {ECO:0000256|SAAS:SAAS00145970};;  TaxID=764299
                     species="Bacteria; Firmicutes; Bacilli; Lactobacillales;
                     Streptococcaceae; Streptococcus.;" source="Streptococcus
                     ictaluri 707-05.;""
                     /codon_start=1
                     /transl_table=11
                     /translation="MLNMNKLLEGLNDGQKRAVKHINGPALTTATAGAGKTRVIIARA
                     QYMIASGIDPSNILLTTFTNKAANEMKERIVSIVGDRGKRITVGTFHSICNRILRQHG
                     HHLNYEKTFTILDEEETDKIMKKIGKKYDIEFAMLKTYISDCKLHCKLTNQAYKEAAN
                     DTERKLADGYSEYQTELKRNQSMDFDDLLLQTVVLLENYPKVKKAINNKWKYISADEN
                     QDSSQLDCRLIYLLSGNNHNVFFVGDDYQSIYGFRGADLDVMLNLRSLYPELKMYNLG
                     VNYRSTETIVNAGKSIIRHNKKQIEKSVECGRGIKGAPIVITKCTNQKDEARKIVAYI
                     KMLHGKKGLKYSDIAILNRMSYLSRSVEEALMRARIKYTLIGGTPFFCRMEVQDILAY
                     ARLTVNEHDFLAFKRTIAIPKRGVGDKTIDKIDEFAREYPGGAISIRKALDNPNLPVK
                     GKAKTGIKEYNKFLKKLDSKKTELSSKDFIEYIIKETDYLQYLKENYKDTYQERLLNL
                     QELANVAEEYNSIEELLVESSLYREDIDENEDAVQIMTIHKSKGLEFPAVIMTNMCEG
                     TCPHYKSIDDPKQLEEERRLTFVGITRAEDYLFMTYPQQQKIQGKTQFVRPSRFLNEI
                     DQSLVYRN*"
                     /db_xref="G5K2S6_9STRE"
                     /db_xref="lbn:LBUCD034_1759"
                     /db_xref="UniRef100_UPI0003B72237"
                     /db_xref="3.6.4.12"
                     /db_xref="3.6.1.-"
     gene            73481..74977
                     /locus_tag="H16_Tanzania_scaffold_1_curated_prodigal-singl
                     e_136"
     CDS             73481..74977
                     /product="Helicase Snf2 family n=1 Tax=Prevotella sp. CAG
                     :592 RepID=R6WE68_9BACT"
                     /codon_start=1
                     /transl_table=11
                     /translation="MSKNLIKNKKLKPRKNIWDNMGSTMKLQPFPYQKEAIYHAIHNP
                     NTLMILPVGSGKTPIAIGIFLELRNQGLTDKPGIICVKASLKYQWVEEVKKFSDLRVK
                     AIETPSKARGKKFDEQFEDTDLYVLNYETFKNEKVSSKLLEKGSEVIILDEIHYIGDY
                     KRNKSKALYCFNHLPYKFGLTATPITKNPENIYSIFKMIKPELFPTHGKFASNYLKYR
                     SYGQVSGLKNEKHLFNTLKPYIFVKDGEEIYKQLPELIVNKVYCEMPKPMVETNGRIM
                     ERLDEINEQINDYEYRIKDKSKLEFDEKYNKLVTQKLMHQTFAQELVDDPRLLALSDS
                     EAAKEYMCNSSCPKLDILLSLVTDIISSGEKVCIFTKYERMQQLLVEEIQKQMVVKIA
                     LVNGSMNSKERHRQINELFAGDHDILIATNAMTEGISLSWCKYLIEYDLAESYALQTQ
                     RHGRIRRANSISRTSYVYQILVRDSWDEIQEKIIIKKQKYDEQIKNIK*"
                     /db_xref="UniRef100_R6WE68"
                     /db_xref="A0A0D0IWR1_9BACT"
                     /db_xref="lsj:LSJ_1354"
                     /db_xref="R6WE68_9BACT"
     gene            74992..75582
                     /locus_tag="H16_Tanzania_scaffold_1_curated_prodigal-singl
                     e_137"
     CDS             74992..75582
                     /product="hypothetical protein n=1 Tax=Paenibacillus
                     larvae RepID=UPI00016929B6"
                     /codon_start=1
                     /transl_table=11
                     /translation="MFNTEDFIKDLNESISKMEAEELNINVTGDEESDREMIQNPQQA
                     NYFCKVVNELREERAKTEELINQELKRVQREYEAYKTKELNRIDGQIQYFSGLLESYA
                     TKELQNSKKRSIKLPHGTLSIKKQQDKYDYDEEAILECLKKNKQDKFIKVQTVETVNK
                     KDLKKEGFSHNGKLYLDNIEVKGVVITAQPDKFEVK*"
                     /db_xref="UniRef100_UPI00016929B6"
                     /db_xref="W2E1X8_9BACL"
                     /db_xref="cno:NT01CX_2193"
                     /db_xref="UPI00016929B6"
     gene            75594..76727
                     /locus_tag="H16_Tanzania_scaffold_1_curated_prodigal-singl
                     e_138"
     CDS             75594..76727
                     /product="DNA primase n=1 Tax=Eubacterium sp. AS15 RepID
                     =J4KAV6_9FIRM"
                     /codon_start=1
                     /transl_table=11
                     /translation="MIYEREFINTVKNATDMLELANEYTSMKKASPNTWQGQCPHPKH
                     RDSTPSFTVFTDTNTWACFGCNQDNQYGSDCIAFIQWITEGEYSWQDALLCLANRANI
                     PIPDDKNQAKYDKNLKMSNKYHKDLTSEAMEYLESRGITSKEIEKWHIGYDKETNRIV
                     FPLYSKFNQVVGFNKRLLDTRTKGVNNKYINSKNSEIFNKSTFLYGIHYIKQEVNYII
                     ITEGSMDVILATKYGLQNVVCTLGTSLSQQHVEIIKRMNKIPIIIYDGDDKGRYATQK
                     AANLFMENNMYCKVVNLPEGFDLADISLQTKNKLVKYINDNTYTYGYSKINELIKDYS
                     KKLYELQLDYSMEAKKILERIPDNERDVLESYLKYSMGMIKED*"
                     /db_xref="UniRef100_J4KAV6"
                     /db_xref="cno:NT01CX_0038"
                     /db_xref="89834497"
                     /db_xref="J4KAV6_9FIRM"
     gene            76729..77238
                     /locus_tag="H16_Tanzania_scaffold_1_curated_prodigal-singl
                     e_139"
     CDS             76729..77238
                     /product="hypothetical protein"
                     /codon_start=1
                     /transl_table=11
                     /translation="MLIFPGQDKGVYELFPELKNETAEDFFDFFVVDDLRELIVGCLD
                     KFGKKLTEKDRKLCEIVCDMLINKGVLGPDAHNALTDELLMAAMLRDCEVDINKPSTL
                     IRPRDVLFETNKELGSKVPEEELEKVAQCIEAQFGELTPIPLLKGTVGSFQQLFADAC
                     FIIDRYIEV*"
     gene            77242..77718
                     /locus_tag="H16_Tanzania_scaffold_1_curated_prodigal-singl
                     e_140"
     CDS             77242..77718
                     /product="hypothetical protein"
                     /codon_start=1
                     /transl_table=11
                     /translation="MICSNCIKKDVCKHKEYLDMYSGLELNKCEYKKVEGIQPSTLSN
                     ISVSHFEEPKQPRLSREEVNEKILELSKQQNEPPTLREMITCEICGAVDFKDQMHKCS
                     KCGNWVCSSCSLELPTIGVDPNKPMETEFLCDNCWSQEQQEPDIEIVEEDNDSNDE*"
     gene            77708..78520
                     /locus_tag="H16_Tanzania_scaffold_1_curated_prodigal-singl
                     e_141"
     CDS             77708..78520
                     /product="hypothetical protein"
                     /codon_start=1
                     /transl_table=11
                     /translation="MTNKLKKPTIDDLKKHLFKYKDATIIVGNDAISDKEMFLPYSDD
                     KHYSRKSMKKTPKEFWNFYEEKVYKEDADSLNESQQLIEGLIDLGIVKTLVDDNSDGT
                     FSNCNIRYIPLQGNYKVLKCNKCKKEMIYDSSKIDISSKPLAHNMYEDTECDGTIVPT
                     LPFANSIMNADLTEELEEAIFNLDSDEPMHSHTLIFIGVDFDNNIMHYIADKFSTIKN
                     SPQYKNQYPDDTYYIVIVSDGDELPIVAYNADFGTEDKIEDSLGRLSEVLKS*"
     gene            78561..78881
                     /locus_tag="H16_Tanzania_scaffold_1_curated_prodigal-singl
                     e_142"
     CDS             78561..78881
                     /product="hypothetical protein"
                     /codon_start=1
                     /transl_table=11
                     /translation="MEGFEYIMSKSNIEGININTLEKLLQNATCNQYSIKKIINSSII
                     AFDSNKGKICMINCVKNYYNLPDSTECVSTQKCLFGEFKDCPCDKCHLKAIELWKQQK
                     IEKK*"
     gene            78897..79181
                     /locus_tag="H16_Tanzania_scaffold_1_curated_prodigal-singl
                     e_143"
     CDS             78897..79181
                     /product="DNA-binding protein HU n=3 Tax=Clostridiales
                     RepID=B0AD12_9FIRM"
                     /codon_start=1
                     /transl_table=11
                     /translation="MNKTELTVTMADKLNKPKKEVEEFLNAFTDTVTETLQNGDKIQI
                     TGFGTFEIRERAARKGRNPRNPQQEIEVPATVAPVFKAGKPFKEAVKKNK*"
                     /db_xref="UniRef100_B0AD12"
                     /db_xref="A0A069RD49_CLOLI"
                     /db_xref="eac:EAL2_c02510"
                     /db_xref="B0AD12_9FIRM"
     gene            79240..79839
                     /locus_tag="H16_Tanzania_scaffold_1_curated_prodigal-singl
                     e_144"
     CDS             79240..79839
                     /product="hypothetical protein"
                     /codon_start=1
                     /transl_table=11
                     /translation="MAKKKKKSAIDYKDVLAIPFSQVNEFDNGFTYANNKNIYTEFND
                     GKFISHDGLDKCIEVTQIMPFLMIRNDKNEFLVIKRSDAPINKPSDLYSVGLYDHIYP
                     EDGYSDNLFSSLIRLLHTNIIKYKPLPFKHVGFVKDVGDSHLGIVFVLDTFAFTMEPC
                     NKKYMYQWFTKEQLIDNYSRFKPWSQHIINYIIDDNNEL*"
     gene            79852..82206
                     /locus_tag="H16_Tanzania_scaffold_1_curated_prodigal-singl
                     e_145"
     CDS             79852..82206
                     /product="Ribonucleoside-diphosphate reductase,
                     adenosylcobalamin-dependent
                     {ECO:0000313|EMBL:EEX21876.1}; EC=1.17.4.1
                     {ECO:0000313|EMBL:EEX21876.1};;  TaxID=537007
                     species="Bacteria; Firmicutes; Clostridia; Clostridiales;
                     Lachnospiraceae; Blautia.;" source="Blautia hansenii DSM
                     20583.;""
                     /codon_start=1
                     /transl_table=11
                     /translation="MNLNDWLPNKLAHSTWRDKYQNNGETFDEWLDRVSNGDPDLKQL
                     IVDKKFIFGGRILANRGLQDQGTKITYSNCYVLKPPDDNIESIYDTCGKLARTFSYGG
                     GVGIDISNLRPNGAPVHNAAKTTTGACSFMDTFAQVTDTIGQKGRRGALMLSMDINHP
                     DIEEFIDKKTNTDKVTSANISVRVTDDFMNAVVTKQKYTCSYLLEDGSLITKEVDADK
                     LFEKLAKNNWDYAEPGILYWDNMNNNNLLSEYIKAGDFAYAGVNPCAEEPLPAGGACN
                     LGAINLSKFVLNPYAETAIIDYTELADTIYKAVYAINDLLIEGADLHPLEMQRESVKK
                     YRQIGLGVMGFADMLIKLGITYGSEESIKIIDELGSFILYHAIIASNDYMKEKGLEPF
                     CGYDAERLKRSKPIRNLLENIEYNDDKLCKALEEGLFNSQLLTIAPTGSIAGMLDTSY
                     GAEPFFSLKYTRKTKSLNGGEEVTYLIDNTQAEEYKELHDLSVSDELPGFFITTHQIP
                     VENRVKVQATWQKYIDASISSTVNLPKSATVEDVKQAYICAWQQGCKGLTIYRAGCKR
                     DAILTEASKEEETEVPVFEMKNESGLQFGDTLLIDNNVRGVYRELTTGCGHLHCNFYF
                     DPDTGDLRQVFLDKGSKGGCLSMLNAVSRLSSLCARKGAPAEEIVDQLLSVVDCPAYQ
                     VSKHVTHATSKGSSCASAVAYALLDAHKEFCEEYGINEYEDEDMPEPKKTVKPKITKE
                     KVKEKADSLDDYYTTCPACGKKTLLAIGGCVSCQNPECSWSKCG*"
                     /db_xref="C9L7Y1_BLAHA"
                     /db_xref="ain:Acin_0064"
                     /db_xref="UniRef100_C9L7Y1"
                     /db_xref="1.17.4.1"
     gene            82231..82458
                     /locus_tag="H16_Tanzania_scaffold_1_curated_prodigal-singl
                     e_146"
     CDS             82231..82458
                     /product="hypothetical protein"
                     /codon_start=1
                     /transl_table=11
                     /translation="MNADGIIQELGEKIKQLTISEAILKGQLIESQQEINKLNSMLDE
                     KDMEIAELQTNKCQCGDGGCSCHSEEDGGVK*"
     gene            82459..82941
                     /locus_tag="H16_Tanzania_scaffold_1_curated_prodigal-singl
                     e_147"
     CDS             82459..82941
                     /product="Uncharacterized protein n=1 Tax=Clostridium
                     colicanis 209318 RepID=N9WHH6_9CLOT"
                     /codon_start=1
                     /transl_table=11
                     /translation="MTTKEPMKLRIKYFEGATKLKQKAIGKWIDVYARKDVFVKEGEM
                     AKVPLGFALELPKDYEGHLAPRSSTFKTWGVIQTNSVGVVDDTYIGDNDEWLMPVYCL
                     KGKDEILEGTGKCKGTMVHQGDKIGQFRIMESMPLLIFDEVETFGNKDRGGFGTTGER
                     *"
                     /db_xref="UniRef100_N9WHH6"
                     /db_xref="N9WHH6_9CLOT"
                     /db_xref="cpe:CPE1471"
     gene            82945..83355
                     /locus_tag="H16_Tanzania_scaffold_1_curated_prodigal-singl
                     e_148"
     CDS             82945..83355
                     /product="hypothetical protein"
                     /codon_start=1
                     /transl_table=11
                     /translation="MTVNRNRNDYSEISEFASGSLFADNEGSIVIGNNEPSLSVNYGR
                     TNDFSSVAMVDPAARRILTLPGTAARSMGEELEMQQFRKDQADFKEEMMERIARLESE
                     CYRLSQIVYELQMEKMKKQKPKTDNGVNVNDFLL*"
     gene            83339..83794
                     /locus_tag="H16_Tanzania_scaffold_1_curated_prodigal-singl
                     e_149"
     CDS             83339..83794
                     /product="hypothetical protein"
                     /codon_start=1
                     /transl_table=11
                     /translation="MTSYYDANFSFAADYITDYLNSILRNYSIMQRFRVEDLVSCNTQ
                     VAKELDGISYHSVVTGDRIETISRTKPVLCITYMLRSNLYPEGKIYLNEDIKFMEVDN
                     QIGLVTFQFSSEVTEKVLRALKFYNIDQNIKSKSRKEAIPQININLYML*"
     gene            83853..84242
                     /locus_tag="H16_Tanzania_scaffold_1_curated_prodigal-singl
                     e_150"
     CDS             83853..84242
                     /product="hypothetical protein"
                     /codon_start=1
                     /transl_table=11
                     /translation="MLYTTYLSNIKNLPGNEDVVKILITRFRPTTTFNPKKYNLIWRP
                     SLAPSEYIFARYKDGLMNWQEFREEYIEQASTSSEFEKSFYEIKKYLDEGKDVFLICY
                     EKDDLQCHRSILREIFNCNDIKCREYK*"
     gene            84261..84569
                     /locus_tag="H16_Tanzania_scaffold_1_curated_prodigal-singl
                     e_151"
     CDS             84261..84569
                     /product="hypothetical protein"
                     /codon_start=1
                     /transl_table=11
                     /translation="MTEHKTTVKCDIYMCKYNSACCSQPRDSIKEEGTFCTRESIKIE
                     LDELNNIIDCVHYEEDHKKLGKCFACQIAENGEIDFEDDEINEFEIIEVNDDNDDGLW
                     *"
     gene            84556..87672
                     /locus_tag="H16_Tanzania_scaffold_1_curated_prodigal-singl
                     e_152"
     CDS             84556..87672
                     /product="DNA polymerase III subunit alpha (EC:2.7.7.7)"
                     /codon_start=1
                     /transl_table=11
                     /translation="MDYGKNYVITHLHLAYGSVGDSIILLDQLVDKLKELNMQTVCVT
                     NHGSLADMYDFYYACIDNNIKPIIGCEVYLQPEEEEEEKTNTHLILLAKNMTGIKNLL
                     KITSDASINNFYKVPRTTIKYLENHSEGLICTSACVGGIIPRLILCEDIEGAKRYINK
                     FKSIFGEDFYLEIQPGEFQEQIDVNIELIYLSEEMNVPLVAANDVHYVNKEDWKTHDF
                     HIRINRKMKAPENENESVYVDKIYYMMSYDELVRSFDSELYDRDVILKAIENTNVINS
                     KCETVEFKADKLNLPKFKVPDKYNSEKEYLEDLCFKRLDEIKYKVTNPSEYVSRIYTE
                     LDVIDKLGFNSYFLIMQDLVNNAQLDGIKTGPGRGSVCGSIVAYLIGITKIDSIKYNL
                     LFDRFLSVYRTGSIPDVDLDCESGEGRDKLFKYTIDTYGIEKCAAVSTFGIRKARSAI
                     RDVGRLYGIDLKEIDTIAKLIPQVYYIEGTEDKKTDLSIKESLEYIPELKEWQKKYPD
                     LFDMAMKLENLPSHMSIHAAGTLIADTDIIDVAPMIRQVDKELNATSLDLHAAESQKL
                     VKYDYLGLNTLNIISECEKLTGDIFDIEFDNYDDEEVWKLISSRNTTGLFQIGSNTYK
                     SRMYKLKPNSIEELANCLALVRGPCISSKLDQKYINVLNGKEDIELIHPMYDSVVKDT
                     CGIMIYQEQLMAVCSNMGLPLHEGYDLMKASAKKKFDKIKTYEEKLHSLVRGSMDDET
                     FNYIFKLILDSGKYSFNKSHAIAYATICYITAYYKVHHIKEFIAATLTCNYNNKSGKT
                     EEKKRKLYELYLDAVSNGVKFLPLDLKKSKWNFTVEGDKIRIGFCALAGFSKAALDEI
                     YDKMPEASDEPLVKQIHDNVEKRICSKKAMIPLILSGAIGDPVENYEYYCELRKEEPQ
                     SDIKISKDLILQPYAPQAEVEEVLYRVAYTENKFNTLPRINLDDIKINNNYITEGYIQ
                     KVSKKKDSRGNEMAFIDVLTGDGLVSLVVFANIYKTYKSKLKKDNKIKFKAVKQKHTH
                     KFIKATVM*"
                     /db_xref="cob:COB47_1295"
                     /db_xref="D9TKQ5_CALOO"
                     /db_xref="UniRef100_D9TKQ5"
                     /db_xref="2.7.7.7"
     gene            87704..89053
                     /locus_tag="H16_Tanzania_scaffold_1_curated_prodigal-singl
                     e_153"
     CDS             87704..89053
                     /product="hypothetical protein"
                     /codon_start=1
                     /transl_table=11
                     /translation="MQVNNYYVKHLLKVKLFSLKSYADSLKKNKYVDFTKCKSRFVND
                     IKLMTKYLKDIEIYTYNSTYNMRTQLEGLLEAINTVETIENLLEVLETYNGILSTNVD
                     NELSGNSIRYVLEETYESGENRIGTDLISTICESIKADDHIKIFDPQCGDGTNVSNFA
                     RCIRNSVSEVYGLDEEQYGIYDAKKRIDKTIIGTLRGSKISNEVFDILFLKPRPQIEL
                     EHNFNQTIKEANEKAMLKQTYRFLKPGGLMVYTVPFYRMYNDMWYFIAKNFVEVMVIA
                     HKDKTEKLITIYAIKRSNPYYADTLDRMLNIEFDSLRRYCDGEYTVNANPELEVQLFR
                     GSVIDVHELTDIIENDGLYNDFHKSFDEDKTKKDTSPLLPFNLGQIGLILTSGELDGI
                     VEEIPGVNHVIKGMTVKTVNSEEIRDSQTNTVTCKNTISNMVQLNAFTADGDFVSIN*"
     gene            89067..92075
                     /locus_tag="H16_Tanzania_scaffold_1_curated_prodigal-singl
                     e_154"
     CDS             89067..92075
                     /product="Uncharacterized protein n=1 Tax=Firmicutes
                     bacterium CAG:129 RepID=R5S1M9_9FIRM"
                     /codon_start=1
                     /transl_table=11
                     /translation="MYNKLNEYSKINIDHTLHAWTDKTIYDQDSGEFIFISMIGFNTT
                     TKDIIKVLNKSKNRVYISLRSAKWAYSSNEKYKTISKKTSNSDYVHTILYQDDQITIN
                     QSREDYKLFIYTTKDETIEDKLFEKLKKYSSVPLLDEWKGFIKRRLALEGAVTELTIY
                     GVKDDMNAYKVVFDRQLLVDIISNGLRTGEINIAGNNNPSVLLPSIHGLNDYLDMFGE
                     FLAKKIQTSFKPKFIPGTDKYDQYVNDIDDFIHDKNKIELFEAQKSMIQAITNNWRIN
                     KSTILSGEMGAGKTLIASAATYTHHENRNKGLNCLIMCPSHLQKNWENELTRFVPNVK
                     IFTVHNLDELLDIEGRLRNRNRAENIYVIMSKEVAKLSYDERPCAVWSQRKQAYVCPE
                     CGEVLMKEETQTVGRRRTKVTIPLTHTDFASKGIINDKCHSKKKIFNEKTGKAEEVEC
                     GCKLWVPVTNNANHNWIKLGKHGWIMIDKIEQVTEELAMRDDLNKKETAYLNKLQEYY
                     ELLTTGETVRPTIKKNYKYPVAKYIKKRMPYVFDYFIADELHQLASESHQGQALHYLT
                     QSVKHMIGLTGTILNGYANSIYYILYRLCPSLMKNEGFDYEDEMEFARLYGVYSRETR
                     YQVRNSRDRVSRGTKEKLLPGISTLVFTKFLLNNTAFISLDDMTEGLPSYTEIPLGVE
                     MNSEVREGYRLYEQTIANNAFQQGSLKVMGQMIRGMTNYPDAPHCATEIRNPDTDDLV
                     MVPRVLPKQTREKEEKLMEIIRDRVRSGERVLVYYNAINQTDIGKSLVKLIASEGYYA
                     SELTAKTKAEDREDYINKLVNRGVNVLICNPTLVETGLNLLDFTTIVFYQMGYNLSTM
                     RQASRRSWRLSQKHAITVYFMYYEDSVQEQALSLMANKLAAAQSMEGKFSEEGLRAMS
                     NNQSILTQIANNVCNGMKNTVDNTLFKSSNFVKKAANNERPHAKTKEDIEYLLDDRGR
                     RVVLKPRAVKPRIIHDINYNALNNPLQLFI*"
                     /db_xref="UniRef100_R5S1M9"
                     /db_xref="R5S1M9_9FIRM"
                     /db_xref="tto:Thethe_02880"
     gene            92150..92503
                     /locus_tag="H16_Tanzania_scaffold_1_curated_prodigal-singl
                     e_155"
     CDS             92150..92503
                     /product="hypothetical protein"
                     /codon_start=1
                     /transl_table=11
                     /translation="MALILKRVTNPYECVRCSITKKCISYGEEYYEDDEDGTIIDFNY
                     YYDMMFQKKVEDAMPQLEASMDRFAYQQMMLEKQRQFLDKTKFDRKMATMDKSSTDNT
                     PFKPSGAPPTKGGGN*"
     gene            92503..99729
                     /locus_tag="H16_Tanzania_scaffold_1_curated_prodigal-singl
                     e_156"
     CDS             92503..99729
                     /product="Membrane proteins related to
                     metalloendopeptidases n=1 Tax=Megamonas hypermegale
                     ART12/1 RepID=D4KHW5_9FIRM"
                     /codon_start=1
                     /transl_table=11
                     /translation="MAVKCIKQLATKSRPTQSQKYIVIHNAGGGTAKTVRDYFEQCLG
                     PNPEAGRAGICAHYSVDQDEIYQILEDNWNGQHTKGNGHYAPWGQGLPKGTCTNANAI
                     GIEIADGSSVDFDKATDNAIELTRYLMKTYNIPIENVVRHGDTQDKPCPYTTMKKNLW
                     GYMKETIKSRNDANTPIAIDTSAFTTAGSMVDTGTSSGSSSTGGSASVSLVFANNGYT
                     TAQESLPNANTSDNWVDMHKIKGLTLHMYPPYHSCSVDAMKEYFKYYNWDRAFHYKVD
                     YDTEIDYSKKVPTTSGPFTGGNTVGTSVSDVTLVPGEGVYSGTVIGAGGGTSTGTGTS
                     TPAGTIDGNDVPAKIYNYCSSKGATKAVCCAIIGNCEGESGFDPKQVTPPYTAVGLFQ
                     WLKGSERFASLEKKAKAAGKEWTDPDVQIQHMWDELAGEETVCASLLKKQVGGFDAYI
                     KMEDPYQAAVVFGKCFERGGYYERRGQLGKKWFDKIDSYISNNSGSNNNSKNDSSKDK
                     DSTTSKKSVRKAMKIAAYADDIEESDTVYGWPIPGIARVSSAYGYRECEYHDRFEMHG
                     GIDIPADQGENVHAYAEGVVVESRKDASFGYVVKLKHADGCYTYYAHMLNLAVSIGQT
                     VASGDVVGKVGHTGETDKNHLHFELYLDDMRVNPLIYVKPGGGSRKIPEPLQQIAVYT
                     VGATEDKVTKDNVNRSKICFACADNNQHTYIDRALFNNQNPKYTVSIGAFFETNTHAV
                     EKDKKYDWEDVEKKIIKQCAQALYFEGFTANNLWREFDLNRAPSPFVYLDRDKWKKFL
                     IEVDKQVTWLVKKYGQVHGTYVPYNLLTNTNLNEFIDLSPDLGMNGNVGTGTGTSTGN
                     TTLASAAGGFWLGDSITVLMKSCKLLDDQKVVANGGWAANSYYKKDGNKVDKTASFPK
                     PSEVKYVFVLLGVNNPIVKYQKDLLDKLISMYPGLPIYVGEVLPTGKNYHYSSKWGSE
                     TAATLNPKIKTFNSEIQAYCNQNSNLNWISTTAGLLKDGYLDPNYVVSDNLHPNTAGL
                     KKLSENIKAAISGSSNTGTNNNNNNNNNNTSANALASSDFVVFDSPFDIPTAYDNGKD
                     KNDKPTTGGDTPEYNKVKADPANINKYAYVGDDATVNVYAKTDETSKVVEVLQLGDEA
                     LITDIAKEYYYKVKANNKVGYVPSISLYIISANKFGYVNTEKKNHEAWIKYDDTDLYK
                     STKMDTTVVTTDSQTRVKILDMDEKNGFYQVSILDETNKDKTGWVKAYRITFNKHEFT
                     VEKADDNEDKGMMTKEIEIQNPDFEGSPTGVMEKYPNVQTTDGSLESWDKEGDVEFLL
                     VKNADFGEPDRWKYRGNYFARIRSIKSELAGIKQEIDTSAVDSDKSEFALRVSAWIKL
                     VTSDDEPGAIDVNATESYIEDGLTYYIVNKNNKIVTSSKFVLPNDTTKFARRTALLTG
                     FKKDDKYSLVIGSKKPFDIYIDDISVEKVYNYKDKTKTDDNFTTGNIGTAGVGATAYD
                     NGGIMIYTQDKAKGTKDAQPTIKTVVTNKEYEEIMSYSNYELIDTYMLQFEPYDKGLD
                     EVLNAPVLEDDRLNTLTESLNTLTGNSIHYNVVEAGPGSTDHCVKPADELNVLYQQTE
                     VKCDPIYPDLIIPPNYSTSDYDMESKNSIPLQALQDGKLKNEEILKKQFSFDYDTLED
                     KEKKSKGKPINYNDPYPYDDRITELEQHFPKIKIDEIESRLYSCNHPGCPLAHPMAKN
                     FAMLNDMQLAQSKKIEQRLVRIENVLATMVRNMGRVGSRINVNCVYYGGQDVFGKYKT
                     IRCLCDDRVNDGASVTIDQCMCCTRYEPIIGQIYDILDETGFNGSAILDDMQMSYMNL
                     DDFKNLNKVENRASSFSYADVSLDPDKKPGTLIDQWKKEDKKAYLEQLKKKLGDDEKA
                     KAELEKSLESDYVFTMNWETTEVDTQAPDVKAYPTEGIASKYLKDESDGEIGEIDTSN
                     LDKKLDADVIAKYKDYNTINRGEWVDTREEADTTQSNNYTSEDFYFENFNANRTGYAY
                     DNGLKGYIGLESSGSMGSVSNGLTGAECRNKIVEYVKKVCQENTDRKATYNNSPRTVD
                     PNDIKYYKGTLHGCTNPALYDCTSLVSTAYKYAGLSSLYNKRASDNSLVSEIVNNDGD
                     MWYVDEEGLNIALPGDVIMVSSSKVNPDSVKARKIIQTHHAMVYLGKDEDGDHIIGHA
                     SGPYNPPKAIRIDKWGPGHYAWGYSFFVRSKELKEADKVASSSAANGTGVQEATGTVD
                     GNNYVCVLNKCRLTNYGPWCGSTSITADGSKAKDWYNKGVAAHNMPIGTKLYIPDLKG
                     KVNSDGIFTVKDTGGYCFDFDVLTKGKNNDIVSEKSYKVYVLSWGSGKVTSSFTAAKK
                     VNDKKDGTEKYKAAWNAYKTYGGSTMELLKFNQEDANIKNQSWY*"
                     /db_xref="UniRef100_D4KHW5"
                     /db_xref="mhg:MHY_08090"
                     /db_xref="D4KHW5_9FIRM"
     gene            99966..100274
                     /locus_tag="H16_Tanzania_scaffold_1_curated_prodigal-singl
                     e_157"
     CDS             99966..100274
                     /product="hypothetical protein"
                     /codon_start=1
                     /transl_table=11
                     /translation="MKYKIGDIVYVYLFELKKTILKADLIPNRFGEIINIEEIGKDMY
                     VYTVKNIEGTNITVKNYDKSFDLCNVDELINILYNSNLTKERKDKMMNIVNDMVKKLK
                     *"
     gene            complement(100364..103651)
                     /locus_tag="H16_Tanzania_scaffold_1_curated_prodigal-singl
                     e_158"
     CDS             complement(100364..103651)
                     /product="DNA polymerase III subunit alpha (EC:2.7.7.7)"
                     /codon_start=1
                     /transl_table=11
                     /translation="LKDFTHIHVHTVGSLLDGYNRLSNLIDKVKELGMDAIAITDHGT
                     LAETFTFNKMCHKEGIKPLLGCEVYYTHDINTLSLSSDERRELALEKALADGVEIPEK
                     AKKKEITELIKPYMYDTKGYHLILIAKNQQGWDNLVKLTSEANDKCTFNGRGHCDLNL
                     LRKYSEGLICTSACVSSIICDSIRKGNIQFAEQMVKEFVDVFGDDFYLEIQPLNWEVQ
                     YGINLQLMRIANLYGVKLVASNDSHYTNKDDWYEHDVLLCMASGALLTDENRMKYAHE
                     FWIRSYDEMVEAFMGQSDDEGYMQLVCEALANTREIVDKVEDNIKLGSDHELLPEIEV
                     PEGFTPETWLSRQCWLNLYKYLNKKNLWDKRLEYEARLKSELDIIITKGFASYILIVQ
                     DAINWGDKNGCSFGPGRGSGAGSLALFLLGIVKGTDPLEYNLLFSRFLTMDRKLCPDI
                     DSDVSMVDRQKLIDYLNNKYGHDNTCQVGTVTTLGVKNGIQDVAKVLGYSFAESTSIT
                     KRIDELIDAPELSFKMLDDLQEENEDLFDKWVTLQSEYPEVIKLARAFEGIPRNYGKH
                     AGGVLITPTAINNTFPTRTMEGRKVTVWDKNVVEEAGGVKYDFLGLTTISVIELCLSY
                     INKNYDINLKLTDLYENVAIRSDENSFGMLKHQDSEAVFQMESNLFKSLMRDIQPDSI
                     NDLIVITSLGRPGPLGAGMHTKYAKRKLGQEPVVMPLPNLDDILADTYGTIVYQEQIM
                     KISQVVAGFDDNQADTYMRKALAKKDKKKMALCKEWLIYGKPQQDEHGAPIDGGIKRG
                     YSEQELLAFWEDLKGYATYLFNKSHATSYSLLSSITAWLKYYYPKEFFAAILSLTKEP
                     TNKKKDKKRPKYIELLEKQFNIKVESPDINLSDELFTPLADQDKILFGLSAVKGVKNK
                     AIDAIINNRPYTSLEDFYDKVTKTNVNKTAGTNLIKSGAFDRINPNRNALINEFHSIR
                     KDKDEELCEESYNSITCMAYEDEVLNAYVTYKPWIDSYNVGDIVNFEGQVMATEERYD
                     KNGGLMAFVTVYAEPCTIKLIVFSRQYRLHCDLFDRVNYGRTLKIKGEKKDKNTVAFK
                     IGSLVRE*"
                     /db_xref="top:TOPB45_0433"
                     /db_xref="UniRef100_T0SMB4"
                     /db_xref="89693699"
                     /db_xref="T0SMB4_9DELT"
                     /db_xref="2.7.7.7"
     gene            complement(103717..105450)
                     /locus_tag="H16_Tanzania_scaffold_1_curated_prodigal-singl
                     e_159"
     CDS             complement(103717..105450)
                     /product="exonuclease RecJ (EC:3.1.-.-)"
                     /codon_start=1
                     /transl_table=11
                     /translation="MKIQEPVINKELVKQIKKELQLNEDIVSFLVGRGYDKSTIDLLT
                     SDEYEPIANDYVLTNTKEACDKIWNYLNDCTDIYIFNDYDSDGINAGYILYDCLSRLV
                     LLQESECEIHMYTPNRCEGYGLNMDFCKDVVSTMNRRTLVITVDNGITKKEEVEYLLS
                     NSVDVVITDHHKPQEGLVPNCIVIDAHLNDTDNENALGLCGAAVAYKLCKYILEDKLN
                     DTVFHEIYVPYVAIATITDMMPVTEENIIYVKDGLYLLNDKEYKSMFNTDGEETNVLN
                     YYNKFKGYSITPKDIAFEFGPQLNSCGRMGNVNKAMELVLETDEDRIVDMYNEVCDIN
                     EERKLLTDTAVTEILATVEDNCVSVIRVVRGLQGVAGNVATHITNIKHVPTILFTDGK
                     DLITASSRSIPGLDLQYIYKAISTQLEMSFGGHELAAGVTIHKKDFNKFVDLFNSIVC
                     DIILSAQISEETEEPTMLVDKILSVKDLGDKIVNKYNNILYFNDLSEPVFCLKDVFIK
                     DVRESKNNKNNIQFFFKDKTGENKKGIWCWKYGNTYEEAGRPTKVNVVFTLNKFNSML
                     CMNIKYMEPVE*"
                     /db_xref="ccl:Clocl_2786"
                     /db_xref="UniRef100_R7IR00"
                     /db_xref="R7L7A7_9CLOT"
                     /db_xref="R7IR00_9CLOT"
                     /db_xref="3.1.-.-"
     gene            complement(105466..106365)
                     /locus_tag="H16_Tanzania_scaffold_1_curated_prodigal-singl
                     e_160"
     CDS             complement(105466..106365)
                     /product="hypothetical protein"
                     /codon_start=1
                     /transl_table=11
                     /translation="MKPYDNYTFLLLSDEERLEEWNEIEELVIQYQTYFNDPIDSHKS
                     KEAADILLQRFSPLFKSYITLIKYNQIDWNSREQKTFIYQFIEDRSLKRALNRKKTSA
                     EFKAKIYHAFNFVKSTYGELSEEDILADLYVCFLTLMKRYKQKGKNFCAYVANSYHFE
                     VARYIKKQISNPLVVNYKNCQYEDVINGENSNEYDVVIEDNYYESMMGLPDYTWVNGD
                     TCSSLFSDFTPYQRKILIKYYLEDYNDRQISELFGTNIGVINSKRRNAVDRLCDLIGV
                     DKDKLPRKRKSGRKANLPVNNKK*"
                     /db_xref="cbv:U729_3163"
                     /db_xref="A0A0A7G0D8_9CLOT"
     gene            complement(106415..106903)
                     /locus_tag="H16_Tanzania_scaffold_1_curated_prodigal-singl
                     e_161"
     CDS             complement(106415..106903)
                     /product="Uncharacterized protein n=1 Tax
                     =Sporolactobacillus laevolacticus DSM 442
                     RepID=V6IXF1_9BACL"
                     /codon_start=1
                     /transl_table=11
                     /translation="MAKKKRKTKQMGKIYHNKTVVNGIKFDSQTESEYYTYITTNKNK
                     LNIKSIELQPSFILQPKYILTPEGEKFVYEDDKSFKSLQRQYPNCTKAAIKYIADFKI
                     TYNDGKVEVIDVKGIKTADFKLKEKMFNFMYPEYHGLICVAKYKNEWLHWDEYQQRKK
                     KK*"
                     /db_xref="UniRef100_V6IXF1"
                     /db_xref="V6IXF1_9BACL"
                     /db_xref="lgy:T479_16340"
     gene            complement(106854..107012)
                     /locus_tag="H16_Tanzania_scaffold_1_curated_prodigal-singl
                     e_162"
     CDS             complement(106854..107012)
                     /product="hypothetical protein"
                     /codon_start=1
                     /transl_table=11
                     /translation="MARKRKNPTGIYLKEEFEFNPDFSSVNKKSIKGDKKDGKEKKKN
                     KTNGKDLS*"
     gene            complement(107017..107763)
                     /locus_tag="H16_Tanzania_scaffold_1_curated_prodigal-singl
                     e_163"
     CDS             complement(107017..107763)
                     /product="hypothetical protein"
                     /codon_start=1
                     /transl_table=11
                     /translation="MIIKEEDLLNYMSCPIKFLASHNGHDIKRKTFNSCLHDAFNYLI
                     SKYTYEGVDNLEYKIKKYWDKVCYENQDIIKNINVIHGWGRLYRAYEYLYNNRPNIMD
                     LNVPYSLDIPGTDYTITGQLNILIDRGSQIEVLIPSFSKTKPDEFKRRSDLKCTIDAL
                     VIKQVYNKMAVFTFYNFNQNSNDFAIRNTKDFDRLYLIVENVCKGIENNIVYPHYGYE
                     CNSCAIKHLCSSWGASTNLDPYNPFKDGKR*"
     gene            complement(107753..108025)
                     /locus_tag="H16_Tanzania_scaffold_1_curated_prodigal-singl
                     e_164"
     CDS             complement(107753..108025)
                     /product="hypothetical protein"
                     /codon_start=1
                     /transl_table=11
                     /translation="MNIAKQPNMVRGNQISCPNYKQCPMCYGCRNYDERDPECIECFK
                     EGVDGTSRNFNVCDTDKHEAWKLNVMVTKPRVELDNITFTGGKHDN*"
     gene            complement(108044..108388)
                     /locus_tag="H16_Tanzania_scaffold_1_curated_prodigal-singl
                     e_165"
     CDS             complement(108044..108388)
                     /product="hypothetical protein"
                     /codon_start=1
                     /transl_table=11
                     /translation="MALMDIERRDGIQLGGPMDYCYECAKKEGKNNYGELEYKECFAV
                     TQNGNRKCYCMDCFKKMLGKYMLIDPAAALDEMEVAEPPEEFKEAPKEEEKENKKEEH
                     ATKSTRKATKKE*"
     gene            complement(108496..109560)
                     /locus_tag="H16_Tanzania_scaffold_1_curated_prodigal-singl
                     e_166"
     CDS             complement(108496..109560)
                     /product="N-acetylmuramoyl-L-alanine amidase n=1 Tax
                     =Clostridium bartlettii DSM 16795 RepID=B0ACG4_9FIRM"
                     /codon_start=1
                     /transl_table=11
                     /translation="MTVKKPTMVNKTPARISKYIAGGTRSRTTKIAWHYTGLHDVKGI
                     NTINNWFNSINRGEQGNRYASAHFVMDLDGTIYEYVPMKRIAWTTNSANYYSIGIECA
                     TTGTNDHYSDKEYVSMVKLGAWLAQYYGLDPRKDFIRHTDVVGRAYKICPKYFVDHED
                     KWNQFKLDCYNYLKGKLTEKNIRNCTNGKGNSIVSSGTTTSQPSVKETACNKVGYVNV
                     PNSTLNVRKGPGTTYDKLGSLKDDTKVEIKAICDNGWCKIVYDGNYGYVKESYLDGIE
                     EVQSVRKMIKNISNSPINIREVADWDADAIAELQPGQSVTYADGPLVAANGSTKMYKT
                     ISNTYITASTKYVKIVEVKL*"
                     /db_xref="UniRef100_B0ACG4"
                     /db_xref="R5Y1Z2_9CLOT"
                     /db_xref="rho:RHOM_04900"
                     /db_xref="B0ACG4_9FIRM"
     gene            complement(109632..109886)
                     /locus_tag="H16_Tanzania_scaffold_1_curated_prodigal-singl
                     e_167"
     CDS             complement(109632..109886)
                     /product="Holin, phage phi LC3 family n=1 Tax=Clostridium
                     sordellii ATCC 9714 RepID=T0EDI9_CLOSO"
                     /codon_start=1
                     /transl_table=11
                     /translation="MKEFLDKHTKLKSPYFWLSVVALIFSASGVDFNQLTSWQLLGQA
                     LVSILNNPVSIVAVITAFLGIWNDNSTKGLDNVTNKKGGE*"
                     /db_xref="UniRef100_T0EDI9"
                     /db_xref="A0A0C7GXI0_CLOSO"
                     /db_xref="T0EDI9_CLOSO"
     gene            complement(109898..110650)
                     /locus_tag="H16_Tanzania_scaffold_1_curated_prodigal-singl
                     e_168"
     CDS             complement(109898..110650)
                     /product="hypothetical protein"
                     /codon_start=1
                     /transl_table=11
                     /translation="VINMRRKTKKLLVLFLAFALIFLTGASVNAYDIATYATTDVSQS
                     RQFLKDRNASDKMLDNLDFIYDYCKKIGIDPTIVVAISSIETGYGKSHLFVSYNNPGG
                     IKARGGWEKFDTVEDGYRYMIRLLATYAGLINKDSWLYGKATTTQQLGNYYWVENGCD
                     HGYHKQLTRQIKTIQSYKVKKSKTKTIKKESLELTNSKETGNKNAIDIIDNIINRKEH
                     SHNNALQEILNRSNNHKKNSSSLDLIYNSLKK*"
     gene            complement(110625..111500)
                     /locus_tag="H16_Tanzania_scaffold_1_curated_prodigal-singl
                     e_169"
     CDS             complement(110625..111500)
                     /product="hypothetical protein n=1 Tax=[Clostridium]
                     glycolicum RepID=UPI0003820303"
                     /codon_start=1
                     /transl_table=11
                     /translation="MKKIIALLLVSLMVCVPSISYCAPADIIFDIINREHSTNSSRAM
                     ELLYSFKKSAKANKDNKEPKDVKIIKNEKELNEANLQKGKIQGTLIGIDVSKWDGNIN
                     WKQVKGAGIQFAVIRAGYGYTKDKKFKRNIEGAIKNDIYIGIYWFSYAYTVDMAVKEA
                     KVCADIIKPYKNEIDLPVYFDYEYDSVDYAHKRGKSITKALTTNMADAFCSTITSYGY
                     EAGIYTNLDFSNNYFRKSMLEKWQIWIAQWTRTNTYKKTDYSMWQYGAKGYVKGIKGY
                     VDMDYFYGDKYEKKN*"
                     /db_xref="UniRef100_UPI0003820303"
                     /db_xref="R6QNJ4_9FIRM"
                     /db_xref="cbi:CLJ_0012"
                     /db_xref="UPI0003820303"
     gene            complement(111512..112138)
                     /locus_tag="H16_Tanzania_scaffold_1_curated_prodigal-singl
                     e_170"
     CDS             complement(111512..112138)
                     /product="hypothetical protein"
                     /codon_start=1
                     /transl_table=11
                     /translation="MARKKDEKSIVREMQNALDEKDLRELQNVKLKKEKEVAEEIADI
                     TTKANKELVDSIRDINDKASVLGVNVNFNRPNCPNYNNMKECGTCANFFDCYQHRQRP
                     TYEPMVEKVVKEPKKEVVDPDVHPVGCHCERCCPNPNPTWFEQHRNGLLAAALCMIML
                     VLAIGWSPSGATFQAIQENYVNLLVDFFKMALLGGAGFIIFNIFRTKK*"
     gene            complement(112192..112446)
                     /locus_tag="H16_Tanzania_scaffold_1_curated_prodigal-singl
                     e_171"
     CDS             complement(112192..112446)
                     /product="hypothetical protein"
                     /codon_start=1
                     /transl_table=11
                     /translation="LIYKLVESKDGEFLLDGKRYTVQETIDIDLEGTKYNPIEVVGKI
                     KGETGKYYKANNKVYYCIAPRKNAVKRLDLYTENFYLAMM*"
     gene            complement(112546..114297)
                     /locus_tag="H16_Tanzania_scaffold_1_curated_prodigal-singl
                     e_172"
     CDS             complement(112546..114297)
                     /product="hypothetical protein"
                     /codon_start=1
                     /transl_table=11
                     /translation="MAKKRLITYEQLNTLAKGIYATLHKEVETTAAGTLKNTNDLKTL
                     TGRITTAEGKLDTIQGDGAGSIAKALQDAKDYADGQDTALHTTITGEIDTAKAALQAE
                     IDKKAAKADMTTALAGKADAADLTTEQGRAKDAEKALAGRLDTIEGEDTVEGSIKKAL
                     KDAKDDAAGKYATKGALSGVSEKVTTAEGNIDALKTAVGTDEKGNLKSVASQISAVNT
                     AAEALTGRVAANETAIGNVQKDYLKAADKTELSGKITEAKEAADAAQGTANDAKTKID
                     TFMKAADVKEGAIDTLKEIQDYITSDGAAAKKMTGDIAARVKQTDYDAKVQKLEAADS
                     ALANRATALEGLVGKEAGKDTEATGLVKKVADNATGVSDNKAAIASLQKAIGTVTEVA
                     SSEAVKAVGDRVQKTEDAIGVKAAGEKPATGLYKEIADEATRAKGVENGLRTDVNALK
                     TTVGTSAKGLVKDVSDLQTTVNTLKGSNHSHANKAELDKFKDGDKAKLDNAVAKVTGD
                     ASVAGTIAEAKKAGDDAKAAVNGLTITATDVAAEDGTVTGVTIALGNGKTAQIDYPYE
                     IVADSEIQAIINDLAKK*"
     gene            complement(114313..115464)
                     /locus_tag="H16_Tanzania_scaffold_1_curated_prodigal-singl
                     e_173"
     CDS             complement(114313..115464)
                     /product="Side tail fiber protein n=1 Tax=Salmonella
                     typhimurium (strain 14028s / SGSC 2262)
                     RepID=D0ZVF8_SALT1"
                     /codon_start=1
                     /transl_table=11
                     /translation="MAITLISNIKQANNGTFWLVDSNDIRGGLYHVDSVAEMNVLPAD
                     NLKEGMLCYVAAEEKFYQYKKDADGQLKFDVWKVGFDKEETFTELSNKTIINSIIANS
                     DALTNLQKQVDAITGTGEGGDATTIAGLNAQLASLKTTVGKATEGDTAATGLFARIEA
                     LEKQLAAHTHEIADVTGLQAALDDKAVKSDFDALKELVGTLPETATASNVVGYVDEKV
                     AALVDGAPETLDTLKELADALNNQPDAIAALTNSISQKADASALEALQQTVEDNKGAA
                     DTVSAKVNALDAILKGFGGTDEPATVKDSLEELKTTLGAKVDQNTVNTSIASAVNKFA
                     LSGSENDSNLTISLDFGDGESAVQLGKVDIPVITVDEVQTIINNLDKTV*"
                     /db_xref="UniRef100_D0ZVF8"
                     /db_xref="seo:STM14_1478"
                     /db_xref="A0A0F6B0D7_SALT1"
                     /db_xref="D0ZVF8_SALT1"
     gene            complement(115479..116936)
                     /locus_tag="H16_Tanzania_scaffold_1_curated_prodigal-singl
                     e_174"
     CDS             complement(115479..116936)
                     /product="Uncharacterized protein n=1 Tax=Ruminococcus
                     gnavus CAG:126 RepID=R5TWW7_9FIRM"
                     /codon_start=1
                     /transl_table=11
                     /translation="MADFNKKLVDQAALEALAKGLNNKSKAAVEAEKARAQEAEQAAK
                     NVADAAKSTADSAAADLVNVKKDIADLTSTDSGAVKQAKDYTDAEVKKVSDIVGKAAV
                     PGEGDAEGTPATGLVARADAIDGKIAGLETANEDEEKRIASLETKVGAAKVEGEKPQA
                     ATGLFAEVDRLDKKIDGLSIPSVDGLATTEYVDGKVSDLIGGADEAYNTLKKLEDELK
                     DGDNTVAGLVTQIAEKADKNHNHDDVYAKIDHNHDDVYAAKEHTHATTDVTYTNEQYP
                     EMKSVADALDQLLYVTPSVKTFSSTPAFGDYEIGSKVTNPKFTWSYNKAITNQNLKAG
                     GTTIALDDPAVREYAYTGDITANTTFTVSGNDNKLKACSRNGSFNFKHKRYFGVAEVP
                     AEYNSAFVLGLSGKEFCTSRQKGSFNMNAGAGKYMFYCFPASYGTPTFNVGGFDGGFE
                     LAATIDFTNASGNTTSFVIYKSENANLGSQNIIVK*"
                     /db_xref="UniRef100_R5TWW7"
                     /db_xref="A0A087DA77_9BIFI"
                     /db_xref="cul:CULC22_01665"
                     /db_xref="R5TWW7_9FIRM"
     gene            complement(116952..117284)
                     /locus_tag="H16_Tanzania_scaffold_1_curated_prodigal-singl
                     e_175"
     CDS             complement(116952..117284)
                     /product="hypothetical protein"
                     /codon_start=1
                     /transl_table=11
                     /translation="MSNKVVTTNALSEVLSIIKKDINTNSTNISTIQESLNTVQTDLT
                     EIKKIIKDSGVTASSDWNDITNKPDFADTLSLNDNKLKLLGNKTSEMSSVDITTTDDI
                     NNILNSIE*"
     gene            complement(117299..117751)
                     /locus_tag="H16_Tanzania_scaffold_1_curated_prodigal-singl
                     e_176"
     CDS             complement(117299..117751)
                     /product="hypothetical protein"
                     /codon_start=1
                     /transl_table=11
                     /translation="MALTDEQKVLQADILTEKTDSDTNPNMTYSTSAAKNKALNPDTF
                     SGNNSKVVNAINLTYKQAEKAITTVDNFSTKVNEVLLDVGSTSGLAKLEQLRTDMGQQ
                     TLVEGLIDLYENKLPTYTTIDSIEYATSEELVNMYNAIDVKASNNIQE*"
     gene            complement(117770..119131)
                     /locus_tag="H16_Tanzania_scaffold_1_curated_prodigal-singl
                     e_177"
     CDS             complement(117770..119131)
                     /product="Collagen triple helix repeat protein n=1 Tax
                     =Veillonella dispar ATCC 17748 RepID=C4FQK8_9FIRM"
                     /codon_start=1
                     /transl_table=11
                     /translation="MAKHITLEGLQAVLQLVKQDVQAVDAKVDGIQVPSIEGLATETF
                     VNEKIAAVLGADNLAEDLDSLKEVIDVLTKDGADILALQKAIDKKVDAENGKGLISLD
                     EITRLANVKNYDDTDVKNRLTALEGIDHSKYLTEHQDITGLATKEEVQAKADTTALDG
                     KVDKVEGKSLVADTEIARLAEVKNYDDTGVKASIETKADKEHTHDATAVMFTDKTTLQ
                     AKLDDGSLKGPQGDKGDAFTYADFTPEQLKALKGEQGVEGVGIDTVTIEYVDNVPHVK
                     VKYDDVDATVQDAGALDLTQIKEYTELKALVNKIQSQVNSTNPWGDCVWVDAEYAQPT
                     IGSFIPSHKLRAENDADEMALADRLEAGAYELYVVATTDMKDYDRRYDCMIPMDGLRE
                     GQNGQVVQKRGDDAAWTRLLGQCPAWVRNNVNWAFNDTKNKEVELNCSPDTTCIFVLV
                     RRF*"
                     /db_xref="UniRef100_C4FQK8"
                     /db_xref="C4FQK8_9FIRM"
     gene            complement(119147..119620)
                     /locus_tag="H16_Tanzania_scaffold_1_curated_prodigal-singl
                     e_178"
     CDS             complement(119147..119620)
                     /product="Uncharacterized protein n=1 Tax=Psychrobacter sp
                     . (strain PRwf-1) RepID=A5WF04_PSYWF"
                     /codon_start=1
                     /transl_table=11
                     /translation="MARQQIAKITLYGNTVSWMDPYNCIYLTTHKAGKLEAVVYDDMD
                     LNSIREGIAKCLIKVIEGKIPEPSTGGDASVDEKTLNELISKKVQEVIAEGIDLSNYA
                     TTAELADAITNLIGGADESSDTLKELADLLAKKADKEEIVAIEEATVEETKDLYK*"
                     /db_xref="UniRef100_A5WF04"
                     /db_xref="prw:PsycPRwf_1299"
                     /db_xref="A5WF04_PSYWF"
     gene            complement(119711..120787)
                     /locus_tag="H16_Tanzania_scaffold_1_curated_prodigal-singl
                     e_179"
     CDS             complement(119711..120787)
                     /product="DnaB, putative n=1 Tax=Bacillus cereus (strain
                     G9842) RepID=B7IZM6_BACC2"
                     /codon_start=1
                     /transl_table=11
                     /translation="MREDIKSLLDADKDLSIETVDELDNKILATNFFENMANDIDEFD
                     KVAWENKAGFDTPSFPSFTEGLEGWSPGFYCFAGAANMGKTAIMLNIMEDLCMNADNK
                     LFGVYFSLDDSKNKVIPRIVAMRELLPINVVAKPGRFKQMIIDGHPDSINIATQLDRR
                     EEGLQKLKSESNRFVIFDSQEIRTIDDIYEKARQIYTYVKAIDEEMNIVIGIDSLKDI
                     EIPDLKLTTNERIDMVAKKIKDLSIELNCITFASMHLRKLNGNRRPTMDDLKDSNTLE
                     YELDACFLVYNDVSKNKQGAKIFYRDSEDSVDKQPVIEIDWGKNKISAYKGITFCNFA
                     PDYSKCIECSEDAAMRYNALIYEV*"
                     /db_xref="UniRef100_B7IZM6"
                     /db_xref="bcg:BCG9842_A0033"
                     /db_xref="B7IZM6_BACC2"
     gene            complement(120836..121870)
                     /locus_tag="H16_Tanzania_scaffold_1_curated_prodigal-singl
                     e_180"
     CDS             complement(120836..121870)
                     /product="Primase n=1 Tax=Bacillus phage 0305phi8-36 RepID
                     =A7KUV5_9CAUD"
                     /codon_start=1
                     /transl_table=11
                     /translation="LSCNIIEVGGKINNNFSRNYYIDKKELNEAIKKFDGDTYMTIYS
                     YESEDMATTNFVAPFYLDLDIDDIENNYDKLLIDLKIVYKKLCDTFKINKSDIQLYFS
                     GSKGFHILISDKVFGFEPNRDLNKKFKKIALYIKSYTITKCIDTKIYDNRRLFRVPNT
                     VNTKTGLYKVYLPYNKLFKKQPNGCTKAMTYDELKEYASHPKQKKIALYKYNEQARIK
                     FDELIETIEQQERKKIDTKLAQEYIKKRKLLPCVEYILQNGATNGQRNNTTVALANSL
                     FQIGESLEDVRETITEWNMTKNEEPLPQSEINATVFSAYQNSRNNMFYGCSAFKDLDV
                     CVKGCSINKK*"
                     /db_xref="UniRef100_A7KUV5"
                     /db_xref="cbv:U729_3154"
                     /db_xref="A0A0A7G0K6_9CLOT"
                     /db_xref="A7KUV5_9CAUD"
     gene            complement(121872..122465)
                     /locus_tag="H16_Tanzania_scaffold_1_curated_prodigal-singl
                     e_181"
     CDS             complement(121872..122465)
                     /product="hypothetical protein"
                     /codon_start=1
                     /transl_table=11
                     /translation="MPINDLMDTYVSIAYGYEISQDIKKKIYNFVCYMFDNDYNYDFI
                     LNYLLQHGTEITDELYENSLLKPNKFYYHSELRIMPDTSIWNPNIKEISKKFYLEMKT
                     QYSIEDLLSYFYGILSVPNSLRNHKRDKGALESLLKQYHVEGIETIDLILFAIDYNID
                     NKESISSPFDLKIDRDLLARIIRMIESSVYKKVIWRD*"
     gene            complement(122580..123047)
                     /locus_tag="H16_Tanzania_scaffold_1_curated_prodigal-singl
                     e_182"
     CDS             complement(122580..123047)
                     /product="hypothetical protein"
                     /codon_start=1
                     /transl_table=11
                     /translation="MATLTSTPNDTTLKFSYFSSSASGNITWSLPDIPEGATINSCIL
                     TGTATASNSNITSIKINNQNVSVNTSGTSFSIDLGTDATITSVSTSATKSKYGSYNVK
                     FTNMTYTIDVTEAGTGGDTPTTNKIYLGSSNIKTIYIGNNIVKSIYIGANKIL*"
     gene            complement(123047..124111)
                     /locus_tag="H16_Tanzania_scaffold_1_curated_prodigal-singl
                     e_183"
     CDS             complement(123047..124111)
                     /product="Putative uncharacterized protein n=1 Tax
                     =Lachnospiraceae bacterium 9_1_43BFAA RepID=F3ALC1_9FIRM"
                     /codon_start=1
                     /transl_table=11
                     /translation="VELKSNIINNSFAVTDLESVKLGNGTNGTLKDMMYKFPPAITTP
                     SIGKTIAHRGLYSARPENTIASFEAACIAGFWGIETDIHNTLDGELVCIHDATVDRTT
                     DGTGAVNDMTYKQVQACTVDTGKNIDDYPGLKIPKFEDYISICKKYGAVPIIEVKGIK
                     NNNIKYYKKMVSIIREYGMEDRCMCIGSQTCMELVRSVSNLIHVQVIVYQATTITDDL
                     LLNVLKLGNSGIDVHNTHVSLDLIKKCHEMGLLVNCWTVNDQYMIESYRELGIDFITS
                     NTYGLGCSISASQPKYDGSLKTNNKYIPGAINEVNTKANKAISNLGGFKLASLTQTEY
                     DALDPKDDNTIYLVIEKGDV*"
                     /db_xref="UniRef100_F3ALC1"
                     /db_xref="F3ALC1_9FIRM"
                     /db_xref="cls:CXIVA_01220"
     gene            complement(124126..125154)
                     /locus_tag="H16_Tanzania_scaffold_1_curated_prodigal-singl
                     e_184"
     CDS             complement(124126..125154)
                     /product="Uncharacterized protein (Fragment) n=1 Tax
                     =Amphimedon queenslandica RepID=I1ECR1_AMPQE"
                     /codon_start=1
                     /transl_table=11
                     /translation="LSNDSKVTVKQLADTVTGLKKYSDKNKVSAEEAVDGAIYTTISP
                     YPYKDLIVSNSLMYASASTDSTLTIRLKDKPLQNQTVSLTSNNSVMTVSPSMLTFTPD
                     NYSTAQTVTIDFPTITSDNDGDQFILSIESGTYYKDVTFMYATEGYNSNIINYDLFDN
                     PTNNVISNNGTGGDKYNATIYTSTGGTAEITSKGLTLSGQAYVEIPWTADASTGSWTV
                     ELVVSEIVYNNTSYGRVFRSNSDTPSMYLSKSLGWRAKIGATKALTSDSSDAMDPQYI
                     VGKTIVLRYNSVNNVCYLKIGDDATISATMNVTNTGFYLGNNDPSKAYYFDKITFSEF
                     RVYNHLKQ*"
                     /db_xref="UniRef100_I1ECR1"
                     /db_xref="I1ECR1_AMPQE"
     gene            complement(125147..126757)
                     /locus_tag="H16_Tanzania_scaffold_1_curated_prodigal-singl
                     e_185"
     CDS             complement(125147..126757)
                     /product="hypothetical protein n=1 Tax=Alistipes sp. JC136
                     RepID=UPI00028A3268"
                     /codon_start=1
                     /transl_table=11
                     /translation="VATNNAVSFNQLKKSVSNMKNYTNSKVPTINDSEKYILRNTITK
                     NINFDDPDIITSNENFKSVTKNLEITNESLGKEYISIKIQSDDGITFTKDITEYFING
                     ATTILTDKSTLDANGKAIYFILSVNRKAIMSDNGIINYETNNNYCTFIIRSRETGKHP
                     LNDYGRSKNWTVTLSYYDINSKYYQKMYNIPVNIEDGASVGSIQQKGNNSTGIFALGS
                     KNTGKGYLLGSSNTSENSSCVFGRGNTCTGMLPGYFFGESNKSHGDGGGFTLGSGNSI
                     EGVTIAVGRKLTTNTQKNTNAGAMIIGQGGTLSQDSRFMIATANTDCGDIRYPFDAKD
                     NGDTYIRGKNVFLETEDEITNEKSIVNKKYVDDVKASIVVPTKTSELTNDSNFLTEHQ
                     SLTGLATETYVNNKVAGIVNSAPETLDTLQELATALGNDANFATTVSTQIGKKVDKAD
                     GMSLTHNDLTNELKANYDAAYTYSQAKHSYNDLTDKPTIPSIDGLATEEYVQNAIASA
                     GIGTGSDVATDDEVKTTINTILGGDYIE*"
                     /db_xref="UniRef100_UPI00028A3268"
                     /db_xref="A0A0E9EPG7_CHLTH"
                     /db_xref="ain:Acin_1223"
                     /db_xref="UPI00028A3268"
     gene            complement(126747..127775)
                     /locus_tag="H16_Tanzania_scaffold_1_curated_prodigal-singl
                     e_186"
     CDS             complement(126747..127775)
                     /product="hypothetical protein"
                     /codon_start=1
                     /transl_table=11
                     /translation="MLTKKETLDTIKKTLNLYKTNVLDNVYATKKYIDDTADTLVKKD
                     TNKYVLITNDDTLVIKKASITDIANATITIDNLTGQFGTLVANDDGTYSYTLNTIMTD
                     VETFTFKVNDVEQKLVIVPYKEMTYDDKNAGITYEGNWYEDTNDKYYKKSSHYTKGTD
                     DSLSKLSFIFTGTAVRFVGMTSKALGQNNIRSQIFIVDSDGSVGTTSSYTSISDNKIT
                     STDDILYNTSLVYNNIDNTLGYGKYKSILTSGKGSSTYVDKIIIYNTIQNLNDSIESL
                     YNQKEAAPTVLRTDIPNTKFEPKELYDPVTKYYVDKAITASTVDMCTDEEVNNMLNEV
                     LGGDYSGN*"
     gene            complement(127787..128899)
                     /locus_tag="H16_Tanzania_scaffold_1_curated_prodigal-singl
                     e_187"
     CDS             complement(127787..128899)
                     /product="hypothetical protein"
                     /codon_start=1
                     /transl_table=11
                     /translation="VINKMSSQELNQIFEDAKKKQDEALILIQNMKNDINKKLMIKNY
                     ADEFIDQKLDSINAGVVSNQNIVNFTSNELAGIYNKYGCMVHPKFKNDPVDIFNLKVA
                     SGTISNIMFKQSMTCKVNDIENEEYINLLKSDSLIDKEIVFDELNTDTITISYELDNS
                     LALGTSRFNVIEIDPYIKGAYSLTSLECYALDTTGNLSSTPITTVQGFDNIGKTRIIL
                     NKKVKFSKVVMTFKINFSTEVNNISVYPFGLKHIYFMEADFLADTSFVIVPIIADDFI
                     EYIYNDIVLYTANGKFKTTCDMYDIELYTNYSNNTLTGRVYTSSEASINRISKNTNKL
                     YAKIPLVKKNVANDDKEYLSLNGIEFNFIVNEEIIL*"
     gene            complement(128902..129138)
                     /locus_tag="H16_Tanzania_scaffold_1_curated_prodigal-singl
                     e_188"
     CDS             complement(128902..129138)
                     /product="hypothetical protein"
                     /codon_start=1
                     /transl_table=11
                     /translation="MIFYNFRYRGPYEYDKYVLNVLQYSNMVNDFIHDINNTATWKTL
                     YDLNNEVNDIYNKTIGDGGRSDMIYETLILNRGD*"
     gene            complement(129153..130379)
                     /locus_tag="H16_Tanzania_scaffold_1_curated_prodigal-singl
                     e_189"
     CDS             complement(129153..130379)
                     /product="hypothetical protein"
                     /codon_start=1
                     /transl_table=11
                     /translation="MAIEVKDADLYKDMMLKLQYYKEEVIKSFIRQGYYPSNDEIVAA
                     LEDIDYRSALFETYMSKEGSLFNTKEINYMFECIYKDLEILYSVLQDILIKDYNDLRL
                     YIETHIADLESTAKELEARCNEEMARTVFGNTIFFRAGNWNISTNDEYTIVDFGELNL
                     IQGSEIVLFADVENIEANKVSFKLTATNDEQNKYSFDALPYNYNDNTYTVPGEMGCNK
                     YKMVLAAGTIVNGNISVNLATDPINDYKILGGVDKMQVTYKDDSTTIIRDFAYDTNQF
                     VAEKACYIQFYYVDGDLLEYNFNQKPNHCNFSIVDGYVSSDVKIRKVFLDVPAGFACY
                     FKKSNDKGEIWAVAEDGIPNTPNTLLYTGNRDIEDFEIREYVKSNLINYNFKMYIKST
                     KDVAKLINSVCIKQLD*"
     gene            complement(130379..131731)
                     /locus_tag="H16_Tanzania_scaffold_1_curated_prodigal-singl
                     e_190"
     CDS             complement(130379..131731)
                     /product="hypothetical protein"
                     /codon_start=1
                     /transl_table=11
                     /translation="MDKSILDEKRSLLLSDYTPKYEQLYIHPEEGEDFRINTALQDIK
                     SDIDKIDNLLIDKGNAVSTLLSDTITRLDLVKDKILAEKERIQDIKMLCNKYTDFDKV
                     ITINDKNSTGQYSYTDNSFLSYIKSYKKNTLYINDVVGNGNEGNPYVYLNGTYVQYSI
                     NTADRKSLSDNSINSYWEYQRITASTTEQYLIHDFYTDSEEAKCTITMSSSTKMNELQ
                     IMTPIDSTKVIGLQYSNDGVNYTAATIPDITFDKLDSYENTGYIYGSSLISVPNCYFV
                     KLTLQSNSSNNDTIAYERTMFKDETFNEDEVNDTKTETTFIQSAKRHVIKINDLYSYS
                     NQYINTSYFKTDNLVDGTDNVYAVSVFANVYIPSQLSDDSVEFTLTVNGIDYEIQPIN
                     SELDGVKVIRYSKGKSKTEYTELTDEVINSVILTVKIKSAKNLTPYINNVKVLLGGEV
                     *"
     gene            complement(131713..133227)
                     /locus_tag="H16_Tanzania_scaffold_1_curated_prodigal-singl
                     e_191"
     CDS             complement(131713..133227)
                     /product="hypothetical protein"
                     /codon_start=1
                     /transl_table=11
                     /translation="MLKDSIDFDYNLEQINQEIDSEIQLQDEIMDSEKMNNTFSTIKS
                     NLNSLYEKTRYLEDAIEYARTFAELKINEYTTNINSMIKSIEDISNISRNLGYVQYEV
                     PFVEGVIDIPDRNKNYKIKPCKVRESTTSDNKKCDIITLNNYVNQTYKINSVTSKCDQ
                     VPFDSNLADFDGSNKYTTLYLEQKPVEGDLVQTMTVALAEPSEINELEIIPVNCYIEN
                     IRYVYVNGIEEYAGDLITGIEPESRIVTHVKFDMRCNKYNTITYELDKEALSMNAWDF
                     VRSAEYPTVVADTKLDTDIILSRTETNSSGNTVTKSYKTAKQVEKVDMYVYNFGLDSL
                     KVNRVELYEDGYFLSDPISIGDFSSNEYVQLAVDDSIVSGCGVEYYIVDGDVDKSIVP
                     VGTKIITDEMIFPDTDLRFTVDDDLHSDGLRQIKKDGLNVNISLEDAKTSYDGRYSAD
                     YQPLSEYYNYTPLNNTIRVKAIIRTYGDQIDAIPYIKSISVNKYGGNTLWTNLY*"
     gene            complement(133304..134818)
                     /locus_tag="H16_Tanzania_scaffold_1_curated_prodigal-singl
                     e_192"
     CDS             complement(133304..134818)
                     /product="Uncharacterized protein n=1 Tax=uncultured
                     bacterium RepID=K2FEK7_9BACT"
                     /codon_start=1
                     /transl_table=11
                     /translation="MGMKKISENVVALGRSLTLINDQVRDNTNIQKGALKTQTTGSTY
                     TVNIPVEENNSYKDVTVSYTSGLKYKADTNKYVSFDAKGILEPLSIDAEVMLETHSIY
                     ARCLNTGCVITDKLAEQAVTTSKIKDANVTTEKIKDLAVTTPKLAEGAVVNSKIADKT
                     IVAYEKIVPSTVTTELLVDYSVTSRKIADGAVINEKLGTHAVTTEKIADKTITNTNIA
                     DKTILSSNIADGAIENINLKDLSVSTAKLQDGSVTTSKLADGAVTSEKIADNTITANN
                     IKQGAINSECIENETIITEDLHNECVTLEKLAPDVFSKVNDAVIYENSNPDYKINYGT
                     AHNHMVQIKRTVDGEKQDTDLYVSGHIYAAGNIEGARVYNMAYADIAEGYIPGEELEP
                     GDIVELRENGKVYKAGLHNGFAAATVGVITDEYAACYGATEAEILNGKKVAVALVGKV
                     HVKVDGPAYIGSAISVSDVPGAGTLYENGIVIGRALETSKQRGVHKVLCLVRPC*"
                     /db_xref="UniRef100_K2FEK7"
                     /db_xref="A0A023CIK5_GEOSE"
                     /db_xref="tco:Theco_1143"
                     /db_xref="K2FEK7_9BACT"
     gene            complement(134834..136672)
                     /locus_tag="H16_Tanzania_scaffold_1_curated_prodigal-singl
                     e_193"
     CDS             complement(134834..136672)
                     /product="hypothetical protein"
                     /codon_start=1
                     /transl_table=11
                     /translation="MAKGKISLGQLPMDQIDAYLSIVCGYTRKSEKATDTEQVGGIDA
                     EKIALAAQDDEGNLIEDRNTVQNALKLGGIDANEYITKGNSQTVMKDTYAVSDIVSDE
                     LKSNRDEMYQMQAQLVKAGFIKDTEPYNGFYDAFKSGNEKYINEIITSINSGSGNTIA
                     VADSQELSPDEYIAVDNNVAKIDSITGQNVVLNNAIGTAGDIYKTAGIYHQGEFVFGT
                     EDKNNSQGETTKAVVKDGSNRRVVYTLSESVIGFGTVLREWVSVQGSLDKVQVSLGCL
                     GRPGSIQMKIYRIDNENDLVNGLYLLGESDYLSSSTMSASLNNVEFLFKDRVIIEPGF
                     DHLILLEAQGISANNTYIIGGYTEPDANSMFYTDDVYIQSNDGTLAPFYNIKADMFLC
                     LYLKEIKTSAITYNKNGLYSCYKEMMYDGFTRLRVQMKVNREGIYTVASNSVVTAANS
                     ALLLEGEDNGVFAKDDKIVIGQNIYTINTKNAGDTSITLTENAYTPHGADVYRMGYKV
                     VVKARRKTIDLNNVTNPITYSEPKIVEVPLKAIIPGKEPDKEDFSSDRLIFEADLRDQ
                     LGDLEAFNCFEVQIYWNSNLGANNISDNTCGKILDLTISTDKSYAH*"
     gene            complement(136677..139817)
                     /locus_tag="H16_Tanzania_scaffold_1_curated_prodigal-singl
                     e_194"
     CDS             complement(136677..139817)
                     /product="hypothetical protein"
                     /codon_start=1
                     /transl_table=11
                     /translation="MARKFNAGRQGEYLMNSQLFDVYNALKYINYKNVTPTQDKQAEI
                     PDGALWVDTSQGTNILKRYIAASHDWIPMFEGYFQPLPITENPVNPSDGQIWIDPSGV
                     IRYYDKQTAKWNVAAARSAANANISTAGIPNFYITPELKSSFTDTYPVSNVSIGKLFR
                     YDSPESGRGSYVDGSQYEDINTVAVYYPNSAKYDLAWCNVNPVRLSGCTKRLIKVINT
                     EPGDDQYFVETTTTNTEFYGFKEGDIAGTFLRSRELVYGSEDISSEKMASIIASDTIS
                     DYVRVTGGIKLINKGKNYKYIYAITYHFADSAEKNDGVVLSNGTTIGEINEIEIGDIN
                     DNNPTLFLDGIYLEQKEYSYDKTTGMMKFNGDGITNRMSMVAVSFTHTLCESIGDNDI
                     IFSNTEIVDNDIVIHNSSALANIDSWTTPIAFVSGVAGFEQISDQVTIDKTTNSITVK
                     DFGPVLENESYSIMLVDIGSETYDHGIATKNVITSDIIVSDTSVKYLLFIDGVCMSPK
                     DLVVSNGQITISGDLSNDVEWFLIRISNTDTGIYLMFDEDVSYYTTMITDHNNNTIYN
                     NADMVVAYSKKQGSKTYGVLIDDRFITDTPDGLTKYVTGQVLNMGYEDELGDIQYAYH
                     IYNSDGTYTWKKYDDVYGENSYLEVDDMVTQYATEGSLSIMSNKGLVGSNLYYYAYTY
                     ADTIDEPIRMGNRTCKINSSETPVVGNTQAFYTNKNEVFLHGKGCIAAYVNGIMQEVS
                     DTTTMATCEFIIPTTVADPYKQKWGKQEELYAMLKAFDDTVTLGNLKQFMVDNGVTSL
                     AASEDVYNKIKVLHDAITEYESENSLCYIFEEIEAEESYSANRLTADASMRYDIFPNT
                     YIFENYSIGAGTINVYLNGVFLEKSCYSIFDGNKIMINNIDTVGGSDQWTKDGDHYTD
                     MKYYDESDGTVKWIECGECDYVTLEFRPDNSVKKVTYDVKQISYDTQSFDTEDYEFPS
                     SLKNSKDLIKIYINGILYDGTYVFKDGVLSLNTPVLNMDPIELYFNSHPYEYKIWKNK
                     NGEYIAPKDRVTFEWR*"
     gene            complement(139895..146125)
                     /locus_tag="H16_Tanzania_scaffold_1_curated_prodigal-singl
                     e_195"
     CDS             complement(139895..146125)
                     /product="hypothetical protein"
                     /codon_start=1
                     /transl_table=11
                     /translation="MAAITMTETSDNPYLGKSHVFSKSYNSDKSKETFTWKCWPQEVP
                     YSYTYYGKSYSGYYTGGTSSKPGGILRGSNLTRYTRRGIFEGIRIHQIRWRKNGGTWK
                     TKGYSEISNESDATVSVSTATNGDKFEIQVTYELCTMGFPHRNFPFFWFCAKGSTYYV
                     GGNGKSIKYTKPNSDPGRSYSKVSNTAWEKVRLDWGDPRDPSVKSTDKTLAGWSYKNG
                     KAKTRIYNELGDGADKTAYSPTYTYEYQTHYPQLHGLGWKSEAGNDYQYARKSAYWTY
                     RRTFTYTVTSSDIKEAPDPVEAPNKPEITVVPNHCSTDLRGEEGTVKVKYTHPSNHDG
                     EILLYAFQFNDKTGEFVQKRVGGGYIEIDANETYQYTVNFKDLGFTRSKEIRYMAVAR
                     IHDNYYNVVRQKATHSLMDNNDSYTQRLTKWNVYAKGHYFNEEPVVEEIHLKESLDYT
                     KKATLYWDRPIDPDGDKVHYSLCIARPGSEWENDSLDTFYGGNYGGVNGDVLYSYRID
                     NITTTTYDLDTTSFPYLEDLKVWLVSYDDYINSYYYASRPIEFKKVQSPYVKIECEEI
                     RSGEINPTNHDDMIDGTRGKVKLTYYHEKCVGGTVDLEIYQPTDYEGTNGYKKAVIKN
                     VASFTGSNGLNGETKEYIVDFKQYSALDRSKDINYFVKATDANGTKSWLTGDDKWENT
                     VRGHYYNDEPAPVYPALDIDHSESRKDFAHLIWDLPIDPDYDSKLWYAIYLATGDSSK
                     DTNSKEFGKQKTKMSYYKVYYTTATEYYIDITDFTSSTGNLSVWIESHDQKWNDYYHY
                     GTPKQFQNTATAPNKPYIVCYNMYDELDGLKCSEQGEVYIYYSHDQGWSGYVKLYAMG
                     KYKDGSFRVANVFEKQLGKEEVLIQDGSPYDFVVDFRKVFGNEWTNRDCEVHYYATAR
                     TANRDLVDAASSEGDIDWVPTVANSSAKFNSWDGAHYYNDEPSDMSSGSPAKLTLGLD
                     DANSDIFTKVRLKWSTATDVAGDIVKYEVYLKPEHKIYTVSDEIRYFNNPDPDADEAI
                     RCDLIGITNNTFLDFDMTGYEVEGETYTAFIRAVDGWHNSYYYDSNKLVFTKKEYSRP
                     KTKINIENAHGEFGKAQLIYTHPDSKLTGEDAIDRGSCDGKVWVYAYIDGYESRPINI
                     SSLFGDTITKEDKDDDVDYIIMTPDQTIDKTIDFREIVRLGKEQNIAISQYRSNYITY
                     YAIAKDVNPGIYSIDTAPDDIGSYEREEYLSQTINGVQYFYTHYFNEEPPQPVPYTGS
                     PLTEADRAVFGFNYTVIQIEPISDPDRDPMHYYIYIDTPNSMGDAEHTTKIYKEVANV
                     NTKDVVIEVTDRIYNRCYRIDPIYEKTGDTININSILYYNIYKLTGDNFDNSSSWTYI
                     SKSDTPSLKIDYIADNYPLSKWIDGANGLSQSDGAGLFTYWVESRDDYENSYYRSSDS
                     MIVDRIQHKKPNKPELIVTPAHGERGDISIKYKHPEQLDSLIYLYAYFTDSKGVKHSG
                     LVDVIDVNYTDEEKNDYYLNRVPIVKEVEYTVEFTKEVHDHTKFFERSTAISYYAVAA
                     DKIVGYISELEDTSASIDDFNPDSIAEADRRDGHYFNEEPEISSPYYLFTEKTAADEG
                     DSVFEKGVLDSLVVEETPFDTMTLLWEMPATATDNKDIDGDIIDYYFYMYCPSTTLET
                     KNKDEEKPDHVFYGNYTESDSYGGNDIIQPDNGDAGDLDEFSDNGQEPEYVKGVVEYN
                     YLVTVPHEKIIGQTVSDKNGKTWFYYTFDLSLYQEDGNVTIWIETRDRYENSYYRSGY
                     SLTLKRGHKAKPVQTAYPNNVNNVVYCKRPRILIELAEDDLRQEVIVTWKNVEYSNKN
                     YSQRQFFSSIPKVTKGDPGLNTTGENDCYVIFRPPVAYTEISGSKVQYSIKVNNTCTT
                     SESRYFSYMYYKFGYNLTEDTFIPIKAVHVNEFRKAAQRVIDAYGKSYEDPGEYQLKD
                     RAVVIKQIVDNEDYNEIAKPLMNLNNFLNTCDKCDNDMQDITDDVGNDGEQFVDMAQD
                     YEVIGPYFEGDNTEFTVPDNVIMDVDYHINKLLKIINSQDYYMTSDFIDWKILLYILQ
                     NM*"
     gene            complement(146140..154650)
                     /locus_tag="H16_Tanzania_scaffold_1_curated_prodigal-singl
                     e_196"
     CDS             complement(146140..154650)
                     /product="Uncharacterized protein n=1 Tax=Clostridium sp.
                     CAG:221 RepID=R6FZG4_9CLOT"
                     /codon_start=1
                     /transl_table=11
                     /translation="MSIKYHNDKTGKWEIIASNKASDIAINDNGSNFNSNNVEGALKE
                     VGGLAKANNIKLSEIDGRVQYIEEHGTTGGGGSGGGALPTITSEYSATIIDASEEQII
                     KIFFSSPNLGSGTCYVVCNDIELLTVPVDQGYNNVTIPALGSGTFKLSLYVKDRAGLL
                     SNTLNWDLTAGGLIATLTMNTNLDYSITDRILMTYNVEYSLDDEITMYLTVDYDDYTV
                     TCSKGYNSYNLTGLGVGIHKVSFYLKAGPYSTKVQTFNVVVVNTEDLYVSSTTDSKLN
                     IEEGDPLSINYRISKKSTEYFDVQITIDNKLVSRRQSIVGNYYYNNNTLPVGTHVIKI
                     SVTSESGESSELVFNIEITAGSYIRKQIVTGGLIANWDATGLSNQDANKTKWIDKVSG
                     IEGELYNFNYSSNGWITDNDTNETYLACNGNTYVKIPYAPFANNVTTGFTIDILFRTR
                     DVGDIDARVLDITDTLAPYKGVYIDTQNAHLISAIHDINAAVGDDEWTRVTYVIDRLN
                     KFGKIYINAILSSAFYLTDDSSGSSIRYEDFMHEEYIYLNSFKGIEHYGSCEIRCLRL
                     YERELDDEEVLQNHIADIVNTAEQKAKYDFNYNNNDIPKMYFWGDTTEMSLTQKKTMR
                     IKYVSPNNEEYGESFDYPYCKVYWQGTSSLTYIRKNYNIELFDEDQRAIKYTPFKTGK
                     AENVLCLKVNYMEHSNVNNVGLAEFANNGLYSKKNPAQELDPDIRQTITGFPILVFIN
                     DECMGLYDFNLDRYSTNSFGYNLIDETLAYEVSANTDATAGAFNKWTSASGQGKIDYY
                     AADFEVIYPPSKMNGNDDYADLITLIEFVSDADDELFKAKFDEYFDRESVFRYLLFVL
                     VFGMVDSLGKNMKLVTFDRKKWYIQLYDLDTAMGLDNTGALTFDVDIEIEKGTFNTST
                     SQLWTKILRVFEAELKQEYANMRNEQFTLKNIMHYIYDEQMSKIPEVYYNESAQVRYL
                     DFGGKFLYALHGSRENQIKRWIRERLLYVDTLLGYDASTADYITVRGDMDGFVHLDIQ
                     TYSPMYLTVKWRDQANNSGSQILKIKRGETIRFEKELHATDQEILIYGGQHLKSIGDV
                     SNTSPKHLLLSAAPNLIDLRCTADTLFNVSLDTCKMMQTVDLHGCSRLGVDASNAVLD
                     LSGCENLRTVDIRGTKITSVTTSIKGGNLESIYYPYSIQAIELYNQTNLLTLSLPTSV
                     VFNERPDHELNKLPSKLSTFVINNCPNLKTIRYEESEYDYYKDNMFLPLFYANNVEIT
                     NSFNDINTFDFSYCMNLKSLKLSNLDGLKTLKLNNLVYNGNSYSKLSDIDFSKLDNLE
                     TIEMKITDESIGEYTAKPAFAQNTTLDLSKCINLKNILCNYAIHGLSELKLPTSIDKL
                     IFDNTFDKTYSDINKIYISSIVGAMNTIDLSGSKLHEFNIKTINKIKAITNLYLYAYH
                     KEDVDVNKYRDNIEIPYATVQGVYDFTNYADSDFSNLFKDKDLTNIKLVSSEYLPLVV
                     NLESCFERSIVSSDTGLNAFFTKLTGVTNIKNLFKNSVGLTNGVSMDTSKVINAYGAY
                     YGCSDLVSIPEYNLESAIDISYMFYKCSSLADIFTFNVPKCISANYTFYDCKSLVELM
                     FSSDNKISSATHMCDNCSSLERVTLFNTATLVYMSYMFYQCKMLSAYPDIDTTALKDV
                     NYAFYNCIAMQGTPNGAGLWNNSNIKNYSLCFAGCINLTNFYTEIPVEWGGGMEEIGV
                     NDLEFSIIPTTNQTDIIGDYLPTFYSTYNHNMVNQCSSAWTEHVAKTSIKLKEPIAVT
                     AGETYNLTQTTYGTIRVVACDASGNIRTDIVRNSYFQNKEFTVPAGVDYINVIYSSYG
                     DKYIARTANLSIFKKDAQNVESGYTNIIITKTDGTITESLNTTINEVSKVYIKFNPDT
                     TYISFRNHDFLQSVSSIDLSNCPVCDYMFLNCPNLVSVGSLTTEGVLSMDSMFYGCTK
                     LSEISSIDLSTCTNISRMFYGCTKLTDLSSIDLSKILYIEEAFTNCVSLAEINIKNLV
                     NVLSLYKTFYGCTALTSIPQLNISNCDSLEYAFYNCKNLTRIASINTDTLKYMSYAFY
                     NCNSLQNIPTFDTSKVTNMDYSFYGCETIASIPAFSTSNVLTMNYTFAKCTSLIEIPI
                     FDYIGLVTVQNTFENCQSLTSITMANTNNLTSIPNMFYNCLALISIDGLDTTNVTDMS
                     YAFYNCASLARMELNVKSVTSMAYTFYGCTKLKSVLFTDNSTTTACTTLLHAFDGCQS
                     LESISSLDTSVCEDITYIFNNCLVLNTIGLVSWDISKITSLNHSFTNCKALSKQKEIE
                     GADPTDLNALLSWDVSKIVSFNSTFKGWDCINLDLSNWTTSAATKMDYMFEDCKNLQT
                     IIGIDSFIMNTVTSITCMFRGCSSMTSLNLNTWNTVLLEDASNAFESCSSLETLEIGN
                     WNASNIQSLYSFLSDCTALKQLDISSWELTSITNLERMCYACESMTDFNINTTYIKDN
                     VISSMSYMLYQCTSLNNIPTDFYIKGAANYVFALCSALTHIKNVYVLNSTSSYQLFRG
                     CSALDTVDKIVFTNCNNISNLFMGCLSLTTINTFTVTNTAGNTNMQNVFNDCAKLTTL
                     NNSSIDSSVYTLYYCFNGCIALVDLDLTNWNITNCENLAYTFNNCQALKTITVGANWN
                     TSKVKNFNSAFSGCLELLVVPALDLSSATDMTGMCNGCKKMTKIDGMETTTYNSSKVI
                     NIQYAFYDCQNLLYLPVLTTTSVSNASYTFFNCISMTGEPLSGSYWNSSIPSYSYCFY
                     NCKALDNYSAIPDRWKGIGMTTYGLRKARAVVPQNTNEVVALQEEILEKQNELNMLIN
                     QMNSLLSE*"
                     /db_xref="UniRef100_R6FZG4"
                     /db_xref="R6FZG4_9CLOT"
                     /db_xref="bprl:CL2_15340"
     gene            complement(154662..157217)
                     /locus_tag="H16_Tanzania_scaffold_1_curated_prodigal-singl
                     e_197"
     CDS             complement(154662..157217)
                     /product="Gp352 n=1 Tax=Clostridium sp. CAG:221 RepID
                     =R6FN56_9CLOT"
                     /codon_start=1
                     /transl_table=11
                     /translation="MATETKKLSALTEVITVNDNDYLLIVQNGDSKKVQAGKLKGAKN
                     LSEEYVDLVSTDNTDKKFRMILRDDGEPIVYPMEVFTAEGWKQGDNLNVPFKTAAGSG
                     MAKVATADIETLFINQMYGGGTGTAGTVETSVSHSFVELYNNSEVDINLKGLYLNYKA
                     KSGTWQSLPLRGIIPAHCSFLVRGGAHYNINSDLVRLKIKDYDQSWNIQFSDEGFSMY
                     LSIGECTEETPIKFTRSSTDNKIISANQQWVDVIGAGGLTSEQTVPLYDGAKFIMGMS
                     RNTAVRRLTFFNNDNSLADCEIIDYKTCNVDAYRPRCTKDGVWKENVSETQIKSDVPN
                     IVNMSFGKDEFTRTFTWQSTDFDKGFLKYKKEGDKKWTKVEAESDVISQYDKQVQVHH
                     VIIRNLTPGTYYYKVGTTGYYSDEEAFDVKDYSTNGFKFLWTTDQQGWNGFEYDMWDE
                     AFKGIKHYEYTNGVPNFDFHMNTGDMSQNGNRYFEWKYYFDYADDTVKNMPHVCTIGN
                     NDLVEKKYGYVFDYYNTLDDAPRLADMSPYDKFATTGYGSPAEERNEKMVSTCSYTLG
                     GFCHFINLNSNTEYMYEGLNTDQFLTKECAFLEKDLQEVAAKRASGEIKWVIIYMHLS
                     PMTIVRTKRLQRFIPIIEKYKVDLVLCGHNHTYSRSIPVYSGYMGDIAYDGKGKYTTS
                     PYNDYVTKVSTGSSELLLVDETKSDGSDINRKPDKVNGTHYIMLQAAGYKLSGKEKAI
                     IFSESQIDAKHMTRNWEEDPNGATTVLRPWWYSYAGKLPVQPTYAMLSVTPEQIEYTG
                     YYFTDLSVKDPDTGLVIQPKFDSTKNGRAQFDHLVITYAERHPSETKSDKATE*"
                     /db_xref="UniRef100_R6FN56"
                     /db_xref="R6FN56_9CLOT"
                     /db_xref="taz:TREAZ_1133"
     gene            complement(157262..157819)
                     /locus_tag="H16_Tanzania_scaffold_1_curated_prodigal-singl
                     e_198"
     CDS             complement(157262..157819)
                     /product="hypothetical protein"
                     /codon_start=1
                     /transl_table=11
                     /translation="MAEYTLSDFKNLNFVDGNILNAYEMNILKQFVSTAYQATLTQLA
                     VNNIHVGPEPPTQEQYGESYKNMLWIDTNDNADAGIDDSTMGIISDLTDTVQNLSKQL
                     EELQRQLALIIAGGGGTGPISKLNDCLELEDGSLFTLEDGSFLKLEFASKPDDDKDLS
                     FEGCGLALEDGSVLTTEDNYILLIE*"
     gene            complement(157819..160206)
                     /locus_tag="H16_Tanzania_scaffold_1_curated_prodigal-singl
                     e_199"
     CDS             complement(157819..160206)
                     /product="Uncharacterized protein n=1 Tax=Eubacterium
                     dolichum DSM 3991 RepID=A8RD21_9FIRM"
                     /codon_start=1
                     /transl_table=11
                     /translation="MSTTCKLTVTETSVDQANNKSTISVKLTATTAGQSHNNYTSGVY
                     YPSGTITINGTSYGIGHTLPYNSTVTLYNKSHTIAHNSDGTKSVTVKYSFNTHIYEGI
                     LTGTKTLKLTDISIDRKSVPTVSSTDVAIGSTITINMNPYISSYTHSISYIFNNNGTS
                     ITSGLSAVSGIKDSCTFTPPASLLNHMDSNATSANALFTVNTYKSDGTFIGSSTFTVT
                     VTTSASSYPPTMNSVSASVYSNGTAFTDIYVKNYNGVTLSFSATGQRGATIESYRITG
                     PGILSVTTTSTTYTINKLAASGNLTFKVIATDSRGATCSGSVTIKANNYAPPSITNVS
                     SVRCDANGNPSDEGTYIKANVTASYSNIGNNVKGSIIIKMQYAAEGGNYNSGNNLDIT
                     KSAGTATGTRIVGGSLGDGAYKILYTITDAYNKTNTYTDVLSTSFYVLDINSGGTSVG
                     IGASASDADHVLTIGMDKITFPNATSLSLNINGFDFASDTFQITSKDTTLNNTSLTLK
                     NKNTTLNSTVSMTLDATTLNLDSTAMNINSTSVTSSAEFLEYTKSLNVTLNGITINNS
                     DVNGIQFNSDYVRIKEGATLAAVGWASSGATSTNSFNVGRIYCESGIDMPNNIAYRCT
                     NSTDAIVPCLFVNNSNYCFLSHNDLAGTVLRGKTVKLSSASGTTVTSDERVKKDFKTL
                     EGYEDFFMSLKPIAYKYLTGTSDRYHVGFKAQDVKSSLENNKLTTQDFGGYVETDPDT
                     DFYMKTLGYDPFDGGKMCALSYEEFMGLAVHMIQKQYDQIKELKDRVAVLERGDN*"
                     /db_xref="UniRef100_A8RD21"
                     /db_xref="A8RD21_9FIRM"
     gene            complement(160206..165158)
                     /locus_tag="H16_Tanzania_scaffold_1_curated_prodigal-singl
                     e_200"
     CDS             complement(160206..165158)
                     /product="Gp14 protein {ECO:0000313|EMBL:CEP88631.1}; 
                     TaxID=1505 species="Bacteria; Firmicutes; Clostridia;
                     Clostridiales; Peptostreptococcaceae; Peptoclostridium.;"
                     source="Clostridium sordellii.;""
                     /codon_start=1
                     /transl_table=11
                     /translation="MISYKALTRASITLQLIDDIGLYDSEIFSSNGLLLQPYDRSTTL
                     TGVIYKNNKDITSEIKDIRWTMWSPDTSNYTTDEEWNENHKGSNVIEVTSDEIDGKCI
                     IQFEAYKKNKINEDELIACSHITLVDINDLIAVTEKPDNPYDGQLWVDTSTDPATIWV
                     YKNGKWNRVGTVDAIVKNLIRNSAFTTFTNKYYDVVGSTVLSYTPSVFQRGSYNWLKL
                     QSDVAIDAERGVSYTVFDEDIKTNSDYSFQMLAYATSATSAVDNRINVKICSIDESNA
                     EITLYEYKDLEITTDVCKFFTSFKTLPNTKTIKIYITGHNGSVYDFNISHLALYNTAN
                     DYPWQPHPDDASLILDQETVFNALTNNGTVKGLYSIRDPKTGQLQIYFNANYIQSGTI
                     KGDRIDARNLTVTRDDGVKTIEITDKGEVNLVVNSFKLSSTGQTIEDFILDSINLNDS
                     GQLRYLLKQIQKESSEADAIYTELYNTDELKDATYSKETATDLDLSMYTNEASSGQQR
                     ARRRSIVAPGSDTDKEKLPSFVLGQSKLGYAVLGETGSGNLKTILYNVKRSYNGDTDR
                     LIAKIEERISEIEEGDKARTQAIAICSNDEIIEESTLEDLYTVYIDKYSLLKRVFVIC
                     QDAVGIVRLTVVTDKWSKLEIETNQILSEVGEVKKYYAGPEGKEPTLLEAIGSIASEK
                     ITPEAIVNIVQNGVVDVDKDPQKVSEIISQTVINQTASDIDMSAENLKQGLKSSFDLS
                     INGIKLGTKDADGNTTLIDMNGDTIQIAAPQIDLSGYVTFNKFGDEFNKNFTTSFDKS
                     FNNSFDKKFDDSFTINLNKAFKGELPDITTINGGLITTNTILGNALVTNTITTDKLAA
                     DVLTANNIKTGNLQGTNSKSYFDLDNGTFRLANADKTFLTFDGNKLSFGDVAASDLGI
                     LVDDVTGVLPSWIKDWNGRTVEIDNENIVGVRAFLGRKEGTELTGIGLGVDLGTNTGE
                     EEFKGNVDSGIVGMRFGKKTFELKLDGTFKFGNDSRYISFDDEGLKVSAIYGEEIKAY
                     NLDVYKRSKDTEGNYVYDNKNKTLNIDDEGNISIKANSFSLTPTVANQQQLINGLTNS
                     STNSQTNGLWISDGKLNINADNITTGKMSAGRVNITDGSFLVGTEDKPVFWIKSNNEV
                     IIKPSQFLLTDINGNTVIEVNENKKVTMNASYINTGSINGKFIEAETIDVSHLVAGIG
                     ATNINNILNKGNIAWSSKFGSETSATVITNCKLGNDVAQNITDKYSVGGIVNTDNVNE
                     TAYIEIDLGNTYKISSSTIYFDTSAVPDSGVTYYYKIKYSYNGTDWYYIVGNEYSPYQ
                     SGWATANLPNQIAPLTNNFNAESGVKYINARYIKLCFGNLGTNPISMKVVSWHLYSSG
                     RSTIIDSSGITTGAIKAEQIAANSINTEHINILDDSFTFTDNTGDTVFAITEVNNNTT
                     VELRPDTFTLKDGNGNVGISLKDGKLDIDATNITTGKLKADYIQGGTLDTSVIKAGSI
                     TGKQINAKDLKIERESANGTIATFQVSSNGTIYANYEDFILVSGDTNMYVGDYVDALR
                     DDIEEYIRFSGDTITLGKEIMEDGTANKFKAKLSSTSLDFMENDVAVASISNNRMFIT
                     NAQVKNVLTIGNTASGNNVGGFFDWTLRQNGHLSLKWRAN*"
                     /db_xref="A0A0C7PE74_CLOSO"
     gene            complement(165176..166741)
                     /locus_tag="H16_Tanzania_scaffold_1_curated_prodigal-singl
                     e_201"
     CDS             complement(165176..166741)
                     /product="hypothetical protein"
                     /codon_start=1
                     /transl_table=11
                     /translation="MANNNYAAKATAQITIVDTTDASYLSGGLSIVSGSRNQIYVPTA
                     TGDSAYSPNWKFNNLVIRPFLTASNIKKAEGTTYYNPDLFSPEEYPSFTTGTFTNIIS
                     DIHWYRRDNAGVETEIVSGTEGYNFNWDYNINNETVTINDKRQLVINENVLSPNTSMD
                     IICKFSYNDPYANMSIRQQFSINISNIAAGTGTSKVHIEAVNGNTIYNDSPEYIQLEA
                     SFYYNGEAIELASEIANAESTTSVLWYIRDIKTNTCWRLLDATQQDYINENSETGNKL
                     YEVCEYEQVTGSDSTITTELSPVKYSKGGTVLKVYPDLIAGSDVIKCVVTYNNMQYSE
                     LQVVYDNSDPIRMYIQSSTGDKLSRGQDNDNTILKPVIIYKGQLLDDTNTEDLQLLNS
                     LFSYFWYKDAIDGSITWNVWNEYNGGIATLKSQVVTNSNEGLTLMEGTRELYVTANDI
                     DKQNKFTLDLVDKVQVAASNSRAYLMSNQLTEDQVTTASLINENAGINANDMDATLAT
                     AYEIQAYTQEENK*"
     gene            complement(166756..167292)
                     /locus_tag="H16_Tanzania_scaffold_1_curated_prodigal-singl
                     e_202"
     CDS             complement(166756..167292)
                     /product="hypothetical protein n=1 Tax=Clostridium
                     tunisiense RepID=UPI0002E008E0"
                     /codon_start=1
                     /transl_table=11
                     /translation="MADINQKDWDKIKDVIVSPYYNDGYGRYDLSLEEVARGLQAMGY
                     DLNGGGGSTTNPDESKTDTSNYKLELLSTNGTQITDEGFYTTLYVKLYKNNKDVTDIT
                     SESNFKWTRFSGNSETDKLKDAAWNLRYAAGAKEILVTREDVNRRALFQCQYVQYEDE
                     VTWVKNAYSTYVDSITKN*"
                     /db_xref="UniRef100_UPI0002E008E0"
                     /db_xref="cbv:U729_3141"
                     /db_xref="F0RWS2_SPHGB"
                     /db_xref="UPI0002E008E0"
     gene            complement(167380..168525)
                     /locus_tag="H16_Tanzania_scaffold_1_curated_prodigal-singl
                     e_203"
     CDS             complement(167380..168525)
                     /product="hypothetical protein"
                     /codon_start=1
                     /transl_table=11
                     /translation="MAISDELDLTLQTKEGLKGVIEDNGQTAPTKFSQYPAALDNIID
                     NMRDQLKIADFIIINDNTTLASLNSFFEFLPSVPAGSTTTTQATAEVITANLNVRYTG
                     SSSGSYAGLLVKGDVVNVYGTASSGWYKINQWRNSSTGALTNHGNNYAYISNGSSYVK
                     YYPSSTISNKKQIDISSTDGISVQQKCNYVLAETKGWEVLFDETYKPGTGSSGASTTT
                     ERTTDYSFNNCYTENYSSSSYGNRVSTNTSAVRQGYYSGYYYYKGNFRFTSSRLSEVK
                     SILNNSTVKSVQIYVQRANTTHGTSGSATLKLYACNSSGSYSDVLVDGSSTLARGGGK
                     WITLSSDVVNGFKTGKYDHFKAYYPSTSLSYYIVFALNAKLRITYTA*"
     gene            complement(168540..170330)
                     /locus_tag="H16_Tanzania_scaffold_1_curated_prodigal-singl
                     e_204"
     CDS             complement(168540..170330)
                     /product="Phage-related protein n=1 Tax=Geobacillus
                     kaustophilus (strain HTA426) RepID=Q5L2K2_GEOKA"
                     /codon_start=1
                     /transl_table=11
                     /translation="MLTKTQTMDAIQKSLIAYKTNVLDNLYTNQNAFSNVKVDNTTIA
                     ADSITDTLTLTAGNNITLTPNATNDSITVIAKDTTYTTSSPISLSGTTISHATSGASA
                     GSYGDSTNQTPAYGATFKVPYVTVNNTGHVTSISEHTVKIPASNNTDTKMNVTLNTKT
                     KAYLVGVSTAPTATAKALTGIADTGVYLDTTAGSLTATTFNGALSGNATSANKVNNQL
                     NIVLKAIQGGASTLYDGSSAQTVLINPSSIGAASENHTHNYAAAPAPGGAATAAIKLN
                     NSRKIGYADFNGTQNVPLNLMFGEIVTTGSAATNKNKWTKIASVDVSGTTPYKTCTGN
                     FLINAAEIYNCSGILFFYFRLEDGLKKTSIALKWIALDGREYANSVAAVKTADGKYDI
                     YFKPLQDWCTVHVATYTRTPEYLKLYSSQSYVATIAPEVTSSYDNTSTSAAKVNNSLT
                     IQTNGTTAASFDGSAAKTVNITASSIGAAATNHTHSGYAPASHTHNYAGSSSAGGVAT
                     QAAKTTGTLTIQTNGTSAGTFNGSANKTINITPANIGAAASSHTHNNYAENGVVFTIQ
                     NNVETLQSDVSTLKTQMGDVESILKEINGE*"
                     /db_xref="UniRef100_Q5L2K2"
                     /db_xref="gka:GK0543"
                     /db_xref="Q5L2K2_GEOKA"
     gene            complement(170438..171835)
                     /locus_tag="H16_Tanzania_scaffold_1_curated_prodigal-singl
                     e_205"
     CDS             complement(170438..171835)
                     /product="Putative uncharacterized protein (Fragment) n=1
                     Tax=Bilophila sp. 4_1_30 RepID=G1V962_9DELT"
                     /codon_start=1
                     /transl_table=11
                     /translation="MLTKTQTLAAIQKSLIKYNDLVANQIDSKINAHNTIASATANGH
                     MSSSMVTKLNGIADGAEVNQNAISKIKIGDNTVAAAGKESTATFKGSNGISVSFDTDN
                     AIEISGAGAVGAANKVSSDLASYKTTVSNTYMPKSGGTFTGIITLSGAPTSNLHAVTK
                     KYVDDKVTGLSIGNYMPKSGGTFTGAVTLAAAPTTDLQAATKKYVDDAAAAAAAKIVD
                     SAPDTLNTLNLLAEALGDDPKFATTIAAQIGAKVDKVDGKGLSTNDYTTDEKNKLKGI
                     ASGAEVNQNAFGTIAVKVGTTTTNVEADTKQDVLTLSQGDNITLTPNATNDTITIAAK
                     DTTYPEATASAHGLMSAGDKDKLNKIAAGAEVNQNAFSTVKVGNTSIASGSKTATLTL
                     AAGSNITLTPDATGKKVTIVAKDTTYPEASQTAHGLMSASDKTKLDSIIAEADVSDEE
                     ITSMITNIQTAINAK*"
                     /db_xref="UniRef100_G1V962"
                     /db_xref="S2KWU6_BILWA"
                     /db_xref="gka:GK0543"
                     /db_xref="G1V962_9DELT"
     gene            complement(171853..172281)
                     /locus_tag="H16_Tanzania_scaffold_1_curated_prodigal-singl
                     e_206"
     CDS             complement(171853..172281)
                     /product="hypothetical protein"
                     /codon_start=1
                     /transl_table=11
                     /translation="MTVNITWFINEDDTFEPINTYTADGAYTPGDYLEKVIRIYNNYN
                     GATDIDSVVNAKLVVAFKSYEDNFLLNLFQISIDGVNYSPLTINIDRGEYELGTLTGY
                     ANNGGSDSYNCKTVYIKIGPIPDNIKSSLKSVIFYLEYDK*"
     gene            complement(172284..174908)
                     /locus_tag="H16_Tanzania_scaffold_1_curated_prodigal-singl
                     e_207"
     CDS             complement(172284..174908)
                     /product="hypothetical protein"
                     /codon_start=1
                     /transl_table=11
                     /translation="MAKKLNIIDFDYGVRSEEIQENFEILQDEINRERISIGGPGIAN
                     GLDITVTANENDFYITVSSGTIITKDGEEIFIEEQTIDIEKPMLSQQCEYLVADTKNQ
                     ITLNEVPYSFFSRYEPVEFSDSYLPTASGIDINYVNSIATDDGIRVKAIKDKTLTLTG
                     LVKRSLKIKYYSTADRIDTLYIDNNNQLQVKVSSITSTTPSAILPDNYKYLIAYLLIT
                     SDYKENSEDTPHANILIKKDLRDKRNLYTDSNGVLYICGIPFDDLEFINMEEPEDPHE
                     NQLWLNLNNNTLYVYKKVDNYFYKKTIEVTTDFQDGQDEVDYKTNIAYKVEQGELSVY
                     VNGVRLTKDIDYVEMFGGIPSTNQTILKDSESDTFRVYKSLYIGDKITYCINIKESGM
                     MWVPVNKESYVNTKEIKYYGIHNTWPGGNYWQTKLAKDLGENENYPYKYQFFFFDAEQ
                     DRRMLFTPNRHEVDVYVNQFPLHSDQYIELTLDNVFDYAPQCVIDSLFKDENYHWANY
                     KTTALNKDEDTGLGIMLVEPLDARYSEGLEDELRYDELGTPLIEEDLFVEIRVNRSVV
                     DTPSKRKLQRIATYINEDDIVVEDPNIKNVDIKTGYYRYGEKQLEVYLNGVRLTENVD
                     YIEGTDIGTPDTDLLNKNLEYLDSYDTSVAMRDKGTPSRRFTIRRLLNTGDNITYRIT
                     STYYSYDHINSLLDSIDVDYEEFKTAIDSFGTKLDELEASFGSSIMNMQTTINQIAGN
                     LSQDQDTYLTVNSVIKESQLNAEFSARVPQTLNFINASIKSDGTTKSYRVGSLNNDTY
                     NIREKDYVQLIHRMKEGTEFLKDKFLIRDENYTLEDVVVNNSYSVTQLTISDNYIGNI
                     NDGDELIITGIRFGREGR*"
     gene            complement(174912..176789)
                     /locus_tag="H16_Tanzania_scaffold_1_curated_prodigal-singl
                     e_208"
     CDS             complement(174912..176789)
                     /product="hypothetical protein"
                     /codon_start=1
                     /transl_table=11
                     /translation="MKIYPSNHKIKTITTSRVDTDLNIPLAYMDIDYSKYNINKLPSE
                     YFSIDSMTPLIPGQELENGKVKIFNRYKEEVNTTNLMQYTNQKWYYMPNNIIQYTPKF
                     FLWKAMVKKSMSYCIDTVYNLNINCYNEYMSNSLSPVFTGASDNGYVPSNIKINDNQL
                     TADTFMNMPLEKADFCFIATANAAYYDDECTQQIDINEYFEKGCNLWIACEDARSFNE
                     NYEMLSSVDNVTYHLDSPIINSNASIMCDTYFNLNRIHEVTGISVHNIFNKDATSPIL
                     ILEYTNGGFVIISHVSLFDSNHQSAGFPIIFETLMYVYMNSYKSSDYIKEWITYKVPD
                     YEVIGNTLTVKNNFTSNTNLSTYFGINSNDMSLVNISIIDDPNTRTAVSDTDLDYSTN
                     AIKCIGQNNNRLMFELDPDLKIDGYTEPDRPNGWKSIYYNGQIYYLSVLHYLIETDLI
                     NNIYMIEENDNLKILIYAFKSSSLGINVAKSTTITIPYIIANIDSGETIVQRIREANY
                     SVYYDKTTDSISYCFSEDYIKKDKQYLLFTVSVSQTSDAITMYDIRQLGGGLPEGEPD
                     NYNLFDIGHINGRPYRQAGTLIITLPSRYKEYEDRIMNVVKKYMVAEDYPVIFFEDEE
                     V*"
     gene            complement(176800..178635)
                     /locus_tag="H16_Tanzania_scaffold_1_curated_prodigal-singl
                     e_209"
     CDS             complement(176800..178635)
                     /product="hypothetical protein"
                     /codon_start=1
                     /transl_table=11
                     /translation="VIKPTARVEIDNGIKFYEQDVLFDDYIYKGDTDITVTVDYANPG
                     FGIALLDSAGTYLAQKRELLMFKLGVKFVDVYYRNLDDLDSVNNPIQGSLNAAYAKCY
                     TENLEFKISKRDNQYTIYVGGQKIAIYNSQCDLDSFNIAYYSVKDNVIKDIAIASSIP
                     YDWNVNMTNTHGGYIEFNEDGFELKGCKYNAEIEQLNIELEKGTYYLKYNKSDLCDIK
                     PYVMYSNDERIVDDEKNILNSNKTFTLPMDSKVSLKFVGTNGSINDIAITTAKNNSYV
                     QTTPETGDFVKIERSYLEFDLKELSKIEFDAIVNFVPGDTDFSPTEYAIVNISNRHYG
                     LNDLELSVGIKYHFVYENGQLVSSNEVNANKFTLPIDSLKFIMFDNVNAIITNLILTD
                     KDGSQTNVGVQFTTTKSVPGLIKSPIVVLNKHNDPLDLSASFRIVMQNDSPYYIFTNT
                     EREIFKADSLIKLNSLPINNSGAIIIYGIPKDATLDMDKLYYIPERGKDNIDLCCNIY
                     DVMYEGDEYQVYIDYTTGYVTIRNPEKYKYFIVDYVKLDSYCINYNYEYNSYLVEIAT
                     NDKEGINVIYDNTEKKNGSYEYINEQKYYDTKLVPSENCYIVIGR*"
     gene            complement(178637..183763)
                     /locus_tag="H16_Tanzania_scaffold_1_curated_prodigal-singl
                     e_210"
     CDS             complement(178637..183763)
                     /product="Uncharacterized protein n=2 Tax=Bacillus cereus
                     RepID=J7YD82_BACCE"
                     /codon_start=1
                     /transl_table=11
                     /translation="MFDYEKMIKRAIDFFPTWSDIRKRHSKSTGGKLLSTVTEQSLDI
                     EKAIQEYIDSYFLDRIEGHNIVAFSYMATIGIMQNTDNVKVVYNNTNYKLTLNVDEFL
                     NATDNYLSYYENGKIYIREEVYNGNNTITIYIDNDCLDYELTRIHVWNIYDEFACFIG
                     MERHEGESNEDLYKRMIYFNENKPNASESGLKNAIMSELLIDCPNLKKEDIKIEPVDA
                     VNLRKAYKGYSELLDLLNEMNRDVYRWKRWDLDEWQYDFKSIEYLPYKWDEALTKWQN
                     GIGYGDDLKVILSNNVNKTNADITLYSKDKETLNAYIRNKEIYKNVKLTFQKYNQKLN
                     SVNVKYRLKAAPMKIIDPGAINLSIYSSNEVTETLKLQDVYKFGTDITRTDGSKITDA
                     YRYRLQFVPKNNNYNIEIYRATVAYRHKTTKAILKTESLLKNTNGFVLNSSGTLTSTS
                     ISKTINNINNMITSNYLTNVDKGGFTIRNGYTNGSGTINTNGYGNQTITFTSNCEMSD
                     LAHSDIVTKGCLWRDNDLILRTDYDGYKEITIDIEANKFSFTLNTDTTLDFYMFDYEN
                     NKYIPHSISGAGSVFETEETLAPRKIKMFLKLKNMIEVSLGNFKYNNYTIKLSAANGA
                     LVAVENNDRTFILPDYIQNKLFIEMKTESSYAPIINSIAIGSDVLNNYYTTDVITYLN
                     NYDRILDIDCNCDCTLIKYDANDIEIERIDNYVSSSYYKATSNDAFIRLNLDDWDEVY
                     SVISETGSIDLIEESGQYFYNLLLSNGEIATAVTINGIKHVDPVIVSLHDILKSQFEG
                     YDITKNRVYCSKLADGLIISTGNTTSDFEIFKINSDYFKRKNAVKYVFEDIPSDINVI
                     WGTDDILVDGFSNTHDFDYISFYPVNSVISTAINEYNLFLNEMKEIPVVNNFSPLIDT
                     TSLNFYTVEPYVGSDPIDIKFYPFDKQREFDELKNWSVGIKELYIKYDADLFNIEAYE
                     IQETVIVNRMKLSNYMEIADMYSLSDNSVLYTQQYVIIPPDNAKIIYKIYDGTDETSD
                     LIVDEIVDLDNYFVKLKYANIDRIIQLNEYYNYTDYDPYEDYKVLHDQGIIVWPAYER
                     DKDKKITVHIRYTIKKPVALVYTEDALYEAISYVVDAYKELSTYTIFNIENGDKYDLR
                     NLEDFKDCDLVYVNCSEPSFESIMVDTYLKFNKFAEENTVLVKTGYYYINGKEYYLFS
                     NDGTLDIDTYTGLNSVNAKLRNGEIETYKATDNYVRNSAMNLRGMNNLYGFNYNKETI
                     YGISNFGKYTACNSFNEWNTFCVRLSLTSNLENYELNDVALEFNFEEDWGYAYIDITD
                     YLYDDISYIGYMAYGLDVYIGVEKPYKDVRFSRALNIEIGDPIKSASYIYASELQRED
                     KCRYYLVVKNNVHSTYDHKLLDDIIITDDKDKLYSSTVHMKNLDILGLNIENQKTETT
                     CYRMAIKSNKYCDCKGASLCSDGCIKTTSNIDWGLTILAKFETKEEFATCELDNLILT
                     NNYVQASHTGYGYLTTQPIYIENPNTIKRLFYKLNNINTEEMSGLKFAIYTSNTKDGV
                     YSPNKYENSNYGCIDNKNVEMYIKIKVAIPAGKILDNLILFAEYRSNKENLLMAPTCE
                     RGNFISYVFDAQENLSYKVKSISLKAISNINDVNLYIRASSDKYSADVWGDWKLLKFN
                     ADGKLINTVKWNSARFFQIKVAINNRNGYIDLDYIDLEVI*"
                     /db_xref="UniRef100_J7YD82"
                     /db_xref="J7YMH6_BACCE"
                     /db_xref="btn:BTF1_30662"
                     /db_xref="J7YD82_BACCE"
     gene            complement(183781..184590)
                     /locus_tag="H16_Tanzania_scaffold_1_curated_prodigal-singl
                     e_211"
     CDS             complement(183781..184590)
                     /product="Uncharacterized protein n=1 Tax=Bacillus
                     weihenstephanensis (strain KBAB4) RepID=A9VUZ2_BACWK"
                     /codon_start=1
                     /transl_table=11
                     /translation="VIKIKTLLEIYKELKETFYKKTNIDIGRGTVIDMFFSAIADQFS
                     TIYQTIEDNRKPYLFTEQTGDELDSTGYFVSLPRIDGESDENYKYRLMNWNLRHASCN
                     STAINDKCKELEFSTAANYVQYTKGVGTATIYLTPLSYDEDDIRLAIDEATDKVSTVI
                     NPSSRVEFRVPTPVDVKFVAYLKIKTDGDQYIIKQEVSDKVKDYVNSIAPGDYLELGD
                     INEIGLAVDGVEYFNIVQVYLDDEESTDFEILQTIKARFVYNQIIWWDVES*"
                     /db_xref="UniRef100_A9VUZ2"
                     /db_xref="bwe:BcerKBAB4_5764"
                     /db_xref="A9VUZ2_BACWK"
     gene            complement(184594..185130)
                     /locus_tag="H16_Tanzania_scaffold_1_curated_prodigal-singl
                     e_212"
     CDS             complement(184594..185130)
                     /product="hypothetical protein"
                     /codon_start=1
                     /transl_table=11
                     /translation="MIDFQLNKNGDLLFEESQVLNNSFELNFFVSKSDTLTINFYTEN
                     LSSFSYLENHKEDRILNPGICLNLYIKKIENNKEVVMAKDEDYIEQQIKIRLQTALGT
                     LLNNEDIGSDLDLYKHNIIADNDNFSVIRESAKRAISDILPNAEIDVQKIETIYLDYS
                     NSLMITIKNDDYNYYYYV*"
     gene            complement(185141..185683)
                     /locus_tag="H16_Tanzania_scaffold_1_curated_prodigal-singl
                     e_213"
     CDS             complement(185141..185683)
                     /product="hypothetical protein"
                     /codon_start=1
                     /transl_table=11
                     /translation="MSLEESKDNLFTKAVAQSEKADTNTSKGIINKNSGSSMVYDKEG
                     NVNLSSGNYTQYKHNAKAGSATEISLHSNTITVQKDIVTSDLCVNYHKLNSQLYELTN
                     MKEVMNTSIGNLTMMGTVLVKVWEPTLQKWVLIRRQVRVPIFSNILDPYAVDKNIDLD
                     LDDAYDNIADYKISKDNSRK*"
     gene            complement(185700..186056)
                     /locus_tag="H16_Tanzania_scaffold_1_curated_prodigal-singl
                     e_214"
     CDS             complement(185700..186056)
                     /product="hypothetical protein"
                     /codon_start=1
                     /transl_table=11
                     /translation="MSSLKNTIRSNVVNRSDKYNISQQKIAKVIEISNSNCYTVSVIN
                     RDGANTVEYNVAIRKDNNDKGLVSWEPAVGDLVNIAEDGRRFVITGRYDSSINNSTNY
                     DYYSNSINSTLGGFLQ*"
     gene            complement(186058..194430)
                     /locus_tag="H16_Tanzania_scaffold_1_curated_prodigal-singl
                     e_215"
     CDS             complement(186058..194430)
                     /product="Baseplate hub protein n=1 Tax=Bacillus phage
                     0305phi8-36 RepID=A7KUS1_9CAUD"
                     /codon_start=1
                     /transl_table=11
                     /translation="MANNLSDIRDKWAEMKVSKVENTDMDIEDFVPNIYEMIKEDCIT
                     EYLGSISDSLNKGKDDYKNVAYYCEAPYSETLGYDDKEKVWVLSVDGIEYNKNMLDMG
                     SIDGDTYGFSFSDIDDGGKSATIGSKTYKGFEDYIKSMNCVSSGGDDRGGIKVRAAGV
                     DCAEIPHYEAVVVYNKDTELEALTWDQIEGLAVSKKAEIQYAPYLINKNKSDDPNKWT
                     LSERDKSHSVLFYKNKQDGITTYLEVVKKDASYLFSSSSDYAGGTPMLVVGAGKSWGK
                     DTVLDGYKAQKRIKELLIDKKSSIQDMILILDAHTTTAVRTAPTYTCYTSLYYFPETV
                     KNIIQSWINKQDGRPLSRLTYSPFGTDKYGRLLGTLYVKMKMNGESVWINVSKYVQAG
                     TNFTEPDPDFSGSPELEGIYNGLSNDAFKIGSYNNSYRFIDDSNVNGNESFEKMIKLH
                     ESLTGLEWNAEKECTVLLGDSFFLIPPQSIRNVSNIDYTKVPLLRSKGTMVKNQANRE
                     QVLEMDVFFYGENGINGIPYKAETPNGTKVTYYMNGLRALFAQFRICPFLPIHNYYIN
                     NVLGIEAVTMVGISLDTVEGFPKLLKATLTLREFNYRVYMPDLPIQYVNSDTGKIQDF
                     EPIFAKCFEWEVYRYYYQRCIMHGEEISKYTYNTYEYGEYYYSYKNVLQRANLTSQSI
                     EFYVPDDSWLTKALQCKKDKDRYGQMISSVSLNNDESNYVNEIAGDDPLVDNDAFKSK
                     LKTLLKDSRVQLKNKYNTPDSVIGVNTNDIFRTDDYATSWSKSRTHVMDVKPSDLKTI
                     FNNRLNVLFNLGWVNDVTLDEGLNSANTAVVWTFNIKLDTTKVSLDNIREYVRDLSTK
                     TDEGASSANFFKDGYGKYIVTAQYDENSKFVGVSAAYDAGLAAIMAAGSGSNKPSKVS
                     TTSEVFNYANYTDPKAMKFVPYIKDLNGNSVSIDLDLLHVVTQNTFTEMYLKAQDGFA
                     PQFMGGGDVTFEIMFTTQDLLVVSLMNQLPAYALQTTKTYRRVMPCFPVKAKNDYLQM
                     LGINECLVENVNVTTVDGFPGTYQIQMRFTSVDRTLRQREALRKINTNGFTSDIASTN
                     IKDYFSLEEALAQSELYPDLDLPSLAELEKLGWSYLKYANENRAYVDPDFYIIYSYQY
                     SAQMTKEIVKTYLYDKYYVAAEKDKEDGTETKTVGQCSVSDSVLHMEDDSGLVLAAKL
                     NKIMGLDVCDNSQNSVSKYAQELMSQLNVSGEQETLFKKGSMFASDNFDDLMELGTTL
                     SCLTAYGIENGWQIKEGWFATLSQTYVNDLVERLKVSGINKANSKKEDKEAKWVNEIY
                     TKRRNAILAINEILYSPIELEGGNRYADLSCVADAFCKVFDTDAGIRLLNILDPMGKY
                     SKGGLKKLATTAGESGGAASGHFSEKDGYYYGDSSFTTDNAGEKFDEDVWDEGNLPLF
                     LQGYIYAAGCCRTGQQYNKNNNDWAPQQFINGDTNKPNIRYKDNKVVKAYDENDKDIK
                     KIAKDKNLGMEDAYWYYVATVGDFFGAWGIGKYNIKRIQDMMCPKSQVNYKCKEMYDL
                     SKDPKWCEKGFLDPYYNYQGYRSKKGRDYIKAISTNACDNCVAFIRVVLQKLKEMLID
                     GYFISEVDVIAGNYDQVKKEWDEYIDQWDSSLNYNSGDQDHGSGKKLQEEGLNDVIER
                     KYGMSKEDMDALIEDDIPVSYSQIFSARMIYPVMLMAIDCNAKIAKLVTKRNYDELNN
                     MTLGTSVGTADCTPMNKFLQALAGIKMLGTNMETDSDAITSNAQKIFNTLMQEIAENF
                     SNDPRRYVLHSFYDMLTTDKRGRLVRAFPTFYIIFVDEGRRIGTWKLYDNFYNMSAIS
                     NIDIVKSRKVPADTCTFTMSNLYTSYASTYDNTVYQQYVDVYGVKDYFNSIFSPRAYL
                     NTEEMIRGRKQLTDTTVLSAGVRIHVRMGYGSDGSKLPIVFNGKIAEVNCGETIDVVC
                     QGDGHELMNPLNAFGELEAKSLEEAQSWVTICKDIRGAIARGGETPKNLVAKLMTAKY
                     GGVVKTAIRKMFNNRFFSENPFGIYHFGDRRFKDIFADSEIVQNLYEVSDEAILSGVT
                     ALVPDKSESNSTPTINCSIQDKSMWEIVNLCAHAGDDYFAAIRDFGMRSTLCMMKGNH
                     YYAYAYKKVNSVIYERRKPFQQYHYFDSYNDIIYNSIEATEANMKTNAVGTWQATDFI
                     WGHEQATVGPVYLDMNIYPEYQKSMTVDTGLIASGNGGIDIPLITGLSERWSTDADDD
                     KVNKQLARKITTNVLRESVKDMYDGQLCVIGDPSVKPYDRFDIVDTYEDMSGQMEVET
                     VVFSMNSETGFTTTITPDLIVRAVDCTQETSYQNVTGHFLATEGIAVTARLGMAKLIE
                     SSATATLTSSIMSSAKLSSLVESLGGAEAWASLNQLITSTTVGTETAGVAAVLLNPVT
                     LIETVVAGACIFIIAKNIQAALFNWLRNVQALTVYPINKYQRQLIAGMAGHRGSVMGY
                     PYKQSKDSIQAMIMAGYEKITDVPIVGSLTKSFCKGSNVDSVFEHWRESLGIAQMSND
                     TNLSIENLYQEICGYASKEYSSNGAEIQALKFKDRLLSFDTKGKTDQTFLLYQIGGID
                     DPDKKEYKNLPPDEKKKVTIKELPTNKRVLALTPIEDDDEIKLAKSGGHSVIKNFKIA
                     HATSALEVGMKFEGGDRVIKYITDNKGKVFDLPMIQTDAIYVIKVIMQDEALQGAELT
                     FNSGTRVNDSRSWKSTGFAFVLDCDNKDSLITAIKNARKQTDCETLGPNNKKIKRHVF
                     SYQDTDNGVAITVYPGKTGE*"
                     /db_xref="UniRef100_A7KUS1"
                     /db_xref="A0A024QIL9_9BACI"
                     /db_xref="cbv:U729_3133"
                     /db_xref="A7KUS1_9CAUD"
     gene            complement(194515..203862)
                     /locus_tag="H16_Tanzania_scaffold_1_curated_prodigal-singl
                     e_216"
     CDS             complement(194515..203862)
                     /product="hypothetical protein"
                     /codon_start=1
                     /transl_table=11
                     /translation="MANFNKNITIYDNKYSVVKGRRADGTFRSSSETLADRQKRVSTK
                     FADDITAIQDFVDTFANQSKVIFRDDNTLVLKTSHKPFDRVEESEAAKKALDILNTNK
                     FFNTITNKTSPSNVTLKYHNLANINTTASYDNMSHVFDKYQNIVKSSGTIIGYDLETL
                     GGMSDGIWNPLGITEFGINKQHIVNGKVAKTTSENIMLSGTVNHTAELNKIRAVLMSP
                     NGAKKLAEDPQYRGLLVSAKRYSMYGHKDTKIHFDGKKGYGVIDSFVGEKGEAWGNLE
                     QITAGVNKFINIEKQASQAIDEASGLRKDVKTSIDYIFDIMKTGNDQYGLVVGHNIRG
                     FDNAALNQYVKKLYNSDKAAQKYITSKMGTLGINTPGFHLGPIAQADSLNFSRVVNNK
                     NYMGALLDVSDRGRQILAQAGRGINKQENIGAVFFPHLFEGAMAHSAGNDTAVVNAFF
                     THRFTEDYLNKIGIDQNAIDTFKGKTLIEAMNDMMGSFDNAVDIKANRQQIFMANKTM
                     SGSFGGKKVFNFTRDSQGNIITSTGHFINPNGGIEYNPVHGKQIGVIRNQPYTIVNYG
                     SVNTSQYSGQLANLVPEFAIDEVYYLNLEQVVGDKYKSRTSPTQTTMLFSTKEEMEGF
                     MDSYLTPFAESTTGGGYKYLGNRKVAESYAKQYMLTDKGLEFNQQRWNSMFEAEQIKD
                     ALNSNFERRYEKKAAENFLFGDKSAKRIGESLDFIEYLNKKNLSAMTADDLGRIYYNK
                     YSGMKVGNVEITKNLADEIRENIKDTFGFHPRDENGKPLEKKVLLDATADNAIASFEH
                     VKEQEKYYKNALNTVFKAHNINPSQHGSYGATIAKSGQAMAAINNDFITLNDALSVPV
                     ANSVGEFMDLSEKSVRNLALNADAQLMPKALVDNMYEFKLSKDFYFNKKASNINGLMS
                     PKEYQNIIQYSLDSSDPGMNFIDKLIKIQTGATRQLTETERIQSGRQVFYQFVNDELS
                     KDKVLSKNQHIIELGSYVQKKDYNLRHALSYLEQGISEVREANPEAGVIRSGAKRGIK
                     TNYLMSKYRNNLTPEAMAETMKGIGKTVDVSSTKGTERKKMVEKLVNSFIVDEGTFSR
                     DLKALHGSNTDAIEDTMLAYRTLKKQYGTFFNDLINAAGNVDMNLVFNEKSGRLFIQK
                     GEKMVDLDNIARIISDQGALYGKSGSQRLAIHHVLEYDQRTKALKYRTNLDDHFGGMK
                     TLVERINRLAEKGEVDPDSFRRTVGKLQVDLNEAPVYKYNYGSLLLANSPVDIRGVDP
                     LYPELFKEDGEFHSIITRMSNNDKFNVDDLQNIMERRIPESLEPGKLDPMQRSLMSPD
                     VVPILQEFNRATTNNSVVDRILKHINDTGKETKETKGIKVVNELYIPQGSGGFDNYGR
                     PVSVSAFNRNWIKANTIEEASKTYENLLIGARVIDTKQVHANIYKNVKEVGNLASDFA
                     IRQLNMSNQNISQLVKYKRNSVIDSIINKYSNDPDRKYIADDVEQIMSEVEHIVRGSV
                     YEQGKLMDPELFERLIGDNPQDVRKISYNLNAIPAIEAMLEREDPEKLIKTKIPQMRE
                     MFGELKRDENGHYRYVKAPGTIIKRGETIFPYEAFGDIEKRFGSKFPESVLSLKFRNK
                     EGIELSEAEISKIINDTFSKQDINIKDVINLFSNGDEFTAAYEVAHISQQELPKTFSN
                     SAEKSMTRIPYAKAGSHDPRIRKILTDTEKDHWIKNIVLRDETLDAWYHDLEKAYKDG
                     GKTAKDILKQNGFDTIQDLKEAAKRERLLYRDFVFGENSIFGMVSVIANDNVTGHENM
                     GHQMSSALGEAIRLTGKYTAKPGASNTEQWESGINKVAEIIASDPKKFGFIREMDNSK
                     GVNEAKTLDISQNLSLLFSTNTYDKNKKGIEVLDSEKIINLFREINKTILKNAPEEDK
                     LVHTNLEGVDELVGAVKTITVDGKRHAIGSIGVTSTAFAEDSEVQSGVSQEYLDAKKA
                     LRQYTHMLDQVKAIKPEDLTEQHINLLKILPERIEEIRNEIDAMSDGAAFMKVDDQLR
                     NILSNSALNSTTERRLSNLITNSGDPYGYTKLIEEASDKLIARNKDGEFEINKKYKTD
                     NVNKPWLEDIKQQITFNPLEEDELTEKMLKEEEYRHLEPIYNEVVRKRGMKLGTDSAE
                     LFYQGNIAYAGAKFNAGGNVDLQPLLDKGVEVVPAEKYVGNLGRASAGQFVSSYADKT
                     ILLDLGENYANMSETGNRYIAVPGLGNVVNSQEIKRDWQKTAGALANTWQEWSNLGFN
                     DTEEGLRLVSRMDDLYDKLNTESQQIVKKGSVFAEKAKVRVNAPAQRLKIQATLGESE
                     LHDPLIDKIRANTPDNYKVDEDWFRNNATILGKSVSEWEAHGPNGPSLYYNYRLSSMS
                     DFQNKGYFDYDFMRQMGFTKKDASGNMVPITDKTELRNEMTNYLKTHGTMDISDRYPN
                     IYDTSALTSYTFLDTTLADNATAVAGHTLSNLNGDLDGDSLSTVKISKNNVNYLLYNK
                     HKEDSMAQMKADLKAQNIDIDSLDKDMVEENLRRNTIQSMKQNNVRGTAEELGEAYDF
                     FRGKELESIRVAVDNAKVVRENVAETLAKDSGRAYKSMALSVDGKNLLAEVEGGRSSL
                     GRLRTFNRRENVGAGELIKSDNELKGYFAEAVNVLDKQPDLFKGEKFKYVEGMREVGD
                     KESAKTIVSFGNNQREALDEMLYILQKSGSQVADQAETAALGRIQQNKYVESLLFKGS
                     KDAIGLVDAQLYAMKQASDNYFAQAEKDTERRLRLSGMSESEIRNSPELKSIALKRGN
                     ITLFSGGSEQDIISAKKLKMYAGDDRFMSFGGTMQSIRSARATQETREDFLNWFERYG
                     RFSTVASQFDTWVDDGTLSESMINKASAYIDKYEKEGVKDATEKGKAMYLAEQYYDTI
                     DTLNKNSESFRADANLFAVFGRNGGSVERLVNVEGASGESHTALIQSLLSGQDVSYKE
                     RDFEKQGTRVMADRLKNINNFKNITKAGSETLEHIIEGGKDSLLSSPASIIGFSAIGL
                     AIGVAAAGYAGGPLKKSKAVQDEQQQRQQANDRMTVPEFFDNQGGFVTGNSQQGYIIN
                     INANTKKGERHMKRAMKEAVSASVGGAVSINMNFKSNSSGGWSDKDIEKIINNYM*"
     gene            complement(203922..210350)
                     /locus_tag="H16_Tanzania_scaffold_1_curated_prodigal-singl
                     e_217"
     CDS             complement(203922..210350)
                     /product="Uncharacterized protein n=3 Tax=Bacillus
                     thuringiensis RepID=C3IUU6_BACTU"
                     /codon_start=1
                     /transl_table=11
                     /translation="MARKRRDKKRDPSTLERLSKVSVTALAVGAGAVFLNRNKSVNKF
                     LTDTASPLLKSTKGFKKDLIGRDKKNLMTYYRAYQKNFGKNRSKLRDEIRRRKTSPLA
                     LNVKNSKAIREALEHKQFISKTGYKALEKNKRIAGKILARQELYKYFLQSKKYKHLTE
                     DNARQIVKNVYDKLDDEAIASKIIDEMMPKTMEGIGIERADFNEIFTLINEVKKKSSP
                     KTNSLDPYLRKNKDLFDSLKGHRTHEESAFDKVDKFFKKFLDVDMNSEKFITGSKVAT
                     IGDLEDNLDKFNFESPLYEKMNVTAKKPSSRSKRKEFDYDTFIQTLKDMYGEEDYRNV
                     VLDPSIRIKDGANGPEFFSIEEMSEIAKNIKNEFKDTLPGQILAKGFDDKRGMPDIAI
                     IPADTKSAFARARTFDIDEVGQAFKEDRERNISSTPSLYMDGYLYDMRENADGKITID
                     FDSGQRVKMVSGYKHRVLNELLGTTDEYKPEAFHSELAKKLGLVQDGKFNPINHLMRS
                     LTKFEDPNWEFNQIESIESIYLSTASPADTVKDMRSLGTAETEISKYKSRLHRNEETV
                     AALLNKKLTGVTDETMEAIIDSGNITEKQRDMLQALMDGDITFYIKAAAFDEAGNYNL
                     KDIKNDKLRNIVNNLITDTKATLDSTETLYKKGAALPILELEFDSSTKLNLEGQLRIE
                     TVKDILLNKQGTDDAMFNWIDELNVNDVPITSKDNAMLKSMGTLAVFEDKTHLGTVSN
                     FTSAVNSLYENTDYTLNTELELNPQMKNIFENDLGSIKSDFGLFSIGYNKNLNEEYGT
                     DYTKYGLIHMSSASQILTYNINEGIKFNAQALKDTVRELNAGRNDPEHITELTINLQY
                     LLSRLSYGIEGEGLGLSANDMGSPLETVKNIALKRLLPAAAIYQGYNVLNYESQKLTG
                     TSIPGAFANSLANIDIAGRRLIEHTPLYGALNSLAESSVIHEYYFGDRHFNTAEEEQE
                     YYETGYSPVRKGRFWSFGSASEYRGGSITYWEPNYLKRANSDWKDAGIYGSIDNRWAH
                     SWIPTPQHPLAPIRRLLDPYWLEKYHLKENDRPYPLTGKMFTEGTAWGAVLNPTIGQI
                     LKPVKMLPQVKRRLGRDGRDSVAIIENLNNRIKQRAKENDDLMVVNGTDIRNAEYVPY
                     GNPDDDELNVTISNGHATVQGINYMDQVKNIREYEPPDGVTYTNDAIDYNSGTVSRKQ
                     QYIVSKAEKFVDELNRSSYNATSVTESATNIIKKVNTAIKRKSKHARRIDNSTLMPDK
                     REGTFVYRNLANERLNYDNQYYSDHEIKKMVDRSVYKDYARDVKHSIKDLTGIYGFLS
                     DKAFGTDTYTYRFANAGEMTSFSRGFWDSNIGGLGGEFMEIARRFFPNTDKSRVSYNP
                     LRNNMPDWIPDTYHYGDPYVEIPKGEMRLPGKGYEAMYDLHPDQFGKYGAFDRYKILA
                     DIAPNSTEFKKWKNIAKNTVTDPNLVKEMEDIGVRASKMSGNHEFFDYKYIRNNLEYR
                     KGRVQGISNGQVILAGGETLTLAGLNVNNQTTEALKEYLKPGQKITYRTYKDKKIDLE
                     NTQRITEAVIYSGSSNINERLLNEGYAEKNKEDNSALGITGTQSGSQEVMGGIQEVIA
                     HAPLPYVHSKFLKVETPLESYKNELYYGHPFNTWDHPIKGFVTPAFNKNSGKSLAGEA
                     AALGYAYLHFSKIAGKTNSKLLSNVSTFTMATLNPASFLGIALGYATRLSNGKIEGNG
                     GSSLTNAQKGAAITTAISAVKYGWDNADNPLKAATTFAFAGSIISHNLKGVNEFAREA
                     FNKELNFLPGDFKAGAKIGALVGLGVSAIKNSHFDKDKIFSTKFVPKETKKRWDIDEY
                     YDRMEYVKYMGLYKKAARKAELFEHSNIRSTFKELDKNKEKIAKLDRKATKLATKNST
                     NEKIQSKLAEIQQQRQALEEQNNMFFKGGKYTQSAVAYKKKAESTLYGLSPTSTKDEL
                     LAAVPDEYKDHFQAFMDVTDKHEQKQILKYMPDYLKRPLQISWGQKPDKMKSNYRYFK
                     RKKMPSMFWKGWKPNVNLKYVKMKTIQNEGMMLSDFGYYESEKAKPMYEAAPSIDDYN
                     NNSGQLYRTNLLTSLHGMGIGPMNISVKTTSAPGLWIYGDVKSTVSDATKVAGYKVAT
                     AAQTLSSLIF*"
                     /db_xref="UniRef100_C3IUU6"
                     /db_xref="A0A024QGX1_9BACI"
                     /db_xref="btn:BTF1_30712"
                     /db_xref="C3IUU6_BACTU"
     gene            complement(210358..211164)
                     /locus_tag="H16_Tanzania_scaffold_1_curated_prodigal-singl
                     e_218"
     CDS             complement(210358..211164)
                     /product="Uncharacterized protein n=1 Tax=Bacillus cereus
                     BAG1X2-2 RepID=R8F882_BACCE"
                     /codon_start=1
                     /transl_table=11
                     /translation="MKTNGKDYNQVAFDAIVEKLSNEYDSIIYTEIMGEIFIYRPITR
                     YEYKNIMMADIEDIEKQDLICDTCVLYPDNYDWDDCIGGIPNELCTEILDKSCVSLED
                     MGILLEMYREEMHELENQMTCIITKAFPAYKLEEIEKMDTIKFTKLFTRAEWILENLD
                     GLEVNTDVVEVINNALGKSKKAINENKEAEEVTTETSDEEIKTEQPQKSNRPAMSPEQ
                     YRQYQEFCKKFPEFDMRTDYAFTGDTGMNASTVNPAQRVGWGISDRYSSR*"
                     /db_xref="UniRef100_R8F882"
                     /db_xref="R8F882_BACCE"
                     /db_xref="bcg:BCG9842_A0104"
     gene            complement(211166..211558)
                     /locus_tag="H16_Tanzania_scaffold_1_curated_prodigal-singl
                     e_219"
     CDS             complement(211166..211558)
                     /product="hypothetical protein"
                     /codon_start=1
                     /transl_table=11
                     /translation="MKVNEKAKITEEEIKEVEEMDTEEIAVQKIIDKFKKQYKRIYET
                     DVAGERIIWRPIKRSEYREIMSYEDKELSDREIVYVREEMMAKKVILYPKTEDIIEEF
                     AGVAEVIADECMYYSGFMPNGIKPTKQL*"
     gene            complement(211579..212682)
                     /locus_tag="H16_Tanzania_scaffold_1_curated_prodigal-singl
                     e_220"
     CDS             complement(211579..212682)
                     /product="Virion structural protein n=1 Tax=Bacillus
                     cereus (strain G9842) RepID=B7IZH5_BACC2"
                     /codon_start=1
                     /transl_table=11
                     /translation="MATRDYYTYGTNLSDREFFTTTVNTPYGIKRYFSNVDSEIYFGN
                     VLMEDIYKFDFTVEEKKLPIYGYNCFHADIIVPGQRFVSGSFVLNYTNSAHINDVLSK
                     IDDSIMNKTVLESEVYNPGDKERDKPLWSKNFDIMLGYGYYKSDLPTYNANCQTICGV
                     QISGMQTVLDTTGQPIMEVYSFVAKDFIEGDGTGMTPSKGDNTKKDDKKNDKGSTSKT
                     DSSTDKVICADANDSDDYSKKYLEYQKSDGSDIGIVHSILYADDENSYYYIKVNIKDF
                     DGNVLNISDFKLIIDDQRIESNIQFTGKQDNNGIIYVSLLDHPTISKYINKILYDKDE
                     SDPKIGCTLKYTLTHNKKKYDILYEGNMYLAKQ*"
                     /db_xref="UniRef100_B7IZH5"
                     /db_xref="bcg:BCG9842_A0102"
                     /db_xref="B7IZH5_BACC2"
     gene            complement(212682..215417)
                     /locus_tag="H16_Tanzania_scaffold_1_curated_prodigal-singl
                     e_221"
     CDS             complement(212682..215417)
                     /product="Uncharacterized protein n=1 Tax=Bacillus
                     weihenstephanensis (strain KBAB4) RepID=A9VUY0_BACWK"
                     /codon_start=1
                     /transl_table=11
                     /translation="MATYFNIDGYNSYSGCDAIVTAQLANIDEDSSISKNCYILGSLQ
                     TLSTSTHQDKVPVRNIGNINAVEYTMGQRTIAGSMVFAVFDRHFADEIFNDLKEYTND
                     TVILADEIPALNLTITLANEYGSRSRMALYGVKFVDEGQVLSINDLYTENTFQFVAVG
                     MDPLTAEKTEWAKSTSKPKKNKTYISKDNTPFPSYDGKSYPGSSGKPSGGGGKPQGPS
                     DTNKYQPDDDGKKEPYYRINQPLAPGNKGIISVDLNNHPDVTVTITDINTNKSYNSVG
                     ANLSNNIWYVELSEGNYNIKFFDRKNNKELGSEYFSVNSKLGNLESSNNDYPIIVNMT
                     HNSAEIEANNSRHDEAVLIDRTNQIVYDHIPLAKSTVTLNEESIGANLISGNVYELYT
                     INSKEGYSSKSKSIMFSPLERQDYDVELLEGYVKSNKKLWVNNLDEFDYHALYNNEDD
                     NNLIDKVLNTPTTRMARNFATYAAAPINRTTSTDKEAIKQEVLLYAIKLQNQLALIYN
                     NAIAENSIYNSNILNLDIQINDAINRINLYKIKGHKAYYMYSVKEQDEMKFYGTPNVR
                     YYLQPIFNQCKGISYNYCCFNNDAKENLDVYGDINNLYAYDFNNYKTKYAKYSKDFLY
                     ALIARDNFYSDKYMIDGPYCYYENNILYADIDYSETLQKGNYYLCIASIYEVLDHTPI
                     RKYKFSTDDKHLELDNYKTSITKDNYYLTWIEDDEFNSICKPTILCTYEDNSDLVDFE
                     SSLIKNYLKSRIDSIKARYSYSGVLESIYLSLISETLSFKNTMYRLQQEFISQFDESS
                     YFLYLDEIFYDLIRQDYESYSLVCNAQQKNKVFNFSSNMDDTHLVLIDYKIGEDLPTK
                     STLYDTNTVDLTDRNSNYTLIYMIDKTMVYRSGFLLINNVTNKVYNYNMSLEVIK*"
                     /db_xref="UniRef100_A9VUY0"
                     /db_xref="A0A024QHT1_9BACI"
                     /db_xref="bwe:BcerKBAB4_5752"
                     /db_xref="A9VUY0_BACWK"
     gene            complement(215501..216169)
                     /locus_tag="H16_Tanzania_scaffold_1_curated_prodigal-singl
                     e_222"
     CDS             complement(215501..216169)
                     /product="Major structural protein n=1 Tax=Bacillus cereus
                     (strain G9842) RepID=B7IZH3_BACC2"
                     /codon_start=1
                     /transl_table=11
                     /translation="MANMTTEQYTSTYSSFGGCDITCTFNGKVIGELQAISYSINREK
                     VAIYTLGSAEPRSFSRGKRSIAGNLVFVSFDRDALLAELGTEQKISKFKANDAYAFMS
                     NDEPRFMSVEDWDKYMSELASPNGFTGGGETGGTSSDMVNDSATPVYADELLPFDITI
                     TLANEYGQKASIVLYGVELLNEGMGFSVDSLTTEKAYTFICRSVDTMKAIDENNPGKI
                     YSTW*"
                     /db_xref="UniRef100_B7IZH3"
                     /db_xref="bcg:BCG9842_A0100"
                     /db_xref="B7IZH3_BACC2"
     gene            complement(216212..219178)
                     /locus_tag="H16_Tanzania_scaffold_1_curated_prodigal-singl
                     e_223"
     CDS             complement(216212..219178)
                     /product="phage tail sheath family protein"
                     /codon_start=1
                     /transl_table=11
                     /translation="MSMTLFDDELTLPGVITQVVPDYSSGYDTSAWGTTESVTIIGTA
                     FNGPVGKPVQIATPEQAKYIFGDSFDAATKREATLVAEVYDAWQRGCRTIYAVRVSGD
                     EMYKDYDLAVESNLKLRISGLFPSNGNKACYMTFACKQGSSTAFGDEEGIIKIYKPGD
                     KTTIDEKIAGVVDSIDELLVTTINLDENGFERGSRLSDLLDTINNNSHNNVLRVDLVD
                     KDGVPRTNSDPEVQQLTVAAMFPGIYTICRDKAAEGVTLTTDVKVVADQTLSGAESEP
                     VWKHLIANTNPDKPYPIFAENISTFDKLLPSGIVVDANFDFLNDTGVIDRILVADNVD
                     YEGVDVTGFELYKKLGSGYARTACLKKLGDKLVSGSVEGGDAVYEPRYKVIASPDGDK
                     YKVVGINDGIYSVLQMHESDYLVLAAATAETDLSAKLPKKKDFLFVESNDGIAVNDAE
                     QNKIMNISCKINKEDLNAMPCKYDIKLASYPGDEDVKSKLMDEQILRLPCVTKDAAFD
                     HGVEKGQLAFVLADGIIQKFDGKKFVDAEAGIVELSRVLVEDSGELKVYEKGTETADN
                     GAVKFTVVADPFTSDSGTYEYLVAFCDDEAFVYKKDNDKIVPFMSLKDLADNVIDTED
                     FMLVAAEPDIPVLDCNNITFIHIYSDMMDYCTVEEFVKELNECEMLNDRFAFECVEGK
                     DQDELEGLVLTGSGTNLALDEKGNVVTAYDTTLHIPYTTTDNFARHLAQHCLYTSLKS
                     YPTHGVIGCDRLQGISLNNIADRVNEICNLDLDMYAKKSNGRNMYDANNEPHPIGRCL
                     SVTFMQYTVTTGNGYYYISSGAAGYAGMISTLDPDRSSTNQPFNIDSLQYTLSNAQLT
                     KLNTIGIVCCKESPTLGIVVVDGVTQAPATSVYRRLSTTKIINAIGRILKEVIEPFIG
                     KPRTLSNLNAMETAIKSALNKIVGVLINDYSFEIVTDSASARLGVVKIDYAIYPAYEI
                     REVRNTITVTENAINE*"
                     /db_xref="cbv:U729_3077"
                     /db_xref="A0A0A7G2I2_9CLOT"
     gene            complement(219201..219989)
                     /locus_tag="H16_Tanzania_scaffold_1_curated_prodigal-singl
                     e_224"
     CDS             complement(219201..219989)
                     /product="hypothetical protein"
                     /codon_start=1
                     /transl_table=11
                     /translation="MKQDDFKQLEDILTTLDVTLLNRHSYIQNEFDSVPTSDLETKKK
                     RLRAQGNAQVRDFVSMVGLIVESIFEDQHVEYLPYEKTYSVREDMDQTITHPYIAWRI
                     VHREYRDKSALGPYIRDTLIDDEGRTGEVSSECFQTRVRFYIINTEMNLCWDLMDEFE
                     DMLIEYKPHIKKQGIVNYYFDQQLEDDFAQDFRDIVSILTLDYIILTEKNRVIFRENT
                     KSILLRGEAVNEDGSPITASGKVYTDNEEEVLASLKNNTDINRK*"
     gene            complement(219993..221057)
                     /locus_tag="H16_Tanzania_scaffold_1_curated_prodigal-singl
                     e_225"
     CDS             complement(219993..221057)
                     /product="hypothetical protein"
                     /codon_start=1
                     /transl_table=11
                     /translation="MIINYEKNNINYKSSININYNEMSIVLLGPADTMNEKCNIINPM
                     SLNNAIILYGEDSDLAQAYKQAYAITGTLNIFTVNCQTVSDYINIIDDLIQYDFTFIV
                     PIGIYLSDTFYDSSTQRTRSFVFYYLETLKNVNSLATLIMTDKHAELYEDIDDYLTKM
                     KKVLNTIKRRTGFMSLLTNYGSNLLITLNMLKDIKYSNVILSALLASCDLPNYPKSIN
                     YTPVYDLDINDLTGLSDFIYFKYNYMTESTSIENLVNCRTTRDIYKNAMIDMIIKKVI
                     KVMDLNEYKGKLYNAYTKLQISNKITNVLKPYINKLFKSYELINIGFVKTGPSFGYIY
                     IELSIIPFGSIEELKVVMEV*"
     gene            complement(221032..221502)
                     /locus_tag="H16_Tanzania_scaffold_1_curated_prodigal-singl
                     e_226"
     CDS             complement(221032..221502)
                     /product="hypothetical protein"
                     /codon_start=1
                     /transl_table=11
                     /translation="MRTDEINEKTVRLLLNRYGYYFYIIKRIPNTRCTCVDPTTKDPD
                     LSCKKCLGLGTRVKIKKVFGVIRESRERETSVAQNISSTPKIVYIDGLEYVNKDDVVI
                     DSENVYNVLYIQYHRGGKGSQQFTRLVCPNRKSNTAKFAKNFKEVLHDHKLRKK*"
     gene            complement(221506..222249)
                     /locus_tag="H16_Tanzania_scaffold_1_curated_prodigal-singl
                     e_227"
     CDS             complement(221506..222249)
                     /product="hypothetical protein"
                     /codon_start=1
                     /transl_table=11
                     /translation="MAQFEFPDDKPRVLAGREKIPVYMFIDPDEPNIVYFQHNDQVKI
                     LDNSEYTLNVPSFEFEDGTTSTKENIKVTTELKPMYVSIQDVKSLAGGLPLEDSDIAY
                     HIRQASLIAEYWSCKDSELVPEKLADIFGTTEQIKEDYYPFHMFIKYQAVVDCVREFY
                     IAAVARPSEYHDVLSDLERKEKMDLDAIKDLLDALTGEAEDWLTYVVTITADPQWALR
                     GKYSYAITNKSYRPYHPTLLDRGGWDRGY*"
     gene            complement(222249..223271)
                     /locus_tag="H16_Tanzania_scaffold_1_curated_prodigal-singl
                     e_228"
     CDS             complement(222249..223271)
                     /product="hypothetical protein"
                     /codon_start=1
                     /transl_table=11
                     /translation="MANVQNVFCITGIDTNFSKKTIIIETNFHVDANTVDLDTVRVYS
                     INNEVDIELPQTIKTRGKKIYVCLEDFPAPNESYYLIVRNIKDKLGRVLADAFDKRIY
                     FDFGSMGELKIISPKDQYLHTIKDEPIRIKLAISNEDTETKYRFEISSDIAFFNKETI
                     LISNCKAIEMPNNSMYKLGNVSKENIVYATDEKGNILVDENGTRVIESSEVIVNLFIK
                     KNEIFYLRARLEKTENYFSDWSEIVQFQTCYTAPLDDESGYLDDNVISNREAFEDFLS
                     YEDMFAEEDETAPEIVSKSEIGKTNQEFYVEYNKNIKFKKTDESQFTEDGLLYIGKTF
                     MTRRDL*"
     gene            complement(223264..223761)
                     /locus_tag="H16_Tanzania_scaffold_1_curated_prodigal-singl
                     e_229"
     CDS             complement(223264..223761)
                     /product="Uncharacterized protein n=1 Tax=Chelonia mydas
                     RepID=M7BXW7_CHEMY"
                     /codon_start=1
                     /transl_table=11
                     /translation="MKRAIAKIRLAPGNAGWFDPLTNIYLTLSEKECFVYNDQDTSNI
                     RKAIKENKLELKEGRLPSPVSKDKKEVVKKKSINKLEEPEKVKDKVIEKIEVIEEKKE
                     EVKAERPRKKVKRKPDDSNKLPKQEEEVKKEETKKEEVSDESPLAKVAELIKEKDKAE
                     ENNNG*"
                     /db_xref="UniRef100_M7BXW7"
                     /db_xref="M7BXW7_CHEMY"
                     /db_xref="rsv:Rsl_496"
     gene            complement(223784..225031)
                     /locus_tag="H16_Tanzania_scaffold_1_curated_prodigal-singl
                     e_230"
     CDS             complement(223784..225031)
                     /product="Major head protein n=1 Tax=Bacillus phage
                     0305phi8-36 RepID=A7KUP9_9CAUD"
                     /codon_start=1
                     /transl_table=11
                     /translation="MSLNGFLNEINELKQDVKEAVSEGVAPVVTKEGFDSMEKMVRNA
                     YGDYSKGAMTIKEAITTTDTIKLIPKVIEGKLREAMEPTYLGTQFFQKVRVDGGSSAV
                     YVIPVVGELIAYEVGEGAKYQESRADVNTLENATLEIRVKKFGVRVSMTEEAINDSSW
                     DILGINLRKMGQAMGRIKEEQIFNNFSQHGKPIFDNNLRQQLPEAGTTGLGKDGNYND
                     TLAVEDLLDLAMALLGQGFNPTDVIMHPLVWVVFARNNMIGNGLTYGALGGNYVHPNG
                     AIQGTPAAFGMANNGDGQKFIMRPDQIQGRIPVMGLTVSFSPWIHFDKMGKKFDMYCL
                     DREEVGIIAQREELSMDDWVDPERDIKLLKCKERYGIGLLNNGRAITVAKNIAVAPSY
                     PAQPVINVRATESGIGYPDRPTN*"
                     /db_xref="UniRef100_A7KUP9"
                     /db_xref="A0A024QIP1_9BACI"
                     /db_xref="btn:BTF1_30772"
                     /db_xref="A7KUP9_9CAUD"
     gene            complement(225054..226652)
                     /locus_tag="H16_Tanzania_scaffold_1_curated_prodigal-singl
                     e_231"
     CDS             complement(225054..226652)
                     /product="hypothetical protein"
                     /codon_start=1
                     /transl_table=11
                     /translation="MALMPYTNMSQDFMQPGAYGEMFINDGIPGHRRDGQRINRSNNT
                     LNINDHDVLNFKYGLDPRLPDQFRYGWAYGYNAMVIPKGRIVAADPYLMVMDTDTNHY
                     LNAVTIANGGKNVRLAQPADFEAGGSLEKYTGVADFLIGKIWVELDGEINEDEDFLKA
                     NGGNVGVGGVARRDVRPGNVPVGILERNEYTRFADAFNGITFGPIRTDAIVELPWFIE
                     GEKALKNPWGSVVGNVKPGDEVCSDENGRFVLSPLSKRHPDHAAVMADIELYEEARRQ
                     VVGEVYATDASLLPEGAARFAQWALDDRLRFNDYNPYIYPTSNRAGEDFVENPPTLYQ
                     SDFRYPGYPYDRTPMMNDLHMLASSREGLYSSRFDEAHRLDRGVPGLLDGTNAVIKAY
                     GSSEKSGDIKLAGNPLLKVSTIGVLADQADIDDPERREIPVIFPDTKLEALKIQIGKD
                     AADSCIINETLVPGAVLECGKFDIVYADLHKGLIMIKQREVADKADMKCPVYGAYVKR
                     GEAGVPTNLDWDGCKGTVRILMTK*"
     gene            complement(226673..228064)
                     /locus_tag="H16_Tanzania_scaffold_1_curated_prodigal-singl
                     e_232"
     CDS             complement(226673..228064)
                     /product="Protease/scaffold n=2 Tax=Bacillus phage
                     0305phi8-36 RepID=A7KUP6_9CAUD"
                     /codon_start=1
                     /transl_table=11
                     /translation="MAIEIREEVDAQIKFVPNYIPSKDLNESLSVNPISEDSIMVDIE
                     GIHSVITRNLNYYEPHCLEISVPRWIEPYERPLIMHHKEKDGVTIGRIKQCTYVDSCE
                     RTKGPGLVFTCNVGNKDGIEGIKNGTLVTTSIGVMVRDLRCSICGKNLAEEGECEHVK
                     GQRYDGKLCFWIIKDMEPKELSYVIVPSDKYAHNVKIYKPDAKMLGVSESYNNEDEVN
                     ELSIKDLYYDEISKSLAMKEAKALEEDGEKPEDKQVPDQPKPEGDEPKDDKAAEDKKP
                     EDDKPEGEDPKGKDEPKDDPDDGDAAKDEGKDDKAEKENEALKAEVAELKKEITKLKK
                     EVVDLQGERDKEKETREAVELKYLEVKKQQRIALAEKVNEMRTSLGLEGENIEILSKS
                     TEEALNTKIEVLKEFMCSGPELAKALPKVNSKISIDESADNTIKQNNKDKKDSNNNIE
                     MQMKEKYNNLLRR*"
                     /db_xref="UniRef100_A7KUP6"
                     /db_xref="A0A024QGY7_9BACI"
                     /db_xref="btn:BTF1_30782"
                     /db_xref="A7KUP6_9CAUD"
     gene            complement(228064..230232)
                     /locus_tag="H16_Tanzania_scaffold_1_curated_prodigal-singl
                     e_233"
     CDS             complement(228064..230232)
                     /product="Uncharacterized protein n=3 Tax=Bacillus
                     thuringiensis RepID=J4ABX3_BACTU"
                     /codon_start=1
                     /transl_table=11
                     /translation="MSIIDRLFPPSKKDKIDPVEKELIKTVQEGLVKSSPLEFKEVRV
                     DEGISFTKKVSSLFNPKAISNFAVKSVGFLTSQVYRREIFSRPEYNLEEIRDASESDS
                     YIKISFSKYSYLIFKAGWTFKSDNQEAIDYLNKRFKLMSYCTGKPMDILLQEIADDFT
                     RYSNVILLKSRVDSIPGVKATPFDSDQVVGGYCRVDPASVKIKRDKYGNVIKYEQGHG
                     ANKKQFFPRDVIHMYYDKDANNAFGTPRIIAALDDVKLLRKIEGNIVALIHRFSMPLY
                     QWKIGIPEVGFQGTDAEINRAKREVESSSLDGLIITNEKTEIKAIGAEGHALNAEPYL
                     RYFEDRVFSALGVSASQMGRGGAKQDADSMEAQIHDTVKFIQRTISTWIKETVITELL
                     LEGGFNPFDGSADVEFAFEEISLETKLKKENHEMLKYQSNVTTFEEARRKMGMKDTVE
                     DEDRLYQRMIADKSSIDQIDRNGEWQERLAKINAAKTAANNSSSSSPSNSSSKSSVST
                     SKSKTRNTSGQKQPNKAATNNNRPQNQHGTSSVKVKELSDLVLDFVLDLQEDSISNET
                     VINLYENTIYDYFIRELNRISLRAINEATIEINSVDESYHLLPNKKIDISSQNKELQK
                     NIRTILEDMNDSSSNNKDDISSLSNYCTYRLKLLLEQHTKTTYDFSYIKAGSLLGMKE
                     VYIKQGNEIENIDINFVESLNDVEVFNNYTITYDKRGDNE*"
                     /db_xref="UniRef100_J4ABX3"
                     /db_xref="btn:BTF1_30787"
                     /db_xref="C3IUW1_BACTU"
                     /db_xref="J4ABX3_BACTU"
     gene            complement(230246..230566)
                     /locus_tag="H16_Tanzania_scaffold_1_curated_prodigal-singl
                     e_234"
     CDS             complement(230246..230566)
                     /product="10 kDa chaperonin n=1 Tax=Hydrogenivirga sp.
                     128-5-R1-1 RepID=A8URU8_9AQUI"
                     /codon_start=1
                     /transl_table=11
                     /translation="MNIKPARGRVVLRLPRDERKEEKTSSGIIIPKNSKSDAEARKDF
                     AEVYAVGEGKILSNGVIMPMEYEPGQIVLFNKYAGMQVIDASEPNYKYLIVRDTDIEG
                     IISE*"
                     /db_xref="UniRef100_A8URU8"
                     /db_xref="A8URU8_9AQUI"
                     /db_xref="hho:HydHO_0856"
     gene            complement(230566..232344)
                     /locus_tag="H16_Tanzania_scaffold_1_curated_prodigal-singl
                     e_235"
     CDS             complement(230566..232344)
                     /product="Ig domain protein group 2 domain protein n=1 Tax
                     =Desulfotomaculum kuznetsovii (strain DSM 6115 / VKM
                     B-1805 / 17) RepID=F6CIJ4_DESK7"
                     /codon_start=1
                     /transl_table=11
                     /translation="MADDKQRLGYTPQIKYTEDYYSDYNPPATTQTSNVSTTSSLAQA
                     ANRIDSLIDGLPSELADAIRDIYNPIIDMIYTPFLKDKTIPDKSIQKELIIKINKDNT
                     PPGPNPKPPGGNPDNPPGKPSGPGGGGGDPDKPPVNPPSPGPGGGGNDKPSIINVQSI
                     YLDNRSIFINVGQYRKLNATIVPSNATDKTVYWSSDDESIATVDQDGNVYGVALGKCS
                     VYARTSDRRKYAKCRVRVLKNGGSGTDEPEKPKPTPGGDDDKDIHVLRVEVEPKYHAM
                     NKYKKVQLTATIYPDNASNKEVIWYSSDTNICTVDEYGVVNSHDEVGQCKIYVESVDT
                     HKKAVCYINVVSDDENPDDKPGDDSHPGHHPNPNPTPGGNPDDDPSKDNPDGSDPDDD
                     GLWDTDDLPELIVKREDIRDVIENEFIRNISDLLDYYFNRLIKQLSGYYYNNLSALMG
                     LDTPSVKKLVGNIEDLTVKLDSQHLKDLALRQEKISNVKLSFFENNFNVHQTTRHIQS
                     FLVTYELKKRYVNIQFGNSKTNEGSLSNTVLKGARQSYDKQYEDTYIDLFKYLNSSIK
                     ISDDLFDEIARGYKMKELMIKKGGTR*"
                     /db_xref="UniRef100_F6CIJ4"
                     /db_xref="F6CIJ4_DESK7"
                     /db_xref="ctc:CTC00747"
     gene            complement(232352..234130)
                     /locus_tag="H16_Tanzania_scaffold_1_curated_prodigal-singl
                     e_236"
     CDS             complement(232352..234130)
                     /product="Uncharacterized protein n=1 Tax=Bacillus cereus
                     BAG1X2-2 RepID=R8F8G6_BACCE"
                     /codon_start=1
                     /transl_table=11
                     /translation="MANVLPKAQQLKLKNVMNDPVKWAQTFLISYDKNLKKDTPWTAR
                     WYQVQMLRDKSLKKVYRCGRRTGKSEVMVIEALYNATTNRNYRVLLITPYEAQVRLLF
                     MRLNELKNSSPLLASLISSTTKNPYKMEFKNGSCIMGFTTGASSGSSGASIRGQAADL
                     LILDECDYMADGDFDSIIMIAGERPDIRVIMSSTPTGRRGNFYNCCTNKATGYVEHYH
                     PSTHNPQWCEKMEAEMRAMLSEQGYIHEVLAEFGDQDTGVFNKDRLDEALTFYNYSYR
                     ELDCYQKMRCEESGKWPEMLIYDETNPAPPNMFRTMGVDWDKYGASSSILILEYNMEL
                     QKFMVLLRYEMPKAEYSYDEAVNTIIRLNRIYNPSFIYCDRGAGEYQIERLHIYGDEH
                     PESGLKQKVVGWSFSNKLTVHDPVTGEEDSKPMKPFMVSQLQIAFERNNLALSPYDEV
                     LFKQLIDYEVERMGANGIPTFTSKEEHFIDALGLAYLAMTLRFKQLTGVMQDLEVSSN
                     FVTSNVNLARKDDTRAMGLGRTGKVAPEVQEFYENYQYDEHPDEQQKWVKTNFSSSYY
                     NNNSFYNSSSRSTWGSRSGGLGNFRR*"
                     /db_xref="UniRef100_R8F8G6"
                     /db_xref="A0A069DH80_9BACL"
                     /db_xref="cbv:U729_3279"
                     /db_xref="R8F8G6_BACCE"
     gene            complement(234167..237472)
                     /locus_tag="H16_Tanzania_scaffold_1_curated_prodigal-singl
                     e_237"
     CDS             complement(234167..237472)
                     /product="UPI0003D5CF75 related cluster n=1 Tax=unknown
                     RepID=UPI0003D5CF75"
                     /codon_start=1
                     /transl_table=11
                     /translation="MPKKPDNEYYRQRIINDMWNNMDPNMTIGDVQQSFASAGIEPVK
                     PGEINPQQAYQDMVNRRQQIQINDAWKNANNNMSVENFMDQFVGVDGQTQLDINGQKL
                     RMRGIQNRNAGIPEQEIGGDIWDYINRNNINTTIEDVQKSFEAAGVQPVNSGDIDVQQ
                     AHQEMIGRKQQSQIEDAYKNIDKNTTVEEFMDRFVGIDGQTQQDIDAMKLSNRVKQNR
                     AAGLSEQESIDDMWNYVNSNNINASLEDVQKSFEAAGVEAVKPGEINTQQAVSELRAH
                     RDQSQIDDIYKNLDPNMTIEDFMDQFVGVDGQTQQDIDAMKLSNRVKHNKRAGLSEQE
                     SIDDMWNYIKDNDLNASIEDVQKSFEVTRGVRPESDLRRVTEEAALTYDGIPESVTKQ
                     FDTFKPTIKTLKDGSRIETIDLGNDMFTNVKFDKDNNILSKGYTKGKDAYDVYYNTEG
                     DIISEAYKHNKIANNIVEYNKKFEPTDIMTTEKFDLETAKGLKSEASKLWEQFQYGGV
                     NDKIPYVHYKNHNQPINPNPNPNPNPQQPQPKPEPKTKPGPQPEPNTFNSEQPDPTLH
                     FNQPDYKKYKMHDVVADEFTPTPLSNYDRRMKEYSDYIKEYERMQKMAQESAFTSEAG
                     ARNYEKNKDALEKFFGKDKFSSEDAALKYEEAKLYGPHRDNPNDPLQRNSKAWWDERE
                     ELLRKRRAWSKNKQSFINSKKAAQELADTKFLHEVAANRDIYDLLRTQPTNYLGTPEV
                     IKSITDADKWLKDEENIARYNSIPEEFRNQVEGDIKKKRFELNKARRNAKLDADYANF
                     RSNYESLTASQKEQMRRLRRLESRYRKVNDPTRRADILDEINQTKGKIKDLKSQRKST
                     KKDMKRTNAKTRDRASNIKEEIGNIKNEINDNKIFGSIQEAFEKERAANPSLTMEQYL
                     KDNYKNTRFENFKPKADYEVEQLKDKLQFHKDLLKEKAGIDIAKEEGDIVERGLAKLK
                     KASKLDIAMSTVGAISKYKDSRKQGRGVMSSAARAGVDFAASQLMGPGLYMGLTAFRA
                     APKALVTGAMYLQNEVRQMNTASRFRVFGDASFQDSDQLATMRQSGMEMAKMANYNLE
                     QTLMGNEARYLHK*"
                     /db_xref="UniRef100_UPI0003D5CF75"
                     /db_xref="axo:NH44784_013841"
                     /db_xref="A0A0A5L889_ALCXX"
                     /db_xref="UPI0003D5CF75"
     gene            complement(237494..238180)
                     /locus_tag="H16_Tanzania_scaffold_1_curated_prodigal-singl
                     e_238"
     CDS             complement(237494..238180)
                     /product="hypothetical protein"
                     /codon_start=1
                     /transl_table=11
                     /translation="MKIPGLGFVGKRIGKVISQSGGPEASALKAIGKAGAFVGKGITK
                     GFRVGANAAAKVIGLTEEAADGRTIFEMGKDIGKSAGRKIGKAGAYVAAEGGAQLNYA
                     NFIAQQLTGKAPITSSLLGTNHPVTKIMKAMAPLRPSDKSLIGYKLSKTGKGLVIGGA
                     IMAGVKDGAVAFNNSRIGTNDGTVYNNLLQSNGQGNTWQSMQHNYLNNAGATGDLGLA
                     LHDLHHSPYY*"
     gene            complement(238196..238735)
                     /locus_tag="H16_Tanzania_scaffold_1_curated_prodigal-singl
                     e_239"
     CDS             complement(238196..238735)
                     /product="hypothetical protein"
                     /codon_start=1
                     /transl_table=11
                     /translation="MAVGDIGKKAIRFGRNVAYGLKGSTVGWAEGIGIRQIQANMTAD
                     QKKHLLEYGKKAEQAALKNGKTVKQAKDISRNARRELGERILAKQTTGYQVGDFLGYG
                     VRNIYKNKKDGMPFDKAVQKAFTKTVKDDKGNLVKQLNAKAVAGTAVTAGMAARVASG
                     GGLYKDRNGNTNLPVIPFI*"
     gene            complement(238741..239520)
                     /locus_tag="H16_Tanzania_scaffold_1_curated_prodigal-singl
                     e_240"
     CDS             complement(238741..239520)
                     /product="Uncharacterized protein n=1 Tax=Bacillus cereus
                     BAG1X2-2 RepID=R8F7K9_BACCE"
                     /codon_start=1
                     /transl_table=11
                     /translation="MANKSNKQVSEYEFEVDQEISHELVADEVKRQEVVENRKRLEND
                     LIAADNPWGYSPAGLESKSAAMAMLSTKSGLYARIPITCKGDCCPYSESCMLLKYDMA
                     PEGEKCALETALIEKNLEGYKRDFDLDPSSSFVDFTYVKELINTDIMIERAQALLTQE
                     GIAVEEVYTGSNERTGDDFFRKEVSKALEIYEKHCRRRDKILDNMLATRKAKAQMKQG
                     DEKSIYDMIQENMNMDYVIEEVPEEFQEEYSTNNDTNNEEE*"
                     /db_xref="UniRef100_R8F7K9"
                     /db_xref="A0A069DIC5_9BACL"
                     /db_xref="R8F7K9_BACCE"
     gene            complement(239504..239956)
                     /locus_tag="H16_Tanzania_scaffold_1_curated_prodigal-singl
                     e_241"
     CDS             complement(239504..239956)
                     /product="hypothetical protein"
                     /codon_start=1
                     /transl_table=11
                     /translation="MAQVKINKERFVEGRFTVKQRVVDTDEMIIDEDGNEVPKQEIVI
                     HGIFSTHDYIEELDTLESERYLIQGVHVFEETFGTNDYEIIYEFTADSFTVKKDYVPD
                     KVKVIVEANLYQDENTEYFHSVNWNIAEEIYDDIINGGKEVLEDGEQE*"
     gene            240229..240600
                     /locus_tag="H16_Tanzania_scaffold_1_curated_prodigal-singl
                     e_242"
     CDS             240229..240600
                     /product="hypothetical protein"
                     /codon_start=1
                     /transl_table=11
                     /translation="MREILKNKKDVTVIGKLTTVDWDGWNDQPTYLLENVHIFNKSGD
                     LMDKIDHMWFLTDQELYDLDRAAVIKFTGDSYKYNKHGHFVDYSVRPKSNILVMKWYD
                     SMIKVGKWFMKKASKRMKHNK*"
     gene            240717..241364
                     /locus_tag="H16_Tanzania_scaffold_1_curated_prodigal-singl
                     e_243"
     CDS             240717..241364
                     /product="hypothetical protein"
                     /codon_start=1
                     /transl_table=11
                     /translation="MLEMMLLVLAGIMSALAVFVVAMSDETAEELDEISRLICKKVSA
                     RLQKESIGVTTLKQLIRAEMRKINDNEEAMQEVAISIVTTLAKDIIGRDMATIAYGKD
                     ECSLGSYNYVDDYVYINSFYVDRAIRQKRSISDLNTLLDTICHELRHAWQNDNNVYDN
                     NEYISSFVDYAAYRKQPCEKDARRYAHMKVYTMNNKEREKILKEVYMHLCRYNRA*"
     gene            241474..243588
                     /locus_tag="H16_Tanzania_scaffold_1_curated_prodigal-singl
                     e_244"
     CDS             241474..243588
                     /product="hypothetical protein"
                     /codon_start=1
                     /transl_table=11
                     /translation="MKVLSIGQQTKIQRGIVRPLNEACNIVNGFNFVYEDIKVNDKRT
                     GKKRILVERTFEDIGMLNILNNFEVDNTRRSIRAIKKEDGKIISNRKYITGDCKEADA
                     AFIRGLYIVDFSGIIDLATKDVMAERIRSLIFIGIKRENGKFRLAKDLKDADLVMMPY
                     AVSPSLIKHSRIYYAAVDKDNDLLKQAKARFDEIDAITGHSVGYKWAELLLKDNVSID
                     DISKIADRIGICTTTPMMKVGHINNVFFMDAELDYGSDYEENNDISSEIGTNFADGAV
                     RYNGDTLYHLFKALFPRLKPWMMFGLSLQGRCDTLLMKAHGRFFRGNLIKRYCHIMMN
                     QNLDKCHLIYNGKMISGKALKKLPKTKLNAMLSNVDLVGTKDEFKAVNMAKIKNGCNL
                     YIVAMSNVTTGKLSNQAIAKVAKDYAEEIQHFCRMAATRAFYNREAKYSLRFDSKSST
                     LKLAGQAYENKLAANPDVAEHDRHIGESLIKADDSFARSMTASANIPVNAMYLRLTPD
                     DSIILSGTSILNSTWVDYVEPGADEGYGVHMLEVYCPAFEEKHLVRTYDNRLSDSLRT
                     CVGIKYPSQAPDEYAVFKCVSLEELKGRIAALDVDDELKQDLIEFYETCPNNCIMVPA
                     DNTWKNQCAGSDFDGDDLAIYFEEVEYDDNDELVHYGLFEELNEETGEVNCHVPGFTS
                     LAVRKYAIKNNNIGQAAIITYK*"
     gene            243668..245359
                     /locus_tag="H16_Tanzania_scaffold_1_curated_prodigal-singl
                     e_245"
     CDS             243668..245359
                     /product="hypothetical protein"
                     /codon_start=1
                     /transl_table=11
                     /translation="MNEKVIKIENIMGLSNNAYKEIAARKQVLDIKDVKDPLSLLIST
                     TVLGSDIGITIIRGSNVLMIKKGLIFEDGKMTEIGLALLHKMLVPLQELVNIKNIDSI
                     KELRGKRIKTIYDSKNCATMTNRFGMVRQLKRISEAEIQAAVEQIKSFGIETTEEEFD
                     TFVNDFVNIVRALGESSIDVKKHRDRHYSRDIHGFVGKGSACIGNMKSGRDPKKALTA
                     NLYLNSGAVMRSGEGYQMFLPEELENAFEDAIGDVKLAVKDSLEDCVNGELAKVHGFD
                     YDNYYKRLSNLHDLYPETRRVISYASSLVRGRKFTQLDEEEPDKYTDKFLAVLRNCIF
                     GVAKLEGMKMKDVYSLAIEICFLDNKGFYYKDANLKCVEVNKMLTAVDKIFGDIAVFE
                     YADNKLDVPLTVTDKPSDYANGNVYILEDGASEDFELCVEENFTGEATVVDGQLIASY
                     DPYVQVDDNYVAIPVDNFFPVDQNERKEGKLVKNKKGAINALRNSDVTRVKVSNGVSK
                     IYVPVVIDGATKAKSVGFNNTTLFDGLKLKTVDLLCFEKEEYIDLAKYLYVARTR*"
     gene            245442..246077
                     /locus_tag="H16_Tanzania_scaffold_1_curated_prodigal-singl
                     e_246"
     CDS             245442..246077
                     /product="hypothetical protein"
                     /codon_start=1
                     /transl_table=11
                     /translation="MNNYAMRNKLAVVGKNEGRNSILNMYRVPNSLKYYGVVRFNNWS
                     YSFMASERVFRATVYGFKGTLEELDKISSAIQSHMRPNREPACDSTNPDSPVFRDRFL
                     YNFLSKGIMIYKAPGLTDKNEEKYLGYVTSHAFVAYKKGNDITVLYKNVRFIFSVNKF
                     NRRPSTGTDVNKLNNVVYKLIFNVDKQLNDSIAKTNMTNITEEVEDFDGEF*"
     gene            246241..246687
                     /locus_tag="H16_Tanzania_scaffold_1_curated_prodigal-singl
                     e_247"
     CDS             246241..246687
                     /product="hypothetical protein"
                     /codon_start=1
                     /transl_table=11
                     /translation="MIKVLESSMFMYKNYLVVNPKLLDDSDFTELFNHKIVYIYDENR
                     DNTDYIINKVIRDIIINDRFIDIQCSFVKDTRDRRGCTQKQIESLRSILGSNYEYSLN
                     NLQLVFLAKQRRGVIQKLIDTFKNTEFIYWIPGMVTVKDNKMYQLV*"
     gene            246755..247300
                     /locus_tag="H16_Tanzania_scaffold_1_curated_prodigal-singl
                     e_248"
     CDS             246755..247300
                     /product="Uncharacterized protein n=1 Tax=Clostridium
                     botulinum Af84 RepID=S8BPW5_CLOBO"
                     /codon_start=1
                     /transl_table=11
                     /translation="MIKLDMYKSCCFTGHRPQRLYGYDLSNNKYQVLAHKLAKIAYTL
                     YTKYDVDTFFTGGALGADTIAFFAIEYVKSKGIPVKNYVVVPFCGQEKRWNAESIDRY
                     NRMLKASDGVIYIDQVFGLFPNKNCRVADALDRRNRYMVDNSKYIVTVFDGVRKGGTY
                     NCINYAMNRYGDDKLIIDAGI*"
                     /db_xref="UniRef100_S8BPW5"
                     /db_xref="cbb:CLD_A0020"
                     /db_xref="A0A0D1BNW6_CLOBO"
                     /db_xref="S8BPW5_CLOBO"
     gene            247400..247945
                     /locus_tag="H16_Tanzania_scaffold_1_curated_prodigal-singl
                     e_249"
     CDS             247400..247945
                     /product="hypothetical protein"
                     /codon_start=1
                     /transl_table=11
                     /translation="MIDIKICEECFNYDCPTPCPATDSQKISCIKRDMIYRLKDEFDF
                     DFENPKNYKKLASGRSEQIRAIYKEYTDMLHLDASKPLYTHDGKLIATSFERLVIGDY
                     GAYIEYDLSQVPQGVRYYLERGQEYRTQPYWRNKVKYIWYTIPDSKPHIKIYWQLRTV
                     TYADYKRKKFYISPFEIMQHK*"
     gene            248042..248290
                     /locus_tag="H16_Tanzania_scaffold_1_curated_prodigal-singl
                     e_250"
     CDS             248042..248290
                     /product="hypothetical protein"
                     /codon_start=1
                     /transl_table=11
                     /translation="MVLLDSLMQLNCEFEENGREYFLELYSKKLKRVISTINSLKANG
                     SSLEEIFELDNTNSADSITLDFAYDAYNALNSLYSTIG*"
     gene            248431..249270
                     /locus_tag="H16_Tanzania_scaffold_1_curated_prodigal-singl
                     e_251"
     CDS             248431..249270
                     /product="PT repeat family protein n=1 Tax=Neosartorya
                     fumigata (strain CEA10 / CBS 144.89 / FGSC A1163)
                     RepID=B0XVD0_ASPFC"
                     /codon_start=1
                     /transl_table=11
                     /translation="MATYNNNKKSSVTLDSNRKRYALVAGNGIAILMSDKHRFRRFSN
                     HNKNAIMNSLEALDYVLEKCPTNDTISELVIDIGIPNCIKGVFGASFRQYIRTQKFVG
                     SGDIIPVYMLEKMKHVVKAYNDRNFNVNIYSLSLASVDEEMVKIKQRALDVLYKVQVE
                     DSQTQSQPASQPVQGFTQEQVNAMIQNAVAQALASVMGNPAPVQQPIVEPVVEPVAQQ
                     IVEPAVEPVEQPVSTSAPKSQPVQSQVIESEVVDFNADDFTDDFDNSGEDPFAGFDEE
                     IPF*"
                     /db_xref="UniRef100_B0XVD0"
                     /db_xref="B0XVD0_ASPFC"
                     /db_xref="pcr:Pcryo_1407"
     gene            249385..249900
                     /locus_tag="H16_Tanzania_scaffold_1_curated_prodigal-singl
                     e_252"
     CDS             249385..249900
                     /product="hypothetical protein"
                     /codon_start=1
                     /transl_table=11
                     /translation="MKILLTEKERIHVNEFLDRIEKLCDAEDVKVLNDVRAKLDNPEF
                     KESEVIEFFLRTNFILDETEDSAKSLNRAYNNMNGEWNSIKFKIFAKVSKVFLLHNTW
                     TRNFYNATMYYIANFKQAIDKMVSKDFKVEDEPVMPNEVRPSSDGRCIGGNCHQCTEY
                     EDCPTGQMSEY*"
     gene            250327..250722
                     /locus_tag="H16_Tanzania_scaffold_1_curated_prodigal-singl
                     e_253"
     CDS             250327..250722
                     /product="Putative uncharacterized protein n=1 Tax
                     =Desulfotomaculum kuznetsovii (strain DSM 6115 / VKM
                     B-1805 / 17) RepID=F6CGZ8_DESK7"
                     /codon_start=1
                     /transl_table=11
                     /translation="MLDRLIKGITTVAGVKVVNTTPHAITMTTADQSITDSVSPCGAL
                     INATAVAQPVDSGITGIKFQKTSFIADPTTTDTLMAFHAKYPDVIVIGSLIAAQAYPG
                     LVVAMVAHPDFMRVPPADKKMLIDTYTVY*"
                     /db_xref="UniRef100_F6CGZ8"
                     /db_xref="dku:Desku_0931"
                     /db_xref="F6CGZ8_DESK7"
     gene            250840..251100
                     /locus_tag="H16_Tanzania_scaffold_1_curated_prodigal-singl
                     e_254"
     CDS             250840..251100
                     /product="hypothetical protein"
                     /codon_start=1
                     /transl_table=11
                     /translation="MKQVIVSVNSFSTRAVDVDDKFICFYTVKDNGEPSIIIPDESDR
                     YVFFESMQDPKDFKTEKIFYVSHITNVYDLVKDCMHFYKECI*"
     gene            251142..251327
                     /locus_tag="H16_Tanzania_scaffold_1_curated_prodigal-singl
                     e_255"
     CDS             251142..251327
                     /product="hypothetical protein"
                     /codon_start=1
                     /transl_table=11
                     /translation="MNEAIELYNNIMGLEIDMILNPDIYDESRKKKCRDVINKTEKQL
                     HDLGFTINEEGNLVEIK*"
     gene            251350..251511
                     /locus_tag="H16_Tanzania_scaffold_1_curated_prodigal-singl
                     e_256"
     CDS             251350..251511
                     /product="hypothetical protein"
                     /codon_start=1
                     /transl_table=11
                     /translation="MYSNYLFSESFESLKDVAIMLSRKGIRNIIRKTPAGWSLEVKCS
                     MIEINSILL*"
     gene            251707..252501
                     /locus_tag="H16_Tanzania_scaffold_1_curated_prodigal-singl
                     e_257"
     CDS             251707..252501
                     /product="hypothetical protein"
                     /codon_start=1
                     /transl_table=11
                     /translation="MLRIMIGNINTMQEILDNVFKPVLGEELEGVEVLDNDPNKLIKY
                     DLESLTFNQARIIEALLYNRKADGLLENIYANEELTQNFEVLDGSSELLLGSFEITVE
                     NEARAKEIVDDVFKSAGVYNVHVSMKPVAPGMFSFCKISLLAVGLTEDQIKLLNRTTS
                     MKSVGLKTKKLVQSATTTGYSSAKIVANDIVTPLAECAGKYAGLTTSTAVKATYKAGA
                     TFADEVFSNITREEFTEYEPAKRAVAGFKRLIHGDKKQTSIMSRSL*"
     gene            252693..253205
                     /locus_tag="H16_Tanzania_scaffold_1_curated_prodigal-singl
                     e_258"
     CDS             252693..253205
                     /product="hypothetical protein"
                     /codon_start=1
                     /transl_table=11
                     /translation="MAKYSKETIVCMVNRKDIVLVSNTETGKCKKYSNVEDIRGYMTY
                     LLASQLEKVAEEADTDKKYIFILNRSMIGIDKAENRQIWLDTGKTKAGDKVLEPEFLE
                     NIKVIHGICEQLGDRVSVLSSYSVRPREYEGRRYGSERLQKILARTWEAMDKICPVQR
                     ASAPDSFVLE*"
     gene            253336..253500
                     /locus_tag="H16_Tanzania_scaffold_1_curated_prodigal-singl
                     e_259"
     CDS             253336..253500
                     /product="hypothetical protein"
                     /codon_start=1
                     /transl_table=11
                     /translation="MKKLESLFVKKMFLESLIKEAYIKGEANSRLERLEEALKDVEYE
                     IDIENIKAFA*"
     gene            254591..254929
                     /locus_tag="H16_Tanzania_scaffold_1_curated_prodigal-singl
                     e_260"
     CDS             254591..254929
                     /product="Uncharacterized protein n=1 Tax=Clostridium
                     asparagiforme DSM 15981 RepID=C0D703_9CLOT"
                     /codon_start=1
                     /transl_table=11
                     /translation="MKILNCTPHDINILGDNGSTITSIKPSGTIVRVNQENKRVGYLN
                     INGVAIPESAVTFNDNGLPDECDDTLLIVSKLTADAFPWRQDLLLVNESVRDEDGKVI
                     GCKSLAFANK*"
                     /db_xref="UniRef100_C0D703"
                     /db_xref="C0D703_9FIRM"
                     /db_xref="C0D703_9CLOT"
     gene            254964..255200
                     /locus_tag="H16_Tanzania_scaffold_1_curated_prodigal-singl
                     e_261"
     CDS             254964..255200
                     /product="hypothetical protein"
                     /codon_start=1
                     /transl_table=11
                     /translation="MKAINLMGMEYTEDMINVLRRYDKHMKDSSIKTIEEDGSISILD
                     IYIARKEYLEXXXXXXXXXXXXXTSPCNQYNTCY*"
ORIGIN      
        1 AGAAAACTAT ATGAAAATTA ACGATCATAT ATATTTAGCA TGGTGGATGT AATGAAAATA
       61 CTAGAATACT TAACAGGAGA CTGTGATACT TGCAAACATA AAGACAATTG TCCTTATATT
      121 GAAGAAGGTA AAGGAAGCTG TTTTGAAATA GGAAGCTTCG AACCTCATTA TGAAAAGGAG
      181 GAATAAAATA TGAGTATGTT AAATAATCTT TCAAATGGCA TGAGCTTCGA AGTACGTGAC
      241 GGTAGAAAAT TCTATGTTAT AGATGATAGT ATATTTGTGC AAGCGGGTAT AACAGCCCGT
      301 TTGCCTAAAA TGGAGCATGT AGGATATATA TTTGAATTTG CATCAGAGTA CGACGAAGAT
      361 ATGTTTCACA ATAGCAGTAG AAATAGAGAT ATAATGGTTA TATACAACCA TTCAGGAGCT
      421 GCAATATTTA AACGCTGCGA AACGAATAAT GATGATAAAT TACCTGGCGG CGATAATAGA
      481 TATAAAGCAT TATATGCTAA ATGGAAAGCA TTTTGCATGA GCCATGATAA AAAATGCGAA
      541 TGGAGCAGAT GTGAATTATG TGAATACGAT AGTTATGACC ATTGTGAATT TAAATGGCTC
      601 ACAGACCATT ATGATACAGA TAAACTAATA GGAGGTAATG ATATGCCAAT AACAGAAAAA
      661 CAAAGAGCGT ACTTAAGAAT ATTATCATAT CTTACAAACG AGCTTTATGA TATAGAAGTT
      721 AAAACATTTG AAGAAGCAGA TAAAATATTA AAAGAACATA AAAAAGAGCT AAAAGAACAT
      781 ATAACAGTAA AATATTACAC AGATGAAGAC AAAGAACATT CATTAATAAT GGAAGTCTAT
      841 ATAGATGAGT GTTACGTATT CGTAATAGAG CTTTATTGCA AAGAAAAAGT TAAAAATACG
      901 GATACCATAT ATACTGTAAA TGTGACATCA TTTGGCTCAT ATGCATAAAA AGGAGGAGAA
      961 TATATGAGTG GAGGATATAG ACCAACATAT AAATTTACAT TAGAGGAGTA TAACGACGGC
     1021 AAACAAAAAT GGCAAAGCTA TGAATGTTCA GTAACAGAAG AAGTAACACA ATTTTATGTA
     1081 ACAGGATATG GAGAAAATGC TAAAGAAGCA AAGGAAGATA TGCTTAAAGA TCTGGACAAT
     1141 TATATAAATG AATTATTAAG ATTCAGACAA TTATTAGAAG ATCCTAAAGA TCCATGCGTT
     1201 GGATGTATAT ATAATCCTAG TACATGCTGT ATAAAAAATG TATGCGGCGA TAAAAAGAAA
     1261 TATAACGAAG AATTAGAAAA GAGAAAGGAG CTTAAATAAT GGGAGATGAA GTAATTAAAG
     1321 TTCTTAATCA TTTAGGTGAA CAATTTGGTG TAGCAATCGA TTGGTCATCA ACTAATGTAA
     1381 TGCCATATTT AAACGACTTA ATGACTCGTA TGATTAAATA CGGTATATAT ATAAATATCT
     1441 ATCATATTAT ATATGCCATA TTTATAACGG CATTATTTAT CATAGTAACT ATAGTACTAT
     1501 ACAAAATAGC ATATAAAATG ATATCAAAAT CAGAAGAAAA TGAAGAGTAT GTTAATTCAG
     1561 CTAAAATATT ATCAACAGCA TTTGCAATAA GTCTTGTAAC AACTGTAATT GTAGCTTTAA
     1621 TAGAAATAGG CAATATAAAA GACTGTATAG CAGATATAAT AGAATTAAAT ACCGTACCAG
     1681 AAAAATATGT AGTAGAAATA ATACAAGATA AGATAGATGA TTACAATGAG AGTAAAACAG
     1741 ATTAGGAGGT ATGCTATATG TATCTAAGTG AAATGACAAA CACAGAGCTT ATAACAGAAA
     1801 TGAAACGTAT AAGTAAAGGT TGTGTTCCCG TAGATATTAA TCCGTGCTAT ACATGTATAT
     1861 ATAATCTTAC TTCTAATGAA TGTAAAGATT GTAGAGCAAA TGTTATTGAA GAAATAAAAG
     1921 ATGAGCTCGA AAATAGAAAC GTAGACTGGG AGGGAATCAT ATGCAAGAAA AAATAGAAGA
     1981 TTTCATGCTA GCTATGGATT CACTATTTGC TGACAATAAA TACAAAGAAG GCGAAGCAAT
     2041 AATAGATGGA CGTTTTAAAG AGAATTTAAG ACATGATGCC ATCGATGTAT TATGTGATAT
     2101 ATTTGGATAT GAAGTATTAA AATTAATAGA CGTAGTAGTA GATGAAAACT ATATGGCACC
     2161 TAGCAGTGTA ACTGTATCTT TTATAAACAA AAGAACAGGA AACGTAATAT CTGATACCAA
     2221 CGAACTCGAA ACATTACTAC GCCGTATTTT ATAATTTATT CAAAATAGAG TATATATTAA
     2281 TATAAAGGAG GCTAAGCTAT GAGATTTGAT GATTTTTACG AAGCATTCAA CTTTTTAAGA
     2341 AATCATAGAA TGTGTGAATG TGAAATAAAT TTTGGTGACG ATAGACACAA ACGTAAATGT
     2401 ATGATCAATT ACTTTGACAA ATGTTTAGAC ATAAGTGTAG TTAAAGTTAA TCCAAAGACA
     2461 AATGAGATAG ATACTAAAAT GGATAATAAT ACTAAAACTG AAGTATGGTT AGAATTTGGC
     2521 CGTGCTTTTG TAGATTACAG TATAACTGAT AATGTTATGT TTGAACATGA CTACAGACTA
     2581 GACTGTGGCG CTGATACATT TGAAGAAGCC ATAGTAAAGC TTGCTAATCT AGTAAATGAA
     2641 TTCTACTTCG ACAATGGAGA AGAAAAGCAT AAAATAACAG AACTCTAAGG AGATGGTAAT
     2701 ATGCAATACT CAGAAAAAGA TATTAAGCTA GAACAATCTA AATTCAAAGC ATATCTAGAT
     2761 GAGGAATTAC TAGACATGCT CTATAATTAT AAAGGAGATA GAAATCGCAT ATATTTTAAA
     2821 GCTCTAGCAC GAGAAATAAA AGAAAGAAAC ATAGATTTAT AAGGGACGCA GCAATGCGTC
     2881 TCTTTTATTA TACAGGAGGT ATAGTTATGT TAGTAAATAT AATCATAGGT CTAACAGCTT
     2941 GTGTATGTAT AGGTTCATTT TTCGGTATAG CTTTATTTTT AATATCATAT AAATTAGACA
     3001 ATAATAACCT ATAATGGAAT AATTTGTATG ATATAATCTA ATAGAAAGGA GAAATCGCAG
     3061 GTGAAACATA AGAGAATAAA GATATTGTTA ATGACAGGAG TTTTAACTCT AGGACTATGT
     3121 ACAGGATGTG GAAACAACAG TGAATTAACT GTTCTACAAG AAAAATATGA CAATAGTCAA
     3181 AAGATGGTAG AGCAATATAA AAAAGATAAA GAGAAATTGA TAGAACAAAA TAAAGAATTA
     3241 CAAAAAGAAA ATAAAACATT AAAACAAGAT AAGAAAATAG CAGAATTAGA ACTAGAAGAA
     3301 TTAAAAAACA AAGAAGAGAA TACAACAGAC AACAACGATT ATGCCACAAA AGATTATAAC
     3361 GATAATTATG TCACAAAAGA TTATAGCAAT GATTACAACA GCAATAATGA GTCTAATAAT
     3421 TATTCTAATA ATGAGTCCAA TTCGGATTCA TCATTTGATG GAGCTTCCGA TGATGTTACT
     3481 ACTGACGAAC CTAGCCAAGA TTATGTGTAT TGGACACCTA ATGGCAAGTC TTATCATAGT
     3541 ACTAAAAATT GCCCTACATT AAGTAGAAGC AAAGTTATAT ATGAAGGATA TAACTGTCCA
     3601 AAGACAGATC CATGTGATGT ATGTAATTAG TTATTAATTG GAGGGAATAT GATGAAAAAA
     3661 ATATTAAGTT TATTATTAAT ATTATGTACT ATAGCAACAT GCACAATAGG ATGTGAAAGC
     3721 CAAGAAGAAT ACGAAGCTCG TGTTATAAAC GCAGTAGAGA ATAAAGTAGA TGTTTTAATG
     3781 GCAGAAAATG ACGCATATAG TCAAGTAACA AATAAAGAAT GGTCATATAG TAAAACTGAA
     3841 GACGGACAAG AAATAGTAAC TATGACAGGC ACTATAACTT ATATAATAAG CGCAACAATA
     3901 GTATTCAGAT TTTATGTAGA TACAAATAAT GGTTACATAA CAAAAATGTC ATATACTTTT
     3961 GGAGACGATA CGGAGACTGT AGATGTTCCT AAAAGCGACA ATAGTAAACT AGACTTATAA
     4021 AATAATCCTC CCTTCGGGGA GGATATAAGG AGGTATATAA TGTTATTAAA GAAATTAGAG
     4081 AAAAAGTATC CTAAGCCTTT TAAAGCATTG AGAATAGGAG AAAAAATGCT GGATATATTA
     4141 GATAGAATAT TGCTAATTAT AAGTATATTA GGCTTTTTAG GTATTGGAAC GTATACAGTA
     4201 AAAGAAAATA TGCAACAAGA TAAATCGTAT TCTAAAGTAC AAACCAGTAA TGAATTTGAT
     4261 ATAAATGACT TAAAAATTGA ATTCACTAAT AATGGACGTG CTATCATAAC TAATAATAGT
     4321 CCTTATATAA TAACTGAAGC CTCATTTAGT TTTAAAGAAG ATAGTATGTA TATAATAGGC
     4381 ATAGACTCAT CTCTTAGACC TGGAGAAAGT CAAAATGTAG ATGCGCAAAA ATACTATAAA
     4441 AAAGGAGGCT ATACTATTTC AGAAACTTTA GTTTCTTATA TTGACAATAA TGGAAATTAT
     4501 AAAGATATTA TTTATGATAA CATAGCGAAT ATATATGAAT AAGGAGGTAT ATAAATGACT
     4561 TATGTAGAAT TAAACGATAA ATATAATAGT ATAATTGATA CTAGAGGAAT AAGAAGTATG
     4621 TATACTACTA CTACATCAAT TGATTGTTGC TATCTTAAAA TAGGTTACAG CAATAAAGAT
     4681 TACTATTCAT ATGAATATGA AGATCTACTA TATCTTTGTA GAGACGTAAC AGAAATAAAA
     4741 CGAAAATTAG GTTTTTTATA AAGGAGGCAT TTTATGACTG AATTTCAAAA ACAAAGAATA
     4801 GAGCGAAATA TCAAAAAAGG AACTAAAAGA AGTTTCAACA TGAATGTTCA ATACTATAAA
     4861 GGCATACCTT TGAGATTAAT TTGCAGAGAT ACATATCGAA GCAATAAGGC AAAAAGATTT
     4921 ACTATTAATG AAACCAATCA AAATGTATGG ATTCCTAATA AGCATTTAGA AGAAGACGGC
     4981 ACAATAAAAC AAGGAGAGAA TCTAGACTAT ATATTTATTA AAGCAGCTAA AATGAAAAAG
     5041 CTAAAATATG CTGGAGTAAA TAGTTGGAGC TGGCAAAGAC GCTAAGGAGG TATATTATGA
     5101 CTTGGTATTC AAATGAAACG CAGATAATTG TTATGGCAAT TTATTTTCTC GTACTAATTG
     5161 TTGTAATAGT AGGACGTTTC TTTATAGAAG ATAGCAATTT AACTTTTTTT GTAGCATTGT
     5221 TATTGCTATT AGTTACAACA CTTGGGTTAT TTAAATATAT AACAGAATCT ACTGCAAAAC
     5281 AAAATGAGGT ATTGACTAGC AAATACAAAT ATAAGATAGA AATATTTAAA GGCAAAAACT
     5341 GTGATACATA CTATACAAAT GAATTCAAAA TAAAAAACGG TATAGTATAT TTTGATAACA
     5401 GATGTGCCGA TAATTTTTCA ATAGAAACGC TTAAATAAAA AGGAGGGAAT ATTATGGTTA
     5461 AAACATTTAG AGAAGTACTA CAAAACATAA AACCAGGTGA AACCTGGGAT TGTATAAATG
     5521 ATTGTAATAT AAAAAGCATA TCTTATATAG ACAAATCAAT AAGAATTGAG TATTGCTCAA
     5581 GTATAATTTG TTATGTTTTA GATGATGCAC AATTCAAATT AAGAAAAGAA GAAGTAGAAT
     5641 TTGAGGACGC AATTAAAGCA TTAAAAGAAG GAAAAATAAT AGAATCATGT AAAACTTTTC
     5701 GTTTATACAA AATAGACGAA TGTGTTAATG GCAAAATAAT TTTAGTAAAA TTATTAAACA
     5761 GTTATGTATG GGTGGATTCA AATATTGTTT TTAAACCAGA AGAAATATTC AATAAGTGGC
     5821 ATATATATGA TGAAGGAGAA ATGTAATGAT GTTTCTAATT ATAACAGATT CGCTCAGCGA
     5881 TTGTACTAAT ACGTACGAAG TAAATTTAGA AGGCAAAAAA TATACTGTAG AAGAATTTAT
     5941 ACAGATGATA TTTACAGAGC GCCCTAATGA ATGGGGCAAT ATAGAAGTAT ACGGTATAGA
     6001 TGTTATTAAT TATAGAGGTG GTGAAATAGT GAGCCAACAT TTTAATAACG ATCTATTAAA
     6061 TAAACCAGTA AAACATGTTA TAGCCTATGG AGGTTGGTCC AGAATGGACT ATGTTATTTA
     6121 TGTGTAGGTG ATTTTATATA TGAATATAAT TAGAAATTTG AAATTAAGAA TTTTAATAAG
     6181 AAAAAATATA AAGAACTTAA AAGAAATAAA GAAGTATACA ATTAAATCAA TAGAAGAACT
     6241 AGGAAGACAG AAGATAGAAA CGAAGTACAA TGTGATGTTT GAATTTAAAG AAGCCGTAGA
     6301 AAAAGAAATA GACTTTTACA GAAGAAGTAT AAAAAAGAGA ATATATAGGG ACGTTTTTAA
     6361 TATCAGTGAA TTGAAGACAA GATTAGAAGA TTTCGAGAAA ATACGCTCAA AAGTATTTAA
     6421 AGAGTATTGT TTTATAACGA TATTAAATAT ATTCGAAGAT ACATCATATA CGCCTATTGA
     6481 ATGGATAGAT GCATATAATA TGCTGATTAT CTTAAAAGAA TATAATATTG TAGAACATAA
     6541 ACAAGAAAAA AAGAGAATAA CAATAGATAT GGAATATGCT ATTTGTATAT TCTTATGTAT
     6601 CTTTGTTATT TTCGTTGCTT TTTATTCTTA AGGAGGGATA GATATGCTTA TAGAATTAAA
     6661 AGATTCAAGC AGAAGTATCG TTAATCTATC GGATATGTCT GTTATAAACT TTACAGCACG
     6721 TACATTTGGA GATGTATATG CAATAACTGT AGTGCCTAAA GGCTCAACAG AAGGAATATC
     6781 ATTTACATAT CCAGACCTTA ATACATTACA AGGAGATAGA GCAAGAATAA AATCAATGTT
     6841 AGGTTTAAAT AAGGAGGAAG AACAATGAGA ATATTTAACG ATAATAAAAT AACTAATAGT
     6901 ACAATAATAT CTGGTGATAA CAAAGCCATT GTTAATAATG TGGAAATAGA TATACCAGAA
     6961 GGAGCTAGTA TATCAATAAA ACACAATAAA GTATATATCA ATGGTAAAGA ATATAAAGAT
     7021 AAAAAGTTAG AAAATAAAGA ACCTGTCAAT ATAATAGTTA ATGGCAATGC TGAAAATATC
     7081 AGCTGCGGTA ACTCAGTTGA AGTTAAAGGT AACGTTACAG GTGATATAGA CTGTGGCAAT
     7141 AGCGTTAAGA TAGGAGGAGA TATGCAAGGA GATATTGATT GTGGTAACAG TGTCAATATA
     7201 TCAGGCAATC ACACAGGAGA TATCGATGCA GGAGGCTCAG TTAGAATAAA ATGAAATATA
     7261 TCAAGTATAT AGTTCTATTA ATAATAGTGG CGGTAATTAT CGCCACTACA ACTGTATCGT
     7321 GCAGTATTAA GTTACCAGAT GGAATAATTA TGAGATAAAT TATAAAGGAG TGATATCATG
     7381 AGTCACGCTA GTGGAAAAGT AATATTCAAA GACGGAACTG AAAGATTTGC AGAATATAAC
     7441 GGAAGTGGAG ACTACATGTA TAATCTTACA TATGAAACTA CTAATGAAAG AAATGATAAA
     7501 TGGAGACAAC CTGGAAGCGA ACCTGACTGT AAACATGAAC ATGTAGAGGA TGTAACATTA
     7561 CAAAATAGTT ACGGATGTGG TATGACATGG AAAGGCAAAT GTTGTAAAGA CTGCGGATGG
     7621 ATTATAGAAG GTACAGATCC ATATGCAGAT GATACATTAC ATGAACTTCG CTATGACGAA
     7681 AAATATTAGG AGGCAATAGT ATGGTTATAG AATTAAGTCC AAGAAGCTTT ATAAATCTAA
     7741 ATGATAAAAC TATGGATATA TTGTACCCTG GAAGAGGTAC GATAGCTGTA GCTAAAGGCA
     7801 AAATAACAAA TAAGATAAGT ATTGAATATG AACATATAAG ATATGCATTA ATGAGAAGTG
     7861 GAGACTTATG CTTAGTTATG AAAAATAACT CTACTATGTT TAGCATTAAA CCAGCAGAGA
     7921 CATTTACAAT TCAAGGAGAT AGAAAAAGAC TCGAAGAATT ATTACAAAAA TTAAATCCAT
     7981 TAATAAAGGA GATATAGCAT GACTTTAAAT GAGCTCGTTA AAGAATTAAG AAAAGAGAAA
     8041 ATAATACAAT ATGCAGTTGT ATATAAACCA GTAAAGGAAG ATAAAGTATT ATATCTTGTA
     8101 TTAAAAAACG AAAGCTATGA AAAATCAATA GCATGTATAG ATGCTATTAA TAAAATTAAA
     8161 GAGAAAGTGA ATGAGCCATT CACATATTAT TTAACAGAAC TACAAGAAAT TGGCATAATA
     8221 ATAAATAATG TAATTGGCTA CAAATCTAAA TTCGAAATAT TATATTAAGG AGGAAGATAT
     8281 ATGAGAACAT TATTATTATT TAGAGGAGCC CCAGGTTGTG GTAAAAGTAC ATTCATAAAA
     8341 GATCACAATC TTGAACAATA CTCACTTAGT GCAGATAATA TTAGATTAAT GTGTCAAGCA
     8401 CCTGTTCAAA AAGCAGACGG TACTTATGGT ATATCACAAA GTAACGACAC ATACGTATGG
     8461 AAGCTATTAT TTGACATGCT TGAACAACGT ATGAAAAGAG GAGAGTTCGT CATTATAGAC
     8521 GCAACTAATA GTTTAACAGC AGATATGTCA AGATATAAAC ATCTCGTTGA ACTATATAGA
     8581 TACAGAGCAT TAATAGTAGA TATGACAGAT ATACCAAAAG ACGTATGCAA ACAAAGAAAT
     8641 GCACACAGAT TACCAGAGTA TAAAAGAGTA CCAGAATTCG TTATAGACAG AATGTATGAC
     8701 AGATTTCAAA CAGAAAATAT ACCTAAATGG ATCAAAGTAA TTAAACCAGA AAAAATAGAC
     8761 AATGCAATAC AACTTAAACC TCTAGACTTT AATAAATGGA ATAAAATACA TCATATAGGT
     8821 GATATTCATG GCTCTTTAGA TTGTCTTAAA AAATACTTAG GAGAAATTAA AGATGACGAG
     8881 TATTATATCT TTTGTGGTGA TTATTGTGAC AGAGGTACAC AAAATGTAGA AACTCTATTA
     8941 TATATGATGG AACTTGCTAA ACGTAATAAT GTACAGTTAT TAACTGGTAA TCATGAAGGA
     9001 CATCTTTGGA GATATGCTAA AGATGAGCAT CCTACATCAA CAGAGTTTGC AACCGTAACA
     9061 TCTAAAGAGT TTGATGAAGC AGGCGTATCT AAGAAAGATA TTAGAGTATT TTACAGAAAA
     9121 TTAGGTCAAA TAGCATATTA TACTTATGGT GATAAGACTA TACTTGTAAC TCATGGTGGT
     9181 ATAGCACATA TGCTAGACAA TCTGATGTTA ATGGCTACTG AACAATTTAT TAAAGGCGTA
     9241 GGAGATTACG ACGAAGTAGA TATGGCAGAA AAAGCATTTG CAGAATCTGT TAAAGATACT
     9301 AATATATATC AAATACATGG TCATAGAAAT ATAAACGGTG CATCTATAAG CAGCAACATA
     9361 AGATCATTTA ATCTTGAAGG CGAAGTAGAA TTCGGCGGTC ATTTAAGATG TGTAACACTT
     9421 GACAAAGACG GATTCAAAGA GTACCAAATA AAGAATGATA ACTTCAAGAC AATAAAATAT
     9481 GAGCCAGACC ACTTTAATAA TTTATCTGTA GCAGATGCCG TCATCACATT AAGAGCTAAT
     9541 AATCTTATCA GAGAAAAGAA ACTAAACAAT AATGTATCAT CATTCAATTT CAGTCCACAG
     9601 GCATTCAAAA AGAAAGTATG GAACGAAGAA ACAATAAGAG CTCGTGGATT ATTTATTAAT
     9661 ACTAATATAA ATCAAATAGT AGCTAGAAGT TACAATAAGT TCTTTAATAT AGGAGAGATG
     9721 CCATTAACTA AAATAGGCAA TCTTGAAAAG AACTTCAAAT ATCCTGTTGT AGCATATGAA
     9781 AAATACAATG GCTATCTAGG ACTTATAGGA TATAATCCTG AAACAGATGA GCTTATGTAT
     9841 TGTTCTAAAT CTACAGACGA AGGAGAATTT GCACTATGGT TCAAAGAATA TATGCAAACT
     9901 CATTATACTG TAGAACAATT AGACGCAGTA AAAGACTATA TTAAGAGAAT GAATGTTACA
     9961 TTTGTATTCG AAGTAATATT AGTCGATAAG GATCCTCATA TGATCAAATA TGAAGAAGAC
    10021 ACAGTCGTAT TATTAGATAT TATATACAAT ACTTTAGATT TTAGACATAT GAGTTATGAA
    10081 ATGTTACAAT TCACAGGCGT TCGTCTTGGT TTTAGTGTGA AAAGAAAAGC TAAAACTCTT
    10141 AATAACTGGA ATGAATTTGT ATCTTGGTAC GAAACAGAAG TTAATATACC TGAAAACAAT
    10201 ATTTTAGAAG GTTTTGTACT AGAAGATGCT GAAGGATTCA TGACTAAAAT CAAAACAGAC
    10261 TATTATAAAT TCTGGAAAAG AATGAGATAT GTAGCAAATG AAATAGCAGG AAACGGATTT
    10321 ATCAAAAAAC AATCATTAGT ATCTGAACCT CTAGCACATG CATTTTATAC TTGGTTGTTA
    10381 ACTCAACCTA AAGAAGTACA AGCCTTAGAT ATAATCTCAT TAAGAGATAA ATTTTACGGA
    10441 GGTAAATAAA TGATATTAAT AAGTAAACAA GCCTTAAAAG ACATATTATA TGAAACAAAT
    10501 ATAAGTCCAG AAGAAAAAGG CAAACTAGTA GCTAAAATCG AAAGCTGCAA TCTGTATAAA
    10561 GAAGATAAAG AGGAGTCTTT GCTAGATGCA TTGAACTCCT TGAAGTTTAA TATTCAAAGT
    10621 GATCCAGCAG ATATTTATAA ATATCGCGAA ATGTATCTAG GTGTTAAAGG ATATATAGAA
    10681 GGAAAAATAA CGCTTCAAGA AGGCTATGAT AAATATTTCG GTGATTCTTG TCCACTATTT
    10741 GGTTATACAT GGTGTGAAAG AGGAAAAGAC AAAATAAATG ATTGTAATAA TTGTGATTTA
    10801 AATGAAAAAC AGTGGCCTGA TGATAGCGCT CGATGCTTAG AGTGCTGGAA AAGAACATTA
    10861 AAAGCAGAAA AGGAGAGATT AAAATAATGG ATTTATTTTC ACTTGTCGTT AGAAAAATAG
    10921 TTTCAACAGA AATGAATAGT ATAAAATGTA AATGTGGTCA CGTAATAGAA GATGATTTTT
    10981 CTAATACGAC TACAGTTATA GAACATACTA ATAAACCATG CCCAAAATGT GGTAAAATAT
    11041 ATCTAGATAA TAATTTTGCA GACGTTATGA AATATGCATG TGTTCTCAAA GCAAATGCAG
    11101 AAAAAGAAGG CTATATAAAC GAAATATGGA ACGATGATTT AGAAACTAAA ATGAAAGATA
    11161 TATTAAAAAG TAAATAAGAA AGGATGATAA ATTATGGCAG GTTATAGACC TACAGTAGCA
    11221 ATTGATTTCG ATGGAGTAAT TCATAGCTAT ACTAGTGGAT GGCAAGGAGC AGACCAATGC
    11281 CCAGATCCAT TAGTAGAAGG AATTGACGAA GTTATAAAAG ATTTAAGAAA AGATCATAAA
    11341 GTAGTTATTG TATCTTCAAG AGCAGAGACT GTCGAAGGAA GACTAGCTAT AAGAGACTAT
    11401 TTAAAAAAAT ACAATATAGA AGTAGATGGT ATTGATTGTA AAAAACCACC AGCAATAGTT
    11461 TATATAGACG ACAGAGCTAT ATGTTTCACT GGCGATACAA ATAATCTAGC TGAACAAGTT
    11521 AGAAATTTTA AGCCATGGAC TACTAAAGAT GAATAAGCTA AAACAAGCAG ATCCATTAGT
    11581 TGTTGGCGCA GCCGTAAGTA ATCTATTTTA TAGCCTTGCA TATCCAATAG TTCATACTAT
    11641 TACTATGCAA GGCATAGATT CTAAATGGTT AAGCTTTGCT AGTCTAGCTA ACTGCTTTTT
    11701 AGCATCAATC ATAACAAAGT TATGGTTAAA GAAAAGTAAA GAACTATATT ATTTCTATGG
    11761 CATAATGTTA GGCGTAGAAG TAATAGTATA CGGTATATTA ACCGTAGCAT TTTTAGGCGG
    11821 AGCAGCAACT CCGTCTATGT ATTATATGGG AGATGCTATA TTAAATGCCA TTATAACAAG
    11881 AAATATTATC TGTNNNNNNN NNNNNNNNNN GGTGGTACTA GACTTAAAGC ATTAAGATAT
    11941 GAAGGTGAAG AAAGAGAAAA GTATGACAAT AAAAATAACT ATTATAGCTA CATAACTAGC
    12001 ATAATAGGAT TTGCAATAAG TTCATTTATA ACATTCTCTA CACCTATAGG ATTTATATTA
    12061 ATGTTTGTCG GTATTGCCGT CGATAATATA TTCTATTATT GTGCGTTCAA AGAAGAAGGA
    12121 GTTGAATCTA ATGAATAATG AGAATAAAGC AAAAGTAGTA TATGAAAATC TATCAGATAT
    12181 TTCAAAACAA ATAATAGCAA ATTTTCAAAC AATATTACAA ATATCAAATA TTGATGCCCT
    12241 TAAATTAATA TGTTCTAATA ATACAGCTAC AATGTTCTTG CTCTTTGAGC CTGTATTACA
    12301 GATATATGGT ATAAAAAAAA GTACAGAGCT TTTAATGAAA TCTACAATTT TTAGAACAGA
    12361 TAATTATGAT CAACCGATAA CAGATAAAGA GACAAATAGG ATAAAAGAGT ACTATAATTT
    12421 AGATATTAAA AGAATTTAAA CTAACAATAA ATTTTATTAT AAAATAAAAA TAAAAGATAT
    12481 TTTCAGGAGG AAAATTATGA AAATAATTGA GAGTAATGGA CAATTCAATG TATATGGAGG
    12541 AAATAGTGTA TTAACATATA ATATGCTTCC AGCAGGTTAT TATGAAATAT ACTTCCATAA
    12601 ACAAAAAGGT TTCTGGTTAG AAGAACATCC TCAAATGCAA ATAAAAGAAG AAAAAGTCTA
    12661 TGGAAATCAT ATAGAGAAAG TAGATAAAGT ATTAAAAGCA TTTAAAATGT TTGATAGAAA
    12721 CTTAGGTATA ATGCTTTCTG GTGATAAAGG CATGGGCAAA TCTTTATTTG CTAGAATGTT
    12781 AAGCACAGAA GCAGTAAAAG TTGGTCTACC AGTAATCGTA GTTAACTTTT ATGCACCAGG
    12841 CATAATGAAC TTTATAGATT CTATACAACA AGAAGCTTTA ATATTATTCG ATGAATTTGA
    12901 TAAGACATTT GAAGAAAGAG ACGATTGTAA TCCTCAATAC GAAGTATTAA ATGTACTTGA
    12961 CGGATTGAGT ATAGGTAAAA AACTATTTGC CTTTATATGT AATGATTTAG AAGAAATAAA
    13021 TGATTGCATG CTAAATCGTC CAGGTAGAAT ACATTATCAT TTTAGATTTA GTTATCCTAA
    13081 TGAAGAAGAA ATAAGAGCTT ATTTAAAAGA TAAATTAAAT CCTATATATT ATGATCAAAT
    13141 AGATGATGTA GTTAAATTTA GCTGTATGAC TAATATAAAC TACGATTGTT TAAGAGCCAT
    13201 AGCATTTGAA TTAAATTGCG GATATGGATT TAAAGAATCT ATAAATGATT TGAATATATT
    13261 ATGTACAGAT GGAGCTGAAA GCTATTGTAC TTTAGAATTA GAATATGCTA ATAATAAGAA
    13321 ATTTATGCGT AACGTATCAT TTGATTTATT TGATAAAGAT CGTTATATTA AAGTATGGGC
    13381 TAAGGATCAA GATGCTAAAG CAATAGGAGA AGTCTATATA GGATTTAGTG TTAGTGATGT
    13441 TGACATGGTA AAAGAAAAAG AATTTTTCGC AACTATAAGC AATATAGAAT TAAATTTGTT
    13501 AGATATATAT AGAGATTATA CAAAAGAAGA AAAGCAAGAA TTAGAAAAAT ATTATCTAGA
    13561 TCCTGAAAAT GTAGTTATGA TTACATTAAG AAGAGCTAGT GATAAAAATA AAAATAAAAG
    13621 ATACTTTTAG GAGGTAAAAA AATGGGATTT TTTAAAAAAA TATTTCAAAA AGGTGAAGCA
    13681 GCAGCACCAG AGACAACACC ACAAATGCCA GAAAGAATAA AATCTGACGC TATAACAACT
    13741 GTTAATTTAA AAGAAGAAAT AAAATCTGAT GCTATAACAA CTATAAACTT AAGAAAAGAA
    13801 AAACTAAACA AAATATGTTT AGAAAAGAAA GAATTACAAG ACTTAACATC TAAAGTTGTA
    13861 GTAGTATTAG ATTATTCTGG TTCCATGGAC CAATTATACA GAGATGGTGT TGTACAAGAA
    13921 ACATTAAACA GATTATTACC ATTAGCATTA AGATTTGATG ATGATGGTGA AATGGAACTA
    13981 TTTATATTTA GTAATAACTA TAAACAATTA CCATCACTAA ATATAAACAA CTTCGATAAT
    14041 TATATCAAAA ATGAAAAAGT TCTAAAGAAA TATAGTATGG GAGGAACAAA TTATTCTCCA
    14101 GTTATAAGAA ATATAACAAA AGATCAAGAA GGTGACATAC CTACATTCGT TATATTTATA
    14161 ACTGACGGCG ATTGTTTCTC AAGTGATAAA ACATCAACTG AAGAAGCGAT AAGAAAAGCT
    14221 TCTGATAAAC CTATATTCTG GCAATTCGTT GGTATAGGCG ATTCTTCATT CGACTTTTTA
    14281 GAATCATTAG ATGATATGCA AGGTAGATAC ATAGACAATG CTGACTTCTT AAAAATCTCT
    14341 AACGTTTGTA ATTTAAGTGA TGAAGAACTT TACAAAGCAT TATTAGGAGA ATTCCCAGAA
    14401 TGGTTAAATG CAGCTAAATT AAATAATATA ATAAAATAAA GTTATAGCAG GGCTTAGTCC
    14461 CTGCTATGAT TATAAGAGGA GAAAACTATG GCTAGAAGTT ATTTTATATG GAAAGTAACA
    14521 TTAGATGACG ACACAGAATT AAAATTCGTT GCTAATAGTA TTAATCAAAT ATTATACAAC
    14581 GGTATTAATA TTGACTGGGA CGAAATAATT AAAATTGAGC AAGTCGAACT ATATTATAGT
    14641 AATGCAGAAG AGGATTACCC AGATATAATA GACTTACGTA ATTAGTAAAT GGAGGCGATA
    14701 CTATGAGAAA AAACGTAATA GCTATAATAA TTAAAATAAT GTCATCATTA ATATTATCTG
    14761 TAATATTCTT ATTTGTATGT TTTAATAATA AACTGTTTAG TACATATGTA AGTTACAGTC
    14821 TTTTAATAAT CTTAGGAATC GCTATAACTA TTTTACTATA TGACGCTATA AATGAAGTTG
    14881 CAATATGCAA TGAAATTAAA CGTATAAAAA AAGAAAAAGA GGAAAAAGCA AAACTGTAAT
    14941 AAGTTAGGAG GCAATCATGT CAAAGAAAGT AATAATTAAA GATATAGTAA TTGGCGATTC
    15001 CATTTGTCAT CCATGGTATA TGTTTTGTAA TGAATATGAC GAATGGGATT CAATTAAAGA
    15061 TGATGTAATA TTCACTAAAG AAAGATTCTT ACCAAAATTA ATGGTAGAGT GCGGTATAGT
    15121 CGATTCTATT TCTGAAGTTA GAAGAAATAG ACCTGAATTA GTTAAAACTC TAGATAAACC
    15181 AGACTTTATA GAAGTTAAAT GGAGCAAATC TAGATTATAT ATACAAGTAG GAGAGTGATA
    15241 TATTTGAAAA TCAATAAGAA ACTAATACCT GTATTAATAA TAGTTGCAAT ACTAGGACTT
    15301 AGCGTCGTAG GATGTCGAGA ATCAGAAAGA GTCAGTTATA ATATAAGTCA AGAAGCTGAC
    15361 AACTTTAATG TAACAAGAAG ATTAGTAGTT ATAAATGCTA GAACAGACAA ACCACTATTC
    15421 GAACTTGTAG GAAATTTTGC ATTAAGCAAT AATGACGAAA ATGAGCTAGA AGTTGTTTGT
    15481 CAAACAGGTA AAAATGAATT CAAGAAACAC TATATATATT TAAATGAATA TACTATATAT
    15541 ACAGTAGAAG ATATTGGCGG AGCCAATGTA AATAAATATA AATATGAAGT TAATTTCTTA
    15601 CCAGAAACTA TACAACCTAT AACTATAACT ACTAAAGACT AGAGGTGAAT CATATGCAAT
    15661 ATAAATTATG GTCCAAAAAA GAAAAGAAAT TCATAAAAAA TGGATGGATA GTATTTCCTG
    15721 ACGGAAGACC ATTTTGGATA ACATATGGAG AAATAGACGC TGGAGTATAT ATGAAAGACC
    15781 ATGTACTAAT TAAAAGTACA GGTATTAAAA ATATAGATAA CATCGAGATA TACGAAGGTG
    15841 ATATATTAAA ATGTAAACTA TATAATGGAG AATACGAAAA TTACGTAATA GTTTGGGATG
    15901 AAGAAGAAGC AGGCTTTGAT GCATTAAATG AAGATAAGAG TAACTTCATG TTACCAAGTA
    15961 TATGGACCGT ATCAGAGATA ATAGGCAATA TACATGAGAA CCCTGAACTA TTTTATTCAG
    16021 ACAAAGGGAA AAAATAGAAC AGTAATAAAG CAGGTATTAA TTTATCTGCT TTTTTTATTC
    16081 AATAAAAAAG GAGGGATTAT TATGAAAAAG TCGAATATAT TAACTGCGAC AGCTATTGAT
    16141 GCATTCTCTG TTCAATATAC AACCTACATC TGTAGGTAAA GCCGTTAATC ATGGATGTAT
    16201 AAGATTACAT GATTATGATA TTTTATGGTT ATATAACAAC ATCCTAATAG GATGCGTAGT
    16261 TGTTATACAT TAAATGATAG GAGGAACAAA ATGAGGATGA CGACAGTAGA TATATTAAAC
    16321 ACAGATAACG AACAAATAGT AAATGGTTTA TTTGGTCACT CATTTACTAT ACCTAAAATA
    16381 GGAGAAAAGA TACTCTATTT AGATAAGGAA TATAAAGTAA TAGATGTGAA GCATGAATTA
    16441 ATATGTGTTG GCTCAATAAT ACAAACAAAT AAGGTGACTT TAATAGTAAA TGAAATAAGA
    16501 CACGATTTAT ATACTTAGGA GGGATATAAT GGAAAAGTCA GATTTAAAAA ATGGAATGAG
    16561 CTTTAAAACT AGAGGAGACG AAGAATATTT TATAATACAA GGAAACTTAT ATAGAAAAAC
    16621 TAAAGAACTT TCATTGAAGC CTAATGGTAA CTTCGATTAT TATATAAAAA ATTACAAAAA
    16681 CGATTTAACT CATAAAAATA AATATAGTGA AGATATTATG AAAATTTATG ACATGAACAG
    16741 GAATCAAATA TGGGAAAGAA CAGATTGGGA CAAAATACCA ATCGATACTA AAGTATATGT
    16801 CAAGAATTAT GAAGACAGCA ACTGGAAGAA AAGACATTTT GCTGGATATG ATAAAAATTT
    16861 TGAAAATTCT CCATTTAAAG CATTTGACTA TGGTCAAACA TCATGGACAT CTGACGGAAC
    16921 AGATATCAGT AACTGGAGAT TCTGTAAATT AAATGAGGAG GAATAATTAT GATCAATGCT
    16981 ACTAAACATG CACGTGAACG CTATGCAGAA AGAATAAAAG GTATAGAAAA AGATGCTATA
    17041 AAATCTAATG TTGCTATGTA TGGCAACGAT TATGAAAAAG ATCTAAACAA GATGTATGAT
    17101 AATAGTAGAC TAATTTATAC TGGTAGATTC CAAACACATA AAGAATGCCA ATACAGATTA
    17161 GCTGACGATA TCATATTAGT CATGGATAAG ATAGATCAAA ACTTAATAAC TTTATACAGA
    17221 GTTGATTTCA ACTTTACTAA AAGTATAAAT AAAGTTATAT TACAAGACTT AGTCGAAGAA
    17281 TTAGATGTAA AAGAGAAAGC ATGGTCATTA GAAAAAGAAA AGACAGAAGA AGCTAATAGT
    17341 GAATTAAATA ATGAAAAAGC ATTACTTGAA ATGGATATAG AAGCTAAAGC AAAAGAATTA
    17401 GAAAACTTAA AAGATAGACT AGATGCACTT AATAAGTACA TGAAGACAAC TAATGCAGAT
    17461 GAAATCGTAG CAAAAGAAGC TATGGACGAA ATAGCTCGTA AAATAGTATA CAGCATAGAT
    17521 TATAAGAAAG CTATGCAAGA AATAATGGAG GATTAATTAT GGATACTAGT AAAGGAGTAA
    17581 AATTTGCAAT AGGAAGCACT ATAGTGACAA TCATATTAGC AACTATAATA ATATGCACAG
    17641 CAATATTAAA TAGTGGTTGT TCTTCAAATA AAGAACCAGA ATATATAGGT TTTAGAGCGA
    17701 CACAAAATAT TAAGAAGATA GCAAATATGA CAGTATATGA AATAGTAGAT GAGAATACTG
    17761 GAGTACACTA TTATTTTGGA AAGAGTGAAA CATATAGAGC ATTCATGAGT CCTGTATATA
    17821 ATAGTGATGG TACAATAAAA ATAGATAAGG AGGATTAACA TTATGAGAAT GACGAAATAT
    17881 AAATTACAAT TAATAAAAGA TTCTAGTACA AATTATGGTG GTAAAGACTT TCAAATAAGT
    17941 GACCCAGATG ATTTATATAA TCTATTATGC GACGTTTGCG ATTTAGACAA ACAAGCAGAA
    18001 GAGGTATTAA TGCTTATATG CCTTGACTCT AAGAATAAAG TAATAGGTAT ACATGAAGTA
    18061 AGCCGTGGCA TAGTTAACAT GTCATTTGCA TGTGGTCGTG AAATATTCAA AAGAGCAATA
    18121 TTAAATAATG CAGCTAAAAT AATGTTAGCT CATAATCATC CATCAGGTAA TTCAACTCCA
    18181 AGCGAAGACG ATAAAAAAAC TGCTAAATTC GTAAAAGAAG CTGGAGAATT ATTAGACATA
    18241 AATCTTATCG AAAACATGGT AGTAGGAGAT AATGAATATT GCTCATTTAA ACGTATAGGT
    18301 GAACTATGAT GCTTATAAGA GAATGTAAAA GACGTAAATT TTGTAATATT TATATAGACG
    18361 GATATTGCAA TGGATTAAGC CCTAATTGTG GATCATGCAT TCATTACGAT CTTAGTGTAC
    18421 AAGATAAACC TTGTGATGGT TGTCAAGGCA TTTACTTTTT AGCACAAGAA TGTGGATTTA
    18481 TTCCTAATTG TGAATATCTG TTAGAACATA ACAAGGAGAT GAAAATATGA AAGATTCTAT
    18541 ATTAGGTAAT GCAGTTAATG CATTTATGAA GAACTTTAAA GAGAACTATG ATAAAAACAA
    18601 GATCTCTGAC AAAGACAAAA TAGAATGCAA AAAAATTATA CGAAAATCAA TAAATAAATT
    18661 TAATAATAGT TAAAAGCACA GTTACTGTGC TTTTTTTATT TTAACTATAT TAAAGGGATA
    18721 TGAATTCCTA TGTGTAATTA TATATATGAA GACACATCTA TGATATTTTA AAAGGAGTTG
    18781 AATAAAAATG AGAGTTGTTA AAGTTTGTAA AGGCATTATA ACAGGATACT ATAACAATGA
    18841 TAATTATATA GATCGTATGT TTAATCCTAA TGTTGATTCG AACGAAGTTA AGAATCATTT
    18901 AAAGAAAGCC CTACCTGTCG GTAGAGCAGT AGATGTAAAA GAATTAGACA GCAGACAATG
    18961 CTCGGGAGAT GCATTAAAAC AATGTCCTCA TAAAGGTATA TGCTATTTTA TAGGATATTG
    19021 TGAAGATGGA CATTATTCAG ATTATACAGC TTGTATGCTT AATTTTAAAC AAATAGGAGA
    19081 GACGGAAGAT GCATAGTAGA ATATTTCAAT TATCAAATGA CGAAGTAACA GAACCACTAA
    19141 CTGAATCAAG CATTATTATT TCTAATGAAT GGTTCGTAGG CCAAATAGCA GATTATGTTA
    19201 ATGAGAATAC TAATAGAGAA AGCGACATAG ATTGGCTATT ACAAACATTT AACGAAGAAG
    19261 TTTGTAAGTA TATAACCGTA TTTAAAACGA ACGACTTATA TGTATCAATA ACATTTAAAC
    19321 CTGGCTTTAA AGAAGAATAT TTCAGAGAAA AATTTACAAA ATTAAAAGAG CTTGTCAAAA
    19381 ATCTTACATT AGAAGATTTT AGTGATTCAA GCTCTATTAC TGTATATTCG ATAAAAGACA
    19441 AAATAGAAAA TAAATTTGGA TTTTACGTTT ACAATAACGA AACGGAATTT ATAATACCAT
    19501 TTGACACTTT TGTAAGAGAA TTAAATGGTA CAGTAGAAGA AACGTACTAT TTTGGTAGCA
    19561 CAATTGATTA TCACTGGTAA GAAAGGAGGA AGTATAATGA AATGGTTTAT AATTTTATTT
    19621 GCCATTGGAT GGTTATGGTG TACAGCGTGT GAAAAGACTT ATGACGCTGC ACGAGATAAG
    19681 ATAGAAGACA GCGCAAAGAA AACAATAGAA AAAAATAAAG ATACTATTAA GAAAGGTACA
    19741 AGAAAAGCAG TAAGTATTAT GGATTATATT GGTCATATGA CTGGATGGAA CCATAGATTT
    19801 AAATAATATA ATAAAAGGAG AATATTATGA TAATATATTA TGCACATCAT ATGAGTGTTT
    19861 ACAATACTTT ACAAGAAGCG AGAGAATTAA AAGTTATACA CAGAATGTTT AAAAACAGTG
    19921 TAGTTATTAA TCCTAATGGA TGGATTAATA GTGAAGGTGT TAATGGTTCA GCTATAATGG
    19981 AACAATGTTA TATATTTGTT CAAAAGAGTG ACGTAGTAGT ATTTTCAGCC TTAGAAGATG
    20041 GAGTTATAGG TAGAGGTGTT TATTGCGAAT TAGAAAAAGC ATTCAAACAT AAAAAGAGAG
    20101 TGTATTTCTT ATTAAGAAAT GCGTTAGTAG AATACTATGA ATCAGATTAT AAAGAAACTA
    20161 AATTAATAAA TAACGGCGAA AACTGGAAGA CATACGCTAA AGTTAAAATA AAATAAAGGA
    20221 GACATACATG AAAACATACC GTAAGACATT ATTTAAGAAA GATTTTGACT TTGTAACAGC
    20281 ATACGGATCC TGTGATGATG AGCGTAGTAA AATGAAAGGC TACATAGAAT TTAAAATGTA
    20341 CTTCGATTTT AAAGAAGGAT TACGATTCTC TGTAGCCGTA CCTAACTATG CATATTGCAG
    20401 CAGAAATCCA TTCAAAGCAT TATTTGATGT ATTAGAAAAA CAAGTTGTCG GCAATAGTAA
    20461 ATATCAGCGA TTAAAAGCTG ATTGTAGAGA TAAAGGCTAT TGGCAACATT TAGAGTAAGG
    20521 AGGAATAATA TGCGTAAAGT AATGTATATA GTTATTAATC AGGACTTAAA TATGAGTCCT
    20581 GGTAAAATAG GAGCTCATTG CGCTCATGCA GTATTTGATT ATCTTTATTT ACTAAACAAA
    20641 GCACAAGATA CAATTCCAAC AGTTTTTGCT GATGTAATGG ATTCATTTAA AAACAATGGA
    20701 GACACAATAA TTGTATTAAA AGCGCATGAG GAAGTTTTGC TTGAATGCGA AAGAAGAGGC
    20761 TACGTAGCAG TAAGAGATAG AGGTTTAACA GAAGTTGAAC CTGATAGTAT TACTGCAGTA
    20821 TGCTTAGGTA TATACGATAA AGACGAAGGT ATACCTAAAT GGATACAAAG ACTAAGATTA
    20881 TTATAGGAGA TAAGTAATAT GGATAAAAGA ATAGTAACAA AGACTGCGGC GCAAGCACGA
    20941 GAAGAAATGG AAAAGCAAAG ATTAGATACA AGTGATATAT GCCCAGAGTG TGGTACAAAA
    21001 GTACTGATGG CTCTAACAGG TACTGAACAA GAAGGTAGCT TTTTGTTCGG TAAAACTGTA
    21061 CGATATACTT ACTACACTTG TAGCAAATGT GGCTGTGAAT GGAAAGTAGA GGAAGGAAGA
    21121 TGGTAACATG TTTGTAGACA AACCATTATG TAATTTAAAG AACTGTAGAT TCTTCAGTGA
    21181 CTATAATTGC ATGGCAGATA AAATAAGACA TGAAAGATGC CCATACAAAA TAATGCGTGA
    21241 TGATGTTGAC GCATTAGGAT ACATTAATGT AACAGGACAT CTTGAAAGAA AATCTGATCA
    21301 TGTAAAAGGA TGTGAATACT GCGACTTTGA TTCTACAGAA GATAATATAA TTAAAATAAA
    21361 TGAATCACGC TTTCAAGAAA AACTTGAAAA TGGCCAAGAT ATCGATGTAT TCAGTGAGAC
    21421 ACTATTATTA GATACAAAAG ACGATAAAGG TTACATATTA GAATCTGTAG CAAATCTATA
    21481 TTCAGAAGAC ATGATGATAG CAAAATTTCC AGATCATGCT TTAGAGATAC ACTACTGTCC
    21541 AGTATGTGGC AGAAAATTAG ACGACAAATA GTAAGTAATA TACATACTAT AAATTTATTT
    21601 TTTTGAAAGG ATGGTGAGAG AGGCTGAATA ATATTTATAT GAAAATAGCA TTATGCGTTA
    21661 ATGCTACTCG TTCAGCCGAT AAGATTTATG AGAAAAAATT TTAAACATAT TATATTTACA
    21721 TTAACAGTAT TAGCAACACT AGGATTTGGT TCAGTTAACG ATGTATATGC ATCTAGTTAT
    21781 ATGGAAACGA CATGTAATTT AAATGTTAGG ACTGGAGCTT CTACAAAATG TAAGAAGCTA
    21841 GGAACATTAA AGAAAGGAGC TAAAGTCATA CCAATAAAAA CTAGATATGG TTGGTGTAAA
    21901 ATAAAATATG GCAATAGATA TGGTTGGTGT AAAAAATTAT ATCTAAGTAA AACAGATAAG
    21961 ACTAATAAGA AGAATGTTAG AAGAACACTC AAAGTTAAAG CGTACGCTTA TACTGGTCAT
    22021 AGTATGACTT CTACTGGTAG AGTGCCTAAA GCAGGTAGAA CTATAGCTGT AGACCCTAGA
    22081 ATAATACCTT ATGGATCTAA AATCTATATA CCTGCACTTG GTAGAACTTA CATAGCTGAA
    22141 GACTGTGGAG GCGGAATCAA AGGCAACAAA GTAGATATCT ACATGAGTAG TAACAGAGAA
    22201 TGCTATAATT TTGGAGTAAA ATATTTAACA ATACATATAT TAAATTAATA TAAGCGCCAC
    22261 TTAATTGTGG CGCTATTTTG TTAAAGGAGA GAATTGAGAT GGTAAAGAAA CATATAACTA
    22321 AAACTGCTGA ACAAGCAAAA CTTGAAAGAC AAAGAATGAC TGATGAGTCT ACTTGTCCAA
    22381 GCTGTGGATA TAGAGCCTGT ATAGGCTTAA AAGGAGAAGA AGAAATCAAA ACAGGATGGT
    22441 TTTCTAAAAA GACAATAAAA TTCAAAGAAT ATAGCTGTAT TAAATGTGGC TGTGAATGGA
    22501 GAATAGACAT AGATTAAGGA GGTATATCAT TATGATATTT AAAGAAATAA GTGGAGATTT
    22561 ATTCAAATCA AACCCTAATT ATACATTAAT GCATTGCATT AGTCATGACT GTGCCATGGG
    22621 CGCAGGAATT GCTAAAACAT TTGATGCATT AATGCCAGAT ATGAAAAAGC AATTAAAACG
    22681 CACTATTAGA GAAAACGACT TAACTGGCTA TTATGCTATG TTATACAGAG GTAAACGTGA
    22741 CGTTATAAAT CTAGTAACTA AAGAAAGATA TTGGCATAAA CCTACATATA GTTCATTAAA
    22801 AGCTAGTTTA ATTAACGCTA AGCAAATTAT ATTGCGTAAC AATATAAAAT ATATAGCCAT
    22861 GCCTGTTATA GGCTGTGGCC TTGATAGACT ACAATGGTCA AAAGTCTCAA AAATGGTAAA
    22921 GGAGATATTT GCTGACACAG ATGTAGAAAT AATAGTCTAC CATAAATAAA AGGAGGAATA
    22981 ATATGAAAAA AATAAATGTT GAAGTAACTT TTAAAGAAGA AAGACAAATG AAAGAATTTA
    23041 TGAAAATGTT AGCATGGATG GAATACTGCG GAAATATAGG GCATTATACC GATTTTCTTG
    23101 TAGGACTTGA CGGAGATGGA AGTGCAAGAC CAAAATTTAA ATTCGAAGAT ATAGAAACAC
    23161 AAAAAACATA TGAAGATTTA AGACGTAGTA TGAATGATAT CAAATATCCA TTACGAAAAG
    23221 AAGAGGTTCT AACTGATTTG CATATTAGTA TTAGTTAAGA AATAATAATA GTCTACCATA
    23281 AATAAAAGGA GGAAAATTTA ATATGGTTAT CGAAAGTATA TTAGAACAGA TGTTAAATAC
    23341 AATCTCTAGT GATGTAGACA TAACTTATCT ATGTATAGGA ACTGATAGAG CTACAGGTGA
    23401 TGCGTTGGGA CCAATTGTTG GAACAATGCT TACATATCAT GGTTTAAAAG TTTGTGGAAC
    23461 AATTGAGAAC CCTGTACATG GTTTAAACCT AGACCAATAC GAGATTAGGT TTAAACAGAA
    23521 TAAACCTCAA CATATCGTAG CAATAGATGC ATGCATAGGT TTATATGAAG ACATAGGTGT
    23581 AGTAAAATTC AAAACTCAAG GACTAAGACC AGGCGCTGGA GCTGGTAAGA ATTTTCCTAG
    23641 AATGGGAGAT ACCAGCATAA TAGGTATCGT AGAATCAAAC AATATAGCAG TACATGAATG
    23701 TAGATTATAC GAAATATTAG AGATGGCACA AGATATAGTC GATACCATAT TAGAATTTGA
    23761 AAAAATAAGA GCAAGAAACA AGAGAAAAAT CAGTCATATA TTTAAAAGAA TGATAGGTCT
    23821 ACAAAACTCA AATTAAGATA GGAGTGATAT TATGGAAAGC TATACAAAGG AACAAAGAAT
    23881 AAAAATATTT GACGTAAATG CAATAGAGCC AGGTGATGTT ATACAATATT ACAGATTCTC
    23941 TGAAACATTA TGTACAGCAT CTGAAAATGC ATTAGTCGCA AAAGTAACCG AAAAAGAAAT
    24001 AACAGCCGTT GAATACAGAG ATAAACAAAT TCTATATGTA TACTTTCATC CAGAAGACCA
    24061 AGGCGTTGAA ATTAAAAACG TAATTAAAAA AGGACAACTC TAATGAAAGA TTATAAGTCT
    24121 CTTAATTTAA AAGAACTTAA ATCATTAGAT AATTTAATAT TAACGCAAAA CGAATTCCGT
    24181 GAGCTCATTT TAAATAGAAA TATCAAATAT TTTAAATATT TAAATGAGAA TAGAGTATAT
    24241 ATTAAATTAA TAGGATTTGA TGATGATTAT TTAATTATAT ATATAGAAGG AGGAATATAA
    24301 ATGAAAGCAT TTGCATTGAT AGTAGCGGTG ATATTATTTA TAGGAATTAA TATAATATCA
    24361 TTCTTAATAA CCGCAGGCAT AATTTATTTA ATATGCTTTT GTTTCAGTTT AGCATTTTCT
    24421 TGGAAAATAG CATTAGGTAT ATGGGTGATA CTATTACTGA TAAATTTGTT TATTAGCAGT
    24481 CACAAGAAGA GTAAATAAGG AGATGTGATT TATGAATATA TTATTAAACA TATATACAGT
    24541 AATTGTATTA ATCGCTGTAA TAGCAATGGC ATTCTTTATA TATAAATTAA AAGTGCTGTT
    24601 GCCTCAAATA AGTATAGATA AATTATTAAG AGCTAGCTCA AATAATCATC TAGAAGCAGC
    24661 TATAAATATC TTATTATACT TATTTTGCCC TTTACTTCAT GTCTTATTCA TAGGAATAGT
    24721 TATGTACTTT TTATATTTAA ATGATGATGA ATCTGTTAAA TTAATAGATA AATCATTAGA
    24781 TCATGCAATT GAAAGAAAGG AACAAGAGGA ATATGAAAAA AATGATAATC AATAAAATAA
    24841 TAACAGAATA CAATAAAAGA ACAATAGGTG GTAGAAAATT AGGATCATAT AGATTCGAAG
    24901 AATTAGTAGG ATTTTATACT CAATTAAAGA ATGGTAAACA AATAAAATAA AGAGGCTTTA
    24961 TGTCTCTTTA TTTTATAGGA GGAAATATTA ATGCCAAAAT TAGTATTAAA AGAACTTAAT
    25021 ATACAAAGAC CAGATAATGA AACATTGCAA ATTATACAAA GAGCAAATAA GGAAGTAGAA
    25081 TCTGGCCAAA GCAGATTGGA ATTAGTGTAT ATAGATCCTG TAACACAAAA GCGTTATGTA
    25141 CTTAATGCAG ATGATATACC GCAAAATATT TATCAAAAGA TATATATGCA TTTATCATTA
    25201 TATATTACAA ACAGTTTTGA TTACACATTA AGACGTTAAT AAGGAGGAGG TATAATGACA
    25261 TTTAATTTCG AAGAAGCGAC AATAGAGCTA TTTAAGAAAT ACAATTTAGA GTATGTAAAA
    25321 ATAACTGAAG ATAGAAATAA ATACTGGGAA GGTTTCGACT ATTTAAGAAC TCATGATTGC
    25381 TATATAGAAT TATACGGCTA TGCATGGACA GTTAATTCTA GTAACAGAAG CTTGCGTTAT
    25441 AATCGTACAC CAGTATTCGG TAAATTCTAT ATAAATCATT CAGGACGTAG AATCTTCGAT
    25501 GAATATGATC TTAAAAGACC AGGTAAAGTC AAAAAGTCTG TAGACGGAGA GATAAGACAT
    25561 TATGCTACAT CATACGTAGA AGCAGCTGAA GGATACAACA AGTTAATAGA TAAACACTTA
    25621 GAACTTATAA AGCAATTAGA AGATTGGGCT AATTCTTATC GTATCTATTA GGAGGTGTTT
    25681 TATGACTAGA CCGAATAATA TTATATTAGA CAAAATAAGA GAATTAAAAG AATTTCATCC
    25741 ATATATACAC ATATCAGAAG AAATATTAAT ACCTGAAATA TGTGATTGTA TTGAACATGG
    25801 TATAGAGCTT ATGCCATATC AGAAAGAAGT AGTCAATTAT TTTTTATTAT TAAATAAAAA
    25861 TAAAGAAGAA TTATAGGAGG AATGCAAATG AAAGTAAAAT TAATAGCACA TACGCCAAAT
    25921 CCAGAAGAAG TTGTAGCACA AGCTGCTAAA TTATGTTATT CACCTGTTGG TGTTGATGGA
    25981 ATAATGGAGA AATTGACTCC AGAAAAAATA AATAAATTTG TAGATCATTT AGCTACAATA
    26041 GGACATGAAA GTCCATTAGA ACACGTTACA TTTACTTTTG CAATAGAAGG TATATCGAGA
    26101 GTAACAACTC ATCAACTTGT AAGACATAGA TTAGCATCAT ATTCACAACA GTCTCAAAGA
    26161 TATGTTAAAT TAGAACAATT TGAGTATATA ATGCCACCAG AGATAGAAAA AAATTCATAT
    26221 GCAAGAACTA TATTTAAAAA ACATATGGAA GATTCACAAA AAGCATATGA TGAAATAGTA
    26281 GACGTGCTTA CAGAAAATAA ATTAGATAAA AAATATCCTA CATGGATCGA AGATACAAAA
    26341 GACGAATATG CAAATTTAAG CACAGAAGAA CTATTCCAAT TAAATCATAA TATGCGTAAT
    26401 CTATGGGCGA AAAACCATAA AAAAGAATAT AGCGCATTAG AAAAAGAAGC TATAGAAGAC
    26461 GCTAGATACG TATTTCCAAA TGCATGCGAA ACTAAAATAG TATGTACAAT GAACGCTAGA
    26521 AGCTTATTGC ACTTCTTTAA TGTAAGATGC TGTAACAGAG CTCAATGGGA AATACGTGCT
    26581 ATGGCAGACG AAATGCTTAA AGAGTGTAAG AAAGTAGCAC CTACATTATT TAAAAAAGCT
    26641 GGACCAGATT GTACATTCGG TAAATGTGGT GAAGGTTCTA TGAGCTGTGG CCATCCTAGA
    26701 AAACCAGAAG ATTTTGTAGG AAAAATGTAT GAATGGTGTC CAGACTGTGA TACAGAAAAT
    26761 GAATTTCCAC TAGAATCTAA ACCTCATACA TGCAAAAAAT GCGGTAAAGA ATTAAAACCA
    26821 TGTTCTATAT GCTACGAAGA TAATACAGAA TGTAACAAAT GCAAATTTGA ATAGGTGATA
    26881 TTATATGGGA ATTATATATA CGAAACATAA GCTAGATGAG CTTTATAAAG AAAGAGAGCG
    26941 TATAGATAAG GAAATACAAG AATGCATAGA TGAAATCAAT TGGTACAATG AAAAATACAA
    27001 AGATGACGTG TATTATCAAA AGAATGGCGT TCCATTTGAA GAAGTACATG ATTATTCACC
    27061 TTGATTCTAT TCCCCTACTA TTTGTAGGGG ATTATTTGTA CACTAACTAT AATTATATTA
    27121 TCTGTATACG ATTTTTTGAT ATTTTTAAAA AGGAGTTGAT TAAATGATTA ATTATCAAAT
    27181 AAAAAATGCA GACACCGCTA TAATGTCTTT TAGAGGAGAG AATTTATTCT TAAGTAACTT
    27241 CTATGAAGGT AAAGTATTTA CTTATAGAGG ATTAAGATTT ACTAATTCTG AAGCACCTTT
    27301 TCATGCAGAA AAGTGTTGGA GCAGAGCTAA AGACTTTGAA ATGGAACGTC CTTCTCAATC
    27361 TAAAAGATTA GGAAGAAAAG TCTTAATGAG AAGCGATTGG GACCAAGTAA AAGACAAAGT
    27421 AATGTATGAT GTATGTTACG CTAAATTTAC TCAAGACCCA GCATTAAAAG CTAAATTATT
    27481 AGCTACTGGC GACAGAGAAT TAGTAGAAGG CAATACGCAT GGAGATCGTT GCTGGGGCAT
    27541 GACTTATTCT CAAAAATATG GCATGTGGAT AGGTGAAAAT CGCCTTGGTA AAGTATTAAT
    27601 GCAATTAAGA GACGACTTAA GAAAAATGTA ATACAGATAA ACTAAAGATA ATAATATTAG
    27661 AGAGGTGATT AATAAAGGAG TATATTAAAA TGAAAAAAGA AGTTAAAGAT TCAACAGCTA
    27721 ATATTATTAC AGTAGGAGGT GTAGGTTTAA TGCTATTAAT AGCAGGCCTA CCTCTTGTAC
    27781 CAAGTTTGAC AATATTAGGC GGAACAGTTG CAGGTTGCGC CTATTTGACA CATAATAAAA
    27841 GTAGGAGGAA TACAGATGGC AATCGTGATT AATTTTTTTG GAGGACCAGG AGCTGGCAAA
    27901 TCAACTACTA TGGCCAGATT ATTCGCAGAT TTAAAATCAA AAGGAATTAA CTGTGAAATG
    27961 GTATCAGAGT TTGCAAAAGA CTTAGTATAC GAAAATCGTA TGGATACCAT GAAAGATGAG
    28021 TTATATATAT TCGCTAAACA AAATCATAGA CTATTTAGAG TTAAAGATAA AGTAGATGTA
    28081 ATAATCACTG ATAGACCATT ACTATTAACT TGTGTCTATG ATTCATTATA CGGAGAAAAC
    28141 GATCAAGCTT TACATGATCT CGTTAGAAAG ACATTTAAAT CTTATAATAA CGTGAATATA
    28201 TTTCTTGACA ATAGAAATAT TCCTTATAAA GAAAACGAAG GAAGATTACA ATCAGAAGAA
    28261 GAAGCAAACA GTATCGGTTA TTTTATAAAA GAAGAATTAG AATCTTCTGA CGAATCGTTC
    28321 ATTGAAGTTG AAACAAACGA CTATGATTAT ATTTATAAAT ATATATCTTT AGTATTAAAG
    28381 TTAACATAAT TTAGTTACTG TAAAGGAGAC TCAGAAAAAT GGAAGCCCGC AGTACTTATA
    28441 TATTAGCAAA AAGAGTAATT AATATTATAT ATGTATATGA AAAATCTGTA AGAAGAAATA
    28501 TCAGCAATCT AAGCTTTGAA GAATTAGCAC GAGGACTTGC AGATGTATTT TATATATACG
    28561 ACAGAAACAA CAAACTATTA AACGGCACAT CATTTGATAT CGATGTTCAA AAACAAGTAG
    28621 TTGATAAAAC TATAAATGAA ACGGCTTCAC TTTGTATGAT TAATACAGAA TGCGACACTT
    28681 GTTGCTTACA ACAAATACAT GAAGCCGTTA TATCTATTAA CTTGACACAT GAAAAGCACA
    28741 TCAGAGGAAC AGATATACTG AAAACTTGTA ATACAGTATA TTTTTTGGTA ACTCACAAAT
    28801 TTAGACCTAA AATTAATACA GACGATTGGG AGAATATTTA ATTGGAGGAG ATAAATATGT
    28861 ATTTACACGT ATATATAACA AAAGATTATG ATATGTATGA ATTAAAAGTA AATAAGGTGT
    28921 CAAAAAACAG AATGCGCTAT GATAATGAAC ATATAATTAG CTTAGACGAT ATAGTTTATA
    28981 AAAATGGAAA ATTCTTAATA GCTAAAAGAG TAAATATAAA ATTCAAGGCA ATTTTGCCAG
    29041 AAGATAAAGA CAAAGCTAAA GAATATGTAT TAGAAATGAT AAAACATATA ACAGACGGTA
    29101 TTGACGAAAC AGAAGAAATG GAACAATTCG ATGAGATAAC AGAAGCAATA GATTATATCA
    29161 AAGAGCTTAA AGAAAGTAAC GGAGTAAATG AAGAATATGT CGGTCTAAAA GACGTAATAA
    29221 TAAATGATTC TGTAATGAAC AAAATCGAAC AGACTTTAAA ATTCTTAAAT AAAGATGAAA
    29281 AATATAGAGA AATAGGTGCT AAAACACCGA AGAATTTATT ATTATATGGA CCAGCAGGTA
    29341 CTGGTAAGAC TCTTATAGCT AAAGCACTAG GCTGTGAATC TGGACGTAAA GTATATACAG
    29401 CGTCAGCCGC AGAGTTCGCT GAAAAATATG TAGGCGTAGG CCCTAGAAGA ATAAGAGACT
    29461 TATTTGATGC AGCTAGAGAA AATCGTCCAA GTATAGTATT TATAGACGAA ATAGATTGTA
    29521 TAGCAATGAA AAGAACGGGC GATAGAAATG GCGAAGATAT CAAAATGTTA AATCAACTAT
    29581 TAACAGAATT AGATGGAATA GCTGATAATA AAGACATAAC AGTTATCTGT ACTACTAATA
    29641 GACTAGACAT GTTAGATCCA GCATTTATAA GAGCTGGAAG ATTTGATAGA AAAATAAAAA
    29701 TAGAAAAGCC TAATTATGAA AATAGAATCA AGATGTTTGA GTTATATCTT AGTAAAGTAA
    29761 AACATGATAA CAAAATAGAC TTAAATATAT TAGCAGATAT AACATCAGGT TGTAATGGTG
    29821 CTGATATACA AACTATAGTA AATGAATCCG CTATATTAGC AGTGGATAAA GAATTAAGTA
    29881 AAGTAAGCAT GGATGAGCTT ACAGAAAAAG CAGAAGAAAT AATGCAAAGC AACAGAGATT
    29941 CAAACCTAGA AGTCAACGCT ATAGGATTTT AAAATAAAAC AAAGGAGATG TGTATTTTGC
    30001 TTATAGTTAA ACTTTTTTTA TTACAAATGG CTGATACAGC AATAGATTGT GCTACTGAAG
    30061 CAATCTTATT TGGTGTCCCT AAAGATGAAA ACGATATAAC ACAAGAAAGT GTACAAAGAC
    30121 TAACTCAATA TATAAAGGAG ATGTAATCTT GTGTATCGGT TACAGAAGAT GTTTAAGAGC
    30181 TTTAAAAAGC TCTTAACAAC TCCTAGAGTA GGTAATCTAA TTAAGTTGTG TGTTCTTAAT
    30241 AAGATGTACT ACAAAGGAGA AATAGATTTA ACAACTAAAT TTGATAAATT AAAGGAAGGT
    30301 GAAGTGTATG ATTGTCGTAA ATTGTACAAC TGAAGAATAT CACAACTTAA TCGAAGCATT
    30361 TGAAGGCAGT ATTTGTTGTC CATTTAAAAA TAATCCAAAA ATAAAATGCA CATTAGACTA
    30421 TACTCAGAAA CCCATAGAAG GTGAAGCTGA AGCTACATGT ATTCCATGTT TAAAGAAAAA
    30481 TATAGTATGG ATAATCGAAG ATTAGGAGGT ATTATCTAAT GAAAAATAAA AAAGATATGA
    30541 TGGCAAAATG TGAAAATGAA ATACAAAAAT GTAATAGCAA AATAAAAGAC TTAAGAGATA
    30601 CTGAATCAGA AGAATTAGTA GAAGTAGTTA AGCATAAAGA AAAAGTAAAA GACGATTTAC
    30661 AAAATTTATA TAAATAAGAA AGAGGAGAAA GATTATGATA AGAAAATTAA ATATAGGAGA
    30721 CAAAATAAAA ATAAGACCTA ATATTCATGT AGGTAAATAC GGAATAAACT CTGTAGTAGC
    30781 AAACATGGTT CAATATGCAG GTCAAACTGC TACTATTGAA AATGCCTATG ACGTAACCAG
    30841 GGTGATAAAA GGTGAAAAGA TCAACTCTAG AGAGTACATC ATAGATTTAG ATGACAATTA
    30901 TTATTCATGG ACTATGGAAA TGTTTAATAC TGATTTCGAA GATGACGAAA TAATAGAACA
    30961 AGTAGAAAAT ATATTAGGCA TAACTAAAGA AGAATTGAGA CAGGATTATA TAACAAACTG
    31021 TTCAAGTAAT AATCCTACAG AACAAGACCT AATTAATTAT GCAAAAGATA AGTTTAAAGA
    31081 TTTCTTATAA GGAGTGTAAT GATGATGTCA AATGAAACTA ATTTAAAACC TCATACAATC
    31141 GTAAAAATCA GAGAAGATCT TAAGCAAGGT CTACACAATG AACATTACGT GACTAAAAAA
    31201 ATGCTAAACT TTAAAGGAAT GCTAGCAACT ATAACAGAAG TTGTTCCGCT AGACAACAAT
    31261 AACGAAGATT TTTTATACAG TTTATCTGTA GATAACGGTC GTTATTGGTG GAAACAAGAA
    31321 AACTTCGAAG AAGGAACATA TTCGCCAGTA ATGTTTCTAG CTAACGAACT AGGTTTAACA
    31381 TACAATGAAA TAGTAAGTGA TTATAAAAAC AATACTGGTA AAAATGAAGG AGATGTTGTC
    31441 ATCGATGAAG AATTAGAAGA ATATATCAAA ACTAGATATG GTAAATTCTT ATAATAAATA
    31501 AAATTTAGGA GGAATACAAA TATGGAAAAA CATGATCAAG AACAAATAAT AGAAAAGGCT
    31561 GTAGATATAG CTTCAGAAGC TATAAGCTCT GCAATGGCAG ATGAAAGATT TGCACACTTA
    31621 TCAGACACAG AAAGAGCATT AGCTGTAGTA CAATCAGTCG CTATGGGTGG AATGGTAGCA
    31681 TTAAATACAT TAGCAGACTT ATTCGGCGAA GATTTTGTAG AGCAAGTAAT GTCTCTGTTA
    31741 GAAAAAATAG GAGAAGCAGC TGAAGCTGCA GACGAATTAC ATGGCCATGA CATGTTTTCT
    31801 GACATAGATA CTGACATGGA TGATGAAAGA TAAGTAATAT CAACACTTAC AACATAATGG
    31861 CATAAAATAA TATGTTTTAT GCCATTTAAA GAGATATAAA TATAAGAGTT GATTCTTACA
    31921 ATATAGTTAA TGAGTAAGGT GATAATATGA TAATAGTACT AGTGGGAAGA ATGGCATCAG
    31981 GGAAAGACAC TATACTAAAT GCTATTCATA ACAGAACAAA AATACCTGTA CTTGTAAGTC
    32041 ATACAACAAG ACCTATGAGA CCAGGAGAAA CAGACGGTAA AGAATACCAT TTTGTAAATA
    32101 ACAATACATT TAAAAGAATG TACGATCAAC ACGAGTTTAT AGAATACAGA GTTTATAGAC
    32161 CAGCCAATGG AGAAATATGG TTTTATGGAC TTACTGAAAA AGAAGCAAAA TGTAAAAACT
    32221 TATCCATAGT AATCATGGAC CCAACAGGAT ATGAAGCGTT AGCGAAGCGC TTCGGTAATG
    32281 AAAACATAAT AGGTATACTA TTAGAAGCTG ACAAAGAGAC AATATATAAT AGAGCAATAT
    32341 TGCGTCATGG AGATAGTATT GAAGAAATAA ATCGTAGAAT AAAAGATGAC GATAGAAGAT
    32401 TCAATAAGTT TGAACAAGAA CATAAAGAAT GTCATAAAGT TTATAATAAT AACGATAGAG
    32461 GTATAAACGA CGTAGTAGAT GAAATTATGG ATATAATAGA AAAAAGCCTG TAGGAACACA
    32521 GGCTTAAATT ATATTTTCTA AATGTATATA GAATTCTGAA TCTTTATTGT TTTCAACATA
    32581 ACCTATGCAT TCTATAGTGT TTACTCTTAT CTGATGATCA GAACAATTAA AGTATCTAGC
    32641 TATAGCATCG TTAATAGGTT TTTGAAGATT ATCTGTATCA AATTCTTTAG GACATTTAAT
    32701 ATAGATAAAC AATGCTAATG GACTATGAAA GTCCAATTTA TCTTTCAATG GTTCTAACAA
    32761 TTGGTAAGGG AAGTTTTTCT TCCATGTGTT GTATGATTTT GTACAACGCA TCTTATTGCC
    32821 ACTAGTTGCA CAATTGTAAT AAGGATTAGG TTCATACATG TAGTTAACAC TAAAAGTAGG
    32881 ATACTCAATA TGTATAGCGT TTTCTAATGC TATATTTCTC ATCGCTTCCA TCATAAGCTG
    32941 TATCTCAGAC TTATTGTTGT AATATGGAAC AGTATCCTCA CTTTTAAGTT GTTTACACGT
    33001 ATCATCTAAC CATTCTAAGA ATAAAGGCGA TACATTTATA CTATTAGTAG AAATTAACTT
    33061 ACGTACACCA TCTATAGTTA ATAGTTTATA CTTTATAGCT TTAAAGTCTT CTATTAAATA
    33121 GTCGTTATTC CATTTAGCCA CGCATTTATT AATATCTTTT ATGTTTAAAA CTTTAGCTAC
    33181 GTCAGATAAA AAAGGTTTAA ATCCATTGTT ATAATATCCA AAACGTACGT CTCCATATAA
    33241 TGCATGATTC TTTTTAACTA TATTCATCTT ATCAATCTCC CTCGTATTTT ATTTTTTCTT
    33301 ATAATATAGA TTTATTAATA AAAATATATT GATAAGTAAT ATAAAAATAG AATATAAGTA
    33361 TTGGAGGGAT AAGTATGTCT AAAAGAATCG AGCATATATT CGAAGACGGT ATCGAAAAGA
    33421 AAAGATGCTC AAGATGTAAA CAATATCTTC CATTAGATCA TTATCTTTAT AAAGCAGATC
    33481 GCTGGGATAA GCTTAGTAAT GAATGTATAC GTTGTATAAG CATACGTAAC AAGAGAAGAG
    33541 CAAATCCAGA GTTTAATATA CCAGAAGATA TAGAATCTCC AGAGGAGATT AAAGAATATT
    33601 TAGATAATGT ACGTGGTAAA AAAACTAAAC CAGACCCTAT ATATAAAAGA TAAACAATGG
    33661 AGGTGATATA ATGACTAAAA AAAAGAAAAA GAAAGTAACA ACTAAGTCTA AGATGAAAAG
    33721 AACTAACAAG AAAGCATCTA ATATTATGTG CTATGCTCCA TTTCAATTAC AGCCAGGATG
    33781 TAGTCATAAT ATAAAGCCAT GTGGAAAACC GTCAGGCGGC GGTAATCCGC CAACAATATC
    33841 AGGAGGCTTC TGATGAAGAA AGATTTTGTT AATCAACAGA TAGAAATATA TGGTGAGCCA
    33901 GATATAGGAA AGACCGAATA TGCTTTATCC TTATTAGATA AAGACGATGC AGTCGTATAT
    33961 ATAGATTCAG ATAGAAAACT AAGACGTGAG CAAGTTCCTG ATCTACCTGG ATTTTATATT
    34021 ATGTATCCTC GAAATGTATT AGATATTTTT GAAATGGTAA CCAAAGTTTC TAAATTTGTA
    34081 GACGTTATTG TGATTGATAG CCTTCCCACT ATTAACAATA AAGGTGAGGC TATGATAAAT
    34141 AATAAAGCAT TTGAAAAAGA TGTTATCTCG TATATACAAG ACATTATAAG TATATGTAAA
    34201 AAGAATAAAT GTACTATCAT CATTGTTAAC CAAATTAGAT TCAATGGAAA GAAAAATGTA
    34261 ACTTATGGAA TAAAACGATT GGGGTTATAT TATTCCATAA GAATTGAGGT ATTACAGGAC
    34321 ACAATTAATA TTCATTATAG ATAAATTTAT AATATAAAAC GGAGGGAATA GAAAAATGAA
    34381 ACATGAAGCA AGAGAAACAA ATATGCTTAA CCGCAGACTT AACAAGGTGA TGGAAGGTAG
    34441 ATATTTATAT GTAATATTTA CATATGATTC CAAACAAAAA AGATTAGTAT ATACAGATAC
    34501 TTGTTCTACT TTAGAATTAG CTAAAAAGAA ATTAAATAAA TATGCTATCG AAAGAATACC
    34561 AGCAGTAAAA GCTATAAGAA GCTTAGGAAG TAAATATAAT GCAGTATACT TATTAGAACA
    34621 CAATGGAGAT GTAACACCAG TTTATACTTT ATACAGAGCT ACAGAAAAAA TAAATGAAAT
    34681 ATATAAAGCT GAATATAAGA CTAAAGTAAG AAAAGGTGAC AAAGAAGTAG ATAGCGGCTA
    34741 TATAGGATTT GCATATAATT CTAAGACAGA TAGTTATATA TGTACACGTT TATATGATGA
    34801 TTCATTAAAT GTTAAGAAAC ATATAAGCAA AAGATATGGA GTAGACAGAA AATCAATAGA
    34861 AATATTAGAC GTAATCAAAA TAAGAAGAGG TTTTAGATTT ATAGATAAGA AATATGCAGA
    34921 CTTTACTAAA TTAAAAGAAG TAAAGAAAGC ATTATTGGAT AACCAAAAAT TATCTACAAA
    34981 AGAATTACTA CAAAATGAAT TAGACTCTGG TAATTCTAAA GAAGTAGTAG AAAGAATACT
    35041 ATCTAATTTA ACAGAAGAAG AAATGGTTAA TCTATTATCT AAAATAAAAG AAGAAAAATA
    35101 GTTAATATTT TTTTTAAACT TTTGTATATT AGTAATTAAA TAAAATCAAA AATACAGGTA
    35161 ATACAGAAAT ACCAGACGCA CACAGCAAAT ATTTAAATTA ACTTTACAGG TGAAAAAGTA
    35221 TAATAGATGC GTCTAGCATA ATTTTTCATA ATAATTACCT TAACTGTTTT AGACACGCAC
    35281 AGCAAAATAT TATTATATTC AAATGGGTGA ATGATTAATA ACTGTGTCTA GTAAAAATAT
    35341 TTTATAAAAG TTGATAATTA AAAACAGGAT GAATATATTA TGTAATAGAA AGACACACAC
    35401 AGCAAAATAT TCAAATTATA CAAAGGATAA AAAACAATTG CATTGGACAT ATGAATGTGT
    35461 CTAGAAGAAT TCTCTTTCAT AATTTTTCTC CCCTTTTATA AATATACAGT AGGTTTCCCC
    35521 CTTTTAACCT ACACTAGGGA ATAGAACGGA AAACTATTCC CTATTTTTTT GGAGAGGTAC
    35581 TCAAGCTGGT TAAGAGGACA GTTTGCTAAA CTGTTAGGCC GTAAGGCGCG TGGGTTCGAG
    35641 CCCCACTCTC TCCGCCAAAG GAGAAAATAA TAATATGACT CAGTAGTTCA GTTGGTTAGA
    35701 ATGTCGGCCT GTCACGTCGA AGATCGAGGG TTCAAGTCCC TTCTGAGTCG CCAATTTAAT
    35761 ATGCTGGTGT AGCTCAATTG GTAGAGCAAT TGACTTGTAA TCAATAAGTT GTGGGTTCGA
    35821 TTCCTATCAC CAGCTCCATG GAGAGATATA CCGTAAGTGG TAGCGGGGCA GACTGTAAAT
    35881 CTGTTGCTTT AATGCTCGGA GTGTTCGACT CACTCTCTCT CCACCATATG ACCTATTAGT
    35941 CAAGTTGGTT AAGACACCGT CCTTTCACGG CGGAAGCAGG AGTTCAAATC TCCTATAGGT
    36001 CACCAATAAC GAGGTGTAGC TCAGTGAGTA GAGTGCATGG TTTGGGACCA TGATGCCGAG
    36061 AGTTCGATTC TCTCCACCTC GACCAATAAC AAAACATACT GGAGTTTCGT TCAATGGTTA
    36121 GGACATGGGA CTTTGACTCC CAAAATAATA GTTCGAGTCT ATTAACTCCA GCCAAGGATG
    36181 GTTACTCTAA TTGGCTAAGA GACTGGTCTT GAAAATCAGC GTAGGCGTAA AAAACCGATC
    36241 GGGGTTCGAG TCCCTGACCA TCCGCCATAA TATTCTCCCA TAGCTCAGTT GGTAGAGCAA
    36301 TCGGCTGTTA ACCGATGTGT CGCAAGTTCG AGTCTTGCTG GGAGAGCCAG TTCGGTATTT
    36361 AATATAAGTT TATATACCTT GAGAACATAT TGTTAAATAC CATTTAAACT ACCAGATTTT
    36421 TCTAAACTCA GCATAATAAA ACCTCTAGTA ATTTATTATC TGGTAGTTCT TTTTAGCGAG
    36481 ATGATGCAGT GGTTAGCAAT CAAGGCTCAT AACCTTGAAG TCGTGAGTTC AAATCTCACT
    36541 CTCGCTACCA ATTTTTTTGA AAACTTCATA AGAATTAGTA TTGCCATGTT TGACTAAGAG
    36601 TTGCCCCTCG AACACATGGC TTTTAAATTA TAAGAACGTA GTGTAATTGG CAACATAGTG
    36661 GACTCCAAAT CCACTTTTGA GGGTTCAAAT CCTTCCGTTC TTGCCATTTA ATTCTTTGCT
    36721 ACTGAGAAGA GGTTGAGGAT GGGATATAGC AACACTAAAA AAAGTGCATG CCAATCATTG
    36781 AATAGTTGCT ATATATGGGG CAAAGAACAT AGCTGCTACA TAAGAGCAGA CTCTAATGAA
    36841 CTGGTGAATT ACGTAATAAA TCCAGGTATC TACGTTGCTT AGATATAGTT CAGACTTATG
    36901 ATGCTTCTGA ACGATAGACG GATAAGGGAA AACCGATACG CAATTGTATC TGCGCGCGAT
    36961 TATTATTGCG AGGATATAAT TGCACCCATT AGTGGTAACC CAGCAACTAA CCTATATTGT
    37021 AGCGAATATA GGTGAAACCA ATAATTTAAA TAATTCCATG CGGACATAGC CCAATTTGGT
    37081 TGAGGCGCAA CTAAAAATGT ATCTAGTACC ACAGATACTA ACAGCAAGAT TGTTCAGGAA
    37141 GAGTTGATGA TATAAGTTCG AATCTTATTG TCCGCACCAT AACATGCTAG CGTAGCTCAG
    37201 ACGGTAGAGC ACCCGCCTCA AAATATATCT AGATCAATAG ATATTAACAG CAAGAAAATA
    37261 CCAAGCAGGA GGTCGCAAGT TCAAATCTTG TCGCTAGCAA CATTTACATG CCAACGTAGC
    37321 CAAGAGGTAA GGCGTCCGCT GTTCTATTGA ATGTATCTAG TACTCAAGAT ACTAACAGCA
    37381 AACTTTACAA GAGAGCATCA AAATCCAATC GGATAATCGT AGGTTCGAAT CCTATCGTTG
    37441 GCCAAGTTAA GCACGAACAG CAAATTTATT TTTTACATTT TACATATAAG AAAATAATTA
    37501 ATAAATAGTG CTTAGTATAA CTTAAAGACG CATACAGCAA ATAATACAAG ATAGAAGAAA
    37561 ATAAACAAAA ATTATACCTC TGAAAACTCT ACAGTTTTTG CATAATGAAA CTCCTTTTAA
    37621 TTATTATTTT ATTGTTGTTG TGATTAGTAC ATAACAGTAT GACCTCTGCG CGTCTTGAAA
    37681 GAATACGAGC CACCTTATGG TGGCTTAATA AATTTATAGG AGGAATTGTA ATGGAAAAAT
    37741 ACAATGTAAA CAAAGAAAAC ATGACATTAA CAGCTAATGG AGCTAACACA CATGTTACTA
    37801 CACACAATGA ATGTTTAGAT TTCTTCGCAT TAGGCGGAGC CATGAGAGAG AAAACAGAAC
    37861 AAGACATATT AAACTTATTT AATGCAGCAT ATGCATCCGA TAAGTTATTA GCAATGAAGC
    37921 TTTTATTCTA TATAAGAGAT ATACGTGGAG GACAAGGAGA AAGAAGAACA TTTAGAATCA
    37981 TATTAAATGA TCTTGCTAAA TTTGACCCAG CTACAATAAG TAAGAACCTT GAATTAATAC
    38041 CTGAATATGG TAGATGGGAT GACTTATATG CATTAGTTGA TACACCATTA GAAAAAGAAA
    38101 TGTTTAGCTT TATTAAGAAA CAGTTTAATC TAGATAGAAT AAGCAATACA CCATCATTAC
    38161 TTGCTAAATG GTTAAAATCA GAAAATGCAT CATCAGCCGA AACAAAAAGA TTAGCAACTA
    38221 AAACTCGTAA AGCTCTTAAA CTTAGTCCTA AACAATATAG AAAAGAGTTA TCAAGATTAA
    38281 GACAACGTAT AGGTGTAATA GAAAGACTTA TAAGTGAAAA CAAATGGGAT GAAATAGAAT
    38341 ATGACAAAAT ACCATCTAAT GCTGGTTTTA AATATTCTAA TGCATTTGCT AGACATGATT
    38401 ATGAAAGATA CAGTGCTTTC TTAGAAAAAG CTAAAAATAC TAACCTAAGA TCAGTTAATG
    38461 CAGAAGCTTT ATACCCATAT GAAATAGTTA AAAGAGCATG TAAATATATC GATTACTGGA
    38521 GCTATGATAG TATAACTCAA GCAGAAAGAG ATGCATTAGA AGTTTATTGG AAAAACTTAA
    38581 AAGATTATTT TGCTGGTCAA TCTGAAAACT ACAGTGCTAT ATGTGTAGTA GATACATCTG
    38641 GTTCTATGGA AGGTACACCA TTAGAAGTAG CTTTATCATT AGGATTATAT ACAGCAGAAA
    38701 GATGTAAAGG TCCTTTCAAA GACACATTTA TAACTTTCTC AAGAGATCCT CAACTACAAC
    38761 AAGTTGTTGG TGAAGATGTA TACGCTAAGC TAGAAAACAT GAGCAGTGCA GATTGGGATA
    38821 TGAACACAGA TATTAAAAAA GTATTTGACT TATTATTAAA CAAAGCAGTA AAAGGTGGAT
    38881 TATCTCAAGA AACATTGCCA CAAAATATCT TTATAATATC TGATATGCAG TTTGATTACT
    38941 GTGCTAGATA TGAAGGAAAT AATGCCAATA CTTTATTAGA AAATATAGCT GAAGATTGGA
    39001 AAGCTGCAGG ATATGAAATG CCTCACTTAA TATTCTGGAA TGTTAACGCT TCATCTCGTA
    39061 ATATACCAGT TCTAGGTAAA GGTAGAATAT CATATGTAAG TGGTTTCTCA CCATCTATAT
    39121 TTGAAGTAGT ACTATCTAAT AAAACAGGTT ACGATTTAAT GCTAGAAGTG TTAAATAGCG
    39181 AAAGATATTC TAAGATAACA GTATAATGAA AGCCACCTTT TATGGTGGCT TTTTTTAAAA
    39241 TTGCGCAAAA CACAGTTTAA AAGATAAGCT TAAGGAGGAA TATATATGAA ATTAATAGGA
    39301 TTACTAAGTG ATTTTAGTGA CGAAACAATA ATATACTATA ATAAAGAAGA TGGTAAATAT
    39361 TACCACGATG AATGTGAAAA TGCTATCTGC GATAAATTCA TGACTGAATT CATTCACTAT
    39421 CTGAATAATC CATGGGAAGA AACAGGATGC ATTAATCTTA ATATTAAACA TGAAGATGAA
    39481 GAGGCACTAG CTATTCTAGC TGTAATCTGT TATGACACTA TAACTGCATT TCTATATGGA
    39541 CATGGTAAAA CTGCAAACGA TGCTGTAAAA GATTTAGAAG TAACTTATAA AGAATTAAAA
    39601 CAGCGTTTTG ATAAGTAAAC ACAATATTGG AGGGAAACAT TATGGACGAA AAATTTAAAT
    39661 ACAATCAAAG ATTAAGAGTA ACGTATAAAG ACCTGAAAGG ATTTATGGAA TCAAAGGGAT
    39721 ACTACATGTA CAGACAAAAG AATAGTACAC ATACTATTTT TAAGAATAAA ACAGGAAAGA
    39781 GTATACCGAT ACCGTATAAG CACGGTACCA TTTGTCAAGG AACTGTATCT AAGATTCTGA
    39841 AACAGATGGG TGAAGATCGA TCTGAATTAG CTAGATATTT ATATGAATAG AAACTTATTT
    39901 ATATGAAAAC ATTCTATGAG ATTATATTTA TAAAGGAGGA GCTATTTATG AAAGTATCTG
    39961 TTATTGATAA GAAAAAGCCA GAAATACAAG TAAGAGTACA AGGACAAGTT AAGAAAGAAC
    40021 AAAAAGGTAT ATATAATATA AAATTATAAG AGATGAGGTG TTATTATGAA TGAATTTAGA
    40081 AACATTATAA TCAGTAGTAA AAAGAATATA GCTATTGGTG TGAACTATCC AGACCAAGCT
    40141 GTATCAAATA AGAAGATTAA AATTAGATGC TTAAAATATT CAGGTGAAGC ATTACCATTT
    40201 ACTGATCACA ATCAAGCTTC TAAACTTAAT AGTCTTTATT TACTTAATAA ATATTTAACA
    40261 AAAATAAAAC AAATAAAAGA AAAGGATAAT TCAATTTCAT GTAGAATTAT AATAAATAAT
    40321 ACTCTATATA AAACAATCAC TAAAGGCACA TATAAAGAAT GGGTCAAAAC AGGTTGTTAT
    40381 CATAACAATA AGAAACCGTT AAATGAAAAC GAAATAGCTT TATGGAGAAA ATTCGGTGAA
    40441 TTATATTCTG AATTATTCTT TGATATAACA TTTGCAGACT TAAATTTCTA TAAATTAAAC
    40501 AATATTAAAT ATAACTATGT AAACGTTATA TATGCTAAAA AGGTTATAGA TAAGATGGAA
    40561 AATATAATGA AAGAATATGA AAATTCTGAA TTAGACAAAC TTTTTAACGA GATTTTATAA
    40621 TTTTTACAGA CAATACTATA TTATAGAGTA TAATAGGCTC TCCTATTAAA CTTTCTCTGT
    40681 AATATTTAAT CCCATATAAA GCTAGAGTAT TGCAGCTCTA GCTTTATCCA TAAGGAGAGT
    40741 GAGATATATG GAAACATACG GCTATATACC AGATATAAGC CCAGAACAAG CTAAAGAGCT
    40801 AGATAAGCTC AATACAATGT ATAAATTCAT ATGTATCGAT TTAACGACAG ATGAAGTAGA
    40861 GAAGGTTTTA CTGGAATATT TAAAAGACAA TCTAGATTTG AATCTAAGAT TGTTAGACTG
    40921 TACATTGGAT TTTGATTTAG TAGAATCAGA CAATATTATT TCCTACTGGG AAATATTAAA
    40981 CGTGAGTATT AATCAAAATA ACGAATCATA TGAAGAAATG AAATATGTGG AAAGAACAAT
    41041 AAATGATTAT TTTGGTAAAA ATGCTATGTA TGAAATATCT GATGGAGAAT ATCAGTTATC
    41101 TTCAAAAAAG ATTTTCAGAA TGATTTTTGA AAATGCTTAT CCTAAGCCTA CAAGTACTGG
    41161 CTATGCACTA ACTGTCTCTT ATGACAACGT AAAAGACTTT ATTGATAGTC CAGCATGTAG
    41221 ATATATACTA TGACAGTAAA GGAGATAGAG TATGGAAGGT TGTAAATGCC CTTATTGTGG
    41281 CACAGATTTA AGTACAGGCA TGCTAGCTAT AGCACCAACA AATCTTTATG GAGAAGACTA
    41341 TAGATATGTT ATGTGTAGAG AATGCTATAA TTTCCTATTA TTAAAGCTTA AGAACTTTAG
    41401 ATTTTATAAG CTACCTAATA GGAAGGCAGA ATATGATGCA ATAAAAGAAT TCGATAAAAT
    41461 CATAAAAACA GACTTAGCAG AAGATGAGTT AAACTTAATC GATTTACTAA AGGACGTAGC
    41521 TAAAACACAG AACAAATTGC ATTAAACTAT TTGATTGGAG ATGATTTTTG TGAATATATA
    41581 TTTAGACACA TCTGTATTAA TGCATTCTAC GACTAGGTTA GAAAAACTTA TAGGAGAAGG
    41641 CAATAAATTA GTAGTATGTA CTCTAGTTTT GGAAGAACTA GATAATCATA AAGATGGTAA
    41701 AGACGGTGAA AAAGCATTTA AAGCTAGAAC TGCTATAAAA TTCTTAAAAA AATATGAGAA
    41761 CCAAATAGAA TTTATAACAT CAGATGGTTG TCAAGCTGAA ACGATAAAAC GTTATGAACT
    41821 TGACCCTAAT AAACCTGACA ATAAAATATT AGAAGCAGCT ATAATATACG AAATCGAAAC
    41881 TGGCGAAAAA CTAGAAATCT ATACTAATGA CATAAGCATG TCAATAAAAG CTAGACGATT
    41941 AGGACTTGAA TGTTTAGCTC CAGAATATGA AGAAGATAAA TCATATAAAG GATATATAGA
    42001 AATAAAAGGT ACTGAAGAAG AAAATGATTA TACTCTTAAA GAGTTAATGG TATCTGATAC
    42061 ATTACATCCA AATCAATATA TTATAGTAAC AGATACAGAT TATGAAGAAA ATGGTGAAAT
    42121 ATTTGAAAGA TCATATGCTG TTAAATGGAC AGGTGATGAT TATGCAGAAA CAATAATACC
    42181 AAGAAGTAAA GAGCTTCAAC CTAAAAACAT GCCACAAGCG TGTGCAATAG ACTTAATGTT
    42241 CAGCAAAGAT ATACCTATAA AAATAATCTG TGGTGGTTAT GGTTCTGGTA AAACATACAT
    42301 AGCTGTTAAA AGTGCAGAAG AATTAATAAA CAGATACTTC TGTTATTCAA AACTATTATT
    42361 AGTTAGAAAT CCTATACCAG CTGACAATAT AGATATAGGA GCTTTACCAG GAACTAAGCA
    42421 TGATAAAGTA GGTAGCTATT TCCAATCTAT GACTCAATAT CTAAGTGATG TCTCTTCTAA
    42481 CATGTATGAG GATTCTTTTG ATCCAGATAA TTTAGAAGCA GCTAAACGTA GAGGGTATCA
    42541 ATTAGAAATG GAAATACCAT CATTCATGAA AGGTAGATCT GTAGATGATA CATTAATGAT
    42601 AGTTGATGAA TGTGAAGATT TAAATCTGAA ATTAATCAAA CTATTAGGAA CAAGAATAGG
    42661 TAATAATTCC GCTATAGTAT TAACAGGAGA TTGGCATCAA GCAGAACAAC AATATAAATA
    42721 TGATAGCGGT ATATCTAAAT TAATAGAACA AACTATAGAC GACCCACTTG TCGGTATAGT
    42781 TGTTCTAGAC GAAGACGTTC GTTCTTCTGT ATCTAAGACT TTTGCGAATT TAAAATAAGA
    42841 CATAAGTGTA ATAAAAGGAG ACAGAGTATG AGTGAAAATA TAAGATTAAC GTATATTCCA
    42901 TATAGTAGTA TGGACGAAGG ATTTTATCAA AGTATAGTAG AGATAGCAGA GTGTGGTGAC
    42961 TGCATGGCTA ATCCTTTTAT ATTATACAAT AACGAACTAG ATATAAATGT AGAAAATTTA
    43021 GATTCTATAA TAAATAAATA TACAGAATAT ATAGACGCAG ATGAATTATA TGACAAAATA
    43081 GATGAAATAG CAAAAAATGA AAGCGAAGGC ACAATAATGC TATATGGCTT TGACATATCT
    43141 CTAGACGACA TAAGAGAAGA TATAATACCT CTAATAAATG AGAATATGTA CTTATCTATA
    43201 AATGTAATAG TTGAAGACGA CAATTACGCT TGCTCATCAT CAATAAGCTT ACCAATGAGT
    43261 ATAGCCGATG AATCAGATGA AGAATGGAGC AAACATAAAG AAGAAATAGA TGATGAATTA
    43321 AAAAGAATAG GTGTATTATA TCAAAAGCTA AATAGCTTAT TTAAAGGTCT TTCTAGCGAT
    43381 GGAAAGAGCA AGAAAAAAAC TAAACAAAAA GAACTTGAGG CACCTAAAGA AGTAAAACTG
    43441 TTAGAATGTG ACATACCATC AAACAAAGAA AAATTAACTC CAGCAGACAA AGAACAAGAA
    43501 AACATAGAAG ATTCAGAATT AGATGAAAAC TTCGTATGTT ATACATATGA AGATGTAACC
    43561 AATATAGTTT CAGTGGTTAG ATCAGGAAAC GTATTTAGCA TAGAAGATGA CGACAACAGA
    43621 GTAGAATTTG ACAAAAAAGC TTTGGACTTC ATAATAGAAG CATTAATGAA ATTCTACGAT
    43681 AAATAGGTTT AATACAAATG GGGATAGATG AAGCTATCCC CTTTAATATT AAAAGACATT
    43741 GGGAGGTTTT TATGAGAACA GTATTTAACG AAACTGAAAG TTTATTTGAA TCTTCTAAGA
    43801 CTGTACAACT GTCTAATGAA GAGTTAGTGA GTTTAATTCA AGAAGGTGAT GGCGATACTG
    43861 ACAAATATTG GTATATGTTA TATAATCAAA CTAAGGATAG TATCTATAGA GTCTATCATA
    43921 ATGTAGTCCA CACTTATTAT AAGTCAAATT ATAAGGACGA TATATTATCT ATATTAAAAG
    43981 TAGGATGGGC TAAAGCCGTG AATACTTTTA ACAATAAAAA ATGTAAATGG TTCGTTTCAT
    44041 GGGCTATGTT GCTTATGGAA AGAGAATATA TTAACTTCGC TAAACGTAGA ACTAAAATAC
    44101 GTGAAGGTAA ATCAGTTAAA GCTGAATGCC TAGGATGTCT TAATAATTCT TTCCTTAATT
    44161 CTCAAACAAG CGACAAGGCA TTAAACGAAA CTATAGACAA TATATTAATA GATAGACCAA
    44221 GCGAAGAAGT ATATCATAAA TTTGAAGTTG AAATGCTTGT CCAACAAAAA TTAAAGCTTT
    44281 TAAAGAAATA TCACCCAGTT AGTTATGAGA TGATAGTTGA CAGTTTTTAC AACGAAAAGA
    44341 CACAAACACA AATAGCTCAA GATTTTGATA TTAAACAAGC TAGCGTATCT CGTTATATAA
    44401 AGATAGGGAA AAATTTCCTA AAAGATATAA TATCTAAACA AGAAAAAGAA GCTTGTTTAT
    44461 ATACTACTAA ATAAATTTAA AATTAGAGAG GAGAAATCAA TCATGGCATT AATACCAAGT
    44521 GTTGTAAGTA AAACTAGTGA AGGTGAAAGA GTGTATGACA TATACTCTAG ACTTTTAAAA
    44581 GATAGAATAA TATTTTTAGG AGACGAAGTA AACGATACTA CTGCTAGTTT AGTAGTAGCT
    44641 CAATTATTAT TTCTAGAAGC TGAAGATCCT GACAAAGATA TTTATTTATA TATAAATTCT
    44701 CCAGGAGGAG TTGTTACAGC GGGTATGGCT ATATATGATA CTATGCAATA TATAAAACCA
    44761 GATGTATGTA CTGTATGTAT AGGAATGGCC GCATCAATGG GTGCATTCTT ATTAGCTGCA
    44821 GGTGCTAAAG GTAAAAGATA TGCATTACCT AATAGTGAAA TAATGATACA TCAACCTCTA
    44881 GGTGGTACAA GAGGTCAAGC TACAGACATA GAAATACACA CAAAAAATAT CTTAGACACT
    44941 AAAAAAAGAT TAAATACAAT ACTTTCTGAA AGAACTGGTA AAGATTACAA AACAATATGC
    45001 AAGGATACAG AAAGAGATAA CTTCATGACA GCAGAAGAAG CTAAAGAATA TGGTTTAATA
    45061 GACGAAGTTA AAAACAACAG ATAAGAGAGG TGTATAATAA TGGCGACTAG TAATTTTCTA
    45121 AAACAACAAA ACAAAAAGAA ATGTTCTTAT TGTGGAAATG AGTACACAAA AGAAGATATG
    45181 ATAAAAAAAG GAATATTAGT TTTTAAAGGT AGTACGTTAG ATGAAAACGG AGAACCTGTT
    45241 AGAATATGTT CTAATTGTAT AAAAGCATGT AATGAGATAT ATCAAGCTAA TATAAACAAA
    45301 ATAACTTCTA AGAATGGTGT ATTAGATGTA TCTTCTATGA CTCCATCAAA GATAAAACAT
    45361 CATCTTGATG AATGGGTATT AGACCAAGAA AGAGCTAAAA CAGATATATC TACTGAAATA
    45421 TATAATCAAT TCAAAAGACT TAAAAGAATA GCAGACAATC CTGATGCTAA TAAAAATCTA
    45481 AGAATAGAAA AATCTAATAT GATATTAATA GGACCTACTG GTGTTGGTAA AACAGAATTA
    45541 GTAAGAAGCT TATCCGCCTT ATTAGATTTA CCTTATACTA TACAAGATGC TACATCATTT
    45601 ACTAGTGCAG GATATATAGG TAGAGATGTT GATGAAATAT TAAAAGACTT ATATAATGCA
    45661 GCTGGCAAGA ATATAGAAAA AGCACAAAAA GGTATAGTAT TCTTAGATGA GTTTGACAAA
    45721 TTAAGAAAAA GCAATACAAG AACTGGACAA AAAGATGTTG GAGGCGAAAG TGTTCAACAA
    45781 GCATTACTAA AAATAATAGA AGGTGGAGAA TTTGATGTTA AGAAAGATAA AATGGGATCT
    45841 AGTACTTTCA AATTCGACAC AAGTAATGTA CTATTCATAT TAGGAGGAGC ATTTGTAGGT
    45901 ATAGACGAAA TAGTTAATAA GAGATTAAAG AAAAATAAAA ATGCTCCAGC AAATATAGGA
    45961 TTTGGTGGTT CTCCAGAAGC TAAGAAACCT GTAGACTACA ATTCTATAGC TGAAGATATA
    46021 TGCCAAGAAG ATTTAAAAGA GTTTGGTATA ATACCAGAAG TTCTTGGTAG ATGCCCAGTA
    46081 ATAACTACAT TTAAAGAATT ATCAGAAGAG ACATTAGTAA GAATATTGAC AGAACCAAAA
    46141 CATGCTATAG TAAAACAATA TCAAGCATTA TTTAGCATGG ACAATGTAGA CTTAGAGTTT
    46201 ACAGAAGAAG CATTAAAAGA AATAGCTAAA AGAGCTAAGA AAAGAAAAAT AGGAGCTAGA
    46261 GCATTAAGAA GTGAGTTACA AGAAATACTT AAAACTGCAA TGTTCGAAGT TCCAGATATG
    46321 GATAATGTAA GAAAAGTACT GGTTACTGTC GATGACGATA AAATAGTATG CAAATACGAA
    46381 AATGCGATCT CAGAAGAGAT GTAAACGATA GCCCTGTACA AATAGCAGGG CTACTTTTTT
    46441 TATTACAGAA AGGAGAATGA AAAATTATGA AAGGTCAACA TAAAGAAATG ATCAATAAGC
    46501 AAATAAATAT ACTAATATCA GAGGTAGAAG AAATATCTAA TGTAGCAGAA AGAGCTAAAG
    46561 TAAGAGCTTC TTTAATAGAA ATAATGTTTA ATATCGCTAC ATACGATAAC ATCACTTTAG
    46621 ATACTGGCAA AGAATCTATT AAGGAAGATA CTGCTAAAGA AGTAATAGAA GAAGAAATGG
    46681 ACTTCACACC TGAAGATGTA GAAGAACAAC CTGAAGATGT AAAAGAAGCA CTTGATGAAC
    46741 TTGCAGAAGG AGAACCAGAA AGTGACCCAT TTGATGATGC AGAAGAAATA CCATTCAATC
    46801 TTGAACAAAC AGAACCAGAA AAAGTAACAG TTGAAGATGA CGAAGGCAAT GTATTTGATA
    46861 TAACAGAAGA ATATAATTAT CTAGGAGATG ACCTAGAAGA TGAAGATAAA AGAGAAATAT
    46921 GCTTACAAAT TAAAGAATAT GACTCTTTTG AAGACTATAA ATTATTAGAC ATGCTACCTA
    46981 ATGGTTACTC TCGTTCTATA ATAGCTTTAA CTATGACAGC TTTAGGAACT GATGTTGTAG
    47041 ACCAAGCAGT AGAAGCATTC AATGACGGTC ATTATGAAAA TCTGTTCAAA TTCTTAAATG
    47101 CTAATAACTG CGACGAGTTC GCTCAATATT TAGTAGATAA TTATTTTGAA CAATAATATA
    47161 TTAATTATTA ATGAAAGGTC CATTCCAGCC TTGATTGTAA TCTAAAATGG AAAGCCCCTA
    47221 AGTGGGCTTA TTTTTAATTA GGTAAATTCG AAAGGAGAAT AATAATATGA GAAGAGCAGT
    47281 AATATCAGGA AGAATAGCAC ATTTTGGACA AAAATTTATA CCATCAGAAG GAGAAAAATC
    47341 AGCATTTGCA ACAGCATTTG TTAATGTCTC AATGGACAGA AAAGATGAAG AAACTGGTTA
    47401 TACAGAAACT AAACCTATGA AAATAATAGG TAATGGATGG TTAGCAGAAA GAATGAATAA
    47461 CTTCGCTGCA GGAGATCAAA TATACCTAGA AGGTAGATTG GAAATGGAAA GAGACTATAC
    47521 AAATAGCGAA GGCGAATTAA TAAAAGGTGG TTGGATAATA AGAACTGACT TTATAGATAA
    47581 CTGGGGTAGT CAATCAACTG CGACAGCTAC TAAACCATCA GCACCTCATA AAGGTGGAGC
    47641 AGTAGCACCT AAGAAAGGAG CTACATCTGA TAAAAAAGTT GCACCAGGCA AAGGTATAAA
    47701 AATGCCACAA AGAGCTAAAA AAGCTGAAAT GTAAAAAATT GTTGATAAAA TAACAAAACT
    47761 ATAATATACT AAATATTAAA GATAGCGACA TGTAGCGTAT AACTATATCT ATATGTCGCT
    47821 TTATTTTACC CATGCAGATG ATTTAGCTCG TAGACCTTAG CTAATGAGCT TGATGCAAAG
    47881 GAAGCATTGA CGATAAGCTT GATAATTATC GTTAGCTCTC AGTTATACGG GAAATTCAGA
    47941 CGGCCATCTG AATAAGGGCT TGAACCGTAT ATAGGATTGA TTTCTATCCC AGATAATTAG
    48001 AAATTTCAGA TGATTTTGCA GGGCGAGTTC GAATTAAATC AAGAGAGGAA AATGCCATAA
    48061 ACCTCTGTAA AAAAATGACA GGTTAGTTGA GCCGATGCTA TAAAATCAAC AAGTATGAAG
    48121 AGGACTGTTT CCCTATTTGC GCCGTTGGTA TTCATACTGC TAGGTAGTGC TAACCAGGAA
    48181 AGAGCAGGAG AGGTAGTGTC GTGCATTATA GGAATATAGT GCAGGTTGTA TTCTTTACTC
    48241 ATATTGAGTT GCTAGGGCGA TCTGTAGCGT AAAAGAATAC CCGTTAAGGT AGACGAAATA
    48301 GGGATTAAGA TGAACGACCG ACTGACGAAG TTCTTAATGT TTAAACCCTA TTGTCTTATA
    48361 GACTTATAAT CTATTTGGCA GTAGGGAATA ACTATGTCAA TTTCACTCCC TCTTTCTGAA
    48421 GTTCCTTTGG TCGGTAATCG ATACCAAATT CTGGAATACG AGGAGAGTGC TGGAGTTCAT
    48481 TACAAATAAA GGAGGGGTAT TAAACATGGA TGATTTTAAT AAAATAATCG AGGATGGTCT
    48541 TAATGCAATA GATGACGAGG TACAACAAGA AGAAGATATA CGACAACAAG CAGAATATCT
    48601 TACAAAGCAA ATAATCGAAA AGGGACACGT ACGCATAAAT TACGAAAATA AGCAGTACGA
    48661 GAACGAAGAA GACCGATATG AAGAATACGA GTTAGGAGTA AGACATAATA AGAACTACAT
    48721 TATACTAGTT GCTTCATCAA TTACAAAAGC AGAGTTTGTC AGAAAGTATA ATGAAACAGC
    48781 TCTTGTTCCT AAAGTTTATA CACCTGCTAC ATTCATAGCA GAGTATGATT CAGATTATAC
    48841 CTATGATCAA ATAGTTAACA CATTAGTAGC ATCATTCTTA GCTAAGCTAG TAGGTAAATT
    48901 CATAGTAGAA GAATTAAAAG ACGATGATTT AGAAGGGGAT GAATAATTAA TGGAGAAATC
    48961 TAATAACAGA GTAAAAGTCT TAACAGACAG AGATCATGTC AGATTAAGAC CAGGTATGTA
    49021 CTTACCAAAT ATTAATTATT TTGTATATGA ATTAGCAGAT AATAGCGTAG ACGTTTATAT
    49081 GGACGGATAC GGAGACTTAA TAATAGTATC AATAGACGAA CAAGGTAAAG TATCAGTTCG
    49141 TGATTATGGA CCAGGTTTAC CAGTAATACC ATCAGAACAA TTCCCAGATA TTCTTGAAGG
    49201 TGAATTATGT ATGGGTAATC TTAAAGCTGG TACTAAATTT ACTAAAGACA ATAAAAGAAA
    49261 ATCAGCAGGA TTAAATGGAG TAGGAGCTTC ATGTGTTAAC TGTCTGTCTA AAACATTTGA
    49321 TGTAGAAGTC TATAAAGACG GTAAATTATA TACTATGTCA TTTGAAGAAG GACTAGTTAA
    49381 AAAGCATTTA AGCTGTGACG GAAACACTAA AGAAGCAACA GGTACTTATA TCGAATGTGT
    49441 ACCAGACAGA GCTATATGGG AAAAGCTTGA TGATTTTGAT ATAAATCAAA TCAATTCAAG
    49501 AATGAAACAA TTAGCTTATT TGAATCCTGG ATTGACAATA GAATTAAATA TAGATTATGA
    49561 AGGACATGAA GTACATGAGA AATATTATTT TCCAGAGGGT GTCAAAACAT ATGTTGAAGA
    49621 ATTAGCTAAG AACAAAGATG AATTAACTGA CATATGGTAT GACATTAAGA CCGTAGATGT
    49681 TGAACCTAAT AGACCTATGG ACATATATAT GGCTCTTATG TATACAGATA CTTATTCAGA
    49741 CACTATTTAT GCATACACTA ATAATGTCCT TAACACAAAT CAATCATCAT CACATATAAC
    49801 AGGTTTTAAA TCTGGACTAT CTTCAGCAAT AAAATCTTAT TATGATGATG TATCAACTAA
    49861 TAAGAACAAA AAGAATATCG TAGCAGAAGA TACTCGTTTA GGTATCATAG CTATAGTATC
    49921 AATCAAAGTA GCAGACCCAC ATTACATAGG ACAAGGTAAA GATCAACTAG ACGAAAAAGC
    49981 AATAAGAAGT GCAATATACA GAGAAACTGA AGAATTTGTA CTTGACCAAT TAGATAAAAA
    50041 TCCAAATGAA GCAAAAATAA TATTAAATAA AGTGCTAGAA TCTTGTGGTG CAAGAGAAGC
    50101 AGCAACACGT GCTAAAGAAA ATGCACGTAA TAAAAAAGCA TTATCTGGCG GTAAAGTAAA
    50161 TGGACTAACT AAATGTATCT CTAAAGATCC TGAAGATACG TTTATATGGC TTGTTGAAGG
    50221 AGATTCAGCA GGAGGTAGTG CTAAGAAAGC TAGAAACGAA CAAATAGATG CTATATTGCC
    50281 AGTGTTCGGT AAAATACCAA ATACTTATAA TATGTCTCTA GACAAAGTTT ATTCTAGTGA
    50341 GAAGATGGTA TCAGTAATCA AAGCATTAGG ATGCGGTATT GGTCCAGATT GTGATATAGA
    50401 TAAGCTTAAC TATAAACATA TCGTAATATT AACAGATGGT GACGTAGACG GATGGCATAT
    50461 ACAATGCTTA TGGATAACAT TCTTCTATAA ATATATGAGA CCTGTTATAG ATAATGGTTA
    50521 TTTATATATA GCTTTACCAC CACTATTCAC TATAGTTAAG AATCCTGGAA CTAAAAAAGA
    50581 AGAACATGTT TATGCATATA CAATCGAAGA AAAAGATGAA GTAGCAGCTA AACTTGATTG
    50641 TAAATATGAA GTAATGAGAA ACAAAGGTTT AGGAGAAATG GACTGGCCAG AACTTCAACA
    50701 TTCTACTATG GATATTAATA CTCGTAAACT AATACAAGTA AAAGTAGATG AAGATGAAGA
    50761 CAGTGCATTA TGCTTAGATG TTTGTATGAA CAGTAAATCT ATACAAGCAA GAAAAGAATT
    50821 TATATTGTTA AACAATGAAT AGGAGGTCAA TATGAAACGT ACTTACAAAG ACATAGATGA
    50881 TTGTCCTATT AGAATAGGCG ATATAGTAGC GGTTGCTACA AATATGGGCT TAACAAAAGC
    50941 TCGTATAATC GGAGAACATG AAACTTATGA AGATGTTCTG TATCTTATAA CAATTCCTGG
    51001 AAATAGAAAA GTACAACGTA AATCTAATTG TTGTAGTTTT ATTAAAAAAG AGGGGAGCGA
    51061 TATTAATGAG TGAAGAAGTA AATAACAATG AAGCCATACT TCCTACAGAG TTAAGAGATG
    51121 TTATGACTAA TAATTATATA GCATATGCAC AAGAAACTCT TAAGGAAAGA GCAATACCAG
    51181 ACGTAAGAGA CGGGCTAAAA CCCGTCCATT TACGTATATT ATATTCAATG GAAGAATTAG
    51241 GACTAGATCA TAAAGCTAAA TATAAAAAGA GTGCTAGAGT AGTCGGAGAC GTTCTAGGTA
    51301 AATATCATCC ACATGGTGAA GGAAGTGTAT ATCAAGCCCT TATTAATAAA GGACAAACTT
    51361 GGACTATGAG ATATCCAATT ATAGATATAA GAGGTAATTC AGGTTCAGTA GATGGAGACC
    51421 CTGCGGCAGC AATGAGATAT ACAGAAGCAC GTTTATCTGA ATACGGCGAA GCATTGTTAA
    51481 AAGACATAAA TAAAAATACA GTAGATTTTA CAACTAACTT TGATGATACA TTAAAAGAAC
    51541 CGACTGTATT GCCATCATTA ATTCCTAATT TCTTAGCAAA TGGTACAGAT GGTATAGCGT
    51601 GTGGATTTGC TACTGATGTA CCACCACATA ACTTAACAGA ACTTTATAAT GCATGTATCT
    51661 TTATGATAGA TAGAACTCTT AAAGATCAAT CATACGAAGC TAAAGAATTA ATGAAATATA
    51721 TAAAAGGTCC TGACTTTCCT ACAGGTGGTA TAATAACAAA TACTAAAGAA CTTAAGAAAG
    51781 CATTCGAAAC AGGACGTGGT AAGGTAACAG TCAAAGCTAG ATATGAAGTA GAAACAGATT
    51841 CTAAACAAAG AAGTAAAATG ACCATAACAG AATTACCATA CAGAGTGAAT AAATTAAAAT
    51901 TAATAGAAAA GATAGAAAGT TTAGTTGAGT CAGGAGAACT TGAAGGTATA AAAGAAATAA
    51961 TAGACTCTTC AAAAGGAGAT GATATTAGAA TAATAATAAA CTTCAAGAAA GGTGTTGACC
    52021 CTACATTAGT CATAAACAAT CTTTTAAATA AGACTGATCT TAAAAAGAAT ATAAGCTATA
    52081 ATATAATAGC TCTAGAAAAT AAAGCAATAT TAAACGATGC GAATATACTT GATTGCTTAA
    52141 ATAGCTTCTT ATTCCATTGT GTAAACGTAA TACGTAGACG TTCACAATTC GATCTTGATA
    52201 AAATGCAATA CAGAATGATG ATGCTAGAAG CTATATTTGC AGCACTATCT AATTTAGATG
    52261 AATTTATAAA CGTAGTTAGA ACTAGCGAAC AACCAGTGCA AGCTATAATG GAATTATTAG
    52321 ATTTAACAGA AGAACAAGCT AAATATCTAT ATGATATGAG AATCAGTGTT TTATCTAATC
    52381 AAAACGAAAC CAAGTTAAGA AACGAATATG CTAAATTAGA AGAAGAAGTG CCAGTTCTAC
    52441 AAGCTATAAT AACAAATGAC CAAGCTTGTT TAACTAGATT AAAAGTAGAA ATGACAGAAT
    52501 TACGTGATAA ATTCGGAGAT GAGCGTAAGA CTGAAATAGC ATTGGAAGAA GAAATAACTG
    52561 ACGAAGATTT AATTAAGAAC GAAAACCTTA TCGTTACTAT AACATCTGAA GGAAATATAA
    52621 AATCAGTTCT TGAATCAGAA TATAACACTC AAAAGAGAAA TGGTAAAGGC AATAAAGGTG
    52681 CTGATACTAA AGATGACGAA ATAATAACTG ATTTATTTAC TGTACAATCT AAAGATGATT
    52741 TATTATTCAT AACTAATAAA GGTAAAGTTC ATCATATTAA AGCTTATATG TTACCTAAAA
    52801 CAAGTAGAAT AGCTAAAGGT AAGAACATAG CAAATTATTT AACATTAGAA AAAGATGAGT
    52861 ATCCAGTAAA AACTGTAGCT ACTAAATTAG CAGAAAATAC CGAATCTAGT TTAATGTTAT
    52921 TAACAGACCA TGGACAAATC AAAAAGTTAT CATTATCTTT ATTGTCTAAG AAGAAAAAAT
    52981 ACACAACTGT TATAGGTCTT AAAGACGATC ACAAATTAGT AGATGCTAAT CTTGTAACAG
    53041 AAGATGATGA AATACTATTA GGTACAGCTA ATGGTCAAGC GTTAAGATTT AATAGTAGCC
    53101 TAGTTAAAAA CACAGGTAGA ACAGCTATGG GTGTAATAGG TATTAAACTA GCAGAAGGGG
    53161 ACTCAGCAGT AAGTTTAGTT AAGATAACTA AGGACTGTGA CATATTAAGT ATAACTGAAT
    53221 TAGGATTAGC TAAACGTACT CAAGAAAGTA AATATCCTGT TAAAGGTAGA GCTACCAGAG
    53281 GAGTACAATC ACATAAAATA TCTGATAAAA CAGGTAAAGT AGTAGCATAT ATACCAGTAG
    53341 TTAATGAAAA TATCCTTATC GGTACTAACA ATGGAAAAAT AATAAGATTA TACGCAGACA
    53401 CATTGCCACA ATCTAATAGA AATACTACTG GAAATAAAGC TATAAAATTA GATAAAGATG
    53461 ACACTGTAGC GACAGCTACT TTAGCACCTA ATACTGATTT AGAGGATAAT TAATTTTTAT
    53521 CCTCTTTTCT AGTATATTAA ATAAGGAGGA TGAAAAATTA TGCAAGCTCC AAAAAGAGAA
    53581 CTTACTAAAG AAGAATTAGA AATACGTAAT TCTTTCGAAA ATGAAGATTT AGAATTGTTA
    53641 AAATGCCCTC ATTGTGGAGA AATGCTAGAA GAAGTAATTG TCAGAAGATT AGAATACACT
    53701 ATTGAATCAT ATTGTTTAAC TAAATATGGA ATAGAATATT ATGAGACAAT AGATAATGAA
    53761 TTCTATGAAG ATTCTCCATA TAACTTCTTT TGTAAAAATT GTGACGCAGA ATTAAGTAAA
    53821 GAGTTTATCG ACGAATTAGA AGATAAAGAT CTTATAAATA TATAGGTGAT AACTATGGCT
    53881 AAATATAAAG AAGAAGATTT AAATTTATTA ATGCATTTTA ATAATGAGGA ACGAGAATTA
    53941 CTTAAATGTC CTCACTGCGG AGAAATATTA ACACAATTAG AAGTTACAAG AGATGTGCGT
    54001 AGATTTGAAA GATACGCATT AAATACAGAA TGTATAGATT ATGATGACTT AGAAGATGTA
    54061 GAAGACTTAG AAGGTAGCGA CATAATAGTA GAGTGCAGCA ATTGTCATCA TGAATTAACT
    54121 GATGATCATA TCAATCAATT GATGGATTGT GATCTATTAA TAATATAGGA GACAACATGA
    54181 GTAAATACAC ACAAGAACAA GAAGCGATTA GACAGGCAAT AGCTAATTTT CTTGGAGCTC
    54241 TATTAATGAA CTCTATGTTC ACAGAATCTG AAGCAAAAGA AAATGTTATT GCAATATTTT
    54301 GTGAAGAATT AACAAAATAC GTATCAGACG GAGGTCTTGA TATACAAGCA GCAAAACCAT
    54361 TATTGAAATC TACATTATGG GTATTAGAAA AGCGTAAAGA AGAATTAAAC ACTTCTTATA
    54421 AAGAATTAGG CTTATCTGAT AAACCAGCGA ATTCTGATTT AGATCAGCTC ATTGAATTGC
    54481 TAAATAATTA TATTAATAAA TTATAAATAT ACTAAAAGGA GAGATGCATA ATGGCAGTTA
    54541 AAAAAAGACC AGTAGCTGAA AAGCTAAAAG AGTTAAAACA AGTTACTAGC GCATTTAATA
    54601 AAGCAGCAGG AGAAACTAGA ATAGACACAG TATCTAATCC TGATATTTAC GAAAGAATAA
    54661 GAATAGAGTA TATACCAACT GCTTCATTAA GATTAAATTC CGCTATAGGT GGAGGTTGGC
    54721 CAAGAGGTAA ATTCTCATTA ATATCTGGTA ACCCAGACTC AGGTAAAACT TACAGATTAC
    54781 TTGAAGACAT AGCTTATAAT ATGAAGTTAG ATCCTGACTT TATGGCTCTA TGGGTTGAAT
    54841 CAGAATCTTC TATATCAGAA GAAGTATTCG ATATGTTTGG TATAGACAGA GAAAGATTAT
    54901 TCTACTATGA AGTAGGAACA GATAGTGGAG AATCAGCTCT TGACTTAGTT ATAAGATATG
    54961 CCCATACTGG TGTAGACATG ATAGTAATAA ATTCACTTAA ATGCCTAACT CCAGAAAAAG
    55021 AATTCAAAGA CTCTATGGCA GATGCCAATG TAGCTATACA AGCTAGAATG AACGCTAAAT
    55081 TCATGAGAGT TATAATACCT ACAATAGCTG AATCTGGTTC AGCATTATGT ATAGTACAAC
    55141 ATCAATCTAC TGACATAGGT TCATATATGG GTGGTCAAAC TATAACTGGT GGTAAATCTA
    55201 TAAGATACAA TAATGTATTA ACAGTAGAAT TTAGAAAAGC TTCAATACCA GCTGGACATC
    55261 CACTTCATTC AGTTAAAGAT GATTATATGT TAATCAAGGC TAAAATAACT AAAAATCACT
    55321 GTAAGACTAC TACAAATCCA TATGTAACAA TAGAATACAC AGTAAAATTA GGACAAGGAA
    55381 CTGATATAAC TGGTGAAGTA GTAGATGAAG CATTCAATCA AGGTATATTA GAAAGAGCAG
    55441 GCGCTTGGAT ACGTGAATAT GAAGAAGGTA AACCACAAGA AAAAGGTAAT GAAAGAATAC
    55501 TGTCAGATGG CACAAAAGCA GCTTGGAATG GTATGGCTAA ATTCACAGAG TATGTAAATA
    55561 ACAATCCTGA GTACTTCGAT TATTTAAAAT CTAAAGTAAA GAACAATGTT TCAGTAGAAC
    55621 AATTAGATGA AGAAGAAGTT GAAAGATTAA AAGAACAAGA CGAAGAAGAA ACAGAGTTTA
    55681 TTAAAGATGT TGAAGAACAA TTAGATATTC AATAAAGGTG ATTTTATGAA TAAAAACATA
    55741 AAACTTACTT CAATTAGTGA ATTGAAAACT AAATTAAAAA ATAAGAAAGT TGTATTTGAA
    55801 AAAGATAACT TCTGGGAAGT TTTTTCTAAA TGCAATAAGA TAAAACAGTT CACTAAACAA
    55861 AAAAAGAAAG AGGAAGCTTA GTCCTTCCTC TTTCTACATT TAGCATCATA TTTTTTTGCT
    55921 AAAGTTTCTA CATTGAAATC ATTAGGTAAG CTGTTGATAG TTATCTCCAG CGATTCTTTA
    55981 AGTACATTCA TAAGTATCTT ATTAACAGTA GTGTCTTTTG TATAAGCAAT TGCTTTTAAC
    56041 AAAGCTAAAT CCTGTTTATC AAAATACATA CTCATAGGTA CTTTTTTTTC AATTGTAGTT
    56101 TTTTCAAATT TGAATAAATC AAAGTTACTA CTATCAAATC TATTTACAAA TTTATCAACT
    56161 TTATATTTAT ATGAATTATC AGGAATTCTT ATATCATCTC TATCTAAATT ATTGAAAAAT
    56221 TTATCTAATC CCATTTTATA ATATCTCCTT TTCAATTAAT TCATTCAATA CATTACGAAA
    56281 CTCGTATTTA ATCTTATGGT TCTTTCTTAT TTTCTTACAG TAATCTTCAA TATCTAATCT
    56341 GCTTAAAATA GCATTCTTTA CTACTGTAGT ATCACTTAAT TTAGAATCAA GAAGATCATT
    56401 TTTTATATCT TCAAATTCAC TAAGCTTCAT ATCAAATACT TTACCAGTAG ATAAATTACG
    56461 ATTAGTATAA GAATTTATAA TAACGGCTCT ATTGGCTGAT GTTTGAATTT CCATTTCCTC
    56521 TAAATCTTTA TTGTACTTTT GATAAAATAA CTCGCAACCC CTAATGCTTG CTATATCTTG
    56581 ATAAGCTATT GGTGTTATTA TCGAGTCACT AACTATCATA AAATTTCTAG CTACAAGATC
    56641 ATATGATGGT GATAAATCTA TAAATATGTA ATCATATTTT CTTAAGAATC CTACGTTATT
    56701 CTTAAACCAT CTCCATACAG ACCTTTCACG ATTAACTTTA GTAGTTAGAT ATTCACTAAG
    56761 TACAGATAGT GATAAATCTG ATGGAATTAT ATCAATATTT TTATATTTTT CCATAGGAGA
    56821 TTCGATAACC ATTTCCTCAG CTAATAAGTT ATCGGCTAGA CCATGGAACA TTGTTTTGTC
    56881 ATTGTGCGTT ACTTTATATA CAAATTGAGT AAGATTAGCT TGCGTATCCG CATCTATAAT
    56941 CAATACTCTT CTACCTTCTT TACTTAAAGC CATAGATGTA AGTATAGTAA GCGTAGTTTT
    57001 ACCAACGCCA CCCTTAACAT TAAAAAAGCT TACAATTTTC ATATTATTTC TCCTCTATAT
    57061 TATCTATTAA TTTCTAAACA AAATTATACA ACAAATTGTT GGAGAATTTC AAGAGGAATT
    57121 TCTTGACAGA AATAGAATAT TAAATTGTAA GTATGAATGC TTACTGTAAG TTATTATTTG
    57181 AATACGATTT TATGAAGGAG GTAATGAGAA TGGCATGGCA TTTTAGGAAA AGCATAAAGT
    57241 TAGGTCCTAT ACGTATCAAT GCTTCCAAAT CAGGTATAGG ATACAGTATA GGTAATAAAA
    57301 TCGCTCGTCA TACTAAGACA TCGACGGGAC AAACATATAA CACTTTTAAA ATTCCAGGAA
    57361 CAGGAATATC TTATACAACT AAGAAGAAGA AAAAATAATA TTGGAGATGA TAATATGCCA
    57421 GAATGTGCAA ATTGTGTTAA TAAAGATTCA AGCTATTGCA TATTGTGTGT CGACGGCTCT
    57481 AAATTCAAAA TGGCTAAAAC ATTTACTCCT AATTACATCA AGAAGAATAC TAACAAAAAA
    57541 TCAAATCGTA TGGGCTCACA AGCAGAGATA ATAAATCATC AGAATAATAT TGATACTGTA
    57601 TCAGCTAATA TGACTCCTAA TAGCGGAGCT GGTAGAGTTA AAGGCGACGA GCAAATACGA
    57661 GGCCTTGTTA ATATCATGCA AGAAGTAAAG ACTCAAGAGA TAACAAGAGC AAGAGGTCAT
    57721 TCACAATTTA CTATTAAACG TGAATGGCTC GATAAATTAG AACGAGAAGC TCCTGCAGAA
    57781 AATATGGATT TCTGGTACTT GAACTTCTCA TTTAAAGATA ATGACACACA AATGTATACC
    57841 GTAATTGATA GCAAACAAAT GCAAGATATT GTTGCTACTA TGGTAGAAGA TAGAAAAATA
    57901 GCTAAACAAG CACAAAACAA AATAGATACT GCTAATAAAA AAAGAATTTT AATAGAAGCA
    57961 GAAAATACAA AACTCCTAGC CGAAATAGAT TATCTGAAAG CAAAGATAAA GGAGCTAGAA
    58021 AATAATAACG AACTATAGAA AAAATTATGA AACAGAAAGT AGGTGTAAAA GATGCCTAAT
    58081 TATTGCAGTT ATTCAATGCA AGTTACAGGT AGACCAGAAG ATGTAGATCT ATTTTTAAAC
    58141 GAAATGAGAT CAGATTATTG TTATAACGAA CATATTTGTG AAGGAATAAC AAAAGATATG
    58201 CGACATTTTT GTAGAGTATT TGAAGCAGCA CCATCAGGAG AATTTACATT CTTAAAACAA
    58261 GTAAATGATA ACCATGAAGT ATTTTTAAAA AGACTTGAAA TAACAGGAGA TTGTGCATGG
    58321 TCAGTAGCAA GTTGTATGAC TAGCGGAGCC TATACTTATT ATAGTCAATT TAAAGAAAAA
    58381 TATGAAAATA GAAGTCAGGC AACTACTCTA CAATTAGAAA GCAGGAGACT TAATCTTATT
    58441 ATAGAAGTAT ATAGTGAAGA AACAGGATGT GCATTTTCCG AACATATGTT ATACGTAAAT
    58501 GGCGAAGAAG TTATAAATGA TTGTGTTGAT TACAATGAAA TATGGTACGA CGAAGATGAT
    58561 AACGAGCTCG ACGAACCTAT TAGAGAAGGT GGATTTGACA GCTGGGATTT TACTAATGAA
    58621 TATGATTTAA GAATAGCTAG AGCAATATTC GAAAAGCATG GAGGCTTAAC AACAGTAGTT
    58681 AAGGGAATAT GAATATGACA GAAGCGATAG TTACACGTGT TTATAGAATA ATCATCGATG
    58741 ATGATAATTC ATATACATTA CAGAAGAAAT ATATAGGACC AATGAGTAAA ATCCCATCAG
    58801 CAGACAAAGA CATAGAAAAC ATTTTAAATG AACCATTTAT AAAAATAAGT AATAATTTGT
    58861 TTATTCCGAC TAATAAAATA AAGAAGATTT TATGGGTCAA TCCAGAAACA AATAATATGT
    58921 ACTAAGAGGT AAGCGTATGA TTATTGAATT AAAAAAACAG TTTAAAATTG ATGATGCCAT
    58981 AGCAGAACAA ATAATAAAAC TAAACGAAAA GAAATTTGAA ACAGATTTCT GTTGCTCTGG
    59041 TCATGCAGAA AGAAATGTTA TAGGGTATAT AGCATTTAAT GTACCTTCAT CACTCGATTT
    59101 AGAAGAACAT AATATAGTGC CACCGAGAGG ATGGCACTAT GAAAAAACAG AAAATGATTC
    59161 TAGAGTAGGT TTATATATGG ATGGTATAAA TGGAACTCCA GAAATAACAG AAAAATATAT
    59221 AAATGAAAGG CTACAAACTC TTAATGATTG GGTAGATGAA TTACCAATGA ATGCTTTATC
    59281 ATCTACAGAT AAAATAGAAT TAAAAGAGGT GAAATAATGC CATTAATAAT AATGAGATAC
    59341 AAACTATCGT TTAAAGCTAC AGGAGAAGAT GAATTCGAAT ACTTTGATCT TGGAGGATAT
    59401 ACTTTCAAAA TAAAAGGAAT GGAAATTCCA TTCGATTTCT CTGCATATGA ATATGACATG
    59461 AGTTATGATG AAGACAATGG CAGAATATGT ATAGATTTCG AAAGTGGTAG AGGCGCAATA
    59521 TCCAATGAAT ATGAAATAGA TGAATGCTAT GACAATGAAT ATAAAAATCT ACAATTAGAT
    59581 AAGAATGCTA TAACTGCTGA ATTTCTAAGT AAAGTAGATG AAATATTAGA AATATATATA
    59641 GATTATAACT ACGTGTTTGA AATCAATAAA TTAGAAGACA TAAAGTTTGA AGATATTACA
    59701 TTCGAAGACT TAACAACTGG AAAGATATAT TCAGTTGATT CTAATGTTGC TAAACAATTT
    59761 AATAAAAAAA TACAATCAGA GTTAGCAAAG GAGGCTGAAG ATTAATGGAA AACATAGAAA
    59821 ATTTATGTAG TAAATTCTTG AATCTGAAAT CTAAATCCAA AGTACAAGAC AAAATCGATA
    59881 CTTTAGATGA ATATGCTTCT GATTCTGATT TTTGCTACTT AATAGAATAC TTATTAAATG
    59941 ACGATAAAAT TACAGGAATT AAAAAGTCTA AAATCAAAAA ACAAATCAAA GATACGTCTA
    60001 AATTACTAAA TGTACAATAC GATAGCTTAA AAGCATTAAT AGAATATCTA TTAAAACATA
    60061 ATACAGGTAA AGATCAAAAC ATCTTTATCG TTCAAAACTT TCTAAATAAG ATAGAAGATG
    60121 AGAATGATCG ACAAATCATA ACTGAAATAA TAACTAAAGA CTTTAAATGT GGAGTAACAG
    60181 ATTTAACAGC TTATGGACAT ATTCCAGGAC TTAAAAGAAA TTGGAGAGAA CGTAAAGGGC
    60241 ATTCTCTAAT TGATAATAAG ACTGGAGAAT TAAAAGTTAA AAAGATATTA GACAAAGAAA
    60301 TAACTGTAAC ATTAAAACTA GACGGATACA GATTCAAAGC AGTAAAACAA GGCAGCGAAA
    60361 TAAATCTATA TACAGCTAGT GGTAAGATAG ACAATGACAT ACCAGAAATA ATATTAGAAA
    60421 TGAAATCATT ACCTAATGGA GTATACGACG GAGAAATGAT AGCTCATGGA GAGTTCGAAG
    60481 ACTCCACTGC TAGATATAAT GCTACGTCCA AAATATTAGG TAAAGACGGA GAAAAATATG
    60541 GACTAGACTT TATAGTATTC GATTATCTTA TGGAAGTCAA TAAATTCTTC AATTACGAAG
    60601 AAATAAAAGG TGACCGCTGG AAAAGATTAT ATATATTAGA GGATATGCTC GAAGCTCATA
    60661 GTAAAATGTA TAAAAATGAG AATCATATCA GACTTGTACC AATATATATA ATGCATGAAC
    60721 TATGTACAGA AAATACTGTA GAAAAAATAA TAACTACATA TGAACAAGTA GTAGAACAAG
    60781 GCGAAGAAGG TCTTGTTATC GATATAGCTA ATGCTTCATA TATAAGATCT AAAGGTACTA
    60841 GTATGTATAA GTTAAAACCA GAAGTTACTG GCGATTTTAA AGTAGTAGAC TTAGCACAAG
    60901 GTAAAGAAAA TAGTAAGTTT AAAGACGCTT TAGGAGCATT TATCGTAGAG TATAAAAATA
    60961 ATACTGTAAA TGTTGGCTCT GGAATACCAG ATGCTCTACG TGAAGAAGTA TGGAACAATA
    61021 AAGAGTTTTA TCTTAATAAG CTAATAGAAG TAGTATACTT TGGTGAAACA CAGGATGAAA
    61081 AGACTGGATT ACCAAGTATG AGATTACCAA GATTTAAGAG ATTAAGACAC GATAAAAATC
    61141 CAAATGATAT ATCTTATGAT TAAGGAGGTA AAGATATGTT TAAAAGCTGT GAATTTGAAG
    61201 GTAGATGCGA AAACGAAGAT ATAGATTGTG AATACTGTCA ATATAATGAT GACGCAGTAT
    61261 TGCAAGACTT CTTCAGATGG AACGGTGAGG ATGAAGAACC AACCCAAGAA GAATTAGATG
    61321 ATGCTATACG TCACTAGGAG GTTATTATAT GAGAAAAGGA GTGAGAGAAT TATTTGTTAA
    61381 TAGCAAATAT AGATTAACAC ACAAAAGAGG AACGTTCTGT TTAGTAAATC TAGTAACAGA
    61441 GAAAATGTAT TTCCTACAAT TTAGCTTTAA AGAGCCATGG TTATTACCTA AATCAGATAT
    61501 AGTATGTGAT AACATAAAGT TATATGGTTG GCTATTTTTT TATGTAGGAC ATAAAGTAAT
    61561 AGCATAAGGA GGGATTAAAT GTTTGGTTTG TTTGAAAAAG ATAAAAAATC AGAAGAAACC
    61621 GTAGATTCAA AAATAAAAGA AGATAAAGAA AAACTTACTG AAGAATCTGT GGGAAAGAAA
    61681 AATAAAACCG TAAAGACAGT AGAAACGCCA GAAAGATTTG AATCTGAAGA AGAATGGATA
    61741 GAAGTAGAAG GCTATAAAGG TATGGATAAA GATATGAAAG GTCATTATAA TTTCCAATAC
    61801 GAAATAGGCA AAACATATGT AATAGAAGAT CCTAGTTCCG TTAAAGCTTG CGAATACGGA
    61861 TATCATTTCT CATTAAACTT AAAGGATGTA TTTGATTATT ATGGACTAAG CAATAACAAC
    61921 AGATTCTTTA AAGTAAAAGC ACTAGTAAGA AAAAGCGATT ACGAAGACTA TGGTAAAGTA
    61981 GAATCTGGCT ATATATTTGT TACTACAGTA AATAAATTAG CAGCTAAACA AATCACAATA
    62041 TTAAAAGAGC TATCAGATGA AGAAATGTGC AAAGAAATAA AAAGTATTTA TAAAGATAGA
    62101 ATGATAGATA AATTAAAAGT AACAGATATG CCAGAAGTTT ATGATAAAGG AATAATGCAA
    62161 ACTCTAGCTA ATAAATGTTC TCGCGAATTA CAAGATAAAA TGAATTTTAG CGAATCATTT
    62221 GTATATCTTT TAACAAAAAA ATTAGATTCC AAAGAATCAT TGGATCTATT AAGTTCAGCA
    62281 TTATTGTTAA GCGATGAAAT GAAAGACAGA GATTTGTTAA TATTAGCTAT AACAGAAAAA
    62341 AAAGAACGTA TTATAATGCT TAGAAGATAA GGAGGAACTA ATTATTATGA GTATGAAAAA
    62401 ATGGGCAGAA AGAGAAATAG AATTATTAAA AGAAGCTAAT AAACCTGATG AAGGAGAATG
    62461 CTTTGACTAC GTAGGAGGAT GCTGTGATAG TGCATTAAAA GCATTCGAAG TGTTATTAGA
    62521 TGATGAACAT AGTGGTTTAT CTATACAAAT AACAAAAATG ATACTTGATA AATTAATCGA
    62581 TGGTAAAGCT TTAACTCCTA TAGAAGACGT GCCTGAAGCA TGGAACTTTA TAGGTTATTT
    62641 TAATGAGGAA GAAGAAGCTG CTGGTATAAA AAGATATCAA TGTAAAAGAA TGAGCTCATT
    62701 ATTCAAAAAA GAATATCCAG ATGGTACTGC TACTTACAGT GACAATAGCA GAGAATGTGG
    62761 AGTAAATCTT AATAACCCAA GTTGGGTATT TGGTAGTGGA GCAGTAAGCA GAATAATAAA
    62821 TGAAATGTTT CCAATAACTA TGCCATATAC TCCACCAGCT AAACCTTATA AAGTATATAC
    62881 AGAAGATTTC TTATCTGATA AAGATAATGG AGATTTTGAT ACAGAAGGAT TCTTCTATGT
    62941 AGAAACACCA GATGGTGAAA GAATAGAAAT AAATAAATTC TATCATTATC CAGCTAGAGG
    63001 AGAAAAAATA GAAATAACAA AAGAAAAATA CGAAGCAATG AAAGCAAACA GAGTAGACAA
    63061 ACCAATAGAA GAGAATTAAG ATTATCATAA TCTAATATAT TAATATTAAA TAATGTATAT
    63121 GTAGGAGGAA TACTATGAAG CAATTAACGA TACTACTAGA TTGTGATGAT ACTATAAGTA
    63181 CATTCATGGA AACTTGTATT AATAAATACA ATGAAATATA TGGCACTAAT CATTCTATAA
    63241 ATGAAATAAA CGGTTGGTAT GTCGATGGCA TATTCGAGCA TGGTCTATGG TCTATATTTG
    63301 ACAAAACAGA TGTCCTACAA CATATGCCAA TTAAAGATGG CGCATTAGAC ACTATAAAGA
    63361 AATGGCACGA TATGGGACAT AAAATAGTAA TAGTAACAGG AGTTACTAGC ATAAAAGCTT
    63421 ATGAAGATAA AATGAGATGG GTCAAATTAA TAGGGCTAGA ACCATATATA TACGATGTAA
    63481 TACCTACACG ACATAAAGAA TTAATCAATG GTGATATCTT TATAGACGAT AATCCTGTAT
    63541 ATCTTCAAGA ATGGCAAGAA ATACGCGGTA ACGCAAATAA GTTATGTCTA TTAATGACAG
    63601 CTCAACATAA CAAAGATAAG ACATATGATA ACTTTATTAG AGTTGATAAC TGGAAAGAAA
    63661 TAGACGATAT ATTAAATATT TTAATGTTGG TGGTGATATA AATGTATGGT ATATTAAAAA
    63721 CTTTAGACAA ACAAATATCT AAGTTAATGG CAATAAAATT ATACAGCTAA AGAGGTGATT
    63781 TGATGCTGCT AATTGCAAAT AGAGAAACCA GAGATGAGCT TAAAGCTTAT ATAAAAGATA
    63841 TAGAAGATAA AGACGAAGTA GTTCATATAC TAAAATGGAA AGATGGAACT AGAATGTCAG
    63901 ACTTTATAAA GCAACACAAT GTTAATAATG AGCAATTAAG ATGCATAACA GATGAAGAAG
    63961 CCAAAATAGA ATTATACGGC GAAAATATGT TAATAGAATC TGCTACTGCA AATGCTCTAT
    64021 TATATTTAAC ACTAACAGAA TTTAAAGACA GCCTATTGAT TTAGGCTGTC TTTTCTATTT
    64081 GAATTTATTA TTTTGAATAC TAACAGTAGA ATTTTTTATG AAAACTGTTA CGTGTTATAT
    64141 TATAATAAAT ATATAGATAC TTATATTGAG GAGCAGAATT ATGAATAATT TATACAACAT
    64201 ATTAAGAAGC AGTGATAATC CACTAGAAAC TGCTAGACAA TTGGTTGCAC CAATTTGTAA
    64261 GGACAAGTTG AACAACCATA TCATTAATTG TAACGAATGT GATTTTTTAC ATTCAGGCAA
    64321 AAACATTTGT TATGGTAATC CAAATGCTAA TATATTAATA ATAGCAGGGA ATGCCACAGA
    64381 TGTAAAAGAA GAACAAGATT ATCTTGAGTC TATTATCGAT AACTCTTCAA TAAATAAAAG
    64441 CGACATATTT GTAGTACATT CAGTAAATTG TATATGCAAA AGAAAATCAG GAGACAGCTT
    64501 AGTATCACGA GATCCTGCGT TAGCAGAGCT TAATAACTGT TTACCTTTCG TAAAATATGC
    64561 AATACAATTT GTTAGACCTA GAATCATAAT ATCAATGGGT GCAACAGCAC TTAATCAGTT
    64621 CTATCCTCAA TATAAATTTT TAGACTACAT AGGTGAAACT GTTAGTTACG ACGGAATAAA
    64681 AGCTATAATA ACATATAGCG TTAATGATTT ATTTATATTA AGTGAAAGAA TTGATTCTGA
    64741 AAAGGTTGAA GAGCTAGTAT ATCAGACAAT AGATAGTTTT AGCGAAGCAC AAAACTATAT
    64801 TAATATAATC AAATAAAGGA GAGAGATAAT ATGGCAGGAA ATTTTATGAG TAAACCAATA
    64861 GGTGCTAAAC CAGTCGTTCC TAAAAAAGCT GGAGGAATTA AGAAACCAAT TCTTAAAGGA
    64921 AAACCTAAAG TTCATCATGT AGAAGCTAAA CCTATAGAAG AAGCTCCTAC TTTTAAAGAG
    64981 GTAACAGAAG AATTAACACA AAATTTAGAA GAAGCTTCTA AAAGAATGAC AGAACAGGTA
    65041 GTTCAACAAA CTTCAGAACC AATGGTTGGA CAATGTCCTC CACCAGGTGT AGAAGAAAGC
    65101 TTAAAACAAG AAGTAAAAAT AGAAGTCGAA GAAGTAGAAG TACCAGTTGC TGATCCTGAA
    65161 GATGATGACA AATTTGAAGA TAAAGCAATG GAAGAAATGG AAAAAGAAGT TAACGAAGAA
    65221 GTTGAAGAAG AAAAACCTAA AACTAAAAAG AGAACTAGAA AGAAAGCTAA AAAGGAATCT
    65281 TCAGATACTA CTATAGTAAT AGACTCTGAA CCATTAAGCG TAGAAGAATA TAAAGATTAT
    65341 ATGGCAGAAA TAATCCGTCC TTCTATACAA GAATGGGAAG ATGAAAAAGA AGAAGTAAAA
    65401 GATAAAATGA GCACTCTTAA CCTTGACCCT AATATGAATC CTAAAGAAAT AAGAGAATTA
    65461 TTAGCTGGTT TAACAGATAT GCATAAAGAA ATGCAAGATA GATTAGATGA AGCTAAAGTT
    65521 AATCTAGATA ATACTGTTGA ATTAATTAAG AGTGTAGAAA TAAAAGCTGC TGCTGAAGGT
    65581 GCTAATGCTG AAGAAAGAAA ATTAAAAGCA TTAATAGCAA AAGAAAACTA TGTTAAAGAA
    65641 GGAGAAACTC ATAGCGTTAA CTTAACTGTA TTCAAACAAT TGTTAAACGA AAGAGTTTTA
    65701 TTCTATAACA GCCAAATCAA TACTTTAGAA TATAATAAAT TCTTAGTAAT GACATTCCAA
    65761 AAGGTTTGTA GTACAGAAAA TAAAGGATTT TAAGGAGGAG CAAAATGACA GAATTCAAAC
    65821 CGCTATCAAT AGATAATAAA ACTAAATTAA AATTAGGTAA ACCATTAGAC CCAGCTTTAA
    65881 TAAAACAAAA ACCATCAGGA AATAGTACTG TAGATTATAT AGCTGGTTCT ACATGTGTAG
    65941 ATATGCTGAA TGAAATATTT GGTCATATGT GGTCATTTGA AATAACAAAA GAATGGATAC
    66001 AAGAAGGATT TGATCAAATA CAAAGAGAAA ATAGAAAATA TCCATTTAAA CCAGATGATC
    66061 CATTTGTAGA AGTGGATTCT GCTGGCAAAT TTAAAAGAAT ACCACAAGGC CCTACTGCAT
    66121 GGTGTGAAGT TAAATTAACA GTATATGTAC AAGGACCTAA TGGCGATGTA TTCCCTATAA
    66181 CTAAAATGGC TTGTGGTTCA CAAGCTATAA CAGGTAATCA ATCATTACAA GCTAATACTG
    66241 GCTTTAAAGG AGCTCAAACA GACGGTATGA AGAAAGCCGC TTCATTATTA GGTATAGCTC
    66301 AAGAATTATA CAGAGATGAT GAAGAAAAAG CCCTATTCGT CAATAAATAT GATGAAATGA
    66361 TGCCTGTAGT ATGGACAGAA GATGTTATAA AGAAACATGA AACAGAATGG AATACTGTAC
    66421 TTAAAGTAAC AGAAGATTAT GGTTGGAACA TAAAAGACGA TTTAGGATAT TATGTATATC
    66481 AAGTAACTAA TGGCTACACA AGTGATTTAT ATAAAATGCC AGAAGATTGT CTAACAGATT
    66541 TATTAAATAC TATAACAAGC GACGACGAAT AGGAGGGGTT ATATGTCTTT AATATTTCAT
    66601 GATGATCAAG TAACATGCCC AGGATGTGGT TCGCATTTGT TTAAAGAAGA AACGACTTAT
    66661 GCTTTAATAG AAAAGAAAGA TCGTTTCGGA AACAAATATT ATGATGTTGA CGATATAGCA
    66721 TATAGTATAG CATGTGCTAA TTGTAAACAT GTAATATCAA TAAGTCAAAA ATCTATAATA
    66781 AATAAAGAAA GATAATAAAT TTAAAAGGCT AGACAGGAAT TGCCCATAAT TCATATGGGC
    66841 AAAAGAGCCT TTTTATAAAT ATATAATAGA AAGGTAGGTG AAAACGCCGA TGAGAAAATT
    66901 AGAACCGAGT GAAGGATTAA GAGTTTTTGA TATAAAACTT AAAGCAACTA CAGCAGGACC
    66961 ATCTCCAGAT AATAATCAAA GAGTTGAACT ATTCCTATTA GGTTGTAACA AAGCAATGTG
    67021 CGGAAATGCA TGTAAAAATT GTTTCAATTC TATAACATGG AATGCTAATA AGGCTGAATT
    67081 TTCTTGGGAT CCTATTGAAG TAGCTGAAAG AATTAACATT ATGGCTCCTA ATAAATATAT
    67141 AACTATCGGC GGAGGGTGAG CCAACAGACC AAATAGATAA TTTAATAATA CTATGCAAAG
    67201 AATTAAAGAC TAAATATAAT TTCAATATAA TGGTTTATAC TTGGCGTGAT CTTGCAAAAG
    67261 CACGTAAAGG GTATATAACA AAAGATATGT CTGATAACAA CAATAAATAT CCTATATCTA
    67321 CTAAGAAGAT AGACGAGTTA TTAAAATATA TAGATATTGT AGTAGACGGT GAATTTGATC
    67381 CAGAACAATG CTTATATAAT GAAGAAGCAA AAGACGGATT CTTTAGTTCT ATAGGAAGTG
    67441 GTAATCAGAA AATTTGGAAT GTACATGATA TGAATTTTGA ATACATGAAA AACCTAAATG
    67501 AATTATATTT AGATGAAAAC GATACTTTGA TATTTTTAAA TAAAAAGGAG GACTAATATG
    67561 TATTCAAAAC ATATAAGAGG TAATGACACT GTTTTAATAT TAGACGATCC TTTAGTTGTT
    67621 AACGACAGCG AAGGAACAAG TACAATAACA GAATTTAATT TAAATGCATT AAATAATTTT
    67681 GAAGAAGAAA TATATTATAC AATAAATTAT GTAAAACTAA TGGGAACTGC TGGAGTTAAT
    67741 TTTCATTCTA ACATAAGAAA CGAAATGATG AAAATTAAAA TAAGTTATGA TAATGAATCT
    67801 GATCAAATCG AGCTTAAAAT AACATATAAT TTATCTGGTA ACGGAAATGC TACAAAAAGA
    67861 TGCATATTAG ACGAAGAACG TTTTATTTCA GAAGTTATCG ACGAAATGAT TCTAGCAAAT
    67921 AATAAATATA TTTATAGTAT TCCAATAATT AAAGAAATAG CAGAAAGAAC AAAAGAAGAG
    67981 GTATTCTTTA ATTATATTAA CGACGATGCA TTTGTTGTTA ATGAACAAAC GATAAATACT
    68041 ACTATAAAAT GCTTATCTAG AGAAGACGGT AGTTGCATAG CTACAGCTAA TCGTTTCATG
    68101 TATATTCCAG AAGATGATTC AATAATATTA TGTGAAACAA TAGAATCTAC AGATTTAATA
    68161 GATCATGAAT ATGTAGATTT AAGAATAATC AGCGATAATT ATGCAGTAAC AATAGAAAGA
    68221 GCAAGTTTGG CATCACGTAG TAAAGGTAAG GTTAAATATG TGTGTTTGGT AGTAAGAAAT
    68281 GCTACAATAA CTATAGAGCC TACATCTGAT GAATTTACAA GATTTGACAA TATGGAATTA
    68341 AGATTGCCGA CTATAGAAGA TTATCTAGAA AATAAATCAA TAGAAGATCT TGCAAATACA
    68401 TTATATGATT ATAACAATCA AGATAAAATC AACTTATACT ATAAAGTGAA TAATTTTATA
    68461 GATATAATAT TAATAAATAT AAATGCTTAT TTATTATAAA AAGGAGGGAT AAGTTTATGT
    68521 TTGAGCAACA ATTAACAGAA TTGCTTAATA TAAAGAAAGA TTGTATCTGG GTAAAAACAG
    68581 AACAAGAGAA AGAAGTAGTA CCAGCTATAT TCAATGTGCT AACTAAAAAC TATTTTAATC
    68641 ATATATATGT TTGGAGTTTT CTAACTAATT TACAAGAAGT AAAAATAGAA AATAATAATT
    68701 TCACAAAGAC AGATATACCT AATACACAAG GACCAGCATT TTTAAGATAT TATAATTCAT
    68761 TACAAACAGA TCCTGACTTA AAATTAGAAG AACATGCAAT AGTCTTAAGA GATTATGATT
    68821 TGCAGTTTGA AAATCCATCT TATATAAGAT TATTAAGAGA AATGGTTGAA GTTAGAAATG
    68881 AAAAGTATGT CCCATTGATA TTCGTATCAG AAGGATATAA TCCACCATCT AAACTAGCAC
    68941 ATCTATTTAC TGTTGTAGAA TATAAAAATC CTACAGAAGA AGAATTAATG CAACTTCTAA
    69001 CAGATTATGA AATAGCTAGA GAAGTAAATA TAGACAACAA AGAAGAAGTA GCTAAAAAGA
    69061 TGTTAGGATT TAGTAGAAGT GAAATAATCG AAGCACTTGA TTTATCATTC TATAAATATG
    69121 GAGAAATTAA TCTCAAAATA CTTAACGATA AAAAAATGGA AATGATAAAT AAATCTGATG
    69181 TAATAGATTA TTCTATACCT ACTAAAACTA TGGCAGATAT AGGAGGTAAC CATAACTTCA
    69241 AAAAATGGTT CGAAGAGATA AAAATCTGTA TGGATCCAGA TGCTAGACAA TATGGCGTTG
    69301 AAATGCCTAA AGGATATTTA GCACTAGGTA TAGCAGGTTG TTCTAAATCA TTAATGGCAG
    69361 AAGTTATAGC TAATGAATTA GATGTGCCAT TCCTAAAATT AAATATGTCT AAAATATTAT
    69421 CTAAATTTGT TGGAGAATCA GAAAGGAAAA TCGAACAAGC TGTCGAATTA ATAAATGCAT
    69481 CAGCACCATG TGTTTTATTA ATAGATGAAG TAGAAAAGAA CTTGGGAGGT TATGCAAGTT
    69541 CAAACGCTTC AGACAGTGGT ACTCTATCAA GAGTATTTGG TAAAGTCTTA GATATGTTAG
    69601 TTAATAATGA TAAAGGTATC TTTACTGTTA TGACTTCTAA TAATGTAAAA GACTTACCAC
    69661 CAGAATTAAC TAGAGCTGGT AGATTAGACG CTATTTGGTA TTTCTCTTTA CCAAATGAAG
    69721 AAGAAAGACA AGAAATATTA GCAGTACACT TCAAGAAGAG AGAACAAAAA GTGCCAGAAC
    69781 CAATTGTTAG AGAAATTGCT AAAGAAACTC AAGGATATAC TGGTGCTGAA TTAGAACAAA
    69841 TAGTTAAATC CGCTATAAAG AAAGCTTATG TAAGAAAAGC TAAAAATATA GACAATGAGT
    69901 TTGAAATAAC TAAGAAAGAC TTAATAGAAT CTAAAAAAGA AGTAATACCA ATAAGCAAGT
    69961 CATCTAAAGA AAAGATAACA GCTTTAGAAC AATGGGCTAA AGGTAGAGCA TTATTTGCCA
    70021 ATGAAAAAAC TGGCAATAGT AAAAAAATAG AATTAGACAA TATAGATATA GACAACTTTG
    70081 AATTTTAATA TCTTATATAC TAAGAAGGAG GGGTAGTCAT GGATAAAATA ACTTTAGATA
    70141 TGGATTTTGG AAATGATCTA GAACAAAATG AGGACATAGA AATACCTAAA GCAGAAAAAA
    70201 CAAAGGATGA AAAGAGAGAA TATTTAACAG ACTTAATCAA AGAAGGGTTA GGTCAATGCG
    70261 AAGAAAATGC TAAAAATCTA TCTAAATTAA TAGAAGATAT AGAACCATTT TTAGGCACTG
    70321 GTATAACTCC AGAAATAATA GGAGTTATGC AATATCTTCA AGGCATATTT GAAAGCAATA
    70381 TACCTAGCTT ATTAAGAGGA AATTATGATG AATTAATTCC TGAAGAAATG GATGGACATG
    70441 AGCTAGAAGC AGAACTTTTA ATAGATTTGC TTAAAAGTGT TAGAAAAGAA TTGCTTAAGA
    70501 AAATAGAAGA TAAAAGAAAT AAATAATTTT AAAGGAGGAC AATAATATGT CAGTATGGAA
    70561 AAAAATAGAA AGTAAAGTAA TGGATAAAAA CGTAAGTAGA TCAACTTTAG CTAAAGCTTT
    70621 AGAAAAAATG AATATAACTT TAGATGATTC TGTAAAAACA ATATCTAATG CTTATGGTAG
    70681 CGATACTTGT GATGCTGCTT TAATAAACAA AGCTAACCCA TCTAGAGTAT CTTTAGGTGT
    70741 TAAATTTAAT GCTCAAGGTG GCGTTGAATT AGTTGGAGAT ATATGGGGAA CAGGCTTAGG
    70801 TAATGATGGC GGTCAAGAAG GTTTACTTGA CAGAATAGCT CATCATTATC AAGTTGAAAA
    70861 TATAACAGAA CAACTTTCAA TGTCTAACTG GTGTATAGAA TCTACTGTTG ATAAAAACGG
    70921 TAAAACAATA ATGGAAGTAG TTCAATACTA ATCCAATAGC CCACAGAAAT GTGGGCTCAA
    70981 TAATTTAATT TTAGGAGGAA TGAAAATGAA AAGAGTTAGA ATAACAATAG ACGAAAAAGG
    71041 AAATTATGAT ATGGATTTAT TAGAAGGATT CAGTGGCATG AGTTGTTCTC AAAAAGCTAA
    71101 AGAGCTTCAA CTATTAATAG GTGGAGATAG CGTTGAAGAA ACTAAGAAAC CAGAATATTT
    71161 TGATCCAGAA GGAGATAACT TCGACGAAAT ATTTATAAAA TAAGGAGTAC AATATTATGA
    71221 ATGAAATAAG AGATGATAAC GTAATCGTTA CAATAAAATG GACATACGAA GATCTTGAAA
    71281 ATGCTCTAAA AGATAGAGGT TATGAACCTA CTGATGACAA TATAGAGACT TTGCTAAGTA
    71341 ATGGATTAGC TAGCAAACTA GAAGATGAAT CCATAGAAAA AGGTTGGGAC ATAATTGACT
    71401 ATATATTTTG TATATCAGAA GATCAGCTTG AATAACATTT ACCCCTTTCT AAAGGGGATT
    71461 TTATATTAGA AAGGGGTAAT GAATGATGTT AAATATGAAT AAATTATTAG AAGGTTTAAA
    71521 TGACGGTCAA AAAAGAGCCG TTAAACATAT AAATGGACCA GCATTAACTA CTGCAACCGC
    71581 AGGTGCTGGT AAAACTAGAG TCATAATAGC AAGAGCTCAA TATATGATAG CTAGTGGAAT
    71641 CGATCCATCT AATATATTAT TAACTACTTT TACTAATAAA GCAGCCAATG AAATGAAAGA
    71701 AAGAATAGTT TCTATAGTTG GCGATAGAGG CAAAAGAATA ACAGTCGGTA CTTTTCATAG
    71761 TATTTGTAAT AGAATATTAA GACAACATGG ACATCATCTT AACTATGAAA AGACTTTTAC
    71821 GATATTAGAT GAAGAAGAAA CAGATAAGAT AATGAAGAAA ATAGGCAAAA AGTATGACAT
    71881 AGAATTTGCT ATGCTAAAAA CATATATATC TGATTGTAAA TTACACTGTA AATTAACTAA
    71941 TCAAGCTTAT AAAGAAGCTG CAAATGATAC AGAAAGAAAA TTAGCAGATG GCTATTCAGA
    72001 ATATCAAACT GAATTAAAGA GAAATCAAAG TATGGATTTT GATGATTTGT TACTACAAAC
    72061 AGTTGTTTTA TTAGAAAACT ATCCAAAAGT CAAAAAAGCA ATAAACAACA AATGGAAATA
    72121 TATATCAGCT GACGAAAATC AAGATAGCTC ACAACTAGAT TGTAGATTAA TCTACTTATT
    72181 ATCAGGAAAT AACCATAACG TATTTTTCGT AGGAGATGAC TATCAATCAA TATATGGCTT
    72241 TAGAGGCGCA GATTTAGACG TTATGCTTAA TTTAAGAAGT TTGTATCCAG AGCTTAAAAT
    72301 GTACAATTTA GGCGTAAATT ACAGAAGTAC TGAAACTATC GTAAATGCGG GAAAATCAAT
    72361 AATCCGTCAT AATAAGAAAC AAATCGAAAA ATCCGTAGAA TGCGGTAGAG GCATAAAAGG
    72421 CGCTCCAATC GTAATTACTA AATGTACCAA CCAAAAAGAC GAAGCTAGAA AAATCGTAGC
    72481 ATACATCAAA ATGCTACATG GTAAAAAAGG GCTAAAATAT AGCGATATAG CCATTCTAAA
    72541 CAGAATGAGC TATTTATCAA GATCTGTCGA AGAAGCACTT ATGCGTGCTA GAATCAAATA
    72601 TACGCTAATT GGTGGAACTC CATTTTTCTG TAGAATGGAA GTTCAAGACA TTTTAGCATA
    72661 TGCACGTTTA ACAGTAAATG AACATGATTT TCTAGCATTT AAAAGAACTA TTGCCATACC
    72721 AAAAAGAGGT GTTGGCGATA AAACTATAGA TAAGATAGAT GAGTTCGCAC GCGAATATCC
    72781 TGGTGGAGCA ATATCTATAA GAAAAGCTTT AGACAACCCT AATTTACCAG TCAAAGGTAA
    72841 AGCTAAAACT GGTATTAAAG AATATAACAA ATTTCTTAAA AAACTTGATT CTAAAAAGAC
    72901 TGAATTATCT TCTAAAGACT TTATAGAGTA TATAATCAAA GAAACTGATT ATTTACAATA
    72961 TTTAAAAGAA AACTATAAAG ACACTTATCA AGAAAGATTA TTAAATCTAC AAGAATTAGC
    73021 TAATGTAGCA GAAGAGTACA ATAGCATAGA AGAGCTATTA GTTGAATCTT CTTTATATAG
    73081 AGAAGATATA GACGAAAACG AAGATGCTGT ACAAATCATG ACTATACACA AATCTAAAGG
    73141 TTTAGAGTTC CCTGCAGTTA TAATGACAAA TATGTGTGAA GGTACATGCC CTCATTATAA
    73201 ATCTATAGAC GATCCTAAAC AATTAGAAGA AGAAAGAAGA TTAACTTTTG TAGGTATCAC
    73261 AAGAGCGGAA GATTATTTAT TTATGACTTA TCCGCAACAA CAAAAAATAC AAGGTAAAAC
    73321 ACAATTTGTA AGACCTTCTA GATTTTTAAA CGAGATAGAC CAATCTTTAG TTTATAGAAA
    73381 TTAAAAAAGT GATGTCAGTT GACCAAAAAA ATCGAGTTTT GTTTGTGGCG AAAAATTGAG
    73441 AGAATTTTTT TAAAATTTGA ATCTAAAGGT AGGTAAGAAA ATGTCAAAAA ATTTAATCAA
    73501 AAATAAGAAA CTTAAACCAA GGAAGAATAT ATGGGATAAC ATGGGCTCAA CTATGAAGTT
    73561 GCAGCCCTTT CCATATCAAA AAGAAGCTAT CTATCATGCT ATTCATAATC CTAACACGCT
    73621 TATGATATTA CCTGTCGGTA GTGGGAAAAC TCCTATAGCT ATAGGCATTT TTTTAGAACT
    73681 CCGCAATCAG GGTTTAACAG ATAAGCCAGG AATAATATGC GTCAAGGCTT CACTTAAATA
    73741 TCAATGGGTT GAAGAGGTTA AAAAGTTTTC TGACTTAAGA GTTAAAGCTA TTGAGACTCC
    73801 ATCTAAGGCA CGCGGTAAAA AGTTCGATGA ACAATTCGAA GATACAGATT TATATGTACT
    73861 TAATTATGAA ACATTTAAAA ATGAAAAAGT GAGCAGTAAG CTATTAGAGA AAGGTTCAGA
    73921 AGTAATCATC TTAGATGAAA TACATTATAT TGGAGATTAC AAAAGAAATA AATCTAAAGC
    73981 TCTGTATTGC TTCAATCATT TGCCTTATAA GTTTGGCCTT ACAGCTACGC CTATCACAAA
    74041 GAATCCAGAG AATATATACA GTATATTTAA AATGATTAAA CCTGAACTGT TTCCTACTCA
    74101 TGGTAAGTTC GCTAGTAATT ATTTAAAATA TAGAAGCTAT GGTCAAGTAT CTGGATTAAA
    74161 GAATGAAAAA CACTTATTCA ATACCCTTAA GCCATATATC TTTGTTAAAG ACGGAGAGGA
    74221 AATTTATAAA CAACTTCCAG AACTAATTGT TAATAAAGTG TACTGTGAAA TGCCTAAACC
    74281 AATGGTTGAA ACAAATGGAA GAATAATGGA ACGTCTAGAC GAAATCAATG AACAAATAAA
    74341 TGACTACGAA TATCGTATTA AAGACAAGTC TAAGCTTGAA TTTGATGAGA AATATAATAA
    74401 GTTAGTCACT CAGAAATTAA TGCATCAAAC ATTTGCTCAA GAGTTAGTAG ACGATCCAAG
    74461 ACTATTAGCA CTTAGTGATA GTGAAGCAGC TAAAGAATAT ATGTGTAACA GTAGCTGTCC
    74521 TAAGTTAGAT ATACTATTAA GTCTAGTAAC AGATATAATA AGCTCAGGAG AAAAGGTATG
    74581 TATCTTTACT AAATATGAAC GTATGCAACA ATTATTAGTT GAAGAAATTC AAAAACAAAT
    74641 GGTTGTAAAA ATTGCATTGG TCAATGGTTC TATGAATAGT AAAGAAAGAC ATAGACAAAT
    74701 TAATGAGCTC TTTGCTGGTG ACCATGATAT ATTAATAGCG ACTAATGCTA TGACAGAAGG
    74761 AATAAGTTTA TCATGGTGTA AATATTTAAT AGAATATGAC TTAGCTGAAA GCTACGCATT
    74821 ACAAACTCAA AGACATGGTA GAATACGTCG TGCTAATAGT ATAAGTAGAA CATCCTATGT
    74881 ATATCAAATC CTTGTAAGAG ATAGTTGGGA TGAAATACAA GAAAAAATAA TAATCAAGAA
    74941 GCAAAAGTAT GATGAACAAA TTAAAAATAT TAAATAAAAG GAGATGGGAA TATGTTCAAT
    75001 ACAGAGGATT TTATAAAAGA CTTAAATGAA AGCATATCTA AAATGGAAGC TGAGGAATTA
    75061 AATATTAACG TAACTGGCGA TGAAGAATCT GACAGAGAGA TGATACAAAA CCCTCAACAA
    75121 GCTAATTATT TTTGTAAAGT AGTAAATGAA TTAAGAGAAG AAAGAGCTAA GACTGAAGAA
    75181 TTAATCAATC AAGAACTTAA AAGAGTTCAA AGAGAATATG AAGCATATAA AACAAAAGAA
    75241 TTAAATAGAA TAGATGGTCA AATACAATAC TTCTCAGGAC TATTAGAATC ATATGCTACT
    75301 AAAGAGTTAC AAAACAGCAA GAAACGTTCT ATAAAATTAC CTCATGGTAC ATTATCTATA
    75361 AAGAAACAAC AAGATAAATA TGACTATGAT GAAGAAGCAA TATTAGAATG TTTAAAGAAA
    75421 AATAAACAAG ATAAATTTAT CAAGGTTCAA ACTGTAGAAA CTGTCAATAA GAAAGATCTT
    75481 AAGAAAGAAG GATTTAGTCA TAATGGTAAA TTATATCTAG ACAATATAGA AGTTAAAGGA
    75541 GTAGTCATAA CAGCACAACC AGATAAGTTC GAAGTTAAAT AAGAGGTGAG AATATGATCT
    75601 ACGAAAGAGA GTTCATAAAT ACAGTTAAAA ATGCTACTGA TATGTTAGAG CTAGCTAATG
    75661 AATACACAAG TATGAAAAAG GCTAGCCCTA ATACTTGGCA AGGACAATGT CCACATCCTA
    75721 AACATAGAGA CAGTACTCCT TCATTTACTG TATTTACTGA TACAAATACC TGGGCCTGCT
    75781 TTGGTTGTAA TCAAGACAAT CAATATGGCT CAGATTGTAT AGCATTTATA CAATGGATAA
    75841 CCGAAGGAGA ATATTCGTGG CAAGATGCTC TATTATGTTT AGCTAATAGA GCAAATATAC
    75901 CTATACCAGA CGACAAGAAT CAAGCTAAAT ATGATAAAAA TCTTAAAATG TCTAATAAAT
    75961 ATCATAAAGA TTTAACATCA GAAGCTATGG AATATCTCGA GTCCAGAGGA ATAACATCTA
    76021 AAGAGATAGA GAAATGGCAC ATAGGATACG ACAAGGAGAC AAATAGAATA GTATTTCCGT
    76081 TATATTCTAA GTTCAATCAA GTCGTCGGCT TTAATAAAAG ACTATTAGAT ACTAGAACTA
    76141 AAGGCGTAAA TAATAAGTAT ATAAACTCTA AGAACTCAGA AATATTTAAT AAATCAACAT
    76201 TTCTTTATGG TATTCATTAT ATAAAACAAG AAGTTAACTA TATTATTATT ACAGAAGGAA
    76261 GCATGGATGT TATCCTTGCA ACTAAATATG GTTTGCAGAA TGTAGTATGT ACTTTAGGTA
    76321 CAAGTCTATC TCAACAACAT GTAGAAATTA TAAAGAGAAT GAATAAAATT CCTATAATTA
    76381 TCTATGACGG AGATGATAAA GGAAGATATG CTACACAGAA AGCTGCTAAC CTATTTATGG
    76441 AGAATAATAT GTATTGTAAA GTCGTTAACT TACCAGAGGG ATTCGATCTA GCAGACATAT
    76501 CACTTCAAAC AAAAAATAAA TTAGTAAAAT ATATAAACGA TAATACCTAT ACTTATGGTT
    76561 ATTCAAAGAT AAATGAGTTA ATAAAAGATT ACAGTAAAAA GCTATATGAA CTACAACTTG
    76621 ATTATTCTAT GGAGGCCAAA AAGATATTAG AAAGAATACC AGATAACGAA AGAGATGTGT
    76681 TAGAAAGTTA TCTTAAATAT AGTATGGGTA TGATAAAGGA GGATTAGTAT GTTGATATTT
    76741 CCAGGACAAG ACAAAGGTGT ATATGAATTG TTTCCTGAAC TTAAAAACGA AACAGCAGAA
    76801 GACTTTTTTG ACTTTTTTGT AGTAGATGAC TTACGAGAAC TAATAGTTGG ATGTCTAGAT
    76861 AAATTCGGTA AGAAGCTTAC AGAAAAGGAT AGAAAATTAT GCGAAATAGT ATGTGACATG
    76921 TTAATAAATA AAGGTGTATT AGGACCTGAT GCACATAATG CATTAACAGA TGAATTATTA
    76981 ATGGCAGCTA TGCTTCGTGA CTGTGAAGTA GATATCAATA AACCATCTAC TTTAATAAGA
    77041 CCTAGAGACG TATTATTTGA AACCAATAAA GAACTAGGCA GTAAAGTACC AGAAGAAGAA
    77101 CTAGAAAAAG TAGCACAATG TATAGAAGCA CAATTTGGAG AGCTAACTCC TATACCATTA
    77161 TTAAAAGGCA CAGTAGGAAG CTTCCAACAA TTATTTGCAG ATGCATGCTT TATAATAGAC
    77221 AGATATATAG AGGTATAAAC TATGATATGT AGTAACTGTA TTAAAAAAGA TGTGTGTAAA
    77281 CATAAAGAAT ATCTTGATAT GTACAGTGGC TTAGAACTTA ATAAATGTGA GTATAAAAAA
    77341 GTAGAAGGCA TACAACCTTC TACTTTATCT AACATATCTG TTTCACATTT TGAAGAACCG
    77401 AAACAGCCGC GATTATCAAG AGAAGAAGTT AACGAAAAGA TATTAGAACT TAGTAAACAA
    77461 CAAAATGAAC CGCCAACATT AAGAGAAATG ATAACTTGTG AAATATGTGG TGCAGTAGAT
    77521 TTTAAAGATC AAATGCATAA ATGCTCTAAA TGTGGTAACT GGGTATGTTC TAGTTGTTCA
    77581 TTAGAATTAC CAACAATAGG TGTGGATCCT AATAAACCAA TGGAAACAGA ATTCTTATGT
    77641 GATAATTGTT GGAGTCAAGA ACAACAAGAA CCAGATATAG AAATAGTAGA GGAGGACAAC
    77701 GATAGTAATG ACGAATAAAC TGAAAAAACC TACGATAGAT GATTTAAAAA AACACCTTTT
    77761 TAAATATAAA GATGCTACTA TAATAGTAGG GAATGATGCT ATATCAGATA AAGAAATGTT
    77821 TTTACCTTAC AGCGATGATA AACATTACAG TAGAAAATCT ATGAAGAAAA CGCCTAAAGA
    77881 ATTTTGGAAC TTCTACGAAG AAAAGGTCTA TAAAGAAGAC GCTGATTCTC TTAATGAAAG
    77941 TCAACAATTA ATAGAAGGAT TAATAGATTT AGGAATAGTA AAAACATTAG TCGATGACAA
    78001 TAGTGATGGA ACATTTTCTA ATTGTAATAT AAGATACATA CCATTACAAG GTAATTATAA
    78061 AGTACTGAAA TGTAACAAGT GCAAAAAAGA AATGATATAT GATTCTAGTA AAATCGATAT
    78121 CAGTAGTAAA CCTTTAGCAC ATAATATGTA CGAAGATACT GAATGCGATG GCACTATAGT
    78181 TCCTACATTA CCTTTTGCTA ATAGTATAAT GAATGCAGAC TTAACAGAAG AATTGGAAGA
    78241 AGCTATATTC AATTTAGATT CTGATGAACC TATGCATAGT CATACTTTAA TATTTATAGG
    78301 AGTTGATTTT GATAATAATA TCATGCATTA TATTGCAGAT AAATTTAGTA CTATAAAGAA
    78361 CAGCCCTCAA TATAAAAACC AATATCCTGA TGATACATAT TATATAGTTA TAGTATCTGA
    78421 CGGTGACGAA TTACCTATAG TTGCTTATAA TGCAGACTTT GGAACTGAAG ATAAAATAGA
    78481 AGATTCTTTG GGTAGACTAT CTGAAGTTTT GAAATCTTAA TACATATTTA TGAAACTAAT
    78541 ATAAAAGGAG ATGTAAAATT ATGGAAGGAT TTGAATATAT TATGTCTAAA AGTAATATAG
    78601 AGGGAATAAA TATAAATACT CTTGAAAAAT TACTACAAAA TGCAACATGT AATCAGTATT
    78661 CAATTAAAAA AATAATAAAT AGTTCGATAA TAGCTTTTGA TAGTAATAAA GGTAAGATAT
    78721 GTATGATAAA TTGTGTCAAG AATTATTATA ACTTACCAGA TAGTACTGAA TGCGTCAGCA
    78781 CACAAAAATG TTTATTTGGA GAATTTAAAG ATTGTCCTTG TGACAAGTGC CATTTAAAAG
    78841 CTATAGAACT ATGGAAACAA CAAAAAATAG AAAAGAAATA ACAGGAGGAC AACAACATGA
    78901 ACAAAACTGA ATTAACTGTA ACAATGGCAG ACAAATTAAA CAAACCTAAA AAAGAGGTAG
    78961 AAGAATTTTT AAACGCATTC ACAGATACTG TAACTGAAAC ATTACAAAAT GGTGATAAAA
    79021 TACAAATAAC AGGATTCGGT ACATTCGAAA TAAGAGAAAG AGCTGCAAGA AAAGGTAGAA
    79081 ACCCAAGAAA CCCACAACAA GAAATAGAAG TACCAGCTAC TGTAGCTCCA GTATTTAAAG
    79141 CTGGTAAACC TTTTAAAGAA GCTGTTAAAA AAAATAAATA GATAGAATAT AAATAGAGGA
    79201 TTAACGTCCT CTATTTATTT AATAGAATGG AGTATATATA TGGCAAAGAA GAAAAAGAAA
    79261 AGTGCAATAG ATTATAAAGA TGTATTAGCC ATTCCATTTT CACAAGTTAA TGAATTCGAT
    79321 AATGGCTTTA CTTATGCTAA TAATAAAAAT ATTTATACCG AATTTAATGA CGGGAAATTC
    79381 ATATCACATG ATGGTCTAGA CAAATGTATA GAAGTTACAC AAATCATGCC ATTTTTAATG
    79441 ATACGTAATG ATAAAAACGA GTTCTTAGTT ATAAAACGTA GTGATGCTCC GATAAATAAA
    79501 CCATCTGATT TATATTCTGT GGGATTATAT GATCATATAT ATCCTGAAGA CGGCTATTCA
    79561 GATAATTTAT TTTCATCTTT AATAAGATTA TTACATACTA ATATAATCAA ATATAAACCA
    79621 TTACCTTTTA AGCATGTAGG ATTTGTTAAA GATGTAGGAG ACAGTCACTT AGGCATAGTA
    79681 TTTGTACTCG ATACTTTTGC ATTTACTATG GAGCCATGTA ATAAAAAATA TATGTATCAA
    79741 TGGTTTACTA AAGAACAATT GATAGACAAT TATAGTAGAT TTAAGCCATG GTCTCAACAT
    79801 ATAATCAATT ATATAATAGA CGACAACAAT GAGTTATAAG GAGGAAAACA TATGAATCTT
    79861 AATGATTGGT TGCCAAACAA GCTAGCACAC AGCACATGGC GTGACAAATA TCAAAATAAT
    79921 GGTGAAACAT TTGATGAATG GTTAGATCGT GTATCAAATG GCGATCCAGA TTTAAAACAA
    79981 TTAATAGTAG ATAAGAAATT TATATTCGGC GGTAGAATAT TAGCCAATAG AGGACTTCAA
    80041 GATCAAGGGA CTAAAATAAC ATATTCGAAT TGTTATGTAT TAAAACCACC TGATGATAAT
    80101 ATAGAAAGTA TATATGATAC TTGTGGTAAA CTCGCTCGAA CTTTTTCTTA TGGAGGAGGA
    80161 GTAGGCATAG ACATATCTAA TTTAAGACCC AATGGAGCTC CTGTTCATAA TGCAGCTAAG
    80221 ACTACTACAG GTGCATGCAG TTTCATGGAT ACATTCGCTC AAGTAACTGA TACTATAGGG
    80281 CAAAAAGGTA GACGTGGAGC ATTAATGTTA TCTATGGATA TAAATCATCC AGACATAGAA
    80341 GAATTTATAG ATAAGAAAAC TAATACAGAT AAGGTAACAT CAGCTAATAT ATCAGTAAGA
    80401 GTTACTGATG ATTTTATGAA TGCAGTAGTT ACTAAACAAA AATATACTTG CTCTTACTTA
    80461 TTAGAAGACG GTTCATTAAT AACTAAAGAA GTAGATGCAG ACAAATTATT CGAGAAACTA
    80521 GCAAAGAATA ATTGGGACTA TGCCGAACCT GGTATTCTTT ATTGGGACAA TATGAATAAC
    80581 AATAATTTAT TATCTGAATA TATTAAAGCA GGTGACTTTG CATATGCAGG AGTTAATCCA
    80641 TGTGCAGAAG AACCATTACC TGCAGGTGGA GCATGCAATC TAGGTGCAAT AAATCTATCT
    80701 AAATTTGTAT TGAATCCTTA TGCAGAAACT GCAATTATAG ATTATACAGA ATTAGCTGAC
    80761 ACAATATATA AAGCAGTATA TGCAATAAAT GATTTATTAA TAGAAGGTGC AGATCTTCAT
    80821 CCATTAGAAA TGCAAAGAGA AAGCGTTAAG AAATATAGAC AAATAGGTCT AGGAGTAATG
    80881 GGATTTGCAG ACATGCTAAT CAAATTAGGA ATAACTTATG GCTCTGAAGA ATCTATTAAA
    80941 ATAATAGATG AATTAGGCAG CTTTATATTA TATCATGCAA TAATAGCATC TAATGATTAC
    81001 ATGAAAGAAA AAGGATTAGA ACCATTCTGT GGTTATGATG CTGAAAGACT TAAAAGATCT
    81061 AAACCAATTA GAAATCTATT AGAAAATATA GAATATAACG ATGACAAATT ATGCAAAGCA
    81121 TTAGAAGAAG GCTTATTCAA TTCACAATTA CTTACAATAG CACCAACAGG TTCAATAGCT
    81181 GGTATGCTAG ACACATCATA TGGAGCAGAG CCTTTCTTCA GCTTAAAATA TACTCGTAAA
    81241 ACTAAAAGCT TAAATGGAGG CGAAGAAGTA ACATATCTAA TAGATAATAC ACAAGCAGAA
    81301 GAATATAAAG AACTACATGA TTTATCAGTA AGTGATGAAT TACCAGGATT CTTTATAACA
    81361 ACTCATCAAA TACCAGTAGA AAATAGAGTA AAAGTTCAAG CAACATGGCA AAAATATATA
    81421 GACGCGTCAA TATCTTCCAC AGTTAATCTT CCTAAGAGTG CTACAGTAGA AGATGTTAAA
    81481 CAAGCATATA TATGTGCATG GCAACAAGGA TGTAAAGGAT TAACTATATA TAGAGCAGGT
    81541 TGTAAACGTG ATGCAATTCT AACTGAAGCT TCTAAAGAAG AAGAAACAGA AGTTCCAGTA
    81601 TTTGAAATGA AGAATGAATC TGGTTTACAA TTTGGAGACA CTTTATTGAT AGATAATAAT
    81661 GTACGTGGCG TATATCGTGA ATTAACTACT GGATGCGGAC ACTTGCATTG CAATTTCTAT
    81721 TTCGATCCAG ATACAGGGGA CTTAAGACAA GTATTCTTAG ACAAAGGATC TAAAGGTGGT
    81781 TGCCTATCTA TGTTAAATGC TGTATCTAGA CTATCTAGTT TATGTGCTAG AAAAGGAGCT
    81841 CCAGCAGAAG AAATAGTAGA TCAATTACTA TCAGTAGTAG ACTGTCCTGC TTACCAAGTT
    81901 TCTAAACATG TTACTCATGC AACATCTAAA GGTTCATCTT GTGCTTCAGC AGTAGCATAT
    81961 GCATTATTAG ATGCACATAA AGAATTCTGT GAAGAATATG GTATCAATGA ATACGAAGAT
    82021 GAAGACATGC CAGAACCAAA GAAAACAGTT AAACCCAAGA TAACTAAAGA AAAGGTTAAA
    82081 GAAAAAGCTG ACTCTTTAGA CGATTATTAT ACAACATGTC CTGCTTGTGG TAAGAAAACA
    82141 CTTCTAGCAA TAGGAGGATG CGTAAGTTGT CAAAACCCAG AATGCTCATG GAGTAAATGT
    82201 GGTTAAAACA TATAAAGGAG GTTCATTAAT ATGAATGCAG ATGGAATCAT ACAAGAATTA
    82261 GGAGAGAAAA TAAAACAGCT AACTATATCA GAAGCTATAC TAAAAGGTCA ACTAATAGAA
    82321 TCTCAACAAG AGATAAATAA ATTGAACAGT ATGTTAGACG AAAAAGATAT GGAAATAGCT
    82381 GAATTACAAA CTAATAAATG TCAATGTGGC GATGGAGGAT GCAGTTGTCA CAGTGAAGAA
    82441 GATGGAGGAG TAAAATAAAT GACAACAAAA GAGCCAATGA AATTAAGAAT AAAATATTTT
    82501 GAAGGTGCCA CTAAATTAAA ACAAAAAGCC ATAGGTAAAT GGATAGATGT TTATGCACGT
    82561 AAAGATGTAT TCGTTAAAGA AGGTGAGATG GCTAAAGTAC CATTAGGATT TGCCCTTGAA
    82621 TTACCTAAAG ATTATGAAGG ACATCTAGCT CCTAGAAGTT CTACATTTAA AACTTGGGGA
    82681 GTTATACAAA CTAACTCAGT AGGTGTTGTA GATGATACTT ATATAGGAGA CAACGATGAA
    82741 TGGTTAATGC CAGTATATTG TCTTAAAGGT AAAGATGAAA TACTAGAAGG TACAGGTAAA
    82801 TGTAAAGGTA CTATGGTTCA TCAAGGAGAT AAAATAGGAC AATTTAGAAT AATGGAATCA
    82861 ATGCCTTTAT TAATTTTTGA TGAAGTCGAA ACTTTTGGAA ATAAAGATAG AGGAGGCTTC
    82921 GGTACAACAG GGGAGAGATA AGAAATGACT GTTAATAGAA ATAGAAATGA CTATAGCGAA
    82981 ATATCAGAAT TTGCATCAGG TTCATTATTT GCTGATAATG AAGGTAGTAT AGTCATTGGA
    83041 AATAATGAAC CTAGTTTAAG TGTAAATTAC GGCAGAACTA ATGATTTTAG TAGCGTAGCC
    83101 ATGGTAGATC CTGCAGCTCG TAGAATATTA ACATTACCTG GTACTGCTGC TAGATCCATG
    83161 GGTGAAGAAT TAGAAATGCA GCAATTTAGA AAAGATCAAG CTGACTTTAA AGAAGAAATG
    83221 ATGGAAAGAA TAGCTCGTCT AGAAAGTGAA TGTTATAGAC TATCACAAAT AGTATATGAG
    83281 TTACAAATGG AGAAAATGAA AAAGCAGAAA CCTAAAACAG ATAATGGAGT TAATGTAAAT
    83341 GACTTCTTAT TATGATGCAA ATTTCTCATT TGCAGCTGAC TATATAACAG ATTACCTAAA
    83401 TAGTATATTG CGAAATTATA GTATTATGCA AAGATTTCGC GTAGAAGATC TTGTAAGCTG
    83461 TAATACCCAA GTTGCTAAAG AACTAGACGG AATAAGTTAT CATTCAGTAG TAACAGGAGA
    83521 TAGAATCGAA ACTATAAGTA GAACAAAACC TGTTTTATGT ATCACTTATA TGCTGCGTTC
    83581 AAATCTATAT CCAGAAGGAA AAATATATCT AAATGAAGAT ATAAAATTCA TGGAAGTAGA
    83641 TAACCAAATT GGACTTGTAA CATTCCAATT TTCTTCAGAA GTAACAGAAA AAGTTTTAAG
    83701 AGCTCTAAAA TTTTATAATA TCGACCAAAA TATTAAAAGT AAATCTAGAA AAGAAGCTAT
    83761 ACCTCAAATT AATATTAATT TATATATGTT ATAATATATA ATATAGCCAC TCAGAAATGG
    83821 GTGGCTATTA TAATATAATT AGGAGGTAGA ACATGTTATA TACAACATAT TTAAGTAATA
    83881 TAAAAAATTT GCCAGGCAAT GAAGATGTAG TAAAAATATT AATAACAAGA TTTAGACCGA
    83941 CTACGACATT CAATCCAAAG AAATATAATC TTATATGGAG ACCATCTTTA GCTCCTTCAG
    84001 AATACATATT TGCAAGATAT AAAGATGGTT TAATGAACTG GCAAGAGTTC AGAGAAGAAT
    84061 ATATAGAACA AGCATCAACA AGCTCTGAAT TTGAAAAATC GTTTTACGAA ATAAAAAAAT
    84121 ACCTGGATGA GGGAAAAGAT GTATTTTTAA TATGCTACGA GAAAGATGAC TTGCAATGTC
    84181 ATAGGAGTAT ATTAAGAGAA ATTTTTAATT GCAATGACAT AAAATGTAGA GAATACAAAT
    84241 AAAATAATGA GGAGAATAAT ATGACAGAAC ATAAAACTAC AGTGAAATGT GACATATATA
    84301 TGTGCAAATA TAATTCTGCG TGCTGTTCAC AGCCGCGAGA TTCAATTAAA GAGGAAGGAA
    84361 CTTTTTGTAC CCGTGAGAGT ATTAAAATAG AATTGGATGA ACTAAATAAT ATAATAGATT
    84421 GTGTTCATTA TGAAGAGGAC CATAAGAAGT TAGGAAAATG TTTTGCGTGT CAGATTGCGG
    84481 AAAACGGAGA AATTGACTTT GAAGACGATG AGATAAATGA GTTCGAAATC ATAGAAGTCA
    84541 ATGATGATAA TGACGATGGA CTATGGTAAA AACTATGTAA TAACTCATTT ACATTTAGCT
    84601 TACGGCAGTG TAGGTGATAG TATAATCTTA CTAGACCAAT TAGTTGATAA GCTAAAAGAA
    84661 TTAAATATGC AAACTGTATG CGTAACAAAT CATGGTTCGC TAGCAGACAT GTATGATTTT
    84721 TATTATGCCT GTATAGATAA TAATATAAAA CCTATAATAG GTTGTGAAGT TTATCTTCAA
    84781 CCAGAAGAAG AGGAAGAAGA AAAAACTAAT ACACATTTAA TATTATTAGC TAAAAATATG
    84841 ACAGGTATTA AAAATCTATT AAAGATAACT TCAGATGCTA GTATAAATAA CTTCTATAAA
    84901 GTCCCTAGAA CTACAATAAA ATATTTAGAA AATCATAGTG AAGGTTTAAT ATGTACATCT
    84961 GCATGCGTGG GAGGAATAAT CCCACGCTTA ATTTTATGCG AAGATATAGA AGGAGCAAAA
    85021 CGATATATAA ATAAATTCAA ATCTATATTC GGTGAAGATT TTTATCTTGA AATACAACCA
    85081 GGAGAATTTC AAGAACAAAT AGATGTTAAT ATTGAACTTA TTTATTTGTC AGAAGAAATG
    85141 AATGTACCAT TGGTTGCAGC AAATGATGTT CACTATGTAA ATAAAGAAGA CTGGAAGACT
    85201 CATGATTTTC ATATAAGAAT AAACAGAAAA ATGAAAGCAC CAGAAAATGA AAACGAGTCT
    85261 GTATATGTAG ATAAAATCTA TTATATGATG AGTTATGATG AGCTAGTCAG AAGTTTTGAT
    85321 AGCGAATTAT ATGATAGAGA CGTTATATTA AAAGCAATAG AAAATACAAA TGTAATTAAC
    85381 AGTAAATGCG AAACTGTAGA ATTTAAAGCA GATAAATTAA ATCTACCAAA ATTCAAAGTA
    85441 CCAGATAAAT ATAACAGCGA AAAAGAGTAT TTGGAAGATT TATGTTTTAA AAGATTAGAC
    85501 GAAATTAAAT ATAAGGTAAC AAATCCTAGT GAATATGTGA GTAGAATTTA TACAGAATTA
    85561 GATGTCATAG ATAAGCTAGG ATTTAATTCT TATTTCTTGA TTATGCAAGA TTTAGTTAAC
    85621 AATGCTCAAT TAGACGGAAT TAAAACAGGA CCAGGACGTG GTTCAGTATG TGGTAGTATA
    85681 GTGGCTTATT TAATCGGAAT AACTAAGATA GACTCTATTA AGTATAATTT ATTATTTGAT
    85741 AGATTCTTAT CTGTTTATAG AACTGGTTCA ATTCCAGACG TGGATTTGGA CTGTGAAAGT
    85801 GGCGAAGGTA GAGATAAATT ATTTAAATAT ACTATAGACA CATACGGTAT AGAAAAATGT
    85861 GCGGCCGTAT CTACTTTTGG TATACGTAAA GCACGTAGTG CAATCAGAGA CGTAGGAAGA
    85921 TTGTACGGAA TAGATTTAAA AGAAATAGAT ACAATAGCAA AACTAATTCC ACAAGTTTAT
    85981 TATATCGAAG GAACTGAAGA TAAGAAAACA GATTTGTCTA TTAAGGAATC ATTAGAATAT
    86041 ATACCAGAGC TTAAAGAATG GCAAAAGAAA TATCCTGACT TATTCGACAT GGCCATGAAG
    86101 TTAGAAAATT TGCCTTCTCA TATGTCTATA CATGCAGCAG GTACTTTAAT AGCAGATACA
    86161 GATATAATAG ATGTCGCTCC AATGATAAGA CAAGTAGACA AAGAATTAAA TGCAACTTCA
    86221 CTTGATTTAC ATGCGGCAGA AAGTCAAAAA TTAGTTAAAT ATGACTACTT AGGATTAAAT
    86281 ACATTAAATA TTATAAGTGA ATGTGAAAAG CTAACAGGCG ATATATTTGA TATAGAATTT
    86341 GACAATTATG ATGACGAAGA AGTATGGAAA TTAATTAGTT CTAGAAATAC TACAGGACTA
    86401 TTCCAAATTG GATCCAACAC TTATAAGTCT AGAATGTATA AATTAAAACC AAATAGTATA
    86461 GAAGAATTAG CAAACTGTTT AGCACTTGTC AGAGGACCAT GTATTTCTTC TAAGTTAGAT
    86521 CAAAAATATA TCAATGTTTT AAACGGTAAA GAAGATATTG AACTAATACA TCCTATGTAT
    86581 GATAGTGTAG TTAAAGACAC TTGTGGTATT ATGATTTATC AAGAACAATT AATGGCAGTA
    86641 TGTTCTAATA TGGGATTACC TCTTCATGAA GGTTATGACC TAATGAAAGC ATCTGCTAAA
    86701 AAGAAATTCG ATAAAATAAA AACTTATGAA GAAAAATTAC ACAGTTTAGT GCGTGGCTCT
    86761 ATGGATGACG AAACATTTAA TTATATCTTT AAATTAATAT TAGATTCAGG AAAATACTCA
    86821 TTTAATAAGT CTCATGCGAT AGCTTATGCT ACAATATGTT ATATAACAGC TTATTATAAG
    86881 GTACATCATA TTAAAGAGTT TATAGCAGCG ACTCTTACAT GTAATTATAA TAATAAAAGT
    86941 GGTAAGACAG AGGAAAAGAA ACGTAAATTG TATGAATTAT ATTTAGACGC TGTATCTAAT
    87001 GGTGTAAAAT TCTTACCTCT TGACTTAAAG AAATCTAAAT GGAACTTTAC AGTAGAAGGA
    87061 GATAAGATAA GAATCGGTTT CTGTGCATTA GCAGGTTTCT CTAAAGCAGC GTTAGATGAA
    87121 ATTTATGATA AAATGCCAGA AGCATCTGAT GAACCATTGG TTAAACAAAT TCATGACAAC
    87181 GTTGAAAAAA GAATTTGTTC TAAAAAAGCT ATGATACCAT TGATATTATC AGGAGCAATA
    87241 GGAGACCCCG TAGAAAATTA TGAGTATTAC TGTGAGTTAC GTAAAGAAGA ACCCCAATCT
    87301 GATATAAAGA TAAGTAAAGA TTTAATACTG CAACCTTATG CACCTCAAGC AGAAGTAGAA
    87361 GAAGTATTAT ACAGAGTAGC TTATACAGAA AATAAATTCA ATACATTACC TAGAATAAAT
    87421 CTGGATGATA TAAAAATAAA TAATAACTAT ATAACAGAAG GATATATTCA AAAAGTATCG
    87481 AAAAAGAAAG ATAGTAGAGG AAACGAAATG GCATTCATAG ATGTTTTAAC TGGTGACGGT
    87541 TTAGTAAGTT TAGTAGTATT TGCTAATATC TATAAAACTT ATAAGTCTAA ACTTAAAAAA
    87601 GATAATAAAA TCAAATTCAA AGCAGTTAAG CAAAAACATA CACATAAATT TATAAAGGCT
    87661 ACAGTTATGT AGCCTTTTAC AACTATTTTT AAAGGAGGTA ACTATGCAAG TAAATAATTA
    87721 TTATGTAAAA CACTTACTTA AAGTAAAACT CTTTTCTCTT AAATCATATG CTGATTCTTT
    87781 AAAGAAAAAT AAGTATGTAG ATTTCACTAA ATGCAAGTCT AGATTTGTTA ATGATATCAA
    87841 ACTTATGACT AAGTATTTAA AAGATATAGA AATTTATACT TATAATTCAA CATATAATAT
    87901 GAGAACGCAA TTAGAAGGTT TACTAGAAGC TATTAACACA GTAGAAACAA TAGAAAATCT
    87961 ACTAGAAGTA CTTGAAACTT ACAATGGTAT ATTAAGTACA AATGTAGATA ATGAACTTAG
    88021 TGGTAACTCA ATACGATATG TTCTAGAAGA AACATATGAA TCAGGCGAAA ATAGAATTGG
    88081 AACAGACTTA ATAAGTACAA TATGTGAGTC CATTAAAGCA GATGATCATA TAAAGATTTT
    88141 TGACCCACAA TGTGGAGATG GAACTAATGT AAGTAACTTT GCTAGATGCA TAAGAAATTC
    88201 AGTATCAGAA GTCTATGGAT TAGATGAAGA ACAATATGGA ATATATGATG CTAAAAAGAG
    88261 AATAGACAAA ACTATAATAG GTACATTACG TGGTTCTAAA ATAAGTAATG AAGTATTCGA
    88321 TATATTGTTC TTAAAACCAA GACCACAAAT TGAACTAGAA CATAACTTTA ATCAAACTAT
    88381 AAAAGAAGCT AATGAAAAAG CAATGCTTAA ACAAACATAT AGATTCTTAA AGCCTGGAGG
    88441 ATTAATGGTT TATACTGTAC CATTTTACAG AATGTATAAT GATATGTGGT ATTTCATAGC
    88501 AAAAAACTTC GTAGAAGTAA TGGTTATAGC ACACAAAGAT AAAACTGAAA AGTTAATAAC
    88561 TATATATGCC ATTAAAAGAA GTAATCCTTA TTATGCAGAT ACTTTAGACA GAATGTTAAA
    88621 TATAGAATTT GATTCTTTAA GAAGATATTG CGACGGAGAG TATACTGTCA ATGCTAATCC
    88681 TGAATTAGAA GTGCAACTAT TCAGAGGTTC TGTAATAGAC GTTCATGAAT TAACAGACAT
    88741 AATAGAAAAC GATGGACTAT ATAATGACTT TCATAAATCT TTTGATGAAG ATAAGACAAA
    88801 GAAAGATACA AGTCCATTAT TGCCATTTAA CCTAGGGCAA ATAGGATTAA TACTAACCAG
    88861 TGGAGAGTTA GATGGTATAG TAGAAGAAAT CCCAGGAGTT AATCATGTAA TAAAAGGTAT
    88921 GACTGTTAAA ACAGTAAATT CAGAAGAAAT AAGAGATAGT CAAACTAATA CTGTAACATG
    88981 TAAAAATACT ATATCAAACA TGGTTCAGCT AAATGCTTTT ACAGCAGATG GAGATTTCGT
    89041 AAGTATTAAC TAAAAGGAGG AATTATATGT ATAATAAACT CAATGAGTAC TCAAAAATAA
    89101 ATATAGACCA CACACTTCAT GCATGGACTG ATAAAACAAT CTATGATCAA GATAGTGGTG
    89161 AATTTATATT TATATCTATG ATAGGCTTTA ACACTACAAC TAAAGATATA ATAAAAGTAC
    89221 TTAACAAAAG TAAGAACAGA GTATATATAT CTTTAAGAAG TGCTAAATGG GCATATTCTT
    89281 CTAATGAAAA ATATAAAACT ATATCTAAAA AGACATCTAA CAGTGATTAT GTTCATACTA
    89341 TTTTATATCA AGACGACCAA ATAACAATAA ATCAATCAAG AGAAGATTAT AAGTTGTTTA
    89401 TATATACAAC TAAAGATGAA ACAATAGAAG ATAAATTATT CGAAAAGCTT AAAAAATATT
    89461 CTTCAGTACC TTTATTAGAT GAATGGAAAG GCTTTATCAA AAGAAGATTA GCATTAGAAG
    89521 GAGCAGTAAC AGAACTAACA ATATATGGCG TTAAAGATGA TATGAATGCA TATAAAGTAG
    89581 TATTCGACAG ACAATTATTA GTAGATATCA TATCTAATGG ATTAAGAACA GGAGAAATAA
    89641 ATATAGCAGG GAATAATAAT CCTTCTGTAT TACTACCTTC TATTCATGGA CTAAATGATT
    89701 ATCTAGACAT GTTTGGTGAA TTTTTAGCTA AGAAAATACA AACTAGCTTT AAACCTAAAT
    89761 TCATTCCAGG AACAGATAAG TATGATCAAT ATGTAAATGA CATAGATGAT TTTATTCATG
    89821 ATAAAAATAA GATAGAACTA TTTGAAGCAC AAAAGAGTAT GATACAAGCT ATCACTAATA
    89881 ACTGGAGAAT CAATAAGTCT ACTATCTTAT CAGGTGAAAT GGGAGCAGGG AAAACTCTTA
    89941 TTGCTTCAGC CGCAACTTAT ACTCATCATG AGAATAGAAA CAAAGGATTA AATTGTTTAA
    90001 TAATGTGTCC ATCGCATCTA CAAAAGAACT GGGAAAACGA ACTTACAAGA TTTGTCCCTA
    90061 ATGTTAAAAT CTTTACTGTT CATAACTTAG ATGAATTATT AGACATAGAA GGCAGATTAA
    90121 GAAATAGAAA CAGAGCTGAA AATATATATG TAATAATGTC TAAGGAAGTA GCAAAACTAT
    90181 CTTATGATGA AAGACCATGT GCTGTATGGT CTCAACGTAA ACAAGCATAT GTGTGTCCAG
    90241 AATGCGGAGA AGTATTAATG AAAGAAGAAA CACAGACAGT AGGTAGAAGA AGAACAAAAG
    90301 TAACTATACC GTTAACTCAT ACAGACTTTG CAAGTAAAGG TATTATTAAT GATAAATGTC
    90361 ATTCTAAAAA GAAAATCTTT AATGAAAAGA CTGGTAAAGC AGAAGAAGTA GAATGTGGGT
    90421 GCAAGTTATG GGTGCCAGTT ACTAATAATG CCAATCATAA CTGGATAAAA CTAGGTAAAC
    90481 ATGGTTGGAT AATGATAGAC AAAATAGAAC AAGTAACAGA AGAATTAGCT ATGAGAGACG
    90541 ATCTTAATAA AAAAGAGACA GCTTATTTAA ATAAGCTACA AGAATATTAT GAATTACTAA
    90601 CTACAGGAGA AACAGTACGT CCTACGATCA AAAAGAACTA TAAATATCCT GTAGCGAAAT
    90661 ATATAAAGAA AAGAATGCCA TATGTATTTG ACTATTTTAT AGCTGATGAA TTACATCAAT
    90721 TAGCATCTGA ATCGCATCAA GGCCAAGCAC TTCATTATTT AACTCAATCA GTCAAACATA
    90781 TGATAGGCTT AACAGGTACA ATACTAAATG GATATGCTAA TAGTATATAT TATATTCTTT
    90841 ATAGATTATG TCCTAGTTTA ATGAAAAACG AAGGTTTTGA TTATGAAGAC GAAATGGAAT
    90901 TTGCAAGATT ATATGGAGTA TATTCTCGTG AAACTAGATA CCAAGTACGT AATAGTAGAG
    90961 ACCGTGTTTC ACGTGGAACA AAAGAAAAAT TGTTACCTGG TATATCTACA TTAGTATTTA
    91021 CTAAATTCTT ATTAAACAAT ACAGCATTTA TATCTTTAGA CGATATGACA GAAGGATTAC
    91081 CAAGTTATAC AGAAATACCT TTAGGCGTAG AGATGAACTC AGAAGTTCGT GAAGGCTACA
    91141 GACTATATGA ACAAACAATA GCTAATAATG CATTCCAACA AGGTAGTTTA AAAGTAATGG
    91201 GACAAATGAT AAGAGGAATG ACTAATTATC CTGATGCTCC ACACTGTGCA ACTGAAATAC
    91261 GTAATCCAGA TACAGATGAT TTAGTAATGG TTCCACGAGT ATTGCCTAAA CAAACTCGTG
    91321 AAAAAGAAGA AAAACTTATG GAGATAATAA GAGATAGAGT ACGTAGCGGA GAAAGAGTAT
    91381 TAGTATACTA CAATGCGATA AATCAAACTG ATATAGGCAA AAGTCTTGTT AAACTAATAG
    91441 CATCAGAAGG ATATTATGCA TCCGAGTTAA CAGCTAAGAC TAAAGCTGAA GATCGTGAAG
    91501 ATTATATCAA CAAACTTGTT AATCGTGGAG TAAATGTACT AATATGTAAT CCAACATTAG
    91561 TAGAAACAGG TTTAAACTTG CTTGACTTTA CAACTATAGT ATTCTATCAA ATGGGATATA
    91621 ATCTATCAAC TATGAGACAA GCATCAAGAA GAAGTTGGAG ACTATCTCAA AAACATGCTA
    91681 TAACAGTTTA CTTTATGTAT TATGAAGATA GTGTACAAGA ACAAGCATTA TCTTTAATGG
    91741 CTAATAAATT AGCGGCTGCT CAATCCATGG AAGGTAAATT CTCTGAAGAG GGACTTAGAG
    91801 CTATGAGTAA TAATCAATCT ATACTTACTC AAATAGCTAA TAACGTATGC AATGGTATGA
    91861 AGAATACCGT TGACAATACA TTATTTAAAT CTTCTAATTT TGTCAAAAAA GCTGCTAATA
    91921 ATGAACGACC TCATGCTAAG ACTAAAGAAG ATATAGAATA TCTATTAGAT GATAGAGGAC
    91981 GTCGTGTAGT ACTTAAACCT AGAGCTGTAA AACCTAGAAT AATACATGAC ATAAACTATA
    92041 ATGCATTAAA TAATCCATTG CAATTATTTA TATAGCAAAT AAAAAGTACG CCTTTTTTGT
    92101 ATAGTAATAG TATAGATACT GATATCAATA CAAAGGAGGC GTATTTATAA TGGCTTTAAT
    92161 ATTAAAAAGA GTAACCAATC CATACGAATG CGTCAGATGT TCTATAACTA AAAAATGTAT
    92221 AAGTTATGGC GAAGAATATT ATGAAGACGA CGAAGATGGA ACAATAATAG ACTTTAATTA
    92281 TTATTATGAT ATGATGTTTC AAAAGAAAGT TGAAGATGCT ATGCCACAAT TAGAAGCATC
    92341 TATGGATAGA TTTGCTTATC AACAAATGAT GTTAGAAAAG CAAAGACAAT TCCTAGATAA
    92401 AACTAAGTTC GATAGAAAGA TGGCAACAAT GGACAAAAGT TCTACAGATA ATACTCCATT
    92461 TAAACCTAGT GGCGCTCCAC CAACTAAAGG AGGAGGTAAC TAATGGCAGT TAAATGTATC
    92521 AAACAATTAG CTACAAAATC TAGACCTACG CAATCTCAAA AGTATATAGT TATACATAAT
    92581 GCTGGTGGCG GTACAGCTAA AACAGTACGT GATTATTTTG AGCAATGCCT TGGACCTAAT
    92641 CCAGAAGCAG GTAGAGCAGG CATTTGCGCG CATTATTCAG TAGATCAAGA TGAAATTTAT
    92701 CAAATATTAG AAGATAACTG GAATGGTCAA CATACTAAAG GTAACGGACA CTATGCACCA
    92761 TGGGGTCAAG GATTACCAAA AGGTACATGT ACAAACGCTA ATGCAATTGG TATAGAAATA
    92821 GCAGATGGAT CTAGTGTAGA TTTTGATAAA GCTACTGATA ATGCAATAGA ATTAACAAGA
    92881 TATTTAATGA AAACATATAA TATACCAATA GAAAACGTAG TACGTCATGG CGATACGCAA
    92941 GATAAACCAT GTCCATATAC TACTATGAAA AAGAATCTAT GGGGTTATAT GAAAGAAACT
    93001 ATAAAAAGTA GAAATGATGC TAATACACCA ATAGCAATCG ATACTTCTGC ATTTACTACT
    93061 GCAGGCTCTA TGGTAGATAC TGGAACAAGT AGCGGAAGTA GTAGTACAGG AGGCTCAGCA
    93121 AGTGTTAGTC TTGTTTTCGC CAATAATGGT TACACTACTG CTCAAGAATC ATTGCCAAAT
    93181 GCAAATACTT CAGATAACTG GGTAGATATG CATAAGATAA AAGGATTAAC ATTACATATG
    93241 TATCCTCCTT ATCATAGCTG TAGCGTAGAC GCTATGAAAG AATATTTCAA ATATTATAAT
    93301 TGGGACAGAG CGTTCCACTA TAAAGTAGAT TATGATACTG AAATAGATTA TTCTAAAAAG
    93361 GTACCAACTA CATCTGGACC ATTTACAGGA GGGAATACTG TAGGTACTTC CGTGTCAGAT
    93421 GTAACATTAG TTCCTGGCGA AGGTGTTTAT TCAGGTACAG TTATAGGAGC TGGTGGAGGT
    93481 ACAAGTACTG GTACTGGAAC TAGTACTCCT GCAGGAACAA TAGATGGTAA TGACGTACCT
    93541 GCTAAAATAT ATAATTACTG TTCTTCTAAA GGAGCAACTA AAGCAGTATG TTGTGCTATT
    93601 ATAGGTAACT GTGAAGGTGA AAGTGGTTTC GACCCTAAAC AAGTAACACC ACCATACACA
    93661 GCAGTAGGTC TATTTCAATG GCTAAAAGGT TCAGAAAGAT TTGCAAGCTT AGAGAAAAAA
    93721 GCTAAAGCAG CAGGTAAAGA ATGGACAGAT CCTGATGTAC AAATTCAACA CATGTGGGAT
    93781 GAGCTTGCAG GAGAAGAAAC CGTCTGTGCT AGCTTATTAA AGAAACAAGT CGGAGGATTT
    93841 GACGCATATA TTAAAATGGA AGATCCTTAT CAAGCAGCCG TAGTATTCGG TAAATGTTTC
    93901 GAACGTGGAG GCTACTATGA AAGAAGAGGA CAATTAGGTA AGAAATGGTT TGATAAAATA
    93961 GATTCTTATA TAAGCAATAA TTCTGGTAGT AACAATAACT CAAAAAATGA TTCATCAAAA
    94021 GATAAAGATT CAACAACTAG CAAAAAATCA GTCAGAAAAG CAATGAAAAT TGCTGCTTAT
    94081 GCAGATGATA TTGAAGAATC TGATACAGTA TATGGTTGGC CAATACCAGG TATAGCTAGA
    94141 GTATCTTCTG CATATGGATA CAGAGAATGC GAATATCATG ATAGATTTGA AATGCATGGT
    94201 GGTATAGATA TACCAGCAGA TCAAGGCGAA AATGTACATG CTTATGCTGA AGGTGTAGTA
    94261 GTAGAATCTA GAAAAGATGC ATCATTTGGT TATGTAGTTA AATTAAAACA CGCTGATGGA
    94321 TGTTATACAT ACTATGCACA TATGCTAAAT CTAGCAGTAT CTATAGGTCA AACTGTAGCT
    94381 TCAGGAGATG TCGTAGGTAA AGTAGGGCAT ACAGGAGAAA CAGACAAAAA TCATTTACAT
    94441 TTTGAATTAT ATTTAGATGA TATGAGGGTA AATCCTTTAA TATATGTTAA ACCTGGCGGA
    94501 GGTTCTAGAA AGATACCAGA ACCTTTACAA CAAATAGCTG TATATACTGT AGGGGCTACA
    94561 GAAGATAAAG TAACTAAAGA CAATGTAAAT AGAAGTAAAA TATGTTTTGC ATGTGCAGAT
    94621 AATAATCAAC ATACATATAT AGATAGAGCG TTATTTAATA ATCAAAACCC TAAATACACT
    94681 GTATCTATAG GTGCGTTCTT TGAAACTAAT ACACATGCAG TAGAAAAAGA TAAGAAATAC
    94741 GATTGGGAAG ATGTAGAAAA GAAAATAATC AAACAATGCG CTCAAGCATT ATACTTCGAA
    94801 GGATTTACTG CTAACAACTT ATGGCGTGAA TTTGACCTTA ATAGAGCTCC ATCTCCTTTT
    94861 GTATATCTAG ACAGAGATAA ATGGAAAAAG TTCTTAATAG AAGTAGACAA ACAAGTTACT
    94921 TGGTTAGTTA AGAAATACGG ACAAGTGCAT GGTACGTATG TGCCATATAA TCTATTAACT
    94981 AATACTAACT TAAATGAATT CATAGATTTA TCACCAGACT TAGGAATGAA TGGTAACGTT
    95041 GGTACAGGTA CAGGTACATC TACAGGCAAT ACTACATTAG CTTCGGCCGC TGGAGGTTTC
    95101 TGGTTAGGAG ACTCTATTAC AGTATTAATG AAAAGTTGTA AATTACTTGA CGATCAAAAA
    95161 GTAGTAGCTA ATGGTGGATG GGCTGCTAAC AGTTACTATA AAAAAGACGG TAACAAAGTA
    95221 GATAAGACAG CATCATTTCC TAAACCTTCT GAGGTAAAAT ATGTATTCGT ATTGCTAGGT
    95281 GTTAACAATC CTATAGTAAA ATATCAAAAA GATTTATTAG ATAAATTAAT AAGCATGTAT
    95341 CCTGGTCTAC CTATTTATGT AGGTGAAGTA TTACCAACAG GTAAGAATTA TCATTACTCT
    95401 AGTAAATGGG GTTCCGAAAC TGCAGCAACA CTTAATCCAA AAATAAAAAC TTTTAACTCA
    95461 GAAATACAAG CTTATTGTAA TCAAAATAGT AATCTAAATT GGATTTCAAC AACTGCTGGT
    95521 TTATTAAAAG ATGGATATTT AGATCCAAAC TATGTAGTAA GCGATAATCT ACATCCTAAT
    95581 ACAGCAGGTT TAAAGAAATT ATCAGAAAAT ATCAAAGCAG CAATATCAGG TTCAAGCAAT
    95641 ACTGGTACTA ATAATAATAA TAATAATAAT AATAATAATA CTTCAGCTAA TGCTTTAGCT
    95701 TCATCTGATT TTGTAGTATT TGACAGTCCT TTCGATATTC CAACTGCATA TGATAATGGC
    95761 AAAGATAAAA ATGATAAACC TACAACAGGT GGTGACACTC CAGAATACAA TAAAGTAAAA
    95821 GCAGATCCCG CTAATATAAA TAAATATGCA TACGTTGGAG ATGATGCTAC TGTTAATGTA
    95881 TATGCCAAAA CAGATGAAAC TAGTAAAGTA GTAGAAGTTC TTCAATTAGG AGACGAAGCA
    95941 TTAATAACAG ACATAGCAAA AGAATATTAT TACAAAGTCA AAGCTAATAA TAAAGTAGGT
    96001 TATGTACCTT CTATAAGTTT ATATATAATC AGTGCTAATA AATTCGGTTA TGTAAATACT
    96061 GAAAAGAAAA ATCATGAAGC TTGGATCAAA TATGATGATA CAGATTTATA TAAATCAACT
    96121 AAAATGGATA CAACAGTAGT AACTACAGAT TCTCAAACAC GTGTTAAAAT CTTAGATATG
    96181 GATGAAAAAA ATGGATTCTA TCAAGTAAGC ATATTAGATG AAACTAATAA AGACAAAACA
    96241 GGTTGGGTAA AAGCTTATCG TATTACTTTT AATAAACATG AGTTCACAGT TGAAAAAGCA
    96301 GACGATAATG AAGATAAAGG TATGATGACT AAAGAAATAG AAATTCAAAA CCCTGATTTC
    96361 GAAGGTTCAC CTACAGGCGT TATGGAGAAA TATCCTAACG TGCAAACAAC AGATGGTTCA
    96421 TTAGAAAGCT GGGACAAAGA AGGAGATGTA GAATTTCTAT TAGTTAAAAA TGCAGACTTC
    96481 GGAGAACCAG ATCGTTGGAA ATATAGAGGC AATTACTTTG CTAGAATACG TTCAATTAAA
    96541 TCAGAACTAG CAGGTATTAA ACAAGAGATA GATACGTCTG CAGTAGATTC TGATAAAAGT
    96601 GAATTTGCAC TTAGAGTATC TGCATGGATA AAACTTGTAA CTTCTGATGA TGAACCTGGA
    96661 GCAATAGATG TAAACGCAAC TGAAAGTTAT ATAGAAGATG GATTAACTTA TTATATTGTT
    96721 AATAAGAACA ATAAAATAGT AACGTCTTCT AAATTTGTAC TTCCAAATGA TACTACTAAG
    96781 TTTGCTAGAC GTACAGCTTT ATTAACAGGA TTCAAGAAAG ACGATAAATA TTCATTAGTT
    96841 ATAGGTAGCA AAAAGCCTTT CGATATATAT ATAGATGATA TATCAGTAGA AAAAGTTTAT
    96901 AACTATAAAG ATAAAACAAA AACTGACGAT AACTTTACTA CTGGTAATAT AGGTACAGCT
    96961 GGAGTAGGTG CTACAGCATA TGATAATGGT GGTATAATGA TTTATACTCA AGATAAAGCT
    97021 AAAGGTACTA AAGATGCTCA ACCTACAATA AAAACAGTAG TAACTAACAA AGAATATGAA
    97081 GAAATAATGT CATATTCTAA TTATGAATTA ATAGATACAT ATATGCTACA ATTTGAACCT
    97141 TATGACAAAG GTTTAGATGA AGTATTAAAT GCACCAGTAT TAGAAGATGA TAGACTTAAT
    97201 ACATTGACAG AAAGTTTAAA TACATTAACT GGTAACTCAA TTCATTATAA TGTAGTAGAA
    97261 GCAGGCCCTG GTTCAACAGA CCACTGTGTT AAACCTGCAG ATGAATTAAA TGTATTATAT
    97321 CAACAAACTG AAGTTAAATG TGATCCTATA TATCCTGATC TAATAATTCC TCCTAACTAT
    97381 TCTACATCAG ATTATGATAT GGAAAGTAAA AATAGCATAC CTCTACAAGC TTTACAGGAT
    97441 GGAAAACTTA AGAACGAAGA AATATTAAAG AAACAATTCA GTTTTGATTA CGATACATTG
    97501 GAAGATAAAG AAAAGAAATC AAAGGGTAAA CCTATAAACT ACAATGATCC TTATCCTTAT
    97561 GATGATAGAA TAACAGAACT AGAACAGCAT TTTCCTAAAA TAAAAATAGA TGAAATAGAA
    97621 TCTAGATTAT ATTCTTGTAA TCATCCAGGA TGTCCGCTAG CACATCCAAT GGCTAAGAAT
    97681 TTTGCAATGC TTAACGACAT GCAGCTTGCA CAATCTAAAA AGATAGAACA AAGACTTGTG
    97741 AGAATAGAAA ATGTATTAGC CACTATGGTA AGAAACATGG GTAGAGTAGG CTCTCGTATA
    97801 AACGTAAACT GCGTATATTA CGGAGGACAA GATGTATTCG GTAAATACAA AACAATAAGA
    97861 TGTTTATGTG ATGACAGAGT TAACGATGGA GCTAGCGTAA CGATAGATCA ATGTATGTGT
    97921 TGTACAAGAT ATGAACCTAT TATAGGTCAA ATATACGACA TACTTGATGA AACAGGATTT
    97981 AATGGTTCAG CTATACTTGA TGATATGCAA ATGAGCTATA TGAATCTAGA CGACTTTAAG
    98041 AATTTAAATA AGGTAGAGAA CCGAGCTTCT TCTTTTTCTT ACGCAGATGT TAGTTTAGAC
    98101 CCTGATAAGA AACCAGGTAC TTTAATAGAT CAATGGAAGA AAGAAGATAA AAAAGCATAC
    98161 CTTGAACAAT TAAAGAAAAA ATTAGGTGAT GACGAAAAAG CTAAAGCTGA ATTAGAAAAA
    98221 TCTCTCGAAT CTGATTATGT ATTTACAATG AATTGGGAAA CTACAGAAGT AGATACTCAA
    98281 GCTCCAGATG TTAAAGCATA TCCAACTGAA GGCATAGCTT CTAAATATTT AAAAGATGAA
    98341 TCTGATGGAG AAATAGGAGA AATCGATACA TCTAATCTTG ATAAGAAACT AGATGCCGAT
    98401 GTTATAGCAA AATATAAAGA TTATAATACT ATTAATAGAG GTGAATGGGT AGATACAAGA
    98461 GAAGAAGCCG ATACAACTCA ATCTAATAAT TATACATCTG AAGATTTCTA TTTCGAAAAC
    98521 TTTAATGCTA ATCGTACAGG TTATGCATAC GATAATGGTC TTAAAGGCTA CATAGGATTA
    98581 GAAAGTTCAG GAAGTATGGG TTCAGTATCA AATGGACTTA CTGGTGCTGA ATGTAGAAAT
    98641 AAAATAGTAG AATATGTTAA AAAAGTATGT CAAGAAAATA CAGATAGAAA AGCTACTTAT
    98701 AATAATAGTC CTAGAACAGT AGACCCTAAT GATATTAAAT ATTACAAAGG TACTTTACAT
    98761 GGTTGTACAA ATCCTGCACT TTATGACTGT ACATCACTAG TATCAACTGC TTATAAATAC
    98821 GCAGGTCTAT CAAGCTTATA TAATAAGAGA GCTTCAGACA ATTCATTAGT ATCCGAAATA
    98881 GTTAATAATG ATGGTGATAT GTGGTACGTT GATGAAGAAG GATTAAACAT AGCATTACCT
    98941 GGAGATGTAA TAATGGTATC TAGCTCTAAA GTTAATCCAG ATAGTGTTAA AGCTAGAAAG
    99001 ATAATACAAA CACATCATGC AATGGTTTAT CTAGGCAAAG ATGAAGATGG AGATCATATA
    99061 ATTGGGCATG CTAGTGGACC TTATAACCCA CCTAAAGCTA TAAGAATAGA CAAGTGGGGA
    99121 CCTGGTCATT ATGCTTGGGG ATATAGTTTC TTTGTAAGAT CTAAAGAACT AAAAGAAGCA
    99181 GACAAAGTAG CTTCATCATC AGCAGCTAAT GGTACTGGAG TACAAGAAGC AACAGGTACA
    99241 GTAGATGGTA ATAACTATGT ATGCGTATTA AACAAATGTA GACTTACAAA TTATGGACCA
    99301 TGGTGTGGAA GTACTTCTAT TACAGCAGAT GGTAGCAAAG CAAAAGATTG GTATAATAAA
    99361 GGAGTAGCTG CTCATAATAT GCCAATTGGA ACTAAACTAT ACATTCCAGA TCTTAAAGGT
    99421 AAAGTTAATA GCGACGGTAT ATTTACTGTA AAAGATACAG GCGGATACTG CTTTGACTTT
    99481 GACGTATTAA CTAAAGGTAA GAATAATGAT ATAGTTTCAG AAAAATCTTA TAAAGTATAC
    99541 GTTCTATCTT GGGGTAGTGG TAAAGTAACT TCATCATTTA CAGCAGCTAA GAAAGTAAAT
    99601 GACAAGAAAG ACGGTACAGA AAAATATAAA GCAGCATGGA ATGCTTACAA AACATATGGT
    99661 GGCTCTACAA TGGAACTTCT TAAATTCAAT CAAGAAGATG CTAATATTAA AAATCAATCT
    99721 TGGTATTAAA AAATATAACT GATATCACAC GTAATAATAT AGCGAAGACA AATATTTGTG
    99781 TTCCATATAA TTTTTTCACT ATATACCCTC CTATTTTTTG GGGACATGCG GATGTCCCCT
    99841 TTTTCTTAAA AGAAACTGAC TTCAAAGAGG TGGTTGTATG GCATTAGCTC CAAGTAAATG
    99901 TGGTAACACT AATACCAAAA AGGAAAACAA GAAAAAAAAG AAAAAGAAAA AATAAGGAGA
    99961 TATGTATGAA ATATAAAATA GGCGATATAG TGTATGTGTA TTTGTTTGAA TTAAAAAAGA
   100021 CAATACTAAA AGCGGATCTT ATACCAAATA GATTCGGTGA AATAATCAAC ATAGAAGAAA
   100081 TAGGAAAAGA TATGTATGTA TATACAGTGA AAAATATTGA GGGTACAAAC ATAACGGTAA
   100141 AAAATTATGA CAAATCATTT GACTTATGTA ACGTTGATGA ATTAATAAAT ATATTGTATA
   100201 ATAGCAACTT AACTAAAGAA CGTAAGGATA AAATGATGAA TATAGTGAAT GATATGGTGA
   100261 AAAAATTAAA ATAAGGTGAG GCATGGGCCT CACCTTATTT GTTTTCTTTC TCTTCTTTTC
   100321 TTTTTACTTT TCTTTTAAGT TCTGTTTTGT CTGCGTCTTT GTACTATTCT CGCACCAATG
   100381 AGCCTATCTT AAAGGCTACT GTGTTTTTGT CTTTCTTTTC TCCTTTGATT TTTAGGGTTC
   100441 TGCCGTAATT AACTCTATCG AATAAGTCAC AATGCAATCT ATATTGACGA GAGAATACTA
   100501 TTAATTTGAT AGTGCATGGT TCAGCATATA CTGTTACAAA TGCCATTAAT CCACCATTCT
   100561 TATCATATCT TTCTTCTGTA GCCATGACTT GTCCTTCAAA GTTAACTATG TCTCCTACAT
   100621 TATAACTATC AATCCATGGT TTATAAGTAA CATATGCATT AAGAACTTCA TCTTCATAAG
   100681 CCATGCAAGT TATAGAATTA TAAGATTCTT CACATAACTC TTCGTCTTTA TCTTTTCTTA
   100741 TGCTATGAAA CTCATTTATT AATGCGTTAC GATTAGGGTT TATTCTATCA AAGGCACCAG
   100801 ACTTAATAAG ATTAGTTCCT GCAGTCTTAT TAACATTAGT CTTAGTTACT TTATCGTAAA
   100861 AATCTTCAAG AGAAGTATAT GGTCTATTAT TTATTATAGC ATCTATAGCT TTATTTTTCA
   100921 CTCCTTTAAC TGCTGATAAT CCAAATAGTA TTTTATCTTG GTCAGCAAGA GGAGTAAACA
   100981 GTTCATCTGA TAAATTAATA TCAGGAGATT CAACCTTTAT ATTAAATTGC TTTTCAAGTA
   101041 ATTCGATATA TTTAGGTCTC TTCTTGTCTT TTTTCTTATT AGTAGGTTCT TTAGTTAATG
   101101 ATAGTATCGC TGCGAAGAAC TCTTTTGGAT AATAATATTT CAACCATGCA GTTATTGATG
   101161 ATAATAATGA ATAGCTTGTA GCATGAGATT TATTAAATAA ATATGTCGCA TATCCTTTTA
   101221 AATCTTCCCA GAACGCTAAT AGTTCTTGTT CGCTATATCC TCTTTTAATA CCTCCATCTA
   101281 TTGGCGCACC ATGTTCATCT TGTTGTGGTT TACCATAGAT TAACCATTCT TTACAAAGAG
   101341 CCATTTTCTT TTTATCTTTC TTAGCTAATG CCTTTCTCAT ATAAGTATCT GCTTGATTAT
   101401 CATCAAAGCC CGCCACTACT TGAGATATTT TCATTATCTG TTCTTGATAT ACTATAGTAC
   101461 CGTATGTATC GGCTAATATA TCATCAAGAT TAGGAAGAGG CATAACTACT GGTTCTTGTC
   101521 CTAATTTACG TTTAGCATAT TTAGTATGCA TACCAGCACC TAAAGGACCA GGTCTACCAA
   101581 GTGATGTGAT AACTATTAAG TCATTTATAC TGTCTGGTTG TATATCTCTC ATAAGACTTT
   101641 TAAATAAATT AGATTCCATT TGAAATACTG CTTCACTATC TTGATGTTTT AGCATACCAA
   101701 ATGAATTCTC ATCACTACGT ATAGCTACAT TTTCATATAA GTCAGTTAAT TTAAGATTGA
   101761 TATCATAATT CTTATTTATA TAAGATAGAC ATAATTCTAT TACTGATATA GTAGTTAATC
   101821 CTAAGAAGTC ATATTTAACA CCACCAGCTT CTTCTACTAC ATTCTTATCC CATACAGTAA
   101881 CTTTACGTCC CTCCATAGTT CTAGTAGGGA ACGTATTATT TATAGCAGTA GGTGTAATTA
   101941 ATACTCCACC TGCATGCTTA CCATAGTTTC TAGGTATTCC TTCAAATGCT CTAGCTAATT
   102001 TTATTACTTC AGGATATTCA GATTGTAATG TAACCCATTT ATCAAATAAG TCCTCATTTT
   102061 CTTCTTGTAA ATCATCAAGC ATTTTAAAAG ATAGCTCAGG AGCATCTATC AATTCATCTA
   102121 TTCTTTTTGT AATACTAGTA GATTCTGCAA ATGAATAACC TAATACTTTA GCTACGTCTT
   102181 GTATTCCGTT TTTAACACCA AGAGTAGTTA CAGTACCAAC TTGACATGTA TTGTCATGTC
   102241 CATACTTATT ATTAAGATAA TCAATTAATT TTTGTCTATC GACCATAGAT ACATCACTAT
   102301 CTATATCTGG ACAAAGTTTT CTATCCATTG TTAAGAATCT AGAGAACAGT AAATTGTATT
   102361 CTAATGGATC TGTACCTTTA ACTATACCTA GTAAGAATAA TGCTAATGAA CCTGCACCAC
   102421 TACCTCTACC AGGACCGAAT GAACAACCAT TCTTATCACC CCAATTGATA GCATCTTGTA
   102481 CTATTAATAT ATATGAAGCA AATCCTTTAG TTATTATTAT ATCTAATTCA CTTTTAAGTC
   102541 TAGCTTCGTA TTCTAATCTC TTATCCCATA AATTCTTTTT GTTAAGATAT TTATATAGGT
   102601 TTAACCAACA TTGTCTTGAT AACCATGTTT CAGGAGTAAA TCCTTCAGGC ACTTCTATTT
   102661 CTGGTAATAA TTCGTGGTCA GAACCAAGTT TTATATTATC CTCTACTTTA TCAACTATTT
   102721 CACGAGTATT AGCTAAAGCT TCGCAAACAA GTTGCATATA GCCTTCATCA TCGGATTGTC
   102781 CCATAAATGC TTCAACCATT TCATCATAAC TTCTTATCCA AAATTCATGA GCATATTTCA
   102841 TTCTGTTCTC ATCAGTTAGT AATGCACCAG AAGCCATGCA TAATAGTACA TCATGTTCAT
   102901 ACCAATCATC TTTATTTGTA TAATGTGAGT CATTAGAAGC TACTAATTTA ACACCATACA
   102961 AATTAGCTAT ACGCATTAAT TGAAGATTAA TTCCATATTG TACTTCCCAG TTTAATGGTT
   103021 GTATTTCAAG ATAAAAATCA TCGCCAAATA CATCAACAAA CTCTTTAACC ATTTGTTCTG
   103081 CAAACTGTAT ATTGCCTTTT CTTATAGAGT CACATATTAT AGATGATACA CAAGCTGAAG
   103141 TGCATATCAA TCCTTCACTA TATTTACGTA ATAAGTTTAA ATCACAATGT CCTCTACCAT
   103201 TAAATGTACA TTTATCATTT GCTTCACTAG TTAATTTAAC TAGGTTATCC CAACCTTGTT
   103261 GATTCTTAGC AATAAGTATA AGATGATAAC CTTTAGTATC ATACATATAT GGTTTAATTA
   103321 ATTCAGTTAT CTCTTTCTTT TTAGCTTTCT CTGGTATCTC TACACCATCT GCTAAAGCTT
   103381 TCTCTAATGC TAATTCTCTT CTTTCGTCAG AAGATAAAGA AAGAGTATTT ATATCATGAG
   103441 TATAATATAC TTCACAACCA AGTAATGGCT TAATTCCTTC TTTATGACAC ATTTTATTGA
   103501 ATGTAAATGT TTCTGCTAAA GTACCATGAT CTGTTATAGC AATAGCGTCC ATTCCTAATT
   103561 CTTTGACTTT ATCTATAAGA TTTGATAATC TATTGTATCC GTCTAACAAA CTACCAACTG
   103621 TATGTACATG TATATGTGTA AAATCTTTCA AAATATCAAC TCCCTCCAAG TTATATATCT
   103681 TAATATAGAA ATTATGGCAA AAATAATAGC CAGTTTTTAT TCAACTGGCT CCATATATTT
   103741 TATGTTCATA CACAACATAC TATTAAATTT ATTTAGTGTA AACACTACAT TTACTTTTGT
   103801 TGGACGTCCA GCCTCTTCAT AAGTATTGCC ATATTTCCAA CACCATATAC CTTTTTTATT
   103861 TTCACCTGTC TTATCTTTGA AAAAGAATTG TATATTATTT TTATTATTCT TAGATTCTCG
   103921 AACATCTTTT ATAAATACAT CTTTAAGACA AAATACAGGT TCAGATAAAT CATTAAAATA
   103981 TAATATGTTA TTGTACTTAT TTACAATTTT ATCACCTAAA TCTTTTACTG ACAATATTTT
   104041 ATCTACTAAC ATTGTAGGTT CTTCTGTTTC TTCTGAAATT TGTGCAGACA ATATAATATC
   104101 GCACACTATA CTGTTAAATA AATCAACGAA CTTATTGAAA TCTTTTTTAT GTATAGTAAC
   104161 ACCTGCTGCT AATTCATGTC CACCAAAACT CATTTCCAAT TGAGTACTTA TAGCTTTGTA
   104221 TATGTATTGT AAATCTAAGC CTGGTATGGA ACGAGAAGAA GCAGTTATTA AATCTTTACC
   104281 ATCAGTAAAT AATATAGTCG GTACATGTTT TATATTTGTT ATATGTGTAG CTACATTACC
   104341 TGCTACACCT TGTAAACCTC TAACTACTCT TATTACAGAT ACGCAATTAT CTTCTACAGT
   104401 TGCAAGTATT TCAGTTACAG CTGTATCAGT TAGAAGTTTT CTTTCTTCAT TTATATCGCA
   104461 TACTTCATTG TACATATCAA CTATTCTATC TTCGTCAGTT TCAAGTACAA GTTCCATTGC
   104521 TTTGTTAACA TTGCCCATTC TACCACATGA ATTCAATTGT GGACCAAATT CAAATGCTAT
   104581 ATCTTTAGGT GTTATACTGT AACCTTTAAA TTTATTGTAG TAATTTAATA CATTAGTTTC
   104641 TTCACCATCT GTATTAAACA TGCTTTTATA TTCTTTATCA TTAAGCAAAT ATAATCCATC
   104701 TTTTACATAT ATAATATTTT CTTCTGTTAC TGGCATCATA TCAGTTATAG TAGCAATAGC
   104761 TACGTATGGT ACATATATTT CATGAAATAC TGTATCATTT AACTTATCTT CTAATATGTA
   104821 TTTACATAAC TTATATGCAA CAGCAGCACC GCATAACCCT AAAGCATTTT CATTATCTGT
   104881 ATCATTAAGA TGTGCATCTA TTACTATACA ATTAGGAACT AATCCTTCTT GTGGTTTATG
   104941 GTGATCTGTT ATTACAACAT CTACAGAATT AGATAATAAG TATTCAACTT CTTCTTTCTT
   105001 AGTTATACCA TTATCTACTG TAATAACAAG AGTTCTTCTA TTCATAGTAG ATACAACATC
   105061 TTTGCAGAAG TCCATGTTTA ATCCATATCC TTCGCATCTA TTAGGAGTAT ACATATGTAT
   105121 TTCACATTCT GATTCTTGTA ATAATACTAA TCTGCTTAAA CAATCATACA ATATATAACC
   105181 TGCATTAATT CCATCGCTAT CATAATCATT GAATATATAA ATATCTGTAC AATCATTTAA
   105241 ATAATTCCAT ATCTTATCAC ATGCTTCTTT AGTATTAGTA AGTACGTAAT CATTAGCTAT
   105301 AGGTTCATAT TCGTCACTAG TCAATAAATC TATAGTACTC TTATCATATC CTCTACCGAC
   105361 TAAAAATGAT ACGATATCTT CATTCAATTG AAGTTCTTTT TTGATTTGTT TCACTAACTC
   105421 TTTATTAATA ACAGGTTCTT GTATTTTCAT TAAGCATCTC TCCTCCTACT TTTTATTATT
   105481 GACTGGTAAA TTAGCTTTGC GTCCTGATTT TCTTTTACGC GGTAGCTTAT CTTTATCTAC
   105541 ACCAATCAAA TCACATAGTC TATCTACAGC ATTTCTCCTT TTACTATTTA TAACTCCTAT
   105601 ATTGGTGCCA AATAATTCAC TTATCTGTCT ATCATTATAG TCCTCTAAGT AATATTTTAT
   105661 AAGTATTTTT CTCTGATAAG GAGTAAAATC TGAAAATAAA CTGCTACAGG TGTCACCGTT
   105721 TACCCATGTG TAATCTGGTA ACCCCATCAT ACTCTCGTAA TAATTATCCT CTATAACTAC
   105781 ATCATATTCA TTGCTGTTCT CTCCATTAAT TACATCTTCA TATTGACAAT TTTTGTAGTT
   105841 AACAACTAAA GGATTTGATA TCTGTTTTTT AATATAGCGC GCAACTTCAA AATGATACGA
   105901 ATTTGCGACA TATGCACAGA AATTTTTCCC TTTCTGTTTG TATCTTTTCA TTAATGTGAG
   105961 AAAACAGACA TACAAATCTG CTAAAATATC CTCCTCCGAT AATTCACCGT ATGTACTTTT
   106021 GACAAAATTA AAGGCATGAT ATATTTTAGC TTTAAATTCA GCTGAAGTCT TTTTACGATT
   106081 CAGTGCTCGT TTTAACGATC TGTCTTCTAT AAATTGATAT ATAAATGTTT TTTGTTCTCT
   106141 TGAGTTCCAA TCTATTTGAT TATATTTAAT CAGAGTTATA TAAGACTTGA ACAGTGGAGA
   106201 GAATCTTTGT AATAATATAT CAGCCGCTTC TTTAGATTTA TGTGAATCAA TAGGATCATT
   106261 AAAATAGGTC TGATATTGAA TTACAAGTTC TTCTATCTCG TTCCATTCTT CAAGTCTTTC
   106321 TTCGTCTGAC AATAATAAAA AAGTATAATT ATCGTATGGT TTCATTTCTT ATCCGTATCC
   106381 CTTAAATTAA ATTTAATAGG CTATAACAAG AAATCTATTT TTTCTTTTTA CGTTGTTGAT
   106441 ATTCATCCCA ATGCAACCAT TCATTTTTAT ATTTTGCTAC ACATATTAAT CCGTGATATT
   106501 CTGGATACAT AAAGTTGAAC ATTTTCTCCT TTAATTTAAA ATCTGCTGTT TTAATCCCTT
   106561 TAACATCTAT GACCTCTACT TTACCATCAT TATATGTTAT CTTAAAATCT GCTATGTATT
   106621 TTATAGCAGC CTTAGTGCAA TTAGGGTATT GTCTTTGTAA TGATTTGAAT GATTTATCAT
   106681 CTTCATATAC GAATTTTTCA CCTTCAGGTG TTAATATGTA TTTAGGTTGT AAAATAAATG
   106741 AAGGTTGTAA TTCGATAGAT TTAATATTCA ATTTATTTTT ATTCGTTGTA ATATAAGTAT
   106801 AGTACTCTGA CTCGGTTTGT GAATCAAATT TTATGCCATT AACAACTGTT TTATTATGAT
   106861 AAATCTTTCC CATTTGTTTT GTTTTTCTTT TTTTCTTTGC CATCTTTTTT ATCACCCTTT
   106921 ATAGACTTTT TATTTACACT AGAAAAATCT GGATTGAATT CGAATTCTTC TTTAAGATAT
   106981 ATGCCTGTAG GATTCTTTCT TTTTCTTGCC ATATTCTCAC CTCTTTCCGT CTTTAAATGG
   107041 ATTATATGGA TCTAAATTAG TACTAGCACC CCATGATGAG CATAAATGTT TAATAGCACA
   107101 TGAATTACAT TCATATCCAT AATGAGGATA AACTATATTG TTTTCTATCC CTTTGCATAC
   107161 ATTCTCTACT ATTAAATATA GTCTATCGAA ATCTTTTGTA TTACGTATTG CAAAATCATT
   107221 TGAGTTTTGA TTGAAATTGT AAAACGTAAA TACAGCCATT TTATTATATA CTTGCTTAAT
   107281 TACAAGTGCA TCAATAGTAC ATTTTAAATC TGAACGTCTT TTAAATTCGT CAGGCTTTGT
   107341 TTTAGAGAAT GAAGGAATCA ATACTTCTAT TTGAGATCCT CTATCTATTA ATATATTCAA
   107401 TTGACCAGTA ATTGTATAAT CTGTTCCAGG AATGTCTAGT GAATATGGAA CATTTAAATC
   107461 CATAATATTA GGCCTATTAT TATATAGATA TTCATATGCT CTATATAATC TACCCCAGCC
   107521 ATGTATTACA TTTATGTTTT TTATGATATC TTGATTTTCA TAACATACTT TATCCCAATA
   107581 CTTTTTAATT TTATATTCTA AATTATCTAC ACCTTCGTAT GTATATTTAC TGATAAGGTA
   107641 ATTAAATGCA TCATGAAGAC AACTATTAAA TGTCTTTCTT TTAATGTCAT GTCCATTGTG
   107701 TGAAGCTAAA AACTTAATTG GACATGACAT ATAGTTTAAC AAATCTTCTT CTTTAATTAT
   107761 CATGCTTACC ACCAGTAAAA GTTATGTTAT CTAACTCTAC TCTTGGTTTT GTGACCATGA
   107821 CATTTAATTT CCATGCTTCA TGCTTATCAG TATCACATAC ATTAAAATTT CTAGAAGTAC
   107881 CATCTACTCC TTCTTTAAAG CATTCAATAC ATTCAGGGTC TCGTTCATCA TAGTTTCTAC
   107941 AGCCATAACA CATAGGACAC TGTTTGTAAT TAGGACAAGA TATCTGATTA CCTCTAACCA
   108001 TATTAGGTTG TTTTGCTATA TTCATAAGCA CTACCTCCTA ATACTATTCT TTCTTAGTAG
   108061 CTTTTCTAGT AGATTTAGTA GCATGTTCTT CTTTTTTATT TTCTTTTTCC TCTTCTTTAG
   108121 GAGCTTCTTT GAATTCTTCT GGAGGTTCTG CTACTTCCAT TTCGTCTAAT GCAGCCGCAG
   108181 GATCGATTAA CATATATTTT CCTAACATCT TTTTAAAGCA ATCCATACAA TAGCATTTTC
   108241 TATTACCGTT TTGAGTTACG GCAAAACATT CTTTATATTC TAGTTCGCCA TAATTATTTT
   108301 TGCCTTCTTT TTTAGCACAT TCATAACAGT AATCCATTGG ACCACCAAGT TGTATTCCGT
   108361 CTCTTCTTTC TATATCCATA AGAGCCATTT ATATCACCAC CTATTTTTTT ATAATTAATA
   108421 ATATATAAAA AAGTCTAGGG AATATATAAT AATTACTCCC TAGACTTAAT CTAATTTTTT
   108481 TCACTAGTAA AGTTTTTATA ATTTTACTTC AACAATTTTA ACGTATTTAG TGCTTGCAGT
   108541 TATATAAGTA TTACTGATTG TTTTATACAT CTTTGTAGAA CCATTTGCTG CAACCAATGG
   108601 TCCATCAGCA TATGTAACAC TTTGTCCTGG CTGTAATTCA GCTATAGCAT CAGCATCCCA
   108661 ATCAGCAACT TCTCTGATAT TGATAGGAGA ATTTGATATA TTTTTTATCA TTTTTCTGAC
   108721 AGATTGAACT TCTTCAATAC CATCTAAATA TGATTCTTTA ACATATCCAT AGTTTCCGTC
   108781 GTATACTATT TTGCACCATC CGTTATCGCA TATAGCTTTT ATTTCTACTT TAGTATCATC
   108841 TTTTAATGAA CCTAACTTAT CATAAGTAGT ACCAGGGCCT TTTCTTACAT TTAATGTAGA
   108901 ATTAGGTACG TTAACATAAC CTACTTTATT ACAAGCAGTT TCTTTAACGC TTGGTTGCGA
   108961 TGTAGTTGTT CCTGATGATA CTATACTATT GCCTTTACCG TTAGTGCAGT TACGTATATT
   109021 CTTTTCAGTT AATTTACCTT TTAAGTAATT GTAACAATCT AGTTTAAATT GATTCCATTT
   109081 ATCTTCATGA TCTACAAAAT ATTTAGGACA TATCTTATAA GCTCTACCAA CAACATCTGT
   109141 ATGTCTTATA AAATCTTTGC GTGGATCTAA CCCATAGTAT TGAGCAAGCC ATGCGCCTAA
   109201 TTTAACCATT GATACATATT CTTTATCTGA ATAGTGGTCA TTAGTTCCAG TAGTAGCACA
   109261 TTCTATACCT ATACTGTAAT AATTTGCACT ATTAGTTGTC CATGCTATTC TTTTCATTGG
   109321 TACATATTCG TATATAGTAC CGTCTAAGTC CATAACGAAA TGAGCTGAAG CGTATCTATT
   109381 TCCTTGTTCG CCTCTATTTA TAGAATTGAA CCAATTATTG ATAGTGTTAA TACCTTTAAC
   109441 ATCATGTAGA CCTGTATAAT GCCAGGCTAT CTTAGTTGTT CTAGATCTTG TACCACCAGC
   109501 GATATATTTA CTAATTCTAG CTGGTGTTTT ATTAACCATA GTTGGTTTCT TAACTGTCAT
   109561 TAATTGTCGC TTCCTTTCTT TATATTTATT TACCGCCTTT CTTTTTCTTT CCTCCTTTTT
   109621 TACATGCCAT ATTATTCACC ACCTTTTTTA TTAGTTACAT TATCTAAACC TTTAGTACTA
   109681 TTATCATTCC ATATTCCTAA AAATGCAGTT ATTACTGCTA CTATAGATAC TGGATTATTT
   109741 AATATGCTTA CTAATGCTTG ACCTAATAAT TGCCAGCTAG TCAATTGATT GAAATCAACA
   109801 CCACTAGCGC TAAATATTAA TGCCACAACG CTTAGCCAGA AATATGGACT TTTTAATTTA
   109861 GTATGTTTAT CTAAAAATTC CTTCATGCTT GTCACCTCTA TTTTTTTAGA CTATTATAGA
   109921 TTAAATCTAA AGAACTACTA TTTTTCTTAT GATTGTTACT TCTATTAAGT ATTTCTTGTA
   109981 GAGCATTATT ATGAGAATGC TCTTTTCTAT TTATTATATT ATCTATTATA TCTATAGCAT
   110041 TTTTATTACC AGTTTCCTTT GAGTTTGTTA GTTCTAAAGA TTCTTTTTTT ATAGTTTTAG
   110101 TTTTTGATTT TTTAACTTTA TAAGATTGTA TAGTTTTAAT TTGGCGAGTT AATTGTTTAT
   110161 GATATCCATG ATCACAGCCG TTTTCTACCC AATAATAATT TCCTAATTGT TGTGTGGTAG
   110221 TAGCTTTACC GTATAACCAT GAATCTTTAT TTATAAGACC AGCATATGTA GCTAATAGTC
   110281 TAATCATATA TCTATAGCCA TCTTCTACTG TATCGAATTT TTCCCAGCCG CCCCTTGCTT
   110341 TTATACCGCC TGGGTTGTTA TAACTAACGA ATAAATGAGA TTTCCCATAT CCTGTTTCTA
   110401 TACTAGATAT TGCAACAACT ATAGTAGGAT CTATTCCTAT CTTTTTACAA TAATCATAGA
   110461 TAAAATCTAA GTTATCTAGC ATTTTATCAC TAGCGTTGCG GTCTTTTAAA AATTGTCTGG
   110521 ATTGAGACAC ATCAGTTGTA GCATATGTTG CTATGTCATA AGCGTTTACT GAAGCTCCTG
   110581 TTAAGAATAT TAATGCAAAT GCAAGAAACA ATACTAATAA CTTTTTAGTT TTTCTTCTCA
   110641 TATTTATCAC CGTAGAAATA ATCCATATCT ACATAACCTT TTATACCCTT AACATAACCC
   110701 TTAGCACCAT ATTGCCACAT TGAATAATCA GTTTTCTTAT AAGTATTAGT TCTAGTCCAT
   110761 TGAGCTATCC ATATTTGCCA TTTTTCTAAC ATTGATTTTC TGAAATAATT ATTAGAGAAG
   110821 TCTAAGTTAG TATATATACC AGCTTCATAT CCATAACTCG TTATTGTAGA ACAGAAAGCA
   110881 TCTGCCATAT TTGTAGTCAA TGCTTTAGTA ATAGATTTAC CTCGTTTATG AGCATAATCT
   110941 ACACTATCAT ATTCATAATC AAAATATACT GGCAAATCAA TCTCATTTTT ATAAGGCTTA
   111001 ATTATATCAG CACATACTTT AGCTTCTTTA ACTGCCATGT CTACTGTGTA TGCATAACTG
   111061 AACCAATAAA TACCTATATA AATATCGTTT TTTATTGCAC CTTCTATATT ACGTTTAAAT
   111121 TTCTTATCTT TTGTATACCC ATATCCTGCT CTGATAACAG CAAATTGAAT TCCAGCTCCT
   111181 TTAACTTGTT TCCAATTTAT ATTGCCATCC CATTTAGATA CATCAATACC GATAAGAGTT
   111241 CCTTGAATTT TCCCTTTCTG TAAGTTAGCT TCATTAAGCT CTTTTTCGTT TTTGATTATC
   111301 TTCACATCTT TAGGCTCTTT ATTATCTTTA TTTGCCTTTG CGGATTTTTT GAAACTATAT
   111361 AACAACTCCA TTGCTCTTGA GCTATTAGTA CTATGCTCTC TATTTATAAT ATCAAATATG
   111421 ATATCGGCAG GTGCGCAATA AGAAATACTA GGCACACATA CCATCAATGA TACTAATAGC
   111481 AATGCAATTA TTTTTTTCAT ATAGCATCAC TCTACTTTTT AGTTCTGAAA ATATTAAATA
   111541 TTATAAATCC AGCACCACCT AAAAGTGCCA TCTTGAAGAA ATCAACTAGT AAGTTAACAT
   111601 AATTTTCTTG TATAGCTTGG AATGTTGCTC CACTTGGAGA CCAACCTATA GCTAATACTA
   111661 ACATAATCAT GCACAAAGCT GCAGCTAATA AGCCATTTCT ATGTTGTTCA AACCATGTAG
   111721 GATTTGGATT AGGACAACAT CTTTCGCAAT GACAACCAAC TGGGTGAACA TCTGGATCAA
   111781 CAACTTCTTT TTTAGGTTCT TTAACAACTT TTTCAACCAT TGGTTCGTAA GTTGGTCTTT
   111841 GTCTGTGTTG ATAACAATCA AAGAAATTAG CACAAGTACC GCATTCTTTC ATGTTATTGT
   111901 AATTAGGACA ATTAGGTCTA TTAAAGTTTA CATTAACACC AAGTACGCTA GCTTTATCAT
   111961 TAATATCTCT GATACTATCA ACTAATTCTT TATTAGCTTT AGTAGTTATA TCAGCTATTT
   112021 CTTCAGCGAC TTCTTTTTCT TTTTTTAATT TAACATTTTG AAGTTCGCGA AGATCTTTTT
   112081 CATCAAGAGC ATTTTGCATC TCTCTTACTA TTGATTTTTC ATCTTTCTTT CTAGCCATTG
   112141 ACTTCTCACT CCTTTCCTGG TCAGTATTTA TAATGTCAGA CGATGAATAG TCTACATCAT
   112201 AGCTAAATAA AAATTTTCAG TGTACAAATC TAATCTTTTA ACTGCGTTCT TTCTAGGAGC
   112261 TATGCAATAA TAAACTTTGT TATTAGCTTT ATAATACTTA CCAGTTTCTC CTTTGATCTT
   112321 TCCAACTACC TCTATTGGAT TATACTTAGT ACCTTCTAAA TCTATATCTA TGGTTTCTTG
   112381 TACCGTATAT CTTTTACCAT CTAATAGAAA CTCGCCATCT TTAGATTCAA CTAGTTTATA
   112441 GATCAATTTG TATCACCTCC AATTCTTGTC CCTTTCATTT AACTATTACC AAAACAAAAA
   112501 AGCCTTAGTA CAAATATACC AAGGCTTAAT AAAATATTTT TTTATCTATT TTTTAGCTAA
   112561 GTCATTTATT ATAGCTTGTA TTTCACTGTC TGCAACTATT TCATATGGAT AATCTATTTG
   112621 AGCAGTTTTA CCATTACCTA AAGCAATAGT AACACCTGTA ACAGTACCAT CTTCTGCAGC
   112681 TACATCAGTA GCAGTTATAG TCAATCCATT AACTGCAGCT TTAGCATCGT CACCAGCTTT
   112741 TTTAGCTTCT GCTATTGTAC CAGCTACTGA AGCATCTCCA GTTACTTTAG CAACAGCATT
   112801 ATCTAATTTA GCTTTATCTC CATCTTTGAA TTTATCTAAT TCTGCTTTAT TTGCATGACT
   112861 ATGATTAGAA CCTTTTAATG TATTTACAGT AGTTTGTAAA TCGCTAACAT CTTTAACAAG
   112921 ACCTTTAGCA CTAGTACCTA CTGTAGTTTT AAGAGCATTT ACATCTGTTC TTAATCCATT
   112981 TTCTACACCT TTAGCTCTAG TAGCTTCATC AGCTATTTCT TTATATAAAC CAGTAGCAGG
   113041 TTTTTCACCA GCAGCTTTAA CACCTATGGC ATCTTCAGTT TTTTGTACTC TATCTCCTAC
   113101 TGCTTTAACA GCTTCTGAAG AAGCAACTTC AGTTACAGTA CCTATAGCTT TTTGTAAACT
   113161 AGCTATAGCA GCTTTATTAT CAGATACGCC AGTAGCATTA TCAGCAACTT TTTTAACAAG
   113221 TCCTGTAGCT TCAGTATCTT TTCCTGCTTC TTTACCAACT AAACCTTCAA GAGCAGTAGC
   113281 TCTATTAGCT AAAGCTGAAT CAGCAGCTTC TAATTTTTGT ACTTTAGCAT CGTAATCTGT
   113341 TTGTTTAACT CTTGCAGCTA TGTCACCAGT CATTTTTTTA GCAGCTGCAC CATCACTAGT
   113401 TATATAGTCT TGGATTTCTT TTAATGTATC TATAGCGCCT TCTTTAACAT CAGCAGCTTT
   113461 CATAAATGTA TCTATTTTAG TTTTAGCATC GTTAGCAGTA CCTTGTGCAG CATCAGCAGC
   113521 TTCTTTAGCT TCAGTTATTT TTCCTGATAA TTCAGTTTTA TCTGCTGCTT TTAAATAATC
   113581 TTTTTGTACA TTACCTATAG CAGTTTCATT AGCAGCAACT CTACCTGTAA GTGCTTCAGC
   113641 AGCAGTATTA ACAGCAGATA TTTGACTAGC TACAGATTTT AAATTACCTT TTTCATCTGT
   113701 ACCTACAGCA GTTTTTAATG CATCTATATT ACCTTCAGCA GTAGTTACTT TTTCAGATAC
   113761 ACCACTTAAA GCACCTTTAG TAGCGTATTT ACCAGCAGCA TCGTCTTTAG CGTCTTTTAA
   113821 AGCTTTCTTG ATAGAACCTT CAACAGTATC TTCACCTTCG ATTGTATCTA ATCTACCAGC
   113881 TAAAGCTTTT TCAGCATCTT TAGCTCTACC TTGTTCAGTT GTTAAATCTG CAGCATCTGC
   113941 TTTACCAGCT AATGCAGTAG TCATATCTGC TTTAGCAGCT TTTTTATCTA TTTCTGCTTG
   114001 TAAAGCAGCT TTAGCAGTAT CTATTTCACC AGTTATAGTA GTATGTAAAG CAGTATCTTG
   114061 ACCATCTGCA TAGTCTTTAG CATCTTGTAA TGCTTTAGCT ATAGAACCAG CACCATCGCC
   114121 TTGTATAGTA TCTAGTTTAC CTTCAGCAGT AGTTATTCTA CCAGTTAAAG TTTTTAAGTC
   114181 ATTAGTATTT TTAAGAGTAC CAGCAGCAGT AGTTTCAACT TCTTTATGAA GTGTAGCATA
   114241 AATACCTTTA GCAAGGGTAT TTAATTGTTC ATATGTAATT AATCTTTTTT TAGCCATTTA
   114301 TTTGCACCAT CCTTATACAG TTTTATCTAA ATTATTTATT ATTGTTTGTA CTTCATCTAC
   114361 AGTAATGACT GGTATGTCGA CTTTACCAAG TTGAACAGCA CTTTCGCCAT CACCGAAATC
   114421 AAGTGATATA GTTAAATTGC TATCGTTTTC TGAACCAGAT AAAGCAAATT TATTTACAGC
   114481 ACTAGCTATT GAAGTATTAA CAGTGTTTTG ATCAACCTTA GCACCTAATG TAGTTTTTAA
   114541 TTCTTCTAAA GAATCTTTAA CTGTAGCAGG TTCGTCTGTT CCACCAAATC CTTTTAATAT
   114601 AGCATCTAAG GCATTTACTT TAGCACTAAC TGTATCAGCT GCGCCTTTAT TATCTTCAAC
   114661 AGTTTGTTGT AAAGCTTCTA ATGCAGAAGC ATCAGCTTTT TGGCTTATTG AATTTGTCAA
   114721 AGCAGCTATA GCATCTGGTT GATTATTTAA TGCATCTGCT AATTCTTTTA AAGTATCTAA
   114781 AGTTTCAGGA GCCCCATCAA CTAGAGCAGC TACTTTTTCG TCTACATAGC CAACAACGTT
   114841 ACTTGCAGTA GCAGTTTCTG GTAATGTACC AACTAATTCT TTTAATGCAT CGAAATCGCT
   114901 TTTAACTGCT TTGTCATCTA ATGCAGCTTG TAAACCAGTT ACATCTGCTA TTTCATGAGT
   114961 ATGAGCAGCT AATTGTTTTT CTAATGCTTC TATTCTAGCA AATAAACCAG TTGCAGCAGT
   115021 ATCACCTTCA GTTGCTTTAC CTACAGTAGT TTTTAAAGAA GCTAATTGAG CATTTAATCC
   115081 TGCTATAGTA GTAGCGTCGC CGCCTTCACC TGTACCTGTA ATAGCATCAA CTTGTTTTTG
   115141 TAAGTTAGTT AATGCATCTG AATTTGCTAT AATAGAATTG ATTATAGTTT TATTGCTTAA
   115201 TTCTGTGAAA GTTTCTTCTT TATCGAATCC AACTTTCCAT ACATCGAATT TAAGTTGTCC
   115261 GTCTGCATCT TTTTTATATT GATAGAATTT TTCTTCAGCA GCAACGTAGC ACAACATACC
   115321 TTCTTTTAAG TTATCAGCAG GTAGGACATT CATTTCTGCT ACACTATCAA CATGGTATAA
   115381 GCCACCACGT ATATCATTAC TATCTACAAG CCAGAATGTA CCGTTATTGG CTTGTTTAAT
   115441 ATTACTAATT AATGTAATTG CCATTCAAGT CCACCTCCTT ATTTAACTAT TATGTTTTGA
   115501 GAACCTAGAT TTGCATTTTC TGACTTATAG ATTACAAATG AAGTAGTATT TCCACTTGCA
   115561 TTAGTAAAAT CTATAGTAGC TGCTAACTCA AAACCACCAT CGAATCCACC TACGTTGAAT
   115621 GTAGGAGTTC CATAACTTGC AGGGAAGCAA TAGAACATAT ATTTTCCAGC TCCTGCATTC
   115681 ATATTAAATG AGCCTTTTTG TCTGCTTGTA CAGAATTCTT TACCAGATAA ACCTAATACA
   115741 AAAGCACTGT TGTATTCAGC TGGTACTTCT GCAACACCAA AATATCTTTT ATGTTTGAAG
   115801 TTAAATGAAC CATTTCTTGA GCATGCTTTT AATTTATTAT CATTACCTGA TACAGTAAAT
   115861 GTAGTATTAG CTGTTATATC TCCTGTATAA GCGTATTCTC TAACTGCTGG ATCATCTAAA
   115921 GCTATAGTAG TTCCACCAGC TTTTAAGTTT TGATTAGTTA TAGCTTTATT ATAAGACCAT
   115981 GTAAATTTAG GGTTAGTAAC CTTAGATCCT ATTTCATAAT CACCGAAAGC AGGAGTTGAA
   116041 GAGAATGTTT TAACAGAAGG TGTAACATAT AATAATTGAT CTAATGCATC AGCAACAGAT
   116101 TTCATTTCTG GATATTGTTC ATTAGTATAT GTAACGTCTG TAGTTGCATG AGTATGTTCT
   116161 TTTGCAGCAT ATACATCATC ATGATTATGA TCTATCTTAG CATAAACGTC GTCATGATTA
   116221 TGATTTTTAT CAGCTTTTTC AGCTATTTGA GTAACAAGTC CAGCTACAGT ATTGTCACCA
   116281 TCTTTTAATT CATCTTCTAA TTTCTTTAAT GTATTGTAAG CTTCGTCAGC TCCACCAATT
   116341 AAATCACTTA CTTTGCCATC TACGTATTCT GTAGTAGCTA AACCATCTAC GCTAGGTATA
   116401 GATAAGCCAT CTATTTTTTT ATCTAATCTA TCTACTTCTG CAAATAGACC AGTAGCAGCT
   116461 TGAGGTTTTT CACCTTCTAC TTTAGCAGCG CCTACTTTAG TTTCTAGTGA AGCTATTCTT
   116521 TTTTCTTCAT CTTCATTAGC TGTTTCTAAA CCAGCGATTT TACCATCGAT TGCATCAGCT
   116581 CTTGCAACTA AACCAGTAGC AGGAGTGCCT TCAGCATCAC CTTCGCCAGG AACAGCGGCT
   116641 TTACCTACTA TATCTGAAAC TTTTTTGACT TCAGCATCAG TATAGTCTTT AGCCTGTTTA
   116701 ACTGCACCAC TATCGGTAGA AGTTAAATCT GCTATATCTT TTTTAACATT AACTAAATCA
   116761 GCTGCAGCGC TATCAGCAGT ACTTTTGGCA GCATCAGCAA CATTTTTAGC TGCTTGTTCA
   116821 GCTTCTTGAG CTCTAGCTTT TTCTGCTTCG ACAGCAGCTT TAGATTTGTT ATTAAGACCT
   116881 TTAGCTAAAG CTTCTAATGC AGCTTGATCA ACTAACTTTT TATTAAAATC AGCCATGTTT
   116941 AATCTCCTTT CCTATTCTAT ACTATTTAAA ATATTATTTA TATCATCTGT AGTAGTTATA
   117001 TCTACAGAAG ACATTTCACT AGTTTTATTA CCTAATAATT TTAATTTGTT ATCATTCAAT
   117061 GAAAGAGTGT CTGCGAAGTC TGGTTTATTA GTTATATCAT TCCAATCAGA AGAAGCAGTC
   117121 ACACCAGAGT CTTTTATTAT TTTCTTTATT TCTGTTAAAT CTGTTTGTAC AGTATTAAGA
   117181 GATTCTTGAA TAGTAGAAAT GTTAGTGGAA TTTGTGTTAA TATCTTTTTT TATTATACTA
   117241 AGGACTTCGC TTAAGGCATT GGTAGTTACT ACTTTGTTAG ACATGATTAT TCACCACCTT
   117301 ATTCTTGTAT ATTATTAGAC GCTTTAACAT CTATAGCGTT ATACATATTT ACTAGTTCTT
   117361 CAGATGTTGC GTATTCTATT GAGTCGATTG TTGTATATGT AGGTAATTTG TTTTCATACA
   117421 AATCTATAAG GCCTTCTACT AAAGTTTGTT GTCCCATATC TGTTCTTAAT TGTTCCAATT
   117481 TAGCAAGACC ACTTGTACTC CCAACATCTA ATAAAACTTC ATTCACTTTA GTACTAAAAT
   117541 TATCAACTGT AGTTATAGCT TTTTCAGCTT GTTTATAAGT TAAATTTATA GCATTTACTA
   117601 CTTTGGAGTT ATTACCAGAG AAAGTATCTG GATTTAAGGC TTTATTCTTT GCAGCGCTAG
   117661 TAGAATAGGT CATGTTAGGA TTGGTATCGG AATCAGTTTT TTCTGTTAAT ATATCAGCCT
   117721 GTAATACTTT TTGTTCATCA GTTAAAGCCA TTTACATCAC TTCCTTTAAT TAGAATCTTC
   117781 TTACTAAAAC AAATATACAA GTAGTATCAG GAGAACAGTT TAATTCCACT TCTTTATTTT
   117841 TAGTGTCATT GAAAGCCCAG TTAACATTGT TTCTAACCCA AGCTGGACAT TGACCTAATA
   117901 ATCTTGTCCA TGCTGCGTCA TCACCACGTT TTTGAACTAC TTGACCATTT TGACCTTCTC
   117961 TTAAACCATC CATTGGTATC ATACAATCGT AACGACGATC ATAATCTTTC ATGTCAGTAG
   118021 TAGCTACAAC GTATAATTCG TATGCACCAG CTTCAAGTCT ATCAGCAAGA GCCATTTCAT
   118081 CTGCATCATT TTCTGCTCTT AATTTATGAG ATGGTATAAA TGATCCTATA GTAGGTTGTG
   118141 CATATTCAGC ATCTACCCAT ACACAGTCAC CCCATGGATT AGTGCTATTA ACTTGAGATT
   118201 GTATTTTATT TACTAACGCT TTTAATTCAG TATACTCTTT TATTTGAGTT AAATCTAATG
   118261 CACCAGCATC TTGCACTGTA GCATCTACAT CATCATATTT AACTTTAACA TGAGGTACGT
   118321 TATCAACATA TTCTATAGTA ACAGTATCTA TACCTACACC TTCAACACCT TGTTCACCCT
   118381 TAAGAGCTTT TAATTGTTCA GGAGTAAAGT CTGCATAAGT AAATGCATCA CCTTTATCAC
   118441 CTTGAGGTCC TTTAAGTGAA CCATCATCAA GTTTAGCTTG TAATGTAGTC TTATCTGTAA
   118501 ACATTACTGC AGTTGCATCA TGAGTATGTT CTTTATCTGC TTTAGTTTCT ATTGATGCTT
   118561 TAACTCCTGT ATCATCATAG TTTTTAACTT CAGCAAGTCT AGCTATTTCA GTATCAGCTA
   118621 CTAATGATTT ACCTTCAACT TTATCTACTT TACCATCAAG TGCAGTAGTA TCAGCTTTAG
   118681 CTTGTACTTC TTCTTTAGTA GCTAATCCAG TTATATCTTG ATGTTCTGTT AAATATTTGC
   118741 TGTGATCTAT ACCTTCAAGA GCAGTTAATC TATTTTTAAC GTCTGTATCA TCATAGTTCT
   118801 TTACATTTGC TAATCTAGTT ATTTCGTCTA AAGATATTAA TCCTTTTCCG TTTTCAGCAT
   118861 CAACTTTTTT GTCTATTGCT TTTTGTAAAG CAAGTATATC TGCACCATCT TTAGTTAAAA
   118921 CGTCTATCAC TTCTTTTAAA GAATCAAGAT CTTCAGCTAA ATTGTCTGCT CCAAGTACAG
   118981 CAGCTATCTT TTCGTTAACG AAAGTTTCTG TAGCTAAGCC TTCAATAGAA GGAACTTGTA
   119041 TTCCATCTAC TTTAGCATCA ACAGCTTGAA CATCTTGTTT AACTAATTGA AGTACTGCTT
   119101 GTAATCCTTC AAGTGTTATA TGTTTTGCCA TTAATTATTC ACTCCTTTAT TTATATAAAT
   119161 CTTTTGTTTC TTCTACAGTA GCTTCTTCTA TAGCTACTAT TTCTTCTTTA TCAGCTTTTT
   119221 TAGCTAATAA ATCAGCTAGT TCTTTTAATG TATCAGAACT TTCATCTGCC CCACCTATTA
   119281 AGTTTGTTAT AGCATCTGCT AATTCAGCAG TTGTAGCATA ATTAGATAAG TCTATACCTT
   119341 CAGCTATAAC TTCTTGAACC TTTTTACTTA TTAATTCATT TAAAGTTTTT TCATCTACAG
   119401 ATGCATCTCC ACCTGTTGAT GGTTCAGGTA TTTTACCTTC TATAACTTTA ATTAAGCATT
   119461 TTGCTATACC TTCTCTAATA GAGTTTAAAT CCATATCATC ATATACTACA GCCTCTAATT
   119521 TACCAGCTTT ATGAGTAGTA AGATATATAC AATTATATGG ATCCATCCAA CTAACTGTAT
   119581 TACCATATAA AGTAATCTTT GCTATTTGTT GTCTAGCCAT TTTCATTTCT CCTTTCTTAT
   119641 ACTTGACTAT ATTTTTATTA CCTGTAGCTT AAAGTCTTAT ATTGACATAA AAAAAGTATA
   119701 GAAAATAATT CTATACTTCA TATATTAAAG CGTTATATCT CATAGCCGCA TCTTCGCTAC
   119761 ATTCAATACA TTTAGAATAA TCTGGTGCAA AATTACAGAA TGTAATTCCT TTATATGCAC
   119821 TTATTTTATT TTTACCCCAA TCTATTTCTA TAACTGGTTG TTTGTCTACG GAATCTTCGC
   119881 TGTCTCTATA GAATATTTTA GCTCCTTGTT TGTTCTTAGA CACATCATTA TAAACTAAAA
   119941 AGCATGCATC TAATTCATAT TCAAGTGTAT TACTATCTTT CAAATCATCC ATTGTAGGAC
   120001 GACGATTACC ATTTAATTTT CTTAAATGCA TAGAAGCAAA AGTTATACAA TTCAATTCTA
   120061 TAGATAAATC TTTTATCTTT TTAGCTACCA TATCTATTCT TTCATTAGTA GTAAGTTTAA
   120121 GGTCTGGTAT TTCTATATCT TTCAAACTAT CTATTCCTAT TACAATATTC ATTTCTTCAT
   120181 CTATAGCTTT TACGTATGTA TATATTTGTC TTGCTTTCTC ATATATATCA TCTATAGTTC
   120241 TTATCTCTTG AGAATCGAAT ATTACAAATC TATTAGATTC TGATTTAAGC TTCTGAAGTC
   120301 CTTCTTCACG TCTATCTAGT TGAGTAGCTA TATTAATAGA ATCAGGATGT CCATCTATTA
   120361 TCATTTGTTT AAAACGTCCA GGCTTAGCTA CTACATTAAT AGGTAATAAT TCTCTCATTG
   120421 CTACTATTCT AGGTATTACT TTGTTCTTAG AATCATCTAA TGAGAAATAT ACACCGAATA
   120481 ATTTATTATC TGCATTCATG CATAAATCTT CCATTATATT TAACATTATA GCTGTCTTAC
   120541 CCATATTAGC CGCGCCTGCA AAACAATAAA AACCTGGACT CCAACCTTCT AATCCTTCTG
   120601 TAAAACTTGG AAAGCTAGGA GTATCAAATC CTGCTTTATT CTCCCAAGCA ACTTTATCGA
   120661 ATTCATCTAT ATCATTTGCC ATATTTTCAA AGAAATTAGT AGCAAGTATT TTATTATCTA
   120721 ATTCGTCAAC TGTTTCGATA CTTAAATCTT TATCAGCATC TAATAAGCTC TTTATATCTT
   120781 CTCTCATTAT ATCCCCTCAT TTCATAAGAT TATAATTAAT AATCTATATA TAAAATTATT
   120841 TTTTATTAAT AGAACAGCCT TTTACGCACA CATCTAAATC TTTAAATGCT GAACAGCCAT
   120901 AGAACATATT ATTTCTAGAA TTTTGATATG CACTAAACAC CGTAGCATTA ATTTCAGATT
   120961 GAGGTAAAGG TTCCTCATTC TTTGTCATAT TCCATTCAGT AATAGTCTCA CGTACATCTT
   121021 CGAGACTTTC ACCTATTTGG AATAAACTAT TGGCCAAAGC AACTGTAGTA TTGTTTCTTT
   121081 GACCATTGGT TGCACCATTT TGTAATATAT ATTCAACGCA AGGAAGAAGC TTACGTTTTT
   121141 TTATATATTC TTGAGCAAGC TTAGTATCTA TTTTCTTTCT TTCTTGTTGT TCAATAGTTT
   121201 CAATAAGCTC ATCAAACTTT ATACGAGCTT GCTCATTATA TTTGTATAGC GCTATTTTCT
   121261 TTTGTTTAGG ATGTGAAGCA TATTCTTTTA GCTCATCATA AGTCATAGCT TTAGTACATC
   121321 CATTAGGTTG TTTTTTAAAT AACTTATTAT AAGGAAGATA TACTTTGTAA AGACCTGTTT
   121381 TAGTATTAAC TGTATTAGGC ACTCTAAACA ATCTTCTGTT ATCGTATATC TTAGTATCGA
   121441 TACATTTTGT TATAGTATAG CTTTTGATAT ATAAAGCTAT TTTCTTGAAT TTCTTATTAA
   121501 GATCACGATT AGGCTCAAAT CCAAATACTT TATCACTAAT CAGTATATGA AAACCCTTTG
   121561 AACCAGAGAA ATATAATTGT ATATCTGATT TATTTATTTT AAATGTATCG CATAACTTCT
   121621 TATATACTAT TTTTAAATCT ATAAGTAATT TATCGTAATT GTTTTCTATA TCATCTATAT
   121681 CCAAATCAAG ATAAAATGGA GCTACAAAAT TAGTTGTAGC CATATCCTCA GACTCATAAG
   121741 AATATATAGT CATATATGTA TCTCCATCAA ATTTTTTTAT TGCTTCATTT AACTCTTTTT
   121801 TATCTATGTA ATAATTTCTG CTGAAATTAT TGTTTATTTT CCCACCAACT TCTATTATAT
   121861 TACAACTCAA TTTAATCCCT CCATATTACT TTTTTATATA CTGAAGATTC TATCATTCTG
   121921 ATTATTCTAG CTAATAAATC TCTATCTATT TTTAAATCAA ATGGGCTAGA TATACTTTCC
   121981 TTATTATCTA TATTATAATC TATTGCAAAT AATATCAAAT CGATAGTTTC AATTCCTTCA
   122041 ACATGATATT GTTTTAGTAA AGATTCTAAT GCTCCTTTGT CTCTTTTGTG ATTTCTTAAA
   122101 GAGTTAGGAA CTGATAATAT GCCATAAAAA TAGCTTAATA AATCTTCGAT AGAATATTGA
   122161 GTTTTCATTT CTAAATAGAA CTTCTTAGAT ATTTCTTTTA TATTTGGATT CCATATTGAA
   122221 GTATCTGGCA TTATTCTAAG TTCTGAATGA TAATAAAATT TATTAGGTTT TAATAAACTA
   122281 TTTTCATATA ATTCATCAGT TATTTCTGTA CCGTGTTGTA ATAAATAATT TAAAATAAAG
   122341 TCATAATTAT AATCGTTATC GAACATATAA CATACAAAGT TATATATCTT TTTCTTTATA
   122401 TCTTGCGAAA TTTCATAACC ATATGCTATA CTAACATATG TGTCCATTAA ATCATTAATA
   122461 GGCATAATAT TCCAACTCCC TTTTATAGTA ATATTATTCA TCTTGCATAT ATACTCATAC
   122521 CATATCGGCA TATTATAATA TATGCAAAAA AGAGAGGACT TATAACCTCT CTTTTTTAAT
   122581 TATAATATTT TATTTGCTCC TATGTATATA CTTTTTACAA TATTATTCCC AATATATATA
   122641 GTTTTTATAT TGCTACTACC TAGATAAATC TTATTTGTTG TTGGCGTATC TCCACCTGTA
   122701 CCAGCTTCGG TTACATCAAT TGTATATGTC ATGTTTGTAA ATTTTACATT ATATGAACCA
   122761 TATTTACTTT TTGTAGCTGA AGTAGAAACA GATGTTATAG TTGCATCTGT TCCCAAATCA
   122821 ATACTAAATG ATGTACCAGA TGTGTTAACA GATACGTTTT GATTATTAAT TTTTATTGAA
   122881 GTTATATTAC TATTACTTGC AGTTGCTGTA CCAGTTAATA TACAAGAATT GATTGTTGCA
   122941 CCTTCTGGAA TATCGGGTAA ACTCCATGTA ATATTACCAG ATGCACTACT AGAAAAATAT
   123001 GAAAATTTCA AGGTTGTATC ATTTGGAGTT GATGTTAGTG TTGCCATTAT ACATCACCTT
   123061 TTTCAATTAC AAGATATATG GTATTATCAT CCTTTGGATC TAACGCATCA TACTCTGTTT
   123121 GAGTTAAAGA AGCGAGTTTA AATCCGCCTA AATTTGATAT TGCTTTATTT GCTTTAGTAT
   123181 TAACTTCATT AATTGCTCCA GGTATATATT TATTATTTGT TTTTAAAGAT CCATCATATT
   123241 TTGGTTGTGA CGCAGAAATG CTGCAACCTA ATCCATATGT ATTTGAAGTT ATAAAATCTA
   123301 TTCCTAGTTC TCTATAAGAT TCTATCATAT ATTGATCATT AACTGTCCAA CAATTAACTA
   123361 ACAATCCCAT CTCATGACAC TTTTTGATTA AGTCTAAACT TACATGAGTA TTATGCACGT
   123421 CTATACCAGA ATTACCTAAT TTTAACACAT TAAGTAATAA ATCATCTGTA ATTGTTGTAG
   123481 CTTGGTATAC TATAACTTGG ACATGAATTA AATTAGATAC ACTACGTACT AATTCCATAC
   123541 AAGTTTGGCT ACCTATACAC ATACAACGAT CTTCCATACC GTATTCTCTT ATTATAGAAA
   123601 CCATTTTTTT ATAATATTTA ATATTGTTGT TCTTTATTCC TTTAACTTCT ATAATAGGAA
   123661 CAGCTCCATA TTTTTTACAT ATAGATATAT AATCTTCAAA TTTAGGAATT TTTAATCCTG
   123721 GATAATCATC TATGTTTTTA CCAGTATCTA CAGTGCAAGC TTGTACTTGT TTATAAGTCA
   123781 TATCATTGAC AGCGCCTGTT CCATCTGTAG TTCTATCTAC AGTAGCATCA TGAATGCATA
   123841 CTAATTCTCC ATCTAATGTG TTATGTATAT CTGTTTCTAT GCCCCAAAAT CCAGCAATAC
   123901 AAGCGGCTTC AAATGAAGCT ATTGTGTTTT CTGGTCTAGC AGAATACAAC CCTCTATGTG
   123961 CTATAGTTTT ACCTATAGAT GGCGTTGTAA TAGCTGGAGG AAATTTATAC ATCATATCTT
   124021 TTAAAGTACC ATTAGTTCCA TTTCCAAGCT TAACTGATTC TAGATCAGTT ACGGCAAAGC
   124081 TGTTATTTAT TATATTAGAT TTTAGTTCCA CTATTAATCA CCACCTTATT GTTTTAAATG
   124141 ATTGTAAACT CTAAATTCAC TAAAAGTTAT TTTATCAAAA TAATAAGCTT TTGAAGGATC
   124201 GTTGTTTCCT AAATAGAATC CTGTATTAGT AACATTCATT GTTGCTGAAA TAGTAGCATC
   124261 ATCACCAATT TTAAGATAAC ATACATTGTT CACGCTATTA TATCTTAATA CTATTGTTTT
   124321 CCCAACTATA TACTGTGGAT CCATTGCATC GCTAGAATCA CTTGTAAGAG CTTTAGTCGC
   124381 ACCTATCTTA GCTCTCCATC CTAAAGATTT ACTTAAATAC ATAGATGGTG TATCTGAATT
   124441 AGATCTAAAT ACTCTACCGT ATGAAGTATT ATTATATACT ATTTCTGATA CTACTAATTC
   124501 TACTGTCCAA GAGCCTGTAC TAGCATCTGC AGTCCATGGA ATTTCAACAT AAGCTTGGCC
   124561 ACTTAAAGTT AATCCTTTAC TTGTTATTTC TGCAGTTCCT CCAGTTGAAG TATATATAGT
   124621 AGCATTATAT TTATCTCCGC CAGTACCATT ATTTGAAATA ACGTTGTTTG TTGGATTATC
   124681 AAATAAATCA TAATTTATAA TATTAGAATT ATATCCTTCA GTTGCATACA TAAATGTAAC
   124741 ATCTTTATAG TAAGTACCGC TTTCTATAGA TAATATAAAT TGGTCTCCAT CGTTATCTGA
   124801 AGTAATCGTA GGGAAGTCTA TAGTTACAGT TTGAGCTGTA CTATAGTTAT CAGGAGTGAA
   124861 TGTTAGCATG CTTGGTGATA CTGTCATAAC GCTATTATTA CTTGTTAATG AAACAGTTTG
   124921 ATTTTGTAAT GGCTTGTCTT TTAATCTTAT TGTTAGCGTA GAATCTGTAG ACGCTGATGC
   124981 ATACATCAAT GAATTACTAA CTATTAAATC TTTATAAGGA TAAGGTGATA TTGTTGTATA
   125041 TATAGCACCA TCAACCGCCT CTTCTGCTGA AACTTTATTT TTATCACTAT ACTTTTTTAA
   125101 TCCAGTTACA GTATCGGCTA ATTGTTTTAC TGTAACTTTG CTATCATTAC TCAATATAGT
   125161 CACCTCCAAG TATTGTGTTT ATTGTTGTTT TAACTTCGTC ATCAGTTGCA ACATCAGAAC
   125221 CAGTACCAAT ACCAGCTGAC GCGATAGCAT TTTGTACATA TTCTTCAGTA GCCAATCCAT
   125281 CTATACTAGG TATAGTTGGT TTATCAGTTA AATCATTATA ACTATGTTTA GCTTGGCTAT
   125341 AAGTATAAGC AGCATCATAA TTAGCTTTTA ATTCATTTGT TAAATCATTA TGAGTTAAAC
   125401 TCATACCATC AGCTTTATCG ACTTTTTTAC CTATTTGAGT AGATACAGTA GTAGCAAAGT
   125461 TAGCATCATT TCCTAATGCT GTAGCTAATT CTTGTAATGT ATCTAAAGTT TCTGGAGCTG
   125521 AATTAACTAT TCCAGCTACT TTATTATTTA CATAAGTTTC TGTAGCTAAT CCAGTTAATG
   125581 ATTGATGTTC AGTTAAAAAA TTACTATCAT TAGTTAACTC TGAAGTCTTA GTAGGAACAA
   125641 CTATTGAAGC TTTAACATCA TCTACATATT TTTTATTTAC TATTGATTTT TCATTTGTTA
   125701 TTTCATCTTC AGTTTCAAGA AATACATTTT TTCCTCTAAT ATACGTATCA CCATTATCTT
   125761 TAGCATCAAA TGGATATCTT ATATCACCAC AATCAGTATT TGCAGTAGCT ATCATAAATC
   125821 TACTATCTTG GCTTAAAGTA CCACCTTGGC CTATGATCAT TGCTCCTGCA TTTGTATTTT
   125881 TTTGTGTGTT TGTAGTTAAT TTTCTACCAA CAGCTATAGT TACGCCTTCT ATACTATTTC
   125941 CACTACCTAA TGTGAATCCA CCGCCATCAC CATGACTTTT ATTACTTTCT CCAAAAAAAT
   126001 ATCCTGGGAG CATACCAGTA CAAGTATTTC CCCTACCAAA TACGCAAGAA CTATTTTCGG
   126061 AAGTATTTGA TGAGCCTAAA AGATATCCTT TACCAGTATT TTTTGATCCC AAAGCAAATA
   126121 TTCCAGTTGA ATTATTACCT TTTTGTTGTA TAGAACCCAC ACTCGCACCA TCTTCTATAT
   126181 TTACAGGTAT ATTATACATT TTTTGATAAT ATTTGGAATT TATATCATAA TAGCTTAAGG
   126241 TAACTGTCCA ATTTTTTGAA CGGCCATAAT CATTTAAAGG ATGTTTCCCT GTTTCTCTTG
   126301 ATCTTATAAT AAATGTACAA TAATTATTAT TTGTTTCATA ATTTATAATA CCATTATCAG
   126361 ACATTATTGC TTTACGATTA ACTGATAAAA TAAAATATAT TGCTTTTCCA TTAGCATCTA
   126421 AAGTTGATTT ATCTGTTAGT ATTGTTGTAG CACCATTAAT AAAATATTCA GTTATATCTT
   126481 TAGTAAAAGT AATACCATCA TCAGATTGTA TTTTTATACT AATATATTCT TTACCTAAAG
   126541 ATTCATTAGT TATTTCTAAA TTTTTAGTTA CTGATTTAAA ATTTTCATTT GATGTTATAA
   126601 TATCAGGATC ATCAAAATTT ATATTTTTTG TTATTGTATT TCTTAAAATA TACTTTTCAG
   126661 AATCGTTAAT TGTTGGTACT TTACTATTTG TATAATTTTT CATATTAGAT ACGCTTTTCT
   126721 TTAGTTGATT AAAACTAACA GCATTATTAG TTGCCACTAT AATCACCTCC TAAAACTTCA
   126781 TTAAGCATAT TATTTACTTC TTCATCAGTA CACATATCTA CTGTTGATGC AGTAATAGCT
   126841 TTATCTACAT AGTATTTTGT TACTGGATCA TAAAGTTCTT TAGGTTCAAA TTTTGTATTA
   126901 GGAATATCAG TTCTCAATAC AGTAGGAGCA GCTTCTTTTT GATTATATAG TGATTCAATA
   126961 GAATCATTTA AATTTTGTAT AGTATTATAA ATAATAATTT TGTCTACATA AGTACTACTT
   127021 CCTTTACCAG AAGTTAAAAT AGATTTATAT TTACCATATC CAAGTGTATT ATCTATATTA
   127081 TTATAGACCA AAGAAGTATT ATATAATATA TCATCAGTTG AAGTTATTTT GTTATCACTA
   127141 ATTGATGTAT ATGATGAAGT GGTTCCAACA CTTCCATCAG AATCTACAAT AAATATTTGA
   127201 CTTCTAATAT TGTTTTGTCC TAAAGCTTTT GACGTCATTC CTACAAATCT AACAGCTGTA
   127261 CCAGTAAATA TAAATGATAA TTTTGACAAA CTATCATCAG TTCCTTTTGT ATAATGAGAA
   127321 GATTTTTTAT AATATTTATC ATTAGTATCT TCATACCAAT TTCCTTCATA AGTAATTCCA
   127381 GCATTTTTAT CATCATAAGT CATTTCTTTA TATGGGACTA TAACTAATTT TTGTTCAACA
   127441 TCATTTACTT TAAATGTAAA TGTTTCAACA TCAGTCATTA TAGTATTAAG AGTATATGAA
   127501 TAAGTTCCAT CATCATTAGC TACTAATGTA CCAAATTGTC CAGTTAAATT GTCAATTGTT
   127561 ATAGTAGCAT TAGCTATATC AGTTATACTA GCTTTCTTAA TAACTAAAGT ATCATCGTTA
   127621 GTTATTAATA CATATTTATT AGTATCTTTC TTTACTAGAG TATCAGCTGT ATCATCTATA
   127681 TATTTTTTAG TTGCATAAAC ATTATCTAAG ACATTGGTTT TGTATAAATT TAATGTCTTT
   127741 TTAATTGTAT CCAAAGTTTC TTTCTTTGTA AGCATTGTAT CACTCCTTAT AAGATAATTT
   127801 CTTCATTAAC TATGAAGTTA AATTCAATAC CGTTTAAGCT TAAGTATTCT TTATCGTCGT
   127861 TCGCGACGTT CTTCTTAACA AGAGGAATCT TAGCATACAA TTTATTAGTG TTCTTAGATA
   127921 TTCTATTAAT AGAAGCTTCT GATGAAGTAT AAACTCTGCC AGTTAATGTA TTGTTAGAAT
   127981 AATTAGTATA AAGCTCTATG TCGTACATAT CACATGTAGT TTTAAACTTG CCATTAGCAG
   128041 TATATAAAAC TATATCATTA TAGATATATT CAATAAAATC ATCAGCTATT ATAGGAACTA
   128101 TTACAAAAGA AGTGTCTGCT AAAAAATCAG CTTCCATGAA ATATATATGC TTTAAACCGA
   128161 AAGGATACAC AGATATGTTA TTTACTTCTG TAGAAAAATT GATTTTGAAA GTCATAACGA
   128221 CTTTAGAGAA TTTTACTTTT TTGTTAAGTA TGATTCTAGT TTTGCCAATA TTGTCAAATC
   128281 CTTGAACTGT AGTAATTGGT GTACTAGATA AATTACCTGT AGTGTCAAGT GCATAGCATT
   128341 CTAAAGAAGT AAGGCTATAT GCTCCTTTTA TATATGGGTC TATTTCTATA ACATTAAATC
   128401 TTGAAGTACC AAGAGCTAAT GAATTATCGA GCTCATATGA TATGGTTATT GTATCTGTAT
   128461 TTAATTCATC AAATACTATT TCCTTATCTA TTAAGGAATC AGATTTTAAT AAATTGATAT
   128521 ATTCCTCATT TTCAATATCA TTTACTTTAC AAGTCATAGA TTGTTTAAAC ATTATATTTG
   128581 ATATAGTACC TGATGCTACT TTTAAATTAA ATATATCGAC AGGGTCATTC TTGAATTTAG
   128641 GATGAACCAT GCAGCCATAT TTATTATATA TACCAGCTAA TTCATTAGAT GTGAAATTAA
   128701 CTATATTTTG ATTAGATACT ACACCAGCAT TAATACTATC TAGTTTTTGA TCTATAAACT
   128761 CGTCGGCATA ATTCTTTATC ATAAGCTTTT TATTTATATC GTTTTTCATG TTCTGAATAA
   128821 GTATCAAAGC TTCATCTTGT TTTTTCTTTG CATCTTCAAA TATTTGATTC AGTTCTTGAG
   128881 AACTCATTTT GTTTATCACT ATTAATCACC TCTATTAAGG ATTAGTGTTT CGTATATCAT
   128941 ATCAGATCTT CCACCATCTC CAATTGTTTT ATTATATATG TCATTAACTT CATTGTTTAA
   129001 ATCATACAGA GTCTTCCATG TAGCAGTATT ATTAATATCA TGTATAAAAT CATTAACCAT
   129061 ATTGCTATAT TGAAGAACGT TTAAGACGTA TTTATCGTAT TCATATGGTC CTCTATATCT
   129121 AAAATTATAA AATATCATAT GCGTCCTCCT TTCTAATCTA ATTGTTTAAT ACACACACTG
   129181 TTAATAAGTT TTGCTACATC CTTTGTTGAT TTTATATACA TCTTAAAATT ATAATTTATT
   129241 AAATTGCTCT TGACATATTC TCTTATCTCA AAATCTTCTA TATCTCTATT ACCTGTATAG
   129301 AGTAAAGTAT TAGGTGTATT TGGTATACCA TCTTCAGCTA CGGCCCAGAT TTCTCCTTTG
   129361 TCATTTGACT TCTTAAAATA ACATGCAAAG CCTGCAGGAA CATCTAGAAA TACCTTTCTT
   129421 ATTTTAACGT CAGAAGATAC ATAACCATCT ACTATAGAGA AGTTACAATG ATTGGGCTTT
   129481 TGATTGAAAT TATATTCTAA TAAATCTCCA TCTACATAAT AGAATTGTAT ATAACAAGCC
   129541 TTCTCTGCTA CGAATTGATT TGTGTCATAA GCAAAGTCTC TTATTATAGT AGTAGAATCA
   129601 TCCTTATAAG TTACTTGCAT TTTATCAACA CCGCCAAGTA TTTTATAATC ATTAATAGGA
   129661 TCAGTAGCTA AATTGACGCT TATATTACCA TTAACTATTG TTCCAGCAGC TAACACCATT
   129721 TTGTATTTAT TGCATCCCAT TTCTCCTGGA ACTGTATAAG TATTGTCATT ATAATTATAA
   129781 GGTAAAGCAT CGAAAGAATA TTTATTTTGT TCATCATTAG TAGCTGTTAA TTTAAAAGAT
   129841 ACTTTATTCG CTTCTATGTT TTCTACATCT GCAAATAATA CTATTTCAGA ACCTTGGATT
   129901 AAATTTAATT CTCCAAAGTC TACTATTGTA TATTCATCAT TGGTAGATAT ATTCCAATTA
   129961 CCTGCTCTGA AAAATATAGT ATTACCAAAT ACTGTACGGG CCATCTCTTC ATTACAGCGT
   130021 GCTTCGAGCT CTTTAGCTGT ACTTTCCAAG TCAGCAATAT GTGTTTCTAT ATATAATCTA
   130081 AGATCATTAT AATCTTTAAT AAGTATATCT TGTAAAACAC TGTATAATAT TTCTAAATCT
   130141 TTATAGATAC ATTCAAACAT ATAATTAATC TCTTTAGTAT TAAATAGAGA ACCTTCTTTA
   130201 GACATATATG TTTCAAATAA TGCACTACGA TAATCTATAT CTTCTAGTGC AGCTACTATT
   130261 TCATCATTAG AGGGATAATA TCCTTGTCGT ATAAATGATT TAATTACTTC TTCTTTATAG
   130321 TACTGAAGTT TTAACATCAT ATCTTTATAT AAGTCAGCAT CTTTTACTTC TATTGCCATT
   130381 ATACTTCACC TCCTAATAAT ACTTTTACGT TATTGATATA TGGAGTCAAA TTCTTAGCAG
   130441 ATTTTATTTT AACAGTTAAT ATTACTGAAT TAATAACTTC ATCAGTAAGC TCAGTGTATT
   130501 CTGTTTTTGA TTTGCCTTTA GAATAACGTA TAACCTTTAC ACCATCTAAT TCACTATTAA
   130561 TTGGTTGTAT TTCATAATCT ATACCATTTA CAGTTAGCGT AAACTCTACG CTATCGTCTG
   130621 ATAATTGCGA AGGTATATAT ACGTTAGCAA ATACACTAAC AGCATATACA TTATCTGTAC
   130681 CATCTACTAA ATTATCTGTT TTAAAATAAG AAGTGTTAAT ATATTGATTA GAATAAGAAT
   130741 ACAAATCATT TATTTTAATT ACATGACGTT TAGCGCTTTG AATGAAAGTA GTTTCAGTTT
   130801 TAGTATCATT TACTTCGTCT TCATTAAATG TTTCGTCTTT AAACATAGTA CGCTCATATG
   130861 CAATAGTATC GTTATTAGAA CTATTAGATT GTAATGTCAA TTTTACAAAA TAACAGTTAG
   130921 GTACAGATAT TAAACTAGAA CCATATATGT ATCCTGTATT TTCATAGCTA TCCAATTTAT
   130981 CAAATGTTAT ATCTGGTATA GTCGCTGCTG TATAGTTTAC TCCATCATTA GAATATTGAA
   131041 GTCCTATTAC CTTTGTACTA TCTATCGGAG TCATTATTTG TAGTTCATTC ATTTTAGTTG
   131101 ATGAGCTCAT AGTTATAGTA CATTTAGCTT CTTCACTATC TGTATAAAAA TCATGTATTA
   131161 GATACTGTTC AGTAGTAGAA GCTGTTATTC TCTGATACTC CCAGTAAGAA TTAATAGAAT
   131221 TATCGGATAA AGATTTTCTA TCAGCAGTAT TTATAGAATA CTGTACATAT GTGCCATTAA
   131281 GATATACATA TGGATTTCCT TCATTTCCAT TGCCTACAAC ATCATTAATA TATAATGTAT
   131341 TTTTTTTATA ACTCTTAATA TAAGACAAAA ATGAATTATC GGTATAACTG TACTGTCCAG
   131401 TTGAATTCTT ATCATTTATA GTAATGACTT TATCAAAGTC TGTGTATTTA TTACATAACA
   131461 TTTTAATATC TTGTATGCGT TCTTTTTCAG CCAATATTTT ATCCTTAACT AAATCTAGTC
   131521 TAGTAATAGT GTCTGATAAT AAAGTAGAAA CTGCATTACC TTTATCTATT AATAGATTAT
   131581 CTATTTTATC TATATCGCTT TTAATATCTT GTAAAGCTGT ATTAATTCTA AAATCTTCTC
   131641 CTTCTTCGGG ATGAATATAT AATTGTTCAT ATTTAGGAGT GTAGTCTGAT AAAAGAAGTG
   131701 ATCTTTTTTC GTCTAATATA GATTTGTCCA TAACGTATTC CCTCCATATT TATTAACTGA
   131761 TATTGATTTA ATATAAGGGA TAGCATCTAT TTGATCTCCA TAAGTTCTTA TAATTGCTTT
   131821 AACCCTTATA GTATTGTTTA GAGGAGTATA ATTATAATAC TCACTTAAAG GTTGATAGTC
   131881 TGCAGAATAT CTGCCATCAT ATGAAGTCTT GGCATCTTCT AATGATATAT TTACATTTAA
   131941 TCCGTCTTTC TTGATTTGTC GTAAACCATC ACTATGTAAA TCATCATCTA CTGTAAAACG
   132001 CAAATCTGTA TCAGGAAATA TCATTTCATC TGTAATTATC TTAGTACCTA CAGGTACAAT
   132061 ACTTTTATCT ACATCTCCAT CTACAATATA ATATTCTACT CCGCATCCTG ATACTATACT
   132121 ATCATCAACA GCTAGTTGTA CATATTCATT AGATGAAAAA TCACCTATGC TTATAGGATC
   132181 TGACAAGAAA TAACCATCTT CATATAATTC TACTCTGTTA ACTTTTAATG AATCTAGTCC
   132241 AAAATTATAT ACGTACATAT CTACTTTCTC TACTTGTTTA GCTGTCTTAT AAGACTTAGT
   132301 AACTGTGTTA CCACTAGAAT TAGTTTCTGT ACGAGACAAT ATTATATCAG TATCTAATTT
   132361 AGTATCTGCA ACAACAGTAG GATATTCCGC GCTTCTAACA AAGTCCCAAG CATTCATAGA
   132421 CAAAGCTTCT TTATCTAATT CGTACGTAAT TGTATTATAT TTATTACATC TCATATCAAA
   132481 TTTAACATGT GTAACTATAC GAGACTCTGG TTCTATTCCT GTTATTAAAT CTCCTGCATA
   132541 TTCCTCTATA CCATTTACGT AAACGTATCT TATATTTTCT ATATAACAAT TTACAGGTAT
   132601 TATTTCAAGT TCATTAATCT CGCTTGGTTC AGCAAGTGCT ACTGTCATTG TTTGTACTAA
   132661 ATCACCTTCA ACAGGTTTTT GTTCCAGATA CAATGTAGTA TATTTATTGC TGCCATCAAA
   132721 ATCAGCTAAG TTGCTATCAA ATGGAACTTG ATCACACTTC GAAGTTACAG AATTTATTTT
   132781 ATATGTTTGA TTAACATAAT TGTTAAGAGT TATAATATCG CATTTTTTAT TATCAGAAGT
   132841 TGTGCTTTCA CGTACTTTAC AAGGCTTGAT TTTATAATTC TTATTTCTAT CAGGAATATC
   132901 TATTACACCT TCTACGAATG GTACTTCGTA TTGTACATAT CCTAGATTAC GACTTATATT
   132961 ACTTATATCT TCAATAGACT TTATCATACT ATTTATATTT GTAGTATATT CATTTATCTT
   133021 AAGCTCTGCA AAAGTTCTAG CATATTCTAT AGCATCTTCT AAATAACGTG TTTTCTCGTA
   133081 TAGCGAATTA AGATTAGATT TTATAGTAGA AAATGTGTTA TTCATTTTTT CACTGTCCAT
   133141 GATTTCATCT TGTAGCTGAA TTTCAGAATC AATTTCTTGA TTTATTTGTT CTAAATTATA
   133201 ATCAAAATCA ATAGAATCTT TTAACATATG CATACCTCCT TATCTATTTT CTTATTACCA
   133261 AAAAGACGAG GATAAATCCT CGTCTTATAA TTCTGTATCT ATATTAACAA GGTCGAACTA
   133321 GACATAATAC TTTATGAACT CCACGTTGTT TTGAAGTTTC TAATGCTCTA CCTATAACGA
   133381 TTCCGTTTTC ATATAAAGTA CCTGCTCCTG GTACATCTGA TACACTAATT GCAGAACCTA
   133441 TATAAGCAGG ACCATCTACT TTAACATGTA CTTTACCGAC TAAAGCTACG GCAACTTTTT
   133501 TACCATTTAA TATTTCAGCT TCTGTTGCTC CATAACATGC TGCATATTCA TCAGTTATTA
   133561 CTCCAACAGT TGCTGCTGCA AATCCATTAT GTAAACCAGC TTTATAAACT TTACCGTTTT
   133621 CTCTTAGCTC TACTATATCA CCTGGTTCTA ACTCTTCACC TGGTATATAA CCTTCAGCTA
   133681 TATCTGCATA TGCCATATTA TAAACTCTAG CGCCTTCTAT ATTACCAGCT GCATATATAT
[truncated: 153,975 more chars]
