# Supplementary material for: Clades of huge phages from across Earth’s ecosystems
Source: Nature. 2020 Feb 12;578(7795):425–31. doi: 10.1038/s41586-020-2007-4 (PMC7162821; doi:10.1038/s41586-020-2007-4)
Supplement: Supplementary file 6 — Genbank files for all genome. [file 41586_2020_2007_MOESM6_ESM.zip › genbank_genomes_SD-4/ERM_PHAGE_CIR_49_20.gbk]

LOCUS       PH2015_14_scaffold_1_prodigal-single     209127 bp    DNA     linear   BCT NOV-13-2019
DEFINITION  PH2015_14_scaffold_1_prodigal-single, contig.
ACCESSION   PH2015_14_scaffold_1_prodigal-single
VERSION     PH2015_14_scaffold_1_prodigal-single.1  GI:
KEYWORDS    .
SOURCE      ERM_PHAGE_CIR_49_20
  ORGANISM  ERM_PHAGE_CIR_49_20
            .
COMMENT     Data sourced from ggkbase. For additional details see
            http://ggkbase.berkeley.edu/organisms/405042
FEATURES             Location/Qualifiers
     source          1..209127
                     /organism="ERM_PHAGE_CIR_49_20"
                     /mol_type="genomic DNA"
     gene            <1..168
                     /locus_tag="PH2015_14_scaffold_1_prodigal-single_1"
     CDS             <1..168
                     /product="hypothetical protein"
                     /codon_start=1
                     /transl_table=11
                     /translation="SDRCVLDQMCLVRTDVWHRINNRQNTAHRVTLAVRFKDNPTFEH
                     LAEALKTKARL*"
     gene            165..1196
                     /locus_tag="PH2015_14_scaffold_1_prodigal-single_2"
     CDS             165..1196
                     /product="hypothetical protein"
                     /codon_start=1
                     /transl_table=11
                     /translation="MKVLLLSTPRSYSKSIQSFIAGALPAGEEQSQLFSPNGDSYGHL
                     NDILGFNEARVIGWEESSGVWRPSRLPYTKTIRHFAPQIRDKHVGFEPVDRMGTVKQS
                     QILELVERLLALDSWVLRLNPHIFYEQFLWPQGKCTEVLKRLVKGADTVLSVMRIDIV
                     AQHNSTSSAAMYGWTEKDRLPDAYKIIATKTEANTYMVRERYLRAVCAAFDITPTWSE
                     SWARNPHKLLEHTTGLKTSLNFPVEEGYSKLEIAPKNNTFMKCACDSTPLSLRQELSK
                     IPEYARVLTAKNMSMIRAAGYMGEAQGDAGSIWASEDAFNKWSIEIGDIFNDALNAIK
                     TEYTQRNVG*"
     gene            1201..1821
                     /locus_tag="PH2015_14_scaffold_1_prodigal-single_3"
     CDS             1201..1821
                     /product="hypothetical protein"
                     /codon_start=1
                     /transl_table=11
                     /translation="MENYAVFSVDSDLGKGIADLHQSTGAQVQAYSRRKPEHRYFDVL
                     HKSRWPVPERCNRVYYTVAGTATSQSELEAFNITALASVRFLQYIGQRMTSPTEFVVL
                     SSYLGSIECIDQPVDIVYRMGKAALNMGVRCLSKQLPQHKWVLVNPGLVATKMTALAL
                     ASGTYPHQGRAMTVASASEKLVDFLATSSTVSGEFYDSEYRTTIKW*"
     gene            1848..2702
                     /locus_tag="PH2015_14_scaffold_1_prodigal-single_4"
     CDS             1848..2702
                     /product="hypothetical protein"
                     /codon_start=1
                     /transl_table=11
                     /translation="MTPTHYQVTFDEVMNNAEHWRDTLYKNKILVLKGLRDLSKDRLW
                     ELHTAFGKPWTDTEYADSCEAPSCETPGRWVTTYSNVASKARIGDKDLPWHHDIPWHR
                     EKRYPIRSLYPTRLEATKGTTTNFCDADSIWQRIPKEQWEELAQADIRIQFWYEASKG
                     AENPPTKIVPLVERHPHTGRHSLLLNSFGPKHEQLPFSTSYTGAWILDCWSKRKRLGL
                     KYLNHLHEKVCTPDNIYEHEWELGDLVLFDNYSGVFHGRDRIVEANTIREFWRMNLRH
                     YWQTKESA*"
     gene            2704..3150
                     /locus_tag="PH2015_14_scaffold_1_prodigal-single_5"
     CDS             2704..3150
                     /product="Uncharacterized protein n=1 Tax=Pseudomonas
                     phage PaBG RepID=S5WB95_9CAUD"
                     /codon_start=1
                     /transl_table=11
                     /translation="MSARPTLVSAFPGTGKSWFFKKTGTSGACSDSDSSMFDKEGFPE
                     NYLRHIEGLYSSTNTGLSYVFISTHEQVRTGLVARKLPFVLVYPHHTLRDEYLDRYRS
                     RGGPKSMVKLMTIEWDNFIGSCQRQHGCKHVVLTAGQYLADVLPKP*"
                     /db_xref="UniRef100_S5WB95"
                     /db_xref="S5WB95_9CAUD"
     gene            complement(3214..3837)
                     /locus_tag="PH2015_14_scaffold_1_prodigal-single_6"
     CDS             complement(3214..3837)
                     /product="Uncharacterized protein n=1 Tax=Alicycliphilus
                     denitrificans (strain DSM 18852 / JCM 14587 / BC)
                     RepID=E8U200_ALIDB"
                     /codon_start=1
                     /transl_table=11
                     /translation="MIDVDTLVKAVGTTPGRAAIFAPWLDWACEQYEINTSDRQAAFF
                     AQIGHESGGLKWTSEIWGPTAQQRRYERNFDAPWPNDPEEAKQPAFAVNRLAYGLGNV
                     AVGDGSRFRGHGLIQTTGRGNHIRVRDRLRDRFPDIDVPDFELEPLRLIEPQWASVSA
                     ADFWDMRGLNAFADAGDFERITRRINGGVNGLADRIARWDAAKVALA*"
                     /db_xref="UniRef100_E8U200"
                     /db_xref="adn:Alide_3535"
                     /db_xref="E8U200_ALIDB"
     gene            complement(3861..4301)
                     /locus_tag="PH2015_14_scaffold_1_prodigal-single_7"
     CDS             complement(3861..4301)
                     /product="hypothetical protein"
                     /codon_start=1
                     /transl_table=11
                     /translation="MKTLPTRETATPKNGKHLLALLREFARMFPKLHTQHSAYNKCKF
                     VSYELVIFLRQRGFPAKLLHIQGCPAPMYPAPHPKWASKRRDRWSHYVVAIGRWSVDM
                     TARQFDVEAKIPNIQTIASLRTQWSSVEYDDFLNRFVRDVLKTR*"
     gene            complement(4298..4807)
                     /locus_tag="PH2015_14_scaffold_1_prodigal-single_8"
     CDS             complement(4298..4807)
                     /product="Putative uncharacterized protein n=1 Tax
                     =Ralstonia solanacearum K60-1 RepID=H5W7R1_RALSL"
                     /codon_start=1
                     /transl_table=11
                     /translation="MYLLFTKNSGIFPAGIRLATWSPWNHVDLVWDDHVLIGAVSSHA
                     RTGSWSGGVQKATLQHRLAQTSILDSALYRIDLPHENSARLFAESQVGKPYDWTGITG
                     FVFGRDWQKPDKWFCSELAAATVLAGMLPLVTLRTGRVTPGALVSIPHLAPVNFASFV
                     NKNGVSENI*"
                     /db_xref="UniRef100_H5W7R1"
                     /db_xref="H5W7R1_RALSL"
                     /db_xref="lfi:LFML04_0672"
     gene            complement(4820..5359)
                     /locus_tag="PH2015_14_scaffold_1_prodigal-single_9"
     CDS             complement(4820..5359)
                     /product="Putative uncharacterized protein n=1 Tax
                     =Pseudomonas putida S16 RepID=F8FW03_PSEPU"
                     /codon_start=1
                     /transl_table=11
                     /translation="MAINRSSYVQFWVQRRYGAVPNTDVVIDNDGNILAWNTNKGTQP
                     TVAEIDTAVLAAYRQDMIASVNTLAGNVRQSYLADGLHIAEEYRIAEEEAKQYKADNY
                     TGTVPPTVADYAAILGAPPKIVADTILQKASEFRLLFVTLRKLRLQATQKLSVATTES
                     QIAFEFNAAIVALESLRRV*"
                     /db_xref="UniRef100_F8FW03"
                     /db_xref="ppt:PPS_1768"
                     /db_xref="F8FW03_PSEP6"
                     /db_xref="F8FW03_PSEPU"
     gene            complement(5383..6573)
                     /locus_tag="PH2015_14_scaffold_1_prodigal-single_10"
     CDS             complement(5383..6573)
                     /product="Putative uncharacterized protein n=1 Tax
                     =Rhodopseudomonas palustris (strain BisB5)
                     RepID=Q139L0_RHOPS"
                     /codon_start=1
                     /transl_table=11
                     /translation="MATGFRIKRGTAANLATLAAANGLFASEPYLITDQNRITVGTGV
                     NTHSPHALLSEVNAKQDTLVSGTNIKTINGVSVLGSGNLTVSASAGGSSGEVQFNNGG
                     ALGGVANVEVDNGDLVFIANASPVAPPANTVKTFNRQVGGRNMLGMIGPSGLSTPLAP
                     HPGCNRFSTWFAQGNGTGISSGDSAALTIAGTVTTANVATTNLYTSMRRVEALVTTAA
                     VNAIAGWRAPAALWWRGNAANLGGFHLVHRWGNATGAATTTNRCFVGMQGSTAAPTDV
                     EPSTLLNIVGMGWDAADANIQIMHNDGTGTATKINLGASFPVPTTDRSKVYELGLFCA
                     PNSSQITYEVTDLATGASATGTITTDLPVNTTFLAPRMWISSGGTSSVIGISHNSLTI
                     ETDY*"
                     /db_xref="UniRef100_Q139L0"
                     /db_xref="pgv:SL003B_3792"
                     /db_xref="Q139L0_RHOPS"
     gene            complement(6586..8562)
                     /locus_tag="PH2015_14_scaffold_1_prodigal-single_11"
     CDS             complement(6586..8562)
                     /product="Putative uncharacterized protein n=1 Tax
                     =uncultured phage MedDCM-OCT-S01-C29 RepID=D6PGT3_9VIRU"
                     /codon_start=1
                     /transl_table=11
                     /translation="MASVQRIKRRLTGLSGAPSGLKNAELAYNEVDDILYYGKGISAG
                     DDAAAVIGIGGPGLFGSYVTTGTTQTITGDKTFSGLVNVGTVAAADNSIKAASTAWVR
                     GYAQPLTAALTAFAAMAATGLLVQTAAGAYTSRAITGTAGRITVADGNGVAGNPVLDL
                     ATTGVTAGTYPKVTVDVYGRVTAGSALVSGDVTTALGFTPENVANKGVANGYAGLDGT
                     GKVPTAQLPASVIGGLNYQGTWNASTNTPTLANGVGTKGFYYKVTTAGNTTIDGDNNW
                     TVGDLIVFNGTEWDKIEGGTSDVVSVAGKVGVVTLVPADVVGLGTIATQNANAVNLTG
                     GTIAGLTSFGIRNAGTGAFDMIEAHNGTLTAARTLTWNLNDVSRSINLSGNLTVSAVA
                     TVSGTNTGDQTITLTGDVTGGGTGSFATTLATVNASPQTDTLRKITVNAKGLTTATSA
                     VVAADINGVFGSQAAASFYASPAGAAGAPAFRTLAVGDLPTSIPLANLAAQASNTFIG
                     NSTGGSAAPTAISAATAKTMLAITTADISGLAAIASSGSAADLTAGTIPAARMPALTG
                     DVTSTAGTVATTLGNGVVTLAKMANLAANSFIGNNTGSAATPIALTSAQAKALLAIAN
                     TDVSGLGTMSVQNASAVNITGGTIDNVVLDGGTF*"
                     /db_xref="UniRef100_D6PGT3"
                     /db_xref="abq:ABAZ39_28940"
                     /db_xref="89520412"
                     /db_xref="D6PGT3_9VIRU"
     gene            complement(8601..8975)
                     /locus_tag="PH2015_14_scaffold_1_prodigal-single_12"
     CDS             complement(8601..8975)
                     /product="hypothetical protein"
                     /codon_start=1
                     /transl_table=11
                     /translation="MATFRLINNTSSSLPLSSSETIGPGALRIVGQVTLEMRRLEAAN
                     LLTIQMLPPGGSDFVDDPLLPDYPDTVDPNPPTGGGNGGGSDLADLLPAPDGSVPEYQ
                     LSTDTWVATTAPRRLVLDAGSF*"
     gene            complement(9033..9437)
                     /locus_tag="PH2015_14_scaffold_1_prodigal-single_13"
     CDS             complement(9033..9437)
                     /product="hypothetical protein"
                     /codon_start=1
                     /transl_table=11
                     /translation="MSGTENTHSLAADGLLASLQTVVAQQATILQGQQQMLARQDARL
                     DAIQEQLGMLTEVATKLAVMEERRGEDKQALSKLDDRFTAVEKLVIANFPKYNDLVDT
                     YKNLNNKLWSAIGIGVIGVILGAAKMGWLVSK*"
     gene            complement(9456..10010)
                     /locus_tag="PH2015_14_scaffold_1_prodigal-single_14"
     CDS             complement(9456..10010)
                     /product="hypothetical protein"
                     /codon_start=1
                     /transl_table=11
                     /translation="MTGRIYEWRVTNTTTARVSFDDKTLDPSRSIMVSRLTDDILAGF
                     GQGRLLIDPDPTKLIAGLAQLVGINPCQLPLPVRIIGEQTQTVGHSLVDTPPITVPHS
                     TRVEFLHADRRRVLWRLRNVGTQPLWLGGNSVTDANGFILVLPGQVYTEQHVPATAWY
                     AYVPSNMTNTDGALLVQQVYTGVV*"
     gene            complement(10014..11789)
                     /locus_tag="PH2015_14_scaffold_1_prodigal-single_15"
     CDS             complement(10014..11789)
                     /product="Putative topoisomerasae I protein n=1 Tax
                     =Pseudomonas phage Lu11 RepID=I1TQK4_9CAUD"
                     /codon_start=1
                     /transl_table=11
                     /translation="MRILAAPTKSAAQTPVQAYLTVLLSSVVYWLRVGAGAQKDAIPA
                     SLAESLRESMPEAESFCRSVAIPIKTFRTYVKFILAPAKLASNSSDALDEALLEHLKS
                     LRNAMPAIRKTDVSDLELQTLTRARTWHTTENTTALEAIRAAAGKLGLPAALVNQFAV
                     GQRDPRPLVRTIETVVKKLTGVAGTNVPLEQQADLRAAKPDLWSQYLAVRRELNVMYR
                     QELRDFVRDRGGQATVKDTQEYFTERGLPHRLPKGFDGLVGEDGNLLTRHGKPLKTGV
                     GGDVNNIDPAARIVMNPKYDPKLDATGGKGDGNWVFKTILPTKKAGTDRNNEQYFYTG
                     DRHLKNRAAKFDVVDKLLDREARMVARWRRDLLGKDWENQILAAQCELVYETCARVGG
                     KGNANRSGNTFGLTTLLVGNVKRRGTQVVLDYIGKDSAQQRHILKPETPAMRKVIAVV
                     LGLCEDKTRKDLLWAEHGVEFNAARLRAYFRTVSGLPDASPHKLRHLRGTRLARTELE
                     MVSEKLMRSRKGIDQRGVDTAFKDALTNVGKLLGHVKGVGSEQKTTWSTAAKNYIAPS
                     VMDAFYSQWKAQGVRPPAWLAKLKG*"
                     /db_xref="UniRef100_I1TQK4"
                     /db_xref="I1TQK4_9CAUD"
     gene            complement(11794..12036)
                     /locus_tag="PH2015_14_scaffold_1_prodigal-single_16"
     CDS             complement(11794..12036)
                     /product="hypothetical protein"
                     /codon_start=1
                     /transl_table=11
                     /translation="MTDGSTTATGRYQEASNAKPYTPATPGYQVQHGAGGDLYTNLSP
                     LQKFQFGRNVGGKFTVVTQDDQVVYTEGHPNRLPMT*"
     gene            complement(12048..12929)
                     /locus_tag="PH2015_14_scaffold_1_prodigal-single_17"
     CDS             complement(12048..12929)
                     /product="hypothetical protein"
                     /codon_start=1
                     /transl_table=11
                     /translation="MTTNVLFGGLPLNVAISIPPMNTGLGGQYPSPSPAPAPAPAPGG
                     PMNPSNCVCPLTPGNGFGNVYQGQNPVSVVALAAMPAFVAVVQGSGGVVVADPSNPAH
                     RDIVWGINTMPVTGGQMASVVWGGPVVNPIPGTGGWNFVLNQLVYIGAAGEITQTPPS
                     TGWVRPIGFALSQNTIYLYPTRPGVVGNQVLAPVVSVLSFSPNVVIDHNSADVFDLTL
                     TGNTVLSMSNGIDGRIITLRVRQDGTGGRTITLDTDIVPGSEYVPVPVIGGSQARYQF
                     QFDGATNRYICLSAATF*"
     gene            complement(12942..13352)
                     /locus_tag="PH2015_14_scaffold_1_prodigal-single_18"
     CDS             complement(12942..13352)
                     /product="hypothetical protein"
                     /codon_start=1
                     /transl_table=11
                     /translation="MTPLQNDILDGLAGETYIRQFALSRNTSPTTSEWVGGPGWGAEF
                     GIVNPDNPNELYAVATIANNKAAWVADGILWIVFPQAETALWRWNTASWYLDLVAPNT
                     LVDPHGLRDNVLRGFLRCSPRPPQRNQPYPTTFV*"
     gene            complement(13333..13671)
                     /locus_tag="PH2015_14_scaffold_1_prodigal-single_19"
     CDS             complement(13333..13671)
                     /product="hypothetical protein"
                     /codon_start=1
                     /transl_table=11
                     /translation="MERIAKTLAAATLVLLLAACGTAPVVTRIVEAPKPTVDARIMQL
                     CELTLTPVSVDPAPSPEELFVSYGEAIDLLNACACRQRETRNALCQTTAPGCAPVKPC
                     EKPKNDTSPK*"
     gene            complement(13632..14192)
                     /locus_tag="PH2015_14_scaffold_1_prodigal-single_20"
     CDS             complement(13632..14192)
                     /product="hypothetical protein"
                     /codon_start=1
                     /transl_table=11
                     /translation="MTFIISWVAKALLARGFKRSSALAGPLIWALLIAVVVGVVWWRY
                     AALKSDIYDQARSEIVQELQKEQDKKLAELTAKVEKFNKDSQERADAMDNRQKTYVAN
                     TALILAEIKSGKQKVTTVDSKGNCVITPDAARTWNELQIRLQQSNQAPVTSAPTIGTA
                     GTVPATKQSEAAKKWNELQKRLQPQP*"
     gene            complement(14293..15300)
                     /locus_tag="PH2015_14_scaffold_1_prodigal-single_21"
     CDS             complement(14293..15300)
                     /product="Uncharacterized protein n=1 Tax=Pseudomonas
                     phage PaBG RepID=S5VZM0_9CAUD"
                     /codon_start=1
                     /transl_table=11
                     /translation="MAAYVSDAHAVIVQELGRHLRENLSNKKRVAIPCPFHKETQPSL
                     YINLDPHNRGTGIGGYYCFGCRARSSTHGGWNGLANLLGLANVDETQGQVTTYVRREI
                     PVEELHDPDDGWDVEELLQKWNCGFHTPWPTEQNWRGVPGWLVRKIGGWLSLDEQYEQ
                     QVCVLPQWNGDVLTGAVKARCRITSKTRLKYISSPGEWVKTHALFPFHTVETMLERRE
                     DRSVFLVEGPRDAIRLIGCGLPALALLGTNNWSTEKRDLLMTLGPDRVFVAFDNDGAG
                     QGAYDLVMPTLKDFVHRTRIRFEGAGKIDPGSVPVQQIRDWKTRWGIETTNPRTLPDH
                     Y*"
                     /db_xref="UniRef100_S5VZM0"
                     /db_xref="S5VZM0_9CAUD"
     gene            complement(15285..15500)
                     /locus_tag="PH2015_14_scaffold_1_prodigal-single_22"
     CDS             complement(15285..15500)
                     /product="hypothetical protein"
                     /codon_start=1
                     /transl_table=11
                     /translation="MSKHLAGWRIRVGDQYYGLVRGDLAWVDNVDEVYTYTDYEQVSR
                     VYRNACDSVEFLKHKTSITLEVVWQPM*"
     gene            complement(15497..15712)
                     /locus_tag="PH2015_14_scaffold_1_prodigal-single_23"
     CDS             complement(15497..15712)
                     /product="hypothetical protein"
                     /codon_start=1
                     /transl_table=11
                     /translation="MDTKSTATCNGQHNLEIITRTSNGTPGVTNVTRWCSTCGAIVID
                     TDVDGRTHPGNVMRMRFPSIAVAKVPV*"
                     /db_xref="papi:SG18_17880"
                     /db_xref="A0A0B5FHY1_9BURK"
     gene            16260..16748
                     /locus_tag="PH2015_14_scaffold_1_prodigal-single_24"
     CDS             16260..16748
                     /product="hypothetical protein"
                     /codon_start=1
                     /transl_table=11
                     /translation="MEKPRSRSRSTSNKTARAQRREIRKFWGHRWTIRCVGNHMAEVT
                     VFPVDGSRTSRGVWELTDLQTHPLCRGQGHASALLRSVCMWADRAGINIRLYIMPYTG
                     LPNGNSGDPRHLRRADPDVAVLARMYRRWGWRSTRQLAFGGGHPTMLRVARAHLLPDK
                     SG*"
     gene            16820..17098
                     /locus_tag="PH2015_14_scaffold_1_prodigal-single_25"
     CDS             16820..17098
                     /product="hypothetical protein"
                     /codon_start=1
                     /transl_table=11
                     /translation="MGHHTTTTEAEERAAQAAQPVQLRITSPSLADLPQGVWFTFVED
                     ATVYIACGSANDGGRTVVNPVTGHMMVAKAHAPCTPFGAIDVVLRPRI*"
     gene            17138..17872
                     /locus_tag="PH2015_14_scaffold_1_prodigal-single_26"
     CDS             17138..17872
                     /product="hypothetical protein"
                     /codon_start=1
                     /transl_table=11
                     /translation="MATNRIPEQPARAWLRIANPALAHLWDAARPYYRTRATTRRYHN
                     EAHANQVASALFQINDAPTAGLLLAARWHDAVYVPGAPVGLNESCSAQALTCAAAYIQ
                     CDSTVAQAVQVACWLVRNTHIGYHTRRTSIRLTCERTTALAQLLDADLHSLASPWPRF
                     KALQHHIVRERLGPEGYATEGLRESALRSASRWLHSEILMARRHVYHTPQAREWWEEH
                     ARANILRWYNHNQDQDKRGSAVGWDD*"
     gene            17874..18140
                     /locus_tag="PH2015_14_scaffold_1_prodigal-single_27"
     CDS             17874..18140
                     /product="hypothetical protein"
                     /codon_start=1
                     /transl_table=11
                     /translation="MANTTHFYMVLIHGHITVPGDERSRTHPGHGYPEHTVDTVTVKE
                     FANEHDLRAWLGSVHQPGRTPPRYRVLSCTELHPQVTLQTQVLL*"
     gene            18184..19221
                     /locus_tag="PH2015_14_scaffold_1_prodigal-single_28"
     CDS             18184..19221
                     /product="hypothetical protein"
                     /codon_start=1
                     /transl_table=11
                     /translation="MSSPLFITNLQAEMLVSNWERQTPRIQHWLRTVSVNHIQRQVKD
                     HILDSPRSIGTRPPVYACVFDLTPVLLLAPRDAAVLRLTSALGQYMLLDGHDNPEAQQ
                     HYNRGTACVAMRLGANTVSKTEHICDALAALYPTGDLTRVSVPQAVEASQRWTERLWR
                     QEVANGGQTQVTCVVTHEGVDYQLHKLLDRAAYTAEGAALHHCVDSYWGKDCAVYSLR
                     LNDGTRCATIEVRDNQVQQIRGDHNHALTATHQAVVDVWTAREGIRAKQPYGLLNAEV
                     GHIYGMRIVQQPAIVGLDFSAIVNCEVEHAALDNGNPQVTLRGYLTTEGFRKLRECLT
                     PQSQSTVQFRP*"
     gene            19230..19754
                     /locus_tag="PH2015_14_scaffold_1_prodigal-single_29"
     CDS             19230..19754
                     /product="Putative uncharacterized protein n=1 Tax
                     =Desulfobacterium autotrophicum (strain ATCC 43914 / DSM
                     3382 / HRM2) RepID=C0QH08_DESAH"
                     /codon_start=1
                     /transl_table=11
                     /translation="MSTNKDIPLRTVEQVNLRSNSFNLYLGPSQADAQQCAAYWREHV
                     RVAVVQPTTDLWAAQTFRGQQGLVGFDLDGTLAQAHGHNDWPAIGLPVLPMVRRAHFY
                     IGRGQELAIFTARGGEPQQQALVQSWLWEHLRLQCLITNVKRYDFVSFYDDRATHIVP
                     NTGLTLVELADDGK*"
                     /db_xref="UniRef100_C0QH08"
                     /db_xref="dat:HRM2_25630"
                     /db_xref="C0QH08_DESAH"
     gene            19791..20942
                     /locus_tag="PH2015_14_scaffold_1_prodigal-single_30"
     CDS             19791..20942
                     /product="hypothetical protein"
                     /codon_start=1
                     /transl_table=11
                     /translation="MSNADLPDARTVRINTNVLNDLIATFARPSVPVGRHLIDHELNR
                     SRNTERTVQISDCLKYMIVHGTLLRVLIDGEPKFWLKSRLDRLDDQEAYRWETVDDRY
                     DHLSWELYTPTSAKNSVPAAPLVATATSAQTTEKTAPPTVVAQTPVVVKHDKTVGVNT
                     GVFAVEPANMVKNPDSLDNRILRHLQQQGKPLLVHDLVQHFVGLGFVRQVLALRVGYI
                     VARRRAGYYRMQSALEADNTPIDSLLHRAASDLCVSVVEPFTDSGLVAVTVPITRKPK
                     RVKTTEVVDASNSAEDFEDTDTSETTEAEDEAEQDDAEENPTLLLLDDDKQPEWSISS
                     DGTLHAWLGNVLVLQVQGQAASTLYGFLRSTRPHLLLPVKGADNAKSND*"
     gene            20923..21132
                     /locus_tag="PH2015_14_scaffold_1_prodigal-single_31"
     CDS             20923..21132
                     /product="hypothetical protein"
                     /codon_start=1
                     /transl_table=11
                     /translation="MPKATIEFDLPQEQHEHLTAVHAGELLQAMTEIRQQLRSHQKHD
                     ADPVVVLDRIRETISTVSASTGLDI*"
     gene            21129..21563
                     /locus_tag="PH2015_14_scaffold_1_prodigal-single_32"
     CDS             21129..21563
                     /product="hypothetical protein"
                     /codon_start=1
                     /transl_table=11
                     /translation="MTPFELPGGHWLDLEHVQSVTGVTQSETDNYYFAVTLIWQPHPL
                     IIDAALDETGQPCVKELQLLHARFVHAWSGLVPNTVLSVDAATIQDLVVHDTDTEGNT
                     LVDLSYVVGSTPSDQQLLSLLRQHFDSARSADPTGEQHEPGL*"
     gene            21547..22140
                     /locus_tag="PH2015_14_scaffold_1_prodigal-single_33"
     CDS             21547..22140
                     /product="hypothetical protein"
                     /codon_start=1
                     /transl_table=11
                     /translation="MNLVFDLDDTLLNTYPLMVAALNNHTGKDYPPHTLSTYNLPELY
                     SIPQRKVQEVIVQAKILERVDWLENPTIFGQAAERWVSEGHQVVFCTARAWHPNAEQV
                     SRKTLDGAGTFPYQLVIVNHGDGAVKAQALNACNIQPHVFVDDNYSQVVGAHRAGATS
                     WLYRQRHNYLHIWGNSVHDHAGLIAAVDTSIAARLGG*"
     gene            22143..23003
                     /locus_tag="PH2015_14_scaffold_1_prodigal-single_34"
     CDS             22143..23003
                     /product="hypothetical protein"
                     /codon_start=1
                     /transl_table=11
                     /translation="VAWRANPINGYTLYLHTETAFNIMNTRGLLRRPEIRNWFNSTWR
                     NWLLSQFEHVTRIPTTVTDDVRAQRFNIVGGGFSATRVQDVHIPLQELLEHVRINNRN
                     WRYEINIAGNWCSMHSAWQWRLLLQPEVDWWSVNTVDAQLDVYDWMLVNPNELPKDLS
                     RLDAYTALCKTEQWHQQQKVEKSSVLKTPGARTQIAPGVWRLDDAASILHEGATMHHC
                     VGGYWREAVARETVFYHVDGPVPATVQSTDGFIVQKRGVCNAAVDLSTEVLVCISKDS
                     KNVTVQKTDV*"
     gene            22975..23631
                     /locus_tag="PH2015_14_scaffold_1_prodigal-single_35"
     CDS             22975..23631
                     /product="Putative uncharacterized protein n=1 Tax
                     =Burkholderia dolosa AUO158 RepID=A2WAG1_9BURK"
                     /codon_start=1
                     /transl_table=11
                     /translation="MLLFKKLTYKLITSLAGLLPLRIISDDGRPYLERYYVGTIFGRR
                     LYLHRFVGSDPKRGWHDHPWYPAYSVVLWGEYGEERVTPTAMDFSNRLAANHTGTPTQ
                     LEIQASKVRWFNRITQRIAHRVVIGNDWTPNTNATESAQRLSSKTVECWTLFCHPVEY
                     MQGWGFWKNKHPITNANQTKHFYWYPHDGGDGTRTSGIWWDTASQGKLHPKRVAPLYK
                     *"
                     /db_xref="UniRef100_A2WAG1"
                     /db_xref="bdl:AK34_1582"
                     /db_xref="A2WAG1_9BURK"
     gene            23628..23858
                     /locus_tag="PH2015_14_scaffold_1_prodigal-single_36"
     CDS             23628..23858
                     /product="hypothetical protein"
                     /codon_start=1
                     /transl_table=11
                     /translation="MNHCTVYRLKCGVTVDLLHIAAIVPVQNNTWELIVHQNRISVES
                     CESEIGALSWAWSCAAVAHQSKQSESVACRTD*"
     gene            23843..24925
                     /locus_tag="PH2015_14_scaffold_1_prodigal-single_37"
     CDS             23843..24925
                     /product="hypothetical protein"
                     /codon_start=1
                     /transl_table=11
                     /translation="MQDRLVLGIPRLGHTRVRLADKWYKLEDVPDKAVLLSPCGGSAL
                     TLSCKDSVTVMRCNPVGWLTGQNWVGPNNAYAMTHRVLDALVEQDLVKWSPQVREAIS
                     NDEVNFHELAFAQYADLGTHLERFSDLLKSCYGAVAQHLNPKHPVHIHLFQGPGLILR
                     DRVSTLTMYSKYLKTFEEDPRYSHHIVDTLAESLRTHMRIETTVKYNWFAKRRSLAAW
                     RNADWDTVQAELFQNFLGDRFYLDYITRCPNVFTPNYASGWPKADRKLFSEWQAGRIP
                     DARAIRRMKLRHGFNAGLSFVGHKNLLWTLFRPDCVRVPTRVDLSDVRTTVGHKLFAQ
                     HAPLIDQLTSGANPRIMRKINGLCGI*"
     gene            25038..27353
                     /locus_tag="PH2015_14_scaffold_1_prodigal-single_38"
     CDS             25038..27353
                     /product="Ribonucleoside-diphosphate reductase {ECO
                     :0000256|RuleBase:RU003410}; EC=1.17.4.1
                     {ECO:0000256|RuleBase:RU003410};;  TaxID=1310661
                     species="Bacteria; Proteobacteria; Gammaproteobacteria;
                     Pseudomonadales; Moraxellaceae; Acinetobacter;
                     Acinetobacter calcoaceticus/baumannii complex.;"
                     source="Acinetobacter baumannii 855125.;""
                     /codon_start=1
                     /transl_table=11
                     /translation="MQVTKRNGQREALNIDKIQRAVAWACDGLDVSQSDLETSARLPL
                     YDGVKTEDIQRTLIMTAADKISIASPQWAFVAARLLLQTLYKHSNNGDIVYRSWREFS
                     AEAIKLGLMHNDLGDEERFYLDGIENAIEPQYDFTFDYLGLQTLADRYLLRDGADGDR
                     IIEMPQHMLMRVAMGIANCEATRELRTTKAIGYYQLYSSRRAINSTPTLFNSGTLHQQ
                     LSSCFGTYFGDSLDGIMDGLKEVAQYSKFSGGCSIDVGALRASGSRIGSTKGKAGGPI
                     PYLKLYNDTLIGFDQSGKRKGSGSSYMEPWHADVYRYLDLREPGDERLRAHDIFPALW
                     IPDLFMRRVIDNQRWSLFDPKVVPELHETYGAEFEAHYLRAEAAGLYTEQVDAEELWF
                     RIMERLWTHGVYWPCFKDTINARYAQPQMVHQSNLCTEITLRNDDATSFVCNLGSINV
                     GHSAHLLTCNSLGEYQWNSALEEAVRKMVRNLDSVITVGFVPHANGANMQQQDRPIGL
                     GVMGWTEALYALGIDYESTEHVHYSNEVFKQISLTAIDESANLAQELGSYPTFADSTW
                     AQGILPVDTLQHRHVVEKFGLDIINTNAPFGDLEALRAKVKKGMRNSTLLAIAPTATI
                     ANILGTTQCTELPWEDVFTKKNLSGTFKYIAHTILNNPKGLPFKAASGVDQLWTVWSA
                     AARQIWVDQAQSTNYFVNPSVPEDEIGDNISNMYKEAWLSGCKTSYYLYGQAEEGTID
                     LNSSSPPKETEAEPEGRFCSIDAGPDCEACQ*"
                     /db_xref="A0A062F0W4_ACIBA"
                     /db_xref="UniRef100_V5VJQ9"
                     /db_xref="abaz:P795_18135"
                     /db_xref="V5VJQ9_ACIBA"
                     /db_xref="1.17.4.1"
     gene            27583..28614
                     /locus_tag="PH2015_14_scaffold_1_prodigal-single_39"
                     /gene="nrdF"
     CDS             27583..28614
                     /gene="nrdF"
                     /product="nrdF; ribonucleotide-diphosphate reductase
                     subunit beta (EC:1.17.4.1)"
                     /codon_start=1
                     /transl_table=11
                     /translation="MATKRTTTEIVNARRIINGPGDMLRAVSATRYPWTRDVWKKMIA
                     NTWFVENVSLTRDAAEYPELEPGQQQAICRALGFLSNLDSIQVDNLTKNVSGFITDPT
                     IQQLMRRQAAEEDIHVETYSAIVETVIRDPMAVYDLYHHVPQLASKNNYIILQGEEVA
                     KNPTDQNKIKALVSNMILEGVYFFSGFLVFYTIGRSTGKIQGMVDDIKYIQRDELTHL
                     ELFQLTYRSLRQERPELFTPELAEQCRELFRKAAELEAAWGHFLIEGGVLGLTPQIIT
                     SYVQWLAEQRALAIGLEGIFPGVKNPVTWVDDYSRINSGQSNFFEGKPQTYSHRKPTF
                     SRSSSTNRT*"
                     /db_xref="hce:HCW_07770"
                     /db_xref="I0EPE2_HELC0"
                     /db_xref="UniRef100_I0EPE2"
                     /db_xref="1.17.4.1"
     gene            28626..29045
                     /locus_tag="PH2015_14_scaffold_1_prodigal-single_40"
     CDS             28626..29045
                     /product="hypothetical protein"
                     /codon_start=1
                     /transl_table=11
                     /translation="MMTPYEQRLLQDLLDCFANGAVVWDTQIALWSEALEEHVRHRVP
                     CWLRNGNKGYALRRPLETDLPNCDLRALENLVDEIEKGKRLTHMDAAELDPQLWLHLV
                     EYVPRWRSPGQGPTGPDEYYSTQAFSDACLLLSRPTR*"
     gene            29078..30463
                     /locus_tag="PH2015_14_scaffold_1_prodigal-single_41"
     CDS             29078..30463
                     /product="Uncharacterized protein n=1 Tax=Asticcacaulis
                     benevestitus DSM 16100 = ATCC BAA-896 RepID=V4PR20_9CAUL"
                     /codon_start=1
                     /transl_table=11
                     /translation="MNLYILPQEYSGDPLALAMLQAFYSRSLEPIEARVSRLGGNMTS
                     VKKALNTYFVGYGHASIGDCGFITVFIEGVSILAAKAVQDDPLYNGQECSTRYIELSG
                     EGYVKNHDAFAYAWQSDYQKVRSALIPAIQKQHPFDAPEGFDSSNPDHTKPRSPYDVW
                     KNATTARAFDIARAWIPCNALTNLSLTCSLRTANEVCIRLCASESAEIVELGTSLKAA
                     LVERFPEACATDASKDAAASEWQRALTRAADDLELVPTAKGNYAWTDQPPHAVSVITA
                     AGFCDTLVQQLSARPKYAKIPNWIDPYATFTLTGYMDYGTWRDLQRHRRNIGRAPVLQ
                     PTWIHEWYTAELRRYLPEQAARSFIDRAQDRMHAQSGAFTASNSSWEDIYSLPLGTIV
                     PYHYTLGLAQAIYFSELRSGNTVHPILRPMAQQLAECVSGLGIQMYYDAEPARFDLRR
                     GTQTITEGTKP*"
                     /db_xref="UniRef100_V4PR20"
                     /db_xref="V4PR20_9CAUL"
                     /db_xref="thal:A1OE_186"
     gene            30460..30735
                     /locus_tag="PH2015_14_scaffold_1_prodigal-single_42"
     CDS             30460..30735
                     /product="Uncharacterized protein n=1 Tax=Nitratifractor
                     salsuginis (strain DSM 16511 / JCM 12458 / E9I37-1)
                     RepID=E6WYD5_NITSE"
                     /codon_start=1
                     /transl_table=11
                     /translation="MNFSQALEQLAAGKMMRRSSWDENSPVQRIYLVPGSTFVVSRAP
                     LNKFYAEGTQITYREHIDAAFSDGTCGVWAKPLESTAAEDWVIVGDV*"
                     /db_xref="UniRef100_E6WYD5"
                     /db_xref="nsa:Nitsa_1194"
                     /db_xref="E6WYD5_NITSE"
     gene            30732..31331
                     /locus_tag="PH2015_14_scaffold_1_prodigal-single_43"
     CDS             30732..31331
                     /product="hypothetical protein"
                     /codon_start=1
                     /transl_table=11
                     /translation="MKNTAVYFVIDGSHRAVIFMSTNLELVSYIARNILDNVVLALPQ
                     SALAEAEKYTSRKVYFSLQKGGKFTDLDSRWVSDILRGKIARARMLAQGFTHLQWFAN
                     LATEAYCYTTTVNPDNLDMAVASPEWFAELYAKATNTPLESAVKQVNFDIDNIRTLRV
                     RRQELMWEYSRSLLDVTTQEELDTWKTLVRNVTTEVGAV*"
     gene            31331..32413
                     /locus_tag="PH2015_14_scaffold_1_prodigal-single_44"
     CDS             31331..32413
                     /product="hypothetical protein"
                     /codon_start=1
                     /transl_table=11
                     /translation="MGATDKVFAYYMPLHLTQIAQGTEDPQLTEFCELFKIVNTNACV
                     IDRTGTISTPFTTVNLFPIPEQTANVKDFGTLCIERAQELVAKDKPIMFLYSGGLDST
                     SMLVAFDRVLSETKNWDQLVICTSQDAIPENPWAWNQVILPKYKLAQARDVLSAVDLH
                     SNVYVQGENADQLFGSDRVLTEPELLTMPFDSDVLKTFLASRVSSENLDRWHTVFMTL
                     AAKCPLPMPWLRDFLWWVNFTCKWQSVAMRTLCFTNVFVKDAKVPLADLHAFDTFFNT
                     VGFQQLSLSGKLNRWGSKPSPYTYKAAARHFIATQTGWKEYATSKLKMGSLYNVIRQL
                     DYPSDSLLFDKATNTVCASRLQETLL*"
     gene            32410..33066
                     /locus_tag="PH2015_14_scaffold_1_prodigal-single_45"
     CDS             32410..33066
                     /product="hypothetical protein n=1 Tax=Maricaulis sp.
                     JL2009 RepID=UPI00039A442C"
                     /codon_start=1
                     /transl_table=11
                     /translation="MKIGKDLNALRSMYPCRAYVGAMPKIPLGASLYGYVDSGSFELT
                     AATADDGYRTQVGPGCTFALSEQGSYDSYAPIGWWVVRHGFTAPFVVTKPENKGRLTY
                     IDGCSDSLLIYPPRQGDGSLSLLYFPCGIEQSWHTHPSIRLGYVLSGTGTAYWVDDKG
                     KEHTEALTAGTAFLLPEHMRHRFCTDSSELRILAYHPDGDWGPTDHNHSMINRTYLDK
                     *"
                     /db_xref="UniRef100_UPI00039A442C"
                     /db_xref="bgu:KS03_2764"
                     /db_xref="87653946"
                     /db_xref="UPI00039A442C"
     gene            33066..34028
                     /locus_tag="PH2015_14_scaffold_1_prodigal-single_46"
     CDS             33066..34028
                     /product="hypothetical protein"
                     /codon_start=1
                     /transl_table=11
                     /translation="VIDTIGSVQSVIAEFRDVYAAYVSKGKQEVRVSELPDKQRADWF
                     RRDGELHPSSFPYCGLRHAYELLERPSDPIIDVDFGRDYFLPAGSVFHAAIQKWIGFS
                     GQYVGDWHCQKCGRVHARRVHPKACKTCGHTHLDYHELGGAWGKNVHWHTDGLFRTKS
                     KRHWLVDFKTTSTYAIEQHRKTKTVFPYTTNRSQIESYIPLVEDLTSLDIDGWLLVYA
                     ARDNPNHIYKVEVVGGRVTAKQKTSIRQRLEQSDRDFTVARQVVDKPIKVFKRLATTK
                     LCEDRDYYDHFVHDQWDPCPLHKQCFGNKLPAKLQAAVVKNQKE*"
     gene            34030..35016
                     /locus_tag="PH2015_14_scaffold_1_prodigal-single_47"
     CDS             34030..35016
                     /product="Putative peptidase n=1 Tax=Pseudomonas phage
                     PaBG RepID=S5WBB3_9CAUD"
                     /codon_start=1
                     /transl_table=11
                     /translation="MSIANIQPGDYVIGRDGKRHQLMQVSSVNDDVVYGHADKNRAYT
                     PQQLEFPAKDIVAHLGQRPPPGNAYGCTVEPYVKTLVHPAWGNVHWFAWTPKAQKAAI
                     KSSLDNVARLLRRAGLFGFVEDGCLELEIRPQKGKYAGMYHYRIKDGQSQDRMVLRPH
                     EEHPSVDYTVAHESGHGVWYRLMSPRQQARWIRLYHSYTKMLEFSPHDIRKLRDSYIE
                     DSVHVADFRGQLEEAQVLLFDNLINSLCGNTRLTKRHLDVLADEQGLDTIKEVWPQHV
                     EDSDFEIAVTEYGTKNPEEFFAESFALWLTGIKLPKRIASAMEKTVEAVRRR*"
                     /db_xref="UniRef100_S5WBB3"
                     /db_xref="S5WBB3_9CAUD"
     gene            35100..35912
                     /locus_tag="PH2015_14_scaffold_1_prodigal-single_48"
     CDS             35100..35912
                     /product="Putative transcriptional repressor protein n=1
                     Tax=Pseudomonas phage PaBG RepID=S5VV89_9CAUD"
                     /codon_start=1
                     /transl_table=11
                     /translation="MSKSPKSVADLKGARYNPRVITPLQLKRLQSSLEKFGDLSGVVF
                     NVVSGVLISGHQRMKTVKGKKTRIVKTLVSKKPDSQGTMAVGHIEVLEPDGSTTKIPY
                     REVAWKDRLSEKAANVAANAAGGEFDQAKLGAILAELEQAKFPIEETGVDNFTTAKAI
                     GKFKKSREETGSVEPSGKSRGRDSDDEDSSGSFGIVDPNAMQFAHCCPKCGYQWGEPG
                     KETKAPMAKNAKRSRVEPEVDNTRERIVRGSHKPKKVVKKSPVAKAKKAKAR*"
                     /db_xref="UniRef100_S5VV89"
                     /db_xref="S5VV89_9CAUD"
                     /db_xref="mru:mru_0280"
     gene            35914..36489
                     /locus_tag="PH2015_14_scaffold_1_prodigal-single_49"
     CDS             35914..36489
                     /product="MFS transporter n=1 Tax=Curvibacter lanceolatus
                     RepID=UPI00037C15BB"
                     /codon_start=1
                     /transl_table=11
                     /translation="MTTVVGIRKKGVSHLAADTLLTSGETRLGNAEKLIETDSISATS
                     QETYTTCIGVAGPATCLLALRLILKESKYEWATTLDVYENMLALHGELRENHGLRVNE
                     DGNPFEDSHFQALVANKYGLWKVLSFREVIPVEHLGSIGTGREFALGALEALGSQDPE
                     AAMRRALSIASHYDLQTSGEPNLWSSKRDPG*"
                     /db_xref="UniRef100_UPI00037C15BB"
                     /db_xref="rta:Rta_18690"
                     /db_xref="85823526"
                     /db_xref="UPI00037C15BB"
     gene            36462..36839
                     /locus_tag="PH2015_14_scaffold_1_prodigal-single_50"
     CDS             36462..36839
                     /product="hypothetical protein"
                     /codon_start=1
                     /transl_table=11
                     /translation="MVKQARPRLTLRDSKEAMRNLLVDHVLLYVALSRFTDANIEPPQ
                     ELRDRLSKKSAKAVFERWSKPLQLTIVDSDFPYSAAYKGSAVFVLVTPQVIEEAHAGL
                     DSITELCGVPVPPRIKNVSPEKS*"
     gene            36817..37953
                     /locus_tag="PH2015_14_scaffold_1_prodigal-single_51"
     CDS             36817..37953
                     /product="Modification methylase NgoFVII n=1 Tax
                     =Pseudomonas phage PaBG RepID=S5WBB0_9CAUD"
                     /codon_start=1
                     /transl_table=11
                     /translation="MSALKKAKRLTGGTMPTVRAINARAKSSPYNAVSFFSGMGGGSL
                     GLKMAGFNVRYANEFVPVAADVYEANSNIKVDRSDIRKVTAKRVYRLSGIPAGEIDLV
                     ESSPPCKAFSSTQARKQGRDFGEEVDYSEGIRQRVDDLFFEFCRVLKNLRPRVFIAEN
                     VPGLIKAVNRGYFVEIHKALSDCGYEVQAVLIDPSLLGVPQKRLRLIFMGIRNDLVKA
                     GFKHVWPTPSKYETTVAECLPHIARIKTTRGYVNAKSPSPTITASDHSIGETANFSCG
                     GYLETVDGKTRKYTIDELKVLSSVPQDFVFPRQPKESDNKHFQRSWERLGRIHAPLQV
                     YHIARSILKNIIEPFHKEHHHGKRSKSQKDNNVPTKSSKRRSTR*"
                     /db_xref="UniRef100_S5WBB0"
                     /db_xref="S5WBB0_9CAUD"
                     /db_xref="oan:Oant_1510"
     gene            37913..38623
                     /locus_tag="PH2015_14_scaffold_1_prodigal-single_52"
     CDS             37913..38623
                     /product="Methyltransferase type 12 n=1 Tax=Ochrobactrum
                     anthropi (strain ATCC 49188 / DSM 6882 / NCTC 12168)
                     RepID=A6WZ20_OCHA4"
                     /codon_start=1
                     /transl_table=11
                     /translation="MSQQKAARGVPRDNPEKLIVPADWTFKNANVAKNFDQHVREQLP
                     WYELATGIVSHIGRAYLPQQDGRMYDLGASTGNITLALENELRLRNVEAISIDNSPQM
                     GEIWQGVGSFEVADVLDYDYQEYDFCVCFLLLMFLPPLKQRPFFERLLSKLRPGGALV
                     IFDRTASFNGYLGTVMNRLQLAGKVATGVSAEDIVRKELSLSGAQRPIDPNAMLFMQH
                     DVKEVFRFGDFAGWVAVK*"
                     /db_xref="UniRef100_A6WZ20"
                     /db_xref="oan:Oant_1508"
                     /db_xref="A6WZ20_OCHA4"
     gene            38660..39184
                     /locus_tag="PH2015_14_scaffold_1_prodigal-single_53"
     CDS             38660..39184
                     /product="hypothetical protein"
                     /codon_start=1
                     /transl_table=11
                     /translation="MFNPYRHLQTKIRSLLVSEAKMSAEERRANSWMLQIACAGTKFT
                     VGKGDVNTMFYQFGDDERKANYPDWVLEHLDALGSQKFTRYEVIDTDGNVKNFWSLAR
                     IRRKFTPKAGMRVVGIRGLDHELERELVLIVNRDKEGAPAWHDAKGTKQFARFQKEQA
                     ALVKKADDEADDEE*"
     gene            39187..40104
                     /locus_tag="PH2015_14_scaffold_1_prodigal-single_54"
     CDS             39187..40104
                     /product="Uncharacterized protein n=1 Tax=Pseudomonas
                     phage PaBG RepID=S5WKH1_9CAUD"
                     /codon_start=1
                     /transl_table=11
                     /translation="VGRKHLVASDFAAHTRRSSAIRKHMVEHIAAVPARKVAVLLSAG
                     VDSHACLFAALEAKKQVTCYSFTLDDRISTDYHVARQTARTFGLPFVGIKLPTDLRTL
                     QTYLWDLYNVYSKTAYKGGSLHVNKSSVECMWPLYSALNEVVQENTATVFGLGGDTFF
                     CQMRSQKKRLHEYEKVKEEYCVNVVDRKIDIQTLLLQSWFDYHAPKHHLVAPFHTRRM
                     FKIFEGMHPFEEGCVPIQKAPVRFAFWPQFSQTDVRVHQSFQKGDSGISDHFSKMLVG
                     SSWNTRELKSVKGIYNDLEMGLLPKPRRT*"
                     /db_xref="UniRef100_S5WKH1"
                     /db_xref="S5WKH1_9CAUD"
     gene            40250..40363
                     /locus_tag="PH2015_14_scaffold_1_prodigal-single_55"
     CDS             40250..40363
                     /product="hypothetical protein"
                     /codon_start=1
                     /transl_table=11
                     /translation="MNKLHAYAGGGTTAAAPAKKAKAGKAKAKPAAKKKAR*"
     gene            40482..40871
                     /locus_tag="PH2015_14_scaffold_1_prodigal-single_56"
     CDS             40482..40871
                     /product="hypothetical protein"
                     /codon_start=1
                     /transl_table=11
                     /translation="MKITKETIARINGKVTVGNNTLILYMAHVPSNVRGDRPTALLVS
                     ALRHAVVDSQKIASQQGLPVSYNELSSLCLPQAKFSPGMVEYDHEGNQIVLHYAVVVG
                     PRIPYQITLEEAQHAVNRQADFVIVFP*"
     gene            40828..41304
                     /locus_tag="PH2015_14_scaffold_1_prodigal-single_57"
     CDS             40828..41304
                     /product="hypothetical protein"
                     /codon_start=1
                     /transl_table=11
                     /translation="MPLTAKQILSSSFPNVKKASTGVVIHKDTFEPQYITERHKLGQR
                     NPKLIGTQFLSVTTSSLTTGPEGKAKRSAPQKYKTVVRGSTSKDQLYLGNVIVACECD
                     YFTYTCEVALNKRGAAQIKQSNGEHPEITNPRLVPTPCKHLHAVLEQIVRKKVGKA*"
     gene            41304..42281
                     /locus_tag="PH2015_14_scaffold_1_prodigal-single_58"
     CDS             41304..42281
                     /product="RpoD subfamily RNA polymerase sigma-70 subunit n
                     =1 Tax=Pseudomonas phage PaBG RepID=S5VV64_9CAUD"
                     /codon_start=1
                     /transl_table=11
                     /translation="MSRVLDSLKRVNEQLSHNYTSYQLLSVLDKLIWKAMWPIINSTN
                     YFDRVLASVLAWSAVNPRRKISSLPRDRLTTYAVAFLASEDPKMKMRILRKMRLERNI
                     PLFVIDRFLALTDGHPVEKPEPELIDALCIKDLQNLWFAVRECGYWRQHAIDFKGMIL
                     EKYMRLVMMEAQMFYKQQRTNNPHLNFDLDDIAQNFVLAVDKAVNKCDAHQGTLTSYI
                     QNWIKDAKGNPQLRGEYGIAYTIPASQRRSMAKADDPKAVNISVSIDSTEMLELASDT
                     DIEKELERKQTISHIRLLAKRVDPTGIARMFLGIGEVLTVAESSILTPT*"
                     /db_xref="UniRef100_S5VV64"
                     /db_xref="S5VV64_9CAUD"
     gene            42301..43659
                     /locus_tag="PH2015_14_scaffold_1_prodigal-single_59"
     CDS             42301..43659
                     /product="RNA-dirted RNA polymerase (EC:2.7.7.6)"
                     /codon_start=1
                     /transl_table=11
                     /translation="MKAKFKSSHSFDDRNPSVGRQDAPKLTDLVEMLEWPKKGRSVQV
                     RLVGPVVSRGLYKVKVRKKDGQETEITKVSLNYDADSDSIDTSKKCPYSKLPKDMAAM
                     RKAYFVNAIVRPLQEDAPNKPKKPTKEEASSGFKEMDSDTWTPVRVIRIPSSLALRIK
                     QLGAKNLVKSKSGDKKAFPATHEKYGFDLDMTFDKTLPPANMYSADAAEGPQGGKQSP
                     LTEEEQNYLLWNIEEIYVPEDFATAKSEADSLEERWYGKKKKSSDDDEGDDDSDDDSD
                     SDEDEDDAPKKSSKKPATKSKVKGKLKHVDEDEDEDEEESDDEEDDEMDLDDDEPPAK
                     GKKSTKSKSKARDDDEESDDEDEESDDEDEDELDEDDEPPAKGKSSKKPAAKVKGKKA
                     AEEDEEDEEDDELDDLDEEDEDSDSDSDSDDEDEDDEPPAKGKSSKKPAAKPKAKSKS
                     KR*"
                     /db_xref="jeo:JMA_32070"
                     /db_xref="UniRef100_I1TQH7"
                     /db_xref="I1TQH7_9CAUD"
                     /db_xref="2.7.7.6"
     gene            43676..45121
                     /locus_tag="PH2015_14_scaffold_1_prodigal-single_60"
     CDS             43676..45121
                     /product="Protein RecA n=1 Tax=Pseudomonas phage PaBG
                     RepID=S5VZK4_9CAUD"
                     /codon_start=1
                     /transl_table=11
                     /translation="MGNHPVYQMAKTTAKSTKSSGKKVAKATDFFKPDYDDMLDQVER
                     KFKLGQGSMNKEARATSQISTGLLGTDLLLGGGILPGAWYTVFGGEGSAKSTHLAHIK
                     IAAADSGVPIMADYDYEGSSQPDYYEGIFQFASNMKEVTELYGLKDDNGKWVTRPKVR
                     YYNPTVAEDFFNSAASTLRRIPNKEFIDGKWWYTWEATKEGRDASGGKHSKAMYTKYG
                     RLFVEAENGRPQAIYFLDSYPAMYPEALDEDDKGKGMAAVARAMSENVPKIFSKLRSK
                     GVTIIGVNQLRLRPAVMYGSPEYEPGGETLKFASSVRIRQSALSVPSGWNKDKDNTGL
                     GRESSAMYEGHDSYRYIKMKTIKNKVSTPYLTMMQRVWTDDGTGTAHGFCPAYDTFNY
                     LKATGQVTGNMKNLKSQFFDTKKQIDWLAFKGLIVLKGKDLKEHCASLGLAKNPNVRA
                     RCFEQVKGGKGLEMYFERLRSKGGAEDDDDE*"
                     /db_xref="UniRef100_S5VZK4"
                     /db_xref="S5VZK4_9CAUD"
                     /db_xref="lsn:LSA_01160"
     gene            45111..45467
                     /locus_tag="PH2015_14_scaffold_1_prodigal-single_61"
     CDS             45111..45467
                     /product="Tax=RBG_19FT_COMBO_Actinobacteria_36_27_curated"
                     /codon_start=1
                     /transl_table=11
                     /translation="MMSNESSNNCNQTRRQANLPYPRTCAQCGLGPCNNKAPAIAVTN
                     VGVISPKRSAFERELSDLINRYGEDSGGNTPDFILASYLQDCLTTFNKATVARERWHG
                     RMLDASATTNHELEGG*"
                     /db_xref="87203211"
     gene            45464..46489
                     /locus_tag="PH2015_14_scaffold_1_prodigal-single_62"
     CDS             45464..46489
                     /product="hypothetical protein"
                     /codon_start=1
                     /transl_table=11
                     /translation="MTWTGCAIGDLHLDKLTKYWPDANRKQLRAVRKTITEAKQQGAS
                     RVFFLGDIAEGIRDNTGNAMRLSEPAQCELLTLLLELDQHIDTHVILGNHDWASEGSH
                     SLQMFLTMQQHSVFKRVRFYADLERVKIAGTRCAMLPFPYTTPPKGSDLAFAHYEVAG
                     TVGDNGRTSHADDEFSFSCPVIQGHLHTHQKVRNHYYPGTLYQTSFGENTDKGYALFQ
                     PGAKLSYKWVQRKAPFQLLNLRINTREDFDQLTNDPNTLYKLFVHEDVKVPDNLLTRF
                     PNIVNRLAFANEAEAATLEQDEFATENQRVDLDSRAALPDYLRSKGASKRQIERGLQI
                     VDDFLKK*"
     gene            46601..47671
                     /locus_tag="PH2015_14_scaffold_1_prodigal-single_63"
     CDS             46601..47671
                     /product="Uncharacterized protein n=1 Tax=Firmicutes
                     bacterium CAG:536 RepID=R5ZAF2_9FIRM"
                     /codon_start=1
                     /transl_table=11
                     /translation="MKTVSPWATRHRPRRFDEVVGQETAIAQLKGAIKRGSLPNALLL
                     CGPSGTGKTTLARLFAKYANCETHKACGKCDSCLAFKVRHPDVEEVNAATARGIDEVR
                     DLVNRARYKPQFNTRIFIVDEAHQFTPQAMQAFLKPLEEPPPNTLYILCTTDPQKFPN
                     TVVNRCLVVPVALPKASDIVDRLKHIAEREKIAFPEKLYAAIASASHGHVREAVNALE
                     SAANVLASDPKVALEKLLQTIAQQADTNTQEAAQAFVLALYTGKSKLAVRAAFGFQDA
                     VAAINHCIWLNEYSIAKTTGTETSHVFHSPANRSFWSTVSQKHSDVPVRTMLDTQRRL
                     VVLRNALTSGSTKDISTLLAHL*"
                     /db_xref="UniRef100_R5ZAF2"
                     /db_xref="A0A0F9U6N2_9ZZZZ"
                     /db_xref="trd:THERU_07545"
                     /db_xref="R5ZAF2_9FIRM"
     gene            47679..47876
                     /locus_tag="PH2015_14_scaffold_1_prodigal-single_64"
     CDS             47679..47876
                     /product="hypothetical protein"
                     /codon_start=1
                     /transl_table=11
                     /translation="MATLEDTKAQFIEWKTSGYLADLLGPASPLGHLWAFCERQNVYT
                     PDAVAQRIKDITQRLSPGEPK*"
     gene            47873..48223
                     /locus_tag="PH2015_14_scaffold_1_prodigal-single_65"
     CDS             47873..48223
                     /product="hypothetical protein"
                     /codon_start=1
                     /transl_table=11
                     /translation="MTMRILAVRTVYGEIIGRSASDQTDTQIEQQGFIQLEKPLMLMV
                     TPIPTPQGMQMMNSLLPVSQFTHAATLTVPAHHIVFFDVAHEGAAKAYMEMTSGIALA
                     SAGSKPNGLSLIKP*"
     gene            48229..48822
                     /locus_tag="PH2015_14_scaffold_1_prodigal-single_66"
     CDS             48229..48822
                     /product="hypothetical protein"
                     /codon_start=1
                     /transl_table=11
                     /translation="MPKIIGFTGAHGVGKSTLLRAIKERQVPGLHVDDFSVSRSVQRD
                     FYPGADLSEITAVSDNVPVFQDRIVARMQSRAHDASQMHQYKFVLMDRTPIDCYAYAR
                     LWTDVHAVHKSWLSDYKISCAKAMTRYDFVFIIPPRDFGFEHQVDRASLETQATHHQY
                     IKEFFRTFSRPFKVVRPLDIQDRVNTCLHTLEGILSK*"
     gene            48819..49865
                     /locus_tag="PH2015_14_scaffold_1_prodigal-single_67"
     CDS             48819..49865
                     /product="Uncharacterized protein n=1 Tax=Bradyrhizobium
                     sp. STM 3843 RepID=H0U061_9BRAD"
                     /codon_start=1
                     /transl_table=11
                     /translation="MILLVLLQLSILAIAGFVTYASVYGLGALFSSIAVPVMVAGAAL
                     EAGKYVAVSYAYQYWGRLRKLEVGLLLFFVTLMMAFTSAGVFAYLGQGFQSSFAVLEQ
                     KQTQLEQLESQRSTTAARIASIDQQITQLPANVVRGRVTLIREYESEKKPLVAALAKA
                     DSDILELKKVIGETKIHAGPITYIAEAFKVPVSTAATWIILALTVCLDPFALFLSVLM
                     NKVLQVRRQEAVTRSEILESSAVPHTPTKEAPPSAEPSAESFTFPEIDKPRQSPPVVP
                     ANQANVHPVEPGAIGLHTDVQTGQADVAPVTEPAAASLIDLSHHTEPIDPATLGEAIA
                     NTNTVIQKGGLKRN*"
                     /db_xref="UniRef100_H0U061"
                     /db_xref="A0A0F9NZI9_9ZZZZ"
                     /db_xref="aol:S58_69200"
                     /db_xref="H0U061_9BRAD"
     gene            49875..52067
                     /locus_tag="PH2015_14_scaffold_1_prodigal-single_68"
     CDS             49875..52067
                     /product="Putative ATPase involved in DNA repair n=1 Tax
                     =Pseudomonas phage Lu11 RepID=I1TQC0_9CAUD"
                     /codon_start=1
                     /transl_table=11
                     /translation="MNVIQSFELENIVYFKEPTRFEFTKGLTFIQGRNLQRRGPSASN
                     GSGKSLLFGVLPNLLFDSHPTITKNVRSVQRQLYAKGSRAALKFSRGKHNYEYEKAGS
                     KTRISRDGNDLKSRIARDQLQSLIGLSEEEFYSTVYLDSRRNNQFQLGTGADRFAFLT
                     QVFRLQEIDDLRKHINRSITDLSSDGRLLEQTVVDLSDVSAKLKALPKVSKEQADEAA
                     AWLQRSSEKVQRLTALQHQWDNWNRYTKALDDLAELKKPDSTVSELTALIEAHIAYNA
                     ACKAVEKTLANTDSWKKELRKLDAVDAAILPDMQKTKASLQAVSTPTEPTGDLAAARK
                     LAKKITLEKAQRIASAASAKAKVLQDQLDEFQTEVGDSDTCPTCHSTLSAKTKKSITS
                     QFTTGIQEQKERAKKAQRIVDAHALVIQHTEYVTALQEYKVYVRARKVVDAYPFEAAR
                     RKLELVSLLQSSQSANSLPKKPVGDLKTLQKALRSARDYKAAKKLAESLTVKKPDAAV
                     DHDAIRKLNEEVSQRMSLLPELQATLAERRSLRAQTQELEKRRAEIASRTDDLPVYKM
                     LQDAYGVKGIKVLMIQRIAKALEKNLNRYSRQIFAEDFRFAFDVEDGKFNVWVTRKVG
                     KKEVVSDIRHMSGAESRLFIFLFVLSLLPLIPDARRMSILVLDEPDANMDADTREVFR
                     DALLPRLAKIVPSVVVISPNKDSVPHHSRVFTVVKDKGHSRLVEGTIT*"
                     /db_xref="UniRef100_I1TQC0"
                     /db_xref="I1TQC0_9CAUD"
     gene            52077..52697
                     /locus_tag="PH2015_14_scaffold_1_prodigal-single_69"
     CDS             52077..52697
                     /product="hypothetical protein"
                     /codon_start=1
                     /transl_table=11
                     /translation="MRCCWGVDNLLPTDLIERLPRGMTYSYPGTVAADVLFVPGIEAL
                     RNVWGTIKNQDVAVIVFDTRVRLRHWSVQRLDTAKPLGPQLRSTNTVKYVAKNPIKRF
                     LRKVTASFVSNFLTYSYKLRDPEKKTALQQQIFSALWQGKRQALADSTNKKSAELIAL
                     LSSPDAQNLERALAEIRSGRKIPAVAKAYSVAQFDINYVLKFLGKL*"
     gene            52713..53093
                     /locus_tag="PH2015_14_scaffold_1_prodigal-single_70"
     CDS             52713..53093
                     /product="hypothetical protein n=1 Tax=Gemmata
                     obscuriglobus RepID=UPI00016C4F72"
                     /codon_start=1
                     /transl_table=11
                     /translation="MIPVKQTVFGKRGNCMNACLASLFEVSLDSIPDFYADDIDDHDA
                     WWKNLRAWLATRGYGLMCVSLAKENLTAYAGYLIVSGMSSRGVQHATLWRDGHLAHDP
                     HPDNSGILTVDSVDLLYPLFADES*"
                     /db_xref="UniRef100_UPI00016C4F72"
                     /db_xref="A0A0F9G5I4_9ZZZZ"
                     /db_xref="UPI00016C4F72"
     gene            53095..53580
                     /locus_tag="PH2015_14_scaffold_1_prodigal-single_71"
     CDS             53095..53580
                     /product="Uncharacterized protein n=1 Tax=Pseudomonas
                     phage Lu11 RepID=I1TQK1_9CAUD"
                     /codon_start=1
                     /transl_table=11
                     /translation="MKATRKKTPKPPGIRRETADALTRMVVMHWVKRGAACFVQQGVN
                     RWGKLRADVVAMWLNGDVTITEVKSCRADFMSDTKWPQYQAYCDRMYFAFPRDLGVDV
                     PKGVGVLLPNNKGHLRAAQGATESRMQASIRKDLIVRLAWRSGTFSKRNTRRTRIFLE
                     P*"
                     /db_xref="UniRef100_I1TQK1"
                     /db_xref="I1TQK1_9CAUD"
                     /db_xref="xau:Xaut_0307"
     gene            53581..53886
                     /locus_tag="PH2015_14_scaffold_1_prodigal-single_72"
     CDS             53581..53886
                     /product="hypothetical protein"
                     /codon_start=1
                     /transl_table=11
                     /translation="MKADLSKEQIEYPRDLFETLIRERSPYAFYLLQWVPYQTPEHKL
                     RRLKMLHDVKTFDGREAHGIWPNGSHCGPFADSEVEFIRISARQLGDTSATPSIIPS*"
     gene            53912..55468
                     /locus_tag="PH2015_14_scaffold_1_prodigal-single_73"
     CDS             53912..55468
                     /product="Bacteriophage-type DNA helicase n=1 Tax
                     =Thioalkalivibrio thiocyanoxidans ARh 4 RepID=G4DFS6_9GAMM"
                     /codon_start=1
                     /transl_table=11
                     /translation="MDDLTLYKPQSLRQSKPETPHEVRWGIGILDDDGNYAMLAGPVP
                     DEKEMLEIVGCPDWDIVRFDADASVTCWTWSVEHESWRRVVTKDRADKHVSSNASPEF
                     SQDQARAWKKILAWLDDPKQQTFVLRGYAGTGKTFMMRQLQAHCGHRVVFTAPTNKAA
                     KVLSSAVGAVARTTYSALGLKMEQQDDQLVLVASERLPQLPRDTILVIDEASMVGREL
                     RRRVEEICASMGIRVIYVGDPLQLNPVGERRSGVWKLDLPITSMASLKKVMRFDNQLL
                     QLATQIRGTLRSSDWDALHIKDNNDGQEGVWTHSSKKSWRSHWLSQVKEPRDSVKVKA
                     LAWRNKTVKELNDHMRDHLGFSDPYCVGEIMLLAQPIEREGSIIAHTDDEFEITSVEE
                     RAIEADGRSIRVHTLRAVQTEGDWGLDLNIPINRVLVDDVLGRLARKAQGQKGVDRKR
                     AWTRFWDVHRLFTDVRFGYAMTVHRAQGSTYRSVYVDQGDILANRDSREAHKCLYVSV
                     TRPTTQLHIV*"
                     /db_xref="UniRef100_G4DFS6"
                     /db_xref="tti:THITH_01535"
                     /db_xref="W0DN09_9GAMM"
                     /db_xref="G4DFS6_9GAMM"
     gene            55477..56043
                     /locus_tag="PH2015_14_scaffold_1_prodigal-single_74"
     CDS             55477..56043
                     /product="Uncharacterized protein n=1 Tax=Herbaspirillum
                     frisingense GSF30 RepID=R0G690_9BURK"
                     /codon_start=1
                     /transl_table=11
                     /translation="MTDQTQPGSKFAADITTFNGMYKMPVSTKPTTEVGVALVKRLTD
                     FKSILGKELSEIDPIVRMAQLYQDGKIFQLVKNADGDMEPVELTASEVGLSQDIEAQR
                     LENRLDLLTALADLLGDIQVYCASEMAKFGLPLDGVQSIIMQSNFSKMGADGKPIYDE
                     QGKLQKGPDYWKPEPKIRALLANLLADS*"
                     /db_xref="UniRef100_R0G690"
                     /db_xref="R0G690_9BURK"
                     /db_xref="pci:PCH70_29130"
     gene            complement(56132..56788)
                     /locus_tag="PH2015_14_scaffold_1_prodigal-single_75"
     CDS             complement(56132..56788)
                     /product="hypothetical protein"
                     /codon_start=1
                     /transl_table=11
                     /translation="MTDSKHKALSLQDIGKQQSYENVWAVNTTQGEDRGNVFFTVANA
                     QGTREDNVILPITWVPINLTEQVTRDQLLGSASFRRALSIGYITIISEEDANRVLKSE
                     AGAKEAARVQKEMIGRVTDGAKTGMGTEAEQKPAAVSNGETTAPEISIPVAMFVEAMD
                     TGTDDEALNSYRTLGRLRLPEMRAVLRKAKELRYEHTGKQVAADIADAKAAEAENDTM
                     *"
     gene            complement(56785..57318)
                     /locus_tag="PH2015_14_scaffold_1_prodigal-single_76"
     CDS             complement(56785..57318)
                     /product="hypothetical protein"
                     /codon_start=1
                     /transl_table=11
                     /translation="MNFVCPVNEVRMTSPCGVKSCMWFSVKDSSGCMAKTGLPEAEDL
                     NDATVARHKGISIGDVSRIRLEATQRLQKVATVHAFLEWSNQVESPYLANNSVSEALR
                     NAVNSWCTQHWVFQIPELHWDVLKVARCMHRPTVNKFCAHVGKKIDWLVLLEIDSASA
                     KKLVALFRAHQLSKESS*"
     gene            complement(57315..58664)
                     /locus_tag="PH2015_14_scaffold_1_prodigal-single_77"
     CDS             complement(57315..58664)
                     /product="hypothetical protein"
                     /codon_start=1
                     /transl_table=11
                     /translation="VSKSVTYKNRQIARFSEHVKVKNVTGPMQVAKHTCSSCGIVFNI
                     APAHFLDQSKAVCSSCYQRKIVADFIQREKIGLERALGLLVPNIRCKNYQGGSKLGEF
                     ACVNCKQNFKRLPRDVVKGKTNCEICMATPGANNCLGYTNAVVESWARNHVPHAATLK
                     VSRDGGIPLVQYKFHKNLYMYWADMLTTSSKGVVTLFSVAQVEDFWGNLRLHTERGRA
                     CRKQGLQQQMLIITLTGTIVLLNDGWWVLPPSQIEMELAGLPTSPRILSIDPGTTNAA
                     WSASEYDRKTKKYKLLASGKLINTLHDLTTQVDVQLAAYSSEVRALLTNYKVDALCME
                     RYQARGMKGTTIELVNLMIGATLAEARRTGRVKIFRTIPASQWKNAWNRIGDLEAYYQ
                     KVTCVVHQADAVGIGVYCIAEWFGIDMQLIMGDKALAGLLKQITKTDTLTQEMKGKK*"
     gene            58758..59084
                     /locus_tag="PH2015_14_scaffold_1_prodigal-single_78"
     CDS             58758..59084
                     /product="hypothetical protein"
                     /codon_start=1
                     /transl_table=11
                     /translation="MSFVTRLTITRPSITTPFFNEILPKDPANPIRASFSAIEDARAR
                     AGFAQTEKLSPDGLTRTVEIDYGTSKVYNSFLSKYQKDFAVMLDARRAYYGTAGIEFS
                     YSVPKE*"
     gene            59088..60386
                     /locus_tag="PH2015_14_scaffold_1_prodigal-single_79"
     CDS             59088..60386
                     /product="Putative uncharacterized protein n=1 Tax
                     =Ralstonia phage RSL1 RepID=B2ZXY4_9CAUD"
                     /codon_start=1
                     /transl_table=11
                     /translation="VTLVLRQHRSLQPRNNGSTNIARSAIDATLPRAIRQYENALSVN
                     GFPIVYYRRRQTGLRCTCCGGASAAGPVPATPDVLEPGVTVLDAEGTGTQNFLNSMLH
                     GSVFAISRYGSRQRMVDANGGDNPQRSVPHSPLVQSKDIHNKSSDMDDPFVEQLEPED
                     PEDMFSIGIENNLAQATATTGCAVCLGTGWVGGYDPANAMRVVYDTQAVWRGDLQLDA
                     TQFPNRWSLTGERLATAGVLWPAGAVGIEAFRVWDNRNQVQQVRVWIDGQQLQDLDAS
                     TLFTGQIREVTLEFGPEVTGFTHIEVQFEMALQPVYAEWSRLMYNENLQLVENLDSPS
                     LVLSPSLPHVAMYDLVTESVYRKIWKINSANPAFDRERQVNGWEVTARLLQTYELPWL
                     LPRRLDRVWYTANQARQQSRDVPGEPRLNPYPAPRATQPR*"
                     /db_xref="UniRef100_B2ZXY4"
                     /db_xref="B2ZXY4_9CAUD"
     gene            60398..60961
                     /locus_tag="PH2015_14_scaffold_1_prodigal-single_80"
     CDS             60398..60961
                     /product="hypothetical protein"
                     /codon_start=1
                     /transl_table=11
                     /translation="MKLLKQVQARLSLADTETAMRPYKPKTPAQLRPKTDPAHRMMRE
                     AYKRRTSTDKAKQKRYSDVYRRKNASQIKQRNKRSRMLHAGFADALQGGPVSNWCYEY
                     TWDDGLLYSMVIHGTRFEADCTAQRLGLRYGGELIAVYPVGDVVVDRIKNNLPLAKTH
                     ESNPSKNQASAAVYAGCASLACKNCLC*"
     gene            60918..61988
                     /locus_tag="PH2015_14_scaffold_1_prodigal-single_81"
     CDS             60918..61988
                     /product="hypothetical protein"
                     /codon_start=1
                     /transl_table=11
                     /translation="MRDVRALLAKTASAERVADYHWRSPEEIAFYLRAVCAATNIVPT
                     ATLDRVKLTKAYADLTVLQSRLDSLVNLDVVAVQDFGKHRVRLTELIAEARRDLEARR
                     DKALRILQKGAVKNEPQVLRDAVAKTRELLGKRLTQQNGISDYVYVTAYGNNGFEFNH
                     YIQIDDLHNAYVGFTYPEYYVVVSARQTPTGVTLHVNTLHEFRAPGGFNIGEQLEASQ
                     LHTVVTALLHADEFVDEHDGTTLPAIPLDVRLFKTQVQNLCIQQNNVTGELVCDRGTA
                     IARSKTLGLELQAAFGRCLPGYMFKCKLSARGKDRWACAYMAVPAGKTTITPQAERVL
                     RSQLNLNSDQIVAIRRLLVKGY*"
     gene            61991..62776
                     /locus_tag="PH2015_14_scaffold_1_prodigal-single_82"
     CDS             61991..62776
                     /product="id=4399284 bin=GWC2_ACD39_50_8 species=unknown
                     genus=unknown taxon_order=unknown taxon_class=unknown
                     phylum=unknown tax=GWC2_ACD39_50_8 organism_group=ACD39"
                     /codon_start=1
                     /transl_table=11
                     /translation="MKYVLAKLSRLVIFAFGGLRAQPSFPWFSFGTHPHGIPIDEVMT
                     ALSRAQYGDVGLHRDRGFFSNLTIPGAMKHAWIHTHDINDAVGRNGGLITEATAAGVL
                     SKHALIPYLSDYAILLRPRGLTEQQRRGACIRAQQIQGADYDVNFEFDLEDQAKFYEN
                     PENLQAAAVEGKTHAAMLRRWDRSFSCSEAVAYCYWHVRETLRIYRRPVMGRQAILPQ
                     DYLGFEFDIVWANTALTVDVARRMGFNEQALVKLDAYHKGHYQ*"
                     /db_xref="gwc2_scaffold_3611_25"
                     /db_xref="86200529"
     gene            62773..63954
                     /locus_tag="PH2015_14_scaffold_1_prodigal-single_83"
     CDS             62773..63954
                     /product="Putative uncharacterized protein n=1 Tax
                     =Ralstonia phage RSL1 RepID=B2ZY20_9CAUD"
                     /codon_start=1
                     /transl_table=11
                     /translation="MSAFLQGIGQVVAGSYAAARLSLALPSDIDVADSQLSWDLIDQQ
                     GRVWTQGTVVEITTIASQTVPGQRIISAETQIAVPSTLPANDAGTMYQVRWALRLRTG
                     SPMYSFESFTVLPAFVQAQGASDVIELNGDVARVQIRLPKQYSQVGYEVFRGNNRLTA
                     MRSASSPATDSDGYVYLGSIDPSEYGRASLDPLTVIWSYGEANAPQQRETTQAFIATP
                     VILDAVQDMQTWLNRAYIDSGLQPGTTFQPVDYIKYLRLGRDAFNAAVKPTNFSMTAA
                     DGPIRWFWIGYSCAAAARSQLLAEGMKAFDYSGQVVQLNIDRTPFWEQAASAMEGQLL
                     EQVKPFKDNLWKRGNIDGDGSNALSLRRGAVGSAGITIHGLSPLRGMFGSLSPLTPIQ
                     R*"
                     /db_xref="UniRef100_B2ZY20"
                     /db_xref="B2ZY20_9CAUD"
     gene            63972..64418
                     /locus_tag="PH2015_14_scaffold_1_prodigal-single_84"
     CDS             63972..64418
                     /product="hypothetical protein"
                     /codon_start=1
                     /transl_table=11
                     /translation="MMWNLNLDFPALVLIGIFLIVFWVLWRAHKAENGLNFAEMLQDD
                     GGKASAGRLSAFVALAISSWGFMYILITRKGEIDTWLFLGYVGIWSGAKVVERGVDAY
                     LVSKSGGAIAPPRPMPRPTPPPAPVDPDDEDTGAPVATSKARPSRS*"
     gene            64463..65305
                     /locus_tag="PH2015_14_scaffold_1_prodigal-single_85"
     CDS             64463..65305
                     /product="Uncharacterized protein n=1 Tax=Rubrivivax
                     gelatinosus (strain NBRC 100245 / IL144)
                     RepID=I0HQS2_RUBGI"
                     /codon_start=1
                     /transl_table=11
                     /translation="MKCLSYYFALIAVALALGGCAHDVDRMNAYTADYKEYVTAVKAV
                     HTGGKPSEPKPLFELEAQPGQTIELKGVKRLAIHVPDNSAASAAGLAAQVVAPAQVKS
                     IGSEIWAGVLDFGKTAMPFVTNAVIGNQNKQVALANSRNALEQARSNNDMNARLFESY
                     GLTARGIAQDGFSATQTLGVRGFAALETVGSRPSSVVTVSGNNNAVGVQGGTAAVTTT
                     TTTTNTTVQCPGGSGGNSTGAPSGSGGNGGTSTTGSNAGAASGSGGTSNAGPGGTTNC
                     TGGK*"
                     /db_xref="UniRef100_I0HQS2"
                     /db_xref="rge:RGE_20180"
                     /db_xref="I0HQS2_RUBGI"
     gene            65436..66365
                     /locus_tag="PH2015_14_scaffold_1_prodigal-single_86"
     CDS             65436..66365
                     /product="hypothetical protein"
                     /codon_start=1
                     /transl_table=11
                     /translation="MNRLNVARVADTLTSRLKSTVAASIVDYKLVTPSLARVVATFNT
                     VEATREALCASVGAAFGNNASPIEASWRKLDTYGNPAMVGFVSLNREVKAYTDEAAKG
                     MKIMASNMLMDAADDSLWDVRDDGAGGKLLCRQNDNGLKALMETARVRQLRAPRLESV
                     MSAADVGNFVAYVDPKSESVRYGYVLATGLEIAPQPVGGIDLDPEDRLNAVEILPLDQ
                     GQMPDNSSDETRGEGNRIAQRMNEENFPVTVPCSVIVEAAVLSGNDRVAEVAAPSNGL
                     NKQSLLDYYGKLFAHRPDYYAELRDIINNHAGF*"
     gene            66451..67185
                     /locus_tag="PH2015_14_scaffold_1_prodigal-single_87"
     CDS             66451..67185
                     /product="hypothetical protein"
                     /codon_start=1
                     /transl_table=11
                     /translation="MKVIRKLDGVTLYSGSFDQCRAYIKGFDAGAAPKYVDLRMLDGS
                     REVDYHALDKETKQERSHMRVLKPLSKTTNNQVTAYYTGGNGTYCSVCPTQETADWLR
                     MVCEKARWMGFAATGPLDQHVTVVHSKKGLTLAEQTQTAARIPATQVFYATVSGFTHW
                     KGHDNEGYVVLELDSPDLHAVNTWMRNTFDLPVSFDDYRAHVTIAKDAYSNSLEYAQQ
                     LCDELTKLPRIRQRLAFSGLRVEDLK*"
     gene            67207..67911
                     /locus_tag="PH2015_14_scaffold_1_prodigal-single_88"
     CDS             67207..67911
                     /product="hypothetical protein"
                     /codon_start=1
                     /transl_table=11
                     /translation="MPGKKERMAHAKRNNPAFAVQRYADGDVKRERKGKLKDKAKKVH
                     STGTDLVVVKDIDRGTERKIKKYDALAETVKSVGSTFGIRKREIMDAVAAGNIDHAVM
                     HFTRQAYSTVVALIPIAEKAYKKHQREHQAYVLNALISQGRELAADLIATDDRKRLGE
                     TLVREILEPAFKNILQAQMQEQMQLKAILADKVQPKYAERTSTEMDESLKRVAGAMTT
                     IFRTTSEQIAKKLLGD*"
     gene            67915..68601
                     /locus_tag="PH2015_14_scaffold_1_prodigal-single_89"
     CDS             67915..68601
                     /product="hypothetical protein"
                     /codon_start=1
                     /transl_table=11
                     /translation="MSALEQLKALRIYLRTSGSVVLQSQNVAQLGQKQHALVYTTDGL
                     LPYTWPVTGQAHISLIWDDNKDAWTCSGHMFGQTPSATEPKAFFHQVARGVKMREQLL
                     KAFFQQAMTYWERYAGDLEQFQYRLGIQLASSGHMARHPQSYSWTSATDPTVQVWMSP
                     DSTPPGFGMPPRAKFGFFDDPRTHQWSLTVANIAKFRDDVSAFSYEAREFCKGASACF
                     GVTDFSDVAD*"
     gene            68562..68867
                     /locus_tag="PH2015_14_scaffold_1_prodigal-single_90"
     CDS             68562..68867
                     /product="Phage homing endonuclease n=1 Tax=Psychrobacter
                     phage Psymv2 RepID=G3EN93_9CAUD"
                     /codon_start=1
                     /transl_table=11
                     /translation="MFRRNGLLRRGGLSGLSGLSGRSTKNIGRGVVTLRDTYPKNWQE
                     LRLKALERDSYRCRTCNANLRGVFYREVHHILPLGRGGTNRLSNLISLCSDCHDRQH*"
                     /db_xref="UniRef100_G3EN93"
                     /db_xref="G3EN93_9CAUD"
                     /db_xref="hah:Halar_3598"
     gene            68884..69342
                     /locus_tag="PH2015_14_scaffold_1_prodigal-single_91"
     CDS             68884..69342
                     /product="Marine sediment metagenome DNA, contig:
                     S03H2_S15195 {ECO:0000313|EMBL:GAH62592.1};  TaxID=412755
                     species="unclassified sequences; metagenomes; ecological
                     metagenomes.;" source="marine sediment metagenome.;""
                     /codon_start=1
                     /transl_table=11
                     /translation="MRILTTAAPTLIKASGIRTTKIVAVWPITQHIEGRREVWEMDQC
                     PPTEIDCAYTTSGDYVGDLKFAKYLAGRAIRPEKVDASHTVCSIGYSEPDQAWYGWSH
                     RACVAFRIGDRVFEPEYGDDQTLFTQHGSKEIVSLEDARTAAVAFARYVS*"
                     /db_xref="X1GZL3_9ZZZZ"
     gene            69357..70109
                     /locus_tag="PH2015_14_scaffold_1_prodigal-single_92"
     CDS             69357..70109
                     /product="hypothetical protein"
                     /codon_start=1
                     /transl_table=11
                     /translation="VSNRMSVTYSLQSIGVPLVYRTMNPYALTSAERLDAFPSLANPD
                     CTNVWLSIAGDGKAQVQHAWETFLAKYVSGCGARPPFALDTNRRNLAEETRSFLALRR
                     KMVRDYLDVLPIKLLTLPIFRSRFRVIRNDNSFWLRAEARVIKRIDGINIGRELQLTQ
                     RWLRTHCPEYRGSQSWNRWLQFGTTRVGFSTSGTDSWIWYEIRCPHSPGVDGNIRHLD
                     GTAFAATVSKIWLPLVKNLRWWSTSNPRTWNF*"
     gene            70109..70483
                     /locus_tag="PH2015_14_scaffold_1_prodigal-single_93"
     CDS             70109..70483
                     /product="hypothetical protein"
                     /codon_start=1
                     /transl_table=11
                     /translation="MKTLTSSTPAPTGEVNWQAKCNALYAQNLALLQQVDRQNKVRNQ
                     EATARNMQSVRDFVEDMSPAQGIVTCANIYNPTWFAEDADTEYAKVLCAYFVERFANV
                     STLAESTYQFWSKTAPKLSKTA*"
     gene            70580..75247
                     /locus_tag="PH2015_14_scaffold_1_prodigal-single_94"
     CDS             70580..75247
                     /product="Putative uncharacterized protein n=1 Tax
                     =Ralstonia phage RSL1 RepID=B2ZXY7_9CAUD"
                     /codon_start=1
                     /transl_table=11
                     /translation="MSIELSELLAPDTTKKAEYENAPWYVVLGLGQAGWWNYGIANFN
                     TLYAKALGGAKPQPPSTTDLLEHSHRMFDVNQAVRVTKAKKGYTVSMPIYHDNFDPRR
                     FFQSGAGWYSVDGKNIARALDKALPGLLDPAMIFDKSFRDIALQESSLDLGFEDADAL
                     EQISQAVVGFRLVSPPCQRAIEHQATGISPAVRDAWANGTADSYTARAFVEGLLRARV
                     VTLFVELEVSEGSAEYICQGPAKLSLLGEYFARAMRTEHLFADKGKWVHNIVPISKIA
                     SANAQNKAPVVARVDENDLAVDEKGELLWLPTVDNTEFVEAEVEAGGLQPDGSWTGMD
                     VVDPENNEYIRSGRNNVRQRKPKGRNQLVYTDWHNARLSYTDDDGHLETVDLSMYRPA
                     TVGQLARILGQNVTGTLGRENAEVLRYAVERGVALGAQVAHDPTLYEPYFTAQESAEI
                     TAVLNEGKLIDWANKIKDRFDLIAKHGMVNGRRLSPDELNTFDTIVADWLILDLIHAN
                     SPMLMCRLLADLLTQAYEKATANQDQIFGRYVVRTTLREMATLGVVVKYAGQRNQLIQ
                     VDLQERAKYVAPDLTPADQIEVNDVPFVSGNVELFPHQVKVWNYLKNSPKNVVLDVAA
                     GGGKTLLCLLDVAYHIGKGMRYPLIACPENLIKNYIEDASWLFAGKMNMVVINNTTMN
                     SPEWGEERLRDLVMHAPPNTIFLTDYNFLIPRRGSKRMRTLMYGAEVLDISLNTEFLK
                     SIPWGGMWMDESHLTKNPNGSTNKELMRLTSTIPFKRQLSGTYISDNLTDVVGQFGIL
                     NPQTFGDQATFLEEFFEDGKKGAPMKGAQRRIRSRMSENANVITIRRKEWAALLPRRS
                     DQFWSVDMSPAQRAVYSKILTAQRQDLMDRAKEDPELAALLGTFNGAAEEGDANPDGP
                     AQGDDQGEAMDRLLTFYLQRLERFITAPMTDPLGQELLGADRISPKMAKLVEILNSHV
                     KAKIPGKVLIWTQYVESASSIYQGLPADLREQAIWYTAADAEQAMAEFKSNPKKRFMV
                     GCEKSMNTGHNLQFCSRIIRLETVWNWGTLEQGEARINRPTLNDPRRHENGGQGIYYD
                     WIFCNYSMDVTKNARMLSKLLSTVKFYEQDIKAYEDLPDLPTVKLSQDNIFSMNDWRD
                     HERGCADYFDAYQQYAVLEQQQFDEFVNNPDNRIEPYTLEEGAIIEGSGILKQVPYIP
                     QMRLYGSDKLGLIPFVQYTQSTYGTGKKKQTLLGDDPTWSPQGLKIHTEYGDCVAVDY
                     NRNKGGGKPRTMRVLAPNGKTVTVPLTMAWVITKESANGEDVRARIAKRIGVDLSQDV
                     VVPKKIVELPPEDTSPPKPGQRRAPPDNEGPGFDVWLETYNHLLSLVVNTEDIDAAKA
                     LPQLKRLGFVEVPNYHYAKPTNPKALRKWIDAVQAKVEIHPEYLARLEADCETWRKGL
                     DLKRFAEGLAASGRKTYLTSQKQPLPKGLIKPYLVAHNNQQVFLCLNVRVNAASWNRV
                     RAVTVPGIAWKMVEGEHWYFAQTKQDAQRVAKELFATQNITNRDELVQDFAKVRVTKI
                     VKE*"
                     /db_xref="UniRef100_B2ZXY7"
                     /db_xref="B2ZXY7_9CAUD"
     gene            75260..75742
                     /locus_tag="PH2015_14_scaffold_1_prodigal-single_95"
     CDS             75260..75742
                     /product="Outer membrane protein, OmpA/MotB family protein
                     n=1 Tax=Sulfitobacter sp. NAS-14.1 RepID=A3SY79_9RHOB"
                     /codon_start=1
                     /transl_table=11
                     /translation="MSFTVNAIQKALKQLGRLNPAHVEGGWDGTTAVSYAAQAADDNQ
                     PPHLHGQPAYIEQCTPSVRSILEAEAALSPEQVAAREQAEKEAAAAQAKANAERAESE
                     RAEAARVAAAAVATTAATSASVSDAKSAGDTDTDLGDSAGNSDEAGNTDGSTDDADNE
                     *"
                     /db_xref="UniRef100_A3SY79"
                     /db_xref="A3SY79_9RHOB"
     gene            75824..78922
                     /locus_tag="PH2015_14_scaffold_1_prodigal-single_96"
                     /gene="polA"
     CDS             75824..78922
                     /gene="polA"
                     /product="polA; DNA polymerase I (EC:2.7.7.7)"
                     /codon_start=1
                     /transl_table=11
                     /translation="MLFEKTVSYKEWRNAIPDSFKGQQPFNMRLPVQGNWETAKRKIL
                     LVLEHVDTEDLRSPKRQLATGPSGSWLSAAVSLGQDYARHCEPRRAAYAAINFNYFKT
                     YDLDGSRTASANEAASARVHAYAKKMGATDVIVFGDLAACALMQEIGSEYTLLLRRGR
                     PTKLNGVWWTNTISPSLAYQGKFVADNEDEDESESKVDHANLLGFIGRCVGNALARRL
                     AYSFEAKPKVRLVNDYVTFKKLYKVLMSSDRVAVDTETSGLGRVVNQVLTIQFAFDAN
                     RSYVVPLDHKDAKWTPQERTKVEKGLRNFFARRFDPLSKSYDQYLLGQNLKFDLTILR
                     QRFSLYNIRWRVWDMMAGAYCLDENMKSLLKCRTPLSGKISPYRLDWMCAWYGCDFYE
                     NNAFSKADRATIETRSLDEPGLMEYCGMDAQVCWAIHDQQRLQASRQRIGGRDYGRYY
                     NQFVVTQMNNLVQIESVMEHRGDQLDMPYLIQLKDRNGPLSTLRRDVEKEFTALKGVR
                     RANRRLAKTAGVPQQTLWGKDSWIFSPSKPAHKQELFINVLQLEPLAYGKTGPKIDKA
                     FQEHYKDVPEVAAFTQISQLDKLRSTYVNGFYDKLKTDPDMKGDFRIRPGFGFTGTVT
                     GRSNSYDPNLQNIPARGKFAKYIKRMFVAPRGCLTLKMDYSSHEVRMWGVVSGDAKLC
                     ELFVNGRWLRQQYRATGNPLYKQLMDTKGDIHKVNCEFFFKVEAADVTKEQRNAVKSI
                     VFGAIYGRGPRAIAAQTGQQVEEVVELLEAFFARFTKASGWLATAKKTAVKEGLMYSP
                     IYRVRNMHTQRYGMDSFKAATERRGCNAPIQGFAADIGHTAAYLYQLHLEDVVRKFNL
                     DSSDVLAAGVNTFVHDAIKTDAPYDYLLVCLQVLQWCATTGAMQYYKRHWGVRFDVEV
                     EIEFELAAHDEQHWKFDWHEGSDGNEDGGGLRYCIRKSLEDQKAVYPDIDIDAIEKRI
                     WAIRKNKELTRYLDEHYPVLSDWPDARHIDTSSASFKNGLGAVLAAESHKLKIKKAKS
                     EK*"
                     /db_xref="fbr:FBFL15_0089"
                     /db_xref="UniRef100_S5VZN9"
                     /db_xref="S5VZN9_9CAUD"
                     /db_xref="2.7.7.7"
     gene            78919..79782
                     /locus_tag="PH2015_14_scaffold_1_prodigal-single_97"
     CDS             78919..79782
                     /product="hypothetical protein"
                     /codon_start=1
                     /transl_table=11
                     /translation="MTTQEKDQSEIQTGTGWTGFLVLRGNHDISPVYKPALEQEGEYS
                     FVFGNSKEGEVDFRTVTKDTPRTEAIAHLAQKLAIEPFALMIAGDAPRTMHVPTRNTT
                     VALWNQGHSHPGFGRMIEQLVQLNREPVDEKTNYAQLVRERVFEHQAGKYSVCLAYFS
                     RHPRIVLATRNMEVYCWIVSFNGVYVFVWSTDADYMQRVRATLDHAKQNELFYLDIQL
                     NRRSLLVVHPLYWVTKFNKVFATVVKQPGNKVNLPSYFRNYLLRMSITEPEFYQEALN
                     EQDPKAESQTV*"
     gene            79745..80845
                     /locus_tag="PH2015_14_scaffold_1_prodigal-single_98"
     CDS             79745..80845
                     /product="hypothetical protein"
                     /codon_start=1
                     /transl_table=11
                     /translation="MSKTLKPKVKQSKQHPEFTTQALAAAVQQIGKITGTDSINMRLQ
                     KNVLRVSGENSGRSYARLFRYTSSDSVEWEFSVAKSVLDQTLKGRKDLEFAVEDNRLK
                     FSTKRFNADFATEPYNAGPDIQRDGNVIPISAEQQQRLLDAMQMVFMRAAFAADTVFC
                     VDMSAKRTYIGCLDTHSAALVKDTGVTGALDFSMPSSSLKVLLETAGEESYQLCATGA
                     ALCAWNTDWEMTVPFVQSDTELGLEQAITMMTALGDGFVRCNGADFAKALETTSSVLE
                     IGGDVDVEISQKSLKITGSSAKGRVSEKVEASVGKVPEASRQFKLDASSAINLLNRAP
                     GEFVDIGVTDSVFFIKANDETTEAIYVAKLRS*"
     gene            80802..81278
                     /locus_tag="PH2015_14_scaffold_1_prodigal-single_99"
     CDS             80802..81278
                     /product="hypothetical protein"
                     /codon_start=1
                     /transl_table=11
                     /translation="MKPQKRSTLPSSAVNPKWDGLDVTEMVSPYTLSPKAFHTLNVRR
                     IGLAVYFTRVANFGQLVLHYKPEFQYNTLEVYDVCVGTDGLHVGYVFRTPLRIVGDPY
                     YVTMLRRDLHPIRDIIQHPASAEKRHVLGDIVFHTHDSGFVLTRLENNAITTMLEH*"
     gene            81289..81762
                     /locus_tag="PH2015_14_scaffold_1_prodigal-single_100"
     CDS             81289..81762
                     /product="PseT n=1 Tax=Burkholderia phage BcepF1 RepID
                     =A1YZX7_9CAUD"
                     /codon_start=1
                     /transl_table=11
                     /translation="MKRIQSRNPLWIFDLDGTLALIDHRRHLVTKKPPRWSEFYKQCV
                     NDSPNEPVCKLFRTLVHTGQDVWIWSARDEVVRAETLLWLDTHVMDGLNFDNILRMRP
                     KASSTPDDVLKRSWLDQLSEVDRNRLCGIFDDRDKVVKMWRSAGVACLQVAPGDF*"
                     /db_xref="UniRef100_A1YZX7"
                     /db_xref="A1YZX7_9CAUD"
                     /db_xref="yen:YE1682"
     gene            81762..81926
                     /locus_tag="PH2015_14_scaffold_1_prodigal-single_101"
     CDS             81762..81926
                     /product="hypothetical protein"
                     /codon_start=1
                     /transl_table=11
                     /translation="MSLPNKTSVAIEAKNLVRDQSITYAVALCTIARKHQFANWPAMR
                     DALKSQGLWT*"
     gene            81923..82453
                     /locus_tag="PH2015_14_scaffold_1_prodigal-single_102"
     CDS             81923..82453
                     /product="hypothetical protein"
                     /codon_start=1
                     /transl_table=11
                     /translation="MSDATTAIRKALKRDQRWARFRSVVDQAYLPEFDEFINEIERLH
                     KTRGVRVLGAQAMPSGKRIADAAMRDQSARSRCVEIVMQVTRSRNYLAIQMDVIRSYI
                     TAQYMQLLAESGARTITEKKEVVTSMFSKSDTVLHRLDTITEIADLVIKDIDQAAWAI
                     ARTTTALEIATRRERG*"
     gene            82501..83505
                     /locus_tag="PH2015_14_scaffold_1_prodigal-single_103"
     CDS             82501..83505
                     /product="Uncharacterized protein n=1 Tax=Bacillus cereus
                     BAG5X1-1 RepID=J8A900_BACCE"
                     /codon_start=1
                     /transl_table=11
                     /translation="MTKKVTHAEYVNRLKAQNIKPLDIYAGNKVPIRHKCLVDGHLWS
                     VPPIRLFVSGCPECAKVSRWDKRGRISIEDLKKLAPSTRRVLAFTRTSTEKPKIQQLC
                     VKCDHTWTTIWNGSFHKCPNCEANKTPHNKTSPNQYKAKLMEVNPEIKLVGPYLGSFV
                     HAKFKHSCGHTWLAYPSNILKGRGCPACKNKLKWCATTQEFVRGYEPQAFRYIVQSKL
                     ASKKELAVRDLPVIEYRFRGKTCRYHPDAYIVSQNRIVEVKSVGTLGIKHRGTFFKGN
                     ASSLFKKTVAKHNACVDQGFKFSLLLMDEKGDRLRLPRNWYSMTLVNLRATLYKREHM
                     *"
                     /db_xref="UniRef100_J8A900"
                     /db_xref="J8A900_BACCE"
     gene            83553..83789
                     /locus_tag="PH2015_14_scaffold_1_prodigal-single_104"
     CDS             83553..83789
                     /product="hypothetical protein"
                     /codon_start=1
                     /transl_table=11
                     /translation="MKQRDVHVKGNEFSVGRNAAVRKVTFEGKDVQWRMHFKKPNTVQ
                     LRVPVEGTVVVHYDKIVPVEVAAYYPLPTRGVTC*"
     gene            83783..84040
                     /locus_tag="PH2015_14_scaffold_1_prodigal-single_105"
     CDS             83783..84040
                     /product="hypothetical protein"
                     /codon_start=1
                     /transl_table=11
                     /translation="MLSPYEIHCTVNHTLGTFTGVAVLIPECQTAEQAALALDGFQRL
                     LQNGGSFVLSTVGGEYVFPPAVVANSVIFTELKKKTQTESG*"
     gene            84045..85583
                     /locus_tag="PH2015_14_scaffold_1_prodigal-single_106"
     CDS             84045..85583
                     /product="Putative uncharacterized protein n=1 Tax
                     =Ralstonia phage RSL1 RepID=B2ZY13_9CAUD"
                     /codon_start=1
                     /transl_table=11
                     /translation="MSKTIPIRAIVDERFWVPATDELLERAQTMYQQRIYDERACDKC
                     ELRPDRHSEVCDECPAYKGEMCLWRERDGKDTRWIGVPKGNRSKLAKFVDGYEVSRKD
                     LRGNADMRTPLQFTGKLRKHQRKPVRIAIEKGYGVLEAPPRAGKTVMATAITCGLGKK
                     TLILAAQQEWLDEFYRTFMGSDKHPAMSNAPEIEQFESTSIVGHCKTVADFQKHDVCL
                     ATYQTFITPGGKKKLKAIKDLFGTIIIDEVHYGAATEYAKVLLGLNAKHVFGLTGTPD
                     RKDGLYSIVKDIVGRVTARCHVETLMPTVKIVDTPAATSYNYKIWTYAMRYLAQHKER
                     NRLIVKHAVHDIKQGRSIVIPVTLVNHAKQLADAINKKMGSEVAVAFVSQGLTKKRRA
                     EILEGARSYKIKCVVGIRSLVQTGVNVPRWDTLYEVMPISNTPKAKQETSRIRTVEDG
                     KQPPLIKQFLEQFGPSTGCFRTMYWQTYVKEGFLISPADREKASQYLGGKKKPSTNSN
                     FGLV*"
                     /db_xref="UniRef100_B2ZY13"
                     /db_xref="B2ZY13_9CAUD"
                     /db_xref="shi:Shel_03900"
     gene            85596..85763
                     /locus_tag="PH2015_14_scaffold_1_prodigal-single_107"
     CDS             85596..85763
                     /product="hypothetical protein"
                     /codon_start=1
                     /transl_table=11
                     /translation="MTQSADQPDIKKPAYNEGVAARLRGNQLGANPYDPENEADNYEL
                     WVDGWSTAAST*"
     gene            85760..86404
                     /locus_tag="PH2015_14_scaffold_1_prodigal-single_108"
     CDS             85760..86404
                     /product="Uncharacterized protein n=1 Tax=Pseudomonas
                     phage Lu11 RepID=I1TQ85_9CAUD"
                     /codon_start=1
                     /transl_table=11
                     /translation="MTRPISALNKRTLVKVSDGQEKFLISRGLPRDVLRQRPFDLQQH
                     VVSIVSEVEGLKTRKISKAQQLEHFKAVCDRPFAKPYVYIIGSSPNDGKAKQVAAAIM
                     DCATTHQLKNHFPRSTRGRQSPLWHFVTGNFPDTLRDSGGTADNPSMLILSNITRDST
                     AQKIEKVRDLLEMYNHIPRLVVVTGEDPITFANTRLLIQAHHAIMCATARKIQL*"
                     /db_xref="UniRef100_I1TQ85"
                     /db_xref="I1TQ85_9CAUD"
     gene            86629..88095
                     /locus_tag="PH2015_14_scaffold_1_prodigal-single_109"
     CDS             86629..88095
                     /product="Replicative DNA helicase n=1 Tax=Ralstonia phage
                     RSL1 RepID=B2ZY09_9CAUD"
                     /codon_start=1
                     /transl_table=11
                     /translation="MKLLAPQAEIKALRTICGDLEKISSLMMAQVSQGSFYYTPAVEA
                     YKVIRRRFGETGSAPDWSEVVADPTINEASRKILKTSKETAAISKEKIVSVAATLDKY
                     RKLRALVKISEGIANGVEDKALDLDALLEDVGQQLAQVRVASGGQAVMHNFGKYNNTT
                     RLIKDMLSGVRKPCVPTGFRAFDERNGGILLGSLWTIGANTGGGKTALAVNVLRNMTE
                     FAAEDVCIVPLEMTAEQTAHRLFGLRTGIEVNKIAQGRLAKGERRQIKKSYIEYVKRL
                     KELNTRYSIWEPSEDLTIEETLLSLKPHNFKVILIDYISLLKGADGEDQWRQLGSIAR
                     YAKVFAKNNNCIVALLCQVGDEGRIRYAQSIAEHSNNCWVWTMPGDESETSIIEVKQL
                     KARNQQRFGFQLMSHNPTMLITDVDDVSMEGDDDGEEESQADTRDGKISIRNGNSRGN
                     NGKDSKNGKPDGKKDTKAALRDLNEDEDEDEDDDEAED*"
                     /db_xref="UniRef100_B2ZY09"
                     /db_xref="B2ZY09_9CAUD"
                     /db_xref="mhd:Marky_0084"
     gene            88079..88834
                     /locus_tag="PH2015_14_scaffold_1_prodigal-single_110"
     CDS             88079..88834
                     /product="hypothetical protein"
                     /codon_start=1
                     /transl_table=11
                     /translation="MRQKTDNKSTKGAHDALFGVLSDTYTAPKLQFQGTPEQLVAAME
                     RPWTKSLSVPKVETANKTQNKKRKVKKFDRNTDGMTEAELARAKAKGHITNVVEVPTS
                     IRQRYISELDRLTKDIADFLITDVAPFESALDAAVEDAGQMIRLISGAQQAEFSLGRS
                     EAIIRRLSELRTIDWICTRLKMPQDIRSMVLLEYMGPTNDKRNAIKELLELHKDNGLS
                     RPSQRSRPRMQQAQVRTVSRSTMDARTRGKTKP*"
     gene            88803..90953
                     /locus_tag="PH2015_14_scaffold_1_prodigal-single_111"
     CDS             88803..90953
                     /product="Putative uncharacterized protein n=1 Tax
                     =Ralstonia phage RSL1 RepID=B2ZYB5_9CAUD"
                     /codon_start=1
                     /transl_table=11
                     /translation="MPALEAKQNRDDKLRRANRVVGEPEAELDLVKVLDEIYDPNNRV
                     MRDLRVDDRDLVEFPNFWDFTLNKRGLNSPLFSRQLYACLMMFHEICPKCSNPKYVKH
                     IRDVPLDMHAKDFPEHFQLMRYGKCPKCGSTKDDHFRSGLLNPYQELAGLAGQRVGKS
                     LITAASGAYLTHKVLKLQNPSEVYGILNTTLVGTFVGLTYAAAYEQLWLPYKGFLEAS
                     PWFIEYHKMLEDTGLRYDEELYKMGQTSLHYLHRNLLTYPSGPNKKTLRGKTRIFGAV
                     DEMDFFNNDEAGEDQVKMNGVEIYKSLNNSLLTVRVGWKKNVKAGRVNVPNAYQFNVS
                     SPQSARGVLTETVNRNQESRKVFCFHLPTWEFNPNITRADLAQEFADNPEKAARDFGA
                     EPPLNDRPFMPDIQVVRDLFDVRPNAVEYTYIHRKNAMGATRRAARVIKVDAPREIPP
                     SILALDAGFSNNSFALTIGHREEGRTEGSQRVRCVALVEVIPEKGTCTLDYNAIADKI
                     IYPLIEALNVQAVFADRWNSLKLLHDIEAKYNIPAEQYSIKYRDFTMLRSYMESGGFL
                     MPRTETVKEKRDVILKPELTQYPRMFANRPVDHFFLQACTVKDTERDVIKGARLTDDL
                     WRAACLMGTFLLDDKFCKEHLRDSKANLRRGGIGAASNMGGVSGMGPMGNFVAANPAV
                     TAAVGAASSGYGGGSLQSLYAIAAGGKRREIRRR*"
                     /db_xref="UniRef100_B2ZYB5"
                     /db_xref="B2ZYB5_9CAUD"
     gene            91010..91228
                     /locus_tag="PH2015_14_scaffold_1_prodigal-single_112"
     CDS             91010..91228
                     /product="hypothetical protein"
                     /codon_start=1
                     /transl_table=11
                     /translation="MTQQRIDPLGLIAASTKGAALTASAAHKETARQNNTQLGACPVC
                     QKAMQLANAGGHPVYVCMDHAVCLPTQS*"
     gene            91233..91628
                     /locus_tag="PH2015_14_scaffold_1_prodigal-single_113"
     CDS             91233..91628
                     /product="ammonia monooxygenase n=1 Tax=Curvibacter
                     lanceolatus RepID=UPI000378EF33"
                     /codon_start=1
                     /transl_table=11
                     /translation="MGLISKTLRQSTVGFIWWCPGCKCPHHINVGGNSGPQWTWNNDA
                     DRPSFQPSVLVRGIRQDMSEAELAEYDLAAQSQTSEQLLSNPKFGTRCHTYVTDGNIQ
                     FLGDCTHELRDTTVPIPDWPHTPEQFHIG*"
                     /db_xref="UniRef100_UPI000378EF33"
                     /db_xref="A0A085EU97_9RHIZ"
                     /db_xref="rcp:RCAP_rcc00984"
                     /db_xref="UPI000378EF33"
     gene            91632..93428
                     /locus_tag="PH2015_14_scaffold_1_prodigal-single_114"
     CDS             91632..93428
                     /product="Uncharacterized protein n=1 Tax=Pseudomonas
                     phage PaBG RepID=S5WKC1_9CAUD"
                     /codon_start=1
                     /transl_table=11
                     /translation="MLKTRQQIRVVTAENNKLTARVGNPISQRRPGVAIPSKRETANL
                     YGGMLTGGGMHSTSTNVLPQGGLLYDTMLSGLLGDNEQANLRFYRDIYHYDTVAGACV
                     DLMSTMPFSEFTLQGCEKPERLNAYNASTEALNLKTLFPEVSVDYLVTGSFTATPIYK
                     SSAKKFVDLIPWRAEDCDVKPGPFLGIDPYIRVKPNPELREFLTSQEEHFVKMRERLS
                     GSMMDALQSESVELDPLTTLYVPRKTFTYNHTGTSFFKRILPLYLIEKSLYRGTLIEA
                     GRRQRSLLHVPMGDDLWEPTPEEMQAVVALFQQADLDPLGAIVGTRGSVTPTELRQGG
                     DFWKYTDVTDITNSMKLRALGISESFLSGEATYSSMEVSLSVFVENLRSYRNMVTQKT
                     FYGKLFPLIAYANGFFKEGAKVQQATAGFGSVTLKHNLNDATMLDMPMVHWQKALRPE
                     ADQAYLEVLGTLKDHGVPVGLTMWAAAGGMTGEQLVKEAEADAKLRKQLKDIAEKNGA
                     GAEVDDEELARVLGALAGRRRKGILSREFEHEYEAVTRTGKRKSIMGQTAYRDKQYDN
                     LVKAVRELAHDGGHNRVLSQVRSRLGRVPQIY*"
                     /db_xref="UniRef100_S5WKC1"
                     /db_xref="S5WKC1_9CAUD"
     gene            93438..94031
                     /locus_tag="PH2015_14_scaffold_1_prodigal-single_115"
     CDS             93438..94031
                     /product="hypothetical protein"
                     /codon_start=1
                     /transl_table=11
                     /translation="MADARKLNAAEKHIADVGHCRWAFPRAHYYWFVGGTTTDPKVQS
                     RMRYRLTRDMTTLLSSCRRKNIQPVALLSDTEVDVMLAKLIRAMPGWKTVVFGPQGFN
                     LPNTTSICAETADLILCYGDPSEALTTILESVEHPPELMRRNMMSPGRQRQPLTHSKN
                     PNSQYWSDVDRLRHWRPSPTRGLQIREQIDMRPKFKV*"
     gene            94035..94343
                     /locus_tag="PH2015_14_scaffold_1_prodigal-single_116"
     CDS             94035..94343
                     /product="hypothetical protein"
                     /codon_start=1
                     /transl_table=11
                     /translation="MKTNPLLRARLIGSVYGVVIGLLVAALPSVLAQPQSQFSTPTQL
                     RLVPPKPTPHKPTAVITCGTLDGQGEVAIDIGDSTLVVKINCPAPKSDSVPNQKGNII
                     *"
     gene            94340..95134
                     /locus_tag="PH2015_14_scaffold_1_prodigal-single_117"
     CDS             94340..95134
                     /product="Putative uncharacterized protein n=1 Tax
                     =Ralstonia phage RSL1 RepID=B2ZXZ0_9CAUD"
                     /codon_start=1
                     /transl_table=11
                     /translation="MTHPQRHIRSVHGTAVYADAEGFGPALDIHAGLRNRTIETASRN
                     RLRVVANAGNPQTPSSFQTLQFADWLPAAAPALNISRNAQDYVLVPVIAMPSDLPNRN
                     GVAFPLQALKEWSTDQGMLAYQTFRGKPVHVEHDNQDPTKAVGVIVDTAMLPMQGFGG
                     GKLWKLLLLLAIDRSKDPITAGNVLSGRVNSYSMGAWVEAYSCGYCGSPAGGCNHIDL
                     KRPRDFYLIGNDLVYRRVHGVKGFECSVVGDPAFMTAISDKLMPLG*"
                     /db_xref="UniRef100_B2ZXZ0"
                     /db_xref="B2ZXZ0_9CAUD"
     gene            95158..95547
                     /locus_tag="PH2015_14_scaffold_1_prodigal-single_118"
     CDS             95158..95547
                     /product="hypothetical protein"
                     /codon_start=1
                     /transl_table=11
                     /translation="MRKLVNLAGIGLTVDDVYDKIATYLAPDLAIRPNHMSTVDSRLC
                     HLRTARAITERREGTDLVWLYGLQGLGVWHSVLTSKSQDIIVGGHYGLDTHKFLAKDG
                     FQITPGNVLELLNCMSVTDLCLKYHTR*"
     gene            95563..97419
                     /locus_tag="PH2015_14_scaffold_1_prodigal-single_119"
     CDS             95563..97419
                     /product="Uncharacterized protein n=1 Tax=Acetobacter sp.
                     CAG:977 RepID=R5QGG9_9PROT"
                     /codon_start=1
                     /transl_table=11
                     /translation="MKILSAARNVINSEEISAWLAHEFADITPALGLWINSTVRKWIL
                     KNAPIVNAPKVDTKGMPEFLRRAFNDPNAVPPQNVTLDDTLRLRIQQVLDYMTDLVSV
                     KPETNVASIGFDVAENRAKKWHADMRVSQERLTPASEDGTKVVMQYPDGWSWREVDGE
                     AAMNREGELMGHCVGNFGYYQQVLRAKTKIISLRDAKNHPHVTIETRESTQSVRQIRG
                     ANNAAVVPKYLSRVADFLNSRVWRSIAFDGASPIEQQVREYQMLHAPAIHEAHGVRAV
                     YSLKSTLSDHEIVHFVHEQKVVAKADYRKAKSLKYLSVVDGETLALASMVREWCVTEG
                     LRIDAPTSNVLMLGTNWTSHAQGWCEAGNVAAQQLCKIVGNADTVCLLSDVVVAWTTG
                     QTLVFDGGLSTETKRELSLSCGMTPETVLVAGDWTEAFKPAPTIQAWIAKHRAGKTVR
                     QGTDLELLDSLLAALKQPTAQEIKAAYRRIKDVDELTDQKVKGLGFPTSGRSINAIGA
                     VLLCSLPVQNAAPFKRWVFSKPNTLNCWQEVVSTPDHLSNSLRSYGLSDVVVHKVLEL
                     LRNEFLRLTPTLEELEGLDLDAGIEMRVRKGIQYAAAHRTDKQRSKALWSQL*"
                     /db_xref="UniRef100_R5QGG9"
                     /db_xref="magq:MGMAQ_3313"
                     /db_xref="R5QGG9_9PROT"
     gene            97419..99344
                     /locus_tag="PH2015_14_scaffold_1_prodigal-single_120"
     CDS             97419..99344
                     /product="DNA ligase (NAD(+)) (EC:6.5.1.2)"
                     /codon_start=1
                     /transl_table=11
                     /translation="MRILSAVDPAKAALVRLLKAAKNSYYNTGKFYTATRTEVPQAYL
                     SVFRNARSKGVVTDVVYDALEDALRELDPAHPLLKSTGMRPKKRKIRLPFRMPSLDKQ
                     KSAAFDDWSVDHSGPYVVSDKIDGVSLGVEYDGKGGVLAFTRGDGLTGGDISFMAKDL
                     GLPILKSPMQVRGEIVMPVAKFNSIWAEHFANPRNMVSGITNRNDLHEALAHCKVYMY
                     ELVSPRMRPSAALARMKTAGFRVVPHKVYADLDATQLAKILDTRRAAAHYEMDGLVVA
                     QDIKTSASTGNPEHTIAFKSDARDESAIATVVAVEWRPTRTGALFPRVIIEPVKLKGV
                     TVTYCSGKSAARIRDLGIGPGAKISIARSGDVIPDIRAVVKKVRPQMPNRRELGDWTW
                     NGDNLQLVDHDSNQTTADSVAVQRMAFFLTTLGVERLKGATLQKFADAGIRDVTTLLK
                     MSEKRFLSVPGTSEKVLSQVWKQLQTAIKDCELHTLMYASGEFGKNFGSRRLAAILKA
                     LPDVLDWDKGQSALVEAVDDVEGFDLKTAQQFAKLLPKFRQWLRGVPSVTYVLPRRTR
                     RLGGKLINQRIVMTGFRDQTLQKEIESQGGEIIDSIKKATVLLAKDPSGSSSKLATAR
                     QLRIPIMTAEAFRRKFL*"
                     /db_xref="mmt:Metme_2197"
                     /db_xref="UniRef100_L7RCP5"
                     /db_xref="L7RCP5_9VIRU"
                     /db_xref="6.5.1.2"
     gene            99353..99640
                     /locus_tag="PH2015_14_scaffold_1_prodigal-single_121"
     CDS             99353..99640
                     /product="hypothetical protein"
                     /codon_start=1
                     /transl_table=11
                     /translation="MFTVDQVVFQRASGGFATGVCTAVMEATRQQHVVYKADGMVWAM
                     PYTEFFDAVLASNGGERPQFMPINDNGQPYRFSTGDRIWDPETDLGMGNQQ*"
     gene            99637..100083
                     /locus_tag="PH2015_14_scaffold_1_prodigal-single_122"
     CDS             99637..100083
                     /product="Uncharacterized protein n=1 Tax=Clostridium sp.
                     KLE 1755 RepID=U2B9R7_9CLOT"
                     /codon_start=1
                     /transl_table=11
                     /translation="MKDAALLISLQKILDATRKDGLKMVICFVDRSGHPHMLWRETGA
                     WIGSLDLARRKAWSAIAFSGINESQGLGTEKLGTLAQPGKPLYGIESTNANDLTIIGG
                     GLPIYIDDKLHGAVGVSGSTVPDDVRIAELAVAAYIDAYQGVAAKE*"
                     /db_xref="UniRef100_U2B9R7"
                     /db_xref="U2B9R7_9CLOT"
                     /db_xref="baci:B1NLA3E_11215"
     gene            100087..100581
                     /locus_tag="PH2015_14_scaffold_1_prodigal-single_123"
     CDS             100087..100581
                     /product="hypothetical protein"
                     /codon_start=1
                     /transl_table=11
                     /translation="MTSPAMRTARMWSSLKIVNETAAAQKLTLAVAYVDFLGRTLLLW
                     RNSQLPTGMLTQAEGGAWTAIVRYQKNIALSALFAERLQSNAINKLQDCDCITPKEVD
                     GGELLLVDNSLIGAVCAVDQYGNAAMSQVAAKAYMELYSAGYDTPDIRKNFSHFANTG
                     FGLM*"
     gene            100578..101024
                     /locus_tag="PH2015_14_scaffold_1_prodigal-single_124"
     CDS             100578..101024
                     /product="hypothetical protein"
                     /codon_start=1
                     /transl_table=11
                     /translation="VTTIACLWDKSGRKLRLSIASDTFAHTDLVGYSVSKIQRCGDTL
                     IGCSGSSDDCQAFMNWRSGGRPPKLAKSLFEGLVVDKTGVYVFAHSLVPERIRNFSKH
                     LAFHAIGSGRQYALGAMATVADVQAAVVVSAKFDPFSKAPVEILWV*"
     gene            101015..101566
                     /locus_tag="PH2015_14_scaffold_1_prodigal-single_125"
     CDS             101015..101566
                     /product="Uncharacterized protein n=1 Tax=Haemophilus
                     parainfluenzae (strain T3T1) RepID=E1W5N8_HAEP3"
                     /codon_start=1
                     /transl_table=11
                     /translation="MGMIRNCLALALVFCTMHVAQAQTVSESVATTPTAVVGKTYSCR
                     VHKVWDGDTFDALCVNAGEIRVRLYQADAPERNQPRGGEALRWLNQRVWKQNVRVRVI
                     ALEGATENRQSRLVAIVTHNRKNVNLALVRDGWAWAAPGFTKPGDGIRRAEKTARGQK
                     VGLWQDPNPIAPWAWRHGKRAAQ*"
                     /db_xref="UniRef100_E1W5N8"
                     /db_xref="hpr:PARA_15820"
                     /db_xref="E1W5N8_HAEP3"
     gene            101563..102507
                     /locus_tag="PH2015_14_scaffold_1_prodigal-single_126"
     CDS             101563..102507
                     /product="Putative DNA-binding protein n=1 Tax=Xanthomonas
                     citri pv. mangiferaeindicae LMG 941 RepID=H8FE34_XANCI"
                     /codon_start=1
                     /transl_table=11
                     /translation="MKILGTQTVLFHEGENVSMAQFIGRASYAEVAKAAYDHIDFTPP
                     QGVRDAAQKGLNYRDEFGRGGTAVGVARARDLSNGKTLSPSTLRRMKSYFARHAVDSN
                     GKDWANASNPSAGYVAWLLWGGDAGKSWCEKVCKQMDAADGKETSNVRVLASKRVPMS
                     GDKFVLGLAQHPVIGYELPVKKTATTEPVPGMLLYHKSHADFSQIRVDVNTLKALDDD
                     VVPCWWIAKTRVTGGNKIWFNVEFLWHTGKTFVPTKATSLRSARQNALYRIGRDFCNK
                     DPNHSVSAAVQAAKDGLAAAAGMPFSNDLLTVTPSLKN*"
                     /db_xref="UniRef100_H8FE34"
                     /db_xref="xcp:XCR_4432"
                     /db_xref="A0A077SFC0_XANCA"
                     /db_xref="H8FE34_XANCI"
     gene            complement(102582..102875)
                     /locus_tag="PH2015_14_scaffold_1_prodigal-single_127"
     CDS             complement(102582..102875)
                     /product="hypothetical protein"
                     /codon_start=1
                     /transl_table=11
                     /translation="MKVLTPAGADFCKLLRSSSGQQVLLMLMPGQTGPMITGTTTFEY
                     DGQHLLAQADVGIEEGLCETLIRNPLTAQQELGLADQCIQRLTERLKSEIESA*"
     gene            complement(102872..103822)
                     /locus_tag="PH2015_14_scaffold_1_prodigal-single_128"
     CDS             complement(102872..103822)
                     /product="Putative uncharacterized protein n=1 Tax
                     =Ralstonia phage RSL1 RepID=B2ZXN0_9CAUD"
                     /codon_start=1
                     /transl_table=11
                     /translation="MYLFRGLNYKAFAARLQKLCVVGHKPNIRAITEAIAQNGSVLRN
                     LKVWIFYVVKNRVDYRKANTLAEQWSIPAQDVLEFSNINRTTLAYLRKLSRQFKALTL
                     ERLDQSVVTIVHDIRDWLGKFVSRKLRFVIQSQGLHRHDVENELLYKGVQGLYAMYPC
                     VQTSLHAKNVVKRVIHNQGINMIHHFTTQKVGRLLRDATGTFSARVIALDGAQLANAV
                     APNTTSDLALDLARSMRGFKPKQRSFVELLCGAYSKEFTDWLVSVGGYSVDTNEELLD
                     RLKPKRYIDLALRWLGIDAEAGARFLQHLQTLFTPYRIQA*"
                     /db_xref="UniRef100_B2ZXN0"
                     /db_xref="X0P7L3_SALET"
                     /db_xref="B2ZXN0_9CAUD"
     gene            complement(103848..104663)
                     /locus_tag="PH2015_14_scaffold_1_prodigal-single_129"
     CDS             complement(103848..104663)
                     /product="hypothetical protein"
                     /codon_start=1
                     /transl_table=11
                     /translation="MLIKNAAETSNRVSLGLKCGDCLHLDRGPAAFEKLCGQLGKTSF
                     SEACPSFTPDMAKIAVLKRGEAEGFAKLAAAIKPQQARLLAYMFRNVDFVKRAGYELF
                     ETVVFSLGGDYLECYVRGFIIGADRSGDQIYISSDFEHLNGDPAMLTLLSPSVMNMAK
                     FTKHRKTLVSEGRIAEPKAKGSVKRTVLQCLKMTSDERALYRKQLATKPDDYVPPTLD
                     TVPTKWLDNRTVENFKESNRKTRKGKTTNDSFSVQRYSNKSDKAGRSKAARKG*"
     gene            complement(104657..105127)
                     /locus_tag="PH2015_14_scaffold_1_prodigal-single_130"
     CDS             complement(104657..105127)
                     /product="Putative uncharacterized protein n=1 Tax
                     =Ralstonia phage RSL1 RepID=B2ZXM7_9CAUD"
                     /codon_start=1
                     /transl_table=11
                     /translation="MTTDTSGLHQSIILDNCWVCSQRHGLNDHHVIPQAYGGVDGPQV
                     TLCASHHTLIHTVALQKKAAWATACGESHTHEQTQKLLQLVAIIAKARAATRHLAKPL
                     QIQHKFTTERGVKIRELKIMLRCSSLAGTLDSLVDLVYAQCTQLKPDSKENKKC*"
                     /db_xref="UniRef100_B2ZXM7"
                     /db_xref="B2ZXM7_9CAUD"
     gene            complement(105505..106524)
                     /locus_tag="PH2015_14_scaffold_1_prodigal-single_131"
     CDS             complement(105505..106524)
                     /product="hypothetical protein"
                     /codon_start=1
                     /transl_table=11
                     /translation="MTSTTMREQLKAAVASGAIAVKKSTVPKTGSALATQTLPKWAVM
                     ARKTLLSSRADAEALAHMKGNRDPEFAVRLNALLGAVQRIQERCVQEGRGVSLEAAAK
                     RETAKREGIEPVPNSGKSSKLLTARRAAETAINYINTIDEGLSSRDIQPEHFSEISAS
                     LRGHLHALHAALGDLGSKPKSNTAARDMLDADSMNHYRHASIKLDRQAKAKPEKPAFT
                     VNLPVLAIFDGVVPVQKLLDSGLPVENMGGYPVFLHQTILCVRTNLLASMNMDKEVYI
                     ESVLRQVNSRSGSSDKFELVTEVGMANPKHEVYMYWLMPARQLSETNKAANNPLREWG
                     LPFKD*"
     gene            complement(106526..108109)
                     /locus_tag="PH2015_14_scaffold_1_prodigal-single_132"
     CDS             complement(106526..108109)
                     /product="Type IIA topoisomerase n=1 Tax=Ralstonia phage
                     RSL1 RepID=B2ZYK7_9CAUD"
                     /codon_start=1
                     /transl_table=11
                     /translation="MAKKIVKKVKTVSQRPARKSAKAASNVQPKDQPLEEGGVEEGGA
                     VTRIQSVTDYVEASMTRYGKAVNEDRALPDYRDGMKPVQRKILWGMYRMGVLANRPVV
                     KSARIVGEVLGKFHPHGDQACYGAMVTMANQVLETVDGRGNWGNLLRDPAAAMRYTNA
                     RLSKFGNSFFDPYYVPAYDLVPNYDDKEEEPLVLLAQLPALLINGTYGIGVGTTSNIP
                     SFTPGSVAKAVTKTLQALETGQELSSKRAANLLKFTCPGRGTVDQEAQAAEILEYMRT
                     GVGAVEYQSHYTWDERRHAMVFTKFSPVDIAKAALKVSEFKDVVEVLDESYVVEETEK
                     TPEVKHVVQVVVLRKLDKKLLEAAKKKVLATFAYRDSLRTNVTERKLVGEGKVDVENR
                     STTVPKILNDWCRWRVEVEVRATRHQIGVLQGKIRHTELLRLAVANRKLIIQLLDSDK
                     DDVQMEAALAKALKITAEEAKFIFDLRVRQLKRLEDKTLKKTLEEQQAELKTLEGRAK
                     KPIPWVIKNVESLVTKLRG*"
                     /db_xref="UniRef100_B2ZYK7"
                     /db_xref="B2ZYK7_9CAUD"
                     /db_xref="pne:Pnec_0940"
     gene            complement(108102..108332)
                     /locus_tag="PH2015_14_scaffold_1_prodigal-single_133"
     CDS             complement(108102..108332)
                     /product="hypothetical protein"
                     /codon_start=1
                     /transl_table=11
                     /translation="MVTIVRRGREQEDRTYQADCNHCRSTLQFKRSEVTSTSSHRNED
                     YWHFACPACGKNVSVDATLARKQDEETKDNHG*"
     gene            complement(108348..108626)
                     /locus_tag="PH2015_14_scaffold_1_prodigal-single_134"
     CDS             complement(108348..108626)
                     /product="hypothetical protein"
                     /codon_start=1
                     /transl_table=11
                     /translation="MGTQAEFEAEQTAALAEIQRVPILKPSYFNFGMGYSHNMPCCVY
                     TDTDNAVLDTSIGVFKPSWRAQKEGWHTVQAKTRLQRWVLKKLFGERI*"
     gene            complement(108628..110490)
                     /locus_tag="PH2015_14_scaffold_1_prodigal-single_135"
     CDS             complement(108628..110490)
                     /product="DNA gyrase subunit beta (EC:5.99.1.3)"
                     /codon_start=1
                     /transl_table=11
                     /translation="MATENKSTGYGAGSITYFESDLHKVRAKPQMYIGPTDTTGVFTI
                     LREAMDNAVDEYQAGNNRSVSIYIDKQMWVVDSGRGIPVDIHPKAKKSTLTVALTSLQ
                     SSGKMDATGKGAYATSIGTHGVGLKATNALSRAFDVWTCRNSQWWHTSFAKGDETSKV
                     AKSKAPRLPDGKSPKIGTVIRFEPDNQIFGKASLEVKDVANWAQITSYMNPGLSVTLT
                     AKGKTKTWLSKKGVVELLAKQVKRLEANVLGKTLVHGSKTLDLAIAFTDAEGDKLVDA
                     HTNTIRNVEYGVHMSAFWDALGRSLKPYGNSKMRFTPSDLREGVVGVLNYKIASPRFD
                     SQTKEKLVDERVGKPCLEECLEVLEAFWKRHKNMAKQVVQRASDLNKSKVDFQQQKRA
                     MRELKTGTGPLKLPGKLTTAKCAPDKRELFLVEGESAGGTAKFARDKTYQEVFYLRGK
                     ILNAERATDSKVLESEEVLGILKSIGFDPSKKEPMKSLRVGRIIGLTDPDDDGYHITS
                     LILTLLAKYVPDLFTRGMVYAVDAAEYVGTVKGKLRYAQDKHKLIKLNGGKAPKDMMH
                     LKGWGEATVVQLRRMAFDPKQRKLCKLSAPTDGGKRLKLIMSEDPAIRKVMLGV*"
                     /db_xref="apo:Arcpr_0091"
                     /db_xref="UniRef100_B2ZYK3"
                     /db_xref="B2ZYK3_9CAUD"
                     /db_xref="5.99.1.3"
     gene            complement(110574..111515)
                     /locus_tag="PH2015_14_scaffold_1_prodigal-single_136"
     CDS             complement(110574..111515)
                     /product="hypothetical protein"
                     /codon_start=1
                     /transl_table=11
                     /translation="MTNNVIATPITNESVVHQLLVPHKNGLQVHLEPGKSRTGTVTSV
                     FHKGLTAAWRVKTNEGEPQPHIQIAVGDKAIVLDDHTYAGFSDAVRALFNALQPALVS
                     DEERAQAAFASVPTELQNLMTILAQPNGADQAWTFDIDTSGDANVVLGKVTFLRGKPE
                     PLTLSCRFELQHREVKGKVRSRIMMTVGEHDPVRVRNADDAIEGAYDEFDCHCPGQQR
                     HMMTWDDTGDGIHYFAFHTGTRISRLAQAAHGQYVNQSLDDDADADAVAANQALEAFV
                     EVFLDPTTAMPRYKGTPAKMPAIVQRIEMVTTSGFLA*"
     gene            complement(111512..111811)
                     /locus_tag="PH2015_14_scaffold_1_prodigal-single_137"
     CDS             complement(111512..111811)
                     /product="hypothetical protein"
                     /codon_start=1
                     /transl_table=11
                     /translation="MTCETSTFGKLAYRKIRGWSVIWAQLQAACTMRRTEVFSSHLHL
                     QVGGWCLPVPFVSWYLLIRAENGEIFYEDTSAEAQAMIKHLQQVRNSLFQPRSQS*"
     gene            complement(111808..112185)
                     /locus_tag="PH2015_14_scaffold_1_prodigal-single_138"
     CDS             complement(111808..112185)
                     /product="Putative uncharacterized protein n=1 Tax=Delftia
                     sp. (strain Cs1-4) RepID=F6AQD4_DELSC"
                     /codon_start=1
                     /transl_table=11
                     /translation="MPCTKRGYTACFCPACDLDVIAGEERLQQERFELKAALETNGYF
                     NLRWFGNVCVGLHQYLTTCGIVVGLDESSYERRYCYQDRAEAARILEEWDGVQHPGGN
                     WIKLKGRLDGQPVDMLNPNWRAT*"
                     /db_xref="UniRef100_F6AQD4"
                     /db_xref="del:DelCs14_1795"
                     /db_xref="88917234"
                     /db_xref="F6AQD4_DELSC"
     gene            complement(112187..112426)
                     /locus_tag="PH2015_14_scaffold_1_prodigal-single_139"
     CDS             complement(112187..112426)
                     /product="hypothetical protein"
                     /codon_start=1
                     /transl_table=11
                     /translation="MATMFFFNGAAISLDELSRILGIQSTRHLHVEKLRARWSGCVPE
                     FILRRYCLADRVKITPERVIDVECRHVPHKHKIRR*"
     gene            complement(112435..113421)
                     /locus_tag="PH2015_14_scaffold_1_prodigal-single_140"
     CDS             complement(112435..113421)
                     /product="hypothetical protein n=1 Tax=Pseudomonas luteola
                     RepID=UPI00030A618A"
                     /codon_start=1
                     /transl_table=11
                     /translation="MIKVGAACKMLAPDGSLVPDANLGTTTVKKLTSLSVRDRREWLW
                     ALVHRNLLALDNQIRTVATWPAHRRMWRIGSDVLPVFTHPVSKSFYDNNRVMDEIGRR
                     LLITGKYARKHQIRLSFHPGQFVVLGSQNPLVREQSIAELEYHAMLFARMGYKGWHPD
                     GLSINVHVGLKDPNVKAMRELIKKASSDVQNLLTLENDEFSWCAQRVVDEFGDLVPLV
                     LDVHHYWIHQGVRLKATQPLVSSIKETWRGVQPKLHLAMSYPELCKASADSLTLSKLL
                     ADGNTKAKLRVHADEPWHHKCIEYAGSFGFDIMWEGGNKNLGAAVIAKQLNL*"
                     /db_xref="UniRef100_UPI00030A618A"
                     /db_xref="N2JAV5_9PSED"
                     /db_xref="mrd:Mrad2831_2133"
                     /db_xref="UPI00030A618A"
     gene            complement(113418..114467)
                     /locus_tag="PH2015_14_scaffold_1_prodigal-single_141"
     CDS             complement(113418..114467)
                     /product="Dienelactone hydrolase n=1 Tax=Acidovorax
                     delafieldii 2AN RepID=C5T899_ACIDE"
                     /codon_start=1
                     /transl_table=11
                     /translation="MKSFISIAAFVAGCVVTTFASAQTDNLADGRVGRIDFQSINTPD
                     MWQYARRNLNNTRAQAITGELLMPRNVNAGSRVPALVIMHGSGGVEPWAYDLWAARMN
                     PAGVAVFVVDSYKPRGVDSTSTNQGNANVTIASQTADALNALRVLATHPQIDPARIFV
                     IGMSRGGNPAFYSAWPMFQAPVNTNGAKFAGHIPLYPGMCNIRYRANDDTDRATAPIM
                     FALPDRDREDYQDVAVCERYAKDLAALGNAVTIKEYKGTYHAWDGGARRFRYEPGHTA
                     KPCDMELQMTPVMGSGLGRNARNLKTNESFKGFEDWNAAINSCMVVNPRSRIGGDHSQ
                     TDALIGDVLKFMGVR*"
                     /db_xref="UniRef100_C5T899"
                     /db_xref="A0A0D7K7V8_9BURK"
                     /db_xref="ack:C380_05010"
                     /db_xref="C5T899_ACIDE"
     gene            complement(114630..114863)
                     /locus_tag="PH2015_14_scaffold_1_prodigal-single_142"
     CDS             complement(114630..114863)
                     /product="hypothetical protein"
                     /codon_start=1
                     /transl_table=11
                     /translation="MRYVLKADGRFVQSSDDLTRIKCKINHFVTWWEAMAYKDPPSQL
                     SVVDTTTDLEVASSVFRPNQRLCWKVPKNVKNG*"
     gene            complement(114841..115308)
                     /locus_tag="PH2015_14_scaffold_1_prodigal-single_143"
     CDS             complement(114841..115308)
                     /product="hypothetical protein"
                     /codon_start=1
                     /transl_table=11
                     /translation="MDVRARTKLTLVTDKLPSHMLEQTRVQAGDWNAYQRAIKEFIEC
                     LPEEAFVPANSMLMQDRRLSDQWTSMLMQFKRAKCREYLGPLIRGVHAGPKVLTPEFV
                     QSLAVANQKDRVRREPYFVKIAAAYNYIRQLEWALDNKEQDQKDNGYALCAKS*"
     gene            complement(115317..115751)
                     /locus_tag="PH2015_14_scaffold_1_prodigal-single_144"
     CDS             complement(115317..115751)
                     /product="hypothetical protein"
                     /codon_start=1
                     /transl_table=11
                     /translation="VVQKQNEPSASVSPQHGERALPVILEGTIIIPYRKGFPIMLFEN
                     TDQSSPDCYVRARLHLAQNVWYGDVDETSNSKVSTPRNPHHHKSQGVIVFVPAQELTA
                     SSGIRVVRTFNSGKSARGMVTQLPRDWHDLYTHDTRGLFKPL*"
     gene            complement(115726..116286)
                     /locus_tag="PH2015_14_scaffold_1_prodigal-single_145"
     CDS             complement(115726..116286)
                     /product="hypothetical protein"
                     /codon_start=1
                     /transl_table=11
                     /translation="MSKRQAKSIRPKPSVVWQPNATQKLLAFLSDKADTSNVQVRAWD
                     VSATPLKNNAVFQHSPTCWWTQVAGRNEAYAVCTLPTKPGWYNRTHPVTLPSWEHATT
                     LVAFAVVRDMGVPVLQPMLGFCGATWAVDQQLQILHLEEGSSNAIGRQHQHWAHFAMA
                     AWLSELNGATTMIVDGGKSGAKTKRA*"
     gene            complement(116258..116848)
                     /locus_tag="PH2015_14_scaffold_1_prodigal-single_146"
     CDS             complement(116258..116848)
                     /product="hypothetical protein"
                     /codon_start=1
                     /transl_table=11
                     /translation="MILEPIKSLLEEAQISGVDTKALWECLEKAPITMIESLPELAEY
                     AGMEAMPPKTPYTIVVPTSNGMVVSVMFDVVAAGLTAILSRQLGYVPRFAILEWQIAH
                     PQVMMQGVIVCVGNNAINESLTAAKEAVATFSGQPPPREYLEAIAQNPLITKTWCYAT
                     VEALRTRGMLHQQNVGTNVNPIWMTKIHVQTSSQIH*"
     gene            complement(116838..117080)
                     /locus_tag="PH2015_14_scaffold_1_prodigal-single_147"
     CDS             complement(116838..117080)
                     /product="hypothetical protein"
                     /codon_start=1
                     /transl_table=11
                     /translation="VSQGKTHVENKHFDGLISEKVRVKVFLRNGISLRGLIVEHDDNV
                     IILEPLPDAQIASGENLLYKSFIASVQREVRSQNDS*"
     gene            complement(117123..117767)
                     /locus_tag="PH2015_14_scaffold_1_prodigal-single_148"
     CDS             complement(117123..117767)
                     /product="hypothetical protein"
                     /codon_start=1
                     /transl_table=11
                     /translation="MVKTFVPLDSKKCLQCAYLMLTETKFQDDCPTLSTPGCPALHFQ
                     IGVGMNIQKASDAIAEALYTKDVARLKRCVDRLAGSDPKDSEQVLDLVFDKTAALYGI
                     EIGNTDDADSGPSDDDQDEDTDLVPKGEATVSLTASNAPTAVQVPKAAETHSDEDEDL
                     VPSAKSPQHVAAAIVQDETTNVVVVAPIANASPVVDAAATADGGDDEWSDNGQP*"
     gene            complement(117822..118541)
                     /locus_tag="PH2015_14_scaffold_1_prodigal-single_149"
     CDS             complement(117822..118541)
                     /product="Uncharacterized protein n=1 Tax=Fomitopsis
                     pinicola (strain FP-58527) RepID=S8DUT6_FOMPI"
                     /codon_start=1
                     /transl_table=11
                     /translation="MAKTTKKPAAKGKKVVKKAAPPAKGKKVVKKAAAPAKTKKPVPK
                     AKKVVKKAAPAPKAKKALLAINLMVRVAIEVKDLDSIKGGSAGYVYKKGGKSTFVAKA
                     DVLLATETRIIYTTLKSIGSYDDVTSVDAADGMTVVTFEDGATVSVGANVQIVPMSGA
                     AAAEADEEAEDEEESDEDGDEDGDEEESDDEEESDDEEESDDEESDDEDEESDDEDEE
                     SDDEESDDDEDGEEDGDDSWD*"
                     /db_xref="UniRef100_S8DUT6"
                     /db_xref="bbw:BDW_11180"
                     /db_xref="W5X192_BDEBC"
                     /db_xref="S8DUT6_FOMPI"
     gene            complement(118627..119151)
                     /locus_tag="PH2015_14_scaffold_1_prodigal-single_150"
     CDS             complement(118627..119151)
                     /product="hypothetical protein"
                     /codon_start=1
                     /transl_table=11
                     /translation="MVSSTPPLREHAVSGFVELRREVQRLGRKHSNVLLLPVWSTNVF
                     EVDYYRFQRQPNDKDPILDLKGWPKRIDVCGYRNWGGVRPERLRVKVQCATDVNKCRV
                     PIAYAVDTCGKHHNPLCNMQLLAARGFTTGFGWIRVVSTDSDSLNALRRDTLEPLSNK
                     LLMPPPKKWLALGL*"
     gene            complement(119094..120035)
                     /locus_tag="PH2015_14_scaffold_1_prodigal-single_151"
     CDS             complement(119094..120035)
                     /product="5'-3' exonuclease; EC=3.1.11.-;;  TaxID=224324
                     species="Bacteria; Aquificae; Aquificales; Aquificaceae;
                     Aquifex.;" source="Aquifex aeolicus (strain VF5).;""
                     /codon_start=1
                     /transl_table=11
                     /translation="MKNKASAKPDKAHVLKLMIWDGNNLFHRSAGNKGLMRLTHKGRP
                     TGAIHGTVKSIISDIQTFKPDEVAVVFDGSGARVQKQKIYAGYKAQRSSNMDDALHHQ
                     MDVARDILRAAGICVLQKAGVDADDAIGALATLPNRSVLVVSNDKDFLQLVGSNCSTI
                     RNRGNGPELWNTKRVREHYGIKPTQIADYLALCGDSIDGIPGLKGCGPVLAVKLLKRW
                     GSLRAVVENRAKLQPRWKAAVTAQREDLRKFYKLTRLETKVVSSRAMQNIVPRLVPGK
                     YSADINALCEAHGLVWLNKWFQAHRPCVNTQSAGLWS*"
                     /db_xref="EX53_AQUAE"
                     /db_xref="UniRef100_O67550"
                     /db_xref="aae:aq_1628"
                     /db_xref="3.1.11.-"
     gene            complement(120047..120604)
                     /locus_tag="PH2015_14_scaffold_1_prodigal-single_152"
     CDS             complement(120047..120604)
                     /product="hypothetical protein"
                     /codon_start=1
                     /transl_table=11
                     /translation="MTTALSTESQQFKDVMRERVLQAFMGLIPAEKIDEMVTREVTAF
                     FETEQLLTVIETKVVVDNPNYDPKADSYYDAGKQRVERPALAFGSKMTPFRQLVWSTL
                     HEHLKPLVASALADTSSAVGAQLTDWATNRMTPSLDAAQKVNFQQLAIGMAGSMFDVV
                     LSQANEQAKLNLSHAFMQAGLRVPV*"
     gene            complement(120641..120716)
                     /locus_tag="PH2015_14_scaffold_1_prodigal-single_trna_6"
     tRNA            complement(120641..120716)
                     /product="Thr"
     gene            complement(120834..121178)
                     /locus_tag="PH2015_14_scaffold_1_prodigal-single_153"
     CDS             complement(120834..121178)
                     /product="hypothetical protein"
                     /codon_start=1
                     /transl_table=11
                     /translation="METAITTVGQLVQTNPWFVFGVYAVVAWAVVQCVESISKVWQPL
                     SECCADSITERQQEYLDVYEEHLGNYVRDTTGATQGHVIAIGSNAVVLKTDSGQLLSV
                     DFDRLEDEFTTE*"
     gene            complement(121200..121293)
                     /locus_tag="PH2015_14_scaffold_1_prodigal-single_trna_5"
     tRNA            complement(121200..121293)
                     /product="Leu"
     gene            complement(121893..122219)
                     /locus_tag="PH2015_14_scaffold_1_prodigal-single_154"
     CDS             complement(121893..122219)
                     /product="hypothetical protein"
                     /codon_start=1
                     /transl_table=11
                     /translation="MSRTIRRKRDIWEQRYYVNSVYRWAAYSAAYGKPQAESVTAAEA
                     ATAARDYHLDSRRCMTTPSWWVNLMMTRAQRQETRLLLQKLHTLADLEDTPLFPHQKR
                     PHHYYW*"
     gene            complement(122283..122359)
                     /locus_tag="PH2015_14_scaffold_1_prodigal-single_trna_4"
     tRNA            complement(122283..122359)
                     /product="Met"
     gene            complement(122734..123093)
                     /locus_tag="PH2015_14_scaffold_1_prodigal-single_155"
     CDS             complement(122734..123093)
                     /product="hypothetical protein"
                     /codon_start=1
                     /transl_table=11
                     /translation="MLEKSVSEAAIVNENSVPNMTSVATAEMPSIHRTQLAQFLRSLH
                     GRFVGVDFVKQDGCARALNGRLGVHKHCVGGENKTVADSRPYITIFDVKASGYRTLNL
                     ATATQLRANGLAYSIVG*"
                     /db_xref="msx:AU14_17660"
                     /db_xref="W5YKY9_9ALTE"
     gene            complement(123450..123539)
                     /locus_tag="PH2015_14_scaffold_1_prodigal-single_trna_3"
     tRNA            complement(123450..123539)
                     /product="Ser"
     gene            complement(123545..123620)
                     /locus_tag="PH2015_14_scaffold_1_prodigal-single_trna_2"
     tRNA            complement(123545..123620)
                     /product="Val"
     gene            complement(123745..123821)
                     /locus_tag="PH2015_14_scaffold_1_prodigal-single_trna_1"
     tRNA            complement(123745..123821)
                     /product="Pro"
     gene            complement(124106..124681)
                     /locus_tag="PH2015_14_scaffold_1_prodigal-single_156"
     CDS             complement(124106..124681)
                     /product="hypothetical protein"
                     /codon_start=1
                     /transl_table=11
                     /translation="MKLIASLDMETLDLGIRCQVFDIACVVAKIEEDREPREVRKELI
                     RLDLVEQMRLGRTASPQTVEFHEKQRGAEAFRQHLYGTSDYSVMSVSKAFEVLRDCTD
                     KVEEVWINGLSFDSAILQSLGVDVKDTKPLWWFRKERDVRTIRETITWVHRETDRSTV
                     AHDAYQDTLWNISVVDAYYRWLKRIPVKYRR*"
     gene            complement(124733..124969)
                     /locus_tag="PH2015_14_scaffold_1_prodigal-single_157"
     CDS             complement(124733..124969)
                     /product="hypothetical protein"
                     /codon_start=1
                     /transl_table=11
                     /translation="MKVTAGEFGVKVAYRESGKQYGSSGGEADTGLYPFEEVDIAAGE
                     EFVLPEGARLVFVRELTPCVDLADISDYIGGGSE*"
     gene            complement(125071..125556)
                     /locus_tag="PH2015_14_scaffold_1_prodigal-single_158"
     CDS             complement(125071..125556)
                     /product="Histone-like protein n=1 Tax=Hydrogenophaga sp.
                     PBC RepID=I4MGA4_9BURK"
                     /codon_start=1
                     /transl_table=11
                     /translation="MATKKSAKASAKAKSSKPAKTSAKTSKKVVKAKTKRVAAPGLFD
                     GLKPLKKSFTETQLIERGVEKAGIERKQVKAVHGDLQKVFAASAMKGGVNKVKLLGMI
                     FTVVHVPAKKMPAVKKGTMVKGFGGVEVKSPGKAAYVKPARFRVRVRITKKLKDAILG
                     A*"
                     /db_xref="UniRef100_I4MGA4"
                     /db_xref="I4MGA4_9BURK"
                     /db_xref="aav:Aave_4510"
     gene            complement(125683..126144)
                     /locus_tag="PH2015_14_scaffold_1_prodigal-single_159"
     CDS             complement(125683..126144)
                     /product="hypothetical protein"
                     /codon_start=1
                     /transl_table=11
                     /translation="MSLNHSHSNTVTGKKLKAVVLQHVKADQASPIGVCDKKKLLPFT
                     GLPLLAVFVLPSKKAGKIVAGQKTSNRGYVLLEDLSHQRSKKDMLVAPVDTITSLVRY
                     SDISAYSLKIESAQDKIRRAETDVNKATATLEKRRKKLEKVSAPKAVQTAL*"
     gene            complement(126256..126678)
                     /locus_tag="PH2015_14_scaffold_1_prodigal-single_160"
     CDS             complement(126256..126678)
                     /product="Putative uncharacterized protein n=1 Tax
                     =Actinoplanes sp. (strain ATCC 31044 / CBS 674.73 /
                     SE50/110) RepID=G8SCB9_ACTS5"
                     /codon_start=1
                     /transl_table=11
                     /translation="MSDTNTLFIAASRQKLRFPSERGDLTVEQLWDLPLQAKNGFDLD
                     SVAKAVNAELKSISEESFVATSNNPARARAELQLEVVKYVIAARQQDNQAAEARRLAA
                     SQRQVIAGALERKENAELENLSAEELRARLAAIDGAAS*"
                     /db_xref="UniRef100_G8SCB9"
                     /db_xref="ase:ACPL_6932"
                     /db_xref="G8SCB9_ACTS5"
     gene            complement(126697..128712)
                     /locus_tag="PH2015_14_scaffold_1_prodigal-single_161"
     CDS             complement(126697..128712)
                     /product="hypothetical protein n=1 Tax=Salinispora tropica
                     RepID=UPI00036CCEA6"
                     /codon_start=1
                     /transl_table=11
                     /translation="MVQFKTFGEAVARQWAQLSAHELFTVGEETDSLWETYLAAFPPG
                     TNPLYKTKTEHDCSCCRNFVKNVGNAVAIIDDEIHTVWDVEGLPSPYAEVAAAMREWV
                     IAKPLHRLFRRSEPQYGAESTRQTLDNRDVINWHHFWAKIDRKHFAAKDKIGPVLADF
                     DSSIQVFRRGVEELKPSAFADVLDLIEQKALYRGEEHLPAIRAFQKHVAAWNAAPNKR
                     AKKIYLFKNWSDRAARFRNTVIGTLIVDLSEGVDLDTAVKSFESKVAPTNYKRTTALI
                     TPGMVNSAMETINSLGLEPALQRRYATLNDIAVNNVLWVNNSDKNLLRGGTHDMLMQV
                     AQAAAPSTARAGVEISVEDFLRDVAPKAQSMQLLVRNKHSTNFVSLTAPADPDAPGLF
                     RWKNNFGWSYDGNLTDSIREKVKRAGGNVEGDLRFSLEWFNYDDLDLHCLTPGGEHIF
                     FGNKRGRYGHLDVDMNAGGGSTRTPVENIAFQTVADGKYVITVNQYSRRETVDIGFTV
                     EIADRACARQLSYPKGSQSGQTVDVAIVTVKSGHIVDVKINDKAITAEGVSQEKWGVK
                     TESWVPVQTVMYSPNHWDDQAVGNKHWFFMLLGCCNPETTRGIYNEFLSQKLEPHRKV
                     FEVLGNRSRCEPNSKQLSGLGFSSTRGDVASVRVVVGGATREYTVSF*"
                     /db_xref="UniRef100_UPI00036CCEA6"
                     /db_xref="A0A090EA05_MESPL"
                     /db_xref="stp:Strop_1948"
                     /db_xref="UPI00036CCEA6"
     gene            complement(128721..128930)
                     /locus_tag="PH2015_14_scaffold_1_prodigal-single_162"
     CDS             complement(128721..128930)
                     /product="hypothetical protein"
                     /codon_start=1
                     /transl_table=11
                     /translation="MIAWFLVITTVTVSPDYSISGRIEIVPKAFQTEAACESYKAQEV
                     ARLTKPGSANYILACRGISSVNTNK*"
     gene            complement(128927..129913)
                     /locus_tag="PH2015_14_scaffold_1_prodigal-single_163"
     CDS             complement(128927..129913)
                     /product="TRAP transporter solute receptor like protein n
                     =1 Tax=Ralstonia phage RSL1 RepID=B2ZXX0_9CAUD"
                     /codon_start=1
                     /transl_table=11
                     /translation="MKNIRNALIVVAIIGSVALSSTASYAQVRVGTGSAEGTYSTMFK
                     QLQAACGATVAMTETNTSGSNDNLDQIMANQLNAAWVQTDVLFFRARTEEMGNIKTLL
                     AMHPEEVHFLAPAVAKNKEGGTLGIGAKVPVFTSVENLVGRTVGAVGGSFTTAQVIRL
                     QSEINFSVQQFTDAKALMVALDAGTIEAAVFVGGAPMPALAALGPNYKLLSFSEATQN
                     KLKNVYRPARVSYNKMNANGLATVATDALFVTREYKTPRMVEQLAKFRACATAAAPEL
                     SETIGTHPKWKAVDPSNKGKWAYYDLPAATGDTSPKAVAAQPAKTSAQPAKK*"
                     /db_xref="UniRef100_B2ZXX0"
                     /db_xref="B2ZXX0_9CAUD"
                     /db_xref="dsw:QR90_02095"
     gene            complement(129992..130162)
                     /locus_tag="PH2015_14_scaffold_1_prodigal-single_164"
     CDS             complement(129992..130162)
                     /product="hypothetical protein"
                     /codon_start=1
                     /transl_table=11
                     /translation="MKNILFRIIGSLAVCAALGAVLWIAADTTPQPPAQQTAPAKPAS
                     KEENSMKDFKIN*"
     gene            complement(130159..130941)
                     /locus_tag="PH2015_14_scaffold_1_prodigal-single_165"
     CDS             complement(130159..130941)
                     /product="Uncharacterized protein n=1 Tax=Burkholderia
                     cepacia GG4 RepID=J7JH47_BURCE"
                     /codon_start=1
                     /transl_table=11
                     /translation="MNLIELNAKKERLATAAKWGLAGLAALIVSPIIFLVIKGAIGLA
                     VASIVGLAIVNFAPAVSMWFANQKLKAIKAEAARNPVETLQNVYAERLQKKNLFKQQI
                     TAFRAKVEGFAEKVQGFAESFPKDAPKFEQQLVAMRALLARRELKYKAVKSELEKFEL
                     VIQRADALWKMGLAAAEMNAAAGAFDGDQMMQRIKTETALESVTDSVNLAFSELESDL
                     MEGDDIGDMPTTPQLTHQPSQVLGVYMSDQDQKIPTLKERSA*"
                     /db_xref="UniRef100_J7JH47"
                     /db_xref="bct:GEM_3926"
                     /db_xref="A0A081VA95_BURCE"
                     /db_xref="J7JH47_BURCE"
     gene            complement(130938..131633)
                     /locus_tag="PH2015_14_scaffold_1_prodigal-single_166"
     CDS             complement(130938..131633)
                     /product="Uncharacterized protein n=1 Tax=Asticcacaulis sp
                     . AC402 RepID=V4NKJ0_9CAUL"
                     /codon_start=1
                     /transl_table=11
                     /translation="MKSKILVVLACALALSACDRAPSNVKTMMTTDCGVNWTIIQPGS
                     RVPTSVGACEYKTVLPDYPMQGDTEFLTQFKGNILVKTKIAYDYEIIDGLKFLREAKF
                     LGKASGSAATAAAGTAMSAFETAENVVIDVRIREIVTSKTINADIVEFNPSAFEDVVF
                     AEANKQLADRGVKLNSMTFVTIPEEQTRMAIDAATAVGIYRAKGLEQLGRDLAVARAG
                     ATQINIHTQKDSK*"
                     /db_xref="UniRef100_V4NKJ0"
                     /db_xref="V4NKJ0_9CAUL"
     gene            complement(131630..131827)
                     /locus_tag="PH2015_14_scaffold_1_prodigal-single_167"
     CDS             complement(131630..131827)
                     /product="hypothetical protein"
                     /codon_start=1
                     /transl_table=11
                     /translation="MNKIPHVLVTLFLALLMAISGWHTVLYFVDGGLRGSWISSVLVA
                     LALALFWITCALGIREIWRKR*"
     gene            complement(131838..132023)
                     /locus_tag="PH2015_14_scaffold_1_prodigal-single_168"
     CDS             complement(131838..132023)
                     /product="hypothetical protein"
                     /codon_start=1
                     /transl_table=11
                     /translation="MNLQLVLQLFAVAVLASIASGLLLTNPILRLFGGSLKVIVLLAI
                     HLVIVACIVTLAYPFLK*"
     gene            complement(132025..132486)
                     /locus_tag="PH2015_14_scaffold_1_prodigal-single_169"
     CDS             complement(132025..132486)
                     /product="hypothetical protein"
                     /codon_start=1
                     /transl_table=11
                     /translation="MFDLEALGFRSFQKQQPALHTDIIMAVWSTTAGDRFGSIRSIDF
                     IRGWYSTWIKGPETMGCGMHAEAVLSLFPNADREWSYEVVLIHDQCYSTGGEETPGVL
                     PEIVFENSKAYWIPSTDLIGQLPACDALELSRGNCKTKLRHAGVFYPRRGA*"
     gene            complement(132505..132954)
                     /locus_tag="PH2015_14_scaffold_1_prodigal-single_170"
     CDS             complement(132505..132954)
                     /product="hypothetical protein"
                     /codon_start=1
                     /transl_table=11
                     /translation="MTFPTVTLKRAPNSQVRIGITEFKGEQRIDIREWRIFDGKKDYG
                     PTKHGVTVPMHIAKDFGAAVTAAVAAAPNRVVDLENVTRWVICKSKADAQFHKKNVYA
                     SEAEARTKSPPDGYSIYKILVADGVVTRTRQVAERAKQKWRTVESAR*"
     gene            complement(132985..133452)
                     /locus_tag="PH2015_14_scaffold_1_prodigal-single_171"
     CDS             complement(132985..133452)
                     /product="hypothetical protein"
                     /codon_start=1
                     /transl_table=11
                     /translation="MMPSADLPVLKATTQPLTGQSFEFFVAAMASKNGVWQPINNEIA
                     KSTWSSQIFQQRLQSAGLDISCDLFVLIVLLADGVPGRLVSWTWTLANMAHRIGTNKL
                     TMHHWLADYGTGVPDDDEYSRVWDAQKHPDAPAGNRFDQAVTWQHLLYAVNKQ*"
     gene            complement(133449..134108)
                     /locus_tag="PH2015_14_scaffold_1_prodigal-single_172"
     CDS             complement(133449..134108)
                     /product="hypothetical protein"
                     /codon_start=1
                     /transl_table=11
                     /translation="MTDPNDLRWWLVQRYTIGPMWSVHPTSRIGIDRIISGDYMGSAE
                     FEFGAVPESWRAMRAMAASDDLVRRETEWRTHADSPIHVIASKSLDWDELQQHIFEVA
                     QNTKHLKESALMNVWMTAEDPTRPWQRKTCAWLLLDPKRPVFWCIDATVCDALWLELN
                     KHIGVRGEDLRMFDNVKFEHAGRTWTGVVKGIYENHAELQMQNDQRQRVPYSQIWSSS
                     K*"
     gene            complement(134111..134479)
                     /locus_tag="PH2015_14_scaffold_1_prodigal-single_173"
     CDS             complement(134111..134479)
                     /product="hypothetical protein"
                     /codon_start=1
                     /transl_table=11
                     /translation="MRELLLAGVAYPLWYASGFYPRSTVSPKPAIWLWAYGMAMYLLW
                     YYIHWSPVMKSAWYANAFLWAAPCVLLVHNRWQHVVFLGWAGLDMIYLVTGWHSHTWN
                     IAILCIGFLRSWADTRPDRK*"
     gene            complement(134484..134774)
                     /locus_tag="PH2015_14_scaffold_1_prodigal-single_174"
     CDS             complement(134484..134774)
                     /product="hypothetical protein"
                     /codon_start=1
                     /transl_table=11
                     /translation="MKASEAHALTSQYVNSADVDVLYRKLCERIRATAQQGKTSIAHP
                     FSGLDGSRVGMPTREQQDALRQKLVADGYSVDDHPDPDPGHPCSGAYTTVSW*"
     gene            complement(134777..135193)
                     /locus_tag="PH2015_14_scaffold_1_prodigal-single_175"
                     /gene="rpoA"
     CDS             complement(134777..135193)
                     /gene="rpoA"
                     /product="rpoA; DNA-directed RNA polymerase subunit alpha"
                     /codon_start=1
                     /transl_table=11
                     /translation="MYINQVVDMLQLTVRTENVLKSQGITTISELLMRSPSDISKLPN
                     ASSKVVLEIQTALAVKGLQLNTIGYSAFSADKVESSATQALALEMFRQEIGKLVLQQN
                     LAHYRHPMLNAQSMPNLAESVADATDVFIKVFSRSA*"
                     /db_xref="cbx:Cenrod_0190"
     gene            complement(135195..135647)
                     /locus_tag="PH2015_14_scaffold_1_prodigal-single_176"
     CDS             complement(135195..135647)
                     /product="ATP-dependent Clp protease adaptor protein ClpS
                     n=1 Tax=Chromohalobacter salexigens (strain DSM 3043 /
                     ATCC BAA-138 / NCIMB 13768) RepID=Q1QUS0_CHRSD"
                     /codon_start=1
                     /transl_table=11
                     /translation="MNATLKSVLATSLTWLNNALPDVDNPPNDGDGGTTVIERPPVLA
                     PVDKDAEKTAKPPMFAVVLHNDSSTSPEFVVSVLNDVFGLNRQRATSIMMAAHTGGKA
                     TVAIYSREVAEAKCEQCRVKIARDGVNAASPGSDCELTFTVVQETDGE*"
                     /db_xref="UniRef100_Q1QUS0"
                     /db_xref="csa:Csal_2441"
                     /db_xref="Q1QUS0_CHRSD"
     gene            complement(135705..135959)
                     /locus_tag="PH2015_14_scaffold_1_prodigal-single_177"
     CDS             complement(135705..135959)
                     /product="hypothetical protein"
                     /codon_start=1
                     /transl_table=11
                     /translation="MKHESVNYMWKQWHERKLKGVVLTPVSTLKEIATDLEVTYQSLK
                     ALLESKPGAPKPKFLGSQRNRPCSFYNKAEVVAWFANYNK*"
     gene            complement(135962..136453)
                     /locus_tag="PH2015_14_scaffold_1_prodigal-single_178"
     CDS             complement(135962..136453)
                     /product="Uncharacterized protein n=1 Tax=Rhodobacterales
                     bacterium HTCC2255 RepID=Q0FFW2_9RHOB"
                     /codon_start=1
                     /transl_table=11
                     /translation="MKRFCSTFTPAFTPHQMLRLGVFEGRYLNSTLHEYPASWRRGAK
                     LSDIPDPTINAFGVKSRQPLSIWLENGWIHPQDPWGWFQWYCRYYTGRRTDDDARQIA
                     RWRAFARHSAQVVYNGNRDVNTRRVQRQALLQWSWDPLPDFKNIRGESAWDKFQNVIH
                     NKG*"
                     /db_xref="UniRef100_Q0FFW2"
                     /db_xref="Q0FFW2_9RHOB"
                     /db_xref="sphk:SKP52_02345"
     gene            complement(136450..136704)
                     /locus_tag="PH2015_14_scaffold_1_prodigal-single_179"
     CDS             complement(136450..136704)
                     /product="hypothetical protein"
                     /codon_start=1
                     /transl_table=11
                     /translation="MQTTSIFLLIEDHHPKATGDLGATVICEETVVDLETQRRIRGSV
                     LHLRGNSDQVNAYMAACAPIWCCTNSPMLGSWVKYEASDK*"
     gene            complement(136704..137213)
                     /locus_tag="PH2015_14_scaffold_1_prodigal-single_180"
     CDS             complement(136704..137213)
                     /product="hypothetical protein"
                     /codon_start=1
                     /transl_table=11
                     /translation="MKPKVSKTVVARVNTRLRALRESLRSPDALLHYAEQNIREALRR
                     VEDTTRPVVVWTYRVNLTPEQLASFQKMSGWEVMGMLHHVVDNKYALVARAVDRSCYG
                     VLYPTGELERSVKKREFELRRGNWSVPRTVRAPAMPRTEVIYGAREPAPAGPVKPNTM
                     WESISVGGR*"
     gene            complement(137210..137443)
                     /locus_tag="PH2015_14_scaffold_1_prodigal-single_181"
     CDS             complement(137210..137443)
                     /product="hypothetical protein"
                     /codon_start=1
                     /transl_table=11
                     /translation="MKHYSTATPKQAREWLIKNDPEAAAYWTTVADTEVIAAMGENLQ
                     DFGADSEWTSEVDHPLLAPAFGNTLLQVEARLV*"
     gene            complement(137456..138253)
                     /locus_tag="PH2015_14_scaffold_1_prodigal-single_182"
     CDS             complement(137456..138253)
                     /product="hypothetical protein"
                     /codon_start=1
                     /transl_table=11
                     /translation="MKTKQFNARRYEAALRASMATPAAQQFADNWNTQWSEFSSNLEQ
                     SRSQGFINTRNAQFEPMRFRKNETRLDTDVPHQQKVLPNKGIDLDIAVLVNSEIALQV
                     KLYGTYEARVVADDRAPNWRSVVRDRKIEHTAITHFPMRYQNLLKRLEFTTDLVLTPA
                     QMTWLAGQHALGGQCKVYCSVRRRDTNATALLLRDDDVYVLLFEDGSFAKNHRIPNFA
                     HPKATDRNLTWPYNKRVKRNVTNAPVNQVRADVSATCFSINRGYAAR*"
     gene            complement(138464..139474)
                     /locus_tag="PH2015_14_scaffold_1_prodigal-single_183"
     CDS             complement(138464..139474)
                     /product="Uncharacterized protein n=1 Tax=Xanthomonas
                     campestris pv. vesicatoria (strain 85-10)
                     RepID=Q3BZY0_XANC5"
                     /codon_start=1
                     /transl_table=11
                     /translation="MGGNALKHLNVQRIPAKQYAVLACKVQQRFSTLFGQIPDLVPSY
                     AQKQDFGDCDMLVTSADLPELWREGLAAASNSRGWLRNGDVTSMEIENVQFDFINVPR
                     ATRKFAYTYFAYNDLGNLMGRIAHKMRFKYGHEGLVYVLREGDQVLANLPVSAEPSDV
                     FDFMGYDYDRWTEGFETLNDIFEYAASTPFFHPDIYLLHNRNHISRIRDAKRKTYTEF
                     LTWCSAKGASHWTAAWDWTSVVEQQRILHLLRACDRWPKLREDLNTVMAEHQSNKEFQ
                     TRWNGDLVTRWTGLTGRDLGKFMAHLRNHPDFAVKSQYSEELEQFARAQSATDWQAAK
                     TG*"
                     /db_xref="UniRef100_Q3BZY0"
                     /db_xref="xcv:XCVd0124"
                     /db_xref="Q3BZY0_XANC5"
     gene            complement(139497..140141)
                     /locus_tag="PH2015_14_scaffold_1_prodigal-single_184"
     CDS             complement(139497..140141)
                     /product="hypothetical protein"
                     /codon_start=1
                     /transl_table=11
                     /translation="MLFNTEEKKQARLVTVIEPTRRAHHGNLPNDMHYVTLSGHCSLY
                     GEIVPGSDYDHMISSGLVRPEQFIGVDAEPTTQRHNAQLQQSTWITCPIEHAIKPLVQ
                     AYKIGLVFLDTTSLPLPKSGLKLFEAVLEAVCDVDYTTVIVVNWCLKHRQHDLKPPQV
                     ITSINNSPVWQKLRVRNPNWTVGQEHYLYKSDECQSTRMGSWIFTNAPGQLSLF*"
     gene            complement(140144..140527)
                     /locus_tag="PH2015_14_scaffold_1_prodigal-single_185"
     CDS             complement(140144..140527)
                     /product="hypothetical protein"
                     /codon_start=1
                     /transl_table=11
                     /translation="MGKTSSKADGRQAEELALFCHTLQMTNKELHETSPVPFDTLLAA
                     FAPNFLIASPNARVADNTKAVKDLVLKAKSDEVSLAVSQRLQILVKRLTVAELQLAGK
                     DNFYQVEQRLAVVNSSLNKIMKRLG*"
     gene            complement(140724..141563)
                     /locus_tag="PH2015_14_scaffold_1_prodigal-single_186"
     CDS             complement(140724..141563)
                     /product="hypothetical protein n=1 Tax=Gemmata
                     obscuriglobus RepID=UPI00016C4D70"
                     /codon_start=1
                     /transl_table=11
                     /translation="MTNKQSMSHDDLGDRMKMYEKTEAGRHFMPRIPIVARLDGRAFH
                     TFTRGLHQPYDDRLMECMVNTTKALVQQTNAVIGYRQSDEITLIWPGTENLEDFWFGG
                     RVQKMCSLLAAITTLEFNTQIKQCLPAAYAAKSPIFDCRVWQVPDETEAVNVLVWREN
                     DAVKNSIMSMALAVAGHKAVLNKSQNEQLDLIHAGGQNWNAAPEWAKRGTYVSRQRIN
                     KPFTCAEFETLPLKHHARSNPGLVIERIEIAEKSLPRLTSVINRADVVFRGAPPMVVE
                     LTQ*"
                     /db_xref="UniRef100_UPI00016C4D70"
                     /db_xref="A0A081BYP9_9BACT"
                     /db_xref="str:Sterm_2087"
                     /db_xref="UPI00016C4D70"
     gene            complement(141575..142060)
                     /locus_tag="PH2015_14_scaffold_1_prodigal-single_187"
     CDS             complement(141575..142060)
                     /product="hypothetical protein"
                     /codon_start=1
                     /transl_table=11
                     /translation="MKHAYPTTPLQTGPNCVAYAFAFAIESALSALPPEYHRRINRAE
                     IERLVGAPADVRVAATVLQFKYDWLQISTYAIAPVFAKAPYVTATWRNGISHAVCIFN
                     HAHEYDPALGTTQVTHGTDKMANWTTVVAVQERCPVANRWRKYALYRALCSLVGYDSI
                     P*"
     gene            complement(142057..142353)
                     /locus_tag="PH2015_14_scaffold_1_prodigal-single_188"
     CDS             complement(142057..142353)
                     /product="hypothetical protein"
                     /codon_start=1
                     /transl_table=11
                     /translation="MEMKYVVVEYDLPEGRNEYMFVFPKNINHDRLRESLEAIRHGGD
                     RRWERHYPAPISAGFTDGKTCWGRSETLNLNSRACDTQLLNEGGFRLITTKEKS*"
     gene            complement(142362..142778)
                     /locus_tag="PH2015_14_scaffold_1_prodigal-single_189"
     CDS             complement(142362..142778)
                     /product="Putative uncharacterized protein 114 n=1 Tax
                     =Deftia phage phiW-14 RepID=C9DG85_9CAUD"
                     /codon_start=1
                     /transl_table=11
                     /translation="MKRKHKTDPRKQRELAEAWDKTQAAWDKLPKFARSADKPQDISA
                     TTGFVALDRHLGGIKPGELFVLGARSNVGRTTVAADRDTSRIPSRDTGAGSTAPAPTK
                     VYTGTKLVGIATMHKSNMVPVFSADEALEVAKMRRN*"
                     /db_xref="UniRef100_C9DG85"
                     /db_xref="C9DG85_9CAUD"
     gene            complement(143043..144443)
                     /locus_tag="PH2015_14_scaffold_1_prodigal-single_190"
     CDS             complement(143043..144443)
                     /product="nicotinic acid phosphoribosyltransferase (EC:2.4
                     .2.12)"
                     /codon_start=1
                     /transl_table=11
                     /translation="MKDQFTNMALNADSYKLSHYLQLPPGSNYLSSYIEARDRTFYPN
                     AVFFGLQAWLKSYASVPVTHEDIEEAAAVAQVHGEPFNREGWMRVVNKHKGYLPLSIE
                     ALPEGTIVPVGVPMVQVVNTDPELAWLTSYVETQLLRAVWYPTTVCTQSHALRKLIGD
                     ELQRTADDPAGLLPFKLHDFGARGASSQETAALGGMAHLVNFMGTDTLAGILAARRWY
                     REAMAGFSIPAAEHSTITSWKRSGESAAYLNMLKQFGGEGKMLAVVSDSYDIENAVAN
                     IWGKELREAVLATKGTLVIRPDSGDPVVLVPKIVAQLAKDFGATRNSKGFLVLNPAVR
                     VIQGDGVNPLSIRSILGALAANGYSAENVAFGMGGALLQAVTRDTLGFAMKANAICTA
                     QDGWYDVYKDPVTSSAKRSKRGVQAVVRRDGVLVSVRRQDLMSGEQNLLQTVWRDGQL
                     LIDQTFAQVRERAAQA*"
                     /db_xref="gsn:YC6258_02134"
                     /db_xref="UniRef100_V5EV88"
                     /db_xref="A0A021XG29_9RHIZ"
                     /db_xref="V5EV88_9RHIZ"
                     /db_xref="2.4.2.12"
     gene            complement(144518..144805)
                     /locus_tag="PH2015_14_scaffold_1_prodigal-single_191"
     CDS             complement(144518..144805)
                     /product="hypothetical protein"
                     /codon_start=1
                     /transl_table=11
                     /translation="MFHNLNVKHPRMAMALSLLAALSALLVLLRGAHTVWCWSWGNWT
                     TGPVWFTTPSYLGFVAVWAILVIGVLCIFAPEPTTRLSEEDQDDSYDSRRS*"
     gene            complement(144790..145152)
                     /locus_tag="PH2015_14_scaffold_1_prodigal-single_192"
     CDS             complement(144790..145152)
                     /product="Uncharacterized protein n=1 Tax=Ochrobactrum
                     intermedium M86 RepID=M5K287_9RHIZ"
                     /codon_start=1
                     /transl_table=11
                     /translation="MNKKKLIAVGEAAPARSHLTKPCTDCPLRRDSLQGWLGGYTAEE
                     YSRLNHSDETVDCHVHAGSRCAGVYIYRRNTAKWVPEQHKLPADHTNVFSTPMEFIAH
                     HSTHMPVKGLARKTCSTT*"
                     /db_xref="UniRef100_M5K287"
                     /db_xref="M5K287_9RHIZ"
     gene            complement(145149..145472)
                     /locus_tag="PH2015_14_scaffold_1_prodigal-single_193"
     CDS             complement(145149..145472)
                     /product="Tax=RBG_13_Acidobacteria_68_16_curated"
                     /codon_start=1
                     /transl_table=11
                     /translation="MKYMETLRNTGRTTRMLKRAIVLDKQGSAVYIVASNDRHAKALN
                     EQLAGLDTENTIKVETANSLANFDWETLSLKRAHPNCVVLVDHWAIQQRFEVMLQELH
                     RYDLP*"
                     /db_xref="86797695"
     gene            complement(145469..145918)
                     /locus_tag="PH2015_14_scaffold_1_prodigal-single_194"
     CDS             complement(145469..145918)
                     /product="hypothetical protein"
                     /codon_start=1
                     /transl_table=11
                     /translation="MIDVHALLERSIATQCQHIWGESPQNHVCGLLEEAVEVAHASGE
                     LTQEQCLEVLTACVRRVYERSVPDSNSRPRELYDELCDLTVMASCVRMQTQYMEQQPL
                     LVHAYCKISQLTGDYLSQPEKFRAKTQAKHATGIRLPTLTQYLEDKP*"
     gene            complement(145915..147018)
                     /locus_tag="PH2015_14_scaffold_1_prodigal-single_195"
     CDS             complement(145915..147018)
                     /product="bifunctional nicotinamide mononucleotide
                     adenylyltransferase/ADP-ribose pyrophosphatase
                     (EC:2.7.7.1)"
                     /codon_start=1
                     /transl_table=11
                     /translation="MSKSYDVLVYIGRLQVPHRGHEHIIETALSQSHRVLLLLGSANS
                     ARNLRNPFTFEERAAMIEARFPNNTSLCIQPLDDYPYNDDAWMHQVQQRVHQYLGTLA
                     DTGSRTKVGLIGYGKDSSSYYLNMFPQWGSISAEPISHRGVVISSTEIRKVLFDPNGL
                     HGTRDLETYCSPQVVDWISQNLPNLVDTARDQKVWQLLRDENRYITRYRESWEPAPYK
                     PTFVTVDAVVVQSGHVLLVRRKAEPGRGLLALPGGFVDQNERLLDAAIRELREETRLR
                     VPVPVLRGSLGDRERPQLLAQRVFDDPYRSLRGRTITTAFYFRLTDQPELPAVKGGDD
                     ASEAIWYPLANIRAHEMYEDHYHIIHAMTGGAL*"
                     /db_xref="hch:HCH_06993"
                     /db_xref="UniRef100_Q2S6W6"
                     /db_xref="Q2S6W6_HAHCH"
                     /db_xref="2.7.7.1"
     gene            complement(147042..147200)
                     /locus_tag="PH2015_14_scaffold_1_prodigal-single_196"
     CDS             complement(147042..147200)
                     /product="hypothetical protein"
                     /codon_start=1
                     /transl_table=11
                     /translation="MSDNIKALARPIVVGLLTFLAVLNPSKTAHAGSSAAATYHAQPA
                     ATATSLFC*"
     gene            complement(147203..147919)
                     /locus_tag="PH2015_14_scaffold_1_prodigal-single_197"
     CDS             complement(147203..147919)
                     /product="Putative uncharacterized protein RB69ORF132c n=1
                     Tax=Enterobacteria phage RB69 RepID=Q7Y513_BPR69"
                     /codon_start=1
                     /transl_table=11
                     /translation="MSDTVFNQDLPRSLLIDSQVTYTPLTFSHYLRQTEHVKNEPMLW
                     NCDWEHAWTLGGPITKQWLSQMPEGWQRDDGPVVVDTRVHMLMPGWMPCIPGWHHDDV
                     IRDTPNGQPNYFSPTRSEHLMTLLNSDVSATEFAVGSAQFVIPADDQIMYQVWHPEVD
                     ALLLKGTLSSVTVPDSALVSFNDRAWHRGTPAVKGGWRWFGRISRYQRDGVRIDRGNP
                     RTNETRNQVQVYLPEPNKGW*"
                     /db_xref="UniRef100_Q7Y513"
                     /db_xref="A0A076G8A3_9CAUD"
                     /db_xref="Q7Y513_BPR69"
     gene            complement(147999..148667)
                     /locus_tag="PH2015_14_scaffold_1_prodigal-single_198"
     CDS             complement(147999..148667)
                     /product="Putative metal dependent phosphohydrolase n=1
                     Tax=Cronobacter phage CR9 RepID=M1F2B1_9CAUD"
                     /codon_start=1
                     /transl_table=11
                     /translation="MTTFAPGTQLNSMLVLTVNNHSNQFDKGGKPYILHTLRVMHRLR
                     TEDEELQCIALGHDVVEDCGVTYAQLAELGFTQRVIDGIRCLTKTTGESYDEYRAKVL
                     SNRDAMRVKLEDLRDNSDIRRLKGVTEKDIQRMVKYHKFYLELKEALATEQLVNVQGM
                     IFAKHAVIKAAAVGVISRNLRVHEDRPQELAHTMACQMLDAAVEEIMVPGTEPYYGAA
                     LVKP*"
                     /db_xref="UniRef100_M1F2B1"
                     /db_xref="M1F2B1_9CAUD"
                     /db_xref="ckr:CKR_1637"
     gene            complement(148677..148958)
                     /locus_tag="PH2015_14_scaffold_1_prodigal-single_199"
     CDS             complement(148677..148958)
                     /product="hypothetical protein"
                     /codon_start=1
                     /transl_table=11
                     /translation="MANKKPSTKFTVAQLLDLALDARQSIKAGRLQETDEVYLSLEVL
                     KDGDESTYANRVHGGEIVQVCLVNNDPNSQSQYVHIQLMGEPNFKVYPD*"
     gene            complement(148969..149202)
                     /locus_tag="PH2015_14_scaffold_1_prodigal-single_200"
     CDS             complement(148969..149202)
                     /product="hypothetical protein"
                     /codon_start=1
                     /transl_table=11
                     /translation="MIEDMVNRGRNASPSNFPPLSKRTQYVDVCCHPVGHSPGCGFVA
                     YTPVVERVRCGYCNRRVFDIELPACEGCGAPIP*"
     gene            complement(149199..149936)
                     /locus_tag="PH2015_14_scaffold_1_prodigal-single_201"
     CDS             complement(149199..149936)
                     /product="Metallophosphoesterase n=1 Tax=delta
                     proteobacterium MLMS-1 RepID=Q1NN78_9DELT"
                     /codon_start=1
                     /transl_table=11
                     /translation="VRALVVSDLHVEFRGGSWRCPFDVSPSDYDVVVCAGDVHSGVNG
                     VHWLQKQWPAHPVVYVPGNHEYYGHTTAVLDLIRDAARGTNIQVLDRDVFVLDGVRFA
                     GATLWTDLELCGDGGIHTMRGLNDWRLIKNLRRDWWVSEHRHSVMWLHEQLREHPNTV
                     IVTHYLPHTSVHPKWENSLINSGFASDLSSIFARDPALWIHGHTHDRCDYVHHNGITQ
                     VVCNPMGYPGEYQNQQPLVVNIQEAAA*"
                     /db_xref="UniRef100_Q1NN78"
                     /db_xref="Q1NN78_9DELT"
                     /db_xref="hna:Hneap_0948"
     gene            complement(149938..150522)
                     /locus_tag="PH2015_14_scaffold_1_prodigal-single_202"
     CDS             complement(149938..150522)
                     /product="Uncharacterized protein {ECO:0000313|EMBL
                     :KJA12449.1};  TaxID=80878 species="Bacteria;
                     Proteobacteria; Betaproteobacteria; Burkholderiales;
                     Comamonadaceae; Acidovorax.;" source="Acidovorax
                     temperans.;""
                     /codon_start=1
                     /transl_table=11
                     /translation="MSVREITDRFIGLRVQRKVAGETKPRIKNFSFRIPVRRQGVTGW
                     RDATETERKEIWARANALDKEWADLQSTASVDHQKTWRPRSDKTNTGVTGIRYKWAPD
                     SQGYMIEAFWVNITVNSKTHAAAVRLSNRTWKAGWTMAVDKLVAFRGLDQQQREHLLK
                     LMPRMNKLREAAPSAQEIARVRADFVARRNDREA*"
                     /db_xref="A0A0D7KEG6_9BURK"
     gene            complement(150548..150781)
                     /locus_tag="PH2015_14_scaffold_1_prodigal-single_203"
     CDS             complement(150548..150781)
                     /product="Uncharacterized protein n=1 Tax=Polaromonas
                     naphthalenivorans (strain CJ2) RepID=A1VVG7_POLNA"
                     /codon_start=1
                     /transl_table=11
                     /translation="MDKRGACVNCPFRASSSLWFDADGLEALDEGREPGCHVIVGNNL
                     QFNNPLTTADEVCIGYLRWVANRPGYNRPRSES*"
                     /db_xref="UniRef100_A1VVG7"
                     /db_xref="pna:Pnap_4365"
                     /db_xref="A1VVG7_POLNA"
     gene            complement(150789..151013)
                     /locus_tag="PH2015_14_scaffold_1_prodigal-single_204"
     CDS             complement(150789..151013)
                     /product="hypothetical protein"
                     /codon_start=1
                     /transl_table=11
                     /translation="MFKKITYAEYLRRLQDRDLSVSCAQWWLSHYPGWEDPVLLALRD
                     TTAELAHIVETYVDPTTVDEEHLAAEAVAA*"
     gene            complement(151006..151350)
                     /locus_tag="PH2015_14_scaffold_1_prodigal-single_205"
     CDS             complement(151006..151350)
                     /product="hypothetical protein"
                     /codon_start=1
                     /transl_table=11
                     /translation="MLVQTLDSGETRTGTITLQRESAPEASETSQFSALNALLRKMDL
                     PINRKNVRKANDLSWLCRNMGIRNGNHPDYPKAREVLLALARDNHALKNSELRRMSQS
                     SQFEPTREKPNV*"
     gene            complement(151367..152164)
                     /locus_tag="PH2015_14_scaffold_1_prodigal-single_206"
     CDS             complement(151367..152164)
                     /product="hypothetical protein n=1 Tax=Acidobacteriaceae
                     bacterium KBS 83 RepID=UPI00037F1536"
                     /codon_start=1
                     /transl_table=11
                     /translation="MATKSPVTANIGGAILPARVYAWRPDVPDHRDRPYKHTRMKAIP
                     TKVDPLGKWNPIENQGSLGSCTGNSSTSMLEIKLAGTTDTFQPLSRLHAYYNGRVIDG
                     TVKSDAGAQIRSVIKGLVKHGVGTERTWPYMVSRFNRVPVPAAIAEGTALATSIASAK
                     LGYYRLNTLDDIKNCLAGGNTFVFGFSVPETIDALPKTAVLRLPTSKTKMVGGHAVVG
                     VGYDDVGGFVWVRNSWGPSWGIDGYFKMPYAWFTDPRRLVDDMWTLK*"
                     /db_xref="UniRef100_UPI00037F1536"
                     /db_xref="gpi:GPICK_04335"
                     /db_xref="A0A0B5B7Z1_9DELT"
                     /db_xref="UPI00037F1536"
     gene            complement(152238..152972)
                     /locus_tag="PH2015_14_scaffold_1_prodigal-single_207"
     CDS             complement(152238..152972)
                     /product="Soluble lytic murein transglycosylase-like
                     protein n=1 Tax=Methylomicrobium album BG8
                     RepID=H8GI64_METAL"
                     /codon_start=1
                     /transl_table=11
                     /translation="MKQNFGWGNALRVMSPTGIGKRAWIMRVPTRWQWLQVFGACVIL
                     VLCASLVWKSVPHARSWFDARWQATSLIKASQRAVPPTQSDMHGYLVAWIQTHSRKPL
                     RSEFAQMIVQEVFANSVRNGVDPFLVLAVMRVESNFDYTARSSAGAIGLMQVIPHWHN
                     EKLAQPQHVFDPRQNIRVGTEVLAEYRDWHNGDMRKALLQYNGSLHIPGAGYASKVQA
                     ARQELVTWLELQFVMQRKEKESVRIR*"
                     /db_xref="UniRef100_H8GI64"
                     /db_xref="H8GI64_METAL"
                     /db_xref="aza:AZKH_0630"
     gene            complement(152988..153902)
                     /locus_tag="PH2015_14_scaffold_1_prodigal-single_208"
     CDS             complement(152988..153902)
                     /product="hypothetical protein"
                     /codon_start=1
                     /transl_table=11
                     /translation="METNKSDAALFNLLNSEAPKSHALTLARNAPAHVQSWFKSTFAR
                     WLAQNPDLVRQCVSARVCRSPQYRMLKALTELLQASSKQSLLFHELEDTQELPEWATV
                     ALKDHRLGYWTMPGPEANDIYMHWRDYLMTLPERDIRMTVPQVTDAVVAWDKQLARQR
                     LLTDIKEGSELDWTPPNTELGLAVFRLTTEDSYKAEGAIMRHCVGGYWGRRNVHIFSL
                     RSAEEERPVATIEVQIEGRRKGVAQIRGFCNKSISSEHQSLLKSWAKAKRIAWYPDWL
                     ESDEDEDEEDEWEVVDEENEPEPREDAA*"
     gene            complement(153925..154263)
                     /locus_tag="PH2015_14_scaffold_1_prodigal-single_209"
     CDS             complement(153925..154263)
                     /product="hypothetical protein"
                     /codon_start=1
                     /transl_table=11
                     /translation="MNMNTLNASDLADLSKLLVAAELRPYIEIHCERRDESGKLPEWD
                     LNTATAEVIPTDHDMLAVHKHRIAEFKRWIIAMCALHSEEYMLRVIGWVPRLDPDDTL
                     VFETAQRPLL*"
     gene            complement(154301..154903)
                     /locus_tag="PH2015_14_scaffold_1_prodigal-single_210"
     CDS             complement(154301..154903)
                     /product="hypothetical protein"
                     /codon_start=1
                     /transl_table=11
                     /translation="MDNALSRFSTWSEERNCFVVRKSFRKEVYDSTYNFDQSDFIRLQ
                     SALACIVAHEVGFAYSVDLVRKIWCNTYESWRRLDKRVWTVLIRLDRKKSYTLEMLRQ
                     LAESSTSLSRQVPVYQAPKGLSLTQTEESSRQAETCVHNAWKVPENWKLPVKEYHASS
                     APDNSVFVLHGLDIVVNHDLYGNELVSCRHHASVSDAPWL*"
     gene            complement(154915..155652)
                     /locus_tag="PH2015_14_scaffold_1_prodigal-single_211"
     CDS             complement(154915..155652)
                     /product="hypothetical protein"
                     /codon_start=1
                     /transl_table=11
                     /translation="MKTKIFWTLRESQQVAEAYVAAVCRSAGRALYDLSEAELWPRRS
                     LQILNIAVEVLPVTRRRNITTWVQAAQVYTAIETMYANSSRPEPVAAPTAKEAQQPAL
                     TLSLEALDALAKPIADRVIELVRERLGLLERAQPVSKPAAPATVPMPQAQRRPRVLIY
                     GVLAAQRDNITQAWGDRFDLICLESGKRALPTDVDFALGMTDYMKHSQQNKLRARYPT
                     RYRMVTGSSSAANKVLADCWAQLQLKR*"
     gene            complement(155707..156264)
                     /locus_tag="PH2015_14_scaffold_1_prodigal-single_212"
     CDS             complement(155707..156264)
                     /product="hypothetical protein"
                     /codon_start=1
                     /transl_table=11
                     /translation="VNTSSTYVQISKSDRITSLLNNSHPEIKTLALQLFLDNWTPWED
                     IKYVLLGEDTVPLRDKPRSSLDPETYILLTALRSQLLEHNSAIRRVREALWCYDGEFS
                     RLFSKVAYLSSSKVDREPNNWIYAKLTQILTQHGEDPSVGVAAHYGYSKPGFRLTRYE
                     SLVKHKDYFCRVIKRVLEEHTKHAS*"
     gene            complement(156261..156389)
                     /locus_tag="PH2015_14_scaffold_1_prodigal-single_213"
     CDS             complement(156261..156389)
                     /product="hypothetical protein"
                     /codon_start=1
                     /transl_table=11
                     /translation="MNHLTHFAQDALLTGDLQPGFVRGHADNGVVDKNFNLKKGSS*"
     gene            complement(156437..157045)
                     /locus_tag="PH2015_14_scaffold_1_prodigal-single_214"
     CDS             complement(156437..157045)
                     /product="hypothetical protein"
                     /codon_start=1
                     /transl_table=11
                     /translation="MSITFKAQGTLSVHSCHRELVRELCNHAFFTPDSLQFPAWESEM
                     EDLLYDERKGAFVDSFPESVVEAFIKEALEQSQDLNFEEAYELRSWLDAPTSELSTAI
                     LRKIAKSPSTLRQVLLEVAAPYVVAAIMAHRGLSTMSSAATWIIADHGINWWWMQQQL
                     NPSEVNSYYVDTWGPYIDDLDENYGVFYAGEALGQLSELGYI*"
     gene            complement(157074..157367)
                     /locus_tag="PH2015_14_scaffold_1_prodigal-single_215"
     CDS             complement(157074..157367)
                     /product="hypothetical protein"
                     /codon_start=1
                     /transl_table=11
                     /translation="MASKSNGFVLTKTMQDVERLAELKEQLEELQAQHDRLQTRLRKR
                     LGRTDGVHHAITVWDAEGKAFDHDRARRRLGVAEYQRCWKSTSYRNSRLIKIR*"
     gene            complement(157371..157589)
                     /locus_tag="PH2015_14_scaffold_1_prodigal-single_216"
     CDS             complement(157371..157589)
                     /product="hypothetical protein"
                     /codon_start=1
                     /transl_table=11
                     /translation="MPIKIPVAELEFVDGGNTIWVHNAQGATVFRLKVRRVVARPGCD
                     NVCAHADVIALEQDVHFCMPETKQPHKE*"
     gene            complement(157592..158092)
                     /locus_tag="PH2015_14_scaffold_1_prodigal-single_217"
     CDS             complement(157592..158092)
                     /product="hypothetical protein"
                     /codon_start=1
                     /transl_table=11
                     /translation="MNKTELSCAFAHVSGLRAVYSAMSLQTGAYALRQVRKGAHDGPL
                     FSQEELAQDELATLRRHTQLAQEHLEHAQSMYWLDMRNAWALRAPIPTDDDIRREQEL
                     DHAANPHNEPYHNKRPRRGRTEIISDRMYGFADEALLRQHGKPYREWLDRNTEKQWGF
                     HVYTGE*"
     gene            complement(158226..158528)
                     /locus_tag="PH2015_14_scaffold_1_prodigal-single_218"
     CDS             complement(158226..158528)
                     /product="hypothetical protein"
                     /codon_start=1
                     /transl_table=11
                     /translation="MSSTLKTAAPALSAFKVHVGFEDEDEVSTFLMGTLPSVGQNCIF
                     SRDLVCEVISITWKSLNGFTQAKEDFEACETMVPCVLLRKLNLSPVAKRQFASLPF*"
     gene            complement(158550..158948)
                     /locus_tag="PH2015_14_scaffold_1_prodigal-single_219"
     CDS             complement(158550..158948)
                     /product="hypothetical protein"
                     /codon_start=1
                     /transl_table=11
                     /translation="MQKVLNVNQRLVFGRLQKCGLVHYGNVTTDKAAAAIRAEYKAFA
                     ASCPSNKVVLRSRNYGEYPVTVIDGIWEAAKPHEVAAYERRKAAAAKKVATTKRYLEV
                     RRTRRIKSLLKEATALGLRVVDANGLSVKA*"
     gene            159297..160889
                     /locus_tag="PH2015_14_scaffold_1_prodigal-single_220"
     CDS             159297..160889
                     /product="Putative uncharacterized protein n=1 Tax
                     =Ralstonia phage RSL1 RepID=B2ZXZ2_9CAUD"
                     /codon_start=1
                     /transl_table=11
                     /translation="MRRKYIMQRASVLNTESANSGAPFVVASKAAVLPTAEIASFGCQ
                     HCHTVFASNKGSEPFCINCGSEDVKAVTANAQALPKSDIGLNAIECKACGAHNVMSDV
                     TASKLDGHLHCVECGGELEYDVDDLSKPVTDADEQDVQDALNTEQADTNSAEDRGGMT
                     EDAPITNADEDSIKDALPTTEATAAKAAPTATATDVKAGSEPENNEVPTAPAGGSNVP
                     DTPAAPVVDPIMDTIEDETLIEHADWEQLPEDEQEDACGEYSTVSLAAVILASNPKAT
                     LTLATSDDEILAFAEGVPVARLTKADAGEFASVFHSASFTKAIASVAASKGARAALAE
                     YKFTAIKVKFPVGAAVRAKVATRLDAQTAKVSETARSHREDLLQCVSLASTAMTKNLF
                     RTRANALKKGFTDMLQQAGVKNPAVLVDRVFATYGNDYHRQVFELATELQAKPLDYRN
                     TLAESMADMNTMPIADGMPNDENQEVVIEHANGDAPGIADRMENAAVRSVRTPVRASV
                     ANKPAGNITAIRAAAGGSLFSK*"
                     /db_xref="UniRef100_B2ZXZ2"
                     /db_xref="B2ZXZ2_9CAUD"
     gene            160902..161600
                     /locus_tag="PH2015_14_scaffold_1_prodigal-single_221"
     CDS             160902..161600
                     /product="Putative uncharacterized protein n=1 Tax
                     =Ralstonia phage RSL1 RepID=B2ZXZ3_9CAUD"
                     /codon_start=1
                     /transl_table=11
                     /translation="MLYFPQTRIELSVERPVAQGSQITAEGAALVGVLVAGLFGVRQS
                     AGVAGERLHGVSINSVTALTQVPKLEEAVLGNTNAIVVGAEPIGGSVRVVVGTTVLTA
                     GATASPTQYAISPTNPRQFLFDASFQGQAVSIAYAYAPTLAQAMALQGNVLPGGPAGQ
                     YLGQVGVITRGDVYTDQWDTAADWSTAVGVTLAAGGKFAPTANVANALEGVQIIELPS
                     AARSFLGLSINAAA*"
                     /db_xref="UniRef100_B2ZXZ3"
                     /db_xref="B2ZXZ3_9CAUD"
     gene            161616..162695
                     /locus_tag="PH2015_14_scaffold_1_prodigal-single_222"
     CDS             161616..162695
                     /product="Putative uncharacterized protein n=1 Tax
                     =Ralstonia phage RSL1 RepID=B2ZXZ4_9CAUD"
                     /codon_start=1
                     /transl_table=11
                     /translation="MTKKFSGIRFTQPVVAGTELRRQGGERFVGANGELNASNRADLF
                     KQMAAFMESAAQTGAVTEEKAVALEKAAARKDAITAAFNSADAHAELGEVLSDELYQA
                     ANREGFMRRFLAKQDLKQGQMPHVKMRMKNTVATVATSPVQIQAQLVRDNTYTPPEFY
                     IVSRPFVEDREIQQSLGDVLEEKYLEAQEGIMVAEDRLWRNLAMQTVGISNPLTNVVG
                     TMTAGGLMALRNQVTRWNIPVTAWLVANDLWNDIVGDTSFQQVIDPVSKYELLLTGQL
                     GVIYGMTILSDAYRHPEHRVLSQGEMFVVGDPINHGQYTDRGGVTSQPIDITTEKVPG
                     RGWVFQELMSMVIANSRSVARAVRT*"
                     /db_xref="UniRef100_B2ZXZ4"
                     /db_xref="B2ZXZ4_9CAUD"
     gene            162771..163334
                     /locus_tag="PH2015_14_scaffold_1_prodigal-single_223"
     CDS             162771..163334
                     /product="Uncharacterized protein n=1 Tax=Eimeria
                     acervulina RepID=U6GI49_EIMAC"
                     /codon_start=1
                     /transl_table=11
                     /translation="MTTKTQKPQASRAGKTVKASAPRYFKALDLMLASMEYARKGMPN
                     RAAKALADAAQDPDASQAMQQLSDQQQQLQDQDFQMQQQEQTEGQQQQMSRALARLIK
                     SSQQQTAEDAGDDEQDDAADDEQDDEGDETAGTETAGDDEGFDQEDDLDIDMDDDAFG
                     DEAVEQQVQASVKARLEKASRNRANRA*"
                     /db_xref="UniRef100_U6GI49"
                     /db_xref="U6GI49_EIMAC"
     gene            163413..164159
                     /locus_tag="PH2015_14_scaffold_1_prodigal-single_224"
     CDS             163413..164159
                     /product="hypothetical protein"
                     /codon_start=1
                     /transl_table=11
                     /translation="MIQVQTPERPPELPPIERMILQGVQETLGEAFGLPPERIVFFAS
                     TDRLRIAQKVAQLHSGFEGQVKWPVMLIHMNSMSLGNVEGMHAYNTKTLARQGQYLKM
                     AESQTRVLKANLVPVVTELEVVYMTDAFDQAFGYASSWMANAVHNRANFTVTYSNVGI
                     DVRCEMSATISTPDREESVDMPNVYEYISTIKVVGYVSDKHPDGTSYIQVLRKTVFNV
                     SIDGRPEEDPQVWSSRHEMQVIKEAKDTKT*"
     gene            164156..164599
                     /locus_tag="PH2015_14_scaffold_1_prodigal-single_225"
     CDS             164156..164599
                     /product="hypothetical protein"
                     /codon_start=1
                     /transl_table=11
                     /translation="MSVAQNIPGRAQTDTPSGFVCAAPWATVDRALYVDVKAYLGSVR
                     YNRNVLSTRFAAKCENNIVTDQTFILGQVEKNMAFSTFEFKAHAKNVMTVVSANRPVH
                     LVLVRADGELDLGLQTMFVISSSIVALRFSNTENLGNAEVNLIVV*"
     gene            164613..164822
                     /locus_tag="PH2015_14_scaffold_1_prodigal-single_226"
     CDS             164613..164822
                     /product="hypothetical protein"
                     /codon_start=1
                     /transl_table=11
                     /translation="MSVLIKNQGGHVEYVEVQSANGERDHVTVQPGGRVTLPTGWRVV
                     DTGVQMPHLHTEGNDRPVSPLNIKE*"
     gene            164826..166796
                     /locus_tag="PH2015_14_scaffold_1_prodigal-single_227"
     CDS             164826..166796
                     /product="Tail sheath protein n=1 Tax=Ralstonia phage RSL1
                     RepID=B2ZXZ8_9CAUD"
                     /codon_start=1
                     /transl_table=11
                     /translation="MPVTYQRSDVYYEEQDLSQAIAGVSTSIGAIVGAARKGPLGPRL
                     VTTVEEYLSRYGNPDAQVSFMGYAAIAFLQQSNQLWINRVVGANARWGSLALHQEQPN
                     LLTSTPLGPLELVPAVLPDPDANGIPWATVGGTNDPQDNILCFYAEGPGSYSRDISVG
                     IRSDNLRTPTNVQAFDFSTVGVIIAGVDASGSLPAAVYQYAVAAVNQVGETLPAFASV
                     TLPGGVASYITWDAQEGAIGYSVYRLNPSSANYEYITTVGAADNFFVDKGLIALDGAR
                     GPATQQQFTPEFVVDVYDNGISRNNPVESFPCTLRDFTDGMGQQLEIMQQINGISRWI
                     RVQNNVGAFLNDPTIYSVARTALGVGDSGTAVMSSNVSLGWNAFRDDEEVEVRILING
                     GYAIPAVQLKMDSICHERKDCIAILDVPANRQDAQRAVDYRNVNLNLNSNRSTIYSSD
                     LYIEDEYTGKRLYVPPSGHVAGVYAYTDSTTFPWFAPAGMNRGQLRVLGLRKKYNKGE
                     RDNLWKAQVNYIRDFKGLGRVVWEQRTLQAKQSGFSFVNVRRLMDTISIALRRALLFS
                     NFEPNDDFLRLQIRIMIEDYLRVIQQARGIKEFLVVCDDRNNAPYYTDLGQLNVDILI
                     KPVLPAEKIRLRGTLTRQGADFSELIAAGALL*"
                     /db_xref="UniRef100_B2ZXZ8"
                     /db_xref="B2ZXZ8_9CAUD"
                     /db_xref="dde:Dde_0931"
     gene            166851..167669
                     /locus_tag="PH2015_14_scaffold_1_prodigal-single_228"
     CDS             166851..167669
                     /product="hypothetical protein"
                     /codon_start=1
                     /transl_table=11
                     /translation="MKTLSSKATVTASDKQRNAAGQTCWPGYRRHPVIKEGPGSCVPA
                     TYRRVATAGNATGAGAELPAKVVVANLVTSAPKSVAEYLKAASGNLKAHLGWMFGAVK
                     LDERTGDLIVLLDTRDPVKAQQCFRRVKTALDPLGLKSSQIKLETIKSDMDGGDFYDC
                     RVRYETAPKEAFASTQVRAASVATVYSVVVDWTEKGEWLIGSGCVALTKRFAKFGVSA
                     HVLPGLEGYNDSSDKPSPLVMIVGASSAQIKKVLDQITPGNSKSYYDSIVKIPV*"
     gene            167679..168185
                     /locus_tag="PH2015_14_scaffold_1_prodigal-single_229"
     CDS             167679..168185
                     /product="Tail tube protein n=1 Tax=Ralstonia phage RSL1
                     RepID=B2ZY00_9CAUD"
                     /codon_start=1
                     /transl_table=11
                     /translation="MSRTSLTDVAGLPDPLLSYNFDLFFPAIPGGGNSRGMTVKCMST
                     ALPGMQLEQQTAALHGVEINYASRQIWQKTFQATFIETRDAQTRFAIRKWIEYARNNK
                     QNRGNYKADYGVDAVMRLYDDIPNVINETKIVGCFPTQLDDVNMDGSQGSIVNVSVTF
                     SYDWTEEQ*"
                     /db_xref="UniRef100_B2ZY00"
                     /db_xref="B2ZY00_9CAUD"
     gene            168188..168667
                     /locus_tag="PH2015_14_scaffold_1_prodigal-single_230"
     CDS             168188..168667
                     /product="hypothetical protein"
                     /codon_start=1
                     /transl_table=11
                     /translation="MSWQARAAGRTDPLLAFYWDIQFQTPAGTIPPEYVESVQVPLPK
                     YDSDHAVFQARKYYFAKFEDYGVANCRFYVDVNTRVVTWLRNWQKLIKDADGNYNTPS
                     KYKGTIFVQAKDPTDATTTQFTCFGVFPTQVPVIPFDSTGERITLDVEFSIDRTEVG*"
     gene            168779..170146
                     /locus_tag="PH2015_14_scaffold_1_prodigal-single_231"
     CDS             168779..170146
                     /product="Uncharacterized protein n=1 Tax=Pseudomonas
                     phage PaBG RepID=S5WK98_9CAUD"
                     /codon_start=1
                     /transl_table=11
                     /translation="MSELNFDPNERVVAHSVESHGQSPAKTPVSRGTAPVVRQQAPTA
                     RQTPPPSTEVSTQSRPVGQPQQSRSQQLYGGAAFNETSNVGNRTAPQNQQAAKARVQQ
                     PAPPAAAVDDFETTQGQNITLPVSQTRLPLVVTTERVVTAAHEDVFLPSGFVPYIWKD
                     IQVRRFNIEEVRAVVRARTSGNLRHLIRAVDTTLSRPVTELTIGDFWYLMYWHRLNSY
                     KKSPFVIEWLCRDHDHVQWVKDGQRPLRDGETAQIGEDGVEQTTVPIEAKSLRNLLTV
                     NRSNLTTQEINNARYAELRTQLLTEYGVHIRPQSLVDFISAQDEDEALESQRKDNVKQ
                     RQDAANVAAESGDVDAVLHVNRELEQVEQDNMVEDEARSFSYRYAALLGSEHGETLAE
                     RVSWLDKQSPDLLVDLEEALEVTDHGVTESWTVKCMECGASATVNQSLDALTFLPSLQ
                     RGGLT*"
                     /db_xref="UniRef100_S5WK98"
                     /db_xref="S5WK98_9CAUD"
     gene            170100..170315
                     /locus_tag="PH2015_14_scaffold_1_prodigal-single_232"
     CDS             170100..170315
                     /product="hypothetical protein"
                     /codon_start=1
                     /transl_table=11
                     /translation="MRSRFFPRYSEEDLLNRKYSFMARLQVIPDGEMEAREFFYHADM
                     IQRDIVEEEKRKRMREAQARAQGVNFV*"
     gene            170329..172935
                     /locus_tag="PH2015_14_scaffold_1_prodigal-single_233"
     CDS             170329..172935
                     /product="Uncharacterized protein n=1 Tax=uncultured
                     bacterium RepID=K2DS37_9BACT"
                     /codon_start=1
                     /transl_table=11
                     /translation="MDLRGASDYFKSRWKWRSEPEWYRELQARRIEAKRGATKSKFGT
                     PVADEPQQQVPASKTVRDFAKAAAKKAVENALKTREKGAENNENSTTTHSDEKPSKNN
                     SKAQARIQREQHVLNSYLQQVVEALDSLPANNSTKQVRTQALELRRAPQITPEKLLDF
                     DRALDNLEKTDPKAAQTLKAKRNRGSAAERNVWDKVEDELKHLRDLEQKGESLQFSQN
                     LAGTTMGVLEAFLGPAGPLLRVARELHAEYKDDAKGLLVKFGKLPKFITEKAETIRRA
                     WARRGTEFARRFPKLAGALDKFGKRLKNLGGSLLDKLPRMRGKLGMAVGAAKAVGGFL
                     GTDIGKAATLVGVGGLMSFFGKKTDKTDGPAGADGKPEKESAWSVNSIAEGLKSAATR
                     VGGMFSELTNWMGNAWTSMTTWASSAWDGLVKGQQDSVLRARMAKDYIEEKRDVMWEA
                     VTGWFSELWSKIKELIPESVKKGAAWAKQKADAAVDAVKNTRVGGAVTGLVSKASKGV
                     SDMLGGDGREKIGLLKNNNADDVAAGQKATKLGSGVDVANLNPGLMQNFYAMVGEYNR
                     VTGRVVQVNSGARTKDQQAALRAANPGKAAPPGYSMHEYGLALDINSREANEMQQMGL
                     LQKYGFVRPVGGEPWHLEPASIQGVKSAIRKGTADIDVAVAKPADKDTEGVTVTQKAK
                     AADASATTATITAQPSAVTPSMNEKQGLAVAASVKPKSTDSANKQDGASTTSGAMQAM
                     SSAVSAAGGQQEAGAALSMVPKTLQTAAQQMPGMSGSATPLANTVQSAIEPQLRAVSK
                     MLGDAQSNAQTEGYQRVESQTREVDAMGTIVAGMPQAAQGNKGNSQIPTKKIGFYIGD
                     MGFLTMNLGVGA*"
                     /db_xref="UniRef100_K2DS37"
                     /db_xref="K2DS37_9BACT"
     gene            172937..175570
                     /locus_tag="PH2015_14_scaffold_1_prodigal-single_234"
     CDS             172937..175570
                     /product="Putative Lytic transglycosylase, catalytic n=2
                     Tax=Avibacterium paragallinarum RepID=S6EVZ7_AVIPA"
                     /codon_start=1
                     /transl_table=11
                     /translation="MATKQKANTDSQKHDAVADTVNARQAELLKQLGASVNLMREEMR
                     QTSGEASNNAARALAEMRKYRDVLKLNAKDKTELSPEQASKLLRAVNDSRNAVLALQN
                     KNSKAPGSRGTDGKTITERLRDRDKQLATQESVVSVLREINERREDANMQRQQEFRTL
                     KDTFRQGLSAFLGPAGPLVETFFKLKEEYGDDAKKIGSKIGKWLKIEKDLLREYEREN
                     GRADRRDRKLFDMMGDKFKKFGGLLGNAGSGFLDKLGGFFGWGGKTGKGKGGIFTRTK
                     RAARKIPGVGKVLRGGALGRLGGKILGGAGKVGSGLLRLGGKLLGPLGVAMGIGSILG
                     DKDAGASDEGALDKSMSYGNGALTGAAAGAMIGSVFPVVGTAIGGAIGAVVGLLFTGI
                     VRNWTAFKTKMSSAWDGATGLAKTAWGRVTEFGNNFAKFTTETYESLSAGFKKTVGWL
                     RDNIPGFDRLMKFAETLKNTAGAAIDAGVETAKNVGQSVSAGAQQAAQTVAEGTKKAV
                     AVTTQKAQQIGAAVSEKATDVKIAAAGAVEKGAQKVADVTEKAASDYTNEGKDRGTQT
                     SSVTQRVVGAAAATLNKSSQGIADFSGAVGGRAIMERQMTAAGITDPKERAMMLAQLD
                     HESGLRARSENLNYSSVERIRKTFGSNKGISGMSDADVAKLVNNPEALANIVYADKNR
                     GAKHKMGNTEAGDGYKYRGRGMIQITGKANYEKYGKLLGIDLVGNPELANDPKIAAQI
                     ATAYWKENRLGDAARAGDVKSVTQVINGGQNGAADREAKYAKYLAETGKAGAASDGSV
                     TQVASATQTSVSPQTDGYQRATSVAPSANMSMALANNGQETNSGQAASLGNNQQVRTN
                     DIPMVLGENHMVVLNSGMLGA*"
                     /db_xref="UniRef100_S6EVZ7"
                     /db_xref="S6EVZ7_AVIPA"
                     /db_xref="ppse:BN5_2590"
     gene            175574..176200
                     /locus_tag="PH2015_14_scaffold_1_prodigal-single_235"
     CDS             175574..176200
                     /product="Putative uncharacterized protein n=1 Tax
                     =Ralstonia phage RSL1 RepID=B2ZYI4_9CAUD"
                     /codon_start=1
                     /transl_table=11
                     /translation="MAYGMSENGNYRVRIAQAGGGKVEAFVPETFQLAVTSQFNQPFG
                     QGIQNSTVGTAAKMLGLGALTSQSMTAQVWEGTQPIEMSLELEFVAESDPTAEVLQPI
                     KELLKMTMPSKGGGGFLLDPPGPVYKDIVDWKAFEAKKGEGKAAKQITVQIGNFLLFD
                     SVVIESVNTTFHSMMHSSGVPLRATCAVTFKTFFIQLKEDIPALFMGR*"
                     /db_xref="UniRef100_B2ZYI4"
                     /db_xref="B2ZYI4_9CAUD"
     gene            176202..176585
                     /locus_tag="PH2015_14_scaffold_1_prodigal-single_236"
     CDS             176202..176585
                     /product="hypothetical protein"
                     /codon_start=1
                     /transl_table=11
                     /translation="MATPNIEQYLQERHIPVVQYQGQGAAQSEQLPDWLNARYADIWQ
                     AELETQVHIVSDTDLGQPDAIAYRYYGNSNWWWLICSYNGVVNPLTDMFLGQRLKIPA
                     LQQAQLLLQELDGRREDRIGTTVIL*"
     gene            176604..177743
                     /locus_tag="PH2015_14_scaffold_1_prodigal-single_237"
     CDS             176604..177743
                     /product="Uncharacterized protein n=1 Tax=Pseudomonas
                     phage PaBG RepID=S5VV38_9CAUD"
                     /codon_start=1
                     /transl_table=11
                     /translation="MLEIKTGVFLGVFIDGVEYPLEKNGFQRLALVSNKRMSTATCEI
                     TFSDLTNRINTSVTLADGVTIMFKLGRSAEEFDVYRYRVYNYKRDLSKVTPQYTVYGY
                     FDAPLWFLKAWRKPIEGTSSAALSELAGASGLQTDCDPSNDDMLWLPGNERSCMFARS
                     IAERGWQNDRSAMSIGMTLDGIFKYKNLTTLPTSGPVFTHGSVPGTANVIDMKYTTAS
                     GFGNSIGGYRHFVRPQLLHEERETLRELQIQRKTQTFQLSKEVRGMVSKGRIDFGEID
                     GGNVHKHWDKARYQNLRTAMLYSMGVELMIDQRTPLDLDLFSPITYKPYEPPVDGEAT
                     PAQQWSSVYYVTAKAIYVEMGNYYEKFQGYTTGINTDPDGRGSQE*"
                     /db_xref="UniRef100_S5VV38"
                     /db_xref="S5VV38_9CAUD"
     gene            177783..179222
                     /locus_tag="PH2015_14_scaffold_1_prodigal-single_238"
     CDS             177783..179222
                     /product="Uncharacterized protein n=1 Tax=Prevotella sp.
                     CAG:1092 RepID=R5PTF0_9BACT"
                     /codon_start=1
                     /transl_table=11
                     /translation="MKRLTTEAFIKAARLTHGSRYDYRSSVYTTAHAKLSIVCRKHGE
                     FTQAAQSHLKGSGCPACGLQSNIEKNSKPRGLRKTSLDFVQEATKVWGRTFSYDNSVY
                     IGAKAPIEVRCKKHGAFWTTPNNHLNGSGCPKCRGYGFSNQEVRDQVNAALPEYKVLK
                     VDGGRFVTLMCEQHGPFTRNRRNLVLLKQGCPKCSQHEATSALENQVLAWVRKHTSVI
                     QGDRHKLDGQEIDILCDKESLGIEINGRYWHSEKFKSSDYHYKKALKAKRKNLSLLQL
                     WDHEVQDKGAICRSLIKARLGILTRWYARKLEIRVLTSQQATQWFSINHLQGAANARV
                     TYGLFNGDACLCAMSFSKARFNSCQWEIIRFANALNTTVVGGASRIWCKFLEEHKPDS
                     VVSYADLRISQGDLYKQLGFTLHHRSAPNYVWWKAKNILPRYQTQKHKLAKLLGSRFA
                     ASLSERENMQRAGWLRVFDAGNLVYTWNK*"
                     /db_xref="UniRef100_R5PTF0"
                     /db_xref="R5PTF0_9BACT"
                     /db_xref="rme:Rmet_6030"
     gene            179233..180222
                     /locus_tag="PH2015_14_scaffold_1_prodigal-single_239"
     CDS             179233..180222
                     /product="Lysozyme n=1 Tax=Aeromonas phage CC2 RepID
                     =I6X7Y8_9CAUD"
                     /codon_start=1
                     /transl_table=11
                     /translation="MSGMLDVAQQTDKPQDYREQVFIGKVVVNDDPRRYHRIKVEIPD
                     MWDEYKQEELPWCMPDHLPGGCGPTEYSQNIPETGSFVYVTFQNGDNHFPVYHGGVRD
                     YRTLEGVLHENYPHRIGWQVNSFTEVHSGSERKRKHESKDPPTPHDVRGHHSYLDRST
                     NDVEYEHPTKTRIHIYPNGSVYLEIRDKRWPDGGDFRHDTDRDYRLNVGLAKSPGRPG
                     DMYVDVVEGKLEVHVKATANIYVEGNVTLRTDGNLSATVQGNTSVSTQGNTDITSQGN
                     ITVASQQILTLSGAQAVVVSGPNFSVDAGGNMSVTGNIGSPGTIADGDGVDTA*"
                     /db_xref="UniRef100_I6X7Y8"
                     /db_xref="88036602"
                     /db_xref="I6X7Y8_9CAUD"
     gene            180234..180632
                     /locus_tag="PH2015_14_scaffold_1_prodigal-single_240"
     CDS             180234..180632
                     /product="Phage baseplate assembly protein W n=1 Tax
                     =Microscilla marina ATCC 23134 RepID=A1ZX20_9BACT"
                     /codon_start=1
                     /transl_table=11
                     /translation="MNFVNYGEVTWVDVNTNFGEDVDPELVVDVESINNSLFNLMTCP
                     IGTRPFERDYGCELIQALFEPADSQTAQFLSLTLFQAIRRWEPRIVLDRARSMVEQSK
                     DGQGFDITIAYTIVRTKQNSTYSFQARRTL*"
                     /db_xref="UniRef100_A1ZX20"
                     /db_xref="A1ZX20_9BACT"
                     /db_xref="gan:UMN179_00216"
     gene            180629..182341
                     /locus_tag="PH2015_14_scaffold_1_prodigal-single_241"
     CDS             180629..182341
                     /product="Putative uncharacterized protein n=1 Tax
                     =Ralstonia phage RSL1 RepID=B2ZYH9_9CAUD"
                     /codon_start=1
                     /transl_table=11
                     /translation="MTVNLSLVRPDFESIRTQLEATLGNYEAWRDLLPTGTGRALTDW
                     ISAVGANDQYAIEHAFRESFRTARLDSSILAQAILLGVRLSRKRPCSVEVTLSKASNT
                     VVTLPAYTMFSSNNAALFCRDAITLNGTTPVTVTLYEGTVKTVETTGDGSAYQLFVTS
                     DDKFTVSDIDVEVELNDVVLTRTTRGLWRLEDTAGVMDTTTQDGQCLLTFGGGGYGTT
                     PQASDRVKVTYAITRGALGQNANIQGENITCNDAREITGVAVSGLSGGGDEKPVEFYR
                     KVGPQLFASREGATTEDEYAALAARFSGVLDARVLGQRNVAPADVRWMNMVQVSLLTA
                     TPWSGLQWDAFDKWFRERSIYPVRLYRADPQPVVVNVSAKAFCQGRADLPMVKATIEE
                     QIRKLFAPRPGLIDSNIYLSDLHAAIKGSDSAVEYAEVVNPLEDVLVRVDSPRTLNLT
                     TVGGTLPPGQYSYAVTAVTSSGETLATNFTSRVLAAAGGIQISWDPVFMASQYKIYGR
                     TPLNLGLLGTSTGTTFTDASLTAPVTGLPLVNSAGHFYPKLGTLSIVCEYTNRAFYNL
                     GNLR*"
                     /db_xref="UniRef100_B2ZYH9"
                     /db_xref="B2ZYH9_9CAUD"
     gene            182338..183015
                     /locus_tag="PH2015_14_scaffold_1_prodigal-single_242"
     CDS             182338..183015
                     /product="Putative uncharacterized protein n=1 Tax
                     =Ralstonia phage RSL1 RepID=B2ZYH8_9CAUD"
                     /codon_start=1
                     /transl_table=11
                     /translation="MRERLLAPYLERFDVWADMAKGVDDVWAAMGIDSAIAQLKWLRS
                     PINVRDVVTSTSGGELIPLSAVPQQDRVSLVLTADMLGFRYYETNLLDTDDYLKLCRH
                     LAEYYSNDKGTPSWTAFLGWCLDSRFQVYNTWTQDYNTFLVENDPAIGASIADGGSWY
                     PTTHVVLEYDQNRFAGVHPSQLIEFFNYFANINLVLWMTQVGGIENIQLQAAMTGSLE
                     CEYPGSI*"
                     /db_xref="UniRef100_B2ZYH8"
                     /db_xref="B2ZYH8_9CAUD"
     gene            183029..184567
                     /locus_tag="PH2015_14_scaffold_1_prodigal-single_243"
     CDS             183029..184567
                     /product="hypothetical protein"
                     /codon_start=1
                     /transl_table=11
                     /translation="MSSTVFTVAVTKIPVAWANDVNRVIYDVLGAPSTLTQLQMALGL
                     GPVLNGGALRVINGSVDGSAIGANQPSTGVFTRVQITGGYSGLTDVVTHQQLVNAVNG
                     AVNNIENMAYQDASSVDITGGTIDGCAIGNAVPGPGRFTTLRALDPVSGTDVVNIQTL
                     NTRWATLPSFGTMCGQNATAVNIDGGLIDGTLIGSVAPAEGWFTRINANRILGSTVQA
                     WLDGTAPGAGQYALLFDLISNSALDLGFRLKAGAAVVFDSPSGTMTYADGRLSINTID
                     DGIHDLQVGGDITAVNVVLGNTLPTAGNHASSKNYVDVRDAAVIAQIAPAITSAISAL
                     GNIVTQSSAAVNLTGGAIDGVVIGGITPDLATFTQVSTDLIVGAHGTLRLDGTGGYAN
                     SGAIVSANSNARPNISVVPNANGAFVVMAGGTPVFRSHVNGRTVVGAGGEDGLNTLQV
                     HGDAVIHGRMTLDGGVMTGSVAPNLGTSAPALAGGGVPLWARIRVETTLGPVECVVPA
                     FPVL*"
     gene            184627..185322
                     /locus_tag="PH2015_14_scaffold_1_prodigal-single_244"
     CDS             184627..185322
                     /product="hypothetical protein"
                     /codon_start=1
                     /transl_table=11
                     /translation="MQKPIFITKATALPADWANAVSDLVYDAFNLCRTLQDVRTRLGL
                     EGLAYQDHRNVNIQGGGINGVVIGATSARAGTFTQITLQELTPRQPNSATSKYYVDGL
                     VAESIGALSWKDMAQQRSNAVSITGGSGVFDRLLCRRMPTIPEDVVPLGFLQEQTNAS
                     LPQQANTPMVVAGDNRTVTLPFNVNVSESYRLVIFVDGIYQLPDQYVLTSTDTVVFNV
                     QLPTGVVIGGYRL*"
     gene            185397..186563
                     /locus_tag="PH2015_14_scaffold_1_prodigal-single_245"
     CDS             185397..186563
                     /product="Major tail fiber protein n=4 Tax=Escherichia
                     coli RepID=C8UR27_ECO1A"
                     /codon_start=1
                     /transl_table=11
                     /translation="MRGIKVRSLDTLAQFSAAVASDTSVGGVKEMLDAKLALAGGIMT
                     GPLVLSADAGTALGATTLQQTESLIATAINNLIGGAVGTLDTLQEIATALNNDASVIT
                     GLQTLINTKADLSGAAFTGAVTVPSNTSNPNAVPTLGDVQALIASIASPTFASTDFTL
                     SGSEYSLATVAVAGDYAKVTIDAKGRVTAGTTLTEADLPAVTPNLGSIFSGSTVGLAA
                     GFNLLQSSIQNITASANVGLTNTIGNTFVLDLLPVSGLTTGEYSKVTVDQFGRVTLGA
                     LLTEADLPNVTPVAGPVFTGSAQSIATLFNQLQAAAAGGSVDALEDLYTGDGSTATFN
                     FSNIDSSVASYSRRLLVFLDGIRQPFSTYVVSATSVQFVTAPAVGVDIELLYMK*"
                     /db_xref="UniRef100_C8UR27"
                     /db_xref="eoi:ECO111_p2-031"
                     /db_xref="C8UR27_ECO1A"
     gene            186573..187487
                     /locus_tag="PH2015_14_scaffold_1_prodigal-single_246"
     CDS             186573..187487
                     /product="Genomic DNA, chromosome 3, P1 clone:MKA23 n=1
                     Tax=Arabidopsis thaliana RepID=Q9LIE8_ARATH"
                     /codon_start=1
                     /transl_table=11
                     /translation="MSSRDLEAKSVTQPVPWSQMLLATIGAGTLRNYIDGQINLVNAS
                     VASLNTAIAAVNSVLPNKLNRVGDTANGLSSNAWFTSINNTGWRTSYGGGFNQTAAGT
                     LDVIGGVLLNSPNGIRSTVFDALVGTSGTSYRFSSGLSFSEFYRAVNGDTGLNDSVHG
                     LVWKLVQLTGEFELLKRLKLNPATITGTGPYLSVDANGYLVRVADVTPAPVGSPPVSS
                     PVGSPPVGTPPVGTPPVGSPVGSPVGSPVGSPPVGTPPVGSPPVGSPVGTPVGSPVGS
                     PPVGTPPVGTPPVGTPPVGTPPVGSPVG*"
                     /db_xref="UniRef100_Q9LIE8"
                     /db_xref="Q9LIE8_ARATH"
                     /db_xref="sve:SVEN_2729"
     gene            187499..189142
                     /locus_tag="PH2015_14_scaffold_1_prodigal-single_247"
     CDS             187499..189142
                     /product="Uncharacterized protein {ECO:0000313|EMBL
                     :AKH17463.1};  TaxID=1309411 species="Bacteria;
                     Deinococcus-Thermus; Deinococci; Deinococcales;
                     Deinococcaceae; Deinococcus.;" source="'Deinococcus soli'
                     Cha et al. 2014.;""
                     /codon_start=1
                     /transl_table=11
                     /translation="MPSPTKPFFVDTVTRIPAYWANNVTDLIFDVFDLANTKAGVRAA
                     LQLGTLSLQNADGVQIVGGSINNVPIGISVPMQGRFTVLSIESDPIHPVHGVNLRTLN
                     QRLNALSSLYLPLIGGTMTGPLVLYGDPIQPLEAVPRRWVDARLQAVILPQPLQRYHV
                     VSVGQNVFSWPTFQWPVTVHPSNFVVFVDGQYQTFNLHYTVDLSGPMPTFNFGSSVAP
                     ARDFDVVYHNNLDNLLLANAPVAPPPPGIVAGPGWSDPINMRINYALTNAGQNQISAS
                     HTVLRDMYVGCVITSGSLGSRVVTWQSQWFPASPSATLHPPQLITVSPTEARLALPDA
                     VSDHYWEGRLELTMLLDGVVTGQVLWMDMNNQTTPEYRDGLVRWGFVGPVAPPPGPTA
                     NLSVTKTVTTPSSGGTHQYNVTVSNAGPSAADGAVLTDLFPAGWQTNSIVTSATGGAS
                     WGSTPPTLLSPQPWVIPTLPVGGTAVIRFIGQFLSPGSKTNIATVAVPAGTTEVDPLD
                     NSAQVTVVIAPPPSTPIPTIFSVEDNSGDPPTPPPPPQV*"
                     /db_xref="A0A0F7JRU1_9DEIO"
                     /db_xref="gwf1_scaffold_1624_15"
     gene            189160..190308
                     /locus_tag="PH2015_14_scaffold_1_prodigal-single_248"
     CDS             189160..190308
                     /product="hypothetical protein n=1 Tax=Variovorax
                     paradoxus RepID=UPI0003811C8F"
                     /codon_start=1
                     /transl_table=11
                     /translation="MPRNVPDGGITYDTTPKITVTLNNPLPPGATVQVLRGGTVVGTA
                     VETSVVGQYSHTDTAPFGSAVYTARVVNGATSVDSVAAHTVVVTPVPQPSIQAAYEDR
                     FADVEVQMIADAPPGVDVRWSVTMTNIGDYSTTVPWPVTWTPPVNYTETASTIPASVT
                     LAAGASVSFYSEGNLVGSGTATISVAGQPLVGHPDSNLANNSVTVSYEVPVADDLVVT
                     AVYHNNTSDAGDGMYRLYYGEIEPGTVTGIRVVNNGANPLRFDMQTSTLTGIVFNPLG
                     TVINGGGTVLPPGSRVWTGSFEWSAQDIADANADDLPIGGVNVFSSNSLSVEIPGGTE
                     FKTWQYNNLPYSDPTLLATTLGVSVLASDANLANNTDTQVYVPPPPLP*"
                     /db_xref="UniRef100_UPI0003811C8F"
                     /db_xref="cnt:JT31_02585"
                     /db_xref="UPI0003811C8F"
     gene            190318..190956
                     /locus_tag="PH2015_14_scaffold_1_prodigal-single_249"
     CDS             190318..190956
                     /product="hypothetical protein"
                     /codon_start=1
                     /transl_table=11
                     /translation="MPQVLIPDGGQTKDTSVLLAISTDRPVPANGFVDVYDGGVYIGT
                     ATEIGETNSMEFTFLHNTTIGQHSYTSKLRYAAFVTAQSAEYEVEVISGLPVPTVSVN
                     VPGPVMDGFVMACPAWPTNGNEFIIEIGIPASASSGSYAITDVSNVPVPFGVSVNLAH
                     VTGTPTYYTINTATTDLAGSEAFYAGLTWRLIRTNDLTILHTAVVPSCGSLY*"
     gene            190968..192857
                     /locus_tag="PH2015_14_scaffold_1_prodigal-single_250"
     CDS             190968..192857
                     /product="hypothetical protein"
                     /codon_start=1
                     /transl_table=11
                     /translation="MSLLTLVPTPVADGGSTFSRNITVLLNFSGPVLPSHTITALRNG
                     VALATAPIRISSTQYQVVDTAPVGTSQYSATITDGVTTNTSSVVNITVKRANCAWAPN
                     ASQDGPYVPGTSGNLSGFEDFDWSNDSFWVGAVGVFDTTDVVEWQTTWEPGGDGVDRR
                     PWLVEHPATMSTPRRLEIKAQQGSGFFGSGYGSGILRVRILVNGDLVGDELQLVLADD
                     QYGYEGATWAVYVAPPPPLPNPFTQITWDYSSSANGNIRNNDLPSNYGPLTPGVYAYF
                     MKDGVEILANATMQAIAGPNSVLQPGDTIVVQGVLHNAEILPSDEDSQTENGPGNYIP
                     YAKAVAQRNSLAYDGLLQPQDFGVAWEQYRNDCGYPIADDCVAFTVSAQPVIQSNGSC
                     VFWFGPRIRLSQATMAGLASGTLLTSKINGVAVYRGAIQPSNLVYSRTNQDIFTMQTE
                     VRGAVPARMGWGKFEFAGTTGAGANLEIVNGRIDPTGVSGFSYNPDTTQSAQVSSGPN
                     VYGRLASPTMCAFGLVNNDGATYTIRVEYGPPGYDPNNGYAQFPASTLNATTCPVTWN
                     GSEGVLTLPAMDKPCTGVLGEDNDVRIYLVRNGIDVGYLLMNVVDVPVSWPFQVPVWA
                     AYVSL*"
     gene            192854..193438
                     /locus_tag="PH2015_14_scaffold_1_prodigal-single_251"
     CDS             192854..193438
                     /product="Putative uncharacterized protein n=1 Tax
                     =Acidovorax citrulli (strain AAC00-1) RepID=A1TMV6_ACIAC"
                     /codon_start=1
                     /transl_table=11
                     /translation="MTQATAIVLSANPVAARWNGWHTLGHVRRFQTLEELHAERLAAL
                     EQVTTEFCAYVDDDDELPENTDAQITQIMGMMQEQHSNLTYTDWTQREPDKTFVRSPG
                     AYSHTRHVTCPTWMHALVVMRTEAAQAIAKTLPRGVYWTEFLLHVQLAKTNPIHYPHV
                     GYIWNKKDVGMHRHPKITEAQMNSVRWYLSKGTQ*"
                     /db_xref="UniRef100_A1TMV6"
                     /db_xref="aav:Aave_1707"
                     /db_xref="A1TMV6_ACIAC"
     gene            193435..195054
                     /locus_tag="PH2015_14_scaffold_1_prodigal-single_252"
     CDS             193435..195054
                     /product="hypothetical protein n=1 Tax=Schistosoma mansoni
                     RepID=UPI00019B3577"
                     /codon_start=1
                     /transl_table=11
                     /translation="MSGVNFVDTVTVVPATWANTVNALVYNVFGAATTLQGAQAALRL
                     QSLAYQAHNNVNIEGGNINNVMIGTQTPVQRFVAQAARVLDDPIDDRDVVNKGWMRAW
                     IQNALTVAQAEWLGGLGSIAVQNANNVNIIGGTLNNTDIGLLGRASGRFTALKASNPP
                     IDGDDVVTLGYLSSTYDVLIGRLRSMAYQDSNAVAITGGEIDGTRIGFVTPATGRFSR
                     ASVVSPPSALEDITNKRYVDGSITAFASTLRSMAYQDANNVNIIGGSINGTAIGNLTP
                     ATIRASDLTVINNASWLTLRTTSSGAANSSGIRFQDGVTVVGTLAYYGANNPIANANQ
                     IVFSANVPFRLESNGAGSGIIANGVNLTLFGGLTRLAASASDRVVVGSGAPVGAYQFS
                     ANLPAWFQQLDARRVYSEQGHSDGYDSTYAGSASGSITLPVATRSAIFVNLTGTASVA
                     FPAPVPGWTGLRVVRVIVRHDVGGVAMTWPSNVYWGSGVAPDYTDAASQDFDMVELWT
                     FNGGVTWFANSAYGASMQYEEPPTVVFFAAS*"
                     /db_xref="UniRef100_UPI00019B3577"
                     /db_xref="R0CL90_RALPI"
                     /db_xref="UPI00019B3577"
     gene            195083..195466
                     /locus_tag="PH2015_14_scaffold_1_prodigal-single_253"
     CDS             195083..195466
                     /product="Uncharacterized protein n=1 Tax=Mycobacterium
                     xenopi RIVM700367 RepID=I0RHD9_MYCXE"
                     /codon_start=1
                     /transl_table=11
                     /translation="MATLSWSVQRAVSVVITPGIGTVAASGSVTVNPSVATVYTLTAT
                     DRKGRTTVASVTVGATPAPVGSPVGTPPVGSPVGSPPVGSPVGSPPVGSPVGSPVGTP
                     PVGSPVGSPPVGSPVGSPPVGSPVG*"
                     /db_xref="UniRef100_I0RHD9"
                     /db_xref="I0RHD9_MYCXE"
                     /db_xref="tra:Trad_2683"
     gene            195532..195897
                     /locus_tag="PH2015_14_scaffold_1_prodigal-single_254"
     CDS             195532..195897
                     /product="hypothetical protein"
                     /codon_start=1
                     /transl_table=11
                     /translation="MKRNFNFNLKGFDGNDLMQQAQVPVLDNDNKPVFEDNKAKVELG
                     LVPIVCKDAVVMALCQPYPNEDLDTDAKVRRADIAERIYNATDDCELSLEESLVIKHC
                     AGKAFAPIVVRAIVKFLEG*"
     gene            195899..196762
                     /locus_tag="PH2015_14_scaffold_1_prodigal-single_255"
     CDS             195899..196762
                     /product="Phage tail collar domain protein n=1 Tax
                     =Ralstonia phage RSL1 RepID=B2ZY49_9CAUD"
                     /codon_start=1
                     /transl_table=11
                     /translation="MQFQITSVGLAAAFAASNNGPEIRIGQFAVGSASGYVPLVTDAA
                     LRGVELHRASPTNYRVLAADTCEFTVRMDENVGSWQFGEVSLYLVTGELFALGTLQRP
                     QWKVAYPDADYNRYNVKIRLTINGGIPKIELVVQTIVAGVIVELPSVNDLPWLLDAQT
                     NAYLCHSRDEQGNEALATLGEDRWTIHSHMRRRFRGNIVARNASGTQLTGTGISLTDS
                     TQGRYLVQILSGAAKGAVREVTSLNVHQVNWVLPETNMAVGDQFELLQSSTGGESSGG
                     DDAFFYSMLRK*"
                     /db_xref="UniRef100_B2ZY49"
                     /db_xref="B2ZY49_9CAUD"
     gene            196765..197079
                     /locus_tag="PH2015_14_scaffold_1_prodigal-single_256"
     CDS             196765..197079
                     /product="hypothetical protein"
                     /codon_start=1
                     /transl_table=11
                     /translation="MAIKIVGRGVALSNTPNDPLYTAPGDVISATIATGTVENKLNIG
                     AKLFLYISGRNTWVIHNRDIPVIGAPLILPAITLNAGETLQAWCDTPGALDINVTIGE
                     QR*"
     gene            197076..197558
                     /locus_tag="PH2015_14_scaffold_1_prodigal-single_257"
     CDS             197076..197558
                     /product="Uncharacterized protein (Fragment) n=1 Tax
                     =Eimeria necatrix RepID=U6N266_9EIME"
                     /codon_start=1
                     /transl_table=11
                     /translation="MSGFLFPTGPGPSDVYMARGLLSANGAGNWFNVTAMGTYNAPAL
                     EYPGYTNAGPLVQDGLLQVHRSGAFTVQYLTYANGAVYVRSTVNAPANAPWTNWLLLS
                     GSPSVGSPVGTPPVGSPVGSPPVGSPVGSPVGSPPVGTPVGTPVGSPVGSPPVGSPVG
                     *"
                     /db_xref="UniRef100_U6N266"
                     /db_xref="U6JZL4_9EIME"
                     /db_xref="U6N266_9EIME"
     gene            197563..198159
                     /locus_tag="PH2015_14_scaffold_1_prodigal-single_258"
     CDS             197563..198159
                     /product="hypothetical protein"
                     /codon_start=1
                     /transl_table=11
                     /translation="MSYTVIVEKSSARLMFVLPTAKPQLLDALFPSVRYNYVVWTRGF
                     KEGVLNAPWNWVIRDNELVHDLYQHATVAQENARRATLLVQLAQATNRHRRLVQKHGL
                     VEQSTVYEIKTQEARAYLADSVRDPMQYPFLADAAVVHEVTLEQAANLVLMRNIQEHQ
                     VLRYTEHQRSLFQRRILETPLASLEQVQKELTEYERRG*"
     gene            198143..198847
                     /locus_tag="PH2015_14_scaffold_1_prodigal-single_259"
     CDS             198143..198847
                     /product="Uncharacterized protein n=1 Tax=uncultured
                     Sulfuricurvum sp. RIFRC-1 RepID=K7SFB6_9HELI"
                     /codon_start=1
                     /transl_table=11
                     /translation="MNAEAKTSAQPRWRILEDTTSQVAGYSVPWDNHLPYWDEQVLSP
                     AECDEVYHAVIAKYNEKQLARVYQWNGQGDELNFAARYTHYYSHTVLPEHLNVEKRFA
                     EAVNRASKQWWAKTATPVYHSQVLGYEEKCQFATHCDNSIWADGSWKQNDPLRDLTTL
                     LYISDCVPTATRPNQYSGGELVLPNIVDNNNQPVTITPRKGQMIVFPSHPVFRHQVLS
                     VSRGYRVALVNWWTLR*"
                     /db_xref="UniRef100_K7SFB6"
                     /db_xref="sulr:B649_09775"
                     /db_xref="K7SFB6_9HELI"
     gene            198858..199565
                     /locus_tag="PH2015_14_scaffold_1_prodigal-single_260"
     CDS             198858..199565
                     /product="hypothetical protein"
                     /codon_start=1
                     /transl_table=11
                     /translation="MKIKPHWYYSNVNGIPTLASENWHQQFPIEHTALIEKLVQGVDP
                     DDLSDEEFAQIEQLSNSGFLAHKVETDASAWELSGLNYHNVKEQFKHNTVRLIDLTPN
                     GVGSDIGAALIRGGVKIVDIDDDTARITLVVANAYTDITPPKAGTWLPVIANRVRLNV
                     GPLQFTWSPSIVDAVANNPKYMRNVGYELPSVFAALQVPVLTMLLAQLLAKPQLKYVG
                     NVVEFDLGRQKEVVWPI*"
     gene            199553..200506
                     /locus_tag="PH2015_14_scaffold_1_prodigal-single_261"
     CDS             199553..200506
                     /product="Tax
                     =RIFCSPHIGHO2_02_FULL_Bdellovibrionales_40_15_curated"
                     /codon_start=1
                     /transl_table=11
                     /translation="MANIITGLPSGYNGVQQRLRQNVNDVFTYEFQPVNRFIGLRRAS
                     IEAAHAVRASTDKEICVLYSGGLDSEWALEAFRLANIPVTAVVITYADGLNDHDTLWA
                     KAYLERHKHASVIWHPLNLREWYKSQEQKDLAWRVQTPELAYTGQFKTLLDLHNGQRA
                     FITGYDEPLLVADDSACATGGYRTWSVVYEEKHNSVVKLFHEFGLDGVTNWSRSSAEL
                     IAAFITQPQWQMLAANLYQPQIWNSELVKVQMFQSHFPEMRARTKYTGFEKANDFIVN
                     AAKDWQAYVVEQTGQKWSKQWTSPVEDVWRTIGFHQGAKTT*"
                     /db_xref="87655049"
     gene            200515..200964
                     /locus_tag="PH2015_14_scaffold_1_prodigal-single_262"
     CDS             200515..200964
                     /product="hypothetical protein"
                     /codon_start=1
                     /transl_table=11
                     /translation="MTSTAFQVVRATDEDEIRVRRFFVSVGEPEWAVHSQLKDYFLTN
                     ADNFGAGLVQNSAGKIVAIAMYSLFSGTLYVHEYMGPIEHLELVRQTHGVPVQVVLRD
                     GMLPLPTEKWRAVLHVSPGLIVDHPAYSGVFWRTAPRYSGTVYESID*"
     gene            200948..201499
                     /locus_tag="PH2015_14_scaffold_1_prodigal-single_263"
     CDS             200948..201499
                     /product="hypothetical protein"
                     /codon_start=1
                     /transl_table=11
                     /translation="MSQLIRELVASDWPRMARLRAGRKTHAGAPVESFSSVPITWVDT
                     RYQTAPCWAVGCFVDQKLVAYICAYSYPGSKFWVLDLMISSGDPSNLHACLDACLERY
                     EALGVNEFYYAFPEKWARAYKNYWRESIPRLQRYVIEDILVIPPRAIPQEDWIWEHIL
                     HNTVVPVGFLLRRSRLETQQSQE*"
     gene            201503..202297
                     /locus_tag="PH2015_14_scaffold_1_prodigal-single_264"
     CDS             201503..202297
                     /product="Uncharacterized protein n=1 Tax=Bdellovibrio
                     exovorus JSS RepID=M4VE43_9DELT"
                     /codon_start=1
                     /transl_table=11
                     /translation="VSLSLSLNPHVREVHIPAHVLGFIALLWAISTANLWVILWFLVF
                     NFWYSGLGMSIGFHRYFTHRAFETTRFWRMVMLWGGTFAGQGSAVFWVALHRLHHANT
                     DKEPDIHSPKIHGFWHAYVGWIFTIDPRAVQLAKAADTIRDPLCRFTHRHYNRIMWVW
                     WAAWLLSAWLFEAVRPVAAGMLIAGAWAINQEALINSVCHDPRYGVTHDDSRDHSRNV
                     HGLHWLTWGQSLHNNHHVDPRNANFGDPGGHDIGHRIIRLIAQPAP*"
                     /db_xref="UniRef100_M4VE43"
                     /db_xref="bex:A11Q_2549"
                     /db_xref="M4VE43_9DELT"
     gene            202343..202552
                     /locus_tag="PH2015_14_scaffold_1_prodigal-single_265"
     CDS             202343..202552
                     /product="hypothetical protein"
                     /codon_start=1
                     /transl_table=11
                     /translation="MAKTLREYYNEVVAEDNSPAQCENQAMALRRYVETELGVTDQDA
                     LKGFFDQAYELLNDGTAFDEEAAGG*"
     gene            202601..203170
                     /locus_tag="PH2015_14_scaffold_1_prodigal-single_266"
     CDS             202601..203170
                     /product="hypothetical protein"
                     /codon_start=1
                     /transl_table=11
                     /translation="MDYPFYIREVAVLTEQERADIQYAQGLQTFSQHPAFGQSLLSSR
                     RTHLPGSLLTRLATIVGLPESAYSGNEFNLLKAGCKIAEHSDIGSQDAQVAWATAHRH
                     KLHIVCSTNPGCYTYHRRGLGDVQVQAHMEEWKVYLYNDYVLHSVENNGISDRVHLLV
                     SFWDKDWQGKHSMMQRYGYRGVSAYHGKT*"
     gene            203170..203781
                     /locus_tag="PH2015_14_scaffold_1_prodigal-single_267"
     CDS             203170..203781
                     /product="hypothetical protein"
                     /codon_start=1
                     /transl_table=11
                     /translation="MDYPFFIGRLCVLQSDGFKALQRRLAPLKLSPSTYFISQQDVLT
                     APVPDTAHPVGLLEHLERFGLLRSKIKTLAVNEIPAGGVIQEHSDIEGRWPFSYRKAH
                     HHIVHIPLSGDFAEVEYTHRRDLALPQSVTTLQGGGVYLYNNYVKHAVFNKGQLPRRN
                     LIIDYEDYDWATKNHMLTLFGSNDPANRYANRDVYPEIAQSTA*"
     gene            203802..204407
                     /locus_tag="PH2015_14_scaffold_1_prodigal-single_268"
     CDS             203802..204407
                     /product="Tax
                     =RIFCSPHIGHO2_12_FULL_Curvibacter_63_18_curated"
                     /codon_start=1
                     /transl_table=11
                     /translation="MKVAVVSEDSDIGAKLVAQHRAAGDEVWSTSRNKLPGTEFLELS
                     DRSTWVQPPEFDRLYYTIGISDSQGKTKEDVWNVNAMWTVDYLGIIARKNPKRGKIVV
                     FGSQYGSTSLAVNARAYVYRMSKAALNMGVRCLQHAVPGQQWCVYHPGIVRTKMVGDA
                     WRTFNFETLSSDEAARICINRINAWNGQFDFLSYTGERLSW*"
                     /db_xref="88020725"
     gene            204412..205023
                     /locus_tag="PH2015_14_scaffold_1_prodigal-single_269"
     CDS             204412..205023
                     /product="hypothetical protein"
                     /codon_start=1
                     /transl_table=11
                     /translation="MDYPFFVAHLFTCTQQELEHLKTLVDVPHPRSTFFLAQKHVASM
                     HHPVASLPGSMLARLETLGFMAKDIRKCGSNTIDPAGFIHDHSDIEAERDVALNRAMA
                     HTIHIPVLNNVAVYRHRRSRGQQWSETRLETGGVYLYNNYVSHDVQCTGHEVYRTNLL
                     IDYVDETWKQKYNVLAQFGFGAPKERYESANKYPRLPVAEHRV*"
     gene            205055..206572
                     /locus_tag="PH2015_14_scaffold_1_prodigal-single_270"
     CDS             205055..206572
                     /product="Uncharacterized protein {ECO:0000313|EMBL
                     :KIG19555.1};  TaxID=215803 species="Bacteria;
                     Proteobacteria; Deltaproteobacteria; Myxococcales;
                     Enhygromyxa.;" source="Enhygromyxa salina.;""
                     /codon_start=1
                     /transl_table=11
                     /translation="MTSGAIWSRTIGAYQIANVLRNAGYKVQVVDWLSQLCVENLDLI
                     KVVLDKFVGSDTVFVGFSSTFLSSSLDIKLKKPVKSGIAFNQIHRGGNAYAMENGELK
                     QIVTHVKTRNPQTHILLGGSRAGANDTTADVVVMGYGETQMLDYMRWRKGKHPFFQFK
                     RTPTGAILLDYDKTASTYDFPASQMLWQTEDCILPNEVLPLEVARGCIFKCKFCHFPL
                     NGKSKNDYIKAEEGLYAELMHNYEQYGTTTYILSDDTYNDTTLKLEAMQRVVDRLPFK
                     FRFGTYLRLDLIASKPEQAALLKANGLVNGFFGIETMHHPTGKIIGKGMDPEKLVDTL
                     HWLREDVWGNDVISFGSFILGLPRDTMETMERWVERVIDPSFPLHDMMIQPLNMGKPD
                     LSSASRVNLSDLELNAHDYGYRWPDENFMWVNEQDGTSYKRISEWGDQVYQYIIQNGR
                     ISYTTHTALSAMGLSYSHEQLSKHGRIGIRNLGLYNRTYAWYLEYMSKLLALPTF*"
                     /db_xref="A0A0C2DDM5_9DELT"
     gene            206580..207170
                     /locus_tag="PH2015_14_scaffold_1_prodigal-single_271"
     CDS             206580..207170
                     /product="hypothetical protein"
                     /codon_start=1
                     /transl_table=11
                     /translation="MLPIKTKFQPVALQPELVQYAMRTMREQSMFILPRFYLGPEMNN
                     YDLWKLAAWLDKTNEATRKLRDSIKDQSYWRHLNQYQQLRELTWVSGGGRHSNREWLN
                     TNYLDAVSIRTHQCVIGTGTITNVATGASVDFAPGDVLVFQPGTHGQTYKLWFSTDSI
                     AHVVGVWAPASAKKNWELFAEASMATTQEAKISFNI*"
     gene            207182..207772
                     /locus_tag="PH2015_14_scaffold_1_prodigal-single_272"
     CDS             207182..207772
                     /product="hypothetical protein"
                     /codon_start=1
                     /transl_table=11
                     /translation="MDYQFFVERIGTVSPGILAYSNTECQKQIQGFAQRTPNFREHEG
                     FGSVHSSHKLDWADKVAGALASTVIDLFPRETLAEYDINYLRPQARIPEHTDMTGPSD
                     AGWRVNMGHKIHFVLSGNYSFAGHRRCRDVDVTQSRMLEGGVYAYNNYVFHTALNGAA
                     EGTKDLRIHCVLMYSDPKWQLKRNLYTRLGVIGWNF*"
     gene            207791..208588
                     /locus_tag="PH2015_14_scaffold_1_prodigal-single_273"
     CDS             207791..208588
                     /product="Uncharacterized protein n=1 Tax=Bdellovibrio
                     exovorus JSS RepID=M4VE43_9DELT"
                     /codon_start=1
                     /transl_table=11
                     /translation="MLKNLHFWRVWLPPHVLAVAALLLVNSPWIWFAAFVCYALISGL
                     GVAVGLHRYFSHKAFETSRFWQQAMLYFGCLACHGHPLFWVALHRGLHHRYADKEKDP
                     HSPHHHSWWHAYQGYAFDPSMVKDVPIRAGADFLRHSDWQWTVKHYHKVIWATWLAVA
                     VVGAFFNAWWLLGGLALAQVWAIHQEAVVNLVGHLDGFGAYRSHDTDDRSVNRNWLGL
                     LTWGQALHNNHHADAGNPDFAKPQPGQTRIEFDPSMLWVKLISKAQT*"
                     /db_xref="UniRef100_M4VE43"
                     /db_xref="bex:A11Q_2549"
                     /db_xref="M4VE43_9DELT"
     gene            208555..>209127
                     /locus_tag="PH2015_14_scaffold_1_prodigal-single_274"
     CDS             208555..>209127
                     /product="hypothetical protein"
                     /codon_start=1
                     /transl_table=11
                     /translation="MGETYKQGTDVTTSYKNWLPLGFSGALLAKELHDVTGLADYDKD
                     QRWYWGITTKQKDQVAVVPVTRSLDNFPVLRKAIESFYDASMFGHAQLFVTNPGYLGA
                     WHKDGIDLHASINIPVYGTGLGFQSYIDWTEEHIAGVDYASSHTKHTLGMGALQKVSD
                     RCVLDQMCLVRTDVWHRINNRQNTAHRVTLA"
ORIGIN      
        1 TCTGATAGAT GCGTGTTAGA TCAGATGTGT CTGGTACGAA CAGACGTGTG GCACAGAATA
       61 AATAACAGGC AAAACACTGC ACACAGAGTT ACCTTAGCCG TAAGGTTCAA AGACAACCCA
      121 ACTTTTGAAC ATTTGGCCGA GGCGTTGAAA ACCAAGGCAC GGCTATGAAG GTTTTACTGC
      181 TTAGTACACC AAGAAGCTAC TCGAAAAGCA TACAGTCGTT CATTGCAGGT GCACTGCCTG
      241 CAGGCGAAGA GCAGAGCCAG TTGTTTTCTC CAAATGGTGA CAGCTATGGA CACCTGAACG
      301 ACATACTTGG TTTTAACGAG GCCAGGGTGA TTGGTTGGGA AGAGTCTAGC GGTGTATGGC
      361 GTCCCAGTAG GCTGCCATAC ACAAAAACTA TACGGCATTT TGCCCCTCAA ATCAGAGACA
      421 AGCATGTTGG ATTTGAGCCT GTTGACAGAA TGGGAACGGT CAAGCAAAGT CAAATACTCG
      481 AATTGGTGGA GCGTTTACTA GCGCTTGATA GTTGGGTGCT GCGTTTGAAT CCACACATTT
      541 TCTACGAACA GTTCTTGTGG CCTCAAGGTA AATGCACAGA GGTGTTAAAA CGTTTGGTAA
      601 AAGGCGCTGA TACTGTTCTG TCTGTGATGA GGATAGACAT TGTTGCCCAG CACAACAGCA
      661 CAAGCAGTGC TGCTATGTAT GGGTGGACAG AAAAAGATCG TTTGCCTGAT GCGTACAAGA
      721 TAATAGCTAC CAAGACCGAA GCAAACACCT ACATGGTGCG AGAGCGGTAC CTACGTGCGG
      781 TGTGTGCGGC TTTTGACATA ACTCCCACAT GGTCAGAGTC GTGGGCACGA AACCCACACA
      841 AGCTGTTAGA GCACACAACA GGATTGAAAA CTTCGCTGAA TTTTCCTGTT GAAGAGGGTT
      901 ATTCAAAGCT GGAGATTGCT CCTAAAAATA ACACGTTCAT GAAGTGTGCC TGTGACTCTA
      961 CTCCTCTGAG CTTACGTCAA GAACTGTCTA AAATACCAGA GTATGCCCGT GTCTTGACTG
     1021 CAAAGAACAT GTCCATGATT CGCGCTGCTG GTTATATGGG AGAGGCTCAA GGCGATGCTG
     1081 GTTCTATATG GGCAAGTGAG GACGCATTCA ACAAATGGTC TATTGAGATA GGCGATATTT
     1141 TCAATGACGC CCTGAACGCC ATAAAAACAG AGTACACTCA AAGGAACGTT GGTTGATAGC
     1201 ATGGAAAATT ACGCAGTTTT CAGTGTGGAC AGTGACTTAG GTAAAGGCAT CGCGGACTTA
     1261 CACCAGTCAA CTGGCGCACA GGTGCAAGCC TATTCAAGGC GCAAGCCAGA GCACCGTTAC
     1321 TTCGATGTAC TACATAAGTC TCGCTGGCCC GTACCAGAAA GATGCAACCG CGTGTATTAC
     1381 ACTGTAGCAG GTACTGCAAC AAGCCAAAGT GAACTTGAGG CCTTTAACAT AACGGCGTTG
     1441 GCAAGTGTGC GGTTCTTGCA GTACATAGGT CAACGCATGA CCTCGCCAAC AGAGTTCGTT
     1501 GTGCTGAGTA GCTACTTAGG CTCGATAGAG TGCATTGACC AGCCTGTCGA TATTGTGTAT
     1561 CGCATGGGCA AAGCTGCTTT GAACATGGGT GTGCGATGTT TGAGCAAGCA ATTACCGCAA
     1621 CATAAATGGG TGCTGGTAAA TCCGGGGTTG GTTGCCACAA AAATGACTGC GCTTGCTCTG
     1681 GCTTCTGGAA CCTACCCGCA TCAAGGCCGT GCTATGACCG TAGCATCAGC AAGCGAGAAA
     1741 CTCGTGGATT TTTTGGCCAC TTCCTCAACC GTATCAGGGG AGTTCTACGA TTCTGAATAT
     1801 CGAACAACGA TAAAGTGGTA GTAACTTTAA CTCTATAGGA ATTCAAAATG ACACCAACAC
     1861 ACTATCAAGT TACCTTTGAT GAGGTAATGA ATAACGCCGA ACACTGGCGC GACACCCTGT
     1921 ACAAAAACAA GATTTTGGTG CTGAAAGGTC TACGTGACCT TAGTAAAGAT CGTCTATGGG
     1981 AGTTGCATAC TGCGTTTGGA AAACCGTGGA CAGACACAGA ATATGCAGAT AGTTGCGAAG
     2041 CTCCAAGCTG CGAGACACCT GGGCGTTGGG TTACTACCTA CAGCAATGTG GCGAGCAAAG
     2101 CACGAATCGG AGACAAAGAT TTACCGTGGC ATCACGACAT TCCGTGGCAT CGTGAAAAAC
     2161 GCTACCCGAT TCGCAGCTTG TACCCGACGC GCTTAGAGGC AACAAAAGGT ACAACCACCA
     2221 ATTTCTGTGA TGCAGATAGC ATATGGCAAC GTATACCAAA AGAACAGTGG GAAGAGTTGG
     2281 CTCAAGCCGA CATTCGCATT CAATTCTGGT ATGAAGCTAG TAAAGGTGCT GAGAACCCAC
     2341 CTACAAAGAT TGTGCCCCTG GTCGAGCGGC ATCCACACAC AGGACGACAC AGCCTGCTGT
     2401 TAAATAGTTT TGGGCCCAAG CACGAACAGT TGCCGTTTAG CACATCGTAC ACAGGTGCAT
     2461 GGATTCTTGA CTGCTGGAGC AAACGCAAAC GGTTGGGTCT AAAGTACCTG AATCACCTAC
     2521 ATGAGAAAGT GTGTACACCT GACAACATAT ACGAACACGA ATGGGAGCTT GGCGACCTTG
     2581 TATTGTTTGA CAACTACAGC GGCGTGTTTC ATGGACGTGA TCGTATTGTT GAAGCCAACA
     2641 CTATTCGTGA GTTCTGGCGC ATGAATTTAC GGCATTACTG GCAAACAAAA GAGAGTGCCT
     2701 AACATGTCAG CCCGTCCTAC ACTCGTGAGT GCTTTTCCAG GCACAGGAAA AAGTTGGTTT
     2761 TTCAAGAAGA CTGGAACATC TGGGGCATGC TCTGACAGTG ACAGTAGCAT GTTTGACAAA
     2821 GAAGGTTTTC CTGAGAACTA TTTGCGACAT ATAGAGGGTT TGTACAGTTC GACGAACACA
     2881 GGTCTAAGCT ACGTATTCAT TAGTACACAT GAGCAGGTAC GAACTGGTTT AGTAGCTCGT
     2941 AAACTGCCTT TTGTTCTTGT ATACCCGCAC CATACATTGC GCGATGAATA TCTTGACAGA
     3001 TACCGTTCGC GGGGTGGCCC AAAGTCGATG GTAAAACTAA TGACCATTGA ATGGGACAAC
     3061 TTCATAGGGT CATGTCAGAG GCAGCATGGT TGCAAACATG TTGTGTTGAC CGCAGGTCAG
     3121 TATCTGGCAG ACGTTCTACC AAAACCGTGA GCAAAACAAA AAGGCCCCCG TGGAAACTAA
     3181 TCCACGGGGG CCTTTTTTAC GTCCAAATTT TGGTTACGCA AGCGCCACTT TAGCCGCGTC
     3241 CCAACGTGCG ATGCGGTCTG CAAGACCGTT TACGCCACCA TTGATGCGTC TGGTGATACG
     3301 CTCAAAGTCA CCTGCGTCTG CAAATGCATT AAGACCACGC ATATCCCAAA AGTCTGCGGC
     3361 ACTTACACTA GCCCACTGAG GCTCTATCAA GCGCAAAGGC TCTAACTCAA AGTCAGGAAC
     3421 ATCAATATCA GGAAAGCGAT CACGTAAGCG ATCACGTACT CGTATATGGT TGCCACGACC
     3481 TGTTGTCTGA ATAAGGCCAT GCCCACGGAA ACGGCTTCCG TCTCCAACAG CAACGTTACC
     3541 TAATCCATAC GCCAAACGAT TAACAGCGAA AGCTGGTTGT TTTGCTTCTT CTGGATCATT
     3601 GGGCCAAGGC GCATCAAAAT TACGTTCGTA CCTACGTTGC TGTGCAGTTG GCCCCCAGAT
     3661 TTCACTTGTC CATTTCAGAC CACCGCTCTC ATGGCCTATT TGGGCAAAGA ATGCGGCTTG
     3721 TCGGTCTGAG GTGTTTATCT CGTACTGCTC GCAAGCCCAG TCTAGCCACG GTGCAAATAT
     3781 GGCAGCACGT CCAGGTGTTG TACCAACGGC TTTTACAAGA GTGTCTACAT CTATCATAGG
     3841 ATTACCTTTG TGGTGTTAAA TCAACGTGTT TTCAGGACGT CGCGTACAAA GCGGTTAAGA
     3901 AAATCATCGT ACTCAACACT GCTCCATTGG GTACGTAGAC TTGCAATTGT TTGTATATTG
     3961 GGAATCTTGG CCTCAACATC AAATTGCCGG GCTGTCATGT CAACACTCCA GCGACCTATG
     4021 GCAACAACGT AATGACTCCA ACGGTCACGG CGTTTTGAAG CCCATTTTGG ATGCGGTGCT
     4081 GGGTACATAG GTGCCGGACA CCCTTGAATG TGCAACAACT TGGCAGGGAA ACCGCGTTGA
     4141 CGCAAAAAGA TCACGAGTTC GTAGCTAACA AATTTACACT TGTTGTAGGC ACTGTGCTGT
     4201 GTATGCAATT TAGGAAACAT CCTTGCAAAT TCACGTAACA GTGCCAGCAA GTGTTTGCCA
     4261 TTTTTTGGAG TTGCAGTTTC GCGTGTAGGT AACGTTTTCA TATGTTTTCA GAGACTCCGT
     4321 TCTTGTTCAC GAACGACGCA AAGTTAACAG GCGCAAGATG AGGTATACTG ACAAGGGCAC
     4381 CCGGTGTAAC ACGTCCAGTG CGCAACGTAA CCAGAGGTAG CATGCCTGCT AGCACAGTTG
     4441 CTGCCGCAAG TTCACTGCAA AACCATTTGT CGGGTTTTTG CCAGTCGCGG CCAAACACAA
     4501 AACCTGTAAT ACCAGTCCAA TCATACGGTT TGCCTACTTG AGATTCAGCA AAGAGACGTG
     4561 CTGAGTTTTC GTGTGGCAAA TCAATACGAT ACAGGGCGCT GTCGAGTATG GAAGTTTGCG
     4621 CGAGTCTGTG TTGCAGAGTT GCCTTTTGCA CACCACCAGA CCAAGAACCT GTACGTGCGT
     4681 GACTACTAAC CGCGCCTATC AAAACATGAT CGTCCCAAAC TAGGTCTACG TGATTCCAAG
     4741 GACTCCAAGT TGCTAGCCGG ATACCTGCAG GAAAAATGCC CGAGTTCTTG GTAAACAGTA
     4801 GATACATTGA GACACCTCGT TAAACTCTAC GTAATGATTC TAGGGCAACT ATGGCTGCGT
     4861 TAAACTCAAA CGCGATCTGG GACTCTGTAG TCGCAACCGA GAGTTTTTGT GTTGCCTGCA
     4921 GGCGTAGTTT ACGCAGTGTA ACAAACAACA GTCTAAATTC GGAGGCTTTC TGCAATATGG
     4981 TGTCGGCAAC AATTTTTGGT GGTGCTCCCA GTATTGCAGC ATAGTCAGCT ACAGTTGGAG
     5041 GCACAGTTCC TGTATAATTG TCAGCTTTGT ATTGCTTGGC TTCCTCTTCG GCTATGCGGT
     5101 ATTCCTCAGC AATGTGTAAA CCGTCAGCAA GATAGCTTTG ACGAACATTG CCTGCAAGAG
     5161 TGTTAACCGA GGCTATCATG TCTTGACGAT AAGCTGCGAG CACAGCCGTG TCTATTTCAG
     5221 CAACTGTGGG TTGCGTGCCT TTGTTGGTGT TCCACGCCAG TATATTCCCG TCATTGTCAA
     5281 TGACAACATC GGTGTTAGGC ACAGCACCAT AGCGGCGCTG CACCCAGAAT TGAACGTATG
     5341 ACGAACGATT GATGGCCATA GCCCATGTCC TTAAATTAAA GGTCAATAGT CAGTTTCGAT
     5401 GGTTAAACTG TTGTGAGATA TGCCTATCAC ACTGGATGTA CCACCAGAAC TGATCCACAT
     5461 ACGAGGAGCA AGAAACGTGG TGTTAACTGG TAAATCTGTT GTGATGGTGC CTGTTGCGCT
     5521 TGCTCCTGTG GCAAGATCAG TTACCTCGTA AGTTATCTGG GACGAGTTAG GAGCGCAAAA
     5581 CAAGCCTAGT TCGTAGACTT TGCTGCGATC AGTTGTCGGA ACAGGAAAAC TGGCCCCAAG
     5641 GTTGATTTTG GTAGCAGTAC CTGTACCATC GTTGTGCATG ATCTGAATGT TTGCGTCAGC
     5701 GGCATCCCAA CCCATACCAA CTATGTTAAG TAAGGTTGAT GGTTCTACAT CAGTAGGGGC
     5761 CGCTGTGCTG CCTTGCATAC CAACAAAACA ACGGTTGGTG GTTGTGGCTG CGCCTGTCGC
     5821 ATTTCCCCAG CGGTGTACTA AATGAAATCC GCCTAGATTA GCTGCATTAC CACGCCACCA
     5881 CAGTGCAGCA GGTGCCCGCC AACCCGCTAT TGCATTCACT GCTGCGGTCG TAACCAGAGC
     5941 CTCTACACGC CGCATTGACG TATAAAGGTT TGTGGTTGCG ACGTTGGCGG TTGTAACCGT
     6001 GCCTGCAATC GTTAACGCAG CACTATCACC ACTGCTAATA CCAGTACCAT TGCCTTGTGC
     6061 AAACCAAGTG CTAAAACGGT TGCATCCAGG GTGTGGAGCG AGTGGTGTGC TTAGACCGGA
     6121 TGGGCCTATC ATGCCCAGCA TGTTACGACC ACCAACCTGG CGGTTGAATG TCTTAACAGT
     6181 ATTTGCAGGT GGTGCTACAG GACTGGCATT GGCTATGAAA ACCAGGTCGC CGTTGTCTAC
     6241 CTCAACGTTT GCAACACCAC CAAGCGCACC ACCATTGTTG AATTGTACTT CACCCGAGCT
     6301 TCCACCCGCC GAAGCACTGA CAGTAAGGTT GCCGCTGCCC AATACACTAA CACCGTTTAT
     6361 GGTCTTGATG TTTGTACCAC TCACCAACGT GTCCTGTTTT GCGTTAACTT CGCTTAACAA
     6421 GGCATGTGGT GAATGCGTAT TAACACCTGT ACCAACAGTG ATGCGATTCT GATCTGTAAT
     6481 CAGATAGGGC TCACTTGCAA ACAAGCCATT TGCTGCCGCC AGTGTTGCAA GGTTTGCGGC
     6541 TGTACCTCTT TTTATACGAA AACCCGTAGC CATACAAGTC CTTTATTAGA ACGTACCGCC
     6601 GTCAAGTACC ACGTTGTCGA TTGTCCCACC TGTGATATTG ACGGCACTGG CGTTTTGAAC
     6661 ACTCATTGTG CCCAAACCGC TCACGTCTGT GTTTGCAATC GCCAATAGTG CTTTGGCCTG
     6721 TGCGGAGGTA AGCGCGATAG GCGTCGCTGC ACTACCAGTG TTGTTACCAA TAAAGCTGTT
     6781 AGCAGCTAGG TTGGCCATCT TAGCAAGCGT GACAACACCA TTACCTAGTG TAGTAGCAAC
     6841 TGTTCCTGCG GTGCTGGTTA CATCACCTGT CAGCGCTGGC ATGCGTGCAG CGGGTATGGT
     6901 ACCCGCTGTT AAATCTGCCG CACTACCACT TGAAGCAATT GCCGCCAGCC CGCTAATATC
     6961 TGCGGTAGTG ATCGCCAACA TTGTTTTGGC CGTTGCCGCA CTGATCGCAG TAGGAGCCGC
     7021 ACTGCCACCT GTACTGTTAC CGATAAAGGT ATTAGAGGCT TGTGCTGCGA GGTTGGCCAG
     7081 AGGAATCGAC GTTGGTAGAT CACCCACAGC TAACGTGCGG AAAGCTGGGG CACCTGCTGC
     7141 ACCTGCTGGC GAGGCGTAAA AACTTGCTGC TGCCTGTGAG CCAAACACGC CGTTAATGTC
     7201 GGCTGCTACT ACAGCAGAGG TTGCAGTTGT CAAGCCCTTG GCGTTAACCG TGATTTTACG
     7261 CAACGTATCA GTTTGAGGTG ATGCGTTAAC AGTTGCCAGC GTAGTAGCAA AACTACCTGT
     7321 ACCGCCACCA GTAACATCAC CTGTCAAGGT GATGGTTTGA TCGCCTGTGT TTGTACCGCT
     7381 AACAGTTGCA ACCGCACTAA CAGTAAGGTT GCCACTGAGG TTGATACTAC GTGAAACGTC
     7441 GTTTAGGTTC CAAGTAAGCG TGCGAGCCGC TGTCAAGGTT CCATTGTGTG CTTCGATCAT
     7501 GTCGAAAGCA CCTGTGCCCG CATTGCGTAT ACCAAAACTG GTCAAACCTG CAATAGTTCC
     7561 GCCAGTAAGG TTGACTGCGT TGGCATTCTG TGTAGCAATA GTGCCAAGAC CAACAACGTC
     7621 AGCAGGTACC AGCGTGACCA CGCCTACTTT ACCAGCGACG CTAACCACGT CACTTGTCCC
     7681 ACCTTCAATT TTGTCCCACT CTGTACCGTT GAAAACAATC AGGTCGCCTA CTGTCCAATT
     7741 GTTGTCGCCG TCGATGGTTG TGTTACCTGC CGTGGTAACT TTATAATAGA AGCCTTTGGT
     7801 GCCTACTCCG TTTGCAAGTG TAGGTGTATT TGTCGAAGCA TTCCATGTGC CTTGATAGTT
     7861 AAGACCACCG ATCACACTTG CAGGCAACTG TGCGGTGGGT ACTTTTCCAG TACCGTCCAA
     7921 ACCTGCGTAG CCGTTTGCGA CGCCTTTGTT TGCGACGTTT TCTGGCGTAA AGCCCAGTGC
     7981 GGTGGTTACG TCACCACTAA CTAAAGCACT ACCTGCGGTT ACGCGACCGT ATACGTCTAC
     8041 GGTTACTTTA GGGTATGTGC CTGCGGTAAC ACCAGTGGTG GCAAGATCAA GAACTGGGTT
     8101 TCCAGCAACA CCGTTACCGT CTGCAACGGT AATACGACCA GCCGTGCCAG TGATCGCGCG
     8161 GGAAGTATAT GCGCCAGCGG CAGTTTGCAC CAAAAGGCCT GTTGCGGCCA TAGCTGCAAA
     8221 AGCAGTGAGT GCGGCGGTCA ATGGTTGCGC GTAACCCCGA ACCCAAGCGG TGCTGGCAGC
     8281 TTTGATGCTG TTGTCGGCTG CGGCTACAGT ACCAACGTTC ACCAAGCCGC TGAATGTCTT
     8341 GTCACCTGTA ATAGTTTGAG TTGTGCCTGT GGTAACGTAG CTACCAAAAA GACCAGGACC
     8401 GCCAATACCT ATAACAGCAG CGGCGTCGTC ACCTGCACTG ATGCCTTTAC CGTAGTAAAG
     8461 AATGTCGTCT ACTTCGTTGT ACGCTAACTC AGCATTTTTC AAGCCACTGG GAGCGCCAGA
     8521 TAAGCCTGTG AGGCGTCTTT TAATGCGTTG TACACTTGCC ATGTTAAATT CCTAAGCTGA
     8581 AAGTGATGTA ATGAAGGATG TCAAAAACTG CCAGCGTCTA GCACTAGGCG TCGTGGTGCG
     8641 GTTGTAGCTA CCCAAGTATC TGTTGAAAGT TGGTACTCGG GAACACTTCC GTCTGGTGCT
     8701 GGTAGCAAAT CTGCGAGGTC ACTGCCTCCA CCGTTGCCGC CGCCAGTTGG CGGATTAGGA
     8761 TCAACGGTGT CTGGGTAATC TGGCAGCAGA GGATCGTCTA CAAAGTCACT GCCACCAGGC
     8821 GGTAACATTT GTATGGTCAG CAAGTTAGCC GCTTCTAACC TACGCATTTC CAAAGTTACT
     8881 TGGCCGACAA TACGTAGGGC ACCTGGGCCT ATAGTTTCAC TGCTGCTGAG GGGCAGCGAA
     8941 CTTGATGTAT TATTTATTAA CCTGAAGGTT GCCATGCGCG TTCCTTTTGT AGGCAAGTGC
     9001 TCCTTTGTAA CGCAAAGGTA TACATAAGAC GTTTACTTGG AAACCAGCCA GCCCATTTTA
     9061 GCTGCGCCTA AGATAACGCC GATAACGCCT ATCCCAATAG CGCTCCACAG TTTGTTGTTG
     9121 AGATTTTTGT ACGTGTCAAC AAGATCATTG TACTTGGGAA AGTTTGCAAT CACTAGCTTT
     9181 TCAACAGCGG TAAAGCGGTC GTCAAGTTTG CTAAGTGCTT GTTTGTCTTC GCCTCGACGT
     9241 TCTTCCATTA CAGCCAACTT GGTAGCGACC TCGGTCAACA TACCAAGTTG CTCTTGTATA
     9301 GCATCAAGCC TTGCATCTTG ACGCGCCAAC ATTTGCTGTT GGCCTTGTAA GATTGTTGCT
     9361 TGTTGGGCAA CAACAGTTTG CAAACTTGCT AATAGGCCGT CAGCCGCGAG AGAGTGAGTG
     9421 TTTTCAGTTC CTGACATTGG ATGCCTTGAT ATTTGTTAAA CTACGCCGGT GTATACTTGC
     9481 TGAACCAGCA AGGCACCGTC GGTGTTTGTC ATATTGGAAG GTACGTAAGC GTACCATGCA
     9541 GTCGCTGGCA CATGTTGCTC TGTGTAAACT TGCCCAGGCA ACACTAGTAT AAAACCATTG
     9601 GCGTCGGTAA CACTGTTACC TCCTAGCCAT AATGGTTGTG TACCTACGTT ACGCAAGCGC
     9661 CACAATACTC GTCTGCGATC CGCATGCAGA AACTCTACAC GGGTTGAATG TGGCACTGTT
     9721 ATGGGTGGAG TATCTACCAA GGAGTGTCCA ACGGTTTGCG TTTGCTCACC AATGATTCGG
     9781 ACAGGTAACG GTAATTGACA AGGGTTTATA CCAACTAGTT GGGCTAAACC AGCTATTAGT
     9841 TTTGTGGGGT CAGGGTCTAT CAACAGTCGC CCTTGACCAA AACCTGCAAG AATGTCGTCG
     9901 GTTAACCGAG ACACCATTAT GCTACGTGAT GGGTCAAGAG TTTTGTCGTC AAAGGACACT
     9961 CTAGCAGTTG TCGTGTTTGT CACACGCCAT TCATAAATAC GGCCAGTCAT ATGTTATCCT
    10021 TTGAGTTTTG CAAGCCAGGC AGGGGGACGC ACGCCTTGCG CTTTCCACTG TGAGTAGAAG
    10081 GCGTCCATAA CACTTGGTGC TATGTAGTTC TTTGCGGCTG TGCTCCATGT AGTTTTCTGC
    10141 TCGCTGCCAA CACCCTTGAC ATGACCCAGC AGTTTACCAA CGTTGGTTAG AGCGTCCTTG
    10201 AACGCGGTGT CCACTCCACG TTGATCTATG CCTTTACGAG AACGCATGAG CTTTTCAGAA
    10261 ACCATTTCAA GCTCTGTACG TGCCAGACGT GTGCCCCGTA GGTGTCTCAG TTTGTGAGGA
    10321 CTCGCATCAG GTAAGCCACT AACTGTTCGG AAGTAGGCAC GCAAACGCGC TGCGTTAAAC
    10381 TCCACGCCAT GCTCAGCCCA CAACAAATCT TTGCGCGTCT TGTCTTCACA TAAACCCAAC
    10441 ACCACAGCTA TGACTTTTCG CATAGCCGGA GTTTCAGGCT TTAGTATATG GCGTTGCTGC
    10501 GCACTGTCTT TGCCAATGTA GTCCAGCACA ACCTGTGTAC CACGACGCTT AACGTTGCCT
    10561 ACAAGCAACG TTGTCAGGCC AAAAGTGTTG CCGCTACGGT TGGCGTTGCC TTTGCCGCCA
    10621 ACGCGGGCAC AGGTTTCATA CACCAACTCA CACTGTGCGG CAAGTATTTG ATTCTCCCAG
    10681 TCTTTGCCTA ACAGATCGCG TCGCCATCTA GCGACCATAC GTGCTTCGCG GTCAAGCAAC
    10741 TTGTCAACCA CATCAAATTT AGCAGCGCGG TTTTTCAGAT GACGGTCACC CGTGTAGAAA
    10801 TACTGTTCGT TGTTGCGGTC TGTGCCTGCT TTTTTGGTTG GCAATATCGT TTTGAATACC
    10861 CAGTTACCGT CACCTTTACC GCCAGTAGCA TCCAGCTTGG GATCGTACTT GGGATTCATG
    10921 ACGATGCGTG CAGCCGGGTC GATGTTGTTG ACATCGCCGC CTACACCAGT TTTTAATGGT
    10981 TTGCCATGAC GGGTTAGCAA GTTACCATCC TCACCAACAA GACCGTCGAA GCCTTTTGGC
    11041 AATCTGTGTG GTAAACCTCG CTCAGTGAAA TACTCTTGGG TGTCTTTTAC TGTAGCCTGG
    11101 CCACCACGAT CCCGAACAAA ATCACGCAGT TCCTGTCTGT ACATGACGTT GAGTTCACGA
    11161 CGTACAGCAA GATACTGACT CCACAGATCG GGTTTTGCTG CACGCAAGTC TGCTTGTTGC
    11221 TCAAGCGGCA CGTTGGTGCC TGCGACCCCG GTCAGTTTCT TGACAACAGT TTCAATAGTG
    11281 CGAACCAACG GACGTGGGTC ACGTTGCCCA ACAGCAAACT GGTTAACCAG TGCGGCGGGC
    11341 AATCCAAGTT TCCCAGCGGC GGCACGAATT GCCTCAAGTG CAGTTGTGTT TTCGGTAGTA
    11401 TGCCAAGTAC GGGCACGGGT CAATGTTTGC AGTTCAAGAT CACTAACATC CGTCTTGCGT
    11461 ATTGCAGGCA TTGCATTACG AAGACTTTTG AGGTGCTCTA GTAATGCCTC GTCGAGCGCG
    11521 TCTGAACTGT TGCTTGCCAA TTTTGCAGGA GCAAGAATGA ATTTTACATA CGTGCGAAAC
    11581 GTTTTGATCG GAATAGCTAC GCTGCGGCAA AAACTTTCGG CCTCAGGCAT AGATTCACGA
    11641 AGAGACTCCG CCAAACTTGC GGGAATGGCG TCCTTTTGCG CACCAGCCCC TACGCGAAGC
    11701 CAGTATACAA CACTGCTCAA GAGTACGGTA AGATACGCTT GAACGGGTGT TTGTGCTGCG
    11761 GATTTTGTTG GGGCTGCTAG TATGCGCATA TTCTCAAGTC ATTGGCAAAC GGTTTGGGTG
    11821 GCCTTCGGTG TAAACCACTT GGTCGTCTTG TGTTACAACG GTGAATTTAC CACCAACATT
    11881 GCGTCCAAAC TGGAACTTTT GCAATGGGCT CAAGTTGGTG TACAGGTCGC CGCCTGCTCC
    11941 GTGCTGCACT TGGTAGCCTG GAGTTGCTGG TGTGTAAGGT TTGGCGTTGG ACGCCTCTTG
    12001 ATAACGTCCT GTTGCAGTGG TTGATCCATC AGTCATGGGT TCGCCTCTTA GAAGGTTGCT
    12061 GCCGACAGGC AGATGTAACG ATTGGTAGCA CCATCAAATT GGAATTGATA ACGTGCCTGT
    12121 GAGCCACCAA TAACTGGTAC TGGTACGTAT TCACTTCCAG GTACAATGTC CGTGTCCAAG
    12181 GTAATGGTAC GACCACCTGT ACCATCTTGA CGAACACGCA AGGTGATGAT ACGCCCGTCA
    12241 ATACCATTGC TCATGCTTAA TACAGTGTTG CCTGTAAGAG TCAGGTCAAA CACGTCCGCT
    12301 GAGTTGTGGT CAATCACCAC GTTAGGCGAG AAACTCAAGA CGCTTACAAC AGGAGCCAGA
    12361 ACTTGATTGC CGACAACGCC AGGACGAGTT GGATACAAGT AGATGGTATT TTGAGACAGC
    12421 GCAAAGCCTA TAGGGCGTAC CCAACCAGTT GACGGTGGGG TCTGGGTGAT TTCACCAGCC
    12481 GCGCCTATGT ACACAAGCTG ATTCAACACA AAGTTCCAAC CACCCGTGCC GGGTATTGGA
    12541 TTGACTACTG GGCCACCCCA AACAACGCTG GCCATTTGGC CACCCGTAAC AGGCATAGTA
    12601 TTGATGCCCC ACACAATGTC ACGGTGTGCA GGATTAGATG GGTCAGCAAC TACTACACCG
    12661 CCGCTGCCTT GAACAACGGC AACAAATGCA GGCATTGCCG CCAATGCAAC AACAGAAACA
    12721 GGATTTTGAC CCTGGTAAAC ATTACCAAAA CCATTACCTG GAGTCAGTGG ACATACGCAA
    12781 TTGGATGGAT TCATGGGGCC TCCGGGTGCT GGCGCAGGTG CTGGTGCTGG CGATGGGCTT
    12841 GGATATTGGC CGCCTAAACC AGTGTTCATA GGCGGAATGG AAATGGCAAC GTTTAACGGT
    12901 AAACCGCCAA ACAATACGTT GGTAGTCATG GTCGCTGGGT CCTATACAAA AGTTGTTGGG
    12961 TATGGTTGGT TGCGTTGCGG TGGACGTGGA CTACAACGTA AAAAACCCCG CAGCACGTTG
    13021 TCGCGTAACC CGTGAGGGTC TACTAACGTG TTCGGGGCAA CCAAGTCTAA ATACCATGAG
    13081 GCGGTGTTCC AGCGCCACAG CGCCGTTTCT GCTTGTGGAA ATACAATCCA CAGGATTCCG
    13141 TCTGCAACCC ACGCAGCTTT GTTGTTTGCG ATTGTAGCAA CAGCGTATAG CTCGTTTGGA
    13201 TTGTCTGGGT TTACAATACC AAATTCTGCG CCCCAACCAG GGCCCCCAAC CCACTCAGAG
    13261 GTTGTTGGAC TTGTGTTTCG GGACAACGCA AACTGACGAA TGTATGTTTC ACCAGCTAGT
    13321 CCGTCTAATA TGTCATTTTG GAGAGGTGTC ATTTTTAGGC TTCTCACAAG GTTTTACGGG
    13381 CGCGCAACCC GGAGCAGTTG TTTGACACAG TGCGTTGCGA GTTTCGCGTT GACGACATGC
    13441 GCATGCGTTC AACAGGTCAA TGGCTTCGCC ATACGATACA AACAACTCTT CTGGCGACGG
    13501 TGCTGGGTCT ACGCTAACAG GTGTAAGAGT CAATTCGCAC AACTGCATTA TACGTGCGTC
    13561 AACAGTAGGC TTGGGTGCTT CTACTATACG TGTAACTACT GGGGCTGTAC CGCAGGCCGC
    13621 CAGTAGCAAC ACTAAGGTTG CGGCTGCAAG CGTTTTTGCA ATTCGTTCCA TTTTTTAGCT
    13681 GCCTCTGATT GTTTGGTTGC TGGGACTGTT CCCGCAGTGC CAATAGTAGG CGCAGAGGTT
    13741 ACAGGTGCTT GATTGCTTTG TTGCAAACGG ATTTGTAGCT CATTCCAGGT ACGTGCTGCG
    13801 TCTGGAGTAA TTACACAGTT ACCTTTGCTG TCCACAGTGG TAACTTTCTG TTTGCCGCTT
    13861 TTGATTTCAG CAAGGATCAA CGCAGTGTTG GCAACGTAGG TCTTTTGTCG GTTGTCCATA
    13921 GCGTCTGCAC GCTCTTGACT GTCCTTGTTG AACTTTTCAA CTTTTGCAGT CAACTCAGCC
    13981 AGTTTTTTGT CCTGCTCTTT TTGCAGTTCT TGAACAATCT CGCTGCGTGC CTGGTCGTAG
    14041 ATGTCTGACT TCAAGGCTGC ATAGCGCCAC CAAACAACCC CAACAACCAC TGCGATCAAC
    14101 AGTGCCCAGA TCAAAGGGCC TGCCAGTGCG GAACTGCGCT TGAAGCCTCT TGCGAGTAGC
    14161 GCCTTGGCCA CCCAACTGAT AATAAACGTC ATGCTTGTTA CCTCACTATG GTAAATTTCG
    14221 GATGCACAGT TAAATTAGTC GCAGAAACGA AAAAGGCCAC CTCAAATGGG TGGCCTTTTG
    14281 TATCAATAAC AGTTAGTAGT GATCGGGCAA TGTGCGTGGA TTGGTTGTTT CAATACCCCA
    14341 CCGTGTTTTC CAGTCGCGTA TTTGCTGAAC AGGCACACTG CCAGGATCAA TCTTCCCAGC
    14401 GCCTTCAAAA CGTATACGTG TTCGATGCAC AAAGTCTTTT AGAGTGGGCA TAACAAGATC
    14461 GTATGCTCCT TGTCCAGCGC CATCATTGTC AAAGGCAACA AACACGCGGT CAGGGCCAAG
    14521 TGTCATCAAG AGGTCGCGTT TTTCCGTGCT CCAGTTGTTT GTACCCAACA ATGCCAGTGC
    14581 TGGAAGTCCG CAGCCAATAA GACGTATGGC ATCACGAGGG CCTTCAACCA GAAACACACT
    14641 GCGATCCTCA CGACGCTCCA ACATGGTTTC AACAGTGTGA AAAGGAAACA AGGCATGTGT
    14701 CTTGACCCAT TCACCTGGAC TGCTGATGTA CTTGAGACGA GTTTTTGAGG TAATACGGCA
    14761 TCGTGCTTTA ACCGCGCCAG TAAGAACGTC GCCGTTCCAC TGAGGCAAAA CACATACCTG
    14821 CTGTTCGTAC TGTTCATCCA AACTCAGCCA TCCGCCTATT TTACGCACCA ACCAACCAGG
    14881 AACACCGCGC CAGTTTTGTT CCGTGGGCCA AGGTGTATGA AATCCGCAGT TCCACTTTTG
    14941 TAGCAATTCC TCAACGTCCC AGCCGTCATC TGGGTCGTGT AGTTCTTCCA CAGGGATTTC
    15001 ACGGCGCACA TACGTAGTTA CTTGACCTTG TGTTTCGTCT ACGTTTGCTA GACCTAACAA
    15061 ATTTGCTAGA CCATTCCAAC CACCATGCGT ACTACTACGG GCGCGACAAC CAAAACAGTA
    15121 ATAGCCGCCA ATCCCTGTAC CTCTATTATG GGGATCAAGA TTTATGTACA AGCTGGGCTG
    15181 CGTTTCTTTG TGAAACGGAC AAGGTATAGC AACACGCTTT TTGTTTGACA GATTCTCTCG
    15241 TAGGTGCCGC CCCAATTCTT GAACTATCAC CGCATGAGCG TCGCTTACAT AGGCTGCCAT
    15301 ACAACCTCCA ATGTGATAGA TGTTTTGTGT TTGAGAAACT CCACACTGTC ACAGGCGTTG
    15361 CGGTAAACGC GCGATACCTG TTCATAGTCA GTGTAAGTAT ATACCTCATC TACATTGTCA
    15421 ACCCAGGCCA AATCACCTCT CACCAAACCA TAGTATTGGT CGCCCACTCG AATGCGCCAA
    15481 CCTGCAAGAT GCTTACTCAT ACGGGCACCT TCGCTACAGC AATACTTGGA AAACGCATGC
    15541 GCATTACATT TCCAGGATGG GTTCTACCAT CAACGTCGGT ATCAATAACT ATGGCCCCAC
    15601 AGGTACTGCA CCAGCGTGTG ACGTTTGTTA CGCCAGGTGT TCCGTTGCTG GTGCGTGTAA
    15661 TGATTTCAAG ATTGTGCTGC CCATTGCAGG TCGCCGTGCT TTTAGTGTCC ATGTTAATTC
    15721 CTTGTAGACT GCTGAATCGG TACGATTCGC GTCAACTGTT ATTTACAGCG TCGCGTCAAC
    15781 AAGCCCTAGC AGTTGGTTTG TGCAATATCA AGTAATAAAC CAACCAACTT ACAGTTGAGA
    15841 ATCTGGTTGT TAGCGATTAG AGACTAGAGA CTAGACAAGA GTAGCGGTAG TGCCAACAAG
    15901 ATAGTAGATG GATGGGAAAA ACTAAAATGA ATGTACTATG GCCATAGAAG TTGCTAGGCG
    15961 GCATACAGAC GCTAGGCACG ATCATCGCCA CACAACACAG TGGCGTGATG GAGGCAAGCA
    16021 GTCATTCGAT CAACAAAGTT CACGATCACA AAATCAAGAC CGCCGAGAAA ATCACACAAA
    16081 CCCCACTCAA AGGCCTAAAA ACCACGTATT CTCCACAGAA ATAGCCAAAA ACGTAAACCA
    16141 GTTGCATATT TCGACCAGTT TCCAGAAAAT GCCCGGTTTA CCAGCGTTTT CCACCCAATA
    16201 CCGGGCATAG AAGCGTGTAA ATAGCGTCAA CGGCAACAAG AGCATACATA GGGCACAACA
    16261 TGGAAAAACC AAGGTCAAGG TCACGATCAA CGTCAAATAA AACGGCCCGG GCGCAACGAC
    16321 GTGAAATACG TAAATTCTGG GGACATCGTT GGACAATACG TTGTGTTGGT AATCATATGG
    16381 CTGAGGTAAC CGTATTTCCA GTAGATGGTT CGCGCACCAG TAGAGGCGTG TGGGAATTAA
    16441 CAGATTTGCA AACACATCCA CTGTGTCGTG GTCAAGGACA TGCCTCAGCG TTGTTGCGCA
    16501 GCGTATGCAT GTGGGCTGAC CGTGCGGGCA TCAACATCAG ATTGTACATA ATGCCGTACA
    16561 CTGGATTACC AAATGGCAAC AGCGGTGACC CCAGGCATTT ACGGCGTGCC GATCCTGATG
    16621 TGGCGGTGCT TGCGCGTATG TACCGTCGGT GGGGATGGCG CAGCACCCGA CAACTGGCTT
    16681 TTGGAGGTGG TCATCCAACC ATGTTACGTG TTGCCAGGGC GCATCTGCTG CCGGACAAAA
    16741 GTGGGTGAAC GTATACGCGC AACGCTGTAA ATAATCATCA CAAGATCAAT TTCAAGATCA
    16801 CTAACACCAG AGGTTTAATA TGGGCCATCA CACAACCACC ACAGAGGCCG AAGAACGTGC
    16861 AGCACAGGCA GCACAACCAG TACAACTGCG CATCACGTCA CCATCGCTAG CAGACCTGCC
    16921 ACAAGGCGTG TGGTTTACGT TTGTAGAGGA CGCCACAGTA TATATTGCAT GCGGCAGTGC
    16981 CAATGACGGT GGGCGCACTG TAGTTAATCC CGTAACAGGA CACATGATGG TAGCAAAAGC
    17041 CCATGCACCA TGTACACCGT TTGGCGCAAT CGACGTGGTA TTACGCCCAC GTATATAAAT
    17101 CTAAACATAA AACCAGAACT AGGAGCACTG TAGCATCATG GCCACTAATC GTATTCCCGA
    17161 GCAACCTGCG CGTGCATGGT TACGCATCGC CAATCCAGCA CTAGCACACT TGTGGGACGC
    17221 AGCCCGTCCA TACTACCGCA CACGCGCTAC CACACGACGC TACCACAATG AGGCGCATGC
    17281 CAACCAGGTG GCCTCAGCGC TGTTCCAGAT CAATGACGCA CCCACCGCAG GATTGCTGTT
    17341 AGCCGCACGT TGGCACGATG CTGTGTATGT GCCCGGTGCA CCTGTTGGAT TAAATGAATC
    17401 ATGCAGCGCA CAGGCACTGA CGTGTGCGGC AGCGTATATA CAATGTGACT CAACGGTAGC
    17461 GCAGGCGGTG CAAGTGGCTT GCTGGTTGGT ACGCAACACA CATATTGGGT ATCATACACG
    17521 ACGAACCTCA ATCCGATTGA CCTGCGAGCG TACAACCGCG TTGGCACAAC TGCTGGACGC
    17581 CGACCTACAC AGCCTCGCCT CGCCTTGGCC TCGCTTTAAG GCTTTGCAAC ACCACATTGT
    17641 ACGCGAGCGT CTGGGTCCTG AGGGCTACGC GACAGAAGGT TTACGAGAGT CGGCGCTGCG
    17701 CAGCGCCTCA CGCTGGTTAC ACAGTGAAAT ACTGATGGCA CGCCGACATG TTTACCATAC
    17761 GCCGCAGGCA CGTGAATGGT GGGAAGAACA TGCTCGCGCC AACATTCTGC GCTGGTACAA
    17821 TCACAATCAA GATCAAGACA AAAGAGGCAG CGCCGTAGGT TGGGATGACT AACATGGCAA
    17881 ACACAACCCA CTTTTATATG GTGTTGATAC ACGGCCATAT TACCGTACCA GGTGATGAGC
    17941 GCAGCCGAAC ACATCCAGGA CATGGCTACC CAGAGCACAC GGTTGATACA GTTACGGTTA
    18001 AGGAGTTCGC AAACGAACAC GACTTGCGAG CGTGGTTGGG TTCCGTACAT CAACCAGGCC
    18061 GTACACCACC ACGCTATCGT GTACTGAGTT GCACCGAACT ACATCCGCAA GTGACACTGC
    18121 AAACACAGGT GTTGCTGTAG ACCGAGCGCG TGTCCTATCT AATGATCTAT GTAAGGCACC
    18181 TCTATGAGCA GTCCACTATT CATAACCAAT CTACAGGCAG AAATGTTGGT GTCCAATTGG
    18241 GAACGCCAGA CCCCGCGTAT TCAGCATTGG TTGCGTACCG TATCTGTTAA CCACATTCAG
    18301 CGACAGGTAA AAGATCACAT ACTGGACAGC CCGCGAAGCA TCGGCACACG ACCTCCTGTT
    18361 TACGCATGCG TGTTTGACCT AACACCTGTA CTGTTGTTAG CACCTCGTGA CGCGGCGGTG
    18421 TTACGGTTGA CCTCTGCACT AGGCCAGTAC ATGTTGTTGG ACGGTCACGA CAATCCAGAG
    18481 GCACAGCAAC ACTACAATCG AGGAACGGCT TGTGTTGCAA TGAGGTTGGG AGCTAACACC
    18541 GTTAGCAAAA CCGAACACAT ATGCGATGCT CTGGCCGCGC TGTATCCAAC AGGTGATTTA
    18601 ACCCGAGTTA GTGTACCGCA GGCCGTTGAG GCCTCACAAC GTTGGACAGA GCGGCTGTGG
    18661 CGACAAGAGG TTGCCAACGG CGGACAAACA CAGGTAACGT GCGTGGTAAC TCACGAAGGC
    18721 GTTGACTACC AATTACACAA ACTATTGGAT CGTGCGGCCT ACACAGCCGA AGGCGCAGCG
    18781 TTACACCATT GTGTAGACAG CTACTGGGGA AAAGATTGCG CGGTGTACAG TTTACGCCTA
    18841 AACGATGGTA CACGGTGTGC CACCATAGAG GTACGCGATA ACCAAGTCCA ACAGATACGT
    18901 GGCGACCACA ACCATGCACT CACTGCAACC CATCAAGCTG TTGTGGATGT GTGGACAGCA
    18961 CGCGAGGGAA TACGCGCAAA ACAACCATAC GGTTTGTTGA ACGCAGAAGT TGGCCACATT
    19021 TATGGTATGC GTATTGTGCA ACAACCCGCA ATTGTTGGTT TAGATTTCAG TGCCATTGTC
    19081 AATTGTGAGG TGGAACACGC CGCGTTAGAT AATGGTAATC CTCAAGTAAC ACTACGTGGG
    19141 TATCTTACAA CGGAAGGTTT CCGCAAGCTA CGCGAGTGCT TGACACCACA GTCCCAGTCA
    19201 ACAGTGCAAT TTCGTCCATA GAGGAAAACA TGTCAACCAA CAAAGACATA CCACTGCGCA
    19261 CAGTCGAACA AGTGAATCTG CGCTCAAACA GTTTCAATCT ATATCTAGGT CCTAGTCAAG
    19321 CGGATGCCCA GCAATGCGCC GCATATTGGC GCGAGCATGT TCGCGTAGCG GTTGTTCAAC
    19381 CCACCACCGA CCTGTGGGCA GCACAGACTT TTCGCGGGCA ACAAGGCCTA GTAGGTTTTG
    19441 ACTTGGACGG TACGCTGGCT CAAGCTCACG GACACAACGA CTGGCCTGCG ATTGGTCTAC
    19501 CTGTGTTGCC AATGGTGCGC AGAGCACACT TTTATATAGG GCGCGGTCAG GAACTGGCGA
    19561 TTTTCACAGC ACGCGGTGGT GAGCCGCAGC AACAGGCATT GGTTCAATCG TGGTTGTGGG
    19621 AGCACCTACG TCTACAATGT CTGATAACAA ATGTCAAGCG TTACGACTTT GTTTCGTTTT
    19681 ACGATGATCG TGCAACGCAC ATAGTACCAA ACACAGGGCT AACACTTGTA GAACTAGCCG
    19741 ACGACGGCAA ATAACACACG TTCTTGAAAC GACACAACTA GGAGACAGGC ATGTCAAACG
    19801 CTGATTTACC CGACGCACGC ACGGTACGTA TCAACACTAA CGTACTAAAC GACCTCATAG
    19861 CTACGTTTGC ACGCCCCAGC GTGCCGGTGG GTCGTCATCT TATAGATCAC GAACTCAATC
    19921 GCAGTCGTAA CACCGAGCGC ACCGTACAAA TCAGTGACTG CCTCAAGTAC ATGATTGTGC
    19981 ATGGCACGTT GTTGCGCGTC CTCATCGACG GTGAACCCAA GTTCTGGTTG AAATCACGGC
    20041 TTGACCGTCT TGACGATCAA GAAGCATATC GTTGGGAGAC TGTGGATGAT CGCTACGATC
    20101 ATCTTAGCTG GGAACTGTAC ACACCAACCT CTGCAAAAAA TTCAGTGCCT GCTGCACCTT
    20161 TGGTTGCCAC AGCCACCTCT GCGCAAACCA CAGAAAAAAC TGCACCGCCT ACAGTAGTAG
    20221 CCCAAACGCC TGTTGTGGTC AAACACGATA AAACTGTGGG GGTCAACACA GGCGTATTTG
    20281 CCGTTGAACC CGCGAACATG GTCAAAAACC CAGACAGCTT GGACAATCGT ATCCTACGCC
    20341 ATCTTCAACA ACAAGGCAAA CCCTTATTAG TACATGACCT AGTACAACAC TTTGTCGGTC
    20401 TGGGTTTTGT GCGACAGGTC TTGGCGTTGC GTGTGGGTTA TATTGTTGCG CGTCGTCGAG
    20461 CCGGATACTA TCGTATGCAG TCGGCCTTGG AGGCAGACAA CACCCCAATT GACAGCCTGT
    20521 TGCATCGTGC AGCCTCTGAT CTTTGCGTTA GTGTTGTGGA ACCATTCACA GACTCAGGAC
    20581 TGGTCGCAGT AACCGTGCCA ATTACACGTA AACCGAAACG TGTTAAAACC ACTGAGGTGG
    20641 TTGATGCATC CAACAGTGCA GAAGACTTTG AGGATACAGA CACATCGGAA ACAACAGAGG
    20701 CCGAGGACGA AGCCGAACAA GACGACGCAG AAGAGAATCC AACGCTCTTG CTGCTTGATG
    20761 ATGACAAGCA GCCTGAATGG TCAATCAGCA GCGACGGCAC CTTGCATGCA TGGCTCGGCA
    20821 ACGTTTTAGT CTTACAGGTA CAAGGTCAAG CCGCTTCTAC CCTGTACGGA TTCTTGCGGT
    20881 CAACACGCCC ACACTTGTTA CTACCAGTCA AAGGAGCCGA TAATGCCAAA AGCAACGATT
    20941 GAATTTGACT TGCCACAGGA ACAACACGAA CACCTAACAG CAGTACACGC TGGTGAACTA
    21001 TTGCAGGCCA TGACTGAGAT TCGCCAGCAG TTGCGCAGTC ATCAGAAACA CGATGCTGAC
    21061 CCAGTGGTGG TTTTAGACCG TATCCGAGAA ACTATAAGCA CAGTGTCGGC CTCGACGGGT
    21121 TTAGATATAT GACACCTTTT GAACTACCCG GTGGCCATTG GCTAGACCTA GAGCACGTAC
    21181 AGTCAGTAAC AGGCGTGACT CAATCAGAAA CCGACAACTA CTACTTTGCC GTAACCTTGA
    21241 TTTGGCAACC ACATCCGCTG ATAATTGACG CAGCACTAGA CGAAACAGGA CAGCCTTGTG
    21301 TTAAAGAACT ACAGTTGCTA CACGCACGCT TTGTACACGC TTGGAGCGGT CTTGTGCCCA
    21361 ATACAGTCCT TTCTGTTGAC GCTGCGACCA TACAAGATTT GGTAGTACAC GACACAGATA
    21421 CAGAAGGTAA CACACTGGTT GACCTTAGTT ATGTTGTTGG TAGCACACCC AGTGACCAAC
    21481 AACTGTTGTC TTTGCTTAGA CAACACTTCG ACAGCGCACG GTCAGCAGAC CCAACAGGAG
    21541 AACAACATGA ACCTGGTCTT TGACCTAGAC GACACTTTGT TGAATACGTA TCCATTGATG
    21601 GTCGCAGCAT TAAACAATCA CACAGGTAAG GATTACCCAC CACATACACT GTCAACCTAT
    21661 AACTTACCCG AGTTGTACAG CATTCCACAG CGTAAAGTGC AAGAGGTCAT AGTACAAGCA
    21721 AAGATACTTG AGCGAGTAGA CTGGTTGGAA AACCCAACCA TCTTTGGACA GGCTGCTGAA
    21781 CGTTGGGTTA GCGAAGGCCA CCAAGTAGTC TTTTGCACCG CTCGCGCTTG GCATCCTAAC
    21841 GCCGAACAAG TCTCACGTAA AACGCTTGAC GGCGCAGGTA CTTTTCCATA CCAACTTGTT
    21901 ATTGTTAACC ACGGAGACGG GGCTGTCAAA GCTCAAGCAC TGAATGCCTG TAACATACAG
    21961 CCTCATGTTT TTGTAGACGA CAACTACAGT CAAGTTGTGG GTGCTCACCG TGCTGGTGCA
    22021 ACCAGTTGGT TGTATCGTCA ACGGCACAAC TACCTACACA TTTGGGGCAA CAGCGTTCAT
    22081 GACCACGCTG GGCTAATTGC GGCGGTTGAC ACCAGCATAG CCGCCAGACT AGGCGGTTGA
    22141 CCGTGGCTTG GCGTGCGAAC CCTATCAATG GGTATACGTT GTACTTGCAT ACTGAGACAG
    22201 CGTTCAACAT AATGAACACC AGAGGTTTGT TACGCAGGCC TGAAATACGC AACTGGTTCA
    22261 ACTCCACTTG GCGCAACTGG TTGCTGTCAC AGTTTGAACA CGTTACCCGC ATACCCACAA
    22321 CTGTTACCGA CGATGTGCGT GCGCAGCGAT TCAACATCGT CGGGGGTGGT TTTTCTGCAA
    22381 CCCGTGTTCA AGATGTCCAT ATACCTCTTC AAGAATTGCT TGAGCATGTA CGCATTAACA
    22441 ATCGAAACTG GCGCTATGAA ATAAACATAG CAGGCAACTG GTGCAGCATG CACAGTGCCT
    22501 GGCAATGGCG ATTGTTGCTG CAACCAGAGG TTGATTGGTG GTCTGTAAAT ACAGTTGATG
    22561 CGCAACTAGA CGTTTACGAC TGGATGCTTG TCAACCCAAA TGAATTGCCC AAAGACCTGT
    22621 CAAGACTCGA TGCGTACACG GCTCTCTGCA AAACTGAGCA ATGGCATCAA CAACAAAAGG
    22681 TTGAAAAGTC GTCCGTGCTA AAGACACCTG GTGCCAGGAC TCAGATAGCA CCAGGTGTTT
    22741 GGCGTTTAGA CGACGCGGCC TCCATACTAC ACGAAGGTGC GACCATGCAT CACTGTGTTG
    22801 GCGGTTATTG GCGTGAAGCG GTTGCCCGTG AGACTGTTTT CTATCATGTA GACGGGCCAG
    22861 TGCCCGCAAC TGTGCAATCA ACAGATGGCT TCATAGTACA AAAGCGCGGT GTGTGTAATG
    22921 CTGCGGTAGA CCTCAGCACC GAAGTGCTGG TATGTATTTC AAAGGATAGC AAAAATGTTA
    22981 CTGTTCAAAA AACTGACGTA TAAACTCATA ACATCACTAG CAGGCTTGTT GCCGCTACGC
    23041 ATTATCAGTG ACGATGGACG CCCCTATCTG GAGCGCTACT ACGTAGGCAC TATTTTCGGT
    23101 CGCCGCCTGT ATTTGCATCG CTTTGTTGGC AGTGACCCCA AGCGTGGATG GCATGACCAT
    23161 CCTTGGTATC CGGCGTACAG TGTTGTGCTA TGGGGTGAAT ACGGCGAAGA GCGCGTGACA
    23221 CCTACCGCTA TGGATTTCAG TAACCGTCTG GCGGCAAATC ACACAGGCAC GCCAACCCAG
    23281 CTTGAAATAC AGGCGTCTAA AGTTCGTTGG TTTAATCGTA TAACCCAACG TATTGCACAC
    23341 AGGGTTGTTA TAGGCAACGA TTGGACACCC AACACAAATG CCACAGAGTC TGCTCAACGC
    23401 TTGAGTTCCA AGACTGTTGA ATGCTGGACG TTGTTCTGTC ACCCTGTTGA ATACATGCAA
    23461 GGTTGGGGTT TTTGGAAAAA CAAGCATCCT ATCACAAATG CCAATCAAAC CAAACATTTC
    23521 TACTGGTACC CACACGACGG TGGGGATGGA ACGCGCACGT CTGGTATTTG GTGGGACACA
    23581 GCCTCACAGG GTAAACTACA TCCTAAGCGT GTTGCTCCTC TGTACAAATG AACCATTGTA
    23641 CTGTGTATCG TTTGAAATGT GGCGTAACCG TGGACCTTCT GCATATTGCA GCTATCGTGC
    23701 CTGTGCAGAA CAATACGTGG GAGTTGATAG TGCATCAAAA TCGTATCTCT GTAGAATCCT
    23761 GTGAATCCGA AATAGGTGCA TTGTCTTGGG CTTGGAGTTG TGCAGCAGTG GCACACCAAT
    23821 CAAAGCAAAG TGAATCTGTA GCATGCAGGA CAGATTAGTA TTAGGCATAC CTAGGCTAGG
    23881 TCATACTCGT GTACGACTAG CCGACAAGTG GTACAAACTA GAAGATGTAC CAGATAAAGC
    23941 CGTGTTGCTG TCGCCGTGTG GTGGTAGCGC ATTGACATTG AGTTGCAAGG ATTCCGTTAC
    24001 AGTTATGAGG TGCAATCCAG TTGGCTGGTT GACTGGACAG AACTGGGTAG GCCCAAACAA
    24061 CGCTTATGCT ATGACTCATA GGGTTCTTGA CGCTTTGGTT GAACAAGACC TTGTGAAGTG
    24121 GAGTCCGCAA GTACGCGAAG CAATCAGTAA CGACGAAGTG AATTTTCACG AACTTGCCTT
    24181 TGCACAGTAC GCTGATCTTG GGACGCATCT GGAACGATTC AGCGACCTAC TAAAAAGTTG
    24241 CTATGGTGCT GTTGCACAGC ATCTAAACCC AAAGCATCCA GTCCACATAC ACCTGTTCCA
    24301 AGGCCCAGGT TTAATACTGC GTGATAGAGT GTCAACCTTG ACAATGTATA GCAAGTACCT
    24361 TAAGACTTTT GAAGAGGACC CACGGTACAG TCATCATATA GTTGACACGT TAGCTGAGAG
    24421 TCTAAGGACT CACATGCGTA TAGAAACAAC TGTCAAGTAC AACTGGTTTG CAAAACGGCG
    24481 CAGTCTAGCT GCATGGCGCA ACGCTGACTG GGACACCGTT CAAGCTGAGT TGTTTCAAAA
    24541 TTTCTTAGGT GACCGTTTCT ATTTGGACTA CATAACAAGA TGCCCAAATG TCTTCACTCC
    24601 TAATTACGCA AGCGGTTGGC CTAAAGCTGA TCGCAAATTG TTTAGCGAGT GGCAAGCTGG
    24661 TCGTATACCT GATGCACGAG CCATACGCAG AATGAAGTTG CGGCACGGGT TTAACGCGGG
    24721 TCTTAGTTTT GTCGGACACA AAAATTTATT GTGGACGCTG TTTCGTCCTG ACTGTGTAAG
    24781 AGTCCCCACT CGCGTAGACC TAAGCGATGT TCGTACTACA GTCGGACACA AGTTATTTGC
    24841 GCAACACGCG CCTTTGATTG ACCAGTTAAC TTCGGGCGCA AACCCGCGAA TTATGCGGAA
    24901 AATCAATGGG TTGTGTGGAA TTTAGAGGAC ACTGGCGGCT AATTTTATTG TTCTACTAAA
    24961 CACCGCCGTT TTGGTAGACA CCGCACCCCT TTAACCCACA CCTTGGAATG TTTTTTACAA
    25021 TGAATCTTGA GGATCAAATG CAAGTTACAA AACGCAATGG GCAACGCGAA GCCCTGAACA
    25081 TAGATAAGAT TCAACGTGCC GTGGCTTGGG CATGTGACGG CCTAGACGTA AGCCAAAGTG
    25141 ATTTAGAGAC AAGTGCTCGG TTGCCCCTGT ACGACGGTGT GAAAACCGAA GACATCCAAC
    25201 GTACCTTGAT TATGACCGCC GCCGACAAGA TCAGCATTGC TAGCCCTCAA TGGGCCTTTG
    25261 TTGCAGCACG TCTTCTTTTG CAGACACTCT ACAAACACAG TAACAACGGC GATATTGTGT
    25321 ACCGTAGTTG GCGCGAGTTT TCTGCTGAGG CTATAAAGCT GGGTCTAATG CACAACGACC
    25381 TCGGCGACGA AGAACGTTTC TACCTAGACG GTATCGAAAA CGCTATCGAA CCACAGTATG
    25441 ACTTTACGTT TGATTACCTA GGCCTTCAAA CACTAGCAGA CCGCTACCTA CTTCGTGATG
    25501 GTGCAGACGG CGACCGCATT ATTGAAATGC CTCAGCACAT GCTTATGCGC GTTGCAATGG
    25561 GCATTGCAAA CTGCGAAGCA ACTCGTGAAC TGCGCACTAC AAAGGCCATA GGGTATTACC
    25621 AACTCTACAG CAGTCGTCGC GCTATAAACA GCACGCCTAC ACTGTTTAAC AGTGGTACGC
    25681 TGCACCAACA GCTTAGTAGC TGCTTTGGCA CCTACTTTGG TGACAGCCTT GATGGGATCA
    25741 TGGATGGCTT GAAGGAAGTT GCACAGTACA GCAAATTCTC TGGCGGTTGT AGTATTGACG
    25801 TGGGCGCATT ACGTGCAAGT GGCTCTCGTA TCGGTAGCAC CAAGGGAAAA GCAGGCGGCC
    25861 CCATTCCATA TCTCAAGCTG TATAACGACA CCCTAATTGG TTTCGACCAA AGTGGGAAAC
    25921 GTAAAGGCAG CGGCAGCAGC TACATGGAAC CTTGGCACGC TGATGTCTAC CGCTATTTGG
    25981 ACTTGCGTGA ACCTGGTGAT GAACGTCTGC GTGCTCACGA CATTTTCCCA GCTTTGTGGA
    26041 TTCCAGATTT GTTCATGCGC CGCGTGATAG ACAATCAGCG TTGGAGCCTC TTTGATCCTA
    26101 AAGTTGTGCC CGAACTACAT GAAACATACG GCGCAGAATT TGAAGCACAC TACTTACGTG
    26161 CAGAAGCCGC TGGCTTGTAC ACAGAGCAGG TCGATGCCGA AGAGCTTTGG TTCAGGATCA
    26221 TGGAGCGCTT GTGGACTCAT GGTGTGTACT GGCCTTGCTT CAAAGACACT ATCAATGCAC
    26281 GTTATGCACA GCCTCAAATG GTGCATCAAA GCAATCTGTG TACAGAGATT ACGCTACGTA
    26341 ACGACGATGC CACCTCTTTT GTTTGTAATC TAGGCAGCAT CAACGTTGGT CATTCAGCAC
    26401 ACTTGCTGAC GTGCAACTCA TTGGGTGAGT ACCAATGGAA CTCAGCGCTT GAAGAGGCGG
    26461 TGCGTAAGAT GGTGCGTAAC CTAGACAGCG TGATAACCGT TGGCTTTGTA CCTCACGCCA
    26521 ATGGCGCAAA CATGCAACAA CAAGACCGAC CAATTGGTCT TGGTGTAATG GGTTGGACAG
    26581 AAGCACTGTA TGCCTTGGGT ATTGACTATG AATCCACAGA GCACGTTCAT TACTCCAATG
    26641 AGGTGTTCAA ACAAATCAGT CTAACAGCTA TTGACGAAAG CGCAAATCTT GCGCAAGAAC
    26701 TTGGTAGCTA TCCAACCTTT GCCGACAGTA CATGGGCACA AGGCATTTTG CCAGTCGATA
    26761 CTTTGCAACA TCGTCATGTC GTTGAAAAAT TCGGTTTGGA CATCATCAAC ACAAATGCAC
    26821 CGTTTGGTGA CCTGGAGGCA TTACGTGCTA AAGTCAAAAA AGGCATGCGC AACAGCACTT
    26881 TGTTGGCTAT CGCTCCAACT GCCACCATTG CAAACATTTT GGGCACAACG CAATGCACCG
    26941 AACTTCCTTG GGAAGACGTT TTCACAAAGA AAAATCTCAG TGGTACTTTC AAGTACATAG
    27001 CCCATACCAT ACTGAATAAC CCCAAAGGCC TACCATTCAA GGCAGCAAGC GGCGTTGACC
    27061 AGTTGTGGAC TGTTTGGAGT GCAGCCGCCC GACAAATTTG GGTTGACCAA GCGCAAAGCA
    27121 CCAACTACTT TGTTAACCCA TCAGTGCCCG AAGACGAAAT CGGCGACAAC ATTAGCAATA
    27181 TGTACAAAGA GGCTTGGCTG AGTGGATGTA AAACATCGTA CTACTTGTAC GGACAGGCCG
    27241 AAGAAGGAAC AATTGATCTA AATTCTTCAT CGCCACCAAA AGAAACAGAA GCCGAGCCTG
    27301 AAGGCAGATT CTGTTCTATT GATGCTGGGC CTGACTGTGA AGCCTGTCAA TAAGCAGACG
    27361 CTATGCAAGC CCCAGACCTG TTTACTGCGG TGTTAAACGT TCTGGTACAG CAATGGTTGT
    27421 GGGATGTTCA GCAACTCTCA CAACCTTGGA TGTACTGGTG GTTTTTCATG CCTGCAATGT
    27481 TTTTCACCGT GTTCATGGTA ATCAAATGGA TGGTGTTGAC CGCCCCACTA TGGGCACCTA
    27541 TAGCTATTTT GCTACGATTT TACATAGCTT TCAAGGAATA AGATGGCAAC CAAGAGAACC
    27601 ACAACCGAGA TTGTGAACGC CCGACGAATC ATCAACGGCC CGGGAGATAT GCTCCGCGCC
    27661 GTATCAGCTA CACGCTACCC ATGGACACGC GATGTTTGGA AAAAGATGAT CGCAAATACG
    27721 TGGTTTGTAG AGAACGTTAG TTTGACACGA GACGCTGCCG AATACCCAGA ACTTGAACCA
    27781 GGCCAACAAC AAGCCATTTG TCGAGCACTG GGTTTTCTCA GCAACTTGGA CAGCATTCAA
    27841 GTTGACAACT TAACAAAGAA CGTTAGCGGT TTCATAACTG ACCCCACAAT ACAGCAGTTA
    27901 ATGAGACGAC AGGCAGCCGA AGAGGACATT CATGTAGAGA CATACAGTGC AATTGTCGAA
    27961 ACTGTTATTC GTGACCCGAT GGCTGTGTAC GACTTGTACC ACCATGTGCC TCAGTTGGCA
    28021 AGCAAGAACA ACTATATCAT TCTTCAAGGT GAAGAGGTAG CTAAGAATCC AACGGATCAA
    28081 AACAAGATCA AGGCACTGGT CAGTAACATG ATTTTGGAAG GTGTCTACTT TTTCAGCGGA
    28141 TTCCTTGTGT TCTACACCAT TGGTCGTAGT ACAGGTAAAA TTCAAGGAAT GGTGGACGAC
    28201 ATAAAGTACA TACAACGTGA CGAACTAACT CACCTAGAGT TGTTCCAGTT AACGTACCGT
    28261 AGTCTGCGAC AAGAACGCCC AGAATTGTTT ACGCCTGAGC TAGCAGAGCA GTGTCGGGAA
    28321 CTTTTCCGTA AAGCTGCCGA ACTAGAAGCC GCTTGGGGTC ACTTCTTGAT TGAAGGCGGC
    28381 GTACTAGGAC TTACGCCGCA GATAATTACC TCCTACGTGC AATGGCTTGC GGAACAGCGT
    28441 GCCCTGGCTA TCGGCCTAGA AGGTATATTC CCTGGTGTAA AGAATCCTGT AACTTGGGTA
    28501 GATGACTATA GCCGCATCAA TAGCGGCCAG TCCAACTTCT TTGAGGGTAA GCCACAAACC
    28561 TACTCACATC GAAAACCAAC CTTTAGTCGC AGCAGTTCCA CAAACCGCAC TTAAAGAGGG
    28621 CAGTAATGAT GACCCCATAC GAACAACGTC TCCTACAAGA CCTACTGGAC TGTTTTGCAA
    28681 ACGGCGCTGT CGTATGGGAC ACTCAAATTG CTCTCTGGAG CGAAGCCTTA GAGGAGCATG
    28741 TGCGGCATCG TGTGCCTTGT TGGCTACGTA ACGGTAACAA AGGATACGCA TTACGTAGAC
    28801 CGCTGGAAAC TGATTTGCCC AACTGCGATC TTCGCGCACT GGAAAACCTA GTGGACGAAA
    28861 TTGAAAAAGG CAAACGGTTG ACACACATGG ATGCCGCCGA ACTTGACCCA CAACTCTGGC
    28921 TGCATCTAGT CGAATATGTG CCTCGATGGC GCAGCCCTGG ACAAGGCCCA ACTGGTCCTG
    28981 ATGAGTATTA CTCCACGCAA GCATTTTCTG ATGCCTGCCT ATTGTTGTCA CGTCCTACAC
    29041 GCTGACATAA ATTCTTTAAC CAACTGGTAG AACAGTCATG AATCTATACA TACTTCCACA
    29101 GGAATATTCA GGCGATCCGC TTGCGCTTGC TATGTTGCAA GCCTTCTACT CACGCAGTCT
    29161 TGAGCCGATT GAGGCCAGAG TTTCACGTCT TGGTGGTAAC ATGACCAGCG TGAAGAAAGC
    29221 CTTAAATACA TATTTTGTCG GCTACGGGCA CGCGAGTATT GGAGACTGCG GCTTTATCAC
    29281 CGTCTTTATT GAAGGGGTTA GTATCCTTGC GGCAAAAGCC GTTCAAGACG ATCCTCTTTA
    29341 CAATGGACAA GAGTGCAGCA CCCGTTACAT AGAACTCAGT GGTGAGGGCT ATGTCAAAAA
    29401 TCACGATGCC TTTGCATATG CATGGCAGTC TGATTATCAA AAGGTGCGCT CTGCCCTGAT
    29461 TCCTGCTATC CAAAAACAAC ACCCATTTGA CGCTCCAGAA GGCTTTGACT CGTCTAACCC
    29521 AGATCACACA AAGCCACGTA GTCCATACGA CGTTTGGAAA AACGCCACAA CCGCACGGGC
    29581 TTTTGATATT GCTCGGGCAT GGATTCCTTG CAACGCCCTT ACAAATCTCA GTTTGACTTG
    29641 CTCTCTACGT ACTGCCAATG AGGTATGTAT TCGACTATGT GCCTCAGAAA GTGCAGAGAT
    29701 CGTAGAACTT GGCACAAGTC TGAAAGCCGC ACTTGTTGAA CGCTTTCCTG AGGCATGTGC
    29761 AACTGACGCC TCTAAAGATG CCGCTGCATC TGAATGGCAA CGTGCATTGA CCCGTGCTGC
    29821 GGACGACCTT GAGCTTGTTC CCACAGCAAA AGGTAACTAC GCCTGGACAG ACCAGCCGCC
    29881 ACATGCAGTC AGCGTGATAA CTGCTGCGGG TTTCTGTGAC ACGTTAGTAC AGCAGTTGAG
    29941 CGCACGTCCA AAGTATGCAA AAATACCCAA TTGGATTGAT CCCTACGCTA CGTTCACATT
    30001 AACAGGTTAC ATGGACTATG GAACGTGGCG TGATTTGCAA AGACACAGAC GAAACATAGG
    30061 CCGCGCGCCT GTGTTGCAAC CAACTTGGAT TCACGAGTGG TACACCGCTG AATTGCGCAG
    30121 GTACTTGCCT GAGCAGGCTG CGCGATCTTT TATAGACCGC GCTCAAGACA GAATGCATGC
    30181 TCAAAGCGGA GCTTTTACCG CATCAAACTC ATCTTGGGAA GACATCTATT CATTGCCCCT
    30241 GGGCACCATC GTACCTTACC ACTACACACT GGGTCTAGCC CAAGCTATTT ACTTTTCCGA
    30301 ATTGCGCAGC GGCAACACAG TACATCCAAT ACTGCGACCA ATGGCACAAC AGTTAGCAGA
    30361 GTGTGTGTCA GGTCTTGGTA TACAGATGTA CTATGATGCA GAACCTGCGC GATTCGATCT
    30421 GCGTCGCGGA ACTCAAACAA TCACAGAAGG TACGAAACCA TGAATTTCTC ACAAGCTCTT
    30481 GAACAACTTG CCGCAGGCAA AATGATGCGT CGATCCTCTT GGGACGAGAA CAGCCCTGTC
    30541 CAACGTATTT ATTTAGTGCC CGGCAGCACA TTCGTTGTTA GTCGTGCTCC TCTAAACAAG
    30601 TTCTACGCCG AAGGCACACA GATTACCTAT CGTGAACATA TCGACGCTGC TTTCAGCGAC
    30661 GGAACGTGCG GAGTTTGGGC TAAGCCTCTG GAGTCAACTG CTGCCGAAGA CTGGGTCATT
    30721 GTAGGTGACG TATGAAGAAC ACTGCTGTAT ATTTCGTGAT TGATGGCTCT CACAGGGCTG
    30781 TTATTTTTAT GTCAACCAAC CTTGAGTTGG TGTCTTACAT TGCCCGCAAC ATACTTGATA
    30841 ACGTTGTGCT GGCACTGCCA CAGAGCGCGT TAGCCGAAGC CGAGAAGTAC ACCAGTCGCA
    30901 AGGTGTACTT CTCTTTGCAG AAAGGTGGCA AGTTCACTGA TCTTGACTCA CGTTGGGTCA
    30961 GTGACATTTT GCGCGGAAAA ATTGCTCGCG CACGCATGCT TGCCCAAGGC TTTACTCATC
    31021 TACAGTGGTT TGCAAACCTT GCTACAGAAG CCTACTGCTA CACAACTACT GTTAATCCAG
    31081 ATAACCTGGA CATGGCTGTT GCCTCACCAG AGTGGTTTGC TGAGTTGTAC GCTAAAGCCA
    31141 CTAATACACC TTTAGAGTCT GCCGTAAAAC AGGTAAACTT CGATATTGAC AACATACGTA
    31201 CCCTACGAGT TCGTAGACAA GAACTGATGT GGGAGTACAG CCGCAGCCTT TTGGATGTTA
    31261 CCACTCAAGA GGAACTAGAT ACCTGGAAAA CTCTGGTGCG TAACGTTACC ACAGAAGTAG
    31321 GAGCAGTATA ATGGGCGCAA CTGATAAAGT ATTTGCTTAC TACATGCCCT TGCATCTGAC
    31381 GCAGATAGCA CAAGGTACAG AAGACCCTCA GCTAACTGAG TTTTGCGAGC TATTCAAGAT
    31441 CGTCAACACT AATGCCTGCG TAATAGACAG AACTGGAACT ATATCCACAC CGTTTACCAC
    31501 GGTTAACCTG TTTCCTATTC CTGAACAAAC AGCAAACGTG AAAGACTTTG GCACGCTTTG
    31561 TATTGAGCGT GCTCAAGAGT TGGTTGCCAA GGACAAGCCC ATCATGTTCT TGTACAGTGG
    31621 TGGTCTTGAC AGTACCTCTA TGCTTGTTGC CTTTGACCGC GTGCTGTCGG AAACAAAGAA
    31681 CTGGGATCAA TTGGTCATAT GTACTTCGCA AGATGCAATA CCAGAGAACC CATGGGCATG
    31741 GAATCAAGTC ATACTCCCAA AGTACAAGCT GGCACAAGCC CGTGATGTGC TAAGTGCAGT
    31801 TGATCTGCAC AGCAATGTTT ACGTACAGGG TGAGAACGCT GACCAACTGT TCGGCAGTGA
    31861 TCGTGTTCTC ACAGAGCCTG AATTGTTGAC CATGCCATTC GATTCTGATG TACTAAAAAC
    31921 GTTCTTGGCC TCGCGTGTTA GCTCTGAAAA CTTAGATCGG TGGCATACAG TATTTATGAC
    31981 ACTTGCTGCA AAGTGCCCAT TGCCTATGCC TTGGCTACGA GACTTCCTCT GGTGGGTTAA
    32041 CTTTACGTGT AAATGGCAGA GTGTGGCAAT GCGTACACTT TGCTTCACGA ACGTTTTTGT
    32101 AAAGGACGCA AAGGTACCTC TTGCAGACCT TCATGCGTTT GACACCTTCT TTAACACTGT
    32161 GGGTTTTCAA CAGCTATCAC TTAGTGGCAA GCTGAATCGT TGGGGGTCTA AACCATCCCC
    32221 TTACACCTAT AAAGCCGCTG CGCGTCACTT TATAGCTACC CAGACAGGTT GGAAAGAATA
    32281 CGCAACCAGC AAGTTAAAGA TGGGTTCACT TTACAATGTG ATACGCCAGC TAGACTATCC
    32341 AAGCGATTCC TTGTTATTCG ACAAGGCCAC CAACACCGTT TGTGCATCAC GATTACAGGA
    32401 AACTTTGCTA TGAAAATCGG AAAAGACTTA AATGCCCTGC GTAGCATGTA TCCATGCAGA
    32461 GCCTACGTTG GAGCTATGCC TAAAATACCT TTAGGTGCCA GTCTGTATGG CTATGTAGAC
    32521 TCTGGCAGTT TTGAGTTAAC CGCTGCAACC GCTGACGATG GCTATCGCAC TCAAGTAGGA
    32581 CCCGGATGCA CGTTTGCCCT TAGTGAGCAA GGCAGCTACG ACTCATATGC CCCAATCGGT
    32641 TGGTGGGTGG TTCGCCACGG TTTCACAGCA CCTTTTGTTG TTACCAAACC AGAAAACAAA
    32701 GGGCGTCTTA CCTACATCGA CGGATGCAGT GATAGCCTTC TGATTTACCC ACCGCGTCAA
    32761 GGCGACGGTA GTTTGAGCCT GCTGTATTTT CCATGCGGTA TAGAACAAAG CTGGCATACG
    32821 CATCCAAGTA TTAGACTTGG TTACGTTCTC AGTGGTACAG GAACAGCCTA CTGGGTTGAC
    32881 GACAAAGGCA AAGAACACAC AGAAGCACTT ACCGCAGGCA CAGCTTTTCT GTTACCCGAA
    32941 CATATGCGCC ACCGTTTTTG TACTGACAGC AGCGAGTTAC GTATTCTGGC GTACCATCCC
    33001 GATGGCGACT GGGGCCCAAC AGACCACAAC CATTCGATGA TTAACCGTAC CTATTTGGAC
    33061 AAATAGTGAT AGACACAATT GGCAGCGTGC AATCCGTGAT TGCAGAGTTT CGTGATGTGT
    33121 ATGCTGCGTA TGTCAGTAAA GGCAAGCAAG AAGTACGTGT CAGTGAATTA CCTGACAAGC
    33181 AGCGTGCTGA TTGGTTTCGA CGGGATGGCG AACTCCACCC CAGCAGTTTT CCATACTGTG
    33241 GTCTACGCCA TGCCTACGAA CTGCTTGAGC GTCCGAGTGA CCCCATCATT GATGTGGACT
    33301 TTGGGCGCGA CTATTTTCTG CCAGCAGGCA GTGTCTTCCA TGCAGCTATC CAAAAATGGA
    33361 TAGGCTTTAG TGGTCAGTAT GTAGGTGACT GGCATTGTCA AAAATGTGGG CGTGTTCATG
    33421 CAAGGCGCGT GCATCCAAAA GCGTGTAAAA CCTGCGGACA TACGCACCTA GATTACCACG
    33481 AATTAGGTGG TGCTTGGGGC AAGAACGTTC ACTGGCACAC AGATGGACTT TTCCGCACAA
    33541 AATCCAAGCG TCATTGGTTG GTTGACTTCA AGACAACCAG TACCTACGCT ATTGAGCAGC
    33601 ATCGCAAGAC AAAAACTGTT TTCCCGTATA CGACAAACAG GTCCCAGATT GAGAGTTATA
    33661 TACCTCTTGT AGAGGACCTA ACGTCTCTGG ATATTGATGG TTGGTTGTTG GTGTACGCTG
    33721 CGCGTGATAA TCCTAATCAC ATCTACAAGG TAGAAGTTGT CGGCGGACGT GTGACCGCAA
    33781 AACAAAAAAC GTCTATTAGG CAACGTCTTG AACAAAGTGA CCGTGATTTC ACAGTTGCTC
    33841 GACAAGTTGT CGATAAACCC ATCAAGGTCT TCAAAAGACT AGCAACCACC AAATTATGCG
    33901 AAGACCGCGA CTACTACGAC CACTTTGTTC ACGATCAGTG GGACCCTTGC CCTCTGCATA
    33961 AACAGTGCTT TGGCAACAAG TTGCCTGCAA AACTGCAAGC TGCGGTAGTC AAGAACCAAA
    34021 AGGAATAACA TGAGTATTGC TAACATTCAA CCGGGTGACT ACGTTATTGG TCGTGATGGT
    34081 AAGCGTCATC AACTGATGCA GGTTTCAAGT GTCAACGATG ATGTTGTTTA CGGTCATGCC
    34141 GATAAAAATC GTGCCTATAC GCCTCAACAA CTTGAATTCC CCGCCAAAGA CATTGTTGCC
    34201 CATTTAGGTC AGCGGCCACC ACCAGGTAAC GCCTATGGAT GTACTGTGGA GCCCTACGTA
    34261 AAAACGCTTG TGCATCCTGC TTGGGGTAAC GTTCACTGGT TTGCTTGGAC TCCAAAAGCA
    34321 CAAAAAGCTG CTATCAAGTC CAGCCTAGAC AACGTAGCTC GACTGTTGCG TCGCGCAGGC
    34381 TTGTTTGGCT TTGTAGAAGA CGGCTGCCTA GAGCTTGAGA TTAGGCCTCA AAAAGGCAAA
    34441 TACGCAGGCA TGTACCACTA CAGGATCAAA GACGGCCAAT CACAGGATCG CATGGTGCTT
    34501 CGTCCTCACG AAGAACACCC TAGCGTTGAC TATACGGTTG CCCACGAAAG CGGACATGGG
    34561 GTTTGGTATA GGTTGATGAG CCCGCGCCAA CAGGCGCGTT GGATTAGACT TTATCACAGC
    34621 TATACCAAGA TGCTGGAATT TTCGCCTCAT GATATTCGCA AGCTACGTGA CAGCTACATA
    34681 GAAGACAGTG TACACGTAGC AGATTTTCGA GGCCAGTTAG AGGAAGCGCA AGTTCTACTG
    34741 TTCGACAATC TTATCAACAG TCTTTGTGGT AACACGAGGC TTACAAAGCG TCATCTTGAC
    34801 GTACTTGCTG ATGAGCAGGG CTTAGACACT ATCAAAGAAG TGTGGCCCCA GCACGTAGAG
    34861 GACAGCGACT TTGAAATTGC CGTTACTGAG TACGGTACAA AGAACCCCGA GGAATTTTTT
    34921 GCAGAGAGCT TTGCGTTATG GCTTACAGGA ATAAAGCTAC CTAAACGCAT TGCCTCCGCT
    34981 ATGGAAAAGA CCGTAGAGGC AGTGCGTAGA CGTTAAACAG GTCTCAGACG TTATGGTGTA
    35041 AATAACCAGT ATAACAAACA ACCTGCGTGC GTTGCCTTAA CCAACATTGT GAACATACCA
    35101 TGTCAAAATC CCCCAAAAGC GTAGCAGACC TAAAAGGCGC ACGCTACAAT CCCCGAGTTA
    35161 TCACGCCTCT GCAATTAAAG CGCCTTCAAT CCAGTCTTGA AAAATTTGGC GATCTTAGCG
    35221 GTGTAGTTTT CAACGTTGTT AGTGGCGTTC TGATTTCAGG CCATCAGCGC ATGAAAACCG
    35281 TCAAGGGCAA AAAGACACGT ATCGTCAAGA CCCTTGTCAG TAAGAAGCCT GACAGTCAAG
    35341 GCACTATGGC TGTTGGTCAT ATTGAGGTTC TTGAACCCGA TGGCAGCACA ACCAAGATAC
    35401 CTTACCGTGA AGTCGCTTGG AAGGATCGTC TTAGCGAGAA AGCCGCTAAC GTCGCAGCGA
    35461 ACGCAGCAGG TGGAGAATTT GACCAAGCAA AGCTGGGGGC TATCCTTGCC GAGCTTGAGC
    35521 AAGCCAAATT CCCTATAGAA GAAACTGGCG TCGATAACTT CACTACCGCG AAGGCTATCG
    35581 GTAAGTTCAA AAAATCCCGC GAAGAAACAG GCAGTGTCGA GCCCTCTGGC AAATCACGAG
    35641 GACGTGACTC AGACGATGAA GACTCATCAG GCAGTTTTGG TATTGTTGAT CCAAACGCAA
    35701 TGCAGTTTGC TCACTGCTGC CCCAAGTGTG GCTATCAATG GGGTGAGCCT GGCAAAGAAA
    35761 CAAAAGCTCC TATGGCCAAG AACGCAAAAC GCTCGCGTGT AGAGCCTGAG GTAGACAACA
    35821 CGCGAGAGCG CATTGTTCGC GGAAGCCACA AGCCTAAAAA AGTTGTGAAA AAATCACCCG
    35881 TGGCTAAAGC TAAGAAAGCA AAGGCTCGAT AAAATGACTA CTGTTGTAGG TATCAGAAAA
    35941 AAAGGCGTGT CGCATTTGGC TGCTGACACG TTGCTGACCA GCGGCGAAAC ACGTCTAGGC
    36001 AACGCAGAGA AGCTGATTGA AACTGACTCT ATCAGCGCAA CAAGCCAGGA AACTTACACA
    36061 ACATGTATTG GTGTTGCTGG CCCTGCAACT TGCTTGCTAG CGTTACGTCT TATTCTCAAA
    36121 GAGAGTAAGT ACGAGTGGGC AACCACGCTA GACGTTTATG AAAACATGCT AGCCCTGCAT
    36181 GGTGAGCTAC GTGAGAATCA CGGCCTGCGT GTTAATGAGG ATGGCAACCC CTTTGAAGAT
    36241 TCGCATTTTC AAGCACTCGT TGCAAACAAG TATGGACTGT GGAAAGTCTT GAGTTTTCGA
    36301 GAAGTCATCC CAGTAGAGCA TTTAGGTTCA ATTGGCACTG GACGTGAATT TGCTCTTGGG
    36361 GCACTTGAGG CTTTGGGCTC GCAAGACCCA GAAGCGGCCA TGCGTCGAGC ACTGTCAATT
    36421 GCCTCGCACT ACGATCTACA AACAAGCGGA GAACCAAATC TATGGTCAAG CAAGCGCGAC
    36481 CCCGGCTAAC ACTGCGTGAT AGCAAAGAGG CAATGCGCAA CCTATTGGTT GACCACGTAT
    36541 TACTGTACGT TGCCTTGTCA CGCTTTACCG ACGCAAACAT AGAGCCTCCC CAAGAATTGC
    36601 GTGACAGGCT ATCCAAGAAG TCCGCAAAAG CAGTTTTTGA GCGCTGGTCA AAACCTTTAC
    36661 AGTTGACCAT AGTGGACTCT GATTTTCCGT ACAGCGCGGC ATACAAGGGC AGCGCTGTTT
    36721 TCGTCTTGGT GACGCCTCAA GTAATCGAAG AAGCCCACGC AGGTCTTGAC AGCATTACTG
    36781 AACTATGTGG TGTACCTGTA CCACCAAGGA TAAAAAATGT CAGCCCTGAA AAAAGCTAAA
    36841 CGCTTAACTG GCGGAACTAT GCCTACAGTT CGTGCCATAA ACGCCCGTGC AAAAAGCAGC
    36901 CCATACAACG CAGTTAGCTT CTTTTCTGGC ATGGGTGGTG GCAGTCTAGG TCTTAAAATG
    36961 GCTGGCTTTA ACGTGCGCTA CGCCAATGAG TTCGTGCCTG TTGCTGCCGA CGTGTATGAA
    37021 GCAAACAGCA ACATCAAGGT TGATCGTAGC GATATTCGCA AGGTCACAGC AAAACGGGTT
    37081 TATCGTCTAA GCGGCATACC TGCTGGAGAA ATAGACCTAG TAGAGTCAAG TCCGCCTTGT
    37141 AAGGCATTTA GTAGCACGCA AGCACGCAAG CAAGGCCGCG ACTTTGGCGA AGAGGTTGAC
    37201 TACAGCGAAG GTATACGTCA GCGGGTTGAC GACCTTTTCT TTGAGTTTTG CCGCGTTCTG
    37261 AAAAACTTGC GTCCCCGTGT CTTTATTGCT GAGAACGTGC CAGGTCTTAT CAAGGCGGTT
    37321 AACCGTGGAT ACTTTGTAGA GATTCACAAA GCATTGAGCG ACTGTGGCTA CGAAGTACAA
    37381 GCCGTTTTAA TCGACCCTTC GTTGTTAGGT GTTCCGCAAA AACGGCTGCG TCTTATTTTC
    37441 ATGGGTATTC GTAATGACTT GGTTAAAGCA GGGTTTAAGC ACGTTTGGCC TACACCGTCT
    37501 AAATACGAGA CAACAGTAGC AGAGTGCTTG CCCCACATAG CTCGCATCAA AACTACTAGA
    37561 GGCTACGTCA ACGCCAAGTC GCCCAGCCCA ACAATCACTG CCAGCGATCA CAGCATTGGG
    37621 GAAACTGCTA ATTTTTCATG CGGTGGATAC CTAGAGACTG TAGACGGTAA AACGCGCAAA
    37681 TACACTATTG ACGAACTCAA AGTTCTCAGC AGCGTGCCTC AGGACTTCGT GTTTCCTAGA
    37741 CAGCCCAAGG AAAGTGACAA CAAACATTTC CAGCGAAGTT GGGAGCGTCT TGGTCGTATA
    37801 CACGCACCTT TACAGGTATA CCACATAGCA CGCAGCATAC TCAAGAACAT TATCGAACCG
    37861 TTCCACAAGG AGCACCATCA TGGTAAACGC AGCAAATCGC AGAAAGACAA CAATGTCCCA
    37921 ACAAAAAGCA GCAAGAGGCG TTCCACGCGA TAACCCAGAA AAATTGATTG TACCTGCTGA
    37981 CTGGACATTC AAAAACGCCA ATGTTGCCAA GAACTTTGAC CAGCATGTTC GTGAGCAATT
    38041 GCCTTGGTAT GAGTTAGCCA CAGGTATCGT GTCGCATATT GGTAGAGCAT ATCTACCTCA
    38101 ACAAGACGGA CGCATGTACG ATCTTGGAGC ATCAACAGGC AACATAACTC TTGCACTGGA
    38161 AAATGAACTA CGCTTGCGTA ACGTCGAGGC CATCAGCATT GACAATAGCC CGCAAATGGG
    38221 TGAAATCTGG CAAGGTGTTG GTAGCTTTGA AGTGGCTGAC GTTCTTGACT ACGACTACCA
    38281 AGAGTATGAT TTTTGTGTTT GTTTCCTACT GTTGATGTTC TTGCCGCCTT TGAAGCAGCG
    38341 CCCATTCTTT GAGCGTCTTC TTAGCAAACT TCGGCCAGGC GGCGCGTTGG TTATTTTTGA
    38401 CCGCACGGCC TCGTTTAACG GCTATCTTGG CACGGTTATG AACCGTCTGC AACTAGCAGG
    38461 CAAAGTAGCG ACTGGTGTGA GTGCTGAGGA TATTGTGCGC AAAGAACTCA GCTTGAGTGG
    38521 GGCACAGCGC CCCATTGATC CAAACGCTAT GTTGTTCATG CAACACGATG TCAAAGAGGT
    38581 ATTTCGTTTC GGCGACTTTG CGGGTTGGGT CGCCGTCAAG TAGTGTAAAT ACCAAGTACA
    38641 AAGACCCGAG AGGTAAACAA TGTTCAATCC GTACAGACAC CTGCAAACAA AAATCCGAAG
    38701 CCTGCTTGTT TCCGAAGCCA AGATGAGTGC AGAAGAACGG CGAGCCAACT CCTGGATGTT
    38761 ACAAATTGCT TGTGCAGGAA CAAAGTTCAC GGTAGGCAAA GGTGATGTAA ACACTATGTT
    38821 CTACCAATTC GGCGACGATG AACGTAAAGC CAATTATCCC GATTGGGTGT TAGAGCATCT
    38881 TGACGCACTA GGCTCTCAGA AGTTTACTCG CTACGAAGTA ATCGACACTG ACGGGAATGT
    38941 AAAAAATTTC TGGTCGCTGG CTCGTATTCG TCGCAAGTTT ACTCCTAAAG CTGGAATGCG
    39001 CGTTGTAGGC ATTCGTGGCC TTGACCACGA ACTAGAACGT GAACTTGTGT TGATAGTAAA
    39061 TCGAGACAAG GAAGGCGCAC CAGCCTGGCA TGACGCTAAA GGCACAAAGC AGTTTGCACG
    39121 TTTCCAGAAG GAACAAGCGG CTCTTGTGAA AAAAGCAGAC GATGAAGCAG ACGACGAGGA
    39181 ATAATCGTGG GTCGTAAACA CTTGGTTGCC TCCGATTTTG CTGCGCATAC ACGACGCAGT
    39241 TCCGCAATAC GCAAACACAT GGTTGAACAC ATAGCTGCTG TTCCTGCTCG TAAGGTTGCA
    39301 GTTCTGTTAA GTGCTGGCGT TGATAGTCAT GCCTGTTTGT TTGCCGCACT TGAAGCCAAA
    39361 AAACAGGTAA CGTGTTACTC CTTCACTCTT GATGATCGAA TCAGTACGGA CTACCATGTT
    39421 GCCCGTCAGA CAGCACGCAC GTTTGGCCTG CCATTTGTAG GTATAAAATT ACCAACTGAT
    39481 CTAAGAACGC TGCAAACCTA TTTATGGGAC TTGTACAACG TCTACAGCAA GACTGCATAC
    39541 AAAGGCGGTT CACTGCACGT TAACAAGAGC AGCGTGGAGT GCATGTGGCC TCTGTACTCT
    39601 GCACTAAATG AGGTTGTTCA GGAAAACACC GCGACAGTTT TTGGTTTAGG TGGAGACACC
    39661 TTCTTCTGTC AGATGCGCAG TCAAAAGAAA AGGCTGCATG AGTACGAAAA AGTCAAAGAG
    39721 GAATACTGTG TAAACGTAGT AGACCGCAAG ATTGACATAC AGACGCTGCT GTTGCAGTCA
    39781 TGGTTTGATT ACCATGCCCC AAAACATCAC CTTGTTGCAC CTTTCCACAC CAGGCGCATG
    39841 TTCAAAATCT TCGAGGGCAT GCACCCATTT GAAGAAGGCT GCGTACCCAT ACAGAAAGCT
    39901 CCAGTTAGGT TTGCTTTCTG GCCTCAGTTC TCGCAGACTG ACGTAAGAGT CCACCAGAGC
    39961 TTTCAAAAAG GCGATAGCGG CATAAGCGAT CACTTCTCAA AGATGTTAGT AGGTAGCTCT
    40021 TGGAATACTA GGGAGTTGAA AAGTGTCAAA GGCATATACA ATGACCTAGA AATGGGGCTT
    40081 CTACCTAAAC CTCGAAGGAC CTGACTAATT TAACATTGCA ACCGAAATTG CAATGTATGC
    40141 CTTATCAAAG GGCCGTAGGG CCTTAGTAGG TTTGTGCATA CTAATTTCAT CTTGTAGGAC
    40201 TTCGGTGCTA CATATTTCAA CCCTAGCAAC CCTCATGAGG AAAATCGCTA TGAACAAGCT
    40261 CCACGCTTAC GCTGGTGGCG GCACTACTGC TGCTGCTCCT GCCAAAAAAG CTAAAGCTGG
    40321 TAAGGCCAAA GCCAAGCCCG CTGCCAAGAA GAAGGCCCGC TAATCGCGGC AGCTAGGCAA
    40381 CTAGCTGCAT TCTTCATAAA GCCCTGCCCG GAGCAATCTT GGCAGGGCTT TTGTCGTTCT
    40441 GCGCTTGCGT ACCCAACAAG AACATAGTGT AAATACATCA TATGAAAATA ACCAAAGAGA
    40501 CCATTGCCCG CATAAATGGA AAGGTTACTG TAGGAAACAA CACCCTAATA CTGTACATGG
    40561 CGCATGTACC TTCTAACGTT CGCGGCGATA GGCCAACAGC TTTGCTGGTA TCCGCGTTAA
    40621 GGCACGCTGT TGTTGACTCT CAGAAAATTG CCTCTCAACA AGGTCTGCCT GTAAGCTACA
    40681 ACGAGTTAAG TTCGTTATGC TTGCCTCAGG CAAAATTCTC ACCGGGCATG GTTGAATACG
    40741 ATCATGAAGG TAACCAAATT GTTTTGCATT ATGCTGTGGT TGTAGGACCG CGCATTCCTT
    40801 ATCAAATCAC TCTTGAGGAG GCACAACATG CCGTTAACCG CCAAGCAGAT TTTGTCATCG
    40861 TCTTTCCCTA ACGTAAAGAA AGCCTCAACT GGTGTTGTAA TACACAAGGA CACTTTTGAG
    40921 CCTCAGTACA TCACGGAACG CCACAAACTA GGTCAGCGTA ACCCCAAATT GATTGGTACG
    40981 CAATTCCTTA GTGTTACAAC CAGTAGTTTG ACAACCGGGC CAGAAGGCAA AGCTAAACGA
    41041 AGTGCTCCCC AAAAATACAA GACTGTTGTA AGAGGCTCTA CGTCAAAAGA CCAACTTTAC
    41101 CTCGGCAACG TAATCGTTGC TTGCGAGTGT GACTACTTTA CTTACACATG TGAGGTTGCT
    41161 TTGAACAAAA GGGGAGCTGC TCAAATAAAA CAAAGCAATG GCGAACATCC TGAGATTACC
    41221 AACCCCAGAT TGGTGCCTAC ACCATGTAAA CACCTACACG CAGTGCTAGA GCAGATAGTT
    41281 CGTAAGAAAG TGGGTAAGGC CTGATGTCTC GTGTTCTTGA CTCCTTGAAA AGGGTAAATG
    41341 AACAACTGTC ACACAACTAC ACCAGCTATC AGTTGCTTAG TGTATTGGAC AAGTTGATAT
    41401 GGAAGGCCAT GTGGCCTATA ATCAACAGCA CGAACTACTT TGATCGTGTT CTAGCCTCTG
    41461 TTCTAGCCTG GTCGGCAGTT AATCCTAGAC GAAAAATATC GTCTCTGCCT CGTGACCGTC
    41521 TTACAACGTA TGCTGTTGCG TTCCTGGCGT CAGAGGACCC AAAGATGAAG ATGCGTATAC
    41581 TTCGCAAGAT GCGGTTGGAG CGCAACATAC CTCTTTTTGT TATTGACCGT TTTTTGGCAT
    41641 TAACTGATGG GCACCCAGTA GAGAAACCCG AACCCGAACT CATAGACGCC TTGTGCATCA
    41701 AAGACCTGCA AAATTTGTGG TTTGCAGTAA GAGAATGCGG CTATTGGAGA CAACACGCGA
    41761 TTGACTTCAA AGGCATGATA CTTGAGAAAT ACATGCGCCT TGTTATGATG GAGGCACAAA
    41821 TGTTCTACAA GCAGCAGCGC ACAAACAACC CGCATCTGAA TTTTGACCTG GACGACATTG
    41881 CACAAAACTT TGTGTTGGCT GTTGATAAAG CAGTCAACAA GTGTGACGCT CACCAAGGTA
    41941 CTTTGACCAG TTACATACAG AACTGGATTA AGGATGCCAA GGGGAATCCT CAGTTGAGAG
    42001 GTGAATACGG CATAGCCTAT ACAATACCTG CTTCACAGCG TAGGTCTATG GCAAAAGCAG
    42061 ACGATCCAAA AGCTGTAAAT ATCAGTGTCA GCATAGACAG CACGGAAATG TTGGAATTGG
    42121 CCTCTGACAC CGACATTGAA AAGGAGTTAG AGCGCAAGCA AACAATAAGC CATATCCGTT
    42181 TACTAGCAAA ACGTGTAGAC CCTACAGGTA TAGCACGAAT GTTCTTGGGC ATCGGCGAGG
    42241 TATTAACCGT AGCCGAAAGT TCCATTTTGA CACCCACGTA ACCCTTACAT AGGAGTAAGT
    42301 ATGAAAGCAA AGTTCAAGTC GAGCCATTCG TTCGATGATC GTAATCCCTC AGTTGGTCGG
    42361 CAAGACGCAC CCAAGTTGAC TGACTTGGTT GAAATGCTGG AGTGGCCCAA GAAAGGCCGC
    42421 AGCGTACAAG TTCGCTTGGT AGGCCCAGTT GTTAGTCGCG GACTGTACAA AGTCAAGGTT
    42481 CGCAAGAAAG ACGGCCAGGA AACTGAGATT ACCAAAGTCA GTCTCAATTA CGATGCAGAC
    42541 AGCGACAGCA TTGACACAAG CAAAAAGTGC CCTTACAGCA AGTTGCCAAA AGATATGGCG
    42601 GCAATGCGTA AAGCCTACTT TGTCAATGCT ATCGTTCGTC CTCTCCAAGA AGACGCACCA
    42661 AACAAGCCCA AGAAGCCTAC CAAAGAAGAA GCCAGCAGCG GCTTCAAAGA AATGGACAGC
    42721 GATACATGGA CTCCTGTTCG TGTTATCCGC ATCCCATCTT CACTGGCTTT GCGCATCAAG
    42781 CAATTGGGCG CAAAGAACTT GGTCAAGAGT AAAAGTGGTG ACAAGAAGGC TTTTCCCGCA
    42841 ACGCACGAGA AGTACGGTTT TGATCTTGAC ATGACGTTTG ACAAGACTCT GCCGCCTGCG
    42901 AACATGTATA GTGCTGACGC AGCCGAAGGC CCTCAAGGCG GCAAGCAGAG TCCTCTCACA
    42961 GAAGAGGAGC AAAACTATCT CCTGTGGAAC ATTGAAGAGA TTTATGTTCC AGAAGATTTT
    43021 GCTACAGCTA AATCTGAGGC AGACAGCCTT GAAGAGCGCT GGTATGGTAA AAAGAAAAAG
    43081 TCTAGTGACG ACGATGAGGG TGACGATGAC TCTGATGACG ATTCAGACTC CGACGAAGAC
    43141 GAGGACGACG CACCCAAAAA ATCTTCAAAG AAACCTGCTA CCAAGTCTAA GGTAAAAGGT
    43201 AAACTCAAAC ACGTCGATGA GGACGAAGAT GAGGACGAAG AAGAGTCTGA CGACGAGGAA
    43261 GACGACGAAA TGGACCTGGA CGACGACGAG CCTCCGGCAA AGGGTAAAAA GTCTACGAAA
    43321 TCCAAATCCA AAGCGCGTGA TGACGACGAG GAGTCCGATG ACGAAGACGA AGAATCGGAT
    43381 GACGAAGACG AGGACGAACT CGATGAAGAT GACGAGCCTC CAGCAAAAGG TAAGTCCTCA
    43441 AAGAAACCTG CTGCCAAAGT AAAAGGCAAA AAGGCAGCAG AGGAAGATGA GGAAGATGAG
    43501 GAAGATGACG AGTTAGATGA CCTCGATGAA GAGGACGAAG ACTCTGACTC GGATTCAGAT
    43561 TCCGACGACG AAGACGAGGA CGATGAGCCT CCAGCAAAAG GTAAGTCCTC AAAGAAGCCA
    43621 GCGGCTAAAC CAAAAGCCAA AAGCAAGTCT AAGCGCTAAC TAGCACAGGA ACCGGATGGG
    43681 AAACCATCCG GTTTACCAAA TGGCAAAGAC AACAGCTAAA TCTACAAAAT CTTCTGGAAA
    43741 GAAAGTGGCT AAGGCCACAG ACTTTTTCAA ACCCGATTAC GACGACATGC TTGACCAGGT
    43801 TGAACGCAAG TTCAAATTGG GTCAAGGGTC AATGAACAAA GAAGCTCGTG CAACATCGCA
    43861 GATAAGCACA GGTTTGCTAG GTACGGACTT GCTACTAGGC GGTGGTATAC TGCCTGGAGC
    43921 GTGGTACACA GTTTTTGGTG GTGAAGGTAG CGCCAAGTCC ACGCATTTAG CCCATATCAA
    43981 AATCGCTGCC GCAGACAGCG GTGTGCCAAT TATGGCAGAC TACGACTACG AAGGCAGTAG
    44041 TCAACCCGAC TACTATGAAG GCATCTTTCA GTTTGCAAGC AACATGAAAG AAGTGACCGA
    44101 ATTGTACGGT CTAAAGGACG ACAACGGCAA ATGGGTAACA CGCCCAAAAG TACGCTATTA
    44161 CAACCCAACA GTTGCGGAAG ATTTTTTCAA CAGCGCTGCT TCTACGCTAC GACGTATTCC
    44221 CAACAAAGAG TTTATCGACG GAAAATGGTG GTACACGTGG GAGGCGACCA AAGAAGGCCG
    44281 TGATGCTAGT GGTGGCAAGC ACAGTAAAGC CATGTACACA AAGTATGGAC GCCTTTTTGT
    44341 TGAAGCTGAG AATGGACGCC CTCAAGCTAT TTACTTCTTG GATAGCTATC CGGCTATGTA
    44401 TCCAGAAGCC TTGGACGAAG ATGACAAAGG TAAAGGCATG GCAGCCGTTG CTCGCGCAAT
    44461 GAGCGAGAAT GTACCTAAAA TTTTCTCCAA ACTGCGTAGC AAAGGCGTAA CAATCATCGG
    44521 CGTTAATCAA TTGCGTTTAC GCCCTGCTGT TATGTACGGT AGCCCTGAGT ATGAACCGGG
    44581 TGGCGAAACG CTGAAATTTG CATCGTCTGT TCGTATCCGC CAAAGCGCCT TGAGTGTGCC
    44641 TAGCGGTTGG AACAAAGACA AAGACAACAC AGGTCTTGGA CGTGAATCAA GCGCCATGTA
    44701 CGAAGGTCAC GACAGCTATC GCTACATCAA AATGAAAACC ATTAAGAATA AGGTCAGCAC
    44761 ACCTTATTTG ACAATGATGC AGCGAGTCTG GACTGATGAC GGCACAGGCA CAGCACACGG
    44821 TTTCTGTCCG GCTTACGACA CTTTCAATTA TTTGAAGGCA ACGGGCCAAG TAACTGGTAA
    44881 CATGAAGAAC CTCAAAAGCC AGTTTTTTGA CACCAAAAAA CAAATTGACT GGCTGGCGTT
    44941 TAAGGGCTTG ATTGTCCTTA AAGGCAAAGA CTTGAAAGAG CACTGCGCAA GCCTGGGTTT
    45001 GGCTAAGAAC CCTAATGTGC GCGCACGCTG CTTTGAGCAA GTTAAAGGCG GCAAAGGCCT
    45061 CGAAATGTAT TTTGAGCGCT TGCGTAGCAA AGGCGGTGCT GAGGACGACG ATGATGAGTA
    45121 ACGAGTCTAG CAACAACTGC AACCAGACAC GGAGACAGGC AAATTTGCCA TATCCTAGAA
    45181 CTTGCGCCCA GTGCGGTTTG GGACCCTGTA ACAATAAAGC ACCGGCTATC GCAGTGACCA
    45241 ATGTTGGTGT GATAAGTCCA AAGCGTTCTG CCTTTGAACG CGAATTGTCA GACTTGATAA
    45301 ATCGCTATGG TGAGGATTCA GGTGGCAACA CTCCTGACTT CATTCTGGCA AGTTATTTGC
    45361 AAGATTGCTT GACCACCTTT AACAAAGCCA CGGTTGCTAG GGAGCGCTGG CATGGAAGAA
    45421 TGCTGGATGC GTCCGCAACC ACTAACCATG AACTGGAAGG CGGATGACTT GGACAGGCTG
    45481 CGCAATAGGT GATCTTCACC TTGACAAACT GACAAAGTAT TGGCCTGACG CAAACCGCAA
    45541 ACAATTGCGG GCTGTTCGCA AAACCATTAC CGAAGCTAAA CAGCAAGGTG CGTCACGAGT
    45601 GTTTTTTCTC GGAGACATAG CAGAAGGTAT ACGCGACAAC ACTGGCAATG CAATGAGGCT
    45661 TAGTGAGCCT GCGCAATGCG AATTGCTGAC GTTACTGCTA GAACTTGACC AACACATTGA
    45721 TACCCATGTA ATTCTTGGTA ATCATGACTG GGCAAGTGAA GGCAGTCACT CCTTGCAAAT
    45781 GTTTCTGACA ATGCAACAAC ACAGTGTTTT CAAACGTGTG CGATTTTATG CAGACCTAGA
    45841 ACGTGTGAAA ATTGCGGGTA CACGTTGCGC AATGTTGCCT TTTCCGTACA CCACTCCTCC
    45901 AAAAGGTAGC GATTTGGCAT TCGCGCACTA TGAAGTAGCA GGCACAGTCG GAGACAACGG
    45961 GCGCACAAGT CACGCGGACG ATGAGTTTAG TTTCTCATGC CCTGTTATCC AAGGCCACTT
    46021 GCACACGCAT CAAAAGGTGC GTAATCACTA CTACCCTGGC ACTTTGTACC AAACCAGCTT
    46081 TGGTGAGAAC ACTGATAAAG GCTACGCGCT GTTTCAGCCC GGTGCTAAAC TTAGCTATAA
    46141 ATGGGTTCAA CGCAAAGCGC CTTTTCAGTT GTTGAACCTG CGAATAAACA CTCGCGAGGA
    46201 CTTTGACCAG TTAACAAACG ACCCTAACAC GTTGTACAAG TTGTTCGTTC ATGAAGACGT
    46261 AAAAGTGCCT GACAATCTGT TGACACGTTT CCCAAACATC GTCAACCGTC TGGCATTTGC
    46321 GAACGAAGCG GAAGCCGCCA CCCTTGAACA GGATGAGTTT GCTACAGAAA ATCAGCGTGT
    46381 TGACTTAGAC AGCAGAGCAG CATTGCCAGA TTACCTGCGA AGTAAGGGTG CTTCAAAACG
    46441 GCAAATAGAA AGAGGTCTAC AAATTGTGGA CGACTTCCTA AAGAAATAGT TTCGGGTGGT
    46501 GCGTGGGTGC ACCAATTTAA GGCTGCCTTG CCATTCGCTT GGCAGCCTTC TTTTTGCGTC
    46561 AATGTAAATA ACAAAACAGA CGTTGTAAAC TGGACTTCAA ATGAAAACAG TATCTCCTTG
    46621 GGCAACACGC CACCGTCCGC GCCGCTTTGA CGAGGTTGTT GGACAAGAAA CCGCTATAGC
    46681 ACAGCTAAAA GGTGCAATAA AAAGAGGCAG TTTGCCGAAT GCTTTGTTAC TTTGTGGCCC
    46741 TAGTGGTACA GGCAAAACAA CACTAGCTAG GCTCTTTGCA AAATACGCTA ACTGTGAGAC
    46801 CCATAAGGCC TGCGGTAAGT GCGATAGTTG TCTGGCTTTC AAAGTACGTC ACCCCGACGT
    46861 TGAGGAAGTT AACGCAGCGA CTGCGCGTGG CATAGACGAG GTGCGCGATC TAGTAAACCG
    46921 AGCACGTTAC AAGCCGCAGT TCAACACGAG AATCTTCATT GTTGACGAGG CCCATCAGTT
    46981 CACACCGCAA GCCATGCAAG CGTTTTTGAA GCCCCTTGAA GAACCGCCTC CAAATACTCT
    47041 GTACATACTC TGCACAACAG ACCCACAAAA GTTTCCCAAC ACGGTCGTTA ATCGCTGTCT
    47101 TGTAGTGCCT GTAGCGTTGC CAAAGGCGTC TGACATTGTT GATAGATTGA AACACATAGC
    47161 CGAACGGGAA AAAATCGCTT TCCCGGAAAA ACTGTACGCT GCAATAGCCT CTGCTTCACA
    47221 TGGACACGTT CGTGAAGCGG TCAACGCTCT GGAAAGTGCG GCTAATGTTC TAGCCAGCGA
    47281 TCCTAAGGTC GCGCTTGAAA AGCTGTTGCA GACTATTGCT CAACAAGCAG ACACCAATAC
    47341 CCAAGAGGCA GCACAAGCAT TTGTGCTTGC TTTGTACACC GGAAAATCAA AATTGGCTGT
    47401 TCGGGCAGCT TTCGGTTTTC AGGATGCGGT TGCCGCTATC AATCACTGCA TTTGGTTGAA
    47461 TGAGTATTCA ATAGCTAAAA CAACAGGCAC CGAAACCTCG CATGTATTTC ACAGCCCGGC
    47521 AAACCGTAGT TTTTGGTCAA CAGTAAGCCA AAAACATAGT GACGTGCCTG TTAGAACGAT
    47581 GCTTGATACA CAACGCCGTT TAGTTGTTTT ACGCAACGCA TTAACCTCTG GTTCTACCAA
    47641 GGACATAAGC ACACTGTTAG CACACCTTTA AGGACTATAT GGCAACCCTA GAAGACACCA
    47701 AAGCTCAGTT CATCGAGTGG AAAACCTCCG GGTATCTAGC AGACTTGCTA GGGCCAGCAA
    47761 GTCCTTTAGG ACATTTATGG GCATTCTGCG AACGACAAAA CGTTTACACC CCTGATGCTG
    47821 TAGCCCAACG CATCAAAGAT ATTACACAAC GACTTTCACC TGGAGAACCA AAATGACTAT
    47881 GCGCATACTG GCGGTACGTA CTGTGTACGG CGAAATCATA GGTCGATCGG CATCTGACCA
    47941 AACTGACACC CAAATCGAGC AACAAGGCTT CATACAGTTG GAAAAGCCCC TGATGCTTAT
    48001 GGTTACGCCG ATACCCACGC CTCAAGGAAT GCAGATGATG AACTCTCTGC TGCCAGTTTC
    48061 GCAATTTACT CATGCAGCAA CCCTAACAGT ACCAGCGCAC CATATTGTTT TCTTTGACGT
    48121 TGCGCATGAA GGCGCTGCAA AGGCTTATAT GGAAATGACC TCTGGAATAG CGCTTGCGTC
    48181 TGCTGGGTCA AAACCCAACG GACTAAGTTT GATAAAGCCT TAAAGCATAT GCCAAAAATA
    48241 ATAGGCTTTA CGGGCGCGCA CGGTGTTGGC AAGAGCACCT TGTTACGTGC AATAAAAGAA
    48301 AGGCAAGTGC CTGGCTTGCA TGTAGATGAT TTCAGTGTAA GTCGCAGCGT GCAGCGTGAT
    48361 TTCTATCCAG GTGCCGACCT GTCTGAGATT ACGGCTGTTT CAGACAATGT TCCTGTTTTT
    48421 CAGGATCGCA TTGTTGCCCG TATGCAGTCT CGGGCACATG ATGCCTCACA AATGCATCAG
    48481 TACAAGTTCG TTCTAATGGA CAGGACACCT ATAGACTGCT ATGCCTACGC ACGTCTTTGG
    48541 ACTGACGTAC ACGCGGTTCA CAAGTCTTGG CTATCTGACT ACAAGATAAG CTGCGCAAAG
    48601 GCCATGACGC GCTACGACTT TGTGTTTATC ATTCCTCCAA GAGATTTTGG GTTTGAACAC
    48661 CAAGTAGACA GAGCAAGTCT TGAAACCCAA GCAACACACC ATCAATACAT CAAAGAGTTC
    48721 TTTAGGACCT TTTCACGACC ATTTAAGGTA GTTAGACCGC TAGACATTCA AGACAGAGTT
    48781 AACACCTGTC TTCATACTCT TGAAGGGATA CTATCCAAAT GATTCTACTT GTACTACTAC
    48841 AGTTATCCAT TCTGGCGATA GCCGGTTTTG TTACCTATGC CAGTGTTTAT GGCCTCGGAG
    48901 CTTTGTTTTC TTCTATAGCT GTGCCTGTTA TGGTAGCAGG GGCAGCACTT GAAGCTGGTA
    48961 AATACGTTGC AGTAAGCTAT GCTTATCAAT ACTGGGGCCG CCTTCGCAAG CTGGAGGTCG
    49021 GCCTCTTGTT GTTTTTCGTG ACGCTTATGA TGGCGTTTAC GTCGGCGGGC GTTTTTGCCT
    49081 ACCTTGGACA AGGGTTTCAA AGCAGCTTTG CAGTCTTGGA GCAGAAACAA ACCCAGCTTG
    49141 AACAACTTGA GTCACAAAGG TCAACTACGG CTGCGCGTAT TGCCAGTATT GACCAACAGA
    49201 TAACCCAGCT ACCAGCAAAC GTTGTACGCG GTAGGGTAAC GCTGATTCGT GAGTATGAAT
    49261 CAGAGAAAAA ACCTCTGGTA GCTGCGTTGG CAAAAGCTGA TAGCGACATC CTAGAACTCA
    49321 AGAAGGTGAT TGGTGAAACC AAAATACACG CAGGGCCTAT AACCTACATT GCAGAAGCGT
    49381 TTAAGGTTCC AGTGTCAACC GCTGCGACTT GGATCATATT GGCACTAACA GTCTGCCTTG
    49441 ACCCGTTTGC CTTGTTTCTT AGCGTACTTA TGAACAAGGT ATTGCAAGTG CGCCGCCAGG
    49501 AAGCAGTCAC CAGAAGTGAG ATACTCGAAT CGTCTGCTGT GCCTCACACA CCAACAAAGG
    49561 AAGCGCCGCC TTCCGCAGAA CCATCGGCGG AAAGTTTTAC TTTTCCTGAA ATTGACAAAC
    49621 CGCGTCAATC GCCACCTGTA GTTCCTGCAA ACCAAGCTAA CGTGCATCCT GTAGAACCAG
    49681 GCGCCATTGG GTTACATACT GATGTACAGA CAGGTCAAGC TGATGTTGCA CCAGTTACTG
    49741 AGCCTGCTGC GGCTTCGCTA ATTGATCTGT CCCATCATAC AGAACCAATT GACCCTGCAA
    49801 CTTTGGGTGA AGCAATAGCA AACACAAACA CCGTCATTCA AAAAGGCGGT TTGAAACGTA
    49861 ACTAAGAGAA TCGAATGAAC GTCATACAGT CCTTTGAGCT TGAGAACATT GTATATTTCA
    49921 AGGAGCCCAC GCGCTTTGAG TTTACCAAAG GCTTGACGTT TATTCAAGGC CGTAACTTAC
    49981 AACGCAGAGG GCCTAGTGCG TCAAACGGTA GTGGAAAGAG CTTACTTTTT GGTGTTCTGC
    50041 CAAATCTACT GTTTGACTCA CACCCTACGA TTACCAAAAA TGTGCGTAGT GTTCAACGCC
    50101 AACTCTACGC CAAGGGCAGT CGAGCAGCGT TGAAATTCTC GCGTGGCAAG CACAATTACG
    50161 AGTATGAGAA GGCTGGTAGC AAAACACGTA TATCGCGTGA CGGTAACGAC CTCAAGAGCC
    50221 GTATTGCCAG GGACCAACTA CAAAGTCTGA TAGGCCTAAG CGAGGAGGAG TTTTACTCCA
    50281 CTGTTTACCT AGATAGCCGA CGAAACAATC AGTTCCAACT TGGAACAGGT GCAGACCGTT
    50341 TTGCTTTTCT TACTCAGGTG TTTCGTTTAC AGGAAATCGA CGACCTGCGC AAGCACATCA
    50401 ATCGCAGTAT TACTGACCTA AGCTCAGACG GTAGATTGTT GGAACAGACT GTTGTTGATT
    50461 TGTCTGACGT TTCAGCAAAA CTGAAAGCGC TACCTAAAGT TTCAAAGGAA CAAGCTGATG
    50521 AAGCTGCTGC TTGGTTACAA CGCAGTAGTG AAAAAGTACA GAGGCTAACA GCCCTACAAC
    50581 ATCAGTGGGA TAACTGGAAT AGATACACTA AGGCACTTGA TGATCTTGCC GAACTGAAAA
    50641 AGCCCGACAG CACAGTTTCT GAGTTAACGG CCCTCATTGA GGCCCACATA GCCTACAATG
    50701 CCGCTTGTAA GGCTGTGGAA AAAACACTAG CAAATACGGA TTCCTGGAAA AAGGAACTGC
    50761 GCAAGTTAGA CGCAGTTGAT GCGGCTATTT TGCCTGATAT GCAAAAAACC AAGGCATCTT
    50821 TACAAGCTGT CAGCACGCCC ACTGAACCCA CTGGAGATTT GGCCGCTGCC CGTAAACTTG
    50881 CAAAAAAGAT CACGCTTGAG AAAGCCCAAC GCATAGCCAG CGCAGCGTCG GCCAAGGCAA
    50941 AAGTGTTACA AGATCAACTT GACGAATTTC AGACCGAGGT TGGTGACAGC GACACTTGCC
    51001 CTACGTGCCA TAGTACGTTA AGTGCAAAAA CAAAAAAGTC CATAACCTCA CAGTTCACTA
    51061 CTGGTATACA GGAACAAAAA GAACGAGCCA AAAAAGCCCA ACGCATAGTT GACGCCCATG
    51121 CGTTAGTGAT TCAGCACACC GAGTATGTGA CCGCATTACA GGAATACAAA GTCTACGTGC
    51181 GTGCTCGCAA GGTGGTAGAT GCTTATCCTT TTGAAGCCGC CAGACGAAAG CTGGAATTGG
    51241 TTTCTCTGCT GCAATCCTCG CAGTCCGCCA ACTCTTTGCC CAAGAAACCC GTAGGCGATT
    51301 TGAAAACTCT GCAAAAAGCC CTGCGTTCTG CGCGTGACTA TAAGGCAGCT AAAAAACTAG
    51361 CTGAGAGCCT TACGGTTAAA AAGCCTGATG CAGCCGTCGA TCATGACGCA ATTCGTAAAC
    51421 TAAACGAAGA GGTCAGTCAG CGTATGAGTT TATTGCCTGA GCTTCAAGCC ACACTTGCAG
    51481 AGCGCCGAAG TTTAAGAGCC CAAACTCAGG AGCTTGAGAA ACGGCGTGCA GAAATAGCTT
    51541 CCAGAACTGA CGACCTACCT GTCTACAAAA TGTTGCAGGA TGCTTACGGC GTAAAAGGTA
    51601 TTAAGGTTCT GATGATACAG CGAATTGCAA AAGCGCTTGA GAAGAATCTG AATCGTTACT
    51661 CAAGACAGAT TTTTGCTGAG GACTTTCGTT TTGCCTTCGA TGTGGAGGAT GGGAAATTCA
    51721 ACGTATGGGT CACGAGAAAA GTGGGTAAAA AAGAAGTGGT ATCTGACATA CGCCACATGA
    51781 GCGGTGCAGA ATCTCGACTG TTCATATTCT TGTTTGTTCT CAGTCTACTA CCTTTGATAC
    51841 CCGATGCTAG GCGCATGAGT ATTCTTGTGC TAGATGAGCC TGACGCAAAC ATGGACGCAG
    51901 ACACCCGTGA AGTATTCCGT GATGCACTTC TGCCCAGACT TGCAAAAATA GTACCCAGCG
    51961 TTGTGGTTAT ATCACCAAAC AAAGACAGTG TACCACACCA TAGCCGTGTG TTCACTGTTG
    52021 TAAAAGACAA AGGCCACAGC CGACTGGTTG AAGGCACTAT TACCTAAAGG ATTCATATGC
    52081 GTTGCTGCTG GGGCGTTGAC AATTTATTGC CTACCGACTT GATAGAGCGT CTGCCGCGTG
    52141 GCATGACTTA TAGTTATCCT GGTACTGTGG CCGCTGACGT ACTGTTTGTG CCCGGTATTG
    52201 AGGCTTTACG GAATGTGTGG GGCACAATCA AAAATCAAGA CGTTGCTGTG ATTGTGTTTG
    52261 ACACGCGAGT TAGGCTACGG CACTGGAGTG TTCAAAGGTT GGACACCGCA AAGCCACTGG
    52321 GGCCACAGTT GCGGTCTACG AATACAGTTA AGTACGTCGC CAAGAACCCT ATAAAACGAT
    52381 TTCTTCGTAA GGTAACAGCT TCGTTCGTAA GCAATTTCTT GACCTACAGC TATAAACTGC
    52441 GCGATCCTGA AAAGAAAACT GCTTTGCAAC AGCAAATTTT TAGTGCCCTA TGGCAGGGTA
    52501 AACGTCAAGC GTTGGCTGAT AGCACAAACA AGAAGAGTGC CGAACTGATA GCCCTTTTGT
    52561 CCTCACCTGA TGCTCAAAAC CTTGAGCGTG CTTTAGCCGA GATACGCTCT GGGCGCAAAA
    52621 TACCTGCGGT AGCCAAAGCC TACAGTGTTG CACAGTTTGA CATCAACTAT GTACTGAAAT
    52681 TTCTAGGCAA ACTGTAAATA GACGGATACC GCATGATACC AGTAAAACAA ACCGTCTTCG
    52741 GTAAACGTGG GAACTGCATG AACGCCTGTT TGGCTTCACT GTTTGAGGTG TCGCTTGACA
    52801 GCATACCTGA TTTTTACGCT GATGACATCG ACGATCATGA CGCTTGGTGG AAAAACTTGC
    52861 GCGCTTGGCT TGCTACCCGT GGTTATGGAC TAATGTGCGT GAGTCTGGCC AAGGAGAACT
    52921 TGACGGCATA CGCTGGGTAT TTGATAGTTT CTGGAATGTC AAGCAGAGGA GTCCAACACG
    52981 CTACCCTGTG GCGCGACGGA CACCTAGCGC ATGATCCACA TCCTGATAAC TCAGGTATAC
    53041 TGACCGTGGA CTCGGTAGAC TTGTTGTATC CTTTATTTGC AGACGAGTCC TAAGATGAAG
    53101 GCAACTAGAA AAAAGACACC TAAACCTCCA GGCATTCGAC GTGAAACCGC AGACGCCCTT
    53161 ACACGCATGG TCGTCATGCA CTGGGTGAAA CGTGGCGCAG CGTGCTTTGT GCAACAAGGT
    53221 GTCAACCGCT GGGGTAAACT ACGCGCTGAC GTAGTGGCTA TGTGGCTTAA CGGCGATGTT
    53281 ACCATCACAG AGGTTAAGAG TTGTCGGGCT GACTTTATGT CTGATACCAA ATGGCCTCAA
    53341 TACCAAGCAT ACTGTGACCG CATGTATTTT GCGTTTCCTC GTGACTTAGG TGTCGATGTT
    53401 CCAAAAGGTG TTGGTGTGCT ACTACCAAAT AACAAAGGTC ATTTGCGTGC TGCTCAAGGT
    53461 GCGACAGAGA GCCGCATGCA AGCATCTATA CGAAAAGACC TAATAGTGCG CTTGGCATGG
    53521 CGTAGTGGTA CATTCAGCAA GCGAAACACT CGTAGAACAA GAATCTTTCT GGAGCCCTAA
    53581 ATGAAAGCTG ACCTCTCTAA AGAGCAAATA GAATACCCAC GCGATTTGTT TGAGACGTTA
    53641 ATTCGTGAGC GCAGCCCATA CGCCTTTTAC CTGTTGCAAT GGGTACCGTA TCAAACACCT
    53701 GAACACAAGT TACGCAGACT GAAAATGTTG CACGACGTGA AAACTTTTGA TGGTCGTGAG
    53761 GCACACGGTA TTTGGCCCAA CGGTAGCCAT TGTGGGCCTT TTGCCGATAG TGAAGTCGAG
    53821 TTCATACGAA TAAGCGCACG GCAACTTGGT GACACCAGTG CCACACCGAG TATCATACCG
    53881 TCCTAAAACT ATACCTGCTA ATGGTAACAA CATGGATGAC CTAACCCTAT ATAAACCTCA
    53941 GTCGTTGCGA CAGAGTAAAC CAGAAACACC TCATGAAGTT CGTTGGGGCA TAGGCATCCT
    54001 AGACGATGAT GGTAATTACG CCATGCTAGC AGGTCCTGTT CCAGACGAAA AAGAAATGCT
    54061 AGAGATTGTC GGCTGTCCAG ATTGGGACAT AGTACGCTTT GATGCTGATG CCTCAGTCAC
    54121 CTGTTGGACC TGGAGTGTAG AGCACGAGTC ATGGCGTAGA GTAGTGACAA AAGACCGCGC
    54181 CGACAAACAC GTTAGCTCTA ATGCTTCACC CGAATTTAGT CAAGATCAAG CACGGGCTTG
    54241 GAAAAAGATT CTAGCCTGGC TAGATGATCC TAAACAGCAA ACTTTCGTGT TGCGGGGTTA
    54301 TGCAGGCACT GGTAAAACTT TCATGATGCG GCAACTGCAA GCGCATTGTG GACATCGTGT
    54361 AGTTTTCACA GCCCCTACAA ACAAAGCCGC TAAAGTATTG TCATCGGCAG TGGGCGCTGT
    54421 TGCGCGTACA ACGTACAGTG CCTTAGGCTT AAAGATGGAG CAACAAGACG ATCAACTTGT
    54481 GCTCGTTGCC TCAGAACGTT TACCTCAGCT ACCCCGTGAC ACTATTCTGG TAATTGACGA
    54541 GGCCAGTATG GTTGGTCGTG AGCTTCGTCG TCGAGTAGAA GAAATTTGTG CGTCTATGGG
    54601 TATACGTGTT ATATACGTAG GCGACCCATT ACAGTTGAAT CCTGTAGGCG AACGCCGTAG
    54661 CGGAGTATGG AAACTTGATC TGCCTATCAC TTCAATGGCT AGTCTGAAAA AGGTGATGCG
    54721 GTTTGACAAT CAGTTGTTGC AACTTGCGAC TCAAATTCGA GGTACATTAC GTAGTTCTGA
    54781 TTGGGACGCC CTTCATATCA AAGACAACAA TGATGGTCAA GAAGGCGTTT GGACTCATAG
    54841 CAGCAAGAAG TCCTGGCGTA GCCATTGGCT GTCACAGGTA AAAGAACCAC GAGACTCTGT
    54901 GAAGGTTAAA GCCTTGGCCT GGCGCAACAA AACGGTTAAA GAGCTTAACG ATCACATGCG
    54961 TGACCATCTA GGTTTCAGCG ATCCCTACTG TGTTGGCGAA ATAATGCTGT TAGCACAACC
    55021 TATTGAACGC GAAGGCTCTA TAATTGCTCA CACCGATGAC GAGTTTGAAA TAACCTCCGT
    55081 AGAAGAAAGA GCAATCGAGG CAGATGGTCG TAGCATTAGA GTGCATACGC TACGCGCAGT
    55141 TCAAACAGAA GGCGATTGGG GTCTTGACTT AAACATCCCA ATCAATCGTG TATTAGTAGA
    55201 TGACGTTCTT GGTAGACTTG CCAGAAAAGC CCAAGGACAA AAAGGCGTTG ACCGCAAGCG
    55261 TGCCTGGACA CGTTTTTGGG ATGTTCACCG CCTGTTCACC GATGTTCGTT TTGGTTATGC
    55321 AATGACAGTG CATCGTGCTC AAGGTAGCAC GTATCGCAGC GTCTATGTTG ACCAAGGTGA
    55381 CATACTTGCC AACCGGGACT CGCGTGAGGC ACACAAGTGT CTTTACGTTA GTGTCACTAG
    55441 GCCAACAACT CAACTTCATA TAGTATAGGA ATCATTATGA CTGACCAGAC TCAACCCGGC
    55501 AGCAAGTTTG CAGCCGACAT CACGACCTTT AATGGCATGT ACAAAATGCC TGTGTCAACC
    55561 AAACCTACAA CAGAAGTAGG CGTTGCGCTT GTGAAACGTC TAACGGATTT CAAATCCATC
    55621 CTGGGCAAAG AACTCAGTGA AATTGATCCT ATCGTGCGCA TGGCACAGCT TTATCAGGAC
    55681 GGCAAGATTT TTCAACTGGT CAAGAATGCT GACGGCGATA TGGAACCTGT TGAACTTACC
    55741 GCTTCCGAAG TTGGTTTATC GCAAGACATC GAGGCACAAC GCCTTGAAAA TAGACTCGAT
    55801 TTGCTAACGG CGTTGGCTGA TTTGTTAGGC GACATCCAAG TGTACTGCGC TAGCGAAATG
    55861 GCAAAGTTCG GTCTACCTCT TGACGGAGTA CAAAGCATCA TCATGCAGAG CAATTTCTCA
    55921 AAGATGGGCG CAGATGGCAA GCCAATTTAC GATGAGCAAG GCAAGTTGCA AAAAGGTCCA
    55981 GACTACTGGA AACCTGAACC CAAGATTCGT GCTTTGCTGG CTAACCTTCT AGCAGACAGT
    56041 TAAGCAACTA AGCAACCAAA ATTTGGACGT AAAAAAGGCC CCCGTGGAAA CTAATCCACG
    56101 GGGGCCTTTT TGTTTTGCAG TTGCCGCTTG TTTACATTGT GTCGTTTTCT GCCTCAGCCG
    56161 CTTTTGCATC TGCAATATCA GCAGCGACCT GTTTTCCAGT ATGCTCATAG CGCAATTCTT
    56221 TTGCTTTGCG CAGTACAGCA CGCATTTCTG GCAAACGCAG ACGTCCCAGT GTGCGGTATG
    56281 AGTTTAACGC CTCATCGTCT GTACCTGTAT CCATCGCTTC CACAAACATG GCAACAGGAA
    56341 TACTGATTTC TGGAGCAGTC GTTTCACCGT TACTTACGGC AGCAGGTTTT TGCTCTGCTT
    56401 CTGTACCCAT GCCAGTTTTT GCGCCATCGG TAACACGCCC AATCATTTCT TTCTGTACAC
    56461 GCGCCGCTTC TTTAGCACCT GCCTCAGATT TGAGAACACG GTTGGCATCC TCTTCACTGA
    56521 TGATTGTGAT GTAGCCGATT GATAAGGCGC GGCGGAAACT GGCACTGCCC AGCAGTTGAT
    56581 CGCGCGTTAC TTGTTCAGTT AGATTGATGG GTACCCACGT AATTGGCAGG ATCACGTTGT
    56641 CCTCGCGTGT GCCTTGAGCG TTAGCAACGG TAAAGAAAAC GTTACCACGA TCCTCACCCT
    56701 GCGTGGTGTT TACCGCCCAC ACGTTTTCGT AGCTTTGTTG TTTGCCAATG TCTTGCAGAG
    56761 ACAACGCCTT GTGTTTACTG TCTGTCATGA TGATTCCTTA GAAAGTTGAT GAGCCCTAAA
    56821 AAGGGCAACG AGTTTTTTTG CTGATGCAGA GTCAATCTCC AGCAGCACTA ACCAATCAAT
    56881 TTTTTTGCCA ACGTGGGCAC AGAATTTGTT TACTGTCGGG CGATGCATGC ATCTTGCCAC
    56941 TTTCAACACA TCCCAATGCA ATTCAGGTAT TTGAAATACC CAGTGCTGCG TACACCAACT
    57001 ATTTACAGCA TTTCTTAAAG CTTCCGATAC AGAGTTGTTT GCTAGATAAG GGGACTCCAC
    57061 CTGGTTTGAC CATTCTAGGA AAGCATGCAC TGTGGCAACT TTTTGTAGAC GCTGAGTAGC
    57121 TTCCAACCTT ATTCTACTTA CGTCGCCTAT GCTTATTCCT TTATGCCGTG CAACAGTGGC
    57181 ATCGTTTAAG TCTTCTGCCT CAGGCAGCCC AGTTTTTGCC ATACACCCAC TTGAGTCCTT
    57241 GACTGAGAAC CACATGCAAC TCTTAACCCC GCACGGTGAG GTCATGCGTA CTTCGTTTAC
    57301 TGGGCAAACA AAATTCATTT CTTGCCTTTC ATTTCTTGTG TCAACGTGTC TGTTTTCGTT
    57361 ATCTGTTTCA GTAATCCTGC CAGCGCTTTA TCGCCCATTA TCAATTGCAT GTCGATGCCG
    57421 AACCATTCGG CTATACAGTA AACGCCTATG CCCACGGCAT CTGCTTGGTG TACAACGCAG
    57481 GTTACCTTTT GATAGTAGGC TTCAAGATCA CCGATTCTGT TCCAGGCATT TTTCCACTGC
    57541 GACGCAGGTA TTGTGCGGAA AATTTTTACA CGGCCTGTAC GTCGCGCTTC GGCCAACGTC
    57601 GCGCCTATCA TCAGGTTAAC TAACTCTATG GTAGTACCCT TCATACCGCG TGCTTGATAG
    57661 CGCTCCATGC ATAAGGCATC AACCTTGTAG TTGGTCAGCA GGGCTCGTAC CTCGCTGCTA
    57721 TATGCAGCAA GCTGCACATC TACTTGCGTT GTTAGGTCGT GCAGTGTGTT TATCAACTTA
    57781 CCTGAGGCCA GCAGCTTGTA TTTTTTCGTT TTGCGATCAT ACTCAGACGC TGACCACGCG
    57841 GCATTCGTTG TTCCAGGGTC TATGCTCAAA ATACGTGGAC TTGTAGGTAG CCCTGCCAGT
    57901 TCCATTTCTA TTTGACTGGG TGGCAAAACC CACCAACCAT CGTTTAACAG CACTATGGTT
    57961 CCTGTTAGGG TAATAATCAA CATCTGTTGT TGAAGACCTT GTTTGCGACA TGCTCGACCG
    58021 CGTTCTGTAT GCAGTCGTAA GTTGCCCCAG AAGTCCTCTA CTTGAGCGAC GCTGAATAAC
    58081 GTTACAACAC CTTTTGAACT TGTAGTCAGC ATGTCAGCCC AGTACATGTA CAGGTTTTTG
    58141 TGGAACTTGT ATTGCACTAA TGGTATGCCA CCATCACGAG AAACTTTTAG TGTTGCAGCG
    58201 TGGGGCACAT GATTGCGCGC CCAAGATTCA ACAACTGCGT TTGTATAGCC AAGGCAGTTG
    58261 TTTGCTCCTG GTGTAGCCAT ACAAATTTCA CAGTTTGTTT TGCCTTTTAC TACGTCACGA
    58321 GGCAACCGCT TGAAATTTTG TTTGCAGTTC ACGCATGCAA ACTCTCCCAA TTTTGATCCG
    58381 CCTTGATAGT TCTTACATCG AATATTGGGT ACCAGTAAAC CCAAGGCACG CTCCAGTCCA
    58441 ATTTTCTCCC TTTGTATGAA ATCAGCTACT ATTTTGCGTT GATAGCAGCT ACTACATACA
    58501 GCTTTAGACT GGTCTAGGAA ATGCGCAGGC GCTATGTTAA ATACTATACC ACAGGAACTG
    58561 CATGTGTGTT TGGCAACCTG CATGGGGCCA GTCACGTTTT TAACCTTGAC GTGCTCGCTA
    58621 AATCTGGCAA TCTGCCTGTT TTTATACGTT ACTGATTTCG ACACCGTGGC TCCTATATGA
    58681 CTAATTTTAC ACTGTACAGC GCATACTTCT ATTTACAGCC TTGTACACGC TGCTACCACC
    58741 TCAAATCAGG AGCTATCATG TCCTTTGTTA CACGTTTGAC CATCACTCGC CCGTCGATTA
    58801 CGACGCCTTT TTTCAATGAG ATTTTGCCCA AAGACCCGGC AAATCCAATT CGTGCCTCGT
    58861 TTTCAGCAAT TGAGGACGCT CGTGCCCGTG CAGGCTTTGC ACAAACCGAG AAGCTGAGTC
    58921 CTGACGGTCT TACCCGTACC GTAGAAATCG ACTACGGCAC CTCAAAAGTT TACAATTCAT
    58981 TCCTGTCCAA GTATCAAAAA GACTTTGCAG TTATGTTGGA TGCGCGTCGC GCCTACTACG
    59041 GTACGGCTGG TATTGAATTT AGCTACTCAG TTCCCAAGGA GTAAAGCGTG ACTTTGGTTC
    59101 TTCGACAACA TCGAAGCCTG CAACCTCGCA ACAACGGCAG CACCAACATT GCTCGCAGCG
    59161 CTATTGACGC AACCCTTCCA AGGGCTATTC GTCAATACGA GAACGCATTG TCGGTCAATG
    59221 GTTTTCCTAT TGTGTACTAC CGCCGTCGTC AAACAGGTCT GCGGTGTACG TGTTGTGGTG
    59281 GAGCCTCTGC CGCTGGTCCT GTACCAGCTA CACCTGATGT GCTTGAGCCA GGTGTAACGG
    59341 TATTAGATGC CGAAGGTACT GGCACACAAA ACTTCCTCAA CAGTATGTTG CATGGGAGTG
    59401 TTTTTGCTAT TTCACGTTAC GGTAGTCGTC AACGCATGGT TGATGCAAAC GGCGGGGATA
    59461 ACCCGCAACG CAGCGTACCT CACAGTCCAT TGGTTCAAAG CAAGGACATC CACAACAAGT
    59521 CTTCGGACAT GGATGACCCT TTTGTTGAAC AGCTAGAACC AGAAGACCCA GAAGACATGT
    59581 TCTCGATAGG TATTGAGAAC AATCTTGCGC AGGCTACTGC AACCACAGGT TGTGCCGTGT
    59641 GTCTTGGCAC TGGCTGGGTA GGTGGCTACG ACCCAGCAAA TGCAATGCGA GTTGTTTACG
    59701 ATACGCAAGC TGTTTGGCGT GGCGACCTAC AATTGGACGC TACTCAGTTT CCTAACCGCT
    59761 GGTCATTAAC AGGCGAACGT CTAGCTACGG CTGGTGTACT GTGGCCTGCA GGCGCAGTTG
    59821 GTATTGAGGC TTTTCGTGTT TGGGATAACC GCAACCAAGT GCAGCAAGTG CGAGTATGGA
    59881 TTGACGGTCA GCAGTTACAA GACCTAGACG CATCCACATT GTTTACAGGT CAGATACGTG
    59941 AAGTAACTCT GGAGTTTGGC CCGGAAGTAA CGGGTTTCAC TCACATTGAA GTACAATTTG
    60001 AAATGGCATT GCAACCCGTC TACGCAGAGT GGAGCAGGTT GATGTACAAC GAAAACCTTC
    60061 AACTGGTAGA AAACCTCGAT AGTCCAAGTC TTGTGTTGTC GCCAAGTCTG CCTCACGTTG
    60121 CTATGTACGA CCTTGTGACA GAAAGTGTCT ACCGCAAAAT TTGGAAGATC AATTCTGCCA
    60181 ACCCAGCGTT TGATCGTGAA CGTCAAGTCA ACGGTTGGGA AGTAACTGCA CGACTTTTGC
    60241 AAACCTACGA GCTACCTTGG TTGTTGCCGC GTAGGCTGGA CAGAGTGTGG TACACTGCAA
    60301 ACCAAGCAAG GCAACAGTCA CGCGACGTTC CAGGTGAACC ACGCCTTAAT CCTTATCCAG
    60361 CACCTCGTGC AACGCAACCC CGATAAAGAG GCAAGCAATG AAGCTCTTAA AACAAGTACA
    60421 GGCACGACTA AGCCTAGCAG ATACTGAAAC TGCTATGCGT CCGTATAAGC CAAAGACGCC
    60481 TGCGCAGTTA CGTCCAAAAA CAGACCCTGC TCACCGCATG ATGCGAGAAG CCTATAAGCG
    60541 ACGCACCAGC ACAGACAAGG CCAAGCAAAA ACGCTACAGT GACGTATACA GAAGAAAAAA
    60601 CGCTTCGCAG ATCAAACAGC GCAACAAACG CAGCCGTATG TTGCATGCAG GATTTGCAGA
    60661 TGCTTTGCAA GGTGGCCCTG TCAGTAATTG GTGCTATGAA TACACCTGGG ACGACGGCTT
    60721 GTTGTACAGC ATGGTGATTC ATGGAACTCG TTTTGAAGCA GATTGCACTG CCCAGCGTTT
    60781 AGGCCTTCGT TACGGCGGCG AGCTAATAGC CGTTTATCCT GTTGGCGACG TTGTAGTAGA
    60841 CCGCATAAAG AACAACTTAC CTTTGGCAAA GACACATGAA AGTAATCCAA GCAAAAACCA
    60901 AGCCAGCGCC GCAGTCTATG CGGGATGTGC GAGCCTTGCT TGCAAAAACT GCCTCTGCTG
    60961 AACGAGTAGC TGACTATCAC TGGCGCAGCC CTGAGGAAAT AGCTTTTTAC CTGCGTGCTG
    61021 TGTGCGCTGC GACCAACATT GTACCAACAG CTACTCTTGA CAGGGTAAAG CTAACCAAAG
    61081 CCTACGCAGA CCTTACGGTG TTGCAGTCAC GGTTAGACAG CTTGGTGAAC TTGGATGTTG
    61141 TAGCGGTTCA GGACTTTGGG AAGCATCGTG TGCGCCTTAC CGAACTGATT GCTGAGGCAC
    61201 GACGTGACCT AGAAGCTCGC CGCGATAAGG CATTGCGCAT ACTGCAAAAA GGTGCTGTCA
    61261 AGAATGAACC TCAAGTATTG CGTGACGCGG TTGCCAAAAC CCGTGAACTT TTGGGCAAAC
    61321 GTTTAACGCA GCAAAACGGC ATTAGTGATT ATGTGTATGT CACTGCCTAC GGCAACAACG
    61381 GGTTTGAGTT CAACCACTAC ATACAGATTG ACGACCTGCA TAACGCTTAC GTGGGCTTTA
    61441 CCTATCCAGA GTATTACGTG GTTGTCAGTG CCCGACAAAC ACCAACGGGT GTAACCTTAC
    61501 ATGTCAATAC TTTGCACGAG TTTCGTGCTC CTGGTGGCTT TAACATAGGT GAGCAACTAG
    61561 AGGCCTCACA ACTGCACACG GTTGTTACCG CGCTGCTGCA TGCCGATGAG TTTGTGGACG
    61621 AACACGATGG CACAACGCTG CCTGCAATTC CTCTGGATGT GCGCTTGTTC AAAACTCAGG
    61681 TGCAGAATCT CTGCATACAG CAGAACAACG TTACAGGCGA ACTTGTTTGT GACCGAGGCA
    61741 CAGCAATTGC CCGTAGCAAA ACACTAGGGT TAGAACTGCA AGCAGCATTT GGTCGTTGCT
    61801 TGCCTGGGTA TATGTTCAAG TGTAAGCTGT CGGCAAGAGG TAAAGATCGT TGGGCTTGCG
    61861 CGTACATGGC TGTGCCTGCT GGTAAAACAA CTATCACCCC ACAAGCAGAG CGAGTGTTAA
    61921 GGTCTCAATT GAATTTGAAC AGCGATCAGA TAGTAGCCAT ACGTAGGCTA CTGGTCAAAG
    61981 GGTACTGAAC ATGAAATACG TGCTCGCAAA ACTTTCTCGC CTAGTGATAT TTGCTTTTGG
    62041 AGGCTTGCGT GCGCAACCCA GCTTTCCGTG GTTTAGTTTC GGTACTCATC CACACGGAAT
    62101 CCCTATTGAC GAAGTTATGA CTGCGTTGTC GCGGGCTCAA TACGGTGACG TAGGCTTGCA
    62161 TCGTGACCGA GGATTTTTCT CGAATCTGAC AATTCCAGGA GCCATGAAAC ATGCATGGAT
    62221 TCATACCCAC GACATAAACG ACGCTGTGGG TAGAAACGGT GGTCTGATAA CAGAGGCTAC
    62281 CGCCGCAGGT GTACTCAGCA AACATGCGTT GATTCCTTAT TTAAGTGACT ATGCCATATT
    62341 GCTAAGACCG CGCGGCCTCA CTGAACAACA GCGTCGAGGT GCGTGTATAC GCGCACAGCA
    62401 AATACAAGGT GCTGACTACG ATGTTAACTT TGAATTTGAT CTTGAAGATC AAGCCAAGTT
    62461 CTACGAAAAC CCAGAAAACC TACAAGCAGC CGCTGTTGAA GGTAAGACTC ATGCTGCTAT
    62521 GTTGCGCCGG TGGGATCGCA GTTTTAGTTG CAGCGAAGCA GTCGCCTATT GTTACTGGCA
    62581 TGTGCGTGAA ACCTTGCGAA TTTATCGCCG TCCTGTAATG GGTCGTCAAG CAATACTGCC
    62641 TCAAGACTAT CTGGGTTTTG AGTTCGACAT TGTATGGGCA AACACTGCGC TGACTGTAGA
    62701 CGTTGCACGA CGCATGGGAT TTAACGAGCA AGCTCTAGTA AAGCTGGATG CTTATCACAA
    62761 AGGACATTAC CAATGAGCGC TTTTTTGCAA GGCATAGGAC AAGTTGTCGC AGGCAGCTAT
    62821 GCCGCAGCAC GGCTAAGTCT TGCACTGCCC AGTGACATCG ACGTTGCAGA CTCACAGTTG
    62881 TCTTGGGATT TGATAGATCA ACAAGGGCGA GTTTGGACAC AAGGTACTGT TGTTGAAATT
    62941 ACAACGATTG CTTCCCAAAC AGTTCCTGGT CAGCGCATAA TCAGTGCAGA AACTCAGATA
    63001 GCTGTTCCTA GTACGCTGCC GGCAAACGAT GCAGGTACAA TGTACCAAGT ACGCTGGGCT
    63061 CTGCGTTTAC GCACTGGCAG TCCTATGTAC TCGTTCGAGA GCTTTACTGT GCTGCCTGCC
    63121 TTTGTGCAAG CTCAAGGTGC CAGTGATGTC ATCGAACTCA ATGGTGATGT TGCACGGGTT
    63181 CAAATACGCT TGCCAAAACA GTATTCACAA GTTGGCTACG AAGTGTTTAG AGGCAACAAT
    63241 CGTTTAACGG CTATGCGTAG CGCTAGCTCG CCTGCTACTG ATAGTGACGG TTACGTGTAC
    63301 TTGGGCAGTA TTGACCCCAG TGAATATGGT CGCGCATCAC TTGACCCACT CACAGTCATT
    63361 TGGAGCTATG GCGAAGCTAA CGCACCACAG CAACGTGAAA CCACTCAAGC GTTTATAGCT
    63421 ACACCTGTAA TTCTTGACGC AGTGCAGGAT ATGCAGACTT GGTTAAACCG TGCGTACATC
    63481 GACAGTGGAC TGCAACCCGG CACAACATTC CAACCTGTAG ACTACATCAA GTATCTACGG
    63541 TTGGGCCGGG ATGCATTTAA CGCTGCGGTG AAACCTACCA ATTTTTCAAT GACTGCGGCT
    63601 GACGGCCCTA TTCGATGGTT CTGGATTGGA TATAGCTGCG CTGCTGCTGC TCGTTCCCAG
    63661 TTGTTGGCCG AAGGTATGAA AGCCTTTGAC TACAGCGGTC AAGTTGTGCA GTTGAACATT
    63721 GACAGAACTC CGTTTTGGGA ACAAGCGGCA TCTGCTATGG AAGGCCAACT ACTTGAGCAA
    63781 GTAAAGCCCT TCAAAGATAA CCTTTGGAAA CGTGGCAACA TTGACGGCGA TGGTAGTAAC
    63841 GCATTGTCGT TACGGCGCGG CGCGGTTGGT AGTGCTGGCA TTACCATTCA CGGTTTGAGT
    63901 CCGTTACGTG GCATGTTTGG GTCACTGAGT CCGCTGACTC CTATTCAGCG ATAATTTGTA
    63961 TTGGACCCTT TATGATGTGG AACTTAAACC TGGATTTTCC AGCGCTGGTG TTGATTGGTA
    64021 TCTTTCTTAT CGTATTTTGG GTATTGTGGC GGGCTCACAA AGCAGAGAAC GGTTTGAATT
    64081 TTGCAGAAAT GCTACAAGAT GATGGAGGCA AAGCCAGCGC TGGACGCCTA AGCGCGTTTG
    64141 TAGCTTTAGC CATCAGTAGC TGGGGCTTCA TGTACATACT GATTACACGC AAAGGCGAAA
    64201 TTGATACTTG GCTGTTTTTA GGCTATGTTG GTATATGGAG CGGTGCAAAA GTAGTTGAAC
    64261 GTGGAGTTGA CGCCTATTTG GTTTCAAAAT CTGGTGGAGC TATAGCACCT CCACGTCCAA
    64321 TGCCGAGACC CACTCCGCCG CCTGCGCCAG TAGACCCAGA TGACGAAGAT ACAGGCGCGC
    64381 CAGTCGCAAC AAGTAAAGCA CGACCTTCAC GAAGTTAACC CCGGCGGAGG TTTCCGCCAA
    64441 TTTCAACCCT AGGAGACACA AAATGAAATG CCTTAGCTAC TACTTTGCCT TAATCGCTGT
    64501 CGCACTTGCG CTTGGCGGAT GCGCCCATGA CGTTGATCGC ATGAACGCAT ATACCGCCGA
    64561 CTACAAGGAA TACGTCACTG CTGTGAAAGC TGTTCATACT GGTGGTAAGC CATCAGAGCC
    64621 CAAACCATTG TTTGAACTTG AAGCGCAGCC TGGACAGACA ATTGAACTCA AAGGTGTCAA
    64681 ACGCCTGGCC ATCCATGTAC CAGACAACTC TGCGGCATCT GCCGCTGGGT TAGCTGCTCA
    64741 AGTAGTTGCG CCAGCCCAAG TCAAGAGCAT TGGTTCTGAG ATTTGGGCTG GCGTGCTGGA
    64801 CTTTGGAAAA ACGGCGATGC CTTTTGTAAC GAATGCTGTT ATCGGCAATC AAAACAAACA
    64861 GGTTGCACTG GCTAATAGCC GTAACGCGCT TGAACAGGCA CGTAGCAACA ACGACATGAA
    64921 CGCACGCTTG TTCGAGAGCT ATGGTCTGAC CGCACGGGGT ATAGCCCAAG ACGGATTCAG
    64981 TGCTACACAA ACATTAGGAG TTCGCGGTTT TGCTGCACTT GAAACCGTAG GCAGTCGCCC
    65041 CAGCAGCGTA GTAACTGTGA GTGGAAACAA CAACGCAGTT GGCGTACAAG GTGGAACAGC
    65101 CGCCGTTACT ACGACTACTA CAACCACTAA CACAACCGTG CAATGTCCTG GTGGCAGCGG
    65161 CGGTAACAGC ACAGGCGCTC CCAGTGGCAG TGGCGGTAAC GGTGGTACTT CTACCACGGG
    65221 TTCAAATGCA GGTGCAGCAA GTGGTAGCGG CGGTACATCG AACGCAGGCC CTGGCGGCAC
    65281 AACAAATTGC ACAGGCGGTA AATAGCCAGT GTGTATAGCG TGGGGCGCAA GCCCCACATG
    65341 ATAGCCAGCC GACTTCGGCT CAAACCAAAG CCCTAGGGCT GATGGTAAAT CTTTAGGCTC
    65401 TTTTTGGTAA ACCCACCTTT TCAAGGAATT TCACTATGAA TCGTTTGAAC GTCGCTCGCG
    65461 TAGCCGACAC ACTCACCTCC CGTCTCAAGT CCACAGTTGC CGCAAGCATT GTGGATTACA
    65521 AACTTGTGAC TCCATCGTTG GCCCGCGTGG TCGCCACATT TAACACTGTG GAGGCCACAC
    65581 GTGAGGCGCT ATGTGCATCC GTTGGTGCGG CATTTGGAAA CAACGCCTCT CCAATCGAAG
    65641 CATCTTGGCG CAAGCTCGAT ACTTATGGTA ACCCAGCAAT GGTCGGATTT GTTTCGCTTA
    65701 ACCGTGAAGT CAAAGCCTAT ACCGATGAGG CTGCAAAAGG CATGAAGATC ATGGCATCCA
    65761 ACATGTTGAT GGATGCCGCT GATGACAGCC TCTGGGATGT TCGTGATGAC GGTGCGGGCG
    65821 GGAAACTGTT GTGTCGTCAA AACGACAACG GCTTGAAAGC ACTGATGGAA ACTGCACGGG
    65881 TACGTCAACT GCGTGCACCT CGTTTGGAGT CCGTTATGAG TGCTGCTGAC GTAGGCAACT
    65941 TTGTTGCTTA TGTTGACCCC AAGAGTGAGA GTGTCCGCTA CGGCTACGTA CTAGCAACAG
    66001 GTTTGGAAAT CGCTCCTCAG CCTGTTGGCG GTATTGATCT TGACCCCGAA GATCGTCTGA
    66061 ACGCCGTAGA GATTCTGCCG CTGGATCAAG GCCAAATGCC TGACAACAGC AGCGACGAAA
    66121 CTCGTGGCGA AGGCAATCGC ATTGCACAAC GTATGAACGA GGAAAATTTC CCCGTTACAG
    66181 TACCGTGCAG TGTGATCGTT GAAGCGGCTG TTTTGTCGGG CAACGACCGT GTGGCAGAAG
    66241 TTGCAGCGCC TAGTAATGGG CTTAACAAGC AGAGTCTTTT GGACTACTAC GGCAAATTGT
    66301 TTGCACATCG TCCTGACTAC TACGCAGAAC TGCGTGACAT TATCAACAAC CACGCAGGTT
    66361 TCTAACCAGT TGTCTCCTCG GGCCGCAGCA ATGCGGCATT TACGGCCAGG GGCTTCGGCT
    66421 CCTGGTCTTT TTTAACAACA TTGGTGCTGC ATGAAAGTTA TTCGCAAACT CGACGGTGTT
    66481 ACCTTGTACT CAGGCAGCTT TGACCAGTGC CGAGCTTACA TTAAAGGTTT CGACGCTGGT
    66541 GCTGCGCCCA AATACGTAGA CTTGCGAATG CTTGATGGTT CAAGAGAGGT TGACTATCAC
    66601 GCCCTAGATA AAGAAACAAA ACAGGAGCGC TCACACATGC GTGTACTTAA ACCGTTGTCG
    66661 AAAACTACAA ACAATCAAGT TACTGCCTAT TACACAGGTG GCAATGGAAC CTATTGCAGT
    66721 GTTTGTCCCA CACAAGAGAC TGCTGACTGG CTGCGAATGG TCTGTGAGAA AGCACGTTGG
    66781 ATGGGATTTG CGGCTACAGG CCCACTTGAC CAACATGTAA CTGTAGTACA CAGTAAAAAG
    66841 GGCTTGACTC TTGCAGAACA AACACAAACA GCCGCACGTA TTCCAGCAAC CCAAGTCTTC
    66901 TATGCAACCG TCAGTGGCTT TACACATTGG AAAGGCCATG ATAACGAAGG CTACGTTGTG
    66961 TTGGAACTTG ATTCGCCTGA CCTTCACGCG GTCAACACCT GGATGCGCAA CACTTTTGAT
    67021 CTGCCTGTTA GCTTTGACGA CTATCGTGCG CATGTGACAA TAGCCAAAGA CGCATACAGC
    67081 AACAGTTTGG AGTACGCACA ACAATTGTGC GACGAACTTA CCAAACTCCC ACGTATTCGG
    67141 CAACGACTTG CATTTTCTGG GTTACGTGTA GAAGACCTCA AGTAGCCTTA CGGATTAGGA
    67201 ATCACCATGC CTGGTAAAAA AGAACGAATG GCCCATGCCA AACGTAACAA TCCTGCTTTT
    67261 GCCGTACAGC GTTACGCAGA CGGAGACGTT AAGCGTGAGC GCAAAGGCAA GCTCAAAGAC
    67321 AAGGCCAAAA AAGTTCATAG CACTGGAACT GACCTAGTGG TTGTTAAAGA CATTGACCGA
    67381 GGCACAGAAC GCAAGATCAA AAAATACGAT GCGCTGGCAG AAACTGTTAA GTCAGTGGGC
    67441 AGTACATTTG GCATACGTAA ACGCGAGATT ATGGATGCAG TTGCAGCGGG AAACATAGAC
    67501 CACGCGGTTA TGCATTTCAC GCGTCAGGCC TACAGCACAG TTGTGGCATT GATACCGATT
    67561 GCGGAAAAAG CCTACAAAAA GCATCAGCGC GAACATCAAG CCTATGTGTT GAACGCACTT
    67621 ATCTCTCAAG GTCGTGAGCT TGCTGCTGAC TTGATAGCGA CTGACGATAG AAAACGCCTT
    67681 GGCGAAACTT TGGTTCGTGA AATACTTGAG CCTGCATTCA AAAATATATT GCAGGCTCAA
    67741 ATGCAAGAGC AAATGCAACT CAAAGCTATC TTGGCTGACA AGGTTCAACC CAAGTATGCC
    67801 GAGCGCACAA GCACCGAAAT GGACGAAAGC CTAAAGAGGG TCGCTGGAGC AATGACAACA
    67861 ATTTTCCGCA CCACCTCTGA ACAAATAGCT AAGAAGCTGC TAGGAGATTA ACACATGTCT
    67921 GCACTTGAAC AACTCAAGGC ACTACGCATT TACTTACGTA CCTCTGGTAG CGTAGTTTTG
    67981 CAATCGCAAA ACGTTGCACA ACTGGGACAA AAGCAACACG CTTTGGTCTA CACAACTGAT
    68041 GGCTTGCTGC CTTATACTTG GCCCGTTACT GGACAAGCTC ATATCTCCTT GATATGGGAC
    68101 GACAACAAAG ATGCTTGGAC TTGCAGTGGA CACATGTTTG GCCAAACTCC CAGCGCAACG
    68161 GAACCCAAAG CGTTTTTTCA TCAAGTTGCA CGCGGCGTTA AAATGCGTGA GCAACTGCTT
    68221 AAAGCCTTTT TTCAGCAAGC CATGACGTAC TGGGAACGCT ACGCAGGTGA CTTAGAGCAG
    68281 TTTCAGTATC GTCTTGGTAT TCAGCTTGCA TCCTCTGGGC ACATGGCACG TCATCCTCAA
    68341 AGCTATAGCT GGACAAGTGC CACCGACCCT ACAGTTCAAG TATGGATGTC ACCAGACTCC
    68401 ACCCCACCTG GTTTTGGTAT GCCCCCGCGA GCAAAGTTCG GATTCTTTGA TGACCCACGA
    68461 ACACACCAAT GGAGTTTGAC TGTAGCTAAC ATTGCAAAGT TCCGTGATGA CGTATCGGCT
    68521 TTCTCTTATG AGGCACGCGA GTTTTGTAAG GGGGCTAGTG CATGTTTCGG CGTAACGGAC
    68581 TTCTCAGACG TGGCGGATTA AGTGGTCTTA GCGGCCTCAG CGGACGCAGT ACCAAGAACA
    68641 TAGGTAGAGG TGTAGTAACA CTTCGAGACA CTTACCCCAA AAATTGGCAA GAATTGCGAC
    68701 TAAAAGCCTT GGAACGCGAT AGCTATCGTT GCAGAACATG CAATGCAAAT CTCAGAGGTG
    68761 TTTTCTACCG AGAGGTGCAT CATATATTAC CTTTGGGGCG CGGAGGCACT AACAGGCTAA
    68821 GCAATTTAAT ATCACTGTGT AGCGACTGTC ACGACCGACA GCACTAACCA ATAAAGGAAA
    68881 AGTATGCGCA TACTCACAAC GGCTGCTCCC ACACTTATCA AAGCCAGTGG CATACGCACC
    68941 ACAAAAATTG TTGCCGTTTG GCCTATCACG CAACACATTG AAGGACGTCG TGAAGTTTGG
    69001 GAGATGGATC AATGCCCTCC AACAGAAATT GATTGCGCTT ACACCACCTC TGGTGACTAC
    69061 GTAGGTGATT TGAAGTTTGC AAAATATCTA GCAGGTCGAG CGATTCGTCC TGAAAAAGTT
    69121 GACGCTTCCC ACACTGTGTG CAGTATTGGC TACAGCGAAC CAGATCAGGC ATGGTACGGA
    69181 TGGTCGCATC GTGCTTGTGT TGCCTTTCGT ATAGGAGATC GCGTGTTTGA ACCTGAATAC
    69241 GGGGACGATC AAACTTTGTT CACACAGCAC GGTAGCAAAG AAATCGTCTC CTTAGAAGAT
    69301 GCCCGAACCG CAGCCGTCGC GTTTGCACGT TACGTCTCCT GACATTAGGA GTTAACGTGA
    69361 GCAACCGTAT GAGTGTAACT TATAGCCTGC AAAGCATTGG TGTTCCACTC GTGTACCGCA
    69421 CGATGAACCC TTATGCTTTA ACATCCGCTG AAAGACTGGA CGCATTTCCG TCCCTGGCAA
    69481 ATCCAGACTG TACAAACGTG TGGTTATCCA TTGCGGGTGA CGGCAAAGCA CAAGTCCAAC
    69541 ATGCATGGGA AACTTTCCTA GCAAAATACG TCTCTGGTTG TGGAGCCCGC CCACCTTTTG
    69601 CGCTTGACAC TAACAGACGC AACCTAGCAG AAGAAACTCG TAGCTTCCTT GCCCTGAGAC
    69661 GAAAAATGGT GCGAGACTAC TTGGATGTGT TGCCAATAAA ACTGTTGACC TTACCTATCT
    69721 TTCGTTCTAG GTTTCGAGTC ATCCGTAACG ACAATAGCTT TTGGTTGCGG GCAGAAGCTC
    69781 GCGTAATCAA GCGTATTGAT GGCATAAATA TAGGTCGAGA GTTGCAACTT ACTCAGCGGT
    69841 GGCTGCGCAC ACACTGCCCT GAATATCGAG GTTCACAAAG CTGGAACAGA TGGTTACAGT
    69901 TTGGAACAAC CCGCGTAGGC TTTAGCACCT CTGGAACTGA CTCTTGGATT TGGTATGAAA
    69961 TACGCTGTCC TCATTCTCCA GGTGTGGATG GTAACATAAG GCATCTTGAT GGTACAGCGT
    70021 TTGCTGCCAC AGTGTCAAAA ATTTGGTTGC CTCTAGTGAA AAATCTTCGC TGGTGGAGCA
    70081 CGTCAAACCC ACGAACATGG AACTTCTAAT GAAAACACTA ACCTCTTCTA CTCCTGCGCC
    70141 TACTGGCGAA GTCAATTGGC AAGCAAAATG CAATGCTTTG TATGCCCAGA ATTTAGCGCT
    70201 GCTACAGCAA GTTGACAGGC AAAACAAAGT ACGCAATCAA GAGGCAACAG CGCGTAACAT
    70261 GCAAAGCGTG CGCGATTTTG TCGAGGACAT GAGTCCAGCA CAAGGCATCG TGACTTGTGC
    70321 TAACATCTAC AATCCAACCT GGTTTGCAGA AGATGCGGAC ACCGAATACG CAAAAGTGTT
    70381 GTGTGCCTAC TTCGTAGAGA GGTTTGCTAA CGTCTCAACC CTAGCTGAGA GTACATACCA
    70441 GTTTTGGTCA AAAACCGCAC CAAAACTGTC AAAAACCGCA TGATTTTGTT GCGTTTTTGC
    70501 AACAACTGCA CGGTTTCTGA CTTGTGCTAA AATATCACTA CGCACCATTT TTGGGCTACA
    70561 CAAACATTAC AGGATTAACA TGAGCATCGA ACTCTCAGAA TTGCTTGCCC CCGATACTAC
    70621 CAAGAAAGCC GAATACGAAA ATGCTCCTTG GTATGTTGTA CTTGGTCTAG GGCAAGCGGG
    70681 TTGGTGGAAC TACGGTATCG CCAACTTCAA CACCTTGTAC GCAAAAGCTC TTGGTGGGGC
    70741 AAAACCACAA CCGCCCAGTA CCACTGATCT ACTTGAGCAT TCACACCGCA TGTTTGACGT
    70801 GAATCAGGCA GTGCGTGTGA CCAAAGCCAA AAAAGGCTAC ACGGTTTCCA TGCCCATCTA
    70861 TCACGACAAC TTCGACCCAC GTCGCTTTTT CCAAAGCGGC GCAGGCTGGT ATAGTGTGGA
    70921 TGGTAAAAAC ATTGCTCGCG CCCTAGACAA AGCATTGCCA GGTCTTCTTG ACCCAGCAAT
    70981 GATCTTTGAC AAGAGCTTCC GCGACATAGC CTTGCAAGAA TCTAGCCTTG ACCTTGGTTT
    71041 TGAAGACGCT GACGCTCTTG AGCAAATCAG TCAAGCAGTT GTGGGCTTCC GCTTAGTTAG
    71101 TCCGCCTTGC CAACGCGCAA TCGAACATCA GGCAACTGGT ATATCACCAG CAGTGCGCGA
    71161 TGCTTGGGCA AACGGCACGG CAGATAGCTA CACAGCACGC GCTTTTGTAG AAGGCCTGTT
    71221 ACGCGCTCGT GTAGTCACCT TGTTCGTTGA ACTTGAAGTA AGTGAAGGCA GTGCTGAATA
    71281 CATTTGCCAA GGCCCAGCAA AACTCAGTTT GTTGGGCGAA TACTTTGCTC GTGCTATGCG
    71341 TACCGAGCAT CTTTTTGCTG ACAAAGGTAA GTGGGTGCAT AACATCGTAC CCATTAGCAA
    71401 AATCGCTTCG GCTAACGCAC AAAACAAGGC ACCCGTAGTA GCGCGTGTTG ATGAGAACGA
    71461 CCTTGCTGTT GACGAAAAGG GTGAACTTCT GTGGTTACCC ACTGTTGACA ACACCGAATT
    71521 TGTTGAGGCC GAAGTAGAAG CTGGTGGCCT TCAACCTGAT GGTAGTTGGA CAGGCATGGA
    71581 CGTTGTTGAC CCGGAGAATA ACGAGTACAT CCGTAGCGGT CGTAATAACG TAAGACAGCG
    71641 CAAGCCCAAA GGCCGAAACC AATTGGTTTA TACTGATTGG CACAACGCCC GTTTGTCGTA
    71701 CACCGATGAT GACGGTCACC TAGAGACGGT TGACCTCAGT ATGTACCGCC CTGCTACGGT
    71761 AGGACAACTT GCGCGTATAC TGGGACAAAA CGTCACTGGC ACGTTGGGTC GAGAAAACGC
    71821 TGAGGTTCTA CGATACGCGG TAGAGCGTGG CGTGGCGCTT GGAGCGCAAG TCGCACATGA
    71881 CCCCACTTTG TATGAGCCGT ATTTCACGGC ACAGGAGAGT GCTGAGATAA CTGCTGTTCT
    71941 GAACGAAGGT AAGCTGATTG ACTGGGCGAA CAAAATCAAA GATCGTTTCG ACCTTATTGC
    72001 CAAGCACGGC ATGGTCAATG GGCGGCGTTT GAGCCCTGAC GAACTCAATA CGTTTGACAC
    72061 CATAGTCGCG GACTGGTTGA TTCTTGACCT GATTCATGCT AATAGCCCAA TGTTGATGTG
    72121 CCGCTTGCTG GCAGACTTGC TAACGCAGGC TTACGAAAAG GCCACGGCTA ACCAAGACCA
    72181 AATCTTTGGT AGGTACGTTG TGCGTACAAC TTTGCGCGAA ATGGCGACTT TAGGTGTTGT
    72241 GGTCAAATAC GCAGGCCAAC GCAATCAACT TATCCAAGTT GATCTACAGG AACGTGCAAA
    72301 ATACGTTGCA CCCGACTTGA CGCCTGCTGA CCAGATTGAA GTAAACGACG TACCTTTTGT
    72361 CAGCGGTAAC GTCGAGTTGT TCCCGCACCA AGTCAAAGTT TGGAACTACC TCAAAAACTC
    72421 GCCCAAAAAC GTGGTTCTTG ACGTTGCAGC AGGCGGTGGT AAAACTTTGC TGTGCTTGCT
    72481 GGACGTAGCC TACCATATCG GCAAAGGTAT GCGCTATCCG TTGATCGCAT GTCCAGAAAA
    72541 CCTCATCAAG AACTACATTG AAGACGCCTC TTGGTTGTTT GCTGGCAAGA TGAACATGGT
    72601 GGTCATCAAC AACACCACTA TGAACTCACC TGAATGGGGA GAAGAGCGTC TGCGTGACCT
    72661 CGTGATGCAC GCACCACCCA ACACGATTTT CCTTACCGAC TACAACTTCT TGATTCCCCG
    72721 ACGTGGTAGT AAGCGCATGC GTACTCTCAT GTACGGCGCT GAGGTACTGG ACATTTCGCT
    72781 GAATACTGAG TTCCTCAAAT CTATCCCTTG GGGTGGCATG TGGATGGACG AAAGTCACCT
    72841 TACCAAGAAT CCAAACGGTA GCACCAACAA AGAGTTGATG CGTTTAACTT CGACTATCCC
    72901 ATTCAAACGT CAACTCAGTG GGACGTACAT TAGTGATAAC CTGACCGACG TGGTGGGTCA
    72961 GTTTGGTATT CTGAACCCAC AAACGTTCGG CGATCAAGCC ACCTTTCTTG AAGAGTTCTT
    73021 TGAGGATGGC AAAAAAGGTG CACCGATGAA AGGTGCGCAA CGGCGCATCC GTTCACGTAT
    73081 GAGTGAAAAC GCAAACGTGA TTACAATTCG GCGTAAAGAA TGGGCTGCAC TGCTGCCTCG
    73141 CCGCAGTGAC CAATTCTGGT CTGTTGACAT GAGCCCAGCA CAACGCGCGG TATACAGTAA
    73201 AATCCTTACT GCACAACGTC AAGACCTAAT GGATAGAGCC AAGGAAGACC CTGAACTGGC
    73261 AGCGCTATTA GGTACGTTTA ATGGTGCAGC CGAAGAGGGT GATGCAAATC CAGATGGTCC
    73321 TGCACAAGGC GACGATCAAG GCGAAGCAAT GGATCGTCTA TTGACTTTCT ACCTGCAACG
    73381 TCTTGAGCGA TTCATCACAG CGCCAATGAC TGACCCATTA GGTCAAGAAC TACTTGGTGC
    73441 TGACCGTATA AGCCCCAAGA TGGCAAAGCT GGTTGAAATC CTCAACAGCC ATGTCAAAGC
    73501 AAAGATTCCA GGCAAAGTTT TGATCTGGAC TCAGTATGTC GAGAGTGCAT CATCAATTTA
    73561 CCAAGGCTTA CCTGCTGATC TACGTGAACA GGCTATTTGG TACACGGCTG CTGACGCAGA
    73621 ACAGGCGATG GCTGAGTTCA AGAGCAACCC CAAAAAACGT TTTATGGTGG GTTGTGAAAA
    73681 GAGCATGAAC ACAGGTCACA ACCTACAGTT CTGCTCGCGC ATCATTCGTC TGGAAACAGT
    73741 GTGGAACTGG GGAACGTTGG AACAAGGCGA AGCACGTATC AATCGCCCTA CACTGAACGA
    73801 TCCTCGTCGT CATGAAAACG GTGGACAGGG CATCTACTAC GACTGGATTT TCTGTAACTA
    73861 CTCAATGGAC GTTACCAAAA ACGCCCGCAT GTTGAGCAAG TTGCTGAGTA CAGTTAAGTT
    73921 CTACGAACAG GACATCAAAG CCTACGAAGA CTTGCCCGAT CTGCCTACAG TCAAATTGTC
    73981 TCAAGACAAC ATCTTCTCCA TGAACGACTG GCGCGATCAT GAGCGAGGCT GCGCCGACTA
    74041 CTTTGACGCC TACCAACAGT ACGCGGTGCT GGAACAGCAG CAGTTTGACG AGTTTGTGAA
    74101 CAACCCAGAC AACCGCATTG AGCCTTACAC GTTGGAAGAA GGGGCTATCA TTGAGGGCAG
    74161 CGGTATTCTT AAACAAGTGC CGTACATTCC TCAGATGCGT CTCTATGGCA GTGACAAACT
    74221 GGGTTTGATC CCGTTTGTGC AATACACGCA AAGCACTTAC GGTACGGGTA AAAAGAAGCA
    74281 AACGTTGCTG GGTGACGATC CAACGTGGAG TCCGCAAGGC CTTAAAATCC ATACAGAGTA
    74341 TGGCGACTGT GTTGCGGTTG ACTATAATCG CAACAAAGGT GGAGGCAAGC CACGCACCAT
    74401 GCGCGTGCTT GCACCAAACG GTAAAACCGT AACTGTGCCT TTGACAATGG CTTGGGTCAT
    74461 TACCAAAGAA AGTGCCAACG GTGAGGACGT TCGCGCACGG ATTGCAAAAC GAATTGGAGT
    74521 AGACCTATCT CAAGACGTTG TTGTTCCCAA GAAAATTGTG GAACTGCCTC CAGAGGATAC
    74581 GTCACCACCA AAACCTGGCC AACGTCGCGC ACCACCTGAT AACGAAGGCC CAGGCTTCGA
    74641 TGTTTGGCTT GAGACTTACA ACCACCTGCT GTCATTGGTT GTAAATACCG AAGACATTGA
    74701 TGCGGCTAAA GCATTACCAC AACTCAAACG CCTTGGGTTT GTCGAAGTTC CTAACTACCA
    74761 CTACGCCAAG CCAACTAATC CAAAAGCACT GCGCAAATGG ATTGACGCAG TTCAAGCCAA
    74821 AGTCGAAATT CACCCAGAGT ATCTGGCTAG ACTTGAAGCT GACTGTGAGA CGTGGCGTAA
    74881 AGGACTTGAC CTCAAGCGAT TCGCCGAAGG TCTTGCTGCC AGTGGTAGAA AAACTTACCT
    74941 GACTTCCCAA AAGCAACCAC TTCCGAAAGG ACTAATCAAA CCATATCTTG TCGCGCATAA
    75001 CAATCAGCAA GTCTTCCTGT GTTTGAACGT GCGTGTAAAC GCTGCAAGCT GGAACCGAGT
    75061 GCGAGCCGTT ACTGTCCCAG GCATTGCTTG GAAGATGGTT GAAGGTGAAC ACTGGTACTT
    75121 TGCGCAAACC AAACAAGACG CACAGCGGGT CGCCAAAGAA CTCTTTGCTA CCCAAAACAT
    75181 CACCAACCGC GACGAACTGG TGCAAGACTT TGCCAAAGTT CGCGTAACCA AGATCGTAAA
    75241 AGAGTAAAGG AATATAACCA TGTCATTCAC AGTAAACGCA ATCCAAAAAG CCCTGAAACA
    75301 ACTGGGGCGT CTCAATCCTG CTCACGTCGA AGGCGGATGG GACGGCACAA CAGCCGTTTC
    75361 TTATGCAGCG CAAGCGGCTG ATGATAATCA GCCACCTCAC TTACATGGAC AACCAGCCTA
    75421 CATCGAGCAA TGCACCCCCA GTGTACGTAG TATCTTGGAA GCAGAGGCCG CGCTGAGTCC
    75481 AGAACAAGTT GCTGCCCGCG AACAAGCAGA GAAAGAAGCT GCGGCTGCAC AGGCAAAAGC
    75541 CAATGCAGAA CGTGCAGAGT CTGAACGTGC AGAAGCAGCC CGTGTTGCTG CGGCAGCAGT
    75601 GGCAACAACC GCCGCAACAA GTGCCTCGGT TAGCGATGCA AAATCCGCAG GCGATACAGA
    75661 TACCGATCTA GGTGACAGCG CAGGCAACTC TGATGAGGCT GGTAATACAG ACGGTTCAAC
    75721 TGACGACGCC GACAACGAGT AACCTATGTT TGAAATGCTG TAAATAGCAT CATGGCGGAC
    75781 GCTGTTAACG CGGTGTCTGC CAAATTCACC CATGAGGTAA GCAATGTTAT TTGAAAAAAC
    75841 CGTTTCCTAT AAGGAATGGC GCAACGCTAT TCCAGACAGT TTCAAAGGTC AACAACCTTT
    75901 CAATATGAGA CTGCCAGTTC AAGGCAATTG GGAAACCGCC AAGCGCAAAA TCTTGCTTGT
    75961 GCTTGAGCAT GTAGACACCG AAGACCTACG CAGCCCTAAG AGGCAACTCG CCACAGGTCC
    76021 TTCTGGTAGC TGGTTAAGTG CTGCCGTTAG TCTAGGCCAA GACTACGCAC GCCACTGTGA
    76081 ACCACGCCGC GCCGCCTACG CCGCAATAAA TTTCAACTAC TTCAAAACCT ATGACCTTGA
    76141 TGGTTCTCGT ACTGCATCTG CAAACGAGGC TGCCAGCGCT CGGGTTCACG CCTACGCCAA
    76201 GAAAATGGGT GCAACTGATG TGATCGTGTT TGGCGATCTT GCTGCCTGTG CGCTTATGCA
    76261 GGAAATTGGC AGCGAGTACA CTCTGTTGTT ACGGCGAGGA CGCCCCACAA AACTCAATGG
    76321 TGTGTGGTGG ACGAACACTA TTAGCCCATC TTTGGCATAT CAAGGAAAGT TTGTTGCGGA
    76381 CAACGAGGAC GAAGACGAGA GTGAGAGCAA GGTTGACCAT GCCAACCTGC TAGGCTTTAT
    76441 CGGACGTTGC GTTGGTAACG CATTAGCAAG GCGGCTTGCT TACAGTTTTG AAGCCAAGCC
    76501 AAAAGTACGT CTGGTTAACG ACTATGTGAC TTTCAAGAAG CTCTACAAAG TCCTGATGTC
    76561 CTCAGACAGG GTAGCAGTTG ACACAGAAAC AAGTGGCCTT GGCCGTGTGG TTAATCAGGT
    76621 ATTGACTATA CAGTTTGCTT TCGACGCTAA CCGCAGCTAT GTTGTGCCTC TTGACCATAA
    76681 AGATGCAAAG TGGACGCCTC AAGAGCGCAC CAAAGTTGAA AAAGGCTTGC GCAACTTCTT
    76741 TGCACGCCGC TTTGATCCTT TGTCTAAGTC ATACGATCAG TATTTGTTAG GTCAAAACTT
    76801 GAAGTTTGAT TTAACCATTT TAAGGCAACG ATTTAGCCTG TACAACATTC GTTGGCGAGT
    76861 GTGGGACATG ATGGCAGGTG CCTACTGCCT AGACGAAAAC ATGAAGTCTC TGTTAAAGTG
    76921 CCGCACTCCT CTCAGTGGTA AAATAAGCCC GTACCGACTT GACTGGATGT GTGCTTGGTA
    76981 TGGCTGTGAT TTTTATGAGA ACAACGCATT TTCAAAAGCA GACCGTGCAA CCATAGAGAC
    77041 TCGTAGCCTC GATGAGCCAG GCCTTATGGA ATACTGTGGA ATGGATGCGC AAGTGTGTTG
    77101 GGCGATACAT GACCAACAAC GTTTGCAAGC ATCACGTCAA CGCATAGGCG GACGGGACTA
    77161 TGGCCGTTAC TATAACCAGT TTGTAGTAAC GCAGATGAAC AACCTGGTTC AAATCGAAAG
    77221 CGTGATGGAG CACCGAGGCG ATCAACTTGA CATGCCCTAC TTGATTCAAC TCAAAGATCG
    77281 AAACGGGCCT TTGAGCACTC TACGCCGTGA CGTGGAAAAA GAGTTCACAG CGCTTAAAGG
    77341 TGTACGTCGA GCTAACCGTC GCTTGGCTAA GACAGCAGGC GTACCACAGC AAACTCTGTG
    77401 GGGCAAAGAC TCGTGGATAT TTAGTCCATC CAAGCCAGCG CATAAACAGG AATTGTTTAT
    77461 CAACGTCCTA CAACTTGAGC CACTTGCTTA CGGCAAAACG GGCCCAAAAA TTGACAAAGC
    77521 CTTCCAAGAG CACTATAAAG ATGTGCCCGA AGTAGCTGCA TTCACGCAGA TCAGTCAACT
    77581 AGACAAGCTG CGTAGCACCT ATGTCAATGG CTTCTACGAC AAGCTGAAAA CCGACCCCGA
    77641 CATGAAAGGC GATTTTCGCA TTCGTCCGGG TTTTGGCTTT ACTGGTACAG TTACAGGACG
    77701 TAGCAATAGC TATGATCCGA ACTTGCAAAA CATTCCTGCA CGCGGCAAGT TTGCAAAGTA
    77761 CATCAAGCGC ATGTTCGTTG CACCTCGCGG ATGTTTGACT CTGAAAATGG ACTACAGCAG
    77821 TCACGAGGTG CGCATGTGGG GAGTTGTCAG CGGCGATGCC AAGCTGTGTG AACTGTTTGT
    77881 CAATGGAAGA TGGTTGCGCC AGCAATATCG AGCAACGGGT AACCCTCTGT ACAAACAGTT
    77941 GATGGATACC AAAGGCGACA TTCACAAGGT CAACTGTGAG TTCTTCTTCA AAGTTGAAGC
    78001 CGCAGACGTT ACAAAGGAGC AACGTAACGC AGTTAAAAGT ATTGTGTTCG GCGCTATCTA
    78061 CGGTCGCGGG CCTCGCGCCA TTGCAGCACA GACAGGGCAA CAAGTAGAAG AGGTAGTAGA
    78121 ACTGCTAGAA GCCTTCTTCG CAAGGTTTAC CAAAGCCAGT GGCTGGCTGG CTACTGCTAA
    78181 GAAAACGGCG GTGAAAGAAG GTTTGATGTA CAGCCCAATC TACCGCGTGC GTAACATGCA
    78241 TACACAACGC TATGGGATGG ACAGCTTCAA AGCTGCAACT GAGCGTCGTG GTTGTAACGC
    78301 ACCTATTCAA GGGTTCGCCG CAGATATTGG CCATACAGCG GCTTACCTGT ACCAGCTACA
    78361 CCTAGAAGAC GTTGTACGCA AGTTCAACCT AGACAGTAGT GATGTGCTGG CAGCAGGGGT
    78421 AAACACCTTT GTACACGATG CTATTAAAAC CGATGCGCCT TACGACTACT TACTTGTTTG
    78481 TTTGCAAGTT TTGCAGTGGT GTGCTACCAC TGGCGCTATG CAATACTACA AGCGCCACTG
    78541 GGGTGTGCGT TTTGACGTTG AGGTTGAAAT TGAATTTGAG TTAGCAGCCC ATGACGAGCA
    78601 GCATTGGAAG TTTGACTGGC ATGAAGGCTC TGATGGTAAT GAGGACGGCG GTGGTTTACG
    78661 CTACTGTATC CGTAAAAGCC TAGAAGATCA GAAGGCCGTT TACCCAGACA TTGACATTGA
    78721 TGCGATTGAA AAACGTATTT GGGCTATACG CAAAAACAAG GAGTTGACAC GTTATTTGGA
    78781 CGAACATTAC CCTGTGTTAA GCGACTGGCC AGACGCCCGA CATATAGACA CATCTTCGGC
    78841 CAGTTTCAAG AATGGCCTAG GTGCTGTGCT GGCAGCGGAA TCTCATAAAC TCAAGATCAA
    78901 GAAAGCAAAG AGCGAAAAAT GACAACTCAG GAAAAAGATC AATCAGAAAT CCAAACAGGA
    78961 ACCGGATGGA CTGGCTTTCT TGTGCTGCGT GGGAATCATG ACATCAGCCC TGTATACAAG
    79021 CCTGCACTGG AACAGGAAGG CGAATACAGC TTTGTGTTTG GCAACAGTAA AGAAGGCGAA
    79081 GTTGACTTTC GTACAGTTAC CAAAGACACG CCGCGTACCG AGGCTATTGC ACATCTTGCA
    79141 CAGAAACTGG CTATTGAGCC TTTCGCGCTA ATGATCGCAG GTGACGCGCC AAGAACCATG
    79201 CATGTTCCAA CCCGCAATAC CACCGTTGCT TTATGGAATC AAGGACACAG TCATCCTGGT
    79261 TTTGGTCGTA TGATTGAACA GCTAGTTCAA TTAAATCGTG AGCCTGTAGA TGAGAAAACC
    79321 AACTATGCAC AATTGGTACG GGAAAGAGTG TTTGAGCATC AAGCTGGTAA ATACAGTGTA
    79381 TGCTTGGCAT ACTTTTCCAG GCACCCAAGA ATAGTATTGG CTACCCGTAA CATGGAAGTC
    79441 TATTGTTGGA TTGTATCCTT CAATGGTGTG TACGTTTTTG TGTGGAGCAC CGACGCAGAC
    79501 TACATGCAAC GAGTACGTGC AACGCTTGAC CATGCAAAAC AAAACGAGTT GTTCTACCTA
    79561 GACATTCAAC TTAACCGTCG TAGTTTATTG GTGGTACATC CATTGTACTG GGTCACCAAA
    79621 TTCAATAAGG TGTTTGCAAC CGTGGTTAAG CAGCCAGGCA ACAAAGTTAA CCTGCCTTCT
    79681 TACTTTCGCA ACTATCTGCT GCGCATGTCA ATAACAGAAC CAGAATTTTA TCAAGAGGCG
    79741 CTAAATGAGC AAGACCCTAA AGCCGAAAGT CAAACAGTCT AAGCAGCATC CTGAGTTTAC
    79801 AACTCAGGCA CTGGCGGCGG CTGTACAGCA AATAGGCAAG ATCACTGGCA CTGACAGCAT
    79861 AAATATGCGC CTGCAAAAAA ATGTGTTGCG TGTTAGCGGA GAAAACTCTG GGCGCAGCTA
    79921 TGCGAGGCTT TTTCGTTACA CGAGTTCAGA CTCTGTTGAG TGGGAGTTTT CCGTTGCCAA
    79981 ATCAGTGCTA GACCAAACGT TGAAAGGTAG AAAAGACCTT GAGTTTGCGG TTGAGGATAA
    80041 CCGCCTGAAA TTCAGCACCA AAAGGTTCAA TGCCGACTTT GCAACCGAGC CCTACAACGC
    80101 AGGCCCGGAT ATTCAACGTG ATGGTAATGT GATCCCTATC AGCGCAGAAC AGCAGCAACG
    80161 TCTACTGGAT GCAATGCAGA TGGTGTTTAT GCGGGCGGCG TTCGCGGCAG ACACCGTTTT
    80221 CTGTGTTGAC ATGAGCGCTA AAAGAACCTA CATTGGTTGT TTAGACACGC ATAGTGCTGC
    80281 GCTAGTAAAA GATACAGGTG TGACCGGGGC TCTTGACTTT TCCATGCCTA GCTCCTCGTT
    80341 GAAAGTTCTG TTGGAAACTG CGGGCGAAGA GTCTTATCAA TTGTGTGCTA CTGGTGCAGC
    80401 GCTGTGTGCT TGGAACACAG ACTGGGAAAT GACTGTTCCT TTTGTACAGT CTGACACTGA
    80461 GCTAGGTCTT GAGCAGGCCA TTACTATGAT GACTGCCTTG GGTGATGGTT TTGTTCGATG
    80521 CAACGGAGCA GACTTTGCTA AAGCCCTGGA GACTACAAGC AGTGTACTAG AAATAGGCGG
    80581 TGACGTTGAT GTTGAAATTT CACAGAAAAG CCTAAAAATT ACTGGTTCAA GCGCTAAAGG
    80641 GCGTGTCAGT GAAAAGGTAG AAGCCTCGGT CGGCAAAGTG CCCGAGGCTA GTCGGCAATT
    80701 TAAGTTGGAT GCGTCAAGCG CAATCAATTT GCTTAACCGA GCTCCTGGTG AGTTTGTAGA
    80761 CATTGGGGTA ACTGACAGTG TATTTTTCAT AAAGGCTAAT GATGAAACCA CAGAAGCGAT
    80821 CTACGTTGCC AAGCTCCGCA GTTAATCCCA AATGGGATGG CCTAGACGTA ACTGAAATGG
    80881 TTTCTCCGTA TACACTGTCG CCTAAAGCGT TTCACACTCT TAACGTGCGC CGTATAGGAC
    80941 TGGCAGTGTA TTTTACTCGC GTTGCTAACT TTGGCCAATT AGTCCTGCAT TACAAACCTG
    81001 AGTTTCAGTA CAACACCTTA GAAGTATATG ACGTGTGTGT GGGCACGGAC GGCCTACACG
    81061 TTGGGTATGT GTTTCGTACA CCGCTACGCA TTGTAGGTGA CCCATATTAC GTTACTATGT
    81121 TGAGACGTGA CCTGCATCCA ATACGCGACA TAATACAGCA CCCAGCTAGT GCTGAGAAAC
    81181 GCCATGTTTT GGGCGACATT GTGTTCCACA CACACGACAG TGGTTTCGTC CTCACTCGCC
    81241 TTGAGAACAA CGCCATTACC ACAATGCTAG AACATTGAGA GAATAGCTAT GAAACGAATA
    81301 CAAAGTCGTA ACCCCTTGTG GATTTTTGAT CTGGATGGCA CGCTGGCTCT CATAGACCAT
    81361 CGCAGGCACC TGGTTACAAA GAAACCTCCG CGCTGGTCAG AGTTTTACAA ACAGTGTGTT
    81421 AACGACTCAC CAAACGAACC TGTGTGTAAG CTGTTTCGCA CTCTTGTTCA CACAGGTCAA
    81481 GATGTCTGGA TTTGGAGCGC TCGTGATGAG GTAGTCCGTG CAGAAACCTT GCTGTGGCTA
    81541 GACACACATG TTATGGACGG TTTGAACTTC GACAACATAC TGCGTATGCG CCCCAAAGCC
    81601 TCAAGTACGC CTGATGACGT ACTAAAACGC AGTTGGCTAG ACCAATTGTC AGAGGTTGAC
    81661 CGCAACCGAC TTTGTGGAAT TTTCGATGAT CGAGACAAGG TAGTCAAAAT GTGGAGAAGC
    81721 GCTGGTGTTG CTTGTCTACA GGTTGCTCCG GGAGATTTCT GATGAGTCTA CCTAACAAAA
    81781 CCAGTGTTGC CATCGAGGCC AAAAATTTAG TGCGCGACCA AAGCATAACC TATGCAGTTG
    81841 CACTTTGTAC TATAGCCCGC AAACATCAAT TTGCAAATTG GCCTGCTATG CGTGATGCAC
    81901 TGAAATCACA AGGACTTTGG ACATGAGTGA CGCAACAACA GCTATACGCA AAGCCCTTAA
    81961 ACGTGACCAA CGTTGGGCGC GCTTCCGGTC AGTTGTCGAT CAAGCATACC TGCCCGAATT
    82021 TGATGAGTTC ATTAACGAAA TTGAGCGCCT TCATAAAACT CGTGGAGTTC GTGTATTAGG
    82081 TGCTCAAGCT ATGCCTAGCG GGAAGCGAAT CGCTGATGCC GCAATGCGCG ATCAAAGTGC
    82141 GCGTAGCCGT TGTGTTGAAA TAGTCATGCA GGTTACTCGC AGTAGAAACT ATTTGGCTAT
    82201 CCAGATGGAC GTTATACGCA GCTATATCAC TGCCCAGTAC ATGCAACTGT TGGCTGAGTC
    82261 GGGCGCTCGT ACAATAACTG AGAAAAAAGA GGTTGTTACT AGCATGTTCT CAAAGTCTGA
    82321 TACCGTATTG CATCGTCTGG ACACTATCAC AGAAATAGCC GACCTCGTCA TCAAAGATAT
    82381 TGACCAAGCT GCCTGGGCTA TCGCAAGGAC CACGACCGCT TTGGAAATCG CCACACGTAG
    82441 AGAAAGAGGC TAACAGTTTT TGTGACGGCT AATTTAGATT GGTCAATTTT GGAGACTACT
    82501 ATGACCAAGA AAGTTACGCA TGCCGAATAC GTTAATAGGC TTAAAGCACA GAATATCAAA
    82561 CCTTTGGATA TATACGCAGG CAACAAAGTG CCAATCAGAC ACAAATGTCT TGTGGACGGA
    82621 CACTTATGGA GTGTGCCCCC AATTAGGCTC TTTGTAAGTG GCTGCCCTGA GTGCGCCAAA
    82681 GTAAGTCGTT GGGATAAACG CGGGCGTATT AGCATAGAAG ATTTGAAAAA ACTAGCACCT
    82741 AGTACACGTA GAGTGCTTGC CTTTACGCGA ACGTCTACGG AAAAACCTAA GATACAACAG
    82801 CTATGCGTAA AATGCGATCA TACCTGGACT ACTATATGGA ATGGTAGTTT CCACAAATGT
    82861 CCTAACTGTG AAGCAAATAA GACACCTCAC AATAAAACAT CACCAAATCA GTACAAAGCA
    82921 AAACTAATGG AAGTAAATCC AGAAATAAAA CTGGTTGGCC CTTATCTAGG TAGCTTTGTG
    82981 CATGCAAAAT TTAAGCACTC ATGTGGACAT ACGTGGCTGG CGTATCCATC GAACATACTA
    83041 AAAGGTCGTG GCTGTCCGGC TTGTAAGAAC AAATTAAAGT GGTGTGCCAC CACCCAAGAA
    83101 TTTGTAAGAG GCTACGAGCC TCAAGCATTT AGATACATTG TGCAAAGCAA GCTAGCCTCT
    83161 AAAAAAGAAC TAGCTGTTCG TGACCTCCCA GTCATCGAGT ATAGATTCCG AGGCAAAACA
    83221 TGCCGCTACC ATCCAGACGC CTACATAGTC AGTCAAAACC GTATTGTAGA AGTCAAAAGT
    83281 GTTGGGACTC TTGGAATAAA ACACCGTGGA ACCTTTTTCA AAGGAAATGC CTCATCCTTG
    83341 TTTAAGAAAA CCGTAGCCAA GCATAACGCT TGTGTCGATC AGGGGTTCAA GTTTAGTCTA
    83401 CTTCTCATGG ATGAAAAGGG TGACAGATTG CGTTTACCTA GAAATTGGTA TTCTATGACT
    83461 TTAGTAAACC TTAGGGCAAC CCTGTATAAA CGGGAACACA TGTAAGGCTG TAAATAACAG
    83521 TGTATGCAAC CACTTGGTTG CTTGGAGAAC CCATGAAACA ACGCGACGTA CATGTAAAAG
    83581 GTAATGAATT TTCTGTTGGT AGAAACGCCG CAGTTCGCAA GGTCACGTTT GAAGGCAAAG
    83641 ACGTGCAGTG GCGCATGCAC TTCAAAAAGC CTAATACTGT GCAACTTCGC GTGCCTGTTG
    83701 AAGGTACTGT GGTTGTACAT TACGACAAGA TTGTTCCTGT AGAGGTAGCA GCATACTACC
    83761 CGTTACCAAC CCGAGGTGTA ACATGCTGAG TCCTTATGAA ATTCACTGCA CGGTCAACCA
    83821 TACTCTTGGT ACTTTCACAG GCGTTGCTGT CTTAATACCC GAGTGTCAAA CTGCTGAACA
    83881 AGCTGCGCTT GCCTTAGACG GTTTTCAACG ACTGCTGCAA AACGGAGGTT CATTTGTATT
    83941 GAGCACCGTT GGTGGAGAAT ACGTTTTTCC GCCTGCTGTA GTTGCAAACT CAGTGATATT
    84001 CACCGAACTC AAAAAGAAAA CACAGACAGA ATCGGGCTAA ATCAATGAGC AAAACTATAC
    84061 CCATACGGGC AATTGTTGAT GAACGTTTCT GGGTACCAGC CACTGACGAG TTGTTGGAGC
    84121 GTGCCCAAAC CATGTACCAA CAACGCATCT ATGATGAACG CGCTTGCGAT AAGTGCGAAC
    84181 TAAGGCCTGA TCGGCACAGT GAAGTGTGTG ACGAGTGCCC AGCTTACAAA GGTGAAATGT
    84241 GTTTGTGGCG GGAACGCGAT GGTAAGGACA CACGCTGGAT TGGCGTGCCA AAAGGCAACC
    84301 GCAGCAAGCT AGCTAAGTTT GTTGACGGTT ACGAGGTCTC ACGCAAAGAC CTTCGTGGTA
    84361 ATGCCGATAT GCGAACGCCT TTACAGTTCA CAGGAAAACT GCGCAAGCAT CAACGTAAAC
    84421 CAGTGCGCAT TGCGATTGAA AAAGGCTATG GAGTTCTTGA AGCCCCGCCG CGTGCTGGTA
    84481 AAACTGTCAT GGCCACAGCA ATCACCTGTG GACTAGGTAA AAAGACGTTG ATTCTTGCTG
    84541 CGCAGCAAGA ATGGCTTGAC GAGTTTTACA GAACATTCAT GGGTAGCGAC AAGCACCCGG
    84601 CAATGAGCAA TGCTCCAGAA ATCGAGCAGT TTGAAAGCAC CTCTATTGTC GGTCACTGCA
    84661 AAACAGTTGC CGACTTTCAG AAACACGATG TGTGCCTTGC CACATACCAG ACGTTTATCA
    84721 CACCTGGTGG CAAGAAAAAG CTCAAAGCAA TCAAAGACCT CTTTGGCACT ATCATCATTG
    84781 ACGAGGTTCA TTATGGAGCA GCTACTGAGT ACGCAAAGGT TCTGCTGGGA CTAAACGCCA
    84841 AGCACGTCTT TGGTTTGACT GGTACACCAG ATCGTAAGGA CGGCTTGTAC AGTATTGTCA
    84901 AAGACATTGT TGGTAGAGTA ACTGCCCGTT GCCATGTTGA AACCTTAATG CCAACAGTGA
    84961 AAATTGTTGA CACGCCTGCT GCAACGTCCT ATAACTACAA AATCTGGACG TATGCCATGA
    85021 GGTACTTGGC ACAACATAAA GAGCGCAACC GTCTTATCGT TAAGCACGCT GTACACGACA
    85081 TAAAACAGGG TCGCAGCATT GTTATCCCTG TGACTCTGGT GAACCACGCC AAACAGCTTG
    85141 CAGATGCCAT CAACAAAAAG ATGGGGAGCG AAGTAGCCGT GGCGTTTGTT TCGCAGGGGT
    85201 TAACAAAGAA GCGACGTGCA GAGATACTAG AAGGTGCACG CAGCTACAAA ATCAAATGTG
    85261 TTGTAGGCAT ACGCAGTCTT GTGCAAACTG GAGTGAACGT ACCACGATGG GACACTCTTT
    85321 ACGAAGTGAT GCCTATAAGC AACACACCAA AAGCCAAACA GGAAACATCG CGTATACGTA
    85381 CAGTTGAGGA TGGAAAGCAG CCTCCACTAA TAAAGCAATT CCTAGAACAG TTTGGCCCAA
    85441 GTACAGGCTG TTTTCGCACT ATGTATTGGC AAACCTACGT CAAAGAGGGC TTCCTTATAA
    85501 GTCCAGCAGA TCGTGAGAAA GCCTCACAGT ATCTGGGTGG TAAAAAGAAA CCCAGCACCA
    85561 ACAGCAACTT TGGTCTGGTA TAAAGGAGAA AGTGTATGAC GCAATCCGCA GATCAGCCTG
    85621 ATATAAAAAA GCCAGCGTAC AATGAAGGTG TTGCTGCTCG TTTGCGCGGC AACCAACTTG
    85681 GTGCTAACCC GTATGACCCA GAAAATGAAG CTGATAACTA TGAACTTTGG GTCGATGGTT
    85741 GGTCTACGGC AGCATCAACA TGACACGCCC TATATCGGCG CTTAACAAGC GAACTCTTGT
    85801 AAAGGTGTCT GATGGTCAAG AGAAATTCTT AATCTCTAGA GGACTTCCTC GCGACGTACT
    85861 GAGACAGCGA CCATTTGACT TACAACAACA TGTGGTGAGC ATAGTGAGTG AAGTTGAAGG
    85921 GCTAAAGACG CGGAAAATAT CCAAAGCCCA ACAACTAGAG CACTTTAAGG CGGTATGCGA
    85981 CAGACCATTT GCAAAACCTT ATGTGTACAT CATAGGCTCC TCACCAAATG ACGGAAAGGC
    86041 TAAGCAAGTA GCTGCCGCAA TCATGGATTG TGCAACTACG CATCAACTGA AAAATCACTT
    86101 CCCTCGTAGT ACGCGCGGAC GGCAATCACC TCTGTGGCAT TTTGTCACTG GTAATTTCCC
    86161 AGACACGCTA CGTGACAGTG GTGGAACTGC GGACAACCCA AGCATGTTGA TCCTCAGCAA
    86221 CATTACCCGT GACAGCACTG CTCAGAAAAT TGAGAAGGTG CGTGATCTAC TGGAAATGTA
    86281 CAATCATATA CCACGCTTGG TCGTGGTAAC AGGCGAAGAC CCCATCACCT TTGCCAATAC
    86341 CAGGCTGTTG ATTCAAGCAC ACCATGCAAT TATGTGCGCA ACAGCCCGGA AAATTCAACT
    86401 TTGATGATAT GAAAATCCTT AATTCTAAGA GCCATGCTGA ACCTTTGACC TCCCAAATCG
    86461 GCGCACCTGC CACTCCACGC ACTATCTTCC ACACAGTAAC TGTGCGGAGT TCACAAGCAA
    86521 AGACACACAC GCACAAAGCA CTAGGAGAAA CCACTGTGGT TAGACGAGGC TTGCGTGTGT
    86581 TGACGCCTTT GTCTAAGTCA CGATAACCTG TACAGGCCAT AGCACAGAAT GAAACTACTA
    86641 GCACCACAAG CCGAAATCAA AGCCTTACGC ACAATATGCG GGGACTTGGA AAAAATCAGT
    86701 AGCTTGATGA TGGCTCAGGT TTCGCAAGGC AGTTTCTACT ACACTCCAGC AGTCGAGGCG
    86761 TACAAAGTCA TCCGTCGTAG ATTTGGCGAG ACTGGTTCAG CCCCTGATTG GAGTGAAGTA
    86821 GTAGCTGACC CGACAATAAA CGAGGCGTCT CGAAAAATAC TCAAGACCTC AAAAGAAACT
    86881 GCGGCTATTT CAAAAGAAAA GATCGTGTCA GTTGCCGCTA CACTCGATAA GTATCGAAAA
    86941 CTGCGTGCTC TGGTAAAGAT CAGCGAAGGT ATAGCAAACG GCGTTGAGGA CAAGGCGTTA
    87001 GACCTAGATG CTTTGCTTGA AGACGTTGGA CAGCAACTTG CACAAGTGCG GGTTGCCAGT
    87061 GGCGGTCAGG CTGTAATGCA CAACTTTGGC AAGTACAACA ACACCACCAG GCTAATCAAA
    87121 GACATGTTGA GTGGCGTGCG CAAGCCTTGT GTGCCAACAG GCTTTCGTGC ATTCGACGAG
    87181 CGCAATGGAG GCATTCTACT AGGCAGTCTC TGGACTATTG GTGCAAATAC AGGTGGTGGA
    87241 AAAACTGCTT TGGCAGTAAA CGTACTGCGC AACATGACGG AGTTTGCTGC CGAGGACGTG
    87301 TGTATTGTCC CTCTTGAAAT GACAGCGGAA CAAACAGCGC ATAGGCTTTT TGGTTTGCGT
    87361 ACTGGCATTG AGGTCAACAA GATTGCACAG GGACGCCTAG CAAAAGGCGA ACGCAGGCAG
    87421 ATCAAAAAGT CGTACATAGA GTACGTTAAA CGCCTCAAAG AACTGAACAC ACGTTACAGT
    87481 ATTTGGGAAC CAAGTGAAGA CCTCACGATT GAAGAGACGT TACTCAGCCT GAAACCTCAT
    87541 AACTTCAAAG TGATTTTGAT CGACTACATC AGTTTGTTAA AAGGTGCAGA CGGTGAGGAT
    87601 CAGTGGAGAC AGCTTGGGTC AATTGCCCGA TACGCCAAAG TGTTTGCCAA GAACAACAAC
    87661 TGCATTGTTG CTCTACTATG CCAGGTTGGT GATGAAGGCC GTATTCGCTA TGCACAGAGT
    87721 ATTGCCGAAC ACAGCAACAA CTGCTGGGTC TGGACTATGC CTGGTGACGA AAGCGAGACA
    87781 TCCATCATAG AGGTCAAACA GCTAAAGGCG CGTAACCAAC AAAGGTTTGG CTTCCAACTT
    87841 ATGAGTCATA ACCCAACCAT GCTTATTACA GACGTTGACG ACGTAAGTAT GGAAGGTGAC
    87901 GACGACGGTG AAGAAGAGTC TCAAGCAGAC ACCCGTGACG GTAAAATCTC TATTCGTAAT
    87961 GGAAACAGTC GAGGCAACAA TGGCAAAGAT AGTAAAAACG GTAAACCCGA CGGCAAAAAA
    88021 GATACCAAAG CCGCACTTCG TGACCTCAAC GAAGACGAAG ACGAAGACGA AGACGACGAT
    88081 GAGGCAGAAG ACTGATAACA AAAGCACAAA GGGCGCACAC GACGCCCTTT TTGGCGTTCT
    88141 AAGCGATACT TACACAGCAC CAAAACTGCA ATTTCAAGGA ACACCTGAAC AATTGGTGGC
    88201 TGCTATGGAG CGACCTTGGA CTAAATCTCT TAGTGTTCCC AAAGTTGAGA CTGCTAACAA
    88261 GACCCAAAAC AAGAAACGCA AGGTCAAGAA GTTTGACCGC AACACAGATG GGATGACCGA
    88321 AGCGGAATTG GCGCGTGCTA AGGCAAAAGG GCATATCACA AACGTTGTCG AAGTGCCTAC
    88381 ATCCATACGA CAAAGATACA TATCAGAGCT TGATCGTCTG ACCAAAGACA TAGCCGATTT
    88441 CTTAATTACT GACGTGGCAC CTTTTGAGAG CGCTCTTGAC GCGGCGGTCG AGGATGCGGG
    88501 ACAAATGATA CGCTTGATTT CTGGAGCACA GCAAGCAGAA TTTTCCTTAG GTCGTAGCGA
    88561 AGCTATTATT CGCCGCCTCA GCGAATTACG CACCATTGAC TGGATATGCA CAAGGCTAAA
    88621 AATGCCCCAA GATATACGCT CAATGGTACT TTTAGAATAC ATGGGACCAA CTAATGACAA
    88681 GCGCAACGCT ATCAAAGAAC TGCTTGAATT GCACAAAGAT AATGGCCTGT CCAGACCCAG
    88741 CCAAAGGTCC AGGCCACGTA TGCAACAAGC ACAAGTACGC ACCGTCAGCA GATCAACTAT
    88801 GGATGCCCGC ACTAGAGGCA AAACAAAACC GTGACGACAA ACTAAGACGC GCCAATCGTG
    88861 TTGTAGGCGA GCCAGAGGCT GAACTTGATC TTGTCAAGGT ACTGGACGAA ATTTATGACC
    88921 CTAATAACAG GGTCATGCGC GATTTGCGTG TTGACGACCG CGACCTGGTT GAATTCCCTA
    88981 ATTTTTGGGA CTTTACGCTT AACAAACGAG GCTTAAACTC GCCTCTTTTC AGCCGCCAGC
    89041 TTTACGCATG CCTCATGATG TTTCACGAGA TATGTCCTAA ATGTAGCAAC CCAAAGTACG
    89101 TAAAGCACAT ACGCGACGTG CCTTTGGATA TGCATGCCAA GGATTTCCCC GAGCATTTTC
    89161 AACTTATGCG CTATGGGAAG TGCCCTAAGT GTGGTAGTAC CAAAGACGAT CATTTCAGAT
    89221 CGGGGTTGTT AAATCCATAT CAAGAACTAG CAGGGCTAGC AGGTCAACGT GTTGGTAAGA
    89281 GTTTGATTAC CGCTGCTAGT GGTGCATACC TTACGCATAA GGTTTTGAAG CTACAAAACC
    89341 CCAGTGAAGT TTACGGTATT TTGAACACCA CTCTTGTTGG CACTTTTGTA GGCTTAACCT
    89401 ACGCAGCAGC CTATGAGCAG CTATGGTTAC CCTATAAAGG GTTCTTGGAG GCGTCTCCGT
    89461 GGTTCATTGA ATATCACAAG ATGCTTGAGG ACACAGGGTT GCGTTATGAC GAAGAGTTGT
    89521 ACAAGATGGG GCAAACATCT TTGCACTATC TGCACCGCAA TCTGTTAACA TACCCAAGTG
    89581 GTCCTAACAA AAAGACATTG CGCGGTAAGA CTCGTATCTT TGGCGCAGTT GACGAAATGG
    89641 ACTTTTTCAA CAACGATGAG GCGGGTGAAG ACCAGGTCAA AATGAATGGC GTGGAAATCT
    89701 ACAAGTCGCT AAACAACAGC TTGTTGACCG TGCGCGTAGG TTGGAAAAAG AATGTTAAGG
    89761 CAGGGCGTGT AAACGTGCCA AACGCCTATC AATTCAACGT TAGTTCGCCA CAAAGTGCCC
    89821 GAGGCGTACT TACAGAAACG GTGAACCGTA ACCAAGAAAG CCGCAAAGTT TTCTGCTTCC
    89881 ACCTGCCAAC ATGGGAGTTT AACCCAAACA TCACTCGTGC TGACTTGGCA CAAGAATTTG
    89941 CGGACAACCC AGAAAAAGCG GCGCGTGACT TTGGAGCGGA GCCTCCACTT AATGACCGTC
    90001 CGTTTATGCC TGACATTCAG GTGGTACGCG ATCTTTTTGA TGTTCGTCCA AACGCTGTTG
    90061 AATACACCTA TATACATCGT AAAAACGCTA TGGGTGCAAC GCGCCGCGCC GCCCGTGTGA
    90121 TAAAAGTAGA CGCCCCACGT GAAATTCCTC CGTCAATATT GGCTCTGGAT GCAGGATTCA
    90181 GCAACAACAG CTTTGCGTTG ACTATAGGTC ACCGTGAAGA AGGCCGCACA GAGGGTTCAC
    90241 AGCGCGTAAG ATGCGTGGCT TTAGTAGAGG TTATTCCTGA AAAGGGCACT TGTACCTTAG
    90301 ACTACAACGC AATTGCTGAC AAGATAATCT ACCCATTGAT CGAAGCCTTA AACGTGCAGG
    90361 CTGTGTTTGC AGATCGTTGG AATAGTCTCA AGCTGCTGCA TGACATTGAG GCCAAGTACA
    90421 ACATTCCTGC AGAGCAGTAC AGTATCAAGT ATCGTGACTT TACCATGTTG CGAAGCTACA
    90481 TGGAGAGCGG TGGGTTTTTA ATGCCTCGCA CAGAAACAGT CAAAGAAAAG CGTGACGTGA
    90541 TATTGAAACC TGAACTTACG CAGTATCCAC GTATGTTTGC CAACAGACCT GTTGACCACT
    90601 TCTTTTTACA AGCATGTACG GTTAAAGACA CCGAACGGGA CGTCATAAAA GGGGCACGCT
    90661 TAACCGATGA TCTGTGGCGA GCAGCCTGTT TGATGGGCAC TTTTTTGCTA GACGATAAGT
    90721 TTTGCAAAGA GCACTTACGC GATAGCAAAG CCAACCTACG TAGAGGCGGC ATAGGTGCAG
    90781 CCAGTAATAT GGGTGGCGTT AGTGGTATGG GGCCTATGGG TAACTTTGTT GCTGCGAATC
    90841 CTGCCGTAAC TGCCGCTGTT GGAGCAGCTA GTTCAGGTTA CGGAGGTGGT AGTTTGCAAA
    90901 GCCTTTACGC CATTGCCGCA GGTGGAAAAC GTCGAGAAAT ACGTCGCAGG TAGCACCTTT
    90961 TGACTAATTT TAACGTATAG TCGTATACCT CTAATTTTCA AGGAAACTCA TGACACAACA
    91021 GCGAATTGAC CCCTTGGGTT TGATTGCGGC TTCCACAAAA GGCGCAGCTT TAACTGCGTC
    91081 GGCTGCCCAC AAAGAAACGG CCCGCCAAAA TAACACACAG TTAGGCGCGT GCCCTGTGTG
    91141 TCAGAAGGCA ATGCAACTTG CAAATGCTGG TGGACATCCT GTCTACGTAT GCATGGATCA
    91201 CGCTGTTTGC CTGCCTACTC AGAGCTAACA ACATGGGTCT GATTAGCAAG ACACTTCGGC
    91261 AAAGTACCGT GGGTTTTATA TGGTGGTGTC CTGGGTGCAA ATGCCCACAT CACATAAACG
    91321 TTGGCGGCAA TTCAGGCCCA CAATGGACCT GGAACAACGA TGCTGATCGC CCCAGTTTTC
    91381 AGCCCAGTGT TCTAGTCAGA GGTATACGTC AAGACATGAG CGAGGCGGAG TTGGCGGAGT
    91441 ACGACCTCGC GGCTCAATCG CAAACGTCAG AGCAACTACT GAGCAATCCC AAATTTGGTA
    91501 CTAGGTGTCA CACCTATGTT ACTGACGGCA ACATCCAGTT TTTGGGTGAC TGTACTCACG
    91561 AATTACGCGA CACCACAGTT CCAATACCAG ATTGGCCCCA TACACCGGAA CAATTCCACA
    91621 TAGGATAATC AATGTTAAAG ACACGCCAAC AAATCCGGGT AGTAACCGCA GAAAACAACA
    91681 AGCTCACGGC GCGTGTTGGG AACCCAATCT CACAACGCCG TCCAGGTGTT GCTATACCCT
    91741 CAAAACGTGA AACTGCCAAC CTGTATGGTG GCATGCTGAC GGGTGGTGGC ATGCACAGCA
    91801 CCAGTACAAA CGTTCTGCCG CAAGGTGGTT TGCTATACGA TACAATGTTG AGTGGCCTGC
    91861 TTGGTGACAA CGAGCAGGCC AATTTGCGTT TCTACCGTGA CATTTATCAC TACGATACAG
    91921 TTGCTGGTGC GTGTGTGGAC CTGATGAGCA CAATGCCTTT CAGCGAGTTC ACTTTGCAAG
    91981 GGTGCGAAAA ACCCGAGCGC TTGAATGCGT ACAACGCTAG CACTGAGGCA CTAAATCTCA
    92041 AGACGTTGTT TCCAGAGGTA TCTGTTGACT ATCTGGTAAC AGGCAGCTTT ACTGCCACCC
    92101 CAATATACAA AAGCAGTGCC AAGAAATTTG TTGATCTGAT CCCGTGGCGA GCCGAAGACT
    92161 GCGACGTTAA GCCAGGGCCG TTTCTAGGAA TTGATCCTTA CATACGGGTA AAACCAAACC
    92221 CCGAGCTACG CGAATTTCTG ACATCGCAGG AGGAGCATTT TGTAAAGATG CGAGAACGTC
    92281 TTAGCGGCAG CATGATGGAT GCCTTGCAAA GCGAGAGCGT AGAGCTTGAC CCATTGACCA
    92341 CTTTGTACGT ACCTAGAAAA ACGTTTACGT ACAACCACAC AGGTACAAGT TTTTTCAAGC
    92401 GCATACTGCC ACTGTACTTG ATTGAGAAGA GTTTGTACCG TGGTACGCTG ATCGAAGCAG
    92461 GTCGCCGTCA ACGTAGCTTG CTACATGTTC CTATGGGCGA TGACTTGTGG GAACCTACTC
    92521 CAGAAGAAAT GCAGGCTGTT GTAGCTCTTT TCCAGCAAGC AGACTTAGAC CCTCTGGGAG
    92581 CTATCGTTGG TACTCGCGGC TCTGTGACTC CAACTGAACT TCGGCAAGGC GGAGACTTTT
    92641 GGAAGTACAC AGACGTAACT GATATTACCA ACAGCATGAA GTTACGGGCT CTTGGCATCA
    92701 GCGAGAGTTT CCTCAGCGGT GAGGCCACTT ACTCTTCTAT GGAGGTAAGT CTTAGTGTGT
    92761 TCGTAGAAAA CTTGCGCAGC TATCGCAACA TGGTCACTCA AAAGACCTTC TACGGCAAAC
    92821 TGTTCCCATT GATTGCATAT GCAAATGGTT TCTTCAAAGA GGGTGCTAAA GTCCAACAAG
    92881 CAACGGCAGG TTTCGGTAGT GTTACTCTCA AGCACAACCT AAACGACGCA ACAATGCTTG
    92941 ACATGCCCAT GGTTCACTGG CAAAAAGCCT TGCGCCCAGA AGCCGATCAA GCATACCTCG
    93001 AGGTACTTGG AACTCTTAAA GATCACGGAG TTCCTGTTGG CCTGACAATG TGGGCGGCTG
    93061 CTGGCGGTAT GACAGGTGAA CAGCTTGTCA AAGAAGCCGA GGCCGATGCT AAACTACGCA
    93121 AGCAACTCAA AGACATTGCA GAAAAGAATG GCGCTGGTGC AGAGGTCGAT GACGAAGAAT
    93181 TGGCGCGCGT TCTTGGAGCG CTTGCAGGTC GTCGGCGTAA GGGCATACTT AGTCGTGAAT
    93241 TTGAGCACGA GTATGAAGCG GTAACCCGCA CTGGAAAGCG CAAGTCCATC ATGGGCCAAA
    93301 CCGCCTACCG TGACAAACAA TATGACAACT TGGTCAAAGC AGTGCGCGAA TTAGCCCATG
    93361 ATGGTGGTCA TAATCGTGTA CTTTCCCAGG TGCGCTCACG TCTTGGACGT GTCCCACAAA
    93421 TTTACTAGGT GTTGACTATG GCAGATGCCC GCAAACTTAA TGCAGCAGAA AAACATATAG
    93481 CGGATGTGGG GCATTGCCGT TGGGCTTTTC CACGGGCGCA CTATTACTGG TTTGTAGGTG
    93541 GCACTACCAC TGACCCCAAG GTTCAAAGCC GCATGCGTTA TCGTCTTACA CGGGACATGA
    93601 CCACGTTGCT AAGTTCTTGC CGCAGAAAAA ACATACAACC AGTTGCGTTA CTCAGTGACA
    93661 CGGAGGTTGA TGTTATGTTG GCAAAACTGA TACGTGCAAT GCCTGGGTGG AAAACCGTAG
    93721 TGTTTGGCCC ACAAGGGTTT AACCTGCCCA ATACCACGTC TATATGTGCA GAAACAGCCG
    93781 ATTTGATTCT GTGTTATGGT GACCCCAGCG AAGCACTAAC TACCATACTG GAGTCTGTAG
    93841 AACATCCACC AGAGTTAATG CGTCGTAACA TGATGTCACC TGGAAGACAA CGACAGCCTC
    93901 TAACCCATAG CAAAAATCCA AACTCCCAAT ACTGGTCAGA TGTAGATCGA CTTCGCCACT
    93961 GGAGGCCGAG TCCAACTCGC GGTCTACAAA TACGTGAGCA GATTGATATG CGTCCAAAAT
    94021 TCAAGGTGTA GCTTATGAAA ACAAACCCTC TGCTAAGAGC AAGGCTTATT GGTAGTGTAT
    94081 ACGGAGTTGT TATAGGTTTA CTTGTTGCAG CTTTGCCTAG TGTACTAGCC CAGCCCCAAT
    94141 CGCAATTTTC AACCCCAACC CAATTACGAC TTGTACCACC CAAGCCGACA CCACACAAAC
    94201 CCACAGCAGT AATAACCTGC GGCACATTGG ATGGACAAGG TGAAGTAGCC ATCGACATTG
    94261 GTGACAGTAC CTTAGTTGTT AAAATCAATT GCCCTGCACC AAAATCAGAC AGCGTACCAA
    94321 ATCAAAAAGG AAACATCATA TGACGCACCC ACAACGCCAT ATCCGCAGCG TACACGGCAC
    94381 TGCTGTTTAC GCCGATGCCG AAGGTTTCGG TCCTGCATTA GACATCCACG CGGGTCTGCG
    94441 TAATCGTACA ATTGAAACTG CGAGTCGAAA TCGTTTGCGT GTGGTAGCCA ATGCAGGTAA
    94501 TCCACAAACA CCTAGTAGTT TTCAAACATT ACAGTTTGCG GACTGGCTTC CAGCCGCCGC
    94561 ACCCGCGTTA AACATTAGTC GTAACGCACA AGACTACGTA CTGGTTCCGG TCATTGCTAT
    94621 GCCCTCGGAT TTACCAAACC GTAACGGCGT TGCTTTTCCG TTACAGGCAC TCAAAGAATG
    94681 GAGTACCGAT CAAGGAATGT TGGCCTACCA GACATTCCGT GGTAAGCCTG TACATGTGGA
    94741 ACACGATAAC CAAGACCCTA CAAAAGCAGT AGGCGTTATC GTAGACACAG CCATGTTGCC
    94801 TATGCAGGGT TTCGGTGGTG GCAAGCTCTG GAAATTGCTG CTGTTGCTGG CTATTGACCG
    94861 CAGCAAAGAC CCAATTACGG CAGGCAACGT TCTTAGTGGA CGTGTCAACA GCTACAGTAT
    94921 GGGTGCATGG GTTGAAGCCT ATTCGTGTGG CTATTGTGGC TCACCAGCAG GTGGTTGTAA
    94981 CCACATTGAC CTTAAACGTC CCCGTGACTT TTATCTGATA GGTAATGATC TGGTTTATCG
    95041 TCGTGTGCAT GGCGTTAAAG GCTTTGAATG CAGTGTGGTT GGTGATCCAG CCTTTATGAC
    95101 TGCCATCAGT GACAAGCTCA TGCCTTTGGG TTAACTGTAA ATACATGGAG AATTGTAATG
    95161 CGTAAACTCG TCAACCTTGC AGGCATCGGT CTAACCGTTG ATGACGTTTA CGACAAAATC
    95221 GCAACATATC TGGCACCTGA CCTAGCGATT CGTCCAAATC ACATGAGTAC CGTGGACTCA
    95281 AGATTGTGTC ACTTGCGTAC TGCCCGTGCA ATAACTGAGC GTCGCGAGGG CACCGATCTT
    95341 GTCTGGCTCT ATGGTTTGCA AGGACTTGGA GTTTGGCACA GCGTGCTTAC GTCAAAATCC
    95401 CAAGACATCA TCGTCGGCGG GCACTATGGA TTAGACACTC ACAAGTTTCT TGCCAAAGAC
    95461 GGGTTTCAGA TTACACCTGG CAACGTTTTG GAACTGTTAA ACTGCATGTC TGTGACTGAC
    95521 CTTTGCTTAA AGTACCACAC CCGTTAACAC ACTGAGTAGA AAATGAAAAT CCTAAGCGCT
    95581 GCTCGCAATG TCATAAATTC AGAGGAAATC AGCGCATGGC TTGCACATGA ATTTGCTGAT
    95641 ATTACGCCTG CTTTGGGTCT GTGGATCAAT AGTACCGTTC GTAAGTGGAT ACTGAAAAAC
    95701 GCGCCTATTG TAAATGCCCC AAAAGTTGAT ACCAAAGGCA TGCCAGAATT TTTACGTCGT
    95761 GCCTTTAATG ACCCAAACGC TGTTCCACCT CAGAACGTAA CACTGGACGA CACCTTGCGG
    95821 TTACGCATTC AACAAGTCCT TGACTACATG ACTGACTTGG TTTCTGTTAA ACCGGAAACC
    95881 AATGTGGCAA GCATAGGATT CGACGTTGCT GAAAACCGGG CTAAAAAATG GCACGCAGAC
    95941 ATGCGTGTTT CCCAGGAGCG TTTGACGCCT GCATCGGAAG ATGGCACTAA AGTAGTCATG
    96001 CAGTACCCAG ATGGTTGGAG TTGGCGTGAG GTTGACGGTG AAGCGGCCAT GAATCGCGAA
    96061 GGCGAACTCA TGGGTCACTG TGTAGGAAAT TTTGGCTACT ACCAACAAGT TTTACGCGCA
    96121 AAGACCAAGA TCATAAGCCT GCGTGATGCC AAGAACCATC CTCACGTAAC TATAGAGACT
    96181 CGTGAAAGTA CGCAAAGCGT TCGACAAATT CGAGGTGCAA ACAACGCGGC TGTCGTACCC
    96241 AAGTATCTGT CGCGGGTGGC CGATTTTCTG AACTCCCGTG TGTGGCGCAG CATTGCTTTT
    96301 GACGGGGCTT CACCAATTGA GCAGCAGGTA CGTGAATACC AAATGCTGCA TGCGCCTGCT
    96361 ATCCATGAAG CTCATGGGGT ACGTGCAGTG TACAGTCTCA AATCGACGTT AAGCGATCAC
    96421 GAGATTGTAC ACTTCGTACA TGAACAAAAA GTTGTTGCTA AAGCTGACTA CAGAAAAGCA
    96481 AAAAGCCTCA AGTACCTGTC CGTGGTTGAT GGCGAAACCT TAGCGCTGGC GTCTATGGTA
    96541 CGTGAGTGGT GCGTTACCGA AGGCTTACGA ATTGACGCAC CAACGTCTAA CGTGTTAATG
    96601 TTGGGTACGA ACTGGACAAG TCACGCACAA GGCTGGTGTG AGGCAGGAAA CGTCGCAGCC
    96661 CAACAACTCT GCAAAATCGT CGGTAACGCC GACACTGTAT GTCTGTTAAG TGATGTAGTT
    96721 GTCGCATGGA CAACTGGACA AACCTTGGTC TTTGATGGTG GTCTATCAAC TGAAACAAAA
    96781 CGTGAATTGT CTCTTAGTTG TGGCATGACA CCTGAAACCG TACTTGTAGC AGGTGATTGG
    96841 ACAGAAGCGT TCAAACCTGC ACCAACAATA CAAGCATGGA TAGCCAAGCA TCGCGCAGGT
    96901 AAAACAGTTC GTCAAGGAAC CGATCTTGAA CTACTGGACA GCCTTCTAGC TGCCTTAAAG
    96961 CAACCAACAG CCCAAGAGAT TAAAGCCGCC TATCGTCGTA TCAAGGACGT TGACGAACTT
    97021 ACCGATCAGA AAGTCAAAGG GCTTGGCTTC CCAACAAGTG GCCGAAGCAT AAACGCTATT
    97081 GGCGCTGTGC TCTTATGCTC TTTACCTGTA CAGAATGCTG CACCATTCAA ACGTTGGGTA
    97141 TTCAGCAAAC CCAACACGTT GAACTGCTGG CAAGAAGTGG TGTCAACACC AGACCACCTA
    97201 AGTAACAGCT TGCGCAGCTA CGGACTCAGC GATGTGGTTG TTCACAAAGT TCTTGAACTG
    97261 CTACGCAATG AGTTCCTACG ACTTACACCA ACATTGGAAG AGCTTGAAGG CTTAGACCTG
    97321 GACGCAGGTA TTGAAATGCG TGTTCGCAAG GGTATCCAGT ATGCTGCTGC ACATCGCACA
    97381 GACAAACAGC GAAGCAAAGC CTTATGGAGT CAACTGTAAT GAGAATACTA AGCGCTGTTG
    97441 ATCCTGCAAA AGCAGCACTT GTACGTTTGC TAAAGGCTGC AAAAAATTCG TACTACAACA
    97501 CTGGAAAATT CTACACTGCG ACACGTACAG AAGTCCCACA GGCATACTTG TCGGTCTTTC
    97561 GTAATGCACG TAGTAAAGGT GTGGTTACAG ACGTTGTATA CGATGCCCTA GAAGATGCAT
    97621 TACGTGAACT AGACCCCGCG CATCCTTTGC TAAAGTCAAC TGGAATGCGG CCTAAAAAGC
    97681 GCAAAATTCG ACTGCCATTC AGGATGCCTT CTCTTGACAA GCAAAAGAGT GCAGCTTTTG
    97741 ATGACTGGTC TGTTGACCAC TCCGGGCCCT ATGTAGTAAG CGACAAAATT GACGGGGTAA
    97801 GTCTCGGGGT TGAATACGAT GGCAAAGGCG GAGTTTTAGC GTTCACGCGC GGTGACGGTT
    97861 TAACGGGTGG TGACATTAGC TTTATGGCTA AAGACCTGGG TCTACCGATT CTGAAATCAC
    97921 CTATGCAGGT ACGTGGCGAA ATAGTGATGC CCGTTGCAAA GTTTAACTCT ATATGGGCAG
    97981 AGCACTTTGC GAACCCTCGT AACATGGTTA GCGGCATAAC TAATCGCAAT GACCTGCATG
    98041 AAGCGCTGGC ACACTGCAAG GTGTACATGT ACGAACTGGT TTCTCCTCGT ATGCGACCAA
    98101 GCGCTGCACT AGCAAGAATG AAAACCGCAG GTTTTCGAGT TGTACCACAT AAAGTCTACG
    98161 CAGACCTTGA TGCCACTCAA CTTGCAAAAA TACTAGACAC TAGACGGGCT GCTGCACATT
    98221 ATGAAATGGA CGGCCTAGTT GTAGCCCAAG ACATTAAGAC ATCAGCATCT ACAGGCAATC
    98281 CAGAACACAC GATTGCATTT AAGAGCGATG CACGCGACGA AAGCGCGATT GCCACGGTTG
    98341 TTGCCGTGGA ATGGAGGCCG ACCCGCACAG GAGCATTGTT CCCTCGTGTT ATAATCGAGC
    98401 CTGTAAAACT TAAAGGCGTA ACCGTCACTT ACTGTAGTGG TAAGAGTGCT GCTAGAATCC
    98461 GCGATCTTGG TATAGGCCCA GGAGCAAAGA TAAGCATAGC ACGCAGCGGC GATGTCATAC
    98521 CGGATATACG TGCTGTTGTA AAGAAGGTGC GTCCTCAAAT GCCCAATCGT CGTGAACTAG
    98581 GCGACTGGAC ATGGAATGGG GATAACCTAC AATTGGTTGA CCACGACTCA AATCAAACAA
    98641 CCGCAGACAG TGTTGCAGTA CAACGCATGG CCTTTTTTCT AACAACACTT GGGGTTGAAA
    98701 GACTTAAAGG TGCAACCCTA CAAAAATTTG CAGATGCAGG TATACGTGAT GTGACAACGT
    98761 TGCTGAAAAT GTCTGAAAAA CGTTTCCTTT CTGTACCGGG TACTAGCGAA AAAGTTTTGA
    98821 GCCAGGTCTG GAAACAACTG CAAACAGCCA TTAAGGACTG CGAGTTGCAC ACATTGATGT
    98881 ATGCGTCGGG CGAATTTGGC AAGAACTTTG GTAGTCGTAG ACTTGCGGCT ATTCTCAAAG
    98941 CGCTGCCCGA TGTACTTGAC TGGGATAAAG GGCAAAGCGC TCTTGTAGAG GCAGTTGATG
    99001 ATGTAGAAGG CTTTGATCTA AAAACAGCAC AGCAATTTGC AAAACTGCTG CCTAAATTCA
    99061 GACAGTGGCT ACGTGGAGTT CCATCAGTCA CCTATGTACT GCCTCGTCGC ACTCGTCGTT
    99121 TAGGCGGTAA ACTCATCAAT CAACGTATAG TGATGACGGG ATTTCGTGAC CAGACATTGC
    99181 AAAAAGAAAT TGAATCGCAG GGTGGTGAGA TAATCGACAG CATCAAAAAA GCCACGGTCT
    99241 TGCTTGCCAA GGACCCAAGT GGTAGCAGCA GCAAGTTGGC AACAGCGCGA CAGTTGCGCA
    99301 TTCCCATCAT GACAGCCGAG GCTTTTCGGC GTAAATTTTT GTAAGGACTC TTATGTTTAC
    99361 AGTAGACCAA GTTGTATTTC AACGTGCATC AGGTGGTTTT GCCACTGGAG TATGCACCGC
    99421 CGTGATGGAG GCAACCAGAC AACAGCACGT TGTTTATAAG GCCGATGGTA TGGTTTGGGC
    99481 TATGCCCTAC ACTGAATTTT TTGACGCAGT TCTAGCGTCG AATGGTGGTG AGCGTCCACA
    99541 GTTCATGCCT ATCAACGATA ACGGTCAACC CTATCGTTTT AGTACAGGCG ACCGTATATG
    99601 GGACCCCGAA ACCGATCTAG GTATGGGGAA TCAACAATGA AAGACGCAGC ACTTTTAATC
    99661 AGCTTGCAAA AGATACTTGA TGCCACACGC AAAGACGGCC TCAAGATGGT CATTTGTTTT
    99721 GTAGACAGAT CAGGCCACCC ACATATGTTG TGGCGTGAAA CCGGAGCGTG GATAGGTAGT
    99781 CTCGACCTAG CGCGTCGGAA AGCGTGGTCA GCGATAGCAT TCTCTGGTAT AAACGAGTCA
    99841 CAGGGCCTGG GTACTGAAAA ACTTGGGACT TTGGCACAAC CTGGCAAACC TCTCTACGGA
    99901 ATAGAGTCTA CCAACGCTAA CGACCTAACC ATTATTGGTG GTGGTTTGCC TATATACATT
    99961 GACGACAAGT TGCATGGCGC AGTTGGCGTT AGCGGTTCTA CCGTACCCGA TGACGTGCGA
   100021 ATTGCAGAAC TAGCCGTTGC TGCATATATT GACGCCTACC AGGGTGTAGC AGCTAAGGAG
   100081 TGAAGCATGA CCTCTCCAGC TATGCGAACT GCTCGTATGT GGAGCAGTCT AAAGATAGTC
   100141 AATGAAACCG CAGCAGCCCA GAAGCTGACG CTGGCGGTTG CTTATGTTGA CTTCTTAGGA
   100201 CGCACTCTGT TGTTATGGCG TAACAGCCAG CTACCAACTG GCATGTTGAC CCAAGCCGAA
   100261 GGCGGGGCTT GGACAGCTAT TGTTCGCTAT CAAAAGAACA TTGCGCTATC AGCACTGTTT
   100321 GCCGAACGCC TACAAAGCAA CGCAATCAAC AAACTACAGG ATTGCGATTG TATCACTCCT
   100381 AAAGAAGTTG ACGGCGGTGA GTTACTGCTA GTAGACAATA GCCTTATTGG GGCTGTATGT
   100441 GCAGTTGACC AGTATGGAAA TGCGGCTATG AGTCAAGTAG CTGCCAAGGC CTACATGGAA
   100501 CTGTATTCCG CTGGTTACGA CACTCCAGAT ATTCGCAAGA ACTTCTCCCA CTTCGCTAAC
   100561 ACAGGCTTTG GCTTGATGTG ACCACGATTG CGTGTTTATG GGATAAGTCT GGACGCAAGC
   100621 TACGTCTAAG CATTGCGTCA GATACATTTG CACATACTGA TCTTGTAGGT TACAGTGTGT
   100681 CTAAGATTCA ACGCTGCGGC GACACTTTAA TAGGTTGCTC TGGGTCTTCG GATGACTGTC
   100741 AAGCATTCAT GAACTGGCGA AGCGGAGGCA GACCTCCAAA ACTAGCCAAG TCGTTGTTTG
   100801 AAGGTTTAGT AGTGGACAAA ACAGGCGTCT ACGTATTCGC GCACAGTCTC GTGCCTGAAC
   100861 GTATACGTAA TTTTTCAAAA CACCTCGCCT TTCACGCAAT TGGAAGTGGG AGGCAATATG
   100921 CTTTGGGAGC TATGGCTACT GTTGCTGATG TACAAGCGGC AGTTGTAGTA TCTGCCAAAT
   100981 TTGACCCTTT TTCAAAAGCA CCTGTGGAGA TTTTATGGGT ATGATTCGTA ACTGCTTGGC
   101041 CCTGGCCCTT GTTTTTTGTA CCATGCACGT TGCACAGGCG CAAACCGTAT CCGAGTCTGT
   101101 AGCTACCACA CCAACTGCGG TTGTAGGTAA GACCTACTCT TGTCGAGTAC ACAAAGTATG
   101161 GGATGGTGAT ACCTTTGACG CTTTATGCGT GAACGCTGGC GAGATACGTG TACGTTTATA
   101221 TCAAGCTGAC GCCCCAGAAC GTAACCAGCC TCGTGGTGGC GAAGCGTTAC GCTGGCTTAA
   101281 TCAACGTGTC TGGAAGCAAA ATGTGCGGGT AAGAGTTATA GCACTTGAGG GCGCTACGGA
   101341 GAATCGACAG TCAAGACTGG TGGCTATAGT TACGCATAAC AGAAAAAACG TCAACCTAGC
   101401 ACTGGTACGC GACGGTTGGG CTTGGGCTGC GCCAGGCTTC ACAAAACCAG GTGATGGAAT
   101461 ACGTAGGGCA GAGAAAACAG CCCGTGGTCA GAAAGTAGGC CTTTGGCAAG ACCCCAATCC
   101521 AATTGCTCCT TGGGCCTGGA GACATGGAAA GAGAGCAGCA CAATGAAGAT ACTAGGCACA
   101581 CAAACCGTCT TGTTCCATGA AGGTGAAAAT GTCAGCATGG CTCAGTTTAT TGGCCGTGCG
   101641 TCCTATGCAG AAGTTGCTAA GGCAGCCTAC GATCACATAG ATTTCACACC TCCACAAGGA
   101701 GTACGTGATG CAGCACAAAA AGGCTTAAAC TACCGTGATG AATTTGGACG TGGCGGCACA
   101761 GCCGTTGGTG TAGCCCGGGC TCGCGATCTT AGCAACGGAA AAACCTTGTC TCCTAGTACA
   101821 CTTCGACGAA TGAAGTCGTA CTTTGCTAGA CACGCCGTTG ACAGTAACGG AAAAGACTGG
   101881 GCGAACGCGA GCAACCCAAG TGCTGGTTAC GTGGCATGGC TTCTATGGGG AGGCGATGCT
   101941 GGAAAAAGTT GGTGTGAGAA AGTCTGTAAG CAAATGGACG CGGCTGATGG CAAGGAAACA
   102001 TCAAACGTTA GAGTCCTTGC GTCAAAGCGT GTTCCAATGT CAGGCGACAA GTTCGTATTG
   102061 GGCCTAGCTC AACATCCAGT TATTGGATAC GAATTACCTG TAAAAAAGAC AGCAACTACT
   102121 GAACCTGTAC CAGGCATGCT GCTGTACCAC AAGTCTCACG CAGATTTTTC CCAGATTCGA
   102181 GTTGATGTAA ACACGCTCAA AGCTCTCGAC GACGATGTAG TACCTTGTTG GTGGATAGCC
   102241 AAAACCCGCG TCACTGGAGG CAACAAAATC TGGTTTAACG TAGAATTTTT GTGGCACACT
   102301 GGGAAGACTT TCGTACCCAC CAAAGCTACA TCCCTACGCT CTGCTAGGCA GAATGCCTTG
   102361 TACCGCATAG GACGAGATTT TTGTAACAAG GACCCAAACC ATAGTGTGTC TGCTGCTGTG
   102421 CAGGCCGCAA AAGATGGTTT AGCTGCTGCT GCGGGCATGC CGTTTTCCAA CGACTTACTG
   102481 ACAGTAACGC CCAGCTTAAA AAACTAGGAT TCAGACGTAA AAAAGGCCCC CGTGGATTAG
   102541 TTTCCACGGG GGCCTTTTTT GTTTTGCAGT TGCCGCTTTG TCTATGCCGA TTCAATTTCG
   102601 CTTTTGAGCC TTTCTGTTAG ACGTTGTATG CACTGGTCGG CTAAACCAAG CTCTTGTTGT
   102661 GCTGTCAAAG GATTACGGAT GAGCGTTTCG CACAGCCCCT CTTCAATGCC AACGTCAGCT
   102721 TGTGCAAGCA AGTGTTGTCC ATCGTACTCA AAAGTAGTTG TACCTGTAAT CATGGGCCCG
   102781 GTTTGACCTG GCATCAGCAT CAACAGCACT TGTTGCCCTG AGCTACTACG CAAAAGTTTG
   102841 CAAAAGTCAG CACCTGCTGG AGTTAATACT TTCATGCTTG AATCCTGTAA GGTGTGAACA
   102901 ACGTTTGTAG GTGTTGCAAA AAGCGTGCTC CAGCTTCGGC ATCTATGCCT AACCAGCGCA
   102961 GCGCCAAGTC TATGTAGCGC TTGGGTTTTA AGCGGTCTAG GAGCTCTTCG TTGGTATCAA
   103021 CACTGTATCC ACCTACTGAT ACTAGCCAGT CAGTGAACTC CTTGCTGTAT GCACCACAGA
   103081 GTAGTTCCAC GAAGCTGCGT TGCTTGGGCT TAAAGCCTCG CATGCTACGC GCAAGATCAA
   103141 GGGCCAAGTC GCTGGTTGTG TTTGGAGCTA CTGCATTTGC TAGTTGCGCA CCGTCCAACG
   103201 CTATAACACG GGCACTGAAT GTCCCTGTTG CATCGCGTAG TAATCTACCA ACCTTTTGGG
   103261 TTGTGAAGTG GTGAATCATG TTGATACCTT GATTATGTAT CACACGTTTT ACTACGTTTT
   103321 TGGCATGTAG CGAAGTTTGC ACACACGGGT ACATTGCGTA TAGACCTTGC ACACCTTTGT
   103381 ACAGCAGTTC GTTTTCAACG TCATGTCTGT GTAACCCTTG ACTTTGTATC ACGAACCTAA
   103441 GTTTGCGACT TACGAATTTT CCCAGCCAGT CTCGAATGTC ATGTACTATG GTGACTACGC
   103501 TTTGGTCAAG GCGCTCCAAC GTAAGCGCCT TGAACTGCCT TGAAAGTTTC CTCAAGTACG
   103561 CTAGCGTAGT CCTGTTGATA TTGGAAAACT CCAATACATC CTGTGCTGGA ATAGACCACT
   103621 GCTCTGCCAA CGTATTGGCC TTACGGTAGT CAACACGGTT TTTGACTACA TAGAAAATCC
   103681 ACACCTTGAG ATTACGTAGG ACACTACCAT TTTGCGCAAT CGCTTCGGTT ATTGCACGAA
   103741 TGTTGGGTTT GTGTCCTACT ACACACAACT TTTGTAGACG TGCAGCGAAA GCCTTGTAGT
   103801 TCAAGCCCCT AAAGAGGTAC ATTACGGCAG CGTTGTACAG TGCAACCTCA TCCTTTACGA
   103861 GCAGCTTTGG ATCGGCCTGC TTTATCAGAT TTGTTAGAGT ACCGTTGCAC TGAGAAGCTG
   103921 TCATTTGTAG TCTTTCCTTT GCGTGTTTTA CGATTTGACT CTTTGAAGTT TTCCACGGTA
   103981 CGGTTGTCTA ACCATTTTGT GGGCACAGTG TCTAGTGTAG GCGGCACATA GTCATCAGGC
   104041 TTTGTTGCCA GTTGCTTGCG GTACAAGGCA CGCTCATCGC TTGTCATTTT CAAACATTGC
   104101 AGAACCGTGC GCTTAACACT GCCTTTGGCC TTTGGCTCTG CGATGCGTCC TTCTGAGACA
   104161 AGCGTTTTGC GATGCTTTGT GAACTTTGCC ATGTTCATTA CTGATGGGCT CAGTAGCGTC
   104221 AGCATTGCTG GGTCACCGTT TAGGTGCTCA AAATCACTGC TGATATAGAT TTGATCCCCG
   104281 GAACGGTCTG CCCCGATGAT AAATCCTCGA ACATAGCATT CCAGATAGTC TCCGCCTAAA
   104341 CTGAATACCA CCGTTTCAAA CAGTTCGTAA CCTGCGCGTT TCACAAAATC TACGTTGCGA
   104401 AACATGTAGG CCAACAGCCT TGCTTGTTGC GGTTTGATAG CTGCGGCCAG CTTTGCAAAG
   104461 CCTTCTGCTT CACCGCGCTT TAACACTGCT ATCTTTGCCA TGTCTGGCGT AAAACTGGGA
   104521 CAGGCTTCAC TGAAAGAAGT TTTACCCAAC TGACCGCAGA GCTTTTCAAA AGCTGCTGGT
   104581 CCTCGGTCTA GGTGTAAACA GTCTCCACAT TTCAGCCCCA AAGAGACTCG GTTTGATGTC
   104641 TCTGCTGCGT TTTTTATCAG CATTTTTTGT TTTCCTTGGA ATCGGGTTTT AATTGGGTGC
   104701 ATTGCGCATA CACTAGGTCT ACTAGACTGT CAAGTGTACC TGCAAGACTA CTGCATCGTA
   104761 ACATGATCTT GAGTTCTCTG ATTTTTACTC CTCGTTCGGT TGTGAATTTG TGTTGTATTT
   104821 GCAAAGGCTT TGCAAGATGC CGTGTTGCTG CCCGCGCTTT TGCAATAATC GCAACGAGCT
   104881 GTAATAGCTT TTGCGTCTGC TCGTGGGTGT GAGATTCTCC ACAAGCTGTG GCCCACGCCG
   104941 CTTTCTTTTG CAGGGCAACA GTGTGTATAA GCGTATGGTG ACTTGCGCAC AGTGTAACTT
   105001 GCGGGCCGTC AACACCACCA TACGCTTGGG GTATGACGTG GTGGTCATTT AGTCCGTGAC
   105061 GCTGACTACA CACCCAGCAA TTATCGAGAA TTATGCTTTG ATGCAAGCCT GATGTATCAG
   105121 TTGTCATCCG GGCAGTTTCC GCATTCCACG TCATCACCCA TATCGCACAT GCAACATTTC
   105181 TGTGAACCGC AGTGTGGACA CTCAGAGAGT TCTTGAGGAC TGTCCGGTTT ATTGTTCTGC
   105241 CTGTCTGATG CTGTAGCTCC ACAACCCTCA CACGTTTCAG TTTGTGTACT CATCGAAATC
   105301 TCCTATAAAT CAGCCATTAG GGTGGACAAT GTGTAGGCGT TAAGGAAAGA CGTGCCCAAC
   105361 TTTTTTACAC CCCGACGTGC CCGCGTCAAG GCAACCCACA CATCATCCAC TCTAATGGCT
   105421 GATTACCACT CGATCTGCTG CGCAGACAAA AATTATAACA CACTTTTTCC AGTGTGTCAA
   105481 GTGCTCAAAA ATTGAGCACT TTTGTCAGTC TTTGAAAGGC AAGCCCCATT CCCTTAACGG
   105541 GTTATTTGCC GCCTTGTTGG TTTCGCTAAG TTGCCTTGCA GGCATTAGCC AATACATGTA
   105601 GACCTCGTGT TTGGGATTTG CCATTCCCAC CTCGGTTACA AGCTCGAACT TGTCAGAACT
   105661 TCCACTGCGG CTATTGACCT GCCTTAGCAC CGACTCAATA TACACCTCTT TGTCCATGTT
   105721 CATACTTGCC AGCAAGTTTG TACGAACACA TAGAATAGTT TGATGCAGGA ATACTGGATA
   105781 GCCGCCCATG TTTTCTACAG GAAGACCCGA GTCCAGGAGT TTTTGGACAG GCACTACTCC
   105841 ATCGAAAATC GCCAGCACTG GCAGGTTTAC AGTGAATGCA GGTTTTTCCG GCTTAGCCTT
   105901 CGCTTGACGA TCAAGTTTTA TGCTAGCGTG CCTGTAGTGG TTCATGCTAT CTGCGTCTAA
   105961 CATGTCACGG GCAGCCGTGT TGGATTTTGG CTTGCTGCCT AAATCACCTA GGGCAGCGTG
   106021 CAGTGCGTGT AGATGTCCAC GCAACGAGGC ACTGATTTCT GAAAAGTGTT CAGGTTGAAT
   106081 GTCGCGTGAA CTCAGACCTT CATCAATAGT GTTGATGTAG TTGATTGCCG TTTCTGCTGC
   106141 CCGACGTGCA GTTAACAACT TACTGCTTTT TCCAGAGTTC GGCACAGGCT CAATACCTTC
   106201 GCGCTTTGCT GTTTCGCGTT TGGCTGCGGC TTCTAATGAC ACACCGCGAC CTTCCTGTAC
   106261 GCAGCGCTCT TGTATGCGTT GCACAGCACC AAGCAAGGCA TTAAGTCGCA CCGCAAATTC
   106321 CGGGTCACGG TTGCCTTTCA TATGAGCAAG AGCTTCCGCA TCAGCCCGTG AAGACAGCAG
   106381 AGTTTTTCGC GCCATCACAG CCCATTTTGG CAGTGTTTGA GTAGCTAACG CACTACCTGT
   106441 TTTTGGAACA GTTGATTTCT TGACTGCAAT CGCACCGCTA GCGACTGCCG CCTTTAGTTG
   106501 TTCACGCATT GTCGTACTTG TCATGTTAAC CTCTGAGTTT GGTTACTAGG CTTTCCACAT
   106561 TTTTGATTAC CCATGGTATA GGCTTTTTCG CGCGGCCTTC CAAGGTCTTC AATTCAGCTT
   106621 GTTGTTCTTC AAGAGTCTTC TTCAAGGTCT TATCTTCAAG ACGCTTGAGT TGTCGTACTC
   106681 GAAGGTCGAA AATGAACTTT GCCTCTTCCG CCGTGATCTT CAAAGCCTTT GCTAAGGCTG
   106741 CTTCCATTTG CACATCGTCT TTGTCGCTGT CCAGTAACTG AATAATCAGT TTACGGTTTG
   106801 CAACGGCAAG GCGCAGTAAT TCAGTGTGCC TGATTTTACC CTGCAATACA CCTATCTGAT
   106861 GACGTGTTGC ACGTACCTCA ACTTCAACAC GCCAGCGACA CCAATCATTG AGAATCTTGG
   106921 GCACAGTAGT GCTGCGATTT TCAACATCGA CTTTGCCTTC GCCAACCAGC TTTCGCTCCG
   106981 TGACGTTTGT TCGCAGACTG TCTCTGTAGG CAAAAGTTGC TAGAACCTTT TTCTTTGCAG
   107041 CCTCAAGCAA TTTCTTGTCT AGCTTTCGTA GCACGACAAC CTGTACAACG TGCTTTACCT
   107101 CAGGTGTCTT TTCGGTTTCT TCTACAACGT AGCTTTCGTC AAGGACCTCT ACCACGTCCT
   107161 TAAACTCTGA AACTTTCAGT GCCGCTTTTG CAATATCAAC AGGGCTGAAC TTTGTAAACA
   107221 CCATTGCATG TCTGCGTTCG TCCCATGTGT AGTGGCTTTG GTATTCGACT GCACCAACGC
   107281 CTGTGCGCAT GTACTCAAGA ATTTCTGCGG CTTGTGCTTC TTGGTCTACT GTTCCACGCC
   107341 CAGGGCAAGT GAACTTTAGC AGGTTCGCAG CACGTTTTGA ACTGAGTTCT TGACCTGTTT
   107401 CCAGAGCTTG CAGGGTTTTT GTTACTGCTT TAGCAACACT ACCTGGTGTA AACGACGGGA
   107461 TGTTTGACGT TGTCCCAACA CCAATACCGT ATGTGCCATT TATTAGCAGC GCAGGTAACT
   107521 GCGCCAACAG CACCAAAGGT TCTTCCTCTT TGTCGTCATA GTTAGGCACC AGGTCATACG
   107581 CTGGTACGTA GTATGGGTCA AAAAAGCTGT TGCCGAATTT GCTGAGCCTT GCGTTTGTGT
   107641 ATCGCATAGC GGCTGCTGGG TCACGCAACA AGTTGCCCCA GTTACCTCTG CCGTCTACTG
   107701 TTTCAAGTAC CTGATTAGCC ATTGTAACCA TAGCACCATA GCATGCTTGG TCGCCGTGTG
   107761 GATGAAATTT GCCCAAGACT TCACCAACAA TCCTGGCACT TTTGACAACA GGGCGATTAG
   107821 CCAGCACACC CATCCGATAC ATACCCCAAA GGATTTTGCG CTGTACGGGC TTCATACCAT
   107881 CACGATAATC AGGCAGAGCG CGATCTTCGT TTACGGCCTT GCCGTAACGT GTCATTGACG
   107941 CTTCTACGTA ATCGGTAACG CTTTGGATGC GAGTTACTGC ACCACCTTCT TCGACACCAC
   108001 CTTCTTCGAG TGGCTGATCT TTAGGCTGCA CGTTACTTGC TGCTTTTGCA CTTTTTCTCG
   108061 CGGGTCGCTG TGAAACAGTC TTGACCTTCT TCACGATTTT CTTAGCCATG ATTATCCTTT
   108121 GTTTCTTCGT CCTGTTTACG TGCCAGTGTA GCGTCTACTG ATACGTTTTT TCCGCAAGCA
   108181 GGACAGGCAA AATGCCAGTA GTCTTCATTG CGGTGGCTAC TTGTGCTTGT GACTTCGCTG
   108241 CGTTTGAACT GCAAGGTTGA TCGGCAGTGG TTGCAGTCAG CCTGATAGGT TCTATCTTCT
   108301 TGTTCACGAC CTCTGCGCAC TATAGTTACC ATGATAACAC CCCTTTGCTA TATACGTTCA
   108361 CCAAACAACT TTTTGAGAAC CCAGCGTTGT AAACGAGTCT TGGCTTGCAC AGTGTGCCAA
   108421 CCCTCTTTCT GCGCCCGCCA AGAGGGTTTG AATACGCCTA TGCTTGTGTC AAGCACAGCA
   108481 TTATCAGTAT CTGTGTAGAC GCAACATGGC ATATTATGCG AGTAGCCCAT GCCAAAGTTA
   108541 AAATACGAGG GTTTTAATAT GGGCACACGT TGTATCTCGG CCAACGCTGC CGTTTGTTCG
   108601 GCTTCAAATT CGGCTTGAGT TCCCATGTCA AACTCCCAAC ATGACTTTGC GAATAGCTGG
   108661 GTCTTCACTC ATAATGAGTT TTAACCGCTT GCCTCCGTCG GTTGGCGCTG ATAGCTTGCA
   108721 CAGTTTGCGT TGTTTTGGGT CAAACGCCAT ACGACGTAGT TGAACGACAG TGGCTTCACC
   108781 CCAACCTTTG AGGTGCATCA TGTCCTTTGG TGCCTTGCCA CCGTTCAACT TAATCAGTTT
   108841 GTGCTTGTCC TGCGCGTATC GCAGTTTGCC TTTAACCGTA CCAACATACT CCGCTGCATC
   108901 TACTGCGTAG ACCATGCCGC GTGTAAAGAG GTCAGGAACA TACTTTGCGA GCAGTGTAAG
   108961 TATAAGGCTG GTGATATGGT AGCCATCGTC GTCTGGGTCA GTCAGTCCGA TGATTCGGCC
   109021 TACACGAAGC GATTTCATTG GCTCTTTTTT GCTTGGGTCA AATCCAATGC TTTTCAAGAT
   109081 TCCAAGCACC TCTTCACTTT CCAAGACTTT GCTGTCTGTG GCTCGCTCTG CATTCAGGAT
   109141 TTTACCTCGC AGGTAAAAAA CCTCTTGGTA CGTTTTATCA CGGGCGAATT TAGCTGTTCC
   109201 ACCAGCACTC TCACCTTCTA CCAGAAACAA CTCTCGCTTG TCAGGCGCGC ACTTTGCTGT
   109261 CGTGAGTTTT CCAGGTAGTT TCAGAGGCCC TGTACCAGTT TTCAACTCGC GCATAGCGCG
   109321 TTTCTGCTGT TGGAAGTCAA CCTTTGACTT ATTCAAATCA CTGGCACGTT GAACCACCTG
   109381 TTTTGCCATG TTCTTGTGGC GCTTCCAGAA TGCTTCAAGC ACTTCGAGAC ATTCTTCGAG
   109441 ACAAGGTTTA CCTACACGTT CATCAACCAG TTTTTCTTTG GTCTGTGAGT CGAAACGGGG
   109501 GCTTGCAATC TTGTAGTTCA AGACGCCTAC CACACCTTCA CGCAGATCAC TAGGCGTGAA
   109561 ACGCATTTTG CTGTTACCGT AAGGTTTAAG GCTGCGACCA AGAGCGTCCC AAAAAGCACT
   109621 CATGTGAACG CCGTATTCAA CGTTGCGTAT GGTGTTTGTG TGTGCGTCAA CCAGCTTGTC
   109681 ACCTTCGGCA TCCGTGAATG CTATAGCTAG GTCCAGTGTT TTACTGCCAT GTACAAGTGT
   109741 TTTGCCCAGA ACATTTGCTT CAAGGCGCTT TACCTGTTTC GCCAGCAGTT CAACCACACC
   109801 TTTTTTGCTT AACCACGTTT TGGTCTTGCC TTTGGCGGTC AAAGTAACGC TTAGCCCAGG
   109861 ATTCATGTAG CTAGTTATCT GCGCCCAGTT GGCTACGTCT TTTACTTCCA GTGAGGCTTT
   109921 GCCAAAAATC TGGTTGTCTG GCTCAAATCT GATAACAGTC CCAATCTTTG GTGACTTACC
   109981 ATCAGGTAGG CGAGGTGCTT TTGACTTTGC TACTTTGCTG GTTTCATCAC CTTTAGCAAA
   110041 GCTGGTGTGC CACCACTGGC TGTTACGACA AGTCCAAACG TCAAAAGCGC GGGACAAGGC
   110101 ATTGGTTGCC TTTAGTCCCA CGCCATGCGT GCCAATTGAT GTTGCATACG CACCCTTGCC
   110161 TGTGGCATCC ATTTTGCCAC TGCTTTGCAG AGACGTAAGA GCTACTGTCA GTGTGCTCTT
   110221 TTTTGCTTTG GGGTGAATAT CTACTGGGAT ACCACGTCCA CTGTCCACTA CCCACATCTG
   110281 CTTGTCAATG TAGATTGACA CACTGCGATT GTTACCTGCT TGATACTCGT CAACCGCGTT
   110341 GTCCATTGCC TCACGCAGTA TGGTGAACAC ACCAGTTGTG TCTGTTGGGC CAATGTACAT
   110401 CTGAGGCTTT GCACGTACCT TGTGCAAGTC ACTTTCAAAG TATGTTATTG AGCCTGCGCC
   110461 GTAGCCTGTA GATTTATTCT CTGTAGCCAT GAGTAGTCCT GTTAAAAGGC TACGGTTGTA
   110521 CACATATCCA AATGTGTACA ACCGTTGCAT ACGTGCTATT TACAGCATTC GATTTATGCC
   110581 AAGAACCCGG AAGTCGTAAC CATTTCAATG CGTTGAACGA TTGCGGGCAT CTTGGCTGGG
   110641 GTGCCTTTGT AGCGCGGCAT TGCCGTTGTT GGGTCGAGGA ATACTTCGAC GAAAGCCTCA
   110701 AGAGCTTGAT TAGCCGCCAC TGCGTCGGCA TCCGCGTCAT CGTCCAAGGA TTGATTCACA
   110761 TACTGCCCGT GTGCTGCTTG CGCAAGACGG CTGATACGTG TACCTGTGTG GAAAGCAAAA
   110821 TAGTGAATGC CGTCGCCAGT GTCATCCCAA GTCATCATGT GACGTTGCTG CCCTGGGCAA
   110881 TGGCAGTCAA ACTCGTCATA CGCACCCTCA ATTGCATCGT CGGCGTTACG CACGCGCACC
   110941 GGGTCATGCT CGCCTACTGT CATCATGATG CGGCTACGCA CTTTGCCTTT GACTTCACGA
   111001 TGTTGAAGCT CGAAGCGGCA AGACAATGTA AGCGGTTCTG GCTTACCGCG CAAGAAAGTA
   111061 ACTTTCCCAA GGACAACGTT TGCGTCACCC GATGTGTCAA TGTCAAACGT CCACGCTTGG
   111121 TCAGCCCCGT TGGGTTGTGC CAGGATTGTC ATGAGGTTTT GAAGTTCGGT CGGTACTGAG
   111181 GCAAATGCCG CCTGTGCGCG TTCTTCATCG CTGACCAGTG CGGGTTGCAG TGCGTTAAAC
   111241 AACGCCCGAA CTGCATCAGA AAATCCAGCA TAGGTATGGT CATCCAACAC AATGGCTTTG
   111301 TCACCTACAG CGATCTGAAT ATGCGGCTGC GGTTCGCCTT CATTGGTTTT AACACGCCAA
   111361 GCAGCGGTTA AGCCTTTGTG AAAGACGCTG GTGACTGTGC CAGTGCGCGA CTTGCCAGGC
   111421 TCAAGGTGAA CTTGCAGACC GTTTTTGTGA GGCACCAACA ATTGATGCAC TACGGACTCG
   111481 TTTGTGATTG GGGTTGCGAT AACGTTGTTT GTCATGATTG ACTCCTAGGT TGAAAAAGTG
   111541 AATTGCGAAC TTGTTGCAGG TGCTTTATCA TTGCTTGCGC CTCTGCTGAG GTATCTTCGT
   111601 AGAAGATTTC GCCATTTTCG GCACGAATCA AAAGATACCA TGATACAAAA GGCACCGGCA
   111661 AGCACCAACC ACCTACTTGC AAGTGTAGAT GGCTTGAAAA GACTTCGGTT CTGCGCATTG
   111721 TACAGGCCGC TTGTAGCTGA GCCCATATTA CAGACCATCC GCGTATTTTG CGGTAGGCTA
   111781 GTTTTCCGAA AGTGGATGTT TCACATGTCA TGTAGCCCTC CAGTTTGGAT TAAGCATGTC
   111841 AACGGGCTGA CCGTCGAGTC TGCCTTTGAG CTTAATCCAG TTGCCGCCAG GATGCTGTAC
   111901 ACCATCCCAT TCTTCAAGAA TGCGTGCCGC CTCAGCACGA TCTTGATAGC AATATCGCCG
   111961 TTCGTAACTT GATTCGTCTA AGCCCACAAC AATGCCGCAA GTTGTAAGGT ATTGATGTAG
   112021 TCCAACGCAG ACGTTCCCGA ACCAACGCAG ATTAAAGTAG CCGTTTGTTT CAAGCGCCGC
   112081 TTTCAACTCA AACCGCTCCT GTTGAAGGCG TTCTTCCCCC GCTATAACGT CCAAGTCACA
   112141 AGCAGGACAA AAACACGCGG TGTATCCGCG TTTAGTACAT GGCATGCTAC CTCCTTATTT
   112201 TGTGCTTGTG TGGCACGTGC CTACACTCCA CGTCGATTAC ACGTTCAGGC GTGATTTTCA
   112261 CCCGATCAGC CAAACAATAT CGACGCAATA TAAATTCAGG AACACAACCA CTCCATCTTG
   112321 CACGTAGCTT TTCTACATGC AAGTGTCTTG TTGACTGTAT TCCCAAAATT CTTGAAAGCT
   112381 CATCAAGGCT GATGGCAGCC CCGTTGAAGA AAAACATTGT GGCCATACGC GCCCTTATAG
   112441 GTTTAGTTGT TTTGCTATGA CAGCAGCGCC TAGATTTTTG TTGCCGCCTT CCCACATAAT
   112501 GTCAAAGCCA AAACTTCCCG CGTACTCAAT GCACTTGTGG TGCCAAGGTT CGTCTGCATG
   112561 CACACGCAGT TTTGCTTTTG TATTGCCGTC AGCCAGCAAC TTGCTTAAGG TCAAGCTGTC
   112621 TGCACTGGCT TTACAAAGTT CTGGGTAGCT CATAGCAAGA TGCAACTTAG GTTGCACCCC
   112681 GCGCCATGTT TCTTTTATGC TGGACACTAG AGGTTGTGTG GCTTTCAGCC TTACACCTTG
   112741 ATGTATCCAG TAATGGTGAA CGTCTAACAC CAATGGTACT AGGTCACCGA ACTCATCCAC
   112801 GACACGTTGT GCGCACCAGC TAAATTCATC GTTTTCCAAA GTGAGTAGGT TCTGTACGTC
   112861 GCTGCTAGCT TTCTTGATAA GCTCACGCAT GGCTTTGACG TTAGGATCCT TTAGACCAAC
   112921 ATGTACGTTA ATAGACAATC CATCTGGATG CCAACCTTTG TACCCCATAC GGGCAAACAG
   112981 CATAGCGTGG TATTCTAGTT CTGCGATACT CTGCTCCCGC ACCAAAGGGT TTTGGCTACC
   113041 TAAGACAACA AACTGACCTG GATGAAAACT CAGTCGTATT TGGTGCTTAC GCGCGTATTT
   113101 ACCTGTAATC AGTAGTCGCC GACCTATTTC GTCCATGACC CGGTTGTTGT CATAGAAAGA
   113161 TTTTGAAACT GGATGTGTAA AGACAGGCAG TACGTCACTA CCTATACGCC ACATACGGCG
   113221 ATGTGCGGGC CACGTTGCCA CTGTTCGTAT TTGGTTGTCC AACGCCAAAA GATTTCTGTG
   113281 GACTAAAGCC CACAACCATT CTCGACGGTC CCGTACAGAA AGTGAGGTTA ACTTTTTAAC
   113341 GGTAGTAGTG CCCAAATTAG CATCAGGCAC TAAACTACCG TCAGGTGCAA GCATCTTGCA
   113401 GGCTGCGCCT ACTTTAATCA TCGCACACCC ATGAACTTGA GTACGTCGCC GATGAGAGCA
   113461 TCGGTCTGGC TGTGATCGCC GCCGATACGA CTGCGTGGAT TCACGACCAT GCAGCTATTG
   113521 ATCGCGGCAT TCCAGTCTTC AAAGCCTTTG AAGGATTCAT TGGTCTTGAG GTTACGGGCG
   113581 TTGCGGCCAA GACCGCTACC CATCACCGGG GTCATCTGCA ACTCCATGTC GCAGGGCTTG
   113641 GCAGTGTGAC CGGGTTCGTA GCGGAATCGA CGTGCGCCGC CGTCCCAAGC GTGGTAAGTG
   113701 CCCTTGTACT CCTTGATGGT CACCGCGTTA CCAAGCGCAG CTAAATCTTT GGCGTAGCGT
   113761 TCGCAGACAG CCACATCCTG ATAGTCTTCG CGGTCACGAT CAGGGAGGGC GAACATGATG
   113821 GGAGCAGTAG CCCGGTCAGT GTCGTCGTTA GCGCGGTAAC GGATATTGCA CATGCCGGGG
   113881 TACAGCGGTA TGTGGCCTGC AAATTTGGCC CCGTTGGTGT TGACCGGGGC TTGAAACATA
   113941 GGCCATGCAC TGTAGAACGC CGGGTTACCG CCACGGCTCA TGCCGATGAC AAAAATACGC
   114001 GCTGGGTCAA TTTGTGGGTG GGTGGCAAGC ACACGTAGGG CATTCAGCGC ATCCGCAGTC
   114061 TGCGAGGCAA TAGTGACATT CGCGTTGCCT TGATTGGTTG AAGTGCTGTC CACGCCTCGC
   114121 GGCTTGTAAC TGTCCACCAC GAACACTGCC ACACCTGCTG GGTTCATACG TGCTGCCCAC
   114181 AAGTCGTATG CCCACGGTTC GACACCGCCG CTGCCGTGCA TGATGACCAG TGCTGGTACT
   114241 CGACTGCCTG CGTTGACGTT GCGCGGCATC AGCAACTCAC CTGTGATGGC CTGGGCTCGT
   114301 GTGTTGTTGA GATTGCGTCG GGCGTACTGC CACATATCGG GAGTGTTGAT GCTTTGAAAG
   114361 TCAATGCGGC CTACACGGCC ATCTGCAAGG TTGTCTGTTT GCGCACTTGC AAACGTTGTT
   114421 ACTACACAAC CTGCTACAAA GGCTGCAATG GATATAAACG ATTTCATGGG TGTCCTAACA
   114481 TAACGTGGTT TGTTTACGAT TACAGCGTGA AACAGTGTGA ATTGCGCACG CTGCGCGTGC
   114541 TTTTATTTTA CCACGTATTT TCGAGAATTA CAACAAAAAA TCGAAAAAAG TGTCAAAAAC
   114601 GTGCCAAAAA CGTGAAAAAT CACGTATTTT TAGCCATTTT TCACGTTTTT TGGCACTTTC
   114661 CAGCACAGTC GCTGGTTTGG CCTAAAAACA GAGCTTGCTA CCTCTAAATC GGTAGTGGTG
   114721 TCCACCACGG ATAGCTGACT CGGAGGGTCT TTATAGGCCA TAGCTTCCCA CCAAGTAACA
   114781 AAGTGATTGA TCTTGCATTT TATGCGTGTA AGGTCATCAC TGGACTGCAC AAACCTGCCG
   114841 TCAGCTTTTA GCACATAACG CATAGCCATT GTCCTTTTGG TCTTGTTCTT TGTTGTCTAA
   114901 TGCCCACTCT AGCTGTCTAA TGTAATTGTA GGCAGCAGCT ATCTTTACAA AATAGGGTTC
   114961 ACGGCGTACA CGATCTTTTT GATTAGCCAC AGCTAGTGAC TGGACAAACT CAGGTGTGAG
   115021 AACTTTTGGT CCTGCATGTA CACCACGAAT CAGCGGCCCA AGATATTCAC GGCACTTCGC
   115081 ACGTTTGAAC TGCATCAACA TTGATGTCCA TTGATCGGAC AGCCTGCGAT CCTGCATCAA
   115141 CATACTGTTT GCAGGGACGA ACGCCTCTTC TGGCAGGCAT TCTATAAATT CTTTGATTGC
   115201 TCGTTGATAA GCGTTCCAGT CTCCGGCCTG CACTCGTGTC TGTTCCAGCA TGTGACTTGG
   115261 CAGTTTATCT GTCACAAGTG TGAGTTTTGT CCTAGCACGT ACATCCATAA TGTCTCCTAC
   115321 AAAGGTTTGA ACAAGCCACG AGTGTCATGC GTGTATAGGT CGTGCCAATC ACGGGGCAAC
   115381 TGTGTTACCA TACCTCTTGC GCTTTTACCA CTATTAAAGG TGCGCACTAC TCGTATACCA
   115441 CTACTTGCGG TTAATTCTTG TGCAGGTACA AATACAATAA CACCTTGACT TTTGTGATGA
   115501 TGTGGATTTC TAGGCGTAGA CACCTTACTG TTGCTGGTTT CATCTACATC ACCGTACCAC
   115561 ACGTTTTGTG CTAAATGCAG CCTAGCTCTG ACGTAGCAAT CAGGGCTGCT TTGATCTGTG
   115621 TTTTCAAAAA GCATGATCGG AAAGCCCTTC CGATATGGAA TGATGATTGT GCCCTCTAGT
   115681 ATCACAGGCA ACGCCCGTTC TCCGTGCTGT GGAGACACAC TTGCACTAGG CTCGTTTTGT
   115741 TTTTGCACCA CTTTTGCCTC CATCGACTAT CATGGTTGTT GCCCCATTCA ATTCACTAAG
   115801 CCAAGCTGCC ATTGCAAAAT GCGCCCAATG TTGGTGTTGT CGTCCAATTG CATTGCTGCT
   115861 GCCTTCTTCA AGATGAAGAA TTTGCAGTTG TTGGTCAACT GCCCACGTTG CACCGCAGAA
   115921 TCCAAGCATG GGTTGGAGCA CAGGCACTCC CATGTCGCGT ACTACGGCAA ACGCCACCAG
   115981 CGTAGTGGCG TGCTCCCACG AGGGCAATGT TACTGGATGT GTTCTGTTGT ACCACCCAGG
   116041 TTTTGTCGGC AACGTGCAAA CTGCATAGGC TTCGTTGCGT CCAGCAACCT GTGTCCACCA
   116101 ACAAGTGGGT GAGTGCTGGA AAACAGCATT ATTTTTCAGT GGTGTTGCAG AAACATCCCA
   116161 TGCTCTTACT TGGACGTTAG AGGTGTCGGC TTTGTCTGAC AAAAAAGCCA GTAGCTTTTG
   116221 TGTAGCGTTC GGCTGCCAAA CAACAGACGG TTTGGGCCTA ATGGATTTGG CTTGACGTTT
   116281 GGACATGAAT TTTAGTCATC CATATTGGGT TGACGTTTGT ACCTACGTTT TGTTGGTGCA
   116341 ACATACCGCG AGTACGTAGC GCCTCTACTG TGGCGTAACA CCAAGTTTTG GTTATAAGGG
   116401 GATTTTGTGC GATGGCCTCA AGATATTCTC TTGGAGGCGG TTGTCCTGAG AAGGTGGCAA
   116461 CTGCTTCTTT TGCAGCGGTC AAACTTTCAT TTATCGCGTT GTTGCCCACA CAAACAATGA
   116521 CGCCTTGCAT CATTACTTGA GGGTGGGCGA TTTGCCATTC TAGGATGGCG AAACGTGGAA
   116581 CATAACCTAG TTGCCGTGAC AGTATGGCTG TAAGGCCCGC TGCCACGACA TCAAACATAA
   116641 CGCTAACCAC CATACCATTT GACGTGGGCA CGACAATTGT GTAAGGAGTT TTTGGAGGCA
   116701 TAGCCTCCAT GCCTGCATAT TCTGCAAGTT CTGGCAAAGA TTCAATCATT GTTATCGGGG
   116761 CTTTTTCCAA GCATTCCCAC AATGCTTTTG TATCTACGCC GGATATTTGC GCCTCTTCAA
   116821 GAAGGCTTTT GATCGGTTCA AGAATCATTT TGACTACGAA CCTCACGCTG TACCGAAGCT
   116881 ATAAAACTCT TGTACAACAA GTTTTCACCA CTGGCGATCT GCGCGTCAGG CAGAGGCTCC
   116941 AGGATTATCA CGTTGTCGTC ATGTTCTACA ATTAAGCCTC GTAAACTAAT GCCGTTTCGT
   117001 AGAAAGACTT TCACACGGAC TTTTTCAGAA ATCAACCCGT CAAAGTGCTT ATTCTCTACG
   117061 TGAGTTTTTC CTTGTGACAC TTTAGGCTCC TTGGTGTTGA GGGTTAACCC TCAACACTTG
   117121 ATTTACGGCT GTCCGTTGTC AGACCATTCA TCATCCCCGC CATCAGCGGT AGCTGCGGCA
   117181 TCCACTACGG GTGATGCGTT TGCGATGGGC GCAACAACTA CAACATTAGT CGTCTCATCT
   117241 TGCACAATTG CCGCAGCCAC ATGCTGTGGA GATTTTGCAG AAGGCACCAA GTCCTCATCC
   117301 TCATCAGAAT GAGTCTCTGC TGCTTTAGGT ACTTGCACTG CTGTCGGTGC ATTGCTAGCC
   117361 GTTAGCGATA CAGTTGCTTC GCCTTTAGGC ACCAGGTCGG TATCCTCGTC TTGGTCATCA
   117421 TCACTTGGGC CGCTATCTGC ATCGTCGGTA TTTCCGATTT CAATGCCGTA CAGCGCCGCT
   117481 GTTTTGTCGA AAACAAGGTC AAGAACCTGC TCGCTGTCTT TGGGGTCAGA GCCCGCAAGA
   117541 CGATCAACGC AACGCTTCAA TCGCGCCACA TCTTTTGTAT ATAGAGCCTC TGCGATAGCA
   117601 TCGCTGGCTT TTTGAATGTT CATACCAACT CCAATTTGGA AGTGTAAGGC TGGACAGCCG
   117661 GGCGTAGACA ATGTTGGACA GTCATCCTGA AATTTGGTTT CAGTGAGCAT CAAGTAGGCA
   117721 CATTGTAGAC ATTTTTTACT ATCCAGAGGG ACAAAGGTTT TTACCATTAC GGCTCCTTGA
   117781 AAAATGGGGG CCTGGCCCCC CATTTTATTC ACGCGCAATG ATTAGTCCCA AGAATCGTCG
   117841 CCGTCTTCTT CGCCGTCCTC GTCGTCATCA GATTCTTCAT CGTCAGACTC CTCGTCTTCG
   117901 TCATCCGATT CTTCGTCTTC GTCATCGGAC TCCTCGTCAT CGGACTCTTC CTCGTCATCG
   117961 GACTCTTCCT CGTCATCCGA TTCCTCTTCA TCACCGTCTT CGTCACCGTC CTCATCAGAC
   118021 TCTTCTTCGT CTTCGGCTTC TTCATCCGCC TCAGCCGCAG CCGCGCCACT CATGGGAACG
   118081 ATTTGGACAT TCGCACCGAC ACTGACTGTA GCACCGTCCT CGAACGTAAC GACTGTCATA
   118141 CCGTCTGCCG CGTCAACAGA GGTAACGTCA TCGTAGCTGC CAATGCTCTT GAGAGTTGTA
   118201 TAGATGATGC GAGTTTCGGT AGCCAACAAA ACATCGGCCT TGGCAACAAA CGTGGACTTA
   118261 CCGCCTTTCT TGTAGACGTA ACCAGCACTG CCGCCCTTGA TGCTGTCGAG GTCTTTGACT
   118321 TCGATTGCAA CGCGCACCAT CAGGTTAATC GCAAGCAAGG CTTTCTTGGC TTTGGGCGCT
   118381 GGTGCAGCTT TCTTCACAAC TTTCTTGGCT TTGGGCACTG GCTTTTTGGT TTTAGCAGGA
   118441 GCCGCAGCTT TCTTCACAAC TTTCTTGCCT TTTGCCGGAG GTGCAGCTTT CTTCACAACT
   118501 TTCTTGCCTT TTGCTGCTGG TTTTTTGGTG GTCTTTGCCA TGATTGGTTC CTAGTTAGGT
   118561 ATCACGCCCG TGAAAAATGA CTTGCTAAAC CGGGCCAGTC TAGTTCGTCG CTATCCATAT
   118621 GGATATTTAC AGTCCCAAAG CCAACCACTT TTTTGGTGGT GGCATTAGCA ACTTATTGGA
   118681 TAAGGGTTCC AAGGTGTCGC GCCGAAGTGC GTTCAAAGAA TCGCTATCAG TGCTCACTAC
   118741 TCGTATCCAC CCAAATCCGG TGGTGAAACC TCGTGCCGCA AGCAATTGCA TGTTACACAG
   118801 TGGATTGTGG TGTTTACCAC AGGTATCCAC AGCGTATGCA ATTGGCACAC GACACTTATT
   118861 TACATCGGTT GCGCATTGTA CTTTAACACG CAGCCTTTCT GGCCGCACAC CGCCCCAGTT
   118921 ACGGTAGCCG CATACGTCAA TTCTTTTTGG CCAACCTTTC AAGTCCAGTA TTGGGTCTTT
   118981 GTCATTGGGT TGACGTTGGA ATCTGTAGTA GTCAACCTCA AAAACGTTAG TGCTCCATAC
   119041 CGGGAGCAGC AATACGTTGC TGTGCTTTCG TCCCAGACGC TGAACTTCGC GTCTCAACTC
   119101 CACAAACCCG CTGACTGCGT GTTCACGCAA GGGCGGTGTG CTTGAAACCA TTTGTTTAAC
   119161 CATACAAGTC CATGTGCCTC ACATAAGGCA TTGATGTCTG CACTGTATTT ACCAGGTACA
   119221 AGACGAGGTA CTATATTTTG CATAGCTCTG CTGCTGACAA CCTTGGTTTC TAGCCGCGTT
   119281 AGCTTATAGA ACTTACGTAG GTCTTCGCGT TGCGCTGTTA CGGCTGCCTT CCAGCGAGGC
   119341 TGGAGTTTTG CGCGATTTTC TACAACTGCT CGTAAACTAC CCCAGCGTTT CAGTAGCTTA
   119401 ACCGCCAATA CAGGACCACA ACCTTTCAAA CCTGGTATAC CGTCAATGCT GTCGCCGCAC
   119461 AGTGCTAGGT AGTCTGCAAT CTGCGTAGGT TTGATTCCGT AGTGCTCGCG TACACGCTTG
   119521 GTGTTCCACA GTTCAGGACC ATTTCCACGA TTGCGTATTG TGCTGCAATT ACTTCCTACC
   119581 AGTTGCAGGA AGTCTTTATC GTTGGACACT ACCAAAACAC TGCGATTGGG TAGTGTGGCT
   119641 AACGCACCAA TTGCGTCATC AGCATCAACG CCTGCTTTTT GCAGCACGCA TATACCAGCG
   119701 GCTCTTAAAA TATCACGGGC TACATCCATT TGATGATGTA GGGCATCATC CATATTGCTG
   119761 CTGCGCTGCG CCTTGTAGCC TGCGTAGATT TTCTGCTTTT GCACTCTTGC TCCAGAGCCG
   119821 TCAAAAACAA CAGCAACCTC ATCGGGTTTG AAAGTCTGAA TATCCGAGAT AATGGATTTT
   119881 ACTGTTCCGT GTATCGCACC AGTGGGACGA CCCTTATGGG TTAAACGCAT AAGTCCTTTG
   119941 TTACCTGCGC TTCTATGGAA TAGATTGTTA CCATCCCATA TCATGAGTTT GAGTACATGC
   120001 GCTTTGTCGG GTTTGGCACT GGCTTTGTTT TTCATTTGAT CTCCAGTCAG ACTGGTACAC
   120061 GAAGGCCTGC TTGCATGAAG GCGTGGCTCA AGTTTAGCTT AGCCTGTTCA TTTGCTTGAG
   120121 ACAGCACAAC ATCAAACATG CTGCCTGCCA TACCAATCGC AAGTTGCTGA AAGTTGACTT
   120181 TTTGTGCAGC GTCTAGGCTG GGGGTCATGC GGTTTGTTGC CCAGTCGGTT AATTGGGCAC
   120241 CAACGGCTGA ACTGGTGTCT GCCAAAGCAG AGGCTACCAA TGGTTTTAGA TGCTCATGCA
   120301 GAGTTGACCA CACCAATTGA CGAAAAGGTG TCATCTTCGA TCCGAATGCC AATGCAGGAC
   120361 GCTCTACGCG CTGTTTGCCT GCGTCGTAAT AGCTATCGGC CTTCGGGTCA TAATTTGGAT
   120421 TGTCAACTAC AACCTTGGTT TCAATCACAG TCAAGAGTTG TTCAGTTTCA AAGAATGCGG
   120481 TGACCTCTCG GGTCACCATT TCGTCGATTT TTTCGGCTGG GATTAAACCC ATAAAAGCCT
   120541 GTAGCACACG TTCGCGCATT ACGTCTTTGA ATTGTTGGCT TTCTGTGCTT AGTGCAGTGG
   120601 TCATGTGAGG CCTCTTAACT TTATTACCAT TTGGTATGGG TGGTGCCGAT GGTAGGACTT
   120661 GAACCTACGA CCTATCGCTT ACAAGGCGAT TGCTCTACCA ACTGAGCTAC ATCGGCGATG
   120721 CGTTTGCTTG CAACGTGACA CGCGCTAGCA AACTAAACTT CTGAGTAGAA TTGTAGCATG
   120781 CCCGAAAACA CGGCGCAACT GCACATTCTT TTCAGTGATA ACTACACTGG TATCTACTCT
   120841 GTAGTGAACT CGTCTTCGAG ACGATCAAAG TCAACAGACA ACAACTGTCC TGAGTCGGTC
   120901 TTTAAGACAA CTGCGTTAGA ACCAATGGCT ATAACGTGGC CTTGTGTTGC ACCTGTCGTG
   120961 TCTCGTACAT AGTTACCCAA GTGTTCTTCG TACACGTCAA GATATTCTTG CTGACGTTCT
   121021 GTAATGGAAT CGGCACAACA TTCCGAGAGA GGCTGCCAGA CTTTGGAAAT AGATTCAACG
   121081 CACTGGACTA CAGCCCAAGC CACCACTGCG TATACACCAA ACACAAACCA GGGATTTGTC
   121141 TGTACAAGTT GTCCCACTGT TGTTATAGCT GTTTCCATTT TTTGTTCCTG TTGTTAGTTT
   121201 GGTGCCCGAA GCCGGACTCG AACCGGCATG CACCTTATGC AGGTTGCGTT GGATTTTAAG
   121261 TCCAATGTGT ATACCCAATT TCACCATTCG GGCGTTAGTA CAAAGAGTGC GGCCATCAAA
   121321 GGCATTTTAT GGAATGTCGT TGCTGTTCAA AACGAGGAGT TGCCATAAAC GCACAGAAAT
   121381 CTGTTGCCTA CTACACAACC AATAAAGGTC GGCGCTACGT CCAGTACGCC GATAGTCCTT
   121441 GACAATGCGT GACGCTATCA CGAAAGATCG TGGCTACCAA GGATTGTTTC TGTTGCCAGG
   121501 CACGTGGGCC CCGTGGTCTA CTGCTTTTTA GGCAGCGAGA CGCACATCGT AAGTGCTGTC
   121561 GTTTGCATTT ACAGGTTTTG CTAGTTTAAC GGCATTCGCC TGCCGTGTTG TAGTCTCTGC
   121621 TATCTACCGC TGTCGAAACC ATATCACCCC CAACAAAGCA CACTTATAGC AGCCACCATC
   121681 AAGCCCTACG GGACTTGTTC TAAAGGGCGC CCAGTGTAGC TGCCTTGCTT TCGCCACTCT
   121741 GTTGATACAA CTAGAGCGAA AGTGTGCTTT GGTGGAGGTG GCGGGAATTG AACCCGCGTC
   121801 CAACAGTCCT TTACTTTGAC TTTCAGTGCG GTTGACAAGT CGCATGTCAA CGGTTAGTCC
   121861 CTTTCGCACA TACAACAATG TTACTGACCC AATCACCAAT AATAGTGGTG CGGGCGTTTT
   121921 TGGTGAGGAA ACAACGGCGT ATCTTCAAGA TCAGCAAGCG TATGCAATTT TTGCAACAAC
   121981 AGGCGTGTCT CCTGACGTTG GGCACGAGTC ATCATCAAGT TGACCCACCA ACTTGGTGTG
   122041 GTCATACAAC GACGACTATC AAGATGATAA TCGCGTGCTG CGGTTGCTGC CTCCGCTGCT
   122101 GTTACGCTCT CTGCTTGAGG CTTACCGTAT GCGGCGCTGT ACGCAGCCCA ACGATACACA
   122161 CTATTTACAT AGTAACGTTG TTCCCAGATG TCGCGCTTGC GACGAATTGT GCGGCTCATG
   122221 GCCTGCTCCT ATAGAGTTAA TCTATAGCAT GGTATTCCCC ATATATGTTG GCATGACGAT
   122281 TTTGGTAGGC CGTGAGGGAC TTGAACCCCC GACCAAGCGA TTATGAGTCG CCTGCTCTGA
   122341 CCAACTGAGC TAACGGCCCT AAAAAGGTGC CGGTTACATC GAGGCTTAAA CCCTCTGAAT
   122401 CCGGCGGCAA GTCTATTATC CGTCCTGTCT GATTACGGGC TGGTCAGTAA TCTCGATGTG
   122461 CATGTCAGAC CATTATGGCG ATAAACAGCC AACACCTTGG AATTGTGTGT TGTAAACGTC
   122521 GTCTTTTCCC ATTACTGGGT GGCCCACAAC GTCACTGCTA CTGAGTTTGG CTTTGTAAAC
   122581 TAGGCCTCGT CAGCACGCCT GCAATTGAAT GCACATCAAA GCTCTGCAAC TTACCAGACG
   122641 CAGCGTAGGA TACCTACGGT GATTGTGCTT ATGGTAATTA CCAGAGCGCC CAGCATTACT
   122701 GCTGTGGCAT GCTGCTTTGG GAGCGCAGCG CGTTTAGCCT ACAATGCTGT AAGCTAAACC
   122761 ATTGGCACGC AGTTGCGTTG CCGTTGCGAG ATTAAGGGTG CGGTATCCAC TGGCCTTGAC
   122821 ATCGAAGATC GTGATGTACG GACGCGAATC CGCCACGGTC TTGTTTTCTC CGCCCACGCA
   122881 GTGTTTATGA ACGCCCAAAC GTCCATTGAG TGCTCGCGCA CAACCGTCCT GCTTAACGAA
   122941 ATCCACTCCC ACGAAACGAC CATGCAAACT GCGCAGAAAC TGCGCAAGCT GCGTGCGATG
   123001 GATGCTAGGC ATTTCTGCCG TAGCAACCGA GGTCATGTTG GGAACTGAAT TTTCATTCAC
   123061 GATAGCTGCT TCCGATACTG ATTTTTCAAG CATAAGACAC CTCATTGGTT AATCAACAAA
   123121 AAGTGCCACA TTGCTGTGGC GTTACCGGGT AAGACCACAT TGCTATGGTA CACCCCGCGC
   123181 CTAGGTAACA ACTTCCTGTG ATGACCCCAA CAGGCCAACT ACGAGCATGA ATGCCTCGCG
   123241 GTAAGTACAC CTTTATTTAT ACTTACCGCG TAACACACTC TCCTGTGTTT GGACTATCTC
   123301 GGACTTTTAC CGCTGCTTTA GAAACGACGC TAGCGCCCAC GTCGAACAGT TCGCTTGAGG
   123361 TGCTTGCAAC ACCACAATTT CGTTAAGGCT CGCACTGTTT GCGCGAACTC CACCACCCGA
   123421 TTATCGGCAG AACCGGGACT GTTTTTTTTT GGCGGAAGAT GTGAGAGTCG AACTCACTGG
   123481 ACTATTTACA CAGTCCTACG GATTAGCAAT CCGCTGCCTT ACCATCCGGC CCATCTTCCG
   123541 TGTTTGGTGG GTCTTGACGG GCTCGAACCG CCGACATTCG CCGTGTAAAG GCGACGCTCT
   123601 ACCAACTGAG CTAAAGACCC TTTATACGAT TCCGAGACTT GTTTCCAAGC TGACTACTCG
   123661 CCTTTAATCC GTTGTTACAC GGTAAAGAAA TCACCCTTAG GTTTGCACCC TCGGCTACGG
   123721 TCAGTTGCCC TCGTCATGAC ACAGTGGTCG GAGTAGCAGG ATTTGAACCT GCGACATATT
   123781 GCTCCCAAAG CAATTGCGCT ACCAGACTGC GCTATACTCC GTGTGTGCTT CCCACAGCAC
   123841 TCGCTTGGCG TTTTGCCTTG CAAGCACTGT AGGCTGCATA CTTCTATGGG CGATCAGACC
   123901 ATAGTTTCAT ACAACTTGTG ATAGCACACA GGTAGCAACT CTGCGCCGTT CACCGTACTG
   123961 CGATGGCCGC TTGCTGGGCG GCGTTGTAAT AATCTTCCTC CCAACCACAC TGCAAACGCA
   124021 GTCAACACAG CGGTTGGGTC ATTCATACCA CCTAGGTGGT TTCGCCCTTT TTAAGGTCGA
   124081 GGGCTCGTCA GTGACTACGA CGCAACTATC TTCGATACTT TACCGGAATG CGTTTCAACC
   124141 ATCTGTAATA GGCGTCAACA ACGCTTATGT TCCATAAGGT GTCTTGGTAA GCGTCATGTG
   124201 CTACTGTTGA TCGGTCTGTT TCACGGTGCA CCCATGTAAT GGTTTCACGA ATGGTGCGAA
   124261 CATCCCGCTC TTTGCGGAAC CACCACAAGG GCTTAGTGTC TTTTACGTCA ACACCCAGAG
   124321 ATTGCAGTAT TGCACTGTCA AAGCTCAAGC CGTTTATCCA TACCTCTTCT ACTTTGTCGG
   124381 TGCAGTCACG TAACACCTCA AAGGCTTTTG AGACAGACAT TACTGAATAA TCACTGGTCC
   124441 CATAAAGATG TTGGCGGAAC GCTTCCGCAC CTCTTTGTTT TTCGTGAAAT TCAACTGTTT
   124501 GTGGTGACGC GGTTCGCCCC AATCGCATCT GCTCAACAAG GTCAAGACGT ATCAATTCTT
   124561 TGCGAACTTC ACGAGGTTCG CGGTCTTCCT CGATTTTTGC TACAACGCAG GCAATGTCAA
   124621 AGACTTGACA GCGTATACCC AAATCTAGGG TTTCCATGTC TAACGATGCT ATCAGCTTCA
   124681 TTTGAATTGC CTTCTTGGCA AGGCAAACTG AATTGCCTTG CACAGTGCGC TGTTATTCGC
   124741 TACCGCCACC GATATAGTCG CTGATGTCTG CGAGGTCTAC ACACGGCGTG AGTTCACGTA
   124801 CAAACACCAG ACGTGCGCCT TCGGGAAGCA CAAACTCTTC ACCTGCTGCA ATGTCCACTT
   124861 CTTCAAATGG GTACAAACCA GTATCAGCCT CACCGCCGCT GCTACCATAC TGTTTACCGC
   124921 TTTCACGGTA CGCCACTTTT ACTCCAAATT CACCAGCAGT TACTTTCATA CAAACCTCTA
   124981 GGGTAATTTG GCGGCTGAAA GCACGCAGCC GCCCAACGTG TTGGGAAATT GTGTAGAACA
   125041 GTAAAATTAG TGCTACACAA TTTCCGTGGG TTAAGCGCCC AGAATAGCGT CTTTGAGCTT
   125101 TTTGGTGATG CGTACACGCA CGCGGAAACG TGCAGGTTTC ACATACGCAG CTTTACCGGG
   125161 GCTCTTGACT TCTACGCCGC CAAAGCCCTT GACCATAGTG CCTTTCTTGA CCGCAGGCAT
   125221 CTTCTTGGCT GGTACGTGAA CTACGGTGAA AATCATGCCC AACAGCTTGA CTTTGTTCAC
   125281 ACCGCCTTTC ATGGCGCTTG CTGCAAACAC TTTTTGTAGA TCGCCGTGTA CAGCCTTGAC
   125341 TTGCTTGCGT TCAATGCCTG CTTTTTCCAC TCCGCGTTCG ATCAACTGTG TTTCAGTGAA
   125401 CGATTTTTTC AGCGGTTTGA GGCCGTCAAA CAATCCAGGC GCTGCCACAC GTTTGGTCTT
   125461 TGCCTTGACG ACTTTCTTGC TGGTTTTTGC ACTGGTTTTT GCAGGTTTAC TGCTTTTGGC
   125521 TTTGGCGGAT GCCTTTGCCG ATTTTTTCGT TGCCATGTTT GGCTCCTAGT TTGGTAAAGG
   125581 CCTTGCGGCC AAATGGATGA TGAGGCTGTT GCTGGCCCTG CCACTGGGCA ATACTACCAA
   125641 AAAGACACCG GCGCAGCAAC ACGCCGGTGT CGGTAACTCT ATTTACAGTG CTGTTTGCAC
   125701 TGCCTTTGGC GCGGAGACTT TTTCCAGCTT TTTCCGGCGT TTTTCCAAGG TCGCTGTTGC
   125761 CTTGTTAACG TCTGTTTCAG CCCGTCGAAT TTTATCCTGT GCGGACTCAA TCTTGAGGCT
   125821 ATAAGCTGAA ATGTCACTGT AGCGAACCAA CGAGGTGATT GTGTCAACGG GCGCAACAAG
   125881 CATATCTTTC TTGCTGCGCT GGTGAGACAA GTCCTCAAGC AAAACATAAC CACGATTACT
   125941 GGTCTTCTGC CCAGCGACGA TTTTTCCTGC TTTTTTGCTA GGCAACACAA AGACTGCTAG
   126001 CAAAGGCAGT CCTGTAAAAG GCAGAAGTTT CTTTTTGTCG CACACGCCAA TGGGCGATGC
   126061 TTGATCGGCT TTGACATGCT GCAACACAAC GGCCTTGAGT TTTTTGCCAG TGACTGTGTT
   126121 TGAGTGTGAA TGATTAAGAC TCATGATATT CCTTTCGGCA AACGTGTTGC CTACTGTGGT
   126181 AGAAAAGCAT CATAGGCATC GAAACCCAGT GGATTTGTTC AATACCTATG TGCGGACTAT
   126241 GAAAGTGCAG CTTTGTTAGC TGGCTGCACC ATCAATTGCA GCCAAGCGAG CGCGGAGCTC
   126301 CTCGGCACTG AGGTTTTCAA GTTCAGCATT TTCTTTGCGT TCCAACGCAC CAGCGATGAC
   126361 CTGGCGTTGT GACGCAGCCA GGCGTCGCGC TTCTGCGGCC TGATTATCTT GCTGTCGGGC
   126421 AGCAATCACG TATTTGACCA CTTCGAGTTG AAGTTCAGCA CGGGCACGGG CCGGATTGTT
   126481 TGACGTTGCA ACAAAGCTCT CTTCACTGAT GCTTTTCAGT TCAGCGTTAA CAGCTTTTGC
   126541 TACGCTGTCA AGGTCAAAGC CGTTCTTTGC TTGCAACGGC AAGTCCCAAA GTTGTTCTAC
   126601 GGTGAGGTCA CCGCGCTCTG AGGGGAAACG CAGCTTTTGG CGTGATGCTG CAATGAACAA
   126661 GGTGTTTGTA TCTGACATAG TGTACTCCTG GTGTGATTAA AATGATACGG TGTACTCGCG
   126721 GGTGGCACCA CCCACAACTA CTCGAACGCT GGCAACGTCG CCGCGTGTTG AAGAAAAACC
   126781 CAAACCGCTG AGTTGCTTGC TGTTGGGTTC GCATCGACTA CGGTTGCCCA AAACTTCAAA
   126841 GACTTTACGG TGAGGCTCCA ACTTTTGGGA AAGAAACTCG TTGTAAATTC CGCGTGTAGT
   126901 TTCTGGATTG CAACAACCCA ACAGCATAAA GAACCAGTGC TTGTTACCAA CAGCCTGATC
   126961 GTCCCAATGA TTGGGGCTAT ACATAACTGT CTGCACTGGC ACCCAAGACT CGGTTTTGAC
   127021 GCCCCACTTC TCTTGGCTCA CGCCTTCGGC GGTAATGGCC TTGTCATTGA TTTTTACGTC
   127081 AACAATATGT CCACTCTTCA CCGTCACAAT AGCAACGTCA ACGGTTTGAC CTGATTGACT
   127141 GCCTTTTGGG TAGCTGAGTT GTCGAGCGCA TGCACGATCA GCGATTTCAA CTGTAAAACC
   127201 AATGTCCACG GTTTCCCGGC GGCTGTACTG GTTGACAGTA ATCACGTATT TACCATCGGC
   127261 CACTGTTTGA AAGGCAATGT TTTCAACAGG TGTTCGTGTA GAACCGCCGC CTGCATTCAT
   127321 GTCAACGTCA AGATGACCGT AGCGGCCTCT CTTGTTGCCA AAGAAGATGT GCTCGCCACC
   127381 CGGCGTAAGA CAATGCAAAT CGAGGTCATC GTAGTTGAAC CATTCCAACG AGAATCGCAG
   127441 ATCGCCTTCT ACGTTACCGC CAGCACGTTT GACCTTTTCA CGAATACTGT CCGTGAGGTT
   127501 TCCGTCATAG CTCCAACCAA AGTTGTTTTT CCAACGGAAA AGACCTGGGG CATCAGGGTC
   127561 TGCGGGCGCA GTGAGGCTAA CAAAGTTAGT GCTGTGCTTA TTTCGCACCA ACAGTTGCAT
   127621 GCTTTGCGCC TTCGGTGCAA CGTCACGTAA AAAATCTTCT ACGCTGATTT CTACACCGGC
   127681 CCGGGCCGTG CTTGGTGCAG CAGCCTGGGC GACTTGCATC AACATATCGT GCGTACCGCC
   127741 TCGCAAGAGG TTCTTGTCAC TGTTGTTGAC CCAGAGTACG TTGTTTACCG CAATGTCATT
   127801 CAACGTTGCG TAACGTCGTT GCAATGCAGG TTCAAGCCCA AGGCTGTTGA TAGTCTCCAT
   127861 AGCCGAGTTC ACCATGCCCG GGGTAATCAA CGCCGTTGTG CGTTTGTAGT TGGTTGGCGC
   127921 GACCTTGCTC TCAAAGGACT TGACTGCGGT ATCCAGATCG ACACCTTCGC TGAGGTCTAC
   127981 AATCAGTGTA CCGATCACTG TGTTACGGAA GCGTGCTGCA CGATCAGACC AGTTCTTGAA
   128041 CAGGTAAATT TTCTTGGCGC GTTTATTGGG CGCAGCATTC CAAGCAGCAA CGTGCTTTTG
   128101 GAAAGCACGG ATTGCAGGCA GATGCTCTTC TCCACGATAA AGTGCCTTTT GTTCAATGAG
   128161 GTCAAGCACA TCTGCAAAGG CGGATGGTTT GAGCTCCTCA ACGCCACGAC GAAACACCTG
   128221 AATGCTGCTG TCAAAATCAG CCAGGACAGG CCCGATCTTG TCTTTTGCGG CAAAGTGCTT
   128281 GCGATCAATT TTGGCCCAGA AGTGATGCCA ATTGATAACG TCACGGTTGT CCAATGTTTG
   128341 CCGCGTGCTT TCTGCGCCGT ATTGAGGTTC GCTGCGGCGG AAAAGACGAT GCAAAGGTTT
   128401 TGCAATTACC CATTCACGCA TTGCAGCAGC AACTTCTGCA TAAGGTGAAG GCAACCCCTC
   128461 AACATCCCAA ACAGTGTGGA TTTCGTCGTC AATGATGGCT ACAGCATTGC CTACGTTCTT
   128521 GACAAAGTTT CGGCAGCAAC TGCAATCGTG CTCTGTTTTG GTTTTGTACA GTGGGTTAGT
   128581 ACCGGGCGGG AACGCCGCCA GATACGTCTC CCACAAGCTG TCAGTCTCTT CACCCACGGT
   128641 GAAAAGTTCA TGGGCACTAA GTTGCGCCCA CTGGCGAGCT ACAGCTTCGC CAAACGTTTT
   128701 GAATTGTACC ATGATAGGTC CTATTTGTTT GTGTTAACTG AACTAATACC CCGGCAGGCC
   128761 AAGATATAAT TGGCGCTACC GGGTTTAGTC AACCGTGCTA CTTCTTGTGC TTTGTAGCTT
   128821 TCGCATGCAG CCTCAGTTTG AAACGCTTTC GGCACGATTT CAATGCGGCC CGAGATACTG
   128881 TAATCTGGTG ATACTGTCAC TGTGGTAATC ACCAAAAACC AGGCAATCAT TTTTTCGCAG
   128941 GTTGCGCAGA TGTTTTCGCA GGCTGGGCTG CGACTGCTTT TGGTGACGTG TCGCCTGTGG
   129001 CCGCAGGTAG ATCGTAGTAC GCCCATTTAC CTTTGTTCGA TGGGTCAACG GCTTTCCATT
   129061 TTGGATGGGT GCCAATAGTT TCACTGAGTT CTGGCGCAGC CGCCGTTGCA CATGCCCGAA
   129121 ACTTTGCGAG TTGTTCAACC ATGCGGGGTG TTTTGTACTC ACGGGTTACG AACAAGGCGT
   129181 CAGTGGCTAC TGTTGCCAAC CCGTTAGCGT TCATCTTGTT GTAACTGACT CGCGCAGGAC
   129241 GATAAACGTT TTTGAGTTTG TTCTGCGTTG CTTCGCTGAA ACTCAGCAAC TTGTAGTTTG
   129301 GCCCAAGCGC CGCCAGCGCA GGCATTGGCG CACCGCCCAC AAACACCGCA GCCTCGATTG
   129361 TGCCTGCATC CAAAGCCACC ATCAATGCTT TTGCGTCTGT GAACTGTTGC ACAGAGAAGT
   129421 TAATCTCGCT TTGCAAACGA ATCACCTGAG CAGTGGTGAA ACTGCCGCCG ACCGCGCCCA
   129481 CAGTGCGACC CACAAGATTT TCTACAGATG TGAAGACAGG AACTTTTGCA CCAATCCCCA
   129541 GCGTGCCGCC TTCTTTGTTT TTGGCAACGG CAGGTGCGAG GAAATGCACT TCTTCTGGGT
   129601 GCATAGCCAA CAACGTTTTG ATGTTGCCCA TTTCTTCGGT GCGTGCTCGA AAGAACAACA
   129661 CGTCAGTTTG CACCCATGCG GCGTTCAGTT GATTGGCCAT GATTTGGTCA AGGTTGTCGT
   129721 TGCTGCCCGA AGTGTTCGTT TCGGTCATCG CTACAGTTGC ACCACATGCT GCTTGCAATT
   129781 GCTTGAACAT GGTGCTGTAG GTGCCTTCGG CACTGCCTGT GCCAACACGC ACTTGTGCGT
   129841 AAGACGCAGT TGAGGACAGC GCAACGCTGC CGATGATTGC AACTACAATG AGTGCATTAC
   129901 GGATATTTTT CATGAATGGT CCTTAAAAGT TGGATACCAG ATGGTTGATT TAGTACATGA
   129961 CCTGTACTGT GGTTACGAAA CGCCTTAAGA CCTAGTTGAT CTTAAAGTCT TTCATGCTGT
   130021 TTTCCTCTTT GCTAGCAGGC TTTGCCGGAG CCGTTTGCTG CGCAGGAGGT TGTGGTGTAG
   130081 TGTCTGCGGC AATCCACAGT ACAGCGCCTA GTGCTGCGCA GACTGCGAGG CTACCGATGA
   130141 TGCGAAAAAG AATGTTCTTC ATGCGCTGCG CTCCTTAAGA GTTGGGATTT TCTGGTCTTG
   130201 GTCAGACATG TACACGCCAA GTACCTGACT GGGTTGATGC GTTAGTTGCG GCGTGGTGGG
   130261 CATGTCACCA ATGTCGTCGC CTTCCATCAG GTCACTTTCC AGTTCGCTGA ATGCAAGATT
   130321 CACACTGTCG GTCACGCTCT CCAGGGCAGT CTCGGTTTTA ATTCGCTGCA TCATCTGGTC
   130381 GCCGTCAAAC GCACCTGCTG CCGCATTCAT TTCTGCTGCC GCAAGCCCCA TCTTCCACAG
   130441 GGCGTCTGCC CGTTGAATAA CAAGCTCGAA TTTTTCGAGT TCTGATTTGA CTGCCTTGTA
   130501 CTTGAGTTCA CGACGTGCCA ACAACGCCCG CATTGCCACA AGCTGTTGCT CAAACTTTGG
   130561 AGCGTCTTTG GGGAAAGACT CTGCGAAGCC CTGTACCTTT TCAGCAAAAC CTTCTACTTT
   130621 TGCGCGAAAG GCTGTAATCT GCTGCTTGAA CAGGTTCTTC TTTTGTAAGC GTTCTGCATA
   130681 TACGTTCTGC AACGTTTCTA CAGGGTTACG CGCAGCCTCG GCTTTAATGG CCTTGAGTTT
   130741 TTGGTTAGCA AACCACATGC TAACAGCAGG CGCAAAGTTA ACGATTGCCA GTCCAACAAT
   130801 AGATGCCACT GCCAGACCAA TGGCACCCTT GATTACCAGG AAGATAATTG GCGACACTAT
   130861 AAGTGCAGCC AGTCCTGCCA GACCCCACTT GGCGGCGGTT GCCAAGCGTT CTTTCTTTGC
   130921 ATTGAGTTCA ATGAGGTTCA TTTTGAATCC TTTTGAGTAT GAATGTTGAT CTGTGTTGCA
   130981 CCTGCACGAG CAACCGCTAA GTCTCTGCCC AATTGCTCAA GGCCCTTGGC ACGATAAATA
   131041 CCCACAGCGG TTGCTGCGTC AATTGCCATG CGTGTTTGCT CTTCGGGAAT GGTTACAAAG
   131101 GTCATGCTGT TTAGCTTAAC GCCGCGATCT GCCAGTTGTT TGTTGGCCTC TGCAAAAACC
   131161 ACGTCTTCAA ACGCACTCGG GTTGAACTCT ACAATGTCTG CGTTGATTGT TTTTGAGGTA
   131221 ACGATTTCCC GTATACGAAC GTCAATAACA ACGTTTTCGG CTGTCTCAAA AGCACTCATC
   131281 GCCGTACCCG CTGCGGCGGT TGCCGCACTG CCACTGGCTT TGCCCAGAAA CTTTGCTTCA
   131341 CGTAGAAACT TGAGGCCGTC GATGATTTCG TAGTCGTAGG CGATTTTGGT TTTGACCAAA
   131401 ATGTTACCTT TGAACTGCGT CAAGAACTCG GTATCACCCT GCATTGGATA GTCAGGTAAC
   131461 ACAGTTTTGT ACTCGCATGC ACCAACCGAG GTGGGTACGC GGCTACCTGG TTGGATAATC
   131521 GTCCAGTTAA CACCGCAATC TGTGGTCATC ATTGTTTTTA CGTTACTGGG TGCACGGTCG
   131581 CAAGCACTCA AGGCAAGAGC GCACGCAAGC ACCACAAGGA TTTTGCTTTT CATCGTTTTC
   131641 TCCAAATTTC TCTTATGCCT AAAGCACAAG TAATCCAAAA TAAGGCTAGT GCCAGAGCAA
   131701 CTAGCACGCT GCTAATCCAG CTACCGCGAA GGCCACCATC TACAAAGTAG AGAACCGTGT
   131761 GCCAACCGCT AATAGCCATT AGCAGCGCTA AGAAAAGCGT CACAAGTACA TGAGGTATTT
   131821 TGTTCATACA GAACCCTCTA TTTAAGAAAA GGGTACGCCA GGGTGACAAT GCAAGCCACT
   131881 ATCACTAAGT GAATAGCCAG CAACACAATC ACCTTAAGAC TGCCACCAAA CAGTCGCAGG
   131941 ATTGGATTTG TTAACAGCAG ACCACTTGCT ATTGAGGCAA GGACAGCCAC TGCAAACAAC
   132001 TGCAAAACAA GTTGTAGATT CATTTTATGC ACCTCGTCTT GGATAAAATA CGCCTGCATG
   132061 CCGCAGCTTG GTTTTGCAGT TGCCTCGGCT AAGTTCGAGC GCGTCACAGG CAGGTAGCTG
   132121 CCCAATCAAG TCTGTGCTGG GAATCCAGTA TGCTTTGCTG TTTTCAAAAA CAATCTCCGG
   132181 CAAAACGCCC GGAGTTTCCT CACCACCTGT GCTGTAGCAT TGATCGTGAA TCAACACAAC
   132241 TTCATATGAC CACTCACGGT CGGCATTTGG GAACAAACTC AACACAGCTT CGGCGTGCAT
   132301 ACCACAACCC ATTGTCTCCG GGCCTTTTAT CCAAGTGCTA TACCAGCCTC GTATAAAGTC
   132361 AATACTGCGG ATGCTGCCGA AACGATCACC TGCGGTTGTA GACCAAACCG CCATGATAAT
   132421 GTCTGTGTGT AGGGCAGGCT GCTGTTTTTG AAAACTGCGG AAGCCTAATG CTTCTAAATC
   132481 GAACATAACG TATCTCCTAT TTTGTTATCT GGCTGATTCA ACGGTACGCC ACTTTTGTTT
   132541 GGCGCGTTCT GCGACTTGGC GCGTTCGGGT AACTACACCG TCTGCCACCA GAATCTTGTA
   132601 GATGCTGTAA CCATCAGGCG GCGATTTGGT GCGCGCCTCA GCTTCGCTGG CGTACACATT
   132661 CTTCTTGTGG AATTGTGCAT CCGCCTTTGA TTTGCAGATA ACCCAACGGG TTACGTTTTC
   132721 AAGGTCTACC ACGCGATTGG GTGCAGCGGC AACTGCTGCT GTGACCGCAG CCCCAAAGTC
   132781 TTTGGCAATG TGCATAGGTA CAGTCACACC ATGTTTGGTA GGGCCGTAGT CTTTTTTACC
   132841 GTCAAAGATT CGCCATTCTC GGATGTCGAT GCGTTGCTCG CCTTTGAACT CTGTAATGCC
   132901 GATACGCACC TGAGAATTGG GTGCGCGTTT CAGCGTGACT GTGGGAAAGG TCATGGGTGT
   132961 TACTCCTAGG GTTGAAAAAG TGTGTTATTG CTTATTTACA GCGTAAAGCA AGTGTTGCCA
   133021 GGTTACTGCT TGGTCAAAGC GGTTGCCTGC TGGTGCGTCT GGATGTTTCT GTGCGTCCCA
   133081 CACGCGACTG TATTCATCGT CATCAGGAAC GCCTGTACCA TAGTCAGCAA GCCAATGGTG
   133141 CATAGTCAAC TTGTTAGTAC CTATGCGGTG AGCCATGTTA GCCAGCGTCC ATGTCCAGGA
   133201 CACCAGACGA CCAGGTACAC CGTCGGCAAG AAGCACAATC AAGACAAACA AGTCACAGCT
   133261 AATGTCAAGC CCTGCGCTTT GCAGGCGTTG CTGGAAAATT TGACTTGACC AGGTGCTCTT
   133321 AGCAATTTCG TTGTTTATTG GTTGCCAAAC GCCATTCTTA GAGGCCATAG CAGCAACGAA
   133381 AAACTCAAAA CTCTGGCCAG TTAAAGGCTG TGTTGTGGCC TTTAGTACGG GTAGGTCTGC
   133441 GGAAGGCATC ATTTTGATGA ACTCCAAATT TGTGAGTAAG GTACACGCTG ACGCTGATCG
   133501 TTTTGCATCT GCAACTCTGC ATGGTTTTCG TAGATGCCTT TTACGACACC TGTCCAAGTG
   133561 CGACCTGCAT GCTCAAATTT GACATTATCA AACATACGTA AGTCTTCGCC GCGTACACCT
   133621 ATGTGCTTGT TAAGTTCCAA CCACAGCGCA TCACATACGG TAGCGTCAAT GCACCAGAAC
   133681 ACAGGCCGTT TTGGGTCAAG CAACAACCAT GCACATGTTT TTCGTTGCCA AGGCCGGGTT
   133741 GGGTCCTCGG CAGTCATCCA CACGTTCATA AGGGCAGACT CTTTGAGGTG TTTTGTGTTC
   133801 TGGGCAACCT CAAAAATATG TTGTTGCAAT TCATCCCAAT CTAATGATTT GGATGCAATC
   133861 ACATGGATGG GCGAGTCCGC GTGTGTTCGC CATTCGGTTT CACGCCGAAC AAGATCGTCT
   133921 GAGGCAGCCA TCGCACGCAT AGCACGCCAT GATTCAGGTA CTGCGCCAAA CTCAAATTCT
   133981 GCGCTACCCA TGTAGTCGCC CGAGATTATG CGGTCAATGC CAATGCGTGA AGTTGGATGA
   134041 ACTGACCACA TAGGGCCTAT AGTGTATCGT TGCACTAGCC ACCAACGCAG ATCGTTTGGG
   134101 TCTGTCATGA TTATTTCCTG TCTGGGCGAG TGTCTGCCCA ACTGCGTAAA AAACCGATGC
   134161 ACAAAATCGC TATGTTCCAT GTATGACTGT GCCAGCCTGT GACTAGATAT ATCATGTCCA
   134221 AGCCAGCCCA ACCAAGGAAG ACAACGTGTT GCCAACGGTT GTGAACCAAC AATACACATG
   134281 GAGCAGCCCA TAAGAAAGCG TTGGCATACC AAGCGCTCTT CATAACAGGT GACCAATGAA
   134341 TGTAGTACCA AAGCAAGTAC ATTGCCATGC CGTAAGCCCA CAACCATATC GCAGGTTTAG
   134401 GGCTTACCGT GCTACGCGGG TAGAAACCAC TGGCGTACCA CAGTGGATAC GCCACGCCTG
   134461 CTAGTAAGAG TTCGCGCATG TTGTTACCAA CTTACGGTTG TGTAGGCACC ACTACATGGA
   134521 TGACCTGGGT CAGGGTCTGG ATGATCGTCA ACACTATAAC CATCGGCTAC CAGCTTTTGC
   134581 CTGAGAGCAT CTTGCTGCTC ACGAGTTGGC ATGCCAACTC GTGAGCCGTC AAGGCCCGAA
   134641 AATGGATGTG CGATTGATGT TTTGCCTTGT TGTGCAGTAG CACGGATACG CTCACATAGT
   134701 TTACGATACA GGACATCAAC GTCAGCGCTG TTTACGTACT GTGAGGTCAG TGCGTGGGCT
   134761 TCACTTGCTT TCATGATTAA GCGCTCCGAC TAAAAACTTT AATGAACACG TCTGTAGCGT
   134821 CGGCCACAGA TTCTGCCAGG TTCGGCATAG ATTGCGCATT TAGCATAGGG TGTCTGTAAT
   134881 GTGCAAGATT TTGCTGCAAG ACAAGTTTGC CAATTTCTTG ACGGAACATT TCCAATGCGA
   134941 GGGCCTGTGT GGCAGAGGAT TCTACTTTAT CTGCTGAAAA AGCACTATAA CCTATAGTGT
   135001 TCAACTGTAG CCCTTTTACA GCCAAAGCCG TTTGTATTTC AAGCACTACC TTGCTGCTAG
   135061 CATTAGGTAG TTTGCTTATA TCAGAAGGCG AGCGCATTAA AAGTTCAGAT ATGGTTGTTA
   135121 TACCTTGGCT TTTTAATACG TTTTCGGTTC TCACTGTGAG TTGAAGCATG TCAACAACTT
   135181 GATTGATGTA CATATTATTC GCCGTCAGTT TCTTGAACAA CCGTGAATGT CAGTTCACAG
   135241 TCTGACCCAG GTGAAGCTGC GTTCACGCCG TCACGCGCAA TCTTTACTCG GCATTGCTCA
   135301 CACTTTGCCT CTGCGACCTC ACGACTGTAG ATCGCAACCG TTGCTTTGCC ACCTGTGTGC
   135361 GCTGCCATCA TAATTGAGGT TGCACGTTGA CGATTCAACC CGAACACGTC ATTGAGCACG
   135421 GACACAACAA ACTCAGGCGA GGTGCTGCTG TCATTGTGCA ACACAACTGC GAACATTGGA
   135481 GGCTTTGCCG TTTTCTCAGC GTCTTTGTCT ACAGGCGCAA GCACTGGCGG GCGCTCGATC
   135541 ACTGTCGTGC CACCGTCGCC GTCATTGGGT GGATTGTCAA CGTCAGGAAG TGCGTTGTTG
   135601 AGCCAAGTCA ATGAAGTGGC GAGTACGGAT TTTAAGGTTG CGTTCATGAT GGGTTTTACT
   135661 CCTAAGGTTG ACGTGTTTTG AAAATAGGCA CACGTCTGCG GCCTTTACTT GTTGTAATTT
   135721 GCGAACCAAG CCACAACTTC TGCTTTATTG TAAAAGCTAC AAGGTCTGTT TCGCTGGCTA
   135781 CCCAAAAACT TTGGTTTAGG TGCACCAGGT TTTGATTCCA GAAGAGCTTT TAGACTTTGG
   135841 TAAGTTACTT CCAAATCGGT AGCTATTTCT TTGAGGGTGC TTACTGGTGT GAGCACGACG
   135901 CCTTTTAATT TGCGTTCGTG CCATTGTTTC CACATGTAGT TTACTGATTC GTGTTTCATA
   135961 ACTATCCTTT GTTGTGAATA ACGTTCTGGA ATTTGTCCCA AGCGCTTTCG CCTCGGATGT
   136021 TTTTGAAGTC AGGTAGTGGG TCCCAACTCC ATTGCAACAG TGCTTGACGT TGTACACGTC
   136081 GCGTATTTAC ATCGCGGTTT CCATTGTACA CCACTTGCGC ACTATGGCGA GCAAACGCCC
   136141 GCCAGCGAGC TATTTGTCGG GCATCGTCAT CGGTGCGACG GCCTGTGTAG TAACGACAGT
   136201 ACCACTGAAA CCAGCCCCAC GGGTCTTGGG GATGAATCCA ACCGTTTTCT AACCAAATGC
   136261 TTAACGGCTG TCTTGACTTT ACACCAAAGG CGTTGATCGT GGGGTCTGGT ATGTCAGATA
   136321 GTTTTGCGCC ACGTCGCCAA CTTGCAGGGT ATTCATGCAA GGTACTGTTC AAGTATCGGC
   136381 CTTCAAATAC ACCAAGCCGT AACATTTGGT GGGGCGTAAA TGCGGGTGTG AACGTAGAAC
   136441 AAAAGCGTTT CATTTATCAG ACGCCTCGTA TTTTACCCAA CTGCCAAGCA TAGGGCTATT
   136501 AGTACAACAC CAGATAGGTG CACAAGCAGC CATATAGGCA TTGACTTGAT CGCTGTTGCC
   136561 TCGTAGGTGC AACACAGAGC CGCGTATACG ACGTTGTGTT TCAAGGTCAA CGACAGTTTC
   136621 TTCACAGATA ACTGTTGCTC CCAGATCACC TGTAGCTTTG GGGTGGTGAT CTTCAATCAA
   136681 CAGAAAGATG CTCGTGGTTT GCATTAACGG CCCCCAACAC TTATTGATTC CCACATGGTG
   136741 TTGGGCTTGA CAGGGCCTGC AGGTGCAGGT TCACGCGCAC CATATATGAC TTCTGTGCGA
   136801 GGCATAGCAG GTGCACGAAC AGTACGCGGC ACTGACCAGT TACCACGTCG CAATTCAAAC
   136861 TCGCGTTTTT TGACGCTACG TTCAAGTTCG CCTGTTGGAT ACAACACGCC GTAGCAACTA
   136921 CGGTCAACTG CCCTGGCAAC TAACGCATAT TTGTTGTCAA CTACATGATG CAGCATGCCC
   136981 ATGACTTCCC AACCACTCAT CTTTTGAAAA GACGCAAGCT GCTCAGGCGT TAGGTTAACA
   137041 CGGTAAGTCC ACACGACAAC AGGACGGGTC GTGTCTTCAA CACGGCGCAA CGCTTCACGT
   137101 ATGTTTTGCT CTGCATAATG CAGTAGCGCA TCGGGACTGC GTAGCGATTC ACGTAAAGCC
   137161 CGTAGGCGAG TGTTGACACG CGCAACAACT GTTTTGGAAA CTTTGGGTTT CATACTAACC
   137221 TCGCTTCAAC TTGAAGTAAC GTGTTACCAA ATGCCGGGGC GAGCAATGGG TGATCTACTT
   137281 CACTTGTCCA TTCACTGTCT GCGCCAAAGT CTTGCAGATT CTCACCCATT GCCGCGATTA
   137341 CTTCGGTGTC TGCCACTGTT GTCCAGTAAG CCGCAGCCTC TGGGTCGTTC TTGATTAGCC
   137401 ACTCACGCGC TTGTTTAGGA GTTGCCGTTG AATAGTGTTT CATGCTGACC TCGCGTTAAC
   137461 GTGCGGCATA GCCACGATTG ATTGAGAAGC AGGTGGCGCT AACATCTGCA CGTACTTGGT
   137521 TGACAGGGGC GTTGGTTACG TTGCGTTTGA CACGCTTGTT GTAAGGCCAG GTCAGATTGC
   137581 GGTCGGTTGC TTTGGGATGC GCAAAGTTTG GGATGCGATG ATTCTTAGCA AAGCTACCAT
   137641 CTTCAAACAG CAGGACATAT ACATCGTCGT CACGCAACAA CAAGGCGGTT GCGTTGGTGT
   137701 CACGACGGCG AACGCTGCAA TACACTTTGC ATTGACCGCC TAGTGCATGC TGCCCGGCAA
   137761 GCCACGTCAT TTGAGCAGGT GTCAATACCA GGTCAGTGGT AAACTCTAAG CGCTTTAGTA
   137821 GGTTTTGGTA ACGCATTGGA AAGTGCGTTA TAGCCGTGTG CTCGATTTTG CGGTCACGCA
   137881 CCACACTGCG CCAGTTGGGA GCACGGTCGT CTGCTACAAC ACGCGCTTCG TAGGTGCCGT
   137941 ACAGTTTAAC TTGTAAGGCA ATCTCACTGT TAACCAACAC AGCAATGTCA AGGTCGATGC
   138001 CTTTGTTGGG AAGCACTTTT TGCTGGTGGG GTACGTCTGT ATCCAAACGT GTCTCATTCT
   138061 TGCGAAATCG CATCGGCTCG AACTGAGCGT TTCGGGTGTT GATAAAACCT TGACTGCGTG
   138121 ACTGCTCAAG GTTTGAGCTA AATTCGCTCC ACTGAGTGTT CCAGTTATCA GCAAATTGCT
   138181 GGGCGGCTGG GGTCGCCATT GAGGCGCGCA AAGCTGCTTC GTATCGCCGG GCGTTGAACT
   138241 GTTTGGTTTT CATGTTGACC TTTCGGTGGG GCCAGAAACT ATATTCTGGC GGTTTACTGG
   138301 ATAACAGCGG TTTTGTGTGG TCGCTGCGCT TACATACAGT TTACCACGTA TTTTCGAGAA
   138361 AAACAACAAA AAACGCATGT TTTTAATGGT TTTTGTGCGA AAAATCACGG AAAACCATTA
   138421 AAAACATGCG TTTTTGCCAC TTTTTTGTGC AGTGCAGCAC GTTTTAACCA GTTTTTGCCG
   138481 CTTGCCAATC AGTAGCCGAT TGTGCGCGGG CAAACTGCTC CAATTCCTCG GAGTATTGCG
   138541 ACTTGACTGC AAAGTCAGGA TGGTTGCGTA GATGCGCCAT GAACTTACCA AGGTCACGTC
   138601 CTGTGAGTCC TGTCCAACGT GTCACCAAAT CACCGTTCCA ACGAGTTTGG AACTCCTTGT
   138661 TAGATTGATG TTCAGCCATT ACTGTATTTA GGTCTTCGCG CAGCTTAGGC CAACGATCAC
   138721 ACGCACGTAA CAGATGCAGA ATGCGTTGTT GCTCGACAAC AGAAGTCCAG TCCCAGGCCG
   138781 CTGTCCAATG ACTGGCTCCC TTCGCAGAAC ACCACGTTAG AAATTCTGTG TACGTTTTAC
   138841 GCTTTGCATC ACGTATCCTG CTGATGTGAT TCCTATTGTG CAACAGATAA ATGTCTGGAT
   138901 GGAAGAAAGG CGTGGATGCG GCGTACTCAA AAATATCATT GAGAGTTTCA AACCCCTCAG
   138961 TCCATCGGTC ATAATCGTAG CCCATAAAGT CAAATACATC ACTAGGCTCT GCGCTTACAG
   139021 GCAAGTTAGC CAGCACTTGG TCGCCTTCGC GCAGTACATA CACAAGGCCT TCGTGTCCGT
   139081 ATTTGAATCG CATTTTATGA GCGATGCGAC CCATCAGATT GCCCAAGTCG TTGTAGGCAA
   139141 AATACGTATA GGCAAACTTG CGTGTTGCAC GAGGTACGTT GATAAAGTCA AACTGGACGT
   139201 TTTCAATTTC CATTGAGGTT ACGTCTCCGT TGCGTAACCA ACCGCGACTA TTTGACGCAG
   139261 CCGCTAACCC CTCCCGCCAA AGTTCTGGTA GGTCTGCCGA AGTAACCAGC ATGTCACAGT
   139321 CGCCGAAGTC TTGTTTCTGC GCATATGAAG GTACAAGATC AGGAATCTGA CCAAACAGTG
   139381 TTGAAAATCG TTGCTGTACC TTACAGGCTA GTACAGCATA CTGCTTTGCG GGTATACGTT
   139441 GTACGTTTAG ATGTTTTAGT GCGTTGCCGC CCATGATTTT CTCCAAATTT TGAGAGCTAG
   139501 AACAGTGACA ATTGGCCGGG TGCGTTTGTA AAAATCCACG AGCCCATGCG TGTGCTTTGG
   139561 CATTCATCGG ATTTATACAA GTAGTGCTCC TGACCTACTG TCCAGTTCGG ATTTCTTACT
   139621 CGTAGCTTCT GCCATACAGG GCTGTTGTTG ATGCTTGTAA TCACCTGGGG TGGCTTTAAG
   139681 TCATGTTGCC TGTGTTTGAG GCACCAGTTC ACAACGATAA CAGTTGTGTA GTCTACGTCG
   139741 CATACAGCCT CAAGGACTGC TTCAAACAGT TTGAGCCCAC TTTTTGGAAG TGGCAGGGAA
   139801 GTCGTGTCCA GAAACACTAA CCCAATCTTA TATGCCTGAA CAAGAGGCTT TATAGCGTGT
   139861 TCTATAGGGC ACGTTATCCA AGTCGATTGC TGTAATTGCG CATTGTGCCG CTGTGTTGTA
   139921 GGCTCTGCGT CAACACCTAT AAACTGTTCT GGGCGCACTA AACCACTGCT TATCATGTGA
   139981 TCGTAATCCG ACCCAGGTAC AATCTCGCCA TACAATGAGC AATGCCCCGA CAGAGTAACG
   140041 TAGTGCATGT CATTGGGTAG ATTGCCATGA TGGGCGCGTC TGGTGGGTTC AATGACGGTT
   140101 ACAAGTCTGG CTTGTTTTTT CTCTTCGGTG TTAAATAACA TGGCTACCCC AGACGTTTCA
   140161 TGATTTTGTT AAGACTACTG TTAACTACGG CTAGCCTTTG TTCTACTTGA TAGAAGTTGT
   140221 CTTTCCCAGC CAGTTGCAAT TCTGCAACGG TTAGCCTCTT AACCAGTATT TGGAGGCGCT
   140281 GCGATACGGC TAGACTAACC TCATCGCTCT TGGCTTTTAG CACAAGGTCT TTGACCGCTT
   140341 TGGTATTGTC GGCCACGCGA GCATTAGGAC TAGCTATCAG GAAGTTAGGT GCAAACGCAG
   140401 CTAACAGCGT GTCGAATGGT ACGGGCGAAG TCTCATGCAG TTCTTTGTTT GTCATCTGCA
   140461 AGGTATGACA GAATAATGCT AGCTCTTCGG CCTGTCTGCC GTCTGCTTTG CTGCTGGTCT
   140521 TTCCCATTAA CGTCTCCAGT TAGGGGTTTG TCTACCCGCA GTAAAGTCGC TTACTAGCTG
   140581 GGTTGCTTTT TGTATGGCGT TCTCGGCATC ATCCTCAAAG GGAAATTCCG CCAGACGCTC
   140641 GCCGCCTGGA TAATCCTATT GAACAATGAT TGGTGACTCA CCAGGTGAGG AAAAGTCCCA
   140701 CCAAAAAGTG GGTGCTAGCT TGCTCATTGC GTAAGCTCAA CAACCATTGG TGGAGCACCT
   140761 CGAAAAACAA CGTCAGCGCG GTTAATCACA GATGTCAGCC TAGGTAGAGA TTTTTCCGCA
   140821 ATTTCTATAC GCTCTATAAC TAATCCAGGA TTAGACCTTG CATGATGCTT GAGCGGTAAG
   140881 GTTTCAAATT CCGCACATGT AAAGGGTTTA TTGATACGCT GTCTTGATAC ATAAGTGCCA
   140941 CGTTTAGCCC ACTCAGGAGC AGCATTCCAG TTCTGCCCTC CAGCATGGAT TAAGTCCAAT
   141001 TGCTCGTTCT GACTCTTGTT AAGAACAGCC TTATGCCCAG CTACAGCCAG AGCCATAGAC
   141061 ATGATCGAAT TTTTCACAGC GTCGTTTTCA CGCCACACCA AAACATTAAC AGCTTCGGTT
   141121 TCGTCAGGTA CTTGCCACAC GCGACAATCA AAGATTGGGC TTTTTGCAGC GTATGCCGCA
   141181 GGCAAACACT GTTTTATCTG AGTATTAAAC TCTAGTGTGG TGATCGCTGC AAGCAAACTG
   141241 CACATTTTCT GTACACGTCC ACCAAACCAG AAGTCTTCGA GATTTTCTGT GCCAGGCCAG
   141301 ATCAATGTAA TCTCATCGCT TTGTCTGTAT CCTATAACAG CGTTGGTTTG TTGTACCAAT
   141361 GCCTTGGTGG TGTTGACCAT GCACTCCATC AAACGATCAT CATAAGGTTG ATGTAGGCCA
   141421 CGAGTGAAAG TATGAAAAGC GCGTCCGTCT AAACGAGCGA CTATTGGAAT ACGCGGCATG
   141481 AAATGCCGTC CAGCCTCCGT TTTTTCGTAC ATCTTCATGC GGTCACCTAG ATCATCGTGA
   141541 CTCATGCTTT GTTTATTTGT CATGATGTTG TCCTCTATGG AATGCTATCG TAGCCTACGA
   141601 GGCTGCATAG TGCGCGATAC AGTGCATACT TACGCCAACG GTTTGCGACA GGACAACGTT
   141661 CCTGGACAGC CACAACTGTT GTCCAGTTTG CCATCTTGTC CGTACCGTGG GTAACCTGCG
   141721 TCGTACCTAA CGCAGGGTCA TACTCATGAG CATGGTTGAA AATGCAAACT GCATGAGAGA
   141781 TACCGTTACG CCAGGTAGCG GTCACATAAG GAGCTTTTGC AAAAACAGGT GCAATAGCGT
   141841 AGGTGCTTAT TTGCAGCCAG TCATACTTGA ATTGCAGTAC AGTTGCAGCC ACACGCACAT
   141901 CAGCAGGTGC ACCCACCAAA CGTTCTATCT CTGCGCGATT GATGCGGCGA TGATACTCAG
   141961 GGGGCAAGGC CGATAGTGCG CTTTCGATTG CAAACGCAAA CGCATAAGCC ACGCAATTAG
   142021 GCCCTGTTTG TAATGGAGTG GTTGGATAAG CGTGTTTCAT GATTTTTCCT TGGTGGTGAT
   142081 TAGACGGAAG CCACCCTCAT TCAATAGTTG CGTATCACAC GCACGGCTGT TTAGGTTTAG
   142141 TGTTTCGCTA CGGCCCCAAC AGGTTTTACC ATCAGTGAAA CCTGCACTGA TTGGCGCTGG
   142201 ATAATGCCGC TCCCAGCGGC GATCACCCCC ATGACGAATA GCCTCCAGTG ACTCACGCAA
   142261 GCGGTCATGG TTTATGTTTT TGGGAAACAC AAACATGTAT TCGTTACGGC CTTCTGGTAG
   142321 GTCGTATTCT ACCACTACGT ATTTCATTTC CATGACTACT CCTAATTGCG GCGCATTTTT
   142381 GCTACTTCTA GTGCTTCGTC CGCACTAAAC ACAGGTACCA TGTTACTTTT GTGCATGGTG
   142441 GCGATACCAA CCAATTTGGT ACCCGTGTAG ACTTTTGTTG GTGCAGGCGC TGTACTGCCA
   142501 GCACCCGTGT CACGCGATGG AATACGTGAT GTGTCACGAT CAGCAGCTAC CGTAGTTCGC
   142561 CCTACGTTGC TTCTTGCACC AAGAACAAAC AGTTCACCAG GCTTAATGCC ACCCAAGTGG
   142621 CGGTCTAAGG CCACAAAGCC TGTTGTAGCA CTGATGTCTT GCGGTTTGTC TGCGCTACGT
   142681 GCAAACTTGG GCAATTTGTC CCAAGCAGCT TGGGTCTTGT CCCACGCTTC GGCTAATTCA
   142741 CGTTGCTTGC GTGGGTCGGT TTTGTGTTTG CGTTTCATGT GATTTCCTAA TAGGGCCTTT
   142801 AACAGCAATT ATAGAGTGCG TATTTTAAGC AGTTTTGCCG AAAAACGCAC GTATCTCTAT
   142861 TGTACCACGT ATTTTTGCCA CTGTCAACTG TACGTGGATA CAGTGCTTTT AGCTATCAAA
   142921 GCAGTAATGC CAGTCACAAC CACTATGGCG GACTGGCACC TAGTATATGG GGGTGGCAGT
   142981 AGGACAGCGC TCCATGCACT GCCTACCACT TTACACAACG GCCACCACGT TGCTACCCTG
   143041 CGTTACGCTT GGGCGGCGCG TTCACGAACT TGCGCAAACG TTTGGTCAAT CAACAACTGC
   143101 CCGTCACGCC ATACGGTTTG CAAGAGATTT TGCTCACCTG ACATGAGGTC TTGACGACGA
   143161 ACAGAGACAA GCACGCCATC CCTGCGGACT ACTGCCTGTA CGCCGCGTTT GCTGCGTTTA
   143221 GCACTAGATG TCACTGGGTC TTTGTACACG TCATACCATC CGTCCTGCGC GGTGCAGATT
   143281 GCATTGGCTT TCATAGCAAA GCCCAACGTG TCGCGTGTTA CTGCTTGCAA CAGCGCACCA
   143341 CCCATACCAA ACGCCACGTT CTCTGCGCTG TAGCCGTTTG CGGCCAACGC GCCTAGAATG
   143401 CTGCGGATAC TAAGTGGATT TACGCCATCA CCTTGAATAA CACGAACTGC TGGATTCAGC
   143461 ACCAGAAAGC CTTTGCTGTT GCGAGTTGCT CCAAAATCCT TGGCTAACTG AGCAACAATC
   143521 TTAGGCACCA GTACAACGGG ATCGCCGCTG TCTGGCCGAA TCACAAGAGT ACCTTTTGTG
   143581 GCAAGTACGG CCTCACGCAG TTCCTTACCC CAAATGTTGG CTACAGCGTT TTCAATGTCA
   143641 TAACTGTCAC TGACTACTGC AAGCATCTTG CCTTCACCAC CGAACTGCTT GAGCATGTTG
   143701 AGGTAAGCAG CACTTTCACC ACTGCGCTTC CACGAGGTGA TTGTGCTGTG TTCGGCAGCC
   143761 GGGATACTAA ACCCAGCCAT CGCTTCCCTA TACCAACGTC GCGCAGCCAG AATGCCGGCC
   143821 AACGTATCGG TGCCCATAAA GTTCACAAGG TGAGCCATAC CACCCAGTGC CGCCGTTTCT
   143881 TGCGAACTAG CCCCACGTGC GCCAAAGTCA TGCAGTTTGA ACGGCAACAA GCCAGCAGGA
   143941 TCATCCGCTG TCCGCTGCAA TTCGTCACCA ATGAGCTTGC GCAATGCGTG GCTTTGTGTG
   144001 CATACCGTTG TGGGGTACCA CACTGCCCGC AGCAACTGCG TTTCAACGTA GCTGGTAAGC
   144061 CACGCCAGTT CAGGGTCGGT GTTTACCACT TGCACCATAG GCACACCAAC TGGCACAATT
   144121 GTACCTTCTG GCAGTGCTTC GATACTCAGG GGCAAGTACC CTTTGTGCTT GTTCACCACG
   144181 CGCATCCAAC CTTCACGATT GAACGGTTCC CCATGTACCT GAGCCACGGC TGCTGCTTCT
   144241 TCAATGTCTT CGTGCGTGAC AGGCACGCTG GCGTAACTTT TGAGCCATGC TTGTAAGCCA
   144301 AAGAACACAG CATTCGGGTA GAATGTGCGG TCCCGTGCTT CAATGTAGCT GCTCAGATAG
   144361 TTTGAGCCTG GAGGCAGTTG CAGATAGTGC GACAGCTTGT AGCTATCGGC GTTAAGGGCC
   144421 ATATTTGTGA ACTGATCTTT CATAGCAAAC TCCTTGCTTT CTAACACACC ACACATCCAC
   144481 TGTGTGGGTT TCGTACTGTG AGCGAATTGC TCTCAGACTA CGATCTGCGC GAATCATAAG
   144541 AATCGTCTTG ATCCTCTTCG CTTAAACGGG TTGTTGGCTC TGGGGCAAAA ATGCAAAGTA
   144601 CGCCAATAAC CAAAATAGCC CATACAGCAA CGAATCCCAA GTAGCTTGGG GTCGTAAACC
   144661 AAACAGGGCC TGTTGTCCAA TTGCCCCAAC TCCAACACCA GACTGTATGT GCTCCACGCA
   144721 GGAGCACCAG TAGTGCAGAT AGAGCCGCTA GCAATGATAA GGCCATCGCC ATACGCGGAT
   144781 GTTTTACGTT TAAGTTGTGG AACATGTTTT CCTCGCGAGC CCTTTCACTG GCATATGGGT
   144841 TGAATGATGT GCAATAAACT CCATAGGAGT TGAAAACACA TTTGTGTGGT CTGCTGGCAG
   144901 TTTATGCTGC TCAGGCACCC ACTTTGCGGT GTTGCGACGA TAGATGTATA CGCCTGCACA
   144961 GCGGCTGCCC GCATGCACAT GACAGTCAAC AGTTTCGTCG CTGTGGTTTA GCCTGGAATA
   145021 TTCCTCTGCG GTGTATCCTC CAAGCCAACC TTGTAAGCTG TCACGTCGCA GTGGGCAATC
   145081 GGTGCAGGGT TTTGTCAAAT GTGAACGAGC GGGCGCAGCT TCACCAACAG CAATCAGTTT
   145141 CTTTTTGTTC ATGGCAGATC ATACCTATGC AGTTCTTGAA GCATAACCTC AAACCTTTGC
   145201 TGAATAGCCC AGTGATCTAC GAGCACCACA CAATTGGGGT GTGCGCGTTT AAGACTCAAC
   145261 GTTTCCCAAT CAAAGTTAGC TAGGCTGTTG GCAGTTTCCA CCTTGATGGT GTTTTCCGTA
   145321 TCCAGCCCGG CAAGTTGCTC GTTCAATGCC TTGGCATGAC GGTCATTGGA GGCCACAATG
   145381 TACACAGCAC TACCTTGCTT GTCGAGCACA ATGGCGCGTT TCAACATGCG TGTAGTGCGT
   145441 CCAGTATTAC GCAGTGTCTC CATGTACTTC ATGGTTTGTC TTCCAGATAC TGAGTTAGAG
   145501 TAGGCAACCG GATTCCTGTC GCATGCTTTG CTTGCGTTTT TGCACGAAAC TTCTCAGGCT
   145561 GGCTGAGATA ATCTCCAGTC AATTGGCTGA TTTTGCAATA AGCGTGTACC AGTAAAGGCT
   145621 GTTGCTCCAT GTATTGGGTC TGCATACGAA CGCATGATGC CATGACCGTG AGGTCACATA
   145681 ACTCATCGTA GAGTTCACGT GGGCGACTGT TGCTGTCTGG AACAGAACGT TCGTAAACAC
   145741 GGCGCACGCA TGCGGTTAGT ACCTCTAAGC ATTGCTCTTG GGTCAGTTCT CCACTAGCGT
   145801 GTGCAACCTC CACGGCTTCC TCCAACAATC CACACACATG GTTCTGCGGG CTTTCTCCCC
   145861 AGATGTGCTG ACACTGCGTT GCAATGCTGC GCTCCAAAAG TGCATGTACA TCAATCATAG
   145921 TGCGCCTCCT GTCATTGCAT GGATGATGTG GTAGTGGTCC TCATACATTT CATGGGCACG
   145981 AATGTTCGCC AATGGGTACC AGATAGCCTC GCTGGCGTCA TCGCCGCCTT TAACCGCAGG
   146041 CAGTTCTGGT TGATCGGTAA GACGAAAGTA AAACGCCGTG GTGATCGTGC GCCCGCGTAG
   146101 GCTGCGGTAT GGGTCATCAA ACACTCGTTG CGCCAGCAAC TGTGGACGTT CCCGATCACC
   146161 CAACGAACCA CGCAATACAG GCACAGGCAC ACGAAGACGG GTTTCTTCAC GCAGTTCACG
   146221 AATGGCTGCA TCCAGGAGGC GCTCGTTTTG GTCAACGAAT CCGCCGGGCA ATGCCAACAA
   146281 ACCACGACCG GGTTCGGCTT TGCGACGAAC CAGCAACACA TGTCCGCTTT GTACAACCAC
   146341 TGCGTCAACA GTTACAAACG TCGGCTTATA AGGAGCAGGC TCCCAACTTT CACGATAACG
   146401 TGTGATGTAT CGGTTCTCAT CACGTAACAA CTGCCAAACT TTTTGGTCAC GGGCAGTGTC
   146461 AACAAGATTG GGTAGATTTT GTGAAATCCA GTCAACTACC TGAGGGCTAC AATATGTCTC
   146521 AAGGTCACGA GTACCATGCA GACCGTTGGG GTCAAACAGC ACTTTGCGAA TCTCGGTGCT
   146581 GCTTATCACC ACACCTCGGT GTGAGATAGG TTCTGCGGAA ATACTGCCCC ACTGCGGAAA
   146641 CATGTTCAAG TAATAGCTAC TGCTGTCTTT GCCGTAACCA ATCAGGCCAA CTTTGGTGCG
   146701 GGAACCAGTG TCTGCTAAGG TGCCTAAATA CTGGTGTACA CGTTGTTGTA CTTGGTGCAT
   146761 CCAGGCATCG TCGTTGTATG GGTAGTCGTC CAACGGTTGA ATACACAGAC TTGTGTTGTT
   146821 GGGGAAACGT GCTTCAATCA TAGCCGCACG CTCTTCAAAC GTGAAGGGGT TGCGTAGGTT
   146881 TCTAGCACTG TTAGCACTGC CCAAAAGCAG CAGCACTCGG TGACTTTGCG ACAAGGCTGT
   146941 TTCAATAATG TGTTCGTGCC CGCGATGCGG AACTTGCAAA CGACCAATAT AGACCAATAC
   147001 GTCGTAGGAT TTGCTCATGA TTGTTCCTTA GGGGATGCGT GTTAACAAAA TAATGAGGTG
   147061 GCGGTTGCCG CTGGCTGCGC GTGGTAAGTT GCAGCCGCAG ACGAACCTGC GTGTGCCGTT
   147121 TTACTAGGAT TTAGTACGGC CAGGAACGTC AGTAATCCAA CCACAATTGG ACGTGCTAAG
   147181 GCTTTGATAT TGTCTGACAT TTTTACCATC CTTTGTTGGG TTCTGGCAAG TAGACTTGCA
   147241 CCTGATTACG GGTTTCATTT GTGCGCGGAT TGCCACGATC AATACGAACG CCGTCACGCT
   147301 GATAGCGAGA AATGCGTCCG AACCAGCGCC AGCCACCTTT TACAGCGGGT GTGCCGCGAT
   147361 GCCAAGCACG ATCATTGAAA CTTACCAGAG CACTATCAGG TACTGTGACG CTGCTCAATG
   147421 TGCCTTTGAG CAGCAGCGCG TCTACTTCGG GATGCCAGAC TTGGTACATG ATCTGATCGT
   147481 CAGCAGGAAT CACAAACTGT GCAGAACCAA CAGCAAACTC GGTGGCACTT ACGTCACTGT
   147541 TTAGCAACGT CATCAGGTGC TCGCTGCGTG TGGGACTGAA ATAGTTGGGC TGACCGTTTG
   147601 GCGTATCGCG TATAACGTCA TCATGATGCC AACCTGGTAT GCAAGGCATC CATCCTGGCA
   147661 TAAGCATATG CACACGAGTG TCAACAACTA CAGGGCCATC GTCACGTTGC CAACCCTCAG
   147721 GCATTTGAGA CAGCCATTGT TTGGTGATAG GGCCACCTAA CGTCCAAGCA TGTTCCCAGT
   147781 CGCAGTTCCA CAGCATGGGT TCGTTTTTGA CGTGCTCTGT TTGACGCAAA TAATGCGAAA
   147841 ACGTTAGCGG CGTGTAAGTA ACCTGACTGT CGATCAATAA CGAACGAGGC AGGTCTTGGT
   147901 TAAAGACAGT ATCTGACATT GATTAACTCC TAATCAAAAA TTGGGCTATC CAACTAACCC
   147961 AAACAACGCA ACGTGATGGT CTGCACGTTG CAAACAGTTT ATGGTTTAAC CAACGCGGCC
   148021 CCATAATAAG GTTCTGTGCC AGGCACCATG ATTTCTTCAA CTGCTGCATC AAGCATTTGA
   148081 CACGCCATAG TATGTGCAAG TTCTTGAGGT CTGTCTTCGT GAACGCGCAG GTTTCTGGAG
   148141 ATAACGCCAA CAGCCGCAGC CTTGATGACA GCATGTTTAG CAAAAATCAT ACCTTGAACG
   148201 TTTACCAGTT GCTCGGTAGC AAGAGCTTCT TTAAGCTCAA GATAGAACTT GTGATACTTG
   148261 ACCATTCGCT GAATGTCTTT TTCAGTTACA CCTTTAAGGC GTCGAATGTC ACTATTGTCA
   148321 CGAAGGTCCT CAAGTTTAAC GCGCATTGCG TCTCGGTTGC TCAGGACCTT AGCTCGATAT
   148381 TCATCGTAGC TTTCCCCTGT GGTTTTAGTC AAACAGCGAA TGCCGTCGAT CACGCGCTGC
   148441 GTGAAACCCA GTTCAGCTAG TTGCGCATAC GTCACACCGC AATCTTCTAC AACGTCGTGA
   148501 CCCAGTGCAA TGCACTGTAG TTCCTCGTCT TCGGTGCGCA GGCGGTGCAT TACCCGTAAC
   148561 GTATGTAGTA TGTAAGGCTT ACCACCTTTA TCAAATTGAT TCGAGTGGTT GTTAACTGTG
   148621 AGTACCAACA TGGAGTTCAG TTGGGTACCC GGTGCAAAAG TTGTCATGAT TGATTCCTAA
   148681 TCTGGATAGA CTTTGAAATT TGGCTCACCC ATCAACTGGA TGTGTACATA CTGTGACTGA
   148741 GAATTTGGGT CGTTGTTTAC CAAACACACT TGTACAATCT CGCCGCCGTG TACACGATTG
   148801 GCATACGTAG ATTCGTCGCC GTCTTTGAGA ACCTCAAGCG AAAGATAAAC TTCATCAGTT
   148861 TCTTGAAGAC GTCCTGCTTT TATTGATTGC CGCGCATCTA GTGCGAGGTC AAGCAACTGC
   148921 GCAACTGTGA ACTTTGTGCT TGGTTTTTTG TTTGCCATGT GTTACTTTCT AAGGTATAGG
   148981 CGCTCCGCAA CCTTCGCAAG CTGGAAGCTC AATGTCAAAA ACTCTGCGGT TGCAATATCC
   149041 GCATCTAACG CGCTCTACAA CTGGAGTATA GGCAACGAAA CCACATCCAG GTGAGTGTCC
   149101 AACTGGATGA CAGCACACGT CAACATATTG TGTGCGCTTG GACAGTGGTG GAAAATTGCT
   149161 AGGGCTGGCG TTGCGTCCTC TGTTAACCAT GTCCTCAATC ATGCGGCTGC CTCTTGAATG
   149221 TTGACTACTA ATGGTTGTTG GTTTTGGTAC TCGCCTGGAT ACCCCATTGG GTTACAAACA
   149281 ACTTGTGTGA TACCATTGTG ATGAACATAG TCACAACGAT CATGTGTATG TCCATGTATC
   149341 CACAGCGCTG GGTCACGCGC AAAAATGCTA GACAGATCGC TTGCAAAGCC ACTGTTGATT
   149401 AGACTGTTTT CCCATTTAGG ATGAACGCTA GTGTGAGGCA AGTAGTGCGT AACAATCACA
   149461 GTGTTAGGAT GTTCACGCAA TTGCTCGTGC AACCACATAA CACTATGGCG ATGTTCTGAC
   149521 ACCCACCAGT CGCGGCGCAA GTTTTTTATC AAACGCCAGT CGTTTAGACC TCGCATGGTA
   149581 TGAATGCCAC CGTCACCGCA CAGTTCTAGG TCAGTCCAAA GCGTAGCGCC TGCAAAACGC
   149641 ACGCCGTCCA AGACAAACAC GTCACGATCA AGCACCTGTA TGTTTGTACC GCGTGCAGCA
   149701 TCACGTATAA GGTCTAAAAC TGCCGTCGTA TGTCCATAGT ATTCATGGTT ACCAGGCACA
   149761 TATACCACAG GGTGTGCAGG CCATTGTTTT TGCAACCAAT GCACGCCGTT AACACCAGAA
   149821 TGCACATCGC CTGCACATAC AACAACGTCG TAATCGCTGG GCGAAACGTC GAATGGGCAA
   149881 CGCCACGAAC CGCCCCTAAA TTCAACATGC AGATCGCTGA CTACAAGCGC ACGCACCTCA
   149941 AGCCTCTCTG TCGTTGCGAC GTGCCACAAA GTCAGCACGC ACTCTGGCAA TTTCTTGCGC
   150001 ACTGGGTGCT GCTTCGCGCA ACTTATTCAT GCGGGGCATC AGCTTTAGTA GATGTTCGCG
   150061 TTGTTGCTGG TCAAGGCCAC GAAAGGCCAC TAGCTTGTCT ACAGCCATAG TCCAACCTGC
   150121 TTTCCAGGTG CGATTGCTCA AACGTACTGC TGCTGCATGT GTTTTGCTGT TCACGGTAAT
   150181 GTTTACCCAG AACGCTTCAA TCATATAGCC TTGACTGTCT GGTGCCCACT TGTAACGAAT
   150241 ACCTGTGACA CCAGTATTAG TTTTGTCGCT ACGCGGCCTC CACGTTTTTT GGTGGTCAAC
   150301 CGAAGCAGTG CTTTGAAGGT CAGCCCACTC TTTGTCTAAA GCGTTTGCGC GTGCCCAGAT
   150361 TTCTTTACGC TCAGTTTCTG TAGCGTCACG CCAACCAGTA ACGCCTTGTC GCCGCACAGG
   150421 AATGCGAAAA CTAAAATTCT TGATACGCGG TTTTGTCTCG CCTGCGACTT TACGTTGTAC
   150481 ACGTAGGCCA ATAAAGCGAT CTGTGATTTC ACGAACACTC ATGGTGTCCT CCATTTCCGT
   150541 TAATTAGCTA GGACTCTGAT CTAGGACGAT TGTAACCTGG TCGATTAGCG ACCCAGCGCA
   150601 AGTAGCCAAT GCAGACCTCG TCTGCGGTAG TCAGCGGGTT GTTGAATTGT AAGTTATTGC
   150661 CTACGATGAC GTGACAACCT GGCTCACGTC CTTCATCTAA GGCTTCGAGT CCGTCTGCGT
   150721 CAAACCACAG AGAACTCGAA GCGCGAAACG GGCAGTTTAC ACAAGCGCCA CGTTTATCCA
   150781 TAAACGTCTC AGGCAGCTAC AGCTTCTGCT GCGAGGTGCT CTTCATCCAC GGTTGTTGGG
   150841 TCTACGTAGG TTTCCACGAT GTGTGCCAGT TCTGCCGTGG TATCACGCAG TGCTAGCAAC
   150901 ACTGGGTCTT CCCATCCAGG ATAATGGGAC AGCCACCATT GTGCGCAAGA TACGCTGAGG
   150961 TCACGATCTT GCAGTCTGCG TAGATACTCT GCGTAAGTGA TTTTCTTAAA CATTGGGTTT
   151021 CTCCCGAGTT GGTTCAAACT GTGAGGATTG CGACATGCGC CGCAACTCGC TGTTTTTAAG
   151081 TGCGTGGTTA TCACGGGCCA GTGCCAGCAA CACCTCGCGT GCTTTCGGAT AGTCTGGATG
   151141 GTTGCCGTTA CGTATACCCA TGTTACGGCA AAGCCAAGAC AGGTCGTTGG CTTTGCGAAC
   151201 GTTTTTGCGA TTTATGGGCA AGTCCATTTT GCGCAACAAC GCATTCAATG CGCTAAATTG
   151261 CGATGTTTCG GATGCCTCAG GCGCACTTTC ACGTTGCAAC GTGATTGTGC CAGTACGTGT
   151321 TTCGCCGCTG TCCAAAGTTT GAACCAACAT CATAGTCCTC GTCGAGTTAT TTAAGAGTCC
   151381 ACATATCGTC AACAAGACGA CGTGGGTCAG TGAACCAAGC ATACGGCATT TTGAAATAGC
   151441 CGTCGATGCC CCAAGAGGGG CCCCAACTGT TGCGCACCCA CACAAAACCA CCAACGTCAT
   151501 CGTAACCAAC ACCAACAACT GCGTGGCCAC CTACCATCTT GGTCTTTGAG GTGGGCAATC
   151561 GCAACACCGC AGTTTTTGGC AGGGCGTCAA TGGTCTCTGG AACACTGAAA CCAAACACGA
   151621 AGGTGTTACC GCCTGCGAGA CAGTTTTTGA TGTCATCAAG TGTGTTCAAA CGGTAGTAGC
   151681 CCAATTTTGC AGATGCAATG CTTGTGGCAA GAGCGGTACC TTCGGCGATT GCCGCAGGCA
   151741 CGGGTACACG GTTAAAGCGT GAAACCATAT AAGGCCATGT GCGCTCTGTA CCAACGCCAT
   151801 GCTTAACCAA ACCTTTGATT ACACTGCGAA TCTGTGCGCC TGCATCGCTT TTAACAGTGC
   151861 CGTCGATCAC GCGCCCGTTG TAGTATGCGT GCAGCCGACT CAATGGCTGA AACGTGTCTG
   151921 TTGTACCTGC CAGTTTGATT TCCAACATAG AAGTGCTGCT GTTGCCAGTG CAACTACCCA
   151981 GACTGCCTTG GTTTTCAATC GGATTCCATT TGCCCAATGG GTCAACTTTT GTTGGAATTG
   152041 CTTTCATCCG TGTGTGTTTG TACGGACGGT CACGATGATC GGGTACGTCA GGACGCCACG
   152101 CATAAACTCG TGCAGGTAGG ATAGCGCCGC CAATGTTTGC GGTTACAGGT GATTTTGTTG
   152161 CCATGATGGG CTCCAGGGTT AGTTAAGAAC ACGAGGCGGT AGACTTACCA CTCTCGTTTT
   152221 TTATTTACAG CATTTGGTCA ACGTATTCGT ACACTCTCCT TTTCTTTGCG CTGCATGACG
   152281 AATTGTAGCT CCAGCCAGGT TACCAACTCT TGTCGAGCCG CCTGCACCTT AGAGGCGTAG
   152341 CCAGCACCTG GTATGTGCAA GCTGCCGTTG TACTGCAACA AGGCTTTACG CATGTCTCCG
   152401 TTATGCCAGT CACGATACTC TGCCAAGACC TCTGTGCCAA CACGAATGTT TTGACGGGGA
   152461 TCAAAAACAT GTTGAGGTTG TGCCAGCTTT TCATTGTGCC AATGAGGTAT AACCTGCATC
   152521 AAACCAATGG CCCCGGCGCT GCTACGTGCC GTGTAGTCAA AGTTGCTTTC CACGCGCATC
   152581 ACCGCCAGCA CCAAAAACGG GTCAACTCCA TTGCGAACAC TGTTTGCAAA AACTTCTTGC
   152641 ACAATCATTT GGGCAAACTC TGAGCGCAAG GGTTTGCGAG AATGCGTTTG TATCCATGCT
   152701 ACAAGATACC CATGCATATC GCTTTGCGTA GGCGGTACAG CACGCTGCGA GGCTTTAATC
   152761 AATGAGGTTG CTTGCCAGCG GGCGTCAAAC CAAGAGCGCG CGTGAGGCAC GGATTTCCAG
[truncated: 71,332 more chars]
