# Supplementary material for: Clades of huge phages from across Earth’s ecosystems
Source: Nature. 2020 Feb 12;578(7795):425–31. doi: 10.1038/s41586-020-2007-4 (PMC7162821; doi:10.1038/s41586-020-2007-4)
Supplement: Supplementary file 6 — Genbank files for all genome. [file 41586_2020_2007_MOESM6_ESM.zip › genbank_genomes_SD-4/RIVER-W_PHAGE_42_0.gbk]

LOCUS       subassembly_31bins_VIRSorter_scaffold_0-circular-cat_2_SIZE_382860bp_prodigal-single     382860 bp    DNA     linear   BCT NOV-13-2019
DEFINITION  subassembly_31bins_VIRSorter_scaffold_0-circular-cat_2_SIZE_382860bp
            _prodigal-single, contig.
ACCESSION   subassembly_31bins_VIRSorter_scaffold_0-circular-cat_2_SIZE_382860bp_prodigal-single
VERSION     subassembly_31bins_VIRSorter_scaffold_0-circular-cat_2_SIZE_382860bp_prodigal-single.1  GI:
KEYWORDS    .
SOURCE      RIVER-W_PHAGE_42_0
  ORGANISM  RIVER-W_PHAGE_42_0
            .
COMMENT     Data sourced from ggkbase. For additional details see
            http://ggkbase.berkeley.edu/organisms/405146
FEATURES             Location/Qualifiers
     source          1..382860
                     /organism="RIVER-W_PHAGE_42_0"
                     /mol_type="genomic DNA"
     gene            <2..91
                     /locus_tag="subassembly_31bins_VIRSorter_scaffold_0-circul
                     ar-cat_2_SIZE_382860bp_prodigal-single_1"
     CDS             <2..91
                     /product="hypothetical protein"
                     /codon_start=3
                     /transl_table=11
                     /translation="SGRAADPYKVCEPVQLWRGGQVVKNNFPA*"
     gene            610..684
                     /locus_tag="subassembly_31bins_VIRSorter_scaffold_0-circul
                     ar-cat_2_SIZE_382860bp_prodigal-single_trna_1"
     tRNA            610..684
                     /product="hypothetical protein"
     gene            686..901
                     /locus_tag="subassembly_31bins_VIRSorter_scaffold_0-circul
                     ar-cat_2_SIZE_382860bp_prodigal-single_2"
     CDS             686..901
                     /product="hypothetical protein"
                     /codon_start=1
                     /transl_table=11
                     /translation="MRYVKFDELSDADQRTVVAGWYHRTPWIPNEEFTYPVKKMELYK
                     KCTRKGPNGQRAAQLRDLWEIKQTLES*"
     gene            907..1098
                     /locus_tag="subassembly_31bins_VIRSorter_scaffold_0-circul
                     ar-cat_2_SIZE_382860bp_prodigal-single_3"
     CDS             907..1098
                     /product="hypothetical protein"
                     /codon_start=1
                     /transl_table=11
                     /translation="MNDIICLNTLGVYRALRGGAAPTDVFNALLVRGTCPHDAEVFLR
                     CAAAMRTAEGPTAAQPELR*"
     gene            complement(1095..1235)
                     /locus_tag="subassembly_31bins_VIRSorter_scaffold_0-circul
                     ar-cat_2_SIZE_382860bp_prodigal-single_4"
     CDS             complement(1095..1235)
                     /product="hypothetical protein"
                     /codon_start=1
                     /transl_table=11
                     /translation="MDPKLKLHQDPEDTDECQVPHLEESDIRPLTESGSIIILDDDGD
                     YD*"
     gene            1462..1803
                     /locus_tag="subassembly_31bins_VIRSorter_scaffold_0-circul
                     ar-cat_2_SIZE_382860bp_prodigal-single_5"
     CDS             1462..1803
                     /product="hypothetical protein"
                     /codon_start=1
                     /transl_table=11
                     /translation="MITKHGFEFPGPSPLGQPGAWGMTSLVMDKEDFNELITLIENAY
                     DGKNIATSEALDSSAIQRLRDAGRLPLVARGTKTEFLFQKYGVSTEFFSAIIRGAAKR
                     MGLRLPSDDLN*"
     gene            1901..2317
                     /locus_tag="subassembly_31bins_VIRSorter_scaffold_0-circul
                     ar-cat_2_SIZE_382860bp_prodigal-single_6"
     CDS             1901..2317
                     /product="hypothetical protein"
                     /codon_start=1
                     /transl_table=11
                     /translation="MKKTSETELLAQMSQIRYIMAMRDRDLSMTVTQLTELSSFPRDH
                     VEWAIAKLVNDKKVIRIQGERRQEAYYKINYDLVREDAWMHNHRSFRMTKNPLRRQTE
                     CSRCGAVVPGGRHGRGRRGHLPEYCDEMMIRNIIEK*"
     gene            complement(2399..2728)
                     /locus_tag="subassembly_31bins_VIRSorter_scaffold_0-circul
                     ar-cat_2_SIZE_382860bp_prodigal-single_7"
     CDS             complement(2399..2728)
                     /product="hypothetical protein"
                     /codon_start=1
                     /transl_table=11
                     /translation="MHYLPEIDALVRGVIPGVLDIAGLRPQAESLRKLKPITTLELLN
                     NAGEALSWINSTDTEERWKSLLDEITFWSFALMASASQNDGDMFEFCTIKIQNVISDG
                     FKPFTIH*"
     gene            2776..3234
                     /locus_tag="subassembly_31bins_VIRSorter_scaffold_0-circul
                     ar-cat_2_SIZE_382860bp_prodigal-single_8"
     CDS             2776..3234
                     /product="hypothetical protein"
                     /codon_start=1
                     /transl_table=11
                     /translation="MSGTNLRRSAKPLRLCNVGVPRPQTRSHNERTVKSAVSISKHIL
                     DVFKRVLARDGYELVLIQNAYASYKLNQNGTEIGYLNMHSAPQLISLCVSIQNPKYSS
                     GSDAVNGDWRSHLNFFFVKFDTTQLGKIRKQALILLKKLSQKEVWDVMKL*"
     gene            3412..4026
                     /locus_tag="subassembly_31bins_VIRSorter_scaffold_0-circul
                     ar-cat_2_SIZE_382860bp_prodigal-single_9"
     CDS             3412..4026
                     /product="hypothetical protein"
                     /codon_start=1
                     /transl_table=11
                     /translation="MGISSYTRVCNLLIGTDDFKAYVAACERIFANLEVTRYEFNRHE
                     RGRPFPKFYVTAFGVEFCRFSDRLVNFGSSEFRSIVDKLHHPGDICEHTPTFMQVFEQ
                     NLGTKVKTFNCSRDKIKLAYRERGMAFIDELFRERINLKISDLNGQAANISFTDKFIG
                     DAKEAYDRQIIDEVKQVLLRFKDAEPAVLKTALDEFVTHDILET*"
     gene            4327..4794
                     /locus_tag="subassembly_31bins_VIRSorter_scaffold_0-circul
                     ar-cat_2_SIZE_382860bp_prodigal-single_10"
     CDS             4327..4794
                     /product="hypothetical protein"
                     /codon_start=1
                     /transl_table=11
                     /translation="MRCAGRKKKTYSYAHIKGQNNQPGTYEKFKCCGKQATTFFRVVY
                     EQLAYNKNSPKMFDSFGFCDQCAKGKDVPSGYMRNGWETNVHGLRGKVGSVEPTPEFD
                     AKDEKRQRFLAIWISSFTRVMCQKNAQALSEDDWDFILEEAKKTACVTKVFES*"
     gene            complement(4791..5000)
                     /locus_tag="subassembly_31bins_VIRSorter_scaffold_0-circul
                     ar-cat_2_SIZE_382860bp_prodigal-single_11"
     CDS             complement(4791..5000)
                     /product="hypothetical protein"
                     /codon_start=1
                     /transl_table=11
                     /translation="MDPQLKEYLLKLSLATDRVADFKISKWRLKAVIAARWLLRYAAL
                     AEEPGRVHQDMLRALEKLCSKLDSP*"
     gene            5119..6216
                     /locus_tag="subassembly_31bins_VIRSorter_scaffold_0-circul
                     ar-cat_2_SIZE_382860bp_prodigal-single_12"
     CDS             5119..6216
                     /product="ATPase family associated with various cellular
                     activities (AAA) n=1 Tax=Eubacterium sp. CAG:180
                     RepID=R5MHX4_9FIRM"
                     /codon_start=1
                     /transl_table=11
                     /translation="MLTDIVEIMTDVYMDALRFNIRTGGNLMVFGQAGTGKTECALQA
                     VAESEYQGVYLNLSVLEAPDLIGLPIIVDGVVEYASPKMLPRKDRHPKMCVLVVDEID
                     KAKPELQNPLLELFQFRSVCGTELSIHAIIATGNLPDEGAFSQPVSHALTNRCKVYKV
                     SHSFEAWRDWAQNTGLNPLVIGFLSKNQEFLSRKSVEGDPTAYCRPSPRSWASAARDL
                     DATTNRDTVDFQTLLVAGRVGMGAAVKFRVWLDHYRHVEPIIDALVKEGKHPNVHDMS
                     IDRQLVCAIAGSHVVAQMCRETPKDKVKHIANVQKVAKNVFGWLSKLPSEFQIGAAKS
                     TLNMPMIQACELTKVPELMATFMQIRKALRD*"
                     /db_xref="UniRef100_R5MHX4"
                     /db_xref="A0A0F9SFC5_9ZZZZ"
                     /db_xref="scl:sce4717"
                     /db_xref="R5MHX4_9FIRM"
     gene            complement(6239..7186)
                     /locus_tag="subassembly_31bins_VIRSorter_scaffold_0-circul
                     ar-cat_2_SIZE_382860bp_prodigal-single_13"
     CDS             complement(6239..7186)
                     /product="Putative uncharacterized protein n=1 Tax
                     =uncultured marine crenarchaeote HF4000_APKG2O16
                     RepID=B3T736_9ARCH"
                     /codon_start=1
                     /transl_table=11
                     /translation="MKVDTKIRVCQIHGEQPLDQIHWYTCDMGAWTRYRCKLCVKQTR
                     SKQYHRDPEKSKAAIREFRKQNPEKVKFYWHSYLLRHPGKQKELNLKQNKRTVDIRLK
                     VIQHYSRGRNQCGFCGESRIEFLVVDHIKGGGTKHRSKVTGNGVLFYKWVIKNNYPKG
                     YRILCHNCNFVHGMRKSSTSAVAGKLIKDESELTYGGLYYRENAEHLRKAAKVRNNSR
                     RSKQARKLKVMQHYSQSENPHCACCGKTGLEFLSLDHINGGGRKHREKIGNGSMFYSW
                     IVKNNFPNGFRVLCWNCNFAMHKQTCPHQIETIGTVLSI*"
                     /db_xref="UniRef100_B3T736"
                     /db_xref="A0A0F8ZEA6_9ZZZZ"
                     /db_xref="B3T736_9ARCH"
     gene            complement(7228..7551)
                     /locus_tag="subassembly_31bins_VIRSorter_scaffold_0-circul
                     ar-cat_2_SIZE_382860bp_prodigal-single_14"
     CDS             complement(7228..7551)
                     /product="hypothetical protein"
                     /codon_start=1
                     /transl_table=11
                     /translation="VTVFREVRDCEAIALLVLALHLEFDVTRRIGLALRRDIDDAHEL
                     EERQGHREHDDFGLPTLSGLEGSGNNNLRIERLHLEIYLLDRGTAPLLVGRVSAADRR
                     IELTE*"
     gene            complement(7776..8462)
                     /locus_tag="subassembly_31bins_VIRSorter_scaffold_0-circul
                     ar-cat_2_SIZE_382860bp_prodigal-single_15"
     CDS             complement(7776..8462)
                     /product="hypothetical protein"
                     /codon_start=1
                     /transl_table=11
                     /translation="VLHDLVVDRLGRAAVLQLIREAQRLREVLGVLAVNPLQVLLERN
                     GRAQSTAVDLGERDLAGPSALFVVVDDDSVDDIVDGVVPDGLVLARVPSRITVEEEHV
                     IALVHHHRRYLVAIQLREPVRVPEEPLAVGGRGVDLLVAKLLDDEVWLRAGECEEERI
                     APILRQPEEPGHRGRDLILEFAEKTRILGEEPLGVLEPSYRGNDVCAHYASDIAGTTR
                     ARVRGTRGAG*"
     gene            complement(8441..8968)
                     /locus_tag="subassembly_31bins_VIRSorter_scaffold_0-circul
                     ar-cat_2_SIZE_382860bp_prodigal-single_16"
     CDS             complement(8441..8968)
                     /product="hypothetical protein"
                     /codon_start=1
                     /transl_table=11
                     /translation="MDPLQSYPASMRGEKSCFLGRYIRGFIASWRRRNRFQSLRFPTS
                     WALRWKQCRMMSRGERVGAWSSLSIASISAGVVPLICDACSLARIMSLMTSSLVDSDL
                     RWESIEPTPKLGGAPHLGQEPGPQGSPIGRAGLNGPGPRVEIPVLGSIDMAPQPPCCS
                     LQRLGLERWCFMISS*"
     gene            complement(8940..9329)
                     /locus_tag="subassembly_31bins_VIRSorter_scaffold_0-circul
                     ar-cat_2_SIZE_382860bp_prodigal-single_17"
     CDS             complement(8940..9329)
                     /product="hypothetical protein"
                     /codon_start=1
                     /transl_table=11
                     /translation="VDDSSEGRLELGFLIGHQEQAVARRTKTRIDFLDVPVRDDHDEV
                     EGLGIRYVLAVLGQQETDRGAAPPTDMSVLDLRLVRDADHLVPVDLGVPGDQECLGIP
                     LCEGCLDFLDPIGNVGVRHGPAAIISC*"
     gene            9392..9688
                     /locus_tag="subassembly_31bins_VIRSorter_scaffold_0-circul
                     ar-cat_2_SIZE_382860bp_prodigal-single_18"
     CDS             9392..9688
                     /product="hypothetical protein"
                     /codon_start=1
                     /transl_table=11
                     /translation="MQMADNADYEKWIKRNENKMNHRALQRDHISKKCREDIRKFLNT
                     MMSECPDEAKSDPVQRSQTYEFLFKNEIFIRKVFYHAERFFGTKVTLFSKFHLR*"
     gene            9731..10336
                     /locus_tag="subassembly_31bins_VIRSorter_scaffold_0-circul
                     ar-cat_2_SIZE_382860bp_prodigal-single_19"
     CDS             9731..10336
                     /product="hypothetical protein"
                     /codon_start=1
                     /transl_table=11
                     /translation="MSKKPITNWDPNTSGGTMPREAWVKYLTEYFAKSDIAQIIDGST
                     KSGYQSVQLLSASNKVMLWLEYGLHTYLHCHEFHVKLYDSDSSPVFISKVLSTIIVAW
                     VSPSLRWPSLAKDAQIKIQAQIIKEMGMKPSERVSWYPVWVIDAYKVVYGLYNNRISK
                     KIEKSVKELKLCLHELHNYGLEKNDITKIWDEVVIEGVLKS*"
     gene            10383..10742
                     /locus_tag="subassembly_31bins_VIRSorter_scaffold_0-circul
                     ar-cat_2_SIZE_382860bp_prodigal-single_20"
     CDS             10383..10742
                     /product="hypothetical protein"
                     /codon_start=1
                     /transl_table=11
                     /translation="MARVNEATNLWAIIEVLEMSGSALRGLSFSITGHLGLPRDQIVK
                     VIESAGGTFNAQPDYGTRYLVTNKDFNANSTVLPKKSSKMLKAERFGTRLISEQEFCQ
                     LVIDRNESASVKSSTRT*"
     gene            complement(10663..11109)
                     /locus_tag="subassembly_31bins_VIRSorter_scaffold_0-circul
                     ar-cat_2_SIZE_382860bp_prodigal-single_21"
     CDS             complement(10663..11109)
                     /product="Putative uncharacterized protein n=1 Tax
                     =Pseudomonas phage vB_PaeS_PMG1 RepID=H2BDJ0_9CAUD"
                     /codon_start=1
                     /transl_table=11
                     /translation="MPFHHLGVHLFYTYLSQPRTTQVQDSNNEKRKFELKIILNDFKS
                     KPCMDCNKSFPTYAMDLDHRDINLKSFSISDLLHRFVPLERFRSELEKCDVVCAICHR
                     HRTFSKKQYLERPERVYHRRTRSALRISQKQIRSDQLQVGKIPVQK*"
                     /db_xref="UniRef100_H2BDJ0"
                     /db_xref="87338385"
                     /db_xref="H2BDJ0_9CAUD"
     gene            11089..11174
                     /locus_tag="subassembly_31bins_VIRSorter_scaffold_0-circul
                     ar-cat_2_SIZE_382860bp_prodigal-single_trna_1"
     tRNA            11089..11174
                     /product="hypothetical protein"
     gene            11374..11751
                     /locus_tag="subassembly_31bins_VIRSorter_scaffold_0-circul
                     ar-cat_2_SIZE_382860bp_prodigal-single_22"
     CDS             11374..11751
                     /product="hypothetical protein"
                     /codon_start=1
                     /transl_table=11
                     /translation="MHKVFTYFEIAARLTMSKKDRRQFLLGAVGIRHDGTMVSAINAP
                     TEVPQARAHAETRLCRKLDVGSVVFVARCMKGTGQFALAKPCPSCLLAMRSRRVKRVY
                     YTTGPDSYEVLNLTKPTPDYEYK*"
     gene            11775..11942
                     /locus_tag="subassembly_31bins_VIRSorter_scaffold_0-circul
                     ar-cat_2_SIZE_382860bp_prodigal-single_23"
     CDS             11775..11942
                     /product="hypothetical protein"
                     /codon_start=1
                     /transl_table=11
                     /translation="MVVIPLSMDGSAVTVIWREGVCVNSLGEFCGEFCDEHNARVHAF
                     RLSQINKILSL*"
     gene            complement(12182..12610)
                     /locus_tag="subassembly_31bins_VIRSorter_scaffold_0-circul
                     ar-cat_2_SIZE_382860bp_prodigal-single_24"
     CDS             complement(12182..12610)
                     /product="hypothetical protein"
                     /codon_start=1
                     /transl_table=11
                     /translation="MYTQCTTTAIQFNMLKDLPGCQVLRMIKQKSAGECSTPDEFADQ
                     ALVNAGEFRILECIFGEKIGREAFVPDHAVRKEPAKDLIAIALVTLHAMLINAPVIRL
                     EVFDEIADRPGFGFGRQTLTFLFAGTIPRDGDDTIHPHLR*"
     gene            13154..13861
                     /locus_tag="subassembly_31bins_VIRSorter_scaffold_0-circul
                     ar-cat_2_SIZE_382860bp_prodigal-single_25"
     CDS             13154..13861
                     /product="hypothetical protein"
                     /codon_start=1
                     /transl_table=11
                     /translation="VAGKYTFNVDNNSSDEAAEHAIEHLKNMVEFGKRAELALYKLET
                     QGFYDKPTPTLSESVHHNIPYYSVTIHTFTKREEVSRSDLTPFELIKVEFGDKFDKSH
                     YGGHEAKSVRLFAIGTAKVQQLDDTYLEEPFRKEIGRIRANQNYYSFIPRVSNGTCKL
                     YTSLKVSPKAQASYRAIAQEIAYHLITTGEDVPHYNQITTDLQHCVPEWLVEDSVIER
                     ISNQILQQMRVLEILQS*"
     gene            complement(13809..14360)
                     /locus_tag="subassembly_31bins_VIRSorter_scaffold_0-circul
                     ar-cat_2_SIZE_382860bp_prodigal-single_26"
     CDS             complement(13809..14360)
                     /product="hypothetical protein"
                     /codon_start=1
                     /transl_table=11
                     /translation="VDGSLSVQGRDLDESIHQGLGSLWLVFLREILDQRWVLGEIDHG
                     LDLVRVDWFAVHVGPLAADWSDSELDAVGVGELECAVGAVGTHTFEDELVAPTLVKVL
                     LRWHLEAVLHEGRNLGRDLHLFGAGIRLIVVRIVQHRNDFVGKTHGCRSSIPSYAPAR
                     PIARISFMTAVFLVHASAAIFDC*"
     gene            14486..15445
                     /locus_tag="subassembly_31bins_VIRSorter_scaffold_0-circul
                     ar-cat_2_SIZE_382860bp_prodigal-single_27"
     CDS             14486..15445
                     /product="HNH endonuclease n=1 Tax=Thermoanaerobacter
                     thermohydrosulfuricus WC1 RepID=M8CLN2_THETY"
                     /codon_start=1
                     /transl_table=11
                     /translation="MGQEKRVELALEQRSEKDHPDIVLLPPRTRNGGPDVKERPALEA
                     TEATFRGSVCQDQDRNTQNSETVKQCGKCGQSRTLATFTKNKESRDGLCNICKVCQSE
                     YRKLNAERISAYKKEWCVKNVDRLKLKKAVYRKENKEQISKTLKSWRNSNQEKRQVYG
                     AMYYRKNKQAHSQNRKAWYLRNRDSVIEHQRLYYQATRPQRRATAQRWYEAHRNIARI
                     NSKRRIKRKWIQALHIITEAMLQQRASVFGNACAYCGGPFEHWDHVQPLSRGGPHVLG
                     NLRPSCKACNLRKHTKLGKEWLQLIRKAPPRLLPQPPPPRKKR*"
                     /db_xref="UniRef100_M8CLN2"
                     /db_xref="M8CLN2_THETY"
                     /db_xref="mab:MAB_1810"
     gene            complement(15917..16717)
                     /locus_tag="subassembly_31bins_VIRSorter_scaffold_0-circul
                     ar-cat_2_SIZE_382860bp_prodigal-single_28"
     CDS             complement(15917..16717)
                     /product="hypothetical protein"
                     /codon_start=1
                     /transl_table=11
                     /translation="MNPAAVVAKLRQIADLIDNRDSIDNRDSISRVVVTSAIGQIVTA
                     VEKFRPPQRPLPPVPSTTYDLTPPKPEQRSFPGTLREQRLKEQREKRKVEREEMDELL
                     RKQKGLHYELTNPAARERNLYKPEFDSIEDFVQYLDDMERDTYTIAERNILMDKIPHP
                     PEMIKELERLEATLGAKPAPEYIRRVKDKILPSYIKSEMEKWDKHLLLRPVGKIRTPD
                     PVIQKAADAVGASFDDMRNFLMMFESTAEMPVDSKPLAELYQAWVEGS*"
     gene            complement(16733..17317)
                     /locus_tag="subassembly_31bins_VIRSorter_scaffold_0-circul
                     ar-cat_2_SIZE_382860bp_prodigal-single_29"
     CDS             complement(16733..17317)
                     /product="hypothetical protein"
                     /codon_start=1
                     /transl_table=11
                     /translation="MAKPKVMDTDWRNSWPEEGQKHILDTVTFLKSVISTSKVLTASS
                     SVTGRRIQIRVQYIHNGKKRLGYYSNHLNSVVKKLSPGVEGFLKKVSCLEKRAKGYAS
                     NMYQYSHVCIKVLDEEDPQWKSKFLPVINEAIEKMHQVAISGQPQRNTESHLHKKAAD
                     YLSGALKYAITNGVTEVEVSDMLKIALVENTLDS*"
     gene            17746..17946
                     /locus_tag="subassembly_31bins_VIRSorter_scaffold_0-circul
                     ar-cat_2_SIZE_382860bp_prodigal-single_30"
     CDS             17746..17946
                     /product="hypothetical protein"
                     /codon_start=1
                     /transl_table=11
                     /translation="MKTKTKETLFEVPVLLKIQAKSYEEAVKTAMLYLQDIKPEAPDS
                     LYIIEDWDEDNEDRRVIYLARI*"
     gene            17946..18341
                     /locus_tag="subassembly_31bins_VIRSorter_scaffold_0-circul
                     ar-cat_2_SIZE_382860bp_prodigal-single_31"
     CDS             17946..18341
                     /product="hypothetical protein"
                     /codon_start=1
                     /transl_table=11
                     /translation="MATQHMELQELLNKVYQLKKTDRTERLEEIKKLPGVVAYFHGNT
                     EIVITNWDHAGVKHKHPSYWKVTRMESCEMHGYIKAFEQFKKRTKLFYVLIFRQNTTS
                     AILFKDPEALDKAIIEKWPSAPIQILMEE*"
     gene            18302..18580
                     /locus_tag="subassembly_31bins_VIRSorter_scaffold_0-circul
                     ar-cat_2_SIZE_382860bp_prodigal-single_32"
     CDS             18302..18580
                     /product="hypothetical protein"
                     /codon_start=1
                     /transl_table=11
                     /translation="MAQRTNPNSDGRVKGDPRGSLNVSSNGNAVCDTCRKLLIFNERL
                     SLDRALFFYYHLKMDTLLASCLYHKPFNTTSLREITHEEYEMYRVLSE*"
     gene            complement(18502..18759)
                     /locus_tag="subassembly_31bins_VIRSorter_scaffold_0-circul
                     ar-cat_2_SIZE_382860bp_prodigal-single_33"
     CDS             complement(18502..18759)
                     /product="Uncharacterized protein (Fragment) n=1 Tax
                     =Acyrthosiphon pisum RepID=J9JK67_ACYPI"
                     /codon_start=1
                     /transl_table=11
                     /translation="LGYGLGPGPGHGPGPGPGPGPGLGPGPGPGPGQGPGPGPGHGHE
                     HGPGHGPRPIKIGRKNHSLSTRYISYSSCVISRREVVLNGL*"
                     /db_xref="UniRef100_J9JK67"
                     /db_xref="J9JK67_ACYPI"
                     /db_xref="dae:Dtox_1239"
     gene            19291..19500
                     /locus_tag="subassembly_31bins_VIRSorter_scaffold_0-circul
                     ar-cat_2_SIZE_382860bp_prodigal-single_34"
     CDS             19291..19500
                     /product="hypothetical protein"
                     /codon_start=1
                     /transl_table=11
                     /translation="MTRCMFSNIPEWDDCQKDAIYFYVDRRSKHMKLKCRCEEHKFRR
                     MFKLGSNVEVFDSIEEATVCFILYL*"
     gene            19561..20676
                     /locus_tag="subassembly_31bins_VIRSorter_scaffold_0-circul
                     ar-cat_2_SIZE_382860bp_prodigal-single_35"
     CDS             19561..20676
                     /product="DNA ligase (EC:6.5.1.1)"
                     /codon_start=1
                     /transl_table=11
                     /translation="MPALIEGQPIYIKGSSAKPYELKNTGGVFSCSCPAWRNQSVHID
                     KRTCKHLKLHCGEASELARIGAIAPNRIVTANAADAQTILDRVALQERKLRPDEKAKL
                     NGPKLLLAHPWDGELDPTGWWMSEKLDGVRALYKDGRFVSRQGNEYGPPDWFRQGLGD
                     RTLDGELFLGRAEFAKTISIVKSQNSGDAWKEITFRVFDAPEIGLAFEARTEFCKQTL
                     SAAPYAKVLDQTLCEGVTHLKRELFRIEAIGGEGLMLRRPGSLYEPGRSHTLLKVKSF
                     YDSEAEVVGHLSGKGRLKGMLGALRMRTVRDANLVVGGKSCLLRAGVEFELGTGMADS
                     HRRLPPKVGSVVTFSFQELSKDGIPRFPVFVAVRNYE*"
                     /db_xref="mfu:LILAB_05755"
                     /db_xref="UniRef100_F8CR28"
                     /db_xref="A0A084T0Q8_9DELT"
                     /db_xref="F8CR28_MYXFH"
                     /db_xref="6.5.1.1"
     gene            20673..21563
                     /locus_tag="subassembly_31bins_VIRSorter_scaffold_0-circul
                     ar-cat_2_SIZE_382860bp_prodigal-single_36"
     CDS             20673..21563
                     /product="hypothetical protein"
                     /codon_start=1
                     /transl_table=11
                     /translation="VKLEDLAVSVTYGSLLGDASISRDRTTYCLAMRHSVAQLSYLEW
                     KAKAIGLTGKIRPAKSGYGSDVFEFHHYDLGRLEKVYKVCVFDAKKRVTSEWLSMMDD
                     VSLAVWYQDDGSWGRAGNRLKNGERSQLQSSFHTCGFDRDSVSALQEWLSVKFGIQSK
                     FALRKGRYPTVVMHHTSTIKLWTIVAPYLVIRSKVDAGPRIDGRFWINPELVGTETEL
                     PNPPEKEKVFRYNMASTALKYIEHDGSRLHLNEWSRLTGLKRETISGRMKRGWTVSQS
                     LGFDPRYRCRTERLSASVLG*"
     gene            22173..22874
                     /locus_tag="subassembly_31bins_VIRSorter_scaffold_0-circul
                     ar-cat_2_SIZE_382860bp_prodigal-single_37"
     CDS             22173..22874
                     /product="hypothetical protein"
                     /codon_start=1
                     /transl_table=11
                     /translation="MNEPLKLDYNTSNVVSPKDNLLRALFTFWLNTGAMDERMRSDKI
                     KPESKRTDHVGLAFMLPRMDEFKREFFAWAESDALASYTLNNRCMRTAAEFRFGTSSK
                     WAQSPFDMIVGLRFKAITGMEIGKKLPQDLKKSFYVKASNRLIKFAKDLADPISRTTK
                     QPILKNGRLADYDYDVRQWLEYILNPEFKDFYLFNKDLREIRDMYYKIKEQEPVGDVV
                     QKLLDQAAILGVLDS*"
     gene            22913..23392
                     /locus_tag="subassembly_31bins_VIRSorter_scaffold_0-circul
                     ar-cat_2_SIZE_382860bp_prodigal-single_38"
     CDS             22913..23392
                     /product="hypothetical protein"
                     /codon_start=1
                     /transl_table=11
                     /translation="MVNGLDHKGLELTHPGTSGLFIFHESRTFIENSPLMITTFLTNS
                     FRQTIMTDCSIKANLVFVETVIALNSKLLSDTDKFDRLRNRIKTKAKDPSFQFNPHAH
                     EVFEVHIPAFIKYQIEQKRLECIKNMKQLFKRSLVDMNEEELIAIFRETRVDEVLDD*"
     gene            23385..23585
                     /locus_tag="subassembly_31bins_VIRSorter_scaffold_0-circul
                     ar-cat_2_SIZE_382860bp_prodigal-single_39"
     CDS             23385..23585
                     /product="hypothetical protein"
                     /codon_start=1
                     /transl_table=11
                     /translation="MIEVVDLELEDDQLGQLEWLEWAAKFDETTKRDKLRYKVRALLE
                     EYMHEEIIYQLNEFLVKSALEE*"
     gene            23586..23834
                     /locus_tag="subassembly_31bins_VIRSorter_scaffold_0-circul
                     ar-cat_2_SIZE_382860bp_prodigal-single_40"
     CDS             23586..23834
                     /product="hypothetical protein"
                     /codon_start=1
                     /transl_table=11
                     /translation="VKDHEWEAIGFEIPWDDINNSFSPDIDRNVYTWFKCKGCGIPFL
                     TRTDLPADIPAAPSSWDLELEFLDLDCNKLLCKILLSL*"
     gene            23831..24097
                     /locus_tag="subassembly_31bins_VIRSorter_scaffold_0-circul
                     ar-cat_2_SIZE_382860bp_prodigal-single_41"
     CDS             23831..24097
                     /product="hypothetical protein"
                     /codon_start=1
                     /transl_table=11
                     /translation="MIFPDLYINKSISSRPNKYQASPSISRSGSGAWYYSTSRSGNLR
                     STQSISDPTKNGFGIGILPRFKSRSSHAVGMTEEDWLISGVLSE*"
     gene            24094..24366
                     /locus_tag="subassembly_31bins_VIRSorter_scaffold_0-circul
                     ar-cat_2_SIZE_382860bp_prodigal-single_42"
     CDS             24094..24366
                     /product="hypothetical protein"
                     /codon_start=1
                     /transl_table=11
                     /translation="MNLVLIASLLNIGILAGQVLYVSVQMRKFNRRMREFDQQVVRQI
                     MEDDPKLVDKVLAAQAQLVEHGGFNSRMRGEELALKYAMQLYGLKG*"
     gene            24425..25453
                     /locus_tag="subassembly_31bins_VIRSorter_scaffold_0-circul
                     ar-cat_2_SIZE_382860bp_prodigal-single_43"
     CDS             24425..25453
                     /product="hypothetical protein"
                     /codon_start=1
                     /transl_table=11
                     /translation="METVLEGFVSKLVAKQVQTHLAGLSKPGDPADTRKLLLKLIDSR
                     FSIFFRELAGLASGLAIRGEGELISGISSKDKLQNSGDLFQERVSAIDEAFSEEMGVD
                     FPQKPSSKPGSVEVGQIWTGKNGKLKGRFLKVTSISRRGVVRYQILKGATKILRRKTI
                     QARCLPKSYKLVAAQKPHPTGQDPKSNAESRQPKIQVGQVWQSRTGRVIKIKVFTNGR
                     IYPAVLKAAKGVTGGSHVRAITEKYLFANHKLVRDVQEPGPSVADVISKPRNSKRGPG
                     LPNVGQIFVGKSEKKLGVRGRKIKVTGYTGGRIIYKVLIPSAKAKHSIVRPICRDSLR
                     RLYNRVKA*"
     gene            complement(25898..26128)
                     /locus_tag="subassembly_31bins_VIRSorter_scaffold_0-circul
                     ar-cat_2_SIZE_382860bp_prodigal-single_44"
     CDS             complement(25898..26128)
                     /product="hypothetical protein"
                     /codon_start=1
                     /transl_table=11
                     /translation="MNKCDFQICGGYPIICGENSVQYLYKRKGAGSPYSYVAARCDSH
                     QVSVERNQILFEKGDLKLITEDEYIIGKVLCE*"
     gene            complement(26162..26395)
                     /locus_tag="subassembly_31bins_VIRSorter_scaffold_0-circul
                     ar-cat_2_SIZE_382860bp_prodigal-single_45"
     CDS             complement(26162..26395)
                     /product="hypothetical protein"
                     /codon_start=1
                     /transl_table=11
                     /translation="MLQTMIDKQGKLLVFEDFIIDQNLPKYRKKSDNKLNMAAEDGEN
                     DEDSKDMTLNTWQSNFVTYRADNNENGQVMVKR*"
     gene            26603..27094
                     /locus_tag="subassembly_31bins_VIRSorter_scaffold_0-circul
                     ar-cat_2_SIZE_382860bp_prodigal-single_46"
     CDS             26603..27094
                     /product="hypothetical protein"
                     /codon_start=1
                     /transl_table=11
                     /translation="MKQIFILISFFLACTHESQCPPVPPAPVCPSASVVVKYVDLEVE
                     RFKRDYDSRTGKRKVTAICETDWVHWSFIGQVDWCKAKASEFDCGYDSWMDAWPPAEA
                     RPWTSEGSYKSVFACCSDDPASQFDCTFMKERARVCDELKGQSHKITCRVTFCENKRK
                     VCL*"
     gene            27258..27719
                     /locus_tag="subassembly_31bins_VIRSorter_scaffold_0-circul
                     ar-cat_2_SIZE_382860bp_prodigal-single_47"
     CDS             27258..27719
                     /product="hypothetical protein"
                     /codon_start=1
                     /transl_table=11
                     /translation="MPPFRKERHATEIPKFATGLIRSGGYYSHTGWVSWYGKKLFNFD
                     ELHQALRACYSRIITEETEAVIEILIQENVITPTFTPSYWRIVPQSQTPAAPPYKPAL
                     AVKKGEKYRRRMKPGECPICGCLVQHKRRHNNRIHSREDCQAMIINKILSE*"
     gene            27716..27919
                     /locus_tag="subassembly_31bins_VIRSorter_scaffold_0-circul
                     ar-cat_2_SIZE_382860bp_prodigal-single_48"
     CDS             27716..27919
                     /product="hypothetical protein"
                     /codon_start=1
                     /transl_table=11
                     /translation="MTKWPGHRCEHQFSYDNRFCNNLATKYYHIYEPDDKLVARCDSH
                     ILGVYNINILTESEYEVALILNE*"
     gene            27950..28156
                     /locus_tag="subassembly_31bins_VIRSorter_scaffold_0-circul
                     ar-cat_2_SIZE_382860bp_prodigal-single_49"
     CDS             27950..28156
                     /product="hypothetical protein"
                     /codon_start=1
                     /transl_table=11
                     /translation="MAAKISELKARIQTLEHEIYELRHVGQQFSNIAHNWGQEHSSVE
                     TLRPQDKTLLRELREQWDRIPRSK*"
     gene            28166..28384
                     /locus_tag="subassembly_31bins_VIRSorter_scaffold_0-circul
                     ar-cat_2_SIZE_382860bp_prodigal-single_50"
     CDS             28166..28384
                     /product="hypothetical protein"
                     /codon_start=1
                     /transl_table=11
                     /translation="VRVIINHKEILEACIEWATKHHGLRLSGSSDMRVKIKGAQGAST
                     DRIYFVEASSIEFSEAHGSQPYRDPDTK*"
     gene            28393..28938
                     /locus_tag="subassembly_31bins_VIRSorter_scaffold_0-circul
                     ar-cat_2_SIZE_382860bp_prodigal-single_51"
     CDS             28393..28938
                     /product="hypothetical protein"
                     /codon_start=1
                     /transl_table=11
                     /translation="MTYDYKPGDGLKAWTKVRERLVSNPAVYEVMGTDEILVINEALR
                     REAESDALIAATYETIVQLLENSRLASSGSAFAAFAALAFAEKDVNSLTPASARAALD
                     AAIERAKEEGRCEESYTRDHQTSKFEAALIAARTDGAETERKACIHDLNASQQTLDEN
                     EFSTVKISDVEARIRTREIGK*"
     gene            28939..29256
                     /locus_tag="subassembly_31bins_VIRSorter_scaffold_0-circul
                     ar-cat_2_SIZE_382860bp_prodigal-single_52"
     CDS             28939..29256
                     /product="hypothetical protein"
                     /codon_start=1
                     /transl_table=11
                     /translation="MALRIRVSGRIVCAAQSDPEPGDCYLDDVIHARLAGAEANSLHV
                     LVTNDDGETWKFDTCEAERDTWREYAQALEASILVERVAGKMGVCKDVDARLAAAKAA
                     TRK*"
     gene            29257..29484
                     /locus_tag="subassembly_31bins_VIRSorter_scaffold_0-circul
                     ar-cat_2_SIZE_382860bp_prodigal-single_53"
     CDS             29257..29484
                     /product="hypothetical protein"
                     /codon_start=1
                     /transl_table=11
                     /translation="MYVPSTGAVIQEFFRRKWPYISFVIFLILYGYFGFKCDIYLKTC
                     REHIAVPGRTPICPNNHRLEIIQGVVFCKCP*"
     gene            complement(29490..29783)
                     /locus_tag="subassembly_31bins_VIRSorter_scaffold_0-circul
                     ar-cat_2_SIZE_382860bp_prodigal-single_54"
     CDS             complement(29490..29783)
                     /product="DNA-binding protein RFX5 n=1 Tax=Cricetulus
                     griseus RepID=G3H301_CRIGR"
                     /codon_start=1
                     /transl_table=11
                     /translation="MKNPNKILSYWYQEVAQAKSCGVSFIQYFLDHQFEIRESNFDGR
                     HGHGHGPGPGLGPGPGYGHGPGPGPGPGPGPGPSPGSGLGPGPGHGHGPWIII*"
                     /db_xref="UniRef100_G3H301"
                     /db_xref="G3H301_CRIGR"
                     /db_xref="dae:Dtox_1239"
     gene            30054..30452
                     /locus_tag="subassembly_31bins_VIRSorter_scaffold_0-circul
                     ar-cat_2_SIZE_382860bp_prodigal-single_55"
     CDS             30054..30452
                     /product="hypothetical protein"
                     /codon_start=1
                     /transl_table=11
                     /translation="MAAIFPYATESTQAIVRQLERRGISVKSTAFLHRMVKQELVQHY
                     KFVLSFGLIEIGELQTLFKTNQGKLKISFTIYAFGTHRRIDDMISLSSRRFDGKRPRA
                     SRWGAYASKKLLQFASDGILSDAVVKVLDE*"
     gene            30452..30715
                     /locus_tag="subassembly_31bins_VIRSorter_scaffold_0-circul
                     ar-cat_2_SIZE_382860bp_prodigal-single_56"
     CDS             30452..30715
                     /product="hypothetical protein"
                     /codon_start=1
                     /transl_table=11
                     /translation="MLPSRILRDISKSGTKTGKHAWSIAMSRTGPKFLSQSALFTRSR
                     SLKISTTKWHPVSKLRLMTLTSISSKTVGLTDFEFVIQEILDE*"
     gene            30708..30968
                     /locus_tag="subassembly_31bins_VIRSorter_scaffold_0-circul
                     ar-cat_2_SIZE_382860bp_prodigal-single_57"
     CDS             30708..30968
                     /product="hypothetical protein"
                     /codon_start=1
                     /transl_table=11
                     /translation="MNKRNPNFRYVNIHGLTLRDRERIKHGEVYKHRVPYIPYSKYLY
                     PIKSDGSLANTTRYIESELAQELYDLYQISQVLETQILFYRM*"
     gene            30977..31525
                     /locus_tag="subassembly_31bins_VIRSorter_scaffold_0-circul
                     ar-cat_2_SIZE_382860bp_prodigal-single_58"
     CDS             30977..31525
                     /product="hypothetical protein n=1 Tax=Zavarzinella
                     formosa RepID=UPI0002EBEAAE"
                     /codon_start=1
                     /transl_table=11
                     /translation="MSYRIEFAREFARIAHGSQVRRYVEIPYVTHVYEVAKWVSAVLK
                     DEDAIIAAILHDTVEDTSVTADDLERYFGPRVRSLVLEVTDVSKPSDGNRAVRKDLDR
                     AHLAKASPEGKTIKLADMISNTRSISMYDPKFALTYLREKSETLPLLREGDPVLFEVC
                     SKLLDYANSQLVLDMLPGTIEK*"
                     /db_xref="UniRef100_UPI0002EBEAAE"
                     /db_xref="hch:HCH_02572"
                     /db_xref="Q2SJ02_HAHCH"
                     /db_xref="UPI0002EBEAAE"
     gene            31666..31932
                     /locus_tag="subassembly_31bins_VIRSorter_scaffold_0-circul
                     ar-cat_2_SIZE_382860bp_prodigal-single_59"
     CDS             31666..31932
                     /product="hypothetical protein"
                     /codon_start=1
                     /transl_table=11
                     /translation="MRNLFTLKTMNRTSPREKKQTPASYRKPKAKHSRYQRCPKCKKL
                     RLWWPHQNHIRRTTIVIRKLDDQRVCFLCWKRSDIGQIEELLKI*"
     gene            32085..32801
                     /locus_tag="subassembly_31bins_VIRSorter_scaffold_0-circul
                     ar-cat_2_SIZE_382860bp_prodigal-single_60"
     CDS             32085..32801
                     /product="Uncharacterized protein {ECO:0000313|EMBL
                     :KKL65392.1};  TaxID=412755 species="unclassified
                     sequences; metagenomes; ecological metagenomes.;"
                     source="marine sediment metagenome.;""
                     /codon_start=1
                     /transl_table=11
                     /translation="MANANANANAITTKLSALDTLKAIAKKAPAPASSSLAAQTNDPA
                     IVGAKRNKQTVTLGFDPSITESAKRTAELKAALDQAEAEFKIDQAVMRDYGFSKRCLY
                     NDTYKADVTTVCVPYSVETPTGHETKLVQVICSNKYSVLRDTIVNNKASLGEFFDKLF
                     NEERVKQLKPNAEDLIRGILAEVGLAGDELETAMSSLFEETVKITTKEHYEQEVKKVP
                     EEVKSLLDQAVTRASPGLKF*"
                     /db_xref="A0A0F9GQL4_9ZZZZ"
     gene            32913..33176
                     /locus_tag="subassembly_31bins_VIRSorter_scaffold_0-circul
                     ar-cat_2_SIZE_382860bp_prodigal-single_61"
     CDS             32913..33176
                     /product="hypothetical protein"
                     /codon_start=1
                     /transl_table=11
                     /translation="MDPKTRHQATTNARQLSPERRQGIQEAFDVERRRTFDDLIDTAH
                     VMQLNSIKEQIRIIFKTADRFGISKAEILCLYDELQVQKVLDE*"
     gene            complement(33258..33386)
                     /locus_tag="subassembly_31bins_VIRSorter_scaffold_0-circul
                     ar-cat_2_SIZE_382860bp_prodigal-single_62"
     CDS             complement(33258..33386)
                     /product="hypothetical protein"
                     /codon_start=1
                     /transl_table=11
                     /translation="MVDKLWLRPPDDDQASWKEYDPALEPNRDLDLDKTTIVASFL*"
     gene            33443..33646
                     /locus_tag="subassembly_31bins_VIRSorter_scaffold_0-circul
                     ar-cat_2_SIZE_382860bp_prodigal-single_63"
     CDS             33443..33646
                     /product="hypothetical protein"
                     /codon_start=1
                     /transl_table=11
                     /translation="MSLCNVVRSFGEDYDICDEEATIFYYDVYEHKTIPRCKYHGLGI
                     TSIDSIIEFNSEEEVLVFQVFSE*"
     gene            33643..33852
                     /locus_tag="subassembly_31bins_VIRSorter_scaffold_0-circul
                     ar-cat_2_SIZE_382860bp_prodigal-single_64"
     CDS             33643..33852
                     /product="hypothetical protein"
                     /codon_start=1
                     /transl_table=11
                     /translation="MITCDKLILNAECLQWESCHDRATQFSFDFSDRSCHFRCDWHRL
                     QIGAYSNVIAFDSAEELILYQVFSE*"
     gene            34070..35023
                     /locus_tag="subassembly_31bins_VIRSorter_scaffold_0-circul
                     ar-cat_2_SIZE_382860bp_prodigal-single_65"
     CDS             34070..35023
                     /product="Holliday junction ATP-dependent DNA helicase
                     RuvB {ECO:0000256|HAMAP-Rule:MF_00016}; EC=3.6.4.12
                     {ECO:0000256|HAMAP-Rule:MF_00016};;  TaxID=1215061
                     species="Bacteria; Firmicutes; Clostridia; Clostridiales;
                     Peptostreptococcaceae; Peptoclostridium.;"
                     source="Peptoclostridium difficile E10.;""
                     /codon_start=1
                     /transl_table=11
                     /translation="MDDRALRPLSFDTYFGQESAKQNLRIFVESAKARNEPLDHLLLT
                     GGPGLGKTTLAQVVAREMGTNLVVMNSAAIKTKSEIYSALLGLEKGDILFFDEIHSLN
                     AKLEEILYPPMEDFRLPVSTGDGSLPLAIAPFTMIGATTHIGRLSQPLRDRFGEVVQM
                     QYYTTDELTIIAFKNFNKLGLSCDIDAAQVLAHRSRGTPRIVNRLVRRTRDFAFSNQT
                     DRVTIKLVRQTCDMLGIDPLGVDSLGRKYLSVLAEKTRPVGLNILAHSLGESKDTIEE
                     TVEPHLLRLGFVERLPAGRVITKAGKDHVELDQIDLEEISE*"
                     /db_xref="U3VCC6_PEPDI"
                     /db_xref="UniRef100_UPI000225C0BB"
                     /db_xref="cdc:CD196_2647"
                     /db_xref="UPI000225C0BB"
                     /db_xref="3.6.4.12"
     gene            35023..35232
                     /locus_tag="subassembly_31bins_VIRSorter_scaffold_0-circul
                     ar-cat_2_SIZE_382860bp_prodigal-single_66"
     CDS             35023..35232
                     /product="hypothetical protein"
                     /codon_start=1
                     /transl_table=11
                     /translation="MLLNPGTTEYQYEDCTIGHSYARSKIGARYDSHSGTKSRSASRG
                     VYGSWSTIEVGITDNDYIISKVLDE*"
     gene            35259..35501
                     /locus_tag="subassembly_31bins_VIRSorter_scaffold_0-circul
                     ar-cat_2_SIZE_382860bp_prodigal-single_67"
     CDS             35259..35501
                     /product="hypothetical protein"
                     /codon_start=1
                     /transl_table=11
                     /translation="MGRSRSLAHFGGFPGSFSGSVSRHGSKNAFGSGSTSWSGSKRST
                     MSRSSSKSSFIWKSKFYSKTRGLTDDEYLIQQVLDE*"
     gene            35498..35734
                     /locus_tag="subassembly_31bins_VIRSorter_scaffold_0-circul
                     ar-cat_2_SIZE_382860bp_prodigal-single_68"
     CDS             35498..35734
                     /product="hypothetical protein"
                     /codon_start=1
                     /transl_table=11
                     /translation="MILCPTLYAPWFAIQSMARAGSHRRAYRSGSDFVYESRSRIQSK
                     SQSRSGSSKSGWSASTLVIGVTDEEFVISKVLDE*"
     gene            35976..36155
                     /locus_tag="subassembly_31bins_VIRSorter_scaffold_0-circul
                     ar-cat_2_SIZE_382860bp_prodigal-single_69"
     CDS             35976..36155
                     /product="hypothetical protein"
                     /codon_start=1
                     /transl_table=11
                     /translation="MKITLIDPWYNHVAFMTLSDDVLPEHVIYEGRIFHHYAMTVRAG
                     EPDPGYYREELTSER*"
     gene            complement(36152..36580)
                     /locus_tag="subassembly_31bins_VIRSorter_scaffold_0-circul
                     ar-cat_2_SIZE_382860bp_prodigal-single_70"
     CDS             complement(36152..36580)
                     /product="hypothetical protein"
                     /codon_start=1
                     /transl_table=11
                     /translation="MDLKAISIRIATGGQLELKGPFNPPTGDYDFNDGLKVLGLSGPI
                     VDELLKLDGTMSPAEWISMDVGYDIEIPVYPNVIGIDTPNGNRFEFVPSPVDQAAIMN
                     RPEWRRITDQVHEQLTSTDEEPERDWDFEAEKKREREWDL*"
     gene            complement(36603..37103)
                     /locus_tag="subassembly_31bins_VIRSorter_scaffold_0-circul
                     ar-cat_2_SIZE_382860bp_prodigal-single_71"
     CDS             complement(36603..37103)
                     /product="hypothetical protein"
                     /codon_start=1
                     /transl_table=11
                     /translation="MASLSEKHIQMTTLFKTQTFEDAIRHIKFHMVRRSIEQKCECNK
                     SVQQLLDELPNFFFNHYQSLVRNLFRSTPNYDHSSIIKCIMDNCPFPFTTIFYLFADT
                     KVEYYPKYNLIVASGIHKSKLKSNVLIQDMEKVIDVSKKFKSKDPSEFVKFCDSMLPI
                     LITFIN*"
     gene            complement(37070..37432)
                     /locus_tag="subassembly_31bins_VIRSorter_scaffold_0-circul
                     ar-cat_2_SIZE_382860bp_prodigal-single_72"
     CDS             complement(37070..37432)
                     /product="Uncharacterized protein n=1 Tax=Burkholderia sp.
                     M701 RepID=V5YNK5_9BURK"
                     /codon_start=1
                     /transl_table=11
                     /translation="MLIAGLGLGMILWPILNKKEVESVVVIEQSCDVINLVSPTLPKT
                     KKLSIEQDDIFTWKSKNGTKFNVIYFDIWHDICVDNLDEMAKLHRRFGRYLDAKDPKN
                     WMGSWKREWLRYQKSIYR*"
                     /db_xref="UniRef100_V5YNK5"
                     /db_xref="A0A0F9FNI8_9ZZZZ"
                     /db_xref="cbb:CLD_A0186"
                     /db_xref="V5YNK5_9BURK"
     gene            complement(37426..37707)
                     /locus_tag="subassembly_31bins_VIRSorter_scaffold_0-circul
                     ar-cat_2_SIZE_382860bp_prodigal-single_73"
     CDS             complement(37426..37707)
                     /product="Uncharacterized protein n=1 Tax=Burkholderia sp.
                     M701 RepID=V5YNK5_9BURK"
                     /codon_start=1
                     /transl_table=11
                     /translation="MKPSNACFIGDPFPWMAEKIPEGTLGEAKIEHFTVSKTDSVLTS
                     FQAFGPRRDEFVPPGSYTRLLIGNTLMMTDTPMERRSNTEVFIMLMGKC*"
                     /db_xref="UniRef100_V5YNK5"
                     /db_xref="V5YNK5_9BURK"
     gene            complement(37697..38311)
                     /locus_tag="subassembly_31bins_VIRSorter_scaffold_0-circul
                     ar-cat_2_SIZE_382860bp_prodigal-single_74"
     CDS             complement(37697..38311)
                     /product="Uncharacterized protein {ECO:0000313|EMBL
                     :KKK69814.1};  TaxID=412755 species="unclassified
                     sequences; metagenomes; ecological metagenomes.;"
                     source="marine sediment metagenome.;""
                     /codon_start=1
                     /transl_table=11
                     /translation="MAKRMTDANKYQEKMLREEKERVDTKAAILPKADFRSITRRSDI
                     CLTQVIVRLDFETKVEWLTLGESRVRSRRDTKDGNWRLDAYLPIGVTDFEHDSAYALQ
                     LPLIGLQFDHVYYHRTYLTGWVDPDCNDGREFRVPGPGYDPMSHPEAVECRAATCKSN
                     KPFPHMIVPQNFYVPPFNLDLYKIVKGKQVEIRIGPIFEKEDET*"
                     /db_xref="A0A0F8ZTS3_9ZZZZ"
     gene            complement(38315..38911)
                     /locus_tag="subassembly_31bins_VIRSorter_scaffold_0-circul
                     ar-cat_2_SIZE_382860bp_prodigal-single_75"
     CDS             complement(38315..38911)
                     /product="hypothetical protein"
                     /codon_start=1
                     /transl_table=11
                     /translation="MTKCVNLTKSKTRKVNPEAVRKALGANTVHKVRPNSRDGLFALI
                     DSRIRVLRERVKEDTANSSNEKELGLMAAAYETAALVTETCRVCECLVHSDRLPVCCD
                     TCESKLEADDERNMAVVIRSRTPANARQKLDEMLAAEYDRGRAEEEKKMEEIIKQLRE
                     RRNLDPILESAVTYSPQAHARGFLLALDEIENWSKRKK*"
     gene            complement(38925..39449)
                     /locus_tag="subassembly_31bins_VIRSorter_scaffold_0-circul
                     ar-cat_2_SIZE_382860bp_prodigal-single_76"
     CDS             complement(38925..39449)
                     /product="hypothetical protein"
                     /codon_start=1
                     /transl_table=11
                     /translation="MGIRVHKAIGFGVRGIKPTKSLRSKYDQMHEMTLGDFILWVEKY
                     EDEVLKFANGVEDKFRRSMLKIDVEGIKDDEKLDQILGRHILWDDEFGIKDAMLFIPI
                     GYLNSWSRYDDSVDWCEETEFHNQKKRYMKLKRELYPFSKGVPPLSVAAMALWLGIPD
                     VWPKLHEALYVYWA*"
     gene            complement(39452..39826)
                     /locus_tag="subassembly_31bins_VIRSorter_scaffold_0-circul
                     ar-cat_2_SIZE_382860bp_prodigal-single_77"
     CDS             complement(39452..39826)
                     /product="hypothetical protein"
                     /codon_start=1
                     /transl_table=11
                     /translation="MIHFPYAEETIKSVIRGFERRGFVLYNVYLCHTRQSMTTSLSST
                     YNISKYGLLLGKLKFQFGYHNGCLNCAFMCEDNDKNEIHRKRAHLKRPSGKRFGTLAS
                     KKLLEYCQKTVFQTQIKHVMSC*"
     gene            40007..40183
                     /locus_tag="subassembly_31bins_VIRSorter_scaffold_0-circul
                     ar-cat_2_SIZE_382860bp_prodigal-single_78"
     CDS             40007..40183
                     /product="PREDICTED: eukaryotic translation initiation
                     factor 3 subunit A-like, partial n=1 Tax=Pseudopodoces
                     humilis RepID=UPI00039552DB"
                     /codon_start=1
                     /transl_table=11
                     /translation="MDQDPDTDTTDQDLDMDPDTLDTDPDPDQDLDMDQDLDQDPDKD
                     LDLDMDLDPDMDIK*"
                     /db_xref="UniRef100_UPI00039552DB"
                     /db_xref="A0A0F7L2J1_9VIRU"
                     /db_xref="UPI00039552DB"
     gene            complement(40209..41012)
                     /locus_tag="subassembly_31bins_VIRSorter_scaffold_0-circul
                     ar-cat_2_SIZE_382860bp_prodigal-single_79"
     CDS             complement(40209..41012)
                     /product="Calcineurin-like phosphoesterase id=3879285 bin
                     =GWC2_Methylomirabilis_70_16 species=Sorangium cellulosum
                     genus=Sorangium taxon_order=Myxococcales
                     taxon_class=Deltaproteobacteria phylum=Proteobacteria
                     tax=GWC2_Methylomirabilis_70_16 organism_group=NC10"
                     /codon_start=1
                     /transl_table=11
                     /translation="MKLAWITDPHFNFLAPKGPRIFGETVFDEIESDAVVITGDIAEY
                     PSLRGCLTDFSEGYQKPVYFVLGNHDYYKGSFKMANELAQALSTRNRTWLTKSDPIKL
                     NESTALIGHDGFYDAYYGNPFGSRVDIYDFDCIQDIKGIHRTELIFRLSENGKGLAIE
                     AEHKLREACKSYRNVIFATHYPPFREACWHRGGYSNPDWLPWFTWKAMGDVLLKISEE
                     YSDHKFLVLCGHTHSSGIFEPVPNLKIWTGESEYYFPRISKVIDIKEVF*"
                     /db_xref="gwc2_scaffold_21148_7"
                     /db_xref="hoh:Hoch_0762"
                     /db_xref="86309263"
     gene            complement(41029..41283)
                     /locus_tag="subassembly_31bins_VIRSorter_scaffold_0-circul
                     ar-cat_2_SIZE_382860bp_prodigal-single_80"
     CDS             complement(41029..41283)
                     /product="hypothetical protein"
                     /codon_start=1
                     /transl_table=11
                     /translation="MGHRWVRTNQPRVGRLGTITILRLRSFVDLQHNTLIITHNCQKC
                     GQWMTMAYSDILIHTGLTPPKEHYDLVTCEEIMINKILTQ*"
     gene            complement(41284..41550)
                     /locus_tag="subassembly_31bins_VIRSorter_scaffold_0-circul
                     ar-cat_2_SIZE_382860bp_prodigal-single_81"
     CDS             complement(41284..41550)
                     /product="hypothetical protein"
                     /codon_start=1
                     /transl_table=11
                     /translation="MVLMAKLMSQPTPLRRKSESRLKKPREERDTLTVCEVCKGNGSV
                     FKEFSDGTYEMAKFNWCYGEGYWPKHMAHGYERWKRISRRCKMR*"
     gene            complement(41654..41920)
                     /locus_tag="subassembly_31bins_VIRSorter_scaffold_0-circul
                     ar-cat_2_SIZE_382860bp_prodigal-single_82"
     CDS             complement(41654..41920)
                     /product="hypothetical protein"
                     /codon_start=1
                     /transl_table=11
                     /translation="MDTIKPFYNNGEIPSFDRFVVCTIEDSYRCVLMGIRPDENVEIG
                     TIMSGRVSVTNSPNVWRSIITVVFVSPSMLDAVHILNAYEVFEM*"
     gene            complement(42047..42676)
                     /locus_tag="subassembly_31bins_VIRSorter_scaffold_0-circul
                     ar-cat_2_SIZE_382860bp_prodigal-single_83"
     CDS             complement(42047..42676)
                     /product="hypothetical protein"
                     /codon_start=1
                     /transl_table=11
                     /translation="VNKNRDKSNKSSEIEYFQKKIDLVNGIHVIKSNLVEPGTIYLVN
                     EPGKVEVIHNIDTNKTIGWKCYETIGEMRAIDQISLSININSSIMLLSRPLPGRNEIL
                     LQAECDKCVVSLWLNHTYGPLDRIRVGELRYSSDIVIATVDGLYGHDLIVPKDVDEFI
                     RMIVVRIMNIDTVLKCEGPSYLEICNDGFWKRYMTEALELMPIHFVLGE*"
     gene            complement(42691..42897)
                     /locus_tag="subassembly_31bins_VIRSorter_scaffold_0-circul
                     ar-cat_2_SIZE_382860bp_prodigal-single_84"
     CDS             complement(42691..42897)
                     /product="hypothetical protein"
                     /codon_start=1
                     /transl_table=11
                     /translation="MASLMDEYYPCYDPMVGICVVCSHGWHGDEQCEHTYENEHVEFQ
                     CPCNHSMTREEYEINQMFYTVLET*"
     gene            complement(42885..43229)
                     /locus_tag="subassembly_31bins_VIRSorter_scaffold_0-circul
                     ar-cat_2_SIZE_382860bp_prodigal-single_85"
     CDS             complement(42885..43229)
                     /product="hypothetical protein"
                     /codon_start=1
                     /transl_table=11
                     /translation="MIDQCPNCNYPECDEKKYKGTYAPGIPCQNCGRTFGFLANIESI
                     NVYKDIVLAKFDELPHVTKIGYFVVQNKLPWKIISAISNANSSETSVILTLTPVGHDR
                     ELEPGKVYVWPV*"
     gene            complement(43226..43498)
                     /locus_tag="subassembly_31bins_VIRSorter_scaffold_0-circul
                     ar-cat_2_SIZE_382860bp_prodigal-single_86"
     CDS             complement(43226..43498)
                     /product="hypothetical protein"
                     /codon_start=1
                     /transl_table=11
                     /translation="MDIDTLAKYLAYSDRAIQTSDAAKFLTGANRYWNEIATVQLREK
                     FRTLAKGLLSNPTESKIESKQTLSLNNPRRNMMIRSHSYATSKQEK*"
     gene            complement(43508..43777)
                     /locus_tag="subassembly_31bins_VIRSorter_scaffold_0-circul
                     ar-cat_2_SIZE_382860bp_prodigal-single_87"
     CDS             complement(43508..43777)
                     /product="hypothetical protein"
                     /codon_start=1
                     /transl_table=11
                     /translation="MADRRPRLNLTLKTECGDFWVSWGPRNLVGEGDETGFHILCRVK
                     KDDPESDWVPMKDISKEDYEVIIDELMKRISVSVLAAEILMTSAS*"
     gene            complement(43784..44269)
                     /locus_tag="subassembly_31bins_VIRSorter_scaffold_0-circul
                     ar-cat_2_SIZE_382860bp_prodigal-single_88"
     CDS             complement(43784..44269)
                     /product="hypothetical protein"
                     /codon_start=1
                     /transl_table=11
                     /translation="MFRPEIKFILDSGTEVNSTKHIEAECIQTPGESYIKWRVVNHVN
                     HVNHVVYEEHLEYILNTRPNRILTENRSPELIRRISKSGVIQLLPFIIHSPYMQEAKN
                     AMTNIFINLFYPDLCEDNTGPVDDEYNAWIQKYIPEFHDSMARKIIQKRLNLIKRIMD
                     V*"
     gene            44327..45013
                     /locus_tag="subassembly_31bins_VIRSorter_scaffold_0-circul
                     ar-cat_2_SIZE_382860bp_prodigal-single_89"
     CDS             44327..45013
                     /product="hypothetical protein"
                     /codon_start=1
                     /transl_table=11
                     /translation="MFRKGSPTNTVLSHLIREYYDYDEDPLPIIKLTVANDLKIPQFL
                     VGRALLELASEGILIGPTRLRKQGAIVLYGDTKIEFNGNTWESSQPKIEIIRRIKNRT
                     FNRQYSMNDKTLPKKIRAEYEKNYPKKRFVWDEIVYYLNYGVNLRSEVERLGLSHFVF
                     PWKCKCGKYTNPIAKYCAECGQNRLDCEDKQIRVYVCHRCGENLSYDLIKFHTRILCS
                     SNIISKLLKS*"
     gene            complement(45003..45452)
                     /locus_tag="subassembly_31bins_VIRSorter_scaffold_0-circul
                     ar-cat_2_SIZE_382860bp_prodigal-single_90"
     CDS             complement(45003..45452)
                     /product="hypothetical protein"
                     /codon_start=1
                     /transl_table=11
                     /translation="MDKHSKEKINDKEAFEELAEELDEEQAEVMHYDHDHDVIHKTNN
                     FLEMLANQPESIVRKFMIVLDEDEELKNKFGQFIKQEHYRLLQKRLSQCPSFLSLDEP
                     TALKILRIPSSELGVLAIALRKLEMNFSDSEWIHVMKLASIESVLKT*"
     gene            complement(45445..45666)
                     /locus_tag="subassembly_31bins_VIRSorter_scaffold_0-circul
                     ar-cat_2_SIZE_382860bp_prodigal-single_91"
     CDS             complement(45445..45666)
                     /product="hypothetical protein"
                     /codon_start=1
                     /transl_table=11
                     /translation="MSGPSHKAYRPAARAAGISDTEWRKRILNGEDYCSGCRKFMSVE
                     NMGESSVCITCKRAQQAAYKQRIREKRHG*"
     gene            45730..46227
                     /locus_tag="subassembly_31bins_VIRSorter_scaffold_0-circul
                     ar-cat_2_SIZE_382860bp_prodigal-single_92"
     CDS             45730..46227
                     /product="hypothetical protein"
                     /codon_start=1
                     /transl_table=11
                     /translation="MYDELMNKPRVNARVEILVDQIDVPYNEYISGPIKMGDGFDEEA
                     LKELLHQEYNSHQAEYFISRDNDGLSIRGIHGFLIHIDTYAVLLPKFMSPNFILINQN
                     YNLQEFIKAMRFLPKDLILTIPISLTRNNRNEFVLEIIYQLLSLDVKDVISDEFVSMV
                     NILET*"
     gene            46247..46552
                     /locus_tag="subassembly_31bins_VIRSorter_scaffold_0-circul
                     ar-cat_2_SIZE_382860bp_prodigal-single_93"
     CDS             46247..46552
                     /product="hypothetical protein"
                     /codon_start=1
                     /transl_table=11
                     /translation="MDSDVLAHIGQIPEPECRDVSQVNRTIAYLQNEILIIHRSLIVY
                     TLFGIIFTLYGVYMFKNYLVVVVSIVWLIGIVSKFYLDLRKIKPILNRLITQRVMIE*"
     gene            46549..46932
                     /locus_tag="subassembly_31bins_VIRSorter_scaffold_0-circul
                     ar-cat_2_SIZE_382860bp_prodigal-single_94"
     CDS             46549..46932
                     /product="hypothetical protein"
                     /codon_start=1
                     /transl_table=11
                     /translation="MSKRTDYFREYMKNRYRSRKEKAVSLLGGKCTQCGSKENLRIQY
                     KEEKKLSVLENLRDVSETKLSNELEKCHLICTKCVPKLFEHGTLSAYRHCGPPKCELC
                     RKAKNEYMRNYKKNRKQQPAPVSQE*"
     gene            47087..47368
                     /locus_tag="subassembly_31bins_VIRSorter_scaffold_0-circul
                     ar-cat_2_SIZE_382860bp_prodigal-single_95"
     CDS             47087..47368
                     /product="hypothetical protein"
                     /codon_start=1
                     /transl_table=11
                     /translation="MSTYQDWDGRQFTILGSSKGLTALSKLSTRLCVLCWPGAKPYDH
                     LDDVKIISNSDSQIAVLASAWQALDNNKQECIQNFVDGYLSGASDIEDD*"
     gene            47406..47729
                     /locus_tag="subassembly_31bins_VIRSorter_scaffold_0-circul
                     ar-cat_2_SIZE_382860bp_prodigal-single_96"
     CDS             47406..47729
                     /product="hypothetical protein"
                     /codon_start=1
                     /transl_table=11
                     /translation="MPTKDDNGIILPDMGELTPDYQNQPVVEYLERSMLATPGKVRLV
                     SIDYFAVVNTTGDPYSPKYDVARVSELEKFPDWNGPALSKYTEEDEAYDELYRLDEIN
                     KILNE*"
     gene            47757..48281
                     /locus_tag="subassembly_31bins_VIRSorter_scaffold_0-circul
                     ar-cat_2_SIZE_382860bp_prodigal-single_97"
     CDS             47757..48281
                     /product="hypothetical protein"
                     /codon_start=1
                     /transl_table=11
                     /translation="MSIIVNMPPHRITDISTNELIDELTRRKSEVFRTLTEEKNKISN
                     RLKEIELELKLLRGIKSKPGRKARSKPEVSRASEEASTKPNGVKKNRGKGHYKLVFDT
                     IREMGMMSTSRKCEFDLPQLQAALSKKFGKDYGFDKVYLNNVLSTMTKAEYLSRVRRG
                     LYAVESKFHPGRTE*"
     gene            48287..48520
                     /locus_tag="subassembly_31bins_VIRSorter_scaffold_0-circul
                     ar-cat_2_SIZE_382860bp_prodigal-single_98"
     CDS             48287..48520
                     /product="hypothetical protein"
                     /codon_start=1
                     /transl_table=11
                     /translation="MPDPKCKHPHACPNGFDEKAAKKLLEEWVPDDTVAFITGNTAVA
                     EIRRRWPRGNKCPDCGMMGIFYASYEHYIIGDW*"
     gene            complement(48580..48834)
                     /locus_tag="subassembly_31bins_VIRSorter_scaffold_0-circul
                     ar-cat_2_SIZE_382860bp_prodigal-single_99"
     CDS             complement(48580..48834)
                     /product="hypothetical protein"
                     /codon_start=1
                     /transl_table=11
                     /translation="MDIKGILFGILVTIVTQFMVLTYFAKKRALKRAQLQNQDANLFV
                     SRSDDQIIVLTTSEFEINKKVMSIDEAKTFVRLMVKAIKS*"
     gene            complement(48835..49182)
                     /locus_tag="subassembly_31bins_VIRSorter_scaffold_0-circul
                     ar-cat_2_SIZE_382860bp_prodigal-single_100"
     CDS             complement(48835..49182)
                     /product="hypothetical protein"
                     /codon_start=1
                     /transl_table=11
                     /translation="MNLSIGAIYTMKDVAKDDWENLYLLGYYDRHGHPYLTTWIDGDP
                     PLPKVYVVVLSNKMDIPLWSSPVGKNIRYIEIDSTHQIDNLLQLADKLGGYLAFGWKI
                     IVPDRLISCVLDT*"
     gene            complement(49179..49565)
                     /locus_tag="subassembly_31bins_VIRSorter_scaffold_0-circul
                     ar-cat_2_SIZE_382860bp_prodigal-single_101"
     CDS             complement(49179..49565)
                     /product="hypothetical protein"
                     /codon_start=1
                     /transl_table=11
                     /translation="MVKLIKLSHRILNCVIDNDRNRIFTWCDKFPACLGIWNRSGSYG
                     CVFQSKKRYPKKKILPPVFDISRSHPTYNTYSGFTEQIRKLSKNRSIYKIDLEKTKST
                     GPMSIYFYGDETELVDNLQAFFILEQ*"
     gene            49609..49854
                     /locus_tag="subassembly_31bins_VIRSorter_scaffold_0-circul
                     ar-cat_2_SIZE_382860bp_prodigal-single_102"
     CDS             49609..49854
                     /product="hypothetical protein"
                     /codon_start=1
                     /transl_table=11
                     /translation="MATLGLPGLIHAPWLEDEIESLNEYQNAGFVHPFTGSNGETLIA
                     TKDGWIEKPGGPIVQDWAHKFMTDGSWRQFTWTLGRM*"
     gene            49863..50111
                     /locus_tag="subassembly_31bins_VIRSorter_scaffold_0-circul
                     ar-cat_2_SIZE_382860bp_prodigal-single_103"
     CDS             49863..50111
                     /product="hypothetical protein"
                     /codon_start=1
                     /transl_table=11
                     /translation="MATGGTDQLRMRYFIALASHNLASMKNDPIILANVVNAIAHHFG
                     FGYQIDKSTISIGPYADISFQIDDLTPEMAAIYEVLEL*"
     gene            50108..50422
                     /locus_tag="subassembly_31bins_VIRSorter_scaffold_0-circul
                     ar-cat_2_SIZE_382860bp_prodigal-single_104"
     CDS             50108..50422
                     /product="hypothetical protein"
                     /codon_start=1
                     /transl_table=11
                     /translation="MKTPIEALEYAIARGGHPSLISSRRFKKYQGHPGEIIEKLNTET
                     RSLLQELRSEDISSEKVDRLAAWLGCDDDEHRINDHHRNLRIKFDQEVLKLSPLEKKN
                     ER*"
     gene            50412..50930
                     /locus_tag="subassembly_31bins_VIRSorter_scaffold_0-circul
                     ar-cat_2_SIZE_382860bp_prodigal-single_105"
     CDS             50412..50930
                     /product="Uncharacterized protein {ECO:0000313|EMBL
                     :KKM65015.1};  TaxID=412755 species="unclassified
                     sequences; metagenomes; ecological metagenomes.;"
                     source="marine sediment metagenome.;""
                     /codon_start=1
                     /transl_table=11
                     /translation="MSDKSCPCHHTTPCDPNCTCIKPHMSSGCSRCCAYGSSEQQRAK
                     AEHLVMQERFTLSEMENWRRVMVDECRQDIERGLDHSLNNAPGRVALAKQALERLCKA
                     ALIRVVQRPSKSANTNLFCEWTNLYDQIDEGAQPEKCLEHATHTTCDPINGVVCEKHK
                     CRCSKPLEKSNV*"
                     /db_xref="A0A0F9LL23_9ZZZZ"
     gene            50923..51168
                     /locus_tag="subassembly_31bins_VIRSorter_scaffold_0-circul
                     ar-cat_2_SIZE_382860bp_prodigal-single_106"
     CDS             50923..51168
                     /product="hypothetical protein"
                     /codon_start=1
                     /transl_table=11
                     /translation="MSNCDKCGRPSLEHTSPCTSGNIEIDNWKEDRERLLHGLRHIVN
                     MECNEDHDESSMPCPRRTAKEAIDNRPCSICMVTKDK*"
     gene            51168..51752
                     /locus_tag="subassembly_31bins_VIRSorter_scaffold_0-circul
                     ar-cat_2_SIZE_382860bp_prodigal-single_107"
     CDS             51168..51752
                     /product="hypothetical protein"
                     /codon_start=1
                     /transl_table=11
                     /translation="MAVRIRADGRIVCAAQSDPEPGDCYLDDAVHARLAGAEENSLHV
                     LVTDDEGDTWEFINSAMLAKAREEGREEGATVVDRDEVARAFRDGSLNMGLAALARSI
                     KTALGPLWDSTIDGPSAADAVRTLRSDIERLISEFEWVPSGHQTIEGRRMWTCLVCTM
                     AWREKTAYKKDENIEHSSHGCWLGDMAKRMRITK*"
     gene            51830..52021
                     /locus_tag="subassembly_31bins_VIRSorter_scaffold_0-circul
                     ar-cat_2_SIZE_382860bp_prodigal-single_108"
     CDS             51830..52021
                     /product="hypothetical protein"
                     /codon_start=1
                     /transl_table=11
                     /translation="MSDGMLDAAREARAQEDVKSLLYQFRERLKQEGFGCGFVASGEA
                     LFEWNQILESVGLQIQRKR*"
     gene            52045..52317
                     /locus_tag="subassembly_31bins_VIRSorter_scaffold_0-circul
                     ar-cat_2_SIZE_382860bp_prodigal-single_109"
     CDS             52045..52317
                     /product="hypothetical protein"
                     /codon_start=1
                     /transl_table=11
                     /translation="MLSTTYDNTNMFQPACTFQPAQIIQYAPITPIEPIFIPTITTIT
                     TITVNGNFGYTDTKLMLKQLMLTNGLKVEDLIKLMEEMAIEEVLDS*"
     gene            complement(52312..53223)
                     /locus_tag="subassembly_31bins_VIRSorter_scaffold_0-circul
                     ar-cat_2_SIZE_382860bp_prodigal-single_110"
     CDS             complement(52312..53223)
                     /product="hypothetical protein"
                     /codon_start=1
                     /transl_table=11
                     /translation="MSSNPKISQNISEIIEMRELGQSLTDVGFVEVDFTIGSVTWMND
                     FALKELGYTLDQLTKLSMFAFVPEEYHSQLGEHFAILSEGIKPRNIMNPSYTANQKIS
                     WWYSTPVKVTKTHAWAKGYSLAITDKSGPEHARMHALTNAINNGWILDRRFVEHKTWS
                     EEQIKRIDDELKEIHQKLQIVVSAAERAANTALASQQKITDLDRSIKDELAKQTTELL
                     RGIVKNQDQDERMKIIDNHVDKALTTAISSIQLHAAKANEAIVAETSASSKKMARKVT
                     LPVGGLVVMLEVIRNIIYYWLKGRGKL*"
     gene            complement(53229..53663)
                     /locus_tag="subassembly_31bins_VIRSorter_scaffold_0-circul
                     ar-cat_2_SIZE_382860bp_prodigal-single_111"
     CDS             complement(53229..53663)
                     /product="hypothetical protein"
                     /codon_start=1
                     /transl_table=11
                     /translation="MDKCSCGNACACGCGCAPGACSCAPGCGCKCSCAAPMTMASKIA
                     ARYLQENDPDPWITREDMSQICPSCSDRMAAEGLTRVRLSAIMKAAEPDMPKGWTAKS
                     AKKFWTSLTGDAKHKMTACMKSMEGKVSNPGAFCNWAKKQSG*"
     gene            complement(54273..54737)
                     /locus_tag="subassembly_31bins_VIRSorter_scaffold_0-circul
                     ar-cat_2_SIZE_382860bp_prodigal-single_112"
     CDS             complement(54273..54737)
                     /product="hypothetical protein"
                     /codon_start=1
                     /transl_table=11
                     /translation="MTDTDGTKGFMAKLNAMKGLILAAAALITAIGSWFRPQDMKVTK
                     SSYETLAASIEEIGKEVDKNHDDIIAIRGYLDGLVKNGNNDYVPVPVPVSFPSSSPSA
                     SASAVTYHPIYFIKPKPASSSSVSPVPSVHIKPAPVSTWKMDTFDAVKAKAK*"
     gene            54779..55522
                     /locus_tag="subassembly_31bins_VIRSorter_scaffold_0-circul
                     ar-cat_2_SIZE_382860bp_prodigal-single_113"
     CDS             54779..55522
                     /product="hypothetical protein"
                     /codon_start=1
                     /transl_table=11
                     /translation="VDILAVAHKISNYKRVSLESIYKEIMNNCPDQLKQKVGDFIGAG
                     WYGEVYELAIDSEKVIKFSVSKDETQALREIDDIKYLESMDSPAVPKVYDYGILCDVD
                     YHPKPSGVKQENIKHGVAYYYVMERLYTMDRGEVGIVKQILEDLFQIWDRKDTRESEI
                     KQRQYIFRNLQELRREAKKRNQEEESDEYDEWNVDGGLFKKILELFEYLKSKKIFHHD
                     AHEDNIMQNADGDIKLIDLESIEVLEGTV*"
     gene            complement(55493..55924)
                     /locus_tag="subassembly_31bins_VIRSorter_scaffold_0-circul
                     ar-cat_2_SIZE_382860bp_prodigal-single_114"
     CDS             complement(55493..55924)
                     /product="hypothetical protein n=1 Tax=Curvibacter
                     lanceolatus RepID=UPI000376EA43"
                     /codon_start=1
                     /transl_table=11
                     /translation="VANFFKDVVEHVKQKFLHAQRDSQTGGKRSPHWKKVRKDFLKQH
                     RTCVICGTKSGLQVHHKKPFHLYPELELDLTNLITVCMSFRRHCHLKIAHGGNFISYV
                     PEINKLINISKGKAEKFDELVSYARNHRIISKSYGSFKDFN*"
                     /db_xref="UniRef100_UPI000376EA43"
                     /db_xref="D6TQV4_9CHLR"
                     /db_xref="UPI000376EA43"
     gene            55959..56513
                     /locus_tag="subassembly_31bins_VIRSorter_scaffold_0-circul
                     ar-cat_2_SIZE_382860bp_prodigal-single_115"
     CDS             55959..56513
                     /product="Uncharacterized protein n=1 Tax=Alcanivorax
                     hongdengensis A-11-3 RepID=L0WAL3_9GAMM"
                     /codon_start=1
                     /transl_table=11
                     /translation="MYGMFVIFSGSREWTDEDSVKECIKYLNPDSTVIHGDARGLDRI
                     AGEMARLAKLNIIAMPADWNTMGRAAGPIRNSRMLEHLLEARKVGNKIRVYVFHDDLR
                     LGKGTRDMVLKSIKADVPCYVCLDIMNLEFLSLKSKSDEICPECNRDYGSHPNLIKCK
                     LAIDHPMRWICGGFVTSLVDPIVK*"
                     /db_xref="UniRef100_L0WAL3"
                     /db_xref="X1B9W3_9ZZZZ"
                     /db_xref="abo:ABO_0763"
                     /db_xref="L0WAL3_9GAMM"
     gene            56462..56677
                     /locus_tag="subassembly_31bins_VIRSorter_scaffold_0-circul
                     ar-cat_2_SIZE_382860bp_prodigal-single_116"
     CDS             56462..56677
                     /product="hypothetical protein"
                     /codon_start=1
                     /transl_table=11
                     /translation="MDLWRICYIISRSDCKVSTFNMTKLVLMASVLLVFSSSPPEMNF
                     TRVNDQIVDTNASIVIQAFDPTNPLNV*"
     gene            complement(56637..57158)
                     /locus_tag="subassembly_31bins_VIRSorter_scaffold_0-circul
                     ar-cat_2_SIZE_382860bp_prodigal-single_117"
     CDS             complement(56637..57158)
                     /product="Uncharacterized protein n=1 Tax=Brevundimonas
                     diminuta ATCC 11568 RepID=F4QXI0_BREDI"
                     /codon_start=1
                     /transl_table=11
                     /translation="MKLISRKKAIIKGLSRYYTGKPCPQGHISERMVATCSCHQCKSD
                     ISNKYRETPVGKAKMKQYYRVARAERIEVIMFQNAKKRAKKFNVPLNIDSNYIKSLFP
                     ENKLCPILQIPLDYSGHDRNRTPSLDRLIPSRGYTEGNINIISKIANTLKNNCYDSSV
                     FRRLADWLDQKLE*"
                     /db_xref="UniRef100_F4QXI0"
                     /db_xref="A0A0E3JIU1_9CAUD"
                     /db_xref="rpi:Rpic_2308"
                     /db_xref="F4QXI0_BREDI"
     gene            57432..58277
                     /locus_tag="subassembly_31bins_VIRSorter_scaffold_0-circul
                     ar-cat_2_SIZE_382860bp_prodigal-single_118"
     CDS             57432..58277
                     /product="DNA adenine methylase (EC:2.1.1.72)"
                     /codon_start=1
                     /transl_table=11
                     /translation="MGRAPVAKKLPHPYIKWVGGKARISDRVLSKIPSKINNYYEPFL
                     GGGAIFFDLYKRGSIQKATLGDFNPELMNSYRVVRDNVEDLIKYLKKPKYEYKRKSYL
                     NIREQNPLKLSSIERAARFIYLNRTCFNGLYRVNNSGQFNVPFGDYRNPVICDEVNLK
                     QVSIALNGVRLLEEDFTWVLELAKPGDVVYLDPPYIPLSKTSKFDSYTRSGFGLDKHE
                     ELANTFKELSRRKVRVILSNSSAPESYAFYKGFKIEEFENSRSVGGPANYRKSVKELL
                     ISVNC*"
                     /db_xref="mta:Moth_1737"
                     /db_xref="UniRef100_K2ECH9"
                     /db_xref="82402665"
                     /db_xref="K2ECH9_9BACT"
                     /db_xref="2.1.1.72"
     gene            58293..59096
                     /locus_tag="subassembly_31bins_VIRSorter_scaffold_0-circul
                     ar-cat_2_SIZE_382860bp_prodigal-single_119"
     CDS             58293..59096
                     /product="Group I intron endonuclease n=1 Tax=Coprococcus
                     sp. HPP0074 RepID=S2YNY1_9FIRM"
                     /codon_start=1
                     /transl_table=11
                     /translation="MKWTIYYHIHTESGRRYVGLTKLTMMQRWNRHVYSANYKKDGKF
                     HITSHFPNAIRKYGKEAFAHEILEICLTLESANAAEEKWIKFYDTTNPKKGFNSIKGG
                     KHVFNQSKKNPWDRPEYREKCSIASKANWNNLTYRMKITTAMIGKTLSPDAKAKISIS
                     AKRPMSLEVRTKLSATLNTPESVIKRSIISKAVRARPEVIAKMSAALRNRVFSTATKA
                     KLRAIRLARTHCKNGHSFDDAYISGIDGRRICRTCSKLRGIKYRNKLNV*"
                     /db_xref="UniRef100_S2YNY1"
                     /db_xref="A0A0F9KPJ9_9ZZZZ"
                     /db_xref="efau:EFAU085_02467"
                     /db_xref="S2YNY1_9FIRM"
     gene            59133..59603
                     /locus_tag="subassembly_31bins_VIRSorter_scaffold_0-circul
                     ar-cat_2_SIZE_382860bp_prodigal-single_120"
     CDS             59133..59603
                     /product="Uncharacterized protein {ECO:0000313|EMBL
                     :KKW23357.1};  TaxID=1618671 species="Bacteria;
                     Parcubacteria.;" source="Parcubacteria (Kaiserbacteria)
                     bacterium GW2011_GWA2_52_12.;""
                     /codon_start=1
                     /transl_table=11
                     /translation="MKTIKQIISSTLIWVIGSIVILVLLSAAFIRGCCVTFVDNYELG
                     YRYDLRTGQINRVGHTGYVFHPPVIVEIHAVDLRPMQVCINANSRVLNCKLVQFQAEG
                     LELFLSWHGRNDYESGEGGKLHQILMSYAYDGSGRAYPFLKIVRELKSDEKSNP*"
                     /db_xref="A0A0G1Z734_9BACT"
     gene            59584..60069
                     /locus_tag="subassembly_31bins_VIRSorter_scaffold_0-circul
                     ar-cat_2_SIZE_382860bp_prodigal-single_121"
     CDS             59584..60069
                     /product="Tax=RIFCSPLOWO2_01_FULL_OD1_46_25_curated"
                     /codon_start=1
                     /transl_table=11
                     /translation="MKNRIRDICSKIYLWLFKTTFRRFIIGFILIAWLAWLSIFNYTS
                     YNEIGIAWNRFTGTLWCQNQGFHITWPWVSVARIDTRPIRVCVTSSGKGFSCKLVRFV
                     PSAYREFVSIEGHYYYWWANRISFNFGYREEYRGMKDILRGYAYGSKMYGFIIIDAEI
                     M*"
                     /db_xref="88232667"
     gene            60066..60356
                     /locus_tag="subassembly_31bins_VIRSorter_scaffold_0-circul
                     ar-cat_2_SIZE_382860bp_prodigal-single_122"
     CDS             60066..60356
                     /product="hypothetical protein"
                     /codon_start=1
                     /transl_table=11
                     /translation="VKNLKVSVVAYKNKIVIVPRIPEKDTGKGWYPTGGRTGDNLGCV
                     LCDSKKTLGISQEALDLMHRVKRNHDDIGDLGWWRCDDGNSHFLGGGQFTEL*"
     gene            60362..60520
                     /locus_tag="subassembly_31bins_VIRSorter_scaffold_0-circul
                     ar-cat_2_SIZE_382860bp_prodigal-single_123"
     CDS             60362..60520
                     /product="hypothetical protein"
                     /codon_start=1
                     /transl_table=11
                     /translation="MNAEADRDFSVNSDQCIIIPNSVPLEAKKAIDKDPSVVAWKKPF
                     TIKWDSET*"
     gene            60579..60791
                     /locus_tag="subassembly_31bins_VIRSorter_scaffold_0-circul
                     ar-cat_2_SIZE_382860bp_prodigal-single_124"
     CDS             60579..60791
                     /product="hypothetical protein"
                     /codon_start=1
                     /transl_table=11
                     /translation="MKCSVADRNKCNRDAIQFMVNQNLIKFGYCITHSANINMKLWNT
                     YDHFSKWFDNEYDADAYVAMVEILNG*"
     gene            60826..62424
                     /locus_tag="subassembly_31bins_VIRSorter_scaffold_0-circul
                     ar-cat_2_SIZE_382860bp_prodigal-single_125"
     CDS             60826..62424
                     /product="hypothetical protein n=1 Tax=Zavarzinella
                     formosa RepID=UPI0003716594"
                     /codon_start=1
                     /transl_table=11
                     /translation="MYFFAGTSAQPRDYQSRICDKAIQMFDGHWQNHAGETPPSAKSV
                     LIDAPTSCGKTVIGLAIAQYGHSIGKRIGWVAMRRNLLVQAAQMRDKFGFNVPDMKFI
                     SMFDRNPPTDVDWLFVDECLPYNVLVDTLVNGIPRKVTIGDIVTKNIGTHVLSYSHES
                     NSLDYQLIKSRARMGIKPVLEFTIMTDNGIKQLWMTDNGRIWTQNGYRRADSVNIGDG
                     VLHIESCDPVNVLQDGSILTNFVGQGKIISISRIESEETFDISVSNNHNFFANSILVH
                     NCSHDATDSMAHIHSSIQPEKVIGLSATPYRSDHARLSFERVIKDVGIHELIDQGWLS
                     PYSHFTIPSYNPESVTDLYSGSPDRWGKSIMFFLTMAECEATRALLEKNGTISEIVWG
                     GSDRFDQLQRFQEGKIQVLISMSILTEGFDSEDLQTVFVRPSSKGPTIQMAGRVLRKH
                     DGIEAKNIIQCQDTRCPFTKIARPRNSYLLVQNEFRSLESNVNIERISNQMIQKLVAS
                     SPKLPVFIQKAKSKLRRSRRSGVL*"
                     /db_xref="UniRef100_UPI0003716594"
                     /db_xref="A3ZTZ0_9PLAN"
                     /db_xref="rba:RB8396"
                     /db_xref="UPI0003716594"
     gene            62414..63499
                     /locus_tag="subassembly_31bins_VIRSorter_scaffold_0-circul
                     ar-cat_2_SIZE_382860bp_prodigal-single_126"
     CDS             62414..63499
                     /product="Uncharacterized protein n=2 Tax=Rhodopirellula
                     baltica RepID=F2B0T4_RHOBT"
                     /codon_start=1
                     /transl_table=11
                     /translation="VYYREDPLPGDNNQMDNSLPSIDYQIQPMTRISIRRTENDQNHL
                     IDKCQVKVDGKWFDTTGRFWNSFFSYFGFSESMFRYFQHQEVFDRICTTRPDTELRFS
                     LDTDSKRLLAVSSPKKIPIRAEVSDGLFRKYKARDIQYVNGILTGTFIPQSGSKALKI
                     GPDEFRNEYVLDVPVDGYGAPSIYLSLLRIVCENGAIARAPAFKSDLVVGKDPAYNLA
                     RSIDTFDSDDGYSAVRQRYLAAQKAPASLRECLGLFKRLKPLGSDIIKTYEKVVGDIY
                     GVYGVANLDAISEKRLRLLPAKCKMYDLLNLASEVATHQAKPEAARLLHGWTGSTICD
                     EYDLEGTSSKSGDFPALFNNKRRSQGN*"
                     /db_xref="UniRef100_F2B0T4"
                     /db_xref="F2B0T4_RHOBT"
                     /db_xref="rba:RB8394"
     gene            63499..63804
                     /locus_tag="subassembly_31bins_VIRSorter_scaffold_0-circul
                     ar-cat_2_SIZE_382860bp_prodigal-single_127"
     CDS             63499..63804
                     /product="Uncharacterized protein {ECO:0000313|EMBL
                     :KKN00633.1};  TaxID=412755 species="unclassified
                     sequences; metagenomes; ecological metagenomes.;"
                     source="marine sediment metagenome.;""
                     /codon_start=1
                     /transl_table=11
                     /translation="MRSDSDLADEVIARLNALIQDPNICVDIEKLINVRIGVSEQTIA
                     HPTIQVAAESDTLGFLGLLNGIVGTISEGRLKGWGYIAAVYDDANHLTGFRRTDAEP*"
                     /db_xref="A0A0F9Q5G1_9ZZZZ"
     gene            63813..64028
                     /locus_tag="subassembly_31bins_VIRSorter_scaffold_0-circul
                     ar-cat_2_SIZE_382860bp_prodigal-single_128"
     CDS             63813..64028
                     /product="hypothetical protein"
                     /codon_start=1
                     /transl_table=11
                     /translation="MTKDQLETHFIPNHNDPKRVWINLGGDLEASYDGARYVDIRMKR
                     THEHRLFMSKGAFEKALTLFDPKPLAD*"
     gene            64044..64151
                     /locus_tag="subassembly_31bins_VIRSorter_scaffold_0-circul
                     ar-cat_2_SIZE_382860bp_prodigal-single_129"
     CDS             64044..64151
                     /product="hypothetical protein"
                     /codon_start=1
                     /transl_table=11
                     /translation="MVKDPPEIHKLVSRVADIFAEVEADGHRVKYGAPI*"
     gene            64261..64524
                     /locus_tag="subassembly_31bins_VIRSorter_scaffold_0-circul
                     ar-cat_2_SIZE_382860bp_prodigal-single_130"
     CDS             64261..64524
                     /product="hypothetical protein"
                     /codon_start=1
                     /transl_table=11
                     /translation="VSALIAVTWLNSFEEEVKNAGLQWISPDFEISGDGMPMAMWRSF
                     DGKRMLNLCIENKEIYVWFIDGQVCLLFPTEERLRAYKLFMKS*"
     gene            complement(64511..65170)
                     /locus_tag="subassembly_31bins_VIRSorter_scaffold_0-circul
                     ar-cat_2_SIZE_382860bp_prodigal-single_131"
     CDS             complement(64511..65170)
                     /product="hypothetical protein"
                     /codon_start=1
                     /transl_table=11
                     /translation="VDSVILFRIASKIASYKKVSLKTLLNEVKTNCPDDLEYEIGKFL
                     GKGNFGEVYEVQGESSVIKIGMVRSESEIHKILNNLQDMQRRGAGILPEILDYGSLCE
                     VDFGGPKWTFYYVIEKLYPISEKMVNLFNEVLTSREIDDRMKRLKLNIERKISPKGER
                     PGRDLYMEKYSLEDLEKVLNLYEKMKKYGVHQRDMHGGNVMQNSEGDLKIIDLESIRT
                     S*"
     gene            65257..65541
                     /locus_tag="subassembly_31bins_VIRSorter_scaffold_0-circul
                     ar-cat_2_SIZE_382860bp_prodigal-single_132"
     CDS             65257..65541
                     /product="hypothetical protein"
                     /codon_start=1
                     /transl_table=11
                     /translation="MIDIVRLFFLVALIHPENRCGSPNNWIVRSATLSVEVGPVCWAS
                     NGDSWWRSNTWTRWEIRATYCQRDGRIRITSFGNAYTSTVTMLTGKVPEH*"
     gene            65542..65982
                     /locus_tag="subassembly_31bins_VIRSorter_scaffold_0-circul
                     ar-cat_2_SIZE_382860bp_prodigal-single_133"
     CDS             65542..65982
                     /product="hypothetical protein"
                     /codon_start=1
                     /transl_table=11
                     /translation="MPQNLVKPTVENLAKRLWNEYRKSEPSAYASWDKITDGGATQRG
                     FFCVARSVLRMINSKQIRANSKSKSKKIKVLSGIKALIRWRRDDLRKNHDDDLICGVA
                     CTFAKWNAYSNLLIPEKHREALRVFQGLSEDEQLDTVKITLGED*"
     gene            65983..66243
                     /locus_tag="subassembly_31bins_VIRSorter_scaffold_0-circul
                     ar-cat_2_SIZE_382860bp_prodigal-single_134"
     CDS             65983..66243
                     /product="Uncharacterized protein n=1 Tax=Bacteriovorax sp
                     . DB6_IX RepID=T0S038_9DELT"
                     /codon_start=1
                     /transl_table=11
                     /translation="MGRRVYVGNLGYSVNSDDLKQFFTGIGSVKYARVMADAAGNSRG
                     FGFVEFLSEDDAQKAVSTMHRADFKGRSIIVDIAKERTPVVR*"
                     /db_xref="UniRef100_T0S038"
                     /db_xref="T0S038_9DELT"
                     /db_xref="plt:Plut_1023"
     gene            complement(66196..66594)
                     /locus_tag="subassembly_31bins_VIRSorter_scaffold_0-circul
                     ar-cat_2_SIZE_382860bp_prodigal-single_135"
     CDS             complement(66196..66594)
                     /product="hypothetical protein"
                     /codon_start=1
                     /transl_table=11
                     /translation="LEKYDSNSIFSTKLFSILALRLIRKHLILQYVDSGDRILFDENT
                     LIQKVKSEIKSYLTDNPPKWSLPPVIGKIALTRHIRSIAKYDLKHHDMENHIKMAALE
                     GVYREDFSDILPDGWLTNDRGSFFSDIHDN*"
     gene            66656..67078
                     /locus_tag="subassembly_31bins_VIRSorter_scaffold_0-circul
                     ar-cat_2_SIZE_382860bp_prodigal-single_136"
     CDS             66656..67078
                     /product="hypothetical protein"
                     /codon_start=1
                     /transl_table=11
                     /translation="MSYSQIIGNLWVGSAPPIGLDLSKKFDCLVLAAFEYQPKNVFPN
                     VEVIYAPIDDNIPTIDELGIVIRTAGRIITRLRNGKRVLVTCRMGLNRSAIMAAVAMC
                     MGQHNLTPLQAVKLMRQARGPLALCNKHFVQFLNQFCK*"
     gene            67075..67260
                     /locus_tag="subassembly_31bins_VIRSorter_scaffold_0-circul
                     ar-cat_2_SIZE_382860bp_prodigal-single_137"
     CDS             67075..67260
                     /product="hypothetical protein"
                     /codon_start=1
                     /transl_table=11
                     /translation="MMFPSVLRFPTSVSESRTRSWVESRSWSGNLHSMSNWRLSRSSI
                     KIGLTDEEALIKKVLDE*"
     gene            67257..67538
                     /locus_tag="subassembly_31bins_VIRSorter_scaffold_0-circul
                     ar-cat_2_SIZE_382860bp_prodigal-single_138"
     CDS             67257..67538
                     /product="hypothetical protein"
                     /codon_start=1
                     /transl_table=11
                     /translation="MILLPPYLYNNPLKVVGPSTSESKSRKESGSVSWSRSRSLYWSD
                     SNYDFISASRAKLSRPISTSGKEFVFGSESSKIIGLTDVEAIIKKVIEE*"
     gene            67535..67753
                     /locus_tag="subassembly_31bins_VIRSorter_scaffold_0-circul
                     ar-cat_2_SIZE_382860bp_prodigal-single_139"
     CDS             67535..67753
                     /product="hypothetical protein"
                     /codon_start=1
                     /transl_table=11
                     /translation="MIMLNPDHYDQCSRSTNTLGWAWVGSISARPPFSEPASSGSRAK
                     KIKYVQSVSSNKIGFTEKEAILNFVFEL*"
     gene            67832..68914
                     /locus_tag="subassembly_31bins_VIRSorter_scaffold_0-circul
                     ar-cat_2_SIZE_382860bp_prodigal-single_140"
     CDS             67832..68914
                     /product="hypothetical protein n=1 Tax
                     =Thermodesulfobacterium thermophilum RepID=UPI0003B5B2AF"
                     /codon_start=1
                     /transl_table=11
                     /translation="MLKSNLAEKTFESEYEAKVKTTSIFTPDEEVQAFLNLERRESDL
                     VYSISKKIKLDTQRLLKEIELPDQVRHSLESGKFTKDVIHKLVTLLRPNDVGRAWLSN
                     LIESYGKSMKCYNAYVKLRNKIATANLRLVFMFVRKFYRTNTVIQFDDLVQEGNFGIL
                     RAIDRFDVRKGFKFSTYAIWWVRHHIKRYVTEKADLVKTPIHFHDNFKVVSKLRSAHM
                     AMTGEDISIQDLVKSSGLTEKQIEILHLRRPRSYSSLNAPIGDSDGSDSMIDLLHDPE
                     AKSPQDIYFDTCSERKAIELLTYLTPMESKIMKLRFGIGCNYGMTLQEIANIVCLTRE
                     RVRQIEFKSLKKLKHQLLKSGLVTTD*"
                     /db_xref="UniRef100_UPI0003B5B2AF"
                     /db_xref="tcm:HL41_04220"
                     /db_xref="6098146"
                     /db_xref="UPI0003B5B2AF"
     gene            complement(68920..69321)
                     /locus_tag="subassembly_31bins_VIRSorter_scaffold_0-circul
                     ar-cat_2_SIZE_382860bp_prodigal-single_141"
     CDS             complement(68920..69321)
                     /product="hypothetical protein"
                     /codon_start=1
                     /transl_table=11
                     /translation="MASTATLSITLQWTPPSAAVNSGNVVFSLSANHNAQNVGQIDIN
                     PSDAPPTTFVIPFGSIAKAKIAILKNLMSSEISVRLNGAVTDTFVLPANGEFVYAASS
                     TPATVPLTAISIITSAAPAAVESVNYYLVGD*"
     gene            69571..69843
                     /locus_tag="subassembly_31bins_VIRSorter_scaffold_0-circul
                     ar-cat_2_SIZE_382860bp_prodigal-single_142"
     CDS             69571..69843
                     /product="hypothetical protein"
                     /codon_start=1
                     /transl_table=11
                     /translation="MNPKEYVIVGPEISDKTRLCIHQNTHLGIMKFYGEGESVPDEAV
                     LLTRRGESNIYDVGPSIAELKKGPSKASSGVYRDGWDRIYGDKDMN*"
     gene            complement(69884..70111)
                     /locus_tag="subassembly_31bins_VIRSorter_scaffold_0-circul
                     ar-cat_2_SIZE_382860bp_prodigal-single_143"
     CDS             complement(69884..70111)
                     /product="hypothetical protein"
                     /codon_start=1
                     /transl_table=11
                     /translation="MDEREIELIAYECAYLERHGWKYVGNGMWKQSDVHASHERRVAM
                     GIQQIRDAEVRIKTSQSQSHVIAVIEPKKIK*"
     gene            complement(70127..70756)
                     /locus_tag="subassembly_31bins_VIRSorter_scaffold_0-circul
                     ar-cat_2_SIZE_382860bp_prodigal-single_144"
     CDS             complement(70127..70756)
                     /product="hypothetical protein"
                     /codon_start=1
                     /transl_table=11
                     /translation="MESELHRVQARLESDAGGESCLGFDSFSFRYVDLNLTNVTNVMS
                     IESTTQWFEKYLSNHQITLSNMDTTRPFVIINGERVNFIIQDGHIEAKYGGQTQRFAM
                     GKRRRSQDMGISKDLTNWIRHRSQELAKQREIENFKNSFTRILQSHTELAKFIKLEIL
                     DTTGIDKGSLRAHLTMIIDFNMAGFDNLLSCIDESTVIKLHTIKAVLES*"
     gene            complement(70790..71323)
                     /locus_tag="subassembly_31bins_VIRSorter_scaffold_0-circul
                     ar-cat_2_SIZE_382860bp_prodigal-single_145"
     CDS             complement(70790..71323)
                     /product="Uncharacterized protein n=1 Tax=Sorangium
                     cellulosum (strain So ce56) RepID=A9G3H3_SORC5"
                     /codon_start=1
                     /transl_table=11
                     /translation="MSRVLLLTQAYMPHKVISWSRAITMIYTNKVDVVEETEEVIYRK
                     GDTTIFMPSVVKLNKPVSNLKRAIKFSRMNVFTRDGFRCCYCGSPKRMNALNYDHVTP
                     KHLGGRTIWENIVTSCYPCNSRKANRTPEQANMKLLRKPRKPTHLPHVGPRFDAAEIP
                     SAWVEYVRNFFVDEAVA*"
                     /db_xref="UniRef100_A9G3H3"
                     /db_xref="scl:sce5599"
                     /db_xref="A9G3H3_SORC5"
     gene            complement(71356..71571)
                     /locus_tag="subassembly_31bins_VIRSorter_scaffold_0-circul
                     ar-cat_2_SIZE_382860bp_prodigal-single_146"
     CDS             complement(71356..71571)
                     /product="hypothetical protein"
                     /codon_start=1
                     /transl_table=11
                     /translation="MVDSVDSKSTDRKVMRVRFPPLGPKYNTSHPGVTEQADVLGPLY
                     ATRVEQSTPYRFDPYRRDCFSNKGDLS*"
     gene            complement(71500..71585)
                     /locus_tag="subassembly_31bins_VIRSorter_scaffold_0-circul
                     ar-cat_2_SIZE_382860bp_prodigal-single_trna_1"
     tRNA            complement(71500..71585)
                     /product="Pseudo"
     gene            complement(71743..72498)
                     /locus_tag="subassembly_31bins_VIRSorter_scaffold_0-circul
                     ar-cat_2_SIZE_382860bp_prodigal-single_147"
     CDS             complement(71743..72498)
                     /product="HNH endonuclease n=1 Tax=Microcoleus sp. PCC
                     7113 RepID=K9WDP3_9CYAN"
                     /codon_start=1
                     /transl_table=11
                     /translation="MKYTYDPTKSKYTRELMELIVAGSSSYAEVLRKLGLKFTGSANG
                     RTRTIVKTLGLDTSHFLGRASNCGPNKKGGPKKCHWSEILVLDRYAGRKEKCSRLRRA
                     MIEFGMEHKCEECFMPPEWRGKPLTLQIDHRNGNSVDNRPGNPRFMCPNCHAQTDTFG
                     SGNMTKTIGKKSWAKGRKKHGKPKIERIERIERIYKTKIMWPSNEELTKLVQIYSLTK
                     LSMKLGVSDVAIKKRCIKFKIPIPVGKGIWSKK*"
                     /db_xref="UniRef100_K9WDP3"
                     /db_xref="mic:Mic7113_2047"
                     /db_xref="86109144"
                     /db_xref="K9WDP3_9CYAN"
     gene            complement(72515..72602)
                     /locus_tag="subassembly_31bins_VIRSorter_scaffold_0-circul
                     ar-cat_2_SIZE_382860bp_prodigal-single_trna_3"
     tRNA            complement(72515..72602)
                     /product="Pseudo"
     gene            complement(72627..72709)
                     /locus_tag="subassembly_31bins_VIRSorter_scaffold_0-circul
                     ar-cat_2_SIZE_382860bp_prodigal-single_trna_2"
     tRNA            complement(72627..72709)
                     /product="Pseudo"
     gene            72706..73149
                     /locus_tag="subassembly_31bins_VIRSorter_scaffold_0-circul
                     ar-cat_2_SIZE_382860bp_prodigal-single_148"
     CDS             72706..73149
                     /product="hypothetical protein"
                     /codon_start=1
                     /transl_table=11
                     /translation="VRDVLLVVGKLNAKIVDQIHELRSNGLTIRAIARTLNVSVNAVN
                     RHVKPTKIQLCTGCDQPGHKRNTCPDGPWPEVGNPQSDAYYRRHKLSGLCVRCPKLAE
                     PDHNECSECREKIQKTRSNLFRDRDSNAEKQLQRLPVCQLAYPGM*"
     gene            complement(73069..73143)
                     /locus_tag="subassembly_31bins_VIRSorter_scaffold_0-circul
                     ar-cat_2_SIZE_382860bp_prodigal-single_trna_1"
     tRNA            complement(73069..73143)
                     /product="hypothetical protein"
     gene            complement(73283..73807)
                     /locus_tag="subassembly_31bins_VIRSorter_scaffold_0-circul
                     ar-cat_2_SIZE_382860bp_prodigal-single_149"
     CDS             complement(73283..73807)
                     /product="hypothetical protein"
                     /codon_start=1
                     /transl_table=11
                     /translation="VNLWFTTHAVERYQKRYVPHLTYNQALRLLIRAIPTAKSMRDKT
                     LLGHDKWRLRNPDVILVTKPDISHRLRKKVFVVVTILPLETDESEEEALEETVEIEET
                     TPLNVKPLKPGPEIKRVETKLKELLSKYDWFYNTFRMNRITVVVTKPPPKEVLNTFYP
                     SFEGINVTIQLKKG*"
     gene            complement(74086..74817)
                     /locus_tag="subassembly_31bins_VIRSorter_scaffold_0-circul
                     ar-cat_2_SIZE_382860bp_prodigal-single_150"
     CDS             complement(74086..74817)
                     /product="hypothetical protein"
                     /codon_start=1
                     /transl_table=11
                     /translation="VQLIKFASLNIDLEKCEYEKTARFLSKQLKEQVRPILFLQWYFI
                     SENAKIYRISKLRGLQLIAPLYGKRRCPTLAFKDFSVCRPVRIDRIVAYTFLENPPEL
                     KQEVIHIDGEIQNCASRNLKWGDKQDFYRSMREKRSKLDETRVRNIVKLLSDSIPVYR
                     IARIFKVRESTINAIQKGKIWVEVPRPKIMFKVSNTQKILELSKQGKNSKEIQKELGL
                     KIEFIYQMRSRLRRRRLLEATSHGG*"
     gene            complement(74832..75107)
                     /locus_tag="subassembly_31bins_VIRSorter_scaffold_0-circul
                     ar-cat_2_SIZE_382860bp_prodigal-single_151"
     CDS             complement(74832..75107)
                     /product="hypothetical protein"
                     /codon_start=1
                     /transl_table=11
                     /translation="MHSCSIAFPYFVTNIFTNQSRQVYSPCGKPATKFYRTDEFITAR
                     NLTFPFYADINKGYVARCQGHRMQPGSDPAITEISEEDYSIAFILIS*"
     gene            complement(75107..75580)
                     /locus_tag="subassembly_31bins_VIRSorter_scaffold_0-circul
                     ar-cat_2_SIZE_382860bp_prodigal-single_152"
     CDS             complement(75107..75580)
                     /product="30S ribosomal protein S1 n=1 Tax=Sorangium
                     cellulosum So0157-2 RepID=S4XI17_SORCE"
                     /codon_start=1
                     /transl_table=11
                     /translation="MQDTIVEGTISQRIKGGFSVTLCGGMKAFLPGSQVDILPIRNLD
                     QMVGRVYRFKVIKFNKKRNNIVLSRRALLQEKHDELKAKTLERLSEGKTLQGIVKNIA
                     EYGVFVDLGGIDGLLHITNLGKVGHPSKLFQVGDEITIKILKFNPETERISLGLA*"
                     /db_xref="UniRef100_S4XI17"
                     /db_xref="scu:SCE1572_40490"
                     /db_xref="A0A017SYC2_9DELT"
                     /db_xref="S4XI17_SORCE"
     gene            complement(75610..75682)
                     /locus_tag="subassembly_31bins_VIRSorter_scaffold_0-circul
                     ar-cat_2_SIZE_382860bp_prodigal-single_trna_3"
     tRNA            complement(75610..75682)
                     /product="hypothetical protein"
     gene            75976..76134
                     /locus_tag="subassembly_31bins_VIRSorter_scaffold_0-circul
                     ar-cat_2_SIZE_382860bp_prodigal-single_153"
     CDS             75976..76134
                     /product="hypothetical protein"
                     /codon_start=1
                     /transl_table=11
                     /translation="MNVTAANTGIEPVKLVRTNEFPREGESVDPGLFPGRKVGHQSLF
                     AVMNDQPS*"
     gene            complement(76154..76228)
                     /locus_tag="subassembly_31bins_VIRSorter_scaffold_0-circul
                     ar-cat_2_SIZE_382860bp_prodigal-single_trna_2"
     tRNA            complement(76154..76228)
                     /product="hypothetical protein"
     gene            complement(76438..77016)
                     /locus_tag="subassembly_31bins_VIRSorter_scaffold_0-circul
                     ar-cat_2_SIZE_382860bp_prodigal-single_154"
     CDS             complement(76438..77016)
                     /product="ThiF domain protein n=1 Tax=Myxococcus xanthus 
                     (strain DK 1622) RepID=Q1DC72_MYXXD"
                     /codon_start=1
                     /transl_table=11
                     /translation="MDKLITIVGVGALGSHVVQFSRNFGAKIRVIDFDRIEQKNTMSQ
                     FHGKPNVGKNKAQAVEQTMNFLFGFKVTTIPHKLTLQNEEQLLSGSSLIVDCLDNGEA
                     RRIVQNFVRRTKIPCIHGALAADAQYGRVVWDHDFWIDDEPATGAATCENGEHLPFIT
                     LVASLIARSVQEFVQNGRSIGFEINPAGVIRT*"
                     /db_xref="UniRef100_Q1DC72"
                     /db_xref="mxa:MXAN_1499"
                     /db_xref="Q1DC72_MYXXD"
     gene            77074..77910
                     /locus_tag="subassembly_31bins_VIRSorter_scaffold_0-circul
                     ar-cat_2_SIZE_382860bp_prodigal-single_155"
     CDS             77074..77910
                     /product="hypothetical protein"
                     /codon_start=1
                     /transl_table=11
                     /translation="MRAGITRDDIGSVYLTNLTPPLTTLTNPIITQKLYIKKPTRDQV
                     TRALSEIPVGLSSNTIREPTTYDTTVPGDNLFWFRNGPSASFQSFELSQNPAFTRSQF
                     VSEINENCDCVSAYIFYSTLVGPIRRGKRRPGPIILPPFRSTIVLISKAPNTGIGAYL
                     EVDNTRGFGVFTFPITTVASPTLDDVLGVIYPAPATIDVSDSSLLSIMPGINDVDDPD
                     AIITRIAELVAPKIVFTGDVAWSLYNDGLMEFVSSDYSIHGITGPAIILLENDGVTPF
                     VL*"
     gene            complement(77891..78289)
                     /locus_tag="subassembly_31bins_VIRSorter_scaffold_0-circul
                     ar-cat_2_SIZE_382860bp_prodigal-single_156"
     CDS             complement(77891..78289)
                     /product="hypothetical protein"
                     /codon_start=1
                     /transl_table=11
                     /translation="MNNIMNNALIVMNNALIVVFIVLVIIGALFVGVYILNRSDKQKR
                     DHTESEMLASHQRVTNYMIAELDRREARIDELSKLSWNELRKMCESCENHGVTDQIPN
                     PCTCATKREIGRNVCVSERYARDQAIKQTA*"
     gene            complement(78286..78561)
                     /locus_tag="subassembly_31bins_VIRSorter_scaffold_0-circul
                     ar-cat_2_SIZE_382860bp_prodigal-single_157"
     CDS             complement(78286..78561)
                     /product="Uncharacterized protein n=1 Tax=Myxococcus
                     fulvus (strain ATCC BAA-855 / HW-1) RepID=F8CB82_MYXFH"
                     /codon_start=1
                     /transl_table=11
                     /translation="MDAMVQVIGPDQARVNITFSGSNGDLPDPVAFDAPDADVKRWVT
                     EAVRTGGVPGIAASPNADFADFVVDRFEATDVRPHRYLMVRPKTPFG*"
                     /db_xref="UniRef100_F8CB82"
                     /db_xref="mxa:MXAN_1500"
                     /db_xref="F8CB82_MYXFH"
     gene            complement(78580..78978)
                     /locus_tag="subassembly_31bins_VIRSorter_scaffold_0-circul
                     ar-cat_2_SIZE_382860bp_prodigal-single_158"
     CDS             complement(78580..78978)
                     /product="Marine sediment metagenome DNA, contig:
                     S01H1_S13721 {ECO:0000313|EMBL:GAG09145.1};  TaxID=412755
                     species="unclassified sequences; metagenomes; ecological
                     metagenomes.;" source="marine sediment metagenome.;""
                     /codon_start=1
                     /transl_table=11
                     /translation="MVEVGVLIDQNNNPLYWHLPAARTAGSIPDSRTLWDWIWDNRSR
                     ISGFAHSHPGSGEPGPSWTDITTFAAIEVALGRRLNWWITSSDQMVVVKWIGPGKHEY
                     ACQRIQDTWWVAKLRRLSNEEMPEIIFHDQ*"
                     /db_xref="X0UTU0_9ZZZZ"
     gene            complement(79011..79988)
                     /locus_tag="subassembly_31bins_VIRSorter_scaffold_0-circul
                     ar-cat_2_SIZE_382860bp_prodigal-single_159"
     CDS             complement(79011..79988)
                     /product="Marine sediment metagenome DNA, contig:
                     S01H1_S31270 {ECO:0000313|EMBL:GAG39310.1}; Flags:
                     Fragment;;  TaxID=412755 species="unclassified sequences;
                     metagenomes; ecological metagenomes.;" source="marine
                     sediment metagenome.;""
                     /codon_start=1
                     /transl_table=11
                     /translation="VSWKDLLQPSEKEITLPWIGDGRSLQTVNRSYFIIGRLPEEEGW
                     YKFNIKSDKRASEIRLVEQTDPDSSILSMGVTGYLVGDRIIPDDVFVNPEPTKIYEQA
                     PAVHLIEPGLDRFVRISAGSISRGSPLIYKSMCMPLGPESDVLQAFLDNLESVNQITG
                     VIPALDAAFRMEVWQRKEAEKRRLELERIRREEEEKRRLEERRQQIIEQLGDGAGRRA
                     MAGIDFAEAARAALAIGGATYLDHRRAVRRDEMIVKFRLNNRRFECTCDKNTLQILDA
                     GICLTAHYDDPDFDAGTKGDHFFTLESLPGVINEADREGKLVVFRHVNM*"
                     /db_xref="X0X8D2_9ZZZZ"
                     /db_xref="GWB1_scaffold_5415_8"
     gene            complement(80011..81033)
                     /locus_tag="subassembly_31bins_VIRSorter_scaffold_0-circul
                     ar-cat_2_SIZE_382860bp_prodigal-single_160"
     CDS             complement(80011..81033)
                     /product="Group I intron endonuclease n=2 Tax=Enterococcus
                     faecium RepID=R2CSM9_ENTFC"
                     /codon_start=1
                     /transl_table=11
                     /translation="MENRWTVYCHVHDESGRLYVGLTRLTMMKRWNQHLQNARNKSGK
                     GCHHFWNAIRKYGKDAFSHHILSICHDVNQGNLVEEVWIELFDTRNPEKGFNLARGGA
                     HTPHSIRKNPWNNPEYKVRQLNRLRSPEWKEHMNAPDIKTKMSQASRGRKNKNPWNDS
                     KYKEKNLPILLSRNTNPIVKSSISKKLSGRKLSAEHIANISYAQIGKKLSSEHVAKVA
                     AANIGRHHSPTTLAKISSRITGRKLSPEHIEKLKNRPPNPEAVAMMLKTKALKFIPKD
                     LCKNGHRREGISKTGRIFCKMCRYASKKMTNSKPEVRARLKEYKYSWYLKNLARSDNK
                     RRKTKT*"
                     /db_xref="UniRef100_R2CSM9"
                     /db_xref="A0A0F9H9B0_9ZZZZ"
                     /db_xref="efau:EFAU085_02467"
                     /db_xref="R2CSM9_ENTFC"
     gene            complement(81065..82939)
                     /locus_tag="subassembly_31bins_VIRSorter_scaffold_0-circul
                     ar-cat_2_SIZE_382860bp_prodigal-single_161"
     CDS             complement(81065..82939)
                     /product="Uncharacterized protein id=3822726 bin
                     =GWB1_Spirochaetes_59_5 species=unknown genus=Myxococcus
                     taxon_order=Myxococcales taxon_class=Deltaproteobacteria
                     phylum=Proteobacteria tax=GWB1_Spirochaetes_59_5
                     organism_group=Spirochaetes"
                     /codon_start=1
                     /transl_table=11
                     /translation="MEQENLGPAEKIISTLTSYADHLFHGRPGLVVADNRLNVGVRWE
                     YVTHRVENGQKVVYRLTKSGKKTVEIRAGVIQNDNRVVENGRLVGSYHEAGLFPEIAT
                     WMYQQVADVWKLDNEFAAHWASYAYTQDHKDLKVVLAAFMLCQSRRGDPVLDNGKVAF
                     YDEDFRDIGEAMMLHVRKDNKDMSPKLLLRIHDFLQLPQVVKINHDLGFSRSARKTNC
                     KRWKKAVHKWLQFREDNPKMLEGLVKAGFRTTVLRLAQLSGYKPESPKFFDILRWKQK
                     QAQDGHRQISIGKEVCAAETWEGLTETQVCEQIVRGKPNFKRIVGLVPKNVGLTRAVV
                     AAAIESGSFSDKELIIFTPTLEDLGLLQVQDIRERWEKAVKNAEDTRAANIALRVRSK
                     ETKEKLQEAADTAVKAAVEEVTKNLRVYFMVDISGSMESAIVTAKSHVAKFLQGFPQD
                     KIHVSVFNTSGREIKIPHASAAGVENAFRGISAGGGTDYGSGVKALQAYKPKDDEESL
                     FIFVGDEEATSFERAVQTSGLNPMAFGFVRVGGSTHGGLMTGGRAVRETAAALKIPCF
                     MIDERTFEDPYAIPRTIRALVAATPVGQVPGRVAPTPRVSLVEMILKTELLRKPTWAD
                     *"
                     /db_xref="GWB1_scaffold_5415_6"
                     /db_xref="msd:MYSTI_01636"
                     /db_xref="86110600"
     gene            complement(82911..83567)
                     /locus_tag="subassembly_31bins_VIRSorter_scaffold_0-circul
                     ar-cat_2_SIZE_382860bp_prodigal-single_162"
     CDS             complement(82911..83567)
                     /product="Putative uncharacterized protein n=1 Tax
                     =Pseudomonas phage vB_PaeS_PMG1 RepID=H2BDJ0_9CAUD"
                     /codon_start=1
                     /transl_table=11
                     /translation="MDHMICIRCHRKLSTNNFRWRNQSKNQKNSTCRKCDSKIRSAKY
                     AEDPSKVKARYKKWLLNRKEKDLNNERLCIACLKTLPSRFFRWKNRKAGLKVPRCKPC
                     DILYRAEVYRSKTPLYIERNKRRYQKLMDFVTNLKRGPCMDCKKKFDPCAMDFDHRDS
                     SLKIDKVSRLLSRSFSKERILEEINKCDLICANCHRVRTKLRFDANGEKHGTRKPRAR
                     *"
                     /db_xref="UniRef100_H2BDJ0"
                     /db_xref="A0A0G0Z221_9BACT"
                     /db_xref="hah:Halar_3286"
                     /db_xref="H2BDJ0_9CAUD"
     gene            complement(83687..83935)
                     /locus_tag="subassembly_31bins_VIRSorter_scaffold_0-circul
                     ar-cat_2_SIZE_382860bp_prodigal-single_163"
     CDS             complement(83687..83935)
                     /product="hypothetical protein"
                     /codon_start=1
                     /transl_table=11
                     /translation="MARHLWLRINEKEEPFTVESEEGESVTHYPTTFLECPFCQCGIE
                     LSYWHEDTMYRKDLEEAGISEDCDEESGKKAAVLVFSV*"
     gene            83989..84189
                     /locus_tag="subassembly_31bins_VIRSorter_scaffold_0-circul
                     ar-cat_2_SIZE_382860bp_prodigal-single_164"
     CDS             83989..84189
                     /product="hypothetical protein"
                     /codon_start=1
                     /transl_table=11
                     /translation="MKFPYDIISIAYRLASSAMKVYGKTVAYKIIDGETARSVTRIAG
                     YCMTAVENFRTTIELGLENNRK*"
     gene            complement(84288..84362)
                     /locus_tag="subassembly_31bins_VIRSorter_scaffold_0-circul
                     ar-cat_2_SIZE_382860bp_prodigal-single_trna_1"
     tRNA            complement(84288..84362)
                     /product="hypothetical protein"
     gene            complement(84414..84490)
                     /locus_tag="subassembly_31bins_VIRSorter_scaffold_0-circul
                     ar-cat_2_SIZE_382860bp_prodigal-single_trna_2"
     tRNA            complement(84414..84490)
                     /product="hypothetical protein"
     gene            complement(84519..84602)
                     /locus_tag="subassembly_31bins_VIRSorter_scaffold_0-circul
                     ar-cat_2_SIZE_382860bp_prodigal-single_trna_1"
     tRNA            complement(84519..84602)
                     /product="hypothetical protein"
     gene            complement(84727..85296)
                     /locus_tag="subassembly_31bins_VIRSorter_scaffold_0-circul
                     ar-cat_2_SIZE_382860bp_prodigal-single_165"
     CDS             complement(84727..85296)
                     /product="HNH endonuclease n=1 Tax=Terriglobus roseus 
                     (strain DSM 18391 / NRRL B-41598 / KBS 63)
                     RepID=I3ZD56_TERRK"
                     /codon_start=1
                     /transl_table=11
                     /translation="MLCMSKKRHSNINDNEKQIGHLRGPNGFRLCRFCKQEVHPPRKT
                     FCSDNCVHEWKLRSSTKYLREHIYKRDLGVCNACKSDTRLQKIKLENILKECGNNEKH
                     PKYQGVLAMLKLTIKEARSSLWHGDHIVPIESGGGECGLENYQTLCIACHKSKNAGQA
                     SYRIKSIKPPKIRPMGMLKLGTFKSRMKF*"
                     /db_xref="UniRef100_I3ZD56"
                     /db_xref="trs:Terro_0847"
                     /db_xref="I3ZD56_TERRK"
     gene            complement(85301..85375)
                     /locus_tag="subassembly_31bins_VIRSorter_scaffold_0-circul
                     ar-cat_2_SIZE_382860bp_prodigal-single_trna_1"
     tRNA            complement(85301..85375)
                     /product="hypothetical protein"
     gene            85361..85591
                     /locus_tag="subassembly_31bins_VIRSorter_scaffold_0-circul
                     ar-cat_2_SIZE_382860bp_prodigal-single_166"
     CDS             85361..85591
                     /product="hypothetical protein"
                     /codon_start=1
                     /transl_table=11
                     /translation="MVDAGLASLLGIEPSSAGLEDLGVGPPRERIETKVDAETRAGYD
                     PAMSFLQNDALPTWLPRRCYTVLSVLASADEE*"
     gene            complement(85470..85544)
                     /locus_tag="subassembly_31bins_VIRSorter_scaffold_0-circul
                     ar-cat_2_SIZE_382860bp_prodigal-single_trna_2"
     tRNA            complement(85470..85544)
                     /product="hypothetical protein"
     gene            85636..86070
                     /locus_tag="subassembly_31bins_VIRSorter_scaffold_0-circul
                     ar-cat_2_SIZE_382860bp_prodigal-single_167"
     CDS             85636..86070
                     /product="hypothetical protein"
                     /codon_start=1
                     /transl_table=11
                     /translation="MISPQLGWEPSAITRWTPAFELRTWIEHASSSLATKRHYQVDLS
                     NRMFVTGYYMYNIFVIAAKIAAVGPKQAIDPVSALKRKPDSWSENMMKELHGLYPFVP
                     GFVTDLPLSVINWADDCRKLGLISYDEYSKLLNAVKETEGIY*"
     gene            complement(86070..86141)
                     /locus_tag="subassembly_31bins_VIRSorter_scaffold_0-circul
                     ar-cat_2_SIZE_382860bp_prodigal-single_trna_1"
     tRNA            complement(86070..86141)
                     /product="hypothetical protein"
     gene            complement(86156..86231)
                     /locus_tag="subassembly_31bins_VIRSorter_scaffold_0-circul
                     ar-cat_2_SIZE_382860bp_prodigal-single_trna_1"
     tRNA            complement(86156..86231)
                     /product="hypothetical protein"
     gene            86380..86562
                     /locus_tag="subassembly_31bins_VIRSorter_scaffold_0-circul
                     ar-cat_2_SIZE_382860bp_prodigal-single_168"
     CDS             86380..86562
                     /product="hypothetical protein"
                     /codon_start=1
                     /transl_table=11
                     /translation="VIKANRFEHHALIYTDGCIALTLHEHCYAMWYVKNGHVFDGDLW
                     KKDEWILTEESLKKIS*"
     gene            complement(86563..86838)
                     /locus_tag="subassembly_31bins_VIRSorter_scaffold_0-circul
                     ar-cat_2_SIZE_382860bp_prodigal-single_169"
     CDS             complement(86563..86838)
                     /product="hypothetical protein"
                     /codon_start=1
                     /transl_table=11
                     /translation="MKSLGDIGRCEVREEIRGNYDDRILQCPKDGICVKEIMEISEFG
                     RRFRYRFVCGDHGLRDYLNQETCEVKIDPGLFKTIFDFLLIQDVFDT*"
     gene            complement(86835..87083)
                     /locus_tag="subassembly_31bins_VIRSorter_scaffold_0-circul
                     ar-cat_2_SIZE_382860bp_prodigal-single_170"
     CDS             complement(86835..87083)
                     /product="hypothetical protein"
                     /codon_start=1
                     /transl_table=11
                     /translation="MDENKLLELRRIGYVVNKSCEFCHYGKFPNDSWGTCYAQTYEHL
                     KHSDKKRYLSIYKGGYCSKYKVDPSKIESLSGFIEFLA*"
     gene            complement(87086..87319)
                     /locus_tag="subassembly_31bins_VIRSorter_scaffold_0-circul
                     ar-cat_2_SIZE_382860bp_prodigal-single_171"
     CDS             complement(87086..87319)
                     /product="hypothetical protein"
                     /codon_start=1
                     /transl_table=11
                     /translation="MGKDPVILMISQTKNESASGYKRGEWGTKPSYRAECLTCGWKLE
                     SFNAQGPAAIHARKHQHCVHVDVEISRIYNHEP*"
     gene            complement(87301..87525)
                     /locus_tag="subassembly_31bins_VIRSorter_scaffold_0-circul
                     ar-cat_2_SIZE_382860bp_prodigal-single_172"
     CDS             complement(87301..87525)
                     /product="hypothetical protein"
                     /codon_start=1
                     /transl_table=11
                     /translation="MALKTQASLKTIAKGKGPFSPSKLKQLRAWVSDDRESHELAPPP
                     VGRCDRDAVKVIVRLLQTVSFFYDKWVKTL*"
     gene            complement(87856..87931)
                     /locus_tag="subassembly_31bins_VIRSorter_scaffold_0-circul
                     ar-cat_2_SIZE_382860bp_prodigal-single_trna_2"
     tRNA            complement(87856..87931)
                     /product="hypothetical protein"
     gene            complement(87934..88008)
                     /locus_tag="subassembly_31bins_VIRSorter_scaffold_0-circul
                     ar-cat_2_SIZE_382860bp_prodigal-single_trna_1"
     tRNA            complement(87934..88008)
                     /product="hypothetical protein"
     gene            complement(88627..88707)
                     /locus_tag="subassembly_31bins_VIRSorter_scaffold_0-circul
                     ar-cat_2_SIZE_382860bp_prodigal-single_trna_1"
     tRNA            complement(88627..88707)
                     /product="hypothetical protein"
     gene            88900..89373
                     /locus_tag="subassembly_31bins_VIRSorter_scaffold_0-circul
                     ar-cat_2_SIZE_382860bp_prodigal-single_173"
     CDS             88900..89373
                     /product="hypothetical protein"
                     /codon_start=1
                     /transl_table=11
                     /translation="VPVIRIYLKTLSLGSLPVYDFGPWPYPVYCVGEDGESVLVFENK
                     RRFMFPEFELSGINQNEVYSKLMERIINLCLTAGFAGKAGLIIRSDMACSGVDVPVMH
                     ILNCSLFFTIDWDPVLDGFGYNGMSCGRIPPNIDDIDGAGPELKAHAAIMEVFYT*"
     gene            89370..89603
                     /locus_tag="subassembly_31bins_VIRSorter_scaffold_0-circul
                     ar-cat_2_SIZE_382860bp_prodigal-single_174"
     CDS             89370..89603
                     /product="hypothetical protein"
                     /codon_start=1
                     /transl_table=11
                     /translation="MTKHVWDWAEGAPEINVPNDKRVTSIVETCKLCGATTMRFHNGK
                     NKLRYLQIKPIMTKQPICPSTCEMAILLTILCY*"
     gene            complement(89677..89750)
                     /locus_tag="subassembly_31bins_VIRSorter_scaffold_0-circul
                     ar-cat_2_SIZE_382860bp_prodigal-single_trna_3"
     tRNA            complement(89677..89750)
                     /product="hypothetical protein"
     gene            complement(89757..89828)
                     /locus_tag="subassembly_31bins_VIRSorter_scaffold_0-circul
                     ar-cat_2_SIZE_382860bp_prodigal-single_trna_2"
     tRNA            complement(89757..89828)
                     /product="hypothetical protein"
     gene            complement(90083..90158)
                     /locus_tag="subassembly_31bins_VIRSorter_scaffold_0-circul
                     ar-cat_2_SIZE_382860bp_prodigal-single_trna_1"
     tRNA            complement(90083..90158)
                     /product="hypothetical protein"
     gene            complement(90161..90235)
                     /locus_tag="subassembly_31bins_VIRSorter_scaffold_0-circul
                     ar-cat_2_SIZE_382860bp_prodigal-single_trna_2"
     tRNA            complement(90161..90235)
                     /product="hypothetical protein"
     gene            complement(90238..90531)
                     /locus_tag="subassembly_31bins_VIRSorter_scaffold_0-circul
                     ar-cat_2_SIZE_382860bp_prodigal-single_175"
     CDS             complement(90238..90531)
                     /product="hypothetical protein"
                     /codon_start=1
                     /transl_table=11
                     /translation="VAYNDLDTMIQDISEYIKTHHGKVLSADDPMRRMVGFCLKFNVR
                     KLWEINLTTIKKYNGPLRSKFATAKGRIELAEELSSNCPDTCDICTINFVLDE*"
     gene            complement(90548..90730)
                     /locus_tag="subassembly_31bins_VIRSorter_scaffold_0-circul
                     ar-cat_2_SIZE_382860bp_prodigal-single_176"
     CDS             complement(90548..90730)
                     /product="hypothetical protein"
                     /codon_start=1
                     /transl_table=11
                     /translation="MYEVQFVAGITQIVHECAQCGFLIYENSDMPHIGMLRLFVDVYN
                     PCERERLRLVEHILKL*"
     gene            90800..91405
                     /locus_tag="subassembly_31bins_VIRSorter_scaffold_0-circul
                     ar-cat_2_SIZE_382860bp_prodigal-single_177"
     CDS             90800..91405
                     /product="Uncharacterized protein {ECO:0000313|EMBL
                     :KJS22318.1};  TaxID=1629719 species="Bacteria;
                     Firmicutes; Clostridia; Clostridiales; Clostridiaceae.;"
                     source="Clostridiaceae bacterium BRH_c20a.;""
                     /codon_start=1
                     /transl_table=11
                     /translation="MDFFKILIIAYRISSDAGMAVEITVPEIQQKEDFTCGPAALSAA
                     FRRFGINVSEEEITEKAHTSEEVGAEGEDLVAVARSYGLGAELRYNMTADDVAECIQN
                     GQICIICVQSYSDEGPTHDYSEDLDYGHYVVPAKIQNGWMTIMDPWLEEGTQAAVNLG
                     NLRERWHSADSSGKEQSGIGIVISGKPVPIPDEKEKVILLE*"
                     /db_xref="A0A0F2Q731_9CLOT"
                     /db_xref="gwc1_scaffold_850_9"
     gene            complement(91406..91481)
                     /locus_tag="subassembly_31bins_VIRSorter_scaffold_0-circul
                     ar-cat_2_SIZE_382860bp_prodigal-single_trna_1"
     tRNA            complement(91406..91481)
                     /product="hypothetical protein"
     gene            complement(91529..91603)
                     /locus_tag="subassembly_31bins_VIRSorter_scaffold_0-circul
                     ar-cat_2_SIZE_382860bp_prodigal-single_trna_2"
     tRNA            complement(91529..91603)
                     /product="hypothetical protein"
     gene            complement(91609..92022)
                     /locus_tag="subassembly_31bins_VIRSorter_scaffold_0-circul
                     ar-cat_2_SIZE_382860bp_prodigal-single_178"
     CDS             complement(91609..92022)
                     /product="hypothetical protein"
                     /codon_start=1
                     /transl_table=11
                     /translation="MFDMSSEYQQVRDEVYRIDRQVYKLSREGTWKGPNHDWEVTQSF
                     KMKKGTLKKWKCRHCEANTMMYHKSDGITASASLSESGHNSFSYSWSVGNILRTRSSS
                     FRVLRSKSGVWVKSRSSREVGLTDLEFMIWKTLNE*"
     gene            complement(92015..92221)
                     /locus_tag="subassembly_31bins_VIRSorter_scaffold_0-circul
                     ar-cat_2_SIZE_382860bp_prodigal-single_179"
     CDS             complement(92015..92221)
                     /product="hypothetical protein"
                     /codon_start=1
                     /transl_table=11
                     /translation="MPQITVTFDGLNDRPYYDDASDPTGIFGFVKFVDKMIDDGMTRQ
                     QTMDLVALHYDSVMRRIISEVVDV*"
     gene            complement(92275..93003)
                     /locus_tag="subassembly_31bins_VIRSorter_scaffold_0-circul
                     ar-cat_2_SIZE_382860bp_prodigal-single_180"
     CDS             complement(92275..93003)
                     /product="hypothetical protein n=1 Tax=Candidatus
                     Omnitrophus fodinae SCGC AAA011-A17 RepID=UPI0003B4041A"
                     /codon_start=1
                     /transl_table=11
                     /translation="MKHEYNTNRRAYFSYKINIHRRKMKDKAIEYKGGKCEKCSYSSC
                     KGAMDFHHPDPNGKDFAISNGSYGWEKIRREIDKCILLCCRCHREIHHEWYLIATKER
                     ELKEEARTNERKNEIERKYSSVDENKLRILINSYSVREVANSFNTTERIIKRLCEKFR
                     ISTSQWRFQKPKNSSEPHKKPVDRKYKTSWPSDSKLAKMVWTEPVTTIAKRLGISDKA
                     VKKRCVKLGIQTPGPGYWTKLASG*"
                     /db_xref="UniRef100_UPI0003B4041A"
                     /db_xref="oac:Oscil6304_2169"
                     /db_xref="87893438"
                     /db_xref="UPI0003B4041A"
     gene            complement(93034..93109)
                     /locus_tag="subassembly_31bins_VIRSorter_scaffold_0-circul
                     ar-cat_2_SIZE_382860bp_prodigal-single_trna_1"
     tRNA            complement(93034..93109)
                     /product="hypothetical protein"
     gene            complement(93579..93652)
                     /locus_tag="subassembly_31bins_VIRSorter_scaffold_0-circul
                     ar-cat_2_SIZE_382860bp_prodigal-single_trna_3"
     tRNA            complement(93579..93652)
                     /product="hypothetical protein"
     gene            complement(93762..93837)
                     /locus_tag="subassembly_31bins_VIRSorter_scaffold_0-circul
                     ar-cat_2_SIZE_382860bp_prodigal-single_trna_2"
     tRNA            complement(93762..93837)
                     /product="hypothetical protein"
     gene            complement(93844..93918)
                     /locus_tag="subassembly_31bins_VIRSorter_scaffold_0-circul
                     ar-cat_2_SIZE_382860bp_prodigal-single_trna_1"
     tRNA            complement(93844..93918)
                     /product="hypothetical protein"
     gene            94638..96182
                     /locus_tag="subassembly_31bins_VIRSorter_scaffold_0-circul
                     ar-cat_2_SIZE_382860bp_prodigal-single_181"
     CDS             94638..96182
                     /product="RNA-splicing ligase RtcB {ECO:0000256|RuleBase
                     :RU371113}; EC=6.5.1.- {ECO:0000256|RuleBase:RU371113};; 
                     TaxID=448385 species="Bacteria; Proteobacteria;
                     Deltaproteobacteria; Myxococcales; Sorangiineae;
                     Polyangiaceae; Sorangium.;" source="Sorangium cellulosum
                     (strain So ce56) (Polyangium cellulosum (strain; So
                     ce56)).;""
                     /codon_start=1
                     /transl_table=11
                     /translation="MSRHPLSRIQRINHACASIENEFDVPITLFANEDVKIEAEGIEQ
                     LLGVASIQRTLVDIRERECTGIIAPYWGDAPGHIESIVITPDFHRGGNIPIGTVIDAR
                     RFVIPSAVGNDVCCGMRLLVTDLHADDIIRNMSAIKTRLREIFFQGKRNIPMSPRQRE
                     ALLREGLQGLHETCDDNNRTGIWRYYDQKMQLSDLSKSHFEGILPTRDVFGFGKFIEA
                     SGADDSRDGQIGSVGGGNHFCEIQLVEELFDGTIAYEWGVSKNCVAIMIHTGSVGLGY
                     MVGGHFNGVAHDLYPIGMKHPEHGFYFLPTGGPHAKCALAYIDAMRNAANFAFGNRLF
                     LGLMAIRAISEATGKSIASKLVYDAPHNLIWEDGERYLHRKGATPAIGMGTDGPFSYT
                     GHPVIVPGSMGSSSYLLVGTGNEAALCSACHGAGRAMTRGKSIHVDENMYQQSVEKLH
                     VVTPIDPTSPNVRGRHDIMTKYHDRMKEEAPYAYKPIMPIIESIEQGEVAKKVARLRP
                     LVTVKG*"
                     /db_xref="A9FQ19_SORC5"
                     /db_xref="UniRef100_A9FQ19"
                     /db_xref="scl:sce1954"
                     /db_xref="6.5.1.-"
     gene            96228..97730
                     /locus_tag="subassembly_31bins_VIRSorter_scaffold_0-circul
                     ar-cat_2_SIZE_382860bp_prodigal-single_182"
     CDS             96228..97730
                     /product="Uncharacterized protein n=1 Tax=Pseudomonas
                     chlororaphis subsp. aureofaciens 30-84 RepID=J2YKI9_9PSED"
                     /codon_start=1
                     /transl_table=11
                     /translation="MPLTKSDIEVMLVQHMARVFLDAKTPISIDSIFDLPEGTFTIKV
                     PGKRWQRRTLENLISHNYISKFLVNKSEKYEAVDLEFLNMASVSNDPAGPELFNVEEY
                     EKMTDRYTFKQAERYGRICVAYRALKRLVVTPDKQSIPRSIMFIPKKGNKFEEKAAWT
                     PTWQDLFLEELLKLNTIEQYDNKGVTNYRILDQAKIQDILNGANGICVHTLLWPGESC
                     TQDHSGPVMPKFGESNLETTEKVEAVAEVKDAAEQLVVEKKVEEVKPESLSKFGLRHS
                     RNFRSSATATESVQSKESDKTTELEVKEDDSHQMDKMLLDALFNHLKTQDESLKTMLQ
                     FVTEVSKKLDDMESSIESLYNMAVNSMKSELGESRKEYKTVDSQINNMRKRLGEIERV
                     STQSDQTITAMSSEQKSALSEMAVLIVKMKQSTDASQASVQERFKIMEKSVGEIHNQN
                     HKIGTQMSELEDKISTKDKSKLPLLLKKLGAVADELEILKITAIKSMDKQ*"
                     /db_xref="UniRef100_J2YKI9"
                     /db_xref="J2YKI9_9PSED"
                     /db_xref="pch:EY04_03605"
     gene            97745..97939
                     /locus_tag="subassembly_31bins_VIRSorter_scaffold_0-circul
                     ar-cat_2_SIZE_382860bp_prodigal-single_183"
     CDS             97745..97939
                     /product="hypothetical protein"
                     /codon_start=1
                     /transl_table=11
                     /translation="MTLRESIRVLVHEIINNDLREKIKKILIEELSNSKDPSSLAERR
                     SEAAKKAARTRAANKISKKK*"
     gene            97936..98826
                     /locus_tag="subassembly_31bins_VIRSorter_scaffold_0-circul
                     ar-cat_2_SIZE_382860bp_prodigal-single_184"
     CDS             97936..98826
                     /product="hypothetical protein"
                     /codon_start=1
                     /transl_table=11
                     /translation="MTTSRELIVRYVQQESEKVLRRIVRDTIREVRTNQRNNYKGDSK
                     TKKAVRLNVWECIRNTLGTKFESGRHMFLCSCEGGDASVLSGLGLDYDSMIAVDHDPK
                     SVTSFHNKFPNVEVHKSDISEALLDHDDLSSIYLDFTSQVSDSSLKHVYNATKALNPN
                     GVIACTFSVGREKELNLNDNDNACLTRVRIFESYLKKRLGFKPNTLAYFSYKSDSDSR
                     YGSLMLVIVFQVKPQKLKNTPFHKIDIYDFYRNIERLMHHQNLCSLLNSNETQVGIWC
                     KRVREYPPSPRRSDFIVRMR*"
     gene            98833..99921
                     /locus_tag="subassembly_31bins_VIRSorter_scaffold_0-circul
                     ar-cat_2_SIZE_382860bp_prodigal-single_185"
     CDS             98833..99921
                     /product="hypothetical protein"
                     /codon_start=1
                     /transl_table=11
                     /translation="MAQDPQIRSASKAVSILLSTPGNISRKQLFRDEAQESWHVEFLN
                     RLVLKGALSSSTERNYNAYGVKNRYFLETFLKNIEVGNAESIKIIVGDNPVDIVDTVQ
                     KPNRPDLSSSINVLNLNTRTTRALVLMGITTISQLISHTNDNLKIRGLRLDYLKEIKT
                     RLTRLGLNLGVKVQIQATPEPEVKPDKTYNINTKTDRVPISKEPLTTKPFAVLAKLDE
                     EEEPEEVEEKNEQLPVQVQNQQNGDPSVILLRNLSELLTYSVDLQNKFAENIIYMRDR
                     IDSISRKITEIDLRLRVVEAQSGTQPDMQEGMSSLKENVMNAIKLAMKDHESDSSVRL
                     VRALDQVVGEIGTLRDLTLDVLSNGESK*"
     gene            99918..100865
                     /locus_tag="subassembly_31bins_VIRSorter_scaffold_0-circul
                     ar-cat_2_SIZE_382860bp_prodigal-single_186"
     CDS             99918..100865
                     /product="hypothetical protein"
                     /codon_start=1
                     /transl_table=11
                     /translation="MNALPQMINEYKEKKDSLSDKEKAEFEERLWNAYLRSDMCERGA
                     EKRKWLKDILNGHQADYEMRSSLWRAGEWVDPFWNLLQNGESMWTVTRLFRETKKLVF
                     EGNMPREPAIKYVINSYESTGYQVESHGKKYRRRTSAERVKLNPELAPNSIPFRGLSN
                     QNTKSKQFTLRLIALAKEYVSSSIEGVLPIDDPEALKVTEDFIAIVQEAGEDLRRRVY
                     DVKSQSKQSSKPRKIGREQVRQACEVLGLSMTSGQNINLKAAKKAMLRRASQLHPDRN
                     NNSNQTQLEYQAVVEAYKTLELFMEGMKSNESGASHEVR*"
     gene            100834..101421
                     /locus_tag="subassembly_31bins_VIRSorter_scaffold_0-circul
                     ar-cat_2_SIZE_382860bp_prodigal-single_187"
     CDS             100834..101421
                     /product="hypothetical protein"
                     /codon_start=1
                     /transl_table=11
                     /translation="MRVEQVMKSDNLRSSTRSTPRVRRTEQVTFEDFRPDPELNEIHR
                     SAQFLDWAAQHMPKRFVPYTWLTKCAYIKPRLPRIDSDEVRIIRSKRISQIKRVLWET
                     YHRRSVSTPKGSEPGVRATVDSDDLAGTDFLRRRQRLANGITGLQETRAKIDTGAMKD
                     AALKAVVQNTDPVIKQLMQPDMMRRLALPPKRDDD*"
     gene            101424..101720
                     /locus_tag="subassembly_31bins_VIRSorter_scaffold_0-circul
                     ar-cat_2_SIZE_382860bp_prodigal-single_188"
     CDS             101424..101720
                     /product="hypothetical protein"
                     /codon_start=1
                     /transl_table=11
                     /translation="MPNQPLNVEGFTVSYAIDTYRNGEKTSHFNSTSIKSTEPLSLDD
                     YMAVRLDAAVKVAIATIQDAVMRMHMTVEEANERITSIKKNYEGLKESLLKQKG*"
     gene            complement(101704..102093)
                     /locus_tag="subassembly_31bins_VIRSorter_scaffold_0-circul
                     ar-cat_2_SIZE_382860bp_prodigal-single_189"
     CDS             complement(101704..102093)
                     /product="hypothetical protein"
                     /codon_start=1
                     /transl_table=11
                     /translation="MASVICDDSSRLTIVLFGQKLKFTCISSGSVKCESNFSPFPDII
                     EDQYTWINHVQQAITWFSSASPRSTLNLNQVFSQHIRLSEGPPGILECRALHSGIPKG
                     TENPSELSAVLTRVKAWFAAASVSPSV*"
     gene            complement(102093..103457)
                     /locus_tag="subassembly_31bins_VIRSorter_scaffold_0-circul
                     ar-cat_2_SIZE_382860bp_prodigal-single_190"
     CDS             complement(102093..103457)
                     /product="hypothetical protein"
                     /codon_start=1
                     /transl_table=11
                     /translation="MTFPRTKSYLGRYVYKEDLRRDLERLLEEIDISTGAGIIEQPEF
                     HVNSITGSDKNSGASDTTPIQSLSELDKRLGEGIINKFTPIFLTGDFRTEVLSIKACS
                     SFDTSLTTLWPMAILGQPTTLYSGTITATSNQAIPSAAPPNITDPAVVNWTTAGPGGS
                     SLLRKRLRITNAPADPSDVGKIMWLKRDEGGGVVSTSYPEMLDDPMNNTISFPSMGGL
                     VNPPYDYVIEELVRVGGILHGPNGPARLNIQNIGGPDLGIPSLIQANGGFPDKVVSFS
                     GCDLEFHMMTNGIISALGCRLLDLNAFGTLAIILSSLIDGGPIQNSMRQLFLGGNTLS
                     IDNNLYVGSTLASSSAFCGLILSGASAFDAPGDAIDLQIGSTMHAFGAGISGTLHGTG
                     NSTGVKVGPNSTFSYDTVKSLPDITGATEVLVGSVATTWAAIDGAGGLIELAPPTLAR
                     VVRT*"
     gene            103493..104011
                     /locus_tag="subassembly_31bins_VIRSorter_scaffold_0-circul
                     ar-cat_2_SIZE_382860bp_prodigal-single_191"
     CDS             103493..104011
                     /product="Swarming motility protein ybiA n=1 Tax=Sorangium
                     cellulosum So0157-2 RepID=S4XXL6_SORCE"
                     /codon_start=1
                     /transl_table=11
                     /translation="MEPIRFYSPADEHGFLSNFSRHGFTTLGNRYATSEHFFQSMKFR
                     GTKHEKEVRIASSPGESAKLGRDRSKPLRKDWENVKDDVMRHAVLSKFWENEDIGKKL
                     LDTDDIILIEHTNRDSYWGDGGNGSGRNMLGRVLMEVRNILKAEYKFRLDCHYSVPGP
                     ISQYLDSLKNFK*"
                     /db_xref="UniRef100_S4XXL6"
                     /db_xref="scu:SCE1572_20385"
                     /db_xref="S4XXL6_SORCE"
     gene            complement(104108..105802)
                     /locus_tag="subassembly_31bins_VIRSorter_scaffold_0-circul
                     ar-cat_2_SIZE_382860bp_prodigal-single_192"
     CDS             complement(104108..105802)
                     /product="hypothetical protein"
                     /codon_start=1
                     /transl_table=11
                     /translation="MTTTIGIIKQASGLPNVVQAVIVLNTDQILENPITTFSDPLILA
                     QVYSGLGITPTDYEIGQLSFSRVETPFSGLFSYSFGIRLAQVGTIVTDTQFMGPPGPP
                     GDPGSPGSPGLLGPPGTSGIFVFATDELTLSSLPTSTIFDGQIAYVQTSGSYWEIRTQ
                     SHIIQANVNIASNDPARQWSRQDSLSHPSWMLQSLWYIDASGDNENDGSALLPVQTMD
                     EINRRWNGRDLKQPTVIHVVGNMLVSDSLSPRVNTTFTNTLLVQGTRTIVLTGALTAV
                     TPISHIGVGGAAQTVTAVGLSAHVGKTIRITSGLNAGAWATIDAVVVGDQVRTTPFVT
                     QATPSSLPVIVTPAVTDPIEVVTLSTAPNWGFEDIVGNGFAIFEDFQFTSAVNSGRSS
                     GVTIRANRCDHSLITTRSSLSFLATVGCNLGSASVGGFAGVDLDIMACRCTSSIISSH
                     GCSIRLEFDTLMNDARVFTNDGIVYINDAGFFDFTAPHDLVTLSNNGRVQIFGTLYGT
                     GNLGKGIIIPSLSAVNYSVLPIAVTVGTNVDLVGVPFAWAGLPATDTTNLAAMIPT*"
     gene            105862..106617
                     /locus_tag="subassembly_31bins_VIRSorter_scaffold_0-circul
                     ar-cat_2_SIZE_382860bp_prodigal-single_193"
     CDS             105862..106617
                     /product="id=2799593 bin=GWB1_Spirochaetes_59_5 species
                     =unknown genus=unknown taxon_order=unknown
                     taxon_class=unknown phylum=unknown
                     tax=GWB1_Spirochaetes_59_5 organism_group=Spirochaetes"
                     /codon_start=1
                     /transl_table=11
                     /translation="MDISKEKLDQILEEISEYEVNLAEDPTLPTLGTKYLQKILSQCR
                     SYLNRVTYYLQLVKRYERKLKTNIKQKELDLDFKLKEKLADDPLVKRQASFEDRKALA
                     ISMLKDEYEALGTLQVTALDTEETYKIIKSKHLELTRTNADIRTQRNLVKDDMLARMS
                     GQEGYMKPQVQQDKSIPEGLPPPVSMIVSNLQDILPPGSKAEDFPKPIDSMHAQQIQE
                     FLSRNPIRGEQLVENPVEEPQTKTGIDYSDLLI*"
                     /db_xref="GWB1_scaffold_1297_13"
                     /db_xref="86110314"
     gene            106946..107164
                     /locus_tag="subassembly_31bins_VIRSorter_scaffold_0-circul
                     ar-cat_2_SIZE_382860bp_prodigal-single_194"
     CDS             106946..107164
                     /product="hypothetical protein"
                     /codon_start=1
                     /transl_table=11
                     /translation="MKDFTCDHCNIKAIEFLELTSVSWIQRKRYYKLCRTCFNRVTPF
                     YPNEYARMKLEQYKLAVNLELINNVLIS*"
     gene            107244..108104
                     /locus_tag="subassembly_31bins_VIRSorter_scaffold_0-circul
                     ar-cat_2_SIZE_382860bp_prodigal-single_195"
     CDS             107244..108104
                     /product="hypothetical protein"
                     /codon_start=1
                     /transl_table=11
                     /translation="MSSAMEFGLDDAKTIKSQGVETFKQGKSGEKTRASVISFKKFHD
                     VLIAQKAREKGAPLSDQEKAELISKIDKKLAEQLGKSVEQLTEVDRLDIKQPRLLYSW
                     THFGEGVGTIRCLGTYEGNTLVKPELCCDKFGDAEQTVGTIIMTYPVDDQMQVDLDLL
                     KARKYTNIHVYKMSAKKYKRFESAYIDARNDKRFVIDLKIQLDGDPKYQKQSIEALSG
                     ATWAREDMDPAIRAWVLDQGLRAFKYVNSNLGFEMSKDKLIERLRGSVAVEAAAEQPR
                     LISNYDDLLT*"
     gene            108196..108909
                     /locus_tag="subassembly_31bins_VIRSorter_scaffold_0-circul
                     ar-cat_2_SIZE_382860bp_prodigal-single_196"
     CDS             108196..108909
                     /product="Putative Hef-like homing endonuclease n=1 Tax
                     =Campylobacter phage CP30A RepID=J9SPE2_9VIRU"
                     /codon_start=1
                     /transl_table=11
                     /translation="LIELNGIKWHSNERSKIHDLKKKSIAEENGYQLITIFEDEWKKR
                     NQIIKEILKTKLFSSKNLIFLRPNKCQIKQISSSTANTFYEQFHYIGRCKSIINYGVY
                     FENKLIACASFSHPTRQSKYEWELVRMASDSAYRVHGIWSKLLKRFIHEHSPESIVSF
                     SDNRLFSGGVYSKIGFRFDGEIPPDYYWTIGNDRYHKSNLRKTEEERKSGLTETQLRE
                     AQGYRRIWDLGKKRWVIFP*"
                     /db_xref="UniRef100_J9SPE2"
                     /db_xref="scn:Solca_1931"
                     /db_xref="32948547"
                     /db_xref="J9SPE2_9VIRU"
     gene            108906..109622
                     /locus_tag="subassembly_31bins_VIRSorter_scaffold_0-circul
                     ar-cat_2_SIZE_382860bp_prodigal-single_197"
     CDS             108906..109622
                     /product="id=2799597 bin=GWB1_Spirochaetes_59_5 species
                     =unknown genus=unknown taxon_order=unknown
                     taxon_class=unknown phylum=unknown
                     tax=GWB1_Spirochaetes_59_5 organism_group=Spirochaetes"
                     /codon_start=1
                     /transl_table=11
                     /translation="MITLGLDPSLRAFGWAVHDSTAQGLARRISSGHEGTTNTIVSVA
                     RFVHFRELVNKLISKYKIDLVGIESPAYGAGPFQTIHFGLMMFALEVIFNNRKDCVLF
                     DPSTLKSLVRGDPKKKGIVGKLEMQRFVQLDTLDTKIVNNNEADAYCVALFANKFISV
                     KNGILPLEKLTTLEYSTFIGKTKKIKTLSGVKIKRISHIFRENSRYFQFSNIPSGDVY
                     LPNKSEINPKILKHLEDTED*"
                     /db_xref="GWB1_scaffold_1297_15"
                     /db_xref="86110316"
     gene            109665..110975
                     /locus_tag="subassembly_31bins_VIRSorter_scaffold_0-circul
                     ar-cat_2_SIZE_382860bp_prodigal-single_198"
     CDS             109665..110975
                     /product="Protein RecA id=2799601 bin
                     =GWB1_Spirochaetes_59_5 species=unknown
                     genus=Synechococcus taxon_order=Chroococcales
                     taxon_class=unknown phylum=Cyanobacteria
                     tax=GWB1_Spirochaetes_59_5 organism_group=Spirochaetes"
                     /codon_start=1
                     /transl_table=11
                     /translation="MAEKGIVKLHPKLAKWQSTLDKRLDLQSLIVQPSFKMEYINTGS
                     TVLNLLIGGSRLPDGSFVCPGWPKGTIIEIYGRESSGKSTIALTAMGQAIAQSDNACG
                     LYIDLEHGVRDHYAAKLGVDFRSPTLGGSGRAIRAAPHTFEETESLVDAAALNGVDMI
                     VIDSVAGLVSRREARRDISDEEQKLGVAEIPRLMSGWMPKLQAIIARTKSCVIFLNQT
                     RDKIGARGFSEEALKSTTGGNALKFWASVRMMLKPREMAKAKIWNPILKKSEEVPIAT
                     NIEVKNIKNKVDARQGHSGLITLRYGIGIDELRTMMNVAEAYKIVSISKNKKKQLIYT
                     YKSPGTGAVIEELGIEKFRKHITQQDNKPLFEEFMGLCVDKIMQGFKAIDDEELAQLA
                     EDSIMKTLDDDDDYEDDGNIQILTPQEMDVEEEVQTSDINMNDL*"
                     /db_xref="GWB1_scaffold_1297_16"
                     /db_xref="sdi:SDIMI_v3c02610"
                     /db_xref="86110317"
     gene            110983..112152
                     /locus_tag="subassembly_31bins_VIRSorter_scaffold_0-circul
                     ar-cat_2_SIZE_382860bp_prodigal-single_199"
     CDS             110983..112152
                     /product="ATPase involved in DNA repair-like protein id
                     =2799606 bin=GWB1_Spirochaetes_59_5 species=Desulfovibrio
                     salexigens genus=Desulfovibrio
                     taxon_order=Desulfovibrionales
                     taxon_class=Deltaproteobacteria phylum=Proteobacteria
                     tax=GWB1_Spirochaetes_59_5 organism_group=Spirochaetes"
                     /codon_start=1
                     /transl_table=11
                     /translation="MTSKLSPIQIKIRNYQSIQNLDFEVRGFTCITGPTNIGKSAIMR
                     SIYSSIMNNPVIGMVRKGASFCSVDLKSQDWEFKWEKSEKVNRYTIGEKTYDKIGQKQ
                     LDKILELGFNSIEVADQEIQPWCAQQFFPIFLLDKSGAQVTDFISEVSKLNVFQDSIV
                     LSARGKRRCTDEAKIKTDETTRLKSQLSKFNDVDLLNKIEKDLQDQASSIKDYENKIM
                     VGEQSQERIKQSTTKINTIQTIEEISIPDNEFSDLFDKTKFMSVLYQNLESCARKIIS
                     VKGVVNINVPDSDLDVMIGKLRSAEKHKSKISNLTNTVKSLSTPVKVPEMDIDMIKLV
                     KLEDLRDKIRISSKEVKALDNQLEQIEKDLEKVYKDIIKIPYCPTCKKPTHEHTC*"
                     /db_xref="GWB1_scaffold_1297_17"
                     /db_xref="86110318"
     gene            112167..112583
                     /locus_tag="subassembly_31bins_VIRSorter_scaffold_0-circul
                     ar-cat_2_SIZE_382860bp_prodigal-single_200"
     CDS             112167..112583
                     /product="hypothetical protein"
                     /codon_start=1
                     /transl_table=11
                     /translation="MCTDNINAEQISNEFEKAISSGEMKWSHVSDDNPPEWGKIIVRQ
                     FLDNAGIEWELGSVRIGEAICLKLSDPKLCYIDIHPDTNEFLWCLEGHHESVHPDIAL
                     VHLLRRQFPDRAFELGQSGSVIIDNGQIVLEDLRKR*"
     gene            complement(112580..113182)
                     /locus_tag="subassembly_31bins_VIRSorter_scaffold_0-circul
                     ar-cat_2_SIZE_382860bp_prodigal-single_201"
     CDS             complement(112580..113182)
                     /product="hypothetical protein"
                     /codon_start=1
                     /transl_table=11
                     /translation="MRSFLFTIVFVLTSIFTLPAFAQQKCEGPPELCAQVEELNKRLA
                     EQKAVSDKYAGEKTAEVKKSDDRNKARAQKLIAFAASIAILLKFLISALSSWKPYFKT
                     DKGKAWLKAITVGAGFLTFLLTNVGFGIPWWQALILAGGGPGAIVFHDLTKLIPVIRG
                     QKKYDQVVDAKDEVKKSDPPTPIDPTPTPSSDATEDKPKA*"
     gene            complement(113179..113733)
                     /locus_tag="subassembly_31bins_VIRSorter_scaffold_0-circul
                     ar-cat_2_SIZE_382860bp_prodigal-single_202"
     CDS             complement(113179..113733)
                     /product="Uncharacterized protein n=1 Tax=Haliangium
                     ochraceum (strain DSM 14365 / JCM 11303 / SMP-2)
                     RepID=D0LL34_HALO1"
                     /codon_start=1
                     /transl_table=11
                     /translation="MTLDELLQEIKSEFPTFKMVRKADSLMMKIINVFLKVITLGRAS
                     SFMDGFITTIGYTVYTNTDWDKMEELGKLIVIRHERVHMRQARKFTRPLFSFLYVFVF
                     CPMILAYFRYKFEREAYEESMRALVEYRGTAAILTPKYREWIISQFIGASYGYTWPFR
                     SSVEKWFQETSDRVVSEYVGKGKS*"
                     /db_xref="UniRef100_D0LL34"
                     /db_xref="hoh:Hoch_6055"
                     /db_xref="D0LL34_HALO1"
     gene            complement(113730..114233)
                     /locus_tag="subassembly_31bins_VIRSorter_scaffold_0-circul
                     ar-cat_2_SIZE_382860bp_prodigal-single_203"
     CDS             complement(113730..114233)
                     /product="hypothetical protein"
                     /codon_start=1
                     /transl_table=11
                     /translation="MANLIRIASKIATPKVSLTPEKEGAYGSPDGQMIALLQEFLNAK
                     YAIDIAYRSFADRIRGPWRDALVDHWYEHAKEERQAQYDIAMKIVGLGADPIVSNVDL
                     PQCPANVEAFCQILAKLELNAIERGRKLIELSGDNTSMKVFAENLILIDTQHLDDLRR
                     LCQVPVG*"
     gene            114276..114578
                     /locus_tag="subassembly_31bins_VIRSorter_scaffold_0-circul
                     ar-cat_2_SIZE_382860bp_prodigal-single_204"
     CDS             114276..114578
                     /product="hypothetical protein"
                     /codon_start=1
                     /transl_table=11
                     /translation="VRPIDWTLIGDGNQSMLLLTAGEISESGPMFVADFKDTHALVFK
                     KTKNWLGLTKGRGVRFGKKPIRLINGVWYVTEDSTAQSGNENVELRPELLSLEPIK*"
     gene            114595..114852
                     /locus_tag="subassembly_31bins_VIRSorter_scaffold_0-circul
                     ar-cat_2_SIZE_382860bp_prodigal-single_205"
     CDS             114595..114852
                     /product="hypothetical protein"
                     /codon_start=1
                     /transl_table=11
                     /translation="MEIDKLGRQPNESAGLHLVMDAYVSNGDIFTKEAIQELFAKLVQ
                     ALEMKMLAEPHIYEVPVDPEILKRVQKTGNFEDYIVYGDRK*"
     gene            114849..115289
                     /locus_tag="subassembly_31bins_VIRSorter_scaffold_0-circul
                     ar-cat_2_SIZE_382860bp_prodigal-single_206"
     CDS             114849..115289
                     /product="Adenosylmethionine decarboxylase {ECO:0000256
                     |SAAS:SAAS00093036}; EC=4.1.1.50
                     {ECO:0000256|SAAS:SAAS00093036};;  TaxID=1245469
                     species="Bacteria; Proteobacteria; Alphaproteobacteria;
                     Rhizobiales; Bradyrhizobiaceae; Bradyrhizobium.;"
                     source="Bradyrhizobium oligotrophicum S58.;""
                     /codon_start=1
                     /transl_table=11
                     /translation="MNNSAGLHIMMDARVSDPSVFESDKLMQLFECVVQALDMKPLDK
                     IQIYEVPVNPLILERVKQTGNFEDEGGISTIQVISTSHLSLHAWPLQKYFAMDAFSCK
                     SFNAETALTLIRNMIGVTAENTLVVKRRKPNENGSERTIRYYEM*"
                     /db_xref="M4ZHA4_9BRAD"
                     /db_xref="UniRef100_M4ZHA4"
                     /db_xref="aol:S58_72490"
                     /db_xref="4.1.1.50"
     gene            115441..115752
                     /locus_tag="subassembly_31bins_VIRSorter_scaffold_0-circul
                     ar-cat_2_SIZE_382860bp_prodigal-single_207"
     CDS             115441..115752
                     /product="hypothetical protein"
                     /codon_start=1
                     /transl_table=11
                     /translation="MNVAQIGRCKGCDRFDKLDDGVCSPCLNSPRRGRNWAEMSHKIR
                     TDPDYALMVYDSIQGDEGKRLFIYMYGVPEGAKKPDQPVARLESESKPMKPNLSLRLV
                     K*"
     gene            115749..115997
                     /locus_tag="subassembly_31bins_VIRSorter_scaffold_0-circul
                     ar-cat_2_SIZE_382860bp_prodigal-single_208"
     CDS             115749..115997
                     /product="hypothetical protein"
                     /codon_start=1
                     /transl_table=11
                     /translation="MNGPTGVLIPCWISILAAILHLKSAGRYEYISFYVLEAICLVNG
                     AIEVGMTETGVENKYLRSIRIITTIATINYLVSSAFKR*"
     gene            complement(115967..116392)
                     /locus_tag="subassembly_31bins_VIRSorter_scaffold_0-circul
                     ar-cat_2_SIZE_382860bp_prodigal-single_209"
     CDS             complement(115967..116392)
                     /product="hypothetical protein"
                     /codon_start=1
                     /transl_table=11
                     /translation="MKVIGFVENIVYFPFIPKWILLEDKSVINKDRHIVDQNPLLFTN
                     TTGDLPDDHWLMVHEGNQIEVFELQNEIEFRAKQAERCIIESNQIKNDPIRRVMLIRA
                     AAHLIELDMGSLIKKLSMVRHEHESYADILQRLKAEDTR*"
     gene            complement(116411..116788)
                     /locus_tag="subassembly_31bins_VIRSorter_scaffold_0-circul
                     ar-cat_2_SIZE_382860bp_prodigal-single_210"
     CDS             complement(116411..116788)
                     /product="hypothetical protein"
                     /codon_start=1
                     /transl_table=11
                     /translation="MYQLADTPKRWCANCGCVNSDHQCQRCGFSNIRSATDMLGILNS
                     NNEYVQNNVYNVGISLPSGWGSEPFEPYVEYRNLLPAPEPQKTQAPGFFYTACSAALW
                     AAAITIGLFLIGLVTLFVVAYTR*"
     gene            complement(116772..117413)
                     /locus_tag="subassembly_31bins_VIRSorter_scaffold_0-circul
                     ar-cat_2_SIZE_382860bp_prodigal-single_211"
     CDS             complement(116772..117413)
                     /product="hypothetical protein"
                     /codon_start=1
                     /transl_table=11
                     /translation="MDIFDRNHPSFGTDQAVFMFALTDTTTGVMNRFLLIEVTNPHAV
                     ITLERLVHQDGKVADNCALVAVFRNNQSVGIRHELLEEVPYVDFMLDIVSIERILNDA
                     VVSTTFKQSLTQEEANYASRKLRDNSFVAVKPIPDNAIMIREDQPTVVEPVHKYDNKG
                     RLEFALRTMGLDKKAIRAHIQTLGNVEYEPLEDLIYAAIMKINFNRGPDVSTC*"
     gene            117711..118355
                     /locus_tag="subassembly_31bins_VIRSorter_scaffold_0-circul
                     ar-cat_2_SIZE_382860bp_prodigal-single_212"
     CDS             117711..118355
                     /product="Pyrrolidone-carboxylate peptidase {ECO:0000256
                     |HAMAP-Rule:MF_00417}; EC=3.4.19.3
                     {ECO:0000256|HAMAP-Rule:MF_00417};; 5-oxoprolyl-peptidase
                     {ECO:0000256|HAMAP-Rule:MF_00417}; Pyroglutamyl-peptidase
                     I {ECO:0000256|HAMAP-Rule:MF_00417};  TaxID=546270
                     species="Bacteria; Firmicutes; Bacilli; Bacillales;
                     Bacillales Family XI. Incertae Sedis; Gemella.;"
                     source="Gemella haemolysans ATCC 10379.;""
                     /codon_start=1
                     /transl_table=11
                     /translation="MRVLLSGFHPQWGWTRSPSHDLAKIWQDKLVSVEGVEVKSIILP
                     QIFDQDGSIICNEIGSFKPNVILMVGVTPKNDPLRLEKFAVNAIDTPMGDNSRIAVKN
                     RTIVLNGPPAYESTLPIDFLANHLNEAQIHTVVSFHAGTQACNHVMYQALHWLANNEM
                     PHHVMAGFVHTSIPNSYGIVSDHHYPTATFEEIVKTSVILVKQCTNFYRENYGS*"
                     /db_xref="C5NUF6_9BACL"
                     /db_xref="UniRef100_C5NUF6"
                     /db_xref="ffo:FFONT_0877"
                     /db_xref="3.4.19.3"
     gene            118345..118533
                     /locus_tag="subassembly_31bins_VIRSorter_scaffold_0-circul
                     ar-cat_2_SIZE_382860bp_prodigal-single_213"
     CDS             118345..118533
                     /product="hypothetical protein"
                     /codon_start=1
                     /transl_table=11
                     /translation="MDPEYQYSIEYIDADGETAVKHVIMTEEEMNRLIQDCKRIGLEI
                     KVNNLSKCIVTDDESKMG*"
     gene            complement(118612..119130)
                     /locus_tag="subassembly_31bins_VIRSorter_scaffold_0-circul
                     ar-cat_2_SIZE_382860bp_prodigal-single_214"
     CDS             complement(118612..119130)
                     /product="Uncharacterized protein MJ1098 n=1 Tax
                     =Methanocaldococcus jannaschii (strain ATCC 43067 / DSM
                     2661 / JAL-1 / JCM 10045 / NBRC 100440) RepID=Y1098_METJA"
                     /codon_start=1
                     /transl_table=11
                     /translation="MRWYPNGKKIIPKNLVLNPVVLAHWYMGDGSVSVPKGRLQVRLH
                     TNGFMDSDVTFLIKMMHKQFGLQGFITHWRGQPIITFQHKNASKFISLVKPFLVPSFI
                     YKAPNNPWVPPRCQKCGETITGLLGTRRYVKYCDLCASPGVMKFRSLNRHQRDQINIK
                     KKIARWKTEGRI*"
                     /db_xref="UniRef100_Q58498"
                     /db_xref="A0A0F9XB20_9ZZZZ"
                     /db_xref="mja:MJ_1098"
                     /db_xref="Y1098_METJA"
     gene            119395..120078
                     /locus_tag="subassembly_31bins_VIRSorter_scaffold_0-circul
                     ar-cat_2_SIZE_382860bp_prodigal-single_215"
     CDS             119395..120078
                     /product="Uncharacterized protein n=4 Tax=Arcobacter
                     butzleri RepID=A8ESH5_ARCB4"
                     /codon_start=1
                     /transl_table=11
                     /translation="MKSVTVGSQPNNFHTETVSLKTWEQLINTAVQDIRRLDYVYRYT
                     TIPIVVQESTSTHSYWVAIYSIMIHFHIHPDDKDIGCLLLNALIHDLPECISSDVVRT
                     FKYSTPELKQEIDRAEKLLLSKFPYNINFLFQFCQDNKNKYIEAVTKAADFLSLFQYI
                     RREIMRNNMEIYPFYIKMISDISSKTSGEIINKFNVKEFYEALLNESKRLETCFNNIE
                     FLKQGMQIT*"
                     /db_xref="UniRef100_A8ESH5"
                     /db_xref="abl:A7H1H_0627"
                     /db_xref="A8ESH5_ARCB4"
     gene            120199..120696
                     /locus_tag="subassembly_31bins_VIRSorter_scaffold_0-circul
                     ar-cat_2_SIZE_382860bp_prodigal-single_216"
     CDS             120199..120696
                     /product="hypothetical protein"
                     /codon_start=1
                     /transl_table=11
                     /translation="MTKQEIRIRIDELQKLITNTNQYSEIIQEVHHKITEYKNNLKTA
                     LDDTDMNFIDEVLESHRVICDIKQMPYDHAFGAEPSLYYGAAVAAESGELLNKLIKTI
                     RHHGMDREKLKEAVESEIADVMIYSVILALTTRIDLIETVKKKTKIVIERAMSGYYGG
                     SIKKD*"
     gene            120834..121088
                     /locus_tag="subassembly_31bins_VIRSorter_scaffold_0-circul
                     ar-cat_2_SIZE_382860bp_prodigal-single_217"
     CDS             120834..121088
                     /product="hypothetical protein"
                     /codon_start=1
                     /transl_table=11
                     /translation="MHKIESEMISSYRLRQSVDNFVKVALLYLDRCSSEDQIMEWIYQ
                     NSRTHVTLVATHKIATYLGISEEELVEYLRHRIIQHVLNE*"
     gene            complement(121089..121292)
                     /locus_tag="subassembly_31bins_VIRSorter_scaffold_0-circul
                     ar-cat_2_SIZE_382860bp_prodigal-single_218"
     CDS             complement(121089..121292)
                     /product="hypothetical protein"
                     /codon_start=1
                     /transl_table=11
                     /translation="MNPLKTAHILRQIATKLENSHNPDLSISLDQDGNEYDMIYSSTL
                     PLFDTAEAAEAVKDTINSVIQGG*"
     gene            complement(121314..121712)
                     /locus_tag="subassembly_31bins_VIRSorter_scaffold_0-circul
                     ar-cat_2_SIZE_382860bp_prodigal-single_219"
     CDS             complement(121314..121712)
                     /product="hypothetical protein"
                     /codon_start=1
                     /transl_table=11
                     /translation="MSSPPCPPLNECFEISMSDDVNPERGSGKCTVCDGDKTDNIWFQ
                     PGPPGFPGRCILDELTFEQVYYVLQRVPQAKPDLLRITSDPVLIQLANDSRLVTDEIE
                     SNQKAADMINKQGTLPFYTLMRGVIDGSII*"
     gene            complement(121681..122499)
                     /locus_tag="subassembly_31bins_VIRSorter_scaffold_0-circul
                     ar-cat_2_SIZE_382860bp_prodigal-single_220"
     CDS             complement(121681..122499)
                     /product="carbon-nitrogen hydrolase n=1 Tax=Streptomyces
                     viridosporus RepID=UPI0002EAA9E5"
                     /codon_start=1
                     /transl_table=11
                     /translation="MSILTAIQFRPRFATCLADVRDNFRQCANLINQAWDFGSELIVF
                     PELCFTGYSFLNKDQAAEVCEKCDGPTFRAMAGVARELKSYVAWGYVELGDDENLYNS
                     ATLVDPSGIKISSYRKINLFGNDHLWAKPGIDAAPIVKTELGLMSVVVCRDLRNKIPK
                     NIPRIAAKGTPLFDGERVEVVATCVNWGKSGFPSATWMDFAADNHCTLVVANRWGEER
                     NDDFSFDFGQGGSLIIDPHWNVYTDGLKFNSDCVVAANTNIGVQNVISSLPAPE*"
                     /db_xref="UniRef100_UPI0002EAA9E5"
                     /db_xref="atf:Ach5_50670"
                     /db_xref="87033312"
                     /db_xref="UPI0002EAA9E5"
     gene            complement(122501..122830)
                     /locus_tag="subassembly_31bins_VIRSorter_scaffold_0-circul
                     ar-cat_2_SIZE_382860bp_prodigal-single_221"
     CDS             complement(122501..122830)
                     /product="hypothetical protein"
                     /codon_start=1
                     /transl_table=11
                     /translation="MDSKPKMSIRDAWLTLGCNPDIIFRNLASVPLRDRATCVEQAYE
                     QAKKISKAQFLLHHPDKGGDPEKFRKVKEAIDSLEIYTQEFKRKLETRIKEIEEKSRN
                     RIIIEIK*"
     gene            complement(122830..123822)
                     /locus_tag="subassembly_31bins_VIRSorter_scaffold_0-circul
                     ar-cat_2_SIZE_382860bp_prodigal-single_222"
     CDS             complement(122830..123822)
                     /product="GIY-YIG catalytic domain-containing endonuclease
                     n=1 Tax=Paramecium bursaria Chlorella virus OR0704.2.2
                     RepID=M1IKQ4_9PHYC"
                     /codon_start=1
                     /transl_table=11
                     /translation="MNEIIKWTIYCHIHIESGRRYVGLTKLTMMKRWNRHVYNAFYSK
                     KTNGKTYKTSHFVNAIRKYGKDSFSHYTLEVCSSLEDANFMEDKWIELLETRNPRFGF
                     NIEKGGTHIPHPIRNPWDRPEFRDKVSTAIKKRSQDPIIQMKHSIASKYMWQDPEYRV
                     KISASKAKSQSKNPEFRAKISAIVKARSQDPEFRAKMSTVSKVKLQDPEFRAKNLALL
                     KIRSQDPECKSKISSTLKARWQDPEFRAKMSIIAKARWQDPEFRAKMSMTSEKKAIIK
                     KRCQDPEFRAKMSIIAKAKWQDPEFRAKMSPKMSIIAKAKWQDPEFRAKKIDSK*"
                     /db_xref="UniRef100_M1IKQ4"
                     /db_xref="A0A0F9H9B0_9ZZZZ"
                     /db_xref="M1IKQ4_9PHYC"
     gene            complement(123844..124011)
                     /locus_tag="subassembly_31bins_VIRSorter_scaffold_0-circul
                     ar-cat_2_SIZE_382860bp_prodigal-single_223"
     CDS             complement(123844..124011)
                     /product="hypothetical protein"
                     /codon_start=1
                     /transl_table=11
                     /translation="MTYEEFSDKLRVVKVQFKKRHGKNLNTIEELENYLTMILVKPKR
                     KALKSLRGLYF*"
     gene            124274..125359
                     /locus_tag="subassembly_31bins_VIRSorter_scaffold_0-circul
                     ar-cat_2_SIZE_382860bp_prodigal-single_224"
     CDS             124274..125359
                     /product="hypothetical protein n=1 Tax=Geobacillus
                     caldoxylosilyticus RepID=UPI0003074EE6"
                     /codon_start=1
                     /transl_table=11
                     /translation="VIREFTEAVRSIQVLRKNGHLEARYPFRILEFRDIPYTNQAARI
                     NKGYLFLPNGNAGRNKIKLRFNLPGRLMEARLCKDRVILVCEVPNLKYEGVIPIIGVD
                     LGVNTLISATDGVKTLNISGRELKSLVQYRNKKLAGLQAKQSSKIKHSSRWDKLQKRK
                     AIFLTRVSNKIKDILHKSTRLVADEFPNAKAFVGKPFNSAAQRMGRIQAQQVSSASNA
                     RLIHQLDYKLSGAIQINEAYTSQTCPVCGVRNKCGRIYKCKSCGLTKPRDFVGSLNIR
                     SKGISGSFQQIELDQIPSVIKWVHPIKYPKSNLGSSGVSPASSSGFPRSLPERLGHHP
                     FNVSKSRVYHGILRFSEFVGKTNSGGK*"
                     /db_xref="UniRef100_UPI0003074EE6"
                     /db_xref="A0A023DJW1_9BACI"
                     /db_xref="eac:EAL2_c16830"
                     /db_xref="UPI0003074EE6"
     gene            125304..125495
                     /locus_tag="subassembly_31bins_VIRSorter_scaffold_0-circul
                     ar-cat_2_SIZE_382860bp_prodigal-single_225"
     CDS             125304..125495
                     /product="hypothetical protein"
                     /codon_start=1
                     /transl_table=11
                     /translation="MEYSDFRNLWVKLIAAANKTGDHRFKAVLLNHESRPEYICKKLN
                     VICEADVNRVLSTMKSREV*"
     gene            125541..126164
                     /locus_tag="subassembly_31bins_VIRSorter_scaffold_0-circul
                     ar-cat_2_SIZE_382860bp_prodigal-single_226"
     CDS             125541..126164
                     /product="Uncharacterized protein {ECO:0000313|EMBL
                     :JAG94972.1};  TaxID=56994 species="Eukaryota;
                     Viridiplantae; Streptophyta; Embryophyta; Tracheophyta;
                     Spermatophyta; Pinidae; Araucariales; Araucariaceae;
                     Araucaria.;" source="Araucaria cunninghamii (Hoop pine)
                     (Moreton Bay pine).;""
                     /codon_start=1
                     /transl_table=11
                     /translation="MAQTKTQIKSATVQVGKLLKGIDNDAIAIKKGQEIITKKLENVA
                     KNTTTVKNLMVGISNAAIASTESKPAAKPEKSAKAAKSAKVVTAKPAKAAKPAKVKPA
                     KAAKPAKLEAKSTNGSPSLKQVAKGILSKNGKPMGAANLYKEVTKVHDWSRQSLYNAL
                     KDEKTFRKTGDGANAQFSLINSGPDDSDEAERFVKSIESNPAVSNVV*"
                     /db_xref="A0A0D6QTT5_ARACU"
     gene            126182..126535
                     /locus_tag="subassembly_31bins_VIRSorter_scaffold_0-circul
                     ar-cat_2_SIZE_382860bp_prodigal-single_227"
     CDS             126182..126535
                     /product="hypothetical protein"
                     /codon_start=1
                     /transl_table=11
                     /translation="MNAVRSLPSNGLSLDALQTYASRLVRFWMLQKFCHDSHPVLKIE
                     ERLVNSAKNSLRSQLESHFTPIEITKIKFTLIRVIKTIASNKIASLDEDDSLKSDLLC
                     TLNASAFDDLIPLIH*"
     gene            126541..127155
                     /locus_tag="subassembly_31bins_VIRSorter_scaffold_0-circul
                     ar-cat_2_SIZE_382860bp_prodigal-single_228"
     CDS             126541..127155
                     /product="Uncharacterized protein n=1 Tax=Halobacillus
                     halophilus (strain ATCC 35676 / DSM 2266 / JCM 20832 /
                     NBRC 102448/ NCIMB 2269) RepID=I0JJ78_HALH3"
                     /codon_start=1
                     /transl_table=11
                     /translation="MKLNLGNSIHEIKLAIMDAANKAAAKRLTVYQNTIKCKSQCTGC
                     CSRLVNITIAEAIIIIDYLEVHDNWAKVKAESEKLMQTTVVADPVSWFKMNIKCPVLN
                     QETKLCMAYPVRPTPCSTHFVTSNQAVCDPWAINSGEYSPVDMVEFHEEFMKKMEKHV
                     DGHGILGYKMPLPMALMFADKIRMRSDVSFNDLLSLIYNELTPS*"
                     /db_xref="UniRef100_I0JJ78"
                     /db_xref="A0A0F8WXX8_9ZZZZ"
                     /db_xref="hhd:HBHAL_1832"
                     /db_xref="I0JJ78_HALH3"
     gene            127203..127451
                     /locus_tag="subassembly_31bins_VIRSorter_scaffold_0-circul
                     ar-cat_2_SIZE_382860bp_prodigal-single_229"
     CDS             127203..127451
                     /product="hypothetical protein"
                     /codon_start=1
                     /transl_table=11
                     /translation="MNGPCEFCTSQGPIRIKQGEGGVQQDVHICDRCWVLLQNPLTAL
                     PLIRGNLTLALRGKVSDKTLKKQLDQFMGIISKWNKKN*"
     gene            127474..127872
                     /locus_tag="subassembly_31bins_VIRSorter_scaffold_0-circul
                     ar-cat_2_SIZE_382860bp_prodigal-single_230"
     CDS             127474..127872
                     /product="hypothetical protein"
                     /codon_start=1
                     /transl_table=11
                     /translation="MSLLSSRIAFKFLRIAFISNIMDAWKQYMSSNDRLTEVEAAGFT
                     KQEVEEMEIDEEYEDAVVWHIVYAWDDFQTPDKPTTLYDNEKLELLKAAIEVMPYGTY
                     RGNLYDTIHNSNVNDVFRRFPDQLKIMGKN*"
     gene            complement(127919..129031)
                     /locus_tag="subassembly_31bins_VIRSorter_scaffold_0-circul
                     ar-cat_2_SIZE_382860bp_prodigal-single_231"
     CDS             complement(127919..129031)
                     /product="Marine sediment metagenome DNA, contig:
                     S01H1_S06365 {ECO:0000313|EMBL:GAG13815.1}; Flags:
                     Fragment;;  TaxID=412755 species="unclassified sequences;
                     metagenomes; ecological metagenomes.;" source="marine
                     sediment metagenome.;""
                     /codon_start=1
                     /transl_table=11
                     /translation="MTPAEIQFNLRTRRKACGQCLYCRNPARPKKTTCQSCQQRRSKS
                     VVKYRQKNKLEFNTANRNRHHKKKISRICTRCSNEAKQNKILCSTCRSNVSKIQKRSY
                     ENKKAQSKCINCGKHTQIGVLCNACSSTKQVYHQRAEIKQHNRKYREENWRSVLLSTL
                     KARAKKRSIDIDPNLSMNDIPDPTEKKCPVFNCVYVMGSRNKHAFSATVDRINHKLGY
                     IKGNLQLLSSLANDIKSNADPGIIRRVGLAVLKKENSKIKNKINKDESTKIRRQKMIS
                     QKKSSNKHKRKLEFTIEWQHLTLPIKCPCTGIRVDYDNLSNDWKSKPSIDRINNDLGY
                     VPENTWVISALANAIKSSATGSQILMVANWLKNQSL*"
                     /db_xref="X0V6S3_9ZZZZ"
     gene            complement(129046..129696)
                     /locus_tag="subassembly_31bins_VIRSorter_scaffold_0-circul
                     ar-cat_2_SIZE_382860bp_prodigal-single_232"
     CDS             complement(129046..129696)
                     /product="hypothetical protein"
                     /codon_start=1
                     /transl_table=11
                     /translation="MTLISSGQKTRIIKVPGKLKKAPPQRLPWPRLADDNKTQLGIDV
                     NAKRQDIIKIVHKFFKVMDIPMEELLQEVYLAIIHKNYSKSAHDPRKSSFGHYVYMIA
                     NNVCINLAHKKKRYDRERDSIDSPIHSDDERTILETTEEEITVDNIDEQMEEAENIFR
                     KRGSWELARYIRAIRSGATPDVIREALSWGSRKISNKEIRNLRMRIQNALPTLFSA*"
     gene            129816..129998
                     /locus_tag="subassembly_31bins_VIRSorter_scaffold_0-circul
                     ar-cat_2_SIZE_382860bp_prodigal-single_233"
     CDS             129816..129998
                     /product="hypothetical protein"
                     /codon_start=1
                     /transl_table=11
                     /translation="MSEYENRVLTAIKEGAVRPAQIVRKTCLSAEHVKQALRTLRKQK
                     CVIESQDGYQIVQNQT*"
     gene            129979..130524
                     /locus_tag="subassembly_31bins_VIRSorter_scaffold_0-circul
                     ar-cat_2_SIZE_382860bp_prodigal-single_234"
     CDS             129979..130524
                     /product="hypothetical protein"
                     /codon_start=1
                     /transl_table=11
                     /translation="LFRIKLDYLKECMTDPAISKLGNLTLDVFNRTYCAVCGNRECSR
                     SIANASAFDVRVLNWKKDLFESVPRAPDGDSSYDNIRAKKFLPITKSGNINTYEAQIT
                     PEPKIQSVKTVESSPQLEMNFDKPELKIQPITTISQQSSQQNLPFNTPFTHGVMIKNI
                     EPESKENVSEPGSTFIFGSDK*"
     gene            130521..131321
                     /locus_tag="subassembly_31bins_VIRSorter_scaffold_0-circul
                     ar-cat_2_SIZE_382860bp_prodigal-single_235"
     CDS             130521..131321
                     /product="hypothetical protein"
                     /codon_start=1
                     /transl_table=11
                     /translation="MNDQIFNELSIARSEGSVELVKDLEENIISDYLLIFRRELEENE
                     QVKKIVIDSNPAISAKEKILPLLLGFSKFGTEDLLEQAIVILLEELDAFRLKKPSLYL
                     VDEKSGRTVSALAKEMIFTPPDYIGEDGVTRTSRSMIHPALSSALGLKRYEESRLSKL
                     PKTLTFQHMHDPDQILIVANRLLKSNGIEKPTSETKEEVIEIGREHYDADFQSANNAF
                     HRFNMFGILLAKKLMVMVGDKASCELKSIKLKKNSKHRWFEVTVNIPI*"
     gene            complement(131476..132021)
                     /locus_tag="subassembly_31bins_VIRSorter_scaffold_0-circul
                     ar-cat_2_SIZE_382860bp_prodigal-single_236"
     CDS             complement(131476..132021)
                     /product="hypothetical protein"
                     /codon_start=1
                     /transl_table=11
                     /translation="MTKMEPSDNAKFFEHGCVSIENRDFQNRLVCLRVCMPCCLFQAI
                     TPSLLGQGFIDKLSIRSPVSIWLPRLTKERLNSLGGQIDSIDHHVNLLLKQKAEETLK
                     LFQEISQILNDPSDIIPIVPMGVYIEFQYRCKIDNMLELLASVEKTPVVGVYEFQWAL
                     ASVLHCILEDLNRWDRSNHKS*"
     gene            complement(132018..133727)
                     /locus_tag="subassembly_31bins_VIRSorter_scaffold_0-circul
                     ar-cat_2_SIZE_382860bp_prodigal-single_237"
     CDS             complement(132018..133727)
                     /product="Uncharacterized protein n=1 Tax=Prevotella sp.
                     CAG:1092 RepID=R5PTF0_9BACT"
                     /codon_start=1
                     /transl_table=11
                     /translation="MLTIVPGQDIPKTDGSSKKIIFQCSCGNIHKTRWCHYKFGTATT
                     CGRCVIKSINERIKIEKFGKLKVKIGQHAKSTAQKLIWVCDCGNEKLITLNSILRGLT
                     RSCTECNKIDLHYGTRFGKLRYIGTNQKVFIGGTSKYPFECECGNSVFCPLARVSRGQ
                     KTCGHCGVKPAEWWSAKKFGRLRIKNPLSIYISSDKKVEFCCDCGNTKLIKINHVTSG
                     RTKSCNDCRSVVYNWYTTNRAILQSGVLPDGGISALEVIKNTVTPFMATCPVCQSIYY
                     PRISDIKRGVSLTCGCSKNKISAPNKEIAEFVRSLGFDYELEFPIQNKYFDIFVPSAN
                     LLIEFNGLKWHSLVMSKLRDIKKYRIAIKHGYNLVSIFEDEWIYKKEIMKNILSSRLK
                     VPGYTAVRPKSCSIELISYSDAKSIYDSYHYIGSCSARWHYGIIYGGAIVGAMSFRVP
                     VRQNCKSQYEIARMVLNPKYKIYGIWSKILKKFILDLKPFSIISFSDNRFFTGSVYEK
                     LGFKLDKEIKSDYYWVKGTKRFHKSSLRKRPGENGTETKLRLLEGYSKIWDLGKKRWI
                     LNL*"
                     /db_xref="UniRef100_R5PTF0"
                     /db_xref="R5PTF0_9BACT"
     gene            complement(133727..136489)
                     /locus_tag="subassembly_31bins_VIRSorter_scaffold_0-circul
                     ar-cat_2_SIZE_382860bp_prodigal-single_238"
     CDS             complement(133727..136489)
                     /product="DNA polymerase {ECO:0000256|RuleBase:RU004460};
                     EC=2.7.7.7 {ECO:0000256|RuleBase:RU004460};; 
                     TaxID=1161912 species="Bacteria; Thermotogae;
                     Thermotogales; Fervidobacteriaceae; Thermosipho.;"
                     source="Thermosipho africanus H17ap60334.;""
                     /codon_start=1
                     /transl_table=11
                     /translation="MQLQMLDDRVNIIKNWYSNYKFHLIKDVNQLEKLVDICLQRKLC
                     SLDLETNGLDTRVYPDSHYGDGKKTKYGIRTISKIVGICMSFDGLNGYYVPLSHEPED
                     SNNLPWNESWEILTRVVNGCRVIFHNSKFDCELLYPVTGKDFWKKDEYEDTLLLAKVI
                     SPLKGIPAGLKPLTRLYFNVDMIELEELFTHERREFLKREKKGLNFGLLHPNEGLEYG
                     CSDGIFTYKLFPALKEKLTEGDQKIYDLEKSFCNVIRELERNRVHLDIDRVHKLFAEC
                     DVALNDVGDMIRNLIESKTGNTGKWLTLNIGSPKQLSAVFLTDPEGLKLKPTQKMLES
                     ENEYGSDDDDDDTDPTDKQYSLKDEAVKSMHETYGSRFLVKRTVGEVSKSESIFELTL
                     EWRHYQKMKGSFLEPLTKSVDKYGDVRPDFNPMGTDTARLSSRAGKIQDGYSGINFQG
                     IPRDSDEDKPELFKQIRSCIAPRPGWILVKIDYAGEELRVVTNLSGDPVWTKSFLYED
                     GDVHSITARTLFGKQTVNKDERNRGKRCNFAFIYGGGAGAIQRNVGCSIEDAGRHMEN
                     LKQDVPVLMGYVEHQKQFARKYKCIYTAFGRKLPIPTIDSPIRAIRSKAERCAINYTI
                     QSTSADVLKFAMCYVDKNIRALGWKDRVRYVLTVHDEVVYEVKPEHLMEVVRKLDEWM
                     TYPWKVAKAHGKQWVVPLVTEPGIDINWRARYDFFKMVNGTMIRQNELNVDESFKGKL
                     KNDEYIYNKKIYQKIPDFLVQYIKRIEPPTPVETQVSEKPEKGFEKLVEIERPVILPE
                     LLVKPQEIPEKISSDVSLDTSMDLGPEDINGNMVKVLEPNQVNIPEIIKPADDKPAPI
                     YRWTIRAPLNVFNMRKLQAACIIAEGDVLLRILNLNGNILVDDSAGIKIDPVIFLATV
                     KIFGLM*"
                     /db_xref="K2PEN2_9BACT"
                     /db_xref="UniRef100_K2PEN2"
                     /db_xref="taf:THA_211"
                     /db_xref="K2PEN2_9THEM"
                     /db_xref="2.7.7.7"
     gene            complement(136562..136699)
                     /locus_tag="subassembly_31bins_VIRSorter_scaffold_0-circul
                     ar-cat_2_SIZE_382860bp_prodigal-single_239"
     CDS             complement(136562..136699)
                     /product="hypothetical protein"
                     /codon_start=1
                     /transl_table=11
                     /translation="MAIHLENGDEYYGFIYRGEEVITSNGSHQKLLFQCKCGREKLIK
                     P*"
     gene            136739..137812
                     /locus_tag="subassembly_31bins_VIRSorter_scaffold_0-circul
                     ar-cat_2_SIZE_382860bp_prodigal-single_240"
     CDS             136739..137812
                     /product="Chaperone protein DnaJ n=1 Tax=Brachyspira sp.
                     CAG:700 RepID=R5LG94_9SPIR"
                     /codon_start=1
                     /transl_table=11
                     /translation="MSNLYEILELDSTASQEDIRKSFRRLAAVHHPDRNPGNDQSVQK
                     FKTINDAYQVLSDDKKRSEYDLALNLQNKHNRSSAAADYQSMMDNLYDTFTNKKTVDF
                     GFSVKTSTRPHNPGDDITIELFISLDESIAGCKKTVKTKSPRPSVLCSVCHGLGSQPG
                     TRRTTCNSCAGHGRHIDTSRGGINVRQCIVCRGIGTVSLANCRNCSGTGKSHYERELT
                     ITIPAGINDGQQLRLHGIGSPGEPAGDLYISIKIKPNDIFRRDKFDIHASQVIDLNKA
                     IFGGPCSFNGPNNQTIQIEIPPGTQPGDLILVRGAGVQNPNDRIRGNMIVHVNIRLPK
                     VMSNRAKKLWIELIEELGDYNQS*"
                     /db_xref="UniRef100_R5LG94"
                     /db_xref="tte:TTE0956"
                     /db_xref="R5LG94_9SPIR"
     gene            complement(137803..138267)
                     /locus_tag="subassembly_31bins_VIRSorter_scaffold_0-circul
                     ar-cat_2_SIZE_382860bp_prodigal-single_241"
     CDS             complement(137803..138267)
                     /product="hypothetical protein"
                     /codon_start=1
                     /transl_table=11
                     /translation="MSLSSRIATRWLRANQAFNIILDGNYSNVKPDHRLTGPGFARIH
                     MIITTKQGDSEFDKLTSESPDGFEYEVFFDIDLDERHFQLEKGPGLHAYVYGGGVDVK
                     QIEVISIEGIPIQPVDQEKIANAILEADESDPTIISDLIDTKEVERLEASYD*"
     gene            complement(138357..138836)
                     /locus_tag="subassembly_31bins_VIRSorter_scaffold_0-circul
                     ar-cat_2_SIZE_382860bp_prodigal-single_242"
     CDS             complement(138357..138836)
                     /product="hypothetical protein"
                     /codon_start=1
                     /transl_table=11
                     /translation="MTLLINPIYPIEYSIRLTTNEVIDISEYDYELVPILKDEQVVLN
                     GHDFLRFCPTISREILEELKRGYDTRFKSLMRKPPVSSLLNLERKFCRIREDCTMHNL
                     RNCTTKRLMGGKIDFPICFEHEPPKFISEEIQSLVSALGTSIVHAWRQNRIAVLING*"
     gene            complement(138802..139443)
                     /locus_tag="subassembly_31bins_VIRSorter_scaffold_0-circul
                     ar-cat_2_SIZE_382860bp_prodigal-single_243"
     CDS             complement(138802..139443)
                     /product="Uncharacterized protein {ECO:0000313|EMBL
                     :KKL45203.1};  TaxID=412755 species="unclassified
                     sequences; metagenomes; ecological metagenomes.;"
                     source="marine sediment metagenome.;""
                     /codon_start=1
                     /transl_table=11
                     /translation="MDLDKTAYQEWVQTRIQAVRQAFTAYDALTAVGIDSVPDPQTAT
                     QISCPLHSPDRTPSARYYPRYGIRHDHVHCFTCKKSVDSIGLYAHFKGIKYMDALTDL
                     ERKFHIRIPKRPDSPEIQDPVDRGANYVSNQWSDVPRMLSLIETKLSRIRDKCSLVDY
                     VKFCRVIDAVAWDLEKLQSPTTGMSQILKKTLIMIDEIGSLPDDFTNQSDLSN*"
                     /db_xref="A0A0F9C794_9ZZZZ"
     gene            complement(139445..140953)
                     /locus_tag="subassembly_31bins_VIRSorter_scaffold_0-circul
                     ar-cat_2_SIZE_382860bp_prodigal-single_244"
     CDS             complement(139445..140953)
                     /product="Lipoprotein, putative id=2649172 bin
                     =GWB1_Spirochaetes_59_5 species=Pelobacter propionicus
                     genus=Pelobacter taxon_order=Desulfuromonadales
                     taxon_class=Deltaproteobacteria phylum=Proteobacteria
                     tax=GWB1_Spirochaetes_59_5 organism_group=Spirochaetes"
                     /codon_start=1
                     /transl_table=11
                     /translation="MQRILRSVLQINGAPNSEDSFQNWVKLQEHDLEFPVEEDKKIVD
                     YLRIFYGQFSSPPDFTIIKEFFEKKDEIEVVSRLDEIKKSQSYIKTNFLSIIRAEQEQ
                     QQVKNFILMCRDASAIAEHGRNLEKPVNGKKILRGANDALNFLFDKMGRFTQVESGEK
                     LEGDISEDADEVIEEYDVLAKTNKFAGRNLFGFDPVDSVCKGHRNGEFWVHCGFSGEL
                     KTTTALNYFYNNTYLYGKNIFYAILEMPYKQLRRQLYLIHSSHGKFVMDWYEKDRKAG
                     LPNPYLGLDYRRVRDGELSTLDYERLKIVAQDFKATRKGHLYIWRPGDEVTISDIKRK
                     AEMFHNKYGCDGVIIDHLGLVKPKYRSNDYVVSINGVVRESRMLALNFARGRTVPVLA
                     LFQLNRQGKLRADKSDGHYDFAAISYANEIEKSADVITYTYLNDQLRKDARFFLGCLK
                     NRDNPIFDRMVGKVLWNSKRMRALESGLLDMNNDRILSASKAITLTSEDLLV*"
                     /db_xref="GWB1_scaffold_11530_5"
                     /db_xref="86113991"
     gene            complement(140953..141759)
                     /locus_tag="subassembly_31bins_VIRSorter_scaffold_0-circul
                     ar-cat_2_SIZE_382860bp_prodigal-single_245"
     CDS             complement(140953..141759)
                     /product="Uncharacterized protein {ECO:0000313|EMBL
                     :KKK55482.1}; Flags: Fragment;;  TaxID=412755
                     species="unclassified sequences; metagenomes; ecological
                     metagenomes.;" source="marine sediment metagenome.;""
                     /codon_start=1
                     /transl_table=11
                     /translation="MFNCSKCNNTGTIEKDGKMYECECAFFKRIAMSMPPFIRNATIL
                     PGHLDTKLIDKFSKSCLLVSSWQDAKAIIKALYIKYSSKFIKITSDREIRDVFVGYTS
                     KSSHIEGNSPIYNSLADLVDAPDLIIIRLNELGYKNKAAPGVLEEAMRYRLDRDKPIW
                     AISDIDKPFTVGCYAYSESVGELLGTFLRISVPRIIPKIATEDLFNAESVRTQIKNES
                     QPKISDTPDAPDEKHVRQKPKIRPSPDDDGIPTGLDIYGSGVGKGSRFKR*"
                     /db_xref="A0A0F8WF83_9ZZZZ"
     gene            complement(141776..143851)
                     /locus_tag="subassembly_31bins_VIRSorter_scaffold_0-circul
                     ar-cat_2_SIZE_382860bp_prodigal-single_246"
     CDS             complement(141776..143851)
                     /product="SNF2 family protein id=4026560 bin
                     =GWB1_Spirochaetes_59_5 species=Streptococcus constellatus
                     genus=Streptococcus taxon_order=Lactobacillales
                     taxon_class=Bacilli phylum=Firmicutes
                     tax=GWB1_Spirochaetes_59_5 organism_group=Spirochaetes"
                     /codon_start=1
                     /transl_table=11
                     /translation="MGQEFIDKIREIRGLQSPKLVPSPYLREKYKNNFGDESTLEIRD
                     YQKIGVMNLLVSPYMCLSDDTGLGKTLEMLTAIGYIWMKEPEYVPIIITTKSALFQWQ
                     GEIERFLIDMTPIVVHGEPYERHQIYEEFFQNYDINKKKLLILTYDHIMYDMDSSVIK
                     DKTHKPRAGINKEIKIAKEAKMDTELALDTIKQSFEDVFHGCTHEFEEYAGQILRDGI
                     GKAPYGWSHIHQDATQNLKESKVKFLAANQTLENLKREKEPPKRVPGIFEYVQEFRKN
                     HAESKLIVVFDEIHKCKNHQSQFHQKCKILSLECQRIYGLTATPVQNRLMEFFSIFRV
                     IKPDLFPKISHFHNDYCHIKLQPIGGGRKVPVVVGYKNLDNFVKKIEPYYLSRKKHEV
                     AKELPQLISREVECELTDLQEELYDMAETGLLDKADDSSTSSAELLSSMVMCQQAVNA
                     PNLILNEEGKPFEGPSSKIDELLNFLDESSDQKVIVFSRFEKMISLVESVLNKNKIRN
                     VRITGKENDPKVREKNKNIFQDAQSGVNVILITTAGSESINLHAAEHFIFLDAPWSYG
                     AFVQLIGRMIRIGSTHKTVVAHHFMGKKRDGKKTIDYHVLKALRSKKNLSDKVSGAST
                     EGGLSFVDGDAVQDIIALMRQGDASAQAKISEKVAQAKQKKVRPKPKTMKEIPPEPIA
                     LINIDISDL*"
                     /db_xref="GWB1_scaffold_8486_3"
                     /db_xref="pln:Plano_2383"
                     /db_xref="86113695"
     gene            complement(143877..144497)
                     /locus_tag="subassembly_31bins_VIRSorter_scaffold_0-circul
                     ar-cat_2_SIZE_382860bp_prodigal-single_247"
     CDS             complement(143877..144497)
                     /product="hypothetical protein"
                     /codon_start=1
                     /transl_table=11
                     /translation="MKSRFWIVPSLFISQSALAAECPSDGVCLNAEQKKKVTDAVLEL
                     KDIHDNPAVLEVKEPITIIQDWDGRTYINGGEKKPIRVKLRIGKSIDRDLDVTLDTKV
                     YYRPKPPDPDSFFRLRVKAHMGFIVADAYQALTNKDGRKYTDLGAQWELFHIHAANFN
                     IYTGIGSSGFGIGWDLTRNFGVSSNLVLKYDGFKLGGLIGCYFSFN*"
     gene            144527..144904
                     /locus_tag="subassembly_31bins_VIRSorter_scaffold_0-circul
                     ar-cat_2_SIZE_382860bp_prodigal-single_248"
     CDS             144527..144904
                     /product="hypothetical protein"
                     /codon_start=1
                     /transl_table=11
                     /translation="LDQFSGNNIVSVILNMNIYDQICSIPNEPSIWRPNTPHEMIIGT
                     ITDNAAPGYNHVITRDDNLKIVIGFEIPIDEMQNLMSNSTITIVCAVIGYQGAVLPST
                     YLKYGILNHELYQYYEATKYIMK*"
     gene            complement(144907..145440)
                     /locus_tag="subassembly_31bins_VIRSorter_scaffold_0-circul
                     ar-cat_2_SIZE_382860bp_prodigal-single_249"
     CDS             complement(144907..145440)
                     /product="hypothetical protein"
                     /codon_start=1
                     /transl_table=11
                     /translation="MGTEETRTIETKPTFKEYFKSFFRKIGNLFIRWPVALPIAIIVI
                     VGAFLCFVVFRKTFQIGGILQALFGHKTNTDPNIKTTVVPNRVDDKGNPIIPGQSDDK
                     GYVQPVVVPIKEPGIFDDPNSITIDHPNKGETKIPLPTGVKNSDVSQIIIAQPNSKEV
                     GNNDKGVNTNELLIILK*"
     gene            complement(145430..146371)
                     /locus_tag="subassembly_31bins_VIRSorter_scaffold_0-circul
                     ar-cat_2_SIZE_382860bp_prodigal-single_250"
     CDS             complement(145430..146371)
                     /product="hypothetical protein"
                     /codon_start=1
                     /transl_table=11
                     /translation="MDISSLAIRVAARYLEAGDDLEALQLQDVFTKVINAGTKDLGLD
                     WSWDAVELGGRGASPGYFSIACKPKIFDERGILGGVQLRGTFDKAGNVYDVELEAGHY
                     HKLAGGHGSYSYQTPLGDHYVDDAGPNTPMNYDLTKNPDYGHMIKAIKGLIDHIVARP
                     PALALSQSKKWVTKRLTDKKLHDIVQESTEKEKARKETVGDPAWFVEQVKAEGGEYGQ
                     ADLNRHMQERYPNIKERAIFKQPTIDQFARDGLVFKPALPLKSIFSSRLSPNSTINAI
                     LTLAGYIESANKPERSVVASRIQEILTLMDGIVSHGN*"
     gene            146632..147063
                     /locus_tag="subassembly_31bins_VIRSorter_scaffold_0-circul
                     ar-cat_2_SIZE_382860bp_prodigal-single_251"
     CDS             146632..147063
                     /product="hypothetical protein"
                     /codon_start=1
                     /transl_table=11
                     /translation="MNHYAARMRQSDHKWDFTCQNDGHVWPVGYCAGFPKPLDEKATS
                     YCGDPNWIEKLEPFRLKFHEDGHSTQEEAEDCYRSYLLDHRLNISVRFSSAHRCGVCE
                     VWTDKAAVVDHSHTYYLCDTHRTREEVESRFPKVSRICSSY*"
     gene            147100..147807
                     /locus_tag="subassembly_31bins_VIRSorter_scaffold_0-circul
                     ar-cat_2_SIZE_382860bp_prodigal-single_252"
     CDS             147100..147807
                     /product="Uncharacterized protein {ECO:0000313|EMBL
                     :AKF84929.1};  TaxID=1334629 species="Bacteria;
                     Proteobacteria; Deltaproteobacteria; Myxococcales;
                     Cystobacterineae; Myxococcaceae; Myxococcus.;"
                     source="Myxococcus fulvus 124B02.;""
                     /codon_start=1
                     /transl_table=11
                     /translation="MKSILLSAISLLIACSGDVPSSVGVSTDSDQIQETNDGMTAPDG
                     DTPDLLSSEADSLNADSSDACSKESMCKGKDCGFVNDKCGNTYSCGPETCSAPHTCGG
                     GGVPNVCGCTAKTKDEACLGLDCGTISNGCNPTLVYNCGTDPSSKTFPLVCPLLVSTG
                     TSYAYRFCVFNKCSGCGASTVSCVSKPGYPIALNCPTGYSHGGGGVIPFFAVSTDCVL
                     MGDGAVPGNKDYCCVNK*"
                     /db_xref="A0A0F7E4J3_MYXFU"
     gene            complement(147808..151107)
                     /locus_tag="subassembly_31bins_VIRSorter_scaffold_0-circul
                     ar-cat_2_SIZE_382860bp_prodigal-single_253"
     CDS             complement(147808..151107)
                     /product="hypothetical protein"
                     /codon_start=1
                     /transl_table=11
                     /translation="MSSPRKEQIKNLKTKYTRFNNAGTQSFGGSSVQNIQNTFLENFY
                     DDLVNATVTKTVGGAETSSQAILYAGNGLFSISAGNQFSITLPGVNSDLPITVTIIAG
                     DIVSLGGVPVLTTSRAASRINSTLSGFGVATPVAFNQNGQLILKSANTVGTTFGDDAS
                     IRMDDVTVGVLTAFGFGAVSTVSANGVTAPTRGVITHSSDGQGGVLQLRRNDATPAVT
                     SSDVLRHYAIRLFVPETPPGQTVFARILDFPGSALVKRLQISYFRQGLKQPQAISGPQ
                     GIPGGAINSDFSTLNAGDSITITLTDPTGGLPTVVVPVSFGALPTSTLDVANIINSAW
                     NAATLALPLSGIPSGQATVISTIFGPYSFDGVTDNFFLAFDGGSPIKIQPASTVVTTA
                     QLVSDINATIGIAGIAIAIGDTFEIRSSSTDGTVSSVQVFAGSSGASPGTDMNILDKL
                     GLSPGLYRGSVIADRFGNDEIRIFNPSRSSGATLSVSGLIGTMNKLGFSAALVSQTSI
                     DGIESVAAPIIQTLFPEMMEFGEVPDDADVIEETFVSTGNPTSSRASVGVGNQGFPPI
                     IGQDGRLDPSFLKKIVDSLSLNQLTLGSGNTFDVAHQSGLARLLTPYKTSSSYMFIWE
                     SIEKTLASPRVRLYIKDSNLYLTTNAYIDSSDTTKWFKDTLADPATLVFIEQGRIHIK
                     GQFAAVASFSDSTDWLEVSLTNPHAAIDITSLFTLGSGYISATDALIPRIGTVPNSTA
                     GNYTLIWQNVVSGGTGQRLYTLANGTTSELVFTTNAFYDGVNWNKDVAGAPAITLRFS
                     GELLTIQTKTAAIASWVSWDSIPFIIDAISPNVQINATRQLNLGGEIVSTATDAETAR
                     IRSAVVPTGSGFQRTLVHEYYLNGSILAREYSGDASIAKEITVNARWDATALLWIPDV
                     ALAPASRLSYRQIGITDQVINSAPLVGWTDAGWDNPRLTFASISSTSGLLQLIDSNIN
                     FFGTNVNLPIASTPLANSIYANNIHKAWGYIATGAVPVIQDGFNFTVAYGVGPDSKSL
                     LITFKTPMIKPYHVDSTFYHASLPIAKITTHPYNQAFTSFYLAAVDAGGVQVDLPAAV
                     EYLSFAVIGTQ*"
     gene            complement(151117..155742)
                     /locus_tag="subassembly_31bins_VIRSorter_scaffold_0-circul
                     ar-cat_2_SIZE_382860bp_prodigal-single_254"
     CDS             complement(151117..155742)
                     /product="Uncharacterized protein {ECO:0000313|EMBL
                     :KKK85794.1}; Flags: Fragment;;  TaxID=412755
                     species="unclassified sequences; metagenomes; ecological
                     metagenomes.;" source="marine sediment metagenome.;""
                     /codon_start=1
                     /transl_table=11
                     /translation="MPVNPLGSGVSRYLDAKDRQFAAVCFQMSKPPLDSEFNLISFSE
                     LEARAETVRAEVPSGWLMNESNPRTDFITNSNNSNLFYFGRNQSGEVRNLNWAVVNGW
                     LIPVTGTKTGAPPLAANNSDSWNKILLNPPSTSTGGNRAEFAFLEVWLQRIDVDPAPP
                     TVAPGKPQRGFVYRFGNVEGGFSYLPDDLVDPDMNFETTKRVQIQYRIRVVSDVNLAQ
                     YPEGFDPTLVFAQGALTTTSVIPFANMRQTLGDPGLWRAGTGDPATFGTVDGYVYAIP
                     LCAVFRRNGAGFSDVGNMAGAFNRNSKAITRANATTYTAGIALPADLSETATSFVLTS
                     IAGTVLDTMNSFGEAFFKIDDEIIRINNIVAVSPTNFTITIDRGQLQTVVRSHKSGTA
                     VTLYTVRPDGLFADQITSTDILDLRHSVADKFDYDSILKTNLMELLKGNLRSAWKRYG
                     STNSSGPVIFYGDRITDSSIFVGGLTRLDAPDGNRRAFSDAITTQRMNVPATVPSNAS
                     VIGDSLQVPVNPYNVTVTWNVAAPGHGTGFRLSGGLYQSWWNGDQIKIAIAPFYAGLP
                     ASDTNQVRFVLPSEDPDAVIVRFEGMTTDPAGGVPMIPPITKAPTATYPSLTIPATGN
                     AIMKHGQGVSVSIDGLGNLLITIQSSTAGTELQEFLDALQGSVSPSYAAKLVMHIEFS
                     VVYGSGRGLSHKPDFIHTAHYRGSPTNTSKVILRSGLSDKNRMIPTYLSDSPYVQTGN
                     NRQYARTSEVMIDPGSKTVYTAPYRNVQVPSLLVRDGTKLNWYGAVITFQGAMPFLSQ
                     DGSTTVHAAGTVDALDLFYNGTESRYAEIPFEYLPRPGLHHIPVLGITNSVFPSGLNF
                     LLMSKEGPNSNASDYNPNFVSYPSSAGYYIVTPLVGEVYGIGSGTLSIFGQKVSISAL
                     RAQNGGPFRGIRFPAFLAPSRITGIYKRAGAAVIPTSSPFDNNRVFVGGPGKDINLLR
                     DNFDGPSVLLDVDVNGDLTFVLNADVIDLTKSTAGTTFDNSEFLIECTLIGFDRGFLQ
                     TNGRIMVAKPSGGGSSPISSDNFTDATDSKIGIIAPAPLSAGASNNELTVYYSRSPYQ
                     GDVFGSQSAYSDDMYRLGPLTVSEATSIHANPLGAISTLTLPNKIGFEILTAVSFSTS
                     LGTGRITGGVPLPLLNTVEAPGNPPDYAESIVDINRRFSLNRVGYDDWVTPKFPILDT
                     SFSSRPLSKLGALSEVYDHDMHPEFAGCTVHLPVGIYFRDKDFLGKTLYQVKNSTGIG
                     VNSIGALTFTNYEASIIQPAPGVSTWEGTEFICGNSSSTSGVGTESIIKVDGTSSTTS
                     VTIFKTTRGGAGYSATGPWPGGVISSRFQKARPNIDAGSVIVGTAYLVRSQPEIIGMA
                     EVHMGSELQMVIVTQAIPAYFRDTDIYHSASGINEGFTAVDRFRLLGKPLEKRRGGVD
                     TSVVPSDKPLFVNRIYDNPLYFGSSDVSLSSPRQEVITVTVAGQTIFTLGARPLDPTT
                     VQFFLNGVKQTYGVDYTVGGLTNQTLIYIPGPPIVLVDIVELYYDMF*"
                     /db_xref="A0A0F9B5B6_9ZZZZ"
                     /db_xref="GWB1_scaffold_12872_1"
     gene            complement(155801..156490)
                     /locus_tag="subassembly_31bins_VIRSorter_scaffold_0-circul
                     ar-cat_2_SIZE_382860bp_prodigal-single_255"
     CDS             complement(155801..156490)
                     /product="hypothetical protein"
                     /codon_start=1
                     /transl_table=11
                     /translation="MRLIARKVKFNMKALINSTSNEVSGSYAEPLNFSISDHYIIDIP
                     DNLNVNLTTKPVANVITAKLNAYQVAHPTFTQIFNDEFLTTIGADVTLSDRVFFGPNK
                     RIAILPNGGSLMTNSFIITIPVLNKVIAHWDCFLKYRDAGTGTKPPPGRVLYNYDPSP
                     PVPGFKTFTPSDILVSMYDVTGLIPISGPLGFDTEVIYPSVTPLTVRLKFLNTHATRT
                     YYMGDWIFMAG*"
     gene            complement(156466..158070)
                     /locus_tag="subassembly_31bins_VIRSorter_scaffold_0-circul
                     ar-cat_2_SIZE_382860bp_prodigal-single_256"
     CDS             complement(156466..158070)
                     /product="hypothetical protein"
                     /codon_start=1
                     /transl_table=11
                     /translation="MPRSFPSGQRTLSGSTSIAPVSPLVYGDLTGSLPSPSVSRINGT
                     TVPITTDPDVGKVLTITARNEANWFPLAVIPPFSSYLFVDGGTAVPIPSQTGSIDKPF
                     STIQAAVTAASVIGFNVAIFVSSGTYIEYITIPDIDNLAIIGAGMDNTILISPAAPVQ
                     STLTWVSTVLGQFVHRFLLQDIAVTTTHADGSKFAIEFNGTANNDVAVTGTFLDKGAE
                     FVRVRARTVIPGNPYDDCVSLRCMGSATLTQCDIEDSGGLSGGGKVHIQELTNFIVRG
                     GTRMNVLNVGFDATSLVPATLRGEYRITDGTVITGQAAGTQNAIYINGHPLFDVDESC
                     VVIGQGAAATASVDGTSLTAYFSAVPTVGDWMPEVGLHGVLQKGVQLNFPASVGGVAR
                     PVFDGDLGRFWDIFWIERAGGSSINTATARQATFYGTVTSNVQADLDIRGSWFNQANL
                     VSGGATGTIDRDQHLFLAEPMPGAANIVAISIPFPASVASDYQVVVTPLGATAAEPYI
                     TAKSSTAFTVNLAAPLAAGCDLLLVR*"
     gene            158204..158380
                     /locus_tag="subassembly_31bins_VIRSorter_scaffold_0-circul
                     ar-cat_2_SIZE_382860bp_prodigal-single_257"
     CDS             158204..158380
                     /product="Uncharacterized protein {ECO:0000313|EMBL
                     :KKM07709.1};  TaxID=412755 species="unclassified
                     sequences; metagenomes; ecological metagenomes.;"
                     source="marine sediment metagenome.;""
                     /codon_start=1
                     /transl_table=11
                     /translation="MSPKQKNSKNGRWHFPNAVRKYGKDAFSHHVLETCYSLGEANKA
                     EKYWAKMYDVIITR*"
                     /db_xref="A0A0F9H9B0_9ZZZZ"
     gene            158377..158601
                     /locus_tag="subassembly_31bins_VIRSorter_scaffold_0-circul
                     ar-cat_2_SIZE_382860bp_prodigal-single_258"
     CDS             158377..158601
                     /product="hypothetical protein"
                     /codon_start=1
                     /transl_table=11
                     /translation="MSAYYRKPKSAEKRAKIREKMCMRVRHQWKQIHASSIIECELCH
                     QRDHIVGPYRERNLNLLLCHIGQMKYILES*"
     gene            complement(158598..161216)
                     /locus_tag="subassembly_31bins_VIRSorter_scaffold_0-circul
                     ar-cat_2_SIZE_382860bp_prodigal-single_259"
     CDS             complement(158598..161216)
                     /product="Uncharacterized protein {ECO:0000313|EMBL
                     :KKL11518.1}; Flags: Fragment;;  TaxID=412755
                     species="unclassified sequences; metagenomes; ecological
                     metagenomes.;" source="marine sediment metagenome.;""
                     /codon_start=1
                     /transl_table=11
                     /translation="MTYKNIGPGVSQNPQATVAGGGQYSEEDRSYEMLVFQQTKPIAD
                     WEMNLTQLMLGNRPLNQKCLPSCWLINNFLERTDVNGSYLFLAPDPPLATTANRFQLR
                     ASDVLVNGWLVRFDFTESATAGINRITLPAPPNSGMRTDLVILEVWRALVSPVPSVDN
                     KSPTGQILRHGNAKAADGPPIGNTNLVDDILDPTFALETQKRVQIQYRYRVITGIDLT
                     AYPDGLDDPSVLANTVPYLFASPVDGVATVYPYVKHTTDQGLWVAGSGDAIGSAALGT
                     VDGFMYAVPICAVFRRNVTAFDRSLNMNGGSAMSTGVVTRPDGVYNDQIVAEDIKDLR
                     KGITWDLHEVLTKTSQQLLDNNLTTEHETSALGTAGVSLFYKDDIGTSGHISNSDAVR
                     MNFGDRSTTDSIVVKIAAAPAATFVSVQLDTLPISWIGPVNLLALAPFGTNIVSVGQI
                     RFVDTAAPYDKDSFVAVSPYTASVVYSVAVGPAIDKVTVNFDVPLVAAIDVYIELLIE
                     YPLGVGTARNMVGAYDFWTPLPASIGAWVDAVQFTATSDANRDSLNPSYWWVDPAHRE
                     LTARIPSISIIATYYADATGTRILIPEMLTGPVTINDGINPIYVTSVYTVNTNYTELT
                     LSFVVPAATAVMATYNTLRAPSPVGAPPANSYNIFYLSRAVQSIQVPAGQQTLNLIPR
                     AFSPAMHVISSGSGSPDDAFPYASPSSQISMGALPAANFPEARLNTPSPMSVSGFGMD
                     SGYIQVPVYVPYTPSPSQVTLYKNAPDVTIDGDGRNFWPKSDNGATPVYAPSVYSQQL
                     LTYQKHKVAYPVLMELKQDFTAIGRKGTFVLVVFTKWFDFDNQNSVQLSTITTDSAAA
                     VYRVHGNMLNPRSVNT*"
                     /db_xref="A0A0F9DHN2_9ZZZZ"
                     /db_xref="GWB1_scaffold_12872_1"
                     /db_xref="med:MELS_1113"
     gene            complement(161267..161920)
                     /locus_tag="subassembly_31bins_VIRSorter_scaffold_0-circul
                     ar-cat_2_SIZE_382860bp_prodigal-single_260"
     CDS             complement(161267..161920)
                     /product="id=3646173 bin=GWB1_Spirochaetes_59_5 species
                     =unknown genus=unknown taxon_order=unknown
                     taxon_class=unknown phylum=unknown
                     tax=GWB1_Spirochaetes_59_5 organism_group=Spirochaetes"
                     /codon_start=1
                     /transl_table=11
                     /translation="MPTDIFKKTSDAIISKLTSLYHDRFNRIKGEVFWSLRDSRTGYT
                     LKGHINNIVTLDASILLARFMKGTGTAVANTCEPGFGVYALAVGTGDVGWNPLNPPPA
                     TNTQRSLYNELSRKAIASTSFITASGTISGVPTNVVDFTTTFAESEAVGPLTEMGLIG
                     ADNSTNMAILNPILPPNSVYDPTVNVVGKDTLINYLTFPVINKPATSTFTLTWRLSF*"
                     /db_xref="GWB1_scaffold_3493_2"
                     /db_xref="89720395"
     gene            complement(161944..162438)
                     /locus_tag="subassembly_31bins_VIRSorter_scaffold_0-circul
                     ar-cat_2_SIZE_382860bp_prodigal-single_261"
     CDS             complement(161944..162438)
                     /product="Peptide deformylase {ECO:0000256|HAMAP-Rule
                     :MF_00163, ECO:0000256|RuleBase:RU003335}; Short=PDF
                     {ECO:0000256|HAMAP-Rule:MF_00163};; EC=3.5.1.88
                     {ECO:0000256|HAMAP-Rule:MF_00163,
                     ECO:0000256|SAAS:SAAS00013131};; Polypeptide deformylase
                     {ECO:0000256|HAMAP-Rule:MF_00163};  TaxID=1192034
                     species="Bacteria; Proteobacteria; Deltaproteobacteria;
                     Myxococcales; Sorangiineae; Polyangiaceae; Chondromyces.;"
                     source="Chondromyces apiculatus DSM 436.;""
                     /codon_start=1
                     /transl_table=11
                     /translation="MVRTILRYPDLKLRQKALLVDQITDQIRNLINDMHDTMYRARGI
                     GLAATQIGEPYQIFVSDLSDPDEPSKLITFINPEITSQAGKSELFEGCLSFPGISERV
                     VRAETIGIRAMDQDGQLFHLTFTGLMAILCQHEMDHLSGTLLIDHMSPLRRRIIDKKM
                     RKPR*"
                     /db_xref="A0A017T2V0_9DELT"
                     /db_xref="scl:sce3810"
                     /db_xref="UniRef100_A9GWS7"
                     /db_xref="3.5.1.88"
     gene            complement(162439..163239)
                     /locus_tag="subassembly_31bins_VIRSorter_scaffold_0-circul
                     ar-cat_2_SIZE_382860bp_prodigal-single_262"
     CDS             complement(162439..163239)
                     /product="hypothetical protein"
                     /codon_start=1
                     /transl_table=11
                     /translation="MPKPTGMGTNMGYLMGGGGLIRIYSPIPDENGFIPLDGFIRFTV
                     GVEGSLIKLDTVRIEVNSELAFDGQIPGYVGLYSGASDYIYIPANNGYRFNIKRSFAY
                     PDATVPVHIVAETFDGGGTDQTYNVKAFVTPIVPPLVLNAPYGNVPLDAFSGEVSSGL
                     LAGSQGLVFFSPSLTRSSNSNQVDFNFIELVARPKEVYTEPDVGNIRPFLSGPPFAIP
                     PPSIFPPQYNATYFPVLNGNYTLIGTTKRNVIGVLFDTTFFTSTQIIY*"
     gene            163268..163501
                     /locus_tag="subassembly_31bins_VIRSorter_scaffold_0-circul
                     ar-cat_2_SIZE_382860bp_prodigal-single_263"
     CDS             163268..163501
                     /product="hypothetical protein"
                     /codon_start=1
                     /transl_table=11
                     /translation="MADNEKILNYIANQLGNGDRFLLEINGTRAGIQQLIELLSKALT
                     HMEVVQTSPQLVTVVRCVDTVTAATAPIIGKLN*"
     gene            complement(163522..164514)
                     /locus_tag="subassembly_31bins_VIRSorter_scaffold_0-circul
                     ar-cat_2_SIZE_382860bp_prodigal-single_264"
     CDS             complement(163522..164514)
                     /product="hypothetical protein n=1 Tax=Curvibacter
                     lanceolatus RepID=UPI00036F2641"
                     /codon_start=1
                     /transl_table=11
                     /translation="MSSNAANKYAAGTPAYTTTTGFTQPAVNSNVQATFGVALWMVAG
                     QVIYIATGGYYSVVSIDSGTLATIKNLGYTGNLAAGQTVPNSSGVTPGGLVGSAGAAG
                     SSTSSGAYASRPSAASSGLLYFANDAPFVSRDTGAAWEHWVPGHAILTQPLTVASWTG
                     LNVGTQTQADSVGGILLTQASAAGQSIQGLELTASAPWVATCYLTNLSKGGNYSVAGM
                     FVRDSSGGRLSIIGATSASNIYNVNVDRYTNVTTYSAANGSYGGQALQTWWFRIEDDN
                     TNHKFYWSPNGVHWVLITSESRTAWVPNGGNRYGICLNSFGAASSAWFGSWKVT*"
                     /db_xref="UniRef100_UPI00036F2641"
     gene            complement(164516..165643)
                     /locus_tag="subassembly_31bins_VIRSorter_scaffold_0-circul
                     ar-cat_2_SIZE_382860bp_prodigal-single_265"
     CDS             complement(164516..165643)
                     /product="Uncharacterized protein {ECO:0000313|EMBL
                     :KKN66970.1};  TaxID=412755 species="unclassified
                     sequences; metagenomes; ecological metagenomes.;"
                     source="marine sediment metagenome.;""
                     /codon_start=1
                     /transl_table=11
                     /translation="MAARKALVVINGQTQQVPDADQVLSNTTSFSVTQASHGFSTGDA
                     IYYTGSAWAKAKADTSGTLGIGIAIVSSSSVFTVYIAGQISGLSGLTAGQYYFVSDAA
                     AGSITATEPTTTTSYSNPILFATSTTAGIVLPYRPSQVGPSSGGNSTGVGTYANRPAA
                     GIIGNAYYSTDGTRKFIDDGSAWRPDINGCLGTQPGVVSGWTWVNQSTATATDVGGAI
                     YLTCASSATDSVSMLTKILSPSSGYTLLAHIRPALYPISFTQAGLVLRDSNGGKHVGF
                     NVLSNTTSGVHLTINKFNSTTSFNSNYVDLVAATVGDGIWLRIVDDTTNRISSFSFDG
                     KNFVQLHSVGRTDFLTPDTYGVGINPLNGSAALTLDSVSQA*"
                     /db_xref="A0A0F9SDN4_9ZZZZ"
     gene            complement(165672..166100)
                     /locus_tag="subassembly_31bins_VIRSorter_scaffold_0-circul
                     ar-cat_2_SIZE_382860bp_prodigal-single_266"
     CDS             complement(165672..166100)
                     /product="hypothetical protein"
                     /codon_start=1
                     /transl_table=11
                     /translation="MSKKSKLKKASLPISTQRNGRPSNVKIMENSDQIEVQETPQESN
                     GKSIQLSDIEIKELRDIDKQAAAVKIEFANFVFTFEIQKNQYIQKIDQLQKSFEGRVH
                     AAAVVRGINPDGDPAVMGRWNFNTNTMVFTHTPPEQISKQ*"
     gene            complement(166162..168849)
                     /locus_tag="subassembly_31bins_VIRSorter_scaffold_0-circul
                     ar-cat_2_SIZE_382860bp_prodigal-single_267"
     CDS             complement(166162..168849)
                     /product="PE-PGRS family protein id=3946407 bin
                     =GWB1_Spirochaetes_59_5 species=Mycobacterium tuberculosis
                     genus=Mycobacterium taxon_order=Actinomycetales
                     taxon_class=Actinobacteria phylum=Actinobacteria
                     tax=GWB1_Spirochaetes_59_5 organism_group=Spirochaetes"
                     /codon_start=1
                     /transl_table=11
                     /translation="MSNKALVIISGQTQQIPSGNELATGTGLDRATAGTLIIGSAVAT
                     AITLTPATTVTGALYANGGIDRSTAAVLAVGATNATSVLVTPRLNADGNIDKSSAATL
                     TIGATSASSVEIGKVGALTTIKGNFQVDGTETIVGITTFQNNVNLGNGGDTINVGSGV
                     TDTVAVQGLISGNLTFTSDANHTIDVNASAAATTGRTLTVSAGAGGAAAAGGPLSLNG
                     GAGNGATFNGGLVQSNGGAGGNTTGATAAGNGGDNNSIGGNGGTTSAAGAGGQGGQAY
                     NKAGDGGATTGATTAGTGGPGYLLGGTGGAGSATGLSGYGGNSYLQAGNAGATGGAGQ
                     SDGGDSFVDAGTGANAGQVKIGTVTTAFAIDIGKTATGRLNFPNAAASTLESRAAQGL
                     NLTGKAASTWSTTGALTITATATSTWQATGALTTLNINGDGALNLQGGGVTGVNIGST
                     GNVAVGATSAQTVTFTAQVAGDVTFNNAANHVISIATTAATVAGKAFTWTAGAGGTDA
                     AGGNNTFNGGAGGASSAGSAGNGGFVINTGGVGGAASAAGAAGNGGPVQYTGGIGGAG
                     DTGFDGGPGGSGTLQGGVGGAGETGNLAGDGGAISIRGGSGGLHADTNGGNGGNIALT
                     GGNGGAIGNSNGGSINLEGGVKNGTGTYGSVTIGANGFTAAASIAPLGAVTITAGASS
                     SWGTSSGALTIYGTTGINLQYSSGATKIAITSTGFTLTGQMTINGSATTATVTGANLT
                     ELTDGSTTTLHTHSSGTSTNISFAATSGEAINAGAPVSLANSGGSPRIYHSDANGAGN
                     RVHTVGISNTTIAGVGAVTIYVAGERAIPDAIWDAAGGVPAVGDVGLPVYVSETVGQL
                     TILAPTANATVQRVGIVTVGGTGAVKIAIMPGWTNTTLN*"
                     /db_xref="GWB1_scaffold_7184_22"
                     /db_xref="mkn:MKAN_25755"
                     /db_xref="86112509"
     gene            complement(168899..169126)
                     /locus_tag="subassembly_31bins_VIRSorter_scaffold_0-circul
                     ar-cat_2_SIZE_382860bp_prodigal-single_268"
     CDS             complement(168899..169126)
                     /product="hypothetical protein"
                     /codon_start=1
                     /transl_table=11
                     /translation="MARFKYLGEDTAKWSIQVQGPCTEIKCRKLDGTLMTWTPVPPAT
                     EFVIGADIGYDITDPHCLRCFRADTTRFEEI*"
     gene            complement(169159..169977)
                     /locus_tag="subassembly_31bins_VIRSorter_scaffold_0-circul
                     ar-cat_2_SIZE_382860bp_prodigal-single_269"
     CDS             complement(169159..169977)
                     /product="hypothetical protein"
                     /codon_start=1
                     /transl_table=11
                     /translation="MPSPPQIVITQGASVTIGVPNLDTLTGTPVVFSTVEAFGTYQWQ
                     LISRPVNHSLVESTDALVPPTTNPTDNITPTMKGTYKVRFIADGGVGMNKISELWFYA
                     RNPLDPLIAPTATFPRRHFAYTEGSETGSRGAMTELDAWLYVIEDLATTATSGVVDGN
                     YTCPVTVAINDVVYLSSSDTVDKADADDVSKQPVIGFVVSKPTTTTAIVRYYGELAGF
                     AGLTTGSTYYLSITPGLITIAAPTIPPVIVQRIGFAKSTTTLMIMIDRDYTVLT*"
     gene            complement(170004..176615)
                     /locus_tag="subassembly_31bins_VIRSorter_scaffold_0-circul
                     ar-cat_2_SIZE_382860bp_prodigal-single_270"
     CDS             complement(170004..176615)
                     /product="Uncharacterized protein {ECO:0000313|EMBL
                     :KKK72262.1}; Flags: Fragment;;  TaxID=412755
                     species="unclassified sequences; metagenomes; ecological
                     metagenomes.;" source="marine sediment metagenome.;""
                     /codon_start=1
                     /transl_table=11
                     /translation="MPIPFTGLSSVFDRTVFTHKGPIVKQPISILTGIDLAIISPNEI
                     LIPSGSLGSSFIGKTVTISGTPSSRNDGTFYIQDVRGSNRLILENANFDISNVSSTVS
                     QIVVLANTLKVKFNAHRTQINVHGTNDTLNPVTALDAFDLSSSIVLINNLKTRYLAHI
                     ALVGAPPPVHQVADTVDILYLPNSHDLPSAYLLVNEIRARYEEHRQNRLYHLISDDVN
                     RTLLDPVLVITGSGPNIGPFSWTISDPRLGMVANDSSDVSVLVNSLPASTDAVFGLLG
                     AVVLSTKPGPTDTVSIDYGYLANPPSRLLRLNSPEFALNQDKNHNLVGFPGHKYRARS
                     YLIDPSHSPDLMSAISPRITGWKYKTIERAYTASLNDPNTLLLNVPSNRVFFPVLETT
                     VFEKTIRYDPTTLPQNASDPWTLEGEGVFNLASSGDELTIKDISALSGPSSRPPFFTH
                     KLDLVFPTITSAAFRTNIVSSTPDGVFEGLGFGISNGGKAAIVGFIETNANNLTSAIV
                     LINDIKLKFNSHIIRVGVHVPNDTIDNIEIVDATDLVSLIILANEVKKKHNLHIAKGA
                     GSVHVLVDAVNPITLPDALDLDSVIPLVNDIGDKYNKHRIQLGVHYSNDTKNTVGLVK
                     QVGFLTNRGFPQFEASWNSSAHDWTILTTYRIHQISDSAFNLYLSGGVSPIATANLDE
                     LPAASDIDLRIDPLQQVFFGALGKKSVSESKWSFIRTNTNPIDANQVGDNKSVSYSPI
                     VLPELDPVAPWITIGQGGNERLVTNILMLDSTSSAPPPNVSDLGFTSGAYRGFLRYEP
                     ILSSFITSSFEFSANVNYYTFSLDNKSSGVFLDDGTFSTHFVFLQYTPTPATVTGSAS
                     EPFPIAAGDTLVFSIDDGTQLTATFPTTTSAAIIVVQINAAAGFAFASAVPGPFPSKI
                     KLTSSTAGANSKIRLIGGAAIIKLGLSFGTYFGLDSNPEPKVSWFGENFPDLDTPKWI
                     ASGSQLTRMLNRTLRIDDSSTTDFRIYNLTDPLITTPAFNATDDWKFDFKLTVQSYTA
                     GGPILTGLNLKPIGALVSIDEGTSGKNVELYLSIDSFNSPYLNILSYNAGTGALEAKA
                     QYPFTWNDQKSHTFNIFTSKAADLCLILADGLTLGSFAFSSLRAGVSGPSIAFGSGSA
                     PVANGDPRTSKSVVDWQSVCIFRDRNLSDPTAASRRFIGIYKGGSPSLLSSYYVYPVD
                     WMSAHSYRIVRDPTSSVSVFLDGNPTPVLSVSYDSLTLPLSSSSFFIPMTAGENIVAF
                     GSFNPFEIERTSWGPVVYSLGKLTLTDRRIPPHQVNNQHNVVASSDHLRTKKPHGHFG
                     FTVYSGGTPSDEFMTDSSVNAYTNLLEDTPPVPMTQDLESRGGYVKVVTPAESVPSAD
                     FVNKKGFLADFENDSVNAVTLSAVQDLNQATTLIINRANDLRLKYTAHLSQILIHPIN
                     DGTNTILSGASIDLATAIVLLNEIKTKFNSHLIQPGIHVHDDTLDSVTTPNATDVTTA
                     ATLANDLVSKYEIHRHASPYHVTNDITNTIISADATDLASSIILLNELKADYNFHRTQ
                     VGVHVINDLLDVVLAPAAVDLPTSMFLANDIRGNLILHVLDPTFHSFIDTEDSVLASP
                     AIDLNSLVFLVNELKANHNGHRTRSRGTTKVHVIDDVVNITVSPSPLETITTLAEEIK
                     TKFNNHRTFIQSSVQVHVQNDTVNSTAVTAAYQYTPPVGFDSESVFRFLNELKSKYDS
                     HLDQLNVHKITDNVFSSTEPNASSITSAITLVNNLKSKFNDHRTGISFHLNEDLIDAV
                     SSSSAVDPISTAIALANDLLDKMNLHFIQGKSHVHPDTDDLVLLSHAIDVTTLITLVN
                     QQKSKYNSHRIRDGIHVQNDTINTVTLSDATDLLTAGQLLNDIRTQFNAHLIQVGVHG
                     SSVFIRLDPPSRVLYNSMKFFKFPSGETGHLAPFSDDETLHIGGIIHGKNQSLIYEGG
                     SMPERVNFISANSEPFTIVGGDNMTVRIDNGSLITVNFLVGDTSVVNVVSRINGTAGI
                     PAGFAQDNNDGRIRLTSPTPGSVSSIIMSGLAATKLGFDIGQVGMFTLTSDDPSAVNV
                     SLLTLGLIDYLRYETIGTGTKTVYKSKTGLTDVTSQTFDATFSIRINSYTTDSFGDTG
                     IYVGFSGIAGPGFTAAVGFELYAGTKYIKITDLAASKTVYKRPFDWGDGNFHTYRFRR
                     DAITGNMILTVIS*"
                     /db_xref="A0A0F8XT21_9ZZZZ"
     gene            complement(176615..178984)
                     /locus_tag="subassembly_31bins_VIRSorter_scaffold_0-circul
                     ar-cat_2_SIZE_382860bp_prodigal-single_271"
     CDS             complement(176615..178984)
                     /product="Uncharacterized protein {ECO:0000313|EMBL
                     :KKL17370.1}; Flags: Fragment;;  TaxID=412755
                     species="unclassified sequences; metagenomes; ecological
                     metagenomes.;" source="marine sediment metagenome.;""
                     /codon_start=1
                     /transl_table=11
                     /translation="MPTFGFKAHVLDQKSLRVRFDSFVTDSALVPSSYSFSIISGPAV
                     IPAIRSISYYDADHQSIEIVFEQSLTLNGVYSVSITSVVDVNNNTVIGSAYNFTATVP
                     DKPIAIGSFLSKRGYIDLLFDRSVGQHSVIATADISSGGPGVPMTQVPWFGAAIPETT
                     LRFTLPVGMPAATEYTINFYGVVDSSLNSVDGSTPLTLLLRSPTPYSYATVTQAQIID
                     AFVADVSNDLINTATIRIYFNCPMKNSDVLNILNWTVAQNGAHSRTDTVDTILSPDAI
                     NLPTLITLLNELKSKFNDHLTQPCVHVIDDIAHIITEADAIDPITSVALVNALNLAYL
                     QHISASSVHLYNDTLNVLSVATAIDVPTAIVAANQIKFEFSGHISADYPLSFSTAYPP
                     PIGSISNYSSSSNAFNVEDAYTYFVDLHVITSDHQPAMTVTTNIQSEDGFSTTNPVGY
                     SGKIIARSGSSPANLLSKSVLPDTSISIKFDREISLPTTEILDSSQISVGVTTSSISA
                     SIASLMWALNNLIFAYSKHIEPSNAGHAVVDTANLVIPGDFASANFLVILNSANSFKD
                     KLNSHMSSNVFHFDRDLGISDIPNATDHDSLVSLIHKLRDEFLRHNLSGSFLSPISGI
                     IPKYPGHHTYPGPRVFSAKLFDKLTVGYDRMQSAAQTLLVNIMDVIHDNFGDSDVTHS
                     TTFEEVFTGLVHKPYMASIMPEGSLYTSVNGPVFRSNNLHVFFSKRMFLTELSSSNFI
                     ITGPGVMMTNFSWLNDQVVSIVVVNTSSAVYTLEASGLFDQAGNPLAFV*"
                     /db_xref="A0A0F9B6W6_9ZZZZ"
     gene            complement(178999..179781)
                     /locus_tag="subassembly_31bins_VIRSorter_scaffold_0-circul
                     ar-cat_2_SIZE_382860bp_prodigal-single_272"
     CDS             complement(178999..179781)
                     /product="Uncharacterized protein {ECO:0000313|EMBL
                     :KKL71141.1}; Flags: Fragment;;  TaxID=412755
                     species="unclassified sequences; metagenomes; ecological
                     metagenomes.;" source="marine sediment metagenome.;""
                     /codon_start=1
                     /transl_table=11
                     /translation="MAIISVNLNTFEAGEEYLNKLSAETNRNFKLFLALLSSYWQSSI
                     DGPNYTREIKSIAIALSELKLSLESIQADIYHQTTRTEFLYQVITSILFPGSEGAPDL
                     EKTDVDFKEFLIKIINIYFAGSIPESIKQATELLTKGEVKVTQNFLEARKPGSGFDIS
                     DQFGFVVDIVLSSLADVNIFLAEKNIRLVFDIIRPAHTLYRLKFILKDKYDVVIKDSL
                     SMALSDYKYEDFRKFVEGIDHIDPLGTKKLKLVTSESHDADF*"
                     /db_xref="A0A0F9EY06_9ZZZZ"
                     /db_xref="GWB1_scaffold_3493_6"
     gene            complement(179781..183206)
                     /locus_tag="subassembly_31bins_VIRSorter_scaffold_0-circul
                     ar-cat_2_SIZE_382860bp_prodigal-single_273"
     CDS             complement(179781..183206)
                     /product="id=3646180 bin=GWB1_Spirochaetes_59_5 species
                     =unknown genus=unknown taxon_order=unknown
                     taxon_class=unknown phylum=unknown
                     tax=GWB1_Spirochaetes_59_5 organism_group=Spirochaetes"
                     /codon_start=1
                     /transl_table=11
                     /translation="MALAPKINFFDGSGSTTNLTISSNLQGFVFTGSVDTNTIDVQID
                     INGAGFVSDPTLVKIALPNFTVPNPSSFPSGLILDRGKNTIRLRAIDISGSSSPISTI
                     TVTVVSESELGAILQAPTGAQLRRRATSIDLLWADTNTIVATGYNVYASTGQGGTRSG
                     YLKINLDLIPGVTPVEINVETFTQDSFSYDFSDSTSLDLEIIANTIDPASSVIVSRKS
                     QNFVPLIQSPNYRLDIAVSQIIKTPLFLFNHDRNADIGTGILNNDVFSFVDPSDPLFY
                     VVTAVYFNKDTGTLQESRYSLELSGSPLPLDTTVRGIRIRDQSRITNDYITQVQKAQP
                     TLSLIPGSTVREVHIEPFSNEMQKSYFLMDFVHRAKSFAALLAIDDPNLSGTSVSVTN
                     SQYKQNLKTALAIADDTSVQSLIDSSFDALALNFGISRQGRRPAVVDQTFYLTSKPTK
                     NMVISQDSIVSSSTSPNAPRFRTKGQYAIPFASSGSFYNPETRRYEIKAQMVAETPGS
                     AGNVPAEALDTIESGAQGFQTINEEAAQFGLDTESNLSLAENGMRALSSLDSGTGSGY
                     ETTSVYSPGVLDVKIVKSGDTFMMRDYDPVRMKHIGGKVDIYIKGVIERTITETFAFQ
                     FSVARSVRFDVIDPINLIFRARDSRLTIDNPIQEMLNNPALGFGLRNHSVFPTASYDL
                     TGVTINDYRTIQLNTSIPQPLTLLDDFVEGDYRFRSNNKFTAGVQPIRRIASVSGEVS
                     GALDASAGFTLFKVQDPLLDGESTIASDYIEINQVDGIPTGTSIAISDEQHVMIGSFE
                     EPLNSVGINTFTLKVFSADRVITYNGPGTSNPDYLIVNGTQTKAIRIVRTALSAIASG
                     DTISVDYEHDENFQVTYVVNDVLQQLQTRINSKKHITADAIVKQALENPLTVETTVQL
                     KPNADQSTVDQTIRTNVSILTETKSIGQPIHQSDVAAVIDDTTGVDFIVQPFAKMTLQ
                     DGAMRVRDQVLSDYVFLPSLSLFTNAVYILTQPLPFNTVDTGGNSTIHFGVYMNELIM
                     KKASLLTNVGAEVEQAYIIGKGGAIISGYSDDATLAPIYITPDAIAAARLDRTANHVI
                     ISLNAGIVPADTPDNHAFTATYVISGDKGTKDIEVSQIENLSVGDLTITYRSA*"
                     /db_xref="GWB1_scaffold_3493_7"
                     /db_xref="A0A0F9EAP9_9ZZZZ"
     gene            183239..183742
                     /locus_tag="subassembly_31bins_VIRSorter_scaffold_0-circul
                     ar-cat_2_SIZE_382860bp_prodigal-single_274"
     CDS             183239..183742
                     /product="Macro domain protein n=1 Tax=Streptomyces
                     turgidiscabies Car8 RepID=L7EV00_9ACTO"
                     /codon_start=1
                     /transl_table=11
                     /translation="MIVYLKGDATDPQAKGPKLIIHICNTIGGWGRGFVLSVSKRWTA
                     PERCYRNWHKNRIHSEVYGEDKVFELGAVQIVQVKHDTWVVNMIAQKGIGMGSNGPPI
                     QYKALESCLQKVDLIAMEKQASIHAPRIGCSLSGGSWSKVEPLLSETLKNHMVYIYDV
                     RGSTYNS*"
                     /db_xref="UniRef100_L7EV00"
                     /db_xref="A0A0C1VM28_9ACTN"
                     /db_xref="chz:CHSO_0574"
                     /db_xref="L7EV00_9ACTO"
     gene            complement(183922..185106)
                     /locus_tag="subassembly_31bins_VIRSorter_scaffold_0-circul
                     ar-cat_2_SIZE_382860bp_prodigal-single_275"
     CDS             complement(183922..185106)
                     /product="Marine sediment metagenome DNA, contig:
                     S01H1_L09508 {ECO:0000313|EMBL:GAF88735.1}; Flags:
                     Fragment;;  TaxID=412755 species="unclassified sequences;
                     metagenomes; ecological metagenomes.;" source="marine
                     sediment metagenome.;""
                     /codon_start=1
                     /transl_table=11
                     /translation="MSYDLALERLCSHEVLFEIGTVDSVLQDTVQFQRPPSSRVVSLF
                     IDDVEVPPSGLYSYAEIPFSNPEPYRITSNKNDLLYFKFGSDPARFVQMITGSNIKAK
                     DIAKDLAIKLPEISVTVENKRVVFRSRSQINGSAFAFPDPRWTDKTSSLPTTARVLNC
                     FKQVGVIPGRVVSGKRLFPGWFLVPDPHSLIGDNMVIQLESPLLNLNPVVQVNYFTNA
                     ANCRRCHGIRIEFDYGVVDGTYETVTDADLLSQEFDKFLFTRQGSHWKWRWLGSHLIE
                     RIGGKANALGNSASAMVTMDVSQAFRVYQNIKTQQDNQFPQQQVSDAEFPLSLDDITA
                     VQPDDDPTTVILSAQITTRSREPVVLKRVIGNPNPFTLLADPKTLLNLNLTSQPDFLL
                     RG*"
                     /db_xref="X0UJQ0_9ZZZZ"
     gene            complement(185129..185614)
                     /locus_tag="subassembly_31bins_VIRSorter_scaffold_0-circul
                     ar-cat_2_SIZE_382860bp_prodigal-single_276"
     CDS             complement(185129..185614)
                     /product="Uncharacterized protein {ECO:0000313|EMBL
                     :KKK69178.1};  TaxID=412755 species="unclassified
                     sequences; metagenomes; ecological metagenomes.;"
                     source="marine sediment metagenome.;""
                     /codon_start=1
                     /transl_table=11
                     /translation="MLLRTSDKPVFLTRAGKVGDNPGDSTGGYSDIYSNGRRYRGNMR
                     FDRDMALKVGRFKKWQLETIKQKREHLEFKIKRALDYSDQLQSEIDIINAMLDPNSFT
                     TVDNQISRIKQFMFKKGVTSVVENIADLWGLDIGKIGDASIPSELDKKDAEALRGLDG
                     K*"
                     /db_xref="A0A0F8XJU8_9ZZZZ"
     gene            complement(185857..186129)
                     /locus_tag="subassembly_31bins_VIRSorter_scaffold_0-circul
                     ar-cat_2_SIZE_382860bp_prodigal-single_277"
     CDS             complement(185857..186129)
                     /product="hypothetical protein"
                     /codon_start=1
                     /transl_table=11
                     /translation="MSFNVALFKSGKTCRKCKLWKLSNEIQPCKRNSDGFERRYEGTG
                     ITLYRKLLKSEMGADNFQLMCHNRNFSKHIGAGICVYERKEVRYGV*"
     gene            complement(186138..188300)
                     /locus_tag="subassembly_31bins_VIRSorter_scaffold_0-circul
                     ar-cat_2_SIZE_382860bp_prodigal-single_278"
     CDS             complement(186138..188300)
                     /product="hypothetical protein"
                     /codon_start=1
                     /transl_table=11
                     /translation="MLSALEALEAILEALKDLVKAFLFDLSNPIKAIVQLLLAAVRAL
                     INQIKSAGFNLLFISPDFSRKDFSSILQSVSGSYSGFESKVVYKFHDINDIFRPRFPP
                     GSSVAMIMFYLGSDNPAQLFIQINSLLSLIKLPTPITTLPAPVELTVKPVLKSSSTVA
                     ITQSIVNKFSNVFDGNFDQALVLEWRMPTTTGGAVVPGFLNSLVTFRNAFRFPNFLIE
                     RSESPTGESIEIPLNSQTVGKVMEPLVTKYGFPMPSTNVTLREENGEAYKHFIDKIDV
                     PTSSLLDGAFTGSYQVTDVTGLKPGVTYYYRVRAYFGDITEYIKTITADDLKAKKNSL
                     IFQNQNQWIIRYGKDTVMGAPSPVVRGTVPFPSTGVTKFDPYNSIYKAVQVGLLLNFE
                     LPPAQATDSKTPVATSSTLISLTRQDQKTGWGSLSVAGGQVGFLKRDSTTSNELKNNR
                     VFKYTARRIANQVLTNLYSNTQYTDLLFGLWNDGVQSIVNKVLNAPIVWNFIGIVGGF
                     SESDIVRVNNYLDKESAYASKRNKDGSGNITLDGPYPSSQFTIDDLDYAVNAESRIKL
                     SQFLRSALAAMSGQASYMSWYSVTIGDLFPFTYSFIFDFDQLLLSLLKAVDSAVKEIE
                     AIIDTILQKIRDLEAILHAINTLISLLNIKLTVSVFVDSSTNGSAESLVQSLINSGDK
                     PSDSQSGFYSGMVMTFGGPGEGSLAAFKALKFLLTLGL*"
     gene            complement(188518..193722)
                     /locus_tag="subassembly_31bins_VIRSorter_scaffold_0-circul
                     ar-cat_2_SIZE_382860bp_prodigal-single_279"
     CDS             complement(188518..193722)
                     /product="Uncharacterized protein {ECO:0000313|EMBL
                     :KKL65583.1}; Flags: Fragment;;  TaxID=412755
                     species="unclassified sequences; metagenomes; ecological
                     metagenomes.;" source="marine sediment metagenome.;""
                     /codon_start=1
                     /transl_table=11
                     /translation="MTFDPSGFLLEGVRVAPGDNQFTYPPRTLVSNQVLFDTSPGRAE
                     YLIFVGGQTSSSGIDIADPNLIFVWTKNTNITRFDIDAFSRKWNSSPGSAPEVVGLVQ
                     NSPRLTVPVPNLNILSEAPYQVYLSLPRLFAFAITLVSNSSSFGSPPAGTIEISSDLG
                     EVNFGSADLSNPAYFGLKIYLSRQNFFDRSKNKGNFGSLPKTTASSYNLYINPIPGAG
                     QTPRIRIGYRRYLNATVVATESLLTVPPAGSCHISRDTGKILFSLADISSFPSETVFY
                     DGVVFNQSALVRGTVGGSVPSFPTSVGTRPEFIGLDDAFRFVLYGTPPSKPRYYLQTA
                     VQDSTVSPLTTPLAGTAVIDKSNGKVYVSSDDSNALVGSGLFYVDSYLSIENGVSTQF
                     FRSGANSSGFSQVSDFVENYLVTNQIIQPGLSSSPFVFLPTTPLVDSSLAYTTCPGSG
                     AGSAGSLVDGTDSTKFGLGYLLNLDNKQLKFSNRKNVSKTLDKASSIIKLDDAAISLP
                     GFKATKNSVPIISGIDFDFNPSFGLIEFIEPVGENDSNNVLNLNGNVYLPNKLTASSV
                     FSGASLGKNIFIQSGSNVGLYTVITILDADNVIVSPNFSSAGSVIFDIRNEKEIIIDR
                     FWTQLNPPFKKLTVSKSSSISGLFTQLTNLEFSVLADKGQINFVSPTSPGDVIKITYI
                     SQNVVDDLPTTPISVTEFAGFKIRQETATIVPDTKIATFNSSSKTVLTTQPLITYLNG
                     VTLDQTLVTFTPPNKLELPAKLSSTDSVVVDYYVAESPGGSTNFLVSKPPMDVDFPIV
                     TSGQSNLILNGNQIPLVSPGSALLLNTIDIALVDSLSYDSSSDQTTLKLVPTPNVDST
                     GPIYVTGSVNGSYRVTETNPVDLIVQNTNKISINGQVSYPTGTIITIDGAPFSVLSST
                     FQAGKTALTLITNVTKNYILPLLTKTIRPVIFPTDSVQTNKPAHLEYPFTLVKSGTSM
                     RILRKDIDYSVSEGGSIQLNLQVGFGDSLDVLYVARKEQPVGTIFTFNYAHEIAPDSN
                     NSLLGKKLLSTYNLYSPDSFYFRVESVQTFAPELAQDIVSSLSSGASGPNILSATSTA
                     PKDYGNPSLFFNEQHIGNIDVVSSRLLKFYNDEINIYEDILANFDGRTVGGTSGRLRF
                     DGKTNNSPRTLYSEVTNDIDDQIKIYDKIELTGFFTFTSVPVFAPIWQPGPLSRFFPT
                     SAVLAAALNGSISTADYGKTLGSIGIPNITSANTFTSTRAVSKFTKVNTTGTVFEILL
                     NGSSDNLVPKFAATQEVRVYSSDGVPDILGTVVSVTGSGPYNVTLSVPTFLKSGSLAS
                     DVSSSIPINHFYVPNRDIGLKSDNGQLVNIFTGSLLQVPVAGNEIIDTPITFTSINTT
                     PNRFPALDGSISVDSGRPSIPQLTYMSESELYDKELLILSGLGSAKVAGDFVTITNAT
                     VSAAVGQQIIFTTGLNAGFIKNVITVISPTSFTIAPPFPSPDAIGNSFYIVPPGTSLS
                     TILTQELGILNNNSFFAPISPALIGSLDSQTKSAGSLIQNFGSISVSGMGSVTSLVLT
                     DSGHNFVTNNPPVTNKDFVYITSGSNHGLYKIASVTATTITIDPAFPYSNFPSPGSVS
                     YSIIKLWDFVSIKGPGFASEFIRNTISFNNSTQTWASSITESGKSARITSINTRKADI
                     TRFVNQVQSLLGSSDNLYDSRFLWITQRIDRKSGTLTRKTQATNIRLEATQNLITNQK
                     KLLTISMM*"
                     /db_xref="A0A0F9DUR6_9ZZZZ"
     gene            complement(193762..194022)
                     /locus_tag="subassembly_31bins_VIRSorter_scaffold_0-circul
                     ar-cat_2_SIZE_382860bp_prodigal-single_280"
     CDS             complement(193762..194022)
                     /product="hypothetical protein"
                     /codon_start=1
                     /transl_table=11
                     /translation="MDQIQVSLTSRTDRDGNKYFFASPRLNVPITLSEMVFFVFMSEE
                     GQETLVIRARQTPDREKEKRIPEVFKSERIPMREPDEGNGRT*"
     gene            complement(194060..194641)
                     /locus_tag="subassembly_31bins_VIRSorter_scaffold_0-circul
                     ar-cat_2_SIZE_382860bp_prodigal-single_281"
     CDS             complement(194060..194641)
                     /product="hypothetical protein"
                     /codon_start=1
                     /transl_table=11
                     /translation="VAFSLPTLATIFTQNMFGNSIIGTAAPSLATGLANGLVNSVQTG
                     IQVNSIDTGTVGIGTGNGFGILISPSVLFNAISLMFTAHGILGISATPLVNAISIGLS
                     QSMLTASIQTNNPTVGIGTGVVTLLPNLVSIHEAFRLGLSSVNINGVKSESLISAVSE
                     GLSMALLSATGVILIVGTPSTIPSAGVGLGKLS*"
     gene            complement(194646..196805)
                     /locus_tag="subassembly_31bins_VIRSorter_scaffold_0-circul
                     ar-cat_2_SIZE_382860bp_prodigal-single_282"
     CDS             complement(194646..196805)
                     /product="Uncharacterized protein {ECO:0000313|EMBL
                     :KKN94515.1}; Flags: Fragment;;  TaxID=412755
                     species="unclassified sequences; metagenomes; ecological
                     metagenomes.;" source="marine sediment metagenome.;""
                     /codon_start=1
                     /transl_table=11
                     /translation="MSGPPPFKPNKLILTPDPKKPGGTKEYGTDAKDAKSYLWAGTII
                     HVDTETMVCSVRLDSGQGERHDIPLPAAGGGGPRSWAGIIPEPGTKVVLGWKKFGHRS
                     FVPYITEFLTVGTYSAREYEPFSTVIPSEAKAALAEYPDLIDDPHVNLNVLRLKSRKG
                     YSGDFVASSSDGSDFILDRDVYFTNRAGNEFRLRDSDQTTVLQTRNEFVSNAAGYYRR
                     GLIKRNAFNFLPDLYPLDSKGKPATIIAKTHPAYNILLQFGLIKADGTQNFPNDPNNL
                     LYPYMVMPDGQRISYITHGEQDQNFVDVPYGYIEDRTELRHISDGIMPVTEEGDGFQI
                     DPPFPVFIEDVKGTVIGNDFQSDAGRPLYKRILTMRLFNNPDQATPSDGPIFEPVDLV
                     TRLGIADDVALARLFRIVSPNGSNEYAFGVTKEGKVLIHVPKTKVGDPNEKGKSVDLN
                     VAGLIKAIVGVDENSGNKSLDIKLQGGVSLDIGRMTDGTSIRLNLKGKITKIHNGNDA
                     VGITNEEIYGGSTHRSVSASHLHVIGGNHIENVGAEKVVQAFSSALNAGLGGMKNNCV
                     GDAVLTILGKTQEQYGKLHTSTYALGKNKKSISGVDSTTVLAGSITRTVIAGAGISDT
                     VTAGGIKQTIGVGNFSTTVGAGNLALTASAGAASLTSSLVTTITAGMVAAINAPVVKI
                     GVIVIGTAVAGVPGPPTVYLDPITGLPALGLPNITIG*"
                     /db_xref="A0A0F9UN51_9ZZZZ"
     gene            196832..197209
                     /locus_tag="subassembly_31bins_VIRSorter_scaffold_0-circul
                     ar-cat_2_SIZE_382860bp_prodigal-single_283"
     CDS             196832..197209
                     /product="hypothetical protein"
                     /codon_start=1
                     /transl_table=11
                     /translation="MGLIVQATTITGNIIEGARWELKTLYPMQEGQLLSLTFPTNDES
                     VINYLNRIKAVDCVVDKPNENEYGVSVSCVIKRIRHMIDTQTGSIESMALATPGTRLA
                     ELIMVYLIDPKKCDPKFVKTIRS*"
     gene            complement(197206..201018)
                     /locus_tag="subassembly_31bins_VIRSorter_scaffold_0-circul
                     ar-cat_2_SIZE_382860bp_prodigal-single_284"
     CDS             complement(197206..201018)
                     /product="Uncharacterized protein {ECO:0000313|EMBL
                     :KKL29035.1}; Flags: Fragment;;  TaxID=412755
                     species="unclassified sequences; metagenomes; ecological
                     metagenomes.;" source="marine sediment metagenome.;""
                     /codon_start=1
                     /transl_table=11
                     /translation="MPRVSGFRGTWSPNKRPYITITPDVWVAFQQETSVIWCGECKRE
                     VNFNDYITGISTEASVDSPPGSATINLSIPDTDVNDFFVDGQLIIIPMMEVEIYAKGY
                     FLVGGFPQYYRIFWGLVSSVSKSWSGGTTSVTINCKDILRWWELTNVTINPAFIDPFG
                     SSAGGYQLWGNQFAGQNPYTVIIALAKESMGDFSLTTGSFTSYLPERGPERQIIASYA
                     KDIMAYWQLKFSNIWNSLVLYGTSGQMYTLTGIGGTSLSPSAIASSIFKSEAEALSLN
                     QATNAFKIQPHEIATFKKELSKAGDVEFFQTDNQTKLTVALQSRDQAGYEFYCDTTGD
                     IIFKPPFYNLNVMPNKPISWVQDFEVIDDSVTDSEQEVYTHITSSGNAFGGTTDWGLN
                     DEITTPRTGAFDFHLLRRYGWRRLDYQCEWAGNPLKLFYHLLDYLDRVNAKRQNGTVT
                     IPMRPELRMGFPIWFPKYDSFFYVQGISHNFSVGGQATTTLTLIAKRSKFVAPNNIGQ
                     LKESDIRGVVTKDSTGKSATRPDISYEISFPDRAGASASLGDDSLGYGNPAVIRDPKT
                     GKLLGFPNAVMVYRSTHKGQKLVDIVLSKGMNKGNKGNKNSAGKPDVDFNYNKVNGEI
                     IDLLQSEARDTVLKRLRAHRYEAAMTNAGAYDYAFDTSRVIKELSVLPIDKVSWGTGT
                     DGNKKTITNSPEFEAKSEAQVKAEKIQKIAVDEAKTNLKSAQDDYNKKQKIADDYMAK
                     KYGKNPPKGGPTEEDNITLSDSFSANSKLTFAKAQLADEEKIFSALKSSANPEVLPDL
                     DMLVRPVSDEFGFEVIGHYRYGRGAFIDRGQLKVINPDTSAISNQLNIQFASTSGLLT
                     DTSKPGDGLSPSAISFSEAFEKMQPDDYITGASFTGSRLGVDPLNFNANINVTSQQTY
                     TNLVNANKGTGVYVEADATRRAITLGELKPTISFDGLSNASTDCACQLGKTNWLTILP
                     LSVVKTVLGEGSFSSTTTEKSSKEKALQIIAEADAMKALFDDGFTNKKKATITDKVLL
                     EIQIKYVSESNKKEKELIDKVKNKKLTQVQADKELSDFERTKGLEMKQEIDNFVNSRL
                     AAFEPGDSNLYGKLEVSVNNNKFTLAGFFSSLSEYLSSQFTRNYEQNKLREDIYTATG
                     RNLVDQIPDIPSNVAPEPDNALAMRASLGDPDALAALQNNANFDFGLSKDAMKKFNAK
                     FKDQPVDNTTSLADINANYGKTNSASSIGPAQQFQPLTGPSFSSIINPTEFAKAKPDT
                     FKDRSKGP*"
                     /db_xref="A0A0F9C4E5_9ZZZZ"
                     /db_xref="GWB1_scaffold_5691_6"
     gene            complement(201011..202819)
                     /locus_tag="subassembly_31bins_VIRSorter_scaffold_0-circul
                     ar-cat_2_SIZE_382860bp_prodigal-single_285"
     CDS             complement(201011..202819)
                     /product="Putative Hef-like homing endonuclease n=1 Tax
                     =Campylobacter phage CP30A RepID=J9SWV7_9VIRU"
                     /codon_start=1
                     /transl_table=11
                     /translation="MYTGNLLSKEHWANAKFGKLCMEIPIEISAGSSTKPVSWVCDCG
                     RKISRAVFWISTGRITSCGKCNELSSEYWANAQFNKLKMEVPINISNGSSKIVSWVCD
                     CGNKKDAPIIRVTSGSMTSCGKCNFKSIEYWANAKFGKLRMETPIEIHKGSANKVAWL
                     CDCGKKTSVAVVRVVSGITSSCGKCAWPSIEYWANTKFGKLKMKIPRYIAKRSMKKVA
                     WLCDCGGESFITVDHVSAGLTLSCGHCYERALVWYAGNREKLLELKLPIVQSEIPSGW
                     VTVLESVTCLNNPVKAICGACGQEHSPKWASIRNGKSLTCGCTNFQIFSPNKDIGKFI
                     ESMGFEVVYEYESGGFRYDIFVPAKNLLIEFNGLKWHSYQKSKSRDIRKYRHANSNGF
                     GYLCIFEDEWHRKRDCMLNIIKNRIGVEIPESVRPSKCVIERVDSKSADSFYELHHYI
                     GSCMAVVNYGIFLNSELIGCASFKRPSRQSKHRWELVRVASDPRYRVHGVWSKIMKKF
                     ITETNAISVVSFSDNRLFTGAVYAKIGFIMESELRSDYYWTKNSRRYHKSRLRKTTAE
                     VKLGLTETELREAQGYRKIWDLGKKRWVLRLVHKHA*"
                     /db_xref="UniRef100_J9SWV7"
                     /db_xref="J9SWV7_9CAUD"
                     /db_xref="J9SWV7_9VIRU"
     gene            complement(202938..204605)
                     /locus_tag="subassembly_31bins_VIRSorter_scaffold_0-circul
                     ar-cat_2_SIZE_382860bp_prodigal-single_286"
     CDS             complement(202938..204605)
                     /product="hypothetical protein"
                     /codon_start=1
                     /transl_table=11
                     /translation="MAARLPVPFNIFNNLHHPFPDIINYITNINTVVQQGYDFTGQQI
                     FGSLTGARRALKPFIIGFIPPDIDVNFVPIERALVKLGDITKATLTKSTQVIPTKKTP
                     FNNTYSPEDIGQQVPTIKSVSVSDAATIIDNYLVKGGIPPDRAKLLTSFFIGQAATEI
                     GDAGGQFNTVNYNFGNVHASGGGKFRKDVSGNIIPGTTAKLPNNQSIVVNMGGMDPPP
                     PPPNGGGFYLGVDSDPKTGAYPVYFVAANSPQGGIERWLANTINNFNGVLASNNADEF
                     VRALRPDLYAGGGFGYFGGDEKHVEAYASGVASGAARLTNSSTKDFRDPKITEVASDT
                     GEIIGSIMTNGNVTALEDDDILANGKQIGRNLRVSDQRQEVVAKQVNELQQQINTVRF
                     TPALLMLVNPSDFTKSYEHTLDTPKVRRGHVVHMWIEKPLALSAKGMTAGFYAINASG
                     DGGLSTQNRIQSLSYRNLMSLALIYRNNGHFYNNSSNANQGVPLISMSVFIYFDGYIY
                     IGSFDDFGINDNADKPVQLEYDFKFTVRYEIETNDVSEALIFRNVQL*"
     gene            complement(204612..205274)
                     /locus_tag="subassembly_31bins_VIRSorter_scaffold_0-circul
                     ar-cat_2_SIZE_382860bp_prodigal-single_287"
     CDS             complement(204612..205274)
                     /product="id=3842752 bin=GWB1_Spirochaetes_59_5 species
                     =unknown genus=unknown taxon_order=unknown
                     taxon_class=unknown phylum=unknown
                     tax=GWB1_Spirochaetes_59_5 organism_group=Spirochaetes"
                     /codon_start=1
                     /transl_table=11
                     /translation="MPKKINIPTSQNPAKGSSMDQYNPKRGRPVLFQILDPGSYEPLY
                     DVALALHVNPTSLDEKMTKSKTVVQTYGGFVEFIWPDELSTISASASTGAFIGPNTGL
                     TAGNETQILGSIPVGRKSTIAWEKFQDLLELFHSNGMVFNGEGLPVIRGRVLMMYDRG
                     MFTGHFTTFEVHEDDSHAYSFELSWEFRVEHVVYRFPSKNPALTSTPTAVNTRPLITG
                     RR*"
                     /db_xref="GWB1_scaffold_5691_4"
     gene            complement(205298..208768)
                     /locus_tag="subassembly_31bins_VIRSorter_scaffold_0-circul
                     ar-cat_2_SIZE_382860bp_prodigal-single_288"
     CDS             complement(205298..208768)
                     /product="hypothetical protein"
                     /codon_start=1
                     /transl_table=11
                     /translation="MAITREIAGITMPITATLDQRSIANVVKQVNEIDKRLKPTLKRF
                     QDIAATATLNVKNINKLSEGIAGFTKGLSAAAKSSVQKLSALGDEIGSLQDQAESLKE
                     KWEAAPEGKGKEEAHKEMKGLHERIGKLNSEFGREQKYLQKFGGELKKATDAAGKNID
                     TLKRSASYGGKEFSKDFAGGLKRMLTGGKEGFISGLRDIASSAGKGVTGVRARGAMTA
                     AETKGGAAGAADMAAVGGQLAKVGGVLAGVAAFMGVVIAAIKMASDHMTKLNKALIDG
                     VGSAGDLVMASGEYRKSVNALVSDTIEARGELLRFGTTSEQSLKIISAFAKESTGSLG
                     KTRMALEALGEGTARTGIIEFTKAAVGYGKALGMEATDVAHMMGQFVSEAGYGATNVT
                     NLMGNIVQAAAHANMPVTKFMSIFHSVIPDLELYQNRLEELTGTIRLLSKTMSAKDVK
                     NFMDAFSKGFKGTDFKQRMRIMFMTGQEKVSNILAKDFELKANVIGQQLSDQGFLAAG
                     EFAKAFKEGKVTDVLAKAQAAASKKGLEVSGATLGDAMKLAGYEKARKGGGLGIATAM
                     SGAGAYGTYKILKEQSQTFVKGFDGLSEHVIKATGITEQQYEALRTTSQTMELQKTII
                     QKYGKTNSKSMNTALREAIKARKIAAGQKDFTVDLREATEEDMFQAAEIANGEKAERE
                     KAINLAAEQYDMTSSVSDKLENYIGYLLEKIYKTLQPILDVISDIWAWISGTKEEQEA
                     IKSMKQFTDAIDRNTSISKEQKAHAKAVSETMAGAMSKSSNEAATDFWDVAGKKFKPL
                     EPDKIQRLITSGIKGGTASTMSKETSEKLSMAGGAEELAKDVYKSLESGSILEAMGKM
                     KKAGMTNVEQRELLGKMGAFLEASEESINKTTMRKESKAKTYKNLEAEHITKINKDTE
                     VLGNEEQAVAEIAEVFRELTPAGKGGIEVGTSVPTSKEIAEAKVSGTPAKKAADTISA
                     PVVDAITSDLKPVSEEHVKVANAQLETSEDQLALLKKGTKIEPAFLNTKFKNVMKDAS
                     RTAFDDSLRDFSFVLARIISDPEFAKSLGDTEARKLKWEDIVASPDEAALKKEKEKAW
                     SKGTMQFQSGGSVPADMNAKVHAGEFVVPKGGALVAGGKTLNQNITIYAQGLTASDVA
                     AKIDELSRQS*"
     gene            complement(208777..210036)
                     /locus_tag="subassembly_31bins_VIRSorter_scaffold_0-circul
                     ar-cat_2_SIZE_382860bp_prodigal-single_289"
     CDS             complement(208777..210036)
                     /product="Marine sediment metagenome DNA, contig:
                     S01H1_S35881 {ECO:0000313|EMBL:GAG50350.1}; Flags:
                     Fragment;;  TaxID=412755 species="unclassified sequences;
                     metagenomes; ecological metagenomes.;" source="marine
                     sediment metagenome.;""
                     /codon_start=1
                     /transl_table=11
                     /translation="MQETPSEVSKSVSNDGSNIDMPNRISEGSEEPQKRRIEIKVPDI
                     AKKPSEEVWEELESYIYTGFLTSQANVQNVNFVFKTLNYYEMRNIDFMKPNLISSKQS
                     KQAFQSMFITYSIFMVNGSNAIYERPRNINKLIKTIAKLTPQIQEKIIENLAALNAKA
                     SRLSPLVEAYTYENRSRYKWLQIGHLPIHSHLTTGISGTDDVGMNFCQQAWVAMNKII
                     DRKEEMEREWSNAKFIGSCFAGKGIRSIDERDKSRLEKERIDREELKMKVLYNYLNRV
                     IGDEEEKAGTIILPDGRKAEVVHGSAADGKWRAESAEELAEQLSAALSGEKDHHDLII
                     EAKQRELRERAVHIEQEMRKIHHRPEMNFDPNSAPELATGGTRVLGGKDMADAYLARM
                     ERMRLLQAEKSRHIFTPEQENSDKSED*"
                     /db_xref="X0Y3M1_9ZZZZ"
     gene            complement(210046..210951)
                     /locus_tag="subassembly_31bins_VIRSorter_scaffold_0-circul
                     ar-cat_2_SIZE_382860bp_prodigal-single_290"
     CDS             complement(210046..210951)
                     /product="hypothetical protein"
                     /codon_start=1
                     /transl_table=11
                     /translation="MDVDFLQELDQAISNVGIDIIWKRTIRGVTVWLSPISMTNQQKV
                     TETMGKDELGINVVNESKRVTLSHAIVGINEHDLSTYRDSGPVFQIPGKDGKSVKVDL
                     GKYVYHKIGGWGAQFIDDIFTVYADLMETLQKENLKDIKFENTKDPKQELLEYMIKVV
                     ELRGQLGMPALIDPLDKPDADKEELESEIKPEPAPMPKVKQVSRAVEEAFNPFKKVTQ
                     EDIPDPAPRKIQLQAPPEVIHKSNIIAEVEQTSPFTSSGITKQAQPLQSTDILEEPSQ
                     APRNPEPVQIDRPVGGINPRFKPTR*"
     gene            210992..211315
                     /locus_tag="subassembly_31bins_VIRSorter_scaffold_0-circul
                     ar-cat_2_SIZE_382860bp_prodigal-single_291"
     CDS             210992..211315
                     /product="hypothetical protein"
                     /codon_start=1
                     /transl_table=11
                     /translation="MTTNRRLEYLGDISEEFAIFTYQQGDLDYNKTHDSYYKICHQHY
                     VVINKEDMVSSNIQSHRDLMHFIIKCNVYAQSDIDITRDLNKLTADQLVKLEQLVSIH
                     KVLTT*"
     gene            211312..211500
                     /locus_tag="subassembly_31bins_VIRSorter_scaffold_0-circul
                     ar-cat_2_SIZE_382860bp_prodigal-single_292"
     CDS             211312..211500
                     /product="hypothetical protein"
                     /codon_start=1
                     /transl_table=11
                     /translation="MNHEFELESSENGIAEYVCQNCGMTTQIPLNGKIPIDMTNLIAK
                     HNTFRPCDQMLIKLIIDE*"
     gene            complement(211502..211822)
                     /locus_tag="subassembly_31bins_VIRSorter_scaffold_0-circul
                     ar-cat_2_SIZE_382860bp_prodigal-single_293"
     CDS             complement(211502..211822)
                     /product="hypothetical protein"
                     /codon_start=1
                     /transl_table=11
                     /translation="MDLYKIASRIAKFEEIFVNPGPGDTISITPLGNGAFRITGKLSG
                     KPVIGIAKVHPGGGLEFTPDSNTQDLDEDQYDTLTNTIGELDHPDTTKWRATLGDTDP
                     WWKG*"
     gene            211841..212134
                     /locus_tag="subassembly_31bins_VIRSorter_scaffold_0-circul
                     ar-cat_2_SIZE_382860bp_prodigal-single_294"
     CDS             211841..212134
                     /product="hypothetical protein"
                     /codon_start=1
                     /transl_table=11
                     /translation="MTEFDEIGRLTSNKKLIAYYMQDGQDSFYAIIESRHPIQAHWKR
                     GHLSKHTFLALAPFIMRSNYQVYRNIGVWKDLESQKYIIELINIIKIHQILIT*"
     gene            complement(212233..212496)
                     /locus_tag="subassembly_31bins_VIRSorter_scaffold_0-circul
                     ar-cat_2_SIZE_382860bp_prodigal-single_295"
     CDS             complement(212233..212496)
                     /product="hypothetical protein"
                     /codon_start=1
                     /transl_table=11
                     /translation="MNLSRIASRIAGVYLDQPNFVDLFASIEGEDWARGFGQREIDKA
                     KQVLAEWRESHENEEPEDQAIPISQATILWVGQFPSFLRTSDR*"
     gene            complement(212501..212917)
                     /locus_tag="subassembly_31bins_VIRSorter_scaffold_0-circul
                     ar-cat_2_SIZE_382860bp_prodigal-single_296"
     CDS             complement(212501..212917)
                     /product="hypothetical protein"
                     /codon_start=1
                     /transl_table=11
                     /translation="MDFIRIAIRIAGMKDQFYRSTELDQMLNQIYQILQDSKTPNDKW
                     RNMAREVANLVYLSVDDYEGTNIDSVVDLLDKANGKPIARTRGHFDNTTDYMIGSESE
                     IIKQLQQILDQYGTPSGEDIEALEHEDIESAFLKRR*"
     gene            complement(212931..214721)
                     /locus_tag="subassembly_31bins_VIRSorter_scaffold_0-circul
                     ar-cat_2_SIZE_382860bp_prodigal-single_297"
     CDS             complement(212931..214721)
                     /product="Putative Hef-like homing endonuclease n=1 Tax
                     =Campylobacter phage CP30A RepID=J9SPE2_9VIRU"
                     /codon_start=1
                     /transl_table=11
                     /translation="MTPKNLTYWAGTKFGSLKMQTPIDVGLYSHKKVDFVCDCGKITN
                     IPVRSVTTGNTKSCGKCNLLSADYFRNARFGKLRMQDPQEYYKKSHSKVWWVCDCGKI
                     TKILIQSVTSGHTTSCGKCDFKTTSHFENTKFGKLQMKEPKGSFNNSHQKTEWICDCG
                     NSVFAFMYAVTSGHTTSCGKCDVLPISYWENTKFNNLKMAVAIPISSGSNKKVLWDCL
                     CGGSILSDVYTVTKGKTTRCNQCRTRASDWFHQHKMILRSLKTPIQPGQIPPGWFIAL
                     EPAVKYCKPFRAICAACKSEYAPIWGNIVKGSSLTCGCTTNHISHAQRDIARYLESLG
                     LDVILEYRVSAWKYDIYIPDSKCLIEYQGLRWHSIGDRRKQEFEKYQNAIKSGFRYLM
                     IFEDEWLFNEIKIQNLLKNKLGLNKSLNLRPSQCKIQSIQSMQTDLFYDQFHYIGKCN
                     AKVHFGVFYESKLIAAISFSNPTRQTSSHPWELIRMGSDPAYRVHGIWSKLLKLFIKT
                     HNPKSLVSFSDNRLFFGNVYQKIGFQLDGEIRPDYYWVKGNKRYHKSGLRKTKEEIKT
                     GLTETQLRESQGYKRIWDLGKKRWVLSTSY*"
                     /db_xref="UniRef100_J9SPE2"
                     /db_xref="32948545"
                     /db_xref="J9SPE2_9VIRU"
     gene            complement(214885..215565)
                     /locus_tag="subassembly_31bins_VIRSorter_scaffold_0-circul
                     ar-cat_2_SIZE_382860bp_prodigal-single_298"
     CDS             complement(214885..215565)
                     /product="Uncharacterized protein {ECO:0000313|EMBL
                     :KKK50105.1}; Flags: Fragment;;  TaxID=412755
                     species="unclassified sequences; metagenomes; ecological
                     metagenomes.;" source="marine sediment metagenome.;""
                     /codon_start=1
                     /transl_table=11
                     /translation="MARDTSETYIYRVGSSPNTRVAISQKNRVFSRPYTTGSPTQKQI
                     GVLSTFDYSESRSIDPVRGVGFGDKIQELVPGVTEPMTITLNRTLLYTAGIAQELGYR
                     GGIDGLVRSLRHHKWPFDLRSELVFSELVTARDASSVVIKTLGSTTGDSNFALITFFE
                     ACWLNSISVSFPSDSSIVVEDASATCTDVSDGTSTYGLSVNNYGDLLDAGNNPILKPG
                     SGSRLYSS*"
                     /db_xref="A0A0F8WP80_9ZZZZ"
     gene            215614..215910
                     /locus_tag="subassembly_31bins_VIRSorter_scaffold_0-circul
                     ar-cat_2_SIZE_382860bp_prodigal-single_299"
     CDS             215614..215910
                     /product="Uncharacterized protein {ECO:0000313|EMBL
                     :KKK50106.1}; Flags: Fragment;;  TaxID=412755
                     species="unclassified sequences; metagenomes; ecological
                     metagenomes.;" source="marine sediment metagenome.;""
                     /codon_start=1
                     /transl_table=11
                     /translation="MDKIRKNRKKQALRRRFEAQELIMSLKSDPCVDCKKRFHPCQMD
                     FIHPKDHDGVSVHGLLLKSKKRILDEISKCVLVCANCGRLRIWKRHRALRAGVV*"
                     /db_xref="A0A0F8YPV5_9ZZZZ"
     gene            215910..216980
                     /locus_tag="subassembly_31bins_VIRSorter_scaffold_0-circul
                     ar-cat_2_SIZE_382860bp_prodigal-single_300"
     CDS             215910..216980
                     /product="Uncharacterized protein n=1 Tax=uncultured
                     bacterium RepID=K2F8Q2_9BACT"
                     /codon_start=1
                     /transl_table=11
                     /translation="MFTETEEFRHKSHYKQVKCICSCGKESWVRVYRDGSLEYDKCHK
                     CASELRTRSKPTDTHRICKRCNKNKPVNEFVKSKTQKYLCLVCKRTEEAKKYAANPEK
                     TQARIAKKYLEQRAFMNDLKDKPCIDCEFKFTPCQMDFDHRDPSIKVKSLSHMFHWAQ
                     EKILAEISKCDLVCANCHRDRTQKIVEFKYKTPGHGGGKLLREVYTPKWQDIPLNGPG
                     KTCSKCGKEKNSLNFAPRGAGELRGQCRMCVGERHHNLGRENIERLRKQRLERSNKMA
                     AWFESIKDNQFCKDCGVSHRHWRLDFDHLDGKIYKPSRLKNSLHSRETVLAEISKCDL
                     ICANCHRLRTWNRMRERRAGPT*"
                     /db_xref="UniRef100_K2F8Q2"
                     /db_xref="A0A0F9CLQ6_9ZZZZ"
                     /db_xref="nmo:Nmlp_3311"
                     /db_xref="K2F8Q2_9BACT"
     gene            complement(216981..217211)
                     /locus_tag="subassembly_31bins_VIRSorter_scaffold_0-circul
                     ar-cat_2_SIZE_382860bp_prodigal-single_301"
     CDS             complement(216981..217211)
                     /product="hypothetical protein"
                     /codon_start=1
                     /transl_table=11
                     /translation="MKLIDDHWWEGYPLKSNEKTTTKIRDDLIINLDVTFIMHESIKS
                     IRYCKVCGQESVNSESPKYGCKEECIRKILDT*"
     gene            217246..217524
                     /locus_tag="subassembly_31bins_VIRSorter_scaffold_0-circul
                     ar-cat_2_SIZE_382860bp_prodigal-single_302"
     CDS             217246..217524
                     /product="hypothetical protein"
                     /codon_start=1
                     /transl_table=11
                     /translation="METCSKLLYNLCSANIADAFEISEQYAIHLISGVLHDLQSQGLI
                     EEHTFKFHESKLEIRYARPEYAVWHVNSIYSLSQLTKENAILIEIFET*"
     gene            complement(217525..218121)
                     /locus_tag="subassembly_31bins_VIRSorter_scaffold_0-circul
                     ar-cat_2_SIZE_382860bp_prodigal-single_303"
     CDS             complement(217525..218121)
                     /product="Uncharacterized protein {ECO:0000313|EMBL
                     :KKL50103.1};  TaxID=412755 species="unclassified
                     sequences; metagenomes; ecological metagenomes.;"
                     source="marine sediment metagenome.;""
                     /codon_start=1
                     /transl_table=11
                     /translation="MTHSSKHTPPEHEFSEPKLHHGFGFHLDDGKWAVEQVPDFVVRT
                     AKFSGYLTVLGYRSAVFETPAKEMWAQKVTVSMASRIASRWLKAQKDEEEKKDGKEDR
                     VAQKPAEDAIDYIDNIKSQISKVDIEFERLLERLSEIRMEIAQTPTFYGVKDSVTQPI
                     LTGLSELSMGLQGVKMDQIRDLNRILSQVETEAKKEIK*"
                     /db_xref="A0A0F9CL81_9ZZZZ"
     gene            218168..218350
                     /locus_tag="subassembly_31bins_VIRSorter_scaffold_0-circul
                     ar-cat_2_SIZE_382860bp_prodigal-single_304"
     CDS             218168..218350
                     /product="hypothetical protein"
                     /codon_start=1
                     /transl_table=11
                     /translation="MPIRDQEKAKAYKHEWWIKNREKQAEKKRNWRIVNAEKLRIRKR
                     EWRLENHKRQLEKTEN*"
     gene            218347..218649
                     /locus_tag="subassembly_31bins_VIRSorter_scaffold_0-circul
                     ar-cat_2_SIZE_382860bp_prodigal-single_305"
     CDS             218347..218649
                     /product="hypothetical protein"
                     /codon_start=1
                     /transl_table=11
                     /translation="LKFENRDKVRAYARKCRTGWTNENFEKAWIEQKGLCGICKITML
                     KTGSKSNSVCADHNHDDNQQRGLLCSRCNSGLGFYERFHKQCALYLKKHAKRNSDV*"
     gene            218656..218988
                     /locus_tag="subassembly_31bins_VIRSorter_scaffold_0-circul
                     ar-cat_2_SIZE_382860bp_prodigal-single_306"
     CDS             218656..218988
                     /product="hypothetical protein"
                     /codon_start=1
                     /transl_table=11
                     /translation="MTKELVCPDCGKVHPDDGIFPLDLIKIYHDILKCENPETREALF
                     LRLAMQFSDMLSGADVSFPEELHFLTEKFFAAQAEESRAAMKLARGVFSFMNEVIEET
                     SEEKEKAN*"
     gene            complement(218989..219513)
                     /locus_tag="subassembly_31bins_VIRSorter_scaffold_0-circul
                     ar-cat_2_SIZE_382860bp_prodigal-single_307"
     CDS             complement(218989..219513)
                     /product="Uncharacterized protein {ECO:0000313|EMBL
                     :KKL50105.1}; Flags: Fragment;;  TaxID=412755
                     species="unclassified sequences; metagenomes; ecological
                     metagenomes.;" source="marine sediment metagenome.;""
                     /codon_start=1
                     /transl_table=11
                     /translation="MLNQNSIKQIVATVQKLAEMDPQDEAVARVVKNLQDQAHVLSKE
                     IEHPAGFKGSFGEKSLKDDLEFIKCQVDKLHTAALGPYNNYRRIAAICAELKRVVSIA
                     ERPQYASLKPKIATIVEKVAGVFSEVDTVQDLDKPLEAIEKAVHGLYGPSQSLNNAYY
                     FERRSKGHHSEPAK*"
                     /db_xref="A0A0F9EYL7_9ZZZZ"
     gene            complement(219538..220983)
                     /locus_tag="subassembly_31bins_VIRSorter_scaffold_0-circul
                     ar-cat_2_SIZE_382860bp_prodigal-single_308"
     CDS             complement(219538..220983)
                     /product="ATPase central domain-containing protein n=1 Tax
                     =Dehalococcoides mccartyi BTF08 RepID=M1RFQ8_9CHLR"
                     /codon_start=1
                     /transl_table=11
                     /translation="MQKLPENEYRIPSQISSAINYLLDSVFTKWEEYKSKQVFPPMVD
                     PPSHIQELWLGCELHRCISLNKRLPSFSKGRTAWALFKLLNGESASYQACPFLDEYEF
                     KDALKNSYKFRTQCESIPIALDQSVSLPVYGLFFIQHSGTGKHFVLSIDLCYELQYCD
                     INVMANPDDKENIEQFFADLNASIVANDIYYKKCLSFTRGKLDFMPVTPTRWDQIILK
                     DDIKNRIRQNTIGVLANSEQFTKLGMSPKRNALLISPPGMAKTTIFRAISCEINGQMT
                     TVWCTGKSIEYPEHVTALFEAARSLTPCVVFIEDMDLFGRERISLGSGSSILNEFLAC
                     LDGAESNTGVVVMASTNDFYSMDEALVDRPGRFDLKEEIPLPDFDDRSEMLKAFLKSY
                     NARPDSSVTQDTWATVINMADGLTGAYIKDLADSTMIRAVNSECVSPDGLSIVFTTDN
                     LTGAAEQVMKNYLLGKRVKRHHQIDPKIPPV*"
                     /db_xref="UniRef100_M1RFQ8"
                     /db_xref="A0A0F9BCW0_9ZZZZ"
                     /db_xref="dmc:btf_1430"
                     /db_xref="M1RFQ8_9CHLR"
     gene            221038..221673
                     /locus_tag="subassembly_31bins_VIRSorter_scaffold_0-circul
                     ar-cat_2_SIZE_382860bp_prodigal-single_309"
     CDS             221038..221673
                     /product="Putative uncharacterized protein n=1 Tax
                     =Paenibacillus sp. HGF5 RepID=F3M5D7_9BACL"
                     /codon_start=1
                     /transl_table=11
                     /translation="MVHKHPRTAHLPWSPGVSRDDKVIDSIDVFVDKEIIISVKMDGE
                     CTSLYKEKVHARSTTYSPHPSRSWIKSLHANISNDIPKGWRIVGENLYAKHSIKYNNL
                     DSYFLVFAIFNEKNICLSWADTKTYSILLGLQTVPVLYKGIWSTDKVKKSFSKEHAGD
                     PMEGYVVRLANEFPYNEYSQNVAKHVRADHIQTDEHWMYRPIELNQLKKST*"
                     /db_xref="UniRef100_F3M5D7"
                     /db_xref="A0A0D1UUY8_ANEMI"
                     /db_xref="bbe:BBR47_27770"
                     /db_xref="F3M5D7_9BACL"
     gene            complement(221665..221904)
                     /locus_tag="subassembly_31bins_VIRSorter_scaffold_0-circul
                     ar-cat_2_SIZE_382860bp_prodigal-single_310"
     CDS             complement(221665..221904)
                     /product="hypothetical protein"
                     /codon_start=1
                     /transl_table=11
                     /translation="MLAFRCITRLIDIHYMDLKRIATRVASMNKEASMELFEAAAAAA
                     KVLGKSVDMNKAIADISGGIMVSLKGGGRLSISLS*"
     gene            complement(221927..222943)
                     /locus_tag="subassembly_31bins_VIRSorter_scaffold_0-circul
                     ar-cat_2_SIZE_382860bp_prodigal-single_311"
     CDS             complement(221927..222943)
                     /product="Uncharacterized protein {ECO:0000313|EMBL
                     :KKM07709.1};  TaxID=412755 species="unclassified
                     sequences; metagenomes; ecological metagenomes.;"
                     source="marine sediment metagenome.;""
                     /codon_start=1
                     /transl_table=11
                     /translation="MELKPITWTIYLHTHIASGRCYIGLTKKTMMRRWKDHVYSSQHS
                     PGGKSITSHFANAIRKYGKDAFSHQVLDQTDNLDHANFLEEKWIEILDTRDPRFGFNI
                     KRGGAHTPHPIRNPWDRPEFRKKNAGRNTAALLTPAARAAQKASLNTPESKAKRSAAT
                     KAAMARPEVQAKRRIFQNDSNYRTRISESCKSVHTRPEVKAKVLAANREINSRLGHRE
                     KVVISTKITMARPDVKERWRSAVKIAQNRPEVIEKHRAYRASLETKAKISAASKGRKH
                     TLESIEKQRRLYLQRSSFCKFCDHHIDGKRACINGRVSCHSCLELHQQKLASFIRPDR
                     SFLI*"
                     /db_xref="A0A0F9H9B0_9ZZZZ"
     gene            complement(222978..228284)
                     /locus_tag="subassembly_31bins_VIRSorter_scaffold_0-circul
                     ar-cat_2_SIZE_382860bp_prodigal-single_312"
     CDS             complement(222978..228284)
                     /product="id=3081505 bin=GWB1_Spirochaetes_59_5 species
                     =unknown genus=unknown taxon_order=unknown
                     taxon_class=unknown phylum=unknown
                     tax=GWB1_Spirochaetes_59_5 organism_group=Spirochaetes"
                     /codon_start=1
                     /transl_table=11
                     /translation="MPIGPFTTYAPPGVFTRTTSEPVAGQVLGGIRIPVLIGTGQESL
                     SQSNIEIIRGSSSVADTPIFGEDVASRWVVSGSNSNPTLGAQDGSLVKFRTRNYPVVD
                     GAGVGRTTFDASKVSVTVNGTQVVVAAIDGTNGIVTLLVPPTPTDVVAVNYFFHRKDI
                     RATDDVSSQVTSGQAVLIAPKAENYVITLGSNDKLDVTVDDTTTTTITLTPGTQAATA
                     IATDIISAAISGLSASVHIDNQGFSHVQLIAAGNVRVGSGSANGVLGFNPGDYTNRNK
                     AFRVFNGPIVDGSDGGITTNDPSKITVLINGSIQVIPSSVDGANRLVTLPYAPTDGST
                     VAITYYFNTWQDTFDYLPNSNIVSVGNVGIGPDRRDYLNGPDFIVVNDGDQSKIQWGT
                     AFQVQPGLKTGSVALDSTQIFGMLIDDRIYGTQCQRFTDPLTSTVSTTKFILPLTATS
                     GNGRDTPLGTSLFQTITNDRIDLPTNRPDLITAYVGKNFRDAIARPAVVVLGVDSSNN
                     TITLRDPVPAEYQVFATFWYNRIADDVYTFDVSTPGPTGIGQYTVKSQLTGSNLMQVK
                     FGTKTALPQTIQWPSGVETVTDAIHDGSGVPVPETITVTFDSSLDPATHASFSNAHAE
                     PYDVYTYTDKFGGIIIDGAPVVTVDLSTPYKAVILSQGVSNPLAFLSTDRLVLKIDGV
                     TVAPINISADTTLAAVVTTINAAIDADTQIHVDGSGTFASTSPNALASSITYGSQNIL
                     VIKGRNLVSATNGLISEVTVQSPTSGGQTDASSKIGLVPNQSSIGSYNTINQPAILIG
                     TKVAPYNVTLGVNDSFQLNIDGLDFATTIPSGSTVTLDSVVTAINDSYMSVASSADIA
                     TYTADVIALANNLRAKYEAHRPSITYHAVADGVNVITAPVAVVLADALTLLNDIKVKF
                     NAHRTQATVHQLNDTVNVITTADATNLQTAVALAYALKVGFNMHLLQIGVHGYNDTVN
                     VEAASDALTRSVSTTANVLGEVEITTTVPHGFTTGDRVYVSGIVGTTEGNSAVAGNWT
                     IVTTGVSSFTLTGSVFVNPYISGGTCQNVTTEETLLNDLKAKYNAHRTQAGVHIINDT
                     TNIVTAANITTDDVNGPWTQAAALANDVKAQFNAHIASTSYHTVADTTNTVATANATA
                     GSLTSVMTLANALKAAYNAHRVQVLGSYNVHSTTDIVNTATAALTELVAKTGLGINAG
                     KLVITSRVNTPDSAILVKTSGTANTVLGFTPGATAGRHQPTALNLATALNYTGAFLAL
                     AVAYSITAPGLGNFLRIDSRSVGTTSTIAFSSVANTTFVSDTNIGITPGVSGDVGENA
                     QSGFSVTSSAGATGSSGTGIPGRTFTASKTGLRFTILPASAGDYASGGSFKLLVGTTF
                     TCDAAIPTRAVPGVEVTVFNTVNTNAGTTATLTTYSRTGSEPRIGDVYYISYNFAKTD
                     LSTGLFQDFKKIQQNFGPPTPEFSLSLAAKLALLNGSVLVGLKQVLRDPATSQAPSSA
                     YVAAIDEQRKPIGGSVKPDLITPLSIDPAVFAYLNQHCVFMSSPRQEGERTGVVGVAA
                     GTSPLGVQAIAKSLLSELMIVAYPDSYVVTIQDDAGNLIDQLVDGTFMAAALAGTLTS
                     SAVDVATPLTRRQITGFKQVGRSLDPTEANQVAVAGVTIIEQVDTILRVRHGLTTRPD
                     TVLTRTPSVTLTIQFVQQSMRRVLDPYIGQKFTASLLKSVEGSMVGAFSTLIDQQIVS
                     KVSGIDVGVDENDPTILRASAIYVPVFPLEYIIVSLGVRIRI*"
                     /db_xref="GWB1_scaffold_16387_1"
                     /db_xref="86111313"
     gene            228410..230335
                     /locus_tag="subassembly_31bins_VIRSorter_scaffold_0-circul
                     ar-cat_2_SIZE_382860bp_prodigal-single_313"
     CDS             228410..230335
                     /product="Putative Hef-like homing endonuclease n=1 Tax
                     =Prevotella sp. CAG:1092 RepID=R5P8N3_9BACT"
                     /codon_start=1
                     /transl_table=11
                     /translation="MLIPIQNQSFPANGSSKLIKFRCSCGRTNVYKRWKYYVSGHTKT
                     CGQCNLLTADHFKEIKYGKLRMKDPQNCYKNSHVKMIWICDCGTKTLSSISDVTTGNT
                     SSCGKCNLLTADHFRNIKYGKLQMKDPIETHPNSKIRVIWICDCGKEILSNISSVTRG
                     LTKSCGKCSLLTAEYLKNRKFGKLQIKEQIDILPGSEKTVTWICDCGNETNTKICYVV
                     NGDTTSCGKCNIIKQTKFGRLQLKSQIQIHAGSHKKVTWICDCGTEIEAYMFNVTRGT
                     TTTCGRCYERAMDWYTNFKNEILKLKTPISPKQIPPGFLITTQTIIKTGQPFKATCGS
                     CKSVYYPIWDNVRLGRSLTCGCCTYRVSRGQKEISEFIKSLDLEAKLEFKVNELVYDI
                     FVPSHKLLIEYNGLRWHSMKGGAKRDLTKYKNAINHGYKLISIFEDEWLLNQYKVQSL
                     LRNLLVKSNQTRIRPSNCEIKLIKASEADLFYESYHYIGKVKAKINYGVFYDSKLIAC
                     MSFKKPTRQSSHDWELVRMTSDPNYRIHGIWSKLLKTFIKECSPTSIVSFSDNRLFSG
                     QTYQKIGFRFDGEIPPDYYWVKGQKRFHKSGLRKTKYEKTLGLTEYQLRENQGYARIW
                     DLGKKRWVYRLIWDFAL*"
                     /db_xref="UniRef100_R5P8N3"
                     /db_xref="scn:Solca_1931"
                     /db_xref="32948547"
                     /db_xref="R5P8N3_9BACT"
     gene            complement(230313..230732)
                     /locus_tag="subassembly_31bins_VIRSorter_scaffold_0-circul
                     ar-cat_2_SIZE_382860bp_prodigal-single_314"
     CDS             complement(230313..230732)
                     /product="hypothetical protein"
                     /codon_start=1
                     /transl_table=11
                     /translation="MPPIFEYFCQKCDVELEELLTQTEEIKEYSDSFPCPICHERVPR
                     IPSATNFNFKGGTQGNSGVHDVDYPILDKAVGRSAEQKWTKYHERKAARDEARKQFGT
                     NSISTIDDKVVPADSMTLQLREKALITLKKAKEQNPK*"
     gene            complement(230744..231952)
                     /locus_tag="subassembly_31bins_VIRSorter_scaffold_0-circul
                     ar-cat_2_SIZE_382860bp_prodigal-single_315"
     CDS             complement(230744..231952)
                     /product="id=3081512 bin=GWB1_Spirochaetes_59_5 species
                     =unknown genus=unknown taxon_order=unknown
                     taxon_class=unknown phylum=unknown
                     tax=GWB1_Spirochaetes_59_5 organism_group=Spirochaetes"
                     /codon_start=1
                     /transl_table=11
                     /translation="MINWLTNPLKKRVAAELKKILYEHPRYRADSDNVQNKYSFKERP
                     QRGVIINAASAERVRLSADNYVGRLTSFCMLAPISAYPGTTLEWVRENFPVLEQVSPK
                     RDVFPSPPGVYIINIESIPNEGKKIPGTFTVEPVLTVLNEPLLIFSSSADSEAQLSHD
                     LIYPGSVRLWIDGRRKLVPDVDFHVDYDTSQITFLKSTPTGSFIHADYRYKTPTQGPY
                     QFQPEETNLIAIPGAVLAFGDRVHECDKMAVVITEDRTEVADVYGGKFETRFELVAFT
                     RDSEDREKLSDYLVIKILERQNALGYEGLELIDVSPGGESEEIYNDETDEYYYESTIS
                     VSFRVDWAIHVPLPVVVDRVEMTSQEAEQEHGYLDGSVPYDQVKIGTYASIAGVPSSI
                     RNQLTYERVL*"
                     /db_xref="GWB1_scaffold_16387_5"
     gene            complement(231978..232181)
                     /locus_tag="subassembly_31bins_VIRSorter_scaffold_0-circul
                     ar-cat_2_SIZE_382860bp_prodigal-single_316"
     CDS             complement(231978..232181)
                     /product="hypothetical protein"
                     /codon_start=1
                     /transl_table=11
                     /translation="MHYKGVYVGTVLRTHDDVAAHADMTLPKDVAAPAPPVESEPKPE
                     VVEVEVVETETEAKADEPSAEGS*"
     gene            complement(232222..234336)
                     /locus_tag="subassembly_31bins_VIRSorter_scaffold_0-circul
                     ar-cat_2_SIZE_382860bp_prodigal-single_317"
     CDS             complement(232222..234336)
                     /product="Uncharacterized protein {ECO:0000313|EMBL
                     :KKL85934.1}; Flags: Fragment;;  TaxID=412755
                     species="unclassified sequences; metagenomes; ecological
                     metagenomes.;" source="marine sediment metagenome.;""
                     /codon_start=1
                     /transl_table=11
                     /translation="MSKQPDKSEIEFDLDLEATKSTQGVSADVGTMNFVSARKVNKKI
                     QTTRVRNAFIELPAEHKRMLKLSKTSYVELDGKLLVIGDEAIDTANLFNREARRPMSG
                     GMVSAGELDAQQIMAIMMKRILGEPKQAHEKCCYSVPAPSVDVSGSDTTYHSKIIGKI
                     IQELGYAPEPVNEALAIIFSECSDSDFSGFGISYGSGMTNICMAYNAMSALEFSLNRC
                     LSSDFPVFTSTGMKLISDILPGDMVLDAEGRFVEVLSKINNGHRGKLLEIKLDKLPAF
                     SYRMTSDHRIFVKTRYGWEWKLASDLCVGDKVGSPVIPFSGKPNWYFGCNHSISLKVT
                     KSRNLGRFFGAFLGDGKACLPKKGGYIEISLDSSDTDLIEKYSEVCSLFGNVRTYRDS
                     TKPGVALVHVESKVLAQYMRDHFYTPDGVKCLNVPLHEINDQMAIGLIEGLIDTDGHE
                     ERKRFGITNTSVHVISAIHHMLNRLGVGHSIIIREPRVGGVNHRGVQIIGRKQCYEIR
                     TSSLLDKNRLQFLIDSAGNRFLTNCSEFAEFIIKSISDVEYDSDVWDLQVKSDHHSFS
                     SIGMIVHNCGDWIDQNAAKAIGSTASKVCSIKESNIDISKPKNREEEAISVYIQALID
                     YSIENIIKHFSKVKSEITIPKPIPIIISGGTSKAGGFLDKFKERFEVHKSKFPVQVSE
                     IKHAHDPLTAVATGLLLLATSD*"
                     /db_xref="A0A0F9FHQ8_9ZZZZ"
                     /db_xref="Halonotius_J07HN6_5_675"
                     /db_xref="sali:L593_14845"
     gene            complement(234353..234697)
                     /locus_tag="subassembly_31bins_VIRSorter_scaffold_0-circul
                     ar-cat_2_SIZE_382860bp_prodigal-single_318"
     CDS             complement(234353..234697)
                     /product="hypothetical protein"
                     /codon_start=1
                     /transl_table=11
                     /translation="MSKHNFWSDKTKEFLLANGRQDLVDKGDALAERVAALILTALNR
                     LNHYAVDGDLYNGVGGENLLNDPQALNKLDEFVNTRLKSEIRALEKLLETFDDLKQRA
                     ETDDISILPVWY*"
     gene            complement(234694..235230)
                     /locus_tag="subassembly_31bins_VIRSorter_scaffold_0-circul
                     ar-cat_2_SIZE_382860bp_prodigal-single_319"
     CDS             complement(234694..235230)
                     /product="hypothetical protein"
                     /codon_start=1
                     /transl_table=11
                     /translation="MYEMVLYKVINLTQANIIIEDIGVHIPVSGHRFIDIHAYHGSRN
                     LKDYISKKWVAVNEQRQKAPIPVWPLSKPKLKDNLPVQSDNALEYKLNEIISLLKSGF
                     SGTDQRIASLPAFVRETVVTTPTSQNNSQSNPDFMFIPEKIVPDGVEAHMNLKTDESN
                     REDFDNTQAALKNIRKSK*"
     gene            complement(235223..235879)
                     /locus_tag="subassembly_31bins_VIRSorter_scaffold_0-circul
                     ar-cat_2_SIZE_382860bp_prodigal-single_320"
     CDS             complement(235223..235879)
                     /product="Uncharacterized protein {ECO:0000313|EMBL
                     :KKK63744.1}; Flags: Fragment;;  TaxID=412755
                     species="unclassified sequences; metagenomes; ecological
                     metagenomes.;" source="marine sediment metagenome.;""
                     /codon_start=1
                     /transl_table=11
                     /translation="MTDYTTTIATQLNRIVDSLVDEIANDGLQILKKILDSSGFAKSE
                     YLKDYEIYAHVDVHEITFEILVNLEAIEMDEEVQERIQSEQKKIQERLESKAIRTYGM
                     SKHGNTRRIVGQRDAKKPTQDARRPARRRTGGLKTADNRLEEHEVALRAPRSIRVNRE
                     GKLSLSFKRSLRENKQTGEIIYPKEKFDGIMNDFINQIQDLIADKFIPELGKFIERNV
                     *"
                     /db_xref="A0A0F8ZB99_9ZZZZ"
     gene            complement(235892..237226)
                     /locus_tag="subassembly_31bins_VIRSorter_scaffold_0-circul
                     ar-cat_2_SIZE_382860bp_prodigal-single_321"
     CDS             complement(235892..237226)
                     /product="Uncharacterized protein {ECO:0000313|EMBL
                     :KKK63745.1}; Flags: Fragment;;  TaxID=412755
                     species="unclassified sequences; metagenomes; ecological
                     metagenomes.;" source="marine sediment metagenome.;""
                     /codon_start=1
                     /transl_table=11
                     /translation="MPYPIDRRPPNILEQPWPAAPLPPLNILVTTGFEKEMIDIRWTS
                     PTELQANSKFNVIGVNVYRSFDSEYGPYTRLTDIPIGSNFYRDKTRVVVVLQEDVSNS
                     FTVGGPNNPADPSGKLVFKTAHQPIFIGVGSSIPNCTNLVVSVTVNGIPAFVQCINGV
                     SGEIELMNNSTFDVISQTLQPAVIPTSSSDVVLVTYKYIDNKVKTNLDQKIYYRLTTV
                     AVDDSGNLIETSLERATQSSNRQAETLDYIWREAVRRNRFLLTQAGERVKLFIRKNVG
                     PKCGCYSNLHGQSSSVCAECFGTEILGGYDGPYDVLISPDDGDRALKQSNRGRTFSHN
                     YDTWMGPSPIVSQRDFIVKLNGDRYGLASIRMPSNRGMILQQFFKVSHLDEGDIRYKV
                     PVLDTTFLAFPQTRYIIPGKGNATPMMTERDSIPDEREIRGNTVEFENELRK*"
                     /db_xref="A0A0F8XRB8_9ZZZZ"
                     /db_xref="GWB1_scaffold_16387_9"
     gene            complement(237251..237544)
                     /locus_tag="subassembly_31bins_VIRSorter_scaffold_0-circul
                     ar-cat_2_SIZE_382860bp_prodigal-single_322"
     CDS             complement(237251..237544)
                     /product="hypothetical protein"
                     /codon_start=1
                     /transl_table=11
                     /translation="MSLKKFKLSLDELKKFVDLDLSIQHWSLEHSKKALEALNVLSGL
                     ETLYVSRKNFLNECCKNAGVSIDDVLRTQVSPEGDVTLQLVDKPEEPQKSETT*"
     gene            complement(237565..237981)
                     /locus_tag="subassembly_31bins_VIRSorter_scaffold_0-circul
                     ar-cat_2_SIZE_382860bp_prodigal-single_323"
     CDS             complement(237565..237981)
                     /product="hypothetical protein"
                     /codon_start=1
                     /transl_table=11
                     /translation="MDLHRIATSIASTNIEAARRKKVSKPTISESVLSHGTEYSCQME
                     FALSADFEGNVAKKQLLGKLKSELVAAIKTAMGIVSRDLQVEVQNVLVNPIRMECVAN
                     HQMSLEEEVEDSDDTFSEFDEEEPEPKPKKKKKRKK*"
     gene            complement(238006..238812)
                     /locus_tag="subassembly_31bins_VIRSorter_scaffold_0-circul
                     ar-cat_2_SIZE_382860bp_prodigal-single_324"
     CDS             complement(238006..238812)
                     /product="Uncharacterized protein {ECO:0000313|EMBL
                     :EYF08396.1};  TaxID=1192034 species="Bacteria;
                     Proteobacteria; Deltaproteobacteria; Myxococcales;
                     Sorangiineae; Polyangiaceae; Chondromyces.;"
                     source="Chondromyces apiculatus DSM 436.;""
                     /codon_start=1
                     /transl_table=11
                     /translation="MDQPFLFMAGEYHVTMPLVFSRDHWCHTMTPKKLILDTNLHREG
                     IAESLSGVIFYADMTDKLVEHHNLSLLSINQIPCWPNPTALLSMLDRHIVLKRCYDNG
                     LVDHPIVQCIRHEFKDFPYPFVLKTNNSHRGEGKYLISNELDLPDWNGVATIEPYFEG
                     ESCRILLLGEHISGIKFHNDESWIKNSAGSDLEMWNSIPNRMISHAKSVRSLFNIEFA
                     GVDYILDKDGFHFLEINQYPGVNVSDECASIAKQILSQKMDEIEQQVHFE*"
                     /db_xref="A0A017TID9_9DELT"
     gene            238863..239936
                     /locus_tag="subassembly_31bins_VIRSorter_scaffold_0-circul
                     ar-cat_2_SIZE_382860bp_prodigal-single_325"
     CDS             238863..239936
                     /product="ATPase associated with various cellular
                     activities AAA_5 n=1 Tax=Anabaena cylindrica (strain ATCC
                     27899 / PCC 7122) RepID=K9ZEH6_ANACC"
                     /codon_start=1
                     /transl_table=11
                     /translation="MQIITPSQLTKLLLNVSTHRTVFVWGPPGIGKSAIVEQFASDIG
                     FDCVSLLGSQLAPEDLIGVPKIIDDKSVFCPPRNIARTDPYVLFIDELNACSFDVQKA
                     FYSLINDRKLGEYHLPKGSVVLGAGNRAQDQAIVKPMSSALMNRMLHVELKPTARDWL
                     DWAGAQGIYHDIISYIETRPDHLFVAPPKTEETFTTPRSWHILSDAIKSYGGKISLEE
                     IDMLASGCLSSHHAKSYLAFLKQIQGRMQIEKILDGSQPLPRAPEDRDVLYFIVQSMR
                     AQLVKNLPQEKDSVKSSHKLMASQAKRVITELCEINAEMASILVSDDEKERSLPPWFI
                     IEIMRDIPNIASRMTSKSNGKEK*"
                     /db_xref="UniRef100_K9ZEH6"
                     /db_xref="pdu:PDUR_03895"
                     /db_xref="A0A089HGZ1_PAEDU"
                     /db_xref="K9ZEH6_ANACC"
     gene            239920..241761
                     /locus_tag="subassembly_31bins_VIRSorter_scaffold_0-circul
                     ar-cat_2_SIZE_382860bp_prodigal-single_326"
     CDS             239920..241761
                     /product="Uncharacterized protein n=1 Tax=Brevibacillus
                     agri BAB-2500 RepID=L5MWI8_9BACL"
                     /codon_start=1
                     /transl_table=11
                     /translation="MAKRNESTELQKNRRRVREAESAIRGSPLSHVLSSVHITETDAC
                     KVSCLMPNNPEFGSRDPKFGSRAIIGLNVVRNYYSVFEWTYAICHQLAHLSLNHHLTK
                     NKHKSYEWIMAREYAADSLLNQLRIVRYSPPDQFMLPDEFRNKGEELIYNELTCRFDR
                     IRLYTLAGERDDIYMNIEPKIKYDELFAKGIKESLNDAIESVIFKFEGTIESKNKNLI
                     LAKKWIMNDYPVFGALMSHLRIISDRALCERMNISVGAVNPNLGEIYINPKWNLSEYE
                     MRFLLMHEIMHVALMHGQRRQGREHEAWNFAADFVINSWLLDMNVGTMPRMGGCYDPR
                     LRGMKAEQIYDMIMADPKFRKGLKGFRGELGDIIYEGQAQKLYRGDVITIDDIVKRSL
                     AAGLEMPGRGFIPAELIEEIKSLFTPPVPWNVELGRWMEEHVPIVREKRRTYARLSRR
                     QSSTPDIPRPALHIPIELKEACVFGVVLDTSISMDRELLGYALGAIASYSEAREVHAI
                     RLISCDAKPYDHGFIEPTELRGLFSIQGRGGTALQPGISYLINQKDFPSTAPIMIITD
                     GYCETNLHVPREHCFVMPKGQYIEDGKRKKTKIPLVTTAPTFRILKE*"
                     /db_xref="UniRef100_L5MWI8"
                     /db_xref="A0A072NHA2_BACAZ"
                     /db_xref="acy:Anacy_1199"
                     /db_xref="L5MWI8_9BACL"
     gene            241809..241952
                     /locus_tag="subassembly_31bins_VIRSorter_scaffold_0-circul
                     ar-cat_2_SIZE_382860bp_prodigal-single_327"
     CDS             241809..241952
                     /product="hypothetical protein"
                     /codon_start=1
                     /transl_table=11
                     /translation="MKRVKCDRCGAEFEAMPWERITGMRLAKLGRVNQDCDIEMISQC
                     MNE*"
     gene            complement(241953..242105)
                     /locus_tag="subassembly_31bins_VIRSorter_scaffold_0-circul
                     ar-cat_2_SIZE_382860bp_prodigal-single_328"
     CDS             complement(241953..242105)
                     /product="hypothetical protein"
                     /codon_start=1
                     /transl_table=11
                     /translation="MTPSQVADILRKIAAGIENSKQPDRTLVASDLKKLIAHIQDEQP
                     KVEPAK*"
     gene            complement(242127..242303)
                     /locus_tag="subassembly_31bins_VIRSorter_scaffold_0-circul
                     ar-cat_2_SIZE_382860bp_prodigal-single_329"
     CDS             complement(242127..242303)
                     /product="hypothetical protein"
                     /codon_start=1
                     /transl_table=11
                     /translation="MYTPDDEFTMFGADYCQDRLVSIGWVLISKDGRELLQEPVYQAN
                     QYGRYRNVMFTSSL*"
     gene            complement(242309..242839)
                     /locus_tag="subassembly_31bins_VIRSorter_scaffold_0-circul
                     ar-cat_2_SIZE_382860bp_prodigal-single_330"
     CDS             complement(242309..242839)
                     /product="hypothetical protein"
                     /codon_start=1
                     /transl_table=11
                     /translation="MTGQQKKEVLRDFWAWTAGKSREWIDEIPYWIDWYSTTDEGSGL
                     NKSEIEAVLKEALDPRLSFLQIANQIDRLKQEFDRYFNSGRPYQDKHSLFSQLHRSVE
                     QYGFRIDSPSFDPTLQPEDGQLSSSISQNGRDGRFHKTKHQINFQWSKPGATFKAIVI
                     IDIPLKVANIAFRLVR*"
     gene            complement(242855..243109)
                     /locus_tag="subassembly_31bins_VIRSorter_scaffold_0-circul
                     ar-cat_2_SIZE_382860bp_prodigal-single_331"
     CDS             complement(242855..243109)
                     /product="hypothetical protein"
                     /codon_start=1
                     /transl_table=11
                     /translation="MFRAYCWRIGGIVDLEPGERCPECGSPKHEPYTPDNCGSFAPCE
                     DMSTSHGHPCNLPIGHPGLCMCWPCNKPKIDVIHEEILES*"
     gene            243141..243758
                     /locus_tag="subassembly_31bins_VIRSorter_scaffold_0-circul
                     ar-cat_2_SIZE_382860bp_prodigal-single_332"
     CDS             243141..243758
                     /product="hypothetical protein"
                     /codon_start=1
                     /transl_table=11
                     /translation="MYEICEHCQMYRESGDLESALNCKFCSGNGIVRSGSSYVCNKCG
                     GPMCPSPSSPNRLVPYGLVEEKVTGGYDSFHLLDLNTYKFSLCEECLRQLFDSFTFYP
                     DVYYQGDKIEYSEDRKQYEDRVWRKSGGHIAKMFTGKCNTVKDCDSLAVWRVSYGPRN
                     LSADTCCEEHKQVYDSCVSAILTPYQHWDQEQYESLKLINLVMSQ*"
     gene            243755..244129
                     /locus_tag="subassembly_31bins_VIRSorter_scaffold_0-circul
                     ar-cat_2_SIZE_382860bp_prodigal-single_333"
     CDS             243755..244129
                     /product="hypothetical protein"
                     /codon_start=1
                     /transl_table=11
                     /translation="MKLPFMMRPRLLVAKRQAIQEVLYPKFEYELKPILNPFMLNDVR
                     YEIKTHDAASFDYFEMDSFDKFIEQIPFAPYTARQTTPTMEFKDIRVNLRQSIRDALK
                     EKIPIQNIVEIFNAENISLILD*"
     gene            complement(244135..244344)
                     /locus_tag="subassembly_31bins_VIRSorter_scaffold_0-circul
                     ar-cat_2_SIZE_382860bp_prodigal-single_334"
     CDS             complement(244135..244344)
                     /product="hypothetical protein"
                     /codon_start=1
                     /transl_table=11
                     /translation="MIQNIKLTPNMSPEIIGLTVLDFLEDYVVHPIEVLLEDKEMNED
                     VSSTLKDLVIDSVKNLQKALSNLNR*"
     gene            complement(244489..244770)
                     /locus_tag="subassembly_31bins_VIRSorter_scaffold_0-circul
                     ar-cat_2_SIZE_382860bp_prodigal-single_335"
     CDS             complement(244489..244770)
                     /product="hypothetical protein"
                     /codon_start=1
                     /transl_table=11
                     /translation="VSILKIATRIAKTPETLPGGEFGGKGSFVLPPEHKAGIEVPKGG
                     SSCANCKFGEAKDDGPHCNNIYWIEWNGGDAKLPVEDPSTYCSDWWSSK*"
     gene            244805..245143
                     /locus_tag="subassembly_31bins_VIRSorter_scaffold_0-circul
                     ar-cat_2_SIZE_382860bp_prodigal-single_336"
     CDS             244805..245143
                     /product="hypothetical protein"
                     /codon_start=1
                     /transl_table=11
                     /translation="MKFDSYKWHSINIIPTINIYPSSNSKFGSALEVTEMKLETVLEV
                     TIFGRVFRIVVPGYNPKLAHTFLEISGPIWSRKQKHWYWAPCKKCGYQSQTIHKHTKN
                     ECIINSVLKL*"
     gene            complement(245138..245440)
                     /locus_tag="subassembly_31bins_VIRSorter_scaffold_0-circul
                     ar-cat_2_SIZE_382860bp_prodigal-single_337"
     CDS             complement(245138..245440)
                     /product="hypothetical protein"
                     /codon_start=1
                     /transl_table=11
                     /translation="VHLSYTYDFWIPSFNVDSNSCDGSLQVTFENCSDEFIIHFQYVL
                     TKFVGESTSDELVYQIKLEIQSELYRLRNLGLLRMSFNGWVLNCECGCFIRQILES*"
     gene            complement(245508..247073)
                     /locus_tag="subassembly_31bins_VIRSorter_scaffold_0-circul
                     ar-cat_2_SIZE_382860bp_prodigal-single_338"
     CDS             complement(245508..247073)
                     /product="Uncharacterized protein {ECO:0000313|EMBL
                     :KKL11609.1}; Flags: Fragment;;  TaxID=412755
                     species="unclassified sequences; metagenomes; ecological
                     metagenomes.;" source="marine sediment metagenome.;""
                     /codon_start=1
                     /transl_table=11
                     /translation="MKTCRICNESKSLDKFGISKSNVDGRDNRCKSCRSSIYRSNRDQ
                     ILANSKARYAANPEAFRKRKTESYERNKNEHNAKRRSKWNNGSCRIQNELRNSVRKKC
                     FNILGGKCNDCGHDDYDVLCVDHINDDGKQERKLGIAPVTIWRKIIRGDELGRYQLLC
                     FNCNLRKSILRDRIGLLTNQMKKCATCFKILDSSFFKHDIKYQDGRYYECRECTRNRV
                     ITSKVIAALKVGSNKCACGVHDILVLTFDHIHEDGHETRIFDGVGESLYRRIIKGYAD
                     AKRFQILCLNCNLKKHKQFVGAKKIISGFGALVESDKSRIFSKKIPVDGSSNLIDFNF
                     KDAIIKIESGSQSIIEFLQKWHYAGYGRNGSVHVTCCVNGEIAAVAKFASAIRQEVAT
                     SIKLKYDEILELDRFCINPKYQKKNFASFFLSSASKLVKLHNSKLVALVSFADPAYGH
                     SGTIYKAANWIEVIGRRHDDYQYRRKDGSIIHKKTVFNSAKSRNITESRYSSELGLVK
                     VTIPAKRKFVFRF*"
                     /db_xref="A0A0F9APT6_9ZZZZ"
     gene            complement(247128..248024)
                     /locus_tag="subassembly_31bins_VIRSorter_scaffold_0-circul
                     ar-cat_2_SIZE_382860bp_prodigal-single_339"
     CDS             complement(247128..248024)
                     /product="Uncharacterized protein {ECO:0000313|EMBL
                     :KKL11610.1}; Flags: Fragment;;  TaxID=412755
                     species="unclassified sequences; metagenomes; ecological
                     metagenomes.;" source="marine sediment metagenome.;""
                     /codon_start=1
                     /transl_table=11
                     /translation="MAVVFRRAQELKRGDLDIYLKAKDNTPKNAAQIVFNIYDFTTGV
                     EVLLPPQDRIPENPTVGEYFASFIIPIDANLGRYRIRWKFREYLNSQQAEVVQEFSIV
                     DNMTQVITTAGITPVEYDLIRGLRIMLRDNNPARNYHFVPPAGEETVNQFNRVFGFIW
                     EDCELLEFLRVSNDSINMYPPQTFYETLDQLISQHRNWRTLLFTGAMIHSVNALAMNW
                     IADEFSYTIGGVSLDLEKSAKYQSMANDAQSRFTEYVVAAKETVKIIRGLRQSRFGVG
                     IRSSFGPSVGRGALTPRRFIGF*"
                     /db_xref="A0A0F9AQ85_9ZZZZ"
                     /db_xref="GWB1_scaffold_7306_7"
     gene            248069..249739
                     /locus_tag="subassembly_31bins_VIRSorter_scaffold_0-circul
                     ar-cat_2_SIZE_382860bp_prodigal-single_340"
     CDS             248069..249739
                     /product="Putative uncharacterized protein n=1 Tax
                     =Clostridium sp. 7_3_54FAA RepID=G5FA31_9CLOT"
                     /codon_start=1
                     /transl_table=11
                     /translation="MICRICQIDKQELFFTIRSPGKYRTECRNCFNNKNKQNYEKRKL
                     QIKIQVDEKKCITCQIIKRLSEFGIAKHTKDGFENKCKECISDYRKSDIMKEYFREKK
                     ESGRQYTILNRYRTHHKAEINERARDRRQFKIHEIKFNESICRLESRTEAICILGGKC
                     QYCDESNVLKLCIDHINNNGNIERKQFGLRKIISLIINGKHNNKYQVLCFNCNRKKQI
                     NNLRTKNKNDSPEETTTKKCTQCDLELPIGMLIKDKYKSSGRKSCCKSCIHIQGLQRK
                     QKIIEIFGNKCQTCNETDIDILEVDHILNDGAIKRKMGEDSSLYLKLISKKRTTEGLQ
                     LLCANCNAEKAYKAIQNKKIPIPIPIPELRNIKFDFADLQINRTTNLEFKDFLQIYHY
                     AKVGRSWKAVYEIKLKNSLIGIIKFSTVVRKEVATSLKLTTNSVLELDRFCLRPDFHI
                     KNLASFIMSKVIKLVKKDFPEVQCLVSFADTAQGHEGTIYKASNFQFIGDTPNSYVYQ
                     KPDGTFLNKKTMFNQAKKLGLKEREYQILLNLKRIKLPHKKKFIYQIN*"
                     /db_xref="UniRef100_G5FA31"
                     /db_xref="A0A0F9IYS3_9ZZZZ"
                     /db_xref="plv:ERIC2_c23480"
                     /db_xref="G5FA31_9CLOT"
     gene            complement(249739..249809)
                     /locus_tag="subassembly_31bins_VIRSorter_scaffold_0-circul
                     ar-cat_2_SIZE_382860bp_prodigal-single_trna_1"
     tRNA            complement(249739..249809)
                     /product="hypothetical protein"
     gene            complement(250517..251272)
                     /locus_tag="subassembly_31bins_VIRSorter_scaffold_0-circul
                     ar-cat_2_SIZE_382860bp_prodigal-single_341"
     CDS             complement(250517..251272)
                     /product="Uncharacterized protein n=1 Tax=Herpetosiphon
                     aurantiacus (strain ATCC 23779 / DSM 785)
                     RepID=A9AYM3_HERA2"
                     /codon_start=1
                     /transl_table=11
                     /translation="MHLCQIIAIESNTKNRVQTELTEAHKVLQRNELFNGHARRYTPK
                     DDDPNSPVGEKLPDENKKVQFNAEALIKQTAEKLTELFDVNATREWGNCKASADIVVD
                     GQTLLKDVPVSYLLFLEKKLVDIHTFVQKLPTLDPGEKWERDVAQDLWSTQPVGGART
                     KKITRPFVLYEATKEHPAQVKEVVEDVFAGTWNTTKYSSALPVSRVNEMLRRIVELQK
                     AVKFAREQANSIEVTGQVVGQAVLGYLFQLSSV*"
                     /db_xref="UniRef100_A9AYM3"
                     /db_xref="hau:Haur_2361"
                     /db_xref="A9AYM3_HERA2"
     gene            complement(251313..252434)
                     /locus_tag="subassembly_31bins_VIRSorter_scaffold_0-circul
                     ar-cat_2_SIZE_382860bp_prodigal-single_342"
     CDS             complement(251313..252434)
                     /product="Putative uncharacterized protein id=3967680 bin
                     =GWB1_Spirochaetes_59_5 species=Methylomonas methanica
                     genus=Methylomonas taxon_order=Methylococcales
                     taxon_class=Gammaproteobacteria phylum=Proteobacteria
                     tax=GWB1_Spirochaetes_59_5 organism_group=Spirochaetes"
                     /codon_start=1
                     /transl_table=11
                     /translation="MSKISQFFVKSNAKFDSREEFLSESKQYKLVVTPYGTSPGCWSY
                     TQGLVYKIGGDTPIAEVQRNYSSFPYLFIDSHPNEHSYLVCGANYQGQTVIELDTGKR
                     RDFVPEEAKKGFGFCWASYKFDVSSQMLIVEGCFWAGPYEFRFYDFSDPMAGWPEIEF
                     DEVYADDKWPTIEADGIIKCYQTESSADEDDDDDDDDEEKERPIVAFKTFRREGLKLI
                     LVEEWISDKEKDVRAKREEAHRKYEQWLKDFKANDSLYVLMKKLAKDPIFKSENGISI
                     GVTYDKWCPHFQGNERRMCRRIHQDEKITLDIEWGVETGPIKLVVYRGGKHIEDKWFE
                     HSVAGMTEAFAYTKMTVRCHESVISRVSQWFQLFARKRR*"
                     /db_xref="GWB1_scaffold_7530_4"
                     /db_xref="mmt:Metme_4565"
                     /db_xref="86109970"
     gene            252526..253245
                     /locus_tag="subassembly_31bins_VIRSorter_scaffold_0-circul
                     ar-cat_2_SIZE_382860bp_prodigal-single_343"
     CDS             252526..253245
                     /product="Metallophosphoesterase id=4000063 bin
                     =GWA2__Bacteriovorax-rel_49_15 species=Acidimicrobium
                     ferrooxidans genus=Acidimicrobium
                     taxon_order=Acidimicrobiales taxon_class=Actinobacteria
                     phylum=Actinobacteria tax=GWA2__Bacteriovorax-rel_49_15
                     organism_group=Deltaproteobacteria"
                     /codon_start=1
                     /transl_table=11
                     /translation="MVWIINLTLEAVKSVYYISKMSQIWFTSDQHFGHRNIIKYSNRP
                     FRDVDHMTTELINRHNSAVAKEDTVWHLGDFALDEKLVKPLLSKLNGVHHLISGNHDR
                     CHSCHSRSTSAKRRYESYGFKEIYEQIMLDLPPLGEVMLCHMPYEGDSRENLRYMEFR
                     PKDEGKLLLHGHVHEKWRFRNRIDTSLSLINIGVDQWNYTPVSTDQIAEAISCVSNTP
                     QFAIFFQPEPLRDNNLQTNQD*"
                     /db_xref="gwa2_scaffold_2975_9"
                     /db_xref="fsy:FsymDg_3546"
                     /db_xref="85795423"
     gene            complement(253154..254059)
                     /locus_tag="subassembly_31bins_VIRSorter_scaffold_0-circul
                     ar-cat_2_SIZE_382860bp_prodigal-single_344"
     CDS             complement(253154..254059)
                     /product="Uncharacterized protein n=1 Tax=Frankia sp. CN3
                     RepID=G6HKW2_9ACTO"
                     /codon_start=1
                     /transl_table=11
                     /translation="MDISKIASKLASNVKQEYSWNIRNSKGDLVGVFSFEASSVEEAK
                     ELFPTKFKENPNMKAEGPFTKTASFSKDAGEGCPKCGCQVIYGLDVWTCPKCGLNGPG
                     TSSSSCGNCSDCKCKNDPIPAETEYSTQPLSERYDYGTNPYVPQKIGFWHSQNEPQLP
                     KVQELIDYSWSRDHRSAVASYLKNGTISNQYKGWSNCRICGVQNGTSELTDGAYVWPE
                     GLAHYIEAHYVKPSEEFIAHVLTKTAEDQTAQQEQTGVIRKTPGKEEYCVKSESNPDW
                     SGGCYPSKAQAEKRLQTVEYWKHKK*"
                     /db_xref="UniRef100_G6HKW2"
                     /db_xref="A0A066ZCM3_9ACTN"
                     /db_xref="ksk:KSE_09840"
                     /db_xref="G6HKW2_9ACTO"
     gene            254115..254747
                     /locus_tag="subassembly_31bins_VIRSorter_scaffold_0-circul
                     ar-cat_2_SIZE_382860bp_prodigal-single_345"
     CDS             254115..254747
                     /product="Uncharacterized protein {ECO:0000313|EMBL
                     :KKL58485.1};  TaxID=412755 species="unclassified
                     sequences; metagenomes; ecological metagenomes.;"
                     source="marine sediment metagenome.;""
                     /codon_start=1
                     /transl_table=11
                     /translation="MLTFKYPMKPMRVDKSIFQRKGGLENYILERKFDGFRCILIVDQ
                     KIKLFTRGKVPMEVPDNLVPQLEALHLKEGTILDGEIWTPTHRGGWRHNKQVRCQITF
                     WDIIKDGIQDISGKPLRDRRECLEGIGWAQDSDIGITMPEKPTLEVCEYIEKIANDFR
                     SGQNSRSGFIHGVVIKKWDSPRRDNAVRCVEHPDWMKIVFDGLTGYEPRA*"
                     /db_xref="A0A0F9FMG9_9ZZZZ"
     gene            complement(254737..255165)
                     /locus_tag="subassembly_31bins_VIRSorter_scaffold_0-circul
                     ar-cat_2_SIZE_382860bp_prodigal-single_346"
     CDS             complement(254737..255165)
                     /product="hypothetical protein"
                     /codon_start=1
                     /transl_table=11
                     /translation="MRFGDLVEKIIPDELVSIFEEAKNWTPREYTSGDDPKIVIQKII
                     NNTKPLGYFDTGLISLAELNNLSWVGTPNNWILIYKQENQGFAKLFNWAENRSLNSAI
                     RHYIQGICLGYPIDNIEKFVMDGFKTSDYKLAVIASRIML*"
     gene            complement(255162..256016)
                     /locus_tag="subassembly_31bins_VIRSorter_scaffold_0-circul
                     ar-cat_2_SIZE_382860bp_prodigal-single_347"
     CDS             complement(255162..256016)
                     /product="Uncharacterized protein n=1 Tax=Polysphondylium
                     pallidum RepID=D3BV63_POLPA"
                     /codon_start=1
                     /transl_table=11
                     /translation="MRALVLSGGGAKGAYQVGALKKWMSEDNLDYDIFCGISVGAINS
                     TYLTQFKQGDPKGAWEKLNGIWERVNSSNVKKSWFPFGALEALWKKSVYNSEPLQQWI
                     ISELNEKTVVASGKQLRIVAVSWNSGESQVATEQTPDIAKWVIASSSFPVMLSPIEIN
                     GQLWTDGGLRQVTPLGEAIKLGANEIDVIMCSNPYGASPYPAAEKSAIPDFALRAIDI
                     MSDEIMRADLKICGLKNDLASLNGPYKNVNIRLLQPSGPLGDSLDFSQTHIQEMFAVG
                     YQDACNLK*"
                     /db_xref="UniRef100_D3BV63"
                     /db_xref="dfe:Dfer_5074"
                     /db_xref="87253356"
                     /db_xref="D3BV63_POLPA"
     gene            complement(256017..257096)
                     /locus_tag="subassembly_31bins_VIRSorter_scaffold_0-circul
                     ar-cat_2_SIZE_382860bp_prodigal-single_348"
     CDS             complement(256017..257096)
                     /product="hypothetical protein"
                     /codon_start=1
                     /transl_table=11
                     /translation="MAITFGQNFIIIDKRWTSLKSEVGNRNTLIQYDENGSCYSIFFI
                     DEQLVYRCNIWKSDFPNPPDYTQQQNDDDLADFETNYKSSSNKPLLPRDAGIPTQVPL
                     PRTGSETVQITHNFCDATTWWTQSERVTDEILTDSGDGLIWNSANIRWVDLIHGKIFG
                     EDWVSQNAPHGYAVVVTVDGVTKTQRTPFADSGGDYDIDYKLGKITFFLSQAGKTVTV
                     SYSYANGSEWRLIPDAGMRIDIEGAEAQFSKDVVLNDNILYEFWGYDPNNLPNKMLYG
                     VAIYKKFVNYIDEAYGSYPVVPSIGGTKRGVQQEIYGFPFRYGTIRSLFSSQGLELHV
                     RLQNDQEFGGEHSTATLYCTVKVDN*"
     gene            complement(257106..258149)
                     /locus_tag="subassembly_31bins_VIRSorter_scaffold_0-circul
                     ar-cat_2_SIZE_382860bp_prodigal-single_349"
     CDS             complement(257106..258149)
                     /product="hypothetical protein"
                     /codon_start=1
                     /transl_table=11
                     /translation="MPVQFGSALSQISTDWTTFKSVVTAKGLSIQYVQDLVTYTIFAF
                     DGPLAYLCCIWLGEVPDGVINSGYSQAQNDADKTDFETNYKPIANSRLVRTDRFGGNV
                     QTPFQFLSSQGVVPGLSSGLVPGYVSTASASAVAVRATTYTPGTSNARRSLKSTSAND
                     TNTGTGARTVKITYFDQALNGPFYITVTLNGTTAVDTSATDICFIEHLEVVTSGSGTS
                     NVGVVTLYSATGGGGGSAMGSIAIGDNRTFWAHHYVPPGVTCFLFGLRCGASAVAGSS
                     FLAIQRNPCTPPNPMLNVSGYIRHGAAGSLMVDVDWDIPIAVPGPCLVVAMEKPDTTT
                     ASVAHTGFDYIQF*"
     gene            complement(258153..259022)
                     /locus_tag="subassembly_31bins_VIRSorter_scaffold_0-circul
                     ar-cat_2_SIZE_382860bp_prodigal-single_350"
     CDS             complement(258153..259022)
                     /product="Uncharacterized protein {ECO:0000313|EMBL
                     :AKH47338.1};  TaxID=186617 species="Viruses;
                     environmental samples.;" source="uncultured marine
                     virus.;""
                     /codon_start=1
                     /transl_table=11
                     /translation="VALKTFILDAALGIAATVKDSFTSATAEDRALVVTLSPNQQPIP
                     VTSAALNASAGLVAGLVALGGGSAGTLNAIRATTYNEQTTNAARSISSSSASDTAASV
                     GAQVVDLVYFTSDGSGPYTDQIVLNGTTPVNTQNDVCFIEKMVVRRVGSTGRNVGTIT
                     LFASTGGGGGTVGTIGIGNLVAAQGDNTTLWAHHYIPVGKIASLSTVVAGMAVGTGSA
                     TGTYFLKAKKLGVSNAAEILISDLLIVATGAGLVRQLGIAIRVLGPAKITGYAVPASN
                     NTTCDMSFDYSEI*"
                     /db_xref="A0A0F7L6Z5_9VIRU"
     gene            complement(259035..259571)
                     /locus_tag="subassembly_31bins_VIRSorter_scaffold_0-circul
                     ar-cat_2_SIZE_382860bp_prodigal-single_351"
     CDS             complement(259035..259571)
                     /product="hypothetical protein"
                     /codon_start=1
                     /transl_table=11
                     /translation="MTMIEDGTGSGRKAEVDDRNHLHVHAYSVLELEMINEKDGQVFD
                     IPLDAVAPSGATYFFVLQNNGQSTYAMYKILIASSVAGVFRLEKVTGTPAGGTSVTAN
                     TMNLGKVSVLDSVLLQTGASITGLTASNPLKLLYLPANQLLQLDIPSRIYMPPGAMLA
                     LKAPVGATVNGDLLIYRE*"
     gene            259742..260362
                     /locus_tag="subassembly_31bins_VIRSorter_scaffold_0-circul
                     ar-cat_2_SIZE_382860bp_prodigal-single_352"
     CDS             259742..260362
                     /product="hypothetical protein"
                     /codon_start=1
                     /transl_table=11
                     /translation="MQRISRAADLDAARIHQLHTARFANQSRVDLCEARSSPAENPAH
                     RDRTAESREYGEALDARLRDDAARHRHPNDGHPIARVHLLDRELERRKGAGRCGLHVD
                     EEADLRCTVASEDLLTTRHDGRVLVNGLLVGIQKNGTRIKKKYAWHDLHVPRPSIISQ
                     QTVCIGISYGGLSRNCDPIGCKDLANLRRNLAARVGVVDRFNLSCI*"
     gene            complement(260189..260914)
                     /locus_tag="subassembly_31bins_VIRSorter_scaffold_0-circul
                     ar-cat_2_SIZE_382860bp_prodigal-single_353"
     CDS             complement(260189..260914)
                     /product="hypothetical protein"
                     /codon_start=1
                     /transl_table=11
                     /translation="MAVPISWTDIVDVDIVDAFELASDGTAVYVILTVVSTTTGTKVV
                     VVNLAADGEGILYGKDHPAEVDDTVVITGTSGGSGDGTFTIASIIDDTTFIVNEAIGT
                     STGGSATFMYPVGAGKVGFDPTGLLHTTATNVQDAIKDMDTAISASGVTSDDFLLVVE
                     PPAPHNNYTNTKTGSIITQEVWQRLDTTKIKSIDYTYTSGKVSTEVRKIFAANGITIT
                     AQATITYTYANGLLTDYAWSRDV*"
     gene            complement(260927..261301)
                     /locus_tag="subassembly_31bins_VIRSorter_scaffold_0-circul
                     ar-cat_2_SIZE_382860bp_prodigal-single_354"
     CDS             complement(260927..261301)
                     /product="hypothetical protein"
                     /codon_start=1
                     /transl_table=11
                     /translation="MEETPATVLVKLRARMNDLLRMGLVTPEGFGMYQQTVLQLLQEF
                     DRRKQTCFQQAEQLRAQAAASESQGHAFSVCGSILFSIVNGYIDLEEKRIREEQERAK
                     ECEQPVPEESASGAKIKTSKKK*"
     gene            complement(261310..261552)
                     /locus_tag="subassembly_31bins_VIRSorter_scaffold_0-circul
                     ar-cat_2_SIZE_382860bp_prodigal-single_355"
     CDS             complement(261310..261552)
                     /product="hypothetical protein"
                     /codon_start=1
                     /transl_table=11
                     /translation="MFQKADLIIKEVQPPHSYWCKSGHRAPATFHRNGLAGADQPIKF
                     FQVASVKMPNVNGVYCEPCLIVANAMKREEVKLKPR*"
     gene            complement(261566..263584)
                     /locus_tag="subassembly_31bins_VIRSorter_scaffold_0-circul
                     ar-cat_2_SIZE_382860bp_prodigal-single_356"
     CDS             complement(261566..263584)
                     /product="hypothetical protein"
                     /codon_start=1
                     /transl_table=11
                     /translation="MAQFSRYNALDQLLDVAGSVRQAGDRLLTDETGGLGSPVIINSG
                     VLGTITAFSTPNLTVGGLTGQSGASVGTLISLRNAEKAGNNGVFRVLVNNSATSNDLD
                     DAGGYFPDGNSGALVWEQYSSGNGVTISAVAAGIVTVTGLASMTVNSVGGFITISNAA
                     TVANNGTFLITEYVSATSVKYANSAGVFPDANSGSIRYIERLAYSLNDDLDMERSDRA
                     YIKGVAYDQPIPSYSRPTLTGVSIPAHLTNIAGKTLDAFARSVSRGQFNWAVEATYTD
                     IYGVGAFKHSNASDTTGVPCFDAAPWVGDYNTCYVEVVDTLTGNQLEVLAGPQQGQQI
                     FGVTRAGAISVSPNSVDIKWYSCPNGGNIATSSTAYTWEQGIATAKTGTTAVTVVAGA
                     NGASAITGLTAGGFVTPADVGTWLTFTGLANGANNGTFVIISVQSATAVTVQNAGAVS
                     EGPTAAVTWTQYTKTQPTFVNLTYGFNQRLDQLDQNAFRFPMASGLVGDADLRQDIID
                     IQSTGGWADGTTDLSGYLTNTGANFVFFTLPGGAGDTVVAALNALNLQIGNRTYSPLG
                     VLTNGQSITASLQALNNAISASNVTRYITRLGAAAPANVAITLPGGATYTLDGTNNGL
                     NLWVWWRGILRDPGTVVNGDDYAETSTTQITPYSNINKNDHINFFVLM*"
     gene            complement(263596..263934)
                     /locus_tag="subassembly_31bins_VIRSorter_scaffold_0-circul
                     ar-cat_2_SIZE_382860bp_prodigal-single_357"
     CDS             complement(263596..263934)
                     /product="hypothetical protein"
                     /codon_start=1
                     /transl_table=11
                     /translation="MVPPLQNPRGTRKKAPPSGAIILGIFLTGIKNGINRVFNTPTYF
                     RTPSSLIQTIEVFHNGRRLFLDMSNPNPQSSDYSISESGGVGTGFDTISFLTFAPSSR
                     SVIVANYITA*"
     gene            complement(263939..265249)
                     /locus_tag="subassembly_31bins_VIRSorter_scaffold_0-circul
                     ar-cat_2_SIZE_382860bp_prodigal-single_358"
     CDS             complement(263939..265249)
                     /product="hypothetical protein"
                     /codon_start=1
                     /transl_table=11
                     /translation="MTTFLTRSTLSRNDLRLFLTNENGYMQDAVSVRWTLYDKSGVKV
                     SGRSLPAIKRSVGTYYAPLFADVPNGNYSVKWEIQPDFNSPVYERVEQVFIVDPSSYC
                     PGGPINSQAIPISGRFTYLSGSTLGPGDLPLYLKDQNGYLRDAYAVFWTIFRPIQAFD
                     CNYDPYSKLRYGLPCHSGPKPLVGPDCQEIPITPKTSAIHLGLGEYYASYFVCLPSGD
                     YKIRWEYQETVDLPFQSFSYGFSVINPASPISIVEPLCKFPKQVPCSLGSFVPYLTNN
                     CACSPSGILPVPMPTPSTNCCGFEISRIVHISPITLPAAGAFTNQTSFGIPTLTRNIT
                     FYITYARGFAGGFPTFKLLWGNGTEESQEALVDLEFNLSSPSASQPMYLQQLDGPAPS
                     DNNPISYTLETSIPGGVKTVRLVASEKGVPGTPGTIGITLTASS*"
     gene            complement(265253..265642)
                     /locus_tag="subassembly_31bins_VIRSorter_scaffold_0-circul
                     ar-cat_2_SIZE_382860bp_prodigal-single_359"
     CDS             complement(265253..265642)
                     /product="hypothetical protein"
                     /codon_start=1
                     /transl_table=11
                     /translation="MSRLLPSASLIRDQVDYYDPTGSVNRALGVTFSQITLQIFVDNS
                     KLLWPIVDGTLTADSSISAGTVYLNGVSGSPGFYSLRFFPDKVGFWKLSLLNTTFNQE
                     VIKEYDVVPAGTFGPTSSGLNASFFKP*"
     gene            complement(265670..266677)
                     /locus_tag="subassembly_31bins_VIRSorter_scaffold_0-circul
                     ar-cat_2_SIZE_382860bp_prodigal-single_360"
     CDS             complement(265670..266677)
                     /product="Excinuclease ABC C subunit domain protein n=1
                     Tax=Acidobacterium sp. (strain MP5ACTX9)
                     RepID=E8X0R5_ACISM"
                     /codon_start=1
                     /transl_table=11
                     /translation="MDKPIKWTVYCHTHIESGRHYIGLTKLTIVKRWNRHVYAANKVK
                     DGKPYVTSHFPNAIRKYGKEAFTHHILGICNTIEAANLVEECWIYLLETRNPEKGFNI
                     AKGGACKSNPIRKNPWSDPEYRAKSLAAVKLKLQDPMFLANLSSASKLMWQDSDFKSR
                     MSQISKEINSRPEVKAKISAANLGRIHSPEARAKIRTANLGKTRSEQVKNKMSEILLN
                     LSQNPEYIAKLSAASKSKWADPNFRLKFSLSNKSGTPAVRKKLSLKFKGKIIGQETKQ
                     KLSEFYRLKREQRPFYATHYLCKHHGPVLYEDCYRYVRKNGNTGFICKLCKAQSAKRG
                     L*"
                     /db_xref="UniRef100_E8X0R5"
                     /db_xref="A0A0F9H9B0_9ZZZZ"
                     /db_xref="acm:AciX9_1970"
                     /db_xref="E8X0R5_ACISM"
     gene            complement(266704..266946)
                     /locus_tag="subassembly_31bins_VIRSorter_scaffold_0-circul
                     ar-cat_2_SIZE_382860bp_prodigal-single_361"
     CDS             complement(266704..266946)
                     /product="hypothetical protein"
                     /codon_start=1
                     /transl_table=11
                     /translation="MNQETESTLETHDIYLAAYLMLSGCILVRKRAQGMRQFFIFSNP
                     GGPIKELRDAYFSGTALVKPHDYAQKLIACKQLLFE*"
     gene            complement(266959..268698)
                     /locus_tag="subassembly_31bins_VIRSorter_scaffold_0-circul
                     ar-cat_2_SIZE_382860bp_prodigal-single_362"
     CDS             complement(266959..268698)
                     /product="Putative Hef-like homing endonuclease n=2 Tax
                     =Campylobacter phage CP81 RepID=G8GIX8_9CAUD"
                     /codon_start=1
                     /transl_table=11
                     /translation="MLTVSPGQPKLSPGSMKLAYFDCSCGHDNVLKCWSKVIRGHTKT
                     CGKCNLLTADHFKNTKYGKLTMRDPHDFTRGSNKKVWWICDCGNQTFIQVNVVTRSGI
                     KSCGKCNVLTKEHFEFKKYYKLRMKDPISIHSGSGQKVWWVCDCGKEVFLSVIDVTRF
                     HAKSCGKCSVLSKTHWETTKFGRLRLADPIDLCVYSNKKVWWICDCGNRVCCIVQNVV
                     RGRTSSCGRCRQNIDNWYAQNKNAIKQLKTPIDPTQIPQDGLVSLDVIDKMRKPFRAI
                     CGSCGSEYEPRWEKIKLGISLTCGCSTNRISSAQKEIANFIESLGLKVKLEHQVGSLV
                     YDIFISSNNLLIEYNGLRWHSQNQSKSRDKTKYQNAIHAGFKYVMIFEDEWLSNKQKV
                     EQLLKNRLNLNVCVSVKPSKCDIRKIKSNETDRFYQIYHYIGTVKAKINYGVFYDGKL
                     IACVSFKKPTRQSKRDWELVRMTSDPNYRVHGIWSKLIKLFTCEYSGSIVSFSDNRLF
                     SGIVYQKMGFKFDGEVPPDYYWVKGNKRYHKSGLRKTRHEKTLGLTETQLREAQGYRR
                     IWDLGKKRWVFDN*"
                     /db_xref="UniRef100_G8GIX8"
                     /db_xref="S5WJM9_9CAUD"
                     /db_xref="G8GIX8_9CAUD"
     gene            268738..269028
                     /locus_tag="subassembly_31bins_VIRSorter_scaffold_0-circul
                     ar-cat_2_SIZE_382860bp_prodigal-single_363"
     CDS             268738..269028
                     /product="hypothetical protein"
                     /codon_start=1
                     /transl_table=11
                     /translation="MSLQVLCSYQYPVLLVCITTDSLIPNTSFGIFLEFPLPFESFLP
                     FVYLYQIVIKPKITRLIKLKCMFVTVYFFAFFACMLYRFLDHKSYKHEILLC*"
     gene            complement(268910..269770)
                     /locus_tag="subassembly_31bins_VIRSorter_scaffold_0-circul
                     ar-cat_2_SIZE_382860bp_prodigal-single_364"
     CDS             complement(268910..269770)
                     /product="Endonuclease n=1 Tax=Clavibacter phage CMP1
                     RepID=D0U234_9CAUD"
                     /codon_start=1
                     /transl_table=11
                     /translation="MELKPIWTIYLHIHIVSGRRYVGLTKKTWRQRWNDHCHAAKFSK
                     GGRWHFPNAIRKYGKEAFSHHILEVCDNVDLANFLEERWIELFETRDPRFGFNIAKGG
                     AHIPHPKKNPMDRPEFRAKALTNLAKANSITTSERSVRTKKLWSDPEFRGKITASNRT
                     IYTDPVVKNRAISAMKESFARSESVEKRSNSSKTMWKSEEFRVRNAELWQDPSFRDRC
                     QIGLIHGSSLNKSKTHCPNEHEYSPENTYINTKGSRVCRTCDRENGKAYMRRMRKNKR
                     LQTCISILLA*"
                     /db_xref="UniRef100_D0U234"
                     /db_xref="A0A0F9H9B0_9ZZZZ"
                     /db_xref="D0U234_9CAUD"
     gene            complement(269805..270614)
                     /locus_tag="subassembly_31bins_VIRSorter_scaffold_0-circul
                     ar-cat_2_SIZE_382860bp_prodigal-single_365"
     CDS             complement(269805..270614)
                     /product="Uncharacterized protein {ECO:0000313|EMBL
                     :KKM07710.1}; Flags: Fragment;;  TaxID=412755
                     species="unclassified sequences; metagenomes; ecological
                     metagenomes.;" source="marine sediment metagenome.;""
                     /codon_start=1
                     /transl_table=11
                     /translation="MRVGMVRSDISHLYLNDVENRSQRAFSMEPPGQSRYFHKPTDLE
                     FATMLATYGKLTIRGTDVAATVDTTVANGTKLNIRTTSSSVFTQVTVSSSAVLAKTQI
                     VTELNLAFTNAGLGLVARISGVNQITIDTTAGGPNAYVEISAGSPSAAALHTVVGLAA
                     AATTGLSVATLKAAIYPTPVTINVAPATINALSTFSLLAAAAQTALDNAVADTVAPSL
                     VETGPVLLSFVYGVMSKLRVASFQPGGARIGLPAGIAAAIVENDGVTPFTV*"
                     /db_xref="A0A0F9H9E6_9ZZZZ"
     gene            complement(270651..272621)
                     /locus_tag="subassembly_31bins_VIRSorter_scaffold_0-circul
                     ar-cat_2_SIZE_382860bp_prodigal-single_366"
     CDS             complement(270651..272621)
                     /product="Uncharacterized protein {ECO:0000313|EMBL
                     :KKL77375.1};  TaxID=412755 species="unclassified
                     sequences; metagenomes; ecological metagenomes.;"
                     source="marine sediment metagenome.;""
                     /codon_start=1
                     /transl_table=11
                     /translation="MIGSSHKFIDSAQTQNNFGYKPDSLSFGSRKPIIVICEFCGITF
                     QTSFKYLNAHKSRTAHEKSIICVVCKGLVSAYIKCGSGLTKREFWNKHKYQLNLNIDS
                     IDIKQTISKFGYSNLNVNAISSRRIIVKCQFCFIDYETSLISFHKSKYACCIKCAAIA
                     NGYSKQNKIKDKHIFYSQYNANICKLKEIYPFIIHPRSDKRIEIQCDFCHNLINKQIK
                     YINYDKNHTVCYRCSSIAHQYSGQHEIRDKHEFWKIKFLEIDLSKVDIQGTIDKFGYN
                     PQDNPIRNKKLCIYCCFCHKTHQTYCAYFIKKKFRVACADCKHLKNAETNRLKYGVSN
                     VMGAQAIQDKLRNPSTERIIESILTNKYKMNFIRNFEVPINHEKSYSFDFYLPTINLL
                     IECQGDYFHNFKKNGYSGTPKDRAKSSFVEMHTNYKLVHIWEHEIHLGRINKILNYHI
                     YNATEEPIEIKSVNDLQFKRIPDVEAHTFLSSYHYLGNLGTASTCYGCFYNNNLISVC
                     TFGGTTRQSTYKKVNSSVNSNFGPKQLKELRRFCIRPNVKYARLASTLIRSFTMLYKS
                     EHQDVCAVISFADQTVGDVGTIYKYSGWKPLANTEKSYHYLDPVSFKMIHKKTVWNCA
                     NQAHMKENDFVERMNLTKVEELPKYMWIKNFV*"
                     /db_xref="A0A0F9H6W7_9ZZZZ"
     gene            complement(272675..273223)
                     /locus_tag="subassembly_31bins_VIRSorter_scaffold_0-circul
                     ar-cat_2_SIZE_382860bp_prodigal-single_367"
     CDS             complement(272675..273223)
                     /product="Uncharacterized protein {ECO:0000313|EMBL
                     :KKM07708.1};  TaxID=412755 species="unclassified
                     sequences; metagenomes; ecological metagenomes.;"
                     source="marine sediment metagenome.;""
                     /codon_start=1
                     /transl_table=11
                     /translation="MPITLFRVINQQTIIRSILLDKLDDGQANTEGYAQRAKQKVYVP
                     YVNPLDTAVKGYTDLVPTDRVLLSTDRGTIKGLSDEGRVSFFAFSSSLIAAPVVTSAV
                     NAVGFTTIGGTTFLSVTPDLTYVTFTNLVGVTQVVPQSAFGVHTATSIVIADGVITIG
                     VPGVGWKVQVKANSRNSNLFTL*"
                     /db_xref="A0A0F9K974_9ZZZZ"
     gene            complement(273257..273913)
                     /locus_tag="subassembly_31bins_VIRSorter_scaffold_0-circul
                     ar-cat_2_SIZE_382860bp_prodigal-single_368"
     CDS             complement(273257..273913)
                     /product="Uncharacterized protein {ECO:0000313|EMBL
                     :KKM07707.1}; Flags: Fragment;;  TaxID=412755
                     species="unclassified sequences; metagenomes; ecological
                     metagenomes.;" source="marine sediment metagenome.;""
                     /codon_start=1
                     /transl_table=11
                     /translation="MARYLSVYRRRTNLVDLFLNVRPNAAFYTFKAADNFDAAFTAFQ
                     DVPAAGFRSPSVIDTGFTDSQFRGKTRFIFNPTDYTPTVAAVDDTKPFYVLISQVDVD
                     GTVHADEAMHLILPYSSQPNRPVILAGVVPIGATIANSVEIQLPMQCQNFKFQVNSGN
                     DLMVAFEPTAPEFVVYPITTNFSTYDQTYPSFSQVFMRGDGGASTMSASFAMRNNPLY
                     *"
                     /db_xref="A0A0F9HX74_9ZZZZ"
     gene            complement(273942..274343)
                     /locus_tag="subassembly_31bins_VIRSorter_scaffold_0-circul
                     ar-cat_2_SIZE_382860bp_prodigal-single_369"
     CDS             complement(273942..274343)
                     /product="hypothetical protein"
                     /codon_start=1
                     /transl_table=11
                     /translation="MPTFMFKCSECEHTQEDICLISERDTHHPICEKCNKSCSYTWHP
                     YVPQFILKDGASGSWPSKGERFKKFRAKQSELVQKRQEDRYGPGLTLTPNFNGHETES
                     WREAQSVAEREAGPEVAATYTEKVVKEKSST*"
     gene            complement(274352..275350)
                     /locus_tag="subassembly_31bins_VIRSorter_scaffold_0-circul
                     ar-cat_2_SIZE_382860bp_prodigal-single_370"
     CDS             complement(274352..275350)
                     /product="Uncharacterized protein {ECO:0000313|EMBL
                     :KKK65399.1}; Flags: Fragment;;  TaxID=412755
                     species="unclassified sequences; metagenomes; ecological
                     metagenomes.;" source="marine sediment metagenome.;""
                     /codon_start=1
                     /transl_table=11
                     /translation="MPNGFMLSEAAQYAYSCQDVFPDTLSFALAIPDHLKQLFLVPVK
                     IELASDLTPIIAARIASSRLADGTSPDGLTEESDLFGTKTFTYNDLEPTVPSSEPGSI
                     FNQDEADAITHHQEYNYDQNILVPSDTSYLSDIDITQYMDYPYRTKEKPVRHSSIIPV
                     IIVKIAVKPESLETHAPPKIKDNAESCSVKFTSYDKKRKIYTFEVKCKKGPRTVQAAL
                     SDIDNVTMFCDCPFWRWNGPEFHAKQNKFLLGPPIGTAGPPNVRDPDRKFWLCKHTYA
                     VLKRLEEFVSEVVQENWDMNDEELLAQVDKEWDRLEGVSRIPADKLKEEIDVEVKE*"
                     /db_xref="A0A0F8ZG47_9ZZZZ"
     gene            complement(275431..276876)
                     /locus_tag="subassembly_31bins_VIRSorter_scaffold_0-circul
                     ar-cat_2_SIZE_382860bp_prodigal-single_371"
     CDS             complement(275431..276876)
                     /product="Hef168 n=1 Tax=Campylobacter phage NCTC12673
                     RepID=F4YAI8_9CAUD"
                     /codon_start=1
                     /transl_table=11
                     /translation="MVRPFEQSILNPDNITNGKSIVEVNCVVCKSVLKISFKQFKYKI
                     KNGSALQCRSCSIKKLWNCVEYREKNSQSQSKAWANHDLRSKVSEKTKQLWQKSDYVN
                     KQKEIHADPDYINQTSRDSQLLWMNPDFRAHQKQIRSDPNWIHGQSERMKSLWTRDDY
                     KKKVAAGLSKVFVKGFQSSIEIVTYNLLKMMGIDFEQQKVIGPFVFDFYLNKYDIFIE
                     CQGEYWHSINNVVLKDEVKLNYLKKSRPDSKLLYLYERDFLNPKIIEHKIKLFLGIIP
                     TIELCEFDLKNVEIIEINSKLKCKQYRSIAQEFLDSYHYAAFGRSAKIVYGAYLNDKL
                     IAVCKFSAPIRNEIATSMGFLHTQILELDRFCIHPSYHKKNFASWFIARCSKKIFATM
                     GSIKRLVSFADTTYGHLGIIYKAANWKELHRTKPDYYYVSSDGWILHKKTLYNQAVKM
                     SMTERGYVDKYDYKKLFGKEKIKFYIDNKFM*"
                     /db_xref="UniRef100_F4YAI8"
                     /db_xref="A0A0F9IYS3_9ZZZZ"
                     /db_xref="F4YAI8_9CAUD"
     gene            complement(276893..277273)
                     /locus_tag="subassembly_31bins_VIRSorter_scaffold_0-circul
                     ar-cat_2_SIZE_382860bp_prodigal-single_372"
     CDS             complement(276893..277273)
                     /product="Uncharacterized protein {ECO:0000313|EMBL
                     :KKL79722.1};  TaxID=412755 species="unclassified
                     sequences; metagenomes; ecological metagenomes.;"
                     source="marine sediment metagenome.;""
                     /codon_start=1
                     /transl_table=11
                     /translation="MIAKTASVTIYIQEELSDARLRCEELKNHIIQAMELVEASKQKD
                     HIYAVAGEMIHAIPETLLKLERALQAAAMAVNKFDYEELRQILRPEKVDQLEQVLEEL
                     RLKIPRRTGDKIQLSIDPDDYDTE*"
                     /db_xref="A0A0F9HX89_9ZZZZ"
     gene            complement(277306..278313)
                     /locus_tag="subassembly_31bins_VIRSorter_scaffold_0-circul
                     ar-cat_2_SIZE_382860bp_prodigal-single_373"
     CDS             complement(277306..278313)
                     /product="hypothetical protein"
                     /codon_start=1
                     /transl_table=11
                     /translation="MDAIKWQRHNYIKFYAKMKIRIGGSHPMDINQGDEFEYDGSILK
                     YAGTETAQPHIRGAIVGGWASTTPDDDVHIDAIVPSRSVAKSQTVNTDLGKGVQRHSS
                     NNIRTSNQDENVVFNVADRKEDPENIKSQPKKLVRSETEQQVRGMKVQKSLLESQDAV
                     TVGQVRTSSHLKVDVSSSDGSRKADELDNMVRGKPHLYKQNLQQNIEREGVTIKTNIK
                     QLKDSINVDGEEGKVIAQVRNSNRRNSVEGIEIKDTSNPSKPKKVESSIKLSPKVRIA
                     KAIDPNFPVDWSFEGKLAERLDRVKQHGTTQKFLEALYAAEGDQFRKTLEKEFPDQFG
                     G*"
     gene            complement(278380..278697)
                     /locus_tag="subassembly_31bins_VIRSorter_scaffold_0-circul
                     ar-cat_2_SIZE_382860bp_prodigal-single_374"
     CDS             complement(278380..278697)
                     /product="hypothetical protein"
                     /codon_start=1
                     /transl_table=11
                     /translation="VDTILNEIRITSAIRESGLSLDSIVNISDGTHTVYGPQFYQQEL
                     VESHLIEQARAQGCYVFKVNCSNAFNLTHGHGGSSPHYIYFIGKTEWDILDRILIAYV
                     FCV*"
     gene            278788..279024
                     /locus_tag="subassembly_31bins_VIRSorter_scaffold_0-circul
                     ar-cat_2_SIZE_382860bp_prodigal-single_375"
     CDS             278788..279024
                     /product="hypothetical protein"
                     /codon_start=1
                     /transl_table=11
                     /translation="MDKAKERPRQKRRNAAKLISDIERAGGIIMKCGCFLHAKTNDLR
                     IYLETVGPKNFLDAINSIEQYNNECNINHDRPSD*"
     gene            279005..279499
                     /locus_tag="subassembly_31bins_VIRSorter_scaffold_0-circul
                     ar-cat_2_SIZE_382860bp_prodigal-single_376"
     CDS             279005..279499
                     /product="hypothetical protein"
                     /codon_start=1
                     /transl_table=11
                     /translation="MIDLVIDLLKTSKYETIESALRSLDINERDKILTLISEIINTPV
                     FLIGIWEEGAGSNMKKKLEVLNEVKVKLNKINEPRENLKKIINNESDFGRVLMPTKLL
                     RNLWTLGQIIDQFLKSKQVNDEYELVISDIMRDSAEWVRYSNERWPEQETSVQSIPLE
                     SPPF*"
     gene            279501..279734
                     /locus_tag="subassembly_31bins_VIRSorter_scaffold_0-circul
                     ar-cat_2_SIZE_382860bp_prodigal-single_377"
     CDS             279501..279734
                     /product="hypothetical protein"
                     /codon_start=1
                     /transl_table=11
                     /translation="MYSVWAFILRFGIEIHLTSTLVSVDIGQAGISANFGPGSPPPIS
                     VFEAHLPARPTNWHQISVGWDPIDGFGIFIHHE*"
     gene            complement(279718..280206)
                     /locus_tag="subassembly_31bins_VIRSorter_scaffold_0-circul
                     ar-cat_2_SIZE_382860bp_prodigal-single_378"
     CDS             complement(279718..280206)
                     /product="hypothetical protein"
                     /codon_start=1
                     /transl_table=11
                     /translation="MALSLKRGSGRVFSGENWKLASESKWEYQKLYVPNGCEPYVGSR
                     DIDGQEFSVFKCLDDDFFAQPTEICRLPEPKDPMEIVYFSYPQVDKERSKKSLNKKET
                     TQSGLVFSGKNWKLAGISKWKKSNGIIVSGLGNPVGIHVINDKNYQVYKSSLGFVAIH
                     DG*"
     gene            280270..280707
                     /locus_tag="subassembly_31bins_VIRSorter_scaffold_0-circul
                     ar-cat_2_SIZE_382860bp_prodigal-single_379"
     CDS             280270..280707
                     /product="hypothetical protein"
                     /codon_start=1
                     /transl_table=11
                     /translation="MKVTNVSNTRIYLKDLYLTRESQTEGRRSEDRYLGPGQSAYLPD
                     TSDVLRSAQKGDLYKFVQIGKLILNDSTTLTAFPGPGNSVIINHNLGYPPSIIVLKKV
                     LVGPVITWVDATGTVDITHNALFTSVTITNVVALSIDFLIRVG*"
     gene            280708..281511
                     /locus_tag="subassembly_31bins_VIRSorter_scaffold_0-circul
                     ar-cat_2_SIZE_382860bp_prodigal-single_380"
     CDS             280708..281511
                     /product="hypothetical protein"
                     /codon_start=1
                     /transl_table=11
                     /translation="MPVSPADLKANPFGTILAAINQGSGVSTTSITYEIIFTSITGRN
                     RYYIPVGNMFLDAASESEFFIDQGSGYNQQFYGPDYSHARRTGDGTPLSVNDAAIGVS
                     VDGGAVSAGWFLKFSWIERRLLIDPPSIAKVRVPADYTISWQSNSITPPNGVRIPNYQ
                     GTQVEFWRQTKRDGGQRGNLLNPGVITREGRRYLPYYRGPVDQFIFDTSEFAATQTRA
                     RRHFRVCYYDPTTGARSGLSNDIIVVCNDMQNDRVNGRTTRKASSVWIE*"
     gene            complement(281639..284017)
                     /locus_tag="subassembly_31bins_VIRSorter_scaffold_0-circul
                     ar-cat_2_SIZE_382860bp_prodigal-single_381"
     CDS             complement(281639..284017)
                     /product="Uncharacterized protein n=1 Tax=Serratia phage
                     phiMAM1 RepID=K7YIT8_9CAUD"
                     /codon_start=1
                     /transl_table=11
                     /translation="MKTTSLKISDSLYLVHQVLDTKAPAKPVEVATNHITVIDCSGSM
                     SGDLPQIRTQLKKKLPKLLKEKDTLSIIWFSGRKEFGTLIEAEPVSTLADLKDVNNAI
                     DRWLKPVGLTGFKEPIEEVSTLIKRVGKKTPGAVFSLFFISDGCDNVWARPDILKAVE
                     NTAGGLASATFVEYGYYADRPLLTQMAEKAGGQLIFAEDFDKYAPAFEAVMQKRPTGA
                     PRVEVQLMSDTVGGFVWVMSTDGDLTTYGVDSGKVNIPEDTTEIVFLSASSVGSKHNE
                     TLAELAESEFKDPKQATLEVQNAYAAVSLFSVRMKPNIVLPILKALGDVGFIEEFGGL
                     YGKQKYSMFMDMAKSAALNSSLRFKKGRDPNRIPRDDAFTALELLQLLSSDDQNRVIL
                     DDPNFKYSKIGRGRVDSSENLTADELEEIQKLTARIASEKDVKKIKELQKQISDITDK
                     KQPALKFVQDDEEAKKGYTISSLTFNEDKPNVSILIKKSGTVDLSSRLSDNLKGKVPE
                     KFPTSVYRNYAVIKDGLINVKTLPMKLSDATTSKLNEFLKSGQASKSLVNGADAIPTG
                     ADVVLLQVDALPVINRNMVKDVSAKEFFRRQWDLQKAQAAQKIYNSFHKELLPQVKTK
                     GFADSYGQEAADWLKEQGFTDYSGFSPKSVQAEAKDMYLAKELKVSLKGFSKLPSLKE
                     LKEMIAKNKMNASGQLMLPYLKEVEDFLSSAAYTKAAAKEKVLEAWLDGQMKDARSKT
                     RKLIYEIARTTFTLIVGQVWMFDSIDENTMTIEVDGVKVECKAEMRETEIKI*"
                     /db_xref="UniRef100_K7YIT8"
                     /db_xref="K7YIT8_9CAUD"
     gene            284095..284595
                     /locus_tag="subassembly_31bins_VIRSorter_scaffold_0-circul
                     ar-cat_2_SIZE_382860bp_prodigal-single_382"
     CDS             284095..284595
                     /product="Uncharacterized protein {ECO:0000313|EMBL
                     :KKN72149.1};  TaxID=412755 species="unclassified
                     sequences; metagenomes; ecological metagenomes.;"
                     source="marine sediment metagenome.;""
                     /codon_start=1
                     /transl_table=11
                     /translation="MAFIGFTVPPDVAKLLLDIDVPGDKAKPHEMHVTLAYLGKNTPT
                     AETLKAAAACQIITQNTKPLRCAAAAVGSFPENPEDGFPIISRIVSPDIYNFRSRIVK
                     ALKHVGVEFSNRYPEYKPHVTLAYAKESLPYFKINSIIWTVTSIFISGGDDRIGEKMV
                     TILPFG*"
                     /db_xref="A0A0F9SYX4_9ZZZZ"
     gene            complement(284592..284798)
                     /locus_tag="subassembly_31bins_VIRSorter_scaffold_0-circul
                     ar-cat_2_SIZE_382860bp_prodigal-single_383"
     CDS             complement(284592..284798)
                     /product="hypothetical protein"
                     /codon_start=1
                     /transl_table=11
                     /translation="MIRAKRVKVPEFKIFSKPIVRLLDIKSRKFRLIDILCPVCGLTC
                     PDSLLGHIYEMNDDAHTIYLVCEI*"
     gene            complement(284795..285013)
                     /locus_tag="subassembly_31bins_VIRSorter_scaffold_0-circul
                     ar-cat_2_SIZE_382860bp_prodigal-single_384"
     CDS             complement(284795..285013)
                     /product="Translation initiation factor IF-1 n=1 Tax
                     =Desulfarculus baarsii (strain ATCC 33931 / DSM 2075 / VKM
                     B-1802 / 2st14) RepID=E1QG00_DESB2"
                     /codon_start=1
                     /transl_table=11
                     /translation="MSRDDHLEFEGLVEETRGGGKYLVKTSLGTIVLAQLSGRMKSNH
                     IRVIPGDKVKVAVSPYDTSHGLITYRGK*"
                     /db_xref="UniRef100_E1QG00"
                     /db_xref="dbr:Deba_1242"
                     /db_xref="A0A0F6SHK0_9DELT"
                     /db_xref="E1QG00_DESB2"
     gene            complement(285415..285921)
                     /locus_tag="subassembly_31bins_VIRSorter_scaffold_0-circul
                     ar-cat_2_SIZE_382860bp_prodigal-single_385"
     CDS             complement(285415..285921)
                     /product="Tax
                     =RIFCSPHIGHO2_12_FULL_OD1_Uhrbacteria_60_25_curated"
                     /codon_start=1
                     /transl_table=11
                     /translation="MPTMTISQGLRAVKKLKGQLAETLERAQRAVTYRKEQEPAFKFP
                     AMIEMANGYRNQLVELESRIACTNATTKVDCDGQTVALASVIRQLQELKGQIAWYKGL
                     TVRARAETVEDETEYNDEGKRFSKKAIWACDLPESEQAARVDQLQTKFDRLNDLVEKT
                     NHVTELVT*"
                     /db_xref="88098399"
     gene            complement(285958..286272)
                     /locus_tag="subassembly_31bins_VIRSorter_scaffold_0-circul
                     ar-cat_2_SIZE_382860bp_prodigal-single_386"
     CDS             complement(285958..286272)
                     /product="hypothetical protein"
                     /codon_start=1
                     /transl_table=11
                     /translation="MKDDEIAASGLPEIPDKFWDDSNPELTPEANLAVDNHEWVFQTA
                     MPVHDEVNSDGSCTSHLVNKFECRKCGINMLTAVGEAPSQGADFSCHDRMIRMIDITL
                     SE*"
     gene            complement(286281..287432)
                     /locus_tag="subassembly_31bins_VIRSorter_scaffold_0-circul
                     ar-cat_2_SIZE_382860bp_prodigal-single_387"
     CDS             complement(286281..287432)
                     /product="Integral membrane protein n=1 Tax
                     =Desulfonatronospira thiodismutans ASO3-1
                     RepID=D6SPS1_9DELT"
                     /codon_start=1
                     /transl_table=11
                     /translation="MLEIASDNLVFNFPEVHPDAKLTISLIRTLRIPDDNKRYALPPG
                     LGTFPVRHVDDFKNRVPSKWVKHGGVLIPMYQSEAMWLSFRCSHSSLRQAAYPFAIKV
                     ATGKRSALTGGPWSKSLKDKDYMVAPTQPWLDGYVIADGVIRQFVAAPLGQGFTAEEQ
                     ITGKAEFGGLQIEVMPMKRNCFERRYPERPASHRITRSRKFQTLVMSDLKFGSSGLYS
                     EGLISDHDSLDVDYARGLDTVTVNCCAESQALTEISEMGLAPGGTMNQQIFADSFGIS
                     EWDTDSKNRCFIHLVNSMTWRAITDEAPPTVPFTAADYTRHGYAWFDYYRDDLKVLKG
                     TSTLKGLKSVAKMGKKKGINILPENTSVIPKHIIKLGKHHGVVRDGVWK*"
                     /db_xref="UniRef100_D6SPS1"
                     /db_xref="D6SPS1_9DELT"
                     /db_xref="dal:Dalk_0738"
     gene            complement(287445..288224)
                     /locus_tag="subassembly_31bins_VIRSorter_scaffold_0-circul
                     ar-cat_2_SIZE_382860bp_prodigal-single_388"
     CDS             complement(287445..288224)
                     /product="Helix-turn-helix domain protein n=1 Tax
                     =Bradyrhizobium sp. ORS 375 RepID=H0S9R8_9BRAD"
                     /codon_start=1
                     /transl_table=11
                     /translation="MSITDIISGKLITDSREERVTQKLARWLLTLGYSKSQIQTHPQY
                     HIPRLGSSRKTLAVDLAIFKDDSRELKNLILIAECKQQDKSSGLDQLNLYLRAAGTNV
                     GIWFNGTDIVYVINSPGIFPSLDDHPVINQPSNTEFGPKFGEHIRSRREARYASGQKK
                     FSMRQVAARAGISPAYLSQLERGLYPPPTDEVISSIAKALDEDEDELMFQAGKLTTDV
                     YNTIFLRSRVLIPLIKSLKDAPDETLLKIIDAAKQVRDGDW*"
                     /db_xref="UniRef100_H0S9R8"
                     /db_xref="H0S9R8_9BRAD"
                     /db_xref="dal:Dalk_0737"
     gene            complement(288278..288685)
                     /locus_tag="subassembly_31bins_VIRSorter_scaffold_0-circul
                     ar-cat_2_SIZE_382860bp_prodigal-single_389"
     CDS             complement(288278..288685)
                     /product="hypothetical protein"
                     /codon_start=1
                     /transl_table=11
                     /translation="MSRRVVVVEFDKDLESIKYLTEVLRETRICCNAYILGSGSPLHE
                     YYDRAVQSLLFVKCDSRFPNKIDFMFPKRSKTQYRFDIIDQNRINLSIRRPYGSDPFR
                     MDPHIGLYETKTVTAHDILDGINQGSVSEVFDM*"
     gene            complement(288734..288982)
                     /locus_tag="subassembly_31bins_VIRSorter_scaffold_0-circul
                     ar-cat_2_SIZE_382860bp_prodigal-single_390"
     CDS             complement(288734..288982)
                     /product="hypothetical protein"
                     /codon_start=1
                     /transl_table=11
                     /translation="MTLDETPSTSVKGTLDYIHIFFRKDFGGQDPAHVIANRLSVAGI
                     VISPDIILAYTLGADQTREGIQTRVMRRVDAAKRLLGI*"
     gene            complement(288936..289097)
                     /locus_tag="subassembly_31bins_VIRSorter_scaffold_0-circul
                     ar-cat_2_SIZE_382860bp_prodigal-single_391"
     CDS             complement(288936..289097)
                     /product="hypothetical protein"
                     /codon_start=1
                     /transl_table=11
                     /translation="MHKWMLDFVSTNTVIIIGVLEVEFGMYDSNLDKRATGDHDVRRD
                     SFDFSEGNS*"
     gene            complement(289036..290253)
                     /locus_tag="subassembly_31bins_VIRSorter_scaffold_0-circul
                     ar-cat_2_SIZE_382860bp_prodigal-single_392"
     CDS             complement(289036..290253)
                     /product="hypothetical protein"
                     /codon_start=1
                     /transl_table=11
                     /translation="MIVAAGFTPDLYSESVISEFVDSVKARGGKYSNSDLYSLMYAIS
                     HGQTVLEPYKSKAKPFSQDPDIGDFIHSFARTGLVDYLKKQGINWDPAADLRKIASKI
                     DSSARPSRNEIIADLQNLLATSWGPSIGYADRSYECISKKDADKCIEFLTNSEYVDPE
                     SVSYNGTRIKYRLNVSKGEIQVADMAVRTDLDAITSEYSDAYEVASSPTDVSRVLCQI
                     ASKIEASETPSLSALVKTLKRIAEQLDPPASPEEVYDVQRLMERGEFPNVYEADPSVI
                     KSNYPLDKADVFFSYSTKFYDRYDRVRSIPDTIDSQMELMKSGDSTCLVLIAWDDVDF
                     IMEYDHLGDKLSGQGHKYDASGKLVTDVWMQFADYSDATLSELQSHGALLTNAQMDAR
                     LREHKYSNHYWSA*"
     gene            complement(290276..291919)
                     /locus_tag="subassembly_31bins_VIRSorter_scaffold_0-circul
                     ar-cat_2_SIZE_382860bp_prodigal-single_393"
     CDS             complement(290276..291919)
                     /product="Uncharacterized protein {ECO:0000313|EMBL
                     :KKQ98367.1};  TaxID=1618574 species="Bacteria;
                     Microgenomates.;" source="Microgenomates (Woesebacteria)
                     bacterium GW2011_GWB1_39_12.;""
                     /codon_start=1
                     /transl_table=11
                     /translation="MDIFKCRTCGQETSDFRNLKSKTGKFNRTLDCRSCEREKAKNSR
                     RARYATEEGRKAILEANDRYLKRPDIVERLSLLGRKRYADDLEFQDLMKDRAREWRVI
                     NHERKSETARVYYQNNKTKIYQKTREKESLNPWLRLRGHIRVRVCEALRAESMSKGGL
                     SVFHNLPYTLMDLKKHLETHPNWDNSWMSWSCYGASSSLNNSSWQLDHIVPQIMFQYK
                     SMKDIGFQLCWSLCNLRPQESHQNFADGNKSDLFGEFNSFQDIMDRLQNQLHNPPAGD
                     PPILIMEKFKNLQLGESCPMTFYGLSYLDSKFLNRFFAKTLNNQSLIEATSDPFTVLR
                     VITHLIQSGERITLSAILSNLKYITRTPGHFFPASACAIWRKYAPPGSLVFDPFLGWG
                     GRTLGAICADVGKLVGCDLQSEVVDGCRKVAQDFAALSKVQTEFHHSDCLSFLRSTPD
                     KYDLIFTSPPYMDTENYGVESDAMRQNWIDDFVFPFVEECNKHLASGGHIALHLKDLK
                     GAPTFTAYHAAMKAAGFKQIARHRYGRTWTQAVYVYGII*"
                     /db_xref="A0A0G0M521_9BACT"
     gene            complement(292048..292938)
                     /locus_tag="subassembly_31bins_VIRSorter_scaffold_0-circul
                     ar-cat_2_SIZE_382860bp_prodigal-single_394"
     CDS             complement(292048..292938)
                     /product="Gp27 id=3256196 bin=GWB1_Spirochaetes_59_5
                     species=Bacillus phage G genus=unknown
                     taxon_order=Caudovirales taxon_class=unknown
                     phylum=unknown tax=GWB1_Spirochaetes_59_5
                     organism_group=Spirochaetes"
                     /codon_start=1
                     /transl_table=11
                     /translation="MNSFGVQVVDNTIKEQIVDKYIGSSAGRKRLAASMVQSLRDRRD
                     YSSVARKTFLVEQLPDGAVAIYDKDPDVVAYVIGEEGESITAIAKPRRVTFPLFEIAA
                     LPKAPLTQVKERRYDLLKRMQDLGKAQIQAAEDDRAFSIMDAIAVAGFDSLPGGTNPD
                     IPVVAPISPAILADAFAEIERHDLRVARVYMNATDYADIRKFGRDVLDIESQATLWKT
                     GMMATGWNAQFIVSRIVPAGVVYVCCEPEHFGRIPVRTELTVLSADNPEERTIGFSMF
                     ENLGIGAYNPRGLVRLIIVR*"
                     /db_xref="GWB1_scaffold_2035_10"
                     /db_xref="86110473"
     gene            complement(292969..293643)
                     /locus_tag="subassembly_31bins_VIRSorter_scaffold_0-circul
                     ar-cat_2_SIZE_382860bp_prodigal-single_395"
     CDS             complement(292969..293643)
                     /product="id=3256195 bin=GWB1_Spirochaetes_59_5 species
                     =unknown genus=unknown taxon_order=unknown
                     taxon_class=unknown phylum=unknown
                     tax=GWB1_Spirochaetes_59_5 organism_group=Spirochaetes"
                     /codon_start=1
                     /transl_table=11
                     /translation="MGSIGGQASGDFRLGQGALRILYSVIKDSIPSLAADAFTQNNPS
                     VVTTVPSAKSTTLPVNVKKGVLGGSVAFIRPDIAAGNTVGGGFYPGGSPANKTRPLGL
                     FINDSLGNAFENTPAVASGKGPFLRGGSVGVKVYETQQQTTLGGGAIGTALTAYAVGD
                     ILYASVNGFLTNRWQDSYEAQWIQAGAFGSGGGGTCLEPDVTRMGVVLSPPDSTSTEM
                     FLELGF*"
                     /db_xref="GWB1_scaffold_2035_9"
                     /db_xref="86110472"
     gene            complement(293859..295109)
                     /locus_tag="subassembly_31bins_VIRSorter_scaffold_0-circul
                     ar-cat_2_SIZE_382860bp_prodigal-single_396"
     CDS             complement(293859..295109)
                     /product="Uncharacterized protein n=1 Tax=Eimeria necatrix
                     RepID=U6MX48_9EIME"
                     /codon_start=1
                     /transl_table=11
                     /translation="MRQRSTWSSGSAKTATTNRKADIYEMNQEHPQPSPVEYESGSPD
                     SWAETPTGNESVAQEYEGDHVKRNEIGMGEFRTDTYKHKDSDVWGGKGKYDNQRSAAE
                     RKAANAERVARAIVRTSNDKDVENVAIELMALPDKNLVSVLRSLDKTSPNSLPQEARF
                     QRALACTKLAALTLGDTANEERVESLARAFASVDDVNLKNILRTVAASRVAQEAQGEQ
                     EEEEEEKEEEEGGAPKASQEQQQGQQEQEQAQQQQVQQQQVQQGQQVQQGQQVQQGQQ
                     QQEEQGEPAGGGELGPEELKMLDDMLHAEMGEPEHGGADVSAMFGEGAPKAPSNVDIS
                     FDEGDESAEPKTNVASIDDLFADDPEVQAQRQIKAAELEQKAREGGFAVGRTASTGAK
                     KLGAVKRDPAMSVDKTLENLWDRP*"
                     /db_xref="UniRef100_U6MX48"
                     /db_xref="U6MX48_9EIME"
                     /db_xref="mrd:Mrad2831_2956"
     gene            complement(295146..299066)
                     /locus_tag="subassembly_31bins_VIRSorter_scaffold_0-circul
                     ar-cat_2_SIZE_382860bp_prodigal-single_397"
     CDS             complement(295146..299066)
                     /product="Hedgehog/intein hint domain protein id=3256189
                     bin=GWB1_Spirochaetes_59_5 species=unknown genus=unknown
                     taxon_order=unknown taxon_class=unknown phylum=unknown
                     tax=GWB1_Spirochaetes_59_5 organism_group=Spirochaetes"
                     /codon_start=1
                     /transl_table=11
                     /translation="MAFRRYAKALIERRGVPFEEWMDTLRNQHEGAVPKDYVGRIAKT
                     ILRKCNPDQYLLSHATIVASVDTYAPTNVKTGRLMNNGMQIDVRWPDFRIKQECFDIV
                     NNNGDAWSRPLLLNTYRTFVGAPNYCFVPGTKVLMSDGTLYPIEDISVGDEVIGGSGL
                     PKKVIHKHVRDYQGDVKLIYVGHRKSPIVCTPNHPFARLDRTECVVCGGKLQSGKRPS
                     SYKYRINRQMCISCGRKNKRQLNDIQLSRVAASELEPRAVLFAPIPKLAKTSLKDRND
                     IRFARMMGFYLAEGCLSKDSNGRHTGVCFTVGIHESDLIQQILDCARALAPKSHPSVS
                     LSKISDKCINIRVYSTDLAESLFDVCGSLAHNKIISNEWINSASPDEIINLIGAYASG
                     DADIHCITQRIRLCSVSESLLQQIMFLGSSIGLSGFVVEHGVKVGSSSSVIFADGSEH
                     QIVSRHQDHVLHFDVASSKKLCELTTTHKKQTREVAAGDLKLFDGKRITFVNKIETDQ
                     YDGKVYNLEVEDDHSYVIDGTVLTYNCEHIQLPALSKGFIVDAIARDLGKSVYVDILV
                     ATDRKHRKLIQDILSGSINALSMGCHVAGTRVTMADGSVLPIEEIRPEMQVLSQKGNV
                     CRVDNLQIRQNRWSMRRIKASGLPLIESTGNHRYFAVPREKVEYRKVSRSIAPVFKDY
                     PWEYREAGELRVNDIIATPILNETIKPGVSESEARLLGLWIGDGWKFENKHDSTVGIG
                     ICCDVKDSELSNEIEFLINQISWRYGEMNACANGGPVLKTVSKSVRRNASYLISTSRA
                     VRSIIDSHVTGRRALNKTMNRDVMSWPINHQLALLSGIIDSDGCVSTTKKGTKQVHIS
                     TRNENLAYQYQVLLSRCGIISTLSRVRRGGTKMLPNAAGIDYQIRIRNDGAFKIPSLK
                     IKRNVDKIRYTPGNSDRWIAGGYSYSRIKKIDNFDYDGFVYDLQVDRDHSYVANGIGV
                     SNCVSLFTTCTKCGNVASDDSNLCPCILYEGKGTKFADENGIEHSIAEQVGHVSVPNS
                     NQFIEASWVKNPAFRGAVRRNFLNADSSHLATQIGESSMIHELRSQQLPPDGMKKAAA
                     VRFGQADPDSDSDSDQDVDLGDLDLGGQGQGQDQGQGDQAPAKSEPKANGVDKLVEKA
                     QEQILEILVKSLGEKLTPKPEDVETITVGNRDLTNPSENLVRSSEEFNRRLNLKFRDS
                     PKLVKWASKTYDDVHNGGLKIIKANSLTSQDLILLSWIEDQVFGRKYSSNLYKIAMGA
                     GALNKYPNPNSYLAACQLRLGRSLTDSDRRFLLWKGRIGSVANS*"
                     /db_xref="GWB1_scaffold_2035_7"
                     /db_xref="86110470"
     gene            complement(299239..299388)
                     /locus_tag="subassembly_31bins_VIRSorter_scaffold_0-circul
                     ar-cat_2_SIZE_382860bp_prodigal-single_398"
     CDS             complement(299239..299388)
                     /product="hypothetical protein"
                     /codon_start=1
                     /transl_table=11
                     /translation="MKPPRMKAGFLLQRDNHLWYILVGIVILTLSLILTTTYDLISSY
                     EMRLA*"
     gene            complement(299342..299734)
                     /locus_tag="subassembly_31bins_VIRSorter_scaffold_0-circul
                     ar-cat_2_SIZE_382860bp_prodigal-single_399"
     CDS             complement(299342..299734)
                     /product="hypothetical protein"
                     /codon_start=1
                     /transl_table=11
                     /translation="MKYHYAVKLAKLANLIRDPLLAYELERNVDAIIKTAGPQGLPDF
                     SFKLRQPRSSHGSGEDSGLITFDKGWTYYRLGPNGYPIYSKTYMMPDEIIDYVKRYAL
                     MDKQSQNIINYFQDEAAKNEGGILASKR*"
     gene            complement(299762..300565)
                     /locus_tag="subassembly_31bins_VIRSorter_scaffold_0-circul
                     ar-cat_2_SIZE_382860bp_prodigal-single_400"
     CDS             complement(299762..300565)
                     /product="Excinuclease ABC C subunit domain protein n=1
                     Tax=Desulfarculus baarsii (strain ATCC 33931 / DSM 2075 /
                     VKM B-1802 / 2st14) RepID=E1QEE2_DESB2"
                     /codon_start=1
                     /transl_table=11
                     /translation="MGLRWTIYCHIHTETERCYIGLTKLTMMKRWNQHVRNAKFKNGR
                     GCHHFWNAIRKYGKGAFTHHILGVCHSVEDANLVEEIWIFLLDTQNPEKGFNLAKGGG
                     HVPAVNDFLNDPEYRARHKAACNTPESKVRSSETAKHQMEDPERRYFLRTFRPDPRPT
                     EEMRSKISDASRSRIITNETREKLSRAGIGRKLSLEHAVKLREMGAIQFARLKARVHC
                     KHGHSLSDAYIRKSDNERICKTCVSIRSKRRWARKKEANSHTKMGDGQF*"
                     /db_xref="UniRef100_E1QEE2"
                     /db_xref="A0A0F9KPJ9_9ZZZZ"
                     /db_xref="dbr:Deba_0556"
                     /db_xref="E1QEE2_DESB2"
     gene            complement(300595..301284)
                     /locus_tag="subassembly_31bins_VIRSorter_scaffold_0-circul
                     ar-cat_2_SIZE_382860bp_prodigal-single_401"
     CDS             complement(300595..301284)
                     /product="Uncharacterized protein {ECO:0000313|EMBL
                     :KKK67505.1};  TaxID=412755 species="unclassified
                     sequences; metagenomes; ecological metagenomes.;"
                     source="marine sediment metagenome.;""
                     /codon_start=1
                     /transl_table=11
                     /translation="MLKKAFTDDQLYAREFNSGDIVRKAGLHGNLLSPFSGRVIYSSP
                     DIGRVSVQWPWGVEQETASELIHDGTTPGRPSQMDQSYHTWESSRNINSPNVVEADAK
                     WRKTLASSIVSKYETKTLPLYRAACEAWYCGMGEVDTYVKMASVFGPEFGTDAIRITI
                     SNVYEAGRRLAIYWKNNKRKYRVTQRELKTGVLQCPRCKNSLKPRVYRQGNRVFQCKT
                     CGFTIHPKDCI*"
                     /db_xref="A0A0F8Y1T0_9ZZZZ"
     gene            complement(301297..301815)
                     /locus_tag="subassembly_31bins_VIRSorter_scaffold_0-circul
                     ar-cat_2_SIZE_382860bp_prodigal-single_402"
     CDS             complement(301297..301815)
                     /product="hypothetical protein"
                     /codon_start=1
                     /transl_table=11
                     /translation="MPTADQKKIANKILTVLDQTASQLEGLSKTGSLDPKLASALIKD
                     IDTFSDKFEATFYGNDSLVRRQAKVLKQDPDEGYMKTYENPVKPIKTDADEEYMHKLG
                     PSFNSKAIGTYDVDRSSTVSERDEYAVRDLSEWSDATQKQPSWAKGSAGKSTKTGATA
                     PEAPKGPKTWAP*"
     gene            complement(301856..304303)
                     /locus_tag="subassembly_31bins_VIRSorter_scaffold_0-circul
                     ar-cat_2_SIZE_382860bp_prodigal-single_403"
     CDS             complement(301856..304303)
                     /product="hypothetical protein"
                     /codon_start=1
                     /transl_table=11
                     /translation="VPSDLKPHEKEEEEVERLIYKKPPRSRKYTERRGPKHDNRRRRL
                     KEGDSDLKSDDRDMSLNQKHIGFNVADIALRIFAAKPKPPRPPPKSKAKIEEEAAAKA
                     KEEAKAESDAKARAKIEAKLNEAKALSEGISTDVHQYSKKLGQAFDAFSQKQSTLDPK
                     KYLSALQTVEEGPKIVGEKIRFKTISQLISDVSKWWSFFPVPYGARLGILKFLKSRID
                     DFQIPDAIQAALRSDPKNLVKNKEILANLIDESYESADGGTRKLKDIVDKNDPMQFAA
                     LSSIYKVLERNPDKIDGIELKENVDKLTKEIYDQYLHLLALDSVVHDWNDIIKIHKQK
                     KTEDQIHDPEHYFQNFRHDLNKFLGGSHKRSDVKQIVFEALKEKGMDPESIFEGDILK
                     AAATSNETSLNRMAHKVSSYHGVVHQGHPSGPTNTEYKSYDKRYLGKENYDSIIASAK
                     EFLDSDWLKYDWEGGSEDAQYRAALDLAIHMADSNLYQSKIDAETYDMLLNRLAGWNY
                     EQFSDTILPQKAKRSAAAMNASHQNILRIASDLRRSNPIAAFEIVKNLRSLIAEEQQE
                     ITSQQGYGQQQEQQVTSQQQEVTSQQEQGQQQQQAISDEEKAKIVQQVLKGLEDFVEE
                     AKKRDMDEEEWLAGFKNIKNFAELYKKTASARTRLAVKSIDQEMAAIADMSDDEIEAL
                     NDQQAWIKAVEELIEGIKEDPHSDVTGSKLDNALKALDEAMGEVRSASVRVNLATLVR
                     LAHSVPETRKVLLPIIARGKKKKDKKVSEETKKPKKGEKEDSKPEFLKKGKGKGKDKG
                     KGKKKVSVTITPSDIRW*"
     gene            complement(304341..308747)
                     /locus_tag="subassembly_31bins_VIRSorter_scaffold_0-circul
                     ar-cat_2_SIZE_382860bp_prodigal-single_404"
     CDS             complement(304341..308747)
                     /product="Uncharacterized protein {ECO:0000313|EMBL
                     :KKM74617.1};  TaxID=412755 species="unclassified
                     sequences; metagenomes; ecological metagenomes.;"
                     source="marine sediment metagenome.;""
                     /codon_start=1
                     /transl_table=11
                     /translation="MAKKKTEVGSSTHVGMPVVKTDTQVISKSKLTKLEKLARREASQ
                     SIRVAAFADSFGNVGSQAISNADSAFYSPQLSTDFLELPQSEREKRELYRFWYNSHPL
                     VGAAIDFHCFPPGAPVLMVDGTIKFIETLEIGDGIINGLGEPTKVVQTFQHQIHGPVT
                     RLTVRGVQSTFDCTENHPFLVYRAEQIDCKLPVYGIGACKNGSKFICKQKKCDGLEFG
                     EPQFVFAKDLKEGDYICSPSMVGSKRSFNRNQLRLLGYYAAEGSLSRTIYGKLDRVVF
                     TLNANEFNTIADEIAETFQAEYNHTSRKRFRTDSNSCEVRCYKKDFAEFCQTHVGSGS
                     INKKLSQGLIDSPREDILEFLGAYWNGDGSLTKNGYVAKTVSKSLAYQIHALAVKVGY
                     TPTIHAVEPKLRNNGFKSNGVVYSIIIPYRVFPEFSNYANFVKGEYRANSTREYHIRV
                     GSNILRRIEKIDTVQYDGLVFNIEVDGEGNRKSYVAYGLATHNTDVPMSKLRLASPKG
                     KDEKRNKQILHFYENMCRKIRLFQTLYDVTHEYWLHGVCIGKDTPVKTSYGLKLSQDI
                     KLDDELLTHENRWKKVIAVSTRNVNKYLEFKVWKIPGVLKVTDEHPIEVLDKGNSVFK
                     HADQILSKDFVRITWPSEISDTKSVDLLNGLNYELIDGGYRILRQYEHQRQSDAHIAR
                     TKFLNWISSLNGSVIRTRSDLAKEFGVKLFTLNNVISQLNKEIDVEFHHQIGQDGFKG
                     GSRVEWHPIIQSLDSDKYEATNKYEYKLKTTLDIDDDMMYVIGYWLGDGSMGIGNRMT
                     PGRGVWNICFGNQSEKQYDKIKSILEHKLGKDCLFIRTHCGIRYLVIRNNPGFINWWS
                     KSFGCTSHGKIPKRVPSWVMNLPHSKQLSFMAGVIDSDGWITRTKCSNKGTIGIGMTS
                     RSLIDSIRDISLRIGAVPNFNIRTPKLVNIFNGKEKITSRHFYILSFLDQKSCNLLTQ
                     KTIKQFDGVVRFNTRCSFHKLVHGKLYFKVKNISRVNKSLDVFNYTVENDHTYQANYI
                     STHNCFPFCEDHDLSDILEDDALFDEVEEEIGEIDYAGRQIKKTEKKRAPKSDTETSK
                     LIRKLVADKYQGWQRITILPPEQVKLEVFQYTNKIKMELIPSEKDRILVLKSQEQHDE
                     DLAKIADDIPEQIRDNLMNGQPIPLNTDPYDDFLCSSFCLPIHHKRSPYDERGVSILE
                     RCLRTLVFQDKLRQAQTSIASRAMTPKRIVWADKMSEPDTESLREQIDQALIDPDFTI
                     VANFEVHWDEIGSRDRLLDLSTEYEITNKLLFIGLRVTEPMLTGESTFSGERIHLDVM
                     NTMYLLYREQIASFVEEMLFRPVAEKKNFWEEDEYGNRVLLYPKLQFTRLALRDNTEL
                     QDYMFNLYQKGSLPISFILDLLNIDSDDAAILLKKDMFTPNDSTFNEFLRNLFGKAGD
                     MAVDKTDVLEIIAKNAGLKMTEEKGDRFSKEE*"
                     /db_xref="A0A0F9MZD6_9ZZZZ"
                     /db_xref="GWB1_scaffold_2035_3"
     gene            complement(308812..309162)
                     /locus_tag="subassembly_31bins_VIRSorter_scaffold_0-circul
                     ar-cat_2_SIZE_382860bp_prodigal-single_405"
     CDS             complement(308812..309162)
                     /product="hypothetical protein"
                     /codon_start=1
                     /transl_table=11
                     /translation="MVEASRIELQSKLSRSELQSRISDINNLQKLKKELEGKIKLIIN
                     AIDESITLSMKIEHVSKSRHITNVLQLSKRMKIGIMLKLLGSIHGGLVREFNSFKSDT
                     GYNNAIELSQNQEL*"
     gene            complement(309169..309420)
                     /locus_tag="subassembly_31bins_VIRSorter_scaffold_0-circul
                     ar-cat_2_SIZE_382860bp_prodigal-single_406"
     CDS             complement(309169..309420)
                     /product="hypothetical protein"
                     /codon_start=1
                     /transl_table=11
                     /translation="MSDIGIKDTTAYKITRQIMDHVYGSDEKLSNKEFLAVYELFNQR
                     GGSWDALMDDSMDDIVKLEECLESFVKYRNTVKTASKIV*"
     gene            complement(309436..311367)
                     /locus_tag="subassembly_31bins_VIRSorter_scaffold_0-circul
                     ar-cat_2_SIZE_382860bp_prodigal-single_407"
     CDS             complement(309436..311367)
                     /product="Uncharacterized protein {ECO:0000313|EMBL
                     :KKL79751.1}; Flags: Fragment;;  TaxID=412755
                     species="unclassified sequences; metagenomes; ecological
                     metagenomes.;" source="marine sediment metagenome.;""
                     /codon_start=1
                     /transl_table=11
                     /translation="MPTREPVFRSSLVNEVSSFIDEKRRQKYGENNPDFLSIIEFIDR
                     FKLLPYGLFPVQKFIVKSYYNLPLDDKLPENENSRIKITDKFGSKVLHELSEVDYMKF
                     LYNQGRCNIEAQDGKERRELILSLGRRSGKSSLSAIFAAYELYKLLRRGHPQSYYGMP
                     SGSEIRVLCIANDKEQASIVYGDMQGHIQAVDYFKNSLAHNTQTFIKFRTENDRQRYG
                     DLNKSTITATFKSSIAKGLRGRGVICCILDEIAFFVDTGKSSSEQVYRAVSPSLAQFS
                     QKNPNNKHIPIGPTEGRMIMISSPDAKEGFFYKICQQAMAGDKAASNTLFIQAPTWEV
                     NPTLSKEYYEVEYHKDPRAFMTEHGAEFSDRVRGWIEDARDLTECIDPNLKPLNRGIP
                     REPHFGGFDFGLTNDGTAVVLTKFSRGKLVLSYHEAWYAGRRWRDVNPHLDAPMVPYA
                     LTLQDRNRLDIAEIAEWIKILSTRFYIIRGILDQWSGIVIEQELHRRGLNQIEMRNFF
                     DTQSSQMYQNMKMFLYNRNLTLYDYPVPPESNKHSPLITELLELQATSGGKNIVLVEA
                     PAVKGKHDDLSDALARSVLVASEYMKVNPGIMSSNFLNPMQGPAPKQMTGYYNFHRMR
                     NRMHGVVKERFVPKQLRRF*"
                     /db_xref="A0A0F9FMN6_9ZZZZ"
                     /db_xref="GWB1_scaffold_13411_1"
     gene            complement(311369..311935)
                     /locus_tag="subassembly_31bins_VIRSorter_scaffold_0-circul
                     ar-cat_2_SIZE_382860bp_prodigal-single_408"
     CDS             complement(311369..311935)
                     /product="Uncharacterized protein {ECO:0000313|EMBL
                     :KKL79752.1};  TaxID=412755 species="unclassified
                     sequences; metagenomes; ecological metagenomes.;"
                     source="marine sediment metagenome.;""
                     /codon_start=1
                     /transl_table=11
                     /translation="MDDKDKPNGKIIKFPDGKSISSDEIGTDFVVDQGNHVPTLELLD
                     PAALDKETRDRESYVKRQELVHATDRKAPTSEIVDIVLKEISEELAHLKFERRKATKD
                     GKNTALYTTSRIASLRQLADILQKRQENARAERLDVRSPEFKKVLRVWMTFLYESMNK
                     VGVNEGTIDSVFKQIEADMIDWEKNLDL*"
                     /db_xref="A0A0F9HXF9_9ZZZZ"
     gene            complement(311944..313848)
                     /locus_tag="subassembly_31bins_VIRSorter_scaffold_0-circul
                     ar-cat_2_SIZE_382860bp_prodigal-single_409"
     CDS             complement(311944..313848)
                     /product="Uncharacterized protein {ECO:0000313|EMBL
                     :KKL79753.1}; Flags: Fragment;;  TaxID=412755
                     species="unclassified sequences; metagenomes; ecological
                     metagenomes.;" source="marine sediment metagenome.;""
                     /codon_start=1
                     /transl_table=11
                     /translation="MAKKLPDLQQAGLGDLSHILHNQGVADLSWLAVDEKSYRAFEAL
                     PRQNLDIIPELQKALSSGDEGVPQLIPLKPHTIVNRNPVYHQSTKDTTAPIRNRVAKF
                     VMAGMKPSDILDRLGLEYSSREIALSTPLVADVLKERGLLGNVYVNSTHFPRCAQGDD
                     QKFVANNAKRASYVLAKDACVGCVHNRAGQCSIFKKTIVDNIPYDNSLLAKYSPQLAS
                     EKRVLSHDGDVRSQLREAFLKSPIHKKEPVQVVHTQRKPVQIRATLDDVNRVLSQKVR
                     DQAPSPEYVKYARRMMQGHDDFKFLSASTNPDLRRLASHYGILGHTYFDIDVFGGCRN
                     LLAFIRSKQAKSIQPDFFVRTQATCTTCKDSEDGSCACLRTVSPIISSYSALTKENLF
                     KALKRAVSQKRFSVTAAKVAAQNTTSQNMVSIISFVNLHVPKPESSVQYSSAKVKQFI
                     GSRGNEYTKSELDHESVRKFISHSLNTGVSRPDFMKIISGKYTRDDLIQFPDIVRYAS
                     ENTGVQGYYFIDPTAYHDYGRGCDTGASHFRKRGAKYVLTSDQCTGCRLQTAPGWCSK
                     YSKELIRQVPNEVRQQIAAFRKLPVIQPSKVENPVEKYQLSSDLPIDINGSKSRGLSV
                     SISSAEIDIK*"
                     /db_xref="A0A0F9F075_9ZZZZ"
     gene            complement(313841..314971)
                     /locus_tag="subassembly_31bins_VIRSorter_scaffold_0-circul
                     ar-cat_2_SIZE_382860bp_prodigal-single_410"
     CDS             complement(313841..314971)
                     /product="hypothetical protein"
                     /codon_start=1
                     /transl_table=11
                     /translation="MSSSLPFDHGPSKAVKDLGIGTYDSQRDDDGSHGEDSEETRSET
                     SPRGKTLPDGGAADVFGPDRLLSYPSTFSSDNTAVAELPGDIDRTVTHQHPNTEHVDS
                     RVMTVTQSKLPSDEDNPAARSDYYDRMVTGMKGDEWPTEDKGVYAQSELPGVVKNEVT
                     MDNYLQGIGNWWSGYEVEDTSGSQGFPSTDFKENVDYDRSDLQDGGRIMASKSVDRKQ
                     WEQKMDEALKIEDPHNKREAILVLYDDLKRIGSFGMRKATNVSVVNDLTSKFLKDFGK
                     KDLTRRHVIAFLHVENAPQYLASDIIRCLKLSHNIYVKDVMDEFPVAKTASNTSIASL
                     RDKFIKLEMDNVLDKELSNGFRRCAANLSIVLAQMERLEKNG*"
     gene            complement(314968..316131)
                     /locus_tag="subassembly_31bins_VIRSorter_scaffold_0-circul
                     ar-cat_2_SIZE_382860bp_prodigal-single_411"
     CDS             complement(314968..316131)
                     /product="id=2799763 bin=GWB1_Spirochaetes_59_5 species
                     =unknown genus=unknown taxon_order=unknown
                     taxon_class=unknown phylum=unknown
                     tax=GWB1_Spirochaetes_59_5 organism_group=Spirochaetes"
                     /codon_start=1
                     /transl_table=11
                     /translation="MYRKIASRIAASHIRTAGTIEFKKDTGPVRRDIRVRGFEWSPES
                     LRNLAKILWAAQRSHSYALAAYRLFSKLPSAQISPDGLLGGLGYIQSIKDMRTTMSQA
                     SEALSSFTDTIHDEINADHWSGTQGEEGISDIVQSAEGVKADPEKFVESEYQEDEGEE
                     FSTENPDPNDFNPSVESDEESDEDEEGETQTQTQLASKKPEKKAVAKLPTDESEQKQG
                     KTESELTMHTVSPDHGSYASSINRIIHAHSNRIATSSLPVDTLPGPRVNHIGPAEGTE
                     AGHFNYEDVWPSDDPMGEGFYAIDPIYEDYNMDGVTPYSDPTDGDETSLKISSNYSWL
                     PGCSNDKPMNYYDLNITEADIDWMKAHNQPDMPAGILPPKKEFNIKSLWDLKI*"
                     /db_xref="GWB1_scaffold_1297_48"
                     /db_xref="89410481"
     gene            complement(316146..316403)
                     /locus_tag="subassembly_31bins_VIRSorter_scaffold_0-circul
                     ar-cat_2_SIZE_382860bp_prodigal-single_412"
     CDS             complement(316146..316403)
                     /product="hypothetical protein"
                     /codon_start=1
                     /transl_table=11
                     /translation="MPTPKIEDLRFSSSSIDEFFKDSNNRVASAGRIRVSNLSILAGF
                     DIVGEDKLVRISQKDFWHLGQDDDGYFIERLVDDGQGPVKF*"
     gene            complement(316445..317347)
                     /locus_tag="subassembly_31bins_VIRSorter_scaffold_0-circul
                     ar-cat_2_SIZE_382860bp_prodigal-single_413"
     CDS             complement(316445..317347)
                     /product="Uncharacterized protein {ECO:0000313|EMBL
                     :KKL51949.1};  TaxID=412755 species="unclassified
                     sequences; metagenomes; ecological metagenomes.;"
                     source="marine sediment metagenome.;""
                     /codon_start=1
                     /transl_table=11
                     /translation="MAPFITTGGFTFTTYSVGGKWSWTVQSNNIQNAGQIFQVIDITS
                     PFGRLGDVFLPIPSDVVISMANSLSQFQQQLVSLLTLVSPAISIFSATMTEGDPITFI
                     TNVPIQNSGAFGSFMTVTSAPDVPWLISSPSTIAGIGKNDQGVFAISSNPGILLATGS
                     PFIGYVNLSDGINPSIPITINLTVLPRPAFLLAPLVINFTYSVSLNSHNSPQVLTVTN
                     SGPATSILNFTVAKVQNNSPWLSFTPLVAGPIMSSASVNITFSLNIISIPLSTGVYQE
                     TIKLNSLNASNNPISIVVTLTVLP*"
                     /db_xref="A0A0F9CRZ6_9ZZZZ"
     gene            complement(317377..318921)
                     /locus_tag="subassembly_31bins_VIRSorter_scaffold_0-circul
                     ar-cat_2_SIZE_382860bp_prodigal-single_414"
     CDS             complement(317377..318921)
                     /product="Uncharacterized protein n=1 Tax=Halovirus HGTV-1
                     RepID=R4TLE9_9VIRU"
                     /codon_start=1
                     /transl_table=11
                     /translation="VKEKILAVCSKCQDEFLIQAASLSRVIRRTGSYQCIICALEQKR
                     KDPVFIENQKIGSKNSWTEERRHNQSEISKKLWDNPDFHKKLTDASNKAWADSDKRKV
                     SSELVTQLWRDPSYRKNRDKIYTDVEWRRKNSENIKEVWKKPEYREKFIKLWASDEFK
                     NKLSECAKELWKDPKYRNGQIQKQKERWNNDEYREKMAHARATQYVKRDSILERVTQQ
                     LLVYLGINYIRHHVIGPYEFDVFVPNHNLLIECQGEYWHSLDKAKRVDSSKITYINEY
                     FHNFRLLYLYERDFLNPGIIKQKLMKSIFNDDSQTTQVDFSFFDLKIRKLDSKIKQKG
                     SYYSESEEFLQSFHYAGFGRSAKLIYGCYLDDKLISICKFSNAVRKEVATSMGLKFSD
                     VLELDRFCINPVYQKKNFATWFMSRCSKLAFDEFSSIKCLVSFADTTYGHFGTIYKAG
                     NWIELHRTNPDYYYISKDGFVVHKKTLYGHARSMKKTEKEYVDEFGYGKILGKEKIKF
                     VLNRSC*"
                     /db_xref="UniRef100_R4TLE9"
                     /db_xref="A0A0F9IYS3_9ZZZZ"
                     /db_xref="R4TLE9_9VIRU"
     gene            complement(318955..319737)
                     /locus_tag="subassembly_31bins_VIRSorter_scaffold_0-circul
                     ar-cat_2_SIZE_382860bp_prodigal-single_415"
     CDS             complement(318955..319737)
                     /product="Uncharacterized protein {ECO:0000313|EMBL
                     :KKM24336.1};  TaxID=412755 species="unclassified
                     sequences; metagenomes; ecological metagenomes.;"
                     source="marine sediment metagenome.;""
                     /codon_start=1
                     /transl_table=11
                     /translation="MAAHVLVQDPSNLSSRFSNKDRLGYDSDTDIDVDDLDELIEENL
                     APSAEEDLRSKGQLLDFSFIERFLERIPAREADLIERYHRDKMKQEQIAKLFGITQAA
                     VSYRLHRGIRRIQFLRTIPELEHEEFEKDLGHYFSDQDREILWRMYETTCQSEIAKLM
                     NLTQGRVRHRFFRSLNKIKELIIEDARQKHIEVGLLKKSNKNVFEIKAAEEELHTVIS
                     NSTYGKYWTVFYAISDKHFNILHEVSLPQFQDRGVAMILPIE*"
                     /db_xref="A0A0F9I9Q0_9ZZZZ"
                     /db_xref="GWB1_scaffold_1297_39"
     gene            complement(319909..320976)
                     /locus_tag="subassembly_31bins_VIRSorter_scaffold_0-circul
                     ar-cat_2_SIZE_382860bp_prodigal-single_416"
     CDS             complement(319909..320976)
                     /product="Uncharacterized protein {ECO:0000313|EMBL
                     :KKM24337.1};  TaxID=412755 species="unclassified
                     sequences; metagenomes; ecological metagenomes.;"
                     source="marine sediment metagenome.;""
                     /codon_start=1
                     /transl_table=11
                     /translation="MRSVGGLETKRNVLIDGNNLLHKMFHVFVSNKVKHSKPLMFSKS
                     GYPTGLIYGFFSVLSSMIDDVNNPTNMVVFFDGSPIRRRKLDPNYKNYRTKSNFAYPP
                     DVSIPPITLSDGFLAQNELSVIIHILNLLGCDVYYHCDEEADDLIASYTKKHTGEINI
                     IVSDDKDFFQLVQDRTILYRPGSKHDRFVDADKVLEITSHLYSIPFSPEKIHMLKSFI
                     GDISDDIPSFTGGAMRKLGNGVSEVVNFFCQYQSIDDALSVGIQEFPKKFSKLGCKVK
                     DMKKLEKIKAASDRIRLNHKLVSMIDDLDLNACLFHLDRNFDVARQIFDGLNIDSINV
                     SSFRLNKIRQPVPMDSWLLEI*"
                     /db_xref="A0A0F9IA16_9ZZZZ"
     gene            complement(321025..321612)
                     /locus_tag="subassembly_31bins_VIRSorter_scaffold_0-circul
                     ar-cat_2_SIZE_382860bp_prodigal-single_417"
     CDS             complement(321025..321612)
                     /product="Uncharacterized protein {ECO:0000313|EMBL
                     :KKM24338.1};  TaxID=412755 species="unclassified
                     sequences; metagenomes; ecological metagenomes.;"
                     source="marine sediment metagenome.;""
                     /codon_start=1
                     /transl_table=11
                     /translation="VPSSKGCKNQNKLKSKTKTKSIPPNNPKWVVVQLSPMGEKEKNL
                     EMIKKSARQILKSDIEMFIPAMSQKVRNESQTVFFMDGYVFIKHVDGLPYHKLNETTY
                     FLNVLSKINLDKKRVYSLLDDKALDPMRSGVQNMRMNKFIEDENVKVIKGNFRNLIGK
                     IISVSDGGENVQVSIDLRSKKMIIDFPASYLVLAN*"
                     /db_xref="A0A0F9KQG8_9ZZZZ"
     gene            complement(321578..322879)
                     /locus_tag="subassembly_31bins_VIRSorter_scaffold_0-circul
                     ar-cat_2_SIZE_382860bp_prodigal-single_418"
     CDS             complement(321578..322879)
                     /product="DNA polymerase III subunit tau (EC:2.7.7.7)"
                     /codon_start=1
                     /transl_table=11
                     /translation="MYDLKYRPKIFGDVIGNEEVVKLLLIRSNKGKLANRSIMLSGPK
                     GSGKTSIARIIAKAIVCDNLNNGDPCNNCSSCLSVIDETSDNTEEFDAATHGTVDRIR
                     SIIDDLDYSTFSNKPRVLILDEAHRLSKASQDAMLKAIEDRRLVVIMCTTEPHNMRSA
                     VRSRLDEYPISYPSLDVILSRMKYVCDNELVKYELDALRLIASNENCCPRTCLTKIEA
                     ISIVGDLTLELVKKYIGFSDIELLTGILIQLDSNPKFVIQKLNELSERESPSWIRDNL
                     VLIISNAVKKNIGIKSDLYLNTDFFNIRGMRWVDLAKSLAIIEKPTHQNIEFTLISNT
                     TIFAQISHGSTVGFVETFRPQKVELSKNWSGKSLEIEGIKFSSEENLTTLDDKIEIGT
                     RGPDVITSGSNYDSVKFDPSHAPIPDTEFARAFIQRMQKSK*"
                     /db_xref="suh:SAMSHR1132_04220"
                     /db_xref="UniRef100_B6G1R3"
                     /db_xref="86849756"
                     /db_xref="B6G1R3_9FIRM"
                     /db_xref="2.7.7.7"
     gene            complement(322884..323648)
                     /locus_tag="subassembly_31bins_VIRSorter_scaffold_0-circul
                     ar-cat_2_SIZE_382860bp_prodigal-single_419"
     CDS             complement(322884..323648)
                     /product="DNA primase; K02316 DNA primase [EC:2.7.7.-] id
                     =124052 bin=ACD78 species=ACD78 genus=ACD78
                     taxon_order=ACD78 taxon_class=ACD78 phylum=BD1-5 tax=ACD78
                     organism_group=BD1-5 (Gracilibacteria) organism_desc=BD1-5"
                     /codon_start=1
                     /transl_table=11
                     /translation="VVNQFVDWAHDRLFDSQEAIEYLSGRGVSIDQCKRHRIGFTGGM
                     FDVNSDSDPNHSTNCKDRDKRYAWCDTCKYKFWSTIWEEGDPKVGKRIEGSVVLPLTS
                     YSGLTIGFQVRSITTKSYDTFVVNKRPEGYFFGIAPNLEGIWNSKSACLTEGSFDQLV
                     IERLVFPHVIGLTTNSVNKLQYAFLNRFVKKVYLCFDGDSPGRAGALSFIKNSSLEVH
                     DVKIPSSYKVKDPNELWKKLGDKKFADVMKSLFSVI*"
                     /db_xref="ACD78_94_5"
                     /db_xref="A0A0F8Y5P1_9ZZZZ"
                     /db_xref="mro:MROS_1329"
                     /db_xref="K02316"
                     /db_xref="2.7.7.-"
     gene            complement(323655..324254)
                     /locus_tag="subassembly_31bins_VIRSorter_scaffold_0-circul
                     ar-cat_2_SIZE_382860bp_prodigal-single_420"
     CDS             complement(323655..324254)
                     /product="Uncharacterized protein {ECO:0000313|EMBL
                     :KKK76609.1}; Flags: Fragment;;  TaxID=412755
                     species="unclassified sequences; metagenomes; ecological
                     metagenomes.;" source="marine sediment metagenome.;""
                     /codon_start=1
                     /transl_table=11
                     /translation="MILLRMLDHDMHVSKRDSVPLWIETPAKPGFLPALVSSSTGSFL
                     TSRRLTSENRIRSGVFKHDSDKLDMLVPIVVSSALELSKSEKWPNICKNVESAFEYIR
                     RESGFDTLPHMCLIPDKFDDKKITKIFGRDKITDLSGGDNINIPVYNKVCRVCYCDVS
                     NITFLSRPDFVGLYTQFQNGSCSILLHNVKKGMSFMANV*"
                     /db_xref="A0A0F9ADP7_9ZZZZ"
     gene            complement(324241..324810)
                     /locus_tag="subassembly_31bins_VIRSorter_scaffold_0-circul
                     ar-cat_2_SIZE_382860bp_prodigal-single_421"
     CDS             complement(324241..324810)
                     /product="hypothetical protein"
                     /codon_start=1
                     /transl_table=11
                     /translation="MKTKDDILKRLKKLRIRYANKYVAKSQLRVHTNCIHNMKLSPPK
                     NKYKSEQIDSSISPRKQVTLVIIQTDEPIGMCMHNSHDANKWAGNICDSDDVSDSCGL
                     FSPKMSIDTAKNSFLESLQDDEYVFDNYRDMATLQWVIGERIYSYELSWLERIFLWFK
                     HKLIRINKPILRLPNPKLPEDLWGNDDSS*"
     gene            complement(324818..325441)
                     /locus_tag="subassembly_31bins_VIRSorter_scaffold_0-circul
                     ar-cat_2_SIZE_382860bp_prodigal-single_422"
     CDS             complement(324818..325441)
                     /product="Uncharacterized protein {ECO:0000313|EMBL
                     :KKK55198.1}; Flags: Fragment;;  TaxID=412755
                     species="unclassified sequences; metagenomes; ecological
                     metagenomes.;" source="marine sediment metagenome.;""
                     /codon_start=1
                     /transl_table=11
                     /translation="MNISMADRLKKLSDDTKRINMYKEIIQNRILSLESEEKGLLYKA
                     DLYQKCSEIFKNWLEESMKQNIDSISELATTGLKHVIHDQRLSFNIKQEHRVNRLNMR
                     FILEEDGVEGDPLSSFGGGAAVVISLVLRLAVMARMKMANLLLLDESMVALANEYVPS
                     AAAFMRQLAEETGFNILMVTHNPEFLNHAHIAYEGFKENGCLKLNKI*"
                     /db_xref="A0A0F8WF64_9ZZZZ"
                     /db_xref="GWB1_scaffold_1297_31"
                     /db_xref="eat:EAT1b_3039"
     gene            complement(325438..326541)
                     /locus_tag="subassembly_31bins_VIRSorter_scaffold_0-circul
                     ar-cat_2_SIZE_382860bp_prodigal-single_423"
     CDS             complement(325438..326541)
                     /product="hypothetical protein"
                     /codon_start=1
                     /transl_table=11
                     /translation="MKFNFDPAELRKSFLYVRSVKPVSGDYTLKFENGILNMFSSDRR
                     RYVCSEVKPKNFDSQFNSDDHYLTIDKYGLFDNSLDCASIHAQDKGLLLKVESNDQSR
                     QTLLKKRAENSRRICIPGHPDTSNFQLIKASIFDEILQGLSCSALIKETKTDDDMKIN
                     QIHFYLTPSCGISNARYYMTIVTFDEPKLDLSITSADIPVMRSFCSRAGDSDIFVGQE
                     NTKIFFIDKHSESRLVTSAVFGKKPEAFDISDQFDTVALVNHDHAHHNVNWANLSLDG
                     TQRITVLSSDGKLELLNGTNKLAQFPVKFLSGNYIHADFPAKILLNVINYTQGDEILF
                     KYGHREHKTILEVTSSVTSAIKVRHFVQSMRMR*"
     gene            complement(326541..326840)
                     /locus_tag="subassembly_31bins_VIRSorter_scaffold_0-circul
                     ar-cat_2_SIZE_382860bp_prodigal-single_424"
     CDS             complement(326541..326840)
                     /product="Uncharacterized protein {ECO:0000313|EMBL
                     :KKL72963.1};  TaxID=412755 species="unclassified
                     sequences; metagenomes; ecological metagenomes.;"
                     source="marine sediment metagenome.;""
                     /codon_start=1
                     /transl_table=11
                     /translation="MTLNLEDKSIGEIESVYKDLVQRRDLLIQNKYKVEVELNARKRA
                     LKEAIDECKKAGFNPDNLVEDIKKTKEVLLTKMEVFSADLSEAENMMKPMLKEIG*"
                     /db_xref="A0A0F9EFU5_9ZZZZ"
     gene            complement(326852..327700)
                     /locus_tag="subassembly_31bins_VIRSorter_scaffold_0-circul
                     ar-cat_2_SIZE_382860bp_prodigal-single_425"
     CDS             complement(326852..327700)
                     /product="Uncharacterized protein {ECO:0000313|EMBL
                     :KKL72964.1};  TaxID=412755 species="unclassified
                     sequences; metagenomes; ecological metagenomes.;"
                     source="marine sediment metagenome.;""
                     /codon_start=1
                     /transl_table=11
                     /translation="MSDSVYLSYSSQKLYTTCPKKYRFRYVLRDKTRGDVSKTILGSV
                     LGKLFEWFYSKKIWMHNDPATYLLSLVDEVKHLVINKEDSSLRANGSFMSSLNTDLNK
                     YIVPSLEVIRKNKLVTPMSVSEIDLTTICYHKKHDFSIKMGGRADFIHGYDLNDVWIM
                     DGKASKHREKYVDAEQLIWYSTQFYLKYHSVPTRLGFLFYCFPDDPIKWISYDDQSVR
                     DLLDKTFDIANRVKSEKFDALPSGECHRCEFQSKCDDGKKYIIARRKETGGVIENSIF
                     DLETVK*"
                     /db_xref="A0A0F9EG68_9ZZZZ"
     gene            complement(327693..328682)
                     /locus_tag="subassembly_31bins_VIRSorter_scaffold_0-circul
                     ar-cat_2_SIZE_382860bp_prodigal-single_426"
     CDS             complement(327693..328682)
                     /product="Ser/Thr protein phosphatase family protein id
                     =2799615 bin=GWB1_Spirochaetes_59_5
                     species=Carboxydothermus hydrogenoformans
                     genus=Carboxydothermus taxon_order=Thermoanaerobacterales
                     taxon_class=Clostridia phylum=Firmicutes
                     tax=GWB1_Spirochaetes_59_5 organism_group=Spirochaetes"
                     /codon_start=1
                     /transl_table=11
                     /translation="MSEIRFITSSDEHLADLSPGLRKDDYRSAILKKLVYQGELVNKF
                     KANALIRGGDLFHVKASNKTTMRTMAAVAKIHRNYKCPTYSVVGNHDMSNNDPESVSR
                     QPIGVLFNSNVIEPLTEQIFPVGTMKVRVVGVGYTTDLDVDGLHSLVRRKDENYTIAF
                     VHALAAMAPEEKTQSFFNERIFDYRDLVFDGCPNVYVFGHYHKDQGIVDHLGVKFVNL
                     GAVSRGALTFENVERKPKVSLIKFNSRGIDIEEVVIPHEDPSKIFDFEYKKQIETRTK
                     SLNDFISQLQANANLASESALISKKSDLEKFPEDLRNLAKEILEEAESGVGDE*"
                     /db_xref="GWB1_scaffold_1297_19"
                     /db_xref="86110320"
     gene            complement(328675..329025)
                     /locus_tag="subassembly_31bins_VIRSorter_scaffold_0-circul
                     ar-cat_2_SIZE_382860bp_prodigal-single_427"
     CDS             complement(328675..329025)
                     /product="Putative Hef-like homing endonuclease n=1 Tax
                     =Campylobacter phage CP30A RepID=J9SPE2_9VIRU"
                     /codon_start=1
                     /transl_table=11
                     /translation="MPLYKTGDKFGIVHGIWSKLLKIFIQKNNPFSIVSFSDNRFFSG
                     DVYSKMGFKFDGEIRPDYYWVKGNHRYHKSGLRKTSMEKNTKLTESELRESEGYRKIW
                     DLGKKRWVLKVKHV*"
                     /db_xref="UniRef100_J9SPE2"
                     /db_xref="A0A0F9E0B9_9ZZZZ"
                     /db_xref="J9SPE2_9VIRU"
     gene            complement(329110..332424)
                     /locus_tag="subassembly_31bins_VIRSorter_scaffold_0-circul
                     ar-cat_2_SIZE_382860bp_prodigal-single_428"
                     /gene="recD"
     CDS             complement(329110..332424)
                     /gene="recD"
                     /product="recD; Helicase, RecD/TraA family (EC:3.1.11.5)"
                     /codon_start=1
                     /transl_table=11
                     /translation="MPEEIIAKVSGVVFSNRHTGFCILKAIPKNDSNKVITIKGNFFG
                     SQVGVGLMAKFSGSYEDHSTYGRQLVASICEIIPEPGRIGIVTYLSSNVPSIGPITAA
                     KLYSKFGDGLIDILNNDPDQMRSVDFLTKPQADAVIREWSEASEGRTVAIFLTNLGLS
                     SHQAKSVFTKFGLQTRTKVNQNPYCLYECYGVGFVTADNAARKLNIGIDDIRRIKSMI
                     LFVLSELSSSDGHVYCTSQQILSYISSKIFRKHAIDSFSHGEYMSDTHFYHGLNDLIL
                     DGQIHVDNDRIYQIYNWVFESESSEALAKIIVQPTQINDLEKHLNEFEELNKIELSDE
                     QREAFFMLQKSRMCAISGYPGTGKTTLISAFVHLFEKSSLNYVLMSPTGIAAKRLSQV
                     TGRPASTIHRALGYKRDGTWDFNKHNKFAVDAIIVDEGCLPYKQYINLADGTKEYIGS
                     IVNQKKQVDVLSFNLKTRVVEPRKIINWFKYERRDELYKVFASHLKTHNYSRILNCTS
                     NHKVYTSKGQKKASDLVVGDDVIVRGKFMNDFQRSFILGSLLGDSCCSRFSAGSCGFS
                     FVHGKKQLDYLSFKARLFDACIRESIGGFVPSKKLYHAVPSRLEEADAIHRLVYKNGR
                     KTINQKWLDQIDDIGLAAWYMDDGQLSRQFGKNSKNASLSAFLHTEGFSYKENLLICK
                     WLLNKWNLKASVYSNGSRGHHYIRITSDSSKRFWDIVRPYIIKSMSYKIPGDQCDFQY
                     KGSLWRDIGLFKIRKINKYIPKIHKKYVYDIEVEGNHNYFSNNILISNSMLDIATFYH
                     LISSLLSTTIIVMIGDSAQLPSVGAGYVLGHLMECSDVPHVSLTKIYRQEKQSDIIKI
                     AHLMLHNQPINTDFKKNSEFVFLKYSKDQVMDEICKLSSIMKSKDQNFQVIAPMYAGD
                     LGIDNLNRRLRGVLNTEFINNKATKLKSGDVDLYEGDRVIVIKNDYDRMLFNGDAGKI
                     QSISIKNNEVEVKIFGWFDSETNSYADKCFIYTVDEARQLLKVAFACSVHRCQGQEYD
                     YVIMPMTMQYGIMLYKNLVYTAITRAKKKVFLFGDPDAFTFAASCDRDITRNSNLAEL
                     VHVNTDLEIARFVQES*"
                     /db_xref="dhy:DESAM_22572"
                     /db_xref="UniRef100_L0RDL4"
                     /db_xref="A0A0F9FD97_9ZZZZ"
                     /db_xref="L0RDL4_9DELT"
                     /db_xref="3.1.11.5"
     gene            complement(332449..333246)
                     /locus_tag="subassembly_31bins_VIRSorter_scaffold_0-circul
                     ar-cat_2_SIZE_382860bp_prodigal-single_429"
     CDS             complement(332449..333246)
                     /product="DNA ligase n=1 Tax=Sorangium cellulosum So0157-2
                     RepID=S4XXB3_SORCE"
                     /codon_start=1
                     /transl_table=11
                     /translation="MDSKEYFSIPDTCPICSSQTIVDGFFLYCRSNACPSKASNAIRV
                     WIVRFGLLYWGDSLIESLTDPANPKVRNVADLYKLTVDDIAGCCSGKKFAQKCFDILH
                     ANKDVTLELMLSGLNIPNLAIATATDIVQSGYDSVDKIMSLTYEDLLKVPNIGEITAK
                     QVYSGLQARRDLIMELSKVLNIKQPTQGPLTGCSICITGDTSKPRKAVQKLILDAGGV
                     VKESVGSGLSYLVTNDTTSNSGKMQKAKKHGIKIISESDLYTLINTI*"
                     /db_xref="UniRef100_S4XXB3"
                     /db_xref="A0A0F8ZLE1_9ZZZZ"
                     /db_xref="scu:SCE1572_27220"
                     /db_xref="S4XXB3_SORCE"
     gene            complement(333261..333701)
                     /locus_tag="subassembly_31bins_VIRSorter_scaffold_0-circul
                     ar-cat_2_SIZE_382860bp_prodigal-single_430"
     CDS             complement(333261..333701)
                     /product="hypothetical protein"
                     /codon_start=1
                     /transl_table=11
                     /translation="MHFQIIAKEVQQNIRVSLIDKNVEWQRVYSLIADLLKDQGMTFA
                     KLARLQGDFEGEELKLLEQLSERVLEIGNDLSDFVRAFYEGKYTIQKETAFGGGAEMG
                     QPPVPGLPPAAPPEIPVEFEESEPEETEEEEYEEPEAEEKQEQQ*"
     gene            333766..334713
                     /locus_tag="subassembly_31bins_VIRSorter_scaffold_0-circul
                     ar-cat_2_SIZE_382860bp_prodigal-single_431"
     CDS             333766..334713
                     /product="Uncharacterized protein {ECO:0000313|EMBL
                     :KKL98946.1};  TaxID=412755 species="unclassified
                     sequences; metagenomes; ecological metagenomes.;"
                     source="marine sediment metagenome.;""
                     /codon_start=1
                     /transl_table=11
                     /translation="MINYGMEINQIKSLYENGLNQNQIAKIIGIDKSTISYKMRKAGI
                     KTRNNKEAHYKFILTDKLKQKIRDLYLSGLSYKDIMKNHGYPEKMIRACIQDQIRSRT
                     EQDQIKKMNNKQILNENQIQLMMGTLLGDGCLMKVNNSYILQINHGLKQKGYIEHKHK
                     ILNCKQQIRKRIQSGFGKGKPIFRLVYQNKGTLEEIAKTIFVKNKKKVTKKWMDIINN
                     EGLAYWFMDDGCSVLIRKKYLLIRFMTHSFSLQEQKIIISMLAKFRLIAKLRYTTRKK
                     FRMIELNRASSEKFMDLVKPYVQNIPCMKYKIKQSILNV*"
                     /db_xref="A0A0F9H7J6_9ZZZZ"
     gene            334729..335838
                     /locus_tag="subassembly_31bins_VIRSorter_scaffold_0-circul
                     ar-cat_2_SIZE_382860bp_prodigal-single_432"
     CDS             334729..335838
                     /product="DNA ligase id=2492262 bin=GWB1_Spirochaetes_59_5
                     species=Sorangium cellulosum genus=Sorangium
                     taxon_order=Myxococcales taxon_class=Deltaproteobacteria
                     phylum=Proteobacteria tax=GWB1_Spirochaetes_59_5
                     organism_group=Spirochaetes"
                     /codon_start=1
                     /transl_table=11
                     /translation="MNKIPELKARITEARDAYYNLKPKISDQQYDAMIDELKQLDPKS
                     LEVTAVGAPPPQYTIWEKVKHEIPMGSLNKVNSKDEFIEWAEKTKSEYFLITHKIDGI
                     SMELIYQNGKLQKAITRGDGIIGELVTSNIKQIPSIPKTIEIKSKVVIRGEVVMFKEM
                     FRQKYAEEYANPRNIVSGKVRDKKHDGKACKDLEFIGYQIYCEDRPKTEWSQMKLINS
                     LGFKIPDWTYTKLENICHKHEEITNSRDKIEYEIDGTVIRVGMIQEQEELGEQNMRPR
                     GQIAWKFDHEMRESKIVDVRWQVGLTGRICPVAVIEPTQIGGVTITNISLHNLRLFNH
                     LKLFRGCKVLISRRNDVIPYLEENIDLGIKSSSLD*"
                     /db_xref="GWB1_scaffold_10063_2"
                     /db_xref="scu:SCE1572_27220"
                     /db_xref="86111510"
     gene            complement(335825..336058)
                     /locus_tag="subassembly_31bins_VIRSorter_scaffold_0-circul
                     ar-cat_2_SIZE_382860bp_prodigal-single_433"
     CDS             complement(335825..336058)
                     /product="Uncharacterized protein {ECO:0000313|EMBL
                     :KKL98945.1};  TaxID=412755 species="unclassified
                     sequences; metagenomes; ecological metagenomes.;"
                     source="marine sediment metagenome.;""
                     /codon_start=1
                     /transl_table=11
                     /translation="MDYDNNRDRYQSGFDAGLIIDGEIQYDPDRQEYIMIDDEKKAFS
                     TQEMLKTLVGKRIRLTCISFESIEYIENLINQG*"
                     /db_xref="A0A0F9IZ72_9ZZZZ"
     gene            complement(336167..340213)
                     /locus_tag="subassembly_31bins_VIRSorter_scaffold_0-circul
                     ar-cat_2_SIZE_382860bp_prodigal-single_434"
     CDS             complement(336167..340213)
                     /product="ribonucleoside-diphosphate reductase (EC:1.17.4
                     .1)"
                     /codon_start=1
                     /transl_table=11
                     /translation="MSASVNVASVISLTRAHSDSKNVAHESGVWNRIFTVDGVHPFDQ
                     IKWKLADARIVDPNGDAVFEQKDVEVPEWWNQTSINVVSDKYMRVVNGVKENSVKQIF
                     SRVCSVLRRWAEEQNFFNTDKDAQVYEEELIHALIHQYGAFNSPVWFNLGIPDRKQMA
                     SACFISGVEDTVEGIMAFQNAESTIFRSGSGSGANLSDLRSSYEKISAGSYTCGPISW
                     MEANDKFAKAFKSGGATRNAAKMVVIDMDHPDILETRDKRPGFIKCKADEEILAHKLV
                     DIGYSADYDDPNGAYKRVRFQNANHSVSVPDSFMQAMLDDGVWNTCERLTGKNVHSYK
                     ARELWLEIAKAAWVCGDPGVHFSDTLNKWHTTPKSGRIRSTNPCFAPGTRITTEFGLM
                     RISDLYERVQDGDIKVAVHLGDKIEMRPAIVFPTGFNPIVRVDFKSGRSIEVTPNHNF
                     LLSDGTKKPAEELNAGDVVDIQCGEGSFGNYELGLSDELDWYRIAGFVVGDGWMTSYD
                     VKRQYTRKSDGTTHTYPFESGEIGMCFGKDDKDCLEKVCLFLESREIPYSLKRQKGSV
                     GESPDYLRIRRKPIFKALEGIASPAGCKSYTKRIQYGVFEASKDNQFAFLAGLFSADG
                     TFRMSAKGHGGNIPTREMRLSSVNLDLLRDVQYLLLNLGIKSTIIQNRNTSRDSKFEY
                     ITVSGEKRVYSSSRNLHELFICGHSLRKLRDGMKSAGGMLSTRKENQLDEHLPARYMD
                     PIHDIWHDAVVSVTDVGREELTYNMTEPTTHTIIAEGIRIPQCSEFANIDNTACNLCA
                     INLTKFFDGRSFNYNRFAQSVRLFSTAQMAIVEKADYPTEKIARNSIRLRPIGMNYGD
                     LGALLMKFGFGYDSDNGRAVAARLASLMTGIVYQTSARLASRVGAFEEFNNNRDDMIK
                     VMRMHQEADANILKRWNQMSDPLGSDVVSKSTDLWKETISLGEKYGYYIQQSSLMAPL
                     GTVSFLMGMSTTGIEPAFSLVSYKSLVGGGLMKLINPGIREVLLNLGYSDHDTDTICK
                     YVEEKEYIENAPNLKLEHLSIFDCAMPSGPSKRHLSPMAHIKMMAAIQPLITCAQSKT
                     VNLPSTITPEEIADIYTESWRLGLKCVALYRDGSKASQPLATKERMDNQKVVVPVSLP
                     EIKEIQHVATRKHMPYDVTGWRHKFEINGYKGYIIVNEYPDGKPGEVFLKLGKPGSTI
                     AGLIDGFTQQLSIALQHGVPLPKLIQSFVETRFEPAGFTNNKKIRFTSSLYDYLFKYL
                     DLHYYGGKYSDLNTHPTVKEASKEITEGISKEVESGKFPSIIPPPIEEFAPKKNLDAP
                     PCARCGTITSRAGSCYLCPACGQSSGCN*"
                     /db_xref="rmr:Rmar_2540"
                     /db_xref="UniRef100_UPI0003B7A04C"
                     /db_xref="87649961"
                     /db_xref="UPI0003B7A04C"
                     /db_xref="1.17.4.1"
     gene            complement(340203..341111)
                     /locus_tag="subassembly_31bins_VIRSorter_scaffold_0-circul
                     ar-cat_2_SIZE_382860bp_prodigal-single_435"
     CDS             complement(340203..341111)
                     /product="DNA polymerase III, delta subunit n=1 Tax
                     =Brevibacillus laterosporus GI-9 RepID=H0UH57_BRELA"
                     /codon_start=1
                     /transl_table=11
                     /translation="MSQLIIINGDEDFLKNRAALDCVSASLIESVAYLNLPDNLDRYL
                     FESQTCSFDLRPRVYVLNNVIDIPELPFHDQDLLIVIAGKKQLSDSRSKLTLNFSKLK
                     AYDDNNEVVYWIEKEGEQHNIDLSNVAVHLFVSCGNCLQKLSSEIEKLADFSVEGSTV
                     THEIVYKIVGFSAELTPKSIIDAISRGRTGLAVSLLSLLQERGDESGWVISYMQHHLT
                     QILKMKLMSQNNEKEDRIITSLGVSPFVYRKFLFDHMKIWSVKSLRESLEFFCELEVL
                     HKRGVPAATLLELEIVRLSEEARNVC*"
                     /db_xref="UniRef100_H0UH57"
                     /db_xref="A0A0F9A1L5_9ZZZZ"
                     /db_xref="H0UH57_BRELA"
     gene            complement(341115..341888)
                     /locus_tag="subassembly_31bins_VIRSorter_scaffold_0-circul
                     ar-cat_2_SIZE_382860bp_prodigal-single_436"
     CDS             complement(341115..341888)
                     /product="Uncharacterized protein {ECO:0000313|EMBL
                     :KKL45172.1};  TaxID=412755 species="unclassified
                     sequences; metagenomes; ecological metagenomes.;"
                     source="marine sediment metagenome.;""
                     /codon_start=1
                     /transl_table=11
                     /translation="MMIHGNYVSQQETITLLQNRSVIGLIGPAHIGKTSFIIDHFKSY
                     NDVFIADNSIDSIREAISFSTSLPLMDQYKILIIPHIELLSISAQDACLKLFEESCNH
                     LKIVCTSFDLDHLTDALCSRIRNVVKFKALDEHQMASFAASFGPVNLKILKICGGIPG
                     LYKHMFNNLVYDEFYELLNDIDKNLFNQVRIFSYYKEVKERIIIDSMLRLIDHFLIKY
                     EPKFIPLLEFASVLSSNASLNIEAHWMKCIAKMVSECNV*"
                     /db_xref="A0A0F9F270_9ZZZZ"
                     /db_xref="gwa2_scaffold_6_303"
                     /db_xref="ped:ING2D1G_1030"
     gene            complement(341827..342030)
                     /locus_tag="subassembly_31bins_VIRSorter_scaffold_0-circul
                     ar-cat_2_SIZE_382860bp_prodigal-single_437"
     CDS             complement(341827..342030)
                     /product="hypothetical protein"
                     /codon_start=1
                     /transl_table=11
                     /translation="MMLYCPNCSFDKHDTGLIAIGLHNTFACMRCRCIFQVKIEVIQL
                     NEKYDDPRQLCLSAGNNNITAKS*"
     gene            complement(342030..342218)
                     /locus_tag="subassembly_31bins_VIRSorter_scaffold_0-circul
                     ar-cat_2_SIZE_382860bp_prodigal-single_438"
     CDS             complement(342030..342218)
                     /product="hypothetical protein"
                     /codon_start=1
                     /transl_table=11
                     /translation="MDQNQEVLVRCKRGSDRVTHGQSCNGTVAKKLSEDGSSVVKFQC
                     TTCNFVWAVPIGGSFVGV*"
     gene            complement(342218..342556)
                     /locus_tag="subassembly_31bins_VIRSorter_scaffold_0-circul
                     ar-cat_2_SIZE_382860bp_prodigal-single_439"
     CDS             complement(342218..342556)
                     /product="hypothetical protein"
                     /codon_start=1
                     /transl_table=11
                     /translation="MDGSSKDRIVGERRFVPASLAYALDVYPNVIIGIIRNNYRIVDV
                     HAISGKSYVSLLRDYLPFLTFPQEDFDLCKKIAVDTEPIPLFPTEPTSSIVSRIQSKI
                     KMEFANRSLF*"
     gene            complement(342540..344147)
                     /locus_tag="subassembly_31bins_VIRSorter_scaffold_0-circul
                     ar-cat_2_SIZE_382860bp_prodigal-single_440"
     CDS             complement(342540..344147)
                     /product="hypothetical protein"
                     /codon_start=1
                     /transl_table=11
                     /translation="MYSRNIHIAPSIRLLLAMFNLQAAIADSLKTNWGNLIQKILREQ
                     FPDAEFDMTAYQMGDQVFRKALRELQFNEEDASDAVQDFLMYIASAKTDFRKPSKRSP
                     GAANWKQAYRFLLRNLRGRAMSKSFKKFRRIKPSDKELLADLKWKKEQAKLGKFKWDE
                     ESDEMMDEYIDKLEEIGEDVSDTAIPPKKLERRGQRVKTLDETFGKRSEEGDAPSGGE
                     HYIPTPETSALGRSLETHTAIKQFMDLIDEHIPDMRKTFSEEEELLFKIIYDYGIGTF
                     GTDLKENMNLSAVMKLMGEEGKETEKREKGVEDVPADLKSKYKNLYDKNKMRWSQYVG
                     KLRGGLLKKIIDYIESHLTSQEFAILRDMFYVDITPKRVREQERAKGQTKVTEQAGKD
                     ERSIAHLRWDEQQGTISLTDKRRLETLIDKLTYQGIDKRRMQELERKEITRRLTPVEK
                     DELTGIRNQLKEQSEKIENITPEVSERKLKLKETRQKRKEKLLGKPGEPEEIELTDED
                     IIQEKQASVYSIACRIAFVELQYGWIF*"
     gene            complement(344177..345631)
                     /locus_tag="subassembly_31bins_VIRSorter_scaffold_0-circul
                     ar-cat_2_SIZE_382860bp_prodigal-single_441"
     CDS             complement(344177..345631)
                     /product="Uncharacterized protein {ECO:0000313|EMBL
                     :KKK68301.1}; Flags: Fragment;;  TaxID=412755
                     species="unclassified sequences; metagenomes; ecological
                     metagenomes.;" source="marine sediment metagenome.;""
                     /codon_start=1
                     /transl_table=11
                     /translation="MKRPVIPSNVPFRVTIPTNQAFLQQWHAWVYEKVSNRFKRNQER
                     ALDVAQNVRLRLLTKDFIGRWFFKHLTDESVDRIQAERILGGTKLVFIGSIKPVSGDR
                     SDPNSLWRVSDLLGYAKFDYTRYYYSIQGHTIDSKRVLELLGYEKDEYASLQSLYRQG
                     RLLPSEYTEHECPGTSQCSTCDKGRESLKNRSLSLAHNWMDTKVSHSVKKLRWNDKQL
                     RPFLREWHNSNKVKFTPEYIIRSYRNCSRCKNTRIVDHKERGEVACPKCDIGIDAGLL
                     KYAEIVISNATRNDFKHMKRTDDISISILNNGMSPELSDSETTAWESDEIDESPQRVI
                     RDSNSLTSFRDMEVYRDIHNLTKELDEPEKSVITNVDLKELSVKQYSEISGMSLQKIN
                     KLRNLALQKLRMMSGVNIKELVKRIANKNKCSEEDILEQSIGPGVVARAELFAALYDE
                     GLSVEGIAKRFDVSEDRVVAAINRACIRESRSTH*"
                     /db_xref="A0A0F9A7Y7_9ZZZZ"
     gene            complement(345747..346439)
                     /locus_tag="subassembly_31bins_VIRSorter_scaffold_0-circul
                     ar-cat_2_SIZE_382860bp_prodigal-single_442"
     CDS             complement(345747..346439)
                     /product="Uncharacterized protein n=1 Tax=Sorangium
                     cellulosum So0157-2 RepID=S4XMS7_SORCE"
                     /codon_start=1
                     /transl_table=11
                     /translation="MTISTWILAAITSAVPLEYGVKSTMWWGPDAWEIPGKAPIGEDI
                     IKASKDARQARYADIAKAMEKVFFDPLEEPLMINTNQTDLEKGKLNGRFMSAALAIGV
                     MTPESLFHRNVQLGLSKGKGDDGKSWCLGQINIGDGRIALDGDSFKYVTDGKSGWSGK
                     DLVDDLDKCLRIKLHIMRDSFKKCKKNPLLQKLNAYTSGDCEKGGEASEYRMKLGFKT
                     YKDNPIPAELLK*"
                     /db_xref="UniRef100_S4XMS7"
                     /db_xref="scu:SCE1572_03970"
                     /db_xref="S4XMS7_SORCE"
     gene            complement(346507..346857)
                     /locus_tag="subassembly_31bins_VIRSorter_scaffold_0-circul
                     ar-cat_2_SIZE_382860bp_prodigal-single_443"
     CDS             complement(346507..346857)
                     /product="hypothetical protein"
                     /codon_start=1
                     /transl_table=11
                     /translation="VETPEVEVEDLKALELEVDLIRGTRLDLNSDSNLIRTFFVFTDV
                     PKHLELRVGGIPLLTEGTLVEFDLALRNPRNINKTRRIYGIYKLTKRILKFSSSIPGK
                     SGLTQYIEWSPTPG*"
     gene            347223..347915
                     /locus_tag="subassembly_31bins_VIRSorter_scaffold_0-circul
                     ar-cat_2_SIZE_382860bp_prodigal-single_444"
     CDS             347223..347915
                     /product="Uncharacterized protein {ECO:0000313|EMBL
                     :KKL91767.1};  TaxID=412755 species="unclassified
                     sequences; metagenomes; ecological metagenomes.;"
                     source="marine sediment metagenome.;""
                     /codon_start=1
                     /transl_table=11
                     /translation="MINKIEKVLLRISNAKDREYFRFMLNEVVKNNILPLDLLDYIPL
                     KAKEAQKTRFDQLYDAVMCLAFPEYKENTLERLLGASSKSLTKIWRVIIPDKYKISSV
                     LIRADSYPQAFARACDYTCRVSLRIHQRIPNDLTIRVVFMSEKALRRHLDIRWANRVK
                     KRKQLQLEGREFTSKQINGARLIALGDPNDSYHQIIKYSESKDLQRIRESSNKIRISE
                     VESEAYKSRRKV*"
                     /db_xref="A0A0F9IXJ5_9ZZZZ"
     gene            347954..350314
                     /locus_tag="subassembly_31bins_VIRSorter_scaffold_0-circul
                     ar-cat_2_SIZE_382860bp_prodigal-single_445"
     CDS             347954..350314
                     /product="Uncharacterized protein {ECO:0000313|EMBL
                     :KKL91766.1}; Flags: Fragment;;  TaxID=412755
                     species="unclassified sequences; metagenomes; ecological
                     metagenomes.;" source="marine sediment metagenome.;""
                     /codon_start=1
                     /transl_table=11
                     /translation="MKPGKFNVLLDQAWGSSGKGSASTRLADLFDVKHVSSANYPNAG
                     HTVVNSVSGDKFVAKAIPTAAILKKIKNSNIQIWISPGSGFFWKQLIKEWFETGKPII
                     NIHDRASIVTEDHARREREGADSTKHIASTMQGTAAAISDKILRKADVQLAGSFKYDN
                     MSPTFSIAKFLFLSDPDIHNMFGDMSVVDEFAEKVQVLSAWNFRIKSQDLIMKLNTTW
                     LHEGSQGYALSIDHGNQFPNCLSAESRVLMADGNTYEIRDLETRIGQEVISKTTDGKL
                     INKKILNWWRNSMGDREWYNIITETSVYNKHDQQWIGPKFTSDHKIQTTKGTKKISEL
                     VAGDKIFTTESELTGDGLQILLGSLLGDGSIPAMKKHKRRAKLEISHCEKQNEYLLGK
                     AEILTKYIKGSIRKYVYTDNSFKPGAKYARFSSSASISIMKLATKFGCFGKKKPNFEL
                     IIQEIDWRGLAIWFQDDGSFKQGGNGKDVILFTNGFEEEDVRYLAKLLEDKFGLHFSI
                     DMTKKKDSETRMPTLRLSRHDQTKWFEGIQNFMSPCMQYKLPDGMQAKWAWKDHTKII
                     CTTEIVMDVVKCRTRPHRGESVCFDIEIEDTHNFFVANDKGFFNVENCTSRNCSLQAA
                     MDYMAIPPSYVGDVYLNLRTFPIRVGNVVEDGIQKGYSGDAYPDCRELTWEEVARISG
                     MPKEEADKLAERERTTVTKRIRRVFNFSFLGLRDAVQTNGATKLIVNFIQYLNWKDAG
                     LKGGKEALQKLSSESRAFITKLEEASNIPVVMIGTGADHSEFVNLL*"
                     /db_xref="A0A0F9GMM8_9ZZZZ"
     gene            350597..350848
                     /locus_tag="subassembly_31bins_VIRSorter_scaffold_0-circul
                     ar-cat_2_SIZE_382860bp_prodigal-single_446"
     CDS             350597..350848
                     /product="hypothetical protein"
                     /codon_start=1
                     /transl_table=11
                     /translation="MTKDGSPKVFGDGDLTVCINQSGGYRVFVGQTLINYVECLFLNV
                     DNDSLKIKMSFFKSHDKQINTHIEESIRTASQFKWIEII*"
     gene            complement(350841..351038)
                     /locus_tag="subassembly_31bins_VIRSorter_scaffold_0-circul
                     ar-cat_2_SIZE_382860bp_prodigal-single_447"
     CDS             complement(350841..351038)
                     /product="hypothetical protein"
                     /codon_start=1
                     /transl_table=11
                     /translation="MVPQSVSSNLQRIAAKLAASDKFEEAKKIVDNYIKKTLRELGSL
                     ALDSDDSKAVKEHVKKQWGIK*"
     gene            351207..352667
                     /locus_tag="subassembly_31bins_VIRSorter_scaffold_0-circul
                     ar-cat_2_SIZE_382860bp_prodigal-single_448"
     CDS             351207..352667
                     /product="hypothetical protein"
                     /codon_start=1
                     /transl_table=11
                     /translation="MKYIRPINERRFNNLKIEFDGILTKGSNIIVKCICDCGRSVEVI
                     ANKVISGHTKSCGKCNVIDGKNLIKRKFGSLRVMKPIDVSKGSGKKINWVCDCGTIIE
                     AVVRHVVSGKQTSCHSCRMINARKIISAKSKHLSIKHPIITTKEFATESFGKLRIEYP
                     KNMAPSSNQRVTWICECGRKTHAAVCKVVSGHTKSCGLCNIIKIDQSKQFGALRIKHQ
                     INSKPYSVKLVEWVCSCGNETIKPVASVLSGNTTTCGSCTIINIANTKFGHLRTLVTS
                     IKPKSNKIIEWICDCGKKTHKKISHVISGQIQTCGHCRDNVYDWYVRYEELIRSLQYP
                     IQPNQIPSGGIITLEPILKSNKPFLAICPACNSKWRPTWGHVKSGDSLTCGCVSNRIS
                     KACHEINVYLQTLGLETKMEYSVNGMHYDIFVPSAHLLIEYNGTWWHRSPEAKIRDTK
                     KLQNALTNGYKMLSIDEKYWQTNRQEVMECLNSYVD*"
     gene            complement(352636..353202)
                     /locus_tag="subassembly_31bins_VIRSorter_scaffold_0-circul
                     ar-cat_2_SIZE_382860bp_prodigal-single_449"
     CDS             complement(352636..353202)
                     /product="hypothetical protein"
                     /codon_start=1
                     /transl_table=11
                     /translation="MNEIQQRVNEIKIPWIKSLHTFKNVPKDFNPWESNLSPSALYNC
                     SLPHRKSMGYKAHEVKWMSVKRWVTQTPSGIILPPGVYLSIKRKEEFVAIPTPKFQKK
                     EFILIIFPYGNVWSQISSGDPITEEWLFSESGGKLILEILMLKDAAKPVVKYFESCYK
                     YMLANPDQIGIHLKRKRNVNPHMNSNTP*"
     gene            353283..353858
                     /locus_tag="subassembly_31bins_VIRSorter_scaffold_0-circul
                     ar-cat_2_SIZE_382860bp_prodigal-single_450"
     CDS             353283..353858
                     /product="Uncharacterized protein {ECO:0000313|EMBL
                     :KKN54331.1};  TaxID=412755 species="unclassified
                     sequences; metagenomes; ecological metagenomes.;"
                     source="marine sediment metagenome.;""
                     /codon_start=1
                     /transl_table=11
                     /translation="MKCRTCRVCGINKNILEFYEEWRSSKDGKLHQYHRYDCKQCNKL
                     KTKKYQQNNKDRIILIQSKSTDKIRGLSNDLTIEVVRELLNKPCFYCNENNNIGLDRM
                     NNDIGHTISNVTSCCIRCNAMKRDMPIEAWLFLVPSIKKAKDMGLFGDWVCHNRGNTN
                     LSKIKAPAAIRRQTKKKLLIERTKRSHVYSL*"
                     /db_xref="A0A0F9TZ00_9ZZZZ"
     gene            complement(353846..354184)
                     /locus_tag="subassembly_31bins_VIRSorter_scaffold_0-circul
                     ar-cat_2_SIZE_382860bp_prodigal-single_451"
     CDS             complement(353846..354184)
                     /product="hypothetical protein"
                     /codon_start=1
                     /transl_table=11
                     /translation="MNHLEIKCKDCKVSSSCPEKGSSPLNHGKNQILCRLVGGYGRTP
                     VDESILSEESKQIVNQNGPCLTIVEVPKIDESGRTVFKVVKIFSQPVLHEREQIDWRM
                     NMIMDKSYKE*"
     gene            complement(354196..354978)
                     /locus_tag="subassembly_31bins_VIRSorter_scaffold_0-circul
                     ar-cat_2_SIZE_382860bp_prodigal-single_452"
     CDS             complement(354196..354978)
                     /product="hypothetical protein"
                     /codon_start=1
                     /transl_table=11
                     /translation="MLKIATVTPQDVEKYFGESSTSTKHYVSQKWDITKDGKKYKITS
                     ETPPLTLELEPAKTIYNVNVEAVDDPSDSTTGETDNPVKFITSFLKTGEYAEELLSKV
                     SSDPNFISHILNTLAFKIDLNRIDSNYAKKTLRRVSVILSSRKTKISAEGREEFELLD
                     LAKIKSDMKDKGWVVKVDYDDRHLPVLHVNMSDIYNATVKVKGILWNYAFMVTGDPET
                     RRSGSTDDPIKALDKYRNAPGSSTQVESGQFDTEPVRDTERV*"
     gene            complement(354994..355392)
                     /locus_tag="subassembly_31bins_VIRSorter_scaffold_0-circul
                     ar-cat_2_SIZE_382860bp_prodigal-single_453"
     CDS             complement(354994..355392)
                     /product="hypothetical protein"
                     /codon_start=1
                     /transl_table=11
                     /translation="MNNSNISWKIVDRLLYLIIDDKYVRSALAEYLKVRIRNLTWKEH
                     TDFDSIYRCARICNSLCKGGNVYLSREDADQIISLHTLPMAYEVSDKDILWLIESFKH
                     EVQNTEIIETGHMIGMAEDIAVNLIKDMTL*"
     gene            complement(355447..356415)
                     /locus_tag="subassembly_31bins_VIRSorter_scaffold_0-circul
                     ar-cat_2_SIZE_382860bp_prodigal-single_454"
     CDS             complement(355447..356415)
                     /product="Tax
                     =RIFCSPHIGHO2_01_FULL_RIF_OD1_04_46_36_curated"
                     /codon_start=1
                     /transl_table=11
                     /translation="MMIIHHFLFSFSGFSGTGKDECAKFLVNKYGALHSGLVDPAKRH
                     MADIYGFSENQLFGSSEFRNNGDSRYPKLVYFRFNAKSCDFDTGILSNYNEYCYFDLT
                     FEQFKQYMEDELTHSDCEYTDKLISVNQTYRQKRFFVKKTDPYFFLSPREALQKYCAL
                     MDEMYQYTWIQNAIELHQKMADVTDINSIDPGKWVQRSSYSRMSGFKYHESPIREKFH
                     IINHGVPAYLSCLSDIRYLKQIEYLKKSKNMKMTPILIRVKRPGIETPPYQHKSETEQ
                     AIIPDSDFDFIINNDSNIQALHSKIDQIMKKVMDPYSDSGQPFRLI*"
                     /db_xref="87353205"
     gene            complement(356431..356721)
                     /locus_tag="subassembly_31bins_VIRSorter_scaffold_0-circul
                     ar-cat_2_SIZE_382860bp_prodigal-single_455"
     CDS             complement(356431..356721)
                     /product="hypothetical protein"
                     /codon_start=1
                     /transl_table=11
                     /translation="MYNCMMITHDQIQPYGYYFMIASPCTECNCSGRDSNRVHHHFEN
                     KHSYFECQKCLGTCRHERHLSLNELHNALAPHITIYESKPAEVDSTNANRNH*"
     gene            356759..357784
                     /locus_tag="subassembly_31bins_VIRSorter_scaffold_0-circul
                     ar-cat_2_SIZE_382860bp_prodigal-single_456"
     CDS             356759..357784
                     /product="Uncharacterized protein n=1 Tax=Selenomonas
                     ruminantium subsp. lactilytica (strain NBRC 103574 /
                     TAM6421) RepID=I0GWP0_SELRL"
                     /codon_start=1
                     /transl_table=11
                     /translation="MVKHPTHLGHKRILELYRSGLTQEEVAKIERCHVNTVRRIMQKH
                     NIKVRPHSRIYELDEKFFETINTKKKAYWLGFLLADGTICNRTGYTTPKSLNLSLQWS
                     DHDHVVKFRRAIEYGGSIRHTKYYDKRYSKTRHRADLFISSQKICKDLINLGWIKFKK
                     IGDIQILNDVPNHLQVHLVRGLIDGDGCIIYSEHRNRKDILFHFTDLYCSVVKWMAQW
                     IRTNYGVKEPPIERNGKSRAYALKYHSIPDIQIILSGLYRSDPYLDRKKLISNEVNKI
                     RFKSKVEVGRTLKHAKLITFKCVTDTMGGWCRRIKINRSTFNNRIATGWSIREALFYP
                     KQTNQYG*"
                     /db_xref="UniRef100_I0GWP0"
                     /db_xref="sri:SELR_pSRC500030"
                     /db_xref="A0A0F9SAP3_9ZZZZ"
                     /db_xref="I0GWP0_SELRL"
     gene            complement(357785..358489)
                     /locus_tag="subassembly_31bins_VIRSorter_scaffold_0-circul
                     ar-cat_2_SIZE_382860bp_prodigal-single_457"
     CDS             complement(357785..358489)
                     /product="Uncharacterized protein n=1 Tax=Spironucleus
                     salmonicida RepID=V6LRC0_9EUKA"
                     /codon_start=1
                     /transl_table=11
                     /translation="MEMEPHKILTDPIDEYTPSVDDGPNEYFVKAWKFTNEFYKQELE
                     YIQNTNFDLVTPEFFFREYTWVVHATGFSAKAVGKFLPRLMKAYGGWEKLSSERFPSA
                     FKRVKKVCNNKQKAKAVYNMAKLMAKHADWNKFKTEQLSKPELLVKLPYIGKITCFHL
                     GRNIGLLDCVKPDLHLIRLANYWEFKSCDLMCRSMQSYYEKLTGNTLPLGIIDLVLWY
                     CSSTHGSLEFRKQGQR*"
                     /db_xref="UniRef100_V6LRC0"
                     /db_xref="V6LRC0_9EUKA"
     gene            complement(358449..358709)
                     /locus_tag="subassembly_31bins_VIRSorter_scaffold_0-circul
                     ar-cat_2_SIZE_382860bp_prodigal-single_458"
     CDS             complement(358449..358709)
                     /product="hypothetical protein"
                     /codon_start=1
                     /transl_table=11
                     /translation="MGSNILWNPESGICSRCGFKKKATRRYTSGGFHTITCETCWGAY
                     LEEIDAPSGPWRLDVSYDWDQDTIISLEFDGDGTPQDTYRSN*"
     gene            358756..359286
                     /locus_tag="subassembly_31bins_VIRSorter_scaffold_0-circul
                     ar-cat_2_SIZE_382860bp_prodigal-single_459"
     CDS             358756..359286
                     /product="hypothetical protein"
                     /codon_start=1
                     /transl_table=11
                     /translation="MSLHTFYVPFSIGQVVYATVTSNSIKLTVECFNDKKAYTFEYVG
                     NQDIRINDWIKFRGHVRIDPSIKKNGEFAETFLYYHDPRDNTKRSEWIHFTLLSAEVF
                     LIGPPDLAEALHATNLKIRRLEESWSHNFSTQNIKETIESINGIRDLLTEYMNLLIQK
                     ESDMNAPIRLVSLDDV*"
     gene            complement(359288..360121)
                     /locus_tag="subassembly_31bins_VIRSorter_scaffold_0-circul
                     ar-cat_2_SIZE_382860bp_prodigal-single_460"
     CDS             complement(359288..360121)
                     /product="hypothetical protein"
                     /codon_start=1
                     /transl_table=11
                     /translation="MEERVLGADFARWQGKINWETTADSIITRRLPSGDIETIGKLRF
                     VYCKSTHGTSGIDQEFAHNSVGRKAMKWSGYYFWFVPTQAPKAQAEWFVKNTEKTYDA
                     SDLCAAMDFEELAPPGGGGQKLLDAGQECGERVEELLGHRIIIYSGRGFWQHTNGCQN
                     LDSQWYANHAYWHAEYRGHVPTEGERARTSKPWDSRSIQEKIWQFDGDKGLYLPNGTD
                     SDFNFFNGSEDDLQFWIDNSGIVQKPRTLDEKPPDWQPQTNPQIVLDEIADTDPGNKT
                     G*"
     gene            complement(360136..360480)
                     /locus_tag="subassembly_31bins_VIRSorter_scaffold_0-circul
                     ar-cat_2_SIZE_382860bp_prodigal-single_461"
     CDS             complement(360136..360480)
                     /product="hypothetical protein"
                     /codon_start=1
                     /transl_table=11
                     /translation="MIGKNRKNKKISGVKMKKFHLFVVLILVGCPKPIPKPDPQIPTD
                     TANCADACKHIGPEGLNCPEGKTLDDGTTCTKFCEDTQNTGHSLHASCVMKIQKCSDM
                     ETIQHSNECPFK*"
     gene            complement(360437..361261)
                     /locus_tag="subassembly_31bins_VIRSorter_scaffold_0-circul
                     ar-cat_2_SIZE_382860bp_prodigal-single_462"
     CDS             complement(360437..361261)
                     /product="Papain family cysteine protease id=4084135 bin
                     =GWB1_Spirochaetes_59_5 species=Pythium ultimum
                     genus=Pythium taxon_order=Pythiales taxon_class=unknown
                     phylum=unknown tax=GWB1_Spirochaetes_59_5
                     organism_group=Spirochaetes"
                     /codon_start=1
                     /transl_table=11
                     /translation="MDEIELTGFRPEGDEDNPKHWGFDRCRATLSAVSSGKSADLRPF
                     TSPRHNQFRTGTCVAQSSIKALEIKRIMKYGLDRHVDLSRLSVYYLARELMNPPETNK
                     DKGTFVSLAADALRRWGVCPESEWPFDETKLYIPPTWMAMRTAYLHKISAWYKIYSKR
                     QDRVDDVIIALRSGNPVVYGTMVDKQWFSYDGSTPINVLNGVVKGGHATVLVGWDDDK
                     SLFIGENSWGTGWGIDGFYEMRPEVITSSDSSDFVVMTSGWEDDWKEQKKQEDFGG*"
                     /db_xref="GWB1_scaffold_9497_1"
                     /db_xref="gpi:GPICK_04335"
                     /db_xref="86112718"
     gene            361335..361634
                     /locus_tag="subassembly_31bins_VIRSorter_scaffold_0-circul
                     ar-cat_2_SIZE_382860bp_prodigal-single_463"
     CDS             361335..361634
                     /product="Uncharacterized protein n=1 Tax=Sorangium
                     cellulosum So0157-2 RepID=S4XR15_SORCE"
                     /codon_start=1
                     /transl_table=11
                     /translation="MTTLNKTQLINSIAEASSTDKETAVSVLNALTELIKSELSESNP
                     ITIPGLVKFRVVAKPATPERMGKNPSTGAPMKLKAKEASKKLKVTPVKELKELVK*"
                     /db_xref="UniRef100_S4XR15"
                     /db_xref="scu:SCE1572_00115"
                     /db_xref="S4XR15_SORCE"
     gene            complement(361635..361955)
                     /locus_tag="subassembly_31bins_VIRSorter_scaffold_0-circul
                     ar-cat_2_SIZE_382860bp_prodigal-single_464"
     CDS             complement(361635..361955)
                     /product="hypothetical protein"
                     /codon_start=1
                     /transl_table=11
                     /translation="VTTKAKQESICELIRLCPGRSLILNKCYEYFRIATLIAIDQNKD
                     KIRDDLKKAITSAYLDVLKQHSIKMGPIPRFRVEPVSQYTNKLVSQILSLIGLEESDK
                     YRIT*"
     gene            complement(361897..362202)
                     /locus_tag="subassembly_31bins_VIRSorter_scaffold_0-circul
                     ar-cat_2_SIZE_382860bp_prodigal-single_465"
     CDS             complement(361897..362202)
                     /product="hypothetical protein"
                     /codon_start=1
                     /transl_table=11
                     /translation="MTQSLVEMLAPLDVDEFFVDPMQAYSDSFVAMKATLGSHPDFPE
                     IEEIITDKIKYAAWKKKFHAQWEEAWKNVNSQRTLPIWCDHESKTRVDMRTNQALPW*"
     gene            complement(362159..362785)
                     /locus_tag="subassembly_31bins_VIRSorter_scaffold_0-circul
                     ar-cat_2_SIZE_382860bp_prodigal-single_466"
     CDS             complement(362159..362785)
                     /product="Putative radical SAM domain-containing protein n
                     =1 Tax=Thermacetogenium phaeum (strain ATCC BAA-254 / DSM
                     12270 / PB) RepID=K4LHQ7_THEPS"
                     /codon_start=1
                     /transl_table=11
                     /translation="MNKSNLLLTIARKGSLITETGFSGYDFCLNTYVGCQFGCAYCYV
                     RWFIKDKQRPWGEFVRRREHVVKRLPKELPDIVGQRLVLGTMTDPYQPEERKHRLTRK
                     ALGIISKSKTKPRKIGIFTRSPIILDDIELLQKLPRMKVHFTIPPIPRDVSVKIEQIP
                     IQMNARFSVIKQLKQAGIIVAVNFAPCNPDSVGYDDAVSRRNACTTRC*"
                     /db_xref="UniRef100_K4LHQ7"
                     /db_xref="tpz:Tph_c23510"
                     /db_xref="87200454"
                     /db_xref="K4LHQ7_THEPS"
     gene            complement(362815..363612)
                     /locus_tag="subassembly_31bins_VIRSorter_scaffold_0-circul
                     ar-cat_2_SIZE_382860bp_prodigal-single_467"
     CDS             complement(362815..363612)
                     /product="Uncharacterized protein n=1 Tax=Sorangium
                     cellulosum So0157-2 RepID=S4Y554_SORCE"
                     /codon_start=1
                     /transl_table=11
                     /translation="MTIDKMPKSGKEREDWIFDQVWDGFSDFSFTEIRSTYNNHTAIF
                     NVFADALRISGVRVSVSAETEQKIADITGCSLLTPKLADLIWMQRSIHIPPFPHAVDA
                     SSDMTSNQWSLDHSKHIDEEISKSGSIGVISTVGKHWVIDNDLSKITNKAMNYGWHFV
                     GPNFQGIRGDVTASLLMDEKGTYTRLIQGRGTRHDMHHTDYSQTCVLVSRSCLVDGVE
                     SDLFDILSNPELAPLASHQGMMSVFRQPGVPGTSGKLVLPRIVITGD*"
                     /db_xref="UniRef100_S4Y554"
                     /db_xref="scu:SCE1572_28300"
                     /db_xref="S4Y554_SORCE"
     gene            363888..364001
                     /locus_tag="subassembly_31bins_VIRSorter_scaffold_0-circul
                     ar-cat_2_SIZE_382860bp_prodigal-single_468"
     CDS             363888..364001
                     /product="hypothetical protein"
                     /codon_start=1
                     /transl_table=11
                     /translation="MKDLKDFAFPIIRRDLYAGGPPLRRSINLRLEELFGG*"
     gene            complement(364184..364390)
                     /locus_tag="subassembly_31bins_VIRSorter_scaffold_0-circul
                     ar-cat_2_SIZE_382860bp_prodigal-single_469"
     CDS             complement(364184..364390)
                     /product="hypothetical protein"
                     /codon_start=1
                     /transl_table=11
                     /translation="MSSKPFISQSIIASKPQSGGSLYLKAGSGTGSYINSEFDGDIIF
                     QLADGTEFLKLQGDGKVFVRGGTC*"
     gene            364470..364973
                     /locus_tag="subassembly_31bins_VIRSorter_scaffold_0-circul
                     ar-cat_2_SIZE_382860bp_prodigal-single_470"
     CDS             364470..364973
                     /product="hypothetical protein"
                     /codon_start=1
                     /transl_table=11
                     /translation="VITFAPEYIVIRSFEAPGASSDDKTYRLMPGQAISFLEIRPDGE
                     PWCYLAGWYGARVIPLDQHLDKLVDLRLFFSKVAKLVEGTFIPPRDVKVFIIETSDRI
                     VRVTMPKYDDLEAEIWHTESNQDDYSIKLSPDDFKDPAKFRDKVFNFPDEKFESNRSL
                     GGRELDR*"
     gene            complement(364962..365489)
                     /locus_tag="subassembly_31bins_VIRSorter_scaffold_0-circul
                     ar-cat_2_SIZE_382860bp_prodigal-single_471"
     CDS             complement(364962..365489)
                     /product="hypothetical protein"
[truncated: 505,504 more chars]
