# Supplementary material for: Clades of huge phages from across Earth’s ecosystems
Source: Nature. 2020 Feb 12;578(7795):425–31. doi: 10.1038/s41586-020-2007-4 (PMC7162821; doi:10.1038/s41586-020-2007-4)
Supplement: Supplementary file 6 — Genbank files for all genome. [file 41586_2020_2007_MOESM6_ESM.zip › genbank_genomes_SD-4/SALIVA_PHAGE_CIR_34_48.gbk]

LOCUS       pre3_saliva_scaffold_5_prodigal-single     257052 bp    DNA     linear   BCT NOV-13-2019
DEFINITION  pre3_saliva_scaffold_5_prodigal-single, contig.
ACCESSION   pre3_saliva_scaffold_5_prodigal-single
VERSION     pre3_saliva_scaffold_5_prodigal-single.1  GI:
KEYWORDS    .
SOURCE      SALIVA_PHAGE_CIR_34_48
  ORGANISM  SALIVA_PHAGE_CIR_34_48
            .
COMMENT     Data sourced from ggkbase. For additional details see
            http://ggkbase.berkeley.edu/organisms/405056
FEATURES             Location/Qualifiers
     source          1..257052
                     /organism="SALIVA_PHAGE_CIR_34_48"
                     /mol_type="genomic DNA"
     gene            187..2901
                     /locus_tag="pre3_saliva_scaffold_5_prodigal-single_1"
     CDS             187..2901
                     /product="Uncharacterized protein n=1 Tax=Dialister
                     invisus DSM 15470 RepID=C9LNZ4_9FIRM"
                     /codon_start=1
                     /transl_table=11
                     /translation="MKKEILLTAAILGTLASSSAFAMGSNIGYNNVSNGEYGFVLGSN
                     NTAETAATSSLTFGDGNTVKQANSMAFGQGNLSDGENSFVGGDKAKAVGRDTFAFGSS
                     AEALTEYTIAIGSQARTIGYNTLAIGNGATVSGPSSIAIGRTNNVTGENSVAIGANNG
                     TIKGEQAVVVGYNNKMTTADQEQLIFGSNSVTSGQGSIVVGTHGQATAVDTVALGNNT
                     VADVQNGVAIGTNSVTESAVGTSNIKDNTTDIRFSNSTYAGSTPDSVVSFGTNGRAGA
                     GGVTSYTRQLQNVAAGRVSSTSTDAINGSQLYDVALEAQKYNTMADGSNTTVVATDNA
                     YGRKEFKVNVNKDLVDMNSAAFGKNTDDKHTVVNTDGTIVFDGDKDTKYGANGLTIED
                     RNNLDTASYNINGMTASDDNGTVSFTTTNIDAGNNQIHNVKAGTAGTDAVNVDQMNKA
                     IEANKAVESVVADNQVDNIAAVRVTNGKSTGDANAQYGVYVSRSTVDAIAKASNRFAG
                     DDVINVTRWDAPANVADLTTFKYNGEKAATKTPLTYKANGKDAKQVMLADGLDFTNGK
                     NTTATTDANGVVKYSVNDNLNGMKSVNFDGGTTVNNDGLTINNGPSVTKDGIDAGNKT
                     ITNVAPGRVEAGSTDAINGSQLNDAAQRISNRYDAAIANNQREISKVGARAAAMANLH
                     YQDFNADDKWSFAAGYGHYKGQNAGALGVAYQPNENTMISVSSTIGKDAMIGAGVSMK
                     FGKSSKMNANKQVAMAKEIEELRAIVAAQNAKIDALVDHAMGKNEAITDVVFPDVPEN
                     HWAYNMVQDLAYKGIVVGYPDGTFSGDRTLTRYEFAVALDRAISAGYMNPELGRAIKE
                     FKVELDQVQNGMRFRVDRVSGKDGATDKVERVRVNKDNTRDNYGTIVK*"
                     /db_xref="UniRef100_C9LNZ4"
                     /db_xref="C9LNZ4_9FIRM"
                     /db_xref="afn:Acfer_1151"
     gene            3062..3400
                     /locus_tag="pre3_saliva_scaffold_5_prodigal-single_2"
     CDS             3062..3400
                     /product="hypothetical protein"
                     /codon_start=1
                     /transl_table=11
                     /translation="MEKTYIAEFEAFKGFVDYHIKPASWAHTEREQWWFTFPNGLSAS
                     VVRGSTTYGGRQGLFEFAIMLFDSCYGGTPISPDGVVGYLTEEEVLKLLDRTSKLVDD
                     PNGFGFIDPE*"
     gene            3528..4100
                     /locus_tag="pre3_saliva_scaffold_5_prodigal-single_3"
     CDS             3528..4100
                     /product="hypothetical protein"
                     /codon_start=1
                     /transl_table=11
                     /translation="MLTKIKAIIIIIATLQNVVFGFTSPTIQIYFMSLVSASTLSMAN
                     LLDAGFAGTINSFLSKSSFRKLFKKYAPIVGLLDAVIYAIIVLCSVDDPTIRFIGIAI
                     SNGTLAAIWGVMLLDSINNAIHGDDLTSFNSLNKSCCLFGSLLGGGIGFIIGNGLDIN
                     TAIILQAVIVAINSLAELYAFYKLDKIEES*"
     gene            4436..5209
                     /locus_tag="pre3_saliva_scaffold_5_prodigal-single_4"
     CDS             4436..5209
                     /product="hypothetical protein"
                     /codon_start=1
                     /transl_table=11
                     /translation="VKIIDDVKRDLRFLIESKLNKEKAVQTVAKLYEKEHLNTDSISL
                     WYDQVRRDIPSYVRHTEEQEPKLCDIKKSIVGGKTIKGTIITHGSKSKKKSHKDGTPY
                     YKKGGDRRWHNIVVGGTMILARRNIKSAKASIAASYKFMELIDNNEPNPEKAIIDIVN
                     KDYRQEYTLDNKNDILTKFASDYIDNKAAFLIMPKIGKEIAEGREIERVARKYGTTKE
                     DIYDMVKKHSFVFFVFYDMGALTFLEGMGDYGKTDHYSK*"
     gene            5181..6104
                     /locus_tag="pre3_saliva_scaffold_5_prodigal-single_5"
     CDS             5181..6104
                     /product="hypothetical protein"
                     /codon_start=1
                     /transl_table=11
                     /translation="MEKPIIIPSNYSYKQIADFAYIAESLGGFDFMSRDNKSKWSLNQ
                     LCPNSTQLQIKYNNFENYLENLGITLEKFKKLDIKRYFSLRKAGVMRHSSYLANVFFR
                     FYNPKLTEKLYEYYETFQVNGLTKPGVKTFFNYSDTQIKAIERAYGFGKHTKILSNIE
                     YDKEYSFKESSATYILFTRFSNIRNEFFQHDNLNIEASIQLTGKLMLLVIDRKEDMLY
                     SEFLKANSIEDASSEIRYKSLIVFYKRYRSLISRYREIVDDLNGDSDWKHIFYKYDLE
                     SYGLESKEKFIDWLDRMVPIKALVKPDKGAI*"
     gene            6106..6561
                     /locus_tag="pre3_saliva_scaffold_5_prodigal-single_6"
     CDS             6106..6561
                     /product="hypothetical protein"
                     /codon_start=1
                     /transl_table=11
                     /translation="MKENILKDHANGMVLADIAKKYKISAEELVDIIIESGSEEITTA
                     ISGVDFDTSDNTEVLDDVIPDEPVLDVVDPEEDDGYDPITEDLIFMDLLIYGMSLDDV
                     CKKHNVTKADVGVILEGIYGNLSDNQIPMDDIKEAIKRICAEVYLARFN*"
     gene            6573..8120
                     /locus_tag="pre3_saliva_scaffold_5_prodigal-single_7"
     CDS             6573..8120
                     /product="hypothetical protein"
                     /codon_start=1
                     /transl_table=11
                     /translation="MEERKLNMNIRLHHSPNESWKTTMEILDLDKLRIEGISKGRDFI
                     ISEPQTVKKDLKSDSSIFSSKYGASISDDKDAYKDRYRCECGHYTGRLYNNEICPYCN
                     TKVKYVDDDLNITGWVVLQEHVIIHPNLFKNLEKLITPAVLKDILTLDVELDENGFEV
                     TRKADEKARKESGEYHGIGMIEFCKRIDEIMEYFARKNKSKKDKIANYELLLKYRDRL
                     LTHSIPVYSLFLRMVNLQGDKFSFKGANAIYNNIAKYAALVNSNRTLIQSREQFKDEA
                     LLNIQYLYAGSSDSLYDSVIEELAHKKGAIQSALAGRYNFTGRNVIIPDATLRIDEIK
                     LPYNSLLVLLEQTIINILARSYNITYSDAHKKWWKAQTYVDPVILDIIKGIIKSYPRG
                     IPFIINRNPTINYGSVLQMYCIDVLVDSFTMRVPLQVLPGMGADFDGDCLNITYLINK
                     EFVARCEESLNPRNTMMISKNNGRFNSFMNYFKDTIVNLNSFCNLGFDTYTKDEIEDI
                     KALMGGK*"
     gene            8120..8356
                     /locus_tag="pre3_saliva_scaffold_5_prodigal-single_8"
     CDS             8120..8356
                     /product="hypothetical protein"
                     /codon_start=1
                     /transl_table=11
                     /translation="MYSGNNYFAARSEVLQLGEAVVVKSELHDIDIPCRVALIEPNDP
                     MQGYNTYYLVSDYSDLNDKFDPRIGDFHCVIIDK*"
     gene            8477..10057
                     /locus_tag="pre3_saliva_scaffold_5_prodigal-single_9"
     CDS             8477..10057
                     /product="Uncharacterised protein {ECO:0000313|EMBL
                     :CRH82687.1};  TaxID=813 species="Bacteria; Chlamydiae;
                     Chlamydiales; Chlamydiaceae; Chlamydia/Chlamydophila
                     group; Chlamydia.;" source="Chlamydia trachomatis.;""
                     /codon_start=1
                     /transl_table=11
                     /translation="MAKKPFYEYRIVTPVGPDNDGNVPLIELDIKRDDDPGIHTISEI
                     KKDREQLPRSDKDKPMTTDDVKVVPGKDFEVVNRDLLSKIYADPDKFVPIDIVERMEK
                     KIYRNLCVPSHVHAYSVCVEFFKNYILSQFSASFFKTVYIEGKHLFDDWAKLNINDLI
                     KRGKPAIAIIPQLDTDYNREGIDANNYDLTYYARTFNYRDTFFKDRERDKYIAIAFEQ
                     MLMNFQVRIKVNTKAKQIDIMKYLKMALKVGATSGKYLDMDIHVPQEMLLALAQDVGF
                     DVDLEKKEIKDPFKFLVYLNSKSEVPFIYKLRAINGKNEFFIRAKAMYTHIATPDINI
                     DDGERQGQVSSNYFIEFTTTVRMPAPKIYCYFTAKHTNLIEFTDKAGNIKSYVANFAN
                     VPTLNERGWEQFFTLDYEDEKDKILAININDIFDGDPYINKLIKYCKSKFISPSAFID
                     FKIVNNNRIVDIDVNWTDMVINTIKPVDFEYSEIVVYTDKAYMNSQLLAMEQDSSYRV
                     VYNKEPESQNFPIHDNSK*"
                     /db_xref="A0A0E9FIZ5_CHLTH"
     gene            10212..11096
                     /locus_tag="pre3_saliva_scaffold_5_prodigal-single_10"
     CDS             10212..11096
                     /product="hypothetical protein"
                     /codon_start=1
                     /transl_table=11
                     /translation="MKELITFKDSDYKLYRELKLQYLNTRIPSKAYNATKFKLTSNQK
                     GRIYQHWTRYENIINASSDADRFIVREKEFKNMPIVDLNNRLFTKAAISLRRILTNPF
                     ILMLRPKIKAEYETWVNGIVREYGLQPENIKHIPIRGRRKGLFKLYIHPDYSKFSRAY
                     NVEKSIEVLYRTAVAMDEGKITDAVSMREVVCNICRRMGYVPSFQTGTIVKLYNSMKL
                     YYKFYLEYKGIADDLYKGKPFSVMNKKYKFTNYGIYNIKELYAKITINMSIIALYIRT
                     KDTIISRLFNINYKGYMS*"
     gene            11277..11483
                     /locus_tag="pre3_saliva_scaffold_5_prodigal-single_11"
     CDS             11277..11483
                     /product="hypothetical protein"
                     /codon_start=1
                     /transl_table=11
                     /translation="MANHGCIGNYANQLAERSANLDWQINTAIGLVADRYADINNVTH
                     HEAIIAYRFLKSQGINPPITENHL*"
     gene            complement(11554..17274)
                     /locus_tag="pre3_saliva_scaffold_5_prodigal-single_12"
     CDS             complement(11554..17274)
                     /product="hypothetical protein"
                     /codon_start=1
                     /transl_table=11
                     /translation="MGKFVIVFKKKYPKFKLGDHINLIFREGVDGGDTIKINGKTVPL
                     LSRYRDGSTVPVDNGQFTIGNKYVGEWTSKGLEIYAGEFVKEEKPDPTKKTINLVKRG
                     TDNWYPCLFTQFKIEKQKGGAEVNSLVRDTSYTIRLAKSVIATREFSGNTFAMLKYGD
                     RVIPFLDRDKNYITTETLLGIMKTNTTGLDVNYATIQASYRVYFSRGSRILDGIEIEV
                     PSNTASHTRYKDFPRVDTSTNDPYRYCLTKSSFVKNRLYAIPHGYAGASDMHGNFSIS
                     GERLTFVDKFGKNWTDSKDKTTTNISKLLIFADRDNNLNVTKDFELCIPSKANDGLFR
                     TVSGDLALFCLPSLYDFTTSINIKTNGSIIDPLIYINNSQYGFLYRMHMDNLDLDYVH
                     SVKANSSKVDKYSEWLLPHFAEIYKVMDNAVNDAPLSKFTSGIIYNGRNVYQVDNDFS
                     TYKTINILARNKTATECATIVNNLAANLKKYKYKAIIRLIADNKVPYETLRDSLFDAG
                     EYALYTRERITKEEALLIKYLPASIADDRYIMLERLRANNTDVLFPNIKDLNDFGMVQ
                     DCLTARPNHYFLYDLDSSRILDENSLYTVSFNGPPLDGVHYYLANDIADPQETWTEIN
                     RSDRLAGLRGKSIIAVFKDTELRYRNYSATITIKDEVYNITKTNTDSTPSGIITYRII
                     PQSGLVINTDVTNASDTGDNKWSLYVPGTKLTSFCTPTLITTEGNVTTRISIDDDGNI
                     LVPPHGKYKLELAIGNYAVNGTFTFGVDDQTINVTTGNTTWTSGEYTMTKAFDKVKIN
                     VTFDELLKTNEMVINKRTKFSDTDNLFNLYDITKMGANTVFTNNNQYKMVITADTIQA
                     KANGHAIVGIYYNDRIIPMVDGSRQYIRTSDLLAYHTSLGDTAKIPMTYKVLYSDTNV
                     TIDVFEIDYQSSYKRDKITEDTVFLVGCNRADYSPKYKYFKGNVLYAHKKLNPCNPTV
                     NNNEFFYKNDINPQCQIDTVNKTASITARYYSDFTTPLLNASHVVATIGRGATDINLN
                     LELGSPVIKCAIESTSNNCNAIPYDLYGIGNMKTFQALYHTSGRAYMYRRSTMVDNML
                     WGYILNVDDYVNAMNGVTTVATTDRISLNPPAFKYVFRRQDFKDGTYKESFTKIMGKL
                     ANLSMDNKNVQVYIANVDYMQDTLNISAEELMNLSKPAWNGNGNKVNLYITSFDDLDD
                     TGIAMPIDDGSGTINFVSQANQTRNTRQRSASDTSTPDIAEITGGSVWFDKKDLLTEL
                     FKPNDIITIICSRELRDADVRSLSDIDILNLTIKKTINDTIDRPMLFKLQGNPVGYYK
                     IAGRRNNYLGTDSMYRMCYILLDDKYKIPLIDKTNHNYISAALLEKLIETDVYLEIRR
                     FVPEHPAIKYPIYGAVVMNTITDKQMLEYNSLYYSKGDHVNDKDRQSVYLPNNYIVAV
                     NTVPGTNTAVTSNALIADFNYKRRAVDFTPAIPTSGDNKFTYRTGEYIFNANLTNGLL
                     AEDSAFESRNVNTEAIYQFCRIRFARNYGVNQVNAFEPFLDNVHMRFTDNKAYKDTAN
                     IGVGTFLRTSTYKTQELVPQEGVNLNSNDPVAGYGKNTYLAVPELFEPSLEYTSESGT
                     NEWKSAYSTKLYKNGVVYDFFTHSCDTMYADLRTYAGMNLKPRIVNTTDKSREGYNGY
                     PLLSQVVLTPHFDGVVHFYTQFLDDSVTIPTSISIGKSPLNVFVNRNSDVNHKNYVIY
                     LDNIDDMNNNVNYITSFITKYYSQLRDDESVSIIVNNYAKSTDSANDYFDNTLVKRAS
                     LDELNNYISRINKVLKQEIVAHPSKNLKISVHFTNSRYQVMGPWSNEYLSSSVNIVTA
                     NNSTGLEVERVANITQASTGNTTVRNIFEGFNLTLNFLRKADFMQARNPKAFVGFKDP
                     VIFESL*"
     gene            complement(17288..20020)
                     /locus_tag="pre3_saliva_scaffold_5_prodigal-single_13"
     CDS             complement(17288..20020)
                     /product="hypothetical protein"
                     /codon_start=1
                     /transl_table=11
                     /translation="MARHTITFKEGDCKLRYDDYIKITFNNDSSGGDTAAINNHDYPI
                     YVAYKNSILRFLDVGEITAGQTVVGQFKGNKIIIYATDFPSNTDGNIDPSVKRSMWLY
                     RNSLTDYPSIYQYIYLKPYMKPDDNIVNPNSTYTISFTADSLNNIDDSAKKKIAAIVF
                     DDVRNNNVRRVVPIVDANRNYLTINDVIEAMTFANDTNNITVEYTEYVKCDNFTVAAF
                     VCNTARAKEPTASTKLTFNYAKNLAGKESLTYGTAITGNITGTVTHDYLGHGTPNATE
                     NDTIYTLSGFCDRKMPTSIHIVTDTSTDKNNAYSDVAHTNGSKIHVLGLYNSKDGVIV
                     NPRDNSVTDINIARVAKTYKVAKFDNVNLVSDEDSAVGANENYWLLPDLNSLINIYNH
                     LVNNTELIEPTEDKLHDTSTYKYISSDRYDINSMDGITIYCNDTPDESVINILRDINS
                     TCTTHLKINLVDGGRSRTNGTYATELFKNLKILKSNPATDHITVLPYDSTWPEHMQEK
                     RLLVKGNTLDILRTKLSGDVNYDKVLNESNTVPVEVILIGLNDFSNFEAFYKELKKVY
                     TVDAKHKIEFFDARYNFINDDTTPNTKTNDDVIPTSDKTYNVAIKPSVYAKGIPCLPK
                     FNNLKDGDIISLTLTDQYNYATNVRLTFESPITVASNSYAMAGNTFDAFCYPVVDVNF
                     NYVSYETLAGKTVKLKFKQVMKSDTVDFGYLMVLSDLSNVYSHRNGFYRYGTLNNITT
                     DNYTLSKSNNTYILTRDETCYSDAWPHMNIKYTDTNLKVSTDNNLYGAIPNNVFRVIT
                     PVDNPLANGGKLCDTIPLPQFPASAPLCVLKRDMKINITTSGDIKYMITSVNDYTDFA
                     KYTVDPYAIFVHSGASNTFNVYPAVRNLINYYTKKKQGLLYDSSTPSIVTVSVL*"
     gene            complement(20037..22775)
                     /locus_tag="pre3_saliva_scaffold_5_prodigal-single_14"
     CDS             complement(20037..22775)
                     /product="hypothetical protein"
                     /codon_start=1
                     /transl_table=11
                     /translation="MGALKYTESLRNNLHEVTRSAGTTIYCTDTREVFYDASDDMRLL
                     TDFIVMLNNDNERTQIVNNNTVLEARIYCVRDARTFYAYTQNDGWQQLLSVEEASKYV
                     GPITDITKATIMKDGKRIAPLTTANNTYLESGETVETKLKQMGVIATSFRSHLVTETK
                     KRFPIPVPFDNYFDMPNAFLVHIGTNYIYPNRYSIDGNDIVFNEPVDMNRSINFTFIY
                     NTKAPTVAGMINNIDGSLINRGSIPTDRMANVSNSPFLSSSSSVATSASVKTLFDLLV
                     ALCDEKNIISRAIAKPIADSTSALALELPDGYTLADGNIIAVRFRANMPANGDIVVNG
                     RTIPVYKSVASKLEAGDVTQNDELFLQYDAVSGRFYITNGMPYRMDTYNKVYTTPSDN
                     ISVISFSDASYLPGVDYMEVYLEGLKLVKDVHYRIDENAKSIQLIDFTMETGQVMEFV
                     SRRIVRTRGVNSYNLNANDTAPDEPTVNPEFSSKIFSAVRDSATDAKKLRLIPPGDMD
                     SLTDLKHGESLNIRFIDGAIGDSYTEFGQAIYNICDKNGEQIVDAIAAGDIMPFIFDK
                     NNKQFKLRFTINSHPRIHDGNATVNPGDETVHDGNYVDVPDSPFIEYTGDENITYENS
                     LFCNAAQYSYTVSLYSPKEAFNESNIVRLSSAVSRNGIFIRNNFTDGNKFKLFNNTDN
                     GALIDKLYLTLSSGEKVVYGNSIIKIDNSLLVDKNYTAINVKQFIKLFSGKESIDLIY
                     KRTVDGASMYIYNEVLTTTKQPYIDGSVVTPKYVKMLPLPFIYTSSSLNNLININNKE
                     CTYYDKLPNSVLIKEDIYLPIIPYVRKLYLNSGRTKSATTDSNSSMPLQSLKNLTDNP
                     SAQYIKLVDIFNADNTIGKFLRNVTGFIVTDNTVVFAYNETYGEFVRYLKQEKALD*"
     gene            complement(22794..24404)
                     /locus_tag="pre3_saliva_scaffold_5_prodigal-single_15"
     CDS             complement(22794..24404)
                     /product="hypothetical protein"
                     /codon_start=1
                     /transl_table=11
                     /translation="MPNTTRYNSGRAPVIALDYDSRFIAHKKELLVDYKKGKLYVVSA
                     DDKSVIFDITANIINEFTNSGSVADNFIVNIEGVGEINLTKAINRIYKNNITLKENDE
                     AHYLSPTLRFDNNSIVVQNTEVGIANFKVAGNNTYPVKDNNVIKWVPRIDEDVVRRVT
                     RLETLAPPDAEEFKRLRKQISDIQLTADLYSTLPALKTLADSNSNRLDVLDTKILKTA
                     EIDPMKTDISGLKSDTEAMNNRLTVLEAKEDTAPKFAALDRRITTIEGQASALTKITD
                     LQVKVQTLLGKPDLEPKVTELNTKVNTISSSFETLKSTTESKLAAIEGNTNRTTSEVS
                     AISGRLNTLEGLNIAKFKADYDNRISTLEAVPNFTSNITNLESQNSVLTNTVNTLKAQ
                     VSGLMLAEDLAPRVTALERAKTTAKNVAMPGEKVHLPSGDPEANKIYPYTIHSFDSQD
                     SNVEFKIQRSGTRDTTLWIDVFIDFSNSSATTRKILKFTKPDNNNLYVYIPATNKKIH
                     IKLTSYDSGISWFYNYEYEMGIADQGTV*"
     gene            complement(24500..29800)
                     /locus_tag="pre3_saliva_scaffold_5_prodigal-single_16"
     CDS             complement(24500..29800)
                     /product="hypothetical protein"
                     /codon_start=1
                     /transl_table=11
                     /translation="MRHNHNEINIVEHVDLLRNYTVKNIESIQAGMIPELLDISWSVS
                     QYYLENGQRKYVFGKEKYVLKVNGFRFTIDRPSKKKLVYAKNLKDAVSEGLVNPSLVF
                     VNGLFIRWSDITLVRDQRYTYLYINNKVGIDPVHIEDVQIINIPFNVDYSEKRNIPYG
                     NTSIFRFGDNGLLLDYGANVISVNTERINLISKQWSNLAGASIENLDILVDKRHKSTD
                     VNFICFTEGKLDTKIKPEVKNLNLVSINNGAPIDKDLVMKYFYRTVVNDNQSNIVRPP
                     NDDIMKSALVDNTIKGLDLHTMQKDFDYEYRNDTEYNDNFLHGIRYISRYNGAFFDEL
                     YERLSNIYSDTYTGDQFKSYIGSDLIFRMPRGLHDRTETFVMIHHNGELWELYNRIKY
                     VGSEFQLQLTQEEYDSIQEYDTFEIVRFSRVNNNFLKVQVYNTDNIENTTIPYDDLIV
                     FSNYTDNHIYYDCLEFTKDSLYDAPFTIDKEAKTISFTDANWYGKDIYMASKRQFRYA
                     YYPPVNYKRCTFYLTKDFVTCKDPDRYLVFHNGRMLTKDMYRFLFEEPDNSVVRPVIH
                     TRIMADPGDRVEIFYVPDALNYVDIGTNNTAQVTHVKATIDNQPIFSIPFPTKSFLND
                     KNSFFVMRGSVILEQSRYDVIGDKIIMKDPSDYLPLGRELTFVFIFNKSLDTDTFGGV
                     KEEDILTVDARFTYAESVDDIYYDIPYPYEGYNGFFFVSYRGLYVNPSRYTIEDGGRT
                     IRFRTNDLHLDPNTAMVFVFVYPTNKYTLDASAVRVTANIDNQTKFTVPVPYADYFKD
                     GNEFFVIRNGIFLDTDDYIIDTDNNTMTLTSPYGLDIGQELVFNFMIGNKVSVKNHTI
                     TIRATKEDQQVFKLPEVFHDYNKRDNKFFLVIGDTLVDKRRYVIDGDDLRFLSDDDKI
                     PYGREIDFIFVYCQPIDDVTGTIGDMVDTSKYGIFTSKSTTITTDGQRDIKIPFEETL
                     LYDHNFFVTIGSTFIDASNYTINNATGYIKIINDNIKTVAGREVLFTLIDSKYAVVEK
                     DISITKSTMENQMDFDIVLPFDNYFEQGNKCLVFIDNVYLDESRYTIDEKKRRLSLVD
                     FDDALTKGKNVVFMYLYVANNTNKSYTSEEVQHPKLTEYGYIYLDKKNVRHNMNSKLF
                     FLYVNGKKVTADTIVTPANNIIRLTEDPQTRFNAVVLDYTPRIADLEPYKNIRSDYDT
                     IINSVDLEDVDKMWDIYTKVSDIEGHKVPNISQEAIVNHIIREHYIASGVNKGLPFIY
                     TYDTATLKNKQINEVKEITHRFVSPGSYSFTVPDGITKLSIQSISGSSKVSPFSNRTT
                     NPLSNAKVGEASYLIPLDKADEFNKLIKCIFSISQPRSNSGVHQKGWAIGLNPTEGTY
                     GLSTDTSILAGNLVIQTIKTMPKIRYKVTAPKNGFVCIGFDKNDGKLPKYIVDFKSFA
                     NAGWFPKRLDPNTNTYEEIPSGEDKTISFDNVFTWGEGESIFEVPEGVTNMTVALCSG
                     FDTVQSLKDTTTQVSKMAAIQIVGYGINKFSVPVLPDSATVERTDIYRYYNASTGRYG
                     TSAKNTVSAGQELTKQSDFTKFGSSTYTEAPYNTFDQDTLANYSPAQMENDEYSKAFT
                     RLTDEGVVVSVSRGVDGVSEYTDMRVEPGDKFMVVVGKGATSNGALSITYDNLVPARE
                     SNLYIMDTFNASREVMVHPDLDYATNNELVLDDLRNRQLTVVSDEDKLNSFNTPTFIG
                     NKPEASAEEYSNIEEVQTVFTHDNTEAKVYKENTWWELKY*"
     gene            complement(29815..30747)
                     /locus_tag="pre3_saliva_scaffold_5_prodigal-single_17"
     CDS             complement(29815..30747)
                     /product="hypothetical protein"
                     /codon_start=1
                     /transl_table=11
                     /translation="MAQEIKTLNTTFLFQQHKQEFEKEMIEFINAGKVIDISSKEFED
                     IAYEVRKQQKLSSNLVEFLNFKGLKLVIGKKPMPRMMKVFMARDLKGDRNKYAIYIDV
                     YGLIELDDNGKYVCHNISVLIANLIYAATIHAYHLDKINSNSTIEDAAHAFANLFTNI
                     VNYLFKINNVNGLRNRCLFLSSLYFLNTVYKKGKFSNNVNMAKKIANITEREKELLVA
                     YLEVESFANIDFFMKTCNEILKLKELELQPFLATWIKLYTPGTMFALEYFPAFSAMLT
                     DAYVGCFLNNQSTIEKVAGNAMVAYCNDILKKVI*"
     gene            31013..31702
                     /locus_tag="pre3_saliva_scaffold_5_prodigal-single_18"
     CDS             31013..31702
                     /product="hypothetical protein"
                     /codon_start=1
                     /transl_table=11
                     /translation="MLVDLSLDHVSRVSNYSKESEAKRVTEILGYIGEESLMYWANGL
                     GFKGISYKKELSRYATIGTKVHSEIEKFLSGDRDLNTINPDDYTQAGFYAFISWYDEQ
                     VTKLGKNIEILGLEQSFEGKYFRGTIDCIMRIDGKIYLVDFKTSSHIGYKYFMQLAAY
                     EYLWSKAGNEPVFGFMVIQLNRDNPSKYATYTLDSIDGDNVYLYNLLQDTFFKLTQVA
                     FNVDELKGVYK*"
     gene            31702..32259
                     /locus_tag="pre3_saliva_scaffold_5_prodigal-single_19"
     CDS             31702..32259
                     /product="hypothetical protein"
                     /codon_start=1
                     /transl_table=11
                     /translation="MASNNTFLLDLLIKRVDLEDLFEENTNIFKSPFIWWKLRSTDTQ
                     IKRFCRDALMMDVLDNVAEVCKITGNVTKLYNNMNIAIELKDTKLSITRRYVGRKVFG
                     SITTTKVEYNTKNADSIRYIIAREGIDSPVGTDAEPLETIKLDSIGSAEISYAHDDDD
                     DFTNNGIRSIIIDLCNKLVDPDKVW*"
     gene            32271..32915
                     /locus_tag="pre3_saliva_scaffold_5_prodigal-single_20"
     CDS             32271..32915
                     /product="hypothetical protein"
                     /codon_start=1
                     /transl_table=11
                     /translation="MEDNYEHYNQLLVLLTSLELARTEFDKLPWYKKLFRKRKFLKET
                     ESIIANIYNSVDFLYDKPYVSAALILYLEYTYLKPLKYSGIVRRPRRNGTIYEICTVT
                     RVRSESAMEIAAVSYVPPNLEKNVSIIFGPLTYFSKNLTIGEISYTVRTVTDVWSKDV
                     EYFTSDLKEFEDTLKIKRKLGDREEFILGAINHVLRDTVSIMVDKGLTGEPVTF*"
     gene            32934..33797
                     /locus_tag="pre3_saliva_scaffold_5_prodigal-single_21"
     CDS             32934..33797
                     /product="hypothetical protein"
                     /codon_start=1
                     /transl_table=11
                     /translation="MENKKRITEEDLFKDLDLDMADLFTVNDVFKELTSTRYGFYHVA
                     TILCAGIHGLLTTSYIIKELEAFTLDSYRNMKYHFEDDDGNFGAAMAVNAKTGEEVDF
                     ALGFLNVDDYDIKEFLLKEDLEEYLERKESTGCSLGEAIGADVLLINIRFAHKRIVVM
                     FDSRNERLILLGEKENHELDLLNPKDEHKLYYAIMSSILSIFVYMDMEDSKYRVYDKD
                     IAFKRLDELIATCDDDEVKALFGKFFLEEVTRKDSASNYAQVLMALREAAMEGSNTPE
                     FPDPADKDKLN*"
     gene            33835..34134
                     /locus_tag="pre3_saliva_scaffold_5_prodigal-single_22"
     CDS             33835..34134
                     /product="hypothetical protein"
                     /codon_start=1
                     /transl_table=11
                     /translation="MEERELLYPVTEDIKQLALDILNKMKYTQLYEANAYSFETPYGV
                     FNATAQEDDGYLYVRTSCESIDYVVSWYSAERERYTQKDLEILFIAMGKIYAKGF*"
     gene            34137..34646
                     /locus_tag="pre3_saliva_scaffold_5_prodigal-single_23"
     CDS             34137..34646
                     /product="hypothetical protein"
                     /codon_start=1
                     /transl_table=11
                     /translation="MDIERFITDSEELIKSLYKATSDLDVLVTKGEPKAIVNGEPVYD
                     DNTEFFYSINGSTKGFADLYHLVSITDPSELVFYMIRNQHLSDRFLDFDMNDKFKVRI
                     YADTILDRMTINFTDKQGQVQTMIFNNKYPVELFNEAYKQLFCSAITCALLIYYANQY
                     IEVTNDGLQ*"
     gene            34630..35298
                     /locus_tag="pre3_saliva_scaffold_5_prodigal-single_24"
     CDS             34630..35298
                     /product="hypothetical protein"
                     /codon_start=1
                     /transl_table=11
                     /translation="MTDYNKLLIKAANQITSVTTKSSNEIANSFERFINENVPEELIF
                     ESPKICMAYIDRLNLKNHETYQAFRNSRCYKDVLSAINGIHIPIDVKTIVTYEVDYIL
                     RNPYVYRDDQDIIDYIVRYLETINMELDEYLKFIRFLIIAKGFFRVKLDVMGIEPATD
                     MDQLPLYTALGILVSDSALHERFLFNNPMEMKQAFDEVIELGIAGQYIVDTVIKEMNK
                     YDQR*"
     gene            35285..35446
                     /locus_tag="pre3_saliva_scaffold_5_prodigal-single_25"
     CDS             35285..35446
                     /product="hypothetical protein"
                     /codon_start=1
                     /transl_table=11
                     /translation="MTNDNKDLCIKVLEIMFDYVSDYTHKVPGMDEKDENGNNAHLLD
                     IMKYHNVEL*"
     gene            35473..36018
                     /locus_tag="pre3_saliva_scaffold_5_prodigal-single_26"
     CDS             35473..36018
                     /product="hypothetical protein"
                     /codon_start=1
                     /transl_table=11
                     /translation="MAKKRYSNVKVSDNLKAISGDNEYGNLILHKKYGIIPYIKFTRY
                     LSKLRKHSPSYKELKDMATFIRVAKLIFFYTPGDKLDRSDMGLSEYRLDAQFKDDDVI
                     ISYFPKPHIKITITLSYLEDINIRIYNYDEEKEQTNVSFSDGNASIECLEDEQMFINI
                     IRPLMDGFCTILEYYYNTKTE*"
     gene            36152..37258
                     /locus_tag="pre3_saliva_scaffold_5_prodigal-single_27"
     CDS             36152..37258
                     /product="hypothetical protein"
                     /codon_start=1
                     /transl_table=11
                     /translation="MKDSNLFIEAHISDIHFGVINPEITYKILSEQFTNVIANIDDLD
                     LVSINGDLFHHKFMGNSDAIFYALKFVDELVAVCRNKGCTLFILHGTPSHDANQTKLF
                     YQYMNDETVDVRVIETIRFEYVNGKKILCIPEIPGLGKEYYENILYTETYDSVCAHGT
                     IRGAIYGRNAEDLDAPSPVFSMNNFILSNGPVIAGHVHVPGCYERDWYYCGSPIRWNF
                     GEEQPKGFIILVHNTYTRQYYVKYMHIKSFRYDTINIDDMIASDPVTIYNYLMDLKAQ
                     GIDNIRIELTADHPNINILRDKFRNDGSIKFKCDFKNDIIRQQANEVSEKFKEYDYIT
                     DKNLSEYEILTRYINNNKGYTFITTDQLIDLLKE*"
     gene            37274..39472
                     /locus_tag="pre3_saliva_scaffold_5_prodigal-single_28"
     CDS             37274..39472
                     /product="hypothetical protein"
                     /codon_start=1
                     /transl_table=11
                     /translation="MARGNELNNKFMIEWPNLVIYVRYVFQTLYRQDNREILATLLKL
                     MNKMDPEKVYDIKTQEKHIHVFKFLKALLERRINGNKDKDLLIEVCSEGLIKKHLPLN
                     QIDNPLNSSDFAVIEQRIYSDYENYSVITYMAQAHDKFIELTTAGSQLEREAVLKDMR
                     FRLRDIGTTLRQTANTATGSETFSLTDSDVFIRTMSNVYDRLHNPSTKLKTGMQAFNN
                     IISGGFENGRIYLLFGLPGEGKSMTMLNLALQLKKFNRDYKPKDPAKRPCIVYLTMEN
                     SLEETIERAHGILVAKDFDRKLSLEELTAQFKNNGFAVTDDDPIDIVIKYIPANTVDT
                     DYVYALYDELADSNKEVICMVQDYIKRIKCRDFEVLGKDPYMALGSVVDEFKQFAIDK
                     DIPVITASQLNREAAKAIDEGRKISRNNLVECVGRNNIGESIKILENIDSGIIIIPER
                     DAADNPYMGFSLIKSRYGTNAPKRFYHPFNPEKPVELICDEGCTNPVHRLTMTDLSLA
                     AQNADSVRTTKPEEVKSAESELRSTDPKIPVKEEPKEEPKELDKEQARLERQKKKMTP
                     EYSGTLPSGTKAIARGVNPFAIAKLEMTVDKFNQDKINGFKKSEYTDRSLDMIKYNLE
                     IPINAVETMLCPYIPPEEFDEMVYVRKGRANEALDKAQAKEYLNLIKKWAPRQGEFKA
                     PSMFVALPNQSLLSVGYFAEQHGMKDKIKPMFRSAEPIPMFIEEPVYVAE*"
     gene            complement(39511..39936)
                     /locus_tag="pre3_saliva_scaffold_5_prodigal-single_29"
     CDS             complement(39511..39936)
                     /product="hypothetical protein"
                     /codon_start=1
                     /transl_table=11
                     /translation="MLTEISSIQEFITMKPVNNSDFHAYSYYMKSSTLGSLEIPFRNL
                     ITTDYLDDFKKEAYKINLTAEEFRKYKYKPKLLANDVYGNGEFHYIILAINGLYSIKD
                     FNRQSIYLIPKKELLKLLEYVYSSNKQYIDSYNYSHGIK*"
     gene            complement(39917..40285)
                     /locus_tag="pre3_saliva_scaffold_5_prodigal-single_30"
     CDS             complement(39917..40285)
                     /product="hypothetical protein"
                     /codon_start=1
                     /transl_table=11
                     /translation="MNEYNTNTDFQHTEIGILTSPCDKYKPGFQTFYLPSLNPMNLKS
                     NTKQSINVQPTNLINKEPIQGGKIQVGSNILVEMPKEVARQYPYKFIPPGTRFIIGFP
                     SGDITKPIVIGRDYDAYRDK*"
     gene            40339..40878
                     /locus_tag="pre3_saliva_scaffold_5_prodigal-single_31"
     CDS             40339..40878
                     /product="hypothetical protein"
                     /codon_start=1
                     /transl_table=11
                     /translation="MGSMFISIPSFPTYTRQEFEKDVFYTCGLVYNPAKSLQIMFETD
                     AGQLIPVFIKGRPLCFEQDAPALTLQNPVIYDPLNNVAIMKTLFDMYLDLIQEYPTVV
                     TYAKVNPKKRDIKGQVQIVLDDGRIYSSGIYYNDSLKYMDCINYLCGYDNSNLKEIDF
                     TQAEMEAIKERSRAKRGSK*"
     gene            40875..41195
                     /locus_tag="pre3_saliva_scaffold_5_prodigal-single_32"
     CDS             40875..41195
                     /product="hypothetical protein"
                     /codon_start=1
                     /transl_table=11
                     /translation="MKTLERQQKINAYLMYITVGILLVIAGLSIAGAAFGIFRTHPSD
                     RTAHVRPILPEHMPEVGGQVAVTYENPTSDAINEMIAQGYIVEAIVSDSLEDQAIVVY
                     RRVR*"
     gene            41201..41485
                     /locus_tag="pre3_saliva_scaffold_5_prodigal-single_33"
     CDS             41201..41485
                     /product="hypothetical protein"
                     /codon_start=1
                     /transl_table=11
                     /translation="MKKYVLLIMVMISLVLTTGCIFDSTHDAAVNRNTRALEGLNPAI
                     NDTVVVSYRYDEEVNHGIADMKERGYKAKGVTVRNYDLSGKTVVVYTRVN*"
     gene            41506..41817
                     /locus_tag="pre3_saliva_scaffold_5_prodigal-single_34"
     CDS             41506..41817
                     /product="hypothetical protein"
                     /codon_start=1
                     /transl_table=11
                     /translation="MGKKTFIGLLIAIVLVAIGSYVYYYTDFGRQETSDQKFNVALEQ
                     NVQSLKEYTPAVGDTKSMLYKTKYASYGIDNMTARGYQLLTVYTDDRHYETFVVFKRV
                     R*"
     gene            41817..43013
                     /locus_tag="pre3_saliva_scaffold_5_prodigal-single_35"
     CDS             41817..43013
                     /product="Uncharacterized protein n=1 Tax=Bacillus cereus
                     BAG1X2-2 RepID=R8F7Z7_BACCE"
                     /codon_start=1
                     /transl_table=11
                     /translation="MKFQLNPGQQAVVDAAVDWYNNSSELVFQYTGAAGTGKTVVLFE
                     IINRLGLSIDELLPMSFTGTAAIVMRNRGLFTAKTIHASIYEPVEQIQYDGLGRPIMD
                     PYFNKPKVTTKFVKREFLEGVKLILIDEASMTPRSVVKDIESFGIKIIACGDLNQLPP
                     VADDPGYLVDGKVHFLTDIMRQGENSGIIYLADRAIKGLPIHYGTYNNAVVIDEDMLT
                     DDFLIQSPIILTCKNATRETINSYLRDLRGVKSKLPMHGEPVICRKNNWSIECDGINL
                     VNGLRGTVENFPDVSSRGSERNIFKIDFRQGRLLFRDVKCDYEYFNADYDDKNRLRNS
                     PYSPGNKIELAYAITTHLSQGSQYYSGIFIEEWLRKDVMPNLIYTGITRFSDYMIYVK
                     RKPKFY*"
                     /db_xref="UniRef100_R8F7Z7"
                     /db_xref="R8F7Z7_BACCE"
                     /db_xref="bamy:V529_20730"
     gene            43050..43565
                     /locus_tag="pre3_saliva_scaffold_5_prodigal-single_36"
     CDS             43050..43565
                     /product="hypothetical protein"
                     /codon_start=1
                     /transl_table=11
                     /translation="MPYNNNIKGVSDKPIRSMFVKIEDEPKEKEYIDPQDRKYTLFIY
                     FIEGYDQEKTFEFITGQDVVREYVIANVDIIDFEESLISNWSIKPEDPVNGFRSLKDF
                     ILYLEDLGDEDGNYIYNDGFRLGDYLDSLHEIQNMSETERQNYENAVHLSQPGSRLLQ
                     AVTSLNEGEEI*"
     gene            43546..44349
                     /locus_tag="pre3_saliva_scaffold_5_prodigal-single_37"
     CDS             43546..44349
                     /product="hypothetical protein"
                     /codon_start=1
                     /transl_table=11
                     /translation="MKGKKSNMYNPNIEVDPKYNITANSEAYKMGQARAEEHLAIFRQ
                     NNQPIMVPSFTTEPTSEAEIYFRRGYEDKFKEVTGLTNQVLTGTKPFDARLAKGKKGG
                     KKRKNCIDREINNNKQNKNFLLYYGDKAIKEYTRLAKQIINDFAHANIDCNMYVEVFT
                     NERFIDSLLQAAHLQAYHYGRVVQYAETFKHKCMETGEEFNYYDDGFLNYYRALARIN
                     QLVYEALVPFRDYLKQGVFQPEILNRMQEQIYQERLGLHARDPYEKMRV*"
     gene            44682..46337
                     /locus_tag="pre3_saliva_scaffold_5_prodigal-single_38"
     CDS             44682..46337
                     /product="Uncharacterized protein n=1 Tax=Phytophthora
                     ramorum RepID=H3H1R2_PHYRM"
                     /codon_start=1
                     /transl_table=11
                     /translation="MEKTAVKLVRDKRKAVNSNHDTPVSGMLVYGDNNHKYNLGFVPT
                     IWDDNNEVLIVAHQNSDPLTDTYREPFQLTVVPYEMIQYLHINMDLQNARAIMKEFGF
                     EDKIINLFLNEQAPTTDMYAFGAVRKGELDEIYKLKEEQERQAEAALMRLRNEQRSRG
                     IGVPTYDLANNPKDVPMAGPQTAPSAPVEDTTSDNVPVVQYRLDDPLYDPTAVRRVTR
                     SIDDSYPYPTPNVPDLKYLGVHVDETNTGTILPVTPAPTPAPVTPPVSPTPGHGTSGT
                     ATPVAPTPTTPSSSGTGSTATPVTPGSTSGSGTTTVTPAPATPGGTTPTPSHGAGSGT
                     TPVAPAIGTTVPVTPGSGTTPVTPAPATPGSTTPTTGTGSSPATPGSTSGSGSTGTTP
                     VAPTPTTPVATPTTPAGSTTSPATPVSPTPAAPTTGTTTPTPAAPAPSVPVTPAPTPV
                     NGLSANGAIDLFSKLNKIISDKLAGQAIAASEFDTITPEYTTTASDQISKHDFNTSLG
                     ALSTTLANIHGGTAPAIAVAEDANPVESTVVDNLIATVKAMVL*"
                     /db_xref="UniRef100_H3H1R2"
                     /db_xref="A0A0F8AJT6_LARCR"
                     /db_xref="riv:Riv7116_0529"
                     /db_xref="H3H1R2_PHYRM"
     gene            46498..47481
                     /locus_tag="pre3_saliva_scaffold_5_prodigal-single_39"
     CDS             46498..47481
                     /product="hypothetical protein"
                     /codon_start=1
                     /transl_table=11
                     /translation="MYNQNPNYGFANPTFNAAQSPVGNYAPITPTDPMTQADRELLKP
                     QQKASFSLEIPPEKEAWAKCPHKDHTGFLTVADGQGWVRCTQCGERIPTTPYSDEEVQ
                     NAVRTMRHIWQQIKLFSITLPAEINTEFMMSLPIAEKSLDLYHLAFKNFTDVSQSVMR
                     AQTVQQPTQAVRPDAFTSFDNILNGNVQPAYANPWGAQANPNFYNMAANNGGYFNAQT
                     VNGQMPVQPMSQQQFGQPVPNQAPFGYNAQPPMQGMPNQGQMMGGQAFNPQAQMQQAP
                     VSPVQQLQNQQAVATNANPFNANASVAATVPGPAVAAPQKETITTDTISLG*"
     gene            47555..48277
                     /locus_tag="pre3_saliva_scaffold_5_prodigal-single_40"
     CDS             47555..48277
                     /product="hypothetical protein"
                     /codon_start=1
                     /transl_table=11
                     /translation="MANNCYQNVAFYSPIKEEIEQLRDALISLYNDKKYWLPYTLKEL
                     GLWETEEEYAKLADHCEYGTTLRGEMTWPPGESEIWSATLPDGTLVWYFQTEYDCKWT
                     YITTGFNMLIDAIVPNSSIKFVFYAEEPGCCIYDSNDKDHIIFDDTVSIDLNWYTEGE
                     EKKQYHSLYDNMFYPQEYKDVPKYLNDVIRDEFGIKDKPFVPSMFCGPNESLEDSFIS
                     YIEDELGGTIEWCNIQPFRYVD*"
     gene            48360..50744
                     /locus_tag="pre3_saliva_scaffold_5_prodigal-single_41"
     CDS             48360..50744
                     /product="DNA gyrase subunit beta (EC:5.99.1.3)"
                     /codon_start=1
                     /transl_table=11
                     /translation="MAKITKEMQDNIANYGDDFLTLTPTEGVRQNIGTYLGYSGNRGF
                     INMIREIFQNSADELMKKDSPCDEIWVYYDERNHEVTIQDNGRGIPFDIMVTAFTSQN
                     TSTNYEKKPGAFSSGRHGLGSKATSACSEHFVVKSYRLGKGQEMSLYLGDPETAKVKS
                     IPNKDNYQGTIITFNPIHTMPTKKQGYHGYQAGKVIMGEITTTWKDVLDLLESLIPLL
                     DIGAKVNFYGTDANGKQHNVRIVNDKGIAGILDTLAPKPMIAPIHISKLKEDGQMKAD
                     ILFTFDSSKPDDIFAGYANFCPTPSGTHIKGFVEGLTKFFRDYMNKYFLGKNSKLKIT
                     NADILSGLCCVNSVYHLYPEFTGQAKEIISNEDLVPFVKDITIEGLDQWAKTSSSDLQ
                     KLCKYFKEVAELRTKNEAGRVRIQVKNASAITGLPAKFVRPKSKKHNELFIVEGDSAA
                     GNARNRRDNDSQGIFPIRGKIISALTKKREDVLKNEEVAAIISIIGAGYGKNFDINKC
                     NWERVVICTDADPDGAHIRTLLLSFFLLYMEPLVLDGRVYASVPPLYGGRIDGKNFKY
                     FTDRTEYNAYLQKQFSKNHKVTLPGKVNFTNNQLIKLLNSTEFYIERLESAANSFAIN
                     PYLLEEILLYVGKGLSFSQFKSKITKNHKYLECKNEKGGWTISGLYEDNKYQTIFIND
                     RLLSFFDAIHYKLVTDIINSQPSHYVVDGETMSLYGLLNKFKELAPKNITRFKGLGEM
                     NEDQLYDTVIGKDKERVLEQYTVEDIKYEIAKIREIESNKMDLIEGLDISNYIF*"
                     /db_xref="tal:Thal_1398"
                     /db_xref="UniRef100_A8UW73"
                     /db_xref="89341131"
                     /db_xref="A8UW73_9AQUI"
                     /db_xref="5.99.1.3"
     gene            50757..51683
                     /locus_tag="pre3_saliva_scaffold_5_prodigal-single_42"
     CDS             50757..51683
                     /product="hypothetical protein"
                     /codon_start=1
                     /transl_table=11
                     /translation="MIIYYADTQDGRLAAHLILQNPEKVLIDDEKREDPEYCLLNDIQ
                     DARDIKLLPYTFKPNAAILDRVNENEAVVCIGIGFNVKDEVSLKRFKVLVEKSRRVIW
                     IDYLPNAKKLMDKYKEDIDFYYYEYECLSSIVWYIIMGKNESIPLINGINQYIHKPIP
                     DIKAIYQKMYIATLFSDPQDVVWDNLMNETDSEAEYRYKTIAYAYDYMKQRLQIDIDR
                     GVYYSYIGDLKVRCMSIQDAEYIPSSLYHKSLVTINWIYDGDSYLYKVYADFDDFNCG
                     EFAAKYNGVGMKHYGVFRSDDLLLYPHRSRRN*"
     gene            51683..52126
                     /locus_tag="pre3_saliva_scaffold_5_prodigal-single_43"
     CDS             51683..52126
                     /product="Deoxyuridine 5'triphosphate nucleotidohydrolase
                     dUTPase n=1 Tax=Mycoplasma penetrans (strain HF-2)
                     RepID=Q8EWV1_MYCPE"
                     /codon_start=1
                     /transl_table=11
                     /translation="MARKFHLVSTAPEGTLLPKRSTKHSAGYDFFSPVDAEIMPGATL
                     NIRTDIKVEMNEDEVLFIAPRSSYGYKYQMSLVNTLSIIDADFYNNETNEGNISIKIK
                     NNGTEPMYLVKDEAFAQGIFVKYLTTDDDDVTEVRTGGIGSTTKN*"
                     /db_xref="UniRef100_Q8EWV1"
                     /db_xref="mpe:MYPE1000"
                     /db_xref="Q8EWV1_MYCPE"
     gene            52143..52547
                     /locus_tag="pre3_saliva_scaffold_5_prodigal-single_44"
     CDS             52143..52547
                     /product="hypothetical protein"
                     /codon_start=1
                     /transl_table=11
                     /translation="MRNNNKPNNRKPAAQKTKLFEITLPVTYSGKLSDEVTDWLVNVL
                     ESGEIFDMVEVNVFGKRNVFTQNKEALGSVIVGSVKESGFKDNMLSITILTGERNYEI
                     IKNMKQVDAFVFVRPNNKGSYKITKININEIQ*"
     gene            52678..55029
                     /locus_tag="pre3_saliva_scaffold_5_prodigal-single_45"
                     /gene="gyrA"
     CDS             52678..55029
                     /gene="gyrA"
                     /product="gyrA; DNA gyrase subunit A (EC:5.99.1.3)"
                     /codon_start=1
                     /transl_table=11
                     /translation="LAQDIKVNTLDKFKDDLQLYAIYIAKHRSVPDFRDGLKDVQRKI
                     LYSMYADFPQNSNRTFKSAGVVGEVMKSYHPHGDSAIYQSIKPMVNWFECNVPLIRKQ
                     GNFGNFQGDGPAAARYTEVALADFAKEALLDELDGVNGSPNIVDWSPTFDNSKVEPDF
                     LPAKVPLLLINGIFGIAVGFRPEVPPHNLGEVIDATIKLLDNPNARITLIPDHNMPCD
                     IIETDFKKIGDNGFGSYRVRGHIDIGTYDKKPALFIHSVPNSVYLGTITDNIDTLVSE
                     GKLPQIINSLENHTPTRLEHILVLKPGSDPNFVRDTLFANTSLECSYRVNFQVQFNGN
                     IHKLNYKQYLQEFLQFRKITKLRLYYNLLQRAKTKFHEREAYITLLKSGEIDKIINMI
                     KKRKDREDQPIIDYLVTKFKITPLQAKTIINTQIKNLSMGNLNRYIEEAKELKAKMDE
                     CLTKIHSEEALNEEIRNELLYFKKKYGVPRRCRVISKDDINNIPEGKFNIVVSESNKI
                     KKYGVNEPLNLNRGEPCSAFILNADNRDNLLMFDGFGRVFSMPVHKIPLTGKGQNGTD
                     ALSLNKKMTSIVTNIISESKVKELAKSKAYTMVVLTQAGYIKRLELDDFCSVASGGLI
                     YSKLENGDKVQSILITQNGDNQIITYSDKKALRFKADDIPVLKRATRGVKAMNTNDHV
                     DGMSVVFGGCTNAIITTHNGYINKIDISALPMSSRARAGNNVIKLGRGDAIRDILIVR
                     DTDVVMIESATGKEDVAVRDIPLGSSISKGNRVPNLIRVVKRI*"
                     /db_xref="tro:trd_0652"
                     /db_xref="UniRef100_B9KYU8"
                     /db_xref="88207306"
                     /db_xref="B9KYU8_THERP"
                     /db_xref="5.99.1.3"
     gene            55088..55681
                     /locus_tag="pre3_saliva_scaffold_5_prodigal-single_46"
     CDS             55088..55681
                     /product="hypothetical protein"
                     /codon_start=1
                     /transl_table=11
                     /translation="MKQKKVIKILDDLGIITVTEDSTYNDKQEGIYADIEILGIEYLL
                     SLDFDDLSNLTSVKLAPKAGSLVPSFITATDSSSRVISTRSFRIFLSKVYSTLIKHKI
                     KMLNDKENRFYKLFNQRIYTLYIGSDGTELNWEARAKKGDYIIYADQVGYGQLLYKLY
                     DIPKPNSGNCMGQLLGSYAYLDDLLDLIDEDGKNEAE*"
     gene            55668..56600
                     /locus_tag="pre3_saliva_scaffold_5_prodigal-single_47"
     CDS             55668..56600
                     /product="hypothetical protein"
                     /codon_start=1
                     /transl_table=11
                     /translation="MKQNKVIDSLSICGLLRPDDKKELMDNVKREIGIGVYISGISYA
                     LILNFDSEKNLTKVKLTPELDRDMPSFTTHTMGGDGIYPIRTKVFNHFLASVHDIVLK
                     HTLSLNTDENRRYTYYFKNKEYTLYIHNDGYEFEWESISRDSKYHISAQQAGYGEYTY
                     QLSLNKDLVPRSFTRIHEGTFVDLDDVLLHVKYLYDEAKSDTSTGDTNFLEETLDCLN
                     RLKIDTKDVVCVAYGDVYMSWDVFAKNADFRYDSGLGNMEVSDKIFIYTRDYIIYRHE
                     YDGAEEWRAISTLESVISNKSQIPNDTELDFKVD*"
     gene            57101..57484
                     /locus_tag="pre3_saliva_scaffold_5_prodigal-single_48"
     CDS             57101..57484
                     /product="hypothetical protein"
                     /codon_start=1
                     /transl_table=11
                     /translation="MNRNLHIHTGIESVSLNYDYEYTYRNLAEEADRDIARMREWGGE
                     LNVQIVANILGMWDFPENRLGERINSGWTVGYFKKRINEAFGALQFWATIAHKDVSDI
                     EYIKDRFLTRLEDVLNDAARIKEGW*"
     gene            complement(57538..58257)
                     /locus_tag="pre3_saliva_scaffold_5_prodigal-single_49"
     CDS             complement(57538..58257)
                     /product="G203 protein n=1 Tax=Yersinia phage phiR1-37
                     RepID=G4KKE1_9CAUD"
                     /codon_start=1
                     /transl_table=11
                     /translation="MTPQRKKAEKLVFDVMSAMDPSGKVTDYYKKIFADMSDKEFTKF
                     VSGKYPFRFITRVFEIEPTMDQVEKAANVMGVPILEKVSMPYIYEDENGRGVTSHEAL
                     VGYLHLKRMKQFLTKKNAISTNISMRDNNTGMLISHDKNGITSDREMESLVVSGMDAT
                     IKELSRARADSMEAKQAMYNTISTMGYISQDDIHDDPSDPMSKNLLNVYMLGAHLSTN
                     LINIGNVTPLTLSGKKISRRE*"
                     /db_xref="UniRef100_G4KKE1"
                     /db_xref="G4KKE1_9CAUD"
     gene            complement(58268..59455)
                     /locus_tag="pre3_saliva_scaffold_5_prodigal-single_50"
     CDS             complement(58268..59455)
                     /product="hypothetical protein"
                     /codon_start=1
                     /transl_table=11
                     /translation="MKQDNEVILKKIYPLIENAISRRVSQYKQYISKFIAARAEDLYA
                     IAPYRRIYFTDNDRDEFFRMLGIQRSVIQRELRNTFYFSIPSFNPAAAKDETTITMLC
                     IVRFFLLNRKKYYKELDLSLINIAFSGSFYPSIHYGSFQVVQPIEYKHIMDYVVNNKM
                     SAKYDLKVKGNVFGAVRSIATTWAETYQDKFEDFDDEDIKDIVQQLHTRIKSFMKNIA
                     TLYYDAFENRNEYLNYASDDYSEDNYRLADTDSLMAERVIDKTVQAISTMGVNYSYCK
                     MAADVNISTDEIKAIIEWVLKNDTKSLTEVKEFISLLVYLFFQSTDKKDVKRVEFVRF
                     TTAPRPNSKVKEVIRSKEILERWLMNGSRRYHVRKNRAATKASYQRSILMYFALMIHF
                     SNL*"
     gene            59525..60766
                     /locus_tag="pre3_saliva_scaffold_5_prodigal-single_51"
     CDS             59525..60766
                     /product="hypothetical protein"
                     /codon_start=1
                     /transl_table=11
                     /translation="MFIYNEQYFGKTPNLIKLESIIGNIRKQKYKNDTVVESKDLAKV
                     MKAQFGFSNTNFLVDFTTAKNAYTLVFRDKLDGMGKPVFKNGTYQFNPKDGYELNVYF
                     TYGLLCDTNFSNEELAAILLHEIGHHFSAKAAMYEYNLPSIKNLVRGMTDMNKAIYNL
                     TNGAKENIRNIDDTRIMAGIQQAFDGLDCRSALAYINNGVVLVKDAILNGNVSDAFKF
                     LTGDKTVVNKVMNTKFDQPVKNLISEYDSEEEKSDAFATIYGYGPALSTAITKIESDR
                     LDTRHSTTKSNVLEWILKFYITFGIIGVFEFFIDSMAHIDSSKRTLAALAVLNQELKT
                     ANLTPKQRKRIQQDIIDITKDYETYLEAKQTLFKKTGYVKLAFVYNKILFLYHTKFNN
                     NRNVESYQQLLNLYRMASSRS*"
     gene            61204..61713
                     /locus_tag="pre3_saliva_scaffold_5_prodigal-single_52"
     CDS             61204..61713
                     /product="hypothetical protein n=1 Tax=Flexithrix
                     dorotheae RepID=UPI00036CC7B1"
                     /codon_start=1
                     /transl_table=11
                     /translation="MEEKDLTHFGTSDVSARKINAPFRGDIGNQLTVFLGGTCNGSVW
                     RNDLLRLLSDKVKAFNPVVSVWDERAKFEEKYHREHDDVRLYCITPAMSGIYSIAEVV
                     DDSNKRPDSTVLCVLYSDLGGSYTFTKHQTDSINAFMDLVEANGVKVFDNLYDLSVYL
                     NSLAEHKVK*"
                     /db_xref="UniRef100_UPI00036CC7B1"
                     /db_xref="S2Y4T9_9FIRM"
                     /db_xref="fli:Fleli_3273"
                     /db_xref="UPI00036CC7B1"
     gene            61737..61868
                     /locus_tag="pre3_saliva_scaffold_5_prodigal-single_53"
     CDS             61737..61868
                     /product="hypothetical protein"
                     /codon_start=1
                     /transl_table=11
                     /translation="MADNKYGVINEVGDLGLGFNELNDDDQKVLQEQLKQEQDKDKQ*"
     gene            62002..63267
                     /locus_tag="pre3_saliva_scaffold_5_prodigal-single_54"
     CDS             62002..63267
                     /product="hypothetical protein"
                     /codon_start=1
                     /transl_table=11
                     /translation="MKAKLIGIGAAGNKAAMHAINQGVFDRKDVLLLNTTQKDMKDEF
                     NDINIVFGDNRGGCGKERDMAKGLAMEALRADLFKLDSFPDPQDEAIIIVSSSEGGTG
                     CGASTIVAKYCKQVLKMNVHMFVFTGFEQDARGIQNTVEYFQELSDEYTVQAISNKKF
                     LDGIRSKQDAERAANQEFAQRMAVLLGQDLVESDQNIDDTDLYKLSTTPGFMTIEKAK
                     VTSIKNTEDLYKELRKMLDYSKSLEFKPTAKRIGVIFGLVPAAQNMDLNTDVLRERLG
                     EPYEFFTHIQDAEPGKEFIEFIASGIKMPIDEVNKAYQTYLERTSKVDKSKDSFFDEA
                     SSMTINKEDGMFNFDKTGPQNITKADKDAFFADVKPVVKPRVTVSAKDDFFNQSTEKV
                     TVAPTVEVPEEPAKPRRVIITNNGITKDY*"
     gene            63293..64219
                     /locus_tag="pre3_saliva_scaffold_5_prodigal-single_55"
     CDS             63293..64219
                     /product="hypothetical protein"
                     /codon_start=1
                     /transl_table=11
                     /translation="MKGIYFNNLKNPALDPIVDTMELNMLLDDPSESEKAEIRDNFVN
                     EVMSKGYNEDELKLFIFNNFHEFVKYSYEVPEVAKLWEERPMVPKLIKQLLTKYTPGF
                     SFNKLDRIYINGVIYNHNVVHQNDEVPSMVTEILLDLGKTINKDVCEILDGIYYLPRQ
                     FYNMAVIARFSDVREEINIRRILFLLMITYEYNTTTVDDIRVILEALFYGEMTPLFII
                     NMLDTHRNEQWYNYRYKAAEEDTTFALYRIVNAMPKHIIKDTLLKYSEVCVARQLKLD
                     DVKWTLVNLPLDDYRELAIIADTLKNDGYYLP*"
     gene            complement(64285..64485)
                     /locus_tag="pre3_saliva_scaffold_5_prodigal-single_56"
     CDS             complement(64285..64485)
                     /product="hypothetical protein"
                     /codon_start=1
                     /transl_table=11
                     /translation="MPGCIMNYHNTLAERSTNLDWKIRAAIGLVLDRYADINNISHHD
                     AIAAFRFLKSEGIKLPITENHL*"
     gene            64735..65961
                     /locus_tag="pre3_saliva_scaffold_5_prodigal-single_57"
     CDS             64735..65961
                     /product="hypothetical protein"
                     /codon_start=1
                     /transl_table=11
                     /translation="MSDDLISVVSDKMGTASSTSIYDVLYPTGFFNVDYLNGYKINGY
                     HTDGSKFSYDAFGIVDGSFNLVVGRTGSGKTTAAIQWGANIIRRFENARMFIASIEGG
                     ITINRLEALTGWFGDDLFKRVSIRNSGLNVESIYKEILSIYDAKMANKDEYLYDTGHV
                     DSRGLPIIKMVPTVYVIDSVANMVPERVANRGEMGGQMDATAIAKANTQFIKLTMQLL
                     KTANIIVLAINHINKRVETGFMPTKNDIPYLKQDETLPGGKAINYDANNIFKLDDKKI
                     KEESFGFNGKEIVVQMIKSRTNKANMTTPLLLNFDIGFDPYFSLLLLLKDTGRVKAKG
                     AYMQIDDYADMKFTNKKFTEMLFSNKEFQKVFFDVAKEECRKLLTPTKTLTESVDNTL
                     SNDVMALFRAMDQVEE*"
     gene            66049..68265
                     /locus_tag="pre3_saliva_scaffold_5_prodigal-single_58"
     CDS             66049..68265
                     /product="RNA polymerase subunit beta {ECO:0000313|EMBL
                     :AGH24393.1}; EC=2.7.7.6 {ECO:0000313|EMBL:AGH24393.1};; 
                     TaxID=1295595 species="Eukaryota; Jakobida; Histionidae;
                     Reclinomonas.;" source="Reclinomonas americana ATCC
                     50284.;""
                     /codon_start=1
                     /transl_table=11
                     /translation="LATSVNIVDEIKKYERRLKFPEEALGKELAEPIPTAVSGSRKLL
                     YSTQADQVMSLNTPEVPFLQTGYENEFGHKSTSFKQYKGDDLVILDKVDKFNWVPNHH
                     YFLLTYNANKNIIDVVERCSYLHITESYGYDQNTKYLDSLGIGSKIRTGDIYLKSKGF
                     DEYNNRMDGVNLLVTYAAISDTTEDAIVLSESCAKRLSSPLYHKVQIMVNENDIMLNL
                     YGNETIYKVMPDIGEEVSNSLLLATRRENKQESLFSQVYSRLMDINMNDNKITATGTV
                     VDVNVITNNPEMMESSNYTTQLRTYWKESIRFSQELVDKVDMYKDRYPNAKIGYELQV
                     LYSRAKSLLDGEKFSLDGKKAFSNIFLEVVVRENNELHIGDKITNRYGGKGVISRILP
                     DDEMFETIDGRKVEMIYNQGTSTNRLNPAQIFETEINAASSKLLRYLPMETPYEVNHS
                     LERIATFMSIFTLMQANAFREYVYALNDDSKLELLKSMKNDGCIILSVSPIQENIDLD
                     KLVAMYEMFPECEIDYAYCQLLDSNGNPRKVRTQRPLLVGHQYIVRLKQYAEDKFSVT
                     SLSATNSRNENSRNKNPGEGGHRFPNTPVRWGVMETSAMQHIGSWFNAIMLLVYSTSP
                     HARRKAKNLLTDSPFSIDVKVDSDSKSRSVEVLNVYLRTIGLRIKFDKYKKVVKSIFA
                     FPSTTPNMFIKVPDADRKPTFEMVKGKDGFKVPQIIFKGEDPKPNMFINPPKEEEE*"
                     /db_xref="M4QLX8_RECAM"
                     /db_xref="mgq:CM3_02160"
                     /db_xref="UniRef100_M4QLX8"
                     /db_xref="2.7.7.6"
     gene            68268..70550
                     /locus_tag="pre3_saliva_scaffold_5_prodigal-single_59"
     CDS             68268..70550
                     /product="NAD-dependent DNA ligase (EC:6.5.1.2)"
                     /codon_start=1
                     /transl_table=11
                     /translation="MSDLRQVYMDILGGNFESALDPQNVYLMNHIATCALQDENNVRL
                     DDVELVLRISNALYNGTDIEVLPLEDGVYDLLLEMYKRYNPNFQVGGANIGVHNVRKD
                     KEDYSEYPSIFVPVPIGMENTYGGDILAYGNTFNFNKPLPWNNGQVSDRQRDTAHKYP
                     ELVGTLDKCKFVLDSQAYNAGVADDPNVKIFERDFIGLHFRMGVNNPNDILNIVMELK
                     YDGISIEAEVSNHVVSARTRGDLDNDRATDLTSVLYGYRFPNTIPDNEVFGMKFEAII
                     TKYDMERLKAKTGKSYTNMRTAVSGILGLANAREYLEYITLVPLGTSLHFDTREEELM
                     FMNRYFATKVSNAYKAFSGRYDHVLYMVDKFVQDADMMRPYMTFAYDGIVVSYNDNYH
                     KQLLGRVNHVNKYSMAIKFNAMKRVTRFRGYSYTVGSNGTITPMIIFDPVEFNGTVHY
                     KASGHSYERYKKLSLRYNDEIEVAYVNDVMPYVSKLYNTNNDKNEKLYPIEPFIDHCP
                     ACGSQLVESMSGKTISCDNPTCPGIHQAKMVNMMDRLDFKNFGHAAIEKLEIKSLRDL
                     FENVDETRLFNAGFRERGIAKFLDQLNEIKSRDNLDFVIVGSLGFTDIGFGTWSAIFK
                     QVPLDCIIKLSDAELSDRLMAIPGVGQRTVETILKERVVFADDLIYIYTKVPNLKHSI
                     NAKPAKRICFTGIRDTNVEAALMANGDLPSESVTKATDYLVVPYKDYTSSKTAKADKY
                     GIPIVTLEELVAQLGLNVKI*"
                     /db_xref="pmo:Pmob_0996"
                     /db_xref="DNLJ_PETMO"
                     /db_xref="UniRef100_A9BJX5"
                     /db_xref="6.5.1.2"
     gene            70639..71262
                     /locus_tag="pre3_saliva_scaffold_5_prodigal-single_60"
     CDS             70639..71262
                     /product="hypothetical protein"
                     /codon_start=1
                     /transl_table=11
                     /translation="MIKNLTETTIFQSWNSRLVDEVGFDVPLASFKELFRPIIFSLAN
                     FLSKVGGADITTSAVTISNTDGVFLCALLVNRTVDQENKTSFDVSFTTDKELVNNSEL
                     CQYTIAASERELQEFVNKFIMAEVKNRFQAPELLYDFLRVLFSTILNYTNSLTRDEIT
                     EEGLEIDIEDTITVAVSLDEEGNRVVAIEPGTALKTYVKDDKFNQAE*"
     gene            71372..72010
                     /locus_tag="pre3_saliva_scaffold_5_prodigal-single_61"
     CDS             71372..72010
                     /product="hypothetical protein"
                     /codon_start=1
                     /transl_table=11
                     /translation="MLSLYDINTDYNDYYMNDTSFMGYIDEETGTIYPSTTQTYLSKN
                     PGKAGFYKHGPFLKFVEPSGEEKDNFTFDKLEHVNWDDTSSISDVVAKSKEAFSLDNR
                     LLSNVTPDNIFAPPIHVDDSPEMVGMKTAIAKKKIDLDLYGYRFGENFNNDKRIFDKP
                     SMTLNKLVTICDKTDIDAYLVLKDKEGDIPNPIGEEIIVKLTNGTEEEGENE*"
     gene            72003..73757
                     /locus_tag="pre3_saliva_scaffold_5_prodigal-single_62"
     CDS             72003..73757
                     /product="hypothetical protein"
                     /codon_start=1
                     /transl_table=11
                     /translation="MSSWQSKFIADYNDKNRPKFNDVFFSKSDDAIIEDLKAMLISCQ
                     RDKYFTVKILGFDVIEDYDEVNRLLIENNDNLTVPIKDSYLKLLKVTYYIEVNGYSDT
                     FDAYIAVPRVFEGSYIILNGNTYFPSFQLVDGSTYNNTLAKSSKVQKITLKTVFGALR
                     MIRNFYDYETTDGQVLNGAVYSIMSNGASSFKGKKSTVDRKVPAFKYLFAKYGFYDTL
                     SLFGFDNTIFVSKEPFEEEENFYTFKCQATTSRIGYVKVAKLLFDNDRVFQSAVITIL
                     DNLRGLKPGYTAESLFSKDYWIISLGAHFVKNNMEYEKGLSALYSLEDQYDIVTKKNI
                     RLPFEYKSNIYMILRWMMAEFSNIRLKDNTDVTNKRIRWSEWIASLYVMKLNSGMYRL
                     HDIARRYKSDTVIRRFKQCINLKPMHLISELQKSGIKGFRNMVNERDAILQLKWTFKG
                     PTGPGETSNKNLEGRLKRISPSHLGILDFNTSSPTEPGTSGIMCPLNQSVFDGYTFTS
                     DSEPNSWDASFAELKQNYRDAVGVKSAFELADDIGVVLEGADDGKNRAIYEMYQMGKS
                     IDLAKQTNYQPGDLIVED*"
     gene            73773..74009
                     /locus_tag="pre3_saliva_scaffold_5_prodigal-single_63"
     CDS             73773..74009
                     /product="hypothetical protein"
                     /codon_start=1
                     /transl_table=11
                     /translation="MAVKDIYHRVFIMSRQQMEELKERNNQLGLKTEFGKVIVNGVER
                     VYSDIILDMADCRYSDAVKVIEGDIRAIKHTEVV*"
     gene            74080..75162
                     /locus_tag="pre3_saliva_scaffold_5_prodigal-single_64"
     CDS             74080..75162
                     /product="hypothetical protein"
                     /codon_start=1
                     /transl_table=11
                     /translation="MNIPVSLDFSKLAEDLKQSIFKDKERYNLLPNCDFYGENARCLA
                     SHINKYFMTEENSIEYNDVRLVIHRFATNKLIGYVYLDTDENVALDKFIANIRVDIDA
                     DNYVYNEILLINIKAVLKAMQDKHYNAIIDLFHEITKYIYRTATPDANQDAIIAVTLY
                     IDFMYNYVFSGMEMPHTYANKVYRTLLDTNFCDYRPVIDAITTLHSTNACVYFIPLIG
                     DLLREASQKPYYTEEIGKGMAGRVFNDERYELVVPMLVKEHLQKSSDERLLEMTLAHA
                     PSLLAYIQKEENKEDRDVLVKYIKEKVDAYIKDHPELADFKGFENNDKASYKPNGNFI
                     VPNQKLNTKAILKAKQDYLTSRIKKK*"
     gene            75164..75445
                     /locus_tag="pre3_saliva_scaffold_5_prodigal-single_65"
     CDS             75164..75445
                     /product="hypothetical protein"
                     /codon_start=1
                     /transl_table=11
                     /translation="MAKSMFVQAHECPECRNESLYLISLKGERTPYLSILSKHDDPHK
                     WIMDYKHDFKFKCTKCGKEYEIDWRYDVPVPIDWATQAMLKALDELTRG*"
     gene            75535..78222
                     /locus_tag="pre3_saliva_scaffold_5_prodigal-single_66"
     CDS             75535..78222
                     /product="G061 protein n=1 Tax=Yersinia phage phiR1-37
                     RepID=G4KK00_9CAUD"
                     /codon_start=1
                     /transl_table=11
                     /translation="MRITYIRLENYIGIYNGRGDEVLEIDLSQNVNPIVIIRGTNGSG
                     KSTLLKSLTPINDDSNAIVPGVTGRKVIRYLHNGITYEIEYIHPIDKEGKRKQTRGQV
                     YKYGPNGKEELNPTWNVSSAKDIIYSLFNLDSNFLALSQLSSEDRGLADKRPAERKSF
                     VSSIISGIEAYNAMYKIISKKHSMYKSLIQSLTAKINRIGNKEDLDLRYNTITKQVSQ
                     AISDRDASIQRIAMLRAKLDENNAEKLLEEYTKIRDKYELNKKERVLLTNSLSQYYKD
                     RTANIYTVEERATFIRDEEMELSENKAKLPQWEESYKTASNEYSSCELKIADINTEIN
                     KKKSRLETFIDADFSEEELGRYNDAVVNLKAIDGDIAKLDYRIDNKSEYDRLKELFDM
                     MNNFSYAIMDRYEFITREDVDTLVTRNSSFYESTLATITKEIEACTKERISTEADIGF
                     YESLVDKTKNLELKPKDCKFTDCVFIVEAIEAEKKKPKDALVKLADKLKKLEEELKEL
                     NDNLHLTNEAKSFMDKLEALQVVFESNKSYLSKIGADGIWKGFIESITNNTTAKFLEE
                     YIYRATNSYNLLEAKESVSKIVDSLKESAIKYNANKTIIDEINGDIERMEAERKGYEI
                     DLNIAYEKMGNYSALIDEYDCLIREAETNLPHLDKIQEIDLEMRELEKKADESKAKRD
                     LIKELNAKILEESAIAERCKDNYNELIAQRDDIAHNKILIDEYHKEMQEYTDNYERIE
                     AIKYYVSPNTGIQTIFIGAYMNDIMVKANELASCIFGGEFVIQPFVINETEFRIPCLG
                     SGLMNDDISSMSTSQICMLSMIISFAILANASTDYNILKLDEIDGGLDTENRIQFITL
                     LGNLISMVGCEQCFLISHNMEYSDRVSVIDMTARPVEVK*"
                     /db_xref="UniRef100_G4KK00"
                     /db_xref="G4KK00_9CAUD"
     gene            78224..78505
                     /locus_tag="pre3_saliva_scaffold_5_prodigal-single_67"
     CDS             78224..78505
                     /product="hypothetical protein"
                     /codon_start=1
                     /transl_table=11
                     /translation="MVTFIKLKESVEEFIAMVLVMLAPIACMGLLLIWLFSLMGFNSI
                     SEAIRYITYDIIAPVFTIVSIVALVIWVPQLIWNLLSYLFKRIKKVWKD*"
     gene            78493..78765
                     /locus_tag="pre3_saliva_scaffold_5_prodigal-single_68"
     CDS             78493..78765
                     /product="hypothetical protein"
                     /codon_start=1
                     /transl_table=11
                     /translation="MERLKTFIKREAAILLCGSVITGFILVLCKVFAHISLELYGEGS
                     LQYVFDIQAETFLYIFCMMMIFALTFINIANLIGKVILDIISKEVK*"
     gene            78779..79300
                     /locus_tag="pre3_saliva_scaffold_5_prodigal-single_69"
     CDS             78779..79300
                     /product="Dihydrofolate reductase {ECO:0000256|PIRNR
                     :PIRNR000194}; EC=1.5.1.3
                     {ECO:0000256|PIRNR:PIRNR000194};;  TaxID=47500
                     species="Bacteria; Firmicutes; Bacilli; Bacillales;
                     Paenibacillaceae; Aneurinibacillus group;
                     Aneurinibacillus.;" source="Aneurinibacillus migulanus
                     (Bacillus migulanus).;""
                     /codon_start=1
                     /transl_table=11
                     /translation="MLVSLIVAHDLKNGIGKDGKLLWHIPKDLKHFKKMTLGCTVVMG
                     RKTFESLPHPLPNRENWILTRDESYVPKKRFNDRVRVFHSKEEVLAEAERLTKYNIFI
                     IGGEEIYNLFLEDATNAIVTVVDEVYEDADAFFPKLKRNEWERVKTDIDSETVNRRYY
                     KFKIITMKRKEKK*"
                     /db_xref="A0A0D1XWT0_ANEMI"
                     /db_xref="UniRef100_E4L949"
                     /db_xref="cbal:M667_08000"
                     /db_xref="E4L949_9FIRM"
                     /db_xref="1.5.1.3"
     gene            79300..79650
                     /locus_tag="pre3_saliva_scaffold_5_prodigal-single_70"
     CDS             79300..79650
                     /product="hypothetical protein"
                     /codon_start=1
                     /transl_table=11
                     /translation="MACVDDELAELTCEVLDGVPKSISRAIPGINQWYIEVGGYILTY
                     EEKEKYKLSLHHNGKCIYGDYIYQCHEFRGFVQKLYDAVFTSGNVVADTSNNPWLIKT
                     RTLHNLLKSRYGVL*"
     gene            79652..80845
                     /locus_tag="pre3_saliva_scaffold_5_prodigal-single_71"
     CDS             79652..80845
                     /product="hypothetical protein"
                     /codon_start=1
                     /transl_table=11
                     /translation="MKNEEIVAKLRDVLCSGSFNMVTEPLVASKYEHKFMVSKDVPDS
                     NDNFGVIVTLQFNTSFPQARIEPIPKTTMRSTDGGKEITINITPTITSIVDEASFEEI
                     KEYIHNTAYNLSDIMSSSDIIDSIAEIEPAINLTSKGLYRYSIILPEAKMGIIYDLDD
                     DIDGKKYSNFVVVSRFNKQVIYVDSAKTLAGALNIIKDAYPKELSECWWRIDATDMLI
                     KLFDIKEPKIVDSVLYKECVGEFRLPSNPKLDYNCWLKVTKSSVNELSKLYIESSTLS
                     PYISIKASLDGYDNIVSRCYIIVNKINALIDILENMRIGLNGDTLYQLLSKNDGHIDI
                     LHRFDSDLLITYWSKGVHNSIWVTMDKYSRPRVVVGSKNEPEYECDSIEEAITKVITN
                     RHSAK*"
     gene            80869..81459
                     /locus_tag="pre3_saliva_scaffold_5_prodigal-single_72"
     CDS             80869..81459
                     /product="hypothetical protein"
                     /codon_start=1
                     /transl_table=11
                     /translation="MLIENVLKTIERVLDVEFDMSPDTDETVSRTSYYGEGTLFGTGI
                     GVSVTFGGNTVSQLIIESMPGENDFGIGYTSVIKDEHEVFSITEDMSLALEGIVKMRK
                     LLSILKDTDLEFIRANEGMLTTIGKTRMTEAHEMYSKITNIELHFEYLPVCISSMPGL
                     LTEYGFDVCSIKDYSVISGGLNINDAIDYVRTNYSK*"
     gene            81603..82121
                     /locus_tag="pre3_saliva_scaffold_5_prodigal-single_73"
     CDS             81603..82121
                     /product="hypothetical protein"
                     /codon_start=1
                     /transl_table=11
                     /translation="MRLHQLAKANNTVVRHYMEDIFKLENCVTKKGLLRVADNGFIEY
                     AWFTYFSKYIGQVEVSITAPKTAEAIEEYFTKYLGLILGMEQDIEEDPAKIEAMKVLL
                     GLHGTLYIENDNVVFRFKDLGVISPFENSWYVCPNGVDNVICKTLAEAAKVMADYKAS
                     LEEKPVLLKNII*"
     gene            82253..82822
                     /locus_tag="pre3_saliva_scaffold_5_prodigal-single_74"
     CDS             82253..82822
                     /product="hypothetical protein"
                     /codon_start=1
                     /transl_table=11
                     /translation="MSIKKQINELEMLLHMVLTKDKVDNNLYIGRCTLYGNIFDVEVY
                     LRRSDTNNIGEILFQSMPDCNEFGVEYISSVTDNYASSKVSNAVEVVMKGIIRLRSIL
                     MGLDGEFLDYINGNDGTLIASGTISSLGDNLEFIGLTLDDLPVDILGSHHEPNIGKVF
                     NIYNKDNEEVVGPNYNGLENALREVMLAF*"
     gene            82841..83563
                     /locus_tag="pre3_saliva_scaffold_5_prodigal-single_75"
     CDS             82841..83563
                     /product="hypothetical protein"
                     /codon_start=1
                     /transl_table=11
                     /translation="MTNNNEVLNVTNIPEWKYTIGEMEENTYEALIKDLINCFVYYND
                     ISDIMEYNINDLGDIGMRSARLYESSLESEDGKYTTEFKAVVNMFTWELEDIEYYELT
                     VNGKPYRIGYNKHSAMWEIRYPYTMEKYEDTYKPSLDMPLLMADLKLLCEAALAVGND
                     NHIYDSTLARYTLDYIKMVEAGEFNITEFTGIYENDSKYLSVYNREHYFDESPTYHVS
                     SINEDSEFDEEFWEAVENRMEK*"
     gene            83576..84196
                     /locus_tag="pre3_saliva_scaffold_5_prodigal-single_76"
     CDS             83576..84196
                     /product="hypothetical protein"
                     /codon_start=1
                     /transl_table=11
                     /translation="MELKDLNIVPPPASNIDPSIDNGKIKKISRTINGVSKMRDFCIR
                     YLEFNDKVYQCEIYLDTDRLNIEGIRLEIEPKYSDGLYTYTPPVGIVIINTDKVKSNL
                     EIKEYFENILLRFDVASNVRYVDSDKIGVLNRIRLLYGYIVVTDSDVKIRFDKFNIAI
                     ELVDSDKWKVTSPHLEEPVTKATLFTAINTIEDTISEKCTLLPNIL*"
     gene            84368..84772
                     /locus_tag="pre3_saliva_scaffold_5_prodigal-single_77"
     CDS             84368..84772
                     /product="hypothetical protein"
                     /codon_start=1
                     /transl_table=11
                     /translation="MNTTTITNPALVSSVYEGFANYISRMTEDKVADFKKGIFSNSQK
                     ELEKLWRALDVNFSVETFNNITGYNVSKELFEDTDELRRYLKEDGLNDLNKIKSFVKN
                     GNPVADEVIEWMIGLAKEQASDIARIVEARLK*"
     gene            84944..85360
                     /locus_tag="pre3_saliva_scaffold_5_prodigal-single_78"
     CDS             84944..85360
                     /product="hypothetical protein"
                     /codon_start=1
                     /transl_table=11
                     /translation="MKLVKVQFEGNGYVSTVAKATTGLERELLQRFKYDLISDKLELC
                     NWHPEWLGESLAIEYANALGHSFVEFNGAEDYMDVYDNPEWGNYRVTATPSNLECLIA
                     GYRLMGRHRKVAQILKKIKSLGIEDMVSNMAPGRQA*"
     gene            complement(85411..86211)
                     /locus_tag="pre3_saliva_scaffold_5_prodigal-single_79"
     CDS             complement(85411..86211)
                     /product="Thymidylate synthase {ECO:0000256|HAMAP-Rule
                     :MF_00008, ECO:0000256|SAAS:SAAS00215270}; Short=TS
                     {ECO:0000256|HAMAP-Rule:MF_00008};; Short=TSase
                     {ECO:0000256|HAMAP-Rule:MF_00008};; EC=2.1.1.45
                     {ECO:0000256|HAMAP-Rule:MF_00008,
                     ECO:0000256|SAAS:SAAS00215290};;  TaxID=1203593
                     species="Bacteria; Firmicutes; Negativicutes;
                     Selenomonadales; Veillonellaceae; Veillonella.;"
                     source="Veillonella sp. HPA0037.;""
                     /codon_start=1
                     /transl_table=11
                     /translation="MRTADKQYIDIVKNILDHGTYTNNRTGIPTYKLPHQIMQFDLQK
                     EFPILSTKFVAAKTALKELLWIWQMQSNDVRKLQDMGCHVWDEWMREDGTIGKAYGYQ
                     IAKYNQLDNLINTIKTDPDSRRMIVTLWNIEDLPDMALQPCAYETLWDVQDNKLNCIL
                     IQRSGDTGLGIPFNTTQYAMLVHMIAYVCKLKPGKFTHIVNNMHIYENHIPQLQEQIK
                     RYESGNLPTQEPRLVINGSVQDFYDFTPDSVIVDNYFHMGKLPMVVAV*"
                     /db_xref="S2ZS59_9FIRM"
                     /db_xref="UniRef100_S2ZS59"
                     /db_xref="vpr:Vpar_1385"
                     /db_xref="2.1.1.45"
     gene            86373..86759
                     /locus_tag="pre3_saliva_scaffold_5_prodigal-single_80"
     CDS             86373..86759
                     /product="hypothetical protein"
                     /codon_start=1
                     /transl_table=11
                     /translation="MTVLQAILNINSMSYDEIINGFNNVKVGVEEFFAEDQSVLEIRL
                     FLKNNFDIDLPYFIKDEVEYSAYIAGYTRCLTNLVSDGLAKNSSLSLMDASKIFTVVL
                     DYRDEFVALVTNATIKAYNRKDLGVA*"
     gene            87222..87341
                     /locus_tag="pre3_saliva_scaffold_5_prodigal-single_81"
     CDS             87222..87341
                     /product="hypothetical protein"
                     /codon_start=1
                     /transl_table=11
                     /translation="MENFISNIENMIQGHYIIILALVLVGIITYIESEKAGNK*"
     gene            87341..87907
                     /locus_tag="pre3_saliva_scaffold_5_prodigal-single_82"
     CDS             87341..87907
                     /product="hypothetical protein"
                     /codon_start=1
                     /transl_table=11
                     /translation="MNKIQATLLCIISAAVGTALLCIDHVDNSWISRVVMCYTLVIIF
                     AFLGYYDAYIRKVRLIRVATDMLVHYSSETPESVRNMITIAENDASITDEKRQEVIDG
                     YKQVLELFTLDKTMPSAEDLNRVTTNCWYMGIISTVILLINVAWIHELFSELSTLILM
                     VVYVILLTKSINIMRGKDNGKGKTTLWK*"
     gene            87876..88289
                     /locus_tag="pre3_saliva_scaffold_5_prodigal-single_83"
     CDS             87876..88289
                     /product="hypothetical protein"
                     /codon_start=1
                     /transl_table=11
                     /translation="MEKEKQLFGSKIFLEIFSSQILTVIGSNIAVAILVHFEIYALAF
                     INMVIAGYIISIQSGTISSNKFIASHLEEGLIKFNELTGGKVKTNLLNNTSKRIAIES
                     ALSEAVDGSGEVCIVTLLVVLVNIITLGFKMAGAF*"
     gene            88291..88452
                     /locus_tag="pre3_saliva_scaffold_5_prodigal-single_84"
     CDS             88291..88452
                     /product="hypothetical protein"
                     /codon_start=1
                     /transl_table=11
                     /translation="MLVLLMYVILPLLMAFTFMAALYQIVNKNYGYIIVMIILAGVFH
                     WWITYHGGI*"
     gene            88518..88850
                     /locus_tag="pre3_saliva_scaffold_5_prodigal-single_85"
     CDS             88518..88850
                     /product="hypothetical protein"
                     /codon_start=1
                     /transl_table=11
                     /translation="MKFIMCLIAFHAVMTVGADWAINYQQDLFRILGVYIPGVLGSIG
                     IIIYMNIKLRADEIKEYVQKSNKARIDYAMATKTLHNYGRWLVTFLVIVYILWVVQMI
                     GINILGVV*"
     gene            88850..89209
                     /locus_tag="pre3_saliva_scaffold_5_prodigal-single_86"
     CDS             88850..89209
                     /product="hypothetical protein"
                     /codon_start=1
                     /transl_table=11
                     /translation="MEKLARLSLRNIGMVICIGIVILLNLINLNTFVSFREYYAFIFM
                     PGAVFIMLLVYNYITYNISKQSMNGNTQQEILRNRDRSKKKCIRFARGLISYGFAILL
                     WYIIAIIGYLISNLPQF*"
     gene            89390..89596
                     /locus_tag="pre3_saliva_scaffold_5_prodigal-single_87"
     CDS             89390..89596
                     /product="hypothetical protein"
                     /codon_start=1
                     /transl_table=11
                     /translation="MTQSGCVGNYVNHLAARSTNLDWQIRTAMSLVVDRYEGINNIPR
                     SVAIKAYRFLISVGIEIAITEEQL*"
     gene            89772..90047
                     /locus_tag="pre3_saliva_scaffold_5_prodigal-single_88"
     CDS             89772..90047
                     /product="hypothetical protein"
                     /codon_start=1
                     /transl_table=11
                     /translation="MKKQKQQLNLTAFFVLFAVIGAIATAAIVNVLGLDFWNWPTVPV
                     SAGMSAVETAENLETQTAVMVFFLGILMTIGMPIVATAAVDLYFGPK*"
     gene            complement(90103..91134)
                     /locus_tag="pre3_saliva_scaffold_5_prodigal-single_89"
     CDS             complement(90103..91134)
                     /product="hypothetical protein"
                     /codon_start=1
                     /transl_table=11
                     /translation="MESMFTTATDAENKEIKVEVTPPKKKLFGGMRDNNSISLDAPPK
                     ELVVPTKRRGRPRKVKPLNGEGGESAVPEKAAILTTNVPIAEMYDETNDMLRETVSQL
                     GVLQDELKTEFNQLRMSSRLKGKYQYMTDMASVISTITSTKLSAIKAINDNITTAAKL
                     ELSRVKDLKIDAGDDNAAIMGLYKNLLDAPRQQLESTGFVPPQAIQGMDFPSFIAQRA
                     QSFDLIPPSDRTQLAPTDEFTPEQNRMIMESNPNTKVVVVYDKRTDAKYFKMMNLATK
                     QYIENVSLPDDFLLEAMRINFATGTARNSNTNMDFPLVVIGTNGMIEEAPLVSQARSG
                     SSASFDDGF*"
     gene            91219..91641
                     /locus_tag="pre3_saliva_scaffold_5_prodigal-single_90"
     CDS             91219..91641
                     /product="hypothetical protein"
                     /codon_start=1
                     /transl_table=11
                     /translation="MKSELVYDINKKFIVTILKNIKYNPNDIVFDFKNFYLSIDVNKE
                     REQASFVITDKEGKEIVSFFKHYRKYTAYSNCMPIRDFLSDPTINEALKDFVFDGGKV
                     IKYLYGGGPGYRIIIRELYLLLNEHAKAVTKDNFSCIL*"
     gene            92059..93936
                     /locus_tag="pre3_saliva_scaffold_5_prodigal-single_91"
     CDS             92059..93936
                     /product="B-family DNA-polymerase n=1 Tax=Yersinia phage
                     phiR1-37 RepID=G4KKA9_9CAUD"
                     /codon_start=1
                     /transl_table=11
                     /translation="MLHIYDQYFDGSDLTLLNSFFIKAKKDKAGWTSPYIVMVARDNS
                     TGEKVRCEIENPEYIYFVAKDPQSITHHYDYIERDKVIPVKCNNGELLKSIAENTGNI
                     EYFYNNIKSRDFGANTKLHTCNTVFLSDMELSDHYRFWFSRRFPNEIRVPPTKAYFDI
                     EVDISEIAGDFPEPGEAPVSAVTYIFGDNIYTYILRDPRNVLVEQFEMECRNNGLDGE
                     LFSLIRSTVGGNDKVKHFGLENMKWHPLFFDDEKELLHSLFDKVNEDKPDFMLAWNMA
                     FDLPYIIARIEDQFGEKASDYICHPDFYTKECYYYVDERAGQALAERGDYAQISSYTV
                     YLDQMIQFASRRKGQAAYQSNKLNDIGQQVAGVAKLDYHHITRDIGELPFKDFKTYIF
                     YNVVDVIVQVCIEKETGDIDYVYNTTVDTNTRYAKAHRQTVYLNNQRVKIYYNDGFVH
                     GNNINKFKEKPKEKFPGAFVADPNLIGDFAKIKINGQPVLLFDNSVDFDFSSLYPSII
                     REFNLSAPTQIGMIKFNDEALSGAKFIEDIATDDSITFCHKWFNMPNVEEMVDIIKMN
                     APRIQTKKPFMAYTDGVLGEVEPDTYTTINMFRHSDTEAESMFIAKELSKGELEDGER
                     V*"
                     /db_xref="UniRef100_G4KKA9"
                     /db_xref="G4KKA9_9CAUD"
     gene            93920..94498
                     /locus_tag="pre3_saliva_scaffold_5_prodigal-single_92"
     CDS             93920..94498
                     /product="hypothetical protein"
                     /codon_start=1
                     /transl_table=11
                     /translation="MAKEYNVDYYNNLIKMLKCDSIFNSENDNVLLGFGPGMSYMQIV
                     APPANKPIEGNANINCLDFKNCMKQENFTFLHDNYEFGRQDILDKYYNILNCMDTKNL
                     EVQYNSERFTDKFQYFLDAKASDGAIKLVIETKKRDYICMISRGIFPIVKGDKMELFL
                     YDIPTTSKFKLLVFRLFKRNGYIIDQVFKLLC*"
     gene            94588..96870
                     /locus_tag="pre3_saliva_scaffold_5_prodigal-single_93"
     CDS             94588..96870
                     /product="hypothetical protein"
                     /codon_start=1
                     /transl_table=11
                     /translation="MADDIKKDTAEQRDLSKSISNMLNGLYRRAYMTQPDAKDELDAS
                     DANISDTVERIISDSSYKTGLNNISTLYAKLLRSRGGTASNDDMNQIFGNDMELSGSL
                     YNAFFNNKNLKDYDAEIDMICKYMPKLDAALSTLLDNVLSADHFAKDYITLAETNFSM
                     VSDQKTIANNVELIKHKYNLAEKFQDIAYNAMKYGEEFVYVIPYATAISRLYNTAQAT
                     DVVKESVNFDQDFINAYNSEAKNKVNFNDFNLNLSYHNGLLNESIVANIKAIERLKSI
                     QEQSFNEAYVPVLEAMSDVQKASLKKDTSISNALTPKDELDVKDFFEPTPDGITDPNK
                     VKKYGKDIKAAGALMKVLKRENVVPIYIDDICLGYYYIEGVTDSYLDDRSGMAGVGMT
                     DPMNAMAMSKAPQAALKNSGHVDDNLLRGIAAKISGMIDAQFIKMNKDLSREIYAILK
                     YNSLTLKGENALNITFISPDDLIHCYYKMDPDSHRGISLLNDSIIPAKLYTGMYISNT
                     LATMSRGYDRRVYYVKNSGVDTNISQLLLQTMKQIKMTNFNIRRFENMNNVLNIIGQF
                     NDFIIPTNASGESPVQFEIMQGQNIDPQTELMQKLEDMAVDATTVPVEIVNARNSLDY
                     AVQASMTSSKFLKTVISDQIITNAFFSRIMTQLYRAEYDDSKAIINVSLPQPSYLNTS
                     NTSTMINNMNDMVQAITDSYSEDFTEEQKPLFMANIKKEMLRTYIDQNMVDRVAKETK
                     LQLAAKATDDTSDNSGGGDY*"
     gene            complement(96927..97775)
                     /locus_tag="pre3_saliva_scaffold_5_prodigal-single_94"
     CDS             complement(96927..97775)
                     /product="hypothetical protein"
                     /codon_start=1
                     /transl_table=11
                     /translation="MAFTNGEIPFIFDGTTDTRDLTGYALFRGTTDWANLQQFNQFES
                     GYSLLIVLDIPRFLTELADRNTRYKKLIDTYVHILEYEFRGLSGLDNMQSETAELTNG
                     IQSINVINKVTTPSASQISMRFFEKAGSVLTKVHELYLRGIKDPTTGIKHYNGLIEKG
                     VLDAGFENECFTFMYIVTNNTMRHIEKAYYLVAAQPTNADFSELYNSEKGQYEFKELS
                     IEYNCVPISNWYINERAQQLLDWVRKGTIWNESEFRYSGTFNAYHKTLVSNGTGNSGG
                     TVDFQG*"
     gene            complement(97794..99953)
                     /locus_tag="pre3_saliva_scaffold_5_prodigal-single_95"
     CDS             complement(97794..99953)
                     /product="hypothetical protein"
                     /codon_start=1
                     /transl_table=11
                     /translation="MIGTTIILEDQSDIPSLQISDNTTRPVVFSAFTSDKGTEDYIHI
                     QGNKFFEQYGEISFQRHGQPLLQAANVINNGGILYAKRVVHPDSTLANFAVVAHLKED
                     KQQLFRYRHDENFNIIREEVEENGVRVLKPIKDEEYWLTSDVALYPEEADRPRYIKEE
                     IMELGAADGFETPITDPAAVDSDPRVQKAIINTCAISYSVESIDSDTLLKEKIGNDIK
                     KLADYVLKKKGNALTVAEKFTGEAVAAGTRMNDYLLFVVTDNGRGVSNKRIRVSLDDT
                     LSRTAESARYKLDVYENDVALESMIFSLNPDELERGYNLYIDSVSKRSAAQIKVHAYE
                     DQTNLFFQAVAKMSGIDENILKTSDILNGRDYRGQEFAKIHINDKNEDGQTTTYLNVS
                     EGHFLKGGDNGKWGRYPLVYKEKLNAEDARKLNKTYRTPYDEEMKKAFDGTFSDDIFN
                     TDNTPIDVVVDANYALPVKTAIVELCKFRQDVFFFRDYGIGMNTLLAIKSKKDMIGGI
                     DANRSRFVADYCQSYDIYDPYTNKQITVTIGYDIARLVCMHFGNGRNLVCAGEANSWI
                     IPNVIDKTVSFIPKVTPTLDQQTKMEDMRVNYGMNINNVFTLVSEYTSQDRYTQLSFI
                     NNVLTVQELIKEIRKQCPKSRYKFITGQDFEKYKADVNRIIEKFKSKFASIELVMEQN
                     TIYAANKIVYASIKVKFKDFVQYEIFRIIAVPVAENV*"
     gene            complement(100053..100793)
                     /locus_tag="pre3_saliva_scaffold_5_prodigal-single_96"
     CDS             complement(100053..100793)
                     /product="hypothetical protein"
                     /codon_start=1
                     /transl_table=11
                     /translation="MAIPKFLTKEGDSLIFNGDGELVFYIPEDYFRSDGNMKYAEFAG
                     EYVNTLGLFNYEVFDKNGKSELGLKMFYFPMVISCMPNQVDKVKDYVIDKKTPIPKDY
                     RVLRFHKGDIVILNTKSPEDIINVENMFKIFLITGNIPNTIPYDQLHTFLMDSIKYNG
                     SSFGISAQMFGMIISQVCRSAKDESIPFRLAKDPNMNHYKSISVKMVPKYISPFTSIT
                     SENWDDAVVNAIINDNQVDSPMEKILMG*"
     gene            100924..101448
                     /locus_tag="pre3_saliva_scaffold_5_prodigal-single_97"
     CDS             100924..101448
                     /product="hypothetical protein"
                     /codon_start=1
                     /transl_table=11
                     /translation="MKFNEETFKNLVSITLDFDELYKDTTQYGGEGKPPFRASFGGSQ
                     NIEVAIPKDINKANYTGYLDFKCVYHSISLVRNESIRSDSALVGYRMFANSERDKNKL
                     ITIVERIYYPFRPDELDDLYYKILTVRPKTLERFDVSYRLTGERKQIIDFTDSLRTVN
                     YKIGHLVQLINDCK*"
     gene            complement(101773..102528)
                     /locus_tag="pre3_saliva_scaffold_5_prodigal-single_98"
     CDS             complement(101773..102528)
                     /product="hypothetical protein"
                     /codon_start=1
                     /transl_table=11
                     /translation="METHIWTIDGTDLSQVRDNEEPGVVRVKTINFVICSIINMVSIY
                     SDMRPKVSGFGKLDQYRDSIATRAHLNLVRNALDSIINDGIVNILDTGVEDNMPISIN
                     ELLEVYTSANDKIFDKFYRRRVIKYESDERLHVYDLLKCFTLVGAMCRTLGVYDNDPE
                     FVVDVKNDVYNDKVIIDREFFMNLYELVRKVIDKVERRKLDYGTHISKDTLNSRTIDT
                     LVAEDEYGAITTKEAQKIIGNLVKRCIFLSGSL*"
     gene            complement(102561..105353)
                     /locus_tag="pre3_saliva_scaffold_5_prodigal-single_99"
     CDS             complement(102561..105353)
                     /product="Putative uncharacterized protein (Fragment) n=1
                     Tax=Pyrenophora teres f. teres (strain 0-1)
                     RepID=E3RSF3_PYRTT"
                     /codon_start=1
                     /transl_table=11
                     /translation="MADYFKNGPKFLEVDPTRDMPFVKVYDAEYTRGYQCPRVELIDV
                     THEIKQALLVRFQYATPEHCYACYLEAGSPTLWDIDYVKDGRLVKLSGRVKGFEFLRH
                     NSRAPFTYNLNKMDMEDPTVVIQFDCSMDYDSRVVSIDITKLRRLQFSKANYDFLNDG
                     VAIKVPNDAYNFMDRKFPIINKELDLLPRPLDTKNTIVADNMFALCYELADAGTLDAT
                     NLVSANSMFRECRKLASVKLENIGKLTSANDMFYNAKSLTSVDLSGSTDLRFADGIFY
                     QCEKLESVKLDVTKLEAADVTFAGCNALKDIELTPAKGLKTDLWLRDSDKITDKSVAN
                     IINALSPDAKDKHITFPKNTDCPKEVAKLANDLITKGNWVLEGLVLPPKEVWVIETIE
                     KEEEDKVIVKKDGVLDQVETKDDIVTNKPEDKKENATPNHPGTDATTPTVTPGKEETT
                     PTEGHTTGDTTETPVAPVTPAVPAVPSTEETHTETPVAPVANEETHEATPAVPTTGEE
                     THTEVPAVPSTEETHTETPVAPVTPVAPATGEETGTVVDDTNPVLPPTPAVPSTEETH
                     TEVPGNTEEHTETPAAPVNNEETHAEENHNSEETSHEATPAVPTTGEETHTENPAPVN
                     NEETHEATPVVPTTGEEVHTETPAVPGGIEIPGSTNNEPPVLYPVAPPLGGSDDTNPV
                     LPPTPAPAEGEHHEETPVTPVPPVGSEEHHEDGHTEETHEATPAVPSTEETHTETAGT
                     TEEHTETPAAPVANTEETHTEENHTSEETSHEATPAAPVANEETHTSEESPTVTTGEE
                     SHEATPAVPGTEETHTESPVANEETHEATPAVPTTGEEAHTETASPVVPSTEETHTEE
                     NHTSDEETSHEGTPAVATSEESHTETAGVEENHAETSEEHTGATEEGHTEETHTEVPG
                     TTEEHTETPVAEGDRL*"
                     /db_xref="UniRef100_E3RSF3"
                     /db_xref="E3RSF3_PYRTT"
                     /db_xref="baq:BACAU_0744"
     gene            complement(105380..106483)
                     /locus_tag="pre3_saliva_scaffold_5_prodigal-single_100"
     CDS             complement(105380..106483)
                     /product="hypothetical protein"
                     /codon_start=1
                     /transl_table=11
                     /translation="MEENKVVDINDVTVVTENEPDTEILTPEEPVAETTAQPEEKSQD
                     DILKEVEDEIDALELDKKDIKAVDADFTQIKVEGFEDAPVEAIAKAATVYDKLQVPEG
                     QEEPKLNLIVELGDQSVYFLNKAKEQEVPQDMLSSWLYGTVVDFGQACTVQAFTAINE
                     KIEKITNKINESGLANTAATDSYTSLVQRFQDGIEKAEDPEIKAQMEHRLACLQDSEK
                     AEYIINYYKNNHSALNPTKLLKNCKHNHDTITRMLNKIGISKLDSGVVFTAAQELGLP
                     LYPIYAVEHALAKINISDKGNVLFLFYFLLNLANAISARKANKETDFTKQIINNFVSL
                     ITYLDQAMNEYIKEKEANRLNRLQSTGKTKKRK*"
     gene            complement(106483..107223)
                     /locus_tag="pre3_saliva_scaffold_5_prodigal-single_101"
     CDS             complement(106483..107223)
                     /product="hypothetical protein"
                     /codon_start=1
                     /transl_table=11
                     /translation="MFGIHQNEYDIASERELAEILSVFNSDYIFDVVNSNIERRYECH
                     ISPMPNIPNVFKYNFENMYIKFPMDKENTKAREQEIYNAIIDQVCKATNLTFQPAIDG
                     LDAYFAANCIYDLIVARFSDHMVTAITKLIINEANNICDALNIDELKKNKDASTIYNR
                     MNHKNDKLVVILSNMELVLKYIAGLTITFDQFVNLAYDAPISDVINSNFSDNGTIFRD
                     AMEAILSSNQLLPDYITNIRLNLQGVEL*"
     gene            complement(107326..109617)
                     /locus_tag="pre3_saliva_scaffold_5_prodigal-single_102"
     CDS             complement(107326..109617)
                     /product="Putative uncharacterized protein 007 n=1 Tax
                     =Pseudomonas phage PhiPA3 RepID=F8SJN8_9CAUD"
                     /codon_start=1
                     /transl_table=11
                     /translation="MNLDITGGQGNPMNQMIPANQNVVDFSQRKIYFQMGTRNKSFLD
                     MHKYLEAIGIKNNKFMLTLLDPDLAYIDPHDPNLNQYYKSKVLAECMVNFWYFVREVV
                     RVPAQGGSGTGSYYTLTRGGMALFFCTIYNYNIFLDLPRQQGKTLSASIWYLWAFNFA
                     TSNSTFAFMHKSLDGSKKNLLGLKDLRDCLPSYLQMTESFTVGDKKTKAQNSVMTLSH
                     SINRNRIITVASARTRVAAQSLLRGMSVPLWWADEWAFAPYNEDIYLNAIPAWKRAAM
                     NSEANGAPFGILFTTTPGFLTDEMGRYANNMREDATPFSENWYDLTKAQIDEIKAANM
                     RSSFVYIRFTYQQLGRSEEWFKQICIDMQNKWEAIRREVLLEWADFSENSPFTQDELE
                     TVDRLTIDPIATIPLNNNKFTLNMYGKLEYKTNGEPVDPPIIGVDVSGGYKRDSSAIT
                     VIDSKTTKVIAILKCNYISQKDLAKCVYEIVTKYMPNAVVNVELNGGFGAAVVSMLMK
                     TKIKKNLYYEFKERILEEVNEGPGKVKRTKKLVKVYGLNSSKSVRELLIQILRERMDN
                     HKDKFISKILYQEFRGLEVKRNGKVDHSATTHDDATFSYLMALYVWYEGKDLKERFGI
                     NKSTIMTDSATEEEVFSPEAEELMDITEDIVKVQKDMLNTDTTKKDSTELVNEMRKSL
                     GITFDEWDKRREAEDEKELKEAMKNPVFLQAYATKYNMTKDQVDLYRDETTSTLPSSA
                     YSMLPDEEYSVLQGNLANRYKNL*"
                     /db_xref="UniRef100_F8SJN8"
                     /db_xref="F8SJN8_9CAUD"
     gene            109718..110089
                     /locus_tag="pre3_saliva_scaffold_5_prodigal-single_103"
     CDS             109718..110089
                     /product="hypothetical protein"
                     /codon_start=1
                     /transl_table=11
                     /translation="MNLITFEYLLDDVQLASELVSDAMSNCIYPNISDTHQNIHISDT
                     VQLSKQVRKCGNAIGICVFDETAKYTFTIYNNGIVSIMADIDTFDADGTHGIKETSDH
                     IKSNLHKLLGNIGKLIENYHI*"
     gene            complement(110907..111290)
                     /locus_tag="pre3_saliva_scaffold_5_prodigal-single_104"
     CDS             complement(110907..111290)
                     /product="hypothetical protein"
                     /codon_start=1
                     /transl_table=11
                     /translation="VASDNTVLYKNGTVYDNSYIFSISSLIGKLYRSNFWSQARIDKL
                     FDRLGVAKEDVKGSVDCHAFSIPQLNNISDKHILSYIVKCYHNNKTELLELGFTEEEF
                     EYLIKNIDAIHKIYIMNDRYIISIC*"
     gene            complement(111294..111665)
                     /locus_tag="pre3_saliva_scaffold_5_prodigal-single_105"
     CDS             complement(111294..111665)
                     /product="hypothetical protein"
                     /codon_start=1
                     /transl_table=11
                     /translation="MEKKQLTFEVVEGGIDAIVEERGNTLIRLAEVSWNNRPAKLEIR
                     KWMVNTDGDFTPNKGVVFSTPEGPTELVHALLENGFGDNKKIKEIMESRGVDLNVTIE
                     ESEISDNNGSDYYDPREILEG*"
     gene            complement(111873..112703)
                     /locus_tag="pre3_saliva_scaffold_5_prodigal-single_106"
     CDS             complement(111873..112703)
                     /product="hypothetical protein"
                     /codon_start=1
                     /transl_table=11
                     /translation="MSYFKPGFVQDPNLMQPQFTSMEYLVDAINQGNPRNKEDNSVQN
                     EEVDIQLDFADFDADYTGKLVSTNEICSQVSDVLGRIFPDFAGCREAYSNGRIYIELG
                     FDINLGAGQDGIKALETLKEAQANNQLDEQTQRIMAMTNSMRNSRNSNGYIDENFAGF
                     RMTDMAITILKKIAISDYNRDDKHNKDFRTINIAYEYDQYSNKISLIVRGMTLEKAMS
                     LVYGDKYQYKVTLGAQSRRNDVGYVLEVRRIKQSKVNELQNRYVGTVVGNDRFVKPRR
                     *"
     gene            complement(112823..113704)
                     /locus_tag="pre3_saliva_scaffold_5_prodigal-single_107"
     CDS             complement(112823..113704)
                     /product="hypothetical protein"
                     /codon_start=1
                     /transl_table=11
                     /translation="MILTLGQKFLKYDNDNNIKELYRVTSTNIKNFYGVTEVIGNTGR
                     KSIARDAVNKEYKVLNPHCKLHIEIAQLKNGQEDVVISIYNERESYGYPFYICRVGYR
                     DPVTGHLQPGKCCTKALLENNSVEEYEMSYMNLMSDVKELHSKMTIDLYVNDNHSTII
                     PLIATNTVITEKIFDLLVDRCFDITYKDTPLGGLTKFFDWINFQSYFRANFKIKRIEL
                     SFKDRYLTHGQLTRGDIFVLEAAAKAIFLDCIVTEYYHDVNLYDIKSKYMLVEDKNDR
                     LYVVNYIDKNEIQGIYL*"
     gene            complement(113771..115864)
                     /locus_tag="pre3_saliva_scaffold_5_prodigal-single_108"
     CDS             complement(113771..115864)
                     /product="hypothetical protein"
                     /codon_start=1
                     /transl_table=11
                     /translation="MSNLKEFTANVGGVPPANASDQIVVQYGYSNSFTGDESVEGYGL
                     TKDLEDDTIKVKSSDGTKEYKKEEFLKDRKFNLYRFKGEDKRKLEANNFYEQLTGMEL
                     ISHDQIKYNKDFEEITFEPNKALVEMTSVIATLEQEAEMAGTDFSKLPDDYMPLIGEL
                     EKVKAKEIVRDHPDINIMSDNNGYFAINIKTMNRTDSVIDMNDVLLTDNVLAGTPCSN
                     SDSYTKEAFLNCDPNSFVLATPESEKELDAQMDIFYGLTNDQQRFSDDVSIRLFGKTN
                     SERYEELKKQFLNQPIKYDNISLTEDAEVDMSEEDVQLKNSAVLNRANMFGINIANKG
                     RELRAAKEWSLHTGIYIMNLCKSIVSLEELWTLYKGMPIQLQQMSDWKLLELVGCTNE
                     TFYNFMKSHLLNTMELKYPDITLIENTDVWGNQPVEPQVPSGVPFFSPEEIEATLKTY
                     TKKHNTDPDCVDMLAWFNAYKDLWDGVDISSNREKRLAFNKWFTMVNKTIKQWRTSAS
                     EEELVNATEKLLALGVPTTKFLPSDSIAYKKRLQSVAKQKIIDRILRESAINEAKDIP
                     IEFNDYGDLLITKPEKIDYDNEFFKVHRLLVIYMTAGNVEGVKFESAKLWYMNTCIES
                     MLNKGHKNKKLIDTRARILNDFTKCMVFILNKEDNFNFTKYYSTTKFNDKVIRIKGST
                     LKYTLDYLKAVLFLR*"
     gene            complement(115864..116679)
                     /locus_tag="pre3_saliva_scaffold_5_prodigal-single_109"
     CDS             complement(115864..116679)
                     /product="G237 protein n=1 Tax=Yersinia phage phiR1-37
                     RepID=G4KKH5_9CAUD"
                     /codon_start=1
                     /transl_table=11
                     /translation="MATKRFKCPFCEKRLEREPLVRHIQNKHQELIPEGYSAARIVFN
                     LINKKSVGHCVICKNETQWNEKTWRYNKYCSDKCKKEMRKRALENMHKVHGRYSFMHD
                     PEHQEKMLANRRISGTYKYSDGTTFTYTGTYEKRAIEFMDKVLHIPSDDIMMPGPTIQ
                     YVDQNGVTRNWITDIYYIPYNLIIEVKDGGDHPNTRSMPEYRAKQKAKEFNIITLDKY
                     NYIRLTDNNFAQLLAIFMEMRFKLEDNDNTKTFNINEFTSWCENAIKELKGED*"
                     /db_xref="UniRef100_G4KKH5"
                     /db_xref="G4KKH5_9CAUD"
     gene            116777..117178
                     /locus_tag="pre3_saliva_scaffold_5_prodigal-single_110"
     CDS             116777..117178
                     /product="hypothetical protein"
                     /codon_start=1
                     /transl_table=11
                     /translation="MDNNKYKTSSKIKEYALSIDSFNTPVEYTNARAIAVDIIRLFLL
                     EPGTLQNNPNCGIGLYSRYKFINSDRLHELEETAKEQIQTYLAPMSSITVDCSFINVN
                     VLLIRMTIDTSSINLVFDKDNLTLKDISNYN*"
     gene            117192..118955
                     /locus_tag="pre3_saliva_scaffold_5_prodigal-single_111"
     CDS             117192..118955
                     /product="Vacuolar protein sorting-associated protein 8
                     homol og {ECO:0000313|EMBL:KGQ12036.1};  TaxID=1245745
                     species="Eukaryota; Fungi; Dikarya; Ascomycota;
                     Pezizomycotina; Sordariomycetes; Hypocreomycetidae;
                     Hypocreales; Cordycipitaceae; Beauveria.;"
                     source="Beauveria bassiana D1-5.;""
                     /codon_start=1
                     /transl_table=11
                     /translation="MEKKTLSLSDLQAEAGNTVVPTEEQPTVETPVEDTTVTPEPVEE
                     KPKSIRDNPLYNLGNPTEDEIKEVAIEDVAKYENENFAEKEYEKKMNDFDEQTRRAFQ
                     RRFGPAIEEVQRMADEYEERKEIEGGDVRVVSTYDKNAEVNPDEALTKEEIEARNAAV
                     LAEARKNAPAKKVETKPEVVSSAKEETIDDIEAELLDTPSVPEQAPVETEDTKDDEDL
                     DIIDDDIINDLGLADEMREIEEKEREERLNQRMATFKDQLRTILIPNKKKTDLSKFKI
                     VKSTMPASNILSKQAEETPYFTWVLPYTGISVSVSPLSAIEIQNLINVEEGRNNVEAA
                     RAQFELIWKHLHPKCNAGSFENWCKKIHYADIDHLYFAVYKACFQNANIIGFQCQNTK
                     CDNIFAEKREIMDMVKFGSDKDKELFERIYQQDPSVDCTLEEDLMEVSDKYAIGVGPI
                     TLYNILFEINFVDKAMTEKYDTFVGMAATIKSLYRIDEEKEALIPIAFRTDKNDVVKT
                     YKYRIASLYKIFNTLSDIDLNDISDRIGEYADKYADAINISYQMPAATCPECGEEIKA
                     AEAPAQQLVFIRHRLVQVLNS*"
                     /db_xref="A0A0A2VVT9_BEABA"
     gene            119012..119275
                     /locus_tag="pre3_saliva_scaffold_5_prodigal-single_112"
     CDS             119012..119275
                     /product="hypothetical protein"
                     /codon_start=1
                     /transl_table=11
                     /translation="MNAPVWYMVALRYFKYQERVAAKKKAKEKELEAKTKKKNFNKQN
                     YTGRQLLEMDIAKENGHDIPGFEGLTRDEADDLNEQMMEEGFI*"
     gene            119275..120339
                     /locus_tag="pre3_saliva_scaffold_5_prodigal-single_113"
     CDS             119275..120339
                     /product="hypothetical protein"
                     /codon_start=1
                     /transl_table=11
                     /translation="MYTIPKKTINTLDDFTLSNLELILSKDCNMACSYCFLYGDTNSG
                     EEFTRWDDLLEMLKNINISDKLTIGLNSGELFTQERLPLVMKAMRVLKRITRYKDTTI
                     DWRLYSNGTNFEIIRDFLIATQGERRTISISYDGEDSYRKLKGNQPSITLDTLKHLSE
                     SGFANDIIIRYAITEKVYNMKETFDALYKLGYKNMEYYFIRNYNSYTVPLVVATFRNS
                     LSDTLKYVKDTDIDLYNLQDYYSKQDPTVICNYGNMIVVTSDGKISTCCAVYEGIYAD
                     NVEADLLEYDRIPEIYNNFETSYIYDRSKSECAVCTNQMCKECCSYKAIGRDKYYNKR
                     HLQQCHIRHAELAVYNSIFN*"
     gene            120356..120679
                     /locus_tag="pre3_saliva_scaffold_5_prodigal-single_114"
     CDS             120356..120679
                     /product="hypothetical protein"
                     /codon_start=1
                     /transl_table=11
                     /translation="MDLLEFSSKFIIGETDALPTFCRLFTENNILYFMLAPYGCLGNK
                     IVKSDLCENSVAVTVFGNKSNIDAFKSIETDYNGKVINRHNTNIAISCVCHKPTEIQM
                     VFSRV*"
     gene            120755..122434
                     /locus_tag="pre3_saliva_scaffold_5_prodigal-single_115"
     CDS             120755..122434
                     /product="Putative DNA-directed RNA polymerase beta
                     subunit 2 n=1 Tax=Cronobacter phage CR5
                     RepID=R4IFI6_9CAUD"
                     /codon_start=1
                     /transl_table=11
                     /translation="MADKLRGDHLEVSLLDMDDFVKKNNLQPITNPIFFDVNGNPTDD
                     GLLSNIIFGITKQTRAGTFAYIDLHGRFLAPLVYKIWGKIDRKLKEVVKGTKLFKIDA
                     DGQFVEDENGETGLEFLYKNIDKVKFRETGATKRSRFIEFLERNRKNFFITKLLIIPP
                     YYRDVKSDGGKVSVGDINKLYQNVLVSAKSLEESKYYGINIGDANKGRIQDLLLEIYN
                     WFGSGTESNPNGGIPGKFGVLRRTNISKTTDYATRLVMSSPNLKVENLEDIDVDLEYS
                     MLPMTSAIANFFPFVLFHMRRFFEEQFAGLTVYECIGEKGETLYPRIDDWQTYFNDLV
                     LKKELDRFVHGYSDRFRPVEAPITAKEMERIGYKGKTLYMKLKARFKRVEDIAEDKDF
                     GVQKELQRKLTWCDVIFMAVTEAVKDKMILITRFPIDTFYNQFTTKCNVSSTIETESI
                     EFDGKFYKRYPKIRDEYIGTNTANKFIDTMNICNAYLGSIGGDYDGDMVTIKGVFTDE
                     ANAELQKQLNSNIHYIDLGCKSVVSNTNECIQALFALTMTLDGDKLSDPKF*"
                     /db_xref="UniRef100_R4IFI6"
                     /db_xref="R4IFI6_9CAUD"
     gene            complement(122477..122836)
                     /locus_tag="pre3_saliva_scaffold_5_prodigal-single_116"
     CDS             complement(122477..122836)
                     /product="hypothetical protein"
                     /codon_start=1
                     /transl_table=11
                     /translation="MAKLSRIDDLIYFIADCGKGDYAKTVNDGWRECNDNKFDKLDYL
                     MKIYEAAKTASWLKHQRYSAKVTFVSIFRNFMNILDPRSKEFDYINKEYFKAINVQKT
                     TITQINGILNGNKIRRI*"
     gene            complement(122861..124924)
                     /locus_tag="pre3_saliva_scaffold_5_prodigal-single_117"
     CDS             complement(122861..124924)
                     /product="G164 protein n=1 Tax=Yersinia phage phiR1-37
                     RepID=G4KKA3_9CAUD"
                     /codon_start=1
                     /transl_table=11
                     /translation="MKLDLNVIKKYKEEMTTLLRMQFPTLTIDEIQFFIEDTIERKFN
                     NPDVRIDNNYKDIVVDLQLTDLVNKIETDKPILVPNGCLFKQHEEGFTPFYRLLESYV
                     TKRKAYKKKMFEYPKGSDEFNKYNLLQLLAKRDGNATYGDIGSPASASYNLYVAVGTT
                     ATGRMLITHAISLFEQIFTNNLKFQNIDETVVFLNRIIKEPSHIYSRELGLSRDIPIE
                     EVYKKVIESCGVWVNDTEEHFSKYSDIIWNILMYQSQEVLNKIYYKNNLYRLVVDSSH
                     VQDLVKNIFSGINEPFMNPNEPPENIVESLNKLTTIFMEWCYMRYIVSDKFERCSTMT
                     RDIVLLTDTDSSVISTDKWIHLVDNILVDHDCTLINDLKEVVTKERKELYNFYTDEIE
                     EVEEETKITEGYDAVRISSVNILCYIVSKILKSHFHLIAEQYNTLTPYKVCLIDMKNE
                     FLFKRALLTPAKKNYATIQELQEGNIVPKNKQMDIKGLPINKSVFKDSIKDELQGILR
                     EKVLLKPEVDQLEVIGLLAKIEKNIHDSIKSGEKDYYKPVSVKSISSYTDPMRIQGIK
                     AAIAYNEAIRDDGTEPIDLDSRNYLDILKVNIKEKDIGELQQSNPAVYERLIKFFDNN
                     RETYKGEIAAVAVPADEHLPSWVLDYADYFEIINTNIKNFPLESIGITRFEKENVNYT
                     NIITI*"
                     /db_xref="UniRef100_G4KKA3"
                     /db_xref="G4KKA3_9CAUD"
     gene            125097..125534
                     /locus_tag="pre3_saliva_scaffold_5_prodigal-single_118"
     CDS             125097..125534
                     /product="hypothetical protein"
                     /codon_start=1
                     /transl_table=11
                     /translation="MFFDDDIMLEDAPVLEDTAQSVVEATAASYLYTELAKLDDEARK
                     EFVESAEAEALLEKAVLNKKTMVRLSRQDDMARRVKIAAYQLAKDKKDPLWTKLVLNR
                     VKERQLIAKIVQKYHNAAVKLAKVGQREFIKSASKVKALPNKK*"
     gene            125668..127800
                     /locus_tag="pre3_saliva_scaffold_5_prodigal-single_119"
     CDS             125668..127800
                     /product="hypothetical protein"
                     /codon_start=1
                     /transl_table=11
                     /translation="MNNLANYGIYADYVLGKDIVIDVEKINIYNWESHYQSILNILKD
                     MIESELVRTKKIGVRIGGKVIKLTFAHYMINMIFWNIIVKVGDTIKPEHLFFDNCIPG
                     RTIENYINKLIIGPYREIIPLKTLNQAIADMIFNISFVDQFAPFFVNSVNLHDEVMML
                     RNIPDYKELIYPDLENVTLSESKSYGNKLIDKIQDYVKDSKKYIGYDHIYANAFRAKE
                     TINLKQLREFMGFIGAKPDGEGGVYPYIIPNSFITGGVNNNIAYFIESAGGRIAQILA
                     KDNVGDAGYFARLLGLLAQESYLHEDKNYKCDTQNLIPITFDSKIFFDKYVDRWCRLD
                     PKGFDVLITEDSWKDLKGKTVYLYSPAICASAVHGHGICYRCYGKLAHTNNNINIGKF
                     AAELISREFTQVLLSAKHLLEVKLQTIEWPAKFNKYFTIFDNRILPREEVDLSKVKIR
                     IYKDSISEDTTDEEYDSIREEREDTDILNEYIDKFVIIDEDGSEEIDIDHVSKFYLGD
                     IFGRMVNSSIPDDDSEYFDVRLHVPKKNVKPLLNEETPLFFMRIQNNELAKTMEQAQR
                     IINIASITPKFTLPEIITKFNATIIEGGLNVMSVHTEVIIANLVRAVDDIMGKPDWSY
                     PEAKYQLLALSTALRENPSLIISLAYERIKDTLKNPNTFLKETPSSIDYYYMLNPQEF
                     LNQEARDLSIDDTKKEVQSMFVKVDDEE*"
     gene            127858..129438
                     /locus_tag="pre3_saliva_scaffold_5_prodigal-single_120"
     CDS             127858..129438
                     /product="hypothetical protein"
                     /codon_start=1
                     /transl_table=11
                     /translation="MRAIIRNTCIVVTDYTPGKVPGLEKYFTIFDPLTHTYKYVGVRF
                     DEEKKLMYLPRGVDTGFISRTLGVEMEREYNSDPYEQTTMTTIKYMPRDDVQKEALRF
                     ILAKGEYMANSNRTQLSVNLNTGAGKTYVTIAAMAYWNVKICVIASNKAWLEQWQNCV
                     AEYTNTDIREVLIITGAAAIHKILKGFTDLSKYKAFMVTHSTLKNFGERFGWDSIGEL
                     FKKLNVYMKVFDEAHLNFENIASIDYATNTKKTLYLTATPIRSNSDENTIYKLYFKNV
                     PKIDLFDADNDPHTRYHAILYNSRPTPQMRANCYNYMYGLDRNKYMNSLVNTEEFRKI
                     MLVMMDKILRIGGKVLVYIGTNQAIEEIKVWIEENYPEYRGDVGIFTSTYTQAEKQIA
                     LSKTIILSTTKSAGAALDIRGLKATFVLNEPFKSEVLARQTLGRTRNDDTDYIEFVDT
                     GFTSTRQYYRAKKPIFKKYASDCKEIQLDFNTLNNRAEELELIRENVKAQYEANRMFI
                     DYRDTFDINSVYKKDKDK*"
     gene            129567..130391
                     /locus_tag="pre3_saliva_scaffold_5_prodigal-single_121"
     CDS             129567..130391
                     /product="hypothetical protein"
                     /codon_start=1
                     /transl_table=11
                     /translation="MRTIDFKENASQFDVADLALATGLTISELMINSDAHYQKTCKVL
                     MKKIVTKPLAKEIYKNLKKGKLTNVRSIGDAFYVMGALSSKPKKDKLLVIKDLLVKYL
                     SIFYNKRADKYGIVKDEEIAALLDVCGETSIIVKAKKAKTNDNDTSDETKQQKTTTVV
                     DTNKSYNKLNKLINLKSIKKDIVDVLVKSINKDAYKRIQTQADSLGKDQRFFFNKKES
                     DLKNGVLILQGVMDNGDRFNIRLDLPKVSNKPAKQEAKETVAPAQTTEESVAEATA*"
     gene            130495..131145
                     /locus_tag="pre3_saliva_scaffold_5_prodigal-single_122"
     CDS             130495..131145
                     /product="hypothetical protein"
                     /codon_start=1
                     /transl_table=11
                     /translation="MENFESYTKISEEVFDFGNNLIMKITVAFNTTTLRNGNTKFSPL
                     HNEYTLINSGNKITTNLRYKYYMSLTQRGNSNVSIDLTWENYDEFCELIDTILEVCDV
                     NAEGSPFDYVRGKDGVSYDLRCNSNTVRPMLMKDYRGASLYCVPVVIDNKKTGSFYAG
                     VSFVFNESSEDSFNVTINRIKGFRRFLSTYNPLLHASTMAKYMGTTGLLGTNNISL*"
     gene            complement(131196..131951)
                     /locus_tag="pre3_saliva_scaffold_5_prodigal-single_123"
     CDS             complement(131196..131951)
                     /product="hypothetical protein"
                     /codon_start=1
                     /transl_table=11
                     /translation="MAYNRMTDVINKIERRLGTKPLGLPPDLAKDKWASEVIIPDTLS
                     TFSRYFPHMIRVLLTKDDQRGDYYLLDRHIPENYEILGVKDLMWEDLDTTRTGVQQYG
                     TYVMSAKALSFDDMMLSQQYANIASLFNNNVYVEYVPPNMVRVTMNMAGQVSNILDQM
                     TLGVFVKHPSNLMTIEPTKMETFERLATADVALWLYEYLKHFDGIETVFANIDLKLSS
                     LEQQASRREEIVQFLQENYVNPANGNQPIMYTV*"
     gene            132015..132746
                     /locus_tag="pre3_saliva_scaffold_5_prodigal-single_124"
     CDS             132015..132746
                     /product="hypothetical protein"
                     /codon_start=1
                     /transl_table=11
                     /translation="MRVPYDVAYKAMKETVIKVYQKYNGIINPSHPYTTIRILNIPLP
                     DDPNANANTSVFGKINISLFTIFDFGKDEDPIELFVTRAAQIILHELSHCEQALDVYQ
                     LHFQNRLLDKCEAENEYRSGVFMLNRLDEMSKLIGYQLDADFIKARCIDRFSDYKDFV
                     YRNPATYPVYLNYVMLGDMTNIPRDCDVVTGIKEFGDLPVRRNGIYVPSHKLFEYYGE
                     VYDNYWPMGWRFVTPNKIALIVKPR*"
     gene            complement(132787..133620)
                     /locus_tag="pre3_saliva_scaffold_5_prodigal-single_125"
     CDS             complement(132787..133620)
                     /product="hypothetical protein"
                     /codon_start=1
                     /transl_table=11
                     /translation="MSIKNIPYIIHEAPMAVASSEIVSENNGKIIAQTILQDLGVQNR
                     NRRIYLPNDLLPELRASRAMELLETGNLKGELGHPMSQELSRQQTIDPVLVCCKYLKL
                     WNEGNLIKAHVTGTNNQYGDYFNRDLMDGEKPSFSLRALGTMQVNGGKSYVKNIKVIT
                     WDRVIYPSHKVAYVEKLITESADVDTASINSNQVVVEESYQGSIIPITNCPQVKDFIK
                     TESANLDIMAEAFGISSYDNIAVTKEGTIQMYNQDGSTLVMKPEDYILKEIRSYAEKN
                     F*"
     gene            133759..135471
                     /locus_tag="pre3_saliva_scaffold_5_prodigal-single_126"
     CDS             133759..135471
                     /product="hypothetical protein"
                     /codon_start=1
                     /transl_table=11
                     /translation="MLRRLRQRKAYLESKRNPSGVVMAYAYEKARRNPTEENLKIAIE
                     NHLNLDANLDESVVKSVGLYLDALRVNNPVHVKKYFGRVLEGVRRVQDPERIRRGMKN
                     ILANHTDAINESAELTKHQKNAYIHAVEKILNEANALCTYDRVIKNHTMINKRFNTDK
                     LISENVFTEVQSKVYAIKFAELIDTYKLPIEDKYKITLENYFYLLDKYNCDYDRYAVL
                     EAITGYFFVRDTDNVLQESFRKIIKHSSVVTEATEEDTDHIDKDFYDDDGNELLRSNI
                     IRTWRALKLDNETGFKYKEFVINSTKPEEFALILSKSLVLSDYIRKEIFDLVVTKISS
                     FQEGYDYNQLVAIFRGYVEELERRDMKEYLYVLGELYYALECDIKGIFTNPSKENLDT
                     VEKVHMEMSFLDTVKSIGVKLDKKLTELSDNEKMASRTFDAAVKNLTSAVTKDTEDNA
                     REEVIADKFIPKASTIIKLAITTGVLYMVAPTLSVIGLFGWWVTRRQASADERRKLMD
                     ELDIEINMCNRYLKDAEEKNQLEKIRNLMKIKQKLVREKEKLGYTMVVKHGEAISKSK
                     DEDD*"
     gene            135487..136515
                     /locus_tag="pre3_saliva_scaffold_5_prodigal-single_127"
     CDS             135487..136515
                     /product="Shell matrix protein n=1 Tax=Isognomon perna
                     RepID=G9MBX0_9BIVA"
                     /codon_start=1
                     /transl_table=11
                     /translation="MGFLDELTNSIILEAEDNKKKKEETPADDDDTMEPDVPEDGDEV
                     PEDDDTQEEPPADDTADDDTTDDDVEPDEGDDDVPTDDDDTDTGDGGTDDEPAGDDTP
                     EDDGVDPDEGDDVPTEDDEAPADSTDDGGDTGDDIEPDTAEDGEEVPTEDGDDAPDAG
                     ADDTADDGGDDIEPDTGEDGDDIPSEDGDDVPDAGGDGGDTDDSGDGTGDAGTDDGST
                     GGDPKLDSDIKAIEDNLFNNLKPEQKNIAIKELKTRWMDLYDQINRFITKIDYIAKTP
                     DNINIVLRVTKLAQQLRDTVEHYIINTFKTKSYIENKSELFYSLLILDRLVKLLATTV
                     KDDTEKTE*"
                     /db_xref="UniRef100_G9MBX0"
                     /db_xref="G9MBX0_9BIVA"
                     /db_xref="ble:BleG1_3070"
     gene            136612..138702
                     /locus_tag="pre3_saliva_scaffold_5_prodigal-single_128"
     CDS             136612..138702
                     /product="hypothetical protein"
                     /codon_start=1
                     /transl_table=11
                     /translation="MPVVGNQSSDVVSSRSFHKGSEYEFANAIVEMAENIASETQTDF
                     FTESARLMRNKDAARALKNFFVNESADAEEFADNPAGLRDHEAMMEQLFENDRQGILE
                     YASIGSYNPVMGLVLPLHKNMMMNNVFDKGVIPKAVAKTPKFTLSMEVRKMIGVDGTE
                     IDMFTEQNRIFELMESSAPTRRVFVEVNPTKPIIPGGADEKAMRESLNLALYGAKDGF
                     NKAYDAYSITTAITGIVIDGTNAHDGDAIVVDSKAVNAAGETYKTVGVKTAANTGDLV
                     IAISPRRFEPGYGELDRQITTKFNFVKPGTTDVVEGYITGYTKNNQFMISCVGSADIK
                     GVIIDSKRDTSNAMIDTPSVRWDAVTQIVEIPNANPINVPISPEEVKDVQALYNVDQL
                     SKTLGLIKDVLGNYKDDKIRKELDLSFKTMPAANKLAATFDFCPPDTYNMDPVNWRRT
                     MFMDQLDMYVTTLLQVLNDPNVTVSVIGAPALIRRITPVEYTYQSPSSIGPVELDYKR
                     TVVTSDKRVYNFVSSDKLRNDSNLIIVLNPRNTDRVIYTIYDYQLYLSNEIRNKQNYA
                     LPAVHAFERFHFFSYQPVQGRLRILNASGLRDTVQNTKPVTKDYNERYDMNDHGFYDS
                     IRHDGTKVVSPTGYPYPVKYDLASNPHTYSVEAELTPAAQAAQAELDAMRAAGVTSKV
                     EPFELDRVVRESER*"
     gene            138827..139984
                     /locus_tag="pre3_saliva_scaffold_5_prodigal-single_129"
     CDS             138827..139984
                     /product="hypothetical protein"
                     /codon_start=1
                     /transl_table=11
                     /translation="MDKAKTNYDFNDLLTIIDSLKQDADPDVLRNFAYELNMFFRDVK
                     CEGVLYTNNTDLDFFGVYVQPVLKEKDIYPLLVSDYTTTIDKYYVELDSKLFNPLLGL
                     TNREILAIILHDIGSMINSSGPIDRAVKEIDLYLDMTNDVLRTTDNVNYVAILTFGLK
                     DLLHKLTSIFTADLTSNVAIDDFIMSCGFINELNSAISKLKKFGYLNMFSEGGSPSTI
                     IAWTIRIYNDIKGQRIRTIRLLRKAASYTPVRLVKREMNHMITALSRIDDSSILESVF
                     DDVKLKYQSMTKKFTMSSIKDIEEDYYDYAVTLQNVNDEDDALLLLHKINSRMSVIDG
                     VLNDDNPQITDRERKAFVDLYQRYNQLRNDVVAKKVYKRNYRRIYVNYGED*"
     gene            140114..140869
                     /locus_tag="pre3_saliva_scaffold_5_prodigal-single_130"
     CDS             140114..140869
                     /product="hypothetical protein"
                     /codon_start=1
                     /transl_table=11
                     /translation="MALGQSLFNTRKAGNGSNNRSVNVYCGYRFRMPDGNKDKAPTGI
                     DISYWNNMLKLTIAHLVKSNGNNGEYYTMDRDNRADAFLTPVKARILANEIRKFIDAD
                     GAIKSAGVTTGKTLVTVSTGEEFEVAKADFPCITIRKFSDDASKIEMEIFYEINADYY
                     FGVHNFNRDDMDGEHNTDDYKYIELENLVTILEDFYNGMAYGSAYASARAVYDYSPVG
                     KLLNDLSGEGNSSSGSNTMNNSGGFSNGSLDDL*"
     gene            140932..141576
                     /locus_tag="pre3_saliva_scaffold_5_prodigal-single_131"
     CDS             140932..141576
                     /product="hypothetical protein"
                     /codon_start=1
                     /transl_table=11
                     /translation="MAEIKAIFDFEMLFDLDFTLATLIQRYYGKSQYFDTILEEDPIS
                     LRLLLLTRTEKNPIYMLLKPEYRDSADSLYEELKKEFFMEMYLSRNIYFTEFYKFFSV
                     LTKTEVAVADIGVIVNNKKEESIIRSISPLIRVFDTKEIARNDYDALYIKDKDTVGLI
                     TPRVEGKTIFLANYGFNLTTVGEEESPDLEFMEEFSDDNAIFTVDLYSSVVKPV*"
     gene            141594..143459
                     /locus_tag="pre3_saliva_scaffold_5_prodigal-single_132"
     CDS             141594..143459
                     /product="60 kDa chaperonin n=1 Tax=Candidatus
                     Pelagibacter sp. HTCC7211 RepID=B6BS45_9PROT"
                     /codon_start=1
                     /transl_table=11
                     /translation="MQILSNIVSKDSLHETNLKALKIIRDSVLTSFGPYGSATQIMKT
                     DAIPKFTKDGNTILKNIKFLGQIESSLADIMVDLTNNVVKEVGDGTTSATLLAYNIYK
                     RFVTKEEPNFMATNGAGNIKIYDDELSNVPPVMIERTFKAIVKEINELIVSRAKEATP
                     DDMYRIAKISTNGDEDLSLIIANIYKEMGNEVFITVKHSSIDEDYTRTYDGMTINTGY
                     GDKVYVNNKEGFAELNHPQIYFFEDPVDTPEMIGYVQNIIMRNIMDPIKANDIKGMIP
                     TVILCPRTTRDIDTTMDAVTEAIYKYRSAGIQIPFLFVPNITDKNMILDLARLCNATT
                     IKKYVDLSIQEEEQKQGLAPTNETVHDFFGCADAVISDFSKTKIINPCEMYKQGTTEY
                     SDLYQGMIDHAEREVAEAKRDGQDVNTLGTLKRRLNSLKANTLDLYIGGSTQEERDNR
                     FDAAEDAVLNCMSAAIHGFGYASNLEGLFAAEDVYKKYGNAFDDEPTLEAAISSIIYN
                     SYLDLVALLYGTKRSEIHESYSEYERQGIVHQMVVAALGGEDKLLPRMPIDITTGERS
                     EDVVTSIRSDIAVLTIISKLMTILITCNQFLTPEASNNMYDAIREIEKKKSEENK*"
                     /db_xref="UniRef100_B6BS45"
                     /db_xref="B6BS45_9PROT"
                     /db_xref="coc:Coch_0317"
     gene            143524..144288
                     /locus_tag="pre3_saliva_scaffold_5_prodigal-single_133"
     CDS             143524..144288
                     /product="G244 protein n=1 Tax=Yersinia phage phiR1-37
                     RepID=G4KKI2_9CAUD"
                     /codon_start=1
                     /transl_table=11
                     /translation="MAKKIMTLRQYIKNPSGTGASFAGNRTALTSMYSLKFFKVLVDY
                     NNKIEYSAIKDKQGNFWCIMKIPSENIPKFFYDVIYKFSPAKAGDDNATKLEDYKVQF
                     FSNDPAFTFTFSYAYHKNGLTIPELEKKYSSEAISDKPKTTNPNLVVNYAKILYFGYL
                     TIKKYKLTEKDKYKDGTVNLKEITSAEDKIAERIKQQKKYGTKTKRTTSKSTGKSTAR
                     GDRGSSKTIGNTKRVGVSKASRSISNTRVTRTSKRK*"
                     /db_xref="UniRef100_G4KKI2"
                     /db_xref="G4KKI2_9CAUD"
     gene            144339..145982
                     /locus_tag="pre3_saliva_scaffold_5_prodigal-single_134"
     CDS             144339..145982
                     /product="hypothetical protein"
                     /codon_start=1
                     /transl_table=11
                     /translation="MQASEKIKNYRMSMFTKLPFELNSEVKDPNKLTLEVIKPHLFVK
                     GSNNIPLVDRWDPLPEDEIVKKIPSSLFMPIAEKLGQDPELNVHLNIFNLKSKRGYSI
                     PKANFDMQEHFCKYINYFEKFYDPEHELLAAYAYIKATMDAYPQYNKANLEWDIRRLI
                     LDSNIGKKVKEMNDANCVQELRSFDGEGRNIVLNYNLQHVHAMMEVSLFQVILIPLLT
                     HFAFHRQVANIDEFLIHFYNILLYEMHPEMDLVNKLYQTVMNGVMVNHKRNAKLWVKL
                     EIAAVSVHEQAANILNNVIIQLFPKYTYIRNVVHFNHTSIEQTLGFKIVDGKYDYNFN
                     RFNHDKRDDESSSDLDIFEAHMSKRNESLLLHNQVNYERVMETIDNEFGPFDPKEIAY
                     YQRELSKDAASPVNELQRELVSYLFLRYFGDPSALKSLTLTGYIKLIIASRKILCEKG
                     LYTMAAILSGKVVKRVNRNSVNKKESTKIQSSPEYRKLIDRYKSEKTENYIMALLATI
                     LSSKFTCIDYHNQENTGAPIMSNSDVINDEFLRYVLMIG*"
     gene            146027..147097
                     /locus_tag="pre3_saliva_scaffold_5_prodigal-single_135"
     CDS             146027..147097
                     /product="hypothetical protein"
                     /codon_start=1
                     /transl_table=11
                     /translation="MYGRLFESDDYISDVVRSCRGFREFVKNEILKGVGGASSSSGVN
                     EDNEPIQYIGTKKVLIQGTVLTFIDKVFWLTYHIERFVIRNTPAKSRYPDLKTAVASI
                     PGGRFNSNECIGLADEAISFFAKYDEDLAGNNKAISDLRIKTRQHLSALADVFVDKGK
                     TYTATDKLEQLDAMACGAYNSYSSTRDSIASYCNFLFEYINEAYDCNLLNLLDFEVDG
                     VRYWPTGVDFRTDDNFYYRDESEDNTKRFAPPTVNIKQIDTYGVHKALMALNDIRYDS
                     FEEFIQAMADNLWDYTDKADASYIIDIVYDYRTQVTKKFPDAEFDVSMDVFENVMMAL
                     QRVINNLYNPALVNIIEKEQWV*"
     gene            147088..147651
                     /locus_tag="pre3_saliva_scaffold_5_prodigal-single_136"
     CDS             147088..147651
                     /product="hypothetical protein"
                     /codon_start=1
                     /transl_table=11
                     /translation="MGVIMYKYYKKQIDMNTKILNVLNEISELYQLEYPFRFTKDGAY
                     CKFQSRNVTFDSIHLHQDSILEGLTVHEICGEAFYPLIDAVNVILALHSFYVNVDVYS
                     SGIATELLECMFSRDNLVLRSIPEEEYASVTFKTITEIVDAVVVLIKEAYGAGTDIKW
                     SCDRLNGYLMQLDTIYTEAENEITESV*"
     gene            147629..148093
                     /locus_tag="pre3_saliva_scaffold_5_prodigal-single_137"
     CDS             147629..148093
                     /product="hypothetical protein"
                     /codon_start=1
                     /transl_table=11
                     /translation="MKLPNLYNKLSVIAEVEDYFGYHEDDLRRTLSALLSIKKDGARY
                     EIESSLRELALCNVRGERIEIKEFSDAVYRLARLLTLLEYSESEGETTYFILDIFFNK
                     ENEGVSFITLCQDVSTAVDWISETYNHEVEDSTVQELVGIFKRLHLEFSRLI*"
     gene            148113..149162
                     /locus_tag="pre3_saliva_scaffold_5_prodigal-single_138"
     CDS             148113..149162
                     /product="hypothetical protein"
                     /codon_start=1
                     /transl_table=11
                     /translation="MDIYSLKDLLKDSIEGSMFAAQRKELVARCPYCGHTSSAGKKHL
                     YISVQEDKPIMYNCFKCNERGIVDQEILMKLGVRDINTIKEVNIYNQEVRENSDHSTY
                     TKKRNYSSINYNKLYDNFMQSGNKLPNEIIQKKLDYLNGRLGLNYPIQRYIDSRIVFD
                     LSNDAIYYKIRKYKRMTDDDFIILNNEYIGFVTADQSGIVLRHIYDNELPRYIIINMS
                     GNDEMVKSYTIPCCLSIPTGPIKIHLSEGQFDIMSIFFNVRNQEPGIYLATSGSNYIS
                     AIQYLASRYGLFNMEWHFYFDNDDAGTISKEVTKSYIKRHGFYFTGDVYFHSNKKKKD
                     FGVPLSDIEEECELF*"
     gene            149242..150471
                     /locus_tag="pre3_saliva_scaffold_5_prodigal-single_139"
     CDS             149242..150471
                     /product="hypothetical protein"
                     /codon_start=1
                     /transl_table=11
                     /translation="MGKIANKTYINTVNSMTNSMVDRIDNNFYTFIDKAPTTVTYYNI
                     NTEKTTVDEGTAMMYSYTDKDSSIRFNKINDVVLFGIDRIAIDIDAGDFGAEGSSVEG
                     DAYLVPNAFKPFPQDYFIINHMKDKAVFKITAVSLDTMPNGANMYKLSYKLSLMDADT
                     TELDNLATDEYEMVVGNQGTNLSMLIRSTDYEYITRLENICNSLRAIFRSYFYSDRTQ
                     AYIFKYDDRNFYDPFMIEFILRTDCMNSPELPYLFMDHQLYMPQTFPLDYKRTFQYAV
                     EKGKVDIICNPNLNATLVTDQTSMLARCLEQYYYVHLYRPGAYYPISAYDDDTVRRIQ
                     QAEAYDRTEPGFYKNILIEYFLRRNDKRFTEEVLRELEEFNYDRPLNELFYYLPVIIY
                     ILMDKCNQLSTDIAKRG*"
     gene            150517..150771
                     /locus_tag="pre3_saliva_scaffold_5_prodigal-single_140"
     CDS             150517..150771
                     /product="hypothetical protein"
                     /codon_start=1
                     /transl_table=11
                     /translation="MNDLDKFFLEDLESELFLDVLTEDTTLDLLIDDSHRGDIDVDPT
                     SDEYTSDYLDDVDDDNLDRVIDGEESDDDGDYDEDYDDFY*"
     gene            150789..151142
                     /locus_tag="pre3_saliva_scaffold_5_prodigal-single_141"
     CDS             150789..151142
                     /product="hypothetical protein"
                     /codon_start=1
                     /transl_table=11
                     /translation="MADVIRQDLDRDATAVIDIVKSGSADDHVVDGVIDTVTDAISDV
                     ELDDTHNDGDDIDAVEGLEPQEIDIYADDENDAAEIELMNDAGTEDADDSDDEGVTEE
                     IVDAVQEAMSELEDF*"
     gene            complement(151216..151392)
                     /locus_tag="pre3_saliva_scaffold_5_prodigal-single_142"
     CDS             complement(151216..151392)
                     /product="hypothetical protein"
                     /codon_start=1
                     /transl_table=11
                     /translation="MTGAQMRYFNLNAGYKANFALKVRLALSVVHNYENGNSKNYSHN
                     EYMDCLSFIKGLEP*"
     gene            complement(151566..152534)
                     /locus_tag="pre3_saliva_scaffold_5_prodigal-single_143"
     CDS             complement(151566..152534)
                     /product="hypothetical protein"
                     /codon_start=1
                     /transl_table=11
                     /translation="MNIKNKPRGITSGSLFFEAVQSARREEIVKGLKELEYQPVHESA
                     AAANMYDRMANRNKMTKRRQDFSNSVRNGLIFEALNVLFEASASHPMMSEDNRVIRNK
                     VISNFIEQTGSDKILSTLSKTNAFTAQIAKYVTETHKAIMEDNEEALNSNDVNDEPKV
                     SPDDTETFVDKVNSDENKEEIQDIGDSVKTHVANGIEQFIIANIEDKEHIKDVLQNVE
                     DKVATIQAANAEEEEEIKESAIQRGRLQIKKRLDTRKVGLYEAMVRDLSKKALTNPGY
                     GMITESGTLDMDKITAACEATLTMMVLSEALGFYIPNDIQKQYDYR*"
     gene            complement(152546..153541)
                     /locus_tag="pre3_saliva_scaffold_5_prodigal-single_144"
     CDS             complement(152546..153541)
                     /product="hypothetical protein"
                     /codon_start=1
                     /transl_table=11
                     /translation="MTKYFKEACSYMDLGDKETLAIVSAVNEADQRLIMMNVSNKIYD
                     FIKLKANEVDFGDIPLSKGDVQRLRHYKLVKQTLEALERLCASRNIQSKALKTTKEAL
                     ANLEKDKYAYVGAFMRNLDYPCTIYNFTVLSIIASTSMMVSAITEYIMDNEGTTKFAM
                     ESKHFNVLDDNVVIKNLERFNENSRNGKLAKALSLFTKAHARGILGTMAAVSMIGAGI
                     YLIFNIIPILREIAYYFYFCRTSLAEYLEVQASMLEINASKIEYDDDMKDAAAYQRDV
                     AVKFRRYADKLDINDKAATAKMAKEIKEEDSQTKFKHDDISDSIPDSAGANSSLF*"
     gene            complement(153553..154767)
                     /locus_tag="pre3_saliva_scaffold_5_prodigal-single_145"
     CDS             complement(153553..154767)
                     /product="hypothetical protein"
                     /codon_start=1
                     /transl_table=11
                     /translation="MSYIQESILSDIINVYDNVTADDFSLDKLLPTQAGGYKSFKSIN
                     SATKDLVLTFPVMFSRNMELATAELIAKALEAKYANLVKMLLTAMAITNATDAIDYVK
                     NIHSNMQFNNGIDVDDYLTINSKLTKESGAMVMFTPGTKAVYENYKHSLKHSLPIANQ
                     IISEAYSKRNENKSSKSKDDKPGSVKFDQDAKLDKANQQMPLMMKVNFISKATGRPIT
                     TSAYLGIKCKLFDVAGLDIIQRIVSKNSSAISLFNFIRATSQEIGFWRDFVFALSKAK
                     VDAISNARNGSSSKMWKALEQRATKSKLNQFFRQKNDATAITSLLVTTDEVEELKKNN
                     DIDLSRSNVARKIMSDYNLLCIGIVDETTESVALIFDTGDDEYELVRFKSLKKDKDMD
                     AKQIVNLLTKMA*"
     gene            complement(154876..155319)
                     /locus_tag="pre3_saliva_scaffold_5_prodigal-single_146"
     CDS             complement(154876..155319)
                     /product="hypothetical protein"
                     /codon_start=1
                     /transl_table=11
                     /translation="MSSYDYDTNEIITGYGDTYDMSYLGNYVETDDSIKVNQVAKTNF
                     RPAAPGEVLIDQDGNVYYSSRIVKKLRKDLLANAVLVDELLSLIGPGKDYNDGSEDVM
                     RTPEAKCCTYKERMELARDYAEEDGYYEDILDCINDAEPKSIFIK*"
     gene            155487..156653
                     /locus_tag="pre3_saliva_scaffold_5_prodigal-single_147"
     CDS             155487..156653
                     /product="hypothetical protein"
                     /codon_start=1
                     /transl_table=11
                     /translation="MPDETNDIRQGKSLTETNQEYKNLKPTVDSQMMLQFIKKNGIYN
                     PTSLDRYHRFARFSKMDPYNRVGMTKEYIFFTKPDLQIFLHDKDFTIGRNGRNDMSKT
                     FIESVASNPLFIEAATKYPEVLHQLCYSQNRSEPFINLLSNQKVSNVDLPAISVSNDY
                     ETSRNILGSSVFYRGTSIESDENHEFSVEFLDTKYLEVYMFFKLFDEYSRLKHFGRIN
                     QPNKSYAMQRIIHDQMSMYKFIVSEDSGGEDIIYWAKYVGVYPKTVPRDVFSDMADGS
                     DLRFTVSFKSTFVFDMEVDTLHEFNRLCSLYSGGDAAGGGYIDELEGWSGDWMQAPYI
                     AGLNGEGQGQYKFYKLKWKAPNESFKFTDRNPKDQAGAQKNLQEYARYREKYNV*"
     gene            156668..159304
                     /locus_tag="pre3_saliva_scaffold_5_prodigal-single_148"
     CDS             156668..159304
                     /product="hypothetical protein"
                     /codon_start=1
                     /transl_table=11
                     /translation="MANELLTNSNIYDLNAYIESVKKKHIQEDDLTLSMGIFGYLSDV
                     FSTTLQNNIIMASEFGNEAIPTRAKFEKNIIAHALGLGIKNINARPAYMDIVFTISED
                     VLLANMRNDVFTFDREVAINIGGFEFHTEYDILIRRVVLPDGDYVYTAQYDLSAYNPI
                     IDSFEIIDPYLPPVGRILDENEQKIAVRCRIRQYKYTKNTATILNRNPIENKTYQFTF
                     DDQLAGFDVTIKNYGSQPVKLTPIYEGLHTGSEVNYCSYTYIDEKTIRLVFSDTSNIP
                     GMNSEISVNLYTTKGSEGNFKYIDPIQLYPISDRFNYDRLFMVITPLGDPLGLPASED
                     GLDKKTIDELKQMIPKEALARGSVTNSKDVNNFFNSLSYGLPKNKLYFFKKMESPLYR
                     LYYAYLLSSTDTQMIPTNTVPIELIRRDFDNVSSENYIFNTGNTIQYEAGGNGKVIYN
                     SSKDELESINKIKFLYFNPFMIVINKSPLYASYYINYMDTKKALEFEYINKASKYQFI
                     CNNLNWKREYFTDKNTYKCTVKLVQNIDRNIGVIHRDNELDPEEITGVDLKVLGVFYK
                     DGKPARWTQGKFKKYNETEFSFLYEFDMETDNSIDTLNQLKILNLKEAGSDNDLYGYM
                     PNNTQFKIFTFIKNKDGENAGTYKSEQIFTSGILDGYSLTNIYNTRGGVDFMYNYSDI
                     IESKVKVTKLDNGTLSYTIDKVPMVGWSFINTEMKLQKFILDLEKKRVHINQCLNVLE
                     DSFGIDFKLFNTYGPSKLFYVEDGKPLNRTNLSLRFRVKFINTSTKEMITLIKNDIRL
                     YIEDTTQINDLHIPNLITYITDKYKDVLVYFEFLEFNGYGPGVQHIYRRDEMIVGRIP
                     EFLNVNTANTEENQLDIEFVIV*"
     gene            159319..160224
                     /locus_tag="pre3_saliva_scaffold_5_prodigal-single_149"
     CDS             159319..160224
                     /product="hypothetical protein"
                     /codon_start=1
                     /transl_table=11
                     /translation="MDELLLVDDLGTLLEDTAESIESLESVIESYDAKIQELFDKEQE
                     LIAEGASEVAIECWWANEASNNPYMGKAGKDFFKTCHDQMAKWYKSSKVGNIQEVIEK
                     TENLEIIRANAKKKFSKKFKVNTLYGKPLFDHINLFTTFIATPLKNLLGQFEHLAGLF
                     TASRARIQSGELFNDAIRNNSFGTTEIGQSFISSHIDEIINFLDFDWLKLDRLYVSGM
                     DELAKQVEMQIEAKFKGAMLATYPIWRYQAERFIFAMHRQQLDAIRENMQTAHDICVF
                     LLKLKDGKNESYEIEDAELLDLDII*"
     gene            160307..161212
                     /locus_tag="pre3_saliva_scaffold_5_prodigal-single_150"
     CDS             160307..161212
                     /product="hypothetical protein"
                     /codon_start=1
                     /transl_table=11
                     /translation="MAFFTESVLEDGIVLENKEMYANEYGMDAIMMECAEFDKETFTD
                     LVVADFREMAMIHEGADVETIQEGVLDTLKKVGKKVVEFVKKWFAKIKAFVSNMVAKI
                     LGRFTSDNKKVLEKYKDKVKENKNAAETEIKWVKDSQSCFAAVECSITPGEIQKIVAQ
                     SSTGKVDNADTKAVKDAIKDLVKIKKANDGEFNTSTVMKTLIGEEIDSTFGKEENDIV
                     RVLTNGDSAMKAINATAKIADATLKVTESLFKNPNEKESKKYTAYREGVMELTKLSNT
                     VIKAQIAAAQLVLRLARTAYIKAAK*"
     gene            161309..163390
                     /locus_tag="pre3_saliva_scaffold_5_prodigal-single_151"
     CDS             161309..163390
                     /product="hypothetical protein"
                     /codon_start=1
                     /transl_table=11
                     /translation="MENKQFSFSYIMDATDNKLVTGKCDISRKQFMYSLVEDIRNHEA
                     KGLQEFYRGVLNADGNVIKYKAVSENLYNVYRKNLKSIVEAYGKSYNDAVSTLAYVSS
                     KDKRFLKEFANQADCKGLKLKKLFFEEAKYTPAVKDAFKSISKIYENFYHNSKEDLDG
                     VIKTVNENFNVLESGIRGSVMGKEDHLTYMQLIEKVENPVTETREVTLEDASELLKTL
                     DTNKKEKLTDLKTGKENAIKEYDYIFGKLDSMKMGEINPDTVREVAKLEQALLHQLQE
                     MTLTDLYKYNNAIFLAEKAIESDRVTLLKAIYLTAPEAISKNSDIKLATSLVALTSSD
                     KDGLAEIEHLIKLSETTVNLEACILEASTFAKNIDVENKLQRINEGVADKFSGFLGKL
                     KDFINNIYTKSSDWFKKFTGVSKEYIQKNMAVMDKEFKAISDLKMFDYDKAKANISNA
                     GLINSLSSKITSDTQAIASGSKSVDDAIKELENSLVGNTEGETFKDKCKTFFYGSKEV
                     VSYQIKNMKELAEYCLNIDNLTKLFESDKNKALADVDNLIKLATANQQQKANESAFLY
                     NDQLFLEDDANGGNNPAPANNGNQPANNQQNQKTIGNQDSKDSLSGKINENPNKPNGG
                     GNNNVQQYAKRVTSTVATLMSIRIAAAERFASDFYKIIKQHVKYYEGDNGNNQNNQPQ
                     GNQDQQAQPAK*"
     gene            complement(163436..165724)
                     /locus_tag="pre3_saliva_scaffold_5_prodigal-single_152"
     CDS             complement(163436..165724)
                     /product="hypothetical protein"
                     /codon_start=1
                     /transl_table=11
                     /translation="MQLTYEYMARIDFNHRSGSEVKSYPIEQENIKQIIINKEYDNLN
                     MPIVTVTMSVDTNIVDLMIKDNKESTMILTINKKNTNTLSTTNIVEAYIKEECTYLIE
                     GDVNPNKKWDNTAPTKEEAENKDKFRLIRVGMVSKRLADALQKPANLTTYDSNMQDIV
                     MQLLNNGIPLLMEPFDYKDTVPQLILSPKESLSKSIDYLNNVKVFYETGYRFFMDFDN
                     TYLVSKAGKSVLRKNDRFPTIKIDIKPLMSDEGMVRGIETDDQDKAYSMIVPMNDTNF
                     NSDDMVDKSMEGIAAVVDASKQKQESFLKKHKGFGGILGAYKNILNIMDNVKVFSGQV
                     RNVVQNIHRTTYEIKGRMIEMKEQVDEFKTTTLDLYNQTKATIASLPQEALHQIGEIE
                     EVKNILTEINGANDKYGKYINKCIPNFDEYVKAYTGQIYNIEGTRNYVGGIKPINFQD
                     NLSGLQTTCWDFKKDATKTDETHNKGMVQFSKGFGGWTQNIGNITTTLINMPEEVSYC
                     LNPQDPPDLRQYQSVDLRHLKKFEAPFQEMFTSAKSYSTGIASDTNTMGASNKLNRNA
                     GATIKAFVDKAQGIPTDFGQKLLEGGNMVIKDFKSQADSAKEMFVDNKQMFKKDFNSM
                     RDTFNVIKQGAQLSIDSFKDLGNIGSDGESLVSIALDTVETLAKQKIIRLPNDNINIL
                     KNIKHAIELNKSTITIHKLELDNDIFNINLKYLISNETEKTTRSGEYMLVSKQEVYDN
                     NGTTFVANTILTFNKLPSKKTK*"
     gene            complement(165795..166883)
                     /locus_tag="pre3_saliva_scaffold_5_prodigal-single_153"
     CDS             complement(165795..166883)
                     /product="hypothetical protein"
                     /codon_start=1
                     /transl_table=11
                     /translation="MQELQSRYKASVEGIIISNMIPYKTLNELTIIEFANSDATGLNI
                     YIDLYHIFRDFYKNNMLLIAKHDLVAYITNLVGHYRDFYRRYFGVHTKIFLIYTTGYF
                     PTAVEELPTYNQNSLNDYDMAIGIKEYLEHNMYVLNILCKYLPDVYFIEAPVDPSVSI
                     YSIMNDEFASGNYNPNIILSRSVMNHQLIPISMTQTVQIKHLYRFGELECKAINIDNC
                     IAEYIESLKRTISEPDLIDTIPRDALSLIMALLGVRQRSVSGTGIRTDKIIKTVPQFL
                     AHKRTNYISSFADIAELCQLLNKNLDPNKVFSNFKAVDVLHQYNKYILAGKPVEDIRW
                     NVNLIDPDMVKSLNNKYFTNHPLDLTRL*"
     gene            complement(166920..167333)
                     /locus_tag="pre3_saliva_scaffold_5_prodigal-single_154"
     CDS             complement(166920..167333)
                     /product="hypothetical protein"
                     /codon_start=1
                     /transl_table=11
                     /translation="MSFGSGQSEENKLKGDTQPPYEQFEKCERKTCVYLNNNGRCIWE
                     TCKFDNEDPGYVQYWDFECQACHKIDQRDVRDMKLMFCDSCLERLAKAERLPFTCIIC
                     GKTQSSPPKGFSTPICNTCLRKLRNSVHCKYCGNA*"
     gene            complement(167330..167950)
                     /locus_tag="pre3_saliva_scaffold_5_prodigal-single_155"
     CDS             complement(167330..167950)
                     /product="hypothetical protein"
                     /codon_start=1
                     /transl_table=11
                     /translation="MTLKQIINTWAKRLWQKLRGKKEEPKYDLYQIPNGPGFFVPKGT
                     TPPQFGKNISIQIPDSRKPIRPPAPPKEKVKADTDGDKVDSMIYGVAMMRHLDLDEDN
                     LKLTKEEIKEVDTKIDRWYKKSSDPTINGINDMAEKFKDIQKNPKYHEDISPLLSGAT
                     VSNKEVIDGIANAIREVTKPNKDTKKPTQKKRRKRTNSKKKSGEKK*"
     gene            complement(167961..168680)
                     /locus_tag="pre3_saliva_scaffold_5_prodigal-single_156"
     CDS             complement(167961..168680)
                     /product="hypothetical protein n=1 Tax=Paenibacillus sp.
                     OSY-SE RepID=UPI000370ABA2"
                     /codon_start=1
                     /transl_table=11
                     /translation="MKRKTRHEKLLQYEEKYGEIPNDHYDRLQYISNELGISNKQQAE
                     IMEAYHNAIDSTQYSHIRVILYEEPEGAPRPRFQLVNRYNLANAALSNGSFVKVYSPT
                     GLEDNSSMRRMIDSGELNQIQEMLYTPTIVEFNAYLKTPQYFNKKETALAEVGLIRPL
                     SKPDWDNIGKKYSDMFNANIWLDDTLVIDGSVRRFYSVKPRVEIDIYFMDKVYTKKQA
                     KGISKSLENQGIAKDIDYIIK*"
                     /db_xref="UniRef100_UPI000370ABA2"
                     /db_xref="pih:UB51_16895"
                     /db_xref="A0A0D3VBY4_9BACL"
                     /db_xref="UPI000370ABA2"
     gene            complement(168765..170780)
                     /locus_tag="pre3_saliva_scaffold_5_prodigal-single_157"
     CDS             complement(168765..170780)
                     /product="G085 protein n=1 Tax=Yersinia phage phiR1-37
                     RepID=G4KK24_9CAUD"
                     /codon_start=1
                     /transl_table=11
                     /translation="VASSATDMADKALDNLRKEGLDGIGGDATKLKKTMSTVLNSSST
                     EKLALGKPFNQTDLANYQMFTEAAERLGTDKMTDGEIEYYRMAKEIANYSGMSAQEQA
                     TIRQKAAEVSADYWGTGSAENQKMIKGNIVTELGVAGTAVDYSNGSTKNANKSPTKAA
                     AGQGNAGMTLEQGYKAGREAIIKGSGKDVAAGQKREYEDSLASTAEMAAASNLTSYNI
                     NVNEFDTSQLYRVFGMPYQWMDIADMRIPGTDIGRTFGAKIASKIPLLILTPGLPEFL
                     AGYSNKEKNALIQKLSGGADDISLQSLTNGIIGKGKETKYYQLRFAKKEYFTYVNAMT
                     NALAAYLGISDEDSPYGGKIGNFDWSTLTSTSSLSRQLSYYGAVAFYLNSETSISESF
                     SNDTTQSQLAAKVNEMSGMVRELQFITGLSNISFYDNANTSTGNVINNVASNNSNAGD
                     GMFGGIGSFIDNLKTGAKTVFAGGKLVFPEIWSDSSHSVSYTVNLKLTTPDFDKYSWF
                     LNIGAPLIHLICMSAPRQMGANGYASPFLVRAFYKGFFSIDSGMIGSLSITKGTDGGW
                     TIDGLPTVVDVSIDIKDLYHSMNIIAPDVMGDLSGNLSMESSLKNVNALTYLANMAGV
                     NINQTDIGRAFRLSYWSITGQAKQLLSNGPMQALTQSVMNRILHMYN*"
                     /db_xref="UniRef100_G4KK24"
                     /db_xref="G4KK24_9CAUD"
     gene            complement(170819..171463)
                     /locus_tag="pre3_saliva_scaffold_5_prodigal-single_158"
     CDS             complement(170819..171463)
                     /product="hypothetical protein"
                     /codon_start=1
                     /transl_table=11
                     /translation="MPTIDNTTSTQKVEYKVYVNTSKKPLYVRETPDDRGLMRAFVRP
                     GETVNIYDFAPGIIYATPPEVPKERDNVWGRVSEPGKPERWVRISSTYGTFDYLEEDT
                     SNITQYPPVDYRTLKYNDIVGIKPGSVNAYGQKIAKELCLPNCYHVVYMLDSSRKLTL
                     LGHKVKNGINQWIPTKTLVMVKQYDPYARYNNENSDGMYAKARAKAEEDPFRGK*"
     gene            complement(171554..175891)
                     /locus_tag="pre3_saliva_scaffold_5_prodigal-single_159"
     CDS             complement(171554..175891)
                     /product="Putative RNA-polymerase beta-subunit n=1 Tax
                     =Yersinia phage phiR1-37 RepID=G4KK38_9CAUD"
                     /codon_start=1
                     /transl_table=11
                     /translation="MAILVDRIQPLRLINSKFYTPINKKNKRFGSCIFLMAKSFDGVK
                     DIMESPLVENLAMFSSYYVEPNYSYYVTPLRQVQSESGELLDYQPDLDIVREGQSIIN
                     EDYIQTNDQLILFGEAVEGPMTNKRLAQMLYRERFRNRKEVLAYYDTIKEKFPSIVLT
                     KPSIDKYMNRNLFYDLTYYTDAFFTNKYNKKFPKDYGTDILFTLMARFINDKRLSSYT
                     KKTVIVPVHDWAKDTDLSNIFNISKDINIFSIIARLYTTSSYELEYFKGVDFIFLGKT
                     GWFKVNFDDFDNYAISKFKQNIRKLIMREPVEDTERENKEEIKIKVADTIEKKSGIQI
                     NNIDGSKSNIIKDTRKVDVLDIDKPKEPETKPLDPESSKEEEKAQEDVSNQLNDIVNA
                     SSDETEAIKKAEEEVNLKVALLKAQETRHTTIDISQARRKRMDLLNDKFLKSSLNNKP
                     ISELLEDSAEQPLRTTDIPQVQTIDDQWEGLKKVNFDKQYDLDADIVRAIYAFTENKT
                     IPMSVLKIDKDDTSTSEDSIWTYRVQFEDANGTRHSLTFDVPKLIDNRFMRLRGNDKT
                     ISGQLINIPIIKTGPTTSQLVTNYNKIMINKYGQQGKSTNTTTAIIRSLNKILEEKYK
                     GCTTIKKIATGSNLKITAKYILPMEYIDMASQFSYIEFKDGTKILFNQDELRNAPEYK
                     DPGSGMLAYGVNTKDKTVLAAEDDDVITMINSKLMADEAFQEQFKKYYKQGKTVAHSR
                     ASINQMNIPVICVMAYSVGLSEALNRAKVQWNVQEKRPTATKNYIKFKDGFLEYDNSP
                     ETSLLVSGLFEINTEDYTIAETNGVAMWLDVLDQYGGRIKANGLDAFYNLMMDPITVD
                     VCRKYNLPTDYITALGYASSLLADNQYNKHTDITGNRFRTNERLAHFVYKSLATSYQL
                     FLAEYKNGRTDSKMFMKRSAVVDLTLADSTASDLSILTPLLEMETANTVTFKGLSGLN
                     SDRSYNLEKRTYDKSMINKLAMSTGFAGNVGINRQTTINMAINDTRGYIYNSKNEESK
                     MNDVNTLSITEALTPLGTTHDDPFRTAMTFIQTSKHGMRTRRSDPLLVTNGADQALPY
                     MTSDTFAFKAKYNGVIDELTDDYMIIRYIDQGIVEHVDLRNRIEKNSDGGFFVNLKLD
                     TDLKVGAKVKAGDIIAYDKSSYSDNVGTGNLSYNIGTLAKIAIMNTDEGFEDSAIISD
                     KLSEDMSSDVLLQMDVRLNKEDIVDFIAKVGTPVQEGDTLFTYQIASDDETSNDILAK
                     LKIDGEEVNDLGKIKIKSKVTGVLQGIKIYRTNELEELSPSLRKTVSDYEANINKTKK
                     RLEKLNISTKEYDSTGKLPTTGKLKHAEDKVLIEFYIKYEDTMGVGDKLVYYSALKGV
                     VKSIFPKGKEPVSEYRKDEKVHTLLATHSVNGRMVGSVLIMAAMNKVLIELSRHVKDI
                     MGIPWDPEL*"
                     /db_xref="UniRef100_G4KK38"
                     /db_xref="G4KK38_9CAUD"
     gene            176592..176738
                     /locus_tag="pre3_saliva_scaffold_5_prodigal-single_160"
     CDS             176592..176738
                     /product="hypothetical protein"
                     /codon_start=1
                     /transl_table=11
                     /translation="MTDKSKKEMLESGNMSFIDFLNQSTPIELNEFLKNKGKRKVRSM
                     FIRL*"
     gene            176780..177310
                     /locus_tag="pre3_saliva_scaffold_5_prodigal-single_161"
     CDS             176780..177310
                     /product="hypothetical protein"
                     /codon_start=1
                     /transl_table=11
                     /translation="MSTVKELMGQIKAELKHASASNKDEARVMAAMLNDTDFKVGVYD
                     STGKVGEVCIADDYRNILANAISSTTKISKEEATVLAAGYEAKKSDAERMLNIVKTFP
                     FEYMRNTGRTFKLGGREKSNITLSFKDVQASTRSFPKQEGIDKDGKAIYVKTEVKVPG
                     YESIKVQNPCPAWVKK*"
     gene            177584..187084
                     /locus_tag="pre3_saliva_scaffold_5_prodigal-single_162"
     CDS             177584..187084
                     /product="Putative tape measure tail fibre protein n=1 Tax
                     =Yersinia phage phiR1-37 RepID=G4KK22_9CAUD"
                     /codon_start=1
                     /transl_table=11
                     /translation="LAKVKITNYLKNLGKSLVFATVEDTIKAEMPSAAEFVSTNADTM
                     KHVYHGVKDYKSTVKRTGQMIAGTGLYQAGDYAFKSALEDLKTGNFYNQQRGDDLMMK
                     SMGMDDFDMNFDEDFSMESDNTPSLDHDTEATIQTIEASTAASTNAIAGATVKSAEHV
                     AGTVRQSTALMFAQQEKLFSGLNNNILGMHGTLSNIMAFNQNNLQAHLENSRKYFEES
                     SQLNRENNAILKEMLDMQRFDFQARQKSREEAAKRTKDKFNINNLMGMNGGMDIASYF
                     SHIKKNATDELEMSELGILAGMDPDQLKMMVANPLSIIPIAIGQGIIGKNVRAQMKKL
                     DKTLSGTFAHMLAELHRAGQERDGIAGIIGRIFGARQEMTTKLKTDKFEKGPVPFDGI
                     TKKAIIDVIPGHLARIEAALTGNSAPVYDYESGKWTTMAKIKERRDDMEKSAKQIGLA
                     EFKKQMEKGAINSGVTKDIDSIGSKKEFMEELSEYFFKNQTLSGYNGKYKDAANKAWD
                     NADMSLAAKEIHDAMANFNSMMHSIENTPHDTMLKLFDGSQKFAGKTGSSGKLSGVSL
                     LTDDDGNGAIYYLKNIWEELRSIRAGASFGGAGKRKKPAKAKYKRGSNTNKAHVSGES
                     KSKSSSEDGEGPILGDADQWAASADDVGYEDPDELKPDPNNILDEIFSDTDATAADKF
                     KNVLKALYKSPRSVVAGAVGMVDKHIYKFFFKQDTGLKDKDGKPIVGFFNRMAYQLDK
                     TFNSVVDTLKKKLLNPIKAKAKKAWRKGKEFFGGFVDEEDQNEFTSALQDSKDGLIGS
                     FKEQFASVKKDLFKEDTEMKIASQSKQSRGVFMNKLEAALKTAATKEEADSIKKRINK
                     AKRLFKSVENEEDKAEVNQNYNGTLNVPDYALTTVSPGEAIIPADQNPFNPDRDKASR
                     SKDRYEENKLKRRFIDGDGQEILSHADGTSSFGKAGKFARGKLNSLWKDGFGRIGDMI
                     KETFGSEAFKNWNEKDRDLFMNPAKLAGKGIAGGGAGALIGTLFAPGIGTIIGGLAGA
                     SVNILRESETVKGWLFGQIGEDGTRQGGVFSRKTQALMKKYLPDMGAWGTVGSVAGLL
                     TGFGPVGGAMLGAAIGFAKNNQTISDKLFGTQLKDKDGRIIGRANNGILSKKQQAFLK
                     KSYKTMLPGAIAGLALDPTGGLITNLAFGAGGSLLLTSDKFQNFMLGKRGFDGKRRGG
                     VVGKIETMLTSPIKLFAKSITDTKKGWIGTAIVKPTATLFKGLMGEIKMAWRKTSIMD
                     VIGSAWRKAIESTVGRPFMHKLETDVIKPLKSKVTGWLGSLFKPVKAGAQWVKGKITS
                     GFGVLGEAGNRLIDRQQMQGLGAALGMSARERLERGKERGLDGYKYQDMDTKLVGMTA
                     GQLNTYRNSLYAMLDGDQVHEHKVDTIKSARERFYGNKRDLENGWTKKGADDIAIALE
                     KGEPWVKIKKIITDHRLPAESEEFLLKEARKTYDEVTAMSDMQKISAEERAKIQAETE
                     KSLGLEAGSLNSRSTTNDVLSTVNSELSERDTDTLLGSESKVNDKIVTAMGTSVQYLD
                     KMNLQLANIASLIYSGKPINDDIMREYKIDKSGTATPADAASANTSLPSGYTKSGDKY
                     YDAQGREVVKTTDGGFKLADTESNSDIKKEADAKEKREDERFEKLEGAINKKGDKDDK
                     KKDKDKGGIFGKLKGALAGLVGLGGSMGGLLMNLGKGVAGAGIVGLFAPQLIKAMPAI
                     IEAVKENSKPIADSISSVVTEVIPQITKNLFSSMADFITDPKVGVVSKLIGTVAVGGL
                     MAKAVWPLVNVGKTIFSMGKGLFSWFRGSSKKTETEMTIAANAMTRAAAAMEMMARSG
                     PYSQMAKNMGLSGDLSPGHLPGGKGPGKKPGGGKPKGKLASFFSKFGGRKTKLAASIA
                     ATMGLDYAMNSMTADAAEPMEMDPNVPNYGMSGDGNIPMTGNQDMPSMDPQQMVDEGF
                     SVGDMAMEGAQWYATDYVMGKAWDKIGGGASDTATDVAKEATKNESKLSKVADKATKA
                     AESTKGVAGKIFNWVSNGVTSMLNKITSVMPNKEAAGRIAKMAGEAGKRVAGTLVKRA
                     GGAIVKLASKALAVGAGVGAVWIAADIISGIIGGVTDWYNIADVAYDANVDTGVKIIA
                     GASRIISNLLLNLIDEQDIFNVLGGLFYDMTPFRDDIKRRIQEYNDNPDTHPKGAPSK
                     ISTAKEYNDIFSKGLLDQAKDALSNAKDWVSDKIDSAKETVKSVAANLAGKVSNEAKY
                     VWDKAKDAASSATNAIGNELLYIGGKAMTGVEWLSAKAQPILTMFGKAGELVVNGMKD
                     VGTTVKDTVGKVTGFLGDMVQGANQWLKSKGIDLGSIPGKVTQAAGDAWSFLKNGASS
                     LADKAANEYNYVKNGIDNNLTWAKNGLMSIGQRIIGNQGSKTGQGKYGMGGFFKQTDP
                     TFANLPYQNSNESSGQTIGDSGCGPIAGVNAILAAKHGMGSVDPVSAVNYAAKNGYKE
                     SNDGTKPGFFTSYARSQGMDASNLSKSGVADSLMSGGSVVLSGKSRNGNLSADHPFGP
                     NPHYVTATGYDPRSNTVTIQDPEEPDDDLRYPLGSVLNNTDTAIGISKRGRSKNALRR
                     HGMGKSFIPRWGFGKFGRGAGGAGPQLLQMLMQVGFNKIAACGILGNMMQESGLTPNI
                     VEGGGTASEITVNGSTGYGLCQWTDAGRQQGLADFAQANGKSSSDPGVQCSYIAQECN
                     KMGITDSLNNCASAADAAYLFHKEYEISSDSREAIQKRLDWAEEAYANDGAIAGSNGN
                     VSSSGVVSGVAGATGGAGGGQSNVLMKAIFGDTGDKITQAYNAFFGSPGGASGGAGGA
                     FGGVVGGGNTKAASNWADSMVNSQGYGNNGCSTFVNKYLEQAGVKQINMYVPTAEEEA
                     KQNKPYSFKPASAGGNEGDVALINTLTSDAEADHVVIADGKGGYWGNSSSKNLIVKGD
                     IASDFGAENINGYIATGGDGQGAVATGSATRSQADILRDSSLDYGAGKYGRAKGISKS
                     KQIKIEGNAAVKAAAAYAKQQKKSKYGKGSSIWDSVLSGVSSYYAQKQASQSTGDTAN
                     INVTQAASTGSLTPEQIMQLLQAIISLLGQIATNTAGGNAQAAPEGSQAAMNPGGDIS
                     NILQSVQGLLGQNNQNLLSKIGGMISAFGGGMSAQDKLTANLRTLAGK*"
                     /db_xref="UniRef100_G4KK22"
                     /db_xref="A0A096AL15_9FIRM"
                     /db_xref="med:MELS_1925"
                     /db_xref="G4KK22_9CAUD"
     gene            188086..188988
                     /locus_tag="pre3_saliva_scaffold_5_prodigal-single_163"
     CDS             188086..188988
                     /product="hypothetical protein"
                     /codon_start=1
                     /transl_table=11
                     /translation="MQFDYEILDRIELDRPMIIVFEGVDGSFKNTQANLLMDYIEENI
                     TSKVVMFQFPNYGSPSSYNLTDYFKSSKLYKSEDNFEYVISPLAESALFITDIFTTFN
                     SKQELDNVRTFFNDNYIIIMDRYYYSNIYYQLAKRVMARLNIEPKGYLSSIKYKESQS
                     IDFSIMKETVKKLADGFLLPKADLIFKMHYKDTSVLKETIEARAKEQTDRNDEINDGQ
                     YKMLDIANDILARSLLDEAQCLENKETDVVIDIQRMDIESSKIVYRTKEDINNEIVKV
                     FLERLGQNEDTEEDTEPNIHQGEE*"
     gene            188936..189784
                     /locus_tag="pre3_saliva_scaffold_5_prodigal-single_164"
     CDS             188936..189784
                     /product="hypothetical protein"
                     /codon_start=1
                     /transl_table=11
                     /translation="MKILKKIQNLISTKEKNKLITEDIETTSQTVSLLFFPDLPEKYP
                     VASAENYHFLFAVDGETINKEQKMYLQLYQVSDNLISLNLKEYIDIITDIRIQNEDSI
                     LYRLATYFGVVEEDTIEGIYEYIRLRGYVNTLDMVEEDDILYFNIPDIEDISKNYMVG
                     REDVDWILDPSMVYLQIRLMDIRLNDLLILSTLAKNCIYKQITTSSSGDTQEPSYICE
                     LAISYRSILTKKDTIGKTILKNIYKNIENIDYFEKYLDSKIRTEIYNAKLANGSEVEE
                     VLEDLD*"
     gene            189784..191025
                     /locus_tag="pre3_saliva_scaffold_5_prodigal-single_165"
     CDS             189784..191025
                     /product="GF16888 n=1 Tax=Drosophila ananassae RepID
                     =B3LWT2_DROAN"
                     /codon_start=1
                     /transl_table=11
                     /translation="MRKYAQIYKQKVVFLTETTLTLDEVRKNFGDDAIWLDVTEFADV
                     GVGYIQGLDAEGRFKLIPPTVDDMNGVSEKERRAKIMLILMTNLKSKYNKLAMDNGFV
                     SIDDALLATVTNEATDSDLSVASQLGEKYYHQRGLVRNYFATEHYQYYKGDYQFFRLT
                     DIDKILEDAKPAEVEKVTYPDPVPGTPAPADPPNFDWGTVTPTDNLGDDIPELPPVPS
                     DDHTSTDTTVTPGNTTTHEVPTNEDNNGDIPALPPIPKDDTDTSSDIPELPPVPSDDH
                     TSTGVSDDIPALPGTGDLDLPELPNTNSGEVIKPPTTEDDEIPALPPTTGEDDDTIPA
                     VPGATEETHTEDPVPPTPSTSESTDTTGPKIPTTLPDGSPLPANAVVDPKTGIITIDT
                     EDYVTIYYPDGRSSVSPKDRL*"
                     /db_xref="UniRef100_B3LWT2"
     gene            191073..191801
                     /locus_tag="pre3_saliva_scaffold_5_prodigal-single_166"
     CDS             191073..191801
                     /product="G278 protein n=1 Tax=Yersinia phage phiR1-37
                     RepID=G4KKL6_9CAUD"
                     /codon_start=1
                     /transl_table=11
                     /translation="VRNPNMLNQVSNVDKSILKMDYVPQYDLQDWELNDPKEFDKFIK
                     QIEKNVRNSIEYRELIQYLRLSFNMDTCSFYKNVSNRDNTSIKIHIHHDPITLYDICM
                     VVYRKQQASGQEFDEETIAKEVMWIHYNGMVGLIPLSETVHELVHNNYLFIPTTHVYG
                     EYKKFVEMYEPYFTIDQLENLQEIEKATASYDHAKSQELLKTKYMYIDDSGAYDLPRK
                     EFILELLKKRKQEIFNTLNPRTRY*"
                     /db_xref="UniRef100_G4KKL6"
                     /db_xref="G4KKL6_9CAUD"
     gene            191839..192300
                     /locus_tag="pre3_saliva_scaffold_5_prodigal-single_167"
     CDS             191839..192300
                     /product="hypothetical protein"
                     /codon_start=1
                     /transl_table=11
                     /translation="MKDFDVLQELSMQYDLGHFNTLQEDEIKAKAITVTEAVESLDSA
                     LKFDATMIPVVEYTQDNGERLVVIEAHDLVRYMENAECADTLAAIKNVCDKNLVPDDA
                     TFTKAILVDESKVKFIKEATKQNTFSKEAAELVGLLENLQSNGIKIVTKSK*"
     gene            192389..193177
                     /locus_tag="pre3_saliva_scaffold_5_prodigal-single_168"
     CDS             192389..193177
                     /product="hypothetical protein"
                     /codon_start=1
                     /transl_table=11
                     /translation="VFDIYNSTTLNLFTDASVNKKSHTKQFDDVVAGCLPLFYSDEMQ
                     YLDRCGKFWMLDPTYQYIRKTTNNYGELYGLLLAFMYIEQLTTGRQVCPFTTFNIFSD
                     SKISVCALRDWLPGWLRHMDENGIMYNSSGTPVANQNLYHHILAVISNIPDWVNIRIF
                     HINGHIDTRKLMHIKKAYNNFLNSNRYNQEFISFKDYFELADDLHQANNYIDNYTRHL
                     LYDSNSTGVYGRRIEANMPIITERYPYPDFNRISKIFSFKYKNL*"
     gene            193261..193761
                     /locus_tag="pre3_saliva_scaffold_5_prodigal-single_169"
     CDS             193261..193761
                     /product="hypothetical protein"
                     /codon_start=1
                     /transl_table=11
                     /translation="MAKAKEATTKKQTDRFTVAEVREQLLATMIKNNQDIIQCVANTE
                     QMLEELNDIKTKMAILEEEQAANKASIEKQAAKLDSFVETEAEVSTKVDTLSATLVDH
                     IDKYDSNVKANLEDKAEQLKELFATAEPIKPEEFIQPNISLTPVYILLAVMIIVNLFV
                     LYHVYY*"
     gene            193860..194597
                     /locus_tag="pre3_saliva_scaffold_5_prodigal-single_170"
     CDS             193860..194597
                     /product="hypothetical protein"
                     /codon_start=1
                     /transl_table=11
                     /translation="MEELKLEFILKNDFSGMGTTTEEAIEDYKNNKSEFFAYHGEDGR
                     TNLVISDQLQYLFVTDLTIAEVNKQFSTLLELSINTVFDEYIEVTSPYFEVVNDKLVV
                     YVYTEGRFRILIMDAANVTNIVMKTQSEPNPMALTDPNFIKKAMTELLASTDKAQTHE
                     DLVQGVMARVKYAYNGVVLFGDMFFNNRYNLDSRELVDLFKKYLMDTINPHEETVVET
                     VEPEETINEEPDNDIPEATYLEDNTED*"
     gene            194759..198538
                     /locus_tag="pre3_saliva_scaffold_5_prodigal-single_171"
     CDS             194759..198538
                     /product="Zinc finger (C2H2 type) protein, putative n=1
                     Tax=Eimeria brunetti RepID=U6LBC3_9EIME"
                     /codon_start=1
                     /transl_table=11
                     /translation="MDKFSIDSYMPHGQMGVQTITREEYEALPGMGEQFISISSLEGN
                     PHVFQDRKEGETKMYFDGLRARNRQQQVVQQVQPVQVPTPVVDTTALQCEALTNQIES
                     IKATNRELMKHGEKYIQTIFDNADKIEDLKKELAALKGEVYKTQSMFISLTGEAKEEE
                     VVIEPPKPVQQPVQQQPVQANVANPQNFTPEELAFINQNAEAFNQLTNQMLQMQAQGQ
                     HVPSLGEMMGGQQVPHQHSHDCGCGHHHQQPVQQQMQYQQPTPQPMMYQQTVPAGVWY
                     NTGMQQQPVQQQWQQPQMVQPQPAQQPQGRMSWADMAQMVNQGIATREMLDRGIDPNV
                     HFDFQDAVPLYKIYEAQAQQDAMMAQQMMQYQQPQPMMGAMSQNMAMGNAPKFDFETA
                     VPLDYGFNNQPPMSGMNTFIPPTASRMQPDVSGWHRPRGNFSTDKKLKEIADRRGVSV
                     ESLKTPTQMTWQEAARAEAIASTPVLINRLQQLAHEKGYKDIQTLINAGEVDFDAMLE
                     QVAQEMTDKVYNDLKENPVPVTEDPIDRLSDVYDAKKWLGFANRPEEIENDIHIRNAY
                     INRLNDMICGVPHDVPWKPENTYEDVLSFLNAYPDRADLEQEFVLELYEDLLLSRGQD
                     PTEGVFPQLPRNQRIISSPHRTYFHGAGLPNITSNTTSASQQQLAMQYHNQMADARML
                     AYEDQRRNWELMTTVGNHPLAGYPVNPNWQVMVTPKDSSCLNILVDKFYVPKYDVGYM
                     EAPPSDKAIAEMLNNPGLTPEQRDSKVKEINDYKARYNEWLKRYNWEQNKQALFDKLQ
                     LLVDKRGIYVKQVNSARYDQDTYNLLMESINSCDRGIAKMQAELPTPRPEDPAWCDEQ
                     NLLYANYLIDQYNQRREEYERRALRRSWQARGNRLGWTFPMDEVKAQVQQNDMLRHFI
                     PNTSVLTPAEAHLFNKESARFAKEEYEAKHENARKFHEDKMAWWKGMWVSSYMVTNQV
                     DKDTASKVYDELDPYGLIYQYIYDPRLQTETSKKLRKMEDWEYPDWDMLTQKRRIDFD
                     EKELRLYNWRMKNQRFRDAVIPVRPAPEWSAFQGRNGQPIMVSTNFYPWATAFSNYKA
                     TGDKEIDNKNFEACVARAEMIEKAHRRPKDLSENAGYYKRAPFQEALSSYKHKTRIGQ
                     VSDLLEEYENDEQFKDMMDNYVYLEETGKLAGYDYNKDRVNFENSILEQFQAVGQNLP
                     EGSCLKDPEFDTYNGKSMDSIAKHQVELNMQANDAIKAYLSPELGGTYDRSKHIS*"
                     /db_xref="UniRef100_U6LBC3"
                     /db_xref="U6LBC3_9EIME"
     gene            198513..200327
                     /locus_tag="pre3_saliva_scaffold_5_prodigal-single_172"
     CDS             198513..200327
                     /product="hypothetical protein"
                     /codon_start=1
                     /transl_table=11
                     /translation="MIVASTLADDVRLNLTNSNIDVRKIHLEAMYKSLAYTVPLERAF
                     DDLQGPMVEDLFDAETIKSIKMTVTNPKIKFFKDKFRILAGILNPLGYILAHAGTNRV
                     VFQPQFDDSFVVKIGLDIAGRTNNPNEIVNQKYLKPFVCKCFDTTDDGVIGTFERVVP
                     IENLNQLWSVREDIFDIMRAITKRFVIDDFGTEAFKNWGVRKGFGPVLLDYADMYILD
                     KDTAYCRKPIDWHSTAVCGGELGYTPGYNKIMCKKCGGIGKAKQYKGKEKLSVYVPSR
                     GIDMGIKCVIKVGGKTVFSTEEGFTNQINENKEEFVAPHEVVLNDYRQAIDDMKTETE
                     KVREHNDEYLKQLLKEREEREARKAEEEKKKNDAKVRIIVTADGVKVIRPEEKKEEPV
                     IEKPIKLITHDGKPVNVVDLTNGKIYNFTEPIETESKPEVVETKQEENTKVEQPKEVE
                     NKENEETMNDKMLMNMTDIRYFKEVLQDRINDFMSEIETYEDHELKDIVKTLSQIKGK
                     SEENKPMLLTEILPDFLCIDLEKDGFKELDGPVMYTVRVNSSKLYGVVGEDIERLIKD
                     IEAVRIEREAEVQESRVTNKATKHKKVKYGNKKFDANF*"
     gene            200341..201069
                     /locus_tag="pre3_saliva_scaffold_5_prodigal-single_173"
     CDS             200341..201069
                     /product="hypothetical protein"
                     /codon_start=1
                     /transl_table=11
                     /translation="MNYAPQAPSPFIITNSTIMVDNLLASGRPSRVIAITDEPMDGGG
                     IITIPAYLPPFELVAEYLDAQERYNGNVADQVFRDQYMAYLQSNNTVVLNSALLVATG
                     LLTGKQVLLYFPKDEWDSFNLIPEVLMAFFQEKLQSKVPIENMNLGYSDDAYAIYPDM
                     GAGFDALIWLQQSNNISYENFIALFNRAQASQAFIQNVLYNQQPMLMARYGNSLSLED
                     ADRIAKATYEASLRGARPSMFVRS*"
     gene            201072..201623
                     /locus_tag="pre3_saliva_scaffold_5_prodigal-single_174"
     CDS             201072..201623
                     /product="hypothetical protein"
                     /codon_start=1
                     /transl_table=11
                     /translation="MKLIFTDVITSRLYEDLFKLKEDIHIKSLESLEGVAEIIYALRN
                     YDPATKEYDHMFGDSVMNQSQKAFKELFEIATCVINNNTAIISLDMYNDWLYNIAEVI
                     GDFFKEEWGIEPIYIRDVTDQKLLLDYDYFNSAEDLDFPSINQSSGLYAQILQQIAEH
                     KPLRGMPSTYGVQARSMFTNELI*"
     gene            201610..202392
                     /locus_tag="pre3_saliva_scaffold_5_prodigal-single_175"
     CDS             201610..202392
                     /product="hypothetical protein"
                     /codon_start=1
                     /transl_table=11
                     /translation="MSLYDNVLARRDYVSDIRMVIDSNIVEYDIEKANLNILYKYGKI
                     DDMTYDMVYHMDRYHRQYFMGNFIRDNHLSSTLAEGIKKAKLAFLEKNEVPLVSLLEI
                     RNDALFIINPSILYPELDGITFKAKSVYYDYLELNNMSIFFTRDMLMTYFEVKGMPNR
                     VVDLHIPYLLKSFDNIINVYKRDKRNAIKQLHGLYNDYIERKLDIGYYRPFNIFSQYE
                     FRTGCSQFNLDYVPEQYKNAIDISFNERILREFHSLLLQDTL*"
     gene            202591..202752
                     /locus_tag="pre3_saliva_scaffold_5_prodigal-single_176"
     CDS             202591..202752
                     /product="hypothetical protein"
                     /codon_start=1
                     /transl_table=11
                     /translation="MRYYNLNAGAKANFALKVRLALSIIHNYENGNSKNYSHSEYMEC
                     SKFIQDLEP*"
     gene            complement(203002..203817)
                     /locus_tag="pre3_saliva_scaffold_5_prodigal-single_177"
     CDS             complement(203002..203817)
                     /product="hypothetical protein"
                     /codon_start=1
                     /transl_table=11
                     /translation="MSNTKELIFNEFNGTEEKASIHSHAYRDTDIVIKALGTDKVLFR
                     GKNKIVLPGAEFTARAHFGFAPTTEITPSYNTELGLENSVFEVPAEAEKVMLFCVGTD
                     GCGRENSQVREVNYAKWITPEALVPFRYPLVTEDISDAKKMTYHGRKVIGNRVAYYFK
                     TFETEPVLIRRFEDGTPIDAKIYNTNKNLDVETIVEIHLKITEDECREFFVNTVGLNE
                     ARINTISLCYAWRKEIDGVMHYQDIRPLTKLNFPNEQLIELNKGIDITYQIYY*"
     gene            complement(203877..208274)
                     /locus_tag="pre3_saliva_scaffold_5_prodigal-single_178"
     CDS             complement(203877..208274)
                     /product="G234 protein n=1 Tax=Yersinia phage phiR1-37
                     RepID=G4KKH2_9CAUD"
                     /codon_start=1
                     /transl_table=11
                     /translation="MRLSHITKAISPEPFVDNTVYYSKILALGAVVKDKDLADSMESE
                     ASMYYADLYIQSIEGKAPYDAYEYNDIILSRCEIGREDWMRIKKDPRLIPLKKRELCR
                     KVAAEYFVNHYVEYNEYYRMIMGKPPLGLPFLYVDEDLRKDNIGVDFTKPMHDMSEFE
                     LNILEEEGIMDDIRTRYNGPRYAYLNYIASGITAYAARKADNFELLYLPRIDQQVLSD
                     KFKNRYIVNRGYTMATVYSEAYRFDSDYYTNFITIFILLQTMIDLIAETGEHIIKLDV
                     LDERCIRYIFEWHDVPYYDEIPLKYQIAMVKNLNQLLKYKSTPTCMVDICSLFGFDDI
                     RIFKYYLLKDRKSDPDTGDYVFNYKYKTYLDTEEVMDTSTSTMPITDKNNIPIPYPNN
                     DTEFLDKGNRIHLYADDLLIPPSEYNVIDNKIVFENEHYLDGKTTLKFDFLSNKTPDI
                     PANINDYTIKTESKFITIVDNTTREVPIEFPVDKDTYFEKGFGLRLSVGSTFIDPTRY
                     RFNDDFTKIIFTDDIDWNISDTNANRELVAVFIYSDRYKFKFKTIQTKAKDTSNTILT
                     EVPDDIDYVDHGVYFADTASVYLQKDRYFSTMTADNKLNITNIDSDDKFIKDRIVNTN
                     FVYSNTKHVALQTSTQTITVSIPGETKYELEFPFPKYMDSNNVIEVYVNGDPLAFTEY
                     TILKNTLHINKQNLLMRKGITIEVIYTYPEDQVVTNKKVKTIAVDNNKQSILNLEYPY
                     DGYIAKKNKIILLVNGRRLEESRFRYTNTGIDITDTKFLLNIADNVVCYYYDYPENEF
                     AINVEDQFITTPIEGTNKFQIVFPFFNYIKSNNGLFVTIGSTLVSPERYKIKGDILEF
                     TDGTVIDSTRGFNITFVYNTIFRKYNKYIKSEMVMADIADDATGITIPFPFDGYLESP
                     NNNRMMMVMDDGYVLVKNDYEIINGKLFLTDKAKTERHGSKIKFIFNYINAKINKKLV
                     EDNEKNYDLKFVKIPLTESGDKYIKDRNKHIPYDKMTDGDGLWTGEMDKDEVYKEILD
                     KEFNYVRTKYITIDSVMSMTKIAFDMPYFFNLLFDKVKLEDRLMLQVPSIREFKMFRL
                     SDIMCTLFSLMYEYYNLEDDIMQDPEKIMYIMGFNFEADLGVLQKMLRGPRYYKDLDY
                     TGADKFETYKSPLSSPKQLFKIFNNNLALRDELLKHMREANNYREYNAYKKTYEALMQ
                     IKYNNDFFKMPFTTDKGKEPNKSYYNFLTYRDKDLSGLIDSIRNIGDLTEKRKRIINT
                     CIDITKYVERYFNSNEYQYLFNSFPGVGLDFIKQYVAKVIDFFKSYKIEVMGINTIYK
                     FDSKLFETIRAIDDIWYICKIKDEDTIDIVDGIVDVHIRSLIKDEVHFCDKIYLRNWW
                     YKTLILADMYDILPKDVIKYVVLKPLIDKINGLDGIHDKINLDIRLLLDDHINSLSIL
                     DGIKSKTHFKVTDKARANDHMWLNPFYKA*"
                     /db_xref="UniRef100_G4KKH2"
                     /db_xref="G4KKH2_9CAUD"
     gene            208400..209086
                     /locus_tag="pre3_saliva_scaffold_5_prodigal-single_179"
     CDS             208400..209086
                     /product="hypothetical protein"
                     /codon_start=1
                     /transl_table=11
                     /translation="MSQPFPDLSIIVSPNNPVIKSPFVPYQLEFYQTKYSLMDIDRYT
                     SFVKNAVSRFRASRAYKNYKFFLMNLGMDRCQINNNITMDMATIEMHHNMLTIFDIAF
                     IITEHIINTTGYITSFDLVQHLRKVHHEHKVMLVMLNLTAHQLYHNTNNFFIHPDMCF
                     GNWGAFLEEYKYGITIEIANKVIRYLDEAIQVGSTQDNGLIEVRDHLVNWSRYNEYNL
                     GNQSYGNTNP*"
     gene            209040..209465
                     /locus_tag="pre3_saliva_scaffold_5_prodigal-single_180"
     CDS             209040..209465
                     /product="hypothetical protein"
                     /codon_start=1
                     /transl_table=11
                     /translation="MSTTLEISLTVILILSLIAFFFTVSVIINRVTYFHEQKMAFRRS
                     RIKIDVHEVDTMINNMIQEGINEFIVINNLAFNEDNYIREDVEKQMRKYVSEYIIART
                     TPVFLEKAHYVYRKESFTNIVANKIIIGVTLYVAKNNAK*"
     gene            complement(209588..210175)
                     /locus_tag="pre3_saliva_scaffold_5_prodigal-single_181"
     CDS             complement(209588..210175)
                     /product="hypothetical protein"
                     /codon_start=1
                     /transl_table=11
                     /translation="MEYSAKLKNLSAAERILYIHDLTKDGVALDLILESIIADDDLAL
                     YKFFAKQYLDMLDGTVLGLCVKHKASNILIYLESCNQAWFNIKNDYNITSVMLTAIDE
                     LDYSDILAFSSLTGILFRVYKHTGVTNAILDLYKAFMIRCIQHKKYFFLNTFHNHVRG
                     LFEDKVGDLALDKLLDKHMTEEELKDYNENYRLDI*"
     gene            complement(210201..212531)
                     /locus_tag="pre3_saliva_scaffold_5_prodigal-single_182"
     CDS             complement(210201..212531)
                     /product="hypothetical protein"
                     /codon_start=1
                     /transl_table=11
                     /translation="MAKEQQASATEQILANIELEFKQIKTDLDNIKTAISESGVPVTN
                     TTRGLANDVKKISTKVEENIKSAEEVTGLVGGAVNISNGFMYPASATALDKSSITAIP
                     GLSKYIVPADKDYLILWPTKDFMKLVAEDKRNIKIEFAKRHFGQLCNTNYRLNKWRGF
                     ENDMVDDDTYNLSVNITTDGAKFETVADLTTTEQNMLSLCKLPSDATVLRYKGHGIVS
                     LPERKSTFTINDTALKDAVIECDKFIVTDHKDVKAIITDTIIVDSELLYRMRLGAPNG
                     LKTVVELDAVNERGELEEWNAPTVFVPTDATKFTVINTVLDRDNEDVKNNMASIAKYA
                     SINSKNGTLFHIAVNDTSVAMNEFLRKESTRLAKLELLVFNYDKTKVYDFARFDWKPV
                     RRCYVHTLFKHWFEYIAPTEEEFEIYTADDDKVINDFKLAAIPSYKGQDIDNMSSEIY
                     LINVEDSNNVFAVDGDVTTDRVHDRKNTIIGMSTNGTWKFKRAVVGSEEFPLSMYTSD
                     ISNPVQDSDGKNIITFRAVSQNMQGLYPFLKLQKNHDYLNFDNINLHVILLATNYDNG
                     SIKPDGWYPHQLALEMDYRTKFFRNMAKTEEITAFVIEDEYNDPSNVIEKFVKYVPYN
                     YNMHVKTVTINNGTIIPYDLLNKEGKCFTETNGDDPVAPEHPMEYIVNGPCVVEEWQW
                     GRYYDRSGKSNVITPAKGEFNAKYIHILIDEDHDMVKSANACRYRLALFTKDKTKRYN
                     YTTKAWEEVGSYTGDTATFAELFPEEFAKLTNVVEL*"
     gene            complement(212626..214935)
                     /locus_tag="pre3_saliva_scaffold_5_prodigal-single_183"
     CDS             complement(212626..214935)
                     /product="hypothetical protein"
                     /codon_start=1
                     /transl_table=11
                     /translation="MPEVKSNTTEIILANIANEFKEIKKDLDNVKAAIIETGVAAANT
                     TAGLANDVKKISNKVEEKIKAADVVTGLVGGSVNISNGFMYSASSEMLNHNSIGAIPG
                     LTEYTVPDDKNYLIQWPTKSYMEQTPSDKRNITINFGKRHFGQLCNTSYRMPKYTDLY
                     YNDTTYNLRVNLNDDSIVLKTKADLTEDELTMLSTAGIEDGSDIFECKGTVSLPEYTS
                     DFYINGKSPYAAVIKCDQFVVTGNPNVKAVVTDTIIMDEELILRNRAGMGEYGRTNTM
                     GIVGIYGGNTTTAFKIFVPKGKSKFNLINSTLNPDNEYVKNNISKISDYATIADVTYQ
                     YYTLIAVDPTEEMTAFLTKEADKLAKLSVSVISHDYTKYFNYCELTWKENKDFHYMYQ
                     QWFDYLVPTEEDYKYYKFSDDNAQNTFKNYNPAATDYTITIMDATALKTANTEYGQSV
                     YTLGDNSGLYHNKTNTMVIPNKKYNWLFTKAVYCDIDFPFDGSEGNDGPSEPTTDDGR
                     NIYTLSILTDPINTASMYQLVNFHKNNIIDNQNADIHLLVESSRGYDADTKTFTTYDN
                     NLAQYYLESDYRVQLKHKIPLDETISDIENLVIVGETEHGTLSKYTNYVPYFYNRNIK
                     TIKGTDITLVPLHLEEKEGKVTGVTSDEAPVPDTAMEIILDGNCAISAWQGGLYYDRT
                     GKHHIITPEKGEYNAKYVHILVDETNPIVTSANACRYRLALFTKDKSKRYNYTTKTWE
                     EVASYTGDTATFAELFPEDFAKLTDVVEV*"
     gene            complement(214947..217286)
                     /locus_tag="pre3_saliva_scaffold_5_prodigal-single_184"
     CDS             complement(214947..217286)
                     /product="hypothetical protein"
                     /codon_start=1
                     /transl_table=11
                     /translation="MAENNNLLTDQLLNNISTQFSTVITDLNETKKAIELTGITSSGK
                     TNTLPEEIHKIQDKTIEKLKKAKTVDGLVDGEFNLEVGMLFNNFINPESCTDYNTSLI
                     PMSDTFVFTKPLGFIWPTIEKMNKIGSSINIAKRSTDPKIAAKYKDRDGNKPIIKAIF
                     KDNKYNISSLYMTAFRSPVDKMPKTYDSVNYRLSVELIDDALEIGKVSQDLIDKYHLE
                     NSGITTDTRFINMTKNNNVEVSLPYYHSDFSINNESINSQSLLRCDKFRLCMHKNIKT
                     VICKSLSLNRNLVLASLICDKDGTNRTTINPNKLDIYLDGDILVSEDFTVDPLLAGDF
                     KATTMVSNNDATFRILVDKSKVSMKSLRNSSSVLPLLQAIVLTYDRSEYFDYNTMTWK
                     PYTPNMSIQYWFEYCFRDIFKEQYKIGVTPSNTLFGWGNNANESSIYARSYLEEKEFS
                     IFGSSMELKLQSANRTGIFYGDYPVSNRYIAATFNESLVKYVYIAYKDKPYTIDKPIS
                     YMTNRSLLNMSTYTDDTTSKEIYKINLDKKAITGRSLDLFYPKYQNSFRDKVIEITLP
                     IDNNAKLNRWHLQTMASFGEIKWLNTKGELIERINISENAYDKNGPCITPFYNRHIKE
                     VMLTNVKLGFDYVLAEETFGKFYIDETQTDSEIEEPVTPMIWKLDGCKMGEETFGPYK
                     YRGSKVSRMYLRLFKNAKYVIFLVNENDPIVRDIRACLMGMMFYNMDQSKYWNYNTMS
                     WENSSDLTPYEIQPENHPDYETFSNEYDIEGGDSFDYFS*"
     gene            complement(217286..219334)
                     /locus_tag="pre3_saliva_scaffold_5_prodigal-single_185"
     CDS             complement(217286..219334)
                     /product="Uncharacterized protein n=1 Tax=Fusobacterium
                     mortiferum ATCC 9817 RepID=C3WGF3_FUSMR"
                     /codon_start=1
                     /transl_table=11
                     /translation="MPDFNEKYDLITYNDLSPELRELINSSDKNLQKSLNRHMNDNEV
                     HVTGIEKMFWNSKAPINDPAFTGRPTAPTPELNTRNDTIATTRFVHNALYGLTPERAK
                     TADRLKGTVTFALTGGVTAPSVLFDGSNNVTLNITSIDASAINGKLDSSNITAGTYDI
                     NISGVAARAKSADTIAGLNAGDIALKDSPNFIGTPTVPTAPAGDISSKVANTSFVNLE
                     VERIKDWVTRNVRASEGIKSISASGKITAAVSRPDSNGHIDLNVTSVQIDSSSLGNID
                     AKTVNGFTIGASVPSDAKFTDTIYTHPKTSTDLTTGSFSQVLVDREGHVVAGANPSSM
                     DINITGTAAKAAALATPYKMKFSGITASESIIDGKTETVVNVTAIPAAIITEDINRNF
                     MTPDEKAKLSALPSVAELNTKIDSVASSMDWKPGVSSYAEIATTYPNPKKGMVVPVAG
                     TGNIYRYNGTAWDTISSVNIPNATNTLDGKMSKEDKLKLDGIEEGATNYEHPATHPAT
                     MITEDATHKFVTADEKTRWNDTYTKAEADLKFMAKLDAVTNKATIGENWVLKPGTGGA
                     LDFVFNDVIKATLGTDGLFVANELSESGSAGASVTTISTWKAPVTNVTDLDASAPNGS
                     VCLVTSTNTIYTKTASGWTPVSGGTSTAAPSGDYITREELNTSLSKLEKMVRDLRGGE
                     *"
                     /db_xref="UniRef100_C3WGF3"
                     /db_xref="C3WGF3_FUSMR"
                     /db_xref="csb:CLSA_c35400"
     gene            219414..219971
                     /locus_tag="pre3_saliva_scaffold_5_prodigal-single_186"
     CDS             219414..219971
                     /product="Cell wall hydrolase/autolysin n=1 Tax
                     =Acidaminococcus intestini (strain RyC-MR95)
                     RepID=G4Q4B5_ACIIR"
                     /codon_start=1
                     /transl_table=11
                     /translation="MAIKKVFLNPGHDPKLNGSGYAIDPGAVGSRSTEAEVCKKIGAL
                     VSQYLQAVGYETYIMQDDDLDAVCETANQWDADIFVSIHCNSAENPAAQGTETFTHTS
                     AGPNSVSTKLANNINDQLVESLDLYDRGIKSANFWVLRKTDMPAVLVETAFINNPTEE
                     DKLLNQTDEFAKAIARGISDTAAQV*"
                     /db_xref="UniRef100_G4Q4B5"
                     /db_xref="ain:Acin_1891"
                     /db_xref="G4Q4B5_ACIIR"
     gene            219978..220427
                     /locus_tag="pre3_saliva_scaffold_5_prodigal-single_187"
     CDS             219978..220427
                     /product="hypothetical protein"
                     /codon_start=1
                     /transl_table=11
                     /translation="MANDVKGSTTGCIEKALQIDAVPSLDLEEIKHNGNIVSFEGEYY
                     IFIDGKWIKLGKQPISPGPKLSEAEIEDMEPEEVSNNGAYYHSRLFFYPLNIIKIVTV
                     IFCGIALMYSLFIQSETVAATLAGGLLTYLSRGSSGSTTNNYQKNDK*"
     gene            220520..221551
                     /locus_tag="pre3_saliva_scaffold_5_prodigal-single_188"
     CDS             220520..221551
                     /product="Uncharacterized protein {ECO:0000313|EMBL
                     :ETT45207.1};  TaxID=1226755 species="Bacteria;
                     Firmicutes; Bacilli; Bacillales; Paenibacillaceae;
                     Paenibacillus.;" source="Paenibacillus sp. FSL R7-269.;""
                     /codon_start=1
                     /transl_table=11
                     /translation="MPEQVNYDLDRDKLGLNELSLKLRDMVTKSYNHTKDEVTHITAE
                     ERALWNTVATIPNASNNNNGFMSIADKVKLDGIEENANHYVHPKKPNAIPGNYITVDI
                     DDEGHVTRGYNPTKLPISVDNADRLGGMIPDDFAPITSPIFLGKPQAPTPNITADSTK
                     MEIVNVKYLESHIFPYVRSRVEPTGDGENLFWIDSTNILSSYSKEKKWHSVYTEASKY
                     MLSLNEKIDVNTQPSDYAAYLKFYGQKKLAALNLDTAVTGTRTEEFATVMGMRAVDQD
                     ISHEFIFIGNDLFIRSGADEWDNLVKIFDSNDETVAKTKKAMEFDIDNGNLVVNSGGK
                     KYKVTLTEV*"
                     /db_xref="W4BPD6_9BACL"
     gene            221562..222878
                     /locus_tag="pre3_saliva_scaffold_5_prodigal-single_189"
     CDS             221562..222878
                     /product="hypothetical protein"
                     /codon_start=1
                     /transl_table=11
                     /translation="MSYNDRQSLNQTIPRHISKQELSPSLRNRIQDDYDHIYDHNAHV
                     TEDERYRWNQSAKRALKPVSPHNDGLMNKEDKIKLNSIEAGANKYVHPFSNVTPGSYL
                     EVSTDVLGHVIYGNNPTRLNVRARNANKLGNINPDDFVSADNAFLKGNVTFKYYNNDG
                     SRNNYPITKKNLVEDGITQAYYISDDTTPNLNMIRISPTTGVASYYDGDLNRWINLTL
                     PDNVARLDSNNKVPMNLMPSVGIPIGAILPAITANSDMMRADGFLPLKGDTISKNDYI
                     DLYNFAKESNILVPYSEYSKFSNLSSIGHFFDKGDGTFVLPKINDFLGSTSDVRDTAR
                     FTPSCTPRQTSIFNTCTETGLYKGLDINNRTAVNERLGYYTGAFRLLDKTGIATGILN
                     KMWFRLSYNSSKIVTADFHTNEGTNNGGTINTPAHFNTIYMIKAKY*"
     gene            222894..224261
                     /locus_tag="pre3_saliva_scaffold_5_prodigal-single_190"
     CDS             222894..224261
                     /product="hypothetical protein n=1 Tax=Paenibacillus
                     daejeonensis RepID=UPI00037DA790"
                     /codon_start=1
                     /transl_table=11
                     /translation="MSKEKDIIKWWESYSEEEAKRRKEEWLSDHNKSRLSNTILDKLT
                     DKEFNTALANTLKDIDYHMTDSYMHITKAERDTWNKVTYEALTKNATTESNGLMSSED
                     KAKLDSIQEGANNYTHPKYTPVNTFKYKKVDEYGHIYGYSNPDILPVTVDSVDTLNGK
                     PLEWFAKNNNQVFNNITVPNVDNLDTAKDNTAINYTTMRNHILDSVVQFASDSNSLNT
                     KKIWFNTSNNTTYYYNNAKWNRLTIPDKPVTFNDDTGLIDTSLLPVTGFPIGYIATIY
                     GNTVPDNFLLLDGSVINKSDYPTLWDRVSKYCKIIQEYEYNANNSTMYFSYVNRDDTK
                     IRLPNFTNMYLRPTSDVNKHGTLGNTTRADICGTFPVTPFKTYDDDADTKLYNKIPVV
                     KYTAKTVPNYTYRSIDANEDGIGYTYTNTNKESLGFYYRPIVKDSSDGFSPRSVTVLY
                     CIRAK*"
                     /db_xref="UniRef100_UPI00037DA790"
                     /db_xref="A0A0E9F270_CHLTH"
                     /db_xref="paea:R70723_29220"
                     /db_xref="UPI00037DA790"
     gene            224273..225991
                     /locus_tag="pre3_saliva_scaffold_5_prodigal-single_191"
     CDS             224273..225991
                     /product="hypothetical protein"
                     /codon_start=1
                     /transl_table=11
                     /translation="MAFDNELDKINKTELSDSLVKLLDKAYVHVANLDIHISREERES
                     WNKASNTVLNKASSTASGFMSKEDKIKLDSIERGANLYKHPKYSQVTPGTYLSVSTDN
                     SGHVIYGDNPKFLDCTVDNAIKLKDTIYGELAKRVDQAFGDNVTINPNTDVYDGTPVT
                     FKNFNSYRTPKAIIKGNSISSDDNDKFASDGSAKSIQVDPFNNIAYLYRRSGSSLSIY
                     ELVSANNVVYLDNRTKKIPKRYIADDGVPIGTIFFWLGSNIPDGYLPLNGMYIPRSSV
                     PELVRYASANGLLEPWNNMMEGKIYNSKFVLKDNNIILPTFNRAIAVSSNSTPNNGGN
                     IAGWVTKPVSGNIQSAAGAIRYNPSANEFNTRQDSGEFKIKNSDTNNRFLVPKYTGEV
                     GQTYLTMYDSGAVVATGDDMAPNMITVNYIIKASTSGLKIATAKQLNWDYYNIDNGNQ
                     IRFSDVLDHIKCNNHRDLVDVTIKNQNIAFSTSAEIGGIYNKLRYERLNPYRKLIIRN
                     LGKSIYYPYSVDLNESNLITMAQNKVPGSSFTIQVSKADPFDKMEKFDSLKTRLAGYG
                     VTLERV*"
     gene            226012..226644
                     /locus_tag="pre3_saliva_scaffold_5_prodigal-single_192"
     CDS             226012..226644
                     /product="hypothetical protein"
                     /codon_start=1
                     /transl_table=11
                     /translation="MTNLISVIKKNLKFIIPVLIILLIALGSVLYFRHQANLEAERYR
                     ELLDNITLSKEYTKELANQNKLVASTVNDLRNNKEVKETVTNNYTDTIKYIEKESPSD
                     PDLVIDREKSVKLKYNGETFNTPLQTSKATSVAKDDGTVEVKQRDEVVIDVTDIANRQ
                     IAAHELMRDKIEEELNNDIKKLKHENRNLKIAGAVVGVTGVGYLVHKASK*"
     gene            226709..227500
                     /locus_tag="pre3_saliva_scaffold_5_prodigal-single_193"
     CDS             226709..227500
                     /product="hypothetical protein"
                     /codon_start=1
                     /transl_table=11
                     /translation="VDFEGAAGVLSMVKDIGAIEFILILLVAYVIYSNHTNTQAILHL
                     SRKSEDNSNTEKARQSEESKVIANMIDDINQQPYTLNKLTETYTKTNTLIKHKLKEAS
                     DELSAERICVYMFHNGEHSLNGIPFLKTTCICEYIDRHKGATSLLMTHKGVPINMASD
                     LFKQINSHQFTVLYPDDTNLVDRVMANFFCKENENRTTIVVTIYDSSNQLDEKPIGFL
                     SADFEFEHRPTVEELQKYFNSLEELSEYLSVSVLISYLYYQSTKD*"
     gene            227516..229090
                     /locus_tag="pre3_saliva_scaffold_5_prodigal-single_194"
     CDS             227516..229090
                     /product="Uncharacterized protein n=2 Tax=Clostridium
                     butyricum RepID=B1QXQ4_CLOBU"
                     /codon_start=1
                     /transl_table=11
                     /translation="MSKPQLLNRLKNKTDLVTSGNIIQYADTTGKVVEDTGLNAQQIK
                     AATLNNANIVSHLANDNIHVTKEEKKFITQDHTDLNNHLVDASSHISPTDRANWDAKE
                     TPEGAQAKVNLAAASFNRHTATKSIHVSSSDRLSWDDKYTKAEIDNKFVQLESNNTWK
                     EAVETFDEINMMYPSPQRGWTVSVNDTNITFRYDGENWIPISSNAVPMATAAVDGLMS
                     KEDKAKIDTVEMGANNYVHPNNPATRHVTDKEKAFWSAKAEDRNATYQYAGLMSKEDK
                     YKLDNIETGATNFTMPSSLDPAIIETDDEHLFVTLEEKTNWSNKASGNLATENINGLM
                     SKGDKVKLNSVDMNANYYIHPQTHDPSIIMEDANHRFVTDEQILAWNSKLDGSLATAE
                     SNGGMSKEDKAKLDSIEEGANKYKLPAQLPPTIIAQDPNNRFFTDQERQSLADKKDSK
                     SILLGTAEFNGRTGTIIPHSFENTSFSVAITPTANPNGLIGEVWVKKTNTACIVYCSG
                     AGDAKIPFDYMLIYYN*"
                     /db_xref="UniRef100_B1QXQ4"
                     /db_xref="C4IKA5_CLOBU"
                     /db_xref="csb:CLSA_c35400"
                     /db_xref="B1QXQ4_CLOBU"
     gene            229300..229887
                     /locus_tag="pre3_saliva_scaffold_5_prodigal-single_195"
     CDS             229300..229887
                     /product="hypothetical protein"
                     /codon_start=1
                     /transl_table=11
                     /translation="MEKKKFDLRELVGQFKKYDIASYDLNSSSKRTAVYSAKNGKTLV
                     TVWTNEYPQEEDTFVTPLVKVKENTKVDVTTEIYEGETLEGILASANTGEFTISQNRD
                     HNDLLKVTCRASAKVLKMNPKGKPMFRYSITIDTYVPIDGYFNPKLIIGRIKPDSPVY
                     FNWQHDDFSDKITLGNIGFSFINEVINALLESEEW*"
     gene            229889..230671
                     /locus_tag="pre3_saliva_scaffold_5_prodigal-single_196"
     CDS             229889..230671
                     /product="hypothetical protein"
                     /codon_start=1
                     /transl_table=11
                     /translation="MRYSVSENKVSYNCIKSSIFNNGIIREESAYVDYDNDTLVIKSV
                     LTFKNTALEENTCSAMGAKIRLVTEINVPAVVLDIDGIVVDDRVESTLRLVNDTKEAS
                     VDSTKTTVIYNTYNDGFLFSTDYSKLLNMIHIRNKRINNIEEKIYKRDFKWHIDFDVS
                     SKLYTSTIKAQPSLTKGLETYTMYIEDSTHAYTHTSTKGIIDELLAVPYVFHGTSINY
                     SSRDYTLGAGHFVVDNVASENEANKIILDISNKTRNIARHFI*"
     gene            230686..231339
                     /locus_tag="pre3_saliva_scaffold_5_prodigal-single_197"
     CDS             230686..231339
                     /product="hypothetical protein"
                     /codon_start=1
                     /transl_table=11
                     /translation="MFDFRAKLQEFRLMTVTGVTVDLEDSTKEVNYLYINKDNLKVKV
                     NTREVCKDLNFEFYSLNEENEYNKEDIPEEEYTKGVGVNVMDLVDIHEQLASAHDSEG
                     PITLEAVFDKARNGSLDIVYNPFDDVITFHINHWSAFATEEETGLQTNTEIEYTLQSF
                     KELSETTIFDLLLKNQGEESAFTVMPMSESGKIVYKFSLYDADAFNTINDIVNDYLI*"
     gene            231354..232106
                     /locus_tag="pre3_saliva_scaffold_5_prodigal-single_198"
     CDS             231354..232106
                     /product="hypothetical protein"
                     /codon_start=1
                     /transl_table=11
                     /translation="MARKSKNINMKSIEEVADIETPQEEEVVVEETTVEEQEPVDEVK
                     QEVPLKDLIGEEEPHEVLSFDNLESYNDKALRDKMLDLLDATNEVSFLIDDSNEPYRY
                     YITKDNSRVYFYSKGANVTSLKEVRNLILDNLAKVGHDEQVLAIAVDTDLSYRYYEDE
                     SLKPVLTISRTINLVDKDNKQASIVSQYVIEAEHDVVDMFKALCRELSQRSLNKDVIS
                     VEYTKDLGVASIRDKYIGINEVIHTLDDMYRV*"
     gene            232111..232473
                     /locus_tag="pre3_saliva_scaffold_5_prodigal-single_199"
     CDS             232111..232473
                     /product="hypothetical protein"
                     /codon_start=1
                     /transl_table=11
                     /translation="MKSVLRFELEGELVTLTRYDDFGNVIGIEEAMYPDICMEEELIC
                     CIVEIFDTVVKGYNSDVVKLTTVYDDKYINVEVCVKDSTITFDNYYDEYQLADIMDTI
                     IESNMTVDNFHFLRGEMI*"
     gene            232470..232976
                     /locus_tag="pre3_saliva_scaffold_5_prodigal-single_200"
     CDS             232470..232976
                     /product="hypothetical protein"
                     /codon_start=1
                     /transl_table=11
                     /translation="MTDRETYDGIYKTVADIVFEKGLARTQSTSLHLDGDGHIGITYA
                     TGAMHITDEEYRIGSNVEVNVFDLDMNKETVESLKDLLLILHSDAYERYADVEIKTNT
                     LCALPDTIEFDEIYKTGNNYAPTAHLLYDDEKIYTIDLSGFVAPEDILKIKDSLIDYF
                     TGFEYEFH*"
     gene            233205..233837
                     /locus_tag="pre3_saliva_scaffold_5_prodigal-single_201"
     CDS             233205..233837
                     /product="hypothetical protein"
                     /codon_start=1
                     /transl_table=11
                     /translation="MLDRVALLHGRGYEKFIERSNSIFNGYTTSDTRKFYIINRNDDK
                     APEVSYDKLILVDETNPDEIYETSMEIRTSDLKLFKPKLDTPLAFAHFYDNVIDKLDN
                     VQLMPSILLSFSEKEQTISIGQMYNIYKGKKLIYTITFGMSEALDNEATDYVRTLFDL
                     AKKYDDFYNIKYKFHLSDPNFSTIHILGAKDSGFSEALDYVYNDLLCSNV*"
     gene            234018..234218
                     /locus_tag="pre3_saliva_scaffold_5_prodigal-single_202"
     CDS             234018..234218
                     /product="hypothetical protein"
                     /codon_start=1
                     /transl_table=11
                     /translation="MAGCVMNYHNTLAERSANTGWMIRYCQEIVYDYIYGNSGVSLAE
                     AKRAEAYLLQHGISLTVDLDTV*"
     gene            complement(234288..235511)
                     /locus_tag="pre3_saliva_scaffold_5_prodigal-single_203"
     CDS             complement(234288..235511)
                     /product="DNA-directed RNA-polymerase beta-subunit n=1 Tax
                     =Yersinia phage phiR1-37 RepID=G4KKG9_9CAUD"
                     /codon_start=1
                     /transl_table=11
                     /translation="MKRTSNRITKAKDIEYILSIDEKLGTKTSTVLGMFGEFDGKRRF
                     NTYDLITIPAGTYGPEGKKNKNAFTTTVGLWVFNRVFIEKDMFDMYGYINKPITKKVV
                     GDIMQDLSYAILEERKTIKVMQDFIMKGQKFMPYVNILSTSYSMKLLTITTKINKAKA
                     ELIKKYRKELDAKDPKVVLKIQDELLKLAQEILKDDPSMDTYNSGAKSSLGNNFKNMF
                     VIRGITKNPDPTKGYNIIMSNYMTGITKEEYADFANSLAEGPYSRSNRTEKGGYWEKL
                     LLPACQHIQTLEKGSDCGTKRTITVTLNKDNAKEYIYCFMKEGNKLVELTSENMSQYL
                     GKTVQFRFSSMCEAKNGICHVCAGNIFYRLGVKNIGAAAPQIASKLKNVAMKAFHDSQ
                     VKMVEMDPMEAFGLK*"
                     /db_xref="UniRef100_G4KKG9"
                     /db_xref="G4KKG9_9CAUD"
     gene            235630..236247
                     /locus_tag="pre3_saliva_scaffold_5_prodigal-single_204"
     CDS             235630..236247
                     /product="hypothetical protein"
                     /codon_start=1
                     /transl_table=11
                     /translation="MDSNFNKENKVSYQELAPSLQAMLDGKASITVLNNHINDNARHI
                     TNDERAKWNATLQDANTWAKNYVNGLLGDFGGQGVTLMDVVKSKLDKTEFENFKRTLS
                     RIAFTGSYNDLVDKPSGISFSDTANKALTADRATLADRATLADRATTADMAEDSKRVG
                     GIRVTINSTAPANPENNKEIWFNTTNLTVYFYVNNQWRMTRCSVA*"
     gene            236232..237434
                     /locus_tag="pre3_saliva_scaffold_5_prodigal-single_205"
     CDS             236232..237434
                     /product="Radical SAM domain protein n=1 Tax=Clostridium
                     hiranonis DSM 13275 RepID=B6FWK8_9FIRM"
                     /codon_start=1
                     /transl_table=11
                     /translation="LLRSVSPLEETFYNIRNVQLMMSTGCNLSCRYCYQDDKKRKNMS
                     KEVMESFIDFLCDTNPETETLIDLFGGEPLLNWDIIKYGLELMEDLNLMRKLHFMIST
                     NGTLIDDEIAYTLSKYNIHVNISVDGTPEKHNHERNNSYDKTIQGLRKLYEHGLSRNI
                     TARLTFPNNYFGNIEEHVKSVLNLGIPEVTFAAILAGGITDEELSTYEESMYRTSILI
                     LKYVEYGLAIIPKYMRNLLSTEHINGIVFKPRPPCHFKADTGFVVDTDGVLFGCSIAP
                     NTDFEEYASRVYNECVVGNIRYGVAYNRNIGDQYPCTVLTAKNDCINCEARNMCTPCA
                     MENMLSSTRDYHLVAEDKCKLFRAKYRVALRLHKWILRNKFGSPVMCKLQENHLLGED
                     KYDLSLLV*"
                     /db_xref="UniRef100_B6FWK8"
                     /db_xref="B6FWK8_9FIRM"
                     /db_xref="csr:Cspa_c18520"
     gene            237466..238788
                     /locus_tag="pre3_saliva_scaffold_5_prodigal-single_206"
     CDS             237466..238788
                     /product="Radical SAM domain protein n=1 Tax
                     =Thermoanaerobacter ethanolicus CCSD1 RepID=C7IVF8_THEET"
                     /codon_start=1
                     /transl_table=11
                     /translation="MFLEFKEIGNEVREIIFYLTNDTNIECDYLPPKGKQYMSFKVID
                     AMLEKIIKIFKDYRRVYTITFKGGEPLMCWDKITYIIDKLKENNVICRYKLHTNLTLM
                     TLAKAKVIKANAIDVVGYLDGEEEHNDKHRSGYKEAIRGLTCLRELNILKTHVTIHMT
                     LMEDTIKYFEDNFDFVSKLGVKSILFEPADSIDITGRFKTNLKKATKYAYEQYFKFTK
                     NKFDALYLTSYLDYIVPDYKDTSTDSNFFTSGQLYVSPYGKIYANRLALVNNTRHIGN
                     VYSNQLVFPEPIDIHSHPKCRGCAAKNVCQSCSDIATFDSKYPHQNICQLNRTIAEVA
                     KEFMEDWKYNTAGIYNKKIKKNIVESTSIMNSLYVKLKRTYTINDETRPIIKSFMTAY
                     GRDYICERNEPPEKLKKLYDRFKIIIGGNNGKLYNSVQQTSSCNDATD*"
                     /db_xref="UniRef100_C7IVF8"
                     /db_xref="tbo:Thebr_1416"
                     /db_xref="T0IAH0_9FIRM"
                     /db_xref="C7IVF8_THEET"
     gene            238730..240082
                     /locus_tag="pre3_saliva_scaffold_5_prodigal-single_207"
     CDS             238730..240082
                     /product="4Fe4S-binding SPASM domain-containing protein n
                     =1 Tax=Pelosinus fermentans JBW45 RepID=I9DAV8_9FIRM"
                     /codon_start=1
                     /transl_table=11
                     /translation="MENFTTVYSKPQAVTMLLTNDCNLACSYCFESNKGKDYMPKEMA
                     LDILKATYNVVDPMAGIFTLNMFGGEPLMNWETFKAVCDYVLENNLKIRITATTNLTL
                     LTDEMIDYIDELSIPILVSVDGIKEVHDKHRCNSFDKVIENMKKLIDRDLGYLIEARM
                     TVAPDTAKYMYESVKMLVDLGINNIANVPASDLDWDAQSIQDYKDNYEKILDMYIDIL
                     NDETNKRNISLYKVDQALNLALEPIKEDTSMCNIGNPRWVIVDWKGDIWPCPDYPTTD
                     NIDLIAGKIGNFYTGVDETKVDPKPMVATYELERCKGCEAISICKSGCPYENYTKNGK
                     FNEPTIGYCTLQKAFVEIIKAYQDKLLEATNIRSRQLNVLIENLKVKKYYDDKVKTVN
                     LFDREFGVRLNHFVEKYENLNNKGNILPSFDTYFKHELMTINAIVAAMVGKRVEFVED
                     *"
                     /db_xref="UniRef100_I9DAV8"
                     /db_xref="pft:JBW_03673"
                     /db_xref="I9DAV8_9FIRM"
     gene            240089..241807
                     /locus_tag="pre3_saliva_scaffold_5_prodigal-single_208"
     CDS             240089..241807
                     /product="Uncharacterized protein n=1 Tax=Pelosinus
                     fermentans JBW45 RepID=I8TNV0_9FIRM"
                     /codon_start=1
                     /transl_table=11
                     /translation="MPTQVRRGNTVNYSIPDKIDRTKDNIVAKAPLVDIASAIAVNLK
                     EAKSLERIRAGFGSPENRIRRDASVGDIVERFSNSIVVGESLKASSMNTLLGMASELL
                     SSTVGISDSMEGYTVAKFTTPGRYIFTPPAGTKTVLVGLCGAGGSMGASGGESSFNEV
                     IVKGGNNIFIDNVLAGVTGYKVSLFESRFGYYGRPESSTDWYSNRSGMHYGNQSSGLP
                     GDFITTALNVKGGSAQSITVGTPGAPRWYGDANRKPTQGFVYIAYKTDGDDAPYGLDK
                     VYTVPGNYEFTVPSGVYKISAVLIGGGAFTISGTVEAKVEIYEYMGRYIRQENFRNFP
                     AQSYKHLDRVLDGIRYTGDFVRYDNPRQGSWPDTRYRAPHNYQVVGYIPAHLPGANGE
                     ATTFGNITANGGNRDNISLANDSGWNLNFDSQRGPTGRGMFKDGLNQAVGGQGEYKRV
                     VLDVYPGQKFNVHVGSGARYESNGAFKANDGAVGIMYGDYRQTSSGLFRAMAPGDLYS
                     GAVLNLMIGNLHVLNKAFNDLENTYWENDLCKTSCQVSCQASCQIACQNCQYDTCHNQ
                     NCGGWS*"
                     /db_xref="UniRef100_I8TNV0"
                     /db_xref="pft:JBW_03672"
                     /db_xref="I8TNV0_9FIRM"
     gene            241807..242985
                     /locus_tag="pre3_saliva_scaffold_5_prodigal-single_209"
     CDS             241807..242985
                     /product="hypothetical protein"
                     /codon_start=1
                     /transl_table=11
                     /translation="MKMFLTDEVYDYLKTRSDYAEFDKLYKEITCGETIKEELEAQYN
                     LMTTGPMAEYLNKVKTEIRESNPDIYKYITYTSDISSTTLAAIVSDPSTSKKDKMYAL
                     LRLFTYSYADGIHFEYVLDFVNMYNGMTNEELATLPSYIHVNYIELNGYFLYKVMQDN
                     HETFDTTAYDKLVDHYTKVRTKVAPYYTDADTIENIWLEVQAYFIRLLHNDLTNTALD
                     LILERIALNHESLNTKYKYTSLGVMWLYEMYMEVSFNGGNYHGFILWAYKLFRYIDSA
                     LADHETLFDGLRFYDKVNVIALAIIVRRLLNIKEIFINLVQLRLFNLDFTDELFLSGE
                     GITNVNLTSKPSKDAMISFKNYVDVWLNSNKKKLIELRDDNSTMEDFRAIIKDYLHTI
                     *"
     gene            242999..244198
                     /locus_tag="pre3_saliva_scaffold_5_prodigal-single_210"
     CDS             242999..244198
                     /product="hypothetical protein"
                     /codon_start=1
                     /transl_table=11
                     /translation="MGIEFNMNNRYRWTIPDVPYVVKKDNKTTTDIPANVDVAFDRHF
                     VDTTVRGLVESYQTCVAIYAEMKQLSYNPPVDSNGRNYWEGGTPKYRQNQDNNIDKDH
                     ANKMNFNNPPSNGDHPSRVVDLNRLLNSEYVDGSVLEKILDYYGTYSQSTGGGVSINE
                     RISSPAGTITPPDATTVDAFRDASGNTKFPARTDGQSYNQPIKLEWFARLRENLINTS
                     NFFIKNNGKFYDVNGYCVIGCQVNCQSTCQLTCQHRQLGDDFLKLTFLQDDDHREYIT
                     KLGWETYRHSDHDHNIYIFFYDPWGRRWMYRNRYYGSDDGYYLLRDQNNTNSIPTTLH
                     TDNNLNLEWYPGAPYDNPKKYHWEMMYNRLTGKTDLVNSLDPNFNSDNAYYVSNGWSD
                     CSGCENK*"
     gene            244212..245327
                     /locus_tag="pre3_saliva_scaffold_5_prodigal-single_211"
     CDS             244212..245327
                     /product="hypothetical protein"
                     /codon_start=1
                     /transl_table=11
                     /translation="MAKIDFNMNDRYRWTIPDIPYITKKDGKITTEIPADVDIAFDRQ
                     FVNTTVRGLVESYQTCVAIYTEMKQLVYNPQSDRQGRNYWEGNNRYRQNQDNNIDSDH
                     SDKMNFTNPTKGKSSASRIVDLNNLLTDPDAVNDVTLENILDYYRYYHNGTNNDSVNL
                     TLSISNNDIRTDAPSYIEVDAFRDASGNTKFPARTDGQSYNQPIKLEWFARLRENLIN
                     TSNYFIRNNGKFYDNNGFCVIGCQVNCQSTCQLTCQHRQLGDDFLKLNKLERYEHAEI
                     IKKLGWPDFRGRNGNESINYYDPWGRIWRWYVFAKQGYGAFYLGKEPHNNYWYFENDI
                     GWYPGAPFDKPEGVESDGTVKPKPKREWADCSGCENK*"
     gene            245327..246367
                     /locus_tag="pre3_saliva_scaffold_5_prodigal-single_212"
     CDS             245327..246367
                     /product="4Fe4S-binding SPASM domain-containing protein n
                     =1 Tax=Pelosinus fermentans JBW45 RepID=I9NL16_9FIRM"
                     /codon_start=1
                     /transl_table=11
                     /translation="MNGDYKEIYLMLTEACPNRCEYCYIKGRDNPKSMTFEQIEEIIR
                     VENPTRIIFFGGEPLLKIDLIEQVLEKYYGKIKFQVVTSTVVNFKEFIELDKKYPFSE
                     IQLSWDGFSDKNRVDTCGNSISKTVYDNIQYAISQGTKFDVKCVIGNENIQIFDEIHE
                     TFVEWKKKYNVNGEFVLAHRPYYAPEYLELFKEKYKKTFTLERMYMEHMNRIIAILQD
                     DDNFGSCDVGKYKVITPYGEESYCTALSQEETEFDKDILQAPCTSPDCKECKYKCICD
                     GGCRYERYAQFGDKWRENHLDATCQMSEIIYTTIREWIDSLDDDDYEKLLAYVRSYKD
                     HLERYHQEVTQE*"
                     /db_xref="UniRef100_I9NL16"
                     /db_xref="pft:JBW_03669"
                     /db_xref="I9NL16_9FIRM"
     gene            246364..247611
                     /locus_tag="pre3_saliva_scaffold_5_prodigal-single_213"
     CDS             246364..247611
                     /product="hypothetical protein"
                     /codon_start=1
                     /transl_table=11
                     /translation="MIDFLPERIYNAIKEDQEYENILMYRENEFRKLLTFKDFCLYDN
                     VFIKNKTKWEYFTGTLQSLVKKYCPEYLTELDIAVSPKKTRADYLNIYYNDTKIDLET
                     KLFTLSRIADMSKYKDDFFNYLGMYCNLYESIAKSDTEAYSAIIHYTYIQYATLVYAK
                     TLPKDAQCIFKIKKYLDTLRFGYGNLSVDALNVIYINTFVQCITLVLEEIDNDMLVKE
                     MLDDVKLPDSLFEVQYGNYGITKLALWYKLFEVNFSVRDFAKCKELFNKMVELVDGNL
                     REPQLLFRGLYVYNQNNIPYFYGILRFICRMIGAYDPTITLQNLSEEDKQFISIYDWD
                     SSDLLISDKLTSEIFYNYALRTNLWFYNSAPVLKAYKYYVYEQAGLPLPDEDKIVKPL
                     DDFLSSFLDDEPAEEVDPNAVEK*"
     gene            247611..248789
                     /locus_tag="pre3_saliva_scaffold_5_prodigal-single_214"
     CDS             247611..248789
                     /product="Uncharacterized protein n=1 Tax=Pelosinus
                     fermentans JBW45 RepID=I9NKP8_9FIRM"
                     /codon_start=1
                     /transl_table=11
                     /translation="MYDRIDAITFKISEYCNLDCVYCFQKYDTKTRYDGFTDFDQLVK
                     FLRKMPLGDTLEFKVTGGESSLHCDKIRSAYRKLKKLERYKNVNVEFTTISNGTNIDG
                     LIGLWDDGILNPWGCKISWDGVFSASKSRKVKNNSYDDEYFKDIIRKLGKSDYRDKIL
                     VRTALTPDTVDELYQAYRFTVDNGCTKWEYYLLSDCDEYKDPKFIERLRPQLYHIYND
                     SKEFPESIVANLDAMAYVHTDLSHSTKMRCVSCRHLGHFLHIDIHGNIYPCGYFSDDS
                     YYDDQTLSIGDIYSGLDKNALENFCEEYNNLPMCSIQDGCECLHCFECPAISHLYYNN
                     MQYKLGQQCKIRHLELDLYKELFSDYTFDMSRIQRNFNVYNELEYHKCGLCESLPFKE
                     *"
                     /db_xref="UniRef100_I9NKP8"
                     /db_xref="pft:JBW_03671"
                     /db_xref="I9NKP8_9FIRM"
     gene            248815..248967
                     /locus_tag="pre3_saliva_scaffold_5_prodigal-single_215"
     CDS             248815..248967
                     /product="hypothetical protein"
                     /codon_start=1
                     /transl_table=11
                     /translation="MTKLDRELRRAVIKGKVLSMVKTIVMNPKFLKAVPKILSFIFRR
                     LQKRFL*"
     gene            249062..250492
                     /locus_tag="pre3_saliva_scaffold_5_prodigal-single_216"
     CDS             249062..250492
                     /product="hypothetical protein"
                     /codon_start=1
                     /transl_table=11
                     /translation="MAKLHNTSVTGDINASGRIFANGKAVAPLEHTHALDQITGLNTA
                     IDTKLRNATVATAENSNKLNGQAADQYALKSDLTALGEQLNQIQYSITKVFKCPRHTS
                     SVYDNNVVKVTLSEAVRSKDNIKIIVEDDTYVMTVTNLTNSLSSKIVVKNKLNVDQIL
                     NYSTTNPVIYHVSNNTAIFAGVGINDNMVSVTLQSAEPITANDFTPAQREPSLNLSTL
                     SNKKTISIMEMIPYIADKCVPVTGRGYLYTLPKRNPLYNRLDLFLDPNGPGVYVYDFD
                     NEIVIGIRGGNITYYYNSSTRTPKVATHNTNSAYIDMTTISDNIAIYGAGVAMYSSSG
                     IPSFANVKMLPASVSFVDEDTTLSFRQALNLLGRGVTINGNTYDMLSNIDLNSTQTFP
                     ATTINDQSIIIGGNSTITARANGGNADTVGGLSPNSFITTDNLAYRYFSKVAVYDNNN
                     HLIHPDGTEEWIEYQRPEADDGFDHL*"
     gene            250505..254278
                     /locus_tag="pre3_saliva_scaffold_5_prodigal-single_217"
     CDS             250505..254278
                     /product="hypothetical protein"
                     /codon_start=1
                     /transl_table=11
                     /translation="MAKIPDIKYVVRGNRREEITLYTTKEEAGDMCKAFKLPDGTKAY
                     AAIGEITSKLATNKRFKIKGKEYAALREAEAKKDKIRKAYIFKAGSHRFKVPYWAKKV
                     HYTICGGGSGIISTNAPILDLIDQDGFEETSHIVFPINKRNFSMTIPNAGYYIAGGNT
                     SISVLTETTDEFGSSWNTDDTRSDYTESFRNYDKYEHWFKATDIGVTNSKNIGVYQAY
                     DPPYQFFADSPKVDSTVTRKKVFIAPTMINPDVDSNFTYDDIVSSINSNVPWPPGWEP
                     EAEYKTISGTDKVKWTVYNKGFKALYNVCPSNDMVKIKDINRFIDKTLAKYKVNLVDK
                     DVYHDEDNSLMVNTFINQAYIYNTYKSFRSLYSSGVAVHSSSANAPTKNDPLVKSTYD
                     AALSAYNAKPEELKNRYDNVTYYMRKQFLDGTIFDYDYMMQLKSDGNLDSMINSTILS
                     NMDLVDGTYDFATGSYITKKLSETRLGAREVVFDIMCQDNQNRQLSVKYGGSLLLGWD
                     KYFDDAYCYDIEDIDIYKAEEFTKIFNPLSGNLAMAPFPGQEKTGTWNVSGNEMIEIE
                     VGKHGMLYTEDMGFKLNKYFHDREADGICILEFEGDFEDVNGIDDYVKEKRTTFTPDQ
                     YNQMITLDPLVRDAYNKMISIPNNFSGDIDMSSQDVFASNKSAKAGYINSLKFVDGMV
                     DGTDVNLYVSSRVHRLQNIPLASKYTFNIFGYDIGPSGSTPIFHQSLGAYNNLKMTIA
                     EDLISNLTEYNGRASDVYQSIVPLRNYYADKERTFIFKNASTINYTFRYGNIDGCYTP
                     RVKLDYSKALDVNGALIFTTTKGIDYRWYVSLGLYINPSTAKNININERLSVGYPNES
                     AFKNKKIKIFKPWVTYDQSKAYIKYEVPKDYTIKSLIGIIPLLDKSIDNISVDISNIK
                     DEPFTISPIVNSNSGKIPNIQIIDNSGITERKFDGVFTYATKNYLGNVTITPSTMAQF
                     AMGSSADLSSVTLKTSGIKDFTSAFNEFRGKHPKNIDLSSGTNFSSLFYNTDLDTIDI
                     NKFVDSKFVATKAYNDALYFGSMFTSFTGRDISFDVWGFLVKKVKMLELLRSYLSVNM
                     YGMLNYVRSIPFFSMYEIYMAISDERFFKLSLRRNYNSNVNGIASQATFKELEVPILN
                     NIINDDFYNKFSLNTIGTYGVGKLVFRQPADQTIASLDILKESIASAGYCNNLINFSK
                     STNNTYKLPNTIVVRLLRSKTSIPENAASIETIKTFLNERYTTPKESISVIFE*"
     gene            254412..254750
                     /locus_tag="pre3_saliva_scaffold_5_prodigal-single_218"
     CDS             254412..254750
                     /product="hypothetical protein"
                     /codon_start=1
                     /transl_table=11
                     /translation="MYYIMQQMGWVVNLKEVTNPAYMKAYDQVFIGEDVAEHYLNMAA
                     KTNEEISAIVNSIKNQDLKDKVADTLNQIRLMFPGAVITTINTFYDDKVCVIIYDFMT
                     RVSVVDKITQ*"
     gene            254761..255099
                     /locus_tag="pre3_saliva_scaffold_5_prodigal-single_219"
     CDS             254761..255099
                     /product="hypothetical protein"
                     /codon_start=1
                     /transl_table=11
                     /translation="MAPLYNVTISLYVYDPDIPGSEREYLHEYISWYKTFDEANRILE
                     EAVRSSIEELKYEEVDYDLATDLILSDRKKTVYRKHPTKFIRTVAIVHGNKMYVWDIY
                     KARKCTTDFN*"
     gene            255114..255413
                     /locus_tag="pre3_saliva_scaffold_5_prodigal-single_220"
     CDS             255114..255413
                     /product="hypothetical protein"
                     /codon_start=1
                     /transl_table=11
                     /translation="MQRFKVVADTYFFDHEDGLLEQRPLRESHELSDLDDADYAIQFE
                     KDELAEIYGEEIFPNPDPELQEKILELLERIEEMDKPNSTEYVGTDRLVHFYLAF*"
     gene            255426..255773
                     /locus_tag="pre3_saliva_scaffold_5_prodigal-single_221"
     CDS             255426..255773
                     /product="hypothetical protein"
                     /codon_start=1
                     /transl_table=11
                     /translation="MSELYNVVKEVFAYDPSTQGIDGYVTMEFIGFHLSLEEAEHLLG
                     TASRASIENYSANYIDVEPEVTKVLTERKEELEKEYANDCGTLPHHEFYIQGNRLHHW
                     YISKSNKTSADIN*"
     gene            255785..256117
                     /locus_tag="pre3_saliva_scaffold_5_prodigal-single_222"
     CDS             255785..256117
                     /product="hypothetical protein"
                     /codon_start=1
                     /transl_table=11
                     /translation="MAEKYLVVKNTFEYDYDEKEITTDDAITDISNKIVNFDDGKAII
                     RKEYQDMYEKTELADVAETEEDTIRIEQMDELEDILRNDDSPGSFVFRGKDTIYHWCL
                     FELEEDEE*"
     gene            256218..256535
                     /locus_tag="pre3_saliva_scaffold_5_prodigal-single_223"
     CDS             256218..256535
                     /product="hypothetical protein"
                     /codon_start=1
                     /transl_table=11
                     /translation="MEVQYAVLKEVYEYNPESKQFEPVSSSNPVVATVDTMEEAIDYI
                     EANAKPARLVTLGIETTDDHEQFLGTMLEHKFNNEANSKAVHSSNRVVHWFIKPSVEG
                     LGE*"
     gene            256540..256911
                     /locus_tag="pre3_saliva_scaffold_5_prodigal-single_224"
     CDS             256540..256911
                     /product="hypothetical protein"
                     /codon_start=1
                     /transl_table=11
                     /translation="MNTKYIIVTKELRYSRIRIGVAVKHCSIIRYEPICYSDKELAIE
                     ELAKLDIGDLTAEELLPKIAQIRKFLKDNDKEMLDLFNEAMRDPKNPEINTSKLQSVA
                     IDRVTGELVIRWSELAEVFEK*"
ORIGIN      
        1 TGTATTAGCT AAACACATTC CTTAGTATAT TATGCAAATT TACAGTCTAG CTAATTTAAA
       61 CCCAAGGAGG GATATAAATC CTATAATACG TTAAAAAAAT ATTTTAATTT TAAGTGCACA
      121 TGGTATAGTA TTGACGGTAC TATGCCACAT TTTTTCTTAT CTTATAAGGT AAAGGAGACT
      181 ATTCAAATGA AAAAGGAAAT TTTATTAACA GCTGCAATTT TAGGTACTTT AGCATCCAGT
      241 TCTGCATTCG CAATGGGTTC TAATATTGGT TACAATAACG TATCTAATGG TGAATATGGT
      301 TTTGTGCTAG GCAGTAATAA TACTGCTGAA ACAGCAGCTA CAAGTAGCTT AACATTCGGT
      361 GATGGTAACA CCGTTAAACA AGCAAACTCT ATGGCCTTTG GCCAAGGTAA CTTATCCGAC
      421 GGCGAAAATA GTTTCGTCGG CGGTGATAAA GCTAAAGCTG TAGGTCGCGA TACATTTGCG
      481 TTCGGCTCTT CTGCAGAAGC TCTAACTGAG TATACCATTG CCATTGGTTC TCAAGCTAGA
      541 ACTATTGGCT ATAACACTTT GGCTATTGGT AATGGTGCTA CAGTATCTGG TCCATCCTCT
      601 ATTGCTATTG GTAGAACAAA CAATGTTACA GGTGAAAATT CTGTAGCTAT TGGTGCTAAT
      661 AATGGCACTA TTAAAGGTGA ACAGGCTGTA GTAGTTGGTT ATAATAATAA AATGACTACT
      721 GCTGATCAAG AACAATTGAT CTTTGGCTCT AATTCTGTCA CTAGTGGCCA AGGTTCTATC
      781 GTTGTAGGTA CTCATGGTCA AGCTACTGCT GTTGATACTG TTGCATTAGG TAATAATACT
      841 GTTGCGGACG TTCAAAATGG CGTCGCAATC GGCACAAATT CTGTTACAGA ATCAGCTGTT
      901 GGCACATCCA ATATTAAGGA TAATACAACA GACATCCGTT TCAGCAATTC TACTTATGCA
      961 GGTTCCACAC CAGACTCTGT TGTAAGCTTC GGTACTAATG GCCGTGCTGG TGCTGGTGGC
     1021 GTAACTAGCT ATACACGTCA GTTACAAAAT GTAGCAGCAG GTCGTGTATC TTCCACATCT
     1081 ACAGATGCTA TTAATGGTAG TCAATTGTAC GATGTTGCTC TTGAAGCACA AAAGTACAAT
     1141 ACTATGGCTG ATGGATCCAA TACTACAGTA GTAGCTACTG ATAACGCTTA CGGACGAAAA
     1201 GAATTCAAAG TAAACGTTAA TAAAGATTTA GTAGATATGA ACTCTGCAGC ATTTGGTAAG
     1261 AATACAGATG ACAAACACAC AGTAGTCAAT ACTGATGGTA CTATTGTATT TGATGGTGAT
     1321 AAAGACACTA AATACGGTGC TAATGGTTTA ACTATCGAAG ACCGTAATAA TTTGGATACA
     1381 GCATCCTATA ATATTAATGG TATGACAGCT TCTGATGATA ATGGTACAGT AAGCTTCACT
     1441 ACAACTAATA TTGATGCTGG CAATAACCAA ATTCACAACG TTAAAGCTGG TACAGCTGGT
     1501 ACTGATGCAG TTAACGTTGA CCAAATGAAT AAAGCTATCG AAGCCAATAA AGCAGTTGAA
     1561 TCTGTTGTTG CTGACAATCA AGTCGACAAT ATTGCGGCAG TTCGTGTAAC AAATGGCAAA
     1621 TCCACTGGTG ATGCAAATGC ACAATACGGT GTTTATGTAT CCCGTTCTAC TGTGGATGCT
     1681 ATTGCTAAGG CTTCTAACCG TTTTGCAGGA GACGACGTTA TCAATGTTAC TCGTTGGGAT
     1741 GCTCCTGCTA ATGTAGCAGA TCTTACTACA TTCAAATACA ACGGTGAAAA GGCTGCTACT
     1801 AAAACTCCAT TGACTTACAA AGCTAATGGT AAAGACGCTA AACAAGTTAT GCTTGCTGAT
     1861 GGCTTAGACT TCACTAATGG TAAAAACACT ACAGCTACTA CAGATGCTAA TGGTGTAGTT
     1921 AAATACTCTG TGAATGATAA CTTGAATGGT ATGAAATCCG TTAACTTCGA TGGTGGTACT
     1981 ACAGTGAACA ATGATGGCTT AACTATTAAC AATGGCCCAT CTGTAACTAA AGATGGTATT
     2041 GATGCTGGTA ATAAAACTAT TACTAACGTA GCTCCTGGTC GTGTAGAAGC GGGTTCTACT
     2101 GATGCAATTA ACGGTAGCCA ATTGAATGAC GCAGCTCAAC GTATTAGCAA CCGTTATGAT
     2161 GCAGCTATTG CTAATAACCA ACGTGAAATC AGTAAAGTAG GTGCTCGTGC AGCAGCTATG
     2221 GCTAACTTAC ATTACCAAGA CTTCAATGCT GATGATAAAT GGAGCTTCGC AGCTGGTTAT
     2281 GGCCACTATA AAGGTCAAAA TGCTGGTGCA TTAGGTGTAG CATATCAACC AAATGAAAAC
     2341 ACTATGATTA GTGTATCTTC CACTATTGGT AAAGATGCTA TGATTGGTGC TGGTGTATCC
     2401 ATGAAATTTG GTAAATCTTC CAAAATGAAT GCTAATAAAC AAGTAGCAAT GGCTAAAGAA
     2461 ATCGAAGAAC TTCGTGCAAT CGTTGCAGCT CAAAATGCTA AGATTGATGC ATTAGTTGAT
     2521 CATGCTATGG GTAAAAACGA AGCCATTACT GATGTAGTAT TCCCAGATGT ACCTGAAAAT
     2581 CATTGGGCTT ACAACATGGT TCAAGACCTT GCTTACAAAG GTATTGTAGT TGGTTATCCA
     2641 GATGGCACAT TCTCTGGTGA TCGTACTTTA ACTCGCTATG AATTCGCAGT AGCTTTAGAC
     2701 CGTGCAATCT CTGCTGGTTA CATGAACCCA GAATTAGGTC GTGCTATTAA AGAATTTAAA
     2761 GTTGAATTAG ACCAAGTACA AAATGGTATG CGTTTCCGTG TAGACCGTGT ATCTGGTAAA
     2821 GATGGTGCTA CTGATAAAGT TGAACGTGTA CGTGTTAATA AAGACAATAC TCGTGACAAC
     2881 TATGGCACTA TTGTAAAATA ATATCCAATA TAAGAAAAGA AGTTCTACAA GGGTCAATGA
     2941 CCCTTGTAGA CTATTTTCTT TTTTTATAAT CGTAAAACTC TTTTTTTGAT TGTATACTAT
     3001 AATGGTAATA TGATGGTTAT ATTATTTAGT TTAAGCCTAA TAGGCAGAAA GGAATATCAT
     3061 CATGGAAAAA ACATACATTG CCGAATTCGA AGCATTCAAA GGGTTTGTAG ATTATCATAT
     3121 TAAACCAGCA AGCTGGGCTC ACACTGAACG TGAGCAATGG TGGTTTACGT TCCCTAACGG
     3181 ATTAAGCGCA TCAGTAGTAC GTGGTAGCAC AACGTATGGT GGCAGACAAG GTTTATTCGA
     3241 ATTTGCCATA ATGCTATTTG ATAGCTGTTA CGGCGGAACC CCAATATCCC CAGACGGTGT
     3301 TGTAGGTTAT TTAACAGAAG AGGAGGTGTT AAAATTATTA GACAGAACGT CTAAATTGGT
     3361 AGATGACCCA AACGGGTTTG GGTTTATCGA TCCAGAATAA AAGAAGAAGT TCTACAAGGG
     3421 TCAATGACCC TTGTAGACTA TTTTCTTTTT TTTTGTAAAC TTAAAGAATT GAGTTGTATA
     3481 TTATAATTGT AGTTAGTGGT TAGGTCTAAT CTATAAAGGG GGTTAAAATG CTAACTAAGA
     3541 TTAAAGCTAT TATAATTATA ATAGCAACTT TGCAAAATGT TGTATTTGGG TTTACCAGCC
     3601 CCACAATACA AATTTACTTT ATGTCTCTAG TAAGTGCTAG TACTTTAAGT ATGGCAAACT
     3661 TACTAGATGC AGGTTTTGCT GGTACAATTA ATAGTTTCCT AAGCAAGAGC TCATTTAGGA
     3721 AGCTGTTCAA AAAGTATGCC CCTATAGTGG GGTTACTTGA TGCGGTAATA TATGCTATTA
     3781 TCGTTCTATG CTCTGTCGAT GACCCAACTA TAAGGTTTAT CGGCATAGCT ATCTCCAATG
     3841 GTACTCTTGC TGCTATCTGG GGAGTTATGT TATTGGATAG TATTAATAAT GCTATCCATG
     3901 GTGATGACCT AACCTCGTTC AATAGTCTGA ATAAGTCTTG TTGTTTATTC GGTTCTCTAT
     3961 TGGGTGGTGG TATAGGCTTC ATCATAGGTA ATGGATTGGA CATCAATACT GCTATTATAC
     4021 TACAAGCAGT AATAGTAGCA ATCAATTCAT TAGCTGAGTT GTACGCATTC TACAAATTAG
     4081 ACAAAATTGA AGAATCGTAA AACTCAACCT TTATAGTTGT ATACTATAAT GGTAATAGTA
     4141 ATGGTTATAT TATATCAGAA AGGAGATGAG AAATATGATC GTACTAGATT TGCTATGCTG
     4201 GGCAGGTTAT GCTGTCGGCA TTCTTCGAGA CTAATTAGTT TCAAGGACCT CTAGGGGTTA
     4261 GAGTGATAGA TACAATATGT ATCTTGATCT TTAACTTCTA GGGGTCCTTG ATCATTAGTC
     4321 ATTTTTTCTT TTGCGAATTT CTATGATACT GGACAAGGTT TAGGAGGTGA TATATGAAAG
     4381 AAAACCAAAT AGTATTTTAG AATTCTATAG TGTATTTTAT TTTAGGAGGA CTATCGTGAA
     4441 AATTATAGAC GATGTCAAGA GGGACTTACG GTTCCTCATC GAATCAAAAC TAAATAAAGA
     4501 AAAGGCAGTA CAAACTGTCG CTAAACTATA TGAGAAAGAG CACTTAAATA CAGACTCTAT
     4561 CTCATTATGG TATGATCAAG TACGTAGAGA TATTCCAAGC TACGTACGTC ATACAGAAGA
     4621 ACAAGAACCC AAACTATGTG ATATTAAGAA GTCAATAGTT GGTGGTAAAA CTATTAAGGG
     4681 TACTATCATC ACCCATGGCA GTAAGAGTAA AAAGAAAAGC CATAAAGATG GCACACCATA
     4741 CTACAAAAAA GGAGGTGATA GAAGATGGCA CAATATCGTA GTAGGTGGCA CTATGATATT
     4801 AGCAAGACGT AATATTAAGT CTGCTAAAGC ATCTATAGCT GCATCATATA AGTTCATGGA
     4861 GCTTATAGAC AATAATGAGC CTAATCCGGA AAAGGCTATT ATTGATATTG TCAATAAAGA
     4921 CTATCGTCAA GAGTATACTT TAGATAATAA GAATGATATT CTTACTAAGT TTGCTAGTGA
     4981 CTATATTGAT AATAAGGCTG CATTCTTAAT CATGCCTAAG ATTGGTAAAG AAATTGCCGA
     5041 AGGGCGTGAG ATTGAACGTG TGGCTCGTAA GTACGGTACT ACAAAAGAAG ACATCTATGA
     5101 TATGGTAAAG AAGCATAGCT TCGTATTCTT TGTCTTCTAT GATATGGGTG CTTTAACTTT
     5161 CTTGGAAGGG ATGGGTGATT ATGGAAAAAC CGATCATTAT TCCAAGTAAT TATAGCTATA
     5221 AGCAAATAGC AGACTTTGCT TATATAGCGG AATCCTTAGG TGGGTTTGAC TTTATGTCTA
     5281 GAGACAATAA ATCTAAATGG AGTCTAAACC AACTATGTCC TAATAGTACA CAGTTACAGA
     5341 TCAAATATAA TAACTTTGAA AACTATCTAG AAAACCTAGG TATTACACTA GAGAAGTTTA
     5401 AGAAGTTAGA TATAAAGAGA TACTTTAGCT TAAGAAAAGC TGGTGTTATG CGACACTCTA
     5461 GTTATCTAGC TAATGTATTC TTTAGGTTCT ATAATCCTAA GTTAACTGAG AAACTATATG
     5521 AGTACTATGA GACGTTTCAA GTTAACGGGT TAACTAAACC TGGTGTTAAG ACATTCTTTA
     5581 ACTATAGCGA TACTCAGATT AAAGCTATCG AAAGAGCTTA TGGGTTTGGT AAGCATACTA
     5641 AGATACTCTC CAATATCGAG TATGATAAAG AGTACTCTTT TAAAGAATCG TCTGCGACTT
     5701 ATATACTATT CACAAGATTC TCTAATATTA GAAATGAGTT CTTCCAACAC GATAACTTAA
     5761 ATATCGAAGC ATCTATACAG CTTACTGGTA AATTAATGCT ATTAGTTATC GATAGAAAGG
     5821 AAGATATGCT ATATAGTGAA TTCTTAAAAG CTAATAGTAT CGAGGATGCG TCATCAGAAA
     5881 TTAGATATAA GTCCTTAATT GTATTCTATA AAAGATATCG TAGTCTAATC TCACGTTACA
     5941 GAGAAATTGT GGATGACTTG AACGGTGATA GTGATTGGAA GCATATCTTT TATAAATATG
     6001 ATTTAGAAAG CTATGGGTTA GAATCCAAAG AAAAATTTAT TGATTGGTTA GATAGAATGG
     6061 TTCCAATCAA AGCGTTAGTT AAACCAGACA AAGGGGCAAT ATAAAATGAA AGAAAATATC
     6121 TTGAAAGACC ATGCTAATGG TATGGTATTA GCAGACATCG CTAAGAAATA CAAAATCAGT
     6181 GCTGAAGAGT TAGTAGATAT CATTATCGAA AGTGGTAGTG AAGAAATTAC TACAGCAATC
     6241 TCTGGTGTAG ATTTTGACAC TTCAGATAAC ACTGAAGTAC TAGATGACGT TATCCCAGAT
     6301 GAGCCTGTAT TAGATGTAGT TGACCCAGAA GAAGATGACG GTTATGATCC TATAACTGAA
     6361 GATCTTATCT TTATGGATTT ACTTATTTAT GGTATGTCTT TAGATGATGT ATGCAAGAAG
     6421 CATAATGTAA CTAAAGCTGA TGTAGGTGTA ATCTTAGAAG GGATTTATGG TAATCTTTCT
     6481 GATAACCAAA TCCCAATGGA TGACATCAAA GAAGCAATAA AAAGAATATG TGCAGAGGTG
     6541 TATCTTGCAC GTTTTAACTA GGAGGAGTTA GTATGGAAGA ACGTAAGCTA AATATGAATA
     6601 TTCGGCTCCA CCATTCGCCA AACGAATCGT GGAAAACGAC AATGGAAATT TTAGACCTAG
     6661 ATAAACTTCG TATAGAAGGT ATATCTAAGG GGAGGGACTT TATCATTTCT GAACCACAGA
     6721 CGGTAAAGAA AGATTTGAAG TCTGATTCTT CCATATTCTC TTCAAAATAC GGGGCATCTA
     6781 TATCTGATGA TAAAGATGCT TACAAAGATC GTTATCGTTG TGAGTGTGGT CACTATACTG
     6841 GTAGACTGTA TAATAACGAA ATCTGTCCAT ACTGTAATAC TAAAGTTAAG TATGTAGATG
     6901 ACGATCTTAA TATTACTGGG TGGGTTGTAT TACAAGAGCA TGTAATCATC CACCCTAACT
     6961 TATTTAAGAA CCTAGAGAAG CTAATCACTC CTGCAGTTCT TAAAGACATC TTGACTCTAG
     7021 ATGTAGAGCT AGATGAAAAC GGCTTTGAAG TAACTCGTAA AGCTGATGAG AAAGCCAGAA
     7081 AAGAATCTGG TGAATATCAT GGTATTGGTA TGATCGAGTT CTGTAAGAGA ATAGATGAAA
     7141 TCATGGAATA CTTTGCACGT AAGAATAAGT CTAAGAAAGA TAAGATAGCT AACTATGAAT
     7201 TGCTATTAAA GTATAGAGAC AGATTGCTTA CACATTCTAT TCCAGTGTAT TCCCTATTCC
     7261 TACGTATGGT TAATCTCCAA GGTGATAAGT TCTCCTTCAA AGGAGCTAAT GCCATCTATA
     7321 ATAATATTGC TAAATATGCC GCATTGGTAA ATAGCAATAG AACTCTCATC CAATCTAGAG
     7381 AGCAGTTCAA AGACGAAGCT CTATTGAATA TCCAGTATCT ATATGCTGGT TCTAGTGATT
     7441 CACTATACGA TTCTGTAATC GAAGAATTAG CACATAAGAA AGGTGCTATT CAATCTGCAC
     7501 TAGCAGGACG ATATAACTTT ACAGGTCGTA ATGTAATCAT TCCAGATGCT ACATTACGTA
     7561 TTGATGAGAT TAAGCTTCCA TATAACTCAT TACTAGTTCT ATTGGAACAG ACTATCATCA
     7621 ATATCCTAGC TAGGTCTTAT AATATCACTT ATAGTGATGC ACATAAGAAA TGGTGGAAAG
     7681 CCCAAACTTA TGTAGACCCA GTTATCTTAG ATATCATCAA AGGTATCATT AAGTCTTACC
     7741 CTAGAGGCAT TCCATTCATC ATCAATCGTA ACCCGACTAT CAACTATGGC TCTGTGTTAC
     7801 AAATGTATTG TATTGATGTA TTGGTAGACA GTTTCACTAT GCGAGTTCCA TTACAGGTAT
     7861 TACCAGGAAT GGGTGCAGAC TTTGACGGTG ACTGTTTGAA TATCACTTAT CTCATCAATA
     7921 AGGAATTCGT AGCTAGATGT GAAGAGTCTT TGAACCCTAG AAATACAATG ATGATTTCTA
     7981 AGAACAATGG GCGATTCAAC TCATTCATGA ACTACTTCAA AGATACTATT GTAAACTTGA
     8041 ATAGTTTTTG TAATCTAGGT TTCGACACTT ATACTAAAGA TGAGATTGAA GATATCAAAG
     8101 CTCTTATGGG AGGAAAGTAA TGTATTCTGG TAACAATTAC TTTGCAGCTA GATCCGAAGT
     8161 ATTACAACTA GGTGAGGCTG TAGTAGTAAA ATCTGAACTA CACGATATTG ATATTCCATG
     8221 TCGTGTAGCT TTAATCGAAC CGAATGATCC AATGCAAGGT TATAATACAT ATTACCTTGT
     8281 ATCTGATTAT TCTGATCTAA ACGATAAGTT TGATCCACGT ATTGGAGACT TCCACTGTGT
     8341 GATCATTGAT AAATAAGGAG GTTATCATTA TGGGCGGTAC AACTTGTGGC GGTTTCTAAA
     8401 TGATTGATAG ATGTATTGGG GTAGTCTTAG GGCTACCCCA AACATTTATA TAATTTTTTG
     8461 TCATTAAGGA GGTATTATGG CTAAGAAACC TTTTTATGAG TACCGTATAG TCACTCCAGT
     8521 AGGCCCAGAT AATGATGGTA ATGTACCTCT GATTGAGCTT GATATAAAAC GTGATGATGA
     8581 TCCTGGTATT CATACTATAT CTGAAATAAA GAAAGATAGA GAACAGCTAC CTAGATCTGA
     8641 TAAAGATAAA CCTATGACTA CTGATGATGT GAAAGTAGTC CCAGGTAAAG ACTTTGAAGT
     8701 GGTAAATAGA GATTTGCTAT CTAAGATATA TGCAGATCCT GATAAGTTCG TTCCAATTGA
     8761 TATTGTAGAG CGAATGGAAA AGAAGATATA TCGTAATCTT TGTGTACCAT CTCATGTACA
     8821 CGCATACTCT GTATGTGTAG AGTTCTTTAA GAACTATATC TTATCACAAT TCAGCGCATC
     8881 ATTCTTTAAG ACAGTCTACA TTGAAGGGAA ACATCTCTTT GATGATTGGG CTAAGCTTAA
     8941 TATCAATGAT TTGATTAAAC GTGGTAAACC AGCTATTGCT ATTATCCCTC AGTTAGATAC
     9001 GGACTATAAC CGTGAGGGTA TAGATGCCAA TAACTATGAC TTAACGTACT ATGCTAGAAC
     9061 GTTTAACTAT AGAGATACAT TCTTTAAAGA TAGAGAACGT GATAAGTATA TTGCTATAGC
     9121 ATTTGAGCAA ATGCTTATGA ATTTCCAAGT ACGTATTAAA GTCAATACTA AGGCTAAGCA
     9181 AATAGATATT ATGAAATATC TTAAGATGGC TCTTAAAGTC GGTGCTACAT CTGGTAAGTA
     9241 TCTTGATATG GATATCCATG TACCACAAGA GATGCTACTA GCATTAGCTC AAGATGTAGG
     9301 ATTTGACGTA GATCTAGAGA AGAAAGAAAT CAAAGATCCA TTCAAATTCC TAGTATACTT
     9361 GAATAGTAAG TCTGAAGTAC CATTCATCTA TAAGCTTAGA GCTATTAATG GTAAAAATGA
     9421 GTTCTTCATT AGAGCTAAAG CTATGTATAC TCATATAGCT ACACCAGATA TCAATATAGA
     9481 TGATGGTGAG CGTCAAGGAC AAGTAAGCTC TAACTACTTT ATTGAGTTTA CTACAACTGT
     9541 AAGAATGCCA GCACCTAAGA TTTATTGCTA CTTTACTGCT AAGCATACTA ATCTTATTGA
     9601 GTTTACAGAT AAAGCTGGTA ATATCAAATC CTATGTAGCT AACTTTGCTA ATGTACCAAC
     9661 ACTAAATGAA CGTGGTTGGG AACAATTCTT TACATTAGAC TATGAAGATG AGAAAGACAA
     9721 GATCTTGGCT ATCAATATTA ACGATATCTT TGATGGTGAC CCATATATAA ATAAATTAAT
     9781 AAAGTATTGC AAGTCTAAGT TTATTAGTCC ATCTGCCTTT ATTGACTTCA AGATCGTCAA
     9841 TAATAATAGA ATAGTTGATA TAGACGTCAA CTGGACAGAT ATGGTTATCA ATACTATTAA
     9901 ACCTGTAGAC TTTGAATATT CAGAGATAGT CGTTTATACT GATAAAGCAT ATATGAATTC
     9961 TCAGCTCCTA GCTATGGAAC AAGATTCTTC ATATCGTGTA GTATATAATA AAGAACCAGA
    10021 ATCACAAAAC TTCCCTATAC ATGATAATAG CAAATAAAGT ACTCCTGGAT GGGCAAATCG
    10081 CTCATCCAGG GTATTTTTTA GTTGTATATT ATAAGTATGA GTGTATCCAT ATAGGGAAAC
    10141 GTTTAAAATG CGTTACATGG ATTCACATGG TTCTTAATTA TATTGAATTT AAGCAGAATA
    10201 GGAGACACAA AATGAAAGAA TTAATTACTT TTAAGGATTC AGATTACAAA CTTTATAGGG
    10261 AATTGAAGTT ACAATATTTG AATACTAGAA TTCCATCTAA AGCGTATAAT GCAACTAAGT
    10321 TTAAACTCAC TTCAAATCAG AAAGGACGTA TATATCAACA CTGGACTAGA TATGAGAATA
    10381 TCATTAATGC ATCATCCGAT GCTGATAGAT TTATCGTTAG AGAGAAAGAG TTTAAGAATA
    10441 TGCCTATAGT GGATTTGAAT AATAGACTAT TCACTAAAGC TGCTATATCT CTTAGACGTA
    10501 TACTAACTAA TCCATTTATA TTAATGCTAA GACCTAAAAT CAAAGCAGAA TATGAGACTT
    10561 GGGTAAATGG TATAGTTAGA GAGTATGGAT TGCAACCAGA GAATATCAAG CATATTCCTA
    10621 TCCGTGGTAG ACGTAAAGGT CTATTCAAAC TATATATCCA CCCAGACTAT AGCAAATTCT
    10681 CTAGAGCTTA TAATGTAGAG AAATCTATTG AAGTATTATA TAGAACTGCT GTAGCTATGG
    10741 ATGAAGGCAA GATCACTGAT GCAGTATCTA TGAGAGAGGT AGTTTGTAAT ATCTGTAGAC
    10801 GTATGGGATA TGTGCCATCA TTCCAAACTG GTACTATAGT TAAGCTATAC AATTCTATGA
    10861 AACTATATTA CAAGTTCTAC TTAGAATATA AGGGTATTGC TGATGATCTA TATAAAGGTA
    10921 AACCATTCTC TGTGATGAAT AAGAAGTATA AGTTCACTAA CTATGGTATC TATAATATTA
    10981 AAGAGCTATA TGCTAAGATT ACTATCAATA TGTCTATCAT AGCTTTATAT ATACGCACTA
    11041 AGGATACTAT TATTAGTAGA CTATTCAATA TCAACTATAA AGGATATATG AGCTAAAAGA
    11101 AATACCCCAT ATAGGCAATG CCTATATGGG GTATATTTTT TTTTGTAAGA GTTCATAATT
    11161 ATGATTATAT ACTATTATTG TGTATGGTAG ATATGGCTAT TGCGAGTAAC CATATCTAAA
    11221 TATACCCATA CACTTGTAGA CCGCATAAGT CTACAAGCCA TAAGGAGGTG AGCCCTATGG
    11281 CGAACCATGG TTGCATAGGT AACTATGCTA ATCAACTAGC AGAAAGATCT GCCAATCTAG
    11341 ATTGGCAGAT TAATACTGCT ATAGGCTTAG TAGCTGACAG GTATGCTGAT ATTAATAATG
    11401 TCACACACCA CGAGGCTATC ATAGCCTACA GGTTCCTTAA ATCCCAAGGA ATCAACCCAC
    11461 CTATAACTGA AAATCACTTA TAGTTGGGTA TTGATTAATA CGGGGAGTAT ATAGCTTCCC
    11521 GTATTAATCA TTTGTTTATA GCTGTTTTAT TTTTTACAAA CTTTCGAAGA TTACAGGATC
    11581 TTTGAACCCT ACAAATGCTT TAGGATTTCT AGCTTGCATA AAGTCAGCTT TACGTAAGAA
    11641 GTTCAAAGTA AGATTGAATC CTTCAAAGAT ATTACGTACT GTAGTATTAC CAGTAGAAGC
    11701 TTGTGTAATA TTAGCTACAC GTTCAACTTC TAAACCTGTA CTATTATTAG CAGTAACTAT
    11761 ATTTACACTA GAAGATAGGT ACTCATTACT CCATGGACCC ATTACTTGGT AACGGCTATT
    11821 AGTAAAGTGT ACAGAAATCT TCAAGTTCTT AGATGGATGA GCTACTATCT CTTGTTTAAG
    11881 AACTTTATTG ATACGGCTAA TATAGTTATT AAGTTCGTCT AGACTAGCAC GTTTAACCAA
    11941 TGTATTATCG AAGTAATCAT TAGCACTATC TGTAGACTTA GCATAATTAT TAACTATGAT
    12001 AGATACAGAT TCATCATCTC TAAGTTGACT ATAGTATTTA GTAATGAAGC TAGTAATATA
    12061 GTTGACATTA TTATTCATAT CATCGATATT ATCTAGATAG ATTACATAGT TCTTATGGTT
    12121 TACATCACTA TTTCTATTTA CAAATACATT TAGAGGAGAC TTACCGATAC TAATACTAGT
    12181 TGGAATAGTC ACACTATCAT CTAAGAATTG TGTATAGAAA TGAACTACGC CGTCAAAGTG
    12241 AGGTGTAAGT ACAACTTGGG ATAATAATGG ATAACCATTA TAACCCTCAC GAGATTTATC
    12301 TGTAGTATTT ACAATACGTG GTTTAAGATT CATACCAGCA TAAGTTCTTA AATCTGCATA
    12361 CATAGTATCA CAGCTATGAG TGAAGAAGTC ATAGACTACC CCATTCTTAT ATAGCTTAGT
    12421 ACTATAAGCA GACTTCCATT CATTAGTACC AGATTCACTA GTATATTCCA AGCTAGGTTC
    12481 GAATAATTCA GGTACTGCTA AGTAAGTATT CTTACCATAA CCAGCTACAG GATCATTACT
    12541 GTTAAGATTA ACTCCCTCTT GAGGAACTAG TTCTTGTGTC TTATATGTAG ACGTACGTAA
    12601 GAATGTACCG ACACCAATAT TGGCAGTATC TTTATAAGCC TTATTATCAG TAAATCTCAT
    12661 ATGTACATTA TCCAAGAACG GTTCAAATGC ATTAACTTGG TTTACACCAT AGTTTCTAGC
    12721 AAAACGTATA CGACAGAATT GGTATATAGC TTCAGTGTTT ACATTTCTGG ATTCAAATGC
    12781 AGAGTCTTCA GCAAGTAAAC CATTAGTCAA GTTAGCATTA AAGATATATT CACCAGTACG
    12841 ATAAGTAAAC TTATTATCAC CACTAGTTGG AATAGCTGGA GTAAAGTCTA CAGCACGACG
    12901 TTTATAGTTA AAGTCTGCAA TCAAAGCATT ACTAGTAACT GCAGTATTAG TTCCAGGTAC
    12961 AGTATTAACT GCTACGATAT AGTTATTAGG CAAGTATACA CTTTGTCTAT CTTTATCGTT
    13021 TACATGATCA CCCTTGGAAT AGTATAGAGA GTTGTACTCA AGCATTTGCT TATCAGTGAT
    13081 AGTATTCATA ACTACAGCAC CATAGATAGG GTACTTAATA GCAGGATGCT CAGGAACGAA
    13141 TCTACGGATT TCTAAGTATA CATCAGTCTC TATGAGTTTT TCTAATAATG CTGCAGAGAT
    13201 ATAGTTATGG TTAGTCTTAT CAATCAAAGG AATCTTATAC TTATCATCTA ATAAGATATA
    13261 GCACATACGA TACATACTAT CAGTACCTAG ATAGTTATTA CGACGACCAG CAATCTTATA
    13321 GTAGCCAACT GGATTGCCTT GGAGTTTAAA CAGCATAGGT CTGTCAATTG TATCGTTTAT
    13381 AGTCTTCTTG ATAGTAAGAT TGAGAATATC AATATCAGAT AGACTACGTA CATCCGCATC
    13441 TCTGAGTTCT CTAGAGCAGA TGATAGTTAT AATATCATTA GGTTTGAATA ATTCAGTAAG
    13501 AAGATCTTTC TTATCAAACC ATACAGAGCC ACCAGTGATT TCAGCAATAT CTGGAGTGCT
    13561 TGTATCGCTA GCAGAACGTT GTCTTGTATT TCTAGTTTGG TTAGCTTGAG ATACAAAGTT
    13621 GATAGTACCA CTACCATCGT CAATTGGCAT AGCAATACCA GTATCATCTA AGTCATCAAA
    13681 TGAAGTGATA TATAAGTTAA CTTTATTACC ATTACCATTC CATGCTGGTT TACTTAAGTT
    13741 CATTAGCTCT TCTGCAGAGA TATTAAGAGT GTCTTGCATA TAGTCTACGT TAGCAATATA
    13801 TACTTGGACA TTCTTGTTAT CCATACTAAG ATTAGCTAAT TTACCCATAA TCTTAGTAAA
    13861 TGATTCTTTA TATGTACCGT CTTTAAAGTC TTGACGACGG AATACATATT TGAATGCTGG
    13921 TGGATTCAAT GAAATTCTAT CTGTAGTAGC TACTGTAGTC ACGCCATTCA TAGCATTTAC
    13981 ATAGTCATCT ACGTTTAGGA TATAACCCCA AAGCATATTA TCAACCATAG TGCTACGTCT
    14041 ATACATATAG GCTCTACCAC TAGTATGATA TAATGCTTGG AATGTTTTCA TATTACCAAT
    14101 GCCATATAGA TCATATGGAA TAGCATTACA GTTATTACTT GTGCTTTCAA TAGCACACTT
    14161 AATAACTGGA GAACCCAATT CTAAGTTAAG ATTAATATCT GTAGCACCAC GACCGATAGT
    14221 TGCAACTACA TGAGATGCAT TCAATAATGG TGTAGTGAAA TCAGAATAGT ATCTAGCAGT
    14281 AATACTAGCA GTCTTATTAA CTGTATCTAT TTGACATTGT GGGTTTATGT CATTCTTATA
    14341 GAAGAATTCA TTATTATTAA CAGTCGGATT ACATGGGTTA AGTTTCTTAT GAGCATATAA
    14401 TACATTACCC TTGAAGTATT TATACTTAGG AGAATAATCT GCTCTATTAC AACCAACTAG
    14461 GAATACAGTG TCTTCGGTGA TCTTATCACG TTTATAAGAG CTTTGGTAAT CTATTTCAAA
    14521 TACATCAATA GTTACATTAG TATCACTATA TAAGACTTTA TAAGTCATAG GTATTTTAGC
    14581 TGTATCACCT AGACTAGTAT GATAAGCTAA TAGATCGCTA GTTCTAATAT ACTGTCTAGA
    14641 ACCATCAACC ATAGGAATGA TTCTATCATT ATAGTAGATA CCGACAATAG CATGACCATT
    14701 AGCTTTAGCT TGGATAGTAT CAGCTGTAAT TACCATCTTA TATTGGTTAT TATTAGTGAA
    14761 TACTGTATTA GCACCCATCT TAGTAATATC ATATAGATTG AATAAGTTAT CAGTATCAGA
    14821 GAACTTAGTT CGTTTATTGA TAACCATCTC ATTAGTTTTA AGAAGCTCAT CAAACGTTAC
    14881 ATTGATTTTG ACTTTATCAA AAGCCTTAGT CATTGTATAT TCACCAGATG TCCATGTAGT
    14941 ATTACCTGTA GTTACATTGA TAGTTTGATC GTCTACACCA AATGTAAATG TACCATTAAC
    15001 TGCATAGTTT CCTATAGCCA ATTCTAGTTT ATATTTACCA TGTGGGGGAA CTAGGATATT
    15061 ACCATCATCA TCTATAGAAA TACGTGTTGT AACGTTGCCT TCGGTGGTAA TCAGTGTAGG
    15121 TGTACAGAAA CTTGTTAATT TAGTGCCTGG TACATACAAG GACCACTTAT TGTCCCCTGT
    15181 ATCTGATGCA TTAGTGACGT CTGTATTAAT AACTAGACCA CTTTGTGGAA TAATACGATA
    15241 TGTAATAATA CCACTAGGTG TGCTATCAGT ATTAGTCTTA GTAATATTAT AGACTTCGTC
    15301 TTTGATAGTA ATAGTAGCAC TATAGTTACG ATAACGTAGT TCAGTATCTT TAAAGACAGC
    15361 AATAATAGAC TTACCACGTA AACCAGCTAA TCTATCAGAA CGATTAATCT CTGTCCATGT
    15421 TTCTTGAGGG TCAGCAATAT CATTAGCTAG ATAATAATGA ACCCCATCTA ATGGTGGACC
    15481 ATTGAAAGAT ACAGTATATA GAGAGTTCTC ATCTAATATT CTAGAAGAAT CTAAGTCATA
    15541 TAAGAAATAG TGATTAGGTC TAGCTGTTAA ACAGTCTTGA ACCATACCAA AATCATTAAG
    15601 ATCTTTGATA TTAGGGAATA ATACGTCCGT ATTATTAGCT CTTAGACGCT CTAGCATAAT
    15661 ATATCTATCA TCAGCAATAG AAGCTGGAAG ATATTTGATC AATAAAGCTT CTTCTTTAGT
    15721 AATACGCTCT CTAGTATATA AAGCATATTC ACCAGCATCA AATAAAGAGT CTCTTAAAGT
    15781 CTCATAAGGG ACTTTATTAT CAGCAATAAG ACGAATGATA GCTTTATATT TGTATTTCTT
    15841 AAGATTAGCA GCTAAGTTAT TAACTATAGT AGCACATTCT GTAGCTGTTT TATTACGAGC
    15901 TAAGATATTG ATAGTCTTAT ATGTAGAGAA ATCATTATCA ACTTGATATA CGTTTCTACC
    15961 ATTATAGATA ATACCAGAAG TAAACTTACT TAATGGTGCA TCATTAACTG CATTATCCAT
    16021 AACTTTATAG ATTTCAGCAA AGTGAGGTAA CAACCATTCA CTATACTTAT CAACTTTAGA
    16081 GCTATTGGCT TTTACTGAAT GCACATAGTC TAAATCTAGG TTATCCATAT GCATACGGTA
    16141 TAAGAAACCA TACTGAGAGT TGTTAATATA TATTAAAGGA TCAATAATAG AGCCATTGGT
    16201 CTTAATATTG ATACTTGTAG TGAAGTCATA TAAGCTAGGT AGACAGAATA GAGCTAAATC
    16261 ACCAGATACA GTTCTAAATA AACCATCATT AGCTTTAGAA GGAATACATA ACTCAAAGTC
    16321 TTTAGTTACA TTGAGATTAT TATCTCTATC TGCAAAGATA AGTAGCTTAC TAATATTAGT
    16381 AGTTGTCTTA TCTTTAGAAT CAGTCCAGTT CTTACCAAAC TTATCAACGA AAGTCAATCG
    16441 TTCCCCAGAG ATACTAAAGT TACCATGCAT ATCAGATGCA CCAGCATAGC CATGAGGAAT
    16501 AGCATATAGT CTATTCTTAA CAAAAGAAGA CTTAGTTAAG CAATATCTAT ATGGGTCATT
    16561 AGTAGATGTA TCCACTCTAG GGAAGTCTTT ATATCTAGTA TGACTAGCAG TATTAGATGG
    16621 AACTTCGATT TCAATACCAT CTAATATTCT AGACCCACGA GAGAAGTAAA CACGATAAGA
    16681 TGCTTGTATT GTAGCATAGT TTACATCTAA ACCAGTGGTA TTAGTTTTCA TAATACCAAG
    16741 TAAAGTTTCA GTAGTGATAT AGTTCTTATC TCTATCTAAG AATGGAATAA CTCTATCACC
    16801 ATATTTAAGC ATAGCAAATG TATTACCAGA GAATTCTCTA GTAGCAATAA CAGATTTAGC
    16861 TAAGCGTATA GTATATGAAG TATCTCTAAC TAAAGAGTTT ACTTCAGCAC CACCTTTTTG
    16921 TTTTTCTATT TTAAACTGGG TAAATAAACA AGGGTACCAG TTATCAGTAC CCCGTTTAAC
    16981 AAGATTGATG GTTTTCTTTG TAGGGTCTGG TTTCTCTTCT TTAACGAATT CACCAGCATA
    17041 GATTTCTAAA CCCTTAGAAG TCCATTCACC AACGTATTTA TTACCAATAG TGAATTGACC
    17101 ATTGTCTACT GGGACAGTAG AACCATCTCT ATATCTAGAT AATAATGGTA CAGTCTTACC
    17161 ATTAATCTTA ATAGTGTCAC CACCATCAAC CCCTTCTCTA AAGATTAGGT TGATGTGATC
    17221 TCCAAGTTTA AACTTAGGGT ACTTTTTCTT AAATACTATT ACAAATTTTC CCATAGTTTA
    17281 TCCTTTCTTA TAGTACAGAG ACTGTAACGA TACTAGGAGT ACTAGAATCG TATAAAAGAC
    17341 CCTGTTTCTT TTTAGTGTAA TAATTTATTA GGTTTCTTAC TGCAGGGTAT ACATTAAATG
    17401 TATTACTAGC ACCTGAATGT ACAAATATTG CATAAGGATC TACTGTGTAT TTAGCAAAGT
    17461 CAGTATAATC ATTTACACTA GTGATCATAT ATTTTATATC TCCACTAGTA GTTATATTTA
    17521 TCTTCATATC CCGTTTTAAT ACACATAATG GTGCACTAGC TGGGAATTGT GGTAATGGTA
    17581 TAGTATCACA CAATTTACCA CCATTAGCTA ATGGATTATC TACTGGAGTT ATAACCCTAA
    17641 ATACATTATT AGGAATAGCA CCATATAAGT TATTATCAGT AGACACTTTT AGATTAGTAT
    17701 CAGTATACTT AATATTCATA TGAGGCCATG CATCAGAATA GCAAGTTTCA TCCCTAGTTA
    17761 GAATGTATGT GTTGTTACTC TTAGATAGAG TATAGTTATC GGTAGTAATA TTGTTTAACG
    17821 TACCATATCT ATAGAAACCA TTTCTATGAG AGTATACATT ACTTAAGTCA CTTAATACCA
    17881 TAAGATAACC AAAGTCTACA GTATCACTCT TCATAACTTG TTTGAATTTG AGTTTAACTG
    17941 TCTTACCGGC TAATGTCTCA TATGATACAT AGTTGAAGTT AACATCGACT ACAGGATAAC
    18001 AGAATGCATC GAATGTATTA CCAGCCATAG CATAAGAGTT ACTAGCCACA GTTATAGGTG
    18061 ATTCAAAAGT GAGTCTAACA TTTGTCGCAT AGTTGTACTG GTCAGTTAAA GTAAGAGATA
    18121 TAATATCTCC ATCTTTTAAA TTATTAAACT TAGGCAGACA AGGAATCCCT TTAGCGTATA
    18181 CACTAGGTTT AATAGCTACG TTATATGTCT TATCGCTAGT TGGGATGACA TCATCATTAG
    18241 TCTTAGTATT AGGTGTAGTA TCATCATTGA TGAAATTATA ACGAGCATCA AAGAATTCAA
    18301 TCTTATGCTT AGCATCTACA GTATAGACTT TCTTAAGTTC TTTATAGAAA GCTTCGAAGT
    18361 TACTAAAGTC ATTTAGACCA ATAAGAATAA CTTCCACAGG AACTGTATTA GATTCATTAA
    18421 GTACTTTATC ATAGTTTACA TCACCAGATA ACTTAGTACG GAGAATATCT AATGTATTAC
    18481 CCTTAACAAG AAGTCTCTTT TCTTGCATAT GCTCAGGCCA AGTGCTGTCA TAAGGTAATA
    18541 CAGTAATATG GTCTGTAGCA GGATTAGACT TAAGAATCTT AAGATTCTTA AATAGTTCTG
    18601 TAGCATAAGT ACCATTAGTT CTGCTACGTC CACCATCTAC AAGATTAATC TTTAGATGTG
    18661 TAGTACAAGT AGAATTGATA TCTCTTAGGA TATTGATTAC AGACTCATCT GGTGTATCAT
    18721 TACAGTAGAT AGTTATACCA TCCATAGAAT TGATATCATA TCTATCGGAA GAGATATACT
    18781 TATAAGTAGA AGTGTCATGT AATTTGTCCT CGGTAGGTTC AATAAGTTCA GTATTATTAA
    18841 CCAAGTGGTT ATAGATATTG ATAAGAGAGT TTAAGTCTGG TAATAGCCAG TAGTTCTCAT
    18901 TTGCTCCGAC AGCAGAGTCT TCATCACTTA CTAAGTTTAC ATTATCAAAC TTAGCAACTT
    18961 TATAAGTCTT AGCTACACGT GCAATATTAA TATCGGTAAC TGAATTGTCT CTAGGGTTAA
    19021 CTATAACACC GTCTTTAGAA TTGTATAGCC CTAGTACATG AATCTTAGAT CCATTAGTAT
    19081 GAGCTACATC ACTATACGCA TTATTCTTAT CAGTAGATGT ATCTGTGACT ATATGGATAC
    19141 TAGTTGGCAT CTTACGATCA CAGAATCCAG ATAATGTATA TATAGTATCA TTCTCTGTAG
    19201 CATTAGGTGT ACCATGTCCT AAATAGTCAT GTGTGACAGT ACCAGTAATA TTACCAGTGA
    19261 TAGCTGTACC ATAAGTCAAG CTTTCTTTCC CAGCTAAGTT CTTAGCATAG TTAAATGTAA
    19321 GCTTAGTACT AGCAGTTGGC TCTTTAGCTC TAGCAGTATT ACATACGAAT GCTGCTACAG
    19381 TGAAATTATC ACACTTAACG TACTCAGTAT ACTCGACTGT GATATTATTA GTATCATTAG
    19441 CAAATGTCAT TGCTTCGATA ACGTCATTAA TAGTTAAGTA ATTACGGTTA GCATCCACTA
    19501 TAGGAACTAC ACGTCTAACG TTATTATTTC TTACATCATC AAATACAATA GCTGCTATCT
    19561 TCTTCTTAGC ACTATCATCA ATATTATTCA ATGAATCAGC AGTAAAAGAG ATAGTATATG
    19621 TGCTATTAGG ATTGACAATG TTATCATCAG GTTTCATATA TGGTTTAAGA TAGATATATT
    19681 GATAGATAGA CGGATAATCA GTCAATGAAT TTCTATACAA CCACATACTA CGTTTTACTG
    19741 ATGGATCTAT ATTACCATCA GTATTAGATG GGAAGTCTGT CGCATAGATG ATAATCTTGT
    19801 TACCTTTAAA TTGACCTACT ACAGTTTGCC CTGCAGTAAT TTCTCCTACG TCTAAGAATC
    19861 TCAAAATAGA GTTCTTATAA GCAACGTATA TAGGGTAGTC ATGATTATTG ATAGCAGCAG
    19921 TATCACCACC GCTGCTATCA TTATTAAAAG TAATTTTAAT ATAATCATCA TAACGCAACT
    19981 TACAATCCCC TTCTTTGAAA GTTATTGTAT GTCTTGCCAT ATTAGTTCAC CTATAGTTAG
    20041 TCTAATGCTT TTTCTTGTTT CAAGTAACGA ACAAATTCAC CATATGTTTC ATTATATGCG
    20101 AATACTACTG TATTATCAGT AACAATAAAC CCTGTAACGT TTCGCAAGAA TTTACCAATA
    20161 GTATTATCAG CATTAAATAT ATCAACCAAT TTTATATATT GAGCTGATGG GTTATCTGTT
    20221 AGATTCTTTA ATGACTGTAA TGGCATACTA CTATTACTAT CGGTAGTAGC AGATTTTGTA
    20281 CGGCCACTAT TTAAATATAG TTTTCTAACG TACGGGATGA TTGGTAAATA AATATCTTCT
    20341 TTTATAAGAA CGCTATTAGG TAGTTTATCA TAATATGTGC ATTCTTTATT GTTGATATTT
    20401 ATTAAATTAT TTAACGATGA GCTAGTATAT ATAAATGGCA GTGGAAGCAT TTTTACATAT
    20461 TTAGGTGTAA CAACTGAACC GTCTATATAT GGTTGCTTTG TTGTAGTTAA TACCTCATTA
    20521 TATATATACA TAGACGCTCC GTCTACAGTT CGTTTATAAA TAAGATCAAT AGATTCTTTG
    20581 CCACTAAATA GTTTAATAAA CTGCTTAACA TTGATAGCCG TATAATTTTT ATCGACCAAT
    20641 AAAGAATTAT CTATTTTAAT AATAGAATTT CCATATACAA CCTTTTCTCC ACTACTTAAT
    20701 GTCAAATATA ACTTATCGAT TAATGCACCA TTATCTGTAT TATTGAATAA CTTGAATTTA
    20761 TTCCCATCAG TGAAGTTATT TCTAATGAAT ATACCATTTC GACTAACAGC CGATGAGAGC
    20821 CTTACAATGT TAGATTCATT AAATGCTTCT TTTGGTGAAT AGAGTGATAC TGTATAACTA
    20881 TATTGTGCAG CGTTACAGAA TAGACTATTT TCATATGTGA TATTTTCGTC ACCAGTATAT
    20941 TCAATGAATG GACTATCTGG TACATCCACA TAGTTGCCAT CATGAACAGT TTCATCACCA
    21001 GGATTTACTG TAGCATTACC ATCATGAATA CGTGGATGAC TATTAATAGT AAAGCGTAGC
    21061 TTAAACTGTT TATTATTCTT ATCGAAGATG AATGGCATAA TGTCTCCAGC TGCAATAGCA
    21121 TCGACAATTT GCTCACCATT CTTATCACAG ATATTATAGA TAGCTTGACC GAACTCAGTA
    21181 TAAGAGTCAC CAATAGCACC ATCAATGAAT CTGATATTCA AAGATTCACC ATGTTTAAGA
    21241 TCAGTTAGAG AATCCATATC GCCTGGTGGG ATCAAACGTA ATTTCTTAGC ATCTGTAGCA
    21301 CTATCACGTA CAGCACTAAA GATCTTACTA GAGAACTCAG GGTTAACTGT TGGTTCATCT
    21361 GGTGCAGTAT CATTAGCGTT CAAGTTATAA GAGTTTACAC CACGAGTACG TACAATACGT
    21421 CTAGATACAA ATTCCATAAC TTGACCAGTT TCCATAGTGA AGTCAATAAG CTGAATAGAC
    21481 TTAGCATTTT CGTCAATACG ATAATGAACG TCTTTAACTA ACTTAAGACC CTCGAGATAT
    21541 ACTTCCATAT AGTCTACACC AGGTAGATAG GATGCATCAC TAAAGGAGAT TACACTAATA
    21601 TTGTCGGATG GTGTTGTATA TACTTTATTA TAAGTATCCA TACGATATGG CATACCGTTA
    21661 GTAATATAGA AGCGACCACT TACTGCATCA TACTGTAAGA ATAACTCATC GTTTTGAGTT
    21721 ACATCACCAG CTTCAAGTTT ACTTGCTACA GATTTGTATA CTGGAATAGT ACGACCATTG
    21781 ACTACGATAT CACCATTAGC TGGCATATTA GCACGGAAAC GTACAGCAAT AATATTACCA
    21841 TCAGCTAAAG TATAACCATC AGGCAATTCA AGAGCTAATG CAGATGTGCT ATCAGCAATA
    21901 GGTTTAGCTA TAGCACGAGA GATAATATTC TTTTCATCAC ATAATGCAAC TAGTAAGTCA
    21961 AATAGAGTCT TAACAGATGC ACTTGTAGCA ACAGAGCTAG AGCTACTCAA GAATGGAGAA
    22021 TTACTTACAT TAGCCATTCT ATCCGTAGGG ATAGAACCAC GGTTAATAAG AGAACCGTCA
    22081 ATATTATTAA TCATACCAGC TACAGTAGGA GCTTTAGTAT TGTAGATGAA TGTAAAGTTA
    22141 ATAGAACGGT TCATATCAAC TGGTTCATTA AATACAATAT CATTACCATC AATACTGTAA
    22201 CGGTTAGGAT AGATATAGTT AGTACCAATA TGAACTAAGA ATGCATTAGG CATATCAAAG
    22261 TAGTTGTCGA ATGGCACAGG AATAGGGAAA CGTTTCTTAG TTTCAGTAAC TAAGTGAGAA
    22321 CGGAAAGATG TAGCAATTAC ACCCATTTGT TTTAACTTAG TTTCAACAGT CTCACCAGAT
    22381 TCTAGGTAAG TATTATTAGC TGTAGTCAAT GGTGCAATAC GTTTACCATC TTTCATGATA
    22441 GTAGCTTTAG TGATATCTGT AATAGGACCT ACATATTTAC TAGCTTCTTC TACAGATAAG
    22501 AGTTGTTGCC AACCATCATT TTGAGTATAA GCATAGAACG TACGAGCATC ACGTACACAG
    22561 TAGATACGTG CTTCAAGAAC TGTATTATTA TTTACAATCT GAGTACGTTC ATTATCGTTA
    22621 TTAAGCATAA CGATAAAGTC TGTCAATAGA CGCATATCAT CAGAAGCATC ATAGAAGACT
    22681 TCTCGAGTAT CAGTACAATA AATAGTTGTA CCAGCAGAAC GGGTAACCTC GTGGAGGTTA
    22741 TTCCGTAGGC TTTCTGTATA TTTTAAAGCT CCCATTTATA TACCTCCTGG AAGTTAAACT
    22801 GTGCCTTGAT CGGCAATACC CATTTCATAT TCATAGTTAT AGAACCAGCT GATACCAGAA
    22861 TCATAGGAAG TTAACTTAAT ATGAATCTTC TTGTTAGTAG CTGGGATATA TACATATAGA
    22921 TTATTATTGT CTGGTTTAGT AAACTTAAGA ATCTTTCTTG TAGTTGCACT AGAGTTACTG
    22981 AAGTCAATAA ATACGTCAAT CCATAATGTA GTATCACGAG TACCACTACG TTGAATCTTG
    23041 AACTCTACGT TAGAGTCTTG GCTATCAAAG CTATGGATAG TGTAAGGGTA AATCTTATTA
    23101 GCTTCTGGAT CACCAGATGG GAGATGTACT TTCTCGCCAG GCATAGCTAC GTTCTTAGCT
    23161 GTAGTCTTAG CACGTTCCAA TGCAGTAACA CGTGGAGCTA AGTCTTCTGC TAACATCAAA
    23221 CCACTAACTT GAGCTTTAAG TGTATTAACT GTATTAGTCA ATACCGAGTT TTGAGATTCT
    23281 AAGTTAGTAA TATTAGAAGT AAAGTTAGGT ACAGCTTCTA ATGTAGAAAT ACGATTATCA
    23341 TAGTCTGCTT TAAACTTAGC AATGTTTAAA CCCTCTAGTG TATTTAAACG ACCAGAAATA
    23401 GCAGATACTT CAGATGTAGT ACGATTAGTA TTACCTTCGA TAGCTGCAAG TTTAGATTCT
    23461 GTAGTAGACT TCAATGTTTC AAAAGAACTA CTGATAGTAT TAACTTTAGT ATTCAACTCA
    23521 GTAACCTTAG GTTCTAAGTC TGGTTTACCT AATAAAGTTT GTACTTTAAC TTGAAGATCA
    23581 GTAATCTTAG TAAGAGCAGA AGCTTGTCCT TCGATTGTAG TAATACGACG ATCTAAAGCG
    23641 GCAAACTTAG GTGCAGTATC TTCTTTAGCT TCAAGTACAG TTAAGCGATT ATTCATAGCT
    23701 TCTGTATCAG ATTTAAGACC AGAGATATCA GTCTTCATAG GATCGATTTC AGCAGTCTTA
    23761 AGAATCTTAG TATCCAATAC ATCTAAACGA TTGCTATTGG AATCAGCTAA AGTTTTCAAT
    23821 GCTGGTAATG TAGAATACAA ATCAGCAGTT AACTGAATAT CAGAGATTTG TTTACGTAAA
    23881 CGTTTAAACT CTTCAGCATC AGGTGGAGCT AAAGTCTCTA ATCTAGTAAC ACGTCTAACT
    23941 ACATCTTCGT CAATACGTGG TACCCATTTG ATTACATTAT TATCTTTAAC TGGGTAAGTA
    24001 TTATTACCAG CCACTTTAAA GTTAGCAATA CCAACTTCAG TATTTTGTAC AACAATAGAA
    24061 TTATTATCGA ATCTTAGAGT TGGAGACAAA TAATGAGCTT CATCATTCTC TTTCAACGTA
    24121 ATATTATTCT TATAGATTCT ATTGATTGCC TTAGTTAGAT TAATCTCACC AACACCTTCA
    24181 ATATTGACAA TGAAGTTATC GGCAACAGAA CCAGAGTTAG TAAACTCATT GATGATATTA
    24241 GCAGTGATAT CAAAGATAAC TGATTTGTCA TCTGCAGATA CTACATAAAG CTTACCTTTT
    24301 TTATAGTCAA CCAAAAGCTC TTTCTTATGA GCTATAAACC TGGAGTCATA ATCTAAGGCT
    24361 ATAACGGGTG CTCTACCACT GTTGTATCTA GTAGTATTAG GCATATCGTA ACCTCCTTTA
    24421 AAAAAGTTGT CAAATTATAT AAATGTTAAA GCACACCAAA AATTGAGGTA GGAGCTTAAA
    24481 GGCCCCTACC TCGATATTTT TAGTATTTAA GTTCCCACCA AGTATTTTCT TTATATACTT
    24541 TAGCTTCAGT ATTATCATGA GTAAATACAG TTTGTACTTC TTCAATATTG GAATACTCTT
    24601 CAGCAGATGC TTCAGGTTTA TTACCAATAA ATGTAGGAGT ATTAAAGGAG TTTAGTTTAT
    24661 CCTCATCAGA TACTACAGTG AGTTGTCTAT TACGTAAATC ATCTAATACT AATTCATTAT
    24721 TAGTAGCATA GTCTAAGTCT GGGTGAACCA TAACTTCACG ACTAGCATTG AATGTATCCA
    24781 TGATATACAA GTTAGACTCT CTAGCTGGTA CTAAGTTATC ATAAGTGATA CTTAAAGCAC
    24841 CATTAGATGT AGCACCTTTA CCGACAACAA CCATGAACTT ATCACCAGGT TCTACACGCA
    24901 TATCTGTATA TTCAGATACA CCATCAACAC CACGAGATAC AGATACAACT ACACCCTCAT
    24961 CAGTAAGTCT AGTGAATGCT TTAGAGTATT CATCATTTTC CATTTGAGCT GGGGAATAGT
    25021 TAGCTAATGT ATCTTGGTCG AATGTATTAT ATGGTGCTTC AGTATAAGTA CTGCTACCAA
    25081 ACTTAGTAAA GTCAGATTGC TTAGTCAATT CTTGACCAGC ACTTACAGTA TTCTTAGCAG
    25141 ATGTACCATA ACGACCTGTA GAAGCATTAT AGTATCTATA GATATCAGTA CGTTCAACAG
    25201 TAGCACTGTC AGGTAATACT GGTACACTGA ATTTATTAAT ACCATAGCCT ACGATTTGGA
    25261 TAGCAGCCAT CTTAGATACT TGAGTTGTAG TATCTTTTAA TGATTGTACT GTATCGAAAC
    25321 CACTGCATAA TGCGACTGTC ATATTAGTTA CACCTTCTGG AACTTCGAAG ATAGACTCAC
    25381 CTTCACCCCA TGTGAATACG TTATCAAAGG AGATTGTTTT ATCTTCACCA GATGGAATTT
    25441 CTTCATACGT ATTTGTATTA GGATCAAGAC GTTTAGGGAA CCAACCAGCA TTAGCAAAGG
    25501 ACTTAAAGTC TACTATATAC TTAGGTAGTT TACCATCATT CTTATCAAAG CCAATACATA
    25561 CGAAACCATT CTTAGGTGCA GTTACTTTAT AGCGAATCTT AGGCATAGTC TTAATAGTTT
    25621 GAATTACTAA GTTACCAGCT AAGATACTAG TATCTGTAGA TAAGCCATAT GTACCCTCTG
    25681 TAGGGTTAAG ACCAATAGCC CAGCCTTTTT GATGAACTCC ACTATTAGAT CTAGGTTGAC
    25741 TAATAGAGAA GATACATTTG ATTAGTTTAT TGAACTCATC AGCTTTATCT AAAGGAATCA
    25801 AGTAAGATGC TTCACCAACT TTAGCATTAG ATAATGGGTT AGTAGTTCTA TTACTGAATG
    25861 GACTAACCTT ACTAGAACCA GAGATAGATT GAATACTTAA CTTAGTGATA CCATCAGGCA
    25921 CTGTAAAGCT ATAGCTACCT GGAGATACGA ATCTATGAGT AATTTCTTTA ACTTCATTGA
    25981 TTTGTTTATT CTTCAATGTA GCTGTATCGT AAGTATAAAT GAATGGTAAG CCTTTGTTTA
    26041 CACCACTAGC AATGTAGTGT TCACGAATGA TATGGTTAAC GATAGCTTCT TGACTGATAT
    26101 TAGGAACTTT ATGTCCTTCG ATATCAGAAA CTTTAGTATA GATATCCCAC ATCTTATCTA
    26161 CATCTTCTAG GTCTACAGAG TTAATGATAG TATCGTAATC AGATCTGATA TTCTTATAAG
    26221 GTTCTAAGTC AGCAATTCTA GGTGTATAGT CTAGAACTAC AGCATTGAAT CTTGTTTGAG
    26281 GATCTTCAGT AAGTCTAATA ATATTATTAG CTGGAGTTAC GATAGTATCA GCAGTTACTT
    26341 TCTTACCATT TACATATAAG AAGAATAGTT TAGAGTTCAT ATTATGTCTA ACGTTCTTCT
    26401 TATCTAGGTA GATATATCCA TACTCAGTAA GTTTAGGATG TTGAACTTCT TCAGATGTAT
    26461 AGGATTTATT GGTATTATTA GCTACGTATA AGTACATGAA GACTACATTC TTACCCTTAG
    26521 TTAGAGCATC ATCAAAATCA ACTAAAGATA ATCTACGTTT CTTCTCATCA ATAGTATATC
    26581 TAGATTCATC TAGGTATACG TTATCGATGA ATACTAAGCA CTTATTACCT TGCTCGAAGT
    26641 AGTTATCGAA TGGCAATACA ATATCAAAGT CCATTTGGTT TTCCATTGTA GACTTAGTAA
    26701 TGCTAATATC TTTTTCGACT ACAGCATACT TAGAATCAAT TAATGTAAAT AAGACTTCTC
    26761 TACCTGCAAC GGTTTTGATA TTATCATTAA TGATTTTGAT ATACCCTGTA GCGTTATTGA
    26821 TGGTATAGTT AGAAGCATCA ATAAATGTAC TACCAATAGT AACGAAGAAG TTATGATCAT
    26881 ATAATAGAGT TTCTTCGAAT GGAATCTTAA TATCTCTTTG ACCATCAGTA GTGATAGTTG
    26941 TAGATTTACT TGTAAAGATA CCATACTTAG AAGTGTCTAC CATATCACCA ATAGTACCGG
    27001 TTACATCATC GATTGGTTGA CAGTATACAA AGATAAAGTC AATTTCACGA CCATAAGGAA
    27061 TCTTATCATC ATCACTTAAG AATCGTAAAT CATCACCATC AATTACGTAA CGACGTTTAT
    27121 CTACAAGAGT ATCACCAATA ACTAAGAAGA ACTTATTGTC TCGTTTATTA TAGTCATGGA
    27181 AGACTTCAGG TAACTTGAAG ACTTGTTGAT CTTCTTTAGT AGCTCGAATA GTGATAGTAT
    27241 GGTTCTTCAC ACTGACTTTA TTACCAATCA TGAAATTGAA TACAAGTTCT TGACCAATGT
    27301 CTAAACCATA TGGTGAAGTC AATGTCATAG TATTATTATC AGTATCAATG ATATAGTCAT
    27361 CTGTATCTAA GAAGATACCA TTACGGATAA CGAAGAACTC ATTACCATCT TTAAAGTAAT
    27421 CAGCATAAGG TACTGGCACA GTAAACTTAG TTTGATTATC AATATTAGCA GTTACACGTA
    27481 CAGCACTAGC ATCTAGAGTA TACTTATTTG TAGGATATAC GAATACGAAT ACCATAGCAG
    27541 TATTAGGATC TAGATGTAAG TCATTAGTGC GGAATCTAAT AGTACGACCA CCATCTTCAA
    27601 TAGTATATCG AGATGGGTTT ACATACAAGC CTCTATAAGA TACGAAGAAG AAACCATTAT
    27661 AACCCTCATA TGGATAAGGG ATATCGTAAT AGATATCATC TACAGATTCA GCATAAGTGA
    27721 ATCTAGCATC TACAGTTAAG ATATCTTCTT CCTTGACACC ACCGAATGTA TCAGTATCAA
    27781 GAGACTTATT AAAGATGAAT ACGAATGTCA ATTCACGACC TAATGGTAAA TAGTCGCTAG
    27841 GATCTTTCAT GATAATCTTA TCACCAATTA CGTCATATCT AGATTGCTCT AAGATTACAC
    27901 TACCACGCAT TACAAAGAAG CTATTCTTAT CGTTCAAGAA GCTCTTTGTA GGGAATGGAA
    27961 TACTAAAGAT AGGTTGATTA TCAATAGTAG CTTTGACATG AGTAACTTGA GCTGTATTAT
    28021 TAGTACCGAT GTCTACGTAG TTCAAAGCAT CTGGCACATA GAAGATTTCC ACTCTATCAC
    28081 CAGGGTCTGC CATAATACGT GTATGGATTA CAGGTCTAAC TACAGAATTA TCTGGTTCTT
    28141 CGAATAAGAA ACGATACATG TCTTTAGTTA GCATACGTCC ATTATGGAAT ACTAAGTATC
    28201 TATCTGGGTC TTTACAAGTT ACAAAGTCCT TAGTTAGATA GAATGTGCAA CGTTTATAGT
    28261 TTACTGGTGG ATAGTACGCA TATCTAAATT GACGTTTAGA AGCCATATAG ATATCTTTAC
    28321 CATACCAGTT AGCATCAGTA AAGCTAATAG TCTTAGCTTC TTTATCAATA GTAAATGGGG
    28381 CATCATATAA AGAGTCTTTA GTAAACTCAA GACAGTCATA GTAGATATGA TTATCTGTAT
    28441 AGTTGGAGAA TACAATCAAA TCATCATAAG GGATTGTAGT ATTCTCAATA TTGTCAGTAT
    28501 TGTATACTTG AACCTTGAGG AAGTTATTAT TAACTCTAGA GAATCTTACA ATCTCAAAAG
    28561 TATCATACTC TTGGATAGAA TCATACTCTT CTTGAGTTAA TTGTAATTGG AATTCACTAC
    28621 CAACGTATTT GATACGGTTA TATAATTCCC ATAGCTCACC GTTATGATGA ATCATTACGA
    28681 ATGTCTCAGT ACGGTCATGT AAACCACGTG GCATTCTAAA GATCAAGTCG CTACCAATAT
    28741 AGGATTTGAA TTGATCACCA GTATAAGTGT CACTATAGAT ATTAGATAGT CTTTCATATA
    28801 ACTCATCAAA GAATGCACCA TTATAACGAG AGATGTATCT GATACCATGC AAGAAGTTAT
    28861 CATTGTACTC AGTATCGTTA CGATATTCAT AATCGAAATC TTTTTGCATT GTATGTAAGT
    28921 CTAAACCCTT GATGGTATTA TCTACTAATG CAGATTTCAT GATATCATCA TTAGGTGGTC
    28981 TAACGATATT AGATTGGTTA TCATTAACTA CAGTTCTGTA GAAGTATTTC ATAACCAAGT
    29041 CTTTATCTAT TGGAGCACCA TTATTGATGG ATACTAAGTT AAGGTTTTTA ACTTCAGGTT
    29101 TAATCTTAGT ATCTAGTTTA CCCTCGGTGA AACAGATGAA GTTAACGTCT GTAGACTTAT
    29161 GACGTTTATC TACTAAGATA TCTAAGTTCT CAATAGATGC ACCAGCTAAG TTAGACCATT
    29221 GTTTGGAGAT AAGATTAATA CGCTCTGTAT TTACAGAGAT TACATTAGCA CCATAGTCTA
    29281 GCAATAAACC ATTATCACCA AATCTGAATA TAGAAGTATT ACCGTAAGGG ATATTACGTT
    29341 TTTCAGAATA GTCTACATTG AATGGAATAT TGATGATTTG CACATCTTCG ATATGTACAG
    29401 GGTCAATACC CACTTTATTA TTAATATAGA GATATGTATA TCGTTGATCT CTAACTAGTG
    29461 TAATATCAGA CCATCTGATA AATAAACCAT TGACGAAAAC CAATGAAGGA TTAACTAACC
    29521 CTTCACTGAC TGCGTCTTTT AAGTTCTTAG CATACACTAG TTTCTTTTTA GATGGTCTAT
    29581 CAATAGTAAA TCGGAAACCG TTAACTTTAA GTACGTATTT CTCTTTACCA AATACATACT
    29641 TACGTTGACC GTTCTCCAAG TAGTATTGAG ATACAGACCA AGAGATATCT AATAACTCAG
    29701 GAATCATACC AGCCTGAATA GATTCAATAT TCTTTACAGT ATAATTCCTG AGTAGATCTA
    29761 CATGCTCTAC AATATTAATC TCATTGTGAT TATGTCGCAT GTATTATCCT CCGACTAGAT
    29821 TACTTTTTTC AAAATGTCAT TACAGTATGC TACCATTGCA TTACCAGCCA CTTTTTCAAT
    29881 AGTGGATTGG TTATTCAAGA AGCAACCAAC GTATGCATCA GTAAGCATAG CACTGAATGC
    29941 TGGGAAGTAT TCTAATGCAA ACATAGTTCC TGGTGTATAG AGTTTAATCC ATGTAGCCAA
    30001 GAATGGTTGT AATTCCAATT CTTTAAGTTT AAGAATTTCA TTACAAGTTT TCATGAAGAA
    30061 GTCAATATTA GCAAAGGACT CTACTTCAAG ATAAGCTACA AGAAGTTCTT TCTCACGTTC
    30121 AGTGATATTA GCAATCTTCT TAGCCATGTT TACATTGTTG CTGAACTTAC CTTTCTTGTA
    30181 TACTGTATTA AGGAAGTATA AAGAAGATAA GAATAAGCAA CGGTTACGTA GACCATTTAC
    30241 ATTATTGATC TTGAATAGAT AGTTTACGAT ATTAGTAAAT AGATTAGCGA ATGCATGTGC
    30301 TGCATCTTCA ATAGTGCTAT TGCTATTAAT CTTATCTAAA TGATAAGCAT GGATAGTAGC
    30361 TGCATAGATA AGATTAGCAA TCAATACACT GATATTATGA CAAACGTATT TACCATTGTC
    30421 ATCTAATTCA ATAAGACCAT ATACATCAAT GTAAATAGCA TACTTATTAC GATCACCTTT
    30481 AAGATCTCTA GCCATGAATA CTTTCATCAT TCTAGGCATA GGTTTTTTAC CGATAACTAA
    30541 TTTAAGCCCT TTGAAGTTTA AGAACTCAAC TAAGTTACTA GATAACTTTT GTTGCTTACG
    30601 AACTTCATAA GCGATATCTT CGAATTCTTT AGAAGATATA TCAATCACTT TACCAGCATT
    30661 GATAAATTCA ATCATTTCTT TTTCGAACTC TTGTTTATGC TGCTGGAAAA GGAAAGTAGT
    30721 ATTCAATGTT TTAATTTCTT GTGCCATGAA TAGTAGCTCC TCCGTTGAAA AATTAAGAGA
    30781 TTTTACTAAT ATGTTTCCCT AGGCTATTTG TATCGAGCCA GGGTTTATAT GCCCCTATGC
    30841 CACAGTGTGA CATAAAGGCA TATAAGAATT GGTAGTATAT ATTTATTATA GGAGAAATAA
    30901 ACGCATTGAA CTAAACAGTA CATTAGTCGT AGCATTTACT AATAAGTTAT AGTTGTAAAA
    30961 GTTTAATTTA ACTGTATAGT CAACTATATA TTATAGAGAT GGAGGTGTTA TAATGCTAGT
    31021 AGATTTATCT TTAGACCACG TATCACGTGT ATCTAATTAT TCAAAAGAAA GTGAGGCTAA
    31081 AAGAGTAACA GAAATACTTG GCTATATTGG TGAAGAATCT CTGATGTACT GGGCTAATGG
    31141 CTTAGGCTTT AAAGGTATAA GCTATAAGAA AGAGTTATCA AGATACGCTA CCATTGGCAC
    31201 TAAAGTCCAC TCTGAGATAG AGAAATTCCT ATCTGGAGAT AGAGACTTAA ACACTATTAA
    31261 TCCTGATGAT TATACTCAAG CTGGGTTCTA TGCTTTCATA TCTTGGTATG ATGAGCAAGT
    31321 AACTAAGCTA GGTAAGAATA TTGAAATCTT AGGGTTAGAG CAATCCTTTG AGGGTAAATA
    31381 CTTCAGAGGA ACTATTGACT GTATCATGAG AATAGATGGT AAGATATACT TAGTAGACTT
    31441 CAAGACATCT AGCCATATAG GTTATAAGTA CTTTATGCAA TTAGCTGCTT ATGAATATCT
    31501 GTGGTCTAAA GCTGGTAATG AACCAGTATT TGGATTCATG GTTATTCAGC TAAACAGAGA
    31561 TAATCCATCT AAGTATGCAA CCTATACGTT AGACTCTATT GATGGTGATA ATGTATATCT
    31621 TTACAATCTT CTCCAAGATA CGTTCTTTAA GTTAACGCAA GTTGCGTTTA ATGTAGACGA
    31681 ATTGAAGGGA GTTTACAAAT AATGGCAAGC AACAACACAT TCCTATTAGA CTTATTAATC
    31741 AAACGTGTTG ATTTAGAAGA TCTTTTTGAG GAAAATACTA ATATCTTTAA ATCCCCATTC
    31801 ATCTGGTGGA AATTAAGAAG TACTGATACA CAAATCAAAC GCTTCTGTAG AGATGCTTTG
    31861 ATGATGGATG TATTAGATAA CGTAGCTGAA GTATGTAAGA TTACTGGCAA CGTAACTAAG
    31921 TTGTATAATA ATATGAATAT AGCTATTGAG CTTAAAGATA CTAAACTATC CATTACTAGA
    31981 AGATATGTGG GTAGAAAGGT ATTCGGCTCT ATTACTACAA CTAAAGTGGA ATATAATACT
    32041 AAGAATGCTG ATAGTATTAG ATATATTATT GCACGTGAGG GTATTGATTC CCCTGTCGGA
    32101 ACTGATGCAG AACCATTAGA AACTATTAAG TTAGATTCTA TTGGATCTGC TGAAATTAGT
    32161 TATGCTCATG ATGATGACGA TGATTTCACT AATAACGGGA TTCGTAGCAT CATTATCGAT
    32221 CTATGTAATA AATTAGTAGA CCCTGATAAA GTTTGGTAAG GATTTAAAAA ATGGAAGACA
    32281 ACTACGAGCA TTATAACCAA CTCCTTGTGT TGCTTACGTC TTTAGAATTA GCTAGAACCG
    32341 AGTTTGATAA ACTTCCTTGG TATAAGAAGC TATTTCGTAA ACGTAAGTTT CTTAAAGAGA
    32401 CCGAATCTAT TATAGCCAAT ATCTATAATA GTGTAGATTT CTTATACGAT AAGCCATATG
    32461 TATCAGCAGC TCTTATATTA TATCTAGAAT ATACATATCT TAAACCATTG AAGTATTCTG
    32521 GTATAGTAAG AAGACCCAGA CGTAATGGAA CTATATATGA AATCTGTACA GTAACCAGAG
    32581 TACGTTCTGA ATCTGCTATG GAAATAGCAG CTGTAAGTTA TGTACCACCA AATCTAGAAA
    32641 AGAATGTAAG TATAATCTTC GGACCACTTA CATACTTTTC TAAGAATTTA ACTATTGGTG
    32701 AAATATCATA CACAGTAAGA ACCGTTACTG ATGTATGGTC TAAAGATGTA GAATACTTCA
    32761 CATCTGACTT AAAAGAGTTT GAAGATACTT TAAAAATCAA ACGTAAGTTA GGTGATCGTG
    32821 AAGAATTCAT TCTAGGTGCA ATTAATCATG TGCTTAGAGA TACGGTATCT ATTATGGTAG
    32881 ACAAAGGATT AACAGGAGAA CCTGTTACAT TTTAGAATTA CGAGGTAATA AAAATGGAAA
    32941 ACAAGAAGCG TATTACAGAA GAAGATCTTT TTAAAGATTT AGATTTAGAC ATGGCTGATT
    33001 TATTTACAGT TAATGATGTC TTTAAAGAAT TGACATCAAC ACGATATGGT TTCTATCATG
    33061 TAGCAACCAT ACTATGTGCT GGTATTCATG GTCTATTGAC TACATCATAC ATTATTAAAG
    33121 AACTAGAAGC ATTCACTTTG GATTCTTATC GCAATATGAA ATACCATTTC GAAGATGATG
    33181 ATGGTAATTT CGGTGCAGCT ATGGCAGTAA ATGCTAAGAC AGGTGAAGAA GTAGACTTTG
    33241 CATTAGGATT TCTTAATGTA GATGATTATG ATATCAAAGA GTTCTTGCTT AAAGAAGACC
    33301 TAGAAGAGTA TCTTGAACGT AAAGAGTCTA CTGGTTGTTC TTTAGGCGAA GCTATTGGTG
    33361 CTGATGTACT ATTAATAAAC ATTCGTTTTG CACATAAACG TATTGTGGTT ATGTTTGATA
    33421 GCCGTAATGA ACGTCTAATC TTATTAGGTG AGAAAGAGAA CCATGAGCTA GACTTATTAA
    33481 ATCCTAAAGA TGAACATAAG CTATACTATG CTATCATGTC ATCTATTCTA TCTATCTTTG
    33541 TTTATATGGA TATGGAAGAT TCTAAGTACA GAGTCTACGA TAAAGATATT GCATTTAAAC
    33601 GTCTTGATGA ACTTATCGCT ACATGTGATG ATGATGAAGT AAAAGCACTA TTTGGTAAGT
    33661 TCTTCTTAGA AGAAGTTACT AGAAAAGATA GTGCATCTAA CTATGCACAA GTATTAATGG
    33721 CTTTACGTGA AGCTGCTATG GAAGGTAGTA ACACACCTGA GTTCCCAGAC CCAGCAGATA
    33781 AGGATAAACT AAACTAACTT ATTGGTAATC TTGTATTTAT TAATGGAGGT AAGTATGGAA
    33841 GAACGAGAAC TATTATATCC TGTAACTGAG GATATTAAAC AGTTGGCATT AGATATCTTG
    33901 AATAAGATGA AATATACTCA GCTATATGAA GCTAATGCAT ATTCCTTTGA AACACCTTAT
    33961 GGTGTATTTA ATGCTACAGC ACAAGAAGAT GATGGATACT TATACGTACG TACTTCATGT
    34021 GAAAGTATTG ACTATGTAGT ATCTTGGTAT AGTGCTGAAC GTGAACGTTA CACTCAAAAA
    34081 GACTTAGAGA TCTTATTCAT TGCTATGGGT AAGATTTATG CGAAAGGCTT TTAATCATGG
    34141 ACATAGAACG ATTTATAACA GACTCCGAAG AACTAATCAA AAGTCTATAT AAGGCTACAT
    34201 CAGATTTAGA TGTATTAGTA ACTAAAGGAG AACCTAAAGC TATAGTTAAT GGAGAACCTG
    34261 TATATGATGA TAATACGGAG TTTTTCTATA GCATCAATGG TAGTACTAAG GGATTTGCTG
    34321 ATTTGTACCA TTTGGTATCA ATCACTGATC CTAGCGAGCT TGTTTTCTAT ATGATTAGAA
    34381 ACCAACATTT GTCTGATCGC TTCTTAGATT TTGATATGAA TGATAAATTT AAAGTACGTA
    34441 TCTATGCTGA TACTATCTTA GATAGAATGA CTATCAATTT CACAGATAAG CAAGGACAAG
    34501 TTCAAACAAT GATATTCAAT AACAAGTATC CAGTGGAGCT GTTTAATGAA GCTTATAAGC
    34561 AATTATTCTG CTCTGCTATT ACTTGTGCAT TGTTGATCTA TTATGCTAAC CAATATATAG
    34621 AGGTGACTAA TGACGGATTA CAATAAGCTA CTTATCAAAG CAGCAAATCA AATTACTTCT
    34681 GTCACTACAA AATCTTCTAA TGAGATTGCT AACTCTTTTG AACGTTTCAT CAATGAGAAC
    34741 GTACCAGAAG AGCTTATCTT TGAATCTCCG AAGATTTGTA TGGCTTATAT TGATAGACTA
    34801 AATCTAAAGA ACCATGAGAC ATACCAAGCA TTCAGAAACT CTAGATGCTA TAAAGATGTC
    34861 TTATCTGCCA TCAATGGAAT TCATATTCCT ATTGATGTAA AGACTATCGT AACCTATGAA
    34921 GTTGATTATA TCTTACGTAA TCCTTATGTA TATAGAGATG ACCAAGATAT AATTGATTAC
    34981 ATTGTACGAT ATCTAGAAAC TATTAATATG GAACTTGATG AATATCTTAA GTTCATCAGA
    35041 TTCCTAATTA TAGCTAAAGG ATTCTTTAGA GTTAAACTAG ATGTAATGGG TATTGAACCA
    35101 GCTACTGATA TGGATCAATT ACCATTATAT ACAGCATTAG GTATCTTAGT ATCTGATTCA
    35161 GCATTACATG AAAGATTCTT ATTCAATAAC CCAATGGAAA TGAAACAAGC TTTCGATGAA
    35221 GTTATTGAAT TAGGTATAGC TGGTCAGTAT ATTGTAGATA CTGTAATCAA GGAGATGAAC
    35281 AAATATGACC AACGATAATA AAGATCTTTG TATCAAAGTA TTGGAGATCA TGTTTGACTA
    35341 TGTCTCCGAC TATACACATA AGGTTCCTGG TATGGATGAG AAAGATGAGA ATGGAAACAA
    35401 TGCTCATCTT TTAGATATCA TGAAATACCA CAATGTGGAA CTGTAGTATG CTTTTAAAGA
    35461 AAGGATATCT ATATGGCAAA GAAAAGATAT TCTAATGTAA AAGTATCAGA CAACTTAAAA
    35521 GCTATCTCTG GCGATAATGA ATATGGAAAT CTCATACTTC ATAAGAAGTA TGGGATTATC
    35581 CCATATATTA AGTTTACAAG ATACTTAAGT AAGCTAAGAA AGCATTCACC ATCTTATAAA
    35641 GAACTTAAAG ACATGGCTAC ATTCATTAGG GTAGCCAAGT TAATCTTCTT CTATACACCA
    35701 GGTGATAAAC TTGATCGTTC TGATATGGGT TTATCAGAGT ATAGATTAGA TGCACAGTTC
    35761 AAAGATGATG ATGTAATCAT TTCTTACTTC CCTAAACCTC ATATTAAGAT TACTATCACT
    35821 TTATCATATC TTGAAGATAT CAATATCAGA ATCTACAACT ATGATGAAGA GAAAGAGCAG
    35881 ACCAATGTAT CATTCTCTGA TGGTAATGCT AGTATAGAGT GCTTGGAAGA TGAGCAAATG
    35941 TTTATCAATA TCATTCGTCC GTTAATGGAT GGTTTCTGTA CTATCTTAGA GTACTATTAC
    36001 AACACAAAGA CGGAATAGGG CCACTGGCTC TATTCCGATT ATTTTTTGTC TAAATAGGCA
    36061 TTTATGAAGA GTCTTTCACG TAGAAAAATA TTACATACAC AACGTACTAG TACAAGACAA
    36121 AATTAAGCTT AGTACGAGGT GGTGAGAACC AATGAAAGAC AGTAATTTAT TTATAGAAGC
    36181 ACATATATCC GATATACATT TCGGTGTAAT AAATCCTGAG ATAACTTATA AGATTCTTAG
    36241 TGAGCAATTC ACTAATGTAA TAGCAAATAT AGACGATTTA GATTTGGTAT CCATAAACGG
    36301 AGACTTATTC CATCATAAGT TTATGGGTAA TTCTGATGCT ATCTTCTATG CATTGAAATT
    36361 TGTAGATGAA CTAGTAGCAG TATGTCGTAA TAAAGGATGT ACTTTGTTCA TCTTACATGG
    36421 TACTCCATCT CATGATGCCA ATCAAACTAA GCTATTTTAT CAATATATGA ACGATGAAAC
    36481 TGTAGATGTT AGAGTCATAG AGACTATACG GTTTGAATAT GTAAATGGTA AGAAGATTCT
    36541 CTGTATTCCT GAGATACCTG GGTTAGGTAA AGAATATTAT GAGAATATAT TATATACTGA
    36601 GACATACGAT TCTGTATGTG CACACGGAAC TATCCGTGGA GCTATTTATG GGAGAAATGC
    36661 AGAAGATTTA GATGCGCCAT CCCCAGTATT TAGTATGAAT AACTTTATTT TATCTAATGG
    36721 ACCAGTAATT GCTGGCCATG TTCATGTACC AGGTTGCTAT GAAAGAGACT GGTACTATTG
    36781 TGGTTCACCA ATTCGATGGA ATTTTGGTGA GGAACAGCCT AAGGGCTTTA TAATTTTAGT
    36841 CCATAATACT TATACAAGAC AGTATTATGT GAAATATATG CATATTAAGT CATTTAGATA
    36901 TGATACAATC AATATAGATG ATATGATAGC TAGTGACCCA GTAACCATTT ACAACTATTT
    36961 GATGGATCTT AAAGCTCAGG GTATTGACAA TATCCGTATT GAGCTTACAG CAGACCATCC
    37021 AAATATTAAT ATACTTAGAG ACAAGTTTAG AAACGACGGC TCGATTAAAT TCAAATGTGA
    37081 TTTCAAGAAT GATATCATAA GACAACAAGC CAACGAAGTC TCAGAAAAAT TTAAAGAGTA
    37141 TGACTATATT ACTGATAAGA ATCTATCAGA GTATGAGATA CTCACTAGAT ACATCAATAA
    37201 TAATAAAGGT TATACTTTTA TAACTACAGA CCAATTGATC GATTTGTTAA AAGAGTAAAG
    37261 TGAGGTAGGA TTAATGGCTA GAGGTAATGA ATTGAATAAT AAATTCATGA TTGAATGGCC
    37321 TAATCTAGTT ATATACGTTA GGTATGTATT CCAAACGCTA TACAGACAAG ACAATCGAGA
    37381 AATCTTAGCT ACGTTGTTAA AGCTTATGAA TAAGATGGAT CCTGAAAAGG TTTATGATAT
    37441 CAAGACTCAA GAAAAGCATA TTCACGTATT TAAGTTTCTC AAGGCATTAT TAGAAAGACG
    37501 AATTAATGGT AATAAGGATA AAGATCTTCT CATCGAAGTG TGTTCCGAGG GTCTAATCAA
    37561 GAAACACTTA CCATTAAATC AAATAGATAA CCCATTGAAT AGTAGTGACT TTGCAGTTAT
    37621 AGAGCAACGC ATCTATTCTG ACTATGAAAA CTATTCAGTT ATCACATACA TGGCACAAGC
    37681 CCATGATAAA TTCATTGAGT TGACTACAGC TGGTAGCCAA CTAGAACGTG AAGCAGTATT
    37741 AAAAGATATG CGTTTTAGAT TACGTGATAT CGGTACTACT TTACGTCAAA CTGCTAATAC
    37801 AGCAACAGGG TCAGAGACAT TCTCATTGAC AGATTCTGAT GTATTCATTA GAACTATGAG
    37861 CAATGTATAT GACCGCTTAC ATAACCCATC TACTAAGCTT AAGACTGGTA TGCAAGCATT
    37921 TAATAATATC ATCTCTGGTG GTTTCGAGAA TGGACGTATC TATCTATTAT TCGGTCTACC
    37981 AGGTGAGGGT AAATCAATGA CAATGCTTAA CTTAGCATTG CAATTGAAGA AGTTCAATAG
    38041 GGATTATAAA CCTAAAGACC CAGCTAAAAG ACCATGTATC GTATATCTTA CAATGGAAAA
    38101 CTCTCTTGAA GAAACCATTG AACGTGCACA TGGTATCCTA GTAGCTAAAG ACTTCGATAG
    38161 AAAACTATCA TTAGAAGAAT TGACAGCACA ATTCAAGAAT AATGGTTTTG CTGTAACTGA
    38221 TGATGACCCT ATCGATATCG TTATTAAGTA TATCCCAGCT AATACTGTAG ATACAGACTA
    38281 TGTATATGCA TTGTATGATG AGCTAGCGGA TAGTAATAAA GAAGTCATCT GTATGGTACA
    38341 AGACTATATC AAACGTATCA AATGTAGAGA CTTCGAAGTA TTGGGTAAAG ACCCATACAT
    38401 GGCATTAGGT TCTGTAGTAG ACGAATTTAA ACAGTTTGCT ATAGACAAAG ATATCCCAGT
    38461 GATAACTGCA TCACAGTTAA ACCGTGAAGC AGCTAAAGCT ATCGATGAGG GACGTAAGAT
    38521 TAGTCGTAAT AACTTGGTAG AATGTGTCGG TCGTAATAAT ATCGGTGAGT CTATCAAGAT
    38581 TCTAGAAAAT ATCGATAGTG GTATTATCAT TATTCCTGAG AGAGATGCTG CTGATAATCC
    38641 ATATATGGGC TTCTCTCTTA TTAAGAGTCG TTATGGTACT AATGCACCTA AGAGATTCTA
    38701 TCATCCATTC AATCCAGAGA AACCAGTAGA GTTAATCTGT GATGAGGGAT GTACAAATCC
    38761 AGTACATAGA TTGACTATGA CTGATTTATC ATTAGCCGCA CAAAATGCTG ATTCTGTAAG
    38821 AACTACTAAA CCAGAAGAAG TTAAGAGTGC TGAAAGTGAA TTACGTTCTA CTGACCCTAA
    38881 GATTCCTGTT AAAGAAGAAC CAAAAGAGGA ACCTAAAGAG TTAGATAAAG AACAAGCTAG
    38941 ATTAGAACGT CAAAAGAAAA AGATGACACC AGAATATTCT GGTACATTAC CTAGTGGAAC
    39001 TAAAGCTATT GCACGTGGAG TTAATCCATT TGCTATAGCT AAACTAGAAA TGACAGTTGA
    39061 CAAGTTCAAT CAAGATAAGA TTAATGGATT CAAGAAGTCT GAGTATACTG ATCGTTCATT
    39121 AGATATGATT AAGTATAACT TAGAGATTCC TATAAATGCT GTAGAGACTA TGCTTTGTCC
    39181 ATATATCCCA CCAGAAGAAT TTGATGAGAT GGTATATGTA CGTAAGGGTA GAGCTAATGA
    39241 GGCTTTAGAT AAAGCTCAAG CTAAAGAATA TTTGAATCTT ATTAAGAAAT GGGCACCACG
    39301 TCAAGGTGAG TTTAAAGCTC CATCCATGTT TGTGGCGTTA CCAAATCAAA GTCTATTATC
    39361 TGTAGGGTAC TTTGCTGAGC AACACGGTAT GAAAGATAAA ATCAAACCGA TGTTTAGAAG
    39421 TGCAGAACCA ATCCCTATGT TTATAGAAGA ACCTGTTTAT GTGGCAGAAT AAAACACAGA
    39481 AGAGTACAGT GTACTCTTCC GTGGTTGATA TTATTTGATT CCATGTGAAT AGTTATAAGA
    39541 ATCTATATAC TGCTTATTAG AAGAATACAC ATACTCAAGT AGTTTGAGTA GTTCTTTCTT
    39601 TGGTATTAGG TATATAGATT GTCTATTAAA GTCTTTGATA CTATATAGAC CATTGATAGC
    39661 TAAGATAATG TAATGAAATT CACCATTACC ATATACATCA TTAGCTAAGA GCTTTGGTTT
    39721 ATACTTGTAT TTACGAAACT CTTCTGCAGT TAAGTTAATC TTGTATGCTT CTTTCTTGAA
    39781 ATCATCAAGA TAATCTGTAG TAATCAAGTT TCTGAATGGG ATTTCTAATG ATCCCAATGT
    39841 AGATGACTTC ATATAGTATG AGTAGGCATG AAAGTCTGAG TTATTTACAG GCTTCATGGT
    39901 AATAAATTCT TGAATACTAC TTATCTCTGT AAGCATCGTA ATCCCTCCCT ATAACAATTG
    39961 GTTTGGTGAT ATCACCACTA GGAAAACCGA TTATAAATCT AGTCCCTGGA GGGATAAACT
    40021 TATATGGATA TTGTCTAGCA ACTTCTTTAG GCATTTCCAC TAAAATATTA GACCCAACCT
    40081 GAATCTTACC ACCTTGTATA GGTTCTTTAT TGATAAGATT TGTAGGTTGT ACGTTTATAG
    40141 ATTGCTTTGT GTTAGACTTA AGATTCATAG GATTCAGTGA AGGTAAATAG AAGGTTTGGA
    40201 ATCCTGGCTT ATATTTATCA CAAGGTGATG TTAAGATGCC GATTTCGGTG TGTTGGAAGT
    40261 CGGTATTAGT ATTATATTCA TTCATATCGT AAATCCTCCT GATTACAATA GTGTTTCAGA
    40321 GGTAGAAAGG TACTCTTTAT GGGAAGCATG TTTATTAGTA TTCCATCTTT TCCAACGTAT
    40381 ACGAGACAAG AGTTTGAAAA GGATGTATTC TATACCTGTG GATTAGTATA CAATCCTGCT
    40441 AAGTCTCTAC AAATCATGTT TGAAACAGAT GCTGGACAGT TAATTCCTGT ATTTATTAAG
    40501 GGTAGACCGT TATGCTTTGA GCAAGATGCT CCAGCATTAA CGTTACAGAA CCCAGTCATC
    40561 TATGATCCAT TGAATAATGT CGCTATTATG AAGACACTAT TTGATATGTA TCTAGATTTG
    40621 ATTCAAGAAT ACCCAACTGT AGTTACTTAT GCTAAAGTCA ACCCTAAGAA GAGAGATATT
    40681 AAGGGTCAAG TTCAAATTGT ATTAGATGAT GGGCGCATCT ATTCTTCAGG AATCTATTAC
    40741 AATGATAGTC TTAAGTATAT GGATTGTATA AACTACTTAT GTGGGTATGA TAATTCCAAT
    40801 TTAAAAGAAA TAGACTTCAC TCAAGCTGAA ATGGAAGCTA TAAAAGAGAG AAGTAGAGCT
    40861 AAGAGAGGTA GCAAATGAAG ACCTTAGAAA GACAGCAAAA GATAAATGCT TACTTGATGT
    40921 ATATTACAGT AGGCATATTA CTGGTTATAG CAGGCTTATC TATAGCTGGT GCAGCATTCG
    40981 GTATATTTAG AACACACCCT AGTGATAGAA CGGCTCATGT AAGACCTATA TTACCAGAGC
    41041 ATATGCCAGA AGTTGGAGGT CAAGTAGCGG TAACTTATGA GAACCCAACA AGTGATGCAA
    41101 TTAATGAAAT GATAGCTCAA GGTTATATAG TAGAAGCTAT TGTCAGTGAT TCTCTTGAAG
    41161 ACCAAGCTAT CGTTGTTTAT AGAAGAGTGA GGTAAAAACA ATGAAAAAAT ATGTGCTTTT
    41221 GATAATGGTT ATGATTTCCC TAGTTTTGAC CACTGGTTGT ATTTTTGATT CTACTCATGA
    41281 TGCTGCAGTT AATCGTAATA CTAGAGCATT AGAGGGTCTA AACCCAGCAA TCAATGATAC
    41341 AGTGGTTGTA AGTTATAGAT ACGACGAAGA AGTTAATCAT GGTATTGCTG ATATGAAAGA
    41401 GCGTGGTTAT AAAGCTAAAG GTGTTACTGT ACGTAACTAT GATCTTAGCG GGAAGACTGT
    41461 GGTTGTGTAT ACCAGAGTAA ACTAGCAAGA AAGGATTAAA ATAATATGGG TAAGAAGACA
    41521 TTTATCGGAT TACTAATAGC TATCGTACTG GTAGCTATTG GATCCTATGT GTATTACTAT
    41581 ACTGATTTTG GTAGACAGGA GACATCTGAT CAAAAGTTTA ATGTAGCTCT TGAGCAGAAT
    41641 GTACAATCTC TCAAAGAATA TACACCGGCT GTTGGTGATA CTAAGTCTAT GCTTTATAAG
    41701 ACTAAGTATG CTTCATATGG TATTGACAAT ATGACAGCTC GTGGTTACCA ATTACTTACA
    41761 GTATATACGG ATGATCGTCA TTATGAAACC TTTGTAGTAT TCAAGAGGGT GAGATAATGA
    41821 AATTCCAACT AAATCCAGGA CAGCAGGCAG TCGTTGACGC TGCTGTCGAC TGGTACAATA
    41881 ATAGTTCCGA ATTAGTATTT CAGTATACTG GTGCCGCTGG TACTGGTAAG ACTGTGGTAC
    41941 TATTCGAGAT TATTAACCGT TTGGGTCTAT CTATAGATGA GTTACTTCCT ATGAGCTTTA
    42001 CTGGTACAGC TGCTATAGTT ATGCGTAATA GAGGATTATT TACAGCTAAG ACTATACATG
    42061 CATCTATATA TGAACCTGTA GAGCAAATCC AATATGATGG ATTAGGAAGA CCTATTATGG
    42121 ACCCATACTT TAACAAGCCT AAAGTCACAA CTAAGTTTGT TAAAAGAGAA TTCCTAGAGG
    42181 GTGTTAAGCT TATTTTAATT GATGAAGCAT CTATGACACC TAGATCTGTG GTTAAAGACA
    42241 TTGAATCTTT CGGTATTAAG ATTATAGCCT GTGGTGATTT GAATCAGTTA CCTCCTGTAG
    42301 CTGATGACCC AGGTTATCTA GTAGATGGCA AGGTTCATTT TTTAACAGAT ATCATGCGTC
    42361 AAGGAGAGAA CTCTGGTATT ATCTATCTAG CAGATAGAGC TATCAAAGGT CTTCCTATAC
    42421 ATTATGGGAC TTATAATAAT GCTGTAGTTA TCGATGAGGA TATGCTTACT GATGACTTCT
    42481 TAATACAGTC TCCTATAATA TTGACATGTA AGAATGCTAC AAGAGAGACA ATCAATAGTT
    42541 ATCTACGGGA CTTACGTGGT GTAAAGTCTA AGTTACCTAT GCATGGTGAA CCAGTTATCT
    42601 GTAGAAAGAA TAACTGGAGT ATAGAATGTG ATGGTATTAA CTTAGTTAAT GGTCTACGTG
    42661 GTACAGTAGA GAACTTCCCA GATGTATCTT CTCGTGGTAG TGAACGTAAT ATCTTTAAGA
    42721 TAGACTTTAG GCAGGGCAGA CTACTATTCA GAGATGTCAA GTGTGACTAT GAATACTTCA
    42781 ATGCAGACTA TGATGATAAG AATAGACTAC GTAATAGCCC TTACTCTCCA GGGAATAAGA
    42841 TTGAATTAGC ATATGCTATT ACAACCCATC TCTCCCAAGG CTCTCAGTAT TACTCTGGGA
    42901 TATTCATCGA AGAGTGGTTA CGTAAGGATG TAATGCCTAA TCTGATATAT ACTGGTATAA
    42961 CCAGGTTCTC TGATTATATG ATATACGTAA AACGCAAACC TAAGTTCTAC TAGAATTATA
    43021 TATTATAGAT ATGGAAGGAG GCGTATACTA TGCCATATAA TAATAATATT AAAGGGGTCA
    43081 GCGACAAGCC GATCCGATCC ATGTTCGTTA AAATTGAGGA CGAACCAAAA GAGAAAGAGT
    43141 ATATTGATCC ACAGGATAGA AAGTATACTC TATTTATTTA CTTTATTGAG GGTTATGATC
    43201 AAGAGAAGAC ATTTGAGTTC ATTACAGGTC AAGATGTAGT ACGTGAGTAT GTAATTGCAA
    43261 ACGTAGATAT CATTGACTTT GAAGAATCTC TCATCTCTAA CTGGTCTATT AAACCTGAAG
    43321 ACCCAGTTAA TGGGTTTAGA TCGTTGAAAG ATTTCATCTT ATATCTAGAA GACTTAGGTG
    43381 ATGAAGATGG AAACTATATC TACAACGATG GATTTAGATT AGGTGACTAC TTGGATAGTC
    43441 TACATGAGAT CCAAAATATG AGTGAGACTG AACGACAAAA TTACGAGAAT GCAGTTCATC
    43501 TATCTCAACC AGGGTCTAGA CTACTTCAAG CAGTTACGTC TTTGAATGAA GGGGAAGAAA
    43561 TCTAATATGT ATAATCCTAA TATCGAGGTA GACCCTAAGT ATAATATCAC TGCTAATAGT
    43621 GAAGCATACA AGATGGGTCA AGCAAGAGCT GAAGAGCACT TAGCTATATT CAGACAAAAC
    43681 AATCAACCTA TAATGGTTCC AAGCTTTACA ACTGAACCAA CTAGCGAAGC AGAAATCTAT
    43741 TTCCGTCGAG GCTATGAGGA TAAGTTTAAA GAAGTTACAG GTCTAACTAA TCAAGTATTA
    43801 ACTGGTACTA AACCATTTGA TGCTAGATTA GCTAAAGGCA AAAAGGGTGG TAAGAAGCGT
    43861 AAGAATTGTA TTGATAGAGA GATCAATAAC AATAAACAAA ACAAAAACTT CTTACTATAT
    43921 TATGGCGATA AAGCCATTAA AGAATACACA AGATTAGCTA AGCAAATCAT CAATGACTTT
    43981 GCTCATGCTA ATATTGATTG TAATATGTAC GTAGAAGTAT TCACAAATGA ACGCTTTATA
    44041 GATTCTCTAT TACAAGCTGC TCATTTACAG GCATATCACT ACGGTAGAGT CGTACAATAT
    44101 GCTGAGACAT TCAAGCATAA ATGTATGGAA ACAGGTGAGG AGTTCAACTA CTATGATGAT
    44161 GGTTTCTTGA ATTACTATAG AGCTTTAGCA CGAATTAACC AATTAGTGTA TGAAGCATTA
    44221 GTACCATTCA GAGACTATCT CAAGCAAGGA GTATTCCAAC CGGAAATCTT GAATAGAATG
    44281 CAAGAGCAAA TCTATCAAGA ACGGTTGGGT CTACATGCAA GAGACCCTTA CGAAAAAATG
    44341 CGAGTTTAAT GATAATGATT ACACTCTCTC CCATCATTTC TCTAAGAGAA TGAAAGAGAG
    44401 AGTGAATATC AAATCTAAAA AGAAACAGTT ATCGTTTCTT AGACGAGCAT TCGAACGTGG
    44461 TGTTACAGTA GAGGAGACGA AAGGCAATTC TCTACTATAT CATCACCTAA AACGGGTTGT
    44521 TAGGTACAAC CCAGGCTGTA AAAGTGCCAT CTATAACAGG TATATAATTG TCTCAACTGA
    44581 GGACAATATG GGCGTAACTG TCTTGATTCT GCCGGATTGG ATTCAAGACA TTGTCGATCA
    44641 CTTTATAAAG ACTCTTAAGA GAAAAGGAGA ATATACTAGT TATGGAAAAA ACTGCAGTTA
    44701 AACTAGTACG AGACAAACGA AAAGCTGTCA ATAGTAATCA TGATACTCCT GTCAGCGGTA
    44761 TGCTTGTCTA TGGTGATAAT AATCACAAAT ATAACTTAGG ATTCGTTCCA ACTATTTGGG
    44821 ACGATAACAA TGAGGTGCTT ATTGTAGCAC ATCAAAATTC CGATCCATTA ACTGATACTT
    44881 ACCGTGAGCC ATTCCAGCTT ACAGTAGTAC CTTATGAAAT GATTCAATAT CTTCATATCA
    44941 ATATGGATTT ACAAAATGCT AGAGCTATAA TGAAAGAGTT TGGTTTTGAA GATAAGATTA
    45001 TTAATCTCTT CTTGAATGAA CAAGCTCCTA CGACTGATAT GTATGCATTC GGTGCAGTAC
    45061 GTAAAGGTGA GCTCGATGAA ATCTACAAAC TCAAAGAGGA ACAAGAACGC CAAGCAGAAG
    45121 CTGCTCTTAT GCGTTTACGT AATGAACAAC GTTCTCGTGG TATCGGTGTT CCTACTTATG
    45181 ATTTGGCTAA TAATCCAAAA GACGTTCCAA TGGCTGGCCC TCAAACAGCA CCTAGTGCTC
    45241 CAGTAGAGGA TACAACTAGT GATAACGTTC CTGTAGTTCA ATACAGATTG GATGATCCTC
    45301 TATATGACCC TACAGCAGTA CGCCGTGTAA CTCGTAGTAT TGATGATTCC TATCCATACC
    45361 CTACACCAAA CGTACCTGAT TTGAAATACT TAGGCGTTCA TGTAGATGAA ACTAATACTG
    45421 GTACAATCTT ACCTGTAACA CCAGCTCCTA CTCCAGCACC TGTTACTCCA CCTGTGAGTC
    45481 CAACACCTGG TCATGGAACT AGTGGTACAG CAACTCCTGT AGCTCCTACA CCTACTACTC
    45541 CAAGCAGCAG TGGTACAGGT TCTACAGCTA CACCAGTAAC TCCTGGTAGC ACTTCTGGCT
    45601 CTGGTACAAC TACTGTAACA CCAGCACCAG CTACACCAGG CGGTACTACT CCTACACCAT
    45661 CCCATGGTGC TGGTAGTGGC ACAACTCCTG TAGCTCCTGC TATTGGTACA ACAGTTCCTG
    45721 TTACACCTGG TTCTGGTACA ACCCCTGTAA CTCCAGCACC AGCTACACCA GGTAGCACTA
    45781 CACCTACTAC AGGTACAGGT TCTAGTCCAG CAACTCCTGG TAGCACTTCT GGTTCTGGTA
    45841 GCACAGGTAC AACCCCTGTA GCTCCAACAC CTACTACTCC AGTTGCTACA CCAACAACAC
    45901 CAGCTGGTTC TACTACTAGT CCAGCAACTC CTGTAAGCCC TACTCCAGCG GCTCCTACAA
    45961 CAGGAACTAC TACTCCAACA CCTGCAGCTC CTGCTCCAAG TGTTCCAGTA ACTCCGGCAC
    46021 CTACACCAGT TAATGGTTTA AGTGCTAATG GTGCTATTGA CTTATTCTCC AAATTGAATA
    46081 AGATCATTAG TGATAAATTA GCTGGTCAAG CTATTGCAGC CAGCGAATTC GATACTATTA
    46141 CCCCTGAATA TACAACTACA GCAAGCGATC AAATCTCCAA ACACGACTTC AATACGTCAT
    46201 TAGGAGCTTT GAGCACAACT CTTGCTAATA TTCATGGTGG TACAGCACCA GCTATTGCAG
    46261 TAGCTGAAGA TGCTAACCCA GTTGAATCTA CAGTAGTAGA TAATTTGATC GCTACAGTTA
    46321 AAGCGATGGT ATTATAAGAT ACCACTATTG TAAAATAATT TAGATTTGTA AATTTTAAAA
    46381 TCAATGAAAC AAATCTATAA TTATATACTA TATCTGTGTA TAGGGAAATT CCCTATACAC
    46441 GGTATGGTAC TCATACATTT ATTATTCTAA CCATTTTGAT TATAGGAGGA AACTAATATG
    46501 TATAATCAAA ACCCTAACTA TGGCTTTGCC AACCCAACTT TTAATGCTGC ACAGTCCCCT
    46561 GTAGGTAACT ACGCACCAAT CACACCTACA GACCCAATGA CACAGGCTGA TCGTGAGTTG
    46621 TTAAAACCAC AACAAAAAGC ATCTTTCTCT TTGGAAATTC CACCAGAAAA AGAAGCTTGG
    46681 GCTAAATGTC CACATAAAGA CCACACTGGT TTCTTGACTG TGGCCGACGG TCAAGGTTGG
    46741 GTACGATGCA CGCAATGTGG TGAACGTATT CCTACAACAC CATATTCTGA TGAAGAAGTT
    46801 CAAAACGCAG TACGCACTAT GCGTCACATT TGGCAACAAA TCAAATTGTT CAGCATTACA
    46861 TTACCAGCTG AAATCAATAC TGAATTCATG ATGTCTTTGC CAATCGCTGA AAAATCTTTG
    46921 GACTTGTATC ATTTGGCATT CAAAAACTTC ACAGATGTAT CTCAATCTGT AATGCGTGCA
    46981 CAAACTGTAC AACAACCAAC TCAAGCTGTT CGTCCAGATG CTTTCACTAG CTTCGACAAT
    47041 ATCTTGAATG GTAATGTACA ACCAGCATAT GCTAACCCTT GGGGTGCACA AGCTAACCCT
    47101 AACTTCTACA ACATGGCAGC CAACAATGGC GGTTACTTCA ATGCACAAAC TGTAAATGGA
    47161 CAAATGCCTG TACAACCAAT GTCTCAACAA CAATTTGGTC AACCAGTACC TAACCAAGCA
    47221 CCATTCGGTT ACAATGCACA ACCACCTATG CAAGGTATGC CTAACCAAGG TCAAATGATG
    47281 GGCGGTCAAG CTTTCAACCC ACAAGCTCAA ATGCAACAAG CTCCTGTATC CCCAGTACAA
    47341 CAATTGCAAA ACCAACAAGC AGTAGCTACA AATGCTAACC CATTCAACGC TAATGCATCT
    47401 GTTGCAGCAA CTGTTCCTGG TCCTGCAGTA GCAGCTCCAC AAAAAGAAAC AATCACTACT
    47461 GATACAATCA GTCTTGGTTA ATTTAAAATA AAGACAACCC CATAGGAGTA TATCTCCTAT
    47521 GGGGACTCTT TTATTTTTAT CAAGGTGATT AACTATGGCT AATAATTGTT ACCAAAACGT
    47581 AGCGTTCTAT TCTCCTATCA AAGAGGAGAT AGAGCAACTT AGAGATGCTT TGATATCTCT
    47641 TTATAATGAT AAGAAATACT GGTTACCATA TACTCTTAAA GAATTAGGAT TATGGGAAAC
    47701 AGAAGAAGAA TATGCTAAAC TAGCAGACCA TTGTGAATAT GGAACTACAT TACGTGGCGA
    47761 AATGACATGG CCACCTGGTG AGTCAGAAAT CTGGTCTGCT ACTTTACCTG ATGGTACTCT
    47821 TGTATGGTAT TTCCAAACTG AGTACGACTG TAAGTGGACT TATATTACTA CAGGATTCAA
    47881 TATGCTAATA GATGCTATTG TTCCTAATAG TAGTATTAAG TTTGTCTTCT ATGCTGAAGA
    47941 ACCTGGTTGT TGTATTTATG ATAGTAATGA TAAAGATCAT ATTATCTTTG ATGATACAGT
    48001 AAGCATAGAT CTAAACTGGT ATACTGAGGG CGAAGAGAAA AAACAATACC ATAGTCTATA
    48061 TGACAATATG TTTTACCCTC AAGAGTATAA AGACGTACCT AAATATTTGA ATGATGTCAT
    48121 TAGAGACGAG TTCGGTATTA AGGATAAGCC ATTTGTGCCA TCCATGTTTT GTGGCCCAAA
    48181 TGAAAGTCTA GAAGATAGCT TTATAAGCTA TATTGAAGAC GAGCTTGGGG GTACCATTGA
    48241 GTGGTGTAAT ATACAACCTT TCAGGTATGT AGACTAATCC AGAAAGCCCC AATATTGGGG
    48301 CTTTTACAAT ATGTATTTTT TAAATGTAGA TCAACAGTTA AGTGAGAGGT GATAAATCAA
    48361 TGGCCAAAAT TACTAAAGAA ATGCAAGACA ATATCGCCAA TTATGGTGAT GACTTTTTGA
    48421 CTCTTACTCC AACTGAAGGC GTACGACAAA ATATTGGTAC TTACCTAGGT TATTCTGGTA
    48481 ACCGAGGTTT TATTAATATG ATTCGAGAGA TCTTCCAGAA CTCAGCCGAT GAGCTGATGA
    48541 AGAAAGATTC TCCATGTGAT GAGATTTGGG TATACTATGA TGAGAGAAAT CACGAAGTTA
    48601 CCATACAAGA TAACGGTCGT GGTATTCCAT TTGATATCAT GGTTACTGCA TTTACTAGTC
    48661 AGAATACGTC AACCAACTAT GAAAAGAAAC CAGGAGCATT CTCATCTGGT CGACATGGTT
    48721 TAGGTTCCAA AGCTACGAGT GCATGTAGTG AGCACTTTGT GGTTAAATCT TATCGTCTAG
    48781 GTAAAGGGCA AGAGATGTCT TTATACTTAG GTGACCCTGA AACTGCTAAG GTTAAGTCTA
    48841 TCCCCAATAA GGATAACTAC CAAGGTACAA TCATTACATT TAACCCAATT CATACTATGC
    48901 CAACTAAGAA GCAAGGATAT CATGGATACC AAGCTGGTAA AGTTATTATG GGTGAAATCA
    48961 CTACAACTTG GAAAGATGTA TTAGACTTAT TAGAAAGTCT AATACCTTTA TTGGATATCG
    49021 GTGCCAAGGT TAATTTCTAT GGTACTGATG CTAATGGTAA GCAACACAAC GTTCGTATTG
    49081 TGAATGATAA AGGTATTGCT GGTATCTTAG ATACATTAGC ACCAAAACCT ATGATTGCTC
    49141 CAATCCATAT CTCCAAGCTT AAAGAAGATG GACAGATGAA AGCTGATATC TTATTTACTT
    49201 TCGATAGTAG TAAACCTGAT GATATCTTTG CAGGTTATGC AAACTTCTGT CCTACACCTA
    49261 GCGGAACTCA CATTAAGGGT TTCGTTGAAG GGCTTACCAA ATTCTTTAGA GACTATATGA
    49321 ATAAATACTT CCTAGGGAAG AATTCAAAAC TAAAGATTAC AAATGCCGAT ATTCTCAGTG
    49381 GACTATGCTG TGTAAACTCT GTATATCACT TATATCCAGA ATTTACAGGA CAAGCAAAGG
    49441 AAATCATTTC TAATGAAGAC CTAGTTCCTT TTGTTAAAGA TATCACGATA GAAGGTTTAG
    49501 ACCAATGGGC TAAGACCTCT TCGTCGGATC TACAAAAACT TTGTAAATAC TTTAAAGAAG
    49561 TAGCAGAACT TCGTACGAAA AATGAAGCAG GACGTGTCCG TATTCAAGTT AAGAATGCTT
    49621 CAGCTATTAC TGGTCTTCCG GCTAAGTTTG TAAGACCTAA AAGTAAGAAG CATAACGAAC
    49681 TATTCATCGT GGAAGGCGAC TCTGCTGCTG GTAATGCTCG TAATAGACGT GACAATGACT
    49741 CTCAAGGTAT CTTCCCTATT CGTGGTAAAA TTATTAGTGC TTTGACCAAG AAAAGAGAAG
    49801 ACGTACTTAA GAATGAAGAA GTTGCAGCTA TTATATCTAT TATTGGTGCA GGTTATGGTA
    49861 AGAACTTTGA TATCAATAAA TGTAATTGGG AACGTGTAGT AATCTGTACA GATGCTGACC
    49921 CAGATGGTGC TCATATCCGT ACATTGCTAT TATCGTTCTT CTTATTGTAC ATGGAACCAT
    49981 TGGTATTAGA TGGTCGTGTA TATGCATCTG TACCACCTTT ATATGGTGGA CGTATTGATG
    50041 GTAAGAACTT TAAGTACTTT ACTGATCGTA CAGAATACAA TGCATACTTG CAAAAGCAAT
    50101 TCTCAAAGAA CCATAAAGTA ACCTTACCAG GTAAGGTGAA CTTTACCAAT AATCAATTAA
    50161 TCAAGCTATT GAATTCTACA GAGTTCTATA TTGAACGTTT AGAATCTGCA GCGAATTCAT
    50221 TCGCCATCAA CCCGTACTTA TTAGAAGAAA TTTTGTTATA TGTAGGTAAA GGATTATCAT
    50281 TCAGTCAATT CAAATCTAAG ATTACTAAGA ATCATAAGTA TTTGGAATGT AAGAATGAAA
    50341 AAGGTGGCTG GACCATCTCT GGTTTATATG AAGATAATAA GTATCAGACT ATCTTTATCA
    50401 ATGACCGCTT GTTGAGTTTC TTCGATGCGA TTCATTATAA ACTAGTAACT GATATCATCA
    50461 ATTCTCAACC TAGCCATTAT GTGGTAGATG GTGAGACTAT GTCCTTATAT GGCTTATTGA
    50521 ATAAGTTTAA AGAACTAGCT CCAAAGAATA TCACACGATT CAAAGGTCTA GGTGAAATGA
    50581 ATGAAGACCA GTTGTATGAT ACAGTAATCG GCAAAGACAA AGAAAGGGTT CTCGAACAAT
    50641 ACACAGTGGA AGATATCAAG TATGAAATAG CTAAGATTCG TGAAATTGAA TCCAATAAGA
    50701 TGGATCTTAT CGAAGGCTTA GATATCTCCA ATTACATTTT CTAGGAGAGA ACTGCCATGA
    50761 TCATATACTA TGCAGATACA CAGGATGGGC GGTTAGCTGC CCATCTGATA CTTCAAAACC
    50821 CAGAAAAGGT TTTGATAGAT GACGAAAAAA GAGAAGATCC TGAATATTGC TTATTAAACG
    50881 ATATTCAGGA TGCTAGGGAT ATCAAGCTTC TACCATATAC ATTTAAACCT AATGCTGCTA
    50941 TACTAGACAG AGTTAATGAA AACGAAGCTG TAGTATGTAT TGGTATAGGG TTTAATGTAA
    51001 AAGATGAAGT GTCTTTAAAA CGGTTTAAAG TACTAGTTGA GAAGTCTAGA CGAGTTATTT
    51061 GGATAGACTA TCTTCCTAAT GCTAAAAAGT TAATGGATAA GTACAAAGAA GATATAGACT
    51121 TCTACTATTA TGAGTATGAG TGCTTATCTA GTATTGTATG GTATATCATT ATGGGTAAGA
    51181 ATGAAAGCAT TCCACTCATT AATGGCATTA ACCAATACAT TCATAAACCT ATTCCTGATA
    51241 TCAAAGCTAT TTATCAGAAG ATGTACATAG CTACCTTATT CAGTGACCCT CAAGACGTTG
    51301 TATGGGACAA TCTCATGAAC GAAACTGATA GTGAAGCTGA GTATCGATAT AAAACTATTG
    51361 CATATGCTTA TGATTATATG AAACAACGAC TACAGATTGA TATTGATCGT GGTGTATACT
    51421 ATTCATACAT AGGAGACCTT AAAGTAAGAT GTATGAGTAT CCAAGATGCT GAGTATATTC
    51481 CATCATCTTT ATATCATAAA TCTTTAGTTA CCATAAACTG GATATATGAT GGTGATAGCT
    51541 ATCTATATAA AGTTTATGCT GATTTTGATG ATTTTAATTG CGGAGAATTT GCAGCTAAGT
    51601 ATAACGGCGT TGGAATGAAA CACTATGGGG TGTTCAGATC GGATGACTTA TTGCTATACC
    51661 CGCATAGATC TCGGAGGAAC TGATGGCGAG AAAATTCCAC TTAGTGTCCA CAGCACCTGA
    51721 GGGCACATTA CTACCAAAAC GTTCAACTAA ACATTCCGCT GGTTATGACT TCTTCTCTCC
    51781 TGTAGATGCA GAAATCATGC CAGGTGCAAC TCTTAATATC CGTACAGATA TCAAAGTTGA
    51841 AATGAATGAA GATGAAGTAC TATTCATTGC TCCACGTAGC AGTTATGGAT ATAAATATCA
    51901 AATGTCTTTA GTAAATACTT TAAGTATCAT CGACGCAGAT TTCTACAACA ATGAAACCAA
    51961 TGAAGGTAAT ATCAGTATCA AGATTAAAAA CAATGGTACT GAGCCTATGT ACTTGGTTAA
    52021 AGATGAAGCA TTTGCTCAAG GTATCTTTGT TAAGTATTTG ACTACAGACG ATGATGATGT
    52081 AACTGAAGTA CGTACTGGTG GTATCGGTAG CACTACTAAG AATTAATTGA AAGGTAAAGA
    52141 AAATGAGAAA CAATAATAAA CCAAACAATC GCAAACCTGC AGCACAAAAA ACTAAACTAT
    52201 TCGAAATCAC TCTTCCTGTA ACTTACAGTG GTAAGCTATC AGATGAAGTA ACTGATTGGT
    52261 TGGTTAATGT ATTAGAGTCT GGTGAAATCT TTGATATGGT CGAAGTGAAT GTATTCGGTA
    52321 AACGTAATGT ATTCACTCAA AACAAAGAAG CTTTAGGTTC TGTAATCGTT GGTTCTGTTA
    52381 AAGAATCTGG ATTCAAAGAT AATATGCTAA GTATTACTAT CTTAACTGGT GAACGTAACT
    52441 ATGAAATCAT TAAGAATATG AAACAAGTAG ATGCTTTCGT ATTCGTACGT CCTAATAACA
    52501 AAGGTAGTTA CAAAATCACT AAGATTAACA TTAACGAAAT CCAATAATAG TCTATATGAA
    52561 AAAGCCACTA TGGTAAATTA AGACCATAGT GGCTTCCTAT TCATATCCCA ATATGTCAAA
    52621 CTGGGAAACT AAAAATTTAC CAAACGAAAA ACATACATAT AGACTGGAGG GATATACTTG
    52681 GCACAAGATA TTAAAGTAAA TACGCTAGAT AAATTTAAAG ATGATCTGCA GTTATACGCT
    52741 ATCTATATAG CCAAACACAG ATCTGTACCT GACTTCCGGG ATGGTCTTAA AGATGTACAA
    52801 CGTAAGATTC TATATTCGAT GTATGCAGAC TTCCCACAAA ACTCAAATAG AACTTTTAAA
    52861 TCTGCAGGTG TCGTAGGTGA GGTAATGAAA TCATATCATC CTCATGGTGA CAGTGCAATT
    52921 TATCAATCTA TTAAACCAAT GGTTAACTGG TTTGAATGTA ATGTACCGTT AATCAGAAAG
    52981 CAAGGTAACT TTGGTAACTT CCAAGGTGAC GGACCAGCTG CTGCTCGTTA TACAGAAGTG
    53041 GCATTAGCTG ACTTTGCTAA AGAAGCTTTA TTAGATGAAT TGGATGGTGT TAACGGTTCT
    53101 CCTAATATCG TTGACTGGAG TCCGACATTT GATAATAGTA AAGTGGAACC AGACTTCCTA
    53161 CCAGCTAAAG TTCCATTGTT ATTAATCAAT GGTATCTTCG GTATTGCTGT AGGCTTTAGA
    53221 CCTGAAGTTC CACCACATAA CTTAGGTGAG GTTATTGATG CTACGATTAA GCTATTAGAT
    53281 AATCCTAATG CACGTATTAC ATTGATTCCT GACCATAATA TGCCATGTGA TATTATCGAA
    53341 ACCGATTTCA AGAAGATTGG TGATAATGGC TTTGGTTCTT ATCGTGTACG TGGTCATATT
    53401 GATATTGGTA CTTATGATAA GAAGCCTGCA TTATTCATTC ATAGTGTACC TAACTCAGTA
    53461 TACTTGGGCA CTATAACTGA TAATATCGAT ACGTTAGTAT CTGAGGGTAA ACTACCACAG
    53521 ATTATCAATA GTTTAGAAAA CCATACACCA ACTAGGTTAG AGCATATCTT GGTATTGAAA
    53581 CCAGGTTCTG ACCCTAACTT TGTTAGAGAT ACTTTGTTTG CTAATACTAG TTTGGAATGC
    53641 TCTTATCGTG TAAACTTCCA AGTACAGTTT AATGGTAATA TCCATAAGCT TAATTATAAG
    53701 CAATACTTAC AAGAGTTCTT ACAATTCAGA AAGATTACTA AGCTACGTTT GTACTATAAT
    53761 CTTCTTCAAA GAGCTAAGAC TAAGTTCCAT GAACGTGAAG CATACATTAC TCTATTGAAG
    53821 TCTGGTGAGA TTGATAAGAT TATCAATATG ATCAAGAAAC GTAAAGACCG TGAAGATCAA
    53881 CCTATCATTG ATTATCTTGT AACTAAGTTT AAGATTACTC CATTGCAAGC TAAGACAATC
    53941 ATCAATACAC AAATCAAGAA CCTATCTATG GGTAACTTGA ATAGATATAT TGAAGAGGCT
    54001 AAAGAGCTTA AAGCTAAGAT GGATGAATGC TTAACTAAGA TTCATAGCGA AGAAGCTCTC
    54061 AATGAAGAGA TTCGTAATGA GCTACTATAT TTCAAGAAGA AGTATGGTGT TCCTAGACGT
    54121 TGTCGTGTAA TCTCTAAAGA CGATATCAAT AATATCCCTG AGGGTAAGTT CAATATCGTT
    54181 GTATCTGAAT CTAATAAGAT TAAGAAATAT GGCGTAAATG AACCATTGAA TCTTAACCGT
    54241 GGTGAACCAT GTTCTGCATT TATCTTGAAT GCTGATAATA GAGATAATCT ATTGATGTTT
    54301 GATGGATTCG GTAGAGTATT TAGTATGCCT GTACATAAGA TTCCATTAAC AGGTAAAGGA
    54361 CAAAACGGTA CTGATGCATT ATCTTTGAAT AAGAAGATGA CATCTATCGT TACTAATATC
    54421 ATTAGTGAAT CTAAAGTGAA AGAGTTAGCT AAGTCTAAAG CTTATACTAT GGTAGTATTG
    54481 ACTCAAGCTG GTTATATCAA ACGTCTTGAA TTAGACGACT TCTGTTCAGT AGCATCTGGT
    54541 GGTCTTATCT ATAGTAAGCT AGAGAATGGT GATAAAGTAC AATCCATTCT TATCACTCAA
    54601 AATGGTGATA ACCAAATCAT TACTTACTCT GATAAGAAAG CCTTACGATT CAAAGCTGAT
    54661 GATATTCCAG TATTGAAACG TGCTACTCGA GGCGTTAAGG CTATGAATAC TAACGATCAT
    54721 GTCGATGGTA TGTCTGTAGT CTTTGGTGGA TGTACTAATG CTATCATTAC AACCCATAAT
    54781 GGTTATATCA ATAAGATTGA TATTAGTGCA TTACCTATGT CTTCTAGAGC AAGAGCTGGT
    54841 AATAATGTAA TCAAGCTTGG TCGTGGTGAT GCAATCAGAG ACATCTTAAT CGTAAGAGAT
    54901 ACAGATGTAG TTATGATTGA ATCGGCTACA GGTAAAGAAG ATGTGGCAGT ACGTGACATC
    54961 CCATTAGGCT CTTCTATCTC CAAAGGTAAT AGAGTCCCTA ATCTTATCCG TGTAGTAAAA
    55021 AGAATCTAAT TGTTTTATAG GATGGGAGTA ATATCCCATC CTATAATTTT TTATCGAGGT
    55081 GATAAAAATG AAACAGAAGA AAGTTATCAA AATACTAGAT GATCTTGGTA TCATTACAGT
    55141 TACAGAAGAT TCTACATATA ATGATAAGCA AGAAGGTATA TATGCTGATA TTGAGATATT
    55201 GGGTATAGAG TATCTTCTAA GTCTAGACTT TGATGATCTA TCTAATCTAA CTAGTGTAAA
    55261 ATTAGCACCT AAAGCAGGCT CTCTAGTACC ATCTTTTATA ACCGCAACCG ACAGCTCTAG
    55321 TAGGGTTATT AGTACTAGAT CATTTAGAAT CTTTCTATCC AAAGTATACA GCACTCTTAT
    55381 AAAGCATAAG ATCAAGATGC TTAATGATAA GGAAAATAGA TTCTATAAAC TATTCAATCA
    55441 AAGAATCTAC ACTTTATATA TTGGTAGTGA TGGTACTGAA CTAAACTGGG AAGCTAGAGC
    55501 TAAGAAAGGT GATTATATCA TATATGCTGA CCAAGTTGGA TATGGTCAGC TTCTATATAA
    55561 ACTATATGAT ATACCAAAAC CTAATTCAGG TAACTGTATG GGTCAACTAC TAGGTTCTTA
    55621 TGCATATCTT GACGATCTTC TAGATCTTAT AGACGAGGAT GGTAAAAATG AAGCAGAATA
    55681 AAGTAATTGA TAGCTTGTCT ATATGTGGTC TATTACGTCC AGATGACAAA AAAGAGCTAA
    55741 TGGATAATGT AAAAAGAGAA ATTGGCATAG GCGTTTACAT TAGTGGTATA TCATACGCTC
    55801 TTATATTAAA CTTTGATAGT GAGAAGAATC TAACAAAAGT AAAACTAACA CCAGAGTTAG
    55861 ATAGAGATAT GCCATCGTTT ACTACTCATA CTATGGGTGG AGATGGTATA TACCCAATAA
    55921 GAACCAAAGT ATTCAATCAT TTTTTAGCTA GTGTACATGA TATAGTACTG AAGCATACTC
    55981 TATCTCTAAA TACTGATGAG AATAGACGAT ATACTTACTA CTTTAAGAAT AAAGAGTATA
    56041 CTCTATATAT ACATAATGAT GGCTATGAGT TTGAGTGGGA GTCTATAAGT AGAGATAGTA
    56101 AGTATCATAT ATCAGCACAG CAAGCTGGGT ATGGTGAATA CACTTATCAG CTATCGTTAA
    56161 ATAAAGACTT AGTGCCTAGA TCATTTACTA GAATCCATGA GGGAACTTTT GTTGATTTAG
    56221 ACGATGTATT ATTACATGTA AAGTATTTAT ACGATGAAGC TAAATCAGAT ACTAGTACTG
    56281 GTGATACTAA CTTCTTAGAA GAAACTTTAG ATTGCTTAAA CCGTCTTAAG ATAGACACTA
    56341 AAGATGTGGT ATGTGTAGCC TATGGTGATG TATATATGTC TTGGGATGTA TTTGCTAAGA
    56401 ATGCAGACTT TAGATATGAT AGCGGTTTAG GTAATATGGA AGTATCAGAT AAGATATTCA
    56461 TATACACTAG AGACTATATC ATATATAGAC ATGAATATGA TGGTGCAGAA GAATGGAGAG
    56521 CTATAAGCAC TCTAGAATCT GTAATCTCTA ATAAATCACA AATACCTAAC GATACAGAGT
    56581 TAGATTTTAA AGTTGATTAA GACTTAAATA CAGGTACTGG AAGTTCCAGT ACCTGTTTAT
    56641 TTTTTCTCAT CATACTCTCA TTTAACCTAA CACTAGTGTA ATAGCAGTGA CAGCTGTCTA
    56701 TTACAGTCTT ATTTGGGTTA ACGGTAACCA AATCAGATTG TGTACTTTCT TAAATACCGT
    56761 AGATTATACA GGTGCCAGTA TCTTAACAAA CGGCCATGTT AGATACTCGT TGCAGTGTTT
    56821 GCAGGTTTAT TATTGTTTTC CTTGTTGCAA TAATAGACAA AGTTTCCTCT TGATGGTTTA
    56881 GGGTAGTCCA TAACCTACCC TAATACCATT ACTCCAATTT ACGTGATACC GTGTGGTATA
    56941 ATAAACTCCT TACTTAAAAT TAAACAGCTT TGCCCAGTAT AGACATTGTC TATACTGGGT
    57001 ATTTGCCGTT TCGTAAAACT TAGTATTTTC AGTTGTATAC TATAATGGTA ATATCATGGT
    57061 TATATTATAT TTATATTGTA TACAGAAAGG AAATATTATC ATGAATAGAA ATTTACATAT
    57121 CCACACAGGC ATCGAATCCG TATCTTTGAA TTATGATTAC GAATACACAT ATCGCAATTT
    57181 GGCTGAAGAG GCTGATCGTG ATATCGCCCG CATGCGTGAA TGGGGTGGCG AATTAAACGT
    57241 TCAAATCGTT GCAAATATTC TAGGGATGTG GGATTTCCCA GAAAACCGTT TGGGTGAAAG
    57301 AATAAACAGT GGATGGACAG TTGGCTACTT TAAAAAACGT ATCAATGAAG CATTTGGTGC
    57361 GTTACAATTT TGGGCAACCA TCGCTCATAA GGATGTATCC GATATAGAAT ACATCAAAGA
    57421 CCGCTTCTTA ACTCGTTTAG AAGACGTTCT AAACGATGCA GCTAGAATTA AAGAAGGCTG
    57481 GTAAAAATAA TAAGGCTAGA GGAATTTCCT CTAGCCCTAA TCTATTTTAT TTTTTTTTTA
    57541 TTCACGACGG GATATCTTTT TACCGCTTAA AGTCAATGGT GTTACATTAC CGATATTGAT
    57601 TAAGTTAGTA GATAGATGTG CACCTAGCAT ATATACATTG AGTAAGTTCT TACTCATAGG
    57661 ATCACTAGGA TCATCATGGA TATCATCTTG AGAGATATAG CCCATAGTTG AGATGGTATT
    57721 ATACATTGCT TGTTTAGCTT CCATGGAATC TGCACGTGCT CTGGATAACT CTTTAATAGT
    57781 AGCATCCATA CCACTAACTA CAAGAGATTC CATTTCCCTA TCAGATGTAA TACCGTTCTT
    57841 ATCATGAGAG ATAAGCATAC CAGTATTATT ATCACGCATA GAGATATTAG TAGAGATAGC
    57901 ATTTTTCTTA GTTAAGAATT GCTTCATACG TTTTAAATGT AAGTATCCTA CTAAAGCTTC
    57961 ATGAGAAGTT ACTCCTCGAC CATTTTCATC TTCATAGATA TATGGCATAG ATACTTTCTC
    58021 TAAGATAGGT ACTCCCATTA CATTAGCAGC TTTCTCTACT TGATCCATAG TTGGTTCAAT
    58081 CTCAAATACT CGAGTGATAA ATCTGAATGG GTATTTACCA GATACGAACT TAGTAAACTC
    58141 TTTATCACTC ATATCTGCAA ATATCTTTTT ATAGTAGTCA GTAACTTTAC CAGATGGATC
    58201 CATAGCTGAC ATTACGTCAA ATACTAGCTT CTCAGCTTTC TTTCTTTGTG GTGTCATTTA
    58261 GTTCCTCCTA TAGATTAGAG AAGTGAATCA TTAAAGCGAA ATACATAAGA ATGGAACGTT
    58321 GGTAACTAGC TTTTGTAGCA GCACGGTTCT TACGTACATG GTAACGTCTA GAGCCATTCA
    58381 TCAACCATCG TTCTAAGATT TCCTTAGATC TGATTACTTC TTTGACTTTA CTATTAGGCC
    58441 TAGGTGCTGT AGTAAATCTT ACAAACTCAA CACGTTTAAC GTCTTTCTTA TCTGTGCTTT
    58501 GGAAGAATAG ATATACTAGA AGACTAATGA ACTCTTTAAC TTCGGTAAGA GACTTAGTAT
    58561 CATTCTTTAA TACCCATTCT ATGATAGCTT TAATTTCATC TGTACTTATA TTGACATCGG
    58621 CAGCCATCTT ACAGTAAGAA TAGTTTACAC CCATAGTACT AATAGCTTGT ACAGTCTTAT
    58681 CAATTACACG TTCAGCCATA AGACTATCAG TATCGGCTAA TCTATAGTTA TCTTCACTAT
    58741 AGTCATCACT AGCATAGTTA AGATACTCAT TACGGTTTTC AAAAGCATCA TAGTACAACG
    58801 TAGCAATATT CTTCATGAAT GATTTGATAC GTGTATGTAA CTGCTGTACA ATATCTTTGA
    58861 TATCTTCATC ATCAAAGTCT TCAAACTTAT CTTGATAAGT CTCAGCCCAT GTTGTAGCAA
    58921 TAGAACGTAC TGCACCAAAT ACATTACCTT TGACTTTAAG ATCGTACTTA GCAGACATCT
    58981 TATTATTGAC TACATAGTCC ATTATATGTT TATATTCGAT AGGTTGTACA ACTTGGAATG
    59041 AACCATAATG AATAGATGGA TAGAAAGACC CAGAGAAAGC TATATTGATT AGAGATAAAT
    59101 CTAATTCTTT ATAGTATTTC TTTCTATTCA ATAAGAAGAA TCTAACTATA CATAGCATAG
    59161 TTATTGTAGT CTCATCTTTA GCAGCAGCCG GGTTAAAAGA CGGAATACTA AAATAGAAAG
    59221 TATTCCGTAA TTCTCTTTGG ATGACTGAAC GTTGAATGCC TAGCATTCTG AAGAATTCAT
    59281 CTCTATCATT ATCAGTAAAG TAAATACGTC TATATGGTGC AATAGCATAT AAGTCTTCAG
    59341 CTCTAGCTGC AATGAATTTA CTGATGTATT GTTTATATTG GGAAACCCTT CTAGAGATAG
    59401 CATTCTCTAT CAGCGGGTAT ATCTTTTTAA GTATAACTTC GTTATCTTGC TTCATCATTA
    59461 TCCTCCTTGA TTTTATTAAG ATGTTTCCGT GAAACACTTT AATAAGCCAA AGGAGGAATA
    59521 AGCAATGTTT ATTTATAATG AGCAGTATTT CGGTAAGACA CCGAATCTCA TCAAGTTAGA
    59581 ATCTATTATC GGAAATATCC GTAAACAAAA GTACAAAAAC GATACAGTAG TCGAATCTAA
    59641 AGACTTAGCT AAAGTAATGA AAGCTCAGTT TGGATTCTCT AATACTAATT TCTTAGTAGA
    59701 CTTTACTACA GCAAAGAATG CTTATACATT AGTATTTAGA GACAAACTAG ATGGTATGGG
    59761 TAAACCAGTC TTTAAGAATG GTACATATCA ATTCAACCCT AAAGATGGTT ATGAACTAAA
    59821 TGTATATTTC ACTTATGGCT TATTATGTGA TACAAACTTC AGTAATGAAG AATTAGCTGC
    59881 TATCCTATTA CATGAGATCG GTCATCATTT CAGTGCTAAG GCTGCTATGT ATGAATACAA
    59941 TCTACCTAGC ATTAAGAACT TAGTTCGTGG TATGACTGAT ATGAATAAGG CTATATACAA
    60001 TCTTACTAAT GGTGCTAAAG AGAATATCCG TAATATCGAT GACACTCGAA TTATGGCTGG
    60061 TATCCAACAA GCATTTGATG GTTTAGATTG TAGATCTGCT TTGGCTTATA TTAATAACGG
    60121 TGTAGTCTTA GTTAAAGATG CTATTCTAAA TGGTAATGTA TCTGATGCTT TTAAATTCTT
    60181 AACTGGTGAT AAAACAGTAG TCAATAAAGT AATGAATACT AAGTTTGACC AACCAGTAAA
    60241 GAATCTTATC TCTGAATATG ATTCCGAAGA AGAGAAGTCT GATGCATTTG CTACTATCTA
    60301 TGGATATGGT CCAGCTCTAT CTACAGCTAT AACTAAAATA GAATCAGATA GATTGGACAC
    60361 TAGACATAGT ACAACTAAGT CTAATGTATT AGAATGGATT TTGAAATTCT ATATTACGTT
    60421 TGGTATCATT GGTGTATTTG AGTTCTTCAT TGACTCTATG GCACATATTG ATTCCAGTAA
    60481 ACGTACATTA GCAGCATTAG CAGTACTTAA CCAAGAGCTT AAGACAGCTA ATCTTACACC
    60541 TAAGCAACGT AAACGTATTC AGCAAGATAT TATTGATATC ACTAAAGATT ATGAAACTTA
    60601 TCTTGAAGCT AAACAAACAC TATTCAAGAA GACTGGTTAC GTTAAGCTAG CATTTGTGTA
    60661 TAATAAGATC TTATTCTTAT ACCATACTAA GTTCAATAAT AACCGTAATG TAGAATCCTA
    60721 CCAGCAATTA CTAAACTTAT ATAGAATGGC TTCGTCTAGA TCCTAACATA TAAGTAGCTA
    60781 CAAATTTTTT CATTTGACTC CTAAAGATTA AATGTACTTA ACCCCCATAG AACCCTAGTA
    60841 CGGATACACT CTGTACTAGG GTTTTATTTG TCTCTTGTAA AAAATAAAAC AAGATAAACA
    60901 ATATAGTGAT AGGTGGCACC TCGTAATCTA TAACAAAATT CCACCTATCT GGTTTCTTAT
    60961 ATAGTATAGC TTCCTTCGGT ATAGTAAGCG ATTTTACCGT TCATTGTTTT ACCTACACTA
    61021 TACTTCCCTT CAAAATGCTA TACTATATAA GGAGTACGCT TCTTCCAAAA AGAGTTATCG
    61081 AAATAATAAC TCACTATCAA AACACAGCAA GACTGCTCCA TATAGGCATT GCCTGTATGG
    61141 GGTATTCTTG TGTCTAACGG TGAGTACAAT TATATAATAT AATCGTATAA GGAGGATTTT
    61201 ATTATGGAAG AAAAAGATCT AACACATTTT GGAACTAGTG ATGTATCAGC TAGGAAGATT
    61261 AATGCTCCAT TCCGTGGAGA TATAGGTAAT CAACTTACAG TATTCTTAGG TGGTACATGT
    61321 AATGGTTCTG TATGGAGAAA TGATCTATTA CGGTTATTAT CCGATAAGGT AAAAGCATTT
    61381 AATCCTGTAG TATCTGTATG GGATGAACGT GCTAAGTTTG AAGAGAAATA TCATCGTGAG
    61441 CATGACGATG TTAGATTATA CTGTATTACT CCAGCTATGT CTGGTATATA CTCTATAGCT
    61501 GAAGTTGTAG ATGATAGTAA TAAGAGACCA GATTCTACTG TACTATGTGT ACTATACAGT
    61561 GACCTTGGTG GTTCTTATAC ATTCACTAAA CACCAAACTG ATTCTATTAA TGCTTTTATG
    61621 GACTTAGTAG AAGCTAATGG GGTAAAAGTA TTCGATAACT TATACGATTT GTCGGTCTAT
    61681 TTAAATAGCT TAGCCGAACA TAAGGTTAAA TGATTCTTTT TATGGAGGAA AAAATTATGG
    61741 CAGATAATAA ATACGGCGTA ATTAATGAAG TTGGCGACCT AGGTTTAGGT TTCAACGAAC
    61801 TTAATGATGA TGACCAAAAA GTGCTTCAAG AACAATTGAA GCAAGAACAA GACAAAGATA
    61861 AACAATAATT GTCTTAATAT ATGTAGTAGG GCCACTTATG GTTCTACTAC ATATTATTTT
    61921 TTACACTCAC TGTAACTGTA TATTAATCAA GCCTAATATG GGCTGTTATA GGTTACTTAT
    61981 TTTTAACACG AGGTAATTAT TATGAAAGCA AAACTTATTG GTATCGGTGC TGCTGGTAAT
    62041 AAGGCAGCTA TGCATGCTAT CAACCAAGGT GTATTTGATC GTAAAGATGT TTTACTTTTG
    62101 AATACCACTC AAAAAGATAT GAAAGACGAA TTTAACGATA TTAATATCGT ATTCGGCGAT
    62161 AACCGTGGTG GTTGCGGTAA AGAACGTGAT ATGGCTAAAG GATTAGCTAT GGAAGCTTTA
    62221 CGTGCAGACT TATTCAAATT AGACTCTTTC CCAGATCCTC AAGATGAAGC TATTATCATT
    62281 GTATCTTCCT CTGAAGGTGG TACTGGTTGT GGTGCTTCTA CTATTGTAGC TAAGTACTGC
    62341 AAACAAGTAT TGAAAATGAA TGTACACATG TTTGTATTCA CTGGTTTCGA ACAAGATGCT
    62401 CGTGGTATCC AAAACACTGT AGAATACTTC CAAGAATTGT CTGATGAATA TACTGTACAA
    62461 GCTATTAGTA ATAAGAAATT CTTAGATGGT ATCCGTAGTA AACAAGATGC TGAACGTGCT
    62521 GCTAACCAAG AATTCGCTCA ACGTATGGCA GTTCTTCTTG GTCAAGACTT AGTAGAATCT
    62581 GATCAAAATA TTGATGATAC TGACTTGTAT AAATTGTCTA CTACTCCTGG TTTTATGACT
    62641 ATTGAAAAAG CTAAAGTTAC TAGCATTAAG AATACAGAAG ACTTGTATAA AGAACTTCGT
    62701 AAAATGTTAG ACTATAGCAA ATCTTTGGAA TTCAAACCTA CAGCTAAACG TATTGGTGTA
    62761 ATCTTTGGTC TAGTTCCTGC GGCTCAAAAC ATGGACTTGA ATACTGATGT ATTACGTGAA
    62821 CGTCTTGGTG AACCATATGA ATTCTTCACT CATATCCAAG ATGCTGAACC TGGTAAAGAG
    62881 TTCATTGAAT TCATTGCTTC TGGTATTAAA ATGCCAATCG ATGAAGTTAA TAAAGCTTAC
    62941 CAAACTTACT TAGAACGTAC TTCCAAAGTT GATAAATCTA AAGACTCTTT CTTTGATGAA
    63001 GCTTCTTCTA TGACTATCAA TAAAGAAGAT GGTATGTTTA ACTTCGATAA GACTGGTCCA
    63061 CAAAATATCA CTAAAGCTGA TAAAGATGCA TTTTTTGCTG ACGTTAAGCC TGTAGTTAAA
    63121 CCACGTGTAA CTGTATCTGC TAAAGATGAT TTCTTCAATC AATCTACAGA AAAAGTTACT
    63181 GTAGCGCCTA CAGTTGAAGT TCCAGAAGAA CCAGCTAAAC CTAGACGTGT AATCATTACT
    63241 AATAATGGTA TCACAAAAGA CTATTAATCC TACCATGTAT ACGAGGTGAC TTATGAAGGG
    63301 AATTTACTTT AATAACCTGA AGAATCCAGC ATTAGATCCT ATTGTAGATA CAATGGAATT
    63361 GAATATGCTA TTAGATGATC CTTCAGAGTC AGAGAAAGCA GAGATTAGAG ATAACTTTGT
    63421 TAATGAAGTT ATGTCTAAGG GTTATAATGA AGATGAACTT AAACTGTTCA TCTTTAATAA
    63481 CTTCCATGAG TTCGTTAAGT ACTCTTATGA GGTTCCTGAA GTAGCTAAGC TTTGGGAAGA
    63541 ACGACCTATG GTTCCTAAGT TAATTAAACA ACTGCTTACT AAATATACAC CAGGGTTTAG
    63601 TTTCAATAAA CTAGACCGTA TCTATATAAA CGGTGTAATC TATAACCATA ACGTAGTACA
    63661 TCAGAACGAT GAAGTGCCTA GTATGGTTAC AGAAATCTTA TTAGATCTAG GTAAGACAAT
    63721 CAATAAAGAC GTATGTGAAA TCTTAGATGG AATATACTAT CTTCCTAGAC AATTCTATAA
    63781 TATGGCTGTA ATAGCAAGAT TCTCTGATGT ACGTGAAGAA ATCAATATCA GACGTATCTT
    63841 ATTCTTGCTT ATGATTACTT ATGAATATAA CACAACCACT GTGGATGATA TTCGAGTTAT
    63901 CTTAGAAGCC TTATTCTATG GAGAAATGAC ACCATTGTTT ATTATCAATA TGCTTGATAC
    63961 TCATAGAAAT GAGCAATGGT ATAACTATCG TTATAAAGCA GCTGAAGAAG ATACTACATT
    64021 TGCTTTATAT AGAATAGTAA ATGCTATGCC TAAACATATC ATCAAAGATA CTTTACTCAA
    64081 ATACAGTGAA GTCTGTGTAG CTAGACAGCT TAAACTAGAT GATGTGAAAT GGACATTGGT
    64141 AAACTTACCA TTAGATGACT ATAGAGAGTT AGCTATTATA GCCGATACTC TAAAGAACGA
    64201 TGGTTATTAT TTACCATAAC AACACAAAAA ATAATACATG GGTAAGGAGG GTCTATATTA
    64261 TATCCTTACC CATGTATATC TTACCTATAA GTGATTTTCA GTTATAGGTA ATTTGATTCC
    64321 TTCGGATTTG AGGAATCTAA AGGCTGCTAT AGCGTCATGA TGACTAATAT TGTTAATATC
    64381 AGCATAACGA TCTAATACAA GCCCTATAGC AGCTCTAATC TTCCAATCTA AATTGGTAGA
    64441 TCTTTCTGCT AACGTATTAT GATAATTCAT AATACAACCA GGCATAAGGG TTCACCTCCT
    64501 TATGACAAGT AGACTATAAG TCTACAAGTG TATGGTTATA TTTAGATACA GCTACTGATT
    64561 CTAGCTGTAT CTACCATACA CGTTTATAGT ATGCAATTGT AAATTAGTTT ACTTATAAAA
    64621 AGAACCCCAG TATAGGCAAT GCCTATACTG GGACTTTCTT TCTTTTTTTA ATTCTTACAT
    64681 GATAGGAAAC AAGAAAGTAT ATAATACCTT GAAATTATGT AAGGAGGAAG CACTATGAGC
    64741 GATGATTTGA TTTCTGTAGT ATCTGATAAG ATGGGTACAG CTAGTAGTAC AAGTATTTAT
    64801 GACGTATTAT ACCCAACAGG GTTCTTTAAT GTAGACTATT TGAACGGTTA TAAGATTAAT
    64861 GGTTACCATA CTGATGGATC TAAATTCTCT TATGATGCAT TTGGTATTGT AGATGGTTCT
    64921 TTTAACTTAG TTGTAGGACG TACTGGTTCT GGTAAAACAA CAGCAGCTAT TCAATGGGGT
    64981 GCTAATATCA TTCGTCGTTT CGAAAATGCA AGAATGTTTA TTGCATCTAT TGAGGGCGGT
    65041 ATTACTATTA ACCGTCTTGA AGCATTGACT GGTTGGTTTG GGGATGACTT ATTTAAACGT
    65101 GTAAGCATTC GTAATAGTGG TCTTAACGTA GAAAGTATCT ATAAAGAAAT CTTATCTATC
    65161 TATGATGCTA AAATGGCTAA TAAAGATGAG TACTTATATG ATACAGGTCA TGTAGATTCT
    65221 CGTGGATTAC CTATCATTAA GATGGTACCA ACCGTATACG TAATCGACTC TGTAGCCAAT
    65281 ATGGTTCCAG AACGTGTAGC TAACCGTGGT GAAATGGGTG GCCAAATGGA TGCAACTGCT
    65341 ATTGCTAAAG CTAATACACA GTTCATCAAA TTGACTATGC AATTACTTAA GACTGCTAAT
    65401 ATCATTGTAT TAGCAATCAA CCACATCAAT AAACGTGTAG AAACTGGTTT CATGCCAACT
    65461 AAGAATGATA TCCCATATCT TAAACAAGAT GAAACATTAC CTGGTGGTAA AGCTATTAAC
    65521 TACGATGCTA ATAATATCTT CAAATTGGAT GATAAGAAGA TTAAAGAAGA ATCTTTTGGT
    65581 TTCAATGGTA AAGAAATCGT AGTTCAAATG ATTAAGTCTC GTACTAATAA AGCCAATATG
    65641 ACTACACCAT TATTGCTTAA CTTTGATATT GGGTTTGACC CATACTTCTC TTTATTATTA
    65701 CTTCTTAAAG ATACTGGTCG TGTTAAAGCC AAAGGGGCTT ATATGCAAAT AGACGATTAT
    65761 GCTGATATGA AGTTCACTAA TAAGAAGTTT ACAGAAATGC TATTCAGTAA TAAAGAATTC
    65821 CAAAAAGTAT TCTTTGATGT AGCTAAAGAA GAATGTCGTA AGTTGTTGAC TCCAACTAAG
    65881 ACTTTAACTG AGTCTGTGGA TAATACATTA TCTAATGATG TGATGGCATT ATTCAGAGCA
    65941 ATGGACCAAG TAGAAGAGTA ATTGTATATT ATAGTTTTGA GCCAGAAGAT TCCAGTAATC
    66001 TTCTGGTGCA ATTCTATGCT TGTTACATAA TGGAAAGGGG TAAGTACATT GGCAACTAGC
    66061 GTAAATATTG TAGACGAAAT TAAGAAATAT GAAAGGAGAT TGAAATTCCC AGAAGAGGCA
    66121 TTAGGTAAAG AGCTGGCCGA ACCTATTCCG ACAGCAGTAT CTGGGTCCCG TAAATTATTG
    66181 TATTCAACAC AGGCCGACCA AGTCATGTCT TTGAACACAC CAGAAGTGCC GTTCTTACAG
    66241 ACAGGCTATG AGAATGAGTT TGGACATAAG TCCACATCAT TCAAACAGTA CAAGGGTGAT
    66301 GACTTAGTTA TCCTAGATAA AGTTGATAAG TTCAACTGGG TACCTAACCA TCACTACTTC
    66361 CTACTTACGT ATAATGCCAA TAAGAATATT ATTGACGTAG TAGAACGATG CTCATACTTA
    66421 CACATTACAG AAAGCTATGG GTATGACCAA AATACTAAGT ACTTAGACTC TCTAGGTATT
    66481 GGTAGTAAAA TCCGTACAGG TGACATCTAT CTCAAATCCA AAGGGTTTGA TGAGTATAAT
    66541 AACCGTATGG ATGGTGTAAA CTTATTAGTT ACTTATGCGG CTATCTCTGA TACTACAGAA
    66601 GATGCTATTG TATTATCTGA AAGCTGTGCT AAGCGACTAA GTTCTCCATT GTACCACAAA
    66661 GTTCAAATCA TGGTCAATGA GAATGATATT ATGCTTAATC TATATGGTAA TGAAACTATC
    66721 TATAAGGTTA TGCCTGATAT CGGTGAAGAA GTATCCAATA GTCTTCTATT GGCTACAAGA
    66781 CGTGAGAATA AACAAGAATC CTTGTTCTCT CAAGTATATT CCAGACTTAT GGATATCAAT
    66841 ATGAATGACA ATAAGATTAC AGCTACAGGT ACTGTAGTTG ATGTCAATGT CATTACTAAT
    66901 AATCCAGAGA TGATGGAATC TTCCAACTAT ACTACACAGC TTAGAACGTA TTGGAAAGAA
    66961 TCAATTCGAT TCTCTCAAGA GCTTGTAGAT AAAGTGGATA TGTACAAAGA TCGTTATCCT
    67021 AATGCTAAGA TTGGATACGA ACTACAAGTA CTTTACTCTA GAGCAAAGAG CTTATTAGAT
    67081 GGAGAGAAGT TCTCTCTTGA TGGTAAGAAA GCTTTCTCTA ATATCTTCCT TGAAGTTGTA
    67141 GTACGTGAAA ACAATGAACT ACATATCGGG GATAAGATTA CTAACCGTTA TGGTGGTAAA
    67201 GGTGTTATTA GCCGTATATT ACCTGACGAT GAAATGTTTG AGACTATAGA TGGTCGTAAA
    67261 GTGGAAATGA TCTATAACCA AGGTACTTCT ACTAACCGTC TTAACCCAGC TCAGATATTT
    67321 GAAACTGAAA TAAATGCAGC ATCTTCTAAA CTATTGAGAT ACTTGCCTAT GGAAACTCCA
    67381 TATGAAGTAA ATCATTCATT AGAACGTATT GCTACATTTA TGAGTATCTT TACTCTAATG
    67441 CAAGCTAATG CATTCAGGGA ATATGTATAT GCCTTGAATG ATGATAGTAA GTTAGAGTTA
    67501 CTTAAGTCTA TGAAGAACGA TGGATGTATT ATCCTATCTG TATCTCCAAT ACAAGAAAAC
    67561 ATTGACCTAG ATAAACTAGT AGCGATGTAT GAAATGTTCC CTGAATGTGA GATTGATTAT
    67621 GCTTACTGTC AATTACTTGA TAGTAATGGT AATCCTCGTA AAGTAAGAAC ACAACGTCCT
    67681 TTATTAGTTG GTCATCAATA CATTGTAAGA CTTAAACAGT ATGCAGAAGA TAAGTTCTCT
    67741 GTAACTTCAT TGTCTGCTAC AAACTCTAGA AATGAAAATA GTCGTAATAA GAACCCAGGT
    67801 GAGGGTGGAC ATAGATTCCC TAATACTCCA GTACGTTGGG GTGTAATGGA AACATCTGCT
    67861 ATGCAACACA TTGGTTCTTG GTTCAATGCT ATTATGCTTC TAGTATATAG TACGTCTCCA
    67921 CATGCAAGAC GTAAAGCAAA GAATCTATTA ACAGATTCTC CATTCAGTAT CGACGTTAAA
    67981 GTTGATAGTG ATTCTAAATC TAGATCTGTA GAAGTGCTTA ATGTATATCT ACGGACTATA
    68041 GGCTTAAGGA TTAAGTTTGA TAAGTATAAG AAAGTGGTTA AGAGTATCTT TGCATTCCCT
    68101 TCTACTACTC CAAATATGTT TATCAAAGTT CCTGATGCTG ATCGTAAACC TACATTTGAA
    68161 ATGGTGAAAG GTAAAGATGG GTTTAAGGTT CCACAAATCA TATTCAAAGG TGAAGACCCT
    68221 AAACCAAACA TGTTTATCAA TCCACCTAAA GAGGAAGAGG AATAATCATG TCTGATTTGA
    68281 GACAAGTTTA TATGGATATA CTAGGGGGCA ACTTTGAGTC TGCCCTCGAT CCTCAAAATG
    68341 TATATCTTAT GAATCATATA GCAACTTGTG CTCTTCAAGA TGAAAATAAT GTACGTCTTG
    68401 ATGATGTAGA GTTGGTATTA CGTATAAGTA ATGCATTGTA TAATGGTACT GATATTGAAG
    68461 TACTACCACT TGAAGATGGG GTATATGATC TCTTGTTAGA AATGTATAAG AGATACAACC
    68521 CTAACTTCCA AGTTGGTGGT GCTAATATCG GTGTACATAA TGTACGTAAA GACAAGGAAG
    68581 ACTATTCGGA ATATCCTAGC ATATTTGTAC CTGTACCTAT TGGTATGGAG AATACATATG
    68641 GTGGTGATAT TCTAGCTTAT GGTAATACGT TTAACTTCAA TAAACCATTA CCATGGAACA
    68701 ATGGTCAAGT ATCTGATAGA CAAAGAGACA CTGCTCATAA GTACCCTGAA TTGGTTGGGA
    68761 CTCTAGATAA GTGTAAGTTT GTCTTAGATA GCCAAGCGTA TAATGCTGGT GTAGCAGATG
    68821 ATCCTAATGT AAAGATATTT GAAAGAGATT TCATTGGATT ACATTTCCGT ATGGGAGTGA
    68881 ATAATCCTAA TGATATTCTC AATATAGTTA TGGAACTCAA GTATGATGGT ATCTCTATTG
    68941 AAGCCGAAGT ATCTAACCAT GTGGTCTCAG CTAGGACTCG TGGTGATTTG GATAATGATA
    69001 GAGCTACAGA TCTTACTAGT GTATTGTATG GGTACAGATT CCCTAATACT ATTCCAGACA
    69061 ATGAAGTCTT TGGCATGAAG TTTGAAGCTA TTATCACTAA GTATGATATG GAAAGACTTA
    69121 AAGCAAAGAC TGGTAAATCT TATACCAATA TGAGAACTGC AGTATCTGGT ATTCTAGGTT
    69181 TAGCTAATGC CAGAGAATAC TTAGAATATA TTACTTTAGT TCCATTAGGT ACATCATTAC
    69241 ACTTTGATAC TAGAGAAGAA GAGCTTATGT TTATGAATAG ATACTTTGCA ACTAAAGTAT
    69301 CTAATGCATA TAAAGCTTTC TCTGGTAGAT ATGACCATGT ATTATACATG GTAGACAAGT
    69361 TCGTTCAAGA TGCTGATATG ATGCGCCCAT ATATGACATT TGCTTATGAT GGTATTGTAG
    69421 TATCTTACAA TGATAATTAT CATAAGCAAC TCTTAGGTCG TGTAAATCAT GTCAATAAGT
    69481 ATAGCATGGC TATTAAGTTT AATGCTATGA AACGAGTAAC TAGATTCCGT GGATATTCAT
    69541 ATACAGTTGG CTCTAATGGT ACAATCACTC CAATGATTAT ATTTGACCCA GTAGAATTCA
    69601 ATGGTACAGT TCACTATAAA GCTAGTGGTC ACTCTTATGA ACGATATAAG AAACTCAGTC
    69661 TTAGATATAA CGATGAGATT GAAGTTGCTT ATGTAAATGA TGTAATGCCA TATGTAAGTA
    69721 AACTATACAA TACAAACAAT GATAAGAATG AGAAACTATA CCCTATAGAA CCATTCATTG
    69781 ATCATTGTCC TGCATGTGGT AGTCAGTTAG TAGAATCTAT GTCAGGTAAG ACTATATCTT
    69841 GTGATAACCC AACCTGTCCA GGTATACACC AAGCTAAGAT GGTTAATATG ATGGATAGAT
    69901 TGGACTTCAA GAACTTTGGT CATGCTGCTA TAGAGAAACT AGAAATCAAG TCTCTTAGAG
    69961 ATCTATTTGA AAATGTAGAT GAAACTAGAT TATTCAATGC TGGGTTTAGA GAGCGTGGTA
    70021 TAGCTAAGTT CCTAGACCAG CTTAATGAAA TCAAGTCCAG AGATAACCTA GACTTCGTTA
    70081 TTGTTGGGTC TTTAGGTTTC ACTGATATTG GATTTGGTAC ATGGTCAGCT ATATTCAAAC
    70141 AAGTTCCATT GGATTGTATT ATCAAACTAT CTGATGCTGA ATTGTCTGAT AGACTAATGG
    70201 CTATTCCAGG TGTTGGTCAA CGTACAGTAG AAACTATTCT TAAAGAACGT GTAGTATTTG
    70261 CTGATGACCT GATCTATATC TATACTAAAG TACCTAACTT AAAGCATAGT ATCAATGCTA
    70321 AACCAGCTAA ACGTATATGC TTTACAGGTA TTAGAGATAC TAATGTAGAA GCGGCTTTAA
    70381 TGGCTAATGG TGATTTACCT AGTGAATCTG TAACTAAGGC TACAGACTAC TTAGTCGTAC
    70441 CTTACAAGGA TTACACATCT TCTAAGACAG CTAAAGCTGA TAAGTATGGT ATCCCTATTG
    70501 TTACTTTAGA AGAGCTTGTA GCACAACTAG GGCTAAATGT AAAAATTTAA CCCTAGTGAA
    70561 ACAAATCTAT AAGTATATAT TATAATTGGG ATAGTGGTTT TGCTATCTCG TTTCTTATGG
    70621 TTATAGGAGG AAATTATTAT GATTAAAAAC CTTACAGAAA CTACAATCTT CCAATCTTGG
    70681 AATTCTCGCT TAGTGGACGA AGTAGGCTTC GATGTTCCAT TGGCAAGTTT TAAAGAATTA
    70741 TTCCGTCCAA TCATCTTCTC TTTGGCTAAC TTCTTATCCA AAGTAGGTGG TGCGGATATT
    70801 ACTACATCTG CAGTTACTAT TAGTAATACA GATGGTGTGT TCTTGTGTGC ATTGTTAGTT
    70861 AACCGTACAG TGGACCAAGA AAACAAAACA TCCTTTGATG TATCTTTCAC TACTGATAAG
    70921 GAATTAGTAA ACAATAGTGA ATTATGTCAA TACACTATTG CAGCTTCTGA ACGTGAGTTA
    70981 CAAGAATTTG TAAACAAATT CATCATGGCT GAAGTTAAAA ACCGTTTCCA AGCACCTGAA
    71041 TTATTGTACG ATTTCTTACG TGTACTATTC AGCACAATCT TGAATTACAC TAATAGCTTG
    71101 ACTCGTGATG AAATCACTGA AGAGGGTCTT GAAATCGATA TCGAAGACAC TATTACAGTT
    71161 GCAGTATCTT TAGACGAAGA GGGCAACCGT GTGGTAGCTA TCGAACCTGG CACAGCATTG
    71221 AAAACTTACG TTAAAGACGA TAAGTTCAAC CAAGCTGAAT AATATATAGA TTATACAAAA
    71281 TATGGATCTA GGGGTAATTC CCCTAGGTCC TTGTATAATT TTTATAAAGC GGGGTTAAAG
    71341 TATAATGAAG CGTGCAATAT GCGAAGGGAA AATGTTAAGC CTGTATGATA TCAATACAGA
    71401 CTATAACGAT TACTATATGA ATGATACATC ATTCATGGGT TATATTGATG AGGAGACAGG
    71461 TACTATATAT CCTAGCACCA CTCAGACTTA TCTAAGCAAG AATCCTGGTA AAGCAGGGTT
    71521 CTATAAACAT GGTCCATTTC TTAAGTTCGT TGAGCCTTCG GGAGAAGAGA AAGACAACTT
    71581 TACTTTTGAT AAATTGGAAC ACGTTAACTG GGATGATACT TCAAGTATCA GTGACGTAGT
    71641 AGCTAAATCT AAAGAGGCAT TCTCTTTAGA TAATAGACTG CTTAGTAATG TCACACCAGA
    71701 TAATATCTTT GCACCACCTA TCCATGTAGA TGATTCTCCA GAGATGGTTG GTATGAAGAC
    71761 AGCTATTGCA AAGAAGAAGA TTGACTTAGA CTTATATGGA TATCGTTTTG GTGAGAACTT
    71821 CAATAACGAT AAACGTATAT TTGATAAGCC ATCTATGACT CTAAATAAGT TAGTTACAAT
    71881 CTGTGATAAG ACAGATATTG ATGCTTATCT CGTGCTTAAA GATAAAGAGG GAGATATCCC
    71941 TAATCCTATA GGTGAAGAGA TAATTGTTAA GCTAACTAAT GGAACGGAAG AGGAGGGTGA
    72001 AAATGAGTAG TTGGCAAAGC AAATTCATTG CCGATTATAA TGACAAGAAT CGTCCTAAGT
    72061 TTAATGACGT ATTCTTCTCT AAATCCGACG ATGCTATTAT TGAAGACCTA AAAGCTATGC
    72121 TTATCTCATG TCAACGTGAT AAGTACTTTA CAGTTAAGAT TTTAGGTTTT GATGTTATAG
    72181 AAGACTATGA TGAAGTAAAC AGACTTCTCA TAGAGAATAA TGATAACCTT ACAGTACCTA
    72241 TTAAGGATAG TTACCTTAAG CTACTTAAAG TTACTTACTA TATTGAAGTC AATGGGTACA
    72301 GTGATACCTT TGATGCATAT ATAGCAGTAC CTAGAGTATT CGAGGGTTCC TATATTATCT
    72361 TAAACGGTAA TACATACTTC CCATCTTTCC AATTGGTAGA TGGGAGTACT TACAATAATA
    72421 CATTGGCGAA ATCATCTAAA GTACAAAAGA TTACTCTTAA GACAGTCTTT GGTGCTTTAC
    72481 GTATGATTCG TAATTTCTAC GACTATGAGA CCACTGATGG ACAAGTACTG AACGGTGCAG
    72541 TATACTCCAT CATGTCAAAT GGAGCCTCTT CATTCAAAGG GAAGAAGAGT ACTGTAGATA
    72601 GAAAGGTCCC AGCATTTAAA TATCTATTTG CCAAGTATGG TTTCTATGAT ACTTTGAGTT
    72661 TGTTTGGGTT CGATAATACT ATCTTCGTAT CTAAAGAACC TTTTGAAGAA GAAGAGAACT
    72721 TCTATACCTT CAAATGTCAA GCTACGACTA GCCGTATTGG TTATGTCAAA GTAGCTAAAT
    72781 TGTTATTTGA TAATGACCGT GTATTCCAGT CTGCAGTTAT AACCATCTTG GATAATCTTC
    72841 GTGGATTAAA ACCAGGTTAT ACTGCAGAGT CTTTGTTTAG TAAAGATTAC TGGATAATTT
    72901 CTCTCGGTGC ACATTTCGTT AAGAATAATA TGGAATATGA GAAAGGTTTA TCCGCTCTAT
    72961 ATTCCCTAGA AGATCAATAC GATATAGTGA CCAAGAAGAA TATCAGATTA CCATTTGAAT
    73021 ATAAGTCGAA TATCTATATG ATCTTAAGAT GGATGATGGC AGAGTTTTCC AATATCCGTC
    73081 TTAAAGATAA TACAGACGTA ACGAATAAAC GTATTAGATG GTCTGAATGG ATAGCTTCAT
    73141 TATATGTAAT GAAACTAAAC AGTGGTATGT ATCGTTTACA TGATATTGCT AGACGATATA
    73201 AGTCAGACAC AGTAATAAGA CGTTTCAAAC AATGTATCAA TTTGAAACCT ATGCATCTAA
    73261 TCTCTGAATT ACAGAAGAGT GGTATCAAAG GTTTCCGTAA TATGGTTAAC GAACGTGATG
    73321 CTATATTACA ATTAAAGTGG ACTTTCAAAG GACCTACAGG TCCTGGTGAA ACATCCAATA
    73381 AGAATCTCGA GGGTAGACTT AAACGTATCT CTCCATCTCA CTTAGGTATC TTGGACTTTA
    73441 ATACTTCTTC ACCAACTGAA CCTGGTACTA GTGGTATTAT GTGTCCATTG AATCAAAGTG
    73501 TATTTGATGG ATATACGTTT ACTAGTGATA GTGAACCTAA TAGCTGGGAT GCATCTTTTG
    73561 CTGAACTTAA GCAAAACTAT AGAGATGCTG TGGGTGTTAA GTCCGCATTT GAATTAGCAG
    73621 ATGATATCGG TGTTGTCCTA GAAGGGGCAG ATGATGGTAA GAACCGTGCC ATCTATGAGA
    73681 TGTATCAAAT GGGTAAATCC ATTGACCTAG CTAAACAAAC AAACTATCAA CCTGGAGATC
    73741 TTATAGTCGA AGATTAAAAG GGAGTGTTTA TTATGGCAGT CAAAGACATC TATCATCGTG
    73801 TGTTCATTAT GTCTCGTCAA CAAATGGAAG AGCTTAAAGA ACGCAATAAC CAACTAGGGT
    73861 TAAAAACAGA ATTCGGTAAA GTAATCGTTA ATGGTGTAGA GCGTGTATAT TCTGATATCA
    73921 TTCTTGATAT GGCAGATTGC CGTTACTCTG ATGCGGTTAA AGTTATCGAA GGTGACATTC
    73981 GTGCTATTAA GCACACTGAA GTAGTCTAAC CTAATAAGTA TATAGTATGG GTCTTATGCA
    74041 CCCATACTAT ATACATTATT TTTAATAGGA GGAATTCAAA TGAATATTCC AGTATCACTA
    74101 GATTTTTCTA AACTAGCAGA AGATCTTAAG CAATCTATCT TTAAAGATAA AGAGAGATAC
    74161 AATCTTCTAC CTAACTGTGA TTTCTATGGT GAGAATGCTA GATGTTTAGC ATCTCATATC
    74221 AATAAGTATT TCATGACTGA AGAGAATAGT ATTGAGTATA ACGATGTACG TTTAGTAATC
    74281 CATCGTTTTG CTACAAACAA GTTGATTGGT TATGTATACT TAGATACTGA TGAAAATGTG
    74341 GCTCTTGATA AGTTTATTGC TAATATACGT GTAGACATTG ATGCTGACAA TTATGTGTAC
    74401 AATGAGATCT TGCTAATCAA TATCAAAGCG GTATTGAAAG CTATGCAAGA TAAGCACTAC
    74461 AATGCTATCA TCGATCTATT CCATGAAATC ACTAAATACA TCTATAGAAC TGCTACTCCT
    74521 GATGCCAATC AAGATGCTAT TATTGCAGTA ACTCTATATA TTGATTTCAT GTACAACTAT
    74581 GTATTCTCTG GTATGGAAAT GCCACACACG TATGCTAATA AAGTATACCG TACTCTATTA
    74641 GATACAAACT TCTGTGATTA CAGACCTGTA ATTGATGCTA TCACTACATT GCACAGTACC
    74701 AATGCATGTG TATACTTCAT ACCATTGATT GGTGACTTGT TGCGTGAAGC ATCTCAAAAA
    74761 CCATACTATA CTGAAGAAAT CGGTAAAGGT ATGGCTGGTC GTGTATTTAA CGATGAACGC
    74821 TATGAATTAG TTGTACCAAT GCTTGTTAAA GAGCATTTAC AAAAGTCTTC TGATGAACGT
    74881 CTATTGGAAA TGACTTTAGC TCATGCTCCA TCTTTATTGG CTTATATCCA AAAAGAAGAA
    74941 AATAAAGAAG ACCGTGATGT ATTAGTTAAA TACATCAAAG AGAAAGTTGA TGCTTATATT
    75001 AAAGACCATC CAGAGCTAGC TGACTTCAAA GGATTTGAAA ACAATGATAA GGCATCTTAT
    75061 AAACCAAATG GTAATTTTAT TGTGCCTAAT CAAAAGCTAA ATACTAAAGC TATCTTAAAA
    75121 GCTAAACAAG ACTACTTAAC TAGTCGTATC AAGAAGAAAT AATATGGCTA AGTCAATGTT
    75181 TGTTCAGGCA CATGAGTGTC CTGAATGTAG AAATGAATCA TTATATCTTA TATCCCTTAA
    75241 AGGTGAACGT ACTCCATATT TGAGTATACT CAGTAAACAT GATGACCCTC ATAAATGGAT
    75301 TATGGATTAT AAACATGATT TCAAATTCAA ATGCACTAAA TGTGGTAAAG AATATGAAAT
    75361 CGATTGGAGA TATGATGTAC CAGTTCCAAT AGACTGGGCT ACACAGGCTA TGCTTAAAGC
    75421 TCTTGATGAG TTAACTCGTG GATAAAACAA AGTATACAGT ATGGGACACT GTTCCCATAC
    75481 TGTATATTAA TTTTTAGTGA TATTTAAACA GACCTCTAAT AAGGAGGGTA TACTATGCGT
    75541 ATTACATATA TAAGACTAGA GAACTATATA GGTATCTATA ATGGACGTGG TGATGAAGTA
    75601 TTAGAGATAG ATTTATCTCA AAATGTGAAT CCTATCGTGA TTATACGTGG TACCAATGGT
    75661 AGTGGTAAGA GTACATTGCT TAAATCGCTT ACACCAATTA ATGATGACTC TAATGCTATT
    75721 GTTCCTGGGG TAACTGGGAG AAAGGTTATA CGATATTTAC ACAATGGTAT AACTTATGAG
    75781 ATAGAATATA TACACCCTAT AGACAAAGAG GGTAAACGTA AACAGACTAG AGGGCAAGTC
    75841 TATAAATATG GGCCTAATGG TAAAGAAGAA TTGAATCCGA CTTGGAATGT AAGTTCCGCT
    75901 AAGGATATCA TTTACTCTTT ATTTAACTTA GACTCTAACT TCTTGGCATT AAGTCAGCTA
    75961 TCTTCCGAAG ACCGTGGTTT AGCTGATAAG AGACCAGCTG AACGTAAGTC ATTTGTGTCT
    76021 TCGATTATTA GTGGTATTGA AGCATACAAT GCTATGTATA AGATTATATC CAAGAAGCAT
    76081 TCTATGTATA AGAGTCTAAT ACAATCTTTA ACAGCTAAGA TTAACCGTAT TGGTAACAAG
    76141 GAGGATTTAG ATCTTAGATA TAATACAATA ACTAAGCAAG TTAGCCAAGC TATATCTGAT
    76201 AGAGATGCGT CTATCCAACG TATAGCTATG CTTAGAGCTA AGCTTGATGA GAATAATGCA
    76261 GAGAAACTAT TAGAAGAGTA TACTAAGATT AGAGATAAGT ATGAGCTTAA TAAGAAAGAA
    76321 CGTGTCTTAT TAACTAATAG CTTATCCCAA TACTATAAAG ATAGAACTGC AAATATCTAT
    76381 ACTGTAGAAG AACGTGCTAC GTTCATTAGA GATGAAGAGA TGGAATTGTC TGAGAATAAG
    76441 GCTAAGTTAC CACAATGGGA AGAGTCTTAT AAGACAGCAT CTAATGAATA CTCTTCATGT
    76501 GAACTTAAGA TAGCAGATAT TAATACTGAA ATCAATAAGA AGAAATCTAG ACTAGAGACT
    76561 TTTATTGATG CAGACTTCTC TGAAGAAGAA CTAGGTAGAT ATAATGATGC TGTAGTTAAT
    76621 CTCAAAGCTA TAGATGGTGA TATAGCTAAG CTAGACTATC GTATAGATAA TAAATCTGAG
    76681 TATGATAGAC TTAAAGAGCT ATTCGATATG ATGAATAACT TCTCTTATGC TATCATGGAT
    76741 AGATATGAGT TTATCACTAG AGAAGATGTA GATACATTAG TAACTAGAAA CTCATCTTTC
    76801 TATGAGAGTA CTTTAGCTAC TATAACTAAA GAGATTGAAG CATGTACTAA AGAACGTATA
    76861 TCTACAGAAG CTGATATTGG TTTCTATGAG TCTCTAGTAG ATAAAACTAA GAATCTTGAG
    76921 CTTAAACCTA AAGATTGTAA GTTTACTGAC TGTGTATTTA TAGTAGAAGC TATTGAAGCT
    76981 GAGAAGAAGA AACCTAAAGA TGCTTTAGTT AAGCTAGCAG ACAAGCTCAA GAAACTAGAA
    77041 GAAGAGCTAA AAGAGTTAAA TGATAACTTA CATCTTACAA ATGAAGCTAA ATCATTCATG
    77101 GATAAGCTAG AAGCATTACA AGTTGTCTTC GAAAGCAATA AGTCTTATCT ATCTAAGATA
    77161 GGTGCTGATG GCATTTGGAA AGGATTTATT GAATCTATTA CCAATAATAC TACAGCTAAG
    77221 TTCTTAGAAG AGTATATCTA TAGAGCTACA AACTCATATA ACTTACTTGA AGCTAAAGAG
    77281 TCAGTATCTA AGATAGTTGA TTCTCTTAAA GAGTCAGCTA TTAAGTATAA TGCTAATAAG
    77341 ACCATCATTG ATGAGATTAA TGGTGATATT GAACGTATGG AAGCTGAACG TAAGGGATAT
    77401 GAAATAGATT TGAATATAGC TTATGAGAAA ATGGGTAATT ACTCAGCTCT AATAGACGAA
    77461 TACGATTGTC TTATCCGTGA AGCTGAAACT AATCTTCCTC ATTTAGATAA AATCCAAGAG
    77521 ATTGACTTAG AAATGAGAGA GTTAGAAAAG AAAGCTGATG AATCTAAAGC TAAACGTGAC
    77581 TTAATCAAGG AACTTAATGC TAAGATTCTT GAAGAATCAG CTATAGCTGA ACGATGCAAG
    77641 GATAATTACA ATGAGCTTAT AGCTCAACGT GATGATATTG CTCATAATAA GATTCTTATT
    77701 GACGAATATC ATAAAGAAAT GCAAGAGTAT ACTGATAACT ATGAACGTAT CGAAGCTATT
    77761 AAGTACTATG TATCTCCAAA TACCGGTATC CAGACTATAT TCATTGGTGC TTATATGAAT
    77821 GATATCATGG TCAAGGCTAA TGAATTGGCT TCATGTATCT TTGGTGGTGA ATTCGTTATT
    77881 CAACCATTCG TTATTAATGA AACAGAGTTT AGAATCCCAT GCTTAGGTAG CGGATTAATG
    77941 AATGATGATA TCTCTTCTAT GAGTACATCA CAAATCTGTA TGCTATCTAT GATTATTAGC
    78001 TTTGCTATCT TAGCTAATGC TAGTACAGAC TATAATATCC TTAAACTAGA TGAGATTGAT
    78061 GGTGGTTTAG ACACCGAAAA TCGTATTCAG TTTATTACCC TACTGGGGAA TCTTATTTCG
    78121 ATGGTTGGAT GTGAACAATG CTTCCTAATC AGCCACAATA TGGAGTATTC AGACAGGGTA
    78181 AGTGTAATAG ATATGACAGC TAGACCAGTT GAGGTAAAAT AATATGGTAA CGTTTATCAA
    78241 ACTGAAAGAG TCTGTAGAAG AATTCATTGC TATGGTGCTA GTTATGCTAG CACCTATAGC
    78301 TTGTATGGGT CTTCTTCTTA TATGGTTATT CTCTCTTATG GGGTTTAATA GTATAAGTGA
    78361 GGCTATAAGA TATATAACGT ATGATATAAT AGCTCCTGTA TTTACTATAG TAAGTATAGT
    78421 TGCATTAGTT ATATGGGTTC CACAGCTTAT ATGGAATCTA CTGTCATATT TATTCAAAAG
    78481 GATTAAGAAA GTATGGAAAG ACTAAAGACT TTTATTAAGC GAGAAGCTGC TATATTGCTC
    78541 TGTGGTAGTG TTATCACAGG GTTTATATTA GTGCTATGTA AAGTCTTCGC TCATATATCC
    78601 CTAGAGTTAT ATGGTGAGGG TTCTTTACAA TATGTATTTG ATATACAAGC AGAGACATTC
    78661 TTATACATCT TCTGTATGAT GATGATATTT GCTCTTACAT TCATCAATAT TGCTAATCTT
    78721 ATTGGCAAAG TTATTTTAGA TATCATATCT AAAGAAGTAA AATAGGGGAT AAAAAATCAT
    78781 GTTAGTATCA CTAATAGTTG CACACGACTT AAAAAACGGT ATAGGTAAAG ATGGGAAGTT
    78841 ATTATGGCAT ATCCCTAAAG ACTTGAAGCA CTTTAAGAAA ATGACATTAG GGTGTACTGT
    78901 AGTCATGGGA AGAAAGACAT TTGAATCTCT TCCACATCCA TTACCTAACA GGGAAAATTG
    78961 GATTCTTACT AGAGATGAAT CCTATGTGCC AAAGAAACGA TTCAATGATA GAGTCAGAGT
    79021 ATTCCATTCT AAAGAAGAAG TATTAGCTGA GGCTGAACGT CTTACTAAAT ACAATATCTT
    79081 CATCATAGGC GGAGAAGAAA TCTATAACCT ATTCTTAGAA GATGCTACAA ATGCTATTGT
    79141 AACTGTAGTA GATGAAGTAT ATGAAGATGC TGATGCTTTC TTCCCTAAGC TAAAACGTAA
    79201 TGAATGGGAA AGAGTAAAAA CAGATATAGA CTCTGAAACT GTAAATCGTA GATACTACAA
    79261 GTTTAAGATT ATTACTATGA AGAGAAAGGA GAAAAAATAA TGGCTTGTGT AGATGATGAA
    79321 TTAGCTGAAT TGACCTGTGA GGTCTTAGAC GGTGTACCTA AATCCATTAG TAGAGCAATA
    79381 CCTGGTATTA ACCAATGGTA TATCGAAGTA GGTGGCTATA TACTTACTTA CGAAGAGAAA
    79441 GAAAAGTATA AACTAAGTTT ACATCATAAT GGTAAATGTA TCTATGGTGA TTATATTTAC
    79501 CAATGTCATG AATTTAGAGG CTTTGTACAG AAGTTGTATG ATGCTGTGTT TACTAGTGGT
    79561 AATGTCGTAG CAGATACTAG TAATAACCCA TGGTTAATCA AAACAAGAAC TTTACATAAT
    79621 CTTCTTAAAT CAAGATACGG GGTGTTATAA AATGAAGAAT GAAGAAATCG TAGCTAAACT
    79681 CAGAGATGTA TTGTGTTCTG GGTCTTTTAA TATGGTAACT GAACCATTAG TTGCTAGTAA
    79741 GTACGAGCAT AAGTTTATGG TATCCAAGGA TGTACCAGAT AGTAATGATA ATTTCGGTGT
    79801 AATAGTTACA TTACAGTTTA ATACAAGCTT CCCACAAGCT AGAATTGAAC CAATACCTAA
    79861 AACAACTATG CGTTCTACAG ATGGTGGTAA AGAGATAACC ATAAATATCA CACCAACTAT
    79921 AACTAGCATA GTTGATGAAG CTAGTTTCGA AGAGATTAAA GAGTATATTC ATAATACTGC
    79981 TTATAATCTA TCTGATATAA TGAGTAGTTC TGATATTATA GATTCTATTG CTGAGATAGA
    80041 ACCAGCCATC AATCTAACTA GTAAAGGACT ATATCGTTAT AGCATTATAT TACCTGAAGC
    80101 TAAGATGGGT ATTATATATG ACTTAGACGA TGATATTGAT GGTAAAAAAT ATTCTAATTT
    80161 CGTTGTAGTA TCTAGATTCA ATAAGCAGGT AATATATGTA GACTCTGCTA AGACACTAGC
    80221 TGGTGCATTG AATATCATTA AAGATGCATA TCCAAAAGAA TTAAGTGAAT GCTGGTGGAG
    80281 AATAGACGCT ACAGATATGC TTATTAAGCT CTTTGATATT AAAGAACCTA AGATTGTAGA
    80341 CAGTGTTCTA TATAAGGAAT GTGTTGGTGA ATTCCGTTTA CCATCTAATC CTAAATTAGA
    80401 TTATAACTGC TGGCTTAAAG TCACAAAGAG CAGTGTAAAT GAGCTATCTA AGCTATATAT
    80461 CGAATCTAGT ACACTATCCC CATATATTAG TATTAAAGCA TCATTAGATG GGTATGATAA
    80521 TATTGTAAGT CGATGCTATA TCATAGTAAA CAAGATAAAT GCTCTTATAG ATATTCTTGA
    80581 GAATATGAGA ATAGGCTTAA ATGGGGATAC TCTATATCAG CTATTATCTA AGAATGATGG
    80641 TCATATTGAT ATCTTGCATA GATTCGATAG TGATTTACTT ATTACATACT GGTCTAAAGG
    80701 TGTACACAAT AGCATCTGGG TAACTATGGA TAAGTATAGT AGACCTAGAG TGGTTGTTGG
    80761 TAGTAAGAAT GAACCAGAAT ATGAATGTGA TAGTATAGAA GAAGCTATAA CTAAAGTTAT
    80821 CACTAATAGA CATAGTGCTA AATAGATTAC ATACGAGGTG AATAGAAGAT GCTAATTGAA
    80881 AATGTATTAA AAACAATTGA ACGTGTTTTA GATGTAGAGT TTGACATGAG TCCTGATACT
    80941 GATGAGACTG TATCTAGAAC GTCTTATTAT GGTGAGGGTA CTTTATTCGG TACTGGCATT
    81001 GGTGTATCTG TAACTTTCGG TGGTAATACA GTTAGTCAAC TCATTATCGA AAGTATGCCT
    81061 GGTGAAAATG ACTTTGGTAT TGGATATACT TCAGTAATCA AAGATGAGCA TGAGGTCTTT
    81121 AGTATTACTG AAGATATGTC ATTAGCTCTT GAGGGTATAG TTAAAATGCG TAAGCTATTA
    81181 TCTATTCTTA AGGATACAGA CTTAGAGTTC ATTCGTGCTA ATGAAGGGAT GCTTACTACA
    81241 ATTGGTAAGA CACGTATGAC TGAAGCTCAT GAGATGTATT CCAAGATAAC TAATATTGAG
    81301 CTACACTTTG AATATCTTCC TGTATGTATC TCCAGTATGC CTGGATTATT AACGGAATAT
    81361 GGTTTTGATG TATGCTCTAT TAAAGACTAT AGTGTAATAT CTGGTGGACT GAATATCAAT
    81421 GATGCTATTG ACTATGTAAG AACTAACTAC AGCAAGTAAA ACAAAATACA GGTACTGGAA
    81481 TTTCCAGTAC CTGTTTATTT TTTTTTATAA TCGTAAAACT TGATTTCTTC AGTTGTATAC
    81541 TATAATGGTA ATATCATGGT TATATTATAT TTATATTGTA TACAGAAAAG GAGAATATTA
    81601 TCATGAGACT ACATCAATTA GCAAAAGCAA ATAACACCGT TGTTAGACAT TATATGGAAG
    81661 ACATTTTCAA ATTAGAAAAT TGTGTAACAA AGAAAGGTCT ACTACGAGTT GCTGATAATG
    81721 GATTTATCGA ATATGCTTGG TTTACTTACT TTAGTAAGTA TATTGGCCAA GTAGAGGTAT
    81781 CCATTACGGC TCCAAAAACA GCTGAAGCTA TTGAGGAATA CTTCACTAAG TATCTTGGTC
    81841 TAATCTTAGG AATGGAACAA GATATCGAAG AAGATCCAGC TAAAATCGAA GCAATGAAAG
    81901 TCTTGCTTGG GTTGCATGGG ACCTTATATA TTGAAAACGA TAATGTAGTT TTCAGATTTA
    81961 AGGATTTGGG TGTTATTTCA CCATTCGAAA ATAGCTGGTA CGTCTGCCCT AATGGGGTAG
    82021 ACAATGTAAT CTGTAAGACT TTGGCTGAAG CGGCTAAAGT TATGGCAGAT TACAAAGCTA
    82081 GCTTAGAAGA GAAGCCTGTG CTTCTTAAAA ACATTATCTA AAGAATATTA CAGGATAGGG
    82141 TAAATACCCT ATCCTGTATA CTTTTCTTTT TTTTAGTAAT AAGAATTATG GTTGTATAAT
    82201 ATAAGTGTGA CTTAATGGTT ATATTATTTT ATTACTAAGG AGGAAACTGA CCATGAGTAT
    82261 TAAGAAACAA ATCAACGAAT TAGAAATGCT ATTACATATG GTATTGACTA AAGACAAAGT
    82321 TGATAATAAT CTATATATTG GAAGATGTAC ATTGTATGGC AATATCTTCG ATGTAGAGGT
    82381 GTATCTCAGA AGATCTGATA CTAATAATAT TGGAGAGATA CTATTCCAAA GTATGCCAGA
    82441 TTGTAATGAG TTTGGTGTAG AGTATATTTC ATCAGTAACT GATAACTATG CTAGTTCTAA
    82501 AGTTAGTAAT GCTGTCGAAG TTGTTATGAA AGGTATTATT AGACTTAGAA GTATACTAAT
    82561 GGGTCTAGAT GGAGAGTTCC TAGATTATAT TAATGGTAAT GATGGGACAC TAATAGCATC
    82621 TGGAACTATC AGTAGCTTAG GTGATAATTT AGAGTTCATT GGTTTGACTC TAGATGACTT
    82681 ACCTGTAGAT ATATTAGGTA GTCATCATGA ACCTAATATT GGCAAAGTAT TCAATATCTA
    82741 TAATAAAGAT AATGAAGAAG TAGTTGGACC AAACTACAAC GGTTTAGAGA ATGCATTACG
    82801 TGAAGTAATG CTTGCATTTT AATCATAGGA GGATTTTGAA ATGACTAATA ATAATGAAGT
    82861 TTTAAACGTA ACTAATATTC CTGAATGGAA ATACACTATT GGTGAAATGG AAGAGAATAC
    82921 TTATGAAGCA TTGATCAAAG ACTTAATCAA TTGCTTCGTA TACTATAATG ATATCAGTGA
    82981 TATCATGGAA TACAATATCA ATGATCTTGG AGATATTGGT ATGCGTTCTG CTAGACTATA
    83041 TGAATCTAGT CTAGAAAGTG AAGATGGTAA ATATACTACA GAGTTTAAAG CTGTAGTAAA
    83101 TATGTTTACA TGGGAACTGG AAGATATCGA ATACTATGAA CTTACAGTAA ATGGTAAGCC
    83161 ATACCGTATC GGTTACAATA AGCATAGTGC TATGTGGGAA ATCAGATATC CATATACTAT
    83221 GGAGAAATAC GAAGATACTT ATAAACCAAG TTTAGATATG CCACTATTAA TGGCAGACTT
    83281 AAAGCTTCTT TGTGAAGCGG CTTTAGCCGT AGGCAATGAT AATCATATCT ATGATTCTAC
    83341 ATTAGCACGA TATACATTAG ACTATATTAA GATGGTAGAA GCTGGTGAAT TCAATATCAC
    83401 CGAGTTTACA GGTATCTATG AGAATGACTC TAAATACTTA AGCGTATATA ATAGAGAGCA
    83461 TTACTTCGAC GAATCTCCGA CATATCACGT ATCTTCAATC AATGAAGATT CCGAATTCGA
    83521 CGAAGAATTC TGGGAAGCTG TAGAAAACCG TATGGAAAAA TAGGAGGATA CCACTATGGA
    83581 ATTAAAAGAC TTAAATATCG TGCCACCGCC TGCAAGTAAT ATAGACCCAT CTATTGATAA
    83641 TGGTAAGATT AAGAAGATAT CTAGAACTAT AAACGGTGTA TCTAAAATGA GAGACTTCTG
    83701 TATCCGTTAT CTCGAGTTTA ATGACAAAGT ATATCAATGT GAAATCTATC TAGATACAGA
    83761 TAGATTAAAT ATTGAGGGTA TTAGACTAGA GATAGAGCCT AAGTATAGTG ATGGTCTATA
    83821 CACATATACA CCACCTGTAG GAATTGTTAT TATTAACACT GATAAAGTAA AATCTAATTT
    83881 AGAAATCAAA GAGTACTTTG AGAATATCTT ATTACGTTTT GATGTAGCAT CTAATGTAAG
    83941 ATATGTAGAT TCTGATAAGA TAGGTGTATT GAATAGAATC CGTCTATTGT ATGGATATAT
    84001 CGTAGTTACA GATTCTGATG TTAAAATCAG ATTTGATAAG TTCAATATAG CTATTGAATT
    84061 AGTAGATAGT GATAAGTGGA AAGTTACTAG TCCTCACTTA GAAGAACCTG TAACTAAAGC
    84121 CACACTATTC ACAGCAATAA ATACAATAGA AGATACTATA TCTGAAAAAT GTACTCTATT
    84181 ACCTAATATC TTATAATACT AGAATACAGG ATAGTACAAT GTACTATCCT GTATATCTTT
    84241 TCTTTTTTCT ATGATACTAG GGGTGTATTT TGAATATCGT AAAACTCAAG TATTTTAGTT
    84301 ATATACTATA ATGGTAATAT GATGGTTATA TTATTTATTT AAGTCTATAG ACAGAAAGGA
    84361 TATCATCATG AACACAACAA CAATCACAAA CCCAGCTTTA GTATCTTCCG TTTACGAAGG
    84421 TTTTGCAAAT TATATTAGTC GAATGACTGA AGATAAAGTT GCAGACTTCA AGAAAGGAAT
    84481 CTTCTCCAAC TCACAAAAAG AGTTGGAAAA ACTATGGAGA GCATTAGATG TTAATTTCTC
    84541 CGTAGAAACC TTCAATAATA TTACAGGATA CAATGTATCT AAAGAATTAT TTGAAGATAC
    84601 TGATGAGTTA CGCCGTTATC TTAAAGAAGA TGGTTTGAAT GACTTGAATA AAATTAAGTC
    84661 ATTCGTTAAA AATGGTAACC CTGTTGCTGA CGAAGTCATC GAATGGATGA TTGGTCTTGC
    84721 TAAAGAGCAA GCGAGTGATA TAGCTCGCAT TGTCGAAGCA AGATTAAAAT AAGAATAATA
    84781 GGGTAGAGAC AGTGTCTCTA CCCTTATCTT ATTTTCTTTT TTCTATGATA CTGGGGTATA
    84841 ATATGTATAT TGTAAAACTC GATTATTTTA GTTATATACT ATAATGGTAA TATGATGGTT
    84901 ATATTATTTA GTATTAAGTC TAACAGACAG AAAGGATATC ATCATGAAAT TAGTAAAAGT
    84961 ACAATTCGAA GGTAACGGTT ATGTATCAAC TGTAGCAAAA GCTACAACAG GTTTAGAACG
    85021 TGAATTACTT CAACGTTTTA AATATGACCT TATTTCGGAT AAGTTAGAAC TATGCAATTG
    85081 GCATCCTGAG TGGTTGGGCG AAAGCTTAGC CATTGAGTAT GCAAACGCAC TCGGTCACAG
    85141 TTTCGTTGAA TTCAATGGTG CTGAAGATTA CATGGATGTA TACGATAACC CTGAGTGGGG
    85201 TAACTATAGA GTTACCGCTA CTCCATCCAA CTTAGAGTGC CTTATTGCTG GCTATAGACT
    85261 AATGGGACGT CACCGTAAAG TGGCACAAAT CCTAAAGAAA ATTAAATCTT TAGGTATTGA
    85321 AGACATGGTA TCAAACATGG CACCAGGTCG TCAAGCATAA GAAATATAGG GTAGAGACAT
    85381 TGTCTCTACC CTAATCTTAT TTTCTTTTTT TTAAACAGCA ACCACCATAG GGAGTTTGCC
    85441 CATATGGAAG TAGTTATCCA CAATTACACT ATCAGGAGTA AAGTCATAGA AGTCTTGCAC
    85501 ACTACCATTG ATAACCAATC TAGGTTCTTG TGTTGGTAGA TTACCAGATT CATAGCGTTT
    85561 AATTTGTTCT TGTAGCTGAG GTATATGGTT TTCGTATATA TGCATATTAT TTACGATATG
    85621 AGTAAACTTA CCAGGTTTAA GTTTGCATAC ATATGCAATC ATATGAACTA ACATAGCGTA
    85681 TTGTGTCGTA TTAAAGGGGA TTCCGAGTCC GGTATCTCCC GATCTTTGTA TAAGTATACA
    85741 ATTAAGTTTA TTATCTTGTA CATCCCATAG TGTCTCATAA GCACATGGTT GTAGTGCCAT
    85801 ATCTGGGAGA TCTTCTATGT TCCAGAGGGT AACTATCATA CGTCTGCTAT CTGGATCCGT
    85861 TTTAATAGTA TTGATAAGAT TATCTAATTG ATTATACTTA GCTATCTGAT AACCATAGGC
    85921 TTTACCAATA GTACCATCTT CTCTCATCCA TTCGTCCCAT ACATGACAAC CCATATCTTG
    85981 TAACTTACGT ACATCATTGG ATTGCATTTG CCAGATCCAT AATAGCTCTT TAAGAGCAGT
    86041 CTTAGCTGCT ACAAACTTAG TTGATAAGAT AGGGAACTCT TTTTGTAAAT CAAACTGCAT
    86101 GATTTGGTGT GGTAGCTTAT ATGTCGGAAT ACCTGTACGG TTATTGGTGT ATGTGCCATG
    86161 GTCTAAGATA TTCTTTACGA TATCAATATA CTGCTTATCT GCGGTTCTCA TTTATATACC
    86221 TCCTGTGGAA TTAAAAATAT ATTTATATTA GAGTGTGAAC TCTATATTAA TTTACAATAT
    86281 GGTGATATCG TAAAACTTGA TTATTTCAGT TATATAATAT AATGGTAATA CAATGGTTAT
    86341 ATTTATATTA TATTTAAAAA TGAGAAATAA TCATGACTGT ATTACAAGCT ATTTTGAACA
    86401 TCAACTCTAT GTCTTATGAC GAAATAATAA ACGGTTTTAA CAATGTTAAA GTTGGTGTTG
    86461 AGGAGTTCTT TGCGGAAGAT CAATCTGTAT TAGAAATCAG ATTATTCTTA AAGAATAATT
    86521 TTGACATCGA TCTTCCATAT TTCATAAAAG ACGAAGTTGA GTATTCAGCA TATATTGCTG
    86581 GATATACACG TTGTTTAACA AATTTAGTAT CCGATGGTTT AGCTAAAAAC AGCAGCTTGA
    86641 GCCTTATGGA TGCTAGCAAA ATCTTCACGG TAGTCTTAGA CTACCGTGAT GAGTTTGTAG
    86701 CATTAGTTAC TAATGCTACA ATCAAAGCCT ATAATCGTAA AGATTTAGGT GTAGCTTAAA
    86761 AGTAATATAG GGGGTGGTTT ATCCACCCCT ATATATTATT ATTTTTTTTT GGTAATCAGG
    86821 ATTTGAGTTA TATAATATAA TTATGATACA GTGGTTATAT TATTTAGAAA GGAGATTTAT
    86881 AATGAGACGA AAGTATAGTT TCGATAATTT TATGGATATA CTTCCATTGA TTATTGCAAT
    86941 ACTAATAGTC ACTGTAGTAT GGGTTTACAT GGACCTAGAG TATAGCTGGT TATTTCATAT
    87001 GATAGCTTGT GTAACTATAG GTTTTATAGT AAGCGTTTTT ATAGGGTGGT GATCATATGA
    87061 GTATTAAGAA ATTATTAATA GTGACTATTA TAAGTATCTT AGTAGCATTC ATATGTGGTC
    87121 TATTAGATAT CGATAAGATC TATATGTATA TCATAAATGG TATATGTATA GGGATATTGA
    87181 TGGGAGTAGA CTTAGTTTGA TTTATAAGAA AGGATTTTAG AATGGAAAAT TTTATTAGTA
    87241 ATATTGAGAA TATGATTCAA GGTCATTATA TTATTATCTT GGCTCTAGTA TTGGTAGGTA
    87301 TCATTACATA TATCGAATCA GAAAAGGCAG GTAACAAATA ATGAATAAAA TTCAAGCAAC
    87361 GTTATTATGT ATTATATCTG CGGCTGTAGG TACAGCTTTA CTATGTATAG ATCATGTAGA
    87421 TAATTCTTGG ATTAGTAGGG TTGTAATGTG TTATACATTA GTTATAATCT TTGCATTCTT
    87481 AGGGTATTAT GATGCGTATA TACGTAAGGT ACGTCTTATT AGAGTTGCTA CTGATATGCT
    87541 TGTACATTAT TCATCAGAGA CACCAGAATC TGTAAGAAAT ATGATTACTA TTGCAGAGAA
    87601 TGATGCTAGT ATAACTGATG AAAAACGTCA AGAAGTGATT GATGGATATA AACAAGTATT
    87661 AGAGTTATTT ACATTAGATA AGACTATGCC ATCTGCTGAA GATTTAAACA GAGTGACAAC
    87721 CAACTGTTGG TATATGGGAA TCATTTCAAC TGTAATACTG CTCATCAATG TAGCATGGAT
    87781 TCACGAACTG TTCTCAGAGC TAAGCACATT AATATTAATG GTAGTATACG TTATACTACT
    87841 GACTAAAAGT ATTAATATTA TGAGAGGTAA AGATAATGGA AAAGGAAAAA CAACTCTTTG
    87901 GAAGTAAGAT CTTCCTGGAG ATATTCTCTT CTCAGATTCT GACAGTTATT GGTTCTAATA
    87961 TAGCAGTGGC TATATTGGTG CACTTTGAGA TATATGCGTT GGCTTTTATC AATATGGTAA
    88021 TAGCTGGGTA TATCATTTCA ATACAGAGCG GTACTATATC TAGCAATAAA TTTATTGCTA
    88081 GTCACTTAGA AGAAGGGTTA ATCAAATTCA ATGAACTTAC TGGTGGTAAA GTTAAGACTA
    88141 ATCTACTGAA TAATACTAGT AAGCGTATTG CAATTGAATC AGCTTTATCT GAAGCTGTAG
    88201 ATGGTAGTGG TGAAGTGTGT ATAGTCACTC TACTGGTTGT ATTAGTTAAT ATTATCACTT
    88261 TAGGGTTTAA AATGGCAGGA GCGTTTTAAA ATGTTAGTCT TATTGATGTA TGTAATCTTA
    88321 CCGTTACTAA TGGCTTTTAC TTTCATGGCA GCTTTATATC AAATAGTAAA TAAGAACTAT
    88381 GGATATATCA TCGTCATGAT TATATTAGCT GGTGTATTTC ATTGGTGGAT TACATACCAC
    88441 GGAGGTATTT AATTATTCTG AGTATAGTCA ATGACTATAC TCAGTTTCTT TATGTGTTTT
    88501 ATATTACGAG GTGAATCATG AAGTTCATAA TGTGTCTTAT AGCATTTCAT GCTGTAATGA
    88561 CAGTTGGTGC TGATTGGGCT ATAAACTATC AGCAAGATCT ATTTAGGATA CTAGGTGTAT
    88621 ATATACCTGG TGTATTAGGC TCTATAGGTA TAATTATCTA TATGAATATC AAACTAAGAG
    88681 CTGATGAGAT AAAGGAGTAT GTACAAAAGA GTAATAAAGC AAGAATAGAC TATGCTATGG
    88741 CAACTAAGAC TCTACATAAC TATGGTAGAT GGCTTGTGAC TTTCTTAGTT ATAGTCTATA
    88801 TCTTATGGGT AGTTCAAATG ATTGGGATAA ATATATTAGG GGTGGTATAA TGGAAAAACT
    88861 AGCACGGCTT TCTTTAAGAA ATATAGGTAT GGTTATTTGT ATAGGGATAG TAATATTGCT
    88921 TAACTTGATA AACTTAAATA CGTTTGTATC GTTTAGAGAG TATTATGCAT TTATCTTTAT
    88981 GCCTGGTGCT GTATTCATTA TGCTTCTAGT ATATAATTAT ATCACTTATA ATATATCCAA
    89041 GCAATCTATG AACGGTAATA CTCAACAAGA GATACTACGT AATAGAGATA GGTCTAAAAA
    89101 GAAATGTATA CGATTTGCTC GTGGGCTTAT ATCCTATGGG TTTGCTATAC TACTATGGTA
    89161 TATTATAGCT ATTATCGGAT ATCTAATTTC CAATCTACCA CAATTCTAAA CAGGCAAAAG
    89221 TCCCATATAG GCATTGCCTA TATGGGATTA TTTTTTTTTG TATGTAAACT GGTTTACAAT
    89281 TGCATACTAT AAACGTGTAT GGTAGATACA GCTACTTACG ATAGCTGTAT CTAAATCTAC
    89341 CCATACACTT GTAGGAGAAT ATCCTACAGG TCATAAGGAG GTGATCCCTA TGACACAAAG
    89401 TGGTTGCGTA GGTAACTACG TTAATCATTT AGCAGCAAGG TCTACCAATT TAGATTGGCA
    89461 GATTAGAACT GCTATGAGTC TAGTGGTTGA TCGCTACGAA GGTATAAATA ATATACCCCG
    89521 TAGCGTAGCC ATCAAGGCTT ACAGATTCCT AATATCAGTA GGAATTGAGA TAGCCATAAC
    89581 TGAAGAACAG TTATAGTTAT CTAATATACA TGGGTAAGGA TACAGACCAT TCTTACCCAT
    89641 GTATTATTTT TTTATACTTA TTTGTTGGTG TTTTAGTAGT ATCGTAAAAC TTAGTATTTT
    89701 CAGTTGTATA CTATAATGGT AATACAATGG TTATATTATT TATTATTTAC TTCAGAAAGG
    89761 AAAATATTAC CATGAAAAAA CAAAAACAAC AATTAAACTT AACAGCGTTC TTCGTATTGT
    89821 TTGCAGTAAT TGGGGCTATT GCTACGGCAG CTATCGTAAA TGTTTTAGGT TTAGATTTCT
    89881 GGAACTGGCC AACAGTTCCA GTGTCTGCTG GCATGTCCGC AGTTGAAACT GCGGAGAATT
    89941 TGGAGACCCA AACAGCTGTC ATGGTATTCT TCTTAGGAAT ACTAATGACT ATCGGTATGC
    90001 CTATCGTAGC TACGGCTGCG GTAGACTTAT ACTTTGGCCC AAAATAGTTT AGAATATGGG
    90061 ATACAGGTAT TACCTGTATC CCTATATCTT ATTTTATTTT TTTTAGAATC CGTCATCGAA
    90121 AGATGCAGAG CTACCGCTTC TAGCTTGGGA TACTAGTGGT GCTTCTTCTA TCATACCATT
    90181 AGTACCAATA ACTACTAGAG GGAAGTCCAT GTTAGTATTA GAGTTACGAG CAGTACCAGT
    90241 AGCGAAGTTA ATACGCATAG CCTCAAGCAA GAAGTCATCT GGGAGACTTA CATTTTCGAT
    90301 ATATTGCTTA GTAGCTAAGT TCATCATCTT GAAGTACTTA GCATCTGTAC GTTTATCATA
    90361 TACTACAACG ACTTTAGTAT TAGGGTTAGA TTCCATGATC ATACGATTTT GCTCTGGAGT
    90421 GAACTCATCA GTTGGAGCTA ATTGAGTTCT ATCAGATGGT GGAATCAAAT CAAAGCTTTG
    90481 TGCACGTTGA GCAATAAAGG ATGGGAAGTC CATACCTTGG ATAGCTTGTG GTGGAACAAA
    90541 ACCAGTGGAT TCCAATTGTT GTCTTGGAGC ATCCAATAAG TTTTTGTATA GGCCCATAAT
    90601 AGCGGCATTA TCATCACCAG CATCAATCTT AAGATCTTTA ACACGAGATA ATTCCAATTT
    90661 AGCTGCCGTA GTGATATTAT CATTAATAGC TTTAATAGCA CTTAGTTTAG TACTAGTGAT
    90721 AGTAGAGATT ACACTGGCCA TATCAGTCAT ATACTGGTAT TTGCCTTTAA GACGAGATGA
    90781 CATACGTAAT TGATTGAACT CGGTCTTAAG TTCATCTTGT AATACGCCTA GTTGAGATAC
    90841 AGTCTCTCTA AGCATATCAT TAGTTTCATC ATACATCTCA GCAATAGGTA CATTAGTGGT
    90901 TAAGATAGCT GCTTTCTCTG GAACAGCAGA CTCTCCACCC TCACCGTTTA GAGGTTTAAC
    90961 TTTACGTGGT CTACCACGAC GTTTTGTAGG AACTACAAGC TCCTTAGGTG GTGCATCTAA
    91021 AGAGATACTA TTATTATCTC GCATCCCACC AAATAGTTTT TTCTTAGGTG GAGTAACTTC
    91081 CACTTTGATT TCTTTGTTTT CCGCATCAGT AGCGGTGGTA AACATGCTTT CCATATTTGT
    91141 AAGTCCTTTC TTTCTTGGGC TAATATTGGT TTTTATATAG ACGTTAACTT TGTAATAACT
    91201 AACAGGAGGT ATTGAGCTAT GAAAAGTGAA CTAGTCTATG ATATTAATAA GAAGTTTATT
    91261 GTAACTATAC TAAAGAATAT AAAGTACAAC CCTAACGATA TTGTATTTGA CTTTAAGAAC
    91321 TTCTATCTAT CTATTGATGT AAATAAAGAG AGAGAACAAG CTTCTTTTGT AATAACTGAT
    91381 AAAGAGGGTA AAGAAATCGT ATCATTCTTT AAGCATTATA GAAAGTATAC TGCTTATAGT
    91441 AACTGTATGC CTATAAGAGA CTTCTTAAGT GACCCTACTA TAAATGAAGC ATTAAAGGAT
    91501 TTTGTATTCG ATGGTGGTAA GGTTATCAAA TACTTATATG GTGGTGGTCC TGGATATAGA
    91561 ATTATTATTA GAGAATTGTA TCTACTTCTA AACGAGCATG CTAAAGCTGT AACCAAAGAT
    91621 AATTTCAGTT GTATACTATA AAGGGGATAC TGAGGTAGAC ATTATTTTAT CTAACCCCTC
    91681 ACTAGGCTCC GGAAAGCATA ATAAAATCCA ACACAACGAC ATAAAAAAGA GACCCCCTAT
    91741 CTCTCATTGA TAATCGTTGC TATGGACTCC TTTCTGATAC ACAAATATAT AACCATTACA
    91801 AAAAAGAACG TGATATATTT CCGGAGCCTA TATACTAACA CACTTAAAGA GAAAATAATT
    91861 ATAAGAGCAA ATCCCAATTG CTCTACCACC CCTAGAACAA TTATTCTGCC TCAGTATCAC
    91921 TGAACTCCCT TAGTAGACGT GCATCCTTTC TGCACGTCTA CACTCTATTT TTATTTTTTG
    91981 TCTATTTAGC TTGATTTCAA TGGGAATAGT AAGTTTTTAC AACCCTGACC ACATATCATT
    92041 AATAGGAGGA AACTAATTAT GCTTCATATA TACGACCAAT ATTTTGATGG GTCAGACTTA
    92101 ACGTTACTGA ACTCATTCTT TATAAAAGCT AAGAAAGATA AAGCCGGATG GACTTCTCCA
    92161 TATATAGTTA TGGTAGCCAG AGATAATTCT ACTGGTGAGA AAGTTAGATG TGAGATAGAG
    92221 AATCCAGAAT ACATATATTT TGTGGCTAAA GATCCACAAT CAATAACTCA TCATTATGAT
    92281 TACATTGAAC GTGATAAAGT TATTCCAGTT AAGTGTAATA ATGGTGAGCT TCTTAAATCT
    92341 ATTGCTGAGA ATACAGGAAA TATAGAATAC TTCTATAATA ATATTAAGTC TAGAGACTTT
    92401 GGTGCTAATA CTAAGTTGCA TACTTGTAAT ACAGTATTCT TATCTGATAT GGAACTATCT
    92461 GACCATTATA GATTTTGGTT TAGTCGGAGA TTCCCTAATG AAATTAGGGT CCCACCAACT
    92521 AAGGCTTACT TCGATATCGA AGTTGATATC TCAGAGATTG CTGGTGATTT CCCAGAACCA
    92581 GGTGAAGCAC CTGTATCTGC AGTAACTTAT ATCTTTGGTG ATAATATCTA TACATACATT
    92641 CTTAGAGACC CACGTAATGT ATTAGTGGAA CAGTTTGAAA TGGAATGTAG AAATAATGGT
    92701 CTAGATGGTG AATTGTTTAG TCTTATTCGT TCTACCGTTG GTGGTAATGA CAAAGTTAAA
    92761 CACTTTGGTT TAGAGAATAT GAAATGGCAT CCTTTATTTT TTGATGATGA AAAGGAACTA
    92821 TTACATTCTT TATTCGATAA GGTTAATGAA GATAAACCTG ATTTCATGTT AGCATGGAAC
    92881 ATGGCGTTCG ACTTACCTTA TATTATTGCA CGTATAGAAG ACCAATTTGG AGAGAAAGCA
    92941 TCTGACTATA TTTGTCATCC AGACTTCTAT ACTAAAGAAT GCTATTACTA CGTAGATGAA
    93001 CGTGCTGGTC AAGCATTAGC AGAACGTGGT GACTATGCAC AGATATCTTC ATATACTGTA
    93061 TACTTAGACC AAATGATTCA GTTTGCTTCT AGACGTAAAG GACAAGCGGC TTATCAATCT
    93121 AATAAGTTAA ATGATATCGG TCAACAAGTT GCTGGTGTAG CTAAGTTAGA TTATCATCAT
    93181 ATCACTAGAG ATATTGGTGA GTTACCATTT AAAGACTTTA AGACATATAT CTTCTATAAC
    93241 GTAGTAGACG TTATAGTTCA GGTATGTATT GAAAAAGAAA CTGGTGATAT TGATTATGTA
    93301 TACAATACCA CAGTAGATAC CAATACTAGA TATGCTAAAG CTCATAGACA AACTGTATAT
    93361 CTTAATAACC AACGTGTTAA GATTTACTAC AATGATGGGT TTGTTCATGG TAATAATATC
    93421 AATAAGTTTA AAGAGAAACC TAAAGAGAAG TTCCCTGGTG CATTCGTAGC AGACCCTAAT
    93481 CTTATTGGTG ACTTTGCTAA GATTAAGATT AATGGCCAAC CAGTATTACT ATTCGATAAC
    93541 TCAGTAGACT TTGACTTTAG TTCTCTATAT CCTAGTATCA TTCGTGAGTT CAATCTATCA
    93601 GCACCAACTC AAATCGGTAT GATTAAGTTT AATGATGAAG CACTAAGTGG TGCTAAGTTC
    93661 ATCGAAGATA TAGCCACTGA TGATAGTATC ACATTCTGTC ATAAATGGTT CAATATGCCT
    93721 AATGTAGAAG AGATGGTAGA CATCATTAAG ATGAACGCTC CAAGAATTCA AACTAAGAAA
    93781 CCATTCATGG CTTATACTGA TGGTGTCTTA GGTGAAGTTG AGCCTGATAC GTATACAACG
    93841 ATTAACATGT TTAGACATTC TGACACTGAA GCTGAGTCAA TGTTTATAGC TAAAGAATTA
    93901 TCCAAAGGAG AGCTCGAAGA TGGCGAAAGA GTATAATGTA GACTACTATA ATAATCTTAT
    93961 TAAGATGCTA AAGTGTGATA GCATCTTTAA TAGTGAGAAT GATAACGTAT TACTTGGTTT
    94021 TGGTCCTGGT ATGTCTTATA TGCAAATTGT AGCACCACCA GCTAATAAAC CTATTGAGGG
    94081 TAATGCTAAT ATCAACTGTC TTGACTTTAA GAACTGTATG AAACAAGAGA ACTTTACATT
    94141 CTTACATGAT AACTATGAGT TCGGTAGACA AGACATCTTA GACAAGTATT ACAATATCTT
    94201 GAACTGCATG GATACTAAGA ACTTAGAAGT CCAATATAAT AGTGAAAGAT TTACAGATAA
    94261 GTTCCAATAC TTCTTGGATG CTAAAGCTAG TGATGGTGCT ATTAAGTTAG TTATCGAAAC
    94321 TAAGAAGAGA GATTATATCT GTATGATTTC TCGTGGTATC TTCCCTATCG TTAAGGGTGA
    94381 TAAGATGGAA CTATTCTTAT ATGATATTCC TACAACGTCT AAGTTTAAGC TATTAGTGTT
    94441 TAGACTATTC AAACGTAATG GTTATATCAT CGACCAAGTA TTCAAGTTAT TATGCTAATA
    94501 TACATTTTAG GCTATGGCTC TCTGGGTCAT AGCCTTTAAA TGCTGAAACA TCCTACTAAT
    94561 ATGCTACTTT TTTCAAGGAG GTAAATGATG GCTGATGATA TCAAAAAAGA TACAGCCGAG
    94621 CAACGTGACC TATCTAAGTC CATTTCTAAT ATGCTCAATG GTTTGTATCG AAGAGCTTAT
    94681 ATGACTCAAC CAGATGCTAA AGATGAATTA GATGCATCGG ATGCAAATAT ATCTGATACA
    94741 GTTGAACGTA TCATCTCTGA CTCTAGTTAT AAGACTGGTC TAAATAATAT TTCTACATTA
    94801 TATGCTAAAC TATTACGTTC TCGTGGTGGT ACTGCAAGTA ATGATGATAT GAACCAGATC
    94861 TTTGGTAACG ATATGGAGTT ATCTGGGTCT TTATATAATG CATTCTTTAA TAATAAGAAT
    94921 CTTAAAGACT ATGATGCAGA GATCGATATG ATCTGTAAGT ATATGCCTAA GCTAGATGCA
    94981 GCGTTAAGTA CGTTATTAGA TAACGTATTA TCTGCTGACC ATTTTGCTAA AGACTATATT
    95041 ACTCTAGCAG AAACAAACTT CTCTATGGTT AGTGATCAAA AGACTATTGC TAATAACGTA
    95101 GAGCTTATTA AGCACAAGTA TAACCTAGCA GAGAAGTTCC AAGACATTGC ATATAATGCT
    95161 ATGAAGTATG GTGAAGAGTT CGTATATGTA ATCCCATATG CTACAGCAAT CTCTAGATTG
    95221 TATAATACAG CTCAGGCTAC AGACGTAGTT AAAGAGTCTG TAAACTTCGA CCAAGACTTT
    95281 ATTAATGCTT ATAATTCTGA AGCAAAGAAT AAAGTCAATT TTAATGACTT CAATTTAAAC
    95341 TTATCTTATC ATAATGGATT ACTTAACGAG TCTATTGTGG CCAATATCAA GGCAATTGAA
    95401 AGACTCAAAA GTATCCAGGA GCAAAGTTTT AACGAAGCCT ATGTACCTGT ACTGGAGGCT
    95461 ATGAGTGACG TGCAGAAAGC CTCTTTAAAG AAGGATACAA GTATCTCTAA TGCTCTTACC
    95521 CCAAAAGATG AATTAGATGT AAAAGACTTC TTTGAGCCAA CTCCAGATGG TATTACTGAT
    95581 CCTAATAAAG TTAAGAAATA TGGTAAAGAT ATTAAAGCAG CTGGTGCTTT AATGAAAGTA
    95641 CTTAAACGTG AAAACGTTGT ACCTATCTAT ATTGATGATA TCTGTTTAGG ATACTACTAT
    95701 ATTGAGGGTG TAACTGATAG TTACTTAGAT GACCGTAGTG GTATGGCTGG TGTTGGTATG
    95761 ACTGACCCTA TGAATGCTAT GGCTATGTCT AAAGCACCAC AAGCAGCTTT AAAGAATTCT
    95821 GGTCATGTAG ATGATAATCT TCTACGTGGT ATTGCAGCTA AGATCTCTGG TATGATTGAT
    95881 GCTCAATTCA TTAAGATGAA TAAAGACTTA TCTAGAGAGA TCTATGCTAT TCTTAAATAC
    95941 AATAGCTTAA CTCTTAAAGG AGAGAATGCT TTAAATATTA CATTCATCTC TCCTGATGAT
    96001 TTAATCCATT GCTATTATAA GATGGATCCA GATTCTCATC GTGGTATCTC TTTACTTAAT
    96061 GACTCTATCA TTCCAGCTAA GTTATATACT GGCATGTATA TCTCTAATAC ATTAGCTACT
    96121 ATGTCTCGTG GTTATGATAG ACGTGTATAC TATGTGAAGA ACTCTGGTGT AGATACTAAT
    96181 ATCTCTCAAT TACTTCTTCA AACTATGAAG CAAATCAAGA TGACTAACTT TAATATTAGA
    96241 CGTTTTGAAA ATATGAATAA CGTATTGAAT ATCATTGGTC AATTCAATGA CTTTATTATT
    96301 CCTACAAATG CTTCTGGTGA ATCTCCTGTA CAGTTCGAAA TCATGCAAGG ACAAAACATT
    96361 GACCCTCAAA CTGAACTTAT GCAGAAGCTT GAAGATATGG CTGTAGATGC TACTACAGTT
    96421 CCTGTAGAAA TTGTAAATGC TAGAAACTCT CTAGACTATG CAGTACAAGC ATCTATGACA
    96481 TCTAGTAAGT TCTTAAAGAC TGTAATCAGT GACCAAATTA TTACTAATGC GTTCTTTAGT
    96541 CGTATTATGA CACAGTTGTA TAGAGCTGAG TATGATGATT CTAAGGCTAT CATTAATGTA
    96601 TCCTTACCGC AACCATCTTA CTTGAATACA TCTAATACGT CTACTATGAT TAATAATATG
    96661 AATGATATGG TTCAAGCTAT AACTGATTCT TATTCTGAAG ACTTTACTGA AGAACAAAAA
    96721 CCATTGTTTA TGGCTAATAT CAAGAAAGAA ATGCTACGTA CTTATATTGA CCAAAACATG
    96781 GTTGATAGAG TGGCTAAAGA AACTAAGTTA CAGTTAGCTG CTAAAGCTAC AGATGATACA
    96841 TCAGATAACT CTGGTGGTGG AGACTACTAA GAAACACAAA AAACCCCTAT ATAGGCAATG
    96901 CCTATATAGG GAGTTTTGTT TACATATTAA CCTTGGAAGT CAACAGTGCC ACCAGAGTTG
    96961 CCAGTGCCAT TGCTAACAAG AGTTTTATGA TATGCATTGA AAGTACCGCT GTAACGGAAT
    97021 TCGGATTCGT TCCAGATAGT ACCTTTACGC ACCCAGTCAA GTAATTGTTG AGCACGTTCA
    97081 TTAATGTACC AGTTAGAGAT AGGTACACAG TTGTATTCAA TGGACAATTC TTTGAATTCG
    97141 TATTGACCCT TTTCAGAGTT ATACAATTCA GAGAAGTCAG CATTAGTTGG TTGAGCTGCA
    97201 ACCAAGTAGT ATGCTTTTTC GATATGACGC ATTGTGTTGT TAGTTACGAT ATACATGAAT
    97261 GTGAAACATT CGTTTTCGAA ACCAGCATCC AATACGCCTT TTTCGATAAG ACCATTGTAG
    97321 TGCTTAATAC CTGTAGTAGG GTCTTTAATA CCACGTAAGT ATAATTCATG TACTTTAGTA
    97381 AGTACAGAAC CAGCTTTTTC GAAGAAACGC ATGGAGATCT GAGAAGCAGA TGGAGTTGTA
    97441 ACTTTGTTGA TTACGTTAAT GGATTGGATA CCATTTGTCA ATTCTGCAGT TTCAGATTGC
    97501 ATGTTATCGA GACCACTCAA ACCACGGAAT TCATATTCCA AGATATGAAC GTAAGTATCG
    97561 ATAAGTTTCT TGTAACGAGT ATTACGGTCA GCCAACTCAG TTAAGAATCG AGGAATATCC
    97621 AATACGATAA GTAAGGAATA GCCAGATTCA AATTGGTTGA ACTGTTGCAA GTTAGCCCAG
    97681 TCAGTAGTAC CACGGAAAAG GGCATAACCT GTTAGGTCTC TGGTATCAGT TGTACCATCA
    97741 AAGATGAAAG GAATTTCACC ATTTGTAAAA GCCATTGTTT AGTTCTCCTT TCCTTATACG
    97801 TTTTCAGCAA CTGGGACAGC GATAATACGG AAGATTTCGT ATTGTACGAA GTCTTTGAAT
    97861 TTAACTTTGA TAGAAGCGTA TACAATTTTA TTAGCAGCAT AGATTGTATT TTGTTCCATA
    97921 ACCAATTCGA TAGAAGCGAA TTTGGATTTG AATTTCTCAA TAATACGGTT AACGTCTGCT
    97981 TTGTATTTTT CAAAGTCTTG ACCAGTGATA AATTTGTAAC GAGATTTAGG ACATTGTTTA
    98041 CGAATTTCTT TAATCAATTC TTGTACAGTA AGTACGTTAT TGATGAAAGA TAATTGAGTA
    98101 TAACGGTCTT GAGAAGTGTA TTCGGAAACT AATGTGAATA CGTTGTTAAT ATTCATACCA
    98161 TAGTTTACAC GCATATCTTC CATTTTTGTT TGTTGGTCCA ATGTAGGAGT AACTTTAGGA
    98221 ATGAAAGATA CAGTCTTATC AATAACGTTA GGAATGATCC AGCTGTTAGC TTCACCAGCA
    98281 CATACCAAGT TACGACCATT ACCGAAGTGC ATACAAACCA AACGAGCAAT ATCATAACCG
    98341 ATAGTTACAG TGATTTGTTT GTTTGTGTAA GGATCATAGA TGTCGTAGGA TTGGCAATAG
    98401 TCAGCTACGA AACGAGAACG GTTAGCATCA ATACCACCGA TCATATCTTT CTTAGATTTG
    98461 ATTGCCAATA ATGTATTCAT ACCAATACCG TAATCACGGA AGAAGAATAC GTCTTGACGG
    98521 AATTTACACA ATTCTACGAT AGCAGTTTTA ACTGGTAATG CATAGTTAGC ATCAACTACA
    98581 ACGTCAATTG GAGTATTATC AGTATTGAAG ATATCATCAG AGAAAGTGCC ATCGAAAGCT
    98641 TTTTTCATTT CTTCATCGTA AGGAGTACGA TAAGTTTTGT TTAACTTACG AGCATCTTCT
    98701 GCATTCAATT TTTCTTTATA TACTAAAGGA TAACGGCCCC ATTTGCCATT GTCGCCACCT
    98761 TTAAGGAAGT GACCTTCGGA AACGTTTAGG TAAGTAGTAG TTTGACCATC TTCGTTTTTA
    98821 TCATTGATAT GAATTTTTGC AAATTCTTGA CCACGATAAT CACGACCGTT CAAAATATCA
    98881 GAAGTTTTCA AGATATTTTC GTCAATGCCA GACATTTTAG CTACAGCTTG GAAGAACAAG
    98941 TTAGTTTGGT CTTCGTAAGC ATGTACTTTA ATTTGTGCAG CAGAACGTTT GGATACAGAG
    99001 TCAATGTACA AGTTATAACC ACGTTCTAAT TCATCAGGGT TCAAGGAGAA GATCATGCTT
    99061 TCTAAAGCAA CGTCGTTCTC ATAAACGTCT AATTTATAAC GAGCGGATTC AGCTGTACGG
    99121 GACAAAGTAT CATCAAGAGA TACACGGATA CGTTTGTTAG AAACGCCACG ACCATTGTCA
    99181 GTTACTACGA ATAACAAGTA GTCGTTCATA CGTGTACCAG CAGCAACAGC TTCACCAGTG
    99241 AACTTTTCAG CTACTGTAAG AGCATTGCCT TTCTTTTTCA ATACATAGTC GGCTAATTTC
    99301 TTAATGTCAT TACCGATCTT TTCTTTCAAT AAAGTATCAG AATCGATAGA CTCTACAGAG
    99361 TAGCTAATAG CACATGTATT GATGATAGCT TTTTGTACTC GAGGATCAGA ATCAACAGCA
    99421 GCAGGGTCAG TGATAGGTGT TTCAAAACCA TCAGCTGCAC CTAATTCCAT GATTTCTTCT
    99481 TTGATGTATC GAGGACGATC AGCTTCTTCA GGATAAAGAG CTACGTCAGA AGTTAACCAG
    99541 TATTCTTCGT CTTTGATAGG TTTCAAAACA CGAACACCGT TTTCTTCAAC TTCTTCACGA
    99601 ATGATATTGA AGTTTTCATC ATGACGATAG CGGAACAATT GTTGCTTATC TTCTTTAAGA
    99661 TGAGCAACTA CTGCAAAGTT AGCCAATGTG GAATCAGGAT GCACTACACG TTTTGCATAC
    99721 AAGATACCGC CATTGTTGAT AACGTTAGCA GCTTGAAGTA AAGGTTGGCC ATGGCGTTGG
    99781 AAAGAGATCT CGCCATATTG CTCGAAGAAC TTATTACCTT GGATATGAAT ATAGTCTTCT
    99841 GTACCCTTAT CAGAAGTGAA AGCCGAAAAG ACCACTGGTC TTGTCGTATT GTCAGATATC
    99901 TGTAGGGAAG GAATATCGGA CTGATCTTCT AGAATGATTG TAGTACCAAT CATATGTTTT
    99961 CCTCCTTTAA AATACAAATT TTACAGGTTA GTCATATTAT AATATTACTA AACTTTTACA
   100021 TCTATGTTGA TATACCGCCC TATAAGGGTA TACTAACCCA TAAGGATTTT TTCCATTGGA
   100081 GAGTCAACTT GGTTATCATT AATGATAGCA TTGACTACAG CATCATCCCA GTTTTCAGAT
   100141 GTGATAGATG TAAATGGAGA AATATACTTA GGTACCATCT TAACAGAAAT AGATTTATAG
   100201 TGGTTCATAT TAGGGTCTTT AGCTAAACGG AATGGAATAG ATTCATCTTT AGCAGATCTA
   100261 CATACTTGAG AGATAATCAT ACCAAACATT TGAGCTGAGA TACCAAATGA ACTACCATTG
   100321 TATTTGATAC TATCCATTAG GAATGTATGT AATTGATCAT AAGGGATTGT ATTAGGAATA
   100381 TTACCAGTAA TCAAGAAGAT CTTAAACATG TTTTCCACGT TGATGATATC TTCTGGAGAC
   100441 TTAGTATTTA GAATTACAAT ATCTCCCTTA TGGAAACGTA ATACACGATA GTCCTTAGGG
   100501 ATAGGAGTCT TCTTATCTAT TACATAGTCT TTAACCTTGT CTACCTGGTT AGGCATACAG
   100561 GATATTACCA TAGGGAAGTA AAACATCTTT AACCCTAGTT CAGACTTACC ATTCTTATCA
   100621 AACACTTCAT AGTTGAATAA GCCTAGTGTA TTTACGTATT CACCAGCAAA TTCAGCATAC
   100681 TTCATATTAC CATCAGATCT AAAGTAATCT TCTGGTATAT AGAATACTAA CTCCCCATCA
   100741 CCATTGAAGA TAAGAGAGTC GCCTTCTTTA GTTAAAAATT TAGGTATTGC CATCTTTATT
   100801 TATACCTCCT TCTTAATGAG TTGTTCAGGT TGGTCATTTT TATAGAGCCT TATAGAAAGT
   100861 GAAACACGAT TATATAATAT AGATGTGTAA TGATGGTTAA TTCAAACTCA GGAGGAATCA
   100921 ATTATGAAAT TTAATGAAGA AACTTTTAAG AACCTAGTTA GTATAACACT AGACTTCGAT
   100981 GAGTTATACA AAGATACTAC ACAATATGGC GGTGAAGGTA AACCACCGTT TAGAGCATCT
   101041 TTTGGTGGTA GTCAGAATAT TGAAGTAGCT ATCCCTAAAG ATATCAATAA AGCAAACTAT
   101101 ACTGGATACT TAGATTTTAA GTGTGTATAT CATTCTATCT CATTAGTTAG AAATGAGAGT
   101161 ATCAGATCTG ATAGTGCTCT TGTAGGGTAT CGTATGTTTG CTAATAGTGA AAGAGATAAG
   101221 AATAAGCTAA TCACTATAGT AGAAAGAATC TACTACCCAT TTAGACCAGA TGAACTAGAT
   101281 GACTTATACT ATAAGATTCT TACAGTTAGA CCTAAGACAT TAGAACGTTT TGATGTATCA
   101341 TATAGACTAA CTGGAGAACG TAAACAGATA ATAGACTTTA CTGATTCTCT ACGTACAGTA
   101401 AACTATAAGA TAGGGCATCT AGTACAACTC ATTAATGACT GTAAGTAAAA AGAACTCCCA
   101461 GTATAGGCAA TGCCTATACT GGGGTCCTTT GTTTTTTCTT AGAATAGTAG TTATAGTTAG
   101521 TCCTATTACT TAAGAATACT GTGTTTAATG TGTTTGATAA ACGAATGATT GCCTTCATAC
   101581 CACTTTAGGG ATTAGTGGAA TGAAATAAGT ATTATAGTCT TGCTTGTTAT AATGTATTTT
   101641 CTGATTAGAT CGCTTACATG CTAGATTCTT ATATAATGCT TTTTACATAG TAAAAACAGT
   101701 TTTTGAAATA TATCTATTAG TTTGTAATTC AAAGTTGACT TAAAAAATAA ATTACAAAAA
   101761 AAATTATAGT ACTTATAGAC TCCCCGAAAG AAAAATGCAT CGTTTAACGA GATTCCCTAT
   101821 TATTTTTTGT GCTTCCTTAG TGGTTATAGC ACCGTATTCA TCTTCAGCCA CCAATGTATC
   101881 AATCGTTCTA GAATTTAGAG TATCTTTAGA TATATGTGTC CCATAGTCCA GTTTTCTTCG
   101941 TTCAACTTTA TCTATTACTT TTCTGACTAG CTCATATAGA TTCATAAAGA ATTCTCTATC
   102001 TATAATTACT TTATCGTTAT ATACATCATT TTTTACATCG ACTACAAACT CTGGGTCGTT
   102061 ATCATATACT CCTAGAGTTC TACACATAGC ACCAACTAGG GTGAAGCACT TTAATAAGTC
   102121 ATAAACGTGT AAACGTTCAT CGCTTTCGTA CTTGATCACT CTTCTTCGGT AGAACTTATC
   102181 AAAGATTTTA TCGTTAGCAC TAGTATAGAC TTCTAGGAGC TCATTGATAC TTATAGGCAT
   102241 ATTATCTTCA ACACCAGTAT CTAATATATT AACGATACCA TCATTAATAA TACTATCTAG
   102301 AGCATTTCGG ACTAGGTTTA AATGTGCTCT AGTAGCGATA CTGTCCCTAT ATTGATCTAA
   102361 TTTCCCAAAC CCAGATACTT TAGGACGCAT ATCACTATAT ATAGATACCA TATTAATTAT
   102421 ACTACAAATG ACAAAGTTAA TTGTCTTGAC CCGGACGACA CCAGGTTCTT CATTATCTCT
   102481 TACTTGGCTT AAATCGGTAC CATCAATAGT CCAAATATGT GTTTCCATTA TATCACTCGT
   102541 TCCCTTACAT TCTTAAAATA TTATAATCTG TCGCCTTCAG CTACTGGAGT TTCAGTGTGT
   102601 TCTTCTGTAG TACCAGGAAC TTCAGTATGT GTTTCTTCGG TATGGCCTTC TTCAGTTGCG
   102661 CCAGTGTGTT CTTCAGAAGT TTCTGCATGG TTTTCTTCTA CACCAGCAGT TTCAGTGTGA
   102721 GATTCTTCAC TTGTAGCTAC TGCAGGAGTG CCTTCGTGGG AAGTTTCTTC GTCAGAAGTG
   102781 TGGTTTTCTT CAGTGTGTGT TTCTTCTGTG GAAGGAACTA CTGGAGAAGC TGTTTCAGTA
   102841 TGAGCTTCCT CGCCTGTAGT TGGTACAGCA GGTGTAGCTT CATGAGTTTC TTCATTAGCT
   102901 ACTGGAGACT CTGTATGAGT TTCTTCTGTG CCAGGAACTG CTGGTGTAGC TTCATGAGAT
   102961 TCTTCACCTG TAGTTACTGT AGGAGATTCT TCAGAAGTAT GTGTTTCTTC ATTAGCTACT
   103021 GGAGCAGCTG GAGTTGCTTC ATGAGAAGTT TCTTCAGAAG TATGGTTTTC TTCTGTATGA
   103081 GTTTCTTCAG TATTAGCTAC AGGAGCTGCT GGAGTTTCAG TGTGTTCTTC AGTAGTACCA
   103141 GCTGTTTCAG TATGAGTTTC TTCTGTGGAA GGAACTGCTG GTGTAGCTTC ATGAGTTTCT
   103201 TCTGTATGAC CATCTTCGTG ATGTTCTTCA GAACCAACAG GAGGAACAGG GGTTACTGGT
   103261 GTTTCTTCAT GGTGTTCACC TTCAGCTGGA GCTGGTGTTG GAGGTAATAC AGGGTTAGTA
   103321 TCATCGGATC CGCCTAATGG TGGAGCTACT GGATATAACA CTGGTGGCTC ATTATTAGTA
   103381 GATCCTGGAA TTTCAATACC ACCTGGAACT GCAGGAGTTT CTGTATGAAC TTCTTCACCT
   103441 GTAGTTGGTA CAACAGGAGT AGCTTCATGA GTTTCTTCGT TGTTTACAGG AGCTGGATTT
   103501 TCAGTATGGG TTTCTTCACC TGTAGTTGGT ACGGCTGGAG TAGCTTCATG GGAAGTTTCT
   103561 TCAGAATTAT GGTTTTCTTC AGCATGAGTT TCTTCATTAT TTACTGGAGC TGCTGGAGTT
   103621 TCAGTATGCT CTTCGGTATT ACCAGGAACT TCTGTATGAG TTTCTTCTGT AGAAGGAACT
   103681 GCTGGAGTAG GTGGTAATAC AGGGTTAGTA TCATCAACTA CAGTACCAGT TTCTTCACCT
   103741 GTAGCAGGAG CTACTGGAGT AACAGGGGCA ACTGGTGTTT CTGTATGAGT TTCTTCTGTG
   103801 GAAGGAACTG CAGGAACTTC TGTATGAGTT TCTTCGCCAG TAGTTGGTAC AGCAGGAGTA
   103861 GCTTCATGAG TTTCTTCGTT AGCTACAGGA GCAACTGGTG TTTCTGTATG AGTTTCTTCT
   103921 GTGGAAGGAA CTGCAGGAAC TGCTGGTGTA ACCGGTGCTA CAGGAGTTTC AGTAGTGTCA
   103981 CCAGTAGTAT GCCCCTCAGT AGGTGTAGTT TCTTCTTTTC CTGGAGTTAC AGTAGGCGTA
   104041 GTAGCATCTG TACCAGGATG ATTAGGGGTT GCATTTTCTT TTTTATCTTC AGGTTTATTA
   104101 GTTACAATGT CATCTTTTGT TTCGACTTGG TCTAATACGC CATCTTTTTT AACAATCACT
   104161 TTGTCTTCCT CTTCTTTCTC AATAGTTTCT ATAACCCAAA CTTCTTTAGG TGGTAATACA
   104221 AGTCCTTCAA GAACCCAATT ACCTTTAGTA ATCAAATCAT TAGCTAGTTT AGCAACTTCC
   104281 TTAGGACAGT CAGTATTCTT AGGGAAAGTA ATATGCTTAT CCTTAGCGTC AGGTGATAAT
   104341 GCATTAATGA TATTAGCTAC AGATTTGTCT GTAATCTTAT CAGAATCTCT CAACCAAAGA
   104401 TCTGTTTTAA GACCTTTAGC TGGTGTCAAT TCAATATCTT TAAGTGCATT ACATCCAGCA
   104461 AACGTTACAT CTGCTGCCTC TAATTTAGTT ACGTCCAATT TAACAGACTC AAGTTTCTCA
   104521 CATTGATAGA AAATACCATC GGCAAAACGA AGATCTGTAG ATCCACTTAG ATCTACAGAT
   104581 GTAAGGCTTT TAGCATTATA AAACATATCA TTTGCCGAAG TGAGCTTACC AATGTTTTCC
   104641 AATTTAACAC TAGCAAGTTT ACGGCATTCT CTAAACATTG AGTTTGCAGA TACTAGATTA
   104701 GTGGCATCCA ATGTACCAGC ATCAGCTAAT TCATAGCATA ATGCAAACAT ATTGTCTGCT
   104761 ACGATAGTAT TCTTAGTATC TAAAGGACGA GGCAATAAGT CTAGCTCTTT ATTAATAATA
   104821 GGGAACTTAC GATCCATGAA GTTGTAAGCA TCATTAGGTA CTTTGATAGC TACACCATCA
   104881 TTCAAGAAAT CATAGTTCGC TTTAGAGAAT TGTAATCTAC GAAGTTTGGT AATATCAATA
   104941 GATACAACTC TGGAATCATA GTCCATAGAG CAATCGAACT GAATTACTAC AGTTGGATCT
   105001 TCCATGTCCA TTTTGTTTAG GTTATAAGTA AATGGTGCAC GTGAATTATG TCTTAAGAAT
   105061 TCAAAACCTT TAACACGGCC ACTTAATTTA ACCAATCTGC CATCTTTCAC ATAGTCTATA
   105121 TCCCATAAAG TCGGAGACCC TGCCTCAAGA TAGCAAGCAT AGCAATGCTC AGGTGTTGCA
   105181 TATTGAAATC GAACAAGCAG TGCTTGTTTG ATCTCATGTG TTACATCAAT GAGTTCAACC
   105241 CGAGGACATT GGTATCCTCG GGTATACTCA GCATCATATA CTTTTACAAA AGGCATATCT
   105301 CTTGTAGGAT CGACTTCTAG GAACTTAGGA CCATTTTTAA AATAGTCTGC CATTAAAGCC
   105361 TCCTTATAGT AAATAATAAT TATTTGCGTT TCTTAGTCTT ACCTGTAGAT TGCAAGCGAT
   105421 TAAGACGATT AGCTTCTTTT TCTTTAATGT ACTCGTTCAT CGCTTGGTCT AAGTAAGTGA
   105481 TAAGAGACAC GAAATTATTA ATTATTTGTT TCGTGAAATC TGTCTCCTTA TTAGCTTTAC
   105541 GGGCAGAAAT AGCATTAGCT AGGTTTAATA GGAAGTAGAA TAAGAATAAG ACATTACCCT
   105601 TATCGCTAAT ATTGATTTTA GCTAGTGCAT GTTCCACAGC ATAGATAGGA TACAATGGTA
   105661 AACCTAATTC TTGTGCAGCA GTAAATACTA CACCAGAATC AAGTTTACTG ATGCCGATTT
   105721 TATTCAGCAT TCTTGTGATT GTATCATGAT TATGCTTACA GTTTTTCAAT AGCTTTGTAG
   105781 GGTTCAAAGC AGAATGATTG TTTTTATAGT AGTTAATAAT GTATTCTGCT TTTTCAGAGT
   105841 CTTGTAGACA AGCTAGACGG TGTTCCATTT GAGCTTTGAT TTCAGGATCT TCTGCTTTTT
   105901 CAATACCATC TTGGAAACGT TGTACAAGAC TAGTGTAAGA ATCTGTAGCA GCTGTATTAG
   105961 CTAAGCCAGA TTCATTGATT TTATTAGTGA TCTTTTCAAT CTTTTCATTA ATAGCAGTGA
   106021 ATGCTTGTAC TGTACAAGCT TGACCAAAGT CTACTACAGT ACCATATAAC CAAGAGGATA
   106081 GCATGTCTTG TGGAACTTCT TGTTCTTTAG CTTTATTTAA GAAGTATACA GATTGATCAC
   106141 CTAGTTCTAC AATAAGATTT AACTTAGGTT CTTCTTGACC TTCAGGTACT TGAAGTTTAT
   106201 CATATACAGT AGCAGCTTTA GCAATAGCTT CTACTGGAGC GTCTTCAAAT CCTTCTACTT
   106261 TGATTTGTGT GAAATCTGCA TCTACAGCTT TGATATCTTT CTTATCAAGC TCTAAAGCAT
   106321 CGATTTCATC TTCAACTTCT TTTAAGATAT CATCTTGAGA TTTCTCTTCT GGTTGTGCTG
   106381 TAGTTTCAGC TACTGGTTCT TCTGGTGTAA GAATCTCAGT ATCTGGTTCA TTCTCAGTAA
   106441 CTACAGTAAC GTCATTAATG TCTACTACTT TATTTTCTTC CATTATAATT CTACTCCTTG
   106501 AAGATTTAAT CTAATATTAG TGATATAGTC TGGTAATAGT TGATTACTAG ATAAGATTGC
   106561 TTCCATAGCA TCTCTAAAGA TAGTACCATT GTCACTGAAG TTACTATTAA TAACGTCGCT
   106621 GATAGGTGCA TCGTATGCTA AGTTTACAAA CTGATCAAAT GTAATAGTTA AACCAGCGAT
   106681 ATATTTAAGA ACTAGTTCCA TATTGGATAG GATTACTACA AGTTTATCGT TCTTATGGTT
   106741 CATTCTATTG TAAATAGTAC TAGCGTCTTT ATTCTTTTTA AGCTCATCTA TATTTAAAGC
   106801 ATCACAAATA TTATTAGCTT CATTGATGAT AAGCTTAGTG ATTGCAGTAA CCATATGATC
   106861 ACTGAATCTT GCTACGATTA AGTCATAAAT ACAGTTAGCA GCAAAATAAG CATCCAACCC
   106921 GTCAATAGCT GGTTGGAATG TAAGATTAGT TGCTTTACAT ACTTGGTCAA TAATAGCGTT
   106981 ATAGATCTCT TGCTCTCTAG CCTTAGTATT CTCTTTGTCC ATAGGGAACT TAATATACAT
   107041 ATTCTCGAAA TTGTATTTGA ATACGTTAGG GATATTAGGC ATAGGGCTTA TATGACACTC
   107101 ATAACGTCTT TCAATATTAG AATTGACTAC ATCGAAGATA TAATCAGAAT TGAATACGGA
   107161 TAGAATCTCA GCTAACTCCC GTTCAGATGC AATATCATAT TCATTTTGAT GGATACCAAA
   107221 CATCGCTTTC TCCTCCTTGA TAGGGTTTAA TTAATTTTAC TGCTCTGTTT ATGTACTATT
   107281 TAAAAATTAT TCCACAGTAA GGAAGTACCC TACTGTGGAA ATACATTATA GATTCTTATA
   107341 TCTATTAGCT AAGTTACCTT GAAGAACGCT ATATTCCTCA TCAGGTAGCA TACTATATGC
   107401 AGATGATGGT AATGTAGATG TAGTCTCATC ACGATATAGA TCAACTTGGT CTTTAGTCAT
   107461 ATTATACTTA GTAGCATAAG CTTGTAAGAA TACTGGATTC TTCATAGCTT CCTTGAGTTC
   107521 TTTCTCATCT TCAGCTTCAC GTCGCTTATC CCACTCATCA AATGTAATAC CAAGACTCTT
   107581 ACGCATCTCA TTGACAAGCT CAGTACTATC TTTCTTAGTT GTATCAGTAT TGAGCATATC
   107641 CTTTTGGACT TTAACGATAT CTTCAGTGAT ATCCATTAAC TCTTCCGCTT CTGGACTGAA
   107701 TACTTCTTCC TCAGTAGCAG AGTCTGTCAT AATGGTACTC TTATTGATAC CGAAACGTTC
   107761 TTTAAGATCT TTACCCTCAT ACCATACATA CAATGCCATC AAGTAAGAGA ATGTCGCATC
   107821 ATCATGTGTA GTCGCAGAGT GGTCAACTTT ACCATTACGT TTAACTTCAA GACCACGGAA
   107881 CTCTTGATAT AGTATCTTAG ATATGAACTT GTCTTTGTGA TTGTCCATAC GTTCTCTTAG
   107941 AATTTGAATC AAGAGCTCAC GTACAGATTT ACTAGAGTTC AGACCATATA CTTTAACTAA
   108001 TTTCTTAGTA CGTTTAACTT TACCAGGTCC TTCGTTGACC TCTTCTAAGA TACGTTCTTT
   108061 AAATTCATAG TAAAGATTCT TCTTAATCTT AGTTTTCATG AGCATAGATA CTACAGCTGC
   108121 ACCAAAACCA CCATTAAGTT CGACATTGAC TACAGCGTTA GGCATATACT TAGTAACTAT
   108181 TTCGTATACA CACTTAGCTA AGTCTTTCTG ACTGATATAG TTACACTTTA AGATAGCTAT
   108241 AACTTTAGTT GTCTTAGAGT CAATTACAGT AATAGCAGAA CTATCTCGTT TATATCCACC
   108301 AGAAACGTCG ACACCAATAA TAGGCGGATC TACTGGTTCA CCATTAGTCT TATATTCAAG
   108361 CTTACCATAC ATATTCAAAG TAAACTTATT ATTGTTTAAC GGTATAGTCG CTATAGGATC
   108421 TATAGTAAGT CTGTCTACAG TTTCTAGTTC ATCTTGAGTA AATGGAGAGT TCTCAGAGAA
   108481 ATCTGCCCAT TCTAACAAAA CTTCTCGACG AATGGCTTCC CATTTATTCT GCATGTCGAT
   108541 ACAGATTTGT TTGAACCATT CTTCGGAACG ACCTAATTGT TGATAAGTGA ATCTAATATA
   108601 GACGAAACTA CTTCTCATAT TAGCAGCTTT GATTTCATCA ATCTGTGCTT TAGTTAAGTC
   108661 ATACCAGTTT TCACTAAATG GTGTAGCATC TTCACGCATA TTATTAGCAT ATCTACCCAT
   108721 TTCATCAGTC AAGAACCCTG GTGTAGTAGT GAATAGTATA CCAAACGGTG CACCATTGGC
   108781 TTCAGAGTTC ATTGCAGCAC GTTTCCATGC AGGGATAGCA TTAAGATAGA TATCTTCATT
   108841 ATATGGTGCG AATGCCCATT CGTCAGCCCA CCATAATGGT ACAGACATAC CACGTAGTAA
   108901 AGACTGTGCA GCTACACGAG TACGAGCAGA TGCTACAGTG ATAATACGGT TACGGTTAAT
   108961 ACTATGAGAC AAAGTCATTA CAGAGTTTTG TGCTTTAGTC TTCTTATCAC CAACTGTAAA
   109021 TGATTCTGTC ATTTGTAAGT AAGATGGTAA GCAATCACGT AAGTCTTTAA GACCTAATAA
   109081 GTTCTTTTTA GAACCATCCA AAGACTTATG CATAAATGCA AATGTTGAGT TAGATGTAGC
   109141 AAAGTTAAAT GCCCATAGAT ACCATATAGA TGCAGACAAT GTTTTACCTT GCTGACGAGG
   109201 TAAGTCTAGG AAGATATTGT AATTATAGAT AGTACAGAAG AATAGTGCCA TACCACCACG
   109261 AGTTAACGTA TAGTATGAAC CAGTACCACT ACCACCTTGA GCTGGTACAC GTACAACTTC
   109321 ACGCACAAAG TACCAGAAGT TTACCATACA CTCAGCTAAG ACTTTAGACT TATAGTATTG
   109381 GTTTAAGTTT GGATCGTGTG GGTCAATATA CGCTAAGTCT GGATCCAATA GAGTTAGCAT
   109441 GAATTTATTA TTCTTTATAC CGATAGCCTC TAGGTACTTA TGCATATCTA AGAAAGATTT
   109501 GTTTCTAGTA CCCATTTGGA AATATATTTT ACGTTGAGAG AAATCTACAA CGTTCTGGTT
   109561 AGCAGGAATC ATTTGATTCA TAGGATTGCC TTGACCACCA GTTATATCTA GATTCATAAG
   109621 GAAAATCACA TCCTTTCTTT AGTTATATAA ATGTAAAGTT CATTAAACAC TTATAATAGT
   109681 TAATTATCGA TCTTATTCCA TCTATGGGGA GGCTACTATG AACCTAATTA CTTTCGAATA
   109741 TCTTCTGGAC GATGTTCAAC TAGCATCTGA ATTAGTATCT GATGCTATGT CTAACTGTAT
   109801 CTATCCTAAT ATCAGTGATA CTCACCAAAA TATCCATATT AGTGATACAG TGCAACTAAG
   109861 CAAACAAGTA CGCAAGTGTG GTAATGCTAT TGGTATCTGT GTATTTGATG AGACTGCTAA
   109921 ATATACATTT ACCATTTACA ATAATGGTAT AGTATCCATT ATGGCAGATA TTGATACATT
   109981 TGATGCAGAT GGTACACATG GTATTAAAGA AACCAGTGAT CACATCAAAT CTAATCTACA
   110041 TAAGCTCTTA GGTAATATCG GTAAGCTTAT TGAGAACTAT CATATCTAAG ACCCAAGAAA
   110101 CCCCTATATA GGCATTGCCT ATATAGGGAA TCTCTTTGGT TTTCATTTCC ACATGATGGT
   110161 TAAGCACCCA GAAAGATTAA TTATTGTGAT AGGTTATATT TAAAGTTAGT TAAGCACTAG
   110221 GTAATGTTCT AAATTGATTG CGGAGTCAAG TATCTCTATA GATGTAGACT GCCTATAGAG
   110281 GTGTCTGAAT GCTTCAGTAT CAGTGAAGCA ATACCATGAA AAATTTTCGT ATTGAGTATG
   110341 TATTCGTTGT GTCAGTTACT TTTGCACTTA ACCATCATTA TTGAATTGTT TATAAGAATA
   110401 TAAAAAATAA CGGTAGTAAT GCTGTATGGT CAGTAGAACC ATACAGCATT TAGAGTGTGT
   110461 AGAGGTAAAT GATAATAAGG ATTGTTTGTT TTACATATAG TAGTATATTG CGTTTGTTTG
   110521 TATTAGGGGT TTGGTAGACG TCTACTATTC TCGTGATGGG AGTGATCATA GTAGACCATG
   110581 TCAGTTATTG AAAAGAGATT TTATTTTTTA GGGTTATGTG AATTTTAATG GTTTAATAAT
   110641 AATTGTGGAG CGTAAACCAT ATTTCATTTT GACGTTCATG ATAATCACCT CTACACACTC
   110701 TAAGTGTGTA TATAATAGAG AGCAGGATCA AAGCCAACAC AACTTAGCCA TCTCTATTAC
   110761 AGAATTGTTT GTATGCTTAT AAAAAATAAA AGACAATATA TCCCCTAACC AGCAGGGCTA
   110821 GTTAGAGGAG ATATATTGTG TATATGCTTT ATGCAAAGAA AGGATTTTTA AAACTATAAT
   110881 CTCTTATAGC TTCATTATTA TGTTTCTTAG CAAATTGAAA TAATGTATCG GTCATTCATA
   110941 ATATAGATCT TATGAATAGC ATCGATATTC TTGATAAGAT ATTCAAACTC TTCTTCTGTA
   111001 AAGCCTAGCT CTAATAACTC AGTTTTATTA TTATGATAGC ACTTTACAAT ATAGCTTAGA
   111061 ATATGCTTAT CAGAGATATT ATTCAATTGT GGGATAGAGA AGGCATGGCA ATCTACAGAA
   111121 CCTTTAACGT CCTCTTTAGC CACACCTAGT CTATCAAATA GTTTATCAAT TCTGGCTTGA
   111181 GACCAGAAGT TAGAGCGGTA TAGTTTACCG ATTAAGCTTG AAATGGAAAA GATGTATGAA
   111241 TTGTCATACA CTGTACCATT CTTATATAAA ACTGTATTAT CAGAAGCCAC TGATTAGCCC
   111301 TCCAAAATCT CCCTTGGATC ATAGTAATCT GACCCATTAT TATCAGAAAT TTCGGATTCC
   111361 TCAATAGTTA CATTAAGATC AACCCCACGA GACTCCATAA TCTCTTTGAT CTTTTTATTG
   111421 TCACCAAATC CATTCTCTAA TAGAGCATGG ACCAACTCTG TAGGTCCTTC TGGAGTGGAG
   111481 AATACTACGC CCTTGTTAGG GGTGAAATCA CCATCAGTAT TAACCATCCA TTTACGGATC
   111541 TCAAGTTTTG CAGGTCTATT ATTCCATGAT ACTTCAGCTA AACGAATAAG AGTATTACCT
   111601 CGTTCTTCTA CGATAGCATC AATACCACCT TCAACAACTT CGAATGTGAG TTGTTTCTTT
   111661 TCCATAGTTG TAAGTCTCCT CAAAGAAAAA ATAAACCCTG CACGTATTAT ATGAATTGCG
   111721 TTAGAAAGAG ATTAAGTGTG TAAGAGTAGT ACAAGTTTAA TTCACTATCT AGTGCAGGGT
   111781 TAATTTTTAT TGTATCACTA TGATGAATAA GTAGTTGATG ATACGGAATA CTAGTGAACT
   111841 AATATAACTC ATCATAGTGA TATCATTTCA AATTAGCGAC GTGGTTTTAC GAAGCGGTCA
   111901 TTACCAACAA CTGTACCAAC GTAACGGTTT TGAAGTTCGT TAACTTTGGA TTGTTTGATA
   111961 CGACGTACTT CTAATACATA ACCTACATCG TTACGACGGG ATTGTGCACC CAATGTAACT
   112021 TTGTATTGGT ATTTGTCACC ATATACCAAA GACATAGCTT TTTCCAATGT CATACCACGA
   112081 ACGATCAAAC TGATCTTATT GCTATACTGA TCGTATTCGT AAGCGATATT GATTGTACGG
   112141 AAGTCTTTGT TATGTTTGTC ATCACGGTTG TAATCAGAGA TAGCAATCTT TTTCAAGATA
   112201 GTAATAGCCA TATCTGTCAT ACGGAAACCA GCGAAGTTTT CATCTATGTA ACCATTAGAG
   112261 TTACGGCTAT TACGCATGCT ATTAGTCATA GCCATGATGC GTTGAGTTTG CTCATCCAAT
   112321 TGGTTATTAG CTTGAGCTTC TTTTAAAGTT TCTAATGCTT TGATTCCATC TTGACCAGCA
   112381 CCTAAGTTGA TATCGAAACC TAATTCGATA TAGATGCGAC CATTGCTGTA TGCTTCACGG
   112441 CATCCAGCAA AATCTGGAAA AATGCGACCA AGTACATCAG ATACTTGGGA ACAGATTTCA
   112501 TTAGTAGAAA CTAGTTTACC AGTGTAGTCA GCATCGAAGT CAGCGAAATC CAATTGGATA
   112561 TCAACTTCCT CATTCTGTAC AGAATTGTCC TCTTTGTTTC GAGGATTACC TTGATTAATT
   112621 GCATCCACTA GATACTCCAT GGAAGTGAAT TGTGGTTGCA TAAGATTTGG ATCTTGAACG
   112681 AATCCTGGTT TGAAATAACT CATAGCTATT TCCTCCTTAC TCTAAAATAT AGAAAATTAC
   112741 CTAGGTGTTT GGGGTACTGT AAATGTCTAC ACAATACCCA TGTACACACC TTTATATTAT
   112801 ATAACCATAA AACTCTTTGG TTTTATAGAT ATATACCTTG TATTTCATTC TTGTCTATAT
   112861 AGTTGACTAC ATAGAGTCTA TCATTCTTAT CTTCAACTAG CATATACTTG CTTTTGATAT
   112921 CATATAGATT TACGTCATGA TAATACTCTG TAACTATACA ATCTAAGAAG ATAGCTTTAG
   112981 CTGCTGCTTC AAGAACGAAG ATATCTCCAC GAGTCAATTG ACCATGTGTA AGATATCTGT
   113041 CTTTAAACGA TAGTTCAATT CGTTTAATTT TAAAGTTAGC TCTAAAGTAG GATTGGAAAT
   113101 TAATCCAATC AAAGAACTTA GTAAGACCAC CTAATGGAGT GTCTTTATAA GTAATATCAA
   113161 AACATCTATC AACTAAGAGA TCAAAGATCT TCTCAGTGAT AACTGTATTG GTAGCAATAA
   113221 GTGGAATGAT TGTACTATGA TTATCATTTA CGTATAAATC AATAGTCATC TTAGAGTGTA
   113281 ACTCTTTTAC ATCACTCATT AGATTCATAT AAGACATTTC ATACTCTTCT ACTGAGTTAT
   113341 TCTCTAATAA TGCTTTAGTA CAACACTTGC CAGGTTGTAG ATGTCCAGTT ACAGGATCTC
   113401 TATAACCTAC TCTACAGATA TAGAATGGAT AACCATAAGA CTCTCTTTCA TTATAGATAG
   113461 AGATGACTAC ATCTTCTTGT CCATTCTTTA GCTGTGCTAT TTCAATATGT AGCTTACAAT
   113521 GCGGATTAAG AACTTTGTAT TCTTTATTAA CCGCATCTCT AGCTATACTC TTTCTACCAG
   113581 TATTACCAAT AACCTCAGTA ACACCGTAGA AGTTCTTGAT ATTGGTTGAC GTTACTCTGT
   113641 AAAGCTCCTT AATATTATTA TCGTTATCAT ATTTAAGAAA CTTTTGTCCT AAAGTCAGTA
   113701 TCATAATGCT TTCCTCCAGA CACAATATAT GGTGGTACAT ATATAGTTAT GTACCACCAA
   113761 TTATCAATTT TTATCTTAAG AATAAGACCG CTTTAAGATA ATCCAACGTA TATTTCAATG
   113821 TAGACCCTTT GATACGGATA ACCTTATCAT TGAATTTAGT TGTACTATAA TACTTAGTGA
   113881 AGTTAAAGTT ATCTTCCTTA TTCAGGATGA ATACCATACA CTTAGTAAAG TCATTTAGAA
   113941 TTCTTGCTCT AGTATCAATG AGTTTCTTAT TCTTATGACC TTTGTTTAGC ATAGACTCGA
   114001 TACATGTATT CATATACCAT AGTTTAGCTG ATTCAAATTT AACACCCTCT ACGTTACCAG
   114061 CAGTCATATA GATAACTAAT AGACGATGTA CTTTGAAGAA TTCATTATCG TAATCAATCT
   114121 TCTCAGGTTT AGTGATTAAG AGATCGCCAT AGTCATTAAA CTCTATTGGA ATATCTTTAG
   114181 CTTCATTGAT AGCAGACTCT CTTAGAATTC TGTCAATGAT CTTTTGTTTA GCCACAGATT
   114241 GAAGACGTTT CTTATAAGCA ATACTATCAG ATGGTAAGAA CTTAGTGGTT GGTACACCTA
   114301 AAGCTAATAG CTTCTCTGTA GCATTAACTA GTTCTTCTTC ACTAGCTGAA GTTCTCCATT
   114361 GCTTAATAGT CTTATTAACC ATAGTAAACC ATTTATTGAA TGCTAGACGT TTCTCTCTAT
   114421 TAGAGCTGAT GTCTACACCA TCCCATAAAT CTTTATATGC ATTAAACCAT GCAAGCATAT
   114481 CTACACAATC AGGATCTGTA TTGTGTTTCT TAGTATATGT CTTCAATGTA GCTTCAATTT
   114541 CTTCTGGAGA GAAGAATGGT ACACCTGATG GAACTTGTGG TTCTACTGGT TGATTACCCC
   114601 ATACATCAGT ATTCTCTATT AGAGTGATAT CTGGGTATTT AAGTTCCATT GTATTTAGAA
   114661 GATGAGACTT CATAAAGTTA TAGAACGTTT CATTAGTACA ACCAACCAAC TCTAATAGTT
   114721 TCCAGTCAGA CATTTGTTGT AATTGAATAG GCATACCTTT ATATAGAGTC CATAGTTCTT
   114781 CTAAAGATAC AATGGATTTA CATAAGTTCA TAATGTATAT GCCTGTATGT AATGACCATT
   114841 CTTTAGCTGC ACGAAGCTCT CTACCCTTAT TAGCGATATT GATGCCAAAC ATATTTGCAC
   114901 GGTTAAGAAC TGCACTATTC TTTAATTGTA CATCTTCTTC ACTCATATCA ACTTCAGCAT
   114961 CTTCAGTAAG AGAGATATTA TCATACTTTA TAGGTTGATT CAAGAACTGT TTCTTTAACT
   115021 CTTCATATCT TTCAGAATTG GTTTTACCAA ATAGTCTAAT AGATACATCA TCAGAGAAAC
   115081 GTTGTTGATC ATTAGTTAAA CCATAGAAGA TGTCCATCTG TGCATCTAAT TCTTTCTCAG
   115141 ATTCTGGTGT AGCTAATACA AACGAATTAG GATCACAGTT TAAGAATGCT TCTTTAGTGT
   115201 AGCTATCACT ATTGCTACAT GGTGTACCAG CTAATACGTT ATCAGTTAAT AATACATCAT
   115261 TCATATCAAT AACTGAGTCA GTACGATTCA TAGTCTTAAT ATTGATAGCA AAGTATCCAT
   115321 TATTATCAGA CATGATATTG ATATCGGGAT GATCTCTAAC TATCTCTTTA GCTTTAACTT
   115381 TCTCTAGTTC ACCAATCAAT GGCATGTAGT CATCAGGTAA CTTAGAGAAA TCTGTACCAG
   115441 CCATTTCAGC TTCTTGTTCT AGTGTAGCAA TAACTGAAGT CATTTCAACT AAAGCTTTAT
   115501 TTGGTTCAAA TGTAATCTCT TCAAAGTCTT TATTATATTT GATTTGGTCA TGGGAGATTA
   115561 GTTCCATACC AGTCAATTGT TCATAGAAGT TATTAGCTTC TAGTTTACGT TTATCTTCAC
   115621 CTTTGAAACG GTATAAGTTA AACTTACGGT CTTTTAAGAA TTCTTCTTTC TTATATTCTT
   115681 TTGTACCATC AGAAGATTTT ACTTTGATGG TATCATCTTC TAAGTCTTTG GTTAAACCAT
   115741 AACCCTCTAC TGATTCATCA CCAGTAAAAG AGTTACTGTA ACCATATTGT ACTACGATTT
   115801 GATCACTAGC ATTAGCTGGT GGAACTCCAC CAACATTAGC AGTGAACTCT TTTAGATTAG
   115861 ACATTAATCT TCTCCTTTAA GTTCCTTGAT GGCATTCTCA CACCATGAAG TGAATTCATT
   115921 AATATTGAAA GTCTTAGTAT TATCATTATC CTCTAGCTTA AAACGCATTT CCATGAATAT
   115981 AGCTAGTAGC TGTGCAAAGT TATTATCAGT AAGACGGATA TAGTTATACT TGTCTAGCGT
   116041 AATAATATTA AACTCTTTAG CTTTTTGCTT AGCTCTATAT TCAGGCATGC TTCTAGTATT
   116101 AGGATGATCA CCTCCATCTT TGACTTCGAT TATGAGGTTA TATGGTATAT AATATATATC
   116161 CGTAATCCAA TTTCGTGTAA CACCGTTTTG GTCTACGTAT TGGATAGTTG GGCCAGGCAT
   116221 CATAATATCA TCACTAGGGA TATGTAAGAC CTTATCCATA AACTCAATAG CACGTTTCTC
   116281 ATATGTACCA GTATAAGTAA ACGTAGTACC ATCAGAATAC TTATAAGTGC CAGATATACG
   116341 TCTATTGGCT AGCATCTTTT CTTGGTGCTC TGGGTCATGC ATAAACGAAT AACGTCCATG
   116401 TACTTTATGC ATATTCTCTA AAGCACGTTT ACGCATCTCT TTCTTACATT TGTCACTACA
   116461 ATACTTATTG TATCTCCAAG TCTTTTCATT CCATTGTGTT TCATTCTTAC AAATTACACA
   116521 GTGGCCTACA GATTTCTTAT TGATAAGATT GAATACTATT CTAGCAGCAG AGTAACCCTC
   116581 AGGGATTAAT TCTTGGTGTT TATTTTGTAT ATGTCTTACT AATGGTTCAC GTTCTAGACG
   116641 TTTCTCACAG AAAGGACATT TAAATCTTTT CGTTGCCATA TGTACCTCCT TTAGGGCAGT
   116701 TTACATGTAT GTTTTCACAG GCCCAACTTT ATAATAAGAT GCTTAAAGCT ACCAAATAAG
   116761 CCGAAAGGAG GCACTTATGG ATAATAATAA ATATAAAACG TCTTCTAAGA TTAAAGAATA
   116821 CGCTTTATCT ATAGATTCAT TTAATACACC TGTAGAATAT ACTAATGCTA GAGCTATAGC
   116881 CGTAGATATC ATTAGACTAT TCTTATTAGA ACCTGGTACA TTACAAAACA ACCCTAACTG
   116941 TGGTATTGGT TTGTATAGTA GATATAAATT CATAAATAGC GATAGACTAC ATGAATTAGA
   117001 GGAGACTGCA AAAGAGCAGA TACAAACATA TCTTGCTCCG ATGTCATCTA TTACTGTAGA
   117061 CTGCTCATTT ATTAATGTAA ATGTGTTACT TATCAGAATG ACTATTGATA CATCGTCTAT
   117121 CAATCTAGTT TTTGATAAGG ATAACCTTAC TTTAAAAGAT ATTTCCAATT ATAACTAAGG
   117181 AGGACTATTA GATGGAAAAG AAAACTCTTT CCTTATCTGA TTTGCAAGCT GAAGCTGGTA
   117241 ATACTGTAGT TCCTACTGAA GAACAACCGA CAGTAGAAAC ACCAGTTGAA GATACAACTG
   117301 TAACACCTGA ACCTGTAGAA GAAAAACCTA AAAGTATCCG TGATAACCCA TTATACAACT
   117361 TAGGTAATCC TACAGAAGAT GAAATCAAAG AAGTAGCTAT CGAAGACGTA GCTAAATATG
   117421 AAAACGAAAA CTTTGCTGAG AAAGAATACG AAAAGAAAAT GAATGACTTC GATGAACAAA
   117481 CTCGTCGAGC ATTCCAACGT CGTTTCGGTC CAGCAATCGA AGAAGTTCAA CGTATGGCTG
   117541 ATGAATACGA AGAACGTAAA GAAATCGAAG GTGGAGATGT ACGTGTAGTT TCTACTTATG
   117601 ATAAGAATGC TGAAGTTAAT CCAGACGAAG CTCTTACTAA AGAAGAAATC GAAGCACGTA
   117661 ATGCTGCTGT ATTAGCTGAA GCACGTAAGA ATGCACCAGC TAAGAAAGTA GAAACTAAAC
   117721 CTGAAGTGGT ATCTTCTGCT AAAGAAGAAA CTATTGATGA TATTGAAGCT GAGTTATTGG
   117781 ATACACCTAG CGTACCAGAA CAAGCTCCAG TAGAAACCGA AGACACTAAA GATGATGAAG
   117841 ACTTAGATAT CATTGATGAT GATATTATCA ATGACTTAGG TCTTGCTGAT GAGATGCGTG
   117901 AGATCGAAGA GAAAGAACGT GAAGAACGTT TAAACCAACG TATGGCTACG TTCAAAGATC
   117961 AACTACGTAC TATCTTGATT CCTAATAAAA AGAAAACAGA CTTATCTAAA TTCAAGATCG
   118021 TTAAGTCTAC TATGCCAGCA AGTAATATCT TAAGTAAACA GGCTGAAGAA ACTCCATACT
   118081 TCACTTGGGT ATTACCTTAC ACTGGTATTT CTGTATCTGT TTCTCCGTTA TCTGCTATTG
   118141 AAATTCAAAA CTTGATCAAT GTAGAAGAAG GACGTAATAA CGTCGAAGCT GCTCGTGCAC
   118201 AGTTTGAATT GATTTGGAAA CACTTACATC CTAAATGTAA TGCTGGGTCT TTTGAAAACT
   118261 GGTGTAAGAA AATTCACTAT GCTGATATTG ACCACTTATA CTTCGCTGTA TATAAAGCAT
   118321 GCTTCCAAAA TGCAAATATC ATTGGCTTCC AATGTCAAAA TACTAAATGT GATAATATCT
   118381 TTGCTGAGAA ACGTGAAATC ATGGATATGG TTAAATTCGG CTCTGACAAA GATAAAGAAC
   118441 TATTCGAACG TATTTACCAA CAAGATCCTT CTGTAGATTG CACTCTAGAA GAAGACTTAA
   118501 TGGAAGTATC TGATAAATAC GCTATCGGTG TAGGTCCTAT TACATTATAC AATATCCTAT
   118561 TTGAAATCAA CTTTGTAGAT AAAGCTATGA CTGAGAAGTA TGATACTTTC GTAGGTATGG
   118621 CTGCTACTAT TAAATCCTTA TACCGTATCG ATGAAGAAAA AGAAGCATTG ATTCCAATTG
   118681 CTTTCCGTAC AGATAAGAAT GATGTAGTTA AGACATACAA ATATCGTATT GCTTCTCTAT
   118741 ACAAAATCTT CAATACTTTA AGTGATATTG ATTTGAATGA TATTAGTGAT CGTATTGGTG
   118801 AGTATGCTGA TAAGTATGCT GATGCTATCA ATATCTCTTA TCAAATGCCT GCTGCTACAT
   118861 GTCCTGAATG TGGTGAAGAA ATCAAAGCTG CTGAGGCTCC AGCTCAACAA TTGGTTTTTA
   118921 TACGACATCG GCTAGTACAA GTTTTGAACT CCTAGACCAA GTTAATAGGT TATCTTATGA
   118981 GTATCGTGGG CGAATAACTA TCATGGAGAT AATGAATGCT CCTGTATGGT ATATGGTAGC
   119041 CCTACGATAC TTTAAGTACC AAGAACGTGT AGCTGCTAAG AAGAAAGCAA AAGAGAAAGA
   119101 ACTTGAGGCT AAAACCAAAA AGAAAAACTT CAATAAACAA AACTACACTG GTAGACAATT
   119161 ATTGGAGATG GATATAGCCA AAGAGAATGG GCATGATATC CCTGGTTTCG AAGGTTTAAC
   119221 CAGAGACGAA GCTGATGATC TTAATGAACA AATGATGGAA GAAGGATTTA TCTAATGTAT
   119281 ACTATCCCTA AGAAAACGAT TAATACTTTA GATGATTTTA CGCTATCAAA CTTAGAGTTG
   119341 ATTCTCAGTA AAGATTGTAA TATGGCTTGT AGCTATTGCT TCTTATATGG TGATACCAAT
   119401 AGTGGAGAAG AATTCACTAG ATGGGATGAC TTATTAGAGA TGCTTAAGAA TATCAATATT
   119461 TCAGATAAGC TGACTATAGG TTTGAACTCT GGTGAATTAT TTACTCAAGA AAGATTACCA
   119521 TTAGTAATGA AAGCTATGAG AGTCTTAAAG AGAATCACTA GATATAAAGA TACTACAATA
   119581 GATTGGCGTC TATACAGTAA TGGTACTAAC TTTGAGATTA TAAGAGATTT CTTAATAGCA
   119641 ACTCAAGGAG AGAGAAGAAC TATTAGTATA TCTTATGATG GAGAAGATTC TTATAGAAAG
   119701 CTTAAGGGTA ACCAGCCATC TATTACATTG GATACTTTAA AACACTTAAG TGAATCTGGA
   119761 TTTGCTAATG ATATCATTAT CAGATATGCT ATTACAGAAA AAGTGTATAA TATGAAAGAG
   119821 ACTTTCGATG CTCTATATAA ATTAGGATAT AAGAATATGG AATACTACTT TATACGTAAT
   119881 TATAATTCTT ATACCGTTCC ACTAGTTGTG GCTACTTTTA GAAATAGTCT TTCTGATACA
   119941 CTTAAATATG TAAAAGATAC TGATATTGAT TTATACAATC TCCAGGATTA CTATAGCAAA
   120001 CAAGATCCAA CTGTGATATG CAACTATGGT AATATGATTG TAGTTACATC AGATGGTAAG
   120061 ATATCTACAT GCTGTGCTGT CTATGAGGGT ATCTATGCTG ATAACGTAGA AGCTGATCTA
   120121 TTAGAGTATG ATCGTATACC AGAAATCTAT AACAATTTTG AAACCAGTTA TATCTACGAT
   120181 AGGTCTAAAA GTGAATGTGC TGTATGTACA AACCAAATGT GTAAAGAATG CTGTTCATAT
   120241 AAAGCTATCG GAAGAGATAA ATACTATAAT AAGAGACACC TACAACAGTG TCATATTAGA
   120301 CATGCAGAAC TAGCTGTCTA TAATTCTATT TTTAATTAAA TTTTCGGAGA CATAAATGGA
   120361 CTTACTAGAG TTTTCATCTA AATTTATTAT AGGAGAAACA GATGCATTAC CTACATTTTG
   120421 TCGTCTATTT ACCGAGAATA ATATCTTATA CTTTATGCTA GCACCATATG GTTGTCTTGG
   120481 TAATAAAATT GTCAAGTCTG ACCTATGTGA GAATAGTGTA GCTGTTACTG TATTTGGTAA
   120541 TAAATCAAAT ATTGATGCGT TTAAAAGCAT TGAAACAGAT TACAATGGGA AGGTAATAAA
   120601 TCGCCACAAC ACGAATATTG CAATTTCCTG TGTATGTCAT AAGCCAACTG AAATTCAGAT
   120661 GGTTTTCAGT AGAGTTTAGA TGTGTAAATT CCCATAGTCC ACATATAGGA CTATGGGATT
   120721 TCTACATATT AATAACTACG GAGGTTATAA AATTATGGCA GATAAACTTA GAGGAGATCA
   120781 TTTAGAGGTC TCTTTGTTAG ATATGGATGA CTTCGTCAAG AAGAATAATC TACAACCTAT
   120841 AACGAATCCT ATATTTTTTG ATGTGAATGG TAATCCTACA GATGATGGAT TGCTATCTAA
   120901 TATCATCTTT GGTATTACTA AACAAACACG TGCTGGTACT TTCGCTTATA TTGATTTACA
   120961 TGGTAGATTC TTAGCACCAT TAGTATATAA AATCTGGGGT AAGATTGACC GTAAACTAAA
   121021 AGAAGTAGTT AAAGGTACTA AGCTATTTAA GATAGATGCT GATGGACAAT TCGTTGAAGA
   121081 TGAGAATGGT GAGACTGGTC TAGAGTTCTT ATACAAGAAT ATAGACAAAG TTAAGTTTAG
   121141 AGAAACTGGT GCTACAAAAC GTAGTCGTTT CATTGAGTTC TTGGAACGTA ACCGTAAGAA
   121201 CTTCTTCATT ACAAAACTAT TAATCATTCC ACCTTACTAT CGTGACGTTA AAAGTGATGG
   121261 TGGTAAAGTC TCTGTCGGTG ATATTAATAA GCTATACCAA AACGTATTAG TATCTGCTAA
   121321 GTCTTTAGAA GAATCTAAGT ACTATGGTAT TAATATTGGT GATGCTAATA AGGGACGTAT
   121381 TCAAGACTTA CTATTAGAAA TCTATAACTG GTTTGGTTCC GGTACAGAGT CTAATCCTAA
   121441 TGGTGGTATT CCTGGTAAGT TCGGTGTATT ACGTCGTACT AATATTAGTA AGACTACCGA
   121501 CTACGCTACA CGTTTAGTTA TGTCTTCCCC TAATCTTAAA GTCGAAAACC TTGAAGACAT
   121561 TGATGTAGAC TTAGAGTATT CCATGTTACC TATGACATCA GCTATTGCTA ACTTCTTCCC
   121621 ATTTGTATTA TTCCATATGA GAAGATTCTT TGAAGAGCAA TTTGCTGGTC TTACTGTATA
   121681 CGAATGTATT GGTGAGAAAG GTGAGACTCT ATACCCTAGA ATTGATGATT GGCAAACCTA
   121741 TTTCAATGAC CTAGTTCTTA AGAAAGAGCT AGATAGATTT GTACATGGTT ACTCTGATAG
   121801 ATTTAGACCA GTAGAAGCTC CTATTACTGC TAAGGAAATG GAACGTATTG GTTATAAGGG
   121861 TAAGACTTTA TACATGAAAC TTAAAGCACG TTTCAAACGT GTAGAAGATA TTGCTGAAGA
   121921 TAAAGACTTT GGTGTACAAA AAGAGTTACA ACGTAAGTTG ACTTGGTGTG ATGTAATCTT
   121981 TATGGCTGTA ACTGAAGCGG TAAAAGATAA GATGATTCTT ATTACACGTT TCCCTATCGA
   122041 TACATTCTAC AACCAGTTTA CTACAAAGTG TAATGTCTCT TCTACTATTG AAACTGAAAG
   122101 CATAGAATTT GATGGCAAGT TCTATAAACG TTACCCTAAG ATTCGTGATG AGTATATCGG
   122161 TACTAATACA GCTAATAAGT TTATTGATAC TATGAATATA TGTAATGCTT ATTTAGGTTC
   122221 TATTGGTGGT GACTATGATG GTGATATGGT TACCATCAAA GGTGTATTTA CTGATGAAGC
   122281 TAATGCTGAA TTACAAAAAC AACTTAACTC TAATATCCAC TATATTGACT TAGGCTGTAA
   122341 ATCTGTAGTA TCTAATACTA ACGAATGTAT TCAAGCATTG TTTGCTTTAA CTATGACATT
   122401 AGATGGCGAC AAACTATCTG ATCCTAAATT CTAACAAAAG AAATCCCAGT ATAGTCATTG
   122461 ACTATACTGG GTATTTTTAT ATTCTTCTTA TCTTATTACC ATTCAATATC CCATTGATTT
   122521 GGGTTATGGT AGTCTTCTGT ACATTAATAG CTTTAAAGTA TTCCTTATTG ATATAATCAA
   122581 ACTCTTTACT TCTAGGATCT AAGATATTCA TAAAGTTTCT AAAGATACTT ACGAATGTAA
   122641 CCTTAGCTGA ATATCGTTGG TGCTTAAGCC ATGAAGCAGT CTTAGCTGCT TCATATATCT
   122701 TCATAAGATA ATCAAGTTTA TCAAACTTAT TATCATTACA CTCTCGCCAT CCGTCGTTTA
   122761 CTGTTTTAGC ATAATCTCCT TTACCACAAT CAGCGATAAA GTAGATTAAG TCATCTATTC
   122821 TTGATAATTT AGCCATACAC AACATCTCCC ACTTTCTAGT TTAAATAGTT ATGATATTCG
   122881 TGTAGTTCAC GTTCTCTTTT TCGAATCTAG TTATACCGAT AGATTCTAGA GGGAAGTTCT
   122941 TGATATTAGT ATTGATGATT TCAAAGTAAT CAGCATAATC TAATACCCAA CTTGGTAAAT
   123001 GCTCGTCAGC AGGTACAGCA ACCGCCGCTA TCTCTCCCTT GTACGTTTCC CTGTTATTAT
   123061 CAAAGAACTT AATAAGTCTT TCATATACAG CAGGGTTCGA TTGCTGTAGT TCACCAATAT
   123121 CTTTCTCTTT AATATTGACT TTAAGGATAT CCAAATAGTT TCTACTATCC AAATCAATTG
   123181 GTTCAGTACC ATCATCCCTA ATAGCTTCAT TATAAGCAAT AGCTGCTTTA ATACCTTGAA
   123241 TTCTCATAGG GTCTGTATAT GAAGATATAG ATTTTACAGA TACTGGTTTA TAGTAGTCTT
   123301 TCTCACCAGA CTTAATACTA TCATGAATAT TCTTTTCAAT CTTAGCTAGT AAACCAATAA
   123361 CTTCTAATTG GTCTACTTCA GGCTTAAGCA ATACTTTCTC TCTAAGTATC CCTTGAAGCT
   123421 CATCTTTAAT ACTGTCTTTA AATACAGACT TATTGATAGG AAGACCCTTG ATATCCATTT
   123481 GCTTATTCTT AGGTACTATA TTGCCCTCTT GAAGCTCTTG GATTGTAGCG TAGTTCTTCT
   123541 TAGCTGGTGT AAGTAATGCA CGTTTAAATA AGAACTCATT CTTCATGTCA ATAAGACATA
   123601 CTTTATATGG TGTCAAAGTA TTATATTGCT CAGCAATAAG ATGGAAGTGA GATTTAAGAA
   123661 TCTTACTTAC GATATAGCAT AAGATATTTA CACTGGAAAT ACGTACTGCA TCATAACCCT
   123721 CAGTGATTTT AGTCTCTTCT TCGACTTCTT CGATTTCATC AGTATAGAAA TTGTATAGTT
   123781 CTTTTCTCTC TTTAGTTACA ACTTCCTTAA GGTCATTAAT CAAAGTACAA TCATGGTCTA
   123841 CTAAGATATT ATCTACAAGA TGAATCCACT TATCTGTACT AATTACAGAA GAATCTGTAT
   123901 CTGTAAGCAA TACGATATCC CTAGTCATTG TAGAGCATCT TTCAAACTTA TCAGATACAA
   123961 TGTATCTCAT ATAACACCAT TCCATAAATA TAGTTGTAAG TTTATTTAGA CTTTCGACTA
   124021 TATTCTCTGG TGGTTCATTA GGATTCATAA ATGGCTCATT AATACCACTA AAGATATTCT
   124081 TAACTAAGTC TTGTACATGA GATGAATCAA CCACAAGTCT ATATAAGTTA TTCTTATAGT
   124141 ATATCTTATT AAGTACTTCT TGAGATTGAT ACATCAAGAT ATTCCAAATG ATATCACTAT
   124201 ACTTACTGAA ATGCTCTTCT GTATCATTAA CCCATACACC ACAAGATTCT ATAACTTTCT
   124261 TATAGACTTC TTCTATAGGT ATATCTCTAG ATAACCCTAG TTCTCTACTA TAGATATGAG
   124321 ATGGTTCTTT AATAATCCTA TTCAAGAATA CTACAGTTTC ATCTATATTC TGGAACTTAA
   124381 GATTATTAGT GAAGATTTGT TCAAATAAAC TAATAGCATG AGTGATAAGC ATACGACCTG
   124441 TAGCTGTAGT CCCAACTGCA ACGTATAAAT TATATGATGC AGATGCTGGT GAACCAATAT
   124501 CACCATATGT AGCATTACCA TCACGTTTAG CTAATAACTG TAATAGATTA TATTTATTGA
   124561 ATTCATCTGA ACCCTTAGGG TATTCAAACA TCTTCTTCTT ATAAGCTTTA CGTTTAGTTA
   124621 CATAAGACTC TAATAGTCTG TAGAATGGAG TGAACCCTTC TTCGTGTTGT TTAAACAAAC
   124681 ACCCATTAGG AACTAAGATA GGTTTATCAG TCTCTATCTT ATTAACTAAA TCAGTTAACT
   124741 GTAAGTCAAC TACAATATCC TTATAGTTAT TGTCTATACG TACATCTGGA TTATTAAACT
   124801 TCCGTTCAAT AGTATCTTCA ATAAAGAACT GTATTTCATC TATAGTTAAT GTCGGGAATT
   124861 GCATACGTAA TAACGTAGTC ATTTCCTCTT TGTATTTCTT AATCACATTC AAATCTAGTT
   124921 TCATAGCTCA TACCTCCTGG TTAGTTTGGT GTTTTAAGCT ATGTATTTTT GTATTTTTAA
   124981 ACCAGATTGC TAGCTATAGC TATAACAATA CAGTAATCGT GGTTACCAAA ACCATATAAA
   125041 TCCAAGAAAA ATATTTTTCT TTTAAATCAA TTCTTAATAT TAAGGAGGAT TATCTCATGT
   125101 TTTTTGATGA CGACATTATG TTAGAAGACG CTCCTGTACT TGAAGATACA GCACAAAGCG
   125161 TAGTTGAAGC TACTGCAGCA TCTTACTTGT ACACTGAGCT TGCTAAATTG GATGACGAAG
   125221 CTCGTAAAGA ATTCGTTGAA TCCGCTGAAG CTGAAGCTTT ATTGGAAAAA GCAGTTCTTA
   125281 ACAAAAAGAC TATGGTTCGT TTGTCCCGTC AAGATGATAT GGCTCGCCGT GTAAAAATCG
   125341 CTGCTTATCA ATTGGCTAAA GACAAAAAAG ATCCATTGTG GACTAAATTG GTTCTTAACC
   125401 GTGTTAAAGA ACGTCAACTT ATTGCTAAGA TTGTTCAAAA ATACCACAAT GCAGCAGTTA
   125461 AACTTGCTAA AGTTGGTCAA CGTGAATTCA TCAAATCTGC GTCCAAAGTT AAAGCATTAC
   125521 CTAATAAAAA ATAATCACAA AGTATCCACT ATAGGGCACT GCTCTATAGT GGGTATTTTA
   125581 CCTATAAAAA TTAACAACGT TCCTGACATA TAAATGTATA TTATAGTAGT AGTAATATAA
   125641 TGGTTTATTT TATAAGGAGG AGCGTTTATG AATAACCTAG CTAATTACGG TATCTATGCT
   125701 GACTATGTCT TAGGTAAAGA TATAGTCATA GACGTAGAAA AGATTAATAT ATATAATTGG
   125761 GAATCTCACT ACCAAAGCAT TCTAAATATC TTGAAAGATA TGATCGAATC TGAATTAGTG
   125821 AGAACTAAAA AGATTGGTGT ACGAATTGGC GGTAAAGTTA TTAAGCTTAC ATTCGCACAC
   125881 TATATGATTA ATATGATCTT CTGGAATATC ATCGTTAAAG TCGGTGATAC TATTAAACCA
   125941 GAACACTTAT TCTTCGATAA TTGTATCCCT GGTAGAACTA TCGAGAATTA TATTAATAAA
   126001 CTTATCATTG GTCCTTATAG AGAGATTATT CCATTGAAGA CTTTGAATCA GGCTATTGCT
   126061 GATATGATCT TCAATATTAG TTTCGTAGAC CAATTTGCAC CATTCTTCGT TAATAGTGTA
   126121 AACTTACATG ACGAAGTTAT GATGCTTAGA AATATCCCTG ACTATAAAGA GCTTATCTAT
   126181 CCTGATTTAG AAAATGTAAC TCTATCTGAG TCTAAGTCTT ATGGTAATAA GTTGATTGAT
   126241 AAGATTCAGG ATTATGTAAA AGACTCTAAG AAGTATATTG GCTATGACCA TATCTATGCT
   126301 AATGCTTTTA GAGCCAAAGA AACTATCAAC CTTAAACAGT TGAGGGAGTT TATGGGATTC
   126361 ATCGGTGCTA AACCAGACGG TGAGGGTGGT GTATATCCAT ATATCATTCC TAATAGCTTT
   126421 ATTACTGGTG GTGTAAATAA TAACATCGCT TACTTTATTG AATCTGCTGG TGGTCGTATT
   126481 GCACAGATCC TAGCTAAAGA TAACGTTGGT GATGCAGGTT ACTTTGCACG TCTTCTTGGT
   126541 CTATTAGCTC AAGAAAGCTA TCTCCATGAA GATAAGAACT ATAAGTGTGA TACTCAAAAC
   126601 TTAATCCCTA TTACATTTGA TAGTAAGATC TTCTTCGATA AGTATGTAGA CAGATGGTGT
   126661 CGTTTGGACC CTAAGGGTTT TGATGTACTT ATTACTGAAG ATAGCTGGAA AGACCTCAAG
   126721 GGTAAAACAG TATATCTATA TAGCCCAGCT ATATGTGCAT CTGCAGTACA TGGCCATGGT
   126781 ATTTGCTATC GTTGTTATGG TAAGTTAGCC CATACTAATA ATAATATTAA TATCGGTAAA
   126841 TTCGCTGCAG AGCTTATCAG TAGAGAGTTT ACTCAAGTAC TATTGTCAGC TAAGCATCTT
   126901 CTTGAAGTTA AACTTCAAAC TATTGAATGG CCTGCTAAGT TCAATAAGTA CTTTACTATC
   126961 TTCGATAACC GTATTCTTCC TAGAGAAGAA GTGGATTTAT CTAAAGTTAA GATTCGTATC
   127021 TATAAAGATA GTATCTCTGA AGATACTACA GATGAAGAAT ATGATTCTAT TAGAGAAGAA
   127081 CGTGAAGATA CTGATATCTT AAATGAGTAT ATTGATAAAT TTGTAATCAT CGATGAAGAT
   127141 GGCAGCGAGG AAATCGATAT CGATCATGTA TCCAAATTCT ATCTTGGTGA TATCTTTGGT
   127201 AGAATGGTTA ACTCTAGTAT TCCTGATGAT GATAGTGAAT ACTTCGATGT ACGATTACAT
   127261 GTACCTAAGA AGAACGTTAA GCCATTATTG AACGAAGAGA CTCCATTATT CTTTATGCGT
   127321 ATTCAAAATA ATGAATTAGC TAAGACAATG GAACAAGCTC AACGTATTAT CAATATTGCA
   127381 AGTATAACTC CTAAGTTTAC ATTACCTGAA ATCATTACTA AGTTTAATGC TACCATCATC
   127441 GAGGGTGGTC TTAATGTAAT GAGTGTACAT ACTGAGGTTA TCATTGCTAA CTTAGTTAGA
   127501 GCAGTAGATG ATATTATGGG TAAACCTGAT TGGTCTTATC CTGAAGCTAA GTATCAATTA
   127561 CTTGCATTGA GTACAGCTTT GAGAGAAAAT CCATCATTGA TTATCTCCTT AGCTTATGAA
   127621 CGTATTAAGG ATACATTGAA GAACCCTAAT ACATTCTTGA AAGAAACTCC ATCTTCTATA
   127681 GACTATTATT ACATGCTTAA CCCTCAAGAG TTCTTAAATC AAGAGGCTAG AGATTTATCT
   127741 ATAGATGATA CTAAGAAAGA AGTCCAAAGC ATGTTTGTTA AAGTTGATGA TGAAGAATAA
   127801 AGAAAGTATA CAGTATGGGA GCTATTCCCA TACTGTATTC CCTTTAAAGG AGGTATTATG
   127861 AGAGCTATAA TACGAAATAC CTGTATAGTA GTTACTGATT ATACTCCAGG TAAAGTACCT
   127921 GGATTAGAAA AGTACTTTAC TATCTTCGAT CCTTTGACTC ATACTTATAA ATACGTAGGA
   127981 GTTAGATTCG ATGAAGAGAA GAAACTTATG TATCTCCCTA GAGGGGTAGA TACTGGGTTT
   128041 ATATCTAGGA CTTTAGGTGT AGAAATGGAA CGTGAGTACA ATAGTGATCC TTATGAACAG
   128101 ACCACTATGA CCACTATTAA GTATATGCCT AGAGATGATG TACAAAAAGA AGCTCTAAGA
   128161 TTCATTCTAG CTAAGGGTGA ATATATGGCT AATAGTAATA GGACACAGTT ATCAGTAAAC
   128221 TTAAATACTG GTGCTGGTAA AACCTATGTA ACTATAGCGG CTATGGCATA TTGGAATGTA
   128281 AAGATATGTG TAATTGCCTC AAATAAGGCA TGGTTAGAGC AGTGGCAAAA CTGTGTAGCC
   128341 GAATATACTA ATACTGACAT TAGGGAGGTA CTGATAATCA CTGGTGCAGC CGCTATACAC
   128401 AAGATTCTTA AAGGATTTAC TGATCTATCT AAGTATAAAG CATTTATGGT AACCCATTCT
   128461 ACACTAAAGA ATTTTGGTGA ACGATTTGGA TGGGATTCTA TTGGTGAGTT ATTCAAGAAA
   128521 CTTAATGTAT ATATGAAAGT ATTCGATGAA GCTCATCTTA ACTTTGAGAA TATTGCTAGT
   128581 ATAGACTATG CTACTAATAC AAAGAAGACT TTATATCTTA CTGCTACACC TATACGGAGT
   128641 AATAGTGATG AAAATACTAT CTATAAGCTG TACTTTAAGA ATGTACCTAA GATAGACTTG
   128701 TTTGATGCAG ATAATGATCC ACATACAAGA TATCATGCTA TACTATATAA TAGTAGGCCG
   128761 ACTCCACAAA TGAGAGCTAA CTGTTATAAT TACATGTATG GTCTAGACCG TAATAAGTAT
   128821 ATGAACTCAT TAGTTAATAC CGAAGAGTTT AGAAAGATTA TGCTTGTTAT GATGGATAAG
   128881 ATTCTTCGTA TAGGGGGTAA AGTCTTAGTG TATATTGGGA CTAACCAAGC TATAGAAGAG
   128941 ATCAAAGTCT GGATAGAAGA GAACTATCCT GAGTATCGTG GAGATGTGGG TATATTTACT
   129001 TCCACATATA CACAAGCAGA GAAACAAATA GCTTTATCTA AGACTATTAT TCTCTCTACA
   129061 ACTAAATCAG CTGGTGCTGC TTTAGATATA CGTGGTCTTA AGGCTACATT TGTCTTAAAT
   129121 GAACCATTCA AGTCTGAAGT ATTAGCTAGG CAGACTCTAG GTAGAACTAG AAATGATGAT
   129181 ACTGATTATA TTGAGTTTGT AGATACTGGA TTTACATCAA CTAGACAGTA TTATAGAGCT
   129241 AAGAAACCTA TATTTAAGAA ATATGCTTCA GATTGTAAAG AAATCCAGCT AGATTTCAAT
   129301 ACATTGAATA ATAGAGCTGA AGAACTTGAG CTTATACGTG AGAATGTAAA AGCTCAATAT
   129361 GAAGCAAATC GTATGTTTAT AGACTATAGA GATACATTTG ATATAAATAG CGTATATAAG
   129421 AAAGATAAAG ATAAATAAAG GATTCCGATA TAGGCAATGC CTATATCGGA TTTTCGTTAT
   129481 CTAAGACTTT TTCAATTGTA TACTATATTG GTAATAGTGA TTATGTATTT CAATTTATTT
   129541 ATTAATTTCC ACAGGAGGAA TTTATCATGA GAACTATTGA CTTTAAAGAA AACGCATCCC
   129601 AATTCGACGT AGCTGATTTA GCATTAGCAA CAGGTTTAAC CATCAGTGAG TTGATGATCA
   129661 ACTCTGATGC TCACTATCAA AAGACTTGTA AAGTCTTAAT GAAAAAGATA GTAACAAAAC
   129721 CTTTAGCTAA AGAGATTTAT AAAAATCTCA AAAAAGGAAA ATTAACTAAC GTTCGTTCCA
   129781 TTGGTGATGC ATTCTATGTA ATGGGTGCAT TGAGTTCTAA ACCAAAAAAA GACAAGTTAT
   129841 TAGTAATCAA AGACTTGTTG GTTAAGTATC TTTCTATCTT CTATAACAAA CGTGCTGACA
   129901 AGTACGGTAT TGTAAAAGAT GAAGAAATCG CAGCATTGCT CGACGTTTGC GGGGAAACTA
   129961 GTATTATAGT TAAAGCTAAA AAAGCTAAAA CTAACGATAA CGATACTAGT GATGAAACCA
   130021 AACAACAAAA AACTACTACA GTAGTAGACA CAAACAAATC CTATAATAAA TTGAACAAGT
   130081 TGATTAACTT GAAATCAATT AAAAAGGATA TCGTTGATGT ATTGGTTAAG TCCATCAACA
   130141 AGGATGCGTA TAAACGCATT CAAACCCAAG CTGATTCTCT TGGGAAAGAT CAACGCTTCT
   130201 TCTTCAATAA GAAGGAGTCT GATCTTAAAA ATGGTGTCTT GATTCTTCAA GGTGTAATGG
   130261 ATAATGGAGA TCGCTTCAAT ATCCGATTAG ATCTACCTAA AGTATCTAAT AAACCAGCGA
   130321 AACAAGAAGC CAAAGAAACA GTTGCACCAG CTCAAACTAC AGAAGAATCT GTAGCAGAAG
   130381 CTACTGCATA ATCACTATTA ATAAAGACGG GTAACCAATC CCGTCTTTAT TTTTTTGTCT
   130441 TCTACAAGGA CTTTAACTTA TATATGACGG TTAATTTTTC TTGGAGGAAG CACTATGGAA
   130501 AATTTTGAAT CATATACTAA GATAAGCGAG GAAGTATTTG ATTTCGGTAA TAATCTGATT
   130561 ATGAAGATTA CTGTAGCATT CAATACGACT ACACTAAGAA ACGGTAATAC TAAGTTTAGC
   130621 CCATTACACA ATGAGTATAC TCTAATCAAT AGTGGTAATA AGATAACTAC GAATCTTAGG
   130681 TATAAGTATT ACATGTCTTT GACTCAACGT GGTAATAGTA ATGTATCTAT AGACTTAACC
   130741 TGGGAGAACT ATGATGAGTT CTGTGAGTTA ATAGATACTA TTCTTGAAGT CTGTGATGTA
   130801 AATGCAGAGG GTTCACCATT TGATTATGTA CGTGGTAAAG ATGGTGTATC TTATGACTTA
   130861 AGATGTAATT CTAATACAGT AAGACCTATG CTTATGAAAG ACTATCGAGG AGCATCTTTA
   130921 TACTGTGTAC CTGTGGTTAT TGATAATAAG AAGACTGGGT CATTCTATGC TGGTGTAAGT
   130981 TTTGTATTCA ATGAATCTTC TGAAGATTCA TTCAATGTAA CTATAAACCG CATCAAAGGA
   131041 TTTAGAAGAT TCTTATCTAC ATATAATCCA TTATTACATG CTAGTACTAT GGCTAAGTAT
   131101 ATGGGTACAA CTGGTTTACT AGGAACTAAT AATATTTCAC TATAAGCAAA GAAATATCCA
   131161 CTATGAGGAA TTTCCTCATA GTGGGATTTT TTCTATTATA CTGTGTACAT AATTGGTTGA
   131221 TTGCCATTTG CTGGGTTGAC ATAGTTTTCT TGTAAGAACT GTACAATCTC TTCACGTCTT
   131281 GACGCTTGTT GCTCAAGAGA AGATAATTTA AGATCGATAT TAGCAAATAC AGTTTCAATA
   131341 CCATCAAAAT GTTTCAAGTA TTCGTACAAC CATAACGCTA CATCTGCTGT AGCTAATCGT
   131401 TCAAATGTTT CCATCTTAGT TGGTTCAATA GTCATTAGAT TAGATGGGTG CTTAACGAAT
   131461 ACCCCTAATG TCATTTGGTC TAGGATATTG GATACTTGAC CAGCCATATT CATAGTTACA
   131521 CGAACCATAT TAGGTGGCAC ATATTCAACG TATACGTTAT TATTAAACAA AGATGCAATG
   131581 TTTGCATATT GTTGGGATAG CATCATATCA TCAAAGCTTA ATGCTTTAGC TGACATAACG
   131641 TATGTACCAT ATTGCTGTAC ACCAGTTCTT GTAGTATCTA AGTCTTCCCA CATAAGATCT
   131701 TTAACACCAA GAATTTCATA GTTCTCTGGA ATATGTCTAT CAAGAAGATA ATAGTCTCCA
   131761 CGTTGATCGT CTTTAGTCAA CAAGACTCTA ATCATATGAG GGAAATATCT ACTAAATGTA
   131821 GATAGTGTAT CTGGAATGAT TACTTCACTA GCCCATTTAT CTTTAGCTAG GTCAGGTGGT
   131881 AATCCTAATG GCTTTGTACC TAGACGTCGT TCGATCTTAT TAATGACGTC TGTCATTCTA
   131941 TTATATGCCA TGCCTATTTG CCTCCTTTAA GGGTTATTTT GGTTATATAT CATAATGTTG
   132001 AGGTGATAGA TATTATGCGA GTTCCGTATG ATGTAGCCTA TAAGGCTATG AAAGAGACAG
   132061 TTATCAAAGT TTATCAAAAA TATAATGGTA TTATTAACCC ATCGCACCCA TATACTACAA
   132121 TACGTATACT AAATATACCA TTACCTGATG ACCCAAACGC TAATGCCAAT ACATCAGTAT
   132181 TTGGTAAGAT CAATATAAGT CTATTTACTA TATTTGATTT TGGTAAAGAC GAAGATCCAA
   132241 TAGAGTTATT CGTAACTAGA GCAGCCCAAA TTATTTTACA TGAGTTGTCT CACTGTGAGC
   132301 AGGCTCTAGA TGTATACCAA TTACATTTCC AGAATAGATT ACTTGATAAA TGTGAAGCCG
   132361 AGAATGAATA TCGATCTGGT GTATTTATGC TTAATAGATT AGATGAAATG TCTAAACTAA
   132421 TAGGATACCA GTTAGATGCA GACTTCATAA AGGCTAGATG TATAGATAGG TTTTCAGATT
   132481 ATAAAGATTT CGTTTATAGA AATCCTGCTA CATATCCTGT ATATTTAAAC TATGTAATGC
   132541 TAGGAGATAT GACTAATATC CCTAGGGACT GTGATGTGGT TACAGGTATA AAAGAATTTG
   132601 GCGATTTGCC AGTAAGACGT AATGGTATAT ATGTACCATC ACATAAACTC TTTGAGTACT
   132661 ATGGTGAAGT ATACGATAAT TACTGGCCTA TGGGTTGGAG ATTTGTAACT CCAAATAAGA
   132721 TAGCTTTGAT AGTAAAACCT AGGTAGAGTC ATTGACTCTA CCTAGATTCT CTTTTATTTT
   132781 TTTTTCTTAG AAGTTCTTTT CGGCGTAAGA TCTAATTTCT TTTAAGATGT AGTCTTCTGG
   132841 TTTCATAACC AATGTAGAAC CATCTTGATT GTACATTTGG ATTGTACCCT CTTTGGTAAC
   132901 AGCGATATTA TCATAAGAGC TAATACCAAA TGCTTCTGCC ATGATATCTA AGTTAGCAGA
   132961 TTCAGTTTTA ATGAAGTCTT TAACTTGTGG GCAGTTAGTA ATAGGGATAA TAGAACCTTG
   133021 GTAAGATTCT TCTACTACAA CTTGGTTGCT ATTAATGGAA GCTGTATCTA CATCAGCGGA
   133081 TTCAGTAATA AGTTTTTCTA CGTAAGCTAC TTTATGGGAA GGGTAGATTA CACGGTCCCA
   133141 AGTGATAACT TTAATATTTT TTACATAAGA CTTACCACCA TTAACTTGCA TAGTACCTAG
   133201 AGCACGTAAA CTGAAAGATG GTTTTTCGCC ATCCATAAGG TCTCTATTGA AGTAATCACC
   133261 GTATTGGTTA TTAGTACCAG TAACGTGAGC TTTAATAAGA TTACCTTCGT TCCAAAGTTT
   133321 AAGATATTTA CAGCAAACTA ATACTGGATC GATAGTTTGT TGACGAGACA ACTCTTGGCT
   133381 CATAGGGTGA CCCAATTCAC CTTTAAGATT ACCAGTTTCA AGAAGCTCCA TAGCACGACT
   133441 AGCACGCAAT TCTGGCAATA GATCATTAGG TAAGTAAATA CGTCTATTAC GGTTTTGTAC
   133501 TCCTAAGTCT TGTAAAATAG TTTGAGCAAT GATTTTACCA TTATTCTCAG ACACAATTTC
   133561 AGAAGATGCG ACTGCCATAG GAGCTTCGTG GATAATGTAT GGGATGTTTT TAATGGACAT
   133621 CTATATAGTA CCTCCGATTC TTCTTATGGG ATTAAAATTA ACTATATGTT TCCCTTATAA
   133681 GTGCGTTCTG GGTAAATTAA ATAGAGAACC TATATATAAT CATCAATTAT TCATAGAAAG
   133741 TGAGGGTAAA ACGTAAAAAT GCTAAGACGA TTAAGACAAC GTAAAGCATA CTTAGAAAGT
   133801 AAGCGTAATC CTAGTGGGGT TGTTATGGCT TATGCTTATG AAAAAGCAAG ACGCAATCCT
   133861 ACAGAGGAAA ATTTGAAAAT TGCAATCGAG AACCATTTAA ACTTAGATGC TAACTTAGAT
   133921 GAATCAGTAG TTAAGTCTGT TGGTTTATAT CTTGATGCAT TGAGAGTCAA TAATCCTGTA
   133981 CATGTAAAGA AATACTTTGG CCGAGTATTA GAAGGTGTAC GTCGAGTACA AGATCCTGAA
   134041 CGTATCCGTA GAGGTATGAA GAATATTCTT GCTAATCATA CAGATGCTAT TAATGAAAGT
   134101 GCTGAACTTA CTAAGCATCA GAAAAATGCT TATATCCATG CAGTGGAAAA GATTCTTAAC
   134161 GAAGCCAATG CTCTATGTAC TTATGACCGA GTTATTAAGA ATCATACAAT GATCAATAAA
   134221 CGTTTCAATA CAGATAAGCT TATCTCTGAG AATGTATTCA CTGAAGTACA ATCTAAAGTA
   134281 TATGCTATTA AGTTTGCTGA GTTGATTGAT ACTTATAAAC TTCCTATTGA AGATAAGTAT
   134341 AAGATTACTC TAGAAAACTA TTTCTATCTA TTAGACAAGT ATAACTGTGA CTATGATAGA
   134401 TATGCTGTAC TAGAAGCTAT TACTGGATAC TTCTTCGTTA GAGATACTGA TAATGTATTA
   134461 CAAGAAAGCT TTAGAAAGAT TATTAAGCAT TCTTCTGTAG TTACTGAGGC TACTGAAGAA
   134521 GATACTGATC ATATTGATAA AGACTTCTAC GATGATGATG GTAATGAGTT ACTCCGTAGT
   134581 AATATCATCC GTACTTGGAG AGCATTAAAA CTAGATAACG AAACTGGTTT CAAATATAAA
   134641 GAGTTTGTCA TTAACTCCAC TAAACCAGAA GAGTTTGCTT TAATCTTATC CAAAAGTCTA
   134701 GTTCTATCTG ACTATATTCG TAAAGAAATC TTTGATCTTG TAGTAACTAA AATCTCTTCT
   134761 TTCCAAGAGG GTTATGATTA TAATCAATTA GTAGCTATCT TCCGAGGATA TGTAGAAGAA
   134821 TTAGAACGTC GTGATATGAA AGAATATCTC TATGTATTAG GTGAACTATA CTATGCTTTA
   134881 GAATGTGATA TTAAAGGTAT CTTCACTAAT CCTAGTAAAG AGAATCTTGA TACAGTAGAA
   134941 AAAGTACATA TGGAAATGAG TTTCTTAGAC ACTGTTAAAT CCATTGGTGT AAAACTAGAT
   135001 AAGAAACTTA CTGAGTTATC TGATAATGAA AAGATGGCTA GTCGTACTTT CGATGCTGCA
   135061 GTTAAGAATT TGACTTCTGC TGTAACTAAA GATACAGAAG ATAATGCTAG GGAAGAAGTT
   135121 ATTGCTGATA AGTTTATTCC TAAAGCATCT ACTATTATTA AACTTGCTAT CACTACTGGT
   135181 GTACTCTATA TGGTAGCACC GACTTTATCT GTAATTGGTT TATTCGGATG GTGGGTTACT
   135241 AGACGTCAAG CTTCGGCTGA TGAACGTAGA AAACTTATGG ATGAATTAGA TATCGAAATC
   135301 AATATGTGTA ATCGATATCT TAAAGATGCT GAAGAAAAGA ACCAATTAGA GAAGATTCGT
   135361 AATCTTATGA AGATTAAACA AAAACTTGTT CGTGAAAAAG AAAAGCTTGG ATATACTATG
   135421 GTAGTGAAAC ATGGTGAAGC TATCAGTAAG TCTAAAGACG AAGACGATTA ATAGAAAGGA
   135481 TAATATATGG GATTCCTTGA CGAACTAACT AATTCTATTA TCCTTGAAGC AGAGGATAAT
   135541 AAAAAGAAAA AAGAAGAAAC CCCTGCTGAC GATGATGATA CTATGGAACC AGACGTTCCT
   135601 GAAGATGGAG ATGAAGTTCC AGAAGATGAT GATACTCAAG AAGAACCACC AGCAGATGAC
   135661 ACAGCTGACG ACGACACTAC CGATGATGAC GTTGAGCCTG ATGAGGGAGA CGATGATGTA
   135721 CCTACTGATG ACGATGATAC TGATACCGGT GATGGTGGTA CAGATGACGA GCCTGCTGGT
   135781 GATGATACAC CAGAAGATGA CGGAGTAGAT CCAGACGAAG GTGATGATGT TCCTACGGAG
   135841 GATGATGAGG CACCTGCAGA TTCCACTGAT GATGGTGGAG ACACTGGTGA TGATATTGAA
   135901 CCTGACACTG CAGAAGATGG TGAAGAAGTA CCAACCGAAG ATGGAGATGA TGCTCCAGAT
   135961 GCTGGTGCTG ATGATACAGC TGATGACGGT GGTGACGATA TCGAACCAGA CACTGGCGAG
   136021 GATGGAGATG ACATTCCGTC CGAAGATGGA GATGATGTAC CTGATGCAGG AGGAGATGGT
   136081 GGAGACACTG ACGACTCTGG AGATGGTACA GGTGATGCTG GTACTGATGA TGGTAGTACT
   136141 GGTGGAGATC CTAAGCTAGA TAGTGATATC AAAGCCATTG AGGATAATCT TTTCAACAAT
   136201 CTAAAACCAG AACAGAAAAA TATAGCAATC AAGGAACTTA AGACTAGATG GATGGATTTG
   136261 TATGATCAAA TCAATCGATT TATTACTAAG ATCGATTACA TTGCTAAGAC CCCAGACAAT
   136321 ATCAATATAG TACTACGTGT AACTAAACTT GCTCAACAAT TACGTGATAC AGTTGAGCAC
   136381 TATATCATTA ACACGTTTAA GACTAAGTCC TATATTGAAA ACAAGTCTGA ACTATTTTAC
   136441 TCGCTGCTTA TATTAGATAG ACTTGTCAAA CTACTTGCCA CTACAGTTAA AGACGATACA
   136501 GAAAAAACTG AGTGACCAGT CTGCCCTGTT TAGCTAATAT AACAATATAT TAAAATGCCT
   136561 AATTTGAGCA TTAATGTTTA AATTAAACTA TCCTGAAAGG AGACTACAAA TATGCCAGTT
   136621 GTAGGTAATC AATCTAGCGA TGTTGTATCC AGCCGCTCTT TCCATAAAGG TTCTGAATAC
   136681 GAATTCGCTA ATGCCATTGT AGAAATGGCG GAAAACATTG CAAGCGAAAC TCAAACAGAC
   136741 TTCTTTACTG AGTCTGCTCG TTTGATGCGT AATAAGGACG CTGCTCGTGC CCTTAAAAAC
   136801 TTCTTCGTAA ACGAATCTGC TGATGCAGAA GAATTTGCTG ATAATCCAGC AGGTCTTCGT
   136861 GACCACGAAG CTATGATGGA ACAACTTTTC GAGAATGACC GTCAAGGTAT CTTGGAATAT
   136921 GCTTCCATTG GTTCTTACAA CCCTGTAATG GGTCTTGTGT TACCTTTACA CAAAAATATG
   136981 ATGATGAATA ACGTTTTCGA TAAAGGCGTT ATTCCTAAAG CTGTAGCTAA AACTCCTAAA
   137041 TTCACTTTGA GCATGGAAGT GCGCAAAATG ATCGGTGTTG ATGGTACTGA AATCGATATG
   137101 TTCACAGAAC AAAATCGTAT TTTCGAATTG ATGGAATCTT CTGCTCCTAC ACGTCGTGTA
   137161 TTCGTAGAAG TTAACCCAAC TAAACCTATC ATCCCTGGTG GTGCTGATGA AAAAGCTATG
   137221 CGTGAATCCT TGAACTTGGC TCTTTATGGT GCTAAAGACG GTTTCAACAA AGCTTATGAT
   137281 GCATACTCCA TTACTACAGC TATCACTGGT ATCGTAATCG ACGGTACTAA CGCTCATGAT
   137341 GGCGATGCTA TCGTAGTTGA CTCCAAAGCT GTAAATGCTG CTGGTGAAAC TTACAAAACT
   137401 GTAGGCGTTA AAACTGCAGC TAACACTGGT GACTTGGTTA TCGCTATTAG CCCTCGTCGC
   137461 TTCGAACCTG GCTATGGTGA ATTGGACCGT CAAATCACTA CTAAATTCAA CTTCGTAAAA
   137521 CCTGGTACTA CAGACGTAGT TGAAGGCTAC ATCACTGGTT ACACTAAAAA CAATCAATTC
   137581 ATGATTTCCT GTGTTGGTTC TGCTGACATC AAAGGTGTAA TCATCGATTC TAAACGTGAC
   137641 ACTTCCAACG CTATGATCGA TACTCCATCC GTACGTTGGG ATGCTGTAAC TCAAATCGTA
   137701 GAAATCCCTA ATGCTAACCC TATCAACGTT CCTATTTCTC CTGAAGAAGT AAAAGACGTT
   137761 CAAGCATTAT ACAACGTTGA CCAATTGTCC AAAACTCTTG GCTTGATCAA AGATGTATTG
   137821 GGTAACTACA AAGATGACAA AATCCGTAAA GAATTGGACT TGTCCTTCAA AACTATGCCT
   137881 GCAGCTAACA AACTTGCAGC TACATTCGAC TTCTGCCCAC CAGACACTTA TAACATGGAT
   137941 CCAGTAAACT GGAGACGTAC AATGTTCATG GACCAATTAG ATATGTATGT AACTACATTG
   138001 CTTCAAGTAT TGAACGATCC TAACGTAACT GTTTCCGTTA TCGGTGCTCC TGCATTGATT
   138061 CGTCGTATTA CTCCAGTAGA ATACACTTAC CAATCCCCAT CCAGCATTGG TCCTGTAGAA
   138121 TTGGATTACA AACGTACAGT TGTAACTTCC GACAAACGTG TTTACAACTT CGTTTCTTCC
   138181 GATAAACTTC GTAATGATTC CAACTTGATC ATCGTATTGA ACCCTCGTAA CACTGACCGT
   138241 GTTATCTACA CTATTTACGA TTATCAATTG TACTTATCCA ACGAAATCCG TAACAAACAA
   138301 AACTACGCTC TCCCAGCTGT ACATGCGTTT GAACGTTTCC ACTTCTTCTC CTATCAACCA
   138361 GTACAAGGTC GTCTTCGTAT CTTGAACGCT TCCGGTCTTC GTGATACAGT TCAAAATACT
   138421 AAACCTGTAA CTAAAGATTA CAACGAACGT TACGACATGA ACGATCATGG CTTCTATGAT
   138481 TCCATCCGTC ATGACGGTAC TAAAGTTGTA TCCCCAACTG GTTACCCTTA CCCTGTAAAA
   138541 TACGACTTGG CTTCCAACCC TCATACATAC TCTGTAGAAG CTGAATTGAC TCCAGCAGCT
   138601 CAAGCAGCTC AAGCAGAATT GGATGCTATG CGTGCAGCAG GTGTAACTTC TAAAGTTGAA
   138661 CCATTCGAAT TGGATCGTGT AGTTCGTGAA TCTGAAAGAT AATATCCACA TTCAGTAATA
   138721 CTATGCTGAT GGTGAATTAG TATAGCATTC GTGGTTTTAT TGAAAAGAGC AGGCCTATAG
   138781 ACTGAGAGTC TATAGGCTCA CTCTTTGTTT TCACAAGGGG ATAAGAATGG ATAAAGCAAA
   138841 AACAAATTAT GATTTTAATG ATCTCTTAAC TATAATTGAT TCGTTAAAAC AAGATGCTGA
   138901 TCCTGATGTC CTTCGAAACT TTGCATATGA ATTAAACATG TTCTTCAGAG ATGTCAAATG
   138961 TGAGGGTGTC TTATATACCA ACAACACTGA CTTAGACTTC TTTGGTGTGT ATGTACAACC
   139021 AGTCTTAAAA GAAAAGGATA TCTATCCTTT GCTTGTATCT GATTATACTA CTACTATTGA
   139081 TAAGTACTAT GTAGAACTAG ACTCTAAACT ATTTAATCCA TTGCTAGGTT TGACTAATAG
   139141 AGAGATCCTC GCTATTATCT TACATGATAT AGGTTCAATG ATTAACTCAT CTGGTCCAAT
   139201 AGATCGTGCA GTAAAAGAGA TTGATTTATA TCTTGATATG ACAAATGATG TGCTCCGTAC
   139261 TACAGACAAT GTAAACTACG TGGCTATTCT TACATTTGGA TTGAAAGACT TATTACATAA
   139321 ATTAACCTCA ATCTTCACGG CGGACTTGAC TAGTAACGTT GCTATTGATG ACTTTATTAT
   139381 GTCTTGTGGG TTCATTAATG AACTTAATAG TGCTATTAGC AAGCTCAAAA AGTTTGGCTA
   139441 CTTAAACATG TTCTCCGAAG GTGGTTCTCC TTCTACGATT ATTGCATGGA CAATCCGGAT
   139501 CTACAATGAT ATCAAAGGTC AACGTATCCG TACTATACGC TTACTACGTA AGGCTGCTTC
   139561 TTACACTCCA GTACGTTTAG TTAAACGTGA AATGAATCAT ATGATTACTG CGTTATCTAG
   139621 AATTGATGAT TCTTCTATCT TAGAATCTGT ATTTGACGAC GTTAAGTTGA AATACCAAAG
   139681 TATGACCAAG AAATTCACAA TGTCTTCTAT TAAAGACATT GAGGAAGACT ATTATGATTA
   139741 TGCTGTCACT CTTCAAAACG TTAATGACGA GGACGATGCT CTATTACTCT TGCATAAAAT
   139801 TAATAGTCGT ATGAGCGTTA TCGATGGTGT ATTAAACGAT GACAACCCTC AAATCACTGA
   139861 TAGAGAACGT AAAGCATTCG TTGATTTGTA TCAACGTTAT AACCAATTAC GTAACGACGT
   139921 TGTAGCTAAG AAAGTATACA AACGTAACTA TAGACGTATT TATGTAAACT ACGGTGAAGA
   139981 CTAACTAAGA AAATAAGGTT CTACCATAGA GCAATGCTCT ATGGTAGCCT ATTTTTATCT
   140041 AAGTAGGAAA TTATAACCAG TATAACACAT TCGTAATCAA AATTAAGTTA GATTTCTATA
   140101 GGAGGAAACT AAAATGGCTC TAGGACAATC ATTATTTAAC ACACGTAAAG CTGGTAATGG
   140161 TAGCAACAAT CGTTCTGTAA ACGTATACTG TGGTTATCGT TTCCGTATGC CAGATGGTAA
   140221 CAAGGATAAA GCACCTACTG GTATTGATAT TTCTTATTGG AATAATATGC TTAAACTTAC
   140281 TATTGCTCAT CTAGTTAAGT CTAATGGTAA CAATGGTGAG TACTATACAA TGGACCGTGA
   140341 TAACCGTGCT GATGCATTCT TGACGCCAGT TAAAGCACGT ATCTTAGCTA ATGAAATTCG
   140401 TAAGTTCATT GATGCTGATG GTGCTATTAA ATCTGCTGGT GTAACTACAG GTAAGACTCT
   140461 TGTAACTGTA TCCACTGGTG AAGAATTCGA AGTAGCTAAA GCTGACTTCC CATGCATTAC
   140521 AATTCGTAAG TTCTCTGATG ATGCATCTAA AATTGAAATG GAAATCTTCT ATGAAATCAA
   140581 TGCTGATTAC TATTTCGGTG TACATAACTT CAATCGTGAT GATATGGATG GTGAACACAA
   140641 CACAGATGAT TACAAATATA TTGAATTAGA AAACTTGGTT ACTATCTTGG AAGACTTCTA
   140701 TAACGGTATG GCTTATGGTA GTGCTTATGC ATCTGCTCGT GCTGTATATG ACTACTCTCC
   140761 AGTTGGTAAA TTATTGAATG ATTTATCTGG CGAAGGTAAT AGTTCTTCTG GTTCTAATAC
   140821 TATGAATAAC TCTGGTGGGT TCTCTAACGG TTCTTTAGAT GACTTATAAT AGATAAATAC
   140881 ATAGGGAATG GTCATAAGAC TATTCCCTAT TATTCCACGA GGTAATATAC TATGGCTGAA
   140941 ATAAAAGCTA TCTTTGATTT TGAGATGCTA TTTGATTTAG ACTTTACCTT GGCAACTCTA
   141001 ATACAACGGT ATTATGGTAA ATCACAGTAC TTTGATACTA TACTAGAAGA GGATCCTATA
   141061 AGTCTTAGAT TACTTCTTCT AACTAGAACT GAAAAGAATC CAATCTATAT GCTTTTAAAA
   141121 CCAGAATATA GAGATTCTGC TGATTCTTTA TATGAAGAGC TTAAGAAAGA ATTCTTCATG
   141181 GAGATGTATC TCAGTCGTAA TATATACTTC ACTGAATTCT ATAAGTTCTT CTCTGTATTG
   141241 ACTAAGACTG AAGTAGCTGT AGCTGATATA GGTGTAATAG TTAATAATAA GAAAGAAGAG
   141301 TCTATCATAC GAAGTATATC TCCATTGATT CGTGTATTCG ATACTAAGGA GATAGCTCGT
   141361 AATGATTATG ATGCTTTGTA CATTAAAGAT AAAGATACAG TTGGACTTAT AACCCCTAGG
   141421 GTTGAAGGAA AGACTATATT CTTAGCTAAT TATGGATTCA ATCTAACCAC TGTTGGTGAA
   141481 GAAGAAAGTC CTGATTTAGA ATTTATGGAA GAGTTTAGTG ACGATAATGC AATATTTACT
   141541 GTAGACTTAT ACTCTTCGGT AGTTAAACCT GTATAATGTA AGGAGGAGGA AAGATGCAAA
   141601 TTCTTTCTAA TATCGTATCT AAGGATAGTT TACATGAAAC GAATCTTAAA GCGTTAAAGA
   141661 TTATCCGTGA TTCTGTATTA ACCTCTTTTG GTCCTTATGG TAGTGCAACT CAGATTATGA
   141721 AAACTGATGC TATCCCTAAG TTTACTAAAG ATGGTAATAC TATTCTTAAG AATATCAAAT
   141781 TCTTAGGTCA AATCGAAAGC AGTCTAGCAG ACATTATGGT CGATTTGACT AATAACGTTG
   141841 TCAAAGAAGT AGGTGATGGC ACCACCTCTG CAACACTTCT TGCGTACAAC ATTTACAAAC
   141901 GTTTTGTTAC CAAAGAAGAA CCTAACTTCA TGGCAACAAA TGGAGCGGGA AATATCAAGA
   141961 TTTATGATGA TGAACTTAGC AATGTACCAC CAGTAATGAT TGAACGTACA TTCAAAGCTA
   142021 TCGTAAAAGA GATTAATGAA CTTATTGTAT CTCGAGCTAA AGAAGCTACT CCTGATGATA
   142081 TGTATCGTAT TGCTAAAATC TCTACTAATG GCGATGAAGA TTTGTCTCTT ATCATCGCTA
   142141 ATATCTATAA AGAGATGGGT AATGAAGTAT TTATCACAGT TAAACACTCT TCTATCGATG
   142201 AAGACTATAC TCGCACATAT GACGGTATGA CTATTAACAC TGGTTATGGT GATAAAGTCT
   142261 ATGTAAACAA CAAAGAAGGA TTTGCTGAAT TGAATCATCC ACAAATCTAC TTCTTTGAAG
   142321 ACCCTGTAGA TACACCAGAA ATGATTGGTT ATGTACAAAA TATTATCATG CGTAATATTA
   142381 TGGACCCAAT CAAAGCTAAT GATATTAAGG GTATGATTCC AACAGTAATT CTATGTCCTA
   142441 GAACTACTCG TGATATTGAT ACTACTATGG ATGCTGTAAC TGAAGCTATC TATAAATATC
   142501 GTTCTGCTGG TATTCAAATC CCATTCTTAT TTGTACCTAA TATTACAGAT AAGAATATGA
   142561 TTCTTGACTT AGCTCGTCTA TGTAATGCTA CGACAATCAA GAAGTATGTA GACTTGTCTA
   142621 TTCAAGAAGA AGAACAAAAA CAAGGTCTTG CTCCAACTAA TGAAACAGTA CATGATTTCT
   142681 TTGGTTGTGC TGATGCTGTA ATCTCTGATT TCAGTAAAAC TAAGATTATC AATCCTTGTG
   142741 AAATGTACAA ACAAGGCACT ACAGAATATA GTGACTTATA TCAAGGTATG ATTGACCATG
   142801 CTGAACGTGA AGTTGCTGAA GCTAAACGTG ATGGTCAAGA TGTAAATACT CTTGGTACAC
   142861 TTAAACGTAG ACTTAACTCT CTTAAGGCTA ACACATTAGA CTTATACATT GGTGGGTCTA
   142921 CACAAGAAGA ACGTGATAAT CGTTTTGATG CAGCTGAAGA TGCTGTATTA AACTGTATGT
   142981 CTGCAGCTAT TCATGGCTTT GGTTATGCAT CTAACCTTGA AGGTTTATTT GCAGCTGAGG
   143041 ATGTATATAA GAAATATGGT AATGCTTTTG ATGATGAACC TACATTAGAA GCAGCTATCT
   143101 CTTCTATTAT CTATAACTCT TACTTAGATC TTGTAGCATT ACTATATGGT ACAAAACGTT
   143161 CTGAGATTCA TGAAAGTTAT AGTGAATATG AACGTCAAGG AATTGTACAT CAAATGGTGG
   143221 TTGCTGCTCT AGGTGGCGAA GATAAACTAT TACCTAGAAT GCCAATTGAT ATTACTACAG
   143281 GTGAACGTTC TGAAGATGTA GTTACATCTA TCCGTTCTGA CATTGCAGTA TTGACTATCA
   143341 TCTCTAAATT GATGACTATT CTTATTACAT GCAACCAATT CTTAACTCCA GAAGCTTCCA
   143401 ATAACATGTA TGATGCTATA CGTGAAATTG AAAAGAAGAA ATCTGAAGAA AACAAATAAT
   143461 AGTTTGGACT ACTAAGGTTA GGGCCACTGG CTCTAACCTA TAGTAGACTA TATGGGGATT
   143521 ATTATGGCTA AAAAGATAAT GACTCTACGT CAATATATAA AGAACCCATC AGGTACAGGT
   143581 GCATCATTTG CTGGTAATAG AACAGCTTTG ACATCTATGT ACTCATTGAA GTTCTTTAAG
   143641 GTATTAGTAG ACTATAATAA TAAGATCGAA TACTCTGCCA TAAAAGATAA GCAAGGTAAC
   143701 TTCTGGTGTA TCATGAAGAT ACCATCAGAG AATATACCTA AGTTCTTTTA TGACGTTATA
   143761 TATAAATTCT CTCCAGCTAA AGCTGGTGAT GATAATGCTA CTAAGCTAGA GGATTACAAA
   143821 GTACAATTCT TTAGTAATGA CCCAGCATTT ACATTCACTT TCTCTTATGC TTATCATAAG
   143881 AATGGTTTAA CTATTCCTGA ACTAGAGAAG AAGTATAGTT CAGAAGCTAT TAGCGATAAA
   143941 CCTAAGACTA CTAATCCTAA TTTAGTAGTC AACTATGCTA AGATATTATA CTTCGGGTAT
   144001 TTGACTATCA AGAAGTATAA GCTTACTGAG AAAGATAAAT ATAAAGATGG TACAGTAAAT
   144061 CTCAAAGAGA TTACTAGTGC TGAAGATAAG ATTGCTGAGC GTATTAAACA GCAAAAGAAA
   144121 TATGGTACTA AGACTAAACG TACCACATCT AAATCAACAG GGAAATCTAC TGCTCGTGGA
   144181 GACCGTGGCT CTTCTAAGAC CATAGGTAAT ACAAAGAGAG TTGGAGTTAG TAAAGCTAGT
   144241 CGTTCAATAA GTAATACAAG GGTTACTAGG ACTAGTAAAC GAAAGTAAGA TATAATGATA
   144301 TATTATATCT ATGCACGTAT CTAGGGAGGT TATTATTAAT GCAAGCATCT GAAAAAATTA
   144361 AGAATTACAG AATGTCTATG TTTACAAAGT TACCCTTTGA GCTCAATAGC GAGGTCAAAG
   144421 ATCCTAACAA GTTAACTTTG GAGGTGATAA AACCGCACTT ATTTGTAAAA GGCAGTAATA
   144481 ATATTCCATT AGTGGATCGA TGGGATCCAC TACCAGAAGA TGAAATTGTA AAGAAAATAC
   144541 CTTCTTCTTT ATTTATGCCT ATAGCTGAGA AGTTAGGACA AGATCCAGAA TTAAACGTGC
   144601 ATCTGAATAT CTTTAACCTA AAATCTAAAC GTGGCTATAG CATTCCTAAA GCTAATTTCG
   144661 ACATGCAAGA GCACTTCTGT AAGTATATTA ATTACTTTGA GAAGTTCTAT GATCCTGAGC
   144721 ATGAACTATT AGCAGCATAT GCATACATCA AAGCAACGAT GGATGCATAT CCGCAATACA
   144781 ACAAAGCCAA TCTAGAATGG GATATCAGAC GATTAATCCT AGATTCTAAT ATTGGTAAGA
   144841 AAGTTAAAGA GATGAATGAT GCTAACTGTG TACAAGAGCT TCGTTCGTTT GATGGTGAAG
   144901 GTCGTAATAT CGTATTGAAT TACAATCTTC AACACGTACA TGCTATGATG GAAGTAAGTT
   144961 TATTCCAAGT AATACTTATT CCATTATTGA CACACTTCGC ATTTCATAGA CAAGTAGCGA
   145021 ATATTGATGA GTTCCTAATT CACTTCTACA ATATTCTACT ATATGAAATG CATCCAGAAA
   145081 TGGACTTGGT TAATAAGTTA TACCAAACAG TAATGAATGG TGTAATGGTT AACCATAAAC
   145141 GGAATGCTAA ATTATGGGTT AAGTTAGAGA TTGCAGCTGT AAGTGTACAT GAACAAGCAG
   145201 CCAATATCTT AAACAACGTA ATCATTCAGC TATTCCCTAA GTATACTTAT ATCAGAAACG
   145261 TAGTGCACTT TAACCATACT AGTATCGAAC AAACATTGGG GTTTAAGATA GTAGATGGTA
   145321 AGTATGATTA TAACTTCAAT AGATTTAATC ATGATAAGCG TGATGATGAA AGTAGTAGCG
   145381 ACTTAGATAT CTTTGAAGCT CATATGAGTA AAAGAAATGA GTCACTCTTA TTACATAACC
   145441 AAGTTAACTA TGAACGGGTT ATGGAAACTA TTGATAATGA GTTTGGTCCA TTTGACCCTA
   145501 AAGAAATAGC TTATTATCAA AGAGAACTAT CCAAAGATGC AGCATCTCCA GTAAATGAAC
   145561 TACAAAGAGA ATTAGTAAGC TACCTATTCT TACGATACTT TGGAGATCCA TCTGCGTTAA
   145621 AGTCTCTAAC TCTAACTGGT TATATCAAAC TTATTATAGC TAGTAGAAAG ATACTATGCG
   145681 AAAAAGGCCT ATATACTATG GCAGCTATCC TGTCTGGTAA AGTAGTTAAA CGTGTAAATC
   145741 GTAACTCAGT TAATAAAAAA GAATCTACTA AGATTCAATC CTCCCCTGAG TATAGAAAGC
   145801 TTATAGATAG ATATAAGAGC GAGAAAACCG AAAACTATAT TATGGCTCTT TTAGCTACTA
   145861 TCCTATCATC TAAGTTCACA TGTATTGATT ACCATAATCA AGAGAATACT GGTGCTCCTA
   145921 TAATGTCAAA CTCTGATGTA ATCAATGATG AGTTCTTACG TTATGTATTG ATGATTGGAT
   145981 AGATTTTAGA ATACTAATTG TTTATCGAGT AAAGGAGAAT CCTATTATGT ATGGAAGACT
   146041 ATTTGAAAGC GACGATTATA TTAGCGATGT AGTTAGAAGC TGTCGTGGCT TTAGAGAATT
   146101 CGTTAAAAAT GAAATATTGA AAGGTGTCGG AGGGGCTAGT AGTTCCTCCG GCGTCAATGA
   146161 AGATAATGAA CCTATACAAT ATATTGGTAC TAAGAAAGTA TTAATCCAAG GTACTGTATT
   146221 AACGTTCATT GATAAAGTAT TCTGGTTAAC TTATCATATT GAACGATTTG TTATTCGGAA
   146281 TACACCAGCT AAATCTAGAT ATCCAGATTT GAAGACTGCT GTAGCTAGTA TTCCTGGTGG
   146341 AAGATTCAAT AGTAATGAAT GTATTGGTCT AGCAGATGAA GCTATAAGTT TCTTTGCAAA
   146401 ATATGATGAA GATCTTGCTG GTAATAACAA AGCAATTTCT GATTTAAGAA TAAAAACTAG
   146461 ACAGCATCTA AGTGCATTAG CAGATGTATT TGTAGATAAA GGAAAAACAT ATACTGCTAC
   146521 TGATAAACTA GAGCAGTTGG ATGCTATGGC TTGTGGTGCG TATAATAGTT ATTCATCTAC
   146581 TAGAGACTCT ATTGCTAGTT ATTGTAATTT CTTATTTGAA TATATAAATG AAGCTTATGA
   146641 TTGCAACCTT CTTAATCTAT TAGACTTTGA AGTTGATGGT GTACGATACT GGCCTACAGG
   146701 TGTAGATTTT AGAACTGATG ATAACTTCTA TTATAGGGAT GAGTCAGAAG ATAATACTAA
   146761 AAGATTTGCA CCACCAACTG TCAATATAAA ACAAATTGAC ACGTATGGTG TACATAAAGC
   146821 ACTGATGGCT CTAAATGATA TACGTTATGA TAGTTTTGAA GAGTTTATTC AGGCTATGGC
   146881 CGATAATCTA TGGGATTATA CTGATAAAGC TGATGCATCT TATATTATTG ATATCGTATA
   146941 CGATTACCGC ACTCAAGTTA CTAAAAAATT CCCTGATGCC GAATTTGACG TTTCAATGGA
   147001 TGTATTTGAA AATGTTATGA TGGCTCTTCA AAGAGTTATT AATAATCTAT ATAATCCAGC
   147061 ACTAGTCAAT ATTATTGAGA AAGAGCAATG GGTGTAATCA TGTACAAATA CTATAAGAAA
   147121 CAAATCGATA TGAATACTAA GATCCTAAAT GTATTGAATG AAATATCAGA ACTATATCAA
   147181 TTAGAGTACC CGTTTAGATT TACTAAAGAT GGTGCATATT GTAAGTTCCA ATCTCGTAAT
   147241 GTAACTTTCG ATAGTATACA TCTACATCAA GATAGTATCC TAGAAGGACT TACTGTTCAT
   147301 GAAATTTGTG GTGAAGCATT CTATCCTTTG ATTGATGCGG TTAATGTTAT ACTAGCATTA
   147361 CATAGCTTCT ATGTTAATGT AGATGTATAT AGTAGTGGTA TTGCTACTGA GCTATTGGAG
   147421 TGTATGTTTA GCCGTGATAA TCTAGTATTA AGATCTATCC CAGAAGAAGA GTATGCTTCT
   147481 GTTACGTTTA AGACTATAAC TGAGATAGTT GATGCTGTAG TTGTATTAAT CAAAGAAGCT
   147541 TATGGTGCAG GTACAGACAT CAAATGGTCT TGTGATAGAC TTAATGGTTA CCTAATGCAA
   147601 CTAGACACTA TCTACACGGA GGCTGAAAAT GAAATTACCG AATCTGTATA ATAAACTAAG
   147661 CGTTATCGCT GAAGTAGAAG ATTACTTTGG TTATCATGAA GATGATCTTA GAAGAACTTT
   147721 AAGTGCACTC TTGTCTATAA AGAAAGATGG AGCTAGATAT GAGATAGAAT CTTCTCTTAG
   147781 AGAGTTAGCA CTATGTAATG TACGTGGTGA ACGTATAGAG ATAAAAGAGT TCTCTGATGC
   147841 TGTATATAGA CTAGCTAGAC TATTGACTCT ACTTGAGTAT AGTGAATCTG AGGGTGAAAC
   147901 AACTTATTTT ATTTTGGATA TCTTCTTTAA CAAAGAAAAT GAAGGTGTAT CGTTCATCAC
   147961 ACTATGCCAA GATGTATCAA CTGCAGTAGA CTGGATATCT GAAACTTACA ATCACGAAGT
   148021 TGAAGATTCA ACTGTACAAG AATTAGTTGG TATATTCAAA CGTCTACATC TAGAGTTTAG
   148081 CAGACTTATT TAGAATAGAA AGGTTCCATA ATATGGACAT CTATAGTTTA AAAGATCTAT
   148141 TGAAAGATAG TATCGAAGGC TCAATGTTTG CAGCCCAAAG AAAAGAACTA GTAGCTAGAT
   148201 GTCCATATTG TGGACATACG TCTAGTGCTG GTAAGAAGCA TTTATATATT AGTGTCCAAG
   148261 AAGACAAACC TATAATGTAT AATTGCTTCA AATGTAACGA ACGTGGTATA GTTGATCAAG
   148321 AGATCTTAAT GAAACTTGGT GTAAGAGATA TCAATACTAT CAAGGAAGTT AATATCTATA
   148381 ACCAGGAAGT AAGAGAGAAC TCTGATCATT CCACGTATAC TAAGAAGAGA AACTATTCTA
   148441 GTATAAACTA CAATAAGCTG TATGATAATT TCATGCAAAG TGGTAATAAG CTACCTAATG
   148501 AGATTATACA GAAGAAACTT GATTATCTTA ATGGTCGTCT AGGGTTGAAC TATCCTATAC
   148561 AGAGATATAT AGATAGTCGT ATAGTATTTG ACTTATCAAA TGATGCTATA TATTATAAGA
   148621 TACGTAAGTA TAAGAGAATG ACTGATGATG ATTTCATTAT ACTCAATAAT GAGTATATTG
   148681 GATTCGTTAC AGCAGACCAA TCTGGGATAG TTTTACGTCA TATTTATGAC AATGAACTTC
   148741 CCAGATACAT TATAATCAAT ATGTCTGGGA ACGATGAAAT GGTTAAAAGC TACACAATCC
   148801 CATGTTGCCT TAGTATACCC ACTGGGCCTA TTAAAATTCA TCTCTCAGAG GGCCAATTTG
   148861 ATATAATGTC TATATTCTTT AACGTACGTA ATCAAGAGCC TGGTATATAT TTAGCCACAT
   148921 CTGGTTCTAA CTATATATCA GCTATACAAT ATTTAGCTAG TAGATATGGT CTATTCAATA
   148981 TGGAATGGCA TTTCTACTTT GATAATGATG ATGCTGGTAC AATATCTAAA GAAGTCACTA
   149041 AGTCTTATAT CAAAAGACAT GGATTCTACT TTACTGGGGA TGTATATTTC CATAGTAATA
   149101 AGAAGAAGAA AGACTTTGGT GTACCATTAA GTGATATCGA AGAAGAATGT GAATTATTCT
   149161 AATCCAGTAT GGGGATAAAA CCTCATACTG GATTTATTTT TTGTCTTCAA CAGTTAGGTA
   149221 ATCGTACAAG GAGGAACTAC TATGGGTAAA ATAGCCAATA AGACTTATAT TAATACAGTC
   149281 AACTCAATGA CAAATAGTAT GGTCGACAGA ATCGATAATA ACTTCTATAC ATTCATAGAT
   149341 AAGGCTCCGA CTACAGTAAC GTATTATAAT ATCAATACCG AAAAGACAAC TGTCGATGAA
   149401 GGTACAGCTA TGATGTATAG CTACACTGAT AAAGACAGTA GCATTAGATT TAATAAGATC
   149461 AACGATGTAG TATTATTCGG TATAGATAGA ATTGCCATAG ATATTGATGC TGGTGATTTT
   149521 GGTGCTGAAG GTAGTTCCGT AGAAGGAGAT GCTTACTTAG TACCTAATGC GTTCAAACCA
   149581 TTCCCTCAAG ACTATTTCAT CATTAACCAT ATGAAAGATA AAGCTGTATT TAAGATTACA
   149641 GCTGTATCTT TAGATACTAT GCCTAATGGT GCTAATATGT ATAAGCTTAG CTATAAGCTA
   149701 AGTCTTATGG ATGCTGATAC TACTGAGCTA GATAACTTAG CTACAGATGA GTATGAAATG
   149761 GTTGTCGGTA ACCAAGGTAC TAACCTATCT ATGCTTATTA GAAGCACAGA CTATGAGTAT
   149821 ATCACTAGAT TAGAAAATAT CTGTAATAGT TTGAGAGCTA TATTTAGAAG CTACTTCTAT
   149881 AGTGATAGAA CTCAAGCATA TATCTTTAAG TATGATGACC GTAATTTCTA TGATCCTTTC
   149941 ATGATAGAGT TTATATTGCG TACTGATTGT ATGAACTCTC CAGAATTACC ATACTTATTT
   150001 ATGGATCACC AACTATATAT GCCACAGACT TTCCCATTAG ACTATAAGCG TACATTCCAA
   150061 TATGCTGTAG AAAAGGGTAA AGTGGATATT ATCTGTAATC CTAATCTAAA TGCTACATTA
   150121 GTTACAGACC AAACTTCTAT GCTAGCTAGA TGTCTAGAGC AATACTATTA CGTACATTTG
   150181 TACAGACCTG GTGCTTATTA TCCTATCAGT GCTTATGATG ATGATACAGT AAGACGTATC
   150241 CAACAAGCAG AAGCATATGA TAGAACCGAA CCAGGGTTTT ATAAGAATAT TCTTATAGAG
   150301 TATTTCTTAC GTAGAAACGA TAAACGTTTC ACAGAAGAGG TTCTAAGAGA ACTAGAAGAG
   150361 TTCAATTATG ATCGACCTCT AAATGAATTA TTCTATTACT TACCAGTCAT TATCTATATC
   150421 TTAATGGATA AGTGTAATCA GCTTAGTACA GATATAGCTA AAAGAGGGTA AGTCCAACAT
   150481 ATTCATAATT TCATAGTCCT TATGGAGGTT AAAAATATGA ATGACTTAGA TAAGTTCTTT
   150541 CTTGAGGACC TAGAAAGCGA ACTATTTCTA GACGTTCTCA CTGAAGATAC TACATTGGAT
   150601 CTATTAATCG ACGATAGTCA TCGTGGTGAT ATTGATGTAG ATCCTACAAG CGATGAATAC
   150661 ACATCCGATT ACTTGGATGA TGTTGATGAT GACAATCTTG ATCGTGTTAT CGATGGTGAA
   150721 GAATCCGACG ATGATGGCGA CTACGATGAA GATTATGATG ATTTTTATTA AAAAGGAGTT
   150781 TTATAACAAT GGCTGATGTA ATTAGACAAG ACTTAGACCG TGATGCTACT GCAGTAATCG
   150841 ATATTGTTAA ATCTGGTAGT GCTGATGATC ATGTAGTTGA TGGTGTTATT GACACTGTAA
   150901 CTGATGCTAT CTCTGATGTA GAATTAGATG ATACTCATAA CGATGGTGAT GATATTGATG
   150961 CAGTTGAAGG TTTAGAACCT CAAGAAATCG ATATCTATGC TGATGACGAA AATGATGCAG
   151021 CTGAAATCGA ATTGATGAAT GACGCTGGTA CTGAAGATGC TGATGATTCT GATGACGAAG
   151081 GTGTTACTGA AGAAATCGTT GACGCTGTAC AAGAAGCTAT GTCTGAACTA GAAGACTTTT
   151141 AATTTTTTAC AAAAAATAAA ACAATTATGT AGAAGAGGCT GCGAACCTCT TCTACACATT
   151201 GTTTTGTTTA GAGTATTATG GTTCTAATCC TTTAATAAAG GATAAGCAAT CCATATACTC
   151261 ATTATGAGAA TAGTTTTTTG AATTACCATT CTCATAATTG TGTACCACAG ATAAAGCTAA
   151321 TCTTACTTTT AGTGCAAAAT TAGCTTTATA ACCTGCGTTG AGATTAAAAT ATCTCATTTG
   151381 TGCTCCGGTC ATAGGATCAC CTCCTTTGAC GGTGGAGAAC ACACCGTGTA TGGTTATATT
   151441 TAGATACAGC TAATCGGAAT AGCTGTATCT ACCATACACA ATTATAGTAT ATAATCGTAA
   151501 ATATTAACTT TAACGAAAAG AAATCCCTGT ATAGGCAATG CCTATACAGG GTATTTTTGT
   151561 GTTTCTTATC GATAGTCGTA TTGTTTTTGA ATATCATTAG GAATATAGAA TCCTAATGCT
   151621 TCAGATAATA CCATCATAGT TAGTGTAGCT TCACAAGCTG CTGTGATTTT ATCCATGTCT
   151681 AATGTACCAG ATTCAGTAAT CATACCATAA CCTGGGTTAG TTAAAGCTTT CTTAGATAGG
   151741 TCACGAACCA TAGCTTCATA TAAACCTACT TTACGAGTAT CCAAACGTTT CTTAATTTGC
   151801 AATCTACCAC GTTGGATAGC AGATTCTTTA ATCTCTTCTT CCTCTTCAGC ATTAGCTGCT
   151861 TGGATAGTTG CAACTTTATC TTCAACGTTT TGTAATACGT CTTTGATGTG TTCTTTATCT
   151921 TCGATATTAG CAATGATGAA TTGTTCAATA CCATTAGCTA CATGAGTTTT TACAGAATCA
   151981 CCAATGTCTT GGATTTCTTC TTTGTTTTCA TCAGAGTTTA CTTTATCAAC GAATGTTTCA
   152041 GTATCATCTG GAGAAACTTT AGGTTCATCG TTTACATCAT TAGAATTCAA TGCTTCTTCA
   152101 TTGTCTTCCA TGATAGCTTT ATGAGTTTCT GTTACGTATT TAGCAATTTG TGCGGTGAAT
   152161 GCATTTGTTT TGCTTAATGT GGATAAGATT TTATCAGAAC CAGTTTGCTC AATGAAATTG
   152221 GAGATAACTT TGTTTCTGAT TACACGGTTA TCTTCAGACA TCATTGGATG ACTGGCAGAT
   152281 GCTTCGAATA ATACATTCAA TGCTTCAAAG ATAAGACCAT TACGTACAGA ATTAGAGAAG
   152341 TCTTGACGAC GTTTAGTCAT CTTATTGCGA TTAGCCATAC GGTCATACAT ATTAGCTGCC
   152401 GCCGCAGATT CATGTACAGG TTGGTATTCT AATTCTTTTA AACCTTTTAC AATTTCTTCA
   152461 CGTCTAGCGG ATTGTACTGC TTCAAAAAAT AAAGAACCAG ATGTAATTCC TCTAGGTTTA
   152521 TTTTTAATAT TCATTAGTTA ACCTCCTAGA ATAGACTGCT ATTAGCACCA GCAGAATCAG
   152581 GAATGCTGTC ACTAATGTCA TCATGTTTAA ATTTAGTTTG AGAATCTTCT TCTTTGATTT
   152641 CTTTAGCCAT CTTAGCTGTA GCAGCTTTAT CATTGATGTC TAATTTATCT GCATAACGAC
   152701 GGAACTTAAC TGCAACGTCA CGTTGGTAAG CTGCAGCATC TTTCATATCG TCATCATATT
   152761 CAATCTTAGA AGCATTGATT TCTAGCATGC TTGCTTGTAC TTCAAGATAT TCAGCTAAGC
   152821 TAGTTCTACA GAAGTAGAAG TAGTAAGCAA TCTCACGTAA GATAGGAATA ATATTGAAGA
   152881 TCAAGTAAAT ACCAGCACCA ATCATAGATA CTGCTGCCAT AGTACCTAAG ATACCACGAG
   152941 CATGTGCTTT AGTGAATAAA GATAATGCTT TAGCCAATTT ACCATTACGA GAGTTTTCAT
   153001 TAAAGCGTTC AAGATTCTTG ATAACTACGT TGTCGTCTAA TACATTAAAG TGTTTAGACT
   153061 CCATGGCAAA CTTAGTTGTA CCCTCATTGT CCATGATGTA TTCTGTAATA GCAGATACCA
   153121 TCATACTAGT AGAAGCGATA ATAGACAATA CAGTGAAATT ATAAATAGTA CAAGGATAAT
   153181 CTAAGTTACG CATGAATGCA CCAACGTAAG CGTATTTATC TTTCTCTAAG TTAGCTAATG
   153241 CTTCTTTAGT AGTCTTTAAT GCTTTAGATT GAATATTACG AGAAGCACAA AGACGTTCTA
   153301 AAGCTTCTAA TGTTTGTTTC ACTAGTTTAT AGTGACGTAA ACGTTGTACA TCACCCTTGG
   153361 ATAATGGAAT ATCACCAAAG TCTACTTCAT TAGCTTTAAG CTTAATGAAA TCATAAATCT
   153421 TATTGGAGAC GTTCATCATA ATCAATCGTT GGTCTGCTTC ATTTACAGCA GATACGATTG
   153481 CTAATGTTTC TTTATCACCC AAATCCATAT AGGAGCAGGC TTCTTTAAAG TATTTAGTCA
   153541 TGTGTCCTCC TCCTAGGCCA TTTTAGTTAA TAGGTTAACG ATTTGTTTAG CATCCATATC
   153601 TTTATCTTTC TTCAAGGATT TGAATCGTAC TAATTCGTAT TCATCATCAC CTGTATCAAA
   153661 GATTAAAGCT ACAGATTCTG TAGTTTCATC TACAATACCA ATACAAAGTA AGTTGTAGTC
   153721 AGACATAATC TTTCTAGCTA CATTAGATCT GGAAAGATCA ATATCATTAT TCTTTTTCAA
   153781 TTCTTCAACT TCATCTGTAG TTACCAATAA AGAAGTGATA GCTGTAGCAT CATTCTTTTG
   153841 ACGGAAGAAT TGGTTAAGTT TGGATTTAGT AGCACGTTGC TCTAATGCTT TCCACATTTT
   153901 AGAAGAAGAA CCATTACGAG CATTGGAGAT AGCATCAACT TTAGCTTTGC TTAATGCAAA
   153961 TACAAAGTCT CTCCAGAAAC CAATTTCTTG AGATGTAGCA CGGATAAAGT TGAATAGGCT
   154021 AATAGCAGAA GAGTTCTTAG ATACAATACG TTGAATGATA TCTAAACCTG CTACGTCAAA
   154081 TAGTTTACAT TTGATACCTA AGTATGCAGA TGTAGTAATA GGACGACCAG TTGCTTTGGA
   154141 GATGAAGTTA ACTTTCATCA TCAAAGGCAT TTGTTGGTTA GCTTTATCAA GTTTAGCATC
   154201 TTGGTCAAAT TTGACAGATC CTGGCTTATC ATCTTTGCTT TTACTGCTTT TATTTTCATT
   154261 ACGTTTAGAG TAGGCTTCGC TAATAATTTG ATTAGCAATT GGTAGACTGT GTTTTAAACT
   154321 ATGCTTGTAG TTTTCATATA CAGCTTTAGT ACCAGGTGTA AACATAACCA TCGCACCAGA
   154381 TTCTTTAGTT AGTTTGCTAT TGATTGTGAG ATAGTCATCT ACATCAATGC CATTATTAAA
   154441 CTGCATATTG CTATGGATAT TCTTAACGTA ATCAATAGCA TCTGTAGCAT TAGTAATAGC
   154501 CATAGCAGTT AAAAGCATTT TAACTAAGTT AGCATACTTA GCTTCAAGTG CTTTAGCAAT
   154561 TAGCTCAGCT GTTGCTAATT CCATATTACG GCTAAACATA ACTGGGAATG TGAGCACCAA
   154621 GTCTTTAGTA GCACTATTAA TAGACTTGAA AGACTTATAT CCACCAGCCT GGGTAGGTAA
   154681 TAATTTGTCT AAACTGAAAT CATCAGCGGT TACATTATCG TATACATTAA TAATGTCACT
   154741 GAGGATCGAT TCTTGAATGT AAGACATTAT AGTCCTCCTT AAAATACGTA TTCTAAATTC
   154801 AATATTGAAA TTTACTACTA TGTTAAAACA GCCCAATTTA GGCAAAAAAT AAAAGCCTAG
   154861 CCGAATATAA AATAGTTACT TAATAAATAT AGACTTTGGT TCTGCATCAT TAATGCAATC
   154921 TAAAATATCT TCATAATAAC CGTCTTCTTC GGCATAATCT CTAGCGAGTT CCATACGTTC
   154981 TTTATATGTG CAACATTTTG CTTCAGGTGT TCTCATAACG TCTTCACTTC CATCATTGTA
   155041 GTCTTTACCA GGACCAATTA AGGACAATAA CTCATCTACA AGAACAGCGT TTGCTAAAAG
   155101 ATCTTTTCTT AATTTCTTAA CGATTCTGCT TGAATAATAA ACATTACCGT CTTGGTCAAT
   155161 AAGAACTTCT CCTGGAGCTG CTGGTCTAAA GTTTGTCTTA GCTACCTGAT TTACTTTAAT
   155221 GGAGTCGTCA GTCTCTACAT AGTTGCCTAA ATAGCTCATA TCATATGTAT CACCATAACC
   155281 CGTAATAATC TCGTTAGTAT CATAATCATA GCTGCTCATA GTGGTTACCT CTTCCTTTAA
   155341 CTGATGTCCA ATAAACAAAA ACGTGGAGGG AGAGTTAACT CTAATGAGTT ATCAGCTAGA
   155401 CTCTTATCTC TTATTCATAT TTATAGTATA CAATTAAAGA TATCTTTGAA ACATCTCTAT
   155461 AATCCTATAA AGAAAGGAGA CTGAGAATGC CTGATGAAAC TAATGACATC AGACAGGGTA
   155521 AAAGTTTAAC CGAGACTAAT CAAGAATATA AGAATCTTAA GCCTACGGTT GATTCCCAAA
   155581 TGATGTTGCA ATTCATTAAA AAGAATGGTA TATATAATCC GACATCTCTA GATAGATATC
   155641 ATAGATTTGC TAGGTTCTCT AAGATGGATC CTTATAATCG TGTAGGAATG ACTAAAGAGT
   155701 ATATATTCTT TACTAAACCA GATTTACAAA TCTTCTTACA TGATAAGGAC TTTACTATTG
   155761 GTAGAAACGG ACGTAATGAT ATGTCCAAAA CATTCATTGA GTCTGTGGCT AGTAATCCAT
   155821 TATTTATAGA AGCAGCAACT AAGTATCCAG AAGTGTTGCA TCAACTATGC TATTCACAAA
   155881 ATCGTTCTGA GCCATTCATT AATCTTCTTT CAAACCAGAA AGTTTCTAAT GTAGACTTAC
   155941 CAGCTATTAG TGTATCTAAT GACTATGAGA CTTCTAGAAA CATCTTAGGT TCTTCTGTAT
   156001 TCTATCGAGG TACTTCAATA GAGAGTGACG AAAACCATGA ATTCAGTGTA GAGTTTCTAG
   156061 ATACTAAGTA TCTAGAGGTC TACATGTTTT TCAAGCTGTT TGACGAATAT TCTAGATTGA
   156121 AGCACTTTGG TCGTATCAAT CAACCTAACA AGTCTTATGC TATGCAACGT ATTATTCATG
   156181 ACCAAATGTC CATGTATAAG TTCATAGTAT CTGAAGATTC TGGTGGTGAA GATATTATCT
   156241 ATTGGGCTAA GTATGTCGGG GTGTATCCTA AGACTGTACC ACGTGATGTA TTTAGTGATA
   156301 TGGCAGACGG TTCTGATTTA AGATTTACTG TCAGCTTTAA ATCTACATTT GTTTTTGATA
   156361 TGGAAGTCGA TACTTTACAT GAGTTCAATC GTCTTTGTAG TCTATATTCT GGTGGCGATG
   156421 CTGCTGGTGG TGGATATATA GATGAACTAG AGGGTTGGTC TGGTGATTGG ATGCAGGCTC
   156481 CATATATTGC TGGGCTTAAT GGTGAAGGTC AAGGCCAGTA TAAGTTCTAT AAACTTAAAT
   156541 GGAAAGCTCC AAACGAGTCA TTTAAATTCA CTGATAGAAA CCCTAAAGAC CAAGCGGGTG
   156601 CCCAAAAGAA TTTACAAGAG TATGCTAGAT ACCGTGAAAA ATATAACGTT TAGGAAGGGG
   156661 GAGATTAATG GCTAATGAAC TATTGACGAA CTCTAATATT TATGATCTCA ATGCATATAT
   156721 TGAGTCCGTT AAGAAAAAGC ATATCCAAGA AGATGATCTT ACCCTATCTA TGGGTATATT
   156781 TGGTTATCTA AGTGATGTAT TCTCTACAAC TCTACAAAAT AATATCATCA TGGCTTCTGA
   156841 GTTTGGTAAT GAAGCTATTC CAACTAGAGC TAAATTCGAA AAGAATATTA TTGCTCATGC
   156901 TTTAGGTTTG GGTATTAAGA ATATTAATGC TAGACCTGCA TATATGGATA TAGTATTTAC
   156961 TATCTCTGAA GACGTACTAT TAGCTAATAT GCGTAATGAT GTATTTACGT TTGATAGAGA
   157021 AGTAGCTATT AATATTGGTG GATTTGAATT CCATACTGAA TATGATATCT TGATTCGTCG
   157081 TGTGGTATTA CCAGACGGCG ATTATGTTTA CACTGCTCAG TATGACTTAT CTGCTTATAA
   157141 TCCAATTATT GATTCATTTG AAATCATTGA CCCATACTTA CCACCAGTAG GTCGTATTCT
   157201 TGATGAGAAT GAACAAAAGA TTGCAGTAAG ATGTCGTATA CGTCAATACA AGTATACTAA
   157261 GAATACTGCT ACAATTCTTA ATAGAAACCC TATTGAGAAT AAAACTTATC AGTTTACATT
   157321 CGATGATCAG TTAGCTGGTT TCGATGTAAC TATTAAGAAC TATGGTAGCC AACCAGTCAA
   157381 GTTAACTCCA ATATATGAGG GTTTACATAC TGGTAGTGAA GTCAACTACT GTAGCTATAC
   157441 ATATATAGAT GAGAAGACTA TTAGGCTTGT ATTTAGTGAT ACATCTAATA TTCCTGGTAT
   157501 GAACTCTGAG ATTTCAGTTA ACCTATATAC TACCAAGGGT TCCGAAGGTA ACTTCAAGTA
   157561 TATAGATCCT ATCCAGTTAT ATCCTATCAG TGATAGATTT AACTATGACC GTCTATTTAT
   157621 GGTTATCACA CCATTAGGTG ATCCATTAGG TTTACCTGCA TCTGAAGATG GTTTGGATAA
   157681 AAAGACTATT GATGAGTTAA AACAAATGAT TCCTAAAGAA GCATTAGCTC GTGGTAGTGT
   157741 AACCAACTCT AAAGACGTTA ATAACTTCTT TAACTCTTTA AGCTATGGTT TACCTAAGAA
   157801 TAAGCTATAC TTCTTCAAGA AAATGGAATC TCCATTATAC CGTCTATATT ATGCTTATCT
   157861 TTTATCAAGC ACTGATACAC AAATGATTCC AACTAATACA GTTCCTATAG AATTGATTAG
   157921 ACGTGACTTT GATAATGTGT CTAGTGAAAA CTATATCTTC AATACTGGTA ATACTATTCA
   157981 GTATGAAGCT GGTGGTAATG GTAAGGTTAT CTATAATAGC TCAAAAGATG AATTAGAATC
   158041 TATAAATAAG ATTAAGTTCT TATACTTCAA TCCATTTATG ATTGTAATCA ATAAGAGTCC
   158101 TTTGTATGCT TCATATTATA TCAACTATAT GGATACTAAG AAAGCTCTTG AGTTTGAGTA
   158161 TATCAATAAG GCTTCCAAGT ACCAATTCAT TTGTAATAAT CTTAACTGGA AGAGAGAATA
   158221 CTTCACTGAT AAGAATACTT ACAAATGTAC AGTTAAGCTA GTTCAAAACA TTGATAGAAA
   158281 TATTGGTGTA ATCCATAGAG ATAATGAACT AGATCCTGAA GAGATTACTG GTGTAGATCT
   158341 TAAAGTCTTA GGTGTATTTT ATAAAGATGG TAAACCAGCA CGTTGGACTC AAGGTAAGTT
   158401 CAAGAAGTAC AATGAAACAG AGTTCTCTTT CCTATATGAG TTTGATATGG AAACAGACAA
   158461 CTCTATTGAT ACACTAAACC AACTTAAGAT CTTAAATCTT AAAGAAGCTG GTTCTGATAA
   158521 TGACTTGTAT GGTTATATGC CAAACAATAC ACAGTTCAAG ATCTTTACAT TCATTAAGAA
   158581 TAAAGATGGA GAGAATGCTG GTACATATAA GTCTGAACAA ATCTTCACTA GTGGTATTCT
   158641 TGATGGATAT AGTCTTACTA ATATCTACAA CACTCGTGGT GGTGTAGACT TTATGTATAA
   158701 CTACTCTGAC ATTATCGAAT CTAAAGTTAA AGTCACTAAG TTGGATAATG GTACACTAAG
   158761 TTACACTATA GATAAAGTTC CTATGGTTGG TTGGTCTTTC ATTAATACTG AGATGAAACT
   158821 ACAAAAGTTT ATCTTAGATT TAGAGAAGAA ACGTGTACAT ATCAATCAGT GTTTGAACGT
   158881 ACTAGAAGAC TCATTCGGTA TTGACTTTAA GTTATTCAAT ACATATGGCC CATCTAAACT
   158941 ATTCTATGTA GAAGATGGTA AGCCATTGAA TAGAACTAAC TTAAGTTTAC GATTCCGAGT
   159001 TAAGTTTATC AATACTAGTA CTAAAGAGAT GATCACATTG ATTAAGAATG ATATTCGATT
   159061 ATATATCGAA GATACCACTC AAATCAATGA TCTTCATATA CCAAATCTTA TCACTTACAT
   159121 TACTGATAAG TATAAAGACG TATTAGTTTA CTTTGAGTTC TTAGAATTCA ATGGTTATGG
   159181 TCCTGGTGTA CAGCATATCT ATCGTAGAGA TGAAATGATT GTCGGACGTA TTCCTGAGTT
   159241 CTTGAATGTC AATACTGCTA ATACTGAAGA AAATCAATTA GATATTGAAT TCGTTATTGT
   159301 TTAGTAAAGG AATTAAAAAT GGACGAACTA TTATTAGTCG ATGATCTCGG CACTCTATTA
   159361 GAAGACACTG CTGAAAGTAT TGAGTCTTTA GAATCTGTAA TTGAGTCTTA CGATGCTAAA
   159421 ATCCAAGAAT TATTCGATAA AGAACAAGAG CTTATCGCTG AAGGTGCTTC CGAAGTTGCT
   159481 ATCGAATGCT GGTGGGCAAA CGAAGCATCC AATAACCCAT ATATGGGTAA AGCTGGCAAA
   159541 GACTTCTTTA AAACTTGTCA TGACCAAATG GCTAAATGGT ATAAGAGCTC TAAAGTAGGT
   159601 AATATTCAAG AGGTTATCGA AAAAACAGAA AATCTTGAAA TTATCCGTGC TAATGCTAAA
   159661 AAGAAATTCT CCAAGAAGTT TAAAGTAAAT ACTTTATATG GTAAACCATT ATTTGACCAT
   159721 ATCAACTTAT TTACAACTTT CATTGCAACT CCACTTAAAA ACCTTTTAGG TCAATTCGAG
   159781 CATCTTGCTG GTTTATTTAC AGCATCCCGT GCTCGTATCC AAAGCGGCGA GTTATTTAAT
   159841 GATGCAATTA GAAATAACTC TTTTGGTACT ACTGAAATCG GTCAATCTTT CATCTCTTCT
   159901 CATATCGATG AAATTATCAA CTTCCTTGAT TTTGACTGGT TAAAATTGGA TCGTTTATAT
   159961 GTAAGTGGTA TGGATGAATT AGCTAAACAA GTAGAAATGC AAATTGAAGC AAAATTCAAA
   160021 GGTGCTATGT TGGCTACTTA TCCTATCTGG CGTTACCAAG CTGAACGTTT TATTTTCGCT
   160081 ATGCATCGTC AGCAACTTGA CGCTATTCGT GAAAATATGC AAACAGCTCA TGATATTTGT
   160141 GTATTCTTGC TTAAACTTAA AGACGGTAAA AATGAATCTT ATGAAATTGA AGATGCAGAA
   160201 TTGCTTGATT TAGATATAAT CTAATAACAA ATATGTATAG AGCATCTTCC TTTTATAGGA
   160261 AAAATATTAA CGTTAATACT TTTTAATTAA ATGGAGGCTA ATTAATATGG CATTCTTCAC
   160321 TGAATCCGTT TTAGAAGACG GTATTGTATT AGAAAATAAA GAAATGTATG CTAACGAATA
   160381 TGGCATGGAC GCAATCATGA TGGAATGTGC TGAATTCGAT AAAGAAACAT TCACTGACTT
   160441 AGTAGTTGCT GACTTCCGTG AAATGGCTAT GATCCATGAA GGCGCTGATG TTGAAACTAT
   160501 TCAAGAAGGC GTTCTTGACA CACTTAAAAA AGTTGGTAAA AAAGTTGTCG AATTCGTTAA
   160561 AAAATGGTTC GCTAAAATTA AAGCTTTTGT ATCCAATATG GTAGCTAAAA TCTTAGGTCG
   160621 TTTCACTTCC GATAACAAAA AAGTTTTGGA AAAATACAAA GACAAAGTTA AAGAAAACAA
   160681 AAACGCAGCT GAAACTGAAA TCAAATGGGT AAAAGACAGC CAATCTTGCT TCGCAGCAGT
   160741 TGAATGCTCC ATTACTCCAG GTGAAATTCA AAAAATCGTA GCTCAATCTT CCACTGGTAA
   160801 AGTTGATAAT GCTGATACTA AAGCTGTTAA AGACGCAATT AAAGACTTAG TTAAAATCAA
   160861 AAAAGCTAAC GATGGTGAAT TCAACACTTC TACTGTAATG AAAACTCTTA TCGGTGAAGA
   160921 AATCGATTCT ACATTCGGTA AAGAAGAAAA TGATATCGTT CGTGTATTGA CAAACGGTGA
   160981 TTCTGCTATG AAAGCTATTA ATGCTACAGC TAAAATTGCT GATGCTACTT TGAAAGTGAC
   161041 CGAATCCTTG TTCAAAAACC CTAACGAAAA AGAAAGCAAA AAATATACTG CTTACCGTGA
   161101 AGGTGTTATG GAATTAACTA AATTATCTAA TACTGTAATC AAAGCCCAAA TCGCTGCAGC
   161161 TCAATTAGTG TTGCGTCTTG CACGTACTGC TTACATCAAA GCGGCTAAAT AATTTTAGTT
   161221 TACTCGTAAA CTGACTATTA TGTAAAATAA TTTATAAGGT ATGGGGTACA TCCTCATACC
   161281 TTATAAATAT TTTTTTATGA GGTAACTTAT GGAAAATAAA CAATTCTCCT TTAGTTATAT
   161341 TATGGATGCT ACTGATAATA AGTTGGTTAC TGGTAAATGT GATATTTCCC GTAAGCAATT
   161401 TATGTATTCC CTAGTAGAAG ATATCCGTAA CCACGAAGCT AAAGGGTTAC AAGAATTCTA
   161461 CCGTGGTGTG TTGAACGCTG ATGGTAATGT AATCAAATAC AAAGCCGTAA GCGAAAACTT
   161521 ATATAACGTA TACCGTAAGA ACTTAAAGTC TATTGTAGAA GCATATGGTA AATCCTATAA
   161581 CGATGCTGTA TCTACATTGG CTTATGTAAG TTCTAAAGAT AAACGTTTCT TAAAAGAATT
   161641 TGCTAACCAA GCCGACTGTA AAGGACTTAA GCTTAAGAAG TTATTCTTCG AAGAAGCTAA
   161701 GTATACTCCA GCAGTTAAAG ATGCTTTCAA ATCTATTAGC AAAATCTATG AAAACTTCTA
   161761 CCATAATTCT AAAGAAGATC TTGATGGTGT AATTAAAACT GTCAATGAAA ACTTCAATGT
   161821 ATTAGAATCT GGTATTCGTG GTTCTGTAAT GGGTAAAGAA GATCATTTGA CTTATATGCA
   161881 ATTGATCGAG AAAGTTGAAA ACCCTGTTAC TGAAACTCGT GAAGTTACTT TAGAAGATGC
   161941 TAGTGAATTA TTGAAAACAC TAGACACTAA TAAGAAAGAA AAGCTTACTG ATCTTAAGAC
   162001 TGGTAAAGAA AACGCTATCA AAGAATATGA CTATATCTTT GGTAAATTAG ATTCCATGAA
   162061 GATGGGTGAA ATCAATCCTG ATACTGTACG TGAAGTAGCT AAGCTTGAAC AAGCTTTATT
   162121 ACATCAATTA CAAGAAATGA CATTGACTGA TTTGTATAAA TACAATAACG CTATCTTCTT
   162181 AGCTGAAAAA GCTATTGAAT CTGATCGTGT AACTTTACTT AAAGCTATTT ACTTAACAGC
   162241 ACCAGAAGCT ATTTCTAAAA ACTCTGATAT CAAATTGGCT ACTTCTCTTG TAGCATTGAC
   162301 TTCTAGTGAT AAAGATGGTT TAGCTGAAAT TGAACACTTG ATCAAATTAA GCGAAACAAC
   162361 TGTAAACCTT GAAGCATGTA TTCTTGAAGC ATCTACATTT GCTAAGAATA TTGATGTAGA
   162421 AAACAAACTT CAACGTATCA ACGAAGGAGT AGCTGATAAG TTCTCTGGTT TCTTAGGTAA
   162481 ACTTAAAGAC TTCATCAATA ACATCTACAC TAAATCTTCT GATTGGTTCA AGAAGTTCAC
   162541 TGGTGTCTCT AAAGAGTATA TCCAAAAGAA TATGGCTGTA ATGGACAAAG AGTTCAAAGC
   162601 TATCAGTGAT CTTAAAATGT TTGACTATGA TAAAGCCAAA GCTAATATTA GCAATGCTGG
   162661 TTTAATCAAT AGCTTATCTT CTAAGATTAC TTCTGATACT CAAGCTATCG CTAGTGGTTC
   162721 TAAATCTGTA GACGATGCTA TCAAAGAATT AGAAAATTCT TTAGTTGGTA ACACCGAAGG
   162781 TGAAACTTTC AAAGATAAAT GTAAGACATT CTTCTATGGT TCCAAAGAAG TAGTATCTTA
   162841 TCAAATCAAG AATATGAAAG AATTAGCCGA GTATTGCTTG AATATCGATA ACTTGACTAA
   162901 GTTATTCGAA TCTGATAAGA ATAAAGCTTT GGCTGATGTA GACAACTTAA TTAAATTGGC
   162961 TACAGCTAAC CAACAACAAA AAGCAAATGA ATCTGCGTTC TTATACAATG ATCAATTATT
   163021 CTTAGAAGAT GATGCTAATG GCGGTAATAA CCCAGCACCA GCAAACAACG GTAACCAACC
   163081 AGCTAATAAT CAACAAAACC AAAAAACTAT CGGTAACCAA GATAGTAAAG ATTCTTTATC
   163141 TGGTAAAATC AATGAAAACC CTAACAAACC TAACGGTGGT GGTAATAACA ACGTACAGCA
   163201 ATATGCTAAA CGTGTAACTT CCACAGTGGC TACATTGATG TCTATCCGTA TTGCAGCAGC
   163261 TGAACGCTTT GCTTCTGATT TCTATAAAAT CATTAAGCAA CACGTTAAAT ACTACGAGGG
   163321 TGATAATGGT AACAACCAAA ACAACCAACC TCAAGGTAAT CAAGACCAAC AAGCTCAACC
   163381 TGCTAAATAA AAAGAAACCC CCATATAGGC AATGCCTATA TGGGGTCTTT TTGTGCTACT
   163441 TAGTTTTCTT AGATGGGAGT TTATTGAATG TAAGAATAGT ATTGGCTACA AATGTAGTAC
   163501 CATTATTATC ATATACTTCT TGTTTTGAAA CTAGCATATA CTCACCACTA CGTGTAGTCT
   163561 TTTCAGTTTC ATTACTAATA AGATACTTTA GATTGATATT GAAGATATCA TTATCCAATT
   163621 CTAGTTTATG AATTGTGATA GTGGACTTAT TTAGCTCGAT AGCATGCTTA ATATTCTTTA
   163681 AGATATTAAT ATTGTCATTA GGTAAACGAA TAATCTTTTG TTTAGCTAAT GTCTCTACTG
   163741 TATCTAAAGC AATACTTACT AATGATTCAC CATCAGAACC AATATTACCT AAGTCTTTAA
   163801 AACTATCAAT AGATAATTGT GCACCTTGCT TAATTACATT GAAAGTATCA CGCATACTAT
   163861 TGAAGTCTTT CTTAAACATT TGCTTATTAT CTACAAACAT TTCTTTTGCA GAATCAGCTT
   163921 GGGATTTAAA GTCTTTAATA ACCATATTCC CACCCTCAAG CAATTTTTGA CCGAAGTCAG
   163981 TAGGGATACC TTGGGCCTTG TCTACAAACG CCTTTATCGT TGCACCGGCA TTCCTATTTA
   164041 GCTTGTTTGA GGCACCCATA GTATTGGTAT CACTGGCAAT TCCTGTACTA TAACTTTTTG
   164101 CAGACGTAAA CATTTCTTGG AATGGTGCTT CAAATTTCTT TAAGTGTCTT AAGTCTACTG
   164161 ATTGATATTG TCTTAAGTCT GGTGGATCTT GTGGGTTAAG ACAATATGAT ACTTCTTCGG
   164221 GCATATTAAT CAATGTAGTG GTTATATTAC CGATATTTTG AGTCCAACCA CCAAACCCTT
   164281 TGGAGAATTG TACCATACCC TTATTATGGG TTTCATCAGT CTTTGTGGCA TCTTTCTTAA
   164341 AATCCCAGCA TGTAGTCTGT AAACCACTTA GATTATCCTG GAAGTTTATT GGTTTAATAC
   164401 CACCAACGTA GTTACGAGTA CCCTCAATAT TGTATATCTG ACCAGTATAT GCTTTTACAT
   164461 ACTCATCAAA GTTAGGTATA CACTTATTGA TGTACTTACC ATACTTATCA TTAGCACCAT
   164521 TAATCTCAGT AAGAATATTC TTAACTTCTT CTATCTCACC AATTTGGTGT AATGCTTCTT
   164581 GTGGTAGAGA TGCTATAGTT GCTTTAGTCT GATTATATAG ATCTAGTGTA GTAGTTTTAA
[truncated: 117,068 more chars]
