# Supplementary material for: Clades of huge phages from across Earth’s ecosystems
Source: Nature. 2020 Feb 12;578(7795):425–31. doi: 10.1038/s41586-020-2007-4 (PMC7162821; doi:10.1038/s41586-020-2007-4)
Supplement: Supplementary file 6 — Genbank files for all genome. [file 41586_2020_2007_MOESM6_ESM.zip › genbank_genomes_SD-4/SALIVA_PHAGE_45_12.gbk]

LOCUS       pre3_saliva_scaffold_18_prodigal-single     238173 bp    DNA     linear   BCT NOV-13-2019
DEFINITION  pre3_saliva_scaffold_18_prodigal-single, contig.
ACCESSION   pre3_saliva_scaffold_18_prodigal-single
VERSION     pre3_saliva_scaffold_18_prodigal-single.1  GI:
KEYWORDS    .
SOURCE      SALIVA_PHAGE_45_12
  ORGANISM  SALIVA_PHAGE_45_12
            .
COMMENT     Data sourced from ggkbase. For additional details see
            http://ggkbase.berkeley.edu/organisms/405058
FEATURES             Location/Qualifiers
     source          1..238173
                     /organism="SALIVA_PHAGE_45_12"
                     /mol_type="genomic DNA"
     gene            complement(<2..2020)
                     /locus_tag="pre3_saliva_scaffold_18_prodigal-single_1"
     CDS             complement(<2..2020)
                     /product="Ferredoxin--NADP reductase {ECO:0000256
                     |HAMAP-Rule:MF_01685}; Short=FNR
                     {ECO:0000256|HAMAP-Rule:MF_01685};; Short=Fd-NADP(+)
                     reductase {ECO:0000256|HAMAP-Rule:MF_01685};; EC=1.18.1.2
                     {ECO:0000256|HAMAP-Rule:MF_01685};;  TaxID=638301
                     species="Bacteria; Firmicutes; Bacilli; Lactobacillales;
                     Carnobacteriaceae; Granulicatella.;"
                     source="Granulicatella adiacens ATCC 49175.;""
                     /codon_start=1
                     /transl_table=11
                     /translation="MKRNLTINESVQKSINESLKPLLEGVSPARVEAIKKFAEANAHM
                     VMSNRINESFSSPLTPSQFVNNTSVSGAGDIRVPSLGNGVTAGAKGTGDTFGALSNLP
                     IATKILRSTRFLDLVNTRPVTEPAGFLRYQDIFYTETGSTPYGNAGTASNPNPYNSYG
                     KRDQGTTFYLHFQSKTAGAAGEKEKSELLRNLRAAVAEERAQYPTDASLVAAKATAKT
                     IIEIVPSKLYVRILGVGRYNNALIVQEIVDPSVADAYTPELSLANIFGEFSGFYKADG
                     LIDPTKLHATKDLTIATKTVEAVGINSVSAIDDPIAGYSSEGNFAPTYRDGAVVVRGR
                     SRGAAEVATPRRLQAEYTSIAFKTKTITQAVQITMSEIEDYGGIYGNDIRKEREEMAL
                     NLMALEIDTEGLERLSQLGWLHAVQAFNSEDINLNISFRAGATNTPALWVANLEPDMW
                     DNPVQKVQLPYAQDTLPVKSAPQMLESGVTLAARLKVLLLRAVNLMRYRSKINDGEVF
                     ALMNADLVSLLVSTMNESLNPTPNNIQQKGATADYVGELWGIKIYRDQSLNLRDFRIT
                     MGIKSSNDKAPGVIFCPYIMGQVTRRDVTMTEELGSFIRSRYAIVNYGFSSSIGEMKN
                     WGFEVARNTIVTNSQMETTLPGVFAVGDIATYDGKVKIIATGFGEAPVA"
                     /db_xref="C8NG22_9LACT"
                     /db_xref="UniRef100_C8NG22"
                     /db_xref="lmj:LMOG_03195"
                     /db_xref="1.18.1.2"
     gene            complement(2224..3888)
                     /locus_tag="pre3_saliva_scaffold_18_prodigal-single_2"
     CDS             complement(2224..3888)
                     /product="Gp151 n=1 Tax=Sphingomonas phage PAU RepID
                     =H9NC28_9CAUD"
                     /codon_start=1
                     /transl_table=11
                     /translation="MPTDIVIKGYGREKLKRVNESVQGGSKNIDLEGVFGVVSDTPNR
                     NGRIYTEETYLPHIKDIRDRLSRGETIYGELDHPDDRFEIKVEKASHMILDVHYDKNG
                     KKVMGKIRLLDTPSGRIAKALLEAGGNVYVSSRAQGYELDNGKLELTQIMTWDIVATP
                     GFSEAVVHRVNESAQVNSLQSFVRDKYEEYKRIVSPKTNYKVIRINENEDYIRIAKPI
                     KEEKTIDQARLDNNEEEGRKMDEFYVDNTRTADPDTEVVELSDEAISRIADELEKRLG
                     NSLGKGGSESDSDNPFIEGKVEIASESELTDAEKEALGSEDNVFETEDIKVVSEDGLT
                     NDEKDALEANAGDKDDDDEDEGEPEEVDVEDEVESFLNNVKKDKQIKESLCNRHPWAR
                     DLQPINRAIFEGFDRRKQDEVASRIYEMSEGDISFFLDENAINESFNAITKQMSSPDY
                     TKTPRWVALGGKDVLESYNALPKDIREEVNRQSEIIVLDTTDQVRSFWRDLKREKIIV
                     ESKKFVPSRLNESKSIERADHDPADSLILEEEQRKFSEDILRKLGL*"
                     /db_xref="UniRef100_H9NC28"
                     /db_xref="A0A0F6TGR5_9VIRU"
                     /db_xref="H9NC28_9CAUD"
     gene            complement(3898..4080)
                     /locus_tag="pre3_saliva_scaffold_18_prodigal-single_3"
     CDS             complement(3898..4080)
                     /product="hypothetical protein"
                     /codon_start=1
                     /transl_table=11
                     /translation="MKKQARRYSVRRVKENAGDISAPSLGNGVQSGSVGSGDTFGALS
                     QMPVSKKIVKYKRKKK*"
     gene            complement(4025..4456)
                     /locus_tag="pre3_saliva_scaffold_18_prodigal-single_4"
     CDS             complement(4025..4456)
                     /product="hypothetical protein"
                     /codon_start=1
                     /transl_table=11
                     /translation="MNWLNKLNSPETDTSASGLMGSITLLVGLVIFIILAVFYMIKTS
                     EAVNILALIDKDVVIISIGSALLGIRKFSGVLRSNKYHIEGSDLKSIADMIHNGGKDV
                     EDDRHRASYEEENEGEAFVNDIEHEEASETLLGTKSKRKRR*"
     gene            4533..5033
                     /locus_tag="pre3_saliva_scaffold_18_prodigal-single_5"
     CDS             4533..5033
                     /product="hypothetical protein"
                     /codon_start=1
                     /transl_table=11
                     /translation="MVDGAYAREFQRLDRGGNSIEIRKAVTDRLIRPLAKGHLYSNPR
                     IFSFATLLRRDDKSLRIVLVLRFRPKVPNVLVLDITSFTPEEIAKVLDLFEDQGFRNT
                     ITKDVGVAEVIVGKMLNKQQMNEDDTWLKTYKYSDIYNIQEVRYEDHILLPFLKKEID
                     MKAKRG*"
     gene            complement(5083..5370)
                     /locus_tag="pre3_saliva_scaffold_18_prodigal-single_6"
     CDS             complement(5083..5370)
                     /product="hypothetical protein"
                     /codon_start=1
                     /transl_table=11
                     /translation="MNNPELTDISKLDVKLCACPRCGNTSVATQTILVEVRNLENIAE
                     TPDKAPIQLLVCAKCNKVLDLGMNNPFIKKVSEAAGENFGLPLNPLEEEKK*"
     gene            complement(5363..6574)
                     /locus_tag="pre3_saliva_scaffold_18_prodigal-single_7"
     CDS             complement(5363..6574)
                     /product="hypothetical protein"
                     /codon_start=1
                     /transl_table=11
                     /translation="MKVSENKDIRPYAKELGNEGVAGFNWDAYERLGHSKVKKHRLSK
                     KEWIYASGENVEDDYKAYTSSTFKISKDVDTISSKTKGSLLAITGIDLASNNKVIVHT
                     ESGLSACVDLEKDKRILDVLGDNMSVEELYASLVTAFGKQDFITRVGNVYIDKNGNGS
                     FYEGIILGVKERMSRSSNALSARKEMVGIKLDLRGNTASDARTENKIKRLNNEASSAW
                     STIYTGVITGVNAGGYTILVDGLECFLPYSQASLGGSLPSRDKVSKEEREKAIQALIE
                     ENKTNIGLELEVVALSYDRRSDSYVVSHKEAKRIIASAICKELAGSSEPLTAIVSGSA
                     YYGVFLEIMLPNGASTFDGIIHYKNSSEEFKTKVESGAIRKDDIIDVYVTEVTEDGVI
                     IISDKKPEGDE*"
     gene            complement(6605..7606)
                     /locus_tag="pre3_saliva_scaffold_18_prodigal-single_8"
     CDS             complement(6605..7606)
                     /product="hypothetical protein"
                     /codon_start=1
                     /transl_table=11
                     /translation="MPNYKLTFHSSSNFSGLSEWLKGYFGIPDMFLGSKSKNSLCIEI
                     DLNGQFFEATGINAQAPRIGRYSRISFEDAGVDGFKLENEVGEEIPTHAGKKKYLVCI
                     KDTLVMFQSTLAFISKTTDDAKLIISATDVLPQTSKDYMARMRFTEENMDVAIAKDKM
                     YISGDGVHVGYNVFKIDFVPIVSNTFFDEMFSGFGRPQVSVEVDGSRIKLLSDTLKIV
                     SDTSGEDKSTQAVNVELKPNGDFFVTAPDGSFSVKLGEAHDNAPFSFPISRGDLSAFL
                     YGNDSSSNKVIFKVTPDACGMQAPRIVSAHVMDGHSGEESKYFIIEVIKRAESTIKI*"
     gene            complement(7693..10536)
                     /locus_tag="pre3_saliva_scaffold_18_prodigal-single_9"
     CDS             complement(7693..10536)
                     /product="hypothetical protein"
                     /codon_start=1
                     /transl_table=11
                     /translation="MAFTRNIRKEYPLLNTLRRGVFRRDLEDPTALAFKVEFGIIKGQ
                     SLFGDKMFTFPAHNNKIEGSILYDHMPTPFFQLPIPTTQIRSSSLVDHSLVPQGAYSA
                     YTYLLNSNQDARAEMLLDFIGGWHELQTNHPYLFESVSGIQNLLNIEPKYGPRIKEGY
                     EGAKVTFTMRDTLDQRVRHMLTLYRSIVWDDKWHKHTMPDMSRFFKMYIYISDYRLFT
                     KRAGSSIFGADKTTAQPEKNKDFMEKVMDFEVPQIPSSRGASIRAQATNILTRNLNDI
                     ARGVTDRVKGKVEEKLSGAAKAVGLSSKLSASALNLVMEVVDTIAPVTMIECDMCDID
                     IRSINQIFSTNYDDTKPGYSKTFNFIVNVRNVNVTHRFTATIDDIDEAYASEVFYRRF
                     PTAEKYSYLGADKVPTSISTIIDDKIISINNTDLNQGNDESDYRIASLYLKGSNVVSD
                     AIHLADKDRKINVLQPYYFTDVPSVENNKYGGSEASSPLWGTIGGWVDKLGKWVEGSV
                     GTRLENAIEGLTFSPVLGGHSVTEYLETIGTQNVIGLLGLIQDSMRKKMEVFDITKEQ
                     SDAIFNETLKQISMRKPSDEAEEVIINTSKEVLSNMTLYSYMESYAEKHFIEDIVELY
                     KTEEDDKVGEENLFKSEDGGELNSNISLISTSPDVITPTASIFASKEKNETPDANIYS
                     STDENNISEPNLLSTPDSTKIGDANIYKTTDEVQSPEVHMHSTGDKTKMVKHSIFASD
                     EREYVKDVHLAKTEDDNAIQGVDMYSSEEDLKLKSDPLYSAEDHNELPGVSMHESKEN
                     LNAPNVNIHATGEDHSHEVSIRLYSSEESGQVHTPNLYKTDDGMTEARPVEIYSSEEY
                     STAPRAVLHQTEDVAQPSKTIRLHGSADDNRVGRVSIFASEQDRKVTKQDIHETPDEA
                     ESVEEAFRRGHTKEYTIADKLAHMEKIRKEHKY*"
     gene            complement(10616..10870)
                     /locus_tag="pre3_saliva_scaffold_18_prodigal-single_10"
     CDS             complement(10616..10870)
                     /product="hypothetical protein"
                     /codon_start=1
                     /transl_table=11
                     /translation="MKTKKRRTKPPKQAKFKTNQLGFLVFTNEKDDYEITIYPPKNPE
                     VDPKWLADGFPDDPVPLRYYNSYEDIIRDVERICNVVVVS*"
     gene            complement(10815..11474)
                     /locus_tag="pre3_saliva_scaffold_18_prodigal-single_11"
     CDS             complement(10815..11474)
                     /product="hypothetical protein"
                     /codon_start=1
                     /transl_table=11
                     /translation="MFIIVILLLALIVATAKPSLIKPAIDYVEALLKGKKTEMDDEHL
                     EEDYHAVLQERLSVLLGNVASNLKNVDSKLLSQISEMFEAYDAMDFARMESLLSATTP
                     LSLSSEPTSYGHLDINDYINMKVLNLIGGSSSKNAYEDMQIIWSKEFYKLVSWVVCLD
                     LKEYDMARDNMKQCIETLKSNSIVKQFGNPTKVETPATEVANEDEEKKDEATEAGEVQ
                     N*"
     gene            complement(11558..12361)
                     /locus_tag="pre3_saliva_scaffold_18_prodigal-single_12"
     CDS             complement(11558..12361)
                     /product="hypothetical protein"
                     /codon_start=1
                     /transl_table=11
                     /translation="MSAEEIKNVGEEATEVAQPEATHEEVARDAEGNVEMPKEDLEAV
                     NEPIDYATASTEARESFMKEVLETQKASERIKLVDIEKIPTEAEVKALAEEWEEANRA
                     FHEDLKLSLSEDKNESEAFAVVLQTFFERYCQWSGDQFRAVLAIHETLEEISSKRKNK
                     TFSYLKLSYYETMVIAVFLKEPKGTGIKSSEWFRDNATNLYKISQRSLSMLKDFEDRK
                     KELERKLEVAQLASISFCVEALPVENKYEHDLAKCIELENKFLEEAGLL*"
     gene            complement(12374..12877)
                     /locus_tag="pre3_saliva_scaffold_18_prodigal-single_13"
     CDS             complement(12374..12877)
                     /product="hypothetical protein"
                     /codon_start=1
                     /transl_table=11
                     /translation="MSNESLKTLVKVAIAIVFAMLTIWAVSVILTTEAEKKEQHTTPQ
                     SIPKSSQRVFSVKTDYGVLLTNGECYNVDSVVLCVYTEEFNGANVIDQVRENIYGYIL
                     DALEDASWESPTIDSLSTNTEVILSDKLASSSANIFWIEVYSTYAGVDNSLSIIDSKR
                     EIIPKFH*"
     gene            complement(13005..14099)
                     /locus_tag="pre3_saliva_scaffold_18_prodigal-single_14"
     CDS             complement(13005..14099)
                     /product="hypothetical protein"
                     /codon_start=1
                     /transl_table=11
                     /translation="MANFSFSSSRAPIYSEELLRRAEDDIIALNELEEFNTSSYSELN
                     ASVDSVILAVEAFTKVGNLAIRKKNECGVFDFLYGSTAEIAKESEGSLLDAITIIINS
                     VTDSYKDKKRFIQEAKNSLYRNLRNEFDGNGVEVSEKLYPNLCAFLTEYPKELEKRKE
                     AEEAKAIEQAKRGVPCVGHVCSDKSISVSKKMPSIQFFNEDAPKSKPLDRLFSTSEHE
                     EVEKWREKYGSKFLSDAAKALEGMPSYEKVKVGDTPKTSALEGKKPSKNNPIDKPCSQ
                     KDLDDFLRFIEKHGDRMAYEALKEIVDAPFEEKPRGGDAPKTTAPDSKKSEKKDIPIV
                     FISAEDGIVAEVPEDSILEFLDLMEMLGED*"
     gene            complement(14108..16390)
                     /locus_tag="pre3_saliva_scaffold_18_prodigal-single_15"
     CDS             complement(14108..16390)
                     /product="Uncharacterized protein n=1 Tax=Porphyromonas sp
                     . oral taxon 278 str. W7784 RepID=U2K6G4_9PORP"
                     /codon_start=1
                     /transl_table=11
                     /translation="VYQSKYSLYREDLGRKEVWKESVQRIKDMHLTHLATFAPEALKD
                     EWFMKRFEEAIEYYEKKKFVGSQRNLQFGGDPVLKSSAKSYNCSYSHCDRLEVFREIE
                     WLLLSGCGCGLSVEKAHVEKLPDLLKEEELEKEKELFLIEDSIEGWADAIHRLLTYYF
                     VKGSKKPMFDYSEIRPKGAKIAGRFIAPGSNGLRESIGRIDKVIAGAVASGATKLSPL
                     QCADIIAHLSDSVLSGGVRRSALMILFSPEDTEMVECKTGDWFTENPQRARFNMSAAL
                     DRGQVQREVYDKLFHAMRTSGDPGLFWRDEFGVGTNPCCEIGFAPVDEFGNTGWQVCN
                     LVSINGNECTTEDEFYKICACASTLATIQASYMNFPYLGEATTNIIKSDPLIGVSIGG
                     IMNNPAILLNKDILAVGAIQVRQQNAKIARILGINPASRTTCVKPDGTVSLLLGMTSG
                     IHGAYAKKYLRSVEANNEEPNLKAYEEANPKAVQPNIFKPATDKKIFFPIEEDDSTIL
                     RGDLQGLKLLEYVKLVQQNWVLAGMKDQKSPVKNNVSNTIDVPDNEWDKVKEWVWDNQ
                     DYIAGVSFLSTYGDLDLPQPPMCRVLSMEEITREYGVASLFASGLVVDVIKAFKSPDI
                     WKACQTILGRGEVLSVTEDHINAYAQEHKIDLPLDESSKMSIRAILEEKISNKVDNLH
                     EKLDIVRRVKKFAKNYYAGDVYKAVNLLKVVNNLHYFEVLKKTYNPIDWSSVDFGGDK
                     FSNADELGAMSCAGGACEIK*"
                     /db_xref="UniRef100_U2K6G4"
                     /db_xref="U2K6G4_9PORP"
                     /db_xref="ote:Oter_1788"
     gene            complement(16531..17769)
                     /locus_tag="pre3_saliva_scaffold_18_prodigal-single_16"
     CDS             complement(16531..17769)
                     /product="RNA-splicing ligase RtcB {ECO:0000256|RuleBase
                     :RU371113}; EC=6.5.1.- {ECO:0000256|RuleBase:RU371113};; 
                     TaxID=411463 species="Bacteria; Firmicutes; Clostridia;
                     Clostridiales; Eubacteriaceae; Eubacterium.;"
                     source="Eubacterium ventriosum ATCC 27560.;""
                     /codon_start=1
                     /transl_table=11
                     /translation="MAEVGVTYRGSGTLYTTYSDIEDKAVAQANLLLGMETYEEQTAH
                     LLPDAHFCMGLSPVGLALTFSDVKGFHPSIISADAGCGVSVYRIPNVTEEMLFELSKN
                     MKDVLDFGKKMYIQEALDALECYELIDNDKEKKMLFERSFCTLGGGNHFFEIGEHLDE
                     ISGVREHYIVIHSGSRNIGGLLLKRGNDLAEESAKRVYSNAVSDVVREYSTAEDKSVI
                     SDIISSLERPDGTIMRGVVLDIYKEMEIFAQKYASLNRDAIAKSASIILFGEDKTEKI
                     VDKPHNYVDWDLRVLHKGSMGVSVGELIAIPLNMRDGTIVGRASGNVAEWGYNLPHGA
                     GRSKSRGEAVLDISIDEYKEQTKGIISHTINENTIDEAPSAYKDSKSISEVITAKLYD
                     YFVIKPLMSFKESEPKWQRK*"
                     /db_xref="A5ZAK8_9FIRM"
                     /db_xref="UniRef100_A5ZAK8"
                     /db_xref="rim:ROI_33100"
                     /db_xref="6.5.1.-"
     gene            complement(17805..18131)
                     /locus_tag="pre3_saliva_scaffold_18_prodigal-single_17"
     CDS             complement(17805..18131)
                     /product="hypothetical protein n=1 Tax=Butyrivibrio sp.
                     AE2015 RepID=UPI0003B4AB29"
                     /codon_start=1
                     /transl_table=11
                     /translation="MEINFSKEFTDAPGGRYKSDGSHSGELFYETLLLPRFEESLKNG
                     EKLIVNMDNVYGIPASFASQAFGTLSQKYGSKKVLDNLVLKTNVESRRNMIVGTIIDP
                     EGKLSL*"
                     /db_xref="UniRef100_UPI0003B4AB29"
                     /db_xref="gfo:GFO_0258"
                     /db_xref="88298457"
                     /db_xref="UPI0003B4AB29"
     gene            complement(18177..18479)
                     /locus_tag="pre3_saliva_scaffold_18_prodigal-single_18"
     CDS             complement(18177..18479)
                     /product="hypothetical protein"
                     /codon_start=1
                     /transl_table=11
                     /translation="MKKTLERKALTDGELSIPFERDRYWGTEKVCRGSGYKMYHYHGR
                     LLAEIRGKNLHYVRVYKHKHVSMGRCNCSLCEWRRERSAQRKVKRMNEKAEAFGEW*"
     gene            complement(18598..19554)
                     /locus_tag="pre3_saliva_scaffold_18_prodigal-single_19"
     CDS             complement(18598..19554)
                     /product="hypothetical protein"
                     /codon_start=1
                     /transl_table=11
                     /translation="MLELLKFSVKGFKGFKDEITLDLTDKREQTTESKGLAIILGKEG
                     AGRTNLGEALFDIAYNFNKSIIRPKSMYAYANSSIAVEFCYELCDSVLNAIYRYRYKV
                     YDGEIYDVLLDETTDKYPISEDKRDKVLKDISDFAQSMLFIKNCNERFPMRAEDLKDE
                     LLPSDDFLRDFEEFLVSCIGYEVDFVKINSELYFKENGVVLPFFKCANKRLVDLYLLV
                     NSVGCGHFFEDEKYSLIYVDDLPFINDITKHQAILTFLENRTNQLIVAPIDTRYFRSE
                     RAKEDLYVIANGQVKEIQEWTPKDLRVGHNFEGLYRGGAFDE*"
     gene            complement(19678..19753)
                     /locus_tag="pre3_saliva_scaffold_18_prodigal-single_trna_1
                     5"
     tRNA            complement(19678..19753)
                     /product="Lys"
     gene            complement(19770..20393)
                     /locus_tag="pre3_saliva_scaffold_18_prodigal-single_20"
     CDS             complement(19770..20393)
                     /product="hypothetical protein"
                     /codon_start=1
                     /transl_table=11
                     /translation="MYIISKEKDSYDYLVGKWGVDKNITLDRTSFDSSTLDFICNIKY
                     CKSSYTSQRNGVYVHHYLLKAGYKYFLVRGIVNYDNLTFNMELISSFECFDKRIEGDD
                     AIISLYMASVPWAQRAVQKISGVSDDEYITSVADDALNKLSFYRLKTNFFLGKNGFGF
                     LDQEEVYLAIYSYLSSLKKDKESSQSNDGKIVSHGFDKKKSFRKMKR*"
     gene            complement(20428..20510)
                     /locus_tag="pre3_saliva_scaffold_18_prodigal-single_trna_1
                     4"
     tRNA            complement(20428..20510)
                     /product="Tyr"
     gene            complement(20694..20764)
                     /locus_tag="pre3_saliva_scaffold_18_prodigal-single_trna_1
                     3"
     tRNA            complement(20694..20764)
                     /product="Pseudo"
     gene            complement(20925..21191)
                     /locus_tag="pre3_saliva_scaffold_18_prodigal-single_21"
     CDS             complement(20925..21191)
                     /product="hypothetical protein"
                     /codon_start=1
                     /transl_table=11
                     /translation="MFLVLKNDKLVIECEKEQTALFYICTDSNIEVRKTDDGYSFHKK
                     DSEKSIYQVVSDTEADAIKMFVRDMGYKYPAIRKFSLYKAERIL*"
     gene            complement(21307..21378)
                     /locus_tag="pre3_saliva_scaffold_18_prodigal-single_trna_1
                     2"
     tRNA            complement(21307..21378)
                     /product="Arg"
     gene            complement(21387..21471)
                     /locus_tag="pre3_saliva_scaffold_18_prodigal-single_trna_1
                     1"
     tRNA            complement(21387..21471)
                     /product="Ser"
     gene            complement(21488..22075)
                     /locus_tag="pre3_saliva_scaffold_18_prodigal-single_22"
     CDS             complement(21488..22075)
                     /product="hypothetical protein"
                     /codon_start=1
                     /transl_table=11
                     /translation="MWINVFRLPDGERGYVINGNRYTYNEVCKHNEEEAKNYLANDFD
                     DDPWFTTYQNFSIEAEDKSLELIHLSCYGRSCVDYDNKEKYPHKIYPFDLLPFMDKRA
                     MWRDLAWLDGKFYIVEWNDGDEVRNFTEMFVYDKDNVLSLMGKKRPYSAYISVENDGV
                     YICMEFDGDNNVYRYKTKFREADLFTPENLLDKLD*"
     gene            complement(22443..22530)
                     /locus_tag="pre3_saliva_scaffold_18_prodigal-single_trna_1
                     0"
     tRNA            complement(22443..22530)
                     /product="Ser"
     gene            complement(22614..23081)
                     /locus_tag="pre3_saliva_scaffold_18_prodigal-single_23"
     CDS             complement(22614..23081)
                     /product="hypothetical protein"
                     /codon_start=1
                     /transl_table=11
                     /translation="MISPNEFYEGLDRGVYKTNVKIYQSSQTLDYNGSPMFEVEIATT
                     KTREPIKEDPYDAPYELKLTIKRNQREINDFIMGVKLSSLRWKSPEEVDETIAKLERI
                     INKFVDACYSYQNGNYNSRSDYYAYLTISGCYRYLSTYLDDLRYGYDAYIVRT*"
     gene            complement(23126..23665)
                     /locus_tag="pre3_saliva_scaffold_18_prodigal-single_24"
     CDS             complement(23126..23665)
                     /product="Uncharacterized protein n=1 Tax=Prevotella sp.
                     CAG:1092 RepID=R5P9S2_9BACT"
                     /codon_start=1
                     /transl_table=11
                     /translation="MLRAIEVGLYPNNEQEQELNKVLGAYRFVYNYMLAKKQKAYEAD
                     KTSLSVAYLSKWFHEVLLKDDQYAWLREHNAHVMNQAINQMDDDYQKFFKQNNGFPKF
                     KSKKGNQSVLLPRDAVSKCNTFETQCITLTTSIQNLKFSCYDLYHKRLQKYKDNIGSV
                     TLLKTKSGDFFLSILIDIP*"
                     /db_xref="UniRef100_R5P9S2"
                     /db_xref="R5P9S2_9BACT"
                     /db_xref="cbn:CbC4_4007"
     gene            complement(24417..24492)
                     /locus_tag="pre3_saliva_scaffold_18_prodigal-single_trna_9"
     tRNA            complement(24417..24492)
                     /product="Thr"
     gene            complement(24495..24571)
                     /locus_tag="pre3_saliva_scaffold_18_prodigal-single_trna_8"
     tRNA            complement(24495..24571)
                     /product="Asp"
     gene            complement(24858..25229)
                     /locus_tag="pre3_saliva_scaffold_18_prodigal-single_25"
     CDS             complement(24858..25229)
                     /product="hypothetical protein"
                     /codon_start=1
                     /transl_table=11
                     /translation="METFEYPFRGRITLAQHQEVIQRHNDQVREQRHVVEDLQGTIAR
                     RAEELEAFRSRQSRIEGLFTEMFSGVVRNIVLDTFRDEILHAIRVDTSVCSHYDRPDE
                     ADSSVVFIDPRDGFQFEQRER*"
     gene            complement(25259..25333)
                     /locus_tag="pre3_saliva_scaffold_18_prodigal-single_trna_7"
     tRNA            complement(25259..25333)
                     /product="Pseudo"
     gene            complement(25528..25604)
                     /locus_tag="pre3_saliva_scaffold_18_prodigal-single_trna_6"
     tRNA            complement(25528..25604)
                     /product="Leu"
     gene            25583..26224
                     /locus_tag="pre3_saliva_scaffold_18_prodigal-single_26"
     CDS             25583..26224
                     /product="hypothetical protein"
                     /codon_start=1
                     /transl_table=11
                     /translation="MPIPSLRKIGRLTQTRTETPLGSPRTLPLSYKPTTLQIADLLGF
                     EPRTPWLTAKCSTFELQVKAELKQRKMVSMDGRTRTCDLRIPNAERYQLRHIHIRSYQ
                     MCWLHPPITWVGIGISPTPFSGFSLLYHQECQRARWVCHLPHHKGRESFSIHQILMKI
                     SFQRFSASVELLTMSKNSVSRVVRSHCKCRNYFFNPPNLLENFLLLVVTNRLR*"
     gene            complement(25609..25681)
                     /locus_tag="pre3_saliva_scaffold_18_prodigal-single_trna_5"
     tRNA            complement(25609..25681)
                     /product="Ser"
     gene            complement(25695..25769)
                     /locus_tag="pre3_saliva_scaffold_18_prodigal-single_trna_4"
     tRNA            complement(25695..25769)
                     /product="Asn"
     gene            complement(25798..25873)
                     /locus_tag="pre3_saliva_scaffold_18_prodigal-single_trna_3"
     tRNA            complement(25798..25873)
                     /product="Pro"
     gene            complement(26163..26540)
                     /locus_tag="pre3_saliva_scaffold_18_prodigal-single_27"
     CDS             complement(26163..26540)
                     /product="hypothetical protein"
                     /codon_start=1
                     /transl_table=11
                     /translation="MANKKYKVTIKESPKSKPLFEADDSAGHVNITITDVDLQQKVSA
                     IDTRVAQARKIYNNEVLKANNELELIRKEQVKRNEEKARDEEKKSDEQSDNKSSDTKD
                     VENPNVGGSSQPAGENSPKDLVD*"
     gene            complement(26547..28418)
                     /locus_tag="pre3_saliva_scaffold_18_prodigal-single_28"
     CDS             complement(26547..28418)
                     /product="Gp147 n=1 Tax=Sphingomonas phage PAU RepID
                     =H9NC24_9CAUD"
                     /codon_start=1
                     /transl_table=11
                     /translation="MARKIKYIYPSRENREDRRSPIYAVYAEEHARDGGDKKKAKARN
                     LVDLSSTSARWNTSLIENSFAKGSTETSNTALNSFNSMYGGNDNIYLNPYADVVGQDE
                     YIPYYDKRYSVRRQQLRDFAKNPTIETCLDIISNEAIVYDTNGYFANLDIKLLSSVIK
                     PDKKGRKSEVLDGLVLAFREVYRIYNFHVSDDAWNLFKSFLIDGILAFEIIYEYTTEN
                     GIMKATGIAGFKQLDPTTLYTKIKKVEGVGDVKVWIQETSGGAIEIPDSNIIYISYSG
                     RYNNLNVSYLERLSRSYNILNQLEGSRVIWNLMNAQKRTKIVVPMGSMPPQKMRTELA
                     QFEAFYKEDISIDSLSGEVNYNSRAKFPFAKTMVFPSNAQGTTDVSSIGDDGYDMNST
                     QTLEYFWDRFIQDTQIPRNRFPNSVGKGMANPYDVSSSITHEEHNFHRFINRLRVIFK
                     EILIKPTWIQFALMHPEYAKHVKLKAATTIEFIDENIFVDMKESERLKNASEYINSLL
                     TIQEENDSSYIPTSFAISKFLNLSADDMIELNAAREARKKHQEKINEEGEAQNGGGFG
                     QMDSFGGGIADFDNGGGFDVGGSGGYLGGGDFGGAPDTGGDLGGADTGADTAGEPAL*"
                     /db_xref="UniRef100_H9NC24"
                     /db_xref="H9NC24_9CAUD"
     gene            complement(28511..30097)
                     /locus_tag="pre3_saliva_scaffold_18_prodigal-single_29"
     CDS             complement(28511..30097)
                     /product="UvsW RNA-DNA and DNA-DNA helicase/ATPase n=1 Tax
                     =Aeromonas phage Aeh1 RepID=Q76YJ3_9CAUD"
                     /codon_start=1
                     /transl_table=11
                     /translation="MLLKISNDGQYIKVDDLQDHKTFQLLSYMTAERKDAFILRKLNP
                     NIPVEESFMSENLIVSSGLWRELYNFASEYKEEVSLSDAFLPTLIDTQITKEYFEKYV
                     SDLFEGSEIQPYGYQKDAAYAVLRYRRCVAEMSTSAGKTLTSYLIFKYMLDHLDETKM
                     VFVVPSGALATQTMEKFVLYDGKINPAYKKEWKYELVGGGKPVAKFKGDKCNIVFGTF
                     QSLQKVNVEFFRKVTAVVGDECQHITASGMQVVFSRCVNARYKIGLSGTPHKKKGTIE
                     SFTSQSYMGPIVYTLTSYKLINEEKKATPIEVEAIELVHDNTYGGLTNLYNHRMMRPA
                     GDTRMASMLYNEEREYIRASHKRLEYICNCIASADMNTLVLFSDVKGDYGNQIVKWLE
                     ENTDKTIYYVDGSTSVAERDAMKEEFEKDETNNSVFVATLGTFSEGVDLLRLWYIFLV
                     ETTKSERIVAQALGRGMRLFKGKEKVILYDFRDNLNYKPKGEKVPSSRSSCYLMKHAK
                     ERDGIYKDRKFPLTHKKVYL*"
                     /db_xref="UniRef100_Q76YJ3"
                     /db_xref="Q76YJ3_9CAUD"
                     /db_xref="bprl:CL2_12440"
     gene            complement(30186..34100)
                     /locus_tag="pre3_saliva_scaffold_18_prodigal-single_30"
     CDS             complement(30186..34100)
                     /product="hypothetical protein"
                     /codon_start=1
                     /transl_table=11
                     /translation="MLKTGLPSLGVSGKKGDAGKDGYSAIFGHPSDFFMSGLDYIGYK
                     NSIVSDDEEDDYQKYLIRTGDKKTPQGQVYRRLYANPKDVKLFNANGTMRSDVFSVLR
                     SKLYEWNSPNSPYYVYGYPYGVTPTQEMLIPIDGNPRHYFYSNVDFRAMLSKKMMLKP
                     NIAKGDDLFVLAGVGLKKVKVDGSMEDISAETFNRILQDTPNFISDSIWNRNGRVCVS
                     SLVGISNAGRVDSGRIGHYKRENPAFSVSEFINILDYRANRFSSLPLLSRGAVADVDI
                     SKDKTIAISGSNFIALETDLRSFRIGSNNNGITLDVKGLHVNKSLNEYQLYETKSLNK
                     AVSSETAKECVFPIDFDEYVTSKLPYVYEDKPVCKVGIYIHGDDSSISFAISPSAVSS
                     ISGGVRVMAVNTSKGKFVVQPTDFYDIAPSKVYTIEMKENDILELYRDVTADNSQYIT
                     FSIVPFVLNDGVRIFKRPIERGARVELKDGTIKLVPIQQFMNKSEGALSFVTDSSTLI
                     DTSLKRNIIPAVDGATTSMSDQKLMKIFFPTAKNSDGSVLYDRIVKVQINGVDVPIAK
                     EVKANAPLYYADGVYLGVQKVNLSNITHNTFVHFRQPYYLDNSVAIPYIYGKNIPTKY
                     ANEKEALLSTNRFYQSIEEGSKRVLNISFTTDGGRTYDWSISQPFYEDERRKPTLSFE
                     GVDKRFMNAMDKNKSLSSNMLDISNTLTFSNLDPTNWSRIAKDMERSHVYVATLCRLG
                     NISPFMVSDGSLSNGVGKLNKSVAYGERKIVSPFIKDKFSQAGDEEPMQVSISLVAEN
                     NVIIPEGDAVKITKGKASITDFMNDSVPFAILREKNADASMSKEVAKNILDMLISESP
                     AVRDKDVTTERVAHQIGLMSQERDMKNITSIATLGDGRYESGFFIIVSTMNYLVEHSE
                     VNISLKLKMDNPTYADIELPISVDRMMFFSPSVDDGGSISFDPKYDVIKTFNYLNEEP
                     VLMNETSVDLSSGITQESAMYGKYVKSSVVSSRGVYSVMPIEIGVNQLTEDELNSIPD
                     QYTTWGEFNGVDKTTSIYIKPYLTNRMFTSGGTFSNEFMLPTLSSLFDDDTYFSIKPI
                     SETNKTLLTLDYPKRTFNGNKINVGHSNEVVYNGKVYKKIGGKVELDLDVNIPLFTDD
                     ELKARSFWNNEESHSPLTSSPFARMFRKIPSNKHVYSNGYLFQDEEKASVDTAKKAKE
                     LTMSLDELKQQLTYKVVGVSEVKEDKIKGEVEISPYTIDLGEDYPVGPLINLERTRLS
                     YKWRDNFTSSVTISPRIAQAHMGKGAEEDAGHLWVFTLRNPK*"
     gene            complement(34102..35244)
                     /locus_tag="pre3_saliva_scaffold_18_prodigal-single_31"
     CDS             complement(34102..35244)
                     /product="hypothetical protein"
                     /codon_start=1
                     /transl_table=11
                     /translation="MNANDNIKYAPGFPTYGVKGDTGGKGKDGSSLYYTKYLLSSFIS
                     DSAEANAERIEVTKRMNQGLPINNYENSSTKVTYNVGDIVIDGGGSFFRVTEANGRLD
                     LSTEPILSVQNWGANALSGVIPIDVSREVSESVLVRKNDRLILSPPINGVDIIANSVT
                     EEDLKASENVSPNAVQRVIGGVPMQYNGYNIVPMSSFISFDLDGLPTYLTIYYNKSLG
                     TWGIESNSSLVLDLPIFSSRAGSAETRRVDGYEPLEVSSIGMKRFIYNSFFAKSSNIP
                     AKKEVSPEYLMKYIHSGGELGAYVYLNTQKDGKPVESEFVGRIQLRRDDISQMGVSSA
                     TEYVQSIDSVRETIAKKIEGKKDDKSSLVAMYLTILDSVEVVIDYM*"
     gene            complement(35260..40377)
                     /locus_tag="pre3_saliva_scaffold_18_prodigal-single_32"
     CDS             complement(35260..40377)
                     /product="hypothetical protein"
                     /codon_start=1
                     /transl_table=11
                     /translation="MNFKSQQIILNESASRIVIQVPRIIQTLPNQASGDMRIDDYAYG
                     YSLRVKFDPSDLVKMEQLALHINGVPLVFDDDGRVVSSHILYPTLSDNFFLVTMRGKS
                     ANVSFRLLTELIVTIGKSNPFERVDKLQGTHTISSLSQQAQDGTIRYTPNYYLGKEED
                     LTTLFNDELIAKAYSFHVRAHESRSVVSQGDRIAPYYGYSFQSAMLLRTNPKLTGNIK
                     LAIDSQGKISLDTFPVNPLLGSRRYSSNPVSGMGVYGDDVRRLFSLMPKGVFYDEPSS
                     ETAKDRTADTGGLDMTYMYGGTTNVNPTHEEGFVFLAPLYLKEKLPDFFAVFSVPTKD
                     LGLIDNQSVNIASFLIENGRLVSSWSMKQGTLLGDYLRRHYSEAIRYPSPYLLQPSVE
                     DGENVFRGVSVRSGLFTSATELNYHAFTGAKKSEYPTETYNKFISGAYERNELVHPHI
                     INMEYYFDDNEVETLSLNTYFGLYLTEEEIVKYDMITLMPNGDARCYKGNDGEYKDND
                     LFLHAKEMKDKRIIYGLSSGRNLLRVRNEKDLKKAITSGALLKNNDVKATFRISSIPE
                     ENDGEFLTMSLEEPYTEGSHFRILFSREGEYNRRVVSDTIVETDKAPVVVDIAVVKKK
                     YKDGVSHVLRTEMTANGVRQRLLATLSAKSEKEHIDANAIYYKIHKDDVSFITNERLV
                     NDNHHDGHVFRYYSGLGGQRSEDYVGVLKVTHTPFKNKYIVPSDIPNMFIYKDRINLG
                     KRRKMRDNVILPFSPEDDLTSVTPIVYHVSITETGDVETFIKRIKLALCKVMEEQNDV
                     SFQVKDNGVTRLDIFTKHKATYAQIIYPKGNTIGFIHTFFGREKFAPKVELYRDSVNA
                     SIQDRLFFFREDKKVASILGNSDFQNMGDRYHQCVGFMPISDDMVEVYEAPERINELV
                     SLGGWVSVCNGTIAPSKDFVISNISQDIREDKALRSDGEYVDIELARLSFNETKVKAI
                     ISPFGVGRSVVYNGNNDCHKSKYVKFYGNDPVQLSRMAVHPFHDLATSSYETIRQATA
                     RSPFVYNFSSSEKLNPSVDLNDCRIYKIISGGINGISVDKFSTYPPSVFEYVKTDLER
                     SNIPNYYNIELTFSSDTQIVEVDLDTNPLDVEPAQVLSPAFRDGYIKSMEDKLPLLTS
                     FDFLFRNIGIHEENAGLVGSYGASQNTTKIPSVDTSLLVEVDGVRMSIYNYIERYGDT
                     SIFDRVFDRAIDYTHGVYQPNSETLQFFIDNSLATISVKGNLKSKIPLSELSRCSVAV
                     LGVSTPLAYPEVIIDRFLGRVYILTSLTGTSAVMGTSYVYGDKDWRRVATSSYSINPS
                     KRISIDSHFDGDSSEGTDIYGYSGSFRKSSYLIQEWNNGFLSIPTDRVKVSNGVFSVP
                     SSVIPSAMLKSRGSSFTEPTMSHFSVGNIGQLVSSMVVSGETQASLSVSEILNLIKSS
                     PMRISIRNKEHKETYLTSGDDFTIGIERLPVGSALSRSLGHYDVCTLPMFKYGSMVGG
                     GFVVRSVGSATAFRLNGDNVERVTDLNVLSTSPINNGSIKTTLSTKKMMSSDGFAIKG
                     KDGITILVDKWTIGDDLTFDISTSQSEGKQVDNLRIECNITKGAFNALRRNEIFSSEI
                     GWITSEEERNRYINSFITKYLSLKDDLSVSVFSRVRSVTDTPDVLFTEQVEGMEQMKN
                     VSTSIAEVNNNLIYYIDIKDIDDRKFFVSVGISSIIG*"
     gene            41443..41571
                     /locus_tag="pre3_saliva_scaffold_18_prodigal-single_33"
     CDS             41443..41571
                     /product="hypothetical protein"
                     /codon_start=1
                     /transl_table=11
                     /translation="MYNLDYYNNVGRGVPPKALPTADTELLTRLATIAHHKKFFLL*"
     gene            41568..47159
                     /locus_tag="pre3_saliva_scaffold_18_prodigal-single_34"
     CDS             41568..47159
                     /product="hypothetical protein"
                     /codon_start=1
                     /transl_table=11
                     /translation="MSKRRLEDNLSFTPIGEGGYNDRKVYAPTATKCSQRIIPEGETL
                     NPRTNITIRCSFSRDGFEIYSKEDKQKKGGLSAMQFERTIINKPWKEAISEFASLILD
                     KQKTFCHLFTDKNEDVFMISAKRSKNFRCADVMLLDFDDVGAIGIDDFVDNIKSTGNV
                     PFLVHESLSSSENRRKYHCYFLLTDSIKDEFVYMSTAKRLASFIKAMCNMQADRRVLN
                     ASQCAFPGRVGGEFRIIEEGAIIRVKPATQGQITTQNVHLMDEGKKRKGQIVFTTATL
                     AGQAYDAKGDMPQWALGRMRQMDMPDLVLKGFRKEDNDPNVKEEDKVVSIYDAHRIGE
                     IWSEQLCTLAMMAIFKDRITHNVTEDFCLMITGQAEKDFIFNLDRANRLGEEVEYQRL
                     SGHEPRHYHLARYIWNDGFVEGSQTAYTRSDGKRMVPLHTDSQLEILRRAALASYQSR
                     NEDTLNKERVKAKLNLYKEQEGFGDSKEAESRIDLAMKIYESLRNIYTINSLSDIVGV
                     DKRFIFTKDSGWMGLTIPMKYDASIGSVVGPKRRDGQGRRRWLIKRLIERRIIAQQLD
                     AFIPDFSHYIPEDVYFRGIVNDLNYIDTDFDGEDLIEIVMNVLMMGMNADITKEVFDN
                     FKKENTAFWYKNADYVINNNFVKYYGAVESKNVLIKGAKYIYTTAVEVPNNYERFSSL
                     LEMKTFGVVERLIKKSEMLVFRKEHLERLKEKSGVLGIDYEKAFTITDDVHSEDFVHI
                     AINYDSNDTSMASLKQTLSRIIVFGLAMRMYIEPDSSIYISTTGIGMDEIGKKNKFLM
                     NLLRRVSDEDRSRSKEYNLPRMKADDMADIALTIITEEGDTITRLYDRVFELNGIPKQ
                     EEVALYPEMVDVLTEQMAQLDYLRTAYCYESLSQIVNEYIEWVKSDEKRGGLSFSYVT
                     KSGARGYSKLTDQHYGKIYSNSLKTSGVIKHDDKHIIGIDTYTDFITMRIASSLESKK
                     GYGLWQNIRDNVARYGKMKEYAPYTEMELAKYVAENFAPSSRAYLKSVVPGYNEQTYM
                     NQIIKKVMAGLWYAFLLNRENDPTRKDYDFVTFYTELWHLLSVDPAGEHLADEIGKVK
                     RYWNEIPMENLLDHTLSPSVASKIVLANGVLSVSELKKLTMSKVIEALTIISRCMLQQ
                     GGYERSLHDDDEVRKMIENKILRAPKEIMDVIAQEQIMLDNIPSAIKDKVERSAHPMM
                     LLMDGIKEQEEQIMNEVSCFFDETGIKVVKKNKVSPYKLSESEREAKKREVFSGMTEG
                     ELDEFLDELPNSLGYAYGTLTDVLERIRKGRTEYNRHEYEDLNNALSSVGLYALDKFN
                     KQVRPAVVEVTKALRSALREGLFTGRVDWKDYSWAENPRCSVPLLSADIRQMNYKDET
                     YDVMDMFTLGRPSFAAPLLSLYNEHAGRALEDVTINHISPILETIIKSHMDDHYMYDV
                     IDDVEISKIVKSVIASGANAISSSMAGKFGYFLADRTLNRDIFNIEALNEEILRARNT
                     PHIFFGDVIFRAVTDIFAMARVGGAKMRSVVQKSVELWVAKTSPADIDVDVVAHGVVN
                     VLSEIFSKYFLEEDYRADVDEIKDVIFLPAPQEDTMSLCDVAKSCFLILYRDYCDMER
                     AKKSLRSAVRDIIFRDGHVAKKVYHTLKHVSGRVFKIVSQFNIALATIACARNGHGNI
                     RTHIKADTSIGFLSDIELTAFDKIPMLSPDINDEDVLLGVGARGLDGVYADYFRPRSV
                     IPNYEVFASFITSSAMMDEVVTRLSVLDEADEKRHAEFRSNVGVHIAISETMSVFGCG
                     QKDIADNLIRVANNITFFTNKFDRKEEALSGEPYKLVGNPRLASMILQRAMLYSDKMK
                     QSKLSFEVDNHEAFNREHAIS*"
     gene            47194..48114
                     /locus_tag="pre3_saliva_scaffold_18_prodigal-single_35"
     CDS             47194..48114
                     /product="Gp76 n=1 Tax=Sphingomonas phage PAU RepID
                     =H9NBV3_9CAUD"
                     /codon_start=1
                     /transl_table=11
                     /translation="MGEVLLVKRLREQLEQYQDTNILLHSPPGMGKTSVAKILVAGHE
                     DDLLLINGSKENGIDVIRTEVSNFCMTMSVYGGKKFILIEECDGLTEQAWNALRAVME
                     ECSEHVRFIATCNYIQKIPAPILSRFTCINFEPANNAEREELRSLYEGRVLWVLNQLG
                     VQASDDTIREIVNRKFPDMRSIYNDIELQVNAIKEGENRVIRVSTYESATYNHLFAIA
                     MSGDPDPIRNYKYTLVEEPQVEHVILAFSKHFPDYFIKYARSSEDLAKLPMLIMTIAD
                     SQRDIKSVPDKVIALSAMILRLQKILSGEK*"
                     /db_xref="UniRef100_H9NBV3"
                     /db_xref="A0A076YIX5_9CAUD"
                     /db_xref="tga:TGAM_2062"
                     /db_xref="H9NBV3_9CAUD"
     gene            48169..48384
                     /locus_tag="pre3_saliva_scaffold_18_prodigal-single_36"
     CDS             48169..48384
                     /product="hypothetical protein"
                     /codon_start=1
                     /transl_table=11
                     /translation="MKKFILPIVAIAGMTLVACNEQNGESTMGASSDTTEVVATDSLA
                     TEANVEALGEDTINNEVENENVENNGI*"
     gene            48374..48664
                     /locus_tag="pre3_saliva_scaffold_18_prodigal-single_37"
     CDS             48374..48664
                     /product="DNA-binding protein HU n=1 Tax=Deferribacter
                     desulfuricans (strain DSM 14783 / JCM 11476 / NBRC 101012
                     / SSM1) RepID=D3PCW5_DEFDS"
                     /codon_start=1
                     /transl_table=11
                     /translation="MASNTIARKEIAEKVAEKVGLSKTKADEVVSIFIEEIHEQLRLG
                     QVVNLPGFAKFTPALRPERKGKNPATGNEIVIPAKKVVKVKVSKTTEDILNK*"
                     /db_xref="UniRef100_D3PCW5"
                     /db_xref="ddf:DEFDS_0966"
                     /db_xref="D3PCW5_DEFDS"
     gene            complement(48729..49334)
                     /locus_tag="pre3_saliva_scaffold_18_prodigal-single_38"
     CDS             complement(48729..49334)
                     /product="Head completion protein n=2 Tax=Prochlorococcus
                     phage P-SSM2 RepID=Q58MZ2_BPPRM"
                     /codon_start=1
                     /transl_table=11
                     /translation="MSTSSYKRWHKPLSEGQTRYKQGNFTISPQYLHKYIGDPELIVY
                     RSSWEYKWCKYCCINPTILRWSSEPIAIKYVHPLKLRDLKLKAEKEKVNFNLQEAMAR
                     ATSNYYPDFWMEVKKSDGGIKKVFVEIKPHSQTIRPTPPPAGAKRAQLMKYRKIAETY
                     AVNQAKWNSAKKYAEDCSRALGIDCEFVVVTEKVIDKLKLQ*"
                     /db_xref="UniRef100_Q58MZ2"
                     /db_xref="A0A0E3FLI4_9CAUD"
                     /db_xref="Q58MZ2_BPPRM"
     gene            49373..49864
                     /locus_tag="pre3_saliva_scaffold_18_prodigal-single_39"
     CDS             49373..49864
                     /product="hypothetical protein"
                     /codon_start=1
                     /transl_table=11
                     /translation="MPLNLRTLNVDTPIATIVPVVNHNNKELEALHERVFKEDEDGIA
                     VKIGISTDKDIKANKGVFDSIEARTLSIEEDSALVSSLAEYVRTTLLAPIQNEMREKN
                     EVYTASITSINALSLKMEKAEQNADEALRIAKSNREEAEEIKKILQAVLSDINTIKEY
                     MKL*"
     gene            49868..51673
                     /locus_tag="pre3_saliva_scaffold_18_prodigal-single_40"
     CDS             49868..51673
                     /product="hypothetical protein"
                     /codon_start=1
                     /transl_table=11
                     /translation="MAIERKYKTPLIKNFRENGETMVVFPSAMEDIGLNLNERRNIVA
                     LTHYALLEIPSTQPTGNPDSDQLNGNRIDFNRIQGVKTALSDNEMTPNQLLSVSLRNY
                     VMNFETTLRNAPEYNANILDSVSERVFFKWLKELGAIRFKYDEDTDTWLEPTFDNYRR
                     VVHCIGEINAYSNNRNEFGMFNETYISCPSSYGSNPMRFISKFDTNYKAGYQYGASSR
                     TIEGQTNVEGSNINLEALGDFQSISKGDDSYMVVGSDDKTISADFFEQNQVSWWQMEK
                     KDYGADMEWSVSDVPVYITDDKISRERLVASGSFLDDTIQYPAHGGEKKKFKRSRLDG
                     ISLVKDLESLKRIHKDETMTYDKLAMTGSIDTELSATADRSFDFNTILIYYTIYNSDG
                     TEALATNLYGVVFIDGAKSVVGSNAPLPIGKLTLKIPTIKKRMSSVNSFGNSYSFKIN
                     VKTLDSVDDTSTTIIDQTTSSHLAMDEMRDVFFALNTAVETMMENNKALVAINERYRK
                     IEKDYESILESHEKLREDIKVLRTMKLSKIQQEMVDSIISRLGGDVPSMVEDVKLLTT
                     KMSKVETENERLSSVVDRDVPNLAKRLANVESKIK*"
     gene            51676..52047
                     /locus_tag="pre3_saliva_scaffold_18_prodigal-single_41"
     CDS             51676..52047
                     /product="hypothetical protein"
                     /codon_start=1
                     /transl_table=11
                     /translation="MLRDIYIRNPQDESYKGSDVIEFSDVYEEIITQIRVLLSTRKGE
                     VIGNYNFGVGVEDLVFSTNLNTSAVESEINSQIALYISPAFPDYPISCKVGFGHHPEG
                     WDYAIIDLYINGQRQVGIGVV*"
     gene            52070..55111
                     /locus_tag="pre3_saliva_scaffold_18_prodigal-single_42"
     CDS             52070..55111
                     /product="Gp264 n=1 Tax=Sphingomonas phage PAU RepID
                     =H9NCE1_9CAUD"
                     /codon_start=1
                     /transl_table=11
                     /translation="MADEKNKGSFAETQRRLIESTNVALSGMTLVTKSLTSDEDSVTM
                     NLGEDRLITMPSYAKVTRDLDSLKKALNALLSGEGVVTLSDGTRRKIKATAVSVPPEV
                     ISELPTPKTFIVDANYFFEDMMFPRIKVAYNLEGVVDGFADRVLVSRIILDAKSKEVM
                     DFYNNVLPTLSADDKKYIPMKHILSDKGIAFYEDKEDVALPLHISKVDGAFNVTNVAT
                     IEGKSYIQLNTLNYNEIDTNGHPIRSLTLKVGDKLRFEDSVLNVLEVNNASSMVRVGL
                     DIGGQYPFIESRLEIYSDPFKDKFVNIGVGFNEVNIIYIKAINEEYNITSKEWSAPTY
                     FLTNDLVNEDGGEPLSSYYGKVADFGARMISEVKEGKIYAYNGHKPNAPSLSSDYFGV
                     ARINRQLDYTLDNDDITTTSKNMELVRSRMASLKQTIATQKDELQYIDKNNTEERTKK
                     QEQIDSNVKALKQNQVEYNSLLQHLNDLAVKNGITLSTPKYRLRGFFPIPDERNGEKI
                     IAFDISYRYLKLDNNGVELKTYRYGDETSTTSGVYTDWITYRSKYLEKVYDEKTERFI
                     WKEESISDGGAENINQINIPIQRGEKVEVRVRAVSEAGYPENALVSDWSNAVICEFPN
                     NLSVGSRSEAILTDARQEAIALQIDSALQEAGVYNHLEDENALFRHKCSAISVDVSDT
                     NNLGVDLQQSFPKGLKDSPSTIALQDYITKANSQIYLLTKEVIGMTKRFADVNKELKE
                     LEEKIKNGINVTPTPTPTPTPPEKNTERPKILFDKSNGIYYINSSGRALNGGGTTNGT
                     GTSGKHLKMKEGDKYNTNGDAIIFNMSWKDASEEYLNSNLSLVVYEVNGDSNNGTFTK
                     YSVISGLTTTIKSKGNDVVEVSARVPNNTTIAGAGTKTYVFVPTITLTSPEGVKYSVD
                     TNEFATKEGYKGWFTITYEAKGNTEKPVTPATKSVVLEKAYKADKSVLGRSYTKDTNP
                     SLYKAQEGDYITPQELGEDPYLLVSGSPMANITLKVKVKKN*"
                     /db_xref="UniRef100_H9NCE1"
                     /db_xref="H9NCE1_9CAUD"
     gene            55121..58018
                     /locus_tag="pre3_saliva_scaffold_18_prodigal-single_43"
     CDS             55121..58018
                     /product="hypothetical protein"
                     /codon_start=1
                     /transl_table=11
                     /translation="MAKKKNIKEEEEVLLGAPTTPLFKIQFSTNKVVWKFASDEQAKI
                     VANSDDSEYVTYEIEPALSTFIPYAKRGSHVIYLRIAMSEDNGITYTYSEPQEFNVIY
                     GMSYVKSESSVDNFTREELTSILANAKAKSIYHKSYADMHGIKSPLYFLLKDTNDLGY
                     SEGSTMVDRLPIDRMNYRKAINDNFDFNSLVPHTGLARRYDIQFLLACNSVVGSIYDS
                     DQVEWGGGKYPHVVTELFKSKSGSNLYFFNTSNAFSTYKPTSSGAFDNDKLNTALDSR
                     FLTFTDRKPLETAEEMKTAKYRSSMLFDLGRIKSLGYFLGAHNAKDSYALPNAFLAGS
                     EKLKPFYDFNMANVNPLVYTPDTKDNAIAIKSYSFSSRGYKDGVNRGAFYDKTSTPYK
                     EQLSSMVLSDFAWRAFTDVHLMNNGYSLNTLMYRNAQVETRVFHKNGASVGVPTPMPE
                     SENSYVVKQGHAGVFVKYQLTESESSVMEERGQNYGKYSPIYKAARDWNYERDPLTND
                     KFKVSDELDTTGSISHFEAVYRNAISPLERMILAKKYSMRHVEKDHVYPSIQRQNIYR
                     PDTNAELLNITERISIVPTEVPLMYLNDHKCGYSILRKVGEGRLISTPMRANLLPTSF
                     NSMVKSFHVEPIDGSLDRFDVMIDDSYNVMNFLSMGASDKMTIQHNFRLRAINGDVTS
                     SAGEGDYISSVAMPSVSFNLHLNEVHNFNEEYAEGRNLLDEPTTKFRFRDTEGANFDI
                     DDAFRPVPAHVEMFTRIIDDWEMKNPDTLPAIPQPEPGDDFLTSDDSWYDRREHAGDV
                     PRRPRRARSLSSNEEVTYGVKVSEFSNNARFERLHRKYEDAIFGLCAETFGTTSDGKA
                     YDLTDNYDTTFYGLNNMYKTQEGKFSGYGEVSDGLIKSQLLPYASYGSGLAMQDYKVV
                     FPKGSRFLGEIKREERSLTTLCIGDDGNGGNDFPEDTYLSAKRTRRTGERN*"
     gene            complement(58072..61155)
                     /locus_tag="pre3_saliva_scaffold_18_prodigal-single_44"
     CDS             complement(58072..61155)
                     /product="hypothetical protein"
                     /codon_start=1
                     /transl_table=11
                     /translation="MPVIGSTTPPSAPGNSLEQLIYSMNSTLGAFSREVGELSVSTDR
                     LSDKVDNLGDQIELLSDNLTKMSISGDTSGLGVNTSISRQINGAVLDPASVSILATLR
                     AMETIDAKKLSTWKIIPVNMLAGVIEKMAGALAKVGTFDTEKMRNGALAVNTLTQSLK
                     DMNASIPLMAIGIGSMVMLTRYASAEEIAIGAGIATGMLLAQSGILIALSHLAGNKGE
                     DALTDGAKAMLYVSGSTALMSLAVLASAKMFETIGGFDMDKVKSGGILAGEIVGFTSL
                     VFLGLGKLMKSHEVVSALIGVAGVAASIYAFGAVTKYWGETALWMHENKEAVTSGSLV
                     MGTIVGSISALIGGIGALSTLSGGIGALVIAGGELLLAGVFGVIHYASTSMLSYGKSM
                     MQLDEIDKGLKSVGGISGMSSRMTGWLAGFYKDFAGIAGEVASLGNMVAISRFADGLI
                     GSNGILKVASNFLDVIDKMFNMKILVGFEKGSFYNKPKYKSLSMAWNEMPNAGGVLGR
                     AISGFAFALYNGLKDVNSKEFLDKTADISNALMGEFKFGFGHAGALSMASKFLDVINQ
                     LGNMKIIASIDEYGNTKYKPLSLNMGKMGELGAQLGNGIGSFVKEMAKHLSADLKQEA
                     DNMKYIAQAMVGDSWSLSSLIAGKDAGLLPVITGIVDIIQRIASGKFITYDKEGNPKQ
                     VIEAKVKDFAGTGIELAKGIGGFIRGLANNLKDDIDGVDFGKLIKRMGKVGEVLGDED
                     DGIISIVERIGRVGAKASWNAFVRFRDMAMSVFSTISSTAHLFSEARKNLYDDIEDVV
                     DDMDDTMGYFTKIVKKVEKFGDLDTFKSTLYAKHTMGGLKELLNDTFKTFGEKHTSEQ
                     LNGLIMNSKETLKAIAGETDGWWAGKTDGLIDVMIRAVVKTEKLSAREEVTFKNGTQF
                     KIAQAIEHLDQALMKNAGEREKTLDKLTKKLNDAAKAMANLSESADKLGGLDKIGNLS
                     GVAMSDGKNHASSQNGRNVTNVNIPSTMVVRLDNASIGAINEAIRNNIILILSEK*"
     gene            61253..62125
                     /locus_tag="pre3_saliva_scaffold_18_prodigal-single_45"
     CDS             61253..62125
                     /product="hypothetical protein"
                     /codon_start=1
                     /transl_table=11
                     /translation="MENIASIIERIKNINSANGINSRGFKNGGDSVSVHKIISTLNEP
                     FDAVAMSEKLSKRDYDNPSGKYFAQSAEDIRAMWERSGEHSKIIGRRVDMTIQYFFSR
                     MSFPAPSIDVQREIFESAVRAVNVGDFAQEYGTEYLGHVNSFFEFIRILDGHDWELLG
                     TEVPMHDPNSGILGRADCILRQGERLVLIDWKTNKDISTTNSFQNMLGPMIGYESTKL
                     NEFTMQIYLYVWMMRNVYGITERIDPIIVKLNESNDLLNPQPPTILKPMIPYSDEMMV
                     DVINHALFTLGSSR*"
     gene            62341..63678
                     /locus_tag="pre3_saliva_scaffold_18_prodigal-single_46"
     CDS             62341..63678
                     /product="hypothetical protein"
                     /codon_start=1
                     /transl_table=11
                     /translation="MNFEEDKGIVRIDEKEAKSVLGTEVVDSYIHLMKDMGRLSTSWI
                     SKVTTKHSFIKFLDTLSGLAVFGKNKIVKKAMAEGKGRLSLDVNLYKRYVEDTYSANP
                     NKAIKKHAGSIIGLLFLYKKYASENLKQTKDALFGEKGIFLEEPDLHSVLTTKDEFLK
                     PRGNKGNATLASASNLVSKLAKNYGVDYSPKRIAMMITSRSNSDDVFSYGRRGFDSFS
                     FEDLHGFEESPETGKLRKSVELIIDNFKKQTSKRVAHLISKVDDSESKYLYKWMAELD
                     SRVSERDKGRMFEDFIEERLVRLDKVEDIVLDLFTQSEEYLEIVNFIDTAGLAIMLTL
                     LKYRGENEKSIGRKNIIFNGIDAFRKKYNGNTSSSQNITLNFDDQEGNDDDDNNVEQE
                     QPATQSQPSAEQSRQTSSRHSVKIDKSNLKDFVTRLANGLRGMNGDDKDKNDY*"
     gene            63681..64712
                     /locus_tag="pre3_saliva_scaffold_18_prodigal-single_47"
     CDS             63681..64712
                     /product="hypothetical protein"
                     /codon_start=1
                     /transl_table=11
                     /translation="MSRNKEILDRIEAYSPAVYDMTHALYMATNGKAMADEKLTYGKI
                     QKILSLSRTINGSNFDEVVLIVLKSALELRGKDKMFTSFYKLLQMASTIDFDDEEARK
                     KYKEKVSEFMWVIVQMAKRSIIMSIILMKDNLVTSRVSDDLQDKVIARIRGMVMTDEA
                     TPFEEEFSRALNHPMSLGGSISSLELDSEDTDVYESVFRLGNLPKNIIDDIENAVGDD
                     ENLKEDIINTICTTLAYIKGVVYPFFYHFYANVVILSDDGRMIKSLIGSEGKKEEDGL
                     PTLEKFDKAVSLKVDGKTYYIPTNVTKEGITFSVSTDKNGNDVVLAFTLDESGDKQEM
                     YIPMPKEEK*"
     gene            64715..65791
                     /locus_tag="pre3_saliva_scaffold_18_prodigal-single_48"
     CDS             64715..65791
                     /product="hypothetical protein"
                     /codon_start=1
                     /transl_table=11
                     /translation="MNAREQKELRDQIVRYNTLRDIYNSVGHYIDPTSYGMEIEDDGF
                     PPYHEVVEFARKAKEFESTLRKFNDAGGLKSLLRVIKSQKDFDEIDGYIGRFNEDLEY
                     ITYQSFRMSALKALNHKSDYVVELLNKKMVGPHEFTPQSVYSLFDNFLLAQASWRVWE
                     KQVGRILSGSITSAELSSVYKAWKMSKVMSKAVKVKFNEDVQYRDYNPESVLMSELID
                     LSDENEELVRYRNEEMSSLFDKEGIVVYGNRRGIGLIYYDEDKDKVISMTEFREGDVI
                     EVAKVQVFSREDLFSPTLREIAVELIPGRVYGYPMGNIMQYQHSQLGNAWVDFNPTRK
                     VAYVRALSDIQKGEEIKLTDEIFS*"
     gene            65834..66328
                     /locus_tag="pre3_saliva_scaffold_18_prodigal-single_49"
     CDS             65834..66328
                     /product="hypothetical protein"
                     /codon_start=1
                     /transl_table=11
                     /translation="MKKFEQAVNEAKKSCMTKELQRIDNERKILLEAICFNEGVGAKA
                     NLKTAPEKKRAHIASLVREMWSSERGLNAVGRKYLFENEYTLSEKSSNESIRNYIISE
                     VKGNISEWMSAFYKDELREKSETLAKEISALTKKEIKNDAVAQVIRGVFDEIVRARLS
                     PKKG*"
     gene            66335..67702
                     /locus_tag="pre3_saliva_scaffold_18_prodigal-single_50"
     CDS             66335..67702
                     /product="hypothetical protein"
                     /codon_start=1
                     /transl_table=11
                     /translation="MKKTDAIAKYYKNPKSRFIESGIICRGLGGGDKGITFFDDNVVA
                     KNDAESKKLIPVGDIFSGYTSLSSSTINLGAGEFAVVPAMTYGEREAKYYFTLDKKYA
                     NVNTKELYKGAFAHSIDIELDIVLKDIVGKPVSARLVFRGVDAGGSIASLNKFFSCLS
                     VPISVGVEYLKVTDCCGFKKRMDATFGISLEERIRSCVNEMHNVKPMGNTGETAYLVF
                     SSSEEGYQFKVMGVRIYEHYISEDYPSSPFDAPYGVEETFKKSVLKEDVSRRISFMKY
                     PNGAYKGVIIRPSYPMFNDTAVEEHMKSVMMATLPQWRSLSSNCIDISNMENFTSDVD
                     FVKYTADGRAYIEVCTNQGLTCALNGVYTEDQDGNLIELYINPDEKGEEENDIDASYK
                     NFASVREYMAFVGANNLWQPIGDFYSCLGAVDNLMSMRNGFHSAVVLFNPNFFPVEVS
                     YVTYI*"
     gene            67711..68463
                     /locus_tag="pre3_saliva_scaffold_18_prodigal-single_51"
     CDS             67711..68463
                     /product="hypothetical protein"
                     /codon_start=1
                     /transl_table=11
                     /translation="MAGLNGKYVGYVVDNKDPQKAGHCRVRVEHLMTNMEDDVLPWAK
                     PASSPSFAGNGQGAISVPKVGVRVFVTFTGGSIFNPEYSAYSDVDTDLIEEIGDDYVD
                     SQVLMYDKTNEVYVLFQPNRGLHLQYKGSEIQLSPDGMISIIHANNQSAIQLIGDKIN
                     IVSNGAINIGGDSNDNATLHADNVSIGGKHLTTIKGQTPNEYAVNGQALMRLLSSMAK
                     LIDAKMPSSPGSCEVLVETSKMAVLNKGIKYE*"
     gene            68492..71758
                     /locus_tag="pre3_saliva_scaffold_18_prodigal-single_52"
     CDS             68492..71758
                     /product="hypothetical protein"
                     /codon_start=1
                     /transl_table=11
                     /translation="MTNKENKLSQGTRVWLRDGNGEKVYGHIRAVNESTQKCSVGADD
                     GRIFRGIHNTRVFLDDRGRVFDINGVHDMNEGVFSDAVDKVKNFAKKFIKKVVKMVSG
                     KKFAVDPDDESKIVPAVTLENIIVDLNDGDIPGGVKGCGIHEVVSGKTFGDTKVFEER
                     ESTEAQAKAYVKYYAMKLKGMKDEMNPEELNIVAEQVFIDTLYDVGAINESEQERRIK
                     DVYESRRIKKALRERRINEAKESPTSQTENLDFPNIYGVQGLHSYLIPYFEGYLRRGN
                     SNIENDPLWDYDKVFLDGIRKKKEANGEVLTQEEIDDIKKNNLLTSQNIAGGKNPGLQ
                     TIPMIWGLPGTGKTGITKGIRLIIQDWIQKNKELFPPVKVNGVEKERTYGIIEMDLSQ
                     RTAESLSVLTIAEKPSTYIDDEGFEQKYDGLITQEAQSVPISTFPMFNFTEGTKEQML
                     RKNDLANRGNDRTGCGGILFFDELSRARRDVLNVCMKFFQTRELDGRYRLGTQWAMVG
                     AGNRIIDGVQTDWDTAMYDRFIHFNYVPDTDECVKFVRDQYEEAGEDVPPEMELVLQS
                     ASTGNSRFLFGVIGDENVAMENAKKRHEHKQIAEDPLEKGTVRPASLRNFSDYGVWRN
                     VLIKSDIYQDLYGKPALTNRSTEELKDGLLTDEEFEEYIEKVKELTNATRGFDAAEFI
                     AQGLRQYRQFSESKFKAGLNNTSLIKFFQKSIYTIDRRLKGKTEDEYTDDEREAVTLY
                     KNGEFVEVSGENIPKLYDMFFDVENEKSKYHKNTHYLLSNERSVISFTPLSEYLVKPI
                     IDGLEREVSVGGGRTEKKTLPFSGMHKIVVGDEGDSKAKEYSFSAETLGISSDNIQAA
                     AYTALVAILKENGIKFKLDVSKVDGVDPFGKLKDQISDSVGKEYSITDRLKNVASVEN
                     GKKLNDIDDVISPIQWFNLVCLASSMSNKQQASVFISDVLSGIVSVCLILGLAPSAAI
                     LDSEQLEKGQKSITKFADTKWALTPLICVPTTYDDNYNNLWKEKKRRKITEVPIPDMD
                     ERMDTGIRKGYLAGAIILNGVFGQNIKERDDFMQHVTDGAIVEEVISNILDANIAVKE
                     *"
     gene            71832..73106
                     /locus_tag="pre3_saliva_scaffold_18_prodigal-single_53"
     CDS             71832..73106
                     /product="hypothetical protein"
                     /codon_start=1
                     /transl_table=11
                     /translation="MSKKNISNPLNKKVLSQSEFKRLLNQEYIPPRRVSPPKTLSDVD
                     KLVNYNEFVSFFFLTFGGVHVTKHPIHNVPDYSNVLTESEKSLANDGITDTIKQSSIY
                     KTLLKKREDGLRANYEVLLGNPTTETAEQQPKKPMFPAMSMSDPNRDAYIGSVRGGVY
                     SKPVSRGNWKWRAKAGLSFSRLHVAFEEYFSSLPREIQNQIVITSTTGDKHASRSYHY
                     VSMAVDISCRVGGADDLVNAIFTDPLLARFGLWTLDPNHGTAPHIHLEYRGTRNEFAS
                     YTSSNHSFPSSGSLSPSVMAKFRGAQHGMRSRSTLRDDILKDASFSRSGIDGSSSYGS
                     GGSLYGDSDPLDDGSFGRTTYSSSNPWSGAKLVAKPLTKKKGGEEALLSFFGKEVGSD
                     APPSLYVLSEHEIVLDAMSVDGDGASYDNKNE*"
     gene            73187..74347
                     /locus_tag="pre3_saliva_scaffold_18_prodigal-single_54"
     CDS             73187..74347
                     /product="DNA polymerase III subunit beta {ECO:0000256
                     |PIRNR:PIRNR000804, ECO:0000256|SAAS:SAAS00018186};
                     EC=2.7.7.7 {ECO:0000256|PIRNR:PIRNR000804,
                     ECO:0000256|SAAS:SAAS00018259};;  TaxID=1515615
                     species="Bacteria; Bacteroidetes; Bacteroidia;
                     Bacteroidales; Porphyromonadaceae; Porphyromonas.;"
                     source="Porphyromonas sp. COT-290 OH860.;""
                     /codon_start=1
                     /transl_table=11
                     /translation="MNISVNRAELLKAVVNVSKAINSASVSAVPVLGKILFSVEGDTL
                     SVKASNQNSVISVKVKLDSTDGDCAFLFEAGAIKKILSDAPSEQVTIYSTSDTSQLSL
                     DYGVGTFMLGTDDASIYPDVLLEASGSSYKEIHVESPSEFLIGMARALACSGQDKNRP
                     QLISVLLDIHTDTMSIVGTSGIVLSQYDVKLSQPSEEQSEVVLPANIASIFLSCIISE
                     DSDIHLFYNDKIIRLETDNETFTAIVLDFKYPKYARVVEQLSKTNSFKVDLLPFVSSI
                     KRVASPNSKVDRLIDLSVSQSGVVASCNDIFSSYSARESINATEITGDAPLECVSFNF
                     DLLASLLKNLTSPQVTFNINGSSASTSVVEEQEEGSTLKRVNIIMPMAKKKS*"
                     /db_xref="A0A0A2F827_9PORP"
                     /db_xref="UniRef100_C3R4U9"
                     /db_xref="bdo:EL88_07535"
                     /db_xref="C3R4U9_9BACE"
                     /db_xref="2.7.7.7"
     gene            74472..75770
                     /locus_tag="pre3_saliva_scaffold_18_prodigal-single_55"
     CDS             74472..75770
                     /product="GA11357 n=1 Tax=Drosophila pseudoobscura
                     pseudoobscura RepID=Q29CC1_DROPS"
                     /codon_start=1
                     /transl_table=11
                     /translation="MAQQFTSPVTQPDISAYTGSRDYFAKEEDPRLLKIKVKDIKNAP
                     NGVYPIALRFLANPFVVEDMNNTDPVFLRNIIATREYELPIISKINRFKNDPTETIKF
                     PPEVAKVKDEISELWWARWKEDQIKTGLKKDDTRRTRLKKEKLVDSPSERYYALVQVV
                     EDIQHPERQGKVFVFQFGRAILSILYKSQGIELPSKYKKANDTQSQTAQNAPQSKFSA
                     KAKIRPYPFDLVNAPIFVVEAKIKDGTENMPNYDSSAFIDEGYEGDRMPVSFVHPTRG
                     QVTMTDTSDIDQLTMYAEWLESINAPDPSEFAYKGHTHEERQAIEEYLKYHTDKDYQF
                     KVNAEAELDKATRMKEVAYSSRFGNQPTPTFNEGVAPQQPAYHQPAYAQPQVQAQPAP
                     QPSFQQPAPQPTPQPAPQPTFHQPATQPQAQAISDDDIPF*"
                     /db_xref="UniRef100_Q29CC1"
                     /db_xref="Q29CC1_DROPS"
                     /db_xref="cfu:CFU_4417"
     gene            75865..78084
                     /locus_tag="pre3_saliva_scaffold_18_prodigal-single_56"
     CDS             75865..78084
                     /product="YALI0C11165p n=1 Tax=Yarrowia lipolytica (strain
                     CLIB 122 / E 150) RepID=Q6CCA1_YARLI"
                     /codon_start=1
                     /transl_table=11
                     /translation="MSIYSELSDLRRASKKSLNELTPAQAKEVLDNSGIDPTTAKYVI
                     LKDSNEVINMEHIRHGLRRVDEVIFRVLPDLHYIRKNLRTDFTFSIRTMATSPGRLFI
                     NPAFYLELEGIDYTRAPLFVVIHEIYHNLYRHFERAKQDPIKYNMANPSIRQRCNMAM
                     DYEINPLVEGICSKIQGMEGMTRKCHGLFDERFIGLFWEDIYDILLEEETALKDLFDE
                     TMMDSNQGGGDPGDSGESNGEGGDGNNSQSNSNSNQTPDNSQGSEQNPNDNQSSSGGD
                     GNPNGQGSDSFDGEGDQNSQSGGDSTDGSDQQGDGSQGGGQYDSGDDGDEAQGNSGGS
                     NGGSQGSDNGEFDGMSGDEIADKLKNSSNAIDGSNNNTLSGNGHVMSTEEAKRIDKAE
                     GRNTTAIDSKASKADEAMKNALKNKSLMRKLIDDVLPKDLDNKQKPSQRGTMSSDNIA
                     SIALAKKEVKVTWEDIIDELFSSIKPGRRLKRGINQHQISTYRAVARMMNSRNMIVPM
                     RSSRDIEMVGAVWILVDTSGSMWQYLSSSVTMIASLAHDLIDGLSGLVIVPVDTNISE
                     IQVWDTDALREIGDIYSSTEKKGQPFNFTGGGGTYFDRAISFIDKAVYDTSMDSDDIS
                     EEYFGGRNFDDVVKMYTEDNLCDGGENIDDAFSLLRDMPPCATLLLTDSDVLAGAISD
                     SAIDDIEYIDEDYFFTFVLGENKCKPVGFGQTIAVPALDGNIIMVGREGKEITPESV*"
                     /db_xref="UniRef100_Q6CCA1"
                     /db_xref="Q6CCA1_YARLI"
                     /db_xref="bcz:BCZK0371"
     gene            78099..80423
                     /locus_tag="pre3_saliva_scaffold_18_prodigal-single_57"
     CDS             78099..80423
                     /product="hypothetical protein"
                     /codon_start=1
                     /transl_table=11
                     /translation="MIDRSKTFNKTLASRAEGAVTPSALGRYPISGDGSSLLDSVGRH
                     VPVVKINDYYFASRQIEYIRIETTEFLPSVYAVFSLDRNNPIAMNQPKDGDVISVFMR
                     PMSDVMRSLRCDFRITKVFITNINQSSMSQDEQAYYQMIIKGDINVPNLYTEGHQYAF
                     SGTSHETIRDFCQRYRLGYVSGVQSDTTDQQAWYLYGQKPIDFIQDIIAHSWRDEESF
                     FDGWIDPFLNLTFSNVNTMLGRTKADDGSIDWGAFVSITGREFADRSYAKNAVEKDGA
                     FDFEAIPLVLSNIPQMDKTPYFVKRYRVENKASAISSKYGHVIELDVNMNNQALAGSG
                     VPQNRQVVRIEPCYNKDKIKDHIILRGRARDGYNNGVTGETFADNDTETIVRYVWGGD
                     SHVFSDGDGKSGNTNGATGNTHKNYIRAYYHNLINNVELEKLTLVCTLNGLNTFIYRG
                     QKVPTLLLEQSNIDMLFNSSVSNPREEGETPQAVFEKTMDRANNFMMFYSGWFVTTGI
                     RYIYERPPITATSTDEIVSYRTEVFLSRREWLPPEAISPITIDDSGNVHLNPNARAYG
                     SSSSLGKTSDEGYIGRGYDSSYSGGTSAPVNPMSGGFTPHGDIGKPIQFEGSKKEVYN
                     ELVTLVDKYIASKSKGAKRMSGSVFVSMCAKYKLDISLALAQCQIEGNFATMGRPRTT
                     NSAFSVGLFDTGETKFVYTHPDESVEPYCRLMQKNYLQYGKKSAEELLRGGFVNASGQ
                     RYASARNYESNVSQTRNNIISQSKIMSLYNKLVS*"
     gene            80547..82544
                     /locus_tag="pre3_saliva_scaffold_18_prodigal-single_58"
     CDS             80547..82544
                     /product="hypothetical protein"
                     /codon_start=1
                     /transl_table=11
                     /translation="MQYVPDKWKGIVDAMVTITDKEEYVVNKNYLIKKGFSLLLNKYI
                     SEAFDAVLLDNDMYYVGEEVAIDLMNKRNLIPEYELLRSAIGIYKGGKETLRRKTRSK
                     NPTTAVRHYFGGLVSSLNGLNEERFKLAYWLMTTRLLMDFLGIKPMENVSIPEILLEY
                     QGKNAGNHIGVDEVEQMLNFVKNSRTKIIELADKIDFCVKQNISDIVAKEALCTYTSK
                     VIKDISVYDVELGFLENVSKAEEGIYGLNRDITPMIARAIHRDYSIRLHSQKEILREI
                     YYNIIPDICSVFHEGRLSITIPAYLGANNSPLDEVENDPDGVSIFLKHKIINDYLFFA
                     RTYTGLGRDQLLSTRFADVHYSKFKSKSTIDDASEWVRNSITETQEWSVAISEAVEDV
                     LSEGITKEQFEMVCKLMVACVSHFTASWIYRHAYNSIIFKSMQMMGTADTTNVFNEEK
                     RKYIENTYNDARFVTFILRTLSDDDHDYTKSQELRAPLEEMMFTCKTIACEKLYEVFK
                     KDTDLYFTLIKPLPSVRDSNFKTPNKEVMSAVVERIKDYFPHPTMEYDVLTEDECTST
                     AKVIIDLIFESKYCKFGMLKSLDPNFDDAPRDSILHSYRLMQPMGANITDDDIPHHIN
                     SKEDIDKLKAFILSTPQRFRIFIDLITMTLEGEGIDTPFAF*"
     gene            82607..83326
                     /locus_tag="pre3_saliva_scaffold_18_prodigal-single_59"
     CDS             82607..83326
                     /product="hypothetical protein"
                     /codon_start=1
                     /transl_table=11
                     /translation="MKKKHLIIGAVATLAVGFLMYLARENGKSSVKRELVYYVDSLSS
                     YQNKLGEEYKQRLLVEHDKEALKTKFASLEEEYKKLKDNPLVITKVVTTTKIDTLKIP
                     LIKENDTTLVYNYDKTYSENDKVVVKGKVDLANMETTISTIEMTSGLFYDIVEDKNGM
                     LSVIVRSTNPLVSIDKVEGALFDISQSKYFKKKVTEKKKSFSFIKRFSVSAYVGYGAS
                     LYNQQVILTPQVGVGLTYRIF*"
     gene            83331..85031
                     /locus_tag="pre3_saliva_scaffold_18_prodigal-single_60"
     CDS             83331..85031
                     /product="hypothetical protein"
                     /codon_start=1
                     /transl_table=11
                     /translation="MVGTNIISRLNNNILISYNNVSTKGVQSGASHKYTIVDSGRGYR
                     SILMDVDKDGVYNTHGLVFAPKMTKPTHKFLEGKTIVTSDIITSEVTLYFKAGYTPEV
                     DYVLRILGETTTGDVSCLAVILINYDLLLRYQKIIPNPLTYGSQVFDRIVTFQVPSLS
                     SMQYAQGFELNGYLLFKQQSALIADISPIVDVYNDSYDFGVSYDVEEVPQFRITIPSA
                     SQADRFNVFLYLDKKSGHINYYPYWGSDIYTPIDTSVMNAIESRGIDLYFGEKSLANE
                     GWADFNSQYGGADERRWVTMHEMKVTKYYPSPTTPPEETSFSFTENYSKRDKDGKSSY
                     RYSFRPTIFDDEIIRIPENDISSVMVVYTCRLVNRQDLTQVVRTASLSISGSELDRYR
                     HTANRPLNLHVDKVTLKYENENPSGLHSPVLDDTSKKESVIYEKVFYNSQDIQVNVHG
                     EGIYTTQEGSLFKLHKSPSLYVFRLYDNKRKDRLDLSSVNGLIYLRVYDDNNQPIDIE
                     PTYSANMNPVLGELEFYINEQLVDMLKLSTKRSAEDKTYSIISKTRTMTTTIVEGIYD
                     *"
     gene            85033..86328
                     /locus_tag="pre3_saliva_scaffold_18_prodigal-single_61"
     CDS             85033..86328
                     /product="hypothetical protein"
                     /codon_start=1
                     /transl_table=11
                     /translation="MENNNITEDSLMEHVEAFERQTGVNTAPQADDMTSALEAHGAGG
                     VIERLHQIEMGDDVKRQNEEEFERAVADGRIMNGIEMDERGYIRYKDTMEEGRTIDKI
                     TIGNDDTAENPAAQRGRKVKKKKVEEPYVQEVEPRALSVTIDGVPPTYNNGFTNLDIE
                     ELPSRGKHYPDGFSIGVRPCTTEELRHWALLPIDSLIERENAINYILENCTHIFSSTD
                     GTQYSFRDLLEADRIYILLAIREETFGESEEPLVMNIEGESHPIVKENLTQFDFLSHP
                     QVAGKKSIKMNQGVINVTIPKKHSSTGEPYDIKLHFPTIGTSMWLQYYFVSNLVDEDG
                     QIDVPADELDFYQCAMVLMHFDKEFSVEDYNKIKQEFLSLKPAEVAIIKAIRDIITEV
                     SKPTISYINSGGVEREAPLSFRDGIKSLFGISNPLGDLE*"
     gene            86321..86491
                     /locus_tag="pre3_saliva_scaffold_18_prodigal-single_62"
     CDS             86321..86491
                     /product="hypothetical protein"
                     /codon_start=1
                     /transl_table=11
                     /translation="LSKMRYLLIKELRMSVSDIGRLPYIECVELISFLNEDRKKEEEK
                     RKEAEALAQQES*"
     gene            complement(86549..87247)
                     /locus_tag="pre3_saliva_scaffold_18_prodigal-single_63"
     CDS             complement(86549..87247)
                     /product="hypothetical protein"
                     /codon_start=1
                     /transl_table=11
                     /translation="MGNSIRIKTIEYIASKILSFGDSPKQSSDVINLCGQTQLMELVY
                     LVCIGSCCVARDAKKSPSKRISLLSIFDDFTTYPLGHVSHYSYKELSKENDTSILFLN
                     GDALVKYDRMRKNSKSFIRDNKELCELIDDAIKFLFSGDFLPRRGNLFNASRLGVLNR
                     IDNQVLIDIRSTFPAWVIALDNIGSEIYQKRGADEVEAFLKESDGIGNISKALSNPNV
                     LEREISKLISYKYR*"
     gene            87467..88270
                     /locus_tag="pre3_saliva_scaffold_18_prodigal-single_64"
     CDS             87467..88270
                     /product="hypothetical protein n=1 Tax=Kangiella
                     aquimarina RepID=UPI00036A8E9A"
                     /codon_start=1
                     /transl_table=11
                     /translation="VKYFADNFHEMGIKRLIATCYKDQQKDLFSEEDIEPATCLIYDG
                     QDEDFRNFIKALDGDGDFRSGECIRLLEECDIVITNPPFSLLREFIPLVISKGKEYIV
                     IANHNILTSKVIFPLLLSGEVSFGYGFKGGFAFFHNEHYENYASASQKMDGMIRVPGV
                     CWLTNIERKIKPIVHMAKSYSDEDNPKYDNYDAVDVKDINSIPYDYDGVMGVPITFMG
                     RYNETQFEIIGLNCVKDGEVYSNTKAVLKGETLYHRVMIRKRNHFQVQD*"
                     /db_xref="UniRef100_UPI00036A8E9A"
                     /db_xref="fpo:FPG3_07200"
                     /db_xref="88866523"
                     /db_xref="UPI00036A8E9A"
     gene            88370..90058
                     /locus_tag="pre3_saliva_scaffold_18_prodigal-single_65"
     CDS             88370..90058
                     /product="exonuclease SbcC (EC:3.1.11.-)"
                     /codon_start=1
                     /transl_table=11
                     /translation="MFLKKIAFRNIGSYGNALNEIEFSSEGEVIQLKGRSGSGKSTFL
                     NMLSLLIYGKVQGVNKSSIANRKNKNGYIAGDCYSGGTHYFIERTFSPNSLKVYQDGV
                     DIESIGIRDAQKFIESNILTIPFNVFNSVVSLNLNTFKSFISMTPTEKKQIVDKILGL
                     EAINIIGEAIKADLRNVSQSLNKVLSLADHLANSIATTQASIDTYKNTSKKRDEAEME
                     RLSNELALIASQYKELDEQIKELDSKGDKVVAMMNECTATLNAERAKNNSVISKLSLY
                     RQDKCPTCGSDFRSGDFPQILASLNEEKKTNEANMAVYLENETKIKESYSRYQQKRAE
                     LTSKRDEIATSGKILKQQYLTLKNEGSSSIDEEALKVLESRLDADKESNVDVSVQATN
                     IRKEMRLLGVLSEMYGEKEGSVKSLFFSSYIPYINNNINEILAKVDFPYHVSFDNSFD
                     AIITDMGEEVPISTISAGEHKRVDVAILCVFLKLIKRSYPQLNTLYLDETLSSLDVQT
                     SDAILAYLNELAKELNMTIVVVSHSQINSDSVARNIVITKTAGFSSITIEELSM*"
                     /db_xref="bhr:BH0830"
                     /db_xref="UniRef100_E3SMW4"
                     /db_xref="E3SMW4_9CAUD"
                     /db_xref="3.1.11.-"
     gene            90074..90895
                     /locus_tag="pre3_saliva_scaffold_18_prodigal-single_66"
     CDS             90074..90895
                     /product="Protein containing DeoxyUTP pyrophosphatase
                     domain protein {ECO:0000313|EMBL:EKC70116.1}; EC=3.5.4.13
                     {ECO:0000313|EMBL:EKC70116.1};;  TaxID=408170
                     species="unclassified sequences; metagenomes; organismal
                     metagenomes.;" source="human gut metagenome.;""
                     /codon_start=1
                     /transl_table=11
                     /translation="MAKKNKENASLIENEGVEENVIPTPAPNEEKEETPSEEPAQAKP
                     RGRAKAEKEHEPEEEHEHTPEVVHEHTPEAHDEVSNLEIFREYPGVFMPARANANDAG
                     IDFFLPVLTDHYLELLREANKDMPTPINAEGGFPLTDEQASQMTEEQRKEYVENSKHY
                     IVLFPNQHIILPLGIRAIVPANKGLFLYNKSGVTTKLGLGLGASVIDEGYRGTIKLHL
                     HNFTNIPAKITFGMKIVQGVLHYLEYEGVTELTAEEFEEKSNTGRGDGGFGSTGA*"
                     /db_xref="K1UF43_9ZZZZ"
                     /db_xref="UniRef100_K1UF43"
                     /db_xref="3.5.4.13"
     gene            91014..91748
                     /locus_tag="pre3_saliva_scaffold_18_prodigal-single_67"
     CDS             91014..91748
                     /product="Tax=RIFCSPLOWO2_01_FULL_OD1_48_18_curated"
                     /codon_start=1
                     /transl_table=11
                     /translation="MKKKHEVDFQQLALNYRDGKKEKDFVKLYNALNGKIKGFMLSRL
                     GNSGVIDEAMSYFYLYLYKYFDTWNPDKALFSTWVYTMAGNCCTYASKNATSYEGRYI
                     SPEEISAERNKGHAGMEDSLANLYDAVEGGADDEETANIPYIREMLCEALEEVYKSLD
                     KREQEAYKVLIYRYSTHKEEDEDIQRCKTMNKGVFNCSISDTMDTIKRVITTNEKFKP
                     VVEYMKSIGCDTSYEDKRILSLFDLI*"
                     /db_xref="88348531"
     gene            91805..92242
                     /locus_tag="pre3_saliva_scaffold_18_prodigal-single_68"
     CDS             91805..92242
                     /product="hypothetical protein"
                     /codon_start=1
                     /transl_table=11
                     /translation="MSSDKGTTIESIFDRWGEQIEELREKMSDIKQLNHAQLEMYAKR
                     QNLVEERGVVLMNMAKINSQVKALYSQKYKDYKERGNLIYKSEVQLENLIKGELAEEY
                     HKLEMYKVLAEFYEETLKTIDNMIYGVRNVITIHQLANGDTFK*"
     gene            92251..94140
                     /locus_tag="pre3_saliva_scaffold_18_prodigal-single_69"
     CDS             92251..94140
                     /product="DNA polymerase n=1 Tax=Methanotorris formicicus
                     Mc-S-70 RepID=H1KYG9_9EURY"
                     /codon_start=1
                     /transl_table=11
                     /translation="MILSTQLVPTLAGEEVSKKDYLLLHRSFECAVESAVIKGLDSIN
                     ISSTDKSDLYLYYFLSLTPAIKVWYVDMDNSVKSLLIHVPDDEAYTYSTDKTREVAKE
                     RYVGNYQAYKEPFFKRIDEGMKYDYENGLYHNSELLPHLKKSSNLLDGIKITIDNSIE
                     IKRKERIFSYLHPTISKTRMEHIIHQYEKSNPLPSSSPNLGYLKVVHRTSGAEMGIVG
                     EVYIYNGDGSVYVFSLGRQMNSSDLASVKAKMEAFSEKNGIKTSSKIRAVSYQTEEEL
                     ITAVLSFIPSVSPLFFSMTSQSSIHELKKRYMEIIRKHIQMSYEKDTTGCYKKNDSVE
                     SPYNIPKELTLVINSMISRGVESPSDKLLERIFGVAFADASPVVSIDYGYMYERWDRA
                     IKVKEQTTIQFIGKELFGIRDIPEEPLETSLTSSHVDMMLYPYCVGIVMFARIEEHLK
                     LSHILIDHANFARIAPDSVLSSRVIANSIMSKFLIEKGLVLPPWKPETKTLTGAYNKE
                     PIKGYQQGVVQYDFTAMYPTIIRQFNISHETLLGRATEACAKGAEIDPTRNIPYSPKV
                     VKEATAKYISCDPSSIHTAGGSIFSSAERGVLPTIMDVLFDKRIQAQRKLREVEDEIK
                     RLMEE*"
                     /db_xref="UniRef100_H1KYG9"
     gene            complement(94126..94617)
                     /locus_tag="pre3_saliva_scaffold_18_prodigal-single_70"
     CDS             complement(94126..94617)
                     /product="hypothetical protein"
                     /codon_start=1
                     /transl_table=11
                     /translation="MKIADCLDYKFLTRIKNSKKSKEWFKVNIFADHHDMASVMNRYG
                     MRPDEDGESVLCEIVVPAEVLANDPSYEDKLDYVLKEAEVKEFKYFIEELGIDGSMLY
                     KEVFNFTNEKGELSNCFGVLYTLQLPYLERSYFIRQVVSWVIVGLLGLTTLSFLTYFL
                     FFH*"
     gene            94684..95280
                     /locus_tag="pre3_saliva_scaffold_18_prodigal-single_71"
     CDS             94684..95280
                     /product="Gp87 n=1 Tax=Sphingomonas phage PAU RepID
                     =H9NBW4_9CAUD"
                     /codon_start=1
                     /transl_table=11
                     /translation="MSRMDAMSPPSTTLADLQNSITQDVEKKGGSATTIYSTNKINEI
                     IDSIASGAPKVDYKPFYKKNPELRSPNILFEMTEWESAEFDRCMLDANYFTENYAKFK
                     TDYGYRLVELRDYQREAVELVTSEVYDEEMDLCVPENRNVILMQSRQTGKCVTYDTKV
                     MPLWDDGDQEIGEIYHKFRKKTLLDKVRDVLLWVYKRL*"
                     /db_xref="UniRef100_H9NBW4"
                     /db_xref="H9NBW4_9CAUD"
     gene            95280..96275
                     /locus_tag="pre3_saliva_scaffold_18_prodigal-single_72"
     CDS             95280..96275
                     /product="hypothetical protein"
                     /codon_start=1
                     /transl_table=11
                     /translation="MFMIINRDELFRNLSGGDYIENTESSSILLAETSDNSFDSFDEK
                     VSYLIKYFFGYVSHCIMDYHNLSHKQTYEVPNSISFRFPISICVDDDGHKVMCFCKSE
                     GDLSGISYFYLSETRTPFVTESELKSIADEFLIDELNGVLPIQIDFSSVICHKCGNAQ
                     ERGLRFSLFSKEMGELYPNISDEIKEHTRMSYVKATNIPFEYGICRYFNDNFNLSLKQ
                     EMPYLYPIGVRSPYKDTKAKSSVELNTPTSNMRDIIAYALSEENAGKLMDCDISEVAE
                     LCVTIAVCHDNPWGVSNLYDEMFPMERLIRNEHTCSKVSVLTELKFTKDVERCLS*"
     gene            96263..98302
                     /locus_tag="pre3_saliva_scaffold_18_prodigal-single_73"
     CDS             96263..98302
                     /product="Putative terminase large subunit gp17 n=1 Tax
                     =Dickeya phage Limestone RepID=I0J321_9CAUD"
                     /codon_start=1
                     /transl_table=11
                     /translation="MFIIKRNLKEFVGKLIEKIDLYQARHYELDENDDTKKIIDTIDV
                     SEQRLRVLTDTGYEKVTHIHKTQPYRVYTIETENGEKLSCADNHKLFFFDKEAGRPAE
                     EVFVKDLKKGDCIAVFGGKDCVKSITKHGFSHSMYDLTIDSKNHRYYTNNILSHNTTT
                     IVAIIAWILCFSTDKNILVMANKGATAKEIISKLVEVFKGLPFFLKPGCISFNTESIV
                     LDNGCRIISQTTTASSAIGFTIDMLYLDEFAHVDRSVAYEFWRSVYPTISASKTSRCI
                     ITSTPNGMSNKFFDIWDGSQKGLNSFASKKVYWWQVPGRDAEWERKTRSDFGDNEFDQ
                     EFNLSFSVSSTMLLKARDLKYLKRISKEYVQHDLNGLRKELNDKLTWHPDFDPYSIDY
                     MRDAFVLSLDTAQGSPIQDGSKLDSDYNVLNIFKLVPMSEAALRDPYRVIKDVRDCFR
                     LVQVGIYLDNKTNEKDLAEVAKYTTFNLFRNGIGDIDNTRVLVEVNFNGGRFMDVFRS
                     HDNFYDNVLIHTAHRVAMDGEFIPLKAGYKTTPGNRSYYIDLGRDGIEQRRIITTHTD
                     KKANLSTEGQLSSFGKNKKGKYEGIAIHDDISMTTLNLSRLFDSEEFLYFLSNYYETF
                     LEGMPTYISSAINSYYSNDEQDLYNLHDGIKGALQIASGYSTRDEEIYDIYRGMR*"
                     /db_xref="UniRef100_I0J321"
                     /db_xref="H9NBW4_9CAUD"
                     /db_xref="I0J321_9CAUD"
     gene            98329..99927
                     /locus_tag="pre3_saliva_scaffold_18_prodigal-single_74"
     CDS             98329..99927
                     /product="Uncharacterized protein {ECO:0000313|EMBL
                     :AIX26895.1};  TaxID=1493513 species="Viruses; dsDNA
                     viruses, no RNA stage; Caudovirales; Myoviridae;
                     Tevenvirinae; T4likevirus.;" source="Synechococcus phage
                     ACG-2014i.;""
                     /codon_start=1
                     /transl_table=11
                     /translation="MAEDKSRVVQLFDGTAEPVYPVVAFENVCDIVETSGDNKVIPNV
                     LGSAARRRASDFLGVGLTPVYNDNEEAKIIKRINISPSGSPDAPATLSIETDSLSKGL
                     ERTLNKETTIPVANRILTKGVASALRNLMPSNPSDWGTGNYVTSGDNASANMYLFVES
                     LYKNISDKLFKELKGRTHNGAKVGEILIDGGHKTASPNDYVNVTPTKPKNREFGTPMG
                     LFAMDSGILLQDEDSEASYAITNLTINRGVITATRNRISGGGSRGGLDLPSLITTLTS
                     EMNKTTGRAGGFDNMLDKFFDENIKRYSTRYRKAANLPVRIKNNAEGVESTALPNKGA
                     GDTINVLSNAYINNDGYLVIQKQSVTIPSAVAGGGGTATDALTLNKAEKQTTNKPINL
                     DGLGAENHVALKVDGKVTTSEGFYEVSDERLKDIVGRLSSNEIDIILNALASPIRYTM
                     KGDEDGQVQLGVVAQEIQKIIPEVVSSQIIEGEERLMVDYSRLSVVALYAVKGVKAEM
                     NELTKRMNNLESKFESFIKQCHKG*"
                     /db_xref="A0A0E3FHE5_9CAUD"
     gene            99912..100178
                     /locus_tag="pre3_saliva_scaffold_18_prodigal-single_75"
     CDS             99912..100178
                     /product="hypothetical protein"
                     /codon_start=1
                     /transl_table=11
                     /translation="MPQRVTTTELHTEIKHARDAYKGVGHDYHGNILRNMLSNELFSN
                     PNQDAFLRGIEVLIEELIDSVKTIKKHFSIAHKKGGNRRRENIN*"
     gene            100254..104609
                     /locus_tag="pre3_saliva_scaffold_18_prodigal-single_76"
     CDS             100254..104609
                     /product="hypothetical protein"
                     /codon_start=1
                     /transl_table=11
                     /translation="MRYKAISSLLGMKFFSLDGKQQNIKHNHIVSFFIEPNDGFEAKG
                     YVVNLGDGEFEFVIEDGGSRFDNGTKGDIFFVNNLSELTYTMSLERLDITYEDEEYST
                     SDEGSVRFEGSKVKSIALRDDEDKHLVAKMLNSFIPFPSFSLVGSIEMEKGAVGLMNT
                     SELVILGERIADNYVSTYYTPFSNIPPHIKVINGVPCLATYRIVAKAEDEAVVFEVSS
                     DRGSISEGENVELVAPISYSKVEYEGKEYKLRELGNFSDMPIKRETASSVSPIVLHYG
                     MKADNEGVFDSTLSLSLVEEFVPLADDYSSVSTQEEYKNLVSVYPFCTITLTSEVEGL
                     DDRLRTFFTNFGIPDPKDYQEAFKDAPLTPIDARFINDKSKELYLIHQDIFPYAGTYK
                     GLLNAVNYLGYDDIFFREWYTRVDNPEEKAPEVGFISMDVKKGVTLSSKLKATNITYG
                     EYLDLKKLRKLSLVYNINKVVGEDKHSIPVTEKVYDYTQDVLLLKLYALRSWLSEYII
                     GLQSEITDIVGEASFFHGHPVRHYTTGGSALEVEKVMKMRPKWNTDMTILDDETSGAY
                     THVQMENSGKNIKISDIGDKTFRDFVDYAVNVSPYPENGFDVAKRIYETPPSTSTSII
                     YADKWNPNNSLEIPFGATFSFPIQYEELTYVIELDETDTFAMFGGMSNGSSSLETSPI
                     FIHDNKMTLPDKSQKAVFTHLPSFFVSEGRVYNYDHKYGFLEIAYEITRRDGKYILLK
                     DGEVIHASEEPIVITPSNKGGEECIFEYNEADNTHALSFRYDMLGDELYAIVIDEGSL
                     ITTSPDSSTDGGENDDIIYFYSTIDKNKGVKSSSITAKARMRIPAITRANSASYLLEQ
                     VCKTFSSRTELNINQVYDEKIAGSFGQESVYVQLPRAGMYSLKAVIADEYNNAHIAEA
                     SKKHIVTRGDIKYYDEKNIITRILAVTEDMPNTDENADILIQSSEYPIFPLVDKVQAR
                     GSMEVSINGVDYDAVSFEDKTISSNISKGDFIYMDNLTIRAISGAVFTDDNYIYLKVK
                     RNPRVNYQGLNRSGAEMAMTIFDTEQNTEYATYNVVVERAYTSLKSVPENEKLINSAI
                     FDSNEVIYLKCRVSDDKYHEFKDTYEEIKKKRHNKITLGLNSSMRRNVLTDDPFCRNW
                     IIDGVKFASIPVSSFAGISFERDAVVKLSYLRDIGISGGVCISECAYKVIDIKYEMAK
                     AKEYSVFWKFKKLVDEDEELKRTIYNSRVKELVFVNGWFDTEVAHPNGNHRISILSGR
                     NVTTLQLSNAHNTYVQYIGKAETSQATLNGRPFVVLNEETSHYAPYMDSTFELYGRKF
                     DESKLRAMWVKPSSFGSGRVRDILEGKEWQVDTLYNVDVLLDKATIKPNTNIIITADF
                     PSSFRYYPGVVFWRIYNTLDNTLIGECHNVSLQLNLPLDKGLDEMTYRVECEFLDTRG
                     NKKDTIKPFFVKVKR*"
     gene            104614..104838
                     /locus_tag="pre3_saliva_scaffold_18_prodigal-single_77"
     CDS             104614..104838
                     /product="hypothetical protein"
                     /codon_start=1
                     /transl_table=11
                     /translation="MLKRIIFKIIELFFTRDEKVWLVRNVSALCDYDLNTNIEEPEEV
                     TNEEKKLKDMGKFSTPIKEIKISISMDSED*"
     gene            104853..106037
                     /locus_tag="pre3_saliva_scaffold_18_prodigal-single_78"
     CDS             104853..106037
                     /product="hypothetical protein"
                     /codon_start=1
                     /transl_table=11
                     /translation="MANRKQNAVYFQYIQGVNQNEIVSLLGSERLPDGRIAYTLSDMN
                     VVSDDLIYPLSRIGGSDVRFNEQTGEYEEVPAFAKPRPLAQYKVIQVPYPDRKCYNFF
                     AVDSNNEMQFIKQYDAQGRPIGNYPNPRFNPSLITSFSYENILPIPNDFVVSYVNFVN
                     PDEDDYEDLIDLSEDDTAEEMVITPPQVIVSEEQPHQPKAIMTYEDFHKEEPQVISDI
                     DEELITRILKNSKKKDSTLSIGLSIELPVKTIVDVVRATFENPDEHINRMCEKLVQSV
                     STEDIKKKMKEIILDLYTSEAEVKPKKEKPVRLDDNKPREVENVKVVPLNEKTEGKEI
                     TLEEAIKVTSKKKDEDTPLASKKVKSKDMTPEEIKARRIENLRKAREAKKLKALQEKE
                     NN*"
     gene            complement(106098..106340)
                     /locus_tag="pre3_saliva_scaffold_18_prodigal-single_79"
     CDS             complement(106098..106340)
                     /product="hypothetical protein"
                     /codon_start=1
                     /transl_table=11
                     /translation="MTSGMTIPINGNMKVYRNIFIVGKKKRFRGSDNLLAYNGRIFED
                     CDNATLTRESFDSGVDYVITCECDFDHYSGLLRVTE*"
     gene            complement(106306..106866)
                     /locus_tag="pre3_saliva_scaffold_18_prodigal-single_80"
                     /gene="dfrA"
     CDS             complement(106306..106866)
                     /gene="dfrA"
                     /product="dfrA; dihydrofolate reductase (EC:1.5.1.3)"
                     /codon_start=1
                     /transl_table=11
                     /translation="MIIGIVAISKNCVIAVNGKMPWHIPSDLRWFKEMTSGESVVMGR
                     KTFEALGSKPLPNRVNIVLSKTMEERDDVVVLRSREEVLRYIGDNQGDTFIIGGAEIF
                     ATFMFDIQMFLVTEIDAVIPYSNDDDVTTFSIHKEFFKHAKTTTPDEKFLSDKDEYKY
                     VISTYEAKKTHYLLADDFGDDYSYKW*"
                     /db_xref="crn:CAR_c10560"
                     /db_xref="F4BQE4_CARS1"
                     /db_xref="UniRef100_F4BQE4"
                     /db_xref="1.5.1.3"
     gene            complement(106863..107657)
                     /locus_tag="pre3_saliva_scaffold_18_prodigal-single_81"
     CDS             complement(106863..107657)
                     /product="Thymidylate synthase {ECO:0000256|HAMAP-Rule
                     :MF_00008, ECO:0000256|SAAS:SAAS00215270}; Short=TS
                     {ECO:0000256|HAMAP-Rule:MF_00008};; Short=TSase
                     {ECO:0000256|HAMAP-Rule:MF_00008};; EC=2.1.1.45
                     {ECO:0000256|HAMAP-Rule:MF_00008,
                     ECO:0000256|SAAS:SAAS00215290};;  TaxID=1262913
                     species="Bacteria; Bacteroidetes; Bacteroidia;
                     Bacteroidales; Porphyromonadaceae; Parabacteroides;
                     environmental samples.;" source="Parabacteroides sp.
                     CAG:409.;""
                     /codon_start=1
                     /transl_table=11
                     /translation="MKQYIDLANRVLSEGVYKEDRTGTGTTSIFGHQMRFSMEDGFPL
                     LTTKKVHLKSVIHELLWFLSGDTNIKYLQDNGVRIWNEWADKDGNLGKVYGHQWRHWD
                     LPNGGYIDQVRDIVECIKNNPDSRRMIISAWNVGQINEMALPPCHCFMQFYVADNKLS
                     LQVYQRSADLFLGVPFNIASYSLLLMMMAHVTGLFAGDLVYTLGDVHIYSNHMEQIQT
                     QIQREPRPLPYILLDEKVKDIDDFTYESFQLFDYDPHPHIAGKVAV*"
                     /db_xref="R7JKU0_9PORP"
                     /db_xref="ppn:Palpr_0860"
                     /db_xref="UniRef100_R7JKU0"
                     /db_xref="2.1.1.45"
     gene            107971..108046
                     /locus_tag="pre3_saliva_scaffold_18_prodigal-single_trna_1"
     tRNA            107971..108046
                     /product="Arg"
     gene            108177..116777
                     /locus_tag="pre3_saliva_scaffold_18_prodigal-single_82"
     CDS             108177..116777
                     /product="hypothetical protein"
                     /codon_start=1
                     /transl_table=11
                     /translation="MSKKKNIEPEEVLFGVRFEEDFGGVGRKNEATYVLMNPYMVDAP
                     PLLLSSYMEYKVLLGSILERTPFVFKNIKGKAPSWNFHKAEKISNGDSYYSGVKFLVP
                     SDRNMPDGMQIRLDEDLEAPNSIAFLPYEITGRKPHNDEFNDDTSSDEFKKMTLNAYK
                     AQMSDDLKDYSVQPGSFLFGLKEPLNSLAGRDENNIEFVDYGAEAWMDAKKQADFYYG
                     THSSAYDYPTLANATKTRYTIHVGEEYSSLHSRVKQSFDLLEVRNVDDYDATKYDRRV
                     ATRNLVDRATGKTNYSNVRPDFHYMVLRMDARYLREGERVQYGDFLCRLLGVDFDNPD
                     GKPIDERLDSLGVKFLNWAISEISIQSLMNRPGYDKMEDAFVEFELKTALNEQLFSEW
                     RDFSYITKVDAYVKLALLHSDLVRIKIYANRLTEWLNKTYPKLSETQKREFPLIPNND
                     RYINGESNEAPFVLEGWYFLKEQARDTGAKMADYSRYEHPSLYGTASFFDRYSDTENG
                     GNGIIKGRTEYASSSLRMGFLGGMTAFSSSLNIPTLPGSKIFSRDPSDAVISESILGP
                     TESDGVSAGIAFSYRSGSIFEFRRRKIQDYGATLVLDENSMTGRWWFQAPAERKPSDT
                     KKISAPSKADTIDNQYYWGLVFADQLAYYPWVYISKDTHLKMLRAYGVGAKYTIDFIN
                     DTKIHERILESTSLILAPSFFTTIYGSCIQMYDSIMDKNSDGNQLIGAIDIRRNYLSE
                     VDGVAKYDTMSNLSAFIPVSCYLAMIGSIPYRHMRLVLSSCGGVFKGGSTGGSLYGDL
                     ALIDPVRATTRRAVREALEELELCTSDDSITSTDGLDTLGDRFNMGDADDRILSFNLE
                     KKLALRKDLISTFYQSSHVGSYNAAKDSHKFTFSKRNNQLLGDTPSPYFDKNTLAYDL
                     LAERSIDNAITSLVESTNAKMNRLPADALALNYLKTMANTYNQNPDMDDLIYNVLIND
                     SAKTALLNFVKFYYANKLEINDLDVKFDGMGNFTNTGIKGLNYSLTYEEIAPMTANFL
                     FGSVDPMTKLVAQKGLEADAFGTSHTRGRYYDSISRMMNNSTGFENQAGTIFEGKKRP
                     RLLGKEWYLSELANPYMSDALRLHTTSVPFASGAGDNYRLPLSGNAMYLTPSLVTHDT
                     YEGKNHERAFSISNQSYYKTATYNDLLNDENVVKFFKENEVVINKQIFLSQPYSYKDD
                     GSLDFTPFVFNSLLHSAIEYGDTFRWKTANNVPVEVSLRNGENSLYEIYSRTYGRKTP
                     LLIPSYKRKGYSDTIGEYMLISALNKTADVDNATIWSHVNPKPINSVSVPFVKYGWDV
                     QNLERWTTQENFGNDLYNDVKANNARSVKDYRGNYLLHYARLSPQNKNAAIFTDLFCK
                     YSPYEQYSGITSSRYHTTASNANGRDTLHAVWRLNVLYVLYLEHRWGKEVERVIKTKG
                     GSDRVPFIDDIARAFFNECMAKTDLPSNTFTNITKMRDMDLTKGGALNKVYKEMVNVL
                     EEFAQRAVSLDRGTGSPMMWLSVDPKVKAISTNPYVQPNAGYPLYPAYGTKVDSLGKD
                     GNFLLDTYGETSAPLQAVRSLGAHLLLDGIAKNDVKRSTLRGIDVPNDCFFYGFNPKD
                     ERYTGTHNFAQFHFDANNGRRHDYYAFSPRQKASGINLMDYTKESGRIIKASAFTLHT
                     KKTSSHTDFLNSPSISGGTSADMTAFKAGVVDGVKQHSPWMFSAPFKSNHAHAGVEAY
                     GGKMYAREMETLWNPYSVKPLVGSGGTDKLNPLMMFGTCSSLSDLKGEQLSGAVVSGV
                     NISGGMLYDPHSIKPIFLYPGNIETTKFGTLLSREKYDVFTWATIKEDYMNELWATPT
                     EITAPAALTQSKKDGFANSVESIRNRYKLKGVKPTSVKRTEAPKVESTIYGIDILIDV
                     TYRGEGFNTRKKLEHIRDYLKNYASVFAGDENVNKTLKNDKVNALGIGNTIFGAWLTR
                     NDIPAQKATDADYTLLQNYLGESMTKPRMRDVYTGSHCYIEHLHAYDGNAMAKAGILD
                     TIEFANTFYASYLARFMFSRVYVDMFPVPLEEHPAFFSATKNLGKGGVLGLQRVGNKV
                     NKDISYSDFLKYQNTPELDERQKIRLVKNIKTNGMQSDVEESRAKKFGEYIRRIQVGS
                     GGIGDVSVRGVTIAGVNLTEEQKKEILFETNTANSNISPRPIKYDESQSGIFIKDGDK
                     VTLRLRVYSTSIYDYMTTDKVKNVSSVDYNDMPFKNVGYGKDFTDAVKATNETRFSRT
                     AEPSFPWHNYDKSTIFDSTIPNAYTAGASESDNTLLSHNTYGSLLPYRSVNEIYTKAN
                     GTLSLKKTNKRYGLSYHDRFLELGVVEPWGVDAYDVKSGDVTNGRSPANRGGLKPLTF
                     GKIPLNIFHRRVSPPLSSVNIEGAQDASYRLTEGEINLIQYHDIIGIGKEEGSVGGFY
                     QKWFSPSELGIFTFSMNQVSEDESVAYNKKLYRHEPLKKIRPAEYKTNEEYTDYISKR
                     LDRGQIPNVIDRIYASPTTATYFSGGPALSYNMLVTNAVVELQTLDTSIMHKEDVATQ
                     FAGVANLLGKKGDNISAVDAWKTIPSFVVPLYMNGDTMVRYIDKYGYYEDAMEMNAMF
                     EDSIISEKRKRVEDMNIVELIENSMCSIPLTFEDPRGARGYASLDFGGLNVPMIHRTL
                     GERMNWLGTRKALSSFNVNNFIKAVGGKVMGDVRTSDNFNSEVYSNSAHVYSPYHLDT
                     FEYFYPLTFEYGLTMASETRENALNSVPNRLSATYKTRTQFSVNYASLERNTIGSVLF
                     NMTSAAKPSGSVYIPKPSKSITRSYSVGIRDIEGRTNAELWKRVNHWKFAERVYMDNP
                     TSMDILERFEQLREKERQAVLDEVLFDSFYEIPLRLFE*"
     gene            116777..117001
                     /locus_tag="pre3_saliva_scaffold_18_prodigal-single_83"
     CDS             116777..117001
                     /product="hypothetical protein"
                     /codon_start=1
                     /transl_table=11
                     /translation="MKIRPRLILSGFYNYFLGKNKVQMRRRLNVCSSCPDRKGMTCGI
                     CHCFLPSKCSAKYLEDEEGKSIYGCPKGRW*"
     gene            117128..118078
                     /locus_tag="pre3_saliva_scaffold_18_prodigal-single_84"
     CDS             117128..118078
                     /product="hypothetical protein"
                     /codon_start=1
                     /transl_table=11
                     /translation="MQEIEEGLFCNEFSKFELVDIDEVVSLGEKEEDVYDMEVEGTHC
                     FFANNVLVHNSSFNALGIIARYFGISNKDMIPFLEALDEYGIQPYLMNYLDVYAKGMG
                     CQGNLLNLKVDDIAEDMLIYAKNKYAVITDKKDKSTGIPTISTTQSEFTRELMKDFLK
                     WVFNAVRDNDLNPINMGEKVMEIYSAFHCGSIDDVSTLVNVGDVLKGVSVKPSLGVVK
                     FPMGAMPQTKASGYYNLSIRKDTTLRNKYKLIQGDESIRYYYTTNDEYPIYGYPAGCL
                     PIEVAPEPDYGKMFKVLVLPFINDTIRLFGMPSINDGLFE*"
     gene            118081..119313
                     /locus_tag="pre3_saliva_scaffold_18_prodigal-single_85"
     CDS             118081..119313
                     /product="hypothetical protein"
                     /codon_start=1
                     /transl_table=11
                     /translation="MLKEKIEQYKDEAIRLINEKKQDLNPRTIASSLWSMTEGALVSS
                     ILENPLDLGTIWGRFSSPLQGECIVCGKKSDIILDGVCSAECAMKHAKETASSYMKGY
                     VSTAIDGAVNEIMETKTKLNQELDKTISHLTDTATETLKALDMKATLLVEQNVTRRTE
                     EANKLLQELETKYTDISSTLVEKASLISRIQAEKENEIVAKLMKAVTSFVASIRKALG
                     SIKLPSLPNSPYEHALSVIGGVPSASDLAMSGLTKAYEASYKALTSGVASKFSLKAGG
                     MYMFVTPKSIIKGDPNIVSLIKVNQSNPVGSVLGALDNTLLPLVSEKLSSLYRPTEAD
                     RYKPVGEFASLASKGITALPYVTPLLGLFNASLGGFKMTEEAMPLWENLNVKNLGFLL
                     WSHKEFGSVGSNHFGLPI*"
     gene            119332..119961
                     /locus_tag="pre3_saliva_scaffold_18_prodigal-single_86"
     CDS             119332..119961
                     /product="hypothetical protein"
                     /codon_start=1
                     /transl_table=11
                     /translation="MSIKKKFVFASVLFFSLAFPKSSFVRASEMKMEMDTASVKVKLK
                     NEYKDTKDKLIKEVDEYIASTSKSSRMTGKAIVSKSISEEFDITLLLAQCHIEGHFAT
                     MGRPKRTNSAFSVGCFDNGKSAFRYKHPDDSIEPYIKLVKYNYMNGRSVEQLLSSGFR
                     NKNGAKYASAQDYVPRIRKCMSNIKKSTEIHSLYQTLLSLKGKIEQSES*"
     gene            complement(120049..120459)
                     /locus_tag="pre3_saliva_scaffold_18_prodigal-single_87"
     CDS             complement(120049..120459)
                     /product="hypothetical protein"
                     /codon_start=1
                     /transl_table=11
                     /translation="MCISGELCNNEIEKKKNMEEIKNSDYVKSFDINIAKLYVPSIGD
                     VANIMPTEKDDKNISPYIVGGGEYLVRCFTRAIGADIVARQGVRVRIQLVLGLYNVKL
                     TEEALDAVLQATKDYGLNSFEERVAQLLWNNRKY*"
     gene            complement(120501..121010)
                     /locus_tag="pre3_saliva_scaffold_18_prodigal-single_88"
     CDS             complement(120501..121010)
                     /product="hypothetical protein"
                     /codon_start=1
                     /transl_table=11
                     /translation="LLVLTEEMSKKQAIIKFQPGATGLAENDPHYNDPKAFAQPEKAE
                     DIKVIQLHPEERERLLKEGTTSVYSQGFQFLQFPDGSYGYKVLFNDGTEKYFKLLIDS
                     GKSKEIKLVDKTFVWYGSLMDKLEVFLIGEKDRAYNTSKVDKVHAAMFGVGAILACAV
                     VAGIAWLLH*"
     gene            complement(121378..122706)
                     /locus_tag="pre3_saliva_scaffold_18_prodigal-single_89"
     CDS             complement(121378..122706)
                     /product="UvsX n=1 Tax=Cyanophage P-RSM6 RepID
                     =M4SKH4_9CAUD"
                     /codon_start=1
                     /transl_table=11
                     /translation="MARKKSTEGGGSSFNLLDVITSADSSLEILSKSQVGKIREYIPT
                     GHYTLNASLSGSLFGGIPSGRIVEFAGEKGTGKSYLCMDCMREAQKMGYTCLLFDSEN
                     SYDVSSLDRFGIDTDRLILKQTNSIEEIGGLISKLTTNLKAQYEKQLASDPDTEKPRL
                     MIVIDSFGALTTTSGIDQVASGEAGKLNLTKQKYMAQVFRAITTPLGQLDIPMIVTNH
                     VYVDQGSYVPTAKAAGGEALNYNASIIMMLSKAKLDGKDAISDKLKQESEDLGIEIQS
                     SGCIVTCNPTKTRFAKPIKSKFYISFFTKNNPYIGLEKFLTWDNVGIERGKILEKREY
                     EKLSDADKAKCRKFDALKDKDTGETTEKYFQPKETARGYVVKHLGVSVPANKIFCKSV
                     FTDEILELLDEKVIRPNYELPPKAEMMMEEDIDLSEGDSIKSAFDFSIDL*"
                     /db_xref="UniRef100_M4SKH4"
                     /db_xref="M4SKH4_9CAUD"
                     /db_xref="mhb:MHM_05050"
     gene            122810..123343
                     /locus_tag="pre3_saliva_scaffold_18_prodigal-single_90"
     CDS             122810..123343
                     /product="hypothetical protein"
                     /codon_start=1
                     /transl_table=11
                     /translation="MASKEKEEQINGAPLEESKMSPYDLVKLLYENRAMVKSLREETL
                     SKNAFMVNRIMSIQYPLQADTIQKTGCSPRQMFYVWCSFLENIKANKVPQAVYVKGRK
                     KLETELFSDIFCIPAEDLLPLSRFAGVECKTIQYALSNEYTKQIALREYEEYKEHEER
                     VTKQTSRVKKKDINDIL*"
     gene            123343..124059
                     /locus_tag="pre3_saliva_scaffold_18_prodigal-single_91"
     CDS             123343..124059
                     /product="hypothetical protein"
                     /codon_start=1
                     /transl_table=11
                     /translation="MSTLTSHERNTIRLRLQALESGDKECVVAPISSFDFTQINLPYA
                     IVRKDEKGDVNITLDSNMHGEMGKHWMKTYRPFLRNIRENKTEGYYIVQYYETQEDKA
                     LGRKTFALIRVFNAEEQEADKCITASISALEETNKPSSVNKISGLKKKFLDIANITYP
                     LNVLSSYFSEGDRYMAIKKSRRIGLDYSYSLDGQAYSVVCGDEDEDLIGVEYEVEDEE
                     RVQKKTAPQAETFVSIFDMF*"
     gene            124081..125232
                     /locus_tag="pre3_saliva_scaffold_18_prodigal-single_92"
     CDS             124081..125232
                     /product="hypothetical protein"
                     /codon_start=1
                     /transl_table=11
                     /translation="MSITKEAVRLLAKKAKVQQSVEEIALEHADGILVQERIDLPSVC
                     VYVSKDTKIFFTSQWMNDYDTIVTRKKRYGAIEFSINRDLSEACDKLRMYVNGIFKAM
                     KIKDNSILCLEISYLPTSGNYAPYGVSYKEMHTKGYEFVITRSAVVKEDGSINDIQSE
                     EGFEPIVKNVSETFLLRKDYSIHELSSMADLANREYISDMPDAIYFRFISNTYECMPN
                     SWKKLSLNSSVHQIRPRRSTLFKAYYFILSDFTRAYTEGMAKGDLEWVRAQYAGDYIR
                     RVGEVALVYFRGLDMQVLKDNKIEPRLLRPQDQYSYRSDINYNYINNEELKGMLRSSE
                     MYRCIYTLLMVALRFVKDKEKIGDYLSETELDKLNAIIVDLHKRHDIAG*"
     gene            125294..127543
                     /locus_tag="pre3_saliva_scaffold_18_prodigal-single_93"
     CDS             125294..127543
                     /product="DNA primase-helicase n=2 Tax=Synechococcus phage
                     S-SSM7 RepID=E3SLA8_9CAUD"
                     /codon_start=1
                     /transl_table=11
                     /translation="MPSNLERLMFLRVTRHTSTIRSFTEDIFEDERLRRCFKTFSVYV
                     DRYKDMPDFKLLSGLVNTFQSKGILGIENESKEEITDPFVNLLYDESFRQSALQEENE
                     YLDSQIDERLKKVTIEKALLSATSAFRDGMYKHKDPVAVVGDIQDKLREATLPVMAKA
                     DIGLDFYNPEHHKQDELERTSTGIKFLDKCSNGGYWKGSLWCVMGAPKSGKTYTMHNL
                     LASAVRAGVDTCLVSLELARTMCMSRIGSNLLSINISQYQSAEESGVVGFKLKAMQAS
                     NFRNGRLVVQDFPTSKLSVSELASYLISTERTLSKPGKPFKFKVIFLDYINLMSDEKG
                     SKNDNSYTKIKNIAEGLRRIAKENDWCIVTATQTTRSQTDTEEISATDVSESSALNAT
                     LDMMFGIIKSPAMDANNEMYLKCLLSRAGGMNTKQRFILEKDYMRATEDLSPGGYFDP
                     SEGEKQRSFYNNDASGNGPQRNVQSNASGNFYGHQNKGEFFKKLEEVAGSTLSDYNDP
                     KTMQKFGVTGVQTDAPRQQPNLISHTTSTPMFIDSDDAPPAQPQQPAQPDVTEREESV
                     HRIQPMGMGNATPQPRMTDFTPSGSRASDDPLDPNYSGGFEALGDPLEMLDRGLGIQP
                     IGMGASQPTPQPTQVAPTPPPPPPAPPAPAPPAIAPQEPPTPKYTAKPKYTASKPSKL
                     SYPSKVEPKQQAPQVEEKAPIYNNVEEEKAGYDTMMSAVHMVQQTLGAKLEKPLPTFE
                     EFKKNNENP*"
                     /db_xref="UniRef100_E3SLA8"
                     /db_xref="E3SLA8_9CAUD"
                     /db_xref="dpd:Deipe_2364"
     gene            127599..128150
                     /locus_tag="pre3_saliva_scaffold_18_prodigal-single_94"
     CDS             127599..128150
                     /product="hypothetical protein"
                     /codon_start=1
                     /transl_table=11
                     /translation="MQEEEVRGERIVNLTEKRGGVNPVFESSYNNGAEYVKSQLKNKP
                     RLDPSVSDWYQDATTDDIVGNLEKRALAVAIRDIYEGSPWFQEDQSDEEYLIRVVFTN
                     RSSQPYRDMFEYFYTKLIGTSEGYTIYDIVLGFGTFFDIEFERLCNEILTLQERHSLV
                     EEIHQLGIKRREDVEAPISVFNM*"
     gene            128192..129304
                     /locus_tag="pre3_saliva_scaffold_18_prodigal-single_95"
     CDS             128192..129304
                     /product="Endonuclease n=1 Tax=Synechococcus phage S-CRM01
                     RepID=F5B3S2_9CAUD"
                     /codon_start=1
                     /transl_table=11
                     /translation="MSATQPFEYLNKLILVSDIHFGVRNDSAEWLDNMSSYFTNFFIP
                     LVKSKANEKIAVCILGDLFDNRQSINIDTMNVASGIIRQIAEIAPVYVMAGNHDMSRR
                     SDSSLNSLVIVRGIPNVCVIDANSMVHFKTESGRSFATQFIPYTGIYSKETEAVSNSE
                     ADYIFLHTEVLGAIFDSGKPIKDGAVTTASRAKRIFSGHIHKRQELGKFIYIGSPYHL
                     RRSDAGDLKGVYILNVEDDSLEFVPNRYSPIFQALTLQSLLTMTLSEFKSYITNNYTD
                     IIVPRDKAGDIEPYELLALLDRSTYKDVKFSIEKGLKMTEEGLPIEEEMPISSLEEVS
                     YKYIDELDLPKEEKEHLVDLMRGYFNVANEKAKEAV*"
                     /db_xref="UniRef100_F5B3S2"
                     /db_xref="F5B3S2_9CAUD"
     gene            129325..129663
                     /locus_tag="pre3_saliva_scaffold_18_prodigal-single_96"
     CDS             129325..129663
                     /product="hypothetical protein"
                     /codon_start=1
                     /transl_table=11
                     /translation="MEGDKKKVSHYDADFIKELGVNGAITHYRRVAAGRLISHSQELY
                     DIIKDGDMTLKQIADKYNTYEDVVFFYLYFEAIFEPIKYKIVAKYPKPPYPLNEYPEV
                     YKAPYNYNDR*"
     gene            complement(129703..130344)
                     /locus_tag="pre3_saliva_scaffold_18_prodigal-single_97"
     CDS             complement(129703..130344)
                     /product="Papain family cysteine protease n=1 Tax
                     =Magnetospirillum gryphiswaldense RepID=A4U3I5_9PROT"
                     /codon_start=1
                     /transl_table=11
                     /translation="MDKRLLGGYKPSDITRDTPRFSMGIDGLPTSFSCQRIMPPIEDQ
                     GSTQHCVAHSCSAMVNYLINTERKTRGIDYGIEEIEIYDQRRDRSRDIGMSPKVAFEY
                     IRTSGVYIQQLGRKYQIAGYGLVTELSDLKNAIVMNGPVLSGLFVKSMSRDDFWNGSG
                     DYGGHAICIVGYNDKTQSLLLRNSWGTSYGTMGYYTLSYQDWENEAIETWTIY*"
                     /db_xref="UniRef100_A4U3I5"
                     /db_xref="A0A060PP54_BACNB"
                     /db_xref="bmyc:DJ92_3133"
                     /db_xref="A4U3I5_9PROT"
     gene            complement(130365..130718)
                     /locus_tag="pre3_saliva_scaffold_18_prodigal-single_98"
     CDS             complement(130365..130718)
                     /product="hypothetical protein"
                     /codon_start=1
                     /transl_table=11
                     /translation="MKRTITKYLAVALFGAVALVGCETKKNAGSIEYGGSQQEHIEVV
                     IKDSVINKAQLRDYILQEALPSLGHWRPSTFSRGANGDLTQYSCVLAGKDTLFIYRLT
                     TSEDGNYHLSKKISY*"
     gene            130776..131873
                     /locus_tag="pre3_saliva_scaffold_18_prodigal-single_99"
     CDS             130776..131873
                     /product="hypothetical protein"
                     /codon_start=1
                     /transl_table=11
                     /translation="MQVSDTLISKVEDILLKKFPTSAVKQRVNVSEAQINFACPLCGD
                     SKKNEFKKRGSIILHGDHEGMYKCHNCGRYMSLEKFLVETSSAGDVYFDEELVKELKS
                     APRAKKKTSNETARKAGKAIGVLIDDEIVKRYCYHKTHLMAHLGYVLIDDAPPHAKEY
                     LTNRMQYSWDDFLYSRKLNAIIILNQTLTGHVLGLQYRFLSPKKGQAKYRSMGYEEIV
                     KKMKEGEDFDIRLAVPEDTLETLKELSYFFGIAKVDPSKEVTITEGFFDALLIPNAIA
                     TSGAGRTPPKLFKRRFMYDDDETGRTKSLKGLKNGEYVFLWRKFRSDYHIPDRSKWDF
                     NDVFIYLQGKKKTIGDLSPYFGNDKFDLINV*"
     gene            131866..132606
                     /locus_tag="pre3_saliva_scaffold_18_prodigal-single_100"
     CDS             131866..132606
                     /product="Gyrase subunit B protein {ECO:0000313|EMBL
                     :KKT50923.1};  TaxID=1619021 species="Bacteria;
                     Parcubacteria.;" source="Parcubacteria (Yanofskybacteria)
                     bacterium GW2011_GWA1_44_21.;""
                     /codon_start=1
                     /transl_table=11
                     /translation="MSKEERLKELLRLRDVLDAEQASAKLLMNAFTGVLGSQSSELYS
                     PALYEAITMQGRQMTRIASVLITSYFKGAFQKDEELHKRLGISTERAKTLDINTLDLP
                     KDESGNPSLEIYSNTDSVSGDTKVYVDEYKQRPKVYSIADLWDKHYNLLKEHEHFEND
                     GKEYIFVGNMLMFTPAFNGDHVCSNQVSYLYKHKVKKEMFAIKASDGTEVKVTSDHSV
                     FVYRDGKVIQVSPSEIQKGDKLIKLKEI*"
                     /db_xref="A0A0G1HW94_9BACT"
     gene            132731..133999
                     /locus_tag="pre3_saliva_scaffold_18_prodigal-single_101"
     CDS             132731..133999
                     /product="Cytosine-specific methyltransferase n=5 Tax
                     =Bacteroides RepID=C6Z842_9BACE"
                     /codon_start=1
                     /transl_table=11
                     /translation="VLSNADEELVTRTLGTTPCKINASLVSAQNKERLYWSNLGEEEI
                     NLFGEKESNIPMPQDKCVSLGKLVRDNEVDEWSDDEDEEDEDKEKFTFVSLDGVTLPD
                     LSSVDTAYYVSGAIRIRGEAKERVLELRKDSKSNAITASKVKCLVVSVDGRGKGDTRI
                     ECRHLTIGEVKKLYTIPSEYDFSRLNTSAWGVLSRSSVVDILVHILSSSKAFATLRET
                     AKATPIVQNFNVKDWNELAKRIYESAVNRGFSEDAMEASNAGMLIVSNLTRAYSYDEF
                     GVENVSIGGKESISKVMELVNSGLTADKIICPNGSAYDHTTNFFFGEVFCLALSVMMN
                     DKEFEGFDELYNVSDDFSYFEDKCRLDTKKVSAIWSIIEEYLFRIECFFRYPCILGYM
                     IRLADMFGVDAYESTILRLTYNELQGYTHR*"
                     /db_xref="UniRef100_C6Z842"
                     /db_xref="I8YPU9_BACOV"
                     /db_xref="C6Z842_9BACE"
     gene            134011..134628
                     /locus_tag="pre3_saliva_scaffold_18_prodigal-single_102"
     CDS             134011..134628
                     /product="hypothetical protein"
                     /codon_start=1
                     /transl_table=11
                     /translation="MYSDITEEYLTALAKKVYDKLPFKPEPNKEDNKILEEGELPMPS
                     EGDMEFYFSLRESMLNEIHELLIGTAEYPTDPVQYEEWMLEYICECLEEGNNTEEAKR
                     MRSNVTPMLIAQAMEYPLAYLGSHFNPSGKVSLEEYASVLKAFDDDANSSLWHICVNG
                     FIGIMGDYTWDCNIYLAELMYIAEMCNIDLKKALDEYAGNRTLDF*"
     gene            134800..135828
                     /locus_tag="pre3_saliva_scaffold_18_prodigal-single_103"
     CDS             134800..135828
                     /product="hypothetical protein"
                     /codon_start=1
                     /transl_table=11
                     /translation="METTKNNIYDSFRPKMSMSAWVKTIVPVERHKEVIEALYAYAEK
                     EGIKLPALKTKIVNLDVAKDIASLVYKVMGEEAPKSGVKKETPKDTSKTASAKPAEKK
                     TAVSLDDIKFAEGTSEDVKTCIRDKVKEIGHHVPDWVVFCEGEVNLYPKSEDLMLLQL
                     PTAVNHISLQALYDFPLFYKPEFDKIKEGVSFGSIVADKWYYGNTKEFFKLTKAINEA
                     LGIELPSEDFVADNIYDYDKCIRTIDLIVEGFAIVDADVKSNISTLKEVLGGGVNQSF
                     ERMATMLADYFKVSSSKLLEFIKKNYVKKIKTSVGTFTFLTAYSKYPQCTTLDAIIYL
                     LVKEYNKK*"
     gene            135913..136203
                     /locus_tag="pre3_saliva_scaffold_18_prodigal-single_104"
     CDS             135913..136203
                     /product="hypothetical protein"
                     /codon_start=1
                     /transl_table=11
                     /translation="MAKYNEKVVHEIINCIKDGGFPLILDVDKGRVEVLTQETQIKTF
                     SNMLNMDVVESGVASYKWGDYYPAGGYHITFAKEHKDGHTSLYEVAFKPKKK*"
     gene            136205..136375
                     /locus_tag="pre3_saliva_scaffold_18_prodigal-single_105"
     CDS             136205..136375
                     /product="hypothetical protein"
                     /codon_start=1
                     /transl_table=11
                     /translation="MLYVIILILVIICVNQGDKIRRLKRELDEAYKSKESLRTGLSNN
                     IEMLREQLSHYR*"
     gene            136380..136643
                     /locus_tag="pre3_saliva_scaffold_18_prodigal-single_106"
     CDS             136380..136643
                     /product="hypothetical protein"
                     /codon_start=1
                     /transl_table=11
                     /translation="MTKEELEASLQPLFWEKTEDGEYYSRTGLTYDLHLFQMPNESWC
                     IEAQAGSLYIGVIIGFAGTLERAKEIAREYQVIKVCNMFYTKP*"
     gene            136648..136956
                     /locus_tag="pre3_saliva_scaffold_18_prodigal-single_107"
     CDS             136648..136956
                     /product="hypothetical protein"
                     /codon_start=1
                     /transl_table=11
                     /translation="METNAPKIEWRYDGNFAFGSYPINDDYRAEYMFYDHDFGYGPCF
                     RCFRTIIKSDEDINKIDFDESLEIGTYLPSGFEAESTCENDLKDLLERSKTATNILQL
                     *"
     gene            136959..137252
                     /locus_tag="pre3_saliva_scaffold_18_prodigal-single_108"
     CDS             136959..137252
                     /product="hypothetical protein"
                     /codon_start=1
                     /transl_table=11
                     /translation="MTKDEKSSILNYITQIKSSCEGVSYGISDKIVDGIRSLDDTPIH
                     MFDVAQGDLEKDALSVADDARDMERTITEFENFVDGIDCSEEEDNWEVYGANK*"
     gene            137236..137562
                     /locus_tag="pre3_saliva_scaffold_18_prodigal-single_109"
     CDS             137236..137562
                     /product="hypothetical protein"
                     /codon_start=1
                     /transl_table=11
                     /translation="MELTSKNLRDLVLPLEWNDSGYSGFANVFQDLFVTYYIVYNEEG
                     EGYVCFVETGMYMQNEEFYEYIETAKTLPINEEEYLETLKEAQRFCNEHYKDGLLQNF
                     NLTKLK*"
     gene            137565..137885
                     /locus_tag="pre3_saliva_scaffold_18_prodigal-single_110"
     CDS             137565..137885
                     /product="hypothetical protein"
                     /codon_start=1
                     /transl_table=11
                     /translation="MSLLASVITLSVLIAFFAIAISAILIRHSREKARMADKEQEIAT
                     LMYYLEDGNKHISELSASVYTLKSHNVKLTKQKKKYETKVKELEDEIIRLKELLENHE
                     GAGN*"
     gene            137830..139023
                     /locus_tag="pre3_saliva_scaffold_18_prodigal-single_111"
     CDS             137830..139023
                     /product="hypothetical protein"
                     /codon_start=1
                     /transl_table=11
                     /translation="MKSLDLKSFLKTTKGQAIKEVCFHIALSIVFVATFCAYWLGDFT
                     EPLRGFILTFCLIAFSASRNNIFNFNRQEQPMFEIEGKTPFHVWKLCLDYDLDYFQGL
                     VINHIIEYKKTRQLSYIRKAIDVCSFCKYESKIIGNKMKPVIKVEDLKDGESIMHLLN
                     YNLEVYLAQAVYRVLCNNYDACSYHLLRLFNAVTDRRNQNPYAYINGKYIKEIHAYGL
                     EVNITPYFEMTKFIGYKIFVCRKKGSPCPNGSSITENGFYAQRLVETYDEAKDYASDI
                     VQIEKDFVNGREDGIIRCLGSEFGFTDCVKCEYRKFGDHAVVRRWSESKPGLMSVNSM
                     RWNADDKKYVMCSGIDEYNYEYLDEYFERWYDDIYDLRLLELRKKYSGIPLDKNGEPI
                     FDYPL*"
     gene            139040..139372
                     /locus_tag="pre3_saliva_scaffold_18_prodigal-single_112"
     CDS             139040..139372
                     /product="hypothetical protein"
                     /codon_start=1
                     /transl_table=11
                     /translation="VQLWRHGCTGGLLARIRMKIKPYRIKHKPTGLYYYPGSGRTNLT
                     FRGKIYKTKQNVFDYYLYSPIPIYMFNVSKTAEICKRLIPEIGEKLSKYSGCKVELPR
                     EDFVIEYL*"
     gene            139401..139760
                     /locus_tag="pre3_saliva_scaffold_18_prodigal-single_113"
     CDS             139401..139760
                     /product="hypothetical protein"
                     /codon_start=1
                     /transl_table=11
                     /translation="MNEEFFKKVGNLQVSSATFELICIMEEYARTGDIKHIHRALSYV
                     ESSMRGIVSESRNISVDDVMKVKRIKPLLYVIGLKQQLIGAVVCFMEGERGSALWCIE
                     DFLDERNADEKLIADVE*"
     gene            139980..142829
                     /locus_tag="pre3_saliva_scaffold_18_prodigal-single_114"
     CDS             139980..142829
                     /product="hypothetical protein"
                     /codon_start=1
                     /transl_table=11
                     /translation="MEKCSWDYMGARETLGLDEKEYEIVKHLSYYNETLSKDALKSAR
                     LVADELYNQGRKERVEDAEAFRRVLEFVTTTEQVIPAEMSRTLVTLVQKDYDNVVKHL
                     DILIGENEADDDGSDYDKEFWGDESPKTESTFEGKVVLFPPIDIVKKTAPSFDGEKEA
                     LPSTKSEKEEPISIETQIANINGLLGYVRRPDEGNRIIAIIVKEKAVGDTDDVYTLKE
                     VTKTNNIYAVSESPNPMGLMGDAVKLVISPLIELGSIHIVDNDFGGMCLNSKVVAEVN
                     GEEVDLATFVTSAMDNGCAINSFLFCSKLQSEILKILSGEVENKAFAKHIELIKHPDG
                     SPLSNYLLRVMPICTTANFFNPLSGELVGYVRKIDKSTWISVCKENFGDEGTSTKYAT
                     EELAIHNSLYSYVLTPLFDKLSFVSEWQSGMLTIDYEEGNYNVTLRKHAADGNTLRIF
                     STYNYYLASRVVFTICEHMEHYNNVRWVGLEYYQHRDKADTEKLAYIHNDVYKGLKET
                     LVSKRTIAHSYRTDVWYEFSQIIGNEVSLACDYEDEKSAVRNITEEVITSVKLAVEKN
                     GIVPEIFSSMDLHLPFGFEASVFMKDKVSQKFYDLATTYGWNRLSNARTICEALDKEF
                     NMSYAMNNEEKKEVSLEEETIQEPLESEIDEDFLTDEDFSDEAIFGKNFSCEHLSGKI
                     AYIYIPVRNKKGGIGISVYKDDENAFSDCHVVVGGQTYDHRLCHIAIESAVDMLFQEV
                     AKNRSDINLDAPIKMNYEKELKAYYITINTNGEDIDIACARGHYEAEQILGALRFIQE
                     YLRDTNHAGKYANTPKKMPYYKIAYDKDNKVGSSNTRTYRLTDYDVVRVRGLNDYHIV
                     VSPSGEGEEDYVIPFNNVNTAIIELSFAVANKIAVHHTLIGEISISVMEDGGCDEYNV
                     IVNGVGFETASFKEKEHAVKFAKELYKRLKEKFSN*"
     gene            142898..143821
                     /locus_tag="pre3_saliva_scaffold_18_prodigal-single_115"
     CDS             142898..143821
                     /product="hypothetical protein"
                     /codon_start=1
                     /transl_table=11
                     /translation="MSEEISREKVSPSGWTERFTIGVPPLSKHKFTIRGEHKIEDGNF
                     HTRIIVTENGVENEYETFCLSDTFDVAMAKVALYCKKNYHLVDRRATLSSEFSEEKGA
                     YVLSTQDGEEVAVVYNSYSAEAMVRAYNFILSYIREYSSGLSYAKRHYLTLPGVVRDS
                     YSDLCFASVEALRFDGVYLFATELRYNIHFCEYHVIHHGHNGTYYIDDKKFASILHSP
                     KRAYKKFASHVKNLILDDAFFVTPPMVYVDKSHDTGRYEVKLSGVDLKFRISYLYKNN
                     AMQFACDLDKAIKKRCVEKYMKAHRKTTYNR*"
     gene            143847..144860
                     /locus_tag="pre3_saliva_scaffold_18_prodigal-single_116"
     CDS             143847..144860
                     /product="hypothetical protein"
                     /codon_start=1
                     /transl_table=11
                     /translation="MNYEKEECIDDYVQGENEKLGSELHDLTQVFNVTAPTETGTEVE
                     ANCYSFVDNGFTYYKVSVVTEGDNGRKREYVSSNINYSLRTAMEAIASFFKKSPEKVL
                     AHSVITLHPIEVNKTMRYQLMSEDIKGRVVAWFDSDEIAKTAYVAYNFICDYSQLFKD
                     TERDIPQIATKFYSPWVYMNGKYVSIDFLNEDGSVESNISVELNSLFSYGDVICHRKG
                     NGCDDGGSVYIMGHRKSFKAMRHAFLLVKRDIEIRYHFLTPPVLYVERQIKSNMFEVK
                     FKDYNIPLRMSFSRMSDAIEFAEELRNLFEYNAKERASRCTEYRAYGETLSAVDFLST
                     CFD*"
     gene            144924..145178
                     /locus_tag="pre3_saliva_scaffold_18_prodigal-single_117"
     CDS             144924..145178
                     /product="hypothetical protein"
                     /codon_start=1
                     /transl_table=11
                     /translation="METNEAVVLNNLNDNAQLRVQSIINDNGDMMSLIYEALNYANGE
                     CGGILNEVISILDRQIETIQQVKEYHEAMKEKIEEYEEKE*"
     gene            145242..145370
                     /locus_tag="pre3_saliva_scaffold_18_prodigal-single_118"
     CDS             145242..145370
                     /product="hypothetical protein"
                     /codon_start=1
                     /transl_table=11
                     /translation="MRNEDFTEEELAEIDEAIAQVERGECTRINGRDGLIGYLDSL*"
     gene            145398..145823
                     /locus_tag="pre3_saliva_scaffold_18_prodigal-single_119"
     CDS             145398..145823
                     /product="Putative uncharacterized protein n=1 Tax
                     =Acinetobacter phage Ac42 RepID=E5EYG5_9CAUD"
                     /codon_start=1
                     /transl_table=11
                     /translation="MIICGYAGVGKSTLAKGYVGIMDLESTPFEKDWERYAKCAIHYH
                     KNGYIVLVSCHKEIRERILSMLAGDNTNVCTIVPNVADKELYRERYTRRGNTPEFIKV
                     QMDNWEKWLDKSNAIEGERWIEMQEGEVLKDTLLRIGII*"
                     /db_xref="UniRef100_E5EYG5"
                     /db_xref="faa:HMPREF0389_00427"
                     /db_xref="E5EYG5_9CAUD"
     gene            145856..146215
                     /locus_tag="pre3_saliva_scaffold_18_prodigal-single_120"
     CDS             145856..146215
                     /product="Cytosine-specific methyltransferase {ECO:0000256
                     |RuleBase:RU000417}; EC=2.1.1.37
                     {ECO:0000256|RuleBase:RU000417};;  TaxID=1321819
                     species="Bacteria; Bacteroidetes; Bacteroidia;
                     Bacteroidales; Bacteroidaceae; Bacteroides.;"
                     source="Bacteroides pyogenes F0041.;""
                     /codon_start=1
                     /transl_table=11
                     /translation="MKFNYSWNLKDANFTGSRGSVFSCFSCGGGSTMGYKLAGFDVVG
                     CLDIDHRMMEIYKKNHNPKYAYEEGIQTFKLRDDLPEELYNLDILDGSPPCSTFTMTG
                     DREKSWGVKKHFREGQQ*"
                     /db_xref="U2C3U3_9BACE"
                     /db_xref="bst:GYO_0299"
                     /db_xref="UniRef100_U2C3U3"
                     /db_xref="2.1.1.37"
     gene            146321..146923
                     /locus_tag="pre3_saliva_scaffold_18_prodigal-single_121"
     CDS             146321..146923
                     /product="Cytosine-specific methyltransferase {ECO:0000256
                     |RuleBase:RU000417}; EC=2.1.1.37
                     {ECO:0000256|RuleBase:RU000417};;  TaxID=1235809
                     species="Bacteria; Bacteroidetes; Bacteroidia;
                     Bacteroidales; Bacteroidaceae; Bacteroides.;"
                     source="Bacteroides pyogenes JCM 6292.;""
                     /codon_start=1
                     /transl_table=11
                     /translation="MEYTIEIHKSFKRAGYYSAHYVLNSETMGVPQKRERVFFVAIRE
                     DLAQPFLKSTSLFDEEPTLDLTFNEEPILFGEVADYLGDEITSTSMRMLWEKRIFGDR
                     TQRNASERLYKKRVNFGRVYAYENEVAPTLMANKASVIHFSKPLFLSQTEVCKISTFP
                     QDYDFCSKPPHYVCGMYVPPVMMAQVAQRIFDEWLKNLVE*"
                     /db_xref="W4P494_9BACE"
                     /db_xref="bst:GYO_0299"
                     /db_xref="UniRef100_U2C3U3"
                     /db_xref="2.1.1.37"
     gene            147001..147210
                     /locus_tag="pre3_saliva_scaffold_18_prodigal-single_122"
     CDS             147001..147210
                     /product="hypothetical protein"
                     /codon_start=1
                     /transl_table=11
                     /translation="MGKSKSERLLEKLNDIEQELLCVGNYKNMVESSVISGDTQTALR
                     FTSYQGAKLGVLLSLIQEAVIIAKL*"
     gene            147327..147551
                     /locus_tag="pre3_saliva_scaffold_18_prodigal-single_123"
     CDS             147327..147551
                     /product="hypothetical protein"
                     /codon_start=1
                     /transl_table=11
                     /translation="MANSEQDVLSSIVNGIHLNVLSVSNYKDMIRSSVTSSWATEGQK
                     QQALRFVGYQEAKLKEVLDLINELEARINN*"
     gene            147644..147763
                     /locus_tag="pre3_saliva_scaffold_18_prodigal-single_124"
     CDS             147644..147763
                     /product="hypothetical protein"
                     /codon_start=1
                     /transl_table=11
                     /translation="MDIILTILVLALSYLSFRNYLSNNSTDDDDDDLDHLYED*"
     gene            147809..148162
                     /locus_tag="pre3_saliva_scaffold_18_prodigal-single_125"
     CDS             147809..148162
                     /product="hypothetical protein"
                     /codon_start=1
                     /transl_table=11
                     /translation="MKTMNLLKTLLFAGCVSLTATSLTSCGNHTEEPTYTIPAHMKTG
                     VIVNKFYLHNDDPKMAKYIVVYLAGNKAHLIMVIKDIYDQAVIGSVGDFDTRYEYVGD
                     TYIPEADYEAFEAIN*"
     gene            148197..148511
                     /locus_tag="pre3_saliva_scaffold_18_prodigal-single_126"
     CDS             148197..148511
                     /product="hypothetical protein"
                     /codon_start=1
                     /transl_table=11
                     /translation="MKTKSLLKAMLLFACLSFATASCTNKNDEPVIETNQYIHKGVVA
                     GKSEVKIDVKTIYIIHFFDGQRVYRIVVDYDKYTRLKKGMVITADIRDDINYRDEELA
                     FD*"
     gene            148515..148853
                     /locus_tag="pre3_saliva_scaffold_18_prodigal-single_127"
     CDS             148515..148853
                     /product="hypothetical protein"
                     /codon_start=1
                     /transl_table=11
                     /translation="MFSSILEDYTDSDFERVGVAEVNFTIGICTFLSFLIGVISLFFT
                     EVVGVLFGVASAVFMMVGVSMIVTLLIQAKIHKASHYVWGWVWFLSAVHTFFLVFPLA
                     LLAHQSDYIY*"
     gene            148895..149257
                     /locus_tag="pre3_saliva_scaffold_18_prodigal-single_128"
     CDS             148895..149257
                     /product="hypothetical protein"
                     /codon_start=1
                     /transl_table=11
                     /translation="MYRKNFEHILRDVIYNKSIKDETYMALLENFHKPLIVATLAMAT
                     SFLFSGLIEFLLVLVGVVAFVSFFIYLTTMLVELAYYGVWSLTRLLLTIYVIHLLLSI
                     PFFVALFFKLDYIKSIIG*"
     gene            149260..149637
                     /locus_tag="pre3_saliva_scaffold_18_prodigal-single_129"
     CDS             149260..149637
                     /product="hypothetical protein"
                     /codon_start=1
                     /transl_table=11
                     /translation="MDYEKYFEECYKGYDGYMLEYQADDGSALPVSWTLCPATWIALA
                     SCICPPFVIYLVLTFISLVLLGISWWRVFAIRKAYKKIGEKKYSIVVSGMMSNVVLYS
                     LFWLAFFVFGIYAHLECIIKLFI*"
     gene            149641..149967
                     /locus_tag="pre3_saliva_scaffold_18_prodigal-single_130"
     CDS             149641..149967
                     /product="hypothetical protein"
                     /codon_start=1
                     /transl_table=11
                     /translation="MTRKDIEQWVKEHPIQWEEATADDQYGNEYKIIFERYYVLAGAK
                     LFYVIDEIIFEDGNEKYEVVRTDNHRQHKRCEEIFVATRNSLEEAKRAAEEDRVDVVC
                     DYLRIK*"
     gene            149973..150389
                     /locus_tag="pre3_saliva_scaffold_18_prodigal-single_131"
     CDS             149973..150389
                     /product="hypothetical protein"
                     /codon_start=1
                     /transl_table=11
                     /translation="MKIVKELFDEHIRDEALHQYDEYGSRIATEPPFFLGLVLWAYIT
                     GFPLVGCCDTLMTKPVLSLILFSVTLLLLALGFGFSIAFFVYCNKYYKDQRVRMLASN
                     DMLVGAFISVIPIMFLCLYATYDLGLMYHLGKVFAK*"
     gene            150413..150766
                     /locus_tag="pre3_saliva_scaffold_18_prodigal-single_132"
     CDS             150413..150766
                     /product="hypothetical protein"
                     /codon_start=1
                     /transl_table=11
                     /translation="MTYLSHLFKTLKQAKGDSERFGIIEDRINAFIASRWIFLIALSL
                     VPFRLDSDNPWKYVIIGIAISVYIVAMKHSFESLYHGLRDKDVRRISLVTFFFSQALS
                     VLFYLLMYSELKVIF*"
     gene            150768..151043
                     /locus_tag="pre3_saliva_scaffold_18_prodigal-single_133"
     CDS             150768..151043
                     /product="hypothetical protein"
                     /codon_start=1
                     /transl_table=11
                     /translation="MKTSSIVKAGLSLLLVISLASCRTQSGYVDGKQIRQEADGSTAF
                     LIHLRDNSKDGNKSMHSTIRVNKATYFSVVEGEYVELKEGTYTRKEK*"
     gene            151046..151267
                     /locus_tag="pre3_saliva_scaffold_18_prodigal-single_134"
     CDS             151046..151267
                     /product="hypothetical protein"
                     /codon_start=1
                     /transl_table=11
                     /translation="MEKLKEAFDNLDAEFSKMLEIAIENFKRMEDFKDATIEDFYSVF
                     SDLYRGEASLQRKMTEVYDLMKDVRKELE*"
     gene            151375..151647
                     /locus_tag="pre3_saliva_scaffold_18_prodigal-single_135"
     CDS             151375..151647
                     /product="Uncharacterized protein n=1 Tax=Barnesiella
                     intestinihominis YIT 11860 RepID=K0X1I9_9PORP"
                     /codon_start=1
                     /transl_table=11
                     /translation="MANQNHMIKHSGQVFTPDFLVSTILDYAGYISGSILQKHVIDNS
                     CGDGAFLCEIVSRYCEDYISTNSSTNGLRQELETFIHGIELDNVAF*"
                     /db_xref="UniRef100_K0X1I9"
                     /db_xref="bvs:BARVI_05860"
                     /db_xref="W0ES68_9PORP"
                     /db_xref="K0X1I9_9PORP"
     gene            151663..152814
                     /locus_tag="pre3_saliva_scaffold_18_prodigal-single_136"
     CDS             151663..152814
                     /product="Uncharacterized protein n=1 Tax=Barnesiella
                     intestinihominis YIT 11860 RepID=K0X1I9_9PORP"
                     /codon_start=1
                     /transl_table=11
                     /translation="LNNVVSEFGIADVKWNVLNANALSLDVFDAMMDFVIGNPPYVSV
                     HNLGANYDDVKSFTFAQGGMTDLYLVFYELGLRMLNESGKLCYITPSSWLSSLAATNM
                     RSRIMRDRKLVGLIDLGHFQAFAGSTTYTMISLFDATHDKNLIEYYQYSDTSKEKVYV
                     DSFTYEEMSIGGSFYVASRNDLSAIRAIKETSAPNFVKVKNGLATLADKVFIGNVSFK
                     PLTIPIIKASTGKWEYCFFPYGVNGKPLGKDEVFSYPDVADYLEENKETLLKGRAEEL
                     TPDWYLYGRTQAIKDVYRKKYSINFLVRNIESIRLNQVPAGAGVYSGLYIVTDVPFEV
                     IERAIKSEEFINYISALKHYKSGGYYNYSSKELEQYLNYKISQYKNNVL*"
                     /db_xref="UniRef100_K0X1I9"
                     /db_xref="bvs:BARVI_05860"
                     /db_xref="W0ES68_9PORP"
                     /db_xref="K0X1I9_9PORP"
     gene            152919..153344
                     /locus_tag="pre3_saliva_scaffold_18_prodigal-single_137"
     CDS             152919..153344
                     /product="hypothetical protein"
                     /codon_start=1
                     /transl_table=11
                     /translation="MATIKEKALQLKKDIEQLSAEAEHLNELREELAISTARHKPFKN
                     IMTGKVEYPPVSRLSRVLYKALKRELEYHEAKSEEIASRFEALKEEYKAEKAQKYLKK
                     QYEEAPEDSLLGVMSDFLSGFEVASVEEAEDGIIIYTLK*"
     gene            153356..153961
                     /locus_tag="pre3_saliva_scaffold_18_prodigal-single_138"
     CDS             153356..153961
                     /product="hypothetical protein"
                     /codon_start=1
                     /transl_table=11
                     /translation="MEKNEKANTAKNVYEVLLRRKEELHNIIERHRTLDREYSIATKA
                     TQQIDNILPLVKFQVSISEMNKSRVVSNLYVHDVYSDDDGGVIEFKNDNGVILTLESV
                     ETSAGGIGTDEIDVSDLDVSDFDGLSFTFKFDDLGATIEKVKDSGIRIKPDNGHPVFI
                     PCRNGNGLYGDNTILVLRDQFGYGRGELDITECLAEVEEEE*"
     gene            153978..154427
                     /locus_tag="pre3_saliva_scaffold_18_prodigal-single_139"
     CDS             153978..154427
                     /product="Uncharacterized protein {ECO:0000313|EMBL
                     :KGF50357.1};  TaxID=1401075 species="Bacteria;
                     Bacteroidetes; Bacteroidia; Bacteroidales; Prevotellaceae;
                     Prevotella.;" source="Prevotella disiens DNF00882.;""
                     /codon_start=1
                     /transl_table=11
                     /translation="MEHIIKNLKVVGFYNPEVEINGLYLKDENGVDYRLYSRHVSDCC
                     EVHYLAFDSLELSEYEGLLFDFDGNDLSKSVEVVKDQGIRLKPNNGHPIFIPWKVHNK
                     NWNDDDMSLVLARITDETDGNFDYKVCRVSGLIGSMPLIKHYGNTDE*"
                     /db_xref="A0A096C5Z7_9BACT"
     gene            154440..155126
                     /locus_tag="pre3_saliva_scaffold_18_prodigal-single_140"
     CDS             154440..155126
                     /product="hypothetical protein"
                     /codon_start=1
                     /transl_table=11
                     /translation="MNEKLKERIERLVEERDAIQSKIDNVNGELNRLYPLKNDIVDIL
                     SKKHNSLKELLDATLRELRYVIASESDEIKMVKLDDIEYTSPFTMGEIKFTDVYGLKY
                     NLFLESVHEKQVMKESDYGNLVGFVYDRQDYKQPEINGSHLSFDNMSKVGWGTYEVSV
                     SLHRVKGKIYSNLNIEDKYGRHIYVPFATTRTDYSPIKLVLRDEDKRVLWISEIPKRV
                     LNKSPHSLVE*"
     gene            155196..155903
                     /locus_tag="pre3_saliva_scaffold_18_prodigal-single_141"
     CDS             155196..155903
                     /product="hypothetical protein"
                     /codon_start=1
                     /transl_table=11
                     /translation="MNITQNKYSAFEDVTSSSPFSRIEELADYVCEREEHVAKEVGID
                     VFDVNALMALRSVASFSIIYENHTTAKELYDKFIEAVKEKGSQVKFGYEDALRTMLSS
                     SDDDFIGFYDKFNFNAIDTWTTLIIGSFLMLRGHLKSEGEVVEEKDYKYISDVVCKRN
                     FNPSTDSMDDYLLELVTNACYEAKTRSWSIASLIIVRAFLKLAEQLGVPCFGLCMQAN
                     DRVNILINNTPEEDEED*"
     gene            155920..156201
                     /locus_tag="pre3_saliva_scaffold_18_prodigal-single_142"
     CDS             155920..156201
                     /product="hypothetical protein"
                     /codon_start=1
                     /transl_table=11
                     /translation="MRFKEWIKTFGSSTAIILFAVIMAVGSYFFIGNAFDIVKKDVSS
                     REDFERKVRIVDWSLDEVESIKRMNEKLQKENDSLRIENSLLKDIQENK*"
     gene            156204..156497
                     /locus_tag="pre3_saliva_scaffold_18_prodigal-single_143"
     CDS             156204..156497
                     /product="hypothetical protein"
                     /codon_start=1
                     /transl_table=11
                     /translation="MRGGTNFGSYLTDSEYKAIRPLALVMTIGVIFFLVSGLWIPVVN
                     YKNERSVKALTKANSELIHKVDSLSAVNDSITYKVDTLTKEVQTLLLELARQE*"
     gene            156502..156699
                     /locus_tag="pre3_saliva_scaffold_18_prodigal-single_144"
     CDS             156502..156699
                     /product="hypothetical protein"
                     /codon_start=1
                     /transl_table=11
                     /translation="MKKHEVYAILYLMVFIVFIAVAFLFHFGSLYFRSGDSAMGLKLY
                     GIGGISIVVATLCYCIFKPKD*"
     gene            156851..157471
                     /locus_tag="pre3_saliva_scaffold_18_prodigal-single_145"
     CDS             156851..157471
                     /product="hypothetical protein"
                     /codon_start=1
                     /transl_table=11
                     /translation="MFEKKYIKELKALKKEHDRLYEERTKLLIKEISPSTKLLYDGEA
                     DDIKRQNKGYYEAIIAISNRMGGIIASNQTIFKNLKVRIVHQSDDGVSSIIFYDKFGI
                     EYSLMLLDEELMSNGSELDLMGVYKEEFYGYTYNFDPARIHDVIRLSAFGSFDLIESK
                     GRAVNIKLRFNKGEKAEKYYLALVASGNHVVWKHNITKFVPKDLVE*"
     gene            157521..158147
                     /locus_tag="pre3_saliva_scaffold_18_prodigal-single_146"
     CDS             157521..158147
                     /product="hypothetical protein"
                     /codon_start=1
                     /transl_table=11
                     /translation="MTMFENEYIKKLKALKKERDFILKRWGEEFYEECKANVRQNYKG
                     EYSDIIEQRKCYSKLVKAIKKRMAGIITKNQPIFKSIKVCGVVMSYHGVSSIHFSDRF
                     DVVYKLMLMDEDFSSDESKFGFMRVSPEEFSEYSYDFNPERVNDVVYINHDNSFELID
                     NKGRKTNIKLYFDKEQKAKKYFLALVLEEGGVVWKHNITKFVDKDLVE*"
     gene            158231..158620
                     /locus_tag="pre3_saliva_scaffold_18_prodigal-single_147"
     CDS             158231..158620
                     /product="hypothetical protein"
                     /codon_start=1
                     /transl_table=11
                     /translation="METKQNIQVSDVTFEVSYTETEVQCFASVSKVHKHFANVSEALL
                     LVLREAMQLEPMAVNYEHGINVVLTDEHDGYSYSVLAIHKSDKNDYESVCNLYPELHS
                     VLPDGTEIRFCAPYRTGLACEKDWEEE*"
     gene            158726..159331
                     /locus_tag="pre3_saliva_scaffold_18_prodigal-single_148"
     CDS             158726..159331
                     /product="hypothetical protein"
                     /codon_start=1
                     /transl_table=11
                     /translation="MERIELMEALYEHYKGLEKLIDSRMYFQAPKKVIGNYLKFDKEV
                     SKERMALMDAHRHVYNQMVICDAEDRKGREGLVLYNTTLLDPDSGSYRTGLRFKGKYD
                     LYYTLAFRDENYNANEDFDFLGGLSNQIIKLSEPLVLDFKYGYSPITLHSNGILEIKG
                     NDGRVLKTFMQIPEGFGKSYSMTLLNDNGDYIWNDTFDMVD*"
     gene            159364..159741
                     /locus_tag="pre3_saliva_scaffold_18_prodigal-single_149"
     CDS             159364..159741
                     /product="hypothetical protein"
                     /codon_start=1
                     /transl_table=11
                     /translation="MEMNNSSYVPSRVKGIAFSCIVWSLVLTNDKFAFIQCSLLILLG
                     IAFIVLCWCISRKGGVSEDGLKESRKSVEYYLSAILVLIGAGIGVAVIDARSNEFTWI
                     VSNTIILLLLGIVEIYANIRGEE*"
     gene            159745..160299
                     /locus_tag="pre3_saliva_scaffold_18_prodigal-single_150"
     CDS             159745..160299
                     /product="hypothetical protein"
                     /codon_start=1
                     /transl_table=11
                     /translation="MKAVNIKSIAEAYSPMLNKYLESTTDRKKVERYVDTLSGDNIYK
                     LTKELLKYFWEVSISAIKASNMQNLEDNAVFWWMLFGKEPEGQHDLRSALPVGTWRPF
                     RSAFINAYNAYFYENREVIKSEEEFYIGKNCYISGVSDEYIKVKTSHKEGGRYGIWEA
                     STLEGYKMMKSVLCGVGSHNIKKV*"
     gene            160372..160674
                     /locus_tag="pre3_saliva_scaffold_18_prodigal-single_151"
     CDS             160372..160674
                     /product="hypothetical protein"
                     /codon_start=1
                     /transl_table=11
                     /translation="MDGAEFDWAKMDNPEGRSWINRLFTYQDILYMEVYEYKEKMIEM
                     SKTSAEMLGAYIFKGYFPASFNMVELCTYARAIIDSPNTRDQDWMSFFYKMNINTT*"
     gene            160745..161125
                     /locus_tag="pre3_saliva_scaffold_18_prodigal-single_152"
     CDS             160745..161125
                     /product="hypothetical protein"
                     /codon_start=1
                     /transl_table=11
                     /translation="MERKLNLETAKLIMMAVHFYLMGCIFIHLDMELPAIVSIIGTLP
                     IGCISIEAITWRDDVRKFFNSHFVLIMNAVGFILMFITQCLAIKNGVYVKGLSSLTDI
                     LLLVATILGGVSCVMHIYLYKKPM*"
     gene            161143..161394
                     /locus_tag="pre3_saliva_scaffold_18_prodigal-single_153"
     CDS             161143..161394
                     /product="hypothetical protein"
                     /codon_start=1
                     /transl_table=11
                     /translation="MGKFILAIIFSSLPLLIFGLIALWIWLSKPNDKDIEIMESVGYI
                     DIHDKYPSSWVRCLSEELKREFAYEMFALGALASLLFCL*"
     gene            161491..161649
                     /locus_tag="pre3_saliva_scaffold_18_prodigal-single_154"
     CDS             161491..161649
                     /product="hypothetical protein"
                     /codon_start=1
                     /transl_table=11
                     /translation="MITLAAPLWMLRHYHLPSDSLWVDIFRFGIITTLVLSIIVVIYS
                     YLKDNGYI*"
     gene            161855..162295
                     /locus_tag="pre3_saliva_scaffold_18_prodigal-single_155"
     CDS             161855..162295
                     /product="hypothetical protein"
                     /codon_start=1
                     /transl_table=11
                     /translation="MEGINLYQAKVAYDTQNEDFQGGMQRVRETYLVKATNFTEAETR
                     LVAYLTSYPHVSQHEVKSLGIINTEAVITSPNCTYEDPIYAKVKVATEDIDVKTGRTK
                     VTNTTLVVKVDDLKQVFAIVDNTYQVTDHRIVSITDMQVVDFIE*"
     gene            162392..163132
                     /locus_tag="pre3_saliva_scaffold_18_prodigal-single_156"
     CDS             162392..163132
                     /product="hypothetical protein"
                     /codon_start=1
                     /transl_table=11
                     /translation="MTKDELIKIIQYEITCYGNLPVKLDDEDISKLIDIEMSMLYAKY
                     SVLQETQYSVVYKEYFYTPEFKSSRLIKCPDCVIGIAQFREINKFGALTFGLGYGDVG
                     GAGVANIGASMYMSPWSIDGVTYRMSRLSVVDLYKQLTTSAIQFGFSEATHTISVKGR
                     TPKHDVLIEAICCIPLADAYSDPWVRRYLIGKAKQQLGRVIGFYNAQLVGGATINVSI
                     INEDAKAEMDACDTYFKEINAPCYFAMF*"
     gene            163156..163800
                     /locus_tag="pre3_saliva_scaffold_18_prodigal-single_157"
     CDS             163156..163800
                     /product="hypothetical protein"
                     /codon_start=1
                     /transl_table=11
                     /translation="VNEIASIIDNQSAGVVAVDASTAIDELEPTPPLFTIDHDAMRQS
                     CENRARMTITRIVNHVMSEEDASSPYVKQKMEIDIASLTNLLVSQAQNAVLTEAMITK
                     LAIDGMPTSQTRVFAEFRRMDAELNKQILESEAVYRATYTQLKYEVQQRRFEGSHLEL
                     SSGEASKPKFASERISVGSKDLIKERNLKKKQLLMAVKVEEADAEIIDNEDSQK*"
     gene            163781..164107
                     /locus_tag="pre3_saliva_scaffold_18_prodigal-single_158"
     CDS             163781..164107
                     /product="Uncharacterized protein n=1 Tax=Bacteroides
                     pyogenes F0041 RepID=U2C3T4_9BACE"
                     /codon_start=1
                     /transl_table=11
                     /translation="MKIVRNRFIPFKGYQGINLFGVLFVREDEEVSDVLINHEKIHTE
                     QMKEMYYIFFYIWYAIEFLVHLVKTRNTDKAYRSISFEREAYDNERYLSYLSMRKKFC
                     WLDYIV*"
                     /db_xref="UniRef100_U2C3T4"
                     /db_xref="pah:Poras_1450"
                     /db_xref="86215850"
                     /db_xref="U2C3T4_9BACE"
     gene            164258..164509
                     /locus_tag="pre3_saliva_scaffold_18_prodigal-single_159"
     CDS             164258..164509
                     /product="hypothetical protein"
                     /codon_start=1
                     /transl_table=11
                     /translation="MEFIDSFGHSISYFGSIGSYSTLIFFVICALLAPVFIKVSWVVI
                     KIVAKIVFGLGLFFIAGSLVYVLMVFILLPLLGTIFGWN*"
     gene            complement(164506..166431)
                     /locus_tag="pre3_saliva_scaffold_18_prodigal-single_160"
     CDS             complement(164506..166431)
                     /product="Baseplate wedge subunit {ECO:0000313|EMBL
                     :KFB75923.1};  TaxID=1453999 species="Bacteria;
                     Proteobacteria; Betaproteobacteria; Candidatus
                     Accumulibacter.;" source="Candidatus Accumulibacter sp.
                     SK-02.;""
                     /codon_start=1
                     /transl_table=11
                     /translation="VAKDSNNQGVINGMKVRFKEMWSDVRTYMSNLYNEHGQVFTPAS
                     PFAQILQTILHVGRMVLYYVEDSITELNISTASRPSSIYGLASLTGHSAFRGSASRGR
                     IRLLLKEVPANTASGEVLIPNLMQVYSNVTGVSYIVLIPAEQASIPLRNGAFLDVDLV
                     QGSIEYQQGTSDGGALQSYNFSTKGTAFMDEYLVRVFVNGELYQNRSSLLDMGRDEKS
                     CIVRTGMLGGVDVFFGNGNNGAIPPKGASIMIEYLLANGTMGNLSKTIGSNPQNWTIK
                     TEGLMGREEVDLNKYISVVALTDMTLGEAPEDLALTKVIAPHSSRSMVLANKTNYEYF
                     LRRLNMFSIVDVFRGDNTNEDEAIKREINALQKNIDIHKSYLVDAEQSNSVAKIEEEK
                     EELRKMGVRMRGLQQRLFNTQLDDNTIYLFLVPDIKKRLGAYTYFTAPESMFTLSEDE
                     QQSILDLIEESGQRVITIENKILQPRIAKFAINISVRKWEGSSEEAIRDGIMSSLSNY
                     FLEMTRRDRVPQSDIVRLCEDVDGVDSVRVSFVGDPRNNALYSSEDLMTIKDGLDSDG
                     DIVLSRSIETTLGGKIVVRDILPLIKGGFTSSNGFTYTNNAVGDIAKKIYGAVNITFH
                     QGESSSDNKFFRTRSIV*"
                     /db_xref="A0A080M3Z7_9PROT"
     gene            166518..167246
                     /locus_tag="pre3_saliva_scaffold_18_prodigal-single_161"
     CDS             166518..167246
                     /product="Phage regulatory protein, Rha family n=1 Tax
                     =Alistipes putredinis DSM 17216 RepID=B0MXA7_9BACT"
                     /codon_start=1
                     /transl_table=11
                     /translation="MEIYKFENKVAVLFHTTEENELFIRLDDLKRITGKKLNDWAKYS
                     MYVLPFYTGKNADKTNEYYVKYETNEGYYGTWLRFEYALAFATWCDKKLGKFLEECKA
                     DIEKPKKTYEDYLFEELERQKALVRERDERIQELVKEMQEASLLASKRSRHIPAKTTY
                     TMTQAAKMIGLRSVNELTSILSYKGIIYKSGGMWLLNAEYHNQSYEVYKTCNVKGHGS
                     DSWETTYLVWTPAGIEFLKSIINK*"
                     /db_xref="UniRef100_B0MXA7"
                     /db_xref="B0MXA7_9BACT"
     gene            167285..167674
                     /locus_tag="pre3_saliva_scaffold_18_prodigal-single_162"
     CDS             167285..167674
                     /product="hypothetical protein ORF022 n=1 Tax=Pseudomonas
                     phage PA11 RepID=UPI0001554366"
                     /codon_start=1
                     /transl_table=11
                     /translation="MKSPLAHQVGGEHYKSAYQPIEFITRFQLLMIEGNLVKYITRHY
                     KKNGKEDLEKAYHYLKLRNNLQCYWTLPCNLTRSFFIEELNRYTKDNNIDELEYSVIY
                     ECLIGDRNYGKIVLRSLIDNYDEYYKR*"
                     /db_xref="UniRef100_UPI0001554366"
                     /db_xref="D8CZW5_COMTE"
                     /db_xref="dac:Daci_3225"
                     /db_xref="UPI0001554366"
     gene            complement(167751..168344)
                     /locus_tag="pre3_saliva_scaffold_18_prodigal-single_163"
     CDS             complement(167751..168344)
                     /product="hypothetical protein"
                     /codon_start=1
                     /transl_table=11
                     /translation="MRTIQTLVGNPYTSDGKLYYLQDPIADQWVLRTGVELNEDGETY
                     TYSEVVLNGKPTFSDVVTHVTDPFYEEMEHEIEYGLVYTTLDSNKVKRVIRLTDGNIL
                     EWGMGYLMAKTSDGSSLPQSIFIGKDATDEYLYTFTTMRQMTHFSLTCSRHISNAKTR
                     YWERRQRVDWKAYDLPELEGYEEEVPEDIRAVVESQE*"
     gene            complement(168316..175845)
                     /locus_tag="pre3_saliva_scaffold_18_prodigal-single_164"
     CDS             complement(168316..175845)
                     /product="Uncharacterized protein n=1 Tax=Porphyromonas
                     catoniae F0037 RepID=L1NEG2_9PORP"
                     /codon_start=1
                     /transl_table=11
                     /translation="MAHKSRKKIKHSLFLEQATARFEQSTDAIAILLNYNPTKPSELV
                     TDEAHIDRVKYLGQEIVVGAKVNGVPVNQGGVIVDVKEDQEKGRLVFERRVRDYIHSG
                     IATHPSSDATANANPVGGDMYLCSVDGNLWRHNGTDWGVAPIANLRGIQGPRGERGEP
                     GSSVNIRSGNFRSSTDLPDDAHVGDGYLINGELWVKSDVHTEHKGFINVGRIQGPRGT
                     QIHRGGDITDTNTFIGVLVGDYYLHTKEHAIYGPYSQTDKWGEAPLVYLSPNVSTIIG
                     GDNGEKVFLAKSWGTDQLKAVNEIDLRGPRGEKGERPIIEREGNQLVYKYESDGAKGV
                     ILGDLIDLQGVTIKSGRAEGRFSPDFRKRNGDYYIATDEGAIYGPYSVETNSWGEAIP
                     LGAIKSIKFNGKALPISEDGQVEITLPPITMDETFDVGSNNALPNSVITTKFESIKKN
                     LVSGMEAVVSEDETKVTLSLNMLDGDPISVDIPAGKGGGGGGDAGSKIILTTAVPEEN
                     VKMGDSAMMTYTYNNVTNDGAQSPTGIKADIKLTINRGVVELYHKEFTSVSSGTYNID
                     LSPYTDKDGLIEVKLLATCTTAEGTIQKKQAYAKLAVHNLVLSTTYDLYSGIRGFEPN
                     TMMTIPFAIRGAGNKTITLYVDGIEKTNVSVTKAGLTNSSFSFLLDTNYSKGHHNAQL
                     VAESSIGGANIKSESIYFDFYVGTSDKQPQVGVLFSRKDGRVDTSANNVKAMMVGEQF
                     SELSFEYAVYDALNSSAPTTIKIGDQTPSTLSVTRSTKIYRTTFATNGEIPIVVDCRG
                     VSQTITADIKKGAVDISDTTEGLSLNLSAIGRTSAEKEKATWKYKKIVTKFSPNFDWL
                     SGGWRDGYLHITNGGSIEIPYKMFKEDATNTGCTLELEFFTSNINDNNAPIISCLDGN
                     VGFKATAQKAEIRTASNVEVSTNYAGGQSYRMTFVINSKSGNRLLELYINGIRSGAVR
                     YGNGDSILHQTPKGITISSEGADVAIRNIRVYEKALNDDEVLSNYIYTRPTANEIITL
                     YHSNDVLTDSGDVSIEKLRAKGKSVLRFVGDVKKVIETNNKKFEVPIDVYFYSAYGKQ
                     YDFVLKQGGLRIQGTSSTTYPRKNYRIYFDRKKKYSTTLTVGGVEQKELKYSFKPNAI
                     PVPLYTLKADFAESSSTHNSGVAIIINEIWKRAGMLTPPQKTNPNVRIGVDGFPMDAF
                     FASTNEEENTYLGKYNFNNDKSQADEVFGFSGDDCVCIEFLNNSHPLDLFQTADMTKF
                     KDGLEFRFPDQKWEEASEKNKNAVKRLWEWIVSCKNNPTKFKAEVKDYFSVKSLCSWY
                     AMTDYFIMVDQRAKNMMFATWDGLKWYLIPYDNDTILGVRNDGKVVYDYDIDEETMDA
                     QIGSHAFAGHDSVLWDLVRNGLKNEIAEAAQSIRSVMSNEYVLDVLNKQFMGNWSERI
                     YNKDGEYKYIKPLNELGVDYLYSLQGARLAHRSYIIENRFRLLDAKYLAGTYRADNLR
                     IYLAHKFSKDNKSIRIKSNDKFYFGYGYTSGAPKQSGVYASGSGEVVSLTFNTDLIVN
                     DPQYVYGASRFMEVDMKEISPYLIGTINFNNCTNIRKIDMRTQSGNDKITSITTEKCS
                     QLEEIDVYGISGPSFTSLDLSQNAKIKKVNAHMTSITSMNFREGAIVEQIYIPASMKT
                     LKLVALSKITKEGLIFEDKNSITSLWIEDCPNLNWEEILEMLPNVKFLRANGVRKRES
                     PEYLNKFNNMGGISSTGALINESCSLIGEFQIRGKYLDDEEYSRLTAKFPELSIRQPE
                     YSVYGWVSKIKRQGREDFSDVITTERWINYDNGTGYGTRKAYEASGHVKKIWDTRMAY
                     MGKEEERGTMWVYPVHRNNFTKYLDNENIENATPVDLKDWTNGNLWIKEPAYWYKGVH
                     DWETGNDYFVVSSNAQMPAVPECKVYDYKAIKEELQPVIQHYIQFLSTWNADGSVGIE
                     KCIYKYRPDADIESKEVSRHRGALALSYIKIPCSGYKRIKMPLNSMGIDSRDTNNFTD
                     IHNKIGDYFNLGAKQKAPYQDRFVWELPIRQAAVFVNSEDKVIKAVQLDPEKYPYCYK
                     ELCVAIPEGAVYCYTSVYTRDIDELTDIVLSNSDAPEDWECTWIEVKERWIATNPLHY
                     EEGSNPRMFSTSLNEKRILQDPTDASQLRFAEVNSYYDNVSYEEYKDLFNLMYAYHGT
                     FSLANVYGRMGIYSWNSEWSIMSDRSIQKWQTAPERGLRGTSLKNKDGKIGTTLDDRY
                     HSWYVYEDGSGQEDRPLTSYGGHTWLCPTIPITMSCHVKGGVSSSSTKGLGIIQSTKR
                     DMTPKMGERLGRDLVYIGQGHLITNMYSGSGFFESRNSECKKVEAFENYGGVGYRKIQ
                     GVGTHLSSADSVRGWRFNSSATAYSMSPIGGKYMDILPRSVDVGINPISDGGAFSFLG
                     YDFGYDAGYDRLVSNSRDAGSWTNNSNWLGASLIIGQLKAGDMNDSRTRMYVPIFKGR
                     IEYATSLSQFTSKEQYRFIKDENYSNFSW*"
                     /db_xref="UniRef100_L1NEG2"
                     /db_xref="L1NEG2_9PORP"
                     /db_xref="fpa:FPR_22010"
     gene            complement(175933..179712)
                     /locus_tag="pre3_saliva_scaffold_18_prodigal-single_165"
     CDS             complement(175933..179712)
                     /product="Cell-surface large adhesin n=1 Tax=Streptococcus
                     tigurinus AZ_3a RepID=M3INU9_9STRE"
                     /codon_start=1
                     /transl_table=11
                     /translation="MSEEKKGRKPIPVVLLRDGNKNPYFPQVGFEAVVDPITLNPILG
                     TMAKEDAQHYLNLETLLREVGNEHTYLSSITTKDGQATIKVGSLDAFIAPFLNGIRRG
                     ERSLQPSAQLLEAYSRRNNGQLPGAPSDLTTIVTGLYASEDGVVGYNELPIRDISGYV
                     SLDTIKQIQSSNILDTRFLALKNILSRGKVGGAKNQVVKEISTNEAGELVIVYGVSDA
                     ETYLPAVNGKFDEVKREYSYIKDSIDKFKEDLKKHFVTEGRPTENISFLDDYLSHDAP
                     TKHYSGDIEDPSDPTLRGRILNDIRYIKEGNSFKTHLYYSNAPDLSKYAQKDGAEFAK
                     VNSAIREEKDERKAQGTSIREEVARLSTELREADSLISARVDDLAAKTAPFDDVATIL
                     EQNAKIEGKYNALNANVTSTKEQVAELKSELNTLKNNEKLSDDAKYVRVENFTTEVKD
                     ALDLDASDNSVVVSVTADESNGTIKVSKAPLPSFSEYAKTSQVSDLVGDAVSAELPQM
                     KDELAKEFYTKEEVDSLVTINSLSSSVEVVGEELQGDPSDTQIVKSVSVKNDLSGKRK
                     LVVEYKQDNTEEKITNAKEELEEKIRTNKIDLELHVNGVKVEGEGEEREQGKTYITSS
                     ARLLKRGENGLTLDIKEEAIDLSALINIDEKVNEIKTSVKGEVKTESESLINSKVQEL
                     TSTLTNNYEQTASSLTASVTSKGTELSRKVEETLTEAKKTLSEEIKSKHSSATSDIDT
                     RFTRATSDINAKIAELNEASKKFKEDVASAISEVNNAQLRAKSAIDEKVKELTRAIGE
                     FEAIKNSYSDLRQQVTNEIATLSSMKLELAKVNVVSVASELKRDRGFVEVLKGEKGDE
                     GKKGDAPILFVSGSGDASELRYKYTSEGQSYPINDEEGSKFFLKNLKGAKGDQGIPGV
                     KGNDGRDGENAYEIAKRTNRTTATTEGDWIASLRGEAGKNIQLITNEGQVKWRYEGET
                     DYKKLYDIPAIDSITHITSGVNKGRVKFSVAGKEYLVDNFSTEELRGKSPKFRKGENS
                     IQYRYSDNEDWTDLVLIRELKGDEGKKGEAPILFVEGSDDLAELMYKYGSDGQANSIP
                     NPNGSKLYMNTLKGPRGTDGTDGHDGKAGARGVRFFWSKGVYKTAPSDVVASINPNFL
                     ELEKNPAENEVFATFLTSGVTDRTETLIEGDNIYNPETLDVFTLKFDTSKKNRFALSY
                     VTNIRGLQGVKGEPGSPGAKGDPAVIPAKIMERLRKIAEGEGDAGEEDGWGVVAG*"
                     /db_xref="UniRef100_M3INU9"
                     /db_xref="M3INU9_9STRE"
                     /db_xref="sanc:SANR_1162"
     gene            complement(179834..180370)
                     /locus_tag="pre3_saliva_scaffold_18_prodigal-single_166"
     CDS             complement(179834..180370)
                     /product="hypothetical protein"
                     /codon_start=1
                     /transl_table=11
                     /translation="MDAEVAKLYNLLHSLRGEVETIKNIVETSGSERVKGEVEHFTKE
                     FDKLNDRVSALEKEVRKPLSEKASDVAYLKSVFLSKSLSTIGSGVATGVVLDGDRLVV
                     TFDKPITMEDVKEYIRSIGVTDKERLETAMNILRGEMMPRRISYSKGNDRANDDEIVK
                     NITLDDGTGELFVTFVHK*"
     gene            complement(180380..180826)
                     /locus_tag="pre3_saliva_scaffold_18_prodigal-single_167"
     CDS             complement(180380..180826)
                     /product="N-acetylmuramoyl-L-alanine amidase family
                     protein n=1 Tax=Porphyromonas catoniae F0037
                     RepID=L1NEM6_9PORP"
                     /codon_start=1
                     /transl_table=11
                     /translation="MERDIKYIAVHCTASPQHWGVAELNRVFKQRGFKRPGYHYVITK
                     DGVVHPMEAEERYSNGVKGFNMVTINVAYVGGIDSTGKGVDNRTPEQKEALRELLKKL
                     KAKYPKAKVQGHRDFSEDKNGNGIIDPWERIKECPCFDAIPEYKDL*"
                     /db_xref="UniRef100_L1NEM6"
                     /db_xref="L1NEM6_9PORP"
                     /db_xref="bth:BT_4736"
     gene            complement(180927..181064)
                     /locus_tag="pre3_saliva_scaffold_18_prodigal-single_168"
     CDS             complement(180927..181064)
                     /product="hypothetical protein"
                     /codon_start=1
                     /transl_table=11
                     /translation="MDFIGFALFQLQRRVDTIGSYKLRENKCTRIFGAHVPLVSYIDF
                     M*"
     gene            complement(181146..182498)
                     /locus_tag="pre3_saliva_scaffold_18_prodigal-single_169"
     CDS             complement(181146..182498)
                     /product="hypothetical protein"
                     /codon_start=1
                     /transl_table=11
                     /translation="MLRASVIAKLKSDDCDLYKEEGKARVSHGGIMPYSSFVGTLSRI
                     LAGRIREADEKVAKALLADLSKGFDSDLYKKAKGIVESCSKSWYAPSLASSSDGERKN
                     TLAHIMEQIVIYTSYVNCFILRYTNVMSDIYTKRRVVDYSCDFTEYISPFHFSPRLII
                     SSAMDYMWDTIIPNVDFSVEDRYGRPNGCVPGVSDIVIPIGRGEVGGRAMVYDKPAFN
                     DNGSIQVYPKGMETSHSTASRLMCVNVGFDANRGMFKCMEMLYKVFDHLVRTKNAYIY
                     VPHFKSDASRIDNMTYEELVRLFDLENGMKGDDGFPKEDLEALDGYLDSFKAKEHLTR
                     EDLLKCVKFLQGRDPVAIAPFSDRFGNKYLSAPLHPSVKREETTKYQVRRKEVIETLW
                     DVESEKCRLTPIYVKKYSLGWWNVADGTIFRKLSDSIKVFNQSDINQFRLRMEDEIEE
                     *"
     gene            complement(182618..184138)
                     /locus_tag="pre3_saliva_scaffold_18_prodigal-single_170"
     CDS             complement(182618..184138)
                     /product="hypothetical protein"
                     /codon_start=1
                     /transl_table=11
                     /translation="MAFINLSKLISNGNTGDELDAVQSGKRFPVIEAYVPFGEYIDEF
                     VRLSAEAINEYHSRVPRILYEDLLKGTDSEMFKMAESFVSSLGINGDARKKAVTLMIN
                     VFRFINIDNCIRIHFSDESKINKLIMLSVQKLPDKATCVSMYTTNKDVFVRFIVPYIR
                     EYVNKKIEFTDKDREAYDAMYSNNISNSGHISYICVEDFGVPLSSDLKEDSYMYTYGK
                     PIRNGADVSFFGKSLCRFSSDVVFTEEKRLKCGNNYPDFNEYGYMYSLSESAMNAISP
                     FIYNTAINYFGRNVASELNSMPQTPSADDIRKVFERFNVGEEISSVISSHGVWCDDEY
                     LEYIYNKIKKPYTYMVSLPGDKLCPAFSITEEDGKNVENTHIIFSSRIIPDIIEMSNI
                     KGIGYMDLDVIISEHTASYFKPIAEGLILKEMLDKSNKLRSAMYKFMDNTPLGILDNI
                     YGLDTSKMDGLSRLRGIASLCMVAHLQNLNFKTLGSGKYKPYLTTSDTINVQFRIN*"
     gene            complement(184148..185686)
                     /locus_tag="pre3_saliva_scaffold_18_prodigal-single_171"
     CDS             complement(184148..185686)
                     /product="hypothetical protein"
                     /codon_start=1
                     /transl_table=11
                     /translation="MAYINLSGLLNGYTPSNDDVVEVYQNNLKAGKSFLPNIPFKDFL
                     LDYADKVATFVDNFYTRASELVIEDLRKYDESVMFQMAYELANGGSNVGGEKNIRYKA
                     IMMMVDFVRYFNMDNCILTKYSTELQFESLIGDTIKFNLYKEQEYQTLGGVKAVVERF
                     VVRYIQEYLNERIAFTDFDARKFKGENYKRDEIIGFESNRHIALSFHSFPLTYDPYDN
                     NRAMAYFSPTIDSDGVYVAGKDVVCKSPQPQKPQTNKLALSYGFSSQYREELGTPIVN
                     DECAQRLKHILDFTERIHKILYNNIKANEAEMGVGIFDKDLSFEDVGALVEVKDTPKF
                     DDLEDLTKSLSPIVYEGNYEEVLQRAQRIAKSKGAVNYKRGGFSFEKRGDMYEASDLS
                     NNTQVKVQSPIAISMKDDEVKYTISENNSYTTKGSIKDKVYEVIKKVVDNLEYMNTNN
                     IACTLSDIYGLSDDVTGGCEGLVKYIKSLFIVYMTNNATNNNEGFTLTTTDSLSVYFR
                     IFEY*"
     gene            complement(185689..187257)
                     /locus_tag="pre3_saliva_scaffold_18_prodigal-single_172"
     CDS             complement(185689..187257)
                     /product="hypothetical protein"
                     /codon_start=1
                     /transl_table=11
                     /translation="MAFLNLSSLISNHKADENNLDEISLSKPANTALVAHIPLTDFLD
                     RLVDAVARDIDGYYSRLSRVLYEDLKKEKDSLLYQKVRQVVVTNEYIREKGEKEITRN
                     SVAYVLNALEYINIDNCIRIKFTDKSDLANLLSKTISYDKTLSKDFFRNVIYPYIIDY
                     VNPRLEFTERDKAMFDYEVKTYSESDGTKSMYDLGVYDFPVPVHVGSNKEIMTYAMPK
                     FEEDGVITLDGIRMTTDVLNRDKYSLKMKSYERVNEELLNDLDDFKNYFDSLSLFQMD
                     KVFSNSIQSRIGFKDELPEGMSPYDVFDVEKEEKLYDNHPFLRLRVKDEAPEEYLRSL
                     LTKDDILAERSDYSPFHGDSIFNKDYDKQEEEVRSFWLGDENKYSSKNVDILRARDPN
                     GNLHGNPSLSSEYNLDVWDNPITDDERLNYIALSLKQASEGFLGEQIKRACYTNENTT
                     RHLDHTPITSVIRNVYYYDDMKPSFGAYDGCDGFVYVSIHMYKGIGNSDVPNRKKFRQ
                     LFKREALSMYLDFI*"
     gene            187265..187366
                     /locus_tag="pre3_saliva_scaffold_18_prodigal-single_173"
     CDS             187265..187366
                     /product="hypothetical protein"
                     /codon_start=1
                     /transl_table=11
                     /translation="MYLYYIYTTYGFKQLHPYKLSGSYGWMVNLDRR*"
     gene            complement(187368..188114)
                     /locus_tag="pre3_saliva_scaffold_18_prodigal-single_174"
     CDS             complement(187368..188114)
                     /product="hypothetical protein"
                     /codon_start=1
                     /transl_table=11
                     /translation="MNFRDAVSENRSSFEGSPIFISDSHYSDAIKELFDISRTANDEI
                     LHMTDGGVPSPVAHKSDMSDMLYNISPLNRYIGTSSQTHYLSAIMYEDGFNFSDGKSF
                     GLKTHTMSVDDSVWSIGKGNMCIPIQKSIVGHNTPLFVNAGRFISANEEPFAEILRAL
                     SKVLDGGIKRWILENVRFTEESCKPDATPFIYLLDRIYGINTQKLGYLYFAGFACLTA
                     CMIEGGMPSITTSGAHLTTRSNITLGVNLS*"
     gene            complement(188204..188881)
                     /locus_tag="pre3_saliva_scaffold_18_prodigal-single_175"
     CDS             complement(188204..188881)
                     /product="hypothetical protein"
                     /codon_start=1
                     /transl_table=11
                     /translation="MLRSKDIVGKSDTDISVKQDKPTSYLAPYKPLHELLNEIMLDVA
                     KQVNEHHVRVAEALYRDISMGSSGVLFKACVDLHKRLSPDSGLKWLLYIFEASLAYIT
                     PENCIRLRFGYEEYVKEIRSNTYLIPSVPSPLSDAIVPDVVVHYIRFYLNHSIRFTDV
                     DRMLFEEARYNPVSLHNASFNIGVGVVPIAVGMMERNTFGAYSGLNWNRGDASYDGIP
                     LQHTIIG*"
     gene            complement(188883..190208)
                     /locus_tag="pre3_saliva_scaffold_18_prodigal-single_176"
     CDS             complement(188883..190208)
                     /product="hypothetical protein"
                     /codon_start=1
                     /transl_table=11
                     /translation="MLRARNIIGVKTEDEFDKEVDSTPTLCLHTSIEDSISKFIASEM
                     KGFVEFTETFYEAVNVDLRCGSDSIIVSKSKELINLSGAKMDNLRRVIREVIRYVTPI
                     NMLLVNVCDKHIASRIISENDDDAFYSIFAYGANVKISIESIVSEVLYPLYDKVIKHH
                     FQYPDNYIIDVHNAVQRYLNGDADDTKLSLRFDCRFVMPFGSSQKTKQNGYGIAGNIG
                     LNGEDYSRFSYVIRPNDASFNDAVQDYPKKILGGFYDAFSTLKGITDRGDFSKLTSVS
                     RFFELNEDLSKYEDQFPIIKYNIYEQKANNPFFGYIQSNGLKSYSWVIPILPTFITDE
                     DLFIDIEDIKSQINILIDRSTKNAMKDNWDSLKRSLYSKMRRVFPPKDLIIGVHRLQG
                     FDGFIPIVFHIEYDQFIFNSSKDKAKRTPCDAGFFNQSTCMNMTIKIAL*"
     gene            complement(190323..191699)
                     /locus_tag="pre3_saliva_scaffold_18_prodigal-single_177"
     CDS             complement(190323..191699)
                     /product="hypothetical protein"
                     /codon_start=1
                     /transl_table=11
                     /translation="MERFKIEPNGRTFREEYVDYTAKPIIIRSLRRIGLYYAEVLSHF
                     IRIYGGKPKKSLKSKLKGVFVGLSADTPTELKDNLFVRAVSEVFNSGDNKKIILKFIM
                     GVLNLNNMLSVISSGRDGNADVDKSVSYLVDSTYEYLYGKLMKYGSSITPEEVKVYMK
                     RYILDHVIPFMYTIVQKEDIVSNKGVATTSVHSEVQVVFGKDENGVLRSSTLNGEVVR
                     SFNFGHFGISSDAGATGYDGFVYTPKTIHDYLDDTFFKKVLRPIEMFPCYVYEYFKDD
                     KFKRYGELPKFRFAMITPELREKSANLAPRMRNFIYNSPQNNRYTFDLIDYQKLSSYE
                     TREMILEKMLERMQSVFNAKIDSVVEHFERFVKTRVDTYTEFNELTEEMFGVKCTDFY
                     QDSCLFDFPAYPWRTRLWASVFTDSDKKETIHTPGSLAVIPLHLYPLRIEEYPFKMCL
                     EFDIRDAG*"
     gene            complement(191718..192992)
                     /locus_tag="pre3_saliva_scaffold_18_prodigal-single_178"
     CDS             complement(191718..192992)
                     /product="hypothetical protein"
                     /codon_start=1
                     /transl_table=11
                     /translation="MSAPIFSELDDSGMAKIIDSFSQVNADILNEYLNQLAIPLHEDL
                     SKGCDGILHSETAKFLGEGASCADVERYMCRYAIPLISHSILEIFTRQTKMVSPQEDA
                     NVIRYIEAVVVPYTNIIFYSNPSKGKRRRRDKYVDRYGILGVFNSEVEMSLPIGMNKS
                     FNPAPYMATSGGCEKDVMYNLTATINYAPLTNASISEFVSQLDNACILKDRRYEKMEV
                     LYKYIDKTSWTLNWHSFNFDPSEVVDENIPPEMKVAFLNSSIELWKMAKVINFDYSEE
                     MYNYSSPGNGYVHTIEYPYGNSGLMVSSVSECVDELYKGIHSGREWVFNLINASVSKE
                     SEGMIKVLKDLIRNYEYVIGTCSDMMAGCKMSKYMGFTIEGQKYLIRRLLSAVQFECS
                     TKLSRKSFGDKPYLETPFTFGVVSEIRTNSII*"
     gene            complement(193008..194255)
                     /locus_tag="pre3_saliva_scaffold_18_prodigal-single_179"
     CDS             complement(193008..194255)
                     /product="hypothetical protein"
                     /codon_start=1
                     /transl_table=11
                     /translation="VVAFDYSNIFYRGLFTCTSKRASNGLFFSADDDLRLLGNVVLSQ
                     IAGLIKDLATGCDVVFCVDTLGSWRKDVIKKIDRLSGLGYKEGRKKKEDFDWDGIHRT
                     MQEVLSVLREKGYNILSIPHAEADDMMAFLADTLINKTDCNSLVIVSADEDLRQLVRY
                     KSETGQCVMAVNPVSSQEKDINRRGKRTIYICEEQNEASKETGSFFSVGLSTNMRQLV
                     YIRNCMSSSKYNLDVINPHDILINKLLCGDDGDSIPALYEFYTKTGRVKRITAKPKEY
                     IVEALNVKKAEDIYNNVDLLPKVIGESLKTEILYNLKERLQVQRELVELDINNFPDEL
                     RTLWTYTIEPSILINATRPINPQYNMDITEDMLLADTKFVIEKVEGRKVVEHSVLKEL
                     NRSVRSSAVDGRSTKDLLDDMFS*"
     gene            complement(194405..195601)
                     /locus_tag="pre3_saliva_scaffold_18_prodigal-single_180"
     CDS             complement(194405..195601)
                     /product="hypothetical protein"
                     /codon_start=1
                     /transl_table=11
                     /translation="MPDARTSWNSFVDMTKEAYKEKGFQVLKELLSYITYANIQDFSL
                     RAGIEGAESADPIIMKFSTCLIDELSYIPENADKLSLANSAFQYIKGTLLPIALSSRV
                     CRYREIVAVEHSGGGDYIKLSQYGMFDCDKDGIFKAVGYGDEAPKYKHTAIGCFLGES
                     DVETNKEMSVVRNIEDRLFLNTALMIARKDISVDSFNECIFEEFRENAFLRDRDRRIA
                     EITYEILKDDEKKAVEDVGVKINSLRRVIDTLAHNMSFVSFFPEDEELVMSKDVSSEV
                     SVLSNIDIFSETLMKSYDENVGTTLLVAEGHMKIFHSLMESIYKMMSKVFGFDTSRKL
                     MLANDGTLEGCIAPYMSWVIRSSATALITSQPRGCAMCMGKPEKEDEPFSVLLISDIR
                     VDPNMP*"
     gene            complement(195608..195748)
                     /locus_tag="pre3_saliva_scaffold_18_prodigal-single_181"
     CDS             complement(195608..195748)
                     /product="hypothetical protein"
                     /codon_start=1
                     /transl_table=11
                     /translation="MEEKNLSYKTPALTNITLQSIMKEEMKKQVDDYLRKTIFKYTAL
                     VL*"
     gene            complement(195860..197242)
                     /locus_tag="pre3_saliva_scaffold_18_prodigal-single_182"
     CDS             complement(195860..197242)
                     /product="hypothetical protein"
                     /codon_start=1
                     /transl_table=11
                     /translation="MAFLNLSSILDGHKQGDEELVSSRASYVLVDEIPFKDGKTLRQL
                     TLPLVEETLEKSKESFDKLLLTIRNILDEAGFDEEFKEYIPLVNSSFKDRVIGSLVTA
                     IVNASTSLNISEGSERIREFVFNAISDGINKNTIEQSEKLDSLFSPHLQAKSGNPYTL
                     LGYYLSANKTAFKNKLTSILENRKSDILRLILNYDDWKANSIDIPVLMTMDENTSGYL
                     LRDMSSFMSDEEFSDFSRQLVGISAKIIQHLITNSRDVDSSSKIEDYVYNGKEDEASS
                     SIALSDRSEQFVMGVLERLLSDERSQTRRYVASETLHWHATHSSNWYRYFGLCDGESL
                     ISNLLIANKEVIFDDFVVGSGSFKSIDSFIDDKFLEHAVGAFSGYGATYDNVQKLLWM
                     VLPKTSDDLPYIEVTLKSGRQFKVIRPLMASRLLLRGSWALRSHDTDEGGDKWVFHPV
                     MEYKIDYHII*"
     gene            complement(197263..198801)
                     /locus_tag="pre3_saliva_scaffold_18_prodigal-single_183"
     CDS             complement(197263..198801)
                     /product="hypothetical protein"
                     /codon_start=1
                     /transl_table=11
                     /translation="MAFINLSSLVNGLDSNNNETFEVRDTFMNLSTIPLNDFLREQAY
                     QSFEPIRKNYRAVINALLDSGCCDNDFPLYSFIEEHIQEELVDPLASFIRNHIFSPAS
                     LHAVDMMKKAGLSLSECLSETAGIADEFIRLHFVGLEQRDFIRESLDMAITHLYKVVQ
                     PQAIKNGYDVSFNMDDSDSLIYRSDNMTTSIALRLPIGVDRDGLCVFASEDKEYLIGN
                     SNFKSKAILLDSSFFKPILSFGSLEYENLENYMKAFHDDNMKKTEEAYMRCREHICRC
                     ICFANKGIESTEDSIKPGDSLWNTRWKYQKKDFVLPIYRSVTSKMSALKRRDADKYNQ
                     LLGEYDTLDADYWVDNGYQGSHFLSNVFKYATLGEVIFFDKLINISPSEYFVGYKIDR
                     DSDIISSDKLKEYLEGKALSNVRALKDNRLTDIPSRYFGVSQPKELTSLFSGSKDSYN
                     AVDSLISAYQVNIKAQVHASNTPIRVEVHKGKVSVTSLYEYRIHEKHDWMVNVYFGGI
                     DIQR*"
     gene            complement(198814..200418)
                     /locus_tag="pre3_saliva_scaffold_18_prodigal-single_184"
     CDS             complement(198814..200418)
                     /product="hypothetical protein"
                     /codon_start=1
                     /transl_table=11
                     /translation="MAFINLSSILNGGGHNGDDLVSVERPTLKTALEAHVPISDFFDE
                     LLRCQAKLVDNFYNRPIEVFHNDLLNKKDGVAFKMAKAISDECIGKYGNEVDKINDAT
                     MLLTLVYPYINIDNCIRVKFASPSELKSYRKSTITLDDNNWKQFNGLGYVFDKFIVPY
                     IRDFVNPEIEFTERDKKLYDTEREKANDFKKVSCNHSTFLIETNFSGIPVSYDRKTKE
                     ALTYGKPYLSNDGLCVLGKDGVFVDVKATQTDNKAKPQELHDFYWMSTFFHNHAKVQN
                     VLEYRTMIDYCFVLGRLYANFKLGDEITKSIKSKLEQGDLKERLGHLSHDELNDVFSI
                     SDGDIPGKEMAGFVRLVGETEATIPYSEMDRFNDLLLKVNESKVSVLGHSYNNGYPFH
                     DYVKEPEGEGKNPFIVGMMPSKRELRIGDVDTEDADFDITLPAVSLTQSGSASNKLLS
                     YVGRLSNYDFLFNEDSFTCFVNDVYGISSDLVGGYNECVGMFNVGVVAFSVSSFDEGT
                     SRPKAPSFTKSSKTYIGYSFIKKIEK*"
     gene            complement(200490..201671)
                     /locus_tag="pre3_saliva_scaffold_18_prodigal-single_185"
     CDS             complement(200490..201671)
                     /product="hypothetical protein"
                     /codon_start=1
                     /transl_table=11
                     /translation="MLRFNDIAKYQGDDNEFAPKASLKHIRFLDWMGIADFLSSEVET
                     YVNGCVKSVMQDIADATLHLHNVIEEGKEELYSISFLKSSSKLETLVAHCFILSLNSG
                     VRYQDLFTNDYSRLVLGFFCNNHIDNMELVQTSEVESEEVSKMLGKAFYLAFKEKKDD
                     KPMDVFNEYHTKAFVSMEDEKNGIVCSQYGKSGLPDDIALDISRSMSSFLKGIIKSVQ
                     PNGRCCDLDTFVGNCLEAMPQSKDATISTLQSSLIGSSYDCIPSIISDKSQISTLTEL
                     SLQFSGREAFRIGERKEVSANATADLGGNITWLNKPRVVVSIYKMLIVGDAYSRLFSD
                     SSSVPYNIELMVMDGEFVDVGCLLGVGNVDISKKSCSMSYLEGSIQMHLDCDFRFNIL
                     I*"
     gene            complement(201773..203026)
                     /locus_tag="pre3_saliva_scaffold_18_prodigal-single_186"
     CDS             complement(201773..203026)
                     /product="hypothetical protein"
                     /codon_start=1
                     /transl_table=11
                     /translation="MELREECDTNILEYMKKLFDIAIKHSSKEGNEPFRAFCEEHKRR
                     LPKDFLKKIFLNLIANYIKDFRAQTSSDVYTIESIVNYTLTSGETNLTDSILQGKARK
                     RGEQPLANSDIAEKTRDVLSKPLFSYYKKKIIPEIEKISEKLSNSIKIKNDMVLVSCH
                     WTKEEGLIGLQYTKLNELFETRYANGAYDFQSTLSCITYAILSIAKLIHTHGADKFKD
                     KFNEFMNNAFRAIEDDDVVLDDTSRNFVESVFYRFSERSSDDIESICAKCNELIGSFD
                     KKALFDRTYVYVRHKLSHQNMSIGTSVRGDFVKKDVSMSSSLHPLLTDERDYEYTEKC
                     VFKALRSIIPTNPDGSYEIPVKFGDEVIMLKNAISVYSVGSPYVTIWLEGVDDDGKDR
                     FGSAYSEYSMSGKYKVDFKLSIDYV*"
     gene            complement(203161..204837)
                     /locus_tag="pre3_saliva_scaffold_18_prodigal-single_187"
     CDS             complement(203161..204837)
                     /product="hypothetical protein"
                     /codon_start=1
                     /transl_table=11
                     /translation="MIIAIVLLRQDGSYNYLYKYNNIGMAFINLSSLVNTLDATKDNI
                     DAPLESASEKKTSLLPNVTLGDFMKGLTPGFADLVQEYFSRFYSVIYDDVSKGEDSEI
                     YRLAYKCASNEKTYTDYKGDEDVVYNARWIIRCAINYFNMDNCIRLNFASQRDRKVMV
                     NHAIKNRAFSPSTMNADVVMNDFIIPYMTDYLNPRIDFTDLDARAYELDSVWSNEKVE
                     HRTFNVMSIVKNIPISVDYANDLKVSTYFKPTKRGDSLYVGNANTMSLSSVSFDINGV
                     SREYLFKFLDDFCVDSVIDSDGSDFIIDLFRKKDKYDIYKPLMGFLRNSSTSFLRKLT
                     YEEMVNLKREDLLGIIDTRRELDDTHLFDIADDLSGDKCNVDDTEIRNLIDLVSSNGS
                     LNIELREYDSEDHYTTSGYNTTEKHVNTFSTSGITKGNKNVNMRFNDSSCYAGIKSYE
                     NLFDELSAFFYGLSNSAFRDKINEMSSLIFSGEFYGESENRPGLQFISSLYGGCRQLP
                     EYEGLSAVSNILLRMRVEDKFNKKGSPKAEKIRLVESNYAVLDFSIYTTI*"
     gene            complement(204854..205435)
                     /locus_tag="pre3_saliva_scaffold_18_prodigal-single_188"
     CDS             complement(204854..205435)
                     /product="hypothetical protein"
                     /codon_start=1
                     /transl_table=11
                     /translation="MEDNNHIKAYSNRIRDRIMRYEAQKREREECIRKAFEPLAVDML
                     DYFKVNYAWLYKKLLRILTQEEAVAVIRDALMYSTSKLFESLGFDLLRSQADYCAFFY
                     LHLNDFIDDYAFQSLSYYPIIRGKFYLFRTCRTFSIATSLKGAMVSSFRKVAKPKHTR
                     PIIESITWVDEKTGATYPIFETYIDEDGILGIY*"
     gene            complement(205460..206017)
                     /locus_tag="pre3_saliva_scaffold_18_prodigal-single_189"
     CDS             complement(205460..206017)
                     /product="hypothetical protein"
                     /codon_start=1
                     /transl_table=11
                     /translation="MEELGNDKSYRSSKGYRTEGVNDVKVAFTPLAYDVIMRIEVHNR
                     DLYDRLLRILDRDELHTIIRDSLMHTFLHLFTHPEFIMSPNNVERFDVVLRNLEPYTR
                     RLSYEVFKDNPTIRKGFFLFRGRRTRKIVCELMDALDRHIWKAFSGEHFLRLLRHATI
                     KDYVLGGVSSRFLSYVDENGYLVLY*"
     gene            complement(206042..206623)
                     /locus_tag="pre3_saliva_scaffold_18_prodigal-single_190"
     CDS             complement(206042..206623)
                     /product="hypothetical protein"
                     /codon_start=1
                     /transl_table=11
                     /translation="MGAFNHDRIVQLYNMLSEEAGLKETRDEAIKLAKAEFYEHAGVV
                     AVLLRLQESEVYEKLLKILDAEEIRVVVRDAIMHYFSSVINTTKFFMSKSDLERFHTI
                     WYFFDFYIVKYTYEALSNHPTIRSKFSFFKKSRTRHIAYELAKALEVSARYCLTEDVC
                     SRILNCATYTDPFSGGFLPKFASYVDKDGNVVL*"
     gene            complement(206745..208520)
                     /locus_tag="pre3_saliva_scaffold_18_prodigal-single_191"
     CDS             complement(206745..208520)
                     /product="hypothetical protein"
                     /codon_start=1
                     /transl_table=11
                     /translation="MANENHRKFFVAKTDLFFNMTKVDDFESIEDTTKKYHEFSIDGK
                     LAILVREEDVYDYYDEMEIFESLWHDIDELYEIQLFRNGKTRCIISKRSLLTYTPDIT
                     EIGSVDPKEILASIVGSNNISDTDSGVLDEVEDILASTSMEDENYLYKEDNKRTLDLF
                     LKNINSISLVVVPKSDLTYAKFHIGSASIPTAYFQTGEYGRTIVAFNAGVGELDAILN
                     ARLDKGDGRVFRFEFSPHLDEFGQLVNVSYSDPYGKKEERTFAGESVRELLEYIFAGF
                     RCESIAIEDLYDDTIEVIEIVRDSYEPVNENHLFGRATSVGAVKLVESARAKAYLHEY
                     ASYCKGWGIQGGKFFSRNILENSRAKKAFKAVMGLDPNINTIVIISPPNPAPQVLSRR
                     ENDERVARLEWKLRNELKDGGYNYVKVLGKYGSVEPSFVIYNMSYYEAEDLATEFGQE
                     SFIFCEFDHSQRGNTRAGKVSARMYMKDENGDYNLDDAFEGILDRDNTQRNLTEFYTQ
                     LSKKMKFNIPFGDDGSTISECLSEGFEKYMTDTLIASHLTHSAIVGAKRKKLGNDRVN
                     EILEGLRSEDTPNSERKKLRLELYK*"
     gene            complement(208546..208839)
                     /locus_tag="pre3_saliva_scaffold_18_prodigal-single_192"
     CDS             complement(208546..208839)
                     /product="hypothetical protein"
                     /codon_start=1
                     /transl_table=11
                     /translation="MIYNYEKVNLAFILGTKWEENPNEASDEHKALHGLFALCNASYP
                     NKVGEEPATITKAKAMRLLQGMNAEDIISTLQGMGYIDVDEKGKITIKSTPWC*"
     gene            208964..209116
                     /locus_tag="pre3_saliva_scaffold_18_prodigal-single_193"
     CDS             208964..209116
                     /product="hypothetical protein"
                     /codon_start=1
                     /transl_table=11
                     /translation="MNSYEYGSLLAEAWRKVHTSSATKVGFKYKVSLSAYEAGCAGKY
                     KASTYL*"
     gene            209329..209823
                     /locus_tag="pre3_saliva_scaffold_18_prodigal-single_194"
     CDS             209329..209823
                     /product="hypothetical protein"
                     /codon_start=1
                     /transl_table=11
                     /translation="MARLTDFGGDCPGYVVTPEELNDFIEELTYEEGEYAIDHLECDD
                     WGDYTHTTEFEIVVLTDEIVNLVRESLAEDGLDYETASNEVLDELLGPLGCRVRFETK
                     SSDGDLDSDYEAEPYYYEYKDDPVVEALCHHNCFLADEKWYKKRARQNIAYANAVDEA
                     PKTL*"
     gene            209858..210139
                     /locus_tag="pre3_saliva_scaffold_18_prodigal-single_195"
     CDS             209858..210139
                     /product="hypothetical protein"
                     /codon_start=1
                     /transl_table=11
                     /translation="MKQNISWNTMKFRILLGVIAVSAIVKLGSSDASAQAEATTEMGV
                     VVAMDNVKEGEYTLYVKNSSNNCISIQVDELTYKNAYLGQDVEINNYNN*"
     gene            210144..210386
                     /locus_tag="pre3_saliva_scaffold_18_prodigal-single_196"
     CDS             210144..210386
                     /product="hypothetical protein"
                     /codon_start=1
                     /transl_table=11
                     /translation="MIPTTLEDVKEELAKIRKMLESQKNPPSDIESRIEDAIQRAEDA
                     ISDLEDIQSELEGDRFNYDKVLDKLSDLEQTINILT*"
     gene            210386..210985
                     /locus_tag="pre3_saliva_scaffold_18_prodigal-single_197"
     CDS             210386..210985
                     /product="hypothetical protein n=1 Tax=Zavarzinella
                     formosa RepID=UPI000369C97E"
                     /codon_start=1
                     /transl_table=11
                     /translation="MGVRGVRKGTIHIQAHTIESEAPKEVRERKHHDFCLGVATILSK
                     DSRKNKIPRLGICAVELSSSTTGSREAPDIIGFVHNLKVNSYLFEIKLSREDFLADKK
                     KVCRKAGYKGMGCWRFYVTPPNLISPEELPNRWGLIYYDGTKLDFVVMPTIFHEDERD
                     MWAEENTLCNLIRRGVVYGKVFDNDDFKEGSRVPRGKKK*"
                     /db_xref="UniRef100_UPI000369C97E"
                     /db_xref="gps:C427_2403"
                     /db_xref="K7A385_9ALTE"
                     /db_xref="UPI000369C97E"
     gene            210991..211401
                     /locus_tag="pre3_saliva_scaffold_18_prodigal-single_198"
     CDS             210991..211401
                     /product="hypothetical protein"
                     /codon_start=1
                     /transl_table=11
                     /translation="MLGLLVVLSVVILGFIVGVIYIAIMFHLRDIEMEQRREEIKKRK
                     REEEDARIKEYLSKQEEKRAPNMEQEERQTTAQSDDDAKFNYWYANMNLNLDEGATEC
                     GFNMLQLYFASVNGATKPFKKKLNQLTRLNHYYK*"
     gene            complement(211681..211754)
                     /locus_tag="pre3_saliva_scaffold_18_prodigal-single_trna_2"
     tRNA            complement(211681..211754)
                     /product="Ile"
     gene            complement(211769..212206)
                     /locus_tag="pre3_saliva_scaffold_18_prodigal-single_199"
     CDS             complement(211769..212206)
                     /product="Uncharacterized protein n=1 Tax=Porphyromonas
                     catoniae F0037 RepID=L1NG24_9PORP"
                     /codon_start=1
                     /transl_table=11
                     /translation="MEATEKTLSLNEAMLLEATKYLNKPEELAEELVRYNREKGDGKL
                     TEERAMRLALANLEIVKKMRKEPVTFRFRKINGELREAEATLESDKLPETKGVGKKSS
                     PAVQVFFDLVKGEWRSYRIETLILEGDNVPEDEDKDEEEKTEE*"
                     /db_xref="UniRef100_L1NG24"
                     /db_xref="L1NG24_9PORP"
                     /db_xref="rar:RIA_0195"
     gene            212367..213173
                     /locus_tag="pre3_saliva_scaffold_18_prodigal-single_200"
     CDS             212367..213173
                     /product="Uncharacterized protein n=1 Tax=Bacteroides
                     vulgatus (strain ATCC 8482 / DSM 1447 / NCTC 11154)
                     RepID=A6L6Q8_BACV8"
                     /codon_start=1
                     /transl_table=11
                     /translation="MKIQIVSDLHLESASQREWIKRNPLEVVGDILVLAGDIGSWKDV
                     KELEEEEFISWATSHYKYVLMIHGNHSFYGAGDLGTIEDGFIKTKYDNLYYGFNTSVV
                     LDGVEFILCPLWSDIDPKREIPIYVSLSDFKRIKYKGEPLTIEGYREVHRRCLEYLEE
                     AMFLFPTEYPRVVITHHAPSLQLANTMFGGDIYTSAFNSPLDSLIASSGASYWIYGHT
                     HSNVCKEIRGVPCVCNQLGYVNHNEHRMNKYKSNFFVEINPLYESHCENV*"
                     /db_xref="UniRef100_A6L6Q8"
                     /db_xref="bvu:BVU_3761"
                     /db_xref="A6L6Q8_BACV8"
     gene            213148..213429
                     /locus_tag="pre3_saliva_scaffold_18_prodigal-single_201"
     CDS             213148..213429
                     /product="Uncharacterized protein n=1 Tax=Prevotella
                     stercorea CAG:629 RepID=R7H474_9BACT"
                     /codon_start=1
                     /transl_table=11
                     /translation="MNLIAKMFDKLVEKVLAVVRKVPFLSESNRDKHFLYAIPCGLFL
                     TILFVLGLAVGMEYKDKLKGGKFDWLDLGATILGGLIGHGLRVLFLSLI*"
                     /db_xref="UniRef100_R7H474"
                     /db_xref="R7H474_9BACT"
     gene            complement(213607..213999)
                     /locus_tag="pre3_saliva_scaffold_18_prodigal-single_202"
     CDS             complement(213607..213999)
                     /product="Marine sediment metagenome DNA, contig:
                     S01H1_S13827 {ECO:0000313|EMBL:GAG10371.1};  TaxID=412755
                     species="unclassified sequences; metagenomes; ecological
                     metagenomes.;" source="marine sediment metagenome.;""
                     /codon_start=1
                     /transl_table=11
                     /translation="MAGRPKGSKTNKNRKNYVSNPELYQEILKSIDRDELTPRAVELL
                     CKLADNCATKVIYQIPEDREDAVASAVADMIQNWKKFDPTKTKNPFAYFTSVCTTAFT
                     KFWRQMGRTDMPISITYNLSDERFTFDM*"
                     /db_xref="X0WCH4_9ZZZZ"
     gene            complement(214126..214380)
                     /locus_tag="pre3_saliva_scaffold_18_prodigal-single_203"
     CDS             complement(214126..214380)
                     /product="hypothetical protein"
                     /codon_start=1
                     /transl_table=11
                     /translation="MKNLFAKIRNHAVIIVMLSVSTFVIGSIAYDLLVTRPNMTETLD
                     RLEVKIDNISSEIELITPKAITEQAILMEDTLCSIDSLLK*"
     gene            complement(214392..214964)
                     /locus_tag="pre3_saliva_scaffold_18_prodigal-single_204"
     CDS             complement(214392..214964)
                     /product="hypothetical protein"
                     /codon_start=1
                     /transl_table=11
                     /translation="MDILSIGGDPNKDGGALVRIDPESLISQFKKVPMFVKVCFAIIV
                     MIGLLYYLVFRSHLYDNDSDKLGALVHRTEKLHNQMENIQSFLSSYNKVLNYLDLRIR
                     LQELSAEFLQDQNEIILRYLEQSSDKDDMPYLLALRDAIERSHRNEERIKNINKSLVT
                     QDSVDVARTLEAIRIELMQLRSKEKIDTIE*"
     gene            complement(215075..218899)
                     /locus_tag="pre3_saliva_scaffold_18_prodigal-single_205"
     CDS             complement(215075..218899)
                     /product="hypothetical protein"
                     /codon_start=1
                     /transl_table=11
                     /translation="MSKKLNYEDLQSVKEALTSATNAVNEAMIAEVGGVGAPRLSSMA
                     SLIGMENHIRAIMEKHGSSNNEEFHSVLRGYVNFINESEDTRPRDERIYKQFLESMKD
                     FRYLKGVKEAYDSIRSAVNKDKVGVEVIAILDELKSDPLFKYFYEAIEEPAMIFLLER
                     NDIAKNNAIKALRDYARQLPIVGRLLHIIKEGRLPEDTNETESAISSDSNLSQETPIS
                     PVFTNPKGVAMFLYGGAFFAKSDTSVRPITREEYEELPQDLRQIASLEAKGLISYDEN
                     PSGEARVEYYTTSGSVFTITRSDEGKIGVLLNDTRLDDNALVSFDLFAQITSINDYSV
                     FNNVTNVLTKLIDGTYEMAELDFATEYSKLDTYGRTALLINLKGMYFIITYDASALDP
                     FNYYSNLKPSGVPPIFSQFFGKTYISINENTKKADKKRIERYNKKKEEFESQITNLIE
                     QRKGLKEVLEEGAGVNEDKVKGYLGSINNKLNKLKKEYEAFQEEEGGVATDGSNNRYK
                     QDDAGVVFYNVSILDKGVTPDEISTPLSDTANAPEDFSSDEEVPDDYLSEDYDPTAGN
                     TNIVGNEVTYKETQNGSETYIDGVRVDDANADGLDSNVLVNMILKIKEQIGDFANRMS
                     PDEITEENLRSKSNSELISMLVDATEHYGEPENMDTFDANALNTYHLYLNERPIVERN
                     GDVDSVSSSDDGVQVLDIKVKKGENGFVAAYGVVRIDAVEDKVQYKPFVVNRNLDGNV
                     FSYYSSTDGMIGTSEDTTIPMFVFNKIQQALDANQEWNSGSAVDTSAVAPEENALPEV
                     NSDYLGETPIGFSPDSFEDESAVEDPASFFESVSIVSKSKNGKVTNITEAAAVTKRVL
                     ESEQIDFSKDNEENKEPETFEFSALVDVLEDGDEYYVDEKGVFNEGDEYEEIEYVVLS
                     DEDDTETRVIFHVNDPDSELYEQLYISKSKDIPQGLENGSKTLLEILGLVSDGEVSVL
                     GIESIEDGKADPMNFIRASFAGVFIDGTDEMLDDLVKFDGSEVAINTDSDDPYTDDIE
                     DAISVTALDKNEGVKVMKQRKVKDVQYIPMNESAGEKVSTFVAGDKVLVDGKKVGTIV
                     SQEGENSLVKLFSGNETERIANKRIRLITRVSDLYETAYSKQAVRERITMDNFIPCSI
                     NYGGITGIIQEGKVVRFSDYVGASEGTPVKVYDQYPTEESEPTYVSKEYIEPSQTASD
                     LLNSMNFTDGILMDREMSTPIAPVSVDKNTFNGEGGYVSVIVHTAKQEDNHIKHVPFE
                     DVLLITAPNYVM*"
     gene            complement(218958..220406)
                     /locus_tag="pre3_saliva_scaffold_18_prodigal-single_206"
     CDS             complement(218958..220406)
                     /product="hypothetical protein"
                     /codon_start=1
                     /transl_table=11
                     /translation="MARKRSVVNEEKELYEKRNTDDVFARVVIGGLLNALNGELFYTQ
                     VRDGKEEVIHIPFFYNMAHSGERFIQDNYMFFKDLCKGMTKMDGSFDIIPRGVITLNS
                     SSIEAGSITNRFVLGEYTRTDEDGIPRTYVSYLYSLPIKFSFDCKIIVDTTISLLKIQ
                     SQVNEAFYKNRSFKTTYRGIVIRCRYGIPENSQWQKPMEYKFGMQDASPMELSFSIDV
                     EAYQPMFDKTTERLKSNYIKSFGYDVTLNKSERKDTLGQRDGHNEIYGLKSDIAHKSE
                     DGYIYPRYDISGKAYPAGHVMPITWHYDKVYGDMRTITISYNENGKETHIATIPNTML
                     YDWEIPDDFIPEEERTDAHIEYFGAGDISQDQVILMPDISVVPDMANGKITESSFIVN
                     SQGLFVIGDKTEEQRRVLIKYTKKNGQEVSFDAYLNLNSGIVDMANPITLPRNHEPIP
                     YVGSTAHRTIDIVIKDAQHNGISCSIKNVTII*"
     gene            complement(220412..221023)
                     /locus_tag="pre3_saliva_scaffold_18_prodigal-single_207"
     CDS             complement(220412..221023)
                     /product="hypothetical protein"
                     /codon_start=1
                     /transl_table=11
                     /translation="MFTHTLDNKPIIKGKDGEDMTDLCVSIFESKSLGASTFKVLTLT
                     ERYVCRPDLISLDYYGTDEYTDLILKYNEISNPFSLVVGSLIALPEVMEITNGIKTNM
                     VSSVVEKAEIRKESTIDTQLRKRAYKYISPKNIEEINETPNINRPFNELTIPASGKRV
                     APPNVAKAGESPIISRNGRYVLEGNHECCVTENPNITDVMKGR*"
     gene            complement(221027..223036)
                     /locus_tag="pre3_saliva_scaffold_18_prodigal-single_208"
     CDS             complement(221027..223036)
                     /product="Gp269 n=1 Tax=Sphingomonas phage PAU RepID
                     =H9NCE6_9CAUD"
                     /codon_start=1
                     /transl_table=11
                     /translation="MAKFLKMKGNPNFYGVNSIMNPYSVIRLYGSLDVDTGGKIRSVR
                     LLDKHKRKAWYDLNINTNGEDFKLSVPTTTNIIKYGQADAVGRVPYSFQDFIFCKFWN
                     VIPNNHLITLRRYSEPTRDNLTFPDLDGKLLGVESDVEVVNKNGLTHSPIATMLTYFG
                     SGTGNELPNIINFSSGYTWKATKSEIWDVASGSTGGGFMGNMFSGNEFSLGGGSLWKK
                     GLMGAEILSGLLTDPSYSMKINPEQLIGANGMPDPYTQGPWNNRIQGPLNRISSVMMR
                     DEGMAFGGNGKEISLSFHYVARNFGGANPKAVMLDILANALAMGTGSALFFKGAHRYA
                     FDPTLMPSGSFLDKLYKLLEGNDFEKIIEAIAQLFVGGGGIQTFMDKIFSGAKELVGS
                     AVNFGKDAIGVSDEDAKQKENGMMVKLQNQLKNLTNTDAGRKKLKDILYALVGKEFGF
                     QWLTGRKALLMGDPVGDWHVTIGNPMNPIAMIGNLICNGVDIKFGDEMGWDDFPTEMT
                     ITITLAHAMDRDMDGISSIFNRGAGRIYVLPDWARTSADRVTKVDKYWQANSDGVGPR
                     AIEGWGTFDPETRGLIPRRDFKDEKQNPRVGKRADVSIGGDNVDVPVNSGDSTILAIP
                     RYTPIAYSNREDIGIDFGNFSRSTLEARSSYYIDLDKLAERANKT*"
                     /db_xref="UniRef100_H9NCE6"
                     /db_xref="H9NCE6_9CAUD"
     gene            223055..223309
                     /locus_tag="pre3_saliva_scaffold_18_prodigal-single_209"
     CDS             223055..223309
                     /product="TonB family domain protein n=1 Tax=Prevotella sp
                     . oral taxon 473 str. F0040 RepID=L1MEM6_9BACT"
                     /codon_start=1
                     /transl_table=11
                     /translation="MLLTLVCSSGSILCVWCEVVFEGRNKAYGAYVIRKETGRRYRRV
                     MYVFLSILMVALTFGATLGYVAYTKVKEMATEIQAAPIAP*"
                     /db_xref="UniRef100_L1MEM6"
                     /db_xref="L1MEM6_9BACT"
                     /db_xref="bfs:BF9343_3840"
     gene            complement(223252..224157)
                     /locus_tag="pre3_saliva_scaffold_18_prodigal-single_210"
     CDS             complement(223252..224157)
                     /product="hypothetical protein"
                     /codon_start=1
                     /transl_table=11
                     /translation="MKDGKIITDAKGKKTYLAFVKGDMIDDAVEQFTAEDGMNQSVMP
                     DVLVTAKKRKAYKIDEILSQLKKPNARIEDGSGLASNADANAPIDERFPSVRINKLGE
                     LEEDYLLYHPISELQATGKKVEAVENYSVTLMVLPSSEYGLYYDAETLVRKTIPALRK
                     KREGFIFPETIPFRYVDPNASEKSATTMPVAPSDENVTWWSTFKSHELTEVSTAIMGM
                     IGEFGTIKGDFVPHKKKKKGKKGKAKKETNTSNPSMEGVMRLITRGDNSAPSYGFKPS
                     SVKDYGFYGAMGAAWISVAISLTLV*"
     gene            complement(224161..225732)
                     /locus_tag="pre3_saliva_scaffold_18_prodigal-single_211"
     CDS             complement(224161..225732)
                     /product="hypothetical protein"
                     /codon_start=1
                     /transl_table=11
                     /translation="MGLVFEQDKKSPLSAESVKKMMDIGGKMNDMLNKDVVKKFGVEV
                     IYWRAVPHKNSADVIFQDYTLLDVEDCPTTLNVIFSDQAYNQGDMGVSIYELGYNVPL
                     ELQIPAVIWYEAYGGGTMPQKGDIVYIPVLHKLFEVDSTSEVYGFMQQFTHFKAVMKK
                     YTQKQYRGEGENLAETIDDYTTGTEELLGLDILDEIADITSEQQTDPYNSTPWDNFKY
                     VADADIIKEKTFIVGNTDIFRTYYDLSSVKKGYLAVEYKDDDEVEENSYRLLSLWAKP
                     NFPDEVTTYDEVLLKDGKERINGVAYETIVMRRSKRPVALSVGEKYIVSVGKSIKQEL
                     TLKAIHGDHDEWYITFADRLNLDKIQPNWRKSKITIATSNPTQIISSPNESISLSLGK
                     DYVNLSINGVDNTTMLGTTLKDEQWYGISLTMMTGGDSSLRIYAKKGSGLSVVAEVNI
                     ASQLTAGLYQYSLLGGDVCLSNIRLYKSSKPFTDNERKIDLLSRVIKNGSKAVICDSV
                     ELPSHIGGVYVGRQR*"
     gene            complement(225820..226446)
                     /locus_tag="pre3_saliva_scaffold_18_prodigal-single_212"
     CDS             complement(225820..226446)
                     /product="hypothetical protein"
                     /codon_start=1
                     /transl_table=11
                     /translation="MAEKLKTRSHGLSALPQYRHSRISTEMLEPVYSGKFIVDIVPPA
                     YAGFSTEEKNLLLEAITKVNVGSPHKMPGAEVQHYMNTTRSYAQAHPGDTHIDIDIDF
                     EVNTIDINGQPNHLTYGLVRRLMDSVYNVYTGATTTKVNYAIPLFSVVALDRANRPYW
                     GYICRDIFAISAVNPPVFDYSQKGIWKLTGVKFRCDSYSEIGKFAKLG*"
     gene            complement(226468..230073)
                     /locus_tag="pre3_saliva_scaffold_18_prodigal-single_213"
     CDS             complement(226468..230073)
                     /product="hypothetical protein"
                     /codon_start=1
                     /transl_table=11
                     /translation="MAVSLDYRRLRAAGVYTFETDTTQSVPVEVSALRLLVGFDPNVP
                     FNTPLYLENEKMVQSLFGDIDDKLERRGAFMNRMARTMVQVDPIFAISLLPATDTDYS
                     GYSAFGLNASTPNPSQIASHGASDGDARAEATKKKYRPSDHFIQNKHGYNVGIASFPS
                     LFDRSRFWKPEPENVLRLAQAGTGAGVGNIASAPLFTFANTSSKDISIAVFRANDLPA
                     YDVMARDWYGGDNKIPYPWIRPTDRMSDFFVQVVAIDGSWSEYDSYASDPHWSRFFTP
                     DGLRRSALNNFLSSDSVRLIGTWVGSIIPDFKDKTGAVEYIQDKVNASNKITGLLCSV
                     NKDGLSSQYLDYDNNGSHMFFDDISGGKVTRNKVIDLIGHTIHKDTREVTFLSHSTKI
                     PNDVKLIDHIGDARYFGGLNTIVFPDLSVADSFNKFFGDVEGETIDGVKKVSDLIASI
                     EKELTSLRDGMYKNVGGKTSPITLTWTNATSEDGRKRSNVIFEIPAEAKKVTAGQLTA
                     VAGGIAINADLPAGWDKSKELAYFVEQDANGVVIRKGANIVSALPTKASDVDDLIAGI
                     TQYFEVSRMFVAENTLFILQLLKKATTANEFLSILYKAKTIVSGLPTRIASLPAVKEL
                     SETLDELLDGMTSTFERSTAPKISTETYLYNINKGDGVTILGREDNYGFTETNPSLKT
                     KYESAVAPTIPGITRVNSVRVVTLDTLKSLNAQAKASGIASELTLSEEYIASLEAMAR
                     ATNGKLQFKILSAGDPISIKEGSSSTGAESIGAIDFNDIIQATEDDKSSIESVKAYIL
                     RNILRFNRENSVGRDITNKILNFFSTNGKTMYISVQRSLSDPEVASTIRLTPLKGLII
                     SNKHLPGFDKDGNPNSEKGVEKIYSMIEEEGILRGLTNPDLIDYRYIIDSMSLGLGRE
                     SFGKSYLARLAQKRGKCTALLNAPSMKQFELSSDPYFCDTFNTGRGVKPAFDTKYIPL
                     GGNTEMTYTSGYSLPSEDNGGKYAAVFAPFLKYNDGGKTALVPPAADVSNAMMRKYKG
                     GNPYAIIANLDGVLSNRFLTGVEYSFDNEDRGNLEQMGINPIISKAGQIMIYGNKTCY
                     QTLRSYFNYLHVRELLNTIEIKVEEVLQKYVFEYDNSITRSQIVSDISTELAPLAQSG
                     VVLTAPNIIMDDSNNSDQQLKIEGISVVDVEVVPALCNEKIVQQVKVLRNGNVVR*"
     gene            complement(230185..231666)
                     /locus_tag="pre3_saliva_scaffold_18_prodigal-single_214"
     CDS             complement(230185..231666)
                     /product="Uncharacterized protein n=1 Tax=Plasmodium
                     falciparum (isolate 3D7) RepID=Q8I1Y6_PLAF7"
                     /codon_start=1
                     /transl_table=11
                     /translation="MAIRKKNKEDWGKQSILENRRTPSLPRSNRNRSTINESERAFRK
                     YYESVEIEDVDNYEDEAPVAEPVKQPYQSHSARGFAFVNPTEQLFNKMAASLAGAVQR
                     IQAQGNQNPQLAQIINSGKAALASAGEDIVASTLENDFAGIIESSSEFPLEAWLRYSF
                     VLIGGDKEQGAFSAVPFIFVKDNERENDQNTSVRVEIITPNRGVFAEELDYDVVSGNT
                     DKELEDFFVEMFEQLVPASAIGIHEATSTNCGLHGNRRYEGKMLRNMSTKDLREAISE
                     EKRKVKDLRKERRMVDESDKKKCRSCDKEIAKKTEVIEMLEERLDYLKKEKKASTKNE
                     SAQPRKVYEAEEVEDEDDKKEDEKEEGDEKTEEPEAEGEGDEDAYEDKFVRLPVNNVD
                     KGIDVLVKYEIPKDEITIVDREEGDEGDSGTLLVPLSYKENLDRMCLDLYGKTLEEIT
                     GTKIEEEGSGESIADDDLLSDDDFDFDFGDEEESEPKEESKKK*"
                     /db_xref="UniRef100_Q8I1Y6"
                     /db_xref="Q8I1Y6_PLAF7"
                     /db_xref="hen:HPSNT_01785"
     gene            complement(231708..234686)
                     /locus_tag="pre3_saliva_scaffold_18_prodigal-single_215"
     CDS             complement(231708..234686)
                     /product="hypothetical protein"
                     /codon_start=1
                     /transl_table=11
                     /translation="MSSLDSLRKTIISPREKLMMELSQKKGQLLALFQGANNAFTTPL
                     FTQINSVKSICDNIASTASGKFLEVADTIKAVSEDPLECLPDMKHEVTSIVDARLPKK
                     VYTLTSLQMKTAIADVKRMVEEAKADAVGVINKSQIEDIKKRVLSKYPEELLALVPLS
                     MTSDLSRNVSEVMGYVRGLGDMSEIKDKIAVVKSLYEGFTPDRLKDKALSALYSALDK
                     AISLLGALLLNYRSNLSYERKEALKSLENSEKELPSHLEEKVSGSILLKWVLDNANKE
                     EVKEESVAGNANQITRIEGICLCETPDETSSKENPFNDPKKYDGVIVEILQEVDECKW
                     GGANGVLVDVVGGAKYLSPIENPIEDVTEENELVAKIGIPEWRLRCYKGGDTATHTIT
                     DTLQNEIEGIRDTFSEVQDAKQAILAFAIPMVYPNIALGVRTLVMNKIKLAILKKRAN
                     TPTAIIEQAIKAKEHKKKGYDRKHFDRIKKLNIEKRIEASEGNENVINQAKDDAMRIM
                     NEHYNLVVSEYYRLRKTRVKSEDFRVMADMNKYVYIPMLERVNKEEGGQRIYNNDSKT
                     FNRLRAILEGILATRSSKRASGREIIDKFNNEDAFKKLFVKGLSESDRQKWLEKVTKR
                     RTGKDKVSRSEYKDWKHNEERMNEADYDPYSIFETLYDESVDDDGRELNDKELLSAFD
                     KLVTKMGLKMSSNFIYSLENDLFPLFKAYREKYLEAFKRLIQTEADKLNKFFDDCIAI
                     VHNSDKMIEDAMNNLSRYSLVKEMPAPLELYIDGKIYAVYQVGKETIDIPKVKSPFVP
                     SDTIPTHTKSNPTFLDRAYWVRHFALDTLFNVTPDRWVTWIILPAFTLKLPVIYIAIV
                     PVKIGPLLLVFGIGIAGLGTNLCLLVINTSNKDLSYLAPLTIALNKAYDAIRSKVEDV
                     SNKATSGLSGLVNKADEEVYKSKRRVAELTDELRGLDGKLSSAMSDIKDTIGKLNVSY
                     MASDGLSKCERFLGNEYTDK*"
     gene            complement(234673..235359)
                     /locus_tag="pre3_saliva_scaffold_18_prodigal-single_216"
     CDS             complement(234673..235359)
                     /product="hypothetical protein"
                     /codon_start=1
                     /transl_table=11
                     /translation="MNATYYIGFDFSIAKPACCVIKEQNNEVSYAFHYFPKNQSAKDI
                     ALYRDLSVNAMSRDIENFKWEYSESVVLDIYLAKELARMIVAEVFDPILPEDGVRSYV
                     NIYVATEGLSFASKGQSMLDLASYKGVFLSEVMNVIEAEYIKTFPPTTIKKFAGCSKG
                     KDTKDKDLMLKALLGKEGCENIHPLIKDLNSTEPKLMKKTRLTAGVDDLVDAYWCAEL
                     LRQTIKNEQS*"
     gene            complement(235368..235709)
                     /locus_tag="pre3_saliva_scaffold_18_prodigal-single_217"
     CDS             complement(235368..235709)
                     /product="hypothetical protein"
                     /codon_start=1
                     /transl_table=11
                     /translation="MNVNKRTKRNINEDMDEDFFLDGLTCNVNGIANFISDYTPRREN
                     YYGDDNPNDNAEDDKVFVSIGDLVRGTAVKDGKAYTGYVTRFLWDEDGVGIAGLLIRT
                     EDTSELVEIYV*"
     gene            complement(235758..236726)
                     /locus_tag="pre3_saliva_scaffold_18_prodigal-single_218"
     CDS             complement(235758..236726)
                     /product="hypothetical protein n=1 Tax=Scytonema hofmanni
                     RepID=UPI000366E13A"
                     /codon_start=1
                     /transl_table=11
                     /translation="VDYVKEVPYAIRLNAVKDAYTSWSTNCKKAKKSGTPFSLKFKSK
                     KDKVQSCYIKKTSISTLGIYHTKSGRMRFSETDWFANSEISDCRLICDHGRWFVSIPK
                     KISTQQTYETQGGAVAVDPGIRNFGTYFSTDGRFGWVGQRAFERILKLNIRIDKMRSI
                     IATTEDKLYKFRLRRAIDRLYHKIQDLVDELHWKFINFLTKEFSVVIFPPFNVSDMVR
                     TSGRKIRKVVVRSMMSLRFYEFKERLKNKCKERHVLFIEQNEAWTSKTNSFNGEVMAN
                     LVGKESFLYQGMKINRDVNGSRNILLRAMRDSSANGLNTIGRFVTC*"
                     /db_xref="UniRef100_UPI000366E13A"
                     /db_xref="G6FQT0_9CYAN"
                     /db_xref="hao:PCC7418_2921"
                     /db_xref="UPI000366E13A"
     gene            complement(236728..237387)
                     /locus_tag="pre3_saliva_scaffold_18_prodigal-single_219"
     CDS             complement(236728..237387)
                     /product="Transposase, IS605 OrfB family, central region n
                     =1 Tax=Moorea producens 3L RepID=F4XNN2_9CYAN"
                     /codon_start=1
                     /transl_table=11
                     /translation="MQKKESSSQSGCQREANVSLMSTRSLKQEKGVHRTPLSPATAEC
                     QVENSETTLQDKSLQCEHPSKKKKSSKILVQASTTSERVFSQFYDESCRGISSHLLSP
                     TEIGSAVSDLSCLTTSSRGEVVKSWFSTSQRIATSVNSRKICSQYFKTSRAECTDLVS
                     TQFKSRRIRIYPTKEQRTILRRWFGVQRLVYNQAIQHYKDKEFEVRHWMKLYAIVFFG
                     T*"
                     /db_xref="UniRef100_F4XNN2"
                     /db_xref="F4XNN2_9CYAN"
                     /db_xref="mar:MAE_33580"
     gene            complement(237550..238122)
                     /locus_tag="pre3_saliva_scaffold_18_prodigal-single_220"
     CDS             complement(237550..238122)
                     /product="hypothetical protein"
                     /codon_start=1
                     /transl_table=11
                     /translation="MILSNLPQSFRVYFRKGYIYPEVRERWEPLVRKLDLPYMSVEDF
                     MNSLIKTISMPSLTTGSVTQMKGRNTITKLDGYSLEESVQKTFNITFKVTESYLSYLI
                     MMHQLKVFRSIFEKHNLYQPPVYVDYFDDNQIVCYRQAYLQVTPLSISELPMTYSAQL
                     SQYTEFTMSFAYNYLDQFLLVGNELQRLND*"
ORIGIN      
        1 TTGCGACAGG TGCTTCACCA AATCCAGTAG CGATGATTTT TACTTTACCA TCGTATGTTG
       61 CGATATCTCC AACGGCAAAA ACGCCAGGTA GAGTCGTTTC CATTTGGCTA TTTGTCACGA
      121 TGGTGTTGCG AGCAACTTCG AATCCCCAGT TCTTCATCTC TCCAATAGAA GAAGAGAAAC
      181 CATAGTTCAC GATAGCATAA CGGCTACGGA TGAATGAACC GAGTTCTTCC GTCATCGTAA
      241 CGTCACGTCT CGTAACCTGA CCCATGATGT ATGGGCAGAA GATAACACCA GGAGCCTTGT
      301 CATTGCTTGA CTTGATACCC ATAGTGATAC GGAAGTCACG AAGGTTGAGA GATTGGTCTC
      361 TGTAAATCTT GATACCCCAA AGCTCACCAA CATAGTCAGC CGTAGCACCC TTCTGCTGGA
      421 TGTTATTAGG AGTTGGGTTC AGAGACTCGT TCATCGTGCT AACGAGAAGG CTAACGAGGT
      481 CAGCGTTCAT CAGAGCGAAG ACTTCACCAT CGTTAATCTT AGAGCGGTAA CGCATCAGGT
      541 TGACAGCACG GAGGAGGAGA ACCTTCAGAC GAGCGGCAAG CGTAACACCG CTTTCAAGCA
      601 TCTGAGGAGC ACTCTTGACG GGCAGAGTAT CCTGAGCGTA AGGAAGCTGA ACCTTCTGAA
      661 CGGGGTTGTC CCACATATCA GGTTCGAGGT TAGCAACCCA CAGAGCAGGC GTGTTCGTAG
      721 CACCAGCACG GAACGAGATG TTCAGGTTGA TGTCTTCAGA GTTGAATGCC TGAACAGCGT
      781 GAAGCCAGCC GAGCTGAGAA AGACGTTCAA GACCTTCGGT ATCAATTTCA AGAGCCATCA
      841 GGTTAAGAGC CATTTCTTCT CTTTCCTTAC GGATGTCGTT ACCATAGATA CCACCATAGT
      901 CTTCAATTTC AGACATCGTA ATCTGAACAG CCTGAGTGAT AGTCTTCGTC TTGAAGGCGA
      961 TGCTCGTGTA TTCAGCCTGA AGTCTTCTTG GAGTAGCAAC CTCAGCGGCA CCACGGCTTC
     1021 TGCCACGGAC AACGACAGCA CCATCACGAT AGGTAGGAGC GAAGTTGCCT TCAGAGCTAT
     1081 AACCAGCGAT GGGGTCATCA ATAGCAGAAA CAGAGTTGAT ACCAACAGCT TCTACGGTCT
     1141 TCGTAGCAAT CGTCAAGTCC TTCGTTGCAT GGAGCTTGGT GGGGTCAATA AGACCATCAG
     1201 CCTTATAGAA ACCTGAGAAC TCACCAAAGA TGTTAGCGAG TGACAGCTCA GGAGTATAAG
     1261 CATCAGCAAC AGATGGGTCT ACGATTTCCT GAACGATAAG AGCGTTATTG TAACGACCTA
     1321 CGCCAAGGAT ACGAACATAG AGCTTGCTGG GAACGATTTC AATAATCGTC TTAGCGGTAG
     1381 CCTTAGCCGC AACGAGAGAA GCATCCGTAG GATACTGAGC ACGTTCTTCG GCAACAGCCG
     1441 CACGGAGGTT ACGGAGCAGT TCAGACTTTT CCTTTTCACC AGCCGCACCA GCAGTCTTGC
     1501 TTTGGAAGTG GAGATAGAAG GTAGTACCTT GGTCTCTCTT ACCATAAGAG TTGTATGGGT
     1561 TGGGGTTAGA AGCAGTACCT GCGTTACCAT AAGGCGTAGA ACCCGTTTCC GTATAGAAAA
     1621 TATCCTGATA ACGGAGGAAA CCAGCAGGTT CAGTTACGGG ACGAGTGTTT ACGAGGTCAA
     1681 GGAAGCGAGT CGAACGAAGA ATCTTCGTAG CGATAGGCAG GTTTGACAGA GCACCGAACG
     1741 TGTCACCCGT ACCCTTAGCA CCAGCCGTAA CACCATTACC GAGTGAAGGG ACACGGATGT
     1801 CACCAGCACC GCTAACAGAC GTGTTGTTTA CGAACTGAGA AGGGGTGAGT GGAGAGCTGA
     1861 ATGACTCATT GATGCGGTTA GACATAACCA TATGAGCATT AGCTTCTGCA AACTTCTTGA
     1921 TTGCTTCTAC TCTTGCAGGT GATACACCTT CAAGAAGGGG CTTCAGACTT TCATTGATAG
     1981 ACTTCTGAAC GCTTTCGTTA ATTGTGAGAT TTCTCTTCAT TGTTTTTTCT TTTCTTTGTA
     2041 TTTGTTTGAG CTTTAACTCT AACAACCCAC TTGCCGTCTC TCCCTTCAAT TTTTCCCGCT
     2101 GGTGAACGTG GTCAAGAAAA GCTGTATTAA AGCAATGATA CCTTCCGTCA ATTCTCTTTT
     2161 CCCTTGACGG GTAGGTATGG TTTTGTTTTT TCTGTTATAT TAGACTTACT ATATTCTTAT
     2221 TTATTACAGA CCGAGTTTTC TCAGAATGTC CTCGCTGAAC TTACGCTGTT CCTCTTCAAG
     2281 GATAAGGCTA TCAGCAGGGT CGTGGTCTGC ACGCTCAATG GATTTAGACT CATTCAGGCG
     2341 AGAAGGAACG AACTTCTTAG ATTCTACGAT AATCTTCTCT CTCTTGAGGT CTCTCCAAAA
     2401 AGAGCGTACT TGGTCAGTCG TGTCAAGGAC GATAATCTCT GATTGTCTAT TTACTTCTTC
     2461 CCTGATGTCC TTTGGAAGTG CGTTATAAGA TTCCAGCACG TCCTTTCCGC CAAGGGCAAC
     2521 CCAACGTGGG GTCTTTGTGT AGTCAGGTGA ACTCATCTGT TTCGTGATTG CATTAAACGA
     2581 TTCATTGATT GCATTCTCAT CAAGGAAGAA CGAAATATCA CCTTCCGACA TCTCGTAGAT
     2641 ACGTGAAGCG ACTTCATCTT GCTTCCTTCG GTCAAACCCT TCAAAGATGG CTCTGTTGAT
     2701 TGGCTGAAGG TCTCTTGCCC AAGGATGTCT ATTACAAAGG CTCTCCTTGA TTTGCTTATC
     2761 CTTCTTGACG TTATTCAGGA ACGACTCAAC TTCATCCTCA ACATCAACCT CTTCGGGTTC
     2821 ACCTTCGTCC TCGTCGTCAT CATCCTTGTC GCCAGCGTTG GCTTCAAGAG CGTCCTTCTC
     2881 GTCATTGGTA AGACCATCTT CCGAGACAAC CTTAATATCT TCCGTTTCAA AGACGTTGTC
     2941 CTCAGAACCG AGGGCTTCCT TTTCTGCGTC AGTCAGCTCG CTTTCCGAAG CAATCTCGAC
     3001 CTTACCTTCA ATGAATGGGT TGTCGCTATC GCTTTCAGAA CCGCCCTTAC CGAGGCTATT
     3061 GCCAAGTCGC TTTTCAAGCT CGTCCGCAAT ACGTGAGATG GCTTCATCGC TCAGCTCAAC
     3121 AACCTCCGTA TCGGGGTCTG CGGTGCGAGT GTTATCCACA TAGAACTCAT CCATCTTGCG
     3181 ACCTTCTTCT TCGTTATTAT CAAGTCTTGC TTGGTCAATC GTCTTTTCTT CCTTGATAGG
     3241 CTTAGCGATG CGGATGTAGT CTTCGTTCTC GTTGATGCGG ATTACCTTAT AATTCGTCTT
     3301 AGGTGACACA ATCCTTTTGT ATTCTTCATA TTTATCTCTT ACGAACGACT GAAGGCTATT
     3361 GACCTGAGCC GATTCGTTTA CTCGGTGAAC CACCGCTTCT GAAAAACCAG GAGTAGCGAC
     3421 AATATCCCAA GTCATAATCT GCGTCAGCTC CAGCTTACCA TTGTCAAGCT CATAGCCCTG
     3481 CGCTCTTGAC GAGACATATA CATTACCACC TGCTTCCAAG AGAGCCTTAG CAATTCGCCC
     3541 CGAGGGAGTA TCAAGAAGGC GGATTTTACC CATTACCTTC TTGCCATTCT TGTCGTAGTG
     3601 TACGTCAAGA ATCATGTGGG AAGCCTTCTC TACCTTAATT TCAAATCTAT CATCAGGGTG
     3661 GTCAAGCTCA CCATAGATAG TTTCGCCTCG GCTGAGTCGG TCTCTAATAT CCTTAATGTG
     3721 CGGAAGGTAT GTTTCCTCCG TGTAGATACG ACCATTGCGG TTAGGCGTGT CGCTCACTAC
     3781 ACCGAAAACC CCTTCAAGGT CAATGTTCTT TGAACCTCCT TGTACGGATT CATTCACTCT
     3841 CTTGAGCTTT TCTCGTCCGT AACCTTTGAT TACTATATCC GTAGGCATTA TAATAGGTTA
     3901 TTTCTTTTTA CGTTTATATT TAACAATCTT CTTAGACACG GGCATTTGGG ATAAAGCTCC
     3961 GAACGTGTCA CCACTCCCAA CAGAGCCACT CTGAACACCA TTACCGAGAG AGGGGGCAGA
     4021 TATATCACCT GCGTTTTCTT TTACTCTTCG TACCGAGTAG CGTCTCGCTT GCTTCTTCAT
     4081 GTTCAATATC ATTTACAAAG GCTTCGCCTT CGTTTTCCTC TTCGTACGAT GCTCTGTGTC
     4141 TATCATCTTC TACATCCTTA CCTCCGTTAT GTATCATATC AGCGATACTC TTGAGGTCAG
     4201 AGCCTTCAAT GTGGTATTTA TTACTACGGA GTACACCCGA GAATTTTCTT ATACCAAGAA
     4261 GGGCAGAGCC GATGGAGATA ATAACGACAT CCTTATCTAT AAGTGCAAGT ATATTGACTG
     4321 CCTCGGAGGT CTTTATCATA TAGAACACTG CGAGGATAAT AAAAATGACA AGCCCTACAA
     4381 GAAGGGTTAT AGACCCCATA AGACCCGATG CAGAGGTATC AGTCTCAGGA CTATTTAGCT
     4441 TATTTAGCCA ATTCATTATC CCGCCCGTTT TCTTTTCTTC TGTTTTCTTT GCTGATGGCA
     4501 TAGATTTATG GTTTATGTGT AAATTATTTA TTATGGTGGA TGGAGCATAC GCAAGGGAAT
     4561 TTCAAAGATT AGACAGAGGA GGCAACTCCA TTGAAATACG GAAAGCCGTT ACCGATAGGC
     4621 TGATAAGACC ATTAGCCAAG GGACATCTGT ACTCCAATCC ACGGATATTT AGCTTTGCCA
     4681 CTCTTCTTAG GCGTGACGAT AAGTCCCTTA GGATTGTACT CGTTCTCAGA TTTAGACCCA
     4741 AAGTACCGAA CGTGCTTGTC CTTGATATAA CGAGCTTCAC CCCCGAAGAG ATAGCCAAGG
     4801 TATTAGATTT GTTTGAAGAC CAAGGGTTTC GTAATACGAT AACCAAGGAT GTTGGTGTTG
     4861 CAGAGGTTAT TGTTGGGAAG ATGCTTAACA AGCAACAGAT GAACGAGGAT GATACGTGGC
     4921 TAAAGACATA TAAGTATAGC GACATATACA ACATTCAGGA GGTGCGGTAC GAAGACCATA
     4981 TACTTCTCCC ATTCCTGAAA AAGGAGATTG ATATGAAAGC GAAGAGGGGT TAAGGTTGTT
     5041 ACGCCTTAAC CCCTCCTCTC ATATTATTCA ATGGAAAGAG TTTTACTTCT TTTCTTCTTC
     5101 AAGCGGGTTT AGTGGTAAAC CAAAGTTCTC ACCTGCCGCT TCTGAGACTT TCTTGATGAA
     5161 TGGGTTGTTC ATACCCAAGT CAAGAACCTT GTTGCACTTA GCACAAACAA GTAGTTGTAT
     5221 TGGTGCTTTG TCGGGTGTCT CTGCTATATT CTCCAAGTTC CTTACTTCAA CCAAGATAGT
     5281 CTGCGTAGCT ACCGAGGTGT TTCCGCAACG AGGGCAAGCG CACAGCTTAA CATCCAGCTT
     5341 GCTGATGTCG GTGAGTTCAG GGTTATTCAT CACCTTCAGG CTTTTTGTCC GAGATGATGA
     5401 TTACCCCGTC TTCCGTAACC TCAGTGACGT AGACATCAAT AATATCATCC TTTCTGATAG
     5461 CACCGCTCTC TACCTTCGTC TTGAACTCTT CGCTGGAGTT CTTGTAGTGG ATAATCCCGT
     5521 CAAAGGTAGA AGCCCCATTA GGAAGCATGA TCTCAAGGAA CACCCCGTAG TATGCAGACC
     5581 CACTGACGAT AGCCGTGAGA GGCTCGCTAC TACCTGCAAG TTCCTTACAG ATTGCCGAGG
     5641 CGATGATACG CTTAGCTTCC TTGTGAGAGA CCACATAAGA GTCGCTACGT CTGTCGTACG
     5701 AGAGGGCTAC CACTTCAAGC TCAAGACCGA TATTCGTCTT GTTCTCTTCA ATAAGAGCCT
     5761 GAATAGCCTT TTCTCTTTCT TCCTTAGAGA CCTTGTCTCG TGAGGGTAGA CTACCACCGA
     5821 GTGAAGCCTG AGAGTAAGGA AGGAAGCATT CAAGACCATC TACGAGGATG GTATAACCAC
     5881 CTGCATTGAC ACCCGTGATG ACACCCGTGT AGATAGTAGA CCAAGCGGAA GAGGCTTCGT
     5941 TGTTGAGACG CTTAATCTTG TTCTCGGTAC GAGCATCGCT TGCGGTATTA CCTCTGAGGT
     6001 CAAGTTTGAT ACCGACCATC TCCTTGCGTG CGCTAAGAGC GTTGGATGAG CGGGACATTC
     6061 TTTCCTTGAC ACCGAGGATG ATGCCTTCGT AGAACGACCC ATTGCCATTC TTGTCAATGT
     6121 AGACATTGCC TACTCGGGTG ATGAAGTCCT GCTTACCGAA TGCAGTAACA AGGCTTGCAT
     6181 AAAGCTCCTC TACGGACATA TTATCACCAA GGACATCAAG GATACGCTTA TCCTTTTCAA
     6241 GGTCTACACA AGCACTGAGA CCTGACTCGG TATGGACGAT AACCTTGTTG TTTGACGCAA
     6301 GGTCAATGCC CGTAATAGCA AGTAGAGAAC CCTTGGTCTT GGAACTGATG GTATCCACGT
     6361 CCTTGGAAAT CTTAAACGTA GATGACGTAT AAGCCTTGTA GTCATCTTCT ACGTTTTCAC
     6421 CTGATGCGTA AATCCATTCC TTCTTGCTCA GTCGGTGCTT CTTCACCTTT GAGTGACCAA
     6481 GTCTTTCATA CGCATCCCAA TTAAATCCTG CAACACCTTC GTTACCAAGC TCCTTAGCGT
     6541 AAGGACGAAT GTCCTTGTTT TCCGAAACCT TCATTAAATG TGAGTTTTAA GGTTAGAGAT
     6601 AAAATTAAAT CTTGATAGTA GACTCAGCCC TCTTGATGAC TTCAATGATG AAGTACTTAG
     6661 ACTCTTCGCC CGAGTGACCA TCCATAACGT GCGCACTTAC GATACGTGGG GCTTGCATAC
     6721 CGCAGGCATC GGGAGTGACC TTGAAGATGA CCTTGTTGGA TGAGCTGTCG TTGCCGTAGA
     6781 GGAATGCCGA GAGGTCTCCT CGTGAGATGG GGAACGAGAA TGGAGCATTG TCATGAGCCT
     6841 CACCGAGCTT CACCGAGAAC GAACCATCAG GTGCTGTAAC GAAGAAGTCG CCATTGGGCT
     6901 TCAATTCCAC ATTAACAGCC TGAGTAGACT TGTCCTCACC TGACGTGTCC GAGACAATCT
     6961 TCAGCGTATC AGAGAGGAGC TTAATCCTAC TCCCGTCTAC TTCAACGCTC ACCTGAGGTC
     7021 TACCGAAGCC ACTGAACATT TCATCAAAGA ACGTATTGGA TACGATAGGC ACAAAGTCAA
     7081 TCTTGAAGAC ATTGTAGCCA ACGTGTACAC CATCACCCGA GATATACATC TTGTCCTTAG
     7141 CGATAGCGAC ATCCATATTC TCCTCGGTGA AACGCATCCT CGCCATATAA TCCTTACTCG
     7201 TCTGAGGAAG AACATCCGTG GCTGAGATAA TCAGCTTAGC ATCATCTGTC GTCTTAGAGA
     7261 TGAACGCCAG CGTTGATTGG AACATAACGA GCGTATCCTT GATACACACC AAGTACTTCT
     7321 TCTTACCTGC GTGCGTTGGG ATTTCCTCGC CTACTTCATT TTCCAGCTTG AACCCGTCTA
     7381 CACCTGCATC TTCAAACGAG ATACGAGAGT AGCGTCCAAT ACGTGGTGCT TGGGCATTGA
     7441 TACCCGTTGC TTCAAAGAAC TGACCATTGA GGTCAATTTC AATACAGAGT GAGTTCTTAC
     7501 TCTTACTTCC AAGGAACATA TCGGGAATCC CGAAGTACCC CTTGAGCCAT TCAGATAGAC
     7561 CTGAGAAGTT ACTACTTGAA TGGAATGTTA GTTTGTAGTT TGGCATAAAC CATACTGATT
     7621 AAAAAGAAAG GTAGCAGTAG GACTTTCCTA CCACTACCTT ATTATAGAAT GCTTAAATTC
     7681 TTCTTCGTTT TTTTAGTATT TGTGTTCTTT TCGTATCTTC TCCATATGGG CGAGCTTATC
     7741 CGCAATCGTA TATTCTTTGG TATGCCCTCT CCTGAATGCT TCTTCAACGC TTTCTGCCTC
     7801 ATCGGGAGTT TCGTGAATAT CTTGTTTGGT TACTTTCCTA TCCTGCTCAG ATGCGAATAT
     7861 AGATACTCTT CCTACTCTAT TATCATCAGC ACTTCCATGA AGTCGTATTG TCTTGCTTGG
     7921 TTGTGCGACA TCCTCCGTTT GGTGAAGGAC TGCCCTTGGT GCTGTTGAAT ACTCTTCTGA
     7981 TGAGTATATC TCTACGGGTC TTGCTTCGGT CATCCCATCA TCCGTCTTGT ATAGATTGGG
     8041 CGTATGCACC TGACCGCTCT CCTCGGAGGA ATATAGTCTT ATGCTCACCT CGTGTGAATG
     8101 GTCTTCTCCC GTTGCGTGGA TATTGACATT GGGTGCGTTG AGATTTTCCT TGCTTTCATG
     8161 CATTGATACT CCTGGGAGTT CGTTGTGGTC TTCTGCGCTG TAAAGAGGGT CGCTCTTCAG
     8221 CTTCAGGTCT TCCTCCGATG AGTACATATC CACACCCTGA ATAGCATTGT CGTCCTCGGT
     8281 CTTGGCAAGA TGAACATCCT TAACATACTC TCGTTCGTCA GATGCAAAGA TGGAATGCTT
     8341 CACCATCTTA GTCTTGTCGC CAGTTGAGTG CATATGCACT TCGGGTGACT GCACCTCGTC
     8401 CGTGGTCTTA TATATGTTTG CATCACCAAT CTTCGTGCTA TCAGGTGTTG ATAGGAGGTT
     8461 TGGCTCTGAT ATATTATTCT CGTCAGTTGA GCTGTATATA TTTGCGTCAG GCGTTTCGTT
     8521 CTTCTCCTTG CTTGCGAATA TGCTTGCAGT AGGAGTAATC ACATCAGGAG AGGTTGAGAT
     8581 AAGGCTTATG TTGCTGTTAA GCTCGCCTCC ATCCTCAGAC TTGAATAGGT TTTCCTCACC
     8641 GACCTTGTCG TCCTCTTCCG TCTTGTATAG CTCTACAATA TCCTCAATAA AATGCTTCTC
     8701 TGCATAGCTC TCCATATAGC TATACAAAGT CATATTGGAT AGCACCTCCT TGGAAGTATT
     8761 GATGATGACT TCTTCGGCTT CATCGGAGGG CTTACGCATT GAAATCTGTT TCAGCGTCTC
     8821 GTTGAAGATG GCATCGGACT GCTCCTTGGT TATATCAAAG ACCTCCATCT TCTTCCTCAT
     8881 GCTGTCTTGG ATAAGACCGA GTAGCCCTAT GACATTCTGC GTCCCGATAG TCTCAAGGTA
     8941 TTCGGTTACG GAGTGTCCTC CAAGCACGGG AGAGAACGTC AGCCCTTCTA TTGCATTCTC
     9001 AAGGCGAGTG CCAACGCTCC CTTCCACCCA CTTACCGAGT TTATCCACCC ATCCTCCGAT
     9061 AGTACCCCAA AGAGGAGAGG ATGCTTCCGA ACCGCCATAC TTGTTGTTCT CAACCGAAGG
     9121 GACATCGGTA AAGTAATATG GTTGTAGTAC GTTTATCTTC CTATCCTTAT CCGCAAGGTG
     9181 AATGGCATCC GATACGACAT TTGAGCCTTT AAGGTATAGG CTTGCAATGC GGTAGTCGCT
     9241 CTCGTCATTC CCTTGGTTGA GGTCAGTATT GTTGATGGAT ATAATCTTAT CGTCAATGAT
     9301 AGTTGATATG GAGGTTGGTA CTTTGTCTGC ACCAAGGTAG CTATACTTCT CTGCCGTTGG
     9361 AAATCTTCGG TAGAAGACCT CGCTCGCATA CGCTTCATCT ATATCATCTA TCGTTGCAGT
     9421 AAAGCGGTGT GTTACGTTTA CATTCCTTAC ATTAACTATG AAGTTAAAGG TCTTGGAATA
     9481 TCCAGGTTTT GTATCATCAT AGTTGGTTGA GAAGATTTGG TTGATAGAAC GAATATCAAT
     9541 ATCGCACATA TCACACTCAA TCATCGTGAC GGGTGCTATG GTATCCACAA CCTCCATAAC
     9601 AAGGTTCAGT GCTGATGCGC TGAGCTTGCT ACTTAGCCCT ACCGCCTTCG CCGCACCCGA
     9661 CAACTTCTCC TCTACCTTGC CCTTAACTCT ATCGGTAACA CCACGGGCTA TATCATTCAA
     9721 ATTCCTCGTG AGGATATTTG TAGCCTGCGC ACGGATACTC GCACCTCGTG AAGAAGGTAT
     9781 CTGAGGAACT TCAAAATCCA TCACCTTCTC CATAAAGTCC TTGTTCTTCT CGGGCTGTGC
     9841 AGTCGTCTTG TCCGCACCGA AGATAGAAGA GCCAGCACGC TTGGTGAACA GCCTATAATC
     9901 GGAGATGTAG ATATACATCT TGAAGAAGCG TGACATATCG GGCATCGTGT GCTTATGCCA
     9961 CTTGTCGTCC CAAACGATAC TCCTATAAAG AGTAAGCATA TGCCTTACTC TTTGGTCAAG
    10021 GGTATCACGC ATCGTAAACG TCACCTTAGC TCCTTCATAT CCTTCCTTGA TGCGAGGTCC
    10081 ATATTTAGGC TCAATGTTGA GAAGGTTTTG TATTCCCGAT ACACTCTCAA ACAGATACGG
    10141 ATGGTTGGTT TGTAGTTCGT GCCATCCGCC AATGAAGTCA AGGAGCATTT CAGCTCTTGC
    10201 ATCCTGATTT GAGTTTAGTA GGTAAGTGTA TGCCGAGTAC GCCCCTTGCG GAACAAGGCT
    10261 ATGGTCTACG AGTGAACTGC TCCTAATCTG CGTTGTAGGG ATGGGGAGCT GAAAGAATGG
    10321 CGTTGGCATA TGGTCATATA AGATGCTCCC CTCAATCTTG TTGTTATGAG CAGGGAATGT
    10381 GAACATCTTG TCACCAAATA GCGACTGCCC CTTGATGATA CCGAACTCCA CCTTAAACGC
    10441 AAGGGCTGTA GGGTCTTCAA GGTCTCTCCT GAAAACCCCT CTCCTCAGCG TATTAAGGAG
    10501 AGGATACTCC TTTCTTATGT TCCTCGTAAA TGCCATCGTA TGTTATTTAC AAGAAAACCA
    10561 CGAACCTGCA AAAGCAAGTC CGTGGCTGTC ACGTGTGTTG GTCAGATTGA TATTACTAAG
    10621 AGACTACAAC TACATTACAG ATGCGCTCTA CGTCTCTGAT TATATCTTCG TATGAATTGT
    10681 AGTAGCGGAG AGGGACGGGG TCATCGGGAA ATCCGTCAGC GAGCCACTTA GGGTCTACTT
    10741 CGGGATTTTT CGGTGGGTAG ATAGTAATCT CGTAGTCATC CTTCTCGTTG GTGAAGACGA
    10801 GAAACCCGAG TTGGTTAGTT TTGAACTTCG CCTGCTTCGG TGGCTTCGTC CTTCTTTTCT
    10861 TCGTCTTCAT TGGCTACTTC TGTTGCTGGC GTTTCCACCT TGGTAGGATT ACCGAACTGC
    10921 TTTACGATGC TGTTGGACTT GAGGGTCTCA ATGCACTGCT TCATATTGTC TCGTGCCATA
    10981 TCGTATTCCT TCAGGTCAAG GCATACAACC CAAGAGACGA GCTTGTAGAA CTCCTTACTC
    11041 CAAATAATCT GCATATCTTC ATACGCATTC TTTGATGAGC TACCACCGAT GAGGTTCAAG
    11101 ACCTTCATAT TGATGTAGTC ATTGATGTCC AAGTGACCAT AGCTTGTTGG TTCTGAAGAT
    11161 AGGGACAGCG GAGTGGTTGC TGATAAGAGG CTCTCCATTC GGGCGAAGTC CATAGCATCA
    11221 TAAGCCTCAA ACATTTCCGA TATTTGAGAC AACAGCTTTG AGTCTACATT CTTCAGGTTA
    11281 CTTGCGACAT TACCAAGAAG CACGCTAAGT CTCTCTTGAA GTACAGCGTG ATAGTCTTCT
    11341 TCAAGATGCT CGTCATCCAT CTCGGTCTTC TTTCCCTTTA GCAGGGCTTC AACGTAGTCA
    11401 ATGGCGGGCT TGATTAGGGA GGGTTTTGCT GTCGCTACGA TGAGGGCGAG CAAAAGGATT
    11461 ACGATGATGA ACATAATAGG AATTGTTTTT AGTTAGTTGA AAGAGAAGAA TGCCCGAACC
    11521 CGATGATGAG TTCGGGCATT CCGATGTTTA GTTATTCTTA GAGGAGACCT GCTTCTTCAA
    11581 GGAACTTGTT TTCAAGTTCA ATGCACTTAG CGAGGTCGTG TTCGTACTTG TTCTCAACGG
    11641 GGAGAGCTTC TACGCAGAAC GAGATTGAAG CGAGCTGAGC GACTTCCAGC TTACGTTCAA
    11701 GTTCCTTCTT GCGGTCTTCA AAGTCCTTGA GCATGCTGAG AGAACGCTGT GAAATCTTGT
    11761 AGAGGTTCGT AGCGTTGTCT CTGAACCATT CCGAACTCTT GATACCCGTA CCCTTAGGTT
    11821 CTTTGAGGAA CACTGCGATG ACCATAGTCT CGTAGTAAGA GAGCTTCAGG TATGAGAAGG
    11881 TCTTGTTCTT TCTCTTGCTT GAAATCTCTT CAAGGGTCTC GTGGATTGCG AGGACGGCAC
    11941 GGAATTGGTC GCCTGACCAC TGACAATAGC GTTCAAAGAA AGTCTGAAGG ACGACTGCGA
    12001 ATGCTTCCGA CTCGTTCTTA TCTTCCGAGA GAGAGAGCTT GAGGTCTTCG TGGAACGCAC
    12061 GATTAGCTTC TTCCCATTCC TCAGCGAGAG CCTTCACTTC TGCTTCTGTT GGAATCTTTT
    12121 CAATATCCAC CAGCTTGATA CGCTCTGAAG CCTTCTGAGT CTCCAAGACT TCCTTCATAA
    12181 AGGATTCTCG TGCCTCAGTT GAGGCAGTAG CGTAATCAAT AGGCTCATTG ACCGCTTCAA
    12241 GGTCTTCCTT TGGCATCTCA ACGTTGCCTT CTGCGTCACG TGCTACTTCC TCATGAGTAG
    12301 CTTCAGGCTG TGCAACTTCC GTTGCTTCTT CGCCTACATT CTTAATTTCT TCTGCTGACA
    12361 TTCTAATTAT ATTTTAGTGA AACTTGGGAA TGATTTCCCT TTTACTATCT ATTATAGAGA
    12421 GGCTATTATC AACCCCAGCA TAGGTTGAGT AGACCTCTAT CCAAAATATG TTTGCGCTTG
    12481 AGGAGGCTAA CTTATCGGAT AGGATGACTT CGGTATTGGT GGATAAGCTG TCAATGGTTG
    12541 GTGACTCCCA CGAAGCGTCT TCAAGAGCGT CAAGGATATA TCCGTAGATG TTTTCTCGGA
    12601 CTTGGTCAAT GACATTCGCC CCGTTGAACT CCTCGGTATA TACGCATAGG ACTACGGAGT
    12661 CTACATTATA GCACTCCCCA TTAGTGAGGA GCACTCCGTA GTCGGTCTTC ACAGAGAAAA
    12721 CTCTCTGTGA AGATTTTGGG ATGGACTGAG GGGTTGTGTG TTGTTCCTTC TTTTCGGCTT
    12781 CCGTGGTTAG GATAACCGAG ACTGCCCAAA TTGTCAGCAT GGCGAAGACG ATTGCGATGG
    12841 CGACCTTTAC CAAGGTCTTG AGACTCTCAT TGCTCATGAT TCTTTTTGTT TTACTATTTG
    12901 TTCTACATTC CCTATCGGGT TTCTTTGTAC TACAAAGATA CGAAGAAAGT TCGGAGAAAC
    12961 AAAATTCTCC GAACTTTCAT TCATCATTCT ATTAACGCAG ACATTTAGTC TTCACCAAGC
    13021 ATTTCCATAA GGTCAAGAAA TTCAAGAATA GAGTCTTCGG GAACTTCTGC CACTATGCCA
    13081 TCTTCTGCTG AGATAAACAC GATTGGAATG TCCTTCTTTT CGGACTTCTT GGAGTCAGGA
    13141 GCGGTAGTCT TAGGTGCGTC TCCGCCTCTT GGTTTTTCTT CGAATGGCGC ATCTACTATC
    13201 TCCTTTAACG CTTCATACGC CATTCTATCT CCATGCTTCT CTATAAATCT CAAGAAGTCA
    13261 TCCAAGTCTT TCTGAGAACA AGGTTTATCA ATAGGATTAT TCTTTGACGG CTTTTTCCCT
    13321 TCAAGAGCAG AAGTCTTAGG CGTATCTCCG ACTTTGACCT TTTCGTAGCT CGGCATTCCT
    13381 TCCAACGCCT TTGCCGCATC GGAGAGGAAT TTACTGCCAT ATTTTTCTCT CCACTTTTCA
    13441 ACCTCTTCAT GTTCGCTTGT GGAGAAAAGT CTGTCAAGAG GCTTACTCTT TGGAGCGTCT
    13501 TCATTAAAGA ACTGAATGGA AGGCATCTTC TTTGAAACGG AGATGCTTTT GTCCGAGCAG
    13561 ACGTGACCGA CACAGGGAAC ACCCCTCTTA GCTTGTTCTA TAGCCTTAGC TTCTTCTGCC
    13621 TCCTTGCGCT TTTCAAGCTC CTTGGGGTAT TCCGTGAGGA AGGCGCAAAG ATTGGGGTAT
    13681 AGTTTCTCGG ATACCTCTAC ACCATTTCCG TCAAACTCAT TTCGCAGGTT TCTGTATAGG
    13741 CTATTCTTTG CCTCTTGGAT GAATCTCTTC TTATCCTTGT AGCTGTCAGT AACACTATTG
    13801 ATAATAATCG TGATTGCATC CAAGAGAGAA CCTTCAGATT CTTTGGCAAT CTCTGCTGTT
    13861 GAACCATATA GGAAATCAAA GACACCGCAC TCGTTCTTCT TACGTATGGC GAGGTTTCCG
    13921 ACCTTGGTAA AGGCTTCAAC CGCCAAGATG ACACTATCAA CAGAAGCGTT TAGCTCCGAG
    13981 TAGGATGACG TATTGAACTC CTCCAGCTCG TTCAGGGCGA TGATGTCGTC CTCTGCTCTG
    14041 CGTAGTAGTT CTTCTGAGTA GATAGGTGCT CTACTACTAC TGAATGAAAA ATTAGCCATA
    14101 ATTCTTATTA CTTGATTTCG CAAGCTCCCC CTGCGCAAGA CATTGCACCG AGTTCGTCTG
    14161 CATTACTGAA TTTGTCGCCA CCGAAGTCTA CCGAACTCCA ATCAATGGGG TTGTAGGTCT
    14221 TCTTCAGTAC TTCGAAGTAG TGAAGGTTAT TAACCACCTT TAGGAGATTA ACCGCCTTGT
    14281 AGACATCACC TGCATAGTAG TTCTTAGCGA ACTTCTTAAC ACGTCTTACG ATGTCCAGCT
    14341 TCTCGTGAAG GTTGTCTACC TTATTGGAAA TCTTTTCTTC CAAGATAGCA CGGATGCTCA
    14401 TCTTGCTACT CTCGTCAAGA GGAAGGTCAA TCTTATGCTC CTGAGCGTAA GCGTTGATAT
    14461 GGTCTTCTGT TACCGAAAGG ACTTCGCCAC GACCGAGGAT GGTTTGACAT GCCTTCCAAA
    14521 TATCGGGAGA CTTGAACGCC TTGATGACAT CCACAACGAG ACCTGATGCA AAGAGCGAAG
    14581 CGACACCATA CTCACGGGTG ATTTCCTCCA TGCTGAGAAC TCGGCACATT GGGGGCTGAG
    14641 GAAGGTCAAG GTCTCCGTAG GTAGAGAGGA AGGAGACACC AGCGATATAG TCTTGGTTAT
    14701 CCCAAACCCA TTCCTTCACC TTGTCCCATT CGTTGTCGGG AACGTCAATC GTATTTGATA
    14761 CGTTATTCTT TACGGGAGAC TTTTGGTCTT TCATCCCAGC GAGTACCCAA TTCTGCTGAA
    14821 CGAGCTTGAC GTATTCAAGG AGCTTCAGTC CCTGCAAGTC ACCACGGAGA ATAGTAGAAT
    14881 CATCTTCTTC AATAGGGAAG AAAATCTTCT TGTCCGTAGC AGGCTTGAAG ATGTTAGGCT
    14941 GTACAGCCTT GGGGTTAGCC TCTTCGTAAG CCTTGAGGTT GGGTTCTTCG TTGTTCGCTT
    15001 CCACGCTACG CAGGTACTTC TTAGCGTAAG CCCCGTGGAT ACCTGAGGTC ATTCCGAGAA
    15061 GCAAACTGAC CGTCCCATCG GGCTTTACGC AGGTCGTTCT TGACGCTGGG TTAATGCCGA
    15121 GGATACGTGC AATCTTAGCG TTCTGCTGAC GCACCTGAAT AGCCCCAACA GCGAGAATAT
    15181 CCTTGTTAAG GAGGATAGCA GGGTTGTTCA TAATACCACC GATAGACACA CCGATAAGGG
    15241 GGTCTGACTT GATGATATTC GTTGTAGCCT CACCGAGGTA GGGGAAGTTC ATATAGCTCG
    15301 CCTGAATGGT AGCGAGAGTA GATGCGCAAG CACAAATCTT GTAGAACTCA TCTTCGGTGG
    15361 TACACTCATT CCCATTGATG GATACAAGGT TACATACCTG CCAGCCCGTA TTACCGAACT
    15421 CATCTACGGG AGCGAAACCA ATCTCACAGC AAGGATTAGT ACCGACACCG AACTCGTCTC
    15481 TCCAAAAGAG ACCAGGGTCT CCGCTCGTGC GCATTGCATG GAAGAGCTTG TCATAGACCT
    15541 CTCTCTGAAC CTGACCTCGG TCAAGAGCCG CAGACATGTT GAAGCGAGCA CGCTGAGGGT
    15601 TCTCCGTGAA CCAATCACCC GTCTTGCATT CAACCATCTC CGTATCTTCG GGGGAGAAGA
    15661 GAATCATAAG GGCTGACCTA CGAACGCCAC CCGAGAGAAC TGAATCGGAA AGGTGAGCGA
    15721 TGATGTCTGC ACACTGAAGA GGTGATAGCT TGGTAGCACC CGAAGCCACA GCACCTGCAA
    15781 TCACCTTGTC AATACGACCG ATGCTTTCAC GAAGACCATT AGATCCTGGG GCGATGAAGC
    15841 GACCTGCAAT CTTTGCACCC TTGGGACGAA TTTCCGAGTA GTCAAACATA GGCTTCTTTG
    15901 AACCCTTAAC AAAGTAGTAG GTAAGAAGTC TATGGATAGC ATCAGCCCAT CCCTCAATGC
    15961 TGTCCTCAAT CAAGAACAGC TCCTTTTCCT TTTCAAGCTC CTCTTCCTTC AGAAGGTCAG
    16021 GGAGCTTTTC AACGTGCGCT TTCTCTACCG AAAGACCGCA ACCGCAACCG CTCAGCAGAA
    16081 GCCATTCGAT TTCTCGGAAG ACCTCTAATC TATCGCAGTG CGAGTAGCTA CAATTATATG
    16141 ATTTTGCAGA CGACTTGAGT ACGGGGTCTC CACCGAACTG AAGGTTTCTT TGAGAGCCTA
    16201 CGAACTTCTT CTTCTCGTAG TATTCAATAG CCTCTTCAAA CCGCTTCATG AACCACTCGT
    16261 CCTTGAGTGC TTCGGGGGCA AAGGTGGCGA GGTGCGTGAG GTGCATATCC TTGATACGCT
    16321 GTACACTTTC CTTCCACACT TCCTTACGAC CTAAGTCCTC TCGGTAGAGA GAGTACTTAC
    16381 TTTGGTACAC GTAGTCTGAT AACGCTTGTT TGCTTTCCGT CATTTGATGT TGGGTGATAT
    16441 GTATGTGAAT AATTAAACGA TGATGGGAGC AAGCTCCCAT TGTAGACTAT TATAGTAGTA
    16501 GTCGGGAGGA GACCCGCCCC TCCCGATTCC TTACTTTCTT TGCCACTTAG GCTCGGATTC
    16561 CTTAAAGGAC ATCAGGGGCT TGATGACGAA GTAATCGTAG AGCTTAGCTG TGATTACTTC
    16621 GCTGATGCTC TTGCTGTCCT TATAGGCTGA GGGAGCTTCA TCAATGGTAT TCTCATTGAT
    16681 GGTATGGCTG ATGATGCCCT TAGTCTGTTC CTTGTACTCA TCAATGGAAA TATCAAGGAC
    16741 GGCTTCGCCA CGAGACTTAG AGCGTCCTGC CCCGTGAGGT AGGTTATATC CCCACTCTGC
    16801 CACATTGCCA CTTGCACGAC CAACGATAGT CCCGTCACGC ATATTAAGAG GGATAGCAAT
    16861 AAGTTCACCA ACGCTCACGC CCATTGAACC CTTGTGTAGT ACACGCAAGT CCCAATCAAC
    16921 GTAATTGTGT GGCTTATCTA CAATCTTCTC CGTCTTGTCC TCTCCGAAGA GAATGATGGA
    16981 TGCAGACTTA GCGATGGCAT CTCGGTTGAG TGAAGCGTAC TTCTGTGCGA AGATTTCCAT
    17041 CTCCTTGTAG ATGTCAAGGA CTACACCTCG CATTATCGTG CCGTCAGGAC GTTCAAGGGA
    17101 GGAGATAATG TCGGATATGA CCGACTTATC CTCTGCCGTT GAATACTCAC GTACGACATC
    17161 TGATACAGCG TTGGAGTAGA CTCTCTTTGC GCTCTCTTCT GCAAGGTCAT TTCCTCGCTT
    17221 TAGAAGGAGA CCTCCGATAT TACGGCTACC GCTATGGATG ACGATGTAGT GTTCACGCAC
    17281 TCCCGAGATT TCATCAAGAT GTTCTCCAAT CTCAAAGAAG TGGTTTCCAC CACCAAGGGT
    17341 ACAGAAGCTA CGCTCAAAGA GCATCTTCTT CTCCTTGTCG TTATCTATTA GCTCGTAGCA
    17401 TTCAAGAGCG TCTAATGCTT CCTGAATGTA CATCTTCTTC CCGAAGTCAA GGACATCCTT
    17461 CATATTCTTT GAAAGCTCAA AGAGCATTTC CTCGGTGACG TTAGGGATGC GATATACCGA
    17521 GACACCGCAC CCTGCGTCAG CCGAAATGAT TGATGGATGG AAACCCTTGA CATCGGAGAA
    17581 AGTCAAAGCG AGACCAACGG GAGACAGCCC CATACAGAAA TGAGCATCAG GTAGCAGGTG
    17641 AGCTGTTTGC TCCTCGTACG TTTCCATACC GAGGAGGAGG TTAGCCTGAG CCACTGCCTT
    17701 ATCTTCAATA TCGCTGTACG TGGTATAAAG AGTGCCACTT CCACGATAAG TAACTCCAAC
    17761 TTCTGCCATT TTCTTTTTGT TATTTGGTTA GGATTAGTGT TATACTACAA GGACAGCTTT
    17821 CCTTCGGGGT CAATTATTGT ACCGACTATC ATATTTCTAC GACTTTCTAC GTTCGTCTTG
    17881 AGGACGAGAT TATCCAGCAC CTTCTTACTT CCGTACTTCT GAGAGAGCGT TCCGAATGCC
    17941 TGAGAGGCGA AGCTGGCAGG GATGCCATAG ACGTTGTCCA TATTGACAAT GAGCTTCTCG
    18001 CCATTCTTGA GGCTTTCTTC AAACCTTGGA AGGAGAAGCG TCTCGTAGAA TAACTCACCT
    18061 GAGTGAGAAC CATCGGACTT GTAGCGACCG CCAGGAGCAT CGGTGAACTC CTTGCTAAAG
    18121 TTTATTTCCA TATCTTATGT TTTTGTATGT TCTGTTGCTC AAAGATAGGC ATTAAATTAC
    18181 CATTCTCCAA ACGCTTCTGC CTTCTCGTTC ATTCTCTTCA CTTTACGTTG GGCGGAACGT
    18241 TCTCGTCTCC ATTCGCATAG CGAGCAATTA CATCTACCCA TAGAGACATG TTTATGCTTG
    18301 TACACACGAA CGTAGTGTAG GTTCTTTCCA CGGATTTCAG CTAAAAGTCT ACCATGGTAA
    18361 TGGTACATCT TATAGCCACT TCCACGACAT ACTTTTTCAG TGCCCCAATA CCTATCTCGT
    18421 TCAAATGGGA TAGATAGTTC GCCATCGGTC AGTGCCTTAC GCTCTAAAGT CTTCTTCATA
    18481 TGTGTTGGGT CGTTTGTATA TCTGAATCAA AGATAGCGAA AATAATCTTT CAAAGCAATA
    18541 GCGGAAAGAC TACGTATGGC AATCTCTCCG CTATCATTTA TGGTTGCCAA GGTGTACTTA
    18601 CTCGTCAAAA GCACCTCCTC GGTACAACCC TTCAAAGTTA TGACCGACCC GCAAATCCTT
    18661 GGGAGTCCAT TCTTGGATTT CTTTCACCTG ACCATTGGCG ATTACGTAAA GGTCTTCCTT
    18721 TGCTCTTTCG CTTCGGAAGT ATCTCGTATC AATAGGTGCT ACGATTAACT GATTTGTCCT
    18781 ATTCTCAAGG AAGGTGAGGA TGGCTTGATG CTTGGTGATG TCGTTGATGA AAGGGAGGTC
    18841 ATCAACGTAG ATGAGCGAAT ACTTCTCGTC TTCAAAGAAG TGACCGCACC CAACGCTATT
    18901 AACCAAGAGA TACAAGTCCA CAAGTCTCTT GTTAGCACAC TTGAAGAACG GAAGGACAAC
    18961 CCCATTCTCC TTAAAGTACA GCTCGGAGTT TATCTTGACG AAGTCCACTT CGTAGCCGAT
    19021 GCAACTGACA AGGAACTCTT CAAAGTCTCT GAGGAAGTCA TCGGAAGGAA GCAACTCGTC
    19081 CTTCAAGTCC TCGGCTCTCA TTGGAAATCT CTCATTGCAG TTCTTGATGA AGAGCATTGA
    19141 CTGAGCGAAG TCTGAAATAT CTTTCAGGAC TTTATCTCTC TTATCCTCTG AGATTGGGTA
    19201 CTTATCAGTC GTTTCGTCTA ACAGCACATC ATAAATCTCA CCATCGTAGA CCTTATATCT
    19261 GTATCGGTAG ATTGCGTTTA GCACCGAGTC GCACAGCTCA TAGCAAAACT CTACTGCGAT
    19321 TGATGAGTTT GCATAAGCGT ACATACTCTT TGGTCTGATG ATGCTCTTGT TGAAGTTGTA
    19381 GGCAATGTCA AATAGGGCTT CGCCAAGGTT GGTGCGACCC GCACCTTCCT TTCCAAGGAT
    19441 AATTGCCAGC CCCTTGGATT CGGTTGTCTG TTCTCTCTTG TCGGTAAGGT CAAGGGTGAT
    19501 TTCATCCTTG AATCCCTTGA ACCCCTTAAC GGAGAACTTT AGTAATTCCA GCATCGTATG
    19561 TTATATTGAG AGTTAATTCT TATGCAAAGA TAGGAAATAC TTTTGAAACA AAAAGGGCGG
    19621 ACACCTATTA CAGCATCCGC CCCTCTCTTT GAATTATGAC ACGTTAGGCA ATTCAACTCG
    19681 TAACCCCAGC AGGGCTCGAA CCTGCGACTC GCACATTAAA GGTGTGCTAC TCTACCAACT
    19741 GAGTTATAGG GTTTTATGCG GTGGTCTTAT CACCGCTTCA TCTTCCTGAA GGACTTCTTC
    19801 TTGTCAAACC CATGAGAGAC TATCTTGCCA TCATTTGATT GGCTTGATTC TTTGTCTTTC
    19861 TTTAAGGAAG AGAGGTAGCT ATATATTGCA AGATAAACTT CCTCTTGGTC TAAGAATCCG
    19921 AACCCGTTCT TTCCTAAGAA GAAGTTCGTC TTCAGGCGAT AGAATGACAG CTTGTTAAGA
    19981 GCGTCATCAG CAACAGATGT GATATACTCG TCATCTGAGA CTCCCGAGAT TTTCTGAACA
    20041 GCTCTTTGCG CCCAAGGAAC TGAAGCCATA TATAAGGAAA TAATAGCGTC ATCTCCTTCA
    20101 ATCCTTTTGT CAAAGCATTC AAACGATGAA ATCAGCTCCA TATTAAACGT TAAGTTGTCG
    20161 TAGTTCACAA TACCTCTCAC GAGGAAGTAT TTGTACCCAG CCTTTAGTAG GTAATGGTGA
    20221 ACATACACGC CATTCCTTTG TGATGTATAG CTACTCTTAC AATACTTTAT ATTACAAATG
    20281 AAATCCAGGG TAGAGCTATC AAAGGACGTT CTATCTAAGG TGATATTCTT ATCTACTCCC
    20341 CACTTGCCTA CTAAGTAGTC GTATGAGTCT TTTTCTTTGG ATATGATGTA CATAACGAGG
    20401 ATTGAGTTTG ATTACAATAA TGCTGAGTGG AAGCGGTAGG ACTCGAACCT ACGAAGCCAT
    20461 TAAGACGAGT GATTTACAGT CACTTGCAAT TGCCGCTATG CGACACTTCC GTTAATTATA
    20521 ATAGCCATCC CACACAACGT AGGGTCTCCA GCCTCGGGCT GGTATGCTAA GCCTCACATA
    20581 CATTTATCGC ATCTTATACG TAATCAATAC AATAAACTCT TATGCTACGC AACATTCCCC
    20641 CACCTTCGTC AAGGTCGTTC TCAGGAACGT TTCTCTGCAC CAATAGCTAT GCGTTGTCCC
    20701 TCCTTGGGTC GAACAAGGAC TAACAGAGCC AAGGTCTGTT GTGCTACCAT TACACCAAGG
    20761 GACAAGACGA GCACCTTTTT CTGCATAAGC GAGCGTAAGG TAGTGCTCAC GAGTCGTGTT
    20821 TCACGAAGAG CCTGCACGAC AACCTCCCGA TTACTGATTT GTAGCAACCC CATCGGGTGT
    20881 CCCTCTGCTA TCTACATTCA AGGGACGGGT GGGTGATATG TTTCTTACAA GATACGTTCC
    20941 GCCTTGTATA GCGAGAACTT CCGAATAGCG GGATACTTAT ACCCCATGTC TCGGACGAAC
    21001 ATCTTAATGG CATCGGCTTC CGTGTCTGAT ACTACTTGGT AGATAGACTT CTCAGAATCC
    21061 TTCTTGTGGA AGGAGTATCC ATCATCTGTC TTGCGAACTT CTATATTGGA GTCTGTGCAG
    21121 ATGTAGAACA ATGCCGTTTG TTCCTTTTCG CATTCAATGA CGAGCTTGTC ATTCTTTAAG
    21181 ACCAAAAACA TATTTGAGTG ATTAAGTTAA TGATAGATAG GCAGGTTGTA GTCGAACCAA
    21241 CAAAGTCCAA AGGACACCCC GATGACGAGG CTCGCTTCCC GATGCGCCAC TGCCTTTCAT
    21301 AGAAAGTACA CCCACTCAGA TTCGAACTGA GATTGGCGGT TTAGAAGACC GCTGTCCTAT
    21361 CCATTGAACG ATGGGTGCAA AATAAGCGGA GGATGAAGGA TTCGAACCTT CGGTACGTTT
    21421 CCGTACGCAT CGTTAGCAAT GATGTGCATT CGTCCACTCT GCCAACCCTC CGTTTTATCA
    21481 TAGTAAGCTA ATCCAACTTA TCCAAAAGGT TCTCGGGAGT AAACAAATCA GCTTCTCTGA
    21541 ATTTAGTCTT ATATCGGTAA ACATTATTGT CTCCGTCAAA CTCCATGCAA ATGTACACTC
    21601 CGTCATTTTC AACGGAGATA TATGCAGAGT ATGGTCTCTT CTTTCCCATA AGGGAGAGAA
    21661 CATTGTCCTT GTCGTAGACA AACATCTCGG TAAAGTTGCG GACTTCGTCT CCATCATTCC
    21721 ACTCAACGAT ATAGAACTTT CCATCCAACC AAGCTAAATC TCTCCACATT GCCCTCTTAT
    21781 CCATAAATGG AAGAAGGTCA AATGGGTATA TTTTGTGTGG GTACTTCTCC TTGTTGTCAT
    21841 AATCTACACA AGAGCGACCA TAGCAAGATA GGTGAATCAA CTCAAGGCTC TTGTCTTCAG
    21901 CTTCTATAGA GAAATTTTGA TAAGTTGTAA ACCAAGGGTC ATCATCAAAA TCATTAGCAA
    21961 GATAATTTTT AGCCTCCTCT TCGTTGTGCT TGCACACTTC GTTGTAGGTA TATCGGTTTC
    22021 CATTGATGAC ATACCCACGT TCGCCATCGG GTAACCTGAA AACATTTATC CACATATCTT
    22081 TATACTTTTA GAGTGAAATT CTTTTATCTC ACAAGAGAAG TGGGTGAAAC TCTGCCATAA
    22141 AGCCTAAATG CTCCTGCGAA TAACCCACAT GCCTTCCATC GTCATGGTCT AACCACTTGG
    22201 ACTTTTAGCT TTTCAGATGG TGCAATGTTG CTCTAATGAG GTAGACTTTC TTGGTAGTCT
    22261 GACATGCTAC CGAGGTTGTG CTTTACCTCT CGTTTAGCGC ACTCCCTAAA ATCAAAGTGC
    22321 AAACGAACGT GCAGGATGCT TGTTCAATAT CCCGATACCC GTGTGACACC GCAAACTGCA
    22381 ATAAATGCCA ATCATAGATA GCTACTATGT ATCGTTTCAA GGAGCACTCA GTCGGAGTTT
    22441 CTTTGCGGAA GAAGAGGGAT TCGAACCCCC GAGCCATTTC AGACCTTCGG TTTTCAAGAC
    22501 CGATGCAATC GACCACTCTG CCATCCTTCC AATGTAGGTT CTGTATTTCT TAAGATGATT
    22561 ATGATAAACG AAATGTCCCG AACCGACAAA AGACATCCGT ATGGTAGAAC TATTTATGTC
    22621 CGTACTATAT ACGCATCATA GCCATATCGC AAATCGTCAA GATACGTGCT TAAGTATCTG
    22681 TAACATCCAC TTATAGTTAG ATATGCGTAA TAGTCTGACC TTGAGTTGTA GTTGCCATTT
    22741 TGATAGCTAT AACAAGCATC AACGAATTTG TTTATAATCC GCTCCAACTT GGCAATGGTT
    22801 TCATCAACCT CCTCAGGTGA CTTCCAACGT AAACTACTTA GCTTTACCCC CATGATGAAA
    22861 TCATTGATTT CTCTTTGATT CCTTTTTATC GTGAGCTTAA GTTCGTAGGG AGCATCGTAA
    22921 GGGTCTTCTT TGATGGGTTC ACGGGTCTTT GTCGTTGCTA TCTCAACTTC AAACATCGGA
    22981 CTACCATTAT AATCTAATGT CTGTGAAGAT TGGTATATCT TGACATTCGT CTTGTACACC
    23041 CCTCTATCAA GACCTTCGTA AAATTCGTTT GGGCTAATCA TAAGTCTTGT GGTTTTAGCA
    23101 TCGACTACTT TACACCAAGT TCACTTTAGG GAATATCAAT AAGGATTGAC AAGAAGAAAT
    23161 CACCACTCTT GGTCTTCAAG AGTGTTACAC TTCCGATGTT GTCCTTGTAT TTCTGCAAAC
    23221 GTTTGTGGTA TAGGTCATAA CAACTAAATT TGAGGTTCTG AATGGAAGTA GTAAGCGTAA
    23281 TACATTGGGT CTCAAAAGTG TTACACTTTG AAACTGCATC ACGGGGTAAC AAGACTGACT
    23341 GATTACCCTT CTTTGACTTG AACTTTGGAA AGCCATTGTT CTGTTTGAAG AACTTTTGAT
    23401 AATCATCATC CATTTGGTTA ATGGCTTGAT TCATCACATG CGCATTATGT TCTCTCAGCC
    23461 AAGCATATTG GTCGTCCTTT AACAATACTT CGTGAAACCA CTTGGACAAA TAAGCAACGC
    23521 TTAGGCTCGT CTTGTCGGCT TCATAAGCCT TCTGTTTTTT AGCGAGCATG TAATTATAAA
    23581 CAAACCTATA AGCACCGAGA ACCTTGTTGA GTTCTTGCTC CTGCTCATTG TTTGGGTATA
    23641 ATCCTACTTC GATTGCTCTT AGCATAGTTG TTATGTTTTA TGTTCGTTAA ATCGCTCTGT
    23701 TCAAATGAAA AGCAGAATTT AGTCATCCTA CTCGTTTTTT TGACAGATTC ATTTCCAATC
    23761 ACCCAATAGG ATAAACCATG ATTAAGTGGT AGAGTGGAGA TGGAGGGAAT CGAACCCTCG
    23821 TCCAAACATA ACGTCAAAAA GGTTTCTACA TGCTTAGCTC ATCTTGATTA AGACAGCACT
    23881 TCATTCTGAG CATCGGTTGC TGAATCTTTC CTGCTTAGTC CACCTCTGAT TAGCAGGAGT
    23941 AGTCTGAGGC GGTTGCTCCG ATTTCCGACA CCCTATTGAA TGCACCTCAG AGCTTGAGCA
    24001 CATTCAGGAT GGTCGTGGGT TAGTTTACTT ATTCAAACTA AGCGGCGACA CGGAAGTAGT
    24061 CGTTGCCAAC TAAAGGTTTT GCCTTTTGAT TAAAGTGTGT AAGACTCACA CTGCATGCTT
    24121 GCTTTACAAC TATTACGCTG TCAAAACCAG GCATCCCCAT TTGTTGAAAG CACTATGCTG
    24181 GAATCGAACC AGCCTTACGG AGGCGAGTGT CCTTACCGAT AGACGAATAG GATGAAAACA
    24241 CCCCATACTC GGAGTCGAAC CGAGTCTTTC TCTTTCGTGT TATCCGTGCC CTAACCGATA
    24301 GACGAATAGT GCTTTATATC AATAGCTCAA CGTCAAGAGG GAGACCCACC CCTCCGTACT
    24361 CAACAGACTT TTATCGTACG GAGGGCGAGG CTCTCGTTCA ACAACATTGG CGAATGTTGA
    24421 GCTTTCTGTC AGACTTGAAC TGACGACCAC TTGATTACAA ATCAAGAGCT CTACCTACTG
    24481 AGCTAAGAAA GCGATAGCGG AGCATACGGG ACTCGAACCC GTGACCACCT GCGTGACAGG
    24541 CAGGTATTCT AACCAGCTGA ACTAATGCTC CATTGTCTGT CAAGTATTGC GGATATGTTT
    24601 AGCATTCTTA CGTACTTCAA ACACTCTCAT ATACGCATCA CGCTCAACCT GAGGAGCGGT
    24661 CTTTTTGTAC GATGTGGAAG ACGTTCCACG ATTACCAGCC TACCACGACA GACGATATGG
    24721 TAGCTCATTT ACGTTGTTGA GTATGATGTG CTAATAGGTG GTAGCTAACC TCCCTAATTA
    24781 ACATCAAGCT GGTACGCTTC TCACGTAGTA GTGACGGCTT TTCCAAGCCT ATCCGTGAGA
    24841 CTTCATTATA TTGGTTATTA TCGCTCTCGC TGTTCAAACT GAAACCCATC ACGTGGGTCA
    24901 ATGAACACTA CGCTTGAATC TGCCTCATCG GGTCGGTCGT AGTGCGAGCA GACGGAGGTA
    24961 TCTACACGAA TTGCGTGTAA GATTTCGTCT CGGAAGGTGT CAAGTACGAT GTTTCGTACT
    25021 ACGCCCGAGA ACATCTCGGT GAACAGCCCT TCAATTCGGG ACTGACGAGA GCGGAATGCT
    25081 TCAAGCTCTT CTGCTCGTCG GGCGATAGTA CCCTGAAGGT CTTCAACGAC ATGACGTTGT
    25141 TCACGTACTT GGTCGTTGTG ACGTTGAATC ACCTCCTGAT GCTGTGCAAG GGTGATACGC
    25201 CCACGGAATG GGTATTCAAA AGTTTCCATT TTGATAACTC TTTTTGAAGA TTAAAACTTA
    25261 GTACTCTATG GGAGAATCGA ACTCCCCTTT CAAGAATGAA AATCTTGCGT CCTAACCGAT
    25321 AGACGAATAG AGCATCAGGA GCTTCGGTAC TTCTCAGTGC TTCCACTCCA AAATTAGTAA
    25381 CTATGAGATT TGTGAACCAA AACCAGACCG CAAGGTAGGT TACGAACCTG CTTCCCTACT
    25441 TGCCGTTACC GACTTATCGG TGCTTTATCA TATAAGCTAC TTGCGGAGCA ACACATCATA
    25501 AACCATTAAG CAACTATGGG GCAAAACTCG TTCCGAAGGC GAGAGTCGAA CTCGCAAAAC
    25561 CTGCATCCTA AGTGCAGTAT GTATGCCAAT TCCATCACTT CGGAAGATTG GTAGGCTTAC
    25621 TCAGACTCGA ACTGAGACCC CCCTCGGTTC TCCAAGGACT CTACCATTGA GCTACAAACC
    25681 TACTACATTG CAAATTGCGG ACTTGCTTGG TTTCGAACCA AGAACCCCTT GGTTAACAGC
    25741 CAAGTGCTCT ACCTTTGAGC TACAAGTCAA AGCCGAATTA AAACAGAGAA AAATGGTTAG
    25801 TATGGATGGC AGGACTCGAA CCTGCGACCT CCGCATCCCA AATGCGGAAC GCTACCAACT
    25861 ACGCCACATC CATATCAGAA GCTACCAAAT GTGCTGGCTA CACCCTCCTA TCACGTGGGT
    25921 AGGTATCGGA ATTTCACCGA CTCCTTTCAG TGGCTTCTCT TTATTGTATC ATCAAGAATG
    25981 TCAAAGAGCG AGGTGGGTTT GTCATCTACC ACACCACAAA GGCAGGGAGA GTTTTTCAAT
    26041 CCACCAAATC TTGATGAAAA TTTCTTTTCA GAGGTTCTCA GCCTCTGTTG AATTGCTAAC
    26101 AATGTCAAAG AACTCGGTGA GCCGTGTTGT TCGTTCACAT TGCAAATGTA GGAATTATTT
    26161 TTTTAATCCA CCAAATCTTT TGGAGAATTT TCTCCTGCTG GTTGTGACGA ACCGCCTACG
    26221 TTAGGGTTTT CAACGTCCTT TGTATCAGAG CTTTTGTTGT CTGATTGCTC GTCAGATTTT
    26281 TTTTCTTCGT CACGAGCTTT TTCTTCGTTT CTCTTGACCT GCTCCTTTCT GATTAGCTCA
    26341 AGTTCGTTGT TCGCTTTGAG CACTTCGTTG TTGTATATCT TACGGGCTTG GGCTACTCTC
    26401 GTATCTATTG CAGACACCTT TTGTTGTAGG TCTACATCGG TGATAGTGAT ATTCACGTGA
    26461 CCTGCCGAGT CATCAGCCTC AAAGAGAGGT TTGCTCTTTG GGCTTTCCTT GATGGTTACT
    26521 TTATACTTCT TGTTTGCCAT AGTCATTTAT AGTGCAGGTT CACCTGCTGT ATCTGCTCCC
    26581 GTATCTGCTC CTCCGAGGTC TCCGCCCGTA TCGGGTGCGC CACCGAAGTC ACCACCTCCT
    26641 AAGTATCCGC CTGAGCCACC TACATCAAAT CCACCTCCGT TGTCAAAGTC TGCGATACCG
    26701 CCACCGAAGG AATCCATCTG ACCAAATCCA CCTCCGTTTT GTGCTTCGCC TTCTTCATTT
    26761 ATCTTCTCCT GATGTTTCTT TCTCGCTTCT CTTGCGGCGT TCAGCTCAAT CATATCATCG
    26821 GCTGATAGGT TGAGGAACTT GCTTATTGCA AAGCTGGTAG GTATGTAAGA TGAGTCGTTT
    26881 TCCTCTTGAA TTGTAAGGAG GGAGTTGATG TACTCGGAAG CATTCTTGAG TCTTTCGCTC
    26941 TCCTTCATAT CTACGAAGAT GTTCTCATCA ATGAACTCAA TGGTCGTTGC GGCTTTGAGC
    27001 TTCACGTGCT TTGCGTACTC AGGGTGCATA AGGGCGAACT GAATCCAAGT GGGCTTGATA
    27061 AGTATCTCCT TGAAGATTAC CCTAAGGCGG TTGATGAATC GGTGGAAGTT GTGCTCTTCG
    27121 TGCGTGATGG ACGAACTCAC ATCATATGGG TTCGCCATTC CCTTCCCTAC CGAGTTAGGG
    27181 AATCTGTTAC GAGGTATCTG CGTATCTTGG ATGAACCTAT CCCAAAAGTA TTCAAGCGTT
    27241 TGTGTTGAGT TCATATCATA CCCGTCATCA CCGATGGAAG ACACGTCCGT TGTTCCTTGT
    27301 GCATTAGATG GGAATACCAT CGTCTTTGCG AAGGGGAACT TTGCTCTGCT GTTGTAGTTT
    27361 ACTTCACCGC TCAGCGAGTC AATGCTAATA TCTTCCTTGT AGAATGCTTC AAACTGAGCC
    27421 AGCTCCGTGC GCATCTTCTG CGGAGGCATT GAACCCATAG GCACGACAAT CTTCGTACGC
    27481 TTCTGAGCAT TCATCAAGTT CCAAATGACA CGAGACCCTT CAAGCTGGTT GAGGATGTTG
    27541 TACGACCTTG AAAGGCGTTC AAGGTAGGAT ACGTTTAGGT TGTTGTACCT ACCCGAGTAC
    27601 GAGATGTAGA TGATATTTGA GTCGGGAATT TCAATAGCCC CTCCTGACGT TTCTTGTATC
    27661 CACACCTTAA CGTCCCCTAC ACCTTCTACC TTCTTAATCT TGGTATATAG CGTAGTTGGG
    27721 TCAAGTTGCT TAAAGCCTGC TATACCCGTA GCCTTCATTA TGCCATTCTC GGTGGTATAT
    27781 TCGTAGATGA TTTCAAATGC GAGGATACCA TCAATGAGGA AGGACTTAAA AAGATTCCAA
    27841 GCGTCATCAG ATACGTGGAA GTTGTATATA CGATACACCT CACGGAAAGC CAGAACAAGA
    27901 CCATCCAGTA CTTCCGATTT ACGACCTTTC TTGTCAGGCT TGATAACACT TGATAGGAGC
    27961 TTAATATCCA AGTTGGCAAA GTACCCATTC GTATCGTAGA CGATGGCTTC ATTGGATATA
    28021 ATATCAAGAC ACGTCTCAAT CGTTGGGTTC TTGGCAAAGT CCCTGAGCTG TTGTCTCCTT
    28081 ACGGAGTACC TCTTGTCGTA ATATGGGATA TACTCATCTT GACCCACAAC GTCTGCGTAT
    28141 GGGTTTAGGT AGATGTTGTC GTTACCCCCA TACATTGAGT TGAATGAGTT GAGTGCCGTA
    28201 TTAGATGTCT CGGTAGAACC CTTTGCGAAA GAGTTTTCAA TGAGGCTGGT GTTCCACCTT
    28261 GCAGACGTTG ATGATAGGTC TACGAGGTTG CGTGCCTTAG CCTTCTTCTT GTCTCCTCCG
    28321 TCACGAGCGT GTTCTTCTGC GTAGACAGCA TATATAGGAG AACGTCTATC CTCTCTGTTC
    28381 TCCCTTGATG GGTATATGTA TTTGATTTTC CTTGCCATAA TAAAAGCTCC TAACTAAGAA
    28441 ATAGCAGGTT GGTATGATAT TTAGAAACCT ACTTATTTTA GTTAGGAGCT TAAAGTATGT
    28501 TTTCTGAAGC CTATAAGTAA ACCTTCTTAT GGGTCAGCGG GAACTTCCTG TCCTTGTAAA
    28561 TCCCGTCTCG TTCCTTTGCG TGCTTCATCA GGTAGCAAGA GGAGCGACTT GATGGGACTT
    28621 TTTCTCCTTT AGGCTTGTAG TTTAGGTTGT CCCTAAAGTC GTAAAGGATG ACCTTCTCCT
    28681 TCCCTTTGAA GAGGCGCATA CCACGACCGA GAGCCTGAGC TACGATACGT TCGCTCTTTG
    28741 TTGTCTCTAC GAGGAAGATA TACCAAAGTC TTAGCAAGTC CACACCTTCT GAGAATGTAC
    28801 CAAGCGTAGC AACGAACACG GAGTTATTAG TCTCGTCCTT TTCAAACTCT TCCTTCATAG
    28861 CATCACGTTC TGCGACACTC GTACTTCCGT CTACGTAGTA TATGGTCTTG TCGGTATTCT
    28921 CCTCAAGCCA TTTGACGATT TGATTTCCGT AGTCACCCTT AACGTCAGAG AAGAGGACGA
    28981 GGGTATTCAT ATCTGCACTT GCGATGCAGT TGCAGATGTA CTCAAGTCGT TTATGCGAAG
    29041 CTCGGATGTA CTCTCGCTCT TCGTTGTATA ACATTGATGC CATACGTGTA TCACCTGCGG
    29101 GTCGCATCAT TCGGTGGTTG TACAAATTGG TAAGACCACC ATATGTATTG TCGTGGACAA
    29161 GCTCAATAGC CTCAACCTCA ATGGGCGTTG CCTTCTTCTC TTCGTTGATG AGTTTGTAGC
    29221 TCGTTAGGGT GTACACGATT GGACCCATGT ACGACTGAGA AGTGAAGGAT TCAATCGTTC
    29281 CCTTCTTCTT GTGCGGTGTC CCCGAGAGAC CTATCTTATA TCGTGCATTC ACGCAACGAC
    29341 TAAAGACGAC CTGCATTCCC GATGCCGTGA TATGCTGACA CTCGTCACCA ACGACAGCCG
    29401 TTACCTTTCG GAAGAACTCT ACGTTCACCT TTTGAAGGGA TTGGAATGTA CCGAAGACGA
    29461 TGTTGCATTT GTCTCCCTTG AACTTAGCTA CGGGCTTGCC TCCTCCGACA AGTTCATACT
    29521 TCCACTCCTT TTTGTATGCT GGGTTAATCT TCCCATCATA AAGGACGAAC TTCTCCATTG
    29581 TCTGAGTGGC GAGCGCACCG CTTGGGACAA CGAAGACCAT CTTGGTTTCA TCAAGGTGGT
    29641 CAAGCATGTA CTTAAAGATA AGATAGCTGG TGAGCGTTTT ACCCGCACTC GTGGACATCT
    29701 CCGCTACGCA CCTTCGGTAT CTTAGCACGG CATAAGCCGC ATCTTTCTGA TAACCATAGG
    29761 GTTGTATCTC CGAACCTTCA AAGAGGTCTG ATACGTATTT CTCAAAGTAC TCCTTCGTGA
    29821 TTTGCGTATC AATGAGAGTT GGGAGGAAAG CATCTGAAAG TGATACCTCT TCCTTGTATT
    29881 CGGAAGCAAA GTTGTAAAGC TCCCTCCATA GTCCCGATGA GACGATGAGG TTCTCGCTCA
    29941 TAAACGATTC CTCTACGGGT ATGTTTGGAT TGAGCTTCCT AAGGATAAAG GCATCCTTTC
    30001 GTTCAGCCGT CATATAGGAT AAGAGCTGAA ACGTCTTATG ATCCTGAAGG TCATCTACTT
    30061 TAATGTACTG ACCATCGTTG GATATTTTTA ATAGCATTGA ATATATGTCT TAGTGTTAAA
    30121 AAAAGAGTTC GCCATTTCAA ACACAAAGGT AAGAAACAGC GAACAAATAT ACAAATATGG
    30181 TTCGGTTATT TAGGGTTTCG CAAGGTGAAT ACCCAAAGAT GACCTGCGTC TTCTTCTGCG
    30241 CCCTTGCCCA TATGTGCTTG AGCAATCCTT GGTGAGATAG TAACCGAAGA AGTGAAGTTG
    30301 TCCCTCCATT TATAGGAGAG GCGAGTCCTC TCAAGGTTGA TTAGAGGTCC AACTGGGTAG
    30361 TCCTCTCCAA GGTCTATCGT ATATGGAGAT ATTTCCACCT CGCCCTTAAT CTTATCCTCC
    30421 TTGACCTCGG AAACACCTAC GACCTTATAC GTCAGCTGTT GCTTGAGTTC ATCAAGGGAC
    30481 ATCGTAAGCT CCTTCGCCTT CTTAGCCGTA TCCACCGAAG CCTTCTCCTC GTCTTGGAAT
    30541 AGGTATCCAT TAGAGTAGAC GTGCTTATTG GAAGGTATTT TCCTAAACAT CCGAGCGAAA
    30601 GGAGAAGACG TGAGCGGAGA ATGGCTCTCC TCATTGTTCC AAAAAGACCT TGCCTTCAGC
    30661 TCGTCATCCG TGAAGAGCGG AATGTTTACA TCCAAGTCAA GCTCAACCTT TCCGCCAATC
    30721 TTCTTGTACA CCTTCCCGTT GTAAACTACC TCATTGGAAT GTCCTACGTT TATCTTATTC
    30781 CCATTGAAGG TACGCTTTGG ATAGTCAAGA GTTAGTAGAG TCTTGTTGGT CTCCGAGATG
    30841 GGCTTAATGG AGAAGTACGT ATCGTCATCA AACAGCGAGC TGAGCGTTGG TAGCATAAAC
    30901 TCATTTGAGA ACGTTCCACC CGAGGTGAAC ATCCTATTGG TAAGGTATGG CTTAATGTAA
    30961 ATTGACGTTG TCTTATCAAC TCCATTGAAC TCACCCCAAG TCGTATATTG GTCAGGGATG
    31021 CTATTAAGCT CGTCTTCCGT TAATTGATTA ACTCCTATCT CAATAGGCAT CACCGAATAA
    31081 ACTCCTCTTG ACGACACAAC GCTACTCTTG ACGTATTTCC CGTACATCGC ACTTTCCTGG
    31141 GTGATACCTG ACGAGAGGTC TACACTCGTC TCGTTCATAA GAACGGGTTC TTCGTTGAGG
    31201 TAGTTGAACG TTTTGATTAC GTCATACTTA GGGTCAAACG ATATGCTTCC GCCATCATCA
    31261 ACAGAAGGAG AGAAGAACAT CATTCGGTCT ACGCTTATAG GAAGTTCAAT ATCCGCATAT
    31321 GTCGGGTTGT CCATCTTGAG CTTCAGCGAT ATGTTCACCT CGCTATGTTC TACAAGATAG
    31381 TTCATCGTAG AGACGATGAT AAAGAACCCA CTTTCATACC TACCATCCCC AAGAGTTGCG
    31441 ATAGAGGTTA TGTTCTTCAT ATCTCGCTCT TGGCTCATCA GACCAATCTG ATGCGCTACA
    31501 CGCTCAGTGG TCACGTCCTT ATCACGCACT GCGGGACTTT CGGAGATAAG CATATCAAGT
    31561 ATATTCTTCG CAACCTCCTT ACTCATTGAA GCGTCAGCAT TCTTCTCCCT AAGGATAGCG
    31621 AATGGGACGC TGTCGTTCAT GAAGTCGGTG ATTGAAGCCT TGCCCTTTGT GATTTTTACT
    31681 GCATCCCCCT CAGGTATGAT GACGTTGTTT TCCGCCACAA GAGAGATGGA GACCTGCATA
    31741 GGCTCTTCGT CTCCTGCTTG CGAGAACTTG TCCTTGATGA ATGGAGACAC AATCTTTCGC
    31801 TCACCATAGG CTACCGATTT GTTCAGCTTA CCGACACCAT TTGATAAGCT ACCATCTGAT
    31861 ACCATAAATG GGCTGATATT CCCAAGCCTA CATAGCGTTG CTACGTAAAC ATGAGACCTC
    31921 TCCATATCCT TTGCTATGCG AGACCAATTC GTAGGGTCTA AGTTTGAGAA CGTGAGCGTG
    31981 TTAGATATGT CTAACATATT AGAACTCAGG CTCTTATTCT TGTCCATAGC GTTCATAAAA
    32041 CGCTTATCAA CCCCTTCAAA AGAAAGCGTA GGCTTTCTTC TTTCGTCCTC GTAGAATGGC
    32101 TGAGAGATAG ACCAATCGTA TGTCCTACCA CCATCCGTTG TAAACGATAT ATTAAGCACT
    32161 CGCTTTGAAC CTTCTTCAAT GCTTTGATAG AATCGGTTCG TGCTCAGCAA GGCTTCCTTC
    32221 TCGTTCGCAT ACTTGGTTGG TATGTTCTTC CCGTAGATGT ATGGTATTGC AACGCTATTG
    32281 TCAAGGTAAT ATGGCTGTCT GAAATGGACG AATGTGTTGT GCGTAATGTT GGATAGGTTC
    32341 ACCTTTTGAA CGCCTAAGTA CACCCCATCA GCGTAGTACA ACGGAGCATT CGCCTTAACC
    32401 TCCTTTGCAA TAGGTACATC AACTCCGTTA ATCTGAACCT TAACAATCCT ATCGTACAAT
    32461 ACCGAGCCGT CAGAGTTTTT AGCCGTTGGG AAGAAAATCT TCATCAGCTT TTGGTCTGAC
    32521 ATAGACGTAG TAGCACCATC AACAGCTGGG ATGATATTCC TCTTTAGCGA GGTATCAATA
    32581 AGGGTAGAAG AGTCCGTTAC AAAAGACAAT GCTCCTTCGG ACTTATTCAT AAACTGCTGT
    32641 ATGGGGACAA GTTTTATTGT GCCATCCTTG AGTTCTACTC TCGCTCCTCT TTCAATGGGT
    32701 CGTTTGAAGA TACGCACGCC ATCATTAAGT ACAAAAGGAA CGATGGAGAA CGTTATATAC
    32761 TGAGAATTAT CAGCTGTGAC ATCTCGGTAG AGTTCCAAGA TGTCATTCTC CTTCATCTCT
    32821 ATGGTGTAAA CCTTTGAGGG AGCTATGTCG TAAAAGTCCG TTGGCTGTAC AACAAACTTT
    32881 CCCTTTGACG TATTGACAGC CATAACTCGC ACCCCACCCG ATATTGAAGA CACTGCACTT
    32941 GGGGATATTG CAAATGAGAT ACTGCTATCA TCCCCGTGAA TGTAGATGCC AACCTTGCAT
    33001 ACGGGCTTGT CTTCGTATAC GTAGGGTAGC TTGCTTGTTA CATACTCGTC AAAGTCAATC
    33061 GGAAACACGC ACTCCTTGGC GGTTTCTGAG GACACCGCTT TGTTAAGGCT TTTCGTTTCG
    33121 TAAAGCTGAT ACTCGTTAAG AGACTTGTTT ACGTGAAGAC CCTTAACGTC AAGGGTAATT
    33181 CCATTGTTGT TACTCCCAAT TCGGAAGGAA CGAAGGTCAG TCTCAAGAGC GATGAAGTTG
    33241 CTCCCTGATA TAGCTATCGT CTTATCCTTG CTAATATCAA CATCAGCAAC AGCACCCCTT
    33301 GATAGGAGCG GTAGCGATGA AAATCTGTTA GCACGATAAT CCAAGATATT GATAAACTCG
    33361 GATACCGAGA ATGCAGGGTT TTCTCTTTTG TAGTGACCGA TACGACCGCT ATCAACACGA
    33421 CCTGCATTAC TAATCCCGAC TAATGAAGAC ACGCATACTC TTCCATTGCG ATTCCAAATA
    33481 CTATCGCTGA TGAAGTTCGG AGTATCTTGC AGGATGCGGT TGAATGTCTC AGCAGAAATA
    33541 TCCTCCATAG AACCATCAAC CTTAACCTTC TTCAGACCGA CACCAGCAAG AACAAACAAG
    33601 TCGTCACCCT TTGCGATATT GGGCTTCAGC ATCATCTTCT TGCTGAGCAT AGCCCTGAAA
    33661 TCCACATTAG AGTAGAAGTA GTGCCTTGGA TTGCCATCAA TAGGGATAAG CATCTCTTGG
    33721 GTTGGAGTTA CCCCGTATGG GTATCCATAC ACATAATATG GCGAGTTAGG TGAGTTCCAT
    33781 TCGTATAGCT TGGAGCGGAG GACGCTGAAG ACATCCGACC TCATCGTTCC GTTCGCATTG
    33841 AACAGCTTTA CATCCTTCGG GTTGGCATAC AGCCTGCGAT ACACTTGTCC TTGAGGAGTT
    33901 TTCTTGTCAC CCGTTCGGAT AAGATATTTT TGGTAGTCAT CCTCTTCGTC ATCAGACACT
    33961 ATGGAGTTCT TGTATCCAAT ATAATCAAGA CCGCTCATGA AGAAGTCCGA AGGATGACCA
    34021 AAGATGGCAC TATATCCGTC CTTCCCTGCG TCTCCCTTCT TGCCTGATAC TCCAAGCGAT
    34081 GGTAATCCCG TCTTTAGCAT TCTACATATA ATCTATGACG ACCTCGACCG AGTCAAGGAT
    34141 AGTTAGGTAC ATGGCGACAA GAGAAGACTT ATCGTCTTTC TTGCCTTCTA TTTTCTTCGC
    34201 AATCGTCTCC CTCACGGAAT CAATACTCTG TACGTATTCC GTTGCAGACG AAACGCCCAT
    34261 TTGGCTAATG TCGTCCCTAC GAAGTTGTAT ACGACCGACA AACTCGCTCT CCACGGGCTT
    34321 TCCATCCTTC TGCGTGTTGA GATAGACATA AGCTCCAAGC TCGCCACCCG AATGAATGTA
    34381 CTTCATCAGG TATTCAGGGG ACACCTCTTT CTTAGCTGGG ATGTTTGATG ATTTTGCAAA
    34441 GAACGAGTTG TAGATAAATC GTTTCATACC GATGGAGGAG ACCTCAAGAG GTTCGTATCC
    34501 ATCTACTCTC CTCGTCTCAG CACTTCCCGC CCTACTTGAG AATATGGGCA GGTCAAGCAC
    34561 AAGTGACGAG TTAGATTCAA TCCCCCACGT ACCCAGCGAC TTGTTGTAAT ATATCGTCAG
    34621 ATAGGTGGGC AGACCATCCA AGTCAAACGA GATAAAGGAA CTCATAGGTA CGATATTGTA
    34681 CCCGTTGTAC TGCATAGGCA CTCCACCTAT GACCCTCTGA ACTGCATTGG GTGATACATT
    34741 CTCAGAAGCC TTTAAGTCTT CCTCCGTAAC GCTATTGGCG ATAATATCCA CACCATTGAT
    34801 TGGAGGAGAA AGGATAAGTC TATCGTTCTT TCTGACAAGT ACCGACTCGC TTACCTCACG
    34861 GCTAACGTCA ATAGGGATGA CCCCACTAAG TGCATTTGCG CCCCAATTCT GAACGGAGAG
    34921 GATAGGCTCG GTTGATAGGT CAAGGCGACC ATTGGCTTCA GTTACCCTGA AGAATGAACC
    34981 GCCACCATCA ATAACGATGT CGCCAACATT GTATGTAACC TTTGTTGATG AGTTCTCGTA
    35041 GTTGTTGATA GGAAGACCTT GGTTCATCCT TTTCGTCACC TCTATTCTTT CAGCGTTTGC
    35101 TTCTGCCGAG TCGGAGATGA AACTTGAAAG GAGGTACTTC GTATAGTACA ATGAAGAGCC
    35161 ATCCTTACCC TTACCTCCCG TGTCACCCTT CACTCCATAG GTTGGAAACC CAGGAGCGTA
    35221 TTTTATATTA TCGTTTGCGT TCATTCGTTG TGCGTTCCTT TAACCTATTA TAGACGAAAT
    35281 ACCTACCGAG ACAAAGAACT TCCTATCGTC AATATCCTTG ATGTCTATGT AGTAGATAAG
    35341 GTTGTTGTTT ACTTCTGCGA TTGAGGTGGA TACATTCTTC ATCTGCTCCA TACCTTCTAC
    35401 CTGCTCAGTG AAGAGAACAT CAGGAGTATC CGTAACACTT CTCACCCTAC TAAACACCGA
    35461 CACGGAAAGG TCATCCTTTA ACGATAGGTA TTTAGTTATA AACGAGTTAA TGTACCTATT
    35521 ACGTTCCTCT TCTGACGTTA TCCAGCCAAT TTCAGAGGAG AAGATTTCAT TCCTCCTAAG
    35581 GGCGTTAAAC GCCCCCTTGG TGATATTACA TTCAATCCTC AGGTTATCCA CCTGCTTACC
    35641 TTCCGACTGA GATGTGGATA TATCAAAAGT AAGGTCATCC CCGATAGTCC ACTTATCAAC
    35701 AAGAATGGTG ATACCATCTT TCCCCTTGAT GGCGAATCCG TCTGACGACA TCATCTTTTT
    35761 CGTTGATAGT GTCGTCTTTA TTGAGCCGTT GTTGATTGGT GAGGTGGATA GCACGTTCAG
    35821 GTCTGTAACC CTTTCCACGT TATCACCATT AAGTCTGAAT GCCGTGGCAG AGCCTACCGA
    35881 GCGAACGACA AAGCCACCGC CCACCATAGA GCCGTACTTG AACATAGGTA GCGTACATAC
    35941 GTCATAGTGA CCCAAGCTCC TACTTAGTGC AGACCCTACG GGAAGGCGTT CAATACCGAT
    36001 GGTGAAGTCA TCCCCACTCG TTAGGTATGT TTCTTTATGC TCCTTGTTCC TGATGGAAAT
    36061 CCTCATTGGT GAGGACTTTA TCAAGTTCAG TATTTCAGAC ACGCTAAGCG ATGCTTGCGT
    36121 CTCACCTGAC ACCACCATAG ACGAAACGAG TTGCCCGATA TTCCCTACCG AGAAGTGAGA
    36181 CATCGTAGGT TCGGTGAATG AGCTACCTCT TGACTTCAAC ATTGCCGATG GAATGACCGA
    36241 GCTTGGAACA GAGAACACTC CGTTGGAAAC TTTCACCCTA TCGGTTGGAA TTGACAAGAA
    36301 CCCATTGTTC CACTCTTGGA TGAGATAGCT ACTCTTCCTG AACGAACCGC TGTACCCATA
    36361 GATGTCAGTA CCTTCTGAGC TATCCCCATC AAAGTGGCTG TCTATGGAGA TGCGCTTGGA
    36421 TGGGTTAATG GAATACGATG ATGTAGCTAC ACGTCTCCAA TCCTTATCAC CATATACATA
    36481 CGAAGTACCC ATTACAGCTG ATGTACCCGT AAGTGACGTG AGGATATACA CCCTACCCAA
    36541 GAACCTATCA ATGATGACCT CGGGGTACGC CAATGGAGTA GATACACCCA GCACGGCAAC
    36601 GGAGCAACGA GACAGCTCGC TAAGGGGTAT CTTTGATTTC AAGTTACCCT TAACCGATAT
    36661 AGTTGCGAGG CTGTTGTCAA TGAAGAATTG TAGCGTCTCT GAATTTGGCT GATATACACC
    36721 ATGCGTGTAG TCTATAGCCC TATCAAACAC CCTATCAAAA ATTGACGTAT CGCCATACCT
    36781 CTCAATGTAG TTGTATATGG ACATACGCAC GCCATCCACT TCAACGAGAA GCGAGGTATC
    36841 CACCGAAGGT ATCTTGGTTG TATTCTGAGA AGCCCCATAG CTCCCTACAA GACCCGCATT
    36901 CTCTTCGTGT ATCCCGATGT TTCTAAAGAG GAAGTCAAAA GATGTAAGTA GAGGTAGTTT
    36961 ATCCTCCATA GACTTGATAT ACCCATCCCT AAATGCAGGT GAGAGCACCT GAGCAGGTTC
    37021 TACATCAAGA GGATTTGTAT CTAAATCAAC CTCAACTATC TGAGTATCAG ATGAAAACGT
    37081 GAGTTCTATG TTGTAATAGT TGGGAATATT GCTTCGCTCA AGGTCTGTCT TGACATACTC
    37141 AAAAACAGAT GGTGGGTATG TGGAGAACTT ATCCACACTA ATCCCGTTGA TACCGCCACT
    37201 GATAATCTTA TATATTCGGC AATCATTCAG GTCTACGCTT GGGTTCAGCT TCTCCGATGA
    37261 AGAGAAGTTA TACACAAACG GAGACCTTGC CGTAGCTTGT CTTATCGTTT CGTACGATGA
    37321 CGTAGCCAAA TCGTGGAATG GGTGAACCGC CATACGGGAT AACTGCACGG GGTCATTCCC
    37381 ATAGAACTTC ACATACTTAG ATTTGTGGCA GTCATTGTTC CCGTTGTAGA CAACGGAACG
    37441 TCCAACACCA AATGGAGAGA TGATAGCCTT CACCTTTGTC TCGTTGAAAG ACAATCGTGC
    37501 AAGTTCAATA TCAACATACT CGCCATCCGA GCGAAGAGCC TTGTCCTCAC GTATGTCTTG
    37561 GGAGATATTA CTGATGACAA AATCCTTTGA TGGAGCTATC GTACCATTGC ATACCGAGAC
    37621 CCAACCTCCA AGAGATACCA GCTCGTTAAT CCGCTCGGGT GCTTCATAGA CCTCAACCAT
    37681 ATCATCCGAT ATGGGCATAA AGCCCACACA CTGATGATAC CTATCTCCCA TATTTTGGAA
    37741 GTCCGAGTTG CCGAGGATGG ATGCCACCTT CTTGTCCTCT CGGAAGAAGA AGAGCCTATC
    37801 CTGAATGGAT GCGTTCACGG AATCCCTGTA GAGTTCAACC TTGGGGGCGA ACTTTTCTCT
    37861 TCCGAAGAAC GTATGGATAA AACCGATGGT GTTACCCTTA GGATATATAA TCTGAGCGTA
    37921 TGTAGCCTTG TGCTTGGTGA ATATATCAAG CCTTGTTACT CCGTTATCCT TGACTTGGAA
    37981 CGACACATCA TTCTGTTCCT CCATCACCTT ACAAAGAGCC AGCTTAATTC TCTTTATGAA
    38041 CGTCTCCACG TCTCCCGTTT CTGTTATGGA AACGTGATAC ACTATTGGGG TTACAGAGGT
    38101 GAGGTCATCC TCAGGTGAGA ATGGAAGGAT GACATTGTCA CGCATCTTCC TCCTCTTCCC
    38161 GAGGTTTATC CTATCCTTGT AGATGAACAT ATTTGGTATA TCGGATGGTA CGATATACTT
    38221 ATTTTTGAAT GGGGTGTGTG TTACCTTCAA GACACCTACG TAGTCTTCGC TTCGCTGACC
    38281 ACCAAGACCC GAGTAGTATC TGAATACGTG TCCGTCATGG TGGTTGTCAT TCACCAGCCT
    38341 TTCATTCGTG ATGAAGCTGA CATCGTCCTT GTGGATTTTG TAGTAGATGG CATTCGCATC
    38401 AATATGCTCC TTCTCCGACT TTGCGGAAAG TGTTGCAAGA AGTCTTTGCC TTACCCCGTT
    38461 GGCTGTCATC TCAGTACGAA GCACGTGCGA CACCCCATCC TTGTACTTCT TCTTCACAAC
    38521 AGCAATATCA ACGACAACGG GAGCTTTATC CGTCTCAACG ATTGTATCGC TAACGACACG
    38581 TCTATTGTAT TCCCCCTCTC GTGAGAACAA AATCCTAAAG TGCGAACCCT CCGTATAAGG
    38641 TTCTTCAAGT GACATAGTAA GGAACTCACC ATCGTTCTCT TCGGGTATAG AAGAAATGCG
    38701 GAAAGTCGCC TTTACGTCAT TATTTTTCAA CAAAGCCCCC GAGGTTATAG CTTTTTTCAG
    38761 GTCTTTCTCA TTCCTCACAC GAAGCAAATT CCTCCCTGAC GATAGTCCGT ATATGATACG
    38821 CTTATCCTTC ATTTCTTTTG CGTGAAGAAA GAGGTCGTTA TCCTTGTACT CTCCGTCATT
    38881 ACCCTTGTAG CACCTTGCGT CCCCATTGGG CATAAGGGTT ATCATATCAT ACTTGACTAT
    38941 CTCCTCCTCC GTGAGGTACA GACCGAAGTA CGTATTCAGC GAGAGCGTCT CCACCTCATT
    39001 GTCATCAAAG TAGTACTCCA TATTGATGAT ATGAGGATGC ACGAGTTCAT TCCTTTCGTA
    39061 AGCACCTGAG ATAAATTTGT TATATGTTTC CGTAGGGTAT TCACTTTTTT TAGCCCCCGT
    39121 AAATGCGTGA TAGTTCAGCT CCGTTGCGCT CGTAAAAAGT CCACTTCTTA CACTTACGCC
    39181 ACGAAAAACA TTCTCCCCAT CCTCAACACT TGGTTGGAGA AGATATGGAG ATGGATACCT
    39241 GATAGCCTCG CTGTAATGTC GTCTTAGGTA GTCACCGAGA AGCGTCCCTT GCTTCATTGA
    39301 CCAAGACGAA ACCAGCCTAC CATTCTCAAT CAAAAAAGAT GCTATGTTGA CACTTTGGTT
    39361 ATCAATTAAC CCAAGGTCTT TGGTTGGAAC GGAGAATACA GCGAAGAAGT CAGGTAGCTT
    39421 TTCCTTTAGG TATAGCGGAG CTAAAAAGAC AAATCCCTCC TCGTGGGTTG GATTTACATT
    39481 CGTTGTGCCT CCGTACATAT AGGTCATATC AAGACCACCC GTATCAGCTG TCCTATCCTT
    39541 TGCTGTCTCC GATGAAGGTT CGTCATAAAA GACACCCTTA GGCATCAGAG AGAAAAGCCT
    39601 ACGTACGTCA TCACCATAAA CGCCCATCCC ACTCACGGGG TTAGAAGAGT ACCTTCTTGA
    39661 ACCGAGGAGC GGATTAACGG GGAAGGTGTC AAGGCTTATC TTTCCTTGCG AGTCAATAGC
    39721 CAGCTTTATG TTACCCGTCA GTTTAGGGTT CGTCCTAAGG AGCATAGCCG ATTGGAACGA
    39781 ATAGCCATAG TACGGAGCTA TCCTATCCCC CTGAGAGACC ACAGAACGGC TCTCGTGCGC
    39841 TCTAACGTGG AAGGAGTAAG CCTTGGCTAT CAGTTCGTCA TTAAAGAGCG TTGTGAGGTC
    39901 TTCTTCTTTG CCGAGGTAAT AGTTCGGGGT ATATCTTATC GTTCCATCTT GGGCTTGCTG
    39961 TGATAGCGAG GAAATCGTAT GCGTCCCTTG GAGCTTGTCT ACACGTTCAA ATGGATTAGA
    40021 CTTACCTATC GTCACGATAA GCTCCGTCAG AAGCCTGAAA GACACGTTAG CGGACTTCCC
    40081 CCTCATCGTG ACGAGAAAGA AGTTGTCAGA GAGCGTAGGA TAGAGTATAT GCGATGATAC
    40141 GACCCTACCA TCATCATCAA AGACGAGAGG AACGCCATTG ATATGCAGGG CGAGCTGTTC
    40201 CATCTTGACA AGGTCGGAGG GGTCAAACTT CACCCTGAGT GAATACCCAT AGGCATAGTC
    40261 ATCAATACGC ATATCCCCCG AAGCCTGATT AGGGAGGGTC TGAATGATAC GAGGGACTTG
    40321 GATGACTATC CTTGAAGCAC TCTCGTTAAG TATTATCTGT TGGGACTTGA AATTCATTGG
    40381 GTGAATGTGA ATGTAGGGTA TTTACCCGAT TGGTTTTGTA GGTTGGGTGG GTGAAATCAG
    40441 AATTGACGCA ATACCAGTAG TAGAGAGTAT ACTATAGTAT TGTATTCTTT ATATACTATA
    40501 TATATTACTA TATAAAAGTT ATACCTATTA TATATATATA TTATTATATT AGTCTAACTT
    40561 TTACTACACT ATCTAAACTA TTACTCCAAC TTGAAAAGAC GGAGCGAAGC GTAGTACATA
    40621 GTATTACATC AACCCAGCGT AACTTGGAGC GAAGCGACAA CGAGCGGAGC GAGTAACCTA
    40681 ATCCAAAAAG AAGAAAGGGA TCGTAGCGAA GCGGAGCGCA TACCAAACTA AACACATCAC
    40741 CAAACCAAGC TAACCTAAAA GGAAGCTGAG CGAAGCGAAG CGCATAAGGT AGGTAAGTAA
    40801 CACCATCACC AAACTAAGTA AGGAAGAGAA GGAAGCTGAG CGAAGCGAAG CGCACCACCC
    40861 TCACCATAAC TTTCCCTCCC CATAACATAC CTAACAAAGA AGGAACGCTG AGCGAAGCGA
    40921 AGCGGAACTG ATGGATATAC TTTTTATATC AATAGGTAGG TAATAATACT TTTTTCTTTT
    40981 AGCGGAGCGA AGCGAAGCTG ATGAGGAAGA AAGAGAAAGA AAGTAGATAG CGAAGCGGAG
    41041 CGGAGCGCAG GTCATCCACC ATAAGAAACA AGAAAAGATA TAAAGGAAGC TGAGCGGAGC
    41101 GAAGCATATA GGTTGGAATA CTTTTTATAT CCATTCCGTA GGTGTAATAA CTTTTTTCTT
    41161 TGAGCGGAGC GAAGCGGAGC ATTCCTCATC TAACCTCTCC ATAACATACC CAAAGAAAGG
    41221 TATAAGGTCT ATCAAGCTGA GCGAAGCGAA GCGCAGGAGG ACATATAATG ATTAGAACTA
    41281 AAAAATATAC TATTTGGCGG ATGAATATCT TTTTTGTATC TTTGCTGTAT GGTAATTAAA
    41341 TAGGAGTACG AGGCGATGAT GGTTGACCGA CAAAGACCGA CCTCACTCAG ACAACGCTTC
    41401 ACCTCCGATA TACCAATAGC ATATAATTCA ATAACGATGT GTATGTATAA TCTTGACTAC
    41461 TATAATAATG TAGGCAGGGG AGTGCCCCCA AAAGCACTCC CTACTGCCGA TACGGAATTA
    41521 TTAACAAGAT TAGCTACAAT AGCGCATCAT AAAAAATTCT TTCTCTTATG AGCAAAAGGC
    41581 GATTAGAGGA CAATCTCTCC TTCACTCCGA TTGGCGAAGG AGGTTACAAC GACAGAAAGG
    41641 TATACGCACC TACTGCCACC AAATGCTCTC AGCGGATAAT CCCTGAGGGT GAAACACTCA
    41701 ACCCAAGGAC GAATATCACC ATCCGCTGTT CGTTCTCCCG TGATGGATTT GAAATCTACA
    41761 GCAAGGAGGA CAAGCAGAAG AAGGGTGGTC TCTCTGCAAT GCAGTTTGAG CGCACCATCA
    41821 TCAACAAACC TTGGAAGGAA GCTATCAGCG AGTTCGCATC TCTTATCCTT GACAAGCAGA
    41881 AGACGTTCTG CCACCTCTTC ACGGATAAGA ACGAGGACGT GTTTATGATT TCGGCTAAGA
    41941 GGTCTAAGAA CTTCCGATGT GCCGATGTTA TGCTCCTTGA CTTTGACGAT GTAGGTGCTA
    42001 TCGGTATTGA TGACTTCGTG GACAATATCA AGTCTACGGG TAACGTCCCA TTCCTCGTCC
    42061 ACGAATCGCT CTCCTCCTCA GAGAACAGAA GAAAGTACCA TTGCTATTTC CTCCTTACGG
    42121 ATTCCATCAA GGATGAGTTC GTCTATATGT CCACGGCAAA GCGTTTGGCT TCGTTCATTA
    42181 AGGCGATGTG CAATATGCAG GCGGATAGAC GAGTCCTCAA TGCCTCTCAG TGCGCATTCC
    42241 CAGGACGTGT AGGTGGCGAG TTCCGTATCA TTGAAGAAGG TGCTATTATC CGTGTTAAGC
    42301 CTGCAACGCA AGGGCAGATT ACGACACAGA ATGTTCACCT TATGGATGAA GGGAAGAAGC
    42361 GCAAGGGGCA GATTGTATTC ACGACTGCAA CGCTCGCAGG GCAGGCGTAT GACGCTAAGG
    42421 GAGATATGCC TCAATGGGCA CTCGGTCGTA TGCGTCAGAT GGATATGCCT GACCTCGTCC
    42481 TCAAGGGTTT CCGTAAGGAA GATAATGACC CTAACGTCAA GGAGGAAGAC AAGGTTGTAT
    42541 CTATCTATGA TGCCCATCGT ATCGGTGAGA TTTGGTCTGA GCAACTCTGC ACACTCGCTA
    42601 TGATGGCAAT CTTCAAAGAC CGCATCACGC ATAACGTGAC CGAGGACTTC TGCCTTATGA
    42661 TTACGGGGCA GGCTGAAAAG GACTTCATCT TCAACCTTGA CAGAGCTAAT CGTCTTGGCG
    42721 AAGAGGTTGA GTATCAGCGA CTTTCAGGTC ACGAACCACG TCACTACCAC CTTGCACGAT
    42781 ACATTTGGAA TGATGGATTT GTAGAAGGTA GTCAGACCGC TTATACTCGT TCCGATGGTA
    42841 AGCGCATGGT GCCGCTTCAT ACTGATAGTC AGCTTGAAAT CCTAAGGAGA GCCGCACTTG
    42901 CTTCCTATCA GAGCCGTAAT GAAGATACGC TGAATAAGGA ACGTGTTAAG GCGAAGCTGA
    42961 ACCTATATAA GGAGCAGGAA GGTTTCGGGG ATAGTAAGGA AGCAGAATCC CGTATTGACT
    43021 TGGCTATGAA GATTTACGAG TCTCTGAGGA ACATCTACAC CATCAACTCT CTGAGTGATA
    43081 TTGTTGGGGT AGACAAGCGT TTCATCTTCA CCAAGGATAG CGGTTGGATG GGGCTTACCA
    43141 TCCCTATGAA GTATGACGCT TCAATCGGTT CTGTCGTAGG TCCAAAGAGA CGTGACGGGC
    43201 AGGGGAGACG TAGATGGCTG ATTAAGCGTC TGATTGAAAG ACGAATTATT GCACAGCAGT
    43261 TGGATGCTTT CATCCCTGAC TTCTCGCATT ACATCCCCGA AGACGTGTAC TTCCGTGGTA
    43321 TCGTAAACGA CCTCAACTAC ATTGATACCG ACTTTGATGG GGAAGACCTC ATTGAAATCG
    43381 TTATGAATGT CCTTATGATG GGGATGAATG CCGACATCAC GAAGGAAGTC TTTGATAACT
    43441 TCAAGAAGGA GAACACTGCG TTTTGGTATA AGAATGCCGA CTACGTAATC AACAACAACT
    43501 TCGTGAAGTA CTACGGAGCG GTAGAGTCTA AGAACGTCCT TATCAAGGGT GCTAAGTACA
    43561 TCTACACGAC AGCCGTTGAA GTTCCCAACA ACTACGAACG CTTCTCCTCA CTTCTTGAGA
    43621 TGAAGACCTT CGGTGTTGTA GAACGCCTTA TCAAGAAGTC AGAGATGCTT GTATTCCGCA
    43681 AGGAACACTT GGAACGCCTC AAGGAGAAGA GCGGGGTGCT TGGTATTGAC TACGAAAAGG
    43741 CATTCACCAT CACCGATGAC GTGCATTCAG AAGACTTCGT GCATATCGCA ATCAACTACG
    43801 ATAGCAACGA TACGTCAATG GCAAGTCTCA AGCAGACGCT GTCTCGCATC ATCGTGTTCG
    43861 GTCTTGCTAT GCGTATGTAC ATTGAACCTG ATAGCTCCAT CTACATCTCA ACCACGGGTA
    43921 TCGGTATGGA TGAAATCGGG AAGAAGAATA AGTTCCTGAT GAATCTCCTC CGTAGAGTAT
    43981 CTGACGAAGA CCGCTCTCGT TCCAAGGAAT ACAACCTACC ACGAATGAAG GCAGACGATA
    44041 TGGCGGACAT TGCTCTTACC ATTATCACTG AAGAGGGGGA CACTATCACC CGTCTTTACG
    44101 ACCGAGTGTT TGAGCTTAAC GGCATCCCCA AGCAGGAAGA GGTTGCACTT TACCCTGAGA
    44161 TGGTTGATGT CCTGACGGAG CAGATGGCTC AGCTGGATTA CCTTCGTACG GCATATTGCT
    44221 ACGAAAGCCT CTCTCAGATT GTAAATGAGT ACATTGAATG GGTGAAGAGC GATGAAAAGC
    44281 GTGGCGGTCT CTCGTTCTCT TACGTAACGA AGAGTGGCGC ACGTGGCTAC TCTAAGCTCA
    44341 CCGACCAACA CTACGGGAAG ATTTACTCCA ACAGCCTGAA GACGAGTGGT GTCATCAAGC
    44401 ACGATGATAA GCACATCATT GGTATTGATA CATATACCGA CTTCATCACC ATGCGTATCG
    44461 CCTCCTCTCT TGAAAGTAAG AAGGGCTATG GGCTGTGGCA GAACATCCGA GACAATGTCG
    44521 CTCGTTATGG GAAGATGAAG GAGTACGCTC CATACACGGA AATGGAACTC GCAAAGTATG
    44581 TCGCAGAGAA CTTCGCCCCA TCCTCTCGTG CATACCTGAA GAGTGTCGTC CCTGGGTATA
    44641 ACGAACAGAC CTATATGAAT CAAATCATCA AGAAGGTGAT GGCAGGTCTG TGGTATGCGT
    44701 TCCTCCTCAA CAGAGAAAAC GACCCCACGA GAAAGGATTA TGACTTCGTC ACGTTCTACA
    44761 CGGAGCTGTG GCATCTCCTC TCCGTAGACC CAGCAGGTGA GCACCTCGCT GATGAAATCG
    44821 GCAAGGTAAA GAGATATTGG AATGAAATTC CAATGGAGAA CCTTCTTGAC CACACGCTCT
    44881 CCCCAAGCGT AGCATCTAAG ATTGTTCTTG CCAATGGTGT CCTCAGTGTC TCCGAGCTGA
    44941 AGAAGCTCAC GATGTCAAAG GTCATTGAAG CCCTTACGAT TATCTCTCGC TGTATGCTTC
    45001 AGCAGGGAGG GTATGAACGC TCTCTGCACG ATGATGACGA GGTGCGTAAG ATGATTGAGA
    45061 ACAAAATCCT ACGTGCGCCA AAGGAGATTA TGGATGTTAT CGCTCAGGAG CAGATTATGC
    45121 TTGACAACAT CCCTTCGGCT ATCAAGGATA AGGTTGAACG TTCGGCTCAC CCTATGATGC
    45181 TCCTTATGGA CGGCATTAAG GAGCAGGAAG AACAAATAAT GAATGAGGTC TCTTGTTTTT
    45241 TCGATGAAAC GGGGATTAAA GTTGTAAAGA AGAATAAGGT AAGTCCGTAT AAGCTCTCGG
    45301 AATCAGAAAG AGAAGCTAAG AAACGTGAGG TTTTCAGTGG TATGACGGAA GGCGAGCTTG
    45361 ACGAGTTCCT TGACGAACTC CCTAACTCGC TGGGCTATGC TTATGGTACG CTCACGGATG
    45421 TCCTTGAACG TATCCGTAAG GGTCGTACTG AATATAACCG ACACGAGTAC GAAGACCTTA
    45481 ACAACGCTCT CTCAAGCGTA GGTCTGTATG CTCTTGACAA GTTCAACAAG CAGGTGCGTC
    45541 CTGCTGTTGT TGAAGTAACT AAGGCACTCC GTTCGGCTCT ACGTGAAGGT CTGTTCACGG
    45601 GGCGTGTGGA TTGGAAGGAT TACAGCTGGG CTGAGAACCC TCGTTGCTCC GTACCCCTCC
    45661 TCTCTGCCGA CATCCGACAG ATGAACTACA AGGACGAGAC CTATGATGTG ATGGATATGT
    45721 TCACCCTCGG TCGTCCTTCG TTCGCCGCAC CTCTGCTCTC CCTTTACAAT GAGCATGCAG
    45781 GTCGTGCATT GGAAGATGTT ACGATTAACC ACATCTCTCC TATCCTTGAA ACTATCATCA
    45841 AGTCACATAT GGATGACCAC TATATGTACG ATGTTATTGA TGATGTAGAA ATCTCAAAGA
    45901 TTGTTAAGAG TGTAATCGCT TCGGGAGCTA ACGCTATCAG CTCAAGTATG GCTGGGAAGT
    45961 TCGGGTACTT CCTCGCAGAC CGCACGCTTA ATCGTGACAT CTTCAACATT GAAGCCCTCA
    46021 ACGAGGAAAT TTTACGAGCA AGGAATACAC CACATATTTT CTTCGGTGAT GTTATCTTCC
    46081 GTGCTGTGAC GGACATCTTC GCTATGGCAC GTGTTGGTGG TGCAAAGATG CGCTCTGTCG
    46141 TACAGAAGTC AGTAGAGCTA TGGGTGGCAA AGACATCACC AGCTGATATT GACGTAGACG
    46201 TAGTTGCGCA CGGGGTTGTC AATGTCCTCT CGGAAATTTT CTCCAAGTAC TTCCTTGAAG
    46261 AGGACTACCG AGCAGATGTT GACGAAATTA AGGATGTCAT TTTTTTACCA GCCCCACAAG
    46321 AAGACACGAT GAGCCTTTGC GATGTTGCTA AGTCTTGCTT CCTCATCCTC TACCGAGACT
    46381 ACTGCGATAT GGAGCGTGCG AAGAAGAGCC TGCGCTCAGC GGTGCGTGAT ATTATCTTCC
    46441 GTGATGGTCA CGTTGCTAAG AAGGTTTACC ATACCCTCAA GCACGTTTCA GGTCGTGTGT
    46501 TCAAGATTGT CTCTCAGTTC AACATCGCTC TCGCTACGAT TGCTTGCGCT CGTAACGGAC
    46561 ATGGGAACAT CCGAACCCAC ATCAAGGCTG ATACGTCTAT CGGTTTCCTC AGTGATATTG
    46621 AGCTGACTGC GTTTGATAAG ATTCCAATGC TCTCTCCCGA CATCAACGAT GAAGACGTTC
    46681 TTCTCGGGGT TGGCGCACGT GGTCTTGATG GTGTGTATGC AGATTACTTC CGTCCTCGTT
    46741 CGGTTATCCC TAACTACGAA GTCTTTGCGA GCTTCATCAC CTCTTCCGCA ATGATGGATG
    46801 AAGTGGTTAC ACGCCTGAGT GTGCTTGACG AGGCAGACGA AAAGAGACAC GCAGAGTTCC
    46861 GAAGCAACGT AGGGGTGCAT ATCGCAATCT CCGAAACAAT GTCCGTCTTC GGCTGTGGTC
    46921 AAAAGGATAT TGCCGACAAC CTCATCCGTG TGGCAAACAA TATCACGTTC TTCACGAACA
    46981 AGTTTGACCG CAAGGAAGAA GCCCTATCAG GTGAGCCATA CAAGCTCGTA GGCAACCCAC
    47041 GCTTAGCTTC TATGATACTT CAGAGAGCAA TGCTTTACTC CGACAAGATG AAGCAGTCTA
    47101 AGCTCAGCTT TGAAGTCGAT AATCACGAAG CATTTAATCG AGAACATGCA ATCTCTTAAG
    47161 AGTCTTTTAG TAGAACAATT TCGCCCAAAA CAGATGGGAG AGGTTCTCTT GGTCAAGAGA
    47221 CTGAGGGAAC AGCTGGAGCA GTATCAAGAC ACGAATATCC TCCTGCACTC TCCCCCTGGG
    47281 ATGGGGAAGA CATCGGTAGC CAAGATACTT GTAGCGGGTC ATGAAGATGA CCTGCTACTT
    47341 ATCAACGGCT CAAAGGAGAA TGGTATTGAC GTTATCCGAA CGGAGGTCTC CAACTTCTGT
    47401 ATGACGATGA GCGTCTACGG GGGGAAGAAG TTCATACTTA TTGAAGAGTG TGACGGGCTG
    47461 ACCGAACAAG CGTGGAATGC CCTCCGTGCC GTGATGGAAG AGTGTAGCGA ACACGTGCGA
    47521 TTTATCGCAA CCTGCAACTA CATTCAGAAG ATACCAGCCC CAATACTTAG TCGCTTCACC
    47581 TGCATAAACT TTGAACCTGC AAACAATGCA GAGAGGGAGG AGTTGCGTTC TTTGTATGAA
    47641 GGGAGGGTGC TGTGGGTACT CAACCAGCTT GGCGTGCAGG CAAGTGATGA CACGATTAGA
    47701 GAAATCGTTA ATCGCAAGTT CCCCGATATG CGTAGCATCT ACAACGACAT AGAGTTGCAG
    47761 GTAAATGCTA TCAAGGAAGG AGAGAACAGA GTTATACGAG TAAGCACCTA CGAGAGTGCT
    47821 ACCTACAACC ACCTCTTCGC CATAGCTATG TCAGGAGACC CTGACCCAAT AAGGAACTAT
    47881 AAGTACACCC TTGTAGAAGA ACCGCAGGTT GAACACGTCA TCCTTGCGTT CTCTAAACAC
    47941 TTCCCCGACT ACTTCATCAA GTATGCACGT AGTTCGGAAG ACCTCGCTAA GCTACCTATG
    48001 CTCATCATGA CCATAGCCGA TAGCCAACGA GATATAAAGA GTGTCCCCGA CAAAGTGATT
    48061 GCCCTGAGTG CAATGATTCT TAGGTTGCAG AAAATTTTGA GCGGAGAAAA ATAGGTGTTC
    48121 TATAATAGTC TGTAAGCATT TAATGTTTAA CGTAAAAGAA GAATAGAAAT GAAGAAGTTT
    48181 ATTCTGCCCA TCGTGGCTAT TGCAGGCATG ACGCTTGTCG CTTGTAATGA ACAGAACGGG
    48241 GAAAGCACCA TGGGTGCTTC AAGTGATACG ACTGAAGTTG TAGCAACTGA CTCCCTCGCA
    48301 ACCGAAGCTA ACGTTGAAGC TCTCGGTGAA GATACGATTA ACAACGAAGT AGAAAACGAA
    48361 AACGTAGAAA ACAATGGCAT CTAACACTAT CGCTCGCAAG GAAATTGCGG AAAAGGTCGC
    48421 AGAAAAGGTT GGTCTTAGCA AGACGAAGGC TGACGAAGTA GTATCAATCT TCATTGAAGA
    48481 GATTCATGAA CAGCTTCGAC TTGGTCAAGT TGTAAACCTC CCAGGTTTCG CTAAGTTCAC
    48541 TCCTGCTCTT CGCCCCGAAC GTAAGGGTAA GAACCCTGCT ACGGGTAACG AGATTGTTAT
    48601 CCCTGCGAAG AAGGTTGTTA AGGTTAAGGT CTCTAAGACC ACCGAAGACA TCCTGAACAA
    48661 GTAAAATTCA GTCAGATTTT ATACACCTCG GTAGGGGGCG GAGATTAAGT TCTTCGTCCC
    48721 CTACTACTTT ATTGGAGCTT GAGTTTGTCA ATGACCTTCT CGGTGACAAC GACAAACTCG
    48781 CAGTCAATAC CAAGCGCACG ACTGCAATCC TCAGCATATT TCTTAGCACT ATTCCACTTG
    48841 GCTTGGTTCA CTGCATAGGT CTCAGCAATC TTTCTGTACT TCATAAGCTG AGCACGCTTA
    48901 GCACCAGCAG GAGGAGGTGT AGGTCTTATC GTTTGAGAAT GAGGTTTTAT TTCAACAAAG
    48961 ACCTTCTTTA TTCCACCATC GGACTTCTTC ACCTCCATCC AAAAGTCAGG GTAGTAGTTG
    49021 CTCGTGGCTC TCGCCATCGC TTCCTGAAGG TTGAAATTGA CCTTCTCCTT TTCCGCTTTC
    49081 AGCTTTAAGT CCCTCAGTTT CAGTGGGTGA ACGTATTTTA TGGCGATAGG TTCAGAACTC
    49141 CATCGCAGGA TAGTTGGATT GATACAGCAA TACTTGCACC ACTTATACTC CCACGAAGAA
    49201 CGATATACAA TGAGTTCAGG GTCTCCGATA TACTTGTGTA AGTACTGAGG TGATATGGTG
    49261 AAGTTGCCCT GCTTGTATCT CGTCTGCCCC TCGGATAGAG GCTTGTGCCA TCGCTTGTAA
    49321 GAAGAGGTGC TCATTACATT AAATAGTTTA TATCAGATAT TTAAGGTTAG AGATGCCACT
    49381 TAATCTACGT ACACTGAACG TTGATACCCC CATAGCTACA ATAGTCCCCG TTGTTAATCA
    49441 CAATAACAAG GAGCTTGAAG CCCTACACGA AAGGGTCTTC AAGGAAGACG AGGACGGCAT
    49501 TGCAGTTAAG ATTGGTATCA GTACCGATAA AGACATTAAG GCTAATAAAG GGGTCTTTGA
    49561 TTCCATTGAA GCACGCACGC TCTCCATTGA GGAGGATAGC GCACTTGTAT CGTCACTTGC
    49621 TGAGTATGTC AGGACGACAC TCCTCGCTCC CATTCAGAAT GAAATGAGGG AGAAGAACGA
    49681 GGTCTACACG GCAAGCATCA CCTCCATCAA CGCTTTGTCG CTGAAGATGG AGAAGGCTGA
    49741 ACAGAATGCT GATGAGGCTC TTCGTATAGC CAAGTCAAAC AGAGAAGAGG CTGAGGAGAT
    49801 AAAGAAAATC CTTCAGGCTG TTCTCTCCGA TATTAACACG ATAAAGGAGT ACATGAAACT
    49861 TTAGTATATG GCAATAGAAC GCAAATATAA GACCCCTCTT ATAAAGAACT TCCGTGAGAA
    49921 TGGGGAGACA ATGGTTGTCT TCCCTTCTGC TATGGAGGAT ATTGGTCTCA ACCTGAATGA
    49981 AAGAAGAAAC ATAGTTGCTC TGACGCACTA CGCTCTTCTT GAAATCCCTT CAACTCAGCC
    50041 AACGGGTAAT CCTGACTCAG ACCAGCTTAA TGGGAACAGA ATTGACTTCA ACCGAATCCA
    50101 AGGTGTCAAG ACTGCACTCT CGGATAATGA GATGACCCCC AATCAGTTGC TTTCCGTGTC
    50161 GCTTAGGAAC TACGTCATGA ACTTTGAGAC GACATTGAGG AACGCTCCTG AGTACAATGC
    50221 GAATATCCTT GACTCCGTTT CCGAAAGAGT ATTCTTTAAG TGGCTGAAGG AGCTTGGGGC
    50281 TATTCGCTTT AAGTATGACG AAGATACCGA CACTTGGCTT GAGCCTACGT TTGATAATTA
    50341 CAGACGTGTC GTCCACTGCA TAGGGGAGAT TAACGCCTAC TCAAACAATC GTAACGAGTT
    50401 CGGTATGTTC AACGAGACCT ATATCTCCTG CCCATCGTCT TATGGTTCTA ACCCAATGAG
    50461 GTTTATCTCT AAGTTTGACA CGAACTACAA GGCAGGTTAT CAGTATGGTG CTTCGTCAAG
    50521 AACTATTGAG GGTCAGACTA ATGTAGAGGG TAGCAATATC AACCTTGAAG CTCTCGGTGA
    50581 CTTCCAATCA ATCTCTAAGG GTGACGATAG CTATATGGTT GTCGGGAGTG ACGACAAGAC
    50641 CATCAGTGCA GACTTCTTTG AGCAAAATCA GGTCAGCTGG TGGCAGATGG AGAAGAAGGA
    50701 CTATGGTGCT GATATGGAGT GGAGCGTATC TGATGTTCCC GTATATATCA CCGATGACAA
    50761 GATTTCTCGT GAACGTCTCG TTGCTTCAGG TAGCTTCCTT GACGATACTA TCCAATACCC
    50821 AGCGCACGGG GGCGAGAAGA AGAAGTTTAA GAGAAGTCGC CTTGATGGCA TCTCGCTCGT
    50881 CAAAGACCTT GAATCACTCA AGCGTATCCA TAAGGACGAG ACGATGACCT ACGACAAGCT
    50941 CGCTATGACG GGGTCTATTG ACACGGAGCT GTCCGCTACT GCCGATAGGA GCTTTGACTT
    51001 CAACACCATA CTTATATACT ACACCATCTA CAACAGCGAT GGCACGGAAG CCCTTGCAAC
    51061 CAATCTGTAT GGGGTGGTAT TCATTGATGG TGCTAAGTCG GTTGTCGGGA GTAACGCACC
    51121 GCTACCTATT GGCAAACTTA CGCTGAAGAT ACCAACCATC AAGAAGAGGA TGTCTTCGGT
    51181 AAACTCGTTC GGTAATAGCT ATTCGTTTAA GATTAACGTC AAGACGCTTG ATTCAGTGGA
    51241 CGATACGTCT ACTACCATCA TTGACCAAAC GACCTCTTCT CATCTCGCAA TGGATGAAAT
    51301 GAGGGACGTG TTCTTTGCTT TGAATACGGC TGTTGAGACG ATGATGGAAA ACAACAAGGC
    51361 TCTTGTCGCT ATCAACGAGA GATACCGAAA GATTGAGAAG GACTACGAGA GTATCCTTGA
    51421 AAGCCACGAG AAGCTGAGAG AAGACATTAA AGTGCTGAGA ACTATGAAGT TATCAAAGAT
    51481 ACAGCAGGAG ATGGTGGATT CTATCATAAG CAGGCTCGGT GGTGATGTCC CATCTATGGT
    51541 GGAAGACGTG AAACTCCTTA CGACTAAAAT GTCTAAGGTG GAGACAGAGA ATGAAAGGCT
    51601 GTCCAGCGTT GTAGACAGAG ACGTTCCAAA CCTCGCTAAG AGGCTGGCGA ATGTTGAAAG
    51661 CAAGATTAAG TAATTATGCT CAGGGATATA TACATACGAA ATCCGCAGGA CGAAAGCTAC
    51721 AAAGGCTCTG ACGTGATTGA GTTCTCCGAT GTTTATGAGG AGATTATCAC TCAGATTAGA
    51781 GTGCTTTTGT CCACACGAAA GGGAGAGGTT ATCGGGAACT ACAACTTTGG CGTTGGTGTT
    51841 GAAGACTTGG TGTTCTCCAC CAACTTGAAC ACCTCAGCGG TTGAGTCGGA GATAAACTCA
    51901 CAGATAGCAT TGTACATATC ACCTGCTTTC CCCGACTACC CTATTTCCTG CAAGGTCGGT
    51961 TTTGGTCATC ATCCCGAAGG ATGGGATTAT GCCATCATTG ACCTATATAT AAATGGTCAG
    52021 AGACAAGTGG GTATAGGTGT AGTATAATAA GAAAAAGAAA AGAAACTATA TGGCAGACGA
    52081 AAAAAATAAA GGTTCATTCG CAGAGACCCA AAGGAGACTT ATAGAGTCTA CCAATGTGGC
    52141 TTTGAGCGGA ATGACGCTGG TGACAAAGTC TCTGACTTCT GACGAGGATT CAGTGACGAT
    52201 GAATTTGGGG GAAGATAGGC TGATTACGAT GCCGTCTTAT GCCAAGGTTA CAAGGGATTT
    52261 GGACTCCCTG AAGAAGGCAC TGAACGCACT CCTCTCAGGA GAGGGTGTCG TCACGCTTTC
    52321 CGATGGGACG AGGAGGAAGA TTAAAGCCAC GGCAGTCTCC GTGCCACCCG AAGTGATTTC
    52381 GGAGCTTCCT ACCCCAAAGA CGTTCATTGT TGATGCAAAC TACTTCTTTG AGGATATGAT
    52441 GTTCCCACGT ATTAAGGTGG CATACAACCT TGAAGGCGTG GTGGACGGAT TTGCTGATAG
    52501 GGTGCTTGTT TCAAGAATTA TCCTTGATGC TAAGTCAAAG GAGGTGATGG ACTTTTATAA
    52561 CAATGTCCTA CCTACACTCT CAGCTGACGA TAAGAAGTAC ATCCCAATGA AGCACATCCT
    52621 GAGCGATAAG GGGATTGCTT TCTATGAGGA TAAGGAGGAT GTCGCCTTGC CCCTGCATAT
    52681 CTCAAAGGTG GATGGGGCTT TCAATGTCAC AAACGTTGCT ACCATTGAGG GCAAGAGTTA
    52741 CATACAGCTT AATACTCTCA ACTATAACGA GATAGATACG AACGGACATC CGATTAGAAG
    52801 CCTAACACTG AAGGTCGGAG ACAAGCTGAG GTTTGAAGAT AGTGTCCTTA ACGTCTTAGA
    52861 GGTGAACAAC GCTTCAAGTA TGGTTCGTGT AGGTCTTGAT ATTGGCGGGC AGTACCCATT
    52921 TATTGAATCA CGTCTTGAAA TATATTCAGA CCCATTCAAG GATAAGTTCG TCAATATCGG
    52981 TGTTGGGTTT AATGAGGTGA ACATCATCTA CATTAAGGCT ATCAACGAAG AGTACAACAT
    53041 CACCTCTAAG GAATGGTCTG CCCCCACGTA CTTCCTTACT AATGACCTTG TGAACGAGGA
    53101 TGGCGGAGAA CCACTTTCTT CCTACTACGG AAAGGTAGCT GACTTCGGAG CGAGGATGAT
    53161 TTCAGAGGTT AAGGAGGGTA AGATTTATGC CTATAATGGT CACAAGCCTA ATGCACCTTC
    53221 GCTGTCATCA GACTACTTCG GTGTAGCAAG GATTAACAGA CAATTAGACT ATACCCTTGA
    53281 CAACGATGAC ATCACGACAA CCTCAAAGAA CATGGAGCTT GTGAGGTCTC GTATGGCATC
    53341 ACTGAAGCAG ACGATTGCAA CGCAAAAGGA CGAGCTTCAG TACATTGACA AGAACAATAC
    53401 CGAGGAGCGC ACGAAGAAGC AGGAGCAGAT TGATTCAAAC GTCAAGGCTC TGAAGCAAAA
    53461 CCAAGTTGAA TACAACTCTC TTCTTCAGCA CCTCAATGAC CTTGCAGTCA AAAATGGTAT
    53521 TACCCTCTCA ACTCCTAAGT ATAGGCTTAG AGGTTTCTTC CCTATTCCCG ATGAACGTAA
    53581 CGGAGAGAAG ATTATCGCAT TTGATATTTC CTACCGCTAC CTCAAGCTGG ACAACAATGG
    53641 CGTAGAGCTA AAGACCTACC GCTACGGGGA TGAGACCTCC ACGACAAGTG GCGTTTATAC
    53701 CGATTGGATT ACCTACCGAA GCAAGTACCT TGAAAAGGTC TACGATGAAA AGACCGAGAG
    53761 GTTTATTTGG AAGGAGGAGA GCATCTCCGA TGGTGGTGCA GAAAACATCA ACCAAATCAA
    53821 TATCCCTATC CAGCGTGGGG AGAAGGTAGA GGTTCGTGTA AGGGCAGTAT CAGAAGCTGG
    53881 ATACCCTGAG AACGCCCTTG TATCAGATTG GTCTAATGCG GTTATCTGTG AGTTCCCCAA
    53941 CAACCTATCT GTGGGGTCTC GTTCAGAAGC CATCCTTACG GACGCAAGGC AGGAGGCTAT
    54001 CGCACTTCAG ATTGACAGCG CACTCCAAGA GGCTGGTGTA TATAACCACC TTGAAGACGA
    54061 GAACGCTCTT TTTAGGCATA AGTGTTCGGC TATTAGCGTA GATGTCTCCG ATACAAACAA
    54121 TCTCGGTGTA GACTTACAGC AGTCATTTCC TAAGGGTCTT AAAGATAGTC CTTCAACGAT
    54181 AGCTCTCCAA GATTACATAA CGAAGGCTAA CTCGCAGATA TACCTTCTTA CCAAGGAGGT
    54241 AATCGGTATG ACGAAGAGAT TTGCCGATGT CAATAAGGAG CTAAAGGAGC TTGAAGAGAA
    54301 GATTAAGAAC GGAATCAACG TAACCCCAAC GCCAACGCCA ACTCCAACTC CTCCCGAGAA
    54361 GAATACCGAA CGTCCTAAGA TTCTATTTGA TAAGTCAAAT GGTATCTACT ATATCAACTC
    54421 TTCGGGTAGA GCACTCAATG GTGGTGGAAC GACCAACGGA ACGGGTACGT CAGGAAAGCA
    54481 CCTTAAGATG AAGGAAGGCG ACAAGTACAA CACGAATGGC GATGCCATCA TATTCAATAT
    54541 GTCGTGGAAG GATGCTTCGG AAGAATATCT GAATAGCAAC CTATCGCTTG TCGTATATGA
    54601 AGTGAATGGT GACTCTAACA ACGGAACATT CACGAAGTAC TCCGTCATCA GTGGTCTTAC
    54661 TACTACGATT AAGTCTAAGG GTAATGATGT GGTTGAAGTA TCAGCCCGTG TACCTAATAA
    54721 CACGACTATC GCAGGTGCTG GAACGAAGAC GTATGTGTTC GTGCCAACGA TTACTCTAAC
    54781 CTCACCTGAA GGGGTTAAGT ACAGCGTAGA CACAAATGAG TTCGCCACTA AGGAAGGGTA
    54841 TAAGGGTTGG TTCACGATAA CCTATGAAGC AAAGGGTAAC ACCGAAAAGC CCGTAACGCC
    54901 TGCCACCAAA TCAGTTGTCC TTGAAAAGGC ATACAAGGCA GACAAATCGG TGCTTGGTAG
    54961 GTCTTACACT AAGGATACCA ACCCATCCCT CTACAAGGCT CAGGAAGGTG ACTACATCAC
    55021 CCCACAAGAA CTTGGAGAAG ACCCATACCT CCTCGTCAGT GGCTCGCCAA TGGCAAATAT
    55081 CACCCTGAAG GTCAAAGTAA AGAAGAATTA GGCAAAAGAT ATGGCAAAGA AGAAAAATAT
    55141 AAAGGAGGAG GAAGAGGTGC TCTTAGGAGC ACCTACCACC CCTCTGTTCA AGATACAATT
    55201 CTCCACGAAT AAGGTTGTGT GGAAATTTGC GAGTGACGAG CAAGCTAAGA TTGTCGCTAA
    55261 TAGCGATGAT AGCGAGTATG TCACCTACGA GATTGAGCCA GCCCTATCTA CGTTTATCCC
    55321 ATACGCAAAG AGAGGTTCGC ACGTCATCTA CCTTCGTATC GCTATGAGCG AAGACAATGG
    55381 CATCACGTAT ACCTACTCTG AACCACAGGA GTTCAACGTT ATCTACGGGA TGTCGTATGT
    55441 CAAGAGCGAA AGCTCGGTAG ACAACTTTAC GAGGGAGGAG CTTACGTCAA TACTTGCTAA
    55501 TGCCAAAGCG AAATCAATCT ACCATAAGTC CTATGCAGAT ATGCACGGGA TTAAGAGTCC
    55561 TCTTTACTTC CTCCTCAAGG ATACCAATGA CCTTGGATAC TCTGAGGGTA GTACAATGGT
    55621 AGATAGGCTT CCTATTGATA GGATGAACTA TCGCAAGGCG ATTAACGATA ACTTTGACTT
    55681 CAACTCGCTC GTACCACATA CGGGTCTTGC GAGAAGGTAT GACATTCAGT TCCTCCTTGC
    55741 ATGTAACTCT GTAGTTGGTA GTATCTACGA CTCCGACCAA GTTGAATGGG GTGGTGGCAA
    55801 GTACCCACAC GTTGTCACCG AGCTATTCAA GAGCAAGAGC GGGTCTAATC TCTACTTCTT
    55861 CAATACCTCT AATGCTTTCT CTACCTATAA GCCAACGTCA TCAGGAGCAT TTGATAACGA
    55921 CAAGCTAAAC ACGGCTCTTG ACTCAAGGTT CTTGACGTTC ACTGATAGAA AACCTCTTGA
    55981 AACGGCAGAG GAGATGAAGA CGGCAAAGTA CCGAAGCTCA ATGCTGTTTG ACCTTGGTAG
    56041 GATAAAGAGC CTTGGGTACT TCCTTGGCGC ACATAATGCT AAGGACAGCT ATGCTCTTCC
    56101 TAATGCCTTC TTGGCTGGTA GTGAAAAGCT AAAGCCATTC TACGACTTCA ATATGGCGAA
    56161 TGTTAATCCG CTTGTCTATA CGCCCGACAC CAAGGACAAT GCTATCGCTA TTAAGTCTTA
    56221 TTCGTTCTCA AGTAGGGGTT ATAAGGATGG CGTTAATCGT GGTGCATTCT ACGATAAGAC
    56281 TTCAACGCCT TACAAGGAAC AGCTTAGCTC AATGGTTCTT TCTGACTTCG CTTGGAGAGC
    56341 CTTCACTGAC GTTCACCTTA TGAATAACGG GTATTCACTT AATACCCTTA TGTACAGAAA
    56401 CGCTCAGGTT GAGACGAGGG TATTCCATAA GAATGGAGCA TCGGTAGGTG TTCCAACGCC
    56461 AATGCCTGAG TCGGAGAATA GCTATGTCGT TAAGCAAGGT CACGCAGGGG TCTTCGTTAA
    56521 GTATCAGCTT ACAGAATCTG AATCAAGCGT GATGGAAGAG CGTGGTCAGA ACTACGGGAA
    56581 ATACTCTCCA ATATACAAAG CCGCACGAGA TTGGAACTAT GAAAGAGACC CTCTCACGAA
    56641 TGACAAGTTT AAGGTCTCAG ACGAGCTTGA TACTACGGGT AGCATCTCCC ACTTTGAGGC
    56701 GGTTTACCGA AATGCTATCA GTCCTCTTGA ACGTATGATT CTTGCTAAGA AGTATAGCAT
    56761 GAGGCACGTT GAAAAAGACC ACGTATATCC AAGCATACAG AGACAAAACA TATACAGACC
    56821 TGACACGAAC GCTGAGCTTC TGAATATAAC CGAACGCATC TCAATCGTTC CAACGGAAGT
    56881 TCCGCTTATG TATCTTAATG ACCATAAGTG CGGGTATAGT ATCCTGAGGA AGGTCGGTGA
    56941 AGGTAGGCTC ATATCCACTC CGATGAGAGC TAACCTTCTT CCAACGTCAT TCAATAGTAT
    57001 GGTCAAGTCA TTCCACGTTG AGCCTATTGA TGGGTCTCTT GATAGATTTG ACGTTATGAT
    57061 TGATGATAGC TACAACGTGA TGAACTTCCT TTCTATGGGT GCTTCGGATA AGATGACTAT
    57121 CCAGCATAAC TTCCGACTAA GGGCTATCAA TGGTGACGTT ACGTCAAGTG CAGGTGAAGG
    57181 TGATTATATT TCATCTGTGG CAATGCCTTC CGTTTCGTTC AACCTTCATC TTAATGAGGT
    57241 GCATAACTTC AACGAGGAGT ACGCAGAAGG TAGAAATCTG CTTGATGAGC CTACAACTAA
    57301 GTTTAGGTTC AGGGACACTG AAGGGGCGAA CTTTGATATA GATGATGCGT TCAGACCCGT
    57361 TCCAGCACAT GTTGAGATGT TCACGAGAAT TATAGATGAT TGGGAAATGA AAAATCCCGA
    57421 TACTCTGCCT GCTATACCTC AGCCTGAACC TGGCGATGAC TTCTTGACGA GTGATGATAG
    57481 CTGGTATGAT AGAAGAGAAC ATGCGGGTGA CGTTCCACGT AGACCAAGGA GAGCACGTTC
    57541 GCTTTCTTCC AATGAAGAAG TTACGTATGG TGTTAAGGTC TCTGAGTTCT CTAACAACGC
    57601 ACGATTTGAG CGTCTCCACA GAAAGTACGA GGACGCTATC TTCGGGCTGT GTGCTGAAAC
    57661 ATTCGGTACA ACATCAGATG GTAAGGCTTA TGACCTAACG GACAATTATG ATACCACTTT
    57721 CTACGGGCTT AACAATATGT ATAAGACGCA GGAAGGAAAG TTTTCGGGTT ATGGTGAAGT
    57781 AAGTGACGGG CTTATCAAGT CTCAGCTTCT TCCTTATGCC TCTTATGGCT CAGGTCTTGC
    57841 AATGCAGGAT TACAAGGTCG TCTTCCCGAA GGGGTCACGT TTCTTGGGTG AGATAAAGAG
    57901 GGAAGAACGT AGTCTGACAA CGCTTTGCAT CGGTGACGAC GGCAATGGCG GTAATGACTT
    57961 CCCCGAAGAT ACCTACCTAT CTGCCAAGAG GACGAGAAGG ACGGGTGAGA GAAATTGATA
    58021 ATCTGATATA AAAGTAAGGG GCGCAGGATT TTTAGTCTTG CGCCCCTTCT GCTATTTTTC
    58081 AGATAGTATT AAGATTATAT TATTTCTAAT CGCCTCGTTG ATTGCTCCTA TACTTGCGTT
    58141 GTCAAGGCGA ACGACCATAG TTGATGGTAT ATTTACGTTT GTTACATTTC TTCCGTTTTG
    58201 AGAGCTTGCA TGGTTCTTGC CATCGCTCAT CGCCACTCCA CTCAGGTTGC CAATCTTATC
    58261 AAGACCACCG AGCTTGTCGG CAGACTCGGA AAGGTTAGCC ATAGCCTTAG CGGCATCGTT
    58321 GAGCTTCTTG GTCAGCTTGT CAAGTGTCTT TTCCCTCTCC CCTGCATTCT TCATCAGAGC
    58381 TTGGTCAAGG TGTTCAATGG CTTGGGCAAT CTTAAACTGA GTTCCGTTCT TGAATGTAAC
    58441 CTCTTCACGT GCGCTGAGCT TCTCCGTCTT AACGACCGCC CTTATCATCA CGTCAATAAG
    58501 ACCATCCGTC TTACCAGCCC ACCAGCCGTC AGTCTCGCCA GCAATAGCCT TCAGCGTTTC
    58561 CTTGGAGTTC ATTATCAGAC CATTCAGCTG TTCACTCGTG TGCTTTTCTC CGAATGTCTT
    58621 AAACGTATCA TTGAGTAATT CCTTTAAGCC ACCCATCGTG TGCTTGGCAT AAAGAGTACT
    58681 CTTGAACGTA TCAAGGTCTC CGAACTTCTC TACCTTCTTG ACGATTTTAG TGAAGTACCC
    58741 CATCGTGTCA TCCATATCGT CTACGACATC CTCAATATCA TCGTATAGGT TCTTCCTTGC
    58801 TTCGCTGAAG AGGTGAGCTG TTGATGAGAT GGTAGAGAAG ACGCTCATCG CCATATCCCT
    58861 GAACCTTACA AAGGCATTCC AGCTCGCCTT AGCACCAACA CGTCCAATAC GCTCTACGAT
    58921 ACTGATGATA CCATCATCTT CATCACCAAG GACTTCGCCA ACCTTACCCA TTCGCTTGAT
    58981 GAGCTTACCG AAGTCTACCC CGTCAATATC ATCCTTCAGG TTATTTGCGA GACCTCTGAT
    59041 GAAGCCTCCG ATGCCCTTAG CAAGCTCAAT GCCCGTACCA GCAAAGTCCT TAACCTTAGC
    59101 CTCAATAACC TGCTTGGGAT TTCCTTCCTT GTCGTAAGTG ATGAACTTAC CACTTGCTAT
    59161 TCGTTGGATA ATGTCTACGA TACCCGTGAT GACGGGAAGT AGACCAGCGT CCTTTCCTGC
    59221 AATCAGGGAA CTCAGACTCC AGCTATCACC AACCATCGCT TGGGCGATAT ACTTCATATT
    59281 GTCGGCTTCC TGCTTGAGGT CGGCTGATAG GTGCTTAGCC ATCTCCTTAA CGAAGCTACC
    59341 TATACCATTA CCGAGCTGAG CACCGAGTTC GCCCATCTTC CCCATATTAA GAGAAAGCGG
    59401 TTTGTATTTG GTGTTGCCAT ACTCGTCAAT GGAAGCGATA ATCTTCATAT TGCCAAGCTG
    59461 GTTGATGACA TCAAGAAACT TACTTGCCAT TGAAAGCGCA CCAGCATGAC CGAACCCAAA
    59521 CTTAAACTCG CCCATCAGAG CATTGGATAT ATCAGCTGTC TTATCAAGGA ACTCCTTGGA
    59581 GTTTACATCC TTCAGCCCGT TGTATAAAGC AAAGGCAAAC CCTGATATAG CCCTACCGAG
    59641 CACGCCACCT GCATTGGGCA TTTCATTCCA AGCCATAGAT AGAGATTTGT ATTTTGGTTT
    59701 GTTGTAGAAC GAACCCTTTT CAAATCCAAC TAAGATTTTC ATATTGAACA TCTTATCTAT
    59761 CACGTCAAGG AAGTTTGATG CAACCTTTAG TATGCCATTA CTTCCGATAA GACCATCAGC
    59821 AAAACGACTG ATAGCCACCA TATTGCCTAA CGAAGCAACT TCACCAGCTA TGCCAGCAAA
    59881 ATCCTTGTAG AAACCAGCAA GCCATCCCGT CATCCTTGAT GACATCCCTG ATATACCACC
    59941 TACGCTCTTG AGTCCCTTGT CAATCTCATC GAGTTGCATC ATGGACTTCC CATAGGAGAG
    60001 CATAGACGTA GAAGCGTAAT GGATGACCCC AAAGACACCA GCCAAAAGCA ATTCTCCCCC
    60061 AGCTATCACA AGTGCGCCAA TACCTCCACT AAGTGTGCTT AGCGCACCAA TGCCACCAAT
    60121 AAGGGCAGAT ATGCTTCCTA CTATCGTACC CATAACCAAA GAGCCGCTTG TTACAGCCTC
    60181 TTTATTTTCG TGCATCCAAA GAGCCGTTTC ACCCCAATAC TTGGTAACAG CACCAAAGGC
    60241 ATATATAGAT GCGGCGACCC CAGCAACACC AATCAGTGCG CTGACAACCT CGTGGCTCTT
    60301 CATCAGTTTT CCGAGACCAA GGAACACAAG CGAAGTAAAC CCTACTATCT CTCCTGCAAG
    60361 GATGCCACCC GACTTGACCT TGTCCATATC AAAGCCTCCG ATGGTCTCAA ACATCTTTGC
    60421 ACTCGCAAGA ACGGCAAGGC TCATAAGGGC AGTAGACCCA CTGACGTAAA GCATTGCCTT
    60481 AGCTCCGTCC GTGAGCGCAT CTTCACCCTT ATTACCTGCA AGATGACTTA GTGCGATAAG
    60541 GATACCGCTT TGAGCAAGAA GCATCCCCGT AGCGATACCT GCACCAATAG CAATCTCCTC
    60601 GGCAGAAGCA TACCTCGTGA GCATTACCAT AGACCCGATA CCAATAGCCA TAAGTGGTAT
    60661 GCTTGCATTC ATATCCTTCA GAGACTGCGT AAGGGTATTC ACTGCGAGCG CACCATTACG
    60721 CATCTTCTCG GTATCAAACG TACCAACCTT AGCCAGCGCA CCAGCCATCT TCTCTATGAC
    60781 ACCTGCAAGC ATATTAACGG GGATTATCTT CCACGTTGAT AACTTCTTCG CATCAATAGT
    60841 CTCCATCGCT CTCAGCGTGG CAAGAATGCT TACCGAAGCA GGGTCTAACA CAGCCCCGTT
    60901 TATTTGTCTT GATATGCTTG TGTTTACACC TAATCCCGAG GTATCCCCGC TGATAGACAT
    60961 CTTGGTGAGA TTATCGGAGA GTAGTTCTAT TTGGTCTCCA AGGTTATCTA CTTTATCCGA
    61021 CAACCTATCG GTAGAGACGC TAAGCTCCCC CACCTCCCTT GAAAAAGCAC CAAGGGTGGA
    61081 GTTCATTGAA TATATCAGCT GTTCCAAGCT ATTTCCTGGT GCTGAAGGAG GTGTTGTAGA
    61141 GCCAATTACG GGCATTATTT TGTAGATTTT GTGTTATGTC ATATTTATTG CTATCTTTGT
    61201 GGTGTAATGG TATTTGTATT ACGCATATTT CTAACTGCAT AAAACGAAAG CAATGGAGAA
    61261 TATCGCAAGC ATCATAGAGC GAATCAAAAA TATAAACTCC GCTAATGGAA TCAACTCAAG
    61321 AGGTTTCAAG AACGGAGGTG ACTCAGTGTC TGTACACAAA ATCATCAGCA CATTAAATGA
    61381 GCCTTTTGAT GCCGTAGCCA TGTCTGAGAA GTTGTCAAAG AGAGATTACG ACAACCCATC
    61441 AGGAAAGTAC TTTGCTCAGT CCGCTGAGGA TATTCGTGCG ATGTGGGAGC GTAGCGGGGA
    61501 ACATTCTAAA ATTATAGGAA GAAGGGTTGA TATGACCATT CAGTACTTCT TCTCTCGTAT
    61561 GAGTTTCCCT GCTCCAAGTA TTGACGTTCA GCGAGAGATT TTTGAAAGTG CCGTTCGTGC
    61621 TGTCAATGTA GGTGACTTCG CTCAGGAATA CGGAACGGAA TACCTCGGTC ATGTAAACTC
    61681 TTTCTTTGAG TTCATCCGTA TCCTTGATGG TCACGATTGG GAGCTTCTTG GAACGGAAGT
    61741 ACCAATGCAC GACCCCAACT CGGGTATCCT TGGGCGTGCC GACTGCATTC TGCGACAAGG
    61801 TGAGCGTCTT GTCCTGATTG ATTGGAAGAC CAATAAGGAT ATTTCAACAA CGAACTCGTT
    61861 TCAGAATATG CTTGGACCTA TGATCGGATA CGAGAGTACC AAGCTCAATG AGTTCACGAT
    61921 GCAGATATAT CTATATGTTT GGATGATGCG AAACGTATAT GGAATCACCG AACGTATTGA
    61981 CCCCATTATT GTGAAGTTGA ACGAGTCTAA TGACTTGCTT AACCCACAAC CCCCAACTAT
    62041 TCTGAAACCG ATGATACCAT ACAGCGATGA GATGATGGTG GACGTAATCA ATCATGCTCT
    62101 ATTCACGCTT GGTAGTAGTC GGTAGAAGTG TAGTTCGTAA GAGAAGTAAT GATGTGCGGC
    62161 GGAGTTGCTC GGGAGAGTAG CTCCGCTTTT TATAGGAGAA AAATAGCATC ACTATAATAG
    62221 TATGGAGATT ATAGGATTGA TTTTAGTTTA GTTTTTGGGT GGAGTTGCTC GGGAGAGTAG
    62281 CTCCATTCCG CTTTTATGTA CTACCATAAA TATGAGCATA GAAGACTATG TACAAAAAAG
    62341 ATGAACTTTG AAGAAGACAA AGGCATAGTG CGAATTGACG AGAAGGAAGC CAAGAGCGTC
    62401 CTTGGAACGG AGGTCGTTGA TAGCTATATC CATCTTATGA AGGATATGGG GCGTTTATCA
    62461 ACGAGCTGGA TTTCTAAGGT AACGACAAAG CATTCGTTCA TTAAGTTCCT TGATACGCTT
    62521 TCGGGTCTTG CCGTATTTGG TAAAAACAAG ATTGTCAAGA AGGCTATGGC TGAGGGCAAA
    62581 GGTCGTCTTT CGTTGGATGT TAATCTGTAT AAGAGGTACG TGGAAGATAC GTACTCGGCT
    62641 AATCCTAATA AGGCGATAAA GAAGCACGCA GGCTCTATAA TCGGTCTCCT ATTCCTTTAT
    62701 AAGAAGTACG CATCGGAGAA CTTGAAGCAA ACGAAGGACG CTCTCTTTGG GGAGAAGGGT
    62761 ATATTCCTTG AAGAACCTGA CCTTCATTCC GTGCTTACAA CCAAGGATGA GTTCTTGAAG
    62821 CCACGTGGCA ACAAGGGTAA CGCCACTCTC GCATCTGCAA GTAACTTGGT GAGCAAGCTC
    62881 GCTAAGAACT ATGGTGTAGA CTACTCTCCA AAGCGAATTG CTATGATGAT TACCTCAAGG
    62941 AGTAACTCTG ACGATGTATT CAGCTATGGA AGGAGAGGGT TTGATTCCTT CTCGTTTGAA
    63001 GACCTGCATG GCTTTGAAGA GTCTCCTGAA ACGGGGAAGC TGAGGAAGAG CGTGGAGCTA
    63061 ATCATAGACA ACTTCAAGAA GCAAACTTCA AAGAGGGTAG CCCACCTTAT ATCCAAGGTA
    63121 GACGATAGCG AGAGTAAGTA CCTATATAAA TGGATGGCTG AGCTTGACTC ACGTGTTAGC
    63181 GAGCGAGACA AGGGACGAAT GTTTGAGGAC TTCATTGAGG AGAGGCTCGT ACGTCTTGAC
    63241 AAGGTAGAAG ACATCGTACT TGACCTTTTC ACCCAAAGTG AAGAATACCT TGAAATCGTA
    63301 AACTTCATTG ATACAGCTGG TCTTGCTATT ATGCTAACCC TTTTGAAGTA CCGAGGTGAG
    63361 AATGAAAAAT CCATAGGCAG AAAGAATATC ATTTTTAATG GTATAGACGC ATTCAGGAAG
    63421 AAGTACAATG GCAATACCTC ATCTTCGCAA AATATCACTC TGAACTTTGA CGACCAAGAA
    63481 GGGAATGATG ATGACGATAA TAATGTAGAG CAAGAACAAC CTGCAACCCA ATCACAGCCA
    63541 AGCGCAGAAC AGAGTAGGCA AACTTCATCT CGCCATTCTG TCAAGATAGA CAAGTCGAAC
    63601 CTTAAGGACT TCGTTACACG TCTTGCTAAT GGACTGAGAG GAATGAATGG TGACGACAAA
    63661 GATAAGAACG ACTACTAACG ATGAGCAGGA ATAAAGAAAT ACTTGACAGA ATAGAGGCTT
    63721 ACTCACCAGC CGTTTATGAT ATGACCCATG CCTTGTATAT GGCAACTAAT GGCAAGGCGA
    63781 TGGCAGATGA GAAACTTACC TATGGTAAAA TCCAAAAGAT TTTAAGCCTT TCAAGAACGA
    63841 TAAATGGGTC AAATTTTGAT GAAGTCGTAT TGATTGTGCT TAAAAGTGCC CTTGAGCTTC
    63901 GTGGTAAAGA CAAGATGTTC ACGTCATTTT ACAAGTTGCT CCAAATGGCT TCTACGATTG
    63961 ACTTTGATGA CGAAGAAGCG AGGAAGAAGT ACAAGGAGAA GGTAAGTGAG TTCATGTGGG
    64021 TCATCGTGCA GATGGCAAAG CGTTCAATCA TTATGTCAAT CATCCTGATG AAGGACAACC
    64081 TTGTCACCTC ACGAGTGTCC GATGATTTGC AGGATAAGGT TATTGCACGC ATTCGTGGAA
    64141 TGGTCATGAC AGACGAAGCC ACTCCGTTTG AAGAAGAGTT TTCAAGGGCA CTCAATCACC
    64201 CAATGTCACT CGGTGGTAGT ATCTCGTCCC TTGAACTTGA CTCGGAGGAT ACCGATGTGT
    64261 ATGAAAGTGT CTTCAGGCTT GGTAACTTAC CAAAGAATAT CATAGATGAT ATTGAAAATG
    64321 CAGTAGGTGA TGATGAAAAT CTAAAGGAAG ATATAATCAA CACGATATGC ACTACCCTTG
    64381 CATATATAAA AGGTGTGGTG TACCCATTCT TCTACCACTT CTACGCAAAC GTAGTAATCC
    64441 TTTCAGACGA TGGTAGAATG ATTAAAAGCC TTATCGGAAG TGAGGGCAAG AAGGAGGAAG
    64501 ATGGTCTACC TACATTGGAG AAGTTTGACA AGGCTGTTAG CCTCAAGGTT GATGGAAAGA
    64561 CCTACTATAT CCCAACCAAT GTAACCAAGG AAGGTATCAC ATTCTCGGTA AGCACCGATA
    64621 AGAATGGCAA CGATGTCGTC CTCGCCTTCA CGCTTGACGA AAGCGGAGAC AAGCAGGAGA
    64681 TGTATATACC AATGCCTAAG GAGGAGAAAT AACGATGAAC GCAAGAGAAC AGAAGGAGCT
    64741 TAGAGACCAA ATCGTAAGGT ATAACACCCT TAGGGATATA TACAACTCCG TAGGGCATTA
    64801 CATAGACCCA ACTTCTTACG GCATGGAGAT TGAAGACGAT GGCTTCCCTC CATACCATGA
    64861 GGTTGTTGAG TTCGCCCGAA AGGCAAAGGA GTTTGAGTCT ACGCTAAGAA AGTTCAACGA
    64921 TGCTGGCGGG CTTAAATCGT TGCTCAGGGT TATCAAGTCT CAAAAGGACT TTGACGAGAT
    64981 AGATGGGTAT ATCGGAAGGT TCAACGAAGA CCTTGAATAT ATCACTTATC AGAGTTTCAG
    65041 GATGTCAGCC CTTAAAGCAC TAAACCACAA ATCCGACTAT GTCGTTGAAC TACTAAACAA
    65101 AAAGATGGTT GGACCTCACG AGTTTACTCC TCAGTCTGTA TACTCCTTGT TTGATAACTT
    65161 CCTCCTTGCT CAGGCGAGCT GGAGAGTTTG GGAGAAGCAG GTGGGTCGTA TCCTCTCAGG
    65221 GTCTATAACA AGTGCTGAGC TTTCTTCGGT ATATAAGGCT TGGAAGATGT CTAAGGTGAT
    65281 GTCGAAAGCC GTTAAGGTGA AGTTTAACGA AGATGTGCAA TACCGAGATT ACAACCCCGA
    65341 GTCTGTGCTT ATGTCCGAGC TGATTGACCT TTCCGATGAG AACGAAGAAC TTGTCAGGTA
    65401 TAGGAACGAG GAGATGAGCA GTCTCTTTGA TAAGGAGGGT ATTGTTGTAT ATGGTAACAG
    65461 AAGAGGTATC GGTCTTATCT ACTACGATGA GGACAAGGAT AAGGTTATCT CTATGACCGA
    65521 GTTCCGAGAG GGCGATGTCA TTGAGGTTGC AAAGGTGCAA GTCTTCTCCC GTGAAGACTT
    65581 ATTCAGCCCT ACGCTGAGGG AGATTGCAGT AGAGCTAATC CCAGGTCGTG TGTATGGATA
    65641 CCCTATGGGG AATATAATGC AGTATCAGCA CTCTCAGCTG GGAAATGCTT GGGTGGATTT
    65701 CAACCCCACG AGAAAGGTAG CCTATGTCCG TGCTCTCTCC GATATACAAA AGGGAGAAGA
    65761 GATAAAACTC ACTGACGAAA TTTTTAGCTA AATCTAATAT ATCATTGATA AACAAAAAAG
    65821 TATTATTCAA TAGATGAAAA AGTTTGAACA AGCCGTAAAT GAAGCCAAGA AGTCTTGTAT
    65881 GACGAAGGAG CTTCAGCGTA TTGACAATGA GCGCAAGATT CTTCTTGAAG CGATTTGCTT
    65941 CAACGAGGGT GTCGGGGCTA AGGCTAACCT GAAGACCGCA CCTGAAAAGA AGCGTGCGCA
    66001 CATTGCATCA CTCGTCAGAG AGATGTGGAG TTCGGAGAGA GGTCTTAATG CCGTTGGTCG
    66061 TAAGTACCTC TTTGAAAACG AATACACGCT CAGCGAGAAG AGTAGTAACG AGAGCATTAG
    66121 GAATTACATC ATTTCCGAAG TCAAGGGGAA TATCAGCGAA TGGATGTCAG CCTTCTACAA
    66181 GGATGAACTG AGAGAAAAGT CTGAGACGCT TGCTAAGGAA ATCTCCGCTC TCACCAAGAA
    66241 GGAAATCAAG AACGATGCTG TCGCTCAGGT CATCAGAGGT GTCTTTGATG AAATCGTGCG
    66301 TGCTCGTCTC TCTCCAAAGA AAGGGTAGTG AAGAATGAAG AAGACTGATG CCATTGCAAA
    66361 GTACTACAAG AACCCTAAGT CTCGTTTTAT AGAGTCGGGG ATTATCTGTC GTGGCTTGGG
    66421 AGGTGGCGAT AAGGGTATTA CATTCTTTGA TGACAATGTC GTAGCTAAGA ACGATGCTGA
    66481 GTCAAAGAAG CTAATTCCCG TTGGAGACAT CTTCTCAGGA TACACGTCTT TATCTTCATC
    66541 AACAATCAAT TTGGGGGCAG GTGAATTTGC CGTTGTCCCT GCTATGACGT ACGGAGAAAG
    66601 GGAGGCGAAG TACTACTTCA CCCTTGACAA GAAGTACGCC AATGTAAACA CAAAGGAGCT
    66661 GTACAAGGGC GCATTCGCTC ACTCTATTGA TATTGAGCTT GATATAGTTC TAAAGGATAT
    66721 TGTAGGCAAG CCCGTTTCCG CCCGTCTCGT TTTCCGAGGT GTAGATGCAG GTGGTTCTAT
    66781 CGCAAGCCTC AACAAGTTCT TCTCCTGCCT ATCAGTCCCC ATCTCGGTTG GTGTTGAGTA
    66841 CCTCAAGGTT ACGGACTGCT GTGGCTTCAA GAAGAGGATG GATGCTACGT TTGGTATCTC
    66901 CCTTGAAGAG CGTATCCGCT CGTGCGTCAA TGAGATGCAC AACGTAAAGC CAATGGGCAA
    66961 TACGGGCGAG ACGGCATACC TCGTGTTCTC TTCAAGCGAA GAGGGGTATC AGTTTAAGGT
    67021 TATGGGTGTG CGTATCTACG AGCATTATAT CTCAGAAGAC TACCCCAGCT CGCCATTTGA
    67081 TGCGCCCTAT GGCGTTGAAG AGACATTCAA GAAGAGTGTT CTCAAGGAGG ATGTGTCAAG
    67141 ACGGATTTCG TTTATGAAAT ACCCCAATGG CGCATACAAA GGTGTTATCA TTCGTCCTTC
    67201 TTATCCGATG TTCAACGATA CCGCTGTGGA GGAACATATG AAGTCGGTGA TGATGGCAAC
    67261 GCTCCCTCAG TGGAGGTCAC TATCATCCAA CTGCATTGAC ATATCCAATA TGGAGAACTT
    67321 TACCTCTGAC GTTGATTTCG TCAAGTACAC GGCAGACGGA AGGGCTTACA TTGAGGTATG
    67381 CACAAATCAG GGACTGACCT GCGCACTTAA TGGGGTGTAT ACGGAAGACC AAGATGGAAA
    67441 TCTTATTGAG CTATACATAA ACCCTGACGA GAAGGGCGAA GAAGAAAATG ATATTGATGC
    67501 TTCATACAAG AACTTCGCAT CTGTCCGTGA GTATATGGCG TTCGTTGGAG CAAACAACCT
    67561 ATGGCAACCG ATTGGTGACT TCTACTCCTG CTTGGGAGCA GTGGACAACC TGATGAGCAT
    67621 GCGAAATGGC TTCCATTCAG CGGTCGTCTT GTTCAATCCA AACTTCTTCC CCGTAGAGGT
    67681 GTCGTATGTG ACCTATATCT AAAATAAGGT ATGGCAGGGC TTAACGGAAA ATACGTAGGA
    67741 TACGTTGTAG ACAACAAAGA CCCGCAGAAG GCAGGTCATT GTAGGGTCAG GGTAGAACAT
    67801 CTTATGACCA ATATGGAAGA TGATGTTCTG CCTTGGGCTA AGCCCGCATC CTCTCCTTCC
    67861 TTCGCTGGGA ATGGTCAGGG GGCTATCTCA GTCCCTAAGG TCGGTGTTCG TGTGTTCGTT
    67921 ACATTCACGG GTGGTTCAAT CTTCAACCCT GAATACAGCG CATACAGCGA TGTGGATACA
    67981 GACCTTATTG AGGAGATTGG TGACGACTAC GTGGACAGCC AAGTCCTTAT GTACGATAAG
    68041 ACCAACGAGG TCTACGTGCT CTTCCAACCC AACCGAGGAT TACACCTTCA GTACAAGGGT
    68101 AGCGAGATAC AGCTGTCTCC CGATGGGATG ATTAGTATCA TCCACGCAAA CAACCAATCT
    68161 GCCATACAGC TTATAGGTGA TAAGATAAAC ATTGTGTCTA ATGGCGCAAT CAATATCGGA
    68221 GGAGACTCAA ACGACAACGC AACCCTGCAC GCTGATAACG TGTCTATCGG TGGAAAACAT
    68281 CTAACAACTA TAAAAGGGCA AACACCCAAT GAGTATGCCG TGAATGGTCA GGCTCTAATG
    68341 AGACTCCTTT CTTCTATGGC TAAACTCATT GATGCAAAAA TGCCATCGTC TCCTGGGTCT
    68401 TGCGAAGTCC TTGTTGAGAC CTCTAAGATG GCAGTGTTAA ACAAAGGAAT AAAATACGAG
    68461 TAAGTTAAAA AAAGAATAGC TATTCGATAA CATGACAAAC AAAGAAAACA AACTTAGTCA
    68521 AGGCACACGA GTGTGGTTGC GTGACGGGAA TGGGGAGAAA GTTTATGGTC ATATTAGGGC
    68581 TGTAAATGAA TCTACCCAAA AGTGTTCTGT TGGAGCGGAT GATGGACGCA TTTTCCGAGG
    68641 AATACACAAT ACACGTGTCT TCTTAGACGA CAGAGGTCGA GTGTTTGATA TTAACGGAGT
    68701 TCACGATATG AACGAGGGCG TTTTTTCAGA TGCTGTAGAC AAAGTAAAGA ACTTCGCAAA
    68761 GAAGTTTATC AAGAAGGTCG TTAAGATGGT CAGTGGTAAG AAATTTGCTG TTGACCCTGA
    68821 CGATGAAAGT AAAATCGTAC CTGCTGTAAC CTTGGAGAAT ATCATCGTAG ACCTAAACGA
    68881 TGGTGATATT CCTGGCGGTG TTAAAGGCTG TGGTATTCAT GAAGTCGTAT CGGGAAAGAC
    68941 CTTTGGTGAT ACTAAGGTCT TCGAGGAACG AGAGTCTACA GAGGCACAAG CTAAAGCCTA
    69001 TGTCAAATAC TATGCTATGA AATTGAAGGG GATGAAGGAT GAAATGAATC CCGAAGAACT
    69061 CAATATCGTA GCGGAGCAGG TATTCATTGA TACCCTTTAC GATGTTGGTG CTATCAATGA
    69121 GTCTGAGCAA GAGCGAAGAA TAAAGGACGT TTACGAATCA AGACGTATCA AGAAAGCTCT
    69181 CAGAGAAAGA CGCATCAACG AAGCAAAGGA GAGCCCAACT TCTCAAACAG AGAACCTTGA
    69241 CTTCCCTAAC ATCTATGGTG TTCAAGGTCT CCATAGCTAC CTAATTCCAT ATTTTGAGGG
    69301 GTATCTGAGA AGAGGTAACA GCAACATTGA AAATGACCCA CTTTGGGATT ATGATAAGGT
    69361 ATTCCTTGAT GGCATTAGAA AGAAGAAAGA GGCTAACGGA GAAGTCTTAA CTCAGGAGGA
    69421 GATAGATGAC ATCAAGAAGA ACAACCTTCT TACATCTCAG AATATCGCTG GCGGAAAGAA
    69481 TCCTGGGCTT CAAACTATCC CTATGATTTG GGGGCTTCCT GGGACGGGTA AGACGGGTAT
    69541 TACAAAGGGC ATTCGTCTTA TAATTCAGGA TTGGATTCAG AAGAACAAAG AACTATTCCC
    69601 TCCCGTAAAG GTAAATGGCG TTGAAAAGGA AAGAACCTAT GGTATCATCG AGATGGACCT
    69661 TTCACAGCGT ACAGCAGAAT CGCTTTCCGT TCTTACCATA GCCGAAAAGC CATCTACTTA
    69721 CATAGATGAT GAAGGTTTTG AACAGAAGTA TGATGGGCTT ATCACTCAGG AAGCTCAGTC
    69781 TGTTCCCATT TCCACGTTCC CTATGTTCAA CTTCACGGAA GGCACTAAGG AGCAGATGCT
    69841 GAGAAAGAAC GACCTTGCAA ACCGAGGAAA TGACAGAACG GGGTGTGGCG GTATCTTGTT
    69901 CTTTGACGAG CTGTCAAGAG CACGAAGAGA TGTCCTAAAC GTATGTATGA AGTTCTTCCA
    69961 AACGAGGGAG CTTGATGGTC GTTATAGACT CGGTACTCAG TGGGCTATGG TAGGTGCTGG
    70021 TAACAGAATT ATTGATGGCG TACAAACGGA TTGGGATACG GCTATGTATG ACCGATTCAT
    70081 CCACTTCAAC TACGTCCCTG ACACCGATGA ATGTGTGAAG TTTGTACGAG ACCAATACGA
    70141 AGAGGCTGGC GAAGATGTTC CACCCGAAAT GGAGCTTGTT CTTCAATCGG CATCAACGGG
    70201 TAACAGCAGA TTCCTTTTTG GCGTAATCGG TGATGAAAAT GTAGCAATGG AAAATGCGAA
    70261 GAAGCGTCAC GAACACAAGC AGATAGCCGA AGACCCACTT GAAAAGGGGA CTGTCCGACC
    70321 AGCTTCTCTC AGAAACTTCT CAGATTATGG TGTTTGGAGA AATGTGCTTA TTAAGAGCGA
    70381 TATATATCAA GACCTTTATG GTAAGCCCGC ACTCACCAAC AGAAGCACTG AAGAACTCAA
    70441 GGATGGTCTT CTGACCGATG AAGAGTTTGA AGAATATATT GAAAAGGTCA AGGAGCTTAC
    70501 CAATGCGACA AGAGGCTTTG ATGCGGCTGA GTTTATTGCT CAGGGTCTTC GTCAGTATCG
    70561 CCAATTCAGC GAGTCTAAGT TTAAGGCTGG TCTGAACAAC ACTTCTCTCA TCAAGTTCTT
    70621 CCAAAAGTCA ATCTATACGA TTGATAGAAG GCTCAAGGGT AAGACAGAAG ACGAATACAC
    70681 CGACGATGAA AGAGAGGCTG TTACGCTATA CAAAAACGGG GAGTTCGTAG AGGTTAGCGG
    70741 TGAGAATATA CCGAAGCTCT ATGATATGTT CTTTGACGTA GAAAACGAGA AGTCCAAATA
    70801 CCATAAGAAT ACCCATTACC TCCTCTCCAA TGAGAGAAGT GTTATTTCGT TTACACCACT
    70861 ATCGGAGTAT CTCGTGAAGC CTATCATTGA TGGTCTTGAG CGTGAAGTGT CTGTTGGAGG
    70921 TGGAAGAACT GAAAAGAAAA CTCTTCCATT TAGTGGTATG CACAAGATTG TGGTTGGCGA
    70981 TGAAGGAGAC TCTAAAGCAA AGGAGTATTC ATTTAGCGCA GAAACGCTTG GTATCAGTAG
    71041 CGACAATATC CAAGCGGCGG CTTACACTGC ACTTGTTGCT ATCCTCAAGG AGAACGGAAT
    71101 CAAGTTCAAA CTTGACGTAT CAAAGGTAGA TGGTGTAGAC CCATTCGGGA AGCTGAAAGA
    71161 CCAAATTTCG GATTCCGTTG GTAAGGAATA CTCAATTACG GATAGACTCA AGAATGTCGC
    71221 ATCTGTTGAA AATGGCAAGA AGCTGAATGA CATAGATGAT GTTATATCGC CTATTCAATG
    71281 GTTCAACCTC GTTTGCCTTG CAAGCAGTAT GTCAAACAAA CAGCAGGCAT CTGTGTTTAT
    71341 TTCAGACGTT TTGAGTGGCA TCGTTTCAGT ATGCTTAATC CTTGGTCTTG CCCCATCTGC
    71401 GGCTATATTA GACTCAGAAC AACTTGAGAA AGGACAGAAG TCCATAACGA AATTTGCCGA
    71461 CACTAAATGG GCTCTAACGC CTCTGATTTG CGTTCCAACT ACATATGATG ATAATTATAA
    71521 TAACTTGTGG AAGGAAAAGA AAAGAAGGAA AATCACAGAA GTTCCTATTC CTGACATGGA
    71581 TGAAAGAATG GATACGGGTA TCAGGAAGGG CTATCTCGCT GGCGCTATCA TCCTTAATGG
    71641 TGTATTCGGT CAGAACATCA AGGAACGAGA TGACTTTATG CAACATGTAA CAGATGGTGC
    71701 AATCGTAGAA GAAGTAATTT CTAACATACT TGATGCAAAC ATAGCCGTTA AGGAATAACG
    71761 AAATTCAAGT ATAACAAGTA ACTTAAGAGA ACCCCTATGT TAAATCAGAC ATAGGGGTTC
    71821 TCCTTTTTTA TATGAGCAAG AAAAACATAT CTAATCCACT TAACAAGAAG GTGCTATCTC
    71881 AATCAGAGTT CAAGCGTCTC CTCAACCAAG AATATATACC ACCACGAAGG GTTAGCCCAC
    71941 CGAAGACGCT GAGCGATGTT GATAAGCTCG TCAATTACAA TGAGTTCGTA TCGTTCTTCT
    72001 TCCTTACGTT CGGTGGCGTT CACGTCACTA AGCATCCTAT CCATAATGTG CCTGACTACT
    72061 CCAATGTACT TACTGAGTCG GAAAAGTCTT TGGCTAATGA TGGGATAACT GATACCATTA
    72121 AGCAGAGTTC GATATACAAG ACCCTTTTGA AGAAGAGGGA AGATGGGTTA AGGGCAAACT
    72181 ATGAAGTGTT GCTTGGCAAC CCAACGACTG AGACAGCGGA GCAACAACCG AAGAAACCAA
    72241 TGTTTCCTGC TATGTCTATG TCAGACCCCA ATAGGGATGC GTACATAGGT TCTGTAAGGG
    72301 GTGGCGTTTA CTCTAAGCCC GTAAGCAGGG GAAATTGGAA ATGGAGGGCT AAGGCAGGTC
    72361 TTTCATTTAG CCGTCTTCAC GTTGCCTTTG AAGAGTACTT CTCTTCTCTA CCAAGGGAGA
    72421 TACAAAACCA AATCGTTATT ACATCCACAA CGGGAGACAA GCACGCTTCA CGTTCTTACC
    72481 ACTACGTAAG TATGGCTGTG GATATATCTT GTAGGGTTGG AGGTGCAGAT GATTTGGTTA
    72541 ATGCTATCTT CACTGACCCC CTGCTCGCTC GCTTCGGTCT TTGGACGCTT GACCCTAATC
    72601 ACGGAACAGC ACCGCATATC CACTTAGAGT ATAGAGGCAC AAGGAATGAG TTCGCTTCAT
    72661 ACACTTCATC CAATCATAGC TTCCCAAGTT CGGGGTCTCT GTCACCTTCT GTGATGGCAA
    72721 AGTTCAGGGG TGCTCAGCAC GGGATGAGGT CGAGGTCTAC CCTTCGTGAT GACATCTTGA
    72781 AGGACGCTTC TTTTTCAAGG AGTGGTATAG ATGGCTCGTC TTCGTATGGT AGTGGCGGGT
    72841 CTCTTTACGG AGACTCTGAC CCTCTTGACG ATGGTAGCTT CGGTCGTACT ACCTACTCCT
    72901 CTTCAAACCC GTGGTCAGGG GCGAAGCTGG TGGCAAAACC TTTGACGAAG AAGAAAGGTG
    72961 GAGAAGAAGC GTTGCTTTCT TTCTTCGGTA AGGAAGTAGG GTCGGATGCA CCACCATCAT
    73021 TGTATGTCCT ATCCGAGCAC GAAATCGTCC TTGACGCAAT GAGCGTGGAT GGAGACGGAG
    73081 CTTCATACGA CAACAAGAAC GAATAATTTT TAGCACGATT TTGGAGTGAG AATTTTTTTG
    73141 TCTACATTTG CAGATGAAAA AAGTCTCACT CTAATTAAGT GCTTAAATGA ACATTTCAGT
    73201 AAACCGAGCG GAACTGCTCA AGGCTGTTGT TAATGTCAGC AAGGCGATTA ACAGCGCATC
    73261 TGTGAGTGCA GTGCCCGTCC TCGGAAAAAT CCTATTCTCC GTAGAAGGTG ACACGCTCAG
    73321 CGTGAAAGCC TCCAATCAAA ATTCCGTCAT TTCTGTCAAG GTCAAACTTG ACTCTACCGA
    73381 TGGCGATTGT GCGTTTCTCT TTGAGGCAGG TGCAATCAAG AAAATCCTTT CCGATGCACC
    73441 TTCAGAGCAG GTGACTATCT ACTCAACATC CGACACGTCA CAGCTGTCGC TTGACTATGG
    73501 TGTAGGTACG TTTATGCTGG GTACTGATGA CGCATCTATC TACCCTGATG TCCTTCTTGA
    73561 AGCAAGCGGT TCATCCTACA AGGAAATCCA CGTAGAAAGT CCATCAGAGT TCCTTATCGG
    73621 TATGGCACGT GCGCTCGCTT GCTCGGGTCA GGATAAGAAC AGACCTCAGC TTATTTCTGT
    73681 CCTCCTTGAC ATTCACACCG ATACGATGTC CATCGTTGGC ACGAGTGGTA TTGTCCTTTC
    73741 TCAGTATGAT GTCAAGTTGT CTCAGCCATC CGAAGAGCAG TCCGAAGTCG TCCTCCCAGC
    73801 TAACATCGCA TCTATCTTCC TCTCGTGTAT TATCTCTGAG GATAGCGATA TACACTTATT
    73861 CTATAACGAC AAGATCATCC GCCTTGAAAC GGATAACGAG ACCTTCACGG CTATCGTTCT
    73921 TGACTTCAAG TACCCAAAGT ACGCACGTGT TGTAGAACAG CTGTCAAAGA CCAACTCGTT
    73981 TAAGGTAGAC CTGCTTCCCT TCGTGTCGTC TATCAAGCGT GTCGCTTCTC CTAACTCAAA
    74041 GGTAGACCGA CTTATTGACC TAAGCGTCTC TCAGTCGGGT GTAGTAGCAA GTTGTAACGA
    74101 TATTTTCAGC AGTTACTCCG CACGAGAAAG CATCAATGCA ACGGAAATCA CGGGGGATGC
    74161 TCCACTTGAG TGCGTATCCT TTAACTTTGA CCTCCTTGCA TCTCTACTGA AGAACCTAAC
    74221 ATCACCTCAG GTGACATTCA ACATCAATGG TTCATCTGCG TCGACTTCGG TTGTAGAAGA
    74281 GCAGGAAGAA GGCTCAACGC TCAAGCGTGT GAACATCATT ATGCCTATGG CTAAGAAAAA
    74341 ATCATAACGC TTGGAAATCT CAGGAATAAT TCGTATCTTT GCATAGCCCC GAAGTACGCT
    74401 ACTTCAGGTA GCACTAATAT AAGTTTAATA TAACATCAGT AAGAAGCATG GCAAAATTCA
    74461 GCGTAAGCGA CATGGCTCAG CAGTTCACCT CACCCGTAAC GCAACCCGAC ATCTCGGCAT
    74521 ACACGGGGAG TAGAGACTAT TTCGCAAAGG AGGAAGACCC TCGTCTCCTA AAAATCAAGG
    74581 TCAAGGACAT CAAGAACGCC CCCAATGGGG TGTACCCAAT CGCACTCAGA TTCCTCGCAA
    74641 ATCCATTCGT GGTTGAGGAT ATGAACAATA CAGACCCCGT ATTCCTTCGC AATATCATTG
    74701 CTACAAGAGA GTACGAACTT CCGATTATCT CTAAAATCAA TCGCTTCAAG AACGACCCAA
    74761 CGGAGACGAT TAAGTTCCCA CCCGAGGTCG CAAAGGTAAA GGATGAGATT AGTGAACTTT
    74821 GGTGGGCACG ATGGAAGGAA GACCAAATCA AGACGGGGCT AAAGAAGGAT GATACAAGGC
    74881 GTACGAGACT CAAGAAGGAG AAGCTCGTAG ACTCCCCTTC CGAAAGATAT TATGCACTTG
    74941 TTCAAGTCGT GGAGGATATA CAGCACCCTG AGCGACAAGG TAAGGTGTTC GTATTCCAAT
    75001 TCGGTCGTGC CATCTTGTCC ATTCTGTATA AGTCTCAGGG TATTGAGCTT CCGTCAAAGT
    75061 ATAAGAAGGC GAACGATACT CAAAGTCAGA CGGCTCAGAA TGCTCCTCAG AGCAAGTTCT
    75121 CCGCAAAGGC AAAAATTCGT CCGTATCCAT TTGACCTCGT CAATGCTCCT ATCTTCGTTG
    75181 TTGAGGCGAA AATCAAGGAC GGAACGGAAA ATATGCCCAA CTATGACTCA TCTGCTTTCA
    75241 TTGATGAAGG ATATGAAGGA GACAGAATGC CCGTATCATT CGTCCACCCA ACGAGAGGTC
    75301 AGGTCACTAT GACCGATACT TCGGACATAG ACCAGCTGAC GATGTACGCA GAGTGGCTTG
    75361 AGTCTATTAA CGCTCCCGAC CCAAGCGAGT TCGCATATAA GGGGCATACT CACGAAGAGC
    75421 GTCAAGCTAT TGAAGAGTAC CTCAAGTATC ACACGGACAA GGACTATCAG TTTAAGGTGA
    75481 ACGCTGAAGC AGAGCTTGAT AAGGCTACCC GAATGAAGGA GGTTGCTTAC AGCTCAAGGT
    75541 TCGGAAACCA GCCTACGCCA ACCTTCAACG AAGGCGTTGC TCCTCAACAG CCTGCATATC
    75601 ATCAGCCAGC ATATGCACAG CCTCAGGTTC AGGCTCAACC TGCGCCACAG CCATCCTTCC
    75661 AGCAACCCGC TCCACAGCCA ACACCTCAGC CAGCTCCGCA ACCCACCTTC CATCAACCCG
    75721 CCACTCAGCC TCAGGCTCAG GCGATAAGCG ATGACGACAT ACCATTCTAA GAGGTAACGT
    75781 TTTAATACAA CGAGATAGCC GTATCCTACT TATTGGGTAC GGCTATCTCA CTTAAATAGG
    75841 ATTAGAGGAT AAAACGAATA ATATATGAGT ATATACTCCG AATTAAGCGA CTTGAGGAGA
    75901 GCATCAAAAA AATCGCTAAA CGAACTTACC CCAGCCCAAG CAAAAGAAGT TCTTGATAAC
    75961 TCAGGTATAG ACCCTACTAC AGCTAAGTAT GTAATTCTTA AAGATAGCAA TGAGGTCATC
    76021 AACATGGAGC ATATTCGCCA TGGACTTAGA AGGGTGGATG AAGTGATATT CAGAGTGCTC
    76081 CCTGACTTGC ATTATATAAG GAAGAACTTA AGGACGGACT TCACTTTTTC AATCAGGACT
    76141 ATGGCGACCT CGCCAGGTCG TTTGTTTATT AACCCAGCAT TCTATCTTGA GCTTGAAGGC
    76201 ATAGATTACA CACGAGCCCC TCTATTTGTA GTCATCCACG AGATATACCA TAATCTATAT
    76261 AGACACTTTG AGCGTGCCAA GCAAGACCCT ATTAAGTACA ATATGGCAAA CCCAAGCATA
    76321 AGGCAACGCT GTAATATGGC TATGGACTAC GAAATTAACC CGCTTGTTGA GGGTATATGT
    76381 AGTAAGATTC AAGGCATGGA AGGTATGACA CGAAAGTGCC ATGGGTTATT TGATGAGCGT
    76441 TTTATCGGTC TTTTTTGGGA AGACATATAC GATATACTAT TGGAAGAGGA GACCGCCCTT
    76501 AAGGATTTGT TTGATGAAAC GATGATGGAT AGTAATCAGG GAGGTGGAGA CCCTGGCGAT
    76561 AGCGGTGAAT CTAACGGAGA AGGTGGCGAT GGAAACAACA GCCAATCCAA TAGCAACTCT
    76621 AACCAAACCC CCGATAACTC GCAGGGCTCA GAACAGAACC CAAATGATAA TCAGAGTAGT
    76681 AGCGGTGGCG ATGGAAATCC TAATGGTCAG GGTTCAGACT CGTTCGATGG AGAAGGCGAC
    76741 CAAAACTCTC AGTCGGGTGG CGACTCAACC GATGGTAGCG ACCAGCAGGG CGATGGTTCT
    76801 CAGGGTGGAG GTCAGTATGA TTCAGGTGAT GATGGTGATG AAGCTCAGGG TAATAGTGGT
    76861 GGAAGTAATG GCGGTAGCCA AGGCTCTGAC AATGGAGAAT TTGACGGGAT GTCAGGCGAT
    76921 GAGATTGCAG ACAAACTGAA GAATAGCTCT AATGCTATTG ATGGCTCTAA TAACAATACC
    76981 CTTAGCGGTA ATGGTCACGT CATGAGCACT GAGGAGGCAA AAAGAATAGA CAAAGCCGAG
    77041 GGACGAAATA CAACTGCAAT AGATAGCAAG GCATCTAAGG CAGATGAGGC GATGAAGAAT
    77101 GCCCTCAAGA ACAAGTCACT TATGAGGAAG CTGATTGACG ATGTCCTCCC CAAGGATTTG
    77161 GATAATAAGC AGAAGCCTTC TCAACGTGGA ACAATGTCTT CCGATAACAT TGCAAGTATT
    77221 GCCCTTGCCA AGAAGGAGGT CAAGGTTACT TGGGAGGATA TTATAGATGA ACTATTCTCA
    77281 TCCATAAAGC CTGGACGTAG ACTTAAGAGA GGTATAAACC AGCATCAAAT ATCAACATAT
    77341 AGAGCCGTTG CTCGCATGAT GAACAGCCGT AATATGATTG TTCCAATGCG TTCAAGCAGA
    77401 GATATAGAAA TGGTTGGTGC TGTTTGGATT CTCGTTGATA CATCGGGTTC TATGTGGCAA
    77461 TACCTCTCCT CATCAGTAAC AATGATAGCA AGTCTTGCAC ACGACCTGAT TGATGGTCTT
    77521 AGTGGTCTTG TCATCGTTCC CGTTGATACT AATATAAGTG AAATTCAGGT TTGGGATACA
    77581 GACGCACTAA GGGAGATAGG TGATATATAC TCATCTACGG AGAAGAAAGG TCAGCCATTC
    77641 AACTTCACGG GAGGTGGTGG AACATATTTC GACCGAGCTA TTAGCTTTAT AGACAAGGCA
    77701 GTGTATGACA CCTCTATGGA TAGCGATGAC ATTTCTGAGG AGTACTTTGG TGGAAGAAAT
    77761 TTTGACGATG TGGTCAAGAT GTATACCGAA GATAATCTTT GTGACGGAGG CGAGAATATA
    77821 GATGATGCGT TCTCTCTCTT GAGAGATATG CCTCCTTGCG CTACGCTCCT CTTGACTGAC
    77881 TCTGATGTTC TTGCAGGTGC TATAAGTGAT AGTGCTATTG ACGATATTGA GTATATAGAT
    77941 GAAGATTATT TCTTCACCTT CGTTCTCGGT GAGAATAAGT GTAAGCCCGT AGGGTTCGGT
    78001 CAGACCATTG CTGTTCCAGC TCTTGATGGT AATATCATAA TGGTTGGTCG TGAGGGTAAG
    78061 GAAATTACAC CTGAATCAGT TTAACAAGAT AAGAGCCTAT GATTGATAGG TCAAAGACAT
    78121 TTAACAAAAC ACTTGCGAGC AGAGCAGAGG GGGCAGTGAC CCCTTCTGCT CTTGGTCGTT
    78181 ATCCTATCTC TGGCGATGGG TCTTCGTTGC TTGACTCTGT CGGGAGGCAC GTCCCCGTAG
    78241 TTAAGATTAA CGACTATTAC TTTGCAAGTA GGCAGATTGA ATATATACGT ATTGAGACTA
    78301 CGGAGTTCCT TCCTTCTGTG TATGCGGTAT TCTCTCTTGA TAGGAACAAT CCTATTGCTA
    78361 TGAACCAGCC GAAGGATGGT GATGTCATCT CGGTCTTTAT GAGACCTATG TCTGATGTTA
    78421 TGCGTAGTCT CCGATGTGAC TTCCGTATCA CCAAGGTGTT CATCACGAAT ATCAATCAGT
    78481 CAAGCATGTC TCAGGACGAG CAGGCTTACT ATCAGATGAT AATCAAGGGT GACATCAATG
    78541 TTCCAAACTT ATACACGGAG GGGCATCAAT ACGCATTCAG CGGAACGTCC CACGAGACGA
    78601 TACGTGACTT CTGTCAGAGG TATAGGCTTG GTTACGTTTC GGGTGTTCAG TCGGATACAA
    78661 CTGACCAGCA GGCTTGGTAC TTGTATGGAC AAAAACCCAT TGACTTCATT CAGGATATAA
    78721 TTGCGCATTC GTGGAGGGAC GAGGAGAGCT TCTTTGACGG ATGGATAGAC CCATTCCTCA
    78781 ACCTCACGTT CAGCAACGTC AATACGATGC TTGGTCGTAC GAAGGCTGAT GATGGCTCTA
    78841 TTGATTGGGG TGCATTCGTT TCCATTACGG GGCGTGAGTT CGCAGACCGC TCGTACGCTA
    78901 AGAATGCCGT AGAGAAGGAT GGAGCATTTG ACTTTGAGGC TATACCTTTA GTCCTTAGTA
    78961 ACATTCCTCA GATGGATAAG ACCCCGTATT TCGTAAAGAG GTATAGAGTT GAAAATAAGG
    79021 CATCGGCTAT TTCGTCTAAG TACGGACATG TTATAGAGCT TGACGTTAAT ATGAACAACC
    79081 AAGCTCTTGC AGGCTCAGGT GTCCCTCAGA ATAGGCAGGT AGTAAGGATT GAACCTTGCT
    79141 ACAACAAGGA TAAGATAAAA GACCATATCA TCCTGAGAGG TAGGGCGAGA GACGGATACA
    79201 ATAACGGAGT TACGGGAGAG ACCTTTGCTG ATAACGATAC GGAGACTATT GTACGATATG
    79261 TATGGGGTGG AGATAGCCAC GTCTTCTCCG ATGGTGACGG CAAGTCGGGT AATACGAATG
    79321 GGGCTACGGG CAATACGCAC AAGAACTACA TTAGGGCGTA TTACCACAAC CTAATCAATA
    79381 ATGTTGAGCT TGAAAAGCTG ACGCTCGTAT GTACTCTCAA TGGGCTTAAT ACGTTTATAT
    79441 ACCGAGGGCA GAAAGTCCCC ACGTTGCTTC TTGAGCAGTC TAATATAGAT ATGCTTTTCA
    79501 ACTCGTCAGT ATCCAACCCA AGAGAAGAAG GAGAGACCCC CCAAGCTGTC TTTGAGAAGA
    79561 CTATGGATAG GGCGAATAAC TTTATGATGT TCTACTCAGG TTGGTTCGTT ACAACGGGGA
    79621 TTAGGTATAT CTACGAGCGT CCTCCTATCA CGGCAACCTC TACGGATGAA ATCGTATCCT
    79681 ACCGAACAGA GGTCTTCCTC AGCCGAAGGG AATGGCTACC TCCCGAAGCC ATCTCTCCTA
    79741 TCACGATTGA CGACTCGGGT AATGTTCATC TGAACCCTAA TGCGAGAGCT TATGGCTCGT
    79801 CTTCCAGCCT TGGTAAGACT TCTGACGAAG GATATATCGG TAGAGGATAC GACTCCTCTT
    79861 ATAGCGGAGG GACATCTGCA CCCGTAAACC CGATGTCGGG TGGATTCACC CCGCACGGGG
    79921 ATATTGGTAA GCCAATACAA TTTGAAGGAA GCAAGAAGGA GGTTTATAAC GAGCTTGTCA
    79981 CCCTTGTGGA TAAGTATATC GCATCCAAGA GTAAGGGAGC TAAGCGTATG AGTGGTTCGG
    80041 TATTCGTCTC AATGTGCGCC AAGTATAAGC TGGATATTTC CCTCGCCCTT GCTCAGTGTC
    80101 AGATTGAAGG GAACTTCGCT ACGATGGGTA GACCACGAAC AACCAACTCA GCGTTCTCTG
    80161 TGGGGCTGTT TGATACGGGC GAGACTAAGT TCGTTTATAC GCACCCTGAT GAATCGGTAG
    80221 AACCCTATTG CAGACTTATG CAGAAGAACT ACCTTCAGTA TGGTAAGAAG AGCGCAGAGG
    80281 AGCTACTCAG AGGAGGCTTT GTGAATGCAA GTGGTCAGAG GTACGCATCA GCTCGTAACT
    80341 ACGAGAGTAA TGTGTCTCAG ACGAGAAACA ATATCATTTC GCAGAGCAAA ATCATGAGCC
    80401 TCTATAATAA GTTGGTATCT TGATTGTACC ATATTCATAT TTTATTTTTG TTTTTTGAGT
    80461 GGGGCGTGTC ATCATGGGGG CTTGCCCCAC TTGCTTTGTA TTTGTAATCT TCGTATCTTT
    80521 GTGCGAACTC TAATGAAATC CTAAGAATGC AATACGTTCC TGATAAATGG AAAGGCATCG
    80581 TTGATGCTAT GGTTACTATA ACCGACAAAG AGGAGTATGT TGTAAACAAG AACTACCTCA
    80641 TCAAGAAGGG GTTTAGTCTC TTGCTTAACA AGTATATCTC TGAGGCTTTT GATGCTGTTC
    80701 TTCTCGATAA TGATATGTAC TATGTTGGTG AGGAGGTTGC CATTGACCTG ATGAATAAGC
    80761 GTAACCTCAT CCCTGAATAC GAACTCCTTA GGTCAGCTAT CGGCATATAC AAGGGAGGAA
    80821 AAGAGACCCT CCGAAGAAAG ACAAGGTCTA AGAATCCTAC AACGGCTGTA AGGCACTACT
    80881 TTGGAGGATT AGTATCATCG CTTAATGGAC TTAACGAAGA ACGCTTCAAG CTCGCCTATT
    80941 GGCTTATGAC GACAAGACTC CTTATGGATT TCCTCGGCAT CAAGCCAATG GAGAATGTAA
    81001 GTATCCCTGA AATCCTCCTT GAGTACCAAG GTAAGAATGC AGGCAACCAT ATCGGTGTTG
    81061 ATGAGGTTGA GCAGATGCTT AACTTCGTCA AGAACTCTCG CACGAAAATC ATTGAGCTTG
    81121 CAGATAAGAT TGACTTTTGC GTCAAGCAGA ATATATCCGA CATCGTTGCA AAGGAAGCCC
    81181 TATGTACCTA CACGAGTAAG GTAATCAAGG ATATATCTGT TTATGACGTG GAGCTGGGGT
    81241 TCTTGGAGAA TGTATCCAAG GCAGAAGAGG GTATATATGG TCTAAACAGA GATATTACCC
    81301 CTATGATTGC AAGGGCTATC CATCGTGATT ACAGCATACG CCTCCATTCG CAGAAGGAGA
    81361 TACTGAGAGA GATTTACTAC AACATTATCC CTGACATTTG CAGTGTCTTC CACGAAGGAA
    81421 GATTGTCCAT CACTATCCCA GCTTATCTCG GTGCAAACAA CAGCCCGCTT GACGAGGTGG
    81481 AGAACGACCC TGACGGAGTT AGTATCTTTC TGAAGCATAA GATTATCAAT GACTACCTCT
    81541 TCTTCGCACG AACCTACACG GGGCTTGGAA GAGACCAGCT CCTTTCAACT CGATTCGCTG
    81601 ATGTTCATTA CAGCAAGTTC AAGTCCAAGT CTACCATTGA CGATGCTTCG GAGTGGGTTC
    81661 GCAACTCCAT CACGGAGACG CAGGAGTGGA GCGTTGCTAT CTCTGAAGCT GTAGAGGATG
    81721 TCCTATCCGA AGGTATTACC AAGGAGCAAT TTGAGATGGT GTGTAAGCTA ATGGTGGCTT
    81781 GCGTATCGCA CTTTACGGCA TCGTGGATTT ATCGTCACGC ATACAACTCC ATTATCTTTA
    81841 AGTCAATGCA GATGATGGGG ACGGCTGATA CCACAAACGT ATTCAACGAG GAGAAGCGAA
    81901 AGTACATTGA GAACACGTAC AATGACGCTC GCTTTGTTAC GTTTATTCTC CGTACGCTAT
    81961 CGGATGACGA CCACGACTAC ACCAAGTCCC AGGAACTTAG AGCACCTCTT GAGGAAATGA
    82021 TGTTCACTTG CAAGACCATC GCTTGCGAGA AGCTGTACGA GGTCTTCAAG AAGGATACAG
    82081 ACTTGTACTT CACGCTTATC AAGCCACTAC CATCCGTACG AGATAGCAAC TTCAAAACTC
    82141 CTAACAAGGA GGTGATGTCG GCAGTCGTAG AGCGTATCAA AGACTACTTC CCTCACCCCA
    82201 CGATGGAGTA TGATGTACTT ACCGAAGACG AATGCACCTC AACAGCGAAG GTCATCATTG
    82261 ACCTCATCTT TGAGAGTAAG TACTGCAAGT TCGGTATGCT AAAGTCATTA GACCCCAACT
    82321 TTGATGATGC TCCAAGAGAC AGCATCCTCC ATTCATATAG GCTGATGCAA CCTATGGGAG
    82381 CGAACATTAC GGATGACGAT ATTCCCCACC ATATCAACAG CAAGGAGGAT ATCGACAAGC
    82441 TCAAGGCATT CATCTTGTCT ACGCCACAGC GTTTCCGTAT CTTCATTGAC CTCATAACAA
    82501 TGACCTTAGA GGGCGAAGGG ATTGATACCC CGTTCGCTTT TTAGAATGGG TACATAAGTA
    82561 GTATGTCTAT AATATGCAAA TCCCTTATCC ATAGCTAAAT AGGCATATGA AGAAGAAGCA
    82621 TCTTATCATA GGGGCTGTCG CTACTCTCGC TGTTGGGTTT CTAATGTACT TGGCACGAGA
    82681 GAACGGCAAA AGCTCCGTAA AGAGAGAGCT CGTCTACTAT GTGGACAGCC TCTCTTCTTA
    82741 TCAAAACAAA CTCGGTGAGG AGTACAAGCA AAGACTCCTT GTGGAGCACG ACAAGGAAGC
    82801 CCTTAAGACG AAGTTTGCTT CTCTTGAAGA GGAGTATAAG AAACTTAAGG ACAACCCTCT
    82861 TGTCATCACC AAGGTGGTGA CAACTACCAA GATTGACACC CTGAAAATAC CTCTTATCAA
    82921 GGAGAACGAT ACCACCCTTG TGTACAACTA CGACAAGACC TATTCAGAGA ATGACAAGGT
    82981 CGTTGTTAAG GGGAAGGTAG ACCTTGCTAA TATGGAGACG ACTATATCCA CGATTGAAAT
    83041 GACCTCGGGG TTGTTCTATG ACATCGTGGA GGATAAGAAT GGAATGCTCT CCGTAATCGT
    83101 TCGCTCTACA AACCCATTAG TCTCCATAGA TAAGGTTGAA GGTGCGCTTT TTGATATATC
    83161 ACAAAGCAAG TATTTCAAAA AGAAGGTCAC AGAAAAGAAA AAGAGCTTCT CATTCATCAA
    83221 GAGGTTTTCC GTATCCGCTT ATGTAGGGTA TGGTGCTTCG TTGTATAACC AGCAGGTCAT
    83281 TCTAACCCCT CAGGTTGGAG TTGGGCTTAC TTACCGCATA TTCTAATTCT ATGGTTGGAA
    83341 CAAATATAAT AAGCAGACTA AACAACAATA TACTAATAAG CTACAACAAC GTAAGTACCA
    83401 AGGGAGTACA ATCAGGTGCA TCCCATAAGT ACACGATTGT TGATAGCGGA CGGGGGTATA
    83461 GGTCAATACT TATGGACGTG GATAAGGACG GGGTGTATAA TACTCACGGG CTTGTCTTCG
    83521 CACCTAAGAT GACAAAGCCT ACCCACAAGT TCCTTGAAGG TAAGACCATC GTCACTTCGG
    83581 ATATAATAAC CTCCGAAGTA ACGCTTTACT TTAAGGCTGG GTACACTCCT GAGGTGGATT
    83641 ATGTACTCAG GATTTTGGGT GAGACAACTA CGGGGGATGT ATCTTGTCTC GCAGTTATAC
    83701 TCATTAACTA CGACCTCCTC CTACGTTATC AGAAGATTAT TCCAAACCCA TTGACGTATG
    83761 GAAGTCAGGT CTTTGATAGG ATTGTAACTT TCCAAGTTCC CTCCTTGTCA AGTATGCAGT
    83821 ATGCCCAAGG GTTTGAGCTT AATGGATACC TCCTATTCAA ACAGCAGTCA GCCCTCATTG
    83881 CAGATATATC GCCTATCGTT GATGTATATA ACGACAGCTA CGACTTTGGG GTATCCTATG
    83941 ATGTTGAGGA AGTTCCTCAG TTTAGGATTA CGATACCTTC GGCTTCTCAG GCTGATAGGT
    84001 TTAATGTGTT CCTGTACTTA GACAAGAAGA GCGGTCATAT CAACTACTAC CCATATTGGG
    84061 GTAGCGACAT CTACACCCCG ATAGACACCT CGGTAATGAA TGCCATTGAA AGCCGTGGTA
    84121 TTGACCTTTA CTTCGGTGAG AAGAGCCTCG CTAACGAAGG CTGGGCAGAC TTCAATTCTC
    84181 AGTATGGTGG GGCAGACGAG CGCAGGTGGG TGACGATGCA CGAGATGAAG GTAACGAAGT
    84241 ACTACCCTTC TCCAACGACA CCTCCCGAAG AGACTTCCTT CTCGTTTACG GAGAACTACT
    84301 CCAAGAGAGA CAAGGACGGC AAATCGTCAT ATAGGTATTC ATTCAGACCA ACCATCTTTG
    84361 ATGACGAGAT AATACGTATC CCTGAGAATG ACATATCCTC CGTTATGGTT GTTTACACGT
    84421 GTCGCCTTGT CAATAGGCAA GACCTCACTC AGGTTGTCCG AACAGCGTCT CTGAGCATAT
    84481 CGGGTAGTGA GCTCGATAGG TATAGGCATA CCGCCAACAG ACCGCTTAAC CTACACGTGG
    84541 ATAAGGTCAC ATTGAAGTAT GAGAACGAAA ACCCATCAGG ACTGCATTCG CCCGTGTTGG
    84601 ATGATACGTC TAAGAAGGAA AGTGTTATAT ACGAAAAGGT ATTCTACAAC TCTCAGGATA
    84661 TTCAGGTCAA TGTACACGGG GAAGGTATCT ACACGACACA AGAAGGCTCG CTGTTTAAGC
    84721 TACACAAGTC CCCAAGCCTA TACGTCTTCC GACTTTACGA CAACAAGAGG AAAGACCGAC
    84781 TTGACTTGTC TTCCGTGAAT GGTCTGATAT ACCTACGTGT CTACGATGAC AATAATCAGC
    84841 CGATTGATAT TGAGCCTACT TATTCAGCGA ATATGAACCC CGTCCTTGGA GAGCTTGAGT
    84901 TCTACATAAA CGAACAGCTC GTTGATATGC TGAAGCTAAG CACGAAGCGT TCAGCCGAGG
    84961 ATAAGACCTA CTCTATAATA AGTAAGACAA GGACGATGAC GACAACCATC GTTGAGGGAA
    85021 TTTACGATTG ATATGGAGAA TAACAATATC ACAGAAGACA GCCTCATGGA ACACGTTGAG
    85081 GCTTTTGAAA GACAGACGGG CGTGAACACA GCACCGCAGG CGGATGATAT GACTTCCGCT
    85141 CTTGAAGCCC ACGGGGCAGG TGGCGTGATT GAACGACTGC ATCAGATTGA GATGGGTGAT
    85201 GACGTGAAGA GACAGAACGA GGAAGAGTTT GAACGTGCTG TTGCCGATGG ACGCATCATG
    85261 AACGGGATTG AGATGGACGA GAGAGGATAC ATCCGATATA AAGACACGAT GGAGGAAGGT
    85321 CGTACCATTG ATAAGATTAC GATAGGTAAT GATGATACAG CCGAGAACCC CGCCGCTCAG
    85381 AGAGGTCGTA AAGTAAAGAA AAAGAAGGTT GAAGAACCAT ACGTCCAAGA GGTAGAGCCA
    85441 AGGGCACTCT CGGTCACGAT TGATGGTGTT CCTCCAACGT ATAACAACGG GTTTACCAAT
    85501 CTTGATATTG AGGAGCTTCC TTCAAGAGGT AAGCACTATC CTGATGGTTT TTCCATTGGT
    85561 GTTAGACCTT GTACGACAGA GGAGCTGAGA CATTGGGCAT TGCTCCCGAT AGACTCGCTT
    85621 ATTGAAAGGG AGAACGCCAT CAACTACATC CTTGAGAACT GCACGCATAT CTTCTCTTCT
    85681 ACGGATGGTA CTCAGTATAG CTTCCGTGAC CTCCTTGAAG CGGATAGGAT ATATATCCTT
    85741 CTTGCAATTA GGGAGGAGAC ATTCGGAGAG TCGGAAGAGC CTCTCGTTAT GAACATTGAA
    85801 GGTGAGAGCC ACCCTATCGT CAAGGAGAAC CTGACGCAGT TTGATTTCCT CTCCCACCCT
    85861 CAGGTTGCGG GTAAGAAGTC CATTAAGATG AACCAAGGTG TCATCAATGT GACTATCCCA
    85921 AAGAAGCATT CAAGTACGGG TGAGCCTTAT GACATCAAGT TGCATTTCCC TACGATTGGC
    85981 ACATCAATGT GGCTTCAGTA TTACTTCGTC TCAAACCTTG TGGATGAGGA TGGTCAGATT
    86041 GACGTTCCTG CCGATGAGCT GGACTTCTAT CAGTGTGCTA TGGTTCTTAT GCACTTTGAC
    86101 AAGGAGTTCT CCGTTGAGGA CTACAACAAG ATTAAGCAGG AGTTCCTTTC TCTAAAGCCT
    86161 GCCGAGGTCG CAATCATTAA GGCTATCAGG GACATCATCA CAGAGGTGTC TAAGCCTACT
    86221 ATTTCTTATA TCAACTCGGG AGGTGTGGAG CGAGAAGCCC CGCTTTCCTT TCGAGACGGC
    86281 ATCAAGTCTC TATTCGGCAT TTCAAATCCC TTGGGAGACC TTGAGTAAGA TGAGGTATCT
    86341 CCTTATCAAA GAACTGAGGA TGTCGGTCTC TGATATAGGT AGATTGCCTT ACATTGAGTG
    86401 TGTAGAGCTT ATCAGCTTCC TGAATGAGGA TAGGAAGAAA GAGGAGGAGA AAAGGAAAGA
    86461 GGCGGAGGCT CTCGCACAAC AAGAAAGCTA ATCTCGTCAG CCACGTGTTG AAGGAGAAAC
    86521 GGGGGCGGTA GTGATACCGC CCCTTGCTTT ATCTATACTT GTAGCTTATT AGCTTAGATA
    86581 TTTCACGTTC TAATACATTC GGATTACTCA ATGCTTTGCT TATGTTGCCA ATTCCATCAC
    86641 TCTCTTTAAG AAACGCTTCA ACTTCGTCCG CTCCTCTCTT TTGGTAAATT TCGCTTCCTA
    86701 TATTATCAAG TGCGATGACC CAAGCGGGAA AAGTGCTTCT TATGTCTATT AGAACTTGGT
    86761 TGTCAATTCT GTTTAGAACA CCAAGCCTTG ATGCGTTAAA CAAGTTACCA CGCCTTGGAA
    86821 GAAAATCTCC ACTGAATAGG AACTTAATAG CATCGTCAAT AAGCTCGCAT AGTTCCTTAT
    86881 TATCACGTAT GAACGACTTT GAATTTTTCC TCATTCTATC ATATTTGACA AGAGCGTCTC
    86941 CATTAAGGAA TAGTATTGAA GTATCGTTCT CTTTGGATAG TTCCTTATAC GAATAGTGGC
    87001 TCACATGACC AAGAGGATAA GTAGTGAAGT CGTCAAATAT TGATAGTAGA CTTATCCTTT
    87061 TAGATGGCGA TTTCTTTGCA TCCCTCGCCA CACAGCAACT TCCTATGCAA ACAAGGTAAA
    87121 CAAGCTCCAT TAGCTGTGTT TGACCACATA GGTTTATGAC ATCTGATGAT TGTTTTGGAC
    87181 TATCACCAAA TGACAAAATC TTGCTTGCAA TATATTCTAT CGTCTTTATT CTAATACTAT
    87241 TTCCCATATT ATATTATAGT TTTGTCAGGT GGCTTTTATT TACTATCTTT GCCATGCAAA
    87301 TAGGATGATA TGTCAAGCAA GAATTTAACT AAAGCGAAAG TAGGCAAGAA TGATGAGTTC
    87361 TACACACGGA TGGAGGACAT AAAAGGCAGA GCTTTCCAAT TACAAAGAGA GCCTTGCAGG
    87421 GAAGGTCGTG TATTGTAACT GCGACGACCC TTATAAAAGC AACTTTGTGA AATACTTCGC
    87481 TGATAACTTC CACGAAATGG GAATAAAGAG GCTTATAGCT ACTTGCTATA AAGACCAACA
    87541 GAAAGACTTA TTCTCGGAAG AAGACATTGA ACCAGCAACT TGTTTGATAT ACGATGGTCA
    87601 GGATGAGGAC TTTCGTAATT TTATAAAAGC ACTTGATGGC GATGGCGACT TTAGAAGTGG
    87661 AGAATGTATT AGGCTCTTAG AAGAGTGCGA TATAGTTATA ACCAACCCTC CATTCTCTTT
    87721 GCTTAGAGAG TTCATTCCTT TGGTTATATC AAAAGGAAAG GAATATATAG TAATAGCTAA
    87781 TCATAATATA TTAACTTCAA AAGTCATTTT CCCATTATTG CTAAGTGGAG AGGTGTCGTT
    87841 TGGATACGGA TTCAAGGGTG GATTTGCATT CTTCCATAAT GAACATTACG AGAACTATGC
    87901 GTCAGCATCT CAAAAGATGG ATGGTATGAT TCGTGTCCCA GGCGTGTGTT GGCTTACAAA
    87961 CATAGAACGT AAGATTAAGC CAATAGTTCA TATGGCTAAA TCATACTCCG ATGAAGACAA
    88021 CCCAAAGTAT GATAATTACG ATGCCGTTGA TGTTAAGGAC ATAAACAGCA TCCCATATGA
    88081 TTACGATGGC GTTATGGGTG TGCCTATAAC GTTTATGGGG AGATATAACG AAACGCAGTT
    88141 TGAGATTATA GGGTTAAACT GCGTCAAGGA TGGCGAAGTC TACTCAAATA CGAAAGCGGT
    88201 ATTGAAAGGA GAGACTCTAT ACCATAGAGT AATGATACGC AAGAGAAATC ATTTTCAAGT
    88261 GCAAGATTGA TTTGCAATGG AGAAGTTCTT TGCGCATGAA TTATATTGTG CAAACGAAAG
    88321 TAATTTCGTA TCTTTGCATA AAGAATTGTC TCACCTAAAG AATAGATAAA TGTTTCTAAA
    88381 GAAAATCGCA TTCAGGAATA TCGGTTCTTA CGGGAATGCC CTTAATGAAA TTGAGTTCTC
    88441 CTCAGAGGGA GAGGTCATAC AGCTGAAGGG GCGTTCAGGG TCGGGTAAAT CCACGTTCCT
    88501 CAATATGCTC AGCCTCCTTA TCTACGGGAA GGTGCAGGGG GTGAACAAGT CTTCTATCGC
    88561 CAACCGAAAG AATAAGAATG GATACATAGC GGGGGATTGC TACTCAGGTG GTACGCACTA
    88621 CTTCATTGAG CGCACGTTCT CCCCCAACTC ACTCAAGGTC TACCAAGACG GAGTTGATAT
    88681 TGAGTCCATC GGTATCCGTG ACGCTCAAAA GTTTATTGAA TCCAATATAC TAACAATCCC
    88741 ATTTAACGTC TTCAACAGCG TTGTATCGCT TAACCTCAAT ACGTTCAAGT CATTCATCTC
    88801 AATGACCCCA ACGGAGAAGA AGCAGATTGT GGATAAGATA TTAGGTCTTG AAGCCATCAA
    88861 CATAATCGGT GAGGCTATCA AGGCAGACCT GAGAAACGTA TCTCAGTCCC TGAATAAGGT
    88921 CTTGTCGCTT GCCGACCATC TTGCTAATTC CATCGCAACA ACTCAGGCTT CCATTGACAC
    88981 GTACAAGAAC ACGTCAAAGA AGAGAGACGA AGCGGAGATG GAGAGGTTGT CAAACGAACT
    89041 CGCACTTATC GCTTCTCAGT ATAAGGAGCT TGACGAGCAA ATCAAGGAGC TTGATTCTAA
    89101 GGGAGATAAG GTCGTTGCAA TGATGAACGA ATGCACTGCA ACCTTAAACG CTGAACGAGC
    89161 AAAGAACAAC TCCGTTATCT CTAAGCTGTC ACTTTATAGG CAGGACAAAT GCCCTACTTG
    89221 TGGTAGCGAC TTCCGCTCGG GTGACTTCCC TCAGATACTT GCTTCACTCA ACGAAGAGAA
    89281 GAAGACGAAT GAGGCTAATA TGGCAGTGTA CCTTGAAAAC GAAACCAAGA TTAAGGAGTC
    89341 GTATTCAAGA TACCAGCAGA AGAGGGCGGA GCTTACTTCA AAGAGGGACG AGATAGCTAC
    89401 CTCAGGAAAG ATACTAAAAC AGCAGTACCT TACGTTGAAG AATGAGGGTA GCAGTAGCAT
    89461 TGATGAGGAA GCATTGAAGG TTCTTGAATC TCGCTTAGAT GCAGATAAGG AATCTAATGT
    89521 AGACGTATCG GTACAAGCTA CAAACATCCG TAAGGAGATG CGTCTCCTCG GTGTCCTCTC
    89581 GGAAATGTAT GGGGAAAAGG AAGGTAGCGT CAAGTCGCTC TTCTTCTCAA GCTATATCCC
    89641 ATACATCAAC AACAACATCA ACGAGATACT CGCCAAGGTA GACTTCCCCT ACCATGTGTC
    89701 GTTTGATAAC TCCTTTGACG CTATCATCAC CGATATGGGA GAAGAAGTCC CTATCAGTAC
    89761 AATTAGCGCA GGAGAGCATA AGCGTGTGGA CGTAGCTATC CTATGCGTGT TCCTCAAACT
    89821 GATTAAGCGT AGCTACCCAC AGCTGAATAC GCTTTACCTT GACGAGACGC TTTCAAGTCT
    89881 TGACGTGCAG ACATCAGATG CTATCCTTGC ATATCTGAAC GAACTCGCCA AGGAGCTAAA
    89941 TATGACTATT GTCGTAGTTA GCCACTCGCA GATTAACTCG GACTCGGTAG CACGAAATAT
    90001 AGTCATCACG AAGACCGCAG GGTTTTCAAG TATAACTATT GAAGAGCTAT CCATGTAAAT
    90061 AATTTTATCA AATATGGCAA AGAAGAACAA AGAAAACGCA TCTCTCATTG AGAATGAGGG
    90121 TGTAGAAGAG AACGTAATCC CAACTCCAGC TCCTAACGAA GAGAAGGAGG AGACCCCATC
    90181 GGAAGAACCT GCGCAGGCTA AGCCAAGAGG CAGAGCTAAG GCAGAGAAAG AACACGAACC
    90241 TGAGGAGGAA CATGAACATA CCCCCGAGGT AGTTCACGAG CATACTCCTG AAGCACACGA
    90301 TGAAGTTTCT AACCTTGAAA TCTTCCGTGA ATACCCAGGT GTCTTTATGC CCGCACGTGC
    90361 AAACGCTAAT GATGCAGGTA TTGACTTCTT CCTCCCCGTC CTCACAGACC ACTACCTTGA
    90421 ACTGCTCAGA GAAGCTAACA AGGATATGCC AACGCCTATC AACGCAGAAG GTGGTTTCCC
    90481 TCTGACGGAT GAGCAGGCTT CGCAGATGAC GGAGGAACAG CGTAAGGAAT ATGTTGAGAA
    90541 CAGCAAGCAT TACATTGTTC TGTTCCCCAA CCAGCATATC ATCCTCCCTC TTGGCATCCG
    90601 TGCTATCGTA CCAGCCAACA AGGGTCTGTT CCTTTACAAC AAGTCGGGTG TCACGACTAA
    90661 GCTCGGTCTC GGTCTTGGCG CAAGCGTCAT TGACGAAGGG TACAGAGGTA CTATCAAGCT
    90721 CCACCTGCAT AACTTCACCA ACATCCCAGC TAAGATTACC TTCGGGATGA AGATTGTTCA
    90781 GGGTGTCCTC CATTACCTTG AATACGAAGG TGTCACAGAG CTAACCGCAG AGGAGTTTGA
    90841 AGAAAAGTCC AACACGGGTC GTGGTGATGG TGGCTTCGGT TCAACGGGAG CGTAACTAAC
    90901 ACGTAATCAT ATTTCATAAC CACAGTTTAG CCTTAGTTCG GGTGGTGGTC TTTGACTATC
    90961 ACCCGAATTT TTATTATCTT TGTGTCAAGG TTAAACTATA ACGCTTCATC GGCATGAAGA
    91021 AAAAACATGA AGTTGATTTT CAACAGCTCG CTCTGAACTA CCGAGACGGG AAGAAGGAAA
    91081 AGGACTTCGT CAAGCTATAT AACGCCCTTA ATGGAAAGAT TAAAGGGTTT ATGCTTAGTC
    91141 GCCTTGGGAA TAGCGGGGTG ATTGACGAAG CTATGAGCTA CTTCTACTTG TACCTTTATA
    91201 AGTACTTTGA TACGTGGAAT CCCGACAAGG CATTGTTCTC AACGTGGGTG TACACTATGG
    91261 CAGGGAATTG CTGTACGTAT GCGTCTAAGA ATGCAACGTC CTATGAAGGT AGATATATCA
    91321 GCCCCGAGGA GATTTCAGCG GAAAGAAACA AGGGACATGC AGGAATGGAA GACTCGTTAG
    91381 CTAATCTCTA TGATGCCGTA GAAGGCGGTG CTGATGACGA GGAGACCGCC AATATCCCGT
    91441 ACATCAGAGA GATGCTTTGC GAAGCCTTGG AGGAAGTCTA TAAGAGCCTT GACAAGCGAG
    91501 AGCAAGAGGC TTACAAGGTG CTTATATACC GATACTCTAC CCATAAGGAA GAGGACGAGG
    91561 ATATACAGCG TTGTAAGACG ATGAACAAAG GTGTATTTAA TTGTAGCATC TCCGATACGA
    91621 TGGATACCAT CAAGAGGGTC ATCACAACCA ATGAGAAGTT CAAGCCCGTT GTGGAGTATA
    91681 TGAAGTCAAT AGGTTGTGAT ACCAGCTACG AAGACAAGAG GATTTTGTCT TTGTTTGATT
    91741 TGATTTAATC CATCCTTATG CTTACCTTTG TATAGGTAAG AATACAAACT AAAAGTAATA
    91801 TCCTATGTCA TCAGATAAGG GAACAACGAT TGAATCCATC TTTGACAGAT GGGGAGAGCA
    91861 GATTGAGGAA CTCCGTGAGA AGATGTCCGA CATCAAACAG CTCAACCACG CTCAGCTTGA
    91921 AATGTACGCA AAGCGTCAGA ACCTCGTTGA GGAGCGTGGC GTGGTGCTTA TGAATATGGC
    91981 GAAGATTAAC TCTCAGGTTA AGGCTCTTTA TAGTCAGAAG TATAAGGACT ACAAGGAAAG
    92041 AGGAAACCTT ATATACAAGA GCGAGGTTCA GCTTGAAAAT CTTATCAAGG GAGAACTCGC
    92101 AGAAGAGTAT CACAAGCTGG AGATGTACAA AGTCCTGGCT GAGTTCTACG AGGAGACCCT
    92161 AAAGACGATT GACAATATGA TTTATGGCGT GCGCAATGTC ATCACCATTC ATCAGCTTGC
    92221 CAACGGAGAC ACCTTTAAGT AAGGCTCACG ATGATTCTTT CAACACAACT TGTACCGACA
    92281 CTTGCAGGTG AAGAGGTCTC AAAGAAAGAC TACCTTCTCC TGCATAGGTC TTTTGAGTGT
    92341 GCTGTGGAGA GTGCCGTCAT CAAAGGGCTT GATTCTATCA ACATATCATC TACGGATAAG
    92401 TCGGACTTGT ACCTTTACTA CTTCTTGTCT CTTACCCCAG CCATTAAGGT ATGGTATGTG
    92461 GATATGGACA ACAGCGTGAA GAGCCTACTT ATCCACGTCC CCGATGATGA GGCATACACC
    92521 TACTCTACGG ACAAGACCCG TGAGGTGGCG AAGGAAAGGT ATGTAGGAAA CTACCAAGCG
    92581 TACAAAGAAC CCTTCTTCAA GCGTATAGAC GAAGGAATGA AGTATGACTA CGAGAATGGG
    92641 TTATACCATA ACTCAGAGCT GCTTCCTCAC CTCAAGAAGT CATCCAACCT CCTTGACGGA
    92701 ATTAAAATCA CCATTGACAA CTCCATTGAG ATAAAGAGAA AGGAACGCAT CTTCTCCTAC
    92761 CTACATCCTA CTATCTCAAA GACAAGGATG GAACACATCA TCCACCAATA CGAGAAGAGC
    92821 AATCCTCTTC CCTCCTCCTC ACCTAATCTT GGGTACTTAA AGGTAGTCCA CAGAACGAGC
    92881 GGAGCAGAGA TGGGTATTGT TGGTGAGGTG TACATTTACA ATGGGGATGG TAGTGTGTAT
    92941 GTGTTCTCTC TTGGTCGTCA GATGAACTCA AGTGACCTTG CGAGCGTGAA GGCGAAGATG
    93001 GAAGCATTCT CCGAGAAGAA TGGCATCAAG ACTTCATCCA AGATACGTGC GGTATCATAC
    93061 CAAACGGAGG AGGAACTCAT TACAGCCGTT CTGTCGTTCA TCCCTTCGGT CTCCCCTCTG
    93121 TTCTTTAGTA TGACCTCTCA AAGCTCCATA CATGAGCTTA AAAAGAGGTA TATGGAGATT
    93181 ATACGGAAGC ATATCCAAAT GTCGTACGAG AAGGACACTA CGGGATGCTA CAAGAAGAAT
    93241 GACAGCGTAG AGTCACCATA CAATATCCCT AAGGAGCTTA CACTCGTCAT CAACTCAATG
    93301 ATAAGCAGAG GGGTGGAGTC TCCATCAGAC AAACTCCTTG AGCGTATCTT TGGCGTGGCT
    93361 TTCGCTGATG CTTCTCCCGT AGTCTCCATT GACTATGGGT ATATGTACGA ACGATGGGAT
    93421 AGGGCTATTA AGGTAAAGGA GCAAACGACA ATCCAATTCA TAGGGAAGGA GCTTTTCGGT
    93481 ATTAGGGACA TTCCCGAAGA ACCATTGGAG ACCTCACTCA CCTCCTCGCA CGTTGATATG
    93541 ATGCTATACC CATACTGCGT AGGTATCGTG ATGTTCGCAA GGATTGAGGA GCATCTAAAG
    93601 CTATCCCATA TCCTGATAGA CCACGCTAAC TTCGCAAGGA TAGCACCCGA CTCCGTCTTA
    93661 TCCTCACGAG TGATAGCGAA CTCCATTATG TCCAAGTTCC TTATAGAAAA AGGTCTCGTA
    93721 CTCCCACCAT GGAAGCCCGA GACCAAGACC CTTACGGGAG CTTATAACAA AGAACCGATT
    93781 AAAGGATACC AACAAGGTGT TGTTCAGTAT GACTTCACCG CTATGTATCC GACAATCATC
    93841 CGTCAGTTTA ATATATCACA CGAGACACTC TTAGGCAGAG CTACGGAAGC GTGCGCTAAG
    93901 GGAGCGGAGA TAGACCCTAC AAGGAATATC CCGTATTCTC CAAAGGTCGT GAAAGAAGCA
    93961 ACAGCTAAGT ATATCTCTTG TGACCCATCC TCCATCCATA CGGCAGGTGG TAGTATCTTC
    94021 TCAAGTGCCG AGAGAGGTGT CCTCCCAACC ATTATGGATG TCCTCTTTGA TAAGCGTATT
    94081 CAAGCCCAGC GTAAGCTAAG GGAGGTTGAA GACGAAATCA AACGTCTAAT GGAAGAATAG
    94141 GAAGTAGGTC AGGAATGACA AGGTTGTAAG ACCCAGGAGA CCTACAATCA CCCACGAGAC
    94201 GACCTGCCTA ATGAAATAAG AACGTTCAAG ATAGGGGAGT TGTAAAGTGT ACAGCACGCC
    94261 AAAGCAGTTC GACAACTCCC CTTTCTCGTT AGTGAAGTTG AAGACCTCCT TGTATAGCAT
    94321 AGACCCATCA ATGCCAAGCT CTTCAATGAA GTACTTAAAC TCCTTGACCT CAGCCTCCTT
    94381 GAGGACGTAA TCAAGTTTGT CCTCGTAGCT TGGGTCATTA GCGAGAACCT CGGCAGGTAC
    94441 GACTATCTCG CACAGCACGG ACTCACCATC CTCGTCAGGT CTCATCCCGT ATCTGTTCAT
    94501 AACGGAAGCC ATATCGTGGT GGTCTGCAAA AATGTTCACT TTGAACCACT CTTTTGACTT
    94561 CTTGCTATTC TTTATTCTCG TAAGGAACTT ATAATCAAGG CAATCCGCTA TTTTCATTCG
    94621 TTGTTTTTGA TTGTAACTAC AATATATATA GTATTATAGA CTGCAAAGAC TACAATAATG
    94681 AAAATGAGTA GGATGGATGC TATGTCGCCA CCAAGCACCA CTCTCGCAGA CCTGCAAAAC
    94741 AGCATTACGC AGGATGTAGA GAAAAAGGGT GGTTCGGCTA CGACAATATA TAGCACAAAC
    94801 AAGATTAACG AGATTATTGA CTCCATAGCA AGTGGCGCAC CAAAGGTAGA CTATAAGCCT
    94861 TTCTATAAAA AGAACCCTGA GCTGAGGTCT CCCAATATCC TCTTTGAAAT GACGGAGTGG
    94921 GAGAGTGCAG AGTTTGATAG GTGTATGCTT GATGCAAACT ACTTCACGGA GAACTACGCT
    94981 AAGTTCAAGA CCGACTACGG ATACCGCCTT GTTGAGCTGA GAGACTACCA GCGTGAAGCC
    95041 GTGGAGCTTG TCACGAGCGA GGTCTACGAT GAGGAGATGG ACTTATGCGT CCCCGAGAAC
    95101 AGAAACGTCA TCCTCATGCA GAGCCGTCAG ACGGGGAAGT GCGTGACATA CGACACCAAG
    95161 GTGATGCCCC TTTGGGATGA TGGAGACCAA GAGATTGGAG AGATTTACCA CAAGTTTAGG
    95221 AAGAAAACGT TGCTTGATAA AGTGAGGGAT GTTCTTCTTT GGGTTTACAA GAGACTATAA
    95281 TGTTCATGAT TATAAACAGA GACGAGCTTT TCCGCAATCT TTCAGGAGGT GACTATATTG
    95341 AGAACACGGA AAGTTCCAGC ATACTCTTAG CTGAAACATC AGACAACTCA TTTGATTCGT
    95401 TTGATGAAAA GGTGTCATAT TTGATTAAGT ACTTCTTTGG GTATGTGTCT CATTGCATAA
    95461 TGGACTACCA TAACCTAAGT CATAAGCAAA CATACGAAGT ACCAAATTCC ATATCATTCA
    95521 GATTTCCAAT TAGTATCTGT GTTGATGACG ATGGGCATAA GGTTATGTGC TTCTGCAAGT
    95581 CGGAGGGTGA TTTAAGTGGT ATCTCATACT TCTACCTAAG CGAAACACGC ACTCCGTTTG
    95641 TAACTGAGTC TGAGCTTAAG TCTATTGCTG ATGAGTTCCT TATAGATGAA CTCAATGGTG
    95701 TCCTCCCGAT ACAAATAGAC TTCTCATCAG TCATATGTCA TAAGTGCGGT AATGCCCAAG
    95761 AGAGAGGTCT TCGTTTCTCT CTGTTCTCAA AGGAGATGGG TGAGCTATAC CCAAATATCT
    95821 CCGATGAAAT TAAGGAGCAT ACAAGGATGT CTTATGTTAA AGCTACTAAC ATACCATTTG
    95881 AGTATGGGAT ATGTCGTTAT TTCAATGATA ACTTCAACTT ATCACTCAAG CAAGAGATGC
    95941 CATACTTATA TCCAATAGGC GTTCGTAGTC CCTATAAGGA TACCAAGGCG AAGTCTTCAG
    96001 TAGAGCTTAA TACCCCTACG AGTAATATGA GGGATATTAT TGCGTATGCC TTATCGGAGG
    96061 AGAATGCAGG CAAGCTGATG GATTGTGATA TATCTGAGGT AGCAGAACTC TGCGTTACAA
    96121 TCGCTGTATG CCACGACAAC CCTTGGGGTG TATCAAACCT CTACGATGAA ATGTTCCCAA
    96181 TGGAAAGGCT CATTAGGAAC GAGCATACGT GTTCCAAAGT ATCAGTATTA ACCGAATTAA
    96241 AGTTTACGAA AGATGTAGAA AGATGTTTAT CATAAAAAGA AACCTCAAGG AGTTTGTAGG
    96301 AAAGCTCATT GAGAAGATTG ACCTATACCA AGCAAGACAC TACGAGCTTG ACGAGAATGA
    96361 CGACACGAAG AAGATAATAG ATACCATTGA CGTAAGTGAA CAGAGGCTTC GTGTCCTTAC
    96421 CGATACGGGT TACGAGAAAG TGACCCATAT ACACAAGACA CAACCTTATA GGGTTTATAC
    96481 CATAGAAACA GAAAATGGGG AGAAGCTCAG CTGTGCAGAT AACCATAAGT TGTTCTTCTT
    96541 TGACAAGGAG GCGGGGAGAC CTGCGGAAGA AGTCTTCGTC AAAGACTTGA AGAAAGGTGA
    96601 CTGCATCGCT GTCTTTGGCG GGAAGGACTG CGTCAAGTCC ATCACCAAGC ACGGGTTCTC
    96661 CCATTCAATG TATGACCTTA CCATTGATAG CAAGAACCAC AGATACTACA CGAATAACAT
    96721 CCTATCGCAT AATACTACGA CTATCGTAGC TATCATCGCT TGGATACTTT GCTTCAGTAC
    96781 CGATAAGAAC ATCCTCGTGA TGGCGAATAA GGGCGCTACT GCAAAGGAGA TTATCAGTAA
    96841 GCTCGTGGAA GTGTTCAAGG GTCTCCCGTT CTTCCTAAAA CCTGGGTGTA TATCCTTTAA
    96901 CACGGAGAGT ATCGTACTTG ATAACGGATG CCGTATTATC TCTCAGACGA CTACAGCGTC
    96961 ATCAGCTATC GGTTTCACCA TTGATATGCT TTACCTTGAC GAGTTTGCCC ACGTAGACCG
    97021 AAGTGTGGCA TACGAGTTTT GGCGTTCTGT ATATCCGACT ATCTCGGCTT CAAAGACTTC
    97081 AAGGTGTATC ATTACGTCTA CTCCTAATGG TATGTCAAAC AAGTTCTTTG ATATATGGGA
    97141 TGGTTCACAG AAGGGGCTGA ATAGCTTTGC AAGTAAGAAG GTCTATTGGT GGCAAGTCCC
    97201 AGGTCGTGAC GCTGAATGGG AGCGTAAGAC ACGCTCGGAC TTCGGTGACA ACGAGTTTGA
    97261 CCAAGAGTTT AACCTCTCCT TCAGCGTATC CTCTACGATG CTCCTGAAAG CAAGAGACCT
    97321 CAAGTACCTC AAGCGTATCA GTAAGGAATA CGTACAGCAC GACTTGAATG GGCTAAGGAA
    97381 GGAGCTTAAC GACAAACTTA CTTGGCATCC TGACTTTGAC CCGTATAGCA TTGACTATAT
    97441 GCGTGACGCA TTCGTCCTCT CTCTTGATAC GGCTCAGGGG TCTCCTATCC AAGATGGTAG
    97501 TAAGTTGGAC TCTGACTACA ACGTCCTTAA TATCTTCAAG CTCGTTCCTA TGTCAGAAGC
    97561 CGCACTGAGA GACCCATATC GTGTTATTAA GGATGTGCGT GATTGCTTCA GACTTGTTCA
    97621 GGTCGGTATT TACTTGGATA ACAAGACCAA CGAGAAAGAC CTTGCAGAGG TTGCTAAGTA
    97681 TACTACGTTT AATCTGTTTA GGAATGGCAT AGGAGACATT GACAATACGA GGGTTCTTGT
    97741 TGAGGTGAAC TTCAACGGAG GTCGCTTTAT GGATGTCTTC AGAAGTCACG ATAACTTCTA
    97801 CGATAACGTA CTTATACATA CGGCTCATAG GGTTGCTATG GATGGTGAGT TCATTCCTTT
    97861 GAAGGCTGGT TATAAGACAA CTCCTGGGAA TAGGTCTTAC TACATTGACC TTGGTCGTGA
    97921 TGGCATTGAA CAGAGACGTA TCATCACAAC ACATACGGAT AAGAAAGCTA ATCTCAGTAC
    97981 GGAGGGTCAG CTCAGTTCGT TCGGTAAGAA CAAGAAGGGT AAGTACGAGG GTATCGCTAT
    98041 CCACGATGAC ATCTCAATGA CGACACTCAA CCTGAGTAGG TTGTTTGACT CCGAAGAGTT
    98101 CCTATACTTC CTATCCAACT ACTACGAGAC CTTCCTTGAG GGTATGCCTA CTTACATCTC
    98161 ATCAGCTATC AATAGCTACT ACTCCAATGA CGAGCAGGAC TTGTATAACC TGCACGATGG
    98221 CATCAAGGGG GCGTTACAGA TAGCTTCGGG GTATAGCACG AGGGATGAGG AAATCTATGA
    98281 CATATATAGG GGGATGCGAT AAATAGGTGA AAGTGATTGC AAGTTTTTAT GGCAGAAGAT
    98341 AAATCAAGAG TAGTTCAACT ATTTGACGGG ACAGCAGAGC CTGTCTACCC CGTAGTAGCC
    98401 TTTGAGAATG TCTGTGACAT TGTTGAGACC TCGGGAGATA ATAAGGTTAT ACCTAACGTT
    98461 CTCGGTAGTG CGGCGAGACG CAGAGCGAGC GATTTCCTTG GTGTTGGTCT CACCCCCGTC
    98521 TACAACGACA ATGAGGAGGC TAAGATTATC AAGCGTATCA ACATCTCGCC ATCGGGTTCA
    98581 CCTGATGCCC CTGCAACGCT TTCTATTGAG ACGGACTCTC TGTCTAAGGG TCTTGAGCGT
    98641 ACTCTGAATA AAGAGACGAC TATCCCCGTT GCAAATCGCA TCCTTACGAA GGGCGTTGCC
    98701 TCTGCACTTA GAAATCTGAT GCCATCTAAT CCTTCTGATT GGGGGACGGG TAACTATGTG
    98761 ACGAGTGGGG ATAATGCTTC TGCAAATATG TACCTCTTTG TAGAAAGCCT ATATAAGAAC
    98821 ATCTCCGATA AGCTCTTCAA AGAACTGAAG GGTCGTACAC ATAATGGTGC AAAGGTCGGT
    98881 GAAATTCTTA TTGATGGTGG TCACAAGACG GCTTCTCCTA ACGACTATGT CAATGTCACG
    98941 CCTACCAAGC CAAAGAACAG AGAGTTCGGA ACTCCTATGG GTCTCTTTGC TATGGATAGC
    99001 GGTATTCTTC TGCAAGACGA GGATAGCGAA GCATCTTATG CTATAACCAA CCTTACTATC
    99061 AACAGAGGCG TTATCACTGC AACGAGAAAT AGGATTAGTG GTGGTGGCTC AAGAGGTGGT
    99121 CTTGACCTTC CTTCGCTTAT CACCACACTC ACGAGTGAGA TGAATAAGAC TACGGGTCGT
    99181 GCAGGTGGTT TTGATAATAT GCTTGATAAG TTCTTTGATG AGAACATCAA ACGTTACTCA
    99241 ACGAGGTATA GGAAAGCCGC TAACCTTCCC GTACGTATCA AGAATAACGC AGAGGGTGTA
    99301 GAGTCTACTG CACTTCCCAA TAAGGGCGCA GGGGATACTA TCAATGTCCT ATCAAATGCC
    99361 TATATAAACA ACGATGGTTA TCTTGTCATT CAAAAGCAGT CCGTGACAAT CCCTTCGGCT
    99421 GTCGCTGGCG GTGGTGGTAC GGCTACGGAT GCTCTTACGC TTAACAAGGC AGAGAAGCAG
    99481 ACGACAAACA AGCCTATCAA CCTTGATGGT CTTGGTGCTG AGAACCACGT TGCTCTCAAG
    99541 GTGGATGGTA AGGTCACTAC GTCAGAAGGG TTCTATGAAG TCTCTGACGA AAGACTGAAG
    99601 GATATAGTCG GTCGTCTTTC TTCAAATGAG ATTGACATTA TCCTTAATGC TCTTGCAAGC
    99661 CCTATCAGAT ATACGATGAA GGGTGATGAA GATGGTCAGG TACAGCTTGG TGTCGTAGCG
    99721 CAGGAGATAC AGAAGATAAT CCCCGAAGTC GTATCCTCTC AGATTATTGA AGGAGAAGAG
    99781 CGTCTTATGG TGGACTACTC TCGCCTTTCG GTTGTAGCTC TTTATGCTGT AAAGGGTGTT
    99841 AAGGCTGAGA TGAACGAACT CACTAAGCGT ATGAATAACC TTGAAAGTAA ATTTGAGAGT
    99901 TTCATTAAGC AATGCCACAA AGGGTAACAA CAACAGAACT GCATACGGAG ATAAAGCACG
    99961 CACGAGACGC ATACAAGGGC GTAGGTCACG ACTACCACGG GAATATCCTA CGTAATATGC
   100021 TATCTAACGA GCTGTTTTCC AATCCAAATC AGGATGCTTT TCTCAGGGGT ATAGAGGTGC
   100081 TTATAGAGGA GCTTATTGAC TCGGTCAAGA CCATCAAAAA GCATTTCTCC ATAGCCCATA
   100141 AGAAAGGTGG TAATAGGAGA CGAGAAAACA TCAACTAATA GAATAAAGAG AGGGAGCGAC
   100201 AACGCCTCCC TCTCTTGTTT TTAGGTAAAT ACGATTAGCA AACGGAAGTG TCAATGAGGT
   100261 ATAAAGCTAT CAGCTCTCTC CTTGGAATGA AGTTCTTTTC CTTGGATGGT AAGCAACAAA
   100321 ATATCAAGCA TAATCATATT GTATCATTCT TCATAGAACC CAATGACGGG TTTGAAGCCA
   100381 AGGGGTATGT AGTAAACCTT GGTGATGGAG AGTTTGAGTT CGTCATAGAA GACGGAGGCT
   100441 CACGATTTGA TAATGGTACG AAGGGTGATA TATTCTTCGT GAATAACCTC TCTGAGCTTA
   100501 CCTATACAAT GAGCTTGGAG CGTCTTGATA TAACTTACGA AGATGAAGAG TATAGTACCT
   100561 CTGACGAAGG CTCTGTAAGG TTTGAAGGTA GCAAGGTGAA GAGCATCGCC CTTAGGGATG
   100621 ATGAGGACAA GCACCTTGTC GCTAAGATGC TCAACTCATT CATTCCATTT CCTTCGTTTT
   100681 CTCTCGTTGG CTCTATTGAG ATGGAGAAGG GTGCGGTAGG TCTGATGAAT ACCTCCGAGC
   100741 TTGTTATTCT CGGAGAGCGT ATCGCAGATA ACTACGTATC CACCTATTAC ACTCCATTCT
   100801 CCAATATACC TCCACATATC AAAGTAATCA ATGGTGTCCC TTGCCTTGCT ACATATCGTA
   100861 TTGTCGCTAA GGCAGAGGAT GAGGCTGTTG TCTTTGAAGT GTCCTCGGAT AGGGGGAGCA
   100921 TATCGGAAGG GGAGAACGTA GAGCTTGTAG CACCCATCTC TTACTCTAAG GTGGAATACG
   100981 AAGGGAAAGA ATATAAGCTA AGAGAGTTGG GTAACTTCTC CGATATGCCC ATCAAGAGAG
   101041 AGACGGCTTC ATCAGTATCT CCTATCGTCC TGCATTACGG GATGAAGGCA GACAACGAAG
   101101 GTGTCTTTGA TAGCACGCTA TCGCTAAGCC TTGTAGAGGA GTTCGTTCCT CTTGCTGATG
   101161 ACTACTCTTC GGTATCTACA CAAGAAGAGT ACAAGAACCT TGTATCTGTA TATCCATTCT
   101221 GTACCATAAC GCTTACAAGC GAAGTGGAGG GACTTGACGA TAGACTACGT ACCTTCTTTA
   101281 CTAACTTCGG TATTCCCGAC CCTAAGGACT ATCAGGAAGC GTTCAAGGAC GCTCCTCTAA
   101341 CACCTATTGA CGCACGCTTC ATCAACGACA AGAGTAAAGA GCTATACCTA ATTCACCAAG
   101401 ATATATTCCC CTATGCAGGT ACATACAAAG GCTTGCTTAA TGCGGTGAAC TACCTTGGTT
   101461 ATGATGACAT CTTCTTTAGG GAGTGGTACA CAAGAGTGGA TAACCCTGAG GAGAAAGCCC
   101521 CTGAGGTTGG GTTTATCTCT ATGGATGTCA AGAAGGGTGT AACTCTTTCA AGTAAGCTCA
   101581 AAGCCACCAA TATAACCTAT GGCGAATACC TTGACCTCAA GAAGCTGAGA AAGCTGTCCC
   101641 TTGTATATAA CATCAACAAG GTAGTAGGAG AGGACAAGCA TAGCATCCCC GTAACGGAGA
   101701 AGGTATATGA CTACACTCAG GACGTACTAC TTCTAAAGCT GTATGCACTT CGCTCATGGC
   101761 TTAGTGAGTA TATCATAGGT CTGCAATCTG AAATCACAGA CATTGTAGGT GAAGCATCGT
   101821 TCTTCCACGG ACATCCCGTA AGGCATTACA CTACGGGCGG TTCGGCTCTT GAGGTGGAGA
   101881 AGGTGATGAA GATGAGACCT AAGTGGAATA CAGATATGAC CATCCTGGAT GATGAGACGA
   101941 GTGGTGCGTA CACGCATGTC CAAATGGAGA ATAGCGGGAA GAATATCAAA ATTTCCGATA
   102001 TAGGAGATAA GACCTTCCGT GACTTCGTAG ATTACGCTGT TAATGTTTCT CCATATCCTG
   102061 AGAATGGTTT TGACGTAGCT AAGCGTATAT ATGAAACTCC TCCTTCTACA AGCACGTCTA
   102121 TCATCTACGC TGACAAATGG AATCCAAATA ACTCGTTGGA AATTCCATTT GGTGCTACAT
   102181 TCAGTTTTCC CATTCAGTAT GAAGAGCTGA CCTATGTAAT AGAGCTTGAC GAGACGGATA
   102241 CATTCGCTAT GTTTGGTGGT ATGTCAAATG GCTCATCATC ACTTGAGACT TCCCCTATCT
   102301 TTATCCACGA TAACAAGATG ACACTCCCTG ATAAGTCTCA GAAGGCGGTA TTCACACATC
   102361 TCCCTTCATT CTTCGTCTCA GAAGGTCGTG TGTACAACTA TGACCATAAG TATGGCTTCT
   102421 TGGAGATTGC ATACGAGATT ACGAGAAGGG ATGGGAAGTA CATCCTCCTC AAGGATGGTG
   102481 AAGTCATCCA CGCCAGCGAA GAACCTATCG TAATCACTCC GTCAAACAAG GGTGGTGAAG
   102541 AATGTATCTT TGAATACAAC GAGGCAGACA ATACCCACGC ATTGAGTTTT AGGTACGATA
   102601 TGCTTGGTGA TGAGCTATAC GCTATTGTTA TAGACGAAGG TAGCTTAATA ACGACATCTC
   102661 CTGATAGTTC AACTGATGGT GGAGAGAATG ACGATATTAT ATACTTCTAC TCTACCATAG
   102721 ACAAGAATAA AGGCGTTAAG TCTTCGTCTA TCACGGCTAA GGCAAGGATG CGCATCCCTG
   102781 CAATTACGAG AGCCAATAGT GCAAGCTATC TCCTTGAGCA GGTATGCAAA ACCTTTTCTT
   102841 CACGCACGGA GCTTAACATC AATCAGGTGT ATGATGAGAA GATAGCTGGG TCATTTGGTC
   102901 AGGAATCTGT TTACGTACAG CTCCCAAGGG CTGGTATGTA TTCGCTTAAA GCGGTTATAG
   102961 CTGACGAGTA CAACAACGCA CATATAGCAG AGGCAAGCAA GAAGCATATT GTCACGAGGG
   103021 GTGATATTAA GTACTATGAC GAGAAAAATA TAATAACAAG GATTCTCGCT GTCACCGAGG
   103081 ATATGCCAAA TACCGATGAG AATGCCGACA TCCTCATCCA ATCAAGCGAA TATCCTATCT
   103141 TCCCTCTCGT AGACAAGGTA CAAGCCCGTG GTTCTATGGA GGTGTCTATT AACGGAGTTG
   103201 ATTATGATGC TGTCTCTTTT GAAGATAAGA CCATATCATC CAACATCTCT AAGGGTGACT
   103261 TCATCTACAT GGACAACCTT ACCATCCGTG CTATTAGCGG TGCGGTATTC ACGGATGACA
   103321 ACTATATCTA CCTCAAGGTA AAGAGAAACC CAAGGGTGAA TTATCAGGGT CTCAATAGGA
   103381 GTGGTGCAGA GATGGCTATG ACTATCTTTG ATACGGAGCA GAACACTGAG TATGCTACTT
   103441 ACAATGTTGT CGTTGAAAGG GCTTATACCT CACTCAAGTC TGTACCCGAA AACGAGAAAC
   103501 TGATTAACTC AGCTATCTTT GATAGCAACG AGGTGATTTA CCTCAAGTGC AGAGTGTCAG
   103561 ATGACAAGTA CCACGAGTTC AAGGATACCT ACGAAGAGAT AAAGAAGAAA AGGCACAATA
   103621 AGATTACCCT TGGTCTTAAC TCTTCTATGA GAAGGAATGT ACTCACCGAT GACCCCTTCT
   103681 GCCGTAATTG GATTATTGAT GGGGTTAAGT TCGCTTCCAT TCCCGTGTCG TCCTTCGCAG
   103741 GCATCAGCTT TGAACGTGAC GCTGTCGTCA AGTTGTCCTA TCTGAGAGAC ATCGGCATCT
   103801 CAGGTGGTGT ATGTATCAGC GAGTGCGCCT ATAAGGTCAT AGACATCAAG TACGAGATGG
   103861 CAAAGGCAAA GGAGTATAGC GTCTTTTGGA AGTTCAAGAA ACTTGTAGAC GAAGACGAAG
   103921 AACTCAAGAG AACTATATAC AACTCAAGGG TTAAGGAGCT TGTCTTTGTA AACGGATGGT
   103981 TTGATACCGA GGTGGCTCAC CCCAACGGAA ACCATCGTAT ATCTATCTTA TCAGGAAGGA
   104041 ATGTAACAAC CCTGCAACTT TCCAATGCAC ATAATACCTA CGTTCAGTAT ATAGGTAAGG
   104101 CAGAGACCTC TCAGGCTACT CTGAACGGGA GACCATTCGT TGTACTCAAC GAGGAGACAT
   104161 CCCATTACGC TCCATATATG GATAGCACCT TTGAACTTTA CGGAAGGAAG TTTGACGAGA
   104221 GTAAGTTAAG AGCAATGTGG GTTAAGCCTT CTTCATTCGG CTCGGGGCGT GTTAGAGATA
   104281 TACTTGAAGG TAAGGAATGG CAGGTTGACA CTCTTTACAA TGTTGATGTC CTCTTAGACA
   104341 AAGCCACTAT AAAACCAAAT ACCAATATCA TTATAACAGC TGATTTTCCA AGCTCATTTA
   104401 GATATTATCC AGGCGTTGTT TTTTGGCGTA TCTATAATAC CTTAGACAAT ACTCTCATAG
   104461 GAGAGTGCCA CAACGTTTCA CTGCAACTCA ACCTCCCTCT TGACAAGGGT CTTGACGAAA
   104521 TGACCTACAG AGTGGAATGC GAGTTCCTTG ATACCCGTGG CAATAAGAAG GATACAATCA
   104581 AACCCTTCTT TGTCAAGGTA AAAAGATAGA TATATGCTAA AAAGGATTAT CTTCAAAATT
   104641 ATTGAATTGT TCTTCACAAG GGACGAGAAG GTTTGGCTTG TAAGGAACGT GTCTGCACTA
   104701 TGCGACTACG ACCTGAATAC CAACATTGAA GAACCCGAGG AAGTAACAAA CGAAGAGAAG
   104761 AAGTTAAAGG ATATGGGTAA GTTCTCTACC CCTATCAAGG AGATAAAAAT CTCCATCAGT
   104821 ATGGATAGTG AGGATTAAGA AAAGAATCAG ATATGGCAAA TAGAAAGCAG AATGCGGTGT
   104881 ACTTTCAGTA TATCCAAGGT GTAAACCAAA ATGAAATAGT ATCCCTCCTG GGGTCAGAGC
   104941 GTCTCCCTGA TGGGAGAATT GCTTACACCC TTAGCGATAT GAACGTGGTC TCGGATGACC
   105001 TTATCTACCC ACTTTCTCGT ATCGGTGGCA GTGATGTTAG GTTTAACGAG CAGACGGGAG
   105061 AGTATGAAGA AGTCCCCGCC TTCGCTAAGC CACGTCCTCT CGCTCAGTAC AAGGTTATTC
   105121 AAGTACCATA CCCCGACAGG AAGTGCTATA ACTTCTTCGC TGTAGACTCT AATAACGAGA
   105181 TGCAGTTTAT CAAGCAGTAT GATGCTCAGG GTCGCCCCAT CGGTAACTAC CCTAACCCAA
   105241 GGTTCAACCC TTCTCTCATC ACGTCATTCT CCTACGAGAA TATCCTGCCC ATTCCTAATG
   105301 ACTTTGTCGT TTCATACGTG AACTTCGTTA ATCCCGATGA GGATGATTAC GAAGACCTTA
   105361 TTGACCTATC AGAGGATGAT ACGGCAGAGG AGATGGTTAT CACGCCTCCG CAGGTGATTG
   105421 TTAGCGAAGA ACAGCCCCAT CAACCCAAAG CTATTATGAC GTATGAGGAT TTCCACAAGG
   105481 AAGAACCTCA GGTGATTTCT GACATTGACG AAGAGCTTAT CACACGCATC CTCAAGAACT
   105541 CAAAGAAGAA GGACAGCACG CTCTCTATCG GTCTGAGTAT TGAACTCCCC GTGAAGACTA
   105601 TTGTAGATGT TGTGCGTGCT ACTTTTGAGA ACCCTGATGA GCATATCAAT AGGATGTGCG
   105661 AGAAGCTCGT TCAGTCGGTC TCTACGGAAG ACATTAAGAA GAAGATGAAG GAGATTATTC
   105721 TTGACCTTTA TACAAGCGAA GCAGAGGTGA AGCCTAAGAA GGAAAAGCCC GTACGTCTTG
   105781 ACGACAACAA GCCTCGTGAG GTTGAAAATG TAAAGGTTGT CCCACTCAAC GAGAAGACAG
   105841 AAGGCAAGGA GATTACTCTT GAAGAGGCTA TCAAGGTGAC TTCAAAGAAG AAGGATGAAG
   105901 ATACGCCACT TGCAAGCAAG AAGGTGAAGT CAAAGGATAT GACTCCCGAG GAGATTAAGG
   105961 CAAGGAGAAT AGAGAACCTC CGCAAGGCTC GTGAAGCCAA GAAGCTGAAA GCTCTCCAAG
   106021 AGAAGGAGAA TAACTAATAC CTAAACAAAC CGAAGAAGAA GGGGAAGGCA TCATTGAATG
   106081 CCCTCCCCTT TCGCTTTCTA TTCAGTGACT CTTAGTAATC CGCTGTAATG GTCAAAGTCA
   106141 CACTCGCAGG TTATCACATA GTCTACTCCA CTATCAAAAC TCTCTCGGGT AAGAGTAGCG
   106201 TTGTCGCAGT CTTCAAAGAT ACGTCCGTTG TAGGCTAATA GATTGTCACT ACCTCTAAAC
   106261 CGCTTCTTCT TCCCGACTAT GAATATATTG CGATAGACTT TCATATTACC ATTTATAGGA
   106321 ATAGTCATCC CCGAAGTCAT CAGCTAAGAG ATAGTGCGTC TTCTTAGCTT CATAAGTAGA
   106381 TATAACATAC TTATACTCGT CCTTGTCGCT CAAGAACTTC TCGTCAGGAG TTGTCGTCTT
   106441 GGCGTGCTTG AAGAACTCCT TATGGATACT GAATGTGGTT ACATCGTCAT CATTGCTATA
   106501 AGGAATGACA GCATCAATCT CAGTGACAAG GAACATTTGA ATGTCAAACA TAAACGTAGC
   106561 AAAGATTTCC GCTCCGCCTA TGATAAACGT ATCTCCCTGA TTATCACCGA TATACCTCAA
   106621 CACTTCCTCC CTGCTACGCA ATACAACAAC GTCATCACGC TCCTCCATTG TCTTGGATAG
   106681 GACGATGTTC ACCCTATTGG GTAAAGGCTT GCTTCCAAGA GCCTCAAAGG TCTTTCTACC
   106741 CATCACTACG CTCTCTCCAC TTGTCATCTC CTTGAACCAT CTCAGGTCAC TTGGGATATG
   106801 CCAAGGCATC TTACCATTCA CTGCTATAAC GCAATTCTTA GAAATGGCTA CAATCCCGAT
   106861 TATCATACGG CTACCTTTCC TGCAATGTGT GGATGTGGGT CGTAGTCAAA GAGCTGGAAG
   106921 CTCTCATAGG TGAAGTCGTC AATGTCCTTC ACCTTTTCAT CAAGGAGGAT ATATGGAAGA
   106981 GGTCTTGGCT CTCTTTGGAT TTGCGTCTGT ATCTGCTCCA TATGATTAGA GTAGATATGT
   107041 ACGTCACCAA GAGTGTACAC AAGGTCTCCT GCAAACAGCC CCGTAACGTG CGCCATCATC
   107101 ATCAGCAGAA GCGAGTAGGA TGCGATGTTG AAAGGAACAC CAAGGAAGAG GTCTGCACTG
   107161 CGCTGGTAGA CTTGCAGAGA GAGCTTGTTG TCCGCTACGT AGAACTGCAT AAAGCAATGG
   107221 CAGGGAGGTA GAGCCATCTC GTTAATCTGA CCAACGTTCC AAGCGGAGAT AATCATTCGT
   107281 CTGCTATCGG GGTTATTCTT GATACATTCA ACAATATCCC TTACTTGGTC AATGTATCCT
   107341 CCATTAGGCA AATCCCAATG TCTCCACTGA TGACCATAGA CCTTTCCAAG ATTGCCGTCC
   107401 TTATCTGCCC ATTCGTTCCA AATGCGGACA CCATTATCTT GTAGGTACTT GATATTGGTA
   107461 TCGCCACTCA AGAACCAAAG GAGTTCGTGG ATGACGCTCT TGAGATGCAC CTTCTTCGTG
   107521 GTAAGGAGAG GAAACCCATC CTCCATACTG AAACGCATCT GATGACCGAA GATGCTTGTC
   107581 GTACCCGTCC CCGTGCGGTC TTCCTTGTAG ACCCCTTCGG ATAGTACCCG ATTGGCTAAG
   107641 TCAATATACT GCTTCATGTC TGTTGTTATT AAAGTGATGA AATTCTCTAC AACAAAGATA
   107701 GTCAAAGTTC ACCGAAGAAA AAATTTCTCG GAAGTTTTGG TTGTTTGAAA ATTCTTATTA
   107761 CCTTTGCAGT GACAAGAGGT CAGAAACATT TGAAATGAGC AAACGAGCGA GAGTTGTGAA
   107821 AGCAACATCG CCACTCTATA TGAAAGTACT ACGGGTGTGC AAACTCCCCT ATCATCCTTT
   107881 GTTACTAATT GTGTGTGCTA CTTGATTTGG GTCAGGGTAA AGGGGCACAC CCCGTACTTT
   107941 CCTTATGTGT TTCTGATACT TCTTATTTTT GGCTGTGTAG CTCAATGGAT AGAGCAGGTG
   108001 CGTCCTAAGC ACAAGGTTGT GGGTTCGAGT CCCTCCATGG TCACGATTTA AGGGGAAACT
   108061 CTTTATTATC GGTTTGTTTA ACAAGTTTTA GGCGTGCGCT TATCGGGAGA TAGGTGCACG
   108121 CTGTTTTTAT GCGGTATTCC CTAAATACCT CTGATAATCA ATATCACTAC GCTACGATGT
   108181 CAAAGAAGAA AAATATAGAA CCCGAAGAAG TCCTATTCGG TGTTCGTTTT GAAGAGGATT
   108241 TCGGTGGGGT CGGAAGAAAG AACGAGGCAA CATACGTTCT GATGAATCCA TACATGGTGG
   108301 ACGCTCCTCC ACTCCTCTTA TCGTCTTATA TGGAGTACAA GGTCCTTCTC GGCTCTATCC
   108361 TTGAGAGGAC ACCATTCGTC TTCAAAAACA TAAAAGGCAA AGCCCCATCA TGGAACTTTC
   108421 ATAAGGCTGA AAAGATTTCT AATGGGGATT CTTATTATTC AGGGGTTAAG TTCCTCGTAC
   108481 CATCTGATAG AAATATGCCT GATGGGATGC AGATAAGGCT TGATGAGGAT TTAGAAGCTC
   108541 CAAACTCTAT AGCCTTTCTT CCATATGAGA TAACGGGTAG AAAGCCCCAC AATGATGAGT
   108601 TTAACGATGA TACGAGTAGC GATGAGTTCA AGAAGATGAC GCTGAATGCT TATAAGGCTC
   108661 AGATGTCTGA CGACCTGAAG GACTACTCTG TACAGCCAGG TTCTTTCCTC TTTGGACTCA
   108721 AAGAGCCGTT AAACTCTCTT GCAGGGAGGG ATGAAAACAA CATTGAATTT GTTGATTATG
   108781 GAGCGGAGGC TTGGATGGAC GCTAAAAAAC AAGCAGACTT CTATTACGGC ACACATTCTT
   108841 CTGCATATGA TTATCCTACG CTTGCTAACG CCACCAAGAC GAGATATACT ATCCATGTAG
   108901 GTGAGGAATA TAGTTCACTT CACTCTCGTG TCAAGCAGAG CTTTGACCTT CTTGAGGTGA
   108961 GGAACGTGGA TGACTATGAC GCTACTAAGT ATGACAGACG TGTTGCTACA CGCAACCTTG
   109021 TAGACCGAGC TACGGGCAAG ACCAATTACA GCAACGTAAG ACCTGACTTC CATTATATGG
   109081 TTCTTCGTAT GGATGCGAGA TACCTTAGAG AAGGTGAGCG TGTTCAGTAC GGGGACTTCC
   109141 TATGTCGTCT TCTTGGTGTT GATTTTGATA ACCCTGATGG TAAGCCTATT GACGAGCGTC
   109201 TTGATAGCCT TGGTGTGAAG TTCCTGAATT GGGCTATCTC TGAAATCTCT ATTCAGTCGC
   109261 TGATGAACAG ACCTGGGTAT GATAAGATGG AAGATGCGTT CGTGGAGTTT GAATTGAAGA
   109321 CAGCACTCAA CGAACAGCTC TTTAGCGAGT GGAGAGACTT CAGTTACATC ACCAAGGTAG
   109381 ACGCTTACGT CAAGCTGGCT CTTCTGCATT CTGATTTGGT TCGTATCAAG ATATACGCTA
   109441 ATCGTCTTAC CGAATGGCTG AATAAGACCT ATCCAAAGCT CTCTGAAACG CAGAAGAGGG
   109501 AGTTCCCTCT TATCCCAAAC AATGATAGGT ATATCAATGG CGAGTCTAAT GAAGCACCTT
   109561 TTGTCCTTGA AGGATGGTAC TTCCTGAAAG AGCAGGCTCG TGATACGGGT GCTAAGATGG
   109621 CTGATTATAG CAGATACGAG CACCCAAGCC TATATGGCAC TGCGTCTTTC TTTGATAGGT
   109681 ATTCGGACAC TGAGAATGGA GGCAATGGCA TTATAAAGGG TAGAACTGAA TATGCCAGCT
   109741 CAAGTCTAAG AATGGGGTTC TTAGGAGGTA TGACCGCTTT CTCTTCGTCA TTGAATATAC
   109801 CTACGCTACC AGGCAGTAAA ATCTTCAGCA GAGACCCTTC TGATGCTGTT ATCTCTGAGT
   109861 CTATTCTTGG ACCTACAGAG TCTGATGGAG TATCAGCAGG TATTGCATTC TCCTATAGGT
   109921 CAGGGTCTAT CTTTGAGTTT AGAAGACGTA AGATACAAGA CTATGGGGCT ACACTTGTCC
   109981 TTGATGAAAA TTCAATGACG GGACGCTGGT GGTTTCAAGC TCCTGCCGAA CGTAAGCCAT
   110041 CTGACACTAA GAAAATCTCA GCACCATCCA AGGCTGATAC TATTGACAAC CAATACTATT
   110101 GGGGTCTTGT ATTTGCCGAC CAGCTCGCAT ACTATCCTTG GGTGTATATC TCAAAAGACA
   110161 CGCACCTTAA GATGCTTCGT GCCTATGGCG TTGGAGCTAA GTATACTATT GACTTTATAA
   110221 ACGATACAAA GATACACGAG CGTATTCTTG AAAGTACGTC ACTAATCTTA GCTCCAAGTT
   110281 TCTTCACGAC TATCTATGGT AGTTGCATTC AGATGTATGA TTCAATAATG GATAAGAACT
   110341 CTGACGGAAA TCAGCTTATT GGTGCTATTG ATATTCGTAG GAACTATCTT TCTGAGGTTG
   110401 ATGGAGTTGC TAAGTACGAT ACGATGTCAA ATCTATCTGC ATTCATCCCC GTGAGTTGTT
   110461 ACTTAGCGAT GATAGGTTCT ATTCCCTATC GCCATATGAG GCTTGTCCTA AGCTCATGCG
   110521 GTGGGGTCTT CAAAGGCGGT AGCACGGGCG GTAGCTTGTA CGGAGACCTT GCGCTTATTG
   110581 ACCCCGTCAG AGCCACCACA AGAAGAGCCG TACGTGAAGC CCTTGAGGAG CTTGAGCTTT
   110641 GTACTTCCGA TGACTCAATC ACGTCTACCG ATGGTCTTGA CACTCTCGGT GATAGATTCA
   110701 ACATGGGAGA TGCTGATGAT AGGATTCTAA GTTTTAACTT AGAGAAGAAG CTGGCTCTAA
   110761 GGAAAGACCT TATATCCACC TTCTATCAGT CTTCTCATGT AGGTTCATAT AATGCAGCGA
   110821 AGGACAGCCA TAAGTTTACA TTCAGTAAAA GGAATAATCA GCTTCTTGGC GATACACCAT
   110881 CTCCTTATTT TGATAAGAAC ACTCTTGCAT ATGACCTGCT TGCTGAGCGT TCTATTGATA
   110941 ATGCCATCAC CTCGCTTGTG GAAAGCACGA ACGCTAAGAT GAATAGGCTT CCAGCGGATG
   111001 CCCTCGCTCT GAACTACTTG AAGACGATGG CTAATACGTA TAATCAGAAC CCTGATATGG
   111061 ATGACCTCAT CTATAACGTC CTGATTAACG ATTCGGCTAA GACAGCTCTT TTGAATTTTG
   111121 TTAAGTTCTA CTATGCTAAT AAGCTGGAGA TAAATGACCT GGACGTTAAG TTTGATGGTA
   111181 TGGGGAACTT TACCAATACG GGTATCAAGG GACTTAATTA CTCATTGACA TATGAAGAGA
   111241 TTGCGCCTAT GACCGCTAAT TTCTTATTTG GTTCAGTAGA CCCTATGACA AAGCTCGTTG
   111301 CGCAGAAGGG GCTTGAGGCA GACGCATTCG GCACTTCACA TACGAGAGGC AGGTACTATG
   111361 ATAGCATCAG CAGAATGATG AACAACTCCA CGGGTTTTGA AAATCAGGCT GGGACAATCT
   111421 TTGAAGGAAA GAAGAGACCA AGACTTCTCG GAAAGGAGTG GTATCTCTCT GAACTTGCAA
   111481 ACCCATATAT GTCTGATGCC CTCAGACTGC ATACGACATC CGTTCCATTT GCTTCAGGTG
   111541 CTGGTGATAA CTACCGCCTT CCTCTTTCGG GGAATGCAAT GTACCTAACA CCATCCCTTG
   111601 TCACGCACGA TACATACGAA GGAAAGAATC ACGAACGTGC ATTCAGTATC TCTAATCAGA
   111661 GCTACTACAA GACGGCAACG TATAACGACC TTCTTAATGA CGAGAATGTG GTGAAGTTCT
   111721 TCAAGGAGAA CGAGGTCGTC ATCAACAAGC AGATATTCCT AAGTCAGCCT TATTCATACA
   111781 AGGATGACGG GTCTCTTGAT TTCACTCCAT TTGTATTCAA CTCACTTCTT CATAGTGCTA
   111841 TTGAATATGG AGATACATTC AGATGGAAGA CGGCAAACAA CGTCCCCGTA GAGGTATCTC
   111901 TTAGGAATGG TGAGAACAGC TTGTATGAAA TCTACTCACG CACTTATGGC AGGAAGACAC
   111961 CTCTCCTTAT TCCTTCATAT AAGAGAAAGG GCTATTCTGA TACTATCGGT GAGTATATGC
   112021 TTATCAGTGC TTTAAACAAG ACGGCTGATG TAGATAACGC TACCATATGG TCTCACGTCA
   112081 ATCCAAAGCC TATCAATTCC GTTTCTGTGC CATTCGTTAA GTATGGATGG GATGTTCAGA
   112141 ACCTTGAGCG ATGGACGACG CAGGAGAACT TCGGTAATGA CCTTTACAAT GACGTGAAGG
   112201 CTAATAACGC ACGTTCAGTC AAAGACTATA GAGGGAACTA CCTCCTGCAT TATGCACGCC
   112261 TTTCACCACA GAACAAGAAT GCGGCTATCT TCACCGACCT CTTCTGTAAG TATTCTCCTT
   112321 ACGAGCAGTA CAGTGGCATT ACGTCAAGTA GGTATCATAC GACTGCATCT AATGCAAATG
   112381 GTAGAGATAC ACTGCACGCT GTATGGAGAT TGAATGTCCT TTATGTCCTT TACCTTGAAC
   112441 ACCGATGGGG TAAGGAAGTA GAGCGAGTTA TCAAGACCAA GGGCGGTAGC GACAGAGTTC
   112501 CCTTCATTGA CGATATAGCG AGAGCATTCT TTAATGAATG TATGGCGAAG ACCGACCTTC
   112561 CAAGTAACAC CTTTACCAAT ATTACCAAGA TGCGTGATAT GGATTTGACT AAGGGTGGTG
   112621 CTTTGAATAA GGTCTACAAG GAGATGGTCA ATGTCCTTGA GGAGTTCGCT CAGCGTGCTG
   112681 TCTCTCTTGA TAGAGGTACG GGTAGTCCTA TGATGTGGCT ATCGGTAGAC CCCAAGGTGA
   112741 AGGCTATTAG CACCAACCCT TACGTACAAC CAAATGCTGG ATACCCACTC TACCCTGCTT
   112801 ATGGCACTAA GGTGGATTCA CTCGGCAAGG ATGGCAACTT CCTTCTTGAT ACCTATGGGG
   112861 AGACCTCCGC TCCGCTACAA GCCGTAAGGT CTCTTGGTGC GCACCTCCTC CTTGATGGTA
   112921 TTGCAAAGAA CGATGTCAAG CGTTCTACGC TTAGAGGTAT TGACGTTCCT AATGACTGCT
   112981 TCTTCTATGG GTTCAATCCT AAGGACGAGA GATATACGGG TACGCATAAC TTTGCTCAGT
   113041 TCCATTTTGA TGCGAACAAT GGTAGGAGAC ACGATTACTA CGCATTCTCT CCAAGGCAGA
   113101 AGGCAAGTGG TATCAACCTG ATGGATTATA CTAAGGAGAG TGGTAGGATT ATCAAGGCAT
   113161 CTGCATTCAC CCTTCATACG AAGAAAACCT CATCGCATAC AGACTTCCTC AACTCACCAT
   113221 CTATCTCAGG TGGCACGTCA GCTGATATGA CCGCCTTTAA GGCTGGTGTT GTTGATGGTG
   113281 TCAAGCAACA TTCACCTTGG ATGTTCTCTG CACCATTTAA GAGCAATCAT GCTCACGCAG
   113341 GGGTAGAGGC TTATGGAGGT AAGATGTACG CTCGTGAGAT GGAGACGCTT TGGAATCCAT
   113401 ATAGCGTCAA GCCCCTTGTC GGAAGTGGTG GTACGGATAA GCTCAACCCA TTGATGATGT
   113461 TTGGTACGTG TTCATCGCTG TCAGACCTCA AGGGCGAACA GCTCTCAGGT GCTGTGGTCT
   113521 CGGGTGTCAA TATCAGTGGT GGTATGCTTT ACGACCCACA CTCTATCAAG CCTATATTCC
   113581 TATATCCTGG GAATATTGAG ACTACGAAGT TTGGCACTTT ATTATCAAGA GAGAAGTATG
   113641 ATGTCTTCAC TTGGGCTACC ATCAAGGAAG ACTATATGAA TGAGCTTTGG GCTACGCCTA
   113701 CTGAAATCAC TGCACCAGCC GCTCTAACTC AGTCCAAGAA GGACGGCTTT GCTAATAGCG
   113761 TAGAGAGCAT CAGAAATAGG TACAAGCTCA AGGGGGTTAA GCCTACTTCT GTGAAGAGGA
   113821 CGGAAGCTCC TAAGGTGGAA TCAACTATCT ACGGCATTGA CATACTTATT GATGTCACCT
   113881 ACCGAGGTGA AGGGTTTAAC ACGAGGAAGA AGCTGGAGCA TATCAGAGAC TATCTGAAGA
   113941 ACTACGCAAG TGTCTTCGCT GGTGACGAGA ACGTGAACAA GACGCTCAAG AACGACAAGG
   114001 TGAATGCCCT TGGTATCGGT AACACGATAT TCGGTGCTTG GCTGACGAGA AACGATATTC
   114061 CCGCACAGAA GGCTACAGAC GCTGACTACA CCCTCCTTCA AAACTACCTC GGTGAGTCTA
   114121 TGACCAAGCC AAGAATGAGG GATGTATATA CGGGTAGCCA TTGCTACATT GAGCATCTGC
   114181 ACGCTTACGA TGGAAATGCT ATGGCTAAGG CTGGTATCCT TGATACGATA GAGTTTGCAA
   114241 ATACGTTCTA TGCAAGCTAC CTTGCGAGGT TTATGTTCTC AAGAGTATAT GTAGATATGT
   114301 TCCCCGTTCC ACTTGAAGAG CATCCAGCAT TCTTCTCCGC TACCAAGAAC CTTGGCAAGG
   114361 GCGGTGTGCT TGGCTTGCAA CGTGTCGGCA ACAAGGTGAA CAAGGACATC TCTTATAGCG
   114421 ACTTCCTGAA GTATCAGAAT ACCCCTGAGC TTGACGAACG TCAGAAGATA AGGCTTGTCA
   114481 AGAACATCAA GACCAACGGG ATGCAGTCTG ACGTAGAGGA AAGTAGAGCT AAGAAGTTTG
   114541 GTGAGTATAT CAGACGCATC CAAGTAGGTA GTGGCGGTAT CGGAGACGTT TCGGTAAGAG
   114601 GTGTTACTAT CGCAGGGGTC AATCTCACAG AAGAGCAGAA GAAAGAAATT CTCTTTGAGA
   114661 CGAATACCGC TAATAGTAAT ATATCACCAC GCCCTATCAA GTATGATGAG TCTCAAAGTG
   114721 GCATCTTCAT CAAGGACGGA GATAAGGTGA CGCTCAGACT TAGGGTTTAC TCAACATCCA
   114781 TCTACGACTA CATGACTACC GACAAGGTGA AGAATGTATC GTCAGTGGAT TACAATGATA
   114841 TGCCCTTTAA GAATGTCGGG TATGGCAAGG ACTTCACGGA TGCTGTTAAG GCTACCAACG
   114901 AAACGAGATT TTCACGTACA GCAGAGCCAT CTTTCCCTTG GCACAACTAC GACAAGTCTA
   114961 CCATCTTTGA CTCTACTATA CCTAACGCTT ATACGGCAGG TGCATCGGAG AGTGATAATA
   115021 CACTTCTCTC GCACAACACG TATGGCTCGC TTCTGCCTTA TCGTAGTGTT AATGAAATCT
   115081 ACACAAAGGC GAATGGAACG TTGTCGCTTA AAAAGACCAA CAAAAGATAT GGTCTATCTT
   115141 ACCACGATAG ATTCCTTGAG CTGGGTGTAG TAGAGCCTTG GGGCGTAGAT GCTTATGACG
   115201 TTAAGAGTGG AGATGTTACT AATGGTCGTA GCCCTGCAAA CAGAGGTGGT CTGAAGCCCC
   115261 TTACGTTCGG TAAGATACCC CTTAACATCT TCCACAGAAG AGTATCTCCA CCACTATCAA
   115321 GCGTGAACAT TGAGGGTGCT CAGGACGCTT CGTATAGACT TACGGAAGGT GAAATCAACC
   115381 TGATACAGTA TCACGATATT ATCGGTATAG GTAAGGAAGA AGGTAGTGTT GGTGGTTTCT
   115441 ACCAAAAGTG GTTCTCTCCA AGTGAACTCG GTATCTTCAC CTTCTCTATG AACCAAGTGT
   115501 CTGAGGATGA GAGTGTTGCA TATAACAAGA AGCTGTATAG ACACGAGCCT CTCAAGAAGA
   115561 TAAGACCTGC TGAGTATAAG ACCAACGAAG AGTATACGGA CTATATCAGC AAGAGACTTG
   115621 ACAGAGGTCA GATACCTAAC GTGATTGATA GGATATACGC TTCTCCTACT ACGGCAACGT
   115681 ATTTCTCGGG AGGTCCAGCT CTTTCTTACA ATATGCTTGT GACGAATGCA GTGGTAGAGC
   115741 TTCAGACACT TGATACTTCC ATCATGCACA AGGAAGATGT AGCGACTCAG TTCGCTGGTG
   115801 TTGCTAACCT CCTTGGCAAG AAGGGTGACA ATATCTCCGC TGTTGATGCT TGGAAGACCA
   115861 TACCTTCATT CGTTGTACCA CTCTATATGA ATGGAGACAC GATGGTAAGG TACATTGACA
   115921 AGTATGGCTA CTACGAGGAT GCTATGGAGA TGAATGCGAT GTTTGAAGAT TCCATTATCT
   115981 CGGAAAAGAG GAAGAGGGTT GAGGATATGA ATATCGTAGA GCTGATTGAA AACTCAATGT
   116041 GTTCCATCCC GCTTACCTTT GAAGACCCTC GTGGTGCTCG TGGTTATGCG TCTCTTGACT
   116101 TCGGTGGTCT GAATGTACCT ATGATACATA GGACGCTCGG GGAGAGAATG AATTGGCTTG
   116161 GTACGAGAAA GGCACTCAGT AGCTTCAACG TCAATAACTT CATCAAGGCT GTTGGCGGTA
   116221 AGGTGATGGG TGACGTAAGG ACGAGCGACA ACTTCAACTC GGAAGTGTAT TCTAACTCGG
   116281 CTCACGTTTA TAGCCCGTAC CACCTTGATA CCTTTGAGTA CTTCTACCCA CTGACGTTTG
   116341 AGTATGGTCT TACGATGGCA TCGGAGACAA GAGAGAATGC CCTGAATAGC GTTCCAAATA
   116401 GACTGAGTGC TACCTACAAG ACGAGGACGC AGTTCTCGGT GAACTACGCT TCACTTGAAA
   116461 GGAATACCAT CGGTAGTGTC CTATTCAATA TGACGAGTGC GGCAAAGCCT TCGGGTTCAG
   116521 TGTATATTCC AAAGCCTTCT AAGTCTATCA CACGTTCGTA TAGTGTTGGT ATAAGAGACA
   116581 TTGAAGGAAG AACGAATGCA GAGCTGTGGA AGAGGGTGAA CCATTGGAAG TTCGCAGAAC
   116641 GTGTCTATAT GGATAACCCA ACGAGTATGG ATATTCTTGA AAGGTTTGAA CAGCTCAGGG
   116701 AGAAAGAACG ACAAGCCGTA CTTGATGAAG TCCTCTTTGA CTCGTTCTAC GAAATACCTC
   116761 TGAGACTATT TGAGTAATGA AGATACGACC AAGGTTAATC CTATCAGGGT TCTACAACTA
   116821 CTTCCTTGGG AAGAACAAGG TGCAGATGAG GAGGCGTTTG AACGTCTGCT CATCCTGCCC
   116881 TGATAGGAAA GGAATGACGT GTGGTATATG CCATTGCTTC CTACCCAGCA AATGCTCCGC
   116941 TAAGTACTTA GAGGATGAAG AAGGTAAGTC TATCTACGGA TGCCCTAAAG GCAGATGGTA
   117001 GATGATACAT ATACAGACGC TCCTATACCC ATTGCGGTGT AGGGGCGTTT GCTTGTAAAG
   117061 GAGAATGTTC GTATCTTTGC ACCATCACTA TGGAGTAATC ACACTCCGCA TAAACCTAAA
   117121 AGCGATTATG CAAGAAATTG AAGAAGGACT TTTTTGCAAC GAGTTCAGTA AGTTTGAGCT
   117181 TGTTGATATA GACGAGGTGG TAAGCCTCGG AGAGAAGGAA GAGGATGTCT ACGATATGGA
   117241 AGTAGAAGGA ACGCATTGTT TCTTCGCTAA CAACGTCCTT GTCCATAACT CTTCCTTCAA
   117301 CGCTCTTGGC ATCATAGCAA GATACTTCGG TATTTCCAAT AAGGATATGA TACCATTCCT
   117361 TGAAGCCTTG GACGAGTACG GCATTCAGCC GTATCTGATG AACTACCTTG ACGTGTATGC
   117421 AAAGGGAATG GGATGCCAAG GTAATCTACT TAACTTGAAG GTAGATGATA TTGCAGAAGA
   117481 TATGCTTATC TATGCAAAGA ATAAGTATGC TGTCATCACC GATAAGAAGG ATAAGTCTAC
   117541 GGGCATACCA ACTATCTCTA CCACTCAGTC TGAGTTCACG AGAGAGCTGA TGAAGGACTT
   117601 CCTCAAGTGG GTGTTTAATG CAGTAAGGGA CAACGACCTT AATCCAATCA ATATGGGAGA
   117661 GAAGGTGATG GAGATTTACT CCGCCTTCCA TTGCGGTAGT ATTGATGATG TATCCACCCT
   117721 TGTTAATGTA GGTGATGTAC TCAAGGGTGT ATCGGTCAAG CCTTCCCTTG GTGTTGTTAA
   117781 GTTCCCTATG GGGGCTATGC CTCAGACTAA AGCATCAGGG TATTACAATC TATCCATCCG
   117841 AAAGGATACC ACACTTCGTA ATAAATACAA GCTCATACAA GGCGATGAGT CTATTAGGTA
   117901 CTACTACACT ACCAACGATG AATATCCCAT CTACGGATAC CCTGCTGGAT GTTTGCCTAT
   117961 TGAAGTAGCT CCCGAGCCTG ATTATGGAAA GATGTTTAAG GTGCTTGTCT TGCCGTTTAT
   118021 CAACGACACT ATCAGGCTGT TTGGAATGCC ATCCATCAAC GATGGGCTTT TTGAATAGAA
   118081 ATGCTTAAAG AAAAGATAGA ACAATACAAG GATGAAGCCA TCCGACTAAT CAACGAGAAG
   118141 AAACAAGACC TCAATCCCAG GACTATCGCT TCCTCTCTTT GGAGTATGAC GGAAGGCGCA
   118201 CTTGTATCTT CCATTCTTGA GAACCCTCTT GACCTTGGAA CGATATGGGG ACGCTTCTCG
   118261 TCTCCATTGC AAGGCGAGTG TATTGTCTGT GGCAAGAAGT CTGATATTAT CCTTGATGGA
   118321 GTATGCTCTG CCGAGTGCGC TATGAAACAC GCCAAGGAGA CTGCGTCCTC TTATATGAAG
   118381 GGGTATGTCA GCACGGCTAT TGACGGAGCT GTAAACGAGA TTATGGAAAC GAAGACCAAG
   118441 CTCAACCAAG AGCTGGACAA AACGATTTCG CACCTCACGG ATACAGCAAC GGAGACACTC
   118501 AAGGCTCTTG ACATGAAAGC TACGCTCTTG GTAGAACAGA ATGTTACAAG ACGTACTGAG
   118561 GAGGCAAATA AGCTCCTACA AGAGCTTGAA ACGAAATATA CAGACATCTC TTCCACTTTG
   118621 GTAGAGAAAG CGTCTCTGAT AAGCCGTATT CAAGCTGAAA AGGAGAATGA GATTGTTGCT
   118681 AAGCTGATGA AGGCTGTAAC GTCATTCGTT GCTTCCATAC GCAAAGCACT TGGTAGTATC
   118741 AAGCTCCCAT CCCTTCCCAA CAGCCCCTAC GAACACGCAC TATCCGTTAT AGGTGGAGTT
   118801 CCATCTGCAT CAGACCTCGC TATGTCGGGA CTAACAAAAG CATACGAGGC AAGCTACAAG
   118861 GCACTCACAA GTGGTGTCGC ATCTAAGTTC TCTCTTAAGG CAGGAGGGAT GTATATGTTC
   118921 GTCACGCCTA AGAGTATAAT AAAAGGAGAC CCTAATATAG TCTCCCTCAT CAAAGTCAAT
   118981 CAGAGCAATC CCGTTGGTTC AGTTCTCGGT GCTCTTGACA ATACGCTTTT ACCTCTCGTC
   119041 TCAGAGAAGC TGTCTTCATT GTACAGACCA ACGGAGGCAG ATAGGTATAA GCCAGTAGGA
   119101 GAGTTTGCTT CTTTAGCATC CAAAGGCATC ACTGCCCTCC CCTACGTTAC TCCCCTTCTT
   119161 GGACTATTCA ACGCCTCACT TGGCGGGTTC AAGATGACCG AAGAGGCAAT GCCGTTATGG
   119221 GAAAACCTAA ACGTTAAAAA CTTAGGCTTT CTCCTTTGGT CTCACAAAGA GTTCGGCTCG
   119281 GTGGGGTCAA ACCATTTCGG TTTGCCAATT TAATATAAAC GTATATAAAC GATGTCTATT
   119341 AAAAAGAAGT TTGTATTTGC GTCCGTATTG TTTTTCTCAT TAGCCTTTCC TAAGTCAAGT
   119401 TTCGTGAGAG CTTCAGAGAT GAAGATGGAG ATGGATACCG CATCCGTCAA AGTCAAGCTC
   119461 AAGAACGAAT ACAAAGACAC CAAGGATAAG CTCATTAAGG AGGTAGACGA ATATATCGCC
   119521 TCAACCTCTA AGTCAAGTAG AATGACGGGA AAAGCAATCG TATCAAAGTC TATCTCTGAG
   119581 GAGTTTGATA TTACCCTGCT ACTCGCCCAA TGTCATATTG AAGGTCACTT CGCTACGATG
   119641 GGCAGACCAA AGCGTACTAA CTCGGCATTC TCCGTAGGTT GCTTTGACAA TGGTAAGAGC
   119701 GCATTCAGAT ACAAACACCC CGATGATTCT ATCGAGCCGT ACATAAAACT TGTCAAGTAC
   119761 AACTACATGA ACGGCAGGAG CGTGGAACAA CTTCTTAGTA GTGGATTCCG TAACAAGAAC
   119821 GGAGCTAAGT ATGCCTCAGC ACAAGACTAC GTCCCAAGGA TTAGGAAGTG CATGAGCAAC
   119881 ATCAAGAAGT CCACCGAGAT ACACAGCTTG TATCAAACGC TACTATCCCT CAAAGGGAAG
   119941 ATAGAACAGA GCGAGTCCTG ATAGTAGAAA TCATCCCAAA AGAAAGAACC GCCTTGGGTA
   120001 CTATGAAGTA TTCCAAGGCG GTTCTTTTTT TATCGGCAGG TAGCCCTACT AATACTTTCT
   120061 GTTGTTCCAT AGTAGCTGTG CTACCCTTTC CTCAAAGCTA TTCAGACCAT AGTCTTTAGT
   120121 AGCTTGTAGA ACAGCGTCAA GAGCTTCCTC AGTCAGCTTA ACGTTGTAGA GACCAAGCAC
   120181 GAGCTGGATA CGAACCCTAA CACCCTGACG TGCGACAATG TCTGCACCGA TGGCTCTCGT
   120241 GAAGCATCGT ACAAGATACT CACCGCCACC TACGATATAG GGAGAGATGT TCTTATCGTC
   120301 CTTTTCTGTT GGCATGATGT TAGCCACGTC ACCGATGGAT GGGACATACA GCTTAGCGAT
   120361 ATTGATGTCA AAAGACTTTA CGTAGTCTGA GTTCTTAATT TCTTCCATGT TCTTTTTCTT
   120421 TTCTATTTCG TTATTACAAA GTTCACCCGA GATGCACATT GAAGAACACC TCGGGTGACA
   120481 CTCTTTAGTT TGTTAAACCC TTAGTGGAGT AGCCAAGCGA TACCAGCAAC GACTGCACAT
   120541 GCAAGAATAG CACCCACACC GAACATAGCC GCATGAACCT TATCTACCTT AGAGGTATTG
   120601 TAGGCTCTAT CCTTCTCACC GATAAGGAAG ACTTCGAGCT TGTCCATCAG ACTTCCGTAC
   120661 CAAACGAAGG TCTTATCAAC GAGCTTGATT TCCTTTGACT TACCGCTGTC AATGAGGAGC
   120721 TTGAAATACT TCTCAGTGCC ATCATTGAAC AGAACCTTGT AGCCGTAGCT ACCATCGGGG
   120781 AACTGAAGGA ATTGGAAACC CTGCGAATAA ACGGACGTAG TACCTTCCTT AAGAAGACGT
   120841 TCACGTTCTT CGGGGTGAAG CTGGATGACC TTGATGTCCT CTGCCTTTTC AGGTTGTGCA
   120901 AAGGCTTTAG GGTCGTTGTA GTGTGGGTCG TTTTCTGCAA GACCCGTAGC TCCTGGCTGG
   120961 AACTTGATGA TTGCTTGTTT CTTACTCATT TCTTCTGTTA GTACCAACAA TATATATTCT
   121021 TAGATATTTA CCTAATTCAT ATATATTATA GTACCGACAG AACCAGCCAA GTTTTTTTTT
   121081 GTAATCCTAT ATCAGGAATG ACACGAGAGT AAACAATGCC GACAGGCAAG AACTCAGTAA
   121141 CGCCATTCCG AGCAATAATA AGAAGAATGC AACATACGCT ACGTTAGGTT TTCGTGATAC
   121201 AGCTACCTTA TACAGAGCGA CCGACACTAA AATCACAAGC GCAAGCGACA CCACAAACCA
   121261 AGTGAGTAAT GAATCCATAT TGTATACTTT GATTAAAAGA AAGGGCTACG ATTTTGCTGT
   121321 TCCCTATTTC TAACACGCAA TGTTATACTT CAGCAGTAGT CGTAGCCCTT ATCTCCTTTA
   121381 GAGGTCTATT GAGAAGTCAA ACGCACTCTT GATACTATCT CCTTCACTCA GGTCAATATC
   121441 CTCTTCCATC ATCATCTCCG CCTTTGGGGG GAGTTCGTAG TTGGGTCGGA TAACCTTTTC
   121501 ATCAAGGAGT TCAAGAATTT CATCTGTGAA GACCGACTTG CAGAAAATCT TGTTTGCAGG
   121561 TACGGACACG CCAAGGTGCT TCACGACATA ACCTCGTGCG GTCTCCTTGG GTTGGAAGTA
   121621 CTTTTCAGTT GTTTCTCCCG TATCCTTATC CTTTAGTGCA TCAAACTTCC TGCACTTCGC
   121681 CTTGTCTGCG TCAGACAATT TCTCGTATTC TCTCTTCTCA AGAATTTTAC CTCGTTCAAT
   121741 CCCAACGTTG TCCCAAGTAA GGAACTTCTC AAGACCGATA TAAGGGTTGT TCTTTGTGAA
   121801 GAAAGAGATG TAGAACTTAG ACTTGATAGG CTTTGCAAAT CTCGTCTTAG TGGGGTTACA
   121861 CGTTACGATA CAACCTGATG ACTGAATTTC AATACCAAGG TCTTCGCTCT CCTGCTTTAG
   121921 CTTATCGCTG ATAGCATCCT TACCATCAAG TTTTGCCTTT GAGAGCATCA TAATGATTGA
   121981 GGCGTTGTAG TTCAGGGCTT CACCACCTGC GGCTTTCGCA GTAGGAACAT AAGACCCTTG
   122041 GTCTACGTAG ACGTGGTTGG TGACAATCAT CGGAATATCC AGCTGACCTA ATGGAGTGGT
   122101 GATAGCACGG AAGACCTGAG CCATATACTT CTGCTTCGTC AGGTTCAGCT TCCCTGCCTC
   122161 ACCGCTTGCC ACTTGGTCAA TCCCCGATGT CGTGGTGAGC GCACCGAAGC TATCAATGAC
   122221 AATCATAAGT CTTGGCTTCT CTGTGTCGGG GTCGGAAGCA AGTTGCTTTT CGTACTGAGC
   122281 CTTTAGGTTG GTCGTCAGCT TGGAGATGAG ACCACCAATC TCCTCAATAC TATTCGTCTG
   122341 CTTCAGGATT AGTCTATCTG TGTCAATGCC AAATCGGTCA AGACTTGAAA CATCATATGA
   122401 GTTCTCGCTA TCAAAGAGGA GACAAGTATA TCCCATCTTC TGAGCTTCAC GCATACAATC
   122461 CATACACAGA TAGGACTTAC CTGTTCCCTT TTCACCAGCA AATTCCACGA TACGTCCCGA
   122521 AGGAATACCC CCAAAGAGAG AACCACTCAG TGACGCATTT AACGTGTAGT GACCCGTAGG
   122581 TATATACTCT CGTATCTTAC CCACCTGACT CTTGCTTAGA ATCTCAAGTG AGCTATCTGC
   122641 ACTTGTGATT ACGTCCAAGA GATTAAAAGA GCTTCCACCG CCCTCTGTTG ATTTCTTTCT
   122701 TGCCATACGT TTCTTTTACC TATTCATAGC GAGTTATACA TTTTGCTGTT TGAAATAGAA
   122761 TTGCTAACTT TGTCATCACA AAGGTAGGAC AAACTTTTGA TTCCGCAAAA TGGCGAGTAA
   122821 AGAAAAAGAG GAACAGATAA ATGGTGCTCC ATTAGAAGAG AGCAAGATGT CACCATATGA
   122881 CTTGGTGAAG CTCCTTTATG AAAATAGGGC TATGGTTAAA AGTCTTAGAG AGGAAACCCT
   122941 TTCTAAGAAT GCCTTTATGG TCAATCGTAT TATGTCTATC CAATATCCTT TACAAGCCGA
   123001 TACCATCCAA AAGACGGGCT GTTCACCACG ACAAATGTTC TATGTGTGGT GTTCTTTCCT
   123061 TGAAAATATC AAGGCAAACA AAGTTCCTCA GGCAGTATAT GTTAAGGGAA GAAAGAAGCT
   123121 GGAGACAGAA CTTTTTTCGG ACATATTTTG CATACCTGCG GAAGATTTAC TACCTTTGAG
   123181 CAGGTTTGCA GGAGTAGAGT GTAAGACGAT ACAATATGCG TTGTCTAACG AATACACGAA
   123241 GCAGATTGCT CTGCGAGAGT ACGAAGAGTA CAAGGAGCAT GAAGAGCGTG TTACGAAGCA
   123301 GACCTCACGA GTAAAGAAAA AAGATATAAA CGATATATTA TAATGAGTAC ATTGACATCA
   123361 CACGAACGGA ATACTATTCG TCTGCGTCTT CAGGCTCTTG AGAGTGGAGA CAAAGAGTGC
   123421 GTGGTAGCTC CTATCTCTTC ATTTGATTTC ACTCAGATTA ACCTACCCTA TGCCATCGTA
   123481 AGAAAGGACG AGAAGGGTGA CGTGAACATC ACTCTTGATA GCAATATGCA CGGGGAGATG
   123541 GGTAAGCATT GGATGAAGAC TTATCGCCCG TTCCTCCGTA ACATTCGTGA GAATAAGACC
   123601 GAAGGGTATT ACATCGTTCA GTACTACGAA ACGCAGGAGG ATAAGGCATT AGGAAGAAAG
   123661 ACCTTTGCAC TTATCCGAGT GTTTAATGCG GAGGAGCAAG AGGCAGACAA ATGTATCACA
   123721 GCGAGCATCT CTGCCCTTGA AGAAACGAAC AAGCCTTCTT CGGTAAATAA AATTTCCGGA
   123781 CTGAAAAAGA AGTTCTTGGA TATTGCAAAC ATCACCTACC CTCTCAATGT TCTTTCAAGC
   123841 TACTTCTCCG AAGGTGATAG GTATATGGCT ATCAAGAAGA GCCGTAGGAT TGGTCTTGAT
   123901 TATTCCTATT CACTTGATGG TCAGGCTTAC AGCGTAGTAT GCGGTGATGA AGATGAAGAC
   123961 CTAATCGGGG TAGAGTACGA AGTGGAGGAT GAGGAAAGAG TGCAGAAGAA GACTGCCCCT
   124021 CAGGCTGAAA CGTTTGTCAG TATCTTTGAT ATGTTCTAAA CGAACACACT ATATATAAGA
   124081 ATGAGTATTA CAAAAGAAGC CGTAAGGCTG TTAGCGAAAA AAGCGAAAGT ACAGCAGTCA
   124141 GTAGAAGAGA TTGCTCTTGA ACATGCAGAC GGCATCCTCG TGCAGGAGAG AATCGACCTT
   124201 CCTTCGGTAT GCGTATATGT ATCCAAGGAC ACTAAGATTT TCTTCACCTC GCAGTGGATG
   124261 AACGACTACG ATACTATCGT GACACGCAAG AAGAGATATG GTGCGATTGA GTTCTCTATC
   124321 AACCGAGACC TCAGCGAAGC GTGCGACAAG CTCCGAATGT ATGTCAATGG TATCTTCAAG
   124381 GCAATGAAGA TTAAGGATAA CTCTATCCTT TGTCTTGAAA TCTCCTACCT ACCGACATCA
   124441 GGGAACTACG CACCATATGG AGTCTCCTAC AAGGAAATGC ACACGAAAGG CTACGAGTTC
   124501 GTCATCACCC GCTCTGCCGT TGTAAAGGAG GATGGGAGTA TTAACGACAT TCAGTCTGAG
   124561 GAAGGATTTG AGCCCATTGT TAAGAATGTC TCTGAGACGT TCCTCCTGAG AAAGGACTAC
   124621 TCTATTCACG AACTCAGTAG CATGGCAGAT TTGGCAAATA GGGAATATAT CTCGGATATG
   124681 CCTGATGCTA TCTACTTCCG CTTTATCTCT AACACGTACG AGTGCATGCC CAACAGCTGG
   124741 AAGAAGCTCT CGTTGAACTC CTCTGTGCAT CAGATTCGTC CCCGTAGGTC TACGCTCTTC
   124801 AAGGCATACT ATTTCATCCT AAGCGACTTC ACACGAGCTT ATACGGAAGG TATGGCGAAG
   124861 GGAGACCTTG AATGGGTGCG AGCGCAGTAC GCAGGGGATT ATATCAGACG TGTAGGGGAA
   124921 GTCGCCTTGG TCTATTTCAG AGGGCTTGAT ATGCAGGTGT TGAAGGACAA CAAGATTGAG
   124981 CCACGTCTTC TGAGACCACA AGACCAATAC TCCTATCGTT CGGATATTAA CTACAACTAC
   125041 ATCAACAACG AAGAGCTGAA GGGAATGCTT CGCTCAAGTG AGATGTACCG ATGTATCTAT
   125101 ACGCTCCTTA TGGTTGCGCT TAGATTCGTC AAAGATAAGG AAAAGATTGG CGACTATCTT
   125161 TCCGAGACTG AGCTGGATAA GCTCAATGCG ATTATCGTAG ACCTCCACAA GAGGCACGAT
   125221 ATTGCAGGGT AGAACTCTAA AGTCCTAAAA CAACGGCATC ATCGTGATAG ACTTAAAATC
   125281 AACGATACAA GATATGCCGA GCAACTTGGA GAGACTTATG TTTCTCCGAG TGACTCGGCA
   125341 TACATCTACT ATTCGCTCAT TCACCGAAGA CATCTTTGAG GATGAGCGTC TTAGGAGATG
   125401 CTTCAAGACT TTCTCTGTCT ATGTGGATAG GTATAAGGAC ATGCCTGATT TCAAATTGCT
   125461 ATCAGGTCTT GTCAATACCT TCCAATCTAA GGGCATCCTT GGCATAGAGA ACGAAAGCAA
   125521 GGAAGAGATT ACAGACCCAT TCGTAAACCT CTTATATGAT GAATCCTTTA GGCAGTCTGC
   125581 CCTGCAAGAG GAGAACGAAT ATCTTGACTC TCAGATAGAC GAACGTCTCA AGAAGGTTAC
   125641 TATTGAGAAA GCTCTCCTTA GTGCCACCTC GGCTTTCCGA GATGGTATGT ACAAGCACAA
   125701 AGACCCCGTA GCTGTTGTCG GGGATATTCA GGACAAGTTG AGGGAGGCGA CACTTCCCGT
   125761 AATGGCTAAG GCTGATATAG GGCTTGACTT CTACAACCCC GAGCACCACA AGCAGGATGA
   125821 ACTTGAACGC ACCTCTACGG GCATCAAGTT CCTTGACAAG TGTTCCAATG GTGGTTATTG
   125881 GAAGGGGTCT CTTTGGTGCG TCATGGGTGC GCCTAAGTCA GGGAAGACCT ATACGATGCA
   125941 CAATCTCCTC GCCTCCGCAG TCCGTGCTGG GGTGGATACC TGCCTCGTTT CTTTGGAGCT
   126001 TGCACGTACG ATGTGTATGA GCCGTATCGG CAGTAACCTC CTATCCATCA ATATCAGTCA
   126061 GTACCAATCG GCTGAGGAGA GTGGTGTGGT AGGTTTCAAA CTGAAGGCTA TGCAGGCTTC
   126121 CAACTTCAGG AATGGGAGAC TTGTCGTTCA GGACTTCCCT ACGTCAAAGC TATCGGTAAG
   126181 CGAACTTGCA TCGTACCTTA TCTCCACGGA ACGTACGTTG AGTAAGCCAG GCAAGCCGTT
   126241 TAAGTTCAAG GTCATCTTCC TTGACTATAT CAATCTAATG TCGGATGAGA AGGGTAGCAA
   126301 GAACGATAAC TCCTATACGA AGATTAAGAA TATCGCAGAG GGACTAAGAC GTATCGCCAA
   126361 AGAGAATGAT TGGTGTATCG TAACGGCTAC TCAGACCACT CGCTCTCAAA CGGACACGGA
   126421 AGAGATTTCA GCTACGGACG TATCCGAGTC TTCGGCACTC AACGCAACGC TTGATATGAT
   126481 GTTCGGTATC ATCAAGTCCC CTGCGATGGA TGCTAACAAC GAGATGTACC TCAAGTGTCT
   126541 TCTTTCCCGT GCTGGTGGCA TGAATACCAA GCAGAGGTTC ATCCTTGAGA AGGATTATAT
   126601 GCGTGCCACC GAAGACCTAA GTCCTGGTGG TTACTTTGAC CCTTCCGAAG GAGAAAAGCA
   126661 ACGCTCGTTC TACAACAATG ATGCGAGTGG CAATGGACCT CAGCGAAACG TGCAGAGCAA
   126721 TGCATCAGGC AACTTCTATG GTCATCAGAA CAAGGGGGAG TTCTTCAAGA AACTTGAAGA
   126781 GGTAGCAGGG TCTACACTCT CCGACTACAA CGACCCCAAG ACGATGCAGA AGTTTGGCGT
   126841 GACGGGTGTT CAAACGGATG CTCCAAGGCA ACAGCCCAAC CTAATCTCCC ATACGACATC
   126901 TACACCAATG TTCATTGATT CGGATGACGC ACCTCCTGCA CAGCCTCAAC AGCCAGCACA
   126961 GCCCGATGTA ACAGAGAGAG AAGAAAGCGT ACATCGGATA CAACCTATGG GGATGGGTAA
   127021 TGCGACTCCA CAGCCAAGGA TGACAGACTT CACCCCGAGT GGGAGCAGGG CTTCAGACGA
   127081 CCCTCTCGAC CCCAACTACT CAGGAGGCTT TGAGGCTCTT GGAGACCCCC TTGAAATGCT
   127141 TGATAGGGGG CTTGGCATAC AACCGATAGG TATGGGTGCG TCACAACCGA CACCACAGCC
   127201 TACTCAGGTA GCTCCAACGC CACCACCACC TCCACCTGCA CCGCCCGCTC CAGCTCCGCC
   127261 TGCGATAGCA CCGCAAGAGC CTCCAACGCC TAAGTACACG GCTAAGCCGA AGTACACAGC
   127321 GAGCAAGCCT TCTAAGTTAT CGTACCCTTC CAAAGTAGAG CCTAAACAAC AAGCTCCACA
   127381 AGTAGAGGAG AAAGCTCCAA TCTATAATAA CGTAGAGGAA GAGAAGGCTG GGTACGATAC
   127441 AATGATGTCC GCTGTGCATA TGGTTCAGCA GACACTTGGA GCAAAGCTGG AGAAGCCACT
   127501 CCCAACGTTT GAAGAGTTCA AGAAGAACAA CGAGAACCCT TAATACGTAA CGGAATTGAG
   127561 ACCCCCTCTC TCTACCTTGT ATACTATGAC AATTATATAT GCAAGAGGAA GAAGTCAGAG
   127621 GAGAACGCAT TGTAAACCTC ACGGAAAAGA GAGGGGGTGT CAATCCCGTA TTTGAAAGCT
   127681 CATATAACAA CGGAGCAGAG TATGTCAAAT CTCAGCTAAA GAATAAGCCA CGTCTTGACC
   127741 CATCTGTGTC GGATTGGTAT CAGGACGCTA CAACGGATGA TATAGTAGGC AACTTAGAGA
   127801 AGAGGGCTTT GGCTGTTGCT ATCCGAGATA TATACGAAGG TAGTCCTTGG TTTCAGGAAG
   127861 ACCAATCAGA CGAAGAGTAT CTTATCAGGG TTGTATTCAC CAATAGGTCT TCTCAGCCGT
   127921 ACCGAGATAT GTTTGAGTAC TTCTATACGA AGTTAATCGG CACGTCAGAA GGTTATACGA
   127981 TATACGACAT TGTCCTTGGG TTTGGCACGT TCTTTGATAT AGAGTTTGAG AGACTTTGCA
   128041 ATGAAATCCT AACACTACAA GAGCGTCACT CTCTCGTAGA AGAAATCCAT CAACTCGGCA
   128101 TCAAGAGGAG GGAAGATGTA GAAGCACCCA TCTCGGTGTT TAATATGTAA GACCTAATCG
   128161 TGGTGCTGTC ACTAACAAAC TAAAAACAGA AATGAGTGCA ACTCAACCTT TTGAGTATCT
   128221 GAATAAGCTC ATCCTTGTAA GCGACATCCA CTTTGGTGTC CGCAACGATA GTGCGGAATG
   128281 GCTTGACAAT ATGTCTTCCT ATTTCACCAA CTTCTTCATC CCTCTCGTTA AGAGTAAGGC
   128341 GAATGAAAAG ATTGCAGTCT GCATCCTTGG TGACTTGTTT GACAATCGTC AGTCCATCAA
   128401 CATTGACACG ATGAATGTCG CCTCGGGAAT TATCCGTCAG ATAGCTGAGA TAGCTCCCGT
   128461 GTATGTAATG GCAGGTAATC ACGATATGTC AAGACGAAGC GACAGCTCGC TCAACTCCCT
   128521 TGTCATCGTA AGAGGCATCC CCAACGTTTG CGTCATAGAT GCTAACTCAA TGGTTCACTT
   128581 TAAGACGGAG AGCGGACGTT CCTTTGCAAC TCAGTTTATC CCATATACGG GCATCTACTC
   128641 AAAGGAAACC GAAGCGGTAA GCAACTCAGA AGCTGACTAT ATCTTCCTAC ATACAGAAGT
   128701 ACTTGGTGCT ATCTTCGATT CAGGGAAGCC TATCAAGGAT GGTGCAGTCA CGACAGCCTC
   128761 ACGTGCTAAG CGTATCTTCT CGGGGCATAT CCATAAACGC CAGGAGCTGG GTAAGTTCAT
   128821 CTATATCGGT AGCCCATATC ATCTGAGAAG GTCTGACGCT GGGGACTTGA AAGGTGTTTA
   128881 TATCCTTAAC GTAGAGGACG ACTCGCTTGA GTTTGTCCCT AATAGATACT CGCCAATCTT
   128941 CCAGGCATTG ACCTTGCAGT CGCTCCTTAC GATGACGCTC TCGGAGTTCA AGTCGTATAT
   129001 CACGAACAAC TATACCGACA TCATCGTACC AAGAGACAAG GCGGGTGATA TTGAGCCGTA
   129061 TGAGCTTCTC GCTTTGCTTG ATAGGTCTAC CTATAAGGAT GTAAAGTTCT CCATTGAGAA
   129121 GGGCTTGAAG ATGACCGAGG AAGGGTTGCC TATTGAGGAA GAGATGCCTA TATCATCACT
   129181 TGAGGAGGTG AGTTACAAGT ACATTGATGA GCTTGACCTA CCGAAAGAGG AGAAGGAGCA
   129241 TCTTGTGGAT TTGATGAGAG GGTATTTTAA TGTCGCCAAC GAGAAGGCGA AGGAAGCTGT
   129301 ATAACTTTAT AATGTTTGTA TTAAATGGAA GGAGACAAGA AGAAGGTTAG CCACTATGAT
   129361 GCTGACTTTA TCAAGGAGCT GGGAGTGAAT GGAGCTATCA CGCATTACCG AAGGGTAGCC
   129421 GCTGGTAGAC TGATTTCGCA CAGCCAAGAA CTATACGACA TTATAAAGGA TGGTGATATG
   129481 ACGCTCAAGC AGATTGCGGA CAAGTATAAT ACCTACGAAG ATGTGGTGTT CTTCTATCTG
   129541 TATTTTGAAG CCATCTTTGA ACCCATCAAG TACAAGATTG TAGCTAAGTA TCCCAAGCCT
   129601 CCATACCCAC TAAACGAGTA TCCTGAGGTC TACAAAGCTC CGTACAACTA TAATGATAGG
   129661 TAAAGAAAGA GGGGAAGCAA CCAAGCCTCC CCTCTTCTCT TTTTAGTAAA TCGTCCAAGT
   129721 CTCAATCGCT TCATTCTCCC AATCCTGATA GGAGAGCGTA TAGTATCCCA TTGTACCATA
   129781 GCTCGTCCCC CACGAGTTCC TGAGAAGAAG GCTTTGCGTC TTGTCGTTAT ATCCTACAAT
   129841 GCAGATGGCG TGACCACCAT AATCTCCACT GCCATTCCAA AAGTCATCAC GAGACATAGA
   129901 TTTGACAAAC AGACCTGAAA GCACGGGTCC ATTCATCACG ATGGCGTTCT TCAAATCACT
   129961 CAGCTCCGTG ACAAGACCAT ACCCAGCTAT TTGGTACTTC CTTCCAAGCT GTTGTATATA
   130021 TACGCCACTC GTTCTGATAT ATTCAAAAGC AACTTTGGGA CTCATACCTA TATCCCTTGA
   130081 CCTATCTCTA CGCTGGTCGT AGATTTCTAT TTCTTCAATG CCATAGTCAA TTCCCCTTGT
   130141 CTTCCTTTCG GTGTTGATGA GGTAGTTCAC CATAGCTGAA CAAGAATGTG CTACGCAGTG
   130201 CTGGGTTGAG CCTTGGTCTT CAATGGGAGG CATTATCCGC TGGCAGGAGA ACGAGGTTGG
   130261 AAGCCCATCT ATCCCCATAG AGAAACGTGG GGTGTCCCTC GTGATGTCTG ATGGCTTATA
   130321 GCCACCTAAA AGTCGCTTAT CCATATTAGA TTAAAAAATA TACATTAGTA GGAGATTTTC
   130381 TTTGATAGAT GGTAATTGCC ATCTTCGCTT GTCGTCAGTC GGTAGATAAA CAGAGTATCC
   130441 TTCCCTGCAA GGACGCAGGA GTACTGAGTA AGGTCTCCGT TTGCCCCTCT ACTAAAGGTA
   130501 GAAGGTCTCC AATGACCGAG GCTTGGAAGA GCCTCTTGTA GGATGTAGTC TCTTAGTTGT
   130561 GCTTTATTGA TGACGCTATC CTTTATAACG ACCTCAATAT GTTCTTGCTG ACTCCCTCCA
   130621 TACTCAATAG AGCCAGCGTT TTTCTTCGTC TCACACCCTA CAAGAGCAAC AGCCCCGAAG
   130681 AGTGCAACCG CCAAATACTT GGTGATTGTT CGTTTCATTT GTTTGTATGA TTTCATAGTA
   130741 TTACCTTTGT ATTTGGATTT AGAAGAATAG CCCATATGCA AGTAAGCGAT ACCCTCATTA
   130801 GTAAGGTAGA AGATATACTA CTAAAGAAGT TCCCAACCTC CGCTGTAAAG CAGAGAGTGA
   130861 ACGTTAGTGA AGCCCAAATC AACTTCGCTT GTCCGCTATG TGGAGACTCC AAGAAGAACG
   130921 AGTTTAAGAA GCGTGGTTCT ATCATCCTAC ACGGAGACCA CGAGGGGATG TATAAGTGCC
   130981 ACAACTGCGG TAGGTATATG TCCTTAGAGA AGTTTCTTGT AGAGACTTCA AGTGCTGGGG
   131041 ATGTCTACTT TGACGAGGAG CTTGTCAAGG AACTCAAGTC AGCCCCAAGA GCAAAGAAGA
   131101 AAACTTCCAA TGAGACAGCA CGTAAGGCGG GGAAGGCGAT AGGTGTGCTT ATTGATGACG
   131161 AGATTGTCAA GAGGTATTGC TACCACAAGA CGCACCTGAT GGCTCACCTC GGTTACGTCC
   131221 TTATAGATGA TGCTCCTCCG CACGCTAAGG AATACTTAAC CAACAGAATG CAGTACTCCT
   131281 GGGATGACTT TCTCTACTCA CGGAAGCTCA ATGCTATCAT CATCCTCAAT CAAACCCTGA
   131341 CGGGTCATGT CTTAGGGTTG CAGTACAGAT TTCTTTCTCC CAAGAAAGGA CAAGCCAAGT
   131401 ACCGAAGTAT GGGGTATGAA GAGATTGTTA AGAAGATGAA GGAAGGAGAA GACTTTGATA
   131461 TAAGACTTGC AGTCCCTGAG GATACGTTAG AGACGCTAAA GGAGCTATCC TACTTCTTCG
   131521 GTATCGCCAA GGTAGACCCA TCAAAGGAAG TAACCATTAC AGAGGGCTTT TTTGATGCGC
   131581 TCCTTATACC CAATGCCATC GCAACGAGTG GGGCTGGCAG AACGCCTCCT AAGCTCTTCA
   131641 AACGAAGGTT TATGTATGAT GATGATGAGA CGGGAAGAAC CAAGTCGCTA AAGGGACTGA
   131701 AGAATGGTGA ATACGTCTTC CTTTGGAGGA AGTTCAGAAG CGACTACCAT ATACCTGACA
   131761 GAAGCAAGTG GGACTTCAAT GACGTGTTCA TCTACCTACA AGGAAAAAAG AAAACCATAG
   131821 GAGACTTATC TCCTTATTTC GGAAACGATA AATTTGATTT AATCAATGTC TAAAGAAGAA
   131881 CGGCTGAAGG AGCTACTGAG ACTAAGGGAC GTGCTGGATG CAGAGCAGGC ATCGGCTAAG
   131941 CTCCTGATGA ATGCCTTTAC GGGTGTCCTC GGCAGTCAGT CATCGGAGCT GTATAGCCCA
   132001 GCACTCTACG AAGCGATTAC GATGCAGGGA CGACAGATGA CACGTATTGC ATCTGTACTT
   132061 ATTACATCAT ACTTCAAGGG GGCATTCCAA AAGGACGAGG AGCTACATAA GAGGCTCGGC
   132121 ATCTCTACTG AAAGAGCAAA GACCCTTGAC ATCAATACGC TTGACCTCCC CAAGGACGAG
   132181 AGTGGCAACC CAAGTCTTGA GATATACTCA AACACCGACT CTGTAAGCGG AGATACCAAG
   132241 GTATATGTTG ATGAATACAA ACAAAGACCT AAGGTATATT CCATTGCAGA CCTTTGGGAC
   132301 AAGCATTACA ATCTCCTAAA AGAACACGAG CATTTTGAGA ATGACGGAAA AGAGTATATC
   132361 TTTGTAGGGA ATATGTTGAT GTTCACTCCG GCATTCAACG GAGACCACGT CTGTTCCAAC
   132421 CAAGTGTCTT ATCTGTATAA GCACAAGGTG AAGAAGGAGA TGTTCGCTAT CAAGGCATCT
   132481 GACGGGACGG AGGTAAAGGT CACATCAGAC CACAGCGTCT TCGTCTATCG TGACGGGAAG
   132541 GTCATCCAAG TATCACCATC TGAAATCCAA AAGGGCGATA AGCTCATAAA GCTAAAAGAA
   132601 ATATAAATTA TGGCGACAGC TAAAAGTAGC ATCAGAAGGA AGCAATGAGT CCCAGCTTGC
   132661 GCTCCTGAAG CACTACATTG ACCTTTTCTC CGAAGGGGAG AATGAAGTCC TTTGGCTTCT
   132721 TGAAGAGCGA GTGCTATCCA ATGCAGACGA AGAGCTTGTC ACGAGAACGC TTGGCACTAC
   132781 ACCTTGTAAG ATTAACGCAT CACTTGTCTC AGCTCAGAAC AAGGAACGTC TGTATTGGTC
   132841 AAACCTCGGA GAAGAAGAAA TCAACCTCTT CGGGGAGAAG GAGTCCAATA TCCCTATGCC
   132901 TCAGGATAAG TGCGTCTCTC TTGGGAAGCT GGTGCGTGAT AATGAGGTAG ACGAGTGGAG
   132961 TGATGATGAA GACGAGGAGG ATGAAGACAA AGAGAAGTTC ACTTTTGTGA GTCTTGATGG
   133021 CGTTACACTG CCTGACCTCT CCTCCGTTGA TACTGCATAC TACGTGAGCG GTGCTATCCG
   133081 CATCCGTGGT GAAGCCAAGG AACGTGTGCT GGAGCTTCGT AAGGACTCCA AGTCTAATGC
   133141 CATCACAGCG TCCAAGGTGA AGTGCCTTGT GGTCTCGGTA GATGGTAGAG GTAAGGGTGA
   133201 CACTCGTATT GAATGTCGCC ACCTGACTAT CGGTGAGGTG AAGAAGCTAT ACACCATTCC
   133261 TTCCGAATAC GACTTCTCCC GTCTGAACAC GTCAGCATGG GGCGTGCTTT CCCGCTCGTC
   133321 CGTTGTAGAT ATTCTTGTTC ATATCCTATC ATCATCAAAG GCATTCGCTA CTCTAAGGGA
   133381 GACGGCTAAG GCAACTCCTA TTGTTCAGAA CTTCAATGTT AAGGATTGGA ATGAGCTTGC
   133441 TAAGCGCATC TACGAGAGTG CAGTCAATAG AGGCTTTAGT GAAGATGCGA TGGAAGCATC
   133501 AAATGCTGGT ATGCTTATTG TCAGCAACCT AACAAGAGCC TATTCGTATG ACGAGTTCGG
   133561 TGTTGAGAAT GTTTCTATTG GTGGCAAGGA AAGCATTAGC AAGGTGATGG AGCTGGTCAA
   133621 TTCAGGTCTC ACTGCGGATA AAATCATTTG TCCCAATGGT TCAGCTTACG ACCATACGAC
   133681 AAACTTCTTC TTTGGTGAAG TATTTTGTCT TGCTCTATCG GTAATGATGA ATGATAAGGA
   133741 GTTTGAAGGG TTTGATGAAT TATATAACGT CTCCGATGAC TTTAGTTATT TTGAAGATAA
   133801 GTGCCGACTT GATACCAAAA AGGTATCAGC GATTTGGTCT ATCATAGAAG AATACCTTTT
   133861 CCGTATTGAA TGTTTCTTCA GGTATCCTTG CATCCTTGGA TATATGATTA GACTCGCAGA
   133921 TATGTTCGGT GTAGACGCTT ACGAAAGCAC TATCCTCCGA CTTACTTACA ACGAACTGCA
   133981 AGGCTACACT CACAGATAAT ACATACGGAT ATGTACAGCG ACATCACAGA GGAATACCTC
   134041 ACCGCACTTG CGAAGAAGGT CTACGACAAG CTCCCCTTCA AGCCCGAACC TAACAAAGAG
   134101 GATAACAAAA TCCTTGAAGA AGGCGAACTA CCAATGCCCT CTGAAGGAGA TATGGAGTTC
   134161 TACTTCAGTC TGAGAGAGAG TATGCTGAAT GAAATCCACG AGCTTTTAAT AGGAACGGCT
   134221 GAGTATCCGA CAGACCCCGT CCAATATGAA GAGTGGATGT TAGAGTATAT CTGTGAATGC
   134281 TTAGAGGAAG GCAACAACAC GGAAGAAGCA AAGCGTATGC GTTCTAACGT AACTCCAATG
   134341 TTGATAGCAC AAGCTATGGA GTATCCGCTT GCATACCTTG GCTCTCACTT CAATCCGTCA
   134401 GGCAAAGTAT CTCTTGAGGA ATACGCTTCC GTACTGAAGG CATTTGATGA CGATGCTAAT
   134461 AGCTCTTTGT GGCACATATG TGTAAATGGG TTCATAGGCA TTATGGGAGA CTATACGTGG
   134521 GACTGCAACA TTTACCTTGC TGAACTGATG TATATTGCAG AGATGTGTAA CATTGACCTA
   134581 AAGAAAGCTC TTGACGAGTA TGCAGGCAAT AGGACGTTAG ATTTTTAGCA TCAATCTAAA
   134641 TCACATTGTG GCTATGAGTT GAACTCGCAT TCCAAAAGAG TGTGGTTCGC TTATAGCCAC
   134701 TTTCTTGTTC GGATATTTGG TGGAACAAAA AACTCTATGT ACTTTTGTAG TGAAGGATGA
   134761 CGATAACGTC ACCCACAACA AATAAACAGA GCAACGAAAA TGGAAACGAC TAAGAACAAC
   134821 ATCTACGACA GCTTCAGACC AAAGATGTCA ATGAGCGCAT GGGTCAAGAC CATCGTCCCC
   134881 GTAGAACGTC ACAAGGAAGT GATTGAAGCC CTCTACGCTT ATGCTGAAAA GGAAGGCATC
   134941 AAGCTCCCCG CCTTAAAGAC GAAGATTGTA AACTTAGACG TAGCAAAAGA CATCGCTTCA
   135001 CTTGTCTACA AGGTTATGGG CGAAGAAGCT CCTAAGTCAG GAGTAAAGAA GGAAACGCCT
   135061 AAGGATACAT CCAAGACTGC ATCTGCCAAG CCCGCAGAAA AGAAGACGGC TGTATCGTTA
   135121 GACGACATCA AGTTCGCAGA AGGAACAAGC GAAGACGTTA AGACTTGCAT CCGAGATAAG
   135181 GTGAAGGAAA TCGGTCATCA TGTTCCTGAT TGGGTCGTCT TCTGTGAAGG TGAAGTCAAT
   135241 CTCTATCCAA AAAGCGAAGA CTTAATGTTA CTTCAACTCC CTACAGCTGT AAACCATATT
   135301 AGCCTCCAAG CTCTTTACGA CTTTCCCCTC TTCTACAAGC CTGAGTTTGA TAAGATAAAG
   135361 GAAGGAGTTT CGTTCGGCTC AATCGTAGCA GACAAGTGGT ACTACGGAAA CACAAAGGAG
   135421 TTCTTCAAGC TCACTAAGGC TATCAATGAA GCATTGGGAA TTGAACTGCC ATCTGAAGAT
   135481 TTCGTTGCTG ACAACATCTA TGATTATGAT AAGTGTATTA GAACGATTGA CCTTATCGTA
   135541 GAAGGCTTCG CCATTGTAGA CGCAGATGTA AAGTCAAATA TATCAACGCT GAAAGAAGTC
   135601 CTTGGAGGAG GCGTAAATCA ATCATTTGAA CGAATGGCTA CGATGTTAGC AGACTACTTC
   135661 AAGGTTAGCT CATCTAAACT TCTTGAGTTC ATAAAGAAGA ACTACGTAAA GAAGATTAAG
   135721 ACGAGCGTAG GTACGTTCAC GTTCCTAACA GCTTACTCCA AGTACCCTCA GTGTACCACT
   135781 CTTGATGCTA TCATCTATCT ACTCGTCAAG GAATACAACA AGAAGTAGAC CATTCGCAAA
   135841 GCTATCCATT TGGCAGAGTG GGAAGTTCTA CGTACATTTG CAGTAGAAAA TAAGATAAAC
   135901 GATAACAGAG ATATGGCAAA ATACAACGAA AAGGTCGTCC ATGAAATTAT CAACTGCATA
   135961 AAGGATGGGG GCTTCCCTCT CATCCTTGAT GTAGACAAGG GGCGAGTAGA GGTTCTAACG
   136021 CAGGAAACGC AAATAAAGAC TTTCTCCAAT ATGCTTAATA TGGATGTAGT AGAAAGTGGT
   136081 GTGGCTTCAT ATAAATGGGG CGACTACTAC CCTGCTGGTG GCTATCATAT CACATTTGCC
   136141 AAGGAGCATA AAGATGGTCA CACTTCACTC TACGAGGTAG CGTTCAAGCC TAAGAAGAAG
   136201 TAGCATGCTC TACGTCATAA TCTTAATCCT CGTCATCATC TGCGTCAATC AAGGCGATAA
   136261 AATCCGCAGA TTGAAGCGGG AGTTAGACGA AGCCTACAAA AGCAAGGAGA GCCTACGCAC
   136321 GGGTCTCTCA AATAACATAG AGATGCTTAG AGAACAGCTC TCTCATTACA GATAACAACA
   136381 TGACAAAGGA AGAACTTGAA GCCTCACTTC AGCCTCTCTT TTGGGAGAAA ACAGAAGACG
   136441 GAGAATACTA CAGCAGAACG GGTCTTACCT ATGACCTGCA CCTATTCCAA ATGCCTAATG
   136501 AGTCTTGGTG CATTGAGGCT CAGGCAGGTA GTCTTTATAT TGGAGTGATC ATTGGGTTTG
   136561 CAGGAACGCT TGAACGTGCG AAGGAAATAG CACGAGAGTA CCAAGTCATC AAGGTTTGCA
   136621 ATATGTTTTA CACTAAACCA TAACAACATG GAAACGAATG CTCCAAAAAT AGAATGGAGG
   136681 TATGATGGGA ATTTCGCATT TGGTTCGTAT CCCATCAACG ATGATTATCG TGCCGAGTAT
   136741 ATGTTCTATG ACCACGACTT CGGATATGGA CCTTGCTTCC GTTGCTTCCG TACCATCATC
   136801 AAGTCAGACG AAGACATAAA CAAGATTGAT TTTGACGAGT CTCTTGAAAT AGGAACATAT
   136861 CTTCCCAGCG GGTTTGAGGC AGAGAGCACC TGCGAAAACG ACTTGAAGGA TTTGCTTGAG
   136921 AGAAGCAAGA CGGCTACTAA CATCTTACAA TTATAATTAT GACAAAAGAC GAAAAGAGTT
   136981 CAATTTTGAA CTACATCACT CAAATCAAGT CGTCCTGCGA AGGAGTGTCC TATGGCATCT
   137041 CAGACAAAAT CGTAGACGGC ATCCGCTCTC TTGATGACAC GCCTATTCAT ATGTTTGACG
   137101 TGGCACAAGG AGACTTGGAG AAGGACGCAC TCAGCGTAGC TGATGATGCA AGAGATATGG
   137161 AAAGAACCAT CACGGAGTTT GAGAACTTTG TAGACGGCAT TGATTGTTCC GAGGAGGAGG
   137221 ATAATTGGGA GGTGTATGGA GCTAACAAGT AAAAATCTGA GAGACCTCGT TCTCCCTCTT
   137281 GAATGGAACG ACAGCGGGTA TTCAGGATTT GCAAATGTAT TCCAAGACCT CTTTGTTACG
   137341 TACTATATCG TTTATAATGA AGAAGGAGAA GGATACGTCT GTTTTGTTGA GACGGGTATG
   137401 TATATGCAGA ATGAAGAATT CTACGAATAC ATTGAAACTG CAAAGACCTT ACCTATCAAC
   137461 GAAGAAGAAT ACCTTGAGAC CCTGAAAGAA GCCCAGCGTT TCTGTAACGA GCACTACAAG
   137521 GATGGTCTTC TTCAGAACTT CAACCTAACA AAACTGAAGT AGCTATGAGC CTATTAGCTT
   137581 CCGTCATCAC ACTCTCCGTT CTTATCGCAT TCTTCGCCAT CGCAATAAGC GCAATCTTAA
   137641 TTCGTCACTC TCGTGAGAAG GCACGTATGG CGGATAAGGA ACAAGAGATA GCCACACTGA
   137701 TGTATTACCT TGAGGACGGA AATAAACATA TCTCTGAACT GAGTGCTTCG GTGTATACTC
   137761 TAAAGTCACA CAACGTAAAG CTAACGAAGC AGAAGAAGAA ATATGAAACC AAGGTTAAAG
   137821 AGCTGGAAGA TGAAATCATT AGACTTAAAG AGCTTCTTGA AAACCACGAA GGGGCAGGCA
   137881 ATTAAAGAAG TCTGCTTCCA TATAGCCCTG AGCATCGTAT TCGTTGCGAC CTTCTGCGCC
   137941 TATTGGCTCG GTGACTTCAC TGAACCATTG CGTGGGTTCA TCCTAACGTT CTGCCTTATC
   138001 GCCTTCTCGG CATCAAGGAA TAACATATTC AACTTTAATA GACAAGAACA ACCTATGTTT
   138061 GAAATTGAAG GGAAGACCCC GTTCCATGTT TGGAAACTAT GCTTAGATTA CGACCTTGAC
   138121 TACTTTCAGG GTTTGGTCAT CAATCACATA ATTGAATATA AGAAGACGAG ACAACTCTCT
   138181 TACATCCGCA AGGCTATTGA CGTATGTAGC TTCTGCAAAT ACGAGTCCAA AATTATCGGC
   138241 AACAAGATGA AGCCTGTAAT AAAGGTTGAA GACCTCAAGG ACGGGGAAAG CATCATGCAC
   138301 CTACTGAATT ACAACCTTGA AGTATATCTT GCTCAGGCTG TGTATCGGGT GTTATGCAAC
   138361 AACTATGATG CTTGTAGCTA CCATCTTCTG CGACTATTCA ATGCCGTCAC TGACCGAAGA
   138421 AACCAAAACC CATACGCATA CATCAACGGG AAGTACATCA AGGAGATACA CGCCTATGGT
   138481 CTTGAGGTTA ATATCACGCC TTACTTTGAG ATGACGAAGT TCATTGGATA CAAAATCTTC
   138541 GTTTGTAGGA AGAAGGGTAG CCCATGTCCT AATGGTAGCT CCATCACGGA AAATGGTTTC
   138601 TACGCACAAC GACTTGTGGA GACCTATGAC GAAGCAAAGG ACTATGCTTC TGATATTGTC
   138661 CAAATAGAAA AGGACTTCGT GAATGGGCGT GAAGACGGGA TTATTCGGTG CTTAGGTTCT
   138721 GAGTTCGGAT TCACTGACTG CGTCAAGTGC GAGTATCGTA AGTTCGGAGA CCATGCTGTT
   138781 GTAAGACGAT GGAGTGAAAG TAAGCCTGGA CTTATGTCTG TTAATAGTAT GCGCTGGAAT
   138841 GCCGATGATA AAAAGTATGT AATGTGTTCG GGGATAGACG AGTACAACTA CGAATACCTT
   138901 GACGAGTATT TTGAACGTTG GTATGACGAC ATCTACGACC TGAGGCTTCT TGAACTCAGA
   138961 AAGAAGTACA GCGGTATTCC CTTAGATAAA AACGGAGAGC CAATCTTTGA CTATCCACTC
   139021 TAACAAACAG AACTTTCCCG TGCAATTATG GAGACATGGT TGCACGGGAG GTTTATTAGC
   139081 ACGTATCAGA ATGAAAATTA AACCATATCG CATCAAGCAT AAGCCAACGG GGCTGTACTA
   139141 TTATCCAGGA AGTGGAAGGA CTAACCTGAC GTTTAGAGGT AAGATATATA AGACTAAGCA
   139201 AAACGTTTTT GATTATTATC TTTATTCGCC TATACCTATA TACATGTTTA ATGTAAGTAA
   139261 GACTGCGGAG ATATGCAAAA GGTTGATACC CGAAATAGGT GAAAAACTTT CCAAGTATTC
   139321 AGGTTGTAAG GTAGAACTCC CAAGGGAAGA CTTCGTAATA GAGTATCTAT AATATCCTAT
   139381 AACAATGGTT ATTGCAGGTT ATGAATGAAG AGTTTTTCAA GAAGGTAGGC AACCTTCAGG
   139441 TAAGTAGTGC TACTTTTGAA CTAATTTGTA TAATGGAAGA ATACGCTCGT ACGGGGGATA
   139501 TAAAGCATAT CCATAGGGCG TTAAGCTATG TGGAGAGTTC CATGCGTGGA ATAGTTTCTG
   139561 AGAGTCGCAA TATCTCTGTT GATGACGTGA TGAAAGTTAA AAGAATAAAA CCGCTTCTCT
   139621 ACGTCATCGG TCTCAAACAA CAACTTATTG GAGCGGTAGT GTGCTTCATG GAAGGCGAGC
   139681 GTGGAAGTGC TTTGTGGTGT ATTGAGGACT TCCTTGACGA ACGTAATGCT GATGAAAAAC
   139741 TCATAGCTGA CGTAGAATAG CACCAATCAT ACAAAGAAGC ACGTAGTTCT AACCAAGTTC
   139801 TACGTGCTTC TTTCATTTTA TTTTCTCGGA GATTTGCATA AGTGATTTTT AGTTCGTACT
   139861 TTTTCTGGTG TAAAAGTAGC AACTAAAAGA AATGCTATCG TAAGCAGGTG GATATTTCCA
   139921 AAGAAGAGGA TACCACTACC GAACAAGAAA CTTTATCAAT AGCAAATACA AATAACGTTA
   139981 TGGAGAAATG TTCATGGGAC TATATGGGTG CTCGTGAGAC GCTCGGTCTT GATGAGAAAG
   140041 AGTACGAGAT AGTTAAGCAC TTATCGTACT ACAACGAGAC GCTATCAAAA GACGCTCTAA
   140101 AGTCAGCACG TCTCGTTGCA GATGAGCTGT ACAATCAGGG AAGAAAGGAA AGGGTAGAAG
   140161 ACGCAGAAGC ATTCCGTAGG GTGCTTGAAT TTGTCACAAC AACGGAGCAA GTCATCCCAG
   140221 CGGAAATGAG TAGAACCCTC GTGACACTTG TCCAAAAGGA CTATGACAAC GTTGTTAAGC
   140281 ACCTTGACAT CCTAATCGGA GAGAACGAGG CTGACGATGA CGGCTCTGAC TACGATAAGG
   140341 AGTTTTGGGG CGATGAAAGT CCTAAGACGG AATCCACCTT TGAAGGGAAG GTTGTACTTT
   140401 TCCCTCCTAT TGATATAGTG AAAAAGACAG CACCTTCTTT TGATGGAGAG AAAGAAGCTC
   140461 TCCCTTCCAC TAAGTCAGAG AAGGAAGAGC CCATTTCCAT TGAGACGCAG ATTGCGAATA
   140521 TCAATGGGCT GTTAGGCTAC GTACGTCGCC CTGACGAAGG TAATCGCATT ATCGCTATCA
   140581 TCGTAAAGGA GAAAGCTGTC GGTGATACTG ATGACGTGTA CACCTTGAAG GAAGTGACAA
   140641 AGACGAACAA CATCTATGCT GTCAGCGAAA GCCCCAATCC CATGGGGCTG ATGGGGGATG
   140701 CTGTTAAGCT CGTCATTTCT CCGCTTATTG AGTTAGGCTC TATTCACATT GTGGATAATG
   140761 ACTTCGGTGG AATGTGCTTG AACTCTAAGG TAGTGGCAGA AGTGAATGGA GAGGAGGTTG
   140821 ATTTGGCTAC ATTCGTGACC TCGGCAATGG ACAACGGATG TGCTATCAAT TCCTTCTTGT
   140881 TCTGCTCTAA ACTTCAGTCG GAAATCCTAA AAATCCTATC AGGAGAGGTA GAGAACAAGG
   140941 CATTCGCCAA GCACATTGAG TTAATCAAGC ATCCTGATGG CTCTCCTCTT AGCAACTACC
   141001 TCCTGCGTGT TATGCCTATC TGCACGACAG CCAACTTCTT CAATCCTCTC TCAGGAGAAC
   141061 TTGTCGGATA TGTAAGGAAG ATTGACAAGA GCACTTGGAT TAGTGTCTGC AAGGAGAACT
   141121 TCGGTGACGA AGGGACAAGC ACCAAATACG CTACCGAGGA GCTTGCCATC CATAACTCTT
   141181 TGTACAGCTA TGTCTTAACG CCTCTGTTTG ACAAGCTGTC ATTCGTTAGC GAGTGGCAGT
   141241 CAGGAATGCT GACTATTGAC TACGAAGAAG GTAATTACAA CGTCACACTG CGAAAGCATG
   141301 CGGCCGATGG TAACACGCTT AGGATTTTCT CTACGTACAA CTACTACCTT GCTTCTCGTG
   141361 TCGTATTCAC GATATGCGAA CATATGGAGC ATTATAACAA TGTCCGCTGG GTAGGTCTTG
   141421 AGTATTACCA ACATCGTGAT AAAGCTGATA CGGAGAAGTT GGCTTATATC CATAACGATG
   141481 TTTACAAAGG ACTTAAAGAG ACGTTAGTCT CCAAGCGAAC TATAGCTCAT TCTTATAGGA
   141541 CTGATGTGTG GTATGAGTTC TCTCAAATCA TCGGAAATGA AGTATCACTC GCTTGCGACT
   141601 ACGAAGACGA GAAGAGCGCA GTTCGAAATA TAACGGAGGA AGTCATTACA TCCGTCAAAT
   141661 TGGCGGTAGA GAAGAACGGA ATCGTACCCG AGATTTTCTC CTCAATGGAT TTGCATTTAC
   141721 CCTTCGGTTT TGAAGCAAGT GTCTTCATGA AGGACAAGGT GTCACAGAAG TTCTATGACC
   141781 TTGCAACCAC CTACGGATGG AATCGCCTCA GTAACGCAAG GACTATCTGT GAAGCACTTG
   141841 ATAAGGAATT TAACATGTCA TACGCTATGA ACAACGAAGA AAAGAAAGAA GTGTCTCTTG
   141901 AAGAAGAGAC CATCCAAGAA CCCTTGGAAT CCGAGATTGA TGAAGACTTC CTCACCGATG
   141961 AAGATTTCTC TGATGAAGCT ATCTTTGGGA AAAACTTCTC TTGCGAACAC CTGAGTGGAA
   142021 AGATTGCTTA TATCTACATT CCCGTCAGGA ACAAGAAGGG AGGTATTGGT ATTTCAGTCT
   142081 ACAAGGATGA TGAGAATGCA TTCAGTGATT GCCACGTGGT AGTAGGAGGA CAGACATATG
   142141 ACCACAGACT ATGCCACATT GCGATTGAGT CAGCTGTGGA TATGCTCTTC CAAGAAGTCG
   142201 CCAAGAACCG CTCTGACATT AATCTTGATG CACCAATCAA GATGAATTAC GAAAAGGAAC
   142261 TTAAAGCGTA CTACATCACT ATCAACACCA ATGGAGAAGA CATTGACATT GCATGCGCAA
   142321 GAGGTCATTA CGAAGCTGAA CAAATCCTCG GTGCTTTGCG CTTCATTCAG GAGTATCTCA
   142381 GGGATACGAA CCACGCTGGT AAGTACGCTA ACACTCCTAA GAAGATGCCT TACTATAAAA
   142441 TTGCTTATGA CAAGGATAAC AAGGTTGGAA GCTCAAACAC GAGGACGTAT CGATTGACGG
   142501 ACTATGATGT CGTAAGAGTC CGTGGTCTCA ATGACTATCA TATTGTTGTT AGCCCAAGTG
   142561 GTGAAGGCGA AGAAGACTAC GTCATCCCAT TCAACAATGT CAATACGGCA ATCATCGAAC
   142621 TCTCCTTCGC AGTAGCTAAT AAGATTGCTG TACACCATAC CCTCATCGGG GAAATCTCTA
   142681 TATCCGTTAT GGAAGATGGT GGCTGTGATG AATACAATGT AATCGTGAAT GGTGTCGGAT
   142741 TTGAGACGGC TTCATTCAAG GAGAAGGAGC ACGCTGTGAA GTTCGCCAAG GAACTTTATA
   142801 AGAGACTCAA GGAGAAGTTC TCCAACTAAA CCACAAGAGC GAGGGGCATC TCATAACGGG
   142861 ATGTTCCCTT GCCCTTCACT TACTAATCCG ATTTGATATG TCAGAAGAAA TCAGCAGAGA
   142921 AAAGGTCTCT CCATCAGGAT GGACGGAACG TTTTACGATA GGCGTACCTC CTCTCTCCAA
   142981 GCACAAGTTT ACTATCCGTG GTGAGCATAA GATAGAAGAT GGAAACTTCC ACACACGTAT
   143041 CATAGTGACG GAAAATGGAG TAGAAAATGA ATACGAGACC TTCTGCCTCA GCGATACCTT
   143101 TGATGTAGCT ATGGCTAAGG TAGCTCTCTA CTGCAAGAAG AACTACCACC TTGTAGATAG
   143161 ACGTGCGACA TTATCATCCG AGTTTAGTGA GGAGAAGGGA GCTTACGTAC TCTCTACTCA
   143221 GGACGGAGAA GAGGTTGCTG TCGTTTATAA TAGCTATAGT GCAGAAGCGA TGGTCAGGGC
   143281 TTACAACTTC ATCTTGTCCT ACATCCGTGA GTATAGTAGC GGACTATCCT ACGCAAAGAG
   143341 ACACTACCTC ACACTCCCAG GAGTTGTTAG GGATAGCTAC TCCGACCTTT GCTTCGCATC
   143401 AGTTGAAGCT CTTCGCTTTG ATGGAGTGTA CCTATTTGCT ACAGAGCTTA GGTACAACAT
   143461 CCACTTCTGT GAGTACCACG TCATCCATCA CGGACATAAC GGGACGTACT ACATTGATGA
   143521 CAAGAAGTTC GCAAGCATCC TGCATTCTCC CAAGAGAGCT TACAAGAAGT TTGCCTCGCA
   143581 CGTGAAGAAC CTCATCTTGG ATGATGCTTT CTTCGTTACA CCTCCAATGG TATACGTAGA
   143641 CAAGAGCCAC GATACGGGCA GGTACGAAGT CAAGCTGAGC GGAGTGGACT TAAAGTTCCG
   143701 TATCAGCTAT CTGTATAAGA ACAATGCAAT GCAATTCGCT TGTGACCTTG ACAAAGCTAT
   143761 CAAGAAGAGA TGCGTGGAGA AGTATATGAA AGCTCATAGG AAGACAACCT ATAATAGGTA
   143821 AAACCACAAA CATAAAAAGA AACGATATGA ATTACGAGAA GGAAGAATGT ATTGACGACT
   143881 ACGTCCAAGG TGAAAATGAG AAGTTAGGTT CAGAGCTACA TGACTTAACC CAGGTCTTCA
   143941 ATGTGACCGC TCCGACAGAA ACGGGAACTG AGGTTGAGGC GAATTGCTAT AGCTTCGTGG
   144001 ATAACGGGTT CACCTACTAT AAGGTTAGCG TAGTAACTGA AGGGGATAAT GGTCGTAAGA
   144061 GAGAATACGT ATCATCTAAT ATCAACTACT CTCTTAGAAC TGCGATGGAA GCCATTGCGT
   144121 CCTTCTTCAA GAAGTCTCCC GAAAAAGTGC TTGCGCATTC TGTTATAACT CTTCACCCGA
   144181 TAGAGGTGAA TAAAACTATG CGATACCAAC TTATGTCGGA AGATATTAAG GGAAGGGTTG
   144241 TCGCTTGGTT TGATTCAGAC GAGATAGCTA AAACAGCGTA CGTGGCGTAT AACTTCATTT
   144301 GCGACTACTC GCAATTATTC AAGGACACCG AAAGGGACAT TCCTCAAATC GCTACGAAGT
   144361 TCTATAGCCC TTGGGTCTAT ATGAATGGGA AATACGTATC AATAGACTTC CTCAATGAGG
   144421 ATGGAAGTGT TGAGAGCAAC ATATCTGTTG AGCTTAATTC TTTATTCAGT TATGGTGATG
   144481 TCATTTGTCA TCGCAAGGGA AATGGCTGTG ATGACGGAGG GTCTGTGTAC ATAATGGGTC
   144541 ACAGAAAGTC ATTCAAGGCG ATGAGGCATG CATTCTTACT TGTCAAGCGT GACATTGAGA
   144601 TTAGATATCA CTTCCTTACA CCTCCCGTAC TATACGTTGA GAGACAAATC AAGAGTAATA
   144661 TGTTTGAGGT GAAGTTTAAG GATTATAATA TCCCTCTGAG AATGTCCTTC AGTAGAATGA
   144721 GTGACGCTAT TGAGTTCGCA GAAGAGCTAC GCAACCTCTT TGAGTATAAC GCCAAGGAAA
   144781 GAGCATCGAG ATGTACAGAA TATAGGGCGT ATGGCGAGAC ATTGTCCGCA GTAGACTTCC
   144841 TATCCACATG CTTTGACTAA CAACTAACCG AACAGCTCAG TAGAAATGTT CTGCTGGGCT
   144901 GTTCTTAACT CTTCTTATAA GATATGGAAA CGAATGAAGC CGTTGTTCTT AACAACCTGA
   144961 ACGATAACGC TCAGCTGAGA GTGCAAAGCA TCATCAACGA TAATGGCGAT ATGATGTCGC
   145021 TCATCTACGA GGCTTTGAAC TATGCTAATG GTGAATGCGG AGGTATTCTC AACGAGGTTA
   145081 TTTCAATTCT TGATAGGCAG ATTGAGACCA TCCAGCAAGT GAAGGAGTAC CACGAAGCAA
   145141 TGAAAGAGAA GATAGAGGAA TACGAGGAGA AGGAATAGGT AGAATTTGGT CGTTCCATGT
   145201 TTTAGCTATA TCTTTGTTAC GTAAGATAAA CAACAAAGAA GATGAGAAAC GAAGACTTCA
   145261 CAGAAGAAGA GCTTGCCGAG ATTGACGAAG CAATCGCTCA GGTAGAACGA GGCGAATGCA
   145321 CTCGCATCAA CGGAAGAGAT GGACTAATCG GCTACCTTGA TAGCCTTTAG AATATAAACC
   145381 ATATAACAAG AAAAGAAATG ATTATTTGCG GTTATGCAGG CGTTGGCAAG AGCACGCTGG
   145441 CGAAAGGTTA TGTAGGTATA ATGGACTTGG AGTCCACTCC CTTTGAGAAG GATTGGGAAC
   145501 GTTACGCCAA GTGCGCTATC CACTACCACA AGAACGGATA CATCGTACTT GTCTCCTGCC
   145561 ACAAGGAAAT CCGTGAGCGT ATCCTGAGTA TGCTTGCAGG AGACAATACG AACGTATGTA
   145621 CTATCGTCCC TAATGTGGCT GACAAGGAAC TCTACCGAGA ACGCTACACG AGACGAGGCA
   145681 ACACTCCTGA GTTCATCAAG GTACAGATGG ACAATTGGGA AAAGTGGCTG GATAAGAGTA
   145741 ACGCCATTGA AGGCGAGCGT TGGATTGAAA TGCAGGAAGG AGAAGTCCTC AAGGATACAC
   145801 TTCTCCGTAT TGGCATCATC TAACAACACT CTACAAGTAC GCATCTTATC TACGGATGAA
   145861 ATTCAATTAC AGCTGGAATC TTAAAGATGC CAACTTCACA GGGAGCAGGG GAAGTGTATT
   145921 CTCCTGCTTC TCTTGTGGAG GGGGTTCTAC TATGGGCTAC AAGCTCGCTG GGTTTGATGT
   145981 TGTCGGATGT CTTGATATTG ACCATCGTAT GATGGAGATA TACAAGAAGA ACCACAACCC
   146041 TAAGTACGCA TACGAAGAGG GGATACAGAC CTTCAAGCTA CGAGACGACC TCCCCGAGGA
   146101 GCTTTACAAC CTTGACATCC TTGACGGCTC TCCTCCTTGC TCTACGTTTA CTATGACGGG
   146161 GGATAGGGAG AAGTCCTGGG GCGTGAAGAA GCACTTCCGT GAAGGTCAGC AGTAGCAGGT
   146221 TATTGATACA CTCTTCTTTG ACTTCATTGA CCTTGCAGAG AAACTGAAGC CGAAGGTCGT
   146281 TGTAGCGGAG AATGTCAAGG GTATTCTTAT TGCCAATGCG ATGGAGTACA CCATTGAGAT
   146341 ACATAAGTCC TTCAAGCGAG CTGGTTACTA CTCTGCCCAC TACGTCCTCA ACTCGGAGAC
   146401 GATGGGTGTT CCTCAGAAGC GTGAACGGGT GTTCTTTGTT GCCATCAGAG AGGACTTGGC
   146461 TCAGCCGTTC CTGAAAAGCA CGTCCCTCTT TGATGAAGAG CCTACACTTG ACCTCACCTT
   146521 CAATGAAGAG CCTATCCTCT TCGGTGAGGT TGCCGACTAC TTAGGAGACG AGATTACAAG
   146581 CACTTCTATG CGTATGCTAT GGGAAAAGCG TATCTTCGGA GATAGGACGC AGAGGAATGC
   146641 AAGTGAGCGT CTATACAAGA AGCGTGTAAA CTTCGGGCGG GTATATGCCT ACGAGAATGA
   146701 AGTAGCTCCT ACTCTGATGG CAAACAAGGC TTCGGTCATA CATTTCAGCA AGCCCTTATT
   146761 CCTAAGTCAG ACGGAAGTTT GTAAGATTTC CACGTTCCCT CAGGACTATG ATTTCTGTAG
   146821 CAAACCTCCT CACTACGTGT GTGGTATGTA TGTGCCTCCC GTTATGATGG CTCAGGTTGC
   146881 GCAAAGAATT TTTGATGAGT GGCTGAAAAA TTTGGTGGAA TGAAAAACTC TTCTTACCTT
   146941 TGTAGTGTGA GAGTGAGATA AAGGACTCCA CAGCGAACTA AACTAAAATA GAAAACAGAA
   147001 ATGGGAAAGA GTAAATCCGA GCGTCTGTTA GAGAAGCTCA ACGACATTGA GCAAGAACTG
   147061 CTCTGCGTAG GGAACTATAA GAACATGGTG GAGAGTAGCG TCATCAGCGG CGACACCCAA
   147121 ACCGCTCTCC GCTTCACGAG CTACCAAGGT GCTAAACTTG GTGTTCTCCT CAGCCTTATC
   147181 CAAGAGGCAG TAATCATTGC CAAGCTATAA GGATAAAGAA ATTCCCAAGA GATTTTGGTG
   147241 GAATAAAAAA CTATTCTTAC CTTTGTAGTG TAAGAGGAGA ACAAAAGAAA CTCCACGGCA
   147301 AACTGAACTA AAAATAGAAA GCTAAAATGG CTAATAGTGA ACAAGACGTT CTTTCAAGCA
   147361 TCGTCAATGG CATCCACCTG AATGTGCTAA GCGTGAGCAA TTATAAGGAC ATGATTAGAA
   147421 GTAGCGTTAC ATCAAGCTGG GCTACAGAAG GTCAGAAGCA ACAAGCTCTC CGATTCGTGG
   147481 GATACCAAGA GGCTAAGCTC AAGGAAGTCC TTGACCTCAT CAACGAGCTG GAAGCACGTA
   147541 TCAACAACTA AGAAAAAGAA ATCCTCAAAA GATTTGGTGG AATAAAAAGT TATTCATACC
   147601 TTTGTAGTGA GATAAGACAA CAACAAGAAA CTCAAAGAGC GTTATGGATA TCATTCTCAC
   147661 CATCCTGGTC TTGGCACTCT CCTACCTCAG TTTCAGAAAC TATCTGAGCA ACAATAGCAC
   147721 TGACGATGAC GATGACGACC TCGACCATTT GTATGAAGAT TGAAAAAGTG AAATCATCCA
   147781 ATAACAACTA ACTCAACTAA GAACGATTAT GAAGACTATG AATCTCCTCA AGACCCTCCT
   147841 CTTCGCAGGT TGCGTCTCAC TTACGGCTAC CTCACTCACG AGCTGTGGCA ATCACACGGA
   147901 AGAACCTACC TACACGATTC CCGCTCATAT GAAGACGGGT GTCATCGTAA ACAAGTTCTA
   147961 CCTCCACAAC GATGACCCAA AGATGGCGAA ATATATCGTT GTGTACCTCG CAGGCAACAA
   148021 GGCTCACCTC ATCATGGTCA TTAAGGACAT CTATGACCAA GCCGTCATCG GTAGCGTTGG
   148081 GGACTTTGAT ACCCGATATG AATATGTCGG TGACACGTAC ATCCCCGAAG CAGACTACGA
   148141 AGCCTTCGAA GCTATCAACT AAGACATACT AACCAACTAA ACAACAAAGA AAGATTATGA
   148201 AAACTAAGAG TCTCCTGAAG GCTATGCTCC TCTTCGCATG TCTGTCCTTC GCAACAGCAA
   148261 GTTGCACGAA CAAGAATGAC GAACCCGTCA TTGAAACGAA TCAGTACATC CATAAGGGCG
   148321 TTGTCGCTGG TAAGTCGGAA GTGAAGATTG ATGTCAAGAC CATCTACATC ATCCACTTCT
   148381 TTGACGGACA GCGTGTCTAC CGAATCGTAG TGGACTACGA CAAGTACACG AGGCTCAAGA
   148441 AGGGGATGGT CATTACGGCT GACATCCGTG ACGACATCAA CTACCGAGAC GAAGAATTGG
   148501 CATTTGATTA GTATATGTTC TCTTCCATAT TAGAGGACTA TACCGATAGC GATTTTGAGA
   148561 GGGTAGGTGT TGCCGAAGTC AACTTCACGA TTGGCATATG CACCTTCCTC TCATTTCTCA
   148621 TCGGAGTTAT ATCCCTCTTC TTCACAGAGG TTGTTGGTGT CCTCTTCGGT GTAGCATCAG
   148681 CCGTCTTTAT GATGGTAGGA GTGTCAATGA TTGTCACACT ACTCATCCAA GCCAAAATTC
   148741 ACAAGGCGAG CCATTACGTT TGGGGATGGG TTTGGTTCTT ATCAGCTGTA CATACATTCT
   148801 TCTTGGTATT TCCACTCGCC CTACTCGCCC ACCAATCAGA TTATATCTAT TAGTTCTTCT
   148861 TCATAAGATA ACATAAACGA ACGCTACTAC TCCGATGTAC AGAAAAAACT TTGAGCACAT
   148921 TCTGAGAGAT GTAATCTACA ACAAGAGCAT CAAAGACGAG ACCTATATGG CTCTCCTTGA
   148981 AAACTTTCAC AAGCCGCTCA TAGTTGCTAC ATTAGCAATG GCAACATCAT TCCTCTTCTC
   149041 AGGTCTCATT GAGTTTCTCT TAGTACTCGT TGGAGTTGTA GCGTTCGTTT CATTCTTCAT
   149101 CTACTTAACA ACGATGCTGG TGGAGCTTGC GTACTATGGA GTGTGGAGTT TGACGAGACT
   149161 CTTGCTCACG ATATACGTAA TACACCTCCT CCTAAGCATC CCGTTCTTCG TAGCTCTCTT
   149221 CTTTAAGTTG GACTACATTA AAAGTATAAT CGGTTAGCTA TGGACTACGA AAAGTATTTC
   149281 GAAGAGTGCT ACAAGGGCTA TGATGGCTAT ATGTTGGAGT ATCAGGCTGA CGATGGCTCC
   149341 GCTCTTCCCG TATCGTGGAC GCTCTGCCCT GCAACGTGGA TAGCACTTGC GAGTTGCATC
   149401 TGCCCTCCGT TTGTTATCTA CCTCGTCCTG ACTTTCATCA GCCTTGTCCT ACTCGGAATA
   149461 TCTTGGTGGC GTGTGTTCGC CATCCGTAAG GCTTACAAGA AGATTGGGGA GAAGAAGTAT
   149521 TCCATCGTGG TTAGCGGGAT GATGAGTAAC GTAGTCCTCT ACTCTCTATT TTGGTTAGCA
   149581 TTCTTCGTGT TCGGGATATA CGCACACTTG GAATGTATCA TTAAACTTTT TATATAAGAT
   149641 ATGACACGCA AAGACATAGA GCAGTGGGTA AAAGAGCATC CCATACAATG GGAGGAGGCA
   149701 ACAGCTGATG ACCAATACGG GAATGAGTAT AAAATCATAT TTGAGCGTTA CTATGTTCTC
   149761 GCTGGAGCTA AGCTCTTCTA CGTTATAGAC GAGATTATCT TTGAAGATGG CAACGAGAAG
   149821 TATGAAGTCG TACGCACAGA CAACCACAGA CAGCACAAGC GTTGTGAAGA AATTTTCGTA
   149881 GCAACACGAA ACAGCCTTGA AGAAGCGAAG CGTGCCGCAG AGGAAGACCG AGTTGATGTG
   149941 GTCTGTGATT ACCTTCGTAT AAAGTAAGAA CGATGAAGAT TGTCAAGGAA CTATTTGATG
   150001 AACACATCAG AGATGAGGCT CTTCATCAGT ACGATGAGTA TGGAAGCAGG ATTGCCACTG
   150061 AGCCTCCATT CTTTCTCGGC TTAGTCTTAT GGGCTTATAT AACGGGATTT CCACTTGTCG
   150121 GATGTTGCGA TACACTTATG ACGAAACCCG TACTCAGCCT AATCTTATTC TCGGTAACAC
   150181 TACTCTTACT TGCACTTGGA TTTGGCTTTA GCATAGCTTT TTTCGTCTAT TGCAATAAGT
   150241 ACTACAAAGA CCAAAGAGTA CGAATGTTAG CATCAAATGA CATGCTCGTA GGAGCTTTCA
   150301 TATCGGTCAT TCCGATTATG TTCCTATGCT TGTATGCCAC GTACGACTTA GGTCTAATGT
   150361 ATCACTTGGG TAAGGTCTTT GCTAAATAGA GGTCAGATAC TAAGATAAAC GAATGACCTA
   150421 TCTATCTCAT CTTTTCAAGA CGCTAAAGCA GGCGAAGGGA GACAGCGAAC GCTTCGGTAT
   150481 CATTGAAGAC CGCATCAACG CCTTCATAGC CTCCCGCTGG ATTTTCCTTA TAGCTCTCTC
   150541 CCTTGTCCCA TTCAGATTGG ACTCGGATAA CCCTTGGAAG TACGTCATCA TTGGTATAGC
   150601 TATCTCCGTC TACATTGTAG CGATGAAGCA CTCCTTTGAA AGCTTGTATC ACGGGCTAAG
   150661 AGATAAGGAC GTTAGACGTA TATCGCTCGT CACGTTCTTC TTCAGCCAGG CATTGTCGGT
   150721 GCTCTTCTAC CTACTAATGT ACTCAGAATT AAAAGTAATT TTCTAATATG AAGACCTCAT
   150781 CAATCGTAAA AGCAGGCTTG AGCCTGCTCC TCGTAATCAG TCTTGCTTCG TGCCGTACCC
   150841 AATCGGGATA CGTTGATGGC AAGCAAATCC GTCAGGAAGC TGATGGTTCA ACTGCATTTC
   150901 TCATTCACCT TCGTGATAAT AGTAAGGATG GAAATAAGAG TATGCATAGC ACCATCCGTG
   150961 TGAATAAGGC TACTTACTTC TCTGTGGTTG AAGGTGAGTA CGTAGAGCTG AAGGAAGGAA
   151021 CGTACACTCG TAAAGAGAAG TAGACATGGA GAAGCTGAAA GAAGCGTTTG ATAATCTTGA
   151081 CGCTGAGTTC TCCAAGATGC TGGAGATAGC CATTGAGAAC TTCAAGCGAA TGGAGGACTT
   151141 CAAGGACGCA ACAATAGAAG ACTTTTACAG CGTCTTCTCT GACTTGTATC GTGGAGAAGC
   151201 CTCACTTCAA AGGAAGATGA CCGAGGTCTA CGACCTGATG AAGGATGTAA GAAAAGAACT
   151261 TGAATGAAAG ATAGAGAAGT CGGAGAGCTA AAAACTTTCC GACTTTTCTA TTTTTGATTT
   151321 GGAAGGATAA AAAGTTATAG CTATATTTGC GCCTTAAAAT CACCTCTTAT AAAAATGGCA
   151381 AATCAAAATC ATATGATTAA GCATAGCGGT CAGGTGTTCA CTCCTGACTT CTTGGTCTCT
   151441 ACCATCTTAG ACTACGCTGG GTATATCAGT GGTAGCATTC TACAAAAGCA CGTTATTGAC
   151501 AATAGTTGCG GTGACGGGGC TTTCCTTTGC GAAATAGTGA GTAGGTACTG CGAGGATTAT
   151561 ATCTCTACGA ATAGCTCTAC AAATGGGCTA AGACAAGAGC TTGAGACATT CATCCACGGC
   151621 ATAGAGCTTG ACAACGTAGC TTTTTAGAAC TGCCTCTTCA ACTTGAATAA TGTAGTCTCC
   151681 GAGTTTGGTA TTGCTGATGT CAAGTGGAAT GTGCTAAACG CTAATGCGCT TTCCTTGGAT
   151741 GTGTTTGACG CTATGATGGA TTTTGTCATA GGAAATCCCC CGTACGTAAG TGTTCATAAC
   151801 CTTGGAGCGA ATTACGATGA TGTTAAGTCG TTTACTTTCG CACAAGGAGG AATGACTGAC
   151861 TTATACTTGG TGTTTTACGA GTTAGGTCTC CGTATGCTTA ATGAGAGTGG AAAGTTATGC
   151921 TATATCACTC CAAGCTCCTG GCTATCAAGC CTTGCCGCAA CGAATATGCG CAGTCGCATA
   151981 ATGCGAGATA GAAAACTTGT AGGGCTAATT GACTTAGGTC ACTTCCAAGC GTTTGCAGGT
   152041 TCTACGACAT ATACAATGAT TTCGTTGTTT GACGCTACGC ACGATAAGAA TCTGATAGAA
   152101 TACTATCAGT ATTCGGATAC GAGCAAGGAG AAGGTGTATG TAGATTCATT CACATACGAG
   152161 GAAATGTCAA TAGGTGGTAG TTTCTACGTA GCTTCACGAA ATGACTTATC AGCTATCAGA
   152221 GCAATAAAGG AGACTTCAGC TCCCAACTTC GTTAAAGTAA AGAACGGGCT TGCTACTCTT
   152281 GCAGATAAGG TATTCATAGG GAACGTCTCA TTCAAGCCTC TTACCATACC TATAATAAAA
   152341 GCGTCTACGG GGAAGTGGGA GTATTGCTTC TTCCCGTATG GCGTTAATGG GAAGCCATTA
   152401 GGAAAGGATG AGGTGTTCTC GTATCCTGAT GTGGCAGACT ACTTGGAGGA GAATAAGGAG
   152461 ACTTTACTAA AGGGTCGTGC AGAAGAGCTG ACCCCTGATT GGTATCTTTA TGGTCGTACG
   152521 CAAGCCATCA AGGATGTATA TCGCAAGAAG TATTCCATTA ACTTCCTTGT TAGGAACATT
   152581 GAAAGTATAA GGCTAAATCA AGTCCCCGCT GGTGCTGGCG TTTATAGTGG GTTATACATC
   152641 GTCACTGATG TGCCATTTGA GGTAATTGAA AGAGCGATAA AGTCAGAAGA GTTTATCAAC
   152701 TACATATCTG CACTGAAACA CTACAAAAGT GGCGGATACT ATAACTATAG CTCAAAGGAG
   152761 TTAGAGCAAT ACCTCAACTA CAAAATATCT CAGTACAAGA ATAATGTACT ATGATTTGGT
   152821 GGAATAAAAA ACTCTTCCTA CCTTTGTAGT GTGAGAGGGA AACAAAAGAA CCCCCAACAG
   152881 CGAACTAAAC TAAAGTACAA CTAAAAGGAA ATCCAATTAT GGCAACCATC AAGGAAAAGG
   152941 CTCTCCAGCT TAAGAAGGAC ATCGAACAGC TCTCTGCTGA AGCTGAACAC CTCAACGAAC
   153001 TGAGAGAAGA GCTGGCTATC TCCACAGCAC GACACAAGCC CTTCAAGAAC ATTATGACGG
   153061 GCAAGGTTGA ATATCCTCCC GTCTCTCGTC TCTCTCGTGT ACTCTACAAG GCTCTCAAGC
   153121 GTGAGCTGGA GTATCACGAA GCTAAGTCCG AAGAAATCGC CTCTCGCTTT GAAGCTCTCA
   153181 AGGAAGAGTA TAAGGCTGAG AAGGCTCAGA AGTATCTCAA GAAGCAGTAC GAAGAAGCAC
   153241 CTGAGGATAG CCTTCTCGGT GTAATGTCTG ACTTCCTCAG TGGGTTTGAA GTGGCTTCGG
   153301 TAGAAGAGGC CGAGGACGGC ATCATAATCT ACACGCTTAA GTAATCTGTT CTGTTATGGA
   153361 AAAGAACGAA AAAGCTAACA CTGCTAAGAA TGTTTATGAA GTACTTCTTC GCAGAAAAGA
   153421 AGAACTCCAC AACATCATTG AACGTCACAG AACGCTTGAT AGAGAATACT CTATAGCAAC
   153481 CAAGGCGACT CAACAAATAG ACAACATCCT TCCATTAGTG AAGTTCCAAG TGAGCATCTC
   153541 GGAGATGAAT AAGAGTAGAG TTGTAAGTAA TCTGTATGTT CATGATGTTT ACTCTGATGA
   153601 TGATGGCGGT GTAATTGAGT TCAAAAATGA TAATGGTGTC ATCCTAACAC TTGAATCCGT
   153661 GGAAACATCA GCAGGTGGGA TTGGAACAGA CGAGATTGAT GTGTCAGACT TAGATGTGTC
   153721 CGATTTTGAT GGTCTGAGTT TCACATTCAA GTTTGATGAC CTCGGAGCTA CAATAGAGAA
   153781 GGTCAAGGAT AGCGGTATAC GCATTAAGCC TGATAATGGT CATCCCGTAT TCATCCCGTG
   153841 CCGTAATGGG AATGGGTTGT ATGGAGATAA TACCATCCTC GTGCTAAGAG ACCAATTCGG
   153901 ATATGGACGA GGAGAGTTAG ACATCACCGA ATGCCTTGCG GAAGTAGAAG AGGAAGAGTA
   153961 ACGTAATACA CCCAAGTATG GAACATATCA TCAAGAACCT CAAGGTAGTA GGGTTTTATA
   154021 ACCCCGAAGT TGAGATAAAC GGATTATATC TCAAGGATGA GAATGGCGTT GATTATCGCC
   154081 TCTATTCTCG TCACGTATCC GATTGTTGTG AAGTTCACTA CCTCGCTTTT GATAGCCTTG
   154141 AGCTGTCGGA GTATGAAGGT CTACTCTTTG ACTTTGACGG GAATGACTTG TCTAAGTCTG
   154201 TTGAGGTCGT TAAAGACCAA GGTATCCGTC TCAAGCCAAA CAACGGACAC CCCATCTTCA
   154261 TTCCTTGGAA GGTCCACAAC AAGAATTGGA ATGATGACGA TATGAGCCTC GTGCTTGCTC
   154321 GTATCACAGA CGAGACGGAT GGTAACTTTG ACTACAAAGT ATGTAGAGTG AGCGGTCTCA
   154381 TCGGCAGTAT GCCTCTAATC AAGCACTACG GAAATACAGA CGAATAATCA GAAACGAAGA
   154441 TGAACGAGAA ACTAAAAGAA CGCATTGAGC GTCTCGTGGA AGAGCGGGAT GCTATTCAGT
   154501 CTAAGATTGA CAATGTGAAT GGCGAACTCA ACCGCCTCTA CCCGTTGAAG AATGACATTG
   154561 TGGATATTCT TTCTAAAAAG CACAATAGCC TCAAAGAACT TCTTGATGCT ACCCTTAGGG
   154621 AACTCCGATA TGTCATAGCT TCTGAATCTG ATGAGATTAA GATGGTGAAA CTTGATGACA
   154681 TAGAATACAC GAGTCCTTTC ACTATGGGAG AAATCAAATT CACTGATGTG TATGGTCTCA
   154741 AATATAACCT CTTCTTGGAG TCAGTGCACG AAAAGCAAGT AATGAAGGAG AGTGACTATG
   154801 GGAACTTGGT TGGGTTCGTC TACGACCGCC AAGACTATAA ACAGCCTGAG ATAAACGGAA
   154861 GCCATCTCTC TTTTGATAAT ATGTCAAAGG TGGGTTGGGG AACATATGAA GTGTCAGTCA
   154921 GCCTGCATCG TGTGAAAGGG AAGATATACT CCAATCTCAA CATTGAAGAT AAGTATGGTA
   154981 GACACATCTA CGTTCCATTT GCCACGACAC GTACAGACTA CAGCCCCATC AAGCTCGTCC
   155041 TCAGAGACGA AGATAAAAGA GTCCTATGGA TAAGCGAAAT TCCGAAGCGT GTGCTTAACA
   155101 AATCTCCTCA TAGTTTGGTA GAATGAAAAA CTCTTTCTAC TTTTGTTGAT GAGACAAGAA
   155161 AATAACATTT CCAACTCTAA AAGATAAAGA ACGATATGAA TATCACTCAG AACAAGTACA
   155221 GCGCATTTGA AGACGTAACT TCCTCTTCTC CTTTCTCTCG CATTGAGGAA CTCGCTGACT
   155281 ATGTATGTGA ACGGGAAGAG CATGTAGCCA AGGAAGTCGG TATTGACGTG TTTGATGTTA
   155341 ATGCGTTGAT GGCACTCCGA AGCGTTGCCA GCTTCTCCAT CATCTACGAG AACCATACCA
   155401 CGGCAAAGGA ACTATACGAT AAGTTCATCG AGGCAGTCAA GGAGAAGGGT TCTCAAGTAA
   155461 AGTTTGGTTA TGAAGACGCT CTTAGAACGA TGCTCTCATC AAGTGATGAT GACTTCATCG
   155521 GGTTCTACGA TAAGTTTAAC TTCAACGCCA TTGACACTTG GACGACTCTT ATAATCGGTA
   155581 GCTTCCTGAT GCTCCGAGGT CATCTAAAGA GTGAAGGAGA AGTAGTTGAA GAAAAGGATT
   155641 ACAAATACAT CAGCGATGTA GTTTGCAAGC GAAACTTCAA CCCTTCAACG GATAGTATGG
   155701 ATGATTATCT CTTAGAGCTT GTTACAAACG CCTGCTACGA AGCTAAGACA CGAAGCTGGT
   155761 CTATTGCGTC ACTCATCATT GTAAGAGCTT TCCTGAAGCT CGCAGAACAG CTTGGCGTGC
   155821 CCTGCTTCGG TCTATGTATG CAGGCGAACG ATAGGGTGAA CATCCTCATC AACAATACTC
   155881 CTGAAGAAGA CGAAGAAGAT TAAAGCTCTA TAATATAATA TGAGATTCAA GGAATGGATT
   155941 AAGACCTTCG GGTCGTCCAC AGCGATAATC TTATTCGCTG TAATTATGGC GGTAGGGTCG
   156001 TACTTCTTCA TTGGCAACGC ATTTGACATT GTCAAGAAGG ATGTGTCATC ACGAGAGGAT
   156061 TTTGAGCGCA AGGTGCGTAT CGTAGATTGG TCTCTTGACG AGGTAGAATC TATCAAGCGT
   156121 ATGAATGAAA AGTTGCAGAA GGAGAACGAC TCTCTTCGGA TTGAAAACTC ACTTCTGAAA
   156181 GATATACAAG AGAATAAGTA GGTATGAGAG GTGGTACCAA TTTCGGAAGC TATCTTACCG
   156241 ATAGCGAATA CAAGGCTATC AGACCCCTCG CACTCGTCAT GACTATCGGG GTCATCTTCT
   156301 TCCTCGTATC GGGGTTGTGG ATACCCGTAG TGAACTACAA GAACGAGCGT TCCGTAAAGG
   156361 CTCTCACCAA AGCGAACTCA GAACTCATCC ACAAGGTGGA CTCCCTGAGT GCAGTGAATG
   156421 ACTCTATCAC CTACAAGGTG GATACACTAA CGAAGGAGGT GCAGACGCTC CTCTTGGAGC
   156481 TTGCAAGACA AGAGTAAGAG TATGAAGAAG CACGAAGTAT ATGCCATCCT TTACCTGATG
   156541 GTCTTCATCG TTTTCATCGC TGTTGCTTTT CTGTTCCATT TTGGTTCGCT TTATTTCCGC
   156601 TCAGGGGACA GTGCTATGGG ACTGAAGCTA TATGGTATTG GAGGCATTTC CATTGTGGTA
   156661 GCCACTCTGT GCTACTGCAT CTTTAAGCCA AAAGACTAAC ACATAGTCTG TTTATTGTTG
   156721 TTAAGTTGAG CTGAGACCGC TGGTGTACTT CGTGTATGCT TGCGGTCTCT TCTTTTGTTC
   156781 TGATTTGGTA GATTGAAATT GAATGCCTAC CTTTGCTATG TAAAACGAAA CTCTAATAAC
   156841 GAACAAGACA ATGTTTGAGA AGAAATATAT CAAGGAACTG AAAGCTCTCA AGAAAGAGCA
   156901 CGACAGACTC TACGAAGAAC GGACAAAGCT CCTTATTAAG GAAATATCTC CTTCCACAAA
   156961 GCTCCTTTAT GATGGAGAAG CAGACGACAT CAAGAGGCAG AATAAGGGAT ACTACGAGGC
   157021 TATTATTGCT ATCTCCAATC GGATGGGTGG TATCATAGCC TCAAATCAGA CTATCTTCAA
   157081 GAACCTCAAG GTACGTATTG TACACCAATC TGACGATGGC GTAAGCTCCA TCATTTTCTA
   157141 CGATAAGTTC GGCATTGAGT ACTCGCTGAT GCTCCTGGAT GAAGAACTTA TGTCCAATGG
   157201 GTCTGAGCTT GACCTGATGG GGGTCTATAA GGAAGAGTTC TACGGATATA CTTATAACTT
   157261 TGACCCTGCA CGCATCCACG ATGTTATCAG GTTAAGTGCC TTCGGTAGCT TTGACCTGAT
   157321 AGAGAGCAAG GGGCGTGCCG TGAACATTAA GCTACGATTT AACAAGGGAG AGAAGGCAGA
   157381 GAAGTACTAC CTCGCACTTG TCGCAAGTGG TAATCATGTC GTGTGGAAGC ATAACATCAC
   157441 GAAGTTTGTG CCCAAGGATT TGGTGGAATA AACGAAGTAC TCGTGCTTAA AAAAGATAAG
   157501 ACTAAAAGAT AAGTAACAAT ATGACTATGT TCGAGAATGA GTATATCAAG AAGCTAAAAG
   157561 CACTCAAGAA GGAACGTGAT TTCATCCTGA AAAGGTGGGG AGAGGAATTT TATGAGGAAT
   157621 GCAAAGCCAA TGTGAGACAG AATTACAAAG GTGAATATAG TGACATCATA GAACAACGGA
   157681 AATGCTACTC CAAATTGGTA AAGGCGATAA AAAAGCGTAT GGCAGGTATC ATCACTAAAA
   157741 ATCAGCCCAT CTTCAAGAGC ATAAAGGTTT GCGGTGTAGT TATGTCTTAT CATGGGGTAA
   157801 GTTCCATCCA CTTCTCTGAT AGGTTTGACG TAGTATACAA ACTGATGCTT ATGGATGAAG
   157861 ATTTCTCGTC TGACGAATCT AAATTCGGCT TTATGAGGGT GTCCCCCGAA GAGTTCTCTG
   157921 AATATAGCTA TGACTTCAAT CCTGAGCGTG TCAATGATGT GGTGTACATC AACCACGACA
   157981 ACAGCTTTGA ACTTATAGAC AATAAGGGAC GCAAAACGAA CATCAAGCTG TACTTTGACA
   158041 AAGAGCAGAA AGCAAAGAAG TACTTCCTCG CCCTTGTCTT AGAAGAAGGT GGAGTGGTGT
   158101 GGAAGCACAA TATCACGAAG TTTGTAGACA AGGATTTGGT GGAATAAAAA AACTCTCCTT
   158161 ATCTTTGTAG TGTGAGAGGG GCGGAAAGAC AATCCCCTCT CACTGCAAAC TAAACTAAAA
   158221 GCAAACAGCG ATGGAAACTA AACAGAACAT CCAAGTCTCA GACGTGACAT TTGAAGTCTC
   158281 TTACACCGAA ACCGAAGTGC AGTGCTTCGC TTCCGTATCT AAGGTTCACA AACACTTCGC
   158341 AAATGTGTCA GAGGCACTCC TCCTCGTTCT CAGAGAGGCA ATGCAGTTAG AGCCTATGGC
   158401 GGTGAACTAT GAGCATGGCA TCAATGTAGT CCTAACTGAT GAGCATGACG GCTACTCCTA
   158461 TAGCGTGCTG GCTATTCACA AGTCTGACAA GAACGACTAC GAAAGCGTCT GCAACCTCTA
   158521 TCCCGAACTC CACAGCGTCC TCCCTGACGG AACTGAAATC AGATTCTGCG CTCCATACAG
   158581 AACGGGTCTT GCCTGCGAGA AGGATTGGGA GGAAGAGTAG AGTAAAAAAA CTTCACCTAA
   158641 GATTTGGTGG AACGAAAAAG TCTTCATACC TTTGTGGTAA AGGATGACGA TAATGTCAGC
   158701 CACAACAAAT AAACGTATAG CAAAAATGGA ACGGATTGAA CTCATGGAAG CTCTCTACGA
   158761 GCACTACAAG GGGCTTGAGA AGCTGATTGA CAGCCGAATG TACTTCCAAG CCCCTAAGAA
   158821 GGTCATCGGA AACTACCTCA AGTTTGACAA GGAAGTCTCC AAGGAGCGTA TGGCTCTTAT
   158881 GGACGCACAC CGCCACGTCT ACAATCAGAT GGTCATCTGT GACGCAGAAG ACCGCAAAGG
   158941 ACGTGAAGGG CTTGTCCTTT ATAATACAAC CCTCTTAGAC CCTGATAGTG GCTCGTACCG
   159001 AACGGGTCTT CGCTTCAAGG GGAAGTATGA CCTCTACTAC ACGCTCGCCT TCCGTGATGA
   159061 GAACTACAAC GCAAACGAAG ACTTCGACTT CCTTGGCGGG CTTAGTAACC AAATCATCAA
   159121 GCTCTCAGAG CCTCTCGTGC TTGACTTCAA GTATGGCTAC TCACCTATCA CGCTCCACTC
   159181 CAATGGTATC TTGGAAATCA AGGGTAATGA TGGGCGTGTG CTCAAGACCT TCATGCAAAT
   159241 TCCCGAAGGG TTTGGGAAGT CCTACTCCAT GACGCTCCTG AACGACAACG GAGATTACAT
   159301 TTGGAACGAC ACCTTTGATA TGGTAGACTA AGATATAATC AACCAAACAA CTCAACAACA
   159361 GCAATGGAAA TGAACAATTC ATCCTATGTC CCTTCACGGG TAAAGGGGAT CGCCTTCTCG
   159421 TGCATCGTTT GGAGTCTCGT GCTGACCAAC GATAAATTCG CATTCATCCA ATGTTCACTC
   159481 CTAATCCTAT TGGGAATTGC CTTCATTGTC TTATGCTGGT GCATAAGCAG GAAAGGCGGT
   159541 GTCAGTGAAG ATGGTCTCAA GGAAAGTCGT AAGTCGGTAG AATACTACCT TTCTGCTATC
   159601 TTAGTCCTCA TCGGTGCGGG TATAGGTGTA GCTGTCATTG ATGCAAGGTC AAATGAGTTT
   159661 ACGTGGATAG TATCTAATAC TATTATCCTG CTACTCTTAG GGATTGTAGA AATCTATGCT
   159721 AACATCAGAG GTGAAGAATA ACTCATGAAA GCGGTAAACA TCAAGTCCAT AGCGGAAGCC
   159781 TACTCTCCGA TGCTTAACAA GTATCTTGAG AGTACGACCG ATAGGAAGAA GGTAGAACGA
   159841 TACGTTGATA CGCTCAGCGG AGACAATATC TACAAGCTCA CGAAGGAGCT TCTGAAATAC
   159901 TTTTGGGAGG TCTCCATATC AGCCATCAAG GCGAGCAATA TGCAGAACCT TGAAGACAAT
   159961 GCGGTCTTTT GGTGGATGCT CTTCGGAAAA GAGCCTGAAG GACAGCACGA CCTCCGCTCA
   160021 GCTCTCCCTG TAGGAACGTG GCGACCATTC CGCTCTGCGT TCATAAACGC ATATAATGCC
   160081 TACTTCTACG AGAATCGAGA GGTAATCAAG TCAGAGGAAG AGTTCTACAT TGGCAAGAAC
   160141 TGCTACATCT CAGGCGTGAG TGATGAATAC ATCAAGGTCA AGACGAGCCA CAAAGAAGGA
   160201 GGACGATACG GAATTTGGGA AGCCTCTACA TTAGAAGGAT ACAAGATGAT GAAGTCCGTT
   160261 CTTTGCGGTG TAGGCTCTCA CAACATCAAA AAGGTTTAGA CCTTCGTAGA CATCCTGCGC
   160321 CTCCTGAATG ACCCTCTCTT CTCCCCACGC TTTAAGAATG TCATTGAGTG TATGGATGGA
   160381 GCGGAGTTCG ATTGGGCGAA GATGGACAAC CCCGAGGGAC GCTCTTGGAT TAACCGCTTG
   160441 TTCACGTATC AAGATATTCT TTACATGGAG GTCTACGAGT ATAAAGAGAA GATGATAGAG
   160501 ATGTCCAAGA CCTCGGCAGA GATGCTCGGT GCTTACATCT TTAAGGGGTA CTTCCCAGCT
   160561 TCTTTCAATA TGGTGGAGCT ATGCACTTAT GCGAGAGCCA TCATAGATAG CCCTAACACA
   160621 AGAGACCAGG ATTGGATGTC GTTCTTCTAC AAGATGAACA TCAACACCAC CTAACTCGCA
   160681 GAGAAGAGCG AAGGTGGAGA GCAAGTACCC TATCCTATCA ATACATTCAA CAAGGGTAAG
   160741 TAATATGGAA AGGAAATTGA ACTTGGAGAC GGCTAAGCTC ATTATGATGG CGGTACACTT
   160801 CTACCTCATG GGTTGTATCT TCATCCACTT AGACATGGAG CTTCCTGCAA TTGTATCCAT
   160861 CATAGGTACG TTACCCATTG GGTGCATTTC CATTGAAGCC ATCACTTGGA GAGACGATGT
   160921 TCGCAAGTTC TTCAATAGCC ACTTCGTGCT AATAATGAAC GCAGTAGGCT TCATCCTGAT
   160981 GTTCATCACG CAGTGCCTTG CCATCAAGAA TGGCGTATAT GTCAAAGGAC TTAGCTCCCT
   161041 GACAGACATC CTTCTGCTGG TGGCTACCAT CTTAGGTGGA GTGTCTTGTG TGATGCACAT
   161101 CTACCTCTAT AAGAAACCTA TGTAATAGTA AGTATTAGAA TTATGGGAAA ATTCATTTTA
   161161 GCTATCATCT TCAGCTCACT TCCGCTACTC ATCTTCGGAC TTATCGCTCT TTGGATTTGG
   161221 TTAAGCAAGC CTAATGACAA AGATATTGAG ATTATGGAAA GCGTAGGATA CATTGATATT
   161281 CATGACAAAT ATCCTTCAAG CTGGGTTAGA TGTCTGTCAG AAGAACTAAA GAGGGAGTTT
   161341 GCGTATGAAA TGTTTGCATT AGGCGCATTG GCATCTTTGC TATTCTGCTT GTGATAATCG
   161401 CCATCGTTAT CCCTATGGCT TTATTCATCA GGAGGTTTGT GAAGAATGAG AGAGCTCGCA
   161461 GGAAGTAAAA AGTAAAATAG TAGTACAGAT ATGATAACGT TAGCCGCCCC ATTGTGGATG
   161521 CTCAGACACT ACCACCTCCC ATCAGACAGC CTTTGGGTTG ATATTTTCCG ATTTGGTATC
   161581 ATTACCACAT TAGTCCTAAG CATTATCGTT GTCATATACA GCTACTTGAA AGACAACGGA
   161641 TATATCTAAT CATAGTATGG TAACACCTAT AGTTGTAGTG CCTGCAACAT CTGCATCTCT
   161701 CCTATTACTG AATAGGGCAC TACATCAGAA AACTATTAAC GTTGAAATTC TTCAGTTCGG
   161761 TATTATTGCG ATATTGGTAA TAATCCCTGC CCTTATTGCA TATTGGTATT TGAAGGATAA
   161821 AGGATACATC AAATAATTAT AATAACAACC ACAAATGGAA GGAATTAACC TCTATCAGGC
   161881 AAAGGTCGCC TACGACACTC AGAACGAAGA CTTTCAAGGC GGAATGCAGA GAGTGCGTGA
   161941 GACCTATCTC GTCAAGGCTA CGAACTTCAC GGAAGCAGAG ACACGTCTTG TCGCCTACCT
   162001 CACGAGCTAC CCTCACGTCT CACAGCACGA GGTGAAGAGC CTTGGTATCA TCAACACCGA
   162061 AGCCGTCATC ACATCTCCCA ACTGCACCTA CGAAGACCCT ATCTATGCGA AGGTCAAGGT
   162121 CGCTACGGAG GATATTGACG TGAAGACGGG ACGCACCAAG GTGACGAACA CAACACTGGT
   162181 CGTCAAGGTG GATGACCTCA AGCAGGTCTT CGCTATCGTA GACAACACCT ATCAGGTAAC
   162241 AGACCACCGC ATCGTATCTA TCACGGATAT GCAGGTGGTG GACTTCATCG AATAGTAATC
   162301 ATCAAACAAT AACATATATG TAGAACGGCT AATTTTGCAG TGTTGTAAAT AGGGAAGGGA
   162361 AGTAAAAATC TCTTCCCTAT TTTGTTTTCA TATGACGAAA GACGAACTCA TCAAGATAAT
   162421 ACAATACGAG ATTACGTGCT ATGGCAACCT CCCCGTCAAA CTTGATGACG AGGATATATC
   162481 TAAGCTCATT GACATTGAGA TGAGTATGCT ATATGCCAAG TACTCCGTAC TACAAGAAAC
   162541 GCAGTATAGC GTTGTATATA AAGAATACTT CTATACACCT GAGTTCAAAT CAAGCAGGCT
   162601 TATCAAGTGT CCTGACTGCG TTATAGGTAT TGCTCAGTTT AGAGAGATAA ACAAGTTCGG
   162661 GGCTTTGACC TTTGGTCTTG GCTATGGTGA TGTAGGTGGT GCTGGCGTTG CTAATATCGG
   162721 GGCTTCAATG TATATGTCTC CTTGGTCTAT TGATGGTGTC ACCTACCGAA TGTCACGCCT
   162781 CTCCGTAGTA GACCTATACA AGCAGCTCAC TACCTCTGCC ATTCAGTTCG GTTTCTCGGA
   162841 AGCAACGCAC ACCATCTCGG TAAAGGGTAG GACCCCCAAG CACGATGTTC TTATTGAGGC
   162901 TATCTGCTGT ATTCCACTTG CAGACGCTTA TAGCGACCCT TGGGTGAGGA GATACCTCAT
   162961 TGGTAAGGCA AAGCAACAGC TCGGTAGAGT GATAGGCTTC TACAACGCCC AGCTCGTTGG
   163021 TGGTGCTACT ATCAATGTCT CTATAATAAA TGAAGACGCA AAGGCAGAAA TGGATGCCTG
   163081 CGATACATAC TTCAAGGAGA TTAACGCTCC TTGCTACTTC GCAATGTTCT AATGGCACGA
   163141 AGACTAAAAG ACCAAGTGAA TGAGATAGCC AGCATCATTG ACAATCAGTC CGCAGGGGTG
   163201 GTTGCAGTGG ATGCTTCTAC GGCTATTGAT GAGCTTGAAC CCACACCACC TCTCTTTACT
   163261 ATTGACCACG ATGCGATGCG TCAGTCCTGC GAGAATAGAG CAAGGATGAC CATCACCCGT
   163321 ATCGTCAATC ACGTGATGAG CGAAGAGGAC GCTTCCTCTC CTTATGTCAA ACAGAAGATG
   163381 GAGATAGATA TAGCTTCGCT CACCAACCTA CTTGTCTCTC AGGCACAGAA TGCAGTCCTC
   163441 ACCGAAGCGA TGATTACCAA GCTCGCTATT GATGGGATGC CTACAAGTCA GACGAGAGTG
   163501 TTTGCTGAGT TCAGACGTAT GGATGCTGAA CTAAATAAGC AGATACTTGA ATCTGAAGCC
   163561 GTATATAGAG CAACCTACAC ACAGCTCAAA TACGAAGTTC AGCAGAGGAG GTTTGAAGGG
   163621 TCGCACCTTG AACTCTCCTC GGGTGAAGCA AGTAAGCCTA AGTTCGCTTC TGAGCGTATC
   163681 AGTGTAGGTA GCAAAGACCT TATCAAGGAA CGCAACCTCA AGAAGAAGCA GTTGCTTATG
   163741 GCGGTAAAGG TAGAAGAAGC TGATGCTGAG ATTATAGATA ATGAAGATAG TCAGAAATAG
   163801 GTTCATCCCG TTCAAGGGTT ATCAGGGTAT TAACTTGTTT GGCGTGCTGT TCGTCCGTGA
   163861 AGATGAAGAG GTGAGTGATG TACTTATCAA CCACGAGAAG ATACACACGG AGCAGATGAA
   163921 GGAGATGTAT TACATCTTCT TTTATATATG GTATGCCATT GAGTTCCTCG TTCATCTTGT
   163981 GAAGACCAGG AATACCGACA AAGCGTATAG GTCTATCTCC TTTGAGCGTG AAGCCTATGA
   164041 CAACGAACGA TACTTATCCT ACCTCAGTAT GAGGAAGAAG TTTTGTTGGT TGGATTACAT
   164101 TGTATAAAAC AGAAATCTCC CAAGGAATTA TCCTCGGGAG ATTTTTTTTT GTTAGATATT
   164161 TGGTGGATTA AAAAACTCTT CTTACCTTTG TGGTGTGGGG ATGACCCACC ATAGATTAAA
   164221 AAGAGAATAG TTTAACAAAC TAAAAAGAAA CAAAGTCATG GAATTCATCG ACAGCTTCGG
   164281 ACACTCCATC AGCTACTTCG GTAGCATTGG TTCGTACTCC ACGCTCATCT TCTTCGTCAT
   164341 CTGCGCTCTG CTCGCTCCCG TCTTCATCAA GGTATCTTGG GTAGTCATCA AGATTGTCGC
   164401 TAAGATAGTC TTCGGTCTCG GGCTGTTCTT CATCGCAGGG TCGCTGGTCT ACGTCCTGAT
   164461 GGTCTTCATC CTCCTCCCTC TCCTCGGTAC TATCTTCGGC TGGAACTAAA CGATAGAGCG
   164521 AGTTCTAAAG AACTTGTTAT CGCTACTGCT CTCGCCCTGA TGGAAGGTGA TGTTCACCGC
   164581 TCCGTAAATC TTCTTTGCTA TATCACCGAC AGCATTATTG GTGTAGGTAA AGCCGTTAGA
   164641 GGAGGTAAAA CCACCCTTGA TAAGGGGAAG TATATCACGA ACGACAATCT TGCCACCAAG
   164701 GGTTGTTTCT ATGCTTCGTG AGAGGACGAT GTCTCCATCA CTATCAAGAC CATCCTTTAT
   164761 CGTCATCAGG TCTTCGGAAG AGTAGAGCGC ATTGTTACGT GGGTCTCCTA CGAAGGATAC
   164821 ACGTACGCTA TCCACACCAT CTACATCTTC GCATAGTCTT ACGATGTCCG ACTGAGGTAC
   164881 TCTGTCTCTT CTTGTCATTT CAAGGAAGTA GTTAGAAAGA GAAGACATAA TACCATCACG
   164941 GATTGCTTCT TCACTACTAC CTTCCCATTT CCTTACGGAG ATATTGATAG CGAACTTAGC
   165001 TATACGTGGC TGAAGGATTT TGTTCTCAAT GGTGATGACA CGCTGACCAC TCTCTTCTAT
   165061 AAGGTCAAGA ATAGACTGCT GTTCATCTTC GGATAGCGTG AACATACTCT CGGGTGCAGT
   165121 GAAGTAGGTA TAAGCACCGA GACGCTTCTT TATGTCGGGT ACAAGGAAGA GGTATATCGT
   165181 ATTATCATCA AGCTGAGTAT TGAAGAGTCT CTGCTGAAGC CCTCTCATCC TGACACCCAT
[truncated: 92,391 more chars]
