# Supplementary material for: Clades of huge phages from across Earth’s ecosystems
Source: Nature. 2020 Feb 12;578(7795):425–31. doi: 10.1038/s41586-020-2007-4 (PMC7162821; doi:10.1038/s41586-020-2007-4)
Supplement: Supplementary file 6 — Genbank files for all genome. [file 41586_2020_2007_MOESM6_ESM.zip › genbank_genomes_SD-4/SR-VP_PHAGE_43_18.gbk]

LOCUS       SR-VP_0-2_scaffold_141_4953755_prodigal-single     210022 bp    DNA     linear   BCT NOV-13-2019
DEFINITION  SR-VP_0-2_scaffold_141_4953755_prodigal-single, contig.
ACCESSION   SR-VP_0-2_scaffold_141_4953755_prodigal-single
VERSION     SR-VP_0-2_scaffold_141_4953755_prodigal-single.1  GI:
KEYWORDS    .
SOURCE      SR-VP_PHAGE_43_18
  ORGANISM  SR-VP_PHAGE_43_18
            .
COMMENT     Data sourced from ggkbase. For additional details see
            http://ggkbase.berkeley.edu/organisms/405107
FEATURES             Location/Qualifiers
     source          1..210022
                     /organism="SR-VP_PHAGE_43_18"
                     /mol_type="genomic DNA"
     gene            <1..105
                     /locus_tag="SR-VP_0-2_scaffold_141_4953755_prodigal-single
                     _1"
     CDS             <1..105
                     /product="hypothetical protein"
                     /codon_start=2
                     /transl_table=11
                     /translation="NALQALMVMHPTLNRKNSDRYWGEALVGLLVSNA*"
     gene            152..225
                     /locus_tag="SR-VP_0-2_scaffold_141_4953755_prodigal-single
                     _trna_1"
     tRNA            152..225
                     /product="His"
     gene            251..523
                     /locus_tag="SR-VP_0-2_scaffold_141_4953755_prodigal-single
                     _2"
     CDS             251..523
                     /product="Uncharacterized protein {ECO:0000313|EMBL
                     :KKM60290.1};  TaxID=412755 species="unclassified
                     sequences; metagenomes; ecological metagenomes.;"
                     source="marine sediment metagenome.;""
                     /codon_start=1
                     /transl_table=11
                     /translation="MSFTGRYYIRKNGRTFCVEPIHERNQKQDDVAFRNGGISGNEVK
                     HHGEAKGGSILAEDSIITAENGFKNIVTLPPGTSPNGYIEDLLNNA*"
                     /db_xref="A0A0F9L8J5_9ZZZZ"
     gene            516..824
                     /locus_tag="SR-VP_0-2_scaffold_141_4953755_prodigal-single
                     _3"
     CDS             516..824
                     /product="Uncharacterized protein n=1 Tax=Ralstonia
                     solanacearum CMR15 RepID=D8NC64_RALSL"
                     /codon_start=1
                     /transl_table=11
                     /translation="MRKVKMWVDDVRLPPEGFDVWCLTAEHATKFLDKHWSRVEVLSL
                     DHDLGDESYGTGYDVIKWMEEKVYVHSWEPTMDIHVHSDNGPGIKNIRAGIESIKRRA
                     *"
                     /db_xref="UniRef100_D8NC64"
                     /db_xref="rsm:CMR15_20007"
                     /db_xref="D8NC64_RALSL"
     gene            859..931
                     /locus_tag="SR-VP_0-2_scaffold_141_4953755_prodigal-single
                     _trna_2"
     tRNA            859..931
                     /product="Met"
     gene            941..1013
                     /locus_tag="SR-VP_0-2_scaffold_141_4953755_prodigal-single
                     _trna_3"
     tRNA            941..1013
                     /product="Asn"
     gene            1153..1223
                     /locus_tag="SR-VP_0-2_scaffold_141_4953755_prodigal-single
                     _trna_4"
     tRNA            1153..1223
                     /product="Gln"
     gene            1328..1399
                     /locus_tag="SR-VP_0-2_scaffold_141_4953755_prodigal-single
                     _trna_5"
     tRNA            1328..1399
                     /product="Pseudo"
     gene            1455..1910
                     /locus_tag="SR-VP_0-2_scaffold_141_4953755_prodigal-single
                     _4"
     CDS             1455..1910
                     /product="hypothetical protein"
                     /codon_start=1
                     /transl_table=11
                     /translation="MILRLSDKEKTSLIAFIDHRIERLRRRKKNNQGSIDRLEELRNY
                     ITNDDDRAIVPIFVQREIQELRNADINSHESNCHCKRCDRKRITDLADHKYRDDNDPT
                     KATGFDRTGRFVRTTMGTAWGIKKKKISKAEIKKLREKYKTIIENKSDA*"
     gene            1936..2010
                     /locus_tag="SR-VP_0-2_scaffold_141_4953755_prodigal-single
                     _trna_6"
     tRNA            1936..2010
                     /product="Pseudo"
     gene            2023..2226
                     /locus_tag="SR-VP_0-2_scaffold_141_4953755_prodigal-single
                     _5"
     CDS             2023..2226
                     /product="hypothetical protein"
                     /codon_start=1
                     /transl_table=11
                     /translation="MFHLDEDQQKKLANWLGELAVKNKDKCGGAIGGSKTYSFTPTNL
                     GVVVTVYDEFTKETIDLTDYESW*"
     gene            2228..2422
                     /locus_tag="SR-VP_0-2_scaffold_141_4953755_prodigal-single
                     _6"
     CDS             2228..2422
                     /product="hypothetical protein"
                     /codon_start=1
                     /transl_table=11
                     /translation="MIDLYIIDEQIKKLDYRERTIGEALLKWYKHLHTESLAHHSWPY
                     EDYVTEELMKAEVALHLLLR*"
     gene            2428..2500
                     /locus_tag="SR-VP_0-2_scaffold_141_4953755_prodigal-single
                     _trna_7"
     tRNA            2428..2500
                     /product="Ala"
     gene            2517..2765
                     /locus_tag="SR-VP_0-2_scaffold_141_4953755_prodigal-single
                     _7"
     CDS             2517..2765
                     /product="hypothetical protein"
                     /codon_start=1
                     /transl_table=11
                     /translation="MKYKVDDVLFTRLYEKNQKGRKVVDIKQFGEGSCWSYKFESKET
                     KSGFVWAPEWMLYTKDEFLVEVRNGTLLAMTTIHATFA*"
     gene            2751..2830
                     /locus_tag="SR-VP_0-2_scaffold_141_4953755_prodigal-single
                     _trna_8"
     tRNA            2751..2830
                     /product="Thr"
     gene            2900..3109
                     /locus_tag="SR-VP_0-2_scaffold_141_4953755_prodigal-single
                     _8"
     CDS             2900..3109
                     /product="hypothetical protein"
                     /codon_start=1
                     /transl_table=11
                     /translation="MSTIAEYDKWFDENIHKPLWSMWKAGEISYQDIVLVNNAYERDI
                     KKMIDVEKSKKKNLERKAKRFAEGK*"
     gene            3106..3441
                     /locus_tag="SR-VP_0-2_scaffold_141_4953755_prodigal-single
                     _9"
     CDS             3106..3441
                     /product="hypothetical protein"
                     /codon_start=1
                     /transl_table=11
                     /translation="MTKVYVIASGCVYEGGSVRHVFVRKDLAEAKFAEEIAEKRRHMV
                     DMEEFAIKQEEEFRRDVPDLAEYTYTRGEWLGEELEEDENKKLMIFHGMDYISLRIYD
                     CEDEVANVA*"
     gene            3427..3499
                     /locus_tag="SR-VP_0-2_scaffold_141_4953755_prodigal-single
                     _trna_9"
     tRNA            3427..3499
                     /product="Thr"
     gene            3666..3744
                     /locus_tag="SR-VP_0-2_scaffold_141_4953755_prodigal-single
                     _trna_10"
     tRNA            3666..3744
                     /product="Pseudo"
     gene            3787..4422
                     /locus_tag="SR-VP_0-2_scaffold_141_4953755_prodigal-single
                     _10"
     CDS             3787..4422
                     /product="HNH endonuclease n=1 Tax=uncultured bacterium
                     RepID=K2CGN0_9BACT"
                     /codon_start=1
                     /transl_table=11
                     /translation="MSGSSMKNSKLSRSQSGRMGGLIGREVMIQKRISNIEKYRLSPI
                     KCKTCHEEIEYDKRINVFCSRSCSARFNVKLKERPNCLICGTPVGEIGLKYCSQKCVG
                     ISLHNRVVLSWKNGEISGISKNGTVITPIRKYIFEKYNSKCCLCGWSKINPYTKKIPL
                     VVDHIDGNYLNNNEGNLRAICWNCDALGNTFGALNKGNGRKMRYVDGIRQF*"
                     /db_xref="UniRef100_K2CGN0"
                     /db_xref="myv:G155_05040"
                     /db_xref="88080071"
                     /db_xref="K2CGN0_9BACT"
     gene            4427..4499
                     /locus_tag="SR-VP_0-2_scaffold_141_4953755_prodigal-single
                     _trna_11"
     tRNA            4427..4499
                     /product="Ile"
     gene            4678..5331
                     /locus_tag="SR-VP_0-2_scaffold_141_4953755_prodigal-single
                     _11"
     CDS             4678..5331
                     /product="Uncharacterized protein n=1 Tax=Sinorhizobium
                     phage phiM12 RepID=S5MPS8_9CAUD"
                     /codon_start=1
                     /transl_table=11
                     /translation="MKVYIGPYTNWIGPYQIAEKLLFWMKKDEYGSNNDTVHKFGKWL
                     SVDKHGNKSRLTKVCEWIDRKKKRNVKVRIDGYDCWGLYSTLALIILPALKKLKEQKH
                     GSPFVENEDVPEELRSAPGVDPYSNDDDGWEKRWEWVMDEMIFAFEMTNTDWEDKFWK
                     VKPELDMKHYPEDEGQLTVPVRWEVEGECDWEGRKAVEERMRNGFKLFGKYYQGLWD*"
                     /db_xref="UniRef100_S5MPS8"
                     /db_xref="A0A0F6YP65_9CAUD"
                     /db_xref="S5MPS8_9CAUD"
     gene            5336..5503
                     /locus_tag="SR-VP_0-2_scaffold_141_4953755_prodigal-single
                     _12"
     CDS             5336..5503
                     /product="hypothetical protein"
                     /codon_start=1
                     /transl_table=11
                     /translation="MTHSKELSGPVFVIGCIVVVISYIYWTVWYNRWWKAGFPIPPWK
                     HIKISNEDKEI*"
     gene            5640..5712
                     /locus_tag="SR-VP_0-2_scaffold_141_4953755_prodigal-single
                     _trna_12"
     tRNA            5640..5712
                     /product="Pseudo"
     gene            5775..6260
                     /locus_tag="SR-VP_0-2_scaffold_141_4953755_prodigal-single
                     _13"
     CDS             5775..6260
                     /product="HNH endonuclease n=1 Tax=Cronobacter phage
                     vB_CsaM_GAP32 RepID=K4FB69_9CAUD"
                     /codon_start=1
                     /transl_table=11
                     /translation="MICIVCNGETNNPKFCSRSCSATFNNKKYPKRILASKNCLWCNA
                     KIAGYRTYCNQECYGKFKFDRETIPRIERGEVTQHITLKKYLSELFGYICVKCNNTGI
                     HNGDSLVLQLDHIDGNSDHNLPSNLRLLCPNCHSQTPTFTTRQKKDTKRNRYLQKFKG
                     H*"
                     /db_xref="UniRef100_K4FB69"
                     /db_xref="K4FB69_9CAUD"
                     /db_xref="msa:Mycsm_05700"
     gene            6487..6561
                     /locus_tag="SR-VP_0-2_scaffold_141_4953755_prodigal-single
                     _trna_13"
     tRNA            6487..6561
                     /product="Pro"
     gene            6568..6640
                     /locus_tag="SR-VP_0-2_scaffold_141_4953755_prodigal-single
                     _trna_14"
     tRNA            6568..6640
                     /product="Sup"
     gene            6740..7066
                     /locus_tag="SR-VP_0-2_scaffold_141_4953755_prodigal-single
                     _14"
     CDS             6740..7066
                     /product="Peptidyl-tRNA hydrolase n=1 Tax=Pseudomonas
                     syringae pv. lachrymans str. M301315 RepID=F3E8N9_PSESL"
                     /codon_start=1
                     /transl_table=11
                     /translation="MSPGKLSAQAGHAFLDSYLETEKINPKRAEEYRNDGHGTKVTLV
                     APTQDAILLANDLCDYEGIPHRLIIDSGHIMPPHFDGNPIITALGIGPCRKDEVQKVT
                     KHFKLA*"
                     /db_xref="UniRef100_F3E8N9"
                     /db_xref="A0A0F9KSS3_9ZZZZ"
                     /db_xref="F3E8N9_PSESL"
     gene            7075..7383
                     /locus_tag="SR-VP_0-2_scaffold_141_4953755_prodigal-single
                     _15"
     CDS             7075..7383
                     /product="hypothetical protein"
                     /codon_start=1
                     /transl_table=11
                     /translation="MTTSIEVTKLQYSINALSRASTFWKWYKKESEIKETYDIYFDAD
                     YKTSVWRWRAFYHSLVKLQRQAKKDKDRSQVMEYRKILSFLIAIRLYGKEQYKISIQK
                     *"
     gene            7420..7494
                     /locus_tag="SR-VP_0-2_scaffold_141_4953755_prodigal-single
                     _trna_15"
     tRNA            7420..7494
                     /product="Pro"
     gene            7555..8166
                     /locus_tag="SR-VP_0-2_scaffold_141_4953755_prodigal-single
                     _16"
     CDS             7555..8166
                     /product="Alpha-ribazole phosphatase n=1 Tax=Clostridium
                     autoethanogenum DSM 10061 RepID=U5RSV6_9CLOT"
                     /codon_start=1
                     /transl_table=11
                     /translation="MGTLYIVRHSITALNSDITKGDSAERIRGWLDVPLSKDGWEIAK
                     KTAEDLENKGIIKIYTSDLIRAEETAEVISSATGAPVEATELLRPWNLGILQGKDYKK
                     GIKVMKKYVEDADDVVKGGESYNNFYGRWKYALTKLLSAASKLKPDMSLCVVTHSRNI
                     YCLENILSDGDMPVRWEGLLNPGGAIAINVDKNTIDIISNGQE*"
                     /db_xref="UniRef100_U5RSV6"
                     /db_xref="csq:CSCA_4654"
                     /db_xref="A0A0A0DUW6_9BURK"
                     /db_xref="U5RSV6_9CLOT"
     gene            8166..8759
                     /locus_tag="SR-VP_0-2_scaffold_141_4953755_prodigal-single
                     _17"
     CDS             8166..8759
                     /product="Phosphoglycerate mutase n=1 Tax=Alicyclobacillus
                     acidocaldarius LAA1 RepID=B7DR34_9BACL"
                     /codon_start=1
                     /transl_table=11
                     /translation="MLYLIRHGTTTFNSRGADQEVAEKIRGWLPLSLDENGKQQARNA
                     GMILRDRHIAHIYSSTLQRAAETADIISETIAAPDYIISVKLHDGLTPWDIGNIAGTL
                     VVDAIPIMTSYFDSPLVNVPEGESYSMFYNRWKILLYELIHQSENKNICAVTHSRNLY
                     CLDHILTNGKKPITFTGVPVPGGIVEIESRSLDKRIL*"
                     /db_xref="UniRef100_B7DR34"
                     /db_xref="aad:TC41_1698"
                     /db_xref="B7DR34_9BACL"
     gene            8839..8911
                     /locus_tag="SR-VP_0-2_scaffold_141_4953755_prodigal-single
                     _trna_16"
     tRNA            8839..8911
                     /product="Pseudo"
     gene            9343..9864
                     /locus_tag="SR-VP_0-2_scaffold_141_4953755_prodigal-single
                     _18"
     CDS             9343..9864
                     /product="HNH endonuclease n=1 Tax=Oscillatoria acuminata
                     PCC 6304 RepID=K9THG0_9CYAN"
                     /codon_start=1
                     /transl_table=11
                     /translation="MATAKSKAELRSQLRKKDYAVKQFGGKCQFCGYSKCIAALDFHH
                     VIKSGKKHKPSSIIRRLKWEVALEELRKCILICSNCHRELHYSNENLDLKNYLSEWFK
                     NSCEFCKVEFLSKSEPRKYCSNECSAYSQRKVTRPSMEELQTLLNSGFSKRRLGKMFG
                     VSDVTVGKLVKNK*"
                     /db_xref="UniRef100_K9THG0"
                     /db_xref="A0A0F9BDU5_9ZZZZ"
                     /db_xref="oac:Oscil6304_2169"
                     /db_xref="K9THG0_9CYAN"
     gene            9869..9940
                     /locus_tag="SR-VP_0-2_scaffold_141_4953755_prodigal-single
                     _trna_17"
     tRNA            9869..9940
                     /product="Glu"
     gene            10007..10083
                     /locus_tag="SR-VP_0-2_scaffold_141_4953755_prodigal-single
                     _trna_18"
     tRNA            10007..10083
                     /product="Leu"
     gene            10188..10328
                     /locus_tag="SR-VP_0-2_scaffold_141_4953755_prodigal-single
                     _19"
     CDS             10188..10328
                     /product="hypothetical protein"
                     /codon_start=1
                     /transl_table=11
                     /translation="MKYLMEIRAGEGGTDAKLLVSDMANIYTRFAESLGADVTMEIKG
                     SL*"
     gene            10357..10857
                     /locus_tag="SR-VP_0-2_scaffold_141_4953755_prodigal-single
                     _20"
     CDS             10357..10857
                     /product="hypothetical protein n=1 Tax=Thiobacillus
                     denitrificans RepID=UPI0003709F66"
                     /codon_start=1
                     /transl_table=11
                     /translation="LALLLKESGGHRWQRIPPTERRGRVHTSTVTVAVFEIKESQSWK
                     LRNSDITTFVTKDSGPGGQHRNKAETCIILRHEPTKIEAKAASKSQAQNRRTARELLE
                     HRVSMFMTQKASGVENQNRREQLGSGMRGDKIRTYREQDCIVTDHRSGKKVRLKDVIR
                     GNLEIL*"
                     /db_xref="UniRef100_UPI0003709F66"
                     /db_xref="cgc:Cyagr_1840"
                     /db_xref="107316143"
                     /db_xref="UPI0003709F66"
     gene            10964..11233
                     /locus_tag="SR-VP_0-2_scaffold_141_4953755_prodigal-single
                     _21"
     CDS             10964..11233
                     /product="hypothetical protein"
                     /codon_start=1
                     /transl_table=11
                     /translation="MSMSTKQRERTVTGLRSYLRSLTNRRSSGTVTADDAHTYLTRQG
                     IRPQMVRTRLSFINSAFSNGFEAVGEVASGREAAKGRYITEWTVA*"
     gene            11275..11348
                     /locus_tag="SR-VP_0-2_scaffold_141_4953755_prodigal-single
                     _trna_19"
     tRNA            11275..11348
                     /product="Leu"
     gene            11351..11659
                     /locus_tag="SR-VP_0-2_scaffold_141_4953755_prodigal-single
                     _22"
     CDS             11351..11659
                     /product="hypothetical protein"
                     /codon_start=1
                     /transl_table=11
                     /translation="MTLYTVTTINSNNDNDRCVAICSTLDRAKEIVENNECDIWELKY
                     DLVVIESKEVDHLYGGFDTEQHWYEWRGPMGSAGIFAKGYAPIDKPLKYKNVFGFGIG
                     *"
     gene            11877..11960
                     /locus_tag="SR-VP_0-2_scaffold_141_4953755_prodigal-single
                     _trna_20"
     tRNA            11877..11960
                     /product="Leu"
     gene            12111..12314
                     /locus_tag="SR-VP_0-2_scaffold_141_4953755_prodigal-single
                     _23"
     CDS             12111..12314
                     /product="hypothetical protein"
                     /codon_start=1
                     /transl_table=11
                     /translation="MRNTVYRWLRRKGAFEHGGTMHSDEHWNNLLAYGNVSNVQGMPE
                     IVYTKPNQKFWASVLRVYNKLGL*"
     gene            12369..12608
                     /locus_tag="SR-VP_0-2_scaffold_141_4953755_prodigal-single
                     _24"
     CDS             12369..12608
                     /product="hypothetical protein"
                     /codon_start=1
                     /transl_table=11
                     /translation="MATIAAVAQRQRHQSQKLVSKGSNPLGGIEGERMNDPVVCYCGL
                     YEKCHLWNKMTDEQRQACFEDKRMTVQREWKTNSQ*"
     gene            12381..12453
                     /locus_tag="SR-VP_0-2_scaffold_141_4953755_prodigal-single
                     _trna_21"
     tRNA            12381..12453
                     /product="Leu"
     gene            12747..12822
                     /locus_tag="SR-VP_0-2_scaffold_141_4953755_prodigal-single
                     _trna_22"
     tRNA            12747..12822
                     /product="Pseudo"
     gene            12905..13420
                     /locus_tag="SR-VP_0-2_scaffold_141_4953755_prodigal-single
                     _25"
     CDS             12905..13420
                     /product="hypothetical protein"
                     /codon_start=1
                     /transl_table=11
                     /translation="LHSAGTGPSFEVTTGSLDHGRQFVVFQNALGDVVTDGAIMASDR
                     LVSFAAPSWSIGLTLPSGTIAVVSSSAANVSFTGSASSLYNVVKNGLAVSGTLYVPLL
                     PFPLKSNGEPFGTAAVTPEAGFGVRVGLWDSQLDGRFLENVQFVNLVTPFTSSAAGNI
                     DFAANALAVTP*"
     gene            complement(13333..13692)
                     /locus_tag="SR-VP_0-2_scaffold_141_4953755_prodigal-single
                     _26"
     CDS             complement(13333..13692)
                     /product="hypothetical protein"
                     /codon_start=1
                     /transl_table=11
                     /translation="MYNCKGITIHIMLLCLTDQSWGGRIRTLVEWAKAIRPATRRHPN
                     INIVQYTLSKGILIDGHPINVEWNIPFPFSGLLPEGLRFLNVYYILCYGVTANAFAAK
                     SILPAAELVNGVTKFTN*"
     gene            13563..13633
                     /locus_tag="SR-VP_0-2_scaffold_141_4953755_prodigal-single
                     _trna_23"
     tRNA            13563..13633
                     /product="Gln"
     gene            13693..14166
                     /locus_tag="SR-VP_0-2_scaffold_141_4953755_prodigal-single
                     _27"
     CDS             13693..14166
                     /product="Putative uncharacterized protein n=1 Tax
                     =Rhodococcus pyridinivorans AK37 RepID=H0JYM9_9NOCA"
                     /codon_start=1
                     /transl_table=11
                     /translation="MRLPRKWTPLQLEQAVKESKSLSDVLRKLGLRPAGGNHATIRNW
                     IVKLNIDNSHFNPYAGMAERHRHTRSKTVNFNTVLTVDSKFGRGTVKRFAKQCIPHSR
                     CAICNLLPIWNKQLLVFQLDHINGNSNDHRKENLRWICPNCHTQTPSFAGRSSHN*"
                     /db_xref="UniRef100_H0JYM9"
                     /db_xref="H0JYM9_9NOCA"
                     /db_xref="rpy:Y013_00220"
     gene            14178..14486
                     /locus_tag="SR-VP_0-2_scaffold_141_4953755_prodigal-single
                     _28"
     CDS             14178..14486
                     /product="hypothetical protein"
                     /codon_start=1
                     /transl_table=11
                     /translation="MIIAYGSNIVVQIPTTQSSTTKSGLYIPEGTSTQGNQVVAASVI
                     SVGPTVGIGAWNAIQSKLTINEGDTVWFQKPNSVEFECDDEKYQVIPDNAILALTAKP
                     *"
     gene            14589..14661
                     /locus_tag="SR-VP_0-2_scaffold_141_4953755_prodigal-single
                     _trna_24"
     tRNA            14589..14661
                     /product="Gly"
     gene            complement(14740..15138)
                     /locus_tag="SR-VP_0-2_scaffold_141_4953755_prodigal-single
                     _29"
     CDS             complement(14740..15138)
                     /product="hypothetical protein"
                     /codon_start=1
                     /transl_table=11
                     /translation="VLKPRTFLTSPPMQLVGQINYLLPIIPRMVRCVQYPARPVNLLD
                     PPSLDVISGASAKFSSAPILRTYHYRCFVTVNAATVESSVGQTCLVEPSCDGGVYKDT
                     RLYTPYSVLFLKNPNILSQQFSNNLFLYRD*"
     gene            15691..15764
                     /locus_tag="SR-VP_0-2_scaffold_141_4953755_prodigal-single
                     _trna_25"
     tRNA            15691..15764
                     /product="Pro"
     gene            15878..15970
                     /locus_tag="SR-VP_0-2_scaffold_141_4953755_prodigal-single
                     _30"
     CDS             15878..15970
                     /product="hypothetical protein"
                     /codon_start=1
                     /transl_table=11
                     /translation="MKYDRKGTFNLRKWLKWRKEMNKWLKKKNK*"
     gene            complement(16532..17113)
                     /locus_tag="SR-VP_0-2_scaffold_141_4953755_prodigal-single
                     _31"
     CDS             complement(16532..17113)
                     /product="hypothetical protein"
                     /codon_start=1
                     /transl_table=11
                     /translation="MSCEDNESTHLPVVTRSTTIGRSLTPTILRLEICLRLCKDSIRD
                     TLQKDMNLCVNLSEQFLDRIIDQRPHQRPRPVRHPHENRSLMLTDLWCSYAIICISFN
                     TQTSQFTTKSRLILDVQNRCYVVISKIFSLQIGVLIEQIMNVECPFDNRPHRTGHKIC
                     CDERQHILPMISEIFDYVPVITKYYKNTCDDQR*"
     gene            17234..17422
                     /locus_tag="SR-VP_0-2_scaffold_141_4953755_prodigal-single
                     _32"
     CDS             17234..17422
                     /product="hypothetical protein"
                     /codon_start=1
                     /transl_table=11
                     /translation="MNKIVIEQYIKNGVPDGGTCLAVMPNGEEIPLPNMEAMITLLKK
                     VHGYQIVRRTLTVEENIE*"
     gene            17584..17919
                     /locus_tag="SR-VP_0-2_scaffold_141_4953755_prodigal-single
                     _33"
     CDS             17584..17919
                     /product="Putative uncharacterized protein n=1 Tax
                     =Pseudomonas phage vB_PaeS_PMG1 RepID=H2BDJ0_9CAUD"
                     /codon_start=1
                     /transl_table=11
                     /translation="MKQKSHQKKHYEKYKDDYIKRARAFNIKARERNRQYVMEYKNSH
                     PCSNCNENNWMTLDFAHVNRGTKLDNVATLAYRPVSIKRLQAEIDKCKVLCANCHRIE
                     TYKENAVLV*"
                     /db_xref="UniRef100_H2BDJ0"
                     /db_xref="A0A0F9UZS1_9ZZZZ"
                     /db_xref="hti:HTIA_0896"
                     /db_xref="H2BDJ0_9CAUD"
     gene            18059..18132
                     /locus_tag="SR-VP_0-2_scaffold_141_4953755_prodigal-single
                     _trna_26"
     tRNA            18059..18132
                     /product="Cys"
     gene            18188..18790
                     /locus_tag="SR-VP_0-2_scaffold_141_4953755_prodigal-single
                     _34"
     CDS             18188..18790
                     /product="Uncharacterized protein n=1 Tax=Cronobacter
                     phage vB_CsaM_GAP32 RepID=K4F9Q7_9CAUD"
                     /codon_start=1
                     /transl_table=11
                     /translation="MKCERCAAEHDGSYATGRFCNRKCANSFSTLAKRKEINIKVSNT
                     LIGKPTGYRNNVSNGKKRYITSCNYCGMEFSTVPSRPQKFCSRKCWIESIEQTKTERE
                     LYSKKCSFDFNITEHCDKFDMSPVKQYGWYSPSNKGNNLSGISKDHMFSIADGFKYNI
                     DPNIIKHPANCMLLPHRENQKKRHNSSITIEELLDRIRCW*"
                     /db_xref="UniRef100_K4F9Q7"
                     /db_xref="K4F9Q7_9CAUD"
     gene            18798..18871
                     /locus_tag="SR-VP_0-2_scaffold_141_4953755_prodigal-single
                     _trna_27"
     tRNA            18798..18871
                     /product="Pseudo"
     gene            18909..19052
                     /locus_tag="SR-VP_0-2_scaffold_141_4953755_prodigal-single
                     _35"
     CDS             18909..19052
                     /product="hypothetical protein"
                     /codon_start=1
                     /transl_table=11
                     /translation="MILDIVLIVVGFIAGVLVGRSNPTLASALAKAAANAQASATSAA
                     KKL*"
     gene            19392..19464
                     /locus_tag="SR-VP_0-2_scaffold_141_4953755_prodigal-single
                     _trna_28"
     tRNA            19392..19464
                     /product="Leu"
     gene            19641..19937
                     /locus_tag="SR-VP_0-2_scaffold_141_4953755_prodigal-single
                     _36"
     CDS             19641..19937
                     /product="hypothetical protein"
                     /codon_start=1
                     /transl_table=11
                     /translation="MVRSELSDTQLLRAVESATVALGRKIEQSGRGALVSNHEALGCV
                     AAQVEQLTEAVRQNDPVDVADTLMDIAATCIFAVSSMFVKEDELATAATAEQPK*"
     gene            20152..20586
                     /locus_tag="SR-VP_0-2_scaffold_141_4953755_prodigal-single
                     _37"
     CDS             20152..20586
                     /product="hypothetical protein"
                     /codon_start=1
                     /transl_table=11
                     /translation="MKKLIFALMLMVSPLYGQRIHGVDPTTTPTWQPVYRLVDSTKSL
                     QVIEYVDLNSIEVHGRFRQATFRDIFSENKTSGRMIRETRRIQIFDCSDTTSTISMGI
                     EVDSSQNIIQSMSVNVFERLIWTHIKTGSMDISKFSTLCSKR*"
     gene            20583..21245
                     /locus_tag="SR-VP_0-2_scaffold_141_4953755_prodigal-single
                     _38"
     CDS             20583..21245
                     /product="Uncharacterized protein n=1 Tax=Nocardia
                     asteroides NBRC 15531 RepID=U5EGF3_NOCAS"
                     /codon_start=1
                     /transl_table=11
                     /translation="MMKLTEILEESEASEEAKKRGLVGKGWGRWYDKEGNLVAKTEKG
                     KLKFIVNKEPKQTSRPAVADELQRHEEKYINKAATIAIRAHGDQKYGDQPYSYHLKKV
                     YDNAVRFGGSAVSRVCSLLHDTLEDTKLPKQEIEQEFGPKVAHIVDLLSNRPSKEETY
                     KRIRTDPEAVFVKLCDRLANVSEGKKNDKYRKEHPLFKSILYRRGEYESMWHELDKKL
                     GV*"
                     /db_xref="UniRef100_U5EGF3"
                     /db_xref="A0A0F9PH65_9ZZZZ"
                     /db_xref="nso:NIASO_08415"
                     /db_xref="U5EGF3_NOCAS"
     gene            21248..21424
                     /locus_tag="SR-VP_0-2_scaffold_141_4953755_prodigal-single
                     _39"
     CDS             21248..21424
                     /product="hypothetical protein"
                     /codon_start=1
                     /transl_table=11
                     /translation="MLPNTKRPAFPEDGLCQTCHKNKAEFVRYKIDQNVCDHCWTRLE
                     HPALAEKTDEGWLR*"
     gene            21421..21510
                     /locus_tag="SR-VP_0-2_scaffold_141_4953755_prodigal-single
                     _40"
     CDS             21421..21510
                     /product="hypothetical protein"
                     /codon_start=1
                     /transl_table=11
                     /translation="MKAESLARLKAERPKRGIVNVGGLRPYTN*"
     gene            21556..21723
                     /locus_tag="SR-VP_0-2_scaffold_141_4953755_prodigal-single
                     _41"
     CDS             21556..21723
                     /product="Tax
                     =RIFCSPLOWO2_02_FULL_Gallionellales_59_110_curated"
                     /codon_start=1
                     /transl_table=11
                     /translation="MNHKRKRPKNARSGCLMCKYWKINGTGKEQPDAGGSWKHRLNAG
                     RDLNDYKKGKD*"
                     /db_xref="88515685"
     gene            21804..22472
                     /locus_tag="SR-VP_0-2_scaffold_141_4953755_prodigal-single
                     _42"
     CDS             21804..22472
                     /product="Uncharacterized protein {ECO:0000313|EMBL
                     :KKM25172.1};  TaxID=412755 species="unclassified
                     sequences; metagenomes; ecological metagenomes.;"
                     source="marine sediment metagenome.;""
                     /codon_start=1
                     /transl_table=11
                     /translation="MPIGIVGDIHGFIELLHKMVKETVPYDNIPCVIQVGDFGVNPVE
                     LARWKSKSYSFAKPTYFVDGNHEYFSHLLAFNEVTELVPNLFYVPRGSVLKLDGRVVA
                     FLGGAASIDKAWQGSSWDWRENITEADVLKLWDNLNKMGNPKVDLFVTHAPPLSVVNK
                     NFDAKQKLGFGVPITWTDPNMIVVETLWEQLGKPDMVCGHMHRSVKFAENSYIMAINE
                     FRTV*"
                     /db_xref="A0A0F9ICI4_9ZZZZ"
     gene            22568..22927
                     /locus_tag="SR-VP_0-2_scaffold_141_4953755_prodigal-single
                     _43"
     CDS             22568..22927
                     /product="hypothetical protein"
                     /codon_start=1
                     /transl_table=11
                     /translation="MDESKKVVSVTEKNDVPVMPKKIVKSLPIDIPEVRYRLCAYTST
                     GTLKSGIRGSVFMDMGRQHGDIIRSISSSRWMTLDEICSSVWNFERKMRHPGNRTKKA
                     ILDAVEQLVEHAFVARR*"
     gene            23363..23665
                     /locus_tag="SR-VP_0-2_scaffold_141_4953755_prodigal-single
                     _44"
     CDS             23363..23665
                     /product="hypothetical protein"
                     /codon_start=1
                     /transl_table=11
                     /translation="MNAKLGFWSKLLNRNEIFDKAATYTPVAGKESGPTVREEPASIN
                     LVRAVYDEADKVVKSINRELAALEVRKTQLILSRDAHIELLDVAKKHVNLQRGETK*"
     gene            23662..23913
                     /locus_tag="SR-VP_0-2_scaffold_141_4953755_prodigal-single
                     _45"
     CDS             23662..23913
                     /product="hypothetical protein"
                     /codon_start=1
                     /transl_table=11
                     /translation="MKIELSERARECTVRINELTQEYNDYQMLVSCIKALQAVKLNPN
                     KYRYSTEDYNTVVERVHDLCARHEIRLPDDTEWESVDIV*"
     gene            23926..24366
                     /locus_tag="SR-VP_0-2_scaffold_141_4953755_prodigal-single
                     _46"
     CDS             23926..24366
                     /product="Uncharacterized protein {ECO:0000313|EMBL
                     :KKM25173.1};  TaxID=412755 species="unclassified
                     sequences; metagenomes; ecological metagenomes.;"
                     source="marine sediment metagenome.;""
                     /codon_start=1
                     /transl_table=11
                     /translation="MISFSKIREWVHDLIYGRTIPKRFRYMTVDIQKTKTPVSTPKAK
                     PSIRLIRGERIIILPFDDPKMLAPFAEANQDMVYRYMLTRFQSAFKYKKSTVVLFQFG
                     NTKKIAQITSDKFETQLTKMLEFFVKIEDYESATQCRDLIRGLS*"
                     /db_xref="A0A0F9KSS6_9ZZZZ"
     gene            24386..24901
                     /locus_tag="SR-VP_0-2_scaffold_141_4953755_prodigal-single
                     _47"
     CDS             24386..24901
                     /product="Uncharacterized protein n=1 Tax=Gemmatimonas
                     aurantiaca (strain T-27 / DSM 14586 / JCM 11422 / NBRC
                     100505) RepID=C1A628_GEMAT"
                     /codon_start=1
                     /transl_table=11
                     /translation="MSVLDHTRCTVLNASYEPLAVVSAKRGLILVFEGKATITEEHPD
                     ATVNSARDTWPIPTQIVLKEFVKSRSTHRIKALLTQRNLFLRDGYRCQYCNRHRSQLK
                     NSEFLTRDHIVPQSKGGKDVWTNVTTACSACNNKKADMMLENTNLTLAKAPWNPTVFE
                     LWARSSPKRNK*"
                     /db_xref="UniRef100_C1A628"
                     /db_xref="A0A0F9Q3U7_9ZZZZ"
                     /db_xref="gba:J421_2594"
                     /db_xref="C1A628_GEMAT"
     gene            24985..25692
                     /locus_tag="SR-VP_0-2_scaffold_141_4953755_prodigal-single
                     _48"
     CDS             24985..25692
                     /product="Uncharacterized protein {ECO:0000313|EMBL
                     :KKN37151.1};  TaxID=412755 species="unclassified
                     sequences; metagenomes; ecological metagenomes.;"
                     source="marine sediment metagenome.;""
                     /codon_start=1
                     /transl_table=11
                     /translation="MTVTMTPAPVVTEMDRLVAQRDRLFQILKDTYESTNLDRYTKLM
                     KMYVDYGDRLIEAPASGKVHYHNAYEGGYIDHILHVYDNALEYAKVLKKTGGWVDFNR
                     AELTMAAIHHDLWKLGIPKGHPYYELETSDWHRKNQGSMYKNTDKLPYMKVTDGAVFL
                     LQMYGIALTQNEWLSIKLSDGLYDDSNKGYLMNHGKYPIHTNLPYVIHWADHMSCVAE
                     RDPLKQEYVESLDDDGA*"
                     /db_xref="A0A0F9SJN6_9ZZZZ"
     gene            25966..26985
                     /locus_tag="SR-VP_0-2_scaffold_141_4953755_prodigal-single
                     _49"
     CDS             25966..26985
                     /product="hypothetical protein n=1 Tax=Verrucomicrobia
                     bacterium SCGC AAA300-N18 RepID=UPI000367ECE6"
                     /codon_start=1
                     /transl_table=11
                     /translation="MFKYVVLGSAIFIASCAAFFSVTGIAQLFSGHMLTVALAAISME
                     VGKVVSVSLLYRHRRHMSRMLRVSLTSILIMLIGVTSFGIYAYLASSYADSASGVKGK
                     ENIIALYTTQQTNIVSDITRLTQRATQLQASRAQQENRLDSLIAKGRSITGQQAIIRS
                     QDAEIIDIQKQIRTMASTRDSLANQVTSTTNSLSTDGKMGTFYYVAKAIGVPLDTIVK
                     WFILVLIVVFDPLSVSLFFGYNVILEKETISESAQDDETRASSPPKESEPLEDSSDSS
                     VQNVSELALLEEKPLAKSENITVELDKTQYFMRSDYNWKTDHRWHTDPSAQMYLSRLG
                     IDPTA*"
                     /db_xref="UniRef100_UPI000367ECE6"
                     /db_xref="A0A0F9PZS2_9ZZZZ"
                     /db_xref="aol:S58_69200"
                     /db_xref="UPI000367ECE6"
     gene            27035..27778
                     /locus_tag="SR-VP_0-2_scaffold_141_4953755_prodigal-single
                     _50"
     CDS             27035..27778
                     /product="Uncharacterized protein {ECO:0000313|EMBL
                     :KKN37156.1};  TaxID=412755 species="unclassified
                     sequences; metagenomes; ecological metagenomes.;"
                     source="marine sediment metagenome.;""
                     /codon_start=1
                     /transl_table=11
                     /translation="MKISVLICTHNEGNYIRQLLARVTNFIAQDKSGVTWEIVVVDDY
                     STDSETRKILETEFRSKIVLLSHPLNNHYANHKNFANSKCTGDWILNLDADELVTDDF
                     LGFLPLVIDNNPTVDAYGIPRLNTVDGLTLEHVRKWGWVLNHESDHITVKSMDKADPE
                     YQLLEQYKLIINEENSVITYYTPIIMWPDYQFRLYKRSFNIKWINKVHEQLVGYNQFA
                     VFPQERALAIIHHKDISRQEKQNAFYDTI*"
                     /db_xref="A0A0F9SJP1_9ZZZZ"
                     /db_xref="elb:VO54_02339"
                     /db_xref="CSP2_16ft4sub_bin7_scaffold_59_6"
     gene            27788..28843
                     /locus_tag="SR-VP_0-2_scaffold_141_4953755_prodigal-single
                     _51"
     CDS             27788..28843
                     /product="Inosine-5'-monophosphate dehydrogenase,
                     catalytic domain protein (EC:1.1.1.205)"
                     /codon_start=1
                     /transl_table=11
                     /translation="MSLADTPIAVTFDDVQLVPKYSEIESRSTVDTTAQLTRNFKIDI
                     PLIAAPMDTVCGVDMAVAMHKAGGIGALHRFMPLSEQEDAVWNIHSLTLSHGKSPIIC
                     ASIGANGDSIRRAEISIENGANIILVDVAHGHHINMRRTLEELIKLRTRLNVKVDFIA
                     GNIATAEAARDLESWGADALRVGIGGGSVCETRIRTGVGIPQITTIQLVRTRTTLPII
                     SDGGIRYPGDIAKALAAGASTVMVGSLLAGTDEAPGEIFIAGQWPNNKRYKMYRGSAS
                     ATIKMEKTGATQHVEGASKMVECKGPVNNVIGDLMDGVTSAMSYLGASTIPELWAKSS
                     FVRISNAGLREAHPHLL*"
                     /db_xref="lad:LA14_0194"
                     /db_xref="UniRef100_UPI000361F762"
                     /db_xref="88738341"
                     /db_xref="UPI000361F762"
                     /db_xref="1.1.1.205"
                     /db_xref="1.1.1.20"
     gene            28806..29396
                     /locus_tag="SR-VP_0-2_scaffold_141_4953755_prodigal-single
                     _52"
     CDS             28806..29396
                     /product="Uncharacterized protein n=1 Tax=Capnocytophaga
                     canimorsus (strain 5) RepID=F9YRN6_CAPCC"
                     /codon_start=1
                     /transl_table=11
                     /translation="MPDFVRLIHTYFNPMRNIILAVLVLLLAITTPANRYHFVPKPVT
                     KILNRPIAGGLRQFLNRIGKMEGLGNYAAVGGFKNKYLGMYQFHPATLRSLGITAPRD
                     EFLNNPALQDSAMILYMKDNAKDLHSVIKKFNNTYVNGVFVTKSGILAGAHLVGSAGV
                     FAFFYPNKFSYRTTDGNGVNVATYMKKFANYNLGGI*"
                     /db_xref="UniRef100_F9YRN6"
                     /db_xref="A0A0F9QJF2_9ZZZZ"
                     /db_xref="ccm:Ccan_03930"
                     /db_xref="F9YRN6_CAPCC"
     gene            29396..29680
                     /locus_tag="SR-VP_0-2_scaffold_141_4953755_prodigal-single
                     _53"
     CDS             29396..29680
                     /product="hypothetical protein"
                     /codon_start=1
                     /transl_table=11
                     /translation="MPIAALAVSIILNIIGIIFIRNAMVKVESYDKFFTEIQTTITGI
                     INTMKAIDIRGSFQADDEVGGVFQQMYALVQSLDVFLLEPIDEETNAQKK*"
     gene            29664..30425
                     /locus_tag="SR-VP_0-2_scaffold_141_4953755_prodigal-single
                     _54"
     CDS             29664..30425
                     /product="Uncharacterized protein {ECO:0000313|EMBL
                     :KKN37159.1};  TaxID=412755 species="unclassified
                     sequences; metagenomes; ecological metagenomes.;"
                     source="marine sediment metagenome.;""
                     /codon_start=1
                     /transl_table=11
                     /translation="MPRKSKSGTTTGVYWPRKLDEYIVQYNNSTDPDEREQIFVDHLH
                     FPLDKMAESIINRFKFPYMGGSFDETKKQVISFLVINLSKYKPVREDGEPNKSFSYFS
                     VIAKNYLIHHNTNGYKQEKRSVYLSDTTNENYVSLEEMVDLQTPSLDDQEDSKEFVKL
                     MISYWDANITRIFKKKRDIDIASAVIELFRRADRIENYNKKALYLMIREMTDCKTSYI
                     TKVVNKMRTHVLRHLHQYRSEGRIIEGENKFFSYL*"
                     /db_xref="A0A0F9Q3W2_9ZZZZ"
     gene            30477..30887
                     /locus_tag="SR-VP_0-2_scaffold_141_4953755_prodigal-single
                     _55"
     CDS             30477..30887
                     /product="Uncharacterized protein {ECO:0000313|EMBL
                     :KKN37160.1};  TaxID=412755 species="unclassified
                     sequences; metagenomes; ecological metagenomes.;"
                     source="marine sediment metagenome.;""
                     /codon_start=1
                     /transl_table=11
                     /translation="MKDTEVFDDKKLTDILKDIHDNALSKRATISGVITQLTGLIKTA
                     EDAVMLAPLIREFYDVSVKNDEQLVKVATIVQRTISAEAYQNNPQNDPDGFMTDAEKE
                     RLIENALTSMSVEIAEVNTELAVAQDKVNETHSS*"
                     /db_xref="A0A0F9PZS8_9ZZZZ"
     gene            30868..32340
                     /locus_tag="SR-VP_0-2_scaffold_141_4953755_prodigal-single
                     _56"
     CDS             30868..32340
                     /product="Uncharacterized protein {ECO:0000313|EMBL
                     :KKN37161.1};  TaxID=412755 species="unclassified
                     sequences; metagenomes; ecological metagenomes.;"
                     source="marine sediment metagenome.;""
                     /codon_start=1
                     /transl_table=11
                     /translation="MKRIVRKTIPTTAYHPFQGTAPSGLGLSIQEDQFEQGLVVDVIT
                     NDEHSFYAPDGYNVGMVQFRLKSDEFTPIEKLPWASPLFSNISEYPFKAEVVYIFKSM
                     NRWWYLTKFNVSNRVTTQDLPELLNETDVPLNNDDVSQAYGSGAPPKQIGDTTQNDTI
                     GSYFTDIPEIYRLKHLEGDLIVEGRSGASIRFGTSWLDKAAPFKSSYGDQAPNIMIRV
                     GPDPEAKRSVDGMFGLVVEDINADRSSIWITTDQVIDLKYATQNSDIHAKSVVDFPKQ
                     LTGNQIILNTDRFVINTKTDKIIGTSYSGIHWTTLMDFTVDAQRDYISYVGRDMGITV
                     AHDRMTRIANDDSTIVENNESIHANKNIHLTAGETTYIGAQNNIGIFAGNTIAIKGSK
                     VIIGDSQSTEEPMVCGSSLAAFLGALIDALVGNSVPSITPTPGVNAFTHILTTGAPGS
                     PSPINPLIVTALLKLKADVLNGGGTYASFNSRLGFVKKLP*"
                     /db_xref="A0A0F9SJP5_9ZZZZ"
     gene            complement(32363..32824)
                     /locus_tag="SR-VP_0-2_scaffold_141_4953755_prodigal-single
                     _57"
     CDS             complement(32363..32824)
                     /product="hypothetical protein"
                     /codon_start=1
                     /transl_table=11
                     /translation="MPGGSVGGTIFAGPFQSTLGNLKLDNATPYVNDGIVTFGNRPFN
                     ILAGDGTLKLKLGIVPIFGIFGATGILGIFGSAGIVGTLGIGNAFVILLANDPTDVLA
                     VPAILLAFAAAFNALFCTVDNVCAMAACAFAFARSASVEAFLKANCALAVA*"
     gene            32862..33374
                     /locus_tag="SR-VP_0-2_scaffold_141_4953755_prodigal-single
                     _58"
     CDS             32862..33374
                     /product="hypothetical protein"
                     /codon_start=1
                     /transl_table=11
                     /translation="MTREELRQVIAEEVQKQLKSIVQKAVKPLVQEAVAGALAGLLAE
                     GIVKGPPPQGTRRVLTPDIPQARQDTAPERTRATATSLPASARRSLADKMGYGDIPPV
                     GKGVFGNTPVANILEQTAMELRSESAADSILDAADQIENITTPDVVDAITRDYSALMS
                     RMKHRGMISG*"
     gene            33367..33744
                     /locus_tag="SR-VP_0-2_scaffold_141_4953755_prodigal-single
                     _59"
     CDS             33367..33744
                     /product="Base plate wedge subunit n=1 Tax=Synechococcus
                     phage S-MbCM7 RepID=V5UTT0_9CAUD"
                     /codon_start=1
                     /transl_table=11
                     /translation="VANSTPLGLTLPITRGSNGYFQQGFDLLTQIKSNLTNLILTRKG
                     TRPLNPTFGSEIYSVIFQPISDNNTVEIRAAVDQAVKIWMPFLTINDVAVIRETDENT
                     IFAKITFTINTTIGITDSITLVF*"
                     /db_xref="UniRef100_V5UTT0"
                     /db_xref="A0A0F9T6N1_9ZZZZ"
                     /db_xref="V5UTT0_9CAUD"
     gene            33757..35688
                     /locus_tag="SR-VP_0-2_scaffold_141_4953755_prodigal-single
                     _60"
     CDS             33757..35688
                     /product="Conserved domain protein n=1 Tax=Myxococcus
                     xanthus (strain DK 1622) RepID=Q1DB87_MYXXD"
                     /codon_start=1
                     /transl_table=11
                     /translation="VAIGTINKSFTPIKRNINYLSKTFGDYRQNLIDYARVYFPNTNT
                     DFNEASPGMMFIEMASYIGDVLGYYIDTNFRENLLAYANEIENVIPLAQSMGYKTKPG
                     AAATCNLDVFQLCPALSTGIDYSPDPAFFLRIAPTAVFAATNFPTNFRTIDEINFADP
                     TDREISVYATDTNNKPLTYLIKKSVQVTAGTIKTYTYTFGNPAKFSVIQLPDTDVMDI
                     ISVIDGTGHVWSEVDFLAQDLVFQDNVNVNAIPSSDFSVPPTYTIQVVRTPRRFVTRY
                     NQDFKLELHFGSGVIDDSSALINLEPKKLANSEYQTNLGSTSLDPSDFLSSRSYGLAP
                     GNITLTITYATGGGISTNVPSNSITKVITVDVLNDITSFTPARLALWQSVVQSIGVNN
                     TDPATGGKGQDSIDEIRAGALGFFNSQNRVVTANDYIARVYAMPPKYGAVAKIFVAKD
                     EQLNSILRTAQDQAPPNGVFVEDQPGPGIINLYVLGYNQNNKLVPLNMESKKNLKTYL
                     DQYRMLTDTIRILDAFVVNIGVKFNVVVYKNYNMNEVLARTIDKVNTFFDINTWQLNQ
                     PIILNDLYLAIASTDGIQSVLDVSVFNRYSFKDGSDYEDFIYDISSATNNGVIYPSLD
                     PCIFEVRYPQQDIIGSAVQ*"
                     /db_xref="UniRef100_Q1DB87"
                     /db_xref="A0A0F9PZT3_9ZZZZ"
                     /db_xref="mxa:MXAN_1840"
                     /db_xref="Q1DB87_MYXXD"
     gene            35701..36768
                     /locus_tag="SR-VP_0-2_scaffold_141_4953755_prodigal-single
                     _61"
     CDS             35701..36768
                     /product="Uncharacterized protein {ECO:0000313|EMBL
                     :KKM90138.1};  TaxID=412755 species="unclassified
                     sequences; metagenomes; ecological metagenomes.;"
                     source="marine sediment metagenome.;""
                     /codon_start=1
                     /transl_table=11
                     /translation="MRRFYNPIKDASIYSEFPQKNSGLDEILEVGKSLDGLNSIRSLI
                     QFDINAISASIQSGIIPPSASFDLKLYLARADDLQYGQTIELHPVSQSWVEGTGYFYQ
                     NSNVPFTSSRNPTGGYFENDGVTWKNRFSASIWNNSGSDFVTLSSSVTLAQPVTDVLV
                     DVTSIIGSMISGTYVGGLVLKFPDADELNNRIIGDTRFFSRNTHTIYAPILVAKWNDQ
                     VYVTGSISASDIPSELSVLPRNLRPHYIINESVRVDLSVRDQYPIKTFDTTFSAFAGN
                     QRLPSSSYFSIIDQQSNTTIIPFDDYSRVNSDGSGSYVNFRIEGVSPGRYYKLIIKVV
                     DGGYEQIFDNAHIFTVDAAAL*"
                     /db_xref="A0A0F9L9M7_9ZZZZ"
     gene            36765..37103
                     /locus_tag="SR-VP_0-2_scaffold_141_4953755_prodigal-single
                     _62"
     CDS             36765..37103
                     /product="hypothetical protein"
                     /codon_start=1
                     /transl_table=11
                     /translation="MSTPSLDILLQNSVHEATTSEVDAIIHPTQIYTDGYLQSPIQYN
                     VDQRFIPSTVTQQLSVLPDALSRDFASAVQININTTDRQGYPINMFSPVWDRAQYQKV
                     VGPRIGFSFF*"
     gene            37106..37921
                     /locus_tag="SR-VP_0-2_scaffold_141_4953755_prodigal-single
                     _63"
     CDS             37106..37921
                     /product="Uncharacterized protein {ECO:0000313|EMBL
                     :KKM90140.1};  TaxID=412755 species="unclassified
                     sequences; metagenomes; ecological metagenomes.;"
                     source="marine sediment metagenome.;""
                     /codon_start=1
                     /transl_table=11
                     /translation="MPNLENFPNPIPIPINQRPSRLDDNDTKLFESGSQQILFGTNPK
                     DGVELWIYNSDGTLATHVSLDATDDSLGLNTVIDNTGAYEYVNLDMTSIIQRLGLEQG
                     RYQLVANFFRTEVGNEIGNKLFITDISPDRTELRLHPTQLDQTIVNDIYEFVVPSVPR
                     TEAQGLVDLIFAKTSDVSRTISDATVMAEMTLELPDTIARVVNSNSYTTYAAMVNNII
                     QEAYQRTLNNMAADSNNLNIQDADLEGYVSSAVEDIVREHKDAGKVDAKFNIF*"
                     /db_xref="A0A0F9NMT4_9ZZZZ"
     gene            37931..39229
                     /locus_tag="SR-VP_0-2_scaffold_141_4953755_prodigal-single
                     _64"
     CDS             37931..39229
                     /product="Protein CBG21335 n=1 Tax=Caenorhabditis briggsae
                     RepID=A8XZV1_CAEBR"
                     /codon_start=1
                     /transl_table=11
                     /translation="MALNPGTVNGTSSDPRTVEQNATLTSLIHNADGTISSQYAGSLL
                     YPDGTLTRDYSVLVKPPLRVAEINAVLAAGSDPAKPSGGYILALNVDGVPISYLGLGS
                     PPGTSAAPVIPSAAPLPSIVSSTVKLSDIVKLSSSAIERQYVKGTMKAIDSQVIQATN
                     TANNVSVQVSFAPQAGVTFTPSTFLLAPNGTQTTTVTFDLATIDSLAEGFTTYNIPIA
                     LSSPTAILPTPAPLSTPPAPPPPPVVAVPVVPVFTPEPPPPQPPVVQFVAPSPGTWTL
                     VQTAPGNTKTETIITLHVPDQGETAQIENNFVAGIYNSTYGYTRTTVTGPTYGYKLTG
                     DANSAGPQPTPPAPSVTVTEDTNKYQLLTNVFTGPLPNSTITPPLPSPPAKPPTTINF
                     SLPTFTPQPAGQAGQGGGGSGPLTSLDGTTLNGLNQNLVE*"
                     /db_xref="UniRef100_A8XZV1"
                     /db_xref="A8XZV1_CAEBR"
     gene            39231..40112
                     /locus_tag="SR-VP_0-2_scaffold_141_4953755_prodigal-single
                     _65"
     CDS             39231..40112
                     /product="hypothetical protein"
                     /codon_start=1
                     /transl_table=11
                     /translation="MPIANATSDEIAQVLAIINQNNYTSQWNNQVAAVNSGISSATIY
                     AAFDSNPIWKAPDGSGFFRDFQYRWLDGAHTTTGYVWVWADAPQPSTSTPAPIPVAAV
                     VVPPKVVIPPIASTVYAPIPIDLGLIRATSVSQMYTITPNTFQNNIMYLIGKSGSIFS
                     QDYAFSNVTTNADLLVTVRVPTYITSNTTSVTVAAGKQSTISVNFNIDGAMSKFMTDK
                     QTKFNDQLEWAVTPLNLTGPVYIHNPNPSKTTVTTGSTPLSPPPPFVPPATLSVAPAA
                     SAPPIHASTPFISVRAG*"
     gene            40116..44375
                     /locus_tag="SR-VP_0-2_scaffold_141_4953755_prodigal-single
                     _66"
     CDS             40116..44375
                     /product="Uncharacterized protein {ECO:0000313|EMBL
                     :KKM61703.1}; Flags: Fragment;;  TaxID=412755
                     species="unclassified sequences; metagenomes; ecological
                     metagenomes.;" source="marine sediment metagenome.;""
                     /codon_start=1
                     /transl_table=11
                     /translation="MATKFFTDSEIANIRSTYRIPSTAIIREAPDGTLIFCDPSVTEA
                     ALGFNLLPPVGQIYNLAQFNVPGVFFVAPPKIDTTIATPTAQPVPPPPTSIIAGQLQL
                     QIALTIGVSIPHDALYLPVKLDVQPSIPVFADDIINTTWNVLLVPIPLPITDGIIGNV
                     RRLLAGQIESFFDQSRVGKTLLNLGNDYQVPMINWKYDTTDATSGSIFVKLYRPLENR
                     IITQDTAWISRELSPTIVDLIHILFIPGLGKALYLRPPNRQIEVSKLDGTQVNNVTLQ
                     TLFTTGSFDVANASDPVMNSWFITALEGPELNIDYSNFANFVFYSSAKQRIEAFKNKL
                     LVIEDYDNVILDQSASIAVSTVTNSVDFTSSLAYASLQNIVTQRNDMIRSFDGYERFL
                     YYGSGSAYSSSFSNDGGVVDQLYYFSNATWPKISGSVISVASASSAALYAVSQFSPSD
                     GLDPLSSWLDVIENIATQYDRQNNLRLVNSLPEYLVDDELSIDFLTFMDMIGHHFDTL
                     KVYADAMPHIYDRDSDPSIGLSPDMVWNIADSFGISLPNQYAVRTLIDYTIGEIGTVD
                     PRVYREVTAETWKRFLHNQIYLLKTKGTRNALSGLLNSYGVLPTTVQIRETATPSFYL
                     TQSYETIEEQTNTLALNGSSFVSIPFSGSSKTVQVRVATTTATAQTIFNVGTAWSVRT
                     LPLSSSYGYIGFYSGSSLAATSSVFGIFTGNYYNITIELDSNNNVNMWTLRANDQGEI
                     VDSSYVTASLASSGIWYSGSTLYLGGSGSGTPIVGNVDEFRLWSSTLSASVVNMHAQY
                     PALYNGNFSTSALTDLLVRLSFGIPVNLGVAPKTLTNESPYIKQHLTAASLLYLSASN
                     FTNSATYPYSMQIVTRNVLRYTPNAGGSQFVSSKIMIADPPVLRYFADDSGSHIPILA
                     HDRSIVTVDEKFDDVRSTNTVGFYFSLIDAINDSIIRSVGNVDIQDLIGDPSSLYESN
                     YRDLVKLNELYWTYYAYVYNYNIFVDFVDTLLRPIFIQARDLVPARTKLLTGIVLESP
                     MLERNKIQYSKIDVSGFDTFNPNDNPTLYAEPTTTQPTTVFADVPVFDSIVVAEINST
                     VESDIENKDAILDTTSTMIPKAELDSYNSILNLAETSPISADTQLFNASLEPITAEQL
                     NFTILSIDDDSAFLNYTKFLLARFGAANITVVNPTYVGQFTQLLNTFTPTSRVAVSTG
                     MNVDVGDNILTTIIEPIVNYTDISSTEYFSQLQGLYQVVVQNKVRANQSVLTSGGTWT
                     LGATYTTNTYVTQSNQTGAAALGNGFEYVCVTPNFVSNNPPSLDTNNWRRMAYIYVNV
                     GVIKLATQFSDGTVQLVNSGSAYTAFIGYTHKHYRFFEDVHLATLRHKRLGCKQSDQS
                     TSDGGPAVEILRSSGDTLVVSTGAEPIQRTNDVAGPILTVR*"
                     /db_xref="A0A0F9IWP9_9ZZZZ"
     gene            44426..45061
                     /locus_tag="SR-VP_0-2_scaffold_141_4953755_prodigal-single
                     _67"
     CDS             44426..45061
                     /product="Uncharacterized protein {ECO:0000313|EMBL
                     :KKM92344.1};  TaxID=412755 species="unclassified
                     sequences; metagenomes; ecological metagenomes.;"
                     source="marine sediment metagenome.;""
                     /codon_start=1
                     /transl_table=11
                     /translation="MAYLDNSTVTVDAILTKKGRELLAKGAGFQITQFALADDEVDYG
                     LYTTSHPLGSNFYGSIIENMPLIEASPDETQVMKYKLVTLPRGTKQIPIISLGFTNIT
                     LTAGQANAIPIRPTTTQGLNGAGFGYTAVLFDADAAVLVGTGLAANLSATAPSFLGDT
                     STANAIVAQGLEFTLTPKDVAAQITTQLTIYGNQTGAVITIPVVVMPKPTT*"
                     /db_xref="A0A0F9LBU5_9ZZZZ"
     gene            45075..46145
                     /locus_tag="SR-VP_0-2_scaffold_141_4953755_prodigal-single
                     _68"
     CDS             45075..46145
                     /product="Uncharacterized protein {ECO:0000313|EMBL
                     :KKM92343.1};  TaxID=412755 species="unclassified
                     sequences; metagenomes; ecological metagenomes.;"
                     source="marine sediment metagenome.;""
                     /codon_start=1
                     /transl_table=11
                     /translation="MGTYARFTTDDVVPGNPTEVTLGLWSGDTGSLTAFFTSSTEAST
                     SLQGQYYWDVYQTDPNNLSSVPIPEIQFSVAYGNRNGGGAPTLEQNNNATLSTTAVYS
                     QYRNLLLEPGDPQFTFAGGVGSNHIYIINIARARVRETLDPGNWVLELSGSNGLHSFI
                     DDSGQTLDPTSGHAGNVFNVVSGSLTGVSGSTIITSQSATWGGYGLFYPTLGIIVLNP
                     NAVSESVGFVSGGFYTSGSQPFAAVTGSNSLHQYNHVGLYNSIKLGADFQARSAETIS
                     STNYFVRVRNASFNYSNNPTFYDATNGTLIFNSFIKDPRVYVTTIGMYSDNNELLAVA
                     KLSRPTLKSFDRELLVRVRLDW*"
                     /db_xref="A0A0F9LFR8_9ZZZZ"
     gene            46150..47034
                     /locus_tag="SR-VP_0-2_scaffold_141_4953755_prodigal-single
                     _69"
     CDS             46150..47034
                     /product="Uncharacterized protein {ECO:0000313|EMBL
                     :KKM92342.1};  TaxID=412755 species="unclassified
                     sequences; metagenomes; ecological metagenomes.;"
                     source="marine sediment metagenome.;""
                     /codon_start=1
                     /transl_table=11
                     /translation="VKAITSDNYLIRPFRANKTWNVSFTFMSSSNVDGVFIDIATQPP
                     SDWNSFVSGANVNLSGINKQTLYRSVQHAYYTASAPGQSASFYDPRNSFNLDFYPTGA
                     AFYVVNIAQQTFGEGVRPGTFNVRSGISTASIYDDGAGHLVSTTNPTGVIGNIFYGTG
                     VAVIQQDTGSYSSSMITDRGMYLTTGSTVSVEFSGIHTIYEHQVICITDPEDFNFSTN
                     PTMRSVTLSGSISGSTFTPSTGSVAADLLFSGSLSLYFTTVGLYNDLQQLVATAKVPR
                     PIRRISTTQQTVIVRFDA*"
                     /db_xref="A0A0F9PGB4_9ZZZZ"
     gene            47046..47375
                     /locus_tag="SR-VP_0-2_scaffold_141_4953755_prodigal-single
                     _70"
     CDS             47046..47375
                     /product="hypothetical protein"
                     /codon_start=1
                     /transl_table=11
                     /translation="MSQLEDLYNKSAKNNLVQARIIPQQAVNFVDRQNTFQKEFTLNK
                     DTTLGVTDYTDKAQQYYNTELSNMVTPQSFVKQGDPTEPIDLNRYNPDSGYYNPGAPG
                     SFGVNGG*"
     gene            47375..48976
                     /locus_tag="SR-VP_0-2_scaffold_141_4953755_prodigal-single
                     _71"
     CDS             47375..48976
                     /product="uncharacterized domain HDIG (EC:2.7.7.72 3.1.3.-
                     3.1.4.-)"
                     /codon_start=1
                     /transl_table=11
                     /translation="MIRIVQLLFENKEENLLDYLRYLLKNSPFEGKVFLAGGAVRDEI
                     MGKPVKDIDVVVSMPDGGIQFANWITQKVGAFRPNSNPVIYPKFGTAKFNLRGVTHNG
                     VDLSGVDIESVMTRGEKYEKGSRKPEVVYADLKDDAFRRDLIVNSLFKDLSTGEIKDF
                     TGMGLKDIEDGIVRTPLDPDQTFKDDPLRMLRAIRFAVKYNWKMPMSMVKALKKNHDM
                     LKIISKERIRDEFDKMMVSPAPDKAIKLLTFTGLNKYIVPELYKCIGVEQNQYHKDDV
                     FDHILEVVKNTEPNLVARLASLFHDIGKPDTKSSNETGVHFYHHEDRGGNIAREAMQR
                     LKYPNDITSAVSKIVDMHMRLKSAGPDGQNISDKALRRFMVDAGSDLDPLLMTMQADN
                     VSHSEHSVMPNQISFLKHRMDGLQSSMSMTGNTKSQLPINGNDIMKTLAIKPGPTIKH
                     LLSKVQDAWYENPSISADDAMLLVRREFEKSSQGQEDNTDVMNQTVKNPETGNDILVK
                     TALKYPEQHDAHKAAISLIQRSKNS*"
                     /db_xref="ccz:CCALI_02541"
                     /db_xref="UniRef100_R5PB48"
                     /db_xref="A0A0F9KW46_9ZZZZ"
                     /db_xref="R5PB48_9BACT"
                     /db_xref="2.7.7.72"
                     /db_xref="3.1.3.-"
                     /db_xref="3.1.4.-"
     gene            48973..49464
                     /locus_tag="SR-VP_0-2_scaffold_141_4953755_prodigal-single
                     _72"
     CDS             48973..49464
                     /product="Putative uncharacterized protein n=1 Tax
                     =Clostridium citroniae WAL-17108 RepID=G5HEP9_9CLOT"
                     /codon_start=1
                     /transl_table=11
                     /translation="MKKVTDRQKWELKFIELLKTVHKRNIAVKAKRLLKKIDAAKNSM
                     ATRSRKYNVECTITADELRNLVMLSYGKPCKFSGRILTIDNMVFDHIIPISRGGTSNI
                     DNIQILSKFSNNMKGSLLEENFHILLDWLKTVPEDLRNDISIRLAGGKSYSKQSNKPI
                     SAT*"
                     /db_xref="UniRef100_G5HEP9"
                     /db_xref="G5HEP9_9FIRM"
                     /db_xref="G5HEP9_9CLOT"
     gene            49519..50436
                     /locus_tag="SR-VP_0-2_scaffold_141_4953755_prodigal-single
                     _73"
     CDS             49519..50436
                     /product="Uncharacterized protein {ECO:0000313|EMBL
                     :KKN17105.1};  TaxID=412755 species="unclassified
                     sequences; metagenomes; ecological metagenomes.;"
                     source="marine sediment metagenome.;""
                     /codon_start=1
                     /transl_table=11
                     /translation="MYELLELLDSVLGIHKNHPKGEFYYYCPFCHHPKPKLAVNLEKH
                     GVWHCWHCNDHGSIINLFRKLNCTKEELNLLYKLLGEDHTHVKIDEATAIPLTLPSEY
                     RPLWELPTSLNFSYKSAMQYVLDRHITAADILRYQIGYCADGAYAGRIVIPSYDADGR
                     LNYFTARSFYSNEGLKYKNPPVSKNVVMFDFHINWKYPIILCEGVYDAIAIKRNAIPL
                     LGKTIPNKLAEKIEQNAVSDICLILDNDALHATSEIAKRFTQNGKTVRVVTMEQKDPS
                     ETGFVRMAELIKAATPLSFADLIKLRVTA*"
                     /db_xref="A0A0F9NC82_9ZZZZ"
     gene            50606..53788
                     /locus_tag="SR-VP_0-2_scaffold_141_4953755_prodigal-single
                     _74"
     CDS             50606..53788
                     /product="Putative DNA repair protein n=2 Tax=unclassified
                     Mimiviridae RepID=G8EDT1_9VIRU"
                     /codon_start=1
                     /transl_table=11
                     /translation="MITKHIIDTKLKTVKKIIHLADIHVRLYKRHGEYTDVFDTLYEN
                     LNKRDLTDTIIVIAGDIVHSKTDMSPEMVQVVSGFLTKLSSIVPTIIIPGNHDLNLSN
                     PNRLDALSPIIENLNLDSLHYFRESGIYNFANLQFGVHSIIGSAEEWPTPDDMLDTKP
                     KIALYHAAVNQAQTDAGYKITNRVTVEDFKGYDMVMLGDIHKTQILQEKSIGIPEVAY
                     PGSLIQQNHGELPIGHGYLVWDVSTSKIEEFVEVPNKIGYYTLTLADKTMPPTPNMPE
                     NVRLRLFVSDVDDSFVKKAIAVLRKKYNIIECTINRTKNIANAATAQSTLSIIDNMND
                     VTQQNIHIRTFIQEQFPNTAPDLIDKICEINTTLNGKIGEDELPRNISWKPLMLEFNN
                     LFSYGEGNKINFENMSGLYGVFSPNATGKTSAFDALCFALYDKTPRAFKGSHIMNTRK
                     DEFSCVLTINIENEIFTIERTGSRKKNGEVKVDVNFFKQEGDTQISLNGEDRRDTNAA
                     IRSYVGTYEDFILTTMSVQNQNTLFIETGQSDRKDLLSQFIGLTVFDRLLTLATDEIK
                     EVAGALKSFKKTDFTQKLATVQTDFQRITADHEAALKQAGELKDNISITQNYIDQSRS
                     AIIAVPTDYNDIQHFIAERNKLKDIVTESETVVQSAKDKRDELSKDILVINNELTKLG
                     NRDDLLTAHTKLEEARLALAELRIKLQGLSLEERHVSDKIKNLAKHKYDPNCKFCINN
                     VFVIDAKKAEEMYYKIRDAMIRVEDNIRVGEEFIFTIIEEASKYEQWKGLSQRMLNKE
                     HELISAERTLTAVISQSQSNAHKFNELEILISASEEFKQIAQQNQLYQRKIEEHTINK
                     QKLELELVRVQSSIMEMYGKIEVLRTQREDMLASIKEAEELETTYEAYETYIGVIGRD
                     GLPYKLIGAIIPTLQLEVNNILEQIVDFTVSLDIDGKNINGRIIYDDQRVWPLELASG
                     MERFIGGLAIRIALMSISNLPKSNFLIIDEGLGVLDADNLSSMTMMFDILAQKFEFII
                     LISHLEATRDIAENLIEIKRNDGYSTIVVE*"
                     /db_xref="UniRef100_G8EDT1"
                     /db_xref="A0A0F9QVC1_9ZZZZ"
                     /db_xref="G8EDT1_9VIRU"
     gene            53881..56472
                     /locus_tag="SR-VP_0-2_scaffold_141_4953755_prodigal-single
                     _75"
     CDS             53881..56472
                     /product="Uncharacterized protein {ECO:0000313|EMBL
                     :KKN17107.1};  TaxID=412755 species="unclassified
                     sequences; metagenomes; ecological metagenomes.;"
                     source="marine sediment metagenome.;""
                     /codon_start=1
                     /transl_table=11
                     /translation="MPKLKKQIQLRGLASIKTWIDDKNPFSDYFRLTQVPDVIPGGKS
                     GFLINGSPLLVRSTEILVELVDANGNPMYVQPIKNYQEGLARVVGFEVYEDAAPGPAT
                     LTILGEVAADINGTRTPDIWISTYNVKWQKIVNIEPSKPNTSVIRLYNMPTLTVFEQL
                     IPFRQTITGSLITISSGSVAAQYIASSVQLIGQDITNLQRVVTPAGTQVTCDQPIFNR
                     STVGGTFSASINGNIFTSSIASLQSNTTAILEDFYVTGTAPLPNWIASNYTMSYQQAS
                     SYTTQSLKRSFANIKLANLTTFTGDIQRAKFYVRGTDQQNQKYELFEDVLLEAHELTI
                     SQSFSGDQVELGEIIDQSFLDTNWIAGIINNGNAYVTSASVVPTYDATTLIDSAYPSG
                     SAVGAVTGSTSTIPLVWMGISQSLSFLANAEYTFMADIVCSKPTDTFTAQMDVYLDGP
                     VFSGGSGNQFGLKIASFTVPIGLQKSFRGFSVNFMAPSDDTATLRFVISSGEWFVSAA
                     KILSSRETGFNPDEITVFSPVIGRRFEHLQFKVELFDANSNMVPLLIETTPIYFDGGN
                     LIFRGGDTRIDGLLTVAPSGSGPTLTTSGFRNSLGTFIPGGQAISIGPTIPQIFNRNT
                     AFFAGTSSAGPEISVGDKLHGFVNPATNEFVLEIQGTLLVGSGSNLVDIRRLIPGQSS
                     FGNFTMASGTYADFIEVRARRDFLAGTETAEIGRFGQYSRVTGPTFTSSVAIPAALTS
                     SYNPFVTGSSSIVMSGTIVLNPTQSVINDVIYGNFTLDVSASSITNGTYTMGYDLSVA
                     TNWGSAPPDSSYKSVLNGSNFFVVSPGNFSPAPTIRYPIYLPSGRGSNNTLYWKLRLI
                     TTANPSF*"
                     /db_xref="A0A0F9NYA4_9ZZZZ"
     gene            56474..57817
                     /locus_tag="SR-VP_0-2_scaffold_141_4953755_prodigal-single
                     _76"
     CDS             56474..57817
                     /product="Uncharacterized protein {ECO:0000313|EMBL
                     :KKN17108.1};  TaxID=412755 species="unclassified
                     sequences; metagenomes; ecological metagenomes.;"
                     source="marine sediment metagenome.;""
                     /codon_start=1
                     /transl_table=11
                     /translation="MSQLWWQPVQLPDKALTPNYAISTQPIWQLMSGSTFPASAGVVS
                     FLISTSFASEGGVPFFTTFEFETESPPTNGGVIRVFSGSIVTDLTPDVNGFTSYSMVC
                     VDLGNAFFSPTYPFGFNLSGSNYAITAATFSNPAFNVVYQIGPIVVGGIPTASLEAGI
                     LSASFDFNYIDSSSYTGMRAGLAINAFTGSPQISLQPVTTNPTNIFPGDIWFVSSSID
                     GNSHLYAGDYSPYTASISSRIVTIRLNETTQSVINRFTSSDAPSSGTLAVNTIVADNW
                     FITANSPTYSGSGIRNDTWGGGFYMPDSGTVAIYGTKNFLVPSGTTIISRSLFIQSGG
                     LLVNNGTVVINSGTISISTGSLLVNSPSGTFIVSGSSAQLLLTGSNADARLRGVPITA
                     VMINSINSGSISPIPRDGTIYINSGTIPEQISIRINGTWLNFSVVTPTFIDNGTY*"
                     /db_xref="A0A0F9RII9_9ZZZZ"
     gene            57817..60099
                     /locus_tag="SR-VP_0-2_scaffold_141_4953755_prodigal-single
                     _77"
     CDS             57817..60099
                     /product="hypothetical protein"
                     /codon_start=1
                     /transl_table=11
                     /translation="MPVTYDKIYELLGTSSIPPTDALGNTTDVGSYMTTGIDLWSLPG
                     VLTPIRHNGTFKKGPISLFSSGTARDYWWAARMQDADTASLQIYSVSSIGATLRYTSS
                     LMPSWPRAFDFDINQNGHVVVVAEINEKLYSFYSFSSSLGWQLLASASSFTPKLLFVD
                     NACVLSYFNNDIDYNPILPINFYGDGESHQFFAELNTIVATDRFDNGIQTKNYFGPMF
                     SSSISIPDIINVTSSVISGDPTQLYPVLTLWKWRGSVSGSMTGIMTGSMKGSITGTLN
                     DGPFGSFVVSPPSILYGTLIGEMNGIFGGNFTGVASVTGSFYGTISGYFSGTYYDPTH
                     TGSFSTPDMLPNSSIGTAPTGSLWFVGSISGTLDGAVFPDSQSIVKPLYFIDNIIATK
                     SNRMQLTYGIYDPVAQNATYTTLTSQPNITETPSSGPAGGGVPFVLEILIPTDQNSPP
                     VFAQRAIPVLPPAPQQFPSGALPTDLGSGHYSSLAISVNTNMEIVNGVGEYEYNFVIG
                     SSGSSAWSYHNTGSTYAAEKNVGTSLYGGGTFSPSPTIAYEAPHIGLLPGVPPSMSIA
                     PYTGIGYAIGVFFPSNSLNSEIFDGSHRPAVNANIGFDHATLVAGGSSTYGLETGLST
                     TDTNNGAGFYAGVFILRTLLNVGVKARLLFNDPSASFTCSIVPLSTYVGPTGSTLYTA
                     VVSPNQIIGLTIPSFSYGAIPSLGTLPTILNPTVPDAYEPTWYPSVRLDFSFTGSTSH
                     TMYSSSIQTNSYLVSARSII*"
     gene            60096..61310
                     /locus_tag="SR-VP_0-2_scaffold_141_4953755_prodigal-single
                     _78"
     CDS             60096..61310
                     /product="hypothetical protein"
                     /codon_start=1
                     /transl_table=11
                     /translation="MSTGFSLYFNLWTSPKTADSASFDTFPIIDYFVPSGTLTVSGTS
                     IYTLFPSQSFTNAYAPFNPKNVIIGKYTIANYSITSSIDLSTNALTVKFYPYISFYPG
                     RVDNVTFGLQYEIDFYLSYSLDWSTHSWPNQQPYLRTGLYINGTNGSPQINIQTTTSS
                     IVLPMYIAGDFFYSASDGYYINFEDSPRKLLTMRTHENIGRYGTIENPYNTIFGVHST
                     VTDNFLQTILGVSSDITGTLWKNTNWDGGLYMPDSNTVSIYGNQQRFLVSSGNFIASQ
                     SVTSSNITFNKTAISWSINPIPTDLTRIALEFRNSNITIPNYVSITDPSASMLVIGES
                     ASVQINGAVVNNIFMYSGSVSLGTTTNGVIQMYSASGASGSNLGYMYMSGAWYTILTG
                     SDFYPTLSNGTY*"
     gene            61310..63160
                     /locus_tag="SR-VP_0-2_scaffold_141_4953755_prodigal-single
                     _79"
     CDS             61310..63160
                     /product="Putative uncharacterized protein n=1 Tax
                     =Grosmannia clavigera (strain kw1407 / UAMH 11150)
                     RepID=F0XHS8_GROCL"
                     /codon_start=1
                     /transl_table=11
                     /translation="MAITKIQILRSSTSGSAPSAGVLDYGQLAINYGTSSLDGSPDGR
                     LFYKDAGNVVRSISSGGGSASGSFTGSFTGSLLGTASVAVSASWAPVAISVSTSSVVE
                     ISSVSNLNFTGSVNVSATGSTANITVYTITGSNFTYSWPILSGSIGSVLTISSSYVGT
                     FDATGSRTAYTPTLTCTNSSSFPQSIDGNTNTRWTTNTGQVIGQKYEFQLGSTQSVIG
                     YILDDTVNTADFPTTYDVSGSIISGTWFAITGTIGGATYDSRLFTSAALVTALSFTLQ
                     GVQPGHFWSIDEMYLLYLSSSGVGNNVGLIWATGSAGNFSTGSYTGSFTGSLLGTASN
                     AVSAAWAPSTGGGSGNGTIASGTVGQFAFYSGSQILSGSPQLVISGANLVLSASTVEV
                     TGTLNVSGNTVFGGESYTWPLAYGVSGTFLSQDGAGNLVWAIASGSGGGVSSPVAVAT
                     SSVQMIASVTQLNFIGTGVTVTAAGNTASINISTGGGGLSSRTTATTAAGIIGSGSTM
                     TGSIIIAKTYAIQQVATNLQATRLRLYTSSSLRDTDVSRSIFSIPGGNHGLITDIFFP
                     SGSSYTTFILSPAVVGFNTDSTATASFTIDNYSSGSANISMSITYVQLEA*"
                     /db_xref="UniRef100_F0XHS8"
                     /db_xref="F0XHS8_GROCL"
                     /db_xref="sagi:MSA_15850"
     gene            63162..63968
                     /locus_tag="SR-VP_0-2_scaffold_141_4953755_prodigal-single
                     _80"
     CDS             63162..63968
                     /product="hypothetical protein"
                     /codon_start=1
                     /transl_table=11
                     /translation="MQLYPIISRVEEPNTFLTSSLPISTTLKAWYVGDNINYTIGGNL
                     LNSASGQIEIVQWNDLSGNNHHISSSRATGISASCAYLSETPLHGHQGLSFMGASAMI
                     CSGAILSTTTTTVYAVVTAWSPSMNIFFNGKGGATVGTSNGWGYYLLNSGLNPAIVAF
                     GVTTANFTTANISMGSPSIIAFTRSASTHAIYVNGYGYTTVSASPTAASGFTGLGNIN
                     TDQTGGSSLSHGAMTMYELMAFDALHTSAQITQMSVFLGRKYGIPVSFFT*"
     gene            64034..68440
                     /locus_tag="SR-VP_0-2_scaffold_141_4953755_prodigal-single
                     _81"
     CDS             64034..68440
                     /product="Cytidyltransferase-related domain protein n=1
                     Tax=Candidatus Nanosalina sp. J07AB43 RepID=G0QFG7_9EURY"
                     /codon_start=1
                     /transl_table=11
                     /translation="MNILDEANRLASLLADEFRTTMIHEDEPRTEPAKARTIVAYSGH
                     FQPFHEGNYKIYEVLTKKFGKDNVYITTTNKIDEAEDPMSFEDKKKIITTMFPINESK
                     LQEVENPYVPKELLRKYNPSSTSFVTVVDNEAVPILNKSKYFHRYVDGTPLRTYNEAG
                     YYLTIPEVRTTVGGQALTDPQIMQVLGSPKTKPEVKERLFVALYGKSNPEILNLIKQK
                     AAAGAAKIDGDFEKSKGTGQNTFVKPVRTKAHGQETKPDESEVDEKTPPMKRMIINPD
                     TGREIKVQSALKYPRWKPVYKRAEKVLKNAGIDRGNRVDEPEVNIRYKKRAKNKTNED
                     WSSYLGISLAEDLQDIINAEGISLNLDELGDISLRLGESGTQPVAIYSGRFQPFHAGH
                     FHAYEDLVKKFGKDNVYIASSNKTNSENSPFDFNDKKNIITKMFGVDPSKVVQVKDPY
                     KAIEITSQLPSNTPVVWGVGEKDAQRLAGSKYFQSYNSEHPPTEGYKDRGYVYQVPQL
                     PMQINGKTISGTGVRDVFAKGSSAAKKSLFEKLYGKFNPQIFDLVANRITKGSSQQTT
                     DKPTTPKSSSKKFSKVHPINLDKTIKNPETGNTIKLKTALQYDDSQPVKKAVVNLLKQ
                     YETVTESFLTEGGAYGHLLHPYEDLDLTFSDLREMTKRALGTGLDKEGPIVEKTDGQN
                     IMFTVRDGQVKFARSTKHLKNRGAEAMTPNELRQKFTGRGNIEQTFGDAGDELQQAVG
                     KLSPNIVNKLFGDGRKFMSVEVIHPNSENTIPYGKNMLVLHHTVEFDDAGHPIGHHTE
                     DSDIMADALRDVGADQQKEFGIRGQQFIVFDDEDNKKLEEKIVKYNAEIDVLEHQYGL
                     SDTNTIQDYKKAWWTKELSSEKLPLSPEDRQLLINRWGAGAKSNRLTKLSAPEALSWA
                     KKVESKFDDIDNKIMYPIQSYVARLGVDSLARSADLLSANNPEAGRLLTDKLASAINI
                     IRKSGDKDKLSEMDRFLKLIDDIGIEKIVPSEGLIFNYNGKLYKFTGAFAPVHRIISA
                     VKFDQPKENPQAEPAPHAPDIMRPKEPDNVPGKKSSNILGKKIRNPETDNDILVKTAL
                     GYEKNHPARKAAEKLVSKTETLSEGGNAVPVNSKVPNALALPTVAAAAEALGIGNVDR
                     ALVGSTFKPLMGDLDVATDRTAIRKAVGYNGTDKMEFFSHLKKYLEPKGFEVNLSPGF
                     EQFSISAPLVDTSGKHQSAVDDNGKSIGQPGHVQVDFMMGNVPWMKQWMTNGDQSEYG
                     PTYRNALTADVFGKMIFDTDTPNVKWKYQINPRDGLEKIQFKELPNGKKDVLHKELVS
                     SDVDDVAKAIFGKHATYNDMNTFEKLNTKIQSPDFPYKDKVSAIYQTYAKGIEKMKKP
                     LPKGIPTTTTVEPQVAATPSTNQDILNSKITNPETKNDILVRTALKYDKSHPAYKAAE
                     KFIRTRNGTVADRLPKDRRMPPNRNDHTGPIR*"
                     /db_xref="UniRef100_G0QFG7"
                     /db_xref="A0A0F9LVH5_9ZZZZ"
                     /db_xref="G0QFG7_9EURY"
     gene            68451..69065
                     /locus_tag="SR-VP_0-2_scaffold_141_4953755_prodigal-single
                     _82"
     CDS             68451..69065
                     /product="Uncharacterized protein {ECO:0000313|EMBL
                     :KKM61070.1};  TaxID=412755 species="unclassified
                     sequences; metagenomes; ecological metagenomes.;"
                     source="marine sediment metagenome.;""
                     /codon_start=1
                     /transl_table=11
                     /translation="MSDKLKGQFDQIRGSIGQKLKKWDQRIVVATTDVKSVHADRKEG
                     EVWTDNNGKKWTRKNGLVQSISKTSQFRVPLWCPKCQKTMKHKFDTKMWNMHGFCYDC
                     VIKWHTQMKLDGTFDEYERKFMQRNEKAYLMDMIKEREDYIRTFRTPQAHYSDGRWDE
                     LAPMSQFKGVMAEVQADIEACKKRIKQIEDEEAKDASTSEGDTT*"
                     /db_xref="A0A0F9LAE5_9ZZZZ"
     gene            69062..69766
                     /locus_tag="SR-VP_0-2_scaffold_141_4953755_prodigal-single
                     _83"
     CDS             69062..69766
                     /product="hypothetical protein"
                     /codon_start=1
                     /transl_table=11
                     /translation="MTTPITPTPPTSIIKTITTAIKNVVVSPLFPVILIALIAIAGMY
                     IWSSAGKDDAMRTYTDKIKAYETSVVKPTLKRVDSLKLVIDSAKKIVDHTTVVAANQT
                     VQIQVLKNNTKTLDARNKELEAKLGVLPDTAPTTELIHGLEKQVGTQDSTIKVLESRD
                     STRLKTIDGLKTEVGAYKTSNDSLVDVIKKWPMPVESKKLLGFIPTLTTKQAVITTAV
                     ISVIAGFKLHQAIQKK*"
     gene            69768..71384
                     /locus_tag="SR-VP_0-2_scaffold_141_4953755_prodigal-single
                     _84"
     CDS             69768..71384
                     /product="Uncharacterized protein (Fragment) n=1 Tax
                     =uncultured bacterium RepID=K2A359_9BACT"
                     /codon_start=1
                     /transl_table=11
                     /translation="MANQAKVNLKDLIRTEYVKCAMDPTYFMRKYCMIQHPTRTRMLF
                     DLYPYQEEALKTFHDQQYTIVLKGRQIGLSTVVSMYGLWMMLFQRDKNVVVIATKQET
                     AKNIITKVRFAFDNLPVWLQVPVTENNKLSLRFKNGSQIKASSSSGDAGRSEAVSLLV
                     LDEAAFIRNAEEIWTAAQATLATGGKGILISTPNGIGNFFYSKYIEAEEFKGREHTGA
                     FYPVKLDWSKHPDRNQAWRDEQDTILGPQKARQEYDAEFLGSGNTVIDGDLIEFYRQT
                     FCKEPELKRGPGGDIWVWEQPNYSKAYIVSADVARGEDSEHGDYSTFHVIEAETCVQV
                     AEFKGRIPTTEFGHMLCGIASEYNDALLIIENAAIGWATIQTVINRGYKNLFYMTEDL
                     KYLDPNEQYTNKLYRKEKGAVAGFTTSTRTRPLIISKLDQYMRDKTVTIRSKRTIDEM
                     LTFVWENGKPQAVEKFNDDLIMALSIGLWVRDTAMQLHQTNLTQTRFTLDNITRVNKY
                     DGIYVGGNKMQDPYKMPLGNGEIEDMRWLL*"
                     /db_xref="UniRef100_K2A359"
                     /db_xref="A0A0F9M795_9ZZZZ"
                     /db_xref="hau:Haur_0564"
                     /db_xref="K2A359_9BACT"
     gene            71400..72083
                     /locus_tag="SR-VP_0-2_scaffold_141_4953755_prodigal-single
                     _85"
     CDS             71400..72083
                     /product="hypothetical protein"
                     /codon_start=1
                     /transl_table=11
                     /translation="VLIESSGKALFIFDFDDTLAETHSRVWVSNSATGKIALTPAQYA
                     VYKPAPDDVFDFSEFRKLIKPVELPKYVQRLRSAVKSGEDVSIVTARGTSAPVAQFLK
                     QIGVTKGVKIVAVNSSDPHKKTDYIERKLKHGYDNVVMYDDSPKNIEAFKELGKKYPN
                     VYFHGHEVPKKSTPDTTDIVRKSLEDTIKNPETGNDILVKTALSYPKDHEAHKLAVRY
                     LHRQRKINK*"
     gene            72148..72531
                     /locus_tag="SR-VP_0-2_scaffold_141_4953755_prodigal-single
                     _86"
     CDS             72148..72531
                     /product="hypothetical protein n=1 Tax=Clostridium
                     botulinum RepID=UPI0003774D76"
                     /codon_start=1
                     /transl_table=11
                     /translation="MNSNQKLKQLIREVLTSLIENRQQVSKSEAKSTYDKLKLSCDFN
                     EFLMGMNVELEHQDITHGDLIMTAKIALAHLKEMPDYYTKLKKYVESGVKNEDGGFTY
                     DDGSGERQKYSDQDSISGGMGTMMS*"
                     /db_xref="UniRef100_UPI0003774D76"
                     /db_xref="A0A0F9JEB8_9ZZZZ"
                     /db_xref="cbt:CLH_1791"
                     /db_xref="UPI0003774D76"
     gene            72561..74459
                     /locus_tag="SR-VP_0-2_scaffold_141_4953755_prodigal-single
                     _87"
     CDS             72561..74459
                     /product="Portal vertex protein n=1 Tax=Prevotella sp. CAG
                     :1092 RepID=R5PBR0_9BACT"
                     /codon_start=1
                     /transl_table=11
                     /translation="MADERNLFQRLKKLFSTGVVVRHVGGRKLRVADTDHIQQYMSNQ
                     YKDRYSRIFSSSGMGNALSNQYGLNMAYQTQRIMLFREYDIMDNDPLINAALDIFAEE
                     STLKNEYGEVLTIECDDEKVKEILHNLFYDILNIQHTLWPWIRNMCKYGDQFLFLEIS
                     EKYGIVNVQPLSVYDTIRVEGEDPKNPRYVYFQTMGMNGKKVKFENYEICHFRLASDS
                     NFLPYGKAAIEGARRVWKQLTLMEDAMLIHRIMRAPEKRVIKLDIGNIPPAEVDTYMQ
                     RITDKMKKVPFIDEQSGDYNLRYNMQNILEDFYLPVRGGDSGTEISNLGGLEFNSIED
                     VEYLRNRMMTALKIPKPFLGYDENISGKLTLAAEDVRFARTIERLQDIVTGELQKIAI
                     VHLYSQGFTDSELVDFSLSLTIPSTIYEQEKLNLWKEKIQTARDAQDTKLISSDWIYE
                     NVFNFSKDEMEKQRLGVIEDVKRTFRQTAIEGGESDPAKYGYPQDQAPPEEGMEGGAE
                     AGATPAGGAGAPAEGMGEQAGPGRPKTGMSYGQDSHPRGRDPLGNDERYHVARHSLEK
                     KRTPTRKSPLSLEMKSMLDRVPRAIGTPIALTDGIKLDKQVLSEDVDAGTFLDEKIIE
                     KHHIDGEE*"
                     /db_xref="UniRef100_R5PBR0"
                     /db_xref="A0A0F9MTF5_9ZZZZ"
                     /db_xref="R5PBR0_9BACT"
     gene            74540..75412
                     /locus_tag="SR-VP_0-2_scaffold_141_4953755_prodigal-single
                     _88"
     CDS             74540..75412
                     /product="Uncharacterized protein {ECO:0000313|EMBL
                     :KKL77559.1};  TaxID=412755 species="unclassified
                     sequences; metagenomes; ecological metagenomes.;"
                     source="marine sediment metagenome.;""
                     /codon_start=1
                     /transl_table=11
                     /translation="MKGITISHNKVKNAGILFEVLVRQITSDTLEGRTHSPALDLLKK
                     YFNSSRELGKEIQLYQAFFQGSRLNESRAMQFLDMIISQRRKLDEAKLNREKYELIKE
                     IRSNYDLKDFLSCKIPSYKIQASIYKTFTSETKHQADTIMNIQEVASARFMLIEHLLG
                     HAPNKQAERETALLEEFKNQTEDLRLLSYKILIDRFNQKYDGLNDKQKDLLREYINDA
                     SNQKTLLSYVQREVPLLQKELKHKLADVEDKVVQIKLSEVVSQLSSVGKNKTIKDSEI
                     TALMIAYQISKEID*"
                     /db_xref="A0A0F9EU58_9ZZZZ"
     gene            75412..75690
                     /locus_tag="SR-VP_0-2_scaffold_141_4953755_prodigal-single
                     _89"
     CDS             75412..75690
                     /product="hypothetical protein"
                     /codon_start=1
                     /transl_table=11
                     /translation="MDNALRKLIREFVRSELNEVDIKLKIKGLAVDGDTDIEKDDEEL
                     EEVSSSGAAGAYMTPAAFVGPKGRKPPKKGVNKNDFTPVKFGENKRKS*"
     gene            75690..76283
                     /locus_tag="SR-VP_0-2_scaffold_141_4953755_prodigal-single
                     _90"
     CDS             75690..76283
                     /product="Predicted protein n=1 Tax=Micromonas pusilla 
                     (strain CCMP1545) RepID=C1MR87_MICPC"
                     /codon_start=1
                     /transl_table=11
                     /translation="MSQQLLVEYFPLEYDQHKILTETAHNPNAPVKLKGILQRADADN
                     QNGRRYPKAILIREAEKYDKDFIQQRRALGELDHPESTVVNLRNVSHNIVEMHWEGDD
                     LVGTLEILTTPSGNIVRELMKNGIRLGISSRGVGSIKNLGEGKVEVEDDFSLICMDIV
                     SNPSTHGAFLNEGVNAVKNPYSALEGLVRDFFAEIES*"
                     /db_xref="UniRef100_C1MR87"
                     /db_xref="A0A0F9FIP5_9ZZZZ"
                     /db_xref="C1MR87_MICPC"
     gene            76283..76942
                     /locus_tag="SR-VP_0-2_scaffold_141_4953755_prodigal-single
                     _91"
     CDS             76283..76942
                     /product="Gp595 n=1 Tax=Bacillus phage G RepID
                     =G3MAX5_9CAUD"
                     /codon_start=1
                     /transl_table=11
                     /translation="MFIYCIKNTTNNKVYIGQSSQITDHRLQEHKSKLRSSCHENIHL
                     QRAWNKYGESAFIFEKLAETNSLEKLNELEDRFAEQYRATDREFGYNIRGTGDNRAVS
                     EETKQKISASKKGIPVHTKISKRKLAEHARNKIHTKESRLKRSQKLKGYVWPDNVRDQ
                     WAKTHRGNKQYPPIKSPNGTVHQIVNMTRFCEEYGLIQQSMSKVVNGQLQHHRKWRIA
                     V*"
                     /db_xref="UniRef100_G3MAX5"
                     /db_xref="G3MAX5_9CAUD"
                     /db_xref="nop:Nos7524_3219"
     gene            76939..77532
                     /locus_tag="SR-VP_0-2_scaffold_141_4953755_prodigal-single
                     _92"
     CDS             76939..77532
                     /product="Uncharacterized protein n=1 Tax=Serratia phage
                     phiMAM1 RepID=K7YGQ8_9CAUD"
                     /codon_start=1
                     /transl_table=11
                     /translation="MKIMLSEVKKAIRNEIYAMMDEIVSKDVPNGTAWKLSGGKGGWA
                     AKNNNGVTNYWYGDNEVQNKEKANKFRNDSTHRPDEKLKTEVGAGPSDGEPHKLDLPI
                     GVDEHVRKRGSGYVVTNKSGSKVLGHHKSKKSADKQLAAIEINKHKHESKIVEKSPPG
                     WSGTVKAMKKHKKIDNPWALANYMKKKGDTPHKKPEK*"
                     /db_xref="UniRef100_K7YGQ8"
                     /db_xref="K7YGQ8_9CAUD"
     gene            77534..78538
                     /locus_tag="SR-VP_0-2_scaffold_141_4953755_prodigal-single
                     _93"
     CDS             77534..78538
                     /product="Hypothetical-Protein | belonging to T4-LIKE GC:
                     843 n=1 Tax=Synechococcus phage S-PM2 RepID=Q5GQJ4_BPSYP"
                     /codon_start=1
                     /transl_table=11
                     /translation="MPTQSQQQQKLMGLVHAIQKGDAPASGEAGELAKSMKPGDVKDF
                     ASTSRKDLPKYAEEQGDPTQMAAEAISKYNEYGQHFKSAMSMGELAEKLMQVAEFAEQ
                     SVMSEAEDWFDGHTIKRNMKEMKSYVGEFAKVAREHDSLRQRMSALYDDMGRVLERYF
                     EIHEGDVEDNLGPQATNKIQYDTGEDEIEIGNSNKNPVPPAHAAQMAHEDDNTEDNQR
                     GNGQVSDTGGYIQGGEENAGEPHNMDDLNAIADTERNQDVDAKRRQQDEDQDKNQYPS
                     ERDSSALEMDETASLKRAKNLTERMVRLAREQLKGEQLIRFDTLPREIQIRAAWKLIR
                     *"
                     /db_xref="UniRef100_Q5GQJ4"
                     /db_xref="A0A0F9MTV7_9ZZZZ"
                     /db_xref="Q5GQJ4_BPSYP"
     gene            78535..78894
                     /locus_tag="SR-VP_0-2_scaffold_141_4953755_prodigal-single
                     _94"
     CDS             78535..78894
                     /product="hypothetical protein"
                     /codon_start=1
                     /transl_table=11
                     /translation="MTLKNHLRNLVTDEQAKTSAARVGLWITVAMALITVGVDIALTL
                     YSSTTHIPNTVYALEGTMFTAFAAWAGGPRIAKYIGPQIGNVATGIGGSNNAVADNIA
                     KFIPHEWVTGDPNEGLL*"
     gene            78891..79370
                     /locus_tag="SR-VP_0-2_scaffold_141_4953755_prodigal-single
                     _95"
     CDS             78891..79370
                     /product="D-alanyl-D-alanine carboxypeptidase n=1 Tax
                     =Novosphingobium sp. AP12 RepID=J2GD14_9SPHN"
                     /codon_start=1
                     /transl_table=11
                     /translation="MSAGQTQPGVDNSLDHLAPKFRTAVQAALYECTAAGLDAIVYET
                     VRSRQLAVLYYARGRTIIPPHSTVTNAPDETWSWHGYGLAVDVIHRVKEWDMPESWFA
                     EVATIFKKHGCKWGGDWRQKDLPHNQWGACKPSPSNQARSLLKSGGMPAVWAAVGAI*"
                     /db_xref="UniRef100_J2GD14"
                     /db_xref="gba:J421_1310"
                     /db_xref="W0REH4_9BACT"
                     /db_xref="J2GD14_9SPHN"
     gene            79410..79685
                     /locus_tag="SR-VP_0-2_scaffold_141_4953755_prodigal-single
                     _96"
     CDS             79410..79685
                     /product="30S ribosomal protein S21 n=1 Tax
                     =Dethiosulfovibrio peptidovorans DSM 11002
                     RepID=D2Z2Z1_9BACT"
                     /codon_start=1
                     /transl_table=11
                     /translation="MKKQQLKSIGLEVHVNVSGDAKKDKSALESAIREFKKRVKKSGI
                     MNELRQREAYMKPSAYKKYRHNESIKQKKRDERKLLRPRKPEFDSAL*"
                     /db_xref="UniRef100_D2Z2Z1"
                     /db_xref="A0A0F9QZV7_9ZZZZ"
                     /db_xref="bav:BAV2331"
                     /db_xref="D2Z2Z1_9BACT"
     gene            79870..81237
                     /locus_tag="SR-VP_0-2_scaffold_141_4953755_prodigal-single
                     _97"
     CDS             79870..81237
                     /product="PREDICTED: X-linked retinitis pigmentosa GTPase
                     regulator n=1 Tax=Octodon degus RepID=UPI0003336684"
                     /codon_start=1
                     /transl_table=11
                     /translation="MAKDNLLKDAIADAKAVKEAAIANAMLTLKESFKPQLTSMLAAK
                     LRNEEENYGDEEQNETVDEQNTLKSSEIGSGGKNTDDPGPKDPSKAAKDSSDIENKGQ
                     EELAFGAGSAKKAPIKEALPLPPEGGEGEFGGGQEHGLGGGHEGGEEGGEEGGEEDMN
                     DDGLDLEAIIRELEADLLGKGGEEGGMEGDDQFGGEENGEVHESEPFGQGDPHVRPEN
                     FVGAEDGKNAQVGRSVRMGETVPGAPGDGIERDGKAAPAKDGVNGGKEVKPGAEQDGS
                     EFGTKDFTKAKGSVDEEVDLDEILREMEAESVNESSDQIATENVELKRSLHEHREVIK
                     LLRSRINEVTLLNSKLMFTTKIFRKFNLSEDQKKKVVEQLDRATTLREAKIVFTTLAE
                     TITNRMGSAGLRKTAAKITEGASRQVASTKPKSATVLSEGSTQVARLQKLAGIKLGDG
                     AKLIS*"
                     /db_xref="UniRef100_UPI0003336684"
                     /db_xref="A0A0F9MTW6_9ZZZZ"
                     /db_xref="UPI0003336684"
     gene            81260..82828
                     /locus_tag="SR-VP_0-2_scaffold_141_4953755_prodigal-single
                     _98"
     CDS             81260..82828
                     /product="similar to major head protein n=1 Tax
                     =Rhodothermus phage RM378 RepID=UPI000018F68D"
                     /codon_start=1
                     /transl_table=11
                     /translation="MSMDLSKLISESTTPLEALLAQSRGLAKKWEQTGLLEGMKNENE
                     RGSMAVLLENQARQLVTENTKTGGSNAEQWSGVALPLVRKVFGEISAKEFISVQPMNL
                     PSGLVFYMDFQYGTGVKPFTIGDSLFGKTSGSAPIPTGGLYGQGRYGYTFNNTTASFS
                     PALSASATSASINFETGINVGLLFEYSGAVSALTNADLTAVKSFIPLTGSTALPGWLP
                     AYTRLDSTGTIITFVATAGQVITAVQFSKQPTDSTRGDFEDTIGSSIPPTGVDLNIPE
                     INLQLRSEPIVAKTRKLKAVWTPELAQDLNAYHSIDAEAELTAMLSEYISLEIDLEIL
                     DMLLNAAQTTGYWSAKIGQVWNGAAFVADTNIAGQAWTTMTWNQTLGVVLQNVSNKIH
                     QLTMRGGANWLVVSPTVATILETIPGFSAKTNGDQASFAMGVSKVGEFQSRFQVYKNP
                     YLTNNVILTGFRGSNFLETGAVYAPYIPLIMTPLVYDPQNFTPRRGVLTRYAKKMVRP
                     EFFGKILVSDLQTV*"
                     /db_xref="UniRef100_UPI000018F68D"
                     /db_xref="A0A0F9QC12_9ZZZZ"
                     /db_xref="UPI000018F68D"
     gene            82929..84131
                     /locus_tag="SR-VP_0-2_scaffold_141_4953755_prodigal-single
                     _99"
     CDS             82929..84131
                     /product="Uncharacterized protein {ECO:0000313|EMBL
                     :KKM14274.1}; Flags: Fragment;;  TaxID=412755
                     species="unclassified sequences; metagenomes; ecological
                     metagenomes.;" source="marine sediment metagenome.;""
                     /codon_start=1
                     /transl_table=11
                     /translation="MPVDAVGGGPVVPIIFWPGSGSSPINKTNFQLFDNDDVFVSTAP
                     QVAKWVCSTLGYPIISIELQDTNIYANLEMATMVFASVVNEFNMRENMLAYQGMPTGS
                     SFSQTLIRTTPMPFVAQLAADYGTEAQSGGTMDLKRGYIVMTQSVQDYDLQALWAQVS
                     ESGNRMEIRRIFHERVPAMQRFFDPFAGTGTDMSSLLGSFGFTGYAVASNFLIMPTYE
                     TLLRAQAIELNDMIRRSNYSFEIHNNKLRLYPLPDATGDNMWFEYTVEKEKFRLGPAP
                     DGTPGRGSTGVVSDYSNAPFAFVPFGDINDVGHQWIYNYTLALCKITLGNIRSKYDSM
                     PIPNAEVRLDGDKLRQEGQQEIETLVTNLRESLEQTGKQAQMQKQKENEQNMQEILRL
                     APLPIYIF*"
                     /db_xref="A0A0F9I3Q0_9ZZZZ"
     gene            84174..84593
                     /locus_tag="SR-VP_0-2_scaffold_141_4953755_prodigal-single
                     _100"
     CDS             84174..84593
                     /product="Uncharacterized protein {ECO:0000313|EMBL
                     :KKM18224.1};  TaxID=412755 species="unclassified
                     sequences; metagenomes; ecological metagenomes.;"
                     source="marine sediment metagenome.;""
                     /codon_start=1
                     /transl_table=11
                     /translation="MLHFNKELINTFIDVPIVLYKLNIIDSKKNVYGESAQKRWYQGV
                     QIPVLVDRQLNTAVKDMSIINIEQTIEFNFLRQECIDRKVFPEIGDIIDFNHTYFELD
                     QLNSIQLIAGQVIYNHAIVATGHLTRSTGLQLEPPIT*"
                     /db_xref="A0A0F9IES9_9ZZZZ"
     gene            84590..85393
                     /locus_tag="SR-VP_0-2_scaffold_141_4953755_prodigal-single
                     _101"
     CDS             84590..85393
                     /product="Uncharacterized protein {ECO:0000313|EMBL
                     :KKM18223.1};  TaxID=412755 species="unclassified
                     sequences; metagenomes; ecological metagenomes.;"
                     source="marine sediment metagenome.;""
                     /codon_start=1
                     /transl_table=11
                     /translation="MTDGFERPMAYSADAQTVDDTPNRGLDNKKDAGEQSAISITLMT
                     IDEIIVNYLSGTIKPTISDNNTVRPVPVLYGTPERWATFRKDGIIRDPGSDKAITPLI
                     LLRRTSVDRGKLSNPSNKYIQTAWEIGWNKNNAYDKFSAINNIRPSREFHAVIVPDYV
                     DIHYDVIIWTEYEEQMSDVIGQLQVENDDFWGTRNGYKFRVKIDKFDSQSQLESSQDR
                     IVRTQFSMKVGAYLIPDRMIKNFKITSTTSKMYTDKKMVVIVETDNTTK*"
                     /db_xref="A0A0F9K7Z9_9ZZZZ"
     gene            85471..85725
                     /locus_tag="SR-VP_0-2_scaffold_141_4953755_prodigal-single
                     _102"
     CDS             85471..85725
                     /product="Uncharacterized protein {ECO:0000313|EMBL
                     :KKM18222.1};  TaxID=412755 species="unclassified
                     sequences; metagenomes; ecological metagenomes.;"
                     source="marine sediment metagenome.;""
                     /codon_start=1
                     /transl_table=11
                     /translation="MKLTDEERAELIQLQASWNDLTKKYGELHYQKKLVDADLLTVDS
                     ALDKLDVQRTDAVKRLQDKYGVGHVNLSTGEFTPDASPST*"
                     /db_xref="A0A0F9HSX1_9ZZZZ"
     gene            85742..88126
                     /locus_tag="SR-VP_0-2_scaffold_141_4953755_prodigal-single
                     _103"
     CDS             85742..88126
                     /product="tail protein n=1 Tax=Desulfovibrio longus RepID
                     =UPI0003B7822B"
                     /codon_start=1
                     /transl_table=11
                     /translation="MAARLISPGVFTTENDLSFLPQGIAQIGAAFIGPTLQGPAFRPV
                     IVSSQDQFTAIFGAPTSDFYTPYAVQNYLREAGQATICRVLGLDGYDNSTVQSLILYV
                     NGTGSATPVPVGVIFPSRKGVTLPTGSIGGAGSPTMFTLTISGSDGSTSYPSMSIDPT
                     STRYFAKVLGTSTTTAQDGFVLLQFPEAASFITGALAGSGSMTLASEAGQLMLSGSIY
                     GGYNNAATPWIRTQKIGSIHYNLFRFHTLSDGNASNDSVKISVASIRPDPLGVGYGTF
                     SILVRSFNDTDSKISVLEQFDNLSLDPTSPNYIALKIGTARTLIDANNDIYLEGDYAN
                     NSKYIYVEMDPGAADAPVAGLPYGFGALATPINASNCPAPNYIVTRYAVPAGASTAVA
                     NNRVYYGFDFSNTTGLNFLSPTPSGSVDSAGSTLKVGVFPSGSSALPSGGVDPGFDLL
                     EILATADQTDIAPVNATSIRKFSVPFQGGFDGQNFSVLRNVGANITNTNTQGFDLSDS
                     TKSGARAYDLSINALANPDSFDINMLVLPGVIYSQHAYTVTQAINMCENRGDAFYIMD
                     STTLGSTPTTAVTDVQGLDSNYTGVYYPWVKIKDNNTGALVWVPPSVVMPNVFAFNDR
                     IAAEWYAPAGLSRGGIDVALQVRTRTDQSDRDELYEGRVNPIATFPGQGIVAWGQKTL
                     QQEASALDRINVRRLLITVKKFIASTSRYLVFEQNVDSTRQRFLSIVNPYLQSVAERN
                     GLYAFKVVMDATNNTADIIDRNILQGTLYLQPTKTAEFINLDFNILPTGAVFPS*"
                     /db_xref="UniRef100_UPI0003B7822B"
                     /db_xref="A0A0F9MLP2_9ZZZZ"
                     /db_xref="dly:Dehly_1657"
                     /db_xref="UPI0003B7822B"
     gene            88184..88816
                     /locus_tag="SR-VP_0-2_scaffold_141_4953755_prodigal-single
                     _104"
     CDS             88184..88816
                     /product="hypothetical protein"
                     /codon_start=1
                     /transl_table=11
                     /translation="MEKYLIGGLVFLGLGFLVYHFHTVIVAKIDTLLEKVGLIHTTVT
                     ATNATATSVAAVQAVQGTAAVAPVVASTVKVPVASNGMVATKNADGTVTWTTAVPDGA
                     IQDKDGVILQPVTPDVLFATFQSACAAATLPAGTYTNAFGSWNQMEWLRRLDAKAFAN
                     WCAQALTVKGIGGGTSGYGWLTGLSVDGSGFFMALGAQTPSVVVPNTDPR*"
     gene            88868..89356
                     /locus_tag="SR-VP_0-2_scaffold_141_4953755_prodigal-single
                     _105"
     CDS             88868..89356
                     /product="hypothetical protein Rm378p031 n=1 Tax
                     =Rhodothermus phage RM378 RepID=UPI000018F629"
                     /codon_start=1
                     /transl_table=11
                     /translation="MANLVAENEMFFTSFEPKMKNRFIMYIDGIPSYLVRKIERPKYS
                     SESKVLPHINIERYVKGKSKWGPITVQLYDPIVPSGEQAVMEWVRLHHESVTGRNGYA
                     DFYKKDIVFNVLGPVGDKVGEWIGKGCFITEANFGDMDWGTDEPAEINLTLQADYWVL
                     SY*"
                     /db_xref="UniRef100_UPI000018F629"
                     /db_xref="A0A0F9MGU0_9ZZZZ"
                     /db_xref="UPI000018F629"
     gene            89435..90313
                     /locus_tag="SR-VP_0-2_scaffold_141_4953755_prodigal-single
                     _106"
     CDS             89435..90313
                     /product="hypothetical protein"
                     /codon_start=1
                     /transl_table=11
                     /translation="MFQCKWCKNEYATYVSIAKHTSRTHKIDKETLRIAYFHNGVRPM
                     CACGCGMPTKFHARGFMAYLNGHNAKVANGMSGKTHSTVARTNISVKRKAKFANGELK
                     LWSTGLSIKTDPKIQAMAKKISENTERARKISVAMTGKTHSPEHCAKLKISITKSWAD
                     PKLRKQQARNRITFFESGRCKKVSGLEMKFKQLLIDHKITFKQQYYIDEIGAFYDFYI
                     HRSDGSFFVVEIHGDYWHCNPDTKYKIPKYDAQVKNIKNDEKKRLWCELNSIPLVVIW
                     ESDIDSAWEKIQPFIS*"
     gene            90364..90720
                     /locus_tag="SR-VP_0-2_scaffold_141_4953755_prodigal-single
                     _107"
     CDS             90364..90720
                     /product="hypothetical protein"
                     /codon_start=1
                     /transl_table=11
                     /translation="MRYNDPLLFFSGSSAGSGAFVDGPEAHNAYLALEICSTSGTLYT
                     ASFAAQLLNAMIPANSHSVTIHDLSSTVALTTGILSTSKDGVYYFHEFAGMSVQVNMT
                     GVASGSVMVYGRPLIT*"
     gene            90725..91123
                     /locus_tag="SR-VP_0-2_scaffold_141_4953755_prodigal-single
                     _108"
     CDS             90725..91123
                     /product="hypothetical protein"
                     /codon_start=1
                     /transl_table=11
                     /translation="MLQTIYSIIPSVSGTEASVIPIAINQNATFRTEFMLIDSSSASM
                     DITDWTFTGSIATAQQPLTPITQFTASADYISSSVTILLSPVQTNQLNQTLYVYDVIA
                     TNTGSLPSEVYRIVQGKAKVNLGVTPSTVD*"
     gene            91189..93123
                     /locus_tag="SR-VP_0-2_scaffold_141_4953755_prodigal-single
                     _109"
     CDS             91189..93123
                     /product="Putative helicase with SNF2 domain n=1 Tax
                     =Clostridium perfringens E str. JGS1987 RepID=B1BR58_CLOPF"
                     /codon_start=1
                     /transl_table=11
                     /translation="MAHPDAYNVTIPFGKHRGKSLGLIYDADPGYVQWLADNKNMPGN
                     WPIAARRVISGEPLDDLILPRQEAHNLKALDVELWVIKGDTICVSFAYDRDLLERFKF
                     EIDGRRWDKDNKHWTVPAPQLPKLIELFGGTQNVQATDDVKRLYREERARRKDLNEIR
                     SKDDSDEIKTQLDSILNLPLYHYQNVAVEFIDRAGGRAMDADQMGLGKTATAIGYATL
                     RDLKTLVICPKSVVIGWQREIERFTGKKATVWTGNEKFGRIDAKWHVINYDVVEKRGE
                     ELRKAGFDFLVCDEATMIKNRKTLRAKSILGDYKQRRKYPGIKTKHVLFLTGTPVMNR
                     PIEAFVLLNFLDSDRFNNFFQFTQKYGGWRGSEPRNLDDLHHRTKDLIIRRLKKDILT
                     ELPAKQRNDLYVELTPFEVKEYNELLHKLFRKWRALGKPTVAEMPAIQQYLNTKKIPR
                     LIEMTDELLEQDRGILVYSCFIDPLMKLKKHYGDKAAMIHGQMSPMERQKSIDDLKSG
                     KAKVGLFSIGAGALGIDGLQYSIDTVAFLDHFWVPSIHEQAEDRLFRIGQTKQVQVYY
                     FIVENSVDEYMSTLLKEKQKVVEQIVDGTLITGEKTKSIFKDFVRMLRQSQNMKPEVG
                     SQLLIDDVDTEKLYDGCVSD*"
                     /db_xref="UniRef100_B1BR58"
                     /db_xref="A0A0F9FNK3_9ZZZZ"
                     /db_xref="nmr:Nmar_0726"
                     /db_xref="B1BR58_CLOPF"
     gene            93101..93691
                     /locus_tag="SR-VP_0-2_scaffold_141_4953755_prodigal-single
                     _110"
     CDS             93101..93691
                     /product="Putative uncharacterized protein n=1 Tax=Blautia
                     hydrogenotrophica DSM 10507 RepID=C0CM91_9FIRM"
                     /codon_start=1
                     /transl_table=11
                     /translation="MMGVYQIRNTINDKLYVGSSYNMNRRKYCHFSNLKYNKHPNKHL
                     QRAYNLYGPLSFVFEELEFCSQEQLLEREQYWVDTLWTSGRLYNKIRVVTANWRGKLH
                     SKSTRQKMKDWQAIHGNAMKKKGYHDESSKQLISISNTKNFAHRRRLTEEQVKEVVRL
                     HDTGLGMLKIGKKYGVSKPTIQRILRGTRYRLVPRS*"
                     /db_xref="UniRef100_C0CM91"
                     /db_xref="C0CM91_9FIRM"
                     /db_xref="bcz:BCZK3428"
     gene            93742..94515
                     /locus_tag="SR-VP_0-2_scaffold_141_4953755_prodigal-single
                     _111"
     CDS             93742..94515
                     /product="Uncharacterized protein {ECO:0000313|EMBL
                     :KKL88020.1};  TaxID=412755 species="unclassified
                     sequences; metagenomes; ecological metagenomes.;"
                     source="marine sediment metagenome.;""
                     /codon_start=1
                     /transl_table=11
                     /translation="MSESKYPSEIIELPSKGWFYPEGHPLSTGKLDVKYMTAKEEDIL
                     TSTNLIARGVVLDKLMEALIIDKTIRYDDLLLGDKNGLIIASRILGYGKDYEVSVSCP
                     SPSCGRTSTHKIDLTQIPDKVITFAPEQKGRNEFTFTMPNSGRVITFRLLTHGAEKAI
                     GLELEAMKKAFNSEVTPEVTTRLRRVITSVDGNKTASAVREFVDSMYAKDAVIFREHI
                     KTVNPDIDLTFPFICPSCGTEQRLEVPVDATFFWPNSKV*"
                     /db_xref="A0A0F9I2G7_9ZZZZ"
     gene            94544..94726
                     /locus_tag="SR-VP_0-2_scaffold_141_4953755_prodigal-single
                     _112"
     CDS             94544..94726
                     /product="hypothetical protein"
                     /codon_start=1
                     /transl_table=11
                     /translation="MVTYGKGGWTWDDVYNLPIHLRTYYMNLLVKAIERESGKGSSGD
                     SSESGTKVISPPHVKR*"
     gene            94730..96889
                     /locus_tag="SR-VP_0-2_scaffold_141_4953755_prodigal-single
                     _113"
     CDS             94730..96889
                     /product="Uncharacterized protein n=1 Tax=Aspergillus
                     kawachii (strain NBRC 4308) RepID=G7XI45_ASPKW"
                     /codon_start=1
                     /transl_table=11
                     /translation="MADMLDPSIAEKLARTTKQIATNTAQIKGNLSSSNNYMAQLSVR
                     MRTLLGHTTGVAGAAKDIAKNINAAARGSSKEIEKSSKASIFLRNTLKGLGAFILSDM
                     IVSMEKLHTVGFAPSELAAEGIKDQWTQVGLLLQGIPTSLSTIVGAQIGLTKALGGTH
                     MFNTQMLEDVTKLNSLYGVSTQTGAKIESMIFRWSDGSQKVVDNTLNFALGLSKATGV
                     PVGALLEDMAKNSGLVARYGADGAKAFLEQSVHLMRMGTTIQEMSQFSDKLVDNFEGS
                     LTATAKIQTFLPGFNMAGIQFAAQFGKEEDVAKQIQISLRESGLKDLNQLPRSLRNML
                     TSSLGLSQEAIMNLLHPIAPKEVESKGPITAMKFDGWMEKIYNILRIGFISVAGIIGL
                     KLGGNVIKSVLSGTGLPGGLASRLMGRGVGTAVGAGETGFFGRLLGFGGKAAGAAVGG
                     EASGAVAGGAAGIGGGFFKNLFGLGGKAAGAAVGAGETGAALTGAATGTEAVAAGAAG
                     AGVAGGGLLATIGTAIGAVLTSPVALIYAAAMGIYKFSKGLMDGLGILKSFGNALAGI
                     VSLGMWTPFEKAKSSAENLARAADSAAKSTQAFSDLFSAVGGQNEQFAKYAYGASLAA
                     SLPKPMTGGKGTGVMLPAYTPPTGPEPIGPAVSAPHNVFSAPWMPAPPSATDMSGVHE
                     RLDKLTNLMTVTGNRKQEIILQMDSTKVGKAIMIPHR*"
                     /db_xref="UniRef100_G7XI45"
                     /db_xref="G7XI45_ASPKW"
                     /db_xref="mmi:MMAR_0614"
     gene            96895..99105
                     /locus_tag="SR-VP_0-2_scaffold_141_4953755_prodigal-single
                     _114"
     CDS             96895..99105
                     /product="hypothetical protein Rm378p067 n=1 Tax
                     =Rhodothermus phage RM378 RepID=UPI00000381D9"
                     /codon_start=1
                     /transl_table=11
                     /translation="MAFSGLADRYNATYHELYKLPDKSSDSVEPFLEFAPDDPRKDEV
                     STDTQQTFPGTIRRETLRLGRFLKNSRGMMFLIDQAELQTGNVFSETRIYDPLFLGSL
                     IDPWVHIQRPLSTAAATSISGNGVSPASDNQIGSAGRLQIATKNTVIGNRMGAKGATG
                     LLNLILPGNPLVQAASSFLSAVQDGGIVGVDQRPEIDFQGEYFSVATWRGFTSQGKQG
                     DPLSTVGSKLLKGDIAGATNALFNGIVSSVIGSAGTLGTLVDTSTSRGALSGDTQFAG
                     YRYFVTNGSDETAVDRYIKDVIVFKSVPTGIAGQFRSVPTVHMAPWSSSPTLNAPNTT
                     ITPNTTQLATDAIKKVQTDINNTIRSIKRIGSFLFGGTPAPTQAFNPLNAIQIGPVSS
                     TDPNPAFARMIYPDLSLQSRYADKAKTDTNLNTQIVSYKVTYNPNTMRNKGTAEDRVY
                     GISQHLAGFGGGLKPNYQNNTDSLSPIQHTAPGYVIFDSINLTSPLFDNDADSVSNSV
                     MKTIRDSGNNLIDFLFYDFVNSKVLPFRAFLTDMNQSSTANVAEQQYIGRIERNIVYI
                     GVIREVSFSFRIQAFSKKEMSNVWTKINYLQGLQFPSMYSDGFLVPPLVKLTIGNVYK
                     DQPGYIKSMTYKFDDDDWEIDEGNQVPQGITVNISYSIIEKQQMSTSSTFYPYGADSS
                     AGSNPPVNVDSTLINNVLNTANTDNVQPINGPGALPVGSIVTQPTPTLADLLGG*"
                     /db_xref="UniRef100_UPI00000381D9"
                     /db_xref="A0A0F9N270_9ZZZZ"
                     /db_xref="UPI00000381D9"
     gene            99107..99373
                     /locus_tag="SR-VP_0-2_scaffold_141_4953755_prodigal-single
                     _115"
     CDS             99107..99373
                     /product="hypothetical protein"
                     /codon_start=1
                     /transl_table=11
                     /translation="MINRYDAPLEQIVLPDGRTVYKTARPTIVNKSSVDNIITTGEQD
                     RFDIIASNVYGKASDWWIIASANGQANGSLTVPIGTELDIPPKQ*"
     gene            99374..102454
                     /locus_tag="SR-VP_0-2_scaffold_141_4953755_prodigal-single
                     _116"
     CDS             99374..102454
                     /product="hypothetical protein n=1 Tax=Vibrio rumoiensis
                     RepID=UPI0002DCC0EE"
                     /codon_start=1
                     /transl_table=11
                     /translation="MTSPFDLNQMLSPVSSPVSTGDTNPDSRKPFPQFNAFRQFVLDE
                     LKLRKNIYPTMPVTPFVRMTSTCVDDDNKYQFFSLGLHGFDGGTTNIFDLTYGDDPHD
                     TVGTAVDQTTGNRRTISSDELTADLSLAGSTNALDDQKKSIPKAARPMPGITSVSVKR
                     MGLGQPMSVQVQWTCYNRGQLEFLRNHFLIPGNYVILEFGQNFANRQVEKMIDFSVGD
                     AVFDELMQIIGTVNRSGALSSQLGRETVIQNYNKPNHGNYDVIIGQVGNFEIAYEPET
                     GIYKCMTSIISQGENLRGIKIDQTSTNRNEQQFGRITTIGDYFNNNFYDAFIQKSLKI
                     SSDGSDGILKEGGSRFADGTATTADQAAASTANVSSNVNDYAFMSWSFLFEKFLPDML
                     GVIKDQGIHKQLLEFMRLGQIDENEWVGYHPLLLSAEPETLLVINVNRDVYTKDQIGD
                     DADRAEIAVDKALDIYDVLGHFGDTKPPDGDYGARLDEGVWINTGAIRECFIDAVDLR
                     QAFTSLFLRMNRSVGNYWQLQLFSDDDGAQYKVIDYKFGHQSRQEAFYKFNVGGNGEC
                     LSVDFDSAFPPELISQMVLVAKFNASTQAEKDKLIAQIPLLGTTSAHLFVLNWSTLRD
                     GLQDRISQWRAGTYIPTLTGGDVSGRNQTTAATTQETPQGLSNFGGSTGRDVGKTTGD
                     TPPAAPADNTRVTPATKTPTPPRMLDTLPVNPLTTPLNITSDVGNRLNPLNPTVIQFH
                     PGVDIAMPSGTPVNATNAGRAVRVETDHKSYGGVVYVQGADGWQTVYGHLKQINIQQG
                     DYINVGDNLGYSGGAPSDPGHGLSTGAHLHYEIRDKKGTPYKGTLYSLDQVASKEGTA
                     LQFNTPKLADSAKTTPGTSAEDDTANITKPDEPEEYGMSNTELAIRALKYRRAEVSLK
                     FGHHIWTLTEPNRSDMINRIAADGYSDTSKPNSLVAPYPTTTSTTVEIMGIAGISISD
                     GFFVDKIPFTFEKHGVFQVTEIHDDITSKGWRTKVKGYFKMLWYDANGQPRVIT*"
                     /db_xref="UniRef100_UPI0002DCC0EE"
                     /db_xref="A0A0F9NNL4_9ZZZZ"
                     /db_xref="sgn:SGRA_1566"
                     /db_xref="UPI0002DCC0EE"
     gene            102451..102879
                     /locus_tag="SR-VP_0-2_scaffold_141_4953755_prodigal-single
                     _117"
     CDS             102451..102879
                     /product="hypothetical protein"
                     /codon_start=1
                     /transl_table=11
                     /translation="MTIQRDNELRTSYRQSTRGTATFKPIQIDDFTPLITDKDVTNGS
                     ITRYFTRSANNFTPAEIVEISKTVYDGLKTNNFYTVTSLKWLIRGPVDTTTGLTEDNQ
                     PIILQYGVIDANQKSITIADKYLPGLALVVTNYVRFYQGL*"
     gene            102879..104222
                     /locus_tag="SR-VP_0-2_scaffold_141_4953755_prodigal-single
                     _118"
     CDS             102879..104222
                     /product="Uncharacterized protein {ECO:0000313|EMBL
                     :KKM03467.1}; Flags: Fragment;;  TaxID=412755
                     species="unclassified sequences; metagenomes; ecological
                     metagenomes.;" source="marine sediment metagenome.;""
                     /codon_start=1
                     /transl_table=11
                     /translation="MTIVETVTEFNNMISTIGDRDVLIYPILTDTKIHPAMNSVCILA
                     VLCEDDLFILPFNHNDAINLDINLLNKLSFSGKVNTPSKKVLNHVMPHLANVYDIDSM
                     EYLQSGHVTESANFLTPCHKRFYQLYDKQLRVNKSVPLMRHLEFIESYFAHLKQFECQ
                     YDRSYTFLNDTAIPALQYLESTGIHIDTDVMDIRYGTKLNRYVSNNLLYSEYNLFTIT
                     GRPSNKFGGVNFAALNKKDGSRKMYTSRFDRGVIVMADYESFHLRLIADMIGFTFPLD
                     IPVHEYLGCQYFNKQTLTEDEYNESKQITFRLLYGEERDGNVPDFFKAVYRYIDSLMV
                     LFDRQGYIVSPYYNRKLFKDRMENPTPSKIFNYMVQLAETEVNLTAINKLKSLFDGKQ
                     SKPTLYTYDSILFDYNIDDGKELLLSAIEILSQNSKFPMRVYFGSNYDGMKRLNM*"
                     /db_xref="A0A0F9HJV8_9ZZZZ"
     gene            104284..104697
                     /locus_tag="SR-VP_0-2_scaffold_141_4953755_prodigal-single
                     _119"
     CDS             104284..104697
                     /product="Uncharacterized protein {ECO:0000313|EMBL
                     :KKM03465.1};  TaxID=412755 species="unclassified
                     sequences; metagenomes; ecological metagenomes.;"
                     source="marine sediment metagenome.;""
                     /codon_start=1
                     /transl_table=11
                     /translation="MSLNTQLLCTFCSVADLNDTLRKIVSTYEIAFDTIYILENIEQE
                     GSLCCTYNINVDVDIVGNVPEATISLHRKKATNTLYTINALNLLIAELNGGFVDKNFR
                     VTWEDYRNTILVTAYNKLKKINTKLNKIVKVNDIA*"
                     /db_xref="A0A0F9GXA8_9ZZZZ"
     gene            104850..105659
                     /locus_tag="SR-VP_0-2_scaffold_141_4953755_prodigal-single
                     _120"
     CDS             104850..105659
                     /product="Uncharacterized protein {ECO:0000313|EMBL
                     :KKM03464.1};  TaxID=412755 species="unclassified
                     sequences; metagenomes; ecological metagenomes.;"
                     source="marine sediment metagenome.;""
                     /codon_start=1
                     /transl_table=11
                     /translation="MALDLAALRAKLGELKGNTARTEVLWKPKEGENRVRIVPLTTNP
                     DNPFIELYFHYLGNKTYLSPMSFGEADPIAEFADSLRAGGGLSKEDWKETKKFVPQRR
                     TYVPIIDRNNPEQGVRFWAFGKTVYSDLLGVMADPDYGDITDPQTGRDIKVTFVPQEK
                     SDTQFAKTAILISPKQSILTADSELLTKYLNEQPDLMALYPKMSYDDLKDVLERFVND
                     GASAAPTARKVTNKSDEGWDAVSPSAEKAKTPARKSAASVEDEFDKAFSSK*"
                     /db_xref="A0A0F9GXH2_9ZZZZ"
     gene            105718..106839
                     /locus_tag="SR-VP_0-2_scaffold_141_4953755_prodigal-single
                     _121"
     CDS             105718..106839
                     /product="Protein RecA n=1 Tax=Anaerolinea thermophila 
                     (strain DSM 14523 / JCM 11388 / NBRC 100420 / UNI-1)
                     RepID=E8MZ43_ANATU"
                     /codon_start=1
                     /transl_table=11
                     /translation="MAKKKPDNKQEELASAICDAINKKFKDGQVAFMMGQEETPTDLS
                     DFISTSSSILDVAISNRANGGIACGRITELTGLEGSGKSLVAAHMMANVQKDGGVAVL
                     IDTENAFNEDFFRSVGLDMAKMTYAPVSTVEDIFTTIETIVTKVRETENNTKKVIIVV
                     DSVTGAPTQKEVEGDYEQAGYGTEKAKFLSFAVKKVLSLIAKQKIALVFTNQLRQKLN
                     APAFSDPYTTSGGLAIRFYASTRIRLSVIGKIQNAKKDVIGVTVKAVVIKNRLGPPFR
                     TAEFNVYFDRGIDDLDSWLKFCKDRDILTTGGAYFTYTTLAGEAHKMQSKDWKPFLAA
                     NPDLKEEIYNRMIETIIMSYSSAGLTPEDVQLEEGDIDL*"
                     /db_xref="UniRef100_E8MZ43"
                     /db_xref="A0A0F9ILE9_9ZZZZ"
                     /db_xref="atm:ANT_01520"
                     /db_xref="E8MZ43_ANATU"
     gene            106836..107087
                     /locus_tag="SR-VP_0-2_scaffold_141_4953755_prodigal-single
                     _122"
     CDS             106836..107087
                     /product="hypothetical protein"
                     /codon_start=1
                     /transl_table=11
                     /translation="MSFANLTVGELRNILEQYPDDMMIILAEDGEGNSFAPLVDTTSG
                     HYISETDYNGDFVSDEDIADDEDLNLDGATPAVVFWPAN*"
     gene            107229..108134
                     /locus_tag="SR-VP_0-2_scaffold_141_4953755_prodigal-single
                     _123"
     CDS             107229..108134
                     /product="DNA polymerase I (EC:2.7.7.7)"
                     /codon_start=1
                     /transl_table=11
                     /translation="MNENGEHCGGITGFLRSIGLAIRQFKPSRCVIVFDGKGGSVRRR
                     AIFSDYKENRKSMTKLNRTYDFNTLGEEKSSQKYQLIRLIESMTHLPITVIAMDNVEA
                     DDVVAYLANLTASRNGEALIMSTDKDFLQLVNTNIKVYNPIKKIVYDMDKIVEEYGIH
                     PNNFVIYRAIDGDVSDGIPGIKGIGPATLIKNFPELANADMVPWDHIFAASEDKDNKA
                     CKNILANKPILERNTSLMRLDEQHMGGSIKMKVLDQFDGPINPLNKLALTQLFVHDRL
                     LNAFPTLDEWVMTTFGPLNRFAHKG*"
                     /db_xref="nam:NAMH_0372"
                     /db_xref="UniRef100_B9L837"
                     /db_xref="A0A0F9ILE6_9ZZZZ"
                     /db_xref="B9L837_NAUPA"
                     /db_xref="2.7.7.7"
     gene            108136..108591
                     /locus_tag="SR-VP_0-2_scaffold_141_4953755_prodigal-single
                     _124"
     CDS             108136..108591
                     /product="hypothetical protein n=1 Tax=Rhodopseudomonas sp
                     . B29 RepID=UPI0003B2F864"
                     /codon_start=1
                     /transl_table=11
                     /translation="MNKPMVYLAGPISGLNYEGATDWREYATKFLAERDIIGLSPMRG
                     KIYLLNESEIKDKYDDTLLSSQAAITARDRFDCTRCDAVLFNFLNAPKTSIGTCIEIG
                     WADAARKPMVLCIEESGNMHDHAMIRQMCGWRAGTLDESLHVLCSVLLP*"
                     /db_xref="UniRef100_UPI0003B2F864"
                     /db_xref="A0A0F9QAX3_9ZZZZ"
                     /db_xref="UPI0003B2F864"
     gene            108588..110012
                     /locus_tag="SR-VP_0-2_scaffold_141_4953755_prodigal-single
                     _125"
     CDS             108588..110012
                     /product="DNA helicase n=1 Tax=Bacillus phage Shanette
                     RepID=S5MTC5_9CAUD"
                     /codon_start=1
                     /transl_table=11
                     /translation="MKEDLNEENLDTLQKFGSSFQTKSLAVLLKDIRFLEQTYDIIVP
                     HYFESDANKWIAEKILWYYETFKNLPTLDVFKQEVDKIQNNDTLRVTIIAQLKNVYQN
                     VNAADLDYIKTEFLTFCQNQAVKNAVLKSADLVQKGKYGEIKVLVDRALRAGSERNIG
                     HNWQEDLEARVSKLARNTIPTPWACINELIDGGLGPGELGCVIAPSGIGKSWFLRAIG
                     AEALRRGLRVVDYTFELSENYVGLRYDTIITGIEPSKIKDNVEHVREEIDKITGELFI
                     KYYPTRSATCTHLMAHINRMTQMGYKPDLVIVDYADLMRSGEKSNARHEELGFIYEEL
                     RGMLGELQIPGWTASQSQRSALQDEVVEADKIAGAYSKIFVSDVVMSVSRKLSDKISD
                     TARVHMIKNRFGADGMTFPSIMNLGLGQIEIYNEASVDGIRIKNQMANGNGKIQDMLK
                     KRLLDIGKTNRALATDDLKSIELD*"
                     /db_xref="UniRef100_S5MTC5"
                     /db_xref="A0A0F9CI94_9ZZZZ"
                     /db_xref="esm:O3M_26039"
                     /db_xref="S5MTC5_9CAUD"
     gene            110106..111962
                     /locus_tag="SR-VP_0-2_scaffold_141_4953755_prodigal-single
                     _126"
     CDS             110106..111962
                     /product="Predicted protein n=1 Tax=Monosiga brevicollis
                     RepID=A9V2J4_MONBE"
                     /codon_start=1
                     /transl_table=11
                     /translation="VDISNQILSDLTVHMKYAKFLPALHRRETWAELVDRNKQMHLKH
                     APHLSKEIEESYSLVYERKILPSMRSLQFAGKAIELNPARIYNCSFLPIDNHVAFAEV
                     MFLLLSGCGVGYSVQRHHIEALPAIAKSKKTRRHLIGDSVEGWSDAVKVLVRAYFEGK
                     PIPDFDFSDIRPRGAPLVTSGGKAPGPEPLKDCLHNIQKIFERRETGDQLTSVEVHDI
                     CCYIADAVLAGGIRRSAMIALFDLDDDDMLACKFGDWYVSNPQRGRANNSAVILRHRV
                     KKADFMELWAKIEASGAGEPGFFMSNDKEWGLNPCAEISLRPFQFCNLTTINASNIES
                     QEDLNRRAVAAATIGTLQASHTNFHYLRDVWKRTTEKDALIGVSMTGIASGIVTSLDL
                     AAAATLVKETNATIAKALDINKAARTTTVKPEGTTSLVVGSSSGIHAWHNDYYIRRIR
                     VGKNESIYRHLAEYHPELVEDEYFKPHLQAVISVPQKAPKNAVLRTESAMNLLTRVSH
                     VWDAWVSTGHRNGANVNNVSTTVSVKKDEWSEVGEWMWKNRDRYTALSVLPASDDDHN
                     YVQAPFTDCAKEEYEHLVKQLHTIDLTKVIEVSDETTLQESVACGGSACEIT*"
                     /db_xref="UniRef100_A9V2J4"
                     /db_xref="A0A0F9JQR5_9ZZZZ"
                     /db_xref="obt:OPIT5_09530"
                     /db_xref="A9V2J4_MONBE"
     gene            112047..112670
                     /locus_tag="SR-VP_0-2_scaffold_141_4953755_prodigal-single
                     _127"
     CDS             112047..112670
                     /product="Putative uncharacterized protein id=3144627 bin
                     =GWB1_Spirochaetes_59_5 species=Desulfosporosinus youngiae
                     genus=Desulfosporosinus taxon_order=Clostridiales
                     taxon_class=Clostridia phylum=Firmicutes
                     tax=GWB1_Spirochaetes_59_5 organism_group=Spirochaetes"
                     /codon_start=1
                     /transl_table=11
                     /translation="MSRKKGISKYDGRFTIGQRLTGTKWTVVDDKIKLIGKPHARRAN
                     IKLKCDCGFESYVDCWTVSKGKSKGCETCNNSRPKEKNPLWKGNGDIPGAYLGRVKRQ
                     AAQRNIEWNLTPEQLVQTYEASSGTCALTNVPISFTTNNASLDRIDSNGSYTTANVQW
                     VHKDVNRMKNAFPQNYFVTICNAVATNHPVPQPNIFQQMGMKPVEDK*"
                     /db_xref="GWB1_scaffold_1776_26"
                     /db_xref="86109223"
     gene            112877..113581
                     /locus_tag="SR-VP_0-2_scaffold_141_4953755_prodigal-single
                     _128"
     CDS             112877..113581
                     /product="Uncharacterized protein n=1 Tax=Leptotrichia sp.
                     oral taxon 225 str. F0581 RepID=U2UPG2_9FUSO"
                     /codon_start=1
                     /transl_table=11
                     /translation="MAKTKKAISKKAKNANKKTHIAIVLDRSGSMSSIHKQTVDGINQ
                     QFEAFRKGKDIAGDTGVSLIQFDTVIETRLDDVKPAELKEWAMSDFQPRGGTAMYDGI
                     WNAINHLKTKEVTDDTAYLICVISDGEENSSREISQQTLADEIKRLQDGGNWTFQYLM
                     ANVDIQKIRQTFNANINNIAAYNSTAMGSSAAYTVTANSSLNYMSTRGSTVGAAMNTS
                     YTAFSDEDKKKLIDTK*"
                     /db_xref="UniRef100_U2UPG2"
                     /db_xref="A0A0F9MSQ0_9ZZZZ"
                     /db_xref="mpd:MCP_0959"
                     /db_xref="U2UPG2_9FUSO"
     gene            113861..114328
                     /locus_tag="SR-VP_0-2_scaffold_141_4953755_prodigal-single
                     _129"
     CDS             113861..114328
                     /product="Adenylate cyclase n=1 Tax=Rhizobium sp. PDO1-076
                     RepID=H4FDJ5_9RHIZ"
                     /codon_start=1
                     /transl_table=11
                     /translation="MALEIERKFLVKSNAWKKGVNLRYPLMKIKQGYLSNGVRVRVTQ
                     HQAWLTVKEKTKNPRIRHEFEYEIPMQDGLMLLEIAAERGTIIDKTRYVIGDSNGAWE
                     IDIFHGKLKGLVMAEREFENGRDTDDFERPTWLGKEVTEVKKYTNASLFKNGL*"
                     /db_xref="UniRef100_H4FDJ5"
                     /db_xref="H4FDJ5_9RHIZ"
                     /db_xref="adi:B5T_01571"
     gene            114331..114522
                     /locus_tag="SR-VP_0-2_scaffold_141_4953755_prodigal-single
                     _130"
     CDS             114331..114522
                     /product="hypothetical protein"
                     /codon_start=1
                     /transl_table=11
                     /translation="MATKKTQKFLVMANLTLDTNAEITASSLEEAIEIARTLKIADFV
                     EILGDHNDSSLHISGVFES*"
     gene            114522..117149
                     /locus_tag="SR-VP_0-2_scaffold_141_4953755_prodigal-single
                     _131"
     CDS             114522..117149
                     /product="DNA polymerase n=1 Tax=Synechococcus phage
                     S-CBM2 RepID=I3ULE9_9CAUD"
                     /codon_start=1
                     /transl_table=11
                     /translation="MYQNIFITSRTEDEPATVYLWDDIKGLLTFPYSDFDYAYKLDRS
                     GPYETIYGDHVSKTFHWSEGQPNIYESDVPRETRVLCDLYLNDDSVAKGHRVLFFDIE
                     VSSEGGFASVTKANKEITAIGCYDQFNDRELMFLWDKNNVMKVKTQQIGKCKVMAFDT
                     EVEMLEAFMAFYTDLKPTVLVGWNSNGYDIPYIYNRLANVFDSDTANMLSPIGIVRYN
                     QYRRRYQIAGVNCLDYLDMYQKFTYSRKPSYRLHNIGISEVKLGKVEYEGSLDQLFEN
                     DLPKFIEYNIRDVHIVVKIDEKMKLIDLVMNISHVGHTQYDDYSYSSKYIEGTILTYL
                     HRNGRVAPNKRPEGRAEFNERLEDDEEGFSGAFVQPPMPGLYEWTYNLDLQSLYPSII
                     MSLNISPETKVGYVKNWNVAQHIKSKSGKYIVSIGSVENVLNYDQFMQFMEDEKFTLS
                     SNGVLYRTDKMGVIPEILSKWFAERLEYKELQEKYGKEGNKELEAYYDRRQHVQKIFL
                     NSIYGVLGLPIFRFYDLDNAAAVTTSGQDVIKTTAKIASNKYMALGAEPRSDEWLVKY
                     KTVLDEEVKKKRLDPSDVPYLMDANNLCIYIDTDSVYFTVTPFLREGMDPLQFTIEFA
                     RARQIEINKFYDVMAPRMFFCHKHRFVIKGESVNSTSFWVAKKRYAMWSVFDLDKNRA
                     SKEPLKIKGLDVIRSSYPAAFQEIMSSVLHDILHKTDKVCVDKRILEFRSHMNALSFE
                     ELAKNTSVNEITAIDKRKDHGFKSFPKGASAHVKASISYNRWLRQEKLDRIHEAIRDS
                     DKIKWIYLKNNECGIETMALKGYDDPQVLVDFVYKYMDYGKMYEKELENKLADFYDAL
                     GWGLLPTSINQKASKFFEF*"
                     /db_xref="UniRef100_I3ULE9"
                     /db_xref="A0A0F9NZ45_9ZZZZ"
                     /db_xref="hla:Hlac_0177"
                     /db_xref="I3ULE9_9CAUD"
     gene            117159..117374
                     /locus_tag="SR-VP_0-2_scaffold_141_4953755_prodigal-single
                     _132"
     CDS             117159..117374
                     /product="hypothetical protein"
                     /codon_start=1
                     /transl_table=11
                     /translation="MNILFPSEYLYNEIKAILKTNENKTVNAKILNRLRKDIKRDQRI
                     ADQYMIDADRHMKSSALQRDIAEHSHQ*"
     gene            117374..117592
                     /locus_tag="SR-VP_0-2_scaffold_141_4953755_prodigal-single
                     _133"
     CDS             117374..117592
                     /product="hypothetical protein"
                     /codon_start=1
                     /transl_table=11
                     /translation="MYTPVNYNLSTLKEELEFLIDRPFSDFEHDRFYDICKEVDEGLK
                     AINGIDYHAEIMSRMQLRFGFVYMVPSK*"
     gene            117589..118404
                     /locus_tag="SR-VP_0-2_scaffold_141_4953755_prodigal-single
                     _134"
     CDS             117589..118404
                     /product="Uncharacterized protein {ECO:0000313|EMBL
                     :KKN26499.1};  TaxID=412755 species="unclassified
                     sequences; metagenomes; ecological metagenomes.;"
                     source="marine sediment metagenome.;""
                     /codon_start=1
                     /transl_table=11
                     /translation="MNIVDIRVKPITKIEAIELIFEVHYSKIMPKLTEHYLGAFLEDK
                     LVGVITLGWGVRPVHTIKRLFPSMNRRDYYEIGKMCMSEDMPKNSESIFLSRTVDWIK
                     TNTTCKILFTWADGILGKPGYVYQAANFRYGGFIWTDLYIGDNGEKIHPRTSQSIGAK
                     NGAKYGHRPTRAALQQMGWNHYRGKQFRYIYFTCDKREQKRLLKESTVEWTQPYPKAD
                     ALEWKCQNLATGEWDTATAIVYDGTATNKHNATVAINIRKITSTKQLRKFFAF*"
                     /db_xref="A0A0F9P8S5_9ZZZZ"
                     /db_xref="gwf2_scaffold_2076_41"
                     /db_xref="sagt:GBSCOH1_0866"
     gene            118427..118657
                     /locus_tag="SR-VP_0-2_scaffold_141_4953755_prodigal-single
                     _135"
     CDS             118427..118657
                     /product="hypothetical protein"
                     /codon_start=1
                     /transl_table=11
                     /translation="MIKLIEFLAEGVGKIIYPKNHKPAIKVPKGGSCCAKCKFWDVEH
                     KHCDNKYYRMWSGKKEIPENPNEYCSDWYEPK*"
     gene            118793..119614
                     /locus_tag="SR-VP_0-2_scaffold_141_4953755_prodigal-single
                     _136"
     CDS             118793..119614
                     /product="Phosphohydrolase n=1 Tax=Silicibacter
                     lacuscaerulensis ITI-1157 RepID=D0CUS0_9RHOB"
                     /codon_start=1
                     /transl_table=11
                     /translation="MKILCIYHGGCDDGFGAAYAVWKKYGENQVEFYPATHGDPPPDV
                     KGRDVIMVDFSYKSGVLQNMIGDCKTMLILDHHKTAESDLQGLHNPEKGIQVFFDMER
                     SGATMAWDYFHSKNTRPSLISYVEDRDLWRKALPYSNEVTIALRSHLQAFDLWDTLKV
                     TDLATEGTAIQRYYRTLVDDAKKDAQLFNFDGHMVPVVNASHFMSSEVAGELSDGHPF
                     AATYSIKHDGMIVYSLRSRDNGIDVSEIAKSYGGGGHFHAAGFQVSKLVHTNDIA*"
                     /db_xref="UniRef100_D0CUS0"
                     /db_xref="D0CUS0_9RHOB"
                     /db_xref="pfv:Psefu_1426"
     gene            119614..119736
                     /locus_tag="SR-VP_0-2_scaffold_141_4953755_prodigal-single
                     _137"
     CDS             119614..119736
                     /product="hypothetical protein"
                     /codon_start=1
                     /transl_table=11
                     /translation="MKRVSILFLIAGLILLLKAIPILGQGHRKPPKTTTHLTRK*"
     gene            119837..120940
                     /locus_tag="SR-VP_0-2_scaffold_141_4953755_prodigal-single
                     _138"
     CDS             119837..120940
                     /product="DNA ligase n=1 Tax=Ostreococcus lucimarinus
                     virus OlV4 RepID=G9E515_9VIRU"
                     /codon_start=1
                     /transl_table=11
                     /translation="MKIVESSPVLQSKTRTGAAKLWQGHYGNDGAKWFTQTSYWQVNK
                     EGVQSKIQFSAPYEAKPKNVGKANETTAESQAKSEFDSMVQKQRDKGYVEKGKKSTVR
                     DLPMLAQKFKDKKKKVVYPVLVQPKYDGNRMCHNTSEFWSRGGKDMVMECVKHLIIDT
                     NGVTIDGEVILPGNLPLEETAQAVKAYKPGLSEKLLYRVYDIMVDKPYTDRLKLLTEI
                     VKKSGNKQIVVAPTFVANNEAEVMKYHKQFVKEGYEGIIIRWSDEGYNIGHRSPSLLK
                     YKDFVDSEFKIIAVREGEGSDKGQAKFVCVTKNGDEFEAKPEGKVEYKKEIWKNRKDY
                     IGKWVTIRYQTITKKNRVPQFPVAVTVREEGDF*"
                     /db_xref="UniRef100_G9E515"
                     /db_xref="A0A0F9P5Y4_9ZZZZ"
                     /db_xref="G9E515_9VIRU"
     gene            120985..121533
                     /locus_tag="SR-VP_0-2_scaffold_141_4953755_prodigal-single
                     _139"
     CDS             120985..121533
                     /product="Uncharacterized protein {ECO:0000313|EMBL
                     :KFZ26324.1};  TaxID=1541960 species="Bacteria;
                     Tenericutes; Mollicutes.;" source="Mollicutes bacterium
                     HR2.;""
                     /codon_start=1
                     /transl_table=11
                     /translation="MSKVVDALKEQIINEKQWNSWSLVMPVEFEHRVKNGQGVWLVKV
                     RCSCGTEEFIRTRNLRVGRSKACRGCYHRGSLNVNWSGYHDMPGDLIHRTKHSAKARN
                     IKWKLDNKSLFDLYERQDRKCALSGVNLDWETASVDRIDSKLPYIKTNIQWVHKKVNV
                     MKHVMSVDEFIGWCNLITKNSK*"
                     /db_xref="A0A094IKN2_9MOLU"
                     /db_xref="GWB1_scaffold_1776_26"
     gene            121947..122156
                     /locus_tag="SR-VP_0-2_scaffold_141_4953755_prodigal-single
                     _140"
     CDS             121947..122156
                     /product="hypothetical protein"
                     /codon_start=1
                     /transl_table=11
                     /translation="MKPAYKVVIIESERGWGQRIDEIQYFRGKNAKKRAESFVTKHNS
                     INNLPYVPDVYYRAEPPIFVDEDEE*"
     gene            122156..122449
                     /locus_tag="SR-VP_0-2_scaffold_141_4953755_prodigal-single
                     _141"
     CDS             122156..122449
                     /product="hypothetical protein"
                     /codon_start=1
                     /transl_table=11
                     /translation="MPIEYKDKLGGVLLTPDLIERARNFVPPVIEVPLTPVVEEDLGK
                     WECIDSHLDKDNVTIHRVERRGAALRCTCQDFRIRKNANCEHIVKSKEKLGIA*"
     gene            122449..122673
                     /locus_tag="SR-VP_0-2_scaffold_141_4953755_prodigal-single
                     _142"
     CDS             122449..122673
                     /product="hypothetical protein"
                     /codon_start=1
                     /transl_table=11
                     /translation="MDERQWINLTLIDSAPDGTGTIERDLIVKKSWIVGLVDMGQNNI
                     PPTALLLGNHGLPMVSVKESMTYIMERLEG*"
     gene            122670..122855
                     /locus_tag="SR-VP_0-2_scaffold_141_4953755_prodigal-single
                     _143"
     CDS             122670..122855
                     /product="hypothetical protein"
                     /codon_start=1
                     /transl_table=11
                     /translation="MTDAEVRIAAWKEWELHQKECGFDGNYCSYCSGEDEAKESWDNT
                     DGFELFLAKFKRNHENK*"
     gene            123030..123251
                     /locus_tag="SR-VP_0-2_scaffold_141_4953755_prodigal-single
                     _144"
     CDS             123030..123251
                     /product="hypothetical protein"
                     /codon_start=1
                     /transl_table=11
                     /translation="MKWDAGINYHEPYRGDKRTRHIFAIFPHTCTDGMTRWLEKVTVE
                     EIYLGRTACGEYWKALAYHPLENIRQVKN*"
     gene            123253..124581
                     /locus_tag="SR-VP_0-2_scaffold_141_4953755_prodigal-single
                     _145"
     CDS             123253..124581
                     /product="RNA-splicing ligase RtcB {ECO:0000256|RuleBase
                     :RU371113}; EC=6.5.1.- {ECO:0000256|RuleBase:RU371113};; 
                     TaxID=526227 species="Bacteria; Deinococcus-Thermus;
                     Deinococci; Thermales; Thermaceae; Meiothermus.;"
                     source="Meiothermus silvanus (strain ATCC 700542 / DSM
                     9946 / VI-R2) (Thermus; silvanus).;""
                     /codon_start=1
                     /transl_table=11
                     /translation="MKIFGTHDQNTIDQLANVEKTAVKVALMADGHYGYVMPVGGVAA
                     YDNQVSVNGVGFDIACGNCAIRTNIKMEDVVGFSVDEAEANPHRVYSSPELSKLADII
                     AQAISFGIGRTNLADDAPVDHPLFLDPAWYLVPNIGRYRDDLIEKARRQLGTVGSGNH
                     YVDVFVDRDSGYLWVGVHFGSRGLGHTIASNFLAIGQGGTWGDKSKEIETLVTLGTST
                     GDDYWALMNLAGQYAYAGREWVTRTVVKILGGAELDMVHNHHNFAWKETQYVNGFDPM
                     APNFGAREVIVVRKGATPAFPNQRGFVGGSMGDDAVILAGTEYGSVFTPKFITQQDAL
                     FSTVHGAGRVMSRTEAAGKRDRKSGQLKRNKVTGEIINAGKVSPQMMEQWIKQKGVVL
                     RGGGLDESPHAYRRLPDVLAAQGNTVTVLNTLRPLIVVMAGANEFDPYKD*"
                     /db_xref="D7BE57_MEISD"
                     /db_xref="UniRef100_UPI000371FA06"
                     /db_xref="msv:Mesil_3081"
                     /db_xref="UPI000371FA06"
                     /db_xref="6.5.1.-"
     gene            124588..124932
                     /locus_tag="SR-VP_0-2_scaffold_141_4953755_prodigal-single
                     _146"
     CDS             124588..124932
                     /product="Marine sediment metagenome DNA, contig:
                     S12H4_C00169 {ECO:0000313|EMBL:GAI60503.1};  TaxID=412755
                     species="unclassified sequences; metagenomes; ecological
                     metagenomes.;" source="marine sediment metagenome.;""
                     /codon_start=1
                     /transl_table=11
                     /translation="MKEYFIMANSFAASFFSDQSDAYVKAPSPEKALEKFAENYKHPA
                     GLYAAACYSSADAERKGKKPLARWMCNHEQEKQKLTTGNCYSYLGNAPGDFEIDGKRV
                     IVPNPKGGSIVP*"
                     /db_xref="X1PX83_9ZZZZ"
                     /db_xref="gwc1_scaffold_28_103"
     gene            124929..125147
                     /locus_tag="SR-VP_0-2_scaffold_141_4953755_prodigal-single
                     _147"
     CDS             124929..125147
                     /product="hypothetical protein"
                     /codon_start=1
                     /transl_table=11
                     /translation="MKGPVARRWEAGEEHKPEVIDLIHAMRHIDTDNAAEYTLEMGGD
                     GDEGETIAYLLDELIETGRFSITNHDRD*"
     gene            125152..125361
                     /locus_tag="SR-VP_0-2_scaffold_141_4953755_prodigal-single
                     _148"
     CDS             125152..125361
                     /product="hypothetical protein"
                     /codon_start=1
                     /transl_table=11
                     /translation="MNQPKIVNSDNHTRFRLNNSKLEISFGGGEWQPAQLALGSKVTG
                     NTVITGTERIAEHHIQAWSKLLEVE*"
     gene            125361..125564
                     /locus_tag="SR-VP_0-2_scaffold_141_4953755_prodigal-single
                     _149"
     CDS             125361..125564
                     /product="hypothetical protein"
                     /codon_start=1
                     /transl_table=11
                     /translation="MAFDVTKPISIALVTDDGDLPPYVFRPSEYTDGIKGAWVHAELL
                     KDANPGSRIVTLYAHDETKNEID*"
     gene            125603..125734
                     /locus_tag="SR-VP_0-2_scaffold_141_4953755_prodigal-single
                     _150"
     CDS             125603..125734
                     /product="hypothetical protein"
                     /codon_start=1
                     /transl_table=11
                     /translation="MFKCPRCTREFYSKDSLLDHLKNHPRSPAPTDKKDEPESDSNG*"
     gene            125727..125933
                     /locus_tag="SR-VP_0-2_scaffold_141_4953755_prodigal-single
                     _151"
     CDS             125727..125933
                     /product="hypothetical protein"
                     /codon_start=1
                     /transl_table=11
                     /translation="MDKVTYRAIQKAWQRFDATTAYGCANKGLAYNSEACQRAWKGYN
                     DVLLNLGISIVTNPPIGLLIFDAR*"
     gene            126025..126975
                     /locus_tag="SR-VP_0-2_scaffold_141_4953755_prodigal-single
                     _152"
     CDS             126025..126975
                     /product="ADP-ribose pyrophosphatase n=1 Tax=Solitalea
                     canadensis (strain ATCC 29591 / DSM 3403 / NBRC 15130 /
                     NCIMB 12057 / USAM 9D) RepID=H8KN28_SOLCM"
                     /codon_start=1
                     /transl_table=11
                     /translation="MMALKAPPADVGVIVGRFQVHELHEAHRALIDTVRDNHDHVIVF
                     IGLSPLRNTTNNPLDFNARKRMFQEAYNDIEVHYVEDVSDDELWSTNLDREIIRWTKP
                     HQKVMLYGSRDSFVSHYHGKFPTTELESETFISGTEIRRRIANHFTPSKEFRAGMIAA
                     SFSRFPTSYATVDVAIIKSAAHGQREILLAKKTGEKDFRFVGGFADPSDKSYEATAIR
                     EIAEETGLGIDPTGIHYVGSAKIDDWRYRGELDAIKTTFFIADHQFGRPEAKDDIASV
                     TWVNLDDLLAGSIIVQKEHRVLVEMLKEYFIRELAKTYPQ*"
                     /db_xref="UniRef100_H8KN28"
                     /db_xref="A0A0F9UYI4_9ZZZZ"
                     /db_xref="scn:Solca_4117"
                     /db_xref="H8KN28_SOLCM"
     gene            127002..128420
                     /locus_tag="SR-VP_0-2_scaffold_141_4953755_prodigal-single
                     _153"
     CDS             127002..128420
                     /product="nicotinamide phosphoribosyltransferase (EC:2.4.2
                     .12)"
                     /codon_start=1
                     /transl_table=11
                     /translation="MSTFKQLSINSVSNILRSDSYKTSHHKQTPPGLEFLYSYLESRG
                     GLYSETVMFGLTYYLKEYFSRPLTMEDIDYAETRINKHMGPGVFNRTGWERIVKVHGG
                     YFPVVIHAAPEGLIVPTRNVLMTIENTDSQLPWVTNYIETMLLKIWYPITVATLSHNI
                     KKTILKYLEETGDPTTINFKVQDFGYRGVSSEESAAIGGMAHLVNFMGTDTMLAFEAA
                     DIYYGEDMAGFSIPASEHSTMTAWGLEFEYEAFQNMVKQFGQGSLYAVVSDSKNVFDA
                     CDITWGQQLKAQVLAAPGTLVIRPDSGVPHEVVRKITEILGKRFGFTTNEKGYKVLNK
                     VRIIQGDGINQEEIVRILEALKIRGWSADNVAFGMGGALLQQSNRDTQKFAIKASSIV
                     VNGKVKDIYKDPITDNGKRSKRGRLKLVYNNDGVLETIDSHEPGKDVMVKVWENGKLL
                     VDPTFAEIRERAKIVNNALVEV*"
                     /db_xref="vpe:Varpa_5681"
                     /db_xref="UniRef100_U7FW89"
                     /db_xref="A0A0F9KW01_9ZZZZ"
                     /db_xref="U7FW89_9GAMM"
                     /db_xref="2.4.2.12"
     gene            128426..129541
                     /locus_tag="SR-VP_0-2_scaffold_141_4953755_prodigal-single
                     _154"
     CDS             128426..129541
                     /product="Hypothetical membrane protein n=1 Tax
                     =Gemmatimonas aurantiaca (strain T-27 / DSM 14586 / JCM
                     11422 / NBRC 100505) RepID=C1A6A9_GEMAT"
                     /codon_start=1
                     /transl_table=11
                     /translation="MKKMVTYLSLLFLPIVAGAQAGVRSLFPEAPTPFVTDAANILKP
                     ADITSMNNRIRTIQALTGGDVAIATLPTIGDYQPYEVAKEIGRVWGVGGKAEIGKAKR
                     NLGVVILLVPRTSTHKGTCFIATGQGAEGIITDGRAGDICRDAVPQLKAGDYAGGIMS
                     MINEIGPIFQSTVHPEPVIPPVPFDWAPVWITLGILGFIIAIGVPIYHKHQQKLERER
                     LIEEAKERQRQAAARAKWDVDERERQRLARIESARIAKMQAEAEVHEKSRFDALTPEQ
                     QKAELEERHRAELAAAAAAAIALAARKKREAAEALERKKRQEQEDEEEERRRTRRNYD
                     DSSSSYGNSSSSDYGSSSSDSFGGGGGFSGGGGGSDF*"
                     /db_xref="UniRef100_C1A6A9"
                     /db_xref="gba:J421_2643"
                     /db_xref="W0RIP1_9BACT"
                     /db_xref="C1A6A9_GEMAT"
     gene            129543..130343
                     /locus_tag="SR-VP_0-2_scaffold_141_4953755_prodigal-single
                     _155"
     CDS             129543..130343
                     /product="Uncharacterized protein n=4 Tax=Listeria
                     monocytogenes RepID=S5JPQ6_LISMN"
                     /codon_start=1
                     /transl_table=11
                     /translation="MGKFLDRILRRSPKPKIAGDNIDIDAMIRDFVNQKFTNTSINTS
                     MTIPTLLPDTGYYNDSVTSITDNLINESADQYSEILWLAGLVNNRRFIAGGCFRDIFI
                     DQKDKIRDIDIWHLTDEDLQKTITDMTERPEYTEKYRTNNVVAFTHNPTGMTLELITV
                     NTGTPMEILSKFDFTVSKFALFKKNGELQVLRHREYFTHLQERKLVVEAEIVDPDILF
                     NRIAKYITYGFLPTLETKKNLWKAIRKASEWTKFTDLSNNAKYTRVNE*"
                     /db_xref="UniRef100_S5JPQ6"
                     /db_xref="lmg:LMKG_03202"
                     /db_xref="H7BV23_9VIRU"
                     /db_xref="S5JPQ6_LISMN"
     gene            130413..131138
                     /locus_tag="SR-VP_0-2_scaffold_141_4953755_prodigal-single
                     _156"
     CDS             130413..131138
                     /product="Uncharacterized protein {ECO:0000313|EMBL
                     :KKM24049.1}; Flags: Fragment;;  TaxID=412755
                     species="unclassified sequences; metagenomes; ecological
                     metagenomes.;" source="marine sediment metagenome.;""
                     /codon_start=1
                     /transl_table=11
                     /translation="MIKKNLLERFIAKYNLNGSAERVTWVAAKDSLSTKFLSDDKHVV
                     GEVSLNQAVLDAGSYYVMETQQLRNLTGVLGDDITIKVQNTNGRTTGLTFSDNDVKTT
                     FVLASDNSNIPAVPKSKSTPTYELSLPFDRNFMDRFVRAKTALAQVDTFTVLSDGKAV
                     DIVLGYSNINTNRITLKMTVANPVKVAPIDFHARCLRDIFMANKEATAGILDVSTEGL
                     ARVTFTQDDFTTTYYLPQVEVEN*"
                     /db_xref="A0A0F9IVK3_9ZZZZ"
     gene            131139..132311
                     /locus_tag="SR-VP_0-2_scaffold_141_4953755_prodigal-single
                     _157"
     CDS             131139..132311
                     /product="Uncharacterized protein n=1 Tax=Pelagibacter
                     phage HTVC008M RepID=M1IPB2_9CAUD"
                     /codon_start=1
                     /transl_table=11
                     /translation="MGLSKFFDDAGFDVEAEKKKFTSHMNMLKLMPVEEQTLYKKWYE
                     VRNHYKEWHNKAAVHRARIWRPQDINNKEQTIAEINALRPVLRFIGPDDKAGIEEWTI
                     FRVFISSFNFDQNPGRFLRFMFEDEATGKILGVTSLGSDVVSIGCRDKYIGWDEATKL
                     GGKLNNTAIGTCIVATQPFGFNFLGGKLMASMLVTPELRAKWKESYNDELVGLTTTSL
                     YGNGSMYNSIPWWKSLGHSAGKIPIKPDDNFYDVWHQIIKKKYPEAYDKLMWNSDGNV
                     STGVKGKILNTIFKEVGIKPTQYIHGFERGVYFASLYENTNEFLRGEIDKTKLILKKR
                     GMEVSDVMKWWAPKAINRYTNLYDSGRLNPEVLFYNRMMFMDWPEAKAEYLGDVGR*"
                     /db_xref="UniRef100_M1IPB2"
                     /db_xref="A0A0F9I992_9ZZZZ"
                     /db_xref="M1IPB2_9CAUD"
     gene            132369..132602
                     /locus_tag="SR-VP_0-2_scaffold_141_4953755_prodigal-single
                     _158"
     CDS             132369..132602
                     /product="hypothetical protein"
                     /codon_start=1
                     /transl_table=11
                     /translation="VKVAVQVIAHNIDKTENVYFDTTTIYSKYCHPDLIDMVVADKAI
                     GKFKTMLKRVHPELLAELVEFKAVRNDCVESQN*"
     gene            132577..132852
                     /locus_tag="SR-VP_0-2_scaffold_141_4953755_prodigal-single
                     _159"
     CDS             132577..132852
                     /product="hypothetical protein"
                     /codon_start=1
                     /transl_table=11
                     /translation="MIVSSRKTERAAINKLAGRKTRQATLTEVRKPVIDAVPAPYPIR
                     RKPLGQSSGSQEGVAGWRSGFHRPDGVKLDGSDFSGSYLAYLRGGRV*"
     gene            132849..133088
                     /locus_tag="SR-VP_0-2_scaffold_141_4953755_prodigal-single
                     _160"
     CDS             132849..133088
                     /product="hypothetical protein"
                     /codon_start=1
                     /transl_table=11
                     /translation="MKMYSYTSNDLSGLLNDGIDAYLKKLRESDIISQEEFDKLVPYR
                     LVAADSTFFGRIWNKIAGRNDEGAIYYTVVKVIGQ*"
     gene            133088..134011
                     /locus_tag="SR-VP_0-2_scaffold_141_4953755_prodigal-single
                     _161"
     CDS             133088..134011
                     /product="Sliding clamp loader n=1 Tax=Pelagibacter phage
                     HTVC008M RepID=M1ICV0_9CAUD"
                     /codon_start=1
                     /transl_table=11
                     /translation="MKQPHSLWIEKYRPVDMSTYIGNDSIKQKIGRFIASGDIPHILL
                     NGPPGTGKTTLAKIIVKNIECDHLYINASDENNVETVRNKLKTFAMSAGFKELKIVIL
                     DEADYITLNAQAALRNLMETYSRHCRFVITCNQIERMMDAIVSRTQQFHVVPPTKIDV
                     AKHLANILQQEGAAYEVADVKLLVDAHYPDIRKVIGEAQLHVDSGKLTLDAEEVIAGD
                     TRLKIIDLLRQKMDAKKKFQEIRQTVADAGIRDFAGIFSLLYEKVDEYGTGHISQVIA
                     AIAEGQKWDPQVVNKELNMMNTLIDILQIIG*"
                     /db_xref="UniRef100_M1ICV0"
                     /db_xref="A0A0F9P4B6_9ZZZZ"
                     /db_xref="mcn:Mcup_0251"
                     /db_xref="M1ICV0_9CAUD"
     gene            134056..134340
                     /locus_tag="SR-VP_0-2_scaffold_141_4953755_prodigal-single
                     _162"
     CDS             134056..134340
                     /product="Uncharacterized protein {ECO:0000313|EMBL
                     :KKN26491.1};  TaxID=412755 species="unclassified
                     sequences; metagenomes; ecological metagenomes.;"
                     source="marine sediment metagenome.;""
                     /codon_start=1
                     /transl_table=11
                     /translation="MITGNPNQALDPTKTTAIICKCGNFTFVHAAFLRHVSALVSPTG
                     KEGIVPMPTLVCNACGAVPDEAVPQFLKDEMAAKTTDASTKPASHLSLVP*"
                     /db_xref="A0A0F9RNF8_9ZZZZ"
     gene            134342..134632
                     /locus_tag="SR-VP_0-2_scaffold_141_4953755_prodigal-single
                     _163"
     CDS             134342..134632
                     /product="hypothetical protein"
                     /codon_start=1
                     /transl_table=11
                     /translation="MAKPNLIIEVEQIEDYMRRGAPEGTEPLGRAVPMLIARIVELER
                     ALMPFARIAARGNPTNVPLVSVYYNDCVKAQEKLSREAALAVMPVPSELAAE*"
     gene            134798..135244
                     /locus_tag="SR-VP_0-2_scaffold_141_4953755_prodigal-single
                     _164"
     CDS             134798..135244
                     /product="Uncharacterized protein {ECO:0000313|EMBL
                     :KKN26494.1};  TaxID=412755 species="unclassified
                     sequences; metagenomes; ecological metagenomes.;"
                     source="marine sediment metagenome.;""
                     /codon_start=1
                     /transl_table=11
                     /translation="MAAKTPFQHIDAIYSNQRIDYYDNLSDEDKKSFNIYLITMGIGM
                     NPDFLPLANEVNKYWGQMDARTVYLFYSQIIPKGKYYHKWIKGKKEDIYEKWLVELVA
                     KHFECSKDDANTYLDIFYKTDDGREHLREILATHAVDPKKIKKAKI*"
                     /db_xref="A0A0F9P8S1_9ZZZZ"
     gene            135241..135486
                     /locus_tag="SR-VP_0-2_scaffold_141_4953755_prodigal-single
                     _165"
     CDS             135241..135486
                     /product="hypothetical protein"
                     /codon_start=1
                     /transl_table=11
                     /translation="MSDNGKGDASRPMFITPAEYAINHARTFGKQEPAWVKQIKQLAG
                     KNDKTASDVDANDVAATDNADENNSSSIPTDGTERHN*"
     gene            135428..135913
                     /locus_tag="SR-VP_0-2_scaffold_141_4953755_prodigal-single
                     _166"
     CDS             135428..135913
                     /product="N-acetyl-anhydromuranmyl-L-alanine amidase n=1
                     Tax=Pseudomonas stutzeri TS44 RepID=I4JMC7_PSEST"
                     /codon_start=1
                     /transl_table=11
                     /translation="MPMRIIRRLFPPTAPRDTTDNLVVIHYDEGNNSNVIIRYLRRAH
                     KSYHYYIDRNGKIINLVNPVNKANHAGVSRWGTEEDLNWSSIGICLQNQPPQNYTNAQ
                     YISLILLIRQLQHRWPDITIDRIVGHSDVAYPRGRKHDPGPLFDWSRIRLALAKPTQN
                     R*"
                     /db_xref="UniRef100_I4JMC7"
                     /db_xref="A0A0D0JBS8_PSEFL"
                     /db_xref="ppv:NJ69_00690"
                     /db_xref="I4JMC7_PSEST"
     gene            135922..136833
                     /locus_tag="SR-VP_0-2_scaffold_141_4953755_prodigal-single
                     _167"
     CDS             135922..136833
                     /product="Uncharacterized protein {ECO:0000313|EMBL
                     :KKN26500.1};  TaxID=412755 species="unclassified
                     sequences; metagenomes; ecological metagenomes.;"
                     source="marine sediment metagenome.;""
                     /codon_start=1
                     /transl_table=11
                     /translation="MDEIKEETTSRSVSYSQYSLWSTCPLQWKLKYVDGLRDEDSNIN
                     LIFGTSMHDTIQHWLGLYYNDTSIKSRTFDMHEMLKTRLLELAKKELIEKNLTTKEEL
                     MEYYLDGCNILDHMRVQVKTWFPSSGYELKGVEVPLLKDLGNNITFKGFIDVVVYHKS
                     AKMLYIYDFKTSGRGWYDYQKKDTAKTDQLLLYKMFYSELYGIPLDSIKVEFIILKRK
                     ISENSEYKVRHVAGFEPAHGKPSLKKARERFDKFLTEAFNPDGTPRLDNIRATPSDKN
                     CKFCPFQNDAAKCQFSVNLKSGRKIKK*"
                     /db_xref="A0A0F9P3V1_9ZZZZ"
     gene            136785..137264
                     /locus_tag="SR-VP_0-2_scaffold_141_4953755_prodigal-single
                     _168"
     CDS             136785..137264
                     /product="hypothetical protein"
                     /codon_start=1
                     /transl_table=11
                     /translation="MSVQRQSEIWPEDKEMKFMAVIVSYTIFPLLEFLMGVHSNFPVC
                     CSWEYVKNGSLSPNKNTAAWWHSHISKADFGCGYLPCSTCRKEHRFVARDKLVNCDNC
                     TSLYCKVLNKTHNIVIGWLYDYDAILIPCFGIDEHGNSTFLSLYKKSSFKNKNENAI*"
     gene            137248..137856
                     /locus_tag="SR-VP_0-2_scaffold_141_4953755_prodigal-single
                     _169"
     CDS             137248..137856
                     /product="Metallophosphoesterase n=1 Tax=Methanoregula
                     boonei (strain 6A8) RepID=A7I7L9_METB6"
                     /codon_start=1
                     /transl_table=11
                     /translation="MKTQFEKDEVVFISDTHFGHANIINYCSRPFIFPDTTEMDRVMM
                     NALKAADAAGKTIIHLGDFVFRPDNVLAETWRPQGEHIIIMGNHDKNGDDRYRSLYRE
                     FFHDIIGKASTWKTNILGIEVGGVSILLSHMPQDTWFPPYKWNFHGHTHNHFTQPKSD
                     RHCNLSVELIDYKTVTFDEALQVQRSKGFVKEYFDTWTKEQA*"
                     /db_xref="UniRef100_A7I7L9"
                     /db_xref="mbn:Mboo_1212"
                     /db_xref="107358491"
                     /db_xref="A7I7L9_METB6"
     gene            137853..138338
                     /locus_tag="SR-VP_0-2_scaffold_141_4953755_prodigal-single
                     _170"
     CDS             137853..138338
                     /product="Putative uncharacterized protein n=1 Tax
                     =Ralstonia phage RSL1 RepID=B2ZY70_9CAUD"
                     /codon_start=1
                     /transl_table=11
                     /translation="MKDGWIGVDLDGTLAHDEPGAPFHPTKVGPPIPEMVNRVKEWLA
                     EGREVRIFTARAAHQGRVDASHKDVIEAIEVWCEEHIGQKLEVSNIKDYRMIALWDDR
                     AVQVIRNTGRPVIQLTQPSAWAVVDDNNDVRFVSRDQCETEVAAEFYSKDGGVVKPLF
                     L*"
                     /db_xref="UniRef100_B2ZY70"
                     /db_xref="dat:HRM2_25630"
                     /db_xref="88551988"
                     /db_xref="B2ZY70_9CAUD"
     gene            138344..138532
                     /locus_tag="SR-VP_0-2_scaffold_141_4953755_prodigal-single
                     _171"
     CDS             138344..138532
                     /product="hypothetical protein"
                     /codon_start=1
                     /transl_table=11
                     /translation="MKSEFEIIDVGPNLDKLAAKLNEYDYPPQFEVFQVIVSSVDSMG
                     NPSFSIVVKHNKSYDGRR*"
     gene            138532..139101
                     /locus_tag="SR-VP_0-2_scaffold_141_4953755_prodigal-single
                     _172"
     CDS             138532..139101
                     /product="hypothetical protein"
                     /codon_start=1
                     /transl_table=11
                     /translation="MIKPRILYLDVDDTLLVWTNSQQGFAAPMAAEFIHWANEHFEVR
                     WLTAWCPSGKLRQHGAEELSYRFHGTIPAEMFMTFNNPKQWIDQKTEGIDWSDERPWV
                     WVEDALLPKERMFLTPKWIDQFYPTHVTHNVVALQSTWRKLAKTFDLPNGPAIPYTTE
                     MVPSPMTDDIHAMIDRLRNDRLHNNVKNR*"
     gene            139214..139369
                     /locus_tag="SR-VP_0-2_scaffold_141_4953755_prodigal-single
                     _173"
     CDS             139214..139369
                     /product="hypothetical protein"
                     /codon_start=1
                     /transl_table=11
                     /translation="MSKKDLETEYATIQIRREVKEQVVDFCNRKGLKIGRFIETLFIQ
                     AVSGSTK*"
     gene            139377..139931
                     /locus_tag="SR-VP_0-2_scaffold_141_4953755_prodigal-single
                     _174"
     CDS             139377..139931
                     /product="hypothetical protein"
                     /codon_start=1
                     /transl_table=11
                     /translation="MGTIEYIINIIKRFGLFGTVDAKGLMDELINYQAAFVANNPEWR
                     AHNIRVLRAVDEVKAIRNRLNSTGDKWVNELIAERTAASEPNVSNTSLGSNPVNEPTC
                     PACAVDQVELPFPVEEPVAGSLGTTISTSHATDIQDATRTTRGADVAIWPTEVDAKLQ
                     AAALRRIPKTKAVKKTRKPKKDTK*"
     gene            139931..140503
                     /locus_tag="SR-VP_0-2_scaffold_141_4953755_prodigal-single
                     _175"
     CDS             139931..140503
                     /product="Uncharacterized protein {ECO:0000313|EMBL
                     :KKN26504.1};  TaxID=412755 species="unclassified
                     sequences; metagenomes; ecological metagenomes.;"
                     source="marine sediment metagenome.;""
                     /codon_start=1
                     /transl_table=11
                     /translation="MTDEITDVSQRKGWLPKDQRKKILLLSDDLRMPSGVGVISRDLV
                     IGTAHKFNWIQLGAGINHPEMGKGIDISDSIAKEFKIKDPYTRIFPYNGYGDQNILRF
                     LIDTEKPDAIMHFTDPRFWGWLYQMEHEIRSQMPLLYLHVWDDTPYPRYNRDYYRSCD
                     AIFTISKQTHNIVRQVLDDENVVDITSLNV*"
                     /db_xref="A0A0F9P8T0_9ZZZZ"
     gene            140513..141436
                     /locus_tag="SR-VP_0-2_scaffold_141_4953755_prodigal-single
                     _176"
     CDS             140513..141436
                     /product="putative glycosyltransferases n=1 Tax
                     =Rhodothermus phage RM378 RepID=UPI00000381B0"
                     /codon_start=1
                     /transl_table=11
                     /translation="MAPPKRDKNEPKAIIGYLPHGVNHELWKNITDDSGLAAITSMRQ
                     SLFGDDASEVDFVVLYNNRNIRRKMTSDVVLAYQKFLQSIPEKERNSCRLVLHTQPVD
                     ENGTDLPAVLREITPDIKAVFSANRLSPEQMVLLYNIASVVINLASNEGFGIGTLEAM
                     MAERMIVANVTGGLQDQMGFVDEHGNYLSPETHFGPEWGTNADKRYTKHGEWCVPVFP
                     NNRSLIGSPMTPYIFDDRCDWNDAAIALKTVYDLGPEERVRRGKLGREYALKKEVGMS
                     TELMCDKFIEGFEWVLENWKPKKPFDIYKGE*"
                     /db_xref="UniRef100_UPI00000381B0"
                     /db_xref="A0A0F9P8T0_9ZZZZ"
                     /db_xref="UPI00000381B0"
     gene            141438..141653
                     /locus_tag="SR-VP_0-2_scaffold_141_4953755_prodigal-single
                     _177"
     CDS             141438..141653
                     /product="hypothetical protein"
                     /codon_start=1
                     /transl_table=11
                     /translation="MHDKNGKLITVGAKVVLSGEVTKCNTGGDGSFCTVEVRLDGDWD
                     GKGGTGTNWFSAKQIEVSPAIETEATE*"
     gene            141654..142949
                     /locus_tag="SR-VP_0-2_scaffold_141_4953755_prodigal-single
                     _178"
     CDS             141654..142949
                     /product="Glycosyl transferase, group 1 n=1 Tax
                     =Azospirillum brasilense Sp245 RepID=G8B1G7_AZOBR"
                     /codon_start=1
                     /transl_table=11
                     /translation="MFKPLCVIQSPLATRSGYGDMARDIARHIIELDLYDVKLISLPW
                     GSTPMTALDKVKDAELIKRILPQPVQLTRQPELFIQISVPNEFQPLGKYNIGITAGIE
                     TTIISVPWIEGCNRMNTVWAISKHAVEIIKNTVAEERDPQGKVLRTMKVNVPLEILHC
                     CVHTDTFKKIEPELVPQSVKDVMLDVKEKFCYLFVGHWMKGNVGEDRKNVGLLVKIFC
                     EAFKKHPTSTRPALILKTSSATFSVLDREDILNKIKMIRDSVGIGCPNVYLIHGDLSE
                     EEMNGLFNHPKVKVHVSFTKGEGFGRPLLEASMSQKPVIASGWSGQLDFLSKDNAILI
                     AGEIRQVEPGAVWENVIVPQSGWFNIDPNQAGGALLYTFKKYDSTLLQAKRLATENRA
                     NFNYDAIKTRTKELLEKYVPKQALQVDLKLPTLKKITKS*"
                     /db_xref="UniRef100_G8B1G7"
                     /db_xref="A0A0F9RNG9_9ZZZZ"
                     /db_xref="abs:AZOBR_p60090"
                     /db_xref="G8B1G7_AZOBR"
     gene            142951..143358
                     /locus_tag="SR-VP_0-2_scaffold_141_4953755_prodigal-single
                     _179"
     CDS             142951..143358
                     /product="hypothetical protein"
                     /codon_start=1
                     /transl_table=11
                     /translation="MDESQIKSSDHETQGIKEENPRMLADHQAYLGAPRRVANADQIR
                     VGDIVEFVYDAEPRTVYVLNPNYGDHLHGLSLKRMTHQMLMIEIIDKVRPGDSPHAFY
                     TRVVSKPKIVKTGAYRTYDVRKMSTITIRSYAP*"
     gene            143355..144056
                     /locus_tag="SR-VP_0-2_scaffold_141_4953755_prodigal-single
                     _180"
     CDS             143355..144056
                     /product="hypothetical protein n=1 Tax=Verrucomicrobia
                     bacterium SCGC AB-629-E09 RepID=UPI00036F1A1E"
                     /codon_start=1
                     /transl_table=11
                     /translation="MINVLYRLSDNGYKKPKFSNATKVHCLENTIREFGVDNIHIFID
                     KTNITKETLAHLGHMPAVKHSEAYTAGSSAGSFRYVFEYALKNFRADDCVYFLEDDFL
                     HLPNSALIMEEGLAIADYVSLYDHADKYLPANKGGNPFIEEDGGEITKVFRTKTSHWK
                     LTNSTTMTFATTIGTLITDKPVWDRYTTGTHPHDMQIFLDLRTAGRSLITPIPGYSTH
                     CEPSWASPGIDWENV*"
                     /db_xref="UniRef100_UPI00036F1A1E"
                     /db_xref="A0A0F9H3S1_9ZZZZ"
                     /db_xref="azl:AZL_f01540"
                     /db_xref="UPI00036F1A1E"
     gene            144053..144256
                     /locus_tag="SR-VP_0-2_scaffold_141_4953755_prodigal-single
                     _181"
     CDS             144053..144256
                     /product="hypothetical protein"
                     /codon_start=1
                     /transl_table=11
                     /translation="MKVIKTTHVRYCHECDSESHIVVMWENPQVIQNDGFALCDVHAA
                     MMAGKLSDNISSKPQTCKCKDCN*"
     gene            144287..145144
                     /locus_tag="SR-VP_0-2_scaffold_141_4953755_prodigal-single
                     _182"
     CDS             144287..145144
                     /product="Uncharacterized protein {ECO:0000313|EMBL
                     :KKL11400.1}; Flags: Fragment;;  TaxID=412755
                     species="unclassified sequences; metagenomes; ecological
                     metagenomes.;" source="marine sediment metagenome.;""
                     /codon_start=1
                     /transl_table=11
                     /translation="MSNVARKNLILGAADNYNWSQLKPWAESIRASGFTGDVVLLAYR
                     IAPDVVPNMERLGIDVYHIESDDEGRTIDHHKDGLPTQTHKLRNFHMWQCLQDPEFIN
                     DYNMVAITDTRDVYFQHNPNDFLNKFGEDHPNMIAMPSENVKYRDEPWNAGMIERFFG
                     GYISRLLYDKSTCNSGTFFGPAALIASTMLTMYFIQKNFNATGVDQPTLNFLGHTNPQ
                     LFHVLDHDSGWACQCGTTLDPTKPHFQNVQISNAPQIKNGVVLTSDGSPFVIVHQYDR
                     VPSLHHLGA*"
                     /db_xref="A0A0F9APR2_9ZZZZ"
     gene            145146..145304
                     /locus_tag="SR-VP_0-2_scaffold_141_4953755_prodigal-single
                     _183"
     CDS             145146..145304
                     /product="hypothetical protein"
                     /codon_start=1
                     /transl_table=11
                     /translation="MSAPIGLKPPTPIPPESIVKPTPPLPRYEKEFMMPPAIILPLVL
                     LLVGLLLL*"
     gene            145301..146776
                     /locus_tag="SR-VP_0-2_scaffold_141_4953755_prodigal-single
                     _184"
     CDS             145301..146776
                     /product="hypothetical protein n=1 Tax=Pedobacter arcticus
                     RepID=UPI000319BEDC"
                     /codon_start=1
                     /transl_table=11
                     /translation="MKFSIIVCYRNREEHLKKFVPHIHEHFKGIEHEVIIVEQDDAYP
                     FRRGCLLNDGAQQATGDILVLHDVDYLPDANTHYWATSQMDVYQPVRRVNFINMDGTN
                     REEADIPSGYRHFSKSVDDNFYGAVTCFTKEAFFKINGFNPLYEGWGLEDADLRERIK
                     HAGLTVIRGDGTFSALPHTDSFPGANDEKFQKNTRIFNEWSKWINYGVNNTFPVVNDN
                     TEKAKSAHVDRWMESTSWAVASPNIVPFFSMDGVSKFYEDTPEKHTMIWNTFKTLVNA
                     TDYLKSHRDWVVQNRWGYGNRAFHWMWSMLIREAPKNFKFLEIGVFKGQITSLASLLN
                     KEFHKDGQIYGVTPLNKDGDKYGTHPDDDYETRIAEIYGAFNLDASDLTLIEGYSQEP
                     EIINTVRSIAPFDIVFVDGCHDYEVVVSDLKNYGELLKIGGYLIVDDSSSQLQIPDGL
                     IRLDWRGLPEVSQAVQEVIDTDLRFKHMFAVGHNRVFRRIA*"
                     /db_xref="UniRef100_UPI000319BEDC"
                     /db_xref="A0A0F9QPB8_9ZZZZ"
                     /db_xref="pcu:pc1394"
                     /db_xref="UPI000319BEDC"
     gene            146773..147414
                     /locus_tag="SR-VP_0-2_scaffold_141_4953755_prodigal-single
                     _185"
     CDS             146773..147414
                     /product="Riboflavin biosynthesis protein RibBA n=1 Tax
                     =Thermodesulfatator indicus (strain DSM 15286 / JCM 11887
                     / CIR29812) RepID=F8AC97_THEID"
                     /codon_start=1
                     /transl_table=11
                     /translation="MTLVPQVEQALEDIKNGKPIIIVDSSDREDEGDLMIAAERATPQ
                     TLAFIAKEARGIMCIPTAKFILDRLQIPMSPTNYFDKFVTPFTVSIDSRHRVSTGVSV
                     DDRMETIKCVLDENTKPDELAYPGHLFPLRPRRGLLDERQGHTEASVQLCLMAELKPV
                     AVICEIMNDDGSMARYQPDLLAYAKKWNLTIISIDMVRDYAHLSRWMSPVDVG*"
                     /db_xref="UniRef100_F8AC97"
                     /db_xref="tid:Thein_1877"
                     /db_xref="F8AC97_THEID"
     gene            147416..148396
                     /locus_tag="SR-VP_0-2_scaffold_141_4953755_prodigal-single
                     _186"
     CDS             147416..148396
                     /product="Uncharacterized protein n=1 Tax=Synechococcus
                     phage S-SKS1 RepID=M4QT73_9CAUD"
                     /codon_start=1
                     /transl_table=11
                     /translation="MTIVSRAYNQFSVDNVHGTITKSSTTERLSDEIKYYMYLEEYQP
                     EQLLYFPRILDASYGSPYSVKMELYDYFDLGKYLIGDEYMHSWETAFTSIDQILKRWD
                     TIAITSNMASFDEIEQVKNARAMYITKTETEYQALVKLFGDKYPHFNPRMFTNQGYDI
                     NNMMCDNFEIIWPSVKAYIETNLMTYTPVMIHGDCCLSNLLYGGSHNVVRFVDPRGSF
                     GVKGIYGDRRYDIAKLYHSVDGKYEFIINDKFELVCTTTQYKLSYSRTDNPGKKEFEE
                     IILSQYNKKDIKIIEGCIYISMCARHYDSLSRQEAMYYTGLRLLNEAMQL*"
                     /db_xref="UniRef100_M4QT73"
                     /db_xref="M4QT73_9CAUD"
                     /db_xref="efau:EFAU085_01984"
     gene            148406..149074
                     /locus_tag="SR-VP_0-2_scaffold_141_4953755_prodigal-single
                     _187"
     CDS             148406..149074
                     /product="Uncharacterized protein {ECO:0000313|EMBL
                     :KKK93059.1};  TaxID=412755 species="unclassified
                     sequences; metagenomes; ecological metagenomes.;"
                     source="marine sediment metagenome.;""
                     /codon_start=1
                     /transl_table=11
                     /translation="MPVPTNNSRWNRNCSKCNKILYYSCCANLCRAKRESSLCRSCRM
                     SGKIHSKETRIKIGEVQRGRIPWNKGKHNIYSNETLKKMSDAFKGKPSNRKGSTHSDD
                     TKTKLRLLRIQQIRDNKNNGYPIFPAYNPTACQLFEEINKEMNWQGQHAENGGEFHIK
                     ELGYWVDYYEPNLNIVIEYDEKKHKRTEKRDMHRQKEIEQHLQCKFYRISESMFDQWR
                     NILL*"
                     /db_xref="A0A0F9BRE1_9ZZZZ"
     gene            149071..149481
                     /locus_tag="SR-VP_0-2_scaffold_141_4953755_prodigal-single
                     _188"
     CDS             149071..149481
                     /product="hypothetical protein"
                     /codon_start=1
                     /transl_table=11
                     /translation="MKKFGSIPSLNRIVILADADDYITAISERYYNIRSVGWESTHCQ
                     WYKFNNPADVRKSIMYLLIKCLDQMEKNLAETPIDVRCADWACMSSAGIQVSLRWVRF
                     SETDRTAYDIKYPKHAGRLNDYSTLNFTFEIVPA*"
     gene            149478..150248
                     /locus_tag="SR-VP_0-2_scaffold_141_4953755_prodigal-single
                     _189"
     CDS             149478..150248
                     /product="Nucleotidyl transferase n=1 Tax=Butyrivibrio
                     proteoclasticus (strain ATCC 51982 / DSM 14932 / B316)
                     RepID=E0RW31_BUTPB"
                     /codon_start=1
                     /transl_table=11
                     /translation="MNVLILMAGEGKRFSDVGIKTSKPIIEVNGKPILEWTTRSLPFI
                     QHNGEPTDPVVESNNLYFAIRQEHEDNGVCDFLKRLYGDDINFIVFQKTTRGNMETAY
                     ICTLSMADDAPLLILDADNKYDDDDLLTTLVEASEFENSMVVTYFDPIDTDPKWAFVF
                     TDGAIVTEIVEKDSKALERGGCPLVGTFWFSSTSLFQRYADALIQNNVRSGVIERPEF
                     YVSQVPSTHVKNGGVVFAHKVSNVVPLGTPEDVEKFER*"
                     /db_xref="UniRef100_E0RW31"
                     /db_xref="bpb:bpr_I0147"
                     /db_xref="88138113"
                     /db_xref="E0RW31_BUTPB"
     gene            150245..150625
                     /locus_tag="SR-VP_0-2_scaffold_141_4953755_prodigal-single
                     _190"
     CDS             150245..150625
                     /product="Capsule biosynthesis phosphatase n=2 Tax
                     =Paenibacillus RepID=F5LDL0_9BACL"
                     /codon_start=1
                     /transl_table=11
                     /translation="MIFVFDIDNTICEAKIGDLTYATVKPLPGAVEALKALKQQGHTI
                     ILHTGRHMKTCAGNTGLVLAKQGKTLLDWLERYEVPFDELRMDKPHADLIIDDAAHQH
                     TDWPSTIEAINTRIQKGPRGPENP*"
                     /db_xref="UniRef100_F5LDL0"
                     /db_xref="F5LDL0_9BACL"
                     /db_xref="dpd:Deipe_0933"
     gene            150627..151490
                     /locus_tag="SR-VP_0-2_scaffold_141_4953755_prodigal-single
                     _191"
     CDS             150627..151490
                     /product="Uncharacterized protein n=1 Tax=Synechococcus
                     phage S-SKS1 RepID=M4R1G3_9CAUD"
                     /codon_start=1
                     /transl_table=11
                     /translation="MSTPAFFIDTANINDIERIWDKLRRSGADPLMLRGITTNPNALS
                     KINCNTIKDFEITVYTLTRFLTRIGAKNGTVHIQMPQSSMTDNELEMWISYINSIGDG
                     RTKITLKISPYFSTLQQLTSLFGFTGSGIDLNVTGVADAATALRCFSYPVRYVSIIPG
                     RMEEVGIDATSHLRYVQQRKFTGFPETINDVITGSMRTVDGLRNAIQCGTIPTIGTRV
                     WDTMTDKQYLEFSLWWNNLDILPPPPNYPNNIPFTDQRNVDLTGQFFEQMDALGKPLY
                     DDFINATNQTN*"
                     /db_xref="UniRef100_M4R1G3"
                     /db_xref="A0A0F9C313_9ZZZZ"
                     /db_xref="M4R1G3_9CAUD"
     gene            151468..152586
                     /locus_tag="SR-VP_0-2_scaffold_141_4953755_prodigal-single
                     _192"
     CDS             151468..152586
                     /product="Uncharacterized protein n=1 Tax=Synechococcus
                     phage S-SKS1 RepID=M4QRS6_9CAUD"
                     /codon_start=1
                     /transl_table=11
                     /translation="MQLIKRTNCVVCDAVLTGHHIVLARVPIYMGVTSSPVDEDVFQD
                     QHWITCAMCGCVQLSELLDPSVLYATTHTPGTVGITWNKHHNDFADYVVSRFPKKILE
                     IGAGTTLLASLIQQKTMIDSYTIVDPNVIDRGDNVRIIRKLITPEFSLDETFDTVVHS
                     HTMEHFYNPVEELKALSRLLVDRGQMIISVPLIVNSIIDGYSNGLNFEHTYMTTIPNL
                     YTLLARAGLRLTSVSTFNKYNVFITAMKDSGCDVVILDDAYGNHKLWALYHEKLWSDA
                     KHIENKLVGCDPHSTYLFGAHIFSQVLLSMTSLDIYAILDNDRTKQDKRLYGTPYRVL
                     PPDIIMADRNPVVVVRAAQYTNEISDQLRAIKSPVTII*"
                     /db_xref="UniRef100_M4QRS6"
                     /db_xref="M4QRS6_9CAUD"
                     /db_xref="rma:Rmag_0896"
     gene            152586..153275
                     /locus_tag="SR-VP_0-2_scaffold_141_4953755_prodigal-single
                     _193"
     CDS             152586..153275
                     /product="Uncharacterized protein {ECO:0000313|EMBL
                     :KKL28580.1}; Flags: Fragment;;  TaxID=412755
                     species="unclassified sequences; metagenomes; ecological
                     metagenomes.;" source="marine sediment metagenome.;""
                     /codon_start=1
                     /transl_table=11
                     /translation="MRIALCFSGQLRNVRQTYEKYYLPHIITPNHHHQIDTFVHSWYD
                     KSTVGHTFITAGEGIGSHPTPANILQEVYELYNPISTLLQHQIEFDERNYNERRYPAI
                     KPKFTLSKMYSGWAVNQLKSNYETIHGFKYDVVAVARFDWAFLQPVLFDRITEPGVYH
                     PGLNPHGINVGFMLGNSASIDHYSTLFHNVQHLYDNGVVFCDEILAQAFLEITGMPIH
                     NLTIPSTINRG*"
                     /db_xref="A0A0F9C2Z8_9ZZZZ"
     gene            153279..153659
                     /locus_tag="SR-VP_0-2_scaffold_141_4953755_prodigal-single
                     _194"
     CDS             153279..153659
                     /product="hypothetical protein n=1 Tax=Thioalkalivibrio sp
                     . ALJ16 RepID=UPI00036A66C1"
                     /codon_start=1
                     /transl_table=11
                     /translation="MKIEISNGELVDRYTILCIKSFRIIDPKKVAAIRKNIDELAIPV
                     EHLKIRFPDIITVIHDLQLINETLWDVENNIRGKEHRQEFDDQFIALARQVYIWNDER
                     AKAKSLIDSLTGALGEIKQYTEYA*"
                     /db_xref="UniRef100_UPI00036A66C1"
                     /db_xref="psu:Psesu_2029"
                     /db_xref="90086129"
                     /db_xref="UPI00036A66C1"
     gene            153656..154579
                     /locus_tag="SR-VP_0-2_scaffold_141_4953755_prodigal-single
                     _195"
     CDS             153656..154579
                     /product="Uncharacterized protein {ECO:0000313|EMBL
                     :KKL44536.1}; Flags: Fragment;;  TaxID=412755
                     species="unclassified sequences; metagenomes; ecological
                     metagenomes.;" source="marine sediment metagenome.;""
                     /codon_start=1
                     /transl_table=11
                     /translation="MSTALIVCHGYLGDHLFASSIAKKLKEEHQFDVVDYAVGFPQVI
                     PLLELNPYIDNIIFSGQVTPQPAPINSYDKVIQLNPLSFIIPPCVELQQIAGVQNPSA
                     DFVVYTDPRLDADANEKFDAIRQETDLPIVAVMNNWQPKAFRFTEEEYNAGVNIPYLG
                     YGGRLRDIPKIINALEEQFVTVMVGAPAGVTQFDTATQSGLAPRTLLEEASVLKHCDY
                     FVGQEGGIYNIAAGVGCKTIIGAEFLAQLYGPNGCIRRINPPKLGANFYFPNAEHSIL
                     SPFLTDDELIAQTIDVIDNKKTIVFDWSETS*"
                     /db_xref="A0A0F9CSW0_9ZZZZ"
     gene            154620..155384
                     /locus_tag="SR-VP_0-2_scaffold_141_4953755_prodigal-single
                     _196"
     CDS             154620..155384
                     /product="Putative I-TevI-like homing endonuclease GIY-YIG
                     family id=3967688 bin=GWB1_Spirochaetes_59_5
                     species=Nostoc sp. genus=Nostoc taxon_order=Nostocales
                     taxon_class=unknown phylum=Cyanobacteria
                     tax=GWB1_Spirochaetes_59_5 organism_group=Spirochaetes"
                     /codon_start=1
                     /transl_table=11
                     /translation="MIIYKITNTKNGKVYIGQTINFEKRRATHKRNLRRGTHDNEHLQ
                     RAWNADGENVFTFEEIEKCSNREMLNEAETRLTLLYKSHDRNFGYNMLIGGIGYEFTS
                     GVKEKISRAVRGNKNGFYGKQHSNKTKRHLSKLALQRPPMSNEVREKIRLAAVGKKHS
                     IEWKHNISSALLGKKKSKEAVEKMRISLTGRSLSEDHKNKLRKSHVLNIKSPTGVHYK
                     NVHGLKEFCRIHNLDSRNLMKVVREKTKSHRGWTLI*"
                     /db_xref="GWB1_scaffold_7530_10"
                     /db_xref="csb:CLSA_c35600"
                     /db_xref="86109976"
     gene            155381..156082
                     /locus_tag="SR-VP_0-2_scaffold_141_4953755_prodigal-single
                     _197"
     CDS             155381..156082
                     /product="Uncharacterized protein {ECO:0000313|EMBL
                     :KKL89664.1};  TaxID=412755 species="unclassified
                     sequences; metagenomes; ecological metagenomes.;"
                     source="marine sediment metagenome.;""
                     /codon_start=1
                     /transl_table=11
                     /translation="MNNPYYNPEFDGLIEKDLVPFGVSVAPYQDAHQARGYTYTTRTD
                     EFPPTPIFSSINPYNDDIRASQNILEIGCGVGRNLPIIMEETSAHYYGVDPNDEMTKH
                     FWEIQPEKWKDRVTLCKTFADLPAEVIVDFVLVTFVFQHIGFRPPFGQMNVTDITKEA
                     MKHTRNNTVWFVLEHEREELWQERWLQSCNIIPSLYFKPGGNHAGGGRIPYPEFEIMT
                     HRGNDNNLIIFKEAK*"
                     /db_xref="A0A0F9FT16_9ZZZZ"
     gene            156185..156793
                     /locus_tag="SR-VP_0-2_scaffold_141_4953755_prodigal-single
                     _198"
     CDS             156185..156793
                     /product="hypothetical protein"
                     /codon_start=1
                     /transl_table=11
                     /translation="MNAMYIFCLVFGATMSIIQIFMGAMGLDHQAVTGDHTSGLEHGH
                     IDGHAGHTGHSGHNHSDPQQSLNLLTVRAISGGMTFFGLTGGFTLAASHNMIASIIVA
                     LVFGYLGAYATALAISKLTSFDTDGTMQLANAVGSTGTAYTSMAPGETGMALVKVQGR
                     TMKMSVINRNGTCLNSGDPLKVLEMRGDIAVVVSPTATVLFG*"
                     /db_xref="gba:J421_0883"
                     /db_xref="W0RDM1_9BACT"
                     /db_xref="gwc2_scaffold_16405_3"
     gene            156826..158433
                     /locus_tag="SR-VP_0-2_scaffold_141_4953755_prodigal-single
                     _199"
     CDS             156826..158433
                     /product="flotillin n=1 Tax=Gemmata obscuriglobus RepID
                     =UPI00016C572C"
                     /codon_start=1
                     /transl_table=11
                     /translation="MGSNMWVAAAAVVSVLAVISIALFFVSRYRRCPANKVLVISGST
                     GKNKDGKAVAKCISGGGAFVWPVIQEFGYLDLSPIQLPIKLMDALSFENIRVATPATV
                     TVAIGTDEEHQYNAATRLLGLDQNEIQKIANDIIIGQMRQVIASMKIEEINKDREIFL
                     KNIEKSLEPELKKIGLWLINVNIQDLKDESGYIEATGRKGAATAVQQANADVADQERA
                     GTTKVAEAKQAQAIAIAQADRTKEIGIATALQEKTVAIAQAERTKDIGIAQATQEKAV
                     AVAEAVRTQEIGIATAQQTKAVQVAALDRDQRVKVAEADATASEGEAAALVRKAEAFR
                     ISESARAVAEGNVQVARNTAQALAAEADGKRIEAEQRAQKEANAKAQAAATIAEAEGV
                     ARQQVIAAEAGAKAIFAKMKAEADGTLAKLEAEAKGALAIANAKADGLRNMVDAAGGD
                     ANAAYRLLMIDNVRYVADASAKAISNIKFDKVMVWGNGEGGEVPNFIKGLVKSMVPLM
                     EVINEQTDIKVPGLKAGEPDTKTPKTK*"
                     /db_xref="UniRef100_UPI00016C572C"
                     /db_xref="gba:J421_0884"
                     /db_xref="W0RCA2_9BACT"
                     /db_xref="UPI00016C572C"
     gene            158540..159571
                     /locus_tag="SR-VP_0-2_scaffold_141_4953755_prodigal-single
                     _200"
     CDS             158540..159571
                     /product="NAD-dependent epimerase/dehydratase n=1 Tax
                     =Methanospirillum hungatei JF-1 (strain ATCC 27890 / DSM
                     864 / NBRC 100397 / JF-1) RepID=Q2FS05_METHJ"
                     /codon_start=1
                     /transl_table=11
                     /translation="VNVLITGVAGLLGSRMAEHILKTKPNVNVVGVDDLSGGYISNVP
                     MGVDFHELNLVNAIQLESLFRNTHFDIVYHFAAYAAEALSPFIRKFNYTNNLVATAGI
                     VNLCIKYDVGRLVFTSSMAVYGDGTPPFDETSSRNPVDPYGVAKSACEQDIEIAGIQH
                     GLDYCIVRPHNVYGRNQNIWDSYRNVLGIWMFKKLRGDPITIFGDGLQKRAFSSIDDA
                     LEPFWRAGTESQASRQIINLGGIHEVSIMQAAEIMKTVVGGSDIIYLPPRHEVKYAYP
                     TWQKSVDLLGFEHKTDLLQGLTDMWTWAQTQPLRDRFIWSKYELDKGIYSYWSPAALQ
                     PGYFTLPTT*"
                     /db_xref="UniRef100_Q2FS05"
                     /db_xref="A0A0G1US44_9BACT"
                     /db_xref="mhu:Mhun_3084"
                     /db_xref="Q2FS05_METHJ"
     gene            159578..160201
                     /locus_tag="SR-VP_0-2_scaffold_141_4953755_prodigal-single
                     _201"
     CDS             159578..160201
                     /product="Uncharacterized protein {ECO:0000313|EMBL
                     :KKM65846.1};  TaxID=412755 species="unclassified
                     sequences; metagenomes; ecological metagenomes.;"
                     source="marine sediment metagenome.;""
                     /codon_start=1
                     /transl_table=11
                     /translation="MVTGKQNEALICWSGGRDSTLILHDLLALRTIKVRTITITHSQV
                     EGEKMQKIMRTAAKKKLVAKYGDFVSDEVTIDSSGAGIPSGGCVQPMLWIPLAALHLK
                     AEEDLYLGYVRGDDVWHYRTQIYELFRQSQALLYKSGELVCPLEWITKKEIITELDRI
                     DLLKSTWYCQTDRLDTCGTCASCIINEMTMDYINKKKKSAKKLRKKS*"
                     /db_xref="A0A0F9JTQ1_9ZZZZ"
     gene            160198..160650
                     /locus_tag="SR-VP_0-2_scaffold_141_4953755_prodigal-single
                     _202"
     CDS             160198..160650
                     /product="Uncharacterized protein n=1 Tax=Microscilla
                     marina ATCC 23134 RepID=A1ZTR0_9BACT"
                     /codon_start=1
                     /transl_table=11
                     /translation="MKVIKAPNKIVTHKRSLFLAGSIEMGTAENWQASIEKLFAKEDG
                     VIYNPRRDDWDSSWVQSIENKQFRTQVEWELNGMEAATTIAMYFDAKTKSPITLLELG
                     LHVNDKKLIVYCPNGFWRKGNVEVVCNYYDIPLFDSKREWVKKLKEVV*"
                     /db_xref="UniRef100_A1ZTR0"
                     /db_xref="X1F2F2_9ZZZZ"
                     /db_xref="hau:Haur_4538"
                     /db_xref="A1ZTR0_9BACT"
     gene            160647..160886
                     /locus_tag="SR-VP_0-2_scaffold_141_4953755_prodigal-single
                     _203"
     CDS             160647..160886
                     /product="hypothetical protein"
                     /codon_start=1
                     /transl_table=11
                     /translation="MKWNTKLYAPKIGATRKRRVFAWTPTVMEDRDHITIIVWLETYE
                     IVEEYNNWRTPTKVGTLHRNRWKIVARNPLYLAMG*"
     gene            160891..161169
                     /locus_tag="SR-VP_0-2_scaffold_141_4953755_prodigal-single
                     _204"
     CDS             160891..161169
                     /product="hypothetical protein"
                     /codon_start=1
                     /transl_table=11
                     /translation="MIETFPFWSRCILVFFAAFFSDWCFALYIRRAAEGRPHFAAWWS
                     MLIVAFGAVNVISYTKDIRLLAPMLMGYYFGTFAAVYFDHKKQRTKTI*"
     gene            161166..162002
                     /locus_tag="SR-VP_0-2_scaffold_141_4953755_prodigal-single
                     _205"
     CDS             161166..162002
                     /product="Uncharacterized protein {ECO:0000313|EMBL
                     :KKL80143.1};  TaxID=412755 species="unclassified
                     sequences; metagenomes; ecological metagenomes.;"
                     source="marine sediment metagenome.;""
                     /codon_start=1
                     /transl_table=11
                     /translation="MNVTLVIPTYRNPKYLDLCLKSAVENRVSEDNHILVIVDGFIEE
                     SQEILDKYPGIRYLTLDENKGMQYALNIGVMQSETELVFIINDDNVMPTRWDDRVLHE
                     VGTLGIRSDTPFHNNWAMTVNQVEPHGPGMFEFPVINLGYTTELFDYEAWLNAEIGIA
                     EFELFTPNTGHIFPFVMQKKLYLACGGFDTFYNSPNVCDWDFFLKLELLGFKFPRTKN
                     LHLYHFGSVATKKNAESQQFKNRESQAFTEYQFKWGAMPHNEPHTNSKLPSDKKFRGF
                     NV*"
                     /db_xref="A0A0F9F167_9ZZZZ"
                     /db_xref="pod:PODO_28100"
     gene            161995..162270
                     /locus_tag="SR-VP_0-2_scaffold_141_4953755_prodigal-single
                     _206"
     CDS             161995..162270
                     /product="Uncharacterized protein {ECO:0000313|EMBL
                     :KKN49309.1};  TaxID=412755 species="unclassified
                     sequences; metagenomes; ecological metagenomes.;"
                     source="marine sediment metagenome.;""
                     /codon_start=1
                     /transl_table=11
                     /translation="MYKTGKPTIPQNFVHDEIEQFPHCDSRVLHAPGECEYCDAHPDW
                     QALRINWHIAFTGYEPTDGELPCPAWYARGEHSQAWVVMCRAQKFRG*"
                     /db_xref="A0A0F9R3H3_9ZZZZ"
     gene            162272..162505
                     /locus_tag="SR-VP_0-2_scaffold_141_4953755_prodigal-single
                     _207"
     CDS             162272..162505
                     /product="hypothetical protein"
                     /codon_start=1
                     /transl_table=11
                     /translation="MRTYELEAKQVLANIELAIPTCAFKLIESADYWEIWIDGNKSKI
                     QLPFAMFADLVHYHETSVALQGLSEILIEELER*"
     gene            162507..162974
                     /locus_tag="SR-VP_0-2_scaffold_141_4953755_prodigal-single
                     _208"
     CDS             162507..162974
                     /product="hypothetical protein"
                     /codon_start=1
                     /transl_table=11
                     /translation="MTIIAVAPPEACSWDINHLSVSMNPNMPTVNWILPDGVSLAPMG
                     WFAKLVAGAPAITHGGVIHWNTKSYKWLPGEIIVHECVHNFQEKRMGWWGYRATYFIQ
                     IPIAFIIGGGFHWHDYHPMEKEARRIAQEVIAKCYISGQSLDINAAIKQVTGW*"
     gene            162981..163475
                     /locus_tag="SR-VP_0-2_scaffold_141_4953755_prodigal-single
                     _209"
     CDS             162981..163475
                     /product="hypothetical protein"
                     /codon_start=1
                     /transl_table=11
                     /translation="MNESTAIMGYNRENCTVERIQEIQRKSNSFAPAPVGFDVNSFTD
                     EIIENVYTQYLHMFPRFSVMILPTGLVTAADSITGDLKTYPITTKSQQLNFQIRFNDL
                     EYDDLFETVGNSLIELITPVLFGSSDQLFAVYVPIRFGIVYDPISFTPIIRGITRYAK
                     MRLP*"
     gene            163472..164017
                     /locus_tag="SR-VP_0-2_scaffold_141_4953755_prodigal-single
                     _210"
     CDS             163472..164017
                     /product="Uncharacterized protein n=1 Tax=Mycoplasma sp.
                     CAG:472 RepID=R7HE63_9MOLU"
                     /codon_start=1
                     /transl_table=11
                     /translation="MIELVGLSGKAGTGKDFISQTYFRPLGYYQYSLSWHFKIGIVGE
                     GQASYEDVFFNKPEPIRQLLQQRGTELGRMKYGSDVWLNHAYAWMRVFNDTWGINKFI
                     IADIRFPNEVEFIRQHGGKVFRIDAPGRAANNKLSLSARLHISETALDTYNDFDAVIE
                     NDPQWQHTVPHQILVALNIPQ*"
                     /db_xref="UniRef100_R7HE63"
                     /db_xref="A0A0F9N4A7_9ZZZZ"
                     /db_xref="R7HE63_9MOLU"
     gene            164083..164265
                     /locus_tag="SR-VP_0-2_scaffold_141_4953755_prodigal-single
                     _211"
     CDS             164083..164265
                     /product="hypothetical protein"
                     /codon_start=1
                     /transl_table=11
                     /translation="MARCGLEYLDEDSEDEFRSFEKIQHRPREYQGADKKQERQIQAR
                     KAILERNAMKRTTPSK*"
     gene            164337..166406
                     /locus_tag="SR-VP_0-2_scaffold_141_4953755_prodigal-single
                     _212"
     CDS             164337..166406
                     /product="hypothetical protein"
                     /codon_start=1
                     /transl_table=11
                     /translation="MSLYKTLMGFAELNEGRPFGTANQEKTRAARMGLVHLGGPYYGP
                     KKGQPATHISVKRNPNDPKEVPDIRPMTKKEKQEQERSLGEPQKKINPKNTKSLANYK
                     IGKNGEVSPQQPPAVTKAQQIIQATTPGQVPEQMKQELRKVDTNRVEKYLRMTVQDAK
                     LNRGQAGTGLGTDDSRAGECATVGCFQNLISTFKGKIVTDKKSRDMLRQSAFDATNAY
                     FQNLDKQRMEAEQAGSKWVLSKSWINSSHAQVNTLLKEVVGIENIREAVWDTPEGRHL
                     VGTEGHGTSADMFILMANGKRVGVSLKKDGNVNMSNPGLNTVVDEFIPLLQEEGMSSN
                     EIIKFQDSLVSNGEYKRQVDTSLGAVQSFYRKNTSFRTEMNGVIKQLQTGKLPDTHKT
                     TKYLVPKILDTLFTVDPDKLSVAQKKALTRLTLHMMHSKIHGQTALKFKSQIYGGRNA
                     LNRRLMTWLHDSPAVDSGMKEIVFSGAHMYEALGIGLQDKKLERFVTIYGGETPENGS
                     IMDGKQLIQFFAPDSPNFEKYVIAAQKGSKADINAVKRIVKNRITVDWTAGNRGFVKY
                     ARRNPAPPPPILSYQLFTLETTVRGVGTAPVLTLRQSDGLSNALQYGTDISKWPPRKR
                     EYYYKSRYIENLERLQDQAEGTPTYKNLMKDMTQLRSQFKYTPELDQRELAKIQKRRA
                     AEEESDE*"
     gene            166399..166629
                     /locus_tag="SR-VP_0-2_scaffold_141_4953755_prodigal-single
                     _213"
     CDS             166399..166629
                     /product="hypothetical protein"
                     /codon_start=1
                     /transl_table=11
                     /translation="MSNKYIKIPTIRRMGSTALGTLIACAGAYHLMMGDPEGHDMHDI
                     AVVAGMILGAGMVFPESVIPLIQAWRGTKPAE*"
     gene            166684..167634
                     /locus_tag="SR-VP_0-2_scaffold_141_4953755_prodigal-single
                     _214"
     CDS             166684..167634
                     /product="hypothetical protein"
                     /codon_start=1
                     /transl_table=11
                     /translation="MTIRLAGLIDLKPVGILTSRVAKECINSEIEDALEKSNNLEQTV
                     DNTGKFDKKKGDATEDVVFDEKDEEADIKPSKFPSFKEMNEDTDHGDDRDMKKSPGRV
                     WHTDTHVGAKDKKGITRYFDKKKPDAVKKASAHAAGVSEEIDPSTAKLDSANESGEEA
                     GASDDGTPSTFAGMGLTEENTNRGTDMPMFREMIRNTERALKLTESPKSLTKNELRNI
                     VKEEYNAIIKEQQKNAVKIDKKLHELRERLIKELLKAPREISESGRPVLVKTLQISTV
                     CELIGVPINELVMFFLNNVKASQHRHLVEYHLGCVYFFGN*"
     gene            167636..168823
                     /locus_tag="SR-VP_0-2_scaffold_141_4953755_prodigal-single
                     _215"
     CDS             167636..168823
                     /product="hypothetical protein"
                     /codon_start=1
                     /transl_table=11
                     /translation="MIKFNRLIKENNIVKEANERGLDRLAFGMYGKDGRVTHIVDRAG
                     KLTERPIVVRLDEAGIDNRGKPKAYQHGQEKPGSRASAEAKQKGLEYMKFGRWGKGGQ
                     VTHKTDPSGKLIPVASKPQGAPAPRAIRSRNPEGPRSGNALAQAPAGDYGNTDMPTSI
                     SAKSHAAAGGEENPNANYGDEERRGTGGTPPDTGVDRYNANRAGVRNWSDEHQLPTQV
                     RVPTPVDLEKAQAAYKSIDPTQAGNSDKAYLLGHVSGMLGDLQKHNGNAAELARKYQE
                     VGRRLKMNGPNDWPAVRTNALKAYAGQQFGPEAASTEEPTPRDASGASHFGTDESVNK
                     LSPSTMSSYTQKASRSAVSHGMNAQHHGEGTPKSKSHIKKVQKRLSGIEKATNKMSNT
                     GTK*"
     gene            168824..169705
                     /locus_tag="SR-VP_0-2_scaffold_141_4953755_prodigal-single
                     _216"
     CDS             168824..169705
                     /product="Phosphate regulon transcriptional regulatory
                     protein PhoB n=1 Tax=Gemmatimonas aurantiaca (strain T-27
                     / DSM 14586 / JCM 11422 / NBRC 100505) RepID=C1AAZ5_GEMAT"
                     /codon_start=1
                     /transl_table=11
                     /translation="MIPSMSQLLESTASDQAEKLNLDYMKFGRWGKNGVVTHKTDDSG
                     KLVAVKKTVAPASKSTSRPAVQPTTQPTAHGEPQKPQGIKVGNIDIGPDKRSVTIKGQ
                     PLKLSNTEYKLLKMLATQKGQITTRSDLLQQVWDAAPDIITRTVDMYVSRLKRKLAAS
                     GANIQSVRGMGYRMHDLPTSESTLAEGVPMKELTPEIQEKLLERAKKNIKWYRKLESA
                     LSQMDDSDEQKAKVEKVCKVLKVQALLIIKSLKDLEDESGEEEEPHELQTNAQHIQPI
                     RRDPTRHQAPAAQGGPA*"
                     /db_xref="UniRef100_C1AAZ5"
                     /db_xref="gau:GAU_2359"
                     /db_xref="C1AAZ5_GEMAT"
     gene            169794..170384
                     /locus_tag="SR-VP_0-2_scaffold_141_4953755_prodigal-single
                     _217"
     CDS             169794..170384
                     /product="Uncharacterized protein {ECO:0000313|EMBL
                     :KKM99136.1};  TaxID=412755 species="unclassified
                     sequences; metagenomes; ecological metagenomes.;"
                     source="marine sediment metagenome.;""
                     /codon_start=1
                     /transl_table=11
                     /translation="MNIFYVYAHYKPTSKVPFYIGKGKNYRAYEIFGRNKYWHNIVNK
                     YGYRIEILHDHLDEVFALWLETMYIACHGRINVGEGTLVNVTDGGEGITGLIHTARSK
                     FNISKHNAKYWAGKSRPELSKKFKGHSVSADTRQKLSDALKGRPLSTKTKLKMKGRIP
                     WNKGKTGMQVSWNKGLTAQTDPRVALNALHKRKEEK*"
                     /db_xref="A0A0F9MIS8_9ZZZZ"
     gene            170381..171226
                     /locus_tag="SR-VP_0-2_scaffold_141_4953755_prodigal-single
                     _218"
     CDS             170381..171226
                     /product="FAD-dependent thymidylate synthase n=1 Tax
                     =Gemmata obscuriglobus RepID=UPI00016C3F52"
                     /codon_start=1
                     /transl_table=11
                     /translation="MKVITQPVVQIISRPQFIECSSFEIPDDGDDATKIGAFAAKNCY
                     DSAGKNGRANAANQKQVIEQEHGSVLEHINYGLYMTGISRALSLESNRHRPLSISQRS
                     SRYTAEEDAAIVLEPFYAALFDKYKMEYRDGDINGADYWVSTLGIYQTSGPGYYELEL
                     ICNFLNDCESAIYSYQTQVDYLMKLNPLKLTGFDLRKWARGKARNLLPHALETRITYT
                     GNLRAWRWFIEARSDKHAEPEIRRVADHVLTALRTECPLYLEDFKCVEIYDGIPMWVP
                     EHSKV*"
                     /db_xref="UniRef100_UPI00016C3F52"
                     /db_xref="A0A0F9GDI1_9ZZZZ"
                     /db_xref="gba:J421_2361"
                     /db_xref="UPI00016C3F52"
     gene            171314..171799
                     /locus_tag="SR-VP_0-2_scaffold_141_4953755_prodigal-single
                     _219"
     CDS             171314..171799
                     /product="hypothetical protein n=1 Tax=Acetivibrio
                     cellulolyticus RepID=UPI0001E2D109"
                     /codon_start=1
                     /transl_table=11
                     /translation="MTKFIFFYGGIYSQWYRSPMIINGTKYNCAEQYMMQQKAITFND
                     TEIANAVMRATNPMEQKALGRQIREFNIAEWNVWNVVCKNVVYDGNFAKFTQHADLRD
                     ELMATGDAELVEASPTDVVWGIGLAENDPRRFDKTQWRGTNWLGEVIMQVRETLKRGD
                     V*"
                     /db_xref="UniRef100_UPI0001E2D109"
                     /db_xref="pih:UB51_25640"
                     /db_xref="A0A0D3VI58_9BACL"
                     /db_xref="UPI0001E2D109"
     gene            171796..172230
                     /locus_tag="SR-VP_0-2_scaffold_141_4953755_prodigal-single
                     _220"
     CDS             171796..172230
                     /product="Mutt/nudix family protein n=1 Tax=Vibrio
                     cholerae RC385 RepID=D7H928_VIBCL"
                     /codon_start=1
                     /transl_table=11
                     /translation="MIHYVMGLAFKNNRQYVVMIQKLKGPSYVVNKWNAVGGKVEPDE
                     TIHQAICREFQEETNVSTKIEDWRHFCDLVGDDYRVSCFTTQLPDEAAPITMETEIVK
                     VWPMYSLPTEIVPNIRWLIPMALDKTETGNGVFATVSDCRLA*"
                     /db_xref="UniRef100_D7H928"
                     /db_xref="A0ZPL5_VIBAB"
                     /db_xref="plu:plu0793"
                     /db_xref="D7H928_VIBCL"
     gene            172227..172439
                     /locus_tag="SR-VP_0-2_scaffold_141_4953755_prodigal-single
                     _221"
     CDS             172227..172439
                     /product="hypothetical protein"
                     /codon_start=1
                     /transl_table=11
                     /translation="MITPRPLADFITSSLPKHYNIVPVSMPKSFIRRATFSDRYRIYR
                     FVGYTGSHIMSTGVIYAPYVPILIVP*"
     gene            172436..172651
                     /locus_tag="SR-VP_0-2_scaffold_141_4953755_prodigal-single
                     _222"
     CDS             172436..172651
                     /product="hypothetical protein"
                     /codon_start=1
                     /transl_table=11
                     /translation="MITSRSLLDVIAESRLRRSRIAPCSIPKSFIKARSTGLFDIGLC
                     AKELVSVQPMTGPTGLIFYMDYRHKKP*"
     gene            172648..172983
                     /locus_tag="SR-VP_0-2_scaffold_141_4953755_prodigal-single
                     _223"
     CDS             172648..172983
                     /product="hypothetical protein"
                     /codon_start=1
                     /transl_table=11
                     /translation="MIKPRRLGDFINDNQPQWNYRINPYSIPKNFIRERSLGRKLKAN
                     WTIEFADDIIAYNAAGEDELTAILSEEISKEIDAEIVGNLTQHSNFIYVPPTDPFVKQ
                     GGIWTTRQP*"
     gene            172962..173117
                     /locus_tag="SR-VP_0-2_scaffold_141_4953755_prodigal-single
                     _224"
     CDS             172962..173117
                     /product="hypothetical protein"
                     /codon_start=1
                     /transl_table=11
                     /translation="MDDAATIDAKRGIEELRKEQKRLLNMIKNHEMRIRHLQTEVKRL
                     APNRKMK*"
     gene            173114..173299
                     /locus_tag="SR-VP_0-2_scaffold_141_4953755_prodigal-single
                     _225"
     CDS             173114..173299
                     /product="hypothetical protein"
                     /codon_start=1
                     /transl_table=11
                     /translation="MKKINTKQDLIDELKGRRIVMCTKDTPFDLSTADDTMTIVHEEV
                     YHCIDGSTKCPNCGWTY*"
     gene            173301..173816
                     /locus_tag="SR-VP_0-2_scaffold_141_4953755_prodigal-single
                     _226"
     CDS             173301..173816
                     /product="DNA mismatch repair protein MutS domain protein
                     n=1 Tax=Ruminococcus sp. CAG:57 RepID=R6T9G8_9FIRM"
                     /codon_start=1
                     /transl_table=11
                     /translation="MKACVNFYGGPAAGKSTAAASLYAHLKKAGFNVEMAPEIAKEFV
                     LEENSVALSYQLMIWANQCYRIYTAYRHADIVITDAPILLGAIYNEDASSAFIDVVLE
                     QYHSFNNINIVVPRQTSTLHSMVGRVHSLTESVSIDNQIIHLLENHAIPFTTYDGDDD
                     ALTQLIYDELQ*"
                     /db_xref="UniRef100_R6T9G8"
                     /db_xref="rus:RBI_I01848"
                     /db_xref="R6T9G8_9FIRM"
     gene            173813..174073
                     /locus_tag="SR-VP_0-2_scaffold_141_4953755_prodigal-single
                     _227"
     CDS             173813..174073
                     /product="hypothetical protein"
                     /codon_start=1
                     /transl_table=11
                     /translation="MINYNDFEPWPEIIVRPPKAGGKLFTKYGDLIAYVDVHGNLQVL
                     QDMDPIDAESWQAFGIGDPTEQRVMMDKISNMINNLKAKRNG*"
     gene            174066..174458
                     /locus_tag="SR-VP_0-2_scaffold_141_4953755_prodigal-single
                     _228"
     CDS             174066..174458
                     /product="hypothetical protein"
                     /codon_start=1
                     /transl_table=11
                     /translation="MDDQSRIDKLINMFKPAQQAQMADPANLGTGLPPGNKLTAIPNS
                     VSVSGLSGGPITFVGNPVGSGTFTTGYANAKPTDFRWRMVMGLESGTGKYVTKAYYHD
                     FRGTSKSAFLAEYPDRHFEAIFIIDAEI*"
     gene            174458..175057
                     /locus_tag="SR-VP_0-2_scaffold_141_4953755_prodigal-single
                     _229"
     CDS             174458..175057
                     /product="Uncharacterized protein {ECO:0000313|EMBL
                     :KKM54859.1}; Flags: Fragment;;  TaxID=412755
                     species="unclassified sequences; metagenomes; ecological
                     metagenomes.;" source="marine sediment metagenome.;""
                     /codon_start=1
                     /transl_table=11
                     /translation="MSMDPKRVSGTPRRPLLFKDIQYAQSQTKSHAEAARYLNISFTT
                     YKRWAKLYELYDNDHKNAAGKGVSKQRTKGLFGLDEILSGKHPNYDRGKLKERLIRSQ
                     YLTASCHLCGHTKTRPDGRGPFILHYHDGNTLNLNITNLYLLCYNCTYLTTGRVALNA
                     TESMFNPGAFSQDQIDVLGEDEMNELREELLASQPIDNE*"
                     /db_xref="A0A0F9L5V2_9ZZZZ"
     gene            175141..176070
                     /locus_tag="SR-VP_0-2_scaffold_141_4953755_prodigal-single
                     _230"
     CDS             175141..176070
                     /product="Ribosomal RNA large subunit methyltransferase N
                     n=1 Tax=Acidovorax sp. KKS102 RepID=K0HZV2_9BURK"
                     /codon_start=1
                     /transl_table=11
                     /translation="MWGNIRRIASKDENVLKFVFEGVNAVAESVLYKYPTYNQRTVVC
                     CSTQSGCPIGCRFCGAGDNFVRSLTADEIVGQVQHLFASEGVNAADVERMQIMFMSMG
                     EPLLNLRALSPAIRTLHQLYPKSALLISTSAPRVDYEDVRRLSAEVPTVGLQFSVHES
                     TDEARDVLVPFKARLTLAEIAQEGKLWAAATGRQPFFNYCAHPANTSEDDADRLVTLF
                     DPSVWQATISVICERDESIAAANIRQRKLASDFQQLLNIRGFSTRMFDPAGQDDIGGG
                     CGQLWFVQDWMKRNPQHVRASRGNGLPIIHTPA*"
                     /db_xref="UniRef100_K0HZV2"
                     /db_xref="ack:C380_08540"
                     /db_xref="K0HZV2_9BURK"
     gene            176070..176252
                     /locus_tag="SR-VP_0-2_scaffold_141_4953755_prodigal-single
                     _231"
     CDS             176070..176252
                     /product="hypothetical protein"
                     /codon_start=1
                     /transl_table=11
                     /translation="MKLFPHSLAIEEIDTIDIQSVVLSDGKYVPVYVLFMKGHKTIYV
                     PSDIINPDLLNFITFR*"
     gene            176249..176428
                     /locus_tag="SR-VP_0-2_scaffold_141_4953755_prodigal-single
                     _232"
     CDS             176249..176428
                     /product="hypothetical protein"
                     /codon_start=1
                     /transl_table=11
                     /translation="MKFYIVDMHTAGNKNRMKFEFYEEPTAEDKAWCMRVALGAHMST
                     MESSWKTFTIYIEDL*"
     gene            176428..176625
                     /locus_tag="SR-VP_0-2_scaffold_141_4953755_prodigal-single
                     _233"
     CDS             176428..176625
                     /product="hypothetical protein"
                     /codon_start=1
                     /transl_table=11
                     /translation="MTINYGVIAYDVESGEILKFIPSDVPITPEISASIQEQLKHEIT
                     GSFSLSPASAIMCKYFSMKKP*"
     gene            176714..177007
                     /locus_tag="SR-VP_0-2_scaffold_141_4953755_prodigal-single
                     _234"
     CDS             176714..177007
                     /product="hypothetical protein"
                     /codon_start=1
                     /transl_table=11
                     /translation="MIYVTDLEFQSKGNWSDPSQNIHRFVYWHEFPSDADVMEWIHIF
                     YKHAPEFQFYYILLPWKIAVLYPEDEQRIIEEKLAAQIQASDASKYNAATVGL*"
     gene            177019..177222
                     /locus_tag="SR-VP_0-2_scaffold_141_4953755_prodigal-single
                     _235"
     CDS             177019..177222
                     /product="hypothetical protein"
                     /codon_start=1
                     /transl_table=11
                     /translation="MYRIRMVGERKSRSGPTQEFLSFIAYWYEMPSDEEIEQFFEVYV
                     NGGHFKLLNTEYPGHTIIGYVHV*"
     gene            177215..177379
                     /locus_tag="SR-VP_0-2_scaffold_141_4953755_prodigal-single
                     _236"
     CDS             177215..177379
                     /product="hypothetical protein"
                     /codon_start=1
                     /transl_table=11
                     /translation="MYSLKLRCRGGDERTYTVLFHEKPTQEDVESYIDLQHFEWQIAK
                     LYWMHYINDV*"
     gene            177372..177539
                     /locus_tag="SR-VP_0-2_scaffold_141_4953755_prodigal-single
                     _237"
     CDS             177372..177539
                     /product="hypothetical protein"
                     /codon_start=1
                     /transl_table=11
                     /translation="MYKLIIYNQHGELHIEFYDKPMLGDAMDWHVYAESHRMLMGALH
                     WKVEWYDQPHV*"
     gene            177520..177723
                     /locus_tag="SR-VP_0-2_scaffold_141_4953755_prodigal-single
                     _238"
     CDS             177520..177723
                     /product="hypothetical protein"
                     /codon_start=1
                     /transl_table=11
                     /translation="MTNHMYKFVMIVFSHESPKRFYCDFYDEPTDHDANCLYLWLEKE
                     HLVYCKFIPQWSWSYTYEVDICI*"
     gene            177681..177899
                     /locus_tag="SR-VP_0-2_scaffold_141_4953755_prodigal-single
                     _239"
     CDS             177681..177899
                     /product="hypothetical protein"
                     /codon_start=1
                     /transl_table=11
                     /translation="MVMVIYIRSRYMYLIKHQFELAHDTRMSYKYYVEFYDEPTKQDI
                     RDSLIAVVILGQHIMLDMRNVRQHIEQY*"
     gene            177899..178090
                     /locus_tag="SR-VP_0-2_scaffold_141_4953755_prodigal-single
                     _240"
     CDS             177899..178090
                     /product="hypothetical protein"
                     /codon_start=1
                     /transl_table=11
                     /translation="MPTYYVALYYIDCLEGQLQYIVAFHEKPDIAQCIAEFYLVLEHA
                     QLTVGSVKSWQYAVHPRID*"
     gene            178090..178275
                     /locus_tag="SR-VP_0-2_scaffold_141_4953755_prodigal-single
                     _241"
     CDS             178090..178275
                     /product="hypothetical protein"
                     /codon_start=1
                     /transl_table=11
                     /translation="MIHVIAYAVDCYTFTVHFNVLFHETPSTEDLQHGLDVIRFHRRL
                     ALMDIRNWRTETRSNGH*"
     gene            178265..178489
                     /locus_tag="SR-VP_0-2_scaffold_141_4953755_prodigal-single
                     _242"
     CDS             178265..178489
                     /product="hypothetical protein"
                     /codon_start=1
                     /transl_table=11
                     /translation="MAIKTDMFIVTVLVQINDDFDKTLGRTRIYNALFYEWPTSIEIT
                     NVEYYVVYTCHQHNIHLITDWRTEVIPYYV*"
     gene            178844..179038
                     /locus_tag="SR-VP_0-2_scaffold_141_4953755_prodigal-single
                     _243"
     CDS             178844..179038
                     /product="hypothetical protein"
                     /codon_start=1
                     /transl_table=11
                     /translation="MYKVIFDTIGLDDSVQQYYMLFYEWPEKEQVVEHFSMVRYYRSF
                     GAYTLNAVMIKRWTYSITYV*"
     gene            179031..179201
                     /locus_tag="SR-VP_0-2_scaffold_141_4953755_prodigal-single
                     _244"
     CDS             179031..179201
                     /product="hypothetical protein"
                     /codon_start=1
                     /transl_table=11
                     /translation="MYRIIYTTIDEDGVVKLHDILFYDKPDEEDAIANLYIVRKFRDV
                     KLQMWDYSIAHV*"
     gene            179194..179370
                     /locus_tag="SR-VP_0-2_scaffold_141_4953755_prodigal-single
                     _245"
     CDS             179194..179370
                     /product="hypothetical protein"
                     /codon_start=1
                     /transl_table=11
                     /translation="MYRTTIHYSFINIDDFEQAMFVMYFYNKPDVFEIRDNQVWVPVT
                     GRVYAWSYEIDECL*"
     gene            179361..179615
                     /locus_tag="SR-VP_0-2_scaffold_141_4953755_prodigal-single
                     _246"
     CDS             179361..179615
                     /product="hypothetical protein"
                     /codon_start=1
                     /transl_table=11
                     /translation="MFIIQYIIIDSNNALTTSTFSFMNSPHPKTITWRIAGFVHTLPI
                     ISDHHVISPILSTAHKPYVRSLTRIQHATNVGVQHILQAI*"
     gene            180567..180923
                     /locus_tag="SR-VP_0-2_scaffold_141_4953755_prodigal-single
                     _247"
     CDS             180567..180923
                     /product="hypothetical protein"
                     /codon_start=1
                     /transl_table=11
                     /translation="MPKNLKEIECIFCKKPIMVDNKVHAVLCPRCVQHVADPPVQPKP
                     YVAPSVEDKATKKAEREAKKKAKLEAKKTAKRGKGRGWHLKQLFEFEGQFYSFGKEIG
                     DAEVAKIRKTLKKTAK*"
     gene            181092..181271
                     /locus_tag="SR-VP_0-2_scaffold_141_4953755_prodigal-single
                     _248"
     CDS             181092..181271
                     /product="hypothetical protein"
                     /codon_start=1
                     /transl_table=11
                     /translation="MFLSDREIAACVKEARRTANYGSDHDGSRAEGEHMASMIVFHLI
                     QRAVAQKKGEPDSAS*"
     gene            181283..181684
                     /locus_tag="SR-VP_0-2_scaffold_141_4953755_prodigal-single
                     _249"
     CDS             181283..181684
                     /product="hypothetical protein"
                     /codon_start=1
                     /transl_table=11
                     /translation="MTQPNSASSETSSASPSIFDKLMFLLIFGTFWLSVTIMAEQIAA
                     WVNLIQHPDKLNSALIYGVWGFIYLISPRIKGSPFISLMFALITASVLMLNYDSWGFH
                     MLQTAGFMYWADSVTMGNLMPWSRSCRMLFQ*"
     gene            182463..183251
                     /locus_tag="SR-VP_0-2_scaffold_141_4953755_prodigal-single
                     _250"
     CDS             182463..183251
                     /product="Uncharacterized protein n=2 Tax=T4likevirus
                     RepID=Q6U972_9CAUD"
                     /codon_start=1
                     /transl_table=11
                     /translation="VLASVKTNETPAERVARIAERFTVMYKLTKGSIAGTLRSFIVSG
                     APGTGKSHTIIRLLDAAHEADTNRFAKVAGTITAVNLYKLMFRYSSPSDIILLDDTDS
                     VYDDEESLNLLKAGLDTGDKRIISWLSESAALKSEDIPTDFEYKGSMIFITNRPLQAE
                     IEYGRSKLIPHYKAMIDRSVYLDLKLHDTDDILAWISFMVMKHHILVQRGISHEQEKD
                     VVKWVQDHVAQIPILSIRTMIKVADFMNTNPAEWESFAKVTLLK*"
                     /db_xref="UniRef100_Q6U972"
                     /db_xref="A0A084TFA4_9VIBR"
                     /db_xref="Q6U972_9CAUD"
     gene            183265..183489
                     /locus_tag="SR-VP_0-2_scaffold_141_4953755_prodigal-single
                     _251"
     CDS             183265..183489
                     /product="hypothetical protein"
                     /codon_start=1
                     /transl_table=11
                     /translation="MKIKINRPKPVKLPPVTVDLMNLSLDEIKALRIGVGELSGGVAH
                     DLGLGSGPLAAGMIVGGLYDALKAAERQAR*"
     gene            183861..184121
                     /locus_tag="SR-VP_0-2_scaffold_141_4953755_prodigal-single
                     _252"
     CDS             183861..184121
                     /product="hypothetical protein"
                     /codon_start=1
                     /transl_table=11
                     /translation="VKVRNGSKYRYVASMWDRLYPPLGDIKDGDIVKVENQPGCPKAN
                     VMNCCYVVTEDGARFIGLVSCDSLFPKNISLANLLMGKKNNG*"
     gene            184114..184287
                     /locus_tag="SR-VP_0-2_scaffold_141_4953755_prodigal-single
                     _253"
     CDS             184114..184287
                     /product="hypothetical protein"
                     /codon_start=1
                     /transl_table=11
                     /translation="MAETKEQAIARAERDLANTALALFDNARELDNAITPSEEIIEAL
                     VLPVAALRYARNL*"
     gene            184732..185040
                     /locus_tag="SR-VP_0-2_scaffold_141_4953755_prodigal-single
                     _254"
     CDS             184732..185040
                     /product="hypothetical protein"
                     /codon_start=1
                     /transl_table=11
                     /translation="VFNVDRHNGINLNRSVNNPHSNTARIVRYILAEGRQVTKRDIMR
                     EVFNRVPQPSKWGGVNYRVGSWGSNLFAGLVQANILVKERKYNSVYYRLGANASVVKL
                     *"
     gene            185060..185272
                     /locus_tag="SR-VP_0-2_scaffold_141_4953755_prodigal-single
                     _255"
     CDS             185060..185272
                     /product="hypothetical protein"
                     /codon_start=1
                     /transl_table=11
                     /translation="MAFKSLQVLRLTQPVRTGSEPRATFPKGTRVVVINTKDGVITVR
                     TSDKTRLSVSATQVEKTFRGRPRKDA*"
     gene            185274..185564
                     /locus_tag="SR-VP_0-2_scaffold_141_4953755_prodigal-single
                     _256"
     CDS             185274..185564
                     /product="hypothetical protein"
                     /codon_start=1
                     /transl_table=11
                     /translation="MSTSTGACEPFNIPAGTRVWPVMVAPNAKLWAGKEVVTHREATY
                     KSFRKLPTDGNFRTFHDRNENGRKFIIALFEKPTVFRGVMVVGCIVDMTELP*"
     gene            185741..186532
                     /locus_tag="SR-VP_0-2_scaffold_141_4953755_prodigal-single
                     _257"
     CDS             185741..186532
                     /product="Uncharacterized protein n=1 Tax=Mesorhizobium sp
                     . L2C089B000 RepID=V7H3N7_9RHIZ"
                     /codon_start=1
                     /transl_table=11
                     /translation="VKLLTTGNPKTEKGTKRGFLTNILHLAPADMSGHNVCPMATAGC
                     KAACLNTAGRGGLFAGKSHMDLTGGELVKAVKEGTFANKIQAARIARTNFYFNNRSAF
                     MLQLYTEITNAIKLAKKHKLTPVFRLNGTSDIRWENMSVTVPLKNAPDATFPNLMSAF
                     PTVTFYDYTKLYNRAVFQTLPANYSLTFSRADGNEDRAIKALENGMNVAVVFRTNKLP
                     AMYLGVPVIDGDESDLRFLDPRGVVVGLKAKGKGKKDTSGFVVDV*"
                     /db_xref="UniRef100_V7H3N7"
                     /db_xref="A0A0F9A9E2_9ZZZZ"
                     /db_xref="V7H3N7_9RHIZ"
     gene            186566..186937
                     /locus_tag="SR-VP_0-2_scaffold_141_4953755_prodigal-single
                     _258"
     CDS             186566..186937
                     /product="hypothetical protein"
                     /codon_start=1
                     /transl_table=11
                     /translation="MAFTAKERFERFYIKPNGRASHLFNNARKRARVHGVKCTITQKW
                     IEEKLESGLCEVTGIPFVLQINNGKGHNLNSFSPSIDRIKQSGDYSPSNCRVTCWIYN
                     RARGAFPPADFDRMIRALKRK*"
     gene            187140..189362
                     /locus_tag="SR-VP_0-2_scaffold_141_4953755_prodigal-single
                     _259"
     CDS             187140..189362
                     /product="RIIA n=1 Tax=Vibrio phage KVP40 (isolate Vibrio
                     parahaemolyticus/Japan/Matsuzaki /1991)
                     RepID=Q6WI10_BPKVM"
                     /codon_start=1
                     /transl_table=11
                     /translation="MKVAIRERDIQTGGIASRTDFTIKAGAHIMAVLSGLYKNPIDAM
                     VREYLTNMFDAVQALLRVHPDAEVIPSVLTLPSALAQELVFADNGIGMSCETVMEVYS
                     QYGNSTKNDSNLEVGGFGLGSKTAFCYNDGSTWTIESRFDGMKHVFMACIGETGIPQL
                     AHVGSSKTDEHSGVTIRIPIRRQDITECYEAANRYVPYFTHPLEIAGDRKVKGAVQYS
                     IRGKTWGIRAAEKDERGYGYSRNHEWRVIMGNVPYDINWYDLKLVNSHSEFYQNNFDL
                     YVPIGSVDIVPSRDSLKMTDRTRKAIQDAMKGVVAEIGTLLNTKIATAKSEWEALLTF
                     AALDDIKGAKEVVTQLKWKGRVLDTQKGITRKLSELRALDPHVSVRRYGVVDTDKSTI
                     DVTELTKATDELSLRTDERTWLIVEDTPKGIQKVKALLYEKLVNKTSAGRTARYGHKI
                     GHALVVKTSLSQAELSTLFGGYPTDKILTASALRGGKLPSSMKSSVDTIYRWNGRAWD
                     ARVNIPDVAGTKYFYCVLEKGVTGRYVWENVKGNYSPADTTEAMVRFAGELGITGVGR
                     GTLYGVKKDEVSKIDTTRFTDLYEAVQTKILENVKQNLRVWAVWAVNENKNGLSAPSD
                     ENTIRMIFALKTPTTDPLFAQTFTTLAEREKVRQSGIVRLARDKTFYTADTQKQLQTL
                     IAGEVVETPSKLIEQIYTKYPLFGMIIRLMSNGGYNYRPEEQIRTHKKVLLDFLDNPR
                     *"
                     /db_xref="UniRef100_Q6WI10"
                     /db_xref="A0A0F9FAG8_9ZZZZ"
                     /db_xref="nml:Namu_2668"
                     /db_xref="Q6WI10_BPKVM"
     gene            complement(189406..190674)
                     /locus_tag="SR-VP_0-2_scaffold_141_4953755_prodigal-single
                     _260"
     CDS             complement(189406..190674)
                     /product="hypothetical protein"
                     /codon_start=1
                     /transl_table=11
                     /translation="MLRLDFLRVLRKSGLNMWVFRGWFHTSNIPTFRVKVKWQSKLNS
                     HNKLAFITTPVTRMGRAFQPNPTHAPVVIYLFRDLGAENVQLRVRVGQSFPNRVEQVA
                     LAVQLAGQVIAGKAAERVDRTDGDVQLVDLVFEFVDQPVLTGRRVHQLRDFVVAFLLE
                     IGDRLAGHEIAGVINRLTLEATEPREFREHRVLRGAALLIVVIGWNAHDIGRIHGENH
                     QAQVVLTCPRRSVLIRGEVQTVGAGTVAVVVHLTTGHRNHLAHLVFDGARVDILVVVT
                     NRLVGDDIAVLVDHEAVGDTEQEQLVLRRLGRIETHLAQEVEQRLGSVAGVDQLEHLF
                     GDGERERFTVELDVVVAECERRIAQNETLDRGTNVHEVDCFLGVAGAECVTDLREVRV
                     IGRHREVLATDEGGQTRRRDEKGKTGRLGH*"
     gene            190678..192711
                     /locus_tag="SR-VP_0-2_scaffold_141_4953755_prodigal-single
                     _261"
     CDS             190678..192711
                     /product="Uncharacterized protein {ECO:0000313|EMBL
                     :KKN34535.1};  TaxID=412755 species="unclassified
                     sequences; metagenomes; ecological metagenomes.;"
                     source="marine sediment metagenome.;""
                     /codon_start=1
                     /transl_table=11
                     /translation="MFWIGRSVEELTEKLTEGSIEYVERLRRIQSAVGNFVKIVTNKD
                     IPVVFSGGEQSYTNGKAVVLSADTDPAGLDALVGTSLHEGAHCLLSNQSLAFLPEMAV
                     HFEKMITPSKLPALAGKLGLALTPLTPAQVAAKKPMKVDPNQSTAAPKSEGSVYELVQ
                     MVMNVLEDRRIDLWMYQNASGYRPYYEALYDKYWHSKQIDAAMKSDYYRSAAVHNYVM
                     HVINMTNTNFDPKAMPALAEIKKIANLSDRGLSARGDSDPNWKAWRNHVGQSLDKMPK
                     LFADSVRIVELMLENSTSIENQTPPPPQPENGEGEGGPGDLPNLDGGIPSQEQIDAAM
                     EKLKKFLNGELDKKSLDQASAAMLDQMTATKAQVKDVPGDFIAKGVKARVVIYRDVTK
                     AVATSHAFPMSYTRGYSYDRNRDGEAAVKQGVQMGQILANRIKVMQDEKPLTFTRQQS
                     GRLDKRLISGLGYGYDSVFSHIMIEHKTPVDVWIDVDVSGSMAGTKFINAMAVAIAIS
                     YAASKTRTLNCTVAIRDSGHDVAQIAILYDSRKNRIQHLLEIVPLIGCNGGTPEGLCF
                     EAVKDEILHKAKGARKFFINLSDGEPCHGFTFKGRAYSYGGSQAAEHTRNMMREFEAS
                     GISVLSYYVEESSYRGSGEHANFKRMYGHGARFIDPKEINGIVRTVNKLLLSE*"
                     /db_xref="A0A0F9PS24_9ZZZZ"
     gene            192714..192902
                     /locus_tag="SR-VP_0-2_scaffold_141_4953755_prodigal-single
                     _262"
     CDS             192714..192902
                     /product="hypothetical protein"
                     /codon_start=1
                     /transl_table=11
                     /translation="MEIKIHHWGDYDTTIKIDFVDASAHLIDTVKIEGLSTSMGTKLF
                     EILQRECPRASIQKCREP*"
     gene            192859..193197
                     /locus_tag="SR-VP_0-2_scaffold_141_4953755_prodigal-single
                     _263"
     CDS             192859..193197
                     /product="hypothetical protein"
                     /codon_start=1
                     /transl_table=11
                     /translation="VNAHELASRSVVNHNVLVKPKWKVVSEKFHPTPGQIELNPTSTW
                     KVDVRSDYRRTDDVEYSTALAGYRIQSVGGVPWKNIPDDLKEDNGYWRFIKIKPGITI
                     DDFEVEEIEL*"
     gene            193264..193617
                     /locus_tag="SR-VP_0-2_scaffold_141_4953755_prodigal-single
                     _264"
     CDS             193264..193617
                     /product="hypothetical protein"
                     /codon_start=1
                     /transl_table=11
                     /translation="MTLTINKDRSILLQRLLSLIGPAREPFVETGRKFDKVIVEGKVR
                     YFVARTTVAGKMEAGDIFGAKSKLAPNFRWYFGNLSNADKWSWSEFHGKPETDTSVIP
                     VKGYGSYVHYKKVPA*"
     gene            194496..195713
                     /locus_tag="SR-VP_0-2_scaffold_141_4953755_prodigal-single
                     _265"
     CDS             194496..195713
                     /product="ATPase associated with various cellular
                     activities, AAA_5 n=1 Tax=Planctomyces maris DSM 8797
                     RepID=A6C7X1_9PLAN"
                     /codon_start=1
                     /transl_table=11
                     /translation="MAKTEKEINLPVGTIVRVTKDADGKYLAVMPDGTDVTEKFDNYA
                     LRNCVNSTGAIKATETSTGTIQWRKAAVSEFTALQREGMPDVESASELDHDEIIKFLK
                     NASAIRPTWYKMSDLKWRFAIRAALRGKNIMVTGPKGTGKTVLAFALQEVLGRELHNI
                     PLGSTQDPRSVIIGNTHFKNGEGGGTFVSLSYFAQAIQIPNALILLDEITRAHPDAWN
                     LLMPVLDYKQRFLRVDESPETPTIKVAEGVTFIATANIGSQYTATRTLDAAMTDRFTV
                     VEVDMLDRDHELELLREKFGTSVNDKVLKAIADIANGTRVDVRSTSPTLSDAISTRMT
                     IEAAELCYDGFTLKEAAETTFFTMYSEDGGTASERTFVKTLVQKYLPTDKDDKESPFK
                     VDADENELPWPSN*"
                     /db_xref="UniRef100_A6C7X1"
                     /db_xref="A0A0F9PWD1_9ZZZZ"
                     /db_xref="dgi:Desgi_0661"
                     /db_xref="A6C7X1_9PLAN"
     gene            195844..196023
                     /locus_tag="SR-VP_0-2_scaffold_141_4953755_prodigal-single
                     _266"
     CDS             195844..196023
                     /product="hypothetical protein"
                     /codon_start=1
                     /transl_table=11
                     /translation="MVRRTNRRHNVTTFCPACGKALLTPTGYCDACLAIIADKDELFA
                     ALVKAEHKLNTRKVT*"
     gene            196020..196229
                     /locus_tag="SR-VP_0-2_scaffold_141_4953755_prodigal-single
                     _267"
     CDS             196020..196229
                     /product="hypothetical protein"
                     /codon_start=1
                     /transl_table=11
                     /translation="MIEQSKTFKRLNRIAVRKGMTVVGYGTQVPDGKGTWSAHRAADK
                     DFEQAMPVGKAEDIRRYLNDLKDVK*"
     gene            196229..196495
                     /locus_tag="SR-VP_0-2_scaffold_141_4953755_prodigal-single
                     _268"
     CDS             196229..196495
                     /product="hypothetical protein"
                     /codon_start=1
                     /transl_table=11
                     /translation="MQRFWKFLALLGRAVGEQLIVLALIVLIVAGVYYGGRWLFMSLS
                     LEHQLWLVLEVFGSAIVLALYEGVVKPIIVGTYNLWHRAGVQIE*"
     gene            196857..197180
                     /locus_tag="SR-VP_0-2_scaffold_141_4953755_prodigal-single
                     _269"
     CDS             196857..197180
                     /product="hypothetical protein"
                     /codon_start=1
                     /transl_table=11
                     /translation="MYVTLIDRKLATVPGVPSLEDAQKVVGGYIETALRCPSKERKNI
                     SIDVYCNEEGLMIDLPIDYIRLTDGSPLAGNLVIVASDETTGEWVESTYSELKEVLNY
                     ILPVR*"
     gene            197182..197364
                     /locus_tag="SR-VP_0-2_scaffold_141_4953755_prodigal-single
                     _270"
     CDS             197182..197364
                     /product="hypothetical protein"
                     /codon_start=1
                     /transl_table=11
                     /translation="MFQLDIKTDNAAFEAPRDEIARILRAVATALDHGNGDIISVPIM
                     DVNGNRVGRWTLLTDN*"
     gene            197366..197548
                     /locus_tag="SR-VP_0-2_scaffold_141_4953755_prodigal-single
                     _271"
     CDS             197366..197548
                     /product="hypothetical protein"
                     /codon_start=1
                     /transl_table=11
                     /translation="MPQRKWVVVNGKTIPTGTAEERQLAKYAVADHFYDEIGRIRREY
                     DNGMLAIELSVQAEAK*"
     gene            197550..197975
                     /locus_tag="SR-VP_0-2_scaffold_141_4953755_prodigal-single
                     _272"
     CDS             197550..197975
                     /product="hypothetical protein"
                     /codon_start=1
                     /transl_table=11
                     /translation="MAFLMKPKYPGMCIICEGDMPKDLRGNVCSQECARELFSLDARE
                     MAALIQLRFVVDPNTAESLKWATDHPEQADQLINGKFGVPEKRLERVADEYEDFPRPM
                     GVTAPRKPKVVTYKRDTSPFTWYKGKTDAEVAEDFLASV*"
     gene            198101..198268
                     /locus_tag="SR-VP_0-2_scaffold_141_4953755_prodigal-single
                     _273"
     CDS             198101..198268
                     /product="hypothetical protein"
                     /codon_start=1
                     /transl_table=11
                     /translation="MLTKTTKQDRAKNVLLASLAKQGRELRAEASESERQMWAKRAAA
                     ALLGKPLPIKL*"
     gene            198510..198830
                     /locus_tag="SR-VP_0-2_scaffold_141_4953755_prodigal-single
                     _274"
     CDS             198510..198830
                     /product="hypothetical protein"
                     /codon_start=1
                     /transl_table=11
                     /translation="VSGKAVRPAVGMRTPLAGCSFVTWEPLDFSITIEYITSMMNDAE
                     FQAKVAERVKQIAENGGFTSFDGDEYCEDCAGWDGVSHRCDCGNRRVSWADWYGMDIN
                     AEAH*"
     gene            198832..199071
                     /locus_tag="SR-VP_0-2_scaffold_141_4953755_prodigal-single
                     _275"
     CDS             198832..199071
                     /product="hypothetical protein"
                     /codon_start=1
                     /transl_table=11
                     /translation="VAKSKVKPTIGQIVNDEMGKVAAIYLEISAKNLLDLGGNHDRYA
                     LANAQAIIAQALSSLEVRLSLAQRIEARCRKEKAI*"
     gene            199293..199502
                     /locus_tag="SR-VP_0-2_scaffold_141_4953755_prodigal-single
                     _276"
     CDS             199293..199502
                     /product="hypothetical protein"
                     /codon_start=1
                     /transl_table=11
                     /translation="MAKRSLKAPLNQLEHDIIETLVAGHKEWRPDLSYPESYSDMQGA
                     VRGLLRMFEVKRRPLPEPLEYEGDV*"
     gene            199499..199708
                     /locus_tag="SR-VP_0-2_scaffold_141_4953755_prodigal-single
                     _277"
     CDS             199499..199708
                     /product="hypothetical protein"
                     /codon_start=1
                     /transl_table=11
                     /translation="MKRKMYRFIDMRQGHRDYAGKDWISNPHITIEAVDYPAACRILD
                     KYYGVRADRRGYHLANALFVERTDL*"
     gene            199801..200076
                     /locus_tag="SR-VP_0-2_scaffold_141_4953755_prodigal-single
                     _278"
     CDS             199801..200076
                     /product="hypothetical protein"
                     /codon_start=1
                     /transl_table=11
                     /translation="MLEAAKIQLHHNRKTPVVVCYGDGWPIGWMVFDLFDRGRLHMYV
                     GAKHRGQGIARRMAKALRKKYPRMRLGIYAQGHAAKVIRGLAKPMAM*"
     gene            200089..200841
                     /locus_tag="SR-VP_0-2_scaffold_141_4953755_prodigal-single
                     _279"
     CDS             200089..200841
                     /product="hypothetical protein"
                     /codon_start=1
                     /transl_table=11
                     /translation="MGFHATFLAMSDGAFSCLAASRPVSQVAHALGGRNRGPERRKIQ
                     ARAQSLGVTFGTTPPRYGALFRLYTVDEPSRWTTIRNTFIKEKSSKCSYKGCGAITEL
                     TVHHRNKNKLDNRRANLQVLCRYHHHIIEGKTMISAADKQEFIRISDAPEYQANGRRN
                     WPAIQVELRKSKSSTLQALSKQSTTALSGRRTSYNATAGASRVVTLTKTEALAIHAFA
                     SRTGIEVTPNNIANIRSLIEMETRGFRIAADA*"
     gene            complement(201259..201693)
                     /locus_tag="SR-VP_0-2_scaffold_141_4953755_prodigal-single
                     _280"
     CDS             complement(201259..201693)
                     /product="hypothetical protein"
                     /codon_start=1
                     /transl_table=11
                     /translation="MLAISLFLNTEPLTRTFQLGTSDAEPGLNRMGRRTFRGLVCSDF
                     PPAVREYDLRCFSGLWFRRRLGRYIRLGLLHQVTRNVEPAENVFCHIVNIPLGYPLGK
                     SSMKLLHAEESHHLRWLSLRECRARALACLFNKIIYNSVSKA*"
     gene            202634..202705
                     /locus_tag="SR-VP_0-2_scaffold_141_4953755_prodigal-single
                     _trna_29"
     tRNA            202634..202705
                     /product="Glu"
     gene            203124..203474
                     /locus_tag="SR-VP_0-2_scaffold_141_4953755_prodigal-single
                     _281"
     CDS             203124..203474
                     /product="Uncharacterized protein n=1 Tax=Haloterrigena
                     turkmenica (strain ATCC 51198 / DSM 5511 / NCIMB 13204 /
                     VKM B-1734) RepID=D2RRY9_HALTV"
                     /codon_start=1
                     /transl_table=11
                     /translation="MQTKKEKSATRRVWYARSRGANSPMFKKYREYQYNKSKERYAAT
                     KLWLSEYKGARGCSRCNEVDPICLDFHHLDPTIKDGMISTMMTCSQKRILDEISKCII
                     LCANCHRKEHHKVV*"
                     /db_xref="UniRef100_D2RRY9"
                     /db_xref="htu:Htur_3744"
                     /db_xref="D2RRY9_HALTV"
     gene            203773..204234
                     /locus_tag="SR-VP_0-2_scaffold_141_4953755_prodigal-single
                     _282"
     CDS             203773..204234
                     /product="hypothetical protein"
                     /codon_start=1
                     /transl_table=11
                     /translation="MKKINANDYKWERCEAAGYKAFGVLTLLNGRTSVGEVEVDGIQF
                     DWRRDEASIHAPTYEKNGIQFNNTFGLRVEESAALELNDGCVLFCITEGRDGGDTFSS
                     ADHISMQYYLLTPLRPNVTWPPCHNLSNLGIMHRSAKRPCNGQSCVNCEAK*"
     gene            204234..204512
                     /locus_tag="SR-VP_0-2_scaffold_141_4953755_prodigal-single
                     _283"
     CDS             204234..204512
                     /product="hypothetical protein"
                     /codon_start=1
                     /transl_table=11
                     /translation="MDAHIAALKQALREAQSAVNDAVGACQHEKEPYEPYDPTDKWFS
                     SGIICRKCDTHFHGWYCHTSPDKACEYPIGQGSASEYCIYCHQPSERK*"
     gene            204667..204990
                     /locus_tag="SR-VP_0-2_scaffold_141_4953755_prodigal-single
                     _284"
     CDS             204667..204990
                     /product="hypothetical protein"
                     /codon_start=1
                     /transl_table=11
                     /translation="MPASVEGTQDSFEPAAIMAPRKISNAALTQTCNDAIKVLKSDIS
                     NRRWMISTVLPVGNFGPDQIEARKARDREIVIQFDQIEKSTRTIRDMEHAIAALDEEK
                     DNEQA*"
     gene            204977..205183
                     /locus_tag="SR-VP_0-2_scaffold_141_4953755_prodigal-single
                     _285"
     CDS             204977..205183
                     /product="hypothetical protein"
                     /codon_start=1
                     /transl_table=11
                     /translation="MSKRKKAPVSMDASLALEMEVGDDSAAYKMSKRELAEFLDDEEC
                     AICGHPLDAFGDCAECTEDMSFDY*"
     gene            205209..205409
                     /locus_tag="SR-VP_0-2_scaffold_141_4953755_prodigal-single
                     _286"
     CDS             205209..205409
                     /product="hypothetical protein"
                     /codon_start=1
                     /transl_table=11
                     /translation="MRMAANDYGYRVRFANRTGKHYATFRCEDGTSVDHAASVAFRKK
                     YLPNAQMTSFGITFTVRLNPDA*"
     gene            205402..205641
                     /locus_tag="SR-VP_0-2_scaffold_141_4953755_prodigal-single
                     _287"
     CDS             205402..205641
                     /product="hypothetical protein"
                     /codon_start=1
                     /transl_table=11
                     /translation="MPKWEIVAIGPVEFNRYVNPTHDALNNSLYVQGDVLSVAGVQYK
                     DINPMFKLTRNDTERRVHLPQAFDSSDFNIVDSHA*"
     gene            205634..205873
                     /locus_tag="SR-VP_0-2_scaffold_141_4953755_prodigal-single
                     _288"
     CDS             205634..205873
                     /product="hypothetical protein"
                     /codon_start=1
                     /transl_table=11
                     /translation="MPKWEIVAKGHVEILTNFDMPSGLGTCVAIRAQQIISVGGVPRA
                     SIPPNWRGMIFRSPDNDIVWCPSAVDSHDFTIKLI*"
     gene            205870..205965
                     /locus_tag="SR-VP_0-2_scaffold_141_4953755_prodigal-single
                     _289"
     CDS             205870..205965
                     /product="hypothetical protein"
                     /codon_start=1
                     /transl_table=11
                     /translation="MKLDPKQLLDEEDDYQLPEPKPAIKKMKREK*"
     gene            205967..206242
                     /locus_tag="SR-VP_0-2_scaffold_141_4953755_prodigal-single
                     _290"
     CDS             205967..206242
                     /product="hypothetical protein"
                     /codon_start=1
                     /transl_table=11
                     /translation="MAEQRIMQLIPATVGTYALVFAQAEDGTWWWTQPGKFGTSDMWS
                     QLANLPGVPDVAQRALTTEEKIMNVPDVFAEHKAAEGRAVSGSVVAK*"
     gene            206239..206478
                     /locus_tag="SR-VP_0-2_scaffold_141_4953755_prodigal-single
                     _291"
     CDS             206239..206478
                     /product="hypothetical protein"
                     /codon_start=1
                     /transl_table=11
                     /translation="VTTDVRCLDCGKYASEHAQTLAGIPDYVEGMTIADVRAAQAKLC
                     PKSETEVLREELTRLQASIRLLYSRIGLKQADLLH*"
     gene            206480..206833
                     /locus_tag="SR-VP_0-2_scaffold_141_4953755_prodigal-single
                     _292"
     CDS             206480..206833
                     /product="hypothetical protein"
                     /codon_start=1
                     /transl_table=11
                     /translation="MAKYKLLMKYLGEDEPHEDPCMDSMSAYDAANAVADNDPTETPK
                     QEAHWAACHAAALKGYQLFYVYMAQYVSLNGKPIPEKWLIRDTDDAENNCGGDSMIID
                     VAVNLSDFDVTWAPE*"
     gene            206830..207147
                     /locus_tag="SR-VP_0-2_scaffold_141_4953755_prodigal-single
                     _293"
     CDS             206830..207147
                     /product="hypothetical protein"
                     /codon_start=1
                     /transl_table=11
                     /translation="MSKYTLQCRSCPQAILDKARIGPDVEKLEHPEMIDEPYWDRVRV
                     EISLGHKVLFVYNTYITSVNSQPIPIQWHIKDETPSLRYNGDCLIVRGDLQPEDFTVE
                     FVD*"
     gene            207152..207496
                     /locus_tag="SR-VP_0-2_scaffold_141_4953755_prodigal-single
                     _294"
     CDS             207152..207496
                     /product="hypothetical protein"
                     /codon_start=1
                     /transl_table=11
                     /translation="MPRYTLQVRPIQTKKNAKPEFVLAGQIQDPLPYDFDYYRDRPQE
                     LEFFERCYCQQQAGHGVLYILGCQLLSMNGLPIPMPWHIMDMSPDHGCDGDALIVRSG
                     LTAKDFGLEFLK*"
     gene            207719..207997
                     /locus_tag="SR-VP_0-2_scaffold_141_4953755_prodigal-single
                     _295"
     CDS             207719..207997
                     /product="hypothetical protein"
                     /codon_start=1
                     /transl_table=11
                     /translation="MPAKKKFTVMCSAPFNPVYHHILNDVVGYKLLLTDDTGWRNTGI
                     DIISVNGVPVPDQYKGARGFHGVTPFTPSMCIRDGLNVDDFEIVNING*"
     gene            207990..208271
                     /locus_tag="SR-VP_0-2_scaffold_141_4953755_prodigal-single
                     _296"
     CDS             207990..208271
                     /product="hypothetical protein"
                     /codon_start=1
                     /transl_table=11
                     /translation="MAKYTLRYVDHREARLGRIIVRFIHGRIELMEDHGQQREFYAAV
                     HIRSVNGQVIPTEHQYTLQNEDNEDEALVYGFRISAGIQPEDFELIEVL*"
     gene            208268..208444
                     /locus_tag="SR-VP_0-2_scaffold_141_4953755_prodigal-single
                     _297"
     CDS             208268..208444
                     /product="hypothetical protein"
                     /codon_start=1
                     /transl_table=11
                     /translation="MKYQLNDTHMKRLEIYYRQRHCTFCILSGHTDGCHPEKHPVSWH
                     QYELESYITPDRDF*"
     gene            208492..208794
                     /locus_tag="SR-VP_0-2_scaffold_141_4953755_prodigal-single
                     _298"
     CDS             208492..208794
                     /product="hypothetical protein"
                     /codon_start=1
                     /transl_table=11
                     /translation="MAKYNVTFTYVKGTRHLVHATAKLLATSSSHTQYLQMVDSTNTG
                     IYAPIIFISVNGVPIPAQYLDHTQHRITADGISRDCLACMRVRPECVIEDFLFIEV*"
     gene            208796..209089
                     /locus_tag="SR-VP_0-2_scaffold_141_4953755_prodigal-single
                     _299"
     CDS             208796..209089
                     /product="hypothetical protein"
                     /codon_start=1
                     /transl_table=11
                     /translation="MAKYHLEVWLKTDAIVKPMELQLFTFHGQQHNTMELGDPTTSTV
                     EDIFDKVRVNGQIIPPAMSLDTSHGTGTPTRRPGFYVRKDVTVEDFRVTVHRG*"
     gene            209082..209342
                     /locus_tag="SR-VP_0-2_scaffold_141_4953755_prodigal-single
                     _300"
     CDS             209082..209342
                     /product="hypothetical protein"
                     /codon_start=1
                     /transl_table=11
                     /translation="VAKYRVTYTWTGPAQRFTLRLFTPDGEYVQFLQAIYDHDYANIE
                     FHEVNGHPIPKKWFSLGMSGIHPPSMAVRLNCVLSDFELVEV*"
     gene            209347..209610
                     /locus_tag="SR-VP_0-2_scaffold_141_4953755_prodigal-single
                     _301"
     CDS             209347..209610
                     /product="hypothetical protein"
                     /codon_start=1
                     /transl_table=11
                     /translation="MAKYKLEYIIVAPHDRSPVTISKSMQPCPYVYLHRGAAYATVNI
                     LRINGIPVPPQHTETRRNKTTLPILHVRLDVMPEDFELVKVDA*"
     gene            209603..>210022
                     /locus_tag="SR-VP_0-2_scaffold_141_4953755_prodigal-single
                     _302"
     CDS             209603..>210022
                     /product="hypothetical protein"
                     /codon_start=1
                     /transl_table=11
                     /translation="MHKFVVEYTDGRTLIDRLAAPIDFILWQPTVTEKWYFHLTANPI
                     NSKAILYIPCVYIESVNGVPIPEEHQWVLPITTACIVGFSVQWPLNLADFFYSRNTMK
                     YVISYIDERTDREEHPLTVITGNSTVLGMNNYRAMWLT"
ORIGIN      
        1 AACGCTTTGC AAGCATTAAT GGTGATGCAT CCGACTCTTA ATCGGAAGAA CTCAGATCGT
       61 TACTGGGGCG AAGCACTTGT TGGTTTGTTA GTTTCCAACG CATAGCAACC TGTTCGGCTT
      121 GGCTCAGAGA ATAGTAAAAC TAACACTTAC GGTGTATGTA GCTTAATAGA GTAAAGCATC
      181 GCCCTGTGAA GGCGAGGACT GCGGGTTCGA ATCCCGTCGT ACACCCTGAT ACATTTTCAA
      241 TGGAGTGGTT ATGAGTTTCA CCGGCAGATA CTACATTAGA AAGAATGGAC GAACGTTTTG
      301 TGTTGAGCCC ATTCACGAAC GCAATCAAAA GCAAGATGAT GTCGCGTTTC GAAATGGGGG
      361 TATTAGTGGA AATGAAGTGA AACATCACGG CGAAGCCAAG GGTGGTTCGA TTTTAGCAGA
      421 AGATTCAATT ATCACTGCTG AAAATGGGTT CAAAAATATT GTAACCCTTC CACCGGGCAC
      481 TAGTCCAAAC GGATATATTG AGGATTTACT GAATAATGCG TAAAGTGAAA ATGTGGGTTG
      541 ATGACGTTCG TCTGCCACCA GAAGGATTTG ATGTGTGGTG TCTGACGGCC GAACATGCCA
      601 CTAAGTTTCT TGACAAGCAT TGGAGTCGGG TGGAAGTATT GTCGCTTGAT CACGATCTTG
      661 GTGACGAAAG TTACGGTACG GGATATGATG TGATAAAGTG GATGGAAGAA AAAGTGTATG
      721 TTCATTCATG GGAGCCAACG ATGGACATTC ACGTTCATTC AGATAACGGC CCCGGCATCA
      781 AGAATATTCG TGCCGGTATT GAAAGTATTA AACGTAGAGC ATAGCGTAAA CTGGATTCGC
      841 TATAAAAATA CCAGATTTGC CAGTGTCGCC TAGTGGCTAA GGCACGTCGC TCATAACGAC
      901 GCTATCATGG GTTCGAGTCC CATCGCTGGT ACTGTATTAT TGACCTTTGG GCTAATTGGC
      961 AAGTTATCTC CCTGTTAAGG AGAATGATAT AGGTTCGAAT CCTATAGGGT CAGTCGATGG
     1021 GTAACACCAT CAAATGTGGG CGCGGTCACG GGTTCGAATC CCGTTGTGGT GATGCGAGAA
     1081 GTCTCGGTGC GACGTTGGCG CGGCCGAGGG CTATACCACA TACCTCAGAG GTCAGAGGAC
     1141 GCCATGAATT ATTGGAGAAT CGTCTAGCGG CAGGACTCCG CTCTCTGAAA GCGGCAACGA
     1201 TGGTTCGAAT CCATCCTCTC CAACTGTAGT ACGCACGATA TTATACCCCC GATTACGTAA
     1261 GATTGTTAAT CACCGTAGCG GAAGTCGTGC TCCGCCAGTA AAGGGGGTAC CAAATTGTAG
     1321 TTATTATTGC CTGATCGTCT AACTGGCAGG ACAAGAGACT TTGACTCTCT GAATTTTGGT
     1381 TCGAATCCAA ATCGGGTAGC TTGACAAATT GTATGAAATG TGATACCTTG CATCTATCAT
     1441 TTCAATGAGG TATTATGATT CTTCGACTTT CCGATAAAGA AAAAACCAGC CTAATAGCAT
     1501 TTATAGACCA TCGAATCGAA CGATTGCGCC GAAGAAAGAA GAACAATCAA GGTTCAATAG
     1561 ATCGATTAGA AGAATTACGA AATTATATCA CAAATGATGA TGACCGAGCA ATAGTTCCTA
     1621 TATTTGTACA AAGAGAAATA CAGGAACTTC GGAACGCTGA TATAAACAGT CACGAATCGA
     1681 ATTGCCACTG CAAAAGATGT GACAGAAAAA GAATCACGGA TCTAGCGGAT CACAAATATC
     1741 GTGACGATAA TGATCCAACC AAGGCCACCG GCTTCGACAG AACTGGCCGT TTTGTAAGAA
     1801 CCACGATGGG TACTGCTTGG GGAATTAAAA AGAAAAAGAT TTCAAAAGCA GAAATTAAAA
     1861 AACTTCGTGA AAAATATAAA ACTATCATAG AAAATAAGAG TGACGCTTGA CAAATTGTGT
     1921 ACAATGTGGT ATATTGCATC GTTAGCATAT CTGGTAGATT GCAGTGAGCT GTTAACTCAC
     1981 CACAGGTAGG TTCGATCCCT ACACGATGCG TAAGGAGACA TGATGTTTCA TTTGGATGAA
     2041 GACCAGCAGA AGAAACTGGC AAACTGGTTA GGAGAATTGG CCGTAAAAAA TAAAGATAAG
     2101 TGTGGCGGCG CTATTGGTGG TTCTAAAACC TATAGTTTTA CACCTACTAA TCTTGGCGTA
     2161 GTTGTAACAG TTTACGATGA ATTCACGAAG GAAACTATCG ATCTAACTGA TTATGAGAGT
     2221 TGGTAACATG ATTGATCTTT ATATAATTGA TGAACAAATC AAGAAGTTGG ATTATCGTGA
     2281 ACGCACCATC GGCGAAGCAT TGCTGAAATG GTACAAGCAT CTTCACACTG AATCACTGGC
     2341 ACATCATTCG TGGCCGTATG AAGATTATGT AACAGAAGAA TTGATGAAAG CAGAAGTGGC
     2401 GTTACATTTA CTTCTGAGAT AATGTATGGG CCAGTAGCTC ATCTGGGAGA GCGCCTCGTT
     2461 TGCACCGAGG AGGCGGCGGG TTCGAGTCCT GTCTGGTCCA TTAATATTAG AGGATTATGA
     2521 AATACAAAGT TGATGATGTT TTGTTCACAC GTTTGTATGA GAAGAATCAA AAAGGCCGAA
     2581 AGGTTGTAGA TATCAAACAA TTCGGTGAGG GTTCTTGTTG GAGTTACAAG TTTGAAAGTA
     2641 AAGAAACAAA ATCTGGATTT GTGTGGGCGC CGGAATGGAT GCTTTACACG AAAGATGAAT
     2701 TTCTTGTAGA AGTACGAAAT GGCACATTGT TGGCCATGAC AACAATACAT GCTACCTTCG
     2761 CATAGTGGCA ATTGCCCTAG TTTTGTAAAC TAGTCCGTAA GGTTCGTGGG TTCGAGTCCC
     2821 ACAGGTAGCT CTGATTATGT CGGAAGTGGG AAATGCCGAG GCGCATAACC TCGCCCTGCC
     2881 GGCTCCAATG GGAGGTATAA TGTCAACTAT AGCTGAATAT GACAAGTGGT TTGATGAAAA
     2941 TATTCATAAG CCATTGTGGT CGATGTGGAA AGCCGGTGAA ATTTCATATC AAGATATTGT
     3001 GCTCGTAAAC AATGCTTATG AACGTGACAT TAAGAAAATG ATTGATGTTG AAAAAAGCAA
     3061 GAAAAAGAAT CTAGAACGAA AAGCGAAACG ATTCGCAGAG GGTAAATGAC TAAAGTTTAT
     3121 GTAATTGCAT CGGGTTGTGT TTATGAAGGT GGTAGTGTGA GACATGTTTT TGTTCGTAAA
     3181 GATTTGGCCG AAGCCAAATT TGCCGAAGAA ATTGCTGAGA AACGTCGCCA CATGGTTGAT
     3241 ATGGAAGAAT TTGCGATAAA GCAAGAAGAA GAATTTCGTC GTGACGTGCC AGATTTAGCG
     3301 GAATATACGT ATACGCGCGG CGAATGGTTG GGAGAAGAAT TAGAAGAAGA TGAAAATAAG
     3361 AAACTCATGA TTTTTCATGG TATGGATTAT ATTTCATTAC GAATCTATGA TTGTGAAGAT
     3421 GAAGTTGCCA ATGTAGCATA GAGGTTAATG CTCCTTCCTC GTAAGAAGGA CGCCGTCAGT
     3481 TCGAATCTGA CCATTGGCTT AGGCATTTAC AGGGTAAAAA CATTGAATGG CAGGGCTGGT
     3541 AACCTACGGT TCATGAAGAA TGTACCAGCG TCACCCTGAC GATTTAAAAT CGGTTGCCAT
     3601 CAACTCTGAC TGTACGTGGG CCGTTAGTCG TAACGGAGAG AATTTCGTAC AATCATTTAC
     3661 ACGACGCTAC TTTCGTATAA TGGGATTACA CTGTCTTGGT AAGACAGCGC CTCGGCAGAC
     3721 TGAGTTCGAT TCTCAGAAGT AGCTCTTTCG TTGACTCGAT AGATACTTAT ATATTATATC
     3781 TTAAGAATGT CGGGGTCAAG TATGAAGAAT AGCAAACTAT CTCGTTCACA ATCTGGCCGC
     3841 ATGGGCGGAC TTATTGGCCG AGAGGTAATG ATACAAAAAC GTATTTCTAA TATAGAGAAA
     3901 TATAGACTAT CTCCAATTAA ATGTAAGACT TGTCATGAAG AAATAGAATA TGATAAACGA
     3961 ATAAATGTTT TTTGTTCACG ATCATGTTCT GCTAGATTCA ATGTTAAATT AAAAGAGCGC
     4021 CCCAATTGTT TGATTTGTGG AACACCGGTT GGGGAAATTG GATTGAAATA TTGCAGCCAA
     4081 AAATGTGTAG GAATTTCCTT ACATAATCGT GTGGTGTTGA GTTGGAAAAA TGGCGAAATA
     4141 TCAGGAATAT CAAAAAATGG TACAGTAATT ACGCCAATTA GAAAATATAT TTTTGAAAAG
     4201 TATAATTCTA AATGTTGTTT GTGTGGCTGG TCAAAAATTA ACCCATATAC AAAAAAAATT
     4261 CCATTGGTGG TCGATCATAT AGATGGAAAT TATTTGAATA ACAATGAAGG AAATTTACGA
     4321 GCAATCTGCT GGAATTGCGA TGCTTTGGGC AATACATTTG GTGCCTTGAA TAAAGGTAAC
     4381 GGTAGAAAAA TGAGATATGT GGATGGAATA AGGCAATTTT AATTACACTC CTATCGTATA
     4441 GTGGTTCTAG ACGACGGTCT GATAAACCGT AGATCGAGGT TCGATTCCTC GTGGGAGTAT
     4501 TTCATCGGAA GTGGTAGAAG ATATTCTACG TGGGTCGCAC CCAAAAACGT TGAGGGTTAT
     4561 GTCTCAACCT TCCGACCAAA TTACGCCAAC TGAGCAAGCG TGGTCGTTGC ATCGGTCTGA
     4621 AGAACCGACA AGCTCCGTTC GATCCGGAGA GTTGGCATTT TCTCACAAGA GGTTACAATG
     4681 AAAGTATATA TTGGACCGTA CACGAATTGG ATCGGACCAT ATCAGATTGC TGAAAAACTC
     4741 CTTTTCTGGA TGAAGAAAGA TGAGTACGGC AGCAATAATG ATACGGTTCA CAAATTTGGA
     4801 AAATGGCTAT CCGTGGATAA GCACGGTAAC AAATCTAGAT TGACCAAAGT GTGTGAATGG
     4861 ATAGATCGTA AGAAAAAACG TAATGTAAAA GTTCGAATCG ACGGCTATGA TTGTTGGGGT
     4921 CTTTATAGTA CGTTGGCACT TATTATTCTC CCGGCATTGA AAAAGTTAAA GGAACAAAAG
     4981 CACGGTTCTC CATTTGTAGA AAATGAAGAT GTACCGGAAG AACTTCGTTC AGCGCCCGGC
     5041 GTTGACCCAT ATAGCAATGA CGATGATGGA TGGGAAAAAC GGTGGGAGTG GGTGATGGAT
     5101 GAAATGATTT TTGCTTTTGA AATGACCAAC ACCGATTGGG AAGATAAGTT TTGGAAAGTT
     5161 AAGCCGGAAT TGGATATGAA ACATTATCCA GAAGATGAAG GACAGTTAAC TGTACCAGTA
     5221 CGTTGGGAAG TAGAAGGCGA ATGTGATTGG GAAGGCCGTA AAGCAGTCGA AGAACGAATG
     5281 CGAAATGGCT TCAAATTATT TGGAAAATAC TATCAAGGCT TGTGGGATTG ATGAAATGAC
     5341 ACATTCAAAA GAATTATCTG GTCCCGTATT CGTCATTGGA TGTATTGTGG TTGTAATATC
     5401 CTATATTTAT TGGACCGTTT GGTATAATCG ATGGTGGAAA GCAGGATTTC CGATTCCGCC
     5461 GTGGAAACAT ATAAAAATAT CAAATGAAGA TAAAGAAATA TAATCATATT AAGAAAACAT
     5521 TGCCAAAATC TGGAAAACCA TTCTGGTGTT TTGGTTGTGA TCGACAAGTA GTAAGAATTG
     5581 GCGAACGATG TAATGTTTGT GGGAATAAAG AAAAAACAAA ACATCAAAAG CCATAGTTTG
     5641 CCCGGCTCGT ATAACGGTTC AGTATAGAGC GCCTACACCG CTTTGGAGAC AGTTCGATTC
     5701 TGTCGCTGGG TATGTGATTG GAATTGAATT TTCGATGATA CTTATAGGTA TAGTATCAAA
     5761 CGGAGATTCG AAACATGATA TGTATAGTTT GTAATGGAGA GACGAACAAT CCTAAATTTT
     5821 GTTCACGATC TTGTTCGGCA ACATTCAATA ATAAGAAATA TCCAAAACGA ATATTGGCTT
     5881 CTAAAAATTG TTTGTGGTGT AATGCTAAAA TAGCTGGCTA TAGAACATAT TGTAATCAAG
     5941 AATGTTATGG CAAATTTAAA TTTGATCGAG AAACTATTCC GCGAATAGAG CGTGGTGAAG
     6001 TTACACAACA CATTACTTTG AAAAAGTATT TATCTGAATT ATTTGGTTAC ATTTGTGTTA
     6061 AATGTAACAA TACGGGAATT CACAACGGCG ATTCATTGGT ATTGCAGTTG GATCACATAG
     6121 ATGGTAATTC CGATCATAAT TTGCCATCAA ATCTTCGATT ACTATGTCCT AACTGTCACA
     6181 GTCAAACGCC AACGTTTACA ACACGTCAGA AAAAAGATAC CAAACGTAAT AGATATTTAC
     6241 AAAAATTTAA AGGACATTAG TAGAGCGGGA AGTTGGCCTA GAAGCAGCAA TCTTTTAAAG
     6301 AGTGGACCAG CGTTCCTTGC CGGATTGTCA GTCACCGTAT CGAACGGTCG TGTGTTTGTT
     6361 ATGGCAATAC GCCCGAAATG TAAGAATCTC TCGTCCATTA CGTAGGAAGT TACGTTGTGT
     6421 CGGATTGGAG TGGTTCGGAA GCAGATTGTC CTTTGGCGTA ATAGCACACC TTTCTACTAT
     6481 GTTTTTCGTG ATGTGAGCCA GCGGCTAGGC TACCCGTTTT GGAAGCGGGG CACTTCGAGA
     6541 GTTCGAGTCT CTCCATCACG ACTGTATGCC CGCATGGCCG AATGGTTCAG GCAATCGCTT
     6601 CTAAATCGAT GTCATGGGGG TTCGAGTCCC TCTACGGGCG TTGGGTTATC ATTTCGGTAA
     6661 CTCGTTTTTC CACAAGGAGT AGTATATGAA GTAGGACAAT ACATTGAGAT TGTATGCAGT
     6721 AATTCGGGAA GATTTAAATA TGTCTCCCGG CAAGTTGTCA GCACAGGCAG GACATGCATT
     6781 TCTTGACTCT TATCTCGAAA CGGAAAAGAT AAATCCGAAA CGAGCCGAAG AATATAGAAA
     6841 TGATGGACAC GGTACCAAAG TGACTCTCGT AGCGCCAACT CAGGATGCTA TTCTATTAGC
     6901 GAATGACTTG TGTGACTATG AGGGAATACC ACACAGATTG ATTATTGATT CGGGGCATAT
     6961 TATGCCGCCT CATTTTGACG GAAATCCAAT AATCACTGCT CTTGGAATCG GGCCCTGCCG
     7021 TAAAGACGAA GTACAGAAGG TCACCAAACA CTTCAAACTT GCTTAAGAGG ATATATGACT
     7081 ACATCAATCG AAGTAACTAA GCTGCAGTAT AGCATTAATG CACTAAGTAG GGCATCGACA
     7141 TTTTGGAAGT GGTATAAGAA AGAATCGGAA ATCAAAGAAA CGTATGACAT TTACTTTGAT
     7201 GCTGACTATA AAACAAGTGT GTGGAGATGG CGAGCGTTCT ATCATTCACT GGTAAAACTC
     7261 CAACGACAAG CAAAGAAAGA TAAAGACCGT AGTCAAGTGA TGGAATATCG AAAGATTTTG
     7321 AGCTTCCTCA TAGCAATCCG ACTCTACGGG AAGGAACAAT ACAAGATTTC TATTCAGAAG
     7381 TAATGGAGTG TGTCTCCATT CATCTGAGTG GAGACATATC GGAATGTGGA CTAATTGGCA
     7441 AGTCACCTGC CTCGGATGCA GGGCACCATG CAGGTTCAAA TCCTGTCATT CCGACTTTTA
     7501 GTAGATTCTC CGATAATATT GTATACTTAT GGGTATGATT TATCGGAGAA ACAGATGGGT
     7561 ACTCTTTACA TTGTACGGCA TTCTATAACT GCCCTCAATT CTGATATTAC AAAAGGTGAT
     7621 TCAGCCGAAC GTATTCGTGG TTGGTTGGAT GTCCCGCTCA GTAAAGATGG GTGGGAAATA
     7681 GCAAAAAAAA CCGCCGAAGA CCTCGAAAAT AAAGGTATTA TAAAGATCTA CACCTCAGAT
     7741 CTTATTCGTG CCGAAGAAAC GGCCGAAGTC ATTTCCAGTG CTACGGGAGC GCCAGTAGAA
     7801 GCTACTGAAT TGCTTCGACC GTGGAATTTG GGAATTCTTC AAGGAAAAGA TTATAAGAAG
     7861 GGCATAAAAG TTATGAAGAA GTATGTTGAG GACGCCGATG ATGTTGTTAA AGGTGGTGAA
     7921 TCTTACAATA ACTTCTATGG TAGATGGAAA TATGCATTGA CAAAGCTATT ATCCGCGGCG
     7981 AGTAAGTTAA AGCCCGATAT GTCGTTGTGT GTCGTTACAC ATTCTCGAAA TATTTATTGT
     8041 CTAGAGAATA TATTGAGCGA CGGTGACATG CCTGTTCGAT GGGAAGGATT GTTGAATCCG
     8101 GGTGGTGCCA TCGCAATCAA TGTAGACAAG AATACAATCG ACATCATTAG TAATGGACAA
     8161 GAATAATGTT ATATCTTATC CGACACGGTA CCACTACGTT TAATTCGCGT GGTGCTGACC
     8221 AAGAAGTTGC AGAAAAAATT CGTGGTTGGT TGCCATTGTC ATTGGATGAG AACGGAAAGC
     8281 AACAAGCTCG GAATGCAGGT ATGATTCTTC GAGATAGGCA TATTGCACAT ATATATTCAT
     8341 CAACATTGCA ACGTGCGGCG GAAACAGCCG ATATAATTTC AGAAACGATT GCTGCACCAG
     8401 ATTATATTAT TTCGGTGAAA CTTCATGATG GATTGACGCC GTGGGATATT GGTAACATAG
     8461 CGGGCACATT AGTTGTGGAT GCTATTCCGA TTATGACTTC GTATTTTGAT AGTCCATTGG
     8521 TGAATGTTCC AGAAGGCGAA AGTTATTCCA TGTTCTATAA TAGATGGAAA ATTTTATTGT
     8581 ATGAACTTAT CCATCAATCT GAAAATAAAA ATATTTGTGC GGTGACACAC TCTCGAAATT
     8641 TGTACTGTTT GGATCATATC TTGACAAATG GAAAGAAACC CATTACATTT ACTGGTGTGC
     8701 CGGTTCCCGG CGGTATTGTA GAAATTGAAT CACGTTCGTT AGATAAACGA ATATTGTAAC
     8761 GGCACGCCAA TGAAACAGTT GGTGAGGTAG AGTCAACTAC CGAGAACGGG ATAGCGCCCC
     8821 CGGCAACAAA TGACATTTGG CTCGTTCTTC TATCGGTTTA GGAAAGCCGC CTCTCACGCG
     8881 GCAAAGATGG GTTCGACTCC CATACGAGCT ATTGTCAGTT GCATTGAGGG CAGTTCCTAA
     8941 TTTTGATTTA GGTGTAAGAG CACATCGGAA TTTCCTTCGG GAAGATGTAG CGACAGTAAG
     9001 AAAATTGAGT GACCTGAACA ACTGACGTAC GCGCTTATCG GCAATCGGAA AGTCAAGAGG
     9061 TCTTCTAAAC CTCATTAGTG TGAGTTCGAA TCTCACTGGG CGCATCATTC AAACAAAGGC
     9121 TATATGACAG AAAAAAAGAA ACGTGGCCCA AATAAATGTC CAAAATGTAA AAAAGAACCA
     9181 GCGATGAGCA TTCATACATG TCCGTATGAT GCCGATGTTA ATGACAATCC AAATTCGAAA
     9241 TGCAAATGTT GTTCCACTTG TACTCAGAAT TGTGCTGATG ATATTTGATA AAATTGTAAG
     9301 TTTGTAAAAT TCTCGAACTA TTTATTAACA TGGGAGAATT TTATGGCAAC TGCAAAATCA
     9361 AAAGCTGAAC TACGTTCACA ATTACGAAAA AAAGACTACG CCGTAAAACA ATTTGGTGGA
     9421 AAATGTCAAT TTTGTGGTTA TAGTAAGTGT ATAGCTGCGT TAGATTTTCA CCATGTTATC
     9481 AAATCAGGCA AGAAACATAA ACCATCTTCT ATTATTCGAC GATTGAAATG GGAAGTAGCA
     9541 CTAGAAGAAT TGAGAAAGTG TATTCTTATC TGTTCTAATT GCCATAGAGA ATTACATTAT
     9601 TCAAATGAAA ATTTGGATCT TAAGAATTAT CTTAGTGAAT GGTTTAAAAA TTCGTGTGAA
     9661 TTTTGTAAAG TGGAATTTTT ATCCAAGAGC GAGCCTAGAA AATATTGTTC CAATGAATGT
     9721 TCCGCATATT CACAACGAAA AGTAACACGT CCTTCTATGG AAGAACTTCA AACGTTACTC
     9781 AATAGTGGAT TTTCTAAAAG ACGACTCGGA AAAATGTTTG GAGTAAGTGA TGTAACAGTG
     9841 GGAAAGTTGG TAAAAAATAA ATAAGTATGG CCTATTCGTC TAGTGGCTAG GACATCAGCC
     9901 TTTCAAGCTG AGGAAAGGGG ATCGAAACCC CTATGGGCTA CTGTAGAAAC GGCCGGTTTG
     9961 TCCGGGCCCC GGCATGAGCC TAACGGCGAA CAAAAACGGA CACCAAGCTC TTGTAGCCCA
    10021 ACTGGCAGAG GCACGGGTTT CAGAAGCCCG CAAGTGAGGG TTCGAATCTC TCTAAGAGCA
    10081 CTATGGGCAT ATTAACGTTT ATTGACGAAT AAACAGGCGA TACTACTGCA GAGGGAGCCG
    10141 ATTCGAATTC GGCTATGTCC ACTTTATCAA AACAAAACGA GGATAATATG AAGTATCTCA
    10201 TGGAAATCAG AGCCGGTGAA GGTGGAACCG ATGCCAAACT ATTAGTCTCC GATATGGCGA
    10261 ATATTTACAC ACGATTCGCC GAGTCACTCG GTGCCGACGT GACGATGGAG ATTAAGGGGA
    10321 GTCTTTAACC TGATTATTGA AGGGTCATCA CCCAAGTTGG CCCTATTGTT GAAGGAATCC
    10381 GGTGGACATA GATGGCAACG TATTCCACCC ACCGAACGTC GAGGACGAGT TCACACCTCT
    10441 ACTGTCACCG TAGCAGTATT TGAAATTAAA GAATCGCAAT CGTGGAAATT GCGAAACTCG
    10501 GATATTACCA CGTTTGTTAC AAAAGATTCT GGACCCGGCG GACAACATCG TAATAAAGCT
    10561 GAAACATGTA TTATTTTGAG ACACGAACCA ACAAAAATCG AAGCAAAAGC AGCGTCAAAA
    10621 AGTCAAGCGC AAAATAGACG AACGGCTAGA GAATTGTTGG AACATCGAGT ATCAATGTTT
    10681 ATGACACAAA AAGCTAGTGG TGTTGAAAAT CAAAATCGAC GAGAACAGCT TGGCTCCGGT
    10741 ATGCGAGGCG ATAAGATTCG TACATACCGA GAACAAGATT GTATCGTCAC CGACCATCGA
    10801 TCAGGAAAGA AAGTACGATT GAAAGATGTT ATTCGCGGCA ATCTAGAGAT ATTGTAATAA
    10861 ATGTAGTAAG TTGAATGACG CTTGACGAAA CTGACTTGAT AGTGTATATT TCATTATACG
    10921 TTGAGAATCT CTCAATGTGT AAACATCACA AGGAGATACA CAGATGTCAA TGTCAACAAA
    10981 GCAGCGTGAA CGTACGGTCA CCGGTCTTCG TAGCTACCTT CGTAGCCTGA CCAACCGTCG
    11041 TTCGAGCGGC ACGGTTACAG CCGATGACGC ACACACGTAC CTTACTCGTC AGGGTATTCG
    11101 TCCGCAGATG GTTCGCACTC GTCTAAGCTT CATCAACTCT GCGTTCAGCA ATGGGTTTGA
    11161 AGCAGTTGGC GAAGTGGCGT CCGGTCGTGA AGCGGCAAAG GGTCGTTACA TTACTGAATG
    11221 GACCGTTGCG TAATACGTAA CAGAGTTTCC ACGTTCTCCA AAAACGTGGG TTACGCGGAT
    11281 GTAGCCCAAA GGCAGGAGGC ATCGGTTCGA GAAGCCGAGC AGTGTGGGTT CGAATCCCAC
    11341 TATCCGCATT ATGACATTAT ATACAGTTAC GACAATCAAT AGTAATAACG ATAATGACCG
    11401 ATGTGTAGCT ATTTGTAGCA CATTGGATCG TGCCAAAGAA ATCGTTGAAA ATAACGAATG
    11461 TGATATTTGG GAATTGAAAT ATGATTTGGT GGTGATCGAA TCCAAAGAAG TTGATCATTT
    11521 GTATGGTGGA TTTGATACAG AACAACATTG GTATGAATGG CGTGGACCAA TGGGATCTGC
    11581 AGGAATTTTT GCAAAGGGAT ATGCTCCTAT TGATAAACCG TTGAAGTATA AAAATGTCTT
    11641 TGGATTTGGT ATTGGATGAC TTGACTTTTA ATGGTCAATG TGTTATACTT ATAGAAGGTT
    11701 ACCAGCCGAA GATGCTGTTG TAGTATGGTG GCGGGGTGCG ACAGTTTTCA CGTTCTTAAA
    11761 ACGTGATGGT CCGGAGAGAA ACTTCCAGTA GTTTATTCAT TCTATAAAAA TGAATTGGTG
    11821 GACGGAAGAG ATTCCTCCGA TGTAAAGATT GGGCCGACGT TGGAAATCGG CAAAACGCGG
    11881 TTGTGGCGGG ACTGGCAGTA CGCACGGGTC TTAGAAGCCC GCGTGAGAAA TCACTAAGGG
    11941 TTCGAATCCC TTCTTCCGCA TTGTAGTTAG TAGGCCGGTG TAGCCCAAAG TAGAGGCGTC
    12001 ACTTATATAA TTGGATAAAG CTAGCGTATA AGTGAGTCAA CCGAAGGAGT AATTACCCTT
    12061 CAGCAAGTGT TGGTTCGAAT CCAGCCACCG GCACTGAACG GAGTGTTATT ATGAGAAATA
    12121 CAGTTTATAG ATGGTTGAGG CGTAAAGGTG CATTTGAACA CGGTGGTACT ATGCACAGTG
    12181 ATGAACATTG GAACAATTTG TTGGCGTATG GCAATGTTAG TAATGTTCAA GGAATGCCTG
    12241 AAATAGTTTA TACTAAGCCA AATCAGAAAT TTTGGGCATC TGTATTACGG GTGTATAATA
    12301 AGTTAGGTTT GTAGAACATA GCCGAAAGGC CGAGGTTAGA AGTTGCAGGT GTCCTACGTA
    12361 ATCAAAACAT GGCAACAATC GCCGCTGTAG CCCAACGGCA GAGGCACCAG TCTCAAAAGC
    12421 TGGTCAGTAA GGGTTCGAAT CCCTTGGGCG GCATAGAAGG AGAACGTATG AATGATCCAG
    12481 TAGTATGTTA CTGTGGTTTA TACGAGAAGT GTCATCTTTG GAATAAAATG ACAGATGAAC
    12541 AGCGTCAGGC TTGTTTCGAA GATAAAAGAA TGACTGTTCA ACGTGAATGG AAAACGAATA
    12601 GTCAGTAAAT TTCGATAGGA TTGCATATGC TCCGCTACAA GGCTTTTGAA GCCCGACGGG
    12661 GATGACCCTA ATAAACAATC CGAGTCGAAA TAGTGGGGAA CGGGAGAATT TACCGTCTAA
    12721 AATACTAACT GTAAATTAGG GTCAACGCGA GTGTCGTATA CCGGCATATT ACCCGACGCT
    12781 TCCAACGTCG TGAAGAGGGT TCGACTCCCT TCACTCGCTC TAATAATGTA GTTGAAGTAC
    12841 GGTTACGTAG TTACTTCAAC TATTGCTGAG AATTACTATG GGTGTTAAGT CAGGCTGAGT
    12901 ATCGTTGCAC AGTGCCGGCA CAGGTCCATC ATTTGAAGTA ACCACGGGCA GTCTTGATCA
    12961 CGGCCGTCAA TTTGTAGTAT TTCAAAATGC TCTTGGAGAT GTAGTTACAG ACGGCGCAAT
    13021 TATGGCAAGT GATCGACTGG TAAGTTTTGC GGCACCAAGT TGGTCCATTG GATTGACACT
    13081 TCCATCAGGA ACGATTGCCG TAGTATCATC CTCGGCGGCC AATGTTTCAT TTACCGGCTC
    13141 GGCATCTTCA TTGTACAATG TAGTTAAAAA TGGATTGGCT GTCTCTGGTA CGTTGTACGT
    13201 GCCACTTCTT CCATTCCCAT TGAAATCTAA CGGAGAACCA TTCGGCACGG CAGCAGTTAC
    13261 GCCGGAAGCA GGATTTGGTG TACGAGTTGG GTTGTGGGAT TCACAACTTG ATGGAAGGTT
    13321 CTTAGAAAAT GTTCAATTTG TAAATTTGGT TACGCCATTT ACAAGTTCAG CGGCAGGCAA
    13381 TATCGATTTT GCAGCAAATG CATTAGCAGT AACACCATAA CATAAAATAT AATACACGTT
    13441 AAGAAACCGC AAACCCTCCG GTAGTAGGCC CGAGAATGGA AATGGTATGT TCCACTCGAC
    13501 GTTGATTGGA TGACCGTCAA TCAATATGCC CTTACTTAAC GTGTATTGTA CTATGTTTAT
    13561 ATTGGGGTGT CGTCTAGTGG CAGGACGAAT GGCTTTGGCC CATTCTACGA GGGTTCGAAT
    13621 CCTTCCGCCC CAACTTTGAT CGGTAAGACA CAATAACATG ATATGTATAG TTATACCTTT
    13681 ACAATTATAC ATATGCGATT ACCTAGAAAA TGGACGCCGT TACAATTAGA ACAGGCAGTG
    13741 AAAGAATCGA AGTCTTTATC CGATGTGTTA CGTAAATTGG GTCTACGACC TGCCGGTGGA
    13801 AATCACGCCA CTATTAGAAA TTGGATTGTA AAATTGAATA TAGATAATTC ACATTTTAAT
    13861 CCATACGCCG GTATGGCAGA ACGGCATCGA CATACAAGAT CTAAAACTGT AAATTTCAAT
    13921 ACTGTACTTA CTGTAGATTC TAAATTTGGC CGTGGAACGG TAAAGCGATT TGCCAAACAG
    13981 TGCATTCCAC ACAGCAGATG TGCTATTTGT AATTTATTAC CCATCTGGAA CAAACAATTA
    14041 TTGGTATTTC AGTTAGATCA TATTAATGGA AATTCCAACG ATCACAGAAA AGAAAACCTT
    14101 CGATGGATAT GCCCAAATTG TCACACACAA ACTCCCAGTT TTGCTGGAAG ATCAAGCCAT
    14161 AATTAAACGA GGTTTACATG ATCATTGCAT ACGGTTCTAA CATTGTTGTG CAGATTCCAA
    14221 CAACACAATC CAGCACAACC AAAAGCGGCC TGTATATACC AGAAGGCACT TCAACGCAGG
    14281 GCAATCAAGT TGTTGCCGCA TCAGTCATTA GTGTCGGTCC TACGGTTGGA ATCGGGGCAT
    14341 GGAACGCAAT ACAATCAAAA CTTACGATCA ACGAAGGTGA TACGGTTTGG TTTCAAAAGC
    14401 CAAATTCCGT TGAGTTTGAA TGTGATGACG AGAAATATCA GGTTATTCCG GATAATGCAA
    14461 TTCTAGCGTT AACTGCCAAG CCATAAAGCT GTAACGCGAA CATAAATTTG AGTGTGGCAG
    14521 TGGCCTAGAG AAATTCGGAG TAATGTACCA GTTTATCGCC GTCAGTAGAC TAGCCCCACA
    14581 CTCAATACGC GAATGTAATT CAATTGGCAG AATACTGCCT TGCCAAGGCA GTTGTTGAGG
    14641 GTTCAAATCC CTTCATTCGC TCTCCTTGAC AGGGATGTAT AAATCGTTAC AATGTAACAA
    14701 CTTAGACACG CTTGACTTTA GATGGTCCAT GTGTTATCTT TAGTCACGAT AAAGAAACAA
    14761 GTTATTTGAA AACTGTTGTG AAAGGATGTT TGGATTCTTC AAGAATAGTA CACTGTAAGG
    14821 TGTATAAAGG CGCGTATCTT TGTAAACGCC GCCGTCGCAA GACGGTTCAA CCAAACAAGT
    14881 CTGACCGACG CTACTTTCGA CGGTAGCGGC ATTGACGGTG ACGAAACACC GGTAGTGATA
    14941 GGTCCGAAGA ATGGGTGCAG AAGAAAACTT TGCCGACGCT CCTGAGATCA CATCAAGGGA
    15001 AGGCGGGTCG AGTAGATTGA CGGGTCGTGC CGGATACTGC ACACAACGAA CCATTCGAGG
    15061 AATGATTGGT AACAGATAAT TGATTTGTCC GACCAGTTGC ATGGGAGGGC TTGTCAGAAA
    15121 TGTTCGTGGT TTGAGCACTG CGCTAATATA TCCAAATAGC GGTGCCCTAA ATCACAAAAC
    15181 ATGATTTAGT AGCCTGAGCA AGGCGAACGG TATCCGTGGA GTGTAGCATT TTGACATCCA
    15241 AAAGGTGTTG AAACTACTGA GGTAGCACTT CACTCAAAGT ACGTTTAGCT GGTTAAATCC
    15301 AGCACAATCA TTTGGAGATT GCTTACAAAC AAAAGGAAAG ACTGCCTCGG TCTAAACGTG
    15361 ATAAGTAGCG TAATGCCTGA ACTCGCAAGA GGAATCGGGC TGAGTAGAAG GCCCCAAGCC
    15421 CAATACTCAT CAATGCAGAT TCGCACGGAG CGGCATGCCC CGCTTGTTTC CCGCAAGGAA
    15481 GACGGTAGAA GAAACGTTGA GTAACGTTAG ACGACGAGTG AGTTGCCACA CTCTAAAAAA
    15541 GGTCGCTATG GTCGCAAACT CTCATAGTGG GAGTGGATAC GTTGAGAATA TACTGCAGGG
    15601 ATGCGGTAGG ATAATTCAAC AAATGTGCTG ACCGTGGCGG GTGTAGTCTC AGCCCACCAC
    15661 ACAATACCTC GAAAGAGGTT GTTTTATTTT CGGAATGTGG CTCAATCCGG TAGAGCATCT
    15721 GCTTTGGGAG CAGAGAGTTG CAGGTTCAAA TCCTGTCATT CCGACTGACT TTAATCAAGA
    15781 TCAAATAAAT GAAAAAATCA ATGTCCCGTA AGAACGCCCC CATCGGTTTA ATATTTTTAG
    15841 TTGTTTATGT TTTAATTCTT CTGTCGAGAA TTGGCAAATG AAATATGATA GAAAGGGGAC
    15901 ATTCAATCTA CGGAAATGGT TGAAATGGCG AAAAGAAATG AACAAGTGGT TGAAAAAGAA
    15961 AAATAAGTAA GAAAAACACG ATAAGGGCGG AGAATCCACG ACCCTGTAGA CATTGGACTC
    16021 CAGAACGTGT GAAACATCAT TTGTTGAGTA ACATGCCGCT AGGAAACAGG GATTATCGTG
    16081 AATGAACATC CGACCTGTCG CTGGTCACGG TTGGAATAGT GCCTAGAGGA AGTTCGCGGC
    16141 TGTCTACGAG GGACGTGGGA GTGAGGCGGA TAGAAGAGCA TTACTGACCG CCGTAATAAA
    16201 GAGGCAGTTT GAGACTCCTC TTTTCACGAC TGTACCACGG CAACACAGCA AGCCAAACAG
    16261 ACGAGATATA TTGACCCTCG ATAGCGTCGG GTTGGTGCCG CTCTCATTGG AGAGCCAGCG
    16321 TTAGCTGAGA GAAATGACAG GGCTAAAACA GAACCGCGGC TATGAGATGT TCATTGTAGT
    16381 TCGTGTAGGA AAACTTTAAC AAACAGGTTA TATGATCGAA GGTATTTTGG GTTTATTCGC
    16441 ACTCGGAACT CTGACGTTTT GACTTTTTAT TGTGGCCGCC TGTGCCGTTA TCATCGGCGC
    16501 GCTGGAATTT GAAAATGGCC GATGGGCAAC ATCAACGCTG ATCGTCACAG GTATTTTTGT
    16561 AGTATTTGGT AATCACTGGC ACGTAATCGA ATATCTCGGA AATCATTGGC AGTATGTGTT
    16621 GGCGTTCGTC GCAGCATATT TTGTGGCCGG TACGGTGTGG TCGATTATCA AATGGACATT
    16681 CTACGTTCAT AATCTGTTCG ATAAGTACAC CGATTTGAAG GCTGAATATC TTGCTGATCA
    16741 CAACGTAACA TCGATTCTGG ACATCAAGGA TAAGTCTGGA TTTGGTCGTG AACTGCGAAG
    16801 TTTGGGTATT GAAACTGATA CAAATGATGG CGTAACTGCA CCACAAGTCA GTAAGCATAA
    16861 GGCTACGATT CTCATGTGGA TGACGTACTG GCCGTGGTCG TTGGTGTGGA CGCTGATCAA
    16921 TGATCCGATC AAGAAACTGT TCCGAAAGAT TTACACACAA ATTCATGTCT TTTTGCAGAG
    16981 TATCTCGAAT CGAATCTTTG CAAAGGCGCA GGCAGATTTC AAGGCGTAAG ATGGTTGGGG
    17041 TGAGGGAACG GCCTATAGTG GTCGATCGAG TAACGACGGG AAGGTGTGTT GACTCGTTAT
    17101 CCTCACATGA CATTCCTCAC CCTCAGTTTG TTTTTCACCG TGAAGTGTTG AGGCGCACAG
    17161 GGGGCCTTTA ACCCTCTGGC CCGTGGTTCG ATTCCCGGCG CGGTGATTTT TGTGGTTCAC
    17221 TTGATACGTA TATATGAATA AAATCGTTAT TGAACAATAT ATCAAAAATG GCGTGCCGGA
    17281 CGGTGGAACT TGCCTAGCGG TAATGCCGAA TGGAGAGGAA ATACCATTGC CAAATATGGA
    17341 GGCAATGATT ACCCTTCTAA AGAAGGTACA CGGATACCAG ATTGTACGCC GAACTCTAAC
    17401 GGTTGAAGAA AATATAGAGT AATTGACGCA GGGGAGTGAA ACGGAACGGA TTTAGAGAAA
    17461 TCTTCATCCT AATCATTTTG GGCTCATAAC TCAAAGATAG CAGGTTCAAC TCCTGCACCT
    17521 GCCATTGAAA TGTCGTAACC AGTGTTTCAT GTTTTGACCC ACTATTTATT AGTGGAGATC
    17581 ATTATGAAAC AAAAATCACA TCAGAAAAAA CATTACGAAA AATACAAAGA CGATTATATC
    17641 AAACGTGCTC GAGCATTTAA TATAAAAGCC AGAGAAAGAA ATCGTCAGTA CGTTATGGAA
    17701 TATAAAAATA GTCATCCATG TTCAAATTGT AATGAAAATA ATTGGATGAC ATTAGATTTT
    17761 GCTCATGTAA ATCGTGGAAC AAAACTGGAT AATGTCGCCA CCTTAGCATA TCGGCCAGTT
    17821 TCAATAAAAC GGCTACAAGC AGAAATAGAT AAATGTAAAG TTCTATGTGC TAATTGTCAT
    17881 AGAATTGAAA CATATAAAGA AAATGCGGTT TTGGTGTAAC GTGGCCGTAA GGCCTTAGCA
    17941 CGGTGGGCTT CCAGTTCACA AGACCCGATC ATCACGGGAA AACCGCTCCA CATCAAGGTT
    18001 GTCAGTATAA ACCCTCCGAG GCTTAGCCGC CCTAACATAA ATCGGATAAA CTGTCAATGA
    18061 ACGAGTGGTG AAGAGGCTTA ACACGGCTGG CTGCAACCCA GTTATTCGGA GGTTCAAATC
    18121 CTCTCTCGTT CTCTTGAAAT ATCGTTTAGA TTTCGAACCT ACTATGTATA TATATGGAGG
    18181 TTCGATTATG AAATGTGAAC GATGTGCTGC CGAACACGAT GGATCATATG CAACCGGTAG
    18241 ATTTTGTAAT AGAAAATGTG CAAATTCATT TTCTACTTTG GCGAAACGAA AAGAAATAAA
    18301 TATCAAAGTA AGTAACACTC TTATAGGCAA GCCTACCGGT TATAGAAATA ATGTTAGTAA
    18361 CGGTAAAAAG CGATATATTA CAAGTTGCAA TTATTGTGGT ATGGAATTTT CAACGGTGCC
    18421 GTCTAGGCCA CAAAAGTTCT GTTCTCGGAA ATGTTGGATA GAAAGCATCG AACAAACAAA
    18481 AACGGAACGA GAACTATATA GTAAAAAGTG TTCATTTGAT TTTAATATAA CAGAACATTG
    18541 TGATAAATTT GACATGTCAC CAGTAAAACA ATACGGATGG TATAGCCCAA GTAATAAGGG
    18601 GAATAATCTT AGTGGAATTT CTAAAGATCA CATGTTTAGC ATTGCTGATG GATTTAAGTA
    18661 CAATATAGAT CCGAACATTA TTAAACATCC GGCCAATTGT ATGTTGTTGC CTCACCGAGA
    18721 GAATCAAAAG AAACGCCATA ATAGCAGTAT AACTATAGAA GAGTTGCTGG ATAGAATTCG
    18781 TTGTTGGTAA AAGAGCTGCT CGCGTAGTGA ACGGGTTTGG ACACGCTTGC TCGACACGCA
    18841 AGAGAAGATG GCTCGACTCC ATCCGTGAGC ACTGTAGGAC GGTTATATAT CCTTAATGGA
    18901 GTGTACCAAT GATTCTCGAC ATCGTATTAA TAGTAGTTGG ATTTATCGCC GGTGTGTTAG
    18961 TGGGCCGTTC CAATCCAACG TTGGCGTCGG CGCTAGCAAA GGCCGCAGCG AATGCTCAGG
    19021 CGAGCGCAAC AAGCGCCGCA AAGAAGCTAT AAACGTTGCA CCAATCCTCG AAACCCGTTT
    19081 GACGGGGCCG AGGCTTCCAT GAATAATACG AAAGTGGAAT CGTATATCAT TCATCGTCGT
    19141 AGGTTTTACT TGCCGAGTTT AATTCTTGGA CCCAGTGTCG GTTTCAGCAT TGGTCCAGAT
    19201 ACCATTTGCC AGCGGCTTTC GAGCCGGGCT TAGCGAATAA AATAAACTCT GACGCGTGCC
    19261 AACAAGCATT TGACTTGCGT GAATAGTCAA GAATTGGTAA ATAATCGTAA TTGAAACTGG
    19321 TTATTTATCG AGTGTTTCTT TCCGAGTTCA CTAGTACCAA CTCCGACGTT GCCAGTCGTA
    19381 CTGGCACATT TGCTCTCGTA GCCCAACGGC AGAGGCACGG GTCTTAAAAG CCTGTTAGTG
    19441 TGGGTTCGAA TCCCTCCGAG AGCACTGACA AAAACCGCCG ACAAGGGCGG TTTTTGTCTA
    19501 TATACCCTTG TATCGGGTTC GTTTCCTAAA CGAAATACCG TAAATGGAAT GATGCCGGTT
    19561 CGATTCCGGC CTAGGGTACT TTGTGGTTTC CATAAATGAA ACCATGATAT GTATACACGT
    19621 ACTTAACATT AGAGGTTATC ATGGTCAGAT CAGAATTGTC CGATACGCAA TTACTTCGTG
    19681 CAGTAGAATC GGCAACGGTT GCGCTGGGAC GTAAGATTGA ACAGTCGGGC CGCGGCGCTT
    19741 TGGTGAGCAA TCACGAAGCA TTAGGATGTG TTGCCGCCCA AGTAGAACAA TTAACTGAAG
    19801 CTGTTCGTCA AAATGATCCG GTAGATGTTG CCGATACGCT TATGGATATT GCTGCAACAT
    19861 GTATCTTTGC AGTTAGCTCG ATGTTTGTAA AGGAAGATGA ACTTGCGACC GCAGCTACGG
    19921 CCGAACAACC CAAGTAAAAA ATACCTTACG CCCCACTCTC ACAACAGGGC CGTTATTGCT
    19981 ACGACAGGGC GTGCAGCTAG TGAGAATGTG AAACAATCTC AATGATTGTA GTATAGGTGG
    20041 GCGTGTTGGA ATGTAACCAA TTGGCTAGGA GCTTCGCTGG AAACGAAGTA CGTCCGCAAG
    20101 GACAGCAGAG TTCGATTCTC TGGCATTCCG TAGATTCAAA TGGAGAACTG TATGAAAAAA
    20161 CTTATATTTG CACTGATGTT AATGGTTTCT CCATTGTACG GACAAAGAAT ACACGGCGTT
    20221 GATCCAACTA CTACGCCTAC ATGGCAACCC GTATATCGAC TTGTTGATTC AACTAAATCA
    20281 CTACAAGTTA TAGAATATGT TGACCTGAAC TCTATAGAAG TTCATGGAAG ATTTCGACAG
    20341 GCAACGTTCA GAGATATATT TTCTGAAAAT AAAACATCCG GTAGAATGAT CCGTGAAACC
    20401 CGTCGTATAC AAATTTTTGA TTGTTCTGAT ACAACATCAA CAATTTCTAT GGGTATAGAA
    20461 GTGGATAGCT CGCAAAATAT CATTCAATCG ATGTCAGTTA ATGTATTTGA ACGATTGATA
    20521 TGGACGCACA TTAAAACTGG TTCAATGGAC ATATCTAAGT TCAGTACTCT TTGTTCAAAA
    20581 CGATGATGAA ACTTACCGAA ATTCTTGAAG AATCCGAAGC AAGTGAAGAA GCTAAAAAGC
    20641 GCGGATTGGT TGGTAAGGGA TGGGGTCGTT GGTATGATAA GGAAGGCAAT CTTGTCGCAA
    20701 AGACTGAGAA AGGTAAGTTG AAATTCATCG TTAATAAAGA ACCCAAACAA ACATCACGTC
    20761 CTGCGGTCGC CGACGAATTA CAGCGTCACG AAGAAAAATA CATCAACAAG GCTGCTACTA
    20821 TTGCCATTCG TGCTCACGGC GATCAAAAAT ATGGCGATCA ACCATATTCG TATCATTTGA
    20881 AGAAAGTGTA TGATAATGCA GTTAGGTTTG GTGGTTCTGC TGTTTCTAGG GTATGTTCAC
    20941 TTCTTCATGA CACGTTGGAG GATACCAAAC TTCCAAAACA AGAAATCGAA CAAGAATTTG
    21001 GGCCAAAGGT GGCTCACATT GTTGATCTCC TGTCCAATCG GCCGTCAAAA GAAGAAACGT
    21061 ACAAACGAAT CAGAACAGAT CCAGAGGCGG TGTTTGTGAA GTTGTGTGAT AGATTAGCAA
    21121 ATGTATCAGA AGGTAAGAAG AACGACAAGT ATCGAAAAGA ACACCCATTG TTTAAATCCA
    21181 TTTTGTATCG TCGTGGTGAA TACGAATCCA TGTGGCACGA ACTCGATAAA AAACTAGGAG
    21241 TATAACTATG TTGCCGAATA CGAAGCGTCC TGCATTTCCG GAAGATGGAC TGTGCCAAAC
    21301 CTGCCACAAG AATAAGGCTG AGTTTGTACG ATACAAGATT GACCAGAACG TATGTGATCA
    21361 TTGCTGGACC CGCCTAGAAC ACCCGGCATT AGCGGAAAAG ACCGATGAGG GTTGGTTACG
    21421 ATGAAGGCCG AATCACTTGC CAGACTCAAA GCCGAGAGGC CTAAACGTGG TATTGTGAAT
    21481 GTTGGTGGAT TGAGGCCGTA CACCAATTGA TCGCTTGCCA AATGACCTCA AATGTGTTAT
    21541 ATTTAGAGAT ATAGAATGAA CCATAAACGT AAACGTCCAA AAAATGCCCG ATCCGGTTGT
    21601 CTCATGTGTA AATACTGGAA GATCAACGGA ACAGGTAAAG AACAGCCTGA CGCCGGTGGT
    21661 AGTTGGAAAC ATCGACTTAA CGCCGGCAGG GATTTGAACG ATTACAAAAA AGGGAAAGAC
    21721 TAGGGTTATA TCAGAATCAA CATCTGATTT CTGTTTATTG GCCCAACTGA GTAGGTTGGG
    21781 CTTTTAGTTT ATATGGAGGC GCTATGCCTA TCGGCATTGT TGGTGATATC CACGGATTTA
    21841 TCGAACTACT TCATAAAATG GTGAAGGAGA CTGTGCCATA CGATAACATT CCGTGCGTAA
    21901 TTCAGGTTGG AGATTTTGGT GTTAATCCGG TTGAACTTGC TCGGTGGAAA TCAAAATCAT
    21961 ATTCGTTTGC TAAGCCCACA TATTTTGTGG ATGGTAACCA TGAATATTTT AGTCATCTAT
    22021 TAGCGTTCAA CGAAGTTACT GAACTTGTGC CTAATTTATT TTATGTTCCA CGCGGCTCAG
    22081 TTTTGAAGTT GGACGGCCGA GTAGTGGCAT TTTTGGGCGG CGCCGCTTCT ATTGATAAGG
    22141 CGTGGCAAGG CAGTAGTTGG GATTGGCGAG AAAACATCAC AGAAGCTGAT GTATTGAAGC
    22201 TGTGGGATAA TCTCAACAAG ATGGGCAACC CAAAAGTAGA TTTATTTGTT ACACACGCAC
    22261 CGCCATTGAG CGTGGTGAAC AAAAACTTCG ACGCAAAACA GAAGTTAGGA TTTGGAGTGC
    22321 CAATCACATG GACAGATCCG AACATGATTG TTGTCGAAAC ACTTTGGGAA CAGTTGGGTA
    22381 AACCGGATAT GGTTTGTGGC CATATGCATC GATCCGTTAA ATTTGCCGAG AATAGTTATA
    22441 TCATGGCAAT TAACGAGTTT CGAACCGTCT AAAATATCTA CGGGTATCAA ATTGGTGCCC
    22501 GTAGATATAG ACGAATTAAT GATGTGTCGG GTATTTATGT AAAGAACACA TCCAACAGAG
    22561 TTACATTATG GACGAATCAA AAAAAGTCGT ATCGGTTACA GAAAAAAATG ATGTTCCGGT
    22621 TATGCCGAAA AAGATTGTCA AGTCTCTACC GATAGACATT CCAGAAGTAC GATACAGACT
    22681 CTGCGCGTAC ACATCTACAG GTACTTTGAA ATCCGGCATT CGTGGTAGTG TATTTATGGA
    22741 TATGGGCCGA CAACACGGCG ATATCATTCG TTCGATATCT TCTTCTCGGT GGATGACACT
    22801 TGATGAAATT TGTTCATCCG TGTGGAATTT TGAACGAAAA ATGAGACATC CGGGCAATAG
    22861 AACAAAAAAG GCCATTTTGG ATGCCGTAGA ACAATTGGTC GAACATGCGT TCGTAGCAAG
    22921 ACGATAATCA GTATAATTGA ATTGGTATTG ATTTCGAATG GTACGTTGGT TAGATTTAGT
    22981 GTATATGGGG CCGCCGGGTT TCGACGGACT GTAGAGGATT AAACTTTGTA TCTCGTTTGG
    23041 TACTACGAGT AAAACAGACC ACAAATTTCA ACTGGCAACT TTAACAGCCC AGCCCTCGCC
    23101 CTCGCTGCGT AAGCAGTAGA GCCGTGGGAA CCGACTATCG ACTCACATAA GGTACTCGGA
    23161 CTCGAATGTG ATGTAGTGTT GGAGTGTGGA AACGGACTCT AATACAAAAC ATATCTGTTT
    23221 CTATGCCGAA CTTACGTTTA TCTCTTGTCG AGAGGACGGC TAAAATATAC AAGAGATTAC
    23281 ATACATAAAC GTTTAATAAG AAGCATTTCG GACAGGAAGT TCAACTCTTC CTCGGCTCCA
    23341 CTTAACTTTT ACAAGAGGTT TTATGAACGC CAAATTGGGT TTTTGGTCAA AGTTACTGAA
    23401 TCGTAATGAG ATCTTTGATA AGGCGGCAAC ATATACACCT GTCGCTGGAA AAGAATCTGG
    23461 TCCAACGGTT CGCGAAGAAC CAGCCAGCAT AAATCTTGTT CGGGCAGTAT ATGACGAAGC
    23521 TGATAAGGTC GTCAAATCTA TAAACCGAGA ATTGGCAGCA TTAGAAGTTC GTAAAACGCA
    23581 GTTGATTCTG AGCCGCGACG CACACATAGA ACTACTGGAT GTTGCGAAAA AGCACGTGAA
    23641 TCTACAACGT GGGGAAACCA AATGAAGATA GAACTATCGG AACGTGCCCG AGAATGCACG
    23701 GTGAGAATAA ACGAACTCAC ACAAGAATAC AACGATTATC AGATGTTGGT GTCGTGTATC
    23761 AAAGCGCTGC AGGCGGTCAA ACTCAACCCC AACAAGTATA GATATTCTAC AGAAGATTAC
    23821 AATACTGTAG TTGAACGCGT ACACGATTTG TGTGCCCGCC ACGAAATCAG ATTACCAGAC
    23881 GACACAGAAT GGGAATCGGT TGATATTGTA TAACGGAGAA GATGAATGAT ATCATTTTCT
    23941 AAAATACGAG AGTGGGTTCA TGATTTGATA TACGGTCGAA CAATACCGAA ACGATTTAGA
    24001 TATATGACTG TAGATATTCA GAAAACTAAA ACGCCTGTTT CAACGCCAAA GGCAAAGCCA
    24061 TCGATTAGAT TGATTCGTGG TGAACGTATT ATCATTCTAC CATTCGACGA CCCCAAGATG
    24121 TTGGCACCAT TTGCCGAGGC AAATCAGGAC ATGGTGTACC GATATATGTT GACCCGATTT
    24181 CAGTCGGCGT TTAAATACAA GAAATCAACA GTGGTACTAT TTCAATTTGG AAATACCAAA
    24241 AAGATTGCAC AAATAACGTC CGATAAATTT GAAACACAAC TGACAAAAAT GTTGGAGTTT
    24301 TTTGTAAAAA TAGAAGACTA TGAATCGGCA ACACAATGTC GTGATTTGAT CCGAGGATTG
    24361 TCATAATGTA GCAAAAGAGG ATGTCATGTC TGTATTAGAC CACACGCGAT GCACGGTGCT
    24421 GAATGCCAGC TACGAACCAC TGGCCGTTGT GTCCGCGAAA CGTGGACTTA TTCTGGTGTT
    24481 TGAAGGTAAG GCAACAATCA CCGAAGAACA TCCAGATGCA ACAGTCAATT CGGCTCGCGA
    24541 CACATGGCCA ATCCCAACTC AGATTGTGCT AAAGGAGTTC GTCAAAAGTC GTTCGACTCA
    24601 TCGAATTAAG GCCCTGTTGA CGCAGAGAAA TCTATTTCTT CGTGACGGTT ACAGATGTCA
    24661 ATATTGCAAT CGTCATCGTT CACAATTGAA GAATAGTGAA TTTCTGACGA GAGATCACAT
    24721 CGTTCCGCAG TCGAAGGGTG GTAAGGATGT ATGGACGAAC GTAACCACGG CGTGTTCGGC
    24781 TTGTAATAAT AAAAAGGCCG ATATGATGCT AGAGAATACT AACCTGACTC TCGCGAAGGC
    24841 ACCGTGGAAC CCAACAGTAT TCGAATTGTG GGCACGTTCG AGTCCAAAAC GTAATAAGTG
    24901 AGTTGTAAGA ATGTCACTTG ACAACCGTGG CGGTATGTAC TATATTACAG TATATGCCGC
    24961 CACGGTTTCT TTTTTGAGGT AATAATGACT GTCACCATGA CCCCCGCCCC AGTAGTAACT
    25021 GAAATGGATC GTCTTGTCGC CCAACGCGAC AGATTGTTTC AGATTCTAAA AGATACATAC
    25081 GAATCGACTA ATTTGGACCG TTATACCAAG TTGATGAAAA TGTACGTTGA TTACGGTGAT
    25141 AGACTGATTG AAGCACCTGC ATCTGGCAAA GTACATTATC ATAACGCTTA TGAAGGTGGA
    25201 TATATTGACC ATATTCTTCA TGTGTATGAC AATGCACTGG AATACGCCAA GGTGTTGAAG
    25261 AAAACTGGTG GATGGGTTGA CTTCAATCGT GCCGAATTGA CGATGGCCGC AATCCACCAC
    25321 GATTTGTGGA AGTTGGGTAT TCCCAAGGGA CATCCATATT ACGAACTTGA AACCTCTGAT
    25381 TGGCACCGAA AAAATCAGGG ATCGATGTAT AAGAATACTG ACAAGTTGCC ATACATGAAG
    25441 GTCACAGATG GTGCTGTGTT TTTGTTACAA ATGTATGGTA TCGCTCTGAC TCAAAATGAA
    25501 TGGCTGTCGA TTAAGTTGTC CGATGGTTTG TACGACGATT CTAATAAGGG ATATTTAATG
    25561 AATCATGGCA AGTATCCTAT CCACACTAAT CTTCCGTACG TTATTCACTG GGCCGACCAT
    25621 ATGTCGTGTG TCGCGGAACG AGATCCGTTG AAACAGGAAT ACGTCGAATC GCTTGACGAC
    25681 GACGGCGCCT AAGATATAAT TCCATGATAT TTATACAAGG TGCTCTAACC AGCACCTTGT
    25741 ATGTTTTTAG GCGGTCAACC TTTTACTATA GGATATGGTG GTAAAGATAC TAGTACTGAC
    25801 ACTCAGTTTA ACATTTACAT GAGAAGAAGT ATGCCACAAA CTTGTAACGA ACAATCAACA
    25861 CTGTTTTGCC GTCAAAATAT TTAACTGGGG GTGATCCTAT CGGTTACTTC CTAGTAAGCT
    25921 ACTAAAGTCT GGTTTAAACA CCAGACTTTG GTTTTTGGAG ACTTTATGTT CAAATATGTG
    25981 GTTTTAGGTT CTGCTATATT CATCGCTTCG TGTGCCGCAT TCTTTTCTGT GACTGGTATT
    26041 GCACAGTTAT TTTCTGGTCA TATGCTGACA GTTGCTTTGG CAGCAATTTC TATGGAAGTA
    26101 GGAAAGGTGG TGAGTGTTAG CCTCCTTTAT CGACATCGAC GACACATGTC ACGGATGTTG
    26161 AGAGTATCGT TAACATCCAT ATTGATTATG TTGATTGGTG TGACTTCCTT TGGCATTTAT
    26221 GCCTATTTAG CTAGTTCCTA CGCCGATTCG GCATCCGGTG TCAAGGGAAA GGAAAATATC
    26281 ATCGCCCTAT ATACAACACA ACAGACAAAT ATAGTAAGTG ATATCACACG ATTAACACAG
    26341 CGTGCCACAC AACTACAGGC GTCACGTGCC CAACAAGAAA ATCGATTGGA TTCATTAATT
    26401 GCCAAAGGCC GCAGCATTAC AGGACAACAA GCAATAATTA GATCTCAGGA TGCTGAGATT
    26461 ATAGACATTC AAAAGCAAAT TAGAACGATG GCGTCTACCA GAGACTCATT AGCAAATCAA
    26521 GTAACGTCCA CTACAAACAG TTTGTCTACT GATGGTAAGA TGGGAACGTT TTATTATGTT
    26581 GCAAAAGCTA TTGGTGTGCC GTTGGATACA ATTGTCAAAT GGTTTATTTT AGTTTTGATC
    26641 GTAGTGTTTG ATCCACTGAG CGTGTCTCTA TTTTTTGGAT ATAACGTTAT TCTCGAAAAA
    26701 GAAACAATAA GCGAAAGCGC ACAGGACGAC GAAACTCGTG CGAGTTCGCC ACCAAAAGAA
    26761 TCCGAACCTC TAGAAGATTC AAGTGACTCA AGCGTACAAA ATGTGAGCGA ACTCGCACTA
    26821 TTAGAAGAAA AGCCCCTTGC CAAATCTGAA AATATTACGG TCGAATTGGA TAAAACTCAG
    26881 TATTTCATGC GATCAGATTA TAATTGGAAG ACAGATCATA GATGGCACAC CGACCCATCG
    26941 GCACAGATGT ATCTATCACG ACTAGGCATT GACCCAACTG CTTGACAAAT TTACACTTAG
    27001 CGATTAACTT TCATTGGTAT ACTACGAGGT GACCATGAAA ATTAGTGTAT TGATTTGTAC
    27061 GCACAATGAA GGTAACTACA TACGACAATT GTTGGCGCGC GTAACAAATT TCATCGCACA
    27121 AGATAAGAGT GGAGTAACGT GGGAAATTGT GGTGGTAGAC GACTATTCTA CAGATTCAGA
    27181 AACTAGAAAA ATATTGGAAA CTGAATTTAG ATCCAAAATT GTCTTGCTCT CACATCCATT
    27241 AAATAATCAC TATGCTAATC ATAAAAATTT TGCTAATAGT AAATGCACTG GTGATTGGAT
    27301 ATTGAATCTT GATGCCGATG AATTGGTCAC CGATGATTTC TTAGGATTCT TGCCACTGGT
    27361 GATAGACAAC AATCCAACCG TAGATGCCTA CGGCATCCCC CGTTTGAATA CGGTAGATGG
    27421 ACTTACATTG GAACACGTAA GAAAGTGGGG TTGGGTGCTC AATCATGAGT CCGACCACAT
    27481 AACAGTCAAG TCTATGGATA AGGCCGACCC AGAGTATCAA CTACTGGAAC AATACAAGTT
    27541 GATCATCAAT GAAGAAAATT CCGTAATTAC GTATTATACT CCTATTATTA TGTGGCCAGA
    27601 TTATCAATTT AGATTATACA AGCGTTCATT CAATATCAAA TGGATAAATA AGGTGCACGA
    27661 ACAATTGGTG GGATATAATC AGTTTGCAGT ATTTCCACAA GAACGGGCAT TGGCTATAAT
    27721 TCATCACAAA GATATCTCAC GTCAAGAAAA GCAAAATGCT TTTTACGACA CCATCTAAAG
    27781 GTTTCATATG TCTCTAGCAG ATACGCCAAT AGCAGTTACA TTCGACGATG TTCAGCTTGT
    27841 TCCAAAGTAT AGCGAAATTG AAAGTCGATC CACCGTTGAC ACAACGGCGC AACTTACTCG
    27901 AAATTTCAAA ATTGATATTC CGCTAATTGC TGCACCAATG GATACGGTGT GTGGGGTTGA
    27961 TATGGCCGTG GCGATGCATA AAGCGGGTGG AATAGGAGCA TTACATAGAT TTATGCCCTT
    28021 ATCTGAACAA GAAGATGCCG TGTGGAATAT CCATTCATTA ACACTATCTC ATGGAAAATC
    28081 TCCTATCATC TGCGCATCAA TTGGCGCCAA CGGTGATTCT ATTCGTCGCG CAGAAATTTC
    28141 AATAGAGAAC GGCGCGAATA TAATTTTGGT TGATGTTGCT CATGGGCATC ATATTAATAT
    28201 GCGTCGTACG TTAGAAGAAT TGATCAAATT ACGTACACGT TTAAATGTTA AGGTAGATTT
    28261 TATTGCTGGT AATATTGCGA CGGCCGAAGC AGCAAGAGAT TTAGAATCGT GGGGAGCTGA
    28321 TGCACTAAGA GTTGGTATTG GCGGTGGATC GGTGTGTGAA ACTCGTATCA GAACGGGTGT
    28381 AGGCATTCCA CAAATCACAA CTATCCAATT AGTGAGAACC AGAACAACGT TGCCCATCAT
    28441 CAGCGACGGT GGCATTCGAT ATCCCGGCGA TATTGCAAAA GCTCTAGCAG CCGGTGCATC
    28501 AACTGTTATG GTAGGTTCTT TGTTGGCCGG AACCGACGAA GCTCCCGGCG AGATATTTAT
    28561 AGCCGGTCAA TGGCCAAATA ATAAGAGATA CAAAATGTAT CGTGGTTCTG CCAGCGCTAC
    28621 GATTAAAATG GAGAAGACAG GCGCGACACA ACATGTAGAA GGTGCGTCAA AAATGGTTGA
    28681 ATGTAAAGGT CCAGTGAATA ATGTTATTGG CGACTTAATG GATGGCGTCA CAAGTGCTAT
    28741 GAGCTATCTA GGTGCATCAA CTATTCCAGA ACTATGGGCC AAGTCGTCGT TTGTACGTAT
    28801 TTCAAATGCC GGACTTCGTG AGGCTCATCC ACACCTACTT TAATCCTATG CGAAACATTA
    28861 TATTAGCAGT CCTCGTATTG TTACTTGCTA TTACAACGCC AGCAAACAGA TATCATTTTG
    28921 TACCGAAACC GGTAACAAAA ATATTGAATA GACCAATTGC CGGCGGCCTT AGACAGTTTT
    28981 TGAATCGAAT TGGTAAAATG GAAGGATTGG GAAACTATGC TGCGGTAGGC GGATTTAAAA
    29041 ACAAATATCT TGGGATGTAT CAATTTCATC CGGCTACATT GAGATCACTC GGTATTACTG
    29101 CACCACGCGA TGAGTTTTTG AATAATCCTG CACTACAAGA TAGCGCGATG ATTTTGTATA
    29161 TGAAGGATAA TGCAAAAGAT CTTCATTCGG TCATTAAAAA ATTCAATAAT ACATACGTGA
    29221 ATGGTGTGTT TGTAACAAAA TCCGGTATTT TGGCCGGAGC ACATTTGGTC GGTTCCGCTG
    29281 GGGTTTTTGC TTTCTTCTAT CCGAATAAAT TCTCATATCG TACCACGGAT GGAAACGGCG
    29341 TCAACGTCGC AACATATATG AAGAAATTTG CAAATTATAA CTTGGGAGGT ATATAATGCC
    29401 TATCGCAGCA TTGGCAGTGT CAATTATCCT TAACATCATC GGAATCATTT TCATACGCAA
    29461 TGCTATGGTG AAGGTGGAGT CCTACGATAA GTTTTTCACT GAAATACAAA CCACCATCAC
    29521 CGGCATCATC AATACAATGA AAGCAATCGA TATTCGAGGC TCATTTCAGG CCGATGATGA
    29581 AGTAGGTGGC GTATTTCAAC AAATGTATGC GCTCGTACAA TCATTAGATG TATTTTTGTT
    29641 AGAACCAATA GACGAGGAGA CAAATGCCCA GAAAAAGTAA ATCAGGCACT ACAACCGGTG
    29701 TATATTGGCC GAGAAAATTG GATGAGTACA TAGTTCAATA CAACAATAGT ACAGATCCAG
    29761 ATGAACGAGA ACAGATTTTC GTAGATCATC TACATTTTCC GTTGGATAAG ATGGCCGAAA
    29821 GTATCATCAA TAGATTCAAA TTCCCATATA TGGGCGGCAG TTTTGACGAA ACTAAAAAGC
    29881 AAGTAATAAG CTTTCTTGTT ATCAATTTGT CAAAGTATAA GCCAGTTCGT GAGGACGGAG
    29941 AGCCAAACAA ATCATTCTCT TACTTCTCAG TCATCGCTAA GAACTATCTC ATACATCATA
    30001 ATACGAATGG ATACAAGCAA GAGAAACGAT CAGTATATCT GTCGGATACA ACTAATGAAA
    30061 ATTATGTATC CTTGGAAGAA ATGGTAGATC TACAAACCCC ATCATTAGAC GATCAAGAAG
    30121 ATTCTAAAGA GTTCGTGAAA TTGATGATTT CGTATTGGGA TGCCAATATT ACTAGAATAT
    30181 TCAAGAAGAA GCGGGACATC GACATTGCGT CGGCGGTTAT AGAATTATTC AGACGGGCCG
    30241 ATCGAATAGA AAACTACAAT AAAAAGGCTC TATATTTGAT GATACGAGAG ATGACTGATT
    30301 GTAAAACCTC GTACATTACA AAGGTCGTAA ACAAGATGAG AACCCACGTT TTACGACATC
    30361 TACATCAGTA CAGATCTGAA GGACGTATCA TTGAAGGGGA AAATAAGTTC TTTTCCTATC
    30421 TCTAAATCGT AGGTCAAAAT AGGAGTTTCC GTCTATTTAT AGATACGGAG GCTCCCATGA
    30481 AAGATACAGA AGTATTTGAT GACAAAAAAT TGACGGATAT ACTCAAAGAC ATTCATGATA
    30541 ATGCTTTGAG TAAGCGTGCA ACCATTAGCG GCGTCATAAC TCAGCTGACC GGTCTTATTA
    30601 AGACTGCTGA GGACGCCGTT ATGCTTGCGC CCCTAATTCG TGAATTTTAT GATGTAAGTG
    30661 TCAAAAACGA CGAACAATTG GTCAAAGTAG CTACTATAGT TCAACGAACT ATATCGGCCG
    30721 AAGCATATCA GAACAATCCA CAAAATGATC CAGATGGGTT TATGACGGAT GCCGAAAAGG
    30781 AACGTTTGAT CGAAAACGCC CTGACTAGTA TGAGTGTTGA AATAGCCGAA GTTAATACGG
    30841 AACTGGCCGT GGCACAGGAC AAAGTGAATG AAACGCATAG TTCGTAAAAC GATACCAACA
    30901 ACCGCATATC ACCCATTTCA GGGTACGGCA CCATCTGGAT TGGGACTATC AATTCAAGAA
    30961 GATCAATTCG AACAAGGATT GGTTGTAGAT GTTATTACCA ATGACGAACA TAGTTTCTAT
    31021 GCGCCCGATG GTTACAATGT CGGAATGGTA CAGTTTCGCT TAAAGTCTGA TGAATTTACA
    31081 CCAATTGAAA AACTTCCGTG GGCAAGTCCA TTATTTTCAA ACATTAGTGA ATATCCATTC
    31141 AAAGCCGAAG TAGTATACAT TTTCAAATCC ATGAATCGTT GGTGGTATCT TACAAAGTTC
    31201 AATGTGTCAA ATCGAGTAAC CACACAGGAT TTACCTGAAT TATTGAATGA AACTGATGTA
    31261 CCATTAAATA ACGATGATGT TAGTCAGGCA TATGGGAGCG GCGCCCCACC AAAGCAAATT
    31321 GGTGACACAA CACAAAATGA TACGATTGGT TCATATTTTA CAGATATTCC AGAAATATAT
    31381 AGATTAAAGC ATTTAGAAGG TGACTTAATC GTTGAAGGAC GATCCGGCGC GTCTATTCGA
    31441 TTTGGTACAT CGTGGTTAGA TAAAGCGGCA CCATTTAAAT CTTCATATGG AGATCAGGCG
    31501 CCGAATATTA TGATTAGAGT TGGGCCGGAT CCAGAAGCAA AACGAAGTGT TGACGGTATG
    31561 TTTGGTTTGG TGGTAGAAGA CATCAACGCA GATCGTTCAT CGATATGGAT TACAACCGAT
    31621 CAAGTAATTG ATTTGAAATA TGCCACCCAA AACAGTGATA TTCACGCCAA ATCAGTGGTC
    31681 GATTTTCCAA AGCAATTGAC CGGTAATCAG ATAATTCTCA ATACTGATAG ATTCGTTATC
    31741 AATACAAAGA CCGATAAAAT TATAGGAACT TCATATAGTG GTATCCACTG GACTACTCTT
    31801 ATGGATTTTA CCGTAGATGC TCAACGAGAT TACATTTCAT ATGTGGGTCG TGATATGGGC
    31861 ATCACTGTGG CTCACGATAG AATGACTCGG ATAGCCAATG ATGATAGTAC TATAGTTGAA
    31921 AATAATGAAT CAATTCATGC GAATAAAAAT ATACATCTAA CCGCCGGTGA AACTACGTAT
    31981 ATTGGAGCAC AAAACAACAT AGGTATATTT GCAGGTAATA CGATTGCTAT AAAGGGTTCT
    32041 AAAGTGATCA TCGGCGATAG TCAATCCACC GAAGAACCGA TGGTATGTGG TAGTTCTCTC
    32101 GCGGCATTTC TTGGGGCATT GATAGATGCA CTGGTGGGCA ATTCAGTACC TTCTATAACA
    32161 CCAACGCCTG GAGTAAATGC ATTTACACAT ATTTTGACTA CTGGCGCGCC TGGGTCACCA
    32221 AGTCCCATTA ATCCACTTAT AGTAACAGCA TTATTGAAAT TGAAAGCAGA TGTACTAAAT
    32281 GGTGGCGGAA CATACGCATC ATTCAACAGT AGACTAGGAT TTGTAAAGAA ACTTCCATGA
    32341 CCGCACCATT ATCAACTGCT GATCAAGCAA CTGCTAGCGC ACAGTTAGCC TTTAAAAACG
    32401 CTTCAACTGA TGCAGAACGT GCGAAAGCAA ATGCACAAGC TGCCATTGCA CATACGTTAT
    32461 CCACCGTACA AAATAATGCA TTAAATGCCG CGGCAAATGC AAGTAAGATG GCCGGGACCG
    32521 CCAGTACATC GGTGGGATCG TTGGCTAAAA GTATAACGAA GGCATTGCCG ATTCCTAAAG
    32581 TACCGACAAT TCCTGCACTA CCAAAGATAC CCAATATTCC TGTAGCTCCA AAGATACCAA
    32641 AAATCGGAAC AATTCCTAAT TTGAGCTTCA ATGTTCCATC ACCTGCAAGT ATATTAAAGG
    32701 GTCTATTACC AAAGGTAACA ATACCATCAT TTACATATGG GGTGGCGTTA TCGAGTTTTA
    32761 AGTTACCGAG AGTGGATTGG AAAGGGCCAG CAAAAATTGT GCCGCCTACA CTTCCACCGG
    32821 GCATCAAATG AACGTAGTTA TAATTCAAAG AGGAAGGATC AATGACTAGA GAAGAACTCC
    32881 GACAGGTCAT AGCCGAGGAA GTACAAAAAC AATTAAAGTC AATTGTACAG AAAGCTGTGA
    32941 AACCATTGGT TCAGGAAGCA GTCGCCGGCG CGCTTGCCGG CCTATTGGCC GAAGGAATCG
    33001 TTAAGGGTCC ACCCCCACAG GGCACTCGTA GGGTTTTGAC CCCTGACATT CCACAGGCAA
    33061 GACAAGATAC TGCGCCAGAA CGCACTAGGG CGACAGCCAC AAGCCTTCCG GCGTCCGCCC
    33121 GACGCTCTCT GGCCGATAAA ATGGGCTATG GAGACATTCC GCCCGTTGGT AAGGGAGTGT
    33181 TTGGTAACAC GCCCGTCGCT AACATCCTAG AACAAACCGC CATGGAACTA CGTTCCGAAT
    33241 CAGCGGCCGA TTCTATTTTA GACGCGGCGG ACCAAATAGA AAATATCACT ACACCGGATG
    33301 TAGTGGATGC CATCACTCGC GACTATTCTG CTTTGATGAG CAGAATGAAG CACAGAGGAA
    33361 TGATCAGTGG CTAATTCGAC GCCGTTGGGT CTTACATTGC CGATAACAAG AGGTAGTAAT
    33421 GGATATTTCC AACAGGGATT TGATCTTTTG ACACAAATCA AGAGTAATCT TACTAATTTG
    33481 ATACTTACTA GAAAGGGCAC GCGCCCACTC AATCCTACAT TTGGTTCGGA AATCTATAGT
    33541 GTTATCTTTC AACCAATTTC CGACAATAAT ACCGTTGAAA TTAGAGCCGC CGTCGATCAA
    33601 GCTGTAAAGA TTTGGATGCC ATTTTTGACT ATAAACGATG TTGCAGTGAT TCGTGAAACT
    33661 GACGAAAATA CCATTTTTGC CAAGATCACG TTTACTATTA ACACCACCAT CGGCATTACG
    33721 GATTCTATCA CATTGGTATT TTAAAGGAGA ATTGCCGTGG CAATTGGTAC TATCAACAAA
    33781 TCGTTTACAC CAATAAAGCG TAACATCAAT TATCTATCAA AGACTTTTGG TGATTATCGA
    33841 CAGAATCTCA TCGATTATGC GCGTGTATAT TTTCCAAATA CAAACACCGA TTTCAATGAA
    33901 GCTTCTCCGG GTATGATGTT TATTGAAATG GCGTCATACA TCGGTGATGT ATTGGGTTAT
    33961 TACATTGATA CAAATTTTAG AGAAAATTTG CTTGCCTATG CTAATGAAAT AGAAAATGTC
    34021 ATTCCATTAG CACAATCAAT GGGATATAAG ACAAAGCCAG GCGCTGCAGC AACATGTAAT
    34081 TTGGATGTGT TTCAACTGTG CCCAGCACTG AGCACCGGCA TAGATTATTC TCCTGACCCG
    34141 GCATTCTTTC TTCGCATTGC TCCCACCGCA GTATTTGCAG CTACGAATTT TCCAACTAAT
    34201 TTTAGAACTA TCGATGAAAT TAACTTCGCC GACCCAACGG ATAGAGAAAT ATCAGTTTAT
    34261 GCCACGGATA CCAATAACAA ACCGTTGACA TACCTGATCA AAAAATCTGT ACAAGTCACG
    34321 GCCGGCACAA TAAAGACATA TACATATACG TTCGGAAATC CAGCCAAATT CTCGGTAATT
    34381 CAACTGCCCG ATACGGATGT TATGGACATT ATATCAGTCA TCGATGGTAC GGGTCATGTA
    34441 TGGTCGGAAG TTGATTTTCT AGCACAAGAT TTGGTGTTTC AAGATAATGT CAATGTGAAT
    34501 GCTATACCAA GTTCCGATTT TAGTGTACCA CCAACATATA CAATTCAAGT GGTTAGAACA
    34561 CCACGAAGAT TTGTAACAAG ATACAATCAA GATTTCAAGT TGGAATTGCA TTTTGGTTCC
    34621 GGCGTTATCG ATGACAGTAG TGCGCTCATC AATCTAGAAC CCAAGAAACT AGCCAATTCA
    34681 GAATATCAAA CAAATCTAGG TTCAACATCA CTCGATCCAT CCGATTTTCT ATCATCGCGT
    34741 TCATATGGAT TGGCCCCGGG CAACATAACA TTGACAATCA CATATGCCAC GGGTGGTGGA
    34801 ATATCTACAA ATGTACCGTC TAATAGTATC ACGAAGGTCA TCACAGTAGA TGTTCTAAAT
    34861 GATATAACAT CATTTACACC GGCACGACTA GCATTATGGC AATCTGTGGT ACAATCTATT
    34921 GGTGTAAATA ATACGGATCC GGCCACGGGC GGTAAGGGAC AAGATTCTAT TGATGAAATC
    34981 AGAGCCGGAG CACTAGGGTT CTTCAATTCA CAGAATAGAG TGGTAACGGC CAATGATTAT
    35041 ATCGCTCGTG TCTATGCTAT GCCGCCAAAA TATGGCGCAG TAGCTAAGAT ATTCGTGGCA
    35101 AAAGATGAAC AGTTAAATAG TATCCTACGA ACCGCACAAG ACCAAGCGCC ACCTAATGGT
    35161 GTGTTTGTCG AAGATCAGCC TGGTCCTGGC ATCATTAATT TGTATGTACT GGGATACAAT
    35221 CAGAATAATA AGTTAGTTCC ATTGAATATG GAATCTAAGA AGAATTTGAA AACGTATCTA
    35281 GATCAATACC GAATGCTCAC AGATACCATT CGCATATTAG ATGCATTCGT TGTTAATATT
    35341 GGTGTCAAAT TCAATGTGGT GGTATATAAA AACTACAATA TGAATGAAGT ATTGGCTCGA
    35401 ACTATAGATA AGGTTAATAC ATTCTTTGAT ATCAATACAT GGCAGCTGAA TCAACCGATT
    35461 ATCCTTAATG ATTTATACCT GGCAATCGCA TCAACCGACG GCATACAGAG TGTTCTTGAT
    35521 GTAAGCGTGT TTAATCGATA TTCATTCAAA GATGGTTCTG ATTATGAAGA CTTTATCTAT
    35581 GATATATCAT CTGCGACAAA TAACGGTGTT ATATATCCAT CGCTAGACCC GTGTATCTTT
    35641 GAAGTTCGTT ATCCACAACA AGACATCATT GGCAGTGCCG TACAATAACC GATAATCATA
    35701 ATGCGACGAT TTTATAATCC AATCAAAGAC GCCTCAATAT ATTCAGAATT TCCACAAAAG
    35761 AATAGTGGGC TTGATGAAAT TCTTGAAGTG GGTAAGTCAT TAGATGGTCT AAATTCAATT
    35821 AGATCATTGA TACAGTTTGA CATCAATGCT ATATCGGCCA GCATTCAGTC CGGAATTATT
    35881 CCACCGTCAG CATCATTTGA TTTGAAATTA TATCTGGCTA GAGCTGATGA TTTACAATAT
    35941 GGACAAACTA TAGAACTACA TCCAGTAAGT CAAAGCTGGG TAGAAGGAAC CGGCTATTTT
    36001 TATCAGAATT CTAACGTACC ATTTACATCA TCAAGAAATC CAACCGGTGG ATATTTTGAA
    36061 AATGATGGTG TGACGTGGAA AAATAGATTT AGTGCATCTA TTTGGAATAA CTCTGGCAGC
    36121 GATTTTGTTA CACTATCATC ATCAGTTACA CTAGCACAAC CGGTAACTGA TGTATTGGTA
    36181 GATGTAACTT CTATTATTGG AAGTATGATA TCCGGCACAT ATGTCGGCGG GTTAGTACTG
    36241 AAATTTCCAG ATGCAGATGA ATTGAACAAT CGAATCATAG GTGATACCAG ATTCTTTTCT
    36301 CGAAATACAC ACACCATCTA TGCACCAATA TTGGTGGCAA AATGGAATGA CCAAGTATAC
    36361 GTAACGGGAT CCATATCAGC ATCTGATATC CCATCAGAAT TATCTGTTTT ACCAAGAAAT
    36421 TTACGACCAC ATTATATTAT CAATGAATCT GTTCGTGTAG ATCTTTCAGT TAGAGATCAA
    36481 TATCCGATTA AAACGTTTGA TACTACATTT TCAGCATTTG CTGGAAATCA ACGGTTACCA
    36541 TCGTCATCAT ATTTTAGTAT TATTGATCAA CAGAGTAATA CCACCATCAT TCCGTTTGAT
    36601 GATTATTCCA GAGTTAATTC TGATGGAAGT GGCAGCTATG TAAACTTCAG AATTGAAGGC
    36661 GTATCGCCCG GTCGATATTA CAAACTTATT ATCAAAGTTG TAGATGGGGG ATATGAACAA
    36721 ATATTTGATA ATGCTCACAT CTTTACTGTG GACGCGGCAG CTCTATGAGT ACTCCATCAT
    36781 TAGACATATT ACTACAGAAT TCGGTTCATG AGGCAACAAC CAGTGAAGTA GACGCTATCA
    36841 TTCATCCAAC GCAAATATAT ACGGATGGAT ACTTACAATC ACCGATTCAA TATAATGTAG
    36901 ATCAACGATT CATTCCATCT ACGGTAACGC AACAACTCTC TGTATTGCCT GATGCATTAT
    36961 CAAGAGATTT TGCATCGGCG GTACAAATTA ACATCAATAC CACAGATCGA CAAGGATATC
    37021 CAATAAACAT GTTTTCTCCG GTTTGGGACC GTGCACAATA TCAAAAAGTT GTCGGTCCTA
    37081 GAATTGGATT TTCATTCTTT TAACCATGCC TAATCTAGAA AATTTTCCCA ATCCAATACC
    37141 GATTCCTATA AATCAGCGAC CGAGTAGATT GGATGACAAT GATACTAAAC TATTTGAATC
    37201 AGGTAGCCAG CAAATTCTAT TTGGCACCAA TCCAAAAGAT GGAGTAGAAC TCTGGATTTA
    37261 CAATTCAGAT GGCACATTAG CTACACATGT GTCTTTAGAT GCAACCGACG ATTCGCTTGG
    37321 ACTAAATACA GTCATTGATA ATACCGGTGC ATATGAATAT GTCAATCTCG ATATGACTTC
    37381 TATCATACAA CGACTGGGGT TAGAACAAGG TCGATATCAA TTAGTAGCTA ATTTCTTTAG
    37441 AACAGAAGTG GGTAATGAAA TCGGCAACAA ACTATTTATT ACAGACATCA GTCCGGATCG
    37501 AACAGAATTA CGATTACATC CAACACAATT GGACCAAACC ATCGTTAACG ATATCTATGA
    37561 ATTTGTAGTG CCGTCGGTGC CAAGAACTGA AGCACAGGGG TTGGTGGACT TGATATTTGC
    37621 CAAGACTTCT GATGTATCGC GGACAATTAG TGATGCAACC GTTATGGCCG AAATGACACT
    37681 AGAATTACCG GATACGATTG CCCGAGTGGT AAATTCTAAT TCATATACCA CATATGCAGC
    37741 AATGGTTAAT AATATAATTC AAGAAGCATA TCAACGGACT TTGAATAATA TGGCCGCTGA
    37801 TTCGAATAAT CTTAATATTC AAGATGCTGA CTTAGAAGGT TATGTTTCAT CTGCGGTAGA
    37861 AGATATCGTA CGCGAACATA AAGATGCAGG AAAAGTTGAT GCAAAATTCA ATATATTTTA
    37921 AGGATTATCT ATGGCGTTAA ATCCCGGAAC AGTAAATGGA ACATCATCGG ATCCACGGAC
    37981 AGTTGAACAG AATGCTACTC TCACTTCATT AATTCATAAT GCAGATGGTA CCATTTCTTC
    38041 ACAATACGCG GGATCATTGT TGTATCCCGA TGGTACTCTC ACCAGAGATT ATTCCGTATT
    38101 GGTGAAACCT CCTCTTCGTG TTGCGGAGAT CAACGCAGTT TTAGCCGCAG GCTCAGATCC
    38161 AGCAAAGCCA AGTGGTGGAT ATATTTTGGC GTTGAATGTT GATGGCGTGC CAATTTCATA
    38221 TCTTGGTCTT GGTTCACCGC CGGGCACTAG TGCTGCACCA GTAATTCCAT CGGCAGCTCC
    38281 ATTACCATCA ATAGTATCAT CAACAGTTAA GTTGTCTGAT ATTGTCAAAT TAAGTAGTAG
    38341 TGCCATAGAA CGTCAATATG TCAAAGGAAC CATGAAAGCT ATTGATAGCC AAGTAATACA
    38401 GGCCACCAAT ACCGCAAATA ATGTGTCAGT ACAGGTATCA TTCGCACCTC AAGCGGGAGT
    38461 AACATTTACG CCATCGACTT TCTTATTGGC ACCAAATGGT ACACAGACAA CTACAGTAAC
    38521 ATTCGATTTA GCTACGATTG ATAGTTTAGC TGAAGGATTT ACCACATATA ATATACCGAT
    38581 AGCATTATCC AGCCCAACGG CAATATTGCC AACTCCAGCA CCCCTCTCCA CGCCACCGGC
    38641 GCCCCCGCCA CCACCAGTTG TAGCGGTACC GGTAGTTCCA GTATTTACGC CGGAACCACC
    38701 CCCACCACAA CCACCCGTAG TTCAGTTTGT GGCACCGAGC CCCGGTACAT GGACATTGGT
    38761 TCAAACCGCG CCCGGTAATA CCAAAACAGA AACAATTATT ACTCTTCATG TGCCGGATCA
    38821 AGGTGAAACG GCACAAATAG AAAATAATTT TGTGGCGGGA ATATACAATA GCACATATGG
    38881 CTATACCAGA ACTACGGTAA CGGGACCAAC ATATGGATAT AAATTGACTG GTGATGCCAA
    38941 CTCAGCAGGA CCACAACCAA CACCACCAGC ACCAAGTGTT ACTGTTACAG AAGATACAAA
    39001 CAAATATCAA CTATTGACCA ATGTATTTAC TGGCCCACTT CCAAATTCTA CAATTACACC
    39061 TCCGTTACCA TCCCCACCGG CAAAGCCACC AACCACAATT AATTTCTCAT TACCAACATT
    39121 CACGCCGCAG CCGGCGGGTC AGGCCGGTCA GGGTGGAGGT GGTAGTGGAC CATTAACATC
    39181 ATTAGATGGT ACAACATTGA ATGGACTTAA TCAGAACTTA GTCGAATAAT ATGCCGATTG
    39241 CAAATGCAAC TTCTGATGAA ATAGCGCAAG TATTGGCAAT CATCAATCAA AATAATTACA
    39301 CCTCGCAATG GAATAATCAA GTTGCTGCTG TAAATTCTGG TATATCTTCT GCCACAATTT
    39361 ACGCAGCATT TGATAGTAAC CCAATTTGGA AAGCTCCAGA TGGTTCGGGA TTTTTTAGAG
    39421 ATTTTCAATA TCGATGGTTG GATGGGGCTC ACACGACTAC GGGGTACGTA TGGGTATGGG
    39481 CGGACGCCCC ACAACCTAGT ACATCGACAC CAGCACCTAT ACCAGTTGCT GCTGTTGTAG
    39541 TGCCGCCAAA AGTTGTGATA CCACCGATCG CTAGCACCGT ATATGCGCCT ATACCAATTG
    39601 ATTTGGGATT AATCCGAGCC ACATCGGTAT CACAAATGTA TACCATAACA CCGAATACAT
    39661 TTCAAAATAA TATTATGTAT CTCATAGGAA AATCAGGATC GATATTTTCA CAGGATTATG
    39721 CATTTAGTAA TGTAACTACA AATGCCGATC TCTTGGTTAC GGTTAGAGTT CCAACATATA
    39781 TCACGTCAAA CACCACATCG GTAACAGTTG CAGCCGGGAA GCAATCAACT ATCAGTGTAA
    39841 ATTTTAACAT TGATGGTGCA ATGTCTAAGT TTATGACTGA CAAACAAACA AAATTTAATG
    39901 ATCAATTAGA ATGGGCAGTA ACACCTCTCA ATCTAACTGG TCCAGTATAT ATTCACAATC
    39961 CAAATCCATC AAAAACAACG GTGACAACAG GATCTACTCC ATTGAGTCCA CCGCCACCAT
    40021 TTGTTCCACC AGCAACATTA TCAGTAGCAC CAGCCGCATC AGCACCACCA ATACATGCTT
    40081 CGACGCCATT TATAAGCGTA CGAGCTGGAT AAAATATGGC AACCAAATTC TTTACAGATA
    40141 GCGAAATAGC TAATATTAGG AGTACGTATC GAATTCCTTC GACTGCCATC ATTCGTGAGG
    40201 CGCCAGATGG AACCCTAATC TTCTGCGATC CTTCTGTAAC GGAAGCTGCC CTAGGCTTCA
    40261 ATCTTCTGCC GCCGGTAGGA CAAATATATA ATTTGGCTCA ATTTAATGTG CCTGGAGTAT
    40321 TCTTTGTTGC GCCGCCAAAA ATAGACACAA CCATCGCAAC ACCGACAGCA CAGCCAGTAC
    40381 CGCCGCCTCC TACGAGCATT ATCGCTGGAC AATTGCAATT ACAAATTGCA TTGACAATTG
    40441 GCGTATCTAT ACCACACGAT GCATTGTATT TACCGGTCAA ATTAGATGTA CAACCAAGCA
    40501 TTCCAGTTTT TGCCGATGAT ATCATTAATA CCACATGGAA TGTTCTACTA GTTCCAATTC
    40561 CATTACCGAT CACCGATGGT ATTATTGGAA ATGTTAGACG TTTACTTGCT GGACAAATTG
    40621 AATCATTCTT TGATCAGAGT CGAGTTGGTA AGACACTTCT AAATTTGGGT AATGATTATC
    40681 AAGTACCTAT GATCAACTGG AAGTACGATA CAACAGATGC TACGAGTGGA TCAATATTTG
    40741 TTAAATTGTA TCGTCCATTA GAAAATCGTA TCATTACACA AGATACGGCA TGGATCAGTA
    40801 GAGAATTATC ACCCACCATT GTAGACTTGA TACATATTCT CTTTATTCCG GGTCTAGGAA
    40861 AGGCATTGTA TCTGCGTCCA CCAAATAGAC AAATTGAAGT TAGTAAACTC GACGGAACAC
    40921 AAGTTAACAA TGTCACATTA CAGACATTAT TTACGACTGG ATCATTCGAT GTGGCTAATG
    40981 CATCTGATCC AGTGATGAAT TCATGGTTTA TTACTGCACT GGAAGGACCG GAATTGAACA
    41041 TTGACTATTC AAACTTTGCC AACTTTGTAT TTTATAGTTC GGCTAAGCAG AGAATCGAAG
    41101 CGTTCAAAAA TAAATTATTG GTAATCGAAG ATTATGATAA TGTTATATTA GATCAGTCAG
    41161 CATCTATTGC AGTATCTACT GTCACCAATT CAGTAGATTT TACTTCATCT TTAGCATATG
    41221 CATCCCTACA GAATATTGTA ACCCAGCGTA ATGATATGAT TCGTTCATTT GATGGATATG
    41281 AACGATTCCT GTATTACGGC TCTGGCAGTG CGTATTCATC GTCATTTTCA AATGATGGTG
    41341 GTGTGGTAGA TCAACTATAC TATTTCAGTA ATGCAACGTG GCCAAAAATT AGTGGATCTG
    41401 TTATCTCCGT GGCTTCTGCG AGTTCAGCAG CACTATATGC AGTTTCACAA TTTAGTCCAT
    41461 CTGATGGATT AGATCCACTC AGTAGCTGGT TGGATGTAAT TGAAAATATC GCAACTCAAT
    41521 ATGATCGACA GAACAATCTA CGACTAGTCA ATAGTCTACC GGAATACTTG GTCGATGATG
    41581 AATTGTCTAT AGATTTCTTA ACGTTCATGG ATATGATTGG ACACCACTTT GATACTCTCA
    41641 AAGTGTATGC TGATGCAATG CCCCACATCT ATGATAGAGA CAGTGATCCA TCGATAGGAT
    41701 TGTCACCGGA CATGGTGTGG AATATTGCCG ATTCATTTGG TATTTCATTG CCAAATCAAT
    41761 ATGCCGTTAG AACTCTAATC GATTACACTA TTGGTGAAAT TGGTACGGTA GATCCAAGAG
    41821 TATACAGAGA AGTTACGGCC GAAACATGGA AACGATTCCT ACACAATCAG ATCTATCTAC
    41881 TGAAGACTAA GGGCACCAGA AATGCTCTAA GTGGGTTGTT AAATTCATAT GGTGTTCTTC
    41941 CTACAACGGT TCAAATAAGA GAAACTGCAA CTCCATCATT TTATTTGACA CAATCATATG
    42001 AAACTATTGA AGAGCAAACA AATACCTTAG CATTAAATGG TTCATCATTT GTGTCCATTC
    42061 CATTTAGTGG TTCATCTAAG ACTGTACAAG TTCGCGTGGC AACAACTACG GCCACTGCAC
    42121 AGACGATTTT CAATGTAGGT ACAGCGTGGT CCGTGAGAAC GTTGCCGCTA TCATCCAGTT
    42181 ATGGTTATAT TGGATTTTAT AGCGGTTCCT CGTTGGCGGC CACGTCATCC GTATTTGGTA
    42241 TTTTTACCGG AAATTACTAC AATATTACCA TTGAACTAGA TTCTAATAAC AATGTTAATA
    42301 TGTGGACACT TCGTGCCAAC GATCAAGGTG AAATAGTGGA TTCTAGCTAT GTCACAGCGT
    42361 CATTGGCAAG TTCTGGTATC TGGTATTCTG GTTCAACTCT CTACCTTGGT GGTAGTGGAT
    42421 CAGGAACACC GATAGTTGGA AATGTTGATG AGTTCAGACT ATGGTCATCA ACGTTATCGG
    42481 CATCAGTAGT TAATATGCAT GCACAGTATC CCGCACTATA TAATGGTAAT TTCAGTACGT
    42541 CAGCACTTAC AGATCTATTA GTTCGCTTGA GTTTTGGAAT TCCAGTAAAT TTGGGTGTTG
    42601 CACCAAAAAC GCTAACAAAT GAATCGCCGT ATATCAAGCA GCATCTTACT GCAGCGTCGC
    42661 TTTTGTATCT ATCGGCTTCG AACTTTACTA ATTCGGCAAC CTATCCGTAT AGTATGCAGA
    42721 TAGTAACACG CAACGTTTTA CGATATACAC CCAATGCCGG TGGTAGTCAG TTTGTCAGTA
    42781 GCAAGATAAT GATTGCTGAC CCACCGGTAT TGCGATATTT CGCTGATGAT AGTGGATCAC
    42841 ATATTCCAAT TTTGGCCCAC GATCGCAGCA TTGTAACAGT AGATGAGAAG TTTGATGATG
    42901 TTCGATCCAC AAATACGGTT GGGTTCTACT TCTCATTGAT CGATGCAATT AATGACAGCA
    42961 TTATTCGTTC TGTAGGAAAT GTGGATATAC AGGACTTAAT TGGTGACCCA TCAAGTTTGT
    43021 ATGAGAGTAA CTATAGAGAT CTAGTTAAGT TGAATGAACT ATATTGGACA TATTATGCTT
    43081 ACGTATACAA CTACAATATA TTTGTTGATT TTGTAGATAC ACTCTTACGG CCGATATTTA
    43141 TTCAAGCTCG AGATCTAGTG CCAGCAAGAA CGAAATTGTT AACTGGTATA GTTCTAGAGT
    43201 CGCCAATGTT GGAACGTAAC AAGATTCAAT ACAGTAAGAT TGATGTATCT GGCTTTGATA
    43261 CGTTCAATCC CAATGATAAT CCAACATTAT ACGCCGAACC GACAACCACA CAACCGACAA
    43321 CGGTATTTGC TGACGTTCCT GTATTTGATT CTATCGTGGT AGCCGAGATC AATTCTACCG
    43381 TTGAATCTGA TATAGAGAAC AAGGATGCAA TATTAGATAC CACTTCAACC ATGATTCCTA
    43441 AGGCTGAATT GGATAGTTAC AATTCTATAT TGAATTTGGC CGAAACCAGC CCAATCTCAG
    43501 CAGATACACA ACTATTCAAC GCTTCATTAG AACCAATTAC AGCCGAACAA TTGAATTTCA
    43561 CCATCTTGTC GATAGATGAT GATTCGGCAT TCCTGAATTA CACTAAGTTT TTGTTGGCTC
    43621 GATTCGGCGC AGCAAATATT ACTGTTGTGA ATCCAACATA TGTTGGTCAA TTTACGCAAT
    43681 TGTTAAATAC ATTCACACCA ACATCGAGAG TAGCAGTTTC AACTGGTATG AATGTTGATG
    43741 TTGGTGACAA TATTCTCACC ACAATTATCG AACCGATAGT AAACTATACC GATATCAGCA
    43801 GCACAGAATA TTTCTCACAA TTACAGGGTC TATATCAAGT TGTGGTTCAG AATAAGGTTA
    43861 GGGCCAATCA AAGTGTTCTA ACCAGTGGAG GTACATGGAC ATTAGGTGCA ACCTATACAA
    43921 CAAACACGTA TGTTACTCAA TCCAATCAGA CTGGCGCCGC CGCTCTGGGC AACGGATTTG
    43981 AATATGTATG TGTAACCCCG AATTTTGTCA GTAATAATCC TCCATCACTG GATACTAACA
    44041 ACTGGCGTAG AATGGCGTAT ATATACGTTA ATGTTGGTGT TATAAAGCTA GCAACACAGT
    44101 TTAGTGATGG TACGGTTCAG TTAGTAAATT CCGGTAGCGC CTACACTGCG TTTATTGGAT
    44161 ATACTCATAA GCATTATAGA TTCTTTGAAG ACGTACACTT GGCTACACTC CGTCATAAGA
    44221 GATTGGGTTG TAAACAAAGT GACCAAAGCA CCAGTGATGG TGGCCCGGCA GTAGAAATTC
    44281 TACGTTCATC GGGTGATACA TTGGTGGTAT CGACGGGTGC CGAACCAATT CAGCGCACAA
    44341 ATGATGTGGC AGGACCAATT TTGACTGTTC GATAACCGAC AAACCTACTA TTTATGGTGG
    44401 TCAGGACATT TAGGAGAAAC CCAGTATGGC ATATTTAGAT AATTCTACCG TGACAGTGGA
    44461 CGCGATACTC ACAAAAAAAG GAAGGGAGCT GTTGGCAAAG GGCGCCGGCT TCCAAATCAC
    44521 TCAGTTTGCA CTGGCTGATG ATGAAGTCGA TTACGGCCTT TATACCACTA GTCATCCACT
    44581 TGGCTCTAAT TTTTATGGCA GCATCATAGA AAATATGCCA CTTATTGAAG CATCACCCGA
    44641 TGAAACCCAA GTGATGAAGT ATAAGTTGGT TACATTGCCC CGTGGTACAA AGCAAATTCC
    44701 AATTATTTCA CTTGGATTTA CAAACATCAC ACTAACGGCC GGTCAAGCCA ACGCTATTCC
    44761 TATCAGACCA ACGACTACAC AAGGTCTTAA TGGTGCTGGA TTTGGATACA CGGCCGTCCT
    44821 ATTCGATGCA GATGCCGCAG TACTTGTTGG TACCGGCCTC GCAGCGAATC TCTCGGCCAC
    44881 CGCGCCGTCA TTCCTTGGTG ATACATCAAC TGCAAATGCA ATTGTTGCAC AGGGTTTGGA
    44941 ATTTACATTG ACACCGAAGG ATGTCGCTGC ACAGATTACA ACGCAGTTGA CCATCTATGG
    45001 TAATCAGACG GGCGCCGTCA TTACCATTCC GGTCGTCGTC ATGCCTAAGC CAACTACATA
    45061 AGGAGATATA ATCGATGGGT ACTTACGCAA GATTTACCAC CGATGATGTA GTTCCGGGCA
    45121 ATCCAACCGA AGTAACACTT GGTTTGTGGT CCGGCGACAC AGGCAGTTTA ACTGCTTTCT
    45181 TCACATCATC GACAGAAGCC TCTACTTCTT TACAAGGTCA ATATTATTGG GACGTATATC
    45241 AAACCGACCC CAACAATCTA TCCAGTGTGC CGATTCCGGA AATTCAGTTT TCCGTTGCAT
    45301 ACGGTAACAG AAATGGTGGT GGCGCTCCAA CATTAGAACA AAATAATAAT GCAACACTGT
    45361 CAACAACCGC GGTATATTCA CAATATCGTA ACTTGTTGTT AGAACCAGGC GATCCGCAAT
    45421 TTACATTTGC CGGCGGCGTT GGTTCGAATC ACATCTACAT TATCAACATC GCTCGGGCGC
    45481 GTGTCCGTGA AACATTGGAT CCGGGCAATT GGGTTCTTGA ACTATCTGGT TCTAATGGGC
    45541 TTCACTCATT TATTGATGAT TCTGGCCAAA CACTAGATCC AACATCTGGA CATGCTGGTA
    45601 ATGTCTTCAA TGTGGTATCT GGCAGCCTGA CAGGCGTATC CGGCTCAACC ATCATTACTT
    45661 CACAATCCGC TACATGGGGT GGCTATGGTT TATTCTACCC AACTCTTGGC ATAATTGTAC
    45721 TTAATCCGAA TGCGGTCAGT GAATCGGTAG GATTTGTTTC GGGTGGATTC TATACATCTG
    45781 GTAGCCAGCC GTTTGCTGCA GTAACTGGAA GTAACTCACT ACACCAGTAC AATCATGTTG
    45841 GTTTGTACAA TTCAATCAAG TTGGGCGCAG ATTTTCAAGC ACGTTCTGCC GAAACAATTT
    45901 CGAGCACCAA CTACTTTGTA CGAGTACGTA ATGCATCATT CAACTACTCG AATAATCCAA
    45961 CATTCTACGA CGCAACTAAC GGTACTCTTA TCTTCAATTC ATTCATTAAA GATCCAAGAG
    46021 TTTACGTTAC AACTATTGGT ATGTACAGTG ATAACAATGA ACTATTGGCC GTTGCTAAGT
    46081 TGAGTCGTCC AACACTAAAA AGCTTCGATA GAGAATTGCT AGTACGAGTA CGCTTGGATT
    46141 GGTAACTAAG TGAAAGCCAT AACGTCCGAT AATTACCTTA TTAGGCCGTT TCGTGCGAAT
    46201 AAAACGTGGA ATGTATCATT TACATTCATG AGTTCAAGCA ATGTCGATGG AGTTTTCATC
    46261 GACATTGCCA CTCAGCCCCC GAGTGATTGG AATTCGTTCG TTTCCGGCGC AAATGTAAAC
    46321 TTGAGCGGCA TCAACAAACA AACGTTGTAC CGTTCAGTTC AACACGCATA TTATACCGCG
    46381 TCGGCACCCG GCCAGTCGGC CAGTTTCTAT GATCCACGAA ATAGCTTCAA TCTAGATTTT
    46441 TATCCAACCG GCGCAGCGTT CTATGTTGTA AACATAGCAC AACAAACATT CGGTGAAGGT
    46501 GTTCGCCCCG GCACATTTAA CGTTCGATCA GGAATTTCTA CTGCCAGTAT ATACGATGAT
    46561 GGTGCCGGGC ATTTGGTTTC TACGACAAAT CCTACTGGTG TAATTGGTAA TATCTTCTAC
    46621 GGTACGGGCG TGGCCGTTAT TCAGCAAGAC ACCGGTTCTT ACAGTTCCTC GATGATCACT
    46681 GATAGAGGTA TGTATCTTAC TACCGGCTCC ACAGTTTCGG TTGAGTTCAG TGGAATTCAT
    46741 ACTATTTATG AACATCAGGT AATTTGCATT ACGGATCCAG AGGATTTCAA TTTTTCAACA
    46801 AATCCAACCA TGCGATCTGT TACATTGAGT GGTAGTATCT CCGGTTCAAC GTTTACACCA
    46861 TCCACTGGTT CTGTAGCGGC GGATTTACTA TTCAGTGGTT CATTATCGCT ATATTTCACA
    46921 ACCGTTGGTT TGTACAACGA TTTACAACAG TTAGTTGCTA CGGCAAAGGT TCCGCGTCCG
    46981 ATTCGTCGGA TATCTACTAC ACAGCAAACC GTAATTGTTC GGTTTGATGC TTAAGGAGTA
    47041 ACCCAATGTC TCAATTGGAA GATCTATACA ATAAATCAGC AAAGAATAAT CTCGTGCAGG
    47101 CTCGTATCAT TCCACAACAA GCGGTCAACT TTGTTGATCG ACAAAACACT TTCCAAAAAG
    47161 AGTTCACGTT GAATAAAGAT ACGACTCTTG GAGTAACGGA TTATACAGAT AAGGCACAGC
    47221 AATATTACAA CACCGAATTG TCAAATATGG TGACTCCACA AAGCTTCGTG AAGCAAGGAG
    47281 ATCCAACTGA GCCAATCGAT CTTAACCGGT ATAATCCAGA TTCTGGATAT TATAATCCTG
    47341 GCGCCCCGGG CAGTTTTGGT GTGAATGGTG GTTGATGATT AGAATAGTAC AACTTCTTTT
    47401 TGAAAATAAA GAAGAAAATC TACTAGATTA TTTGCGGTAT CTCCTCAAAA ACAGCCCCTT
    47461 CGAAGGAAAA GTATTCCTTG CCGGAGGGGC TGTTCGTGAT GAGATCATGG GCAAACCGGT
    47521 CAAAGATATT GATGTCGTAG TATCAATGCC CGATGGTGGA ATTCAGTTCG CTAACTGGAT
    47581 TACACAGAAG GTGGGTGCAT TTCGACCAAA TTCCAATCCG GTTATATACC CTAAGTTTGG
    47641 TACGGCAAAA TTTAATCTTC GTGGTGTTAC TCATAACGGT GTAGATTTAT CTGGTGTAGA
    47701 TATTGAATCT GTTATGACTC GTGGAGAAAA GTATGAAAAG GGTTCTCGTA AGCCAGAAGT
    47761 TGTATATGCT GATCTTAAAG ATGATGCATT TCGACGTGAT TTGATTGTCA ACTCTCTATT
    47821 CAAAGACCTG TCTACAGGTG AAATCAAAGA TTTTACTGGT ATGGGTTTAA AAGACATAGA
    47881 AGATGGAATC GTTCGTACCC CACTGGATCC AGATCAGACA TTCAAGGATG ATCCACTTCG
    47941 TATGTTACGT GCGATTCGTT TCGCCGTTAA GTACAATTGG AAAATGCCTA TGTCAATGGT
    48001 TAAGGCATTG AAGAAAAACC ACGATATGTT GAAGATTATT TCCAAAGAAC GTATTCGAGA
    48061 TGAATTTGAC AAGATGATGG TTTCGCCTGC GCCTGATAAA GCGATAAAAC TTCTCACTTT
    48121 TACGGGTCTG AACAAATACA TTGTTCCCGA GCTGTATAAA TGCATCGGCG TCGAACAGAA
    48181 TCAATATCAC AAGGATGATG TATTTGACCA TATACTAGAA GTCGTCAAGA ATACAGAGCC
    48241 TAATCTTGTT GCCCGACTGG CATCGTTATT TCACGACATT GGTAAACCCG ATACCAAAAG
    48301 TTCTAATGAA ACCGGTGTAC ATTTCTATCA TCATGAAGAT CGTGGCGGCA ATATAGCTCG
    48361 AGAAGCCATG CAGCGATTGA AGTATCCAAA TGATATCACC TCCGCTGTGT CGAAGATAGT
    48421 TGATATGCAT ATGCGACTAA AATCCGCCGG ACCAGATGGA CAAAATATAT CCGATAAAGC
    48481 CCTACGACGT TTCATGGTAG ACGCTGGATC GGACTTGGAC CCGCTTCTAA TGACAATGCA
    48541 AGCTGACAAT GTATCCCACT CAGAACATAG TGTTATGCCT AATCAGATAT CATTCCTTAA
    48601 GCATCGTATG GACGGTCTAC AATCGTCTAT GTCGATGACT GGCAATACGA AATCGCAATT
    48661 GCCTATCAAT GGTAACGATA TTATGAAAAC ATTAGCCATT AAGCCCGGCC CAACCATTAA
    48721 ACACCTATTG TCTAAGGTTC AGGATGCGTG GTATGAGAAT CCGAGTATTA GTGCCGATGA
    48781 TGCAATGTTG TTAGTTCGTC GAGAATTCGA GAAATCGTCA CAAGGACAAG AAGACAATAC
    48841 AGATGTAATG AACCAAACGG TTAAGAATCC GGAAACTGGT AATGACATTC TAGTAAAAAC
    48901 GGCATTAAAA TATCCAGAAC AACACGATGC ACACAAAGCA GCTATATCAC TTATACAGCG
    48961 TAGTAAAAAT TCATGAAAAA AGTAACAGAT AGGCAGAAGT GGGAACTGAA GTTCATTGAA
    49021 TTGTTGAAAA CCGTACATAA ACGAAATATT GCTGTAAAAG CAAAACGATT GTTGAAGAAA
    49081 ATAGACGCGG CCAAAAATAG TATGGCAACG CGCTCACGAA AATATAACGT AGAATGTACA
    49141 ATTACAGCAG ACGAATTGCG AAATTTGGTG ATGTTATCAT ATGGAAAGCC GTGTAAATTT
    49201 TCCGGTAGAA TCCTGACAAT TGATAACATG GTGTTCGATC ATATTATTCC AATTTCTAGG
    49261 GGTGGAACAT CCAATATAGA TAACATCCAG ATTCTATCCA AATTTAGTAA CAACATGAAA
    49321 GGTTCTCTTC TAGAAGAAAA CTTTCATATA CTGTTGGATT GGTTAAAAAC GGTGCCGGAA
    49381 GATTTACGAA ATGATATCAG CATTCGTTTG GCCGGCGGCA AATCATATTC TAAACAATCT
    49441 AATAAGCCCA TCTCCGCTAC TTGACGAATC TTGAAGTGTG TACTATCTTT AGACATACCT
    49501 TCAATTTACC AGCAATACAT GTATGAACTC TTAGAACTGT TAGACAGTGT GCTTGGCATA
    49561 CATAAGAACC ATCCAAAAGG CGAGTTCTAT TATTACTGTC CGTTCTGCCA TCATCCAAAA
    49621 CCAAAGTTAG CCGTCAATTT AGAAAAGCAC GGTGTATGGC ATTGTTGGCA CTGCAATGAT
    49681 CATGGATCTA TAATCAATTT GTTTCGCAAG TTGAACTGTA CAAAAGAAGA ACTCAATCTT
    49741 CTGTACAAAT TATTGGGTGA AGATCACACA CATGTAAAGA TTGATGAAGC TACGGCGATT
    49801 CCACTGACGT TGCCATCAGA ATATCGACCT CTGTGGGAAT TGCCAACGAG TCTCAACTTC
    49861 TCATACAAAT CGGCTATGCA GTATGTATTG GACCGCCACA TCACCGCGGC CGATATTTTG
    49921 CGATATCAAA TTGGTTATTG TGCCGATGGT GCCTATGCCG GACGAATTGT AATCCCCTCG
    49981 TATGATGCCG ATGGCCGACT CAACTATTTC ACCGCCAGAA GTTTCTATTC TAACGAGGGT
    50041 CTGAAATACA AGAACCCGCC GGTGAGTAAG AACGTGGTGA TGTTTGATTT TCATATCAAT
    50101 TGGAAGTATC CAATCATATT ATGCGAAGGT GTATACGATG CTATCGCCAT CAAACGAAAT
    50161 GCCATTCCGT TATTGGGAAA AACTATTCCA AACAAACTGG CCGAAAAAAT AGAACAAAAT
    50221 GCGGTGTCGG ATATTTGTCT AATATTGGAT AATGACGCTT TGCACGCCAC TTCGGAAATC
    50281 GCAAAACGAT TTACACAAAA TGGAAAGACG GTTCGAGTAG TAACAATGGA ACAGAAAGAT
    50341 CCCAGTGAAA CTGGATTTGT ACGAATGGCG GAATTGATTA AAGCGGCGAC TCCGTTAAGC
    50401 TTTGCCGACC TCATCAAACT ACGAGTAACT GCATGAGAAA ACTACTATGC TTTTTCGGAT
    50461 TTCATAAGTT TGGGCATCTT GATCCTATCG ACAGAGATAC CGATGGTGGA TTAAGAACGC
    50521 GCAGTAGGTG TGAACATTGT AAACATCTTC GGTGGTGGTA CAAAAATCCA AATCCAGCAA
    50581 TAAATCACGA TCAGTGGATA CATTCATGAT AACAAAACAT ATCATAGATA CGAAACTCAA
    50641 AACTGTAAAG AAAATCATAC ATTTGGCCGA CATTCACGTT CGGCTATATA AGAGACATGG
    50701 GGAGTACACT GATGTATTTG ATACGTTGTA TGAAAATCTC AACAAACGAG ATTTAACGGA
    50761 TACAATCATT GTTATTGCCG GTGACATTGT ACATTCTAAA ACCGACATGA GTCCGGAAAT
    50821 GGTACAAGTA GTGTCCGGCT TCTTGACTAA GTTGAGTTCA ATAGTTCCTA CCATAATCAT
    50881 TCCGGGCAAT CACGATTTGA ACCTGTCCAA CCCTAATAGA TTGGATGCCC TATCACCCAT
    50941 TATAGAAAAT CTGAATCTTG ATAGTCTACA TTATTTTAGA GAGTCGGGAA TCTATAATTT
    51001 TGCAAATTTA CAATTTGGTG TACATTCTAT CATAGGTTCT GCCGAAGAAT GGCCAACACC
    51061 CGATGATATG TTGGATACCA AACCGAAAAT TGCATTGTAT CATGCCGCGG TAAATCAAGC
    51121 TCAAACGGAT GCTGGATACA AGATTACCAA CCGAGTCACC GTTGAAGATT TCAAGGGTTA
    51181 CGACATGGTC ATGCTAGGAG ATATCCATAA GACACAAATC TTACAGGAAA AGTCCATAGG
    51241 TATACCAGAA GTCGCATATC CCGGCTCGCT CATTCAACAA AATCACGGTG AATTACCAAT
    51301 CGGTCACGGA TATTTGGTAT GGGATGTATC AACATCTAAG ATAGAAGAAT TTGTTGAAGT
    51361 TCCAAATAAA ATCGGATATT ACACACTTAC GTTGGCGGAT AAAACTATGC CGCCGACACC
    51421 AAACATGCCT GAGAACGTTC GTCTTAGATT GTTTGTGAGT GATGTTGATG ATTCGTTCGT
    51481 GAAAAAAGCC ATTGCAGTAT TACGAAAGAA GTACAATATC ATAGAATGTA CCATCAATCG
    51541 TACAAAAAAT ATAGCCAATG CGGCCACGGC TCAATCCACG TTGTCGATCA TCGACAATAT
    51601 GAACGATGTG ACACAACAGA ACATTCATAT CAGAACGTTC ATTCAAGAGC AGTTTCCCAA
    51661 CACCGCACCA GATCTGATAG ATAAGATCTG TGAAATTAAC ACCACATTGA ACGGAAAGAT
    51721 TGGAGAGGAC GAACTACCGA GAAACATCAG CTGGAAACCA CTGATGCTGG AATTTAACAA
    51781 TTTGTTTTCG TATGGTGAAG GTAATAAGAT AAATTTTGAG AATATGTCCG GTTTGTATGG
    51841 TGTGTTTAGC CCAAATGCCA CTGGAAAAAC ATCGGCGTTC GATGCCTTGT GCTTTGCTCT
    51901 ATATGACAAG ACGCCTCGAG CATTCAAGGG TAGCCATATC ATGAATACAC GAAAGGATGA
    51961 ATTTTCGTGT GTATTGACTA TCAACATCGA AAATGAGATA TTCACAATCG AACGTACCGG
    52021 TTCTAGGAAA AAGAATGGAG AAGTAAAGGT CGATGTCAAC TTCTTTAAGC AAGAAGGTGA
    52081 TACTCAAATA TCATTGAATG GAGAAGACCG TCGAGACACC AATGCAGCTA TTCGCTCGTA
    52141 TGTTGGTACG TATGAGGATT TCATTCTTAC CACTATGTCA GTACAGAATC AGAATACTCT
    52201 ATTCATTGAA ACCGGACAGT CTGATCGAAA AGATTTACTA AGTCAATTTA TTGGTCTTAC
    52261 AGTATTTGAT CGGCTGCTCA CGCTTGCAAC CGATGAGATT AAAGAAGTTG CTGGAGCATT
    52321 GAAATCATTC AAAAAAACCG ATTTCACACA AAAATTGGCC ACGGTTCAGA CAGATTTTCA
    52381 ACGAATAACA GCCGACCATG AGGCGGCCCT CAAGCAAGCC GGTGAGTTAA AGGACAATAT
    52441 CAGCATTACA CAAAATTACA TAGATCAATC TAGATCTGCT ATTATTGCCG TGCCGACCGA
    52501 TTATAACGAT ATACAACATT TCATCGCAGA ACGAAATAAA TTAAAAGACA TCGTAACCGA
    52561 ATCAGAAACC GTTGTACAGT CTGCAAAGGA TAAACGAGAT GAACTGTCTA AGGATATCTT
    52621 GGTAATCAAT AATGAACTAA CAAAACTAGG AAATCGAGAT GATCTTCTAA CGGCACACAC
    52681 TAAGCTGGAA GAGGCTAGGC TTGCGCTCGC CGAATTGCGT ATTAAATTGC AAGGTCTATC
    52741 ATTAGAGGAA CGCCACGTAT CGGACAAAAT CAAGAATTTG GCAAAGCATA AATATGATCC
    52801 AAATTGTAAA TTTTGTATCA ATAATGTGTT TGTAATTGAC GCCAAAAAAG CAGAAGAGAT
    52861 GTATTACAAG ATTCGTGATG CTATGATACG AGTGGAAGAT AATATTCGTG TTGGCGAAGA
    52921 ATTTATTTTT ACCATCATAG AAGAAGCCTC CAAATATGAA CAGTGGAAAG GGCTGTCACA
    52981 ACGCATGTTG AATAAAGAAC ATGAACTTAT ATCAGCCGAG CGGACACTCA CGGCCGTTAT
    53041 ATCACAATCT CAATCGAATG CTCATAAGTT TAATGAATTG GAAATATTGA TTTCGGCGTC
    53101 AGAAGAATTC AAACAAATTG CTCAACAAAA TCAACTATAT CAACGAAAAA TAGAAGAGCA
    53161 TACCATCAAT AAACAAAAGC TGGAATTAGA ATTGGTACGA GTTCAATCGT CTATTATGGA
    53221 AATGTATGGA AAGATAGAGG TACTTAGAAC TCAACGAGAA GACATGCTAG CATCAATCAA
    53281 GGAAGCGGAA GAACTGGAAA CCACATACGA AGCGTACGAA ACCTATATCG GCGTTATTGG
    53341 ACGTGACGGG CTGCCTTATA AACTGATTGG TGCCATCATT CCTACCCTAC AACTAGAAGT
    53401 TAACAACATA CTTGAACAAA TAGTTGATTT CACGGTGTCA TTAGATATAG ATGGTAAGAA
    53461 TATCAACGGT AGAATCATTT ATGATGACCA ACGAGTGTGG CCACTGGAAT TGGCATCGGG
    53521 TATGGAACGC TTTATAGGAG GCCTGGCAAT ACGAATCGCT CTCATGTCTA TCAGTAACCT
    53581 CCCGAAATCA AACTTTTTGA TAATTGATGA GGGCTTGGGT GTATTGGATG CAGATAATTT
    53641 GTCATCTATG ACCATGATGT TTGATATTCT AGCTCAGAAG TTCGAATTCA TCATTTTAAT
    53701 CAGCCATTTA GAAGCTACCA GAGATATAGC TGAAAATCTC ATAGAAATCA AACGAAATGA
    53761 TGGATATTCT ACGATAGTTG TAGAGTAGTA TCAAACAAAT CATTCGAATA GTACAGAGGG
    53821 GCGGCCAATA ACCGCCCCTC TTGATATTTA TAGGCATATT GTTCCGCACT GGGATACGAC
    53881 ATGCCTAAAC TAAAGAAGCA AATACAACTA CGTGGACTCG CTAGTATCAA AACATGGATT
    53941 GATGATAAGA ATCCATTTTC TGATTATTTC CGCCTAACTC AGGTTCCGGA TGTTATCCCC
    54001 GGCGGCAAGA GTGGATTTCT CATTAACGGT TCTCCGTTAT TGGTTCGTTC TACCGAAATT
    54061 TTGGTGGAAT TGGTTGATGC CAACGGAAAT CCAATGTACG TTCAACCTAT AAAGAATTAT
    54121 CAAGAAGGAC TTGCTCGAGT TGTAGGCTTT GAAGTATATG AAGATGCAGC GCCTGGTCCT
    54181 GCCACATTGA CCATTTTGGG TGAGGTTGCT GCCGATATCA ATGGTACGCG CACACCTGAT
    54241 ATTTGGATTA GTACATATAA TGTCAAATGG CAGAAAATTG TTAATATTGA ACCGTCGAAA
    54301 CCTAACACAT CGGTCATTCG ACTATACAAT ATGCCCACAC TTACGGTATT TGAACAACTT
    54361 ATTCCGTTCA GACAGACTAT CACCGGTTCA TTAATCACAA TAAGTTCTGG ATCCGTAGCC
    54421 GCCCAATACA TCGCATCAAG TGTTCAACTA ATCGGTCAGG ATATTACCAA TCTTCAACGA
    54481 GTGGTAACAC CGGCCGGTAC TCAGGTCACG TGCGACCAAC CAATCTTTAA TAGATCTACG
    54541 GTGGGTGGAA CATTTTCAGC AAGTATCAAT GGTAATATAT TCACATCCAG TATTGCATCT
    54601 TTGCAATCGA ATACTACCGC AATACTTGAA GATTTTTATG TAACCGGTAC GGCACCTCTA
    54661 CCAAACTGGA TTGCGTCAAA TTATACGATG TCATATCAAC AGGCATCATC ATACACCACC
    54721 CAATCTTTGA AACGTTCATT TGCCAACATT AAATTGGCCA ATCTTACTAC ATTCACGGGT
    54781 GATATTCAAC GTGCAAAATT CTATGTTCGT GGAACGGATC AGCAAAATCA AAAATATGAA
    54841 TTGTTCGAAG ATGTTTTATT AGAAGCCCAC GAACTAACAA TTAGTCAATC ATTTAGTGGA
    54901 GATCAGGTAG AACTAGGTGA AATTATAGAT CAATCATTTT TGGATACCAA CTGGATTGCA
    54961 GGTATTATCA ATAATGGAAA TGCCTACGTT ACTTCAGCAT CGGTAGTACC CACGTACGAT
    55021 GCAACCACAT TAATTGACTC AGCATATCCA TCCGGTTCTG CTGTTGGTGC TGTCACCGGT
    55081 AGTACTTCAA CTATACCATT GGTTTGGATG GGTATATCTC AATCATTGTC ATTTTTAGCA
    55141 AATGCTGAAT ATACATTTAT GGCCGATATT GTGTGTTCAA AACCCACAGA TACATTCACG
    55201 GCTCAAATGG ATGTATATTT GGATGGACCG GTATTCTCGG GTGGTAGTGG AAATCAATTT
    55261 GGTTTAAAAA TTGCATCATT CACAGTTCCT ATTGGTCTTC AGAAAAGTTT TCGAGGTTTC
    55321 TCAGTTAACT TTATGGCACC ATCAGATGAT ACGGCTACAC TACGATTTGT AATTTCAAGT
    55381 GGTGAATGGT TTGTTTCTGC GGCCAAGATA TTATCATCTA GGGAAACGGG ATTCAATCCC
    55441 GATGAAATTA CAGTATTTTC TCCTGTTATC GGTCGACGAT TTGAACATCT ACAGTTTAAG
    55501 GTTGAACTAT TCGATGCCAA TAGCAATATG GTTCCATTAC TTATCGAAAC TACACCAATT
    55561 TATTTTGATG GTGGTAATTT AATATTTCGG GGTGGAGATA CTCGTATTGA TGGACTTCTT
    55621 ACGGTTGCAC CATCTGGTTC AGGCCCAACA CTTACGACCA GTGGATTTAG AAATTCACTG
    55681 GGCACCTTTA TTCCGGGCGG CCAAGCTATA TCAATTGGAC CAACCATCCC ACAAATATTC
    55741 AATAGAAATA CAGCATTTTT TGCTGGTACA TCGTCGGCCG GTCCAGAAAT TTCTGTTGGT
    55801 GACAAACTTC ACGGATTTGT TAATCCAGCC ACCAATGAAT TTGTTCTTGA AATTCAAGGA
    55861 ACTTTGTTGG TTGGTTCGGG TTCTAATCTA GTTGACATTC GTAGATTAAT TCCGGGGCAG
    55921 TCATCTTTTG GTAATTTTAC CATGGCATCT GGAACTTATG CGGACTTTAT TGAAGTTAGG
    55981 GCTCGTAGAG ATTTCTTGGC CGGAACAGAA ACGGCAGAAA TTGGTAGATT TGGTCAATAT
    56041 AGTCGTGTAA CGGGCCCAAC ATTTACAAGT TCCGTAGCTA TACCGGCCGC GCTCACATCG
    56101 TCGTATAATC CATTTGTAAC AGGTTCTAGT TCCATTGTCA TGAGCGGAAC CATAGTATTG
    56161 AATCCCACAC AGAGTGTTAT CAATGATGTA ATATATGGAA ATTTCACATT GGATGTAAGT
    56221 GCATCTAGCA TCACCAACGG TACGTATACA ATGGGATACG ATCTTTCAGT AGCAACAAAT
    56281 TGGGGAAGTG CACCCCCCGA TTCAAGTTAT AAAAGCGTAC TGAATGGATC TAATTTCTTC
    56341 GTGGTATCTC CAGGCAATTT CAGTCCAGCG CCAACGATCA GATATCCAAT TTATCTACCA
    56401 TCCGGTAGAG GATCTAATAA TACCTTGTAT TGGAAACTTC GATTGATCAC TACTGCCAAT
    56461 CCGTCATTTT AATATGTCTC AACTTTGGTG GCAACCGGTA CAACTACCGG ATAAAGCATT
    56521 AACTCCCAAT TACGCAATAT CCACACAGCC TATATGGCAA TTGATGAGCG GATCCACATT
    56581 TCCTGCGTCT GCTGGTGTGG TATCATTCCT TATCAGTACG AGTTTTGCAT CTGAAGGTGG
    56641 TGTTCCGTTC TTTACTACAT TTGAATTTGA AACGGAGAGT CCACCAACAA ATGGTGGTGT
    56701 GATTAGAGTA TTTAGTGGAA GTATAGTTAC CGATTTAACA CCGGATGTGA ATGGATTTAC
    56761 GTCATATTCA ATGGTATGTG TCGATCTTGG CAATGCGTTC TTCTCACCGA CATATCCATT
    56821 TGGATTCAAT CTATCAGGAA GTAATTACGC TATTACAGCG GCCACATTTT CAAATCCAGC
    56881 ATTCAATGTA GTGTATCAGA TTGGACCCAT AGTAGTAGGT GGCATTCCAA CAGCATCATT
    56941 GGAAGCTGGT ATATTATCGG CGTCATTTGA TTTTAATTAT ATTGATAGTA GTTCATATAC
    57001 AGGTATGCGT GCTGGATTAG CGATCAATGC ATTCACCGGA TCACCTCAAA TTTCTCTCCA
    57061 ACCAGTAACA ACAAATCCAA CTAATATTTT TCCGGGTGAT ATATGGTTTG TTTCATCAAG
    57121 TATAGATGGC AATTCACACT TATACGCAGG CGATTATTCT CCATATACAG CAAGTATATC
    57181 ATCACGTATA GTTACAATAC GATTAAATGA AACTACACAG TCGGTGATTA ATCGATTTAC
    57241 GTCATCTGAC GCACCGAGTA GTGGTACGTT GGCTGTTAAT ACTATCGTAG CCGATAATTG
    57301 GTTTATCACA GCAAATTCAC CCACATATTC TGGTAGTGGT ATACGAAATG ATACGTGGGG
    57361 TGGTGGTTTT TATATGCCGG ATAGTGGCAC TGTAGCTATC TATGGTACCA AAAATTTCTT
    57421 GGTTCCGAGT GGTACCACCA TTATCTCACG ATCATTATTT ATTCAATCCG GCGGATTGCT
    57481 TGTAAATAAT GGAACTGTGG TCATTAATAG TGGTACCATA TCCATTTCAA CAGGTAGTTT
    57541 ACTTGTTAAT TCGCCTAGTG GAACATTTAT CGTTAGTGGA AGCTCTGCAC AGTTGTTATT
    57601 AACCGGTTCT AATGCAGATG CACGACTTCG CGGCGTACCG ATTACTGCGG TAATGATTAA
    57661 TTCGATTAAT TCGGGATCAA TATCTCCTAT TCCTAGAGAT GGAACCATCT ACATCAATAG
    57721 TGGAACTATA CCAGAACAAA TTAGCATTCG AATAAATGGA ACATGGTTGA ATTTTTCTGT
    57781 TGTAACGCCG ACGTTCATTG ATAATGGAAC ATACTAATGC CAGTTACATA TGATAAAATT
    57841 TATGAATTAT TGGGAACAAG TTCGATACCA CCGACTGATG CATTAGGAAA TACAACGGAT
    57901 GTGGGTAGTT ATATGACTAC GGGTATAGAT CTTTGGAGTC TACCGGGTGT GTTGACGCCT
    57961 ATACGTCATA ATGGCACGTT CAAAAAAGGA CCAATATCAT TATTTTCTAG CGGCACTGCA
    58021 CGCGATTATT GGTGGGCAGC TAGGATGCAA GATGCCGATA CAGCCAGTCT ACAGATTTAC
    58081 AGTGTAAGTT CCATCGGAGC TACACTTCGA TATACGTCAT CGCTCATGCC TAGTTGGCCA
    58141 CGAGCATTTG ATTTTGATAT TAATCAAAAT GGACATGTGG TGGTAGTCGC TGAAATCAAT
    58201 GAAAAATTAT ATAGTTTCTA TTCATTTTCT AGTTCATTAG GATGGCAATT ACTTGCATCA
    58261 GCGTCATCAT TTACTCCAAA ATTACTATTT GTGGATAATG CATGTGTATT GTCTTATTTT
    58321 AACAATGATA TTGACTATAA TCCAATTCTT CCCATCAATT TTTATGGTGA TGGAGAATCT
    58381 CATCAGTTTT TTGCTGAACT CAATACCATA GTTGCCACCG ATAGATTTGA TAATGGAATT
    58441 CAGACAAAAA ATTATTTTGG ACCGATGTTT TCATCATCCA TATCTATACC GGACATTATC
    58501 AATGTAACGT CTTCGGTGAT ATCAGGAGAT CCAACTCAGT TATATCCTGT TCTCACATTA
    58561 TGGAAGTGGC GTGGTAGTGT ATCCGGATCT ATGACTGGTA TTATGACCGG ATCTATGAAA
    58621 GGAAGCATTA CTGGCACTCT CAATGACGGT CCATTTGGAT CATTTGTGGT ATCACCACCA
    58681 TCTATTTTAT ATGGAACATT AATTGGTGAA ATGAATGGTA TTTTTGGCGG CAATTTTACA
    58741 GGTGTTGCTT CAGTTACAGG CAGTTTTTAT GGAACCATAA GTGGATATTT TAGCGGTACA
    58801 TATTATGATC CAACACATAC TGGCTCATTT TCAACTCCGG ATATGTTACC TAATTCATCT
    58861 ATTGGAACCG CACCAACGGG TTCGTTGTGG TTTGTGGGTT CTATATCTGG TACATTAGAC
    58921 GGTGCAGTAT TTCCAGATTC TCAAAGCATT GTTAAACCGC TGTATTTTAT CGACAATATA
    58981 ATTGCCACCA AAAGCAATCG CATGCAATTA ACATATGGAA TATATGATCC CGTAGCTCAA
    59041 AATGCAACAT ACACCACATT AACATCACAA CCCAATATAA CTGAGACACC TTCATCTGGT
    59101 CCGGCCGGTG GTGGGGTACC ATTTGTATTA GAAATACTGA TACCTACAGA TCAAAATTCA
    59161 CCACCAGTTT TTGCACAACG AGCGATTCCT GTATTGCCTC CGGCACCTCA ACAATTTCCA
    59221 TCCGGCGCAC TTCCAACAGA TCTTGGTAGT GGTCATTATT CATCGTTGGC AATATCAGTT
    59281 AATACAAATA TGGAGATTGT CAATGGAGTA GGTGAATATG AATATAATTT TGTAATTGGA
    59341 TCCTCTGGAT CGTCGGCGTG GTCATATCAT AATACAGGTA GTACATATGC AGCCGAAAAA
    59401 AATGTTGGTA CATCACTATA TGGCGGAGGC ACATTTTCTC CTAGTCCAAC AATAGCATAT
    59461 GAAGCACCAC ATATTGGATT GCTACCCGGT GTACCACCAT CAATGTCAAT TGCACCATAT
    59521 ACAGGTATTG GATATGCTAT TGGAGTATTT TTTCCATCAA ATTCTTTAAA TTCTGAAATA
    59581 TTTGATGGAA GTCATAGACC CGCAGTTAAT GCCAATATTG GTTTTGATCA TGCGACACTT
    59641 GTTGCTGGGG GCAGTTCAAC GTACGGCCTT GAAACAGGTT TATCTACTAC TGATACAAAC
    59701 AATGGTGCTG GATTTTATGC TGGTGTTTTC ATTCTTAGAA CATTATTAAA TGTAGGTGTC
    59761 AAAGCACGAC TCTTATTTAA CGATCCATCA GCGTCATTTA CATGTAGCAT TGTGCCATTG
    59821 TCAACCTATG TCGGCCCAAC GGGATCAACC TTATATACTG CAGTTGTATC TCCAAATCAA
    59881 ATAATTGGAC TCACCATTCC ATCATTTTCT TATGGTGCCA TACCTTCTCT TGGAACACTT
    59941 CCCACGATAT TAAATCCTAC CGTGCCCGAT GCATATGAAC CAACGTGGTA TCCGTCAGTA
    60001 AGATTAGATT TTTCATTTAC GGGAAGTACC TCACACACAA TGTATTCAAG TTCGATACAA
    60061 ACTAATAGTT ATTTAGTATC AGCCAGATCG ATTATATGAG CACCGGTTTC TCATTATATT
    60121 TCAATTTGTG GACAAGCCCC AAAACGGCCG ACTCTGCATC ATTTGATACA TTTCCAATCA
    60181 TTGATTATTT TGTACCGTCG GGAACATTAA CTGTATCCGG CACTTCAATA TATACCTTAT
    60241 TTCCATCACA ATCATTTACC AATGCTTATG CACCGTTCAA CCCCAAAAAT GTGATAATTG
    60301 GTAAGTATAC AATAGCGAAT TATAGTATTA CATCATCCAT CGATCTATCA ACCAACGCAC
    60361 TGACAGTAAA ATTTTATCCA TATATTTCAT TTTACCCCGG CCGAGTAGAT AATGTTACGT
    60421 TTGGATTACA ATATGAAATA GATTTTTATC TATCATATAG TTTGGATTGG TCTACACATA
    60481 GTTGGCCAAA TCAACAACCA TATCTTCGAA CCGGTTTATA TATTAATGGA ACAAATGGAT
    60541 CACCACAAAT CAATATACAG ACTACAACAT CATCGATTGT TCTACCAATG TACATTGCGG
    60601 GTGACTTCTT CTATTCGGCA TCCGATGGAT ATTACATAAA TTTTGAAGAT TCACCTCGTA
    60661 AGTTACTAAC GATGCGAACA CATGAAAATA TTGGACGCTA TGGTACCATT GAAAATCCAT
    60721 ATAATACGAT TTTTGGAGTA CATTCAACGG TCACAGATAA TTTTCTACAA ACGATACTGG
    60781 GTGTATCTAG TGATATTACC GGTACATTGT GGAAAAATAC TAATTGGGAT GGCGGATTGT
    60841 ATATGCCAGA TTCTAATACA GTATCTATAT ATGGTAACCA ACAAAGATTT TTGGTTAGTA
    60901 GCGGTAATTT TATCGCATCA CAATCCGTTA CATCCTCTAA TATCACATTT AATAAAACTG
    60961 CTATTTCGTG GTCTATCAAT CCAATACCAA CAGATTTAAC ACGAATTGCA TTAGAATTTA
    61021 GAAATTCGAA TATTACGATT CCAAATTATG TGAGTATTAC AGATCCATCG GCATCAATGT
    61081 TGGTTATTGG CGAAAGTGCA TCGGTACAGA TTAATGGTGC CGTGGTCAAT AACATCTTTA
    61141 TGTATTCTGG TAGTGTATCA TTAGGTACAA CAACTAATGG AGTAATTCAA ATGTATAGTG
    61201 CCAGTGGCGC TAGTGGTTCT AACTTGGGTT ATATGTATAT GAGTGGTGCT TGGTACACCA
    61261 TTTTGACGGG TAGTGACTTC TATCCGACAT TATCTAATGG AACATATTAA TGGCAATTAC
    61321 TAAAATTCAA ATCCTTCGAA GTTCTACATC CGGTAGTGCA CCGAGTGCCG GCGTATTGGA
    61381 TTATGGACAA TTAGCGATCA ATTATGGTAC ATCATCACTT GATGGTAGCC CAGATGGTCG
    61441 ATTATTTTAT AAAGATGCTG GTAATGTTGT AAGATCTATA TCGAGTGGTG GTGGAAGTGC
    61501 GTCTGGTAGT TTTACTGGTA GTTTTACAGG TTCATTATTA GGTACTGCAT CAGTTGCAGT
    61561 CAGTGCATCG TGGGCACCGG TGGCAATTTC AGTATCAACA TCGTCTGTAG TGGAGATTTC
    61621 ATCCGTATCA AATCTCAATT TTACTGGATC TGTAAATGTT TCTGCCACTG GAAGCACGGC
    61681 CAATATTACA GTTTATACCA TTACAGGATC CAACTTCACA TACAGTTGGC CAATACTAAG
    61741 TGGAAGTATC GGCAGTGTAT TAACTATATC ATCTTCATAC GTTGGTACTT TTGATGCTAC
    61801 AGGATCACGA ACAGCCTATA CCCCAACATT AACATGTACT AATTCGAGTT CATTTCCACA
    61861 ATCGATTGAT GGAAATACCA ATACACGATG GACCACCAAC ACGGGTCAAG TAATTGGTCA
    61921 AAAATATGAA TTTCAATTAG GTTCTACACA ATCTGTTATC GGTTATATTC TGGATGATAC
    61981 AGTCAATACT GCCGATTTTC CGACAACATA TGATGTATCC GGGTCAATAA TCAGTGGTAC
    62041 GTGGTTTGCT ATAACGGGCA CGATCGGCGG CGCTACATAT GATTCAAGAT TATTTACATC
    62101 GGCTGCGTTA GTAACAGCAC TAAGTTTTAC ACTGCAAGGA GTACAGCCGG GGCATTTCTG
    62161 GTCCATTGAT GAAATGTATC TCTTATATTT ATCGTCCAGC GGTGTTGGAA ATAATGTAGG
    62221 CCTCATATGG GCTACAGGTA GTGCTGGAAA TTTCTCGACG GGTAGTTATA CTGGTTCGTT
    62281 TACTGGATCA TTATTAGGAA CAGCCTCAAA TGCCGTAAGT GCTGCATGGG CGCCTTCAAC
    62341 CGGTGGTGGT TCTGGTAATG GAACTATTGC ATCCGGTACT GTTGGCCAGT TTGCTTTCTA
    62401 TTCCGGTTCA CAAATATTAT CCGGTTCTCC ACAATTAGTC ATTTCTGGTG CTAATTTGGT
    62461 TCTATCTGCA TCTACGGTAG AAGTGACCGG TACACTGAAT GTTAGCGGAA ATACAGTATT
    62521 TGGTGGTGAA TCATATACGT GGCCGCTAGC ATATGGAGTA AGTGGAACAT TTTTGAGTCA
    62581 GGACGGCGCC GGTAATCTAG TATGGGCAAT TGCAAGTGGA AGCGGGGGCG GAGTCAGTTC
    62641 ACCAGTTGCA GTGGCTACGT CTTCTGTACA GATGATAGCT TCGGTTACAC AATTGAATTT
    62701 CATCGGCACC GGTGTAACTG TTACTGCCGC GGGAAATACC GCAAGCATTA ACATATCAAC
    62761 CGGTGGCGGG GGCCTAAGTT CTAGAACCAC CGCCACAACA GCCGCCGGCA TCATTGGCAG
    62821 TGGTAGTACC ATGACCGGAT CAATAATTAT CGCAAAAACT TACGCCATAC AACAAGTAGC
    62881 AACCAATCTA CAAGCTACAA GATTAAGATT GTACACTAGT AGTTCACTCA GAGATACTGA
    62941 TGTTAGTAGA TCTATATTTT CAATTCCGGG TGGCAATCAT GGATTGATCA CGGATATTTT
    63001 CTTCCCATCA GGCAGTAGTT ATACAACATT TATTCTGTCA CCGGCCGTGG TTGGATTTAA
    63061 TACGGATAGT ACGGCAACAG CATCGTTTAC TATCGACAAT TATTCATCGG GTTCGGCTAA
    63121 TATTAGCATG TCAATCACAT ACGTTCAGTT AGAGGCATAA TATGCAGTTA TATCCAATTA
    63181 TATCAAGAGT AGAAGAACCG AATACATTTC TCACGAGTTC ATTGCCCATA TCTACGACTT
    63241 TGAAGGCGTG GTATGTGGGA GATAATATCA ATTATACTAT TGGCGGTAAT CTACTCAACT
    63301 CCGCATCGGG ACAAATAGAA ATCGTACAGT GGAATGATTT AAGTGGTAAT AATCATCACA
    63361 TTTCTTCATC ACGAGCAACC GGAATAAGTG CCAGCTGTGC ATATTTATCA GAAACTCCAT
    63421 TACACGGGCA TCAAGGATTG AGTTTTATGG GTGCTAGCGC TATGATATGT AGTGGCGCAA
    63481 TATTATCAAC CACCACAACT ACGGTATATG CGGTGGTTAC AGCATGGTCA CCGAGTATGA
    63541 ATATATTTTT TAATGGAAAG GGTGGAGCCA CTGTTGGTAC GAGTAATGGA TGGGGATATT
    63601 ATCTATTAAA CTCAGGATTA AATCCTGCGA TTGTAGCATT TGGAGTTACT ACGGCAAATT
    63661 TTACAACTGC AAATATATCT ATGGGTTCAC CATCTATTAT TGCCTTCACC AGAAGTGCAA
    63721 GTACACACGC AATATATGTA AACGGTTATG GATATACTAC CGTTTCTGCA TCACCAACGG
    63781 CTGCATCGGG ATTTACTGGA CTTGGAAATA TTAATACTGA TCAGACAGGT GGGAGTTCTC
    63841 TAAGCCACGG TGCAATGACA ATGTATGAAT TAATGGCGTT TGATGCATTG CACACTTCGG
    63901 CACAAATCAC ACAAATGAGT GTATTTTTAG GAAGAAAGTA TGGTATTCCA GTTAGTTTCT
    63961 TTACCTAGAG CCTAATTCAG CATTCCCCCA ATTCAGCATT CTACTTATAG TAGTACTCTA
    64021 GAATGGTATT GTAATGAATA TTCTTGATGA AGCTAATCGT CTAGCCAGTC TGCTGGCAGA
    64081 CGAATTTCGT ACAACAATGA TACATGAAGA TGAACCACGT ACAGAACCTG CCAAGGCACG
    64141 TACGATAGTT GCATATTCTG GTCATTTTCA ACCATTTCAC GAAGGCAACT ATAAAATCTA
    64201 TGAAGTGCTT ACCAAGAAGT TTGGTAAGGA CAATGTGTAC ATCACCACTA CCAATAAAAT
    64261 TGATGAAGCT GAAGATCCGA TGTCGTTTGA GGATAAGAAA AAGATCATCA CGACTATGTT
    64321 TCCTATCAAT GAAAGTAAGC TTCAAGAAGT GGAAAATCCA TATGTTCCAA AGGAATTACT
    64381 TCGTAAGTAC AATCCATCCA GCACATCATT TGTAACCGTC GTCGATAATG AAGCTGTACC
    64441 CATTCTGAAT AAAAGTAAGT ATTTTCATCG TTACGTAGAT GGAACACCTC TACGTACGTA
    64501 CAACGAGGCG GGGTATTACC TGACCATTCC CGAAGTCAGA ACCACGGTAG GCGGGCAAGC
    64561 TCTTACAGAT CCACAGATTA TGCAAGTATT GGGATCACCC AAGACCAAAC CAGAAGTTAA
    64621 GGAACGCCTG TTCGTTGCAC TATATGGTAA GTCTAATCCT GAAATTCTAA ATTTGATCAA
    64681 ACAAAAGGCT GCCGCCGGTG CTGCAAAAAT AGATGGTGAT TTTGAAAAAT CCAAGGGAAC
    64741 TGGACAAAAT ACATTTGTAA AACCGGTTCG AACCAAGGCA CATGGTCAAG AAACTAAGCC
    64801 AGATGAATCT GAAGTGGATG AAAAGACTCC ACCCATGAAG CGAATGATCA TTAATCCGGA
    64861 TACCGGACGA GAAATCAAAG TACAGTCTGC TCTCAAATAT CCACGATGGA AACCGGTATA
    64921 CAAGAGAGCC GAAAAAGTAC TAAAGAACGC CGGTATAGAT CGAGGCAATC GAGTTGATGA
    64981 ACCAGAGGTC AATATTCGAT ATAAGAAGCG TGCAAAGAAT AAGACCAACG AAGATTGGTC
    65041 TTCATATCTT GGCATTTCTC TCGCCGAAGA TTTACAAGAT ATCATCAACG CAGAGGGCAT
    65101 TTCCTTAAAC CTTGACGAAC TTGGTGATAT CAGTCTGAGA TTGGGAGAAT CGGGTACACA
    65161 GCCAGTCGCT ATCTACTCAG GCCGATTTCA ACCCTTTCAC GCCGGACACT TCCACGCCTA
    65221 CGAAGATCTC GTAAAGAAAT TTGGTAAGGA TAATGTGTAC ATTGCATCAT CCAACAAAAC
    65281 CAATTCAGAA AACTCCCCAT TCGATTTTAA TGATAAAAAG AATATCATTA CTAAGATGTT
    65341 TGGGGTAGAT CCGTCAAAGG TAGTGCAAGT CAAGGATCCA TACAAGGCCA TAGAAATTAC
    65401 TAGCCAATTA CCATCCAATA CACCTGTAGT TTGGGGTGTG GGTGAAAAAG ACGCACAACG
    65461 TCTTGCTGGT TCAAAGTATT TTCAATCATA CAATTCTGAA CATCCGCCAA CCGAAGGTTA
    65521 TAAGGATCGT GGCTATGTTT ATCAAGTTCC TCAATTACCA ATGCAAATCA ATGGTAAGAC
    65581 CATTTCGGGT ACCGGTGTTC GAGATGTATT TGCCAAGGGG TCATCGGCAG CTAAGAAATC
    65641 ATTATTTGAG AAGCTTTATG GAAAATTCAA TCCACAAATT TTCGATCTTG TGGCTAATCG
    65701 TATTACCAAG GGTTCATCAC AACAAACTAC CGATAAACCA ACTACTCCAA AATCTTCGTC
    65761 GAAGAAGTTC AGTAAAGTAC ATCCGATAAA TTTGGATAAA ACCATCAAGA ATCCAGAAAC
    65821 CGGTAATACG ATAAAATTGA AAACAGCATT ACAATATGAT GATTCACAGC CGGTTAAGAA
    65881 AGCCGTAGTC AATCTATTGA AACAATATGA AACTGTAACA GAATCATTTC TAACCGAAGG
    65941 TGGTGCGTAC GGACATTTAC TTCATCCGTA TGAAGATTTA GATCTTACAT TCAGTGATCT
    66001 TCGTGAAATG ACAAAGCGTG CATTAGGTAC TGGACTAGAT AAAGAGGGTC CGATAGTAGA
    66061 AAAGACTGAT GGTCAAAATA TAATGTTTAC TGTTCGCGAC GGTCAGGTTA AATTCGCACG
    66121 ATCCACCAAA CATCTAAAGA ATCGTGGCGC CGAAGCAATG ACACCAAATG AACTTCGCCA
    66181 AAAGTTTACT GGTAGAGGTA ACATTGAACA GACATTTGGT GATGCTGGTG ATGAACTTCA
    66241 ACAAGCTGTG GGAAAACTAT CACCCAATAT AGTCAACAAG TTATTCGGTG ACGGTCGTAA
    66301 ATTTATGAGT GTCGAAGTTA TTCATCCAAA TTCTGAAAAT ACCATTCCAT ATGGTAAGAA
    66361 TATGTTAGTA TTACATCATA CGGTTGAATT CGATGATGCT GGCCACCCAA TAGGCCATCA
    66421 TACAGAAGAT AGTGATATTA TGGCCGATGC CCTACGAGAT GTTGGTGCTG ATCAACAAAA
    66481 AGAATTCGGC ATTCGTGGAC AACAATTTAT TGTATTTGAT GATGAAGATA ACAAGAAACT
    66541 TGAAGAAAAA ATTGTAAAAT ATAACGCAGA AATTGATGTT TTGGAACATC AATATGGGCT
    66601 GTCAGATACT AATACAATTC AAGATTATAA AAAGGCATGG TGGACCAAAG AATTGAGTTC
    66661 TGAAAAACTG CCATTGTCTC CCGAAGACCG TCAACTACTC ATCAATCGAT GGGGCGCGGG
    66721 CGCCAAGTCA AATCGATTAA CGAAATTGTC CGCACCAGAA GCATTATCAT GGGCAAAAAA
    66781 GGTAGAATCA AAATTTGATG ACATCGATAA TAAGATAATG TATCCAATTC AGAGTTATGT
    66841 TGCACGATTG GGTGTGGATT CATTAGCTAG ATCAGCCGAT CTTTTATCGG CTAATAATCC
    66901 AGAAGCAGGT AGATTGTTGA CAGATAAGCT GGCCTCAGCA ATAAATATTA TTCGAAAGTC
    66961 TGGTGATAAG GACAAACTTT CGGAAATGGA TAGATTTCTA AAGCTTATTG ATGACATTGG
    67021 TATAGAAAAG ATTGTACCGT CTGAAGGATT GATATTCAAT TACAACGGTA AGTTGTATAA
    67081 ATTTACTGGT GCATTTGCTC CGGTGCATCG TATTATTAGT GCCGTAAAAT TTGATCAACC
    67141 TAAAGAGAAT CCACAGGCAG AACCAGCACC ACATGCTCCA GATATTATGC GTCCAAAGGA
    67201 GCCGGATAAT GTACCGGGCA AAAAATCATC AAATATTCTT GGAAAAAAGA TACGAAATCC
    67261 AGAAACAGAC AATGATATCT TGGTGAAAAC TGCACTGGGT TATGAAAAAA ATCATCCCGC
    67321 ACGTAAGGCC GCAGAAAAAT TAGTAAGTAA AACTGAAACA TTGAGTGAAG GTGGCAATGC
    67381 TGTACCGGTG AACAGTAAGG TGCCGAACGC ATTGGCGCTG CCAACCGTTG CTGCGGCTGC
    67441 TGAGGCGTTG GGCATTGGTA ATGTCGATCG TGCATTGGTA GGTAGTACAT TCAAACCACT
    67501 AATGGGTGAT TTAGATGTTG CTACTGATCG AACTGCTATT AGAAAGGCCG TCGGATATAA
    67561 TGGAACAGAT AAGATGGAAT TTTTTAGTCA TTTAAAGAAA TATTTGGAAC CTAAAGGATT
    67621 CGAAGTAAAT CTCTCACCCG GATTTGAACA GTTTAGTATT TCGGCACCAT TAGTGGATAC
    67681 ATCTGGAAAA CACCAGTCGG CCGTCGATGA CAACGGTAAA TCAATTGGTC AGCCGGGCCA
    67741 TGTACAGGTA GATTTTATGA TGGGTAATGT ACCGTGGATG AAACAATGGA TGACCAATGG
    67801 CGATCAATCA GAATATGGAC CCACATACAG AAATGCACTT ACTGCCGATG TATTTGGTAA
    67861 GATGATTTTT GATACGGATA CACCGAATGT TAAGTGGAAA TATCAGATTA ATCCCCGTGA
    67921 TGGTCTTGAA AAAATTCAAT TCAAAGAATT ACCAAACGGT AAGAAAGATG TCTTACATAA
    67981 AGAATTGGTA TCATCTGATG TAGATGATGT AGCTAAAGCT ATATTTGGCA AACATGCCAC
    68041 ATATAATGAC ATGAATACGT TTGAAAAATT GAATACCAAA ATACAATCAC CAGATTTTCC
    68101 GTATAAGGAC AAAGTATCGG CCATCTATCA AACCTATGCA AAAGGTATTG AGAAAATGAA
    68161 AAAGCCGTTA CCAAAAGGAA TTCCAACTAC AACCACCGTT GAACCACAAG TTGCAGCAAC
    68221 ACCATCTACA AATCAAGACA TCTTGAATAG TAAGATAACA AATCCAGAAA CTAAGAATGA
    68281 TATTTTGGTT CGCACAGCGT TAAAATATGA TAAGTCACAT CCCGCTTATA AAGCAGCCGA
    68341 AAAATTCATA AGAACGAGAA ATGGTACCGT TGCGGATAGA TTACCTAAAG ATCGACGTAT
    68401 GCCACCAAAT AGAAACGACC ACACTGGTCC TATTAGATAA GAGGTTTCAA ATGAGTGATA
    68461 AGTTAAAGGG TCAATTTGAT CAAATTCGTG GTTCCATCGG TCAGAAGTTA AAGAAGTGGG
    68521 ACCAGCGAAT TGTAGTTGCC ACTACCGATG TGAAATCTGT TCATGCTGAT CGCAAGGAAG
    68581 GAGAGGTGTG GACTGATAAT AATGGTAAGA AGTGGACCAG AAAAAATGGA CTAGTTCAAT
    68641 CCATCAGCAA GACATCGCAG TTTCGTGTGC CCTTGTGGTG TCCGAAATGT CAAAAAACCA
    68701 TGAAGCACAA ATTTGATACG AAAATGTGGA ACATGCACGG CTTCTGTTAT GACTGTGTTA
    68761 TTAAATGGCA TACTCAGATG AAACTAGATG GAACATTTGA TGAATATGAA CGGAAGTTCA
    68821 TGCAACGCAA TGAAAAAGCA TATCTGATGG ATATGATTAA GGAACGTGAA GACTACATTC
    68881 GAACGTTCAG AACACCACAG GCACATTATT CCGATGGTCG TTGGGATGAA CTGGCGCCGA
    68941 TGTCTCAATT TAAGGGTGTC ATGGCTGAAG TACAAGCCGA TATAGAGGCA TGTAAAAAAC
    69001 GCATAAAACA AATTGAAGAT GAGGAAGCAA AAGACGCGTC TACATCAGAA GGAGATACCA
    69061 CATGACAACA CCCATTACGC CAACGCCACC AACTAGTATA ATCAAGACGA TCACAACAGC
    69121 CATTAAAAAT GTTGTAGTAA GTCCACTGTT TCCAGTTATA TTAATTGCTC TCATAGCCAT
    69181 AGCCGGAATG TACATCTGGT CCTCAGCCGG AAAGGATGAT GCTATGAGAA CATATACCGA
    69241 CAAAATAAAG GCTTACGAAA CGTCAGTCGT TAAACCAACG CTTAAACGAG TAGATAGCTT
    69301 GAAACTTGTC ATTGATAGTG CTAAAAAGAT CGTAGATCAC ACAACCGTAG TGGCAGCAAA
    69361 CCAAACTGTA CAAATTCAAG TACTCAAAAA CAATACAAAA ACTCTGGATG CACGTAATAA
    69421 GGAGTTGGAG GCCAAACTAG GTGTTCTTCC GGACACCGCC CCAACTACAG AATTGATACA
    69481 TGGATTGGAA AAACAGGTTG GTACACAAGA TTCAACTATC AAAGTATTAG AATCCCGTGA
    69541 TTCTACTCGT CTAAAAACTA TTGATGGTCT TAAAACTGAA GTAGGTGCAT ATAAAACTTC
    69601 AAATGATTCC TTAGTTGATG TCATCAAAAA ATGGCCGATG CCAGTAGAAT CCAAGAAACT
    69661 ACTCGGATTT ATACCAACAT TAACCACAAA ACAGGCCGTC ATAACAACAG CAGTCATTTC
    69721 AGTAATTGCC GGTTTTAAGT TACATCAAGC AATACAGAAG AAATAACATG GCCAATCAAG
    69781 CGAAGGTAAA TCTAAAAGAT CTCATACGTA CTGAATATGT GAAATGTGCG ATGGATCCTA
    69841 CATATTTCAT GCGAAAATAC TGTATGATCC AGCACCCGAC TCGTACTCGC ATGTTGTTCG
    69901 ACTTATATCC ATATCAAGAG GAAGCTCTGA AGACATTTCA TGATCAACAA TACACTATTG
    69961 TATTGAAAGG TCGTCAGATT GGTCTATCTA CTGTCGTTTC CATGTATGGT TTATGGATGA
    70021 TGTTATTTCA ACGAGATAAA AACGTGGTGG TTATTGCCAC TAAGCAAGAA ACAGCCAAAA
    70081 ACATCATTAC AAAGGTACGA TTTGCGTTCG ACAATCTTCC AGTATGGCTA CAAGTTCCAG
    70141 TTACGGAAAA CAACAAATTG AGTTTACGCT TTAAGAACGG CTCTCAGATC AAGGCATCGT
    70201 CATCATCTGG TGATGCCGGT CGTTCCGAAG CTGTTTCATT GCTAGTACTT GATGAAGCAG
    70261 CCTTCATTCG CAATGCTGAA GAGATCTGGA CTGCTGCACA AGCTACACTA GCCACGGGTG
    70321 GTAAGGGCAT TCTAATTTCT ACGCCTAACG GTATTGGTAA TTTCTTCTAC AGCAAGTATA
    70381 TTGAAGCAGA AGAATTCAAG GGTAGAGAAC ATACTGGTGC ATTCTATCCG GTTAAACTGG
    70441 ATTGGAGTAA GCACCCCGAT AGAAACCAAG CATGGCGCGA CGAACAAGAT ACGATTCTTG
    70501 GTCCCCAAAA GGCACGTCAA GAATACGATG CAGAATTCTT GGGTTCTGGT AATACCGTCA
    70561 TTGATGGTGA CCTGATTGAA TTCTATCGCC AAACATTCTG TAAGGAACCA GAGCTTAAGC
    70621 GTGGCCCGGG CGGTGATATT TGGGTGTGGG AACAACCAAA TTATAGTAAA GCCTATATCG
    70681 TATCGGCCGA CGTTGCTCGT GGTGAGGATT CTGAACATGG TGATTATTCG ACTTTCCACG
    70741 TTATTGAAGC AGAAACTTGC GTACAGGTAG CTGAATTCAA AGGTAGAATA CCAACTACCG
    70801 AGTTCGGTCA TATGTTATGT GGTATTGCAT CAGAATACAA TGATGCATTA CTCATCATTG
    70861 AAAATGCCGC GATTGGTTGG GCAACGATTC AGACTGTTAT TAATCGTGGA TACAAAAATC
    70921 TATTCTATAT GACCGAGGAT TTAAAGTACC TCGATCCCAA TGAACAGTAT ACAAACAAAC
    70981 TATATCGTAA AGAAAAGGGT GCTGTAGCTG GGTTTACTAC TTCGACTAGA ACTCGTCCAT
    71041 TGATCATTTC TAAACTTGAT CAATATATGA GAGATAAAAC TGTTACAATT CGTTCTAAAC
    71101 GTACCATCGA TGAGATGTTG ACATTTGTGT GGGAGAACGG AAAGCCACAA GCCGTTGAAA
    71161 AATTCAACGA TGACTTGATT ATGGCACTGT CTATTGGGTT GTGGGTGCGT GATACCGCAA
    71221 TGCAACTTCA TCAAACTAAT CTCACTCAAA CACGATTTAC GCTTGATAAT ATAACTCGTG
    71281 TAAATAAATA CGATGGAATC TATGTTGGGG GAAACAAGAT GCAAGATCCA TACAAGATGC
    71341 CATTGGGTAA CGGTGAAATT GAAGATATGA GATGGCTCCT TTAGGTTGGA GGTCGGTCTG
    71401 TGCTAATTGA AAGTAGTGGA AAAGCATTGT TCATTTTTGA TTTTGATGAC ACACTGGCAG
    71461 AAACTCATTC GCGAGTATGG GTATCTAATT CAGCAACGGG AAAAATTGCA TTGACGCCGG
    71521 CACAATATGC AGTATATAAG CCTGCGCCGG ATGATGTATT TGATTTTTCC GAATTCAGAA
    71581 AGTTGATTAA GCCAGTTGAG TTACCAAAAT ATGTACAGCG ACTTCGATCG GCGGTTAAAA
    71641 GTGGTGAAGA CGTATCCATT GTAACAGCCC GAGGCACATC CGCACCAGTA GCACAGTTTC
    71701 TTAAACAGAT AGGTGTCACA AAAGGGGTAA AAATCGTTGC GGTGAATTCA TCAGATCCTC
    71761 ACAAAAAGAC AGATTACATT GAACGAAAGC TTAAACATGG ATATGACAAC GTTGTGATGT
    71821 ATGATGACTC ACCAAAAAAT ATCGAGGCAT TTAAGGAACT TGGTAAAAAG TATCCCAATG
    71881 TGTATTTTCA CGGTCATGAG GTTCCAAAAA AGTCAACACC GGATACTACG GACATCGTTC
    71941 GTAAGAGTTT GGAAGATACT ATCAAGAATC CAGAAACCGG AAATGATATT TTGGTGAAAA
    72001 CGGCGTTAAG TTATCCAAAA GATCACGAAG CACATAAATT AGCGGTTCGT TACCTACACA
    72061 GACAGAGAAA AATCAATAAG TAGGCCTCTA TTTATGAATA CTCTCTTTAT AACTTACTAC
    72121 TTATAGTAGA TAAGACCGGA TATTAATATG AATTCCAACC AAAAATTGAA ACAGTTGATT
    72181 CGTGAAGTCC TAACGTCATT AATTGAAAAT AGACAACAAG TATCCAAGTC AGAAGCCAAG
    72241 TCCACATATG ATAAGTTAAA ACTCTCATGT GATTTCAATG AATTTTTGAT GGGCATGAAT
    72301 GTTGAATTGG AACATCAAGA TATAACGCAT GGCGATTTGA TAATGACAGC TAAAATTGCA
    72361 CTAGCACATC TTAAAGAAAT GCCGGACTAT TATACCAAAC TAAAGAAATA TGTGGAATCT
    72421 GGCGTCAAGA ATGAAGATGG CGGATTCACG TATGATGATG GTAGTGGCGA ACGCCAAAAA
    72481 TATAGTGATC AAGACAGCAT ATCCGGTGGT ATGGGAACAA TGATGTCATG ATCGTTACTA
    72541 ACCAAGGATG ATGAAGAATT ATGGCAGACG AACGTAATCT CTTTCAACGA TTAAAGAAGC
    72601 TATTCTCAAC AGGTGTAGTC GTTCGCCACG TTGGCGGACG AAAATTACGT GTTGCAGATA
    72661 CGGATCATAT TCAGCAGTAT ATGTCCAATC AGTACAAGGA TCGATACAGT CGAATCTTTA
    72721 GTTCATCTGG TATGGGTAAT GCATTGTCCA ATCAGTATGG ACTCAATATG GCATATCAGA
    72781 CACAACGCAT CATGTTGTTT CGTGAATATG ACATTATGGA TAATGATCCA CTTATCAATG
    72841 CTGCATTAGA TATCTTTGCT GAAGAAAGTA CGTTGAAGAA TGAATATGGT GAAGTGTTGA
    72901 CTATCGAATG TGATGATGAG AAGGTTAAGG AAATTCTTCA CAATCTATTC TATGATATTC
    72961 TGAATATTCA ACATACGTTG TGGCCGTGGA TTCGTAACAT GTGTAAATAC GGCGATCAGT
    73021 TTCTATTCTT GGAAATCAGC GAAAAGTACG GTATTGTCAA TGTTCAACCA CTATCGGTAT
    73081 ATGACACCAT TCGTGTTGAA GGTGAAGATC CAAAGAATCC ACGATATGTG TACTTTCAAA
    73141 CAATGGGTAT GAACGGTAAG AAGGTGAAGT TTGAAAATTA TGAAATTTGC CATTTCAGAT
    73201 TAGCTTCTGA CAGTAACTTC CTTCCATACG GTAAGGCAGC CATCGAAGGC GCTCGTCGTG
    73261 TATGGAAACA GTTGACTCTT ATGGAAGACG CAATGTTGAT TCATCGAATC ATGCGTGCAC
    73321 CAGAAAAGAG AGTTATCAAG TTAGATATCG GTAATATCCC GCCAGCAGAA GTAGATACGT
    73381 ACATGCAACG TATCACTGAT AAGATGAAGA AGGTACCATT CATCGACGAA CAATCTGGTG
    73441 ATTATAACCT CCGATATAAC ATGCAGAATA TTCTAGAAGA TTTCTACCTT CCCGTTCGTG
    73501 GTGGAGATTC AGGTACGGAA ATTAGTAATC TAGGTGGCCT GGAGTTCAAT TCTATTGAAG
    73561 ACGTAGAATA TCTTCGTAAT CGAATGATGA CCGCATTGAA GATTCCAAAA CCCTTCTTGG
    73621 GATATGATGA AAATATCAGT GGAAAATTAA CATTGGCTGC TGAAGACGTT CGATTTGCAC
    73681 GTACCATTGA ACGTCTTCAA GATATCGTAA CTGGTGAACT ACAAAAGATC GCTATAGTTC
    73741 ATCTATATTC CCAAGGATTC ACCGATTCTG AACTAGTGGA TTTTTCGTTA TCTCTAACTA
    73801 TTCCATCTAC AATTTATGAG CAAGAAAAAC TCAATCTGTG GAAGGAAAAG ATTCAAACCG
    73861 CCCGTGATGC ACAGGATACC AAACTTATCT CGTCCGATTG GATCTATGAG AATGTGTTCA
    73921 ATTTTAGTAA GGATGAAATG GAGAAGCAGC GTCTTGGAGT TATTGAGGAC GTAAAACGTA
    73981 CGTTTAGACA GACTGCCATC GAAGGCGGTG AGTCCGACCC AGCCAAGTAC GGATATCCAC
    74041 AGGATCAGGC GCCGCCAGAA GAAGGTATGG AGGGTGGAGC CGAAGCCGGA GCGACGCCAG
    74101 CCGGTGGTGC AGGCGCTCCG GCAGAAGGTA TGGGAGAGCA GGCTGGCCCG GGCAGACCAA
    74161 AAACTGGAAT GTCATACGGT CAAGACAGTC ATCCCCGTGG TAGAGATCCT CTTGGAAATG
    74221 ACGAACGATA TCACGTTGCA CGTCATTCCC TAGAAAAGAA GCGTACGCCG ACCAGAAAGA
    74281 GTCCACTTTC ACTAGAAATG AAGTCTATGT TGGATAGGGT GCCCCGCGCG ATCGGCACCC
    74341 CAATCGCACT AACTGATGGG ATTAAGCTTG ATAAACAAGT TTTGTCAGAA GATGTTGATG
    74401 CTGGAACGTT CCTTGATGAG AAGATAATCG AGAAACACCA CATCGATGGC GAAGAGTAAT
    74461 TTTGATGTAT GAATTCTATA CTTATTAATG TGAGAAAAAT ATCGGGTCAT TGGGATATCC
    74521 GACCCTCACG GAGCAATATA TGAAAGGTAT TACCATTTCG CATAACAAAG TTAAAAATGC
    74581 TGGTATTCTG TTTGAAGTTT TGGTTAGACA GATTACATCA GATACGCTTG AGGGTCGAAC
    74641 GCACTCTCCA GCACTTGATT TATTGAAGAA ATATTTCAAT TCTAGTAGAG AATTAGGTAA
    74701 AGAAATTCAA CTATATCAAG CATTTTTTCA AGGCAGTCGT CTGAATGAAT CTCGAGCGAT
    74761 GCAATTCCTC GATATGATCA TCAGCCAACG ACGCAAACTT GATGAAGCTA AGCTAAATCG
    74821 TGAAAAATAT GAACTGATTA AGGAAATTCG ATCAAATTAT GATTTGAAGG ATTTTCTATC
    74881 ATGCAAGATC CCATCATATA AGATTCAAGC GTCCATTTAT AAGACGTTTA CCAGCGAAAC
    74941 CAAACATCAG GCTGACACCA TCATGAATAT TCAGGAAGTG GCTTCGGCAA GATTTATGCT
    75001 GATTGAACAT TTGCTGGGTC ATGCTCCTAA TAAGCAAGCA GAACGAGAAA CGGCACTTCT
    75061 CGAAGAATTC AAAAATCAAA CAGAAGATTT ACGCTTACTT AGTTATAAGA TTCTCATTGA
    75121 TCGATTCAAT CAAAAATACG ATGGACTAAA TGATAAGCAA AAAGATTTAC TTCGTGAATA
    75181 TATTAACGAT GCTTCTAATC AAAAAACACT ACTATCCTAC GTACAACGAG AAGTGCCGTT
    75241 ACTACAAAAA GAATTGAAGC ACAAATTGGC CGATGTCGAA GACAAGGTCG TACAGATCAA
    75301 GTTATCCGAA GTTGTATCAC AATTGAGTTC GGTAGGAAAG AATAAGACAA TTAAGGACAG
    75361 TGAAATCACT GCTCTGATGA TTGCGTACCA AATTTCAAAA GAGATTGACT AATGGATAAT
    75421 GCACTACGTA AACTGATCAG AGAATTTGTC AGATCGGAAC TCAATGAGGT AGACATCAAA
    75481 CTCAAAATAA AGGGTTTGGC TGTCGATGGT GACACCGACA TTGAAAAAGA TGACGAGGAA
    75541 CTGGAAGAAG TTTCTTCATC CGGTGCAGCC GGAGCATACA TGACTCCAGC GGCATTTGTA
    75601 GGACCAAAGG GTAGAAAACC ACCAAAGAAG GGCGTCAATA AGAATGATTT TACGCCCGTG
    75661 AAATTTGGTG AAAACAAGAG GAAGTCATAA TGTCACAACA ACTTTTAGTA GAATATTTTC
    75721 CACTAGAATA TGATCAACAT AAAATTCTAA CGGAAACCGC ACATAATCCA AATGCACCGG
    75781 TCAAACTTAA AGGTATTTTG CAGCGTGCAG ATGCTGATAA TCAGAACGGT CGCAGATATC
    75841 CAAAGGCCAT TTTGATACGT GAGGCCGAAA AATATGACAA AGATTTCATT CAGCAGCGGC
    75901 GAGCGCTTGG TGAATTAGAT CATCCCGAAT CTACCGTCGT TAATCTTCGC AATGTGTCTC
    75961 ATAATATAGT TGAGATGCAT TGGGAAGGCG ACGATTTAGT AGGTACGTTG GAAATTTTAA
    76021 CTACACCATC GGGCAATATT GTTCGTGAAC TGATGAAGAA CGGCATTCGA TTGGGTATTT
    76081 CATCACGCGG CGTTGGTTCT ATCAAGAATC TTGGAGAGGG CAAAGTAGAA GTGGAAGATG
    76141 ATTTTTCGTT AATCTGCATG GATATCGTAT CGAATCCCTC TACGCATGGT GCCTTCTTAA
    76201 ATGAGGGAGT CAACGCTGTT AAAAATCCAT ATTCTGCTTT AGAGGGATTG GTTCGTGACT
    76261 TTTTTGCAGA GATAGAATCG TAATGTTTAT TTATTGTATT AAGAACACCA CGAATAACAA
    76321 GGTATACATT GGACAATCAT CACAAATCAC CGATCATAGA TTGCAGGAAC ATAAATCTAA
    76381 ACTTAGATCA AGTTGTCATG AAAATATACA TCTGCAACGT GCTTGGAACA AATATGGCGA
    76441 AAGTGCATTT ATATTTGAAA AACTTGCTGA AACCAATTCG CTTGAAAAGT TGAATGAGCT
    76501 AGAGGACCGA TTTGCAGAAC AATACAGAGC TACAGATAGA GAATTTGGAT ATAACATTCG
    76561 TGGTACTGGC GATAATAGAG CAGTATCAGA AGAAACAAAG CAGAAGATAT CTGCTTCAAA
    76621 GAAAGGTATT CCGGTTCATA CCAAAATTAG CAAACGAAAA TTAGCAGAAC ATGCTCGTAA
    76681 TAAAATTCAC ACCAAAGAAA GTCGATTAAA ACGATCACAA AAATTGAAAG GGTATGTATG
    76741 GCCCGATAAT GTTCGAGATC AATGGGCAAA AACGCATCGT GGTAATAAAC AATATCCGCC
    76801 AATAAAATCG CCAAATGGTA CAGTTCATCA AATTGTAAAC ATGACTCGAT TTTGTGAAGA
    76861 ATATGGTTTG ATACAACAAT CTATGAGCAA AGTAGTTAAC GGTCAACTAC AACATCATCG
    76921 AAAGTGGAGA ATTGCAGTAT GAAGATAATG TTATCAGAAG TTAAGAAAGC TATTCGTAAT
    76981 GAAATCTATG CGATGATGGA TGAAATTGTC AGCAAAGATG TACCAAACGG TACTGCGTGG
    77041 AAACTTTCTG GTGGTAAGGG TGGATGGGCT GCCAAGAACA ATAATGGTGT TACAAATTAT
    77101 TGGTATGGCG ATAATGAAGT TCAGAATAAA GAAAAGGCCA ACAAGTTTAG AAATGATTCC
    77161 ACTCACCGTC CAGATGAAAA ATTGAAGACG GAAGTTGGTG CTGGCCCATC CGATGGTGAA
    77221 CCTCATAAGT TAGATCTTCC AATTGGCGTT GATGAACACG TCAGAAAGCG TGGAAGTGGC
    77281 TACGTAGTAA CTAATAAGAG TGGTTCAAAG GTACTCGGAC ACCATAAATC TAAGAAATCT
    77341 GCTGACAAGC AATTGGCTGC AATTGAAATC AACAAGCACA AGCATGAATC GAAGATTGTT
    77401 GAGAAATCAC CACCGGGATG GTCCGGTACG GTAAAGGCAA TGAAGAAGCA CAAGAAAATT
    77461 GATAATCCGT GGGCACTCGC TAACTACATG AAGAAAAAGG GCGATACCCC TCATAAAAAG
    77521 CCGGAGAAGT AATATGCCCA CACAGTCACA ACAACAGCAA AAACTAATGG GATTGGTTCA
    77581 CGCCATTCAA AAGGGTGATG CACCTGCCTC GGGTGAAGCT GGTGAATTGG CAAAATCCAT
    77641 GAAGCCGGGT GATGTGAAGG ATTTTGCGTC TACTTCTCGT AAGGATCTTC CAAAATACGC
    77701 TGAAGAACAG GGCGATCCAA CACAAATGGC TGCAGAAGCT ATTTCCAAAT ATAATGAATA
    77761 TGGTCAACAC TTCAAATCAG CTATGTCAAT GGGTGAATTG GCCGAAAAAC TGATGCAAGT
    77821 GGCTGAATTC GCAGAACAGT CTGTTATGAG TGAAGCTGAA GATTGGTTTG ACGGTCACAC
    77881 GATTAAACGT AACATGAAAG AAATGAAGAG TTACGTTGGT GAATTTGCAA AAGTAGCACG
    77941 AGAACACGAT AGTCTTCGTC AACGTATGTC TGCATTATAT GATGATATGG GCCGCGTCTT
    78001 GGAACGTTAT TTTGAAATTC ATGAAGGTGA TGTAGAAGAT AATCTTGGAC CACAAGCAAC
    78061 CAACAAAATT CAATATGATA CGGGCGAAGA TGAGATTGAA ATTGGTAATT CCAATAAAAA
    78121 TCCAGTTCCA CCCGCTCATG CTGCACAAAT GGCACACGAG GATGACAATA CTGAAGACAA
    78181 TCAACGTGGC AACGGTCAAG TTAGTGACAC GGGTGGATAT ATTCAGGGTG GAGAAGAAAA
    78241 CGCCGGTGAA CCACATAACA TGGATGATTT GAACGCCATT GCCGATACAG AACGCAATCA
    78301 GGATGTAGAT GCAAAACGTC GTCAGCAAGA TGAAGATCAA GACAAGAATC AATATCCATC
    78361 TGAACGTGAT AGTAGTGCTT TAGAAATGGA TGAAACGGCC AGCCTCAAAC GTGCTAAGAA
    78421 TCTTACGGAA CGTATGGTTC GATTGGCGCG TGAGCAATTG AAGGGTGAAC AACTTATTAG
    78481 ATTTGATACA CTTCCGCGTG AAATACAAAT TCGTGCGGCT TGGAAATTGA TACGATGACT
    78541 TTGAAGAACC ACTTGCGAAA TCTCGTCACT GATGAACAGG CAAAAACATC TGCCGCCCGG
    78601 GTGGGTTTAT GGATTACAGT TGCAATGGCA CTTATAACTG TAGGTGTTGA TATTGCGCTC
    78661 ACATTATATT CTTCAACTAC ACACATTCCA AATACGGTTT ATGCACTTGA AGGAACCATG
    78721 TTTACCGCAT TTGCCGCGTG GGCAGGCGGG CCAAGAATAG CAAAATATAT TGGACCACAA
    78781 ATCGGTAATG TAGCAACGGG AATTGGTGGA TCAAATAACG CAGTAGCAGA TAATATTGCA
    78841 AAATTCATTC CACACGAATG GGTAACTGGT GATCCAAACG AGGGATTACT ATGAGCGCAG
    78901 GCCAGACTCA GCCGGGTGTT GATAATTCAC TCGACCACCT AGCGCCTAAA TTTCGTACGG
    78961 CCGTTCAAGC AGCTCTATAT GAATGCACAG CGGCCGGATT AGACGCTATT GTATATGAAA
    79021 CCGTTCGTTC TCGTCAGCTT GCGGTATTGT ATTATGCAAG AGGTCGTACT ATAATTCCTC
    79081 CACATTCTAC TGTAACGAAT GCTCCTGATG AAACATGGTC GTGGCATGGT TATGGTTTGG
    79141 CTGTGGATGT AATTCATCGT GTGAAAGAGT GGGATATGCC GGAATCGTGG TTTGCTGAAG
    79201 TGGCAACCAT CTTTAAAAAG CATGGTTGTA AGTGGGGTGG GGATTGGCGA CAGAAGGATT
    79261 TGCCACACAA TCAGTGGGGC GCATGTAAGC CATCACCATC AAATCAAGCA CGTAGTTTGC
    79321 TTAAATCTGG TGGAATGCCG GCCGTATGGG CCGCCGTAGG TGCTATATGA AAATTGTAGT
    79381 TCAACAATTA AAGGGTTAAT CGGTAATTAA TGAAGAAACA ACAACTGAAG TCCATTGGAT
    79441 TAGAAGTACA CGTTAATGTA TCGGGTGATG CAAAGAAAGA CAAATCAGCC TTAGAATCTG
    79501 CGATTAGAGA ATTCAAGAAA CGTGTAAAGA AAAGTGGTAT TATGAATGAA CTTCGTCAAC
    79561 GCGAAGCCTA TATGAAGCCC TCCGCATATA AAAAGTATCG CCACAACGAA TCAATTAAAC
    79621 AGAAGAAACG TGATGAACGA AAGTTGCTAC GACCACGCAA ACCAGAATTC GATTCAGCAT
    79681 TGTAACGGCG CTCAATTCAG CGTTTGTAAC AATTTGCCAC AAATGGCGTT ATAAAAGTTT
    79741 ATAATCTATT TATCTAAAGA TCACAGAATA CGCTTTCTTC AATATAAAGC GTCCGGGTGA
    79801 CATCAAATTC ACTGGTAAGG GCTTCTAATA GCCTTTTTTG CGTCTCCCGA CGCATATAGG
    79861 AATTTCACTA TGGCAAAGGA CAACCTCCTT AAAGATGCAA TTGCCGACGC AAAGGCTGTG
    79921 AAGGAAGCCG CAATCGCCAA CGCTATGTTG ACATTGAAGG AATCTTTCAA GCCACAACTT
    79981 ACGTCGATGC TCGCCGCAAA GCTTCGCAAT GAAGAAGAGA ATTATGGCGA TGAAGAACAG
    80041 AACGAAACGG TTGATGAACA AAATACGCTA AAGTCGTCAG AAATCGGTTC CGGTGGCAAG
    80101 AACACCGATG ATCCGGGTCC AAAGGATCCT TCCAAGGCTG CTAAGGATAG CTCTGACATC
    80161 GAGAACAAAG GACAAGAAGA ATTGGCATTC GGTGCCGGTT CTGCTAAGAA GGCTCCTATT
    80221 AAGGAAGCTC TTCCACTTCC ACCAGAAGGT GGTGAAGGTG AGTTCGGTGG TGGTCAAGAA
    80281 CACGGACTTG GCGGTGGACA TGAAGGTGGT GAAGAAGGCG GCGAGGAAGG TGGTGAAGAG
    80341 GACATGAATG ACGACGGACT CGATCTAGAA GCCATTATTC GTGAACTTGA AGCTGATCTA
    80401 CTCGGTAAGG GTGGTGAAGA AGGCGGCATG GAAGGCGACG ACCAGTTTGG TGGTGAAGAA
    80461 AATGGAGAAG TCCATGAATC AGAGCCATTC GGTCAAGGCG ATCCACATGT TCGTCCAGAA
    80521 AACTTCGTTG GTGCAGAAGA CGGTAAGAAT GCACAAGTGG GCCGTTCGGT CCGCATGGGT
    80581 GAAACCGTTC CGGGCGCACC AGGCGACGGC ATCGAACGCG ATGGTAAGGC CGCACCAGCA
    80641 AAGGACGGCG TAAATGGTGG TAAAGAAGTA AAGCCGGGTG CAGAACAAGA TGGTAGCGAA
    80701 TTTGGTACCA AAGACTTCAC CAAGGCAAAG GGTTCTGTAG ATGAGGAAGT AGACCTAGAC
    80761 GAAATTCTTC GTGAAATGGA AGCAGAGAGC GTCAATGAAA GCTCAGATCA AATTGCTACC
    80821 GAAAACGTAG AGCTCAAGCG TTCGCTACAT GAGCACCGTG AGGTAATCAA ACTACTTCGT
    80881 AGTCGTATCA ACGAGGTTAC GCTTCTCAAC TCCAAGTTGA TGTTTACGAC AAAGATCTTC
    80941 CGTAAGTTCA ATCTTAGCGA AGATCAGAAG AAGAAGGTCG TTGAGCAGCT CGATCGTGCT
    81001 ACGACACTTC GTGAAGCAAA GATTGTATTC ACAACCCTTG CAGAAACCAT TACTAATCGT
    81061 ATGGGTTCCG CTGGCCTTCG TAAGACGGCT GCCAAGATCA CGGAAGGTGC GTCAAGACAA
    81121 GTTGCTTCCA CGAAACCGAA GTCAGCAACA GTTCTTTCAG AAGGCAGCAC ACAAGTCGCT
    81181 CGCCTACAAA AACTAGCTGG TATCAAGCTT GGTGATGGCG CCAAGTTGAT CAGCTAAACT
    81241 CTTTCTATAG GATAATCATA TGAGTATGGA TCTAAGCAAA CTCATCTCTG AAAGTACGAC
    81301 CCCTCTCGAA GCTCTTCTAG CGCAATCCCG TGGATTGGCA AAGAAGTGGG AACAGACGGG
    81361 CCTACTTGAA GGCATGAAGA ATGAAAATGA GCGCGGCTCA ATGGCCGTGT TGCTTGAAAA
    81421 CCAAGCACGT CAGCTCGTCA CAGAAAACAC CAAGACCGGT GGCAGCAATG CTGAACAGTG
    81481 GTCCGGTGTT GCTCTCCCGC TCGTCCGTAA GGTCTTCGGT GAAATCTCGG CTAAGGAATT
    81541 CATTTCTGTT CAGCCGATGA ACCTACCATC TGGTCTAGTC TTCTACATGG ACTTCCAGTA
    81601 CGGTACAGGC GTCAAGCCAT TCACGATTGG CGATTCGCTA TTCGGTAAGA CTTCCGGTTC
    81661 TGCACCCATC CCAACGGGTG GTTTGTATGG ACAGGGACGT TATGGCTACA CGTTCAATAA
    81721 CACAACGGCA TCGTTCAGCC CAGCCCTATC TGCTTCGGCA ACTTCGGCCT CGATTAACTT
    81781 CGAAACGGGT ATCAACGTTG GTCTATTGTT CGAATATTCC GGTGCAGTTT CCGCTCTAAC
    81841 GAATGCTGAC TTGACCGCTG TTAAGTCCTT CATTCCTTTG ACTGGCTCAA CCGCACTTCC
    81901 AGGCTGGCTC CCAGCGTACA CACGCTTGGA CTCAACGGGC ACGATCATCA CGTTCGTTGC
    81961 AACCGCCGGT CAGGTCATTA CGGCTGTTCA GTTCAGCAAG CAGCCAACAG ATTCCACACG
    82021 CGGTGACTTC GAAGATACCA TTGGTTCTTC AATCCCACCA ACGGGTGTTG ATCTTAACAT
    82081 TCCAGAAATC AATCTCCAGC TACGTTCTGA GCCGATTGTT GCTAAGACCC GTAAGTTGAA
    82141 GGCTGTCTGG ACACCAGAAC TAGCACAGGA CTTGAACGCA TATCACAGCA TCGACGCGGA
    82201 AGCAGAACTC ACGGCAATGT TGAGCGAATA CATCTCGCTT GAAATTGACC TTGAAATCCT
    82261 CGACATGTTG CTCAATGCCG CTCAAACCAC TGGCTACTGG TCAGCAAAGA TTGGTCAAGT
    82321 TTGGAACGGC GCAGCATTCG TTGCAGACAC CAACATCGCA GGTCAGGCAT GGACAACGAT
    82381 GACGTGGAAT CAAACCCTCG GCGTCGTGCT CCAAAACGTA TCCAACAAGA TCCATCAGTT
    82441 GACGATGCGT GGTGGTGCTA ACTGGCTAGT AGTTTCGCCA ACAGTTGCAA CGATTCTTGA
    82501 AACCATCCCG GGCTTCTCCG CGAAGACCAA TGGTGACCAA GCGTCATTCG CAATGGGCGT
    82561 CTCGAAGGTT GGTGAATTCC AGAGTCGCTT CCAAGTCTAC AAGAACCCAT ACCTAACGAA
    82621 CAACGTCATC TTGACGGGTT TCCGTGGAAG TAACTTCCTA GAAACCGGTG CGGTATATGC
    82681 TCCTTATATC CCACTCATCA TGACACCGTT GGTATATGAC CCACAGAACT TCACGCCACG
    82741 TCGTGGTGTT CTAACCCGTT ACGCGAAGAA GATGGTTCGT CCAGAATTCT TCGGTAAGAT
    82801 CTTGGTTTCT GACCTACAAA CGGTTTAAAC CAGTCTCGGG GTGATTAACA TACGGGGTAC
    82861 TCAGAAATGG GTACCCCGTA CTGTTTTAAG ACTATTTATG GGTGTCACCT CTTTATGGAT
    82921 ATTAACATAT GCCTGTAGAT GCAGTAGGTG GTGGACCAGT AGTACCGATT ATTTTTTGGC
    82981 CCGGTTCTGG TAGTTCGCCA ATAAACAAAA CTAATTTTCA ATTATTTGAT AATGATGATG
    83041 TATTTGTCAG CACCGCCCCA CAAGTTGCCA AGTGGGTGTG TTCTACATTG GGGTACCCAA
    83101 TAATATCTAT TGAACTACAA GATACAAATA TTTATGCCAA TTTAGAAATG GCAACGATGG
    83161 TATTTGCATC AGTGGTTAAT GAGTTTAATA TGCGAGAAAA TATGCTCGCG TATCAAGGCA
    83221 TGCCAACAGG TTCGTCATTT AGTCAAACGC TTATTCGCAC CACCCCAATG CCATTTGTTG
    83281 CACAACTTGC GGCCGACTAT GGTACAGAAG CACAGTCTGG TGGAACGATG GACCTCAAGC
    83341 GTGGCTACAT AGTTATGACA CAATCCGTAC AGGATTATGA TCTACAGGCA TTGTGGGCAC
    83401 AAGTATCAGA ATCGGGTAAC CGTATGGAAA TTCGTAGAAT TTTCCATGAA CGCGTTCCAG
    83461 CTATGCAACG ATTCTTCGAT CCATTTGCCG GTACCGGAAC TGACATGAGT TCTCTTCTCG
    83521 GTTCATTCGG ATTCACTGGA TATGCCGTAG CTTCGAATTT CTTGATCATG CCCACATACG
    83581 AAACTTTACT TCGTGCACAA GCTATTGAAT TGAATGACAT GATTCGTCGT TCAAATTATA
    83641 GTTTTGAAAT TCACAATAAC AAACTTCGTC TATATCCATT ACCGGATGCA ACCGGTGATA
    83701 ATATGTGGTT TGAATATACA GTTGAAAAAG AAAAGTTTAG ATTGGGGCCG GCGCCGGACG
    83761 GAACGCCGGG CCGTGGGTCT ACCGGTGTGG TTAGTGATTA CAGTAATGCG CCATTTGCCT
    83821 TCGTGCCATT TGGGGACATC AATGATGTTG GTCATCAATG GATTTACAAC TATACCTTGG
    83881 CACTTTGTAA GATCACATTA GGTAATATTC GTAGTAAATA TGATTCAATG CCTATTCCCA
    83941 ATGCAGAAGT TCGTTTGGAT GGTGATAAAC TTCGTCAAGA AGGACAACAA GAAATCGAAA
    84001 CGTTGGTTAC TAATCTTCGA GAATCATTAG AACAGACAGG CAAACAGGCA CAGATGCAGA
    84061 AGCAGAAGGA AAATGAACAG AATATGCAAG AAATTCTAAG ATTGGCTCCG CTACCTATCT
    84121 ATATCTTCTG AGAAATATGA ATGAGGTTTA CGAGCCAGCA GGATTACAAT TTGATGTTGC
    84181 ACTTCAACAA GGAACTTATC AATACATTTA TTGATGTTCC GATAGTTCTG TACAAGTTGA
    84241 ATATTATAGA TTCGAAGAAG AATGTGTATG GGGAATCAGC ACAAAAGCGT TGGTATCAGG
    84301 GCGTGCAGAT TCCGGTGTTG GTGGATCGTC AATTGAATAC GGCGGTTAAA GACATGTCGA
    84361 TTATCAACAT TGAACAGACA ATTGAATTCA ATTTCCTTCG ACAAGAATGT ATAGACCGAA
    84421 AGGTTTTTCC GGAAATAGGT GACATCATTG ATTTTAACCA CACGTATTTT GAACTGGACC
    84481 AATTAAACAG TATTCAATTG ATCGCGGGGC AGGTCATTTA CAATCACGCG ATTGTAGCAA
    84541 CAGGTCACTT GACTCGTAGT ACAGGTCTTC AACTAGAGCC ACCAATCACA TGACCGACGG
    84601 CTTCGAACGA CCAATGGCAT ATAGTGCCGA TGCACAAACG GTAGATGATA CACCAAATCG
    84661 CGGCCTCGAT AACAAGAAAG ATGCCGGCGA ACAATCTGCC ATTTCTATCA CATTGATGAC
    84721 AATTGATGAA ATCATCGTAA ACTATTTGTC AGGCACAATC AAACCGACGA TCTCGGATAA
    84781 TAATACAGTT AGACCGGTAC CAGTACTATA CGGTACACCG GAGCGCTGGG CAACATTTAG
    84841 GAAAGACGGC ATCATTCGTG ATCCCGGCAG TGATAAGGCT ATCACACCTC TCATTCTTTT
    84901 ACGCCGTACG TCAGTAGACA GAGGTAAACT GTCAAATCCA TCCAACAAAT ATATTCAAAC
    84961 TGCATGGGAA ATTGGATGGA ACAAGAATAA CGCATATGAT AAGTTCTCCG CGATAAACAA
    85021 CATTCGTCCA TCACGGGAAT TTCATGCCGT GATCGTGCCG GATTACGTTG ATATCCATTA
    85081 TGACGTAATC ATATGGACGG AGTACGAGGA ACAGATGTCG GACGTTATTG GTCAATTGCA
    85141 GGTAGAAAAT GATGATTTTT GGGGTACACG AAACGGATAT AAGTTTAGAG TTAAAATAGA
    85201 CAAATTTGAT AGTCAATCTC AACTCGAATC TTCCCAAGAT CGTATTGTTC GTACACAATT
    85261 TAGCATGAAA GTTGGGGCAT ATCTTATTCC CGATCGAATG ATCAAGAACT TCAAGATTAC
    85321 CTCTACTACA TCAAAAATGT ATACTGACAA AAAAATGGTG GTTATAGTCG AGACTGACAA
    85381 CACCACAAAA TAAGATAGGA CGATATGTAT AGCATTTTGG CGGTAAAAAA GTATACTTAT
    85441 GTATTGAAAC CATAATCACA AGAGGTTGTT ATGAAGTTGA CCGATGAAGA ACGTGCAGAG
    85501 TTAATTCAGT TACAAGCTAG TTGGAATGAT CTCACTAAGA AGTATGGTGA ACTTCATTAT
    85561 CAAAAGAAAC TAGTAGATGC AGATTTGCTT ACAGTAGATT CCGCTCTGGA TAAACTAGAC
    85621 GTTCAACGCA CGGACGCGGT AAAGCGGTTA CAGGACAAAT ATGGCGTAGG ACATGTGAAT
    85681 TTATCAACTG GTGAATTCAC GCCTGACGCT TCACCATCGA CGTAATTACG GAGAATAATA
    85741 TATGGCCGCA CGCCTTATCT CGCCGGGTGT ATTCACAACC GAGAATGATC TTTCTTTCTT
    85801 GCCACAAGGC ATTGCCCAGA TTGGCGCAGC CTTCATTGGG CCAACATTAC AAGGCCCGGC
    85861 GTTTCGTCCG GTCATAGTAA GTTCGCAAGA TCAGTTCACT GCAATATTCG GTGCCCCGAC
    85921 TTCAGACTTT TATACCCCAT ACGCAGTTCA GAATTATCTA CGAGAAGCCG GTCAAGCGAC
    85981 CATTTGTCGT GTATTGGGTC TTGACGGTTA TGACAACAGT ACCGTACAAT CATTGATTTT
    86041 GTATGTTAAT GGCACCGGTT CTGCAACGCC TGTACCTGTT GGTGTAATAT TCCCATCACG
    86101 TAAGGGAGTC ACCCTACCTA CCGGTTCAAT CGGTGGTGCG GGTTCGCCAA CGATGTTCAC
    86161 ATTGACCATC AGTGGTAGCG ATGGTTCAAC TTCATATCCA AGCATGAGCA TCGATCCAAC
    86221 CAGCACCAGA TATTTTGCAA AGGTACTTGG TACTAGCACA ACCACTGCAC AAGATGGATT
    86281 CGTTCTTCTA CAGTTCCCCG AAGCTGCTTC ATTCATCACC GGTGCTCTTG CTGGTTCTGG
    86341 TTCAATGACG CTAGCCTCAG AAGCTGGACA ACTCATGTTG TCTGGTTCCA TCTATGGTGG
    86401 CTACAACAAT GCAGCAACGC CATGGATTCG CACACAGAAG ATTGGCTCCA TTCATTATAA
    86461 CTTGTTCCGA TTCCACACCC TATCCGATGG TAATGCTTCA AACGACAGCG TGAAAATTTC
    86521 AGTTGCATCC ATTCGTCCAG ATCCACTCGG TGTTGGATAC GGCACATTCT CCATCTTGGT
    86581 TCGTTCGTTC AATGATACCG ATTCCAAGAT TAGTGTATTG GAACAGTTCG ATAATTTGTC
    86641 ACTAGATCCA ACCAGCCCAA ATTATATCGC ATTAAAGATT GGTACGGCTC GCACTCTTAT
    86701 CGATGCCAAC AATGACATCT ATTTGGAAGG TGATTACGCT AATAATTCGA AGTACATTTA
    86761 TGTTGAAATG GATCCGGGCG CAGCAGATGC ACCAGTAGCC GGCTTGCCAT ATGGCTTCGG
    86821 CGCACTAGCG ACGCCGATTA ATGCAAGTAA TTGCCCAGCT CCAAATTATA TCGTTACGCG
    86881 TTACGCAGTT CCAGCAGGCG CATCGACGGC CGTTGCTAAC AATCGAGTCT ATTATGGATT
    86941 TGATTTCAGT AATACCACAG GCCTCAATTT CTTGTCGCCG ACGCCATCTG GTTCAGTTGA
    87001 CTCCGCCGGT TCCACATTGA AGGTTGGTGT GTTCCCATCA GGTTCCTCGG CATTACCAAG
    87061 TGGTGGCGTT GATCCGGGCT TTGACCTACT TGAAATTCTT GCTACAGCAG ATCAAACTGA
    87121 CATTGCACCA GTTAATGCAA CGTCCATTCG TAAGTTCTCT GTTCCATTCC AAGGTGGTTT
    87181 TGACGGTCAA AATTTCTCGG TTCTTCGTAA TGTGGGTGCA AATATCACCA ACACGAATAC
    87241 ACAGGGATTT GACCTCAGTG ATTCCACAAA ATCGGGCGCT CGCGCATATG ATCTTTCGAT
    87301 CAATGCTCTA GCAAATCCAG ATTCATTTGA CATCAATATG TTAGTTCTTC CAGGCGTTAT
    87361 CTACAGTCAA CATGCATATA CAGTAACACA AGCTATCAAT ATGTGTGAAA ATCGTGGTGA
    87421 TGCCTTCTAT ATCATGGACA GCACCACACT AGGTTCCACA CCAACAACAG CTGTTACGGA
    87481 TGTTCAGGGT TTGGATTCTA ATTACACCGG TGTTTACTAT CCTTGGGTGA AGATTAAGGA
    87541 TAACAATACG GGCGCACTCG TTTGGGTGCC ACCGTCCGTT GTTATGCCCA ATGTCTTTGC
    87601 CTTCAACGAC CGCATTGCGG CGGAATGGTA TGCCCCGGCC GGCTTGTCTC GTGGTGGTAT
    87661 TGATGTGGCT CTACAAGTAC GTACTCGTAC GGATCAGAGT GATCGCGACG AGTTGTATGA
    87721 GGGTCGTGTT AATCCAATTG CTACGTTCCC GGGCCAAGGC ATTGTTGCAT GGGGCCAAAA
    87781 GACCCTACAA CAAGAAGCTT CGGCACTTGA CCGTATCAAC GTCCGTCGTC TGTTGATCAC
    87841 GGTGAAGAAG TTCATCGCTT CAACATCACG TTATCTCGTA TTCGAACAAA ATGTAGATTC
    87901 GACACGTCAA CGTTTCTTGT CAATTGTCAA TCCATACTTG CAATCAGTTG CAGAACGTAA
    87961 CGGTCTATAT GCCTTCAAGG TAGTGATGGA CGCCACAAAC AACACAGCAG ATATCATCGA
    88021 TAGAAATATC CTTCAAGGAA CACTGTATCT ACAGCCTACT AAAACTGCTG AATTCATTAA
    88081 CCTTGACTTC AATATCCTGC CTACGGGTGC GGTTTTCCCA TCATAAATTT GATGATTGGG
    88141 ATATGTATTG GTATATAACT CTATTTTTCA GGAGAAGTAG AATATGGAAA AGTATTTAAT
    88201 TGGTGGTTTG GTATTCCTTG GATTGGGCTT TCTTGTCTAT CATTTCCACA CTGTTATTGT
    88261 TGCAAAAATT GACACATTGC TAGAAAAGGT AGGTCTTATT CACACAACCG TTACAGCAAC
    88321 TAACGCCACC GCAACAAGCG TAGCAGCCGT GCAGGCTGTA CAGGGTACGG CGGCAGTAGC
    88381 TCCTGTGGTT GCCTCAACGG TTAAGGTACC AGTAGCATCC AATGGAATGG TTGCTACAAA
    88441 GAATGCTGAT GGTACAGTAA CATGGACTAC GGCAGTTCCA GATGGTGCTA TACAAGATAA
    88501 GGATGGAGTA ATTCTTCAAC CAGTAACACC CGATGTGTTA TTTGCCACAT TCCAGTCCGC
    88561 TTGTGCCGCA GCGACTCTTC CCGCCGGTAC CTACACGAAT GCTTTTGGTT CGTGGAATCA
    88621 GATGGAATGG CTGCGTCGTC TAGATGCTAA GGCATTCGCA AATTGGTGTG CTCAAGCATT
    88681 AACCGTCAAG GGTATTGGTG GCGGTACGTC GGGTTATGGT TGGCTAACGG GGTTGAGCGT
    88741 TGACGGTTCT GGCTTTTTCA TGGCACTCGG CGCGCAAACA CCATCAGTTG TGGTTCCAAA
    88801 CACCGACCCA CGTTAAACTG TATATCATTA GCAGTAATCG TTCGATAATT CTTAATGGAG
    88861 TAGCACAATG GCAAATCTAG TAGCAGAAAA CGAAATGTTC TTCACATCGT TCGAACCGAA
    88921 GATGAAGAAT CGTTTCATTA TGTACATCGA TGGCATTCCG TCATATTTGG TACGTAAGAT
    88981 TGAACGTCCA AAGTATTCAT CGGAAAGCAA GGTTCTGCCA CATATCAACA TCGAACGTTA
    89041 TGTTAAGGGC AAGTCGAAGT GGGGCCCAAT CACAGTTCAG TTGTATGATC CAATTGTACC
    89101 ATCTGGCGAA CAGGCTGTCA TGGAATGGGT ACGATTACAC CATGAATCCG TTACCGGTCG
    89161 AAACGGCTAT GCTGATTTCT ATAAGAAAGA CATTGTTTTC AACGTTCTTG GACCCGTAGG
    89221 CGATAAGGTT GGTGAATGGA TTGGTAAGGG CTGCTTCATC ACGGAAGCAA ATTTCGGTGA
    89281 TATGGATTGG GGCACGGACG AACCAGCAGA AATTAATCTT ACTTTACAGG CCGATTATTG
    89341 GGTTTTGAGT TACTGATCTT CAATATTGGC TTCTTAAAAT CTGGTTGTTT TGATAAACTC
    89401 CTCTCTATTT ATATTAAATA AATGAGAGGA GTTTATGTTT CAATGTAAAT GGTGTAAAAA
    89461 TGAATATGCA ACGTATGTGT CTATTGCAAA ACATACATCT CGTACACATA AGATAGACAA
    89521 AGAAACATTG CGTATTGCCT ATTTCCATAA TGGCGTGCGG CCGATGTGTG CGTGTGGGTG
    89581 TGGCATGCCT ACCAAATTTC ATGCTCGTGG ATTTATGGCA TATCTAAATG GCCACAATGC
    89641 CAAGGTAGCC AATGGTATGT CCGGCAAAAC ACATTCCACG GTTGCTCGAA CAAATATTTC
    89701 TGTAAAACGC AAAGCAAAAT TTGCTAACGG TGAATTGAAA TTGTGGTCTA CGGGATTGTC
    89761 AATTAAAACC GACCCAAAGA TACAAGCCAT GGCTAAGAAA ATTTCGGAAA ATACAGAACG
    89821 TGCACGAAAA ATATCTGTGG CCATGACCGG CAAGACTCAT AGTCCAGAGC ACTGTGCTAA
    89881 ATTAAAAATT TCAATTACAA AGAGTTGGGC CGATCCTAAG TTACGAAAAC AACAAGCGAG
    89941 AAATCGTATT ACGTTTTTTG AATCTGGTAG ATGTAAGAAG GTATCTGGTT TAGAAATGAA
    90001 GTTTAAACAA TTATTAATAG ATCACAAAAT AACATTTAAA CAGCAATATT ATATAGATGA
    90061 AATCGGTGCA TTCTATGATT TCTATATTCA TCGATCTGAT GGTTCGTTTT TTGTTGTTGA
    90121 GATACACGGA GATTACTGGC ATTGCAACCC CGATACCAAA TATAAAATTC CCAAATATGA
    90181 CGCACAAGTA AAAAATATCA AAAACGATGA AAAGAAACGT TTGTGGTGTG AGTTGAACAG
    90241 CATACCGTTG GTGGTTATTT GGGAGAGTGA TATCGATTCG GCATGGGAAA AAATTCAACC
    90301 GTTCATTTCA TAGTCTGGTG GACATTCAAT CTATTTATAT AAGACTCATT CGGAGAACAC
    90361 ATCATGCGGT ACAATGATCC ATTACTATTC TTTAGCGGTT CTTCAGCCGG CTCCGGCGCA
    90421 TTTGTTGATG GACCAGAAGC TCATAATGCC TATCTAGCAT TAGAAATATG TTCCACCAGC
    90481 GGTACATTAT ACACGGCCAG TTTCGCCGCA CAATTATTGA ATGCAATGAT ACCAGCAAAT
    90541 TCACATTCTG TAACTATTCA CGATCTATCT AGCACCGTAG CACTTACTAC CGGAATATTG
    90601 AGCACCAGTA AAGATGGAGT GTATTACTTC CATGAATTTG CCGGCATGTC CGTTCAAGTT
    90661 AACATGACCG GTGTGGCAAG TGGTTCGGTA ATGGTTTATG GCAGACCACT AATAACATAA
    90721 CACTATGTTA CAGACCATTT ATAGCATCAT ACCGAGTGTT AGTGGTACAG AAGCGTCGGT
    90781 GATTCCGATT GCAATTAATC AGAATGCGAC GTTTAGAACA GAGTTCATGC TCATTGATTC
    90841 ATCTAGTGCA TCGATGGATA TTACTGACTG GACATTCACC GGTTCTATAG CTACTGCGCA
    90901 ACAACCGCTA ACTCCAATAA CACAATTTAC TGCAAGTGCT GATTACATAT CGTCGAGTGT
    90961 AACAATTTTA CTATCTCCCG TCCAAACAAA TCAATTGAAC CAAACTCTAT ATGTGTATGA
    91021 TGTAATTGCC ACAAACACCG GATCCTTGCC GAGTGAAGTG TATCGTATAG TACAAGGCAA
    91081 AGCAAAAGTG AATTTGGGCG TTACCCCAAG TACAGTGGAT TAAACATACC GCTTGACAGA
    91141 ACGCACTTAG TAGTTTATTT TTAGCTTGTT ATAGAGAAAA GGTAAATAAT GGCCCATCCA
    91201 GACGCGTATA ACGTCACAAT CCCTTTTGGT AAACATAGGG GAAAAAGTTT AGGACTCATT
    91261 TATGATGCAG ACCCCGGTTA TGTTCAATGG TTGGCGGATA ACAAGAACAT GCCGGGTAAT
    91321 TGGCCTATCG CCGCACGGCG GGTCATTAGT GGCGAACCAT TAGACGACCT TATTCTCCCT
    91381 CGTCAAGAAG CCCACAATCT CAAAGCATTA GATGTAGAAT TGTGGGTAAT TAAAGGTGAC
    91441 ACAATTTGTG TGTCCTTTGC CTATGATCGT GACCTCCTCG AACGATTTAA ATTCGAGATT
    91501 GATGGCCGTC GTTGGGACAA AGACAATAAA CATTGGACTG TACCGGCCCC ACAACTCCCC
    91561 AAGCTCATTG AGTTATTTGG TGGAACGCAA AATGTGCAAG CCACAGACGA TGTTAAGAGA
    91621 CTCTATCGGG AAGAAAGGGC TCGTCGGAAG GATTTGAATG AAATTCGGTC CAAGGATGAC
    91681 TCTGACGAAA TCAAAACTCA GTTAGATTCT ATCTTAAATC TCCCTCTATA CCACTATCAG
    91741 AACGTTGCCG TTGAGTTTAT TGACCGTGCT GGCGGCCGGG CAATGGATGC CGACCAAATG
    91801 GGCCTCGGTA AAACCGCTAC GGCCATCGGC TATGCAACGC TTCGTGATCT AAAAACACTG
    91861 GTAATTTGTC CAAAATCTGT TGTTATCGGT TGGCAACGTG AAATTGAGCG ATTTACTGGT
    91921 AAGAAAGCTA CGGTGTGGAC TGGAAATGAG AAGTTCGGTC GAATTGATGC AAAATGGCAC
    91981 GTCATCAACT ATGACGTTGT AGAAAAACGA GGAGAAGAAC TTCGAAAAGC TGGATTTGAT
    92041 TTCTTGGTGT GTGATGAAGC TACCATGATC AAGAACAGAA AGACGTTGAG AGCCAAATCT
    92101 ATTTTGGGTG ATTACAAACA ACGTCGAAAA TATCCAGGCA TCAAAACTAA GCATGTGTTG
    92161 TTTTTGACGG GAACACCGGT GATGAACCGT CCTATCGAAG CGTTTGTATT GCTCAACTTC
    92221 TTGGACAGCG ATCGATTCAA TAATTTCTTC CAATTCACAC AGAAGTATGG TGGATGGCGC
    92281 GGATCAGAGC CACGTAATCT TGATGATCTC CATCATCGTA CAAAAGATCT GATCATTCGT
    92341 CGGTTAAAGA AAGACATCCT TACAGAATTA CCGGCAAAAC AACGTAATGA CCTGTATGTA
    92401 GAATTAACAC CGTTCGAAGT GAAGGAATAC AACGAACTGC TGCACAAATT GTTTCGTAAG
    92461 TGGCGTGCGT TGGGTAAGCC CACCGTTGCA GAAATGCCTG CTATTCAGCA ATATCTCAAC
    92521 ACCAAGAAAA TTCCCCGACT GATAGAAATG ACCGATGAAT TACTAGAACA AGATCGTGGT
    92581 ATTTTGGTGT ATTCATGCTT TATTGATCCA CTCATGAAAT TGAAAAAACA TTACGGTGAT
    92641 AAGGCTGCAA TGATTCACGG CCAAATGTCG CCGATGGAAC GTCAGAAGAG CATTGATGAT
    92701 TTGAAATCGG GAAAAGCAAA AGTTGGATTG TTCAGTATCG GTGCTGGAGC ATTGGGCATC
    92761 GATGGTTTAC AATATAGCAT TGATACCGTT GCCTTCTTGG ATCATTTTTG GGTTCCGAGT
    92821 ATTCATGAAC AGGCCGAAGA TCGCTTGTTC AGAATAGGTC AAACCAAGCA AGTACAGGTT
    92881 TATTATTTTA TTGTTGAAAA TTCAGTGGAT GAGTATATGT CTACTCTTCT AAAAGAAAAA
    92941 CAAAAAGTGG TAGAACAGAT AGTGGACGGT ACATTGATAA CCGGTGAAAA AACTAAGTCA
    93001 ATTTTTAAAG ATTTTGTGCG TATGCTCCGT CAAAGTCAAA ATATGAAGCC AGAGGTAGGT
    93061 TCCCAGCTAC TTATTGATGA TGTAGATACG GAGAAATTAT ATGATGGGTG TGTATCAGAT
    93121 TAGAAATACT ATCAATGATA AGTTGTATGT TGGTTCATCT TACAATATGA ATCGCAGAAA
    93181 ATATTGCCAT TTCAGCAATT TAAAATATAA TAAACATCCA AACAAACATC TACAGCGGGC
    93241 GTACAATTTG TACGGCCCGC TGTCTTTCGT ATTTGAAGAA CTTGAATTTT GTTCACAAGA
    93301 ACAATTATTA GAAAGAGAAC AATATTGGGT TGATACGTTA TGGACATCCG GTAGATTGTA
    93361 TAACAAAATA CGTGTAGTTA CTGCCAATTG GCGAGGAAAG TTGCACTCAA AATCAACTCG
    93421 CCAAAAAATG AAAGATTGGC AAGCCATACA TGGTAATGCC ATGAAAAAGA AAGGTTATCA
    93481 CGATGAGTCA TCGAAACAAT TGATTAGTAT ATCTAATACA AAAAACTTTG CACATCGACG
    93541 ACGACTAACA GAAGAACAGG TGAAAGAAGT TGTTCGATTA CATGATACTG GTTTAGGCAT
    93601 GTTGAAAATA GGTAAAAAGT ATGGAGTCAG CAAACCCACA ATTCAACGAA TATTAAGAGG
    93661 AACTAGATAT AGATTGGTGC CCAGAAGTTA GGACATCGTT CTATTTATAG GAGTGGGTCA
    93721 ACGTATATAA TGGAGTTACG TATGAGTGAA TCAAAGTATC CGTCGGAAAT CATTGAACTT
    93781 CCGAGTAAAG GATGGTTTTA TCCGGAGGGT CATCCATTAT CCACGGGCAA ACTAGACGTA
    93841 AAGTACATGA CAGCGAAGGA AGAAGATATC TTGACAAGTA CAAACCTTAT CGCCCGAGGC
    93901 GTGGTTCTTG ACAAGTTAAT GGAAGCCTTA ATTATAGACA AAACCATCAG ATATGATGAT
    93961 TTGCTATTGG GCGATAAAAA TGGTTTAATC ATCGCTTCAC GTATATTGGG TTATGGTAAG
    94021 GATTATGAAG TTTCAGTATC ATGCCCATCG CCATCATGTG GACGAACCAG CACGCATAAA
    94081 ATTGATCTGA CTCAAATTCC AGATAAGGTG ATCACGTTTG CACCTGAACA GAAGGGTAGA
    94141 AATGAATTCA CGTTTACAAT GCCTAATTCC GGTAGAGTTA TCACATTTCG TCTGTTGACG
    94201 CACGGTGCTG AAAAGGCAAT CGGCCTTGAA TTGGAAGCGA TGAAGAAGGC GTTCAATTCC
    94261 GAAGTAACAC CAGAAGTTAC CACCAGACTT CGTCGAGTTA TAACATCGGT TGACGGTAAC
    94321 AAAACCGCCA GTGCAGTTCG TGAGTTTGTG GATTCTATGT ATGCTAAGGA CGCTGTAATA
    94381 TTCCGCGAAC ATATCAAGAC AGTAAATCCG GACATCGATT TGACATTTCC ATTTATTTGT
    94441 CCATCATGCG GTACTGAGCA GCGCTTGGAG GTTCCCGTAG ACGCCACATT TTTTTGGCCT
    94501 AACTCCAAAG TATAAGCTCG CAGTACACGA AAATATTTTC AACATGGTTA CGTATGGTAA
    94561 AGGTGGTTGG ACGTGGGATG ATGTATACAA CTTACCAATA CATCTTCGCA CATACTATAT
    94621 GAATCTGTTG GTAAAGGCGA TAGAACGAGA ATCCGGAAAA GGATCATCAG GCGATAGTTC
    94681 AGAATCAGGA ACAAAGGTTA TCTCGCCTCC TCATGTTAAG AGATAAGATA TGGCCGATAT
    94741 GTTGGACCCA TCGATTGCAG AAAAATTAGC AAGAACTACC AAACAAATTG CAACTAATAC
    94801 TGCACAGATT AAGGGCAATC TATCATCGTC AAACAACTAT ATGGCTCAAT TGTCTGTACG
    94861 TATGCGTACG TTATTGGGTC ACACCACCGG TGTTGCCGGT GCTGCCAAGG ATATCGCTAA
    94921 AAATATCAAC GCTGCTGCCA GGGGTTCAAG CAAGGAAATA GAGAAATCTT CAAAAGCATC
    94981 GATATTTCTC AGAAACACAT TAAAGGGTCT TGGAGCATTC ATTCTATCAG ACATGATTGT
    95041 GTCGATGGAA AAGTTACACA CAGTTGGATT TGCACCGAGT GAACTTGCCG CAGAAGGAAT
    95101 TAAGGATCAA TGGACACAAG TCGGTTTACT ATTACAAGGC ATACCAACGA GCCTTAGTAC
    95161 TATTGTTGGC GCACAAATTG GATTGACCAA AGCACTGGGT GGAACGCATA TGTTCAACAC
    95221 TCAAATGCTT GAGGATGTTA CCAAACTCAA TTCACTATAC GGTGTATCTA CACAAACTGG
    95281 CGCCAAAATT GAATCCATGA TTTTTAGATG GTCAGATGGT AGCCAAAAGG TTGTGGATAA
    95341 TACGTTGAAT TTTGCATTGG GTCTTTCCAA GGCTACGGGT GTTCCAGTTG GTGCGTTACT
    95401 GGAAGACATG GCTAAAAACA GTGGATTGGT AGCACGATAT GGCGCAGATG GTGCGAAAGC
    95461 GTTCCTTGAA CAATCCGTTC ATCTTATGCG AATGGGCACT ACTATACAAG AAATGTCCCA
    95521 GTTTTCAGAT AAACTGGTAG ACAATTTTGA AGGCAGCTTA ACCGCAACAG CAAAGATTCA
    95581 AACATTTTTA CCAGGCTTTA ATATGGCCGG CATTCAGTTT GCGGCTCAGT TCGGTAAAGA
    95641 AGAGGACGTG GCAAAACAAA TACAGATATC GCTTAGAGAA TCTGGTTTGA AGGACTTGAA
    95701 TCAACTCCCT CGTTCATTGA GAAACATGCT AACGAGTTCC TTGGGATTGA GTCAAGAAGC
    95761 TATTATGAAC CTACTCCATC CAATTGCTCC TAAAGAAGTG GAATCAAAGG GACCGATAAC
    95821 CGCAATGAAA TTTGATGGTT GGATGGAGAA GATATACAAC ATTCTTCGAA TAGGATTTAT
    95881 CAGTGTTGCT GGTATTATCG GATTGAAACT TGGTGGTAAC GTCATTAAGA GCGTATTGAG
    95941 TGGTACTGGT TTGCCCGGTG GACTTGCTAG TAGATTGATG GGTCGTGGTG TTGGCACGGC
    96001 TGTTGGCGCT GGTGAAACTG GCTTTTTCGG TAGATTACTT GGTTTCGGCG GGAAGGCCGC
    96061 TGGAGCCGCC GTTGGTGGAG AGGCGTCCGG CGCAGTAGCC GGAGGCGCTG CCGGTATTGG
    96121 CGGAGGATTC TTCAAAAATC TATTCGGTTT AGGGGGAAAG GCTGCTGGAG CGGCCGTTGG
    96181 CGCAGGAGAA ACCGGAGCAG CATTGACAGG AGCGGCTACG GGTACGGAAG CCGTCGCGGC
    96241 TGGCGCAGCT GGAGCCGGTG TGGCCGGCGG CGGATTGTTG GCTACTATAG GTACGGCGAT
    96301 CGGCGCAGTA TTAACTTCTC CTGTTGCACT TATTTATGCT GCAGCGATGG GCATATATAA
    96361 GTTTAGTAAA GGATTGATGG ATGGTTTAGG AATATTGAAA TCATTTGGTA ATGCACTTGC
    96421 TGGAATAGTA TCATTGGGAA TGTGGACGCC ATTTGAAAAA GCCAAGTCAT CAGCAGAAAA
    96481 CTTAGCACGA GCTGCAGATA GTGCCGCCAA ATCAACTCAG GCGTTCTCAG ATCTATTCTC
    96541 TGCTGTTGGT GGACAAAATG AACAGTTTGC TAAATATGCA TACGGTGCGA GTCTCGCGGC
    96601 TTCTTTACCA AAACCAATGA CGGGAGGAAA GGGCACCGGC GTTATGTTAC CGGCATATAC
    96661 TCCACCGACC GGCCCGGAAC CAATTGGTCC AGCCGTTTCA GCACCACATA ATGTATTCTC
    96721 TGCACCGTGG ATGCCTGCCC CACCATCCGC TACAGACATG AGTGGTGTTC ATGAACGACT
    96781 TGATAAATTG ACCAATCTCA TGACGGTTAC TGGAAATAGA AAACAAGAAA TTATACTTCA
    96841 AATGGATAGT ACTAAGGTGG GTAAGGCGAT TATGATTCCA CATAGGTAAT CAACATGGCA
    96901 TTCTCAGGAC TTGCAGATCG ATATAACGCG ACATATCATG AACTCTATAA GTTACCAGAT
    96961 AAATCATCTG ATAGTGTTGA ACCGTTTCTT GAATTTGCTC CTGATGATCC ACGTAAAGAT
    97021 GAAGTATCTA CTGACACGCA ACAGACATTT CCTGGCACAA TTCGACGTGA AACATTAAGA
    97081 CTTGGTCGGT TTCTAAAAAA TTCTCGTGGT ATGATGTTTC TCATTGATCA GGCAGAACTT
    97141 CAAACTGGTA ACGTATTTTC TGAAACTAGA ATCTATGACC CCCTCTTTCT TGGAAGTTTG
    97201 ATCGATCCGT GGGTACACAT CCAGCGACCA CTTAGTACCG CCGCCGCAAC ATCAATATCT
    97261 GGTAATGGTG TCAGTCCTGC ATCTGATAAT CAAATCGGAT CGGCCGGACG ATTGCAAATT
    97321 GCCACAAAAA ATACTGTGAT CGGTAATCGC ATGGGCGCAA AAGGTGCAAC CGGCTTATTG
    97381 AATCTTATAT TACCGGGCAA TCCCCTAGTA CAAGCCGCAT CGAGCTTCCT CAGCGCAGTA
    97441 CAAGATGGTG GTATTGTTGG GGTGGATCAG CGTCCAGAAA TTGATTTCCA AGGTGAGTAT
    97501 TTTTCTGTAG CTACATGGCG TGGATTTACC AGTCAAGGAA AACAAGGAGA TCCACTATCC
    97561 ACTGTAGGTA GCAAACTATT GAAGGGTGAT ATCGCCGGTG CTACCAATGC ATTATTTAAT
    97621 GGTATTGTAT CTTCCGTCAT CGGCTCTGCC GGTACATTGG GTACGTTGGT TGATACTTCT
    97681 ACTTCCCGCG GCGCGTTGTC TGGTGATACA CAGTTTGCAG GGTATAGATA CTTTGTAACA
    97741 AACGGATCTG ATGAAACTGC TGTGGATCGG TATATTAAAG ATGTGATTGT GTTCAAGTCT
    97801 GTTCCAACCG GCATTGCAGG TCAATTCCGA AGTGTTCCAA CGGTTCACAT GGCACCGTGG
    97861 TCATCTTCAC CGACACTGAA TGCCCCAAAT ACTACAATCA CACCAAATAC AACCCAACTA
    97921 GCTACAGATG CTATCAAGAA AGTCCAAACG GATATTAACA ACACGATACG TTCCATAAAA
    97981 CGAATTGGTT CATTTTTATT CGGCGGTACA CCAGCGCCCA CACAGGCGTT CAATCCACTT
    98041 AACGCAATAC AAATTGGTCC GGTAAGTTCT ACCGATCCAA ATCCTGCATT TGCTAGAATG
    98101 ATATATCCCG ACTTGTCACT TCAGTCTCGA TACGCAGATA AAGCAAAAAC GGACACCAAT
    98161 CTAAACACAC AGATCGTGTC ATACAAGGTT ACATATAACC CAAACACAAT GCGAAATAAA
    98221 GGAACGGCCG AAGATAGAGT ATATGGCATT TCTCAACATC TTGCCGGGTT TGGTGGTGGA
    98281 TTGAAACCAA ATTATCAAAA CAATACCGAT TCATTATCTC CGATACAACA CACTGCGCCG
    98341 GGATACGTCA TTTTTGATAG TATCAATTTG ACTAGTCCGT TATTTGATAA CGATGCAGAC
    98401 AGTGTATCGA ATTCTGTTAT GAAGACCATC CGTGATAGTG GTAATAATTT GATCGATTTC
    98461 TTGTTTTATG ATTTTGTCAA TTCAAAGGTT CTACCATTCC GCGCATTTCT CACCGATATG
    98521 AACCAATCAA GCACGGCTAA TGTGGCAGAA CAGCAATATA TCGGCCGCAT TGAACGAAAC
    98581 ATTGTGTATA TTGGTGTGAT TCGTGAAGTA TCATTTTCAT TCCGTATTCA GGCATTTAGT
    98641 AAAAAGGAAA TGTCGAATGT GTGGACCAAA ATCAATTATT TACAAGGTCT TCAATTTCCA
    98701 TCGATGTATT CTGATGGATT CTTGGTTCCC CCATTGGTTA AGCTGACTAT CGGTAATGTG
    98761 TATAAGGATC AACCGGGATA TATCAAGAGT ATGACATATA AATTTGATGA CGATGATTGG
    98821 GAGATTGATG AAGGCAATCA AGTGCCACAA GGCATTACAG TTAATATCTC ATATAGCATC
    98881 ATCGAAAAAC AACAAATGTC AACATCATCT ACGTTCTATC CATATGGTGC CGATTCATCA
    98941 GCCGGTTCAA ACCCACCGGT CAACGTAGAT AGCACACTGA TAAACAACGT ATTGAATACA
    99001 GCCAACACCG ACAACGTTCA ACCGATCAAT GGCCCCGGCG CACTTCCAGT GGGTTCAATT
    99061 GTAACACAAC CAACACCAAC ACTTGCAGAT TTGTTGGGAG GATGATATGA TTAATCGATA
    99121 TGATGCTCCA CTCGAACAAA TAGTGCTGCC CGATGGACGT ACGGTGTACA AAACCGCGCG
    99181 ACCTACGATA GTGAATAAAT CATCGGTAGA TAATATCATC ACCACTGGCG AACAGGATCG
    99241 GTTTGATATC ATTGCTAGTA ATGTGTATGG CAAAGCATCC GATTGGTGGA TAATTGCATC
    99301 TGCCAATGGA CAAGCCAATG GCAGTCTAAC CGTTCCCATC GGTACAGAGT TGGATATTCC
    99361 ACCAAAACAA TAAATGACAT CTCCGTTCGA TCTCAATCAG ATGCTATCAC CCGTATCATC
    99421 CCCAGTATCA ACGGGAGATA CGAACCCCGA TAGCAGAAAA CCATTCCCAC AGTTTAATGC
    99481 ATTTAGACAG TTTGTTCTGG ATGAATTGAA ACTTAGAAAG AATATATATC CAACTATGCC
    99541 GGTTACTCCA TTTGTACGGA TGACTTCAAC GTGCGTGGAC GATGATAACA AATATCAATT
    99601 CTTTTCTTTG GGGTTGCATG GATTTGATGG TGGTACCACC AACATCTTCG ATCTCACCTA
    99661 TGGTGATGAT CCACATGATA CAGTTGGTAC TGCAGTAGAT CAAACTACGG GAAATCGTCG
    99721 CACCATATCA TCGGATGAAT TAACTGCAGA TTTATCTTTG GCCGGGTCAA CTAATGCGTT
    99781 GGACGATCAA AAGAAATCTA TTCCAAAGGC AGCACGTCCA ATGCCGGGCA TTACTTCGGT
    99841 ATCGGTGAAA CGCATGGGAT TGGGACAACC AATGTCAGTA CAAGTACAAT GGACATGTTA
    99901 CAATCGTGGC CAATTGGAAT TTCTTCGGAA TCATTTCTTG ATTCCAGGCA ATTATGTTAT
    99961 TTTAGAATTC GGTCAAAACT TCGCCAACCG CCAAGTAGAA AAAATGATCG ATTTTAGTGT
   100021 TGGCGATGCA GTATTTGATG AATTGATGCA AATTATCGGT ACTGTCAATC GTTCTGGAGC
   100081 ATTATCCAGT CAGTTGGGCA GAGAAACTGT AATTCAGAAC TACAATAAAC CCAACCACGG
   100141 TAACTACGAT GTGATTATTG GTCAGGTTGG TAATTTTGAA ATTGCATATG AGCCTGAAAC
   100201 TGGTATATAC AAATGTATGA CATCTATTAT ATCCCAAGGT GAGAACCTGC GGGGTATTAA
   100261 AATAGATCAA ACATCTACGA ATCGCAATGA ACAGCAATTT GGTCGTATCA CCACCATTGG
   100321 GGATTATTTC AACAATAATT TTTACGATGC GTTCATTCAA AAAAGCTTAA AGATTAGTAG
   100381 TGACGGTAGT GATGGTATAT TGAAAGAAGG CGGATCAAGA TTTGCTGATG GAACCGCCAC
   100441 CACCGCCGAT CAAGCCGCCG CATCAACGGC AAACGTATCA TCAAACGTGA ATGATTATGC
   100501 ATTTATGTCA TGGTCTTTCT TATTTGAAAA ATTTCTACCG GATATGCTCG GAGTCATCAA
   100561 GGATCAAGGT ATACACAAAC AATTGTTAGA GTTTATGAGA CTTGGTCAAA TAGACGAGAA
   100621 TGAATGGGTG GGTTATCATC CATTACTGCT ATCCGCCGAG CCAGAAACTC TATTGGTCAT
   100681 CAATGTAAAT CGTGATGTGT ATACAAAAGA TCAGATCGGT GATGATGCAG ATCGTGCAGA
   100741 AATTGCCGTG GACAAAGCTT TAGATATTTA CGATGTTCTT GGGCATTTTG GTGATACCAA
   100801 ACCACCCGAC GGCGATTATG GTGCACGTCT TGATGAGGGT GTGTGGATTA ATACCGGCGC
   100861 AATCAGAGAA TGTTTTATTG ACGCCGTTGA TTTAAGACAA GCATTCACTT CTCTATTCCT
   100921 ACGCATGAAT CGATCTGTGG GTAATTATTG GCAATTGCAG TTGTTCAGTG ATGATGATGG
   100981 TGCTCAATAT AAAGTTATCG ACTATAAGTT TGGTCATCAA TCACGACAGG AAGCATTTTA
   101041 TAAATTCAAC GTAGGCGGAA ACGGTGAGTG TTTATCTGTG GATTTCGATA GTGCATTCCC
   101101 ACCAGAACTC ATATCACAAA TGGTATTAGT TGCTAAATTT AATGCGTCCA CCCAAGCAGA
   101161 AAAAGACAAA TTGATTGCAC AAATACCATT ATTGGGTACG ACCAGTGCCC ATTTATTCGT
   101221 GCTTAATTGG TCTACACTAC GAGATGGATT GCAAGATAGA ATATCACAGT GGAGAGCTGG
   101281 AACATACATT CCAACTCTTA CCGGCGGCGA TGTTTCTGGT AGAAATCAAA CCACGGCAGC
   101341 AACGACACAA GAAACACCAC AAGGATTATC AAATTTCGGT GGTTCTACTG GTAGAGATGT
   101401 AGGTAAAACG ACGGGAGACA CACCACCAGC CGCTCCCGCC GATAATACTC GCGTTACGCC
   101461 AGCAACTAAA ACACCAACGC CGCCAAGAAT GTTGGACACG CTACCAGTCA ATCCATTAAC
   101521 TACACCATTG AATATTACTA GTGACGTAGG CAATAGATTG AATCCACTGA ACCCCACCGT
   101581 CATACAATTT CATCCCGGCG TAGATATAGC TATGCCGTCT GGTACGCCGG TAAATGCTAC
   101641 GAACGCGGGC CGTGCCGTTA GAGTTGAAAC CGATCATAAG AGTTATGGTG GAGTTGTATA
   101701 TGTGCAAGGC GCCGATGGAT GGCAAACAGT CTACGGACAT CTTAAGCAAA TAAACATTCA
   101761 GCAAGGTGAT TACATAAACG TAGGTGATAA TCTTGGATAT TCTGGTGGTG CTCCATCTGA
   101821 TCCGGGCCAC GGATTATCCA CCGGCGCACA CTTGCATTAT GAAATTCGTG ATAAGAAAGG
   101881 TACACCATAT AAGGGTACAT TATATTCATT GGATCAAGTG GCCAGCAAAG AGGGTACGGC
   101941 ACTACAATTC AACACCCCGA AATTAGCTGA TTCTGCTAAG ACGACGCCGG GAACATCTGC
   102001 CGAAGACGAC ACCGCCAATA TTACAAAACC GGATGAACCA GAAGAATATG GTATGAGTAA
   102061 CACGGAATTG GCAATTCGTG CTCTAAAGTA TCGTCGTGCC GAAGTTAGTT TGAAGTTCGG
   102121 TCATCACATA TGGACGCTAA CAGAACCCAA CCGTAGTGAT ATGATTAATC GTATCGCCGC
   102181 AGATGGATAT AGCGATACGT CCAAACCAAA CAGTTTGGTC GCTCCTTATC CAACCACCAC
   102241 AAGTACTACA GTAGAAATCA TGGGCATTGC AGGCATTAGT ATATCCGATG GATTTTTTGT
   102301 TGATAAGATT CCATTCACGT TTGAAAAGCA CGGCGTATTT CAAGTAACGG AAATTCATGA
   102361 CGACATCACT AGTAAAGGAT GGCGTACCAA AGTTAAGGGG TATTTCAAAA TGCTCTGGTA
   102421 TGACGCGAAT GGACAACCGA GAGTAATAAC ATGACAATAC AAAGAGATAA CGAATTACGA
   102481 ACGTCATATC GACAATCGAC AAGAGGAACA GCAACATTCA AACCAATACA GATAGATGAT
   102541 TTTACGCCGT TGATTACCGA TAAAGATGTA ACAAATGGCT CAATCACAAG ATATTTCACA
   102601 CGATCAGCCA ACAATTTTAC ACCAGCAGAG ATCGTGGAAA TTAGTAAGAC CGTGTATGAT
   102661 GGATTAAAGA CAAATAACTT CTACACAGTT ACATCGCTTA AGTGGTTAAT TCGTGGACCG
   102721 GTTGATACCA CCACCGGATT GACAGAAGAC AACCAGCCCA TTATACTTCA GTATGGAGTA
   102781 ATCGACGCAA ATCAAAAATC GATAACGATT GCTGATAAAT ATTTGCCGGG GCTCGCGCTT
   102841 GTAGTCACTA ATTATGTGAG ATTCTATCAA GGATTGTAAT GACGATTGTA GAAACGGTTA
   102901 CGGAATTTAA TAACATGATA AGTACTATCG GTGATAGAGA TGTATTGATA TATCCCATTT
   102961 TAACTGATAC TAAAATACAT CCAGCGATGA ACTCGGTGTG TATCTTGGCA GTATTGTGTG
   103021 AAGATGACTT GTTCATCTTG CCGTTCAATC ATAATGATGC AATCAATTTA GATATCAACT
   103081 TACTAAATAA ACTGTCGTTT TCTGGTAAGG TAAACACACC GTCAAAAAAG GTACTGAATC
   103141 ATGTCATGCC ACATCTAGCG AATGTATATG ACATCGATTC TATGGAATAT CTACAGTCTG
   103201 GACATGTTAC AGAATCAGCT AACTTCTTGA CGCCGTGCCA CAAACGATTT TATCAATTGT
   103261 ACGATAAGCA ATTACGAGTT AATAAAAGTG TCCCACTAAT GAGACACCTT GAATTCATCG
   103321 AGAGCTACTT CGCACATCTA AAACAGTTTG AATGTCAATA TGACAGATCA TATACATTTT
   103381 TGAATGATAC GGCAATACCC GCGTTGCAGT ACTTGGAATC CACGGGCATT CATATCGATA
   103441 CCGATGTTAT GGACATCAGA TATGGCACGA AACTAAATCG ATACGTGTCC AACAATTTGT
   103501 TATATTCCGA GTACAATTTA TTTACAATCA CGGGCCGACC ATCCAACAAA TTCGGCGGCG
   103561 TAAACTTTGC TGCGTTGAAT AAGAAAGACG GCAGTCGTAA AATGTATACA AGCCGATTTG
   103621 ATCGCGGAGT GATTGTTATG GCCGACTATG AGAGTTTTCA TCTTCGGTTG ATTGCTGATA
   103681 TGATTGGATT CACGTTTCCA TTGGATATTC CAGTACATGA ATATTTGGGA TGCCAATATT
   103741 TCAACAAACA AACTCTCACG GAAGACGAAT ACAACGAAAG TAAACAGATT ACATTTCGAT
   103801 TATTGTACGG GGAAGAACGT GACGGGAACG TACCAGACTT TTTTAAAGCG GTGTATCGAT
   103861 ATATCGATTC GTTGATGGTG CTTTTTGATC GTCAAGGGTA CATCGTGTCA CCATATTATA
   103921 ACAGAAAGCT ATTTAAGGAT CGGATGGAGA ACCCGACGCC GTCTAAAATA TTCAATTATA
   103981 TGGTACAGTT GGCGGAAACG GAGGTCAATC TCACCGCCAT AAACAAGCTC AAATCGTTAT
   104041 TTGACGGGAA ACAATCAAAA CCAACGTTGT ATACCTATGA TAGTATCCTG TTCGATTATA
   104101 ATATTGATGA CGGCAAGGAA TTACTGTTAT CAGCGATAGA AATTTTATCT CAGAACAGTA
   104161 AGTTCCCGAT GCGAGTCTAT TTTGGGTCAA ATTATGACGG AATGAAACGG CTAAATATGT
   104221 GATTGTGAGA GGTGATTTTA CTACTTATAG GGTAGTTGTG TTACACTATA AGGAGTTTGT
   104281 TACATGAGCC TCAATACCCA ACTTCTCTGT ACATTCTGTT CGGTTGCAGA TCTGAATGAT
   104341 ACATTGAGAA AAATCGTCAG CACGTATGAA ATTGCCTTTG ATACAATCTA TATTCTAGAA
   104401 AACATCGAGC AGGAAGGCTC GTTGTGTTGT ACGTATAATA TCAATGTAGA TGTTGACATT
   104461 GTGGGTAACG TGCCAGAAGC CACGATTTCT CTTCATCGAA AGAAAGCAAC CAACACATTG
   104521 TATACCATCA ATGCGCTGAA TTTGCTAATT GCCGAATTAA ACGGCGGCTT CGTCGATAAG
   104581 AATTTTCGTG TAACGTGGGA AGATTATCGA AATACGATTT TGGTGACGGC TTATAACAAA
   104641 CTGAAAAAGA TAAATACCAA GTTGAATAAA ATCGTTAAAG TTAACGACAT CGCTTGACGA
   104701 AACGCACATA GTAGACTACC TTTCGATCAT CTTCCTCGAC CGACAAAATC AGCGTGGCGG
   104761 AAAGATGATC GGAAGACTAC TTATTTGAAA GGTTATATTG AGTAGTTATC TGATTATCAA
   104821 TTATCATTTA TTCATTAGGA GTTACTATTA TGGCTTTAGA TCTAGCAGCA CTCCGAGCAA
   104881 AGCTCGGCGA ACTCAAAGGT AACACGGCCC GCACAGAAGT GCTTTGGAAG CCGAAAGAGG
   104941 GTGAGAACCG CGTCCGCATC GTTCCCCTCA CGACTAATCC CGACAACCCA TTCATCGAAC
   105001 TCTATTTCCA TTATCTTGGA AATAAGACCT ATCTTTCGCC TATGTCATTT GGCGAGGCAG
   105061 ATCCGATTGC GGAATTTGCT GATAGTCTTC GCGCGGGTGG TGGTCTTTCC AAGGAAGATT
   105121 GGAAGGAAAC CAAGAAGTTC GTTCCACAAC GCCGTACGTA TGTTCCGATC ATCGATCGCA
   105181 ACAATCCAGA ACAGGGTGTT CGTTTCTGGG CATTCGGTAA GACCGTATAC AGTGATCTAC
   105241 TCGGTGTAAT GGCCGATCCA GATTACGGCG ACATCACCGA TCCACAAACG GGTCGTGATA
   105301 TCAAGGTCAC GTTCGTTCCA CAGGAAAAGT CGGATACACA ATTTGCCAAG ACGGCAATCC
   105361 TCATTTCGCC GAAGCAGTCT ATTCTAACGG CAGACAGTGA ATTGTTGACG AAGTATCTGA
   105421 ATGAACAACC CGATCTTATG GCATTGTATC CAAAGATGTC GTACGATGAT TTGAAGGACG
   105481 TTCTCGAACG GTTCGTGAAT GATGGCGCCT CGGCCGCCCC GACCGCTCGC AAGGTTACAA
   105541 ACAAGTCTGA TGAGGGTTGG GATGCTGTTT CGCCTTCTGC CGAAAAGGCA AAAACGCCGG
   105601 CGCGGAAGTC AGCTGCCAGC GTTGAAGACG AGTTCGACAA GGCATTTAGT AGCAAGTAAC
   105661 ATTAGTGGGG TGGGGGCATT CGTTCCCACC CCATCCCCTT CATCATGAGT CACGCCCATG
   105721 GCAAAAAAGA AACCTGACAA TAAGCAGGAA GAACTTGCTT CCGCTATTTG TGACGCTATT
   105781 AACAAGAAAT TCAAAGATGG ACAAGTAGCC TTTATGATGG GTCAAGAGGA AACTCCAACC
   105841 GATCTATCGG ATTTCATCTC AACAAGTAGT TCCATTCTCG ATGTAGCAAT CAGCAATCGT
   105901 GCTAACGGAG GCATTGCTTG TGGCCGTATT ACAGAACTGA CCGGTTTGGA AGGTTCGGGT
   105961 AAGAGTTTGG TCGCGGCGCA CATGATGGCC AATGTGCAAA AAGATGGTGG TGTTGCAGTT
   106021 TTGATCGATA CGGAAAATGC ATTCAATGAA GATTTCTTCC GATCGGTTGG TTTGGATATG
   106081 GCAAAGATGA CTTATGCTCC CGTTTCTACG GTTGAGGATA TATTCACTAC TATTGAAACC
   106141 ATCGTAACAA AAGTCCGTGA GACAGAAAAC AATACCAAAA AAGTTATTAT TGTCGTTGAT
   106201 TCCGTCACCG GCGCACCAAC ACAGAAGGAA GTGGAAGGCG ATTATGAACA AGCCGGATAC
   106261 GGCACCGAAA AGGCAAAGTT TCTAAGTTTT GCAGTAAAGA AGGTGTTATC GTTGATTGCA
   106321 AAACAGAAGA TCGCATTGGT ATTTACCAAC CAACTTCGTC AGAAATTAAA CGCACCAGCA
   106381 TTTTCCGACC CATATACAAC ATCTGGTGGT TTAGCTATTC GATTCTACGC TTCGACCAGA
   106441 ATCCGTCTAT CAGTCATTGG AAAGATTCAG AATGCCAAGA AGGATGTTAT CGGTGTCACA
   106501 GTGAAAGCTG TAGTCATCAA GAACAGACTC GGGCCACCAT TCAGAACTGC AGAATTTAAT
   106561 GTGTATTTTG ATCGTGGTAT TGATGATTTA GATTCGTGGT TGAAGTTCTG TAAGGATCGT
   106621 GATATTCTCA CCACTGGGGG CGCATATTTC ACATATACGA CATTGGCCGG TGAAGCACAT
   106681 AAGATGCAAA GTAAAGATTG GAAACCGTTC CTCGCGGCCA ATCCAGATTT AAAAGAGGAA
   106741 ATCTACAATA GAATGATCGA AACGATCATC ATGAGCTATT CTAGCGCAGG ACTTACACCA
   106801 GAGGATGTTC AACTTGAAGA GGGAGATATA GATCTATGAG CTTTGCAAAT CTGACCGTCG
   106861 GTGAACTGCG CAACATACTA GAACAATATC CGGACGATAT GATGATCATA TTGGCCGAGG
   106921 ATGGTGAAGG TAACAGTTTC GCACCATTAG TAGATACCAC ATCCGGTCAT TATATTTCAG
   106981 AAACCGATTA TAACGGTGAC TTTGTTTCAG ATGAAGATAT TGCTGATGAT GAAGATCTCA
   107041 ATCTTGACGG CGCAACACCG GCCGTTGTAT TTTGGCCAGC CAACTAATAC TATGAACCTT
   107101 GCAGATAAGT TAAAACACTT CAAAGATCAC TCGGAGGAAT CGACCATCAT CAGCAGAGAC
   107161 AGTAAAGTTC TGCTGATTGA TGGTCTGTAG TGAACAGCTT CCTACGATGT TTTGCTGCAA
   107221 CACCTACAAT GAACGAAAAC GGTGAGCACT GTGGCGGTAT AACGGGGTTT CTTCGTTCTA
   107281 TTGGCCTAGC TATTAGGCAG TTTAAGCCGT CGCGGTGCGT AATTGTATTC GACGGTAAAG
   107341 GTGGAAGTGT GCGCCGCCGG GCCATTTTCA GTGATTACAA AGAAAATCGA AAATCCATGA
   107401 CTAAGTTGAA TCGAACCTAC GACTTCAATA CATTGGGCGA AGAAAAGAGC AGCCAAAAAT
   107461 ACCAATTAAT TCGATTGATA GAATCCATGA CACATCTTCC GATCACGGTC ATTGCGATGG
   107521 ACAACGTGGA AGCTGATGAC GTTGTTGCCT ATCTTGCCAA TTTGACCGCC AGTAGAAATG
   107581 GTGAAGCTCT GATTATGTCC ACTGACAAAG ACTTCCTTCA ATTAGTCAAC ACAAACATCA
   107641 AGGTCTACAA TCCCATTAAG AAAATTGTGT ACGATATGGA CAAAATCGTA GAAGAATATG
   107701 GGATTCATCC AAATAATTTT GTGATCTATC GTGCAATTGA TGGTGATGTA AGCGACGGCA
   107761 TTCCCGGCAT CAAGGGTATT GGTCCAGCTA CACTCATCAA AAACTTTCCA GAACTTGCAA
   107821 ATGCGGACAT GGTACCGTGG GATCACATTT TTGCTGCTTC AGAAGATAAG GATAACAAAG
   107881 CATGCAAGAA TATTTTGGCC AATAAACCTA TATTGGAACG AAATACTTCA CTGATGCGAT
   107941 TGGATGAACA ACATATGGGT GGTAGTATTA AGATGAAAGT ATTGGATCAG TTTGACGGAC
   108001 CAATAAATCC GCTAAATAAA CTGGCCTTGA CACAACTGTT CGTACATGAT AGATTACTGA
   108061 ATGCGTTTCC AACACTAGAT GAATGGGTTA TGACAACGTT CGGCCCGCTC AATCGCTTTG
   108121 CACATAAAGG TTAACATGAA TAAACCAATG GTATATTTAG CTGGACCAAT CTCGGGCCTT
   108181 AACTATGAGG GCGCTACTGA TTGGCGAGAG TACGCTACAA AGTTTCTTGC TGAGCGTGAC
   108241 ATCATCGGTC TTTCTCCAAT GAGAGGAAAG ATCTATCTGC TCAATGAATC CGAGATTAAG
   108301 GATAAGTACG ACGACACATT GTTATCGTCG CAGGCTGCTA TCACTGCAAG AGATCGATTT
   108361 GACTGTACTC GCTGCGATGC TGTTCTGTTC AATTTTCTTA ATGCACCAAA AACTAGTATT
   108421 GGAACGTGTA TCGAAATTGG TTGGGCAGAT GCCGCAAGAA AGCCAATGGT TCTCTGTATA
   108481 GAAGAATCTG GCAATATGCA CGATCATGCA ATGATCCGTC AAATGTGTGG TTGGCGTGCT
   108541 GGGACATTAG ATGAATCCCT TCACGTTCTC TGTTCGGTGC TGCTTCCATG AAAGAAGATC
   108601 TAAACGAAGA GAATCTCGAT ACATTACAAA AATTCGGCTC GTCTTTTCAG ACGAAGTCAT
   108661 TGGCTGTATT GTTGAAGGAT ATTCGATTTC TTGAACAAAC ATATGATATC ATCGTTCCAC
   108721 ATTATTTCGA AAGTGATGCT AACAAGTGGA TCGCGGAAAA GATTCTGTGG TACTATGAAA
   108781 CATTCAAGAA CCTTCCGACG CTTGATGTGT TCAAGCAGGA AGTTGACAAG ATTCAAAACA
   108841 ATGATACGTT GCGTGTGACG ATTATCGCAC AATTGAAGAA CGTCTATCAG AATGTTAACG
   108901 CAGCTGATCT TGATTATATC AAGACGGAGT TTTTGACGTT CTGCCAGAAT CAAGCAGTTA
   108961 AAAATGCCGT ACTGAAGAGC GCAGATCTTG TGCAGAAAGG CAAGTACGGT GAAATCAAAG
   109021 TATTGGTGGA TCGTGCCCTT CGGGCCGGCT CAGAACGTAA CATTGGACAC AATTGGCAAG
   109081 AGGATTTGGA AGCGCGAGTA TCAAAGCTAG CTCGTAACAC CATTCCAACG CCGTGGGCGT
   109141 GTATCAATGA ATTGATTGAT GGCGGTCTTG GACCGGGCGA ATTGGGTTGT GTGATTGCAC
   109201 CGTCGGGTAT TGGTAAGTCG TGGTTCCTTC GTGCAATTGG CGCAGAGGCG TTACGTCGTG
   109261 GATTGCGAGT GGTCGATTAC ACGTTTGAAC TATCAGAGAA CTACGTCGGA TTGCGGTATG
   109321 ATACGATCAT TACTGGTATT GAACCGAGTA AGATCAAAGA TAACGTTGAA CATGTCCGTG
   109381 AAGAAATTGA CAAGATTACC GGCGAACTGT TCATCAAGTA CTATCCAACT CGCTCAGCAA
   109441 CATGTACACA TTTAATGGCG CATATTAATC GTATGACGCA AATGGGTTAT AAGCCCGACT
   109501 TAGTTATTGT TGATTATGCT GATTTAATGC GTTCCGGTGA AAAATCCAAT GCACGTCATG
   109561 AAGAATTAGG ATTTATTTAT GAAGAACTTC GTGGTATGTT GGGTGAATTG CAGATTCCGG
   109621 GCTGGACCGC ATCACAATCA CAGCGTTCTG CGTTACAAGA TGAAGTTGTC GAGGCAGATA
   109681 AAATTGCGGG CGCATACTCA AAGATTTTCG TATCAGACGT AGTAATGTCA GTTAGTAGAA
   109741 AATTGTCAGA TAAAATCAGT GATACTGCTC GAGTTCATAT GATTAAGAAT CGATTTGGTG
   109801 CTGATGGCAT GACATTCCCA TCTATTATGA ATTTGGGATT GGGGCAAATT GAAATCTATA
   109861 ATGAAGCTAG TGTTGATGGT ATTCGTATCA AGAATCAAAT GGCTAATGGT AATGGAAAGA
   109921 TTCAAGACAT GTTGAAGAAA AGATTGCTAG ACATTGGTAA GACTAATCGG GCACTCGCTA
   109981 CTGATGACCT AAAATCTATT GAATTGGATT GAATAAGTAG TAGTCTATTG TAGAACCGAT
   110041 GTTAGGAAAA TGCGGCGCCC TATTTATTTG TCCAAGTCAC ACTAAGGGTC AATCGGAGAA
   110101 CGTAAGTGGA TATTAGCAAT CAGATCTTGT CAGATCTCAC CGTACACATG AAGTACGCGA
   110161 AATTTTTACC GGCGCTGCAT CGCCGAGAAA CATGGGCAGA ACTAGTTGAT AGAAACAAAC
   110221 AGATGCATTT GAAACATGCT CCCCATTTGT CGAAGGAAAT TGAAGAATCA TATTCTCTAG
   110281 TATATGAACG AAAGATACTT CCTTCCATGC GTTCACTGCA GTTCGCCGGT AAAGCCATCG
   110341 AACTGAATCC AGCACGAATA TACAACTGTT CATTTTTGCC GATTGACAAC CACGTGGCAT
   110401 TTGCTGAAGT GATGTTTCTC TTGTTGTCCG GATGTGGTGT AGGCTATTCT GTTCAACGAC
   110461 ATCACATTGA AGCTCTACCA GCAATTGCGA AGAGCAAGAA AACCCGCCGA CATCTAATTG
   110521 GTGACAGTGT AGAAGGGTGG TCGGACGCAG TAAAGGTATT GGTTCGTGCA TATTTTGAGG
   110581 GCAAGCCAAT TCCAGATTTT GATTTTAGTG ACATTCGTCC AAGAGGCGCT CCACTAGTTA
   110641 CATCTGGTGG TAAAGCGCCG GGGCCAGAAC CACTAAAAGA TTGCTTACAT AATATTCAGA
   110701 AGATTTTTGA ACGTCGTGAA ACAGGCGATC AACTCACGTC AGTTGAAGTA CATGACATTT
   110761 GCTGCTACAT TGCTGATGCT GTATTAGCTG GTGGAATTCG TCGGAGTGCT ATGATTGCTT
   110821 TGTTTGATTT GGATGACGAT GACATGTTAG CATGTAAATT CGGTGATTGG TATGTGTCTA
   110881 ATCCACAACG AGGACGTGCC AATAATTCGG CGGTAATACT TCGTCATCGG GTGAAGAAAG
   110941 CTGACTTTAT GGAGTTGTGG GCAAAGATTG AAGCCTCTGG CGCCGGTGAA CCGGGCTTTT
   111001 TCATGAGCAA TGATAAAGAA TGGGGATTGA ATCCATGTGC AGAAATTTCA CTTAGACCAT
   111061 TTCAGTTTTG TAATCTCACA ACGATCAATG CTAGTAACAT CGAATCACAG GAAGATCTTA
   111121 ATCGACGTGC TGTTGCTGCA GCTACGATAG GCACGCTCCA AGCATCACAT ACGAATTTTC
   111181 ACTATCTTCG TGATGTATGG AAGCGTACCA CTGAAAAGGA TGCATTGATC GGTGTGTCTA
   111241 TGACTGGTAT TGCTTCGGGT ATTGTGACTT CATTGGATTT AGCAGCCGCA GCAACGTTGG
   111301 TCAAAGAAAC GAATGCCACT ATTGCTAAGG CATTGGATAT CAATAAGGCC GCTCGAACCA
   111361 CAACGGTTAA GCCAGAAGGA ACAACAAGTC TGGTGGTGGG ATCATCCAGC GGTATTCATG
   111421 CATGGCACAA CGATTATTAC ATTCGCCGTA TTCGAGTAGG TAAAAATGAA TCCATCTACA
   111481 GACATCTGGC CGAATATCAT CCGGAATTGG TAGAAGATGA ATATTTCAAA CCACATCTTC
   111541 AAGCTGTAAT TTCCGTACCT CAAAAGGCAC CGAAGAATGC AGTTCTCCGA ACTGAATCAG
   111601 CCATGAATCT ATTAACTCGC GTATCACATG TATGGGACGC ATGGGTTAGC ACTGGTCACC
   111661 GTAATGGTGC AAATGTGAAC AATGTGTCCA CCACGGTATC GGTTAAAAAA GATGAATGGT
   111721 CCGAGGTCGG TGAATGGATG TGGAAGAATC GGGACAGATA CACCGCATTA AGTGTGCTGC
   111781 CTGCCAGCGA CGACGATCAC AACTACGTAC AAGCGCCGTT CACCGATTGT GCAAAAGAAG
   111841 AATATGAACA TCTGGTTAAA CAACTTCATA CAATTGATCT AACTAAAGTA ATAGAAGTTT
   111901 CAGATGAAAC AACACTACAA GAAAGTGTTG CATGCGGCGG CTCGGCGTGT GAAATAACAT
   111961 AATCTTCAAA TGGCGGCGGA AAAATTGGCG TTTCCTATTG AAGATAACTA CTTATGATTG
   112021 TAGACCAACA GGAGGCGCCA ATTTTTATGA GTAGAAAAAA AGGTATATCG AAATATGACG
   112081 GTAGATTCAC AATCGGACAA CGACTCACAG GCACAAAATG GACCGTCGTA GATGATAAGA
   112141 TAAAATTGAT AGGTAAGCCG CACGCTCGTC GTGCAAATAT TAAACTTAAG TGTGATTGTG
   112201 GGTTCGAATC CTATGTAGAT TGTTGGACTG TATCCAAGGG AAAGTCCAAG GGGTGTGAAA
   112261 CGTGCAACAA TTCTAGACCT AAAGAAAAAA ATCCACTTTG GAAAGGCAAT GGAGATATTC
   112321 CCGGCGCATA TCTTGGCCGA GTAAAACGAC AGGCGGCTCA ACGTAATATA GAATGGAACT
   112381 TAACGCCCGA ACAACTAGTA CAGACGTACG AAGCTAGTAG TGGTACGTGC GCTCTTACAA
   112441 ATGTGCCAAT ATCATTTACT ACAAATAATG CATCGTTGGA TAGAATTGAT AGTAATGGTT
   112501 CGTATACAAC TGCCAATGTT CAATGGGTTC ACAAAGACGT GAATCGAATG AAAAATGCCT
   112561 TTCCACAGAA TTATTTTGTG ACGATATGTA ATGCTGTTGC GACAAATCAT CCTGTACCAC
   112621 AACCTAACAT TTTTCAACAA ATGGGTATGA AGCCCGTCGA GGACAAATAA CATGTGCAAT
   112681 AATCACTGCC ACCACTGTTG CAACTGTCAC TGCCATTGTG ATTGTTGGTA TTGCCGGCCA
   112741 AAAACGTACT ATCCATCATG GGTATATGTG CCAACTACTA CGATTACGAT ACCAACTACT
   112801 ACCGTTACAA CTATCACCAC CCACCGCCCG GTCAATGTTT TTGACAGAAT GGGCATGACT
   112861 CCAAGAGGTT ACTAATATGG CTAAGACCAA GAAAGCAATA TCCAAGAAGG CTAAGAACGC
   112921 AAACAAGAAA ACACATATAG CGATTGTCTT GGATCGTTCC GGTTCCATGA GTTCCATCCA
   112981 CAAACAGACC GTGGATGGCA TCAATCAGCA ATTTGAAGCA TTCCGCAAGG GAAAGGATAT
   113041 TGCCGGTGAT ACTGGTGTTT CGCTCATTCA ATTTGACACG GTAATCGAAA CACGACTCGA
   113101 CGATGTAAAG CCAGCAGAAC TAAAGGAATG GGCGATGAGC GACTTCCAAC CACGCGGCGG
   113161 CACGGCAATG TATGATGGGA TTTGGAATGC TATCAATCAT TTGAAGACCA AGGAAGTTAC
   113221 CGATGATACC GCATATCTGA TTTGTGTTAT TTCAGACGGT GAAGAAAATT CATCTCGCGA
   113281 AATTTCACAA CAAACTTTGG CCGATGAAAT CAAGCGATTG CAAGATGGAG GTAATTGGAC
   113341 ATTCCAGTAT TTGATGGCCA ACGTTGACAT TCAGAAAATT CGTCAAACGT TTAATGCAAA
   113401 TATCAATAAC ATTGCTGCGT ACAATTCAAC CGCGATGGGT TCGAGTGCGG CATATACGGT
   113461 CACGGCAAAT AGTTCGTTGA ATTATATGTC CACGCGAGGA AGTACCGTAG GCGCAGCAAT
   113521 GAATACGTCA TATACGGCGT TTAGTGACGA AGACAAGAAG AAGCTCATCG ATACCAAGTA
   113581 ATGACACTAT CTGAATGGAT AGATTCTCAC CCATTCCAAT ATAACAAAGT CAACGTTCGT
   113641 CCGTGGGGAA GCTTTGAATT GCAAGTCTCC ATAGACGGAC GTTTGGCGCA TCTACGAGAA
   113701 ATTCGTGGAT GGGGTTGGAC CGAAAAGGAT GCATTTCAAG ATATCTTGAC GGGAATGCTT
   113761 AGGGATGTTA GATTTCATAA TACTCTTAGT TCGTGGCTCG GACATGAACG TTTTGATGCC
   113821 GCGATAATCG TAATGAACGC AAACCCAGCA GAGGAACCAG ATGGCATTGG AGATCGAAAG
   113881 AAAATTCTTA GTCAAATCGA ATGCGTGGAA GAAAGGCGTG AATCTGAGAT ATCCGTTAAT
   113941 GAAGATCAAA CAGGGATATC TGAGCAACGG AGTTCGGGTG AGGGTAACGC AACATCAAGC
   114001 GTGGTTGACG GTCAAGGAGA AAACCAAGAA TCCTCGAATA CGTCATGAAT TTGAATATGA
   114061 AATTCCGATG CAAGATGGTT TAATGTTATT GGAGATTGCC GCTGAACGCG GAACTATCAT
   114121 TGATAAAACA CGATATGTGA TTGGTGATTC AAATGGCGCA TGGGAAATCG ATATTTTTCA
   114181 TGGTAAGCTC AAGGGCCTTG TAATGGCAGA ACGTGAATTT GAAAATGGTC GAGATACGGA
   114241 TGATTTTGAA CGGCCTACAT GGCTCGGAAA GGAAGTTACC GAAGTAAAAA AGTATACAAA
   114301 CGCATCACTA TTCAAAAACG GGTTATAATC ATGGCCACAA AGAAAACACA GAAGTTTCTA
   114361 GTAATGGCAA ATCTTACACT CGATACAAAT GCGGAGATAA CTGCCAGTTC TTTAGAAGAA
   114421 GCAATTGAAA TTGCTCGAAC ATTGAAGATT GCCGATTTTG TGGAAATACT TGGAGATCAT
   114481 AACGACTCTA GTTTACACAT TTCCGGTGTA TTTGAATCAT AATGTACCAA AACATTTTCA
   114541 TTACATCAAG AACAGAAGAT GAGCCGGCTA CAGTATATCT TTGGGATGAT ATCAAAGGTT
   114601 TATTAACCTT TCCGTATTCC GATTTCGACT ATGCCTATAA GCTAGATCGA TCGGGTCCAT
   114661 ATGAAACGAT TTATGGTGAT CACGTTAGTA AAACATTTCA TTGGAGTGAA GGGCAACCAA
   114721 ACATTTATGA AAGTGACGTG CCGCGAGAAA CTCGCGTACT ATGTGATCTG TATCTAAATG
   114781 ATGATAGTGT TGCAAAAGGT CATCGTGTAT TGTTTTTCGA CATCGAAGTA AGTTCCGAAG
   114841 GTGGATTTGC CTCAGTCACT AAAGCCAATA AAGAAATCAC AGCTATTGGT TGTTACGATC
   114901 AATTCAATGA CCGTGAACTT ATGTTTTTGT GGGATAAAAA CAATGTCATG AAGGTCAAGA
   114961 CTCAACAAAT CGGTAAATGC AAGGTTATGG CGTTCGATAC CGAAGTTGAG ATGCTAGAGG
   115021 CGTTCATGGC ATTCTATACA GATCTAAAGC CCACTGTGTT GGTCGGTTGG AACAGTAATG
   115081 GGTACGACAT TCCATATATC TATAATAGAT TGGCAAATGT ATTCGATTCG GACACGGCCA
   115141 ATATGCTGAG TCCCATCGGC ATTGTTAGAT ATAATCAATA TCGTCGTCGA TACCAAATAG
   115201 CGGGTGTGAA TTGTCTGGAC TACTTAGATA TGTACCAAAA GTTTACATAT TCTAGAAAGC
   115261 CCTCATACCG ACTTCATAAT ATTGGTATAT CGGAAGTGAA ATTGGGCAAA GTCGAGTATG
   115321 AAGGTTCTTT GGATCAATTA TTTGAAAATG ACCTACCAAA GTTCATCGAA TACAATATTC
   115381 GTGACGTTCA CATCGTAGTC AAGATAGACG AAAAAATGAA ACTGATAGAC TTGGTTATGA
   115441 ACATCAGCCA TGTCGGACAC ACGCAATATG ACGATTATTC GTATTCCTCT AAATATATTG
   115501 AAGGGACTAT TCTTACTTAT CTTCATCGTA ATGGCAGAGT CGCTCCTAAC AAAAGACCGG
   115561 AAGGACGAGC TGAATTCAAC GAACGATTAG AAGATGATGA AGAAGGTTTT TCCGGCGCAT
   115621 TCGTGCAGCC GCCGATGCCG GGATTGTATG AATGGACCTA CAATCTCGAC CTTCAATCGT
   115681 TGTATCCGTC AATCATCATG TCTCTCAATA TCAGTCCGGA GACAAAGGTG GGATACGTCA
   115741 AGAATTGGAA TGTAGCACAA CACATAAAGA GTAAATCAGG AAAATATATT GTTTCTATTG
   115801 GATCAGTAGA GAATGTACTG AATTACGATC AGTTTATGCA ATTTATGGAA GATGAAAAGT
   115861 TTACACTTTC ATCAAACGGG GTGTTGTATC GTACCGACAA AATGGGGGTC ATTCCGGAAA
   115921 TTCTCAGTAA GTGGTTTGCT GAACGATTGG AATACAAGGA GCTGCAGGAG AAATATGGAA
   115981 AAGAGGGCAA TAAGGAACTA GAAGCGTACT ATGACCGCAG ACAACACGTA CAGAAGATTT
   116041 TTCTTAACTC TATCTATGGT GTGTTAGGGT TGCCAATTTT CCGATTCTAT GATTTGGACA
   116101 ATGCCGCCGC GGTTACCACA TCAGGCCAAG ATGTTATCAA AACTACGGCA AAAATTGCAT
   116161 CAAACAAATA TATGGCATTG GGCGCTGAAC CACGAAGCGA CGAATGGTTG GTGAAATACA
   116221 AAACCGTACT TGATGAAGAA GTGAAAAAGA AGCGATTGGA TCCATCTGAT GTGCCATATC
   116281 TAATGGATGC AAATAATTTA TGCATCTATA TTGATACCGA CTCTGTGTAT TTTACTGTGA
   116341 CGCCGTTTCT GAGAGAAGGT ATGGATCCAT TACAATTTAC TATTGAGTTT GCACGGGCTC
   116401 GCCAAATCGA AATTAACAAA TTCTATGATG TAATGGCACC ACGAATGTTT TTCTGCCACA
   116461 AACATCGATT TGTCATTAAG GGTGAATCTG TCAATTCTAC GTCATTTTGG GTTGCAAAGA
   116521 AGCGTTATGC TATGTGGAGT GTGTTTGATT TAGATAAAAA TAGAGCGTCC AAGGAGCCGT
   116581 TAAAGATTAA GGGTCTAGAT GTGATACGTT CCAGCTATCC AGCGGCGTTC CAAGAAATCA
   116641 TGTCGTCGGT ACTACACGAT ATTCTTCATA AGACCGATAA AGTATGTGTA GACAAGCGTA
   116701 TTCTTGAATT TCGTTCGCAT ATGAATGCGT TGTCGTTTGA GGAATTGGCC AAAAACACAT
   116761 CGGTTAACGA AATCACCGCC ATCGACAAAC GAAAAGATCA TGGGTTTAAA TCCTTTCCCA
   116821 AGGGTGCCAG CGCACATGTT AAGGCGTCGA TCTCATATAA TAGATGGCTA CGTCAGGAAA
   116881 AACTAGATAG AATTCATGAA GCTATTAGAG ATAGTGATAA AATCAAATGG ATCTACTTGA
   116941 AAAACAATGA GTGTGGCATT GAAACCATGG CATTGAAGGG ATACGACGAT CCACAAGTGT
   117001 TAGTGGACTT CGTATACAAG TACATGGATT ATGGTAAGAT GTACGAGAAG GAATTGGAAA
   117061 ATAAACTGGC GGATTTCTAC GATGCATTGG GTTGGGGATT GTTGCCCACA TCTATCAATC
   117121 AGAAGGCGTC TAAATTCTTT GAATTCTAAG AGATCATAAT GAATATACTA TTTCCATCAG
   117181 AATATCTTTA TAATGAAATA AAGGCCATTC TCAAAACAAA TGAGAATAAA ACCGTGAATG
   117241 CTAAAATATT GAATAGACTG CGAAAAGATA TCAAGCGAGA TCAGCGTATT GCCGATCAAT
   117301 ATATGATTGA TGCAGATAGG CACATGAAAT CATCGGCACT CCAACGTGAT ATTGCTGAAC
   117361 ACAGCCATCA ATAATGTATA CACCCGTAAA CTATAATCTT TCTACACTCA AAGAAGAATT
   117421 AGAATTTCTT ATCGATCGAC CATTTTCTGA TTTTGAACAT GATCGATTCT ATGATATATG
   117481 TAAAGAAGTG GATGAGGGAT TGAAAGCTAT TAATGGTATT GATTATCACG CAGAAATCAT
   117541 GAGTCGTATG CAATTACGAT TTGGTTTTGT ATATATGGTA CCATCTAAAT GAATATTGTA
   117601 GATATTCGTG TCAAGCCAAT CACTAAGATA GAGGCAATCG AGCTCATATT TGAAGTGCAT
   117661 TATAGTAAAA TCATGCCCAA GCTTACCGAA CATTATCTTG GTGCGTTTCT TGAAGATAAG
   117721 TTGGTAGGTG TTATCACATT GGGTTGGGGC GTGCGTCCGG TTCACACTAT CAAACGATTA
   117781 TTTCCGTCAA TGAATCGCCG AGATTATTAC GAAATTGGCA AAATGTGCAT GTCAGAAGAT
   117841 ATGCCAAAGA ATTCTGAATC TATATTTCTG TCTCGTACAG TAGACTGGAT CAAAACTAAT
   117901 ACAACCTGTA AGATTTTATT TACGTGGGCC GATGGCATAC TTGGAAAACC GGGCTATGTG
   117961 TATCAAGCTG CCAATTTTCG ATATGGTGGA TTTATATGGA CCGATCTCTA TATTGGAGAT
   118021 AACGGAGAGA AGATTCATCC TCGTACTTCT CAATCTATTG GGGCCAAAAA TGGTGCCAAA
   118081 TACGGTCATC GTCCCACCCG TGCGGCTCTA CAACAAATGG GATGGAATCA CTATCGAGGC
   118141 AAACAATTTC GATACATATA CTTCACCTGC GACAAACGAG AACAGAAGCG ACTACTCAAA
   118201 GAATCAACTG TTGAATGGAC ACAACCATAT CCGAAGGCCG ATGCATTGGA ATGGAAGTGC
   118261 CAAAACTTAG CTACCGGTGA ATGGGATACG GCTACGGCTA TCGTATATGA TGGTACGGCG
   118321 ACCAACAAAC ATAACGCCAC CGTAGCGATC AATATTCGTA AAATAACCTC TACAAAACAG
   118381 CTGCGTAAAT TCTTTGCGTT CTAATTATAG GATATCGGAG ATTTCTATGA TTAAACTAAT
   118441 CGAGTTCCTC GCCGAGGGCG TTGGAAAAAT CATCTATCCA AAAAATCATA AACCCGCCAT
   118501 CAAGGTGCCT AAAGGTGGAT CGTGTTGTGC GAAATGTAAA TTTTGGGACG TTGAACATAA
   118561 ACACTGCGAC AACAAGTATT ACAGAATGTG GTCTGGTAAG AAAGAGATTC CCGAAAATCC
   118621 GAACGAATAT TGCTCTGATT GGTACGAGCC AAAGTGATGT CTCTTTAATT GTACACATCT
   118681 CTAAGTTGTT GTAACACAAA ATACTAACAA AAACTGCCAG ACATGATAAG GCCCCTTGAT
   118741 TTTGAGGGGT TTTTGTGTTA GATTTAAGGG TACATTCAAT GAAGCAAGCT GAATGAAAAT
   118801 CCTTTGTATC TATCATGGCG GCTGTGACGA TGGTTTCGGC GCCGCGTACG CGGTATGGAA
   118861 AAAGTATGGC GAAAATCAGG TTGAGTTTTA TCCTGCAACC CACGGCGATC CGCCGCCTGA
   118921 CGTAAAAGGC CGCGACGTGA TTATGGTGGA TTTTAGTTAT AAGAGTGGTG TATTGCAGAA
   118981 TATGATCGGT GACTGCAAAA CCATGCTCAT TCTTGATCAT CATAAAACCG CAGAGTCCGA
   119041 TCTACAGGGA TTGCATAATC CAGAAAAAGG CATTCAAGTA TTTTTCGATA TGGAACGGTC
   119101 AGGAGCGACA ATGGCATGGG ATTATTTTCA TTCCAAAAAC ACCCGTCCAT CTCTCATTAG
   119161 TTATGTCGAA GATCGCGATC TTTGGCGCAA GGCCCTTCCA TATAGTAACG AAGTGACTAT
   119221 CGCACTTCGT TCCCATCTAC AGGCATTTGA TTTGTGGGAT ACTCTGAAAG TTACGGATCT
   119281 TGCCACTGAA GGCACTGCAA TTCAACGATA TTATCGTACG CTTGTCGATG ATGCCAAAAA
   119341 GGATGCACAA CTCTTTAATT TTGATGGTCA TATGGTGCCG GTGGTCAATG CCTCACATTT
   119401 TATGTCATCG GAAGTTGCTG GCGAACTATC TGACGGGCAT CCATTCGCCG CTACATACTC
   119461 AATTAAGCAT GATGGTATGA TTGTGTACTC TCTACGTTCG AGAGACAATG GTATTGACGT
   119521 ATCAGAAATT GCTAAGTCAT ATGGTGGTGG TGGACATTTT CACGCGGCTG GCTTTCAAGT
   119581 TTCCAAACTC GTTCACACCA ACGATATCGC CTAATGAAAC GAGTTTCTAT TTTGTTTCTT
   119641 ATTGCCGGAT TAATTCTTTT ATTGAAGGCT ATTCCAATTT TAGGTCAGGG ACATCGTAAG
   119701 CCGCCCAAAA CCACGACACA TCTGACTCGA AAATAACGTA AGTTGAGTAA CCATAAGGGG
   119761 TTAGAATCTC TTCTGGCTAC TTGATTTTTG ATGATCATTG TGTTATATTT CAGTATCCTT
   119821 CAAAGCGACC GAAAACATGA AAATCGTTGA GTCATCCCCC GTTCTGCAGT CCAAAACCCG
   119881 TACTGGTGCT GCCAAGCTCT GGCAGGGTCA TTACGGCAAT GATGGCGCCA AATGGTTCAC
   119941 GCAGACTTCA TACTGGCAAG TGAACAAGGA AGGCGTACAA TCGAAAATCC AATTCAGCGC
   120001 TCCTTACGAA GCAAAACCCA AGAACGTTGG TAAGGCCAAC GAAACGACGG CCGAAAGTCA
   120061 GGCAAAGTCA GAATTCGATA GCATGGTGCA GAAGCAGCGA GATAAGGGAT ACGTGGAAAA
   120121 GGGCAAAAAG TCCACCGTTC GTGACCTTCC AATGCTAGCC CAGAAGTTCA AGGACAAGAA
   120181 AAAGAAGGTT GTATATCCAG TATTGGTTCA GCCCAAATAC GATGGCAATA GAATGTGTCA
   120241 TAACACCAGT GAGTTTTGGT CCCGTGGTGG AAAAGATATG GTAATGGAAT GCGTTAAGCA
   120301 TCTTATCATT GACACCAATG GCGTCACCAT CGACGGTGAA GTGATTTTAC CAGGCAATCT
   120361 GCCGCTGGAA GAAACGGCAC AAGCTGTCAA GGCATACAAG CCGGGGCTTT CGGAAAAGTT
   120421 GTTGTATCGG GTATATGACA TTATGGTGGA TAAACCCTAT ACTGACCGCC TGAAGCTTCT
   120481 GACAGAAATC GTCAAGAAAT CCGGCAATAA ACAGATCGTA GTTGCTCCGA CGTTCGTGGC
   120541 GAATAACGAA GCCGAAGTCA TGAAATATCA CAAACAGTTT GTCAAGGAAG GATACGAGGG
   120601 CATCATCATT CGATGGAGTG ATGAAGGCTA CAATATTGGC CATCGTTCGC CGAGTCTGCT
   120661 CAAATACAAG GATTTCGTGG ATTCGGAATT CAAGATTATT GCGGTTCGAG AAGGTGAGGG
   120721 TAGTGACAAG GGACAGGCTA AGTTTGTCTG TGTTACAAAG AATGGCGATG AATTTGAAGC
   120781 GAAACCGGAA GGTAAGGTCG AATACAAGAA AGAAATCTGG AAGAATCGGA AAGATTACAT
   120841 TGGTAAATGG GTTACCATAA GATATCAAAC GATTACTAAG AAAAACAGAG TACCACAATT
   120901 TCCTGTGGCT GTAACCGTAA GAGAAGAAGG CGATTTCTAA CGGTTGGGAC TACTTATTGA
   120961 CAGTTAGCAA TCAAGGAGAT TATTATGTCA AAAGTAGTCG ATGCTCTAAA AGAACAGATT
   121021 ATCAATGAGA AACAATGGAA TAGTTGGTCA TTAGTAATGC CGGTGGAGTT CGAACATCGT
   121081 GTCAAGAATG GACAAGGAGT TTGGTTAGTG AAGGTACGAT GCTCGTGTGG AACCGAAGAA
   121141 TTTATTAGAA CACGAAATCT TCGTGTTGGC CGATCTAAAG CATGTCGAGG ATGTTATCAT
   121201 AGAGGTTCGT TGAATGTGAA TTGGTCGGGT TATCACGATA TGCCCGGAGA TTTAATACAT
   121261 CGAACAAAGC ACAGTGCCAA AGCTAGAAAT ATAAAATGGA AATTAGATAA TAAATCATTG
   121321 TTTGATTTGT ATGAACGACA GGATCGTAAG TGTGCATTGT CAGGTGTGAA CCTTGATTGG
   121381 GAAACGGCAT CAGTAGATAG AATTGACAGT AAACTACCTT ACATAAAAAC AAACATTCAG
   121441 TGGGTACACA AAAAAGTGAA TGTCATGAAA CATGTAATGT CAGTGGATGA ATTTATTGGT
   121501 TGGTGTAACC TTATAACAAA AAATTCTAAA TGAAAGTACT TCTAATCTCC CTTGCCATGA
   121561 CCGTATTGGC AGCCTGTTCC TCGCCAACTG CGCCACGTAA TCCATGTGAA CGGGGTTCTG
   121621 TCCGTCCGAG CATCAGTATT CACCGCGTGC CGCCGCACAG CCCAAACGAC ACCATCAAGG
   121681 TATCGTGAAA CCGGTTCAGT AAATCTAGTT ATACGAACAC AAAGGTTATG TTCTCATTGA
   121741 CCGAGAACAC CGTTGACGCA ACGTATGATC AACCGTATGC CGGTGGAAGT CACATATATG
   121801 ATGCCACGAC TTCGTTCGCC ATGTAGTTCC GAAGATGGCA ATTTTCTAAC GTCTGTTAAG
   121861 TAAGGAGTAT AATTGAGTTA CACAATCCCC ACCCATTGAC TTGCGGTGGG GATTGTGTTA
   121921 TATTCCTAAT AGATAAAGGA GATAACATGA AACCAGCATA TAAGGTTGTT ATCATCGAAA
   121981 GTGAACGAGG TTGGGGTCAA CGTATTGATG AAATACAATA TTTTCGTGGT AAGAATGCCA
   122041 AGAAAAGAGC CGAATCGTTC GTCACCAAAC ATAATTCAAT AAATAATCTC CCGTACGTTC
   122101 CAGACGTATA CTATCGAGCA GAACCACCCA TTTTTGTTGA CGAGGATGAA GAATAATGCC
   122161 AATTGAATAC AAAGATAAAC TTGGCGGAGT ACTACTGACA CCGGATCTCA TTGAACGGGC
   122221 CAGAAATTTT GTTCCGCCTG TCATTGAAGT ACCGTTAACG CCTGTAGTTG AGGAAGATCT
   122281 TGGAAAATGG GAATGTATTG ACTCTCATCT TGACAAGGAT AACGTGACCA TTCATCGGGT
   122341 CGAGCGCCGT GGAGCCGCTC TTCGATGCAC GTGTCAAGAT TTCCGAATTC GCAAGAATGC
   122401 AAACTGCGAA CACATCGTCA AGTCGAAAGA AAAGCTCGGC ATCGCATAAT GGACGAACGG
   122461 CAATGGATTA ACCTCACCTT GATCGATAGT GCTCCCGATG GAACTGGCAC CATCGAACGA
   122521 GATTTGATTG TCAAGAAATC ATGGATTGTC GGATTGGTAG ATATGGGGCA GAATAACATA
   122581 CCACCAACTG CTCTCCTTCT GGGCAATCAT GGATTACCTA TGGTGTCAGT TAAAGAATCA
   122641 ATGACATATA TCATGGAACG ATTGGAAGGA TGACCGACGC CGAAGTACGC ATCGCCGCAT
   122701 GGAAGGAATG GGAACTTCAT CAAAAGGAAT GTGGATTTGA TGGAAATTAT TGCTCGTATT
   122761 GTTCCGGTGA AGACGAAGCA AAAGAATCGT GGGATAACAC CGACGGCTTC GAGTTGTTTT
   122821 TGGCTAAATT CAAAAGAAAT CATGAAAACA AGTAAAACGT GGACCCGAAA GCCTCAGCCA
   122881 TCACATTGGT ATATGAAACA TGTGGGCGAA TGCCCCGTGT GTGGTCGGGA TGCCTCATAC
   122941 AGAGTTCGTA TGTATACTCC TCGGCCGATA AACAAAGAGG ATGAATACGA ATATCTTTCG
   123001 GATATGATTA CTTACTGTGG ATGTGACAGA TGAAATGGGA TGCCGGTATA AATTACCACG
   123061 AACCATATCG TGGTGACAAG AGAACCCGCC ACATATTTGC AATTTTTCCA CATACATGTA
   123121 CTGATGGTAT GACGCGGTGG CTAGAGAAAG TAACTGTTGA AGAAATATAT TTGGGGCGCA
   123181 CAGCATGTGG GGAATATTGG AAAGCATTGG CTTATCATCC TTTAGAAAAT ATTCGTCAAG
   123241 TTAAAAACTA AAATGAAAAT CTTCGGAACG CACGATCAAA ATACTATTGA CCAGTTAGCT
   123301 AACGTTGAAA AGACCGCGGT CAAGGTCGCT CTTATGGCCG ACGGCCACTA CGGTTATGTT
   123361 ATGCCGGTGG GCGGAGTCGC CGCATATGAC AATCAAGTTT CGGTCAACGG TGTTGGCTTT
   123421 GACATCGCGT GTGGTAATTG TGCAATTCGG ACAAATATCA AAATGGAAGA TGTCGTTGGA
   123481 TTTAGTGTGG ATGAAGCCGA AGCCAACCCA CATCGTGTGT ATTCAAGCCC AGAATTATCC
   123541 AAGTTGGCAG ATATCATTGC ACAGGCTATC AGTTTCGGCA TTGGACGTAC CAACTTGGCT
   123601 GACGATGCTC CGGTGGATCA TCCGTTGTTT CTAGATCCTG CGTGGTATTT GGTTCCTAAT
   123661 ATTGGACGAT ATCGTGATGA TCTCATTGAA AAGGCTCGCC GTCAACTCGG CACTGTCGGT
   123721 TCTGGCAATC ATTATGTGGA TGTGTTTGTG GATCGTGATT CCGGTTACCT TTGGGTTGGT
   123781 GTTCATTTTG GTTCTCGCGG CCTTGGCCAT ACCATCGCGT CGAATTTCTT GGCCATCGGA
   123841 CAAGGAGGTA CGTGGGGTGA TAAATCAAAG GAAATCGAAA CGCTCGTAAC ACTCGGAACT
   123901 TCAACCGGTG ATGATTACTG GGCATTGATG AATCTCGCCG GCCAGTATGC ATACGCCGGT
   123961 CGTGAATGGG TTACACGCAC CGTCGTGAAG ATTCTCGGCG GTGCTGAACT GGATATGGTG
   124021 CACAATCATC ACAACTTTGC ATGGAAAGAA ACGCAATATG TGAATGGGTT TGATCCTATG
   124081 GCACCAAACT TCGGAGCCCG AGAAGTAATC GTGGTTCGTA AAGGTGCAAC TCCAGCATTT
   124141 CCAAATCAGC GTGGATTTGT AGGTGGTTCA ATGGGTGATG ACGCGGTGAT TCTTGCTGGC
   124201 ACGGAATACG GCAGCGTTTT CACTCCAAAG TTTATCACAC AACAGGATGC CTTGTTCTCA
   124261 ACAGTTCATG GTGCTGGACG TGTTATGTCT CGTACGGAAG CTGCTGGTAA ACGTGATCGT
   124321 AAGTCCGGTC AATTGAAACG AAACAAGGTC ACCGGTGAAA TCATCAATGC TGGCAAGGTA
   124381 TCGCCACAGA TGATGGAACA ATGGATTAAG CAAAAAGGTG TGGTTCTTCG TGGTGGTGGA
   124441 TTAGACGAAT CGCCACACGC GTACCGCCGT CTGCCTGATG TTCTTGCTGC ACAAGGTAAT
   124501 ACTGTAACTG TTCTGAATAC TCTCCGTCCA TTGATTGTGG TGATGGCCGG TGCCAATGAG
   124561 TTTGATCCAT ACAAAGATTA GGAAAATATG AAAGAATATT TCATTATGGC CAATAGTTTC
   124621 GCCGCTTCAT TTTTCAGCGA CCAATCAGAT GCTTATGTAA AGGCGCCGAG CCCAGAAAAG
   124681 GCACTCGAAA AATTCGCAGA GAATTATAAA CATCCCGCCG GCTTGTATGC CGCAGCATGT
   124741 TATTCTAGTG CTGATGCTGA AAGAAAGGGC AAGAAACCCT TAGCACGTTG GATGTGCAAT
   124801 CACGAACAAG AAAAGCAGAA ACTCACTACT GGTAATTGTT ATTCATATCT GGGCAACGCG
   124861 CCCGGAGATT TTGAAATTGA TGGTAAGCGT GTTATAGTAC CGAACCCCAA GGGCGGGAGT
   124921 ATAGTACCAT GAAGGGGCCT GTAGCGCGTC GGTGGGAAGC TGGAGAAGAA CATAAGCCGG
   124981 AAGTTATAGA TCTTATTCAT GCTATGAGGC ATATAGATAC GGATAACGCG GCCGAGTATA
   125041 CTCTTGAAAT GGGTGGTGAC GGGGATGAGG GTGAAACGAT TGCCTATCTA TTAGATGAAT
   125101 TGATCGAAAC CGGCAGATTC AGCATTACCA ATCACGATAG AGATTAATAC TATGAATCAG
   125161 CCAAAAATTG TCAATTCCGA TAATCATACA CGATTTCGCC TCAATAACTC AAAGCTCGAA
   125221 ATATCGTTTG GTGGGGGTGA GTGGCAGCCC GCCCAACTAG CGCTCGGTAG TAAGGTGACG
   125281 GGGAATACGG TCATCACAGG TACAGAACGA ATCGCCGAAC ATCACATTCA GGCGTGGTCC
   125341 AAATTGCTGG AGGTCGAGTA ATGGCATTCG ACGTAACTAA ACCGATATCG ATTGCATTAG
   125401 TAACCGATGA TGGTGATTTG CCGCCATATG TATTTAGGCC CAGTGAATAC ACGGACGGTA
   125461 TCAAAGGCGC GTGGGTTCAT GCTGAATTAC TGAAAGATGC AAACCCCGGC TCTCGTATTG
   125521 TCACACTCTA TGCCCACGAC GAAACGAAAA ATGAAATCGA CTGATCGTAT TTATCGACAT
   125581 CCTTCAATTA CGGAGAAATG AAATGTTCAA ATGCCCACGG TGTACTCGCG AGTTTTACTC
   125641 GAAGGATTCA CTGTTGGACC ATTTGAAAAA TCATCCGCGT TCTCCCGCCC CAACCGATAA
   125701 AAAAGACGAG CCAGAATCTG ATTCTAATGG ATAAAGTCAC ATATAGGGCC ATTCAGAAGG
   125761 CATGGCAGAG ATTTGACGCC ACAACCGCTT ATGGCTGCGC CAATAAAGGT TTGGCATACA
   125821 ATTCCGAAGC GTGTCAACGT GCGTGGAAGG GATACAATGA TGTTCTACTG AATTTAGGTA
   125881 TTTCTATTGT AACGAATCCA CCAATAGGCT TATTGATTTT CGACGCTCGA TAGATTAGAT
   125941 TACTACATAT AAGAGATGGG GAAAGATCCA AACGGAAGTA CCCGTCAACG ACATAAATCC
   126001 TTAGATACAA GATGAGGTAA CAACATGATG GCTCTAAAGG CCCCACCCGC AGATGTAGGC
   126061 GTGATCGTTG GACGTTTTCA AGTTCACGAA CTTCACGAAG CACATCGAGC GTTGATCGAC
   126121 ACGGTTCGAG ATAATCACGA TCATGTGATT GTTTTCATCG GTCTGAGTCC GCTTAGAAAT
   126181 ACAACTAACA ACCCACTAGA TTTTAATGCT CGTAAGCGCA TGTTTCAAGA AGCGTATAAC
   126241 GACATTGAAG TTCATTACGT CGAAGATGTT TCCGATGATG AGTTGTGGAG CACCAATCTC
   126301 GACCGTGAAA TTATCCGATG GACAAAGCCG CACCAGAAAG TAATGCTCTA CGGCAGTCGT
   126361 GATAGCTTTG TAAGTCATTA TCACGGAAAA TTCCCAACAA CTGAACTGGA ATCGGAAACA
   126421 TTTATTTCCG GCACGGAAAT TCGCCGTCGT ATTGCTAATC ACTTTACGCC GTCCAAGGAA
   126481 TTTCGCGCGG GAATGATTGC TGCGAGTTTC TCGCGGTTTC CGACATCTTA CGCCACCGTA
   126541 GATGTCGCCA TTATCAAGTC CGCGGCACAT GGACAACGTG AAATTCTCCT AGCAAAAAAG
   126601 ACAGGAGAAA AGGATTTTCG ATTTGTTGGG GGATTTGCAG ATCCCAGCGA CAAATCATAT
   126661 GAAGCAACGG CTATTCGTGA AATAGCCGAA GAAACGGGTC TTGGCATTGA CCCCACCGGC
   126721 ATTCATTATG TTGGAAGTGC CAAAATCGAC GATTGGCGTT ATCGTGGCGA ACTCGACGCC
   126781 ATCAAAACGA CGTTTTTCAT CGCCGATCAT CAGTTCGGCC GTCCAGAAGC AAAAGATGAT
   126841 ATTGCCTCAG TAACATGGGT CAATCTCGAT GACTTGCTGG CCGGTAGCAT TATCGTTCAA
   126901 AAAGAACATC GAGTTCTTGT AGAAATGCTG AAAGAGTATT TCATCAGAGA ACTTGCAAAG
   126961 ACTTACCCAC AATAATCCTG ATACAAGATA AGGAGAAACA TATGTCAACA TTCAAGCAAC
   127021 TTAGCATCAA TTCGGTCAGC AACATTCTTC GTTCTGACTC ATACAAGACC AGCCACCACA
   127081 AGCAGACGCC TCCAGGCCTC GAATTTTTGT ATTCATATCT CGAATCTAGA GGCGGCCTTT
   127141 ATTCCGAAAC CGTCATGTTC GGCCTCACAT ACTATTTGAA GGAGTATTTT AGCCGTCCGC
   127201 TCACAATGGA AGATATTGAC TACGCTGAAA CACGTATCAA TAAACATATG GGCCCGGGCG
   127261 TCTTCAATCG TACCGGATGG GAACGCATTG TGAAAGTTCA CGGCGGGTAT TTCCCTGTTG
   127321 TGATTCACGC TGCACCGGAG GGATTGATCG TACCGACCCG CAATGTGCTT ATGACCATCG
   127381 AAAACACGGA CAGTCAACTG CCGTGGGTCA CCAACTACAT CGAAACGATG TTGTTGAAGA
   127441 TTTGGTACCC GATTACAGTT GCCACGCTCA GTCACAACAT CAAAAAGACG ATTCTGAAAT
   127501 ATCTTGAAGA AACTGGTGAC CCAACTACCA TCAACTTCAA GGTTCAGGAC TTTGGATATC
   127561 GTGGTGTATC GTCCGAAGAA TCCGCCGCAA TCGGTGGTAT GGCGCATTTG GTGAACTTCA
   127621 TGGGTACGGA CACCATGTTG GCATTTGAAG CCGCCGACAT CTATTATGGT GAGGATATGG
   127681 CCGGATTCAG CATCCCGGCG TCGGAACACT CGACCATGAC GGCGTGGGGA TTGGAGTTTG
   127741 AATACGAAGC GTTTCAGAAT ATGGTCAAAC AGTTTGGTCA GGGATCACTG TATGCTGTCG
   127801 TATCCGATTC GAAGAATGTT TTCGACGCGT GTGACATTAC GTGGGGCCAA CAGTTGAAGG
   127861 CGCAGGTTCT GGCCGCACCG GGCACACTTG TCATTCGTCC TGATTCCGGT GTACCACATG
   127921 AAGTGGTTCG TAAAATCACC GAAATTCTCG GTAAGCGGTT TGGATTCACA ACGAACGAAA
   127981 AAGGATACAA GGTTCTGAAT AAAGTTCGTA TCATTCAGGG TGATGGCATC AATCAGGAAG
   128041 AAATCGTCCG TATTCTTGAA GCGCTGAAGA TTCGCGGTTG GTCGGCCGAC AACGTTGCCT
   128101 TTGGTATGGG TGGCGCCCTC CTTCAGCAGA GTAACCGAGA CACTCAGAAG TTTGCCATTA
   128161 AGGCATCTTC GATTGTGGTC AACGGTAAGG TGAAGGATAT CTACAAGGAT CCAATCACCG
   128221 ACAACGGCAA GCGTTCTAAG CGTGGTCGGT TGAAGCTGGT ATACAACAAT GACGGTGTGT
   128281 TGGAAACCAT CGATTCACAT GAACCGGGCA AGGATGTTAT GGTGAAGGTG TGGGAAAATG
   128341 GAAAGTTGCT GGTTGATCCG ACGTTCGCCG AAATTCGAGA ACGTGCTAAA ATCGTCAATA
   128401 ATGCTCTTGT GGAGGTTTAA ACAATATGAA GAAAATGGTT ACGTATCTCA GTCTGCTATT
   128461 CCTGCCGATT GTGGCAGGAG CGCAGGCGGG TGTCCGATCA CTGTTTCCAG AGGCACCAAC
   128521 TCCGTTTGTA ACGGACGCAG CAAATATCCT AAAGCCAGCA GACATCACTT CGATGAACAA
   128581 CCGTATTCGC ACTATTCAGG CGCTCACCGG CGGCGATGTG GCTATTGCTA CGCTCCCAAC
   128641 CATCGGCGAC TATCAGCCAT ATGAGGTGGC TAAGGAAATC GGTCGTGTAT GGGGAGTAGG
   128701 CGGCAAAGCC GAAATCGGTA AGGCCAAGAG AAATCTCGGC GTAGTCATTC TACTGGTGCC
   128761 GCGCACATCG ACACATAAAG GTACGTGTTT TATTGCCACC GGTCAGGGTG CGGAAGGTAT
   128821 CATTACGGAC GGCAGGGCCG GTGATATCTG TCGTGACGCG GTGCCCCAAC TGAAGGCAGG
   128881 GGATTATGCC GGCGGTATTA TGTCCATGAT TAATGAAATT GGCCCGATTT TTCAGAGCAC
   128941 GGTTCATCCG GAGCCAGTGA TTCCACCGGT TCCTTTCGAT TGGGCGCCGG TATGGATAAC
   129001 CCTAGGCATT CTCGGTTTTA TCATTGCAAT TGGCGTGCCG ATCTATCACA AACATCAACA
   129061 GAAATTGGAA CGCGAACGTT TGATAGAAGA GGCGAAGGAA CGCCAGCGTC AGGCCGCAGC
   129121 GCGGGCAAAA TGGGATGTTG ATGAAAGAGA ACGGCAACGC CTTGCACGAA TTGAATCAGC
   129181 CCGAATTGCT AAAATGCAAG CCGAAGCGGA AGTGCATGAA AAGTCGCGTT TTGACGCATT
   129241 AACTCCTGAA CAGCAAAAAG CCGAATTGGA AGAACGTCAC CGTGCTGAAT TGGCTGCCGC
   129301 GGCAGCTGCA GCAATTGCTC TTGCCGCACG AAAAAAGCGT GAAGCTGCAG AAGCTCTTGA
   129361 AAGAAAGAAG CGTCAGGAAC AGGAAGACGA AGAAGAAGAA CGCCGTCGTA CTCGTCGGAA
   129421 TTATGATGAT TCTTCCAGTA GCTATGGCAA TAGTAGTAGC AGTGACTACG GTTCATCATC
   129481 GTCCGATAGT TTCGGAGGCG GCGGAGGTTT CTCTGGCGGC GGCGGAGGGT CGGATTTCTA
   129541 ATATGGGAAA ATTCTTAGAT AGGATATTGC GCCGGTCACC CAAACCGAAA ATCGCGGGTG
   129601 ATAATATCGA CATCGACGCC ATGATTCGGG ATTTTGTCAA TCAAAAATTT ACCAATACAT
   129661 CCATCAACAC ATCAATGACG ATTCCAACAT TACTACCGGA CACTGGATAT TATAATGACT
   129721 CAGTGACTTC AATTACAGAT AATCTTATCA ATGAATCTGC TGATCAGTAT TCCGAAATTC
   129781 TTTGGTTGGC TGGTCTTGTA AATAATCGTC GGTTTATTGC CGGCGGTTGT TTCCGTGACA
   129841 TCTTCATCGA TCAGAAAGAT AAAATCAGAG ACATTGATAT TTGGCATCTT ACTGATGAAG
   129901 ATCTACAAAA AACCATCACT GACATGACGG AACGTCCGGA ATATACGGAA AAATATCGAA
   129961 CCAATAATGT GGTGGCATTT ACACATAATC CTACTGGTAT GACATTGGAG TTAATCACGG
   130021 TCAACACCGG CACCCCGATG GAAATTCTTT CCAAGTTCGA TTTCACGGTT TCTAAGTTTG
   130081 CTCTGTTCAA AAAGAATGGC GAATTACAAG TTTTACGGCA CCGTGAGTAC TTTACACATC
   130141 TACAGGAACG CAAATTGGTA GTAGAGGCTG AAATCGTCGA TCCGGATATT CTATTTAACA
   130201 GAATAGCCAA GTATATTACG TACGGATTCC TTCCAACTCT AGAAACCAAA AAGAATCTAT
   130261 GGAAGGCCAT CAGAAAAGCA TCCGAATGGA CGAAATTCAC GGATTTATCC AATAACGCCA
   130321 AATATACCAG AGTAAACGAA TAGACCATTG ACAAAGTAGG TAGATGTGGG TATATTACAG
   130381 GATACTTCCC CATTGGTGGA GAACCAATAC ACATGATTAA GAAAAATCTA TTAGAACGAT
   130441 TCATTGCAAA ATACAACCTA AATGGTTCAG CCGAGCGTGT AACGTGGGTT GCAGCTAAGG
   130501 ATTCTCTGTC AACTAAATTT CTTTCAGATG ACAAACACGT AGTCGGTGAA GTCAGTTTGA
   130561 ATCAAGCGGT ATTGGATGCC GGTTCGTATT ACGTGATGGA AACTCAACAG CTTCGTAATC
   130621 TTACGGGTGT GTTGGGCGAT GACATTACCA TCAAGGTACA AAACACGAAC GGCAGAACGA
   130681 CAGGATTGAC ATTCTCGGAT AATGATGTTA AGACCACATT CGTTCTCGCG TCGGACAACA
   130741 GTAACATTCC AGCGGTGCCA AAATCTAAGA GCACACCAAC GTATGAACTG TCTCTACCGT
   130801 TTGATAGAAA CTTTATGGAT CGATTTGTTC GTGCAAAGAC CGCTCTGGCA CAAGTCGATA
   130861 CGTTCACAGT ATTGTCGGAT GGTAAGGCGG TTGATATTGT GTTAGGTTAT AGCAACATCA
   130921 ATACCAATCG TATCACATTG AAAATGACCG TAGCAAATCC TGTCAAAGTG GCCCCGATTG
   130981 ACTTTCACGC TCGTTGCTTA CGTGATATTT TCATGGCAAA TAAGGAAGCT ACGGCCGGTA
   131041 TTCTTGATGT GTCCACAGAA GGATTGGCCC GCGTTACGTT TACACAAGAC GATTTCACGA
   131101 CGACATATTA CTTGCCACAA GTAGAAGTAG AAAACTAAAT GGGACTTAGT AAGTTTTTCG
   131161 ATGATGCTGG ATTCGATGTG GAGGCCGAAA AAAAGAAATT CACCTCTCAC ATGAACATGT
   131221 TAAAGTTGAT GCCGGTGGAA GAACAAACCC TGTACAAGAA ATGGTACGAG GTACGTAACC
   131281 ACTATAAGGA ATGGCATAAC AAAGCGGCGG TTCATCGGGC TCGCATTTGG CGTCCACAAG
   131341 ACATCAATAA CAAAGAACAG ACCATAGCAG AGATCAATGC TCTTCGTCCG GTGTTACGTT
   131401 TTATTGGACC AGACGATAAA GCTGGTATTG AGGAATGGAC GATTTTTCGT GTGTTCATCA
   131461 GCAGCTTCAA TTTTGACCAA AATCCTGGCC GATTTCTTCG ATTCATGTTT GAGGATGAAG
   131521 CCACCGGTAA AATTCTCGGC GTTACGTCAC TAGGATCTGA TGTGGTTAGT ATTGGATGTC
   131581 GTGACAAGTA CATTGGCTGG GACGAAGCCA CAAAGTTAGG TGGTAAACTA AACAATACTG
   131641 CCATCGGAAC TTGCATCGTC GCCACACAGC CATTTGGATT TAACTTTCTC GGCGGCAAGC
   131701 TTATGGCGTC CATGTTGGTG ACGCCAGAAT TACGTGCCAA ATGGAAGGAA TCATACAATG
   131761 ACGAGTTGGT GGGCCTAACG ACCACGTCAC TATATGGCAA TGGTTCTATG TACAACAGTA
   131821 TTCCGTGGTG GAAGTCACTA GGTCATAGCG CTGGTAAGAT TCCGATCAAG CCTGATGATA
   131881 ACTTTTATGA TGTATGGCAT CAAATCATCA AAAAGAAATA TCCAGAAGCC TACGATAAAC
   131941 TGATGTGGAA CTCGGACGGC AATGTGTCAA CTGGTGTGAA GGGTAAGATA CTCAATACCA
   132001 TCTTTAAGGA AGTTGGCATC AAGCCTACGC AATATATACA CGGATTTGAA CGTGGTGTGT
   132061 ATTTTGCTTC ATTGTATGAA AACACCAACG AGTTTCTTCG TGGTGAAATT GATAAAACTA
   132121 AACTCATACT AAAGAAACGT GGTATGGAAG TTTCGGATGT CATGAAGTGG TGGGCTCCAA
   132181 AGGCCATTAA TCGTTATACT AATTTGTATG ATTCTGGTAG ACTCAATCCA GAAGTGTTAT
   132241 TCTACAATCG AATGATGTTC ATGGATTGGC CAGAAGCCAA GGCAGAATAT CTTGGAGATG
[truncated: 98,459 more chars]
