# Supplementary material for: Clades of huge phages from across Earth’s ecosystems
Source: Nature. 2020 Feb 12;578(7795):425–31. doi: 10.1038/s41586-020-2007-4 (PMC7162821; doi:10.1038/s41586-020-2007-4)
Supplement: Supplementary file 6 — Genbank files for all genome. [file 41586_2020_2007_MOESM6_ESM.zip › genbank_genomes_SD-4/R2_PHAGE_47_28.gbk]

LOCUS       S2_012_000_R2_scaffold_18_prodigal-single     291133 bp    DNA     linear   BCT NOV-13-2019
DEFINITION  S2_012_000_R2_scaffold_18_prodigal-single, contig.
ACCESSION   S2_012_000_R2_scaffold_18_prodigal-single
VERSION     S2_012_000_R2_scaffold_18_prodigal-single.1  GI:
KEYWORDS    .
SOURCE      R2_PHAGE_47_28
  ORGANISM  R2_PHAGE_47_28
            .
COMMENT     Data sourced from ggkbase. For additional details see
            http://ggkbase.berkeley.edu/organisms/405090
FEATURES             Location/Qualifiers
     source          1..291133
                     /organism="R2_PHAGE_47_28"
                     /mol_type="genomic DNA"
     gene            complement(<1..591)
                     /locus_tag="S2_012_000_R2_scaffold_18_prodigal-single_1"
     CDS             complement(<1..591)
                     /product="Major capsid protein n=1 Tax=Escherichia phage
                     PBECO 4 RepID=L7TM23_9VIRU"
                     /codon_start=1
                     /transl_table=11
                     /translation="MSKLFESNWTKTKEALCEGRDLLVNMDGSPNPTKKKIMETVLEN
                     TRQEMMKRSPLMETATAGATSAGNVATLNKVIMPVLRRVMPTVIANEIIGVQPMTGPV
                     AQIHTLRVRYADSVGGANGVTAGTEALSPFDIAKYYSGNEDVARPGAAPTSVLEGRPG
                     NRMSIQILKETVEVKTRRLSARWTFEAAQDAQAQQGI"
                     /db_xref="UniRef100_L7TM23"
                     /db_xref="A0A0F9QJK5_9ZZZZ"
                     /db_xref="L7TM23_9VIRU"
     gene            complement(603..2018)
                     /locus_tag="S2_012_000_R2_scaffold_18_prodigal-single_2"
     CDS             complement(603..2018)
                     /product="Uncharacterized protein n=1 Tax=Cronobacter
                     phage vB_CsaM_GAP32 RepID=K4FB44_9CAUD"
                     /codon_start=1
                     /transl_table=11
                     /translation="MEKGLKELLESAVLSDETKSALSEAWNSKLDEVRASVREEEETK
                     LREEFANRFAADKNELVEAMDRMLGDAVKENASKAASELKALQEERTRLTSAIKEARA
                     EYKAKIASQTQVMESFFLETLKKELTEFAQDHQALRAQRVKVAEESAALNEQYEQKLA
                     ESLSKLQSVVVGKLHEEMTQLKAQKASLAETEARVAKSLNEHRAELNTQTGKSVKMLE
                     SFVMSQLSKELKEFETDKQGLVEARVRFASEAKAKLEEQRKAFVARATKIVESTVDSH
                     LRKELSQLKEDLVEARQNIFGRRLFEAFQSEYMASYHSDGSQVKKLSAQLIEAQGRID
                     EAVKLVDEKSKLLESMERRVKLSEERATRERTLNELLTPLNKGQRAVMGELLESVKTS
                     SLKVAFQKYLPTILNENDRGSSPKGRQLLSETPVTAKRPTSSEVTGDRNNRLTESARA
                     EIVEENVEEILELRRLAGIEK*"
                     /db_xref="UniRef100_K4FB44"
                     /db_xref="A0A0F9QPC4_9ZZZZ"
                     /db_xref="K4FB44_9CAUD"
     gene            2242..2424
                     /locus_tag="S2_012_000_R2_scaffold_18_prodigal-single_3"
     CDS             2242..2424
                     /product="hypothetical protein"
                     /codon_start=1
                     /transl_table=11
                     /translation="MQKMIIKREYGNFINEGFPIPFAGRWVARLEDNTYVDHDKYFND
                     LQDRYGRTYAIEKIGV*"
     gene            2437..2862
                     /locus_tag="S2_012_000_R2_scaffold_18_prodigal-single_4"
     CDS             2437..2862
                     /product="hypothetical protein"
                     /codon_start=1
                     /transl_table=11
                     /translation="MATFRENVSIVVAMVAHGNVPNMGVMSKPGMGTLSLIRETLDEL
                     GTPHVSIDLSSCGDRSERDRLLMDMLSEHRTKHVNDNSMLIIDTMGWLSGNKVDDSYG
                     STFNIIRDALETHSGIILYFPADIVLPARVLNRVYTVSM*"
     gene            2862..3080
                     /locus_tag="S2_012_000_R2_scaffold_18_prodigal-single_5"
     CDS             2862..3080
                     /product="hypothetical protein"
                     /codon_start=1
                     /transl_table=11
                     /translation="MKTTRRTTGIYSFSYKGRNFEVENMAVGSDGETKGWFVFELDAN
                     GDREFDMDYDTKWYAIKRTIERIDEGTI*"
     gene            3077..3319
                     /locus_tag="S2_012_000_R2_scaffold_18_prodigal-single_6"
     CDS             3077..3319
                     /product="hypothetical protein"
                     /codon_start=1
                     /transl_table=11
                     /translation="MRKPLAILTRATDFMKDNTFGLSYVISFDVRPDGSCYYRMDNNF
                     DYDLSPEEMKVINRYKFKPRSKKPHGNPLRSGRSRR*"
     gene            3282..3602
                     /locus_tag="S2_012_000_R2_scaffold_18_prodigal-single_7"
     CDS             3282..3602
                     /product="hypothetical protein"
                     /codon_start=1
                     /transl_table=11
                     /translation="MATLYDLDAREGKSLMEVMRIDMPFVRVMPDEFEYNDTNVRFIY
                     SDLGISKDKLAVLMDLTVRRNGIDRKFAYVTVWVERTGEYELDPLSEVDQEITHKHTV
                     AVFE*"
     gene            3602..3982
                     /locus_tag="S2_012_000_R2_scaffold_18_prodigal-single_8"
     CDS             3602..3982
                     /product="Uncharacterized protein n=2 Tax=Rhizobium
                     leguminosarum bv. trifolii RepID=B5ZMI3_RHILW"
                     /codon_start=1
                     /transl_table=11
                     /translation="MLLKKYDENKEALQQIGREAIIEAYRLGLPISEGNLKNIAKDAG
                     MSMRIEELANGAFVSEELLKVKYVGNEPDIKQVRLTCQHIHGTNDSTGITNMNQRAYE
                     LYLGKTKILETDNFAHAMKEFDAI*"
                     /db_xref="UniRef100_B5ZMI3"
                     /db_xref="rlt:Rleg2_1514"
                     /db_xref="B5ZMI3_RHILW"
     gene            3979..4230
                     /locus_tag="S2_012_000_R2_scaffold_18_prodigal-single_9"
     CDS             3979..4230
                     /product="hypothetical protein"
                     /codon_start=1
                     /transl_table=11
                     /translation="MSLSDFKSPYGKPTHHLQKNTDNWLAVETPTGDHRYFKAPNWTY
                     FEKDKATEITEEEFLEQSEAIKRSIEAEIERRRLNGGRI*"
     gene            4230..4937
                     /locus_tag="S2_012_000_R2_scaffold_18_prodigal-single_10"
     CDS             4230..4937
                     /product="hypothetical protein"
                     /codon_start=1
                     /transl_table=11
                     /translation="MEGDFVHIADVGKLFEVNNSLIHMMKERAKTVNLRFEEVPAEYV
                     SLAENPLEQNPINMVQFAARNEIPEMSLNVINQILYKAANEHDDINEDLRKLFTKVIL
                     YYSVDIQEKREKLSQIANAKNERRDQTINRNTIKEEEAKKRSTAFRKKIAEAEELLAT
                     RKRKFIRSFNRALELAKTPENLSESDFAVYRFLEPLDWVGFDGSIYCCKEQFIMDDNY
                     HDTATIFKEILNILRQA*"
     gene            5003..5392
                     /locus_tag="S2_012_000_R2_scaffold_18_prodigal-single_11"
     CDS             5003..5392
                     /product="Uncharacterized protein n=1 Tax=Sinorhizobium
                     phage phiM12 RepID=S5MAS6_9CAUD"
                     /codon_start=1
                     /transl_table=11
                     /translation="MAKLFERQELMSIISDLHKDVYGTRPHGIYTNHTLEELRAEADY
                     LSEENGRQMAEQKLREAETAKAFEARVAETIATGAGDRATALRWIFEADGIMETVEMY
                     GGSYASYELGLPYRYFEVEFPSYPKAA*"
                     /db_xref="UniRef100_S5MAS6"
                     /db_xref="S5MAS6_9CAUD"
     gene            5392..5778
                     /locus_tag="S2_012_000_R2_scaffold_18_prodigal-single_12"
     CDS             5392..5778
                     /product="hypothetical protein"
                     /codon_start=1
                     /transl_table=11
                     /translation="MRSKFYDLDFDERAPYLYGLAEAKGFPLIQFEESTEVVSNLDDD
                     DWVPDYSGTYVIDTSLLKEADDFSRDLGALNYVGDLIEKALMGWTDNTTSRKYSFGDT
                     PDWWDQFTPATEEGREKILFNVGVYY*"
     gene            complement(5805..6392)
                     /locus_tag="S2_012_000_R2_scaffold_18_prodigal-single_13"
     CDS             complement(5805..6392)
                     /product="hypothetical protein"
                     /codon_start=1
                     /transl_table=11
                     /translation="MRYSEIQLSEANGSKFNVYVEVLQEDRDSSLIFKKAFKATDATH
                     AKSKAEKELKRYFAGNGSRTDIPGWTNMGQASDGIQSYYDEDEFYEIQSVKAITGSTK
                     KGASPYDLTDSVRAYSQSIADALYGAKQSEWFQADLDGLAYDGNEAKGEALEVANRFA
                     PIYFKGEDRYFVDAKTYNNDGDMGWIWTLAPKAEV*"
     gene            complement(6389..6508)
                     /locus_tag="S2_012_000_R2_scaffold_18_prodigal-single_14"
     CDS             complement(6389..6508)
                     /product="hypothetical protein"
                     /codon_start=1
                     /transl_table=11
                     /translation="MRFFDALRAMNGDDPVRALRVARAYFDQEPKRNPKDKKK*"
     gene            6601..7185
                     /locus_tag="S2_012_000_R2_scaffold_18_prodigal-single_15"
     CDS             6601..7185
                     /product="Uncharacterized protein n=1 Tax=Caulobacter
                     phage CcrColossus RepID=K4JUN4_9CAUD"
                     /codon_start=1
                     /transl_table=11
                     /translation="MIDPYKITNYDRTDAELQEFWLFCLAVAGKKATMMAKKVDEFIN
                     LTPQFEPFTTIDRMVFIGTLDASLRKVKMGKYALLTKGYEESASRGTNWLRTASAEDI
                     RKDITGAGYKTSRFFTLHSRRNEKVAVIDTHMLKYLNHIGAPNVPDGIPNGPDYLRLE
                     KLLLAEAAKKKLSMADFDLKIWSHYAGKGATPLP*"
                     /db_xref="UniRef100_K4JUN4"
                     /db_xref="K4JUN4_9CAUD"
     gene            complement(7182..7616)
                     /locus_tag="S2_012_000_R2_scaffold_18_prodigal-single_16"
     CDS             complement(7182..7616)
                     /product="hypothetical protein"
                     /codon_start=1
                     /transl_table=11
                     /translation="MSGQDLRKIMNLMESVEETVEVTETEELDEGIQGMDLDALLWQL
                     FEYGSKYSTVSPNGPIYNKASGLVDQIISQYGNTVGAMAEDVVMETGNANAQQKGINF
                     NGTKAAKGDGVLPRKGPKAKTAGNSAPLATTKSATNVGNIKS*"
     gene            complement(7630..8157)
                     /locus_tag="S2_012_000_R2_scaffold_18_prodigal-single_17"
     CDS             complement(7630..8157)
                     /product="hypothetical protein"
                     /codon_start=1
                     /transl_table=11
                     /translation="MRAYELYESGTTTMTALDMARHILVPQYGFKEYTPDRMFVKYIS
                     DAFYITAQCYDGSMVVSLFNRNTLKTDDQLSVDGPRNKTGDIIGFSEKHKILNKITQW
                     VKQFGSSDPVVESAGSFSAGDPVTYDLQPNKRNSPRGNAVFKSVSTAKKNHAYIETET
                     EGTILVPISELLARN*"
     gene            complement(8166..8798)
                     /locus_tag="S2_012_000_R2_scaffold_18_prodigal-single_18"
     CDS             complement(8166..8798)
                     /product="Prohead core scaffolding protein and protease n
                     =1 Tax=Escherichia phage PBECO 4 RepID=L7TQE4_9VIRU"
                     /codon_start=1
                     /transl_table=11
                     /translation="MANFLTEAMTFDQAQVLLEGGGLNDSGKPKDLYMRGIFVQGGVK
                     NHNQRVYPVNEIRSAVDQLNETLRRGESILGEADHPEELNINLDRVSHMITEMYMDGP
                     NGIGKLKVLPTPMGNIVRTLLESGVKLGVSSRGSGNVAETGEVSDFEIVTVDVVARPS
                     APAAYPKAVYEAYNMRRGAITQDLAEAMTHDAKAQKYLQNELINFINALK*"
                     /db_xref="UniRef100_L7TQE4"
                     /db_xref="A0A0F9TS85_9ZZZZ"
                     /db_xref="L7TQE4_9VIRU"
     gene            complement(8920..9975)
                     /locus_tag="S2_012_000_R2_scaffold_18_prodigal-single_19"
     CDS             complement(8920..9975)
                     /product="NF-180 n=1 Tax=Petromyzon marinus RepID
                     =Q91255_PETMA"
                     /codon_start=1
                     /transl_table=11
                     /translation="MTDKLKKVLDLLISEDREQASAALNEWFAEQTAAVTSQLLEADK
                     EEELEESKDESEELDEAVTITIDTDGDEASVVEPVVAEDDEEFVADETGDEFGDEEAE
                     DFGGEEVADEVDADAEIAGDDSAVEDLTVDERVEDIEAELEALRAQFAELMGDDADDS
                     EDDDTEEAGDEEVIDGESDEEETEGDDEVEEAIAPGVPGKKTTFVQKSGINKDGNPSI
                     RESDEDFDDLAESADHKLEPVKAEKLKTEGETTGKGAKVKVETNSPVPHKNGAARVGG
                     DPVEIKGKTHSGYARETAPAVAGGKETFKNSQKEPKKISKEGDKSAELNKNKEDKSAK
                     SPINGDPKLRGNDLARK*"
                     /db_xref="UniRef100_Q91255"
                     /db_xref="A0A060RTS0_PLARE"
                     /db_xref="nou:Natoc_1099"
                     /db_xref="Q91255_PETMA"
     gene            complement(10043..11035)
                     /locus_tag="S2_012_000_R2_scaffold_18_prodigal-single_20"
     CDS             complement(10043..11035)
                     /product="PREDICTED: X-linked retinitis pigmentosa GTPase
                     regulator n=1 Tax=Anas platyrhynchos RepID=UPI000351395E"
                     /codon_start=1
                     /transl_table=11
                     /translation="MQKVELSKVLDLLIAEDREEASKLLHEWFVGKSKSILEELMQED
                     DDALDGIEADKEEIESEEYYSDADLTEEGDEEGEEAADVADEVGAEADADFGGDEIEA
                     AGDDLGAELGAEAEVPVEDKVEDLEAQLASLKAEFDKLMGGEEAGDEFGAEEVAGDEF
                     AGDDFGGEVEGDDEFAAESVLESEEGDEEALDESEELEEDDDFQDLEESFELEKVKDP
                     DMSEGSEAGDGKKQAVTKDSPIPQRKTEDRVGGAVVEIKGKTHKGYAREASPSVNSKP
                     ILKNQVSNAKADLVAVSPEGDKSALINKGPAPDKGKSPIGGGAVDLRGNDMKRK*"
                     /db_xref="UniRef100_UPI000351395E"
                     /db_xref="W7JGR8_PLAFA"
                     /db_xref="nou:Natoc_1102"
                     /db_xref="UPI000351395E"
     gene            11202..11537
                     /locus_tag="S2_012_000_R2_scaffold_18_prodigal-single_21"
     CDS             11202..11537
                     /product="hypothetical protein"
                     /codon_start=1
                     /transl_table=11
                     /translation="MKSNLIREVVRDTKTLIDSGDKLLENAINQTLITEIAKRLNRSF
                     RKSPKTVAAIIKYIEDHGFELRRMKCEHAVEVLENKEKVLMDISHKDLDNIRMVCEMM
                     FAQVVKKAA*"
     gene            complement(11534..11767)
                     /locus_tag="S2_012_000_R2_scaffold_18_prodigal-single_22"
     CDS             complement(11534..11767)
                     /product="hypothetical protein"
                     /codon_start=1
                     /transl_table=11
                     /translation="MRYNEFALEPITEGFIDPNEDEFMKADPGDARKPKLTLSQLNKL
                     KKIRATNDLENTQKESLLGVMYGIPEEGDDGGF*"
     gene            complement(11767..13491)
                     /locus_tag="S2_012_000_R2_scaffold_18_prodigal-single_23"
     CDS             complement(11767..13491)
                     /product="Portal vertex protein of head n=1 Tax
                     =Cronobacter phage vB_CsaM_GAP32 RepID=K4F9K9_9CAUD"
                     /codon_start=1
                     /transl_table=11
                     /translation="MTWKKHFQQVSKNKKLQAVMQNQRSGTYPTANSGNNFQSYLPEV
                     YAGHPQRQERYAQYDIMDQDPEVNAALDTISDFSTRKSDDGTDQLFQINYFTNPNDSE
                     VEILKSLLIKWCNLQSMNSRLWRIFRNTLKYGDQFFIRDPETLLLHYVDNAKVEKIIV
                     DEAKGKTPEFYVIRDLDLNLVEKVATKQDDYGNNIQGTGTNSLKQNSFTNQNQTNHKT
                     GGRFDNNQNAHNVAAAHVVHFSLSEGLDANWPFGTSILEPIFKVFKQKELLEDSIVIY
                     RVQRAPERRVFYVDVGGIPVHKSQAYLDKVKMEIHQRRIPTRTGGGNNVADAAYNPLS
                     IMEDYFFAQTADGRGSRVETLPGGDNLGQIDDLRYFNNKMIRGLRVPSSYLPTGPEDG
                     QATFNDGRVGTAYIQEFRFAMYCERLQMLLATVIEDEFKLFVKQKGYNIDMGMFSLGF
                     NPPQNFRQFAQIERDSAQIGVYTQLSEQPQFSKRFLMQRFLGLTEDEMVENEKLWKQE
                     NPRLMEPVDGGGAIGDGSGPAGLDSVGFREPTDDLDMDDDLAADDSSEGDSDEGGQDE
                     LNLDLGEE*"
                     /db_xref="UniRef100_K4F9K9"
                     /db_xref="A0A0F9QJG2_9ZZZZ"
                     /db_xref="K4F9K9_9CAUD"
     gene            complement(13528..16260)
                     /locus_tag="S2_012_000_R2_scaffold_18_prodigal-single_24"
     CDS             complement(13528..16260)
                     /product="hypothetical protein"
                     /codon_start=1
                     /transl_table=11
                     /translation="MAEFESEELRRIFQNLADKLANTKGDENIVDKLKTVEAAIQALD
                     DRIESQQKKSKADTRKANEELVKDVMKELDKLTVLHDIRDTLEDMGENGAGPGQGKLN
                     PIPEKEMKSFGSHLKDGILAFSKFTDTFTTKGLKLADDFSKLDGSLGGFVKAVGMEKT
                     ALGGISALIDENIDAFRGLVNTAEGTIGSVKDLRAAMSETSLGAKEFADAIASGTQGT
                     RAMGAQPWAQLYAGIKEQSKSMGYYGYTTQGLIKATNEYAEILQSRGDLLDKLNKGED
                     LSIAMNELLKTNNKMAYIMGQTRDEAMEARRQANQDNNIQAILKSGQYTNDQKTAAED
                     ALTMAAQTSGEMGKLMKDMFASRGSISGENQKYAANLPPELITQMQTLAVDLRNGAIA
                     NSDEMMKRWDGIVKAGRDSMNDPRIKSMLEQTGIRGAMGIGNESDTAVNEILMGLQKQ
                     RLTTENDPQLGTNIDDQFTLGGLKLEQMFKDIGARFQDVLTTFVFNPLTQFGDYINGS
                     VDWISGLIGSVRDGIAYLSTFNSAVLAISGLLAGGALLNGAASLVAGIVAKAFIPGVF
                     RFASMIVSPLVSLTKGIFNLTKFMGSGLIKGITGAIGTAVRAIPGIAGLASGATGLAG
                     RAVAGAGYAGAAVAAGLAGGEIAKAVDDTVSDALYKNVGEESKDAWYEFRKGGEGFWD
                     FMSQGLNGVIQSGPNAGKNYWSGKQEYKMKNGEWVELSEDEKSGKVKIDEDRRDKWGG
                     YDTRDPEVIAAEDAAKVAKADPNVEMPTEVVSRDELDQRLANNDSSRSEVTEPSVMSE
                     KDLQQMAVMSQLGITLTELQKQMLQTPRSEVKEPQAGITAQAQLDTQSLVSALDANGT
                     QTATALASVVAALERIYQTLRSSSDFDKDNNAIIRDRLTELNRLQEDMIRLSRR*"
     gene            16349..17188
                     /locus_tag="S2_012_000_R2_scaffold_18_prodigal-single_25"
     CDS             16349..17188
                     /product="Baseplate hub subunit n=1 Tax=Escherichia phage
                     PBECO 4 RepID=L7TQE9_9VIRU"
                     /codon_start=1
                     /transl_table=11
                     /translation="MTQNNPLNQYFRVPGLHVTLPSRGAFCAEGELELSMNNELAVYP
                     MAAKDEIWSKNPDGLLNGYSVENIIKSCVPGVKNPRRLPSQDIDYLLLAIKKASYGNT
                     LAISATCPKCKQNHDYECSIDDIMNTARPLQSEYSVRLSDELVAMVRPYDYQATTRTN
                     LAAFEETKLLQSLLSVELGEQERVKVFSDSFKKIATLNLDLITDCVVSIISPQAVVTE
                     SAHIREFLENAPRQFINAINDYMEVFKDTGIDRNIELTCHNDECAHVWKTEISFDPSH
                     FFG*"
                     /db_xref="UniRef100_L7TQE9"
                     /db_xref="A0A0F9PI50_9ZZZZ"
                     /db_xref="L7TQE9_9VIRU"
     gene            17185..17415
                     /locus_tag="S2_012_000_R2_scaffold_18_prodigal-single_26"
     CDS             17185..17415
                     /product="hypothetical protein"
                     /codon_start=1
                     /transl_table=11
                     /translation="MRLLSTNDPRVIAGIIEGLHKETRAMFDQISEICWYMRGGMSRE
                     EVLNMSYLERQSVMKLIETNIKRVNDTRLPLL*"
     gene            complement(17412..17708)
                     /locus_tag="S2_012_000_R2_scaffold_18_prodigal-single_27"
     CDS             complement(17412..17708)
                     /product="hypothetical protein"
                     /codon_start=1
                     /transl_table=11
                     /translation="MGITLVAATAVALNWVGVSIYTTKHNEDLFQHYFRSESECWRSK
                     LLLGEDLGDRICIPVPELPQEFFDNQVERCISNQTRYYWTNVEAHSQACRDAAR*"
     gene            complement(17708..18148)
                     /locus_tag="S2_012_000_R2_scaffold_18_prodigal-single_28"
     CDS             complement(17708..18148)
                     /product="hypothetical protein"
                     /codon_start=1
                     /transl_table=11
                     /translation="MTKPYMKAGWTFEVKSWENDGDHRNTKTHTVTDENHARALVDLI
                     KLFESDDEVSNMYEPDDAEITYIGEKAKEWAEKHLAFVRAEYQDESLDLSEWEPEDFA
                     ELLSGTAYELGLAGTEFYTRAVDGWKIYYSPEDIFLNDVTKDFK*"
     gene            complement(18150..18548)
                     /locus_tag="S2_012_000_R2_scaffold_18_prodigal-single_29"
     CDS             complement(18150..18548)
                     /product="p079 n=1 Tax=Rhizobium phage 16-3 RepID
                     =B4UTW7_BP163"
                     /codon_start=1
                     /transl_table=11
                     /translation="MRKLGFSTFAVLALAFLSSCTDADVASSNLSKAADNFEVNRRFV
                     FINGITDKYLLVVEGRCSLGNSDTNLRASITCKIAPNEFKKHIVGLSDNVTFVAEQLD
                     AINVNTYHYRVTFKPDVLLPAFDNKSQIGK*"
                     /db_xref="UniRef100_B4UTW7"
                     /db_xref="B4UTW7_BP163"
                     /db_xref="bxb:DR64_790"
     gene            complement(18611..18997)
                     /locus_tag="S2_012_000_R2_scaffold_18_prodigal-single_30"
     CDS             complement(18611..18997)
                     /product="ribonuclease HI n=1 Tax=Sphingomonas sp. KC8
                     RepID=UPI000248A03A"
                     /codon_start=1
                     /transl_table=11
                     /translation="MSKIQIYFDGGCKPNPGNMEICIVIIGDGAPQPMTVFDLGYGTN
                     NIAEWSALLWAASIAKERGYKNVEFLGDNITVINQASNLWKIKERSFLPFKMEFMNMN
                     HTIQGTLTHTPRATNRAGTFLESGIV*"
                     /db_xref="UniRef100_UPI000248A03A"
                     /db_xref="W0ACD4_9SPHN"
                     /db_xref="dap:Dacet_1750"
                     /db_xref="UPI000248A03A"
     gene            20005..20529
                     /locus_tag="S2_012_000_R2_scaffold_18_prodigal-single_31"
     CDS             20005..20529
                     /product="hypothetical protein"
                     /codon_start=1
                     /transl_table=11
                     /translation="MTSKAKAKGNSWELAICKFLGEHLGGHWMRVPNSGAYVGGKNVN
                     RKVQLDDGQIRMVKGDIIAPENLPKMNLEAKNYKDIAFHQIIDGACKQLNDWIDQTET
                     PAEPGDLSLTIFKITRKGSWVAFDAKLKDQFVLKSYVHYQKTDDRAYIVTDYESFVLG
                     NKEKLIELGAKGTA*"
     gene            20554..20904
                     /locus_tag="S2_012_000_R2_scaffold_18_prodigal-single_32"
     CDS             20554..20904
                     /product="hypothetical protein"
                     /codon_start=1
                     /transl_table=11
                     /translation="MSNSNKPRTLKLKKLPKGIFTWKVCFRMSEGHGMHFWDRYYDDE
                     FILPESVTDFLKNQCAGKYSLHEVSSTKMKLEYDNPGYKKYDYVLFENQFDVTMFKLT
                     NGHLIRRIYRIEVE*"
     gene            complement(20932..21366)
                     /locus_tag="S2_012_000_R2_scaffold_18_prodigal-single_33"
     CDS             complement(20932..21366)
                     /product="hypothetical protein"
                     /codon_start=1
                     /transl_table=11
                     /translation="MSTSLEIRFVSKYDSVWHPETIFSGFKVRAVLVKSKDEITNVME
                     MAQLRKRLRRELGTEDVDWFLQENPHTLENELYLPNSGKLVMWKLTDNESFIKLFAFV
                     EQHTDDQAVLDEQERKDDEAEAKRREEARLTRYVSGPKHTGY*"
     gene            complement(21421..23199)
                     /locus_tag="S2_012_000_R2_scaffold_18_prodigal-single_34"
     CDS             complement(21421..23199)
                     /product="Recombination endonuclease subunit n=1 Tax
                     =Synechococcus phage S-SM2 RepID=E3SJ24_9CAUD"
                     /codon_start=1
                     /transl_table=11
                     /translation="MITINNVTMKNFLSVGNNTQAIVLNDAALTLVLGENIDQGSSGS
                     RNGVGKTTMVQAISFAIFGQPLTNIKKDNLINKTNQKQMAVTLEYTVDGKNYKIERGR
                     KPNFLRYYVNDDLVNAPDSDEAHGESKITQQEIEKVFSMSHPMFKHLVALHTKTTPFL
                     SESANKQRELIEELISITQLSEKAESLKTMIKEIKDEIRNEEIRIKTVTEGNERVQKT
                     IGDLNFKSNLWEREQQKKIENLAVALVKLEEIDVEKEIEAHKLLKQWNELNSELQIVD
                     RENGRLVKTINSYVAAEVKKSASLEAALDQKCPTCMQGLHGDHDHIADRLKKELEEIQ
                     SELATTREEQTAIEAGLIELATALAELGEKPVTAYRSVEQAYEHRGQLDKLRGELERE
                     SLVENPFVDQIANLSTSALQEISYDYINELTTMKEHQDFLLKLLISKDSFIRKKVIDQ
                     NLSYLNFRLGHYLTKLQLPHEVEFKSDLSVEITQLGRDFDFEQLSNGEQNRLILSLAW
                     AFRDVWESMNHKLNLLIIDELVDSGMDGSGTDAALDVLKEMCRVNGKSIFLISHKDGL
                     ETRVDRVAVVQKENNFTTYVSFTDDM*"
                     /db_xref="UniRef100_E3SJ24"
                     /db_xref="A0A0F9FQ34_9ZZZZ"
                     /db_xref="E3SJ24_9CAUD"
     gene            complement(23257..23694)
                     /locus_tag="S2_012_000_R2_scaffold_18_prodigal-single_35"
     CDS             complement(23257..23694)
                     /product="hypothetical protein"
                     /codon_start=1
                     /transl_table=11
                     /translation="MPAYGTVEYFKEALGDQDTNWFDSLTWFLYERKYTWDECSKYAH
                     TFVAYWNEFVPLVRDHGEDIDDADVGISYAQLCVKKTKSHATLVDHYDMTTDDFIIIP
                     RDIDFVIFSKTPPANPILLKLADGLNLIEIPNITLFDVAYVDY*"
     gene            complement(23715..24152)
                     /locus_tag="S2_012_000_R2_scaffold_18_prodigal-single_36"
     CDS             complement(23715..24152)
                     /product="hypothetical protein"
                     /codon_start=1
                     /transl_table=11
                     /translation="VTKSLNLEETKCLIEEDLIKHWELYWAPRELAELDAFRVYYMYL
                     PDTYLPSPPLDMSKEQPLREFESFMHIIALKQKMYEHSNLLETYLRELGSIYKFRRRV
                     IDSIWFIDREIPLEPLVVKLATGATLIPFDINLRAIVEKLDTK*"
     gene            complement(24149..25180)
                     /locus_tag="S2_012_000_R2_scaffold_18_prodigal-single_37"
     CDS             complement(24149..25180)
                     /product="Endonuclease subunit n=1 Tax=Enterobacteria
                     phage vB_KleM-RaK2 RepID=H6X3P0_9CAUD"
                     /codon_start=1
                     /transl_table=11
                     /translation="MTENLFKRAAIFGDIHFGKKNNDRQFNMDCEEYIKWFIAQAKAF
                     GVDTVIFLGDWHDNRHSIHVSTLNYSLSNMERLNEAFDKIYFITGNHDLYYKEKRELS
                     SVPMLRNFKNITYVNEFMHLGNVTFCPWMVGDDWKKIPKYAEKSSYIFGHFELPNFMM
                     NAMVEMPDHGGLNASHFDALEFMAFSGHFHKRQVKNKVCYVGSPFGHNFADAWDDERG
                     MVLLEWGQTPEFVNWDGGARYRTMNLSDLLEDPLNHITPRTFAKIVSDLDITYEEVQF
                     IKEIFVQQFTPRKMDIIPSAKKNDEHDFADTNVSFQSVDQIVIEGLKNIDSLTMDKNV
                     LIEIYRSLT*"
                     /db_xref="UniRef100_H6X3P0"
                     /db_xref="H6X3P0_9CAUD"
     gene            complement(25239..25535)
                     /locus_tag="S2_012_000_R2_scaffold_18_prodigal-single_38"
     CDS             complement(25239..25535)
                     /product="hypothetical protein"
                     /codon_start=1
                     /transl_table=11
                     /translation="MFKSSQLLPHFPWVALRHKDGYVVDLCEALKFRDARLYHVSDKT
                     PDGFQILDEAKWYLDFKHIKGNTQTIELPQSQAEEIAEHCGVKIETFEDGVFWF*"
     gene            complement(25535..26410)
                     /locus_tag="S2_012_000_R2_scaffold_18_prodigal-single_39"
     CDS             complement(25535..26410)
                     /product="hypothetical protein"
                     /codon_start=1
                     /transl_table=11
                     /translation="MSFAAYIASFLPVDNQELRDSRSAITKRQIQWWLDQTEVPITVV
                     SMNYQPEDYLPAHPRLTYADNPPMKLTPARRVGFDMFYQSDYDFGIMMDDDAILYDKP
                     QHNLGPKLFEEMSAQIHAYTGVDVFFPINPQKIGFNPIWNKNPAKYVDNHVFKRSMDL
                     KGSMFVVRNFRKYGMTEVLPDLDYNWQEDTKFAIDCVAAGHTVLQSHNLVLHELSGKA
                     SHFAAAASLRVPRMLDGNTRIAQQYEDKGLRMQEDSHLLDRSEFMRNCWKHPQTEFVI
                     PRKGSALTDLFDFGS*"
     gene            complement(26407..26583)
                     /locus_tag="S2_012_000_R2_scaffold_18_prodigal-single_40"
     CDS             complement(26407..26583)
                     /product="hypothetical protein"
                     /codon_start=1
                     /transl_table=11
                     /translation="MNIKIEKVTVQAKKPRIDYKYTFEEATEVESFIDPAAERELGRA
                     LKRELLKRKKGQSK*"
     gene            complement(26580..27431)
                     /locus_tag="S2_012_000_R2_scaffold_18_prodigal-single_41"
     CDS             complement(26580..27431)
                     /product="Sigma factor for late transcription n=1 Tax
                     =Cronobacter phage vB_CsaM_GAP32 RepID=K4F6U7_9CAUD"
                     /codon_start=1
                     /transl_table=11
                     /translation="MAKVNFLSNKELLFEIHRSKSSYCYFVDRSYAAYDAIVLDLSEV
                     TPELIEECRAKRATGRMQAAKLEQKAKGLKTHQIKVDTVESYEIPVNELVFRVMTDDH
                     IPLLPEEELKPSQKLKKDEDVRVKTNFNPFKHYLVNYDGFAHDATIDMTKISFKEVGR
                     SHWKNGLENGHFSMDHGNITDRLAQMYLKLVDRYSQKPNWRGYSYLDEMKNQSLLQLI
                     QVGLKFDERRSQNPFAYYTTTMTNSFTGVFHKEKRNQNIRDDILIMQGQTPSHTRMVE
                     HEMSQSK*"
                     /db_xref="UniRef100_K4F6U7"
                     /db_xref="A0A097EYH8_9CAUD"
                     /db_xref="K4F6U7_9CAUD"
     gene            27634..28176
                     /locus_tag="S2_012_000_R2_scaffold_18_prodigal-single_42"
     CDS             27634..28176
                     /product="hypothetical protein"
                     /codon_start=1
                     /transl_table=11
                     /translation="MSNIVLGGGRCNPPTQGHWVLIRKLEELADQLGVRAEMFVIDGE
                     QSGQDKQKNPLTPEQRVAILREWFPRVRFDIASSAYEMMEILEVQAKRPVVMVAGSDR
                     AKKYRRLLDYAGFVSAQIMELDRESGEADGVSATKARAAAEAGDFEEFVRMMPSKVGF
                     DSLRESYDLVRKALIKDGDG*"
     gene            28163..29593
                     /locus_tag="S2_012_000_R2_scaffold_18_prodigal-single_43"
     CDS             28163..29593
                     /product="Uncharacterized protein n=1 Tax=Cronobacter
                     phage vB_CsaM_GAP32 RepID=K4F7G7_9CAUD"
                     /codon_start=1
                     /transl_table=11
                     /translation="MATDNSNYEIVQLSEGEWAIQYSDGSLLSGFSDRRSAIENATEI
                     AANTPVEVGPDSPPRNLEEAMVAAQSARDKYRQQLSSNPTTTQEQRDAHEVEIMQADA
                     YVSQYQAQMNQASLNEVTGTSESWSVNQEINRQNADRSRVEASANAAAVRANGGSPAA
                     IEEADQRAFQAETYYQSLAREKESAIAASYNNDTGTTTSMFTGGQRDFANQFGQLLTS
                     NTNVSASSDSTLDVTRMNVGGDYGSLSNTSGLAQTSNSGYGSTSYQGNVIYDMSTGVR
                     TKTSTSEQRVKLKPKSSQQGMLSGVLEPLKETGGMVFPYTPTITLQGSANYNVLETAH
                     ANQDWHLYRNTPSVEISITGQFTAQNETEAKYLLACIHFLRTLTKMHFGQSENKGLPP
                     PQVILDGYGTHMFNGLSVIVKSFDIPLTDNVDYVYVNSGGGISKVPTLTTITVMAVVQ
                     QTPNKAKQFNWDSFASGELMQQKGWI*"
                     /db_xref="UniRef100_K4F7G7"
                     /db_xref="A0A0F9UAA2_9ZZZZ"
                     /db_xref="K4F7G7_9CAUD"
     gene            29593..29904
                     /locus_tag="S2_012_000_R2_scaffold_18_prodigal-single_44"
     CDS             29593..29904
                     /product="Uncharacterized protein n=1 Tax=Enterobacteria
                     phage vB_KleM-RaK2 RepID=H6X3N7_9CAUD"
                     /codon_start=1
                     /transl_table=11
                     /translation="MSITRYSSGSPYAATPQTTWYLENLVLRDIKQDPTDKAYTIPTQ
                     YNLRPYNLSYELFGTKDYWWVFQVLNMDKIRDPIYDFKAGLVIRIPTKERLMSNIQAV
                     K*"
                     /db_xref="UniRef100_H6X3N7"
                     /db_xref="A0A0F9RNT5_9ZZZZ"
                     /db_xref="H6X3N7_9CAUD"
     gene            29904..31820
                     /locus_tag="S2_012_000_R2_scaffold_18_prodigal-single_45"
     CDS             29904..31820
                     /product="Uncharacterized protein {ECO:0000313|EMBL
                     :KKN58214.1};  TaxID=412755 species="unclassified
                     sequences; metagenomes; ecological metagenomes.;"
                     source="marine sediment metagenome.;""
                     /codon_start=1
                     /transl_table=11
                     /translation="MANSFDASFRPNNTSSSDGSFNPSDLGDASPNVLSSLAQPSYHF
                     KFYVGADIGTDTGVKYLIAETGFTGFNLTDVEITSSVTPNFQTKNLPGTDFTIKINEP
                     LGMTLPDKIVAACVRAGVQNYFKAPYYLSVDFLGYDEDGSVSRPIQKTWVWKLMLKNI
                     QTDLDVTGGRHTITAIAYNDIGMFDQFNNIKMPIQIDIAEKEGKVGDVMKGLEEQINK
                     GLEKSYGVARGGVVPFVVEIKDVAYKNAGSIGTPFDHKIIRNQKYLDSSRNQEKMQIS
                     RGTDIGRIIDYIMSVSETATEMINPDASSTEVQGEKRPYSTMHRVDVTLENTQYNTKA
                     QDYVRKVTFWIRGHETVRPVSSAKGTDEALANGKAKLGFVRSNNYLKKEYQYLFTGLN
                     TEVVDFNVGLNFNFVVARSVQDGYITNENASPGIQYNQENFIKQNMNTGWTSEQDALI
                     PLNACVLPAGSTVPSVTNAGDILGSLNQDIDSIPMPSSYLPITFIQDGNDPRYHVNQA
                     IEASNLRSRSVYAGVLNQLYGTMDSNLGNVDLTIRGDPYWLGVTNTESLETPTTDQSV
                     NYTFGDQVFMLKFYLPQGMDEEGKPILTITDSYSGFYAANKVTHKFNSGTFTQILQGW
                     RIPTMQITQLLGGK*"
                     /db_xref="A0A0F9RTY5_9ZZZZ"
     gene            31824..34679
                     /locus_tag="S2_012_000_R2_scaffold_18_prodigal-single_46"
     CDS             31824..34679
                     /product="Lysozyme n=1 Tax=Enterobacteria phage
                     vB_KleM-RaK2 RepID=H6X3N5_9CAUD"
                     /codon_start=1
                     /transl_table=11
                     /translation="MVNSFDRNDSALGGYAQQPSGRANIYNQTYVGFVRKNDDELFMG
                     RLKVWIPDLGADSDQEESWYTVNYCSPFAGATPIKEFEHNQDNLWKKGNIKDGKKYTE
                     SQVSYGFWAVPPDIDNEVIVMFINGNPNMGIWIGSMYKQYMNHMTPGIPVAKSFDEAA
                     CDAELPPVGEYNKNSEIGNNLNPTRPRYEPLHDGLKMQGLYTDKQRGTSTAGARREAP
                     SHVYGMLTPDGSQMYADDNPDNQFIRFRTKTGVQVLIHETCGYIYMNSKDGNSWVEIS
                     DDAIDMYTTKTFNVHAVNGINMHSDKDFNLHVGGNFNAFVEGDTKWGTAGNWDQITSK
                     DHKLDIGGAYHSTIKKNRSIKIEGADSLDVAGKLTQHTDKVFTMTADGLMLMKGAPIK
                     QNCSDTPEEPEPPIEAEIKDPCTLPDRELTECYPEITRRSVVTRLPTHEPFIGHEYVC
                     GDEEYEAADCSDAGTSPDAPEKAEEDQQEEPDNVDDPNEDEEDDSDDNSDDESDDDDD
                     DNDNNSGGGGGGGGSSGGGGGSSGGGGGGGGGSGGGGGGGGSSGGSGGGGGGSSGGGG
                     GGGGGSGGGNPSTNNGSPSQNNDVLDQIADSAGSDGGDGYNETAGQGSYSGGDKQLTD
                     MTLDEIDQMQNEMKNNPNNQNGETGVGRYNIPQEQLQAAKAALGLPGSQKFTASIQDK
                     IANELLRQAGIQKWRDGKMDDDDFIDKLAEIFPTLPDSFGNTATGQKPGVPINVWEDF
                     LNKVRNPQKPSEISEGQQNGTIIRIGPSGKLTIGKVISDEATGTGVVINFSGVLMTNA
                     QVIGIDTAYIGKIVDVEIGNRIRRAKLIAMNPSKDIAHIQIMNRDYADLVPINMAGLN
                     SNGVPMQSLGYAFGDELVSMPATQTDETNRTVKYTGPGTPHGGLTVYGLTVMDMNDPS
                     GLKPGMAGGPVLDSAGRMIGINSANVNGTTTAHYVPV*"
                     /db_xref="UniRef100_H6X3N5"
                     /db_xref="A0A0F9UX49_9ZZZZ"
                     /db_xref="tli:Tlie_1651"
                     /db_xref="H6X3N5_9CAUD"
     gene            34688..34891
                     /locus_tag="S2_012_000_R2_scaffold_18_prodigal-single_47"
     CDS             34688..34891
                     /product="hypothetical protein"
                     /codon_start=1
                     /transl_table=11
                     /translation="MKTFKQTHVEQLIARKVGFSVFEHEMSKIGVYVVKPKESASAVF
                     YRDERRFFPQLNDDDIVVGGYFG*"
     gene            complement(34922..35041)
                     /locus_tag="S2_012_000_R2_scaffold_18_prodigal-single_48"
     CDS             complement(34922..35041)
                     /product="hypothetical protein"
                     /codon_start=1
                     /transl_table=11
                     /translation="MFELGWQAAGHGERREWCLQYGPQCVAGYDAYWDWYGPD*"
     gene            complement(35041..35658)
                     /locus_tag="S2_012_000_R2_scaffold_18_prodigal-single_49"
     CDS             complement(35041..35658)
                     /product="Putative uncharacterized protein n=1 Tax=Hahella
                     chejuensis (strain KCTC 2396) RepID=Q2SEJ8_HAHCH"
                     /codon_start=1
                     /transl_table=11
                     /translation="MSQRKRKEETYVSTDIEANGRVPGLSSMLSFASAAFDLEKNLLG
                     TFSANLELLPGSNPHPDTTAFWNESEANKLAYEETRKNLESPADAMARYGAWLKTLPG
                     QPVFVGYPAAFDFKWIDYYAHAFLGDNPFGFSRCIDVKSYAYAALKKDQFCHTSKRTM
                     PKNWFDDLPHTHIALDDAIEQGAMWINLLRETTGRNRLPDLQLVA*"
                     /db_xref="UniRef100_Q2SEJ8"
                     /db_xref="hch:HCH_04219"
                     /db_xref="Q2SEJ8_HAHCH"
     gene            complement(35692..35907)
                     /locus_tag="S2_012_000_R2_scaffold_18_prodigal-single_50"
     CDS             complement(35692..35907)
                     /product="hypothetical protein"
                     /codon_start=1
                     /transl_table=11
                     /translation="MKSDRVLEDFLARKLAKELGTKVGKPKKKRTLQDVQISESTTVL
                     DIDPKHTVGNVVEPDKNIDWKDVKEKN*"
     gene            35973..36368
                     /locus_tag="S2_012_000_R2_scaffold_18_prodigal-single_51"
     CDS             35973..36368
                     /product="Uncharacterized protein n=1 Tax=Escherichia
                     phage PBECO 4 RepID=L7TL95_9VIRU"
                     /codon_start=1
                     /transl_table=11
                     /translation="MARHLFKGFSTIPNGNNVVDRNWTLYDLELVKRDILNHFHTRRG
                     ERAMMPTYGCRIWDLLFDQLTESNIEAIVDEARRVIAADSRVRIETLNVTEITHGLVV
                     SFNLFFEPWGVYENFSVEFDKRTLEGITE*"
                     /db_xref="UniRef100_L7TL95"
                     /db_xref="A0A0F9S7G6_9ZZZZ"
                     /db_xref="L7TL95_9VIRU"
     gene            36368..39964
                     /locus_tag="S2_012_000_R2_scaffold_18_prodigal-single_52"
     CDS             36368..39964
                     /product="Baseplate wedge n=1 Tax=Cronobacter phage
                     vB_CsaM_GAP32 RepID=K4F628_9CAUD"
                     /codon_start=1
                     /transl_table=11
                     /translation="MSSTIRQSELFAGQDWTAIYKAFSEVNLNAFDFDTIRNAMKDYI
                     QRNYPEDFNDWIESSEFVALLDLMAYLGQSLAFRMDINARENFLDVARSRESILRMAR
                     SLSYTSRRNYPARGLVKLTEIRATQDIIDSAGTNLNNVVVLWDDPNNPNWFEQFILVL
                     NATLIQTNPFGTPLKTASIGGINTQLYRMENIPFTMGNIPFTSNIGGVNYNFDIINLD
                     FSTRRGFFERPPNPQNSFHLVYRNDGNGNNSKDTGFFLMFKQGTMQRRDFAIVEPTEN
                     RLVDIDVPNINDIDVWLQTVTDEGNVENEWTRVGFVPTDDITKIVMTGENISYNSLDT
                     NVRSIYQVITRDNDNVSLRFGDGRFGTIPMGNLRFHFRQSAGTTLNIRPEDMRNVAIS
                     MPYVAANQKSNTVVLSFSLQESVINSAPAETNDEIRRRASGMYATQGRMVSGEDYNNF
                     PASNNLALKIKSINRVYSGHSRFIDLNDPTGTYQNTNVFSDDGCIYREENYSYDEIPL
                     SSNFSIQEMITEKIIPNIQSVEMRDFLYQDWLEKAGNGTYNFTFSGTPVIWQQSSNSI
                     YSSTGRFARTASIPQTDDAWEDAAIVLGVHAPETSVEKFISQGALVKFKKAGWVTINN
                     VDGTGSAFLNSNEGPVRLNEVVTTGDSVIRLLPTIRRELSVAEYESITQLISSKRTFG
                     IGWDFVERKWYFVDSAKMDLSGSYDYETIGSTSDSSWLIKCEYSPLNWRITARGLRYV
                     FESVEDVKFFFVNKYRSIDPNTGKVGTDHINILSSNTSPNVINAVDWLPQKRYFVGDI
                     ISVRDSYNGAEVIAYYECILDHTSGVQFEPTRADLDLSGETPKAVLITYWRPASPGLI
                     KDVVWDIENTYMYDDGYMEPRRIKITFNDADVDGQPDNPESFNDITGKGEWVFHQRVM
                     DTYGYSSYKIVDGIKALAYGATLPVLQPNEVIYIYEDDQRTGTFYRNLMGIATVPVIG
                     RTKEIAPLEDQAEYTAAKGRTKLKFQWKHYAPIDHRIDPAISNIIDIFVLSREYDTMM
                     KTWYKNGSNINLLPEPTSELQLRNSYSDLEEYKMFSDQISWRPVKYKLLFGKSAAKEL
                     QAKFKVVKLPNTTISDGEIKSKIVTAIQNFFNVNSWDFGETFYFTELSGYIHSELATA
                     ISSIVIVPLKESQSFGELFEVRCNPDEMFFPTTSVHDVEIIPANTPTSLRIK*"
                     /db_xref="UniRef100_K4F628"
                     /db_xref="A0A0F9UA99_9ZZZZ"
                     /db_xref="K4F628_9CAUD"
     gene            39965..53332
                     /locus_tag="S2_012_000_R2_scaffold_18_prodigal-single_53"
     CDS             39965..53332
                     /product="Uncharacterized protein n=1 Tax=Cronobacter
                     phage vB_CsaM_GAP32 RepID=K4F9K6_9CAUD"
                     /codon_start=1
                     /transl_table=11
                     /translation="MADKPDNRKQLRSAYRFNGANVDKASFDKRRVINLLPGVNQTET
                     LQKFFGASTDHLFEPGQSKPLNGYIGRSVSYSEEETNYYLTEETKEREFYQLEPSMVS
                     IDENGNNRSLLFYDDLINNLRFQGGLVNNHHRLFSQNYFSWAPSIDLDKFLNFREYCW
                     VPEGPVAVEIRGHAVKYTGDGSTRVFDLTTKYPAPELTSQVQVTVDGIEVPFTYDKIG
                     KQVTISTTPVRNTEIKIFTATSVTKDVLGKQNFQFENDVKLVSNMRVVVRNDKESSQI
                     GKIYLVEGVGESIILIEDADPDLSLKKDHIVMQRGASDGNPWSTKNRWFHKSLLTNYS
                     KENIKNIQARRPIVEFVRNIQLFNYGSNKRNPVDLVSHSAPDFLGAINGELNSTKRID
                     GVILNRAWIEANGTDGFVRVLVVNDEDSRINNRVYRVGFNPTTSKLKAVLVADGADFS
                     GAPVIGESVDVIAGSSLGTTNLYWDGETWKTSQRKLAVNQFPLFNLYDSQGISFADVS
                     SYPNTNFTGCRLFGYREDTTLSSVADSVLGLRLVYDNKGEIVFENYLATYEGTYKIGV
                     DEFALPTSRFYKIFRNGEEVLTNDWYAVAKPSRQMVVDKIVATTDYHMYSASQEPVEP
                     ISENLKVLFNNTALTMGEDYIRRNNQVLLMDANPGDHIEIRTFNPSNKPINSPGRYEI
                     PLNLQANPKWEQVTYATQGDLFEQFIGIIRSQKGFEGQEHSANNWKDIPHDLSLGTFI
                     VSHTAPLLRTMLLNSSKDIDFIKSVAYAQDEYARFRGKFDQKIKEFTVSAKLGPNATA
                     GQWVELALEEIARGSTQEFPFFHSRMAIADGSSARYFIPPTPSFLGIYPIQEPSIYVD
                     PTNARKFIIGHDGSSFPFYGDFRDDVTLELERRIYASAPDYIREYEEGFFDDKALVSN
                     KFYLAEYSAAEMSTILRPMFEKWSVSFGIDYRINDTFDANDPFTWNWRSCVDSDNRQL
                     PGHWRGIYNFYYGTERPHTHPWEMLGFEYQPSWWSTRYGTAPYGSGNVLMWRDIQAGR
                     IAEGSRAGTHTRFAKPNLLNWLPVDDQGNLLDPLQAKITNTPPRAVKASEEWVWGDGA
                     PAESAWKQSFWYPFALAQACYLMKPPHFVETTWDITRNLDRDANRGYGFPYAEEILHT
                     ETQYDGTLAYKHGSQQWVVDYLRSKNKDVTENLGNLIRGLDVKLTYKVAGFTDSSSLF
                     VVSDNIDRLPPEDISVELYKSPSIREEFQGGILVRKVANGFKVFGYDILDPVFKIIPS
                     EPSGRATSVSAGGANRVRIPNWKPNSYYALNTTVRYIDKFYRATKAHTSARSFEASYW
                     FEVVRPVGADAEAVAYYLDSKNDNVIERIPYGSLIKSTQEMSNLISGYERYLESRGWK
                     FTSVASDENSIHDWKLSLKDFLAWAQDANTVDGSMITLIPNSSEIHFATDHGNVEPIE
                     QIVNGVYSILDKLGNPVKAYNTNVLREDGVVRVESRSGQEMFACRLHVSEIEHVIVVN
                     NTTIFGDIVYSPLFNIRQDRLRLQGFKTKGWKGRVDAPGFLVNGNKLTVNFEKAADDF
                     RRLFDVESIENSNLKDRARANFGYQEKEYLSNLLMTPTNQFEFHQGVVQQKGTISAMR
                     KLFRSKFVRHNDGLNVLEEWGFRIGEYGAVEIKPSMDFLIKQGDFKNSPQMFTFNGSG
                     QGGWDLRLAFDDDHWDFLKNIETVRARYSINGINKIRMTNIGAGYTEVPQVRVVGDTS
                     GASLSAILDWSTSGIEEIKVLRGGTGYFEGDALEFDGAGVGASAVVTTVDYAPSKLLS
                     VFVIPLDGSTSAGSGYEVGQEFRFIAGNGNARARITEVTETGAIVKMEVTNPGAGYDG
                     QSDIVYPNFNFTALGRIGMKVSGGRIQAITVASKGQGYDPATSVRFAGTGKGAVVELR
                     VSGGVIRGVEVLNRGGGFETAPQIEFIGGGTPTTLATAEATLQTTVPTGQVEIARFKR
                     LEGVILKAFTVRCTNAFNGVQPQLTIGDIDNNARYVGPINLATESSKTYVLDDGVQIA
                     NSALDVTAFITNAQGSGNLEILFTFEYTPNYYAGLFIDSEEDQSTKIIDLFNNETGEF
                     MAKDPRWTWRHTSINPDWPLINVGTKDKGNLPSAGYVHLDDVKWTSTSLSNFNGLYRR
                     VQKEEPASAITNTVTVKYVENSTAMRRINIVPNLSQGRYRVKNFVVAVNEAFPTTLEN
                     DPEVLISIGTIAEPEKFMPKSAVGTDKLQTYTHQVFEYITSKLNDENALYVFVSQTTG
                     LAIAPGNLSVTANLELIGDIVLPGDRAWVYDTGYGDWDVYRFGDTSANIISTHPNSFT
                     TQGTIVATNTNMFDALGINHNPQEPRPDIVDLNPTFQQDIEQAEARMTKTILDGILPD
                     NNTTEMLLNTYKAKFKNSAKIFVDAGSVLRNNGTALIQIPIMDLWADSGVVINKITAS
                     VVRPFTYPAGQNPTITIGTLTDHDRFIGAVNSKTAYRNVKSAPNRPAFSYANPITLNV
                     YDDEISLNEDDTTANIRVLRSGNVFVTPTAIKVTNSGWGYTDTSNPKITVLGPTGVKA
                     RAEIVGTIVGYAVTNAGTGYTGEPTITIVGGGGTGAKGRAVISNGQLVGVEIPGAGTG
                     TQATANINAGTVGGISGLQGGTGWQMKPIVTFEGGNATSHAAVSVEMSNGAITALLLD
                     YKGAGYTSAPTVKFHPWTGENFTYDPRVVVSGGGGTGATVEPIMMWTVKSVSITEWGK
                     CSWIGTDGSVTIEGPSGGAPAQAILEFSPTELSPTSIQQWRHRVISPANHPNVNQWVY
                     EEGGLEFPAPDGANSPDFYMQTLQLPISSVDEKTTYEVHIPEFVIDTTTGEATETKNV
                     VNGVIGTNITSLINVYNTVAGNRDIDLKVAGTLQPFYLNERISSDNKMVAYYNSDGVS
                     DGLLTLVIDYHYTSGFELFDANDNPVRTSITGTGGDVFAWNSVRFDNNEGLEDPMLLP
                     VDGWKVGDRALLDDGRSKLERAVEWTAGDDYKYHEMVTVDGTVYRAIQTGSGLEASIA
                     PIEKNDQGVLDRPVILSRGTLYSHEPTATIVGDGQDAAARVTLAPTSIYKIKVLNPTA
                     NSGYTGSEKVQITPKNLSGKAGDARISKIENGAITEITVLDAGWGYDAAPVITIANDQ
                     SAQPVQLEAVMKPARIKDIVMENRGSGYTSATISFTTHTVSTDAFVAQEWEVAFEAAA
                     GWRVLELFDGIDGKEWMDIRVETPKIDTSMIESAVIYDTNTGETLQALQLYDPFKGFI
                     PGAAKKEISYMLEYDPAIYSNGPLAKSINSNEKLWDSAKVGDLWWDISTTRYMDYEIG
                     DTDYKWANWGKLAPGITIDIYEWTRSTVAPSLWQGEVDKKRNVAIESDEHKPTGTVKG
                     INNTPSWVERQEFNKVLGRNETVYYFWVKNAATLPFRADRSLTATQVAALIQDPNAAD
                     IPWFAIVDTNKVIVGGAKAYVNDHSSSLKIDWKRSKNDGLVHKQWKLLRENDERNNID
                     DTLWNKMRDSLVGWDSATTRRTFTATLTTEITGVSTSFTVDDATGFDPSGEVKIGDYW
                     IQYQYLNGNTFTGLTGVGNLRYGTGNKVTQTRVVEQFRKVPDQWLNENERYGSLTRPA
                     QTWFRADTDQYGFLIPGRAARRTFVETLNEIFATEAFLDSRYEWREIFEAEEAMPDAS
                     TYFVQVPDEYERNNLVATGSITAGQKVLMLGTPNTNGLWTLWIYLPEDSNADENGFVL
                     FKAQRYRFREGELWTAVDWYADGWSTNDYPVKRYPTKAARDADKRLELDEDLLRGTLV
                     QVDSQSGSDNRWAWYIYKGGSWIEVAKEKGTIRLNNNFYAKDTLVYGFKDYKVGSSKK
                     RDGSWELQFLITSLRSKLLTSLERNKLFFSMVKTAISQHNYTDWAFKTSFLYMAGYNE
                     QLNQSPIVFKDQIDNILAYINDVKPYHVKIRDFVRRLSPPIELMNLTITDFDKPMWFD
                     PTTETYRKLNVKNAADRLIMQNDPQLRHWYENYTKTNTNLNDWDEHWNPVRRPQITVL
                     LDRVSCKPVTGWGQPEVPWDGNEQRWNHGEYTRTFAELEKLYRIPGRKYAEHVVETIQ
                     ARDILARDSARAVNNGEPAILNSGDIVYVKSDENKERATFMWNGASWIQFFNVHWDMN
                     VAGGLADRIERYYEPSATMRRKQLDVLIRGCDFRGTIVDGGEGMGTGIWDMFGWDVKT
                     GFDNEYEMYVGRDTDINPNQSNWNNADSNEDIRLEGGELIQPWFDAGHPDELVRLRVR
                     DPLMFTVYRLPTTQGDMPSNRPTAFRFFKDSVETWEGVYLEEDGITLAEVLDPAARTM
                     RVTVPVAFQLHDPANPDVDALRKKIALSVDLDLSKPIKVGTARKNGLLKSLGLEEILA
                     GRGANETINAELEEHINGILGRYVSGVVWVGTERITYQGITKINDTTYELTGLTRGTG
                     GTSREINATVGNRVFDGSVLHALLTFNTTNMRAQSTQDFAKNWKAWWRAANATDTRPG
                     PAV*"
                     /db_xref="UniRef100_K4F9K6"
                     /db_xref="A0A0F9RNS7_9ZZZZ"
                     /db_xref="ppu:PP_1573"
                     /db_xref="K4F9K6_9CAUD"
     gene            53362..53961
                     /locus_tag="S2_012_000_R2_scaffold_18_prodigal-single_54"
     CDS             53362..53961
                     /product="Uncharacterized protein {ECO:0000313|EMBL
                     :KKM20406.1};  TaxID=412755 species="unclassified
                     sequences; metagenomes; ecological metagenomes.;"
                     source="marine sediment metagenome.;""
                     /codon_start=1
                     /transl_table=11
                     /translation="MKPLNEGFKVSFHGHLKITDKNTGEVLLDKSNAIHYENMSVAVA
                     AGLAGRPNGNIHEMHFGSGGSAVSGTGGITYYPPNVNGANADLYNPTYFKVVNDQSSL
                     NADTSKNFIEVRHLVGTVYSDIIITCTLDYSEPSGQEAFDDTSDADGDFVFDEIGLKT
                     YNPSGPGQGQLLTHVIFNPIQKSLNRLIEIVYTIRTTLN*"
                     /db_xref="A0A0F9HY94_9ZZZZ"
     gene            54016..55890
                     /locus_tag="S2_012_000_R2_scaffold_18_prodigal-single_55"
     CDS             54016..55890
                     /product="Putative uncharacterized protein n=1 Tax
                     =Commensalibacter intestini A911 RepID=G6F3I4_9PROT"
                     /codon_start=1
                     /transl_table=11
                     /translation="MPYPVNRTDGTLLTTIQDYTRDSESTSLTLLGRGTVDYGESVAE
                     NFVHMLEHFASPTPPANPLQGQTWFHTFDPGPPISAVNKLKVFDGTTWINVGGAQSSV
                     NPPDNPEPGDLWYNLEDSTIYYWDGYQWKKVGGPYTGVDPDKDPAELPDDEIIPPPPN
                     PQEGDLWWMLPERKLWAYDSSLAQLASFPPKVKRVDGSQVPNGWVLIGPAGVQDPNDP
                     NGGSWTETGPVTVIDPTTGKEIEIDMFLVILDGKIVMAWVPQIVQLPEPSIKGMPFGA
                     WADPYDPEATNLILQPGANANHDALMVFNGQVSDALRLNGLNASQFLRSDVNTAPNVT
                     DIVLDLGNKDSHWLRFFSKYIYAGESDPDGEADISEVNVFGMAKKAELCDTAEKAKMF
                     DAAKKLSTPDTEDVAIVFSDLFATDANEYVGTAKLTQAGKDAVKAIAEEVTKDQIGTM
                     PTGNYVPLDASSVPTGNHDLGNAGQKWGTIYANVFDGEATKARYADLAEMYETDELLD
                     YGTLVSIGGAAEVTKTSGAFDHNFFGVISKDPAYLMNSEQTGAFNAPVAMVGRVEVRV
                     VGQVKKGQRLVLSEIPGVARAAEVNDPKFLNDYLVVGRALADKTTDEEGLILAVVQAK
                     *"
                     /db_xref="UniRef100_G6F3I4"
                     /db_xref="A0A0F9N3L4_9ZZZZ"
                     /db_xref="G6F3I4_9PROT"
     gene            56005..56625
                     /locus_tag="S2_012_000_R2_scaffold_18_prodigal-single_56"
     CDS             56005..56625
                     /product="hypothetical protein n=1 Tax=Nocardioides sp.
                     Iso805N RepID=UPI00037EA662"
                     /codon_start=1
                     /transl_table=11
                     /translation="MNTLPFEFNRTSVFESFQFHHKIDLNLPENPLTIASNMATLMSG
                     ETYIVVLNNDGSFDKSYSIDDYQGIAKKVHALNEAKFMGWPIKVEDMETYNQPLVDLV
                     AGLEAGLGRTVNGHMFIGFEGKGSFGWHTDEGHVFCYMLSGTKLMETQSGRHELNAGD
                     WLIMPEGLPHCATNLTDTTMISFGTGSIKPRIKTEMLWADQPALIM*"
                     /db_xref="UniRef100_UPI00037EA662"
     gene            56630..57691
                     /locus_tag="S2_012_000_R2_scaffold_18_prodigal-single_57"
     CDS             56630..57691
                     /product="Uncharacterized protein {ECO:0000313|EMBL
                     :KKN24895.1}; Flags: Fragment;;  TaxID=412755
                     species="unclassified sequences; metagenomes; ecological
                     metagenomes.;" source="marine sediment metagenome.;""
                     /codon_start=1
                     /transl_table=11
                     /translation="MLKQLHIYLKTTETCQLNCDHCFTSGRLGRKIYFNPAPTIDWFR
                     RLKQAQPLLQHVSVEFHGGEPFLAPVAAMRATWLACKDLFPNMRWSACTNLTYNLDDE
                     KLSFMKEAFGNTIATSWDDGIRFENEKQEQLWRKNVKTLVDEGFDVTLMVSLSRKTIE
                     KEPIELLRMAADLGVRYISLERLTPHGNAEGNDSIFPSNIEMDKWFLRMWEQSVEHKA
                     WEWAPMNVFMNGILEKINRGMTGGVFCRNCETKMFTLNPDGSIGGCPNDAPVNNYGTL
                     DMEIKDLFYNPGRMKKIACEAFRNPACYKCPVFDVCNGDCQQMLWQGNVCASPKSMIK
                     RLKEINDYDLFDKFLQERE*"
                     /db_xref="A0A0F9NZI1_9ZZZZ"
     gene            57691..58629
                     /locus_tag="S2_012_000_R2_scaffold_18_prodigal-single_58"
     CDS             57691..58629
                     /product="hypothetical protein"
                     /codon_start=1
                     /transl_table=11
                     /translation="MANPTPGQFVRAKESSPTAYDDILGKFRMELVRKVEQSIQYHRD
                     NVADATKTFYRAGINDQDVNPTPEGFTGADSAAAATIDGVRYFVTKGGTKLALADIFG
                     PGTTILPDDGQVPQNQGDRIDGQRSFWDVQGGGGIGPGADQASITSSVAHAIAEHTAI
                     LCRVRKVTIYERMGTTNKDWNSKTYPATFEGKTVQAKGDTLVQFEDLYKFGIQGTKVG
                     LTHLNNPFQSALDWQIFGQTVYGDPLRTKVDDAGGNSPEGPQPYGEWITAQNLVTVFE
                     RMKGVWEQAKDYDARAIIDYCHSSCHASCHSSRSRR*"
     gene            58641..59420
                     /locus_tag="S2_012_000_R2_scaffold_18_prodigal-single_59"
     CDS             58641..59420
                     /product="Uncharacterized protein {ECO:0000313|EMBL
                     :KKN29008.1};  TaxID=412755 species="unclassified
                     sequences; metagenomes; ecological metagenomes.;"
                     source="marine sediment metagenome.;""
                     /codon_start=1
                     /transl_table=11
                     /translation="MIDFTRKSDAEIVRSPAPLKFEDVQQLLTDENKVAIIDYETSTM
                     RGRQLLVYLSNLGLNYDIAISDKVTKEERFELLREYMEFHNQVELPTLVYTVAAVLTA
                     IKGIDDFYLELDSPMLSKEEVIEFIQENQILVSKWMVLMDSMIVYAMKASNTFQDAFG
                     DPKYKYPHIDDERAVGKNFIYLFALPMFMELYYSVPGTRFYYFTKQFEEPMFAFQHLF
                     YYFWKPGNPLIPSLEALGFEHYNVGDLTAAYDADEAKVFGE*"
                     /db_xref="A0A0F9SI44_9ZZZZ"
     gene            59417..60511
                     /locus_tag="S2_012_000_R2_scaffold_18_prodigal-single_60"
     CDS             59417..60511
                     /product="Uncharacterized protein {ECO:0000313|EMBL
                     :KKN29009.1};  TaxID=412755 species="unclassified
                     sequences; metagenomes; ecological metagenomes.;"
                     source="marine sediment metagenome.;""
                     /codon_start=1
                     /transl_table=11
                     /translation="MSKLVFGGDDVVSVEDIDPSVRPIVEYTDSLLEKKRGSQGEIIV
                     TLFEQCNLSCKFCNQDHDSTLGMDGIRDKAADVIKAINLLHKMRKESFSIHLMGGELL
                     QDSIPDVMLVDYMVLIEDVAEYCRVMGYPVEFVVVSNLIHFQTARVKTFLNTLRDKGL
                     DITLGTSYDPSMRFSAADLIVFRKNLEIYRDYMSVVNIVLTAPNIRKFLSRNTPHWDF
                     IYEHFETYFDYYTPEDNHEIMSPKDHELRDMFEFLTVNYPLAHPIAGWMQNETNAMSC
                     QSTYTIQPDGRAGRCTVLLNNWQKEKAPKTAGEMEHEFITKMDCLSCEFFSRCGLGCF
                     LQQHFNGPNRTMNDCWMKDVHRKISEVKSV*"
                     /db_xref="A0A0F9PFT6_9ZZZZ"
     gene            60504..60854
                     /locus_tag="S2_012_000_R2_scaffold_18_prodigal-single_61"
     CDS             60504..60854
                     /product="hypothetical protein"
                     /codon_start=1
                     /transl_table=11
                     /translation="VFDDDLSYLESFARTLRGYLLPVVHVDERTILTTYKESTGHFVG
                     IVRKKANMPFYQAIVAEFVPSNTDYTGLGEGNKLVAYVFANPDKVRAFFTTDISGHEN
                     FEGEFLRALKEKLK*"
     gene            60851..61750
                     /locus_tag="S2_012_000_R2_scaffold_18_prodigal-single_62"
     CDS             60851..61750
                     /product="hypothetical protein"
                     /codon_start=1
                     /transl_table=11
                     /translation="MTTFAAMFRNGENSLLSAEWEFLDNPAVRSWRNMLEHTLENPKE
                     NPLSLTDAVFCGEKDEAVRVWNSVRNKLSGINHIYTRLAFPKLKAAHCSKLLADLFKL
                     HENGLLGNIGRSYEIKSIIDDLKKVMFYLDKVADNDYNNGNEASAFGQITVHPDPHFA
                     VEFKAEWTEYLTMDIVPGTLYAELNYKEMAWHQILELGPIEQAYESIRNKRFDRPSYM
                     GSGFYIPFHQDVAGVEAELIQYFYDHQGALKHLDPTFEPMYALSCSGRLPLATLKTKL
                     GERGYPGYEDLKRIESLFKMESY*"
     gene            61759..62841
                     /locus_tag="S2_012_000_R2_scaffold_18_prodigal-single_63"
     CDS             61759..62841
                     /product="Uncharacterized protein {ECO:0000313|EMBL
                     :KKN29012.1};  TaxID=412755 species="unclassified
                     sequences; metagenomes; ecological metagenomes.;"
                     source="marine sediment metagenome.;""
                     /codon_start=1
                     /transl_table=11
                     /translation="LDLIIKPTELCNFKCTFCSSTKISAHSAQTLDLERVYQFLKRFP
                     ETSTIIVNGGDPLMVPPQYYWDLIRHLDEHEYRASISFTSNLWPFLKNPKKWTKLFQH
                     PRMGVATSFNYGPGRVKGDLSLFTEADLWEVSNAMLDAVGYRPDFISVVTDENEHLAI
                     KNVELAKEMSEGKPAFIDEFGQKHGVECKLNYAMASGDIIVDPRTGHRMGQAGNPYLL
                     AKVYQIYVDIHKAGLTPWEFNTKQMSKRLTGRPTICPQNRNCDEGIRTIQPGGDYYSC
                     GAFGDDRDKPIDFTEEVINGNFFTPLQDDPNLLSMKAECFTCPLFAICNGCRKTVKDL
                     KEASLVEQHCRTMKTLATDILEVNGL*"
                     /db_xref="A0A0F9PWB3_9ZZZZ"
     gene            62838..63758
                     /locus_tag="S2_012_000_R2_scaffold_18_prodigal-single_64"
     CDS             62838..63758
                     /product="Uncharacterized protein {ECO:0000313|EMBL
                     :KKN29013.1};  TaxID=412755 species="unclassified
                     sequences; metagenomes; ecological metagenomes.;"
                     source="marine sediment metagenome.;""
                     /codon_start=1
                     /transl_table=11
                     /translation="MKVSLNPTYFCNFRCSFCYLTLDQLDDPKTIRMDILDSRLKEVN
                     EFQEITAIDLYGGEVGLMSEQKWYELKDVIRRHYKGRINVITNLSRIHKGFLDDDIEL
                     SVSYDFDVRQAHTSVRNNMLALEKDFSVLVLASKGILEKDTNAMITELNMFNNVKSVE
                     IKPYSTNQANADEVTFRDYEEFVKQWIEFPTKRFDFINEFLIEDSLEGLSNSFSDDHI
                     YITPNGKFGVLEFDANDNEFFMELDRIDQYVDWTKREKARVSANGTCVSCEYFGKCLS
                     EHLREVKDLTNSCNGFKGLLDWYKDERLET*"
                     /db_xref="A0A0F9SI49_9ZZZZ"
     gene            63706..64164
                     /locus_tag="S2_012_000_R2_scaffold_18_prodigal-single_65"
     CDS             63706..64164
                     /product="Uncharacterized protein {ECO:0000313|EMBL
                     :KKN29014.1};  TaxID=412755 species="unclassified
                     sequences; metagenomes; ecological metagenomes.;"
                     source="marine sediment metagenome.;""
                     /codon_start=1
                     /transl_table=11
                     /translation="MGSKDFWIGTKMSDWKLRQDLYHRLNREHPDEYGPDDIQMMDDT
                     SDSAIIEMVVRYLNGYIPEKVIYPAKSYFVAIVYARLLRDNFMEDAYDVLDDPMLLFG
                     NDPYFRTYGEAKAIYDSVLDQTSWDFDLTLGEIPDVKSYFDEEFMLDQDA*"
                     /db_xref="A0A0F9PFU1_9ZZZZ"
     gene            complement(64142..64819)
                     /locus_tag="S2_012_000_R2_scaffold_18_prodigal-single_66"
     CDS             complement(64142..64819)
                     /product="hypothetical protein"
                     /codon_start=1
                     /transl_table=11
                     /translation="MTNLEQVTEGLDDLICEFQIDSFGLIEKGYKVVDRKDPRVLQLI
                     NFLAINAPEFNNHSYYPFEAISFHPADGLTYLNETAVVVYKAPPGQDIIDQYDIPNGN
                     FMPGFAIKYDLVTGQSIVKMGDLDTTNYAQPKLPWFTQIGYEFGVGVYFSREDHPALE
                     ITDHYVANPFRPLMKWKFGILYPDYKEDFKPVIRAYGITSRYGEVIKLKRYIYWNDKE
                     LKHLDRA*"
     gene            complement(64853..65122)
                     /locus_tag="S2_012_000_R2_scaffold_18_prodigal-single_67"
     CDS             complement(64853..65122)
                     /product="hypothetical protein"
                     /codon_start=1
                     /transl_table=11
                     /translation="MTKDKYVHLDEFLEDADAHVIPEEFISAACVTYTNGDEYIMSFE
                     EAAELMEEGSLADQGIDYIRAIIDMEVVREEAILLCDAILNLHAA*"
     gene            complement(65178..65492)
                     /locus_tag="S2_012_000_R2_scaffold_18_prodigal-single_68"
     CDS             complement(65178..65492)
                     /product="hypothetical protein"
                     /codon_start=1
                     /transl_table=11
                     /translation="MATKPLPTNVVNSPVYANTIIGLNVSNGGSGYSPTIFNNSNISF
                     KTRYGQFVTLRHGDEEFRTTEEKLVELLKANEELKQLCEEQPAVKEAYERLETLIKLY
                     RE*"
     gene            complement(65482..65781)
                     /locus_tag="S2_012_000_R2_scaffold_18_prodigal-single_69"
     CDS             complement(65482..65781)
                     /product="hypothetical protein"
                     /codon_start=1
                     /transl_table=11
                     /translation="VSEPYKHPHLGSNNSLRHACEEYAREQWGPLLTQANENAAYHKK
                     EMHRVMQRNEELERDAEAGRAFKKLMRELKDNPAAQQYWDKFLMVLKLSDRKDGD*"
     gene            complement(65778..66365)
                     /locus_tag="S2_012_000_R2_scaffold_18_prodigal-single_70"
     CDS             complement(65778..66365)
                     /product="Uncharacterized protein n=1 Tax=Cyanophage
                     P-RSM6 RepID=M4T248_9CAUD"
                     /codon_start=1
                     /transl_table=11
                     /translation="MAKPTRGTHIKSLPLIRRTLPSVIAASIAGVSPMTGPTGSVFAM
                     RKKYRNTMAVGSTSKGHIPVDSARDRLRGRGVMRYHNPLLTQDRVRQVFGYYIGEHDY
                     EDDCEAVGDYEAELDDRHYKSDYAVQLEFNLETSDTLEGEHRKMITRYNNAIEYMGSA
                     ALMWEDLMSDLEEFPHLKEEFDKFQMLRKLSGGTM*"
                     /db_xref="UniRef100_M4T248"
                     /db_xref="A0A0C5AIT3_9VIRU"
                     /db_xref="M4T248_9CAUD"
     gene            complement(66429..66695)
                     /locus_tag="S2_012_000_R2_scaffold_18_prodigal-single_71"
     CDS             complement(66429..66695)
                     /product="hypothetical protein"
                     /codon_start=1
                     /transl_table=11
                     /translation="MSQHLEDIIERIRQERQRQFDLPGSEWDSQNSPGDWIALINHYV
                     SKEVRAKGVAPLREDFEDALIKAAAVIIAALEHTPDMSVREQLI*"
     gene            complement(66695..67357)
                     /locus_tag="S2_012_000_R2_scaffold_18_prodigal-single_72"
     CDS             complement(66695..67357)
                     /product="hypothetical protein"
                     /codon_start=1
                     /transl_table=11
                     /translation="MAELMRHIGKTTNTDRRLVVVFMQIPGREDHALVIDTDALPSRY
                     HDDLMAVVQGEGQASPVLGELLGRRVMPYSGANMLETLHQAGALQPVPVANVLMLPQP
                     NRPIPLTEVLKHMGKAPNQPEVAEQVKQTEYRDNRIVENQAIDRNNEKYQIAANILLE
                     AKMLDEEAARKRESAYEIYPALRPVYTKEAEAPIDTKIEETSAPIEAVKAKRTRTKKA
                     SA*"
     gene            complement(67367..67621)
                     /locus_tag="S2_012_000_R2_scaffold_18_prodigal-single_73"
     CDS             complement(67367..67621)
                     /product="hypothetical protein"
                     /codon_start=1
                     /transl_table=11
                     /translation="MTAQAAPQIGIQDLQNVVKVIDAAAERGAFKGNELTAVGAVRDK
                     IANFLGAIPTTDEAEVEAEDAPVAEAAPEAPKPSRRKAKA*"
     gene            67786..68808
                     /locus_tag="S2_012_000_R2_scaffold_18_prodigal-single_74"
     CDS             67786..68808
                     /product="hypothetical protein"
                     /codon_start=1
                     /transl_table=11
                     /translation="MRHGYMRLRQKLNINPNNIAPIAVLMGSSGNAPMYTTDGITWQS
                     GTIDAPLAGSPLAGAYNPETGVYLMTLSTSSTTTMTIATSLDGINWTARAKGSTNNFG
                     GYGTTSHQHRLIYSPTFGGFIGISSNNNIVKTVDGVTWQSFGSVSTVLLNVTNVHDTG
                     NALVIGSFANDGSGRVIRSTNLTSWTTVRSTTASAGDYPYTFGSTSSAGNIILASNAS
                     FTRSTNGGSSWSAYTGPAGSGGSNSRFARSSTGRLVYSSGTFSSSRYSDDNGVTWNPL
                     TGAFGVTSSSRLIVTHNDRFIMMPSSTNAATYSFSVNGIHWEAIPMPMTLTSTGCHII
                     ACPAPA*"
     gene            complement(68842..69399)
                     /locus_tag="S2_012_000_R2_scaffold_18_prodigal-single_75"
     CDS             complement(68842..69399)
                     /product="HNH endonuclease n=1 Tax=Brevundimonas
                     subvibrioides (strain ATCC 15264 / DSM 4735 / LMG 14903 /
                     NBRC 16000 / CB 81) RepID=D9QNX9_BRESC"
                     /codon_start=1
                     /transl_table=11
                     /translation="MAHTLILNADAQPMGFVPLSTLKWQDAVKLMYQERVDVIAEYEE
                     WEVSSPSVSMKVPAIMLMHEYKSVNRGLKFNGKNIKLRDDYKCQYCNLDCQHDHSLLT
                     QDHVIPRANGGKSTWTNIVAACMPCNLKKAHYDKMKPNRAPVKPSYYQLVDKARKYPI
                     VIPHASWMDYIGWDASLVNIVGKYK*"
                     /db_xref="UniRef100_D9QNX9"
                     /db_xref="A0A0F9KDI1_9ZZZZ"
                     /db_xref="bsb:Bresu_1100"
                     /db_xref="D9QNX9_BRESC"
     gene            complement(69495..70778)
                     /locus_tag="S2_012_000_R2_scaffold_18_prodigal-single_76"
     CDS             complement(69495..70778)
                     /product="metallophosphoesterase (EC:3.6.1.41)"
                     /codon_start=1
                     /transl_table=11
                     /translation="MMKHKIPLHSLVLMVGPSGAGKSTVIASHFEEYEVVSSDAIREE
                     LVGDFQRQDLNPLVFQILHDRVRTKLSIGERVVVDATHLRKADRKSVTDIGKEFGVPM
                     FYVVVQRELDEKLATQGWRGSVPGLVERHDETFRNNEREIMMGDHIATVIDTRTEQFE
                     AIRKVPNGNLNQHVLDLGFKGVMVLGDVHGMRERLKSAIEWANARNLYMICLGDVIDY
                     GPHSLDCVDIVYDLLTRGRGVMTLGNHEKKIERWLNQDRAFREKGTPIKLQLSDGNKA
                     TTNLVSALSPAERVKFEAKFTTMLNLAKNHILLGDILLTHGGAEPEMFKINDHRLGKR
                     LEGIALYGETDQTVKREDGYPNRVYNWVDRIPPGKRVIVGHDIRSTLKPLVVAGARGG
                     EATFMDTGSGKGGHLTTAHVIYEDGEWKIKAFTAH*"
                     /db_xref="ava:Ava_1593"
                     /db_xref="UniRef100_Q3MCS0"
                     /db_xref="A0A0F8ZGW0_9ZZZZ"
                     /db_xref="Q3MCS0_ANAVT"
                     /db_xref="3.6.1.41"
     gene            complement(70839..71378)
                     /locus_tag="S2_012_000_R2_scaffold_18_prodigal-single_77"
     CDS             complement(70839..71378)
                     /product="hypothetical protein"
                     /codon_start=1
                     /transl_table=11
                     /translation="MSAFGMKPTFKTKEEYKTWRKSWKALYAEVSERIRKMKLEVKVL
                     QRSGHDFHLAELQKRLIQERAMGAKAMTLLSEAQIRWQNIQNMRKGIAEQHATFPLNI
                     DDVRNMDFHFNKKHLEFPDVVPMWIVKAKGQTFYVNHVDCNTPWTTRETPDNPSTKGA
                     IRIKRGNLAIDADGNATIY*"
     gene            complement(71375..71695)
                     /locus_tag="S2_012_000_R2_scaffold_18_prodigal-single_78"
     CDS             complement(71375..71695)
                     /product="hypothetical protein"
                     /codon_start=1
                     /transl_table=11
                     /translation="MNKRWIEAKEAYKAILVVPKRDDEDGWSPPPSDAMKDKKWSREL
                     RTMWPEYRSVRLHDTRFYSEKQKWCRENAQFYWVANNQQMWYFSDLNTALLFKLTFGG
                     SVEQ*"
     gene            71803..72306
                     /locus_tag="S2_012_000_R2_scaffold_18_prodigal-single_79"
     CDS             71803..72306
                     /product="hypothetical protein"
                     /codon_start=1
                     /transl_table=11
                     /translation="MMLIDNKRGDKTGFLCSFVSLEDCSFVLRFEDDLSADEVETLIR
                     AEQVGFVLLGNESAVLRSMTSLRSKLTRRHIEIAADDAVDAKFVAGCFKRLGVVEVRW
                     DLRGEGIFCEAIVSLNAELIEYLLFHCLSPFATGDHLQLFEYSRAPVCCQPNASFKAI
                     IIFPSRQ*"
     gene            complement(72255..72608)
                     /locus_tag="S2_012_000_R2_scaffold_18_prodigal-single_80"
     CDS             complement(72255..72608)
                     /product="hypothetical protein"
                     /codon_start=1
                     /transl_table=11
                     /translation="MDELEAYKAEPLYPAHVQAKMPKVSTRKLYIPGEILGIIHEVLP
                     YRITYEALKRTTPEQKEELQEFLSTFGPEAFHRDNEMQHRGYKYNPKGEWARIMDFVY
                     CRDGKIIIALKLAFG*"
     gene            complement(72608..72925)
                     /locus_tag="S2_012_000_R2_scaffold_18_prodigal-single_81"
     CDS             complement(72608..72925)
                     /product="hypothetical protein"
                     /codon_start=1
                     /transl_table=11
                     /translation="MTTLNENIELNDELEDEDDDWWLFENDDWEDSAFPTRIANEFPG
                     WHQLKISGFTSNKLREVREWCTENVTRGGWKDVGWSSGCSYSVGVVIENAKDAMLFKL
                     RWS*"
     gene            complement(73061..73372)
                     /locus_tag="S2_012_000_R2_scaffold_18_prodigal-single_82"
     CDS             complement(73061..73372)
                     /product="hypothetical protein"
                     /codon_start=1
                     /transl_table=11
                     /translation="MNAKEKWAREKLAFQFRLSNPIMKKHHHPQEFQLVENMLYNIYG
                     PPIIRLERSDYSPTGLYWKKYHGGVWARIRNQFLFKSKEEMMLARLYIPADYELTNKI
                     I*"
     gene            complement(73369..73713)
                     /locus_tag="S2_012_000_R2_scaffold_18_prodigal-single_83"
     CDS             complement(73369..73713)
                     /product="hypothetical protein"
                     /codon_start=1
                     /transl_table=11
                     /translation="MNADFFKDNRHGIEGEDWYFTPEEFQTFVDANYPHMVHIGGVSR
                     NRIIEICFEVIEEIGPIRFAYQTYMSVPGYRLELPTTNEYYSADGTWFYIVNKFYFKD
                     PEYAMLFKLKYQ*"
     gene            complement(73688..74107)
                     /locus_tag="S2_012_000_R2_scaffold_18_prodigal-single_84"
     CDS             complement(73688..74107)
                     /product="Uncharacterized protein n=1 Tax=Clostridium sp.
                     CAG:678 RepID=R5L181_9CLOT"
                     /codon_start=1
                     /transl_table=11
                     /translation="MKFQIEDRGSILKINPRVPHVIVSISDTPDLRQEPATNDFTRDV
                     LFLEFHDIHEPTNGFQLFTEAQAVQVINFYTRYRSDAELMIAHCSAGMSRSPGIIAAL
                     QKIHTGDDNEWFKRKTPNSWVYNMVLGTAYERGLFQG*"
                     /db_xref="UniRef100_R5L181"
                     /db_xref="X1A3R3_9ZZZZ"
                     /db_xref="R5L181_9CLOT"
     gene            complement(74104..74562)
                     /locus_tag="S2_012_000_R2_scaffold_18_prodigal-single_85"
     CDS             complement(74104..74562)
                     /product="hypothetical protein"
                     /codon_start=1
                     /transl_table=11
                     /translation="MPAVFIPQVGQQYRVASEWMPELDWSDRNLVLFRNLKYTGVKEV
                     SLGSYYKYDYATGRHEVDADGNYIREERTMKRTVPNPLFQSDDGTMVPVNVPFPVGTV
                     IEVTQLKTGYSNYINEIWCKVMECSDKRFTKRVFSITVEQITGADWEPVV*"
     gene            complement(74672..75121)
                     /locus_tag="S2_012_000_R2_scaffold_18_prodigal-single_86"
     CDS             complement(74672..75121)
                     /product="hypothetical protein"
                     /codon_start=1
                     /transl_table=11
                     /translation="MGLSSTLKTEYSKDIKVKGTAGDFNEAIYDGFETTGGWDFDDVA
                     TITSATLKTSGGRDVPEVAKFNKKGEFCFLGYEADQPEPYAFMYANFHKAMAQVIADN
                     IDFGCLILSHEVEGNGTEYYFISPGVVEEVDIVKAILDGRDLSGFTK*"
     gene            complement(75132..75455)
                     /locus_tag="S2_012_000_R2_scaffold_18_prodigal-single_87"
     CDS             complement(75132..75455)
                     /product="hypothetical protein"
                     /codon_start=1
                     /transl_table=11
                     /translation="MFEAKDFTGPLSDRLGRKYPIGVSVNPHTFFCNGIENSSFDQYE
                     STVGDDMTTYYFFPFKFQDHSFVFTNIVSAESFFMATPDNAYIFGADTESSRRILIQL
                     KLTYG*"
     gene            complement(75502..76092)
                     /locus_tag="S2_012_000_R2_scaffold_18_prodigal-single_88"
     CDS             complement(75502..76092)
                     /product="hypothetical protein"
                     /codon_start=1
                     /transl_table=11
                     /translation="VDFIANMSFFWVGVVSTIFLILALISGATKSFGWAVIFVGLTVL
                     FTSLSAYSPLSWIWENWTTALLYLAIYVVIGFVWATFAWFLSLSKAAKEYEKQRARLM
                     PKFLAAKGITKLEDAHFAEFREFLADNHVFLPTERLKLSKDVMAVHVLFWPFQIVTFF
                     LGDALTWAVDAFVGLFGGFFKRIQKWVFRKFPELSN*"
     gene            complement(76108..77487)
                     /locus_tag="S2_012_000_R2_scaffold_18_prodigal-single_89"
     CDS             complement(76108..77487)
                     /product="Cysteine--tRNA ligase {ECO:0000256|HAMAP-Rule
                     :MF_00041, ECO:0000256|SAAS:SAAS00043703}; EC=6.1.1.16
                     {ECO:0000256|HAMAP-Rule:MF_00041,
                     ECO:0000256|SAAS:SAAS00043714};; Cysteinyl-tRNA synthetase
                     {ECO:0000256|HAMAP-Rule:MF_00041};  TaxID=1262987
                     species="Bacteria; Proteobacteria; environmental
                     samples.;" source="Proteobacteria bacterium CAG:495.;""
                     /codon_start=1
                     /transl_table=11
                     /translation="MIKMRNSRTGKVEKFVPQNPKNIRMYVCGPTVYGAPHIGNARAA
                     VVFDVWFRLLREVYGAEHVTYVSNYTDIDDKIIDRSRNTKVPIEEITSNAIFNYEMDM
                     THLNVLQPTIRTYATSYVSEMIQMIQQLVQKGHAFVNITGDVLFDVSRNPHPGLEDNR
                     KEFASRLVDHNNKEDSRDFVLWKRAKEGEPFWPSPWGDGRPGWHIECSAMIQKTLGKT
                     IDIHGGGTDLKFPHHHAECAQSHCANDAPLANYWLHSDMVHINSSKMAKSRGNTLTVR
                     HLNSMYPGEVIRMWYLMTHYRSILSYDDYGDNVGEAKLRLDTYYRMLYRYRNEELPEV
                     DHYEPIMASLCNDLNVSNALQLMFKLSNEIVVDGKPDLVKVAQVKKAGDLLGILQYDP
                     EDWFHTGPNTNKADAEHLISLRTDARKERNWSLADDLRAQLSDIDVIVEDHQDGPFWY
                     TRFGDIRPY*"
                     /db_xref="R5QNI8_9PROT"
                     /db_xref="UniRef100_UPI00037EE2B2"
                     /db_xref="abq:ABAZ39_11305"
                     /db_xref="UPI00037EE2B2"
                     /db_xref="6.1.1.16"
     gene            complement(77484..77840)
                     /locus_tag="S2_012_000_R2_scaffold_18_prodigal-single_90"
     CDS             complement(77484..77840)
                     /product="hypothetical protein"
                     /codon_start=1
                     /transl_table=11
                     /translation="MSLRFGSLHRLTKRLGCANIPDYRMSAHKVHVSFWNRFIPTWRL
                     KHVVRIERKTVYYDNIDNLRDLQVDEVEDLYDVLSRCLTSKCVVLYYLEGDYPTLVVA
                     FHRANDAVNFKLSVPL*"
     gene            complement(77840..78307)
                     /locus_tag="S2_012_000_R2_scaffold_18_prodigal-single_91"
     CDS             complement(77840..78307)
                     /product="hypothetical protein"
                     /codon_start=1
                     /transl_table=11
                     /translation="VTRLRSLRLWLAKRYGTLTRKDGRWRRYRYIEYKGKLPDEFYRQ
                     TNVRHVLYDCHLILSSRRLLDVLFWPKVIPDQSVVQGDVRFWIEHSATNIFAPGLNWL
                     EYVGEQKSLSILSVAIVSEKMENLDYWINNTPDIATAGFLDPQEAVLFKLRFG*"
     gene            complement(78246..79094)
                     /locus_tag="S2_012_000_R2_scaffold_18_prodigal-single_92"
     CDS             complement(78246..79094)
                     /product="Uncharacterized protein {ECO:0000313|EMBL
                     :KKN26708.1};  TaxID=412755 species="unclassified
                     sequences; metagenomes; ecological metagenomes.;"
                     source="marine sediment metagenome.;""
                     /codon_start=1
                     /transl_table=11
                     /translation="MTFKATDPILLLEADQPSSSDIFRWSLFKLKGAATELGIRSYDL
                     TRDRVANRVHAPDIIQYIEAPVIAYGSIQFIRALKVPHVAYGWTGTDWASTSANIPRQ
                     LLLNSDHVMTTWGDLSDNFHYWLERIDPLGLFVRPNSDKKIFAGIPIPRKDFEHVINA
                     TNQTTSVQRDTICVLSSIKKIHAEYRFFIVDRKVVASSSYYSNWQPMSLQSKPPEDAV
                     RMAEIVSQLDWQPDSAYTVDVAVLGDNSSRIVELNSFCCSGFYHSDTTAILKAVVSQA
                     IRDFNP*"
                     /db_xref="A0A0F9SBD5_9ZZZZ"
                     /db_xref="jeo:JMA_37530"
     gene            complement(79075..80304)
                     /locus_tag="S2_012_000_R2_scaffold_18_prodigal-single_93"
     CDS             complement(79075..80304)
                     /product="Putative RNA ligase n=1 Tax=Sinorhizobium phage
                     phiM12 RepID=S5MVP5_9CAUD"
                     /codon_start=1
                     /transl_table=11
                     /translation="MAYFPLLTSVAPLLNAVADMPEISVHQDVENGYGFVMYQVAFEE
                     TFADPLKADTAEERERRYLVREARGLKYDLETLEIISRPYHKFFNICEKPETQPDVID
                     WSQPHIILEKLDGSMLTPLLKKSTDEILWMTKRGVTSVAGTAQQFLKDNPQYETFCRA
                     MIDQGWTPIFEWCTRKQRIIIDYGAEDRMILTGIRKNDTGAYMGYDVMEMVAKSWNVA
                     VVGVMPYQVTDADKFIEDVRGLEGEEGYIVRFKDGSMFKIKGEWYCRIHKTFDNLRFE
                     KDVIRLILSGDLDDAKPFLVPTLLGAVDKFHKDMDKVLRGKASDIYWYVVTSKDNLNG
                     SKKKFAELTLGSSWAEFREYAFRAWDKDLSEEQIYEDLTAGMIAATGSQTNVNRARHL
                     IGGLDWKSYLGNDIQSD*"
                     /db_xref="UniRef100_S5MVP5"
                     /db_xref="A0A0F9MND1_9ZZZZ"
                     /db_xref="jeo:JMA_43430"
                     /db_xref="S5MVP5_9CAUD"
     gene            complement(80413..80718)
                     /locus_tag="S2_012_000_R2_scaffold_18_prodigal-single_94"
     CDS             complement(80413..80718)
                     /product="hypothetical protein"
                     /codon_start=1
                     /transl_table=11
                     /translation="MNAIQDTTGTRPERIDPIDISVLVDTGTEDALRLTLFESWLTLW
                     CQRNCISHWSVDQNLDRTKDYQLVLKFSDPREAIHFKLASGALHVTERKPLSYFMIH*"
     gene            complement(80809..81279)
                     /locus_tag="S2_012_000_R2_scaffold_18_prodigal-single_95"
     CDS             complement(80809..81279)
                     /product="Hypothetical acetyltransferase n=1 Tax
                     =Pseudomonas phage 201phi2-1 RepID=B3FJ71_9CAUD"
                     /codon_start=1
                     /transl_table=11
                     /translation="MISYRTSKSLIDCYRTHQLTIGIDAYYPDFNDWFWNKVVPSTVT
                     GDSEIILAEEHDQIIGVAMVKRGDDPKIRCLRVHSDYTGRGVGIHLIDKSLHLLDHDK
                     PMVTVPEEKIHELSRIMVNRFAFDLRHVDRGLYRPGKLEYQFNGQADQRVKSPY*"
                     /db_xref="UniRef100_B3FJ71"
                     /db_xref="B3FJ71_9CAUD"
                     /db_xref="mam:Mesau_02941"
     gene            complement(81276..81605)
                     /locus_tag="S2_012_000_R2_scaffold_18_prodigal-single_96"
     CDS             complement(81276..81605)
                     /product="hypothetical protein"
                     /codon_start=1
                     /transl_table=11
                     /translation="MQKPEQIRFTGLTLKPGPTLNKMIHQGSFNMISSDWARLTFTVP
                     TAKDSIQHVYDWLNTNCNGQYTAYRFHDRDSYSEYQMVVRFEDKNDAIMFKLQDGHRA
                     WEYAENK*"
     gene            complement(81834..83102)
                     /locus_tag="S2_012_000_R2_scaffold_18_prodigal-single_97"
     CDS             complement(81834..83102)
                     /product="Putative HNH endonuclease n=1 Tax=Escherichia
                     phage PBECO 4 RepID=L7TIF8_9VIRU"
                     /codon_start=1
                     /transl_table=11
                     /translation="MVSFNDPIVKALTTARVGLLFNSPFFGNLATRMHLVDASKWCKT
                     AATDGKNFYYNRDFIKSLTPNELTFLFGHEVLHCVYDHLGRKGSREHKLWNMANDYIV
                     NYTLVKEKLGDMPKGGLYDDKYHDGLTSEEVYRLLEKNSTKIQMTLDEHLDLAGGSSG
                     DDDDKGGSGKTVTVTVMGDENGPPQLTEEDKQQIRNELKAAVISAAQASPAGKVPAGV
                     RRMIDEFTSPVMDWRALLEAHIQSSIKDDFTFNRPSRRSWSAGGDVLATVVMPGQNFK
                     DTVSVAIAIDTSGSMTDEMLRDFLSEVKGIMETFDEFELWLWTFDTRVYNPKKFTPMN
                     LDEIYSYVPQGGGGTMFESCWEFMREPMSVDSEIELDELLPNKFVMFTDGYPGGSWGD
                     EEWCDTLFVIHGNDKIVAPFGLTAYYQKMS*"
                     /db_xref="UniRef100_L7TIF8"
                     /db_xref="A0A0F9MNR7_9ZZZZ"
                     /db_xref="sdr:SCD_n02931"
                     /db_xref="L7TIF8_9VIRU"
     gene            complement(83199..84509)
                     /locus_tag="S2_012_000_R2_scaffold_18_prodigal-single_98"
     CDS             complement(83199..84509)
                     /product="Putative HNH endonuclease n=1 Tax=Escherichia
                     phage PBECO 4 RepID=L7TIF8_9VIRU"
                     /codon_start=1
                     /transl_table=11
                     /translation="MSVANFSDPIIKAITTARVKMLFNQPFFGNIATRLEIVDASRWC
                     ESFATDGKHFFYNRDYIKSLTQDELVFMFGHAVMHCALDHIGRRGGRDQQIWDIATDY
                     IVNFTLVQCKLGDMPKGGLYDAKYNDEMSSEELYRLLFDEKQKNPGKFKGMKSMDQHL
                     NFDGSDGEGDKDGDSTTTLPGQGGGPDKKLDPGSLTGVDYTKRAPIYSDDQLTSIRND
                     IKVAIISSSQVNTGNTPAAIQRMINEFTSPTIDWKELLTNSIQSCIRDDYTFNRPSRR
                     SWSSGSDMLASVIMPGAKNMETIDICISLDTSGSIGDRKFARFLSEVRGIVEQYTEYR
                     LHVWCIDAAIYNPQVFTPNNIEELDSYKLFGGGGNDFPLNWTFMQENEIEPELLVVFS
                     DGYPCGSWGDPNYCDTIFVIENDWDKNIVAPFGRTVYMEGGHGD*"
                     /db_xref="UniRef100_L7TIF8"
                     /db_xref="A0A0F9MNR7_9ZZZZ"
                     /db_xref="tbn:TBH_C2475"
                     /db_xref="L7TIF8_9VIRU"
     gene            complement(84589..85803)
                     /locus_tag="S2_012_000_R2_scaffold_18_prodigal-single_99"
     CDS             complement(84589..85803)
                     /product="Uncharacterized protein n=1 Tax=Sulfurovum sp. 
                     (strain NBC37-1) RepID=A6Q956_SULNB"
                     /codon_start=1
                     /transl_table=11
                     /translation="MTKGKSTTSKMDTMKLKPSDATIAIKHMIQVNMDNAKMGKDRRG
                     LFLWGPPGIAKSSIIRQICKALNYKLIDVRLTQMEPTDLRGIPVPVKDAQDNVVVNWA
                     IPAMLPRRDEGKKTGTILKAEVDRNGPDDLYYDGAVILLDELPNAAPSVQAGSYQLVL
                     DGALGEYIAPSNVVIMAAGNRETDKGSTFKMPTPLMNRFTHIEVEPNFDDWQTYALTA
                     NFNKDVIGYLTAFKHELFQFDPASASRGFPTPRSWEAVSDIVRDGNQLPEVIKAALIG
                     GAIGDGIAVKFLAYQKQASQLPNPSDVLDGKITELKTRDISLMYALTTAMCYELRDRE
                     AEFKADKTKKKMFDSSFDNFLGFMMTQFQPEIVIMGARTALSVFRLKLDPSAMKNFES
                     FADQYQDLILAA*"
                     /db_xref="UniRef100_A6Q956"
                     /db_xref="A0A0F9JSQ9_9ZZZZ"
                     /db_xref="ant:Arnit_3079"
                     /db_xref="A6Q956_SULNB"
     gene            complement(86043..86432)
                     /locus_tag="S2_012_000_R2_scaffold_18_prodigal-single_100"
     CDS             complement(86043..86432)
                     /product="hypothetical protein"
                     /codon_start=1
                     /transl_table=11
                     /translation="MGVHVQVIELLKKMQAENQNPLCLDLELDPVETLLRKYFLNYRG
                     GDPETARGLRLTDTGLLTMRCFFKAYDIELQSDYKPRNRHVVYLDRNCRMPWHLKNNH
                     VIFFEAEMAFKAKLVGDLDLLVSSFQS*"
     gene            complement(86432..86725)
                     /locus_tag="S2_012_000_R2_scaffold_18_prodigal-single_101"
     CDS             complement(86432..86725)
                     /product="Uncharacterized protein n=1 Tax=Azospirillum
                     brasilense Sp245 RepID=G8AVQ4_AZOBR"
                     /codon_start=1
                     /transl_table=11
                     /translation="MSRPKPTVILDYTDPKTYKSEQVLAADAVYAVFYDGKPINLRSL
                     NSLINYPGPKYKKCSFGNKGHAFNLAEKLNKLFKTDKFKVFKLTAGEEIVEKE*"
                     /db_xref="UniRef100_G8AVQ4"
                     /db_xref="A0A0F9MMX4_9ZZZZ"
                     /db_xref="abs:AZOBR_p270209"
                     /db_xref="G8AVQ4_AZOBR"
     gene            complement(86825..87055)
                     /locus_tag="S2_012_000_R2_scaffold_18_prodigal-single_102"
     CDS             complement(86825..87055)
                     /product="hypothetical protein"
                     /codon_start=1
                     /transl_table=11
                     /translation="VKVKDLVKHLLQLDQELEVYTAGDSEGNSYNSVYFEPTVMYAAN
                     AGGNDRHMEVIDESDLEDCGYDEDELTQIVVI*"
     gene            complement(87052..87309)
                     /locus_tag="S2_012_000_R2_scaffold_18_prodigal-single_103"
                     /gene="grxC1"
     CDS             complement(87052..87309)
                     /gene="grxC1"
                     /product="grxC1; glutaredoxin (EC:1.20.4.1)"
                     /codon_start=1
                     /transl_table=11
                     /translation="MEKEIKIYVTLGCPYCRKMMEWLLKHNVKHTRVIFEDTPSKMQF
                     YAQNPGVSTVPQMFIDGVRIGGWTDLNKHDFMREVEEASGK*"
                     /db_xref="ama:AM1083"
                     /db_xref="UniRef100_UPI000262C6DF"
                     /db_xref="89367569"
                     /db_xref="UPI000262C6DF"
                     /db_xref="1.20.4.1"
     gene            complement(87313..87639)
                     /locus_tag="S2_012_000_R2_scaffold_18_prodigal-single_104"
     CDS             complement(87313..87639)
                     /product="hypothetical protein"
                     /codon_start=1
                     /transl_table=11
                     /translation="MQRNRAWRRSQREKRIRTVYERVHAQDWFAHLIGGADSRPFEEY
                     VAEQRRYALRNHSFRKACSGWCCGNPRKHFGTLTHQELRFDYHCVEEFQEHNIRKDFQ
                     LGNNRW*"
     gene            complement(87749..88576)
                     /locus_tag="S2_012_000_R2_scaffold_18_prodigal-single_105"
     CDS             complement(87749..88576)
                     /product="hypothetical protein"
                     /codon_start=1
                     /transl_table=11
                     /translation="LLRIDVCSDLHVDHNPDPYLADGSIMRFDVAGHRNAGASVLVVA
                     GDISDFVDDVYEFAEEASKHYEHIIYVDGNHEHRDSLHVNTSSHFLSNIQTPNFHYLD
                     GETSTSYTIGRTRFIGANAWYDWRCYEDKGITFPMAFAHWDDYSEDAKLNFNPQGWPN
                     LLGVEQITAMLKEVAAANADPHIDSIVMVTHSAPTVECLRWSDDNPSWNHGSPSYVNT
                     GLSQVFDANTSGKIKLWVYGHTHTRRTFTYRGVTLVNNCYGYPGEFADGWTMQVFEV*"
     gene            complement(88563..88802)
                     /locus_tag="S2_012_000_R2_scaffold_18_prodigal-single_106"
     CDS             complement(88563..88802)
                     /product="hypothetical protein"
                     /codon_start=1
                     /transl_table=11
                     /translation="MKPPVPGNVAAFISKVQAANNRKAPEVKLSLQEAIDLSAELSKM
                     LLRQNSLLEDIVELQKRLNAGPTEIQMDGGGFAQD*"
     gene            complement(88802..89266)
                     /locus_tag="S2_012_000_R2_scaffold_18_prodigal-single_107"
     CDS             complement(88802..89266)
                     /product="Uncharacterized protein {ECO:0000313|EMBL
                     :KKL95781.1};  TaxID=412755 species="unclassified
                     sequences; metagenomes; ecological metagenomes.;"
                     source="marine sediment metagenome.;""
                     /codon_start=1
                     /transl_table=11
                     /translation="VAKILQLTENSWIFRAGDANSGILFKTDEGFMFMGPKTRTTYAS
                     LDEVKKKYGNIKVVEREEVIDSSTLNGYPVKHSGAISKVSEMPPVYTKEGGKTEFVAG
                     YWGLLFQQGWTQAYCPKKATIDTYEHVGPFKNRLEMLNHLSTLNTNANLKKI*"
                     /db_xref="A0A0F9GYN1_9ZZZZ"
     gene            complement(89267..89680)
                     /locus_tag="S2_012_000_R2_scaffold_18_prodigal-single_108"
     CDS             complement(89267..89680)
                     /product="hypothetical protein"
                     /codon_start=1
                     /transl_table=11
                     /translation="MYIGEMCLDFFQNFERVQTTFHSANQLMDERNGSIPLPSRADLL
                     NPNNTLVEIYELTDKYDNPAKVMQKALIRVHHLDEVKDFSYVIARDGFLISAWANAKT
                     DIHKLTASRDVYFSNFYKENIAIPSVLLDDDDTED*"
     gene            complement(89914..90975)
                     /locus_tag="S2_012_000_R2_scaffold_18_prodigal-single_109"
     CDS             complement(89914..90975)
                     /product="RNaseH ribonuclease n=1 Tax=Cronobacter phage
                     vB_CsaM_GAP32 RepID=K4F653_9CAUD"
                     /codon_start=1
                     /transl_table=11
                     /translation="MSTYLIVDLNNMAHRMLHGTQGTADIKAGMALHITLNALRSSWR
                     KFKADHIVFCLEGRSWRHDIYSQYKAQRRVQQAVLSKKEREDNEMFFGAFDVFMDFIR
                     TKTNATVLQCPVAEADDMIARWVQNHPDDNHIIISSDRDFFQLLSDNVKMYDGVRNWT
                     ISTDGYFDDDDKPVVVKRNKTVIDPKSGKKVKQPVSESMEKPEPEYALFTKIVRGDAS
                     DNIMSAFPGVREHGSTKKPGIREAFEDRNARGFNWNNFMLQEWDKLVGSEEDGTPITK
                     RVRVLDEYNFNKKLIDLTQQPDDVKHQMDECIYTAVAKDKTTMVGIWFLRFTEEMSLF
                     NIGKNPNEYAAMLAAPYAK*"
                     /db_xref="UniRef100_K4F653"
                     /db_xref="A0A0F9M143_9ZZZZ"
                     /db_xref="K4F653_9CAUD"
     gene            complement(91020..91535)
                     /locus_tag="S2_012_000_R2_scaffold_18_prodigal-single_110"
     CDS             complement(91020..91535)
                     /product="hypothetical protein n=1 Tax=Thioalkalivibrio
                     thiocyanodenitrificans RepID=UPI00037C9BC6"
                     /codon_start=1
                     /transl_table=11
                     /translation="MKVINVFGGPGAGKSTTAAGIFYKMKQKGINVELVTEYAKDMTW
                     EGRHNILGDQLYVLAKQQRRVSRLVGKVDYVVTDAPFFLGLVYMEPDYLKTFEPLVLE
                     AWERYENHCFLLNRKNIAFQEVGRNQDADGAKAIDDKLVRLLNSRRIPFTEVITSDTS
                     VDEILTHLKID*"
                     /db_xref="UniRef100_UPI00037C9BC6"
                     /db_xref="A0A0F9JDD0_9ZZZZ"
                     /db_xref="sri:SELR_12980"
                     /db_xref="UPI00037C9BC6"
     gene            complement(91535..92284)
                     /locus_tag="S2_012_000_R2_scaffold_18_prodigal-single_111"
     CDS             complement(91535..92284)
                     /product="hypothetical protein"
                     /codon_start=1
                     /transl_table=11
                     /translation="MKKTRLIPFGMLPQHWALRGKNRDIAEAEYSLVGYDLQYRLLEI
                     EYSGIRTPIDDKNFKLKKLTLDLDYGKIDHFEHDLAVAALEYPNKKSFEYKRAVLEAK
                     LEHGEIEQLDHDLKLVELQYKSKESTEYKIAVANVNRQHDQLTEREYNKEIATIKGEP
                     WVEVIHAKINYDSEDGNAFEFELDWNQPFVEDLLRHGYVGPTQADIVDQWFTQTCQDV
                     FNTDPDFMMPDEIPSASTTQRKSNDGKTEFS*"
     gene            complement(92450..92689)
                     /locus_tag="S2_012_000_R2_scaffold_18_prodigal-single_112"
     CDS             complement(92450..92689)
                     /product="hypothetical protein"
                     /codon_start=1
                     /transl_table=11
                     /translation="MEVYRITDTIGYDHEQGLFMFYTSEGFRMLPQHFVSRIDTGDNY
                     IDVVCDTKHHTETVRMECDDASSVAEKLTLILEEF*"
     gene            complement(92731..92958)
                     /locus_tag="S2_012_000_R2_scaffold_18_prodigal-single_113"
     CDS             complement(92731..92958)
                     /product="hypothetical protein"
                     /codon_start=1
                     /transl_table=11
                     /translation="MTNGVIVIHNDENENEVAGVILASQIIGITENEDREGVIDIHLL
                     TGKTVSMYVGADENGSASDMILSLMSDMGWA*"
     gene            complement(92955..93164)
                     /locus_tag="S2_012_000_R2_scaffold_18_prodigal-single_114"
     CDS             complement(92955..93164)
                     /product="hypothetical protein"
                     /codon_start=1
                     /transl_table=11
                     /translation="MMVEEFDTYILVKDSWGDSQTAIVLDQICGFQTSYDQLTIILVN
                     GNQITVQVSNPQDCMAQIISKLDWT*"
     gene            complement(93161..94153)
                     /locus_tag="S2_012_000_R2_scaffold_18_prodigal-single_115"
     CDS             complement(93161..94153)
                     /product="7-carboxy-7-deazaguanine synthase {ECO:0000256
                     |HAMAP-Rule:MF_00917}; Short=CDG synthase
                     {ECO:0000256|HAMAP-Rule:MF_00917};; EC=4.3.99.3
                     {ECO:0000256|HAMAP-Rule:MF_00917};; Queuosine biosynthesis
                     protein QueE {ECO:0000256|HAMAP-Rule:MF_00917}; 
                     TaxID=661367 species="Bacteria; Proteobacteria;
                     Gammaproteobacteria; Legionellales; Legionellaceae;
                     Legionella.;" source="Legionella longbeachae serogroup 1
                     (strain NSW150).;""
                     /codon_start=1
                     /transl_table=11
                     /translation="MFGKNEIVGKKYFKESRPDQMFVTSMFMTLQGEGPYRGMPAFFI
                     RLAKCNLACSFCDTFFDDGDWLTFDQIEECIETTIDEFYQSIGMDRPAWTKSVSEAQA
                     MTQVNEEAKLLAGGLPFTLDSVDVGYLNSLMKKKKMVLVMTGGEPMLQDNIGPFLERM
                     TGIFENTQIESNGTQATAIPESTTLVISPKCAEKKDPTTGNMVATKYLTPRKEVLERA
                     TCLKFVMEATEGSPYSEVPEWAHQWAEAFGRPIFVSPMNEYNDLPQKSKQKRANSNQI
                     TLDERSTVDEVISFWEPGLLNMELNQKNHEYAARYCVTHGFILNLQIHLYASLA*"
                     /db_xref="D3HQ97_LEGLN"
                     /db_xref="UniRef100_UPI0003771994"
                     /db_xref="llo:LLO_0725"
                     /db_xref="UPI0003771994"
                     /db_xref="4.3.99.3"
     gene            complement(94211..94600)
                     /locus_tag="S2_012_000_R2_scaffold_18_prodigal-single_116"
     CDS             complement(94211..94600)
                     /product="hypothetical protein"
                     /codon_start=1
                     /transl_table=11
                     /translation="MTSRIFAYENTKTVHKVPFSAYRDAGNFEFVDSHLYQELLGTIY
                     ENTTTGQVLDCRVDNHKGPVFINLKGDYDYLTRWYHNPYRKSDTRHGSYIMLYAAEEG
                     FVWKLSDAFFTKILSIPDNITDLFDFG*"
     gene            complement(94642..95379)
                     /locus_tag="S2_012_000_R2_scaffold_18_prodigal-single_117"
     CDS             complement(94642..95379)
                     /product="GTP cyclohydrolase I type 1 {ECO:0000313|EMBL
                     :KGF95306.1}; EC=3.5.4.16 {ECO:0000313|EMBL:KGF95306.1};; 
                     TaxID=93057 species="Bacteria; Cyanobacteria;
                     Prochlorales; Prochlorococcaceae; Prochlorococcus.;"
                     source="Prochlorococcus marinus str. MIT 9201.;""
                     /codon_start=1
                     /transl_table=11
                     /translation="MEHEVKLTGWNTPAGQETKPISEVIRERIQTSSSSFFSNDNISA
                     FIHDGEDKLLIDEVAEKFEEVLKSLIIDIDNDPNSMDTGRRLAKMYINELFEGRYSKA
                     PSATAFPNEGDAKYDGMLVVRSELKSVCSHHHQPVTGTAYIGIIPGKKVIGLSKYTRI
                     AQWHARRGTLQEELCQRIQKSIAEITETPNVAVYIVASHGCCENRGIMAKNSKTQTTV
                     LGGDFKRSDLKQEFFDNIKLQSNFSCE*"
                     /db_xref="A0A0A2A377_PROMR"
                     /db_xref="UniRef100_B9P0T1"
                     /db_xref="pmh:P9215_06171"
                     /db_xref="B9P0T1_PROMR"
                     /db_xref="3.5.4.16"
     gene            complement(95464..96558)
                     /locus_tag="S2_012_000_R2_scaffold_18_prodigal-single_118"
     CDS             complement(95464..96558)
                     /product="Uncharacterized protein n=1 Tax=Methylobacterium
                     extorquens (strain PA1) RepID=A9VWK8_METEP"
                     /codon_start=1
                     /transl_table=11
                     /translation="MNIFIMALEPLETRYTGQWFTAIPNILREAAHNKGKQVTVYNIA
                     GEQTETKVTEGAFLNFTATNIWKNTQINTLANYFSDGTVKPGDKVLFTDAWHSGILQT
                     KYMSELQDIPVEIHSMWHAGSYDPQDFLGRKIVDKRWTYSAERSYFFASDFNYFATEF
                     HKELFLDVLFRTHVPVDGLFLQPEDSKFVISGQPHDLLVEKLQPFRNLKKRDLVLFPH
                     RIAPEKQPEIFRDLATHMPDVEFVICQEQNLTKDEYHRLLGEAKVVFSANLQETLGIS
                     AMEGILVDTVPMVPDRLSYSEMYLETYKYPSAWTESWDAYVANKDRVIAWLRYALETN
                     GMSQSMIPMQRSILMERYLSAKAMVDKLVD*"
                     /db_xref="UniRef100_A9VWK8"
                     /db_xref="mex:Mext_0157"
                     /db_xref="A9VWK8_METEP"
     gene            complement(96555..96938)
                     /locus_tag="S2_012_000_R2_scaffold_18_prodigal-single_119"
     CDS             complement(96555..96938)
                     /product="hypothetical protein"
                     /codon_start=1
                     /transl_table=11
                     /translation="MLQQTMIWVTFDKEGLHKYPAALDDPNLKTGDKYDVSFLGYIHR
                     HIFKFKVEIEVFHDDRDIEFIQFKRWLQSLYEGELNVDFKSCEMIATDLYKLIQARYP
                     NRRTIITVAEDGENGATLSFSGQPL*"
     gene            complement(97001..97546)
                     /locus_tag="S2_012_000_R2_scaffold_18_prodigal-single_120"
     CDS             complement(97001..97546)
                     /product="hypothetical protein"
                     /codon_start=1
                     /transl_table=11
                     /translation="MSITTLNIPIKHFKESELEEIWLTMCSHVDSKPGYIAFDFRKEV
                     LDKLSYPELPPFKRIRQIGVYSNEFTDIIYQSGICFPKTFLDLVADSVFYLADRLCEV
                     SVRELEHVCGVGPYTSRRFHHWVRPRHDEIVCNTVLLSKHAKAFIRDQGFYVPKGYMD
                     WREYRRYEQVYSVLWFEVHGY*"
     gene            complement(97650..98390)
                     /locus_tag="S2_012_000_R2_scaffold_18_prodigal-single_121"
     CDS             complement(97650..98390)
                     /product="Uncharacterized protein n=1 Tax=Cronobacter
                     phage vB_CsaM_GAP32 RepID=K4FB46_9CAUD"
                     /codon_start=1
                     /transl_table=11
                     /translation="MREKLLDIIKHTSGLGFVESVRVTGTDDKTVFEAMDDERTIIIR
                     AELKEAEPALKGEFGMRNLSLLQGLLNYAPYRADTANLEIKRKERNGVEAPEQLVFTT
                     EGGKDRADFRFMSASLLPAQATLKQNNWDVTIDPTDSKINEFSTLASLYSSIEQFFSV
                     KTTDGNLEFHIGDAAGSNHSASMTFADTVKGSITTTMFWPINQVLTVLKVGKTEKPQL
                     SIMNLGALRINLETEYANYSMILPARKK*"
                     /db_xref="UniRef100_K4FB46"
                     /db_xref="K4FB46_9CAUD"
     gene            complement(98461..98751)
                     /locus_tag="S2_012_000_R2_scaffold_18_prodigal-single_122"
     CDS             complement(98461..98751)
                     /product="hypothetical protein"
                     /codon_start=1
                     /transl_table=11
                     /translation="MSKRLRVVLTNTQHIPTRSEISSIERSVGEQFFSGLPLEWAGWI
                     VENDAFKLSAHWIADYALLDDVVNRVEHNELQGYKINVYLSDDEETEEEQII*"
     gene            complement(98762..101806)
                     /locus_tag="S2_012_000_R2_scaffold_18_prodigal-single_123"
     CDS             complement(98762..101806)
                     /product="DNA polymerase {ECO:0000256|RuleBase:RU000442};
                     EC=2.7.7.7 {ECO:0000256|RuleBase:RU000442};; 
                     TaxID=1555202 species="Viruses; dsDNA viruses, no RNA
                     stage; Caudovirales; Myoviridae.;" source="Escherichia
                     phage 121Q.;""
                     /codon_start=1
                     /transl_table=11
                     /translation="MTYVDAIHAKQTDEIHIVERINGQRVYNTLPAKHVFYYEDPRGR
                     HKTMWGEPCTKYETTDSKKFRKDLQDMQRLGRRIHEQDINPIFRCLSENYLTAPTPEL
                     NIGFFDIEVDFDPVRGYAPTHDPFAPITAISLHLSSTKKLITLVLKPELPQTDKDYLT
                     WEAAENIVNEFDDTYLCNDEEELLKMFLDIIEDADVLSGWNSTGFDIPYVVNRVERIL
                     GKDYAKKMCLWGQRPKKRKYVKFKKEQETYDLVGRVHLDYLELFQKHSSAELHSYKLD
                     HVGEVIVGENKTPYEGSLDALYKRDFKTFIEYNRQDTLLLVKIDAKCRYIELANQLAH
                     TNSVLLQTTMGSVQLIEQAIVNETWSKGMQVMSRPERDEFAPYDPGSFVHDDDEDEDD
                     DDDDDGNSAVGAYVADPKKGMHRMIGCVDINSLYPSALRSLNMGPETLVGQIRSDRTE
                     QLVAQRMAKSVEGKKKAKGSKTDAWHGLFATIEYDLMQAKAPDRLTVDFEGGETATVS
                     GKDLYKYIFESDKAYAVSANGTIFRTDVKAIIPGLLERWYAERKQMQKEKGRFAGLLK
                     GVDISPELETALGESTGTPPADLSLEYDIDTLKGLVEAGDVSEIKAYMSANNLIVYKH
                     RIMATPEQTAFYQSRFGFWDQRQLARKILLNSLYGALLNEGCRFYDKRIGQSVTLTGR
                     SIAKHMNSKVNECITGLYQYDGEGIVYADTDSSYFSAYNAMAADPDTKELAGDKDSML
                     ALYLSIGDTVNESFPYFMNDAFNTGMERGAIIAAGLELVAETGMFIKKKRYAVLKFWD
                     EDNKRLDLDGKPGKIKAMGLDLKRADTPKFMQDFLSKILMDILTGVEEANILNQIKEF
                     RNEFRKMEPWEQGTPKKVNGLTGHQDRMDAYDMRMGGDNIYKTRSMDKEKKDTVPGHV
                     RASINWNRMKKAQGDNYSSDITDGGKVIVCKLLPNPMKINSIAYPYDQRHLPEWFKAL
                     PFDTELMEETIIDKKVNNLIGVLKWDLKATREDTTFNDLFTF*"
                     /db_xref="A0A097EYM1_9CAUD"
                     /db_xref="UniRef100_L7TII7"
                     /db_xref="hmu:Hmuk_2894"
                     /db_xref="L7TII7_9VIRU"
                     /db_xref="2.7.7.7"
     gene            complement(101862..102113)
                     /locus_tag="S2_012_000_R2_scaffold_18_prodigal-single_124"
     CDS             complement(101862..102113)
                     /product="hypothetical protein"
                     /codon_start=1
                     /transl_table=11
                     /translation="MSTERLILTYGHAVMFSGLDYEVDVTHAKNEQALDDLIVNRKWV
                     AHKYLVSGFDHIANRPTHKAVVKFADHRNAVEFKLRIEY*"
     gene            complement(102166..102423)
                     /locus_tag="S2_012_000_R2_scaffold_18_prodigal-single_125"
     CDS             complement(102166..102423)
                     /product="Uncharacterized protein {ECO:0000313|EMBL
                     :KKM23873.1};  TaxID=412755 species="unclassified
                     sequences; metagenomes; ecological metagenomes.;"
                     source="marine sediment metagenome.;""
                     /codon_start=1
                     /transl_table=11
                     /translation="MNITGLTSEDKAKLKHVVNEGLKVTQELEDLKGALNDTVKAVAE
                     ELGIKPSAINKAIRAAFKANIADTREELDNVEEILNVVGKL*"
                     /db_xref="A0A0F9KP30_9ZZZZ"
     gene            complement(102491..103195)
                     /locus_tag="S2_012_000_R2_scaffold_18_prodigal-single_126"
     CDS             complement(102491..103195)
                     /product="hypothetical protein"
                     /codon_start=1
                     /transl_table=11
                     /translation="MKDLIFETLLLEAEKKVKTLVKKGKTRKEATAKVAEDMGLDDVE
                     TDALTTRIDATPAADMPAPADLAPEGNVIHFKNSDEVEQAAGILMYKSIPWRIKSTSP
                     CFISFDDVSCLKDAKDALKRRWDFLENQNRTVAVIEFDNLDEYNKVLDFIERSHLTVV
                     PSESSNLSEDIMDELSTAAGKTATGRAKKINEEDISAKAHAYKAVTKGYSELNQENFS
                     PNNPQNRAVKVRKKWK*"
     gene            complement(103233..104288)
                     /locus_tag="S2_012_000_R2_scaffold_18_prodigal-single_127"
     CDS             complement(103233..104288)
                     /product="UV damage repair endonuclease n=1 Tax=Microvirga
                     sp. WSM3557 RepID=I4YUS1_9RHIZ"
                     /codon_start=1
                     /transl_table=11
                     /translation="MAKIGFCCKWIDTSGIDPKASRLLTEQMNQKTTTQKYMASLSRP
                     DQFIKIKALVRHNTETLWRQLRWIATQPEGMRLFRITSEFLPLYTVPTYAWIYAHYDI
                     EELITEGLRGVRKYADANNIRLCSHPGQFTNLCSDKPHVVAASIIDFEYHAMLAEKMG
                     YGDTWHSSGFAINIHANVRQDPGLKNIRRIIANDLSDVARNLITLENDEYSCDVDDFV
                     DNGVHEDVALVLDLHHTWIASKGWYMGTSGTIPEAFRSSWRGIRPLGHMSMPQKEVIP
                     VTPTSHIDEPDYAKLVALPGVSSSTLRAHSYDMWNHKLMTRALSHSKYMDIEVEAKGK
                     NVASRQLYDKGVALGYI*"
                     /db_xref="UniRef100_I4YUS1"
                     /db_xref="I4YUS1_9RHIZ"
                     /db_xref="met:M446_6817"
     gene            complement(104301..104687)
                     /locus_tag="S2_012_000_R2_scaffold_18_prodigal-single_128"
     CDS             complement(104301..104687)
                     /product="hypothetical protein"
                     /codon_start=1
                     /transl_table=11
                     /translation="MGMRPEYHLDWHRTLNDDIRQREDYPIRDIIYLNTETDPNRSFE
                     NARGQKFRIEGLHFDSEAQREDYLDMIHQRAVDKARQRSIKRIETWDNAGIFGKLRLW
                     WNWKSPRSIDFLRAAGYNDILNPAFK*"
     gene            complement(104687..105136)
                     /locus_tag="S2_012_000_R2_scaffold_18_prodigal-single_129"
     CDS             complement(104687..105136)
                     /product="hypothetical protein"
                     /codon_start=1
                     /transl_table=11
                     /translation="MITLEALLETALHAEEVYNERKALFGPGTVDKQRNDARQRMELA
                     TFCAEQMELAGITEAQSFGPFGLQDIERGTKVRLKAGARVRSTHPKYRGGYNNPRTRT
                     LNVFDVYKGYANPNAHHRDPSLRHAEIVWVGTGGYWFYASINDVEII*"
     gene            complement(105209..105574)
                     /locus_tag="S2_012_000_R2_scaffold_18_prodigal-single_130"
     CDS             complement(105209..105574)
                     /product="hypothetical protein"
                     /codon_start=1
                     /transl_table=11
                     /translation="MFGDIEPGKKHTSEECLAFALEEIKSNPNLVKFHVNLLLSYDLD
                     LFNTKLWPSVSNPDDYTRTSTKRPSAKELNPDADSFYGTDVVIRTFENDVWDEESRQL
                     ILTVKEEQSELSLEVKVVW*"
     gene            complement(105574..107598)
                     /locus_tag="S2_012_000_R2_scaffold_18_prodigal-single_131"
     CDS             complement(105574..107598)
                     /product="Putative NAD-dependent DNA ligase n=1 Tax
                     =Cafeteria roenbergensis virus BV-PW1 RepID=E3T5N3_9VIRU"
                     /codon_start=1
                     /transl_table=11
                     /translation="MNSEHVRSVATALLAGEIPATPDTLVEILAFASDVYYNLEAPTE
                     VEYPVFDLDTGEVIEYVKQISPSVELLSDEEFDTLERQLKAIDPKNPFFLEVGSDVRG
                     GKVPLPFKMGSLDQVYEGDTEKWVKNEKLAAEHFVISDKLDGTSVALIYDRKGNFLSA
                     FSRGNGTMGADITRHIKQLQCVPKKVENGPLQLRAEAIIPISDWPTVKAATLARSGRE
                     YKNARNYVAGKMNASESDPTFIQYLHVVITSVEDDTLGKAEQLELARANGFLTTYYEV
                     VEGKTLKDDFLTSYLTERRDYAGKGSKYEIDGIVLDVDDIAARKRLPKTSSGLNPTWA
                     KKFKIAGADNLATTEVVGVHWRVSKAGYLKPRVEIKPVDLTGVTITFATGFNAAFIRD
                     NKVGPGAVIKITRAGDVIPYITEVVTGTTAQLPSEVEFGAMSYTPGDVDLVLDDLDSH
                     SDTRYYRILDAFKTLDVPHLRQGAVEKLIEAGFDSEAKIIKATDAELKKVLGDSAGRK
                     VSEGLKQRLNPVELPTLAGASQTLGRGIGVRKSTKILNALGSFDFTVEQLIAVEGFER
                     KTAETVVANLPKLNAFLAEIDGYYTLAEKEAPPEDGDLKGIVVVFTGVRDKELEKVIQ
                     SKAGIIGSSVNKDTTHLVCKDPSSGSSKMKKAADLGVKIIDLTTAQELWG*"
                     /db_xref="UniRef100_E3T5N3"
                     /db_xref="A0A0F9IW79_9ZZZZ"
                     /db_xref="gsb:GSUB_16835"
                     /db_xref="E3T5N3_9VIRU"
     gene            complement(107650..108075)
                     /locus_tag="S2_012_000_R2_scaffold_18_prodigal-single_132"
     CDS             complement(107650..108075)
                     /product="ATP-dependent DNA ligase"
                     /codon_start=1
                     /transl_table=11
                     /translation="MTLSQLLKRLKMTKKPELQKELLLQAWNENENFYVGLNYSCDPT
                     YVVKADRIAHIDEDDGDPGNFSFKDFIILFDKVTQVDIEPKEARSLIIDAANVANVQE
                     WNNFYRRILQKKLQDDVPMEIVAQILSEITGKPIQAPQS*"
                     /db_xref="prc:EW14_2048"
     gene            complement(108072..108704)
                     /locus_tag="S2_012_000_R2_scaffold_18_prodigal-single_133"
     CDS             complement(108072..108704)
                     /product="Putative adenylate/guanylate cyclase n=1 Tax
                     =Desulfuromonas acetoxidans DSM 684 RepID=Q1JX50_DESAC"
                     /codon_start=1
                     /transl_table=11
                     /translation="LTTQTRTDNQFYIRLVCPTPLQKDSVVRFYKFVQAHTPSGILSS
                     IQVERPGYGLDTVRLIHKTGDSGLPVYEIPLTRNLTDSENDSLQYAFRALSEEGQKLE
                     TSTPNIPLARYLPDSKPQLEPDVFETFCETLAKYQHSNWYSEKVEAGWRYGLDFDNHA
                     KTSPLLRPWHDLPAHYQRIDKKLPTQILQLLENMGYVVVPKTELKKLKKK*"
                     /db_xref="UniRef100_Q1JX50"
                     /db_xref="A0A0F9HK35_9ZZZZ"
                     /db_xref="fra:Francci3_0414"
                     /db_xref="Q1JX50_DESAC"
     gene            complement(108679..109206)
                     /locus_tag="S2_012_000_R2_scaffold_18_prodigal-single_134"
     CDS             complement(108679..109206)
                     /product="hypothetical protein"
                     /codon_start=1
                     /transl_table=11
                     /translation="MKRNQLKKPIENHEDDSWIGIYWKPAAAVVYLLICIFDFVIVPT
                     YLGLWAPKLHDIIFAIKDLPADAQAAVLNLKLAAWEPLTLKGGGLFHVAFGAILGATV
                     WSRGQERINEIRQGWGGRDYDRSGYERSYEQPEYPQYQGSQQMTGMVTPSPMVVNNQV
                     TMPNGAQIDNPDENG*"
     gene            complement(109279..110097)
                     /locus_tag="S2_012_000_R2_scaffold_18_prodigal-single_135"
     CDS             complement(109279..110097)
                     /product="hypothetical protein n=1 Tax=Gayadomonas
                     joobiniege RepID=UPI00037E25FB"
                     /codon_start=1
                     /transl_table=11
                     /translation="MPAFSNWTTPPQTFNFNWTPARLFYDTNANGAWFDPSDMTTLFQ
                     DAAMTIPVTASGQLVGAMRDKSGRNNHVYQTDNSKRPTFTIDANDLHSITFANGKFLI
                     SNKNVPFSRSNGAYLGIMTKQNTNVNDARMFVAGSTGSGSSAQTTSGFGISAGGASEY
                     FGYYSGNVLTRTLGTGPTPLGVYEATIANNTLQLYANGVAGQSNSSSTFLTTTGPIGF
                     GVEISSGAPSQSQAWQQYIGEIYGFIYIGGRVVTAAEMSSARSYQMIKTKQVSI*"
                     /db_xref="UniRef100_UPI00037E25FB"
                     /db_xref="red:roselon_01367"
                     /db_xref="W8SMI2_9RHOB"
                     /db_xref="UPI00037E25FB"
     gene            complement(110097..112031)
                     /locus_tag="S2_012_000_R2_scaffold_18_prodigal-single_136"
     CDS             complement(110097..112031)
                     /product="Virion structural protein (Fragment) n=1 Tax
                     =human gut metagenome RepID=K1USY8_9ZZZZ"
                     /codon_start=1
                     /transl_table=11
                     /translation="MANTYNMKGTSFPSFTIGKKGVTIYQGSVAPANSVGVDGDMFFQ
                     SGAESTIWQKAAGAWSRLGSYNTRIFNEDTSVATDEVIDSVTVNVNAKRIIDVKDTAD
                     SVGGEKLGISNGISSVVLSTADTSGNNPVDLVVDLQGDASFKVQSDTPSLITNDDGTD
                     ITIKPSDKTTGFGGQVLLKGGATTEAGQAGGNIMLEPGAGGTGAAPSQVLVPAGYVVS
                     SNNSVVNKANITTKTIAEVTGTTAYSVTNTDHVVNVNRSIAGAASIVLPNTGIPVGRT
                     IIVKDAKGDAATNAITVTVNGGGLIDATASNVINSNFSSMEYIWNGTKWLTTGGGGAA
                     GAGTPGAPGADGEDGADGASAYEIAVANGFSGSQTEWLASLKGADGAPGEKGADGTNG
                     TNGTDGEDGTNGQSAYELAVVHGFVGTEEEWLDSIVRGASAYDVAVEQGFVGTEADWI
                     ASLKGATGDDGVDGQDGQDGINGKSAYELAVDQGFQGTEEDWVASFVQGASAYEVAVD
                     NGFVGDEAAWLASLVGPQGTQGEQGQIGPKGDDGITVPAFDLYLRNDAGLVTGFYPFT
                     IYTPVNLTIRKIVLIGDADGTSQVNILSNSTVIGSFQVTPTRTIHEVNSSIVEGDELV
                     LQIVSTTNKYIGACLVKGTA*"
                     /db_xref="UniRef100_K1USY8"
                     /db_xref="K1USY8_9ZZZZ"
                     /db_xref="rop:ROP_69720"
     gene            complement(112101..114983)
                     /locus_tag="S2_012_000_R2_scaffold_18_prodigal-single_137"
     CDS             complement(112101..114983)
                     /product="Uncharacterized protein {ECO:0000313|EMBL
                     :KKL10590.1}; Flags: Fragment;;  TaxID=412755
                     species="unclassified sequences; metagenomes; ecological
                     metagenomes.;" source="marine sediment metagenome.;""
                     /codon_start=1
                     /transl_table=11
                     /translation="MAIKPNKLLKISQTIISGLATWDEAEDGDIFVGYPYKWEIKLDV
                     ELVTHSSPSSLTPYQYDGMDIKIGDWFTTIEGGMAVRIYEIVSQTPETVIVRAEDVER
                     YNLMLDASFSGIGVGPDGPGYLFELNDDGMPILGPSAAYYMGITLQTDLQSRFAYRNY
                     SKKYISVHQAEHGFVEGDIILMDDDGFYKKVIADQANKDKLSRIVGSVTSINIPGVEY
                     FTFKPRGEIQTNITPELPADILPGNFAYIDPANPGKLTGVKPTRFAVPVYIRLGDAKT
                     GIFLSGGTGSGSSGPLGYNATSYVLADIPARDALDKESLELGDFAFITNNGNGKWEQY
                     ELTAKETVEVEIPPVEEGGEPTIEEQINLTWTLLTSQALVEADKSRIAADAGQTSVET
                     QLADNADKVVMIAKGKQLVDVESNDLAVSGEKIVLTHNAKEVQVVAKDTAGTDDVDMR
                     FVPQNGGHVFFGVVGDGVLESELSFDLHVKGGNNDAANSPGSLTLSGGNATSGDLDGG
                     SVVIKAGEGFGTGIPGEVSVQDVYGTKIVDFKTSGEDSSNWLEITNGTADPDTVINGI
                     KIEVAGESSAANVDIYAGPKGNGLVRVGNYSAYSTGLNGNGTNDALVTKGYVLALAGL
                     GEDGEEQVIVAGPGLTEDNGTFSVNVGADTIGLDTVGNVIIKSNDVAGQLLTSTGVPG
                     EEAVWGGINLSNSNAFTGVLSPANGGVGYTSFSQGDLLIGNAGGLLDKMAIGPAGQFL
                     MSTGTGLTYTFNTALYDENGTLSVSTKAAVEPVNNLFVGNSASGVPVVVGVEGEDENI
                     ALRLSPKGTGIIVAPDNYTASIGTNPDTIVTKKYVDDVITAQPEPYMRKVDLTANWES
                     EMMIGTVTPSVPNKEVYVYRVVLNTKSAIVGGGVTQARIMAGDDIAMELYENDVLVPG
                     IYIADLPETFTSSNTQLVIQFFQSDSTTPATPTGGDIEVSVFYRIR*"
                     /db_xref="A0A0F9AMH8_9ZZZZ"
     gene            complement(114995..115570)
                     /locus_tag="S2_012_000_R2_scaffold_18_prodigal-single_138"
     CDS             complement(114995..115570)
                     /product="Uncharacterized protein n=2 Tax=Synechococcus
                     phage Syn19 RepID=M4SKC6_9CAUD"
                     /codon_start=1
                     /transl_table=11
                     /translation="MSHLKIKQIAGPSNGKQGSVIVFEDAPKWSTDLSTALQLPTGTQ
                     AQRPETPAAGMMRFNSDISAVEFSDGDTWKRLDPDLSIYLQRYTFRVNLKSDNTIASV
                     VELPSNWQLVGFTDTTVTINSGQGRPPAGGYMYGLVSLSGDRYQMRNFSGAVEIEYNV
                     SNQDIFVIQGITSQTVIGTVTGGHTYFHVYI*"
                     /db_xref="UniRef100_M4SKC6"
                     /db_xref="E3SQ07_9CAUD"
                     /db_xref="M4SKC6_9CAUD"
     gene            complement(115653..117269)
                     /locus_tag="S2_012_000_R2_scaffold_18_prodigal-single_139"
     CDS             complement(115653..117269)
                     /product="Uncharacterized protein {ECO:0000313|EMBL
                     :KKQ65778.1}; Flags: Fragment;;  TaxID=1618422
                     species="Bacteria; Microgenomates.;"
                     source="Microgenomates (Daviesbacteria) bacterium
                     GW2011_GWA2_38_24.;""
                     /codon_start=1
                     /transl_table=11
                     /translation="MAMLRAKQIKLVAQGDLLIGGVNGAGGVLTKGALGTFLKPTATG
                     LEWATVASTEILHGETTVGAALDALDATVTDHGTRLTTAEGEIDTLQTDLSTLTTRVE
                     TAEADIDALELSAGNTETRVGNIIAGLGFDAESGEFVALTGDYVDTATSTKGAIEALD
                     AAIANLADSAANDSFVNSGIGVRALTSTKKDAAINEVFAKSNIAKVDADNAPSINDDS
                     ADGYKVGDIWVNGVNAYVALDVTVGAAVWSRIDQNVNAALFTYKGTKDASGPSEALAG
                     NHETGDTYKITGAGDFTEGLDFFVNVGDFIVYNGVNWDKIDSTNTVVAGDAGKIVVDG
                     NTDSGFTVTIDPTYVGQASLTTLGTVTTGTWNATTIAQAFGGTGITTVTTSADANKVL
                     TVGAAGTLEYAFATTLRDSAGVEVATTVNGALIAAEADMGEGPQTAYTTKWYVDSQID
                     SLASASARVQFSQEITIDEAEIIAFVLEVAPEAGAVAGYFNGLKMPKAAFTVTGTDVA
                     LVPATLGYTTEVGDIIEFTYTVDPADIPAE*"
                     /db_xref="A0A0G0JDN4_9BACT"
                     /db_xref="wwe:P147_WWE3C01G0570"
                     /db_xref="ACD38_13_3"
     gene            complement(117293..118345)
                     /locus_tag="S2_012_000_R2_scaffold_18_prodigal-single_140"
     CDS             complement(117293..118345)
                     /product="hypothetical protein"
                     /codon_start=1
                     /transl_table=11
                     /translation="MRAVKTITGNVTRAQNFGIWDDVSNPVTNGRVYQWRLTMTITIK
                     THSDATTKTPYQFDGTDIEVGSWFADYTGRVYKVVSFITQTPTSVVVVCEDTGFENSY
                     NASLASFNGAPGRGQGLFFEASPTGQPILDGIVDGTYPPPSVTNILTRFARQNPTSSF
                     VLVNQSNHGFNVGDLIKLSKEADGYYELSNSAEGDFAVGIVSTINEPSSSYFSFKPLG
                     EIVDNVVPGLVGAYGDVFYEDHENPGKLTTVRPSKHVKPIYIRLETENRAVLINTVGD
                     TNTITKTFESLDHVLDQVEFTLPEDTLSVDLMSINGIENNNFTFDPVSKLLTFDPVAT
                     GYGVDEMDEVIFIYKS*"
     gene            complement(118397..120229)
                     /locus_tag="S2_012_000_R2_scaffold_18_prodigal-single_141"
     CDS             complement(118397..120229)
                     /product="Collagen-like protein 1 n=2 Tax=Acanthamoeba
                     polyphaga mimivirus RepID=COLL1_MIMIV"
                     /codon_start=1
                     /transl_table=11
                     /translation="MASNTSRPEGLRRIGSTAEDSANRASLVDYFNIERGIVTFRGIE
                     AGNGITLSLVDADGRANTDGQIVRITSNGGGGSGAAGALWYAADGVPAQSVGADSDMF
                     LNTLTGDVYRKEAGVWELKMNIKGADGVDGVDGTIGVDGASAYDIAIEEGFVGTVAQW
                     LASLKGDAGEKGEAGEQGLPGEKGDKGDKGDKGDTGNGIQLKGTFEDVSELPTTGNAE
                     GDTYLIDGHLHVYSNGAFADAGQLQGPAGPQGERGLTGEAGTNGQDGAPGEKGEKGDK
                     GDKGDTGEKGEPGEPGTPGTNGTNGTDGTDGEDGVGVPAGGSAGQILAKIDGEDFNTT
                     WVDAPSGTGGSGLTAVTTVDSTTIDLSGNGTSGNALTAAVKISAAAGNALESRSAVGE
                     EGLYVTAVAGEKGEKGDKGDQGEQGLPGEPGAPGEKGEAGEPGTPGEKGDKGDKGDKG
                     DKGDKGDTGDAGAKGDPGVGVPAGGTTGQILAKTSGTDYATQWINAPAGGGGGAFSLF
                     TVVIQYTGTATFNVVSAPAGWTVTDIGAGTMNVIHNSGKNVFSVSARSATGVAPGDYV
                     VQSMAQSSANAVSEYSATEFEIAANSTNTGGTNGQQTQIRFMMI*"
                     /db_xref="UniRef100_Q5UPE4"
                     /db_xref="COLL1_MIMIV"
                     /db_xref="lpo:LPO_2922"
     gene            complement(120363..120872)
                     /locus_tag="S2_012_000_R2_scaffold_18_prodigal-single_142"
     CDS             complement(120363..120872)
                     /product="Uncharacterized protein {ECO:0000313|EMBL
                     :KEA53908.1};  TaxID=1224318 species="Bacteria;
                     Proteobacteria; Gammaproteobacteria; Enterobacteriales;
                     Enterobacteriaceae; Mangrovibacter.;"
                     source="Mangrovibacter sp. MFB070.;""
                     /codon_start=1
                     /transl_table=11
                     /translation="MSAKRFGAIYFDVADFPVEPPVVVPPVDPTTPTTPTIPVVPGIP
                     VGADPTLEPDTPGTEEPGTDPVVVPMAPVASQWKTLMSGTPLFDKTANVSIVNQTPNP
                     AVIFLAYVVDPLLEAPAQEDYLLFYHQLAPFQTLHYPVLAVSEEARVMVWSSIPGVSA
                     IATGYQDEA*"
                     /db_xref="A0A071LZE5_9ENTR"
     gene            complement(120884..121024)
                     /locus_tag="S2_012_000_R2_scaffold_18_prodigal-single_143"
     CDS             complement(120884..121024)
                     /product="hypothetical protein"
                     /codon_start=1
                     /transl_table=11
                     /translation="MAIKATNISAKLPILILDPENPEQCPAPQPYVRRNKAREFFFKN
                     TK*"
     gene            complement(121024..121431)
                     /locus_tag="S2_012_000_R2_scaffold_18_prodigal-single_144"
     CDS             complement(121024..121431)
                     /product="Uncharacterized protein n=1 Tax=Enterobacteria
                     phage vB_KleM-RaK2 RepID=H6X3M0_9CAUD"
                     /codon_start=1
                     /transl_table=11
                     /translation="MSTSKILLPNTGNKVNVIGEPVQADGWYGFSDGLHTVSIHTANF
                     TGRVRIQASLALAPGDNDWFDIWLTEGVPHLEFPVNQSYPTGQLNGDTSNVALTFKAN
                     VLWVRAVMDREYLMINEPYDGSYGVINKIVLSV*"
                     /db_xref="UniRef100_H6X3M0"
                     /db_xref="A0A0F9P4B9_9ZZZZ"
                     /db_xref="H6X3M0_9CAUD"
     gene            complement(121501..121680)
                     /locus_tag="S2_012_000_R2_scaffold_18_prodigal-single_145"
     CDS             complement(121501..121680)
                     /product="hypothetical protein"
                     /codon_start=1
                     /transl_table=11
                     /translation="MAQIRSQQLVLEVSKLFKNNEDAQILSEEQIETLIAVVEATVAE
                     LIDDSSLVVEVSHAG*"
     gene            complement(121711..122235)
                     /locus_tag="S2_012_000_R2_scaffold_18_prodigal-single_146"
     CDS             complement(121711..122235)
                     /product="Dihydrofolate reductase {ECO:0000256|PIRNR
                     :PIRNR000194}; EC=1.5.1.3
                     {ECO:0000256|PIRNR:PIRNR000194};;  TaxID=1144312
                     species="Bacteria; Proteobacteria; Alphaproteobacteria;
                     Rhizobiales; Rhizobiaceae; Rhizobium/Agrobacterium group;
                     Rhizobium.;" source="Rhizobium sp. CF122.;""
                     /codon_start=1
                     /transl_table=11
                     /translation="MGKELVKISIIAAFSNNRVIGRDGDMPWRLSGDLKRFKEVTMDK
                     PVIMGRKTFDSIGKPLPGRTNIVISRRETLPYMDGVLVVDSYEGAVELAKQKAWDKGV
                     GEAFVIGGGQIYKQAIETADYIYATHVHANIEGDTHFPVILDSLWEPFVSRPGPAVDE
                     KNSHETTFTTYKRR*"
                     /db_xref="J3BE37_9RHIZ"
                     /db_xref="rec:RHECIAT_CH0002941"
                     /db_xref="UniRef100_J3BE37"
                     /db_xref="1.5.1.3"
     gene            complement(122235..123077)
                     /locus_tag="S2_012_000_R2_scaffold_18_prodigal-single_147"
     CDS             complement(122235..123077)
                     /product="Thymidylate synthase {ECO:0000256|HAMAP-Rule
                     :MF_00008, ECO:0000256|SAAS:SAAS00215270}; Short=TS
                     {ECO:0000256|HAMAP-Rule:MF_00008};; Short=TSase
                     {ECO:0000256|HAMAP-Rule:MF_00008};; EC=2.1.1.45
                     {ECO:0000256|HAMAP-Rule:MF_00008,
                     ECO:0000256|SAAS:SAAS00215290};;  TaxID=990285
                     species="Bacteria; Proteobacteria; Alphaproteobacteria;
                     Rhizobiales; Rhizobiaceae; Rhizobium/Agrobacterium group;
                     Rhizobium.;" source="Rhizobium grahamii CCGE 502.;""
                     /codon_start=1
                     /transl_table=11
                     /translation="MQQYLDLLTHVMENGTDRGDRTGTGTRSVFGYQMRYNLAEGFPV
                     LTTKKLHLRSIIHELLWFLKGDSNIKYLKENGVSIWDEWADENGDLGPVYGVQWRSWP
                     NPKVEYDYDWEENSTSYIVNEPIDQITKLIDGLKNNPNSRRHIVSAWNPALVDDMALP
                     PCHTMFQFYVADNKLSCQLYQRSADIFLGVPFNIASYALFTQMVAQVCGFELGDFVHT
                     LGDAHIYHNHFEQAKLQLTRTPKALPKMVINPEVDDIFGFKFEDFTLVGYEADPSIKA
                     PIAV*"
                     /db_xref="S3HX09_9RHIZ"
                     /db_xref="rir:BN877_I2124"
                     /db_xref="UniRef100_S3HX09"
                     /db_xref="2.1.1.45"
     gene            complement(123112..123474)
                     /locus_tag="S2_012_000_R2_scaffold_18_prodigal-single_148"
     CDS             complement(123112..123474)
                     /product="hypothetical protein"
                     /codon_start=1
                     /transl_table=11
                     /translation="MNKSLATKLVAKNLINETTEVVARYRGSSISGDPNMVFTGIFSV
                     VATLIGADGETISFHVQSTRDGHNRVVKYSDILEIDGMEPNRFASVYNIKADGVDAKV
                     GKRRGRKPKDRTQQITKA*"
     gene            complement(123653..125989)
                     /locus_tag="S2_012_000_R2_scaffold_18_prodigal-single_149"
     CDS             complement(123653..125989)
                     /product="ATP-dependent Clp protease ATP-binding protein
                     ClpA n=1 Tax=Celeribacter baekdonensis B30
                     RepID=K2JG99_9RHOB"
                     /codon_start=1
                     /transl_table=11
                     /translation="MTTPNGGNSKFNPQRANELVQLALTLAQTRNNAYITVDHLVLVC
                     MDDEKLRETLTELNFKIDDFAREYRDYFEETYPKGPKPIQARVTSTLEKVVQRTSANM
                     MYSGRRDVLAADLIIAIMQEPDNWAAYHMSQHGLDVDDLKQLLAEEAEDEVGGEEAGE
                     GGSSGGRMDKMTKEKAEKILAKFCVNLNKQAFAGKIDPLIGREEEVYAVVKTISRRTK
                     NNIILTGEPGVGKTAIVEGLARLIVDQQVPDSIAGSTIYSLDVPGLIAGAKFRGDMEE
                     RAKQVIVALTKVEKPILFIDEIHMIMGAGAAGKGEGMDLSNMLKPALARGELRCIGST
                     TMDEYRKHFEKDKALMRRFGKQNVSEPSVEDAKRILKGAKGVYEEFHGLTYDDAAIDA
                     AVELTARYVTDRFLPDKAFDVIDAAGATQKVGKAEDRVTVITSELIENEVSLMAKIPA
                     KTVKENEAEKLAHLEDDLRGVVFGQDGAITTLSDAVIMGRAGLREANKPAGVYLFKGP
                     TGVGKTEVSKRLAETLGVELLRYDMSEYMEKHSVAKLIGSPPGYVGYGDGQAGAGKLI
                     SDIETHQHSVLLLDEMEKAHPDVYNIMLQVFDNGRLTSSSGKTVSFENVIIIMTSNVG
                     ARFASKAAIGFGESDRNANDDTILKDTFAPEFLNRLDAVVDFAALRREDIRKVVDKFL
                     GQLAVMAAEKKVVIEVTEDAKEWLGENGYDKAMGARPLGRVITDNIKKPLSKAMLFGE
                     LKNGGKVTVGVVENKLRFVYGETPVIAIPAVEEVAEEA*"
                     /db_xref="UniRef100_K2JG99"
                     /db_xref="A0A0F5FLQ4_9RHIZ"
                     /db_xref="goh:B932_0650"
                     /db_xref="K2JG99_9RHOB"
     gene            complement(125989..126498)
                     /locus_tag="S2_012_000_R2_scaffold_18_prodigal-single_150"
     CDS             complement(125989..126498)
                     /product="Peptide deformylase {ECO:0000256|HAMAP-Rule
                     :MF_00163, ECO:0000256|RuleBase:RU003335}; Short=PDF
                     {ECO:0000256|HAMAP-Rule:MF_00163};; EC=3.5.1.88
                     {ECO:0000256|HAMAP-Rule:MF_00163,
                     ECO:0000256|SAAS:SAAS00013131};; Polypeptide deformylase
                     {ECO:0000256|HAMAP-Rule:MF_00163};  TaxID=596323
                     species="Bacteria; Fusobacteria; Fusobacteriales;
                     Leptotrichiaceae; Leptotrichia.;" source="Leptotrichia
                     goodfellowii F0264.;""
                     /codon_start=1
                     /transl_table=11
                     /translation="MMHFPTTLVDEKNAVLRVKSLPWDFNSEHKPTILATAMQATMLK
                     NNGMGLAANQVGIPFRMFVMGATDAKFWEVFNPEIVERLGSVEKSTEGCLSFPNLHLD
                     IERNSVILVRYSTSEGELVEEELTGRWARCFQHEFDHIEGICFDQRVSKLALGIAQRK
                     RAKAQKRIK*"
                     /db_xref="D0GMK0_9FUSO"
                     /db_xref="thq:T2812B_05840"
                     /db_xref="UniRef100_D0GMK0"
                     /db_xref="3.5.1.88"
     gene            complement(126541..127395)
                     /locus_tag="S2_012_000_R2_scaffold_18_prodigal-single_151"
     CDS             complement(126541..127395)
                     /product="Chaperone DnaJ domain protein n=1 Tax
                     =Roseiflexus castenholzii (strain DSM 13941 / HLO8)
                     RepID=A7NMX8_ROSCS"
                     /codon_start=1
                     /transl_table=11
                     /translation="MTHYDTLGVTKTATDAEIKSAFRKLAMQYHPDKNPGNAGAEKKF
                     KEINEAYETLKDQTKRSAYDTSLNPKRDPFSGFEDIFSARQRQYGHNSTRDEILEEIL
                     KRSRQRQAQATTKNKDTMLRYTISLEEAFSGKSVELRYSTSRNPNKTIKVEIPRSVRD
                     GTKIRYAGMGDDSITHAAAGDLYVIVSITPSDKFVRQDDHITTAVNVDLIDAILGCNI
                     RVPCVDGSEINLRVHAGLAPGSHIKVPEKGMWNDYGRRGSMIVEIVLEQPKLNKNQYE
                     LLAQIKNL*"
                     /db_xref="UniRef100_A7NMX8"
                     /db_xref="rca:Rcas_2836"
                     /db_xref="A7NMX8_ROSCS"
     gene            complement(127397..127774)
                     /locus_tag="S2_012_000_R2_scaffold_18_prodigal-single_152"
     CDS             complement(127397..127774)
                     /product="Uncharacterized protein {ECO:0000313|EMBL
                     :KKM17936.1};  TaxID=412755 species="unclassified
                     sequences; metagenomes; ecological metagenomes.;"
                     source="marine sediment metagenome.;""
                     /codon_start=1
                     /transl_table=11
                     /translation="MKRSVFLVLPLVLALSACTSTQTVYKYTPRPVPSEPAVQPVNMR
                     GVEWKVLTKKELQETLDNLEKNPDPNFALFALTPKGFEALSSNMVEITRFMQEQQEVI
                     TYYRAYIRDTSEVVPVPTAKPKK*"
                     /db_xref="A0A0F9HRF1_9ZZZZ"
     gene            complement(127771..128178)
                     /locus_tag="S2_012_000_R2_scaffold_18_prodigal-single_153"
     CDS             complement(127771..128178)
                     /product="hypothetical protein"
                     /codon_start=1
                     /transl_table=11
                     /translation="MNFIKGLLPSKYIIVLILALAAGLVFFYQRNEINAEKVKSIQVE
                     LKSANEKIETQNTTIANMARDHKVEVDLMKKSQALIDVIRQKTIEDLKEISNTDFGKE
                     ANSNAPALEKVINERTKLLLNNIENISRQGLKR*"
     gene            128234..128590
                     /locus_tag="S2_012_000_R2_scaffold_18_prodigal-single_154"
     CDS             128234..128590
                     /product="hypothetical protein"
                     /codon_start=1
                     /transl_table=11
                     /translation="MSKHLYPTDHIPSSAIRPVSEEQWPYEYALGALHDRQLVKAAVD
                     WCEAQCDVDEQFEYCIHKTKEHEIHFDQMEFDDDAHRDHVMSHKFRRKTLGNFFYFKR
                     AQDFMLFKLSLNTNSG*"
     gene            128642..129487
                     /locus_tag="S2_012_000_R2_scaffold_18_prodigal-single_155"
     CDS             128642..129487
                     /product="hypothetical protein"
                     /codon_start=1
                     /transl_table=11
                     /translation="MKTSLILAVVFAFVAWIGGIQLHQMMELSFILYTLFLAMAAGLA
                     VRLLTWLNWERGGIVIIALMVFIAYITGTITKYWYSDLSSYKVTQNIPVKLERVTHNG
                     KFTGSVKLINTSTDMMLAARAQCVLAYDNGQPIDVTFAGGIGQGPVQFMPGQGETTLL
                     VHSSDWKKFRTDPNTANCFVTSAQFVKRPLFLSNVSVVWGPHADRKNDFMVTNNGTAP
                     IKNVQFQCVTEDGQNRKVLAYPSYLTDITKDTVIGVGETVKFTEKTNTTWVYKACVVS
                     NAVAL*"
     gene            129487..129756
                     /locus_tag="S2_012_000_R2_scaffold_18_prodigal-single_156"
     CDS             129487..129756
                     /product="hypothetical protein"
                     /codon_start=1
                     /transl_table=11
                     /translation="MSEIVIHLPYPDRSPHAELAMRKEVAEFIGDLYRKTPRTVKSCW
                     SMKPTAIPVGSINKMSGTATEYKRVLEVRMIDLEKLAGLVKLRFV*"
     gene            129756..130352
                     /locus_tag="S2_012_000_R2_scaffold_18_prodigal-single_157"
     CDS             129756..130352
                     /product="hypothetical protein"
                     /codon_start=1
                     /transl_table=11
                     /translation="MRLMNWIANLYSQYLMNAVMFFHDLRDRKDVAWNKPPTLSKGLY
                     IAYIGNHIFLFMLIVQLASGNTILALVNVFNFTLNMITISKSLNNRHLTQMYWVPFAG
                     HRVKAKIVEYTDSSRNGTTLALSEKLQWCQENLEYRDWTIHDKGFWLNPEHIKNKVGK
                     LSFADLPRFLHDRDEATVDFVFRKKRDASLFKLTWGNA*"
     gene            130404..130883
                     /locus_tag="S2_012_000_R2_scaffold_18_prodigal-single_158"
     CDS             130404..130883
                     /product="Uncharacterized protein n=1 Tax=Ochrobactrum
                     anthropi (strain ATCC 49188 / DSM 6882 / NCTC 12168)
                     RepID=A6WZ38_OCHA4"
                     /codon_start=1
                     /transl_table=11
                     /translation="MHIFCDLDGVLVDFEGGFLRNHGFAHNSVPEGVMWKYIMEHERH
                     WHELPMMHDGQVLWDFIKDRNPTILTGCPRSGFSHADIGKRYWVEEMLAPKPPVITCR
                     SKDKQLHMIAPGDVLIDDMKKNIDRWIAAGGIGILHTSAESSIAQLEKLLQTHDELV*"
                     /db_xref="UniRef100_A6WZ38"
                     /db_xref="oan:Oant_1526"
                     /db_xref="A6WZ38_OCHA4"
     gene            130867..131226
                     /locus_tag="S2_012_000_R2_scaffold_18_prodigal-single_159"
     CDS             130867..131226
                     /product="Uncharacterized protein n=2 Tax=Clostridium
                     difficile RepID=U3Y5H3_CLODI"
                     /codon_start=1
                     /transl_table=11
                     /translation="MMNWFKRMTNRININGVDFVVGRNVTINGTTVMVDGKIVDANVS
                     ASQQKLEVRVLEGTIENLRADGSVSCGDVTGSINCGGSANVDGNVGGSVNSGGSANID
                     GSVGGSISAGGSVRVGR*"
                     /db_xref="UniRef100_U3Y5H3"
                     /db_xref="U3Y5H3_PEPDI"
                     /db_xref="cdg:CDBI1_19478"
                     /db_xref="U3Y5H3_CLODI"
     gene            131226..131519
                     /locus_tag="S2_012_000_R2_scaffold_18_prodigal-single_160"
     CDS             131226..131519
                     /product="hypothetical protein"
                     /codon_start=1
                     /transl_table=11
                     /translation="MSKHQYGSYDFVDVGPGFVAFRITTEPGFFTTYLGELKLIQPKT
                     CKRYRTTFEWTPDFLEFLKDQGYADNVKLFPLLKGDGLVLKADQAIVFRLRFL*"
     gene            131577..132014
                     /locus_tag="S2_012_000_R2_scaffold_18_prodigal-single_161"
     CDS             131577..132014
                     /product="hypothetical protein"
                     /codon_start=1
                     /transl_table=11
                     /translation="MFHKLWPAIADYHRKARRDRDIRQAINYILDTNPNVSESARHMC
                     GFTTRSTAPLYLHTLDIGRNLWIARTPDLHKYERCLVFIGEKFNMEIDEATKVFDDKV
                     LVEGSWLDIIDAQLEGAKKTAKLLRLNYDLAQKARDEARANAY*"
     gene            132004..132330
                     /locus_tag="S2_012_000_R2_scaffold_18_prodigal-single_162"
     CDS             132004..132330
                     /product="hypothetical protein"
                     /codon_start=1
                     /transl_table=11
                     /translation="MHINDMVRQAIYIGTNFSPIQETSDYKVFDYQDKIFIDMDTSWL
                     IMSSGMFWNDPNLNAHTVTDEFHDFIQMHDLRAMVHDAVIDQRGDQRIMWFEPEVFML
                     FKLTFL*"
     gene            132327..132719
                     /locus_tag="S2_012_000_R2_scaffold_18_prodigal-single_163"
     CDS             132327..132719
                     /product="hypothetical protein"
                     /codon_start=1
                     /transl_table=11
                     /translation="MISFHDRNDDSGDHQVYFCTSLFDFTTTFCGYDRTMRVIPNWML
                     ASGQIRPLSDHLDMLNDDFRQWIVTEAGHYLAQRIRQALVYAAHNHNKSLEAFKKDPL
                     NTKANPSKTVVTWYMSKPDAILMKLRWG*"
     gene            132911..133795
                     /locus_tag="S2_012_000_R2_scaffold_18_prodigal-single_164"
     CDS             132911..133795
                     /product="Uncharacterized protein {ECO:0000313|EMBL
                     :KKK95014.1}; Flags: Fragment;;  TaxID=412755
                     species="unclassified sequences; metagenomes; ecological
                     metagenomes.;" source="marine sediment metagenome.;""
                     /codon_start=1
                     /transl_table=11
                     /translation="MGGNAFPRLDLRRVRRDQLLPTVQFVVETLNYPGFTLEYALDNL
                     MGSAGKQDDSGDLDFAMNNMAPRFVGQADLPLFNLRDFARRCREVLPNEQMSTKTMNG
                     GQFQSAWPLCGDPTNGYVQVDFLSGDPEWLKFSHWSPGKDHSPWKGVFVSTMYGVLAK
                     RLKDFEAFDENGERVARVGFHFDLEKGLHRKWKMQKRKGQGVAEATPDEVETRFPDCP
                     RLPRLGYLTNPTVVLSTLFESQTEHQDVDTFEKVVHKLRTRFPEEFEDLRDRFLEALL
                     RSAARNEYTVEEMASAFA*"
                     /db_xref="A0A0F9BXE2_9ZZZZ"
     gene            133808..134293
                     /locus_tag="S2_012_000_R2_scaffold_18_prodigal-single_165"
     CDS             133808..134293
                     /product="hypothetical protein"
                     /codon_start=1
                     /transl_table=11
                     /translation="MSKAARAFSSNNSEKYAGRPVHISKNNRPAETQTSSHYNESPQD
                     FAKFVDPTPFLIRPSLYIQDVEDVVYQSSFFDRTKKFYENHIEPWAADNNITKYRMFP
                     IYFHADTIENLPEENYAIVGKRHTISYDHIHFVGWTQHYLSAGIVFKNPDHLLMFKLT
                     F*"
     gene            134293..134784
                     /locus_tag="S2_012_000_R2_scaffold_18_prodigal-single_166"
     CDS             134293..134784
                     /product="hypothetical protein"
                     /codon_start=1
                     /transl_table=11
                     /translation="MATYVNTRIEDILLSRLDYRKYDLERMRWMAPAFVLMLTTLIGT
                     GIVRWRTDGDLTGVLTSVFCLVAMLFPFQLLVRQYFGLTHPNFNYHKHKWALKKKRIA
                     IGVRFDSREEAKSMIEQVRESSIKPENVYVTYVGGEYKGHENTWYFLFKHQKDAMLFK
                     LMV*"
     gene            134792..135202
                     /locus_tag="S2_012_000_R2_scaffold_18_prodigal-single_167"
     CDS             134792..135202
                     /product="hypothetical protein"
                     /codon_start=1
                     /transl_table=11
                     /translation="MTSLEAAVVKQQDDLSTFRLLLTTAIIVNIAVAALCFATFDIKP
                     LALVGVFLSVMFTFMVVNIKDYEYPTKMHWFEAMRCGNFWLVRKGQWFAHDKAIRDED
                     LEQLPPRSWVRTPEQQIVLLRDEKTAVQLRLTIE*"
     gene            135195..135602
                     /locus_tag="S2_012_000_R2_scaffold_18_prodigal-single_168"
     CDS             135195..135602
                     /product="hypothetical protein"
                     /codon_start=1
                     /transl_table=11
                     /translation="LSDERTAWQAGEDLGRFVVENHRYVYRMLIFGFCVLSFMDIMTI
                     VTGEPLYMVYVAHISSIVFSYKFFRRGTGENWEYFWKYRKGTPVYVGYMNHSIDQWIQ
                     ENIHKHDYYMASIGVYVFKEKSMASMVRLMVPR*"
     gene            135602..135835
                     /locus_tag="S2_012_000_R2_scaffold_18_prodigal-single_169"
     CDS             135602..135835
                     /product="hypothetical protein"
                     /codon_start=1
                     /transl_table=11
                     /translation="MFGWFKKRLQHKINVSDYHFSVRAYEGDFYYLPSPELKEWLTDY
                     KDKYEMRYDEMTGERYILFDDKNTALMCKLAFA*"
     gene            complement(135836..136054)
                     /locus_tag="S2_012_000_R2_scaffold_18_prodigal-single_170"
     CDS             complement(135836..136054)
                     /product="Translation initiation factor IF-1 n=1 Tax
                     =Brachyspira sp. CAG:700 RepID=R5LAL5_9SPIR"
                     /codon_start=1
                     /transl_table=11
                     /translation="LAKEECIKFTGVVLEVLPNTTFRVELTNGTKLLGHISGKMRKNN
                     INILLGDKVDVEVSPYDITKGRIIYRYK*"
                     /db_xref="UniRef100_R5LAL5"
                     /db_xref="A0A081BEQ5_9PROT"
                     /db_xref="ftw:FTW_0867"
                     /db_xref="R5LAL5_9SPIR"
     gene            complement(136092..136505)
                     /locus_tag="S2_012_000_R2_scaffold_18_prodigal-single_171"
     CDS             complement(136092..136505)
                     /product="Uncharacterized protein n=1 Tax=Vibrio cholerae
                     PS15 RepID=L1QTZ0_VIBCL"
                     /codon_start=1
                     /transl_table=11
                     /translation="MRYVAGLMFSEDSTKLAMVIKNRPAWQAGLFNAIGGKIEEGEEP
                     AACMAREFLEETGVQTLPSEWEYLTMLDGSWGQVTFFRMFGDRVHDVKTMETEVIQLV
                     NPFALPMNTIGNIRWLVPLAMDKKTLAPRITKHMG*"
                     /db_xref="UniRef100_L1QTZ0"
                     /db_xref="D7H928_VIBCL"
                     /db_xref="xne:XNC1_2197"
                     /db_xref="L1QTZ0_VIBCL"
     gene            complement(136505..137179)
                     /locus_tag="S2_012_000_R2_scaffold_18_prodigal-single_172"
     CDS             complement(136505..137179)
                     /product="ATP-dependent Clp protease proteolytic subunit
                     ClpP (EC:3.4.21.92)"
                     /codon_start=1
                     /transl_table=11
                     /translation="VFSGQSIRNVWGGVPDSQEATQAPVYSITSPVAATTSGYATAPK
                     EDSPALRDRGIFIISEGFNQILAKNVLTWILESNLDPNRKYQHLTLIINSPGGEVPSA
                     FAIIDAIRGSALPVHTIGLGQISSCGLLTFLAGAKGHRILTPNTAILSHQWAWGAFGK
                     EHELLATYKEFGLTSERIINHYKTCTGQTEEVIREKLLPAQDVWLSAQEALDLNVCDE
                     IRVVGV*"
                     /db_xref="hpk:Hprae_0620"
                     /db_xref="A0A0F9ICW2_9ZZZZ"
                     /db_xref="gwc1_scaffold_960_16"
                     /db_xref="3.4.21.92"
     gene            137581..138006
                     /locus_tag="S2_012_000_R2_scaffold_18_prodigal-single_173"
     CDS             137581..138006
                     /product="hypothetical protein"
                     /codon_start=1
                     /transl_table=11
                     /translation="VSNPKPILIKNSEELIKLFGTPTAPYKGKTTMDASLIYAPYVPL
                     YTHRVRMEPMKPEEIRFTYHRVEFNPRIKLKHFLKFNKPRNEKMRSRFLYDAVLWLDD
                     ANLVKFTDYVIEFDRHQIWFKDAKFASLFKLTFDGFDKT*"
     gene            138040..138393
                     /locus_tag="S2_012_000_R2_scaffold_18_prodigal-single_174"
     CDS             138040..138393
                     /product="hypothetical protein"
                     /codon_start=1
                     /transl_table=11
                     /translation="MNKKSLGAYKANMWWGTHNNRQHNPVAPFFSDMFRTMLGVGLLG
                     MDMSLDDFCKKYYRVERKDYLEKCLKYKRGFFGSSKRKEMQLWLLRLRMLRVKIDEMR
                     QNLIEQIANENAREL*"
     gene            complement(138401..138643)
                     /locus_tag="S2_012_000_R2_scaffold_18_prodigal-single_175"
     CDS             complement(138401..138643)
                     /product="hypothetical protein"
                     /codon_start=1
                     /transl_table=11
                     /translation="MFWWQRFDHFEMPATPFFTILFGAPFVNFRSKLGAFHTEIAITN
                     KGSYIMVRYFGVTYGTILEPETTTGAMIRYYLYVVV*"
     gene            138748..139098
                     /locus_tag="S2_012_000_R2_scaffold_18_prodigal-single_176"
     CDS             138748..139098
                     /product="hypothetical protein"
                     /codon_start=1
                     /transl_table=11
                     /translation="MQKVDFEYFVRPDDVNFQFKALACSSPSFALTIPADTEKNEVLN
                     MYDFENLEEIYTWCRETLGTEFMDWRMGVMIGHENRTRRDDSGGRRWVRECSIQIHMK
                     DSAMLALFKLRWSS*"
     gene            139121..139205
                     /locus_tag="S2_012_000_R2_scaffold_18_prodigal-single_trna
                     _1"
     tRNA            139121..139205
                     /product="Leu"
     gene            139222..139590
                     /locus_tag="S2_012_000_R2_scaffold_18_prodigal-single_177"
     CDS             139222..139590
                     /product="hypothetical protein"
                     /codon_start=1
                     /transl_table=11
                     /translation="MDRKLEIAEMRVADLEFQLLDAESKIQMYRDMVKKLEDDNTELR
                     SKVSLAAGIMTEVGLVNEDHTLMWDPKDVAQVKLGIQRGKHLEIFEKANKENPIINDA
                     WNKYLMALRLCGLDETPETN*"
     gene            139600..140160
                     /locus_tag="S2_012_000_R2_scaffold_18_prodigal-single_178"
     CDS             139600..140160
                     /product="hypothetical protein"
                     /codon_start=1
                     /transl_table=11
                     /translation="MPVEHEYKYILDSDNAELIEKLEAKYPKQHIHQVYCTKNNRFRA
                     IVKEGKKKTSVKWYHTFKKKINGEVLEIETEIPSEDFNMISRGENLGELHKIRFTIPQ
                     DHGQWDIDFLLTAPLAKGGKVYFSCCECEQPKELDIFVPEVLAKYIRFEVPHENSTLF
                     SNFKLANQEYAALAVEQHKEVLRKWP*"
     gene            140151..140822
                     /locus_tag="S2_012_000_R2_scaffold_18_prodigal-single_179"
     CDS             140151..140822
                     /product="hypothetical protein"
                     /codon_start=1
                     /transl_table=11
                     /translation="MAVNRFDLRVYKNILMYVRLDIADDLFLRDHKLYREQNPRKFKY
                     MLKLAKLHSKLADKTDNVRIVYNRVMNKVLAGPYRLKIPFLNRRDYQEHDNLIQASMF
                     QILQDFVELELPYEVNEEMLERYGIKKIKRGQRYPELAEEWLASLYSSADKEIHTLYK
                     WWIEVGRPRYTNYDGIEKEVDIVYADWAKSERFAIEANHDDFARAEEQEMMVRLLNVR
                     SRLWT*"
     gene            140847..141602
                     /locus_tag="S2_012_000_R2_scaffold_18_prodigal-single_180"
     CDS             140847..141602
                     /product="Uncharacterized protein n=2 Tax=Lactobacillales
                     RepID=R9WPS1_STRSU"
                     /codon_start=1
                     /transl_table=11
                     /translation="MGDSVRKIIIATTSINLYDIVAFVVRGKTLVVYTVGETLYFNEP
                     VDLESVDSAFADLTEQFDALESETPEEPTDPETPVDPTDPEEPVDPTDPEDPTDPVDP
                     GDDDLPDDGEDDETPTTPTNPTNPTNPTNPTNPTNPTNPTNPTNPTNPTNPTEPTNPG
                     GGEEEYEMNPEFDPTGKNFNEEGGFFYDPATETYYDELGYEIDDGSGGSMNPSFNSTG
                     MQFDPMYGVWVDMSTGKYYNVRGYEMVAAEDPT*"
                     /db_xref="UniRef100_R9WPS1"
                     /db_xref="A0A0D3LND8_9BACT"
                     /db_xref="ene:ENT_03510"
                     /db_xref="R9WPS1_STRSU"
     gene            complement(141599..142204)
                     /locus_tag="S2_012_000_R2_scaffold_18_prodigal-single_181"
     CDS             complement(141599..142204)
                     /product="Marine sediment metagenome DNA, contig:
                     S12H4_S00556 {ECO:0000313|EMBL:GAI81870.1};  TaxID=412755
                     species="unclassified sequences; metagenomes; ecological
                     metagenomes.;" source="marine sediment metagenome.;""
                     /codon_start=1
                     /transl_table=11
                     /translation="MADVLHKVTKQFLLSVNTPDFMDGNWLINPDMSVVIGLPLKYWV
                     IEGDTLRSATTAERTDIDLLEEFQGMGIEEVKARINAKINVFRDTYINAGVIFMGHLF
                     DSDERARENILGMCSAVGLGLEFPENFTWRSRANQDIYMGKENLTQFGLSVLTFVSTC
                     FAVSWHHKDTVSAMISENIMDYIEYDFHVGWPNNSLDGTTL*"
                     /db_xref="X1T2M6_9ZZZZ"
     gene            complement(142208..142879)
                     /locus_tag="S2_012_000_R2_scaffold_18_prodigal-single_182"
     CDS             complement(142208..142879)
                     /product="hypothetical protein"
                     /codon_start=1
                     /transl_table=11
                     /translation="MSLVFNGAQHATSTTASHILGTGAWTTMAWVKVFSTGATATMSI
                     ISEQDTGRRQGLDIRYVNGTIVVERGTYFMVLLLIPSYRSTTISSTSPISLNEYHHIA
                     VSWSGTTLTLYVDGVQQSTANTPSGDQIVGSSSNTWGARKTANATWDQYFQGEILDYR
                     KYTVALPADIISTIATCSGLDFITQNLAYRYFMFGVAGTNATQVDDWSNNNFDRSITS
                     ILPFG*"
     gene            complement(142876..144603)
                     /locus_tag="S2_012_000_R2_scaffold_18_prodigal-single_183"
     CDS             complement(142876..144603)
                     /product="Putative membrane-anchored cell surface protein,
                     haemagluttinin id=2180093 bin=GWE2_TM6_42_60
                     species=GWE2_TM6_42_60 genus=GWE2_TM6_42_60
                     taxon_order=GWE2_TM6_42_60 taxon_class=GWE2_TM6_42_60
                     phylum=TM6 tax=GWE2_TM6_42_60 organism_group=TM6"
                     /codon_start=1
                     /transl_table=11
                     /translation="MNLHPKQLDLSKDLSFAGGNIKLASGRILIGDGSESQPGLAFTN
                     DEGTGLFLAQSGEIAISAGANAFVYLKDDGTVEMTGTTGIAIQAGSTAERPSTPLAGL
                     LRFNLETLRLETYVNQTWESLAHRSDLTPLLRLDGTRAMTGSLNMGTQPITNAGTIND
                     VVIQSHAGRHQPGGADALPTASAIGLSLSSTNTEGTSTSFARADHTHVITGVQPQSAI
                     LSSIGDQTVNGYLVRTAAGTVTTRAITGTVNTVSVTNGTGVAGTTVITLANNPVVPGN
                     ASLTVPVGTSAQRPGTLNNGMLRYNTDISRFEVYRSGSWFIVGETADLSSYQPLASNL
                     TAVAGITTNGLVVRTESTTATTRSISGTDGRITVVNGDGIAGNPTIDMAPGIVNPGSY
                     SRVSVDTYGRVVGGTFSFVTYYATRFDSPMTTGSWPIKAQAAAYLDPNHSSMTIRGFD
                     DTTPEGVGISSDVPAGAVSCNVILVGRARSAPTTTQSALWSTYFHSYPIGTLAPDWGP
                     AIALNPITIAARNVFLYQVSTNITVAQMGLTSGAPFQMEIVRNANAAGDTLVGDFLLF
                     YARLDWQAA*"
                     /db_xref="gwe2_scaffold_88_300"
                     /db_xref="A0A0G1DCA1_9BACT"
                     /db_xref="bra:BRADO3649"
     gene            complement(144673..145410)
                     /locus_tag="S2_012_000_R2_scaffold_18_prodigal-single_184"
     CDS             complement(144673..145410)
                     /product="Uncharacterized protein n=1 Tax=Cronobacter
                     phage vB_CsaM_GAP32 RepID=K4F9M6_9CAUD"
                     /codon_start=1
                     /transl_table=11
                     /translation="MRKYLREGLREHDLADLVIPMVSIDEFESKVDDDAIVIGFFVKD
                     FEPANDLNRFIQKSPVVLLDTDVSPAPNEDGYFLVFVEVSRDPTFAEKFLTILDEISN
                     LVEIDPSDWRFTCYQHDGVFEVTEEKVKVLIRTESIEDLKQKAFDDELLEFFKNSVLD
                     NVQLTEGNLSLIRGTQSVNGELVYFGSLEDLSESIRDRAVNLTEEANRSCRTFEKLLG
                     EGWLVHQLGDIKIVSSVFDSNVLVIRG*"
                     /db_xref="UniRef100_K4F9M6"
                     /db_xref="A0A0F9NVI8_9ZZZZ"
                     /db_xref="K4F9M6_9CAUD"
     gene            complement(145403..145963)
                     /locus_tag="S2_012_000_R2_scaffold_18_prodigal-single_185"
     CDS             complement(145403..145963)
                     /product="Uncharacterized protein n=1 Tax=Cronobacter
                     phage vB_CsaM_GAP32 RepID=K4FB60_9CAUD"
                     /codon_start=1
                     /transl_table=11
                     /translation="MDPRHAKRLHKHTNLTDILIQIEDFFDGLDLYVFANWFKGEIHK
                     GPEIRRYWVDITLLYPYEDMPDPQGGIRLLKHGAKVAFRKELREKALEIESQEDYRAE
                     RRGKPQIAEEPVWLVEVSIPRKFIEELDDDDLELIDDESVDTENVSDARDENIDQEDA
                     YQEGDGEEDSADSADDADSEEEEENA*"
                     /db_xref="UniRef100_K4FB60"
                     /db_xref="A0A0F9RXD9_9ZZZZ"
                     /db_xref="K4FB60_9CAUD"
     gene            146047..146529
                     /locus_tag="S2_012_000_R2_scaffold_18_prodigal-single_186"
     CDS             146047..146529
                     /product="hypothetical protein"
                     /codon_start=1
                     /transl_table=11
                     /translation="MRLFELFDGPATPANIEKLEKALDTKFYQPMDKVKTNQPVLDLD
                     IDSRPTSHFIQRYTERAKKAEFGLADIAALLARAKTGAIPGYKDELDDLSRENYPMDD
                     LVIQGQGPNPLTIPVIVKPNPEAKKMQDGNPVAADRTGKKVPKNRIIPKTVYRKGIDD
                     *"
     gene            complement(146526..147251)
                     /locus_tag="S2_012_000_R2_scaffold_18_prodigal-single_187"
     CDS             complement(146526..147251)
                     /product="hypothetical protein"
                     /codon_start=1
                     /transl_table=11
                     /translation="MMEFPYMGTLIKQSSINELTAATIRTTKAEEALKTANSQHTHRI
                     EQIKSSCTRTADDSVSPWIRTMATVTERDAFALQYMLIEAIPRAVFKEDDAITQKLNE
                     LLMLTKLTYADEIAEAVEKAKAEAQQQTDRALDEKAKEIKQLDYNHEKAAQNLKLKVH
                     SEQSNLTYRKEVFANQINRLLSLTNGEPEALSEEDNRVLRVLHAEGFLTTIDSLVMFE
                     EHKFLTMSKEEIFELFLKIEPLP*"
     gene            complement(147248..147829)
                     /locus_tag="S2_012_000_R2_scaffold_18_prodigal-single_188"
     CDS             complement(147248..147829)
                     /product="hypothetical protein"
                     /codon_start=1
                     /transl_table=11
                     /translation="MSFERTVGTNLYHADSLRQLLEQMLENPFAAPTKIAMSWHFNSR
                     AFNAETQAFIDEYADHIRGFKIIKDGLIRMESHTKKSNQKHPVDPEIDCYCHAEYFKW
                     IVTDLGKEIIKRCQIASKHQILFNIETYELQIEETHKGMLEYMKSDSIDAVWVAKVAS
                     YGPEFQDIGRMLVFEKLSRKSEDGINYVRQDAA*"
     gene            complement(147819..148574)
                     /locus_tag="S2_012_000_R2_scaffold_18_prodigal-single_189"
     CDS             complement(147819..148574)
                     /product="hypothetical protein"
                     /codon_start=1
                     /transl_table=11
                     /translation="MALSDHRVFKMVTDGRRLQGYKTAMGHISNTANVKPRMNVPLSP
                     THEKLGKALNMPSKEVQLLLEEVFSDPQESDIAAFKQILFLAKLRCHSATAEYADLYR
                     NARDAYEASVERHEQAKIKLASLKEQHDALLQTGEFMSQRQGWIRLIDDMYEIAKTHD
                     FKLDAIPLPEAQFISFIAKSSKHADIVDGVISFKWETIRDNLHHDHVAGILRGWLKKQ
                     DEADKKIVEGVAGPILDALLDSLVADGVAIDEF*"
     gene            complement(148619..149188)
                     /locus_tag="S2_012_000_R2_scaffold_18_prodigal-single_190"
     CDS             complement(148619..149188)
                     /product="hypothetical protein"
                     /codon_start=1
                     /transl_table=11
                     /translation="MLIFGMIPKSVKTLMNELNCPRTHIAQCVLHDNARRAVYMGHFT
                     REYYVSEYDDCWQTMRDVAEYDFDQIASAQRSVKAGVVEAELFSNDPRKDVAILYFLT
                     EMGEKFFKGWAEGLMFDFEKGETSIELTREYLKQHLAAHTVGPTIVKAFDIVVHPDLR
                     DLKSQFVFKKLRSRLEGDYFHDPEPQVVD*"
     gene            complement(149272..150084)
                     /locus_tag="S2_012_000_R2_scaffold_18_prodigal-single_191"
     CDS             complement(149272..150084)
                     /product="Putative uncharacterized protein n=1 Tax
                     =Micromonas sp. RCC1109 virus MpV1 RepID=E5EQR8_9PHYC"
                     /codon_start=1
                     /transl_table=11
                     /translation="LAKRAKRAERSNPRQDRNRTPNDYGRPSDNRYSRNSRGGDSRNN
                     NVIELSNFKKAKKRSVDIVPRNVNQEDLMIALADDSQHIVFATGPAGCGKTMIATLAA
                     IKALKAGEVEKIVITRPNVAVDDKDIGFLPGDILKKMTPWMMPILDVFAEYYDSAEIQ
                     YMLEENIIEMVPIAFIRGRTFKNAFILVDEAQGTTANSMLSILTRIGENSKMVVTGDL
                     AQSDRGQENGLADFLKRFESSNHISVVKFEKNDVERHPVVKELLTIYKDKDI*"
                     /db_xref="UniRef100_E5EQR8"
                     /db_xref="A0A0F9P585_9ZZZZ"
                     /db_xref="apal:BN85405830"
                     /db_xref="E5EQR8_9PHYC"
     gene            complement(150159..150410)
                     /locus_tag="S2_012_000_R2_scaffold_18_prodigal-single_192"
     CDS             complement(150159..150410)
                     /product="hypothetical protein"
                     /codon_start=1
                     /transl_table=11
                     /translation="MTHPLLDQYVDGSVKFQKVVEQLNIDYHWSSFTNVDGLIKQLES
                     SNHHDWFTLFYMVNEFSPEMGGNYFQIHKERFEKISPKQ*"
     gene            complement(150407..150682)
                     /locus_tag="S2_012_000_R2_scaffold_18_prodigal-single_193"
     CDS             complement(150407..150682)
                     /product="hypothetical protein"
                     /codon_start=1
                     /transl_table=11
                     /translation="MIDPVLDRYINGREKFEEIIASISNNWRDSWNGGKSKTNNPGGI
                     YGQLEAGLKTNNKTVTVKYVTRYQWISEEDNRLYTQTVYLDETFVKK*"
     gene            complement(150679..151293)
                     /locus_tag="S2_012_000_R2_scaffold_18_prodigal-single_194"
     CDS             complement(150679..151293)
                     /product="Uncharacterized protein {ECO:0000313|EMBL
                     :KKN25218.1};  TaxID=412755 species="unclassified
                     sequences; metagenomes; ecological metagenomes.;"
                     source="marine sediment metagenome.;""
                     /codon_start=1
                     /transl_table=11
                     /translation="MKLILTDVDEVLLDWGGHFEAWYLKSYKLFGGNEPTGKMRDAEN
                     IEDWLECDYQTTRKLIEMFNQCKDHFPNITPYDHAVEYVNRMHREGWSFVAITACTDD
                     IWTHDARRTNLQKYFPGVFDTVHCVGLGQAKTRFLERYKPTWWVDDKPKHAEEGGRLG
                     HKAFLVEQPYNVDFKPEFSKRVKTWKDIYECVVDDDCYRYGWMA*"
                     /db_xref="A0A0F9S769_9ZZZZ"
     gene            complement(151274..151636)
                     /locus_tag="S2_012_000_R2_scaffold_18_prodigal-single_195"
     CDS             complement(151274..151636)
                     /product="hypothetical protein"
                     /codon_start=1
                     /transl_table=11
                     /translation="MSKSVYLIITHVTRLAAGLPSHKKGVSSNPDNYETFENMVLSDK
                     VSRELNTRASVVIDLLGGKVLKNRFDLSDAEVFRDYVDRYQADIGEALKRWGASNADN
                     YKKLKDLIPGDKNETDSN*"
     gene            complement(151641..152582)
                     /locus_tag="S2_012_000_R2_scaffold_18_prodigal-single_196"
     CDS             complement(151641..152582)
                     /product="Clamp loader subunit DNA polymerase accessory
                     protein n=1 Tax=Escherichia phage PBECO 4
                     RepID=L7TQ69_9VIRU"
                     /codon_start=1
                     /transl_table=11
                     /translation="MHDLWVEKYRPDTFDGYVFKDSSMQAQFLDWMENKAGKRIPIPH
                     IMLSGSPGTGKTTLARILINMLGVAPGDVLDMNASRENKVDDVRGKIISFCSTWPVGE
                     YKVVLLDEVDRFTHDAQGILRNEMEKYADSVRFIMTCNYPHKIMPALHSRLQSFHIDR
                     LDLDSFMERMINILLTEGVEFDPADIEKYVTFSYPDLRKCINLLDQNTRGGKLHALQA
                     SNDETSLDYVEKFHELFAAKRYLEARQYLCTIAKTDEYDQIYRYFYTHLDMFGSDLNV
                     QKNAVLTIATGLRDHALCADAEINLAAVIIKLSELSE*"
                     /db_xref="UniRef100_L7TQ69"
                     /db_xref="A0A0F9D3W1_9ZZZZ"
                     /db_xref="mfe:Mefer_1399"
                     /db_xref="L7TQ69_9VIRU"
     gene            complement(152647..153018)
                     /locus_tag="S2_012_000_R2_scaffold_18_prodigal-single_197"
     CDS             complement(152647..153018)
                     /product="hypothetical protein"
                     /codon_start=1
                     /transl_table=11
                     /translation="MAVLEIPYSHRHLMSREPIFRLYWDIFEKQFVELHDHQNFPVKE
                     VHDWLIETIGDEVTSFRELDRGYFEHRRSSIDTIKIDDENTWDMVNPRIPEERRTWKV
                     VSSGLYFRESEHAVLFKLRWF*"
     gene            complement(153018..153359)
                     /locus_tag="S2_012_000_R2_scaffold_18_prodigal-single_198"
     CDS             complement(153018..153359)
                     /product="hypothetical protein"
                     /codon_start=1
                     /transl_table=11
                     /translation="MFSISESLYADLHLLSFEGIRELFNSFTQSFPFSMDLLVSKRDY
                     DRMVEDARGLAGEEHPECSTQYNSKEYLWSEYHPLNNHVYKNGDILLQTKIGFVSREA
                     AMLFKLKWFQS*"
     gene            complement(153410..153667)
                     /locus_tag="S2_012_000_R2_scaffold_18_prodigal-single_199"
     CDS             complement(153410..153667)
                     /product="hypothetical protein"
                     /codon_start=1
                     /transl_table=11
                     /translation="MHRVIVDRKRYLNVNKIVHYTGAAYTVEVPYQLYQWLDANVGTI
                     AKTSYGLSSERPWIAFDKPFGQIEIIFWNLKDSVLFKLTLG*"
     gene            complement(153667..153948)
                     /locus_tag="S2_012_000_R2_scaffold_18_prodigal-single_200"
     CDS             complement(153667..153948)
                     /product="hypothetical protein"
                     /codon_start=1
                     /transl_table=11
                     /translation="MFARFKSTVSISIPSRHAIMHRSWEDFTLTAEVRAWLNEHIGPE
                     AESVTSLIDQTLDTAWFFDERLEPSEVGFAFSIMFTDKSKAALFKLTWL*"
     gene            complement(153948..154265)
                     /locus_tag="S2_012_000_R2_scaffold_18_prodigal-single_201"
     CDS             complement(153948..154265)
                     /product="hypothetical protein"
                     /codon_start=1
                     /transl_table=11
                     /translation="MNHYDFDLTEIEWREVHFAEIPYNSTLIRRTMPSRTVILDEDVH
                     LWLYNQFGRPATSLNRLSQADCPERWFFSNHSTVKPGGHSSTFAVFFADRAHAMLFKL
                     AWV*"
     gene            complement(154262..154498)
                     /locus_tag="S2_012_000_R2_scaffold_18_prodigal-single_202"
     CDS             complement(154262..154498)
                     /product="hypothetical protein"
                     /codon_start=1
                     /transl_table=11
                     /translation="MKPELDVYPYDVTIAIEGCDDFVGQEYLDRLNEAFQWLEDMKLM
                     QDKHWRFNSVNGREPTRLEFKKHKDAMIFKMAFG*"
     gene            complement(154593..154931)
                     /locus_tag="S2_012_000_R2_scaffold_18_prodigal-single_203"
     CDS             complement(154593..154931)
                     /product="Uncharacterized protein n=1 Tax=Enterobacteria
                     phage vB_KleM-RaK2 RepID=H6X3X1_9CAUD"
                     /codon_start=1
                     /transl_table=11
                     /translation="MPANVYFRLDRDVSPLRDHILIYNMEQGDKLTKGGILIPDDNGK
                     DRGIRPRWAQVYKVGSNIDYVSAGEWILIEHGRWTYGVPVELDGVEHYIQRVDTDAIL
                     IAQAEKPDHI*"
                     /db_xref="UniRef100_H6X3X1"
                     /db_xref="H6X3X1_9CAUD"
     gene            complement(154944..155369)
                     /locus_tag="S2_012_000_R2_scaffold_18_prodigal-single_204"
     CDS             complement(154944..155369)
                     /product="hypothetical protein"
                     /codon_start=1
                     /transl_table=11
                     /translation="MAKLPTHTSMRGVQVNMEEMRAKNEQSVAVTGRGAQLRMNARGD
                     MLTAGGHVNKRREDIEAEYNQHKLQGNVKRVDVRAVEPDTFETPQQVVERLKALKAAQ
                     AQAPAAKPETSSAPLADVFEAAEKPANKDRVRKISEKDD*"
     gene            complement(155402..155935)
                     /locus_tag="S2_012_000_R2_scaffold_18_prodigal-single_205"
     CDS             complement(155402..155935)
                     /product="DNA polymerase III subunit alpha (EC:2.7.7.7)"
                     /codon_start=1
                     /transl_table=11
                     /translation="MIELENRTIDEYGQVAFKIKDLYGLIMKGFDVQRLLVEDGEEYQ
                     QLVKNAQLFDQDDIVPPKYEKPNVPLSEVMEQYRNNWMIPDRYKVLNPRVWLTEQCKT
                     QQQRQRISDELDVFEKYDLFDMLRSLIYLIDVFRKHKVLWGIGRGSSVSSYVLFLIGV
                     HRVDSLAYDLDFSEFLN*"
                     /db_xref="pmo:Pmob_0737"
                     /db_xref="UniRef100_H6X3W9"
                     /db_xref="A0A0F9S651_9ZZZZ"
                     /db_xref="H6X3W9_9CAUD"
                     /db_xref="2.7.7.7"
     gene            complement(155932..156162)
                     /locus_tag="S2_012_000_R2_scaffold_18_prodigal-single_206"
     CDS             complement(155932..156162)
                     /product="hypothetical protein"
                     /codon_start=1
                     /transl_table=11
                     /translation="MSDYPYVIPFDKLKNSSDAAGFTKFHVLDNFYSNWLYANLHPND
                     WRVAYPWVSGRPINELQFRNLSDYTWFKLVKL*"
     gene            complement(156167..156430)
                     /locus_tag="S2_012_000_R2_scaffold_18_prodigal-single_207"
     CDS             complement(156167..156430)
                     /product="hypothetical protein"
                     /codon_start=1
                     /transl_table=11
                     /translation="MSFWRKLRRLLGFPGFDYQVYTSYQFAEFDTLTLGMIVREDVVD
                     WLDRKMGRKNWRVDFDAYEDGPAYEMKFEFRHQRDAMLFKLSW*"
     gene            complement(156427..156642)
                     /locus_tag="S2_012_000_R2_scaffold_18_prodigal-single_208"
     CDS             complement(156427..156642)
                     /product="hypothetical protein"
                     /codon_start=1
                     /transl_table=11
                     /translation="MKYPYTTQIDPKYVEFVHGFIYDDYIPDPDIVDWLGENCDGEWT
                     FDWSNGEKFSFEKESDAIVFKLTWGGA*"
     gene            complement(156614..156889)
                     /locus_tag="S2_012_000_R2_scaffold_18_prodigal-single_209"
     CDS             complement(156614..156889)
                     /product="hypothetical protein"
                     /codon_start=1
                     /transl_table=11
                     /translation="MTTYVVRMDWDDSILYHDGTPDGWSLRDNIKSWLFGNIGKGKFQ
                     WDIEWKPDAKAERGGTWALFFMFWDPTLAMMFRLAWGGNEVSIYNPN*"
     gene            complement(156886..157596)
                     /locus_tag="S2_012_000_R2_scaffold_18_prodigal-single_210"
     CDS             complement(156886..157596)
                     /product="hypothetical protein"
                     /codon_start=1
                     /transl_table=11
                     /translation="MSEEYEIPEFIVRLGLDFKAIRITDNRMIPTTWKIQAEVLYDDE
                     DLDEDKVEEYEMEIKVAIAKIKYWLENALDGCLMFCVDNEWAINALFDEDGRVTSGNN
                     IVMLPNEPTDDLIAEVLHSKMNAFGGKAIQFGTIELTSDDKSGMSYMFTGVGEFNLPE
                     MSEWIGEHAYFDKPWWARDDASTVDVIPAADADLSEKPASSYSLDFIRQSFRKQFGEE
                     AIVVRPNFKPEVLDGGKE*"
     gene            complement(157823..158011)
                     /locus_tag="S2_012_000_R2_scaffold_18_prodigal-single_211"
     CDS             complement(157823..158011)
                     /product="hypothetical protein"
                     /codon_start=1
                     /transl_table=11
                     /translation="VIRVVVPAENIADDQGHPYQEVVDWLEALDIYLIDVDCPDLDTI
                     QFFFETEDQAMLFKLAWA*"
     gene            complement(158008..158352)
                     /locus_tag="S2_012_000_R2_scaffold_18_prodigal-single_212"
     CDS             complement(158008..158352)
                     /product="hypothetical protein"
                     /codon_start=1
                     /transl_table=11
                     /translation="MHPSFDPSTLNEEELREKLSELNNRLYAAHAMGMSYELRVQLEQ
                     FIELIEFEQQMRFSAQMQKAWNDLFPDVIESEPDLKPGAEKAKETKTTKKAKEGPERP
                     ANAPMFNKVYKK*"
     gene            complement(158363..158770)
                     /locus_tag="S2_012_000_R2_scaffold_18_prodigal-single_213"
     CDS             complement(158363..158770)
                     /product="MazG n=1 Tax=Synechococcus phage S-CAM8 RepID
                     =G8EY65_9CAUD"
                     /codon_start=1
                     /transl_table=11
                     /translation="MSNPFLNQYLGFVDAVTSEPSKDRDAFIARINELYDQGCNVARL
                     HTAADGLVAEAGEFMEVVKKITFQGKPYNADNIFHMKRELGDVMWYFANACMALGMDP
                     YEVIEENVRKLEARYPGGSFDITRSEVRAEGDL*"
                     /db_xref="UniRef100_G8EY65"
                     /db_xref="A0A0F9S646_9ZZZZ"
                     /db_xref="bprs:CK3_02280"
                     /db_xref="G8EY65_9CAUD"
     gene            complement(158826..160010)
                     /locus_tag="S2_012_000_R2_scaffold_18_prodigal-single_214"
     CDS             complement(158826..160010)
                     /product="Tax=RBG_13_Planctomycetes_63_9_curated"
                     /codon_start=1
                     /transl_table=11
                     /translation="MPSLEFSNISLGNLMLAPDIPGPTFSAAEIGIVTNTNRSFGFAM
                     STDTTNILVGAYSAAKAIIYGYNGESWVKTAEFTRTGRFGFKVAIQGDWAAISDSPVS
                     GNGSVFIYRRIAGVWGTTPHTTLTVPTNLSSAAGFGSAVAMHGNTLVVGHRVANSVGG
                     VHVYVWNGNAWVKQGDLIAPTLADVRAGSAQNLGSEVAIQGDIIIAGGSGDTLGRGMG
                     MAFVTKRTGASWSAPALIRPETSYSDGYGWSVAICGTTAVVGAPAGNASDGHPGRAFV
                     YDVSGNTPVLKTILTVKKDKSELIQDPQVATADNYGWAVGLREDGNVLLVGSIARFGS
                     RGIAYAYEKVNDKWVASAIPNSWLIGSDVAANARFGSAVGFTQGGVIVTASGSGKFYW
                     FK*"
                     /db_xref="87075723"
     gene            complement(160022..161104)
                     /locus_tag="S2_012_000_R2_scaffold_18_prodigal-single_215"
     CDS             complement(160022..161104)
                     /product="hypothetical protein"
                     /codon_start=1
                     /transl_table=11
                     /translation="MAGFSFLSTPQTNASTMVRNMLTNLFEGGGTAWFNKLSTTFPID
                     LTEKTIWLVESAPNVDAFLNTDPTQKYRLAFVLTKNTAANAPNPVTSVVCYYGDADQL
                     KLNNDQTDLIVNPNTPSIQVMHTSTMMASITNEVNYRVTLTDRGWGLSIWPTARVNEA
                     NYNTMIVMQRPVNPTTGLPKVEGKAPIFAFWHGSNHRNGSGGTTASADLAQASTFNWG
                     VVREIDLSASTYLGSNTSTGVGARTNPNRYNFYKLSLDWSHPNLFDNNSHVVKFPYGF
                     ATYRHLYLDELDLLCYVNAAAYAGKQAVKITMYGETVERTYQTTWGEVAYGYNTGQVS
                     LARSVAGARIGLLATGGGIPVPPTTP*"
     gene            complement(161135..162196)
                     /locus_tag="S2_012_000_R2_scaffold_18_prodigal-single_216"
     CDS             complement(161135..162196)
                     /product="hypothetical protein"
                     /codon_start=1
                     /transl_table=11
                     /translation="MAYEDEFPPVETIPFDEFFDVAGRYRCPALNIYGFRVDLGNIRC
                     RKIALATINHKATRFRNRVSPLQGYTIGFDGARICRAPGFSSEAFTYAKPKANIACKI
                     TAINAMSSLTRRGISCANGRAKDFMTLKVETCRLKSVTNLALFNRKICAKTARSVPDL
                     IGMIRKRRMCGTFPLGEFKTKWMCRKIAHTIDEYSPFVGIKRPAYCKTPEVFDISKQF
                     GKYVCRPIFGSVDLPTHFGMYAGLKRFNCRVTGLMEAPTSARFVCRNLHLTSSPIKMA
                     THRARFACNIYPQVDLQGKRWRCGTILLTPANFKVYGRIWGTTWNLVNTSYEDPYFAN
                     FVNSRFIRKSGRMNGKTRY*"
     gene            complement(162232..163416)
                     /locus_tag="S2_012_000_R2_scaffold_18_prodigal-single_217"
     CDS             complement(162232..163416)
                     /product="hypothetical protein"
                     /codon_start=1
                     /transl_table=11
                     /translation="MALTLSKEGFTHMVADGNDFAGNPLTAEKALAFNLFTDLVAAGF
                     QIVATDTGNSLTEKTRKIILRPTAVVDPLAANVNDRWHVYFEVYTGVSAARAVLNNPV
                     TGNDVTMPDTGLYFKVGSEDQLKDIANVSTSLPYYPIVRSNFANYLTAEQRTYAGIGS
                     AEWPRISIKTPMAYHLTVAERGFALMCWTQVLTEDMYHMGTVCIQRGVGCDGNMVVTG
                     QKPLYMVTNVAPQGYQFDSLPDTMGSAIPHWFGLIVRETDTAVTMPRWEGSTQISGPD
                     GFRYYPAFISDPNEPTGKVLNYFPIRWHTPVTTDTGEYVLIFPFGICSTRFAFADEID
                     LIAVSKADAFQASQQVPITVYGEARKYTARNSNNQWSAIAGNGGTRIFILSGGPEFET
                     GV*"
     gene            complement(163460..164395)
                     /locus_tag="S2_012_000_R2_scaffold_18_prodigal-single_218"
     CDS             complement(163460..164395)
                     /product="Uncharacterized protein n=1 Tax=Caulobacter
                     phage CcrColossus RepID=K4JVS8_9CAUD"
                     /codon_start=1
                     /transl_table=11
                     /translation="MYDNNDKLNLLWKRYRGVTPTSDLKSANNESLLSKQPTFQQNIW
                     TDSDRIPTPAPGTSTVTGNELWSGVMLPKKGENAVQLVRDPTTNLTAFHAMTVPNAGI
                     IEANRMVNWVPPQLDRSYTITVYAGKPGVVGSVKLSPLADGFEWEFDYSTGVLFFPNE
                     TPAIVKQGTVWIEGWIYTGEIGRGASGGGATNTSKIRTLTYTTAILDTGKTADFVMET
                     GGKCILVEAKVSSPAVLECHAMSSRTDTNPYRFVAVDSHLVDDGSYVLAGMRYYGERF
                     IPLINMEDTTSPNTYWRVKNDSAAPQSITVIIQVA*"
                     /db_xref="UniRef100_K4JVS8"
                     /db_xref="K4JVS8_9CAUD"
     gene            complement(164395..166545)
                     /locus_tag="S2_012_000_R2_scaffold_18_prodigal-single_219"
     CDS             complement(164395..166545)
                     /product="Uncharacterized protein n=1 Tax=Caulobacter
                     phage CcrColossus RepID=K4JVS8_9CAUD"
                     /codon_start=1
                     /transl_table=11
                     /translation="MTYIDDSLKLDLLWKKFQFGVSQTDPNKSPYEELTKTHDQIRAS
                     DIWQQDSSIPANASAVTGIVEFVDIRLREETSVTDGSAWVAVGVYGTGITPENRLKDF
                     ISPKFDPSYEIRVYSDSSKTQRIYNSAETTNWVFDYSSGLLWFPNFDGLRVVEEVYIT
                     GYRYVGPKGLNPTFAGDVIDVLTDLTDGNFEGGYIPGWEENKTRISDAIDQLNRALLD
                     FLPKAPTMLSEMYLEMPGSITLIDDANVVLSTGFKNNTNGLSFIPSPGQGVEKVVGIN
                     LETNYVGPFGDGAKGVLSVNLNNASAGEVVLSLGDNSGIYGNLDLNQENATIGEYSTF
                     YETLTARAVALNLPTGLNALKLNHTVTGQTNTLWLVRDSSNVKPTITAVTVEADENNQ
                     VVYSSGIPHFTRGSNFRVGASVQNLATDLHLDTKNVEFQTVPQAAGPTVWAFPNEFGL
                     PNVLEKGSNYVVSGVPYNIEDYDGAVSHGTSVFKAIARNTNGKTEFTSTQRINFMRGG
                     TSTGLGPVEEAAVPIHNLGVADPGFPLYASRILLPKGANPVANFVAGALPVWSSNEVL
                     PPHEAAIVGGALTHTTEDYSTYLPAGPNYSTQESAQYATFVIKRKHVSQMLIEIEGRY
                     SELYVKLLGLTGFTKTSQGWLDAMQAYEGWGVPGRDVGPGCAVGLPASGGSQSVHVTF
                     GTQNSSNASDYTVLVRFRLNAGQAITGLRFSGVN*"
                     /db_xref="UniRef100_K4JVS8"
                     /db_xref="K4JVS8_9CAUD"
     gene            complement(166556..168604)
                     /locus_tag="S2_012_000_R2_scaffold_18_prodigal-single_220"
     CDS             complement(166556..168604)
                     /product="Uncharacterized protein n=1 Tax=Caulobacter
                     phage CcrColossus RepID=K4JVS8_9CAUD"
                     /codon_start=1
                     /transl_table=11
                     /translation="MAIVPKRAINITQVSNTAVDFITDQMDPSGLWVSYPYKWEVVLT
                     VEPLLNSGATPEFSFNANHISVGDWLATTNFGIATQITEIISVPSETEITLIVEDKDL
                     YNILNDPSFSGMGIGPDGPGIAFPIDEVSKLPVLGPITAYKFDINLQMDLFARFIQQG
                     ELEAGGDPVVEVPTVGDINDGAVKGWVGGETLLSDAVNQLNFLLGKALPARPADFADL
                     KVLMTRREKSPYGVLLAQGTIPNNSTATPNYADSVTAIEGLTAVSETLTGVGLGNMGT
                     LSFALNGTVAGTFELTNDTLPGTNGSLTIVSEYDFPPGSDTWSALDISFTTPILDGIN
                     EIALSHTMTGTAKRLLVVETLTDEPIITATQLSVTTEQITYVSGIPHYTKGTQLSYNM
                     TADKIVGRTFVAQDMMGLKSTPSVFTASISHDTTGMPEILSVNHAAITMAGNAIELTA
                     DGVAAESTLAFYANSPFKTTETPLTQTLLYKSGEGNFLVETPTELNVFQTNIKRVALG
                     DGPRPVDRPILWDTNWDSGSNGSLGDLAAWEAPIIGGVAREVRVNLNTYLPAGPDLSG
                     KPATQYISFKVKAITNRLKLNIAGTYSAIYIKLPGITNSMPNATNGWWDGSKQADHAP
                     LNWPGHTNAGDGCLLSKNGETVEFTFGNISSASSTENMIFVRFALGENDEIQSIRIAE
                     *"
                     /db_xref="UniRef100_K4JVS8"
                     /db_xref="K4JVS8_9CAUD"
     gene            complement(168623..170920)
                     /locus_tag="S2_012_000_R2_scaffold_18_prodigal-single_221"
     CDS             complement(168623..170920)
                     /product="Tail fiber protein n=2 Tax=unclassified
                     Myoviridae RepID=K4I5D7_9CAUD"
                     /codon_start=1
                     /transl_table=11
                     /translation="MSTIDNYGIQYGTGELFPQDSEGGTADPNNVTQRRYRGGNQTVG
                     STATGGTGSDNGQDLLNAIQMGNLGTGAGVYSRRESNTFYFKSLAVENGLTIRTTGES
                     IVIGGPELPNAVELPRLDIYLSSTAQFATSTWNKILRVKADGTGIEFVDMPTGGGSGT
                     ITVGDTSTIDLSGNGLSVPVTGVVKVSAEEGNAIKINADGLFVAEAEAGTPGAPITVT
                     DTATLDLTVAGSDISGAVKISAEEGNGLEIKTDGLFVAPGEKGEKGEDGKDGTSLSFK
                     GAGETVADLPDPLSAEEGDAWIIAKHVWILTEGEWVDGGEIAGPQGPKGDIGPRGPEG
                     DAGVVIIGPLANEAALAGIADPRPGDGYWINAHLWVFVESANAFVDMGDFKGPQGDKG
                     GVGNKGDKGDKGDKGEPGTSVTGATVNNDSHLIIALSKGGPIDAGQVSATKLVALEDV
                     TAAPTASDDGKVLAWDNATSKFILKTATGGTYTVSDTASVDLTLTGTAISAAVKRSGA
                     ANNALVENADGLYVAVGSNTVTDTASIDLTLTGTAISGAVKRSATANNRITEQTDGLH
                     VAPVAIQKAGAAVTANPSAINFTGTNITVTDVAGVATVAVAAGGAVPIQDEGTVVQAA
                     PTAINFVGAGVTTTTVGTVATVTIPGGSGGGASSVTWKMQCSSTGATFAGAASNIELP
                     AGWTYVSSTTTSMTVKMPAGSRVKLFNIWGDNGTVVKAASIGPTNSRLEYAPNDPTTI
                     TYTMPSQTAQGNLASNAIIIVDIIL*"
                     /db_xref="UniRef100_K4I5D7"
                     /db_xref="K4I5D7_9CAUD"
                     /db_xref="sjj:SPJ_1452"
     gene            complement(171307..172806)
                     /locus_tag="S2_012_000_R2_scaffold_18_prodigal-single_222"
     CDS             complement(171307..172806)
                     /product="Putative uncharacterized protein 235 n=1 Tax
                     =Pseudomonas phage PhiPA3 RepID=F8SJ78_9CAUD"
                     /codon_start=1
                     /transl_table=11
                     /translation="MRTSFQFRSFQLGGNSSTELGWLCNVETGEMVQIHSTNTNQTAV
                     QYYAYANQRYNGPGAENNTVLVRWHRNVNTKELSLIVVLQSAGTSTMGPVGIQVKNLN
                     SSAYVSVSDDNNEVTKSGNQVNASLTWSSDRTDGFAISGIDSSIIPNLLITFDNPYNT
                     MRLKIQTEPNKFVYIRQDKLTNMSLKTSDANACERYVYPDGQAFVVNTAAERTAATSA
                     SSAPPTPSQVFNQWGRYAGPNWYPSGTTPQGEAAAWVYDSSTNRIRCTVNSSNYIGFV
                     SPETLSYYDLSTRVGSGNSDDDLIGVVVAFVVEDGVPSSICAVRSNGGSIGGRSWALV
                     QIVANTWTLLVDGAASAPTTQKNGEPTNGTGWAGSAQTVIRVKRDNRQITVSCSQFGS
                     DTISTPTTLTYKIPQGGIFDKNCSYGFMCQSQNDSYYDILSFKGGLDQSTVYDLTTTP
                     PRVYEYNGTSWAVNANRSVFEELGQPRTVSNPSTGKSYYLDNNTITIVE*"
                     /db_xref="UniRef100_F8SJ78"
                     /db_xref="F8SJ78_9CAUD"
                     /db_xref="csr:Cspa_135p00480"
     gene            complement(172808..175588)
                     /locus_tag="S2_012_000_R2_scaffold_18_prodigal-single_223"
     CDS             complement(172808..175588)
                     /product="hypothetical protein"
                     /codon_start=1
                     /transl_table=11
                     /translation="MTSGINTTFLSTIDETYPVAGVNNSSQGFRNNFARIKEGLGTTG
                     KELTYLQGKKIEIVGDATGVSGALGNTLAQPDPIQLVLAPTGVAAGTYSTLNNQISLA
                     VDAKGRITALTQTATPTRPVAGAHPATSVGTSHPTNVKQITIPNFTLDDYGTVVEVGS
                     NSFDIGLEGHTLAKGNLIVGTESGAAKALAMPQTSFLPTDYVVLAWRPITGNEYGLAW
                     TKLPAPTPVNPAKVISVVGGEGITVAGTDPANPVVEFDINKYPDLPTTQALSVGSKVL
                     IWDADTNSEYRLDIARLNPETGPVAMRLKDDLTPTLGGNLNVSGYKIVGERQKGIVLE
                     TLDSGPFVLRNVVTIDPNFYNPNNPDPYAYLDPADYKISEQRFPTKAPVFTAAELAAG
                     TTSAILKSKADGVMYWEKATNTVRGVTEINPGRGISFSPVGAITSTGTINLDFTAEPV
                     RAPDIFSDSFVAVDANRTLYKNTISKFTFTVPRILTVDPEYGSNAGRARGGQLNDPYK
                     TIGMAIGNIPDDSPDLHFVYLLPGTYLENFVVDKPNVHLISMMGPEVTRVRGQIVIKP
                     DMGRFVAKGINFDISLLPEPVTNIVEASSGLDSFHADNCWFYSENTEYGRATQIMNLG
                     GTHRGQVHFNNCKFNGTIVNSLVPEDIEGFVDTRLRITNIVSDTDHLLTLVANNQSLN
                     HISGADLIRQVVHNGGSVEIKNVAGMMGDWSDEIWNSIDPDNDDLESNGVPREGVIST
                     APYSANNRNYLVMTNVVLRYPSENRYQVPVRINKTGSCNYVFGNVDRLANIDTLSGNR
                     ELYAGSVGVDAVETVRTITATSNVSANFSTSRTWDVTLGANITFALTEDSYSINNPAL
                     FPNSYANSMTVLVRQGSGGSNTITFTAPQAIIWPDGAGQPATATGAGKISVYTFFRVG
                     NTWLGSRSFNQV*"
     gene            complement(175595..179458)
                     /locus_tag="S2_012_000_R2_scaffold_18_prodigal-single_224"
     CDS             complement(175595..179458)
                     /product="Alkaline serine protease n=1 Tax=Streptomyces
                     viridochromogenes DSM 40736 RepID=D9WYK7_STRVR"
                     /codon_start=1
                     /transl_table=11
                     /translation="MSNRHRYHIIIDEQENVEVVREQLEQSSLVDIKTWENFPLMMNI
                     SLTSEQADWLKTQPHIQFVERVQSVFLHEDKSVQYEIHLSSPSARETVRFEILKHLDV
                     VVNAYEIIPSSLFVKLTEPQYVELLTLFGTGGVFSAVTNITANSDPVKEYSRVLNLQS
                     YNWGVERITHRTTNFFERINMTRNGKGTRVFVVDTGVQSNHNELKGRVSRTHRFDAFR
                     SPSDPNYGEPSTEITYDDSGALIVDDHGTHVASLAAGLTLGVAPAAEVISVRAFSNFD
                     ESTTEHLLDGINWVIQTHKTLGGPSVVNLSLAIKDSNRSSQSIANMIVSQMVVNGLVV
                     VVSAGNEATDAFFSSPANATAIRSLVNNNGAYELRTTVSQALKPIVVGASVFHVNSAT
                     GTDTVWRGSNWGDIVDLFAPGADIYGASLSAFDGKVDLNRTGSYAVKTGTSMAAPMVA
                     GIALLHLEDDPNLTQQAVRTRLITQATTNAFAQSEMRHDRIDAPRYIGSGQSITSAEV
                     SNPHVDSPNRLAYAWFTKTDITWEDQSFVFEADEQTRIVGEIKAFSSDYYRDRERVNF
                     SYESLSVPTEYSAPGTIVFYKTLNYIENRGNIVVQEDVANFRINAPMVTGDTTGTYMV
                     VADDGRTSSARRFSLVVRNVPQPPVWISPPAGNLTATPAHKGDLFDDTTVLFRAVQSD
                     NLPITYTITPQNALPPGLQFVNDTAGNRGYLRGRISNVPYSEEPKYYEFLIRATASNG
                     MIAERLFVLTCEYRNELHYFAPSWLSSLYDHGIDFPGVKEFGSAGAGNSYFKRVEVIN
                     KDADPLVYAVDFVPSVAEAPGVYNGALPTGLGLTQNGDIQGIVDPSAPLGMYFFRITV
                     EDLDDNVIFQDFVLELNTSEDVLQDSDQIIWITPAGNIGSVYETFASHLYVEARNPEG
                     TPVRYSLSPAGGILPDGMEIHPDTGLIIGIAPFVENTIDYTFIVRATVGSRFVDREFS
                     FTIISQYSGVSVLNFKANVLGYDRLELFQWTDAREIIPKDEIFRETDPNFGTLEQPFM
                     YVLSGTSVVQPNQIMDYLKDYHKRMYLVIGNLAWAPAYDPRGEYVYDTLYMSVFDPLI
                     KTGGFLNDLSEETLTTKQSKPYDPLLWDESSQRSRFYPNSVDNARDDLISTVGDRKGL
                     GMVGEEGLPLWMRAKKQKGRPDIVGFTPGIVLAYVKPGKGQNAVNLLAQAGFNRTFRG
                     REFILDRYFISDVITKVTTVFDVVGDEPTTIFDDPNLPNAQGDDLSHLVQQTLFDVKT
                     IETGKYYKFEDDAPILADRLQNPYR*"
                     /db_xref="UniRef100_D9WYK7"
                     /db_xref="ami:Amir_1718"
                     /db_xref="D9WYK7_STRVR"
     gene            complement(179486..179830)
                     /locus_tag="S2_012_000_R2_scaffold_18_prodigal-single_225"
     CDS             complement(179486..179830)
                     /product="hypothetical protein"
                     /codon_start=1
                     /transl_table=11
                     /translation="MKRFSDNISVFRNLMVNTMRFQEFTRHNDEICWQQSVPRTPYSI
                     QVRSGMRADNTHTPAPDIGIRLYLVDTITLDSVVPLIRVRRTEHSLRNVREKIGFLFK
                     LALNLAYGKSTR*"
     gene            complement(179831..180193)
                     /locus_tag="S2_012_000_R2_scaffold_18_prodigal-single_226"
     CDS             complement(179831..180193)
                     /product="hypothetical protein"
                     /codon_start=1
                     /transl_table=11
                     /translation="MAEIQFRYFGWYNDGLKSDKIWGWFTIDDKVYNFWGPRGDKKLI
                     KLSFKQFNKFPSFYDNEHEVKKTMRQKMNKGYKSVGVRVVDDVLVDVEQIYPGFTDHM
                     KKQMFIAKLSGTIRNAET*"
     gene            complement(180248..180550)
                     /locus_tag="S2_012_000_R2_scaffold_18_prodigal-single_227"
     CDS             complement(180248..180550)
                     /product="hypothetical protein"
                     /codon_start=1
                     /transl_table=11
                     /translation="MENKAHNIRIHNTIVKMLQHPEVMRYLALLIKTTCDTDAAVRRV
                     LNVLAATQEIPLAQKDLLRKQIRAWYKANVGDRTFFADSDLHRKHKRVVAWAPKAA*"
     gene            complement(180581..180991)
                     /locus_tag="S2_012_000_R2_scaffold_18_prodigal-single_228"
     CDS             complement(180581..180991)
                     /product="hypothetical protein"
                     /codon_start=1
                     /transl_table=11
                     /translation="MKRFWSHIRTDITTSSWNYNGYLETRFTKRFRATKWPLISWFWW
                     QFTEPTEVEVFGDHIPFEAQFNGNVFDLHVGGENLKDWLLENCRNGFFYRESFSVIEP
                     NQVAVNAMLSTNHGELKVLFLNRKDATLFKLRFG*"
     gene            complement(180988..181992)
                     /locus_tag="S2_012_000_R2_scaffold_18_prodigal-single_229"
     CDS             complement(180988..181992)
                     /product="Glycosyltransferase n=1 Tax=Magnetospirillum
                     magneticum (strain AMB-1 / ATCC 700264)
                     RepID=Q2WAQ6_MAGSA"
                     /codon_start=1
                     /transl_table=11
                     /translation="MRKLVIVSDAWEPQVNGVVRTLQTTIKHLDNIEVEVIHPGLFRN
                     FALPKYSEIRVALPLGVGKKIAAAKADHIHIATEGPLGWAAMLWCRWNRRDFSTSYHT
                     QFPQYLRKIYGIPESLTYSVLRWFHSKATSVMVNSVSMMDELKSKGFKNLKMWSRGVD
                     TQVFRPDGPTYGRIDALRGPIALNVGRVSAEKNLEAFYEEFLFSPFQKWTVVQVGDGP
                     MLEEYKHRYPNVHFIGALHGKELAQAYRSADVFVFPSRSDTFGLVMLEAMASGVPVVG
                     YTVTGPVDVVAQDVSGCLGPDLALQAEDALKLDRQDVIDHARTFSWRRCTDQFVKNLV
                     *"
                     /db_xref="UniRef100_Q2WAQ6"
                     /db_xref="W9H2S4_9PROT"
                     /db_xref="mag:amb0265"
                     /db_xref="Q2WAQ6_MAGSA"
     gene            complement(181994..182716)
                     /locus_tag="S2_012_000_R2_scaffold_18_prodigal-single_230"
     CDS             complement(181994..182716)
                     /product="Uncharacterized protein n=1 Tax=Limnobacter sp.
                     MED105 RepID=A6GQB3_9BURK"
                     /codon_start=1
                     /transl_table=11
                     /translation="VQYKTIWISDVHLGTPGSSADKLLEFLRDNESDRLFLVGDIIDG
                     WALRRKFFWHQSHSDFIQKILRKARKGTEVIYIPGNHDEAARDYVGAVFGDISIHMNY
                     EHITADGKRLMVMHGDEFDMVINHHKWLAFVGDFLYTWMIKFNRLNNAYREWRGLPKW
                     SLSAYAKQSVKQAVNFIGKFEETISEYARTNGYDGVVCGHIHHAEIKEIDGFIYANDG
                     DWVESCTALVEHFDGRLEILRY*"
                     /db_xref="UniRef100_A6GQB3"
                     /db_xref="A6GQB3_9BURK"
                     /db_xref="pse:NH8B_3648"
     gene            complement(182796..183410)
                     /locus_tag="S2_012_000_R2_scaffold_18_prodigal-single_231"
     CDS             complement(182796..183410)
                     /product="hypothetical protein"
                     /codon_start=1
                     /transl_table=11
                     /translation="MRIPYTHGIRRNLRALFEQFANRIGIRSEDPFMFLAKRKSNFAF
                     DGLVQRMEEKRKAGKRWDQAEIDLLLNKANSADAEAKSHMIYLRSNWKSPIAQWIWAL
                     KWRPTKIHLSSHRSNAIAAALPIREGEHVDDSCHLTVDGEDILEWLCESCQSTVMVSM
                     TSTINNANFSGHTSIVIEFTDHRDAVAFKLCFFELYNRGFGKKS*"
     gene            complement(184100..184612)
                     /locus_tag="S2_012_000_R2_scaffold_18_prodigal-single_232"
     CDS             complement(184100..184612)
                     /product="hypothetical protein"
                     /codon_start=1
                     /transl_table=11
                     /translation="MSDFINYREKFGDGPGYMAFKALESLPKGTFRRICEERADIIEL
                     MMKNLMLIKLQYGELPFTIDPSDYYSCRVIAEKLDMELFEVVEHCEFLQHTGIIRYYS
                     KTELKRTFFNFEGEVNPFPTFAPAVNRILLDKPKDQVREIALDLFLNKQVLRGDLWYS
                     SPGVSTSEYD*"
     gene            complement(184909..185388)
                     /locus_tag="S2_012_000_R2_scaffold_18_prodigal-single_233"
     CDS             complement(184909..185388)
                     /product="hypothetical protein"
                     /codon_start=1
                     /transl_table=11
                     /translation="MQVDNVHLRMQSRFACRLFATIEKVKLINKLQWGLNIVDYYSLK
                     EHSESFFGEAPRSGASLFEDTLTHLRRMHVISIMEPASYNVVANWFNVAHETVFPYLN
                     YVADTHGDSPRCIWPSSQFLKWQTETGSTATALINELVTTRQKILINHHDTKLGPQD*"
     gene            complement(185375..185899)
                     /locus_tag="S2_012_000_R2_scaffold_18_prodigal-single_234"
     CDS             complement(185375..185899)
                     /product="hypothetical protein"
                     /codon_start=1
                     /transl_table=11
                     /translation="MFVLRDEIGNVHDMDFDAIHEKLRANGCHSPTEESLYKLFRVIK
                     QLSVVSRLQNDRIDDKIIMSGEAILRQLKGEDTRLDLTGNGFEFTGWYTELLLFTFAG
                     LIEGHGRLGFSVTHRFIRDFCRANEDYVIIQERFLEHVQQNEYVNRLRTEIINRVKRF
                     ELVNLLLAGSYASR*"
     gene            186021..198251
                     /locus_tag="S2_012_000_R2_scaffold_18_prodigal-single_235"
     CDS             186021..198251
                     /product="Uncharacterized protein n=1 Tax=Candidatus
                     Saccharimonas aalborgensis RepID=R4PV94_9BACT"
                     /codon_start=1
                     /transl_table=11
                     /translation="MGVKATDFGSILIEQHVGFKGELRFPETFLPTKQVGAGNFGRVA
                     NDKFGHSVTIDGMLAAVGVPSQDYNELGEASAADAGAVFVYRRSYDSWEFAYKIVAPE
                     GSRASADNFGYSVSLKGSKLIVGAPAHALNAAQNNPVVGAGAAFIYEITQTEATLETK
                     VAPEVRDVNDNFGFTVHMHDNFAYVGSYMHGRNELNQLDAAEAGAIWVYQYVPGTSTW
                     VQAKKIVAGGNDRSVNDEFGSTVSSHKNILAVGVPNYSYLTKGTDLKTNAGAVYVFDW
                     KVDRWVYRTLLVAPDRTERDNFGSAVAVYDKRIVIGAAGKNDGKGKAYVFAQDELGNY
                     SFVQSVEPAIRPLPESYVQPTSDTLLNNAGFGSSVSLTENTLAIGAPSQRGLHLTNVN
                     TSVTPHTWVGVEQANTGHAYVYEVAEDNTLTLVNQLTSFDRFGSLTKPNEDGQFGFSV
                     SVGANAIVIGEPTANVGSAGTDYKTNAGTAHIYERVEGSFVYSKTIEGFYMDRNAQDR
                     FASDFASTDRFMAFGAPGQDYDSNSENYLVSSGAVYLWENEGGSWKFRQKITPSDRTE
                     NHAFGTKVEVLNDRVFVQALEANGSGSVYVFAYDNGVFVEKQKIAHVSVVANDNFGAT
                     ILPKDNWLFITAIGKTVNSNTNHGSVYAYAYDAETGKYVFDAIVLPSIMNANARFGGS
                     LAFSDNLLVVGSRGHTTDRSDSDPLTDAGAVFVFTNVESAWTQVAKVTGPGSERQASD
                     YMGFSVSSYGNKVAVGIPGADYDLNLSARLNNAGKVTVFEHDGQGWKSAGAVVSPSRV
                     AGGRFGTAVALGQDRLVVAAGGETNYTVNTYGWGSGFVYVYTFELGEWKLEATLQNVN
                     ASSQKAQRFGYCLALDGNILAIGEPVNAMPNVGSTELLEAGAAYVYEYVGSEWKRTAR
                     VTAEDLGGRTATANFGASIDVKGNLLVVGAPEETKNEEGGAVVSRAGAAYLFRRTENQ
                     NTIVWNPEKKIAGWVQDRNASDRFGDGLAAFGDYVVVGAPGHDYDMNRENFLDNAGAL
                     FVYEWVDNALVYRQKLTPHSNADRAADKGFGSVIAMSGTHIFASAKDYRPSGSSAGRV
                     WSWKLENGYWVKEQVFASLNNYNVSASGSFGASIATDNDLLVVGNPTLPYNQSGNFLG
                     NSGNVDVWRFVNGKWNVEQSLYAEFREADDAFGSSVAVQNEVIVVGGPASNSSTSTID
                     SNDGRSTSGGAAWIFHKVNNSWKNTQKLIRGAGDMPVAANFGTSASMDGNTLVVGAPD
                     YGYDLDVKSYVHRAGAAYVFTMTENSGWQFERILTSPNRATGEVFGTDVVVRGDMIWV
                     GAPGTSINGTVYGSVYGFRRSGGSDVRRVRRFARYKPTGANQSFIVPPNTTEVNFYMW
                     GASGSQGNTSGTGMGGNGGFVRVKVPTVPGETLTLAVGTAPASNTGGGGGGRSEILRG
                     ASTLAVAAGGGGMSSSSTGGYSNIGSGGHGGGLEGAQGVIGEEGVVAGMGATQTAGGR
                     AHTFARYSNGEGGLFKRGGNAPNIGTRAPGGWPNGGSGSSASFAAIGGGGDGWYGGGA
                     GSISVDNITGSAPGGGGSSYIAPGLDGYTNSIKSTFDDAFNYLGAVYDGNADVVRPGI
                     QGNGGYIVVEWFETYSAGTWEYDTQVYRKNSYVSTNMAFGSFLAFDGATLVVSAPQDR
                     RTVTGSSLSYYTGSVTVFEFDGFEWQEITTLRQFGTNSVRQDNGFGQSLDVQGDFIMV
                     GAPAHRYDENGLEPLVNAGIVYAYQKVNGVWKNMQRVGPPGNNTNAGDKTGKSVATYG
                     DWVFIGAPAHEYSSDQTDRQTNAGAFYLWKWINGTLTFQRKETAPRTERKAGGQFGWA
                     MTNIGSDILVSAPGTVTSGNMSADGKVFVYGLSNDDWVLKQTIEVPFSTYTNGSFGYS
                     IASDGDILAVGAPEAEIGTLWVGPNSGVAYTPKEDSKFIDAKTANFTLEIGIFAPVTG
                     TRHYLNSKNYTGVMANGQFNMNWSAGNLRFNFGSFNYVVPNNIAAANRWHNVAIRKTA
                     GDSFYRIFINGTYWTSVTIAEQSSLADFKNGFTVRTDLSGQTTETVIDYIRISDTALS
                     DAELALNAQDEIGPRPSSFFFAPYRRDIEDWLGLYEVETSSTTEDDPVVYLAPSITTE
                     SPARAGQVYLFENNNGSWNFTQAIYPTDTMTLGDRFGHAIDVVGDFLIVGAPNHANDQ
                     NNLNPQLNAGASWFFQNVDGAWIQQQKIVAWGHEMVAGDANGSTLAAYETTIAVASPN
                     HPYDENGDNYLVGAGAVYIWEFIEGAWQIKQKLTAKTRVANGNFGFSLAMSDKLLVVG
                     SPDPTGTTGGRATVFEKTDTQIKPWVGYSLVPMGTNVSNAGDRFGYSVAINSANEVVV
                     SAPYHAYDAAGVNPLTNAGAVFVFKKTTSWGMAQKIVAGNKHKDTVSSVSRANGELFG
                     FSLASEGNQLLVGIPRRLTDATGLNSLTDAGAVLAFARADADSDYAQIQILTSKMKSA
                     QPSEFAGYAVSGFGDYLVVGAPRNHYNVSGDGYMNNAGSVYVWHNNGTEWKMIQKVVA
                     VDSNGITRQPEALFGASLVLWEDTLIVGAPYTSTISGQTENGALFVYKLVDGKFVFDQ
                     AIVPNLTPYQNSNVRFGMSVDFDGTTLIVGAPYGRQLNNQSYLSGRVWFFDLTEEGKF
                     AETTSIADNTEQYTYSVGFGSSVSVRDGLAIAGNNTALSSSTYGQAMIMQKIDGVWQQ
                     TDRIENQRPSTDYGMNFGYAIVFSADNTKMFVSARNHDYNRLNRYVPEGGAVYFYTME
                     EGGWKFKQKITPIGDKFHNPSDTFGYTLAFNDDTNSLFVTSQNYKFNAAGVSQGSNYG
                     AVFEFSLNEELGLYETKERILPDAAYHMSAGSEFGYSVVVKGNLLLVSAPGDAYGNEP
                     TESVLTGAGSILMFRHNGTSWFFVKKLLPEGPNGRIAGLRFGETMNYDPINGNLVVGT
                     YRFPYDEHGENSQDNAGAVFVYKFESLDTLRADVVGGKYISRATTEIVFDAETGTFDS
                     VEVTSGGVGYRDTPAVNFSVAGFEAHALMVETSLANPTLTAIGSGTPTVTVVNDPLDT
                     TGSGAQVSLTRAGNRLDAVNIEEHGAGYTDAPAVSLSGGRNVTLRAVLEPTSLESVQL
                     VNGGAGFTSFPTALIDAPSAGGVTAQTAITMQVDGVLVPEGTKSYIGEKFVIDMGDLE
                     THFEVLTTDAQGNIKTVSLINTPTFTRIPSFYNLPVDRPLETESFGAITSPTEGEDAN
                     EDYGLVTDAVTSSEDYGLVTEGVSDSEDYMIDAGAISYGSITEPVTEYVSYGPFSALD
                     LTVAITARIRSFTLTEPGSGYTRRPAVSFGGAAATAATATATLVPTGVDRIEVVNPGY
                     DVPMNASVTITGAHTTRATATVSVVAGGVNGLKLDAAGSRYTRTPKLVFSTEGFSGNI
                     ELTPTTLASVVTTKSDQTLTQQGRVNFAKRLVSEQSKRIENTKLGTSLAASGSTVAVG
                     GTAWGTTDTANISASGYINIYEVAETEDKLNKAYVDGWLNASSALKGLSDYTLSAWFR
                     STPTQLAKSNGTIFSAMDPNRPGFLSAIVSDGSGSFTVPEGIDSLYVQGWGSGSKSGS
                     PREGFGGYVGGEIAVTAGDEISYFQDNVTGRTFINKNGVQIANVGSGFNSLIEGLPTS
                     PLTPTTFNPIVTLMPWDHTSETKSGMAIRAGRGISLLYDFEDNLIIAGSDGGRGSYEG
                     GFYPGSTMVGGSTGYNGRMVQFDFSNSATQNGSSNISNATSKKSIYTGSNFIRVVDSF
                     TNVSNAPVTLSAMTQHYQSTKAYVGSTIHPSSKQVVNYTSSASDPVTHLTVVQGDTAG
                     TSELVVTQNLISGAAKTQNWTITLQPGETKTYAHFYFVRTKSGNTIKNSHENAAETFA
                     KPNWSVLLAGLTQNEINTIKNFDIATYGNIQTIASDEFTTVVDAPYTQTSGQFNDGSY
                     GVPGGVGLVTMSTTVTSEANKQFMQITSRGQVNMGSNNGQIVAGYVSALDSNWHNATY
                     VVDNGTAKAYVDGLFVGSASVNDLGANDIVALGAKFNRLNTEATEDKFNGYLADVIVW
                     NTALTDEEVQQVQNGEVVQSGAIRAHWLKN*"
                     /db_xref="UniRef100_R4PV94"
                     /db_xref="A0A0G0MM93_9BACT"
                     /db_xref="saal:L336_0427"
                     /db_xref="R4PV94_9BACT"
     gene            198323..207883
                     /locus_tag="S2_012_000_R2_scaffold_18_prodigal-single_236"
     CDS             198323..207883
                     /product="hypothetical protein n=1 Tax=Spirosoma
                     panaciterrae RepID=UPI0003826188"
                     /codon_start=1
                     /transl_table=11
                     /translation="MKFIPDNSSNGFDLIANGNSKPVEGVQEKKVSFKSQVQPSAPFA
                     NRTRSRFGEVVDIAGDVLVAGAPAFIQNATNSGSDTNAGGVWIFEKVAKSRAKSKFKT
                     TRRKQVFNATGEIQQFTVPENVSRLVIQMIAAGGGGNTLGTFNGGDGAYVKADIAVEP
                     GKTYDVIVGKGGIAGGQTNAFGGGGRLTAANGKGGSGGGRSAFADPALGDLLTAGAGG
                     GAGVDGPGGFGGLKGGSGVSRGAGGALEPKIAAKGADGYMIGSNASDVELLYSITEGG
                     AGTHGSTYLWSTKVAGLTDSNLNYINDNRTSGDNASPTTRTVGDFENGAGGGGFSGGA
                     AGPDSYAYRATTSVSYSYLKTGGSGSGGSSWVEPTLATVYRTSTEMVRDVVTFDGGSY
                     QLAAEFDNYGRGGNASEAGQDGVVVIEWEEVVADIETTVDASDWNETAMLIQVAPDRN
                     AQALFGASVSTDGTWVVIGAPGSQLDSGNINSLTGAGAVFVYKKVENVWTQVQKITPT
                     GSNARNANDAFGTAVKLIGTRLYVGAPNNSFDATGVNQVVGAGVVFVFDLIEGVWTQV
                     NRISAGGVNSRIAADMFGYVLASDGPTLVVSSKNGYDKTGSTLTAGAGTAWVFNTTDF
                     EQVARLSGPAIANARFGSSLSVKGETLAVGCSGASSDYIYKRVGGVWETQATRTDGAG
                     NLIASCSFKQSSLSHTSTYTGKNISLNKQFMGAGLSAGTLGDLYQYRDTSLGHGFASG
                     ATVFAQYDNSGIAVNAPAIINKPEFTISQFIYVMSPTTFVGDENINSLMPMFRRGTNW
                     GFFLRRTGSETSGGELLFIVNNKKYSFGKLQLQRWIQMAMSYDGLTLKVFVNGELRNS
                     YDVSQEVFADSDTPLSWGFNSDINDASPPKVAFGEFYAYDKAIYTSHFTAPTSLYSVT
                     VGDAPTNPSTFGRGTSTLVLDEKTILTGLPTSYTSEVLVHPELHADSPETFHTENMFK
                     NTGQVEITQFDGEEWKNLVSPIVDAGGSYDRFRWASGSYFGYSLFVDSKYLYVHSSDR
                     YTHSGEYVLAGYGSVWVYDVNNNFSFVKKVLPTDRGVTDARFGFRLINGAKSFAATED
                     NYRNRNSLMLEAQYALPTSNTRYEPFAIKKTFSIDHQGRRVDVRVDEFGLAYTKQITI
                     KKQPIGAAGYAKTFYNTPEQTTTAGRFTFDAVPNLLSDIGSLTNGFTLDSVGNLYFGK
                     LNGIPTTENGMTSSNTGTVLGFTNDSATDNYNHAEAVKYFGYYGQNTTTNDMFGHSVK
                     SDGTRVYVGIPGSGMQETGYSGSSRGAVHIYKYYPERKGFDVEQGILNPVASSSQWFG
                     FGIDVSADSKFLLARSAPASNAQAYLYELTENGYTLKQSTPVDRADGETGEGKILSTA
                     KFFGNTNNAVIGATRYSPTGKTNIGTAHPLMWDETAMQFKPDVVRLLPSSLNDSRISG
                     AEFGYAMKIVGNNLFVGAPGYGLTQNETNNRGTVGSGFLWKLNADGLWDYDHVFNSTS
                     ASTSGRYGSIIEVKGNTVLMMSKTVNNSRALVFHNTSGTFTHTSDVVLGTNQQSYNIA
                     MIDETHFVMGQQNTGPNSGTRHIVTGNFVDISLGQTSWQIGAQSFVPMITNGSLESGS
                     VKYGFDNTHLSRNAADNFGSAVAFNSDKTMLLIGAPGHAYRVNPSAGSAGTNIGALFA
                     YYLDTETNKWRLNTKVSNNSLNANDMYGSMIQTQGNEFILGSNGSSNRGMVTRIKYDT
                     TGLNAAWSQTYMVQGASSSQLFGSSVAFDATRNLYLVGSEAGTVSGNASGFLETVTTA
                     GSKTSYSAPVSLRSRAASSQFGYSVSVNNGMLAVGGPGYSYNNAGNVNVGAKGLVYVY
                     DIGPYGTWRAIQKITFEDQGINGHGRFVGLSDGALHIHNVNAVPQVLLKDINGQFTTK
                     ATINAPADQSFSAIPRQVGWDRETGNAVLVRTSNSGAIEVPNASTNFGIAVPMTWDGA
                     SLSVHTDKTFSAAIVGATNIVEPPHDISSTSVDYGFAQSGMAFSPDGQMLAIAAHNDI
                     DSLSDSGKNQTYPSTGTIRGKIFVYQKNTETGKFVYHSMIVFPVSNYYNAGADQANVY
                     WNGDILSVRENKYLFNFEYVDNKFWKLTSHTTFEGSTSGNNAVLAHDGNTLVMSRPNS
                     YGYPRLTQSGALRSQFFKDGILISSRGIHAGANAEPYGGNTRTAGGGGAGAIGGKAAG
                     FNNAYGVAMGGSNLLPEGAVEFLSPGTERANKSHPRATGAGGYNAKAPGEDARIIITA
                     DGVDTEFNYNGFDQPYVVPEGVTEISFIMWGAGGGSAANSSEWTRLNQGRGGAGACVS
                     GSLTVVPGETLMLMVGGGGAGGLLYADDASQRENTRYGLGGIGSIALDSTEVGGGGGG
                     GLAGIKRGDNFIAIAGGGGGGGNNTSAGTRQNGGPGGYPVDQDYTQADNNTSDADFVV
                     APGIVNSRISGDTFGYAVKIANDDLVLVGSPAHRYDVYGDRLPASAGAVFSYKRVNGR
                     WEIVTKIISAVPTPREYFGIGFANDGDRVVVLGGDRNTFNESVGGMATSLRASSLEVF
                     EQDGRDLTSVAKRNFTDTKQSSLSIALVNGLIVAGMPGLDKSETSLELTSSGGFGTYS
                     IDEPTITLQGLTTGVGVSHGRFGGDLFGSSVELTNSQLLVGAPGHNYTMNGANLRTNQ
                     GAIYVFDKRGTSFTFRDKINLELSSTETGYGKTLKLVGDKLYAGTNNAAHVVELSQAN
                     GAWTISKHIQAGANKIAEVMSTTKLMELDPTASIGVGSQQPLTDAGRAKAFTIGANGT
                     LVDANEEYSIPGKSSGRNINDNFGYSVYAGNDFVVVGAPNHAFDENGVATAKSGALFV
                     FNKSGDKWVNEKKIVADTTAPVGFGRAIAGREGWIITSGLNNSTGFARIMQRTAVGKW
                     ETRKDFTGTGLLDDAFGRSVTMSDTSKYVVGVPGKDSDLLNTGETHAYERIGTNWFDR
                     GTNTTQGLAKGRNAGDWFGYHVAANKNFIVIGSPKYAYDAIGTNELDDAGAVWIYLKN
                     SRYSMVGKYVSPTRTELGMFGNAVGIDQKSNRIAVGEPGTNSVHVFNFDGDALTLEQT
                     LTAELGEGEIFGTTLAYNANMITVGSAKASTDALGENVLVDAGAAYVFVRDNSNGTWS
                     LKEKIVGFTDADNALMLNGREEGDLFGTAVAMDAKGSLIIGAPGHNWDIDGANELEDS
                     GAVFLKKLKK*"
                     /db_xref="UniRef100_UPI0003826188"
                     /db_xref="mes:Meso_3020"
                     /db_xref="87550576"
                     /db_xref="UPI0003826188"
     gene            complement(207945..208328)
                     /locus_tag="S2_012_000_R2_scaffold_18_prodigal-single_237"
     CDS             complement(207945..208328)
                     /product="hypothetical protein"
                     /codon_start=1
                     /transl_table=11
                     /translation="MENATASATTPASRAVGISFNPAATSAFVAKMGSATRFRMAVKD
                     GTLFVRPTDRAKGPHVFADFGSAPAQGSSLKVQLTDEQLEKLNINLEQGSKFGIQADR
                     YGWFYLTNDADAGIEGAKATITKSA*"
     gene            complement(208764..209099)
                     /locus_tag="S2_012_000_R2_scaffold_18_prodigal-single_238"
     CDS             complement(208764..209099)
                     /product="hypothetical protein"
                     /codon_start=1
                     /transl_table=11
                     /translation="MAKVLNFNVAALALIGSNVQVRVREKDGVTQVRPSARVISTNLP
                     AGETMRKLSFKQENGKVNGARVTVTDLAGLDAGTAYELINGKYGWYTLAAVAGTPAKG
                     SAFGRVAAK*"
     gene            complement(209241..209678)
                     /locus_tag="S2_012_000_R2_scaffold_18_prodigal-single_239"
     CDS             complement(209241..209678)
                     /product="hypothetical protein"
                     /codon_start=1
                     /transl_table=11
                     /translation="MVHMRRRHKGGAYRRRKPPADLHIIFNGIPVGLRELEMWKPGIT
                     SKMGIVEAIEWIPMFLGYKDDRMCISEMNLETKIVPSETDEPFFQEHKTAAKELVNLR
                     LAYHKIPQENEEERQAQYDLIQAKHTEVLDLHNKHSMISKLSE*"
     gene            complement(209678..210136)
                     /locus_tag="S2_012_000_R2_scaffold_18_prodigal-single_240"
     CDS             complement(209678..210136)
                     /product="aspartyl-tRNA amidotransferase subunit B n=1 Tax
                     =Aquimarina agarilytica RepID=UPI0002899F8D"
                     /codon_start=1
                     /transl_table=11
                     /translation="MYAKALKEKTMELRKARDPMATFLVSVTSKAKDFAKAEDAAATD
                     FNDDQALRAINSYIKGAEDNIALLREAQDSPLYVRAVEERTLLKAFLPAEATDAEVRK
                     FVAQYIAHLKAEGAELKKSIGTIMKALSDKFGAALNKKTANGIVQEEINK*"
                     /db_xref="UniRef100_UPI0002899F8D"
                     /db_xref="U1GJU2_9ACTN"
                     /db_xref="ssx:SACTE_3028"
                     /db_xref="UPI0002899F8D"
     gene            complement(210136..210564)
                     /locus_tag="S2_012_000_R2_scaffold_18_prodigal-single_241"
     CDS             complement(210136..210564)
                     /product="hypothetical protein"
                     /codon_start=1
                     /transl_table=11
                     /translation="MTKTKRGSYYYISVGDSYYAGTRPVMASKTVVVDREWTEDEKKK
                     PRYRRAVNRGYGHYRVPTKKGKHDTWRYGYYETRIAKPGEKIKVDVPSGKYVEDWTTD
                     FTKAKKFRIESKALAKATELAKSNSMDKIKPKVTLFEGDR*"
     gene            complement(210561..211076)
                     /locus_tag="S2_012_000_R2_scaffold_18_prodigal-single_242"
     CDS             complement(210561..211076)
                     /product="Uncharacterized protein n=1 Tax=Cronobacter
                     phage vB_CsaM_GAP32 RepID=K4F6Q1_9CAUD"
                     /codon_start=1
                     /transl_table=11
                     /translation="MSNLADVDTTNWFTSKGVIVYDPDRGDMKAKTKWWVVLNLDRSI
                     TDYYRHWANKHINPLRYTAEDRQHWQWKNLKDKREDLLVPAWGAHMSIIRGEQPRPDK
                     MHLWKKYDGQTVEFKYSNVVRFSGDTSDVPAEKHGVYWFVDAVCPIGKQMREEFGFRS
                     HWTFHITVGRT*"
                     /db_xref="UniRef100_K4F6Q1"
                     /db_xref="A0A0F9EJ94_9ZZZZ"
                     /db_xref="K4F6Q1_9CAUD"
     gene            complement(211218..211589)
                     /locus_tag="S2_012_000_R2_scaffold_18_prodigal-single_243"
     CDS             complement(211218..211589)
                     /product="Uncharacterized protein {ECO:0000313|EMBL
                     :AKE44674.1};  TaxID=1636182 species="Viruses;
                     unclassified phages.;" source="Sinorhizobium phage
                     phiM9.;""
                     /codon_start=1
                     /transl_table=11
                     /translation="MSYSAIKDKIENGDYASKLVYPERLTKPKMPTFNVTPEVARKFA
                     DDLEAYNGSIDAVNAAKEAYRVDTNRLEREVLRADLAASYGLVDHPKEKMVWDKAWEH
                     GHSNGLSDVLYWYDEFADMVK*"
                     /db_xref="A0A0F6TGK9_9VIRU"
     gene            complement(211703..212110)
                     /locus_tag="S2_012_000_R2_scaffold_18_prodigal-single_244"
     CDS             complement(211703..212110)
                     /product="Transglycosylase SLT domain protein {ECO:0000313
                     |EMBL:CEJ09797.1};  TaxID=1522316 species="Bacteria.;"
                     source="bacterium YEK0313.;""
                     /codon_start=1
                     /transl_table=11
                     /translation="MKKLLAVIAIGVMVTSCTTTKEVAAKSPKSSKEIILISADAHGV
                     PRNVAEYVARKESTFRCSTPGRYNGPLQISNGSARALGYRKGEGSLNSCGAGLKYGMR
                     HLKLCVNKVGANPKKAARCHASPGSYGVRVAWK*"
                     /db_xref="A0A0A1PLI5_9BACT"
     gene            complement(212608..212940)
                     /locus_tag="S2_012_000_R2_scaffold_18_prodigal-single_245"
     CDS             complement(212608..212940)
                     /product="hypothetical protein"
                     /codon_start=1
                     /transl_table=11
                     /translation="MANLKLADFIEKTEGGKIFTVEFYKRGNGELRKMNCRRGVQKGV
                     KGVGLKFDPKEKNLLVVYDMQKINEGADEKGAFRMINLSDLKSLKLEGKAYDWDNTAQ
                     EFVEVVTA*"
     gene            complement(213433..213624)
                     /locus_tag="S2_012_000_R2_scaffold_18_prodigal-single_246"
     CDS             complement(213433..213624)
                     /product="hypothetical protein"
                     /codon_start=1
                     /transl_table=11
                     /translation="MHNVIQDFFFSFFALTISAGVMLGIVVVLCRGSYALFKRQRAKQ
                     QRNARLRADKLLWFKPHAA*"
     gene            complement(213895..214458)
                     /locus_tag="S2_012_000_R2_scaffold_18_prodigal-single_247"
     CDS             complement(213895..214458)
                     /product="Uncharacterized protein n=1 Tax=Sinorhizobium
                     phage phiM12 RepID=S5MDL5_9CAUD"
                     /codon_start=1
                     /transl_table=11
                     /translation="MKIFGIAVGGVFLALIAFTVISYFSYANSGVDHEEGIRAQVSSN
                     KAKYSEFTQTAVDQMAVADASKEALKEVIIGGIEGRYGGPGQKSVPAFVQENYPGQFD
                     NSIFVRISQVIESGRRDFTVEQKQLIGRVQGYRSDLRKPWSKMWYTFAGFPEINLDEP
                     QYNPIITAQTGESFNTGVDKGIQFNKK*"
                     /db_xref="UniRef100_S5MDL5"
                     /db_xref="S5MDL5_9CAUD"
     gene            complement(214455..215639)
                     /locus_tag="S2_012_000_R2_scaffold_18_prodigal-single_248"
     CDS             complement(214455..215639)
                     /product="Uncharacterized protein n=1 Tax=Sinorhizobium
                     phage phiM12 RepID=S5MQF7_9CAUD"
                     /codon_start=1
                     /transl_table=11
                     /translation="MDLIFYVAVLAPVIIAAAVMVLLRESITPLEALVQAIIPALIVS
                     LVWWAGRYGSTGDYELWNGELTRKITQQEYCQTGWRDYTDNFCTEYRTRQVRDGETCT
                     TYTDSNGKSRRSCTPKYKTQYKYIYSWERKYWLDTNVRETYYIPRVDPQGAYEPPRYT
                     QAFVGEPVAAAKSYTNWLRGASNSIFHEDGKAEEKYQAILPQYPMKIYDYYNVDRIVT
                     VGNVSKPGYLNDMLRVELKELGPKKQMNVVFVLVDSKIAGQDFPYAVRRFWQGFKKND
                     TVVFLGLDGDTLKWGQVMSWSKKSIFDVSLRDEINSRIDRPVDYVWILNRVTTLGKQH
                     YERREMKEFEYLKSQIPVPTWLTIMALVLSVGGSIGLTALFHHIDLGGAFNTNRVRRY
                     TR*"
                     /db_xref="UniRef100_S5MQF7"
                     /db_xref="S5MQF7_9CAUD"
     gene            complement(215694..215906)
                     /locus_tag="S2_012_000_R2_scaffold_18_prodigal-single_249"
     CDS             complement(215694..215906)
                     /product="hypothetical protein"
                     /codon_start=1
                     /transl_table=11
                     /translation="MAWRPQYRVVQGIAIGLKNYNWYVQRSTFGIFWQTEIEPGYYSQ
                     KWAFRTEADAKAQVKKMLAPFEKKPD*"
     gene            complement(215917..216420)
                     /locus_tag="S2_012_000_R2_scaffold_18_prodigal-single_250"
     CDS             complement(215917..216420)
                     /product="hypothetical protein"
                     /codon_start=1
                     /transl_table=11
                     /translation="MAHGIIYNSRFKHDQIIDFRAVRLITKKQLEAYKSNYAFVWDIY
                     NTVARDNGIVLPKTWVAVEAKSRRDRYRTLKQDMWILEPLGPTVPVDIYYDINSHRYG
                     SMERGAVLYHVNWYDWAERFFMVRHSAKKTLSNQTNHRHGFMCESWRAKSMDLTYRKT
                     SNKLDAK*"
     gene            complement(216452..216775)
                     /locus_tag="S2_012_000_R2_scaffold_18_prodigal-single_251"
     CDS             complement(216452..216775)
                     /product="hypothetical protein"
                     /codon_start=1
                     /transl_table=11
                     /translation="MANRSVSLEYHHYAGEPYEQITHPHALFIRIVEDSETCLVIGRS
                     PFNSAAIDYLEQICGKNLGWKRSNSVSRWILGSWDTSFHFKTKEDAMLIKLIVDPDKI
                     NHLLY*"
     gene            complement(217280..217858)
                     /locus_tag="S2_012_000_R2_scaffold_18_prodigal-single_252"
     CDS             complement(217280..217858)
                     /product="Uncharacterized protein n=1 Tax=Sebaldella
                     termitidis (strain ATCC 33386 / NCTC 11300)
                     RepID=D1APE4_SEBTE"
                     /codon_start=1
                     /transl_table=11
                     /translation="MFRTTDTHVYFLGGYFSQWAHTPFSAPLPQLRPTSSGAKLSKVG
                     TLRFSHAEQYMMASKAMVFNDQDTMLEIMDSKHPGDQKKLGRKVKNFQPEVWEAVCRP
                     VVYLGNWYKFVQHEGARKFLEEHRGKKFVEGADYDPIWGVGISWDDPLIEDEANWKGT
                     NYLGEVIMKVDSDLVAHGESADPWQMMKLGWT*"
                     /db_xref="UniRef100_D1APE4"
                     /db_xref="str:Sterm_3136"
                     /db_xref="D1APE4_SEBTE"
     gene            complement(217861..218637)
                     /locus_tag="S2_012_000_R2_scaffold_18_prodigal-single_253"
     CDS             complement(217861..218637)
                     /product="hypothetical protein n=1 Tax=Rhizobium
                     leguminosarum RepID=UPI0003828071"
                     /codon_start=1
                     /transl_table=11
                     /translation="MQWILQDYEDTAKIAEILSRVGIPHSLHKVVPFIGQLDPVPAID
                     DPKQVVMFGSYSLRHYAREHGLSPGVFELRPFIHEIPWHKHLLNGVDSKIIMAKHLGG
                     LDPHRDYFIRPVEDSKEIAGAVMTGSEIEYMIKALNALKPEEYIKGSLTPDTLLMVAE
                     PVNIQKEWRVWVVNDRVVTYSLYKLGSRVVYRAEIDDDALEFVQKMIALNPGYAGAYV
                     IDVCRTADGLRILETNCINAAGFYAADLFKLVEAFELYQE*"
                     /db_xref="UniRef100_UPI0003828071"
                     /db_xref="A0A0F6YPJ3_9CAUD"
                     /db_xref="rlt:Rleg2_3765"
                     /db_xref="UPI0003828071"
     gene            complement(218600..218911)
                     /locus_tag="S2_012_000_R2_scaffold_18_prodigal-single_254"
     CDS             complement(218600..218911)
                     /product="Uncharacterized protein n=1 Tax=Agrobacterium
                     phage 7-7-1 RepID=J7FA67_9CAUD"
                     /codon_start=1
                     /transl_table=11
                     /translation="MGMKRTIRKEIIKSLRKNPENWTFDRHYARHKQLPIEIWLCNRF
                     YGTRWTYGAIQSDDDKINCGWWFKPWQWWRVEMIRAVEEAQFKTRTHDAVDSPRLRGH
                     S*"
                     /db_xref="UniRef100_J7FA67"
                     /db_xref="J7FA67_9CAUD"
     gene            complement(218911..219297)
                     /locus_tag="S2_012_000_R2_scaffold_18_prodigal-single_255"
     CDS             complement(218911..219297)
                     /product="hypothetical protein"
                     /codon_start=1
                     /transl_table=11
                     /translation="MKYVSLDFHVNYFEDQEPKFRIYGFTVDDPNGSVAMALKDEEAV
                     VTFNEELEAQLDGSAVDAVFGPDEQFWGSHVYELDETQLNLMESAVLSLRDWFLGMGG
                     DIGPIVTVLGGEEVTDHVELKSKLGV*"
     gene            complement(219294..219617)
                     /locus_tag="S2_012_000_R2_scaffold_18_prodigal-single_256"
     CDS             complement(219294..219617)
                     /product="hypothetical protein"
                     /codon_start=1
                     /transl_table=11
                     /translation="MSEISLHCEYSPRIHSHWVDVRFIQYDQFFFMTDNLNIAWELRG
                     WCLENIGFDSNTTWQMIREKTTHDQMRVVAFQFFERKHAVLFMMRWKGITLRFYNADV
                     VEIVK*"
     gene            complement(219614..219961)
                     /locus_tag="S2_012_000_R2_scaffold_18_prodigal-single_257"
     CDS             complement(219614..219961)
                     /product="hypothetical protein"
                     /codon_start=1
                     /transl_table=11
                     /translation="MEEIWGGSDMGVFVDGGYVDRDRFYDAFRLEYEEGKAGLFSKPK
                     HYLYPRLYNRYDQFITIDNRNKVWQKIRDICDEVVPKPRFRIFGSDNWHEVTAGFEFL
                     NKEHAMLVKLAYE*"
     gene            complement(219961..220299)
                     /locus_tag="S2_012_000_R2_scaffold_18_prodigal-single_258"
     CDS             complement(219961..220299)
                     /product="hypothetical protein"
                     /codon_start=1
                     /transl_table=11
                     /translation="MEIAPDSIGGGGGYFPFDDTPTFRYEKLKLPFPLIQLRPHILNV
                     EWRCTDGSIYRNNTGGLLAWRRIHEFCEEHFSYWGNGFMHISYHVSPIEGRVEFMRKK
                     DAMLMKLAFV*"
     gene            complement(220301..220534)
                     /locus_tag="S2_012_000_R2_scaffold_18_prodigal-single_259"
     CDS             complement(220301..220534)
                     /product="hypothetical protein"
                     /codon_start=1
                     /transl_table=11
                     /translation="MCRYTVNVNKLYKRVQCEEITYDVLDAELARWGFDDRAMVHATH
                     CYVEYGCKYGEDKDCPVMTRQLKQVYEFNPDWM*"
     gene            complement(220546..220851)
                     /locus_tag="S2_012_000_R2_scaffold_18_prodigal-single_260"
     CDS             complement(220546..220851)
                     /product="hypothetical protein"
                     /codon_start=1
                     /transl_table=11
                     /translation="MSIVPIVTMIQVAAFSSMMSQQSMINSANMAQATTSRRSRLSPV
                     STYNQPAEIDPVAKRIFQQPEYIRAVSAISQADFDAAKPGDIIGGPPIFKASSWTGR*"
     gene            complement(220851..221198)
                     /locus_tag="S2_012_000_R2_scaffold_18_prodigal-single_261"
     CDS             complement(220851..221198)
                     /product="hypothetical protein"
                     /codon_start=1
                     /transl_table=11
                     /translation="MNKAFAVNDHITVRNERGEFTGQVTFIGKRGEIRVETKIFHLTF
                     NASDILAKIEDKFELETNSLTVIPMVGSAMSSTIELIANTKYLQRWQKLALAVEYSGE
                     YGVQLLKYKLGEI*"
     gene            221255..221899
                     /locus_tag="S2_012_000_R2_scaffold_18_prodigal-single_262"
     CDS             221255..221899
                     /product="hypothetical protein"
                     /codon_start=1
                     /transl_table=11
                     /translation="MEKAPFRTLSPNVVSEAAESLIIFVRAARAAEEIVEFDEGLFRT
                     GCNHLHGDRRAVGKNRRLVGPFLADNLGAQHQRRGDMIGLAFDQVFVGLGRNAILPFE
                     EQTEPIICTAHLIAGVVATEDLGVCSHVADAVTRTIAGVHRIGTERRVLFRKAGAFVE
                     VIFEHLAAESVEVRILRYAERREFVKLNVAGLGGISVGPAWPRTLRGLRVQMLF*"
     gene            223050..223241
                     /locus_tag="S2_012_000_R2_scaffold_18_prodigal-single_263"
     CDS             223050..223241
                     /product="hypothetical protein"
                     /codon_start=1
                     /transl_table=11
                     /translation="MSIFNYGFEKKEKKQKSATDNLAFLIFLIIILSPVAHVFRLWPL
                     LVLALIVGFASFGVYSIFA*"
     gene            complement(223382..223627)
                     /locus_tag="S2_012_000_R2_scaffold_18_prodigal-single_264"
     CDS             complement(223382..223627)
                     /product="hypothetical protein"
                     /codon_start=1
                     /transl_table=11
                     /translation="MISNVFAAVAWVMLLSVDTWGSNSSAPAVTPMKDFPYSTEEACR
                     EALANLKPKVLNSGKRPESSNPDRNWVGDCMRVEIRP*"
     gene            complement(223624..223980)
                     /locus_tag="S2_012_000_R2_scaffold_18_prodigal-single_265"
     CDS             complement(223624..223980)
                     /product="Putative uncharacterized protein n=1 Tax
                     =Halomonas sp. TD01 RepID=F7SRK5_9GAMM"
                     /codon_start=1
                     /transl_table=11
                     /translation="MALETRKVWIVRTNDDLTEGRGRQYIKAVCELEATAIRLAKNGY
                     VQGSDCPIDEAELFYIDNMYLEIRDVNRGTDEDRKAEVALAARRTRDARREDLLERLR
                     GLGLDDEEISLLRTEK*"
                     /db_xref="UniRef100_F7SRK5"
                     /db_xref="A0A0F6QDD5_AERSA"
                     /db_xref="F7SRK5_9GAMM"
     gene            complement(223980..224204)
                     /locus_tag="S2_012_000_R2_scaffold_18_prodigal-single_266"
     CDS             complement(223980..224204)
                     /product="hypothetical protein"
                     /codon_start=1
                     /transl_table=11
                     /translation="MRKFFITAAAGWLLVTSHGGRIAEYPTLRECKEAVAIAKIVYDQ
                     SKNGQSITWVTGACVPDAAELNAIRTRGSL*"
     gene            complement(224204..224605)
                     /locus_tag="S2_012_000_R2_scaffold_18_prodigal-single_267"
     CDS             complement(224204..224605)
                     /product="Uncharacterized protein n=1 Tax=Sinorhizobium
                     phage phiM12 RepID=S5MDG7_9CAUD"
                     /codon_start=1
                     /transl_table=11
                     /translation="MNLGEKLKAANEARALEKSQAEVRKREQEAAKYAKDQKTIVDKI
                     QEVIETLTSQIEAGVTVKAIRLPTSEPFNTYSWPNKTMVGTFDAMNHPHYSAFQTFFE
                     WAEENGMVGKFNYEWDGGGMASWFTATVEPK*"
                     /db_xref="UniRef100_S5MDG7"
                     /db_xref="A0A0F6YQV1_9CAUD"
                     /db_xref="S5MDG7_9CAUD"
     gene            complement(224680..225012)
                     /locus_tag="S2_012_000_R2_scaffold_18_prodigal-single_268"
     CDS             complement(224680..225012)
                     /product="hypothetical protein"
                     /codon_start=1
                     /transl_table=11
                     /translation="MSTTYFLDPEDKPLTELHDFSPYGKVIEMNDVRPDRYYQDDQRE
                     SQPYYFSLTDEFVQWCEEHDIQCTLEERRYVLEKGKDPQMHKRFVWAPQLKFTQAKDK
                     MLYRLTWF*"
     gene            complement(225012..225425)
                     /locus_tag="S2_012_000_R2_scaffold_18_prodigal-single_269"
     CDS             complement(225012..225425)
                     /product="hypothetical protein"
                     /codon_start=1
                     /transl_table=11
                     /translation="MLGLDELFNAASATMASYGAKLRDDPLGSYSETFSVKLDDPRGA
                     WPDGSIYAKGTMRWKEMSPDLVEWLNRYDFTFEAEVTDEFREWAETTGVTYTIEDRRY
                     VVYETKSGDVRKVVFGAKFLFDDPAHAMLFKLAWN*"
     gene            complement(225425..225802)
                     /locus_tag="S2_012_000_R2_scaffold_18_prodigal-single_270"
     CDS             complement(225425..225802)
                     /product="hypothetical protein"
                     /codon_start=1
                     /transl_table=11
                     /translation="MDKLSFADFKVKELDLDYISRMTYSLSDYRTELRHFYGEDRKIK
                     CRAFYEGDDLPANLWQLVIPDDILDRNAWIAFLLSEEHFARVGVYEMLQLDDNDVDDD
                     ATHYAIIFEDPNDLLTFKLTVPR*"
     gene            complement(225795..226586)
                     /locus_tag="S2_012_000_R2_scaffold_18_prodigal-single_271"
     CDS             complement(225795..226586)
                     /product="NAD kinase {ECO:0000256|HAMAP-Rule:MF_00361, ECO
                     :0000256|SAAS:SAAS00037468}; EC=2.7.1.23
                     {ECO:0000256|HAMAP-Rule:MF_00361,
                     ECO:0000256|SAAS:SAAS00037533};; ATP-dependent NAD kinase
                     {ECO:0000256|HAMAP-Rule:MF_00361}; Flags: Precursor;; 
                     TaxID=1144314 species="Bacteria; Proteobacteria;
                     Alphaproteobacteria; Rhizobiales; Rhizobiaceae;
                     Rhizobium/Agrobacterium group; Rhizobium.;"
                     source="Rhizobium sp. CF142.;""
                     /codon_start=1
                     /transl_table=11
                     /translation="MLWRNMNPTIGLVVSPAEKAQVVAKFVKDCFNTVDEDNIDQADV
                     IVVLGGDGTMLNAIHQNMTRGIPFYGINCGSVGFLMNELEKPTADVGVKIRAAVESTI
                     NPIRVEYWTEDGENSSTLAINDVSLMRQSSQAAKLRIKINNEVKLEELIGDGLIVSTP
                     VGSTAYNRSAGGPIIPLEAPLLAITPICAFRPRQWKGAIIPDHLAIDIDVLENTHRHV
                     MLSADSFEVRNVVHVNVELAKNSFKILSDPGRSWSDKLLNEQFYG*"
                     /db_xref="J2AS50_9RHIZ"
                     /db_xref="rec:RHECIAT_CH0001724"
                     /db_xref="UniRef100_J2AS50"
                     /db_xref="2.7.1.23"
     gene            complement(226673..227284)
                     /locus_tag="S2_012_000_R2_scaffold_18_prodigal-single_272"
     CDS             complement(226673..227284)
                     /product="ATP-dependent Clp protease proteolytic subunit 
                     {ECO:0000256|HAMAP-Rule:MF_00444,
                     ECO:0000256|RuleBase:RU003567}; EC=3.4.21.92
                     {ECO:0000256|HAMAP-Rule:MF_00444,
                     ECO:0000256|RuleBase:RU000549};; Endopeptidase Clp
                     {ECO:0000256|HAMAP-Rule:MF_00444};  TaxID=537021
                     species="Bacteria; Proteobacteria; Alphaproteobacteria;
                     Rhizobiales; Rhizobiaceae; Candidatus Liberibacter.;"
                     source="Liberibacter asiaticus (strain psy62).;""
                     /codon_start=1
                     /transl_table=11
                     /translation="MSNMLVPMVVEQTHRGERSYDLYSRLMKERIVFLTAQVEDHMAS
                     LICAQMLFLEAENSEKPITMYINSPGGVVTAGMSIYDTMQFVKCPVYTVVMGQACSMG
                     SFLANAGEAGHRYMLAHARHLIHQPLGGAQGQASDIQIQAKEILRMKTTLTEIYVKHN
                     SKGKTYAELEKDMDRDNIMTAQEALAYGLCDKVITSRAELEGK*"
                     /db_xref="C6XHK2_LIBAP"
                     /db_xref="UniRef100_C6XHK2"
                     /db_xref="laa:WSI_00700"
                     /db_xref="3.4.21.92"
     gene            complement(227396..227584)
                     /locus_tag="S2_012_000_R2_scaffold_18_prodigal-single_273"
     CDS             complement(227396..227584)
                     /product="hypothetical protein"
                     /codon_start=1
                     /transl_table=11
                     /translation="MSRIRNDKSIENEIFDLLKFSDAQRKEARGTIGFNDTPVFVANK
                     PASDSDVIGAILNSVTLH*"
     gene            complement(227586..227765)
                     /locus_tag="S2_012_000_R2_scaffold_18_prodigal-single_274"
     CDS             complement(227586..227765)
                     /product="hypothetical protein"
                     /codon_start=1
                     /transl_table=11
                     /translation="MTLEQVFYALGILALCWYLREFLAFIVMMIVQVACWIAYGVFIV
                     LATIIWAPLRLFGKV*"
     gene            complement(227815..228153)
                     /locus_tag="S2_012_000_R2_scaffold_18_prodigal-single_275"
     CDS             complement(227815..228153)
                     /product="hypothetical protein"
                     /codon_start=1
                     /transl_table=11
                     /translation="MHREKHTAELIAAAVKGKVVGFYDPIDNDTKALLHYKDNRECEI
                     LLVREGKRPRTAVHAIAVVETLMLNGYTVSTPIEIVQQFGKTKIQGTGQRLIAKDSYP
                     HLITMAPISG*"
     gene            complement(228167..228415)
                     /locus_tag="S2_012_000_R2_scaffold_18_prodigal-single_276"
     CDS             complement(228167..228415)
                     /product="hypothetical protein"
                     /codon_start=1
                     /transl_table=11
                     /translation="MVLLIAFCCFIGVALLGLFVPAIYRIVMFTSFGIAYAFLLWIGV
                     FVHGIRWLIYPITRIKPNFVPEPVKFNMSADSEKDPAG*"
     gene            complement(228673..229314)
                     /locus_tag="S2_012_000_R2_scaffold_18_prodigal-single_277"
     CDS             complement(228673..229314)
                     /product="Putative anti-sigma factor {ECO:0000313|EMBL
                     :AHY24979.1};  TaxID=1429794 species="Viruses;
                     unclassified phages.;" source="Pectobacterium
                     bacteriophage PM2.;""
                     /codon_start=1
                     /transl_table=11
                     /translation="MRVTKAQAKQKLKHIHKSASRRGYTCTLNVHNVRLLMEETQCVY
                     TGETFGVDDRTILSFDRVDNTIGYVPGNVIPVTTYANQLKSNYDVPELLELAVKSPTR
                     YLGFVSQVQMQMDKKQKKIETRLNQIAELERLNEKDQQAIVKLEKDMDKARASVDSSI
                     RDAEIFQNMASVLTSNRSIGTKYMTRWQRAVLQVKILLTKVKFTLPLNTNTTA*"
                     /db_xref="A0A0A0PZD7_9VIRU"
     gene            complement(229320..229700)
                     /locus_tag="S2_012_000_R2_scaffold_18_prodigal-single_278"
     CDS             complement(229320..229700)
                     /product="hypothetical protein"
                     /codon_start=1
                     /transl_table=11
                     /translation="METKFSAGTVMFITLFSSIFYVLVGVKVMDTFELVDIISSGLLS
                     TINFIVYTNMFLAVLTGWAVWMHRNDTDKLKQMLPINAMFVITTCVTILLYLGAGYAG
                     AAVVHALVYLYAFHTRFKLDKPAK*"
     gene            complement(229706..230068)
                     /locus_tag="S2_012_000_R2_scaffold_18_prodigal-single_279"
     CDS             complement(229706..230068)
                     /product="hypothetical protein"
                     /codon_start=1
                     /transl_table=11
                     /translation="MDSSPTISKLLLDSGVWEALVHYLFYGLHPGSFGEACLLGDYDL
                     AFSKAHAKLKEKRSDGVDIIANMITAAEALPDFVRGTPENIKAWLDMGGLKEAPPSVI
                     VLLKLQWNTTALGKFPKA*"
     gene            complement(230043..230495)
                     /locus_tag="S2_012_000_R2_scaffold_18_prodigal-single_280"
     CDS             complement(230043..230495)
                     /product="hypothetical protein"
                     /codon_start=1
                     /transl_table=11
                     /translation="MKIGFSFGQCVDDILNGRIDYDDVMLIMCRTNMPDLEAVEKVVQ
                     VYVWEGRIVGDIDKAVELGKRLYSEAKLHQPRLFGVRAGSQVDYRDIWMDLAPTVTSD
                     NPSVVQAWKNYQLVLKLGEDQRPVMPAHMPQRKIDSDEPTNGQFSDDF*"
     gene            complement(230549..231682)
                     /locus_tag="S2_012_000_R2_scaffold_18_prodigal-single_281"
     CDS             complement(230549..231682)
                     /product="ornithine decarboxylase n=1 Tax=Rhizobium sp.
                     2MFCol3.1 RepID=UPI000368142E"
                     /codon_start=1
                     /transl_table=11
                     /translation="MLTQRILNYLADYRKDGPVLVVDLEIVEKNFSSFREALPDTHIY
                     YAVKANPAPEILRLLVQNGSSFDCASVQEIQMVLNVGGDPAKISFGNTIKKQRDVAKA
                     ISLGVSLFAVDSVEEVRKIAQVAPGAKVFCRILTSGEGADWPLSRKFGCTTEMAKNVL
                     VEADRLGLHAYGVSFHVGSQMSRTEAWDEAIGEAKGIFDAVAEHGVKLSLVNLGGGFP
                     TRYLKDIPATAEYGRAIQEYLVKHFGDNIPETIIEPGRGMVGNAGVIRTEVVLISKKD
                     ESDFHNWVYLDIGKFNGLAETMEEAIRYPITSHRDMDAKMPCIIAGPTCDSADVLYEK
                     QMYELPATLEIGDFLYVMSAGVYTSTYSTVAFNGFEPLESIII*"
                     /db_xref="UniRef100_UPI000368142E"
                     /db_xref="S3H8T5_9RHIZ"
                     /db_xref="smd:Smed_2772"
                     /db_xref="UPI000368142E"
     gene            complement(231893..231967)
                     /locus_tag="S2_012_000_R2_scaffold_18_prodigal-single_trna
                     _18"
     tRNA            complement(231893..231967)
                     /product="Gly"
     gene            complement(232015..232530)
                     /locus_tag="S2_012_000_R2_scaffold_18_prodigal-single_282"
     CDS             complement(232015..232530)
                     /product="hypothetical protein"
                     /codon_start=1
                     /transl_table=11
                     /translation="MKKTILAAAFAVLAMTGAANAADAVNLPGVVIEDYSPKNYVGVS
                     VGQRVGSDRHNNVGVVVGRQVTPNVAVEGQYERAFNRRGDDRAQDRLSGNVLLGKRFG
                     AVSPYVLGGVGYEWRKGGSDRAVYALGGGAKVHVTEKVDLDARYRYINAFDSNKRDDD
                     HVVTLGVNVKF*"
     gene            complement(232599..233552)
                     /locus_tag="S2_012_000_R2_scaffold_18_prodigal-single_283"
     CDS             complement(232599..233552)
                     /product="hypothetical protein"
                     /codon_start=1
                     /transl_table=11
                     /translation="MGAVHYAIAQRTSRYFRQYRDQCELLGKSKNVQKAAENISLDLV
                     RRGKIKRDKVPKISDALIRHTTDWYPAHCIIREDNIRITSKLSSNFEPVINVVAALEP
                     GNMRHPSGDLFDAFQVSIVCSRIAKNGVDITDTMSGVQLNFHAIARLEEREIEKTNPV
                     YELANKLDTLLIYTTLFQAVCTVEGGRNFAIPYGQHLLLGTIGVMQIPNGNHQTYIRL
                     RAGEPFHQEETGNPERCPLIEIRTAVSYSELTQAQDDLRDAIEHFAESHIEEINQVFE
                     CFYMEKYIDFSRDDFRKLVDKLRKEFQPITQMSAWIRQQSA*"
     gene            complement(233552..234013)
                     /locus_tag="S2_012_000_R2_scaffold_18_prodigal-single_284"
     CDS             complement(233552..234013)
                     /product="Uncharacterized protein n=1 Tax=Caulobacter
                     phage CcrColossus RepID=K4K5Z9_9CAUD"
                     /codon_start=1
                     /transl_table=11
                     /translation="MSDAAMFTNAKDALQFIMSGRAIFTIVSKKTGQRFTYKVERSYK
                     DIRNELPDVGFRWVKLLTGNDNETSYSFIGKIAGGVYEHSRKSKITESAKGVVALNWT
                     LKWLAQGDLKMDQLEIWHEGRCGKCARRLTVPASIANGIGPECAKTVYRCE*"
                     /db_xref="UniRef100_K4K5Z9"
                     /db_xref="K4K5Z9_9CAUD"
     gene            complement(234062..234493)
                     /locus_tag="S2_012_000_R2_scaffold_18_prodigal-single_285"
     CDS             complement(234062..234493)
                     /product="hypothetical protein"
                     /codon_start=1
                     /transl_table=11
                     /translation="MFNRIRSWYNPEKDLGPRPAEIIVAEEPRHIPAAPHINITDVPE
                     GTPDFKKKYSGKLSNNAKIELDVRSSDYFGRYWSGTLTQPNRNWVMFDPDKIADKILD
                     PALVPLIEEFVKAAKQLDKEFVDSKPDTFVDEKGKIWKRIG*"
     gene            complement(234493..234681)
                     /locus_tag="S2_012_000_R2_scaffold_18_prodigal-single_286"
     CDS             complement(234493..234681)
                     /product="Uncharacterized protein n=4 Tax=Streptococcus
                     constellatus subsp. pharyngis RepID=T1Z4S2_STRCV"
                     /codon_start=1
                     /transl_table=11
                     /translation="MSQSHVEETRNRMIEAIARRECDVETLETRGNDSLDFYDISVWS
                     LKKALEQAYEAGRAYRSV*"
                     /db_xref="UniRef100_T1Z4S2"
                     /db_xref="scg:SCI_1154"
                     /db_xref="K4Q943_STREQ"
                     /db_xref="T1Z4S2_STRCV"
     gene            complement(235146..236651)
                     /locus_tag="S2_012_000_R2_scaffold_18_prodigal-single_287"
     CDS             complement(235146..236651)
                     /product="helicase n=1 Tax=Staphylococcus hominis RepID
                     =UPI0002FBADD4"
                     /codon_start=1
                     /transl_table=11
                     /translation="LLTLHNYQSNAVANAINHLIIQDCLSVLIQSATGSGKTVIAAGL
                     IQKLVESNSSYKFLIVVPSMTLVEQFYNTLEDMRISPSVLHNTLKSDKNGKVFNTKHR
                     NIIITMPETFAGVVAGTSVLKLPMGWRADFLFMDEAHKNTAASSQAARDFFSCKIVGL
                     TATPRREQNKDGEHLWSWYGDRMIVAATTKDLIKMGRIVKPRVVRRPTNSNVVQDWLE
                     YTKNDTNKRTILVTTEVQFAERFEKSFKAAGVRAQLIEGKQTMVERQRYFKLFEAGLI
                     DVLCSVDSLCEGFDCQPAKYLIVDRNMVSIALMHQCAGRVLRAYPGKTEGVIHDYGKN
                     LELDNIENKVWTPLDYAPNVKDITREGTASASDVRSKKLAYSCGECLHVYDAAEHAKC
                     TSCGARTDIKCVTTPREVLIKIGGAEVIDINSYRFIKHQVKVANTSVGAFRAKKLADI
                     GAQFLNDGKIFEASHYAAIMINKIFADDLNLDDPIDFCPHTWTKAVDVLAA*"
                     /db_xref="UniRef100_UPI0002FBADD4"
                     /db_xref="Y5NSF3_9STAP"
                     /db_xref="pay:PAU_03611"
                     /db_xref="UPI0002FBADD4"
     gene            complement(236805..237200)
                     /locus_tag="S2_012_000_R2_scaffold_18_prodigal-single_288"
     CDS             complement(236805..237200)
                     /product="Endolysin n=1 Tax=Agrobacterium tumefaciens 
                     (strain C58 / ATCC 33970) RepID=Q7D1F2_AGRT5"
                     /codon_start=1
                     /transl_table=11
                     /translation="MFVLGQRSLDKLKGVHPDLVRVVERAIQLTQVDFTVTCGVRTIA
                     EQKVLVAAGASKTMNSRHIPGKDGYSKAVDLAALVNGEVRWDWPLYYKLAEAMKAAAK
                     ELNIPLEWGGDWKSFKDGPHFQLNAKRYP*"
                     /db_xref="UniRef100_Q7D1F2"
                     /db_xref="atu:Atu0462"
                     /db_xref="Q7D1F2_AGRFC"
                     /db_xref="Q7D1F2_AGRT5"
     gene            complement(237277..237687)
                     /locus_tag="S2_012_000_R2_scaffold_18_prodigal-single_289"
     CDS             complement(237277..237687)
                     /product="hypothetical protein"
                     /codon_start=1
                     /transl_table=11
                     /translation="LTTWARTGSADFDAFEFRVKLGTTMWTCVHADGQDRQGQDHGGE
                     VNVIREIAHAMAGNENFNAYRVDRRAVKTFFTPQIVVRDETLPETLTDGKTIQSLALG
                     PQYDIFISFGTKEEMTMFKLSFRDGVNVGYSGLN*"
     gene            complement(237708..237884)
                     /locus_tag="S2_012_000_R2_scaffold_18_prodigal-single_290"
     CDS             complement(237708..237884)
                     /product="hypothetical protein"
                     /codon_start=1
                     /transl_table=11
                     /translation="MVSRKPHKLEILGSIPSTRNQKDQDLFLVFLPYAWYKNQENHKN
                     FLHGQPNPINVGIS*"
     gene            complement(237823..237898)
                     /locus_tag="S2_012_000_R2_scaffold_18_prodigal-single_trna
                     _17"
     tRNA            complement(237823..237898)
                     /product="Met"
     gene            complement(238208..238450)
                     /locus_tag="S2_012_000_R2_scaffold_18_prodigal-single_291"
     CDS             complement(238208..238450)
                     /product="hypothetical protein"
                     /codon_start=1
                     /transl_table=11
                     /translation="MIIKAGKNGPKIWGYAKVNGVFTSFWGVDGREKVPDMINNPEAV
                     FALLWKKKATSSGGYREITEDQLRLALPLLPEEFYK*"
     gene            complement(238447..238698)
                     /locus_tag="S2_012_000_R2_scaffold_18_prodigal-single_292"
     CDS             complement(238447..238698)
                     /product="hypothetical protein"
                     /codon_start=1
                     /transl_table=11
                     /translation="MYEIPAGRNPELILSSSEANDIIAIIRFRLQCKREQKVGMIAMG
                     FGRAYWVDVNGEYMDGNIHPKETELNEVLIEFSATGTNS*"
     gene            complement(238756..239385)
                     /locus_tag="S2_012_000_R2_scaffold_18_prodigal-single_293"
     CDS             complement(238756..239385)
                     /product="Putative metallophosphatase n=1 Tax
                     =Sinorhizobium phage phiM12 RepID=S5MBC9_9CAUD"
                     /codon_start=1
                     /transl_table=11
                     /translation="MRWIRFIGDIHADFETYKKLLWDYETIQVGDYGIGFGTPPEGNP
                     IDPQKDQFIRGNHDDPLKCTLQKNWIADGTFDGQIFFIGGAESIDRAYRIEGKSWWPE
                     EELSHSDFYKIADSYSRIKPDIVVTHDAPDPICHYVLGRQIWDLSRTQQALGALWAIH
                     KPKLWIFGHYHKDFDGNYDGTRFVCLNINETMDIDVDAITENRNKPTEL*"
                     /db_xref="UniRef100_S5MBC9"
                     /db_xref="S5MBC9_9CAUD"
                     /db_xref="fae:FAES_4042"
     gene            complement(239613..240008)
                     /locus_tag="S2_012_000_R2_scaffold_18_prodigal-single_294"
     CDS             complement(239613..240008)
                     /product="hypothetical protein"
                     /codon_start=1
                     /transl_table=11
                     /translation="MRNPTFYLFDAIWGTLRWIGKNGETIFIAAIVTFGWAFPHILNM
                     MIRSGDHLGFQDKALWAGAIAAMVISANMVHWICTRNREKANHLRDNDRLPYLQRFYE
                     PKYLSHYSTGLGIGAGIQFVLILIFIAVF*"
     gene            complement(240001..240390)
                     /locus_tag="S2_012_000_R2_scaffold_18_prodigal-single_295"
     CDS             complement(240001..240390)
                     /product="Putative uncharacterized protein gp9 n=1 Tax
                     =EBPR siphovirus 2 RepID=F8TV29_9CAUD"
                     /codon_start=1
                     /transl_table=11
                     /translation="MEDVRELKMWLVVRKDIEIPKGKLAGQSGHAFEGLVSSIYEIGG
                     TFLDKYQTYKTHNTPKIVVTCKNLAALERARDELNAAGILSYTVTDAGRTVFSEPTVT
                     VLALGPCYREELPKFVERFQLMKDDNA*"
                     /db_xref="UniRef100_F8TV29"
                     /db_xref="F8TV29_9CAUD"
     gene            complement(240369..240719)
                     /locus_tag="S2_012_000_R2_scaffold_18_prodigal-single_296"
     CDS             complement(240369..240719)
                     /product="hypothetical protein"
                     /codon_start=1
                     /transl_table=11
                     /translation="MIHFNKSVVEHIPAGHSLYRIFYFKKNEHRAPSRELYNWLQETP
                     VDAYMTNEAPKNGHPPVGWNLFRRREVFYMIRSVDVIACKLAFHHVLGASIMVADDLS
                     AGSISRLEWKMFGN*"
     gene            complement(240716..241813)
                     /locus_tag="S2_012_000_R2_scaffold_18_prodigal-single_297"
     CDS             complement(240716..241813)
                     /product="hypothetical protein"
                     /codon_start=1
                     /transl_table=11
                     /translation="MKLLADRILYKKNWGKFKDSNKVFEHINSKLLSDTARKIYSTKV
                     VALDNATSELAYELSLSLYPRQVMENLRYFRLPADRLWFEFRRDSFLPQTPPGTTGFM
                     LEKFGNEGFSVSLVDEEERADGNAMSASLIKFYFSLDRDDIRSLNNPLHLSFRQRTYF
                     ALGMQYEPGTDIDEILNDIQGFSKGVMPDMNNDVWHNVSEHFDFDIAVAGDSGVPEGF
                     SKYASHYLQELAGTIRHVLAILMLYYFPPVEHYQRIPQKGRRIINGQSKPFLSFEDMK
                     IRVPKRKPINPYKWVRKGLATTDIGKRRHEVEGHWRKVRPLTKKELDDLDRPRSQLMP
                     HEFYKTVWVRKHERGDAALGYVRKRKHLVSE*"
     gene            complement(241905..241981)
                     /locus_tag="S2_012_000_R2_scaffold_18_prodigal-single_trna
                     _16"
     tRNA            complement(241905..241981)
                     /product="Cys"
     gene            complement(242034..242267)
                     /locus_tag="S2_012_000_R2_scaffold_18_prodigal-single_298"
     CDS             complement(242034..242267)
                     /product="hypothetical protein"
                     /codon_start=1
                     /transl_table=11
                     /translation="MSGMRGAARSGKVKIKAVIRFADTGRTVRTNCFISVYDDALAVV
                     ERIEAKYGKALEVLSVKTKCGYALFAAPEKIAA*"
     gene            complement(242329..242961)
                     /locus_tag="S2_012_000_R2_scaffold_18_prodigal-single_299"
     CDS             complement(242329..242961)
                     /product="hypothetical protein"
                     /codon_start=1
                     /transl_table=11
                     /translation="MSYVNEYVVFHPRLGYLVGNKWKRSLNDESGSGRFDTIVGAQHR
                     CKRFAATTIAACKETIEARIYLEDDLRHGRFNEHSPFNSPIEPIRMMMDHMYGYIGNA
                     YKLSDVMKGAESFEIEVGTLDHFLRLDDSHYAVYRKKFPDRDMSAFSYATYFAAAFET
                     VPPYFYYGQYFFFKSRAEATFFKLATEGTFHPGSFKALLDDVLDEMKKPS*"
     gene            complement(243016..243297)
                     /locus_tag="S2_012_000_R2_scaffold_18_prodigal-single_300"
     CDS             complement(243016..243297)
                     /product="Putative uncharacterized protein n=1 Tax
                     =Synechococcus phage S-CRM01 RepID=F5B457_9CAUD"
                     /codon_start=1
                     /transl_table=11
                     /translation="MAEAIYRLNWDGYYGQIHGIFIAKKEDVDAARGKTAYLGEWLGK
                     HSEVEIEIDELKMVTDDPIAVEFFRQYKLSTGVNPLNYLDYSEEDEDDE*"
                     /db_xref="UniRef100_F5B457"
                     /db_xref="F5B457_9CAUD"
     gene            complement(243297..243611)
                     /locus_tag="S2_012_000_R2_scaffold_18_prodigal-single_301"
     CDS             complement(243297..243611)
                     /product="hypothetical protein"
                     /codon_start=1
                     /transl_table=11
                     /translation="MNVETIERTPEQLAAIEARKVRLAEAREAEALAKARSARRRALD
                     TNATAQMLLKKGLVSQDWIDRKTPEQLRRYVRVACIAYQVDAISMTGVAIPVINLMQR
                     RR*"
     gene            complement(243661..243984)
                     /locus_tag="S2_012_000_R2_scaffold_18_prodigal-single_302"
     CDS             complement(243661..243984)
                     /product="hypothetical protein"
                     /codon_start=1
                     /transl_table=11
                     /translation="MSQLLSTSHKLVEIPLDQLDILQSARYGACLALVWDEAPNETGH
                     SLYDILLIHKQGEVYVRLLRCLEDRFPERAHYANAMDNRKEIRIFFEDRNMMLEFKLV
                     WHENY*"
     gene            complement(243981..244316)
                     /locus_tag="S2_012_000_R2_scaffold_18_prodigal-single_303"
     CDS             complement(243981..244316)
                     /product="hypothetical protein"
                     /codon_start=1
                     /transl_table=11
                     /translation="MIGVHIIHIGERVRDEMESRSISGKRFDGPDFRTGTWEVFQMIF
                     DDTYMRDSLLERQSACQRAHDEISTWANKHAGVWKKDWWYDPINNDVFHIWYHFKPKA
                     AALFKLSFT*"
     gene            complement(244313..244618)
                     /locus_tag="S2_012_000_R2_scaffold_18_prodigal-single_304"
     CDS             complement(244313..244618)
                     /product="hypothetical protein"
                     /codon_start=1
                     /transl_table=11
                     /translation="MSYFSRIKRVEFSENSDIEGFPYRATVKESNFINTAADITESIT
                     QEIDNAIIIRILVISYVMDNFGKDEGVRWKLDKNTAEYVDVYFANKEDFMLFKLAFA*"
     gene            complement(244615..244887)
                     /locus_tag="S2_012_000_R2_scaffold_18_prodigal-single_305"
     CDS             complement(244615..244887)
                     /product="hypothetical protein"
                     /codon_start=1
                     /transl_table=11
                     /translation="MHVLNYTEGKDENGVDVFVIKVDVDSNNHRDIIAAMDYSRTLAE
                     PMQGWCTEHLGEVSDNGVWGALEKLIGHEFYFRNKADALQFKLVFG*"
     gene            complement(244887..245147)
                     /locus_tag="S2_012_000_R2_scaffold_18_prodigal-single_306"
     CDS             complement(244887..245147)
                     /product="hypothetical protein"
                     /codon_start=1
                     /transl_table=11
                     /translation="MKYKIEEVKAHDPPRPHMTFCLRITWDYRNPERENDQWLTRIEF
                     KDWLQNQFMLNRGYEYLPFNELFHYVYFSKRDDMMLFKLVFG*"
     gene            complement(245144..245452)
                     /locus_tag="S2_012_000_R2_scaffold_18_prodigal-single_307"
     CDS             complement(245144..245452)
                     /product="hypothetical protein"
                     /codon_start=1
                     /transl_table=11
                     /translation="MVIEGFQLSHTIKELAVYPDAPTPLKHQYAWYWLLTGVPNMRVA
                     DRLFAIANEEVKQWLVDTFGLGSRQGPWWMSDANAGHLEFRVGFINRADAMLFKLRFS
                     *"
     gene            complement(245452..246228)
                     /locus_tag="S2_012_000_R2_scaffold_18_prodigal-single_308"
     CDS             complement(245452..246228)
                     /product="hypothetical protein n=1 Tax=Ruminococcus
                     flavefaciens RepID=UPI000314A1BA"
                     /codon_start=1
                     /transl_table=11
                     /translation="MSLDPHIPNITSYNVEMRKSMIDKIVFMDKIDAKVIVDFGCADG
                     STIAFMRSIFPEIIYAGYDISEEMITLAKEKNPGVFFSSSWDDILEFLSGIEGAKAVL
                     LNSLIHEVYSYGSSDDVDLFWKRIYDRETFKYVVIRDMVVEDSITRKSDPLSVIRVRQ
                     NYDQAKLREFETQWGSINENWPLVHFLLKYRYTRNWDREVKENYFPISLEKLIGLIPK
                     GWDPIDYKHYVLPFIRRQIREDFNIVLQDPTHLQLILERI*"
                     /db_xref="UniRef100_UPI000314A1BA"
                     /db_xref="A0A094IFE4_9MOLU"
                     /db_xref="UPI000314A1BA"
     gene            complement(246225..246473)
                     /locus_tag="S2_012_000_R2_scaffold_18_prodigal-single_309"
     CDS             complement(246225..246473)
                     /product="hypothetical protein"
                     /codon_start=1
                     /transl_table=11
                     /translation="MVEAANDNVSLTLRMYEDCKRLKIDPKNLDIDLSGTVNRLMFAG
                     HLSVRGWEFMMMNRNPICKLMALAMKHGGEAYIVRKSA*"
     gene            complement(246539..246877)
                     /locus_tag="S2_012_000_R2_scaffold_18_prodigal-single_310"
     CDS             complement(246539..246877)
                     /product="hypothetical protein"
                     /codon_start=1
                     /transl_table=11
                     /translation="MTEQNLPVRRTEVEKLTESGVVQRQWHVIELVGIHSRLSEKLKE
                     QKLYCIENIKGRWFPYKINSSIQFDHTQRPSPRFVQVPERNFVAFEDKGDAMIFRLAF
                     GGQALPQDDS*"
     gene            complement(246870..247157)
                     /locus_tag="S2_012_000_R2_scaffold_18_prodigal-single_311"
     CDS             complement(246870..247157)
                     /product="hypothetical protein"
                     /codon_start=1
                     /transl_table=11
                     /translation="MNVASLYPNATLNSSEFTFHNNVFAAEMSIIGRDFRFLADENGH
                     PKFYIQSAKTGEIRGFVFLIAERDNENEMTALLFRCCDPGYRHLEARLFND*"
     gene            complement(247169..247297)
                     /locus_tag="S2_012_000_R2_scaffold_18_prodigal-single_312"
     CDS             complement(247169..247297)
                     /product="hypothetical protein"
                     /codon_start=1
                     /transl_table=11
                     /translation="MADNSVNKDGKAFNGNYGAVAVAFGTVAIVGVLFIANLFGLL*"
     gene            complement(247373..247960)
                     /locus_tag="S2_012_000_R2_scaffold_18_prodigal-single_313"
     CDS             complement(247373..247960)
                     /product="hypothetical protein"
                     /codon_start=1
                     /transl_table=11
                     /translation="MEALFEDGFEELIETAYGKFIGLLHTTNQTHRELDVTTYNGRVG
                     VTGSRNGHAEIQIIYNTQTLHPYEMSVRAVGEEDGYRWIHPAYINLRNQHFGFDIATV
                     PGELEAITGHWYDTESIPDILDKIEKISNNEPHDGKVVVVFDIEEEDLEKLRALADAK
                     GMSFDEYFEHSIREELTRLDKKAFPKKTKKSKKKK*"
     gene            complement(248018..248761)
                     /locus_tag="S2_012_000_R2_scaffold_18_prodigal-single_314"
     CDS             complement(248018..248761)
                     /product="hypothetical protein"
                     /codon_start=1
                     /transl_table=11
                     /translation="MLPSKIEVTNHVNTLVAQLKAYAVSELDVNVNSLRPNIGFKICG
                     RYGTGGCGKMGEPTMKLNLGYIITYPVVGVHEYRSYAWDPRIGGFKTTEWKDWVDCLV
                     LHEFAHVLQFALIRKHRTDRSQRTVNVPGFGMSESGHGYYFQRIYAKLRAKFLNDRIT
                     PHYGNPGQEFLIPDEVKQAERAKKEAKRKAAVVTEHPYIGLKVTFKGRIYTIKEVNTR
                     NRKYPYIGVSADGQRLKIDEFYLSYYKVA*"
     gene            complement(248813..249109)
                     /locus_tag="S2_012_000_R2_scaffold_18_prodigal-single_315"
     CDS             complement(248813..249109)
                     /product="hypothetical protein"
                     /codon_start=1
                     /transl_table=11
                     /translation="MNYHLAGFRYFEYGLLAPNACSVVIDWNYLPTKDSKFFPNHINK
                     FLEWIETTFENTNHAIVRYKEYEWHVNFPGDRTNSNLLVFKLRWMHTLTTENSG*"
     gene            complement(249106..249438)
                     /locus_tag="S2_012_000_R2_scaffold_18_prodigal-single_316"
     CDS             complement(249106..249438)
                     /product="hypothetical protein"
                     /codon_start=1
                     /transl_table=11
                     /translation="MFDRLDSLTNHVRVLLPIPSNYVVIPSHYQLLDHDAMARHGGQN
                     LVYMPTKDILRWLREDQIDALHQLVMAEVGPFNGPTYDPDQTTEALISVISFKHLDDA
                     MRFKLTFS*"
     gene            complement(249438..249674)
                     /locus_tag="S2_012_000_R2_scaffold_18_prodigal-single_317"
     CDS             complement(249438..249674)
                     /product="hypothetical protein"
                     /codon_start=1
                     /transl_table=11
                     /translation="MFQRKPKDPTDRLFQRRVKRFALPDLRLLGIALGVGLLALLVIA
                     AIFVQMYAVYSCGWSQTLLYGKNIGWAWLTGYCG*"
     gene            complement(249682..249963)
                     /locus_tag="S2_012_000_R2_scaffold_18_prodigal-single_318"
     CDS             complement(249682..249963)
                     /product="hypothetical protein"
                     /codon_start=1
                     /transl_table=11
                     /translation="MELFKFDHQFDPLQMLVPMDEQVYDLWNSKKEPKYMASQRIVGW
                     LEDNNIKHQFFTLPCFTIDRSGGLEIARAIVTAIEFTNTDDLMLFKLTF*"
     gene            complement(249963..250280)
                     /locus_tag="S2_012_000_R2_scaffold_18_prodigal-single_319"
     CDS             complement(249963..250280)
                     /product="hypothetical protein"
                     /codon_start=1
                     /transl_table=11
                     /translation="VKQPKVAKLFEIPGTTTKLGYTEMEPVGDISWGYKFVIVVDPNT
                     YSRWQSRSREEGRDAAERYFREQLKGYGEEHKVWDITSKRNRSFTIRFASKSTAAAFK
                     LTL*"
     gene            complement(250277..250546)
                     /locus_tag="S2_012_000_R2_scaffold_18_prodigal-single_320"
     CDS             complement(250277..250546)
                     /product="hypothetical protein"
                     /codon_start=1
                     /transl_table=11
                     /translation="LISYEFKYTKLIRAEARRHYFQIEPEFGTTTIGDAKRLAKELYD
                     AMAESLEEMGLVKNIDYSVQTQLVKMGIWIKDESKAAVFKLRWMP*"
     gene            complement(250543..250989)
                     /locus_tag="S2_012_000_R2_scaffold_18_prodigal-single_321"
     CDS             complement(250543..250989)
                     /product="hypothetical protein"
                     /codon_start=1
                     /transl_table=11
                     /translation="MPASAHMTIEFIERHLTEIVRMVSFQLVNNAAVSFPPGNGVYTS
                     LMKILDESQTPYMVISADNRGVKMFSIEEKILEAIHANKVVVIDGCDAPWRAASSNMR
                     DVLRTAVKQYSGVITLWQNVNSMPHIDGKWVFLQHDYLFSCKELSF*"
     gene            complement(251031..251294)
                     /locus_tag="S2_012_000_R2_scaffold_18_prodigal-single_322"
     CDS             complement(251031..251294)
                     /product="hypothetical protein"
                     /codon_start=1
                     /transl_table=11
                     /translation="MIKVTYEELPEASYNPFKHHVYVYVENLRVEGIMAFAPIVAEAI
                     EWVDDHTTDETCYISGNGSSASRSFFFLNKSDALQFKLSLRLT*"
     gene            complement(251291..251578)
                     /locus_tag="S2_012_000_R2_scaffold_18_prodigal-single_323"
     CDS             complement(251291..251578)
                     /product="hypothetical protein"
                     /codon_start=1
                     /transl_table=11
                     /translation="MTIQLETTYRLSCYPNNIYPHQIMIGVKKPNGEYDERTYPPIHQ
                     MMIALAEREALARIWLDSQKFGWQQSDRGSLYVVYEFPRKEIAMMFKLAMA*"
     gene            complement(251599..251886)
                     /locus_tag="S2_012_000_R2_scaffold_18_prodigal-single_324"
     CDS             complement(251599..251886)
                     /product="hypothetical protein"
                     /codon_start=1
                     /transl_table=11
                     /translation="MITYVYEQLPDLSRFPHRITAQWDTTGLTKSPDAITRAVHSSFN
                     ELQIHELRAAKWLKDNFGVGRWGFTRSPNKMLVHYYFHTQQDAVQFRLAMS*"
     gene            complement(251965..252041)
                     /locus_tag="S2_012_000_R2_scaffold_18_prodigal-single_trna
                     _15"
     tRNA            complement(251965..252041)
                     /product="Pro"
     gene            complement(252118..252504)
                     /locus_tag="S2_012_000_R2_scaffold_18_prodigal-single_325"
     CDS             complement(252118..252504)
                     /product="hypothetical protein"
                     /codon_start=1
                     /transl_table=11
                     /translation="MRLDEINSHGDEGFYQAVGAELAQQLACEIQLAGIDSREGKSSS
                     RIKEITYQGRCEEGSFLIKVYQRSEMGQSPSKPYVSVDVTDGEGFGNGSISLGRIGIF
                     SDDPAEYGRILNHQNQISDKIDDLLT*"
     gene            complement(252527..252868)
                     /locus_tag="S2_012_000_R2_scaffold_18_prodigal-single_326"
     CDS             complement(252527..252868)
                     /product="hypothetical protein"
                     /codon_start=1
                     /transl_table=11
                     /translation="MTLSAELKEGKRHHFGLFECWTSRTLVNNLELGRYFTIRLNIEP
                     SQNGFYKKPNRLDSTTFTALVRGFSEKFEIREAVGKEVFVALFTLATHPSERDLVEYV
                     RQTILLEKLKA*"
     gene            complement(252865..253173)
                     /locus_tag="S2_012_000_R2_scaffold_18_prodigal-single_327"
     CDS             complement(252865..253173)
                     /product="hypothetical protein"
                     /codon_start=1
                     /transl_table=11
                     /translation="LFTDPKYLLDKQIYAFDFSYFATMEEEPKHIVKATWRKSQSDHK
                     IVHHQDLRKDLRRMYEWAMADRTLFPNRCEITHMGTGNAWFQFETAKEAAVFRLMVTK
                     *"
     gene            complement(253220..253471)
                     /locus_tag="S2_012_000_R2_scaffold_18_prodigal-single_328"
     CDS             complement(253220..253471)
                     /product="hypothetical protein"
                     /codon_start=1
                     /transl_table=11
                     /translation="MSLKHEMSYYDSRSASWNHVVRLSTKLNQNEFTTRQRWNEISSI
                     QHWLETNGIDYKFVEGKHSQFLFAFRTNKDAVHMKLALS*"
     gene            complement(253455..253949)
                     /locus_tag="S2_012_000_R2_scaffold_18_prodigal-single_329"
     CDS             complement(253455..253949)
                     /product="hypothetical protein"
                     /codon_start=1
                     /transl_table=11
                     /translation="MNWASMFGKFAFSFLNGFFGKPEEPEPAPKVLSRTQREILAKLE
                     FNGYHLYAVEGGGPIDCLARFTDVEEITKYSDGCFFLVEDMASFAKYLIETFKFRDHI
                     FVGVKDNDGKILYAEPKGILAMTEPLYGNGDDYLIRFPENRDWIEYAKVELKMRFKLN
                     EPKA*"
     gene            complement(253949..254221)
                     /locus_tag="S2_012_000_R2_scaffold_18_prodigal-single_330"
     CDS             complement(253949..254221)
                     /product="hypothetical protein"
                     /codon_start=1
                     /transl_table=11
                     /translation="MLPKCDVKVVVCLRKFPNIGEVKEFFDWLTPFRFKYNHKIHMED
                     HHLWRINFQHVHNPERTTLIGFDSAKTAVAFKLAYAERVVHVYEMP*"
     gene            complement(254493..254567)
                     /locus_tag="S2_012_000_R2_scaffold_18_prodigal-single_trna
                     _14"
     tRNA            complement(254493..254567)
                     /product="Arg"
     gene            complement(254569..254645)
                     /locus_tag="S2_012_000_R2_scaffold_18_prodigal-single_trna
                     _13"
     tRNA            complement(254569..254645)
                     /product="Ile"
     gene            complement(254679..255035)
                     /locus_tag="S2_012_000_R2_scaffold_18_prodigal-single_331"
     CDS             complement(254679..255035)
                     /product="hypothetical protein"
                     /codon_start=1
                     /transl_table=11
                     /translation="VIANLVNYSFPAVIKGDSTQRCHVVAMVLDLVDRGKGTSWINVS
                     RFDEQFKYLAEIKETVLVHEAMITCYNGDKRHLIFASQNTNKVFFLDKASAMLFKLKF
                     GGTISFDGEMLVRKDY*"
     gene            complement(255032..255259)
                     /locus_tag="S2_012_000_R2_scaffold_18_prodigal-single_332"
     CDS             complement(255032..255259)
                     /product="hypothetical protein"
                     /codon_start=1
                     /transl_table=11
                     /translation="MRAKYICVDSGLCDCIVVFPEALKHADFSQNFRILSAGFIDMET
                     FQCYGKSTSLDMKSRPEDTAIAQRQFKEREW*"
     gene            complement(255256..255615)
                     /locus_tag="S2_012_000_R2_scaffold_18_prodigal-single_333"
     CDS             complement(255256..255615)
                     /product="hypothetical protein"
                     /codon_start=1
                     /transl_table=11
                     /translation="MKPKKHNDLSRAKVNPLSRTISMIGCYEVVVARFKHRQLFKWRV
                     FTSINWDRPPDWPSTLFSDRMNEYLVEKFPNKADKIHQDSRTNLMWFIDDDEVKNAFI
                     SYIEPLQLLIKLEGNYE*"
     gene            complement(255596..255904)
                     /locus_tag="S2_012_000_R2_scaffold_18_prodigal-single_334"
     CDS             complement(255596..255904)
                     /product="hypothetical protein"
                     /codon_start=1
                     /transl_table=11
                     /translation="MTNTVKEWINSVCQFGSSEFDEQIRTYAVKKIVKEFDGTVLPFP
                     QRQPTYRYVFNWVLLEDGTAVGWNESPKIGYSFPRASKKITAFILERYKDKIDEAQKA
                     *"
     gene            complement(255897..256136)
                     /locus_tag="S2_012_000_R2_scaffold_18_prodigal-single_335"
     CDS             complement(255897..256136)
                     /product="hypothetical protein"
                     /codon_start=1
                     /transl_table=11
                     /translation="MEQVFTYNPIAMRRQVMESHRANAEMNQKAVDFYSAKRGKKNAE
                     AAERFRARVRMFNSLYLEVRDELADMIDAEAMKND*"
     gene            complement(256204..256470)
                     /locus_tag="S2_012_000_R2_scaffold_18_prodigal-single_336"
     CDS             complement(256204..256470)
                     /product="hypothetical protein"
                     /codon_start=1
                     /transl_table=11
                     /translation="MITDRPHQISTYEYSEPYRGIYTHMWKFRIERYMLGFQNEHFDL
                     IEEIAERIAELCQNPVHIEKRHNWLEVCAHFTNRNDFLLTKLSF*"
     gene            complement(256460..257053)
                     /locus_tag="S2_012_000_R2_scaffold_18_prodigal-single_337"
     CDS             complement(256460..257053)
                     /product="hypothetical protein"
                     /codon_start=1
                     /transl_table=11
                     /translation="MPKAIAKLTEAELQAELTKVRTAMDATQKALKPLQDKWKREIDR
                     QAKLLEAMAKIKANDFGYVLANSSAYDQWQKMMPAQAYTNGYWLNTHEQAWQLKLNYQ
                     AVPDQELIDFIDKWLAHAKHQVISVFRHDLCERGMWQVERIGDEWVVYDATSYTYKYR
                     QEHEAKFADTVEMLKYVAEHHWYEGGKRYDEDEDHDY*"
     gene            complement(257111..257401)
                     /locus_tag="S2_012_000_R2_scaffold_18_prodigal-single_338"
     CDS             complement(257111..257401)
                     /product="hypothetical protein"
                     /codon_start=1
                     /transl_table=11
                     /translation="MSELSMVLLYMDLSVRFPESSYPYVLEVDAEHVNELAMVPTEFR
                     ALVSLVKEQTMSGDYLIDDTARFVSFRKKSDAMRIKLMWKPIQWTPVGPPGW*"
     gene            complement(257394..257639)
                     /locus_tag="S2_012_000_R2_scaffold_18_prodigal-single_339"
     CDS             complement(257394..257639)
                     /product="hypothetical protein"
                     /codon_start=1
                     /transl_table=11
                     /translation="MELRYIEIDPKLCGPGQFRFLIRLVSGPPGFREKQRQALHAIVR
                     DRIKKSDYRYHAGSHLFEFKNKSDAMLVKLLWQPLNV*"
     gene            complement(257785..257994)
                     /locus_tag="S2_012_000_R2_scaffold_18_prodigal-single_340"
     CDS             complement(257785..257994)
                     /product="hypothetical protein"
                     /codon_start=1
                     /transl_table=11
                     /translation="MIKLLLLGILFYLAISVYLAYTAAAYKGKFNWYRFYKCWQLSIF
                     WAPLGAWLLADALLYYWWLLKNRTK*"
     gene            complement(257991..258368)
                     /locus_tag="S2_012_000_R2_scaffold_18_prodigal-single_341"
     CDS             complement(257991..258368)
                     /product="hypothetical protein"
                     /codon_start=1
                     /transl_table=11
                     /translation="MSYSNTPPDLEEIIARAQAKHGRTGSGFSTEVAKVIFGIGMIIL
                     GGSILASALIIGSKIDKAQALIDRGVVVMEQIPAATDRMEKLLDRVDLSVQRGVKEVK
                     DAVPKLPEGWLERTRNSLNKDPQ*"
     gene            complement(258368..258655)
                     /locus_tag="S2_012_000_R2_scaffold_18_prodigal-single_342"
     CDS             complement(258368..258655)
                     /product="hypothetical protein"
                     /codon_start=1
                     /transl_table=11
                     /translation="MDHNDIIDDEDDMPAELRAVTEAINALMGGSAANYALEQLGDST
                     FAMVFNGEDLDLNEVVAQINEMSGVSARSISYPEGANLANVFGEDESGFAH*"
     gene            complement(258655..259026)
                     /locus_tag="S2_012_000_R2_scaffold_18_prodigal-single_343"
     CDS             complement(258655..259026)
                     /product="hypothetical protein"
                     /codon_start=1
                     /transl_table=11
                     /translation="MPIEKQINFEGEMVDRYVVPFAIRTSEWTSEDLEIVRAHRRVYA
                     GQVEELHKLQKQFGAEKNYEAAKGCKDIIKHFTQAEKCATLVINWFEKATHLTTADFP
                     RELYEMLDFEFNSVEFQTEVA*"
     gene            259251..259529
                     /locus_tag="S2_012_000_R2_scaffold_18_prodigal-single_344"
     CDS             259251..259529
                     /product="Putative HNH endonuclease {ECO:0000313|EMBL
                     :AHC30499.1};  TaxID=1414737 species="Viruses; dsDNA
                     viruses, no RNA stage; Caudovirales; Siphoviridae.;"
                     source="Rhizobium phage vB_RleS_L338C.;""
                     /codon_start=1
                     /transl_table=11
                     /translation="MNDPKRARQVVSRRDKYTCQVCGHHDRHGSFDVDHIKPLFEANG
                     DHSYWQAPNLRLLCKPCHKVKTKEDMERYHATRRASNPETADHDQETP*"
                     /db_xref="V9QJN8_9CAUD"
     gene            complement(259474..259806)
                     /locus_tag="S2_012_000_R2_scaffold_18_prodigal-single_345"
     CDS             complement(259474..259806)
                     /product="hypothetical protein"
                     /codon_start=1
                     /transl_table=11
                     /translation="MDQLDYDLWEINSDCIKHVHVGLTVVDYPEEGIDLEPHFRGFNG
                     IETTLGRVIAVCYSLDKPGNRNAFFPWKLLLGNGQDGLAEITFTSEKEIKEFLDRDQP
                     FRDYSLDE*"
     gene            complement(259875..260255)
                     /locus_tag="S2_012_000_R2_scaffold_18_prodigal-single_346"
     CDS             complement(259875..260255)
                     /product="hypothetical protein"
                     /codon_start=1
                     /transl_table=11
                     /translation="MRIMTSNEFMLVKMAVEPIVWLKLVDWNASASGYGLWPDEIEFV
                     GVTTEAFEERQDGDPRLGVESPLGPAITVWKWYDVNKTETNRFKVSFSTGYTRKFTKS
                     FDTIEQRDAFLELDQPFTNIVDFK*"
     gene            complement(260255..260965)
                     /locus_tag="S2_012_000_R2_scaffold_18_prodigal-single_347"
     CDS             complement(260255..260965)
                     /product="hypothetical protein"
                     /codon_start=1
                     /transl_table=11
                     /translation="MTTTQPVNKFLGQLRLKKLSYHIDSKQANEMEAFVTDMYDPNKT
                     VYVGWGDENTSRYGSIGVAVPRGYDHFDRANWKPMPAFNKYDPARSYWHQSDSFYDGF
                     RCFDVVFDKKRGVKDVYPYYTGDLYWLKGHTGGVEWCWNQKPKPEAKPIYDRLGNELK
                     QGDFIAYVGRAKYTTGMGDLYFGFIEKTTKGGTIFAKNIKLSDEDKQMESRITTPDRV
                     TKLDKNILTTLMMKRLTF*"
     gene            complement(261023..261286)
                     /locus_tag="S2_012_000_R2_scaffold_18_prodigal-single_348"
     CDS             complement(261023..261286)
                     /product="hypothetical protein"
                     /codon_start=1
                     /transl_table=11
                     /translation="MGSILVRGIGVVILVFLLITLPSIVNSAWHIVKLLVEYEHILDN
                     RTWIAIATFSPVAFIAFADMFWRFLKISWKMIFEPIEDETTTD*"
     gene            complement(261271..261552)
                     /locus_tag="S2_012_000_R2_scaffold_18_prodigal-single_349"
     CDS             complement(261271..261552)
                     /product="Uncharacterized protein n=1 Tax=Salipiger
                     mucosus DSM 16094 RepID=S9RIM4_9RHOB"
                     /codon_start=1
                     /transl_table=11
                     /translation="MDFLNEEDRKAYDRIRQLPDGRWIATHRLLMHWTLLVDLHAYGY
                     EDRYCFATKALVDAAFDNWDGTGDPEGWHRHPNSGRRRNLQTGEEWVAF*"
                     /db_xref="UniRef100_S9RIM4"
                     /db_xref="S9RIM4_9RHOB"
                     /db_xref="bue:BRPE67_CCDS10550"
     gene            complement(261555..261725)
                     /locus_tag="S2_012_000_R2_scaffold_18_prodigal-single_350"
     CDS             complement(261555..261725)
                     /product="hypothetical protein"
                     /codon_start=1
                     /transl_table=11
                     /translation="MLTDYEKRMIELREEELRLKRIQMTVALAQAQLAIREARRKNRS
                     WYDKLEDKLFGW*"
     gene            complement(261725..261964)
                     /locus_tag="S2_012_000_R2_scaffold_18_prodigal-single_351"
     CDS             complement(261725..261964)
                     /product="hypothetical protein"
                     /codon_start=1
                     /transl_table=11
                     /translation="MGLSAPLIKTVTKTAVMRVEPHDAQSYQEKLTNLINGEASDGWF
                     LKHIFPVNCDGWTKNYQMIFEKNEFDFESTNPGPL*"
     gene            complement(262054..262245)
                     /locus_tag="S2_012_000_R2_scaffold_18_prodigal-single_352"
     CDS             complement(262054..262245)
                     /product="hypothetical protein"
                     /codon_start=1
                     /transl_table=11
                     /translation="MDGRFSQTIGNPRDDHSYSMEVRRNSDGTWTQILVHADSRLKAA
                     KVAQEAGFNLGGGDCQQVR*"
     gene            complement(262256..262534)
                     /locus_tag="S2_012_000_R2_scaffold_18_prodigal-single_353"
     CDS             complement(262256..262534)
                     /product="hypothetical protein"
                     /codon_start=1
                     /transl_table=11
                     /translation="MIQVSVKDFADYVAKNELASKPINLGQVRLEMHADPVADTIRYV
                     VVFKDKTSRPIKKLSYALDMFNNIEDHIGEDGNFDAIDSMILSANRFA*"
     gene            complement(262600..262845)
                     /locus_tag="S2_012_000_R2_scaffold_18_prodigal-single_354"
     CDS             complement(262600..262845)
                     /product="hypothetical protein"
                     /codon_start=1
                     /transl_table=11
                     /translation="MYHTGVDYHLNDDPYFCHELQLYTNDHTGESFLNVGHQFNAIDD
                     WIERHPSIGRYIRSGRFRYGWAFLRKEDAMLVKLTFG*"
     gene            complement(262845..263036)
                     /locus_tag="S2_012_000_R2_scaffold_18_prodigal-single_355"
     CDS             complement(262845..263036)
                     /product="hypothetical protein"
                     /codon_start=1
                     /transl_table=11
                     /translation="MSRAFVFDGRPQPLVTDFATAELRAEALKRLYPENRYEVVPGGG
                     AWRIAQQDANGNFVEWVTS*"
     gene            complement(263042..263173)
                     /locus_tag="S2_012_000_R2_scaffold_18_prodigal-single_356"
     CDS             complement(263042..263173)
                     /product="hypothetical protein"
                     /codon_start=1
                     /transl_table=11
                     /translation="MKIVLIIVVAALFGYVLMDVIAEDAYGKCSVEHSDDTCFEAIR*"
     gene            complement(263269..263541)
                     /locus_tag="S2_012_000_R2_scaffold_18_prodigal-single_357"
     CDS             complement(263269..263541)
                     /product="hypothetical protein"
                     /codon_start=1
                     /transl_table=11
                     /translation="MSKDCYYLTITQDYKGRYILWFVQNRQTNFVSLAKHYQAKEDWL
                     TWVETFTFKGTVKRVPGLKADRNIMEFSDLSDALMVKLAFNSKQFE*"
     gene            complement(263538..264161)
                     /locus_tag="S2_012_000_R2_scaffold_18_prodigal-single_358"
     CDS             complement(263538..264161)
                     /product="Uncharacterized protein n=1 Tax=Ralstonia sp.
                     PBA RepID=I9BVD2_9RALS"
                     /codon_start=1
                     /transl_table=11
                     /translation="MNRYAYPRTFHLPWSPGATSDDKRMSSTSAFVGQQVVVTEKRDG
                     ENTTLYGDGYVHARSVDGTGKEYQSWITRKWSEVAYMIDDDIRVCGENLYARHSIVYD
                     KLTSYFEVFGMYQGEKCLAWNEVELYSALLDLHVVPVLYCGIWDEKAIQLLAQRVVAD
                     GGEGIVVRVADEFDVGEFSLKVGKYVRENHVQTDIHWTKNWVPNTLA*"
                     /db_xref="UniRef100_I9BVD2"
                     /db_xref="I9BVD2_9RALS"
                     /db_xref="bbe:BBR47_27770"
     gene            complement(264158..264430)
                     /locus_tag="S2_012_000_R2_scaffold_18_prodigal-single_359"
     CDS             complement(264158..264430)
                     /product="hypothetical protein"
                     /codon_start=1
                     /transl_table=11
                     /translation="MLKLLAALAFAASVVVILTQTDLVKIDTSEFDARAERRIAGTAI
                     FYFIDPRTNICYSTNNVNTVHEVRTSVECTDLVMKAIQEDREFLVK*"
     gene            complement(264436..264783)
                     /locus_tag="S2_012_000_R2_scaffold_18_prodigal-single_360"
     CDS             complement(264436..264783)
                     /product="hypothetical protein"
                     /codon_start=1
                     /transl_table=11
                     /translation="MTAIVFTFAQVGAEPIVFRSTMLTHLIGDLAGGAFGCGSKEITQ
                     ADAERLDNIPGTELEIHPQELAAHCAAGAETYHLEQNYEGHQLVLEYIRLAKLSTLQL
                     ARDNQAYVVVTME*"
     gene            complement(264876..264958)
                     /locus_tag="S2_012_000_R2_scaffold_18_prodigal-single_trna
                     _12"
     tRNA            complement(264876..264958)
                     /product="Leu"
     gene            complement(264976..265057)
                     /locus_tag="S2_012_000_R2_scaffold_18_prodigal-single_trna
                     _11"
     tRNA            complement(264976..265057)
                     /product="Thr"
     gene            complement(265782..266048)
                     /locus_tag="S2_012_000_R2_scaffold_18_prodigal-single_361"
     CDS             complement(265782..266048)
                     /product="hypothetical protein"
                     /codon_start=1
                     /transl_table=11
                     /translation="MDYFLAVANRILEIWKTGLRWIALIVFLISFFGFFVAMFSNGSP
                     WHWLICAIALPFWILVIAYVPYYAVRFALLSPLQEVYNKRNTAG*"
     gene            complement(266110..266370)
                     /locus_tag="S2_012_000_R2_scaffold_18_prodigal-single_362"
     CDS             complement(266110..266370)
                     /product="hypothetical protein"
                     /codon_start=1
                     /transl_table=11
                     /translation="MNRFDRIVEIWAVCWFFVSAGLTLYIWIRAYIESWPQPGPDIFA
                     VGLLAGLFLLFVTVCLPGMIYYGLQPPLREPKPVDDGNWPEW*"
     gene            complement(266367..266639)
                     /locus_tag="S2_012_000_R2_scaffold_18_prodigal-single_363"
     CDS             complement(266367..266639)
                     /product="hypothetical protein"
                     /codon_start=1
                     /transl_table=11
                     /translation="MTPRENYAAFANKAPEFIEAEYPFEVHLPDYHWRSEGPILVWLN
                     THMRNRFDYLFHVQRDTPSSIEESIYVWFKKREHAVLFKLTWASTR*"
     gene            complement(266639..266896)
                     /locus_tag="S2_012_000_R2_scaffold_18_prodigal-single_364"
     CDS             complement(266639..266896)
                     /product="hypothetical protein"
                     /codon_start=1
                     /transl_table=11
                     /translation="MSNIHRFFNPSYVAEYEKRWPYEVVVHGVNDARIKEILEWVEER
                     EDLHKYYADAEPSKKLNRDDLYLWFENRSTALQCKLVWGGT*"
     gene            complement(266893..267207)
                     /locus_tag="S2_012_000_R2_scaffold_18_prodigal-single_365"
     CDS             complement(266893..267207)
                     /product="hypothetical protein"
                     /codon_start=1
                     /transl_table=11
                     /translation="LSIDLEPRELDPNDPEDRRFFFHRYEYMSSNEEFDEHEAELPFE
                     VVMEFPNQHHTEYESWAYANLKDEDFDHSVLIDGHKHSYQVFWFKDKTVAVEFKLRWT
                     GV*"
     gene            complement(267204..267884)
                     /locus_tag="S2_012_000_R2_scaffold_18_prodigal-single_366"
     CDS             complement(267204..267884)
                     /product="hypothetical protein"
                     /codon_start=1
                     /transl_table=11
                     /translation="MVVGNLSKRNGVQPDSARSSVLEALAEHGTLDAKQLDALSPYES
                     QVWSRLAREMTVPNIRDLDSKCLVEKVFDKQTLKSAYALSEFGKEVLADVLAYSRDFR
                     RRKATNHYHRAYAKLRRVLEDPKEPSRRWLAADITHVLELGASSFPEDIEQEPRQRYL
                     KQVQPYVPVIAKLIEYQFAEISHAQSGDISGWCRVAAKYHETLKAENIESGFSKEFLR
                     KLMIGRLS*"
     gene            complement(267932..268171)
                     /locus_tag="S2_012_000_R2_scaffold_18_prodigal-single_367"
     CDS             complement(267932..268171)
                     /product="hypothetical protein"
                     /codon_start=1
                     /transl_table=11
                     /translation="MITVIENEPLSISVRVNSNHLTYVILSWARDNLDRKIYEYRVEH
                     NGFSNTVIHFTFESAERARTFRHIAVWAKLAYNEH*"
     gene            complement(268350..268661)
                     /locus_tag="S2_012_000_R2_scaffold_18_prodigal-single_368"
     CDS             complement(268350..268661)
                     /product="hypothetical protein"
                     /codon_start=1
                     /transl_table=11
                     /translation="VNSLKIVKAIIDTFALVIDNDEIHLSWTVVRVNNGEWYISADTF
                     LVDGSIVSNDIKIIESTLRESFPNAYHWRRKGYEPAYAFTDAEATLFRLQYCGDRVKL
                     Y*"
     gene            complement(268639..269091)
                     /locus_tag="S2_012_000_R2_scaffold_18_prodigal-single_369"
     CDS             complement(268639..269091)
                     /product="hypothetical protein"
                     /codon_start=1
                     /transl_table=11
                     /translation="MTNNSSLSTILGDGFEKLPFEQQRDAILTWFKSQPQAEQDRISS
                     GFGVYELVHEDELTFALVLNRPLNYEWVAIRMRTGEWTIANEDSGSRDSKKVYADIRV
                     IEEEILEQFPHIRAYDWSYQSQIRGYKFTDQEAMVFKLKFCGEQLEDC*"
     gene            complement(269069..269515)
                     /locus_tag="S2_012_000_R2_scaffold_18_prodigal-single_370"
     CDS             complement(269069..269515)
                     /product="hypothetical protein"
                     /codon_start=1
                     /transl_table=11
                     /translation="MLIKKYEENKEALMSIGREAIAETILNGLPLSAGNLANLFATLS
                     PEEQKKFLETVSKPAPPAKSDEQLKAEHDAEILRQQILVSYRRCAEIVYDFNKALVTA
                     RIEGRWDDVVEHHYHRHYTEAFLRHTGALNHYLGKDIHQDDQQLFS*"
     gene            complement(269516..269836)
                     /locus_tag="S2_012_000_R2_scaffold_18_prodigal-single_371"
     CDS             complement(269516..269836)
                     /product="hypothetical protein"
                     /codon_start=1
                     /transl_table=11
                     /translation="MTEVFDDICFRFILEDQEDGDELLLKWGVMQTPFEWVIALDGTV
                     DRYNYNFLATDLDIILKRLREEPSLEGLHFYVVQGSSIKFKPNRGQQMLFKIKFCGEE
                     LIED*"
     gene            complement(269900..270541)
                     /locus_tag="S2_012_000_R2_scaffold_18_prodigal-single_372"
     CDS             complement(269900..270541)
                     /product="hypothetical protein"
                     /codon_start=1
                     /transl_table=11
                     /translation="MTTTEERAIRIYETYYSYNVEKDLKAFTEDLWNPSKTVWVRVSD
                     PESARYGSIGIAVPWGLSHDDRTKWHQRPKKDSRYYYREPLVDKAVNVYFHDKGVKMA
                     VTKKGFEWLPDYTGEKVFKFESKEQKPKYTFTDIMGDVIELGDFVSFTNGWGEMSFGH
                     VTKISKVGMIYVTNMKTKKRPGSYEIRLKNGDQCCRMTKDIFNRLMLMKLELA*"
     gene            complement(270629..270710)
                     /locus_tag="S2_012_000_R2_scaffold_18_prodigal-single_trna
                     _10"
     tRNA            complement(270629..270710)
                     /product="Thr"
     gene            complement(270749..271180)
                     /locus_tag="S2_012_000_R2_scaffold_18_prodigal-single_373"
     CDS             complement(270749..271180)
                     /product="hypothetical protein"
                     /codon_start=1
                     /transl_table=11
                     /translation="VNKRQRAILIDEWKRPWSNLEEIESDRPYVYVNLKALQRLLQSA
                     HGYRTVKNCARIMMTYVELRNKAHEKNLQFNQTFARLETKVLKYFQRYLSVMNNNTML
                     LEDPKISNSFFLLIRYVQRREIPFVMPDQLSRAYMIAKLSR*"
     gene            complement(271183..271608)
                     /locus_tag="S2_012_000_R2_scaffold_18_prodigal-single_374"
     CDS             complement(271183..271608)
                     /product="hypothetical protein"
                     /codon_start=1
                     /transl_table=11
                     /translation="MARKQMDYFARKEAEEKARINAALARIKYISDKIPNDIRPCDLG
                     SDHKVLMPVVEFARFHSLYANMTEPEIELAYQQMYAKMSKFLYRLFLLADIEHEQYED
                     IDMALNLLDLYNIAVREKINVRLGKSITAKLMVAKLKRA*"
     gene            complement(271608..272144)
                     /locus_tag="S2_012_000_R2_scaffold_18_prodigal-single_375"
     CDS             complement(271608..272144)
                     /product="hypothetical protein"
                     /codon_start=1
                     /transl_table=11
                     /translation="MPKLFIPELGTVLTLAADWTFPLYEEDRNESLWNIFDADNDPVV
                     KLYHKVELAASDATVAARAGRDKYFEDSKRVNFFDSNKRVLTWDDYLSSDAYKEEIRA
                     NRVFSEVTAVPPSINITIVKGTELKLDRIYVRKGASEYSSLTFSIVSSPDSKLTVAKG
                     KKPRFFAKLQDCNEMEIL*"
     gene            complement(272193..272600)
                     /locus_tag="S2_012_000_R2_scaffold_18_prodigal-single_376"
     CDS             complement(272193..272600)
                     /product="hypothetical protein"
                     /codon_start=1
                     /transl_table=11
                     /translation="MLDHFERPEAVRVANAIAYLEVLCSHLRFGDQRGTIGVTIGRAS
                     PYAEYVRVKAKYAQDNNPQIREAFKALTARFRKHSKRFLMLCEKHTQMFDREDRALAL
                     LDTLRIMEDEGFDYQISDKLKRKLMVTKLAHAG*"
     gene            complement(272632..272934)
                     /locus_tag="S2_012_000_R2_scaffold_18_prodigal-single_377"
     CDS             complement(272632..272934)
                     /product="hypothetical protein"
                     /codon_start=1
                     /transl_table=11
                     /translation="MKTLILSAMVLTGVVYGSYAMFSAPKPIEPANDVPNTFEVHKLQ
                     SRWYWVESKIKEVEHKDRTNYIGKSLYRELQTEIETELVALNVCKVGKEWVRCGKP*"
     gene            complement(273012..273356)
                     /locus_tag="S2_012_000_R2_scaffold_18_prodigal-single_378"
     CDS             complement(273012..273356)
                     /product="hypothetical protein"
                     /codon_start=1
                     /transl_table=11
                     /translation="MRKYRAVLLAMAIAVSGSHAMADDGAQLRARIPTDQLIDMWEQN
                     EYACISDNSGQLNQSCIQRTYLAGILNRRGYCQSALPADAGAWRPCVVRGGRSAYFAP
                     GGAYDQRNRSSY*"
     gene            complement(273498..273908)
                     /locus_tag="S2_012_000_R2_scaffold_18_prodigal-single_379"
     CDS             complement(273498..273908)
                     /product="Putative uncharacterized protein n=1 Tax
                     =Selaginella moellendorffii RepID=D8RY09_SELML"
                     /codon_start=1
                     /transl_table=11
                     /translation="MKKLLLATAAIVAIAASSVSAQQASWTVGGFAGATQGVGSSYGG
                     SQGYAGTGHIGNAWSTAQSSGVGEAESGYNAGINPNGSFSFNGSSMVHTGSMGQVSSS
                     SSGNGFTAGSAGNQSWGGTSLQGWGGALAGGARN*"
                     /db_xref="UniRef100_D8RY09"
                     /db_xref="D8RY09_SELML"
                     /db_xref="amq:AMETH_7047"
     gene            complement(273987..274631)
                     /locus_tag="S2_012_000_R2_scaffold_18_prodigal-single_380"
     CDS             complement(273987..274631)
                     /product="Uncharacterized protein n=1 Tax=Ustilago hordei 
                     (strain Uh4875-4) RepID=I2G3B5_USTH4"
                     /codon_start=1
                     /transl_table=11
                     /translation="MIIVRIALVAGMTALTCTPVLAQTVNNGASSSSNSGANSVAAGN
                     YNNNSGNTGTSSSTSSSGSSSNSYAAGNQINFAGSKRGASSAIAPGLMASGLSCSGSA
                     AAGGAGGGWGISLGITKEDAQCNTRENAKTVLGLTGDRDATKEVLCDIRQVRNAFRRV
                     GRPCMADYSQTVNYANAGSQGSARRVTPTQRVTFRTMAECREYQRTHNVSCVRR*"
                     /db_xref="UniRef100_I2G3B5"
                     /db_xref="I2G3B5_USTH4"
                     /db_xref="eha:Ethha_2227"
     gene            complement(275007..275094)
                     /locus_tag="S2_012_000_R2_scaffold_18_prodigal-single_trna
                     _9"
     tRNA            complement(275007..275094)
                     /product="Pseudo"
     gene            complement(275367..275612)
                     /locus_tag="S2_012_000_R2_scaffold_18_prodigal-single_381"
     CDS             complement(275367..275612)
                     /product="hypothetical protein"
                     /codon_start=1
                     /transl_table=11
                     /translation="MAKVKMQQMIVDPPSGWQYGFPKVFDLVYSGDESKAEAERNAWF
                     VANGYPQRDVDAGMLKYCRSWVKEIEIEIPDDKVDNE*"
     gene            complement(275605..275832)
                     /locus_tag="S2_012_000_R2_scaffold_18_prodigal-single_382"
     CDS             complement(275605..275832)
                     /product="hypothetical protein"
                     /codon_start=1
                     /transl_table=11
                     /translation="MTIWIIFVPLIIWIIMGCLTVAMFVHNVRKDTHLQQAPIFSSWV
                     KVFVFWPFPLFCWFVIRSVENMNKYREEKNG*"
     gene            complement(275829..276131)
                     /locus_tag="S2_012_000_R2_scaffold_18_prodigal-single_383"
     CDS             complement(275829..276131)
                     /product="hypothetical protein"
                     /codon_start=1
                     /transl_table=11
                     /translation="MKTNHNRGFEARPDASAHLEQVEMKAPWCQVKHPKGKKFAWSEK
                     LELSGKQINTFIHPNGGTHSEEKCRRGAKRSMNRRARKLENAATRNLVNDIDSETK*"
     gene            complement(276315..276431)
                     /locus_tag="S2_012_000_R2_scaffold_18_prodigal-single_384"
     CDS             complement(276315..276431)
                     /product="hypothetical protein"
                     /codon_start=1
                     /transl_table=11
                     /translation="MLIEKSGREETDAEAEERLDAICDHSVLELQYVAQFTY*"
     gene            complement(276484..276678)
                     /locus_tag="S2_012_000_R2_scaffold_18_prodigal-single_385"
     CDS             complement(276484..276678)
                     /product="hypothetical protein"
                     /codon_start=1
                     /transl_table=11
                     /translation="MGNRKTNSLITKEDKRCFRVLAALLSVLMLTVYVAMQFKPPCSS
                     NYELVRNEQTGKSYCVPHDN*"
     gene            complement(276651..277028)
                     /locus_tag="S2_012_000_R2_scaffold_18_prodigal-single_386"
     CDS             complement(276651..277028)
                     /product="hypothetical protein"
                     /codon_start=1
                     /transl_table=11
                     /translation="MITNPCFEVELPEVPVPMFMNKFRVGDLCHDVDPLYSMGFTIAV
                     LLKPSPTYKGSFSHKAKRWTIENPAVDHLKTVLIENEDFLIIDYELNTTLYLANGETL
                     GIIAEPVFLFKDSRAWAIAKLIL*"
     gene            complement(277291..277602)
                     /locus_tag="S2_012_000_R2_scaffold_18_prodigal-single_387"
     CDS             complement(277291..277602)
                     /product="hypothetical protein"
                     /codon_start=1
                     /transl_table=11
                     /translation="MSLTWVPFTYFQPNTAAKKSSVVWLRKLLRLAESRKIHREALNA
                     YQRDHKSILSLSMIPMFVCWTILLLTELKYQATLIEYYVSSQIDIKEHGKFYRASGLF
                     S*"
     gene            complement(277684..277875)
                     /locus_tag="S2_012_000_R2_scaffold_18_prodigal-single_388"
     CDS             complement(277684..277875)
                     /product="hypothetical protein"
                     /codon_start=1
                     /transl_table=11
                     /translation="MFDWYHLMMRAGFGLGYLKLDELSMGVREGSYGPTWVRLGLTGK
                     IRRWLIPSIGCDLVCIAYR*"
     gene            complement(278041..278116)
                     /locus_tag="S2_012_000_R2_scaffold_18_prodigal-single_trna
                     _8"
     tRNA            complement(278041..278116)
                     /product="Sup"
     gene            complement(278147..278536)
                     /locus_tag="S2_012_000_R2_scaffold_18_prodigal-single_389"
     CDS             complement(278147..278536)
                     /product="hypothetical protein n=1 Tax=Bacteria RepID
                     =UPI000360F4A5"
                     /codon_start=1
                     /transl_table=11
                     /translation="MPLLIEPWITVGLCRANPNVVYLFGDNNARYGKKGQAEIRDEPN
                     ALGIRTKWLPKETPEAYFSDDQYDAVCEIVDADLNVVEELLRRGTTVVMPEAGLGTGL
                     AEFNIRAPHAFDYFIGRLIDLSNLKVD*"
                     /db_xref="UniRef100_UPI000360F4A5"
                     /db_xref="A0A0F6R7L8_9VIRU"
                     /db_xref="met:M446_4153"
                     /db_xref="UPI000360F4A5"
     gene            complement(278536..278871)
                     /locus_tag="S2_012_000_R2_scaffold_18_prodigal-single_390"
     CDS             complement(278536..278871)
                     /product="hypothetical protein"
                     /codon_start=1
                     /transl_table=11
                     /translation="MAVPKASEDLHAYKAWRASLHAYPNGTIVQWVDPERYRGSTAAS
                     DIQMNQCFMINKLRDSFVTKINDGLVASKVYEVQLCSPFGRLFKRTECYGVEGIARWI
                     DEGRMRVIA*"
     gene            complement(278849..279151)
                     /locus_tag="S2_012_000_R2_scaffold_18_prodigal-single_391"
     CDS             complement(278849..279151)
                     /product="hypothetical protein"
                     /codon_start=1
                     /transl_table=11
                     /translation="MQWKAKRFKSDDEKYPTVKPWHWWFAWYSVETSGRKYWLCWIPR
                     RYVRRRFFFSYSYVPEYSYPEHSIAGNILGETKGRRHGPNKNGKPGDRIYGSAKGK*"
     gene            complement(279151..279552)
                     /locus_tag="S2_012_000_R2_scaffold_18_prodigal-single_392"
     CDS             complement(279151..279552)
                     /product="hypothetical protein"
                     /codon_start=1
                     /transl_table=11
                     /translation="MPRTKNRKWKEKIDYFSGQIVTSDELYARLRREEILIPPTMAML
                     RRMVDGRQDPYMNQYYPGTGSVRLNCLGGFGYGRETRKMVAKGWITISRSIGHQSCHG
                     GSNTINTTIATITDQGRVAYAKWKQRIGGRI*"
     gene            complement(279552..279764)
                     /locus_tag="S2_012_000_R2_scaffold_18_prodigal-single_393"
     CDS             complement(279552..279764)
                     /product="hypothetical protein"
                     /codon_start=1
                     /transl_table=11
                     /translation="LVTVIGVDETAKSRVTCHGHSRTKPGCGSILEYTRADIREYRGT
                     DYSGGPDGRDWIVCPKCGNEITLRAW*"
     gene            complement(279783..279859)
                     /locus_tag="S2_012_000_R2_scaffold_18_prodigal-single_trna
                     _7"
     tRNA            complement(279783..279859)
                     /product="Lys"
     gene            complement(280119..280445)
                     /locus_tag="S2_012_000_R2_scaffold_18_prodigal-single_394"
     CDS             complement(280119..280445)
                     /product="hypothetical protein"
                     /codon_start=1
                     /transl_table=11
                     /translation="MCGHKPVLSMKKKHDAMELNLGEFVETNGLPYFTVRGFLMGIMR
                     PIENSAGFDVQAVYNERDPETNVYKRKLSSIGVVGDAEAAKKLITDHFARSGNCARYK
                     APKVAA*"
     gene            complement(280529..280684)
                     /locus_tag="S2_012_000_R2_scaffold_18_prodigal-single_395"
     CDS             complement(280529..280684)
                     /product="Uncharacterized protein n=1 Tax=Sinorhizobium
                     phage phiM12 RepID=S5MB00_9CAUD"
                     /codon_start=1
                     /transl_table=11
                     /translation="MFGNIRNAIKSHQKRRQTINELSRMSDRELNDIGISRADIHEVA
                     KRGPASI*"
                     /db_xref="UniRef100_S5MB00"
                     /db_xref="A0A0F6WBJ5_9CAUD"
                     /db_xref="ngl:RG1141_CH14260"
                     /db_xref="S5MB00_9CAUD"
     gene            complement(280808..281155)
                     /locus_tag="S2_012_000_R2_scaffold_18_prodigal-single_396"
     CDS             complement(280808..281155)
                     /product="hypothetical protein n=1 Tax=Aureimonas
                     ureilytica RepID=UPI00036E6623"
                     /codon_start=1
                     /transl_table=11
                     /translation="MSEFTKSTITFTYIGGIEYKTDQELTWHIGHLDGPKYVIPKDYI
                     FDVSIPRALYWLYSPHQQTFLKAAAIHDHMLEAGWDRITAGAAFHEALKSDGVHKYRR
                     LTMWLAVSLWDYA*"
                     /db_xref="UniRef100_UPI00036E6623"
                     /db_xref="A3T0Z7_9RHOB"
                     /db_xref="pga:PGA1_c20100"
                     /db_xref="UPI00036E6623"
     gene            281234..281422
                     /locus_tag="S2_012_000_R2_scaffold_18_prodigal-single_397"
     CDS             281234..281422
                     /product="hypothetical protein"
                     /codon_start=1
                     /transl_table=11
                     /translation="MRISELLTEDGKIVKGVNTTVDVGTNEIKTQAKKFGNEVSKIGV
                     PNNDMWRSVKKPKDPRVK*"
     gene            complement(281458..281673)
                     /locus_tag="S2_012_000_R2_scaffold_18_prodigal-single_398"
     CDS             complement(281458..281673)
                     /product="hypothetical protein"
                     /codon_start=1
                     /transl_table=11
                     /translation="MRITVLILCGMVVFLSSQIVKTENQLYAMESGLCRQWQPEIPGS
                     IQAEAECLETAQTRTFWAWHLFYNFQR*"
     gene            281719..282306
                     /locus_tag="S2_012_000_R2_scaffold_18_prodigal-single_399"
     CDS             281719..282306
                     /product="hypothetical protein"
                     /codon_start=1
                     /transl_table=11
                     /translation="MSTRNLKATSCVICNITFHTPRGRRLTCSSECYSKYKSEIATKQ
                     TAHGGGKRGNYKGFRCDSTYELAFLIYHLDKGSDIKRSTNSYKYEYKGRELTYTPDFI
                     VDGDEVEVKGYLSEKSAAKAKRFPEVQLIGKDIIEPLIKEVKARYKVKNIVDLYDEAF
                     TGQKKCLWCEEMFSYNYTKQKFCSPRCNAFHRHSK*"
     gene            complement(282307..282380)
                     /locus_tag="S2_012_000_R2_scaffold_18_prodigal-single_trna
                     _6"
     tRNA            complement(282307..282380)
                     /product="Gln"
     gene            complement(282429..282644)
                     /locus_tag="S2_012_000_R2_scaffold_18_prodigal-single_400"
     CDS             complement(282429..282644)
                     /product="hypothetical protein"
                     /codon_start=1
                     /transl_table=11
                     /translation="MAKDISKAISDSISELAEEFEMEPWLVTTYLLNFSLRYLIYVGE
                     DKEEVKKYIRDSVDKCLDESHKGKTLH*"
     gene            complement(283042..283158)
                     /locus_tag="S2_012_000_R2_scaffold_18_prodigal-single_401"
     CDS             complement(283042..283158)
                     /product="hypothetical protein"
                     /codon_start=1
                     /transl_table=11
                     /translation="MKILEDYIKLPLTERQAHLDLRLPCLERGVTPQFIKEF*"
     gene            complement(283159..283236)
                     /locus_tag="S2_012_000_R2_scaffold_18_prodigal-single_trna
                     _5"
     tRNA            complement(283159..283236)
                     /product="Leu"
     gene            complement(283237..283590)
                     /locus_tag="S2_012_000_R2_scaffold_18_prodigal-single_402"
     CDS             complement(283237..283590)
                     /product="hypothetical protein"
                     /codon_start=1
                     /transl_table=11
                     /translation="MMIMKLTNPDDFVHAKSYDHDGTEYHFEGYMLDEDQVQGYGGEP
                     YGPDYYYQLHSIFSPGANIDYRGQDEPIIYSHPWVILISGDHTMYCVFKRFRTYADLC
                     AWLDNPDCSDVFYVY*"
     gene            complement(283650..284000)
                     /locus_tag="S2_012_000_R2_scaffold_18_prodigal-single_403"
     CDS             complement(283650..284000)
                     /product="hypothetical protein"
                     /codon_start=1
                     /transl_table=11
                     /translation="MKTKIEITNPRLNRLAKETLDAGGKLELVSRSTGSGETVHSWIK
                     ADKTGFKWRSGITAKAVAYEISMLDATLKDWLDRACSKYDTETKALVTLALKDAPKTA
                     SGKNVFYIRSTTVD*"
     gene            complement(284002..284427)
                     /locus_tag="S2_012_000_R2_scaffold_18_prodigal-single_404"
     CDS             complement(284002..284427)
                     /product="hypothetical protein"
                     /codon_start=1
                     /transl_table=11
                     /translation="MLNLSRIRNVAVALDVSGGIPNDTFRRTFEWLDAEFTDQNVHVD
                     VWTFDTHVRDHKTFSPYRPNNINAFKNIRAGGGTILGVNWAHMRAKNIKPDLFIVVGD
                     GFYMFDMLEEANYCPTLWAIYRDVAPNGFKPPFGEVIGV*"
     gene            complement(284535..285065)
                     /locus_tag="S2_012_000_R2_scaffold_18_prodigal-single_405"
     CDS             complement(284535..285065)
                     /product="hypothetical protein"
                     /codon_start=1
                     /transl_table=11
                     /translation="MVKYDKLTPAANKSRKEVIELLQKHYDEGMKRSERSYMLQGGSS
                     SPNSYWNQWFRTLKDSWRDISRDPIPEAINMGGIELLIWEYDIFLLRLKRLKYYIDHP
                     KLVREQKTKTFWYRANNYITKNIEHPKLVTGLLTGVLVAVIIAFGSFALYMGGKAKEV
                     WSKPVHQISVSSTANP*"
     gene            285089..285658
                     /locus_tag="S2_012_000_R2_scaffold_18_prodigal-single_406"
     CDS             285089..285658
                     /product="Uncharacterized protein n=1 Tax=Rhodococcus
                     ruber BKS 20-38 RepID=M2YVK1_9NOCA"
                     /codon_start=1
                     /transl_table=11
                     /translation="MYNCSICSKEFKSERALSGHKRVHSQVVGKQRINKAKVTRPVLL
                     CQYCGIEKEYDPKSSTGKYCSIECSAHGNRQRQKERVEAGEAGSAALKQYLINKNGYK
                     CEKCGISDWCDEPISLHLDHIDGNSDNNRVENGRILCPNCHSQTETFSGRNKKNTKRN
                     SYLQDYKRENKQKRSLVRDEGFEPPTNRM*"
                     /db_xref="UniRef100_M2YVK1"
                     /db_xref="A0A0F9HXG7_9ZZZZ"
                     /db_xref="oac:Oscil6304_2163"
                     /db_xref="M2YVK1_9NOCA"
     gene            complement(285615..285689)
                     /locus_tag="S2_012_000_R2_scaffold_18_prodigal-single_trna
                     _4"
     tRNA            complement(285615..285689)
                     /product="Val"
     gene            complement(285976..286051)
                     /locus_tag="S2_012_000_R2_scaffold_18_prodigal-single_trna
                     _3"
     tRNA            complement(285976..286051)
                     /product="Ile"
     gene            complement(286058..287191)
                     /locus_tag="S2_012_000_R2_scaffold_18_prodigal-single_407"
     CDS             complement(286058..287191)
                     /product="hypothetical protein"
                     /codon_start=1
                     /transl_table=11
                     /translation="MKFNYCISNPAFNVSESSNIAGTGGNTILYKTATRNDFKNRLAD
                     DGTLVNITLKGIIPDLVNGAFKDYQVDFIHLMDDIDVWSYNTCIFSIRKTKRVSDPII
                     LGGMAAKIYRPDPKDCFNFTYYSGSNNGMNSKFGDDKKHKVIRQLPGKNRDSVAYEFT
                     DYDAPAGPKFAFYVMESRKSYTVTSDRIYGGTICYIEFDTLEQAEKMKLFVENNIVFK
                     EYVKRMKLRGHAFGLRNIKRFDINQIVTGYEVPVEWNITDADLVSPIKFENEITEDRN
                     RVKALGEVFTPTSLVDFTLDLVAKYDPKVFTLGNNYIDSMCGDGQFLVGIKKRLLEVG
                     IDSPEKFLHGIDLTQDNIDACIRRVDGMKENIVCGDSLSKLFT*"
     gene            complement(287188..287865)
                     /locus_tag="S2_012_000_R2_scaffold_18_prodigal-single_408"
     CDS             complement(287188..287865)
                     /product="hypothetical protein"
                     /codon_start=1
                     /transl_table=11
                     /translation="MSIHFTTQDVIDHYNRTKLLQDFIARNIDMISRLPYQEMYPYYK
                     VMKSKVAEKFIEGWVANFFGGTKLSKKLLSAEDKKNDFGDLWFGNTLQVGKNNVELKC
                     SFDGSTSISGGQFRFYDNVPYYLLFKAWDETRYDAFLLTKEELVGEIVARASTGKSSI
                     TSSQGSGVISKLSDAEKIQRLHENVSGKYQDKLGWGFNTATESTYYTTFRNKYSVTPA
                     TILSKFQ*"
     gene            complement(287977..288264)
                     /locus_tag="S2_012_000_R2_scaffold_18_prodigal-single_409"
     CDS             complement(287977..288264)
                     /product="hypothetical protein"
                     /codon_start=1
                     /transl_table=11
                     /translation="MISSTDNRPRFGIYDFGRFIVVMFGDEPFDRKRLPDYFHEGSDL
                     ILHEGENGGWYELDTTKGTNKFQVVKDMAHAKFSFDRSINEMMERIYKPTT*"
     gene            complement(288242..289129)
                     /locus_tag="S2_012_000_R2_scaffold_18_prodigal-single_410"
     CDS             complement(288242..289129)
                     /product="hypothetical protein"
                     /codon_start=1
                     /transl_table=11
                     /translation="MSTSDEIKHQLNTIYGQADWKRESKSRLNSTYDFREFREPKSGV
                     VIQAYTHRETQHTQLYNGSKIIFGIAQNEDDLIIRIAEPFYQKAGESNEGLEHILPLI
                     NKVLPPYLREVEDGECICDAGLHSRDQLVADMIAGGFSFDLELANDLNEDYGGPVYDK
                     DNIHQARIDADLESDDDDGDDEYGEEFKDWKISNLIFGVCDNEDGLAVSFASAKQFAD
                     EGYISDQHLNDLLVNKLGFKFPSYISGEDMENCFVVWEPGQGLMQRPPTITKADVIRD
                     LTAAGATFNQELDDFLNGQ*"
     gene            complement(289186..289638)
                     /locus_tag="S2_012_000_R2_scaffold_18_prodigal-single_411"
     CDS             complement(289186..289638)
                     /product="hypothetical protein"
                     /codon_start=1
                     /transl_table=11
                     /translation="MGATDCSFKVNGKTREALEKNFWKHVKSVARTIGSRDLGYSGSA
                     AEFSNLTITNRVFNSYEEMQEFIENKGKNDAYLVQIKIIKDSPTIERWIKEDRELSNM
                     IYRSNDEKFKARTRKVVEKLREKVKAARLRKAEASKRTEWVACGWVSE*"
     gene            complement(289703..289990)
                     /locus_tag="S2_012_000_R2_scaffold_18_prodigal-single_412"
     CDS             complement(289703..289990)
                     /product="hypothetical protein"
                     /codon_start=1
                     /transl_table=11
                     /translation="MPPVYKLGDITPIDLDARPLAFALKPQHCSFHWIEPGSRWRFPD
                     AKFMELREDIGLNTHVIHFHDRIVMRGPFMWAAPVIEFSDRAKLLEFKLRL*"
     gene            complement(290126..290413)
                     /locus_tag="S2_012_000_R2_scaffold_18_prodigal-single_413"
     CDS             complement(290126..290413)
                     /product="hypothetical protein"
                     /codon_start=1
                     /transl_table=11
                     /translation="MTRRLSVAMDRLHEFVMGVYTFHVRNPDMGLGGKLGVFKAIDDV
                     NTVLSQVSTVIKTQRMMRLSAARQRSAIAIPRRKRRIKTTKRIATVKRTKG*"
     gene            complement(290466..290702)
                     /locus_tag="S2_012_000_R2_scaffold_18_prodigal-single_414"
     CDS             complement(290466..290702)
                     /product="hypothetical protein"
                     /codon_start=1
                     /transl_table=11
                     /translation="MVSKTMCRGFESLCPCKLFEVVMFSRIVFPAIIVLIVGIILMGV
                     SSLNRVANLEPCPEGQIHVYAKNGIYCVVGSPAK*"
     gene            complement(290653..290729)
                     /locus_tag="S2_012_000_R2_scaffold_18_prodigal-single_trna
                     _2"
     tRNA            complement(290653..290729)
                     /product="Trp"
ORIGIN      
        1 GATGCCCTGC TGAGCCTGTG CGTCCTGAGC AGCTTCGAAT GTCCAACGTG CAGACAGACG
       61 ACGTGTCTTG ACTTCAACAG TTTCCTTCAG GATCTGGATC GACATACGAT TGCCAGGACG
      121 ACCTTCAAGA ACGGAAGTTG GAGCAGCGCC TGGGCGTGCA ACGTCTTCGT TACCGGAGTA
      181 ATACTTAGCA ATGTCGAATG GGGACAGAGC TTCTGTACCA GCTGTTACGC CGTTTGCGCC
      241 GCCAACGGAG TCAGCATAAC GAACGCGTAG TGTGTGGATC TGTGCAACAG GGCCAGTCAT
      301 TGGCTGAACG CCGATGATTT CGTTAGCGAT AACTGTTGGC ATAACGCGAC GTAGAACAGG
      361 CATAATAACC TTGTTCAGAG TAGCAACGTT ACCAGCAGAT GTTGCGCCAG CTGTAGCTGT
      421 TTCCATCAGT GGGGAACGCT TCATCATTTC CTGACGAGTG TTCTCGAGAA CGGTCTCCAT
      481 GATCTTCTTC TTGGTTGGGT TTGGAGAACC ATCCATGTTT ACCAAGAGAT CGCGACCTTC
      541 GCAGAGCGCT TCCTTGGTCT TAGTCCAATT GCTTTCAAAA AGCTTGCTCA TTTTAATTTT
      601 CCTTACTTTT CAATTCCGGC CAGGCGACGT AGTTCGAGAA TTTCTTCAAC GTTTTCTTCT
      661 ACGATCTCTG CACGGGCAGA CTCAGTTAGA CGATTGTTGC GGTCGCCCGT TACTTCCGAA
      721 GAAGTTGGAC GCTTCGCAGT TACGGGGGTT TCCGACAACA ACTGTCGACC CTTTGGCGAA
      781 CTGCCCCTGT CATTCTCGTT GAGAATTGTT GGCAGATACT TCTGGAAGGC AACCTTCAGA
      841 GAAGACGTCT TAACGCTCTC AAGAAGTTCA CCCATTACAG CTCTCTGGCC CTTATTTAGT
      901 GGGGTCAGGA GTTCGTTCAG AGTGCGCTCA CGTGTAGCAC GCTCTTCAGA TAGCTTAACT
      961 CGACGCTCCA TAGACTCGAG CAACTTGGAC TTTTCATCAA CCAGCTTTAC AGCTTCGTCA
     1021 ATGCGGCCCT GTGCTTCGAT AAGCTGAGCG GAGAGTTTCT TGACCTGCGA ACCATCGCTG
     1081 TGGTAGCTGG CCATATATTC GCTTTGGAAA GCTTCGAAAA GACGACGACC AAAAATGTTT
     1141 TGGCGTGCTT CTACGAGGTC TTCCTTAAGC TGGGAAAGTT CCTTACGCAG GTGAGAATCA
     1201 ACAGTAGATT CTACGATCTT TGTTGCACGA GCAACGAAAG CCTTACGCTG TTCTTCCAAT
     1261 TTTGCCTTAG CTTCGGAAGC GAAACGAACG CGTGCTTCAA CAAGACCTTG CTTGTCTGTT
     1321 TCGAATTCCT TAAGTTCCTT GCTGAGCTGA CTCATAACAA AGGACTCGAG CATCTTAACG
     1381 CTCTTGCCAG TCTGCGTGTT GAGTTCAGCG CGGTGTTCGT TGAGGCTCTT AGCTACACGA
     1441 GCTTCTGTCT CAGCAAGCGA AGCCTTCTGG GCCTTTAGCT GAGTCATTTC CTCATGGAGC
     1501 TTACCAACAA CAACACTCTG AAGCTTGGAA AGACTTTCAG CAAGCTTCTG TTCGTATTGT
     1561 TCATTCAATG CCGCGGATTC TTCAGCGACT TTGACTCGTT GCGCACGAAG AGCCTGATGG
     1621 TCCTGTGCAA ATTCTGTTAG TTCTTTCTTC AAAGTTTCCA AGAAGAAAGA TTCCATTACT
     1681 TGGGTCTGGG AAGCAATCTT TGCCTTATAT TCGGCGCGGG CTTCCTTGAT AGCGGAAGTT
     1741 AGACGTGTAC GCTCTTCCTG AAGTGCCTTA AGTTCGGAAG CAGCCTTACT GGCGTTTTCC
     1801 TTAACAGCAT CACCGAGCAT ACGATCCATT GCTTCGACAA GTTCGTTCTT GTCAGCAGCA
     1861 AAACGGTTGG CAAATTCTTC ACGAAGCTTT GTTTCCTCTT CTTCACGAAC ACTTGCACGC
     1921 ACTTCGTCCA GCTTCGAATT CCAAGCTTCG GACAGAGCAG ACTTAGTCTC ATCGCTGAGA
     1981 ACTGCGCTCT CCAAAAGCTC TTTCAATCCT TTTTCCATCT GGAACTCTCC TTTTTTGATC
     2041 CCTGAGGATC AGTTGTCTTA GAACAGAAAT ATTCCTGTTT AAGCCCACAA ATTTATTTAT
     2101 AACTCAGTCA ATTTATTGGT ATCAAATAGG CTCAAAACTG CGCTTTTTGG TATTCTTCTG
     2161 AGCAAATACT TGTCATAGGA ATTTATCCCG GTTGACACAT TCCTATTCTG TGCTAAATTC
     2221 AGGACAACAA AGGAGATCGC AATGCAGAAG ATGATCATCA AGAGAGAATA CGGAAACTTC
     2281 ATCAATGAAG GCTTTCCCAT CCCGTTTGCT GGTCGTTGGG TTGCGCGCCT TGAGGACAAC
     2341 ACGTATGTTG ATCATGACAA GTATTTCAAT GACTTGCAGG ATCGATATGG CCGTACTTAT
     2401 GCGATCGAAA AGATTGGCGT TTAAGGGAGA TCGAACATGG CAACTTTTCG TGAAAACGTA
     2461 TCCATCGTCG TAGCAATGGT CGCTCATGGC AACGTCCCCA ATATGGGAGT AATGAGCAAG
     2521 CCCGGTATGG GAACTCTCTC GCTTATTCGC GAAACTCTCG ACGAACTCGG TACCCCACAT
     2581 GTGTCGATTG ATTTGAGCAG TTGCGGCGAT CGGTCGGAAC GTGATCGTCT TCTGATGGAC
     2641 ATGCTTTCCG AACATCGCAC CAAACACGTG AATGACAACT CCATGCTGAT CATCGACACG
     2701 ATGGGTTGGC TTAGCGGAAA CAAAGTTGAC GATTCTTATG GGTCAACGTT CAACATTATC
     2761 CGAGATGCCC TGGAAACCCA TAGCGGCATC ATCCTGTATT TCCCCGCTGA CATCGTTCTG
     2821 CCGGCACGGG TTCTCAATCG CGTTTACACG GTGAGCATGT GATGAAGACC ACTCGGCGCA
     2881 CAACTGGCAT CTACAGTTTC TCTTACAAAG GCAGAAACTT TGAAGTCGAA AACATGGCGG
     2941 TTGGCTCCGA CGGCGAAACC AAGGGCTGGT TCGTTTTCGA GCTTGATGCC AATGGCGATC
     3001 GCGAGTTCGA CATGGACTAC GATACCAAGT GGTATGCGAT CAAACGCACC ATCGAACGGA
     3061 TTGATGAAGG CACGATATGA GAAAGCCACT GGCTATCCTA ACCCGAGCAA CTGACTTCAT
     3121 GAAGGACAAC ACGTTTGGTT TGTCCTACGT GATAAGTTTT GATGTTCGGC CGGATGGTTC
     3181 GTGCTATTAT CGTATGGACA ACAATTTCGA CTATGATCTT TCACCCGAAG AGATGAAGGT
     3241 CATCAACCGA TATAAATTCA AACCACGGAG CAAGAAACCT CATGGCAACC CTCTACGATC
     3301 TGGACGCTCG CGAAGGTAAG TCTCTTATGG AAGTCATGCG GATTGACATG CCGTTTGTGC
     3361 GTGTGATGCC GGATGAGTTC GAATACAATG ATACCAATGT TCGGTTCATC TATTCGGACC
     3421 TGGGCATCAG CAAGGATAAG CTGGCTGTCC TGATGGACCT CACTGTTCGT CGGAATGGGA
     3481 TTGACAGGAA GTTTGCCTAT GTTACTGTGT GGGTGGAACG TACTGGTGAA TATGAACTTG
     3541 ACCCGCTTTC CGAAGTGGAT CAAGAAATCA CCCACAAACA CACGGTAGCG GTATTCGAAT
     3601 AATGCTTTTG AAAAAGTACG ACGAGAATAA GGAAGCACTC CAGCAGATTG GCCGAGAAGC
     3661 TATTATCGAG GCTTATCGAC TTGGTCTTCC TATCTCAGAA GGAAATCTCA AAAACATCGC
     3721 AAAGGATGCA GGAATGTCCA TGAGGATCGA AGAACTGGCT AACGGAGCCT TTGTGAGCGA
     3781 GGAATTGCTC AAGGTCAAAT ACGTGGGCAA TGAACCCGAC ATAAAACAGG TTCGCCTGAC
     3841 GTGCCAGCAC ATTCATGGCA CAAACGATTC CACCGGCATC ACCAACATGA ATCAACGGGC
     3901 TTACGAATTG TATTTGGGCA AAACCAAAAT ACTGGAAACT GACAATTTTG CCCACGCTAT
     3961 GAAGGAGTTT GACGCAATAT GAGCCTCAGT GATTTCAAAT CGCCCTACGG GAAACCCACA
     4021 CATCATCTCC AGAAGAACAC CGACAACTGG CTGGCTGTGG AAACGCCCAC AGGGGATCAC
     4081 CGGTATTTCA AAGCGCCAAA TTGGACCTAC TTCGAAAAGG ACAAGGCGAC TGAAATCACC
     4141 GAGGAAGAAT TTCTCGAACA AAGCGAAGCA ATAAAGCGTT CGATCGAAGC TGAAATAGAG
     4201 CGTCGTCGGC TGAACGGTGG AAGGATCTAA TGGAAGGCGA TTTCGTACAT ATTGCGGATG
     4261 TGGGCAAGTT GTTTGAAGTC AACAACAGCC TGATCCATAT GATGAAGGAA AGAGCGAAGA
     4321 CAGTCAATCT GCGCTTCGAG GAAGTACCAG CGGAATATGT CTCGCTGGCT GAAAACCCCC
     4381 TTGAGCAGAA TCCGATCAAT ATGGTGCAGT TCGCCGCCCG CAACGAAATC CCAGAGATGT
     4441 CGCTCAATGT GATCAATCAG ATCCTATACA AGGCTGCAAA TGAACACGAC GACATTAACG
     4501 AGGACCTCCG TAAGCTCTTT ACGAAGGTGA TCCTTTACTA TTCCGTAGAC ATTCAGGAAA
     4561 AGCGCGAAAA GCTGAGTCAG ATTGCCAACG CAAAAAACGA GCGTCGGGAT CAAACAATCA
     4621 ACCGAAACAC TATCAAAGAA GAAGAAGCTA AAAAACGTAG CACGGCTTTC CGAAAGAAAA
     4681 TCGCCGAGGC CGAGGAGCTT CTTGCCACGC GCAAGCGCAA GTTCATTCGA TCGTTCAATA
     4741 GAGCTTTGGA GCTCGCGAAG ACACCGGAAA ACCTTTCGGA GTCTGATTTC GCTGTTTATC
     4801 GGTTCCTAGA ACCTCTTGAT TGGGTTGGTT TCGACGGTAG CATTTATTGC TGTAAGGAAC
     4861 AGTTTATCAT GGACGACAAC TACCATGATA CGGCGACGAT TTTCAAAGAA ATTCTGAATA
     4921 TTCTAAGGCA AGCATAAAAC AGGTTGACGT CTTCCTGTTT CGTGCTAAAT TCAGAGTACG
     4981 AAACGAACAG GAGATCGAAG AAATGGCCAA GCTTTTTGAA CGTCAGGAAC TTATGTCCAT
     5041 CATCTCCGAC CTCCATAAGG ACGTCTATGG TACACGTCCC CACGGCATTT ACACGAATCA
     5101 CACGCTTGAG GAACTCCGCG CCGAGGCTGA CTATCTCTCC GAGGAAAATG GTCGCCAGAT
     5161 GGCCGAGCAG AAACTGCGCG AAGCAGAAAC TGCAAAGGCG TTCGAAGCCC GCGTTGCAGA
     5221 AACCATCGCA ACTGGTGCCG GTGATCGTGC AACGGCTCTG CGTTGGATCT TTGAAGCCGA
     5281 TGGCATCATG GAAACTGTCG AAATGTACGG TGGCTCTTAT GCCAGCTATG AGCTGGGTCT
     5341 CCCCTACCGT TACTTCGAAG TTGAATTTCC CTCTTACCCA AAGGCAGCCT AATGCGTAGC
     5401 AAGTTTTACG ATCTCGACTT CGACGAACGC GCTCCTTATC TTTATGGTCT GGCTGAGGCC
     5461 AAAGGTTTCC CGCTGATTCA GTTCGAAGAG TCGACTGAAG TTGTTTCGAA CCTTGATGAC
     5521 GATGATTGGG TCCCCGATTA CAGTGGTACT TACGTTATCG ACACCAGCTT ACTCAAGGAA
     5581 GCCGATGATT TCAGCCGTGA TCTCGGTGCG CTCAACTACG TGGGAGACCT TATCGAAAAG
     5641 GCTCTCATGG GCTGGACCGA TAATACCACT TCACGGAAAT ACTCGTTCGG CGATACACCA
     5701 GATTGGTGGG ATCAGTTTAC GCCTGCTACT GAAGAAGGTC GTGAAAAGAT TCTCTTCAAC
     5761 GTAGGCGTTT ATTACTAAAA AGGGCTCCAA TTGGAGCCCT TTTCTTATAC TTCAGCTTTT
     5821 GGAGCTAGAG TCCAAATCCA ACCCATATCG CCGTCGTTGT TGTAGGTTTT CGCATCGACG
     5881 AAATATCTAT CTTCGCCTTT AAAGTAGATC GGAGCAAAGC GGTTGGCCAC TTCAAGTGCT
     5941 TCACCTTTCG CTTCGTTACC ATCATAAGCA AGACCATCCA AGTCAGCTTG GAACCATTCG
     6001 CTCTGCTTTG CACCATAAAG TGCGTCAGCA ATGCTTTGGC TGTATGCGCG AACTGAATCG
     6061 GTCAAATCGT AGGGCGAAGC GCCTTTCTTT GTCGAGCCTG TGATCGCCTT GACGGATTGA
     6121 ATCTCATAGA ACTCATCTTC ATCGTAATAG CTTTGAATAC CATCCGAAGC TTGTCCCATA
     6181 TTGGTCCAGC CAGGAATATC TGTACGAGAG CCATTGCCTG CGAAGTAACG CTTTAGTTCT
     6241 TTCTCAGCCT TCGACTTTGC ATGAGTAGCA TCAGTTGCCT TGAAAGCTTT CTTGAAGATC
     6301 AGAGAAGAGT CTCGGTCTTC TTGGAGAACT TCCACGTAAA CGTTGAACTT GCTGCCATTT
     6361 GCCTCGGACA ATTGAATTTC AGAGTATCTC ATTTCTTTTT ATCCTTTGGA TTACGCTTGG
     6421 GTTCTTGATC AAAATAGGCG CGAGCAACAC GAAGTGCGCG AACAGGGTCG TCTCCGTTCA
     6481 TTGCTCGAAG CGCGTCGAAA AATCTCATGA TGCTCTCCTT AAAGTTTTAC CTACTATTTA
     6541 ATTAAATTGA CACCGGATTA CCTTCGGTAA TAGGAACAGA GCAACATAAA GGATTTCTCA
     6601 ATGATTGACC CCTACAAGAT CACTAACTAT GATCGCACCG ATGCTGAATT GCAAGAGTTT
     6661 TGGCTGTTCT GTTTGGCCGT AGCAGGTAAG AAAGCCACAA TGATGGCAAA GAAGGTGGAT
     6721 GAGTTCATCA ATTTGACTCC TCAGTTTGAG CCATTCACCA CAATCGACCG AATGGTTTTT
     6781 ATTGGAACTC TTGATGCTTC CCTGCGTAAA GTTAAAATGG GCAAGTACGC GCTACTCACA
     6841 AAGGGCTATG AGGAATCAGC ATCCAGGGGA ACTAATTGGC TACGCACGGC AAGTGCTGAG
     6901 GACATTCGTA AAGACATTAC GGGCGCCGGA TACAAGACTT CTCGCTTCTT TACGCTTCAC
     6961 AGTCGTCGGA ATGAGAAAGT CGCTGTGATT GACACTCATA TGCTCAAATA CTTGAATCAC
     7021 ATTGGCGCAC CAAACGTCCC AGATGGTATC CCGAATGGCC CGGATTACCT AAGGCTCGAA
     7081 AAGCTCCTAC TTGCAGAAGC TGCAAAGAAG AAGCTTTCCA TGGCGGACTT TGATCTCAAG
     7141 ATCTGGTCCC ATTATGCGGG CAAAGGGGCG ACCCCACTAC CTTAAGACTT GATGTTGCCT
     7201 ACGTTAGTTG CAGACTTAGT CGTTGCTAGC GGAGCAGAGT TTCCTGCGGT CTTAGCTTTT
     7261 GGACCCTTAC GTGGAAGAAC TCCATCACCC TTTGCAGCCT TAGTACCGTT GAAATTGATA
     7321 CCCTTCTGCT GAGCGTTTGC ATTACCAGTT TCCATCACAA CGTCTTCGGC CATTGCGCCA
     7381 ACAGTATTAC CGTATTGGGA AATGATTTGA TCAACGAGGC CAGAAGCTTT GTTGTAAATT
     7441 GGACCATTAG GAGAAACTGT AGAATACTTA CTACCATATT CAAACAATTG CCAAAGAAGT
     7501 GCATCAAGAT CCATACCCTG GATACCTTCA TCAAGCTCTT CTGTTTCAGT AACTTCAACG
     7561 GTTTCTTCAA CAGATTCCAT GAGGTTCATA ATTTTGCGTA GGTCTTGACC GGACATTTTG
     7621 ATTTCCTTTT CAGTTACGAG CTAAAAGCTC GGAAATAGGT ACCAAAATTG TACCTTCGGT
     7681 TTCAGTTTCG ATATAAGCGT GATTCTTCTT TGCCGTACTA ACGGACTTAA ACACGGCGTT
     7741 ACCACGAGGT GAGTTTCGCT TATTAGGCTG TAAATCATAA GTTACTGGAT CACCCGCCGA
     7801 GAATGATCCA GCCGATTCAA CAACCGGATC AGAGGATCCA AATTGCTTTA CCCATTGTGT
     7861 GATTTTGTTT AGGATCTTAT GCTTCTCACT AAAACCGATG ATATCACCAG TCTTATTTCG
     7921 AGGACCATCA ACACTAAGCT GATCATCAGT TTTCAATGTG TTGCGGTTGA ACAGCGACAC
     7981 AACCATTGAT CCATCATAGC ACTGAGCAGT GATATAAAAG GCATCACTAA TGTATTTTAC
     8041 GAACATTCGA TCTGGTGTAT ATTCCTTGAA TCCATACTGC GGGACCAAAA TGTGACGCGC
     8101 CATATCAAGC GCGGTCATAG TTGTGGTACC GGATTCATAA AGTTCATATG CTCGCATATT
     8161 TCACCTTACT TCAAAGCGTT GATGAAGTTG ATAAGCTCGT TCTGCAAATA CTTCTGAGCC
     8221 TTTGCATCGT GAGTCATAGC CTCAGCAAGA TCCTGAGTGA TTGCACCACG GCGCATGTTG
     8281 TAGGCTTCAT ATACTGCCTT TGGATAAGCA GCAGGAGCCG ATGGGCGAGC CACAACGTCA
     8341 ACGGTTACGA TTTCGAAATC GCTTACTTCA CCGGTTTCGG CAACATTGCC GGAACCACGA
     8401 GAAGAAACGC CAAGCTTTAC GCCGGATTCC AAAAGTGTAC GAACGATATT ACCCATTGGA
     8461 GTTGGGAGAA CCTTGAGCTT GCCAATACCG TTTGGACCAT CCATGTACAT TTCTGTGATC
     8521 ATGTGGGAAA CGCGGTCCAA GTTGATGTTT AGTTCTTCTG GGTGATCTGC TTCACCGAGA
     8581 ATACTTTCAC CACGACGTAG TGTTTCGTTT AGCTGATCAA CCGCGCTGCG GATCTCGTTT
     8641 ACCGGATATA CGCGCTGGTT GTGATTCTTT ACACCACCCT GCACGAAAAT ACCGCGCATG
     8701 TATAGGTCCT TTGGCTTACC AGAATCATTT AGGCCACCGC CTTCAAGAAG GACTTGAGCC
     8761 TGATCGAAGG TCATTGCTTC AGTAAGGAAG TTTGCCATTC ATTTTGCCCC TAATTAAGAG
     8821 TTGGAATTCC ACAAGTATTT ACTGGTGTTT TAAATTTTGA CACAAAAATG GGCCCCGGAG
     8881 GGCCCATCTG AGTAGAAGCC GTAGCTCTAC CTGGGGAAAT TACTTGCGAG CAAGGTCGTT
     8941 ACCACGGAGC TTTGGGTCGC CGTTGATTGG GCTCTTCGCG CTCTTGTCTT CCTTGTTCTT
     9001 GTTAAGTTCT GCGGACTTAT CGCCTTCCTT GGAAATCTTC TTTGGCTCCT TCTGGGAGTT
     9061 CTTGAATGTT TCCTTACCGC CGGCAACAGC TGGTGCAGTT TCACGAGCAT AACCGGAGTG
     9121 GGTCTTGCCC TTGATTTCTA CAGGATCACC ACCAACGCGA GCAGCACCAT TCTTGTGTGG
     9181 AACTGGGCTG TTGGTTTCAA CCTTAACCTT CGCACCCTTA CCAGTTGTTT CGCCTTCTGT
     9241 CTTCAGCTTC TCAGCCTTAA CTGGCTCCAA CTTGTGGTCT GCGGATTCAG CAAGATCGTC
     9301 GAAATCTTCG TCGGATTCAC GAATGCTTGG GTTGCCATCC TTGTTGATGC CAGACTTCTG
     9361 AACGAAAGTT GTCTTCTTGC CTGGAACACC TGGAGCGATA GCTTCTTCAA CTTCGTCGTC
     9421 ACCTTCGGTT TCTTCCTCGT CGGACTCACC ATCGATAACT TCTTCGTCAC CAGCTTCCTC
     9481 AGTGTCATCG TCTTCAGAAT CATCGGCATC GTCGCCCATG AGTTCTGCAA ACTGTGCGCG
     9541 AAGAGCTTCA AGTTCTGCTT CGATGTCTTC TACACGCTCG TCGACTGTGA GGTCTTCAAC
     9601 TGCGGAATCA TCACCAGCGA TTTCAGCATC TGCATCAACT TCGTCGGCTA CTTCTTCGCC
     9661 ACCAAAATCT TCAGCTTCTT CATCACCAAA CTCATCACCA GTTTCATCAG CTACGAATTC
     9721 TTCATCGTCT TCAGCAACAA CTGGCTCAAC GACACTTGCT TCATCACCAT CAGTATCGAT
     9781 TGTGATTGTT ACGGCTTCGT CAAGTTCCTC AGATTCATCC TTGGACTCTT CAAGTTCTTC
     9841 TTCCTTATCA GCTTCCAAAA GCTGCGAAGT TACCGCTGCG GTCTGTTCGG CAAACCACTC
     9901 ATTGAGGGCT GCGGATGCCT GCTCGCGATC TTCGGAGATC AGCAAGTCCA GGACTTTCTT
     9961 TAGCTTATCT GTCATAATTG AAATCCTTCC TCATAAAGAA AAAGGGGAGA CGAATGCTCC
    10021 CCTCTTACTC TCATTTATGC TCTTACTTGC GCTTCATGTC GTTGCCACGA AGATCAACTG
    10081 CGCCGCCACC GATTGGGCTC TTGCCCTTGT CCGGTGCTGG ACCCTTGTTG ATAAGTGCGC
    10141 TCTTGTCGCC TTCTGGGCTA ACAGCAACCA AGTCCGCCTT AGCGTTGGAA ACCTGGTTCT
    10201 TTAGGATAGG CTTAGAGTTA ACACTTGGAG AAGCTTCACG AGCATAACCC TTGTGAGTCT
    10261 TGCCCTTGAT TTCAACAACT GCACCACCTA CACGGTCTTC TGTCTTACGC TGTGGGATTG
    10321 GGGAATCCTT TGTAACAGCC TGCTTCTTAC CGTCGCCAGC TTCCGAGCCT TCGCTCATGT
    10381 CTGGGTCCTT AACCTTCTCA AGTTCGAAGG ACTCTTCCAG ATCCTGGAAG TCATCGTCTT
    10441 CTTCGAGCTC TTCGGATTCG TCAAGCGCTT CTTCGTCGCC TTCTTCAGAC TCAAGAACGC
    10501 TTTCAGCTGC GAATTCGTCG TCGCCTTCAA CTTCGCCACC AAAGTCGTCG CCTGCGAACT
    10561 CATCGCCAGC TACTTCTTCA GCACCAAACT CATCACCAGC TTCTTCGCCG CCCATAAGCT
    10621 TGTCGAATTC AGCCTTTAGA CTTGCAAGCT GAGCTTCCAG GTCTTCAACC TTATCTTCAA
    10681 CAGGAACTTC AGCTTCTGCA CCAAGTTCAG CACCGAGATC GTCGCCAGCG GCTTCAATTT
    10741 CATCACCGCC AAAATCAGCG TCAGCTTCTG CGCCAACTTC GTCAGCAACG TCAGCAGCTT
    10801 CTTCGCCTTC TTCGTCGCCT TCTTCAGTTA GATCAGCATC ACTGTAATAT TCTTCGGATT
    10861 CGATTTCTTC CTTGTCAGCT TCAATGCCGT CAAGAGCGTC ATCGTCTTCC TGCATGAGTT
    10921 CTTCAAGAAT GCTCTTCGAC TTACCGACGA ACCACTCGTG AAGTAGCTTA GAAGCCTCCT
    10981 CGCGATCCTC AGCAATGAGC AAATCAAGAA CCTTAGATAG TTCTACCTTT TGCATGTGTT
    11041 TCTCCTTCCT CGATAAACGA GAACATTTAG TTGTGTTTAA TGTTCACAAG CTATTTAATA
    11101 GAACAGGAAA AAAGATTGCT CATATAAGTC AAAAAGCGCA CTTTTTAGGT TTGAAAACTC
    11161 TAATATAGTG GTGTTATAAG GGAGACCAAA GCGAGGCATT AATGAAATCT AACCTAATTC
    11221 GAGAAGTTGT CCGGGATACC AAAACGCTTA TTGACTCCGG CGACAAGCTC TTGGAAAATG
    11281 CGATAAATCA AACACTTATT ACGGAAATTG CGAAGCGGCT AAATCGCTCT TTTCGGAAAA
    11341 GTCCAAAGAC TGTCGCGGCG ATCATCAAAT ACATTGAAGA CCATGGCTTT GAACTTCGCA
    11401 GGATGAAGTG TGAGCACGCG GTGGAAGTCC TTGAGAATAA GGAAAAGGTC CTAATGGATA
    11461 TTTCTCATAA GGACCTTGAT AACATTCGCA TGGTGTGCGA AATGATGTTC GCGCAAGTGG
    11521 TTAAAAAGGC AGCTTAGAAG CCGCCATCAT CACCTTCCTC AGGAATCCCA TACATGACAC
    11581 CCAAAAGAGA TTCCTTCTGT GTGTTCTCGA GATCGTTTGT CGCGCGGATC TTCTTCAACT
    11641 TGTTGAGCTG ACTCAATGTG AGCTTTGGCT TACGAGCATC GCCCGGATCA GCCTTCATGA
    11701 ACTCGTCCTC ATTAGGATCG ATAAAGCCCT CTGTGATTGG CTCCAAAGCA AATTCATTGT
    11761 AGCGCATTAT TCTTCTCCAA GATCCAAGTT TAGTTCGTCC TGACCGCCTT CGTCGGAATC
    11821 GCCCTCAGAG CTATCGTCCG CTGCGAGGTC ATCATCCATG TCCAGGTCAT CAGTGGGTTC
    11881 ACGGAAACCT ACGGAATCAA GTCCTGCGGG TCCACTGCCG TCCCCAATAG CTCCACCACC
    11941 ATCTACGGGT TCCATGAGAC GTGGGTTCTC TTGCTTCCAT AGCTTTTCAT TCTCGACCAT
    12001 TTCATCCTCA GTAAGACCAA GGAAGCGTTG CATTAGGAAA CGCTTGGAGA ACTGTGGCTG
    12061 TTCGCTAAGC TGAGTGTACA CGCCAATCTG TGCGCTATCA CGTTCAATTT GCGCGAACTG
    12121 ACGGAAGTTC TGTGGCGGAT TAAAGCCCAA CGAGAACATG CCCATGTCGA TGTTATAGCC
    12181 CTTTTGCTTT ACAAAGAGCT TGAACTCATC CTCAATAACA GTTGCCAGCA ACATCTGAAG
    12241 ACGCTCGCAA TACATGGCGA AACGGAATTC CTGAATGTAT GCGGTACCAA CACGACCATC
    12301 GTTGAATGTA GCCTGACCAT CTTCCGGGCC CGTAGGCAAG TAAGATGATG GAACGCGAAG
    12361 ACCACGAATC ATTTTGTTGT TGAAATAACG TAGGTCATCG ATCTGACCCA AGTTGTCACC
    12421 GCCGGGTAGG GTTTCAACAC GGCTACCACG ACCATCAGCG GTTTGAGCAA AGAAGTAATC
    12481 TTCCATGATG CTCAACGGAT TGTAGGCGGC ATCCGCAACA TTGTTACCAC CACCAGTACG
    12541 GGTTGGAATG CGGCGTTGAT GGATTTCCAT CTTTACCTTG TCCAAATATG CTTGCGATTT
    12601 GTGAACAGGA ATACCACCAA CGTCCACGTA AAATACTCGA CGTTCTGGCG CACGCTGAAC
    12661 GCGATAGATA ACGATGGAAT CTTCCAGGAG TTCCTTCTGC TTGAAGACCT TGAAGATTGG
    12721 CTCCAAGATA GAAGTACCAA ATGGCCAATT TGCATCCAAG CCCTCACTGA GGGAGAAGTG
    12781 AACAACGTGA GCTGCCGCAA CATTATGAGC GTTCTGATTG TTGTCGAAAC GGCCACCAGT
    12841 TTTATGATTG GTTTGGTTCT GGTTAGTAAA GCTGTTCTGC TTCAAACTAT TTGTACCAGT
    12901 ACCCTGGATG TTGTTACCGT AATCGTCCTG CTTGGTTGCA ACCTTCTCAA CCAAATTAAG
    12961 ATCCAAATCA CGAATCACAT AGAATTCAGG AGTCTTACCC TTGGCCTCGT CAACAATGAT
    13021 CTTTTCAACT TTTGCGTTGT CCACATAGTG GAGCAAAAGA GTTTCAGGAT CACGAATAAA
    13081 GAACTGGTCA CCATACTTGA GAGTGTTGCG GAAGATACGC CACAAGCGAG AGTTCATACT
    13141 CTGCAAGTTG CACCACTTGA TTAGCAAACT CTTGAGAATT TCAACTTCAC TATCGTTGGG
    13201 ATTTGTGAAG TAGTTGATCT GGAATAGTTG GTCAGTTCCG TCATCGCTCT TGCGTGTGGA
    13261 AAAGTCTGAG ATCGTATCAA GAGCCGCATT TACTTCTGGG TCCTGATCCA TGATGTCGTA
    13321 TTGAGCGTAA CGCTCTTGGC GCTGCGGATG ACCCGCATAA ACCTCAGGCA AATAACTTTG
    13381 GAAGTTGTTA CCAGAGTTCG CAGTTGGATA AGTTCCTGAG CGCTGATTCT GCATCACCGC
    13441 TTGCAACTTC TTATTCTTGC TTACTTGCTG AAAATGCTTT TTCCAAGTCA TAGATAAACC
    13501 TTAGCCATTA TTATCAGCTA TTTATGATTA TCTACGGGAG AGCCTTATCA TGTCCTCTTG
    13561 CAGTCGATTC AATTCGGTGA GACGATCTCG GATAATCGCG TTATTATCCT TATCGAAATC
    13621 ACTACTCGAT CTCAAAGTTT GATAAATTCG TTCCAAAGCA GCAACCACAC TGGCCAAAGC
    13681 TGTTGCGGTT TGAGTACCAT TTGCATCCAG CGCGGAAACC AACGATTGAG TATCCAATTG
    13741 AGCTTGAGCG GTAATGCCGG CTTGTGGTTC TTTTACTTCG CTACGTGGAG TTTGTAGCAT
    13801 CTGCTTTTGT AGTTCAGTTA GAGTGATTCC AAGCTGACTC ATAACGGCCA TTTGCTGGAG
    13861 ATCTTTTTCT GACATTACAG ATGGCTCAGT AACCTCGGAA CGACTTGAAT CATTGTTTGC
    13921 AAGGCGTTGA TCCAGCTCAT CACGCGAGAC AACCTCTGTT GGCATTTCAA CGTTTGGATC
    13981 AGCTTTTGCT ACCTTAGCAG CGTCTTCCGC TGCAATTACC TCAGGATCAC GAGTATCATA
    14041 ACCGCCCCAT TTATCGCGAC GATCTTCGTC GATTTTTACC TTACCAGACT TCTCATCTTC
    14101 GGAAAGTTCA ACCCACTCTC CGTTCTTCAT CTTGTATTCT TGTTTGCCGC TCCAGTAGTT
    14161 TTTACCCGCG TTTGGGCCCG ACTGGATAAC ACCGTTGAGG CCTTGACTCA TAAAATCCCA
    14221 GAAGCCTTCG CCACCTTTAC GGAACTCGTA CCAAGCGTCC TTTGATTCTT CGCCAACATT
    14281 CTTATAAAGA GCATCACTTA CGGTGTCATC GACAGCTTTC GCAATTTCAC CACCTGCAAG
    14341 ACCCGCAGCA ACGGCAGCAC CAGCATAGCC CGCACCCGCA ACCGCGCGAC CAGCCAAACC
    14401 AGTTGCACCA CTTGCAAGTC CTGCAATGCC AGGAATTGCA CGAACTGCCG TTCCGATTGC
    14461 TCCGGTGATT CCCTTGATCA ATCCGGAACC CATGAACTTT GTGAGATTGA AAATACCCTT
    14521 TGTGAGACTT ACGAGTGGAC TTACAATCAT CGATGCAAAT CGGAATACAC CTGGAATAAA
    14581 TGCCTTAGCT ACAATACCAG CTACAAGGCT TGCCGCGCCA TTCAATAGGG CGCCACCAGC
    14641 AAGCAATCCA CTAATCGCGA GCACCGCAGA GTTGAATGTA CTCAGGTATG CAATACCATC
    14701 GCGAACACTT CCAATCAACC CGCTAATCCA ATCAACAGAG CCGTTGATAT AATCGCCGAA
    14761 CTGAGTAAGT GGGTTGAACA CAAACGTGGT TAATACATCT TGGAAACGAG CTCCGATATC
    14821 CTTAAACATT TGTTCCAACT TGAGACCACC AAGTGTGAAT TGGTCATCGA TATTGGTACC
    14881 AAGCTGGGGA TCATTTTCAG TAGTCAAACG TTGCTTTTGC AAACCCATCA GGATTTCGTT
    14941 TACAGCGGTA TCGCTTTCAT TACCAATGCC CATTGCTCCA CGGATACCAG TCTGTTCGAG
    15001 CATCGACTTG ATTCGTGGAT CATTCATAGA ATCACGTCCC GCTTTTACAA TACCATCCCA
    15061 ACGTTTCATC ATTTCATCGG AATTTGCGAT TGCACCGTTA CGAAGATCCA CAGCAAGAGT
    15121 TTGCATTTGA GTGATTAGTT CAGGCGGAAG ATTTGCCGCA TATTTCTGAT TTTCGCCACT
    15181 AATAGAACCA CGGCTTGCGA ACATGTCCTT CATTAGCTTG CCCATTTCAC CAGAAGTTTG
    15241 CGCTGCCATG GTTAGTGCAT CTTCCGCTGC GGTCTTTTGA TCGTTGGTGT ATTGGCCGCT
    15301 CTTTAGGATA GCTTGAATGT TGTTGTCCTG GTTTGCTTGA CGACGAGCTT CCATAGCTTC
    15361 ATCGCGAGTC TGGCCCATAA TGTACGCCAT TTTATTGTTG GTTTTGAGCA GCTCGTTCAT
    15421 TGCGATGGAC AGGTCTTCAC CCTTGTTAAG CTTGTCCAAG AGATCACCAC GACTTTGTAG
    15481 GATCTCAGCG TATTCGTTTG TTGCCTTAAT TAGTCCCTGT GTGGTATATC CATAATAGCC
    15541 CATCGACTTG GACTGTTCTT TGATACCCGC GTACAATTGT GCCCAAGGCT GCGCACCCAT
    15601 TGCACGAGTT CCTTGAGTAC CCGAAGCAAT AGCGTCGGCA AATTCCTTAG CTCCGAGAGA
    15661 AGTCTCGGAC ATTGCTGCAC GAAGATCCTT AACCGAACCA ATCGTTCCTT CCGCGGTATT
    15721 CACGAGACCA CGAAATGCGT CAATATTCTC ATCGATCAGT GCGGAAATTC CACCGAGAGC
    15781 GGTTTTCTCC ATACCCACGG CTTTAACAAA GCCACCAAGC GACCCATCGA GCTTGGAAAA
    15841 GTCATCCGCA AGCTTGAGAC CCTTTGTTGT AAAGGTGTCG GTGAATTTGC TGAACGCAAG
    15901 GATTCCGTCT TTTAGATGAG ATCCAAAGCT CTTCATTTCC TTTTCAGGAA TTGGATTAAG
    15961 CTTGCCTTGT CCAGGACCGG CTCCGTTTTC ACCCATATCC TCAAGAGTGT CACGGATATC
    16021 ATGGAGGACA GTGAGCTTAT CAAGCTCTTT CATCACGTCC TTAACAAGCT CTTCGTTTGC
    16081 CTTACGAGTA TCTGCTTTGG ACTTTTTCTG TTGGGATTCT ATGCGATCAT CGAGGGCTTG
    16141 AATAGCAGCT TCAACAGTCT TGAGCTTGTC TACGATGTTC TCATCGCCCT TGGTATTGGC
    16201 GAGCTTGTCA GCGAGATTTT GGAATATTCT CCTCAACTCT TCCGATTCAA ATTCTGCCAT
    16261 GGTTACCTCC GAGCGTTACC AAGTATTTAC CAGGGCATAA ACCGAGAGGT TAACCACGTA
    16321 CTAAATACGT AGTAACAAGG AGCTTCGTAT GACTCAGAAC AATCCATTGA ATCAATATTT
    16381 CCGCGTGCCA GGTCTTCATG TGACTTTGCC AAGCCGTGGA GCTTTTTGTG CCGAGGGTGA
    16441 ACTCGAACTG AGCATGAATA ATGAACTTGC GGTATATCCA ATGGCCGCCA AGGATGAAAT
    16501 CTGGTCGAAG AACCCAGATG GTTTGCTCAA CGGTTACTCG GTAGAAAATA TTATCAAGTC
    16561 GTGTGTGCCT GGGGTTAAGA ACCCACGCCG CTTGCCTTCG CAGGATATTG ATTACCTATT
    16621 GCTGGCAATC AAGAAGGCTT CCTATGGAAA CACTTTGGCC ATCTCAGCGA CATGCCCCAA
    16681 GTGCAAACAG AATCACGATT ACGAATGCTC AATCGACGAC ATCATGAACA CGGCGCGTCC
    16741 ACTACAATCG GAATATTCGG TTCGGCTTAG TGATGAACTC GTTGCAATGG TTCGCCCGTA
    16801 CGATTACCAA GCAACCACTC GCACGAATCT TGCCGCGTTT GAGGAAACCA AACTCCTACA
    16861 AAGCCTGCTT AGTGTTGAGC TTGGAGAGCA AGAACGAGTA AAGGTGTTCT CGGATAGCTT
    16921 CAAGAAAATA GCCACACTGA ACTTGGACCT TATCACTGAC TGCGTTGTCA GCATTATAAG
    16981 TCCCCAGGCT GTGGTAACCG AATCCGCGCA TATCCGGGAG TTCCTGGAGA ACGCACCACG
    17041 TCAGTTCATC AACGCGATCA ATGATTATAT GGAAGTGTTC AAGGACACTG GCATCGATCG
    17101 CAACATTGAG CTAACTTGCC ACAATGACGA ATGTGCTCAT GTTTGGAAGA CCGAAATCTC
    17161 GTTTGATCCC AGCCATTTTT TCGGATGAGG CTCTTGTCAA CAAACGACCC TCGAGTCATC
    17221 GCAGGAATCA TCGAGGGTCT TCATAAAGAG ACAAGAGCCA TGTTTGACCA AATCTCCGAA
    17281 ATATGTTGGT ACATGCGCGG AGGCATGAGT CGTGAGGAAG TCCTCAACAT GAGCTATTTG
    17341 GAACGACAAA GCGTTATGAA GCTTATCGAA ACAAATATCA AACGAGTCAA CGATACCCGC
    17401 TTGCCGCTGC TTTAACGCGC CGCGTCACGG CAAGCTTGTG AGTGTGCTTC CACATTGGTC
    17461 CAATAGTATC GTGTCTGATT GCTAATGCAA CGTTCGACTT GATTATCGAA AAACTCTTGA
    17521 GGAAGTTCAG GAACTGGAAT ACAAATTCGG TCTCCCAAAT CTTCCCCCAG CAACAGCTTG
    17581 GAGCGCCAGC ATTCGGATTC ACTACGAAAG TAATGCTGGA ACAGGTCTTC GTTATGCTTG
    17641 GTCGTATAGA TGGAAACTCC AACCCAGTTC AACGCAACAG CGGTTGCGGC TACAAGCGTG
    17701 ATACCCATTA CTTGAAATCC TTTGTTACGT CGTTGAGGAA AATGTCTTCG GGACTGTAGT
    17761 AGATTTTCCA GCCGTCCACT GCACGAGTGT AAAACTCAGT ACCCGCGAGA CCCAACTCGT
    17821 AGGCTGTACC GGAAAGGAGT TCAGCAAAGT CTTCGGGTTC CCACTCACTT AGATCAAGTG
    17881 ATTCGTCTTG GTATTCCGCA CGTACGAATG CAAGATGCTT TTCAGCCCAT TCCTTGGCCT
    17941 TCTCCCCGAT GTAGGTGATT TCAGCATCAT CGGGCTCATA CATGTTACTG ACTTCATCAT
    18001 CGGACTCAAA CAGTTTGATC AGATCAACAA GTGCGCGAGC ATGGTTTTCG TCGGTAACAG
    18061 TGTGAGTCTT GGTATTACGA TGGTCACCAT CGTTTTCCCA GCTTTTGACT TCAAAAGTCC
    18121 AACCAGCCTT CATGTAGGGT TTAGTCATCT TACTTTCCAA TCTGCGACTT GTTATCAAAC
    18181 GCCGGAAGCA ACACATCGGG CTTGAATGTT ACGCGGTAGT GATACGTATT CACGTTGATC
    18241 GCGTCAAGTT GTTCAGCCAC AAATGTAACG TTGTCGGACA ATCCCACGAT ATGCTTTTTG
    18301 AACTCGTTGG GTGCAATCTT ACATGTGATG CTGGCGCGAA GATTGGTGTC GGAATTACCC
    18361 AAGGAGCAAC GGCCTTCAAC AACCAACAGA TACTTGTCGG TGATACCGTT GATGAATACG
    18421 AAGCGACGAT TCACTTCGAA GTTGTCTGCG GCTTTAGAGA GATTGCTCGA AGCTACGTCG
    18481 GCGTCGGTAC AGGATGAGAG AAAAGCCAAT GCAAGGACTG CAAAGGTAGA AAAACCCAGT
    18541 TTGCGCATTT CAGTTCCTTT TACTAAAACT TTAGGAACCA ATGCTACAAA TGCTGGGTTA
    18601 ATGTCAATAA TTAAACGATG CCGGATTCCA AAAATGTTCC AGCGCGGTTT GTTGCACGCG
    18661 GCGTATGCGT AAGGGTGCCT TGGATGGTGT GATTCATGTT CATGAATTCC ATCTTGAACG
    18721 GCAAAAAGCT ACGCTCCTTG ATCTTCCACA AATTAGAAGC TTGGTTGATA ACTGTGATGT
    18781 TATCACCAAG GAACTCTACG TTCTTGTAGC CGCGTTCTTT TGCGATACTG GCTGCCCAAA
    18841 GCAGAGCAGA CCATTCCGCG ATATTATTGG TACCATATCC CAAGTCGAAT ACGGTCATTG
    18901 GTTGAGGAGC ACCATCACCG ATGATCACGA TGCAGATCTC CATATTTCCT GGATTCGGCT
    18961 TGCATCCTCC GTCGAAGTAT ATTTGAATTT TGCTCATAGC TGGTTGACTC CAGGCGTTTT
    19021 TATTTTCCAC TTTTATAGCA GAAAAAATCA ATGGAATCAA GTCAGAACAT GCCATTTATT
    19081 AAACCAATAG CTGAAATACC TTTTCATGGA TACCGTTAAG CAGAGGGTAT TCCCACGGAA
    19141 TACACCTAAA CCAGTATGTT TCGGTTCTAC TCGTAAACTC GCAGTCCTCA ACATACTGGT
    19201 TTAAGCTTTT AGATTTCTAC TTCCCCAAAT CGGATTAAGC GAAGCTTTTT GGTGTCGAGT
    19261 GAGAAGTACG AGCTTGTGAG TACTGAAGCG AAAACACCTA ATTATCCACT TCGACGTAGT
    19321 CGAAGTTTAT AATCTACCAA AGCTTTTCTA AAAGTTTTTA TCTATTTGCC AAGGCACGGG
    19381 TTCCCCCGGT TGCGGAGAAA CAGGCAAAAG ACGCACTTGG GCTGGCATGT ACGGATCTAA
    19441 GGGGGCTAGG TCTGACTTGA TCCCCTGGGT GTTACCACCA CTATCCGCAG TTCCTAAAAT
    19501 TTCGATGAAA GTTTATCAGG ACGGTCGTTG GTTCGTTAGG CCAACAATTA ACCCCATCTC
    19561 TTATGCTCAT ACCAGCGGCT ACGAGATGGG TTCGCTATCG CTTAGTCACG ATAGCACTAG
    19621 ACAAGAATCG CATTTATCGA TTCCACTAAA CTGATCCCAC CATCGCTAAG TTGGGACAAG
    19681 CTTAGATTTC CACTCTATGC ATCGCATGAT TTGTACGTTT CGCAGCGCTA CAAGAGTGTC
    19741 GACTTCAAGA GCCGACAAAT AGGAATGCTC CATCATTCCT AAGTGGTATT GCCCGGGAGT
    19801 TCACCCCTAT TTTTGTTTTA TTTGTGGGCA AGCCTGGATA ACCAGGATAT CATTGTGGAG
    19861 TATGTGGGGA AGAATTTGTG AGACTTATTG GGAGCCAAGA TGCACAACTG CAACGTCCAA
    19921 ACAGTAACAG GTAACCATTT GTTTCTGCAA TATAAAAGCG GCACATAAAT ATCTAAAAGT
    19981 TTAATCTATT TATGGATCAC GAAAATGACA AGCAAAGCTA AGGCAAAGGG CAATTCTTGG
    20041 GAATTGGCAA TCTGCAAATT TCTCGGAGAA CACTTGGGCG GCCACTGGAT GCGCGTTCCT
    20101 AATAGTGGAG CCTACGTGGG CGGCAAAAAC GTAAACCGCA AAGTCCAGCT TGATGATGGT
    20161 CAGATCCGTA TGGTTAAGGG CGATATCATC GCTCCTGAAA ACCTCCCAAA GATGAACTTG
    20221 GAAGCCAAGA ACTACAAGGA TATCGCGTTC CACCAGATTA TCGACGGCGC ATGTAAGCAG
    20281 TTGAACGATT GGATTGATCA AACAGAAACC CCTGCCGAGC CGGGCGATTT GAGTCTAACC
    20341 ATCTTCAAGA TTACACGCAA AGGCAGTTGG GTTGCATTTG ATGCCAAGCT CAAGGATCAA
    20401 TTCGTATTGA AGTCCTACGT GCATTACCAG AAGACTGATG ATCGCGCTTA TATTGTTACG
    20461 GATTATGAGA GTTTTGTTCT CGGCAACAAG GAAAAACTTA TTGAACTGGG AGCAAAGGGT
    20521 ACTGCATAAT AGGTAAAATT TGAGGAAATA CCTATGAGCA ATTCCAATAA GCCGCGCACC
    20581 CTAAAATTGA AAAAGCTGCC CAAGGGAATT TTCACCTGGA AGGTTTGCTT TCGCATGTCC
    20641 GAGGGACATG GTATGCACTT CTGGGATCGT TATTACGATG ACGAATTTAT CCTGCCAGAA
    20701 AGCGTCACGG ATTTCCTAAA GAACCAGTGT GCGGGCAAGT ATAGCCTGCA TGAGGTCTCC
    20761 AGCACTAAGA TGAAGCTGGA ATACGATAAT CCTGGATACA AGAAGTACGA TTACGTACTA
    20821 TTTGAGAATC AGTTTGATGT GACAATGTTC AAGCTAACAA ATGGTCACTT GATTCGAAGA
    20881 ATTTACCGAA TTGAAGTAGA ATAAAAAAAG GGGAGCAATT TGCTCCCCTT TTTAGTAACC
    20941 CGTGTGCTTG GGACCTGAGA CATACCGGGT CAAACGGGCT TCTTCGCGGC GTTTGGCTTC
    21001 GGCTTCATCG TCCTTACGCT CTTGCTCATC GAGCACCGCT TGATCATCCG TATGCTGCTC
    21061 AACAAACGCG AACAGCTTGA TAAAGCTTTC GTTGTCGGTA AGTTTCCACA TGACCAACTT
    21121 TCCGCTGTTG GGCAAGTAAA GCTCATTTTC CAACGTATGT GGATTTTCCT GTAGGAACCA
    21181 ATCAACGTCT TCGGTGCCCA ATTCACGACG CAATCGCTTG CGCAGTTGAG CCATTTCCAT
    21241 AACGTTGGTG ATTTCGTCCT TGCTCTTTAC AAGAACTGCA CGAACCTTGA AACCCGAGAA
    21301 GATCGTCTCT GGGTGCCATA CGGAATCGTA CTTGCTGACG AACCTTATTT CGAGTGACGT
    21361 GCTCATGTTT TCCTCACAAT GAATAAAGCC GACCCTACTA TGAGGTCGGC TCCAAGTCAA
    21421 TTACATATCG TCGGTAAAAC TGACATATGT GGTAAAGTTG TTCTCCTTTT GGACAACCGC
    21481 AACACGATCA ACTCGTGTTT CCAAGCCATC TTTATGTGAG ATCAAGAAGA TCGATTTTCC
    21541 GTTAACCCTG CACATTTCCT TGAGAACATC AAGCGCAGCA TCAGTACCAG ATCCGTCCAT
    21601 ACCAGAGTCA ACAAGCTCGT CGATAATCAA GAGATTCAGC TTATGGTTCA TGCTTTCCCA
    21661 TACATCACGG AATGCCCAAG CCAGCGACAA GATAAGTCGA TTCTGCTCAC CATTTGAAAG
    21721 TTGTTCGAAG TCGAAATCAC GACCAAGCTG GGTAATTTCA ACTGAGAGGT CCGACTTGAA
    21781 TTCTACTTCA TGTGGTAGTT GAAGCTTGGT CAAATAGTGG CCCAAACGGA AGTTCAAGTA
    21841 GGAAAGATTC TGGTCGATAA CCTTCTTACG AATAAACGAG TCTTTGGAAA TCAACAACTT
    21901 CAATAGGAAG TCCTGATGTT CCTTCATCGT TGTTAGCTCG TTGATATAAT CGTAGGAGAT
    21961 CTCCTGAAGC GCACTTGTGC TGAGATTTGC AATCTGGTCA ACAAAGGGAT TCTCAACAAG
    22021 GGATTCACGC TCAAGCTCAC CGCGCAGCTT ATCAAGCTGG CCACGATGCT CATAAGCTTG
    22081 TTCAACACTG CGATATGCTG TCACTGGCTT CTCACCAAGC TCAGCAAGCG CGGTTGCAAG
    22141 CTCAATAAGT CCGGCTTCAA TAGCGGTTTG TTCTTCGCGT GTCGTAGCAA GCTCGGATTG
    22201 AATCTCTTCA AGTTCCTTCT TCAAACGATC CGCAATGTGG TCATGATCGC CATGAAGTCC
    22261 CTGCATACAT GTGGGGCACT TCTGATCCAA AGCGGCTTCA AGCGAAGCGC TTTTCTTGAC
    22321 TTCCGCGGCC ACATACGAGT TGATCGTCTT TACCAGGCGA CCATTTTCGC GATCGACAAT
    22381 TTGAAGTTCC GAGTTTAGCT CATTCCATTG CTTGAGCAAC TTGTGGGCTT CGATTTCCTT
    22441 CTCAACATCG ATTTCTTCCA GTTTTACCAG TGCTACTGCC AGATTTTCGA TTTTCTTTTG
    22501 TTGCTCACGT TCCCATAGAT TGGATTTGAA ATTAAGATCT CCAATAGTTT TCTGGACGCG
    22561 CTCGTTACCC TCAGTAACAG TTTTGATGCG AATCTCTTCA TTGCGGATCT CATCTTTGAT
    22621 TTCCTTGATC ATAGTCTTGA GAGACTCAGC TTTTTCACTA AGCTGTGTGA TACTGATGAG
    22681 TTCCTCAATA AGCTCGCGCT GTTTATTTGC GGACTCACTT AGGAATGGAG TAGTTTTCGT
    22741 GTGAAGTGCA ACCAGATGCT TGAACATCGG GTGACTCATA CTGAAAACCT TCTCGATTTC
    22801 CTGCTGTGTG ATCTTTGATT CGCCATGTGC TTCATCGGAA TCCGGCGCAT TTACCAGATC
    22861 GTCGTTTACA TAATAGCGAA GGAAATTTGG CTTACGACCA CGTTCGATTT TGTAGTTCTT
    22921 GCCATCAACC GTGTACTCAA GCGTTACCGC CATTTGCTTC TGGTTGGTCT TATTGATCAG
    22981 GTTGTCCTTT TTGATGTTGG TCAAGGGCTG ACCAAAAATG GCAAAGCTGA TCGCTTGTAC
    23041 CATTGTGGTC TTACCAACAC CATTTCGGGA ACCACTTGAC CCTTGGTCAA TATTCTCACC
    23101 AAGAACCAGC GTTAGTGCGG CATCATTTAG CACGATCGCC TGAGTGTTAT TTCCAACACT
    23161 CAAAAAGTTC TTCATGGTTA CGTTGTTGAT TGTTATCATT CTCTGTCCCT TTGGGATTCT
    23221 GGTTAATCCC ATTATACGAA CAGAGCCTAA AGGAAATCAA TAATCTACGT AAGCAACATC
    23281 GAACAGGGTA ATATTGGGGA TTTCAATGAG ATTGAGACCA TCAGCCAGCT TTAACAATAT
    23341 GGGATTTGCT GGTGGCGTTT TGGAGAATAT GACAAAATCA ATATCTCGGG GGATGATGAT
    23401 AAAATCATCA GTTGTCATGT CGTAATGGTC GACTAACGTG GCGTGGGACT TTGTCTTTTT
    23461 AACACAAAGC TGAGCATAGG AGATACCAAC GTCGGCGTCA TCAATGTCTT CGCCATGATC
    23521 TCGAACCAGA GGAACAAACT CATTCCAATA AGCCACAAAT GTATGAGCGT ATTTGCTGCA
    23581 CTCATCCCAC GTGTATTTGC GCTCGTATAG GAACCAAGTA AGCGAATCAA ACCAATTCGT
    23641 ATCTTGATCT CCAAGCGCTT CTTTGAAGTA TTCAACAGTT CCATATGCGG GCATGTGAGA
    23701 TCCTTTTGCC CACTTTACTT GGTATCAAGC TTTTCCACAA TAGCGCGGAG ATTGATATCA
    23761 AAGGGAATAA GGGTTGCACC AGTAGCCAGT TTGACCACAA GGGGTTCAAG CGGGATTTCT
    23821 CTATCAATGA ACCAAATTGA ATCAATCACT CGGCGGCGGA ACTTGTAGAT GGAACCCAAC
    23881 TCACGCAGGT AGGTTTCCAA GAGGTTTGAA TGCTCATACA TCTTTTGCTT TAACGCGATG
    23941 ATATGCATAA AGGATTCAAA CTCACGAAGC GGTTGTTCCT TTGACATGTC CAGTGGCGGA
    24001 GAAGGCAAAT ACGTATCGGG CAAATACATG TAGTAGACTC GAAACGCATC AAGTTCTGCA
    24061 AGCTCTCGAG GAGCCCAATA TAATTCCCAG TGCTTTATGA GGTCTTCCTC AATAAGACAT
    24121 TTGGTCTCCT CGAGATTTAG TGACTTTGTC ACGTAAGGCT CCGATAGATT TCAATAAGAA
    24181 CGTTTTTATC CATAGTGAGA GAATCGATAT TTTTCAATCC CTCGATGACA ATCTGATCAA
    24241 CACTTTGGAA GCTTACGTTG GTGTCAGCAA AATCGTGCTC ATCGTTCTTC TTTGCGCTTG
    24301 GAATAATATC CATCTTACGC GGTGTGAACT GCTGGACAAA GATTTCTTTG ATGAACTGGA
    24361 CTTCCTCATA CGTGATGTCC AGGTCCGATA CGATTTTGGC AAAAGTGCGT GGGGTAATGT
    24421 GGTTTAGCGG ATCCTCAAGT AGGTCGCTGA GGTTCATTGT ACGGTAACGA GCACCACCAT
    24481 CCCAGTTAAC GAACTCTGGT GTCTGACCCC ATTCCAACAG AACCATACCA CGTTCGTCAT
    24541 CCCAAGCATC AGCAAAGTTG TGGCCGAATG GGCTACCCAC ATAGCAGACC TTGTTCTTTA
    24601 CCTGACGCTT ATGGAAGTGT CCGGAAAATG CCATGAATTC CAATGCATCA AAGTGAGAGG
    24661 CGTTCAATCC ACCGTGGTCG GGCATTTCGA CCATCGCGTT CATCATAAAG TTGGGCAGCT
    24721 CAAAGTGACC GAAAATGTAG GAGCTCTTTT CCGCATACTT GGGGATTTTC TTCCAGTCAT
    24781 CACCAACCAT CCAAGGACAA AACGTGACGT TGCCCAAGTG CATGAACTCG TTAACATAGG
    24841 TAATGTTCTT GAAGTTACGA AGCATTGGAA CCGACGACAG CTCACGCTTC TCTTTATAGT
    24901 AGAGGTCGTG GTTGCCTGTG ATAAAGTAGA TCTTATCAAA TGCTTCGTTA AGCCGCTCCA
    24961 TATTACTCAA AGAGTAGTTG AGCGTACTTA CGTGGATACT GTGGCGATTG TCGTGCCAAT
    25021 CTCCAAGAAA GATAACTGTA TCAACACCAA AAGCTTTTGC TTGTGCGATA AACCACTTGA
    25081 TGTACTCTTC GCAGTCCATG TTGAACTGGC GATCGTTGTT CTTTTTACCA AAGTGGATAT
    25141 CGCCGAAAAT GGCTGCACGT TTGAAGAGAT TTTCTGTCAT AAAAATGGTT CCTGAACTTT
    25201 TCCGCTATTA TGCGAGCTCA GGAACCTAAA AGTCAAAATT AAAACCAGAA GACACCATCT
    25261 TCGAAGGTTT CAATCTTCAC ACCACAATGC TCAGCAATTT CCTCAGCTTG TGATTGTGGG
    25321 AGTTCGATGG TTTGGGTGTT TCCCTTGATG TGCTTGAAGT CCAAATACCA CTTTGCTTCA
    25381 TCGAGGATTT GAAATCCATC AGGTGTTTTA TCCGATACAT GATACAAACG AGCGTCTCTG
    25441 AACTTGAGAG CCTCGCAAAG ATCCACAACA TAACCATCTT TGTGGCGAAG TGCGACCCAG
    25501 GGAAAATGCG GAAGTAGTTG ACTGCTTTTG AACATTAAGA ACCAAAATCA AAAAGATCCG
    25561 TAAGGGCTGA ACCCTTACGA GGGATTACAA ATTCTGTTTG TGGGTGTTTC CAACAATTGC
    25621 GCATAAACTC GGAACGATCC AAGAGGTGTG AATCCTCTTG CATACGAAGT CCCTTGTCCT
    25681 CATACTGCTG AGCAATTCGT GTGTTGCCGT CGAGCATTCG TGGAACGCGA AGACTTGCAG
    25741 CCGCAGCAAA GTGGCTTGCT TTGCCAGAGA GCTCGTGTAG GACGAGGTTA TGGCTTTGCA
    25801 ATACGGTATG CCCCGCAGCT ACACAATCGA TAGCAAACTT GGTGTCTTCC TGCCAATTGT
    25861 AATCAAGGTC TGGAAGAACT TCGGTCATGC CGTATTTGCG GAAGTTTCGA ACAACAAACA
    25921 TAGAACCCTT CAAGTCCATA GAACGCTTGA ACACGTGGTT GTCCACGTAC TTTGCGGGGT
    25981 TCTTATTCCA GATTGGGTTA AAGCCAATCT TCTGAGGATT AATGGGGAAG AACACATCCA
    26041 CACCAGTATA AGCGTGAATT TGCGCAGACA TTTCCTCAAA CAACTTAGGC CCCAAATTAT
    26101 GCTGGGGTTT GTCGTAGAGG ATGGCATCAT CATCCATCAT AATACCGAAG TCATAATCAC
    26161 TCTGGTAAAA CATGTCAAAG CCAACCCGAC GAGCCGGAGT AAGCTTCATC GGAGGATTGT
    26221 CCGCGTATGT GAGGCGAGGA TGCGCTGGTA GGTAATCCTC AGGTTGGTAA TTCATCGAAA
    26281 CAACTGTGAT GGGGACCTCA GTTTGATCGA GCCACCATTG GATTTGTCTT TTGGTAATTG
    26341 CGGAACGTGA GTCCCGCAAT TCTTGATTGT CAACTGGAAG AAATGACGCA ATGTAAGCGG
    26401 CAAAACTCAT TTCGACTGTC CTTTTTTCCG TTTAAGCAAC TCTCGCTTTA AAGCACGACC
    26461 AAGTTCACGT TCAGCAGCTG GATCAATAAA GGATTCTACC TCAGTTGCTT CCTCAAATGT
    26521 ATATTTGTAA TCAATCCGAG GTTTTTTGGC TTGGACTGTA ACCTTCTCGA TTTTTATATT
    26581 CATTTTGACT GTGACATTTC ATGTTCGACC ATACGAGTAT GGCTTGGTGT TTGACCTTGC
    26641 ATGATGAGAA TGTCATCACG AATGTTTTGG TTGCGCTTTT CCTTATGGAA CACGCCGGTA
    26701 AACGAATTCG TCATTGTTGT TGTGTAGTAG GCAAAAGGAT TCTGACTACG ACGTTCGTCA
    26761 AACTTTAGAC CAACCTGGAT TAGCTGAAGC AACGACTGGT TCTTCATTTC ATCCAAGTAG
    26821 GAATAACCAC GCCAGTTAGG CTTCTGACTG TAACGATCTA CCAACTTCAA ATACATTTGA
    26881 GCCAAACGAT CGGTGATGTT GCCGTGATCC ATACTGAAGT GTCCATTTTC CAAGCCGTTT
    26941 TTCCAGTGGC TACGACCTAC TTCTTTGAAC GAAATCTTCG TCATGTCAAT AGTAGCGTCA
    27001 TGAGCAAAGC CATCATAGTT AACCAGATAA TGCTTGAATG GATTGAAGTT CGTCTTTACG
    27061 CGAACGTCTT CATCCTTTTT GAGTTTTTGT GATGGCTTCA ATTCTTCTTC GGGTAGAAGC
    27121 GGAATATGAT CATCGGTCAT TACACGAAAC ACAAGCTCGT TAACTGGAAT CTCGTAGGAT
    27181 TCAACAGTGT CTACTTTAAT TTGGTGTGTC TTCAAGCCCT TGGCTTTTTG CTCAAGCTTT
    27241 GCAGCCTGCA TACGACCGGT TGCTCGCTTT GCGCGGCATT CTTCGATAAG CTCCGGGGTT
    27301 ACTTCAGAAA GATCCAACAC GATAGCATCA TATGCCGCGT AAGAGCGATC AACAAAATAG
    27361 CAATAGGAGC TCTTCGAGCG ATGAATCTCG AACAGTAGCT CTTTATTGGA AAGGAAATTT
    27421 ACCTTGGCCA TTAGTACTCT TTTTATTATT GTGATTTTTG GCACCATCGT ATAGGAAGCA
    27481 TTTGCAGTCC TTACGATTTT AATTAATTTC AGAATATATT TTCTGAACAT AAATGTCAAG
    27541 TTAGGATTGA TTTTGGTGCA AGATAGTTAT ATATTGGCGT GCTCCATAAA CAGCGTAGTT
    27601 TATGGTAGTC ATAAATACCC GTAGAAGGTA ATGATGAGCA ACATCGTTTT AGGTGGAGGT
    27661 CGTTGCAATC CTCCAACACA AGGTCATTGG GTTCTCATCC GCAAGCTTGA GGAACTCGCA
    27721 GATCAGTTGG GTGTTCGTGC TGAAATGTTC GTTATTGATG GCGAACAAAG CGGACAGGAT
    27781 AAGCAAAAGA ACCCACTCAC TCCGGAACAA CGTGTTGCAA TTCTACGGGA ATGGTTTCCT
    27841 CGTGTCCGCT TTGATATCGC CAGCTCAGCT TATGAGATGA TGGAGATTCT TGAGGTACAG
    27901 GCAAAGCGCC CGGTTGTAAT GGTCGCAGGT TCTGATCGAG CCAAAAAGTA CCGAAGACTA
    27961 CTCGACTATG CGGGTTTTGT TTCGGCACAA ATTATGGAAC TTGATCGGGA AAGCGGAGAA
    28021 GCCGATGGTG TATCCGCAAC AAAAGCAAGA GCTGCCGCAG AAGCGGGAGA TTTTGAAGAG
    28081 TTCGTCCGTA TGATGCCTTC TAAAGTTGGT TTCGACTCAC TACGAGAGTC CTACGACCTC
    28141 GTTAGAAAGG CACTCATAAA GGATGGCGAC GGATAACTCC AATTACGAAA TTGTTCAGCT
    28201 AAGCGAAGGT GAGTGGGCGA TCCAATACTC TGATGGATCC CTTCTGTCTG GTTTTTCAGA
    28261 CCGTCGCAGT GCGATCGAAA ACGCAACTGA AATTGCCGCA AATACTCCTG TTGAAGTTGG
    28321 ACCGGATAGT CCTCCACGAA ATCTCGAAGA GGCTATGGTT GCCGCACAAA GCGCTCGTGA
    28381 CAAATATCGT CAGCAACTAT CATCAAATCC CACAACTACT CAGGAACAGC GAGACGCGCA
    28441 TGAAGTGGAA ATCATGCAAG CCGACGCTTA CGTGAGTCAA TATCAGGCTC AAATGAACCA
    28501 AGCCTCTCTT AATGAGGTAA CTGGAACATC TGAGAGTTGG TCTGTAAACC AAGAAATTAA
    28561 TCGACAAAAC GCTGATCGCT CACGAGTTGA GGCATCTGCA AATGCCGCGG CAGTTCGTGC
    28621 AAACGGTGGT TCACCCGCAG CAATAGAAGA GGCTGATCAA CGAGCATTCC AAGCCGAGAC
    28681 ATATTATCAG AGTTTAGCTC GTGAAAAAGA ATCAGCAATA GCCGCTTCGT ACAATAACGA
    28741 TACTGGCACT ACTACCAGTA TGTTCACAGG TGGTCAGCGA GACTTTGCAA ACCAATTTGG
    28801 TCAATTGTTG ACTTCCAACA CCAATGTAAG CGCGAGTTCA GACTCCACAT TGGACGTCAC
    28861 TCGCATGAAC GTGGGTGGCG ATTATGGTTC ACTTAGCAAC ACAAGTGGGC TGGCTCAAAC
    28921 CAGCAATAGT GGTTACGGAT CCACATCATA TCAAGGCAAC GTAATTTATG ATATGAGCAC
    28981 TGGTGTTCGT ACGAAAACGT CTACAAGCGA ACAGCGCGTA AAGCTGAAGC CAAAGAGTTC
    29041 TCAGCAAGGC ATGCTTAGTG GGGTTTTGGA ACCGCTTAAA GAAACCGGTG GTATGGTATT
    29101 CCCATACACG CCGACAATTA CCCTACAGGG TTCAGCCAAT TATAATGTTT TGGAGACCGC
    29161 ACACGCGAAC CAAGACTGGC ATTTGTACCG CAACACTCCA AGCGTGGAAA TCTCTATCAC
    29221 TGGGCAATTT ACCGCACAAA ACGAAACCGA AGCTAAGTAT CTGCTCGCGT GCATTCACTT
    29281 CCTTCGCACG CTAACCAAGA TGCATTTTGG TCAAAGTGAG AACAAAGGAC TTCCACCGCC
    29341 GCAGGTTATT TTGGATGGTT ATGGAACTCA TATGTTCAAC GGTTTGTCAG TGATTGTAAA
    29401 GAGCTTTGAC ATTCCACTAA CTGACAATGT GGATTACGTT TATGTGAACT CTGGTGGTGG
    29461 AATTTCGAAA GTTCCCACAC TTACGACAAT CACTGTGATG GCTGTCGTTC AACAAACTCC
    29521 TAATAAGGCA AAGCAGTTCA ATTGGGATAG CTTTGCAAGC GGCGAACTTA TGCAGCAGAA
    29581 AGGTTGGATC TAATGTCCAT TACTCGTTAT TCAAGTGGTT CACCTTATGC GGCAACACCA
    29641 CAAACAACCT GGTATCTTGA AAATCTTGTC CTGCGTGATA TAAAACAGGA TCCAACTGAC
    29701 AAAGCTTATA CGATCCCAAC CCAATACAAC TTACGTCCAT ACAATCTAAG CTATGAGCTA
    29761 TTTGGGACAA AGGATTATTG GTGGGTTTTC CAAGTCCTAA ACATGGACAA GATCCGTGAT
    29821 CCTATCTATG ATTTCAAGGC AGGTTTGGTG ATTCGTATCC CAACAAAAGA ACGTTTGATG
    29881 AGCAACATTC AAGCGGTGAA ATAATGGCAA ATTCATTCGA CGCATCATTT AGACCAAACA
    29941 ATACCAGCTC ATCCGATGGT AGTTTCAACC CATCGGATCT TGGTGATGCC AGCCCAAATG
    30001 TGCTTAGTTC ACTTGCGCAA CCAAGCTACC ATTTTAAGTT TTATGTTGGT GCTGATATCG
    30061 GAACGGATAC TGGTGTAAAA TATCTGATTG CTGAGACCGG CTTTACGGGT TTCAATCTCA
    30121 CTGATGTTGA GATTACCAGT AGTGTGACAC CAAATTTCCA AACTAAAAAC TTGCCGGGTA
    30181 CCGATTTTAC GATCAAGATC AACGAACCCC TGGGTATGAC TCTCCCGGAC AAGATTGTTG
    30241 CCGCATGTGT GCGTGCGGGA GTTCAAAACT ATTTCAAAGC TCCATACTAT TTGAGTGTTG
    30301 ACTTCCTAGG CTATGATGAA GATGGCAGCG TAAGTAGACC AATCCAAAAG ACATGGGTTT
    30361 GGAAGCTTAT GTTGAAGAAC ATCCAAACTG ATTTGGATGT TACAGGTGGA CGCCACACTA
    30421 TCACTGCAAT CGCCTATAAT GACATCGGTA TGTTTGACCA GTTCAACAAC ATTAAGATGC
    30481 CAATCCAAAT CGATATTGCA GAAAAGGAAG GCAAAGTCGG CGACGTAATG AAAGGTCTCG
    30541 AAGAGCAAAT CAACAAGGGT TTGGAAAAGT CCTATGGTGT TGCTCGTGGC GGCGTTGTTC
    30601 CGTTTGTTGT CGAGATCAAG GATGTCGCAT ATAAAAACGC TGGTAGCATT GGTACTCCAT
    30661 TTGACCACAA GATCATCCGT AACCAGAAGT ATTTGGACTC ATCTCGCAAC CAAGAGAAGA
    30721 TGCAGATTTC CCGTGGTACT GATATTGGAC GTATCATCGA CTATATCATG AGTGTTTCAG
    30781 AAACAGCAAC GGAAATGATC AACCCAGATG CATCCTCAAC TGAGGTACAG GGTGAAAAAC
    30841 GTCCATACTC AACAATGCAT CGTGTCGATG TTACGCTGGA AAATACCCAG TATAACACGA
    30901 AAGCACAGGA TTATGTTCGC AAGGTAACTT TTTGGATACG AGGACATGAA ACTGTTCGTC
    30961 CCGTAAGTAG TGCGAAAGGT ACGGACGAAG CCCTTGCTAA TGGTAAAGCT AAACTTGGCT
    31021 TCGTTCGTAG TAACAACTAC TTGAAGAAAG AGTATCAATA CTTGTTTACG GGATTGAATA
    31081 CTGAGGTAGT AGATTTTAAC GTTGGACTAA ACTTTAACTT TGTTGTTGCT CGAAGTGTTC
    31141 AGGACGGTTA TATCACAAAC GAGAATGCAA GTCCTGGTAT CCAATATAAC CAAGAAAACT
    31201 TTATCAAGCA GAACATGAAT ACTGGTTGGA CAAGCGAACA AGACGCTTTG ATACCACTCA
    31261 ACGCTTGTGT GCTTCCGGCG GGTTCAACAG TTCCTTCGGT TACAAACGCG GGAGATATTC
    31321 TCGGAAGCCT TAATCAGGAT ATTGATAGTA TTCCTATGCC ATCATCGTAT TTGCCGATCA
    31381 CGTTCATCCA AGATGGAAAC GATCCGCGTT ACCACGTAAA CCAAGCCATT GAAGCATCCA
    31441 ACCTACGTAG TCGAAGCGTT TATGCGGGTG TACTGAATCA GCTTTACGGA ACAATGGATA
    31501 GTAACTTGGG TAATGTGGAT CTTACCATTC GCGGCGATCC TTATTGGCTA GGCGTAACCA
    31561 ACACTGAATC ACTTGAAACA CCAACAACTG ACCAGTCTGT TAACTATACG TTTGGTGACC
    31621 AGGTGTTCAT GTTGAAGTTT TATTTGCCAC AGGGTATGGA TGAAGAGGGT AAACCTATCC
    31681 TCACGATCAC AGATTCCTAT AGTGGTTTCT ACGCGGCGAA TAAGGTCACG CATAAATTTA
    31741 ATAGTGGAAC ATTTACTCAG ATCCTTCAGG GTTGGAGAAT TCCTACAATG CAAATCACTC
    31801 AGCTATTGGG CGGAAAGTAA TTTATGGTTA ACTCATTTGA TAGAAATGAC AGCGCTCTCG
    31861 GAGGTTATGC TCAGCAGCCT TCGGGTCGTG CTAACATTTA CAACCAGACG TATGTTGGGT
    31921 TTGTTCGTAA AAACGATGAC GAACTTTTCA TGGGACGACT AAAGGTTTGG ATTCCAGATC
    31981 TTGGTGCAGA TAGTGATCAG GAAGAGTCTT GGTATACCGT TAACTATTGC AGTCCGTTTG
    32041 CAGGTGCAAC TCCAATCAAA GAGTTTGAAC ACAACCAGGA TAACCTTTGG AAAAAAGGCA
    32101 ATATCAAGGA CGGCAAGAAA TACACGGAAA GCCAGGTATC CTATGGCTTC TGGGCTGTAC
    32161 CTCCGGATAT TGATAACGAA GTCATCGTTA TGTTTATCAA CGGCAACCCA AACATGGGCA
    32221 TCTGGATTGG CTCCATGTAC AAACAGTACA TGAACCATAT GACCCCTGGT ATTCCTGTAG
    32281 CAAAGTCGTT TGATGAAGCC GCTTGTGATG CTGAGTTGCC TCCAGTTGGT GAGTACAATA
    32341 AGAACTCCGA AATCGGCAAC AACTTGAATC CAACCCGCCC ACGTTACGAA CCACTACATG
    32401 ATGGTTTGAA GATGCAGGGT CTATACACGG ACAAGCAGCG CGGAACTTCC ACAGCTGGCG
    32461 CACGACGTGA AGCTCCAAGT CATGTCTATG GTATGCTCAC TCCGGATGGT TCGCAAATGT
    32521 ATGCGGACGA CAATCCGGAC AATCAATTCA TCCGTTTCCG CACCAAGACT GGTGTTCAAG
    32581 TTCTCATCCA TGAGACTTGC GGTTACATTT ACATGAACTC CAAAGATGGT AACAGTTGGG
    32641 TTGAAATCTC CGACGATGCC ATCGACATGT ACACGACCAA AACGTTCAAC GTTCATGCAG
    32701 TAAATGGCAT CAACATGCAC TCGGATAAGG ATTTCAACCT ACATGTGGGT GGAAATTTCA
    32761 ATGCGTTTGT TGAAGGTGAT ACAAAGTGGG GAACCGCTGG TAATTGGGAC CAAATCACAT
    32821 CAAAAGATCA TAAGCTGGAC ATTGGTGGTG CTTACCACAG CACAATCAAA AAGAACCGCA
    32881 GCATCAAGAT CGAAGGTGCA GATTCTCTTG ACGTTGCAGG CAAGCTAACC CAGCACACGG
    32941 ATAAAGTTTT CACAATGACT GCTGATGGTC TCATGCTGAT GAAAGGTGCG CCGATCAAGC
    33001 AGAATTGTTC GGATACACCT GAAGAGCCTG AACCACCGAT CGAAGCTGAA ATCAAAGATC
    33061 CTTGCACACT TCCTGATCGC GAACTAACCG AATGCTATCC TGAAATTACA CGCCGCAGTG
    33121 TGGTAACTCG TTTGCCAACT CATGAACCGT TTATTGGTCA CGAGTACGTT TGTGGCGATG
    33181 AAGAATACGA AGCAGCAGAT TGCTCTGATG CAGGAACAAG CCCTGATGCT CCTGAGAAAG
    33241 CCGAAGAAGA TCAGCAGGAG GAACCAGATA ACGTCGATGA TCCAAACGAG GATGAAGAAG
    33301 ACGATTCCGA TGATAACTCC GATGACGAAT CCGACGACGA TGATGACGAC AACGACAACA
    33361 ACTCCGGCGG AGGCGGAGGT GGCGGCGGCT CCTCTGGCGG CGGTGGAGGA TCATCAGGAG
    33421 GTGGTGGCGG AGGCGGAGGC GGCTCTGGTG GAGGAGGCGG AGGAGGTGGA TCCTCTGGTG
    33481 GCTCTGGCGG AGGTGGTGGA GGATCCTCTG GCGGAGGTGG TGGAGGCGGA GGTGGTTCCG
    33541 GCGGCGGAAA CCCTTCGACA AACAATGGCT CACCTTCCCA GAACAACGAT GTACTCGATC
    33601 AAATTGCAGA CTCTGCCGGT TCTGATGGTG GCGATGGTTA TAACGAAACT GCGGGTCAAG
    33661 GCTCATATAG TGGTGGCGAC AAACAGCTTA CCGATATGAC TCTCGATGAA ATCGACCAAA
    33721 TGCAAAACGA AATGAAGAAC AACCCAAACA ACCAAAATGG TGAAACTGGT GTTGGTCGAT
    33781 ACAACATTCC GCAAGAGCAA TTGCAAGCTG CAAAGGCTGC ATTGGGTCTA CCTGGTTCGC
    33841 AGAAGTTTAC TGCAAGCATT CAGGATAAGA TTGCCAACGA GTTGCTTAGA CAAGCGGGCA
    33901 TCCAGAAGTG GCGTGATGGT AAGATGGACG ATGATGATTT CATTGATAAG CTTGCTGAGA
    33961 TATTCCCAAC ACTTCCGGAT AGCTTTGGAA ATACCGCAAC TGGACAAAAG CCCGGAGTAC
    34021 CAATTAATGT TTGGGAAGAC TTCCTAAACA AAGTTCGCAA CCCGCAAAAG CCTTCGGAAA
    34081 TCAGTGAGGG TCAACAAAAC GGAACGATCA TCCGAATTGG GCCATCTGGT AAGCTAACGA
    34141 TTGGTAAGGT TATTTCCGAC GAAGCTACCG GCACTGGTGT TGTGATCAAC TTCTCCGGCG
    34201 TGCTTATGAC AAACGCTCAG GTCATTGGTA TTGATACCGC TTATATTGGT AAGATTGTTG
    34261 ATGTTGAGAT TGGTAATCGT ATTCGTCGTG CAAAGCTAAT TGCGATGAAT CCATCAAAGG
    34321 ATATTGCGCA CATTCAGATC ATGAATCGTG ATTACGCAGA CTTGGTTCCA ATCAACATGG
    34381 CTGGTTTGAA CTCAAATGGT GTACCAATGC AAAGTTTGGG TTATGCGTTT GGTGATGAAC
    34441 TTGTTTCTAT GCCGGCGACA CAAACTGACG AAACAAACCG TACAGTCAAG TACACGGGTC
    34501 CAGGTACGCC GCACGGAGGT CTCACCGTGT ATGGTCTAAC TGTTATGGAT ATGAACGACC
    34561 CAAGTGGACT AAAGCCGGGT ATGGCTGGTG GTCCAGTATT GGATAGCGCG GGTCGTATGA
    34621 TTGGCATCAA CTCGGCAAAT GTCAACGGTA CCACAACAGC TCACTATGTT CCAGTGTAAG
    34681 AGGTGATATG AAAACGTTTA AACAAACTCA CGTAGAGCAA CTCATTGCTC GCAAGGTTGG
    34741 CTTCTCAGTT TTCGAGCATG AGATGTCAAA GATTGGAGTT TACGTGGTGA AACCAAAAGA
    34801 AAGTGCAAGC GCGGTATTTT ACCGCGATGA GCGCAGATTC TTCCCACAAC TCAACGATGA
    34861 TGATATTGTC GTTGGTGGAT ATTTTGGATA AGGAAATGGA CCCTAAACGG GTCCATTTTA
    34921 ATCAATCCGG GCCATACCAG TCCCAGTAAG CATCGTAGCC GGCCACGCAT TGCGGGCCGT
    34981 ACTGCAAGCA CCATTCTCTT CGTTCGCCGT GTCCAGCAGC TTGCCAACCC AATTCAAACA
    35041 TTAGGCAACC AGCTGTAGGT CTGGGAGACG ATTGCGGCCA GTGGTTTCAC GAAGCAAGTT
    35101 GATCCACATT GCACCTTGTT CGATTGCATC ATCCAATGCA ATATGAGTGT GTGGTAGATC
    35161 GTCGAACCAA TTCTTCGGCA TCGTACGCTT TGATGTGTGG CAGAATTGGT CTTTCTTCAA
    35221 AGCCGCATAA GCGTAGGACT TTACGTCAAT ACAACGAGAG AACCCAAACG GATTATCGCC
    35281 TAGAAACGCA TGAGCGTAAT AGTCGATCCA CTTGAAATCG AATGCAGCGG GATATCCAAC
    35341 AAACACGGGT TGACCGGGAA GCGTTTTAAG CCATGCACCA TAACGCGCCA TAGCATCAGC
    35401 CGGAGATTCA AGATTCTTAC GGGTTTCCTC ATAAGCGAGC TTGTTGGCTT CGGACTCGTT
    35461 CCAAAATGCT GTGGTGTCCG GATGAGGATT AGAACCGGGG AGCAATTCCA AGTTTGCACT
    35521 GAATGTTCCG AGCAGGTTCT TTTCAAGATC GAATGCAGCA CTTGCAAAAC TAAGCATGGA
    35581 CGACAAACCT GGAACGCGTC CATTAGCTTC GATATCCGTA CTTACGTATG TTTCTTCTTT
    35641 TCTTTTTCTT TGTGACATTG CGAGCCTATT ATATGTTTCA GTATTCAATA GTCAATTCTT
    35701 TTCCTTAACG TCCTTCCAGT CAATATTCTT GTCTGGCTCT ACGACATTAC CCACCGTGTG
    35761 CTTTGGATCA ATATCCAGCA CTGTTGTCGA TTCTGAGATT TGGACGTCCT GAAGCGTGCG
    35821 CTTCTTTTTT GGTTTACCCA CCTTTGTGCC AAGTTCTTTT GCCAACTTTC TTGCAAGAAA
    35881 GTCTTCTAAT ACTCTATCTG ATTTCATTTT TGATGCCTTA TTAACTTAGT ATTTTATAGC
    35941 CTAATAAATA TTGGAAATAG GAGACACACA ATATGGCTCG CCATCTATTT AAGGGCTTTT
    36001 CTACTATTCC AAACGGGAAC AATGTTGTCG ATCGCAATTG GACATTGTAC GACTTGGAAC
    36061 TTGTTAAGCG CGATATTCTT AATCACTTCC ACACTCGTCG AGGTGAACGC GCAATGATGC
    36121 CTACGTATGG CTGCCGCATT TGGGATTTGC TTTTTGACCA GCTTACTGAG TCAAACATTG
    36181 AAGCTATTGT GGATGAAGCA CGTCGCGTAA TTGCCGCTGA TAGTCGCGTC CGCATTGAAA
    36241 CGCTAAATGT TACTGAGATC ACACACGGCT TGGTTGTCAG TTTTAATCTC TTTTTTGAGC
    36301 CTTGGGGCGT TTACGAGAAT TTCAGTGTTG AGTTCGATAA GAGAACTCTG GAAGGGATAA
    36361 CAGAATAATG AGTTCCACAA TTCGTCAATC AGAACTCTTT GCAGGCCAGG ACTGGACAGC
    36421 CATTTACAAG GCGTTCTCCG AAGTTAACCT GAATGCCTTC GATTTCGACA CAATCCGTAA
    36481 CGCAATGAAG GATTACATCC AGCGTAACTA TCCTGAAGAT TTCAACGACT GGATTGAATC
    36541 TTCCGAGTTT GTCGCGCTGT TGGATCTTAT GGCCTATTTG GGTCAATCCC TTGCGTTTCG
    36601 TATGGATATC AATGCACGCG AAAACTTCTT GGATGTTGCT CGTAGCCGTG AAAGTATTTT
    36661 GCGTATGGCT CGCAGCTTGT CCTATACGAG TCGTCGTAAC TATCCAGCTC GTGGTCTGGT
    36721 CAAGCTAACA GAAATTCGTG CAACACAGGA TATTATCGAC TCCGCAGGAA CGAACTTGAA
    36781 CAATGTGGTT GTTCTTTGGG ATGACCCAAA CAATCCAAAT TGGTTCGAAC AGTTTATCCT
    36841 TGTTCTCAAT GCAACATTGA TCCAAACCAA CCCCTTTGGA ACACCTTTGA AAACTGCCAG
    36901 TATCGGCGGT ATCAACACAC AGCTTTATCG TATGGAAAAT ATCCCATTCA CAATGGGCAA
    36961 CATTCCATTC ACTTCCAATA TCGGTGGCGT CAACTACAAT TTTGATATCA TCAACTTGGA
    37021 CTTTTCCACA CGTCGTGGAT TCTTTGAACG TCCGCCAAAC CCACAAAACA GTTTCCACTT
    37081 GGTTTACCGA AACGACGGTA ACGGCAACAA CAGCAAGGAC ACTGGCTTCT TCTTGATGTT
    37141 CAAGCAAGGC ACCATGCAAC GACGTGACTT TGCTATTGTT GAGCCAACCG AAAATCGCCT
    37201 CGTTGATATT GATGTTCCAA ACATCAACGA CATCGATGTG TGGCTGCAAA CGGTAACCGA
    37261 CGAAGGCAAT GTTGAGAACG AATGGACTCG TGTTGGATTT GTTCCAACCG ACGACATCAC
    37321 CAAGATCGTA ATGACTGGTG AGAACATCTC TTACAACTCG CTGGATACAA ACGTTCGCAG
    37381 CATTTACCAA GTGATCACTC GAGACAACGA CAACGTAAGC TTGCGTTTTG GTGATGGTCG
    37441 CTTTGGTACA ATTCCAATGG GTAACTTGCG TTTCCACTTC CGTCAAAGTG CCGGGACTAC
    37501 ACTCAATATT CGTCCAGAAG ACATGCGGAA CGTGGCAATC AGCATGCCGT ATGTAGCGGC
    37561 TAACCAGAAG TCGAATACTG TCGTGTTGAG CTTCTCTCTT CAAGAAAGCG TAATCAACAG
    37621 TGCGCCAGCT GAAACAAACG ATGAGATTCG TCGTCGTGCT TCTGGAATGT ATGCGACACA
    37681 AGGTCGTATG GTAAGCGGTG AAGACTACAA TAACTTCCCA GCTTCTAATA ACTTGGCACT
    37741 CAAGATCAAG AGTATCAACC GCGTATATTC GGGTCACTCT CGTTTCATCG ATCTAAACGA
    37801 TCCAACCGGC ACCTACCAAA ACACCAATGT GTTTTCGGAT GATGGCTGCA TTTATCGTGA
    37861 AGAGAATTAC TCTTACGATG AAATTCCGTT GAGCTCGAAC TTCTCGATCC AAGAGATGAT
    37921 CACCGAAAAG ATCATCCCTA ACATTCAAAG TGTTGAAATG CGTGACTTCC TCTACCAGGA
    37981 TTGGCTGGAG AAGGCTGGCA ACGGAACTTA CAATTTCACA TTTAGTGGGA CACCAGTTAT
    38041 TTGGCAACAG TCGAGTAACT CGATTTACTC TTCGACTGGT CGCTTTGCTC GTACAGCAAG
    38101 CATTCCACAA ACTGATGATG CATGGGAAGA CGCGGCAATC GTATTGGGTG TTCATGCTCC
    38161 GGAAACATCT GTTGAGAAGT TTATCTCGCA AGGTGCTCTC GTCAAGTTCA AGAAGGCTGG
    38221 TTGGGTAACA ATCAACAATG TTGATGGTAC TGGTTCTGCT TTCTTGAATT CCAATGAAGG
    38281 TCCGGTTCGA CTAAACGAGG TCGTAACAAC GGGTGACTCT GTTATCCGTT TGCTTCCTAC
    38341 TATTCGTCGC GAACTATCAG TTGCCGAATA CGAATCCATT ACTCAGCTGA TTAGTTCCAA
    38401 GCGCACGTTT GGTATTGGTT GGGATTTTGT TGAGCGTAAG TGGTACTTTG TGGATTCCGC
    38461 TAAGATGGAT CTATCCGGTT CTTATGATTA CGAAACTATT GGTTCCACAA GTGATAGCTC
    38521 CTGGCTTATC AAGTGCGAGT ACAGCCCGTT GAACTGGCGT ATTACCGCAC GTGGTCTCCG
    38581 CTATGTGTTC GAGAGTGTTG AAGACGTTAA GTTCTTCTTC GTCAACAAAT ACCGCAGCAT
    38641 TGACCCAAAC ACGGGTAAGG TTGGTACCGA CCACATCAAC ATCTTGAGTT CCAATACTTC
    38701 GCCAAACGTA ATCAACGCGG TGGATTGGCT ACCTCAAAAG CGTTACTTCG TAGGTGATAT
    38761 CATTAGCGTC CGTGATTCCT ATAATGGCGC GGAAGTTATT GCCTATTACG AGTGCATTTT
    38821 GGATCACACC TCGGGTGTGC AGTTTGAACC AACTCGTGCT GATTTGGATC TGTCAGGTGA
    38881 AACACCAAAG GCAGTTCTCA TCACTTACTG GCGTCCTGCA AGTCCCGGCC TTATTAAGGA
    38941 TGTGGTTTGG GATATTGAAA ACACTTACAT GTACGATGAC GGTTATATGG AACCACGCCG
    39001 CATCAAGATC ACATTTAACG ATGCTGATGT TGATGGGCAG CCTGACAATC CAGAAAGCTT
    39061 CAATGACATC ACAGGTAAGG GTGAGTGGGT ATTCCATCAG CGCGTAATGG ACACTTATGG
    39121 CTATTCCTCT TACAAGATCG TGGATGGTAT CAAAGCATTA GCTTATGGTG CGACACTTCC
    39181 CGTATTGCAG CCAAACGAAG TTATCTACAT CTATGAGGAT GATCAACGCA CGGGTACATT
    39241 CTATCGCAAC CTTATGGGGA TTGCAACGGT TCCTGTTATC GGTCGTACAA AGGAAATTGC
    39301 ACCGCTCGAA GATCAAGCCG AATACACTGC GGCTAAGGGT CGTACAAAGC TAAAGTTCCA
    39361 GTGGAAACAT TACGCTCCAA TTGATCATCG CATCGATCCT GCAATCTCCA ACATTATCGA
    39421 CATTTTTGTG TTGTCCCGAG AGTACGACAC AATGATGAAG ACTTGGTACA AGAACGGCTC
    39481 CAATATCAAC TTGCTTCCAG AACCAACCAG TGAGTTGCAA TTGCGTAACT CCTATAGTGA
    39541 TTTGGAAGAA TACAAGATGT TCTCCGATCA GATCAGCTGG CGCCCAGTCA AGTACAAGTT
    39601 GTTGTTTGGT AAAAGTGCGG CAAAGGAACT ACAGGCAAAG TTCAAGGTAG TAAAACTACC
    39661 AAATACCACA ATTAGCGATG GTGAAATTAA GAGTAAGATT GTCACAGCAA TCCAAAATTT
    39721 CTTCAACGTA AATAGCTGGG ACTTTGGTGA AACATTCTAC TTTACAGAGC TGTCCGGTTA
    39781 TATTCATAGC GAGTTGGCAA CTGCAATTAG TTCTATTGTA ATTGTCCCGC TCAAAGAATC
    39841 GCAAAGCTTT GGTGAGCTAT TTGAGGTTCG TTGTAACCCA GACGAAATGT TCTTCCCAAC
    39901 GACCAGCGTA CATGATGTGG AAATTATTCC TGCGAATACT CCTACAAGTT TGAGGATCAA
    39961 ATAAATGGCA GACAAGCCCG ATAACCGTAA GCAGCTTCGT TCAGCGTACC GTTTCAATGG
    40021 TGCGAACGTG GACAAAGCAA GTTTTGACAA GCGTCGTGTT ATCAATTTGC TCCCAGGTGT
    40081 AAACCAAACA GAAACCCTGC AGAAGTTCTT TGGAGCTTCT ACAGATCACT TGTTTGAGCC
    40141 TGGTCAGAGC AAGCCTTTGA ACGGTTATAT TGGTCGCTCG GTCAGTTACT CGGAAGAGGA
    40201 AACCAATTAT TACCTCACTG AGGAAACAAA GGAACGTGAG TTTTATCAAT TGGAACCTTC
    40261 GATGGTTTCA ATTGATGAAA ACGGCAACAA TCGTTCGCTT CTATTCTATG ATGACCTCAT
    40321 CAACAACTTG CGTTTCCAGG GCGGTCTCGT AAACAATCAT CATCGATTGT TCTCGCAGAA
    40381 CTATTTCAGC TGGGCACCAA GTATTGATCT GGATAAGTTC CTTAACTTCC GTGAATATTG
    40441 CTGGGTTCCA GAAGGTCCTG TAGCTGTTGA AATTCGTGGT CACGCTGTCA AGTACACGGG
    40501 TGATGGTTCT ACTCGCGTAT TCGATCTGAC AACAAAATAT CCTGCTCCGG AGTTGACATC
    40561 GCAGGTTCAA GTCACAGTTG ACGGCATCGA AGTACCATTC ACTTACGATA AGATTGGTAA
    40621 GCAGGTAACA ATCTCTACTA CCCCAGTACG TAATACCGAG ATTAAGATCT TTACGGCTAC
    40681 TTCAGTAACC AAGGATGTGT TGGGCAAGCA GAACTTCCAA TTCGAGAACG ACGTAAAGTT
    40741 GGTTTCCAAC ATGCGTGTGG TTGTTCGCAA CGACAAGGAA AGCTCGCAGA TTGGTAAGAT
    40801 CTATTTGGTT GAAGGTGTTG GTGAATCCAT TATCTTGATT GAAGATGCCG ATCCTGACCT
    40861 GAGCTTGAAG AAAGACCACA TTGTCATGCA GCGTGGTGCT TCAGATGGTA ACCCATGGTC
    40921 CACAAAGAAT CGTTGGTTTC ACAAGAGTTT GCTTACCAAT TATTCAAAGG AAAACATTAA
    40981 GAACATCCAA GCTCGTCGTC CAATCGTTGA GTTTGTTCGC AACATTCAGT TGTTCAACTA
    41041 TGGTTCGAAC AAGCGTAACC CAGTTGATCT TGTCTCGCAT AGCGCACCAG ATTTCCTCGG
    41101 TGCAATCAAT GGTGAGCTAA ACTCCACAAA GCGCATTGAT GGTGTTATCC TAAACCGCGC
    41161 ATGGATTGAA GCAAATGGAA CCGATGGTTT CGTACGTGTT CTCGTTGTCA ACGATGAAGA
    41221 CTCTCGCATC AACAACCGCG TTTACCGTGT TGGCTTTAAC CCAACCACAA GTAAGCTAAA
    41281 GGCGGTTCTG GTAGCAGATG GCGCAGATTT CTCGGGTGCT CCTGTAATTG GTGAATCCGT
    41341 TGATGTTATT GCGGGTTCCT CTTTGGGAAC AACAAACCTT TATTGGGATG GTGAAACATG
    41401 GAAGACTTCT CAGCGTAAGC TTGCTGTTAA CCAGTTCCCA CTATTCAATC TCTACGACTC
    41461 CCAGGGTATT TCGTTTGCCG ACGTTAGCTC GTACCCAAAC ACCAACTTTA CGGGTTGCCG
    41521 TTTGTTTGGC TATCGCGAAG ACACCACATT GAGTTCGGTT GCCGACTCTG TATTGGGTCT
    41581 TCGTTTGGTC TACGACAACA AGGGTGAAAT CGTATTTGAA AATTACTTGG CAACTTACGA
    41641 AGGCACCTAC AAAATCGGTG TTGACGAGTT TGCTTTGCCA ACAAGCCGTT TCTATAAGAT
    41701 CTTCCGTAAT GGTGAAGAAG TTTTGACCAA CGACTGGTAT GCAGTTGCAA AGCCAAGTCG
    41761 TCAGATGGTT GTTGATAAGA TCGTGGCAAC AACTGACTAC CACATGTATT CGGCAAGTCA
    41821 GGAACCGGTT GAGCCAATCT CAGAAAACCT TAAAGTGTTG TTCAACAACA CGGCGCTCAC
    41881 AATGGGCGAG GATTACATTC GTCGCAACAA TCAGGTCCTG CTTATGGATG CAAATCCTGG
    41941 CGACCACATT GAGATCCGTA CGTTCAACCC ATCGAACAAG CCAATCAACT CTCCGGGTCG
    42001 TTATGAGATT CCGTTGAACC TACAGGCTAA CCCAAAGTGG GAACAGGTGA CCTATGCAAC
    42061 GCAGGGTGAT TTGTTCGAAC AGTTTATTGG TATCATCCGT TCGCAAAAGG GCTTCGAAGG
    42121 TCAGGAACAC TCTGCGAACA ACTGGAAAGA TATTCCACAC GACTTGAGCT TGGGTACGTT
    42181 TATCGTATCG CACACCGCTC CATTGCTTCG TACGATGTTG TTGAACTCCA GTAAGGATAT
    42241 CGACTTTATC AAGAGTGTTG CCTATGCGCA GGACGAATAC GCAAGGTTCC GTGGTAAGTT
    42301 CGACCAGAAG ATTAAGGAAT TCACAGTCTC TGCAAAACTT GGTCCAAATG CTACCGCTGG
    42361 TCAGTGGGTT GAACTCGCAC TTGAAGAGAT TGCTCGTGGT TCTACTCAGG AGTTTCCATT
    42421 CTTCCATAGC CGCATGGCAA TTGCTGATGG TTCAAGCGCC CGCTATTTCA TTCCACCAAC
    42481 ACCAAGCTTC TTGGGTATCT ACCCAATTCA GGAGCCAAGC ATCTATGTGG ATCCAACAAA
    42541 CGCTCGCAAG TTTATCATTG GTCACGATGG TTCAAGCTTC CCGTTCTATG GTGACTTCCG
    42601 TGATGACGTA ACATTGGAAC TTGAGCGTCG TATCTACGCA AGTGCTCCAG ATTATATTCG
    42661 AGAATACGAA GAAGGTTTCT TCGACGATAA GGCACTCGTT TCCAACAAGT TCTACTTGGC
    42721 TGAATATTCG GCTGCTGAAA TGTCCACTAT CTTGCGTCCA ATGTTCGAGA AGTGGAGCGT
    42781 AAGCTTTGGT ATTGATTACC GCATCAACGA CACATTCGAC GCAAACGATC CATTTACATG
    42841 GAACTGGCGT TCGTGTGTGG ATTCGGACAA TCGTCAGCTA CCCGGCCATT GGAGAGGCAT
    42901 CTACAACTTC TACTATGGTA CAGAACGTCC GCATACTCAT CCTTGGGAAA TGTTGGGCTT
    42961 TGAATACCAG CCATCGTGGT GGTCTACTCG TTATGGTACC GCGCCTTATG GTTCTGGTAA
    43021 CGTTTTGATG TGGCGTGATA TACAAGCGGG TCGTATCGCA GAAGGTTCGC GTGCGGGAAC
    43081 TCACACTCGC TTTGCAAAGC CAAATCTCTT GAACTGGTTG CCAGTGGATG ATCAAGGTAA
    43141 TCTCTTGGAT CCATTGCAGG CAAAGATCAC CAATACTCCA CCTCGTGCGG TTAAAGCATC
    43201 TGAGGAATGG GTATGGGGTG ATGGTGCTCC GGCTGAGTCC GCTTGGAAGC AGAGCTTCTG
    43261 GTATCCGTTT GCGTTGGCTC AAGCTTGCTA TTTGATGAAG CCACCACACT TTGTGGAAAC
    43321 AACCTGGGAT ATCACTCGTA ACTTGGATCG CGATGCAAAT CGTGGTTATG GTTTCCCTTA
    43381 TGCGGAAGAA ATCCTACACA CGGAAACCCA ATACGATGGA ACACTCGCTT ACAAGCATGG
    43441 TTCCCAACAG TGGGTTGTTG ATTATCTCCG TTCCAAAAAC AAAGACGTTA CTGAAAATCT
    43501 TGGTAACCTA ATTCGTGGTC TTGATGTAAA GCTCACATAC AAAGTCGCTG GCTTCACAGA
    43561 TTCCAGTAGC TTGTTTGTTG TGTCCGACAA CATCGATCGT TTGCCTCCGG AAGACATTAG
    43621 CGTTGAACTC TACAAGAGCC CAAGCATTCG CGAAGAGTTC CAAGGTGGTA TTCTTGTTCG
    43681 CAAGGTTGCT AACGGCTTTA AGGTGTTTGG TTATGATATT CTTGACCCTG TGTTTAAGAT
    43741 TATCCCAAGC GAGCCAAGTG GTCGCGCAAC CAGCGTAAGC GCAGGTGGTG CTAATCGCGT
    43801 TCGTATTCCT AACTGGAAGC CAAACTCCTA TTACGCGCTG AACACAACTG TTCGTTATAT
    43861 CGACAAGTTC TATCGTGCAA CAAAGGCACA CACAAGCGCA CGTAGCTTTG AAGCCTCTTA
    43921 TTGGTTCGAA GTTGTTCGTC CAGTTGGTGC AGATGCAGAA GCCGTAGCGT ATTACCTGGA
    43981 CTCCAAGAAC GATAACGTTA TTGAACGTAT TCCTTATGGC TCGCTTATCA AGAGCACTCA
    44041 GGAAATGTCC AACCTGATTA GTGGTTATGA ACGTTACTTG GAATCTCGTG GATGGAAGTT
    44101 CACAAGCGTC GCAAGTGATG AGAACTCCAT TCACGACTGG AAGCTTTCTC TTAAGGACTT
    44161 CCTCGCATGG GCGCAAGACG CAAACACCGT TGATGGTAGC ATGATCACGT TGATCCCAAA
    44221 TAGTAGTGAA ATTCACTTTG CTACGGATCA CGGCAATGTT GAGCCAATCG AACAAATCGT
    44281 AAATGGTGTT TACTCAATCT TGGATAAGCT GGGCAATCCA GTTAAAGCTT ACAACACCAA
    44341 CGTATTGCGT GAAGATGGTG TCGTACGTGT TGAGTCTCGT AGCGGACAGG AAATGTTTGC
    44401 TTGCCGTCTC CACGTAAGTG AAATCGAACA CGTGATTGTA GTGAACAACA CAACGATCTT
    44461 TGGTGACATC GTTTACTCCC CATTGTTCAA CATTCGTCAG GATCGCTTGC GTTTGCAGGG
    44521 TTTCAAGACA AAGGGTTGGA AGGGTCGTGT AGATGCACCA GGCTTCTTGG TCAACGGAAA
    44581 CAAGCTAACT GTTAACTTTG AAAAGGCAGC CGATGACTTC CGTCGTCTCT TTGATGTTGA
    44641 ATCCATCGAG AATAGTAACC TTAAGGATCG CGCACGCGCA AACTTTGGTT ATCAGGAAAA
    44701 GGAATATCTA AGCAACCTGT TGATGACTCC AACGAACCAG TTCGAGTTCC ACCAGGGTGT
    44761 GGTTCAGCAA AAGGGTACGA TCTCGGCAAT GCGCAAGCTT TTCCGTAGCA AGTTCGTACG
    44821 CCACAACGAT GGTCTGAATG TCTTGGAAGA ATGGGGTTTC CGTATTGGTG AATACGGCGC
    44881 AGTCGAAATT AAGCCAAGCA TGGATTTCTT AATTAAGCAG GGTGACTTCA AGAACTCGCC
    44941 GCAGATGTTT ACGTTCAACG GCTCTGGACA GGGTGGTTGG GACTTGCGTT TGGCATTCGA
    45001 CGATGATCAC TGGGATTTCC TAAAGAACAT CGAAACAGTT CGCGCACGTT ACTCGATCAA
    45061 CGGCATCAAC AAGATCCGTA TGACCAACAT TGGTGCCGGT TACACGGAAG TACCACAAGT
    45121 ACGCGTCGTA GGAGACACGT CAGGAGCGTC CCTCAGCGCG ATTCTTGATT GGTCTACATC
    45181 AGGCATTGAG GAAATCAAAG TCTTGCGTGG TGGCACAGGA TACTTTGAGG GCGACGCATT
    45241 GGAATTCGAC GGTGCTGGTG TAGGTGCATC TGCTGTGGTT ACCACAGTTG ATTATGCTCC
    45301 ATCCAAGCTA TTGTCGGTAT TCGTTATCCC ATTGGACGGC TCCACAAGTG CGGGCTCGGG
    45361 ATATGAAGTT GGACAAGAGT TCCGCTTTAT CGCAGGCAAT GGTAATGCAC GCGCACGTAT
    45421 CACTGAGGTA ACTGAAACCG GCGCTATCGT TAAGATGGAA GTAACCAACC CAGGCGCAGG
    45481 CTATGATGGT CAGTCAGATA TCGTTTATCC AAACTTCAAC TTTACGGCTC TTGGTCGCAT
    45541 TGGTATGAAA GTTTCGGGTG GTCGCATACA GGCTATCACT GTTGCCAGCA AGGGTCAGGG
    45601 TTATGATCCG GCAACTTCCG TGCGTTTTGC TGGTACGGGT AAGGGAGCAG TTGTTGAGCT
    45661 TCGCGTAAGT GGTGGTGTTA TCCGCGGCGT TGAAGTATTG AATCGCGGTG GTGGTTTTGA
    45721 AACTGCGCCG CAAATTGAAT TCATCGGTGG TGGAACTCCA ACAACTCTTG CGACTGCTGA
    45781 AGCCACATTG CAAACAACTG TCCCAACAGG TCAGGTTGAA ATCGCACGCT TTAAGCGTTT
    45841 GGAAGGTGTT ATCCTCAAGG CGTTTACCGT TCGTTGCACC AATGCATTCA ACGGTGTTCA
    45901 GCCACAGCTA ACAATTGGTG ATATCGACAA TAATGCTCGC TATGTTGGTC CAATCAACTT
    45961 GGCAACAGAA TCCTCCAAGA CCTATGTTTT GGATGATGGT GTGCAGATTG CAAACAGTGC
    46021 GTTGGATGTA ACCGCGTTTA TTACAAATGC CCAGGGTAGT GGCAATCTTG AAATCCTGTT
    46081 CACATTCGAG TACACACCAA ACTATTATGC GGGTCTATTC ATCGATTCCG AAGAGGATCA
    46141 AAGCACCAAG ATCATCGACT TGTTCAACAA CGAGACCGGT GAGTTTATGG CTAAGGATCC
    46201 ACGTTGGACA TGGCGCCACA CTTCGATCAA TCCGGATTGG CCGCTAATCA ACGTAGGCAC
    46261 CAAGGATAAG GGTAATCTGC CATCCGCTGG TTATGTTCAC TTGGATGATG TGAAGTGGAC
    46321 TTCCACTTCC CTAAGTAACT TCAACGGCTT GTATCGTAGA GTTCAAAAAG AAGAACCGGC
    46381 CAGCGCAATC ACAAACACCG TAACGGTCAA GTATGTGGAA AACTCCACAG CTATGCGTCG
    46441 TATCAACATT GTTCCTAACC TAAGCCAGGG TCGCTATCGT GTTAAGAACT TTGTGGTTGC
    46501 GGTAAATGAG GCATTCCCGA CAACTTTGGA AAATGATCCG GAAGTTCTAA TCAGCATTGG
    46561 TACAATCGCT GAGCCAGAAA AGTTCATGCC AAAGTCCGCC GTTGGTACGG ATAAGCTACA
    46621 AACCTACACG CACCAGGTAT TCGAATACAT CACAAGCAAG CTCAACGATG AGAACGCCCT
    46681 ATACGTGTTC GTAAGCCAAA CAACTGGTCT TGCGATTGCA CCAGGTAACC TCAGCGTGAC
    46741 AGCTAACTTG GAACTTATCG GAGATATCGT ATTGCCGGGC GATCGTGCTT GGGTATATGA
    46801 TACTGGCTAT GGCGATTGGG ATGTGTATCG TTTCGGCGAC ACAAGTGCAA ACATTATCAG
    46861 CACTCATCCA AACAGCTTTA CAACTCAGGG TACGATTGTT GCGACAAACA CCAACATGTT
    46921 TGACGCCCTT GGTATCAACC ACAATCCTCA GGAACCACGC CCTGACATCG TAGACTTGAA
    46981 CCCAACATTC CAACAGGATA TCGAACAGGC TGAGGCTCGT ATGACAAAGA CGATTCTCGA
    47041 TGGTATCCTA CCCGACAACA ACACAACTGA AATGCTCTTG AACACCTATA AGGCAAAGTT
    47101 CAAGAACTCC GCTAAGATCT TTGTTGATGC TGGTTCGGTT CTTCGTAACA ATGGAACCGC
    47161 GCTAATTCAG ATTCCAATTA TGGATCTATG GGCCGACTCT GGCGTGGTGA TCAACAAGAT
    47221 TACCGCAAGT GTGGTTCGTC CATTCACATA TCCTGCGGGT CAGAACCCAA CAATCACAAT
    47281 TGGTACACTT ACCGATCATG ATCGTTTCAT CGGCGCAGTA AACAGCAAGA CTGCTTACCG
    47341 CAATGTGAAG AGTGCACCAA ATCGTCCAGC ATTCTCTTAT GCAAATCCAA TTACACTCAA
    47401 CGTGTATGAC GATGAGATCA GCCTGAACGA AGACGATACA ACTGCAAACA TTCGAGTGCT
    47461 ACGTTCGGGT AACGTATTCG TTACACCAAC TGCAATCAAG GTAACCAACA GTGGTTGGGG
    47521 TTACACCGAC ACAAGCAATC CAAAGATCAC TGTGTTGGGT CCAACTGGTG TTAAAGCTCG
    47581 CGCAGAAATC GTAGGCACAA TCGTTGGTTA CGCTGTGACT AACGCAGGTA CAGGTTATAC
    47641 TGGTGAGCCA ACAATTACAA TCGTTGGTGG CGGTGGAACC GGTGCAAAGG GTCGTGCTGT
    47701 TATCAGCAAT GGTCAGCTCG TTGGTGTTGA AATCCCAGGC GCTGGTACTG GCACACAAGC
    47761 AACCGCTAAT ATCAATGCGG GAACTGTTGG TGGCATTAGT GGTCTTCAAG GTGGTACTGG
    47821 TTGGCAGATG AAGCCAATCG TAACATTCGA AGGTGGCAAT GCAACATCAC ATGCCGCAGT
    47881 AAGTGTGGAA ATGAGTAATG GTGCAATTAC CGCGCTTCTC TTGGATTACA AGGGTGCGGG
    47941 TTATACGAGT GCGCCAACTG TTAAGTTCCA TCCTTGGACT GGTGAAAACT TCACTTACGA
    48001 TCCACGTGTC GTTGTTAGCG GCGGTGGCGG TACTGGTGCA ACTGTTGAGC CAATCATGAT
    48061 GTGGACCGTG AAGAGCGTAA GCATTACTGA GTGGGGTAAG TGCTCGTGGA TTGGTACCGA
    48121 TGGTAGCGTG ACAATTGAAG GCCCAAGTGG TGGTGCACCT GCACAAGCTA TTTTGGAATT
    48181 CTCGCCAACT GAGCTATCGC CGACAAGCAT TCAGCAGTGG CGTCACCGAG TAATTAGTCC
    48241 AGCAAATCAC CCCAATGTTA ATCAGTGGGT TTACGAAGAA GGTGGTCTTG AGTTCCCTGC
    48301 TCCAGATGGT GCAAACTCAC CAGACTTCTA TATGCAGACT TTGCAGTTGC CAATCTCCAG
    48361 TGTGGACGAA AAGACAACTT ACGAAGTTCA TATTCCTGAA TTCGTAATAG ACACCACAAC
    48421 GGGTGAAGCA ACTGAAACAA AGAACGTTGT CAACGGCGTA ATTGGAACAA ACATCACAAG
    48481 TTTGATCAAC GTCTACAATA CAGTTGCGGG TAACCGAGAT ATCGACCTAA AAGTAGCTGG
    48541 TACATTGCAG CCGTTCTACT TGAACGAACG CATTAGTAGC GATAACAAGA TGGTTGCCTA
    48601 CTACAATAGC GATGGCGTAA GTGATGGTCT CCTAACGCTG GTAATTGATT ACCACTACAC
    48661 GAGTGGTTTC GAACTATTCG ATGCCAACGA CAATCCAGTT CGCACAAGTA TCACCGGTAC
    48721 AGGTGGTGAC GTATTTGCTT GGAATAGTGT TCGTTTCGAT AATAATGAGG GTCTTGAAGA
    48781 TCCAATGCTT CTTCCAGTTG ATGGTTGGAA GGTTGGTGAT CGCGCACTTC TCGATGATGG
    48841 TCGTTCTAAG TTGGAACGTG CTGTTGAATG GACCGCAGGT GATGACTACA AATATCACGA
    48901 AATGGTTACC GTTGATGGTA CAGTTTATCG TGCAATCCAA ACCGGTAGTG GCTTGGAAGC
    48961 TTCGATTGCT CCAATTGAAA AGAATGATCA AGGTGTACTG GATCGTCCAG TTATATTGAG
    49021 CCGTGGTACT TTGTACTCGC ATGAACCAAC TGCAACAATC GTTGGTGATG GTCAAGATGC
    49081 GGCTGCTCGT GTAACACTGG CACCAACAAG CATCTACAAG ATCAAGGTTC TCAACCCAAC
    49141 TGCAAACTCC GGTTACACAG GTAGCGAGAA GGTTCAGATC ACACCAAAGA ACCTGTCGGG
    49201 TAAAGCCGGC GATGCACGTA TCAGTAAGAT TGAGAATGGT GCAATCACTG AGATCACAGT
    49261 ATTGGATGCA GGTTGGGGTT ATGATGCCGC ACCGGTTATC ACAATTGCAA ATGATCAGAG
    49321 TGCGCAACCT GTTCAGCTCG AAGCTGTAAT GAAGCCAGCT CGCATCAAAG ACATTGTTAT
    49381 GGAAAATCGT GGTTCTGGTT ACACCAGCGC AACAATCTCC TTTACAACTC ACACCGTAAG
    49441 TACGGATGCG TTTGTTGCAC AGGAATGGGA AGTTGCGTTT GAAGCAGCGG CTGGTTGGAG
    49501 AGTTCTCGAA CTGTTCGATG GTATTGATGG TAAGGAGTGG ATGGACATTC GTGTTGAGAC
    49561 TCCAAAGATC GATACTTCGA TGATTGAGTC CGCAGTAATC TACGACACCA ACACTGGTGA
    49621 AACACTCCAA GCACTTCAGC TTTACGATCC ATTCAAGGGC TTTATCCCAG GCGCAGCCAA
    49681 GAAGGAAATC TCCTACATGT TGGAATATGA TCCTGCGATC TATTCCAACG GTCCGCTTGC
    49741 AAAGAGTATT AACTCGAATG AAAAGCTTTG GGACTCTGCT AAGGTTGGCG ATTTGTGGTG
    49801 GGACATTAGC ACGACTCGTT ACATGGATTA CGAGATCGGC GACACCGACT ATAAGTGGGC
    49861 AAACTGGGGT AAATTGGCAC CAGGAATCAC AATCGACATT TACGAATGGA CACGTTCAAC
    49921 TGTTGCTCCT TCGTTGTGGC AAGGTGAAGT TGACAAGAAG CGTAATGTCG CAATTGAATC
    49981 CGATGAGCAT AAGCCAACTG GTACAGTAAA GGGAATCAAC AATACACCAA GCTGGGTTGA
    50041 ACGCCAAGAG TTCAACAAGG TATTGGGACG TAACGAAACC GTTTACTATT TCTGGGTTAA
    50101 GAATGCAGCA ACACTTCCGT TCCGTGCGGA TCGTTCGCTA ACTGCGACAC AAGTTGCGGC
    50161 TCTTATCCAG GATCCAAATG CAGCGGATAT TCCTTGGTTC GCAATCGTTG ACACCAACAA
    50221 AGTTATTGTT GGTGGTGCAA AGGCGTATGT CAACGACCAT AGTAGTTCGT TGAAAATCGA
    50281 CTGGAAGCGC AGCAAGAACG ATGGCCTCGT GCATAAGCAG TGGAAGTTGC TTCGTGAAAA
    50341 CGACGAGCGC AACAATATCG ATGATACACT TTGGAACAAG ATGCGTGACT CGCTTGTTGG
    50401 TTGGGATAGT GCAACAACAC GTCGCACATT CACAGCAACA CTCACAACTG AAATCACAGG
    50461 TGTGTCCACA AGCTTTACGG TTGATGACGC AACTGGATTC GATCCAAGTG GCGAAGTGAA
    50521 GATTGGCGAT TATTGGATCC AATACCAATA CTTGAATGGC AACACCTTTA CCGGACTTAC
    50581 AGGCGTGGGT AACCTGCGTT ATGGCACCGG CAACAAGGTA ACCCAGACTC GTGTTGTTGA
    50641 ACAGTTCCGT AAGGTTCCTG ATCAGTGGCT TAACGAGAAC GAACGTTATG GTTCGTTGAC
    50701 TCGTCCCGCA CAAACATGGT TCCGTGCTGA TACTGACCAG TATGGTTTCC TAATCCCGGG
    50761 TCGCGCAGCA CGTCGCACAT TTGTTGAAAC ACTCAACGAG ATCTTTGCAA CGGAAGCGTT
    50821 CTTGGATTCA CGTTATGAGT GGAGAGAAAT CTTCGAAGCT GAAGAAGCAA TGCCAGATGC
    50881 ATCCACGTAC TTTGTTCAGG TTCCTGATGA ATACGAACGC AACAACTTGG TAGCAACCGG
    50941 GTCGATCACA GCGGGTCAGA AGGTACTCAT GTTGGGTACT CCAAATACAA ACGGTTTGTG
    51001 GACACTTTGG ATCTACTTGC CCGAGGATTC TAATGCGGAT GAGAATGGGT TCGTACTGTT
    51061 CAAGGCCCAG CGTTATCGCT TCCGTGAAGG TGAACTTTGG ACTGCGGTTG ATTGGTATGC
    51121 AGATGGTTGG TCCACAAATG ATTACCCAGT AAAGCGTTAC CCAACAAAGG CAGCGCGTGA
    51181 TGCGGATAAG CGTTTGGAAC TTGACGAAGA TCTACTCCGT GGTACACTCG TACAGGTTGA
    51241 CTCGCAGAGT GGCTCGGATA ATCGTTGGGC TTGGTACATC TACAAAGGTG GTTCCTGGAT
    51301 TGAAGTTGCA AAGGAAAAGG GTACAATTCG CCTCAACAAT AACTTCTATG CCAAGGACAC
    51361 TTTGGTTTAT GGCTTCAAGG ATTATAAGGT TGGTAGCTCC AAGAAGCGTG ATGGTTCTTG
    51421 GGAACTACAG TTCCTGATCA CAAGCCTACG TAGCAAGTTG TTGACCTCTC TTGAGCGTAA
    51481 CAAGTTGTTC TTTAGCATGG TAAAGACAGC GATCTCCCAG CACAATTACA CGGACTGGGC
    51541 ATTTAAGACA TCGTTCCTTT ACATGGCCGG ATACAACGAA CAGCTCAACC AGAGTCCAAT
    51601 TGTATTCAAG GATCAAATCG ATAACATCCT CGCTTACATC AACGATGTTA AACCATACCA
    51661 CGTTAAGATT CGTGATTTTG TTCGTCGCTT GAGCCCACCA ATTGAGCTCA TGAACTTGAC
    51721 GATCACAGAC TTCGATAAGC CAATGTGGTT CGATCCAACA ACTGAAACTT ATCGCAAGCT
    51781 CAACGTTAAG AATGCTGCGG ATCGCCTAAT TATGCAGAAT GATCCTCAGT TGCGTCACTG
    51841 GTACGAAAAT TACACGAAAA CAAACACCAA TCTCAATGAT TGGGATGAAC ACTGGAACCC
    51901 AGTTCGTCGT CCACAAATCA CTGTGTTGTT GGATCGTGTT TCTTGTAAGC CAGTTACGGG
    51961 TTGGGGTCAG CCTGAGGTTC CGTGGGATGG TAACGAACAG CGTTGGAACC ACGGTGAATA
    52021 CACTCGTACA TTTGCAGAGT TGGAAAAGCT TTACCGCATT CCAGGTCGCA AGTATGCGGA
    52081 ACACGTTGTG GAAACAATTC AAGCTCGTGA CATTCTGGCA CGTGATAGTG CTCGTGCTGT
    52141 CAACAATGGT GAACCTGCAA TCCTCAATTC GGGTGATATC GTTTACGTAA AGAGTGACGA
    52201 GAACAAGGAA CGCGCAACGT TCATGTGGAA TGGCGCATCG TGGATTCAGT TCTTCAATGT
    52261 TCATTGGGAT ATGAATGTTG CGGGTGGTCT CGCAGATCGT ATCGAACGTT ATTATGAGCC
    52321 TTCCGCAACG ATGCGCCGTA AGCAGTTGGA TGTTCTCATC CGTGGCTGTG ACTTCCGCGG
    52381 CACTATCGTT GATGGTGGCG AAGGCATGGG TACTGGTATC TGGGACATGT TTGGTTGGGA
    52441 CGTTAAGACT GGTTTCGACA ACGAGTACGA AATGTACGTT GGTCGTGACA CAGACATCAA
    52501 TCCAAACCAG TCCAACTGGA ACAACGCTGA TTCAAACGAA GACATTCGTT TGGAAGGTGG
    52561 CGAATTGATT CAGCCATGGT TTGATGCAGG TCATCCTGAT GAGCTTGTTC GTTTGCGTGT
    52621 TCGTGATCCG CTAATGTTCA CAGTTTATCG TTTGCCAACA ACTCAGGGTG ATATGCCATC
    52681 GAATCGTCCA ACAGCATTCC GTTTCTTCAA GGACTCTGTT GAGACTTGGG AAGGAGTATA
    52741 TCTGGAAGAA GATGGTATCA CGCTTGCTGA GGTTTTGGAT CCAGCAGCTC GCACAATGCG
    52801 AGTAACGGTT CCAGTTGCAT TCCAGTTGCA TGATCCGGCT AATCCGGATG TTGATGCACT
    52861 TCGTAAGAAG ATCGCATTGA GTGTTGATCT GGATCTCAGT AAGCCAATCA AGGTTGGAAC
    52921 AGCTCGTAAG AATGGTCTGT TGAAGAGCTT GGGTCTTGAA GAGATTCTCG CGGGACGTGG
    52981 TGCAAACGAA ACAATTAACG CGGAACTTGA GGAGCATATC AATGGCATCC TTGGTCGCTA
    53041 CGTTAGTGGT GTTGTTTGGG TGGGTACCGA ACGTATTACA TACCAGGGTA TCACAAAGAT
    53101 CAACGACACG ACTTATGAGC TAACCGGCTT GACTCGTGGT ACTGGTGGTA CTTCGCGTGA
    53161 AATCAACGCA ACTGTTGGTA ACCGAGTATT CGATGGTTCC GTACTTCACG CGCTTCTCAC
    53221 ATTCAACACA ACAAACATGC GTGCGCAGAG CACACAGGAT TTTGCGAAGA ATTGGAAAGC
    53281 ATGGTGGCGT GCAGCGAATG CAACGGATAC ACGTCCAGGA CCCGCTGTAT AATAAATATC
    53341 CTGTTAATTA AGGAGACAGA TATGAAACCG CTAAACGAAG GCTTCAAAGT AAGTTTTCAT
    53401 GGTCACCTCA AGATCACGGA TAAGAACACC GGCGAAGTTC TGTTGGATAA GTCAAACGCT
    53461 ATCCACTACG AAAACATGAG TGTTGCGGTT GCTGCGGGTC TCGCAGGTCG TCCTAACGGT
    53521 AACATTCACG AAATGCACTT TGGATCGGGT GGTTCCGCAG TTAGCGGAAC CGGTGGTATC
    53581 ACTTACTACC CACCAAACGT AAACGGTGCA AATGCGGATC TTTACAACCC AACCTACTTT
    53641 AAGGTTGTAA ATGATCAGAG CTCGTTGAAC GCGGATACGT CAAAGAATTT CATTGAGGTT
    53701 CGCCACTTGG TTGGTACTGT TTATTCGGAT ATTATTATCA CATGCACTTT GGACTATTCC
    53761 GAGCCGAGTG GTCAGGAAGC GTTCGATGAT ACATCCGATG CTGATGGTGA TTTTGTATTC
    53821 GATGAGATTG GACTCAAGAC TTACAACCCA TCAGGTCCGG GTCAGGGTCA ACTTTTGACT
    53881 CATGTTATCT TCAACCCAAT CCAGAAGTCA CTGAATCGTT TGATTGAAAT CGTCTACACG
    53941 ATTAGAACTA CTCTTAATTA AGTGCTGCTT TTAATAGTGC CATAAATACT GAAAATACTA
    54001 CTTTAGGAGT GCTTTATGCC ATATCCAGTT AATCGTACAG ATGGTACACT TTTGACTACC
    54061 ATCCAAGACT ATACGAGAGA CTCTGAATCT ACCAGCTTGA CTCTGCTTGG TCGTGGTACG
    54121 GTTGATTACG GTGAGTCCGT TGCTGAAAAC TTTGTTCACA TGTTGGAACA TTTTGCCAGC
    54181 CCAACCCCAC CAGCTAACCC ATTGCAGGGT CAGACTTGGT TCCACACTTT TGATCCAGGT
    54241 CCGCCAATCT CCGCAGTAAA CAAGCTGAAG GTTTTTGATG GCACGACTTG GATTAACGTT
    54301 GGTGGCGCTC AGAGTTCTGT AAACCCTCCG GACAATCCAG AGCCAGGTGA TCTATGGTAC
    54361 AACCTCGAGG ATTCCACAAT CTACTACTGG GATGGTTACC AGTGGAAGAA GGTTGGTGGA
    54421 CCTTACACGG GTGTTGATCC GGACAAGGAT CCTGCAGAGC TTCCAGATGA TGAAATCATT
    54481 CCTCCGCCAC CAAACCCACA GGAAGGCGAT TTGTGGTGGA TGCTACCCGA ACGCAAGCTT
    54541 TGGGCGTATG ATAGTTCCCT GGCGCAGCTG GCTTCTTTCC CGCCAAAGGT AAAGCGTGTT
    54601 GATGGTAGCC AAGTTCCAAA TGGTTGGGTA CTTATCGGCC CTGCAGGTGT ACAGGATCCA
    54661 AACGATCCTA ATGGCGGTAG CTGGACTGAA ACCGGCCCAG TAACGGTTAT TGACCCAACT
    54721 ACGGGTAAAG AAATCGAAAT CGACATGTTC CTTGTTATCT TGGATGGCAA GATTGTAATG
    54781 GCATGGGTTC CACAGATTGT TCAGCTTCCA GAGCCATCGA TCAAGGGAAT GCCATTTGGT
    54841 GCATGGGCTG ACCCATACGA TCCCGAAGCA ACAAACTTGA TCTTGCAGCC GGGCGCCAAT
    54901 GCTAACCACG ACGCGCTGAT GGTGTTCAAT GGTCAGGTAT CGGATGCTTT GCGTTTGAAC
    54961 GGTTTGAACG CGTCTCAGTT CCTACGTTCG GATGTCAACA CTGCGCCAAA CGTAACTGAT
    55021 ATCGTATTGG ATCTTGGTAA TAAGGATTCG CACTGGTTGC GCTTCTTCTC CAAGTACATC
    55081 TATGCGGGTG AATCCGATCC AGATGGCGAA GCGGATATTT CCGAAGTCAA CGTTTTTGGT
    55141 ATGGCTAAGA AAGCAGAACT CTGCGATACA GCCGAAAAAG CAAAGATGTT TGATGCGGCT
    55201 AAAAAGCTTT CAACTCCTGA CACCGAAGAT GTTGCAATCG TATTCTCCGA CCTGTTCGCA
    55261 ACTGATGCCA ATGAATACGT TGGTACTGCA AAGCTAACCC AGGCCGGTAA GGACGCGGTT
    55321 AAGGCAATTG CTGAGGAAGT TACCAAGGAT CAAATTGGAA CAATGCCTAC GGGTAACTAT
    55381 GTTCCATTGG ACGCAAGTAG TGTTCCAACT GGTAATCACG ACTTGGGTAA CGCTGGTCAG
    55441 AAGTGGGGCA CAATCTACGC TAACGTATTT GACGGTGAAG CTACAAAGGC ACGTTACGCT
    55501 GACTTGGCCG AAATGTACGA AACCGATGAG CTGCTTGATT ATGGCACGCT TGTAAGTATT
    55561 GGTGGTGCTG CGGAAGTTAC AAAGACTTCG GGTGCATTCG ACCATAACTT CTTCGGTGTT
    55621 ATTTCTAAGG ATCCTGCGTA CTTGATGAAC TCCGAACAGA CCGGCGCATT CAACGCTCCT
    55681 GTGGCAATGG TTGGCCGTGT TGAAGTTCGT GTAGTGGGTC AAGTTAAGAA AGGCCAGCGT
    55741 TTGGTTCTTT CGGAAATCCC AGGCGTTGCA CGCGCAGCGG AAGTTAACGA TCCAAAGTTC
    55801 CTCAATGATT ATCTCGTTGT TGGTCGCGCA CTCGCAGACA AAACTACCGA CGAAGAAGGT
    55861 CTAATTCTCG CAGTAGTTCA GGCAAAGTAA GACGAACTTT GTGTTACGGA GAGGGCTCCT
    55921 TCGGGGGCCC TTTTCTTTCC CTTGAATATT GATTTGGTTA ACCCAAAGCA GTAGCATTGA
    55981 CATAGAAATT GCAAAGGTCA AGAAATGAAT ACTCTCCCAT TTGAATTTAA CCGAACCAGC
    56041 GTTTTCGAAA GTTTCCAATT CCACCACAAG ATCGACCTGA ACCTTCCGGA AAACCCACTA
    56101 ACAATCGCAT CAAATATGGC CACGCTTATG AGTGGTGAGA CTTATATCGT GGTGCTTAAC
    56161 AATGATGGAA GTTTCGATAA ATCCTATAGT ATCGATGACT ACCAAGGAAT TGCCAAAAAG
    56221 GTACACGCAC TAAACGAGGC CAAGTTTATG GGCTGGCCGA TCAAAGTCGA GGATATGGAA
    56281 ACTTACAATC AACCTCTTGT TGATTTGGTT GCTGGTCTCG AAGCTGGATT GGGAAGAACC
    56341 GTAAACGGTC ACATGTTTAT TGGCTTTGAA GGCAAAGGTA GTTTTGGCTG GCACACCGAC
    56401 GAAGGTCATG TGTTCTGCTA CATGCTTAGT GGTACCAAGC TTATGGAAAC CCAATCCGGG
    56461 CGACATGAGC TTAATGCGGG TGATTGGCTT ATTATGCCAG AGGGTTTGCC TCATTGTGCG
    56521 ACAAACCTTA CCGATACAAC AATGATTAGT TTTGGTACCG GGTCGATTAA GCCTCGGATC
    56581 AAAACAGAGA TGCTTTGGGC CGATCAGCCC GCTTTGATTA TGTGAGGCTA TGCTAAAACA
    56641 ACTCCACATT TACCTGAAGA CTACGGAAAC TTGCCAGCTC AACTGTGACC ATTGTTTTAC
    56701 AAGTGGTCGT TTGGGTCGCA AAATATATTT CAATCCTGCG CCTACAATCG ACTGGTTTCG
    56761 TAGACTCAAG CAAGCACAAC CTTTGCTTCA ACATGTAAGT GTGGAGTTTC ATGGTGGTGA
    56821 GCCATTCTTG GCTCCTGTCG CTGCAATGCG AGCGACATGG CTTGCTTGTA AGGATCTATT
    56881 CCCAAACATG CGTTGGTCCG CGTGTACGAA TCTCACCTAC AACTTGGATG ACGAAAAACT
    56941 AAGCTTCATG AAGGAAGCTT TTGGTAATAC CATCGCAACG AGTTGGGATG ATGGTATCCG
    57001 TTTCGAGAAT GAAAAGCAGG AACAGCTTTG GCGCAAAAAC GTAAAGACAC TTGTGGATGA
    57061 AGGTTTTGAT GTCACACTGA TGGTAAGCCT GAGCCGTAAA ACGATTGAGA AGGAACCCAT
    57121 CGAGTTGCTT CGTATGGCAG CCGATTTGGG TGTCCGCTAT ATCAGCTTGG AACGTTTGAC
    57181 TCCGCACGGA AATGCAGAGG GTAACGACTC TATCTTCCCC AGTAATATCG AAATGGACAA
    57241 GTGGTTCTTG CGCATGTGGG AACAAAGTGT TGAGCACAAA GCATGGGAAT GGGCTCCCAT
    57301 GAATGTGTTC ATGAATGGTA TTCTCGAAAA GATCAATCGT GGAATGACCG GCGGCGTGTT
    57361 TTGCCGAAAT TGCGAAACAA AGATGTTTAC GCTAAATCCG GATGGTTCAA TTGGTGGCTG
    57421 TCCAAACGAT GCCCCGGTAA ATAACTATGG TACGCTGGAT ATGGAGATCA AGGATCTTTT
    57481 CTATAATCCA GGTCGTATGA AGAAAATTGC TTGTGAGGCA TTTAGAAATC CGGCCTGCTA
    57541 TAAGTGCCCA GTGTTTGACG TTTGTAATGG TGATTGCCAG CAAATGTTGT GGCAGGGCAA
    57601 TGTATGCGCA AGTCCTAAAA GTATGATCAA GCGACTCAAA GAGATCAACG ATTACGATCT
    57661 GTTTGATAAA TTTTTGCAGG AGAGAGAATA ATGGCTAATC CAACCCCAGG TCAATTCGTT
    57721 AGAGCTAAGG AATCCTCTCC CACCGCATAC GACGATATTC TTGGTAAGTT TCGTATGGAG
    57781 CTTGTTCGCA AAGTTGAACA GTCCATCCAA TACCATCGCG ATAATGTGGC TGATGCAACA
    57841 AAGACGTTTT ATCGTGCCGG CATCAACGAC CAAGACGTAA ACCCAACACC AGAAGGTTTT
    57901 ACTGGTGCGG ATTCTGCCGC AGCCGCAACA ATCGATGGTG TTCGCTACTT TGTTACCAAG
    57961 GGCGGCACAA AGCTCGCTCT TGCGGACATC TTTGGTCCTG GTACAACAAT CCTTCCAGAT
    58021 GATGGACAAG TTCCACAAAA TCAAGGCGAC CGCATTGATG GTCAGCGCAG TTTCTGGGAC
    58081 GTTCAAGGCG GTGGTGGTAT TGGTCCTGGT GCGGATCAAG CCAGTATTAC ATCGTCGGTT
    58141 GCCCATGCAA TTGCCGAACA CACGGCGATC CTATGTCGTG TTCGTAAGGT AACAATTTAC
    58201 GAGCGCATGG GCACAACCAA TAAGGACTGG AACTCCAAGA CATACCCAGC AACGTTTGAA
    58261 GGCAAAACAG TCCAAGCAAA GGGCGATACA CTTGTGCAGT TTGAAGACCT TTACAAATTT
    58321 GGTATCCAGG GAACCAAAGT TGGCCTAACC CACCTCAACA ACCCATTCCA ATCTGCTTTG
    58381 GATTGGCAGA TCTTTGGTCA AACTGTTTAC GGCGACCCAC TTCGTACAAA AGTTGATGAT
    58441 GCTGGTGGTA ACTCTCCGGA AGGTCCGCAG CCATACGGTG AGTGGATTAC AGCTCAGAAT
    58501 CTCGTCACAG TTTTCGAGCG CATGAAGGGT GTTTGGGAAC AAGCTAAGGA TTACGATGCG
    58561 CGTGCCATTA TTGATTATTG CCACAGCTCG TGCCATGCGT CTTGCCATAG TAGCCGTAGC
    58621 CGTCGATAAG GAACATATAG ATGATTGATT TCACACGTAA GTCTGATGCG GAAATCGTGC
    58681 GCTCTCCTGC GCCGTTGAAG TTCGAAGACG TACAACAGCT TCTCACAGAT GAAAATAAAG
    58741 TCGCAATTAT TGACTACGAA ACCAGCACAA TGCGTGGTCG TCAGTTGCTC GTATATTTGA
    58801 GCAACTTGGG TCTAAACTAC GACATCGCAA TCAGCGACAA AGTTACCAAG GAAGAACGTT
    58861 TTGAACTTCT TCGCGAGTAC ATGGAATTTC ACAATCAGGT AGAACTTCCA ACTCTCGTTT
    58921 ACACAGTTGC AGCCGTACTC ACGGCGATCA AAGGAATCGA TGATTTCTAC TTGGAACTTG
    58981 ACTCGCCCAT GTTGAGTAAG GAAGAAGTTA TCGAGTTCAT CCAAGAGAAT CAGATCCTCG
    59041 TAAGTAAGTG GATGGTTCTT ATGGACTCAA TGATCGTTTA TGCGATGAAG GCTTCCAATA
    59101 CGTTCCAGGA TGCTTTTGGT GATCCCAAGT ACAAATACCC TCACATTGAC GATGAGCGTG
    59161 CAGTAGGTAA GAACTTCATC TACCTGTTTG CTTTGCCGAT GTTCATGGAA CTCTACTATA
    59221 GTGTTCCGGG CACTCGCTTC TACTACTTTA CCAAGCAGTT TGAAGAACCT ATGTTTGCAT
    59281 TCCAGCATTT GTTCTATTAC TTCTGGAAGC CAGGCAATCC ATTGATCCCA AGCCTCGAAG
    59341 CTTTGGGTTT TGAGCACTAC AATGTGGGCG ATCTTACCGC CGCCTACGAT GCGGATGAAG
    59401 CGAAAGTGTT TGGAGAATGA GCAAGCTTGT ATTCGGCGGT GATGATGTCG TTTCGGTTGA
    59461 GGATATTGAT CCCAGCGTGC GCCCTATCGT CGAATACACT GATAGTTTGC TTGAGAAAAA
    59521 GCGTGGCTCG CAGGGTGAGA TCATTGTCAC CCTGTTTGAG CAATGCAATT TGTCCTGCAA
    59581 ATTCTGCAAC CAAGATCATG ATTCCACATT GGGCATGGAT GGCATTCGTG ACAAGGCTGC
    59641 GGATGTTATC AAGGCGATCA ATCTCCTGCA TAAAATGCGA AAAGAGAGCT TCTCGATTCA
    59701 CTTGATGGGT GGAGAGCTTT TGCAGGATTC CATTCCCGAT GTCATGCTCG TCGATTATAT
    59761 GGTTCTCATT GAGGATGTTG CCGAGTATTG CCGCGTAATG GGTTATCCGG TTGAGTTTGT
    59821 TGTTGTCAGC AACTTGATCC ATTTCCAAAC TGCCCGAGTA AAAACGTTTC TAAACACGCT
    59881 TCGTGATAAA GGCTTGGATA TCACCCTGGG CACGTCCTAC GATCCATCCA TGCGATTCTC
    59941 CGCAGCCGAT CTAATTGTGT TTCGAAAGAA TTTGGAGATT TACAGGGACT ATATGAGTGT
    60001 TGTGAATATT GTTCTCACTG CGCCAAATAT CCGAAAGTTT CTTAGTCGTA ATACGCCTCA
    60061 TTGGGATTTT ATCTACGAAC ATTTTGAGAC GTATTTCGAC TACTACACGC CTGAGGACAA
    60121 TCATGAGATT ATGAGTCCAA AGGATCACGA ACTCAGAGAT ATGTTTGAGT TTCTCACTGT
    60181 GAATTATCCG CTTGCTCATC CAATAGCCGG ATGGATGCAA AATGAAACCA ACGCGATGAG
    60241 CTGCCAAAGC ACATACACTA TTCAGCCGGA TGGTCGTGCG GGACGTTGTA CGGTTCTTTT
    60301 AAATAATTGG CAGAAGGAAA AAGCTCCTAA AACCGCAGGT GAAATGGAAC ATGAGTTCAT
    60361 CACCAAGATG GATTGTTTGA GCTGTGAATT CTTCTCACGT TGCGGACTTG GCTGCTTCCT
    60421 TCAACAGCAT TTCAATGGTC CAAATCGCAC AATGAACGAT TGCTGGATGA AGGACGTGCA
    60481 TAGGAAGATC AGCGAGGTGA AAAGTGTTTG ATGATGATCT CAGCTATTTG GAATCCTTCG
    60541 CTCGAACTCT AAGAGGATAT TTGCTTCCTG TCGTACACGT GGATGAGCGA ACAATTCTCA
    60601 CCACATACAA GGAATCAACC GGACATTTCG TAGGTATTGT TCGCAAGAAA GCTAACATGC
    60661 CATTCTATCA AGCAATTGTC GCGGAGTTTG TTCCCTCCAA TACCGATTAC ACTGGTCTTG
    60721 GTGAAGGCAA CAAACTGGTC GCCTACGTAT TTGCAAACCC AGATAAAGTC CGTGCATTTT
    60781 TCACAACTGA TATTTCTGGC CATGAAAACT TTGAAGGCGA GTTTCTTCGT GCTCTTAAGG
    60841 AGAAACTAAA ATGACAACAT TTGCCGCAAT GTTTCGTAAT GGTGAGAACA GCCTGCTTAG
    60901 TGCGGAATGG GAATTTTTGG ATAATCCTGC AGTTCGTTCA TGGCGCAATA TGCTTGAACA
    60961 TACATTAGAG AATCCTAAGG AAAACCCTTT GAGTCTAACC GATGCTGTTT TCTGTGGTGA
    61021 GAAGGACGAA GCAGTAAGAG TATGGAACTC TGTTCGTAAT AAGCTTTCTG GCATCAATCA
    61081 CATTTACACA CGACTGGCAT TTCCTAAACT AAAAGCTGCT CATTGCTCAA AGCTTCTCGC
    61141 AGATTTGTTC AAGCTACACG AGAATGGACT CCTCGGTAAC ATTGGCCGTT CCTATGAGAT
    61201 CAAGTCGATT ATTGATGATC TCAAGAAGGT TATGTTCTAC TTAGACAAAG TTGCAGATAA
    61261 CGACTACAAT AATGGCAACG AAGCTTCTGC ATTTGGTCAA ATCACAGTTC ATCCAGATCC
    61321 TCATTTTGCC GTAGAGTTCA AAGCCGAGTG GACTGAGTAC CTCACGATGG ATATTGTTCC
    61381 GGGTACGCTT TATGCGGAAC TCAATTACAA GGAAATGGCT TGGCATCAGA TCCTTGAACT
    61441 CGGACCTATT GAACAAGCAT ATGAGTCGAT TCGCAACAAA CGCTTTGACC GACCATCCTA
    61501 TATGGGCAGT GGATTCTATA TTCCATTTCA CCAGGATGTC GCAGGTGTTG AAGCCGAGTT
    61561 GATTCAATAT TTTTACGACC ATCAAGGTGC GTTAAAACAC CTTGATCCCA CATTCGAACC
    61621 CATGTATGCG TTGTCTTGCT CAGGACGTTT GCCCTTGGCT ACATTGAAAA CAAAATTGGG
    61681 TGAGCGCGGA TATCCAGGCT ATGAAGACCT CAAGCGTATT GAGAGTTTGT TTAAGATGGA
    61741 ATCCTATTGA GGTGAGACTT GGATCTAATT ATCAAGCCAA CTGAGCTTTG CAATTTCAAA
    61801 TGCACGTTTT GCTCCAGTAC GAAAATCTCC GCACATTCCG CGCAAACCCT TGACCTTGAG
    61861 CGAGTATATC AATTCCTCAA ACGTTTTCCT GAGACATCCA CTATTATTGT AAATGGTGGC
    61921 GACCCGCTTA TGGTTCCACC CCAGTATTAC TGGGACCTTA TCCGTCATCT TGATGAGCAC
    61981 GAATATCGGG CCAGTATCTC GTTTACGAGT AACCTTTGGC CTTTCTTGAA GAATCCAAAG
    62041 AAGTGGACCA AACTGTTTCA ACATCCGCGT ATGGGTGTCG CGACCAGCTT CAACTACGGT
    62101 CCAGGACGTG TCAAGGGCGA CCTCAGCTTG TTTACAGAAG CTGATCTATG GGAAGTCTCC
    62161 AACGCAATGC TTGACGCTGT TGGATATCGC CCTGACTTTA TCAGCGTGGT AACCGACGAG
    62221 AACGAACACC TTGCGATAAA GAACGTCGAG CTTGCAAAGG AAATGAGTGA AGGCAAGCCC
    62281 GCGTTTATCG ATGAGTTCGG TCAAAAGCAT GGAGTCGAAT GCAAGCTCAA CTATGCGATG
    62341 GCATCCGGTG ATATTATCGT TGATCCTCGC ACTGGGCATC GAATGGGCCA AGCAGGTAAT
    62401 CCCTATCTGT TGGCGAAGGT TTATCAAATC TACGTGGACA TTCACAAAGC TGGATTGACT
    62461 CCTTGGGAAT TTAACACCAA GCAGATGTCA AAGCGACTGA CTGGACGTCC TACGATTTGT
    62521 CCTCAGAATC GCAATTGCGA TGAAGGTATC CGTACGATTC AGCCCGGTGG TGACTATTAT
    62581 AGTTGCGGTG CGTTTGGCGA TGACCGAGAC AAGCCAATTG ATTTTACCGA AGAAGTAATC
    62641 AACGGCAACT TCTTCACCCC CTTACAGGAT GATCCTAATC TGCTAAGTAT GAAAGCCGAA
    62701 TGTTTTACAT GCCCGCTATT TGCTATCTGC AATGGTTGCC GTAAAACAGT CAAGGACTTG
    62761 AAGGAAGCAT CGCTGGTAGA GCAGCATTGC AGAACAATGA AAACGCTTGC TACGGACATT
    62821 CTGGAGGTCA ATGGACTATG AAAGTATCGT TGAACCCCAC CTACTTCTGT AACTTTCGAT
    62881 GCTCCTTCTG CTATCTCACG TTGGACCAGC TGGATGATCC CAAGACTATT CGTATGGATA
    62941 TTTTGGATTC TCGCCTAAAA GAGGTAAACG AGTTCCAAGA GATTACCGCT ATCGACTTGT
    63001 ATGGTGGCGA AGTCGGCTTG ATGAGTGAGC AAAAGTGGTA CGAGCTAAAA GACGTGATTC
    63061 GTCGCCACTA TAAGGGCCGT ATCAACGTTA TCACGAACCT ATCGAGGATC CACAAAGGAT
    63121 TCTTGGATGA TGATATCGAA CTTTCCGTAA GCTACGATTT TGATGTTCGG CAAGCTCATA
    63181 CCAGCGTGCG CAACAACATG CTGGCTTTGG AAAAAGACTT CTCCGTATTG GTTCTCGCAA
    63241 GCAAGGGTAT TTTGGAAAAG GATACCAACG CGATGATCAC TGAGTTGAAT ATGTTCAACA
    63301 ACGTGAAAAG CGTGGAGATC AAACCCTACA GCACGAACCA AGCCAATGCG GATGAAGTTA
    63361 CATTCCGAGA TTACGAAGAA TTCGTAAAGC AGTGGATTGA GTTTCCAACA AAACGTTTCG
    63421 ACTTTATCAA TGAGTTCCTA ATTGAGGATT CTCTTGAAGG TCTCTCCAAC AGCTTCTCAG
    63481 ATGATCACAT CTACATTACG CCGAATGGTA AGTTTGGTGT ATTAGAGTTT GATGCCAACG
    63541 ATAATGAATT CTTTATGGAA CTCGATCGTA TTGACCAATA CGTGGATTGG ACCAAGCGTG
    63601 AGAAAGCGAG GGTCTCCGCT AATGGTACCT GCGTAAGTTG CGAGTATTTT GGAAAGTGCT
    63661 TGAGTGAGCA CTTGAGAGAA GTTAAAGATC TAACGAACTC ATGTAATGGG TTCAAAGGAC
    63721 TTCTGGATTG GTACAAAGAT GAGCGACTGG AAACTTAGGC AAGATCTGTA CCATAGACTC
    63781 AACCGTGAAC ACCCGGATGA GTACGGCCCG GATGATATCC AAATGATGGA TGATACCTCT
    63841 GATAGTGCGA TCATTGAAAT GGTTGTTCGC TATCTCAATG GGTATATTCC GGAAAAAGTT
    63901 ATCTACCCAG CTAAGTCCTA TTTCGTAGCA ATAGTTTATG CGCGACTTCT TCGCGATAAC
    63961 TTCATGGAGG ATGCCTACGA TGTTCTTGAC GATCCTATGC TCTTGTTTGG TAACGACCCT
    64021 TATTTCCGCA CTTATGGTGA AGCCAAAGCT ATCTACGATT CCGTGCTTGA TCAAACGTCG
    64081 TGGGATTTCG ACCTAACGCT GGGAGAAATC CCAGACGTTA AATCGTATTT CGATGAAGAG
    64141 TTCATGCTCG ATCAAGATGC TTGAGCTCTT TATCGTTCCA GTAAATGTAA CGCTTCAACT
    64201 TGATCACTTC GCCATAACGT GACGTGATGC CATAGGCGCG AATCACCGGC TTAAAGTCTT
    64261 CCTTATAATC GGGATAAAGT ATACCAAACT TCCACTTCAT AAGTGGGCGG AATGGATTAG
    64321 CCACGTAGTG ATCGGTAATC TCAAGTGCGG GATGATCTTC GCGTGAGAAA TACACTCCTA
    64381 CGCCAAACTC GTAACCAATT TGGGTGAACC ATGGTAGCTT AGGTTGCGCA TAGTTTGTGG
    64441 TATCCAGATC ACCCATCTTA ACGATGCTTT GCCCGGTAAC CAAGTCGTAC TTGATGGCAA
    64501 AGCCAGGCAT GAAGTTACCA TTTGGGATAT CATATTGATC GATGATATCC TGTCCTGGTG
    64561 GAGCCTTGTA CACGACTACG GCAGTTTCGT TGAGATAAGT TAGTCCGTCT GCGGGGTGAA
    64621 AGCTGATAGC TTCAAACGGA TAGTAGGAGT GATTGTTGAA CTCCGGCGCA TTAATTGCCA
    64681 GAAAATTAAT CAACTGCAAT ACGCGAGGAT CTTTTCGATC TACGACTTTG TATCCCTTTT
    64741 CGATAAGTCC AAAACTGTCG ATTTGGAATT CACAAATGAG ATCGTCAAGA CCCTCGGTAA
    64801 CTTGTTCTAG GTTTGTCATT GGGTTCAATT CCTATTGTCC CCAAATCCTA CATTAAGCGG
    64861 CGTGGAGATT CAATATTGCA TCGCAAAGCA AAATAGCTTC CTCGCGAACA ACTTCCATAT
    64921 CGATAATCGC ACGGATATAA TCGATACCCT GGTCAGCAAG CGAACCTTCT TCCATAAGCT
    64981 CGGCTGCTTC CTCAAACGAC ATGATATACT CGTCACCATT CGTATAAGTC ACGCAAGCTG
    65041 CGGAGATGAA TTCTTCTGGA ATTACATGCG CATCTGCGTC TTCGAGGAAC TCGTCGAGGT
    65101 GAACGTACTT GTCCTTTGTC ATGGTGAATC TCCCATAAAG CGTGTTAGGA CAATCCCTAA
    65161 CATGTTATTT ACCGTCTTTA TTCTCGGTAA AGCTTTATTA GGGTTTCCAA GCGTTCATAG
    65221 GCTTCTTTTA CCGCGGGTTG TTCCTCGCAA AGTTGCTTGA GTTCCTCATT CGCTTTTAGC
    65281 AACTCAACCA GCTTCTCTTC GGTTGTTCGA AACTCTTCAT CGCCATGTCG TAGTGTGACA
    65341 AACTGCCCGT ATCGAGTTTT GAAGCTGATA TTGGAATTAT TGAATATGGT GGGAGAATAT
    65401 CCAGAGCCAC CATTGCTTAC GTTCAACCCG ATAATCGTAT TCGCATAGAC CGGGCTATTC
    65461 ACAACATTTG TTGGAAGTGG TTTAGTCGCC ATCTTTCCTA TCCGATAGCT TGAGCACCAT
    65521 CAAAAATTTG TCCCAATACT GCTGAGCCGC GGGATTATCC TTTAGCTCAC GCATAAGCTT
    65581 TTTGAACGCA CGTCCCGCTT CTGCATCTCG TTCGAGTTCT TCGTTGCGCT GCATAACGCG
    65641 GTGCATTTCC TTTTTATGGT AAGCCGCGTT TTCATTAGCT TGCGTGAGCA ATGGACCCCA
    65701 TTGCTCTCTT GCGTATTCCT CACAAGCGTG ACGCAAACTA TTATTGGAAC CCAAGTGTGG
    65761 ATGCTTATAT GGCTCGCTCA CATCGTACCT CCACTAAGCT TGCGCAGCAT CTGGAACTTG
    65821 TCGAACTCTT CCTTCAAGTG CGGGAATTCT TCGAGATCGC TCATGAGATC TTCCCACATT
    65881 AGCGCGGCAG AACCCATATA TTCGATGGCA TTATTGTAGC GGGTAATCAT CTTGCGATGT
    65941 TCACCCTCAA GCGTGTCAGA GGTTTCCAAG TTGAATTCCA GCTGAACGGC GTAATCACTC
    66001 TTATAGTGGC GATCATCGAG TTCTGCCTCA TAATCGCCAA CAGCTTCACA ATCGTCTTCG
    66061 TAATCGTGCT CACCGATATA ATAGCCGAAT ACCTGACGAA CGCGATCCTG AGTAAGCAGG
    66121 GGATTGTGAT AACGCATTAC ACCGCGTCCA CGAAGTCTAT CACGAGCAGA ATCCACTGGG
    66181 ATATGTCCTT TTGAAGTTGA GCCAACGGCC ATTGTATTTC TATATTTTTT ACGCATTGCG
    66241 AAAACGCTTC CTGTTGGGCC AGTCATAGGC GAAACACCAG CAATGCTTGC TGCGATCACC
    66301 GAAGGCAATG TTCGTCTGAT CAATGGTAGA CTTTTGATGT GTGTGCCACG GGTTGGTTTA
    66361 GCCATATGAA AATACCTGGA ATATTGCTAT TCCAGGTATC CTAACGTACA GGGTTAATGA
    66421 GCGTCAATTT AAATCAGCTG TTCTCTTACA GACATATCCG GGGTATGCTC AAGCGCAGCG
    66481 ATGATCACAG CAGCCGCTTT GATAAGCGCG TCTTCAAAGT CTTCACGAAG TGGTGCAACA
    66541 CCCTTTGCTC GTACTTCTTT GCTTACATAG TGGTTGATTA GTGCGATCCA ATCCCCGGGA
    66601 CTATTTTGAG AGTCCCACTC GGAACCAGGA AGATCAAATT GACGTTGACG TTCCTGACGG
    66661 ATTCTCTCAA TGATGTCCTC GAGGTGTTGG CTCATTAGGC AGATGCCTTC TTTGTACGAG
    66721 TGCGCTTTGC CTTTACAGCT TCGATTGGTG CAGAGGTTTC TTCAATCTTT GTATCGATTG
    66781 GAGCTTCGGC TTCCTTCGTG TAAACTGGGC GCAGAGCTGG GTAAATCTCA TAAGCGGATT
    66841 CACGCTTACG GGCTGCTTCT TCATCAAGCA TCTTAGCTTC AAGAAGAATA TTAGCGGCAA
    66901 TCTGATACTT CTCGTTATTA CGATCGATTG CCTGGTTCTC TACGATGCGG TTATCGCGGT
    66961 ATTCAGTTTG CTTAACCTGC TCAGCAACTT CTGGCTGGTT AGGAGCTTTC CCCATATGCT
    67021 TGAGAACTTC TGTAAGCGGA ATCGGGCGAT TCGGCTGTGG AAGCATCAAT ACGTTTGCAA
    67081 CAGGAACAGG CTGCAAAGCG CCTGCCTGGT GAAGTGTTTC AAGCATATTT GCGCCAGAAT
    67141 ATGGCATTAC ACGGCGACCC AAAAGCTCAC CGAGAACTGG AGAAGCCTGA CCTTCACCCT
    67201 GCACAACCGC CATCAGGTCG TCGTGGTAGC GAGAAGGAAG AGCATCTGTG TCGATTACCA
    67261 GTGCGTGGTC TTCACGGCCT GGAATCTGCA TGAATACAAC AACCAGACGA CGGTCTGTGT
    67321 TTGTTGTCTT ACCAATGTGT CTCATAAGTT CAGCCATTTG GTCTCCTTAT GCCTTCGCCT
    67381 TACGACGCGA TGGCTTTGGT GCTTCCGGAG CGGCTTCAGC AACCGGAGCG TCTTCAGCTT
    67441 CTACTTCAGC TTCGTCTGTT GTTGGGATTG CTCCAAGAAA ATTTGCAATC TTGTCGCGCA
    67501 CGGCGCCAAC TGCCGTGAGT TCGTTCCCCT TGAAAGCACC GCGTTCTGCG GCTGCATCAA
    67561 TTACCTTCAC AACGTTTTGA AGATCCTGGA TGCCAATCTG GGGTGCTGCC TGTGCAGTCA
    67621 TTTCTATTCT CCTGTGGACT AACGTATTGT TTTACAATAA TAAAATAGGA ACTCTGGTGT
    67681 CAATATTTTA CTCGATCTTC GACACCATAT CCCGGCACGC TTTAACAGCG CAGTTTATTT
    67741 AGCCCATAGG GTTCAGATAA ATATCAGAAA TTTGAGGAGT TCCCGATGCG TCACGGTTAC
    67801 ATGCGCTTGC GCCAAAAGCT GAATATTAAC CCAAACAACA TAGCTCCGAT TGCAGTGTTG
    67861 ATGGGTTCTT CCGGAAATGC TCCCATGTAC ACGACTGATG GGATTACTTG GCAATCAGGA
    67921 ACAATTGATG CTCCTCTCGC GGGTAGTCCT CTAGCCGGCG CATATAATCC TGAAACAGGT
    67981 GTCTACTTGA TGACACTTAG CACGAGTAGC ACAACGACAA TGACTATTGC TACATCACTG
    68041 GATGGTATAA ATTGGACAGC TCGTGCTAAA GGTTCGACAA ACAATTTCGG GGGTTATGGA
    68101 ACTACTTCTC ATCAACATCG TCTAATCTAT TCGCCCACGT TCGGCGGTTT TATTGGTATA
    68161 AGTTCCAACA ACAATATTGT GAAAACCGTT GATGGTGTAA CTTGGCAATC TTTTGGCTCA
    68221 GTATCAACTG TCTTGCTTAA TGTGACCAAT GTTCATGATA CTGGAAACGC ATTGGTTATT
    68281 GGATCTTTTG CTAATGATGG TTCAGGTCGA GTCATTCGTT CTACAAATCT TACAAGCTGG
    68341 ACAACTGTAA GGTCAACGAC AGCATCAGCT GGTGATTATC CTTATACATT TGGTTCTACC
    68401 AGCTCTGCAG GAAATATTAT TCTGGCAAGT AATGCCTCGT TTACCAGAAG TACCAATGGT
    68461 GGTTCATCTT GGTCAGCATA TACTGGTCCC GCTGGTAGTG GTGGTAGCAA TTCTCGTTTT
    68521 GCAAGATCAT CTACGGGTCG TCTCGTGTAT AGCTCGGGAA CGTTTAGTAG CTCTCGCTAT
    68581 TCGGATGATA ATGGAGTAAC ATGGAACCCA TTGACTGGCG CTTTTGGCGT GACTTCATCG
    68641 TCCAGACTTA TTGTGACACA CAATGACCGT TTCATTATGA TGCCATCATC GACTAATGCT
    68701 GCGACATACT CATTCAGTGT GAATGGAATT CATTGGGAAG CAATTCCTAT GCCAATGACG
    68761 TTGACGTCAA CAGGTTGTCA TATCATTGCG TGTCCCGCAC CCGCATAAGC CACAAAAAAG
    68821 CCCGCCGAAG CGGGCTTTTT CTTACTTGTA CTTTCCGACA ATGTTGACCA GAGAAGCATC
    68881 CCAGCCGATG TAGTCCATCC AGCTGGCGTG CGGGATGACG ATTGGGTACT TGCGAGCCTT
    68941 ATCGACGAGC TGGTAATAGC TGGGCTTTAC CGGCGCACGG TTTGGCTTCA TCTTGTCGTA
    69001 GTGCGCCTTT TTCAAGTTGC ACGGCATGCA AGCTGCGACG ATGTTAGTCC ATGTGGACTT
    69061 ACCGCCGTTT GCACGTGGAA TGACGTGGTC CTGAGTCAAC AGGCTGTGGT CGTGCTGGCA
    69121 ATCCAGGTTG CAATACTGAC ACTTATAGTC GTCACGCAAC TTGATATTCT TGCCGTTGAA
    69181 CTTGAGCCCG CGGTTCACAC TCTTGTACTC ATGCATCAGC ATAATCGCTG GCACTTTCAT
    69241 GGATACGCTT GGACTGGAAA CTTCCCATTC CTCGTATTCC GCGATAACGT CAACGCGCTC
    69301 CTGATACATC AGCTTTACGG CATCTTGCCA CTTTAGCGTG CTCAGAGGTA CGAAACCCAT
    69361 CGGCTGTGCG TCTGCATTCA AAATCAAAGT GTGGGCCATT GTGCTCACCA TTCCTGTTAA
    69421 CAACTCTAAT ATTTATAGAG CGCCAAACAT CCTTTAGTTA AAAGGCCGGA AAAGTCAAGC
    69481 AGTTTCCGCA CAAATTAATG TGCGGTAAAC GCCTTGATCT TCCACTCGCC ATCCTCATAG
    69541 ATAACGTGTG CGGTGGTCAG ATGACCACCC TTACCCGACC CAGTGTCCAT AAACGTGGCT
    69601 TCTCCGCCAC GCGCACCAGC GACCACCAGC GGCTTCAGTG TGCTGCGGAT ATCATGTCCA
    69661 ACAATCACAC GCTTGCCCGG CGGGATCCGA TCAACCCAAT TGTAAACACG ATTGGGGTAA
    69721 CCATCTTCGC GCTTTACGGT CTGATCAGTC TCGCCGTAAA GTGCAATTCC TTCAAGACGC
    69781 TTGCCCAAAC GATGGTCATT GATCTTGAAC ATTTCTGGCT CAGCACCGCC ATGGGTGAGG
    69841 AGAATATCGC CAAGCAGGAT GTGGTTCTTT GCGAGGTTCA ACATAGTTGT GAACTTTGCT
    69901 TCGAACTTTA CCCGCTCTGC CGGCGACAAC GCGGAAACCA AATTGGTAGT TGCCTTGTTA
    69961 CCATCACTGA GCTGAAGCTT GATGGGCGTA CCCTTCTCGC GGAAAGCTCG GTCCTGATTC
    70021 AGCCAACGCT CAATCTTCTT CTCGTGATTG CCCAGGGTCA TAACACCGCG ACCGCGTGTG
    70081 AGCAGATCGT AAACGATATC CACACAATCC AGCGAGTGCG GGCCGTAGTC GATGACATCG
    70141 CCCAAGCAGA TCATGTAAAG GTTACGAGCA TTTGCCCATT CAATAGCGCT CTTCAGGCGT
    70201 TCACGCATTC CGTGAACATC ACCAAGAACC ATAACACCCT TGAACCCAAG ATCCAGGACG
    70261 TGCTGATTCA GATTGCCATT AGGAACCTTC CGAATTGCTT CGAACTGCTC AGTGCGCGTA
    70321 TCGATAACAG TTGCGATGTG ATCGCCCATC ATGATTTCGC GTTCGTTGTT ACGGAACGTT
    70381 TCATCGTGAC GCTCGACCAG ACCCGGAACA CTACCACGCC AGCCCTGCGT AGCGAGCTTT
    70441 TCATCAAGCT CGCGCTGAAC AACAACGTAG AACATGGGGA CGCCAAATTC CTTGCCAATG
    70501 TCAGTTACGC TCTTGCGATC AGCCTTGCGC AGGTGAGTAG CATCAACCAC CACGCGCTCA
    70561 CCAATGCTAA GCTTGGTGCG AACGCGATCG TGAAGGATCT GAAATACCAA CGGATTCAGA
    70621 TCCTGACGCT GAAAGTCACC AACGAGTTCC TCGCGGATTG CGTCGCTGCT TACAACTTCA
    70681 TATTCCTCGA AGTGAGAGGC AATCACCGTG CTTTTGCCAG CGCCGCTGGG GCCGACCATC
    70741 AACACGAGAC TGTGGAGTGG AATCTTATGT TTCATCATGT TTCTACTTTA CACTGGAAAT
    70801 GGAGAGGAGT CAACCAGTTC ATCCTCTCCG CATTCCCATT AGTAGATCGT TGCGTTGCCG
    70861 TCGGCATCAA TTGCGAGATT GCCACGCTTG ATGCGGATCG CGCCCTTGGT GCTTGGATTA
    70921 TCCGGGGTCT CTCGGGTCGT CCAAGGCGTG TTACAATCGA CATGGTTCAC ATAGAAGGTC
    70981 TGGCCCTTTG CCTTGACGAT CCACATAGGG ACGACATCGG GAAATTCCAA GTGCTTCTTG
    71041 TTGAAGTGGA AGTCCATGTT GCGGACATCG TCGATGTTCA AGGGAAACGT CGCGTGTTGC
    71101 TCGGCAATAC CCTTGCGCAT GTTCTGGATG TTCTGCCAAC GGATCTGGGC TTCACTCAGA
    71161 AGAGTCATAG CCTTTGCACC CATTGCGCGT TCCTGGATCA GCCTCTTCTG CAATTCAGCG
    71221 AGATGGAAAT CATGTCCACT ACGCTGAAGA ACCTTGACTT CCAGCTTCAT CTTGCGGATG
    71281 CGCTCGCTGA CTTCCGCGTA CAAGGCTTTC CAGCTCTTAC GCCATGTCTT GTATTCTTCC
    71341 TTCGTCTTGA AGGTCGGCTT CATACCAAAT GCACTCATTG TTCTACACTC CCACCAAAGG
    71401 TCAATTTGAA AAGCAAAGCG GTATTCAGAT CGGAAAAGTA CCACATTTGC TGATTATTAG
    71461 CCACCCAATA GAACTGGGCA TTCTCTCGGC ACCACTTCTG CTTCTCGCTG TAAAAGCGAG
    71521 TATCATGCAA ACGGACGCTG CGATATTCAG GCCACATCGT GCGGAGCTCT CTGCTCCACT
    71581 TTTTGTCCTT CATCGCGTCC GATGGTGGCG GAGACCAACC ATCTTCGTCG TCGCGCTTTG
    71641 GTACTACCAG GATCGCCTTA TAGGCTTCCT TTGCTTCTAT CCAACGCTTG TTCATCGGAC
    71701 TGCCTCAAAA CGCTTAGTGA TGTGATGCGC CTGTTCCCTG GTGCAAGGAC CAATACCAAG
    71761 TGCGGTGATG ATCGGAGCGC CAGTAAAGTG TGGGAGCATG ACATGATGCT CATCGACAAT
    71821 AAGCGAGGTG ATAAGACCGG CTTCCTTTGC AGCTTCGTAA GCCTTGAGGA TTGCAGCTTC
    71881 GTTCTTCGCT TTGAGGATGA TTTGAGTGCC GATGAAGTCG AGACCCTGAT ACGTGCGGAG
    71941 CAAGTCGGGT TCGTACTGTT GGGCAATGAG AGCGCAGTTC TTCGCAGCAT GACAAGCTTG
    72001 AGAAGCAAGC TTACCCGGCG TCATATCGAG ATCGCCGCGG ATGATGCTGT AGATGCGAAG
    72061 TTTGTTGCTG GCTGCTTCAA ACGACTCGGC GTCGTCGAAG TAAGGTGGGA CCTCCGTGGG
    72121 GAGGGAATAT TCTGCGAGGC CATTGTAAGC CTTAACGCGG AGCTTATCGA GTACCTACTG
    72181 TTCCATTGTC TTTCTCCTTT TGCTACCGGA GACCATCTCC AGTTATTCGA ATATAGTAGA
    72241 GCGCCTGTTT GTTGTCAACC GAATGCCAGC TTTAAGGCGA TAATTATTTT TCCATCACGG
    72301 CAATAAACAA AATCCATGAT GCGGGCCCAT TCTCCCTTGG GATTGTACTT GTAGCCTCGA
    72361 TGCTGCATTT CATTATCACG ATGAAACGCT TCTGGACCAA ATGTGGAGAG GAACTCTTGT
    72421 AGCTCCTCTT TTTGCTCAGG TGTGGTTCTT TTGAGAGCTT CATAAGTGAT CCTGTAAGGC
    72481 AGGACCTCAT GAATTATGCC GAGGATTTCC CCAGGAATAT AAAGCTTGCG TGTGGAGACC
    72541 TTTGGCATCT TCGCTTGAAC GTGTGCGGGA TACAAAGGTT CCGCTTTATA TGCTTCGAGT
    72601 TCGTCCATTA GCTCCATCTC AACTTAAACA ACATGGCATC CTTTGCATTC TCTATTACAA
    72661 CACCTACGCT GTAAGAGCAA CCAGAACTCC AACCAACGTC TTTCCATCCA CCGCGTGTGA
    72721 CATTTTCTGT ACACCATTCA CGGACTTCAC GGAGTTTGTT GCTGGTAAAA CCTGAGATTT
    72781 TTAGCTGATG CCAACCAGGG AATTCATTGG CAATACGTGT GGGAAAAGCA GAGTCTTCCC
    72841 AGTCATCGTT TTCGAAGAGC CACCAATCGT CGTCTTCGTC TTCGAGTTCA TCGTTTAGTT
    72901 CAATATTTTC GTTGAGAGTA GTCATCTCGT TCTCCTTGGG AATAATGTTC GTATGTCAGC
    72961 AACCACACGA AACGGAGGAG AACGAGATCG GTATTGATAT ACCTACTGAT GGAAGCTTTT
    73021 ATTGGTCATG CAATTATTTA ATACAATTGT ATCTGTTTTG TCAAATTATT TTGTTGGTAA
    73081 GCTCATAATC CGCTGGGATA TAAAGCCGCG CCAGCATCAT TTCTTCCTTG GACTTGAAGA
    73141 GGAACTGATT GCGGATACGC GCCCAAACCC CTCCATGGTA CTTCTTCCAG TACAAACCAG
    73201 TAGGAGAATA GTCAGAACGT TCCAACCTAA TAATTGGAGG ACCGTAGATG TTGTAGAGCA
    73261 TATTCTCGAC AAGCTGAAAC TCTTGCGGAT GATGATGCTT CTTCATGATT GGATTAGACA
    73321 GTCGAAACTG AAAGGCCAGC TTTTCGCGAG CCCATTTTTC TTTAGCGTTC ATTGGTACTT
    73381 CAACTTGAAA AGCATTGCAT ATTCAGGATC TTTGAAATAG AACTTGTTCA CGATATAGAA
    73441 CCAAGTTCCA TCTGCGGAGT AATATTCATT GGTCGTAGGT AGTTCCAAGC GATAACCTGG
    73501 AACACTCATG TAGGTCTGAT ACGCAAACCG TATAGGGCCA ATTTCTTCGA TAACTTCAAA
    73561 GCAAATCTCT ATAATGCGAT TTCTACTCAC ACCACCGATA TGCACCATAT GCGGGTAATT
    73621 GGCATCCACA AACGTTTGGA ATTCCTCAGG TGTAAAATAC CAATCCTCGC CTTCAATACC
    73681 GTGGCGATTA TCCTTGAAAA AGTCCGCGTT CATAAGCAGT TCCCAACACC ATATTGTAGA
    73741 CCCAGCTATT TGGAGTCTTA CGCTTGAACC ACTCGTTATC ATCGCCGGTG TGGATCTTTT
    73801 GAAGCGCAGC GATGATGCCA GGGCTGCGGC TCATACCAGC GCTGCAATGG GCAATCATCA
    73861 ACTCTGCATC GCTGCGATAG CGCGTGTAGA AGTTGATCAC CTGTACGGCT TGCGCTTCGG
    73921 TAAACAGCTG GAACCCATTT GTTGGTTCAT GAATATCGTG GAATTCCAAG AACAACACAT
    73981 CACGGGTAAA GTCGTTGGTT GCTGGCTCCT GTCGAAGATC GGGCGTATCG CTGATCGAAA
    74041 CGATCACATG TGGAACACGT GGATTGATTT TGAGGATCGA ACCACGATCT TCGATTTGAA
    74101 ACTTCATACA ACTGGCTCCC AGTCTGCACC TGTAATTTGT TCCACTGTAA TGGAAAAGAC
    74161 TCGCTTAGTA AATCTTTTAT CAGAGCATTC CATCACTTTA CACCAAATCT CGTTGATGTA
    74221 ATTGGAATAC CCAGTCTTCA ACTGAGTAAC CTCAATCACA GTACCAACGG GAAACGGAAC
    74281 ATTTACTGGA ACCATTGTGC CATCATCCGA TTGAAATAGT GGGTTAGGAA CCGTACGCTT
    74341 CATCGTGCGT TCTTCACGAA TATAGTTGCC ATCTGCATCA ACTTCGTGTC GACCAGTTGC
    74401 GTAATCGTAT TTGTAGTAGG AGCCCAAGCT GACTTCTTTT ACGCCAGTAT ATTTGAGATT
    74461 GCGAAACAAA ACGAGATTAC GATCTGACCA ATCCAATTCG GGCATCCATT CAGACGCCAC
    74521 ACGATATTGC TGGCCAACCT GTGGAATAAA AACAGCTGGC ATAATTTCCC CAATTATTAG
    74581 AATTTTACCT ATTCTACTAA TTTGGGAACA GAAACGTCAA TAAAAAGGGC GCCCACCAGG
    74641 AACGCCCTTA GAGATATCAA CCCGCGAGGG TTTACTTGGT AAAGCCCGAG AGGTCTCGGC
    74701 CGTCGAGAAT CGCTTTCACG ATGTCCACTT CCTCTACAAC GCCGGGGCTG ATGAAGTAGT
    74761 ATTCGGTACC GTTGCCCTCG ACCTCATGTG ATAGAATCAA ACAGCCGAAG TCGATGTTGT
    74821 CGGCGATAAC CTGTGCCATG GCTTTATGGA AGTTCGCGTA CATGAACGCG TAGGGCTCGG
    74881 GTTGATCTGC TTCGTAGCCG AGAAAGCAGA ACTCACCCTT TTTGTTGAAC TTCGCAACTT
    74941 CGGGTACATC ACGACCACCG GACGTTTTCA GCGTGGCCGA TGTGATGGTG GCGACATCGT
    75001 CGAAGTCCCA GCCACCTGTG GTTTCAAAAC CATCGTAAAT GGCTTCGTTA AAGTCGCCGG
    75061 CTGTGCCTTT GACTTTGATA TCCTTGCTGT ATTCGGTCTT CAATGTGCTG GACAAACCCA
    75121 TAGCGATCTC CTTAGCCGTA TGTGAGTTTC AACTGAATCA AAATTCTTCG ACTACTCTCG
    75181 GTATCTGCAC CAAAGATGTA AGCGTTATCA GGGGTAGCCA TGAAGAAGCT TTCCGCTGAT
    75241 ACGATGTTGG TAAACACGAA GGAGTGATCT TGGAATTTGA ATGGGAAGAA ATAGTAGGTG
    75301 GTCATGTCGT CACCTACTGT GGATTCATAT TGATCAAAGC TGCTATTTTC AATTCCGTTG
    75361 CAAAAGAAAG TGTGAGGATT CACACTTACA CCGATTGGAT ATTTTCGTCC CAATCGGTCA
    75421 CTTAGAGGCC CAGTAAAATC TTTAGCTTCG AACATTTTAA ATCCAAAAGG TTATGGCCCG
    75481 CGCGAAGCGG GCCATAACAT GTTAGTTGGA CAACTCGGGG AACTTGCGGA ACACCCACTT
    75541 CTGGATGCGC TTGAAGAAGC CGCCGAACAA GCCGACAAAT GCGTCCACAG CCCATGTCAG
    75601 GGCATCGCCG AGGAAGAACG TAACGATCTG GAACGGCCAG AACAGCACAT GCACGGCCAT
    75661 GACGTCCTTG GACAGTTTCA AACGCTCGGT CGGCAAGAAC ACATGATTGT CTGCGAGAAA
    75721 TTCACGGAAC TCAGCAAAGT GAGCATCTTC AAGCTTGGTG ATGCCCTTGG CAGCAAGAAA
    75781 CTTGGGCATC AAGCGAGCGC GTTGCTTTTC GTATTCCTTG GCCGCTTTGC TAAGCGATAG
    75841 GAACCAAGCA AACGTTGCCC AGACGAAGCC GATGACAACG TAAATGGCAA GATAGAGGAG
    75901 AGCCGTGGTC CAGTTCTCCC AGATCCAGGA GAGCGGGCTG TAGGCGCTGA GTGAAGTGAA
    75961 GAGAACGGTG AGGCCGACGA AGATGACGGC CCAGCCGAAA CTTTTGGTTG CTCCGGAGAT
    76021 CAGTGCCAGG ATCAGAAAGA TCGTGGATAC TACACCGACC CAGAAGAACG ACATATTTGC
    76081 GATGAAGTCC ACGAGTGTTT TCCTTTGTTA ATATGGGCGA ATGTCACCGA AGCGAGTATA
    76141 CCAAAACGGT CCGTCCTGAT GGTCCTCGAC GATAACGTCT ATATCTGACA ACTGGGCCCT
    76201 GAGGTCATCC GCAAGACTCC AATTGCGTTC TTTCCTAGCG TCTGTTCGGA GAGAAATCAA
    76261 GTGTTCGGCA TCAGCTTTAT TCGTATTTGG TCCGGTGTGG AACCAATCCT CTGGATCATA
    76321 CTGAAGGATA CCGAGTAGAT CACCGGCCTT TTTGACTTGT GCGACCTTTA CAAGATCTGG
    76381 CTTTCCGTCA ACTACGATTT CGTTTGAAAG CTTGAACATC AACTGCAAGG CATTCGAAAC
    76441 ATTCAAATCA TTGCAGAGGG AAGCCATGAT CGGCTCGTAA TGGTCAACCT CTGGTAGTTC
    76501 CTCGTTGCGA TAGCGATAAA GCATTCGATA GTAGGTATCC AAACGGAGCT TTGCCTCACC
    76561 AACATTGTCG CCGTAATCAT CATAGCTGAG AATGCTGCGA TAGTGAGTCA TTAGGTACCA
    76621 CATGCGAATT ACTTCGCCCG GATACATGGA ATTCAAATGT CTTACGGTCA ACGTGTTGCC
    76681 GCGACTCTTT GCCATCTTTG AGCTGTTGAT ATGCACCATA TCTGAGTGCA ACCAATAGTT
    76741 GGCCAGCGGT GCATCATTTG CGCAATGGGA TTGCGCACAT TCAGCATGAT GATGTGGGAA
    76801 TTTCAAATCG GTTCCGCCAC CATGGATGTC GATGGTTTTG CCCAAAGTCT TTTGAATCAT
    76861 CGCGGAGCAT TCAATGTGCC AACCTGGGCG ACCATCGCCC CAAGGGCTGG GCCAAAATGG
    76921 TTCACCTTCT TTAGCTCGCT TCCATAGAAC AAAGTCTCTT GAGTCTTCTT TGTTATTGTG
    76981 ATCAACAAGC CGGCTTGCAA ACTCTTTTCG ATTATCCTCA AGCCCTGGAT GAGGGTTCCG
    77041 TGAAACATCA AAGAGAACAT CGCCCGTAAT ATTCACAAAG GCATGACCCT TTTGTACAAG
    77101 CTGCTGGATC ATTTGAATCA TTTCACTCAC ATACGAGGTC GCATAAGTGC GAATCGTAGG
    77161 CTGCAAAACA TTCAAATGTG TCATGTCCAT TTCGTAATTG AAGATCGCAT TGGATGTGAT
    77221 TTCTTCAATT GGGACTTTTG TGTTTCGGGA ACGATCGATA ATCTTGTCGT CGATATCCGT
    77281 ATAATTGCTC ACATATGTGA CATGCTCGGC TCCGTAAACT TCACGAAGCA ATCGAAACCA
    77341 TACGTCGAAA ACAACCGCAG CACGGGCATT ACCGATATGT GGAGCACCAT AAACAGTAGG
    77401 TCCGCAAACG TACATACGGA TGTTCTTTGG GTTCTGAGGG ACGAACTTTT CAACTTTCCC
    77461 TGTTCGGGAG TTTCGCATCT TGATCATAGC GGCACACTCA GCTTGAAATT CACTGCATCA
    77521 TTGGCCCGGT GAAAGGCCAC CACAAGGGTT GGATAGTCAC CCTCCAAATA GTAGAGGACT
    77581 ACACATTTGG ATGTCAAACA TCGACTAAGT ACATCGTAAA GATCCTCGAC TTCATCGACT
    77641 TGCAAATCGC GAAGATTGTC GATATTGTCG TAATACACGG TCTTCCGTTC AATCCGCACC
    77701 ACATGCTTGA GTCGCCACGT GGGGATGAAG CGATTCCAAA AGCTGACATG GACTTTGTGC
    77761 GCGGACATTC GATAATCCGG AATGTTTGCG CAACCCAAGC GTTTCGTAAG TCTATGGAGG
    77821 GAACCAAACC GTAAGCTCAT TAACCAAACC TCAATTTGAA AAGCACTGCT TCTTGAGGAT
    77881 CGAGGAATCC AGCTGTTGCA ATGTCTGGTG TATTGTTAAT CCAATAGTCC AGATTTTCCA
    77941 TCTTTTCGGA TACGATGGCC ACAGACAGAA TGGACAGAGA TTTTTGTTCA CCCACGTATT
    78001 CGAGCCAATT TAAGCCCGGC GCAAAGATGT TGGTTGCGCT GTGTTCGATC CAGAAGCGAA
    78061 CATCACCTTG CACAACACTT TGATCTGGAA TAACTTTTGG CCAGAACAGT ACATCAAGCA
    78121 GCCGACGACT ACTAAGAATC AAATGGCAAT CGTAGAGAAC ATGTCGGACA TTTGTTTGAC
    78181 GGTAAAACTC GTCAGGGAGC TTTCCCTTGT ACTCGATATA ACGGTAACGA CGCCAACGTC
    78241 CATCCTTACG GGTTAAAGTC CCGTATCGCT TGGCTAACCA CAGCCTTAAG GATCGCAGTC
    78301 GTGTCACTAT GGTAGAATCC CGAACAACAA AACGAATTCA GCTCAACAAT CCTCGAGCTA
    78361 TTATCACCGA GGACTGCCAC ATCCACTGTA TAAGCGGAGT CTGGCTGCCA GTCAAGTTGA
    78421 CTGACAATCT CTGCCATTCG AACTGCATCT TCGGGTGGCT TAGATTGCAA GCTCATTGGC
    78481 TGCCAATTCG AATAATACGA TGAAGACGCA ACAACTTTTC GGTCTACGAT GAAAAACCTG
    78541 TACTCAGCAT GGATTTTCTT GATCGAGGAT AACACGCAGA TGGTATCCCG CTGCACTGAC
    78601 GTTGTTTGAT TTGTCGCGTT GATCACATGC TCGAAATCTT TGCGAGGGAT CGGAATTCCT
    78661 GCGAATATCT TCTTGTCACT GTTGGGTCGA ACAAATAGAC CAAGTGGATC AATACGTTCA
    78721 AGCCAATAAT GGAAATTGTC GGAAAGATCA CCCCAGGTGG TCATAACGTG ATCGGAGTTC
    78781 AACAGGAGTT GGCGTGGGAT ATTCGCACTT GTGGATGCCC AATCCGTGCC AGTCCATCCA
    78841 TACGCCACAT GTGGAACTTT TAACGCACGG ATGAATTGAA TCGAACCATA TGCGATAACC
    78901 GGAGCTTCAA TATACTGGAT GATATCCGGT GCATGAACTC GATTAGCTAC TCGATCCCTT
    78961 GTAAGATCAT AGGAGCGAAT ACCCAACTCA GTGGCAGCGC CTTTCAGCTT GAACAAGCTC
    79021 CAGCGAAAGA TATCACTGGA GCTTGGTTGG TCCGCTTCGA GAAGAAGAAT AGGATCAGTC
    79081 GCTTTGAATG TCATTACCCA AATAGCTCTT CCAGTCAAGA CCACCGATTA AGTGTCGAGC
    79141 GCGATTTACA TTGGTCTGAG AACCAGTAGC AGCAATCATA CCAGCAGTCA AATCTTCGTA
    79201 AATCTGTTCC TCGCTAAGAT CCTTGTCCCA TGCACGGAAC GCATACTCTC TGAATTCAGC
    79261 CCAGGAGCTA CCAAGGGTTA GTTCCGCGAA CTTCTTCTTC GAACCATTCA GATTGTCCTT
[truncated: 268,309 more chars]
