# Supplementary material for: Clades of huge phages from across Earth’s ecosystems
Source: Nature. 2020 Feb 12;578(7795):425–31. doi: 10.1038/s41586-020-2007-4 (PMC7162821; doi:10.1038/s41586-020-2007-4)
Supplement: Supplementary file 6 — Genbank files for all genome. [file 41586_2020_2007_MOESM6_ESM.zip › genbank_genomes_SD-4/GWF1_PHAGE_CIR_37_20.gbk]

LOCUS       gwf1_scaffold_7_prodigal-single     244049 bp    DNA     linear   BCT NOV-13-2019
DEFINITION  gwf1_scaffold_7_prodigal-single, contig.
ACCESSION   gwf1_scaffold_7_prodigal-single
VERSION     gwf1_scaffold_7_prodigal-single.1  GI:
KEYWORDS    .
SOURCE      GWF1_PHAGE_CIR_37_20
  ORGANISM  GWF1_PHAGE_CIR_37_20
            .
COMMENT     Data sourced from ggkbase. For additional details see
            http://ggkbase.berkeley.edu/organisms/404959
FEATURES             Location/Qualifiers
     source          1..244049
                     /organism="GWF1_PHAGE_CIR_37_20"
                     /mol_type="genomic DNA"
     gene            33..698
                     /locus_tag="gwf1_scaffold_7_prodigal-single_1"
     CDS             33..698
                     /product="Uncharacterized protein n=1 Tax=Bacteroides
                     xylanisolvens CL03T12C04 RepID=I9AG64_9BACE"
                     /codon_start=1
                     /transl_table=11
                     /translation="LDLVDAYNASVGGRTHIVYVLDQSGSMKPVEEQTISGFNEQVQM
                     LKSEQANNNVSVSLIKFNHTVNPVFLSESLDSLQELTSESYKPNGGTAMYDAVGYAIE
                     HIKSLSGNENDSILVTIISDGEENSSKEYTQNRLAELIQQCNSSNKWTFAYMGANQDL
                     SKISENLNIKIGNMASYTNDVLGTKDAFTTMSCATKGYMRGRADGQSATLSFYDPDSA
                     TDE*"
                     /db_xref="UniRef100_I9AG64"
                     /db_xref="A0A0C1CYW7_9FLAO"
                     /db_xref="ccv:CCV52592_1750"
                     /db_xref="I9AG64_9BACE"
     gene            763..1113
                     /locus_tag="gwf1_scaffold_7_prodigal-single_2"
     CDS             763..1113
                     /product="hypothetical protein"
                     /codon_start=1
                     /transl_table=11
                     /translation="VSRSYRHNPCVGDSGPHYRKYAKRLANKKVRKLHDVPYGKVYKK
                     YFCSYDIVDYKSYCTLGEWLFLANRYVPHYAYRYDENNETWIKVVNECSEAWVKRNQE
                     YYTEVNWRKCYYWK*"
     gene            1465..1773
                     /locus_tag="gwf1_scaffold_7_prodigal-single_3"
     CDS             1465..1773
                     /product="Putative uncharacterized protein n=1 Tax
                     =Desulfotomaculum kuznetsovii (strain DSM 6115 / VKM
                     B-1805 / 17) RepID=F6CQM4_DESK7"
                     /codon_start=1
                     /transl_table=11
                     /translation="LEVYLLFGFVPNKRGRAYKRHQRMRIINYRRNRRMEGQRSWRNM
                     RNYSDRYIEQPGRLAKHNTSCSCWMCKWEKKNSILKPKERQSLRIYQSYVRYKRCYDI
                     *"
                     /db_xref="UniRef100_F6CQM4"
                     /db_xref="dku:Desku_0735"
                     /db_xref="F6CQM4_DESK7"
     gene            1800..2048
                     /locus_tag="gwf1_scaffold_7_prodigal-single_4"
     CDS             1800..2048
                     /product="hypothetical protein"
                     /codon_start=1
                     /transl_table=11
                     /translation="MKIRMYYTLEGMIEAEVRNPYDYGHLVEVLDEISDRDLLSGLHR
                     ETFDGRLSNVELVSAESEPDGKGFVVFYYPKIDDIQNQ*"
     gene            2271..2344
                     /locus_tag="gwf1_scaffold_7_prodigal-single_trna_1"
     tRNA            2271..2344
                     /product="Trp"
     gene            2367..2615
                     /locus_tag="gwf1_scaffold_7_prodigal-single_5"
     CDS             2367..2615
                     /product="hypothetical protein"
                     /codon_start=1
                     /transl_table=11
                     /translation="MITYEVDGYFKTQLITHEKEFDIESLRYMYQEALNYIEYKHGSI
                     TEVADILCGMFGFKLTDTHDDPMYTIDTDTDLVIYHDR*"
     gene            2605..2862
                     /locus_tag="gwf1_scaffold_7_prodigal-single_6"
     CDS             2605..2862
                     /product="hypothetical protein"
                     /codon_start=1
                     /transl_table=11
                     /translation="MIDRIMVANESLWYYKRSGNHITIKAGTAVVINDVRKCGMRCSY
                     EKRCSMTIYRVNNKTFFCAHKFRVPKVNEELVFEGDNYVRD*"
     gene            2849..3115
                     /locus_tag="gwf1_scaffold_7_prodigal-single_7"
     CDS             2849..3115
                     /product="hypothetical protein"
                     /codon_start=1
                     /transl_table=11
                     /translation="MLETDQIVIVEADFILLLDKEDIVPILQGTAVLIDKVRRCLHAD
                     VCSMDSECAKLEINIRGCYWCHTYFREPKLDEVLIWEEQDANSL*"
     gene            3099..3314
                     /locus_tag="gwf1_scaffold_7_prodigal-single_8"
     CDS             3099..3314
                     /product="hypothetical protein"
                     /codon_start=1
                     /transl_table=11
                     /translation="MLIVCKRSVKHINSNVYMITIDKIYETELHIDTEEEYYTITSDS
                     EHKIRISLDSNLKIDSLFNAFFILMHL*"
     gene            3486..3686
                     /locus_tag="gwf1_scaffold_7_prodigal-single_9"
     CDS             3486..3686
                     /product="hypothetical protein"
                     /codon_start=1
                     /transl_table=11
                     /translation="MKVYTVCKNRATNIFTVDKIYKLYQDDRNELRVVGDNGHNYYIC
                     KADSYITDTSFKYYFIELYTVR*"
     gene            3901..3976
                     /locus_tag="gwf1_scaffold_7_prodigal-single_trna_2"
     tRNA            3901..3976
                     /product="Thr"
     gene            4191..4267
                     /locus_tag="gwf1_scaffold_7_prodigal-single_trna_3"
     tRNA            4191..4267
                     /product="Lys"
     gene            4273..4347
                     /locus_tag="gwf1_scaffold_7_prodigal-single_trna_4"
     tRNA            4273..4347
                     /product="Pro"
     gene            4857..4944
                     /locus_tag="gwf1_scaffold_7_prodigal-single_trna_5"
     tRNA            4857..4944
                     /product="Ser"
     gene            4961..5107
                     /locus_tag="gwf1_scaffold_7_prodigal-single_10"
     CDS             4961..5107
                     /product="hypothetical protein"
                     /codon_start=1
                     /transl_table=11
                     /translation="MLKWLLNLFKHDSIKPNKALLTQGRVRKQGLNSAPVSSRPGAPP
                     AQRN*"
     gene            5970..7577
                     /locus_tag="gwf1_scaffold_7_prodigal-single_11"
     CDS             5970..7577
                     /product="RNA-binding protein n=1 Tax=Acetivibrio
                     cellulolyticus RepID=UPI0001E2DE00"
                     /codon_start=1
                     /transl_table=11
                     /translation="MSKFNSASRLASVVNRPDVIKNLAGGVAFEMDAKTRLYKKVCNC
                     LLSDTYYQKNTETLAGIIRDIKQVAAIDPEFILKLAAYARNEMYLRSIPIVLLGEAAA
                     INECKPFVRKWVPRILKRADEPAELVAYWVSKHGDIGDKGQAGGTHAFPNSLKKGISD
                     VLNTFGEYHFLKYDRSKSVKIKDVIRVCRAKPSDVLHDAIFKYMCHDIENDDVMVLHK
                     AHKEFAKIDNFEEARHLIRAGDMTWEMAVSKFGNKPEVWDELNLPFMAMLRNIRNIIN
                     ADAKCIGSVIERLKDPNQVLRSKQLPFRFYSAYREMESLIGTNPNISKVLAALSEAIS
                     ISVQNVPMLEGITLLAADNSGSMSQAVSERSKVSCANIANLLCAMAHGFCESSIVGAF
                     GTDWCPVNLNPADSIFTNMNRIARADTKGMSTNAYRVVEELLKKKTFADRIFIFSDEQ
                     CYGVTAWGYGGGSRKALADLLKDYRRTINPDIKLYTIDLSSYGTTPVPMDEPNVYRIA
                     GWSEKIFDFVKTCEVNNTNVLETINRY*"
                     /db_xref="UniRef100_UPI0001E2DE00"
                     /db_xref="ctx:Clo1313_0353"
                     /db_xref="A3DJ34_CLOTH"
                     /db_xref="UPI0001E2DE00"
     gene            7843..8025
                     /locus_tag="gwf1_scaffold_7_prodigal-single_12"
     CDS             7843..8025
                     /product="hypothetical protein"
                     /codon_start=1
                     /transl_table=11
                     /translation="MKYKKLKCPICKKTMVLKDITFDDVKALVCEDCEVTKNFKSWEE
                     QREYEKVYDEYHREMM*"
     gene            8011..8083
                     /locus_tag="gwf1_scaffold_7_prodigal-single_trna_6"
     tRNA            8011..8083
                     /product="Pseudo"
     gene            8085..8159
                     /locus_tag="gwf1_scaffold_7_prodigal-single_trna_7"
     tRNA            8085..8159
                     /product="Met"
     gene            8180..8374
                     /locus_tag="gwf1_scaffold_7_prodigal-single_13"
     CDS             8180..8374
                     /product="hypothetical protein"
                     /codon_start=1
                     /transl_table=11
                     /translation="MNQRTINEVMALKEERGKFLINIDSKLRKLTRGCNHKFPDGTPA
                     YHPVLKICRICDEDLDPYLR*"
     gene            8379..8558
                     /locus_tag="gwf1_scaffold_7_prodigal-single_14"
     CDS             8379..8558
                     /product="hypothetical protein"
                     /codon_start=1
                     /transl_table=11
                     /translation="MQPKYVICNTGIYTFLTRDKMYPILVRSSDSLYHYIIDDEDEQI
                     STNWIDGDSNFIFID*"
     gene            8569..8775
                     /locus_tag="gwf1_scaffold_7_prodigal-single_15"
     CDS             8569..8775
                     /product="hypothetical protein"
                     /codon_start=1
                     /transl_table=11
                     /translation="MQGSIVCITDKYSFFTKDKMYPILYGIPNNFETESAYYISDDNN
                     FNFPTDIILEADDQFVLINRSILR*"
     gene            8766..8841
                     /locus_tag="gwf1_scaffold_7_prodigal-single_trna_8"
     tRNA            8766..8841
                     /product="Lys"
     gene            8909..8986
                     /locus_tag="gwf1_scaffold_7_prodigal-single_trna_9"
     tRNA            8909..8986
                     /product="Asn"
     gene            9002..9085
                     /locus_tag="gwf1_scaffold_7_prodigal-single_trna_10"
     tRNA            9002..9085
                     /product="Ser"
     gene            9175..9249
                     /locus_tag="gwf1_scaffold_7_prodigal-single_trna_11"
     tRNA            9175..9249
                     /product="Met"
     gene            9265..9570
                     /locus_tag="gwf1_scaffold_7_prodigal-single_16"
     CDS             9265..9570
                     /product="hypothetical protein"
                     /codon_start=1
                     /transl_table=11
                     /translation="VNVIKFSKDQILLNTREIRIATGNRLIKIEEGDHIVVNKASNCP
                     LIIAGRKDIIVQPDGSYMCFNQKCNGQLLKICGSNKQFCSNHFIPSNEEIGNIFTGD*"
     gene            9573..9863
                     /locus_tag="gwf1_scaffold_7_prodigal-single_17"
     CDS             9573..9863
                     /product="hypothetical protein"
                     /codon_start=1
                     /transl_table=11
                     /translation="MYPIYEVDQIVKTIFSCPITDNYRRFSVIEKGTTVVISSIRTCK
                     HVLDGTINTRFPSGYYNCIGSKCTGQVVTICESLYHTCGNRFEPLDGEISHW*"
     gene            9843..9925
                     /locus_tag="gwf1_scaffold_7_prodigal-single_trna_12"
     tRNA            9843..9925
                     /product="Tyr"
     gene            9942..10142
                     /locus_tag="gwf1_scaffold_7_prodigal-single_18"
     CDS             9942..10142
                     /product="hypothetical protein"
                     /codon_start=1
                     /transl_table=11
                     /translation="MLAVAKRNVSETLTIDKIYDMNRLGDRYWIKSDDASICRVSDSL
                     DTDTDELFNRYFIYIIDIYNRE*"
     gene            10152..10364
                     /locus_tag="gwf1_scaffold_7_prodigal-single_19"
     CDS             10152..10364
                     /product="hypothetical protein"
                     /codon_start=1
                     /transl_table=11
                     /translation="VKIYAIAKLRADGRLTVDKIYPIYESMRKYRVVADDNNSYNISD
                     GLDIDDDALFNKYFIKIDMEELYAET*"
     gene            10351..10731
                     /locus_tag="gwf1_scaffold_7_prodigal-single_20"
     CDS             10351..10731
                     /product="hypothetical protein"
                     /codon_start=1
                     /transl_table=11
                     /translation="MLKLDATLFIVLFVSMAYDWIVQTNWEATNKFTNWKARYVHSLI
                     YATLSTLTLTLFGYSEMTLIWTYLALLISHFFIDDRKLVVWLMVNVKRIPREDIPGLW
                     WMNIGIDQWLHIIVIFIISVVVNI*"
     gene            10680..11018
                     /locus_tag="gwf1_scaffold_7_prodigal-single_21"
     CDS             10680..11018
                     /product="hypothetical protein"
                     /codon_start=1
                     /transl_table=11
                     /translation="MASHYSDIYNISGGEYIVTFNVDEIVISNINTLPDSILGGDKCG
                     IGLAYIINEIVKCPFSSKQDHNLYVCLMTNDKYCNGQFISLDPKKNNMSFRCENAFRK
                     PKDDEKLIFG*"
     gene            11028..11240
                     /locus_tag="gwf1_scaffold_7_prodigal-single_22"
     CDS             11028..11240
                     /product="hypothetical protein"
                     /codon_start=1
                     /transl_table=11
                     /translation="MFNKILGMLKLRSCKSCRHCINKRASGGIVLNPNTKIVEDNRIE
                     AWYCCYNHGELIELFDFRPCKMYRCC*"
     gene            11248..11320
                     /locus_tag="gwf1_scaffold_7_prodigal-single_trna_13"
     tRNA            11248..11320
                     /product="Undet"
     gene            11401..11703
                     /locus_tag="gwf1_scaffold_7_prodigal-single_23"
     CDS             11401..11703
                     /product="Uncharacterized protein n=1 Tax=Paenibacillus
                     polymyxa (strain SC2) RepID=E3EK13_PAEPS"
                     /codon_start=1
                     /transl_table=11
                     /translation="MITINGITVHGNNITVSDNVITVDGKTITEAVGTTITVKGDLVS
                     LISDKSVSVHGRIAGNVSARGSVNCDDVGGDVIAGGSVNCDDVGGSVRAGGSINRR*"
                     /db_xref="UniRef100_E3EK13"
                     /db_xref="W7RNZ9_BACLI"
                     /db_xref="ppm:PPSC2_p0331"
                     /db_xref="E3EK13_PAEPS"
     gene            11713..11955
                     /locus_tag="gwf1_scaffold_7_prodigal-single_24"
     CDS             11713..11955
                     /product="hypothetical protein"
                     /codon_start=1
                     /transl_table=11
                     /translation="MDISNPQVYYITSRCGNNGYIKCSKDKIKELLILVDTLFGCDKH
                     SSYEEVYEIPESDIDYYIDDNKQVTWAKESTAYGQV*"
     gene            11942..12130
                     /locus_tag="gwf1_scaffold_7_prodigal-single_25"
     CDS             11942..12130
                     /product="hypothetical protein n=1 Tax=Bacillus
                     coahuilensis RepID=UPI00018509BA"
                     /codon_start=1
                     /transl_table=11
                     /translation="MAKYKNKVKCKKCGDILESKSRHDFVRCSCKSIFVDGGQEYCRI
                     GCPDGKTEDWIEFIKEEE*"
                     /db_xref="UniRef100_UPI00018509BA"
                     /db_xref="C9LAZ8_BLAHA"
                     /db_xref="bfi:CIY_13240"
                     /db_xref="UPI00018509BA"
     gene            12132..12608
                     /locus_tag="gwf1_scaffold_7_prodigal-single_26"
     CDS             12132..12608
                     /product="hypothetical protein"
                     /codon_start=1
                     /transl_table=11
                     /translation="VFSLTLNVLSLIMALILFKIVSGKNKEISSLKEEIYSYKREIQD
                     LKIINQSVAKSSIVPESRKASIHASSSPNTKIPNRVNGHIEKKSVKTYDIDPVQTAIV
                     LGDDTHKTSHSNSQHHNSHSNHSSHSSHDHNSHSYSDNGSYDSGSCGGDYGGCGCD*"
     gene            12589..12843
                     /locus_tag="gwf1_scaffold_7_prodigal-single_27"
     CDS             12589..12843
                     /product="hypothetical protein"
                     /codon_start=1
                     /transl_table=11
                     /translation="VVVDVINAGDIVVSTENYERNGHLIIMDKCYVIRKSTRCIAVNN
                     VYRCIHKEHWDTCPKLTLNFIENPLGLCSHRFIKIDKGRD*"
     gene            12846..13421
                     /locus_tag="gwf1_scaffold_7_prodigal-single_28"
     CDS             12846..13421
                     /product="ATP-dependent Clp protease proteolytic subunit 
                     {ECO:0000256|HAMAP-Rule:MF_00444,
                     ECO:0000256|RuleBase:RU003567}; EC=3.4.21.92
                     {ECO:0000256|HAMAP-Rule:MF_00444,
                     ECO:0000256|RuleBase:RU000549};; Endopeptidase Clp
                     {ECO:0000256|HAMAP-Rule:MF_00444};  TaxID=1629717
                     species="Bacteria; Firmicutes; Clostridia; Clostridiales;
                     Peptococcaceae.;" source="Peptococcaceae bacterium
                     BRH_c4b.;""
                     /codon_start=1
                     /transl_table=11
                     /translation="LIPIVIEQTMNGERSYDIYSRLLKDRIIILGGEIDDYMANAIVA
                     QMLFLESDNPEKDISLYINSPGGVVTAGMAIYDTMQYIKADVATICVGQAASMGAFLL
                     AAGTKGKRFSLPSSRIMIHQPSGGSRGQATDIQIQAAEILRMKDELNRILSENTGQPL
                     EKVQIDTERDFFMSATESLAYGLIDSVIKSK*"
                     /db_xref="A0A0F2PXD8_9FIRM"
                     /db_xref="dto:TOL2_C04370"
                     /db_xref="UniRef100_K0NCP2"
                     /db_xref="3.4.21.92"
     gene            13441..13707
                     /locus_tag="gwf1_scaffold_7_prodigal-single_29"
     CDS             13441..13707
                     /product="hypothetical protein"
                     /codon_start=1
                     /transl_table=11
                     /translation="MSNERLNVDEMVIFHETNGPYEELSGNIFTIGKTIECFGCNGPT
                     GQRVCYGQTIYIHGLNMEKYSWCSWTVRKIKSTDSLEDLLVNGW*"
     gene            13704..13973
                     /locus_tag="gwf1_scaffold_7_prodigal-single_30"
     CDS             13704..13973
                     /product="hypothetical protein"
                     /codon_start=1
                     /transl_table=11
                     /translation="VIMGGISNESLSIDEIVIFHRTEGIKEELLGKAFIIEKIKPCRR
                     TCRPMGDDVCYGVHIFIRGLVREDCTWCSWTVRKATDADSLEDLL*"
     gene            14349..14600
                     /locus_tag="gwf1_scaffold_7_prodigal-single_31"
     CDS             14349..14600
                     /product="hypothetical protein"
                     /codon_start=1
                     /transl_table=11
                     /translation="MFEVDQIVTYSGNIAKNYNKPCIIVHVCPCGTKNCDIVECAHQH
                     VLLAGKYRKHNSYGPICSNRLKKLKKDAPVDNIVTSWIE*"
     gene            14602..14868
                     /locus_tag="gwf1_scaffold_7_prodigal-single_32"
     CDS             14602..14868
                     /product="hypothetical protein"
                     /codon_start=1
                     /transl_table=11
                     /translation="MDTPMFELDQIVTYMGLVPNNIGKLAVISGTYECPISFACQLLF
                     SKINRCTKQRVTLMTKGITHGPICTQYVSSEVRELESREWLGYE*"
     gene            14898..15068
                     /locus_tag="gwf1_scaffold_7_prodigal-single_33"
     CDS             14898..15068
                     /product="hypothetical protein"
                     /codon_start=1
                     /transl_table=11
                     /translation="MAPNDVLLTNEDELNQLLEEGWCVSSCTPMRAAGMGTGIDRWPY
                     SYFASVVVLQKA*"
     gene            15087..16166
                     /locus_tag="gwf1_scaffold_7_prodigal-single_34"
     CDS             15087..16166
                     /product="Uncharacterized protein n=1 Tax=Clostridium
                     pasteurianum DSM 525 RepID=L7EL65_CLOPA"
                     /codon_start=1
                     /transl_table=11
                     /translation="MIIIKQDASVRKKLDSENRFLSIFNSENGSYLRTGIIENGKDTG
                     VNPFMTDYPELLDLGIMGRCKNAHLCDVGCYQGKKSEGENMSLEDYKTIIDQFHGKVF
                     QVALGGAGSPDEHENFEEILKYTRDSGVIPNYTTSGIGVDERIAQLTKQYCGAVAVSF
                     YRKEYTYRAIDLFLQAGCKTNIHYVLSEDSIEEATNRLKRNAFPAGINAIIFLMHKPV
                     GCGSDKLVLRDEQKIKNFFKVAMDKHPFKIGFDSCSVPGILNYAKESVLVDSVDTCEG
                     GRFSCYIGADMVMVPCSFDQQRKYGVSLRGKTVEEAWNSDEFKAFRNKLVEACPQCPN
                     HSECMGGCPLEPSIVLCTSKERMII*"
                     /db_xref="UniRef100_L7EL65"
                     /db_xref="cpat:CLPA_c17990"
                     /db_xref="V2YIA6_9FIRM"
                     /db_xref="L7EL65_CLOPA"
     gene            16163..16462
                     /locus_tag="gwf1_scaffold_7_prodigal-single_35"
     CDS             16163..16462
                     /product="Uncharacterized protein {ECO:0000313|EMBL
                     :KKN58402.1};  TaxID=412755 species="unclassified
                     sequences; metagenomes; ecological metagenomes.;"
                     source="marine sediment metagenome.;""
                     /codon_start=1
                     /transl_table=11
                     /translation="MIWNDKEIVSVGDLINSVVSCTSPEEAAEFIRLYKMENDNAENL
                     IGYLTGYLSKDEKHRIQELFNVEHPIFGKTDPTTEEAFNAGIKFAKMLIAEEEKE*"
                     /db_xref="A0A0F9S836_9ZZZZ"
     gene            16459..16848
                     /locus_tag="gwf1_scaffold_7_prodigal-single_36"
     CDS             16459..16848
                     /product="UPI0003B4DC0E related cluster n=1 Tax=unknown
                     RepID=UPI0003B4DC0E"
                     /codon_start=1
                     /transl_table=11
                     /translation="MKILINTSHGGFGFSDKVYEELISIGWSVFETESFIAVESDAKI
                     FKRTRNKPKEKPWYGDGDNYCFQYKMIEEGVRLNPDIIAIVEKLGTEANTHYSNIKVV
                     EIPDDVDWEIVDYDGAEWIAEKHRTWR*"
                     /db_xref="UniRef100_UPI0003B4DC0E"
                     /db_xref="A0A0D7WYC8_9BACL"
                     /db_xref="UPI0003B4DC0E"
     gene            16861..17019
                     /locus_tag="gwf1_scaffold_7_prodigal-single_37"
     CDS             16861..17019
                     /product="hypothetical protein"
                     /codon_start=1
                     /transl_table=11
                     /translation="MSKYLVIQEVTVSIEVEANNVDEARDKAFSIPIDEWDNVDVTDF
                     SITEHTDW*"
     gene            17137..17457
                     /locus_tag="gwf1_scaffold_7_prodigal-single_38"
     CDS             17137..17457
                     /product="Nuclease (SNase domain-containing protein) n=1
                     Tax=Lacinutrix sp. (strain 5H-3-7-4) RepID=F6GCE2_LACS5"
                     /codon_start=1
                     /transl_table=11
                     /translation="MYEYKAKVINVVDGDTIDAEVDVGFYTKMVLRFRLLGVNCPEMH
                     GENSLAGDAARDFTCLHLDGNEVTLRTYKADSFGRWLCEVLINGINFNDLLIKEGYAI
                     PYKK*"
                     /db_xref="UniRef100_F6GCE2"
                     /db_xref="A0A0F2PTB5_9FIRM"
                     /db_xref="lan:Lacal_1640"
                     /db_xref="F6GCE2_LACS5"
     gene            17466..17972
                     /locus_tag="gwf1_scaffold_7_prodigal-single_39"
     CDS             17466..17972
                     /product="Metallophosphoesterase n=1 Tax=Sebaldella
                     termitidis (strain ATCC 33386 / NCTC 11300)
                     RepID=D1API3_SEBTE"
                     /codon_start=1
                     /transl_table=11
                     /translation="MKEFVIADLHLGHRNILEYEPRPCYSVEEMDEFLIHNWNETISD
                     EDIVWVLGDFALCGSDRIIELVGRLNGRKRLIKGNHDKKTPTFWKKAGFENYYDSPIH
                     RLIRQQWVVLSHEPVPIEPEWINVHGHTHSQPTGLNPNTHRCVSVELINYRPILLDIV
                     LRRNYNAI*"
                     /db_xref="UniRef100_D1API3"
                     /db_xref="str:Sterm_3176"
                     /db_xref="D1API3_SEBTE"
     gene            17962..18192
                     /locus_tag="gwf1_scaffold_7_prodigal-single_40"
     CDS             17962..18192
                     /product="hypothetical protein"
                     /codon_start=1
                     /transl_table=11
                     /translation="MRFDIDEIIMLYNKAHIVINTEDCIFTDCDKVECGRQGVLIKYI
                     GKDTCDLDDRWWCSSSLTKIDTKDENILKGLM*"
     gene            18189..18482
                     /locus_tag="gwf1_scaffold_7_prodigal-single_41"
     CDS             18189..18482
                     /product="hypothetical protein"
                     /codon_start=1
                     /transl_table=11
                     /translation="VISMKVRTDFVTNSSSSSFVIMKKDITAEQARAIIDYSEHDLYK
                     SLFGGKEYSGDYWSVTDGAEFIHGFTTMDNGYMSDFMELLGIPLNVVEFDDYS*"
     gene            18492..18932
                     /locus_tag="gwf1_scaffold_7_prodigal-single_42"
     CDS             18492..18932
                     /product="hypothetical protein"
                     /codon_start=1
                     /transl_table=11
                     /translation="MKIRTDFVTNSSSTSYCLLGVNVREEELKKLVMNTITFAYLVDE
                     LKDSYEQDKKYDKDLKFIDWYIDNYGFSELLDHTVNTIAKDVQVYTFEYERPCAGCDL
                     PYTVSRYSNKTYNEVKEIVAEQITSMGIPTESKDLRQYDIIENN*"
     gene            18942..19430
                     /locus_tag="gwf1_scaffold_7_prodigal-single_43"
     CDS             18942..19430
                     /product="hypothetical protein"
                     /codon_start=1
                     /transl_table=11
                     /translation="MKIRTDFVTNSSSSSYIIGVRNIELTEEGLLAALLGGNTQQGFG
                     SFVIRKLAHEILDSITINDDTMKYYKEEIGYSQEEIELIVNAPITTVEQVQEYYADIP
                     NYEILESYQYCIQLVNEGYTIYRTQRDTWSFPWDFLYDNVHDNTYKDDNVSIFVTENY
                     GV*"
     gene            19433..19837
                     /locus_tag="gwf1_scaffold_7_prodigal-single_44"
     CDS             19433..19837
                     /product="hypothetical protein"
                     /codon_start=1
                     /transl_table=11
                     /translation="MKIRLDFVTNSSSSCYVVGVLSTITSKKEFIQGMIEHLDLGPSW
                     DKRLASYVGVTKVENIMNINMDSGTILSRLEEHDYLEFSVDERQNLNPHADIYYAELC
                     TGGDCEQTYCEMISDGMRALGQVVLETYSYDC*"
     gene            19841..20098
                     /locus_tag="gwf1_scaffold_7_prodigal-single_45"
     CDS             19841..20098
                     /product="Marine sediment metagenome DNA, contig:
                     S01H4_C04491 {ECO:0000313|EMBL:GAG71462.1}; Flags:
                     Fragment;;  TaxID=412755 species="unclassified sequences;
                     metagenomes; ecological metagenomes.;" source="marine
                     sediment metagenome.;""
                     /codon_start=1
                     /transl_table=11
                     /translation="VFHLAFDLIKAIRRLVSSDCANYSRSLNDITNYCCLEKTEGCVC
                     MYFIQNEGNPRCGYFEKCVLPMDPMIHMEYVKNKEEYDGKT*"
                     /db_xref="X1AQ47_9ZZZZ"
     gene            20085..20711
                     /locus_tag="gwf1_scaffold_7_prodigal-single_46"
     CDS             20085..20711
                     /product="Uncharacterized protein n=1 Tax=Clostridium sp.
                     BL8 RepID=T0NAH4_9CLOT"
                     /codon_start=1
                     /transl_table=11
                     /translation="MAKLKICFVAPPSCDKTTTAREVVKILKKTHGINAEVAEEYARK
                     YIRDNYDGTHPIIDPHQQYPIILGQMETERMVSKLHDVVVCDSASFLGYIYVKEMITN
                     LPKQQSIKPMYFKLLKDIHEMSLREISSYDAVFLFEPTGSIFQDGIRSQKDDDQIPIY
                     NKIKGFLDSEGIPYYKISGKAEEKANEVVNTLKPTLEQIGLLEVRHAN*"
                     /db_xref="UniRef100_T0NAH4"
                     /db_xref="T0NAH4_9CLOT"
     gene            20701..20880
                     /locus_tag="gwf1_scaffold_7_prodigal-single_47"
     CDS             20701..20880
                     /product="hypothetical protein"
                     /codon_start=1
                     /transl_table=11
                     /translation="MLTNCTHERDKNCIPSSVQICEGCTSFILDTDKCANFNDYSCMI
                     ETGECPCKNFKHKDE*"
     gene            20895..21293
                     /locus_tag="gwf1_scaffold_7_prodigal-single_48"
     CDS             20895..21293
                     /product="Peptidyl-tRNA hydrolase n=1 Tax=Eggerthia
                     catenaformis OT 569 = DSM 20559 RepID=M2PPK8_9FIRM"
                     /codon_start=1
                     /transl_table=11
                     /translation="MMIICRKDLKCRKGKYMAQAGHAVLKAFLDKADFPTKDYDEDWN
                     LKHYNMTMNVPPEIYEWITGQQTKIAVSVDSEAELLDIYTKAKDEDLWCSLIQDAGKT
                     EFHGVPTYTAVSILGEEKVVDIITRHLPLL*"
                     /db_xref="UniRef100_M2PPK8"
                     /db_xref="A0A0F9QIL6_9ZZZZ"
                     /db_xref="mer:H729_04435"
                     /db_xref="M2PPK8_9FIRM"
     gene            21305..21421
                     /locus_tag="gwf1_scaffold_7_prodigal-single_49"
     CDS             21305..21421
                     /product="hypothetical protein"
                     /codon_start=1
                     /transl_table=11
                     /translation="METITGGFGGDPADVVCCEVCGNPIFPNHPCSCDDKKD*"
     gene            21476..21841
                     /locus_tag="gwf1_scaffold_7_prodigal-single_50"
     CDS             21476..21841
                     /product="Uncharacterized protein n=1 Tax=Bacillus cereus
                     BAG1X2-2 RepID=R8F7R8_BACCE"
                     /codon_start=1
                     /transl_table=11
                     /translation="MNLKNSEVKIKDYIKSNISNGAISISLSKMAEDTNLSTATVHRA
                     IKKLRDNSIIRVDKSKARCKPDTIVFLGDTDDISLITSELTLQSKSVSILTEELIKRL
                     IMKQKEIEYLKRKLQQCSC*"
                     /db_xref="UniRef100_R8F7R8"
                     /db_xref="R8F7R8_BACCE"
                     /db_xref="bcg:BCG9842_A0061"
     gene            21884..22621
                     /locus_tag="gwf1_scaffold_7_prodigal-single_51"
     CDS             21884..22621
                     /product="Uncharacterized protein n=1 Tax=Bacillus cereus
                     VD184 RepID=R8TII3_BACCE"
                     /codon_start=1
                     /transl_table=11
                     /translation="MSMIAFSGKMSAGKTVSANYLAEKYGYVKLAFATPLKEISSHFK
                     TLCEAERLLSGEKLIYSSDTDIVPKELKLRDLMPDIYKTISSIDDVMFDLFESFADYD
                     RGMISLFEDVFPKYYDLDINVDKSDLHRALLQDIGHAMRSIDPNVWTTYLIESTYDYK
                     KVAVDDLRYKNEYDALKKAGFKIVRVNVSPEVQERRLELLYGDIDKSRLEHISETDLD
                     DAEFDYVLDGNAPLPDMLRELDNFIGG*"
                     /db_xref="UniRef100_R8TII3"
                     /db_xref="dae:Dtox_1885"
                     /db_xref="R8TII3_BACCE"
     gene            22625..22831
                     /locus_tag="gwf1_scaffold_7_prodigal-single_52"
     CDS             22625..22831
                     /product="hypothetical protein"
                     /codon_start=1
                     /transl_table=11
                     /translation="MGMYDPIINEPCPKCGEIMYSEGVSNGIGYYYPPFHCDNCSYAE
                     RCGYEGNCKKCDQYENCFGKLEDI*"
     gene            22831..23256
                     /locus_tag="gwf1_scaffold_7_prodigal-single_53"
     CDS             22831..23256
                     /product="hypothetical protein"
                     /codon_start=1
                     /transl_table=11
                     /translation="MEQATWERHKRDFETRIRDIVIPPDINPGTAKPLVAKLDSLYTD
                     VMLLYPDIKVSDDNITQLLDNTKKLAAATGSNPDARTARAITAAQEYGDDDVKINLFD
                     IKQVTNERLIFINSIVKIIEGKQNRLITALGLMKIESNF*"
     gene            23267..23845
                     /locus_tag="gwf1_scaffold_7_prodigal-single_54"
     CDS             23267..23845
                     /product="deoxycytidylate deaminase (EC:3.5.4.12)"
                     /codon_start=1
                     /transl_table=11
                     /translation="MSDKLKSKLDSISSKAQPLKSTDGAIELNPGNPQHKDWFEENPY
                     VISSKWDKRFMDVAYQIAAWSTCLRRQCGAVIVRDKRIIATGYNGAPAGVFECSSGRV
                     CLREKIQVPSGERQELCIATHAEQNAIVQAAKFGISVEGATMYATNHPCSLCAKLIIN
                     AGIKDVYYVGDYNDELAKELLKEAKVFIHKIE*"
                     /db_xref="csd:Clst_2451"
                     /db_xref="UniRef100_R7K8G6"
                     /db_xref="R7K8G6_9FIRM"
                     /db_xref="3.5.4.12"
     gene            24082..24498
                     /locus_tag="gwf1_scaffold_7_prodigal-single_55"
     CDS             24082..24498
                     /product="hypothetical protein"
                     /codon_start=1
                     /transl_table=11
                     /translation="MSVVTQLMLTKTCSEIYQMRRVHPELKNITMKWLQHHRKTKPRY
                     AKICDNCNKCTDDLVTKYVKVLSTEETKKVHSTSRGITFTYSFTPNEIAYIDNAIRQN
                     SRIMSFSRIVYPEERHEVDELTKLYLRAFGGKADGL*"
     gene            24488..25006
                     /locus_tag="gwf1_scaffold_7_prodigal-single_56"
     CDS             24488..25006
                     /product="Uncharacterized protein n=3 Tax=Bacillus
                     thuringiensis RepID=C3IV42_BACTU"
                     /codon_start=1
                     /transl_table=11
                     /translation="MDFNCDPEIGKQCKNNALCHLCDGERLLKLPVKKTFRTGPKKKK
                     EGMDFEKKVAKKWNKSTNKNLAVRQPNSGAIRDRPGDITTPTDLMECKERGTITSKGE
                     KTISISLSWILKVQREMISAGKQHWYIPFGFKHHEDIYVVKSLDHELELLQEIEVLNN
                     KIAELEAKLDEK*"
                     /db_xref="UniRef100_C3IV42"
                     /db_xref="btn:BTF1_31342"
                     /db_xref="A0A0B5QWD6_BACTU"
                     /db_xref="C3IV42_BACTU"
     gene            24996..25199
                     /locus_tag="gwf1_scaffold_7_prodigal-single_57"
     CDS             24996..25199
                     /product="hypothetical protein"
                     /codon_start=1
                     /transl_table=11
                     /translation="MRNDLLMCPECGSLEFEGSDRYGISLETGYPVMITVTYSCTECG
                     LTLTRGQILELSEGRQQVAVAAG*"
     gene            25212..25532
                     /locus_tag="gwf1_scaffold_7_prodigal-single_58"
     CDS             25212..25532
                     /product="hypothetical protein"
                     /codon_start=1
                     /transl_table=11
                     /translation="VKTYTVVITDENIDHQELLTALSNLKPNAEIMVKEGKLEFEDAL
                     SGYIAKIANNELRLEMTVEELDTIASKMIDSAELFIAVETYIDDYLFIYEHEERDVRN
                     ASWQ*"
     gene            25489..26070
                     /locus_tag="gwf1_scaffold_7_prodigal-single_59"
                     /gene="nrdG"
     CDS             25489..26070
                     /gene="nrdG"
                     /product="nrdG; anaerobic ribonucleoside-triphosphate
                     reductase activating protein NrdG (EC:1.97.1.4)"
                     /codon_start=1
                     /transl_table=11
                     /translation="MNMKREMSEMLVGNNLTVNLGGITYHCKTAGPWVSTEIFFKGCA
                     RSCDGCFNSQLQDTSDMHVFKVNELVDLLLKNVPYKRVTISGGEPFLQTLALYDLVTK
                     LKSHGFIIICYTGNELFDIQCDIEDPHIPTITQMCLDAILHNIDILVDGEFMIDKKVE
                     GVGFKPGLWIGSTNQRAINMPQTLKEGDIVLWR*"
                     /db_xref="csr:Cspa_c00830"
                     /db_xref="M1MBU7_9CLOT"
                     /db_xref="UniRef100_M1MBU7"
                     /db_xref="1.97.1.4"
                     /db_xref="1.97.1.-"
     gene            26061..26879
                     /locus_tag="gwf1_scaffold_7_prodigal-single_60"
     CDS             26061..26879
                     /product="hypothetical protein"
                     /codon_start=1
                     /transl_table=11
                     /translation="LEVDDINELEIDNWESISEIPVLPRTKIRKDVIQKHRIIKANGS
                     SCETDLSLSYDPLLESVILQMSYNDEKVTHNIDKEEFTDILRKSFKSSLFIVELDEMT
                     KHIIELRENLCKKLIMNGKPALSPNHEYNFSSGQGIIRNTSGLIIAKAIGMSITVGTG
                     VDIAFDKIVGTKYTNVPIIMKYTIPKINLCIDFNGITLSPDNKYSGLGKFIKLSPIDK
                     DVVIDKWPDGLNSPGICNKWDKVRSNIGVRLMRISEDKELVEFFKKIKTETGGK*"
     gene            26880..27482
                     /locus_tag="gwf1_scaffold_7_prodigal-single_61"
     CDS             26880..27482
                     /product="hypothetical protein"
                     /codon_start=1
                     /transl_table=11
                     /translation="VSFYVLKYIVPVAIPKYRSSVLNPNHILKEDLLDPSERINLLNR
                     DYLVNGTTPAKALCAFFSRNETAQIPQLHEVPTENGAGFDLPIIMNKWYAARLISSKG
                     NVHVLLFMPSIISGNASLISHSDLNDEVKALLGNVIETQHGHVEDLIKNRKDAVSFAF
                     NVIESRQLPEDVVPKLAHAIKSAKKEWILFDPVRGARDPD*"
     gene            27448..28956
                     /locus_tag="gwf1_scaffold_7_prodigal-single_62"
     CDS             27448..28956
                     /product="ATPases of the AAA+ class n=1 Tax=Chthonomonas
                     calidirosea T49 RepID=S0EXT6_9BACT"
                     /codon_start=1
                     /transl_table=11
                     /translation="LIPSEELEILIKSRQPIIWVVTWEEHRLDLALHEIAKHNYLEFS
                     TWTFASGLSKLAGSDKPIMLNPIEILEIIDQHNVGTMFVLRDYHSFLKDAQVVRKLRD
                     ITESKSIYNPIIITSPVLNIPIELEKLVHVIDYTLPGVKDISMMVDEALDFIEDRDID
                     VDSVVKACQGLTADEIENVFAKSTVVSGTLDPDIISNEKKQIIRKSGILDLYDEADDF
                     NDIGGMDNLKHWIMQRSKAFTEEAKSYGLQTPKGMLLLGIPGTGKSMICKAISNLWRM
                     PLLRLDIGRMMAGIVGSSEENMRKAIRLAEACSPCILFIDEIEKGLSGMASSNFSDAG
                     TTSRLVSTLLQWLSDKTSPVFVVATANSIEELSPELLRKGRFDEIFFLDLPNKLDREE
                     ITKIHLTKRGRNIEDFYVNVIASETVGFSGSEIEQVIMAAMFDVYSKTNGARDINTED
                     ILNAVGSTKPLSVTMKEKVDKLRKWCLTRARLASTTVEDNSFLLKRKNKREK*"
                     /db_xref="UniRef100_S0EXT6"
                     /db_xref="ccz:CCALI_02520"
                     /db_xref="S0EXT6_CHTCT"
                     /db_xref="S0EXT6_9BACT"
     gene            28964..29398
                     /locus_tag="gwf1_scaffold_7_prodigal-single_63"
     CDS             28964..29398
                     /product="hypothetical protein"
                     /codon_start=1
                     /transl_table=11
                     /translation="MSGATEENDGLKKMIDDLFTEKEIPSEPSDKDERPRPVIDHLVP
                     KENKEAINAYIKKATEELELIRLAFLDFQESISELVVYPYVYHQIQEFGEACMDLVEV
                     LNNDFDTGKMSDKGKKDYEKLKKLRANILSSIRQKYSKELGE*"
     gene            29400..29774
                     /locus_tag="gwf1_scaffold_7_prodigal-single_64"
     CDS             29400..29774
                     /product="hypothetical protein"
                     /codon_start=1
                     /transl_table=11
                     /translation="MSHLVTVDCKIDSIEALSEALVEMGYEPVRNATISSRYWNDKKV
                     DLGIRKDGKTITIGWVNDGNDTYDLIADWFCTGINQGEFVEAVNVGHTKHKTSSWMKK
                     NGYSVKYETNTDGNLVVVGTRW*"
     gene            29775..30035
                     /locus_tag="gwf1_scaffold_7_prodigal-single_65"
     CDS             29775..30035
                     /product="hypothetical protein"
                     /codon_start=1
                     /transl_table=11
                     /translation="MVELIKLVTGSLPLNVLHFSDLIAIYDEYSDKRSTKYLVLKNRY
                     DKLGFKSRTQFHNVLSCSSSPVVINAGCVSNYEDLKKLFRAE*"
     gene            30072..30269
                     /locus_tag="gwf1_scaffold_7_prodigal-single_66"
     CDS             30072..30269
                     /product="hypothetical protein"
                     /codon_start=1
                     /transl_table=11
                     /translation="LAKETIKVTIDKQGNATVATENFTGKACQAATKELEVQLGKATS
                     EKFTADYYKPEPDSKTWVTGK*"
     gene            30325..31401
                     /locus_tag="gwf1_scaffold_7_prodigal-single_67"
     CDS             30325..31401
                     /product="RNA binding S1 domain protein n=1 Tax
                     =Acetohalobium arabaticum (strain ATCC 49924 / DSM 5501 /
                     Z-7288) RepID=D9QSW5_ACEAZ"
                     /codon_start=1
                     /transl_table=11
                     /translation="MNWTESDHIGLYRYIEDRIDMASLTELLADYASENEFTFAEVQS
                     EYSKAKAEFSKLNFRFEKLITEAIPKSKKRAEQLEKTNAPTDRYYEEWEEEIIDIAQR
                     LKIMSRTALSRYLEELLPHRTWRAYMSYMSRKSRTLEDIPAYKLIEEPKVIEEPKVVE
                     ELKSIDSNGVRVGDIVQGCVTKILDFGAIVVTANGKRGLLHISEITNKYVEDVNEYIF
                     VGMKVESMVMSIDTDGKLSLSTRRLGGLRKENTNEQRAQQFVDQVNSSDHRQDKYRKL
                     IESAVGFKVQDVIPHNIPEYLKSELRGEDVMERNVLNELDSIIASIGDTLENLKTFRA
                     TINNKFTEFEKISNLKKQLAELLS*"
                     /db_xref="UniRef100_D9QSW5"
                     /db_xref="aar:Acear_0102"
                     /db_xref="D9QSW5_ACEAZ"
     gene            complement(31489..32421)
                     /locus_tag="gwf1_scaffold_7_prodigal-single_68"
     CDS             complement(31489..32421)
                     /product="Putative ATP-dependent DNA ligase id=4815987 bin
                     =GWA2_Elusi_like_61_42 species=Bacillus phage BCD7
                     genus=unknown taxon_order=Caudovirales taxon_class=unknown
                     phylum=unknown tax=GWA2_Elusi_like_61_42
                     organism_group=Elusimicrobia organism_desc=Possibly not
                     Elusi"
                     /codon_start=1
                     /transl_table=11
                     /translation="MLEQLYPMRAQSFDLDSSEEVWQDPEWIWELKYDGERALLHVLP
                     HFIGMTGRRKSDVTGLLPEKGSYIPHITSYDIQALYGTVIDGELLHDDFDTLRSIMGS
                     GTAHRAIQVQEDKGMLCYMAYDIIKYRGIYVTDLPFRIRREILTKVVSTYCTYHHIGL
                     AIQYSPTDTDIKSLFELMTGAGSEGLMRKRLSGKYKICEDSKASSDMLKAKKLITLDG
                     IVTGYEMGKGKYNSHLVAKLEFSQYKDGILTYRGTFDGFDRNTINDMTANITNYINRV
                     VEVKCNDILKSGKLRHPKFDRWRDDKPPEHCIWE*"
                     /db_xref="gwa2_scaffold_61_154"
                     /db_xref="89274575"
     gene            complement(32430..33209)
                     /locus_tag="gwf1_scaffold_7_prodigal-single_69"
     CDS             complement(32430..33209)
                     /product="Uncharacterized protein n=1 Tax=Bacillus
                     thuringiensis IBL 4222 RepID=C3IV56_BACTU"
                     /codon_start=1
                     /transl_table=11
                     /translation="LGEMRILGHIIELMDAYLVRMQKENDRDMKKFHPSAIGKCTREL
                     VYSMLGYPEPDIAPRTLMIFQNGHYYHHRMEEMFDKAEILIAPELTIRNADLNISGRT
                     DAVIRNPNPYRHMFPKDIIKLYGADGEVIYEGPNNEVALVELKSINNKGFNRVCNKEA
                     KPEHIAQLQIYMFLSGIKQGVIYYENKDTQAQWEYWVEYDEALVNTLVKKIEHVNKCA
                     KENVIPPRENSRSSFACTYCSYNGLCWGDSSKAYTSIDELI*"
                     /db_xref="UniRef100_C3IV56"
                     /db_xref="btn:BTF1_31422"
                     /db_xref="C3IV56_BACTU"
     gene            complement(33250..33792)
                     /locus_tag="gwf1_scaffold_7_prodigal-single_70"
     CDS             complement(33250..33792)
                     /product="Homing nuclease n=1 Tax=Bacillus phage
                     0305phi8-36 RepID=A7KUW8_9CAUD"
                     /codon_start=1
                     /transl_table=11
                     /translation="MLTFVRKKLDGMADLLKSTKCACGNTIYYKTKPPTKCEECKSKR
                     KGYSHKVNSSSNGELLMFNTLDSILKLDYINNGYYSWLQSPKGSPMQLDRYYPDIKLG
                     FEYQGAQHYRFNKYFHKTKKQFLYLQQCDTLKSQLCVVKGITLIHIRYDKSLTREYLI
                     SRIQDTNLFDYLVSNKLIIA*"
                     /db_xref="UniRef100_A7KUW8"
                     /db_xref="A7KUW8_9CAUD"
     gene            complement(33752..34120)
                     /locus_tag="gwf1_scaffold_7_prodigal-single_71"
     CDS             complement(33752..34120)
                     /product="Peptidase M15A n=1 Tax=Desulfotomaculum
                     carboxydivorans (strain DSM 14880 / VKM B-2319 /
                     CO-1-SRB) RepID=F6B762_DESCC"
                     /codon_start=1
                     /transl_table=11
                     /translation="MKAWKATDRQLSPHFNELEFACHCCGMVKVDTKLVNKLEKLRML
                     VNAPVTLTCGYRCPSHNTTVGGVSGSEHMEGTAADIIIGSLSPANVAKLAEKVSFNGI
                     GTYPTFTHVDIRKKKARWNG*"
                     /db_xref="UniRef100_F6B762"
                     /db_xref="dca:Desca_1639"
                     /db_xref="F6B762_DESCC"
     gene            complement(34122..34898)
                     /locus_tag="gwf1_scaffold_7_prodigal-single_72"
     CDS             complement(34122..34898)
                     /product="Uncharacterized protein n=1 Tax=Bacillus
                     thuringiensis HD-789 RepID=J4A7N9_BACTU"
                     /codon_start=1
                     /transl_table=11
                     /translation="MRNSKQWYDHIDELVIRYQEGDNSCGILLLDAFEPYLIKFLKII
                     QDGLLNLNDKDSCKFISLFIADEEIRKNLTKTNQSVGIRNEAHKTASFLSQTCSCMSS
                     DDIKQELRVTFLTLAKRWKKGGVKTNFCGYIYNSFRYELHRNLIETIKDPLSYKAYMN
                     IRYDDTDVISEYEDYKKDIDFDDVLMLVIEDELDNSWIEGITCSDMFIALTPLQRSIV
                     KHYYIDGLTDQKIASKLKMHVNTIFIHRRKAVNLLKTGGN*"
                     /db_xref="UniRef100_J4A7N9"
                     /db_xref="btn:BTF1_31437"
                     /db_xref="A0A0B5QNN9_BACTU"
                     /db_xref="J4A7N9_BACTU"
     gene            complement(34898..35122)
                     /locus_tag="gwf1_scaffold_7_prodigal-single_73"
     CDS             complement(34898..35122)
                     /product="hypothetical protein"
                     /codon_start=1
                     /transl_table=11
                     /translation="MYIYKNNSGIKLTIEEFIEIMENDLLNELISIVVCLDDPGSVVR
                     EILGLYEVSEDERVDRIMGRLLGELEDRGI*"
     gene            complement(35184..35393)
                     /locus_tag="gwf1_scaffold_7_prodigal-single_74"
     CDS             complement(35184..35393)
                     /product="hypothetical protein"
                     /codon_start=1
                     /transl_table=11
                     /translation="MNHRRTQVKANDGWNDIEFMMLEDKDIFRLFESDGEAVIWEDTD
                     EFIVEDKPFLTEQGIWTVKCNPYYN*"
     gene            complement(35500..35961)
                     /locus_tag="gwf1_scaffold_7_prodigal-single_75"
     CDS             complement(35500..35961)
                     /product="Crossover junction endodeoxyribonuclease RuvC 
                     {ECO:0000256|HAMAP-Rule:MF_00034,
                     ECO:0000256|SAAS:SAAS00106335}; EC=3.1.22.4
                     {ECO:0000256|HAMAP-Rule:MF_00034,
                     ECO:0000256|SAAS:SAAS00106388};; Holliday junction
                     nuclease RuvC {ECO:0000256|HAMAP-Rule:MF_00034}; Holliday
                     junction resolvase RuvC {ECO:0000256|HAMAP-Rule:MF_00034};
                     TaxID=596315 species="Bacteria; Firmicutes; Clostridia;
                     Clostridiales; Peptostreptococcaceae;
                     Peptostreptococcus.;" source="Peptostreptococcus stomatis
                     DSM 17678.;""
                     /codon_start=1
                     /transl_table=11
                     /translation="VVLGIDPSTACTGWGIINDDGELVAHGYIKTKRSMSNQEKITCM
                     YDGIKQVLEQYNLTEVACENQYLGPRKETIKTLSQVRGVIMLACQQHGIEIKYYWPST
                     IKLKAAGKGNATKEEVISVISDRFNLMDINDNVADAIAIAYCHQKEKNKGM*"
                     /db_xref="E0E400_9FIRM"
                     /db_xref="cag:Cagg_2595"
                     /db_xref="UniRef100_E0E400"
                     /db_xref="3.1.22.4"
     gene            complement(35963..36220)
                     /locus_tag="gwf1_scaffold_7_prodigal-single_76"
     CDS             complement(35963..36220)
                     /product="hypothetical protein"
                     /codon_start=1
                     /transl_table=11
                     /translation="LTLIDRLRDFRRVYNVAYINIICPDCGTEENTHVFHLEYDNEDI
                     WGRDWVCLACGKYLEQAEVEICVPVYKEKYIYYEIDLSEED*"
     gene            complement(36189..36815)
                     /locus_tag="gwf1_scaffold_7_prodigal-single_77"
     CDS             complement(36189..36815)
                     /product="hypothetical protein"
                     /codon_start=1
                     /transl_table=11
                     /translation="LRIYTPDECTSMYDTATEGYGSVHNITVFKFSDYWLPSRIDVLN
                     RAYSHNINNVVESLDLITWPNMEEVLEYLEVYLLRDPSHDHFNGSAGAHLRDDKIKGH
                     ITLYGRSTPVPRFMSHYIFCHEMGHVIQDTYCRNLDQIKMYAELRNADYKRNEEWTKD
                     WKQLWAEDWRWLFCTDTAHQDTWSMEYEKPDNRTKEFMLDSYRQTKRL*"
     gene            complement(36828..37079)
                     /locus_tag="gwf1_scaffold_7_prodigal-single_78"
     CDS             complement(36828..37079)
                     /product="hypothetical protein"
                     /codon_start=1
                     /transl_table=11
                     /translation="MKKDLINLYADKMNGYTSIDSTLETVKEQIQKYVSWYVGQPVGQ
                     DTLDTIRIGVEHILKLYGNKLDCKLYYNDNGNIDVIFIT*"
     gene            complement(37110..37229)
                     /locus_tag="gwf1_scaffold_7_prodigal-single_79"
     CDS             complement(37110..37229)
                     /product="hypothetical protein"
                     /codon_start=1
                     /transl_table=11
                     /translation="MMLIIKNSLGEKVIKLEDDGSMKVIGAIITKETKDSSGE*"
     gene            complement(37226..37495)
                     /locus_tag="gwf1_scaffold_7_prodigal-single_80"
     CDS             complement(37226..37495)
                     /product="hypothetical protein"
                     /codon_start=1
                     /transl_table=11
                     /translation="MAKKKVVDMIPEVVDSPEVESTNVPTRCEVVAGIKENGDVYFGS
                     RGESVDLITIEGLLNYARQELDRYWEARAMQQAQEAMRAQQEAAE*"
     gene            complement(37498..37689)
                     /locus_tag="gwf1_scaffold_7_prodigal-single_81"
     CDS             complement(37498..37689)
                     /product="hypothetical protein"
                     /codon_start=1
                     /transl_table=11
                     /translation="MKDDTYELLYDTLLMIVKFLFITFAGLMIWNNVITDVFNLQSIN
                     YIQMVALYVFTKILLREDH*"
     gene            complement(37686..38423)
                     /locus_tag="gwf1_scaffold_7_prodigal-single_82"
     CDS             complement(37686..38423)
                     /product="RecB n=1 Tax=Bacillus phage 0305phi8-36 RepID
                     =A7KUW4_9CAUD"
                     /codon_start=1
                     /transl_table=11
                     /translation="MILSLDDVLVYTECPRKYYLRSIGIPSQLSAKADFSIKIHKVIY
                     SFYRNMFDGNLPGAEQLKNEWGTLWSKNLSLQDIMFRKRDEHSDLEMKGLSMLISFHR
                     HAKFNPCVPITVEQNYKVDIGKHQLTGTIELVREVKVDNTDIIEIVDFKMGEYMPDKF
                     YTDHDIYLTAQSYAFRKLFEAVENRIVYYFLKNGKVYYTSRDEFSTFEYTINSIADSI
                     ENRVFYPKYSYACKSCPYQHECGRCDK*"
                     /db_xref="UniRef100_A7KUW4"
     gene            complement(38420..38638)
                     /locus_tag="gwf1_scaffold_7_prodigal-single_83"
     CDS             complement(38420..38638)
                     /product="hypothetical protein"
                     /codon_start=1
                     /transl_table=11
                     /translation="MAKKFKPIPNSLEDITLRGYKAITSIPVHCKLCGREILWICSPS
                     GKEKSRAEYEQEMTFQVHTECLNAYTRK*"
     gene            complement(38638..38802)
                     /locus_tag="gwf1_scaffold_7_prodigal-single_84"
     CDS             complement(38638..38802)
                     /product="hypothetical protein"
                     /codon_start=1
                     /transl_table=11
                     /translation="MARKRKKGFTDAVLSRREQYILTNKLKCLRDLNMEVTEENLKKV
                     TICTMWETLN*"
     gene            complement(38792..38926)
                     /locus_tag="gwf1_scaffold_7_prodigal-single_85"
     CDS             complement(38792..38926)
                     /product="hypothetical protein"
                     /codon_start=1
                     /transl_table=11
                     /translation="MFTTEEWAQMDYETREYVQKLVKEKYNQEIDSSDYDSGGDTNGS
                     *"
     gene            complement(38946..39143)
                     /locus_tag="gwf1_scaffold_7_prodigal-single_86"
     CDS             complement(38946..39143)
                     /product="hypothetical protein"
                     /codon_start=1
                     /transl_table=11
                     /translation="MAKKKSKNASVAERAKIKHVTIVLIDECLKCNTICEHGAGYLKK
                     YRAAKDSNKAFMGKGVPCHRA*"
     gene            complement(39156..39362)
                     /locus_tag="gwf1_scaffold_7_prodigal-single_87"
     CDS             complement(39156..39362)
                     /product="hypothetical protein"
                     /codon_start=1
                     /transl_table=11
                     /translation="VSKHFKINITKELLLDLISSRFDIPADAKITDLEYIPDRRMYVV
                     YCSGGRFDVVEAQHTPEEGLKHKQ*"
     gene            complement(39346..39900)
                     /locus_tag="gwf1_scaffold_7_prodigal-single_88"
     CDS             complement(39346..39900)
                     /product="hypothetical protein"
                     /codon_start=1
                     /transl_table=11
                     /translation="MSSHFMYELIKDIRRELRVGHLMSSVSTISTFNGAEIVEDINEP
                     KLEESVYVSFCGADFVIVYSGTQEAHIDPTIQAISYKQFDPIIFQSSIGECGVLGLNR
                     AIFDKQYNPNDGYIDIVMQSTNEHGMSVYTKFNNCSKVFSESTLSVDSIVLEATDYYT
                     FISIDNMVPGFSDDYRRATSEQTL*"
     gene            complement(39910..41223)
                     /locus_tag="gwf1_scaffold_7_prodigal-single_89"
     CDS             complement(39910..41223)
                     /product="PhoH family protein n=1 Tax=Desulfotomaculum
                     reducens (strain MI-1) RepID=A4J3Y1_DESRM"
                     /codon_start=1
                     /transl_table=11
                     /translation="LIRVLDTNVLLDRSINEIINSFEPCSIVIPLAVVQELDTFKKLE
                     DNRGRNAREAIRFMDDLRKHGKLHEGVELDNGSILRVETNFTDIDLPAELDRKLVDNR
                     ILMVTKGLMQHDNVTLITQDICERVIADTLDIPAEDYVVEIVDVSNIYNGCTEVNIYN
                     DEVQQLYEERRIDCEKPYVANQFMIMIDSYGGNHYGRYDARLKSIVPLSKNLEAWGIK
                     PTKGNTQQRFFMDLLLNDSIKLVTAIGPSGTGKTLMTLAAGLQKTLNDKSYKKIIVSR
                     AIVPVGNDIGFLPGNKEEKLTPWMGAIFDNLEYLTEDLASNKYGSPSTPAERVEELMR
                     TGILELEALTYIRGRSIPRQWIIIDEAQNLTKSEMKTIISRAGEGTKIVITGDIEQVD
                     NHRLNSSNNGLVHVINSFKGQEIYGHVTLTKTERSLLSELAVQLL*"
                     /db_xref="UniRef100_A4J3Y1"
                     /db_xref="A0A0F2PP62_9FIRM"
                     /db_xref="drm:Dred_1250"
                     /db_xref="A4J3Y1_DESRM"
     gene            complement(41242..41613)
                     /locus_tag="gwf1_scaffold_7_prodigal-single_90"
     CDS             complement(41242..41613)
                     /product="major structural protein"
                     /codon_start=1
                     /transl_table=11
                     /translation="MDLIYVYKDKLDIMETTRQPNTVYFGDKVIGTIQSIDYTVEQER
                     VPISYQGGTGIQGFSRGRRGIAGTLVFNNLINEPNGPMDIVLGDVVLHNAEIVNYNVE
                     YGNEVLQLEHTFIARSIERNL*"
                     /db_xref="csr:Cspa_135p00250"
     gene            complement(41613..41897)
                     /locus_tag="gwf1_scaffold_7_prodigal-single_91"
     CDS             complement(41613..41897)
                     /product="hypothetical protein"
                     /codon_start=1
                     /transl_table=11
                     /translation="MDLIGKYIKKMSEDEAKLTKGIEIKMHNEPRVYISNNGIATFNY
                     PNYTTGADTIIAGNITINGTYSNSIASTTTSSNSNHYMDSDDPYRLIRGY*"
     gene            complement(42230..43273)
                     /locus_tag="gwf1_scaffold_7_prodigal-single_92"
     CDS             complement(42230..43273)
                     /product="Replicative DNA helicase n=3 Tax=Bacillus
                     thuringiensis RepID=C3IUM8_BACTU"
                     /codon_start=1
                     /transl_table=11
                     /translation="MIVLEGGRNKQEVELPDLIKEMGTIIDDVNEYALQRGELGGLDW
                     GIECFNEAFEGLNPGLHLVAGQANVGKSALCMQLAWSIANANKTKTEKKPHKAYVLYF
                     SLDDNVKEILPRLIALDQKIPINVVTKPKKYQNDPSAMPYLVRREEGIRRLRNAIPYI
                     KVVDSNYVPMADTIEVICKTIGDHNFALKEMDEDYKLVVFIDNFHDISSSETNFNNDE
                     NAKFTHISGELGSMCTQYDIPIICTAEFKKLNGARRPIIDDVKSTGKIAYEAKAIMLC
                     YNEVGLRGESAQVFWEQDGINEKRPLLEVKVGKNKLSSYKKRMFFEFVPEMSYLREVP
                     PEGTRRYNQMING*"
                     /db_xref="UniRef100_C3IUM8"
                     /db_xref="btn:BTF1_31572"
                     /db_xref="C3IUM8_BACTU"
     gene            complement(43245..43454)
                     /locus_tag="gwf1_scaffold_7_prodigal-single_93"
     CDS             complement(43245..43454)
                     /product="hypothetical protein"
                     /codon_start=1
                     /transl_table=11
                     /translation="LYIYAVYTKCNVCGAEIETIFDDLNALQPTKVKVKCIYCKDVEV
                     MNDSEMNKLVLRERLQDDSARRRKE*"
     gene            complement(43461..43715)
                     /locus_tag="gwf1_scaffold_7_prodigal-single_94"
     CDS             complement(43461..43715)
                     /product="hypothetical protein"
                     /codon_start=1
                     /transl_table=11
                     /translation="MANHEGYVENVGITARSVYGVQQGTATSSYCIPATDTLKTLLDK
                     TKGNVVKQFELVCPTDASLKRAKKTMHDIFDELERQLSME*"
     gene            complement(43720..44661)
                     /locus_tag="gwf1_scaffold_7_prodigal-single_95"
     CDS             complement(43720..44661)
                     /product="Primase n=1 Tax=Bacillus phage 0305phi8-36 RepID
                     =A7KUV5_9CAUD"
                     /codon_start=1
                     /transl_table=11
                     /translation="MRNKIIPISEVNKFRFKYDNIGVFATVYKYNSPAQNEALLLGDF
                     YLDFDTNDGIEIVIEDALTSIRYMYRNYGINPELLSIYFSGAKGIHIIVDSRIIGVIP
                     SKDLHRVFKMMAMDIKDNTRHKTIDTKIYDSKRLFRLPNSRHQKTKLYKIPITYQELQ
                     TLKADEIYQLAREPRAIKPITVKLIPMANLAYVNIIRRLNLKAKPTYNKPLKPLSYTP
                     PCMNALLNQMVLKGQRNNSGAAIASFYRQQGLDKEECKHRMDEWNSKYCDPSMPELEV
                     ETILESVYKGEYKMGCGWLTTITECNKQECKLYKRRR*"
                     /db_xref="UniRef100_A7KUV5"
                     /db_xref="cbv:U729_3154"
                     /db_xref="A0A0A7G0K6_9CLOT"
                     /db_xref="A7KUV5_9CAUD"
     gene            complement(44705..45385)
                     /locus_tag="gwf1_scaffold_7_prodigal-single_96"
     CDS             complement(44705..45385)
                     /product="hypothetical protein"
                     /codon_start=1
                     /transl_table=11
                     /translation="MEKEKAIEVARYIFTNIRQDINTASKEVKMNLINQLTKIDMEPS
                     EYIQKLHELQRLRPSKAKHISNAYDVIRVGRTKVDPDNKLTPGTFYYHTRLQATSPRP
                     KLKQLESGEFIEVYEKEEDKKFVLRNVRDFTLTDLCDYFHEKMHTEVLLKSRDRASME
                     IVIKACGGDIDLVLYTIDASSSIRNDKDLPRLTSPIYLMDYIPNGMAMLEDRINTCKA
                     EGIDHEIY*"
     gene            complement(45398..45643)
                     /locus_tag="gwf1_scaffold_7_prodigal-single_97"
     CDS             complement(45398..45643)
                     /product="hypothetical protein"
                     /codon_start=1
                     /transl_table=11
                     /translation="MDFGEAIKALVDGKFVTRDNEFWEGSYVALITPEGSAEICHLKG
                     KGDFILYPFFVIKTVYGNAVVWTPNTGDVLAQDWKIV*"
     gene            complement(45671..46357)
                     /locus_tag="gwf1_scaffold_7_prodigal-single_98"
     CDS             complement(45671..46357)
                     /product="Uncharacterized protein n=1 Tax=Desulfococcus
                     oleovorans (strain DSM 6200 / Hxd3) RepID=A8ZS73_DESOH"
                     /codon_start=1
                     /transl_table=11
                     /translation="MADLATLLNPSSMTTLSQEELDRVVGVVTRPIDPKQIKERDAGF
                     GKKLSYISGSTVINLLNEAFAYQWTFRVLRMEVIQSLPKWDKRKNENIEQPPYVQVLG
                     QLIVPSLGIVKEQYGSKALIGGESEQEGASKAAATDALKKCATLLGIGIELYEDEPVK
                     PPKPTIEWPPAEVSKLKEYKAVLGIVDNNQLDPYVREFLGDGSATFKVISPLNISAFN
                     TFLKKKAEEA*"
                     /db_xref="UniRef100_A8ZS73"
                     /db_xref="dol:Dole_0281"
                     /db_xref="89982177"
                     /db_xref="A8ZS73_DESOH"
     gene            complement(46510..46902)
                     /locus_tag="gwf1_scaffold_7_prodigal-single_99"
     CDS             complement(46510..46902)
                     /product="hypothetical protein"
                     /codon_start=1
                     /transl_table=11
                     /translation="MNTAIVVIIAIICTICITKIASILMANKSSSNYVDKIVDDLDEI
                     RPIIDDLILELIRFNDSKGSFEETLSYSSRFVKSKIDKATFLLPEEKELLSKELIRSI
                     IESPLRKLYNTPNVYTLEQARSIMFSDK*"
     gene            complement(46902..47321)
                     /locus_tag="gwf1_scaffold_7_prodigal-single_100"
     CDS             complement(46902..47321)
                     /product="hypothetical protein"
                     /codon_start=1
                     /transl_table=11
                     /translation="MFGLDELINHYCNLIPGGTDIFPILALIIFMVVNTILSTAIAVK
                     KKEFTWDKIADFAKPMVYYMLLLFVLEIAIVSSSSFALIQLAFTGIQVSAWSIITVKY
                     IVQVYQKLKDLGMPQDVNLDRAIEEKLGVDISSEEVK*"
     gene            complement(47322..47957)
                     /locus_tag="gwf1_scaffold_7_prodigal-single_101"
     CDS             complement(47322..47957)
                     /product="Putative N-acetylmuramoyl-L-alanine amidase n=1
                     Tax=Clostridium sporogenes PA 3679 RepID=G9F2J5_CLOSG"
                     /codon_start=1
                     /transl_table=11
                     /translation="LNGGRDKWNQGPTGYVEANGCLDIALRVGKILQSNNIDVIYTRI
                     GDYNLEPWTDKGFDLSARADFANKNKADIYVSIHTNAGPASAHGTETYCYSKGGNGEK
                     LANLIQSNLINSLGLYNRGIKTANFAVLRLTNMPAVLTEIAFHTNAREEILLKDSGSR
                     DKMALAIASGIGKYFGITISNELSELIAQANKLKEQLNQINSRIKELGGVV*"
                     /db_xref="UniRef100_G9F2J5"
                     /db_xref="csq:CSCA_5254"
                     /db_xref="A0A0E3JSH8_CLOSL"
                     /db_xref="G9F2J5_CLOSG"
     gene            complement(48048..48365)
                     /locus_tag="gwf1_scaffold_7_prodigal-single_102"
     CDS             complement(48048..48365)
                     /product="hypothetical protein"
                     /codon_start=1
                     /transl_table=11
                     /translation="MVTPKSQDECVIGVRIEQQMSEIRNRLVRVELTQDNINERIWQE
                     LSNMNKEIGAMRGEFTREMSAVRDEFSKQISNSTPPWVTVGFSILMGVVGALGGFIAK
                     AFG*"
     gene            complement(48380..49561)
                     /locus_tag="gwf1_scaffold_7_prodigal-single_103"
     CDS             complement(48380..49561)
                     /product="Uncharacterized protein n=1 Tax=Bacillus
                     weihenstephanensis (strain KBAB4) RepID=A9VV12_BACWK"
                     /codon_start=1
                     /transl_table=11
                     /translation="MLPISQINENIRTGPKNSKEFIQMCEDFHYDICKLFDIANQHDE
                     DIRYNMDLLIVENYFLQNKIYELENSIRTIRNGVNSLDSVNIPRTLSNSFKAENMFNA
                     LYDVDKDKIAQIDSLHGIATIKYNSTSKASIIDQNGVVMIPPSLAVNLYESTDGTTYV
                     PVNDPKVMRTFDCNNSSCWMHKSQYSSINELYILLHIKLPLQSINNVYVNSISIKPTP
                     EYSMEISNIQYITPSNNVPRTIPNFAPIINANKALFMFPSTEITELFIFLKQPYYFIE
                     DGVRSFYYGMQEIGVYNYDFKSDESYIVSKFEIKDKYFSIINSPVIQIPDGCPKNVYN
                     LVEHKLFTDPSDISISSTGIPFNQGIGGSYSTVYILTKIKKTDDVTPAISCIDIDYFT
                     I*"
                     /db_xref="UniRef100_A9VV12"
                     /db_xref="bwe:BcerKBAB4_5452"
                     /db_xref="A9VV12_BACWK"
     gene            complement(49572..49991)
                     /locus_tag="gwf1_scaffold_7_prodigal-single_104"
     CDS             complement(49572..49991)
                     /product="hypothetical protein"
                     /codon_start=1
                     /transl_table=11
                     /translation="MIRPTLTRLTAPLRGPTDTEDHINYFSELLHDVRYLMFYMDRND
                     NFTNGTVQRPGHTDYIMNNMKLMIEGTNDITLFSVPVYNRLYYKGSEVGPENNGVKTG
                     FSIQSLNPDENGIGQNNIKTRIDMIRKDIDCINKSLK*"
     gene            complement(50003..52030)
                     /locus_tag="gwf1_scaffold_7_prodigal-single_105"
     CDS             complement(50003..52030)
                     /product="Uncharacterized protein n=1 Tax=Bacillus
                     weihenstephanensis (strain KBAB4) RepID=A9VV10_BACWK"
                     /codon_start=1
                     /transl_table=11
                     /translation="MTIKMRKLDVAINNIIKEELMKGEMPSSDKTTSKINAYISQNDL
                     SAPNLLVRLAQRGLTVSSEDYKKMLDESFNDLSILYSSAIKLNNMATTNLNKYEVERK
                     RLEYQLDKLEKELQELLLLYSDSGAVNSVYDTFSDMSKIDQQLTNANVDITKNEVTIK
                     ASRTETTKITPTDWQINFRLYSGLSSVETNIISGTLNNILTQSYDEVWKQEIISSTVQ
                     TVGGYVTIDFDTIIVANKILLSLHTVKPTVVKVEFCSDGINWLELPYSTTESVSGNKT
                     YNFPDIGFKSIRFLLSKNENDTTTTVNNIEKYSYIFGIREISFYNFSYMNKSTLVSKP
                     FIVESGSPFVIDKVSLETNSELTTGTWIDYWIALTSNNPNWIPISPTNETSPQYSQVI
                     DFKNVEQATPDIFSFPSNIAISERELRSLKTNNISFYKLGHIVSKQIVNGTEKLYIGK
                     NNWKMEVVKTDMGASHIPSIDDWIDTNPEVSYIKIDSNKSGEVVSGIQSSDCVNYKFT
                     IGVYVQEQNISNAIPICNCPVAIYVNGVLKFSGTPSSSVNYLLNRGWNEIVVLVYKHN
                     TISTISLNLNYELITTGSKFYANSTPLKHVSLFDLQYNIPNSVHDCYAMVDDCIIVLN
                     NYILDVEYEFYYKYITTTDTDSILFKAELRRDSSVTKLSPKLKSYRLKFSI*"
                     /db_xref="UniRef100_A9VV10"
                     /db_xref="bwe:BcerKBAB4_5450"
                     /db_xref="A9VV10_BACWK"
     gene            complement(52030..53847)
                     /locus_tag="gwf1_scaffold_7_prodigal-single_106"
     CDS             complement(52030..53847)
                     /product="Uncharacterized protein n=1 Tax=Bacillus cereus
                     VD166 RepID=J8M9P6_BACCE"
                     /codon_start=1
                     /transl_table=11
                     /translation="VSDLSINNRSLLPYMQALVNDLMMQQELANAKTYNDVIEIISRY
                     FREYYLNVGKPFFNIKYPNSGGLPIVDDYNYNCNAMFMNLVILFEEYQNLANLLVDYF
                     NYRQTEKNRLMERIRYNTGICTDLVLMANTENPNNTTYIKDTFTNTNNIDLTFTDPSM
                     RAYISTREGVLTLTRTSSINRSMNSEVTMIQGNGDPGNYHIAVIDGNTFKYISENNSH
                     DDIVTILDDNPNTWYEYQAVNFSSSDKTSLKYDMEWAKGSKTNDLLRVRILVDLKDIY
                     DINWITINPYNPPGSSGKVVVHSIKTSNNGIDYTGLYNDLLVLNSELNQTPQTYLLDE
                     IIVDDYTPSKFAGQGVWSFETRPTRYIEIVMDQPESYDETVGHTYYERVVTSNDISTT
                     IRIPENEASQQAIDGPPGKYIIDNATYINKGIDMIDGWRYCIGIRDIGVYSYTFSNQS
                     EMVTKTFSTDRSIKKVLLYSNEKLPPSFLANLNEVNKWITYSISVDGGNKWYPISPMH
                     RRPAGDEKAKVIPADSFIELVNSGEFERLNYFPPKEYEFNPKDIPATRTALYKGYVNT
                     DKPPTTIRLKMKLTRPNDLATITPLIEDYSLKIYFEEVL*"
                     /db_xref="UniRef100_J8M9P6"
                     /db_xref="J8M9P6_BACCE"
                     /db_xref="bcb:BCB4264_A3549"
     gene            complement(53859..55283)
                     /locus_tag="gwf1_scaffold_7_prodigal-single_107"
     CDS             complement(53859..55283)
                     /product="Uncharacterized protein n=3 Tax=Bacillus cereus
                     group RepID=J7YD97_BACCE"
                     /codon_start=1
                     /transl_table=11
                     /translation="MGSTWVSSPSGGHWSSSSSSSSSSSRGSGGFVSGFGSTAGVNVS
                     YSSSLSSGSWSYNGSTNTLTVGGGSSHSGGHSSGSSYSSPPPPPPPPGPPSTITKQEQ
                     TSVTKLEYVYGIKEIKISGNEIAPSSIYVSKPINIVGNIIQVSLISAEEHPLFTPPQV
                     GINAVSNRCTSVEYYITYAEQPNNNQWHPILPIGQTRIYNELLFFIDSDQATLRFPAL
                     ISDINVVYADNVKLQDEEWEFGPLGLSVRIINRQPGVDYSIDYTPDKSKVNPHILDFN
                     SIGVTPTNYIGPDGREGEVFNGANHNCSVKLTYTPYIKYDVINSTEGYNAYEFDYKPI
                     NVYLENASIAIPNKNVTTSVNPYSIPNAVCTKNMTDYITKETPVLSPYSLKIDAVKNA
                     PENLAFEYYQDSNRLYFTETFTGSNNIENMEINHGDAKIRVKYEYLTSNIRVKIIMRR
                     IGKTYFSSLSPIIHQYTLKLMTLQ*"
                     /db_xref="UniRef100_J7YD97"
                     /db_xref="J7YMG8_BACCE"
                     /db_xref="bcb:BCB4264_A3550"
                     /db_xref="J7YD97_BACCE"
     gene            complement(55283..56623)
                     /locus_tag="gwf1_scaffold_7_prodigal-single_108"
     CDS             complement(55283..56623)
                     /product="hypothetical protein"
                     /codon_start=1
                     /transl_table=11
                     /translation="MKDYLNGYLSVLPSNQRKRIIDLILSNENIILGMTEEDYEKLAV
                     KLSADRSLLTTFNFLAADKDIISSDQFNTFHSQVYGDMSLLLGESDLIEEAIVNYEYL
                     HTSELNYLQREINALKERIENLKLASNDKSRVTTYTENFSKSSNMESSPDYSYMYKDR
                     DGTTLRFAEILSINTKNILSSATLSSIDRLRDNANLVASISIDDYRGQPVSQILYPIS
                     NAIDNSFISFWGEVVLSDQAININMDDGATTIPPGGALTKLSIELPKAVMVNEISITP
                     FSVYPLEVACIKYERDPRNYEEPKYIVYGSESNNWYPPTESENVMIFKFQSIVAKKFT
                     FYLRQRNYTTNVYTINKAQKDSQELWSMITANEMSITLDGLTVDYNPTVEQNKIDEWD
                     GWAIYLNALANYKVQVQAYIDSINSYNAQYNTNIVYNLPDWVKQLPGLNFGGVT*"
     gene            complement(56623..56934)
                     /locus_tag="gwf1_scaffold_7_prodigal-single_109"
     CDS             complement(56623..56934)
                     /product="hypothetical protein"
                     /codon_start=1
                     /transl_table=11
                     /translation="MSKYKTAKYKTFKYGRYLTVKPALGKVVMYRMSAKQSAMIIIQE
                     TSIDGNVSRIRLKSNDGLWVETNTIEIDKNPTHIRIRAIGSEQSPWVVSTKIILEEGD
                     I*"
     gene            complement(57002..57172)
                     /locus_tag="gwf1_scaffold_7_prodigal-single_110"
     CDS             complement(57002..57172)
                     /product="hypothetical protein"
                     /codon_start=1
                     /transl_table=11
                     /translation="MLSYKLNIFTNAVITRVDSGEGTVEEIVATYTKLTVEEQQEVIT
                     NVYLKRPDLEMV*"
     gene            complement(57176..57457)
                     /locus_tag="gwf1_scaffold_7_prodigal-single_111"
     CDS             complement(57176..57457)
                     /product="hypothetical protein"
                     /codon_start=1
                     /transl_table=11
                     /translation="MAVVFGNLESNTRLKVMSVAYLINSDPNGYSVNSVPDYPAPVFG
                     KNHVMYFDPDTSQFTFELEDRELNEKELAQEQTQRIADLEIALAEMMGV*"
     gene            complement(57475..58641)
                     /locus_tag="gwf1_scaffold_7_prodigal-single_112"
     CDS             complement(57475..58641)
                     /product="Uncharacterized protein {ECO:0000313|EMBL
                     :KKK98817.1}; Flags: Fragment;;  TaxID=412755
                     species="unclassified sequences; metagenomes; ecological
                     metagenomes.;" source="marine sediment metagenome.;""
                     /codon_start=1
                     /transl_table=11
                     /translation="LTIKYYDGAFHKEAPVKIRDIAGNWVEIGSKLTEIDSQNYEISG
                     NLLSKIDNKIYKTGWDKPLLATTYTLSTGYGVSFSPDGVYIAVGHLNSPYFTLLRKTG
                     DSVTVASTYSTPGLMVNDAVFSPCGNYIGLAYTSSPYFTMLKRTGDTVAVAATYSLGN
                     MLNSISFSPDGLYIALGHFSSPYFTMLKRNGDSVALAGTCTLGSSSNGVSFSPDGQYI
                     AVTNDNTPCFRLLKRTGDTVSSVTTYSGFTTGSGVSFSPDNIYIAVGHYPSPYFSLLK
                     RSGDTISLASNYTLTGIGNSMTVSPDGQYIATAIASGVYIFKRTGDIISLAGSYTTSI
                     TGYSIVFSPDSQYLAIGHSTSPYFALLKTNSVFVSQQPSALTFMGKTYLPFLPN*"
                     /db_xref="A0A0F8ZY15_9ZZZZ"
     gene            complement(58654..60786)
                     /locus_tag="gwf1_scaffold_7_prodigal-single_113"
     CDS             complement(58654..60786)
                     /product="Uncharacterized protein n=1 Tax=Acinetobacter sp
                     . CIP 101934 RepID=N9LXM5_9GAMM"
                     /codon_start=1
                     /transl_table=11
                     /translation="VLSYWDGLKYVNPTVKTRDSSGNWVTTQGGYNTESVNFTYSGGA
                     PTQASTYTLSGAGNSVSFSPDGQYIAVAYFSSPYLSLFKVNDGNVIQVSTYTLPGSGK
                     GVSFSPCGLYIAVTHSQTPYFTLVKRSGNSMSLASTYTISDYLCTGYGVSFSPDGQYI
                     MVGYSVSPYLTMLKRSGDTVSLATTYTLSGTCETVSFSPDGQYIAVGYDGSPYLTMLK
                     RSADTISLASSYTLPGSGKGVSFSPDGWYIAVAHSISPYFTLLKRSADAISLASTYTI
                     TFIGTSVSFSPDGQYIAVGHYNSPYFTLLKRYGDTTTLGSTFLISGICYGTSFSPDGR
                     YIAIACDTSNQLTLLRLTGIATPSSISMTGGSYPFELVKKVAQPCNYETLLLASTYTE
                     LAYAYNTSFSPDSNYIGVSYSSSPYFLLLKREGDSISLSSSYTTPSNAHGSSFSPDGN
                     YISLGHDTSPYFTLLKKNGDTVTLASTYILPNITWDTCFSPDGQYIATGHSTSPYFTL
                     LKRNNNTISLASTYTLSGLGNSVSFSPCGNYIAVAHNTSSYFTLLKRSGDTVSLAGTY
                     TFTGTSNAVSFSPCGNYIAVAHSTSPYFTLLKRNGDTVSLSNTYTLPSVGKGVSFSSC
                     GNYIAIAHFNSPYFSLLKRSGNIVSLVSSYALANSTNWITFSPDGEYIAIAHTNSPYF
                     TLLKAGGVFDAQPPSVIEYKGKRYYRPT*"
                     /db_xref="UniRef100_N9LXM5"
                     /db_xref="88366114"
                     /db_xref="N9LXM5_9GAMM"
     gene            complement(61000..64266)
                     /locus_tag="gwf1_scaffold_7_prodigal-single_114"
     CDS             complement(61000..64266)
                     /product="hypothetical protein n=1 Tax=Anaerophaga
                     thermohalophila RepID=UPI000237C630"
                     /codon_start=1
                     /transl_table=11
                     /translation="MTVLGRLKNGNLMITGEVNERLPVIINGLVAHYPLDGTVQKYIP
                     SKIRYIRDWLNGSTSNASNHWVEIQAIDYDGVNVALSKGGTSIDATWNTVLTDGVTTT
                     SPYWGTTTTPFWVQVDLGDLFNIDLIKVWHYYNDGRTYHNTKTEVSGDGVTWYTIFDS
                     SVEGEYQETSRGKTHYMNSLGITANPGWHPVTWQNATGVTVGTDNSLTKTAGTGAWDS
                     GAISSEKFSGDVSLQWKVKYVDGVTGAEMLGFNSNHTTFSYTDIDYAIDTNGSFYVFE
                     NGTNIGSFGTCNADTDTFKIEIKNTTVRYYRNDILFYTSLVFATFPVYVDTSMHCYGL
                     QNSIADVNVCTNINTTINNDGISIEEPTTNLINNGDFSSGLTGWDLSGGKGNATIYTT
                     TLNDGKTCLYQDVGIWIQTDYRYYTLTLIANTTYTISFLIYRVSGVVIFDPNGPWDTN
                     YNLTPEIGKWVKHSYTFTTGATGGSEYFYFYADANRAKYYLTDVQLEQKPYTTSFTKS
                     IRYSSSLDLPSNILSYSQGTIVFRMASIIGWKNSTINNGTAEPYVDNYFTWGVPGQAN
                     CMWGRFIRSTQIFYFYYALGSVSYSYASDPNFNDNNENHFAMSWTSGVLKLYVNGVNV
                     SSSTGLTFSTPTNSCIELGRRHGYASASSKFSNFTSYNRALSDDEVSKLYKSSFTITK
                     EGDLKGIVVEKPIMPNGTYHFPLVYDGYNVNGSIPSSSTSNEYYSDYSAWVGSSTTNI
                     ITDGACNISYPKLNNNFLWSTWFDTSQFGCFYGRCAAKFKGTTSSWGGVVILGDWSTL
                     NGLVVGSTYTGSMMVYIPSSTYSRSESVLQIGNDTTGWSFSSYVQYDKWVRYSVTYTV
                     PAGAPWVQFRCVCGSSNIDSNAELYITDVQLEQLPFPTPFALTTRPATKLQYNLNSSI
                     GLDWNGDWSIIYWVMPVGTSTGTLTGYNLSSLGCNGNTVGGGYIWWGKTSGSDAIYSS
                     TPSTITPSTYFNIWHMVSLVKSSTNLVIREYINGQIYIRTTSFGTIPSNYFVTQHGYD
                     LMLGGWDNINVSNSYFKDLFVVKRALSDTELNNITNCQMRAKKNNLLISEKIIEKALL
                     *"
                     /db_xref="UniRef100_UPI000237C630"
                     /db_xref="clt:CM240_0115"
                     /db_xref="W6RUJ0_9CLOT"
                     /db_xref="UPI000237C630"
     gene            complement(64278..67913)
                     /locus_tag="gwf1_scaffold_7_prodigal-single_115"
     CDS             complement(64278..67913)
                     /product="Cell wall surface anchor family protein n=1 Tax
                     =Bdellovibrio bacteriovorus (strain ATCC 15356 / DSM 50701
                     / NCIB 9529 / HD100) RepID=Q6MK32_BDEBA"
                     /codon_start=1
                     /transl_table=11
                     /translation="VANLGYTVMFGDLNLNNNDVKLGGTYNGVTIGTGGISGTTKLGN
                     VTLTASSAYTLTVSGNYTIGHSTHAQNTDTGTTNSTFILSNSGTATGGMLIGGSTTNP
                     YIRWNNTDFRWEIYRSFTTPTWAEVRAASFKKSDGTEASYVGHNHSTETIKPVKIITT
                     LSDIDAGTIETTTGAEGVQGLILYGHNPSADAYLRKVKIYDNCYVAQSLKIGDMTNAV
                     SHNLYVDGTAYISEPLTMADYISLPATFTGAGQLQSTVTVKIANGSSAQALYVKELCV
                     TDAWADGDTNKQTNGIFSRGNIKTKGSINADLDIKTISVTATNSYFLADAPAANESGI
                     KFQSASVDQWKIYNPPSSTDLKFYSTADKVTITSAGNITTVGTITATSFLGITAANLP
                     AHTHTSAATGGDYVWADITALGGTSQALGTASNGSGSAVALANHVHPTTGLMLTTHAA
                     NSITGFGASAAALGTSAAGTATTISRSDHVHAHGTTQLCTHNHDSSYYTKTEINTVRN
                     EFLDNYIYIGLAVTPSLSSLTVDIAAGTAYVAGVRYAILLTNRILTASTTQYIYVNSS
                     GAVVNSTTAPTGDYADLATVTVPASGVIPAGNITDTRDIITVDRGKWTYDIYNDTGSW
                     AQTLISRGPGNGLFIKNKGSSSALTIHDLDTSLDMFTIDGSGNVKLKNGAGFYIYSDA
                     ETTQKLFVDGTTGNTTIAGSMTLSGSFNLKYGSYSRPLITAYGSDSNGLGAYIDSGAA
                     LIIGSGESASTICSNLPYSTEELWLTSDYVIRFMSNIQTGYAARKEMVYDSSGNLSLP
                     GILTATGGVSGITAANLPAHTHTSAATGGDYAWADITGFGTSATALGTSVPGTATTVS
                     RSDHVHVMPTLDALSNTTITSNSTGEILKWSGTAWINNTLSEAGIAPTIHGLINMTNH
                     PVAGLTAGHVIRATAATTYAFGAIQSSDLPSSGVAASTYRSVTVDEKGRVTAGTNPTT
                     LSGYGITDAAPLSHVSDTGASHSYIDQSVTTTGTPTFSRLTLNIASGTAPLTITSTTM
                     CTNLNADMVDGLHIATGTNNVANQIVRTDANGYINAGWINIISGDRGTTTITRVYASD
                     DAFLRYYSLANFSSQVFAQGNYKVNDSWLRENGDNATFKIYGNSRQMVFRTDGTTEYS
                     TGVGASAFVWMYGGDAIGDKLMSLENDGEVKIKNKLSLVASDSSTQKFSIEFNETEDS
                     LDFIYTA*"
                     /db_xref="UniRef100_Q6MK32"
                     /db_xref="bbac:EP01_09035"
                     /db_xref="85797415"
                     /db_xref="Q6MK32_BDEBA"
     gene            complement(67913..70972)
                     /locus_tag="gwf1_scaffold_7_prodigal-single_116"
     CDS             complement(67913..70972)
                     /product="Immunoglobulin I-set domain protein (Fragment) n
                     =1 Tax=Pedosphaera parvula Ellin514 RepID=B9XSD5_9BACT"
                     /codon_start=1
                     /transl_table=11
                     /translation="VSLVAWYKLNGDTLDSSGNNRHLYPYNQASSIVQSSSGKIGQCY
                     ERTVKTSEYLATTENIDLTGSFTMATWAFVTVTEASANGLVTNHNHNTNYGAGITVRQ
                     ISSTDFRISCNTGSGTGRTYNEYYGTSNIYNKWSHLVMRYDDNIKQITLWVDGIKEHT
                     VTYTMKCAPDKIALFAWSTGYLDSSSYRPLCKLDDVRVYNHALSDKEIKELSKALVGH
                     WTFDDFQEYTINYAQYTITAYTPYYTYSRDGNTHTCYRQSGSTSQTVALQCSTFTSAV
                     TTGTIYTISGYLYLNDVPFKTTVPCISTYHTNTLNKITRDDGYFEYTQTFSTSGWIIH
                     SDLCSALIGDTIKLVNLQIEIKDHATPFTEGTRDGKAYDSSGYNNHTMLDANCPQWIP
                     DSKIGSGCYKFNGTNNYMGIENFVPGTTSLTISSWFNKIGEGSNYECVLHKGPDNSIG
                     STEYWLGVDLNDYLTATIGAVTGVGWSAGQTPVTATLGTWYHLAASWDGAVVKVYING
                     EYIKQYSLTSYSGSVAPMRFGSSSNGMNYQFNGIVDDVRIYATALSADDIKELYQQRA
                     SLDDKGNLFVRKIHELENIAQETNNAIINRLFTNGLSSYTQSNCQVSLTTRGYRIYRP
                     PNLIYPDCGNTVWGGLKVNLFNIDPNILQKGCKYRISFIIEGQSSNGIGAMYFSNQMG
                     WGGGGLTSVSASKYSTLPSNFQGRKEIYATFNITDDIWKVCTTTYSVFVAGTSYNCYR
                     DLCWGFQYTSTGSLGTDLYVTNFKIQDITDGEPINLKETGTMNMLDISEVGIIDGLVG
                     WWPLNGDAKDRSGNLNHGTENNITYTSGPEGQCSIFNGANGWINTGYKPQFDTISFCV
                     WINLDDALSGSFHICTIGDNDFNPQILMDIKKLRFYCDGASLDGNTVLTVGQWYYVCF
                     VIKNINATQLNCAMYINGQLDKQQDLTVKINDRIYPNPLAIGQDWDGSTPTDFFKGKM
                     YDFRLYNRELIPEEINTMYELTSGSTNRMKFTSDGRVLIKGQISEVI*"
                     /db_xref="UniRef100_B9XSD5"
                     /db_xref="A0A0D4DC90_9CAUD"
                     /db_xref="B9XSD5_9BACT"
     gene            complement(70984..73041)
                     /locus_tag="gwf1_scaffold_7_prodigal-single_117"
     CDS             complement(70984..73041)
                     /product="Cell wall surface anchored protein n=1 Tax
                     =Streptococcus pneumoniae (strain ATCC 700669 / Spain
                     23F-1) RepID=B8ZMV0_STRPJ"
                     /codon_start=1
                     /transl_table=11
                     /translation="MTTIASSDIRSKQVKTANIDDGAVTTAKIANGNITSDKLDTNIS
                     ITGTLGVTSGVSLTSYLDFSYIDNGYVGRIATVPNSGTGTVSFASQHSTNVSFANTQG
                     NTEQRLVIGDSDATSDSMIMLLEVCADTSIATPVWVRRLSVSGKGDLFVAGTVNSATI
                     STDTILSSTQKTSLTTTTADCTIHKHDHGAMSGLNDDDHTHYYNQTRGDARYATITSL
                     SGYAAATHASAHLPGGSDALTTAAANQITVTTAAVGTATSFARSDHVHSVSTGTPSDI
                     LVQTAAEGTATSLARSDHKHNVSTAAAGSISPDDAAAVGTASSLSRSDHKHAITTAVA
                     GASAVGDSAAEGTATSFARSDHKHSREAFTTPSAIGSANAAGTATTIVRSDHVHAHGS
                     ALLCTHNHDSSYVPFTGAPIMPGWLTITGHGTVSGGAGDTDVSLNIQNVSGASSSIIF
                     SSGINKADDKGVIRYYDSADVNEVATTGESGLMLIATENDAASDRVRIRGGWVEIAAK
                     IASGTSPKIVSFMNNVTEKANIDLNGKITWLSGNSDNANAAYTHKSSTGADHSYIDQS
                     VTTTSSPTFASVLHNGDVKVGPSDGRGLRFWDNDIYKIYMSSSGNATWGGRLDSTSDY
                     NMYLRMASGTNRGFVFLNNTTPVAQVDSTGKIYSQGGYNASNKFEMMYNPTTNSLDFN
                     FVG*"
                     /db_xref="UniRef100_B8ZMV0"
                     /db_xref="A0A0D5A257_9RHIZ"
                     /db_xref="sne:SPN23F_17820"
                     /db_xref="B8ZMV0_STRPJ"
     gene            complement(73053..74672)
                     /locus_tag="gwf1_scaffold_7_prodigal-single_118"
     CDS             complement(73053..74672)
                     /product="Tail fiber protein n=1 Tax=Synechococcus phage
                     S-CBS4 RepID=H2BCT9_9CAUD"
                     /codon_start=1
                     /transl_table=11
                     /translation="MGDQLRGGCTIGGYLALHSGLTSASLAGDFSIGGVLNVSKDIKT
                     LSLTSTNSYFLADAPAIQEAGIRLQAAGVDKWKIYNPASSDDLRFYSTVDRVTITTAG
                     NITAVGFTGPLTGNASTATKLASTVTINGTNFDGSANITITANTTNTLTRGSYLTGNN
                     FNGSAATTWAVDATSANTVSKVVVRDGNGDFAGRYITATQFKCSATSGKPLDINSGCA
                     TTVVDYLNADLLDGYHASDIFNCSINAGGYGVISGCEVTAGLTSKTVTVANGKLYIKN
                     YGYKNFTQETTPESPFTAGYIHYVFISGHYEAGIYTIGGLAVISDPSEDALILNKWSP
                     VASQGAILLAKVTIPAGVSVILDAYIKEAREFVPIITDNVNKKVIIFKSDKSNATIAS
                     TSHNPFNRMEIYKDGDKTKIVMNDVPAANGSTKSMTIDTDKISFYDSTETLTIQDITY
                     SKVETWDEAGTKKHTHYYDAAFAVGHTPDGARVAFTLASGHSLNSSSVRVYKNGLRQK
                     LTTDYTVSSATITFVAAPIATDTIALDYDLG*"
                     /db_xref="UniRef100_H2BCT9"
                     /db_xref="H2BCT9_9CAUD"
                     /db_xref="arp:NIES39_L04670"
     gene            complement(74672..77599)
                     /locus_tag="gwf1_scaffold_7_prodigal-single_119"
     CDS             complement(74672..77599)
                     /product="hypothetical protein"
                     /codon_start=1
                     /transl_table=11
                     /translation="MSEFIAGELTKDGDLRISGDINTRLPVITDGLVAHYPMDETLNK
                     IRSLAGIKVLGHYQSTHYWYNWLISQGATITNSTDLTTVDVATALQYDLIICDYYVWG
                     FSSNIMDKLKQFVDAGVSVIAQGNDTRTNVFVKTYTATAHATHDILIEPNIPIYTDSL
                     MYPSAGIADLYGGIDQLQNGAIPFYRRSDTNQITGYIYESFSGAVLFFDQEGDSNVLS
                     FHKEAILYTLGKSKGNITNSNTTLTYDGIAVEEATINQIVISNMESYAIGYTGNVCGF
                     GNNWSERFGIGNYKVEIVPVYDSPVPGLTKAQGIETYGGGWGGWVAGNIGNTSGSISY
                     SIWIKLHYGQIEWGDLNNPSYKITMNSSNTPLGKWVYITKASTGTSGGRHLYASGVTK
                     ADIMAVQIENKAFSTSYVNGSRGDGTFGISTQLSSNSTIAFDYYLEGDGISETVISNA
                     QYNSKWWGIYLNSNGQFYMHEGSGGLSVTSSPAYIPQKNKWINIAISWDNTTQFFYAD
                     GVLLGTLATVGSANSSNVPIIYLGWGWNRSNAIFKNLSIYNRALSESEAKELVNPSFQ
                     FTPTGNLIASQVVTEPNEIPSDAKYFSLGCDSKDKYKLISPSTEANTVYEDGSVWVGN
                     ATTNIYASPQSELTNINVVDANGTLSWAEYTTRYNRSKIAKVTKIAGTPSTHASFRDC
                     RTCLANTYYTLSFKIKMLSGGTVSERIRAHFGGGTGGSLVYQVLSDGWYLCYTVGQIV
                     GTTLCAGVGFIGDGALECLVTEMQLEQRSFPTPFANGTRSAGSIKWPLTLSDNATFLF
                     WRKSLQPNSAYDATQTTYPNMFEIGNYYSNASFTLWNFGPSNSGTNICAYVKNNVDSG
                     WTYGGGAMTPYTGEADRMKWHMHAIVLSGSSGTINSFHVFKDETKSNVITINGGITSW
                     NGSFFGMGSFGGMYPNSYYKDLIYVPRALTDDEIKAIYQTKMDEKSKLQVQGSIMTGQ
                     VIT*"
     gene            complement(77610..81557)
                     /locus_tag="gwf1_scaffold_7_prodigal-single_120"
     CDS             complement(77610..81557)
                     /product="hypothetical protein n=1 Tax=Paenibacillus
                     daejeonensis RepID=UPI00036F7405"
                     /codon_start=1
                     /transl_table=11
                     /translation="MAVYRDIDYNTRINGGLTVSQASTFASNLTVSGTLAAGNVSDIV
                     SAINDKFASAGGTVSGNVTISGDLTVSGTITGVDLSQYYTKTNLQTNGQASVHWNNIT
                     DKPTYDNYVKWILKQNTEETGADVITGTIVDFKNGSNISITRTGTAMTIANTYTHPSS
                     HAATMITEDTTHRFVADTEKVTWNAKADAHTHPYDNYQNWILKQNTEGTGQNVTTGSI
                     VDFKNGSNISITRSASAITIANTYSYTHPANHSPSIITQDASNRFVTDTLISTWNAKS
                     DAHTHPYTPDTHPTVIANVSLGHIKTGGDITIDATGIVTVVDDSHNHIISNVDGLQTA
                     LDSKAPTHTHPYDNYQSWLLKANTDTGVSITSGAIVDIKSSGATTISRSSSTITISST
                     NTTYTASNGLQLLTTEFSVKLGTSPGLTADANGLVNSDKGSSQYIFKNVTVGGTTSSA
                     NINDDTLTFAASGDIQASISGKTVTYTHNDSDHNTFPTLSSSNVFTANSESIKIKPTT
                     DTYTARNSIAVVIGDVFSNIGYNPIDAMTEEVWSASGKTGTQYTRGIDYDIDYYAGKI
                     KRHTDSSISNGATVYVSFYQTVILLRINKNDDSYTYFSIDNRGNMYGKSMSVLLSSSQ
                     NSQESDVQGDFTVQGNMIVNGNTTLGDDATTDNIIVKGSFNIWDNTSAKFTVDTTGTV
                     TAGIIPWARLSSIPSASTTASGIVQLSSAIDSDSTTLAATAVAVKSAYDLANGKWTYS
                     ATTIQGIKVNAATNADTVNSLTVLTAVPTGAVFTDTVYTHPANHPASIITEDATHRFF
                     TDTERTKLSGIATSANNYTHPTNDGNLHVPATSTTNNLKVLKAGSTAGVMAWGNVDWG
                     ELTSKPSSFTPSTHYHSNLQNIDDRDRKPVNTSKGYLELVFTSLGGMTGTENQDYQDM
                     LVLNSYIDASGGNVNALIFDKSEMKIRHYQAAQADTTWGTPKQLAYISSTITDGEQNS
                     SPSCDAVYDGLATKVAANTAITGATKCKITYDSKGLVTAGADLTASDLPTNHNNYIPV
                     AQTTWYSHTPSAWNDASIVSRGGAEDGWIFCDGVNGQYGIYHRQIDSNLVVAGNETLL
                     SNSIAFIGGNSLASYINLSGGHGYFKGNLKVGGTIDTGQGATELYLMDQNVKTTSSPT
                     FAGQTLTGPLTLASTTPVIHFNGSSDTGIDMSIKATPEGLDFYEPEDNDRIHFRIYDD
                     AGVDAPYGYQVNATVVIDASRNLVNIETINTGQGATEVYLMDQNVKTTDGVTFNAVTS
                     TTSVTASSAAITNGVSAASVTATGTVTATVHKAGNWDIKQDATTQSLKFVFVT*"
                     /db_xref="UniRef100_UPI00036F7405"
                     /db_xref="C0ED31_9FIRM"
                     /db_xref="rtr:RTCIAT899_CH12160"
                     /db_xref="UPI00036F7405"
     gene            complement(81570..93938)
                     /locus_tag="gwf1_scaffold_7_prodigal-single_121"
     CDS             complement(81570..93938)
                     /product="Uncharacterized protein n=1 Tax=Mycobacterium
                     yongonense 05-1390 RepID=S4ZIS5_9MYCO"
                     /codon_start=1
                     /transl_table=11
                     /translation="MANYPDDLDNFTRKQNAIPGMEDTTGDWVDAEHINDLQDVVISI
                     EQTLGKTPQGSSLTVRDRIASLESSKALKTPSVCIFLGNPIIFNGAVSKAQAANEFLY
                     YDHVVFGPNLENSANPDYNNFKELIAYIRASRDIKLYGYIDVGVITSNFNLTQIETKI
                     SAWDVLGVDGVFLYNFGYDFGVSRARQNDIINFLHSRELSAFVQSTHAVDTFGSAYNA
                     QYNPDYTNSLIDKRDIYLHENIAVDTTSVNAYINSIEYAKSLITYRNNLGTKIFGVAT
                     IDHNQTQEVAQSYFDYAQSVAILCSYDAFYAVTEDYGINSNALKLYRNLSLVGNYYDK
                     NPQISEVAGTYTRVGSFGKITVNTVNHSYTLEGISIPGENITGTINYATIVDSVIDAI
                     NANPDSIIDPEKIAPLLVSNIKDIVIQAINDSCNSGLTINDARIGDLNASHIVAGDIA
                     AGRIQANIIQAINAYVQSLTVEQINAGVINANAISASVVDAINANIGSAVIDQAHIGD
                     LNASHITAGDISADRIQTNVVDAINANLGTATIDGAVIRNATITSAQIASATITSANI
                     ALATITSAQIATAAIGTANIQDAAIINAHISNAAINTANIANGAITNAQIATATIMTS
                     NIQNASITSALIADASITNAHVVSLDAGKITTGYLGAGRIEAGSITANMLAAGTITAD
                     SAIIGIAAITSANIADAAITSAHIADATITNANIANATITSANIALATITSANIANAT
                     ITAANIQLATITNAQIADATITNANIAFSTITSANIADATITSAKIALATITNANIAD
                     ATIGTAQIADAAITTAKVGTAQIDTANIKDAAITTAKIGTAQISTALIADASITNAKI
                     SDLSAEKINAGYINADRMKAGVIDAINARFGEAYIDGAVITNLDAAVITAGSISTDIL
                     KSTVIQAINATADTLFINSSKITSISADKLNVGFGGYNVLKNSDFFFNDVEGSCLNWT
                     AIGTEPTRPSTYGFRWSRKCFYVNDVTAVTRGYEQTISNDYAGKTLALSAWVKWKNVV
                     MGTTSSNKLLVELHYQYNNGVSDVDQFERISLVGSCTVESEFERVQKIMSLTPLAPNW
                     TVNFIKVRVYLNECAGEFSATCVQLEEGDIATAWTRNPEEMNGAQNNVLITSEGIIIT
                     GGKLTVVDPTGTVTINNGNIAAETITTSMISTDGLNASVISAGTIDANSVSIATKAGG
                     TGNRFFIDTNGLSVQDKDTIDGTTNMVRIDSSGLSISSDGGSIWTNKITGLGLSVTSA
                     EIASLDAGKITTGTLSVTGSMSVSGGNVVLSSSGVTISGDSGIYVSGAGGIRIKEGTL
                     KVDNNENITQVTIGQYTTGQYGIKAGSTTLDSSGITIGQGSIDIGSGVFTVTNTGILT
                     ATSATITGAVNATSGYFGGSVDGISVGSTGLDVVGSGTITSGTAVLSSSGLTITGSGA
                     SINLNSGKFIVASDGTLTATAGTVGGWTLSTDTLTSDNGLVTIKSSSTSNYIRTANAL
                     ISPTKVVQLDSTGLTITGGAISVQTTDGSTAIDGNGINASTITTGTLTVGTGMSVSGG
                     NVVLGSTGITVSGSSGITVTGIDGITISTGTLKVLNGTTPEVIVGQYTTGNFGIKAGN
                     TILNSSGITMNQGSISINSGVFAVTSAGALTATSATVTGAINATSGYFGSSTNGITVN
                     STGLTVSGTGTIVSGKVIVKNDRIVVNNASDILQVTLGYNGTSYGIFAGTTKLDSTGL
                     NMTQGSITLGTKFSVSTDGTLTASSATISGSISATSGTIGGLTVESTSVTFGNVTLNS
                     SGIGVAGTSGIAVTGTGTIVAGYVTTYSDRIEVKNGTTAQAILGKYDTTNYGIKAVAG
                     DIGGWIISSTDLKASNLVLDNTGKIRIGTNITLDGTTTTGTITATNVDLTGKITATSG
                     SVGSWVVNTDLHSVNNVIRLNPTAETISVYNVDTAEVIFGKYDGLSYGLKAGNTILNS
                     SGIAANQGTIGGLTIGDHHIQTNGFISGGTGFKISDNGLLEAGNVNLTGSVKATSGEF
                     GVGSGRINASNDGIWAGPGVGVSGSVFWISSKPQFIGADGTTINPGDAYFKGSIVVEA
                     DSFISSGSDLVISEGSVIAGSRNSARVEMTYNEAAGGYISCWGYDSYSVLTEFFKVDR
                     TGAKLYGDITATSGTILGNLSVGASSNVYLDGTSNAIYLYDNTDEYNDRVVRLNNLGL
                     YISTDSGVTYDPALTGTGLNANVINDGQLTIADHGGGASGIVIKQWNETLNGYVDNVS
                     INPGGIDVYNGAITVHSDKTGEVLIGGGYLRVKGLDMGVVTSNNYVGNGNFNMASDRY
                     GLKQLNQDEVFLGRAQSSGGAVSNPTYHYAGWPDYPTRNPHTVYTYNVNPDGTLNLYD
                     PENLSDPNWPNITRVSFNPQWSAVHPITGHCVIPNDADNFVTVINKDGNLVRNLKSWK
                     GGLFGAAFTPAQSATSLLPNAPMGARLVVCGDDIDRKRAPWDMVVFDTSDSDPANWTR
                     IGVIDVGEFPSKVICDDKGYAYVTISLDDNVYKIDIVNMRVVAIMMLTDVRGIPVIPQ
                     PIWISQDYSKIYVGGVVSDYVYEIPADFATPFASCRKFSILPYDGNRGIIHDLRTLPD
                     GNICFSSASETDGYIAILNKDTGVMMTYIDKTMTDKLSAQTLAMEVGRQNFYGSTTLC
                     PHPTQPIIYVTCTARCVVSVLSYQTGELIEIQRIEAGSNPSGVSISTDGTKLYVPNHH
                     YHTYPLGANRIWGYNSSDNFYATDDTFDTTQKFYHYNPSGIIITDNRYVWIVNRATND
                     ITIRDTNNWSNELVWEKIEDVGNKPFDIKINNAKTKVFVSNDDEDDQNTPDFITIIDV
                     GTKLVEGHIHVADRPMGIEISSDDKYVYAACYDGKMVQKASVADHIVVNSAYLNGKPK
                     YLKLVGSTLYATCSDTDELYVIDANTLDIIQIISCDEGPLQMVNVGSKLYVTNYSSDT
                     VLIVNIATNTIEKRIDVGSGPRPIAYNPVYGFIYVGCSGEGTVAIINSTTDTVVDWAM
                     TGHNPYHIAVSADGEKWYTSAHGPEGIYAYGEGNPFTGDAYLDNSGITHKYGAEYWMP
                     TRSNWTRGADKTLTSFSSVEFWPSSKLQGKQGYAQLTVMGMYNAYARIEQDIYQFVNN
                     SDGACEYYTELIELQQGIPLKLTEDVADFKDITGQEKRRIQLISATDVSIIYIEGVHY
                     VVNYDVNEVSRLGDTIPASGKIENTVLVDTTAVTMIANGKNYNTITVYPLGQTAGEYI
                     ENTDYIIDRVNNTIARTVNSAIPSGNSVTVKYRHCLKVRYYYHPNKRNYSDSVVSADF
                     FWKWPRPENQWVRMQLDELVPKFIYVDNDNIDPWRPIHDYGKPLYEDATPYWLKQDNT
                     KLYQVPEVKGLVYSAYSDRVPVASITPSAIPISGETDNVKKTDGSTVVLPVGSQNLTI
                     DLGAVYYANNITIDHGILVNNAKVEISEDNVAWVEVFNGLLAVGPSYQITFQKTYNSD
                     YEGPKRVRYIRSTLDNTTNQWKQIKVMGDWKVGSYTFASNTIWDSESKRETFVTLGGT
                     TAKRFDDPSITNIDPLNPTTRPSERVRYRLYYSGTDGSHDLRGEVSVYNAYENTLYKG
                     VGYRNVTTHLPYAVLDTTGYDYVYDYMANILWRTADSTIADGEEVRIVYKFVQEDLSS
                     LPLCIAHRNPNTGIADMDASVAESDVTGAWIQWTFTNDYRCDWYIGWIADIGLGNVNI
                     YLDNNLTHSISQMSTKVERFSQISQDLLPGEHTIKLVQQQGRVNFDVIKLEDLQLLQM
                     NSQIVASPSLNPVELFTWYTAKISPYKARKYLGRGTQVLSGAYDSLRVDKDLGIPNNQ
                     VPVRYRLRFQTTLEGRADAVDGEGGTGGEIGDRKWRFEQGAAMVTNVTMEKGVNPTYW
                     RMAPAADKYTGFAIESWDSQEPKHTGIQTSHIANGAITADKIKAFSIIDEHIASNAKI
                     QESKLSLNYATHPHEDLAALDKIMLSDGGILVDGKVKQQGQYEIVHRRPLYGIAGDLQ
                     FQTDSTTWETMVFAYGPFGYALPSVQTSANRYYRLYAIYSDDITNTDASATIAPRVRV
                     ELASDTILVYEWKMPHTYGAVNDQRDAYSSYFQVSGLTSGDHCNVKVRIQNDACNYAA
                     GGKSVGIKYLELIAYDVF*"
                     /db_xref="UniRef100_S4ZIS5"
                     /db_xref="myo:OEM_36470"
                     /db_xref="S4ZIS5_9MYCO"
     gene            complement(93952..94143)
                     /locus_tag="gwf1_scaffold_7_prodigal-single_122"
     CDS             complement(93952..94143)
                     /product="Uncharacterized protein n=2 Tax=Bacillus cereus
                     RepID=J8M9N7_BACCE"
                     /codon_start=1
                     /transl_table=11
                     /translation="MIPVNTPLGLTYKYNAETNKTEICWSYLQDSDTTHFILEYWNDD
                     ERKFKAYDGRYGIIPRSKI*"
                     /db_xref="UniRef100_J8M9N7"
                     /db_xref="bcb:BCB4264_A3559"
                     /db_xref="B7H8U5_BACC4"
                     /db_xref="J8M9N7_BACCE"
     gene            complement(94158..97889)
                     /locus_tag="gwf1_scaffold_7_prodigal-single_123"
     CDS             complement(94158..97889)
                     /product="Uncharacterized protein n=1 Tax=Bacillus
                     weihenstephanensis (strain KBAB4) RepID=A9VUZ8_BACWK"
                     /codon_start=1
                     /transl_table=11
                     /translation="MKTIPYKEELSPGVYSLRVGKKVPPSAVNLAYVHSPSISPQANI
                     IIEDYSGQIPENVSNGETINFLARPDASFLLYCNGETEFTSDNIEITDEFSLIENYNY
                     EPQPLYYKSVTTQNFNIDGISELLPYNGGYVTIPTYELSNGTIDKTKKLVYIGNKISI
                     GRSDGVELSITHKYKVILIPVQDGMENEFQIEIYTNFRNTDNETYTITYQKYNDDIAS
                     TTEILNASLFFGKLDKGEFEDLKELALNPTDGDGEWLPELNNKVYYVEQVGNADKYRV
                     YAPSQVIVKDSADRPIQTFRYQVEANLNVNYNTENPTGMNIGVYYNNAYHDSSYESVG
                     QCLQNIANSQLVPSYVTFNNPYSPTNTADYRYWYVDISQPADVLKLYDIIIITGYGPL
                     DLTYYGHELMYYIKNGGKVWIDSCSSGPGALNLRNWPQGNDTSVTFDTTSTSTGYLKA
                     VTPNSKYFNRYHNIPIGDNNRIDIGYSNNGYVGAYINIPSNETWTPIVIWSDDVNDIG
                     IAYRKIGNGTLLISNCGIMRSISVSNEVSTKFCINTLLALSEDIWIKTPQLIDQAIHI
                     DNLFSQEYIQNGRTIYEVGAIDQSSTTIVARKIISTTCREAMLPYMPHKYHNGVGTFI
                     VTPSIYSNNVFTTIQDNIRMTESNNGSVKLWAYSLVPGNNDLDFTSSDMVDTDITIFH
                     PNVEFTWSITPYTYEWDNVGNYRYVWGNTSYTKIDSISKVDGKVVLSSLRSVLPGTPS
                     GTIWNNPNRIFYKLWLGKVVNGVQEESVSPVNIAFYNRNTGEYIYDLSGENKIAYNYL
                     FTMDELENIFIHAWTDYYTLRASKRTFSVKQNNNGNIYVDYPSTEDERDCWFLRVNGR
                     FSKFNRDFYSDGNRTTTPEKCVYKIPEYERQHFNPAIPFISVNDDKTVYIDNHKVKIN
                     NGGLKVDDLTPIKLIRRKYSNNPMFREKLITSDNTHFTSDHTNWLSIPLPIILEYTPN
                     SGYTPLSSNEYSIDYENGSVTMIRQHGNNIYATYRYCEEDELTILDIDTCNGIIIVAE
                     EIDYTDEIYADYFYEENFYTYKGYWDGNEFWYLDLNPSEGHVTRYPLVKDNLVINSLI
                     PTSEIINKSIYIYLLPYEVDGREISKWTVRHTFSSELFSSICSVEPRVLLLAIIQIRE
                     NATVDDVMVMDTRTRGGGIKSTITNSKIYQTQPLAQHYWDIGSWDGLAYQSNGVIIIK
                     IPKRLLDGDNGRAPMTDSQIKEMVGKYLPYGTFPIIEYV*"
                     /db_xref="UniRef100_A9VUZ8"
                     /db_xref="bwe:BcerKBAB4_5438"
                     /db_xref="A9VUZ8_BACWK"
     gene            complement(97899..102278)
                     /locus_tag="gwf1_scaffold_7_prodigal-single_124"
     CDS             complement(97899..102278)
                     /product="Uncharacterized protein n=2 Tax=Bacillus cereus
                     RepID=J7UWM4_BACCE"
                     /codon_start=1
                     /transl_table=11
                     /translation="MAQYGKNIYGTSYFGVTSAYSGQYITNIFNTGNVLNGSVNIVLN
                     TILPTATYLYNSSNIIYSDNWVGGSTSVLNAKATLSVAARNIILNYNTASGTAQVTVK
                     KLVNGSVVNTDVVTVPMTTGASYDLSSYTSSYAQYEVEITNTDTNSINISNFVCVVTD
                     ISVETSAAYDDESTLYIDESVWSNWELCTPVYTHVTGNQWTVSATSSSYSSKNRIKAK
                     IHLASSDNLLTPEVSRFELNSGNVANHTNTGKYFATFRFGPSFKEYTDIIYTTTTPSS
                     TRIYVQTQSSNNGSVWTILSAPYTQDDTNQIRLKEGSSYGEVVSNAITPENLTVWEKY
                     RTIDWSGTVNNDIHGNITENMKVRYQILASIDGQWVDYYSGLPYQGASNWADITQMAS
                     NPITVPIKIKAILSRSSSSYPTPYVSEFELRCKSTYEENVIIPGDTSSVDSNNTGDKE
                     LVNLVDILVLASSDNQPHHDGKLTIPQGLEQECVAGRSLYPAYTHINRTGLPYVTLYW
                     NSKGYGSGESTTLSQTDSLRIYCSETSNSQNKRFYQYGAASVVYPLTSEIPMYTYFIC
                     PGNSNVIMNGNKLYKYFLEMGWDSPGYPIEGNVNEDDRVIDIFWNSLSTDTPSGNPST
                     WNMVSSLEGDNICAKIYAPTAAAPTPWVSESKIIQGAFVNANSIKNNYVLNGIILPEL
                     DPEAILSNQPYVLEIVEGSVRCNNFTISDDIVNGDSPRLPHTLTIVKFDNTLEIMHLM
                     TRGSGDTDVLPNNFITSIDGVYDSPYVSDPLFVDYIKDIDYTQNGNYIDWSLNERKPA
                     AEAKYYISYKYTDYRYANVVFSCDYTEPIIQNDIWVSNVVTCSGKKVSSGNDMIEAIP
                     DIEIPDNINTDTLVYIVDSNNIWVKTYIKDGNVVGTLNNLNPKDNWLPQVHNGFYYIN
                     KQRYFMYAEPEIIIIGDEHMPLSSDISYVDGRYEKGANTDHENAIITYPMHYNYSNPG
                     GISLWFKSNTTMDGAMTSSPVFFEVWEDASNYIVLKYENGSIKFVSMNDSLLQDISYT
                     FSDSLSAWNHLAVTWNNLTGNVNMYVNDIHSSSPMSISLFDGRNSDGTHKTKSLCIGN
                     SRNSLGDNCNCILDDLVMFKYAPSTETISSIYTSTTLDFDSNLMTMKCGFEGNINETF
                     DGSFVAINPAPQQRAPLVIQKQDGTPLRKVSFSDETTGEYTTYNTEEFISDGTNKIIL
                     TFSDLEVDKFRTVVYNDKNSIIGDPLSINGSEVTMTLTSDEAEALKGKRLKVIYQLRD
                     CYIWDSNGKYGAAYIRLGQNTGEPLTITYEKNSLNYSLANTAELNPLYNPNHNGFMYI
                     TNDLSELSHFRVNLSPSNLLCNGVDMSTIIIETVDKHGNPTNNVDLELSMNKIALVSG
                     NRITGGLIKYIVGDTVELKNTGSSYSTNSVAGRHIYMYTAPKISHEELPDATYNKITI
                     YDSISGLGTEIKIRLMTINEYGM*"
                     /db_xref="UniRef100_J7UWM4"
                     /db_xref="J7Z2V0_BACCE"
                     /db_xref="bcb:BCB4264_A3561"
                     /db_xref="J7UWM4_BACCE"
     gene            complement(102284..103567)
                     /locus_tag="gwf1_scaffold_7_prodigal-single_125"
     CDS             complement(102284..103567)
                     /product="Heme biosynthesis (NirJ-2) family protein n=3
                     Tax=Clostridium acetobutylicum RepID=F0KAM5_CLOAE"
                     /codon_start=1
                     /transl_table=11
                     /translation="VLSNTKIDCIYLMLTENCNLRCVYCYEQSKASSVMTLNLAKSSV
                     DMLFTSGSNKLLVELFGGEPLLNFDVIKHIIPYIRSKEEETGKQCKIGMSTNLTLLTD
                     DMIDVIEEIDDIQFSIDGIAKVQNKNRPMANGKDSFDMVDVNLPKVARPSINYSVRIT
                     IQPDNVKYLAESVIFYHNKYGINNIKTQCVQETTWSEKEVKEYQRQLRMISDYMYGLH
                     RSGKSFTFDPLSHYLGLPPYINPDKTCGAGHKSIGITPNGDIYPCLRFYTYDRNRGTE
                     DYKMGSIHTGINLDKSSIFRSYNRSSLEKCYECEHDSYCDRCLACNLEVCGDMFVSPS
                     EHCKTVKVDSIIGKQLRDRLNIDNLQQEKLSTLIDGMNNKLSSIISRQKNTEDLFNSI
                     TPSVDSLMERLINLENTNNNLRLEVADLKLELRRR*"
                     /db_xref="UniRef100_F0KAM5"
                     /db_xref="cae:SMB_G2312"
                     /db_xref="Q97GT6_CLOAB"
                     /db_xref="F0KAM5_CLOAE"
     gene            complement(103580..105685)
                     /locus_tag="gwf1_scaffold_7_prodigal-single_126"
     CDS             complement(103580..105685)
                     /product="hypothetical protein"
                     /codon_start=1
                     /transl_table=11
                     /translation="MAYFGVSDFRINADITNLTVDAVSAKLSRHSTEWYEQWDCSSFG
                     EWLTHGGYYNWDISNDSFLINSAPYYSTDNFVYRTLNIPAGGKLIFKYKTQRQTLDGY
                     MYVKGAGNNILYTGSSSDWKEETVTLNDGITNDYIFIGYFKYNNYGKTDYAWIDHIRW
                     GPFYREGYYTNGTYTSNTYTSMNSSNVRISWLAYIPTGTTCTIEARTSRNNSWSDWVS
                     IPYTGYIHSPDNNFDRIQVRATLTTIDDSITPILSSINIITHDEPVITTPTRRRGTIR
                     SSEITELRDAINNMLPKYGLPVITTSITGNQVNNIRDTDFIEIASAIKSISINEDNTT
                     WNSSYIKQGGTTVINVDHLIELQEKLVSIVDIAPVAPSMRQLPYFTYLSLNPPGSISS
                     SSSSQSDNTIDVSWIAATSTNPNLEYSWYPSYSKDVAAYEVWYSNGTDYWLYTIISNT
                     GKAYYEISHEWDVTWNGYVNICTIDKFGNKTDSMYPLSPQASNLLDHYELNYKLNNKV
                     VWNGLGGSPVIETKAITWYLGSQCYYYYDSNRWFYENPVTFDMLSGVTNISCGFYVSS
                     GTLGLEWMIVYYNEETNNWLPTSTYITASQYDTTYSFNTTITSSVVAKFIVVPRYWQS
                     SGTWGMAINNLSITREYNNGSMSKATSYTHTINELGYYQYRIRSVDGNEVASDWVQTS
                     ANTYYCGCYGHCGNHSYSE*"
     gene            complement(105698..106783)
                     /locus_tag="gwf1_scaffold_7_prodigal-single_127"
     CDS             complement(105698..106783)
                     /product="hypothetical protein"
                     /codon_start=1
                     /transl_table=11
                     /translation="MANTLYSDLTKTQYPAQIDSRYPVAAVTDLRFPSADNANLVYTI
                     GEQHENTDMNPETDYTTYIMAAHINVLQEAMLCVERTLGIMPQGDFKTVKARIENLED
                     KDYDIRYITANSVGWTYDSARDTLYAHKHLGGTASPSKVDLASEVQGLLPKTAIELGV
                     TNSSLMATDIKMSSTDNRTIKDSIDAQFPRTAGTSYPITGDLYLDNKFFGGLYGEWDA
                     QDHIEGISSTKVSDDKAYSGYSVKSGTTNEFMIIGPTGGYQKLRYGKFVVGFRIKITD
                     PPDAEAMVCQLSVGNVLEQNVRNIYAKDFENPGNYEMLYITFDHTPTSDNLNRFYFGV
                     WRHNAAVGYLYIDSIIIMPSHTSVYDD*"
     gene            complement(106785..108428)
                     /locus_tag="gwf1_scaffold_7_prodigal-single_128"
     CDS             complement(106785..108428)
                     /product="Uncharacterized protein n=2 Tax=Bacillus
                     thuringiensis RepID=C3IUT7_BACTU"
                     /codon_start=1
                     /transl_table=11
                     /translation="MSYNDSFPLSNVTKKMLRYLPSWMTMRTNENSLGTQFINSPGLE
                     FEQVEEYILDMINSQYLDTADISKIDYVWKTDLYPILLDGWKKLSFRAKYKDNDTNIY
                     EPFDVKEVTSYEDFYLGNTDFCMVDYDTGICYIRRPSDCSIEFEYLHVDAYDGEDDDG
                     GLYISEFAIHHIWNSFDEIGLLLGTPRLFKEDNQRYRDRLKNVFLLRGGPTLVGLKNG
                     ITGLLGTSDVEIKELCDIAFRDSLLNEDGSASDKLKKYARIINDQIANTWDNMSWDKA
                     YWRSLEHTKLGFDYLPHVWNASTEGWVDEDFQSGVGCGLDLYVNSPKNESSEQEFEYY
                     VQAQAAIDSSEVRYPEHTFSYRILAKGTKIENTPNVEEFKYTIVAAENIDLQDNIVIN
                     GKREYNQWPIISWDTVESMSTTLEVVNSNKIMSPSVDGITPRPYLKVIVTMENDTNDT
                     PLLNSITVGWKDTSDIEHTTTLNSGLLFERTDDLSNDSGPFPLIHITKENTEVVNNHV
                     ELSYGDFQQIIDNDSDWRNGEMNNCVVSGNSLKLNVGVI*"
                     /db_xref="UniRef100_C3IUT7"
                     /db_xref="btn:BTF1_30662"
                     /db_xref="C3IUT7_BACTU"
     gene            complement(108440..109246)
                     /locus_tag="gwf1_scaffold_7_prodigal-single_129"
     CDS             complement(108440..109246)
                     /product="Putative baseplate protein n=1 Tax=Bacillus
                     phage 0305phi8-36 RepID=A7KUS5_9CAUD"
                     /codon_start=1
                     /transl_table=11
                     /translation="MIVYSNKKVRMQRMMDALANNTDITDFSPGTIARTFLDIINEEL
                     EECYTTLDRYISMAYISTASGKFLDLMGAMLNCPRKSGDTDDNYRYLISQQVYSSAGA
                     NETTIRLKSLSVADVKDVVLVPYTYGIGSFSVYVMVDDPNTSDTIINSVQAVLDREKA
                     YGIKAVAMKPNITTVDVSVKLVMHPSVSSVEASSLSYSARSAIKYYIDNISMGEALSI
                     NVIMSKALSVSDKIINGEVLEFKINNKKTYLATYYSMWDEKITPGNVIIK*"
                     /db_xref="UniRef100_A7KUS5"
                     /db_xref="A7KUS5_9CAUD"
                     /db_xref="bwe:BcerKBAB4_5764"
     gene            complement(109243..109821)
                     /locus_tag="gwf1_scaffold_7_prodigal-single_130"
     CDS             complement(109243..109821)
                     /product="Putative uncharacterized protein n=1 Tax
                     =Bacillus sp. 7_6_55CFAA_CT2 RepID=G9Q412_9BACI"
                     /codon_start=1
                     /transl_table=11
                     /translation="MRDFDIRAGKVICSEDDTHYVPIDAKEGQACLINGCIGTFVSVE
                     GDIITTPCRVDDEGNKIYVDCGIDDNGNQVLKEMKDIALISDISWFKQVVYNRIKTQN
                     PDWYHHPTIGANLEDLIGEQNTRANADIGSYNILKSLTYDGFINPKDANIRSVPVDSN
                     NIIYFIRISNPYTITLYASFGYEDGIKEFGVV*"
                     /db_xref="UniRef100_G9Q412"
                     /db_xref="bwe:BcerKBAB4_5763"
                     /db_xref="G9Q412_9BACI"
     gene            complement(109821..110363)
                     /locus_tag="gwf1_scaffold_7_prodigal-single_131"
     CDS             complement(109821..110363)
                     /product="hypothetical protein"
                     /codon_start=1
                     /transl_table=11
                     /translation="MQGPSKSLYKRKLDNIDNGHIDVSDRDTIEYFQKEEVGIHHWDN
                     NSVVRICDDGCIDSFVGETIGIRLDPTAQSANIFSPKVNVFGNRVNLLTNPDGLIWNS
                     WKFNPSIYEWCGIAPLGVSTSPRNFKLMCDYEVKTAKGWEHVQILLPPYLKDNNPVKY
                     STDIKNIISGLGLPLPDGDE*"
     gene            complement(110366..110737)
                     /locus_tag="gwf1_scaffold_7_prodigal-single_132"
     CDS             complement(110366..110737)
                     /product="hypothetical protein"
                     /codon_start=1
                     /transl_table=11
                     /translation="MLKQHMNPLGRAIYDKLVDPSMKHNNNGGPGVVLHYDYIKKLAA
                     INMMEPNSGVPVMFYDVPVEDHGRGTKLVALNVGTEVWVTFNSPTTPIITTIFTEKKE
                     KEDLKVHHGPQVPKYLGRIGG*"
     gene            complement(110750..111421)
                     /locus_tag="gwf1_scaffold_7_prodigal-single_133"
     CDS             complement(110750..111421)
                     /product="YegA n=3 Tax=Neisseria gonorrhoeae RepID
                     =E8SRV3_NEIGO"
                     /codon_start=1
                     /transl_table=11
                     /translation="MSYLDILAYLTGDSTPQETLNRNQELADSKYSLSLLNYWKYIQN
                     VNGNVQENSGSSEDSDNSNLPTSEAAAASTISGFTNPRGIGKVQIVTGSQVAFIKKCM
                     SSNFSGYVSLDTSIFKSSDNVFAGWNNFHPAYAQYLTSFVAYLGWNTFKISSGFRSRA
                     YNDSIKNAAPWSMHLAGGAVDASYSGKVAEDLANAARAYGFGGIEVGSGFVHIDFGPG
                     RTWNY*"
                     /db_xref="UniRef100_E8SRV3"
                     /db_xref="ngt:NGTW08_p0007"
                     /db_xref="D5K9F6_NEIGO"
                     /db_xref="E8SRV3_NEIGO"
     gene            complement(111433..117351)
                     /locus_tag="gwf1_scaffold_7_prodigal-single_134"
     CDS             complement(111433..117351)
                     /product="Nuclease n=3 Tax=Bacillus thuringiensis RepID
                     =J3UPT6_BACTU"
                     /codon_start=1
                     /transl_table=11
                     /translation="MALYYEDKPTIDTLQNHIMRASVIRVIDGDTIEACGLEPEDTSF
                     NVRFIGVNCPETSGNQYQETHSSAYSITEGLSLDEARAIGEKAKEFTKSILEEGSIVV
                     LDLSVLSKTDGEIVFATDIYNRRLAVVYTDEYNSVNVNRSLIESNLGDVMNMNSGHVS
                     VSSWTTHKKRKPEVVDPTVTSINYRPQVGYNSNLNLVEPMENERMPRDNRPPGYMLIG
                     DVELAIPPQAITVTRQSKINKVPVLRSKSSIQTKTGFSDIAVQVELFFHNKDYINGYP
                     VKGNDGSTFYVNGLRPLVSQFKKSPFVPIQNDYLEEVHGVESVTLVNMTAQTVPGFPD
                     CIVVNITMLKFDHQAYMPYTDDFYDSFCWPLFRWYCQGPMNERSADRIYLKPLDGSST
                     DLVFRLANESNLMQIKQEVAELLKSKSKLDMTYPDSNTLWSKINSDGEGCEEAFMQQE
                     AYEKIAETWPSGVIKDVSVDELTGIQDSKMEDIRFQAPGVYVKRDPMYYTKRRYRVNI
                     TAYQNIELLKANGYGEPSNGWYVIDVEDKHLLDTIADRYETQQDDFAEKLDDLKQRQQ
                     RIENAEENILMDELRIKGLVVESIHVGLENIISSMQIQQCEASTHQYLGSQDAYIQIS
                     MTSVGKEPVKNLVKMIRDAERYTRDYKFGMVCGYLGINNPIVNLFGVRYTLVENVTVN
                     TVRGFPDRYEIVLTLIGFDKTQRRSERLKSLNTGEGVNLNNVKSFYGMEEVIVEERLK
                     NIEVYPDLELPTWDELKTFTTKANINYIFPQEAGWSAGKFVDPDFFIYTPHTLRKDLR
                     DMINKEEQEKDEKKAGMDIKCRIGTASLRVPTSLTLNENETYQPLYKVSDELKKYSEA
                     KIKEDLELNKKYGKAKQEQYKNDISNIDADEKPPVKINGDSSESAINVDIMQYRAVSE
                     PNVSNKSMINYSPTENEINRWFKGHEEEGEYFASHIGVNPDEEAVARAIESEVDHLLT
                     GTDMLKEPAVLWMKAIITQESRSWLQFINKKPYWNEEGSSAVGLGQYMLDQHGLTLET
                     ARRIAWDWKYNIHVCTKYYIEKIIAVTKLKNPKYSEDIYGWAVVAYNKGNVDDLTAPS
                     SWDYYTKVKKWYEKFKSAGSSSTRSEMLGTKYTPPTTGVHADYPSEVEDQTEGKMSAA
                     NSPTKINFSPHEPQIDNNKIVRDSFTDMLETDHRGRLLRAFPSFQMLLIDEGRWVSWI
                     KLWDNFYGFNSIQSIDIIKSRKIAADTCVIRMTNVYDNLTRYDMNLEYPKYDQKYEWN
                     ELFFGQFNHQSLIDARKEYVSALYLQTGARIHLRMGYGSNAQALPIMFNGSITELDSG
                     GDIIEIVAQGDGLELCNQIGGEPDKLNDGSHMNSEARSTLCYLMARHNNPVWNWIEQV
                     INQKEPDKQWLWNLFDRPENPLGITHFGNPRDFPFPEGKLDSLLPWKRDEKLGEIAAN
                     IYTSTGTGVHSQWIWDPYSLVAQDSLTEDAKNDLYQGWYLHWGVPFPKGDEDNIVVPL
                     FGKTVWDVAQTLAVAFPDYIATVVPMEFRSTLFYGRPHWPICDRYAWNYKWDPVNKKY
                     DRTATEMISKPLCQIHTYFSWCDIIANNIKASEEGVYTNVIASYKTKSGVPKSSMVVH
                     ADEDIYPEKQKTAVINVDFLEHSYFNFGDTNAKRFANTAAAQTLRDFVKDMYKGELTV
                     IGDPSIKPHDMCYIADEVNEMHGMCGVKQVVHHLSHDTGFVTNICPDAIVIVDDKMFL
                     NYVNWASTIVAGSTANIAGHWAAIGAWRKLTGSSLGAFARRTTSSFGELGLEMLVKAT
                     GNNWVLNDIMAEGADIYKMEKNWSKVYEYFKNVKINRSLRSAAYSGKYGNVVEGYDKM
                     KTFLQTAKTGRALAFSGRSIAMVARLALSPFGIATIAEVGLTILADSIFEAYKRQKRN
                     RQAIIVVPLRSHGKNLVAGLNGHQGCVIGDKPSKMDLFWEGKGKGAGSGIPRLFNELT
                     GDDYKFSHNTEDHM*"
                     /db_xref="UniRef100_J3UPT6"
                     /db_xref="btn:BTF1_30702"
                     /db_xref="Q3F1A6_BACTI"
                     /db_xref="J3UPT6_BACTU"
     gene            complement(117351..117635)
                     /locus_tag="gwf1_scaffold_7_prodigal-single_135"
     CDS             complement(117351..117635)
                     /product="hypothetical protein"
                     /codon_start=1
                     /transl_table=11
                     /translation="MIIRSSGKLIGVSYSDYDRWDIAARVDGKYVHTYSNPQPADSNT
                     IGPKLYNLMSTLGPFKPIDNTPKKLFRADVYVEYIDESIMYIELANWEGR*"
     gene            complement(117648..125006)
                     /locus_tag="gwf1_scaffold_7_prodigal-single_136"
     CDS             complement(117648..125006)
                     /product="Uncharacterized protein n=3 Tax=Bacillus
                     thuringiensis RepID=C3IUU5_BACTU"
                     /codon_start=1
                     /transl_table=11
                     /translation="MKFNDSELFSIPSVLEQKGIINSIGTPKVLMNFGGSGRNYYDPN
                     SEPTKEQIIRSKNIPDFIGAPRNIGGVVERSKVSRALNAEINGVLSNPSTSVFNYINT
                     RGATRAQRTITAWENMVKNVGMTHLSLDIENLGVSPLAKNQSMNLFAMTEVGLSSWQF
                     NGLKSGSPMLDKMNTMTLAGFVDEKQKVELKNLIKQVESTGMAGLTDDHRRTLWWLMR
                     YQDSEVFKTETIPGIGDVRLVNKDKLKSPSELPDRSTFTNLKAYTSQMRNGLKNLYGN
                     GNSGSYLDGMIKAINHHVENIAKNGGNLMGYNFLEHDIPAMMEYFNQTRTALGPQSPI
                     SSSIETLMKNLHIINSTHRALDVNRLIDLAYHDPIGQIAPLIGDKKMREHYKTLSGGI
                     RGKQGLTTLEVLSNAFNNRIEHFAGGDAEAVPMLLNSIGGNINSKIASARRIAAGASI
                     SLDWNAISGGVLAIDNKTIKSDSSLFSISGLSPYEKNKYDGIYKLDDTGKFIDAYSDN
                     PDKPISSGNLYKNTEYRIHSFKQIEKGALEGFEHGGWALTLRNVDEGLYHTFVRPENI
                     SGTGFDSIRSIFSHLVPYNAEHITGVSGEETRTERMKDRALRAYYRIFDTDGGHVRAE
                     RYMRALDAIDKAGVNRASMDDLTKGQFKDLFNSEQQARNFYYMQDRLRAERGMINAVI
                     SSGTFQSLKGVQKDFALTALQDIMEGRVQIPDLRKATGGISPAKKVIKTTTNNRMLQL
                     SDNIVLNLGSYKGIVSQLRQITKRPIDKIELPVLINKLGGKHILDRTEVTNFLRLSEI
                     QKQGPRESNFVLKQIAAKLFDRTRIANDIVSGMKIDDIQAKNLANEFLSYKVAHVDAN
                     NGGIWEKLTPDQMRLVANHALDEGQRRGSSAWQKIDKAFVPNLAANQEFAKMLEAHNA
                     IIHEQLSPLKRLGPLFGLNRKAEEPIKKLLSRYLTDANIDGTILSSPDNKGFIFALYD
                     EKKAATVGKQTVEQIMNNSDVVKVNIPLVDERRILTVGRVMRINQMDFTLDGKNIGVE
                     TSFDKILQSQVGISKRVKEAMLKGDYAQAQALVNWAQNKVLKDLSGANFLDSDEVMDT
                     RKIRNLSHASIRQRSEVIYFEGIKEFLAGKDISGLNLTDSVNLNRTIAERLSVKLGTP
                     IDVINDVLNPHTLKEAQFTGKNGRISRSVNDIRQFIPFGYHSSAATMRMTQAENIHPF
                     HPKSAEALRTKYSELANPLLMTEAGKARYGVTGNNLAPWVTVKTAYMDDNQVQKMIAE
                     AERTGAPLTGLVESTYDARAFMRGDIANDLLKMKMVNEYVVSDINKEILASIEKGDPY
                     TIAPSEKPFTIGQLVESKIVDGEGNTFGVLQGDARYNKKQPGVVNAITKLGENKYKVS
                     VERTLPAANGLKLITSSGDKMTLTLVENDRWNSLFGAEADKLHLVMGSQALKHGGHGD
                     IISSQVRAMVNEVQNQITTKNLVRNKVEDDVIKVLNNFFGNSGFKFEDVPGSKNKMLV
                     MINNPKNQVIDHKLFKTQVLDKVSDIIGSNLTDKLLINVAGVGNIMTGYENVGAQPIE
                     PWFKAVGSEGGIYKIGPKEIGMFRLNGLTATAKEYEKMVREQAGVDLLDGAVADKLSE
                     NGRIEAGKKEVKSQLRKYERSINSLTGMIDSRDTVIHSQTPIGETGEGRVSLSSFKRF
                     LRSGDVKSDIDYTGTWYDDIEKIANNQVHSGEPGALTPKKAEKILSRGGAVFELPFYV
                     TAGDNIINKVFLPIGQPRKLGVAQMPQANELLAASGRVIRTLQDIATLDLTGKEASTS
                     LQKAMDHFTNVNIRGVSDSKGLVYNSIESARLQHSGQFLVQTFSPGQKKAAATAEISL
                     GRLREMTKGMKKGVPELLEELALGDTRELQEKYGVKGLPGIVGRYPTEGLRSIEPTWL
                     RVNEALDRLAPHAIQVTVGDAVAYAADNDGDFMSTLLAHFKGKTRWQIESQLRSGTGA
                     IGEIAAHIREIEPRRQFYDELVSKLYEADNRKSSSASYGDWVKAYTGENIDLPKAELQ
                     TVGSVARAELEARLGRSYIGYSSNVATSMRKMAEIAMRINPQSFDLKKAQAVTALGEL
                     VTQSSISSKHFSKSALDDHLAKTIDEWAGIDSAGQEAERNKLLDKRISSSSEMVNAMI
                     RGDRETFIEHAKIVGAMDVDATDMEEYRRQAYSGGIKGSSKFAVRQIATVYEGFGAVN
                     DLKTVMGGDLEGVIHSATNRMGVSSGIKNLNTLVDVLNGNLSGEAPTSSVTNVWRILH
                     GEQKAEELERKAFERAEQRTKWALDERASSNMVLNSAYADQRTRPDMVTVGEQTMRNI
                     FRDVEHVAGGSKLAGAGWGAGAFAGLMMVGNMFADPLPKDMMPQPDQAPPIDGGGYIP
                     TPDASPGGPVARITQSGEGYENLQVMIRARDANGLSNEQIGQLVQGQISSAMPVNMNM
                     NITSNDNTQRIDNMWVQSVVTNALTKGQAF*"
                     /db_xref="UniRef100_C3IUU5"
                     /db_xref="btn:BTF1_30707"
                     /db_xref="A9VUY5_BACWK"
                     /db_xref="C3IUU5_BACTU"
     gene            complement(125019..130994)
                     /locus_tag="gwf1_scaffold_7_prodigal-single_137"
     CDS             complement(125019..130994)
                     /product="Uncharacterized protein n=3 Tax=Bacillus
                     thuringiensis RepID=C3IUU6_BACTU"
                     /codon_start=1
                     /transl_table=11
                     /translation="MDYTNQYQKYLNSSPNETQGSFVRSALGFTAISGAAYGFHRAGG
                     TSLLAKYIAPALSKSRRLFETTSAFGKSIDEAVADKSLFSIFSEDTIADISKNFRSRM
                     RDVHLTPKNSVGRAPSEFVRTRMELMYTPQEALEKSTGNLIYSRVMKQLNPRHGHLTD
                     DMFDAIKPHLEQKNDAFFRGASPDAIRELVRKSGLRDTEADHTTDVIAQAIRNQSLLA
                     KQYGSIPSFDNEAQDILTRTLSNVAKRLRSTFKESMRVQDTWFTRVMEGAGYQQLTVG
                     EAVKRDFFNNTVIPFSKRIKGTDRTRVVQRTMKWNQKIESLISKDAELAKLRVDKNIF
                     VHQDTGDIIDLRHVSDSFHSTLGFLANNFHIPFVNINPLRLAHWISWQGIRSAPFSEI
                     LRRGTGQAQPVLTGHTSPIRRDYLAVNDKVFDLSPEVNLVKDNVYRASARFGLFPRTL
                     SAMAGLEREETRILRERSGPIRKLFDYGMQDSQSDVSKITSVFTKFWNPSWARNQYDY
                     TGKRVALWNEARESGASLEETLERSMLHVNDTDKLVDSYRSAYNILSQKSSALSNNAI
                     ERLAALRGPDGTTMASRFGLEPADFVTRTEEETMLTIGKMVEHRTTAASGSPVQDLLN
                     KYVKLYRDPKKFANSPRVLTDELPALPGIFSMIENEGSTKLVTQLEDARRAMHMDLLY
                     QIQKTFDTEGQSTVSSLVRSTLTGKDAERAEELLLLNRMRGENAELFRGIFRPINAED
                     EADAANRFLGSLAGEDTWFSESLNATVKRHTPWWGAGPGFPPPEHFGNARSLVINKSV
                     NPIKMVNEAIKSGEGIGGVIKAFSESTIGQLGFDFGFGFRAGRDNLDKVSTASVISYY
                     MFNRLNEAIGKAGLGLSNKSLGSAQDAYLNLIGRRFLLPMATVGYLGYSDYLASITGF
                     KPSEELSSAYVGARIDMAKFKDATGVTSMMKRWKDMFSGSDQLAEWLPTKAINFATFG
                     LIGDTRSSQELTEYYSYGNDPARKGRYWGTGSNTPWSGGKVDYFMPNWYRRKMTDYMM
                     SDVMYGSRAEYYGNQWYPTLENPIGPINAIIASPHHYAYKHKEDRPYPSTGGASILEE
                     LPLFGPLASKTLSMAGIAPDMQRGDLSKAHRQYLTDINESIKSQAAEEQGYAYSTASG
                     GIALSNIYPGIATTMGGYSISPGGNVNIGGVPIIGTPGSGSTASGQQLTSINQGIISR
                     GAIRSMRFSKNDLMRGIDNISDLDEVMSPNSLAYRAGETYYSLTEMAGIYGFTLTQMF
                     GGENNPRSRNTLASASYMNSFGRGFWDQNLGGMGGAVSEIFRRFAPNSKHRRNQYNPY
                     GNQMPDWLPGPEYIMDFRHGDPYGKIQNGEARLPGSGYERLNNLHPDEFGEYGAFDRF
                     KILADVAPYSEQHKLYKDIVSRMSLNPLERKQVTTIKKQVSQQKKKYNLYPYKFRTAD
                     IINEEVNVTKVIDANTFMTAEHPDHPIRLAGIHVPVADEASAEARAEIEAIIYPGAKV
                     QIGIDKDPLNRVRKDVLSTMHAVVYTPEGGPLQAKLLRTVGDQVTEKETDFSAVGVNA
                     RFYPEEITVGKWWEWFAHLDTAFHTKFLQVRSPLEMYKRTEVHGKAWQPWYDPWSGIM
                     KPTLEAFAAKSPPIAALYGAVLGRLFGSNVLGRKLGTFTGAVTAGGLSTARVLGETTD
                     SSGEVWIPKRRRKEREINEYFDMLKYVKYKGLYEKARKQAIATEGVDVEDIIADETKR
                     GRINKARRNTLKSLKRWLKLQDVDGQLDTDLNKSKLKDINRELTAIDEDRRLTQLGPD
                     AIQALYYNLQAKSTLYGVDPLGDMVNIYRALPKKDREFYQYFMSADQSERKEILSLVP
                     KNQRRLYQARWGMEQNEKVGITDYFRGHYLPTANWEGWKANVSLEDIKLKVIKNEALD
                     MSEFGYWPDDEAYAEAAPDVDPFKPSSYIGSIQTRLSQVLRGAGLSDIDVQISHGPAA
                     EAHSMNVNVSIDKDRTNEIINVMNRDPGNIINV*"
                     /db_xref="UniRef100_C3IUU6"
                     /db_xref="btn:BTF1_30712"
                     /db_xref="Q3F1A3_BACTI"
                     /db_xref="C3IUU6_BACTU"
     gene            complement(130998..131549)
                     /locus_tag="gwf1_scaffold_7_prodigal-single_138"
     CDS             complement(130998..131549)
                     /product="Uncharacterized protein n=1 Tax=Bacillus cereus 
                     (strain G9842) RepID=B7IZH7_BACC2"
                     /codon_start=1
                     /transl_table=11
                     /translation="VFDPKVLLSINSKYESVYKTEICDETFIWRELTKDEFEKAKRFY
                     PNEEEREEHVCRLCVISPVDYDYTNCYAGIPTTMTILILKESGFMGDSSRSMLNYYRS
                     EAMNFEHQIAPMICAAFPKFDLDEINGWTVRKTLYYMSRAEWMLSTMHGVTLTNESQE
                     QPIDYDAFPELRKMKNDGSSRGV*"
                     /db_xref="UniRef100_B7IZH7"
                     /db_xref="bcg:BCG9842_A0104"
                     /db_xref="B7IZH7_BACC2"
     gene            complement(131569..132006)
                     /locus_tag="gwf1_scaffold_7_prodigal-single_139"
     CDS             complement(131569..132006)
                     /product="Uncharacterized protein n=5 Tax=Bacillus cereus
                     group RepID=J7UWL3_BACCE"
                     /codon_start=1
                     /transl_table=11
                     /translation="MAKIKKEEVVEEIMDEEVVDEVNIVEEEYGSVFNSDGEELLFPE
                     GPTLNKIEEWKSRYKDIYFTEFDEDVFIWHCLSRKEYKDIMKVQGADSYYKEERVCEK
                     CIIWPVSYNFSNMASGKAGIPTFLSEQIMDKSGFSARASAIKL*"
                     /db_xref="UniRef100_J7UWL3"
                     /db_xref="bcb:BCB4264_A3577"
                     /db_xref="J7Z2W2_BACCE"
                     /db_xref="J7UWL3_BACCE"
     gene            complement(132021..132818)
                     /locus_tag="gwf1_scaffold_7_prodigal-single_140"
     CDS             complement(132021..132818)
                     /product="Uncharacterized protein n=1 Tax=Bacillus
                     weihenstephanensis (strain KBAB4) RepID=A9VUY1_BACWK"
                     /codon_start=1
                     /transl_table=11
                     /translation="MIRNWPGAERSAIQYGSHRSPRFVSGQRSMVEYQRFSEEYFSGC
                     DVSIYFGDVLVDDIVTMQFSINENVAPIYGYASYTYDAVARGTRLIQGSFRISFKEAY
                     YIHAVTNELENERKTGTTNPPFEFTNTYRENTIEGILAAASNMTVDKFENLADVYEES
                     LWGSGTEAFKQRVNEQENSTYFYPKGRQPSLHKDGLNIMITYGAMERETEISGKQETA
                     INHTVKTIVGVQLTGCSQSIDPSGQPLFEEYSFIARDLDGDFTRLGK*"
                     /db_xref="UniRef100_A9VUY1"
                     /db_xref="bwe:BcerKBAB4_5753"
                     /db_xref="A9VUY1_BACWK"
     gene            complement(132822..133367)
                     /locus_tag="gwf1_scaffold_7_prodigal-single_141"
     CDS             complement(132822..133367)
                     /product="Uncharacterized protein n=1 Tax=Bacillus
                     weihenstephanensis (strain KBAB4) RepID=A9VUY0_BACWK"
                     /codon_start=1
                     /transl_table=11
                     /translation="MTSKYTKTYTSFSGSDIVATITPVGGSTMVIGELQTISYSIHRE
                     KFPVRTLGRINPKGFTKGPRTIAGSLIFTVFDRHIIRKLIEKGLVGTSYSSIPELDKK
                     DMMVNMKMDEMPPIDITITFNNEYGQRAVIRLYGITFIDEGQTMSIEDMITEQTMSYM
                     AIDIEVLTEIEEEDYSWLIGG*"
                     /db_xref="UniRef100_A9VUY0"
                     /db_xref="bwe:BcerKBAB4_5752"
                     /db_xref="A9VUY0_BACWK"
     gene            complement(133416..133955)
                     /locus_tag="gwf1_scaffold_7_prodigal-single_142"
     CDS             complement(133416..133955)
                     /product="Uncharacterized protein n=14 Tax=Bacillus cereus
                     group RepID=C3IUV1_BACTU"
                     /codon_start=1
                     /transl_table=11
                     /translation="MKSSYTKTYTSFSGADIVATFAGKVIGELQAITYSVTREKAPIY
                     TMGSPDPRSFSRGKRGIAGSLVFQVFDRDVFHNMKDDSKYMTASANTKDPMSMDEWDT
                     AQDNNNEFVEADAIYADQIPPFDIVITFMNEYGQSSTMSIYGVEILNEGMGLSIDDIT
                     TEKACTFVARGLSHMIPKS*"
                     /db_xref="UniRef100_C3IUV1"
                     /db_xref="btn:BTF1_30737"
                     /db_xref="Q3F198_BACTI"
                     /db_xref="C3IUV1_BACTU"
     gene            complement(133972..135612)
                     /locus_tag="gwf1_scaffold_7_prodigal-single_143"
     CDS             complement(133972..135612)
                     /product="Tail sheath subunit n=1 Tax=Bacillus phage
                     0305phi8-36 RepID=A7KUR3_9CAUD"
                     /codon_start=1
                     /transl_table=11
                     /translation="MTDLYQYLPGFTIEYKDGGLTIPRETVTTNSVTLIGTATDGPKH
                     EPVSVYRPEDAELVFGKPYNVANGIANGTSLLLGMLESYNAGCRDIRLVRVGGEFASA
                     NIEDITAVTPGKAIKLTAVYAGSLYNNTAYTVIVVESKATTLTITKPAEKGSSTLTFN
                     ITPTMTIEELIKLINDNPNNNVVIAELGEDGILADVAADVLAVKPATKLTGGSDGLNM
                     TADDTYHEMYHAYQAIEDYETDSISVLGLYADDVYPVGHAKAGEEIGYAEQLANHCAN
                     VSERGIETFGVIACKPIATVSQTNVKTKVTALRTRTNANKYYKIKVTHDEEAGTFTFP
                     AYEKNVLTGIQISVGHYVNVVAMPELQFVHPVIGRYYAPGAAAYAGLISSLPAESAPT
                     NKILSNVRSLRYKLSPAQLNDLTEYNYVTFKNRTEGVAVTDGCTASAPLANGQKSDYS
                     RLSTMRIVFAAVKLVREEAEPFIGEPNELPQRNALNTAIKSGLNKMKTAGAITAHRFS
                     ITATLEQKILGESYIDLELVPALENRKIRVNVSLRATF*"
                     /db_xref="UniRef100_A7KUR3"
                     /db_xref="A7KUR3_9CAUD"
                     /db_xref="bcg:BCG9842_A0099"
     gene            complement(135639..136217)
                     /locus_tag="gwf1_scaffold_7_prodigal-single_144"
     CDS             complement(135639..136217)
                     /product="Virion structural protein n=1 Tax=Bacillus phage
                     0305phi8-36 RepID=A7KUR2_9CAUD"
                     /codon_start=1
                     /transl_table=11
                     /translation="MPKEFRLQADSSCDFEGFTTLLKSLVDNTMEGVTFVEAFPSGTD
                     PEQIKPPLITYKVMSRVPSNKEITPKIRELPFEDPNQPNKTILIYGQKFDYIIEFSIW
                     CATNESANKLMNEFEDTLIIYKGDLMRSGVQNILFNQQLEDNSESSSRVKLAHRTLLY
                     QVRLEKLTSVSSSKLNMITVRVNGDLVFKVED*"
                     /db_xref="UniRef100_A7KUR2"
                     /db_xref="A7KUR2_9CAUD"
                     /db_xref="bcg:BCG9842_A0098"
     gene            complement(136230..137657)
                     /locus_tag="gwf1_scaffold_7_prodigal-single_145"
     CDS             complement(136230..137657)
                     /product="hypothetical protein"
                     /codon_start=1
                     /transl_table=11
                     /translation="LSIHIVFSSPKISYDIVPSNTVLIIGYASDGPVWEPTYINSYEV
                     ASSTFGSCDLSEAWYVASEVGAVDIYLMRVNGCASWYQVPYRTQPDIIDSPTDVAFTL
                     YSKNAGVKYNDAISFSVTVASGLADKLIIKNINNTNRTYDLTIYPTLGHLCEAINDDS
                     KIGLVDVCAILNDDLSSASIHTSSLASQPFTMLSNGRDYDSETLAQSLLEGYEDMIFN
                     FPAEVIVLSGAYYAGNENYIKDLASFCYKRNETGMSTIGIVSARPKTDIETVEEYVNS
                     LITSEHKNDLTENDGDSGRFVSVIVGEANIYDGTSTFKTTLAPAIGGLCTLLPSSNSV
                     MNKRLCSGELLYSFSQKEINALTNVGLNPVRNSIRNGPVVNSALTLDKDKSIYKSLTY
                     VRISQKISNDVQEVLSNFIGSIDTGFNSSYIVQKVTTVMSNLVTNNYVREFSINITES
                     TDEKIITITAVPIGEIKSITVTVRV*"
     gene            complement(137662..138186)
                     /locus_tag="gwf1_scaffold_7_prodigal-single_146"
     CDS             complement(137662..138186)
                     /product="Virion structural protein n=1 Tax=Bacillus phage
                     0305phi8-36 RepID=A7KUR0_9CAUD"
                     /codon_start=1
                     /transl_table=11
                     /translation="LDLRKEFEDLLSKYGYSVLLIRSGKNRRCICWNDKTQESPVTCP
                     YCYGLGFISVVERHRCRSGIANIPETLARSNKQTDYGQVAVPSRVFYFRYNVKPNIKD
                     LLIDCDFDKNGLPILSDYSIYEINTIDNLRSDNGRVEYSKIFCGIQAVQKEIVAFNVR
                     KSGVDLIYDIGFRR*"
                     /db_xref="UniRef100_A7KUR0"
                     /db_xref="A7KUR0_9CAUD"
                     /db_xref="bcg:BCG9842_A0096"
     gene            complement(138192..139670)
                     /locus_tag="gwf1_scaffold_7_prodigal-single_147"
     CDS             complement(138192..139670)
                     /product="Ig-like protein {ECO:0000313|EMBL:EMO62034.1}; 
                     TaxID=1192866 species="Bacteria; Spirochaetes;
                     Leptospirales; Leptospiraceae; Leptospira.;"
                     source="Leptospira borgpetersenii serovar Pomona str.
                     200901868.;""
                     /codon_start=1
                     /transl_table=11
                     /translation="MPTYLLTIDDVSPNQDSIDVLRSTSINITFNRDLSPTTLAGNIL
                     LDKKVDNIFTNISGTISYSKKVATFIPSEPLDANTVYRVTVIGDLNGNDSIVTGIKDI
                     FGNGMLGKFQYLFSTVDAPILIKPVIISPASNTTISNAPTISWSSINEALTYDIQISP
                     SSDFSVDLWFTSIIDGSTSVTPNIVFIDGPYFCRMLYTTSNGQSEFSDTVRFYYSNIV
                     SSSYIESRSLEVIHTSPLDKACNIGINTPLSITFNYNIDPDSISNRITLQEFPSGNIE
                     VTITLNEDTITIVPTSSLLINKEYRIIVNNSISSIDGDELIYDYEYIFTTTYSPLYCE
                     FSDVATDIYPITGHLPPHIIYKAIRDASINARELRTLVEASVIGSVPTDWTDTANLPF
                     YIKQYVRYQAGYDTFLYAYMEKSSTVGMSKELGDFHVQSLLPILGDATNILRMLKERI
                     KPWLDQLMNLGFNRGYATPKSAVRGENVSAYQSFHDRIAYKE*"
                     /db_xref="M6WA14_LEPBO"
     gene            complement(139745..140842)
                     /locus_tag="gwf1_scaffold_7_prodigal-single_148"
     CDS             complement(139745..140842)
                     /product="Uncharacterized protein n=3 Tax=Bacillus
                     thuringiensis RepID=C3IUV8_BACTU"
                     /codon_start=1
                     /transl_table=11
                     /translation="MDLMEKYMKIMEVAPGGKVPNKDRIAVAEALSTPDASILFPKVV
                     STMMLEAAEPAYLASKFLQRIQLTEGRSMEFPIFGAIRAFEVAEGQEYPEQTLNYHID
                     KMTTEVKVKKYGLKIKVTDEMISDSQWDVIGMHLRAAGAAMARLKEENIFREFNKHGH
                     IVFDGDSADPKAKGNGRDFYGNKNGTLTAEDLVDMCTSIIAAGFNPTDIIMHPLCWTL
                     FYKNEILDSLKVSAFGQSAPATSIAQAPPQVGINTGIPVGGLNLSFSPWVPFDQANKK
                     FSFYILDRNNVGVMLVKDDMSTEQFDDPTRDIQAMKVRERYGIGILNGGYGIAVAKNI
                     PFKKTYPLPQANFQVDLPASGTANEITDAIL*"
                     /db_xref="UniRef100_C3IUV8"
                     /db_xref="btn:BTF1_30772"
                     /db_xref="C3IUV8_BACTU"
     gene            complement(140903..142387)
                     /locus_tag="gwf1_scaffold_7_prodigal-single_149"
     CDS             complement(140903..142387)
                     /product="Major virion structural protein n=1 Tax=Bacillus
                     phage 0305phi8-36 RepID=A7KUP8_9CAUD"
                     /codon_start=1
                     /transl_table=11
                     /translation="MALFPQQYFTLGGLNDRTHTNLVRSEGMSPAEKWILDPDLPGLF
                     EYRFGGFGMVVVPKGAIVSVTAPKYDWETEKIVNCLTIANGANTPIGVAPYNFYEKNK
                     DRMGDNQLSIENRTYIEVPYFHNADATAQGASLSEMRWGCASSRIFNSTYTTNTLAML
                     SAGDFVKPDGKGRFVKWFSNKPMTQVFTDATGDTLSDVVLHINEPIKPSTTVTITEEG
                     QETAIAGANITVWYGSAIITVAKEGLVAADKDLTVNYTSALSDPVEQMVGQTLAVETD
                     LPPLGWLAYFMDIRQDADNELNNAMKQTSYPPAAEGGYPAYGYAQNYVSQMKKLFDAQ
                     SPKGIPFLTDGYFRAKKTYGASTPVAINSLAAAGVTPFSETANVGFADANGTLAVPVT
                     ARDTNLYIKMKAPIAVDGDIRDYSNSRGFTGIKVYFDGVQVAERKKYHVDYKNDTVIL
                     LLDANDNGKVVTITCALIEDQLPGLPTEWDYSGTIGAIRVLLCK*"
                     /db_xref="UniRef100_A7KUP8"
                     /db_xref="A7KUP8_9CAUD"
     gene            complement(142409..143737)
                     /locus_tag="gwf1_scaffold_7_prodigal-single_150"
     CDS             complement(142409..143737)
                     /product="Uncharacterized protein n=3 Tax=Bacillus
                     thuringiensis RepID=C3IUW0_BACTU"
                     /codon_start=1
                     /transl_table=11
                     /translation="VAERLRLTEQFIVESKISRQDSAAILTESFGDSVLIPKIEAIHA
                     GITKNKVMYSSQGLQGTVDLRSGIYSWTHPYPKPVLKNHDTETEPLGRVTNAQFITDS
                     TTGKNAVVVMPTITDKDAIAKILDGRYLTVSIGAETDSATCSICGTNVVEEGWCEHIR
                     GQKYEVKGQLQECYWEAGNIWFNEVSFVNVPADQHAQVVATGEIMMMECYAYKDNNLY
                     NLQVPSDKSLMTNEQANLEGITAPDIDKLEESHKGGTTILKTIEELETELSAKDSKLQ
                     ESNDKISQLDEQIQKLTVDNSNFATQITELTQSKQELEDKNNTFKAENDRLLEENSNM
                     ATQIHKTLAERVVDIKRVLSKPGVETREEAVSAHIERSAQSLQDSLIDLLVEMEKTPG
                     KFVVEKIQHPGVDNSGNKQPGDVTVKECKEDNKITTEDVFYGLLNRSKRK*"
                     /db_xref="UniRef100_C3IUW0"
                     /db_xref="btn:BTF1_30782"
                     /db_xref="A0A0B5QND2_BACTU"
                     /db_xref="C3IUW0_BACTU"
     gene            complement(143742..145817)
                     /locus_tag="gwf1_scaffold_7_prodigal-single_151"
     CDS             complement(143742..145817)
                     /product="Uncharacterized protein n=3 Tax=Bacillus
                     thuringiensis RepID=J4ABX3_BACTU"
                     /codon_start=1
                     /transl_table=11
                     /translation="VTFLEYIRNRIGITNAPSSSAKIDPKKTIIKRLGLAFTKGTGGK
                     KNFEEPVFDLEEITKAYNTDSYIRQAIDKYVDLMFKADWDITGKNQNSVDYIKIRLTV
                     MSEATQTPIKQFLLNIAEDLVKYGNSFLIKARAKGTYLLPAGVQAQPITGAAPIAGYF
                     VLPPTTIKIARDEVGTIVNYQQNVAGKTPVEYKPEDIIHIAWKKERGQAFGVPFLIPV
                     LDDVKILRQMEEDVIRLVYRHLFPLHQYQVGIDKPGFEASDEEIELVREQIRNMPLDG
                     GIVVPERHNITVVGSQGEALDVEGYLEYFRKRVFTGMGVSETVMGIGDSSNRSTAESM
                     TTEMHDRIKAFQRVMAEAIDYFIIRELLQEGGFDPLTTPDDDVDFNFKEIDLDMRTKL
                     ENNITQLWLNNLITFEEARQAIGRDPVADESRLYLNVVGATETTTQAEADVEVAVAKA
                     KATPKAAPAKKKTAASMSESYSVSTIEYHEMLQYHWELTRSDVIDLVKQYYVNKERTF
                     GSYDSNEINGILHLTRESMQRVSEKYIRPSFIHGVDAARVQAGKQLIPSVNYDAGIKE
                     VLSHQKDSIIRLLDEDLNHLITVSIRSATVENAIAKIMGAFQALNYRLEFIANSELYT
                     AYNYGFIKCAAAMGIDEVEVVSTNGCDICSTAHGNRISTKNATTISQSIPPLHPNCTC
                     ILKISNKEV*"
                     /db_xref="UniRef100_J4ABX3"
                     /db_xref="btn:BTF1_30787"
                     /db_xref="A0A0B5QZV8_BACTU"
                     /db_xref="J4ABX3_BACTU"
     gene            complement(145837..147231)
                     /locus_tag="gwf1_scaffold_7_prodigal-single_152"
     CDS             complement(145837..147231)
                     /product="hypothetical protein"
                     /codon_start=1
                     /transl_table=11
                     /translation="LNKWKLTDKEKQLLTYHPSLKYIREKISSPGYNKTNVFNEQNSF
                     LLSNIATDTWVNIQDLLTYLSVMISGIESRYLDDSLPTAIDAVAPLSDEDRDYIKAFD
                     TIYFVPDISNGISFRTYRLAIDEAPEPLRSFIMEIYESYHMGVNGINEVEVYRDLREI
                     YEDWSMNKSFFLNVVLTKVDKSAPSSLTSGGDGLSRLSDKEHSEISDLISMTIDKARL
                     ESEISRIILNNSGEPLTAKENEYTRLHSLINTQQDKLNNKAETTNATNLKLSYVRNAL
                     DKVQSLVSLQLEDAYSSEINVSVKELLNVIDKSDIQSVIVSLSSMMKTHETRLRDIDK
                     KRRSFVSNKTKSQINNDLTYESHMRSNLTKPLTRKLMNINDDDIPNAIYMIDRIANGI
                     VESEKKYTNQLDAYHSIDKVDNDMRTSRFNEIEDKHYTRSYYKVMSSISKFIQDTGNV
                     PSDTDIDSIIKNIK*"
     gene            complement(147355..147501)
                     /locus_tag="gwf1_scaffold_7_prodigal-single_153"
     CDS             complement(147355..147501)
                     /product="hypothetical protein"
                     /codon_start=1
                     /transl_table=11
                     /translation="MNVTYEIYIMYPDGTCSKCRGSAIQEGENWKCSSCGTMLTNLDV
                     TDYI*"
     gene            complement(147498..147734)
                     /locus_tag="gwf1_scaffold_7_prodigal-single_154"
     CDS             complement(147498..147734)
                     /product="hypothetical protein"
                     /codon_start=1
                     /transl_table=11
                     /translation="MRDSTNLPKLFDADQINYLRGLTKNMFVDLGYELDNVVEVLGLS
                     DKQDKAAKLLLINTLTIYSNALVENLELVKVDSL*"
     gene            complement(147883..148590)
                     /locus_tag="gwf1_scaffold_7_prodigal-single_155"
     CDS             complement(147883..148590)
                     /product="Uncharacterized protein n=1 Tax=Desulfotomaculum
                     gibsoniae DSM 7213 RepID=R4KV02_9FIRM"
                     /codon_start=1
                     /transl_table=11
                     /translation="MTWNKGEIIMEVGPEINVFKPNVEEGKIRVVAKTCGDNKLEWEH
                     LLDIGATLALIRLCYDEQFDVELYKEAIELAEVGGKFLINECLDNRQRVRAIIYALKP
                     MVLTMMYLEDDHALDAHLHKSSGEEKGSKYFIPAVDLEAVERLSNICMLNGVNYLELL
                     DIAISWFNADEAIAYMSMARETGYLDHDRVIDGAQVGKMLIKTMKGDSRGIGIITATL
                     LLLKASMINMLGGCGKC*"
                     /db_xref="UniRef100_R4KV02"
                     /db_xref="dgi:Desgi_4192"
                     /db_xref="R4KV02_9FIRM"
     gene            complement(148577..148729)
                     /locus_tag="gwf1_scaffold_7_prodigal-single_156"
     CDS             complement(148577..148729)
                     /product="hypothetical protein"
                     /codon_start=1
                     /transl_table=11
                     /translation="VVVSYFMHMGLNLHCALYSVKHALEHIIHAFVPIYHMDTEIHRI
                     GVDDME*"
     gene            complement(148723..150345)
                     /locus_tag="gwf1_scaffold_7_prodigal-single_157"
     CDS             complement(148723..150345)
                     /product="Uncharacterized protein n=1 Tax=Bacillus cereus
                     BAG1X2-2 RepID=R8F8G6_BACCE"
                     /codon_start=1
                     /transl_table=11
                     /translation="MSHIFTESELELLAVLEDPVLWIESTTGEKARYYQSDMIRHPSI
                     RKVYRLGRRTGKTWSMCAHMLWMAFTRKNAALIVAAPYENQISLIFDQLRRFIDKAPE
                     LQDSVRQDRRHPQHIELKNGSYIKGFTAGTKSGAAGGSLRGQRADWLYLDEVDYMTDN
                     DFDTIYAISLEAPSRIGITIASTPTGRRGMFWKLCTDKSIGWKEFHYTTMVNPEWDAS
                     MEKELRGMFSTQVAWEHEVLAEFGEETVGVFKKEYIDRARMDYEYVKESKNTSYTCIG
                     VDWDKYSNASQIVVVEYDMELGKFKVINREEIEKGEFTLHNAVKKIIQLNNNFNPDFI
                     YVDRGYGEYQVETLHIYGDEHPESGLRRKVKGWSFGSSYEVQDPITKELRNTPLKPFM
                     VNQLVYVLERDLLALCDYDEMIWKQLENYQVVRFTQTGQPVFTSENEHTVDALMLAIL
                     AFQLEFPNLASILKDKKIARIMRETKFQFPDPLKSLVSFDKNKKEDDWDEPSPPLRKV
                     PVGYNPKKDGQQYGWGKRGSSKQTGEPRRKMW*"
                     /db_xref="UniRef100_R8F8G6"
                     /db_xref="R8F8G6_BACCE"
                     /db_xref="btn:BTF1_30797"
     gene            complement(150315..150488)
                     /locus_tag="gwf1_scaffold_7_prodigal-single_158"
     CDS             complement(150315..150488)
                     /product="hypothetical protein"
                     /codon_start=1
                     /transl_table=11
                     /translation="MTLDEAIKHSEGVYQSYQDTEPDCACAMEHKQLAEWLRELRDIK
                     ELMACLTYLPNQN*"
     gene            complement(150485..151018)
                     /locus_tag="gwf1_scaffold_7_prodigal-single_159"
     CDS             complement(150485..151018)
                     /product="hypothetical protein"
                     /codon_start=1
                     /transl_table=11
                     /translation="MDLLTKYSQLIDEMESNQYHYQGQIFNDRSDRIVVIMGRRSGKS
                     QVVVQRALKLTGRILIATHNSMLASIMFDKIKAAIPERLLSVSRSSSKEIETTYGATV
                     HIVSNTGSLLGRTYDHIMIDEPSYMDEDTISDIFASGMNATKLLIGTPLGMPDTLYDY
                     YYDPRWSRYRINWEDTV*"
     gene            complement(151028..151690)
                     /locus_tag="gwf1_scaffold_7_prodigal-single_160"
     CDS             complement(151028..151690)
                     /product="Uncharacterized protein n=2 Tax=Bacillus cereus
                     group RepID=J8MDE5_BACCE"
                     /codon_start=1
                     /transl_table=11
                     /translation="MDWKSRSRIQNLDMINPTLNRGTIPNVHMRNGKIVNVTQDPFFY
                     LTPSKEWDAPTHGRKMHSNRYRTDTGEQGMRITPHDPSVTQKQLGAVNKHMGVKPSFW
                     AFSALFAGMEMYGGESMGNAVAKGIGESLLWEFAPGAMIGYQLATTLPSAGMAVADRV
                     RAQGRWWNQAHRPSFGGGYRDTQQAITMRQAAVQAISGSKLNARSALGGEARMFHRPY
                     TY*"
                     /db_xref="UniRef100_J8MDE5"
                     /db_xref="G9Q3Z1_9BACI"
                     /db_xref="btn:BTF1_30802"
                     /db_xref="J8MDE5_BACCE"
     gene            complement(151693..152151)
                     /locus_tag="gwf1_scaffold_7_prodigal-single_161"
     CDS             complement(151693..152151)
                     /product="hypothetical protein"
                     /codon_start=1
                     /transl_table=11
                     /translation="MGVLGYVTKRMLSGSVNTVNKAGKIAYKAADVTSRPVFNAATWA
                     GSSFFQKEAGRTASNFYTGHKMSGPGNWTAALSGAGIGIAGAYGSYQAYNNWGVGTAY
                     QNKAMGQVAYSGGLPSQAYDGSGNVNSATGKRDFGATGDLVLAMSANRRG*"
     gene            complement(152153..152689)
                     /locus_tag="gwf1_scaffold_7_prodigal-single_162"
     CDS             complement(152153..152689)
                     /product="hypothetical protein"
                     /codon_start=1
                     /transl_table=11
                     /translation="VSKVGAFGSLIGGLKASEGRSVLAAVEGNIPKIRALGPEHEGLA
                     ERLLQAQSELGATGTNAVSGFTGLADRLADVPLDAWAGSAIKGAMGFGAFGGISEWSQ
                     GGSFWEGAKSGAWRGAFAGAGFRAVKQAPFAGAYKNRGFREAIDAYRGDQSISKQVMA
                     ISRAAKANRQAEAITKRA*"
     gene            complement(152695..153081)
                     /locus_tag="gwf1_scaffold_7_prodigal-single_163"
     CDS             complement(152695..153081)
                     /product="hypothetical protein"
                     /codon_start=1
                     /transl_table=11
                     /translation="MTAAEYIVRRNAARSKKSTSEDTYRRVYAKVRARSSASKLTRYM
                     GKYGKLLAGTGVTLFGLATFMDIDRGLRENADEARELHKQELELVRRDNIARRKRNAE
                     IAGLPGDPFLGMVQNMFDQRTNHTRM*"
     gene            complement(153078..153743)
                     /locus_tag="gwf1_scaffold_7_prodigal-single_164"
     CDS             complement(153078..153743)
                     /product="Uncharacterized protein n=3 Tax=Bacillus
                     thuringiensis RepID=C3IUW8_BACTU"
                     /codon_start=1
                     /transl_table=11
                     /translation="MKPGPKTPEAIAKVTKNLPTELPAEWSISERGVEAIRVSVAMSN
                     TKHGLFAHVPIMCKGEQCPYADTCILVLRDLHAPGERCPLEIAAIMDRFDKYMRQLGI
                     EEDNAVDLGILKNLVDIEIQIVRADKKIAINGDFIDNVIAAISAHGDAYYKPELGKAA
                     DFKLRLISEHCRLLGILHATRKDKAADKLSINIDASNYAAKLLARRAEMQRLEDNTID
                     VTP*"
                     /db_xref="UniRef100_C3IUW8"
                     /db_xref="btn:BTF1_30822"
                     /db_xref="C3IUW8_BACTU"
     gene            complement(153850..154194)
                     /locus_tag="gwf1_scaffold_7_prodigal-single_165"
     CDS             complement(153850..154194)
                     /product="hypothetical protein"
                     /codon_start=1
                     /transl_table=11
                     /translation="VENLYNMYITQELSTYEIGATLGEYSTTVQRKLKRLGIPLRSRS
                     ECHKTSSELDRISGRRKYVIGDKVGMLTILGDYGHNDRGELLYLCRCECGKELKVRAN
                     KIPKSCGCRRKI*"
     gene            154321..154611
                     /locus_tag="gwf1_scaffold_7_prodigal-single_166"
     CDS             154321..154611
                     /product="hypothetical protein"
                     /codon_start=1
                     /transl_table=11
                     /translation="MMEYQLSCFTHPHQYIPVRPDQMAGMDEGECIMRLATINGSTVT
                     VALNQPTLVYYKGRDIWVTVEQIQLLHDNGEHVLADVLDVYRQNIKYFWNVQ*"
     gene            154890..155012
                     /locus_tag="gwf1_scaffold_7_prodigal-single_167"
     CDS             154890..155012
                     /product="hypothetical protein"
                     /codon_start=1
                     /transl_table=11
                     /translation="MYIVTYVVDNIEHTRLTASMMYVSIMCDIYTVVGIQYISR*"
     gene            155163..155312
                     /locus_tag="gwf1_scaffold_7_prodigal-single_168"
     CDS             155163..155312
                     /product="hypothetical protein"
                     /codon_start=1
                     /transl_table=11
                     /translation="MTMYWVWVKARNENNEEFEFLERVRARNRYMAEALCLDMYRWAL
                     SAKAV*"
     gene            155393..155536
                     /locus_tag="gwf1_scaffold_7_prodigal-single_169"
     CDS             155393..155536
                     /product="hypothetical protein"
                     /codon_start=1
                     /transl_table=11
                     /translation="MKWNVEETKLAARMMEREKRRKVDQAYLAMKVGDYRKFMEAMKK
                     LTK*"
     gene            155642..155836
                     /locus_tag="gwf1_scaffold_7_prodigal-single_170"
     CDS             155642..155836
                     /product="hypothetical protein"
                     /codon_start=1
                     /transl_table=11
                     /translation="MKFGLVGTRKAITIGNALIVDAPIGIITLRTDIIVMPEVESSSP
                     FIEVPDVDKNEYLHLVPKCN*"
     gene            155947..156123
                     /locus_tag="gwf1_scaffold_7_prodigal-single_171"
     CDS             155947..156123
                     /product="hypothetical protein"
                     /codon_start=1
                     /transl_table=11
                     /translation="MAVFNLVEIMAIAPTLSEAKNQVRLAKMFAEKTGIALDKILGVF
                     NEVNQEIKIVEEAE*"
     gene            156125..156382
                     /locus_tag="gwf1_scaffold_7_prodigal-single_172"
     CDS             156125..156382
                     /product="hypothetical protein"
                     /codon_start=1
                     /transl_table=11
                     /translation="MRDSLYVYVEHQREVKSAARSACKQTHGRRNKRPNLSIVDNAPS
                     GMVVTRPDGLQMYIPPERLTKQGKVRKGYRKIVRAFLELEG*"
     gene            156385..156924
                     /locus_tag="gwf1_scaffold_7_prodigal-single_173"
     CDS             156385..156924
                     /product="hypothetical protein"
                     /codon_start=1
                     /transl_table=11
                     /translation="MKYIIPRALHKLGFWITENELLDMGRQIIDEYSEPIIADLCAEF
                     GIESDGIEDRMFVSASAHCITTGQLYYQYHMDGYYHKYTLGSASITLFPLVSQFKYIN
                     GKRYRIPLCEMIPRSVYKMFLIKNLIHELRHWAQLVTGKIFYHDMWFNGESLIEYGNR
                     WSEHDAQSYSIHYITNKLK*"
     gene            157025..157150
                     /locus_tag="gwf1_scaffold_7_prodigal-single_174"
     CDS             157025..157150
                     /product="hypothetical protein"
                     /codon_start=1
                     /transl_table=11
                     /translation="MEIVLGIIYVVVATTVLTINHMTSSNCPTNIVDETIIEEDV*"
     gene            157150..157377
                     /locus_tag="gwf1_scaffold_7_prodigal-single_175"
     CDS             157150..157377
                     /product="hypothetical protein"
                     /codon_start=1
                     /transl_table=11
                     /translation="VFNDSVRRELLDVVRRLNCGICDVEEFRSDIKFVYRFGLHQTDI
                     DEAKLNRITIRVLNCPANKLAGVVNHILQIL*"
     gene            157388..157906
                     /locus_tag="gwf1_scaffold_7_prodigal-single_176"
     CDS             157388..157906
                     /product="hypothetical protein"
                     /codon_start=1
                     /transl_table=11
                     /translation="MKRPGMCTMIASLVVLCFISFASFYQAVQARPQQVVEYASIPAP
                     SYQVNGLTTDQVKWIKSQLKSTVTIDARKLWDKQLYADLKHGWHNGLLGDISVVNGGW
                     LEDRYGNVFKLQEDPGLFNDKIVDVRAFAKRSFLVQYESGIYGLYDSQGYNYYTSWKE
                     VDVNEESNYEGN*"
     gene            157878..158399
                     /locus_tag="gwf1_scaffold_7_prodigal-single_177"
     CDS             157878..158399
                     /product="hypothetical protein"
                     /codon_start=1
                     /transl_table=11
                     /translation="MKSLIMKAINAVKSLFKRPDPALEQFNAAINNWITNGPRVHRHR
                     TIATPVEAEIVQPSSYDPCGASIIISADSKYVEISNDDILVCLYRNGNNDTLIIHSVS
                     GFRAYVWLNTRDELSALDRAIAVYSMQCNGTVQEPVTVGPTGKELFAKRLWLIDRYML
                     ADKLKKDMEGCTC*"
     gene            158393..158773
                     /locus_tag="gwf1_scaffold_7_prodigal-single_178"
     CDS             158393..158773
                     /product="hypothetical protein"
                     /codon_start=1
                     /transl_table=11
                     /translation="MLVSNLFFALGCISTLGAIVVAVMIGAELASSRANKSSADEAGR
                     FAELLCEAEKIIASYKQEVAALRNQVSQIDRLKESVEFWKGFGQRMAREYRIEGLTAL
                     STFNGIPVVDIPPYDIEFERSMGM*"
     gene            158822..159337
                     /locus_tag="gwf1_scaffold_7_prodigal-single_179"
     CDS             158822..159337
                     /product="hypothetical protein"
                     /codon_start=1
                     /transl_table=11
                     /translation="MTIIISIIAAIYIAYMLQTKLISFTNQLEYRIKAITACVDDYSG
                     RLISGNYHVENFHVKCYVRAVSYCLSSKIRRVETINILMGRELELPLLYPLQLETTVE
                     REIEQLSRLAAVIYRDRQKKTLRRLRAIIVVPKIMPLMVRAVRRAVTFILFKHGRRDS
                     NAEDSGADSQS*"
     gene            159303..159695
                     /locus_tag="gwf1_scaffold_7_prodigal-single_180"
     CDS             159303..159695
                     /product="hypothetical protein"
                     /codon_start=1
                     /transl_table=11
                     /translation="MRKTAEQILRVKKIDYPHLSQHERAVFSLVRGLDEYGTCVYHRV
                     EGYVVDIRYGLRVGPTHTTVNLPPQKAKASVFFGKLSRCRECVHPYELKQLRDDYTYD
                     NGTMKRKMANRASSALEDAARAKRTRRR*"
     gene            160095..160259
                     /locus_tag="gwf1_scaffold_7_prodigal-single_181"
     CDS             160095..160259
                     /product="hypothetical protein"
                     /codon_start=1
                     /transl_table=11
                     /translation="MHKIDDELLRISRYISEYVADPSGRDPLRVLATIAKNASKITRK
                     EVEKRKLAMH*"
     gene            160376..160969
                     /locus_tag="gwf1_scaffold_7_prodigal-single_182"
     CDS             160376..160969
                     /product="hypothetical protein"
                     /codon_start=1
                     /transl_table=11
                     /translation="MKNIKGVVIVNKNGKEMNVTDVQKVAFLTITKIFEDNEQHKAVR
                     MINSQTRGLQDDINDEDDEDTIDQLQEELNAIDWAMAKRARGYEVKKGIVGSALKNLK
                     CTVDYRTKCKELEKELEEVKDENEQLLDAAEELLEQRDALNEHCADLKKQIAELTKQL
                     EDLTAPTVKPNATVKDNKKRTEKLLQQIEAGTPEFDS*"
     gene            161049..161570
                     /locus_tag="gwf1_scaffold_7_prodigal-single_183"
     CDS             161049..161570
                     /product="hypothetical protein"
                     /codon_start=1
                     /transl_table=11
                     /translation="VKKLTVVSSNGIVLRKVTELQAETLLEVIRLFDKNNKRKAKKLI
                     SEIVEDLNEELEDVDDEDEEESILEEIEAYEWALEKYEDGYEVKSTSASHGRIVNDVI
                     LTTKNVFSAIADVLSESRTTTSRRSDAAEVKRLKKNYENLKKDFIALVEEQETKSKRK
                     KKKSRLDSLLDRI*"
     gene            161663..163561
                     /locus_tag="gwf1_scaffold_7_prodigal-single_184"
     CDS             161663..163561
                     /product="hypothetical protein"
                     /codon_start=1
                     /transl_table=11
                     /translation="MTQTILANLSRENAEEKIKALSLEARELKSRDDLTQAQKNDRLS
                     QIHSVILLLKDAHSKHVGTDVSTKKEVSVKYSSVDIGETPLEKIQEITTEIVVVDAEG
                     FGSKPMRSFTFDKRDAEGKKTGERGTGHLHGRLLVQLPPGVVTTGMFYRFGSKKEDWV
                     LIKDIDAATLNCVPVRRKEGFIKSEGTGLWVLEAMSWDDGPVMCGFPTRKSKTDGKYY
                     SDVWITNRFQALDPAYCGKGAPVVQEVNACLTAIANMFKGTHTIHDGSPGVWPDGGVK
                     VQSCVTCVNFKRMYPDHEGHMFLSLSDYTISDKKRTGKDANSSSVCCMTLTNPMLDAE
                     NVRNEWAFRDKEDVNAIIGHKRLEVVDATTGEKRYEYELDEYGNRIPIYGYGAVGGAT
                     YRYPYGGKIVNWTGLLYDVGTKMGGSCPYYRFSGPSGRIPGLWHRDSWNIEHKIAAFT
                     ERIPKGASIPSWSIGLPGDGHGINAEYTGRVMFNTGHGIYITIIPELFEVVRDLKTVK
                     SKVENNFVKPTPYDIQGREREQFISDVLGIFSEYIFSNIVKSTDELLVDLVPMVEDMP
                     AAHHKELAIALDDATKARDFLVQVADNIVKGSILPDKGVEAVYECVEKLHPVFRDKMY
                     ALFTSLCG*"
     gene            163763..165115
                     /locus_tag="gwf1_scaffold_7_prodigal-single_185"
     CDS             163763..165115
                     /product="hypothetical protein"
                     /codon_start=1
                     /transl_table=11
                     /translation="MTKKNTVQFPEMINESTVTDVELVVPVPSMDEIIAKCMGAGTKM
                     NQHDLFKGYDTLKILAPGLFLLLYGGNAYYSSDAGNVALDARFRVAMVKGPVHSLLVE
                     IPYRLAHSEWEMGELINMLVDRAEELAAHHGLTEVNNTKEATTMNSVTEAQTKLAALI
                     NNNKGESTMTNAMTNNIQNKLNQLTGATKDATAPATNGATTTATVDVKISDKTISAKG
                     GNMASALAALRNSTATTRPTIGAAGRPSITGMLSSAGATGRPDTAEIAADYEAGAFDG
                     DYTPTMGAGATLKNKLWYLERGSLFVGPKQIDMSMVTDEQINEELGFITIGDQPIMKF
                     KSVTEALVKNVGWMTRDGHQVILSIRGVAGDAEDYAIIQETDELGRMYVRLSGIYARV
                     EKKDKDGNPMLDDKGEQVVDYYFKRAGMTHQIYAQMLGYAHKRLVNYLTIKAARAARV
                     *"
     gene            166024..166218
                     /locus_tag="gwf1_scaffold_7_prodigal-single_186"
     CDS             166024..166218
                     /product="hypothetical protein"
                     /codon_start=1
                     /transl_table=11
                     /translation="MHSIYNVTNKCIWYDNGMCKFMCSIPYGKYEGMAFEDSPAPCCI
                     NCVHLSYRCCCQKIRFVIQH*"
     gene            166434..166577
                     /locus_tag="gwf1_scaffold_7_prodigal-single_187"
     CDS             166434..166577
                     /product="hypothetical protein"
                     /codon_start=1
                     /transl_table=11
                     /translation="MEYDKNCETSIPMKDECKDTKPKCCRKCTIDCSEPCDAWYEECF
                     GPD*"
     gene            166808..167362
                     /locus_tag="gwf1_scaffold_7_prodigal-single_188"
     CDS             166808..167362
                     /product="Uncharacterized protein n=1 Tax=Clostridium
                     sartagoforme AAU1 RepID=R9BV05_9CLOT"
                     /codon_start=1
                     /transl_table=11
                     /translation="MLKIGKFNGCGNCPACKHDSCVGKEIPVTITFIKDEYADNCGRF
                     VVVFRKGEKVKAMARVLDDTIHCVTAESNIYNGYSDYVSLDNVVVVGCNIEYIASIYQ
                     QPMMFSDYQLVYTDKGEFTPNPDNYPTEELAEHLFTKFNVYRPDDYRGRSMSVGDIIK
                     VTMTDGSCTLSDVFIVQLSGFIKL*"
                     /db_xref="UniRef100_R9BV05"
                     /db_xref="R9BV05_9CLOT"
     gene            167362..167571
                     /locus_tag="gwf1_scaffold_7_prodigal-single_189"
     CDS             167362..167571
                     /product="hypothetical protein"
                     /codon_start=1
                     /transl_table=11
                     /translation="MYDITSRCVYFKNGMCRLPCMKTLLGTTTIKYSGHASDMYEYKC
                     CANCVNVSADCGCYKMRLHMRNSNV*"
     gene            167564..167770
                     /locus_tag="gwf1_scaffold_7_prodigal-single_190"
     CDS             167564..167770
                     /product="hypothetical protein"
                     /codon_start=1
                     /transl_table=11
                     /translation="MYDITSKCPYFYDGSCRMPCKTICGITLKSYSRRSDKHRYKCCI
                     NCASLSYRCGCAYLREACGWIKQE*"
     gene            167752..168288
                     /locus_tag="gwf1_scaffold_7_prodigal-single_191"
     CDS             167752..168288
                     /product="Uncharacterized protein n=1 Tax=Clostridium
                     clostridioforme CAG:132 RepID=R6JUL5_9CLOT"
                     /codon_start=1
                     /transl_table=11
                     /translation="MDKARVITTLRCDRKCPNCSTTDMIGRAKLISNPNDLLDYKEII
                     ITGGEPCKIPKNILEFVQRLNDVKYNGKVYLYSALYNNELRDFYKVIFRYIHGLHYTV
                     HYESTDADIVALKQLSEVLIQYCPDYISLRLSIDSRLYDKYDFSNINFNGWSVVRKLQ
                     WKEHCPLPPGEELLLYFL*"
                     /db_xref="UniRef100_R6JUL5"
                     /db_xref="R6JUL5_9CLOT"
     gene            168570..169145
                     /locus_tag="gwf1_scaffold_7_prodigal-single_192"
     CDS             168570..169145
                     /product="hypothetical protein"
                     /codon_start=1
                     /transl_table=11
                     /translation="MSATTLIEDVHSGWFSKAVAAKIKVMTDNPVMPYTNIAWQVQGT
                     QEYMMKAYAELIEDYIPELLAQVPLPEGFRYRSYTGQGEHGYIAAVILEWTPNFYKIN
                     CKYHMIHETLIHELSGIYAGTSPENALQGLHNWCSHAYTIVEAKIIEKLKKKQLRWYG
                     LVRYTKNGVYGYHDSYKCYDMHNIFNRKKGA*"
     gene            169145..169330
                     /locus_tag="gwf1_scaffold_7_prodigal-single_193"
     CDS             169145..169330
                     /product="hypothetical protein"
                     /codon_start=1
                     /transl_table=11
                     /translation="MLDTLTMLLVISFVITLMMWTLSMCNIIEDKYYECSSNITLVLL
                     LIQALVFMVIAFKGIVT*"
     gene            169518..170078
                     /locus_tag="gwf1_scaffold_7_prodigal-single_194"
     CDS             169518..170078
                     /product="hypothetical protein"
                     /codon_start=1
                     /transl_table=11
                     /translation="MKGYMFKTLTELEKKAMLTGVLIKRTGGRLDKLRIESVINNLDI
                     NIQYGIKVFEDAKEFGKAITLPNHIMEHSWAGSKEHIGQGINLLGTDLVFGESKTYEY
                     SGNGNITKDEKEMTLPDFGMLDIHAVYVFEHNKSTYEGNEYDNKYNHIYVYLPSGNPF
                     IMNPDVEYILANFDLSKPKLGFVGVE*"
     gene            170079..170219
                     /locus_tag="gwf1_scaffold_7_prodigal-single_195"
     CDS             170079..170219
                     /product="hypothetical protein"
                     /codon_start=1
                     /transl_table=11
                     /translation="LPFISNGFEAVVFGGRDTQLRIKVDPYLDVNLSPEDTQAFMAYL
                     SR*"
     gene            170387..170680
                     /locus_tag="gwf1_scaffold_7_prodigal-single_196"
     CDS             170387..170680
                     /product="hypothetical protein"
                     /codon_start=1
                     /transl_table=11
                     /translation="MRQLFGDLLNNYIASENADIYDDADLVQLSIEVKKYRDKYDDII
                     GGCRYAVRVLKAERKALISIIRGFVVADKHDNMEARLNALRQVNKALRLLQGR*"
     gene            170693..170956
                     /locus_tag="gwf1_scaffold_7_prodigal-single_197"
     CDS             170693..170956
                     /product="hypothetical protein"
                     /codon_start=1
                     /transl_table=11
                     /translation="MVCGKTNRLVNPEECHSCDQFVINDKARSKFDVFNTICKMEDQI
                     KYDPEVCANCADNLEPCNCSYSYHAAYTRHCKSCNGCKTKSCK*"
     gene            170987..171151
                     /locus_tag="gwf1_scaffold_7_prodigal-single_198"
     CDS             170987..171151
                     /product="hypothetical protein"
                     /codon_start=1
                     /transl_table=11
                     /translation="MRRSTYCYKPMLRDFCRDCAFYLTSVNKCTKCKGLTKPFNLACR
                     KFKAGYKKRK*"
     gene            171167..171613
                     /locus_tag="gwf1_scaffold_7_prodigal-single_199"
     CDS             171167..171613
                     /product="hypothetical protein"
                     /codon_start=1
                     /transl_table=11
                     /translation="MRYKNDRHRMFTILCYLYHYPGDEGIGGIRADLHNGHWRAGTRL
                     RAPWGPLWGMNKSKRLSYLNKLVETDCLLTDGSDYVVTEYGLSLLKRYPYRLVDYVTW
                     YKHMGTGKMSRSSRYAYCDPNKIISLVQAILPGSNYGISISKIYDL*"
     gene            171625..171816
                     /locus_tag="gwf1_scaffold_7_prodigal-single_200"
     CDS             171625..171816
                     /product="hypothetical protein"
                     /codon_start=1
                     /transl_table=11
                     /translation="MNNISLIVSSFVIFITTQILFYKTFEERNINIPALGLYVSSFVV
                     FVMSLAYFICDNIIIYITR*"
     gene            171821..172186
                     /locus_tag="gwf1_scaffold_7_prodigal-single_201"
     CDS             171821..172186
                     /product="hypothetical protein"
                     /codon_start=1
                     /transl_table=11
                     /translation="MLQVLLIIEALVIITLFALISICIQLDRYKPCPKWLKLSLGIMA
                     ALPFSITIAIGIIENAYTVTIVFILLIINMAASMCAAGYLIDRKREPHTSLAANIVIS
                     LIILAIQAIYITLNALEKI*"
     gene            172183..172494
                     /locus_tag="gwf1_scaffold_7_prodigal-single_202"
     CDS             172183..172494
                     /product="hypothetical protein"
                     /codon_start=1
                     /transl_table=11
                     /translation="MRVLLLSALILLVYWIYRIHHPKLPSHEVGKCESFSNGMCIYKC
                     MSIGGVGLKNRIHVYDADWIHSILNGHIKNEFACCINCAEFGPECACLFLRYKFEEGN
                     A*"
     gene            172491..172757
                     /locus_tag="gwf1_scaffold_7_prodigal-single_203"
     CDS             172491..172757
                     /product="hypothetical protein"
                     /codon_start=1
                     /transl_table=11
                     /translation="MRVLYIILLILLCTGCAPIHTDVVKIYDAKEFDYDCSRSYSIYV
                     LIEGRKVEYIVGKAMYLKALNANEARVTYNFENGIVTPRDIGVR*"
     gene            172757..172957
                     /locus_tag="gwf1_scaffold_7_prodigal-single_204"
     CDS             172757..172957
                     /product="hypothetical protein"
                     /codon_start=1
                     /transl_table=11
                     /translation="MEVAVCPKCDKINILDKWDESTKYTFGGVVSITNKISVLLYVCP
                     NCGKFVHLYSIIFIDITKEVKC*"
     gene            172951..173166
                     /locus_tag="gwf1_scaffold_7_prodigal-single_205"
     CDS             172951..173166
                     /product="hypothetical protein"
                     /codon_start=1
                     /transl_table=11
                     /translation="MLTIDAAICPRCDKMSTFGEWDNGTLKYYNRIVSMTDLKNRNGC
                     YYHCPHCGKKSEFVQLILTKLNIKLKR*"
     gene            173163..173357
                     /locus_tag="gwf1_scaffold_7_prodigal-single_206"
     CDS             173163..173357
                     /product="hypothetical protein"
                     /codon_start=1
                     /transl_table=11
                     /translation="MIKHICPKCDAINSEEEWDKATTKFFGQITSITDKLRRNLYVYM
                     CPYCKGIVRYMKLIELEDNE*"
     gene            173354..173497
                     /locus_tag="gwf1_scaffold_7_prodigal-single_207"
     CDS             173354..173497
                     /product="hypothetical protein"
                     /codon_start=1
                     /transl_table=11
                     /translation="MKCPVCGYEGTVYDFIHIIGDFEAYINQSMVPVTLYACPKCKII
                     IMD*"
     gene            173510..174049
                     /locus_tag="gwf1_scaffold_7_prodigal-single_208"
     CDS             173510..174049
                     /product="NUDIX hydrolase n=1 Tax=Alkaliphilus oremlandii 
                     (strain OhILAs) RepID=A8MFH5_ALKOO"
                     /codon_start=1
                     /transl_table=11
                     /translation="MPAKIEKLIHGETVFRGKRMAVRVDKVQVDDCKPTIREVVESCN
                     AVAILGIDKSNNMIFIRQYRHAVGRILLELPAGKIDPGESKYMAGLREFKEETGYTAG
                     SIETLLSGLSSPGFLTENIHILLATDLTEGNPEPTENENIEVVGIPIPDVLGKIDSGE
                     ISCLKSIAAVYAYMVKVLS*"
                     /db_xref="UniRef100_A8MFH5"
                     /db_xref="aoe:Clos_1595"
                     /db_xref="86995765"
                     /db_xref="A8MFH5_ALKOO"
     gene            174064..174228
                     /locus_tag="gwf1_scaffold_7_prodigal-single_209"
     CDS             174064..174228
                     /product="hypothetical protein"
                     /codon_start=1
                     /transl_table=11
                     /translation="VFLMPMPAPIIKPPDISIVTPPSIVELVIFYGMIGSLFIAVLVS
                     LYIFIITYRR*"
     gene            174230..174400
                     /locus_tag="gwf1_scaffold_7_prodigal-single_210"
     CDS             174230..174400
                     /product="hypothetical protein"
                     /codon_start=1
                     /transl_table=11
                     /translation="VYNLVKNCGFFSNGICKSAPCSKTGDKFCCINCSKLSADCSCAT
                     LSRRIKELDNNG*"
     gene            174393..174563
                     /locus_tag="gwf1_scaffold_7_prodigal-single_211"
     CDS             174393..174563
                     /product="hypothetical protein"
                     /codon_start=1
                     /transl_table=11
                     /translation="MGRCVSCGTKVNREENMEMLEDIFESVDLCGVESLPEDAQVVYE
                     DKMCWQCYEKRC*"
     gene            174624..174971
                     /locus_tag="gwf1_scaffold_7_prodigal-single_212"
     CDS             174624..174971
                     /product="hypothetical protein"
                     /codon_start=1
                     /transl_table=11
                     /translation="MFDVKVFQFILTNDKILLVEADSISEAFQDQQLWNLRATEIKDF
                     KQLNYLELKDKIIYAADDVGIFKVQNTNFIEVIRNIPNLKQRDIITWEYARHKRMYRV
                     MIFNTHIILTTAN*"
     gene            174983..175558
                     /locus_tag="gwf1_scaffold_7_prodigal-single_213"
     CDS             174983..175558
                     /product="Sporulation protein YyaC n=1 Tax
                     =Desulfotomaculum acetoxidans (strain ATCC 49208 / DSM 771
                     / VKM B-1644) RepID=C8W055_DESAS"
                     /codon_start=1
                     /transl_table=11
                     /translation="MQYVSLEDNTLDLQTGSRVFSNFIFDYLFKYKVYLFQSIVVICI
                     GTDRSTGDSLGPLTGHILSSMDNEFHLYGTLDKPVGASDLEETIEIINANHPGAFIIA
                     IDACLGKSENIGHVRIEDGPIHPGSGVNKKLPPVGCIHIIGIVNVAGYMEYLVLQNTR
                     LNIVMKMANIIAPALNSAISRYNLLISKTAV*"
                     /db_xref="UniRef100_C8W055"
                     /db_xref="dae:Dtox_4360"
                     /db_xref="C8W055_DESAS"
     gene            175682..176080
                     /locus_tag="gwf1_scaffold_7_prodigal-single_214"
     CDS             175682..176080
                     /product="hypothetical protein"
                     /codon_start=1
                     /transl_table=11
                     /translation="MQFIVCACSKNVDTRAVDLPNIEVGLKLLGELRKAAGKDLDISV
                     IKSYVNSYSEYRVEIAIPEKLAIQCNDLFNDKNIVYIKVPDKHLNQYASIVPIIDLEG
                     DIPSAHMEYHLDGDKFIKDWMEAGCPTTLL*"
     gene            176059..176289
                     /locus_tag="gwf1_scaffold_7_prodigal-single_215"
     CDS             176059..176289
                     /product="hypothetical protein"
                     /codon_start=1
                     /transl_table=11
                     /translation="MSDNITIIECTEFKDGMCSIMCPRLKRKILHEEVEPNADLMVCC
                     INCSQLEADCNCGTIRSCIRNGVKFFVTHSNS*"
     gene            176267..176608
                     /locus_tag="gwf1_scaffold_7_prodigal-single_216"
     CDS             176267..176608
                     /product="hypothetical protein n=1 Tax=Desulfobacter
                     curvatus RepID=UPI0003611A32"
                     /codon_start=1
                     /transl_table=11
                     /translation="LLHIRTADMSYNGLSGLDITRKTADITGDETFAPSWKIVRDHQQ
                     GKITDDQYIEVYYKMMLDSQIKYADRWKWLLDQNYIVLKCFCKKNKFCHRIVLALILK
                     SLGAKYLGEVA*"
                     /db_xref="UniRef100_UPI0003611A32"
                     /db_xref="A0A0F9UC17_9ZZZZ"
                     /db_xref="UPI0003611A32"
     gene            176605..176790
                     /locus_tag="gwf1_scaffold_7_prodigal-single_217"
     CDS             176605..176790
                     /product="hypothetical protein"
                     /codon_start=1
                     /transl_table=11
                     /translation="MSVLKCENYVEGYCTKHCNTINLDCTVNNRKVHSICCLNCALRN
                     KSCYCSTVANLVEIWLC*"
     gene            176969..177115
                     /locus_tag="gwf1_scaffold_7_prodigal-single_218"
     CDS             176969..177115
                     /product="hypothetical protein"
                     /codon_start=1
                     /transl_table=11
                     /translation="MGDILFGYFFVLLLIVLTCGAAYAIYMMYLSFIEERRKHKEKEA
                     KYKL*"
     gene            177133..177288
                     /locus_tag="gwf1_scaffold_7_prodigal-single_219"
     CDS             177133..177288
                     /product="hypothetical protein"
                     /codon_start=1
                     /transl_table=11
                     /translation="MGFWSYIGLLICIMATGVTVIVLYFLVMTIIDNINDRREIRNQN
                     NQRDVDQ*"
     gene            177577..177801
                     /locus_tag="gwf1_scaffold_7_prodigal-single_220"
     CDS             177577..177801
                     /product="hypothetical protein"
                     /codon_start=1
                     /transl_table=11
                     /translation="MDIETLKEHYAKSGFVFFGFTAEGKLIFARKCVSGIQYVKVKQN
                     GIQDTGIPAIISTEDAEIMYLTYQEFYGGD*"
     gene            177994..178158
                     /locus_tag="gwf1_scaffold_7_prodigal-single_221"
     CDS             177994..178158
                     /product="hypothetical protein"
                     /codon_start=1
                     /transl_table=11
                     /translation="MICINCKKAAALKKSLFCSKKCSARWRSAFGNRDEFKLIGAPRL
                     KELKEKYLGV*"
     gene            178161..178694
                     /locus_tag="gwf1_scaffold_7_prodigal-single_222"
     CDS             178161..178694
                     /product="hypothetical protein"
                     /codon_start=1
                     /transl_table=11
                     /translation="LPPSLSELLKFLGNAKTVNIGLLRRKYNAEQNYELYKGRLEEAF
                     EVYSKEEAIMEGLKARYERKVEELKAYGKTLQEKYAEYERAADTLDEIDNEILMANGR
                     PKVEAPKPKPKPRKKMTVAEAFAVMELQQTRDMNVIRSKYRDLAKVLHPDRKDTGSEV
                     KFKVLNEAHTIIKEWAE*"
     gene            178691..179251
                     /locus_tag="gwf1_scaffold_7_prodigal-single_223"
     CDS             178691..179251
                     /product="hypothetical protein"
                     /codon_start=1
                     /transl_table=11
                     /translation="MSILKFWYTLFFKSKSTKINVIGNELGSDANNASLMIFLSSIVV
                     SYVLYDILFSLLSLTALIHEIIVLYIIRKYRLYYSNIQMIERQEVTKEAIKEWAKKIH
                     EERAKLAQEKLSTTQRNNLISKTVEDWLVVLNLEPKVSSLNLKMIKDRYWKLAQRYHP
                     DNKDTGDHDRFAEINQAYHNLNSLLR*"
     gene            179257..179511
                     /locus_tag="gwf1_scaffold_7_prodigal-single_224"
     CDS             179257..179511
                     /product="hypothetical protein"
                     /codon_start=1
                     /transl_table=11
                     /translation="MEFYALDLSLLIIMSMSIIVCIYEKHYIQAGTCVGYIIIILHTL
                     FDAAFSSFPTYALHPFVYILIFVQSYLVFSYFIDNKGVIQ*"
     gene            179508..179744
                     /locus_tag="gwf1_scaffold_7_prodigal-single_225"
     CDS             179508..179744
                     /product="hypothetical protein"
                     /codon_start=1
                     /transl_table=11
                     /translation="VIHVPSFGISALIIAIILLVYLLWKKHHNEALAYLFFIAGVSIK
                     LFLGPEVLVISMGFMSLTLGTAIVSIIYNNERTL*"
     gene            180196..180384
                     /locus_tag="gwf1_scaffold_7_prodigal-single_226"
     CDS             180196..180384
                     /product="hypothetical protein"
                     /codon_start=1
                     /transl_table=11
                     /translation="MEEKETCYRCRYMRQYTHFYADYSSLYECLKPNNDHNTSLYYDK
                     RMEIKDPTISKGCFEMKK*"
     gene            180399..180704
                     /locus_tag="gwf1_scaffold_7_prodigal-single_227"
     CDS             180399..180704
                     /product="hypothetical protein"
                     /codon_start=1
                     /transl_table=11
                     /translation="MFGEFIRELRTSKNITKEDFAKAIGLKDVKGVDVIEENKLEIDS
                     FSHLLEPMANYFEVDLHVIYDQYYKCLISERFATLGMYYNRIVDKRVKDEVLDNLKL*"
     gene            180805..181137
                     /locus_tag="gwf1_scaffold_7_prodigal-single_228"
     CDS             180805..181137
                     /product="hypothetical protein"
                     /codon_start=1
                     /transl_table=11
                     /translation="MDYYDITRWNTFCGIPNYHQHELINAMVERLGFYPNLYYNDYGS
                     AGWGFVLTDDEGSVDTNNVFMLRLNKVGACINVHEDFPEAQIIPLIIYMKQLMFNEVK
                     QPLLIAAG*"
     gene            181146..181586
                     /locus_tag="gwf1_scaffold_7_prodigal-single_229"
     CDS             181146..181586
                     /product="Appr-1-p processing domain protein n=1 Tax
                     =Desulfotomaculum acetoxidans (strain ATCC 49208 / DSM 771
                     / VKM B-1644) RepID=C8W0M8_DESAS"
                     /codon_start=1
                     /transl_table=11
                     /translation="MLIDISGNLLTSDCNIMLHQVNSCGKFASGIAGQIREMFPQVYL
                     DYMTAYRNGRLTLGNIVITYLPKLTFVSMCAQATYGRTGKHTNEEAFRLCCNRVKLLI
                     DSTPGKKVGVPCGIGCGLGGASWSVIRNIIDEVFRENTIHIYKK*"
                     /db_xref="UniRef100_C8W0M8"
                     /db_xref="dae:Dtox_2476"
                     /db_xref="C8W0M8_DESAS"
     gene            181610..183034
                     /locus_tag="gwf1_scaffold_7_prodigal-single_230"
     CDS             181610..183034
                     /product="Nicotinic acid phosphoribosyltransferase n=1 Tax
                     =Paenibacillus alvei DSM 29 RepID=K5A2B6_PAEAL"
                     /codon_start=1
                     /transl_table=11
                     /translation="MSLETLGQNPLFHTDTYNLGHGSFKIDVGFEGSHMYNRAAGQIL
                     FGLSEIAKRCLNVILTHEHIDRAINRAKFMNLEFPEALFRRVVNELDGRIPLKVEMLP
                     EGIWCPKGTPFAQIQNTVKGFGELVTWWEGRLMKGWWPTALATEAFYMRQYLLQTCKE
                     HGFDWEKYKWRFHSFGYRGHNSEEAAYWAAIAWPLFLHGTDDFLAAEHAGSSAVIGSI
                     PALAHKVTQQFDVEMDCCIRAIDVAAAKGWGIVAMPIDTWDANKFISRNMYYLLHRAK
                     NAGVHVVLRPDSGLVVEQAIEIYKSVQEIGTGNCSTIIGESMSLRIARIRDIQLVEAG
                     VPLDFVFYGHGSGYYKHLERDTNGWAMKTAYSNGADRMKLSMDEIKQSIPGLVDITFD
                     HSKDNTNLIVIPRGSLHKYKGCELYQTVYEWNPSMHVPHIKTFDWNDTMALGRMQTGA
                     QESIILSDEIKGLINNFIARYGGM*"
                     /db_xref="UniRef100_K5A2B6"
                     /db_xref="A0A073K9C4_9BACI"
                     /db_xref="bmet:BMMGA3_08975"
                     /db_xref="K5A2B6_PAEAL"
     gene            183036..183590
                     /locus_tag="gwf1_scaffold_7_prodigal-single_231"
     CDS             183036..183590
                     /product="Cytidyltransferase-like domain-containing
                     protein n=1 Tax=Eubacterium plexicaudatum ASF492
                     RepID=N2A3P4_9FIRM"
                     /codon_start=1
                     /transl_table=11
                     /translation="MVSTGFCIGRFQHFHLLHESLVRPGLTLCDKFLVIVGSAGIIPN
                     ERNPFPINLRIELIQTIFSNEVRSGKLMIMPLADLTTEDDISEAWGNYLLTAAKCFLG
                     DTPGMFISGNDERRGEWFNQNTIPYTHQLIVPRPPGVHASATDLRKMLIDNNESEWRK
                     HTNPKIHHYYNILRKEVLRLRFAS*"
                     /db_xref="UniRef100_N2A3P4"
                     /db_xref="N2A3P4_9FIRM"
                     /db_xref="pbj:VN24_18935"
     gene            183614..184150
                     /locus_tag="gwf1_scaffold_7_prodigal-single_232"
     CDS             183614..184150
                     /product="hypothetical protein"
                     /codon_start=1
                     /transl_table=11
                     /translation="LSAKMLINNWKDTEINALKNALNLMPTHPVSVTFAKNVISGRTS
                     QSMVMAYRKHLVPSIIKGLKSAISEYGCPLPDSVISNLGIELGYSSIRMKKLADHYIK
                     KGMFKSLIKKYTDKAVVKTQLQVESDKKVTQSTPVSSKPVKATITTTIGTDPVSFRVG
                     DTLFTIKMTNDEVKVTVQ*"
     gene            184173..184325
                     /locus_tag="gwf1_scaffold_7_prodigal-single_233"
     CDS             184173..184325
                     /product="hypothetical protein"
                     /codon_start=1
                     /transl_table=11
                     /translation="MGPWLFIDFLIAILVIISCIIGLKRFFVKFGGWVSNLFSMPEDE
                     DNKKEE*"
     gene            184330..185226
                     /locus_tag="gwf1_scaffold_7_prodigal-single_234"
     CDS             184330..185226
                     /product="SPFH/Band 7/PHB domain protein n=1 Tax
                     =Turicibacter sp. HGF1 RepID=F0HFK7_9FIRM"
                     /codon_start=1
                     /transl_table=11
                     /translation="MQLSTHGKFVLGGTIGGILAFVILVIAIMCTISISPGQVGVLYD
                     RAKGGVQKDPLLQGFHVIMPIKQSVQEYPVSTQTLELTASKTEGSPEDESWLIPTKEN
                     LNVNIDSYLSYHIEPAMAPHVYNKFRGRDIQDIAQTYIRTNMKNIAQNCTGTYSVLGI
                     AGDQREEACNLITNNLKEFFGPDGIVVERFNFGEVRLPSSIQASVNDKINSAQQAQQA
                     ELILKKKEIEIKQAVAEAQGRAQAMTIDAKAQADANRIIAESLTPSLVQLKAIEKFND
                     KVNVMMVPPGMSVLSGMPGLFK*"
                     /db_xref="UniRef100_F0HFK7"
                     /db_xref="D4W4R7_9FIRM"
                     /db_xref="ccb:Clocel_3350"
                     /db_xref="F0HFK7_9FIRM"
     gene            185322..185573
                     /locus_tag="gwf1_scaffold_7_prodigal-single_235"
     CDS             185322..185573
                     /product="hypothetical protein"
                     /codon_start=1
                     /transl_table=11
                     /translation="VIVIIVGFCSVTKYACNVYIHDEAIIVIGLVGSEFPQFDFKLFD
                     INYRCDIFIPRNPDVKFKEYQTIPYVSAVPMKTLLMNYG*"
     gene            186455..186748
                     /locus_tag="gwf1_scaffold_7_prodigal-single_236"
     CDS             186455..186748
                     /product="hypothetical protein"
                     /codon_start=1
                     /transl_table=11
                     /translation="MKPITSQECLAALKEGITKFGTYDYYDKGVDSVMFIPPLLDRFK
                     QMSAKDVQKVLLEVLEYEHGKHFVGFILMCLEEMPDAYWDELTNDPSLNKLLL*"
     gene            186777..186998
                     /locus_tag="gwf1_scaffold_7_prodigal-single_237"
     CDS             186777..186998
                     /product="hypothetical protein"
                     /codon_start=1
                     /transl_table=11
                     /translation="MQWCLRCNTLREDHEKYCPTCVAKLEEGRRILLDSIRTATELIP
                     PDCLVIRILRQINIDIISLKTGRPWRYIL*"
     gene            187010..187381
                     /locus_tag="gwf1_scaffold_7_prodigal-single_238"
     CDS             187010..187381
                     /product="hypothetical protein"
                     /codon_start=1
                     /transl_table=11
                     /translation="MQVQIISLVGTDKVVREGLFTLISPHLEEATAEAEKVQLVDPYA
                     GTTKMPYHSRESVLKLNNIYVGEYRVDTGDPPYCSYYTTCLIHEFISQIIFTKEDKKH
                     YHTIEAGEVHEEKYIYVITPK*"
     gene            187396..187716
                     /locus_tag="gwf1_scaffold_7_prodigal-single_239"
     CDS             187396..187716
                     /product="hypothetical protein"
                     /codon_start=1
                     /transl_table=11
                     /translation="LLSNVSLSNFIFCVINEPEASNGFFIIINTQKCWSNDHIITDHY
                     TDEEWDVLRPVLSKYNLIDTMESIYESNMRFTPDKMTQLLLAEGLQQDSLFTQWCKTI
                     PSFY*"
     gene            187837..188013
                     /locus_tag="gwf1_scaffold_7_prodigal-single_240"
     CDS             187837..188013
                     /product="hypothetical protein"
                     /codon_start=1
                     /transl_table=11
                     /translation="MLRVTTDEKEFTGVSRVIVCDDGSHRNPRTNLLIEFTNSSDTVT
                     LTVNSISDIIIDTK*"
     gene            188045..189268
                     /locus_tag="gwf1_scaffold_7_prodigal-single_241"
     CDS             188045..189268
                     /product="RNA-splicing ligase RtcB {ECO:0000256|RuleBase
                     :RU371113}; EC=6.5.1.- {ECO:0000256|RuleBase:RU371113};; 
                     TaxID=1151292 species="Bacteria; Firmicutes; Clostridia;
                     Clostridiales; Peptostreptococcaceae; Peptoclostridium.;"
                     source="Peptoclostridium difficile CD160.;""
                     /codon_start=1
                     /transl_table=11
                     /translation="MIIKGKHNTAEVFTDNVDAQTISQIIELCNQEFTIGSSIKIMPD
                     CHKGAGCTIGTTMTIKNKIVPNLVGVDISCGMLVVELGNIDIDLKNFDDYITNNIPSG
                     YNINVLSKCDFKDQINKLLCIRGISKIAKDFNKALGSLGGGNHFIEINVDSQDNKYLV
                     IHSGSRNLGKQVAEYYQGSAYGYHSGFNDDYEAMKIALIKGYKAVGKEHKIQKALKVL
                     QQECKKACSIPKDLCYLEGTLMQEYLHDVAIIQQYASLNRMTMARRIVEECLGLRYRE
                     LDSFQTIHNYIDLEHMILRKGAVSAQLGEKLIIPINMRDGSIIAIGKGNPDWNFSAPH
                     GAGRLMSRSQAKKNIDMNDYVLTMKGIYTSSVTESTIDEAPMAYKPIEEIIENTGDTI
                     EIVNIIKPIYNFKSS*"
                     /db_xref="T3DDW8_PEPDI"
                     /db_xref="UniRef100_T3DDW8"
                     /db_xref="csr:Cspa_c41190"
                     /db_xref="T3DDW8_CLODI"
                     /db_xref="6.5.1.-"
     gene            189372..189830
                     /locus_tag="gwf1_scaffold_7_prodigal-single_242"
     CDS             189372..189830
                     /product="Strain NCTC 7096 contig_70, whole genome shotgun
                     sequence {ECO:0000313|EMBL:KIV56212.1};  TaxID=47500
                     species="Bacteria; Firmicutes; Bacilli; Bacillales;
                     Paenibacillaceae; Aneurinibacillus group;
                     Aneurinibacillus.;" source="Aneurinibacillus migulanus
                     (Bacillus migulanus).;""
                     /codon_start=1
                     /transl_table=11
                     /translation="MSIPQNNITAVPYVKGMEDGYFCYELNGKFIGYYKKNSPLPKVN
                     RVPVIETTNGCIEPKEGQWIVTSDKGKIVCDPQYLIAFEEKYICYSDDNIGSTSQGNN
                     LVELCKLEGLISCAIEMVVNEDLLGGRDSEASLCLNRVFDFINIMKRKGK*"
                     /db_xref="A0A0D1YAR2_ANEMI"
     gene            190175..190441
                     /locus_tag="gwf1_scaffold_7_prodigal-single_243"
     CDS             190175..190441
                     /product="hypothetical protein"
                     /codon_start=1
                     /transl_table=11
                     /translation="MLVLSLTDIRDKLPEWNRLLLYNRKQENIKKHRCGELSNGWNLE
                     FEIKVHKEDAVDAYYLIKYSDYFWGNLEPEVVTSKYRVIRVFGN*"
     gene            190538..190846
                     /locus_tag="gwf1_scaffold_7_prodigal-single_244"
     CDS             190538..190846
                     /product="hypothetical protein"
                     /codon_start=1
                     /transl_table=11
                     /translation="MNPLKAHLLKNTQSFLRDGWRNQLKRNGSFLCFRKIIDNIRIEV
                     TAPDENAIMIFLYDTTKSKCRIQGKRSLKGMQDISAILAEARSVLSFYLEHSSSKEVM
                     *"
     gene            190846..191112
                     /locus_tag="gwf1_scaffold_7_prodigal-single_245"
     CDS             190846..191112
                     /product="hypothetical protein"
                     /codon_start=1
                     /transl_table=11
                     /translation="VPLTDIFICVLFSVTATVLAIWSIFYLDKVARKEYVKLTEPGYL
                     TVRMAHYDGVRPLYNLTPEEVSQLDQILSQRGVKIITLCDKSMG*"
     gene            191141..191311
                     /locus_tag="gwf1_scaffold_7_prodigal-single_246"
     CDS             191141..191311
                     /product="hypothetical protein"
                     /codon_start=1
                     /transl_table=11
                     /translation="MNSFGVGVIGGLTYRVYKDLIAQNIDIAVDMAIALFNKETDDDR
                     TRSNCMISAWCS*"
     gene            191464..191703
                     /locus_tag="gwf1_scaffold_7_prodigal-single_247"
     CDS             191464..191703
                     /product="hypothetical protein"
                     /codon_start=1
                     /transl_table=11
                     /translation="MEPLKIDTTIVVTYDPDHFAIQRISERIKEKIKSMSGTIRVRTP
                     FCPVCGNELIERTNQTTRIYECPSRVCNYKYREDL*"
     gene            191703..191792
                     /locus_tag="gwf1_scaffold_7_prodigal-single_248"
     CDS             191703..191792
                     /product="hypothetical protein"
                     /codon_start=1
                     /transl_table=11
                     /translation="MKDLQVSNCIEPPIELDGKELCPDCWCKY*"
     gene            191825..192076
                     /locus_tag="gwf1_scaffold_7_prodigal-single_249"
     CDS             191825..192076
                     /product="hypothetical protein"
                     /codon_start=1
                     /transl_table=11
                     /translation="VQIIDERSESKKIPNVGDVIELSNGTKLLVVKDSRCAENEYRVV
                     NLLESRIYAESFVSLEDCVNTANIRAIIPGEKLRLTIRV*"
     gene            192081..192242
                     /locus_tag="gwf1_scaffold_7_prodigal-single_250"
     CDS             192081..192242
                     /product="hypothetical protein"
                     /codon_start=1
                     /transl_table=11
                     /translation="VIDIDLGILAIFALFICFLVIVVSCSSSKGGRKSSGGGSSLDFF
                     DSDGGDGGD*"
     gene            192498..192644
                     /locus_tag="gwf1_scaffold_7_prodigal-single_251"
     CDS             192498..192644
                     /product="hypothetical protein"
                     /codon_start=1
                     /transl_table=11
                     /translation="MPIGWSNYDPNDYDRPIRKRSKEGNFDVKIFTVLFFIIIALGLI
                     YKNF*"
     gene            193075..193263
                     /locus_tag="gwf1_scaffold_7_prodigal-single_252"
     CDS             193075..193263
                     /product="hypothetical protein"
                     /codon_start=1
                     /transl_table=11
                     /translation="LDTLPLEDSVIIDNIPHRKWKCGICETHYYVNQETFNILEKIGS
                     CAECQKEMTYEQAMGEDL*"
     gene            193449..193568
                     /locus_tag="gwf1_scaffold_7_prodigal-single_253"
     CDS             193449..193568
                     /product="hypothetical protein"
                     /codon_start=1
                     /transl_table=11
                     /translation="MFTRKELEMLVSWDTGGMMLIGFIMMISGLCCVATLCSR*"
     gene            193579..193911
                     /locus_tag="gwf1_scaffold_7_prodigal-single_254"
     CDS             193579..193911
                     /product="hypothetical protein"
                     /codon_start=1
                     /transl_table=11
                     /translation="MRLLICLLLFILLTGCNQKLEGDVSKYVEHKEQLNGVIVYERDY
                     RYKIILEGILVGNDGKVKLLNKCTSCANVNNGDIVDIVYYPKSKNVIEIKVVGHTDER
                     LTWGYKIE*"
     gene            193919..194191
                     /locus_tag="gwf1_scaffold_7_prodigal-single_255"
     CDS             193919..194191
                     /product="hypothetical protein"
                     /codon_start=1
                     /transl_table=11
                     /translation="MEPILRDNPIPSDKLAKVLHPSAQFSCKHIVYNHCNDDISYITL
                     LAKDVSEVDVYVMCMKDMYNRLCDGRCKYYESTLINRLLRLIGGGE*"
     gene            194193..194753
                     /locus_tag="gwf1_scaffold_7_prodigal-single_256"
     CDS             194193..194753
                     /product="Nicotinamide mononucleotide transporter PnuC id
                     =4755794 bin=GWC2_Bacteroidetes_46_850 species=unknown
                     genus=Bacteroides taxon_order=Bacteroidales
                     taxon_class=Bacteroidia phylum=Bacteroidetes
                     tax=GWC2_Bacteroidetes_46_850 organism_group=Bacteroidetes"
                     /codon_start=1
                     /transl_table=11
                     /translation="MAIIMIIIGLILNFTSMFMAIDEDKRCWPVAIVSMIATAVGSYY
                     LKDYPDLYMQVPLLIISIYGWWRWSHLMLDGSILQISHETDKETGIHTIAGIVLFTIA
                     YILLLLYTNMPYVTGYALAIAYGILSQYVMAEKKVECWIYLGIASIVVVILSLIRDEI
                     PMAIISVIVAGISVKGFYTWKRRRGL*"
                     /db_xref="gwc2_scaffold_6_141"
                     /db_xref="cpi:Cpin_5744"
                     /db_xref="86215062"
     gene            194774..195115
                     /locus_tag="gwf1_scaffold_7_prodigal-single_257"
     CDS             194774..195115
                     /product="GL27330 n=2 Tax=pseudoobscura subgroup RepID
                     =B4GZ97_DROPE"
                     /codon_start=1
                     /transl_table=11
                     /translation="MIAVALLLVIILAVSCSSHPRPVPVTHNVIPNPVVQSPAVVHQS
                     PVVVHTPVYVPTPVYHAPAPVINKTIIVNKQPVNTAPSTTVTKPAPVTISKPAVIKPT
                     MKSGTGTVTRK*"
                     /db_xref="UniRef100_B4GZ97"
                     /db_xref="B5DVR0_DROPS"
                     /db_xref="B4GZ97_DROPE"
     gene            195120..195326
                     /locus_tag="gwf1_scaffold_7_prodigal-single_258"
     CDS             195120..195326
                     /product="hypothetical protein"
                     /codon_start=1
                     /transl_table=11
                     /translation="MYRKGFMIVCGNCGAKVDLTQEDIEERKKKSDDLGEAFNNYPVK
                     NGCDYTYVECPSDCGNQIIIPILT*"
     gene            195354..196160
                     /locus_tag="gwf1_scaffold_7_prodigal-single_259"
     CDS             195354..196160
                     /product="hypothetical protein"
                     /codon_start=1
                     /transl_table=11
                     /translation="MKGEFIGTDVFDAGEQVEETQPMNCLTTYNPDSAMGAHMSVLFN
                     GVDFTGLNAAIENMASSSRDLLPEEKTMAVSIIDDWQRGVVNRLNDHDKSLKEFLNYF
                     TGNTTIAPSNGYNNYYKAYGVTEEAVEEIAGATGKMHEFGAFKQAVSAIEEFRKTAPT
                     RPEEDDDVPYSEYAVALKQYEVELVKYNLQIKKLDRNIKKAEVDMKAAIIVHPDFAAM
                     VKKIKKYSRNVTKYAADCRNLTTVAKMNVTIGSKEARESLRTLLDFVVSL*"
     gene            196162..196998
                     /locus_tag="gwf1_scaffold_7_prodigal-single_260"
     CDS             196162..196998
                     /product="hypothetical protein"
                     /codon_start=1
                     /transl_table=11
                     /translation="MYSAYDINPVEELFKSIKLLQSYDECAVEVDLLVKKLVGYITTE
                     KNGIRVYGKDIKYYPNGLCTRIRGTGSNINRADILLPEWEPQTETPEPVKEKSNDMKR
                     MLTKLTEFNLLWGLQIKEHLGLKYIVTKDRKIEVAKLVAKYEEFDKVIQETGNPIPEI
                     VMKNFIKRIDTITHRFIYFLRNNANMYGYNSNSDFCYLKKEYRDLISVLVQTETDTYY
                     LHSKLADIFKGIKRNPPITFDKIEITVHDTQRNLIINRYNTLKSIEDENLKKVMTRLG
                     II*"
     gene            197079..197330
                     /locus_tag="gwf1_scaffold_7_prodigal-single_261"
     CDS             197079..197330
                     /product="hypothetical protein"
                     /codon_start=1
                     /transl_table=11
                     /translation="MKCNNCHTRISEKYNYCPKCGVELQQKVEAPTEKDHVSIHVGSD
                     ILAAHKVLSPEEIMEKLVRIYPEHKYSSLVRVGNRYKVR*"
     gene            197408..197953
                     /locus_tag="gwf1_scaffold_7_prodigal-single_262"
     CDS             197408..197953
                     /product="UPI00034AD618 related cluster n=1 Tax=unknown
                     RepID=UPI00034AD618"
                     /codon_start=1
                     /transl_table=11
                     /translation="MLSAAIIGSREPSYAQRKVAELYTSTLIQLGFKIRTGGAVGIDE
                     IAMRVTSQMGGELEVVLPWASYNSDLITKYKPQSMLVFDPKIHQLWEQTVHEFHPNPK
                     ALAPAAIKLHARNFPIVGLSDITVALPGATGGGTMQGIRIARGYKLPLITFQHVLPLS
                     AIELNVPSFVTMVRYVMGNAA*"
                     /db_xref="UniRef100_UPI00034AD618"
     gene            198022..198552
                     /locus_tag="gwf1_scaffold_7_prodigal-single_263"
     CDS             198022..198552
                     /product="hypothetical protein"
                     /codon_start=1
                     /transl_table=11
                     /translation="MVLSVAERLAQLRESAKIGTGSPAPTLRSIPNPTGIRPSFDGSS
                     SADMWYLSDDPSRGLDKVTSQRENPLLGINSIQFVEGKSENQTAYNILGRVTLRTAVA
                     DIFNITVFYRPLDDGRFSLSLKDPSYKVQREGKEKPDYVSDIKINDAVKAQILRHLHY
                     GIKTNREWAEARGIEY*"
     gene            198606..198941
                     /locus_tag="gwf1_scaffold_7_prodigal-single_264"
     CDS             198606..198941
                     /product="hypothetical protein"
                     /codon_start=1
                     /transl_table=11
                     /translation="VFKLVVLNKEYEDNTLYSLINGRPIKCVKGAVNLGFKPGKLNPA
                     GFMVVLGECLNNAGTKSLELGIQKCNSCLQEQETVLVVIKRGLVYWADVYCKDCADLT
                     LQFTEGNGG*"
     gene            198943..199266
                     /locus_tag="gwf1_scaffold_7_prodigal-single_265"
     CDS             198943..199266
                     /product="hypothetical protein"
                     /codon_start=1
                     /transl_table=11
                     /translation="MADQFLFNKFYTLINGFASEVATTYVKNQGYALGDRIMSGGVLV
                     DGECLNNIGKKSAFISAGACDKCSTYHNERVLLITKLKNNRYHANRYCRTCIECELGK
                     KVAAG*"
     gene            199291..199869
                     /locus_tag="gwf1_scaffold_7_prodigal-single_266"
     CDS             199291..199869
                     /product="hypothetical protein"
                     /codon_start=1
                     /transl_table=11
                     /translation="LRFCLLTKGYIKAVHLYNRNKLPMQRVCKCCGNKWALISSHWVQ
                     VQKLLKNKNKDTMANYNYICKECDPKDEAYAAKQTMSCRQCRENRTARPSYYSNVSME
                     VSLVTGGNRCTSPGTDETLNILKTTSDSCCEADCPVFLELIEARNTGIMKRGVLLDPC
                     ENCTRYWNKYHEEGPCTGKFVDQGECITYYIK*"
     gene            199882..200136
                     /locus_tag="gwf1_scaffold_7_prodigal-single_267"
     CDS             199882..200136
                     /product="hypothetical protein"
                     /codon_start=1
                     /transl_table=11
                     /translation="LAKRELVIESFAVEVEDAKVTIGNIKISSDMDIEEMKVAMAGSK
                     DAMEAMIGHIKVLVDAKTNSGIEELMSQLADMGMSNEDEK*"
     gene            200136..200594
                     /locus_tag="gwf1_scaffold_7_prodigal-single_268"
     CDS             200136..200594
                     /product="hypothetical protein"
                     /codon_start=1
                     /transl_table=11
                     /translation="MVFIIEYRDGNEIAVFFEGVTDVKVLFNNTMEELPIMGKRVTCF
                     HQGRVALLEECIDVEVEMKYYSISTSKTVVMHSALYQDIYNEHCSNCIYLHRICTYSP
                     INDNINECTNFIKSSFVRSLVRRLFGGGESTVRHYYYVSNPRNDLASILI*"
     gene            200848..201114
                     /locus_tag="gwf1_scaffold_7_prodigal-single_269"
     CDS             200848..201114
                     /product="hypothetical protein"
                     /codon_start=1
                     /transl_table=11
                     /translation="MLHIMLACMVQRMKLFKKEELVVCTYANNVPRLTIVARKGVYII
                     EDTKFCRARCEHNYKEKCTGQILKIKTIWLCAYGFKRLIGGENL*"
     gene            201101..201397
                     /locus_tag="gwf1_scaffold_7_prodigal-single_270"
     CDS             201101..201397
                     /product="hypothetical protein"
                     /codon_start=1
                     /transl_table=11
                     /translation="VKTFETDQVVIFDVDNEQFSEFIGMPVIITGIHKCLTINCLTAI
                     EQNCPKIALSIYGPSKSNIYNGSLCGWTFRPPTDEELLLLKTIDHSKLERFPYE*"
     gene            201390..201632
                     /locus_tag="gwf1_scaffold_7_prodigal-single_271"
     CDS             201390..201632
                     /product="hypothetical protein"
                     /codon_start=1
                     /transl_table=11
                     /translation="MNKFQVDEIVVLSIDLKDINNDEIVAKKNSYAVVLAISNCNYDC
                     KRTCPHQELILYSIESEQRIKYSRCGWVANKILGDD*"
     gene            201634..202044
                     /locus_tag="gwf1_scaffold_7_prodigal-single_272"
     CDS             201634..202044
                     /product="hypothetical protein"
                     /codon_start=1
                     /transl_table=11
                     /translation="LSKIAVIQQGHFTVAILQGVKDGEAITSVGFSKYNADDANGFVR
                     DRITGKYKRNEKGKRIPMNRPFNPQLGKTIAVNRALDNLKNGKLDFTVEELAIELPAE
                     LPVEEAPISFIVSDSKQQDVIELCDTKLVEELAV*"
     gene            202044..202247
                     /locus_tag="gwf1_scaffold_7_prodigal-single_273"
     CDS             202044..202247
                     /product="hypothetical protein"
                     /codon_start=1
                     /transl_table=11
                     /translation="MYVIGDIVVAVVTRDRRLLTKDKIYTVRDTSVCRTRNTHPLCCR
                     CKGCYIKITGVPEDFCGGRFVKI*"
     gene            202262..202657
                     /locus_tag="gwf1_scaffold_7_prodigal-single_274"
     CDS             202262..202657
                     /product="hypothetical protein"
                     /codon_start=1
                     /transl_table=11
                     /translation="VKELTVKLPEVKRNPFWYLEHKDDLAVVTSESSNTALGINDIVI
                     HPPNSRQKEIGILCKVVISTLTGTLSNISIEQANVGHKALRIKLPSKNIAAPGERAKF
                     VNDFIINTKCKAQILSYVSTFLEEVTPQE*"
     gene            202669..202833
                     /locus_tag="gwf1_scaffold_7_prodigal-single_275"
     CDS             202669..202833
                     /product="hypothetical protein"
                     /codon_start=1
                     /transl_table=11
                     /translation="LYLKLFHVSCVLLFIIAAAFNFTMNKFGPAFMSFAVGFYYFNRV
                     MSSAKVVKDE*"
     gene            202826..203251
                     /locus_tag="gwf1_scaffold_7_prodigal-single_276"
     CDS             202826..203251
                     /product="hypothetical protein"
                     /codon_start=1
                     /transl_table=11
                     /translation="MNNVVFVRLPHGSLTELYLKLDLAKELGGSVKFMFYRATCRMAI
                     IVDNNECNEFVSVITGLEDDEDSLRFIEFIRKHTLSISKDQIIGLLHPNEWCARKGES
                     VERDLIILNEISTEFSIPIIPLSDTRRELLEVYHNGIHT*"
     gene            203235..203981
                     /locus_tag="gwf1_scaffold_7_prodigal-single_277"
     CDS             203235..203981
                     /product="hypothetical protein"
                     /codon_start=1
                     /transl_table=11
                     /translation="MVSIRDVSFTIPNELRIVINLLNLYSLPNGDPYSIVGGYIRDLI
                     LDGNPRDIDICYYERSLLDSYIIRNNQIRYEQVRNKTIQYLLFHGIEIPIDWVPCNTL
                     LPYPPRFDFTINEVALFPDGRLIACPQTWLDLETRILRLREEKNPTTNIVLRACRFIV
                     TCNLKPCNSTVKAIKEAMVNKKLNQITLTNQLQNAENTGILYEVFELMRFFNIPINGF
                     KSGISLLEYLLDKERNSHLDIGDEEYNEIY*"
     gene            203993..204577
                     /locus_tag="gwf1_scaffold_7_prodigal-single_278"
     CDS             203993..204577
                     /product="hypothetical protein"
                     /codon_start=1
                     /transl_table=11
                     /translation="MKVKFIYKSKKFKHPEIAEAIKEVFAHVASTKWARYFPKKVKVL
                     FFKNAFSHDNRSPGMMRVDCFGPKFFFAVDVLHAMHTLEPYIDVAINNGNVVYDHVHA
                     AKLTAAHEIGHWLVLCSLAKYPQFGGHPMATHILMSDTYFRHSAESHINKRDIMNTQL
                     SYRNVFAERCSDRFARFIVARMGGAGIENTKQDT*"
     gene            204552..204896
                     /locus_tag="gwf1_scaffold_7_prodigal-single_279"
     CDS             204552..204896
                     /product="hypothetical protein"
                     /codon_start=1
                     /transl_table=11
                     /translation="LRTPNRTPNTPKEAKHFLNFTKKNFYFGLGTGAFNLFMLLVWVH
                     LTYKAMIEENIVLTIISIGFLALTIFFFIINCRQISEKFIMIDVASAVLKAVEYRTAE
                     KFKKLEKRFKND*"
     gene            204889..205578
                     /locus_tag="gwf1_scaffold_7_prodigal-single_280"
     CDS             204889..205578
                     /product="hypothetical protein"
                     /codon_start=1
                     /transl_table=11
                     /translation="MINGSEYEVVVKLKLENFETENEVREAIDSIIKPGLTTYKASYG
                     DMMGKNASITNVNMTLSVPPFEALNQMIAAKLLSHKMTQNDRAEGAYKTRGRIAGAFY
                     LVESVLTPVLHQVHANNYFEFYHKSGTSQYLIRDVLGNVVHDFTEIPDKVMELSQFFM
                     TLVNYYKLNKDQLSVIETGRADITEIDPDIMDYTTDAVMESKSKVILQAIPTAVSPTN
                     PFVGMLTPVKE*"
     gene            205589..206809
                     /locus_tag="gwf1_scaffold_7_prodigal-single_281"
     CDS             205589..206809
                     /product="ATPase associated with various cellular
                     activities AAA_5 n=1 Tax=Syntrophothermus lipocalidus
                     (strain DSM 12680 / TGB-C1) RepID=D7CNK8_SYNLT"
                     /codon_start=1
                     /transl_table=11
                     /translation="MQPKEIKKAYRRSMNQALEAGVDLPEWIDMSTAKLKEKLNEEIA
                     TGSIDPMEAMNLIIRHDQLMKEVLGYGKEHGLKPLSKKQRCIKAIDDIMLDTKYGFRD
                     IVFGLRKRFGSKGELQKMINELNPDTLKDTMETRCKYVCSADIAMNIYVALALGKPLL
                     VEGPPGCGKTELAKVLSTIFNTKLIRLQCYDGIDATHALYEWNYQKQILDIQRGKGDG
                     NIFGEDYLLERPLLQALREEPTPVLLIDEVDKVDQEFEAHLLEILSDFQVSIPEYGTV
                     IAKKIPPVILTSNGVRDLGDALRRRCVYLWVGFPTIDKEATILMKKTDTLRPNTALQI
                     ARIMSVIRNEVNLLKQPSVSESLDLAAALTNMGIRKIESPLLDQLTTLFLKNREDLDK
                     MQERGGAKWLLERA*"
                     /db_xref="UniRef100_D7CNK8"
                     /db_xref="A0A0F2JDJ8_9FIRM"
                     /db_xref="slp:Slip_1530"
                     /db_xref="D7CNK8_SYNLT"
     gene            206788..207666
                     /locus_tag="gwf1_scaffold_7_prodigal-single_282"
     CDS             206788..207666
                     /product="VWA containing CoxE family protein n=1 Tax
                     =Syntrophothermus lipocalidus (strain DSM 12680 / TGB-C1)
                     RepID=D7CNK9_SYNLT"
                     /codon_start=1
                     /transl_table=11
                     /translation="MAVGAGVRDAHLDFWNWMTNTNQQQQSQVQSKPGDEDGPEGPPG
                     QPGQPGAGKSDGNLTRPNIHEDEVLKARRNMRKIARQIITAMSRHRKESKKMAMINFR
                     KTINNAKSTGGIPIQISWKVKKIHKPRLLVLLDTSGSMDRHAKTLTLICQAVGQEISK
                     FELFIFSNKLEYVTKDIRTDWRETLTNLERRQQWGGGTDLPKALKKLLKDYHNKLSPQ
                     TVVFIMSDLDTRGSEEAPGLVEEVRRKSKSLYIFNPDEYEYKHYENAYEGKATKMFLT
                     PTLEDMANAVKQACLK*"
                     /db_xref="UniRef100_D7CNK9"
                     /db_xref="A0A0F2SFW5_9FIRM"
                     /db_xref="slp:Slip_1531"
                     /db_xref="D7CNK9_SYNLT"
     gene            207750..208130
                     /locus_tag="gwf1_scaffold_7_prodigal-single_283"
     CDS             207750..208130
                     /product="hypothetical protein"
                     /codon_start=1
                     /transl_table=11
                     /translation="VRTVQYAGNNLVIEDDTMSLAQIKESMAEIFPELQNATPTQEGE
                     IIKFEVKAGTKGTRTVQYAGNNLVIEDDTMTLAQIKESMAEIFPELQNATPTQEGEIV
                     KFEVKAGTKGLFSRFLQAIAKLRG*"
     gene            208192..208449
                     /locus_tag="gwf1_scaffold_7_prodigal-single_284"
     CDS             208192..208449
                     /product="hypothetical protein"
                     /codon_start=1
                     /transl_table=11
                     /translation="MSTENLAKNLLHLPNYDYLPIEVRIVVDKVINATNANDLMKVPL
                     DDILKAHKEVVNRQPVVINQISELVEKIKRIPAIVASSDYI*"
     gene            208513..209697
                     /locus_tag="gwf1_scaffold_7_prodigal-single_285"
     CDS             208513..209697
                     /product="hypothetical protein"
                     /codon_start=1
                     /transl_table=11
                     /translation="VKIGRQKGIEKFAENIEIPIDIAEFSTLIKKLSKELIISLIPGC
                     YVRQNDNDFSIRFEGEIFDMIKMLEDSIHIYKFPSPRIAHVLLELNIAISGFHDTRIR
                     NGKRYIYIPLDLDSMYLRHQRVLSNSLAGVMNMGVVLDKLKQCHDELSGDIQAFIQKK
                     KDKLAELQKMQREIAERKKTQIVEAVRIQPIPTPEPKTLINSLIDQLSTKTMTMQERL
                     NQVLAKNTGKTATADTRLSTIRKWVQIGDTVRIIVKTGPNLRNRDYYIYPPEVELDIP
                     AGYRQHLGVDRIEIILTEPDPRHDTVVKTNSKLHCNFNEEHWMPLKNLYENEVKNNEP
                     GFYYKKNGSFVVVDEKKREFPFKNYESAVELINMTGLGFDITKVMVYENPSVIADVGE
                     ES*"
     gene            209697..210416
                     /locus_tag="gwf1_scaffold_7_prodigal-single_286"
     CDS             209697..210416
                     /product="hypothetical protein"
                     /codon_start=1
                     /transl_table=11
                     /translation="MKPRAVLEIHADSVRLIEHDENGISKTRQISPDGLAQAVANDFR
                     HDTGIMPSPHGVVRMIKKNASTLIVYQIPETRRRISYQDEGSVGVYKNVLVPSCVFIF
                     ILNQHQNGEYMLRLSHVYAAKGPILITTDTLCRFPFTNVQDDANICWGGHSTAKQWRN
                     LAGISGFVEQFFSSNFNAHLENSNFYPLAVQTPNGRTVRVDRVHSLIKHLDGVATFPY
                     EILKPLRSVASIIQNLEGELR*"
     gene            210416..211843
                     /locus_tag="gwf1_scaffold_7_prodigal-single_287"
     CDS             210416..211843
                     /product="Uncharacterized protein n=3 Tax=Bacillus
                     thuringiensis RepID=C3IUY8_BACTU"
                     /codon_start=1
                     /transl_table=11
                     /translation="MSLKDELEAQVREKEAQKAASKAALIRQAADYLIDVPAEGLTKA
                     VNYIMTADGTKMVRHTGMGDFVMIPETVPGLQKLKLGLNLSIPKIPFHMICQILNFFI
                     AVHEKDKTEASALIFWDQDTKEHFIYIPEQKNSGGLSEFHEDPEVNRLRLDKVPVMEI
                     HSHHTMGAFWSGTDNANENAAQCYMVFGTITTSPTYLTRYACAGQQVNIPIWEIVEKP
                     EIAMNVANQKYLLQVPEVMGIFPKVSFPEEWMTKLKKPTVVGWQGGRDYLTYGNNGKV
                     TTFGAGATTEAIPQKKWYFHGAGTDAETNSEKKTDGADVHRLQTNVLSGPEHRADVPN
                     QSRVKNIIDFVVKNFDDISLSQLILTAMFSGRDVVSPVEKGIKYINENPNMFKPQQDL
                     ENCYTCELASLCEVCSGKCCECDRIKECQPILDFAAKKNLEAAKTVESCDGPDCPHYT
                     FCMSCTLQYRCCDCTIEDCKNVHLK*"
                     /db_xref="UniRef100_C3IUY8"
                     /db_xref="btn:BTF1_31047"
                     /db_xref="A0A0B5QWH5_BACTU"
                     /db_xref="C3IUY8_BACTU"
     gene            211857..212717
                     /locus_tag="gwf1_scaffold_7_prodigal-single_288"
     CDS             211857..212717
                     /product="Uncharacterized protein n=3 Tax=Bacillus
                     thuringiensis RepID=C3IUY9_BACTU"
                     /codon_start=1
                     /transl_table=11
                     /translation="MSILEKTYALDFDAVTNNAPHHYIIIGNGGTGGFLVPNLVRQIS
                     IKNYTRKEGQKHMITLADPDKVEEKNLTRQNFIMPDLNKSKAMVLAARYSNAFGTPIN
                     AHDAYVETKAALKMLMDLHKNCYPIIIGAVDNNKTRQLIADLFYSGERNMVYLDSGNE
                     LYNGQVVLGVNHKGTLQEGNNKPHSFYMPCVTDVFHDVMNDTNTKFTTELSCAERAIS
                     HPQSMATNSTAAMLIFNFCNVLLNNKEMGGLRVNAVTFNVKNNGFDPKRNTKDQLNLR
                     YIKKQAAAAG*"
                     /db_xref="UniRef100_C3IUY9"
                     /db_xref="btn:BTF1_31052"
                     /db_xref="C3IUY9_BACTU"
     gene            212773..213153
                     /locus_tag="gwf1_scaffold_7_prodigal-single_289"
     CDS             212773..213153
                     /product="hypothetical protein"
                     /codon_start=1
                     /transl_table=11
                     /translation="LIRVMPNGNVLELRISGLSGRIFYDIIETVKAIPGRKYRDGIWL
                     VPVNQAGLLLEVFGDELTWEVPYEEIVKEPSKPETPPIKIIDVNLKLALYPFQLVGAS
                     FLVHIKKGLLGDEMGLGSVGAVLR*"
     gene            213150..213239
                     /locus_tag="gwf1_scaffold_7_prodigal-single_290"
     CDS             213150..213239
                     /product="hypothetical protein"
                     /codon_start=1
                     /transl_table=11
                     /translation="MKVLGVLEAELSWEAENANQNRRRKWKLT*"
     gene            213757..215076
                     /locus_tag="gwf1_scaffold_7_prodigal-single_291"
     CDS             213757..215076
                     /product="Superfamily II DNA/RNA helicase, SNF2 n=3 Tax
                     =Bacillus thuringiensis RepID=C3IV46_BACTU"
                     /codon_start=1
                     /transl_table=11
                     /translation="LVICPASLKYQWEDEIGKFTNYSVTVIDGDLGDRVKIYKENDSI
                     FTVINYELVRQDMDLDRLRALDADVIILDEAHKIKNKDAITTKQIMQLDAKYKWLLTG
                     TPMQNRPDELYSLFSFMNPEILGSWTSFRNRYIVMGTKFGRRGIILGYKNLNELRGRI
                     SLYILRRLVDEVAPELPSVLINNFTIPMTKEQAALHEDIRLVIRDIMEEMKSWDKDEP
                     HPKEGQLLGMFTMLTEVSDSPQLLSMSTSRMASKFAIKSTKSPKLDELYELMQLKLED
                     NPDLKAVIFTQFERMQRLIVERLSKLGGCRVLNGKMKPYERQAAIDRFRFDKDVKFFV
                     STDAGNAGINLQIASVLVNYDLPWNPATLKQRIGRIRRIGSEFKTVNVVNLISQDSID
                     ERILQVLYSKTELSDQIVEKTDQEKAIISSLTGNIIDKLTKQKRKRK*"
                     /db_xref="UniRef100_C3IV46"
                     /db_xref="btn:BTF1_31372"
                     /db_xref="C3IV46_BACTU"
     gene            215109..215354
                     /locus_tag="gwf1_scaffold_7_prodigal-single_292"
     CDS             215109..215354
                     /product="hypothetical protein"
                     /codon_start=1
                     /transl_table=11
                     /translation="MECNNCKRPITINNIDYKFCPYCGNEIRNVVYVKICFNLHEYIL
                     AIPDNWDVNNIYDELIMFYPGLKRSSITKVSYGYEVR*"
     gene            215360..215863
                     /locus_tag="gwf1_scaffold_7_prodigal-single_293"
     CDS             215360..215863
                     /product="hypothetical protein"
                     /codon_start=1
                     /transl_table=11
                     /translation="LRTAAKISLERLKDIIKNLVDDYDLIDMGDMIYELRTHGVIFNV
                     QFDEEPATAGFNPDDFTNSNGVLIGYKTLDNELSFLGFISNGEYAPVFSIIYYDGVSL
                     KGYTPRFGNIINPESDAELNDYSNDDEKYIRMYGVESVEDITLDYLDWELIRSDIIHN
                     IKVSNHG*"
     gene            216030..216494
                     /locus_tag="gwf1_scaffold_7_prodigal-single_294"
     CDS             216030..216494
                     /product="hypothetical protein"
                     /codon_start=1
                     /transl_table=11
                     /translation="MYFSTGSVVTVIRVEGYNYVIPHATEADLRTIVKKLTASGFSNS
                     VHKTEVTVKFDITDKLAQFDAVPKLPAQGVLALSDNFVARESKELLEIIGAVIRLEAP
                     VLVKELSLVSFDDGIVAVENPGSNEVVSKATGYIEGETFVCEFGVLPFKGGK*"
     gene            216494..217096
                     /locus_tag="gwf1_scaffold_7_prodigal-single_295"
     CDS             216494..217096
                     /product="hypothetical protein"
                     /codon_start=1
                     /transl_table=11
                     /translation="MATELHATAVKPITKLAVAKKNYDVINFDDISYILPAIDQSNSH
                     LMAPLVAFCKKEDIEMTMLIQGVSISPFIPPSNAKVTEHPKFKIDSFVRVNNKQIIAR
                     MSSELLAILGTEAVEMMATNIETQSSGESKTKIIKDANGKLIAVQEDPNIEMAIVWDN
                     TEFIATKDAKGYTEEQYGGSAKGRLVNGMFECRYGLLKVK*"
     gene            217107..217763
                     /locus_tag="gwf1_scaffold_7_prodigal-single_296"
     CDS             217107..217763
                     /product="hypothetical protein"
                     /codon_start=1
                     /transl_table=11
                     /translation="MPENFEDAIENLFKPKPVHENELKAESIKEVVGIDKLFVNTEKK
                     PDAPSESYIRWMGCDGNCNDKCKCDRTLSTIREKLSPIRRIIVDSMDGVLSINLIQLN
                     HMHVPQELIDNIIGSYGKLYCNNILYLLDLTVGIYIPKENYPQELLDIMAKAEPDNQL
                     SQQIKIIMSELYARFIECIRKELGPLPSMVLDAPMKASFHTANLFLEPLISFCKSEKG
                     *"
     gene            217764..218465
                     /locus_tag="gwf1_scaffold_7_prodigal-single_297"
     CDS             217764..218465
                     /product="Ribonuclease HI n=3 Tax=Bacillus thuringiensis
                     RepID=J4A7L3_BACTU"
                     /codon_start=1
                     /transl_table=11
                     /translation="MYTISREMAYDLIRMYVERLHVGEVKHGMPGKKLEKWTVAKDGL
                     TSLLVQIKLNGDDPDKILNDIKEELGIRFSHKELIIRIDGAARGNDNPDIDNKSALAF
                     IIYGDGNEITRYAEYIGSHIIIPKSGIDDASVARATSNVAEYMSLISSLEYLIEKEIT
                     APNIIFLSDSNVVVQQINGTNATRAPHLVKLRNRARLLSKRLPNFTIRHVPREENAEV
                     DLLVNKILDEQETNA*"
                     /db_xref="UniRef100_J4A7L3"
                     /db_xref="A0A0B5QZP1_BACTU"
                     /db_xref="acp:A2cp1_0760"
                     /db_xref="J4A7L3_BACTU"
     gene            218564..219058
                     /locus_tag="gwf1_scaffold_7_prodigal-single_298"
     CDS             218564..219058
                     /product="Uncharacterized protein n=1 Tax=Vagococcus
                     lutrae LBD1 RepID=V6Q9N6_9ENTE"
                     /codon_start=1
                     /transl_table=11
                     /translation="MNSNGKLILLILLLLVSFIISLVILINDTTRIKEELSITKQKLE
                     EVNRRLRDTQSQLQKARESRTLKAQPSRGNSSFIATAYTWTGQKTKTGTWPKVNRTVA
                     VDPKVIPLGSKLKIVSDYPGISGTYIAEDTGGLIRGSRIDIFVEESIANDFGRRPVKL
                     KVAN*"
                     /db_xref="UniRef100_V6Q9N6"
                     /db_xref="V6Q9N6_9ENTE"
     gene            219078..219488
                     /locus_tag="gwf1_scaffold_7_prodigal-single_299"
     CDS             219078..219488
                     /product="hypothetical protein"
                     /codon_start=1
                     /transl_table=11
                     /translation="MVDSKIIEQLKPWVTAFSAAVPLKFKHGDEVCVGGEIVEIQNWQ
                     SFFGGNTFGEGKDETRCVVNIILDDAVGQTELMFIDQIYDIYNEKHKFEKGMVVIAKG
                     RVYVSKNKKEKIGNYSNTIACGEIYPLVNCTATE*"
     gene            219512..222601
                     /locus_tag="gwf1_scaffold_7_prodigal-single_300"
     CDS             219512..222601
                     /product="DNA polymerase III subunit alpha (EC:2.7.7.7)"
                     /codon_start=1
                     /transl_table=11
                     /translation="MAFVHLHVHTCYSLLDGLGRPKKLARRASEMGQTAIAITDHGVM
                     YGTIEHYKACQEIGIKPIIGCEMYVTKDHTVKDKALLSELPYDNCHLVLLAMNDEGHE
                     NLRRLVSLSMLKGFYYKPRVDFNLLQQYSSGIIALSGCLAGEVPQLLLRGEYEEAKEL
                     AFGYRDTFNGYFLEIQANNIPEQAIVNELLKQLSEETKIPLVATCDTHFVLQEDGKIH
                     KNFTILGSAKSKGEDRWESIYAHAWLKSEEEMLSMGMPQEALDNTQAIAEMCNITIPM
                     GTFHMPEFIVPEGYTLNTYLSKLCQDGLFQRAMETNIDVTDICFYSERLEYELSVING
                     KDLSGYFLIVQDFVNEAKSRGIYVGPGRGSAAGSLVSYVLKITNVDPLAHGLLFERFI
                     NPDRPSMPDIDVDIMDERREEIIQYLSDKYGTNNVCQIITFGSMLSRMVLKDAGRILD
                     IDFDIINALTKSIPVIEGKPYTIDQAVHEIHEIAEAEIAYPELFELARELEGLPRQAG
                     THAAGVVVTPDELVKYFPLARGKEGEALSQFDKNTIEDLGCLKIDLLGLKTLTIMKIA
                     IDLINERYGYRLDLDNLPLRDKKTLDLISSGKTVGVFQLESEGMQHIFKELNNVTFGA
                     LVAGISLYRPGPLKLIPTYISGYNGYRNVEYLTPELEPILDETYGVILYQEQTMKIAT
                     DLAGYTPGQSDMLRKSIGKKSPEIMARELDKLVNGSAEEGIPGMIANGIPLAIAEQIA
                     ILIERFASYGFNKSHGTGYALLAYQTAYLKAHFPLEFMCALLTVASDNSDKTKKYIHE
                     AKRMGIKILVPDINKSDIKFTIDGDAIRFALSAVMNVGPNVATYITKTQPFDSLENLV
                     SSLPKRQLNKKTITSLALSGALDQFGNNRMAILQEALRYRDEKIDMTEEVSKFDERAK
                     LGYENSLLGSFISGHPLQSVAKPVNWDVIEERKPFDVFGMIMEIKQVNTKKGDPMAFV
                     EIETLEGKKLITIFTKVYATCRGEIAPGLIAKIKLVKDKAGLVVREIYIPKRVNKMA*"
                     /db_xref="dku:Desku_1657"
                     /db_xref="F6CR00_DESK7"
                     /db_xref="UniRef100_F6CR00"
                     /db_xref="2.7.7.7"
     gene            222617..224710
                     /locus_tag="gwf1_scaffold_7_prodigal-single_301"
     CDS             222617..224710
                     /product="Anaerobic ribonucleoside-triphosphate reductase 
                     {ECO:0000313|EMBL:EAX47057.1}; EC=1.17.4.2
                     {ECO:0000313|EMBL:EAX47057.1};;  TaxID=401526
                     species="Bacteria; Firmicutes; Negativicutes;
                     Selenomonadales; Veillonellaceae; Thermosinus.;"
                     source="Thermosinus carboxydivorans Nor1.;""
                     /codon_start=1
                     /transl_table=11
                     /translation="VYPNSITKRDGRNRTFNSSKILNGILSAMQDTESINEDLAQSMT
                     NEIIEEAKLIPDIKAIDLYDLTVKKLIDNKMYDVVASYINFRNERDEIRDVESDLMKT
                     ISKITKETTRDNANIGNSPSSKMLQIGSAASKKHNLSKMPKHIAKAHASGAIHIHDLD
                     YLEKTINCLQIDLGEVLKKGFDAGRGYIRPPKRIGSAAALAAIILQCNQNDMYGGQSF
                     DQFDTYMAPHVPEGYASVARIKPPMYTMGNSMEVYEHRQARREEIRNEVYQAMEGFVY
                     NLNSMHSRAGNQCPFSSINFGCDTTPEGRLVSEMLLKAFKAGLGRGEIPLFPNLIFRL
                     KEGINMSPGDRNYDLFKLACEVAAKRMNPTFSFMDMTINKPYGIMPSYMGCRSRVQAN
                     VNGEAIAHTRGNIGFVTMNLPRLAIEAKGNWKKFYKLLDKLIALCEEQLLHRYEVTSK
                     LRVKDLPFLMGQHLYMGSENLKDEDTIEEATKHGTLAIGYIGIAEVLQLLNGKHHGED
                     EQSHADALNLAEYIALKVKEMTQRHHLNFTTIATPAEGLSGRFISIDKEKYGDIPGVT
                     DKGYYVNSYHIPPDYGISMFNKLKLEGPFHKFCDAGHISYVELESAPTHNPEAIMQLV
                     LHAASCDMGYMGINFPIDHCGTCGYDDVIDERECPKCGSSDIKRIRRVTGYLSSVDKF
                     GDGKTAELKARIIHN*"
                     /db_xref="A1HS95_9FIRM"
                     /db_xref="UniRef100_A1HS95"
                     /db_xref="hmo:HM1_2070"
                     /db_xref="1.17.4.2"
     gene            224856..225146
                     /locus_tag="gwf1_scaffold_7_prodigal-single_302"
     CDS             224856..225146
                     /product="hypothetical protein"
                     /codon_start=1
                     /transl_table=11
                     /translation="VNNVEDILFKVVCIAPPLHDYKLTVDKIYDAKCVYQSGSYNSYV
                     LNDAGKYELFNISHSDLALGSQNYRTMLLLLSQENCPNRPMICDKMEGIYDY*"
     gene            225136..225276
                     /locus_tag="gwf1_scaffold_7_prodigal-single_303"
     CDS             225136..225276
                     /product="hypothetical protein"
                     /codon_start=1
                     /transl_table=11
                     /translation="MTTEEQNRIMREALEKLEAYAVERAMCSVYLDIIAENIRHVLAS
                     LE*"
     gene            225283..225681
                     /locus_tag="gwf1_scaffold_7_prodigal-single_304"
     CDS             225283..225681
                     /product="hypothetical protein"
                     /codon_start=1
                     /transl_table=11
                     /translation="MDYCNNRCCLKLRTCKNHIVNAKPNGTYNVRDYNNSTDTCDLYE
                     SITCSKCRKNQNIYARGLCKSCYYREHPYPKKDKHTEPKERVKREISPENIARKALIN
                     SLRQEGKTFEEIGILLGLSKQRVSMIHNKD*"
     gene            225712..225882
                     /locus_tag="gwf1_scaffold_7_prodigal-single_305"
     CDS             225712..225882
                     /product="hypothetical protein"
                     /codon_start=1
                     /transl_table=11
                     /translation="MTPDELLNKLKDEKLCPSKLGLHDYGMPECANADEDNYLFYSCD
                     YCRELATSDLRR*"
     gene            225884..226126
                     /locus_tag="gwf1_scaffold_7_prodigal-single_306"
     CDS             225884..226126
                     /product="hypothetical protein"
                     /codon_start=1
                     /transl_table=11
                     /translation="MIKEGDILVAIKDDNYEGFRFQRDKCYAVSVAYQCSHHNNPEGC
                     IHPHAWEKCSKHQVSLEGMKIAGMCSYRFIKISEGR*"
     gene            226126..226320
                     /locus_tag="gwf1_scaffold_7_prodigal-single_307"
     CDS             226126..226320
                     /product="hypothetical protein"
                     /codon_start=1
                     /transl_table=11
                     /translation="MKFLCIKEYGYLDTNVLTMDRIYDAILADNMNDSYYVVCDDGYP
                     IIVSVNKGYIFDSYFIAVDI*"
     gene            226374..226742
                     /locus_tag="gwf1_scaffold_7_prodigal-single_308"
     CDS             226374..226742
                     /product="hypothetical protein"
                     /codon_start=1
                     /transl_table=11
                     /translation="MIMKHYCRQHDHFKTDQLVMVCFWLYNIAKWRLAVVKHIGNADS
                     ETCVVARYLEECREADVFVNYNSQYILNLDEYEHMNKLDAKLYHYKTWHGSNPSCVLD
                     VVAAEFGTIIFKDNTYIEVN*"
     gene            226743..227204
                     /locus_tag="gwf1_scaffold_7_prodigal-single_309"
     CDS             226743..227204
                     /product="Uncharacterized protein n=1 Tax=Sorangium
                     cellulosum (strain So ce56) RepID=A9GN33_SORC5"
                     /codon_start=1
                     /transl_table=11
                     /translation="VIPKRKIEIIEFWKTSEPYGFLSNFWYATIMISGKIYLTTEHYF
                     QSQKFVGTEHEYVIINQLTAYEAAKEGRKKHRPLRADWNLIKEEIMLTALRAKFTQHK
                     HLRDMLLATGDAYLVESSPVDSYWGTGPDGTGKNKLGILLMQVREELRYVN*"
                     /db_xref="UniRef100_A9GN33"
                     /db_xref="A0A0F9GMJ8_9ZZZZ"
                     /db_xref="scl:sce3364"
                     /db_xref="A9GN33_SORC5"
     gene            227194..227520
                     /locus_tag="gwf1_scaffold_7_prodigal-single_310"
     CDS             227194..227520
                     /product="hypothetical protein"
                     /codon_start=1
                     /transl_table=11
                     /translation="MLINITDSDLALSNDELVRMIRKKQEEKLVDETYAKSINDLKRN
                     IRDSMMIVDQKIRDKYSSKPSSTRYDYISELVDQLMEVLPSIKQEHIVLTATISDYMA
                     LTGKRI*"
     gene            227726..227974
                     /locus_tag="gwf1_scaffold_7_prodigal-single_311"
     CDS             227726..227974
                     /product="Tax=BJP_IG2102_Bacteroidetes_40_9"
                     /codon_start=1
                     /transl_table=11
                     /translation="MARLVIRGNTYLFYCPGCGKLHCVDNTWDFNGNVNYPTLNPSVL
                     YLEHPRCHSFITNGVIEYMTDCDHWLSGRKAMLPEIDL*"
                     /db_xref="107294009"
     gene            227984..228373
                     /locus_tag="gwf1_scaffold_7_prodigal-single_312"
     CDS             227984..228373
                     /product="hypothetical protein"
                     /codon_start=1
                     /transl_table=11
                     /translation="MNLTAYNQLNETLNKLSDTLTGTRNSTRGRNEPLPTNTRTLGQT
                     LADQQADRPIANPRRRHEPVNVYDVIMNNRRNKINEIKASGESHLDLPNGDFVVIYFV
                     PNADRLAIVYDNAGSTKCVSLHHNNGY*"
     gene            228342..228932
                     /locus_tag="gwf1_scaffold_7_prodigal-single_313"
     CDS             228342..228932
                     /product="Anaerobic ribonucleoside-triphosphate
                     reductase-activating protein
                     {ECO:0000256|PIRNR:PIRNR000368}; EC=1.97.1.-
                     {ECO:0000256|PIRNR:PIRNR000368};;  TaxID=1009370
                     species="Bacteria; Firmicutes; Negativicutes;
                     Selenomonadales; Veillonellaceae; Acetonema.;"
                     source="Acetonema longum DSM 6540.;""
                     /codon_start=1
                     /transl_table=11
                     /translation="VYHCTITMDIRIAGITNESVVDGPGIRITIFTQGCPHHCPGCHN
                     PDTWDPNGGRLMKVNEVKRMINRAHLTSRSISGITLSGGEPLLQAEPLIEIVRWYKRF
                     YPGTVILYTGYVLEDILRNVQPSSPILTLVNEVSLLIDGPYQLHNRYPITPWKGSNNQ
                     RIINIQDSVLTKYGRLITVEYSSSNNSYTEAKPLIY*"
                     /db_xref="F7NLB1_9FIRM"
                     /db_xref="UniRef100_F7NLB1"
                     /db_xref="dku:Desku_1173"
                     /db_xref="1.97.1.-"
     gene            229025..229339
                     /locus_tag="gwf1_scaffold_7_prodigal-single_314"
     CDS             229025..229339
                     /product="hypothetical protein"
                     /codon_start=1
                     /transl_table=11
                     /translation="MIVMKEGEFINVLNINQYFYAVPVKAMGVEELRNKITNMRSTSI
                     AYENVKITGYLEQGAASLYRNHEEYPVEDILQMTSGSIARMSDKLYRQLGILPGYPPM
                     PF*"
     gene            229355..229630
                     /locus_tag="gwf1_scaffold_7_prodigal-single_315"
     CDS             229355..229630
                     /product="hypothetical protein"
                     /codon_start=1
                     /transl_table=11
                     /translation="MIIGDRIKVVRIDGYTYAVPLGTDIGKIDGKGKLVTTLYPHATI
                     IAIDNRNKNAFHYNENYPIDHIVDIEQDFVVRISKKLLRSLMQGVVV*"
     gene            229627..229830
                     /locus_tag="gwf1_scaffold_7_prodigal-single_316"
     CDS             229627..229830
                     /product="hypothetical protein"
                     /codon_start=1
                     /transl_table=11
                     /translation="MIYIVIAILSLILIHVMWYMKEDKPEDMREYSFALSTAMILASL
                     AWPLVIIAVMTHEIVMLVKKARS*"
     gene            229922..230284
                     /locus_tag="gwf1_scaffold_7_prodigal-single_317"
     CDS             229922..230284
                     /product="Single-stranded DNA-binding protein n=5 Tax
                     =Lactobacillus crispatus RepID=D5H0C0_LACCS"
                     /codon_start=1
                     /transl_table=11
                     /translation="MFARFEAIGRLVKDPSEGLRRVTINGEEVSVCTFTIACDGEFKD
                     APSDFYDCVAWRKTADNLCNFMDKGKLIFIAGRPHTKTWEQDGVKKYRTEYKIDNIKF
                     LERGKGAGAVANSDDTPF*"
                     /db_xref="UniRef100_D5H0C0"
                     /db_xref="lgy:T479_16350"
                     /db_xref="X2GVH9_9BACI"
                     /db_xref="D5H0C0_LACCS"
     gene            230298..230588
                     /locus_tag="gwf1_scaffold_7_prodigal-single_318"
     CDS             230298..230588
                     /product="hypothetical protein"
                     /codon_start=1
                     /transl_table=11
                     /translation="MTPSHETLINGLHQYSMHLYNLYIKGGFSETQAKAKVAKILWEE
                     YMQFNPEATTVCKADDKTTLSLLKEKLERVVDESERFRIMNRIEELQTLAKS*"
     gene            230605..231621
                     /locus_tag="gwf1_scaffold_7_prodigal-single_319"
     CDS             230605..231621
                     /product="Protein RecA n=1 Tax=Roseburia sp. CAG:18 RepID
                     =R5UIE3_9FIRM"
                     /codon_start=1
                     /transl_table=11
                     /translation="LAYADVDKALTLLNKKFGAGSVQRLGDNFTNYDIKVESTGSLLL
                     DLALGKGGLPTGRIVELYGAQASGKTTLALLHIAEVQKSGRLAAFVDVEHALDPNLAQ
                     EYGVNIDDLIINQPSTGEEALEVAESLARTGEFGVIVIDSVSALLPSAESEAEMEQNS
                     IGLQARLMSKALRKMTPVTSEGNCTIIFINQIREKVGVLYGNPEVTSGGRALAFYASI
                     RIAVSQNGGNSGQIKDTAGVIIGHQIKCRIVKNKIATPYKEAIFNLQYGIGVDRQAEV
                     ADVAITAGIIKQGGAWFTYGEEGSPDYFKIQGRDNVRAYVKENQEFCNMLEQMLRGGQ
                     MPNE*"
                     /db_xref="UniRef100_R5UIE3"
                     /db_xref="R5UIE3_9FIRM"
                     /db_xref="era:ERE_30900"
     gene            231614..231772
                     /locus_tag="gwf1_scaffold_7_prodigal-single_320"
     CDS             231614..231772
                     /product="hypothetical protein"
                     /codon_start=1
                     /transl_table=11
                     /translation="MSRIAFRKKVNLCALIEDMLGMQIPSLDRMQTKDVEALYHALES
                     KLREVNMV*"
     gene            231769..232539
                     /locus_tag="gwf1_scaffold_7_prodigal-single_321"
     CDS             231769..232539
                     /product="thymidylate synthase, flavin-dependent (EC:2.1.1
                     .148); K03465 thymidylate synthase (FAD) [EC:2.1.1.148]
                     id=18471 bin=ACD20 species=ACD20 genus=ACD20
                     taxon_order=ACD20 taxon_class=ACD20 phylum=Melainabacteria
                     tax=ACD20 organism_group=Novel_Cyano/Firm
                     organism_desc=Novel_Cyano/Firm"
                     /codon_start=1
                     /transl_table=11
                     /translation="MNVTLLSKPEETINILYTACRTCYSSDTPMEIWEKAYNIPIEQK
                     VTLINDIISSGHHSILEHTSFTFAISGISRVTSHQLVRHRLISPSQQSQRYVQTTKDT
                     FSYAIPEEIKELGLEDLYRECMIDSLLDYQDLIKMGVKKENARMLMPEGSTTNMVITM
                     NLRELIHICNVRLCKRAQEEITELTRRIAEQIRTVYPMFSKYLVPKCRVLGYCSENRN
                     RTCGEFPLKEEVLEAYRQVSCARENANENSTRTEQGTE*"
                     /db_xref="ACD20_26_33"
                     /db_xref="ttr:Tter_0028"
                     /db_xref="89369240"
                     /db_xref="K03465"
                     /db_xref="2.1.1.148"
                     /db_xref="2.1.1.14"
     gene            232502..234421
                     /locus_tag="gwf1_scaffold_7_prodigal-single_322"
     CDS             232502..234421
                     /product="DNA helicase {ECO:0000256|SAAS:SAAS00145970}; EC
                     =3.6.4.12 {ECO:0000256|SAAS:SAAS00145970};;  TaxID=646529
                     species="Bacteria; Firmicutes; Clostridia; Clostridiales;
                     Peptococcaceae; Desulfosporosinus.;"
                     source="Desulfosporosinus acidiphilus (strain DSM 22704 /
                     JCM 16185 / SJ4).;""
                     /codon_start=1
                     /transl_table=11
                     /translation="MKILQELNKAQSKAALSESKNILVLAGAGSGKTRTLAYRIAHKI
                     YNGVDPSRVLAVTFTNKAANEMRSRLSNLVGNSVRYSWIGTFHGIGVRMLSKFGASVG
                     VQSGFTILDSKDQLKLIKQAMKQVGIEDGYKPEFVADMISKAKNNMVTQQELMEKAIK
                     KAEKDVSNAYHRYQELLAENNSLDFDDLIMKPVQLLQSNKNIRGTFQNKFEHILVDEF
                     QDVNSSQNDLLQLLHTENNNLFVVGDISQSIYSFRGSDISHILSLGEHEDTEIVKLEQ
                     NYRSTSTIIRAANAVISNNKEQITKELWTENSAGVPIVFHHAEDETDEARLIAALIKR
                     TMKVEERNYGDFSILYRTNTQSRAIEEALIQNQIPYQIVGGLAFYDRKEIKDMIAYLR
                     ILTNEFDSLALRRIINVPKRGIGDTTIKKIEQFARDAGISFPDALERFDEVPKLSKGT
                     RDKLSGFLDLIKDLREYSNNQENKLTDIITKIWHDTQYVAILIEDGSEESLVRIDNLN
                     ELLIVAERYQSESASPTMTSFLSGISLLSDQDQIKDDKDMVKLMTVHTAKGLEFPIVF
                     TVGIEEGIFPHARSFSNPKDMQEERRLFYVAVTRAKDKLYLSGSRLRMIAGMTMEQKI
                     SRFINEIPEGLIRRV*"
                     /db_xref="I4D367_DESAJ"
                     /db_xref="UniRef100_I4D367"
                     /db_xref="dai:Desaci_1209"
                     /db_xref="3.6.4.12"
     gene            234441..234893
                     /locus_tag="gwf1_scaffold_7_prodigal-single_323"
     CDS             234441..234893
                     /product="hypothetical protein"
                     /codon_start=1
                     /transl_table=11
                     /translation="MKNVSLDVKEGEKLYKFIIQVNGSISNEAPFHRILTKQTVDGRI
                     EAVVVYEYPDRKNHAYFECGSSEQFESSIDTLIEQLSKAYEHIFGIPSEYEVIDFSNC
                     ETIEEQLSIIQERPDLFNSWDYKKDGTRRPTRMDNKFLLDNDVPKNKY*"
     gene            234904..235173
                     /locus_tag="gwf1_scaffold_7_prodigal-single_324"
     CDS             234904..235173
                     /product="hypothetical protein"
                     /codon_start=1
                     /transl_table=11
                     /translation="MESFEIGMDLLKILPKFNMALAGDIGPQDIKDTAPIGIELLNLI
                     KTKNINPGQLMFLLSTLLISVIKDAATDDTPEPTPEKFSLNDFKF*"
     gene            235188..235655
                     /locus_tag="gwf1_scaffold_7_prodigal-single_325"
     CDS             235188..235655
                     /product="Deoxyuridine 5'-triphosphate nucleotidohydrolase
                     n=1 Tax=Protochlamydia amoebophila (strain UWE25)
                     RepID=DUT_PARUW"
                     /codon_start=1
                     /transl_table=11
                     /translation="MAKKDNEVQYSKTIDVDVMLTGGKVPEYMTENAACADMYASLAE
                     SMTIYPGFRALVPLGFVTSFPSDYIGLVVPRSGRAMNEGLTILNAPGTIDSDFRGEWK
                     AIVINHGNMPVTIEPNERIAQVVFIQKVRANFNLKKELDDTERGQGGFGSTGN*"
                     /db_xref="UniRef100_Q6MEK7"
                     /db_xref="pcu:pc0268"
                     /db_xref="87190921"
                     /db_xref="DUT_PARUW"
     gene            235672..235851
                     /locus_tag="gwf1_scaffold_7_prodigal-single_326"
     CDS             235672..235851
                     /product="hypothetical protein"
                     /codon_start=1
                     /transl_table=11
                     /translation="MGCGNTERFCADANFSDGSVIVDGNEQFLELDSNPTIENIHRPN
                     SCYECGSSNIKQVKR*"
     gene            235857..237050
                     /locus_tag="gwf1_scaffold_7_prodigal-single_327"
     CDS             235857..237050
                     /product="DNA primase n=1 Tax=Clostridium botulinum RepID
                     =UPI0003638A3E"
                     /codon_start=1
                     /transl_table=11
                     /translation="MFYPREFLDELKTKVDILDLAKLYGIHVIKSGGIYQAKCIHPGD
                     DTPSLTFYPKTNSFHCFGCGASGDTINFVAFIHDIEFDEAVQKLADHAGISLSMFSSG
                     QSKVFSRQYDSMISYNRTYWKELQDNKEAIDYLLSRFITEKDIGDWRIGLVPERYNKP
                     YTGRIAFAIMDEQGRTAGFGYRSVDGSKPKYINSPDSLIFKKSSLLYGLHNIKKLIRD
                     KDYVILVEGYTDVIQLQKYNEPAAGLMGTALSQEQVELIKKHTNNAILFLDGDAAGAL
                     STNRIAQILKDNGIQVMAIITDKDPDILAIELKDNISDYIKENAVLIPGFNINRLLSD
                     VQTKLDAVILSSLRQALPLLAQMPDAVELEHYVSRVSLVLGINKNEIYNMLTKGGYYG
                     NKGRS*"
                     /db_xref="UniRef100_UPI0003638A3E"
                     /db_xref="A0A0G0VAG8_9BACT"
                     /db_xref="cae:SMB_G1321"
                     /db_xref="UPI0003638A3E"
     gene            237028..237726
                     /locus_tag="gwf1_scaffold_7_prodigal-single_328"
     CDS             237028..237726
                     /product="Uracil-DNA glycosylase A n=1 Tax=Pyramidobacter
                     piscolens W5455 RepID=D1Y4R2_9BACT"
                     /codon_start=1
                     /transl_table=11
                     /translation="MVTKEEVDLIRSISGHMVQGQDPKVLVECAKKLQELIQLRSNPP
                     TLDERIASCKACKLIDSCTNKVPGEGPMPANIMCVGEAPGQIEDEMGRPFVGPAGKLL
                     NNIIGAIKWKREDIFICNIVKCRPPNNRTPEISEVVMCKRFLDEQIELVQPKLIICWG
                     SPSANTVIHPNFSITKEHGVVFSLPNKTKAMAIFHPAYILRLESVDKDKWMEAKKAVW
                     EDIQKADKLLKGEI*"
                     /db_xref="UniRef100_D1Y4R2"
                     /db_xref="taf:THA_392"
                     /db_xref="89028271"
                     /db_xref="D1Y4R2_9BACT"
     gene            237726..237902
                     /locus_tag="gwf1_scaffold_7_prodigal-single_329"
     CDS             237726..237902
                     /product="hypothetical protein"
                     /codon_start=1
                     /transl_table=11
                     /translation="VFNGYDESGKCITTPEYACRDCGICFYTEEEKTYRHLELLMSFI
                     NLIVKDLEEGINKI*"
     gene            237899..238354
                     /locus_tag="gwf1_scaffold_7_prodigal-single_330"
     CDS             237899..238354
                     /product="hypothetical protein"
                     /codon_start=1
                     /transl_table=11
                     /translation="MKIRTDFVTNSSSSSFIIAMLGKPESVKALRYSLFGNNEKVYHR
                     YTNDILPTDFIAEIIFNDMQNEDTIITKEHVMKRISSDLHEWPDGMSWNEFEAMIVNE
                     PHEDAVKFIAENENSIFYELEYSDETQTGSMIEHGDIFNNVPHFRVSHH*"
     gene            238364..238630
                     /locus_tag="gwf1_scaffold_7_prodigal-single_331"
     CDS             238364..238630
                     /product="hypothetical protein"
                     /codon_start=1
                     /transl_table=11
                     /translation="LNIPTQFKAFFSKDALELAIWAYEEKDREKQIRIARIADKIEIK
                     SRQLYGGLNGIRRGQHMIEYPSMLLPKIMRSPPPPPKPPPCRIS*"
     gene            238694..239254
                     /locus_tag="gwf1_scaffold_7_prodigal-single_332"
     CDS             238694..239254
                     /product="hypothetical protein"
                     /codon_start=1
                     /transl_table=11
                     /translation="MKLAEAILVRDDFIKDVRVWTERRFEGRYSSWKKGEIGEKVPVL
                     IPEYSVDECDAIITKLNSDIRKIRQLISLANASNTINWLIDDKQITLAEAIILIEQMR
                     VEKGNYDALASCKTHSRVNSMSGNRFGNGANDFSFQENFEVTYDTKKYRNETDKLSKA
                     ITKLQSAIQQANWIIDIEWEETTIGA*"
     gene            239405..239635
                     /locus_tag="gwf1_scaffold_7_prodigal-single_333"
     CDS             239405..239635
                     /product="hypothetical protein"
                     /codon_start=1
                     /transl_table=11
                     /translation="MVKEGMSIVYKSNKLLYLTRDKIYKVKFAKHRKDMSCLAIFLTK
                     SSFYIVASINGKPFNGEEAFERDFVILDKWEG*"
     gene            239638..240219
                     /locus_tag="gwf1_scaffold_7_prodigal-single_334"
     CDS             239638..240219
                     /product="Uncharacterized protein n=1 Tax=Clostridium sp.
                     CAG:465 RepID=R6UHW5_9CLOT"
                     /codon_start=1
                     /transl_table=11
                     /translation="LNKELIYLKGFAKGHSLFELLKAINAATKLHEGQIRNNGEPFII
                     HPTRVTSHLVSLGIHDDIMLASAILHDVVEDCGVTIQTLMLDYGIDPATIAVVKLLTK
                     YDAISDEHYYQEISKDQRALLIKISDRCNNVSTMVGAFTNLKVVDYIKETESHIVPLC
                     KHGTRFYPEYSDKIFVMKYHIESVMNAVKLLIA*"
                     /db_xref="UniRef100_R6UHW5"
                     /db_xref="btg:BTB_502p05130"
                     /db_xref="R6UHW5_9CLOT"
     gene            240227..240430
                     /locus_tag="gwf1_scaffold_7_prodigal-single_335"
     CDS             240227..240430
                     /product="hypothetical protein"
                     /codon_start=1
                     /transl_table=11
                     /translation="MLKAICLNNNFNYALYSHNYDTDGIYNYEYDDEHNMITIRTKFD
                     IGFVFSPGSWALNHFLIINMEDL*"
     gene            240427..240651
                     /locus_tag="gwf1_scaffold_7_prodigal-single_336"
     CDS             240427..240651
                     /product="hypothetical protein"
                     /codon_start=1
                     /transl_table=11
                     /translation="MKIVCKRDLRAANILDLFIKDKIYGTNEVNERYLVVRCEQDYNI
                     RVTLGTNHNGIFFNRYFISLEVQHDTRTIL*"
     gene            240629..240931
                     /locus_tag="gwf1_scaffold_7_prodigal-single_337"
     CDS             240629..240931
                     /product="hypothetical protein"
                     /codon_start=1
                     /transl_table=11
                     /translation="MIPEPFYKDQIVINTKDVCVHPRSYVPEGSAMIVKSTRFCNSVL
                     YEAEGFDKCGLITCFGDKCIGQIIRVLVPNGISEICWCHFRKVNTGELIEFKKTIK*"
     gene            240982..241056
                     /locus_tag="gwf1_scaffold_7_prodigal-single_trna_14"
     tRNA            240982..241056
                     /product="Pro"
     gene            241079..241297
                     /locus_tag="gwf1_scaffold_7_prodigal-single_338"
     CDS             241079..241297
                     /product="hypothetical protein"
                     /codon_start=1
                     /transl_table=11
                     /translation="MEFVCKQEMRDYDGITLFIVDKIYHAHINEHCNILFVINERDKR
                     FYICGIQNNRMINGYDHYFKYIGDEYES*"
     gene            241287..241550
                     /locus_tag="gwf1_scaffold_7_prodigal-single_339"
     CDS             241287..241550
                     /product="hypothetical protein"
                     /codon_start=1
                     /transl_table=11
                     /translation="MNPNFRFIKNYKAVCYKAHYTSTGRPIYLQDKIYDLYQYNDSKS
                     IMIGETELGISAVLGSKRQDGLTVPGPVNKQYLTIIYVGDIYD*"
     gene            241543..241857
                     /locus_tag="gwf1_scaffold_7_prodigal-single_340"
     CDS             241543..241857
                     /product="Uncharacterized protein n=1 Tax=Paenibacillus sp
                     . (strain JDR-2) RepID=C6CUT6_PAESJ"
                     /codon_start=1
                     /transl_table=11
                     /translation="MINIYLDDVRPCPEGFVLAKTPEECMNLLRDNEVNILSLDHDID
                     FNLSRKTGYDVAMYIIHKNKYPDIIYLHTSNPVGRDNMYRLLKVNAPLHIEIYPWAMR
                     LK*"
                     /db_xref="UniRef100_C6CUT6"
                     /db_xref="pjd:Pjdr2_2635"
                     /db_xref="C6CUT6_PAESJ"
     gene            241854..242141
                     /locus_tag="gwf1_scaffold_7_prodigal-single_341"
     CDS             241854..242141
                     /product="hypothetical protein"
                     /codon_start=1
                     /transl_table=11
                     /translation="MIIENYIKTDTKLICTDDFISSRITGCKKLFTRDKMYDVYRHEY
                     NNSLYTQDDTGYIALLTFGYSHEYAYRGFVVKHFILVHNINILDEVIECIR*"
     gene            242129..242428
                     /locus_tag="gwf1_scaffold_7_prodigal-single_342"
     CDS             242129..242428
                     /product="hypothetical protein"
                     /codon_start=1
                     /transl_table=11
                     /translation="MYQIDQLVIIKDNGERYPYHHTLAGELGYPNAVIDFYDHTVNDK
                     DTNIPNGTVCYVLAKGMKKEHPCKICYIVCSPKLDRTILIGGKGLRHILDDEINL*"
     gene            242617..242907
                     /locus_tag="gwf1_scaffold_7_prodigal-single_343"
     CDS             242617..242907
                     /product="hypothetical protein"
                     /codon_start=1
                     /transl_table=11
                     /translation="LFGLLAWWRNRRIKSHTETIIRDLNEDLRDFDRKVENQLNIFKR
                     IVTKINKINSKIDSRIVVARSQITDLNDLVVNLESSRAANEKVKTRFEEMVM*"
     gene            242908..243153
                     /locus_tag="gwf1_scaffold_7_prodigal-single_344"
     CDS             242908..243153
                     /product="hypothetical protein"
                     /codon_start=1
                     /transl_table=11
                     /translation="MNFGIDDLVPKWILYPLAYIFGIILLPIGIVLVLVYGRGRSTTL
                     WTDLLYPGTLVACVTSTLILCLVYPIFKLKNIITKNT*"
     gene            243538..243969
                     /locus_tag="gwf1_scaffold_7_prodigal-single_345"
     CDS             243538..243969
                     /product="hypothetical protein"
                     /codon_start=1
                     /transl_table=11
                     /translation="VEMEWENELPHFEWFDKDMHCIIHRNPRMKNLNGYVGVKPNHPL
                     HRVSHIDDYSKTDSLQCHGGITYSEEGPHIEGMLKGYWYFGFDTAHSFDYVPGLIEIA
                     NKVSERFPMIPLPIEDEKVYRNFEYVMDEVKQLAKQLKEIK*"
     gene            243983..>244048
                     /locus_tag="gwf1_scaffold_7_prodigal-single_346"
     CDS             243983..>244048
                     /product="hypothetical protein"
                     /codon_start=1
                     /transl_table=11
                     /translation="LDLVDAYNASVGGRTHIVYVLD"
ORIGIN      
        1 GCTTAAGGAA ATTAAATAAG GAGAGTTGCT AATTGGATTT AGTAGATGCT TATAATGCGT
       61 CAGTAGGTGG GAGAACCCAC ATTGTTTATG TACTAGACCA GAGTGGTTCA ATGAAACCCG
      121 TAGAAGAACA AACTATATCA GGATTCAACG AGCAGGTTCA GATGCTCAAA AGTGAGCAAG
      181 CTAATAATAA TGTCAGTGTT TCGCTCATAA AGTTTAACCA TACAGTTAAT CCAGTATTCC
      241 TTAGTGAATC ATTAGATTCA TTACAAGAGC TTACAAGCGA ATCCTATAAG CCTAATGGTG
      301 GAACAGCAAT GTATGATGCT GTAGGATATG CAATTGAGCA TATCAAGAGT TTATCTGGTA
      361 ATGAGAACGA TTCTATACTG GTTACTATCA TTAGTGATGG GGAAGAAAAT TCTTCAAAAG
      421 AATATACCCA GAACCGTCTT GCAGAACTAA TACAACAATG TAACAGTTCG AATAAGTGGA
      481 CATTTGCTTA TATGGGTGCT AACCAAGACC TATCTAAGAT TTCAGAGAAT CTAAACATCA
      541 AGATTGGTAA TATGGCCTCA TATACTAATG ATGTATTAGG TACAAAAGAT GCATTCACTA
      601 CTATGTCTTG TGCTACCAAA GGTTATATGA GGGGTAGAGC TGATGGACAG TCTGCTACAT
      661 TATCATTCTA TGATCCTGAT TCTGCAACTG ATGAATAGTT AGAGGAGTGA AGCGGATGCA
      721 AGAAAGGATG CGACGTAACA CCTTCTAAGG GAGGTGGTCA TAGTGTCAAG AAGTTATAGA
      781 CACAATCCAT GTGTGGGTGA TAGTGGCCCA CACTACAGAA AGTATGCTAA GAGATTAGCT
      841 AATAAGAAAG TACGCAAGTT ACATGATGTA CCGTATGGTA AGGTATATAA AAAATACTTC
      901 TGTAGTTATG ATATAGTAGA TTATAAAAGC TACTGTACAT TAGGTGAATG GTTATTTCTA
      961 GCCAATAGAT ATGTACCTCA TTATGCTTAT CGTTATGACG AAAATAATGA GACATGGATA
     1021 AAGGTAGTAA ACGAATGTAG TGAAGCTTGG GTTAAACGTA ACCAAGAATA CTACACAGAA
     1081 GTTAATTGGA GGAAGTGTTA CTACTGGAAG TGATATCACG GTAAAGTACA TTTATATCGA
     1141 TTATAATCTT CGATTGGCAA TCGAAGATGA AGTCTCTTCT GACATCAAAA AAAATCTATA
     1201 CTGGGGAAAT CTTGACGAAT GTGATTATTA TATAAGGTTA GAACGTAAGA AAGAATCTTG
     1261 CATCTTTGAA TGCTGGCACG AACTAACTTA CAAATTCGTT ACCTATGAAC CAGGAATAGA
     1321 CCTAAGAGAA ATAGCTATGG ATCTCTATAG ATCCTATATC AAGTCTAATA GGGTGGAAAA
     1381 GACATTAGCT CAGAAGAAAA GAGACACGTT ACTAGCCATT GATGATGATT TTTAAGATGT
     1441 GATCAAAGTC AGGAGGTGTT ATAGTTGGAG GTATACTTAC TCTTTGGTTT CGTACCTAAT
     1501 AAACGAGGTA GAGCATATAA GAGGCATCAA AGAATGCGCA TAATAAACTA CCGTAGAAAT
     1561 AGAAGGATGG AAGGCCAAAG ATCTTGGCGT AATATGCGAA ATTATTCTGA TAGATATATT
     1621 GAACAGCCAG GTAGACTTGC TAAACATAAT ACCTCCTGTA GCTGTTGGAT GTGTAAATGG
     1681 GAGAAGAAGA ATAGTATTCT TAAACCCAAA GAAAGGCAAT CATTAAGGAT ATATCAAAGT
     1741 TATGTTAGAT ATAAAAGATG TTATGATATT TAATGATACC GCAAAGGTAG TGATTCAATA
     1801 TGAAGATAAG GATGTACTAC ACACTAGAAG GAATGATAGA AGCAGAGGTA AGAAATCCAT
     1861 ATGACTATGG ACATCTAGTT GAGGTATTAG ATGAGATAAG TGATCGAGAC CTTTTATCAG
     1921 GGCTACATAG AGAAACATTT GATGGAAGAC TATCTAATGT TGAACTTGTT TCTGCTGAAT
     1981 CAGAACCAGA TGGTAAAGGT TTCGTTGTAT TCTATTATCC GAAGATTGAT GACATTCAGA
     2041 ACCAGTAAAG GGGAATCATT CAATTGATTT AAAAACCGCC ATTAGAAACA TTTACCCATT
     2101 GAAAACTAAA TATGGTGATG TAGTTCATAC CATTAAGAAA GACAATGGTT ACTGGCTACA
     2161 GATCAAAGGT GGATATTTAA TAGAAGTACC GGAAGAAAAC TTTACTAAGA TTAGTAATGA
     2221 TCTTAGAGAA TTTATTGCTA AGCAATTATA GGCGGTTATA CCGCCTACAT GTGGTAGTAG
     2281 TTCAACGGTA GAACAACGGC TTCCAACACC GTAGATTTGG GTCCAATTCC TAACTACCAT
     2341 GCCAATATAA ACTAGGAGCA GTGATCATGA TTACCTATGA AGTAGATGGA TACTTTAAAA
     2401 CTCAGCTTAT CACTCATGAG AAAGAATTTG ATATTGAATC ACTTAGATAT ATGTACCAAG
     2461 AAGCTCTTAA TTACATAGAG TACAAGCATG GGAGTATCAC AGAAGTAGCT GATATACTAT
     2521 GTGGAATGTT TGGTTTCAAG TTAACAGACA CTCATGATGA TCCAATGTAT ACTATCGATA
     2581 CAGATACAGA TCTGGTAATA TACCATGATA GATAGAATAA TGGTCGCTAA TGAGAGTCTA
     2641 TGGTATTATA AGAGATCCGG AAATCATATT ACAATAAAAG CTGGAACTGC AGTAGTCATA
     2701 AATGATGTAC GGAAATGTGG TATGCGATGT TCCTACGAAA AAAGATGTAG TATGACTATA
     2761 TATAGAGTGA ACAATAAAAC ATTCTTCTGT GCTCATAAAT TTAGAGTTCC TAAGGTCAAC
     2821 GAAGAACTAG TATTTGAAGG AGATAACTAT GTTAGAGACT GACCAGATAG TGATAGTTGA
     2881 AGCAGACTTC ATATTGCTCC TTGACAAAGA AGATATAGTA CCAATTTTAC AAGGTACTGC
     2941 TGTACTAATT GATAAAGTAC GTAGATGCCT TCATGCTGAT GTTTGCAGTA TGGATAGTGA
     3001 ATGTGCAAAG CTTGAGATAA ATATACGTGG ATGTTATTGG TGTCATACCT ACTTCAGAGA
     3061 GCCAAAATTA GATGAGGTTC TAATATGGGA GGAACAAGAT GCTAATAGTC TGTAAAAGAT
     3121 CTGTCAAACA TATTAATTCA AATGTTTACA TGATCACTAT AGATAAAATT TATGAAACTG
     3181 AATTACATAT AGATACTGAA GAAGAATATT ATACTATTAC ATCTGATTCT GAACATAAGA
     3241 TTAGAATCTC ACTTGATAGT AATCTTAAAA TAGATAGTTT ATTTAATGCT TTCTTTATAT
     3301 TAATGCACCT GTAGCTCAAT GGAAAGAGCA CAGTAAAACG GAGACTGGTT GCAGAGATAA
     3361 GGTTGCAGAG GCACTGAAAA ACCGCTCGGT GAAGTTGAGT AAGGAAGCGC GTAATCCTTG
     3421 ATCTTATGCT TAGGAAACGA GAGCCGGTTC GATACCGGCC AGGTGCACCA GATAGGGGGT
     3481 TGTATATGAA AGTATATACG GTATGTAAGA ACAGGGCTAC TAATATATTC ACCGTAGATA
     3541 AAATATATAA ACTTTACCAA GACGATAGAA ATGAACTACG TGTTGTCGGT GACAATGGAC
     3601 ATAACTATTA TATATGTAAA GCGGATAGTT ACATTACAGA CACTTCTTTC AAATATTATT
     3661 TCATAGAACT ATATACGGTG AGGTGAAATA GTTATCAATA CAATCAGCAT AAGTGGCCAA
     3721 ACTATTAATG CGGCATGTAT ACGTGGCATG AGTAGAATAT TAACTGTTGA TAAAATATAT
     3781 AAGATAATTA AAAAGAATGG TTATTATCAT TTTACAGGTG ATAATGATCA TACATATTGC
     3841 ATTACAGCTT ATAGTAATAC AGATGCTGAT ACATCATTCA AAGAATATTT TGTAGAAATT
     3901 GCCTCCTTAA CTCAATTGGT AGAGTGACTC CTTTGTAAGG AGTGGGTTAC GGGTTCAAGT
     3961 CCTGTAGGAG GCTCCAGTAA ATAAGCGGTG GCGAGAATAG ACACCTTAAT CGGTGGTAAA
     4021 GCCTGTTTTC CAAAAGGGAT GCATACCTTT CTTAGGGCAA TAGTAGACGC TATATAGTAA
     4081 TTCTAGATAG CTATTGAGTT CATAGATCCT TGTCTAGAGG TAAAAACAGC TAGACCATCA
     4141 GGGATAAGCT CCTGATGACA TGTAAGGTGC AAATCCTTAC CCGCTTACAT GCACCATTAG
     4201 CTCAATTGGC TAGAGCAACC GACTCTTAAT CGGTAGGTTG AAGGTTCAAG TCCTTCATGG
     4261 TGCACCAACC ATCTGGGTGT AGTGCAGTGG TAGCATGCCT GCCTTGGGAG CAGGTGGTCG
     4321 CAAGTTCGAG CCTTGCCACC CAGACCAGTA GTAAACCTCT TTGACTTTTG AATAGCGGCG
     4381 TGGTGAGAAC ACCTAAAGTT ACTATATGCA GAGATATAAG AAGTCCTGAA CCGAAGGCCA
     4441 AGAGTAAGGA TGTCAAGTTA CCAAAACATA TAAGATACGA TAGGGTACAG CATCGGCGTG
     4501 ATAAACCGAA GGTAGCTGAA CCGTATTCCG GACCAAGCAG GTTTGAATCC TGCCTATTCA
     4561 AAACAGTTAT AAGGCCGGTA GTTTAATCAA GTTAAAACAA TCACCTATGG TTTTTGTTAT
     4621 AAGCCCTATT AGCGCAATAA GTAACTTATA ACAAAAATGC TTAGAGTATA CTTTTACCGG
     4681 GTATATCAAA TCGAACTGCA GCGACATATA TCAGTTGGGA GAGTATATAC TAGAAGTGAG
     4741 GTACAAATCC TCACCCGGTC GCCAGTTTAA TTTATATGAC CAGGCTGCGG GAGTAGCCAG
     4801 AGGTGCGAAG GGTGTCCAGA GTGGGCTGAT TCGTGACACA AATGGTCATA TGATATGGAG
     4861 AGTTGACAGA GTGGCATTGT ACTTGATTGC TAATCAAAGG TCAGGGTAAC ACCTGCGTAG
     4921 GTTCAAATCC TACACTCTCC TCCAATGAAA GGATGGTATT ATGCTTAAAT GGTTGTTAAA
     4981 TCTATTCAAA CATGATAGTA TTAAACCTAA TAAAGCTCTA CTTACACAGG GTAGAGTCAG
     5041 AAAGCAAGGA CTCAATTCTG CTCCTGTAAG TTCTAGACCA GGAGCACCAC CAGCACAACG
     5101 TAATTAATGA GCAGTGTAGG GCAGAGTTAC TTCAAAAATA AACTTCTTAT TTATATACAA
     5161 AGCTCTCTGT CCAATTATTC TCTCATTAAA ATATTGATAG GTAGTGTGAT GTAGGGTTAC
     5221 TTCTGATAAA AGTGCCACCC TACTATTAAT TATTCTCCTA TCGCAAACTA TTAGGGTAGT
     5281 GTAGATAAGA GTTACTTCAA TAGGGCACCA GCATCCGGAG GTTCAAATCC TCCACCCGTG
     5341 GCTATCACGG GTTAGCCAAG CGGTCCAAGG CACTGGTTTA GATAGTCTCT TATCGCTTAA
     5401 TTCTCCCTAA CAATTTTAAG ATTAGGATAG TGTATATAAT GGGTTACTTC GCATCTTCAG
     5461 CCGTGATCGG GAGTGCAAAT CTCTCACCCA CAACCATAGT GGGTTAGCCA AGTAGTCAAG
     5521 GCAACGTAAT GTACCCTTAT AGCTTATTCT TCCTAATCTA AGCTTATTAT CAGGACAGTG
     5581 TAGTTAAGAG TTACTTCTAC ATTTAATAGA GTGGTCATGG GTTCGAGTCC CATCAGAGCA
     5641 ACTGATAGCT CCGTAGCTCA GCTGGTAGAG CACTATGTAC TCTTAACGAA CAATTCTTCC
     5701 TGATACAATA TTATGGGTAG TGTAGCATAG AGTTTCATCG AATTGTAATC GAGTGGTCGT
     5761 AGGTTCGAGT CCTACCAGGG CCTCATCAAA AGGTTCTGTA GCTCAGTTGG TTAGAGCACT
     5821 AAAAGCTACT CTATGTGATT ATTCTCCCAT ACAAATTTAT GAGTAGTGTA GGATAGGGTT
     5881 ACTTCATATA TACAAATTAG TATCTTATTG AAACATCAAA TTACCCTATT CATTTATTCT
     5941 CTCATATCAA ATTATAAGGA GTGACACTAA TGTCTAAATT TAATTCTGCC AGTAGATTGG
     6001 CTAGTGTGGT CAACAGACCT GATGTAATTA AGAACCTCGC AGGTGGTGTA GCTTTCGAAA
     6061 TGGATGCTAA AACTAGACTG TATAAGAAAG TATGTAACTG CTTACTGTCT GATACTTACT
     6121 ACCAGAAAAA CACTGAAACT CTTGCTGGTA TTATCAGAGA CATTAAGCAA GTAGCAGCTA
     6181 TAGATCCTGA GTTTATCTTA AAGCTAGCTG CTTATGCTAG AAATGAAATG TACTTAAGAT
     6241 CTATACCTAT AGTACTACTG GGTGAAGCTG CAGCAATCAA TGAGTGTAAG CCATTCGTTC
     6301 GTAAATGGGT TCCTCGTATA TTAAAGCGTG CTGATGAACC TGCTGAACTA GTTGCTTACT
     6361 GGGTTAGTAA ACATGGTGAC ATAGGTGATA AAGGTCAAGC AGGTGGCACT CATGCCTTCC
     6421 CTAACTCACT TAAGAAAGGT ATCTCCGATG TATTGAATAC TTTCGGTGAG TATCATTTCT
     6481 TAAAGTATGA CAGGAGTAAA TCAGTTAAGA TTAAAGATGT AATCAGAGTA TGTCGTGCTA
     6541 AACCAAGTGA TGTACTGCAC GATGCTATCT TTAAGTATAT GTGTCATGAT ATAGAGAACG
     6601 ATGACGTTAT GGTGCTGCAC AAAGCTCATA AAGAGTTTGC TAAGATAGAT AACTTCGAAG
     6661 AAGCTAGACA TCTTATTAGG GCTGGTGATA TGACCTGGGA GATGGCTGTA AGTAAGTTTG
     6721 GTAACAAGCC TGAAGTATGG GATGAACTTA ACTTACCTTT CATGGCTATG CTCCGTAATA
     6781 TAAGGAACAT CATTAATGCT GATGCTAAAT GTATAGGTAG TGTCATTGAG AGATTGAAGG
     6841 ACCCTAATCA AGTTCTTAGA TCTAAGCAGC TTCCATTTAG ATTTTATAGT GCTTATCGTG
     6901 AAATGGAAAG CTTAATTGGT ACTAATCCTA ATATATCTAA AGTACTTGCA GCATTATCTG
     6961 AGGCCATTAG TATAAGTGTA CAGAATGTCC CTATGCTTGA AGGTATAACA CTGCTTGCAG
     7021 CTGATAATTC TGGTTCTATG TCACAAGCTG TATCAGAAAG AAGCAAGGTA TCATGTGCCA
     7081 ACATTGCTAA TTTACTATGT GCTATGGCTC ATGGTTTCTG TGAGTCTTCT ATAGTAGGTG
     7141 CTTTCGGTAC TGATTGGTGC CCTGTTAACC TTAATCCGGC TGACTCCATA TTCACTAACA
     7201 TGAATAGGAT AGCTAGGGCA GATACCAAAG GTATGTCTAC AAATGCTTAC CGTGTAGTCG
     7261 AAGAGCTACT GAAGAAGAAA ACCTTTGCGG ATAGAATCTT CATCTTCTCT GACGAACAAT
     7321 GCTATGGTGT TACTGCTTGG GGTTATGGTG GTGGCAGCAG AAAGGCATTA GCTGATTTAC
     7381 TGAAAGACTA TAGGAGAACA ATAAATCCAG ATATCAAACT ATATACTATT GATTTATCTT
     7441 CATATGGTAC TACACCGGTA CCTATGGATG AACCTAACGT ATATAGGATA GCTGGTTGGT
     7501 CAGAAAAGAT CTTTGACTTC GTTAAAACAT GCGAAGTCAA CAACACTAAT GTGCTTGAAA
     7561 CTATAAACAG ATATTAAGAT TTCATGGGTA GTGTAAAGTA GGGTTACTTC TACGTACAGA
     7621 TAATATACCC TACTTAACTA TTCTCCCATG GACAATTATT TGGGTGATAG TAGTCATACG
     7681 ATCAAAGAGT TGGTAATAGA TTAAAAGTCT ATGACAAAGA AAAGAACTAT ACCTGTTAGC
     7741 GAAGCCAATA CGGAGCTATA CATCATGGTC GTATAGGGCA GGAATCGAGG GTGAAGAATC
     7801 GTTAATCCCT CCCCAAATAT AAATATTTTT AGGAGATCTC GAATGAAATA TAAAAAATTA
     7861 AAATGTCCTA TATGTAAAAA GACAATGGTA TTAAAAGATA TAACGTTCGA TGATGTGAAA
     7921 GCATTAGTAT GTGAGGACTG TGAAGTAACT AAGAACTTTA AGTCTTGGGA AGAACAAAGA
     7981 GAGTATGAAA AGGTTTATGA TGAATATCAT AGGGAGATGA TGTAACAGGC AACATCCTAG
     8041 GAAGACCCTA GCTATGAAGG TTCGATTCCT TCTCTCCCTT CCATCGCAGA GTAGAGCAAA
     8101 GGTAGCTCGT TAGCCTCATA AGCTAAAGGT TGTGGGTTCG AGTCCCACCT CTGCAACCAA
     8161 ATGACTAAGG AGAATCATTA TGAATCAGAG GACAATAAAT GAGGTAATGG CTTTAAAGGA
     8221 AGAGCGTGGA AAGTTTCTAA TCAATATTGA CTCAAAGTTA CGGAAACTAA CTAGAGGATG
     8281 CAATCACAAG TTCCCAGATG GAACACCAGC CTATCATCCA GTTCTAAAGA TATGTCGGAT
     8341 ATGTGATGAA GATCTAGATC CATATTTGAG GTAACAATAT GCAACCTAAA TATGTAATAT
     8401 GTAATACTGG TATATATACC TTCCTGACAC GAGACAAAAT GTATCCTATA CTAGTTAGAT
     8461 CATCAGATAG TTTATATCAT TATATAATTG ATGATGAAGA CGAACAGATA TCAACCAATT
     8521 GGATAGATGG AGATAGCAAT TTTATATTTA TTGATTAGAG GTGTTGGTAT GCAAGGAAGT
     8581 ATTGTGTGCA TTACGGATAA ATACAGTTTC TTTACAAAAG ACAAAATGTA TCCTATACTG
     8641 TATGGCATAC CAAATAATTT TGAGACAGAA AGTGCATACT ATATATCTGA TGATAACAAC
     8701 TTTAATTTTC CAACAGATAT AATACTTGAG GCTGATGATC AATTTGTTCT TATTAATCGT
     8761 AGTATACTGA GGTAGCTCAT CTGGAAGAGC ACCTAACTTT TAATTAGGTG GTAGCTGGTT
     8821 CGACTCCAGT CCTCAGTACC AAAGACTACT GCTGGTCCTA AACCATATCA GGTTTTACCT
     8881 AGTGGGTGAT CGCAACACCC ACTAACCTTG GCATATAGCT CAATAGGTAG TTAGCACTTG
     8941 ACTGTTAATC AAGAGGTTGC TGGTTCGAGC CCAGCTATGC CAGCCAAACT AAATTTAATA
     9001 TGGAGGGTAG GCCAACGGTG GCAAACTGTC TTGAAAACAG TCGGGTGTAA AAGCCTAGCG
     9061 GGTTCGACTC CTGTGCCCTC CGCCATAGCC AAAGACCTAC CATTAGCAGC CTAGTTGAGG
     9121 GACTAGGTAA ATCTTCTAAG TACTATCGTC AGCCCCTGGG CAAGGCTGAC ACTTGGACCC
     9181 TTAGCTCAAC GGTAGAGCAT CCGGCTCATA ACCGGCTGGT TGGGAGTTCA AGTCTCTCAG
     9241 GGTCCACCAT AAATAAACTT GGTGGTGAAT GTTATTAAAT TCTCTAAAGA CCAGATATTA
     9301 TTAAATACTC GTGAGATCAG AATAGCGACA GGTAATAGAC TTATTAAAAT AGAAGAAGGA
     9361 GATCATATAG TTGTTAATAA AGCTAGTAAC TGTCCATTAA TAATAGCAGG TCGCAAGGAC
     9421 ATAATAGTGC AACCAGATGG TTCTTATATG TGTTTTAATC AAAAGTGTAA TGGGCAGTTA
     9481 TTAAAAATAT GCGGAAGTAA TAAACAATTT TGTTCAAACC ACTTTATACC ATCTAATGAG
     9541 GAAATAGGCA ATATATTTAC AGGAGACTAA TAATGTATCC GATATACGAA GTAGACCAAA
     9601 TCGTTAAAAC TATATTTTCC TGTCCTATTA CAGATAATTA CCGCCGTTTC TCAGTAATAG
     9661 AGAAGGGAAC TACGGTAGTT ATATCAAGCA TTAGAACATG CAAACACGTA CTTGATGGTA
     9721 CAATCAACAC AAGATTTCCG TCAGGATATT ATAATTGTAT AGGTAGTAAG TGTACCGGGC
     9781 AAGTAGTTAC AATATGTGAA AGCTTGTATC ATACATGTGG CAATAGATTT GAACCATTAG
     9841 ATGGAGAGAT ATCCCATTGG TAAGGGAAGC GGTCTGTAAA ACCGTGGCTT CGGCTGTGTC
     9901 AGTTCAACTC TGACTCTCTC CACCATTATA AGGAGGGGAA AATGTTAGCA GTAGCAAAAC
     9961 GTAATGTATC TGAGACATTA ACTATTGACA AAATCTATGA TATGAACAGA CTTGGAGATA
    10021 GGTACTGGAT AAAATCAGAC GATGCTTCTA TTTGCAGAGT GTCTGATAGC TTGGATACCG
    10081 ATACAGATGA ATTGTTTAAT AGATACTTTA TATATATTAT AGATATCTAT AATCGAGAAT
    10141 GAGGTGATTG TGTGAAAATA TATGCTATAG CGAAGCTAAG AGCCGATGGA CGCTTAACAG
    10201 TAGATAAAAT CTATCCAATA TATGAAAGCA TGAGAAAATA TAGAGTTGTA GCTGACGATA
    10261 ACAACTCTTA TAATATTAGT GATGGTTTGG ATATAGATGA TGATGCCTTA TTCAATAAGT
    10321 ATTTTATTAA AATTGATATG GAGGAATTAT ATGCTGAAAC TTGATGCTAC ATTATTCATA
    10381 GTTTTATTCG TTAGTATGGC CTATGACTGG ATAGTACAAA CTAATTGGGA AGCAACTAAT
    10441 AAGTTTACTA ACTGGAAAGC TAGATATGTA CATTCACTCA TTTATGCTAC GCTATCTACT
    10501 TTAACATTAA CTCTATTCGG ATATAGTGAA ATGACTTTGA TATGGACGTA CTTAGCATTA
    10561 CTAATATCTC ATTTCTTTAT TGATGATAGG AAGCTTGTAG TGTGGTTAAT GGTCAATGTT
    10621 AAGCGTATAC CTAGGGAGGA TATACCTGGC TTATGGTGGA TGAACATAGG TATTGATCAA
    10681 TGGCTTCACA TTATAGTGAT ATTTATAATA TCAGTGGTGG TGAATATATA GTGACATTCA
    10741 ATGTAGATGA GATAGTAATA TCTAATATTA ATACACTCCC CGACAGTATT TTAGGAGGAG
    10801 ATAAATGCGG AATAGGTCTT GCTTATATAA TAAATGAGAT TGTTAAATGT CCTTTTAGTA
    10861 GTAAACAAGA TCATAACCTT TATGTGTGTT TAATGACTAA TGATAAGTAT TGTAATGGGC
    10921 AATTTATATC ATTAGATCCT AAAAAGAATA ACATGTCATT TAGATGTGAG AATGCATTCA
    10981 GAAAACCTAA GGATGATGAA AAATTAATAT TTGGATGAGG TGAATATATG TTTAATAAAA
    11041 TATTAGGAAT GCTCAAGTTA AGGTCTTGTA AGAGTTGCCG ACACTGTATT AATAAACGAG
    11101 CTAGCGGTGG TATAGTGCTT AATCCTAATA CTAAGATTGT TGAAGATAAT AGAATAGAAG
    11161 CTTGGTACTG TTGCTACAAC CACGGAGAGC TTATTGAACT CTTTGATTTT AGACCATGTA
    11221 AAATGTATAG ATGTTGCTAG AATACACTGG CATGTAGCTT AATGGTAGAG CTCCGGCCCA
    11281 CAAGCTGGTG ACGTAAGTTC GACTCTTACC GTGCCATCCA GTTGGCGGAG ATGGGGCGTG
    11341 CGACATAGTC GGCTAGTTCC CACCGCCTAG AAATTTACAT AGCATATGAG GAGAATTTGG
    11401 ATGATAACAA TTAATGGTAT TACAGTGCAT GGAAATAATA TAACTGTATC AGATAATGTG
    11461 ATAACGGTTG ATGGAAAAAC TATAACAGAA GCAGTAGGTA CAACTATTAC TGTAAAAGGT
    11521 GACCTCGTTA GCCTTATCTC TGATAAGAGC GTATCAGTGC ATGGTAGAAT AGCGGGTAAT
    11581 GTCTCTGCAA GAGGATCTGT AAACTGTGAT GATGTAGGAG GGGATGTAAT TGCTGGTGGG
    11641 TCAGTCAATT GTGATGACGT AGGAGGTAGC GTTAGAGCTG GAGGAAGTAT AAACAGAAGG
    11701 TAGAGATGCA TAATGGATAT AAGCAATCCA CAAGTATACT ACATTACTTC AAGGTGCGGT
    11761 AATAATGGAT ATATTAAGTG TAGTAAGGAT AAGATTAAGG AATTACTAAT ACTTGTAGAC
    11821 ACATTATTTG GATGTGATAA GCACTCTAGT TATGAAGAAG TATATGAAAT CCCAGAGTCG
    11881 GATATTGATT ACTACATAGA TGATAATAAA CAAGTAACAT GGGCAAAGGA GAGTACAGCA
    11941 TATGGCCAAG TATAAGAACA AAGTCAAATG TAAGAAGTGC GGAGATATAC TTGAGAGCAA
    12001 GTCTCGTCAT GACTTTGTTA GATGTAGTTG TAAAAGTATC TTCGTAGACG GAGGTCAAGA
    12061 GTACTGTCGT ATAGGCTGTC CAGACGGGAA AACAGAAGAT TGGATAGAAT TTATTAAGGA
    12121 GGAGGAATAG AGTGTTTTCA TTAACTCTTA ATGTTTTAAG TCTTATAATG GCTCTGATAC
    12181 TATTCAAAAT AGTATCAGGG AAGAATAAGG AGATATCATC TCTAAAGGAA GAAATATATT
    12241 CCTATAAGAG AGAGATCCAA GATCTGAAAA TAATTAATCA GTCAGTAGCT AAGTCTAGCA
    12301 TAGTCCCTGA GTCTAGGAAA GCTAGCATAC ATGCAAGTTC ATCTCCTAAC ACAAAAATAC
    12361 CAAATAGGGT CAATGGCCAT ATAGAGAAAA AGTCAGTTAA GACTTACGAC ATTGACCCAG
    12421 TACAAACAGC TATTGTACTT GGTGATGATA CTCATAAGAC GAGTCATAGT AATTCTCAAC
    12481 ATCATAATTC TCATAGCAAT CACAGCTCAC ACAGTTCTCA TGATCATAAC AGTCATAGTT
    12541 ATTCAGATAA TGGCTCCTAT GATTCTGGAT CTTGCGGTGG TGATTACGGT GGTTGTGGAT
    12601 GTGATTAATG CGGGAGATAT TGTAGTATCA ACTGAGAATT ACGAACGGAA TGGGCACCTT
    12661 ATAATCATGG ATAAATGTTA TGTGATACGA AAAAGCACTC GGTGTATTGC CGTGAATAAT
    12721 GTATATCGCT GCATTCATAA GGAACACTGG GATACTTGTC CAAAATTAAC ATTAAACTTT
    12781 ATTGAAAATC CATTAGGTTT ATGCTCACAT AGATTTATAA AAATAGATAA AGGGAGAGAT
    12841 TAGTATTGAT TCCTATTGTA ATTGAACAGA CGATGAATGG TGAGAGGTCT TACGATATCT
    12901 ATTCAAGATT GTTGAAGGAT CGCATCATAA TCTTAGGCGG AGAGATTGAT GATTATATGG
    12961 CTAATGCCAT AGTTGCTCAG ATGTTGTTCC TTGAAAGTGA TAATCCAGAA AAAGATATCA
    13021 GCTTATATAT TAATTCCCCT GGTGGTGTAG TCACTGCTGG AATGGCAATA TATGATACTA
    13081 TGCAGTACAT TAAAGCTGAC GTAGCCACCA TATGCGTTGG ACAAGCCGCC AGTATGGGGG
    13141 CTTTCCTGTT GGCAGCAGGA ACCAAGGGTA AGAGATTCTC ATTGCCAAGC TCCCGTATAA
    13201 TGATTCACCA GCCCTCAGGC GGGTCACGTG GTCAAGCTAC TGATATTCAG ATTCAGGCTG
    13261 CTGAGATATT ACGTATGAAG GACGAACTTA ACAGAATTTT ATCTGAGAAT ACAGGCCAAC
    13321 CCTTGGAGAA AGTTCAAATT GATACTGAGC GTGACTTCTT CATGTCCGCT ACTGAATCAT
    13381 TAGCTTATGG ACTAATTGAT TCTGTAATAA AGAGCAAGTA GGTGAAAGGT CATAGGAAAT
    13441 ATGAGTAACG AAAGACTTAA CGTTGATGAG ATGGTTATCT TCCATGAGAC TAACGGTCCT
    13501 TATGAGGAAC TATCAGGCAA CATCTTTACA ATAGGAAAAA CAATTGAATG TTTCGGATGC
    13561 AATGGACCTA CAGGACAAAG AGTCTGTTAT GGACAGACGA TATACATCCA TGGACTTAAT
    13621 ATGGAAAAAT ACTCATGGTG TTCGTGGACT GTAAGGAAAA TTAAGTCAAC TGACTCATTA
    13681 GAAGACTTAC TTGTTAATGG ATGGTGATTA TGGGGGGTAT AAGTAACGAA AGTCTTAGTA
    13741 TAGACGAAAT AGTTATTTTT CATAGGACTG AAGGAATCAA AGAAGAACTG CTAGGCAAGG
    13801 CTTTTATTAT AGAAAAAATT AAACCATGTA GAAGAACTTG TAGACCTATG GGAGACGATG
    13861 TATGTTATGG AGTACACATA TTTATACGTG GTCTTGTAAG AGAAGACTGT ACCTGGTGTT
    13921 CATGGACTGT GAGAAAGGCC ACGGATGCTG ATTCATTAGA AGACTTACTT TAGATAGTAG
    13981 ATTTGTTAAT AATACTAATG AGGGAATGTT GGCTTAGAGG CAGCCATTCG CGAAAGCGAA
    14041 GTTGATATCA AAATACTTAA CAAAGTATAA GGTATTGACT CATCTAAGGA GTTGCGAGTA
    14101 CGTGAAAGCT ACATCATGTA ACAAGCATGT ATAGATATCG TACAGGGGAA ACATACGGAA
    14161 AACTGTTAGC TGAAAAGAGT TAGTATAGTG ACGCGTGATT TAATCAACAG TCAAAGGTTG
    14221 TTATGAAAGC GGCATACTCA AGTATCATTG GGCTCTTGTT AGGTCTAATG GTGCAATGCT
    14281 ATACTAGACC CTCAGAGCAT TTGGCGTAAT AGCACACCCT CATTAATATT ATAATTATAG
    14341 GAGGTACTAT GTTTGAGGTA GACCAGATAG TTACATATAG TGGTAATATA GCTAAAAACT
    14401 ATAATAAACC ATGCATAATA GTACATGTTT GTCCATGTGG GACCAAGAAT TGCGATATTG
    14461 TTGAATGTGC ACACCAGCAT GTATTATTAG CAGGAAAATA TAGAAAGCAT AATAGCTATG
    14521 GCCCGATATG TTCTAATAGA TTAAAGAAGT TAAAGAAAGA TGCACCCGTA GACAACATAG
    14581 TAACATCATG GATTGAATAA CATGGATACA CCAATGTTTG AACTAGATCA GATAGTTACA
    14641 TATATGGGTT TGGTTCCAAA TAATATTGGT AAACTAGCAG TAATATCTGG AACTTATGAA
    14701 TGCCCTATCA GCTTTGCATG TCAATTATTA TTCAGTAAAA TAAATAGATG TACAAAGCAG
    14761 AGAGTTACTC TGATGACAAA GGGAATTACA CATGGTCCAA TATGTACACA GTATGTAAGT
    14821 TCTGAAGTTA GGGAACTAGA ATCTAGAGAA TGGTTGGGAT ATGAATAAAG GAACGAGTAT
    14881 TTATACTAAC TGTAAGAATG GCACCTAATG ATGTGCTATT AACTAATGAA GACGAATTAA
    14941 ATCAATTACT AGAAGAAGGT TGGTGCGTAT CAAGTTGCAC ACCAATGAGA GCAGCAGGCA
    15001 TGGGTACTGG AATAGATCGT TGGCCATACT CTTATTTCGC ATCAGTAGTA GTACTTCAGA
    15061 AAGCTTAAAA TAAAGGAGAG GTACATATGA TTATCATAAA ACAAGATGCT TCAGTAAGAA
    15121 AGAAATTAGA TAGTGAGAAT AGATTCTTAT CTATATTCAA CTCAGAAAAT GGTTCATACT
    15181 TGCGTACAGG TATCATAGAA AATGGAAAAG ATACTGGTGT TAACCCGTTT ATGACAGATT
    15241 ACCCGGAATT ACTAGATCTG GGAATCATGG GCCGCTGTAA GAACGCACAT TTATGTGATG
    15301 TTGGGTGTTA CCAGGGTAAG AAGTCTGAAG GTGAAAATAT GTCACTGGAG GATTATAAAA
    15361 CTATAATTGA TCAGTTCCAT GGTAAGGTGT TCCAGGTTGC ACTTGGTGGT GCTGGAAGTC
    15421 CTGATGAACA TGAAAACTTT GAAGAGATTT TAAAGTATAC AAGGGACTCT GGTGTTATAC
    15481 CTAATTATAC CACAAGTGGT ATTGGAGTAG ATGAGCGCAT AGCCCAGTTA ACTAAGCAGT
    15541 ACTGTGGTGC TGTTGCTGTA TCATTCTACC GTAAAGAATA TACATATAGA GCAATTGATT
    15601 TATTCCTCCA AGCTGGTTGC AAAACTAATA TCCACTATGT ACTCTCAGAA GATAGCATTG
    15661 AGGAAGCTAC TAATAGGCTT AAACGCAATG CCTTCCCAGC AGGTATTAAT GCAATAATCT
    15721 TTTTGATGCA TAAGCCAGTA GGATGTGGTT CAGATAAGCT TGTACTCAGA GATGAGCAAA
    15781 AGATTAAAAA CTTCTTTAAA GTAGCAATGG ACAAACATCC ATTTAAAATT GGGTTTGACA
    15841 GTTGCTCAGT ACCTGGTATA CTTAACTATG CTAAGGAATC GGTGTTAGTC GATTCGGTAG
    15901 ATACCTGTGA AGGTGGACGT TTTAGCTGTT ATATAGGCGC TGATATGGTC ATGGTACCTT
    15961 GCAGTTTTGA TCAACAACGT AAGTATGGTG TATCACTAAG AGGAAAGACT GTAGAGGAAG
    16021 CATGGAACTC TGATGAGTTT AAAGCTTTTC GCAATAAGCT AGTAGAGGCT TGTCCACAAT
    16081 GCCCAAACCA TAGTGAATGT ATGGGCGGTT GTCCACTTGA GCCATCCATA GTATTGTGTA
    16141 CCAGTAAGGA AAGGATGATA ATATGATTTG GAATGATAAA GAAATAGTTT CTGTTGGTGA
    16201 TTTAATAAAC TCTGTTGTAT CATGTACTTC TCCTGAGGAA GCTGCAGAGT TTATAAGACT
    16261 GTACAAAATG GAAAATGACA ATGCCGAGAA TCTTATAGGG TATCTAACTG GGTATCTTAG
    16321 TAAGGATGAA AAGCATAGAA TACAGGAGTT ATTTAACGTA GAACATCCAA TATTCGGTAA
    16381 AACAGATCCT ACTACTGAAG AAGCATTTAA TGCGGGTATA AAGTTCGCCA AAATGCTGAT
    16441 TGCTGAGGAG GAGAAGGAAT GAAAATACTG ATCAATACAT CTCATGGTGG ATTTGGTTTC
    16501 TCTGATAAAG TGTATGAAGA GTTGATAAGT ATTGGATGGT CAGTATTCGA AACTGAAAGC
    16561 TTCATTGCAG TTGAATCTGA TGCCAAAATC TTTAAGAGAA CTAGAAACAA ACCCAAGGAA
    16621 AAACCTTGGT ACGGTGATGG AGATAACTAC TGCTTTCAAT ATAAGATGAT TGAAGAAGGA
    16681 GTTAGGCTCA ATCCTGATAT TATAGCTATT GTTGAAAAAC TAGGAACAGA AGCAAATACT
    16741 CATTACAGTA ATATTAAGGT TGTCGAAATA CCAGATGATG TAGACTGGGA AATTGTAGAC
    16801 TATGATGGAG CAGAATGGAT AGCTGAAAAA CATCGTACTT GGCGTTAAGG AGCATCTATT
    16861 ATGAGTAAAT ACCTCGTGAT ACAAGAAGTA ACAGTTTCGA TTGAAGTAGA GGCTAATAAT
    16921 GTTGATGAAG CTAGAGACAA AGCATTCTCT ATTCCTATAG ATGAATGGGA TAATGTTGAT
    16981 GTAACAGATT TTAGTATAAC CGAACATACA GACTGGTAGG TGATAATATG TGCCCATGTC
    17041 ATGATTGTAA AGGATTTTAC TTCACAAGTG TAGATTCTTG TTATGCACAT TGTGATGAAT
    17101 ATAAAGATTT TATTACAACG CTTGGAGATG ATGCCGATGT ATGAATACAA AGCTAAAGTA
    17161 ATCAACGTTG TAGACGGAGA TACGATTGAT GCCGAAGTAG ATGTTGGTTT CTATACCAAA
    17221 ATGGTATTAA GATTTAGACT ACTCGGAGTT AACTGTCCTG AAATGCATGG TGAAAATAGC
    17281 CTAGCAGGAG ATGCAGCCAG AGACTTTACT TGTCTTCATC TAGATGGTAA TGAAGTTACT
    17341 CTGAGGACAT ATAAGGCAGA CTCATTTGGT AGATGGCTCT GTGAAGTACT GATTAATGGC
    17401 ATTAACTTTA ATGATCTGCT AATCAAAGAA GGATATGCTA TCCCCTACAA GAAATAGGTG
    17461 ATTAAATGAA AGAGTTTGTA ATTGCTGACC TACATCTAGG TCATCGCAAT ATCTTAGAAT
    17521 ACGAACCTCG TCCATGTTAT TCAGTAGAAG AGATGGACGA GTTCTTAATT CATAACTGGA
    17581 ACGAGACTAT ATCAGATGAA GATATAGTAT GGGTTCTTGG AGACTTCGCA TTATGCGGCT
    17641 CTGACAGGAT CATTGAACTC GTAGGAAGAC TTAATGGAAG GAAAAGATTA ATCAAGGGCA
    17701 ATCATGACAA GAAAACTCCA ACATTCTGGA AGAAAGCTGG GTTTGAGAAT TATTATGATA
    17761 GCCCTATACA TAGATTAATA AGACAGCAGT GGGTAGTTTT ATCTCACGAA CCCGTACCAA
    17821 TTGAACCTGA ATGGATTAAT GTACATGGTC ATACACATAG TCAACCTACA GGACTTAATC
    17881 CTAACACACA TAGGTGTGTT AGTGTAGAAT TAATTAACTA TAGGCCAATT CTGCTTGACA
    17941 TAGTACTAAG GAGAAACTAT AATGCGATTT GATATTGATG AAATCATTAT GCTTTATAAT
    18001 AAAGCACATA TAGTAATCAA TACAGAAGAC TGCATCTTTA CTGATTGCGA TAAGGTCGAA
    18061 TGTGGAAGAC AAGGCGTACT AATAAAATAT ATAGGAAAAG ATACATGTGA TCTAGATGAT
    18121 CGTTGGTGGT GTTCGAGTTC ATTGACCAAG ATAGATACCA AAGATGAAAA TATATTGAAA
    18181 GGACTCATGT GATAAGTATG AAAGTAAGAA CAGATTTCGT AACCAATAGT AGCTCATCTA
    18241 GTTTTGTTAT TATGAAGAAA GATATAACCG CTGAACAAGC TAGAGCTATA ATAGATTACA
    18301 GTGAGCATGA TCTTTATAAA TCATTGTTCG GTGGTAAAGA GTACAGCGGA GACTATTGGA
    18361 GTGTAACAGA TGGAGCTGAA TTCATTCATG GGTTTACCAC AATGGATAAT GGTTACATGT
    18421 CAGACTTTAT GGAATTGTTA GGTATTCCAT TAAATGTTGT TGAGTTCGAT GATTATTCAT
    18481 AGGAGGAAAT TATGAAAATA CGTACAGACT TCGTAACCAA TAGTAGCTCA ACTAGTTACT
    18541 GCTTACTAGG AGTTAATGTT AGGGAAGAAG AATTAAAGAA ACTTGTTATG AACACGATAA
    18601 CTTTCGCTTA TCTGGTTGAT GAATTAAAAG ACAGTTATGA ACAAGATAAG AAGTACGATA
    18661 AGGATCTCAA GTTCATAGAT TGGTATATAG ACAACTATGG ATTTAGCGAA CTACTGGATC
    18721 ATACCGTAAA CACAATAGCT AAGGATGTAC AAGTATACAC GTTCGAATAC GAAAGACCAT
    18781 GTGCTGGATG TGATCTTCCT TATACTGTTT CTCGTTATTC TAATAAAACC TATAATGAGG
    18841 TTAAAGAGAT AGTAGCCGAA CAGATAACCA GCATGGGTAT TCCTACTGAA TCAAAAGATC
    18901 TTAGACAATA TGATATCATA GAGAATAACT AGGAGGTTGA AATGAAGATA AGAACCGACT
    18961 TTGTAACTAA CAGCTCTAGC TCTAGTTACA TTATAGGAGT TAGGAATATC GAACTTACAG
    19021 AAGAAGGGTT ACTAGCAGCC CTCTTAGGTG GGAATACTCA ACAAGGATTT GGCTCATTTG
    19081 TGATACGTAA ATTAGCTCAT GAGATTCTTG ATAGTATTAC AATAAACGAT GATACTATGA
    19141 AATACTATAA AGAGGAAATA GGTTATTCGC AAGAGGAAAT TGAGCTAATA GTGAATGCTC
    19201 CCATTACTAC AGTCGAGCAG GTACAAGAAT ACTATGCCGA TATCCCTAAC TATGAAATAT
    19261 TGGAGTCATA TCAATATTGT ATACAGTTGG TTAATGAAGG TTACACGATA TATAGAACTC
    19321 AACGTGATAC GTGGAGCTTT CCATGGGACT TCCTATATGA TAACGTACAT GATAACACTT
    19381 ATAAAGACGA TAATGTATCT ATATTTGTTA CTGAAAACTA CGGGGTGTAA TAATGAAGAT
    19441 AAGACTTGAT TTTGTTACAA ATAGCTCTAG CTCATGCTAT GTTGTAGGTG TACTTTCAAC
    19501 CATCACTAGT AAAAAAGAAT TCATTCAAGG CATGATTGAG CATCTTGATC TTGGACCATC
    19561 ATGGGATAAA AGGCTAGCTA GTTATGTTGG TGTAACAAAG GTAGAAAACA TCATGAATAT
    19621 CAATATGGAT TCAGGAACTA TATTATCACG TCTTGAAGAA CATGATTATC TTGAGTTTAG
    19681 CGTAGATGAA AGACAAAATC TTAATCCACA TGCAGACATA TACTACGCTG AATTATGTAC
    19741 TGGAGGAGAC TGCGAACAAA CTTATTGTGA AATGATTTCT GATGGTATGA GAGCATTAGG
    19801 ACAAGTTGTA TTGGAGACAT ATTCATACGA CTGTTAAGAG GTGTTTCATC TGGCATTTGA
    19861 CCTTATAAAG GCTATACGGC GATTAGTATC TAGTGATTGT GCTAACTATA GTAGGTCATT
    19921 AAATGATATA ACAAATTATT GTTGCTTAGA AAAGACTGAA GGATGTGTGT GTATGTATTT
    19981 TATACAGAAC GAAGGAAATC CACGATGTGG CTACTTTGAG AAATGCGTCC TTCCTATGGA
    20041 CCCTATGATA CACATGGAAT ATGTAAAAAA CAAGGAGGAA TATGATGGCA AAACTTAAAA
    20101 TATGTTTTGT AGCTCCACCA AGCTGCGATA AGACAACCAC AGCAAGAGAA GTAGTTAAGA
    20161 TACTTAAGAA AACTCACGGT ATTAATGCTG AAGTTGCTGA AGAATATGCA CGTAAGTACA
    20221 TCAGAGACAA CTATGATGGT ACCCATCCTA TAATTGATCC CCATCAACAA TATCCTATCA
    20281 TACTTGGTCA GATGGAAACT GAGAGAATGG TTAGTAAGCT TCATGATGTA GTAGTATGTG
    20341 ATAGCGCAAG CTTCCTTGGT TATATATATG TTAAGGAAAT GATAACTAAC CTACCTAAAC
    20401 AGCAATCCAT TAAACCAATG TATTTTAAAC TACTAAAAGA TATACATGAA ATGTCATTAC
    20461 GTGAGATCTC ATCCTATGAT GCTGTATTCC TATTTGAACC TACTGGCTCT ATATTCCAAG
    20521 ACGGAATACG TTCACAAAAG GATGATGATC AAATACCTAT CTACAATAAA ATAAAGGGCT
    20581 TTCTCGACTC TGAAGGTATC CCATATTATA AGATTTCAGG TAAAGCAGAA GAGAAAGCAA
    20641 ACGAAGTTGT AAATACATTA AAACCAACCC TTGAACAGAT TGGTTTACTG GAGGTTAGAC
    20701 ATGCTAACTA ATTGTACACA TGAGAGAGAT AAGAACTGCA TTCCTTCTAG CGTACAGATT
    20761 TGCGAAGGAT GTACTAGTTT TATACTAGAT ACTGATAAAT GTGCTAACTT CAATGATTAT
    20821 AGCTGTATGA TAGAAACTGG AGAATGTCCT TGCAAAAACT TTAAACATAA GGATGAGTGA
    20881 CTTGGGTGGT TAAGATGATG ATAATCTGTA GAAAAGATTT GAAATGTAGA AAGGGTAAAT
    20941 ATATGGCTCA AGCTGGTCAT GCAGTCTTAA AAGCATTCCT AGATAAAGCA GACTTTCCGA
    21001 CTAAGGATTA TGATGAAGAT TGGAATCTTA AGCATTATAA TATGACAATG AATGTGCCAC
    21061 CTGAGATTTA TGAATGGATA ACAGGACAAC AAACAAAGAT AGCAGTGTCA GTCGATTCCG
    21121 AAGCTGAGCT GTTAGATATA TATACCAAAG CTAAAGATGA AGATCTTTGG TGTAGTCTGA
    21181 TACAAGATGC AGGTAAGACC GAGTTCCATG GCGTACCAAC ATATACTGCT GTGTCTATAC
    21241 TAGGAGAAGA AAAAGTAGTG GATATAATAA CAAGACATCT ACCACTATTA TAGGAGGATT
    21301 TTATATGGAA ACTATTACCG GAGGATTTGG AGGAGATCCA GCTGATGTAG TGTGCTGCGA
    21361 AGTATGCGGC AATCCTATAT TCCCAAATCA TCCCTGTTCT TGTGATGATA AGAAAGACTA
    21421 AACTTTGACA TATAACATCT TTTGTATTAC AATAGTAATA GAGGAGGTGT TAATTATGAA
    21481 CCTTAAGAAT TCTGAAGTTA AGATTAAAGA CTATATTAAA TCTAATATCA GTAATGGAGC
    21541 AATAAGTATT TCATTATCTA AGATGGCTGA AGATACAAAC CTGTCAACAG CAACTGTACA
    21601 TCGAGCAATC AAGAAGTTAC GAGATAATAG TATAATAAGG GTTGATAAAT CCAAGGCTAG
    21661 ATGCAAGCCA GATACGATAG TGTTCTTAGG AGACACAGAT GATATTAGTT TAATTACATC
    21721 TGAATTAACA CTTCAATCTA AGTCCGTCAG TATATTAACA GAAGAGTTAA TTAAAAGACT
    21781 TATAATGAAG CAAAAAGAAA TAGAATACCT TAAGAGAAAA CTACAACAAT GTAGTTGTTG
    21841 AGGTGGGATA TCCCACCTTA TTTTATATTG AGGAGATGTT GGAATGTCCA TGATTGCATT
    21901 CTCAGGGAAG ATGAGTGCTG GTAAAACCGT GTCAGCTAAT TATCTAGCTG AAAAATATGG
    21961 ATATGTAAAA CTTGCTTTTG CTACACCACT AAAAGAGATA AGTTCTCATT TTAAGACATT
    22021 ATGTGAAGCA GAACGTTTAT TGTCTGGAGA GAAATTGATA TACTCTTCTG ATACAGATAT
    22081 AGTACCAAAG GAATTAAAAC TGCGTGATCT TATGCCGGAT ATATATAAAA CAATATCTAG
    22141 TATAGATGAT GTTATGTTTG ATCTCTTTGA AAGTTTTGCG GACTATGATC GTGGTATGAT
    22201 ATCATTGTTT GAAGATGTCT TTCCTAAATA TTACGATCTT GATATCAATG TTGATAAGAG
    22261 CGATCTTCAT AGAGCTCTAC TTCAAGATAT AGGTCATGCT ATGAGGTCCA TAGATCCAAA
    22321 CGTATGGACG ACGTATCTAA TCGAATCAAC ATATGATTAT AAGAAAGTAG CTGTCGATGA
    22381 TCTTCGTTAC AAGAACGAGT ACGACGCACT GAAGAAAGCT GGCTTTAAAA TTGTACGGGT
    22441 TAATGTATCT CCTGAGGTAC AAGAAAGAAG ACTTGAGCTG TTATACGGTG ATATAGACAA
    22501 GTCTAGGCTA GAACATATAT CAGAAACAGA TTTAGATGAC GCTGAATTTG ATTATGTACT
    22561 AGATGGAAAT GCTCCACTAC CTGATATGTT ACGTGAATTA GATAACTTTA TTGGAGGCTA
    22621 AGTAATGGGA ATGTACGATC CAATAATAAA TGAACCATGC CCTAAGTGCG GAGAAATAAT
    22681 GTACTCAGAA GGCGTTTCCA ACGGTATAGG ATATTATTAT CCTCCATTCC ATTGCGATAA
    22741 CTGTAGTTAT GCCGAGAGAT GCGGATATGA GGGCAATTGT AAAAAGTGTG ATCAATACGA
    22801 GAATTGTTTC GGTAAATTGG AGGATATATA ATGGAACAGG CTACATGGGA GAGACATAAG
    22861 AGAGACTTCG AAACTAGGAT AAGGGATATA GTTATTCCTC CAGACATAAA CCCTGGCACA
    22921 GCTAAGCCAC TTGTAGCTAA ATTAGATTCA TTGTATACAG ATGTTATGTT ATTGTATCCT
    22981 GACATTAAAG TCAGTGACGA TAACATAACA CAGTTACTTG ATAATACTAA GAAGCTAGCT
    23041 GCTGCTACTG GGAGTAATCC AGATGCAAGA ACCGCAAGGG CCATAACTGC TGCTCAGGAA
    23101 TATGGTGATG ATGATGTAAA GATAAACTTA TTTGATATCA AGCAGGTAAC AAATGAGAGA
    23161 TTAATTTTTA TTAATAGTAT CGTCAAAATC ATTGAAGGGA AACAGAATAG ATTAATCACT
    23221 GCATTAGGCT TAATGAAAAT AGAATCTAAT TTTTAGGGGA ATGAATATGT CTGATAAACT
    23281 AAAATCTAAG CTAGATAGTA TTAGTTCTAA AGCTCAACCA TTAAAGTCTA CTGATGGTGC
    23341 AATCGAACTT AATCCTGGAA ATCCTCAACA TAAAGATTGG TTTGAGGAAA ACCCATATGT
    23401 TATAAGTTCC AAATGGGATA AGCGTTTTAT GGACGTTGCT TATCAAATAG CTGCTTGGTC
    23461 CACATGTCTT CGTAGACAAT GTGGTGCAGT TATAGTAAGA GATAAAAGAA TTATAGCAAC
    23521 TGGTTACAAT GGTGCTCCAG CAGGAGTCTT TGAATGCTCA TCAGGACGTG TATGTCTAAG
    23581 AGAAAAGATA CAGGTACCGT CTGGTGAGCG TCAAGAACTC TGTATTGCAA CACATGCAGA
    23641 ACAAAATGCT ATTGTGCAAG CTGCTAAGTT CGGTATTAGC GTAGAAGGAG CAACGATGTA
    23701 TGCTACTAAT CATCCATGCT CATTATGTGC TAAATTAATC ATTAATGCAG GTATTAAGGA
    23761 TGTATATTAT GTGGGGGATT ACAATGATGA ACTAGCTAAA GAACTATTAA AAGAAGCGAA
    23821 AGTATTTATA CACAAGATTG AATAAGCCTA GCAGACATGC TACAACACGC TTTAGAAATA
    23881 GGCTAGGTAA AAAACATTGG CCCACCACCA AATCGAAGAG ACATATAAGA AAGATGTTAC
    23941 GAAAACACGT AAAGAAAACA TTACACGATC CAGTAACAAA TGCCCTGGTT ATAGTTACCA
    24001 AGGAGTTTGT AGCTTATATA AAGAACAAAG TTATTCTCAC CATAATAACT ACAGAACAGT
    24061 TTTATGGTCC AGGAGGATAT TATGAGCGTT GTTACCCAGT TGATGTTGAC CAAAACATGC
    24121 TCAGAGATAT ATCAAATGCG GAGAGTACAT CCGGAATTGA AGAATATAAC GATGAAGTGG
    24181 CTTCAACATC ATAGAAAAAC GAAACCGCGA TATGCTAAGA TATGTGATAA TTGTAATAAA
    24241 TGTACTGATG ACCTAGTTAC AAAATACGTA AAAGTTCTCA GTACTGAAGA AACTAAGAAA
    24301 GTTCATTCCA CATCTAGAGG AATAACTTTT ACATACTCTT TTACACCTAA CGAAATAGCT
    24361 TATATTGACA ATGCAATACG TCAAAATTCA AGAATCATGT CTTTTAGTAG AATAGTATAT
    24421 CCAGAAGAAA GACATGAAGT AGACGAATTA ACTAAGTTAT ATCTTAGGGC ATTTGGAGGT
    24481 AAAGCAGATG GACTTTAACT GCGATCCTGA GATAGGGAAG CAATGTAAGA ACAATGCACT
    24541 TTGCCATTTA TGTGACGGTG AAAGGTTGCT TAAACTACCA GTTAAAAAGA CATTCAGGAC
    24601 TGGGCCAAAG AAGAAGAAAG AGGGGATGGA CTTTGAAAAG AAGGTTGCTA AGAAGTGGAA
    24661 CAAGAGCACT AACAAGAACC TCGCTGTTAG GCAGCCTAAC TCAGGTGCTA TTAGAGATCG
    24721 GCCTGGAGAC ATTACTACTC CGACTGACCT CATGGAATGC AAAGAAAGAG GTACAATCAC
    24781 GTCAAAGGGT GAGAAGACAA TCTCGATCAG TCTCTCGTGG ATACTCAAAG TACAGAGGGA
    24841 AATGATTAGC GCTGGTAAGC AGCATTGGTA TATACCATTT GGATTTAAAC ACCATGAAGA
    24901 TATATATGTT GTTAAAAGTC TTGATCATGA ACTAGAACTT CTACAAGAGA TAGAAGTTCT
    24961 GAATAACAAA ATAGCTGAAC TGGAGGCCAA ACTAGATGAG AAATGATTTA CTTATGTGCC
    25021 CTGAATGTGG TAGTCTAGAG TTTGAGGGTA GTGATAGATA TGGAATTTCC CTAGAAACAG
    25081 GATACCCAGT TATGATAACA GTTACATACT CTTGTACTGA ATGTGGTTTG ACGCTGACAA
    25141 GAGGGCAGAT ACTAGAATTG TCAGAAGGAA GGCAACAAGT AGCTGTCGCT GCAGGATAAG
    25201 GAGGAGACCT CGTGAAGACT TATACAGTAG TTATAACAGA TGAGAATATT GATCATCAAG
    25261 AACTACTAAC TGCGCTCAGT AATTTAAAAC CTAATGCTGA GATAATGGTT AAAGAGGGAA
    25321 AGCTAGAATT TGAAGATGCT CTGTCTGGTT ATATAGCTAA AATAGCTAAT AATGAACTTA
    25381 GACTAGAGAT GACAGTAGAG GAATTAGATA CGATAGCTAG CAAAATGATT GACAGTGCAG
    25441 AATTATTTAT AGCTGTTGAA ACATATATCG ATGATTACTT GTTCATTTAT GAACATGAAG
    25501 AGAGAGATGT CAGAAATGCT AGTTGGCAAT AATTTAACTG TTAATCTTGG AGGTATAACA
    25561 TACCACTGCA AGACGGCAGG TCCATGGGTG TCTACAGAGA TATTCTTTAA GGGATGTGCT
    25621 AGAAGCTGTG ATGGATGTTT TAATTCACAG CTTCAAGACA CTAGTGATAT GCATGTCTTC
    25681 AAAGTTAATG AACTAGTAGA TTTGTTATTG AAGAATGTTC CTTATAAGAG AGTAACTATA
    25741 TCGGGTGGTG AACCATTTCT ACAAACATTG GCGCTATATG ATTTAGTTAC TAAACTTAAA
    25801 TCACACGGGT TCATTATTAT ATGTTATACT GGTAATGAGC TATTTGATAT ACAGTGTGAC
    25861 ATTGAAGATC CACACATACC TACTATAACT CAGATGTGTC TTGATGCGAT CCTCCACAAT
    25921 ATAGATATAC TTGTTGATGG AGAATTCATG ATCGATAAGA AAGTGGAAGG CGTAGGATTT
    25981 AAACCGGGTT TATGGATAGG TAGTACAAAT CAAAGAGCCA TAAATATGCC GCAAACACTA
    26041 AAGGAAGGTG ATATAGTACT TTGGAGGTAG ACGACATTAA TGAACTTGAA ATTGACAACT
    26101 GGGAAAGCAT TTCTGAAATA CCAGTATTGC CTAGAACAAA GATAAGAAAA GATGTAATAC
    26161 AAAAACACCG CATTATAAAA GCTAATGGAT CTAGCTGTGA AACAGATTTG TCACTCTCGT
    26221 ATGATCCATT ATTAGAGTCT GTAATTTTAC AAATGTCTTA TAATGATGAA AAAGTTACTC
    26281 ACAACATAGA TAAAGAAGAG TTTACTGATA TACTACGCAA GTCATTTAAA AGCTCTCTAT
    26341 TCATTGTGGA GCTCGATGAA ATGACAAAAC ATATTATTGA GCTCAGAGAA AATCTATGTA
    26401 AGAAGTTGAT AATGAATGGG AAACCTGCTT TAAGTCCTAA TCATGAATAC AATTTTAGTT
    26461 CTGGACAAGG AATAATCAGA AATACCAGTG GTCTAATCAT AGCTAAAGCA ATAGGGATGA
    26521 GTATTACTGT CGGAACAGGA GTTGATATTG CCTTTGATAA AATCGTAGGA ACTAAATATA
    26581 CGAATGTTCC TATAATCATG AAGTACACAA TACCAAAAAT CAATTTATGT ATTGACTTCA
    26641 ACGGGATTAC TTTATCTCCT GACAACAAAT ACTCCGGTCT AGGTAAGTTT ATCAAGCTTT
    26701 CACCTATAGA TAAAGACGTT GTGATAGATA AATGGCCCGA TGGTTTAAAT AGCCCAGGGA
    26761 TTTGTAACAA ATGGGATAAG GTGAGATCAA ACATAGGCGT CAGACTAATG AGGATTAGCG
    26821 AGGACAAAGA ATTAGTCGAA TTCTTTAAGA AAATTAAGAC TGAAACAGGA GGGAAATAAG
    26881 TGTCTTTCTA CGTACTAAAA TACATCGTAC CAGTAGCTAT TCCTAAGTAC AGAAGTTCTG
    26941 TACTTAACCC GAATCATATT TTGAAAGAAG ATCTTCTAGA TCCTTCCGAA AGAATCAATT
    27001 TACTAAATAG AGATTATTTA GTAAATGGAA CTACACCCGC AAAAGCGTTA TGTGCTTTCT
    27061 TCTCTAGAAA CGAAACGGCT CAGATACCTC AGCTTCATGA AGTACCTACT GAAAATGGAG
    27121 CAGGTTTTGA TTTACCAATA ATAATGAATA AATGGTACGC TGCTAGACTT ATATCTTCCA
    27181 AAGGCAATGT ACATGTCTTA TTATTTATGC CATCAATTAT ATCAGGCAAC GCATCATTAA
    27241 TAAGTCATTC TGACTTGAAT GATGAAGTGA AGGCTTTACT TGGAAATGTT ATAGAAACTC
    27301 AACATGGCCA TGTAGAAGAC CTCATTAAAA ATCGTAAAGA TGCAGTTTCA TTTGCTTTTA
    27361 ATGTAATTGA GTCTCGTCAA CTACCGGAGG ATGTAGTTCC TAAATTGGCT CATGCAATAA
    27421 AGTCAGCTAA GAAGGAGTGG ATTTTGTTTG ATCCCGTCAG AGGAGCTAGA GATCCTGATT
    27481 AAAAGTAGAC AACCTATTAT ATGGGTTGTC ACCTGGGAAG AGCATAGACT TGATTTAGCA
    27541 TTACATGAAA TAGCTAAACA CAATTATCTT GAATTCTCTA CATGGACATT TGCTTCAGGG
    27601 TTAAGTAAAT TGGCAGGATC TGATAAGCCT ATAATGCTTA ACCCGATTGA GATACTTGAG
    27661 ATAATAGATC AGCACAATGT GGGAACAATG TTCGTATTGC GCGACTATCA TTCATTCCTT
    27721 AAAGATGCCC AGGTAGTAAG AAAGCTAAGA GATATAACAG AATCAAAATC AATATATAAT
    27781 CCAATAATTA TTACGTCTCC AGTGCTCAAT ATACCTATTG AACTAGAAAA ACTAGTACAT
    27841 GTTATTGATT ATACGTTACC AGGAGTAAAG GATATATCAA TGATGGTAGA TGAAGCTTTG
    27901 GATTTTATAG AGGATAGAGA TATAGATGTT GACTCCGTAG TTAAAGCCTG TCAAGGCTTA
    27961 ACTGCTGATG AGATAGAGAA TGTATTTGCT AAATCTACTG TGGTATCTGG AACTTTAGAC
    28021 CCGGATATTA TTTCAAATGA GAAGAAACAG ATAATTAGGA AGTCTGGTAT TCTTGATTTA
    28081 TATGATGAAG CAGATGACTT TAACGATATA GGAGGAATGG ATAATCTTAA ACACTGGATA
    28141 ATGCAGCGTT CAAAGGCTTT CACAGAAGAA GCAAAAAGCT ATGGGCTACA AACTCCTAAG
    28201 GGAATGCTCT TACTAGGCAT ACCAGGCACA GGGAAATCAA TGATTTGCAA AGCTATATCT
    28261 AACTTATGGA GAATGCCACT ACTCAGATTG GACATAGGCA GAATGATGGC TGGAATAGTA
    28321 GGTAGTTCAG AAGAGAATAT GCGTAAAGCA ATCAGGTTAG CTGAAGCTTG TTCTCCATGT
    28381 ATACTCTTTA TTGATGAGAT TGAAAAGGGC CTATCTGGTA TGGCTAGTTC AAACTTCTCA
    28441 GACGCAGGAA CCACCAGTAG ATTAGTGTCT ACACTACTAC AATGGTTATC CGATAAGACA
    28501 TCACCAGTCT TTGTGGTAGC TACTGCAAAT AGTATAGAAG AATTATCTCC TGAGTTGCTT
    28561 CGTAAGGGAA GATTTGATGA GATATTCTTC CTGGATCTTC CTAACAAACT TGATAGAGAA
    28621 GAGATAACTA AAATTCATCT AACTAAACGT GGTCGTAATA TTGAAGACTT CTACGTAAAC
    28681 GTAATAGCAT CTGAAACTGT GGGCTTCTCT GGATCAGAAA TAGAACAAGT AATAATGGCG
    28741 GCTATGTTTG ATGTATATTC TAAAACTAAT GGAGCTAGAG ACATAAACAC AGAAGATATA
    28801 TTAAACGCTG TCGGATCAAC AAAACCTCTA TCTGTCACAA TGAAAGAAAA AGTAGACAAA
    28861 CTTAGAAAAT GGTGTTTAAC GAGAGCTAGA TTAGCATCTA CAACAGTAGA AGATAATTCA
    28921 TTCTTACTAA AGCGGAAAAA TAAAAGAGAG AAGTAGGTGC TTTATGTCTG GTGCTACAGA
    28981 GGAAAATGAC GGATTAAAGA AAATGATTGA CGATTTATTC ACTGAGAAAG AAATACCTAG
    29041 TGAACCTAGC GATAAAGACG AGAGACCTCG TCCTGTGATT GATCACCTAG TACCAAAAGA
    29101 AAACAAGGAA GCTATAAATG CTTATATCAA AAAAGCTACT GAGGAATTAG AATTAATTCG
    29161 TCTTGCCTTC TTAGATTTTC AGGAGAGCAT TTCTGAATTA GTTGTATACC CTTATGTATA
    29221 TCACCAGATA CAAGAATTTG GTGAAGCTTG TATGGATCTA GTAGAAGTCT TGAATAACGA
    29281 TTTTGATACC GGAAAGATGT CAGACAAAGG TAAGAAAGAT TACGAAAAGT TAAAGAAGCT
    29341 TAGGGCAAAT ATTCTGTCCT CAATAAGACA GAAATATAGT AAAGAACTGG GGGAGTAACA
    29401 TGAGTCACCT TGTAACTGTT GACTGTAAGA TAGACTCTAT TGAGGCACTA TCAGAAGCAT
    29461 TAGTAGAGAT GGGTTATGAG CCTGTCAGAA ACGCTACCAT CAGTAGTCGC TATTGGAATG
    29521 ACAAGAAAGT AGACCTTGGT ATCCGTAAGG ACGGAAAAAC TATCACAATA GGATGGGTTA
    29581 ATGATGGCAA TGACACCTAT GATCTAATTG CTGATTGGTT CTGTACTGGA ATTAACCAGG
    29641 GCGAATTCGT TGAAGCTGTT AATGTTGGCC ATACGAAACA CAAAACATCT TCATGGATGA
    29701 AGAAAAATGG TTACAGTGTT AAGTATGAAA CGAATACGGA TGGTAACTTG GTAGTTGTAG
    29761 GAACACGCTG GTAAATGGTT GAGCTAATAA AACTTGTCAC TGGTAGCCTA CCTCTAAATG
    29821 TATTACATTT CAGTGATCTT ATCGCTATAT ACGATGAATA TAGCGATAAG CGCTCTACCA
    29881 AGTATCTGGT TTTAAAGAAC AGATATGACA AACTTGGGTT TAAGAGCAGG ACTCAATTTC
    29941 ATAATGTACT TTCTTGCTCT TCATCTCCAG TTGTAATAAA TGCAGGCTGT GTTTCGAACT
    30001 ATGAGGATTT GAAGAAACTA TTTAGAGCAG AGTAAAACTC TGCTCTATAC ATAAAATTAG
    30061 GAGTGATTAT ATTGGCTAAA GAAACAATCA AGGTAACGAT AGATAAGCAA GGGAATGCAA
    30121 CTGTTGCTAC TGAGAACTTT ACAGGCAAAG CATGTCAAGC AGCCACTAAA GAGTTAGAGG
    30181 TTCAACTTGG TAAAGCAACT TCAGAGAAGT TTACTGCTGA TTACTACAAA CCTGAACCAG
    30241 ATAGTAAGAC TTGGGTCACT GGCAAATAAA CATTGTGCAT TGTATAAATA CATTATATAA
    30301 TGTATAAAAG AAAGGAGTAG ATATATGAAT TGGACAGAAT CAGATCACAT TGGCCTATAT
    30361 AGATATATAG AAGATAGAAT TGATATGGCA TCCCTTACAG AGCTGCTTGC AGACTATGCG
    30421 TCAGAGAATG AATTTACATT CGCAGAAGTT CAATCTGAGT ATTCTAAAGC TAAAGCAGAG
    30481 TTTTCAAAAC TCAATTTTAG ATTTGAGAAA CTCATAACTG AAGCTATCCC TAAGTCAAAG
    30541 AAGAGAGCAG AACAACTTGA GAAAACAAAT GCACCTACTG ATAGGTACTA CGAGGAATGG
    30601 GAAGAAGAAA TCATTGATAT TGCTCAAAGA TTAAAGATCA TGTCTAGAAC AGCACTCTCT
    30661 AGATACTTAG AAGAGTTATT GCCGCATAGG ACCTGGCGTG CATATATGTC TTACATGTCT
    30721 CGTAAATCCA GGACTCTTGA AGATATACCT GCATATAAGT TAATCGAAGA ACCCAAAGTG
    30781 ATTGAAGAAC CTAAGGTAGT TGAAGAACTT AAGTCCATAG ATAGTAATGG TGTTAGAGTA
    30841 GGAGACATCG TACAGGGCTG TGTAACTAAG ATATTAGATT TCGGAGCTAT AGTAGTAACT
    30901 GCTAATGGTA AACGTGGTTT ATTACACATA TCGGAAATCA CTAATAAATA TGTGGAAGAT
    30961 GTTAATGAAT ACATTTTTGT TGGAATGAAA GTTGAATCAA TGGTAATGTC AATAGACACT
    31021 GATGGCAAGT TATCCCTGTC TACAAGACGA TTAGGAGGCT TAAGAAAAGA AAATACTAAT
    31081 GAACAACGAG CACAGCAATT TGTTGATCAA GTAAATTCTT CTGATCATCG TCAAGATAAG
    31141 TATCGTAAGC TCATAGAGTC CGCAGTAGGG TTTAAGGTTC AAGATGTGAT TCCGCATAAT
    31201 ATTCCTGAGT ACCTAAAATC AGAATTGAGA GGTGAGGACG TTATGGAAAG GAATGTATTA
    31261 AACGAACTGG ATAGTATAAT AGCTTCAATC GGAGATACGT TGGAAAATCT TAAAACTTTT
    31321 AGAGCTACTA TCAACAATAA GTTTACTGAG TTTGAGAAGA TATCTAATCT CAAGAAACAA
    31381 CTTGCTGAGT TACTTTCATA GGAATTGTGA TATTAATGAG TGCATTTTCG TATAAGGAAT
    31441 TAAACAGATC AGAGTAACAG TTAAGGGAGG CCATTGGCCT CCCTTAATCT ATTCCCATAT
    31501 ACAGTGTTCA GGTGGTTTAT CATCACGCCA TCTATCAAAC TTAGGATGGC GTAACTTACC
    31561 AGATTTCAAT ATGTCATTAC ATTTAACTTC TACTACTCTA TTAATATAGT TAGTAATATT
    31621 CGCGGTCATA TCATTTATAG TATTTCTATC GAATCCGTCG AATGTTCCTC TATAAGTTAG
    31681 TATACCATCT TTATATTGAC TAAACTCTAG TTTAGCTACA AGATGACTAT TATACTTACC
    31741 CTTGCCCATC TCATAACCAG TAACAATGCC ATCCAATGTT ATCAACTTTT TAGCCTTTAG
    31801 CATATCAGAA GATGCTTTAC TATCCTCACA TATCTTATAC TTACCAGATA GGCGCTTACG
    31861 CATTAATCCC TCACTACCTG CTCCTGTCAT TAACTCAAAT AATGATTTGA TATCAGTATC
    31921 AGTAGGGCTA TATTGTATGG CAAGACCAAT ATGGTGATAT GTACAATATG TCGATACTAC
    31981 TTTTGTTAAG ATTTCTCTAC GTATACGGAA AGGTAAATCA GTAACATATA TTCCTCTATA
    32041 TTTTATAATA TCATAGGCCA TATAACATAG CATACCCTTG TCTTCTTGCA CCTGAATGGC
    32101 CCTGTGCGCT GTTCCAGAGC CCATTATAGA GCGTAAAGTA TCAAAGTCAT CATGTAATAG
    32161 CTCTCCGTCA ATTACAGTCC CGTATAAGGC TTGTATGTCG TATGAGGTTA TGTGTGGTAT
    32221 GTAACTACCT TTCTCAGGTA GTAACCCAGT AACGTCTGAT TTCCTTCTTC CAGTCATACC
    32281 TATAAAATGA GGAAGAACGT GCAACAAGGC ACGTTCACCA TCGTACTTTA GTTCCCATAT
    32341 CCATTCAGGA TCTTGCCATA CCTCTTCAGA ACTATCAAGG TCAAAACTTT GAGCTCTCAT
    32401 AGGATAGAGT TGTTCTAACA TAGGCCCTCC TATATTAATT CGTCAATAGA AGTATATGCT
    32461 TTGCTACTAT CACCCCAGCA TAAACCATTA TAACTACAAT AGGTACACGC AAATGAGCTT
    32521 CTACTATTCT CACGAGGAGG AATAACATTT TCCTTTGCAC ACTTATTAAC ATGCTCAATT
    32581 TTCTTTACTA AGGTGTTCAC TAAGGCTTCA TCATATTCTA CCCAGTATTC CCACTGTGCC
    32641 TGTGTGTCTT TATTCTCATA GTAAATAACA CCTTGTTTAA TTCCACTGAG AAACATATAG
    32701 ATTTGTAGTT GTGCTATATG TTCTGGTTTA GCTTCCTTAT TACAAACCCT ATTAAATCCT
    32761 TTGTTGTTAA TACTTTTAAG CTCTACTAGA GCTACCTCGT TATTAGGACC TTCATATATC
    32821 ACTTCTCCGT CAGCACCATA AAGCTTAATT ATGTCCTTAG GAAACATATG TCTATAAGGA
    32881 TTTGGGTTTC TAATTACCGC ATCAGTTCTT CCTGAGATAT TTAAGTCTGC ATTCCTGATT
    32941 GTTAACTCAG GAGCAATCAG TATTTCAGCC TTATCAAACA TCTCTTCCAT TCTATGATGA
    33001 TAGTAATGCC CATTCTGGAA TATCATTAGT GTTCTTGGTG CTATATCCGG CTCTGGATAT
    33061 CCAAGCATAC TATATACAAG TTCTCTAGTA CACTTTCCAA TGGCAGAAGG GTGGAACTTC
    33121 TTCATATCTC TATCGTTTTC CTTCTGCATC CTAACTAAGT AAGCATCCAT TAATTCAATT
    33181 ATATGCCCCA AAATTCTCAT CTCTCCCAAT ATACTATATA CTCTATATTA CATTTATATT
    33241 ACATCTATGT CAAGCGATAA TCAGTTTATT GGACACTAAG TAGTCGAATA GATTAGTGTC
    33301 TTGTATCCTG CTTATAAGAT ACTCTCTAGT CAAACTCTTA TCATATCTTA TATGTATTAG
    33361 TGTGATACCT TTGACTACAC ATAATTGAGA CTTGAGCGTA TCACATTGCT GTAAATACAA
    33421 GAACTGCTTC TTGGTCTTAT GGAAGTATTT ATTGAAACGA TAATGTTGCG CACCTTGATA
    33481 TTCAAACCCT AATTTGATAT CTGGATAGTA TCTGTCTAGC TGCATAGGAG ATCCTTTAGG
    33541 GCTTTGTAAC CATGAGTAAT AGCCATTATT AATATAGTCT AGCTTTAGTA TACTATCCAG
    33601 TGTGTTAAAC ATTAACAGTT CACCATTACT AGATGAGTTT ACCTTATGAC TATAACCTTT
    33661 CCTCTTACTC TTACATTCTT CACACTTAGT AGGCGGTTTA GTTTTATAGT AGATAGTATT
    33721 ACCACATGCA CATTTAGTAC TCTTTAGCAG ATCAGCCATT CCATCTAGCT TTTTTCTTAC
    33781 GAATGTCAAC ATGTGTGAAC GTAGGATAAG TCCCTATACC ATTAAAGCTA ACTTTTTCAG
    33841 CTAACTTAGC AACATTAGCT GGGGACAAAC TACCTATGAT TATATCTGCA GCAGTACCTT
    33901 CCATATGTTC ACTACCACTT ACTCCACCAA CAGTAGTGTT ATGACTAGGA CAACGATACC
    33961 CACAAGTAAG AGTTACTGGA GCATTTACTA ACATACGTAG CTTCTCTAAT TTATTAACTA
    34021 ACTTAGTATC AACCTTAACC ATCCCACAGC AATGACAAGC AAACTCTAGT TCATTAAAAT
    34081 GGGGGCTTAA TTGTCTATCT GTTGCTTTCC AAGCTTTCAT ATTAATTACC TCCTGTTTTA
    34141 AGTAAGTTAA CAGCTTTCCT TCTATGGATG AATATAGTAT TAACATGCAT CTTCAGCTTA
    34201 CTAGCTATCT TCTGATCAGT TAATCCATCT ATATAATAAT GTTTAACAAT TGACCTTTGG
    34261 AGTGGAGTAA GTGCAATGAA CATATCGCTG CAAGTTATTC CTTCTATCCA GCTATTATCT
    34321 AGCTCATCTT CAATAACTAA CATTAAGACA TCATCAAAGT CAATGTCTTT CTTGTAATCT
    34381 TCGTATTCTG ATATAACGTC AGTATCGTCA TATCTTATGT TCATATATGC CTTATATGAC
    34441 AGCGGGTCCT TGATAGTTTC TATTAGGTTA CGATGTAATT CATATCTAAA TGAGTTATAG
    34501 ATATAACCAC AGAAGTTGGT TTTTACTCCA CCTTTCTTCC ACCTCTTAGC CAAAGTAAGA
    34561 AAGGTTACTC GTAGTTCCTG TTTTATATCG TCAGAAGACA TACAGGAACA AGTCTGTGAT
    34621 AGGAATGAAG CAGTTTTATG CGCTTCATTC CTAATACCAA CAGATTGATT AGTTTTAGTC
    34681 AAGTTCTTCC TTATCTCTTC ATCAGCTATA AATAAGCTGA TGAACTTACA TGAATCCTTG
    34741 TCATTAAGGT TTAAAAGCCC ATCCTGTATT ATCTTAAGGA ACTTAATGAG ATATGGCTCG
    34801 AATGCATCAA GAAGGAGTAT TCCACAACTA TTGTCTCCTT CTTGATATCT AATTACTAGT
    34861 TCATCTATAT GATCATACCA CTGTTTACTA TTCCTCATTA TATTCCTCTG TCTTCTAATT
    34921 CTCCGAGAAG TCTTCCCATG ATTCTATCCA CTCGTTCATC TTCACTTACC TCATAAAGAC
    34981 CTAGTATCTC ACGGACTACT GAGCCAGGAT CGTCTAAACA AACAACAATT GAGATTAATT
    35041 CATTTAATAG ATCATTCTCC ATTATTTCAA TAAACTCTTC AATCGTTAAC TTAATACCTG
    35101 AATTATTCTT GTAAATATAC ATTATTGTCC TCCTTGTTAA AGACCTAGCC CATCTTACCT
    35161 ATATTCTCAT CCCCTTAGGT CAATTAGTTA TAATATGGGT TACACTTCAC AGTCCATATA
    35221 CCTTGTTCCG TTAAGAATGG TTTATCTTCA ACTATGAATT CATCTGTATC TTCCCAGATC
    35281 ACGGCTTCAC CATCGGATTC AAACAGTCTG AATATATCTT TGTCCTCTAA CATCATGAAT
    35341 TCTATATCAT TCCAACCATC ATTAGCTTTA ACCTGAGTTC TTCTATGATT CATAACTTCC
    35401 TCCCTATCGT ACAATATTTA TTAACGAATT TATCAATAGA TAAATGCCAG TACAGAATAC
    35461 TGTAATAATA ACTAGTAGAG GGACTATACC GTCCATACAT CACATTCCTT TATTCTTTTC
    35521 TTTTTGATGG CAATAAGCTA TGGCTATTGC ATCAGCAACA TTGTCATTTA TGTCCATTAA
    35581 GTTGAACCTA TCACTAATCA CAGATATAAC TTCTTCCTTG GTAGCATTTC CTTTACCTGC
    35641 AGCTTTAAGC TTGATAGTAG AAGGCCAGTA ATATTTTATC TCTATGCCAT GCTGCTGACA
    35701 AGCTAGCATT ATTACACCAC GTACTTGAGA TAAAGTCTTT ATAGTCTCTT TCCTAGGTCC
    35761 AAGATATTGA TTTTCACAAG CTACTTCTGT AAGATTATAC TGCTCTAGTA CTTGTTTGAT
    35821 TCCATCGTAC ATACATGTGA TCTTCTCTTG GTTAGACATT GACCTTTTAG TTTTAATATA
    35881 GCCATGAGCT ACTAACTCAC CATCATCATT AATAATTCCC CACCCAGTAC ACGCAGTACT
    35941 GGGATCGATT CCTAGTACCA CATTAATCTT CCTCCGATAG GTCTATTTCG TAATAAATAT
    36001 ACTTTTCTTT GTAGACTGGA ACACATATTT CTACCTCAGC TTGCTCAAGG TACTTCCCGC
    36061 ATGCTAAGCA TACCCAGTCT CTTCCCCATA TATCTTCATT GTCGTACTCT AGATGAAATA
    36121 CATGAGTGTT CTCCTCTGTC CCACAATCAG GACATATGAT GTTTATATAG GCCACGTTAT
    36181 ATACTCTCCT AAAGTCTCTT AGTCTGTCTA TAAGAGTCAA GCATAAACTC CTTGGTTCTA
    36241 TTGTCAGGCT TTTCATATTC CATACTCCAT GTATCCTGAT GAGCAGTATC AGTACAAAAC
    36301 AGCCAACGCC AATCTTCAGC CCATAGCTGC TTCCAGTCCT TGGTCCATTC TTCATTCCTC
    36361 TTATAGTCTG CATTACGTAG TTCAGCGTAC ATCTTTATCT GGTCTAAATT TCTGCAGTAG
    36421 GTATCCTGTA TTACATGGCC CATCTCATGA CAAAAGATAT AATGACTCAT AAATCTAGGT
    36481 ACAGGAGTAG ATCTCCCATA TAGAGTAATG TGTCCTTTAA TCTTATCATC TCTAAGATGA
    36541 GCGCCTGCAG AACCGTTAAA GTGGTCATGA CTTGGGTCCC TTAAGAGATA CACTTCAAGG
    36601 TACTCCAACA CTTCCTCCAT GTTAGGCCAT GTGATAAGGT CCAATGATTC GACTACATTG
    36661 TTAATATTAT GGCTATATGC TCTATTAAGT ACATCTATTC TTGATGGTAG CCAGTAATCA
    36721 CTGAACTTGA ATACAGTTAT GTTATGAACT GAACCGTAGC CTTCAGTTGC AGTATCATAC
    36781 ATACTAGTAC ACTCGTCAGG CGTGTATATT CTCAATCTAC GTTCCTCCTA GGTTATAAAT
    36841 ATTACATCAA TATTTCCATT ATCATTGTAA TATAATTTAC AATCAAGTTT ATTACCATAT
    36901 AACTTAAGAA TGTGTTCCAC ACCTATACGT ATAGTATCTA GAGTGTCTTG TCCAACAGGT
    36961 TGTCCTACAT ACCAACTAAC ATACTTTTGG ATTTGTTCTT TAACTGTCTC TAAAGTACTA
    37021 TCGATAGAAG TATAACCATT CATCTTGTCT GCGTATAAGT TTATTAGGTC TTTTTTCATA
    37081 AGTCTCCTCA TTATAGTAAG GAGCTCTGGC TATTCACCAG AGCTATCCTT AGTTTCCTTT
    37141 GTAATAATGG CCCCTATGAC TTTCATACTA CCATCATCTT CAAGTTTTAT AACCTTCTCA
    37201 CCAAGTGAGT TCTTTATGAT TAACATCATT CAGCAGCTTC CTGTTGCGCT CTCATAGCTT
    37261 CCTGAGCTTG CTGCATAGCA CGGGCTTCCC AGTAACGATC AAGCTCCTGT CTAGCATAGT
    37321 TAAGCAACCC TTCAATAGTA ATTAGGTCTA CACTTTCTCC TCTACTACCG AAGTACACAT
    37381 CGCCATTCTC CTTAATCCCA GCTACAACCT CACAACGCGT AGGAACATTA GTAGATTCTA
    37441 CTTCAGGTGA ATCTACAACT TCAGGTATCA TATCTACTAC TTTCTTCTTG GCCATTGTTA
    37501 GTGGTCCTCC CTTAATAATA TTTTAGTGAA TACATACAAC GCAACCATTT GTATATAGTT
    37561 GATTGATTGT AAATTGAATA CATCAGTTAT AACGTTATTC CATATCATCA ATCCAGCGAA
    37621 TGTAATAAAT AAGAACTTTA CAATCATTAA TAATGTATCG TATAGTAACT CATAAGTGTC
    37681 ATCTTTCATT TATCACACCT ACCACATTCA TGTTGATATG GACAGCTCTT ACATGCATAA
    37741 GAGTACTTTG GATAAAACAC TCTATTCTCT ATGCTGTCAG CAATACTATT TATTGTATAT
    37801 TCAAACGTAG AGAACTCATC TCTGCTTGTA TAATAGACCT TGCCATTCTT AAGGAAGTAA
    37861 TATACTATCC TATTTTCAAC AGCTTCAAAT AGCTTCCTGA ATGCATAAGA TTGTGCCGTG
    37921 AGGTATATGT CATGATCAGT ATAAAACTTA TCAGGCATAT ATTCACCCAT CTTAAAGTCT
    37981 ACTATCTCTA TGATATCGGT GTTATCAACT TTAACTTCTC TAACAAGTTC TATTGTACCA
    38041 GTCAGTTGAT GTTTGCCTAT ATCTACTTTA TAATTTTGTT CTACTGTTAT TGGAACACAT
    38101 GGATTAAATT TCGCATGTCT ATGAAAGCTA ATGAGCATAC TTAAACCTTT CATTTCTAGG
    38161 TCACTATGCT CATCACGCTT TCTGAACATT ATGTCTTGGA GACTTAGATT CTTTGACCAC
    38221 AAAGTCCCCC ATTCATTCTT CAGTTGTTCT GCTCCGGGTA GATTACCATC GAACATGTTA
    38281 CGATAGAAGG AATAAATCAC CTTGTGAATT TTAATGCTGA AATCAGCCTT AGCAGATAGT
    38341 TGACTAGGTA TCCCGATACT ACGTAGATAA TACTTTCGAG GACATTCCGT ATACACTAAT
    38401 ACATCGTCTA ATGACAGTAT CATTTTCTCG TGTATGCATT AAGACATTCA GTATGTACTT
    38461 GGAAAGTCAT CTCTTGTTCA TACTCGGCTC TTGATTTCTC TTTGCCACTA GGAGAACAAA
    38521 TCCATAGTAT CTCTCGACCG CATAACTTAC AGTGTACAGG AATACTTGTA ATAGCTTTAT
    38581 AGCCTCTGAG AGTAATGTCT TCAAGGCTAT TAGGAATAGG TTTAAATTTC TTTGCCATTA
    38641 GTTTAACGTC TCCCACATAG TACATATAGT AACTTTCTTT AAGTTCTCTT CTGTTACTTC
    38701 CATGTTTAAA TCCCTAAGGC ACTTTAGTTT ATTAGTTAAG ATGTATTGTT CTCTTCTACT
    38761 AAGTACAGCA TCGGTAAAAC CTTTCTTCCT CTTACGAGCC ATTAGTATCT CCTCCAGAAT
    38821 CATAATCTGA GCTATCAATT TCCTGGTTAT ACTTTTCCTT AACTAACTTT TGCACGTATT
    38881 CTCTTGTTTC ATAATCCATT TGTGCCCATT CTTCAGTAGT AAACATGACT GACACCTTAG
    38941 TTACATTAGG CTCTATGACA AGGAACCCCC TTACCCATAA ATGCTTTATT ACTATCTTTA
    39001 GCTGCCCTAT ACTTCTTAAG GTATCCAGCA CCATGTTCAC ATATGGTATT GCATTTAAGA
    39061 CATTCATCAA TTAGTACGAT AGTAACATGC TTAATCTTTG CTCTTTCAGC TACACTAGCG
    39121 TTCTTACTCT TCTTCTTGGC CATAAAACAT CATCCTTACT GTTTATGCTT TAACCCTTCT
    39181 TCTGGAGTAT GTTGGGCTTC AACCACATCA AATCTACCAC CAGAACAGTA TACAACATAC
    39241 ATTCTTCTAT CTGGAATATA TTCAAGATCA GTTATCTTAG CATCAGCAGG AATATCAAAT
    39301 CGGCTAGATA TCAAATCTAG AAGCAATTCC TTAGTAATAT TGATCTTAAA GTGTTTGCTC
    39361 ACTTGTGGCC CTCCTATAAT CATCAGAAAA TCCTGGCACC ATATTATCAA TACTTATGAA
    39421 TGTATAGTAA TCAGTTGCTT CTAACACAAT GGAATCGACA CTCAGAGTGC TTTCTGAAAA
    39481 TACCTTACTA CAATTATTAA ATTTAGTATA TACGCTCATT CCGTGTTCAT TAGTGCTTTG
    39541 CATTACTATG TCAATATAAC CATCGTTAGG GTTATATTGT TTATCAAAGA TGGCTCTATT
    39601 TAGCCCTAGC ACTCCACACT CACCAATAGA TGATTGAAAG ATAATAGGAT CAAATTGTTT
    39661 ATAGCTTATT GCTTGTATAG TAGGATCTAT ATGCGCCTCT TGTGTCCCAC TATAGACTAT
    39721 TACAAAATCT GCACCGCAAA ATGATACATA GACTGATTCC TCTAGTTTAG GTTCATTAAT
    39781 ATCCTCAACA ATCTCAGCAC CATTAAAAGT TGATATTGTC GATACTGACG ACATTAAGTG
    39841 TCCAACCCTC AATTCCCGTC TTATGTCTTT TATTAATTCA TACATAAAAT GACTACTCAT
    39901 TATTTCCTCC TATAATAACT GTACTGCTAA TTCAGACAGC AGTGATCTTT CAGTCTTTGT
    39961 TAGTGTTACG TGCCCGTATA TCTCTTGACC TTTAAAGGAA TTGATAACAT GGACAAGTCC
    40021 ATTGTTGCTA CTATTCAATC TATGATTATC TACTTGTTCA ATATCACCTG TGATTACGAT
    40081 CTTGGTCCCT TCACCAGCCC TAGATATGAT GGTCTTCATT TCACTCTTAG TAAGATTCTG
    40141 AGCTTCATCA ATTATAATCC ATTGACGTGG GATACTACGA CCTCTGATGT ATGTGAGTGC
    40201 TTCTAGTTCT AGAATACCAG TTCTCATTAG TTCTTCTACT CGTTCAGCCG GTGTAGAAGG
    40261 AGATCCATAT TTGTTAGAAG CTAAGTCCTC GGTTAAATAT TCAAGATTAT CGAATATGGC
    40321 ACCCATCCAT GGAGTAAGCT TTTCTTCCTT ATTACCAGGT AAGAAACCTA TATCATTTCC
    40381 TACAGGAACA ATTGCCCTAG ATACTATGAT CTTCTTATAA CTCTTATCAT TCAGAGTCTT
    40441 TTGAAGACCT GCAGCTAATG TCATTAAAGT CTTTCCTGTA CCACTAGGAC CTATAGCTGT
    40501 GACTAACTTT ATAGAATCAT TGAGTAGTAG ATCCATAAAG AATCTCTGTT GTGTATTTCC
    40561 CTTAGTAGGT TTAATTCCCC ATGCTTCAAG ATTCTTACTA AGAGGAACTA TGGACTTTAG
    40621 CCTAGCATCA TATCTACCAT AATGATTTCC ACCGTAGCTA TCAATCATAA TCATAAATTG
    40681 ATTAGCTACA TATGGTTTCT CACAATCAAT TCTGCGTTCC TCATAGAGCT GCTGCACTTC
    40741 ATCATTATAA ATATTTACTT CTGTACATCC ATTGTAGATG TTAGATACAT CTACAATCTC
    40801 TACTACATAA TCCTCAGCAG GTATATCAAG CGTATCAGCA ATAACTCTCT CACATATATC
    40861 CTGAGTGATT AATGTCACAT TATCATGTTG CATAAGACCT TTAGTGACCA TTAATATACG
    40921 ATTGTCAACA AGCTTTCTAT CAAGCTCAGC AGGTAAATCT ATATCGGTAA AGTTAGTCTC
    40981 AACTCTCAAT ATAGACCCAT TGTCGAGTTC AACACCTTCA TGCAATTTGC CGTGCTTTCT
    41041 TAGGTCATCC ATAAAGCGTA TAGCTTCTCT GGCATTACGT CCTCTATTGT CTTCTAACTT
    41101 CTTAAAAGTA TCTAGTTCTT GTACCACAGC TAGAGGTATA ACAATGCTGC ATGGTTCAAA
    41161 TGAATTTATT ATTTCATTTA TACTTCTGTC TAATAGCACA TTCGTGTCAA GAACTCGAAT
    41221 CAAGTGAATT CCTCCCTGGA ATTATAGGTT CCTCTCAATA CTTCTAGCGA TGAATGTATG
    41281 TTCTAGTTGT AAAACTTCAT TACCGTATTC TACATTGTAA TTTACTATCT CTGCATTATG
    41341 TAGCACAACA TCCCCAAGCA CTATATCCAT TGGCCCATTA GGTTCATTAA TCAAATTATT
    41401 AAAGACTAGA GTACCAGCTA TTCCTCTTCG TCCTCTTGAG AAACCTTGAA TGCCTGTGCC
    41461 ACCTTGATAA GATATAGGAA CTCTTTCTTG TTCCACAGTA TAGTCTATAG ATTGTATAGT
    41521 ACCTATAACT TTGTCTCCGA AGTATACTGT GTTGGGTTGT CTGGTTGTCT CCATAATATC
    41581 TAGCTTATCT TTGTAAACAT ATATAAGATC CATTAGTAAC CTCTTATTAA TCTATATGGA
    41641 TCATCACTAT CCATATAGTG ATTGCTATTA GAGCTTGTTG TAGTACTAGC AATTGAGTTG
    41701 CTATAGGTCC CATTAATTGT TATATTACCT GCAATTATTG TATCAGCACC TGTTGTATAA
    41761 TTAGGATAGT TGAAAGTTGC AATACCATTA TTGCTGATAT ACACTCTTGG TTCATTATGC
    41821 ATCTTTATCT CAATGCCTTT AGTCAATTTA GCTTCATCTT CACTCATCTT CTTGATATAT
    41881 TTACCAATTA AATCCATGTT TACATCCTCA TCCTTTATGT TATAATAGTA ATAACCAGGG
    41941 CAGAAGCCTT ATAGAAGTTG TATCTGCTCC TTACATAGAT AGTTCGTTAG GTCTATCCTA
    42001 TAGCTTATGA CTATCAAGCT TCTATGTAAG GAGCCCTCCT GATTAAAGAG GGACTGAAAT
    42061 ATGATTTTCT TTTAAGGCTA ATACCTAGTT TGTAACTATG ATACAAGGTA TATTAAAGTA
    42121 CTATGTTTGC TAATACCTAA TTAGCACCTC CTGATGAAAA AGGGACTGAA ATATAAATAC
    42181 TTTAATATAC AAGCGTCATA GTATTTACCT CTGAGCCGTA AAGCATTGAC TAACCATTAA
    42241 TCATTTGATT ATACCTACGG GTGCCCTCAG GTGGGACTTC TCTAAGATAT GACATCTCAG
    42301 GCACAAATTC AAAGAACATT CTCTTCTTGT ATGAGGAGAG TTTGTTCTTT CCCACCTTGA
    42361 CCTCAAGTAG TGGCCTCTTC TCATTAATAC CATCTTGTTC CCAGAATACC TGTGCTGACT
    42421 CTCCACGTAA ACCTACTTCA TTATAACATA GCATTATAGC TTTAGCTTCG TATGCAATCT
    42481 TACCAGTAGA CTTTACATCA TCAATAATAG GTCTGCGTGC ACCATTTAAC TTCTTAAACT
    42541 CAGCAGTACA AATTATTGGG ATATCATACT GTGTGCACAT GCTTCCTAGC TCACCAGAGA
    42601 TATGAGTAAA CTTTGCATTC TCATCATTAT TAAAGTTTGT TTCTGATGAT GATATATCGT
    42661 GAAAGTTGTC TATAAAGACT ACTAACTTAT AATCTTCATC CATCTCTTTA AGAGCAAAGT
    42721 TATGGTCTCC TATAGTCTTG CATATTACTT CTATGGTGTC AGCCATAGGT ACGTAGTTTG
    42781 AGTCAACTAC TTTAATATAA GGTATGGCAT TTCTCAGCCT TCTTATTCCT TCTTCCCTAC
    42841 GTACAAGATA CGGCATAGCA GAGGGATCAT TCTGATACTT CTTAGGCTTA GTCACTACAT
    42901 TGATCGGTAT CTTTTGATCA AGAGCTATGA GTCTCGGTAG TATCTCCTTT ACGTTATCAT
    42961 CAAGGCTAAA GTATAATACA TAAGCCTTGT GAGGTTTCTT CTCTGTCTTA GTCTTATTAG
    43021 CATTTGCTAT TGACCATGCT AACTGCATAC AAAGAGCGCT TTTTCCGACA TTCGCTTGAC
    43081 CTGCCACAAG ATGTAGCCCA GGATTTAATC CTTCAAATGC TTCATTGAAA CATTCTATTC
    43141 CCCAGTCTAA TCCACCAAGC TCTCCACGTT GAAGAGCATA TTCATTGACA TCATCAATGA
    43201 TGGTTCCCAT CTCCTTAATT AAGTCCGGTA ATTCAACCTC TTGTTTATTC CTTCCGCCTT
    43261 CTAGCACTAT CATCCTGTAA CCTCTCCCTT AAAACTAATT TATTCATTTC TGAGTCGTTC
    43321 ATTACCTCGA CATCCTTACA ATATATACAC TTTACTTTTA CCTTAGTAGG TTGCAACGCA
    43381 TTTAAATCGT CAAATATGGT TTCAATCTCT GCTCCGCATA CATTACATTT CGTATAAACA
    43441 GCATAGATGT ACAATAGCTA TCACTCCATA CTAAGTTGTC TCTCTAATTC ATCAAAGATA
    43501 TCATGCATGG TTTTCTTTGC TCTCTTTAAA CTAGCATCGG TTGGGCATAC TAGCTCAAAC
    43561 TGTTTGACTA CATTACCCTT AGTTTTATCT AACAAGGTTT TTAATGTGTC TGTTGCTGGG
    43621 ATACAGTAGG AACTTGTAGC TGTTCCTTGC TGCACGCCAT ATACTGACCT TGCTGTAATT
    43681 CCAACGTTTT CTACATATCC TTCATGATTT GCCATTGAAT TATCTCCTCC GTTTATATAA
    43741 TTTACATTCT TGTTTGTTAC ACTCTGTAAT TGTGGTTAAC CAACCACATC CCATCTTATA
    43801 CTCACCTTTA TACACACTCT CAAGTATAGT TTCTACTTCG AGCTCAGGCA TTGATGGGTC
    43861 ACAATATTTA GAATTCCATT CATCCATTCT GTGCTTGCAC TCTTCTTTAT CCAGACCTTG
    43921 TTGTCTATAG AAAGAAGCTA TTGCCGCTCC TGAGTTATTG CGTTGTCCTT TAAGAACCAT
    43981 TTGATTAAGC AGTGCATTCA TACAAGGAGG TGTGTAGCTT AAAGGTTTAA GCGGTTTATT
    44041 ATACGTAGGT TTAGCCTTTA GATTAAGCCT TCTTATGATA TTTACATATG CTAGGTTGGC
    44101 CATCGGAATC AATTTTACTG TGATTGGTTT TATAGCCCTT GGTTCCCTAG CTAGTTGATA
    44161 AATTTCATCT GCCTTTAAGG TCTGCAACTC CTGGTATGTG ATAGGAATCT TATATAGCTT
    44221 TGTCTTTTGA TGACGACTAT TGGGAAGTCT GAATAGCCGC TTGCTATCAT ATATCTTTGT
    44281 GTCTATTGTC TTGTGTCTAG TGTTGTCCTT AATATCCATG GCCATCATCT TAAAGACTCT
    44341 ATGTAAGTCC TTAGAGGGAA TTACTCCAAT GATTCTGCTA TCTACTATTA TATGTATTCC
    44401 CTTAGCACCA CTGAAATAGA TACTTAGCAA TTCAGGATTG ATGCCATAGT TTCTGTACAT
    44461 ATATCTTATA GAAGTCAAAG CATCTTCAAT AACAATTTCT ATACCATCGT TGGTATCAAA
    44521 GTCTAGGTAG AAATCACCCA ATAGTAAAGC TTCATTCTGT GCTGGGGAAT TGTACTTATA
    44581 AACAGTAGCG AATACTCCTA TGTTGTCATA CTTAAAACGG AACTTATTGA CTTCACTTAT
    44641 AGGAATAATT TTATTTCTCA TAAACTTTCC ATTTGGAAGT GTAGCTCCGC ATTCAACCCA
    44701 CCATTCAGTA GATTTCGTGG TCTATGCCTT CTGCCTTACA TGTGTTTATT CTATCTTCCA
    44761 GCATAGCCAT TCCATTGGGT ATATAATCCA TTAGGTATAT AGGTGATGTA AGCCTAGGTA
    44821 AATCTTTATC GTTCCTTATA CTGGAGGAAG CGTCTATCGT ATATAATACC AAGTCTATAT
    44881 CTCCTCCACA TGCTTTGATT ACTATTTCCA TAGAAGCTCT GTCTCTACTT TTAAGTAGTA
    44941 CTTCTGTATG CATCTTCTCA TGGAAATAAT CGCATAAATC CGTAAGAGTA AAGTCTCTTA
    45001 CATTCCGTAA TACGAATTTC TTGTCCTCTT CCTTTTCATA CACCTCAATA AACTCACCAG
    45061 ACTCAAGTTG CTTTAACTTT GGTCTTGGGC TTGTAGCCTG AAGTCTAGTG TGATAATAGA
    45121 ATGTACCTGG TGTTAATTTG TTATCAGGGT CTACTTTAGT TCTTCCTACT CTGATAACAT
    45181 CATAGGCATT AGATATATGT TTAGCCTTGC TAGGACGGAG TCTTTGTAAT TCATGAAGCT
    45241 TCTGAATATA TTCAGAAGGC TCCATATCTA TCTTAGTTAG TTGGTTAATC AAGTTCATTT
    45301 TAACTTCTTT AGAAGCTGTG TTTATGTCCT GTCTTATATT AGTAAAGATA TATCTTGCAA
    45361 CCTCTATCGC CTTTTCCTTT TCCATTATAT ATCTCCTTTA TACTATTTTC CAATCCTGTG
    45421 CTAATACATC ACCTGTATTA GGTGTCCATA CCACTGCATT ACCATACACG GTTTTAATTA
    45481 CAAAGAATGG GTAAAGTATA AAGTCTCCTT TACCTTTTAG GTGACAGATT TCTGCACTTC
    45541 CTTCTGGGGT TATTAAAGCT ACGTAAGAAC CTTCCCAAAA TTCATTATCT CTAGTTACAA
    45601 ACTTACCATC TACTAGAGCT TTTATTGCTT CTCCAAAATC CATATTAGCC TCCTGTATAG
    45661 GAGAGGAAGA CTAAGCTTCC TCTGCCTTCT TCTTTAAGAA TGTGTTGAAA GCACTTATGT
    45721 TCAATGGGCT TATCACTTTA AATGTAGCAG AGCCATCACC TAGAAACTCT CTTACATATG
    45781 GGTCAAGCTG ATTATTATCT ACAATGCCAA GTACGGCTTT ATACTCTTTA AGCTTAGAGA
    45841 CTTCAGCTGG AGGCCATTCT ATAGTAGGCT TCGGTGGCTT TACTGGTTCA TCTTCATAAA
    45901 GCTCTATACC AATACCAAGG AGTGTTGCAC ATTTCTTCAG AGCATCGGTA GCGGCTGCTT
    45961 TAGATGCGCC CTCTTGTTCA GACTCTCCAC CAATCAAAGC TTTACTACCA TATTGTTCTT
    46021 TAACAATACC AAGACTTGGA ACAATAAGTT GACCTAGTAC CTGGACATAT GGAGGTTGTT
    46081 CAATGTTTTC ATTCTTTCTC TTGTCCCACT TAGGAAGTGA TTGTATAACT TCCATCCTTA
    46141 GAACACGGAA TGTCCATTGA TATGCAAAGG CTTCATTGAG TAGGTTGATT ACTGTTGAGC
    46201 CACTTATATA ACTAAGTTTC TTTCCAAAAC CAGCATCACG TTCTTTAATC TGTTTTGGGT
    46261 CAATCGGCCT TGTTACTACT CCTACTACCC TATCAAGTTC TTCTTGACTC AGGGTAGTCA
    46321 TAGAACTAGG ATTGAGTAAT GTTGCTAAAT CTGCCATTAA ATAATTTCTC CCTTCACCTT
    46381 GTATAATAAC TTCATCTATG TTATAATGTT ATTTTACCTT AATGCGGGTT ATATGTCAAT
    46441 AGCATTTGTG AAAAATAAAT GAGAAACAAG TAACTTTATG TATTAGTAGG GCCTGGCCCT
    46501 ACTAGGTTCT TACTTATCAG AGAACATGAT AGATCTGGCC TGCTCAAGTG TGTATACATT
    46561 AGGAGTGTTA TACAACTTCC TAAGTGGAGA TTCAATGATC GATCTGATTA ATTCCTTACT
    46621 TAATAATTCC TTTTCTTCAG GAAGTAAGAA CGTAGCTTTG TCTATCTTGC TCTTAACAAA
    46681 CCTACTTGAA TATGATAGTG TCTCTTCAAA TGATCCCTTA GAATCATTGA ACCTGATTAG
    46741 CTCTAATATA AGGTCATCTA TGATGGGTCT TATTTCATCT AAATCGTCTA CTATCTTATC
    46801 CACATAGTTG CTACTACTTT TATTCGCCAT AAGTATCGAC GCTATCTTTG TAATACATAT
    46861 GGTACATATG ATAGCTATAA TAACCACTAT TGCTGTATTC ATTACTTAAC CTCCTCTGAG
    46921 GATATATCCA CTCCAAGCTT TTCTTCTATT GCTCTGTCAA GATTAACATC CTGCGGCATA
    46981 CCAAGATCCT TTAGTTTCTG ATAAACTTGT ACTATATATT TCACTGTAAT GATACTCCAT
    47041 GCACTAACTT GTATGCCTGT GAATGCTAAT TGTATAAGTG CGAATGACGA GCTGGATACA
    47101 ATAGCGATCT CAAGTACAAA CAAAAGCAAC ATGTAGTAGA CCATTGGTTT AGCAAAGTCT
    47161 GCAATCTTAT CCCATGTAAA CTCTTTCTTC TTTACTGCTA TAGCGGTTGA TAGAATGGTA
    47221 TTAACTACCA TGAATATTAT CAGTGCCAGT ATGGGAAAGA TATCAGTGCC ACCAGGAATT
    47281 AAGTTACAGT AGTGGTTTAT CAGTTCATCT AGTCCAAACA TTTATACCAC TCCTCCAAGT
    47341 TCTTTGATAC GAGAATTAAT CTGGTTTAGT TGTTCTTTAA GCTTGTTGGC TTGTGCGATT
    47401 AGTTCTGATA ATTCATTGCT AATTGTAATG CCAAAGTATT TACCAATACC ACTTGCTATA
    47461 GCTAATGCCA TCTTATCTCT ACTGCCAGAA TCTTTAAGCA GTATCTCTTC TCTTGCGTTC
    47521 GTGTGAAATG CTATTTCAGT TAGTACTGCA GGCATATTGG TGAGCCTTAA TACGGCAAAG
    47581 TTAGCAGTCT TTATCCCACG GTTATATAAG CCTAAGGAAT TAATTAGGTT AGACTGTATG
    47641 AGATTAGCTA ACTTTTCACC ATTGCCACCC TTACTGTAGC AATATGTTTC TGTTCCGTGT
    47701 GCTGATGCTG GTCCCGCATT AGTATGGATA GAAACATATA TATCAGCTTT GTTCTTGTTG
    47761 GCGAAGTCTG CTCTTGCAGA TAAGTCAAAT CCTTTGTCAG TCCAGGGCTC AAGGTTATAA
    47821 TCGCCAATAC GAGTATATAT TACGTCTATG TTATTACTCT GTAATATTTT TCCTACTCTT
    47881 AGTGCGATAT CTAAACAGCC ATTAGCCTCT ACATAACCTG TAGGACCCTG ATTCCATTTA
    47941 TCACGGCCAC CATTCAATGG CCAGGGTCGA TACAGGCTTT GTATCGTATT ACTGGCATTT
    48001 TAATCACTCC TTATTGTTAT GGTTTAGGAG CGCATATGCG CTCCTAACTA GCCAAAAGCT
    48061 TTAGCTATAA AACCTCCTAA TGCACCAACT ACCCCCATTA GGATACTGAA TCCTACTGTT
    48121 ACCCATGGTG GGGTACTATT GGATATTTGT TTTGAAAACT CATCTCTTAC GGCAGACATT
    48181 TCCCTCGTAA ATTCTCCCCT CATGGCACCT ATCTCTTTAT TCATGTTGGA TAGCTCTTGC
    48241 CAGATTCTCT CATTGATATT GTCCTGAGTC AGCTCTACTC TAACCAACCT GTTCCTAATC
    48301 TCACTCATTT GTTGTTCTAT GCGTACGCCT ATTACGCATT CATCTTGTGA CTTAGGTGTG
    48361 ACCATGGGGC AATTCCTCCT TAAATTGTGA AGTAATCTAT ATCTATACAA CTTATAGCTG
    48421 GCGTTACATC GTCAGTTTTC TTAATCTTAG TCAGTATATA TACAGTTGAG TAAGATCCTC
    48481 CTATACCTTG GTTAAAAGGT ATACCTGTGC TACTAATTGA TATATCACTA GGATCAGTAA
    48541 ACAGCTTGTG CTCAACTAAG TTGTAAACGT TCTTTGGGCA ACCATCTGGA ATTTGTATTA
    48601 CAGGGCTATT AATAATAGAA AAGTATTTAT CTTTGATCTC AAACTTACTC ACAATATATG
    48661 ATTCATCTGA TTTGAAATCA TAGTTATATA CTCCGATCTC TTGCATGCCA TAATAGAATG
    48721 AACGAACTCC ATCTTCAATA AAATAATATG GCTGTTTGAG AAATATGAAT AGCTCTGTGA
    48781 TCTCTGTAGA TGGGAACATG AATAGTGCCT TATTTGCATT TATGATTGGA GCAAAGTTAG
    48841 GAATGGTACG TGGAACGTTG TTACTTGGTG TTATATATTG TATGTTGCTA ATCTCCATTG
    48901 AGTACTCAGG TGTAGGCTTT ATACTAATGC TGTTAACGTA TACATTATTA ATTGACTGCA
    48961 ATGGTAACTT TATATGAAGT AATATATATA ATTCATTAAT TGATGAGTAC TGTGATTTAT
    49021 GCATCCAACA TGAGCTATTG TTACAATCAA ATGTCCTCAT AACTTTTGGA TCATTTACAG
    49081 GAACATATGT TGTTCCGTCA GTAGATTCAT ATAGGTTAAC AGCTAGTGAT GGTGGAATCA
    49141 TAACTACACC ATTTTGATCG ATGATACTAG CCTTACTTGT TGAGTTGTAT TTGATTGTTG
    49201 CTATTCCATG TAAACTATCT ATCTGAGCAA TCTTATCCTT ATCAACATCA TATAAGGCAT
    49261 TAAACATGTT CTCAGCTTTA AATGAATTAG ATAATGTTCT AGGTATATTA ACAGAATCTA
    49321 AGCTATTGAC GCCATTCCTT ATTGTTCTTA TACTGTTCTC TAATTCATAT ATCTTATTTT
    49381 GAAGGAAATA GTTTTCTACG ATAAGTAAAT CCATATTATA TCGGATATCT TCATCATGTT
    49441 GATTAGCTAT ATCAAATAGT TTACATATGT CATAGTGGAA GTCTTCACAC ATTTGTATGA
    49501 ACTCTTTTGA GTTCTTAGGT CCAGTTCTGA TGTTTTCATT AATTTGTGAA ATTGGCAGCA
    49561 TGATGACACT CCTATTTTAG TGATTTGTTA ATACAATCTA TGTCTTTCCT AATCATATCA
    49621 ATTCGTGTTT TAATATTATT CTGACCAATT CCATTCTCGT CTGGGTTAAG ACTCTGTATG
    49681 GAAAAACCTG TCTTAACACC ATTGTTCTCA GGACCTACCT CTGATCCTTT ATAGTATAAT
    49741 CTATTGTAAA CTGGAACAGA GAATAAAGTG ATATCATTAG TTCCTTCAAT CATAAGCTTC
    49801 ATATTATTCA TGATGTAGTC TGTATGTCCT GGCCTTTGAA CAGTGCCATT AGTAAAGTTA
    49861 TCATTACGAT CCATATAGAA CATCAAATAT CTTACGTCAT GTAACAACTC ACTAAAATAA
    49921 TTTATGTGAT CTTCTGTGTC AGTTGGTCCA CGAAGTGGAG CTGTTAGTCT AGTCAATGTA
    49981 GGTCTTATCA TATATACAAC TCCTATATAG AAAATTTAAG TCTGTATGAT TTAAGCTTTG
    50041 GTGATAGTTT TGTAACCGAA CTATCTCTAC GTAACTCTGC TTTAAACAAT ATAGAGTCTG
    50101 TATCTGTTGT AGTTATATAC TTGTAATAAA ATTCATATTC TACATCGAGT ATGTAGTTAT
    50161 TAAGCACTAT GATACAATCA TCTACCATAG CATAACAATC ATGAACAGAA TTAGGAATGT
    50221 TATATTGTAG GTCAAATAAA CTTACATGCT TCAAAGGAGT ACTATTTGCA TAAAACTTAG
    50281 AACCAGTTGT GATTAATTCA TAGTTTAAGT TAAGACTTAT AGTAGATATG GTATTATGTT
    50341 TGTACACTAA TACTACTATC TCATTCCATC CTCTATTCAG TAAGTAATTT ACTGAACTAC
    50401 TAGGTGTGCC GCTGAACTTT AGTACTCCGT TAACATAGAT AGCTACTGGA CAGTTACATA
    50461 TAGGTATAGC GTTGCTTATG TTTTGTTCTT GTACATATAC GCCTATAGTA AATTTATAAT
    50521 TTACGCAATC ACTAGATTGT ATACCACTTA CTACCTCACC TGACTTATTA GAATCTATCT
    50581 TAATGTAGCT CACTTCAGGA TTGGTATCGA TCCAATCATC AATAGACGGG ATATGACTAG
    50641 CTCCCATATC AGTTTTAACT ACTTCCATCT TCCAATTGTT CTTCCCTATA TATAGTTTCT
    50701 CAGTCCCATT AACTATCTGC TTAGATACTA TATGTCCAAG TTTGTAGAAT GATATATTAT
    50761 TTGTCTTAAG GGACCTTAGT TCTCTTTCAG ATATTGCTAT GTTAGATGGA AAGGAGAAAA
    50821 TATCTGGGGT TGCTTGTTCT ACGTTCTTAA AGTCTATGAC CTGTGAGTAT TGCGGAGAGG
    50881 TTTCATTAGT GGGTGATATA GGAATCCAGT TGGGATTATT ACTAGTAAGA GCAATCCAAT
    50941 AGTCGATCCA TGTTCCTGTT GTAAGTTCAG AGTTAGTCTC TAAGGATACT TTGTCTATGA
    51001 CAAATGGAGA GCCGCTTTCG ACTATGAAAG GTTTAGATAC AAGTGTAGAC TTATTCATAT
    51061 AGCTAAAGTT ATAGAATGAG ATCTCTCTGA TTCCAAATAT ATATGAATAC TTCTCAATGT
    51121 TGTTAACTGT TGTTGTAGTA TCATTCTCAT TTTTAGAAAG TAAAAATCTA ATGGATTTAA
    51181 AACCTATATC GGGGAAGTTA TATGTCTTAT TACCAGATAC AGATTCAGTA GTTGAATATG
    51241 GTAGCTCTAG CCAGTTGATC CCATCACTAC AGAACTCTAC CTTCACGACA GTTGGTTTAA
    51301 CGGTATGAAG AGACAGTAAA ATTTTATTTG CTACAATAAT AGTATCAAAA TCAATTGTCA
    51361 CATATCCACC AACAGTTTGT ACTGTAGAAC TAATAATCTC TTGTTTCCAT ACTTCGTCAT
    51421 ACGACTGGGT TAAGATGTTA TTTAATGTGC CAGATATAAT ATTCGTTTCT ACGGAAGATA
    51481 AACCACTATA TAACCTAAAG TTGATTTGCC AATCAGTGGG TGTTATCTTC GTAGTCTCTG
    51541 TCCTACTAGC TTTAATTGTT ACTTCATTCT TGGTTATGTC AACATTAGCA TTTGTAAGTT
    51601 GCTGATCTAT CTTTGACATA TCAGAAAACG TATCGTACAC TGAATTTACA GCTCCACTAT
    51661 CTGAATACAG TAGTAGTAAT TCTTGTAGTT CCTTCTCTAA CTTGTCTAAC TGATATTCTA
    51721 GCCTCTTACG TTCAACTTCA TATTTATTAA GATTTGTTGT AGCCATATTA TTTAACTTTA
    51781 TCGCACTACT ATATAATATA GATAAGTCAT TAAAGGATTC GTCTAGCATC TTCTTATAAT
    51841 CTTCGCTCGA TACAGTAAGG CCACGTTGTG CTAACCTTAC TAATAAATTA GGCGCTGATA
    51901 AATCATTCTG ACTTATGTAT GCATTGATCT TTGATGTTGT CTTATCTGAT GATGGCATTT
    51961 CGCCTTTCAT CAGTTCTTCT TTAATAATAT TATTTATAGC AACATCGAGT TTCCTCATCT
    52021 TTATAGTCAT TATAGTACCT CCTCAAAGTA AATCTTGAGG CTATAATCTT CAATAAGTGG
    52081 AGTTATAGTA GCAAGATCAT TTGGTCTAGT TAACTTCATC TTCAGACGTA TAGTAGTCGG
    52141 CGGCTTGTCA GTATTCACAT AACCCTTATA TAATGCCGTC CTTGTAGCAG GGATATCCTT
    52201 TGGATTAAAT TCATACTCCT TAGGAGGAAA GTAATTAAGC CTCTCAAACT CTCCAGAATT
    52261 GACTAGTTCT ATAAAGCTAT CAGCTGGTAT GACTTTAGCC TTCTCATCAC CAGCAGGTCT
    52321 CCTATGCATA GGAGATATAG GATACCATTT GTTGCCTCCA TCTACACTTA TACTATAAGT
    52381 AATCCATTTA TTAACTTCAT TTAAGTTAGC TAGAAATGAA GGAGGTAACT TTTCATTTGA
    52441 ATATAATAAT ACCTTCTTAA TACTTCTATC AGTACTGAAT GTTTTAGTTA CCATTTCGCT
    52501 TTGATTGGAG AATGTATAAC TGTATACTCC AATATCACGA ATTCCTATAC AATATCTCCA
    52561 ACCATCTATC ATATCAATGC CTTTGTTTAT ATATGTAGCG TTGTCTATAA TGTATTTACC
    52621 AGGCGGACCG TCTATAGCTT GCTGTGAGGC TTCATTCTCA GGAATCCTAA TTGTTGTACT
    52681 AATATCATTA GAAGTGACTA CTCTTTCGTA GTAGGTATGA CCAACAGTCT CGTCATATGA
    52741 TTCAGGTTGA TCCATAACAA TTTCGATATA TCTTGTAGGT CTAGTCTCGA AGCTCCACAC
    52801 TCCTTGTCCT GCAAACTTAC TTGGCGTGTA ATCATCAACT ATTATTTCAT CTAGTAAATA
    52861 TGTTTGTGGA GTTTGGTTAA GTTCTGAGTT TAATACTAAT AAGTCATTGT ATAATCCAGT
    52921 ATAATCTATA CCATTATTGC TTGTCTTGAT AGAGTGTACT ACGACCTTAC CACTGCTACC
    52981 TGGTGGGTTA TATGGATTTA TTGTTATCCA ATTGATATCG TATATGTCCT TTAGGTCAAC
    53041 GAGTATTCTT ACTCGCAATA GATCATTTGT CTTAGACCCT TTAGCCCATT CCATATCATA
    53101 TTTAAGACTT GTCTTATCAC TGCTACTAAA ATTGACTGCT TGATATTCAT ACCATGTATT
    53161 GGGGTTATCA TCTAGTATAG TTACTATATC ATCATGTGAG TTATTCTCGC TAATGTATTT
    53221 AAACGTATTA CCATCAATAA CAGCAATATG ATAATTGCCT GGATCACCAT TACCTTGTAT
    53281 CATAGTTACT TCAGAATTCA TACTTCTATT TATACTACTT GTCCTGGTTA AAGTTAATAC
    53341 ACCTTCTCTG GTGGAAATAT AAGCACGCAT AGAAGGATCT GTGAATGTTA AGTCGATGTT
    53401 ATTTGTATTG GTGAATGTAT CCTTTATGTA GGTTGTGTTA TTCGGATTTT CAGTATTGGC
    53461 CATGAGCACT AAATCAGTAC ATATGCCAGT ATTGTATCGT ATCCTTTCCA TCAACCTATT
    53521 CTTCTCTGTC TGTCTATAGT TGAAGTAATC AACAAGTAGG TTAGCTAAGT TCTGATACTC
    53581 TTCAAATAAT ATAACTAAGT TCATAAACAT AGCATTGCAG TTATAGTTAT AATCGTCTAC
    53641 TATAGGTAGC CCTCCACTAT TAGGATATTT GATATTGAAG AATGGCTTAC CTACATTAAG
    53701 ATAATATTCT CTGAAGTATC TAGAAATGAT TTCGATTACA TCATTATACG TTTTAGCGTT
    53761 AGCAAGCTCC TGCTGCATCA TTAAATCATT CACTAATGCT TGCATATAGG GAAGCAATGA
    53821 TCTGTTATTA ATACTTAGAT CGCTCACATG GCAACCTCCT ATTGAAGTGT CATTAACTTC
    53881 AGAGTATATT GATGGATTAT TGGACTCAAT GAAGAGAAAT AGGTTTTACC TATCCTACGC
    53941 ATTATTATCT TGACTCTAAT ATTAGATGTA AGATATTCAT ACTTAACTCT TATCTTAGCA
    54001 TCTCCATGAT TAATCTCCAT GTTCTCTATG TTATTAGACC CAGTAAATGT TTCAGTAAAA
    54061 TATAATCTAT TGCTATCTTG ATAGTATTCA AATGCCAGAT TCTCTGGAGC ATTTTTAACA
    54121 GCATCAATCT TAAGACTATA TGGACTTAAC ACAGGAGTTT CCTTGGTTAT ATAATCAGTC
    54181 ATATTTTTAG TACATACAGC ATTAGGAATG CTATATGGAT TCACTGATGT GGTTACATTT
    54241 TTATTAGGTA TGGCTATACT TGCATTTTCA AGATAAACAT TGATAGGCTT ATAATCAAAT
    54301 TCATAAGCGT TGTAACCTTC TGTGCTATTG ATCACATCAT ATTTTATATA TGGAGTATAT
    54361 GTCAATTTCA CAGAACAATT ATGATTTGCC CCATTAAATA CTTCTCCCTC TCTACCATCA
    54421 GGTCCAATGT AGTTAGTAGG TGTTACACCG ATAGAATTGA AATCTAATAT ATGTGGATTA
    54481 ACTTTCGACT TATCAGGTGT ATAGTCTATC GAATAGTCTA CTCCAGGTTG TCTATTTATT
    54541 ATTCTTACAC TTAAGCCTAG AGGTCCGAAT TCCCATTCTT CGTCTTGCAA CTTGACGTTA
    54601 TCTGCATATA CTACATTAAT ATCACTAATT AATGCTGGAA ATCTTAGAGT AGCCTGATCC
    54661 GAATCTATGA AAAATAGTAG TTCGTTATAG ATTCTAGTTT GGCCAATCGG TAGTATTGGA
    54721 TGCCATTGAT TATTATTAGG TTGTTCTGCA TAAGTAATGT AGTATTCTAC AGATGTACAT
    54781 CTATTACTTA CTGCATTAAT ACCTACCTGA GGAGGAGTGA ATAGAGGATG TTCTTCTGCT
    54841 GAGATTAACG ATACTTGAAT AATATTACCG ACAATATTTA TTGGCTTAGA TACATAGATT
    54901 GATGACGGAG CTATTTCATT ACCAGATATT TTTATCTCTT TAATACCATA TACATATTCT
    54961 AATTTAGTAA CAGAAGTTTG TTCTTGTTTT GTTATGGTAG ATGGTGGTCC AGGAGGCGGT
    55021 GGTGGAGGAG GTGGGCTACT GTAACTACTA CCACTACTAT GACCACCACT ATGACTACTA
    55081 CCGCCACCTA CAGTAAGTGT GTTTGTTGAT CCGTTGTAAC TCCATGAACC ACTAGACAGC
    55141 GAGCTGCTAT AACTAACATT AACTCCTGCT GTAGATCCGA ATCCAGATAC AAAACCTCCA
    55201 GACCCTCTAC TAGAACTGCT ACTGCTACTA GAACTGCTAG ACCAATGTCC ACCACTTGGA
    55261 CTAGAAACCC ATGTACTGCC CATTATGTTA CACCTCCAAA GTTAAGACCA GGAAGTTGTT
    55321 TTACCCAGTC AGGTAGGTTG TAGACAATAT TAGTATTGTA TTGAGCATTA TAACTATTAA
    55381 TTGAATCGAT ATACGCTTGA ACTTGTACTT TATAATTTGC TAAAGCATTT AGATATATTG
    55441 CCCAACCATC CCACTCATCT ATTTTATTTT GTTCTACAGT TGGATTATAA TCTACTGTTA
    55501 AACCATCCAA TGTTATAGAC ATTTCGTTGG CCGTTATCAT GCTCCATAGT TCTTGTGAGT
    55561 CCTTCTGAGC TTTATTAATT GTGTATACAT TAGTTGTGTA ATTCCTCTGT CTTAAGTAGA
    55621 AAGTAAATTT CTTGGCAACT ATAGATTGAA ATTTAAATAT CATTACGTTC TCTGATTCAG
    55681 TTGGAGGATA CCAGTTATTC GATTCTGAGC CATAAACTAT ATATTTAGGT TCTTCATAAT
    55741 TACGAGGGTC TCGTTCATAC TTAATGCATG CTACTTCAAG TGGATACACA GAGAAAGGAG
    55801 TTATGCTTAT TTCGTTCACC ATTACGGCTT TAGGTAACTC TATACTTAGT TTTGTAAGCG
    55861 CTCCTCCTGG TGGTATAGTA GTTGCACCGT CATCCATGTT AATGTTGATC GCTTGGTCTG
    55921 ACAATACAAC TTCTCCCCAG AAACTAATGA ATGAGTTATC TATGGCATTA GATATTGGAT
    55981 ATAGTATTTG AGAGACGGGT TGCCCTCTAT AATCATCTAT GCTTATGGAA GCTACTAAAT
    56041 TAGCATTATC TCGTAATCTA TCTATAGAAC TCAATGTTGC TGAAGATAAA ATATTTTTAG
    56101 TATTTATTGA TAATATTTCA GCGAATCTTA AAGTTGTTCC GTCTCTGTCT TTATACATAT
    56161 AAGAGTAGTC TGGACTACTC TCCATGTTTG AGCTTTTGCT AAAGTTTTCT GTGTACGTAG
    56221 TAACTCTGCT CTTATCATTA GAAGCTAACT TCAAGTTCTC GATTCTTTCT TTCAACGCGT
    56281 TGATTTCACG CTGCAAGTAA TTTAATTCTG ATGTATGTAG ATATTCGTAA TTAACTATTG
    56341 CTTCTTCTAT TAAGTCAGAC TCTCCCAATA GAAGACTCAT ATCTCCATAA ACTTGGCTAT
    56401 GAAAAGTATT AAATTGGTCT GAACTAATTA TATCTTTGTC TGCTGCAAGG AAATTAAAAG
    56461 TAGTTAATAA CGATCTATCG GCAGACAACT TTACAGCTAG TTTTTCATAA TCTTCTTCAG
    56521 TCATTCCTAA TATAATATTT TCATTCGATA GTATCAAATC AATTATTCTC TTACGTTGGT
    56581 TTGACGGAAG AACACTAAGA TAGCCATTAA GATAATCTTT CATTATATAT CTCCTTCCTC
    56641 AAGAATAATT TTGGTTGATA CTACCCATGG AGATTGTTCA GATCCGATAG CTCTTATTCT
    56701 TATATGTGTT GGATTCTTAT CAATTTCAAT TGTATTGGTT TCTACCCATA GTCCATCGTT
    56761 ACTCTTAAGT CTAATTCTAC TTACATTTCC ATCAATAGAT GTTTCTTGTA TAATTATCAT
    56821 AGCACTTTGT TTGGCGCTCA TACGATACAT AACTACTTTA CCCAATGCAG GCTTGACAGT
    56881 TAAATACCTA CCATACTTAA AGGTTTTATA TTTTGCAGTC TTGTACTTAG ACATTAGTAC
    56941 AACACAACGA AAGCGCTATA TCTGGAGGTG AAGGCAGTGC ACAAAATTTA ATATTGTTCA
    57001 ATTACACCAT CTCCAAATCT GGTCTCTTAA GATACACGTT AGTGATTACT TCTTGTTGTT
    57061 CTTCTACAGT TAACTTTGTA TATGTCGCAA CAATTTCCTC AACAGTACCC TCACCAGAGT
    57121 CTACCCTAGT GATTACTGCG TTTGTGAATA TATTCAGTTT ATAGCTTAAC ATTTATTACA
    57181 CTCCCATCAT TTCAGCTAAT GCAATCTCTA AATCCGCAAT ACGTTGAGTC TGTTCTTGTG
    57241 CTAGTTCTTT CTCATTTAAT TCTCTATCTT CTAGTTCAAA TGTAAATTGG CTAGTGTCAG
    57301 GATCGAAGTA CATTACATGA TTCTTCCCAA ATACTGGTGC TGGATAATCA GGTACTGAGT
    57361 TTACTGAGTA ACCATTTGGA TCGCTATTAA TGAGATAAGC TACAGACATT ACTTTAAGTC
    57421 TTGTATTTGA TTCTAAATTG CCAAATACAA CTGCCATGTG TATTGCCTCC TTTATTAGTT
    57481 AGGTAAGAAT GGTAAATATG TTTTACCCAT AAATGTCAAT GCACTAGGTT GTTGCGATAC
    57541 AAAGACACTA TTAGTTTTTA ATAATGCAAA ATAAGGCGAA GTACTATGCC CAATTGCAAG
    57601 ATATTGACTA TCAGGTGAAA ATACAATTGA ATATCCAGTT ATCGACGTTG TATAACTACC
    57661 AGCTAAAGAT ATGATATCTC CAGTCCTTTT AAATATATAA ACTCCAGAAG CAATTGCTGT
    57721 AGCTATATAC TGACCATCTG GCGAGACAGT CATACTATTA CCAATACCTG TTAATGTATA
    57781 ATTACTAGCT AACGATATAG TATCTCCTGA TCTTTTAAGT AGCGAAAAAT AAGGAGAAGG
    57841 ATAATGTCCT ACAGCTATAT AAATATTATC TGGTGAAAAT GATACTCCGG AACCAGTAGT
    57901 GAATCCAGAA TAAGTTGTGA CTGAAGATAC CGTATCACCA GTTCTTTTGA GAAGACGAAA
    57961 ACAAGGAGTG TTGTCATTAG TTACTGCTAT ATATTGACCA TCTGGGGAGA AAGATACACC
    58021 GTTACTACTA CTACCTAAAG TACAAGTACC AGCTAATGCT ACAGAGTCTC CATTTCTTTT
    58081 TAACATGGTG AAGTAAGGGG AACTGAAGTG TCCTAATGCT ATATACAAAC CATCTGGAGA
    58141 GAATGATATA CTATTTAACA TATTTCCTAA TGAGTATGTA GCAGCTACTG CTACAGTATC
    58201 TCCGGTTCTC TTAAGCATAG TAAAGTAAGG AGAACTAGTA TACGCTAATC CTATATAGTT
    58261 TCCACAAGGA GAGAATACTG CATCATTAAC CATAAGACCG GGTGTTGAAT AAGTACTAGC
    58321 TACTGTCACA CTGTCACCAG TTTTCCTTAG TAAAGTGAAA TATGGCGAAT TAAGATGTCC
    58381 TACCGCTATA TACACACCAT CAGGAGAAAA CGATACGCCA TATCCAGTAC TTAATGTATA
    58441 AGTAGTAGCC AATAATGGTT TATCCCATCC TGTCTTATAT ATCTTATTAT CTATCTTACT
    58501 AAGTAGATTA CCTGAAATTT CATAATTTTG GCTATCTATT TCTGTAAGTT TACTACCAAT
    58561 CTCAACCCAA TTACCAGCTA TGTCTCTTAT CTTAACTGGT GCTTCCTTAT GAAAGGCTCC
    58621 ATCATAATAT TTTATTGTCA AAGTGTAGCC TCCTTAAGTA GGTCTATAAT ATCTCTTACC
    58681 TTTGTATTCT ATAACGCTTG GTGGTTGAGC ATCAAACACT CCTCCTGCTT TCAATAAAGT
    58741 GAAATACGGA GAATTAGTAT GCGCTATTGC AATGTATTCC CCATCAGGAG AGAAAGTAAT
    58801 CCAGTTCGTA CTATTTGCTA AAGCGTAACT ACTCACTAAT GATACTATAT TCCCTGATCT
    58861 CTTAAGTAAA GAAAAATAAG GAGAATTAAA ATGAGCTATA GCTATATAGT TGCCGCAAGA
    58921 AGAGAATGAT ACTCCTTTGC CAACGCTTGG CAACGTGTAA GTATTAGACA ACGATACGGT
    58981 ATCACCATTT CTTTTAAGTA ATGTAAAGTA GGGTGAAGTG CTGTGAGCTA CTGCTATATA
    59041 GTTTCCACAC GGAGAGAAAG ATACGGCATT ACTAGTTCCA GTAAACGTAT AAGTACCCGC
    59101 TAAGGATACG GTATCACCAC TTCTTTTAAG CAATGTGAAA TAAGAAGAAG TGTTATGAGC
    59161 TACGGCTATA TAATTTCCAC ACGGAGAGAA GGATACGCTA TTTCCTAGAC CTGATAATGT
    59221 ATATGTACTC GCTAAGGATA TGGTGTTGTT ATTTCTTTTC AGCAATGTAA AATAAGGAGA
    59281 GGTACTGTGT CCTGTAGCTA TATATTGACC ATCTGGAGAA AAACATGTAT CCCATGTGAT
    59341 ATTTGGTAGG ATGTAAGTAC TAGCTAATGT GACAGTATCT CCATTCTTTT TAAGTAGAGT
    59401 AAAGTAAGGA GATGTGTCAT GACCCAAAGA TATATAGTTT CCATCTGGGG AAAATGATGA
    59461 TCCATGTGCA TTAGAAGGCG TTGTATAGGA ACTGGATAAA GATATAGAGT CTCCCTCTCT
    59521 CTTTAATAGT AGAAAATAAG GAGAAGATGA ATATGACACA CCTATATAGT TACTATCAGG
    59581 TGAAAATGAC GTGTTATATG CATAAGCCAA CTCTGTATAA GTAGAAGCCA GTAGCAACGT
    59641 TTCATAGTTA CATGGTTGTG CTACCTTCTT AACTAACTCA AATGGATAGC TACCCCCAGT
    59701 CATGCTAATG CTAGATGGAG TGGCAATCCC TGTCAACCTT AAAAGTGTAA GTTGATTAGA
    59761 TGTATCACAC GCAATAGCTA TGTATCTTCC ATCAGGAGAA AAGGAAGTTC CATAACATAT
    59821 TCCTGATATT AGAAAAGTAC TACCTAAAGT AGTTGTATCT CCATATCTTT TAAGTAAGGT
    59881 GAAATACGGG GAATTGTAGT GCCCTACAGC TATATATTGC CCATCAGGTG AAAACGAGAC
    59941 ACTCGTCCCA ATAAAAGTTA TCGTATAAGT ACTAGCTAAG GAAATTGCAT CTGCACTTCT
    60001 TTTAAGTAGT GTAAAGTATG GAGATATTGA GTGTGCGACG GCTATATACC ATCCATCAGG
    60061 AGAAAAAGAA ACACCTTTCC CCGAACCTGG TAAAGTATAA GAACTGGCTA ATGAAATTGT
    60121 GTCAGCTGAT CTCTTCAGCA TTGTTAAATA AGGGGAACCA TCATAACCTA CAGCTATATA
    60181 TTGTCCATCA GGTGAAAAAG ATACTGTTTC ACAAGTTCCT GACAAAGTAT AAGTAGTAGC
    60241 TAATGAAACA GTATCTCCTG ATCTCTTCAG CATTGTTAAA TAAGGAGATA CACTATAACC
    60301 GACCATTATA TATTGACCAT CCGGTGAGAA TGAAACGCCA TATCCTGTAC ACAAATAATC
    60361 TGATATTGTG TATGTACTAG CAAGTGACAT GCTATTACCA GATCTTTTAA CGAGAGTGAA
    60421 ATAAGGAGTC TGGCTATGTG TCACAGCTAT ATACAAACCA CAAGGAGAAA ATGATACACC
    60481 TTTCCCAGAA CCTGGTAAAG TATAAGTAGA AACTTGAATC ACATTACCAT CATTAACTTT
    60541 AAATAAAGAT AAGTATGGGG AGCTGAAATA TGCTACAGCG ATGTATTGAC CGTCCGGTGA
    60601 AAATGATACA CTATTTCCAG CTCCAGACAA AGTGTAAGTG CTTGCTTGTG TGGGAGCTCC
    60661 ACCTGAATAA GTAAAATTAA CTGATTCTGT ATTATAGCCA CCTTGAGTAG TAACCCAATT
    60721 ACCAGAACTG TCACGAGTCT TTACTGTGGG ATTTACATAT TTTAAACCGT CCCAATAACT
    60781 CAACACTGCA CCTCCTTAAG TACTAATGTC TATCCATATA TCATTTATTG AAGGATTCTG
    60841 TGGTGCCGTA GTTGATACTG TAACCTTGAT AGGTACATCT TTCTTAGTTA CTATAGGATA
    60901 ACCTCCAGAT GTACTACCAC CTTCAAGTTC TGCTATGATA AACACCTCCT GGGTATAACT
    60961 AACCCATTGT AATAACCTAT ATTATACACT ATAATTCTAC TAAAGTAAAG CTTTTTCTAT
    61021 AATTTTCTCA CTTATAAGTA AGTTGTTTTT CTTTGCTCTC ATCTGGCAGT TAGTTATATT
    61081 ATTTAACTCA GTATCAGACA ATGCACGCTT TACCACAAAC AAATCTTTAA AGTAACTATT
    61141 TGATACATTA ATATTATCCC ATCCACCAAG CATTAAATCA TACCCATGTT GTGTGACAAA
    61201 ATAATTAGAA GGTATTGTTC CAAAAGACGT TGTCCTAATA TAGATTTGTC CATTAATATA
    61261 TTCTCTAATA ACTAAATTTG TGCTACTCTT TACTAACGAT ACCATATGCC AGATGTTAAA
    61321 ATAAGTACTA GGTGTTATGG TTGATGGGGT AGATGAATAT ATAGCATCTG ATCCGCTAGT
    61381 CTTTCCCCAC CATATATAAC CTCCACCAAC AGTGTTCCCG TTACATCCTA GACTTGATAA
    61441 ATTATATCCA GTTAAAGTTC CTGTACTTGT ACCAACTGGC ATTACCCAAT ATATGATAGA
    61501 CCAGTCTCCA TTCCAATCCA ATCCTATAGA GCTGTTCAGG TTATATTGTA ATTTCGTAGC
    61561 AGGTCTTGTT GTTAAAGCAA ATGGAGTAGG GAAGGGTAAT TGTTCTAACT GGACATCTGT
    61621 TATATAAAGT TCTGCATTTG AATCAATATT AGAACTACCA CATACGCATC TAAATTGTAC
    61681 CCAAGGAGCT CCAGCTGGAA CTGTATAAGT AACACTATAT CTAACCCATT TATCATATTG
    61741 TACATATGAG GAAAATGACC AACCAGTAGT ATCATTCCCA ATCTGTAATA CAGACTCAGA
    61801 TCTTGAGTAT GTCGAGCTTG GTATATATAC CATCATTGAC CCAGTGTAAG TCGATCCGAC
    61861 AACTAAACCA TTTAAAGTAC TCCAATCTCC TAAGATAACA ACACCACCCC ATGAGGAGGT
    61921 AGTTCCTTTA AATTTAGCAG CGCATCTACC ATAGAAACAT CCAAATTGAC TTGTGTCAAA
    61981 CCAAGTACTC CATAAAAAAT TATTGTTAAG CTTAGGATAA CTTATATTAC AAGCTCCATC
    62041 TGTTATTATA TTAGTTGTAC TAGATCCAAC CCATGCTGAG TAATCAGAGT AATATTCATT
    62101 AGATGTTGAT GATGATGGGA TCGAGCCATT AACATTATAA CCATCGTATA CTAACGGGAA
    62161 ATGATAAGTG CCATTAGGCA TTATAGGTTT TTCTACCACA ATACCTTTTA GATCTCCTTC
    62221 CTTAGTAATG GTAAATGAAG ACTTATATAA TTTGCTTACT TCATCATCAC TTAATGCTCT
    62281 ATTGTAAGAA GTAAAGTTAC TAAATTTAGA ACTGGCTGAA GCATATCCAT GTCTTCTTCC
    62341 TAATTCTATA CAACTATTAG TGGGAGTACT AAATGTTAGT CCTGTTGATG AGCTCACGTT
    62401 GACTCCGTTA ACATATAATT TTAATACTCC ACTAGTCCAT GACATAGCAA AATGATTTTC
    62461 ATTATTGTCA TTAAAATTAG GATCACTAGC ATATGAATAA GATACGCTGC CTAACGCATA
    62521 ATAAAAATAA AATATTTGTG TACTTCTAAT AAATCTTCCC CACATGCAAT TAGCTTGGCC
    62581 TGGTACTCCC CATGTAAAAT AGTTATCTAC ATATGGTTCT GCAGTTCCAT TATTTATGGT
    62641 AGAATTCTTC CAACCAATAA TACTAGCCAT ACGAAATACT ATTGTGCCTT GAGAATAACT
    62701 AAGAATATTG GAGGGAAGAT CTAATGAGCT TGAGTAGCGT ATAGATTTAG TGAATGATGT
    62761 TGTGTATGGC TTCTGCTCTA ACTGTACATC AGTTAGATAG TACTTTGCTC TATTTGCGTC
    62821 AGCATAGAAA TAAAAATACT CACTTCCACC AGTGGCACCA GTCGTAAATG TATAACTATG
    62881 TTTAACCCAC TTTCCAATCT CTGGAGTTAA ATTATAATTT GTATCCCAAG GTCCATTAGG
    62941 ATCAAAAATA ACAACCCCAG ATACCCTATA TATTAAGAAT GATATAGTGT ATGTTGTATT
    63001 GGCTATAAGA GTAAGAGTAT AATATCTATA ATCAGTTTGA ATCCAAATTC CAACGTCTTG
    63061 GTATAAACAC GTTTTACCAT CATTTAGAGT AGTTGTATAG ATTGTTGCAT TACCCTTTCC
    63121 TCCAGAAAGA TCCCATCCAG TTAATCCACT AGAAAAGTCT CCGTTATTAA TTAGATTCGT
    63181 AGTTGGCTCT TCTATTGAAA TGCCGTCATT ATTAATTGTC GTATTAATAT TAGTACATAC
    63241 ATTAACATCT GCGATAGAAT TCTGTAACCC ATAACAATGC ATAGATGTGT CTACATAGAC
    63301 TGGAAATGTT GCGAATACTA AACTTGTATA GAATAAGATA TCGTTTCTAT AATATCTTAC
    63361 GGTTGTATTT TTAATCTCAA TTTTGAATGT ATCGGTATCG GCATTACATG TTCCAAAGCT
    63421 TCCAATGTTT GTACCATTTT CAAATACGTA AAAAGAACCA TTAGTATCTA TCGCATAATC
    63481 TATATCTGTA TAAGAGAATG TAGTATGATT ACTATTGAAC CCAAGCATTT CTGCTCCAGT
    63541 GACTCCGTCA ACGTATTTAA CTTTCCATTG TAATGAAACG TCACCACTGA ACTTTTCAGA
    63601 TGAGATAGCC CCTGAATCCC AAGCACCTGT TCCTGCTGTT TTAGTTAAGC TGTTATCTGT
    63661 TCCAACCGTA ACACCAGTAG CGTTTTGCCA TGTTACAGGA TGCCATCCAG GATTTGCTGT
    63721 AATACCTAAA CTATTCATAT AGTGTGTCTT ACCACGTGAT GTTTCCTGAT ATTCTCCTTC
    63781 TACGCTACTA TCAAATATTG TATACCAAGT AACTCCATCC CCTGAGACCT CTGTCTTAGT
    63841 ATTATGGTAT GTTCTACCAT CATTATAATA ATGCCATACT TTAATTAGAT CAATATTAAA
    63901 TAGATCACCA AGATCAACCT GCACCCAGAA TGGAGTTGTT GTGGTACCCC AGTATGGAGA
    63961 GGTAGTAGTT ACACCGTCTG TTAGTACTGT ATTCCAAGTT GCATCAATTG ACGTACCACC
    64021 TTTACTTAAT GCTACATTTA CTCCGTCATA GTCTATAGCC TGTATTTCTA CCCAATGATT
    64081 AGATGCATTA GAAGTACTTC CATTTAACCA GTCTCTGATG TATCTAATTT TGCTAGGTAT
    64141 GTACTTCTGT ACTGTTCCAT CTAGGGGATA ATGAGCGACT AACCCGTTAA TTATAACAGG
    64201 CAATCTCTCA TTAACCTCAC CAGTTATCAT TAGATTACCA TTCTTAAGTC TCCCCAATAC
    64261 TGTCATATTA TCCTCTCCTA AGCTGTATAA ATGAAATCAA GACTATCTTC TGTCTCATTA
    64321 AATTCTATTG AGAACTTTTG AGTTGACGAA TCAGATGCTA CTAAGCTTAG CTTATTTTTA
    64381 ATTTTAACTT CTCCATCATT TTCTAATGAC ATTAACTTAT CCCCTATAGC ATCGCCTCCA
    64441 TACATCCATA CAAATGCAGA AGCACCTACA CCAGTAGAAT ATTCTGTAGT TCCGTCAGTT
    64501 CTAAATACCA TTTGTCTTGA ATTACCATAT ATCTTGAATG TAGCGTTGTC TCCATTTTCC
    64561 CTCAGCCAAG AGTCATTAAC TTTATAATTA CCTTGTGCAA ATACCTGAGA CGAAAAGTTA
    64621 GCTAGAGAGT AGTATCTTAA AAATGCATCA TCAGATGCAT ATACTCTTGT TATAGTTGTT
    64681 GTCCCTCTAT CACCAGATAT AATATTTATC CATCCAGCAT TTATATAACC ATTAGCGTCA
    64741 GTTCTCACAA TCTGGTTAGC TACGTTATTT GTCCCTGTAG CTATATGTAA CCCGTCAACC
    64801 ATATCCGCAT TTAAATTAGT ACACATAGTT GTAGATGTGA TTGTAAGCGG AGCAGTTCCC
    64861 GATGCTATAT TTAGCGTTAG TCTAGAAAAT GTAGGAGTTC CCGTAGTAGT AACACTTTGG
    64921 TCTATATAAC TATGGCTAGC TCCCGTATCA GAAACATGAG ACAATGGTGC TGCATCTGTG
    64981 ATGCCATATC CTGATAGTGT AGTAGGATTT GTTCCTGCAG TAACCCTTCC TTTTTCATCA
    65041 ACAGTAACAG ACCTGTATGT AGAAGCTGCG ACTCCTGAGG ATGGTAAATC GGACGATTGG
    65101 ATAGCTCCGA ATGCGTATGT TGTCGCTGCT GTAGCACGAA TAACGTGGCC TGCTGTCAAA
    65161 CCTGCTACAG GGTGATTAGT CATGTTAATG AGGCCATGTA TTGTTGGAGC AATGCCAGCC
    65221 TCACTAAGAG TATTGTTAAT CCACGCTGTA CCACTCCATT TTAATATCTC TCCTGTAGAG
    65281 TTTGAAGTGA TTGTTGTATT TGAAAGAGCA TCTAATGTAG GCATCACATG AACATGGTCT
    65341 GAGCGAGAAA CTGTTGTAGC TGTGCCAGGT ACTGAGGTAC CAAGTGCTGT GGCTGAGGTA
    65401 CCAAAGCCTG TAATATCAGC CCAAGCATAA TCACCACCAG TGGCTGCTGA AGTATGAGTG
    65461 TGTGCAGGAA GGTTGGCTGC TGTAATACCA GAAACACCAC CTGTAGCAGT AAGTATTCCA
    65521 GGTAAAGATA GGTTACCACT TGAATCATAT ACCATTTCTT TTCTTGCTGC ATACCCAGTT
    65581 TGGATATTAG ACATAAATCT AATTACGTAA TCAGAAGTAA GCCATAATTC CTCCGTAGAA
    65641 TAAGGTAAGT TAGAACAAAT AGTTGAAGCA GATTCACCAG AACCAATAAT TAAGGCTGCT
    65701 CCTGAGTCAA TATAAGCACC TAAGCCATTT GAATCTGAAC CATAAGCTGT TATTAAAGGT
    65761 CTTGAATAAG AACCATATTT CAGATTAAAA CTACCGCTTA AAGTCATTGA ACCAGCTATA
    65821 GTTGTATTAC CAGTAGTTCC ATCAACAAAG AGTTTTTGAG TTGTTTCTGC ATCTGAGTAG
    65881 ATATAAAAAC CTGCTCCATT CTTAAGCTTA ACATTTCCTG ATCCATCTAT TGTAAACATA
    65941 TCTAAAGACG TGTCTAAATC ATGAATTGTT AATGCACTCG ATGAACCTTT ATTCTTAATA
    66001 AATAGTCCGT TACCAGGACC TCTTGAGATT AAAGTCTGAG CCCATGAACC AGTATCATTA
    66061 TAAATGTCAT ATGTCCATTT CCCTCTATCT ACTGTTATGA TGTCTCTAGT ATCAGTTATA
    66121 TTGCCTGCTG GAATTACACC AGATGCTGGA ACAGTTACAG TAGCGAGATC AGCATAGTCG
    66181 CCTGTAGGTG CTGTCGTTGA GTTAACAACC GCTCCTGATG AGTTTACATA AATGTATTGT
    66241 GTGGTACTAG CAGTAAGTAT TCTATTTGTT AGTAAAATGG CGTAACGAAC GCCAGCTACA
    66301 TAAGCTGTCC CTGCAGCTAT ATCTACTGTA AGTGAGCTAA GACTTGGAGT GACAGCTAAT
    66361 CCTATATATA TATAATTATC AAGAAATTCA TTCCGTACTG TATTGATTTC AGTTTTAGTA
    66421 TAATATGAGG AATCATGGTT ATGGGTACAC AACTGGGTCG TTCCATGTGC ATGTACGTGA
    66481 TCAGAACGAG AAATTGTTGT AGCTGTGCCA GCAGCCGAAG TTCCTAACGC GGCTGCTGAT
    66541 GCACCGAATC CAGTTATTGA ATTGGCTGCA TGAGTAGTTA GCATTAATCC TGTCGTTGGA
    66601 TGTACATGAT TAGCCAATGC AACAGCACTG CCAGAACCAT TAGACGCTGT TCCTAGAGCT
    66661 TGGGAAGTTC CGCCTAAGGC TGTAATGTCT GCCCAAACAT AGTCGCCACC AGTGGCTGCT
    66721 GAAGTGTGGG TGTGTGCAGG TAAATTCGCT GCTGTTATTC CTAAGAAAGA TGTAGCTGTT
    66781 ATTGTTCCTA CAGTTGTAAT ATTACCCGCA CTAGTGATTG TAACTTTATC TGCTGTAGAG
    66841 TAAAACTTTA AATCAGTAGA ACTAGGAGGA TTGTATATTT TCCATTGATC TACACTAGCT
    66901 GATTGAAATT TAATTCCTGA TTCATTAGCT GCTGGTGCGT CAGCTAAAAA ATATGAATTA
    66961 GTAGCTGTTA CACTTATCGT CTTGATATCA AGATCTGCAT TTATAGACCC TTTAGTTTTT
    67021 ATGTTTCCTC TGGAAAAAAT ACCATTAGTC TGTTTATTAG TATCCCCATC AGCCCAAGCA
    67081 TCTGTAACAC ACAATTCCTT AACGTATAGG GCTTGTGCTG AACTTCCATT AGCTATCTTT
    67141 ACAGTAACAG TACTCTGAAG CTGTCCTGCA CCTGTGAATG TGGCTGGCAA GGATATGTAG
    67201 TCAGCCATGG TTAATGGTTC ACTTATATAT GCAGTACCAT CAACGTACAG ATTATGTGAC
    67261 ACGGCATTCG TCATGTCACC TATCTTAAGC GATTGAGCAA CGTAACAGTT ATCATATATC
    67321 TTTACCTTGC GTAGGTATGC ATCGGCACTT GGATTATGAC CATATAAAAT TAACCCTTGA
    67381 ACTCCTTCTG CGCCAGTAGT AGTTTCTATT GTCCCAGCAT CTATATCTGA GAGTGTTGTT
    67441 ATAATCTTTA CTGGTTTTAT AGTCTCAGTA CTATGATTAT GACCTACATA TGAAGCTTCA
    67501 GTGCCATCAG ACTTCTTAAA TGAAGCTGCC CTAACTTCAG CCCAAGTAGG AGTAGTAAAT
    67561 GATCTATATA TTTCCCATCT AAAATCAGTA TTGTTCCATC TTATATATGG ATTAGTTGTA
    67621 CTACCACCAA TAAGCATGCC GCCTGTAGCT GTACCACTAT TTGATAGTAT AAAAGTACTA
    67681 TTAGTAGTTC CAGTGTCTGT ATTCTGAGCA TGAGTGCTAT GACCAATGGT ATAGTTGCCA
    67741 CTCACTGTGA GTGTATAAGC ACTACTAGCA GTTAGAGTAA CATTACCAAG CTTAGTAGTC
    67801 CCGCTGATTC CCCCTGTCCC TATAGTAACA CCATTGTAAG TACCGCCTAA CTTTACATCA
    67861 TTGTTATTTA AGTTTAAGTC ACCAAACATT ACGGTATATC CAAGATTGGC CACTATATCA
    67921 CCTCACTAAT TTGACCCTTG ATTAAAACCC TACCATCACT AGTAAATTTC ATTCGGTTAG
    67981 TTGACCCACT AGTTAACTCA TACATCGTGT TGATTTCTTC TGGTATCAGC TCTCTATTAT
    68041 ATAATCTAAA ATCATACATC TTACCTTTAA AGAAATCAGT CGGCGTGCTT CCATCCCAGT
    68101 CTTGTCCAAT GGCTAATGGG TTAGGATATA TTCTATCATT AATCTTGACT GTTAAATCCT
    68161 GTTGCTTGTC GAGCTGTCCA TTAATATACA TTGCACAATT CAATTGTGTA GCATTGATAT
    68221 TCTTAATAAC AAAACAAACA TAATACCACT GTCCCACTGT TAAAACAGTA TTGCCATCGA
    68281 GTGATGCTCC ATCACAGTAA AAGCGTAACT TTTTTATATC CATCAGTATT TGTGGATTAA
    68341 AATCATTGTC TCCAATCGTG CAAATATGAA ATGATCCACT TAATGCGTCA TCCAGGTTAA
    68401 TCCATACACA AAATGATATT GTATCAAATT GTGGTTTATA CCCTGTGTTT ATCCATCCAT
    68461 TGGCACCATT AAATATAGAG CATTGCCCTT CCGGGCCAGA TGTATATGTT ATGTTATTTT
    68521 CTGTCCCATG ATTTAGATTA CCTGACCTAT CCTTAGCATC CCCATTTAAA GGCCACCATC
    68581 CGACTAGGCC ATCTATAATG CCAACCTCAC TGATATCAAG CATATTCATT GTTCCTGTTT
    68641 CTTTTAAATT AATAGGCTCA CCATCTGTGA TATCCTGTAT CTTAAAGTTA GTAACATATA
    68701 GATCTGTGCC CAAACTTCCA GTGCTAGTAT ACTGGAATCC CCAGCACAAA TCCCTATAGC
    68761 AGTTATAAGA CGTTCCAGCT ACAAAAACAC TATAGGTGGT AGTGCATACC TTCCAGATGT
    68821 CATCAGTTAT ATTAAAAGTA GCATATATCT CTTTCCTGCC TTGGAAGTTT GATGGCAGAG
    68881 TACTGTATTT AGATGCAGAT ACACTAGTTA GTCCGCCACC ACCCCAACCC ATTTGATTAG
    68941 AAAAATACAT TGCGCCAATA CCATTAGAAC TTTGCCCTTC TATTATGAAT GATATTCTAT
    69001 ATTTGCAGCC TTTCTGTAGT ATATTAGGAT CTATATTAAA CAAGTTTACC TTTAATCCAC
    69061 CCCATACGGT ATTACCACAA TCTGGATAGA TTAAATTAGG TGGTCTATAT ATTCTATAAC
    69121 CTCTTGTAGT CAGACTAACT TGACAATTGG ATTGTGTATA TGAAGATAAT CCATTAGTAA
    69181 ATAAACGATT GATAATTGCG TTATTTGTTT CTTGAGCTAT GTTTTCTAAT TCATGTATCT
    69241 TCCGAACAAA TAGATTCCCC TTATCATCTA GGCTAGCACG TTGTTGATAA AGCTCTTTGA
    69301 TATCATCTGC TGAGAGAGCA GTAGCATATA TACGGACATC ATCAACAATG CCGTTGAACT
    69361 GATAATTCAT GCCATTTGAA GAAGACCCGA ATCTCATCGG TGCTACTGAA CCGCTGTATG
    69421 ATGTTAAAGA ATATTGCTTA ATATACTCAC CATTTATATA AACTTTAACA ACTGCACCAT
    69481 CCCAACTTGC TGCTAAGTGG TACCAAGTAC CTAGAGTCGC TGTAACTGGA GTTTGTCCTG
    69541 CTGACCAACC TACTCCAGTT ACAGCTCCTA TAGTAGCGGT TAAATAATCA TTCAGATCGA
    69601 CACCCAACCA GTATTCAGTA CTTCCTATAG AATTGTCGGG GCCTTTGTGT AAGACACATT
    69661 CGTAATTACT TCCTTCACCT ATCTTATTGA ACCAAGACGA TATTGTTAGT GACGTAGTGC
    69721 CAGGTACGAA GTTTTCTATG CCCATGTAGT TATTAGTTCC ATTGAACTTA TAACATCCGC
    69781 TACCTATCTT GCTATCGGGT ATCCATTGAG GACAGTTAGC ATCTAGCATT GTGTGATTAT
    69841 TATATCCACT AGAATCATAT GCCTTACCGT CTCTTGTCCC TTCTGTGAAA GGAGTTGCAT
    69901 GATCTTTAAT CTCTATCTGC AAGTTGACAA GTTTAATTGT ATCCCCGATT AGAGCGCTAC
    69961 ATAGGTCGCT ATGTATTATC CATCCTGATG TACTAAATGT TTGAGTATAC TCAAAGTAAC
    70021 CGTCATCTCT AGTTATCTTA TTTAAAGTAT TCGTATGGTA TGTTGATATA CAAGGTACAG
    70081 TTGTTTTGAA AGGCACATCA TTTAAATACA GATATCCGCT AATGGTGTAT ATAGTACCTG
    70141 TAGTAACTGC TGATGTGAAT GTACTACACT GTAGTGCTAC TGTTTGTGAC GTTGATCCAG
    70201 ATTGTCTATA GCAGGTATGT GTATTCCCAT CTCTACTATA GGTATAATAG GGAGTATAAG
    70261 CTGTGATAGT ATATTGAGCG TAGTTAATGG TATACTCTTG AAAATCATCA AATGTCCAAT
    70321 GCCCTACTAG TGCTTTACTT AGTTCTTTAA TCTCTTTGTC TGATAATGCA TGGTTGTATA
    70381 CCCGAACATC ATCTAGTTTA CATAGAGGTC TATAACTAGA GCTGTCTAGA TACCCAGTCG
    70441 ACCATGCAAA TAAAGCTATC TTGTCAGGAG CACATTTCAT AGTATACGTA ACTGTATGTT
    70501 CTTTGATGCC ATCCACCCAC AAAGTTATCT GCTTAATGTT ATCATCGTAT CTCATAACTA
    70561 GATGAGACCA TTTATTATAT ATGTTAGAAG TTCCATAATA CTCATTGTAT GTTCTACCTG
    70621 TCCCACTTCC AGTATTACAT GAAATTCTAA AATCAGTTGA TGATATCTGT CTAACTGTTA
    70681 TACCAGCACC ATAGTTAGTA TTGTGATTAT GGTTGGTAAC TAAACCATTT GCAGAAGCTT
    70741 CAGTCACAGT TACGAACGCC CATGTAGCCA TAGTGAAGCT ACCAGTCAAG TCAATATTCT
    70801 CCGTTGTTGC TAAGTACTCA GATGTCTTAA CTGTTCTCTC ATAACACTGT CCAATCTTGC
    70861 CACTACTACT TTGTACTATA CTACTAGCCT GATTATAAGG ATACAGATGC CTATTATTGC
    70921 CACTACTATC TAATGTATCC CCATTCAATT TATACCAAGC TACAAGACTC ACCTAGGCAC
    70981 CTCCTATCCA ACGAAATTAA AATCTAAGCT GTTAGTTGTA GGGTTATACA TCATCTCAAA
    71041 TTTATTACTT GCATTATACC CACCTTGTGA ATATATCTTA CCAGTACTAT CTACCTGAGC
    71101 TACTGGAGTG GTATTGTTTA GAAATACAAA GCCTCTATTA GTTCCTGAAG CCATTCTTAA
    71161 GTACATGTTA TAATCTGAGG TAGAATCTAA TCTACCACCC CATGTAGCAT TACCTGATGA
    71221 CGACATATAT ATTTTGTAGA TATCGTTATC CCAAAACCTT AATCCACGAC CATCAGATGG
    71281 ACCAACTTTT ACGTCCCCAT TGTGAAGAAC ACTTGCAAAT GTTGGACTTG ATGTAGTAGT
    71341 AACGCTCTGG TCTATATAAC TGTGGTCTGC ACCAGTACTA GATTTGTGAG TATACGCGGC
    71401 ATTAGCATTA TCTGAATTAC CACTCAACCA AGTAATCTTA CCATTAAGAT CTATGTTCGC
    71461 TTTCTCAGTA ACGTTATTCA TGAAGCTAAC GATCTTAGGT GATGTGCCCG ATGCAATCTT
    71521 AGCAGCAATC TCTACCCATC CACCACGAAT CCTAACTCTA TCACTAGCTG CGTCATTCTC
    71581 AGTTGCTATG AGCATAAGAC CAGATTCTCC AGTAGTAGCT ACTTCATTAA CATCTGCACT
    71641 ATCATAATAT CTAATTACAC CCTTATCATC TGCTTTGTTT ATCCCAGATG AGAATATGAT
    71701 TGAAGATGAA GCTCCAGATA CGTTCTGTAT ATTAAGTGAA ACATCTGTGT CTCCAGCTCC
    71761 ACCACTGACT GTACCATGAC CTGTTATAGT AAGCCATCCT GGCATTATCG GAGCACCTGT
    71821 AAATGGTACG TATGAGGAAT CATGGTTATG AGTACAGAGT AATGCAGAGC CATGTGCATG
    71881 CACGTGATCA GATCTAACTA TAGTAGTTGC AGTACCAGCA GCATTCGCAC TCCCTATAGC
    71941 ACTTGGAGTA GTGAATGCTT CACGTGAGTG CTTATGGTCT GATCTAGCAA ATGATGTTGC
    72001 AGTGCCTTCA GCTGCACTAT CCCCTACAGC AGATGCACCA GCTACAGCAG TAGTTATAGC
    72061 ATGTTTATGA TCAGATCTAG AGAGTGATGA TGCTGTACCG ACTGCCGCAG CATCATCAGG
    72121 AGATATGCTA CCAGCTGCTG CTGTAGAGAC ATTATGTTTA TGGTCACTTC TAGCAAGTGA
    72181 TGTAGCCGTA CCTTCTGCAG CAGTCTGTAC TAAAATATCA CTAGGTGTTC CTGTAGATAC
    72241 ACTATGAACA TGATCTGATC TAGCAAATGA TGTAGCAGTA CCTACAGCTG CTGTAGTAAC
    72301 TGTAATCTGA TTAGCTGCCG CTGTAGTTAA AGCATCAGAA CCACCAGGTA AATGAGCAGA
    72361 TGCATGAGTT GCAGCTGCAT AACCACTAAG ACTAGTAATA GTAGCATACC TAGCATCACC
    72421 ACGAGTTTGG TTATAATAAT GGGTGTGATC ATCATCATTA AGACCAGACA TAGCCCCATG
    72481 ATCGTGCTTA TGGATTGTGC AATCAGCAGT AGTTGTAGTG AGTGAAGTCT TCTGCGTAGA
    72541 ACTTAATATA GTATCAGTAC TTATAGTAGC TGAGTTAACT GTTCCAGCTA CGAATAAATC
    72601 TCCCTTACCG GAAACAGATA ATCTCCTCAC CCATACTGGC GTAGCTATGG AAGTGTCTGC
    72661 GCAAACTTCC AGTAACATAA TCATAGAATC GCTAGTAGCA TCTGAGTCTC CAATCACTAA
    72721 ACGCTGCTCA GTATTACCCT GTGTATTCGC GAATGAGACG TTAGTACTAT GCTGTGATGC
    72781 AAATGAAACG GTCCCAGTAC CAGAATTAGG AACTGTTGCT ATCCTTCCAA CATACCCATT
    72841 ATCAATGTAA CTGAAGTCAA GATAAGAAGT TAGTGAGACC CCACTAGTAA CTCCAAGTGT
    72901 TCCAGTTATG CTTATATTGG TATCTAACTT ATCACTAGTG ATATTACCAT TAGCAATTTT
    72961 TGCTGTGGTT ACTGCACCGT CATCAATATT AGCAGTCTTG ACTTGTTTAC TGCGTATATC
    73021 ACTAGAAGCT ATTGTAGTCA TTTATACACC ACCTAACCTA AGTCGTAGTC TAATGCAATA
    73081 GTGTCTGTAG CAATTGGTGC GGCAACAAAT GTTATCGTCG CACTACTCAC AGTATAATCA
    73141 GTAGTTAATT TTTGTCTTAG TCCATTCTTA TATACTCTAA CACTACTTGA ATTGAGTGAG
    73201 TGACCAGATG CTAACGTAAA GGCAACTCTT GCCCCATCAG GAGTGTGTCC AACTGCAAAT
    73261 GCGGCATCAT AATAGTGTGT GTGTTTCTTA GTTCCTGCTT CATCCCAAGT CTCAACCTTA
    73321 CTATAAGTTA TATCCTGAAT AGTAAGTGTT TCAGTTGAAT CATAAAAGCT AATCTTATCA
    73381 GTGTCTATAG TCATACTCTT AGTGCTTCCG TTAGCAGCAG GTACGTCGTT CATTACGATC
    73441 TTAGTTTTAT CCCCGTCTTT ATAGATCTCC ATTCTATTAA ATGGATTATG AGATGTTGAT
    73501 GCGATGGTAG CATTAGACTT ATCAGACTTG AATATGATTA CTTTCTTATT AACATTATCA
    73561 GTGATTATAG GAACAAACTC ACGAGCTTCT TTAATATATG CATCTAATAT TACCGATACA
    73621 CCAGCAGGGA TTGTAACTTT AGCTAGCAAT ATAGCACCCT GACTAGCTAC AGGAGACCAC
    73681 TTATTTAAGA TTAACGCGTC TTCACTAGGA TCGCTTATGA CCGCAAGTCC ACCAATTGTA
    73741 TAGATACCTG CCTCATAATG TCCAGAGATA AATACATAAT GTATATATCC AGCAGTAAAT
    73801 GGACTCTCTG GAGTTGTCTC TTGTGTGAAG TTCTTATACC CATAATTCTT GATATATAAT
    73861 TTACCATTTG CTACAGTAAC TGTTTTACTA GTTAACCCAG CAGTAACCTC GCATCCAGAT
    73921 ATTACTCCAT ACCCGCCAGC ATTAATACTA CAATTAAATA TATCTGATGC ATGATAGCCA
    73981 TCAAGTAGAT CTGCATTCAA GTAATCGACT ACAGTAGTAG CACAACCAGA GTTTATGTCT
    74041 AATGGTTTGC CAGAAGTTGC GCTACATTTA AACTGTGTAG CCGTGATATA TCTTCCGGCA
    74101 AAGTCACCAT TACCATCTCG AACTACTACC TTGCTAACCG TATTAGCAGA TGTTGCATCA
    74161 ACTGCCCAGG TAGTTGCCGC ACTTCCATTA AAGTTATTAC CAGTTAGATA ACTACCACGA
    74221 GTTAATGTGT TAGTTGTATT AGCAGTAATG GTTATGTTGG CAGAACCATC AAAGTTAGTA
    74281 CCGTTGATAG TTACAGTAGA TGCTAACTTA GTGGCTGTTG ATGCATTGCC TGTTAGCGGG
    74341 CCAGTGAACC CTACTGCAGT TATATTGCCA GCAGTTGTGA TAGTCACTCT ATCAACTGTG
    74401 CTATAGAACC TTAAGTCATC AGAACTAGCT GGATTGTATA TTTTCCATTT ATCAACACCA
    74461 GCAGCTTGTA ACCTAATTCC AGCTTCTTGT ATAGCTGGAG CGTCAGCTAA GAAGTACGAA
    74521 TTAGTAGATG TTAAACTTAA TGTTTTAATA TCCTTAGATA CATTAAGTAC TCCACCTATA
    74581 CTGAAGTCAC CAGCTAATGA AGCACTAGTT AAACCTGAAT GGAGAGCTAA ATACCCTCCG
    74641 ATAGTGCAAC CGCCTCTGAG CTGATCTCCC ATTAAGTGAT CACCTGCCCT GTCATAATAG
    74701 AACCTTGAAC TTGCAGTTTA GACTTCTCAT CCATTTTAGT TTGGTAAATA GCTTTTATCT
    74761 CATCATCCGT TAACGCTCTA GGAACATAAA TTAGATCTTT ATAATATGAG TTTGGATACA
    74821 TTCCGCCAAA AGAGCCCATA CCAAAAAAGC TACCATTCCA TGATGTTATC CCACCATTGA
    74881 TAGTTATAAC ATTGCTTTTG GTTTCATCTT TGAAAACATG GAAGGAATTT ATAGTTCCAC
    74941 TAGATCCGCT AAGAACAATA GCATGCATGT GCCATTTCAT GCGATCAGCC TCACCTGTAT
    75001 ATGGTGTCAT TGCACCACCG CCATAAGTCC AACCACTGTC TACGTTGTTC TTTACATATG
    75061 CACAAATATT AGTACCAGAA TTAGATGGTC CAAAATTCCA TAAGGTGAAA GAAGCATTTG
    75121 AATAGTAGTT GCCTATCTCA AACATATTTG GGTAGGTGGT TTGAGTTGCA TCATATGCAC
    75181 TATTTGGCTG AAGGCTTTTC CTCCAAAATA GAAATGTTGC ATTATCAGAT AAGGTCAATG
    75241 GCCACTTAAT ACTTCCAGCA CTTCTAGTCC CGTTGGCAAA TGGAGTAGGA AATGAACGTT
    75301 GTTCTAGTTG CATTTCTGTC ACCAAACACT CTAATGCTCC ATCACCAATA AAGCCAACCC
    75361 CAGCACATAA AGTTGTACCA ACAATTTGTC CTACAGTATA GCATAAATAC CAACCATCAG
    75421 ATAATACTTG ATATACTAAT GAACCGCCAG TTCCACCACC AAAATGAGCA CGTATTCTTT
    75481 CAGAAACTGT CCCGCCACTA AGCATTTTAA TTTTAAAACT TAATGTATAG TAAGTATTAG
    75541 CTAGACAGGT TCTGCAGTCT CTAAATGAAG CATGAGTAGA AGGAGTTCCA GCTATCTTCG
    75601 TTACCTTAGC TATCTTACTC CTGTTATATC TAGTAGTATA CTCGGCCCAG GATAATGTTC
    75661 CGTTAGCGTC AACAACATTA ATATTAGTTA ACTCACTTTG AGGAGAAGCA TAAATATTGG
    75721 TTGTCGCGTT TCCAACCCAT ACTGATCCAT CCTCATACAC CGTATTAGCT TCAGTAGACG
    75781 GACTTATTAA CTTATACTTA TCTTTACTAT CGCAACCAAG TGAGAAGTAT TTAGCATCAC
    75841 TAGGGATCTC ATTAGGTTCA GTAACTACTT GAGATGCAAT CAGGTTACCA GTAGGAGTAA
    75901 ATTGGAAAGA AGGATTGACA AGTTCTTTTG CTTCTGATTC AGATAGTGCT CTATTATAGA
    75961 TTGATAGATT TTTAAATATC GCGTTACTTC TGTTCCAACC CCATCCTAAA TATATAATAG
    76021 GGACATTCGA ACTGTTAGCG GAACCTACTG TAGCAAGAGT TCCAAGCAGA ACTCCATCTG
    76081 CATAGAAAAA TTGAGTAGTA TTGTCCCAGC TAATTGCTAT GTTAATCCAC TTATTCTTTT
    76141 GTGGAATATA AGCTGGAGAC GATGTTACCG ATAAACCTCC ACTACCTTCA TGCATGTAAA
    76201 ATTGACCATT ACTATTCAAA TATATGCCCC ACCATTTACT GTTATATTGC GCATTAGATA
    76261 TTACGGTTTC ACTAATGCCA TCTCCTTCTA AATAGTAATC AAAGGCTATC GTAGAATTAC
    76321 TGGATAGTTG AGTCGAAATA CCGAATGTCC CATCTCCTCT ACTTCCATTA ACATAAGAAG
    76381 TTGAGAAAGC CTTGTTTTCT ATCTGGACAG CCATAATATC AGCCTTTGTT ACTCCACTAG
    76441 CGTACAAGTG TCTACCACCA CTAGTACCAG TTGACGCTTT CGTTATATAT ACCCATTTGC
    76501 CTAATGGAGT GTTTGATGAA TTCATAGTTA TCTTGTAAGA TGGGTTATTG AGATCCCCCC
    76561 ATTCTATTTG TCCGTAGTGA AGTTTAATCC ATATAGAATA AGATATACTT CCTGAAGTGT
    76621 TTCCTATGTT GCCAGCAACC CAGCCACCCC AGCCACCACC ATAGGTCTCG ATTCCTTGCG
    76681 CTTTTGTTAA GCCTGGGACT GGAGAATCAT ATACAGGGAC AATTTCTACC TTATAGTTAC
    76741 CTATCCCAAA ACGTTCACTC CAATTATTGC CAAAACCACA AACATTGCCA GTGTATCCAA
    76801 TGGCGTAAGA CTCCATATTA GAAATTACAA TTTGATTTAT AGTAGCCTCT TCTACTGCTA
    76861 TACCATCATA TGTTAGAGTA GTATTGGAGT TAGTTATATT ACCCTTACTC TTGCCGAGTG
    76921 TATATAATAT AGCTTCCTTA TGAAATGAGA GTACATTGGA ATCGCCCTCT TGGTCGAAGA
    76981 ACAACACTGC TCCACTAAAT GACTCATAGA TATAGCCGGT TATTTGATTA GTATCAGATC
    77041 TACGATAAAA TGGAATAGCC CCATTCTGTA ATTGATCGAT CCCACCATAT AGATCAGCGA
    77101 TACCAGCAGA TGGATACATT AGACTGTCTG TATATATTGG AATATTGGGT TCTATCAATA
    77161 TATCATGGGT AGCATGGGCT GTTGCAGTAT ATGTTTTAAC AAACACATTA GTCCTTGTAT
    77221 CATTACCCTG GGCTATCACA GAAACACCAG CATCAACGAA CTGTTTTAAC TTGTCCATTA
    77281 TATTACTAGA GAAACCCCAG ACATAATAGT CACAGATTAT CAAATCATAC TGAAGTGCTG
    77341 TCGCGACATC AACAGTTGTT AAGTCAGTAG AATTAGTGAT AGTTGCTCCT TGTGATATAA
    77401 GCCAATTATA CCAATAGTGT GTGCTCTGAT AATGGCCCAA CACTTTAATC CCAGCCAGCG
    77461 ATCTAATTTT GTTGAGGGTT TCATCCATAG GATAGTGTGC AACTAGCCCG TCTGTTATAA
    77521 CGGGCAGTCG TGTGTTTATA TCCCCAGATA TGCGAAGGTC GCCATCTTTA GTAAGTTCCC
    77581 CAGCTATGAA TTCAGACATA TGAATCCTCC TATGTTACGA ATACAAACTT AAGTGACTGA
    77641 GTAGTTGCAT CCTGTTTAAT ATCCCAGTTA CCAGCCTTAT GAACTGTTGC AGTTACTGTG
    77701 CCAGTTGCTG TTACGCTAGC AGCCGATACT CCATTAGTAA TGGCTGCTGA TGAAGCAGTT
    77761 ACAGATGTGG TAGAAGTCAC AGCATTAAAT GTTACACCGT CAGTTGTCTT AACATTCTGG
    77821 TCCATCAAGT ATACTTCTGT TGCACCTTGA CCAGTGTTAA TCGTTTCTAT ATTCACTAAG
    77881 TTCCTTGAAG CGTCGATAAC AACAGTTGCA TTAACTTGGT ATCCGTATGG CGCATCAACA
    77941 CCAGCGTCAT CATAAATTCT GAAATGAATT CTGTCATTAT CTTCTGGTTC ATAAAAATCC
    78001 AATCCTTCTG GAGTAGCCTT TATAGACATG TCAATGCCAG TATCAGAGGA ACCATTAAAA
    78061 TGAATTACAG GTGTAGTTGA AGCTAATGTT AGTGGCCCGG TTAGTGTTTG ACCAGCAAAG
    78121 GTTGGGGAGC TAGTTGTCTT AACGTTCTGG TCCATTAAAT ATAATTCTGT AGCGCCTTGT
    78181 CCTGTGTCAA TAGTTCCACC AACTTTAAGG TTACCTTTGA AGTAACCATG ACCACCAGAT
    78241 AGATTTATAT AAGAAGCTAG CGAGTTACCA CCAATGAAAG CGATTGAATT AGAAAGTAAT
    78301 GTTTCGTTTC CAGCAACGAC TAAGTTACTA TCAATCTGTC TGTGATATAT TCCATACTGA
    78361 CCATTTACGC CATCACAGAA TATCCAGCCA TCCTCTGCGC CCCCTCTAGA CACTATAGAA
    78421 GCGTCGTTCC ATGCACTAGG AGTATGGCTA TACCATGTAG TCTGAGCTAC AGGAATATAA
    78481 TTATTGTGAT TAGTCGGTAG ATCAGAAGCA GTTAGGTCCG CACCAGCAGT TACTAAGCCT
    78541 TTAGAATCAT AAGTAATCTT ACACTTGGTT GCGCCTGTAA TAGCAGTGTT TGCAGCCACC
    78601 TTGGTGGCCA GTCCATCATA TACAGCATCA CATGATGGAG AAGAATTTTG TTCTCCATCA
    78661 GTTATTGTGC TAGAGATATA TGCTAACTGT TTCGGAGTTC CCCAAGTGGT ATCTGCTTGC
    78721 GCTGCCTGGT AATGTCTAAT TTTCATTTCA GACTTATCAA ATATTAGAGC GTTAACATTG
    78781 CCTCCTGATG CATCTATATA GCTATTAAGC ACCAACATGT CTTGATAATC TTGGTTCTCA
    78841 GTGCCTGTCA TACCGCCTAG AGAAGTAAAA ACTAATTCTA AGTACCCTTT GGAGGTATTA
    78901 ACTGGTTTTC TATCTCTGTC ATCTATATTC TGTAGATTGC TATGATAGTG AGTAGATGGA
    78961 GTAAATGAGC TGGGCTTGCT AGTTAGCTCT CCCCAATCAA CATTCCCCCA TGCCATAACA
    79021 CCAGCAGTTG AACCTGCTTT TAAAACCTTT AGATTATTGG TCGTACTAGT TGCTGGGACA
    79081 TGTAAATTAC CATCATTTGT TGGGTGAGTA TAATTATTTG CACTAGTAGC AATACCAGAC
    79141 AGCTTCGTAC GTTCTGTATC TGTAAAGAAT CTATGAGTAG CATCCTCTGT AATAATGCTT
    79201 GCTGGGTGAT TTGCTGGGTG TGTGTATACA GTATCAGTGA ACACAGCACC AGTAGGCACA
    79261 GCAGTTAATA CAGTCAGACT ATTTACTGTA TCAGCATTGG TAGCTGCGTT AACTTTAATA
    79321 CCTTGAATAG TTGTTGCACT GTATGTCCAT TTACCATTAG CTAAATCATA AGCTGACTTA
    79381 ACAGCAACAG CTGTTGCAGC CAATGTTGTA GAATCACTAT CAATTGCACT ACTTAATTGA
    79441 ACTATACCAG ATGCAGTAGT ACTAGCAGAA GGAATACTAC TAAGTCTAGC CCAAGGAATT
    79501 ATACCAGCAG TAACTGTGCC AGTAGTGTCT ACGGTAAATT TAGCAGATGT ATTATCCCAT
    79561 ATATTAAAAC TACCTTTAAC TATAATGTTA TCTGTAGTAG CATCGTCACC TAATGTAGTA
    79621 TTACCATTAA CTATCATGTT ACCTTGAACT GTGAAATCAC CCTGAACATC ACTTTCTTGA
    79681 CTATTCTGTG AAGATGAGAG AAGTACTGAC ATTGACTTCC CATACATGTT CCCACGATTA
    79741 TCAATACTGA AATAAGTGTA TGAATCGTCA TTCTTATTGA TTCTTAATAG AATAACTGTT
    79801 TGATAAAAAC TTACATATAC AGTAGCTCCA TTTGATATAG AGCTATCAGT ATGTCTCTTA
    79861 ATCTTACCAG CATAATAATC TATATCATAA TCTATACCTC TAGTATATTG TGTCCCTGTT
    79921 TTCCCGGATG CTGACCATAC TTCTTCAGTC ATTGCGTCAA TCGGATTGTA CCCAATGTTA
    79981 CTGAATACAT CTCCAATAAC AACCGCTATA CTATTACGTG CAGTATAAGT GTCTGTGGTA
    80041 GGCTTGATCT TGATTGATTC ACTGTTTGCA GTAAAGACAT TACTACTAGA TAGGGTAGGA
    80101 AATGTATTAT GGTCTGAATC ATTGTGGGTG TAGGTCACTG TCTTGCCTGA TATAGATGCT
    80161 TGAATATCAC CACTAGCTGC GAAAGTTAAT GTATCATCAT TAATATTTGC AGAAGAAGTA
    80221 GTTCCTCCTA CGGTAACATT TTTAAAGATA TACTGACTAG AACCCTTATC CGAGTTGACT
    80281 AAACCATTAG CATCGGCAGT AAGACCAGGA CTAGTTCCAA GTTTAACACT AAACTCGGTT
    80341 GTTAATAATT GTAATCCATT GCTAGCAGTA TATGTAGTAT TAGTAGAAGA TATGGTTATC
    80401 GTACTACTAG ATCTGGATAT GGTAGTCGCT CCGCTACTCT TAATATCTAC GATAGCTCCA
    80461 GATGTAATAC TCACTCCAGT ATCAGTATTT GCCTTCAATA GCCAACTTTG ATAGTTATCG
    80521 TATGGGTGGG TATGTGTAGG TGCTTTACTA TCTAATGCAG TTTGGAGCCC ATCTACGTTA
    80581 CTAATAATAT GGTTATGACT ATCATCTACT ACAGTCACAA TACCAGTAGC GTCTATAGTT
    80641 ATATCTCCAC CAGTTTTGAT ATGACCAAGC GAAACATTAG CAATAACGGT TGGGTGGGTA
    80701 TCTGGAGTAT ATGGATGTGT ATGTGCATCA GACTTTGCAT TCCAAGTACT TATCAAGGTA
    80761 TCCGTTACAA ATCTATTACT AGCATCTTGC GTAATAATAC TTGGCGAATG GTTAGCTGGA
    80821 TGAGTATAAC TGTAAGTATT AGCTATAGTT ATTGCACTAG CAGATCGTGT TATACTGATA
    80881 TTGGAACCAT TCTTAAAATC AACTATTGAT CCAGTAGTAA CATTCTGTCC AGTGCCTTCT
    80941 GTGTTTTGCT TTAATATCCA GTTTTGATAA TTATCATAAG GGTGGGTGTG CGCATCTGCT
    81001 TTCGCATTCC ATGTAACCTT CTCCGTGTCT GCAACAAATC TATGAGTAGT ATCTTCAGTA
    81061 ATCATAGTAG CTGCGTGAGA AGATGGATGT GTATAAGTAT TGGCAATAGT CATAGCTGTT
    81121 CCGGTTCTTG TAATGCTAAT ATTAGAACCA TTTTTAAAAT CAACTATCGT TCCGGTAATA
    81181 ACATCAGCAC CAGTTTCTTC TGTGTTTTGT TTGAGAATCC ACTTGACGTA GTTATCATAC
    81241 GTTGGTTTGT CAGTAATATT ATTCCAGTGG ACAGAGGCTT GACCATTAGT TTGAAGATTC
    81301 GTCTTAGTGT AGTATTGACT TAAATCAACT CCAGTGATAG TACCACTAAC AGTAAGGTCA
    81361 CCGCTGATAG TAACGTTACC GCTTACTGTT CCACCGGCAG ATGCAAACTT ATCGTTAATA
    81421 GCTGATACAA TGTCGGAGAC GTTACCAGCC GCTAACGTGC CAGATACAGT TAAGTTACTT
    81481 GCAAAGGTGG AAGCCTGACT CACGGTCAGA CCCCCATTAA TCCTTGTGTT ATAATCTATA
    81541 TCTCTATATA CAGCCATAGG TTATTCCTCC TAGAATACAT CGTAAGCTAT TAACTCTAAA
    81601 TATTTAATAC CAACTGATTT TCCACCAGCA GCATAGTTAC AAGCATCATT TTGTATTCTT
    81661 ACTTTAACAT TACAATGATC CCCGCTAGTA AGGCCAGACA CTTGGAAGTA AGAACTATAT
    81721 GCATCTCTCT GATCGTTCAC AGCACCATAG GTGTGCGGCA TTTTCCACTC GTATACTAAT
    81781 ATAGTATCGC TCGCAAGCTC TACCCTCACT CTAGGAGCTA TGGTCGCGCT AGCGTCAGTG
    81841 TTGGTTATAT CATCGCTATA AATAGCATAT AGCCTATAGT ATCTATTAGC ACTGGTTTGC
    81901 ACAGATGGCA ATGCGTACCC AAATGGTCCA TACGCAAAAA CCATGGTTTC CCATGTTGTA
    81961 CTATCTGTCT GGAACTGTAA GTCACCAGCT ATCCCATACA GAGGTCTACG ATGAACTATT
    82021 TCATATTGAC CTTGCTGCTT AACTTTACCG TCTACTAATA TACCTCCATC AGATAACATT
    82081 ATCTTATCCA AGGCAGCCAA GTCTTCGTGT GGATGGGTTG CATAATTCAA TGATAACTTA
    82141 GATTCCTGAA TCTTGGCGTT ACTAGCTATG TGTTCATCTA TGATGGAGAA TGCCTTAATC
    82201 TTATCAGCTG TTATAGCTCC ATTAGCTATA TGGCTAGTCT GTATACCAGT GTGTTTAGGC
    82261 TCTTGTGAAT CCCAAGATTC AATTGCAAAA CCAGTATACT TGTCAGCAGC AGGAGCCATG
    82321 CGCCAATAAG TTGGGTTAAC ACCCTTCTCC ATAGTAACGT TAGTAACCAT AGCAGCACCT
    82381 TGCTCAAATC TCCATTTCCT ATCTCCAATC TCTCCACCTG TACCACCTTC ACCATCAACA
    82441 GCGTCTGCTC GTCCTTCAAG TGTAGTTTGA AATCTTAATC TATACCTGAC AGGAACTTGG
    82501 TTGTTCGGAA TACCTAAATC CTTATCTACT CGGAGTGAAT CATAAGCTCC AGATAGGACC
    82561 TGTGTACCAC GACCAAGATA TTTGCGAGCC TTATATGGTG AAATCTTAGC AGTGTACCAA
    82621 GTAAATAACT CTACTGGATT CAATGAAGGA GACGCAACAA TTTGACTATT CATCTGTAAT
    82681 AACTGCAAGT CTTCAAGCTT AATGACGTCG AAGTTTACAC GACCTTGCTG TTGTACAAGC
    82741 TTGATAGTAT GTTCTCCTGG TAATAGATCT TGAGAGATCT GTGAGAAGCG CTCTACCTTA
    82801 GTAGACATTT GTGAGATAGA ATGGGTAAGG TTGTTATCCA AATAGATATT TACATTACCT
    82861 AATCCAATGT CAGCAATCCA ACCTATATAC CAATCGCAAC GATAATCGTT AGTAAATGTC
    82921 CATTGAATCC AAGCACCAGT TACATCGCTT TCTGCAACAG ATGCATCCAT ATCGGCAATA
    82981 CCAGTATTGG GATTCCTGTG AGCTATACAA AGTGGTAAAC TTGAAAGATC CTCTTGAACG
    83041 AACTTATAAA CAATGCGTAC TTCTTCGCCA TCAGCAATTG TAGAATCGGC AGTTCTCCAT
    83101 AAGATGTTGG CCATATAGTC ATACACATAG TCGTAACCAG TTGTGTCTAA TACGGCATAA
    83161 GGCAGATGGG TTGTTACATT CCTATAACCT ACGCCTTTAT ACAATGTATT TTCATAAGCA
    83221 TTGTACACCG AAACTTCTCC ACGGAGATCG TGACTACCAT CTGTACCTGA GTAATATAAT
    83281 CTGTATCTTA CTCTTTCTGA TGGTCTTGTA GTTGGATTGA GTGGATCTAT ATTAGTGATT
    83341 GAAGGATCGT CAAAACGTTT AGCTGTAGTG CCACCTAGAG TTACGAAAGT TTCACGTTTA
    83401 CTTTCTGAAT CCCATATTGT ATTTGATGCA AACGTATAGC TTCCAACTTT CCAGTCTCCC
    83461 ATTACTTTGA TCTGTTTCCA CTGGTTAGTT GTATTGTCAA GAGTACTACG TATATATCTA
    83521 ACTCTTTTCG GCCCTTCGTA GTCACTATTA TAGGTCTTCT GGAATGTTAT TTGATAACTT
    83581 GGACCAACAG CCAGAAGTCC ATTGAATACT TCTACCCATG CCACATTATC CTCAGAGATC
    83641 TCAACCTTTG CGTTATTTAC TAATATACCA TGATCTATGG TTATATTATT GGCATAGTAT
    83701 ACAGCTCCTA AATCGATAGT GAGATTTTGA GAACCCACTG GCAATACTAC TGTAGAACCA
    83761 TCTGTCTTCT TGACGTTATC AGTTTCACCA CTAATCGGTA TAGCACTTGG AGTTATTGAC
    83821 GCTACTGGAA CCCTATCTGA ATAAGCAGAA TATACTAATC CCTTGACCTC TGGAACTTGA
    83881 TACAGTTTAG TATTATCTTG TTTAAGCCAA TAAGGAGTAG CATCTTCGTA CAAAGGTTTA
    83941 CCATAGTCGT GTATTGGTCT CCAAGGATCT ATGTTATCAT TGTCAACATA AATAAACTTA
    84001 GGAACTAATT CATCTAATTG CATACGAACC CACTGGTTCT CTGGACGTGG CCACTTCCAG
    84061 AAGAAGTCTG CAGACACTAC AGAGTCACTG TAGTTACGCT TATTAGGGTG ATAATAATAT
    84121 CTCACTTTCA AACAATGACG GTATTTAACA GTAACACTAT TGCCGCTTGG GATAGCGCTA
    84181 TTGACAGTTC TTGCAATGGT ATTATTGACA CGATCAATAA TATAGTCTGT GTTTTCAATA
    84241 TATTCTCCAG CTGTCTGCCC AAGAGGATAT ACGGTAATAG TGTTATAGTT CTTACCATTG
    84301 GCTATCATAG TAACAGCAGT GGTATCAACT AATACGGTAT TCTCTATCTT CCCAGATGCG
    84361 GGGATCGTGT CACCCAATCT ACTGACCTCG TTTACATCAT AGTTGACTAC ATAATGAACG
    84421 CCTTCTATAT AGATGATGCT AACATCAGTA GCCGATATAA GCTGGATACG TCTTTTCTCT
    84481 TGTCCGGTTA TGTCTTTAAA ATCAGCTACG TCCTCAGTAA GCTTTAGTGG GATACCTTGT
    84541 TGCAATTCAA TCAGTTCTGT ATAATACTCA CATGCTCCAT CAGAATTATT AACAAATTGA
    84601 TATATATCCT GCTCTATCCT AGCGTAAGCA TTATACATGC CCATTACAGT TAACTGTGCG
    84661 TATCCTTGTT TTCCTTGTAA TTTACTAGAA GGCCAGAATT CAACACTTGA GAAACTAGTG
    84721 AGTGTTTTAT CAGCACCACG AGTCCAATTA GATCTGGTTG GCATCCAATA TTCAGCGCCG
    84781 TACTTATGTG TTATTCCGCT ATTATCAAGA TATGCATCAC CAGTAAATGG GTTTCCTTCT
    84841 CCATAAGCAT AAATGCCTTC TGGTCCATGT GCAGACGTAT ACCATTTTTC ACCATCAGCA
    84901 GATACCGCGA TGTGGTATGG ATTGTGACCA GTCATAGCCC AGTCTACTAC GGTATCTGTA
    84961 GTAGAATTAA TAATAGCTAC TGTTCCTTCT CCAGAGCATC CTACGTATAT GAAACCATAC
    85021 ACAGGATTAT AAGCTATCGG TCTTGGGCCA GAGCCCACAT CAATTCGTTT TTCAATTGTA
    85081 TTAGTAGCTA TATTAACAAT GAGTACTGTA TCGGAGCTAT AGTTAGTCAC ATACAATTTA
    85141 CTACCTACGT TTACCATTTG TAACGGGCCT TCATCACAAG AAATAATTTG TATTATATCT
    85201 AACGTATTAG CGTCAATTAC ATACAGCTCG TCTGTATCAG AGCATGTAGC ATACAATGTA
    85261 CTTCCAACTA GCTTTAGATA TTTCGGCTTA CCGTTAAGAT AAGCTGAATT AACCACTATA
    85321 TGATCAGCTA CACTAGCCTT CTGTACCATC TTACCATCAT AACAAGCCGC ATATACATAT
    85381 TTATCATCGC TAGATATCTC TATACCCATT GGTCTATCAG CAACATGTAT ATGGCCTTCA
    85441 ACTAATTTAG TGCCAACATC TATAATAGTA ATAAAGTCTG GAGTGTTCTG ATCATCCTCA
    85501 TCATCGTTAG ACACAAAAAC TTTAGTCTTA GCGTTATTGA TTTTGATATC GAATGGTTTA
    85561 TTCCCTACGT CCTCTATCTT TTCCCACACC AATTCATTAG ACCAATTATT TGTATCCCTG
    85621 ATTGTGATAT CATTAGTAGC TCTATTCACA ATCCAAACAT ATCTGTTATC AGTTATAATT
    85681 ATGCCAGATG GATTATAATG ATAGAACTTT TGTGTAGTAT CAAATGTATC ATCCGTAGCA
    85741 TAAAAGTTAT CAGATGAGTT ATAGCCCCAG ATTCTATTAG CACCTAATGG GTATGTGTGG
    85801 TAGTGGTGAT TGGGTACATA TAGTTTAGTG CCATCAGTAC TTATAGACAC ACCAGATGGG
    85861 TTAGAGCCAG CTTCTATTCT TTGAATCTCT ATGAGTTCAC CAGTTTGATA ACTAAGGACG
    85921 GATACCACGC AACGAGCTGT GCATGTTACA TATATGATTG GTTGAGTTGG GTGAGGACAC
    85981 AATGTAGTTG ATCCATAGAA GTTTTGTCTT CCTACCTCCA TTGCTAACGT CTGAGCGGAA
    86041 AGCTTATCTG TCATTGTCTT ATCAATGTAT GTCATCATGA CACCAGTGTC TTTATTCAGA
    86101 ATAGCAATAT AACCATCAGT TTCAGAAGCA GAAGAGAAGC AAATATTCCC ATCGGGCAGA
    86161 GTTCTTAAAT CGTGAATAAT ACCCCTATTG CCATCGTATG GTAGAATACT GAACTTTCTA
    86221 CATGAAGCAA ATGGAGTAGC AAAATCAGCT GGAATCTCGT AGACATAATC AGATACTACG
    86281 CCACCTACAT AGATTTTACT GTAGTCTTGA GAAATCCAAA TTGGTTGAGG AATGACAGGA
    86341 ATACCACGAA CATCAGTTAA CATCATAATA GCTACTACTC TCATATTAAC TATATCTATC
    86401 TTATAAACAT TATCATCAAG AGAGATAGTT ACGTATGCAT AACCTTTATC GTCACATATT
    86461 ACCTTAGATG GGAATTCACC TACATCAATG ACACCAATTC TAGTCCAGTT TGCTGGATCT
    86521 GAATCTGATG TATCAAATAC AACCATATCC CATGGAGCAC GTTTACGGTC AATGTCATCA
    86581 CCGCATACTA CAAGCCTAGC TCCCATAGGA GCATTAGGTA GTAACGAGGT AGCCGATTGA
    86641 GCAGGAGTAA ATGCAGCTCC AAATAGGCCA CCTTTCCATG ATTTCAAATT ACGTACTAGA
    86701 TTCCCATCCT TATTAATCAC AGTCACAAAG TTATCGGCAT CATTAGGGAT TACGCAATGT
    86761 CCAGTTATGG GATGTACTGC ACTCCATTGT GGGTTAAACG ATACACGAGT TATATTAGGC
    86821 CAATTAGGAT CACTTAGATT CTCTGGGTCA TACAAATTTA AAGTCCCATC AGGATTAACG
    86881 TTATACGTAT ATACAGTATG AGGATTTCTA GTAGGATAGT CAGGCCATCC AGCATAGTGA
    86941 TATGTGGGGT TAGATACTGC ACCACCAGAT GATTGAGCAC GTCCAAGAAA TACTTCGTCC
    87001 TGATTTAACT GCTTAAGTCC ATATCTATCA GATGCCATAT TAAAGTTACC ATTACCAACA
    87061 TAGTTATTAG ATGTAACAAC ACCCATATCT AAGCCTTTAA CGCGAAGATA CCCTCCGCCT
    87121 ATTAACACTT CACCAGTCTT ATCACTGTGT ACGGTGATAG CACCATTATA TACATCAATG
    87181 CCACCTGGGT TAATTGAAAC GTTATCAACA TAACCATTAA GAGTCTCGTT CCATTGTTTG
    87241 ATTACGATAC CAGATGCTCC ACCGCCATGG TCTGCAATAG TTAATTGTCC ATCATTGATC
    87301 ACGTTAGCGT TAAGACCTGT ACCTGTTAAT GCAGGATCAT ATGTCACACC ACTATCTGTA
    87361 GATATATATA GACCAAGGTT GTTAAGGCGG ACTACTCTAT CGTTATATTC ATCGGTATTG
    87421 TCATATAAGT AAATAGCATT CGATGTACCG TCAAGGTACA CATTACTTGA TGCACCTACT
    87481 GACAAGTTAC CAAGTATAGT ACCACTAGTA GCTGTAATAT CACCATATAG CTTAGCCCCA
    87541 GTTCTATCTA CCTTGAAAAA CTCTGTTAAT ACGCTGTATG AATCATAACC CCAGCAAGAT
    87601 ATATACCCGC CTGCTGCTTC GTTGTATGTC ATTTCAACAC GAGCAGAATT TCTTGAACCA
    87661 GCAATAACAC TACCTTCACT AATGACAAGG TCTGATCCAC TACTAATAAA TGAATCAGCC
    87721 TCTACGACAA TACTACCCTT AAAATAAGCA TCACCAGGAT TGATTGTAGT CCCATCGGCA
    87781 CCAATAAACT GTGGTTTGGA ACTGATCCAA AACACACTAC CAGAAACCCC AACCCCAGGA
    87841 CCAGCCCAGA TACCATCGTT ACTAGCATTA ATTCTTCCAG ATCCAACACC AAATTCTCCA
    87901 CTAGTAGCCT TCACACTTCC TGTTAAGTTA ACATTTCCTG CTTCTAATAA ACCATTATCT
    87961 GAAATCTTGA ACCCTGTTCC ACCGGATATA AATCCATTTG TTTGTATATG GTGGTCGCCA
    88021 ATTGTCAAGC CACCTATGGT TCCTTGATTA GCAGCAATAC CTGAGCTATT CAAAATAGTA
    88081 TTACCAGCTT TAAGACCATA GCTAAGTCCG TCATATTTAC CAAAGATAAC TTCTGCAGTA
    88141 TCCACATTAT ATACCGAAAT TGTTTCTGCT GTTGGATTAA GTCTTATAAC ATTATTGACA
    88201 CTATGAAGAT CTGTATTCAC AACCCAGCTA CCAACACTAC CACTAGTAGC TGTAATCTTT
    88261 CCAGTCAAAT CAACATTAGT AGCAGTTATA GTTCCAGTAG TTGTGGTACC ATCAAGTGTA
    88321 ATGTTAGTGC CAATCCTAAT TTTCCCAGTA TTATCAAGTA CAAGATTAGA AGCTTTTAAG
    88381 TCAGTTGAAC TAATAATCCA TCCACCAATA TCACCTGCTA CTGCCTTAAT ACCATAATTA
    88441 GTAGTATCAT ATTTACCTAG TATAGCTTGG GCAGTTGTTC CATTCTTAAC CTCTATTCTA
    88501 TCGCTATAGG TTGTTACGTA TCCAGCAACA ATTGTTCCTG TGCCAGTCAC AGCTATCCCG
    88561 CTTGTTCCAG CTACTCCTAT ACCAGAGCTG TTCAATGTTA CATTACCGAA AGTAACACTA
    88621 GTTGATTCAA CGGTTAGTCC TCCAATAGTA CCACTAGTAG CTGAGATAGA ACCAGAAATA
    88681 GTAGCACTGC TAGCAGTCAA TGTTCCATCA GTACTAACAG AAAACTTCGT ACCAAGGGTA
    88741 ATAGACCCTT GAGTCATGTT AAGTCCAGTA CTATCTAATT TAGTAGTACC GGCGAATATA
    88801 CCGTAGCTAG TTCCATTATA TCCTAGTGTC ACTTGGAGTA TATCTGATGC ATTATTCACA
    88861 ACTATTCTAT CGTTCTTAAC AATTACTTTT CCAGATACGA TAGTCCCAGT ACCACTTACA
    88921 GTAAGGCCAG TAGAGTTGAC TGTTATTCCG TTTGTTGAGC TTCCAAAGTA TCCAGACGTT
    88981 GCATTGATTG CACCAGTCAC GGTAGCAGAA GTGGCTGTCA AAGCTCCAGC AGAAGTTACT
    89041 GCGAATACAC CTGAGTTTAT ACTTATTGAA CCCTGATTCA TTGTTATTCC ACTGCTATTA
    89101 AGAATAGTGT TCCCAGCTTT AATTCCAAAG TTACCAGTTG TATATTGGCC AACTATGACT
    89161 TCTGGGGTAG TACCGTTCAG CACCTTAAGT GTTCCAGTAC TGATTGTAAT ACCATCTATT
    89221 CCAGTAACGG TAATACCAGA TGATCCACTG ACTGTAATCC CTGTACTACC TAACACTACA
    89281 TTACCACCTG ACACAGACAT CCCAGTACCT ACTGTAAGTG TTCCAGTAGT AATAGTTGAA
    89341 GCGTTAATTC CATTACCATC TATTGCAGTT GATCCATCAG TTGTCTGAAC AGATATGGCT
    89401 CCACCTGTAA TGGTTAATCC AGTGCTGTCT AACTGGACAA CTTTAGTTGG AGATATCAGC
    89461 GCATTGGCAG TTCTTATGTA ATTACTAGTA GATGATGATT TAATAGTAAC GAGTCCATTA
    89521 TCGCTTGTGA GAGTATCAGT ACTTAGAGTC CAACCACCTA CTGTACCAGC AGTAGCTGTT
    89581 AGTGTGCCAT CACTTGCTAC GATGAACTTA CCAGAATTAA GATTAATGCT GGCTCCTGAA
    89641 CCTGTGATTG TTAAGCCTGA ACTACTTAAT ACTGCTGTAC CTGAAGTTAT TGTTCCGCTT
    89701 CCAACTACAT CTAAACCAGT AGATCCAACA CTAATACCAT CAACACTACC GCCGAAATAA
    89761 CCACTAGTTG CATTGACTGC ACCTGTGATG GTTGCACTTG TAGCAGTAAG AATACCTGTA
    89821 TTTGTTACTG TAAATACACC ACTACCTATG TCTATAGAAC CTTGCCCTAT TGTAATACCA
    89881 CTTGAATCTA ATGTGGTGCT ACCAGCTTTT ATTCCATACT GGCCTGTGGT ATACTGACCT
    89941 ATAGTTACTT GGGTTATATT TTCGTTATTA TCTACCTTGA GAGTGCCCTC TTTAATCCTA
    90001 ATACCGCCAG CACCTGATAC GTAGATACCA GAATCTCCAC TAATAGTTAC CCCTGAACTA
    90061 CTTAACACTA CATTTCCACC TGATACAGAC ATAGATCCTG TAACACTTAG CGTACCAGTA
    90121 GTAATCTTCC CAGCATCCAA TGAAGCTATC TCAGCACTAG TAACTGATAA TCCAAGGCCA
    90181 GTAATCTTGT TAGTCCAGAT ACTTCCACCA TCACTTGAAA TAGAAAGTCC ACTACTGTCA
    90241 ATTCTCACCA TGTTAGTGGT GCCATCTATA GTATCTTTAT CTTGTACGCT TAATCCATTT
    90301 GTATCAATAA AGAATCTATT CCCAGTGCCT CCAGCTTTCG TAGCAATGCT AACTGAGTTA
    90361 GCATCTATTG TGCCAGCACT TATTACTGAA GCATTAAGAC CGTCTGTCGA AATCATAGAA
    90421 GTTGTGATCG TCTCTGCTGC TATATTACCA TTATTAATTG TCACAGTACC AGTAGGGTCC
    90481 ACTACTGTTA ATTTACCGCC AGTGATAATA ATCCCCTCAG AAGTAATGAG TACATTATTC
    90541 TGAGCACCAT TCATTTCTTC TGGGTTTCTA GTCCATGCTG TAGCTATATC ACCTTCTTCT
    90601 AATTGGACGC ATGTAGCTGA AAATTCTCCA GCACATTCAT TAAGGTAAAC TCTAACCTTA
    90661 ATAAAATTTA CAGTCCAGTT AGGAGCTAGT GGAGTAAGAG ACATGATTTT CTGTACACGC
    90721 TCAAATTCAC TCTCTACAGT GCAACTTCCG ACTAATGATA TCCTTTCAAA CTGGTCTACA
    90781 TCACTAACAC CATTATTGTA CTGATAATGC AGTTCAACCA ATAGTTTGTT AGATGAGGTT
    90841 GTTCCCATCA CTACGTTTTT CCATTTTACC CAGGCGCTTA GTGCAAGAGT TTTTCCAGCA
    90901 TAATCGTTAC TTATTGTCTG CTCGTAACCT CTAGTAACTG CTGTAACATC ATTAACATAA
    90961 AAGCATTTTC TGCTCCAACG GAACCCATAA GTACTTGGTC TAGTTGGTTC TGTCCCAATT
    91021 GCTGTCCAGT TAAGACATGA TCCCTCTACA TCATTAAAGA AGAAGTCACT ATTTTTTAAG
    91081 ACGTTATACC CACCAAAACC TACATTAAGT TTATCAGCAC TGATAGAAGT AATCTTAGAG
    91141 CTGTTAATAA ATAGAGTATC TGCTGTCGCA TTAATAGCTT GTATCACTGT GGACTTAAGT
    91201 ATATCTGTAC TTATAGAACC TGCAGTAATG ACAGCTGCAT CTAAATTTGT TATGACAGCT
    91261 CCATCAATAT ATGCTTCTCC AAATCGTGCG TTGATTGCAT CAATAACTCC TGCTTTCATT
    91321 CTGTCGGCAT TAATGTATCC AGCATTAATC TTTTCAGCAC TTAGATCACT TATCTTAGCA
    91381 TTTGTTATTG AAGCATCAGC AATGAGAGCA GTACTAATTT GAGCTGTACC AATCTTAGCT
    91441 GTGGTGATTG CTGCGTCCTT AATGTTAGCT GTATCGATCT GAGCTGTGCC TACTTTAGCA
    91501 GTAGTTATGG CCGCATCAGC TATCTGTGCT GTTCCGATAG TAGCATCTGC TATATTAGCA
    91561 TTAGTTATTG TTGCTAATGC AATTTTTGCA CTAGTGATAG TAGCATCGGC TATGTTAGCA
    91621 GAAGTGATTG TTGAGAAAGC TATATTTGCA TTGGTAATTG TGGCATCAGC TATTTGAGCA
    91681 TTAGTGATTG TAGCGAGCTG TATATTAGCG GCTGTTATGG TAGCATTAGC GATATTGGCG
    91741 CTAGTAATAG TGGCAAGCGC TATGTTAGCA CTTGTTATGG TAGCATTGGC GATATTAGCA
    91801 TTTGTGATTG TAGCATCCGC TATGTGTGCA CTAGTAATAG CCGCATCAGC AATATTAGCA
    91861 GACGTAATAG CAGCAATTCC TATAATAGCT GAATCCGCAG TTATCGTGCC AGCAGCCAAC
    91921 ATATTGGCAG TAATACTTCC TGCCTCAATT CTACCTGCAC CCAAATATCC AGTTGTAATC
    91981 TTTCCGGCAT CTAAGCTAAC AACATGAGCA TTTGTTATTG AAGCATCAGC AATTAATGCT
    92041 GATGTTATAG ATGCATTTTG TATGTTGGAT GTCATTATAG TTGCTGTTGC TATTTGCGCA
    92101 TTGGTTATAG CTCCATTAGC AATGTTCGCT GTATTTATTG CTGCATTTGA TATGTGGGCA
    92161 TTAATTATTG CAGCATCCTG AATATTGGCA GTACCAATAG CTGCTGTTGC TATTTGTGCG
    92221 GAAGTAATAG TAGCCAGTGC TATATTGGCC GAAGTTATGG TAGCACTAGC AATTTGTGCG
    92281 GAAGTAATAG TCGCATTCCT GATTACAGCC CCATCTATGG TTGCTGTACC GAGATTAGCG
    92341 TTAATTGCAT CTACAACATT AGTCTGAATC CTATCAGCTG ATATATCTCC AGCTGTAATA
    92401 TGACTAGCAT TTAGATCACC TATATGAGCC TGATCTATTA CTGCACTACC TATATTCGCG
    92461 TTAATAGCAT CAACTACGCT TGCACTGATT GCGTTAGCAT TAATAACACC AGCATTTATC
    92521 TGCTCAACAG TCAAACTTTG TACGTATGCA TTAATAGCTT GTATTATATT AGCCTGAATC
    92581 CTACCGGCTG CTATATCGCC AGCAACTATA TGACTAGCAT TCAAGTCTCC AATTCTAGCA
    92641 TCATTGATCG TTAACCCAGA GTTACATGAA TCATTTATAG CTTGGATAAC GATATCCTTA
    92701 ATATTGCTCA CCAAAAGTGG TGCTATCTTT TCAGGATCTA TTATAGAATC TGGATTAGCG
    92761 TTAATGGCAT CTATCACAGA ATCAACAATT GTAGCGTAAT TAATAGTACC AGTAATGTTT
    92821 TCCCCAGGTA TTGATATACC CTCAAGAGTA TAAGAATGAT TAACTGTGTT TACTGTTATT
    92881 TTGCCGAAGC TTCCAACTCT AGTATACGTA CCAGCAACTT CGGATATTTG CGGATTCTTG
    92941 TCATAGTAAT TACCCACTAA AGACAAGTTA CGATACAGTT TGAGTGCATT ACTATTAATA
    93001 CCGTAATCCT CTGTCACAGC ATAAAAAGCA TCATAGCTAC AAAGTATAGC TACTGATTGT
    93061 GCATAATCGA AATATGACTG AGCCACTTCT TGTGTCTGAT TATGGTCTAT AGTCGCTACA
    93121 CCAAATATCT TGGTGCCTAA GTTATTACGA TATGTGATTA AGCTCTTTGC GTATTCAATT
    93181 GAATTGATAT ACGCATTCAC TGATGTAGTA TCAACTGCTA TATTTTCATG AAGATATATA
    93241 TCTCTTTTAT CAATCAGTGA ATTAGTATAG TCAGGATTGT ATTGTGCATT GTAGGCACTT
    93301 CCGAATGTAT CTACAGCATG AGTAGATTGT ACAAATGCTG ACAGTTCACG ACTATGCAAG
    93361 AAATTGATAA TATCATTTTG ACGAGCTCTT GACACTCCAA AATCATATCC AAAGTTGTAT
    93421 AAGAATACGC CATCAACACC AAGAACATCC CATGCAGATA TCTTAGTTTC TATTTGAGTT
    93481 AGGTTAAAGT TAGATGTAAT AACGCCTACA TCAATATATC CATATAATTT AATATCGCGG
    93541 CTCGCTCTAA TGTAGGCAAT CAACTCTTTA AAATTATTGT AATCTGGATT AGCTGAGTTC
    93601 TCCAAGTTGG GTCCGAATAC TACATGGTCA TAGTATAAGA ATTCGTTAGC CGCTTGTGCC
    93661 TTTGAAACAG CTCCATTGAA TATGATAGGA TTACCAAGAA ATATACATAC GGAGGGAGTT
    93721 TTCAGTGCCT TAGAGCTTTC AAGACTAGCT ATCCTATCCC TTACTGTCAA GCTGCTTCCT
    93781 TGTGGTGTCT TGCCTAATGT TTGTTCTATA GAAATAACTA CGTCCTGGAG ATCATTTATG
    93841 TGCTCAGCAT CTACCCAATC TCCAGTAGTA TCTTCCATAC CGGGAATAGC ATTCTGTTTC
    93901 CTAGTAAAAT TGTCTAGGTC ATCTGGATAA TTAGCCATTG AATCTCACCT CTTATATTTT
    93961 ACTCCTAGGT ATTATACCAT ATCTACCGTC ATATGCTTTA AATTTGCGTT CATCATCATT
    94021 CCAGTATTCT AGAATAAAAT GAGTCGTATC CGAATCCTGT AGGTATGACC AACATATTTC
    94081 TGTCTTATTG GTTTCTGCAT TGTATTTATA TGTTAAGCCA AGAGGTGTAT TGACTGGAAT
    94141 CATATTGTCT CTCTCCTCTA TACATACTCA ATTATTGGGA AGGTTCCGTA CGGTAAGTAC
    94201 TTACCAACCA TTTCCTTAAT CTGCGAGTCG GTCATCGGTG CTCTTCCGTT ATCGCCATCT
    94261 AACAATCTTT TTGGTATTTT AATTATTATT ACTCCATTAC TTTGGTATGC TAATCCATCC
    94321 CACGATCCTA TATCCCAATA GTGTTGCGCA AGTGGTTGAG TTTGATATAT TTTACTATTA
    94381 GTAATAGTAC TCTTTATTCC TCCGCCTCTA GTTCTTGTAT CCATGACCAT GACATCATCT
    94441 ACGGTTGCAT TCTCACGTAT TTGTATGATA GCTAGTAACA ATACCCTAGG TTCGACAGAG
    94501 CATATAGAAC TAAATAGTTC ACTAGAGAAG GTATGTCTTA CTGTCCATTT GCTTATCTCT
    94561 CTTCCGTCAA CTTCGTATGG TAAAAGATAT ATATAGATTG ATTTGTTTAT TATTTCTGAT
    94621 GTGGGGATGA GTGAATTAAT TACTAAGTTA TCTTTGACAA GCGGATACCT AGTTACGTGG
    94681 CCTTCTGAAG GATTAAGGTC TAGATACCAA AACTCATTAC CATCCCAGTA GCCTTTGTAC
    94741 GTATAAAAGT TTTCCTCATA AAAATAATCA GCATATATCT CATCAGTATA GTCTATTTCT
    94801 TCTGCTACTA TTATGATACC GTTACAAGTA TCTATATCCA ATATAGTTAG CTCATCTTCC
    94861 TCGCAATATC TATATGTAGC ATATATGTTA TTGCCATGTT GTCTTATCAT AGTAACTGAA
    94921 CCATTTTCGT AATCAATTGA ATACTCATTG GAACTCAAAG GTGTGTATCC ACTATTAGGT
    94981 GTATACTCTA GTATTATTGG AAGTGGAATA CTCAACCAGT TAGTATGATC ACTAGTAAAA
    95041 TGAGTATTAT CACTAGTGAT TAACTTCTCT CTGAACATAG GATTGTTAGA ATACTTTCTA
    95101 CGAATTAGCT TTATAGGAGT TAGATCGTCA ACCTTTAAAC CACCATTATT AATTTTAACT
    95161 TTATGATTAT CGATATATAC TGTCTTATCG TCGTTCACAC TTATAAATGG AATAGCAGGA
    95221 TTAAAATGTT GTCTTTCATA TTCTGGAATC TTGTATACAC ATTTCTCAGG AGTAGTTGTG
    95281 CGATTACCGT CAGAATAGAA ATCACGATTA AACTTGCTAA ACCTACCATT AACTCTGAGA
    95341 AACCAGCAAT CTCTCTCATC TTCTGTACTA GGATAATCCA CATATATGTT ACCGTTATTA
    95401 TTTTGCTTAA CAGAGAATGT TCTCTTAGAC GCCCTCAAGG TATAGTAATC TGTCCAAGCA
    95461 TGTATGAATA TATTCTCTAA CTCGTCCATT GTGAATAAGT AATTATACGC TATCTTGTTT
    95521 TCTCCGCTTA AATCATAGAT ATATTCACCA GTATTCCTAT TGTAGAAAGC AATGTTAACT
    95581 GGAGATACAG ACTCTTCTTG AACTCCATTA ACTACTTTAC CCAACCATAG TTTATAAAAT
    95641 ATCCTATTAG GATTATTCCA TATCGTTCCA CTTGGCGTTC CAGGCAGAAC AGATCTGAGA
    95701 CTGCTAAGAA CAACCTTACC GTCTACTTTG CTGATAGAGT CTATTTTAGT ATATGAGGTG
    95761 TTACCCCATA CATAACGATA GTTTCCTACG TTGTCCCACT CATATGTGTA TGGTGTTATA
    95821 GACCACGTAA ACTCAACGTT AGGATGAAAA ATAGTTATAT CCGTATCTAC CATGTCACTA
    95881 CTGGTAAAGT CTAAATCATT GTTTCCAGGT ACTAAGGAGT AAGCCCATAA TTTTACTGAG
    95941 CCATTATTAG ACTCGGTCAT TCGTATATTA TCTTGGATAG TAGTGAAAAC ATTATTACTA
    96001 TATATGCTTG GCGTTACAAT AAATGTTCCA ACACCATTAT GATATTTGTG TGGCATATAT
    96061 GGAAGCATAG CTTCTCTACA TGTAGTTGAT ATTATCTTAC GGGCAACTAT GGTGGTAGAT
    96121 GATTGATCAA TAGCTCCGAC TTCATATATT GTTCTTCCAT TTTGTATATA TTCTTGTGAA
    96181 AATAGGTTGT CTATATGAAT AGCCTGATCT ATTAATTGAG GAGTCTTAAT CCAAATGTCC
    96241 TCAGATAAGG CAAGTAAAGT ATTAATACAG AACTTGGTCG ATACTTCATT GCTCACACTA
    96301 ATAGATCTCA TTATTCCGCA ATTAGATATT AATAATGTTC CATTCCCTAT CTTCCTATAA
    96361 GCAATACCAA TATCGTTAAC ATCATCGCTC CAAATAACAA TAGGTGTCCA AGTTTCATTG
    96421 CTGGGTATGT TTATATATGC ACCTACGTAT CCATTGTTAG AATAGCCGAT ATCAATTCTA
    96481 TTATTATCGC CAATTGGTAT ATTGTGATAT CTATTAAAAT ATTTTGAGTT AGGAGTAACG
    96541 GCTTTCAAAT ATCCAGTAGA TGTTGATGTA GTGTCAAATG TTACGGACGT GTCATTTCCT
    96601 TGTGGCCAGT TCCTTAAATT AAGAGCTCCT GGACCGCTAG AACAACTATC TATCCATACC
    96661 TTACCGCCGT TCTTAATGTA ATACATTAGC TCATGACCAT AATAAGTTAA GTCTAATGGA
    96721 CCGTAGCCTG TTATGATAAT AATATCATAT AGCTTTAATA CGTCTGCTGG CTGACTTATG
    96781 TCTACATACC AGTACCTATA GTCTGCTGTA TTAGTTGGGG AATAAGGATT GTTGAAGGTA
    96841 ACGTAACTAG GAACTAACTG GGAGTTAGCT ATATTTTGAA GGCATTGTCC AACTGATTCA
    96901 TAGGATGAAT CATGGTAGGC GTTATTATAA TACACACCTA TATTCATTCC TGTAGGATTT
    96961 TCTGTATTAT AATTTACGTT GAGATTAGCT TCGACTTGAT ACCTAAAGGT TTGTATTGGT
    97021 CTATCTGCAG AATCTTTAAC TATGACTTGA CTAGGAGCAT ACACTCTATA TTTATCAGCG
    97081 TTACCTACTT GTTCAACATA ATATACTTTG TTATTTAGTT CTGGTAACCA TTCTCCATCT
    97141 CCGTCTGTAG GGTTTAAAGC TAATTCCTTT AAATCTTCAA ATTCACCTTT ATCTAACTTA
    97201 CCAAAGAACA ATGAAGCATT AAGAATTTCT GTTGTAGATG CAATATCATC ATTATACTTT
    97261 TGATATGTTA TTGTATAGGT CTCATTATCT GTATTCCTAA AATTAGTGTA TATCTCAATT
    97321 TGGAATTCAT TCTCCATACC ATCTTGAACT GGTATTAGTA TAACCTTGTA TTTATGAGTA
    97381 ATTGATAACT CGACCCCATC TGATCTACCT ATAGATATCT TATTGCCTAT ATACACTAGC
    97441 TTCTTAGTTT TGTCTATTGT TCCATTGCTA AGCTCATATG TAGGGATTGT AACATAGCCT
    97501 CCATTGTATG GCAATAGCTC ACTAATCCCG TCTATATTAA AATTTTGAGT AGTTACAGAC
    97561 TTATAATATA GTGGTTGAGG CTCATAATTA TAATTCTCAA TTAATGAGAA TTCATCAGTG
    97621 ATTTCTATAT TGTCAGATGT GAATTCAGTT TCTCCATTAC AGTATAGAAG GAAGCTAGCA
    97681 TCAGGACGAG CTAAAAAGTT TATAGTTTCT CCATTACTAA CATTCTCAGG GATTTGTCCC
    97741 GAATAGTCCT CTATTATGAT ATTAGCTTGT GGTGATATAG AGGGCGAATG AACGTAGGCA
    97801 AGATTAACAG CACTTGGAGG TACCTTCTTG CCTACGCGTA ATGAATATAC TCCAGGAGAT
    97861 AATTCTTCTT TATAGGGTAT TGTCTTCATG TATTACCCTC ACATTCCATA TTCATTAATA
    97921 GTCATTAACC TTATTTTGAT TTCTGTTCCA AGACCACTAA TAGAATCGTA TATTGTTATC
    97981 TTGTTATACG TTGCGTCTGG AAGTTCTTCA TGACTTATCT TAGGCGCTGT ATACATGTAG
    98041 ATATGCCTAC CAGCTACACT ATTGGTTGAA TAAGATGAGC CTGTGTTCTT TAGCTCAACG
    98101 GTATCTCCAA CAATGTATTT AATAAGTCCT CCAGTGATCC GATTACCAGA TACAAGTGCT
    98161 ATCTTATTCA TAGACAGCTC TAAGTCTACA TTATTAGTAG GATTACCGTG TTTATCAACT
    98221 GTTTCTATTA TGATAGTAGA CATATCTACT CCATTACACA ATAGATTACT TGGGCTTAGA
    98281 TTTACTCTGA AATGACTTAA TTCGCTTAAG TCATTTGTTA TATACATGAA TCCATTATGA
    98341 TTAGGATTAT AGAGTGGGTT TAGCTCTGCT GTGTTCGCTA GAGAGTAATT GAGAGAGTTT
    98401 TTCTCGTAAG TTATAGTGAG TGGTTCGCCT GTATTCTGAC CTAGGCGAAT ATATGCGGCT
    98461 CCATATTTTC CGTTAGAATC CCATATATAA CAGTCTCTCA ACTGGTATAT AACCTTTAAC
    98521 CTCTTTCCTT TTAATGCTTC AGCCTCATCG GAAGTTAATG TCATTGTTAC TTCACTACCA
    98581 TTTATGGACA AGGGATCTCC TATTATACTG TTCTTATCAT TATACACTAC TGTTCTAAAC
    98641 TTGTCAACCT CTAGATCAGA AAAAGTTAAA ATAATCTTAT TGGTTCCATC ACTGATGAAT
    98701 TCCTCTGTAT TATATGTTGT ATATTCACCA GTTGTTTCAT CAGAAAAAGA TACCTTGCGT
    98761 AGTGGAGTAC CATCTTGTTT CTGTATCACT AAGGGTGCTC TTTGTTGAGG AGCTGGATTA
    98821 ATAGCTACGA ATGACCCATC GAAGGTTTCA TTTATGTTCC CCTCAAATCC ACATTTCATA
    98881 GTCATAAGAT TGGAATCAAA GTCTAATGTA GTAGAGGTGT ATATACTACT GATGGTCTCT
    98941 GTGGAGGGAG CGTACTTAAA CATTACTAAG TCATCTAGGA TACAGTTACA GTTATCTCCG
    99001 AGTGAGTTTC TAGAATTTCC AATACATAAT GATTTCGTCT TATGTGTGCC ATCGCTGTTC
    99061 CTACCATCAA ATAACGATAT AGACATGGGG CTACTGCTAT GAATATCGTT AACATACATG
    99121 TTGACATTAC CAGTTAAATT ATTCCATGTC ACAGCTAAAT GGTTCCACGC ACTCAGTGAA
    99181 TCTGAGAAAG TATAGGAGAT ATCCTGTAAT AATGAGTCAT TCATAGAAAC AAACTTTATT
    99241 GATCCATTCT CATATTTAAG AACAATATAA TTACTCGCGT CTTCCCATAC TTCAAAGAAT
    99301 ACAGGACTGG ATGTCATAGC CCCATCCATT GTTGTATTAG ACTTAAACCA TAATGATATT
    99361 CCACCAGGAT TAGAATAATT GTAATGCATG GGATAAGTTA TGATAGCATT TTCATGGTCG
    99421 GTATTAGCAC CCTTCTCATA TCTTCCATCC ACATAACTAA TATCGCTAGA CAAAGGCATA
    99481 TGTTCATCAC CAATAATAAT TATTTCTGGT TCTGCATACA TAAAGTATCT TTGCTTGTTA
    99541 ATATAATAGA ACCCATTATG TACCTGAGGT AACCAATTGT CCTTAGGGTT TAGGTTGTTG
    99601 AGCGTACCAA CTACATTGCC ATCTTTAATG TATGTCTTAA CCCAAATGTT GTTACTGTCT
    99661 ACTATATATA CTAAGGTGTC TGTATTTATA TTGTCTGGAA TTTCAATATC AGGTATAGCT
    99721 TCTATCATGT CGTTGCCAGA AGATACCTTC TTACCGCTAC AAGTTACTAC ATTACTAACC
    99781 CATATATCGT TCTGTATTAT AGGTTCTGTG TAATCGCAAG AGAATACTAC GTTAGCATAC
    99841 CTATAATCTG TATACTTATA TGAGATATAA TACTTTGCTT CGGCTGCTGG TTTCCTTTCA
    99901 TTTAACGACC AATCGATGTA ATTTCCGTTC TGAGTATAAT CGATATCCTT TATATAGTCT
    99961 ACGAATAACG GATCTGATAC ATAGGGCGAA TCATATACTC CGTCTATACT GGTAATAAAG
   100021 TTATTCGGAA GAACATCGGT GTCTCCAGAA CCTCTAGTCA TAAGATGCAT TATCTCTAAT
   100081 GTGTTATCAA ATTTTACAAT TGTCAGAGTA TGTGGTAGTC TTGGTGAGTC ACCATTGACT
   100141 ATGTCATCAG AAATGGTAAA GTTATTGCAC CTGACACTAC CTTCTACTAT TTCCAACACA
   100201 TATGGTTGAT TTGATAATAT AGCTTCTGGG TCTAGTTCAG GTAGAATTAT ACCATTCAAG
   100261 ACATAGTTGT TCTTTATAGA ATTGGCATTG ACAAATGCTC CTTGTATTAT TTTAGACTCA
   100321 GATACCCATG GGGTAGGAGC AGCTGCTGTT GGAGCGTATA TCTTCGCACA GATATTGTCT
   100381 CCTTCAAGAC TTGAAACCAT ATTCCACGTA GATGGATTAC CGCTTGGTGT GTCAGTACTT
   100441 AAACTATTCC AAAATATATC TATTACTCTA TCATCTTCAT TCACATTTCC TTCTATAGGA
   100501 TAGCCTGGAC TGTCCCATCC CATTTCTAAA AAGTACTTAT ACAACTTATT TCCATTCATT
   100561 ATCACATTAG AGTTACCTGG GCAGATAAAG TAAGTATACA TTGGTATCTC ACTGGTAAGT
   100621 GGATATACTA CTGACGCTGC TCCGTATTGA TAAAATCTCT TATTCTGCGA GTTGCTTGTT
   100681 TCAGAACAGT ATATCCTCAA GGAATCCGTT TGACTTAGTG TAGTTGATTC GCCAGATCCA
   100741 TATCCTTTGC TATTCCAATA AAGGGTTACA TAAGGTAATC CTGTCCTATT TATGTGCGTG
   100801 TACGCAGGAT ACAAACTTCT TCCAGCCACA CACTCTTGTT CTAACCCTTG AGGTATTGTG
   100861 AGTTTACCAT CGTGATGTGG CTGGTTGTCT GAACTAGCAA GTACCAATAT ATCAACCAAA
   100921 TTAACTAATT CTTTATCGCC AGTATTATTT GAATCCACAG AAGATGTATC ACCAGGTATT
   100981 ATCACATTCT CTTCATAAGT TGACTTACAG CGTAATTCAA ATTCACTTAC GTATGGTGTT
   101041 GGATATGAGG ATGAGCTTCT AGACAATATA GCCTTAATCT TAATCGGTAC TGTTATAGGA
   101101 TTGCTAGCCA TTTGAGTAAT ATCAGCCCAA TTACTTGCTC CTTGATATGG AAGTCCACTG
   101161 TAATAATCAA CCCACTGCCC ATCGATACTA GCTAGTATTT GATATCTGAC TTTCATATTC
   101221 TCTGTAATAT TACCGTGAAT ATCATTATTG ACAGTTCCGC TCCAATCTAT AGTCCGATAC
   101281 TTTTCCCATA CTGTGAGATT TTCAGGAGTG ATAGCATTAG ATACTACTTC TCCATACGAG
   101341 CTTCCTTCCT TTAATCTTAT CTGATTAGTG TCATCTTGCG TATATGGTGC ACTTAGGATT
   101401 GTCCAAACAC TACCATTATT TGAAGATTGA GTTTGAACAT ATATCCTAGT ACTACTAGGA
   101461 GTAGTAGTAG TGTAAATTAT ATCTGTATAT TCTTTAAATG ATGGACCGAA TCTAAACGTA
   101521 GCAAAGTACT TACCAGTATT CGTATGATTA GCAACGTTGC CCGAATTAAG TTCGAACCTA
   101581 GATACTTCAG GAGTAAGAAG ATTATCAGAA CTAGCTAAAT GTATCTTAGC CTTTATTCTA
   101641 TTCTTACTTG AATATGATGA CGATGTAGCA GATACTGTCC ATTGGTTGCC GGTAACATGT
   101701 GTGTATACTG GCGTACATAG TTCCCAATTT GACCATACGG ATTCATCTAT ATATAGAGTG
   101761 CTTTCGTCAT CGTAAGCTGC ACTAGTTTCG ACAGATATAT CTGTAACAAC ACAAACGAAG
   101821 TTACTTATGT TTATAGAGTT CGTATCCGTG TTCGTTATTT CAACTTCGTA TTGAGCATAA
   101881 GAACTTGTAT ATGATGATAA ATCATACGAG GCTCCAGTTG TCATAGGCAC AGTTACAACA
   101941 TCAGTATTAA CAACAGAACC ATTAACTAGC TTCTTGACAG TAACTTGAGC GGTGCCAGAT
   102001 GCAGTATTAT AATTTAAAAT TATATTTCTA GCTGCAACAC TTAGAGTGGC TTTTGCGTTA
   102061 AGGACGCTGG TCGAACCACC AACCCAATTG TCACTATATA TTATGTTGCT ACTATTGTAG
   102121 AGATAAGTAG CAGTTGGTAA TATAGTATTT AGAACTATAT TAACAGACCC ATTTAATACA
   102181 TTACCAGTAT TGAATATATT AGTTATGTAT TGACCAGAGT AAGCAGAGGT GACTCCGAAA
   102241 TATGAAGTTC CGTATATATT CTTGCCATAT TGTGCCATCT AACTTATCTC CTTCTTAGTT
   102301 CTAATTTTAA ATCAGCGACT TCAAGACGTA GGTTGTTATT AGTATTTTCT AAGTTTATTA
   102361 ACCTTTCCAT CAAACTATCT ACCGATGGGG TTATGCTATT AAATAAATCC TCTGTATTCT
   102421 TTTGTCTGCT TATTATACTG GAGAGCTTAT TATTCATTCC ATCAATTAAA GTTGAAAGCT
   102481 TCTCTTGTTG TAAATTGTCT ATGTTCAGTC TATCTCGAAG TTGTTTACCA ATTATACTAT
   102541 CAACCTTTAC GGTTTTACAA TGTTCTGAAG GACTTACAAA CATGTCTCCG CACACCTCAA
   102601 GATTACAGGC TAAACACCTA TCACAATATG AATCGTGTTC ACACTCATAA CACTTCTCTA
   102661 AACTACTTCT ATTATAACTA CGGAATATAC TAGATTTGTC TAAGTTAATA CCCGTATGAA
   102721 TGCTACCCAT TTTATAGTCT TCTGTTCCTC TGTTTCTGTC GTAAGTATAG AACCTAAGGC
   102781 ATGGATATAT GTCTCCATTA GGAGTTATCC CAATTGATTT ATGTCCAGCT CCACATGTCT
   102841 TATCTGGGTT GATGTAAGGT GGTAAACCAA GATAATGACT AAGTGGATCG AAAGTAAAAG
   102901 ACTTCCCAGA CCTATGAAGC CCATACATAT AGTCACTTAT CATCCTCAAC TGTCTTTGAT
   102961 ATTCCTTAAC TTCCTTCTCT GACCAGGTAG TTTCTTGTAC GCATTGTGTC TTAATGTTAT
   103021 TAATACCATA CTTATTATGA TAAAATATGA CACTTTCAGC TAAGTACTTA ACGTTATCTG
   103081 GTTGTATCGT TATGCGAACA GAATAGTTAA TTGATGGTCG AGCAACCTTT GGTAGGTTGA
   103141 CATCGACCAT ATCAAATGAA TCTTTACCGT TAGCCATTGG TCTGTTCTTA TTCTGCACCT
   103201 TAGCAATACC GTCGATACTA AATTGGATAT CGTCTATTTC TTCTATTACA TCTATCATAT
   103261 CGTCTGTTAA TAATGTTAGG TTAGTAGACA TACCAATTTT ACATTGCTTC CCAGTTTCTT
   103321 CTTCCTTAGA TCTTATATAT GGGATAATAT GTTTGATAAC ATCAAAGTTT AGTAGTGGTT
   103381 CCCCACCAAA TAGTTCCACT AGCAGTTTAT TGCTACCAGA AGTAAATAGC ATATCTACAG
   103441 AAGACTTAGC TAAGTTTAAG GTCATAACAC TGCTAGCCTT ACTCTGCTCA TAGCAATAAA
   103501 CACAACGCAG ATTGCAATTC TCTGTAAGCA TTAAATATAT ACAATCTATC TTTGTATTAG
   103561 ATAACACAAT GATTCCTCCC TATTCGCTAT AAGAGTGATT TCCACAATGT CCATAGCATC
   103621 CACAATAATA TGTGTTGGCT GAAGTTTGCA CCCAATCACT AGCTACTTCA TTTCCATCTA
   103681 CTGAGCGAAT ACGATACTGA TAGTAACCTA GCTCGTTAAT AGTATGAGTA TAAGACGTTG
   103741 CTTTACTCAT ACTACCATTA TTATATTCTC TAGTGATAGA CAAATTATTT ATAGCCATAC
   103801 CCCAAGTTCC ACTACTTTGC CAGTATCTTG GTACGACAAT AAATTTGGCT ACCACACTAC
   103861 TAGTTATTGT GGTATTAAAA GAATAAGTAG TATCGTATTG GGATGCAGTT ATATAAGTAC
   103921 TAGTTGGTAA CCAATTATTT GTCTCTTCGT TATAATACAC TATCATCCAT TCGAGACCAA
   103981 GAGTTCCAGA AGACACGTAG AATCCACATG ATATATTGGT GACTCCAGAA AGCATATCGA
   104041 ATGTTACAGG GTTTTCATAG AACCAACGAT TGCTATCATA ATAGTAGTAA CATTGAGAGC
   104101 CCAAATACCA TGTAATAGCT TTAGTTTCGA TAACAGGAGA TCCACCGAGT CCATTCCATA
   104161 CTACTTTATT ATTAAGTTTA TAATTTAACT CGTAGTGGTC AAGAAGATTA CTGGCTTGTG
   104221 GAGATAAAGG ATACATAGAG TCCGTCTTAT TTCCGAACTT ATCTATAGTA CATATATTGA
   104281 CATATCCATT CCATGTTACA TCCCACTCAT GAGATATCTC ATAATAGGCT TTTCCTGTAT
   104341 TGCTAATAAT AGTATACAAC CAGTAGTCAG TTCCATTTGA ATACCATACC TCATAAGCAG
   104401 CAACATCTTT TGAATAGCTT GGATACCAGC TATATTCAAG ATTAGGATTA GTAGATGTTG
   104461 CTGCTATCCA GCTAACATCT ATTGTATTGT CTGATTGAGA AGAGGAGCTA GAACTAATAG
   104521 AGCCTGGAGG GTTAAGAGAT AGATAAGTAA AGTACGGTAG TTGCCTCATC GATGGAGCTA
   104581 CAGGAGCTAT ATCAACGATA CTAACAAGTT TCTCTTGTAA TTCAATAAGA TGATCAACGT
   104641 TTATAACAGT AGTTCCACCT TGTTTAATGT AAGAGGAATT CCAGGTTGTG TTGTCTTCAT
   104701 TTATAGAAAT ACTTTTAATA GCTGATGCTA TCTCTATAAA ATCAGTATCC CTGATGTTAT
   104761 TAACTTGATT ACCTGTTATA GATGTTGTTA TAACAGGTAA TCCGTATTTA GGAAGCATGT
   104821 TGTTTATTGC ATCACGAAGT TCAGTTATTT CTGAAGACCT AATTGTACCA CGTCGTCTTG
   104881 TAGGGGTAGT TATCACAGGT TCGTCATGAG TTATAATATT TATTGATGAT AGTATTGGAG
   104941 TTATACTATC ATCAATAGTT GTTAAAGTAG CTCTTACCTG AATACGATCA AAATTGTTAT
   105001 CTGGACTATG GATATATCCT GTGTAAGGTA TACTGACCCA GTCACTCCAA GAATTATTTC
   105061 TACTCGTTCT AGCTTCTATT GTACAAGTAG TGCCTGTTGG AATATATGCT AACCAGCTAA
   105121 TTCTTACATT ACTAGAATTC ATAGAGGTAT ACGTATTCGA TGTATATGTT CCATTAGTGT
   105181 AATATCCTTC TCTATAAAAT GGACCCCACC TGATATGATC TATCCATGCG TAATCAGTTT
   105241 TTCCATAATT GTTATATTTA AAGTAGCCTA TAAATATATA ATCATTAGTT ATACCGTCAT
   105301 TTAATGTTAC AGTCTCTTCT TTCCAATCAG ATGAAGAACC AGTGTATAAA ATATTGTTTC
   105361 CTGCGCCTTT GACATACATA TATCCATCTA GTGTTTGGCG TTGAGTTTTA TATTTGAATA
   105421 TAAGTTTGCC ACCTGCTGGT ATATTTAAAG TTCTATAGAC AAAGTTATCG GTAGAATAGT
   105481 ATGGCGCAGA ATTAATAAGG AATGAATCAT TACTTATATC CCAATTATAG TAGCCTCCAT
   105541 GTGTAAGCCA CTCACCAAAC GAACTGCAAT CCCATTGTTC GTACCATTCT GTAGAATGCC
   105601 TACTCAGCTT GGCTGAAACA GCATCAACTG TTAAGTTCGT GATGTCAGCA TTTATTCTGA
   105661 AATCAGAAAC TCCGAAATAA GCCATTATTT AACCCTCCTA GTCATCATAT ACTGAAGTAT
   105721 GAGAAGGCAT TATAATTATA CTATCTATAT ATAGATAACC CACTGCTGCG TTATGACGCC
   105781 ATACACCGAA ATAGAATCTA TTAAGGTTAT CTGATGTTGG TGTGTGATCA AATGTTATAT
   105841 ATAACATTTC ATAATTACCA GGGTTCTCAA AGTCTTTAGC ATATATATTT CTAACGTTTT
   105901 GTTCTAAAAC GTTTCCAACT GATAACTGGC ATACCATTGC TTCTGCATCT GGAGGATCAG
   105961 TTATTTTTAT TCTAAATCCT ACTACAAATT TACCATATCG TAATTTCTGA TATCCACCAG
   106021 TAGGTCCAAT TATCATAAAT TCATTTGTAG TACCACTCTT AACAGAGTAT CCAGAGTATG
   106081 CTTTATCATC ACTAACTTTG GTAGAACTTA TCCCTTCGAT ATGGTCTTGT GCATCCCATT
   106141 CTCCATATAA CCCACCAAAG AACTTATTAT CAAGATATAA GTCACCAGTT ATCGGATAAC
   106201 TTGTTCCTGC TGTACGTGGG AATTGTGCAT CAATAGAATC TTTAATCGTT CTATTGTCTG
   106261 TACTAGACAT TTTTATGTCA GTAGCCATTA AAGAACTATT GGTAACGCCA AGTTCTATAG
   106321 CTGTTTTTGG TAATAGTCCC TGTACTTCAC TTGCTAAATC AACTTTAGAT GGTGAAGCAG
   106381 TTCCACCAAG ATGCTTATGG GCATACAATG TATCTCTAGC AGAATCATAC GTCCATCCCA
   106441 CACTATTAGC TGTAATATAC CTAATGTCAT AGTCCTTATC CTCTAAGTTT TCTATACGAG
   106501 CCTTTACTGT TTTAAAGTCA CCTTGCGGCA TTATACCTAA CGTTCTTTCA ACACATAACA
   106561 TAGCTTCCTG TAAAACATTT ATATGTGCAG CCATTATATA GGTGGTATAA TCTGTTTCAG
   106621 GATTCATATC TGTATTTTCA TGTTGTTCTC CAATAGTATA TACTAAGTTA GCATTGTCAG
   106681 CAGAAGGAAA ACGCAAGTCT GTAACAGCAG CGACAGGGTA TCTTGAATCT ATTTGTGCTG
   106741 GATATTGTGT CTTAGTTAAG TCAGAATATA AAGTATTTGC CATCTTATAT CACTCCTACG
   106801 TTGAGTTTTA AACTATTACC GCTCACTACA CAGTTGTTCA TTTCGCCATT TCTCCAGTCA
   106861 CTATCATTGT CAATGATTTG TTGAAAGTCT CCATAACTAA GCTCTACATG ATTGTTAACA
   106921 ACTTCAGTGT TTTCTTTAGT GATATGTATC AATGGAAAAG GACCAGAGTC ATTTGAAAGG
   106981 TCATCTGTTC TCTCGAATAA TAATCCTGAA TTAAGAGTAG TAGTGTGTTC AATATCAGAT
   107041 GTGTCTTTCC AGCCAACAGT AATAGAATTC AGTAATGGAG TGTCGTTAGT ATCATTTTCC
   107101 ATTGTTACTA TAACTTTAAG ATATGGTCTA GGAGTTATTC CATCAACACT TGGACTCATT
   107161 ATTTTATTAC TATTAACTAC CTCAAGGGTT GTAGACATAC TTTCTACTGT GTCCCAGGAT
   107221 ATGATGGGCC ATTGATTATA CTCACGTTTC CCATTGATAA CTATGTTATC CTGTAGATCT
   107281 ATGTTCTCTG CGGCCACTAT GGTGTACTTG AACTCCTCGA CATTGGGGGT GTTCTCTATC
   107341 TTGGTTCCCT TTGCCAATAT CCTATAGCTG AAAGTGTGCT CTGGATACCT CACTTCACTG
   107401 CTATCAATAG CAGCTTGTGC TTGAACGTAG TATTCAAATT CTTGTTCACT ACTTTCATTC
   107461 TTAGGCGAAT TGACGTATAA GTCAAGGCCA CAACCTACTC CACTCTGGAA GTCTTCATCC
   107521 ACCCATCCTT CAGTAGAAGC ATTCCAAACA TGTGGTAAGT AATCAAATCC TAACTTTGTA
   107581 TGCTCAAGAG ACCTCCAATA TGCTTTATCC CAACTCATGT TATCCCATGT ATTAGCAATC
   107641 TGATCATTTA TTATTCTTGC ATATTTCTTA AGCTTGTCAC TAGCACTACC GTCCTCGTTA
   107701 AGTAGTGAGT CACGAAATGC TATATCACAT AATTCCTTTA TCTCAACATC GCTAGTACCC
   107761 AAGAGTCCAG TAATACCATT CTTTAGTCCT ACTAAAGTAG GACCACCACG TAATAAGAAT
   107821 ACGTTCTTTA ACCTGTCTCT ATATCTTTGA TTATCTTCTT TAAATAATCT TGGAGTACCT
   107881 AATAATAATC CAATTTCATC AAAAGAGTTC CAGATATGAT GGATTGCAAA TTCGCTAATG
   107941 TATAATCCTC CATCATCATC TTCTCCATCA TATGCATCAA CGTGTAAATA TTCAAATTCT
   108001 ATTGAACAAT CACTTGGTCT ACGGATGTAA CATATGCCTG TATCATAATC AACCATACAG
   108061 AAATCAGTAT TACCAAGATA GAAGTCTTCA TAGCTCGTCA CTTCTTTTAC ATCAAATGGT
   108121 TCGTATATGT TAGTGTCATT ATCTTTATAT TTAGCTCTGA AAGATAACTT CTTCCAACCA
   108181 TCAAGCAAGA TAGGATATAG ATCTGTTTTC CATACATAGT CTATCTTGCT TATATCAGCA
   108241 GTATCTAGAT ATTGACTATT AATCATATCG AGTATATATT CTTCTACTTG CTCAAACTCT
   108301 AATCCAGGTG AGTTAATGAA TTGTGTACCT AATGAATTCT CATTGGTTCT CATTGTCATC
   108361 CAGCTAGGAA GATATCTGAG CATCTTCTTC GTTACATTAC TTAAAGGAAA ACTATCGTTA
   108421 TATGACATCA GAAACCCTCC TACTTGATAA TAACATTTCC TGGAGTTATC TTTTCATCCC
   108481 ACATTGAATA GTAAGTTGCA AGATATGTTT TCTTATTATT TATCTTAAAT TCTAAAACTT
   108541 CTCCATTTAT GATTTTGTCA CTCACACTAA GTGCCTTACT CATAATTACA TTGATAGATA
   108601 ATGCTTCTCC CATGGATATA TTATCTATAT AATACTTGAT TGCTGAACGT GCAGAATAAG
   108661 ATAGACTACT TGCCTCCACG GAGCTTACAC TTGGATGCAT AACTAATTTC ACACTAACAT
   108721 CAACAGTCGT GATATTCGGT TTCATAGCAA CTGCTTTTAT ACCGTATGCT TTCTCTCTGT
   108781 CTAACACTGC TTGTACTGAG TTTATAATAG TATCAGAGGT ATTAGGATCG TCTACCATTA
   108841 CATATACAGA AAAACTTCCT ATCCCATATG TGTAAGGAAC TAATACTACG TCTTTGACAT
   108901 CTGCTACTGA TAGACTTTTT AGTCTAATAG TAGTCTCGTT AGCTCCTGCT GAAGAATACA
   108961 CTTGTTGACT AATCAAGTAT CTATAATTGT CATCTGTATC TCCACTCTTG CGTGGACAGT
   109021 TTAACATAGC CCCCATCAAG TCTAAAAACT TACCAGATGC CGTGCTTATG TATGCCATAG
   109081 ATATGTATCT GTCAAGAGTG GTATAACATT CTTCTAGCTC TTCATTTATT ATGTCAAGAA
   109141 AGGTTCTTGC TATTGTTCCA GGAGAAAAGT CTGTTATATC AGTATTGTTA GCTAAAGCAT
   109201 CCATCATTCT TTGCATTCTT ACTTTCTTAT TAGAGTACAC TATCATACTA CACCAAACTC
   109261 CTTAATCCCA TCTTCATATC CAAACGAAGC ATATAACGTA ATAGTATATG GATTAGATAT
   109321 GCGTATGAAA TATATTATGT TATTAGAATC AACTGGTACA GACCTTATAT TCGCATCTTT
   109381 AGGATTAATA AAACCATCAT ATGTTAGTGA CTTTAATATA TTGTATGAAC CAATGTCAGC
   109441 ATTAGCCCTT GTATTCTGTT CGCCAATCAA ATCTTCAAGA TTAGCTCCGA TAGTAGGATG
   109501 GTGATACCAA TCTGGATTTT GTGTCTTTAT CCTGTTGTAC ACGACTTGTT TAAACCAGCT
   109561 TATGTCTGAT ATTAATGCTA TATCCTTCAT TTCCTTCAAC ACTTGATTAC CATTATCGTC
   109621 AATACCACAA TCTACATAAA TCTTATTCCC CTCATCATCA ACTCGGCAAG GCGTAGTAAT
   109681 GATATCTCCT TCAACTGAGA CAAATGTGCC GATACATCCA TTTATCAAAC AAGCTTGCCC
   109741 TTCTTTGGCG TCAATAGGAA CGTAATGAGT ATCATCTTCA GAGCAGATAA CTTTCCCAGC
   109801 GCGTATATCA AAGTCTCTCA TTATTCATCA CCATCCGGTA GTGGTAATCC TAATCCACTG
   109861 ATTATATTCT TTATGTCTGT ACTATACTTA ACAGGATTAT TGTCCTTAAG ATATGGAGGC
   109921 AATAGGATTT GAACATGTTC CCATCCCTTT GCAGTTTTTA CTTCATAATC ACACATTAAC
   109981 TTAAAATTAC GTGGACTTGT ACTAACTCCA AGAGGAGCAA TACCGCACCA TTCATATATT
   110041 GAGGGATTGA ATTTCCATGA GTTCCATATA AGTCCATCTG GATTAGTCAG TAGATTAACT
   110101 CGATTGCCAA ATACATTTAC CTTAGGGGAG AAGATGTTAG CAGACTGTGC AGTAGGGTCT
   110161 AGTCTTATTC CAATGGTTTC GCCAACGAAA GAGTCTATGC AGCCGTCATC ACATATCCTA
   110221 ACTACTGAAT TGTTATCCCA GTGATGAATT CCTACTTCTT CTTTCTGGAA ATATTCAATC
   110281 GTATCTCTAT CACTAACATC TATATGCCCA TTATCAATGT TGTCTAACTT CCTCTTATAT
   110341 AAGCTTTTGC TAGGTCCTTG CATAATTATC CTCCAATACG TCCTAGATAT TTAGGTACTT
   110401 GTGGTCCATG GTGCACCTTA AGATCTTCTT TTTCTTTCTT CTCTGTGAAT ATTGTTGTGA
   110461 TGATTGGTGT TGTAGGGCTA TTAAAAGTTA CCCATACTTC AGTGCCAACG TTAAGAGCTA
   110521 CTAATTTAGT TCCACGTCCA TGATCCTCAA CTGGAACATC ATAAAACATT ACCGGAACAC
   110581 CAGAGTTTGG TTCCATCATA TTTATTGCAG CCAGTTTCTT TATATAATCA TAATGAAGTA
   110641 CTACACCTGG TCCTCCATTA TTATTATGTT TCATAGAAGG ATCTACCAAT TTGTCATATA
   110701 TAGCTCTTCC AAGCGGATTC ATGTGTTGCT TAAGCATATT AGATCCCTCC TAATAATTCC
   110761 ACGTTCTGCC CGGTCCAAAA TCAATGTGAA CGAATCCAGA GCCAACCTCT ATCCCACCAA
   110821 ATCCATATGC TCTAGCAGCA TTAGCTAAGT CTTCAGCTAC CTTTCCACTA TATGAAGCAT
   110881 CCACAGCTCC ACCAGCTAGA TGCATACTCC ATGGAGCTGC ATTCTTTATC GAGTCATTAT
   110941 ACGCTCTTGA CCTAAAGCCA GAGCTTATCT TAAAAGTATT CCATCCGAGG TACGCAACAA
   111001 AACTAGTTAG ATATTGTGCG TATGCAGGGT GGAAATTGTT CCACCCTGCA AAAACATTAT
   111061 CGCTACTCTT AAATATACTA GTGTCTAGGC TGACGTAACC AGAGAAGTTT GAGGACATAC
   111121 ACTTCTTAAT AAATGCCACT TGACTTCCTG TAACTATCTG TACCTTCCCT ATACCACGTG
   111181 GATTAGTAAA GCCAGATATA GTACTAGCAG CAGCCGCTTC AGAAGTAGGA AGATTAGAGT
   111241 TATCACTATC TTCAGAGCTT CCACTATTCT CTTGAACATT TCCATTTACG TTTTGGATAT
   111301 ACTTCCAGTA GTTTAATAAA GACAATGAGT ACTTAGAGTC AGCAAGTTCT TGATTACGAT
   111361 TAAGGGTTTC TTGAGGAGTT GAGTCCCCAG TTAAATAAGC TAATATGTCT AAATAGGACA
   111421 TGCAATCTCC TCCTACATAT GATCTTCAGT ATTGTGAGAA AACTTGTAGT CATCTCCGGT
   111481 TAGTTCATTA AACAACCGTG GTATTCCAGA ACCAGCACCC TTACCTTTGC CTTCCCAGAA
   111541 TAAATCCATT TTGCTTGGCT TATCTCCAAT TACACACCCT TGATGGCCAT TAAGTCCTGC
   111601 AACAAGATTC TTGCCATGCG ATCTGAGTGG TACAACAATA ATGGCTTGTC TATTCCTCTT
   111661 CTGTCTTTTA TAGGCTTCGA ATATGCTATC AGCAAGAATC GTCAATCCAA CTTCAGCTAT
   111721 TGTAGCGATG CCAAATGGTG ACAATGCCAG CCTAGCCACC ATTGCTATGG ATCTTCCAGA
   111781 AAAAGCTAAA GCCCTACCCG TCTTTGCTGT TTGTAAGAAT GTTTTCATCT TATCATAGCC
   111841 TTCAACTACA TTTCCATACT TGCCGCTATA AGCAGCACTT CTTAATGATC TATTTATTTT
   111901 AACATTCTTA AAGTACTCAT ATACTTTAGA CCAATTCTTC TCCATCTTAT ATATATCTGC
   111961 TCCCTCAGCC ATAATATCAT TAAGAACCCA ATTATTCCCT GTAGCTTTCA CAAGCATTTC
   112021 AAGTCCTAAC TCACCGAAGC TACTAGTTGT TCTTCTAGCA AATGCACCAA GTGAACTACC
   112081 AGTTAGTTTC CTCCAAGCTC CTATTGCTGC CCAGTGTCCA GCAATATTAG CTGTACTACC
   112141 AGCTACGATT GTAGATGCCC AGTTAACATA ATTTAAGAAC ATCTTATCAT CTACTATTAC
   112201 GATAGCATCT GGACATATAT TAGTAACAAA TCCTGTATCG TGACTTAGAT GGTGAACGAC
   112261 TTGCTTCACG CCACACATGC CATGCATTTC ATTTACTTCA TCAGCAATAT AACACATATC
   112321 ATGCGGCTTT ATGGATGGGT CTCCAATTAC AGTAAGCTCT CCCTTATACA TGTCCTTAAC
   112381 GAAGTCACGT AGTGTTTGTG CTGCAGCTGT ATTGGCAAAT CTCTTAGCAT TTGTATCCCC
   112441 AAAATTGAAA TAAGAATGTT CAAGGAAGTC TACATTAATT ACGGCTGTTT TCTGCTTTTC
   112501 TGGGTATATA TCCTCGTCTG CATGTACGAC CATAGATGAT TTAGGCACTC CACTCTTTGT
   112561 CTTATACGAG GCTATAACGT TAGTGTAGAC TCCTTCTTCT GAAGCTTTAA TATTATTAGC
   112621 TATAATATCA CACCAACTAA AGTATGTATG TATTTGGCAG AGTGGTTTAC TAATCATCTC
   112681 AGTAGCTGTT CGATCATATT TCTTATTGAC CGGGTCCCAT TTGTAGTTCC AAGCATATCT
   112741 ATCACATATT GGCCAGTGTG GTCTACCATA GAATAGCGTA CTTCTAAACT CCATCGGTAC
   112801 CACGGTGGCT ATATAGTCAG GGAATGCTAC CGCTAATGTT TGTGCTACGT CCCATACAGT
   112861 TTTACCGAAT AAAGGTACTA CTATATTATC CTCATCACCT TTAGGGAATG GTACTCCCCA
   112921 ATGAAGATAC CATCCCTGGT ATAAATCATT CTTTGCATCT TCAGTTAAAC TATCCTGTGC
   112981 TACCAACGAA TAAGGGTCCC AGATCCATTG ACTATGGACA CCAGTACCAG TTGAAGTATA
   113041 TATATTAGCA GCTATCTCAC CTAGTTTTTC ATCCCTTTTC CATGGCAATA GCGAATCTAA
   113101 TTTACCTTCT GGAAATGGAA AATCACGGGG ATTACCAAAG TGAGTTATGC CAAGTGGGTT
   113161 TTCTGGCCTA TCAAATAAAT TCCATAACCA TTGCTTATCA GGTTCTTTCT GGTTTATCAC
   113221 CTGTTCTATC CAATTCCATA CCGGATTGTT GTGTCTTGCC ATAAGATAAC ATAGAGTACT
   113281 TCTAGCCTCA CTGTTCATAT GAGAGCCGTC ATTCAGTTTG TCTGGTTCTC CACCAATCTG
   113341 GTTGCATAAC TCAAGACCGT CACCTTGAGC TACTATTTCA ATAATATCTC CACCAGAATC
   113401 AAGTTCTGTT ATAGAGCCAT TAAACATTAT AGGTAGAGCT TGAGCATTAG ATCCATATCC
   113461 CATTCTTAAA TGTATCCTAG CTCCTGTTTG TAGGTATAAC GCAGACACAT ATTCCTTCCT
   113521 GGCGTCAATC AATGATTGAT GATTGAATTG ACCAAAGAAT AGCTCATTCC ATTCATACTT
   113581 CTGATCGTAC TTAGGATATT CAAGATTCAT ATCATATCTA GTCAAGTTAT CATATACATT
   113641 AGTCATCCTA ATGACACAAG TATCAGCGGC TATCTTCCTA GACTTGATTA TGTCTATAGA
   113701 TTGAATAGAG TTAAATCCGT AGAAGTTATC CCACAGTTTA ATCCAACTAA CCCAACGACC
   113761 TTCATCTATG AGTAGCATTT GGAATGATGG GAACGCTCTG AGTAGTCTTC CTCTGTGATC
   113821 AGTTTCTAGC ATGTCAGTAA ATGAATCTCT AACTATCTTA TTGTTATCAA TCTGCGGTTC
   113881 ATGTGGACTA AAATTAATTT TAGTTGGTGA ATTAGCTGCA GACATCTTTC CTTCTGTTTG
   113941 ATCTTCAACT TCAGATGGAT AATCTGCATG GACTCCAGTT GTAGGAGGAG TATATTTCGT
   114001 ACCAAGCATT TCAGATCTAG TAGAACTAGA ACCAGCCGAT TTAAACTTCT CATACCATTT
   114061 CTTAACCTTT GTGTAATAAT CCCATGAACT TGGAGCGGTC AAATCATCTA CATTTCCTTT
   114121 GTTGTAAGCA ACTACAGCCC AACCATATAT ATCTTCAGAA TACTTAGGAT TCTTTAATTT
   114181 AGTTACTGCT ATTATCTTTT CTATATAATA TTTAGTACAT ACGTGAATAT TATATTTCCA
   114241 ATCCCATGCT ATTCTTCTAG CAGTTTCCAA GGTTAAACCA TGTTGATCTA GCATATATTG
   114301 TCCAAGTCCT ACAGCAGATG AACCCTCTTC GTTCCAATAT GGCTTTTTAT TTATAAATTG
   114361 TAACCAAGAT CTACTTTCTT GTGTTATGAT AGCTTTCATC CATAATACAG CTGGCTCTTT
   114421 AAGCATATCA GTACCTGTTA GCAAATGATC TACTTCTGAT TCAATTGCTC TAGCAACAGC
   114481 TTCCTCGTCT GGATTAACAC CAATATGACT AGCAAAGTAC TCTCCTTCTT CCTCGTGTCC
   114541 TTTAAACCAT CTATTTATTT CATTTTCAGT TGGTGAATAA TTTATCATTG ATTTATTACT
   114601 TACATTCGGT TCGCTAACAG CCCTGTATTG CATAATATCA ACATTAATCG CACTTTCACT
   114661 TGAATCCCCA TTTATCTTAA CTGGAGGCTT TTCATCGGCA TCAATATTAG ATATATCATT
   114721 CTTATATTGC TCTTGCTTTG CCTTCCCATA TTTCTTATTA AGCTCTAGGT CTTCTTTAAT
   114781 CTTAGCCTCT GAGTACTTCT TTAGTTCATC ACTCACTTTA TATAATGGTT GATATGTTTC
   114841 ATTCTCATTA AGAGTAAGAC TTGTAGGTAC TCTGAGAGAT GCTGTTCCTA TCCTACATTT
   114901 TATATCCATA CCAGCTTTCT TCTCATCCTT CTCCTGTTCT TCCTTGTTTA TCATATCACG
   114961 CAAGTCTTTT CTGAGTGTAT GCGGAGTATA TATGAAGAAA TCAGGATCAA CAAACTTACC
   115021 TGCTGACCAA CCAGCCTCCT GAGGAAAGAT ATAGTTTATA TTCGCTTTAG TAGTAAAGGT
   115081 CTTAAGCTCG TCCCATGTAG GAAGTTCTAA GTCTGGATAT ACTTCAATAT TTTTAAGTCT
   115141 TTCTTCAACT ATAACTTCTT CCATGCCGTA GAAAGATTTT ACATTATTGA GATTGACTCC
   115201 TTCTCCAGTG TTTAATGACT TCAGTCTTTC AGACCTACGC TGAGTTTTAT CAAAGCCAAT
   115261 CAGAGTAAGC ACTATTTCAT ATCTATCTGG GAAACCACGT ACGGTATTCA CTGTTACATT
   115321 TTCTACTAGT GTATATCGAA CTCCGAATAA ATTTACTATT GGGTTATTAA TCCCAAGATA
   115381 TCCACACACC ATACCGAACT TGTAATCCCT AGTATATCTC TCAGCATCCC TGATCATTTT
   115441 AACAAGGTTC TTAACTGGCT CCTTACCTAC CGAAGTCATG CTTATTTGTA TGTAGGCATC
   115501 CTGAGAGCCT AAATATTGAT GAGTAGAGGC TTCACATTGT TGTATCTGCA TTGAACTAAT
   115561 TATATTTTCT AGACCAACAT GGATGGATTC CACAACGAGA CCCTTTATTC GTAACTCATC
   115621 CATTAAAATG TTTTCTTCTG CGTTCTCAAT CCTTTGTTGT CGTTGTTTCA AGTCATCTAA
   115681 TTTCTCAGCA AAATCATCTT GCTGAGTTTC ATATCTATCT GCAATTGTAT CTAATAGATG
   115741 TTTGTCTTCT ACATCAATCA CATACCAACC ATTTGATGGT TCGCCATAAC CGTTAGCCTT
   115801 CAGTAACTCA ATATTTTGGT ATGCGGTAAT ATTTACACGA TACCTGCGTT TAGTATAATA
   115861 CATGGGATCA CGTTTTACAT ATACTCCTGG AGCTTGGAAT CTAATATCTT CCATCTTAGA
   115921 ATCTTGTATT CCAGTCAATT CATCTACTGA GACATCTTTG ATTACTCCAC TTGGCCAAGT
   115981 CTCAGCTATC TTCTCGTATG CTTCTTGTTG CATAAATGCT TCTTCGCATC CTTCTCCATC
   116041 ACTATTAATC TTACTCCAAA GAGTATTAGA ATCTGGGTAT GTCATATCAA GCTTGCTCTT
   116101 AGACTTTAGT AGCTCAGCTA CCTCTTGTTT AATCTGCATC AAGTTAGATT CATTAGCTAA
   116161 TCTAAAAACT AAATCAGTAC TACTGCCGTC TAATGGCTTA AGGTATATTC TATCTGCAGA
   116221 TCGCTCATTC ATTGGCCCTT GGCAATACCA CCTGAATAGT GGCCAACAGA AGGAGTCATA
   116281 GAAGTCGTCC GTATAAGGCA TATATGCTTG ATGGTCAAAC TTTAACATAG TTATATTAAC
   116341 AACTATACAA TCAGGGAATC CTGGTACAGT TTGAGCAGTC ATATTGACTA ATGTTACAGA
   116401 TTCTACCCCA TGTACTTCTT CAAGGTAATC ATTTTGGATA GGAACGAATG GGCTCTTCTT
   116461 GAATTGAGAT ACTAGAGGTC TTAAGCCATT TACGTAGAAT GTTGAACCAT CGTTACCCTT
   116521 AACTGGATAA CCATTAATAT AGTCTTTATT ATGGAAGAAC AGTTCAACTT GTACTGCTAT
   116581 ATCAGAGAAC CCTGTCTTAG TTTGGATACT GCTCTTACTG CGTAATACAG GTACTTTATT
   116641 GATCTTAGAC TGTCTTGTTA CTGTTATAGC CTGTGGAGGT ATAGCTAATT CTACATCTCC
   116701 TATTAGCATA TAGCCAGGAG GTCTATTATC GCGCGGCATA CGCTCATTCT CCATAGGTTC
   116761 AACGAGATTT AGATTAGAGT TATAACCGAC TTGTGGTCTA TAATTTATGC TTGTTACGGT
   116821 GGGATCTACT ACTTCAGGTT TCCTCTTTTT ATGAGTAGTC CATGATGATA CGGAGACATG
   116881 CCCGCTATTC ATATTCATTA CATCGCCAAG ATTACTCTCG ATCAAGCTTC TATTCACATT
   116941 CACAGAATTA TACTCATCTG TGTATACTAC GGCAAGTCTA CGATTATAAA TGTCTGTAGC
   117001 AAATACTATT TCACCATCAG TCTTACTTAA TACAGATAAA TCTAAGACTA CAATACTACC
   117061 CTCTTCTAGT ATGCTTTTTG TAAACTCTTT AGCTTTTTCA CCAATAGCAC GTGCCTCATC
   117121 TAAACTAAGG CCCTCAGTTA TTGAGTAAGC GCTGGAATGA GTCTCTTGAT ACTGGTTACC
   117181 AGATGTTTCA GGACAATTCA CTCCTATGAA GCGCACATTA AAAGATGTAT CTTCTGGTTC
   117241 TAAGCCACAT GCTTCGATAG TATCTCCGTC AATAACCCTA ATTACCGAAG CTCTCATTAT
   117301 GTGATTCTGT AGCGTATCTA TTGTAGGTTT ATCCTCATAA TAAAGAGCCA TTATCTTCCC
   117361 TCCCAATTAG CTAACTCTAT ATACATAATC GATTCATCAA TATATTCAAC ATAAACATCG
   117421 GCCCTAAATA GTTTCTTAGG AGTATTGTCT ATAGGTTTGA ATGGACCTAG CGTACTCATT
   117481 AAGTTGTATA ATTTAGGACC GATAGTATTG CTATCTGCTG GTTGTGGATT AGAATATGTG
   117541 TGAACATATT TCCCATCTAC CCTTGCAGCT ATATCCCACC TATCATAATC AGAATAGGAT
   117601 ACACCTATTA ACTTTCCACT AGATCTTATG ATCATTCACG TATCCTCCTA GAATGCTTGG
   117661 CCCTTGGTCA AGGCATTAGT TACAACGCTT TGCACCCACA TATTATCTAT CCTCTGAGTG
   117721 TTATCATTAG ACGTAATATT CATATTCATA TTAACTGGCA TTGCAGATGA TATCTGTCCT
   117781 TGTACTAATT GTCCGATCTG CTCATTAGAC AAGCCATTAG CATCCCTAGC TCTAATCATA
   117841 ACCTGTAGGT TTTCGTAACC TTCTCCACTC TGTGTTATCC TAGCTACTGG TCCTCCAGGA
   117901 GAAGCATCAG GAGTAGGTAT ATAACCACCG CCATCTATGG GTGGAGCTTG GTCCGGCTGA
   117961 GGCATCATGT CTTTAGGTAG AGGGTCTGCA AACATATTAC CTACCATCAT TAGTCCTGCA
   118021 AATGCTCCAG CTCCCCATCC TGCACCAGCT AATTTAGAGC CACCAGCGAC ATGTTCAACA
   118081 TCCCTGAATA TATTTCGCAT TGTTTGTTCG CCAACAGTAA CCATGTCCGG CCTAGTTCTC
   118141 TGGTCAGCAT AGGCACTATT TAGAACCATA TTAGATGAAG CCCTCTCATC TAATGCCCAC
   118201 TTGGTTCGTT GTTCAGCACG TTCAAATGCC TTTCTCTCTA GTTCCTCAGC CTTCTGCTCA
   118261 CCGTGCAATA TCCTCCATAC GTTTGTTACT GAGGAGGTTG GTGCTTCTCC AGAAAGGTTT
   118321 CCATTTAACA CATCGACCAG GGTGTTAAGA TTTTTAATCC CTGAACTTAC GCCCATTCTA
   118381 TTTGTTGCGC TGTGTATTAC CCCTTCTAGA TCTCCACCCA TAACAGTCTT TAGATCATTG
   118441 ACAGCGCCAA ACCCTTCATA CACAGTAGCG ATCTGACGAA CTGCAAATTT AGAACTACCC
   118501 TTTATTCCTC CACTATAGGC TTGTCTGCGG TACTCTTCCA TGTCTGTAGC GTCTACATCC
   118561 ATAGCTCCTA CTATCTTCGC ATGTTCAATG AAGGTTTCTC TATCTCCACG AATCATTGCA
   118621 TTGACCATTT CGGATGAAGA ACTTATTCTC TTATCAAGTA GCTTATTCCT CTCTGCTTCT
   118681 TGTCCTGCAG AATCTATTCC AGCCCATTCA TCAATTGTTT TTGCTAGATG ATCATCAAGT
   118741 GCAGATTTCG AGAAGTGTTT AGACGAGATA GAAGACTGTG TTACCAATTC ACCGAGGGCT
   118801 GTTACAGCTT GTGCTTTCTT CAAGTCAAAC GACTGAGGAT TTATTCTCAT AGCAATCTCT
   118861 GCCATCTTAC GCATTGAAGT AGCTACGTTC GAAGAGTAAC CAATATATGA GCGGCCAAGT
   118921 CTTGCTTCTA ATTCGGCTCT TGCGACGCTT CCTACGGTTT GTAGCTCTGC CTTTGGTAGA
   118981 TCTATATTTT CACCCGTATA AGCCTTCACC CAATCTCCGT ATGATGCACT GCTACTCTTT
   119041 CTATTGTCTG CTTCATATAG CTTAGATACT AATTCATCAT AGAACTGTCT TCTAGGTTCT
   119101 ATCTCTCTTA TATGCGCTGC TATTTCACCT ATTGCACCTG TGCCAGACCG TAGTTGAGAT
   119161 TCAATCTGCC ATCTGGTTTT GCCTTTGAAG TGTGCAAGCA GAGTGGACAT AAAATCACCA
   119221 TCGTTGTCTG CTGCATAAGC TACGGCATCA CCAACAGTTA CTTGAATTGC ATGAGGAGCT
   119281 AGCCTATCTA ATGCCTCGTT AACTCTGAGC CAGGTAGGTT CTATAGACCT TAAGCCTTCT
   119341 GTAGGATAAC GACCTACTAT ACCAGGCAGA CCTTTAACTC CATACTTCTC CTGAAGTTCT
   119401 CTAGTGTCTC CGAGTGCTAA TTCTTCTAAT AGCTCAGGAA CACCTTTCTT CATACCCTTA
   119461 GTCATTTCTC TTAATCTACC AAGGGATATT TCAGCAGTAG CTGCTGCTTT CTTTTGTCCA
   119521 GGAGAGAATG TTTGAACTAA GAATTGTCCG CTATGTTGGA GTCTAGCAGA TTCTATACTG
   119581 TTATAAACAA GACCTTTAGA ATCGCTGACA CCTCTGATGT TTACGTTGGT GAAATGATCC
   119641 ATTGCCTTTT GTAGGCTTGT GCTTGCTTCT TTCCCTGTTA GGTCAAGCGT AGCTATGTCT
   119701 TGGAGCGTTC TAATCACTCT ACCACTTGCT GCTAATAATT CATTAGCCTG TGGCATTTGA
   119761 GCAACCCCTA GTTTCCTAGG CTGTCCTATA GGTAGAAAGA CTTTATTGAT TATATTATCA
   119821 CCAGCAGTTA CATAGAACGG TAACTCAAAT ACCGCTCCAC CACGGGACAA TATTTTCTCT
   119881 GCCTTCTTTG GAGTAAGAGC TCCAGGTTCT CCAGAATGTA CTTGGTTATT AGCTATCTTC
   119941 TCTATGTCGT CATACCACGT ACCGGTATAG TCGATATCAC TCTTGACATC TCCAGAACGT
   120001 AGGAATCTTT TAAATGATGA TAATGATACT CTGCCTTCTC CAGTTTCTCC TATAGGAGTC
   120061 TGAGAATGTA TTACTGTGTC TCTACTGTCT ATCATTCCAG TTAGACTATT AATTGACCTT
   120121 TCATACTTTC TTAACTGTGA CTTTACTTCC TTCTTCCCAG CTTCTATGCG TCCATTTTCG
   120181 CTAAGCTTGT CTGCAACTGC GCCATCTAAT AGATCTACTC CAGCTTGTTC TCTAACCATC
   120241 TTCTCGTATT CTTTAGCTGT TGCAGTTAAC CCATTAAGTC GAAACATGCC TATTTCCTTG
   120301 GGTCCTATCT TGTATATACC ACCCTCACTA CCTACTGCTT TGAACCATGG TTCAATAGGT
   120361 TGTGCTCCTA CATTCTCATA ACCAGTCATT ATATTACCAA CACCAGCAAC ATTAATTAAT
   120421 AACTTGTCCG TTAAGTTGCT TCCTATAATG TCACTTACTT TATCAAGCAC TTGCGTCTTG
   120481 AATAGCTTGT GATCTATTAC TTGGTTCTTA GGATTATTGA TCATCACAAG CATTTTATTC
   120541 TTGCTTCCTG GTACGTCTTC AAACTTGAAC CCGCTATTGC CGAAGAAGTT ATTGAGAACT
   120601 TTGATTACAT CATCTTCTAC TTTGTTTCTT ACTAGATTCT TTGTAGTAAT CTGATTCTGT
   120661 ACTTCATTAA CCATAGCCCT TACTTGGCTA CTTATGATGT CTCCATGTCC GCCGTGCTTG
   120721 AGTGCTTGCG AGCCCATTAC AAGATGAAGC TTATCGGCCT CTGCTCCGAA CAAACTGTTC
   120781 CATCTATCGT TCTCAACCAG AGTCAAAGTC ATCTTATCAC CGCTAGAGGT TATAAGTTTA
   120841 AGACCATTTG CTGCTGGTAG TGTTCTTTCT ACTGAAACTT TATATTTGTT TTCTCCAAGT
   120901 TTCGTTATAG CATTTACTAC ACCAGGCTGT TTCTTATTAT ACCTTGCATC TCCCTGAAGT
   120961 ACGCCGAAAG TATTACCTTC GCCATCTACT ATCTTAGACT CTACCAATTG ACCAATGGTG
   121021 AATGGCTTTT CAGAGGGAGC GATAGTATAA GGGTCGCCCT TCTCTATCGA AGCTAGTATC
   121081 TCCTTATTAA TGTCACTAAC TACATACTCG TTAACCATCT TCATCTTGAG AAGATCATTA
   121141 GCTATATCGC CACGCATAAA TGCTCTGGCG TCATACGTCG ATTCTACTAA TCCGGTTAAA
   121201 GGAGCTCCAG TCCTCTCAGC CTCAGCAATC ATCTTCTGTA CTTGGTTATC ATCCATGTAA
   121261 GCTGTCTTAA CAGTAACCCA TGGTGCTAAG TTATTACCTG TGACTCCATA TCTAGCTTTC
   121321 CCTGCTTCAG TCATGAGTAG GGGGTTAGCT AGTTCACTAT ACTTCGTTCT AAGTGCTTCT
   121381 GCTGATTTAG GGTGGAATGG ATGGATATTC TCTGCCTGTG TCATCCTCAT TGTTGCTGCA
   121441 GATGAATGGT ATCCAAATGG AATGAACTGA CGTATGTCAT TGACACTACG ACTGATTCTT
   121501 CCATTCTTAC CAGTAAACTG AGCTTCCTTG AGTGTGTGAG GATTTAATAC GTCATTTATA
   121561 ACATCGATAG GAGTACCAAG TTTTACACTT AATCTCTCTG CAATGGTTCT ATTCAGGTTT
   121621 ACAGAGTCAG TTAAGTTCAA ACCTGAGATG TCCTTCCCAG CTAGGAATTC TTTTATTCCT
   121681 TCAAAGTAGA TTACTTCACT ACGCTGTCTT ATACTAGCAT GACTTAGGTT GCGTATCTTC
   121741 CTAGTATCCA TTACTTCATC GGAGTCAAGG AAATTGGCAC CAGATAAGTC TTTAAGTACT
   121801 TTGTTCTGAG CCCAGTTGAC AAGTGCCTGT GCTTGTGCAT AGTCTCCTTT CAACATTGCT
   121861 TCTTTAACTC GTTTAGATAT ACCAACCTGA GATTGTAGAA TCTTATCGAA GCTTGTTTCA
   121921 ACACCAATGT TCTTACCATC AAGTGTGAAG TCCATCTGGT TAATTCTCAT AACCCTACCA
   121981 ACAGTAAGAA TCCTTCTTTC ATCCACCAAT GGGATGTTAA CCTTAACTAC ATCGCTATTA
   122041 TTCATTATCT GTTCTACTGT CTGCTTACCT ACTGTTGCTG CTTTCTTCTC ATCATATAGA
   122101 GCAAAGATAA AACCCTTATT GTCAGGTGAT GACAATATAG TCCCATCTAT ATTTGCATCT
   122161 GTAAGATACC TTGATAGTAG CTTCTTTATT GGTTCTTCTG CTTTCCTATT AAGCCCGAAT
   122221 AAAGGCCCTA GTCTTTTTAG TGGAGAAAGC TGTTCATGAA TAATAGCATT ATGCGCTTCT
   122281 AACATCTTAG CAAACTCTTG GTTTGCCGCT AGGTTAGGAA CAAAAGCTTT ATCTATCTTC
   122341 TGCCATGCAC TACTACCACG TCTTTGTCCT TCATCTAGCG CATGATTAGC TACCAACCGC
   122401 ATTTGATCAG GGGTAAGCTT TTCCCATATG CCTCCATTAT TGGCATCAAC ATGGGCAACC
   122461 TTATATGACA AGAACTCATT AGCTAAGTTC TTAGCTTGTA TGTCGTCTAT CTTCATACCA
   122521 GAAACAATAT CATTAGCTAT CCTAGTCCTA TCAAAAAGCT TTGCTGCTAT TTGCTTAAGT
   122581 ACAAAGTTAC TTTCTCTCGG ACCTTGCTTC TGGATCTCTG ATAGTCTTAG AAAGTTAGTA
   122641 ACTTCAGTAC GATCTAATAT ATGCTTACCA CCTAACTTAT TTATTAGCAC TGGTAGTTCG
   122701 ATTTTGTCGA TGGGTCTTTT GGTGATTTGC CTTAGCTGTG ACACTATACC TTTATAACTA
   122761 CCAAGATTAA GAACTATATT ATCTGATAGT TGTAACATTC TATTGTTAGT TGTAGTCTTA
   122821 ATAACTTTCT TAGCTGGACT AATCCCACCA GTAGCTTTAC GTAAGTCAGG TATTTGGACC
   122881 CTACCTTCCA TTATGTCTTG TAGGGCAGTA AGGGCAAAGT CCTTCTGTAC TCCTTTAAGA
   122941 CTTTGGAATG TTCCGCTACT AATGACAGCA TTAATCATTC CTCTCTCAGC TCTTAGCCTA
   123001 TCTTGCATAT AGTAGAAGTT TCTAGCTTGT TGCTCAGAAT TGAATAGATC TTTAAATTGT
   123061 CCCTTAGTTA AATCATCCAT AGAAGCTCTA TTGACTCCAG CTTTATCAAT TGCATCAAGA
   123121 GCTCTCATGT ATCTCTCCGC TCTTACATGG CCTCCATCGG TATCAAAGAT TCTATAATAT
   123181 GCACGTAGAG CTCTGTCCTT CATTCTCTCT GTCCTAGTTT CTTCACCACT GACACCAGTA
   123241 ATATGTTCAG CATTATATGG TACTAAATGA GAGAATATAC TACGTATACT ATCGAACCCA
   123301 GTACCACTAA TATTCTCAGG TCTAACAAAG GTATGGTATA ATCCTTCATC TACATTACGT
   123361 AGGGTTAATG CCCATCCACC ATGTTCAAAA CCTTCAAGAG CGCCCTTCTC TATCTGCTTA
   123421 AAGCTATGAA TTCTGTACTC GGTATTCTTA TATAGGTTCC CACTAGATAT AGGCTTATCG
   123481 GGGTTGTCTG AGTAAGCATC TATGAATTTG CCTGTATCAT CAAGTTTATA TATCCCATCG
   123541 TACTTATTCT TTTCATAAGG ACTTAATCCG GAAATTGAGA ATAGACTACT ATCAGACTTT
   123601 ATTGTCTTGT TGTCTATAGC AAGTACTCCA CCACTTATAG CATTCCAGTC TAATGATATG
   123661 CTAGCCCCAG CTGCTATTCT TCTAGCACTA GCTATCTTAC TATTAATATT ACCTCCAATG
   123721 GAGTTGAGTA ACATAGGTAC TGCTTCAGCA TCTCCACCAG CAAAGTGTTC AATTCTATTA
   123781 TTGAAGGCAT TAGACAATAC CTCTAATGTA GTTAGACCTT GTTTCCCTCT TATCCCACCA
   123841 CTTAATGTCT TGTAGTGTTC CCTCATTTTC TTGTCACCAA TTAGCGGTGC TATCTGTCCG
   123901 ATAGGGTCAT GATATGCAAG GTCAATAAGT CTATTAACAT CCAACGCTCT ATGAGTACTA
   123961 TTAATGATAT GTAGGTTCTT CATTAGGGTT TCAATGCTAC TACTAATAGG ACTCTGTGGT
   124021 CCAAGAGCAG TCCTAGTCTG ATTAAAGTAT TCCATCATGG CAGGGATATC GTGTTCTAAG
   124081 AAGTTATACC CCATGAGGTT ACCGCCATTC TTAGCTATGT TCTCTACATG ATGATTTATA
[truncated: 151,894 more chars]
