# Supplementary material for: Clades of huge phages from across Earth’s ecosystems
Source: Nature. 2020 Feb 12;578(7795):425–31. doi: 10.1038/s41586-020-2007-4 (PMC7162821; doi:10.1038/s41586-020-2007-4)
Supplement: Supplementary file 6 — Genbank files for all genome. [file 41586_2020_2007_MOESM6_ESM.zip › genbank_genomes_SD-4/GWF2_PHAGE_CIR_37_22.gbk]

LOCUS       gwf2_scaffold_32_prodigal-single     244049 bp    DNA     linear   BCT NOV-13-2019
DEFINITION  gwf2_scaffold_32_prodigal-single, contig.
ACCESSION   gwf2_scaffold_32_prodigal-single
VERSION     gwf2_scaffold_32_prodigal-single.1  GI:
KEYWORDS    .
SOURCE      GWF2_PHAGE_CIR_37_22
  ORGANISM  GWF2_PHAGE_CIR_37_22
            .
COMMENT     Data sourced from ggkbase. For additional details see
            http://ggkbase.berkeley.edu/organisms/404961
FEATURES             Location/Qualifiers
     source          1..244049
                     /organism="GWF2_PHAGE_CIR_37_22"
                     /mol_type="genomic DNA"
     gene            <3..947
                     /locus_tag="gwf2_scaffold_32_prodigal-single_1"
     CDS             <3..947
                     /product="DNA polymerase III subunit alpha (EC:2.7.7.7)"
                     /codon_start=1
                     /transl_table=11
                     /translation="NGSAEEGIPGMIANGIPLAIAEQIAILIERFASYGFNKSHGTGY
                     ALLAYQTAYLKAHFPLEFMCALLTVASDNSDKTKKYIHEAKRMGIKILVPDINKSDIK
                     FTIDGDAIRFALSAVMNVGPNVATYITKTQPFDSLENLVSSLPKRQLNKKTITSLALS
                     GALDQFGNNRMAILQEALRYRDEKIDMTEEVSKFDERAKLGYENSLLGSFISGHPLQS
                     VAKPVNWDVIEERKPFDVFGMIMEIKQVNTKKGDPMAFVEIETLEGKKLITIFTKVYA
                     TCRGEIAPGLIAKIKLVKDKAGLVVREIYIPKRVNKMA*"
                     /db_xref="dca:Desca_1703"
                     /db_xref="F6B7J7_DESCC"
                     /db_xref="UniRef100_F6B7J7"
                     /db_xref="2.7.7.7"
     gene            963..3056
                     /locus_tag="gwf2_scaffold_32_prodigal-single_2"
     CDS             963..3056
                     /product="Anaerobic ribonucleoside-triphosphate reductase 
                     {ECO:0000313|EMBL:EAX47057.1}; EC=1.17.4.2
                     {ECO:0000313|EMBL:EAX47057.1};;  TaxID=401526
                     species="Bacteria; Firmicutes; Negativicutes;
                     Selenomonadales; Veillonellaceae; Thermosinus.;"
                     source="Thermosinus carboxydivorans Nor1.;""
                     /codon_start=1
                     /transl_table=11
                     /translation="VYPNSITKRDGRNRTFNSSKILNGILSAMQDTESINEDLAQSMT
                     NEIIEEAKLIPDIKAIDLYDLTVKKLIDNKMYDVVASYINFRNERDEIRDVESDLMKT
                     ISKITKETTRDNANIGNSPSSKMLQIGSAASKKHNLSKMPKHIAKAHASGAIHIHDLD
                     YLEKTINCLQIDLGEVLKKGFDAGRGYIRPPKRIGSAAALAAIILQCNQNDMYGGQSF
                     DQFDTYMAPHVPEGYASVARIKPPMYTMGNSMEVYEHRQARREEIRNEVYQAMEGFVY
                     NLNSMHSRAGNQCPFSSINFGCDTTPEGRLVSEMLLKAFKAGLGRGEIPLFPNLIFRL
                     KEGINMSPGDRNYDLFKLACEVAAKRMNPTFSFMDMTINKPYGIMPSYMGCRSRVQAN
                     VNGEAIAHTRGNIGFVTMNLPRLAIEAKGNWKKFYKLLDKLIALCEEQLLHRYEVTSK
                     LRVKDLPFLMGQHLYMGSENLKDEDTIEEATKHGTLAIGYIGIAEVLQLLNGKHHGED
                     EQSHADALNLAEYIALKVKEMTQRHHLNFTTIATPAEGLSGRFISIDKEKYGDIPGVT
                     DKGYYVNSYHIPPDYGISMFNKLKLEGPFHKFCDAGHISYVELESAPTHNPEAIMQLV
                     LHAASCDMGYMGINFPIDHCGTCGYDDVIDERECPKCGSSDIKRIRRVTGYLSSVDKF
                     GDGKTAELKARIIHN*"
                     /db_xref="A1HS95_9FIRM"
                     /db_xref="UniRef100_A1HS95"
                     /db_xref="hmo:HM1_2070"
                     /db_xref="1.17.4.2"
     gene            3202..3492
                     /locus_tag="gwf2_scaffold_32_prodigal-single_3"
     CDS             3202..3492
                     /product="hypothetical protein"
                     /codon_start=1
                     /transl_table=11
                     /translation="VNNVEDILFKVVCIAPPLHDYKLTVDKIYDAKCVYQSGSYNSYV
                     LNDAGKYELFNISHSDLALGSQNYRTMLLLLSQENCPNRPMICDKMEGIYDY*"
     gene            3482..3622
                     /locus_tag="gwf2_scaffold_32_prodigal-single_4"
     CDS             3482..3622
                     /product="hypothetical protein"
                     /codon_start=1
                     /transl_table=11
                     /translation="MTTEEQNRIMREALEKLEAYAVERAMCSVYLDIIAENIRHVLAS
                     LE*"
     gene            3629..4027
                     /locus_tag="gwf2_scaffold_32_prodigal-single_5"
     CDS             3629..4027
                     /product="hypothetical protein"
                     /codon_start=1
                     /transl_table=11
                     /translation="MDYCNNRCCLKLRTCKNHIVNAKPNGTYNVRDYNNSTDTCDLYE
                     SITCSKCRKNQNIYARGLCKSCYYREHPYPKKDKHTEPKERVKREISPENIARKALIN
                     SLRQEGKTFEEIGILLGLSKQRVSMIHNKD*"
     gene            4058..4228
                     /locus_tag="gwf2_scaffold_32_prodigal-single_6"
     CDS             4058..4228
                     /product="hypothetical protein"
                     /codon_start=1
                     /transl_table=11
                     /translation="MTPDELLNKLKDEKLCPSKLGLHDYGMPECANADEDNYLFYSCD
                     YCRELATSDLRR*"
     gene            4230..4472
                     /locus_tag="gwf2_scaffold_32_prodigal-single_7"
     CDS             4230..4472
                     /product="hypothetical protein"
                     /codon_start=1
                     /transl_table=11
                     /translation="MIKEGDILVAIKDDNYEGFRFQRDKCYAVSVAYQCSHHNNPEGC
                     IHPHAWEKCSKHQVSLEGMKIAGMCSYRFIKISEGR*"
     gene            4472..4666
                     /locus_tag="gwf2_scaffold_32_prodigal-single_8"
     CDS             4472..4666
                     /product="hypothetical protein"
                     /codon_start=1
                     /transl_table=11
                     /translation="MKFLCIKEYGYLDTNVLTMDRIYDAILADNMNDSYYVVCDDGYP
                     IIVSVNKGYIFDSYFIAVDI*"
     gene            4720..5088
                     /locus_tag="gwf2_scaffold_32_prodigal-single_9"
     CDS             4720..5088
                     /product="hypothetical protein"
                     /codon_start=1
                     /transl_table=11
                     /translation="MIMKHYCRQHDHFKTDQLVMVCFWLYNIAKWRLAVVKHIGNADS
                     ETCVVARYLEECREADVFVNYNSQYILNLDEYEHMNKLDAKLYHYKTWHGSNPSCVLD
                     VVAAEFGTIIFKDNTYIEVN*"
     gene            5089..5550
                     /locus_tag="gwf2_scaffold_32_prodigal-single_10"
     CDS             5089..5550
                     /product="Uncharacterized protein n=1 Tax=Sorangium
                     cellulosum (strain So ce56) RepID=A9GN33_SORC5"
                     /codon_start=1
                     /transl_table=11
                     /translation="VIPKRKIEIIEFWKTSEPYGFLSNFWYATIMISGKIYLTTEHYF
                     QSQKFVGTEHEYVIINQLTAYEAAKEGRKKHRPLRADWNLIKEEIMLTALRAKFTQHK
                     HLRDMLLATGDAYLVESSPVDSYWGTGPDGTGKNKLGILLMQVREELRYVN*"
                     /db_xref="UniRef100_A9GN33"
                     /db_xref="A0A0F9GMJ8_9ZZZZ"
                     /db_xref="scl:sce3364"
                     /db_xref="A9GN33_SORC5"
     gene            5540..5866
                     /locus_tag="gwf2_scaffold_32_prodigal-single_11"
     CDS             5540..5866
                     /product="hypothetical protein"
                     /codon_start=1
                     /transl_table=11
                     /translation="MLINITDSDLALSNDELVRMIRKKQEEKLVDETYAKSINDLKRN
                     IRDSMMIVDQKIRDKYSSKPSSTRYDYISELVDQLMEVLPSIKQEHIVLTATISDYMA
                     LTGKRI*"
     gene            6072..6320
                     /locus_tag="gwf2_scaffold_32_prodigal-single_12"
     CDS             6072..6320
                     /product="Tax=BJP_IG2102_Bacteroidetes_40_9"
                     /codon_start=1
                     /transl_table=11
                     /translation="MARLVIRGNTYLFYCPGCGKLHCVDNTWDFNGNVNYPTLNPSVL
                     YLEHPRCHSFITNGVIEYMTDCDHWLSGRKAMLPEIDL*"
                     /db_xref="107294009"
     gene            6330..6719
                     /locus_tag="gwf2_scaffold_32_prodigal-single_13"
     CDS             6330..6719
                     /product="hypothetical protein"
                     /codon_start=1
                     /transl_table=11
                     /translation="MNLTAYNQLNETLNKLSDTLTGTRNSTRGRNEPLPTNTRTLGQT
                     LADQQADRPIANPRRRHEPVNVYDVIMNNRRNKINEIKASGESHLDLPNGDFVVIYFV
                     PNADRLAIVYDNAGSTKCVSLHHNNGY*"
     gene            6688..7278
                     /locus_tag="gwf2_scaffold_32_prodigal-single_14"
     CDS             6688..7278
                     /product="Anaerobic ribonucleoside-triphosphate
                     reductase-activating protein
                     {ECO:0000256|PIRNR:PIRNR000368}; EC=1.97.1.-
                     {ECO:0000256|PIRNR:PIRNR000368};;  TaxID=1009370
                     species="Bacteria; Firmicutes; Negativicutes;
                     Selenomonadales; Veillonellaceae; Acetonema.;"
                     source="Acetonema longum DSM 6540.;""
                     /codon_start=1
                     /transl_table=11
                     /translation="VYHCTITMDIRIAGITNESVVDGPGIRITIFTQGCPHHCPGCHN
                     PDTWDPNGGRLMKVNEVKRMINRAHLTSRSISGITLSGGEPLLQAEPLIEIVRWYKRF
                     YPGTVILYTGYVLEDILRNVQPSSPILTLVNEVSLLIDGPYQLHNRYPITPWKGSNNQ
                     RIINIQDSVLTKYGRLITVEYSSSNNSYTEAKPLIY*"
                     /db_xref="F7NLB1_9FIRM"
                     /db_xref="UniRef100_F7NLB1"
                     /db_xref="dku:Desku_1173"
                     /db_xref="1.97.1.-"
     gene            7371..7685
                     /locus_tag="gwf2_scaffold_32_prodigal-single_15"
     CDS             7371..7685
                     /product="hypothetical protein"
                     /codon_start=1
                     /transl_table=11
                     /translation="MIVMKEGEFINVLNINQYFYAVPVKAMGVEELRNKITNMRSTSI
                     AYENVKITGYLEQGAASLYRNHEEYPVEDILQMTSGSIARMSDKLYRQLGILPGYPPM
                     PF*"
     gene            7701..7976
                     /locus_tag="gwf2_scaffold_32_prodigal-single_16"
     CDS             7701..7976
                     /product="hypothetical protein"
                     /codon_start=1
                     /transl_table=11
                     /translation="MIIGDRIKVVRIDGYTYAVPLGTDIGKIDGKGKLVTTLYPHATI
                     IAIDNRNKNAFHYNENYPIDHIVDIEQDFVVRISKKLLRSLMQGVVV*"
     gene            7973..8176
                     /locus_tag="gwf2_scaffold_32_prodigal-single_17"
     CDS             7973..8176
                     /product="hypothetical protein"
                     /codon_start=1
                     /transl_table=11
                     /translation="MIYIVIAILSLILIHVMWYMKEDKPEDMREYSFALSTAMILASL
                     AWPLVIIAVMTHEIVMLVKKARS*"
     gene            8268..8630
                     /locus_tag="gwf2_scaffold_32_prodigal-single_18"
     CDS             8268..8630
                     /product="Single-stranded DNA-binding protein n=5 Tax
                     =Lactobacillus crispatus RepID=D5H0C0_LACCS"
                     /codon_start=1
                     /transl_table=11
                     /translation="MFARFEAIGRLVKDPSEGLRRVTINGEEVSVCTFTIACDGEFKD
                     APSDFYDCVAWRKTADNLCNFMDKGKLIFIAGRPHTKTWEQDGVKKYRTEYKIDNIKF
                     LERGKGAGAVANSDDTPF*"
                     /db_xref="UniRef100_D5H0C0"
                     /db_xref="lgy:T479_16350"
                     /db_xref="X2GVH9_9BACI"
                     /db_xref="D5H0C0_LACCS"
     gene            8644..8934
                     /locus_tag="gwf2_scaffold_32_prodigal-single_19"
     CDS             8644..8934
                     /product="hypothetical protein"
                     /codon_start=1
                     /transl_table=11
                     /translation="MTPSHETLINGLHQYSMHLYNLYIKGGFSETQAKAKVAKILWEE
                     YMQFNPEATTVCKADDKTTLSLLKEKLERVVDESERFRIMNRIEELQTLAKS*"
     gene            8951..9967
                     /locus_tag="gwf2_scaffold_32_prodigal-single_20"
     CDS             8951..9967
                     /product="Protein RecA n=1 Tax=Roseburia sp. CAG:18 RepID
                     =R5UIE3_9FIRM"
                     /codon_start=1
                     /transl_table=11
                     /translation="LAYADVDKALTLLNKKFGAGSVQRLGDNFTNYDIKVESTGSLLL
                     DLALGKGGLPTGRIVELYGAQASGKTTLALLHIAEVQKSGRLAAFVDVEHALDPNLAQ
                     EYGVNIDDLIINQPSTGEEALEVAESLARTGEFGVIVIDSVSALLPSAESEAEMEQNS
                     IGLQARLMSKALRKMTPVTSEGNCTIIFINQIREKVGVLYGNPEVTSGGRALAFYASI
                     RIAVSQNGGNSGQIKDTAGVIIGHQIKCRIVKNKIATPYKEAIFNLQYGIGVDRQAEV
                     ADVAITAGIIKQGGAWFTYGEEGSPDYFKIQGRDNVRAYVKENQEFCNMLEQMLRGGQ
                     MPNE*"
                     /db_xref="UniRef100_R5UIE3"
                     /db_xref="R5UIE3_9FIRM"
                     /db_xref="era:ERE_30900"
     gene            9960..10118
                     /locus_tag="gwf2_scaffold_32_prodigal-single_21"
     CDS             9960..10118
                     /product="hypothetical protein"
                     /codon_start=1
                     /transl_table=11
                     /translation="MSRIAFRKKVNLCALIEDMLGMQIPSLDRMQTKDVEALYHALES
                     KLREVNMV*"
     gene            10115..10885
                     /locus_tag="gwf2_scaffold_32_prodigal-single_22"
     CDS             10115..10885
                     /product="thymidylate synthase, flavin-dependent (EC:2.1.1
                     .148); K03465 thymidylate synthase (FAD) [EC:2.1.1.148]
                     id=18471 bin=ACD20 species=ACD20 genus=ACD20
                     taxon_order=ACD20 taxon_class=ACD20 phylum=Melainabacteria
                     tax=ACD20 organism_group=Novel_Cyano/Firm
                     organism_desc=Novel_Cyano/Firm"
                     /codon_start=1
                     /transl_table=11
                     /translation="MNVTLLSKPEETINILYTACRTCYSSDTPMEIWEKAYNIPIEQK
                     VTLINDIISSGHHSILEHTSFTFAISGISRVTSHQLVRHRLISPSQQSQRYVQTTKDT
                     FSYAIPEEIKELGLEDLYRECMIDSLLDYQDLIKMGVKKENARMLMPEGSTTNMVITM
                     NLRELIHICNVRLCKRAQEEITELTRRIAEQIRTVYPMFSKYLVPKCRVLGYCSENRN
                     RTCGEFPLKEEVLEAYRQVSCARENANENSTRTEQGTE*"
                     /db_xref="ACD20_26_33"
                     /db_xref="ttr:Tter_0028"
                     /db_xref="89369240"
                     /db_xref="K03465"
                     /db_xref="2.1.1.148"
                     /db_xref="2.1.1.14"
     gene            10848..12767
                     /locus_tag="gwf2_scaffold_32_prodigal-single_23"
     CDS             10848..12767
                     /product="DNA helicase {ECO:0000256|SAAS:SAAS00145970}; EC
                     =3.6.4.12 {ECO:0000256|SAAS:SAAS00145970};;  TaxID=646529
                     species="Bacteria; Firmicutes; Clostridia; Clostridiales;
                     Peptococcaceae; Desulfosporosinus.;"
                     source="Desulfosporosinus acidiphilus (strain DSM 22704 /
                     JCM 16185 / SJ4).;""
                     /codon_start=1
                     /transl_table=11
                     /translation="MKILQELNKAQSKAALSESKNILVLAGAGSGKTRTLAYRIAHKI
                     YNGVDPSRVLAVTFTNKAANEMRSRLSNLVGNSVRYSWIGTFHGIGVRMLSKFGASVG
                     VQSGFTILDSKDQLKLIKQAMKQVGIEDGYKPEFVADMISKAKNNMVTQQELMEKAIK
                     KAEKDVSNAYHRYQELLAENNSLDFDDLIMKPVQLLQSNKNIRGTFQNKFEHILVDEF
                     QDVNSSQNDLLQLLHTENNNLFVVGDISQSIYSFRGSDISHILSLGEHEDTEIVKLEQ
                     NYRSTSTIIRAANAVISNNKEQITKELWTENSAGVPIVFHHAEDETDEARLIAALIKR
                     TMKVEERNYGDFSILYRTNTQSRAIEEALIQNQIPYQIVGGLAFYDRKEIKDMIAYLR
                     ILTNEFDSLALRRIINVPKRGIGDTTIKKIEQFARDAGISFPDALERFDEVPKLSKGT
                     RDKLSGFLDLIKDLREYSNNQENKLTDIITKIWHDTQYVAILIEDGSEESLVRIDNLN
                     ELLIVAERYQSESASPTMTSFLSGISLLSDQDQIKDDKDMVKLMTVHTAKGLEFPIVF
                     TVGIEEGIFPHARSFSNPKDMQEERRLFYVAVTRAKDKLYLSGSRLRMIAGMTMEQKI
                     SRFINEIPEGLIRRV*"
                     /db_xref="I4D367_DESAJ"
                     /db_xref="UniRef100_I4D367"
                     /db_xref="dai:Desaci_1209"
                     /db_xref="3.6.4.12"
     gene            12787..13239
                     /locus_tag="gwf2_scaffold_32_prodigal-single_24"
     CDS             12787..13239
                     /product="hypothetical protein"
                     /codon_start=1
                     /transl_table=11
                     /translation="MKNVSLDVKEGEKLYKFIIQVNGSISNEAPFHRILTKQTVDGRI
                     EAVVVYEYPDRKNHAYFECGSSEQFESSIDTLIEQLSKAYEHIFGIPSEYEVIDFSNC
                     ETIEEQLSIIQERPDLFNSWDYKKDGTRRPTRMDNKFLLDNDVPKNKY*"
     gene            13250..13519
                     /locus_tag="gwf2_scaffold_32_prodigal-single_25"
     CDS             13250..13519
                     /product="hypothetical protein"
                     /codon_start=1
                     /transl_table=11
                     /translation="MESFEIGMDLLKILPKFNMALAGDIGPQDIKDTAPIGIELLNLI
                     KTKNINPGQLMFLLSTLLISVIKDAATDDTPEPTPEKFSLNDFKF*"
     gene            13534..14001
                     /locus_tag="gwf2_scaffold_32_prodigal-single_26"
     CDS             13534..14001
                     /product="Deoxyuridine 5'-triphosphate nucleotidohydrolase
                     n=1 Tax=Protochlamydia amoebophila (strain UWE25)
                     RepID=DUT_PARUW"
                     /codon_start=1
                     /transl_table=11
                     /translation="MAKKDNEVQYSKTIDVDVMLTGGKVPEYMTENAACADMYASLAE
                     SMTIYPGFRALVPLGFVTSFPSDYIGLVVPRSGRAMNEGLTILNAPGTIDSDFRGEWK
                     AIVINHGNMPVTIEPNERIAQVVFIQKVRANFNLKKELDDTERGQGGFGSTGN*"
                     /db_xref="UniRef100_Q6MEK7"
                     /db_xref="pcu:pc0268"
                     /db_xref="87190921"
                     /db_xref="DUT_PARUW"
     gene            14018..14197
                     /locus_tag="gwf2_scaffold_32_prodigal-single_27"
     CDS             14018..14197
                     /product="hypothetical protein"
                     /codon_start=1
                     /transl_table=11
                     /translation="MGCGNTERFCADANFSDGSVIVDGNEQFLELDSNPTIENIHRPN
                     SCYECGSSNIKQVKR*"
     gene            14203..15396
                     /locus_tag="gwf2_scaffold_32_prodigal-single_28"
     CDS             14203..15396
                     /product="DNA primase n=1 Tax=Clostridium botulinum RepID
                     =UPI0003638A3E"
                     /codon_start=1
                     /transl_table=11
                     /translation="MFYPREFLDELKTKVDILDLAKLYGIHVIKSGGIYQAKCIHPGD
                     DTPSLTFYPKTNSFHCFGCGASGDTINFVAFIHDIEFDEAVQKLADHAGISLSMFSSG
                     QSKVFSRQYDSMISYNRTYWKELQDNKEAIDYLLSRFITEKDIGDWRIGLVPERYNKP
                     YTGRIAFAIMDEQGRTAGFGYRSVDGSKPKYINSPDSLIFKKSSLLYGLHNIKKLIRD
                     KDYVILVEGYTDVIQLQKYNEPAAGLMGTALSQEQVELIKKHTNNAILFLDGDAAGAL
                     STNRIAQILKDNGIQVMAIITDKDPDILAIELKDNISDYIKENAVLIPGFNINRLLSD
                     VQTKLDAVILSSLRQALPLLAQMPDAVELEHYVSRVSLVLGINKNEIYNMLTKGGYYG
                     NKGRS*"
                     /db_xref="UniRef100_UPI0003638A3E"
                     /db_xref="A0A0G0VAG8_9BACT"
                     /db_xref="cae:SMB_G1321"
                     /db_xref="UPI0003638A3E"
     gene            15374..16072
                     /locus_tag="gwf2_scaffold_32_prodigal-single_29"
     CDS             15374..16072
                     /product="Uracil-DNA glycosylase A n=1 Tax=Pyramidobacter
                     piscolens W5455 RepID=D1Y4R2_9BACT"
                     /codon_start=1
                     /transl_table=11
                     /translation="MVTKEEVDLIRSISGHMVQGQDPKVLVECAKKLQELIQLRSNPP
                     TLDERIASCKACKLIDSCTNKVPGEGPMPANIMCVGEAPGQIEDEMGRPFVGPAGKLL
                     NNIIGAIKWKREDIFICNIVKCRPPNNRTPEISEVVMCKRFLDEQIELVQPKLIICWG
                     SPSANTVIHPNFSITKEHGVVFSLPNKTKAMAIFHPAYILRLESVDKDKWMEAKKAVW
                     EDIQKADKLLKGEI*"
                     /db_xref="UniRef100_D1Y4R2"
                     /db_xref="taf:THA_392"
                     /db_xref="89028271"
                     /db_xref="D1Y4R2_9BACT"
     gene            16072..16248
                     /locus_tag="gwf2_scaffold_32_prodigal-single_30"
     CDS             16072..16248
                     /product="hypothetical protein"
                     /codon_start=1
                     /transl_table=11
                     /translation="VFNGYDESGKCITTPEYACRDCGICFYTEEEKTYRHLELLMSFI
                     NLIVKDLEEGINKI*"
     gene            16245..16700
                     /locus_tag="gwf2_scaffold_32_prodigal-single_31"
     CDS             16245..16700
                     /product="hypothetical protein"
                     /codon_start=1
                     /transl_table=11
                     /translation="MKIRTDFVTNSSSSSFIIAMLGKPESVKALRYSLFGNNEKVYHR
                     YTNDILPTDFIAEIIFNDMQNEDTIITKEHVMKRISSDLHEWPDGMSWNEFEAMIVNE
                     PHEDAVKFIAENENSIFYELEYSDETQTGSMIEHGDIFNNVPHFRVSHH*"
     gene            16710..16976
                     /locus_tag="gwf2_scaffold_32_prodigal-single_32"
     CDS             16710..16976
                     /product="hypothetical protein"
                     /codon_start=1
                     /transl_table=11
                     /translation="LNIPTQFKAFFSKDALELAIWAYEEKDREKQIRIARIADKIEIK
                     SRQLYGGLNGIRRGQHMIEYPSMLLPKIMRSPPPPPKPPPCRIS*"
     gene            17040..17600
                     /locus_tag="gwf2_scaffold_32_prodigal-single_33"
     CDS             17040..17600
                     /product="hypothetical protein"
                     /codon_start=1
                     /transl_table=11
                     /translation="MKLAEAILVRDDFIKDVRVWTERRFEGRYSSWKKGEIGEKVPVL
                     IPEYSVDECDAIITKLNSDIRKIRQLISLANASNTINWLIDDKQITLAEAIILIEQMR
                     VEKGNYDALASCKTHSRVNSMSGNRFGNGANDFSFQENFEVTYDTKKYRNETDKLSKA
                     ITKLQSAIQQANWIIDIEWEETTIGA*"
     gene            17751..17981
                     /locus_tag="gwf2_scaffold_32_prodigal-single_34"
     CDS             17751..17981
                     /product="hypothetical protein"
                     /codon_start=1
                     /transl_table=11
                     /translation="MVKEGMSIVYKSNKLLYLTRDKIYKVKFAKHRKDMSCLAIFLTK
                     SSFYIVASINGKPFNGEEAFERDFVILDKWEG*"
     gene            17984..18565
                     /locus_tag="gwf2_scaffold_32_prodigal-single_35"
     CDS             17984..18565
                     /product="Uncharacterized protein n=1 Tax=Clostridium sp.
                     CAG:465 RepID=R6UHW5_9CLOT"
                     /codon_start=1
                     /transl_table=11
                     /translation="LNKELIYLKGFAKGHSLFELLKAINAATKLHEGQIRNNGEPFII
                     HPTRVTSHLVSLGIHDDIMLASAILHDVVEDCGVTIQTLMLDYGIDPATIAVVKLLTK
                     YDAISDEHYYQEISKDQRALLIKISDRCNNVSTMVGAFTNLKVVDYIKETESHIVPLC
                     KHGTRFYPEYSDKIFVMKYHIESVMNAVKLLIA*"
                     /db_xref="UniRef100_R6UHW5"
                     /db_xref="btg:BTB_502p05130"
                     /db_xref="R6UHW5_9CLOT"
     gene            18573..18776
                     /locus_tag="gwf2_scaffold_32_prodigal-single_36"
     CDS             18573..18776
                     /product="hypothetical protein"
                     /codon_start=1
                     /transl_table=11
                     /translation="MLKAICLNNNFNYALYSHNYDTDGIYNYEYDDEHNMITIRTKFD
                     IGFVFSPGSWALNHFLIINMEDL*"
     gene            18773..18997
                     /locus_tag="gwf2_scaffold_32_prodigal-single_37"
     CDS             18773..18997
                     /product="hypothetical protein"
                     /codon_start=1
                     /transl_table=11
                     /translation="MKIVCKRDLRAANILDLFIKDKIYGTNEVNERYLVVRCEQDYNI
                     RVTLGTNHNGIFFNRYFISLEVQHDTRTIL*"
     gene            18975..19277
                     /locus_tag="gwf2_scaffold_32_prodigal-single_38"
     CDS             18975..19277
                     /product="hypothetical protein"
                     /codon_start=1
                     /transl_table=11
                     /translation="MIPEPFYKDQIVINTKDVCVHPRSYVPEGSAMIVKSTRFCNSVL
                     YEAEGFDKCGLITCFGDKCIGQIIRVLVPNGISEICWCHFRKVNTGELIEFKKTIK*"
     gene            19328..19402
                     /locus_tag="gwf2_scaffold_32_prodigal-single_trna_1"
     tRNA            19328..19402
                     /product="Pro"
     gene            19425..19643
                     /locus_tag="gwf2_scaffold_32_prodigal-single_39"
     CDS             19425..19643
                     /product="hypothetical protein"
                     /codon_start=1
                     /transl_table=11
                     /translation="MEFVCKQEMRDYDGITLFIVDKIYHAHINEHCNILFVINERDKR
                     FYICGIQNNRMINGYDHYFKYIGDEYES*"
     gene            19633..19896
                     /locus_tag="gwf2_scaffold_32_prodigal-single_40"
     CDS             19633..19896
                     /product="hypothetical protein"
                     /codon_start=1
                     /transl_table=11
                     /translation="MNPNFRFIKNYKAVCYKAHYTSTGRPIYLQDKIYDLYQYNDSKS
                     IMIGETELGISAVLGSKRQDGLTVPGPVNKQYLTIIYVGDIYD*"
     gene            19889..20203
                     /locus_tag="gwf2_scaffold_32_prodigal-single_41"
     CDS             19889..20203
                     /product="Uncharacterized protein n=1 Tax=Paenibacillus sp
                     . (strain JDR-2) RepID=C6CUT6_PAESJ"
                     /codon_start=1
                     /transl_table=11
                     /translation="MINIYLDDVRPCPEGFVLAKTPEECMNLLRDNEVNILSLDHDID
                     FNLSRKTGYDVAMYIIHKNKYPDIIYLHTSNPVGRDNMYRLLKVNAPLHIEIYPWAMR
                     LK*"
                     /db_xref="UniRef100_C6CUT6"
                     /db_xref="pjd:Pjdr2_2635"
                     /db_xref="C6CUT6_PAESJ"
     gene            20200..20487
                     /locus_tag="gwf2_scaffold_32_prodigal-single_42"
     CDS             20200..20487
                     /product="hypothetical protein"
                     /codon_start=1
                     /transl_table=11
                     /translation="MIIENYIKTDTKLICTDDFISSRITGCKKLFTRDKMYDVYRHEY
                     NNSLYTQDDTGYIALLTFGYSHEYAYRGFVVKHFILVHNINILDEVIECIR*"
     gene            20475..20774
                     /locus_tag="gwf2_scaffold_32_prodigal-single_43"
     CDS             20475..20774
                     /product="hypothetical protein"
                     /codon_start=1
                     /transl_table=11
                     /translation="MYQIDQLVIIKDNGERYPYHHTLAGELGYPNAVIDFYDHTVNDK
                     DTNIPNGTVCYVLAKGMKKEHPCKICYIVCSPKLDRTILIGGKGLRHILDDEINL*"
     gene            20963..21253
                     /locus_tag="gwf2_scaffold_32_prodigal-single_44"
     CDS             20963..21253
                     /product="hypothetical protein"
                     /codon_start=1
                     /transl_table=11
                     /translation="LFGLLAWWRNRRIKSHTETIIRDLNEDLRDFDRKVENQLNIFKR
                     IVTKINKINSKIDSRIVVARSQITDLNDLVVNLESSRAANEKVKTRFEEMVM*"
     gene            21254..21499
                     /locus_tag="gwf2_scaffold_32_prodigal-single_45"
     CDS             21254..21499
                     /product="hypothetical protein"
                     /codon_start=1
                     /transl_table=11
                     /translation="MNFGIDDLVPKWILYPLAYIFGIILLPIGIVLVLVYGRGRSTTL
                     WTDLLYPGTLVACVTSTLILCLVYPIFKLKNIITKNT*"
     gene            21884..22315
                     /locus_tag="gwf2_scaffold_32_prodigal-single_46"
     CDS             21884..22315
                     /product="hypothetical protein"
                     /codon_start=1
                     /transl_table=11
                     /translation="VEMEWENELPHFEWFDKDMHCIIHRNPRMKNLNGYVGVKPNHPL
                     HRVSHIDDYSKTDSLQCHGGITYSEEGPHIEGMLKGYWYFGFDTAHSFDYVPGLIEIA
                     NKVSERFPMIPLPIEDEKVYRNFEYVMDEVKQLAKQLKEIK*"
     gene            22329..22994
                     /locus_tag="gwf2_scaffold_32_prodigal-single_47"
     CDS             22329..22994
                     /product="Uncharacterized protein n=1 Tax=Bacteroides
                     xylanisolvens CL03T12C04 RepID=I9AG64_9BACE"
                     /codon_start=1
                     /transl_table=11
                     /translation="LDLVDAYNASVGGRTHIVYVLDQSGSMKPVEEQTISGFNEQVQM
                     LKSEQANNNVSVSLIKFNHTVNPVFLSESLDSLQELTSESYKPNGGTAMYDAVGYAIE
                     HIKSLSGNENDSILVTIISDGEENSSKEYTQNRLAELIQQCNSSNKWTFAYMGANQDL
                     SKISENLNIKIGNMASYTNDVLGTKDAFTTMSCATKGYMRGRADGQSATLSFYDPDSA
                     TDE*"
                     /db_xref="UniRef100_I9AG64"
                     /db_xref="A0A0C1CYW7_9FLAO"
                     /db_xref="ccv:CCV52592_1750"
                     /db_xref="I9AG64_9BACE"
     gene            23059..23409
                     /locus_tag="gwf2_scaffold_32_prodigal-single_48"
     CDS             23059..23409
                     /product="hypothetical protein"
                     /codon_start=1
                     /transl_table=11
                     /translation="VSRSYRHNPCVGDSGPHYRKYAKRLANKKVRKLHDVPYGKVYKK
                     YFCSYDIVDYKSYCTLGEWLFLANRYVPHYAYRYDENNETWIKVVNECSEAWVKRNQE
                     YYTEVNWRKCYYWK*"
     gene            23761..24069
                     /locus_tag="gwf2_scaffold_32_prodigal-single_49"
     CDS             23761..24069
                     /product="Putative uncharacterized protein n=1 Tax
                     =Desulfotomaculum kuznetsovii (strain DSM 6115 / VKM
                     B-1805 / 17) RepID=F6CQM4_DESK7"
                     /codon_start=1
                     /transl_table=11
                     /translation="LEVYLLFGFVPNKRGRAYKRHQRMRIINYRRNRRMEGQRSWRNM
                     RNYSDRYIEQPGRLAKHNTSCSCWMCKWEKKNSILKPKERQSLRIYQSYVRYKRCYDI
                     *"
                     /db_xref="UniRef100_F6CQM4"
                     /db_xref="dku:Desku_0735"
                     /db_xref="F6CQM4_DESK7"
     gene            24096..24344
                     /locus_tag="gwf2_scaffold_32_prodigal-single_50"
     CDS             24096..24344
                     /product="hypothetical protein"
                     /codon_start=1
                     /transl_table=11
                     /translation="MKIRMYYTLEGMIEAEVRNPYDYGHLVEVLDEISDRDLLSGLHR
                     ETFDGRLSNVELVSAESEPDGKGFVVFYYPKIDDIQNQ*"
     gene            24567..24640
                     /locus_tag="gwf2_scaffold_32_prodigal-single_trna_2"
     tRNA            24567..24640
                     /product="Trp"
     gene            24663..24911
                     /locus_tag="gwf2_scaffold_32_prodigal-single_51"
     CDS             24663..24911
                     /product="hypothetical protein"
                     /codon_start=1
                     /transl_table=11
                     /translation="MITYEVDGYFKTQLITHEKEFDIESLRYMYQEALNYIEYKHGSI
                     TEVADILCGMFGFKLTDTHDDPMYTIDTDTDLVIYHDR*"
     gene            24901..25158
                     /locus_tag="gwf2_scaffold_32_prodigal-single_52"
     CDS             24901..25158
                     /product="hypothetical protein"
                     /codon_start=1
                     /transl_table=11
                     /translation="MIDRIMVANESLWYYKRSGNHITIKAGTAVVINDVRKCGMRCSY
                     EKRCSMTIYRVNNKTFFCAHKFRVPKVNEELVFEGDNYVRD*"
     gene            25145..25411
                     /locus_tag="gwf2_scaffold_32_prodigal-single_53"
     CDS             25145..25411
                     /product="hypothetical protein"
                     /codon_start=1
                     /transl_table=11
                     /translation="MLETDQIVIVEADFILLLDKEDIVPILQGTAVLIDKVRRCLHAD
                     VCSMDSECAKLEINIRGCYWCHTYFREPKLDEVLIWEEQDANSL*"
     gene            25395..25610
                     /locus_tag="gwf2_scaffold_32_prodigal-single_54"
     CDS             25395..25610
                     /product="hypothetical protein"
                     /codon_start=1
                     /transl_table=11
                     /translation="MLIVCKRSVKHINSNVYMITIDKIYETELHIDTEEEYYTITSDS
                     EHKIRISLDSNLKIDSLFNAFFILMHL*"
     gene            25782..25982
                     /locus_tag="gwf2_scaffold_32_prodigal-single_55"
     CDS             25782..25982
                     /product="hypothetical protein"
                     /codon_start=1
                     /transl_table=11
                     /translation="MKVYTVCKNRATNIFTVDKIYKLYQDDRNELRVVGDNGHNYYIC
                     KADSYITDTSFKYYFIELYTVR*"
     gene            26197..26272
                     /locus_tag="gwf2_scaffold_32_prodigal-single_trna_3"
     tRNA            26197..26272
                     /product="Thr"
     gene            26487..26563
                     /locus_tag="gwf2_scaffold_32_prodigal-single_trna_4"
     tRNA            26487..26563
                     /product="Lys"
     gene            26569..26643
                     /locus_tag="gwf2_scaffold_32_prodigal-single_trna_5"
     tRNA            26569..26643
                     /product="Pro"
     gene            27153..27240
                     /locus_tag="gwf2_scaffold_32_prodigal-single_trna_6"
     tRNA            27153..27240
                     /product="Ser"
     gene            27257..27403
                     /locus_tag="gwf2_scaffold_32_prodigal-single_56"
     CDS             27257..27403
                     /product="hypothetical protein"
                     /codon_start=1
                     /transl_table=11
                     /translation="MLKWLLNLFKHDSIKPNKALLTQGRVRKQGLNSAPVSSRPGAPP
                     AQRN*"
     gene            28266..29873
                     /locus_tag="gwf2_scaffold_32_prodigal-single_57"
     CDS             28266..29873
                     /product="RNA-binding protein n=1 Tax=Acetivibrio
                     cellulolyticus RepID=UPI0001E2DE00"
                     /codon_start=1
                     /transl_table=11
                     /translation="MSKFNSASRLASVVNRPDVIKNLAGGVAFEMDAKTRLYKKVCNC
                     LLSDTYYQKNTETLAGIIRDIKQVAAIDPEFILKLAAYARNEMYLRSIPIVLLGEAAA
                     INECKPFVRKWVPRILKRADEPAELVAYWVSKHGDIGDKGQAGGTHAFPNSLKKGISD
                     VLNTFGEYHFLKYDRSKSVKIKDVIRVCRAKPSDVLHDAIFKYMCHDIENDDVMVLHK
                     AHKEFAKIDNFEEARHLIRAGDMTWEMAVSKFGNKPEVWDELNLPFMAMLRNIRNIIN
                     ADAKCIGSVIERLKDPNQVLRSKQLPFRFYSAYREMESLIGTNPNISKVLAALSEAIS
                     ISVQNVPMLEGITLLAADNSGSMSQAVSERSKVSCANIANLLCAMAHGFCESSIVGAF
                     GTDWCPVNLNPADSIFTNMNRIARADTKGMSTNAYRVVEELLKKKTFADRIFIFSDEQ
                     CYGVTAWGYGGGSRKALADLLKDYRRTINPDIKLYTIDLSSYGTTPVPMDEPNVYRIA
                     GWSEKIFDFVKTCEVNNTNVLETINRY*"
                     /db_xref="UniRef100_UPI0001E2DE00"
                     /db_xref="ctx:Clo1313_0353"
                     /db_xref="A3DJ34_CLOTH"
                     /db_xref="UPI0001E2DE00"
     gene            30139..30321
                     /locus_tag="gwf2_scaffold_32_prodigal-single_58"
     CDS             30139..30321
                     /product="hypothetical protein"
                     /codon_start=1
                     /transl_table=11
                     /translation="MKYKKLKCPICKKTMVLKDITFDDVKALVCEDCEVTKNFKSWEE
                     QREYEKVYDEYHREMM*"
     gene            30307..30379
                     /locus_tag="gwf2_scaffold_32_prodigal-single_trna_7"
     tRNA            30307..30379
                     /product="Pseudo"
     gene            30381..30455
                     /locus_tag="gwf2_scaffold_32_prodigal-single_trna_8"
     tRNA            30381..30455
                     /product="Met"
     gene            30476..30670
                     /locus_tag="gwf2_scaffold_32_prodigal-single_59"
     CDS             30476..30670
                     /product="hypothetical protein"
                     /codon_start=1
                     /transl_table=11
                     /translation="MNQRTINEVMALKEERGKFLINIDSKLRKLTRGCNHKFPDGTPA
                     YHPVLKICRICDEDLDPYLR*"
     gene            30675..30854
                     /locus_tag="gwf2_scaffold_32_prodigal-single_60"
     CDS             30675..30854
                     /product="hypothetical protein"
                     /codon_start=1
                     /transl_table=11
                     /translation="MQPKYVICNTGIYTFLTRDKMYPILVRSSDSLYHYIIDDEDEQI
                     STNWIDGDSNFIFID*"
     gene            30865..31071
                     /locus_tag="gwf2_scaffold_32_prodigal-single_61"
     CDS             30865..31071
                     /product="hypothetical protein"
                     /codon_start=1
                     /transl_table=11
                     /translation="MQGSIVCITDKYSFFTKDKMYPILYGIPNNFETESAYYISDDNN
                     FNFPTDIILEADDQFVLINRSILR*"
     gene            31062..31137
                     /locus_tag="gwf2_scaffold_32_prodigal-single_trna_9"
     tRNA            31062..31137
                     /product="Lys"
     gene            31205..31282
                     /locus_tag="gwf2_scaffold_32_prodigal-single_trna_10"
     tRNA            31205..31282
                     /product="Asn"
     gene            31298..31381
                     /locus_tag="gwf2_scaffold_32_prodigal-single_trna_11"
     tRNA            31298..31381
                     /product="Ser"
     gene            31471..31545
                     /locus_tag="gwf2_scaffold_32_prodigal-single_trna_12"
     tRNA            31471..31545
                     /product="Met"
     gene            31561..31866
                     /locus_tag="gwf2_scaffold_32_prodigal-single_62"
     CDS             31561..31866
                     /product="hypothetical protein"
                     /codon_start=1
                     /transl_table=11
                     /translation="VNVIKFSKDQILLNTREIRIATGNRLIKIEEGDHIVVNKASNCP
                     LIIAGRKDIIVQPDGSYMCFNQKCNGQLLKICGSNKQFCSNHFIPSNEEIGNIFTGD*"
     gene            31869..32159
                     /locus_tag="gwf2_scaffold_32_prodigal-single_63"
     CDS             31869..32159
                     /product="hypothetical protein"
                     /codon_start=1
                     /transl_table=11
                     /translation="MYPIYEVDQIVKTIFSCPITDNYRRFSVIEKGTTVVISSIRTCK
                     HVLDGTINTRFPSGYYNCIGSKCTGQVVTICESLYHTCGNRFEPLDGEISHW*"
     gene            32139..32221
                     /locus_tag="gwf2_scaffold_32_prodigal-single_trna_13"
     tRNA            32139..32221
                     /product="Tyr"
     gene            32238..32438
                     /locus_tag="gwf2_scaffold_32_prodigal-single_64"
     CDS             32238..32438
                     /product="hypothetical protein"
                     /codon_start=1
                     /transl_table=11
                     /translation="MLAVAKRNVSETLTIDKIYDMNRLGDRYWIKSDDASICRVSDSL
                     DTDTDELFNRYFIYIIDIYNRE*"
     gene            32448..32660
                     /locus_tag="gwf2_scaffold_32_prodigal-single_65"
     CDS             32448..32660
                     /product="hypothetical protein"
                     /codon_start=1
                     /transl_table=11
                     /translation="VKIYAIAKLRADGRLTVDKIYPIYESMRKYRVVADDNNSYNISD
                     GLDIDDDALFNKYFIKIDMEELYAET*"
     gene            32647..33027
                     /locus_tag="gwf2_scaffold_32_prodigal-single_66"
     CDS             32647..33027
                     /product="hypothetical protein"
                     /codon_start=1
                     /transl_table=11
                     /translation="MLKLDATLFIVLFVSMAYDWIVQTNWEATNKFTNWKARYVHSLI
                     YATLSTLTLTLFGYSEMTLIWTYLALLISHFFIDDRKLVVWLMVNVKRIPREDIPGLW
                     WMNIGIDQWLHIIVIFIISVVVNI*"
     gene            32976..33314
                     /locus_tag="gwf2_scaffold_32_prodigal-single_67"
     CDS             32976..33314
                     /product="hypothetical protein"
                     /codon_start=1
                     /transl_table=11
                     /translation="MASHYSDIYNISGGEYIVTFNVDEIVISNINTLPDSILGGDKCG
                     IGLAYIINEIVKCPFSSKQDHNLYVCLMTNDKYCNGQFISLDPKKNNMSFRCENAFRK
                     PKDDEKLIFG*"
     gene            33324..33536
                     /locus_tag="gwf2_scaffold_32_prodigal-single_68"
     CDS             33324..33536
                     /product="hypothetical protein"
                     /codon_start=1
                     /transl_table=11
                     /translation="MFNKILGMLKLRSCKSCRHCINKRASGGIVLNPNTKIVEDNRIE
                     AWYCCYNHGELIELFDFRPCKMYRCC*"
     gene            33544..33616
                     /locus_tag="gwf2_scaffold_32_prodigal-single_trna_14"
     tRNA            33544..33616
                     /product="Undet"
     gene            33697..33999
                     /locus_tag="gwf2_scaffold_32_prodigal-single_69"
     CDS             33697..33999
                     /product="Uncharacterized protein n=1 Tax=Paenibacillus
                     polymyxa (strain SC2) RepID=E3EK13_PAEPS"
                     /codon_start=1
                     /transl_table=11
                     /translation="MITINGITVHGNNITVSDNVITVDGKTITEAVGTTITVKGDLVS
                     LISDKSVSVHGRIAGNVSARGSVNCDDVGGDVIAGGSVNCDDVGGSVRAGGSINRR*"
                     /db_xref="UniRef100_E3EK13"
                     /db_xref="W7RNZ9_BACLI"
                     /db_xref="ppm:PPSC2_p0331"
                     /db_xref="E3EK13_PAEPS"
     gene            34009..34251
                     /locus_tag="gwf2_scaffold_32_prodigal-single_70"
     CDS             34009..34251
                     /product="hypothetical protein"
                     /codon_start=1
                     /transl_table=11
                     /translation="MDISNPQVYYITSRCGNNGYIKCSKDKIKELLILVDTLFGCDKH
                     SSYEEVYEIPESDIDYYIDDNKQVTWAKESTAYGQV*"
     gene            34238..34426
                     /locus_tag="gwf2_scaffold_32_prodigal-single_71"
     CDS             34238..34426
                     /product="hypothetical protein n=1 Tax=Bacillus
                     coahuilensis RepID=UPI00018509BA"
                     /codon_start=1
                     /transl_table=11
                     /translation="MAKYKNKVKCKKCGDILESKSRHDFVRCSCKSIFVDGGQEYCRI
                     GCPDGKTEDWIEFIKEEE*"
                     /db_xref="UniRef100_UPI00018509BA"
                     /db_xref="C9LAZ8_BLAHA"
                     /db_xref="bfi:CIY_13240"
                     /db_xref="UPI00018509BA"
     gene            34428..34904
                     /locus_tag="gwf2_scaffold_32_prodigal-single_72"
     CDS             34428..34904
                     /product="hypothetical protein"
                     /codon_start=1
                     /transl_table=11
                     /translation="VFSLTLNVLSLIMALILFKIVSGKNKEISSLKEEIYSYKREIQD
                     LKIINQSVAKSSIVPESRKASIHASSSPNTKIPNRVNGHIEKKSVKTYDIDPVQTAIV
                     LGDDTHKTSHSNSQHHNSHSNHSSHSSHDHNSHSYSDNGSYDSGSCGGDYGGCGCD*"
     gene            34885..35139
                     /locus_tag="gwf2_scaffold_32_prodigal-single_73"
     CDS             34885..35139
                     /product="hypothetical protein"
                     /codon_start=1
                     /transl_table=11
                     /translation="VVVDVINAGDIVVSTENYERNGHLIIMDKCYVIRKSTRCIAVNN
                     VYRCIHKEHWDTCPKLTLNFIENPLGLCSHRFIKIDKGRD*"
     gene            35142..35717
                     /locus_tag="gwf2_scaffold_32_prodigal-single_74"
     CDS             35142..35717
                     /product="ATP-dependent Clp protease proteolytic subunit 
                     {ECO:0000256|HAMAP-Rule:MF_00444,
                     ECO:0000256|RuleBase:RU003567}; EC=3.4.21.92
                     {ECO:0000256|HAMAP-Rule:MF_00444,
                     ECO:0000256|RuleBase:RU000549};; Endopeptidase Clp
                     {ECO:0000256|HAMAP-Rule:MF_00444};  TaxID=1629717
                     species="Bacteria; Firmicutes; Clostridia; Clostridiales;
                     Peptococcaceae.;" source="Peptococcaceae bacterium
                     BRH_c4b.;""
                     /codon_start=1
                     /transl_table=11
                     /translation="LIPIVIEQTMNGERSYDIYSRLLKDRIIILGGEIDDYMANAIVA
                     QMLFLESDNPEKDISLYINSPGGVVTAGMAIYDTMQYIKADVATICVGQAASMGAFLL
                     AAGTKGKRFSLPSSRIMIHQPSGGSRGQATDIQIQAAEILRMKDELNRILSENTGQPL
                     EKVQIDTERDFFMSATESLAYGLIDSVIKSK*"
                     /db_xref="A0A0F2PXD8_9FIRM"
                     /db_xref="dto:TOL2_C04370"
                     /db_xref="UniRef100_K0NCP2"
                     /db_xref="3.4.21.92"
     gene            35737..36003
                     /locus_tag="gwf2_scaffold_32_prodigal-single_75"
     CDS             35737..36003
                     /product="hypothetical protein"
                     /codon_start=1
                     /transl_table=11
                     /translation="MSNERLNVDEMVIFHETNGPYEELSGNIFTIGKTIECFGCNGPT
                     GQRVCYGQTIYIHGLNMEKYSWCSWTVRKIKSTDSLEDLLVNGW*"
     gene            36000..36269
                     /locus_tag="gwf2_scaffold_32_prodigal-single_76"
     CDS             36000..36269
                     /product="hypothetical protein"
                     /codon_start=1
                     /transl_table=11
                     /translation="VIMGGISNESLSIDEIVIFHRTEGIKEELLGKAFIIEKIKPCRR
                     TCRPMGDDVCYGVHIFIRGLVREDCTWCSWTVRKATDADSLEDLL*"
     gene            36645..36896
                     /locus_tag="gwf2_scaffold_32_prodigal-single_77"
     CDS             36645..36896
                     /product="hypothetical protein"
                     /codon_start=1
                     /transl_table=11
                     /translation="MFEVDQIVTYSGNIAKNYNKPCIIVHVCPCGTKNCDIVECAHQH
                     VLLAGKYRKHNSYGPICSNRLKKLKKDAPVDNIVTSWIE*"
     gene            36898..37164
                     /locus_tag="gwf2_scaffold_32_prodigal-single_78"
     CDS             36898..37164
                     /product="hypothetical protein"
                     /codon_start=1
                     /transl_table=11
                     /translation="MDTPMFELDQIVTYMGLVPNNIGKLAVISGTYECPISFACQLLF
                     SKINRCTKQRVTLMTKGITHGPICTQYVSSEVRELESREWLGYE*"
     gene            37194..37364
                     /locus_tag="gwf2_scaffold_32_prodigal-single_79"
     CDS             37194..37364
                     /product="hypothetical protein"
                     /codon_start=1
                     /transl_table=11
                     /translation="MAPNDVLLTNEDELNQLLEEGWCVSSCTPMRAAGMGTGIDRWPY
                     SYFASVVVLQKA*"
     gene            37383..38462
                     /locus_tag="gwf2_scaffold_32_prodigal-single_80"
     CDS             37383..38462
                     /product="Uncharacterized protein n=1 Tax=Clostridium
                     pasteurianum DSM 525 RepID=L7EL65_CLOPA"
                     /codon_start=1
                     /transl_table=11
                     /translation="MIIIKQDASVRKKLDSENRFLSIFNSENGSYLRTGIIENGKDTG
                     VNPFMTDYPELLDLGIMGRCKNAHLCDVGCYQGKKSEGENMSLEDYKTIIDQFHGKVF
                     QVALGGAGSPDEHENFEEILKYTRDSGVIPNYTTSGIGVDERIAQLTKQYCGAVAVSF
                     YRKEYTYRAIDLFLQAGCKTNIHYVLSEDSIEEATNRLKRNAFPAGINAIIFLMHKPV
                     GCGSDKLVLRDEQKIKNFFKVAMDKHPFKIGFDSCSVPGILNYAKESVLVDSVDTCEG
                     GRFSCYIGADMVMVPCSFDQQRKYGVSLRGKTVEEAWNSDEFKAFRNKLVEACPQCPN
                     HSECMGGCPLEPSIVLCTSKERMII*"
                     /db_xref="UniRef100_L7EL65"
                     /db_xref="cpat:CLPA_c17990"
                     /db_xref="V2YIA6_9FIRM"
                     /db_xref="L7EL65_CLOPA"
     gene            38459..38758
                     /locus_tag="gwf2_scaffold_32_prodigal-single_81"
     CDS             38459..38758
                     /product="Uncharacterized protein {ECO:0000313|EMBL
                     :KKN58402.1};  TaxID=412755 species="unclassified
                     sequences; metagenomes; ecological metagenomes.;"
                     source="marine sediment metagenome.;""
                     /codon_start=1
                     /transl_table=11
                     /translation="MIWNDKEIVSVGDLINSVVSCTSPEEAAEFIRLYKMENDNAENL
                     IGYLTGYLSKDEKHRIQELFNVEHPIFGKTDPTTEEAFNAGIKFAKMLIAEEEKE*"
                     /db_xref="A0A0F9S836_9ZZZZ"
     gene            38755..39144
                     /locus_tag="gwf2_scaffold_32_prodigal-single_82"
     CDS             38755..39144
                     /product="UPI0003B4DC0E related cluster n=1 Tax=unknown
                     RepID=UPI0003B4DC0E"
                     /codon_start=1
                     /transl_table=11
                     /translation="MKILINTSHGGFGFSDKVYEELISIGWSVFETESFIAVESDAKI
                     FKRTRNKPKEKPWYGDGDNYCFQYKMIEEGVRLNPDIIAIVEKLGTEANTHYSNIKVV
                     EIPDDVDWEIVDYDGAEWIAEKHRTWR*"
                     /db_xref="UniRef100_UPI0003B4DC0E"
                     /db_xref="A0A0D7WYC8_9BACL"
                     /db_xref="UPI0003B4DC0E"
     gene            39157..39315
                     /locus_tag="gwf2_scaffold_32_prodigal-single_83"
     CDS             39157..39315
                     /product="hypothetical protein"
                     /codon_start=1
                     /transl_table=11
                     /translation="MSKYLVIQEVTVSIEVEANNVDEARDKAFSIPIDEWDNVDVTDF
                     SITEHTDW*"
     gene            39433..39753
                     /locus_tag="gwf2_scaffold_32_prodigal-single_84"
     CDS             39433..39753
                     /product="Nuclease (SNase domain-containing protein) n=1
                     Tax=Lacinutrix sp. (strain 5H-3-7-4) RepID=F6GCE2_LACS5"
                     /codon_start=1
                     /transl_table=11
                     /translation="MYEYKAKVINVVDGDTIDAEVDVGFYTKMVLRFRLLGVNCPEMH
                     GENSLAGDAARDFTCLHLDGNEVTLRTYKADSFGRWLCEVLINGINFNDLLIKEGYAI
                     PYKK*"
                     /db_xref="UniRef100_F6GCE2"
                     /db_xref="A0A0F2PTB5_9FIRM"
                     /db_xref="lan:Lacal_1640"
                     /db_xref="F6GCE2_LACS5"
     gene            39762..40268
                     /locus_tag="gwf2_scaffold_32_prodigal-single_85"
     CDS             39762..40268
                     /product="Metallophosphoesterase n=1 Tax=Sebaldella
                     termitidis (strain ATCC 33386 / NCTC 11300)
                     RepID=D1API3_SEBTE"
                     /codon_start=1
                     /transl_table=11
                     /translation="MKEFVIADLHLGHRNILEYEPRPCYSVEEMDEFLIHNWNETISD
                     EDIVWVLGDFALCGSDRIIELVGRLNGRKRLIKGNHDKKTPTFWKKAGFENYYDSPIH
                     RLIRQQWVVLSHEPVPIEPEWINVHGHTHSQPTGLNPNTHRCVSVELINYRPILLDIV
                     LRRNYNAI*"
                     /db_xref="UniRef100_D1API3"
                     /db_xref="str:Sterm_3176"
                     /db_xref="D1API3_SEBTE"
     gene            40258..40488
                     /locus_tag="gwf2_scaffold_32_prodigal-single_86"
     CDS             40258..40488
                     /product="hypothetical protein"
                     /codon_start=1
                     /transl_table=11
                     /translation="MRFDIDEIIMLYNKAHIVINTEDCIFTDCDKVECGRQGVLIKYI
                     GKDTCDLDDRWWCSSSLTKIDTKDENILKGLM*"
     gene            40485..40778
                     /locus_tag="gwf2_scaffold_32_prodigal-single_87"
     CDS             40485..40778
                     /product="hypothetical protein"
                     /codon_start=1
                     /transl_table=11
                     /translation="VISMKVRTDFVTNSSSSSFVIMKKDITAEQARAIIDYSEHDLYK
                     SLFGGKEYSGDYWSVTDGAEFIHGFTTMDNGYMSDFMELLGIPLNVVEFDDYS*"
     gene            40788..41228
                     /locus_tag="gwf2_scaffold_32_prodigal-single_88"
     CDS             40788..41228
                     /product="hypothetical protein"
                     /codon_start=1
                     /transl_table=11
                     /translation="MKIRTDFVTNSSSTSYCLLGVNVREEELKKLVMNTITFAYLVDE
                     LKDSYEQDKKYDKDLKFIDWYIDNYGFSELLDHTVNTIAKDVQVYTFEYERPCAGCDL
                     PYTVSRYSNKTYNEVKEIVAEQITSMGIPTESKDLRQYDIIENN*"
     gene            41238..41726
                     /locus_tag="gwf2_scaffold_32_prodigal-single_89"
     CDS             41238..41726
                     /product="hypothetical protein"
                     /codon_start=1
                     /transl_table=11
                     /translation="MKIRTDFVTNSSSSSYIIGVRNIELTEEGLLAALLGGNTQQGFG
                     SFVIRKLAHEILDSITINDDTMKYYKEEIGYSQEEIELIVNAPITTVEQVQEYYADIP
                     NYEILESYQYCIQLVNEGYTIYRTQRDTWSFPWDFLYDNVHDNTYKDDNVSIFVTENY
                     GV*"
     gene            41729..42133
                     /locus_tag="gwf2_scaffold_32_prodigal-single_90"
     CDS             41729..42133
                     /product="hypothetical protein"
                     /codon_start=1
                     /transl_table=11
                     /translation="MKIRLDFVTNSSSSCYVVGVLSTITSKKEFIQGMIEHLDLGPSW
                     DKRLASYVGVTKVENIMNINMDSGTILSRLEEHDYLEFSVDERQNLNPHADIYYAELC
                     TGGDCEQTYCEMISDGMRALGQVVLETYSYDC*"
     gene            42137..42394
                     /locus_tag="gwf2_scaffold_32_prodigal-single_91"
     CDS             42137..42394
                     /product="Marine sediment metagenome DNA, contig:
                     S01H4_C04491 {ECO:0000313|EMBL:GAG71462.1}; Flags:
                     Fragment;;  TaxID=412755 species="unclassified sequences;
                     metagenomes; ecological metagenomes.;" source="marine
                     sediment metagenome.;""
                     /codon_start=1
                     /transl_table=11
                     /translation="VFHLAFDLIKAIRRLVSSDCANYSRSLNDITNYCCLEKTEGCVC
                     MYFIQNEGNPRCGYFEKCVLPMDPMIHMEYVKNKEEYDGKT*"
                     /db_xref="X1AQ47_9ZZZZ"
     gene            42381..43007
                     /locus_tag="gwf2_scaffold_32_prodigal-single_92"
     CDS             42381..43007
                     /product="Uncharacterized protein n=1 Tax=Clostridium sp.
                     BL8 RepID=T0NAH4_9CLOT"
                     /codon_start=1
                     /transl_table=11
                     /translation="MAKLKICFVAPPSCDKTTTAREVVKILKKTHGINAEVAEEYARK
                     YIRDNYDGTHPIIDPHQQYPIILGQMETERMVSKLHDVVVCDSASFLGYIYVKEMITN
                     LPKQQSIKPMYFKLLKDIHEMSLREISSYDAVFLFEPTGSIFQDGIRSQKDDDQIPIY
                     NKIKGFLDSEGIPYYKISGKAEEKANEVVNTLKPTLEQIGLLEVRHAN*"
                     /db_xref="UniRef100_T0NAH4"
                     /db_xref="T0NAH4_9CLOT"
     gene            42997..43176
                     /locus_tag="gwf2_scaffold_32_prodigal-single_93"
     CDS             42997..43176
                     /product="hypothetical protein"
                     /codon_start=1
                     /transl_table=11
                     /translation="MLTNCTHERDKNCIPSSVQICEGCTSFILDTDKCANFNDYSCMI
                     ETGECPCKNFKHKDE*"
     gene            43191..43589
                     /locus_tag="gwf2_scaffold_32_prodigal-single_94"
     CDS             43191..43589
                     /product="Peptidyl-tRNA hydrolase n=1 Tax=Eggerthia
                     catenaformis OT 569 = DSM 20559 RepID=M2PPK8_9FIRM"
                     /codon_start=1
                     /transl_table=11
                     /translation="MMIICRKDLKCRKGKYMAQAGHAVLKAFLDKADFPTKDYDEDWN
                     LKHYNMTMNVPPEIYEWITGQQTKIAVSVDSEAELLDIYTKAKDEDLWCSLIQDAGKT
                     EFHGVPTYTAVSILGEEKVVDIITRHLPLL*"
                     /db_xref="UniRef100_M2PPK8"
                     /db_xref="A0A0F9QIL6_9ZZZZ"
                     /db_xref="mer:H729_04435"
                     /db_xref="M2PPK8_9FIRM"
     gene            43601..43717
                     /locus_tag="gwf2_scaffold_32_prodigal-single_95"
     CDS             43601..43717
                     /product="hypothetical protein"
                     /codon_start=1
                     /transl_table=11
                     /translation="METITGGFGGDPADVVCCEVCGNPIFPNHPCSCDDKKD*"
     gene            43772..44137
                     /locus_tag="gwf2_scaffold_32_prodigal-single_96"
     CDS             43772..44137
                     /product="Uncharacterized protein n=1 Tax=Bacillus cereus
                     BAG1X2-2 RepID=R8F7R8_BACCE"
                     /codon_start=1
                     /transl_table=11
                     /translation="MNLKNSEVKIKDYIKSNISNGAISISLSKMAEDTNLSTATVHRA
                     IKKLRDNSIIRVDKSKARCKPDTIVFLGDTDDISLITSELTLQSKSVSILTEELIKRL
                     IMKQKEIEYLKRKLQQCSC*"
                     /db_xref="UniRef100_R8F7R8"
                     /db_xref="R8F7R8_BACCE"
                     /db_xref="bcg:BCG9842_A0061"
     gene            44180..44917
                     /locus_tag="gwf2_scaffold_32_prodigal-single_97"
     CDS             44180..44917
                     /product="Uncharacterized protein n=1 Tax=Bacillus cereus
                     VD184 RepID=R8TII3_BACCE"
                     /codon_start=1
                     /transl_table=11
                     /translation="MSMIAFSGKMSAGKTVSANYLAEKYGYVKLAFATPLKEISSHFK
                     TLCEAERLLSGEKLIYSSDTDIVPKELKLRDLMPDIYKTISSIDDVMFDLFESFADYD
                     RGMISLFEDVFPKYYDLDINVDKSDLHRALLQDIGHAMRSIDPNVWTTYLIESTYDYK
                     KVAVDDLRYKNEYDALKKAGFKIVRVNVSPEVQERRLELLYGDIDKSRLEHISETDLD
                     DAEFDYVLDGNAPLPDMLRELDNFIGG*"
                     /db_xref="UniRef100_R8TII3"
                     /db_xref="dae:Dtox_1885"
                     /db_xref="R8TII3_BACCE"
     gene            44921..45127
                     /locus_tag="gwf2_scaffold_32_prodigal-single_98"
     CDS             44921..45127
                     /product="hypothetical protein"
                     /codon_start=1
                     /transl_table=11
                     /translation="MGMYDPIINEPCPKCGEIMYSEGVSNGIGYYYPPFHCDNCSYAE
                     RCGYEGNCKKCDQYENCFGKLEDI*"
     gene            45127..45552
                     /locus_tag="gwf2_scaffold_32_prodigal-single_99"
     CDS             45127..45552
                     /product="hypothetical protein"
                     /codon_start=1
                     /transl_table=11
                     /translation="MEQATWERHKRDFETRIRDIVIPPDINPGTAKPLVAKLDSLYTD
                     VMLLYPDIKVSDDNITQLLDNTKKLAAATGSNPDARTARAITAAQEYGDDDVKINLFD
                     IKQVTNERLIFINSIVKIIEGKQNRLITALGLMKIESNF*"
     gene            45563..46141
                     /locus_tag="gwf2_scaffold_32_prodigal-single_100"
     CDS             45563..46141
                     /product="deoxycytidylate deaminase (EC:3.5.4.12)"
                     /codon_start=1
                     /transl_table=11
                     /translation="MSDKLKSKLDSISSKAQPLKSTDGAIELNPGNPQHKDWFEENPY
                     VISSKWDKRFMDVAYQIAAWSTCLRRQCGAVIVRDKRIIATGYNGAPAGVFECSSGRV
                     CLREKIQVPSGERQELCIATHAEQNAIVQAAKFGISVEGATMYATNHPCSLCAKLIIN
                     AGIKDVYYVGDYNDELAKELLKEAKVFIHKIE*"
                     /db_xref="csd:Clst_2451"
                     /db_xref="UniRef100_R7K8G6"
                     /db_xref="R7K8G6_9FIRM"
                     /db_xref="3.5.4.12"
     gene            46378..46794
                     /locus_tag="gwf2_scaffold_32_prodigal-single_101"
     CDS             46378..46794
                     /product="hypothetical protein"
                     /codon_start=1
                     /transl_table=11
                     /translation="MSVVTQLMLTKTCSEIYQMRRVHPELKNITMKWLQHHRKTKPRY
                     AKICDNCNKCTDDLVTKYVKVLSTEETKKVHSTSRGITFTYSFTPNEIAYIDNAIRQN
                     SRIMSFSRIVYPEERHEVDELTKLYLRAFGGKADGL*"
     gene            46784..47302
                     /locus_tag="gwf2_scaffold_32_prodigal-single_102"
     CDS             46784..47302
                     /product="Uncharacterized protein n=3 Tax=Bacillus
                     thuringiensis RepID=C3IV42_BACTU"
                     /codon_start=1
                     /transl_table=11
                     /translation="MDFNCDPEIGKQCKNNALCHLCDGERLLKLPVKKTFRTGPKKKK
                     EGMDFEKKVAKKWNKSTNKNLAVRQPNSGAIRDRPGDITTPTDLMECKERGTITSKGE
                     KTISISLSWILKVQREMISAGKQHWYIPFGFKHHEDIYVVKSLDHELELLQEIEVLNN
                     KIAELEAKLDEK*"
                     /db_xref="UniRef100_C3IV42"
                     /db_xref="btn:BTF1_31342"
                     /db_xref="A0A0B5QWD6_BACTU"
                     /db_xref="C3IV42_BACTU"
     gene            47292..47495
                     /locus_tag="gwf2_scaffold_32_prodigal-single_103"
     CDS             47292..47495
                     /product="hypothetical protein"
                     /codon_start=1
                     /transl_table=11
                     /translation="MRNDLLMCPECGSLEFEGSDRYGISLETGYPVMITVTYSCTECG
                     LTLTRGQILELSEGRQQVAVAAG*"
     gene            47508..47828
                     /locus_tag="gwf2_scaffold_32_prodigal-single_104"
     CDS             47508..47828
                     /product="hypothetical protein"
                     /codon_start=1
                     /transl_table=11
                     /translation="VKTYTVVITDENIDHQELLTALSNLKPNAEIMVKEGKLEFEDAL
                     SGYIAKIANNELRLEMTVEELDTIASKMIDSAELFIAVETYIDDYLFIYEHEERDVRN
                     ASWQ*"
     gene            47785..48366
                     /locus_tag="gwf2_scaffold_32_prodigal-single_105"
                     /gene="nrdG"
     CDS             47785..48366
                     /gene="nrdG"
                     /product="nrdG; anaerobic ribonucleoside-triphosphate
                     reductase activating protein NrdG (EC:1.97.1.4)"
                     /codon_start=1
                     /transl_table=11
                     /translation="MNMKREMSEMLVGNNLTVNLGGITYHCKTAGPWVSTEIFFKGCA
                     RSCDGCFNSQLQDTSDMHVFKVNELVDLLLKNVPYKRVTISGGEPFLQTLALYDLVTK
                     LKSHGFIIICYTGNELFDIQCDIEDPHIPTITQMCLDAILHNIDILVDGEFMIDKKVE
                     GVGFKPGLWIGSTNQRAINMPQTLKEGDIVLWR*"
                     /db_xref="csr:Cspa_c00830"
                     /db_xref="M1MBU7_9CLOT"
                     /db_xref="UniRef100_M1MBU7"
                     /db_xref="1.97.1.4"
                     /db_xref="1.97.1.-"
     gene            48357..49175
                     /locus_tag="gwf2_scaffold_32_prodigal-single_106"
     CDS             48357..49175
                     /product="hypothetical protein"
                     /codon_start=1
                     /transl_table=11
                     /translation="LEVDDINELEIDNWESISEIPVLPRTKIRKDVIQKHRIIKANGS
                     SCETDLSLSYDPLLESVILQMSYNDEKVTHNIDKEEFTDILRKSFKSSLFIVELDEMT
                     KHIIELRENLCKKLIMNGKPALSPNHEYNFSSGQGIIRNTSGLIIAKAIGMSITVGTG
                     VDIAFDKIVGTKYTNVPIIMKYTIPKINLCIDFNGITLSPDNKYSGLGKFIKLSPIDK
                     DVVIDKWPDGLNSPGICNKWDKVRSNIGVRLMRISEDKELVEFFKKIKTETGGK*"
     gene            49176..49778
                     /locus_tag="gwf2_scaffold_32_prodigal-single_107"
     CDS             49176..49778
                     /product="hypothetical protein"
                     /codon_start=1
                     /transl_table=11
                     /translation="VSFYVLKYIVPVAIPKYRSSVLNPNHILKEDLLDPSERINLLNR
                     DYLVNGTTPAKALCAFFSRNETAQIPQLHEVPTENGAGFDLPIIMNKWYAARLISSKG
                     NVHVLLFMPSIISGNASLISHSDLNDEVKALLGNVIETQHGHVEDLIKNRKDAVSFAF
                     NVIESRQLPEDVVPKLAHAIKSAKKEWILFDPVRGARDPD*"
     gene            49744..51252
                     /locus_tag="gwf2_scaffold_32_prodigal-single_108"
     CDS             49744..51252
                     /product="ATPases of the AAA+ class n=1 Tax=Chthonomonas
                     calidirosea T49 RepID=S0EXT6_9BACT"
                     /codon_start=1
                     /transl_table=11
                     /translation="LIPSEELEILIKSRQPIIWVVTWEEHRLDLALHEIAKHNYLEFS
                     TWTFASGLSKLAGSDKPIMLNPIEILEIIDQHNVGTMFVLRDYHSFLKDAQVVRKLRD
                     ITESKSIYNPIIITSPVLNIPIELEKLVHVIDYTLPGVKDISMMVDEALDFIEDRDID
                     VDSVVKACQGLTADEIENVFAKSTVVSGTLDPDIISNEKKQIIRKSGILDLYDEADDF
                     NDIGGMDNLKHWIMQRSKAFTEEAKSYGLQTPKGMLLLGIPGTGKSMICKAISNLWRM
                     PLLRLDIGRMMAGIVGSSEENMRKAIRLAEACSPCILFIDEIEKGLSGMASSNFSDAG
                     TTSRLVSTLLQWLSDKTSPVFVVATANSIEELSPELLRKGRFDEIFFLDLPNKLDREE
                     ITKIHLTKRGRNIEDFYVNVIASETVGFSGSEIEQVIMAAMFDVYSKTNGARDINTED
                     ILNAVGSTKPLSVTMKEKVDKLRKWCLTRARLASTTVEDNSFLLKRKNKREK*"
                     /db_xref="UniRef100_S0EXT6"
                     /db_xref="ccz:CCALI_02520"
                     /db_xref="S0EXT6_CHTCT"
                     /db_xref="S0EXT6_9BACT"
     gene            51260..51694
                     /locus_tag="gwf2_scaffold_32_prodigal-single_109"
     CDS             51260..51694
                     /product="hypothetical protein"
                     /codon_start=1
                     /transl_table=11
                     /translation="MSGATEENDGLKKMIDDLFTEKEIPSEPSDKDERPRPVIDHLVP
                     KENKEAINAYIKKATEELELIRLAFLDFQESISELVVYPYVYHQIQEFGEACMDLVEV
                     LNNDFDTGKMSDKGKKDYEKLKKLRANILSSIRQKYSKELGE*"
     gene            51696..52070
                     /locus_tag="gwf2_scaffold_32_prodigal-single_110"
     CDS             51696..52070
                     /product="hypothetical protein"
                     /codon_start=1
                     /transl_table=11
                     /translation="MSHLVTVDCKIDSIEALSEALVEMGYEPVRNATISSRYWNDKKV
                     DLGIRKDGKTITIGWVNDGNDTYDLIADWFCTGINQGEFVEAVNVGHTKHKTSSWMKK
                     NGYSVKYETNTDGNLVVVGTRW*"
     gene            52071..52331
                     /locus_tag="gwf2_scaffold_32_prodigal-single_111"
     CDS             52071..52331
                     /product="hypothetical protein"
                     /codon_start=1
                     /transl_table=11
                     /translation="MVELIKLVTGSLPLNVLHFSDLIAIYDEYSDKRSTKYLVLKNRY
                     DKLGFKSRTQFHNVLSCSSSPVVINAGCVSNYEDLKKLFRAE*"
     gene            52368..52565
                     /locus_tag="gwf2_scaffold_32_prodigal-single_112"
     CDS             52368..52565
                     /product="hypothetical protein"
                     /codon_start=1
                     /transl_table=11
                     /translation="LAKETIKVTIDKQGNATVATENFTGKACQAATKELEVQLGKATS
                     EKFTADYYKPEPDSKTWVTGK*"
     gene            52621..53697
                     /locus_tag="gwf2_scaffold_32_prodigal-single_113"
     CDS             52621..53697
                     /product="RNA binding S1 domain protein n=1 Tax
                     =Acetohalobium arabaticum (strain ATCC 49924 / DSM 5501 /
                     Z-7288) RepID=D9QSW5_ACEAZ"
                     /codon_start=1
                     /transl_table=11
                     /translation="MNWTESDHIGLYRYIEDRIDMASLTELLADYASENEFTFAEVQS
                     EYSKAKAEFSKLNFRFEKLITEAIPKSKKRAEQLEKTNAPTDRYYEEWEEEIIDIAQR
                     LKIMSRTALSRYLEELLPHRTWRAYMSYMSRKSRTLEDIPAYKLIEEPKVIEEPKVVE
                     ELKSIDSNGVRVGDIVQGCVTKILDFGAIVVTANGKRGLLHISEITNKYVEDVNEYIF
                     VGMKVESMVMSIDTDGKLSLSTRRLGGLRKENTNEQRAQQFVDQVNSSDHRQDKYRKL
                     IESAVGFKVQDVIPHNIPEYLKSELRGEDVMERNVLNELDSIIASIGDTLENLKTFRA
                     TINNKFTEFEKISNLKKQLAELLS*"
                     /db_xref="UniRef100_D9QSW5"
                     /db_xref="aar:Acear_0102"
                     /db_xref="D9QSW5_ACEAZ"
     gene            complement(53785..54717)
                     /locus_tag="gwf2_scaffold_32_prodigal-single_114"
     CDS             complement(53785..54717)
                     /product="Putative ATP-dependent DNA ligase id=4815987 bin
                     =GWA2_Elusi_like_61_42 species=Bacillus phage BCD7
                     genus=unknown taxon_order=Caudovirales taxon_class=unknown
                     phylum=unknown tax=GWA2_Elusi_like_61_42
                     organism_group=Elusimicrobia organism_desc=Possibly not
                     Elusi"
                     /codon_start=1
                     /transl_table=11
                     /translation="MLEQLYPMRAQSFDLDSSEEVWQDPEWIWELKYDGERALLHVLP
                     HFIGMTGRRKSDVTGLLPEKGSYIPHITSYDIQALYGTVIDGELLHDDFDTLRSIMGS
                     GTAHRAIQVQEDKGMLCYMAYDIIKYRGIYVTDLPFRIRREILTKVVSTYCTYHHIGL
                     AIQYSPTDTDIKSLFELMTGAGSEGLMRKRLSGKYKICEDSKASSDMLKAKKLITLDG
                     IVTGYEMGKGKYNSHLVAKLEFSQYKDGILTYRGTFDGFDRNTINDMTANITNYINRV
                     VEVKCNDILKSGKLRHPKFDRWRDDKPPEHCIWE*"
                     /db_xref="gwa2_scaffold_61_154"
                     /db_xref="89274575"
     gene            complement(54726..55505)
                     /locus_tag="gwf2_scaffold_32_prodigal-single_115"
     CDS             complement(54726..55505)
                     /product="Uncharacterized protein n=1 Tax=Bacillus
                     thuringiensis IBL 4222 RepID=C3IV56_BACTU"
                     /codon_start=1
                     /transl_table=11
                     /translation="LGEMRILGHIIELMDAYLVRMQKENDRDMKKFHPSAIGKCTREL
                     VYSMLGYPEPDIAPRTLMIFQNGHYYHHRMEEMFDKAEILIAPELTIRNADLNISGRT
                     DAVIRNPNPYRHMFPKDIIKLYGADGEVIYEGPNNEVALVELKSINNKGFNRVCNKEA
                     KPEHIAQLQIYMFLSGIKQGVIYYENKDTQAQWEYWVEYDEALVNTLVKKIEHVNKCA
                     KENVIPPRENSRSSFACTYCSYNGLCWGDSSKAYTSIDELI*"
                     /db_xref="UniRef100_C3IV56"
                     /db_xref="btn:BTF1_31422"
                     /db_xref="C3IV56_BACTU"
     gene            complement(55546..56088)
                     /locus_tag="gwf2_scaffold_32_prodigal-single_116"
     CDS             complement(55546..56088)
                     /product="Homing nuclease n=1 Tax=Bacillus phage
                     0305phi8-36 RepID=A7KUW8_9CAUD"
                     /codon_start=1
                     /transl_table=11
                     /translation="MLTFVRKKLDGMADLLKSTKCACGNTIYYKTKPPTKCEECKSKR
                     KGYSHKVNSSSNGELLMFNTLDSILKLDYINNGYYSWLQSPKGSPMQLDRYYPDIKLG
                     FEYQGAQHYRFNKYFHKTKKQFLYLQQCDTLKSQLCVVKGITLIHIRYDKSLTREYLI
                     SRIQDTNLFDYLVSNKLIIA*"
                     /db_xref="UniRef100_A7KUW8"
                     /db_xref="A7KUW8_9CAUD"
     gene            complement(56048..56416)
                     /locus_tag="gwf2_scaffold_32_prodigal-single_117"
     CDS             complement(56048..56416)
                     /product="Peptidase M15A n=1 Tax=Desulfotomaculum
                     carboxydivorans (strain DSM 14880 / VKM B-2319 /
                     CO-1-SRB) RepID=F6B762_DESCC"
                     /codon_start=1
                     /transl_table=11
                     /translation="MKAWKATDRQLSPHFNELEFACHCCGMVKVDTKLVNKLEKLRML
                     VNAPVTLTCGYRCPSHNTTVGGVSGSEHMEGTAADIIIGSLSPANVAKLAEKVSFNGI
                     GTYPTFTHVDIRKKKARWNG*"
                     /db_xref="UniRef100_F6B762"
                     /db_xref="dca:Desca_1639"
                     /db_xref="F6B762_DESCC"
     gene            complement(56418..57194)
                     /locus_tag="gwf2_scaffold_32_prodigal-single_118"
     CDS             complement(56418..57194)
                     /product="Uncharacterized protein n=1 Tax=Bacillus
                     thuringiensis HD-789 RepID=J4A7N9_BACTU"
                     /codon_start=1
                     /transl_table=11
                     /translation="MRNSKQWYDHIDELVIRYQEGDNSCGILLLDAFEPYLIKFLKII
                     QDGLLNLNDKDSCKFISLFIADEEIRKNLTKTNQSVGIRNEAHKTASFLSQTCSCMSS
                     DDIKQELRVTFLTLAKRWKKGGVKTNFCGYIYNSFRYELHRNLIETIKDPLSYKAYMN
                     IRYDDTDVISEYEDYKKDIDFDDVLMLVIEDELDNSWIEGITCSDMFIALTPLQRSIV
                     KHYYIDGLTDQKIASKLKMHVNTIFIHRRKAVNLLKTGGN*"
                     /db_xref="UniRef100_J4A7N9"
                     /db_xref="btn:BTF1_31437"
                     /db_xref="A0A0B5QNN9_BACTU"
                     /db_xref="J4A7N9_BACTU"
     gene            complement(57194..57418)
                     /locus_tag="gwf2_scaffold_32_prodigal-single_119"
     CDS             complement(57194..57418)
                     /product="hypothetical protein"
                     /codon_start=1
                     /transl_table=11
                     /translation="MYIYKNNSGIKLTIEEFIEIMENDLLNELISIVVCLDDPGSVVR
                     EILGLYEVSEDERVDRIMGRLLGELEDRGI*"
     gene            complement(57480..57689)
                     /locus_tag="gwf2_scaffold_32_prodigal-single_120"
     CDS             complement(57480..57689)
                     /product="hypothetical protein"
                     /codon_start=1
                     /transl_table=11
                     /translation="MNHRRTQVKANDGWNDIEFMMLEDKDIFRLFESDGEAVIWEDTD
                     EFIVEDKPFLTEQGIWTVKCNPYYN*"
     gene            complement(57796..58257)
                     /locus_tag="gwf2_scaffold_32_prodigal-single_121"
     CDS             complement(57796..58257)
                     /product="Crossover junction endodeoxyribonuclease RuvC 
                     {ECO:0000256|HAMAP-Rule:MF_00034,
                     ECO:0000256|SAAS:SAAS00106335}; EC=3.1.22.4
                     {ECO:0000256|HAMAP-Rule:MF_00034,
                     ECO:0000256|SAAS:SAAS00106388};; Holliday junction
                     nuclease RuvC {ECO:0000256|HAMAP-Rule:MF_00034}; Holliday
                     junction resolvase RuvC {ECO:0000256|HAMAP-Rule:MF_00034};
                     TaxID=596315 species="Bacteria; Firmicutes; Clostridia;
                     Clostridiales; Peptostreptococcaceae;
                     Peptostreptococcus.;" source="Peptostreptococcus stomatis
                     DSM 17678.;""
                     /codon_start=1
                     /transl_table=11
                     /translation="VVLGIDPSTACTGWGIINDDGELVAHGYIKTKRSMSNQEKITCM
                     YDGIKQVLEQYNLTEVACENQYLGPRKETIKTLSQVRGVIMLACQQHGIEIKYYWPST
                     IKLKAAGKGNATKEEVISVISDRFNLMDINDNVADAIAIAYCHQKEKNKGM*"
                     /db_xref="E0E400_9FIRM"
                     /db_xref="cag:Cagg_2595"
                     /db_xref="UniRef100_E0E400"
                     /db_xref="3.1.22.4"
     gene            complement(58259..58516)
                     /locus_tag="gwf2_scaffold_32_prodigal-single_122"
     CDS             complement(58259..58516)
                     /product="hypothetical protein"
                     /codon_start=1
                     /transl_table=11
                     /translation="LTLIDRLRDFRRVYNVAYINIICPDCGTEENTHVFHLEYDNEDI
                     WGRDWVCLACGKYLEQAEVEICVPVYKEKYIYYEIDLSEED*"
     gene            complement(58485..59111)
                     /locus_tag="gwf2_scaffold_32_prodigal-single_123"
     CDS             complement(58485..59111)
                     /product="hypothetical protein"
                     /codon_start=1
                     /transl_table=11
                     /translation="LRIYTPDECTSMYDTATEGYGSVHNITVFKFSDYWLPSRIDVLN
                     RAYSHNINNVVESLDLITWPNMEEVLEYLEVYLLRDPSHDHFNGSAGAHLRDDKIKGH
                     ITLYGRSTPVPRFMSHYIFCHEMGHVIQDTYCRNLDQIKMYAELRNADYKRNEEWTKD
                     WKQLWAEDWRWLFCTDTAHQDTWSMEYEKPDNRTKEFMLDSYRQTKRL*"
     gene            complement(59124..59375)
                     /locus_tag="gwf2_scaffold_32_prodigal-single_124"
     CDS             complement(59124..59375)
                     /product="hypothetical protein"
                     /codon_start=1
                     /transl_table=11
                     /translation="MKKDLINLYADKMNGYTSIDSTLETVKEQIQKYVSWYVGQPVGQ
                     DTLDTIRIGVEHILKLYGNKLDCKLYYNDNGNIDVIFIT*"
     gene            complement(59406..59525)
                     /locus_tag="gwf2_scaffold_32_prodigal-single_125"
     CDS             complement(59406..59525)
                     /product="hypothetical protein"
                     /codon_start=1
                     /transl_table=11
                     /translation="MMLIIKNSLGEKVIKLEDDGSMKVIGAIITKETKDSSGE*"
     gene            complement(59522..59791)
                     /locus_tag="gwf2_scaffold_32_prodigal-single_126"
     CDS             complement(59522..59791)
                     /product="hypothetical protein"
                     /codon_start=1
                     /transl_table=11
                     /translation="MAKKKVVDMIPEVVDSPEVESTNVPTRCEVVAGIKENGDVYFGS
                     RGESVDLITIEGLLNYARQELDRYWEARAMQQAQEAMRAQQEAAE*"
     gene            complement(59794..59985)
                     /locus_tag="gwf2_scaffold_32_prodigal-single_127"
     CDS             complement(59794..59985)
                     /product="hypothetical protein"
                     /codon_start=1
                     /transl_table=11
                     /translation="MKDDTYELLYDTLLMIVKFLFITFAGLMIWNNVITDVFNLQSIN
                     YIQMVALYVFTKILLREDH*"
     gene            complement(59982..60719)
                     /locus_tag="gwf2_scaffold_32_prodigal-single_128"
     CDS             complement(59982..60719)
                     /product="RecB n=1 Tax=Bacillus phage 0305phi8-36 RepID
                     =A7KUW4_9CAUD"
                     /codon_start=1
                     /transl_table=11
                     /translation="MILSLDDVLVYTECPRKYYLRSIGIPSQLSAKADFSIKIHKVIY
                     SFYRNMFDGNLPGAEQLKNEWGTLWSKNLSLQDIMFRKRDEHSDLEMKGLSMLISFHR
                     HAKFNPCVPITVEQNYKVDIGKHQLTGTIELVREVKVDNTDIIEIVDFKMGEYMPDKF
                     YTDHDIYLTAQSYAFRKLFEAVENRIVYYFLKNGKVYYTSRDEFSTFEYTINSIADSI
                     ENRVFYPKYSYACKSCPYQHECGRCDK*"
                     /db_xref="UniRef100_A7KUW4"
     gene            complement(60716..60934)
                     /locus_tag="gwf2_scaffold_32_prodigal-single_129"
     CDS             complement(60716..60934)
                     /product="hypothetical protein"
                     /codon_start=1
                     /transl_table=11
                     /translation="MAKKFKPIPNSLEDITLRGYKAITSIPVHCKLCGREILWICSPS
                     GKEKSRAEYEQEMTFQVHTECLNAYTRK*"
     gene            complement(60934..61098)
                     /locus_tag="gwf2_scaffold_32_prodigal-single_130"
     CDS             complement(60934..61098)
                     /product="hypothetical protein"
                     /codon_start=1
                     /transl_table=11
                     /translation="MARKRKKGFTDAVLSRREQYILTNKLKCLRDLNMEVTEENLKKV
                     TICTMWETLN*"
     gene            complement(61088..61222)
                     /locus_tag="gwf2_scaffold_32_prodigal-single_131"
     CDS             complement(61088..61222)
                     /product="hypothetical protein"
                     /codon_start=1
                     /transl_table=11
                     /translation="MFTTEEWAQMDYETREYVQKLVKEKYNQEIDSSDYDSGGDTNGS
                     *"
     gene            complement(61242..61439)
                     /locus_tag="gwf2_scaffold_32_prodigal-single_132"
     CDS             complement(61242..61439)
                     /product="hypothetical protein"
                     /codon_start=1
                     /transl_table=11
                     /translation="MAKKKSKNASVAERAKIKHVTIVLIDECLKCNTICEHGAGYLKK
                     YRAAKDSNKAFMGKGVPCHRA*"
     gene            complement(61452..61658)
                     /locus_tag="gwf2_scaffold_32_prodigal-single_133"
     CDS             complement(61452..61658)
                     /product="hypothetical protein"
                     /codon_start=1
                     /transl_table=11
                     /translation="VSKHFKINITKELLLDLISSRFDIPADAKITDLEYIPDRRMYVV
                     YCSGGRFDVVEAQHTPEEGLKHKQ*"
     gene            complement(61642..62196)
                     /locus_tag="gwf2_scaffold_32_prodigal-single_134"
     CDS             complement(61642..62196)
                     /product="hypothetical protein"
                     /codon_start=1
                     /transl_table=11
                     /translation="MSSHFMYELIKDIRRELRVGHLMSSVSTISTFNGAEIVEDINEP
                     KLEESVYVSFCGADFVIVYSGTQEAHIDPTIQAISYKQFDPIIFQSSIGECGVLGLNR
                     AIFDKQYNPNDGYIDIVMQSTNEHGMSVYTKFNNCSKVFSESTLSVDSIVLEATDYYT
                     FISIDNMVPGFSDDYRRATSEQTL*"
     gene            complement(62206..63519)
                     /locus_tag="gwf2_scaffold_32_prodigal-single_135"
     CDS             complement(62206..63519)
                     /product="PhoH family protein n=1 Tax=Desulfotomaculum
                     reducens (strain MI-1) RepID=A4J3Y1_DESRM"
                     /codon_start=1
                     /transl_table=11
                     /translation="LIRVLDTNVLLDRSINEIINSFEPCSIVIPLAVVQELDTFKKLE
                     DNRGRNAREAIRFMDDLRKHGKLHEGVELDNGSILRVETNFTDIDLPAELDRKLVDNR
                     ILMVTKGLMQHDNVTLITQDICERVIADTLDIPAEDYVVEIVDVSNIYNGCTEVNIYN
                     DEVQQLYEERRIDCEKPYVANQFMIMIDSYGGNHYGRYDARLKSIVPLSKNLEAWGIK
                     PTKGNTQQRFFMDLLLNDSIKLVTAIGPSGTGKTLMTLAAGLQKTLNDKSYKKIIVSR
                     AIVPVGNDIGFLPGNKEEKLTPWMGAIFDNLEYLTEDLASNKYGSPSTPAERVEELMR
                     TGILELEALTYIRGRSIPRQWIIIDEAQNLTKSEMKTIISRAGEGTKIVITGDIEQVD
                     NHRLNSSNNGLVHVINSFKGQEIYGHVTLTKTERSLLSELAVQLL*"
                     /db_xref="UniRef100_A4J3Y1"
                     /db_xref="A0A0F2PP62_9FIRM"
                     /db_xref="drm:Dred_1250"
                     /db_xref="A4J3Y1_DESRM"
     gene            complement(63538..63909)
                     /locus_tag="gwf2_scaffold_32_prodigal-single_136"
     CDS             complement(63538..63909)
                     /product="major structural protein"
                     /codon_start=1
                     /transl_table=11
                     /translation="MDLIYVYKDKLDIMETTRQPNTVYFGDKVIGTIQSIDYTVEQER
                     VPISYQGGTGIQGFSRGRRGIAGTLVFNNLINEPNGPMDIVLGDVVLHNAEIVNYNVE
                     YGNEVLQLEHTFIARSIERNL*"
                     /db_xref="csr:Cspa_135p00250"
     gene            complement(63909..64193)
                     /locus_tag="gwf2_scaffold_32_prodigal-single_137"
     CDS             complement(63909..64193)
                     /product="hypothetical protein"
                     /codon_start=1
                     /transl_table=11
                     /translation="MDLIGKYIKKMSEDEAKLTKGIEIKMHNEPRVYISNNGIATFNY
                     PNYTTGADTIIAGNITINGTYSNSIASTTTSSNSNHYMDSDDPYRLIRGY*"
     gene            complement(64526..65569)
                     /locus_tag="gwf2_scaffold_32_prodigal-single_138"
     CDS             complement(64526..65569)
                     /product="Replicative DNA helicase n=3 Tax=Bacillus
                     thuringiensis RepID=C3IUM8_BACTU"
                     /codon_start=1
                     /transl_table=11
                     /translation="MIVLEGGRNKQEVELPDLIKEMGTIIDDVNEYALQRGELGGLDW
                     GIECFNEAFEGLNPGLHLVAGQANVGKSALCMQLAWSIANANKTKTEKKPHKAYVLYF
                     SLDDNVKEILPRLIALDQKIPINVVTKPKKYQNDPSAMPYLVRREEGIRRLRNAIPYI
                     KVVDSNYVPMADTIEVICKTIGDHNFALKEMDEDYKLVVFIDNFHDISSSETNFNNDE
                     NAKFTHISGELGSMCTQYDIPIICTAEFKKLNGARRPIIDDVKSTGKIAYEAKAIMLC
                     YNEVGLRGESAQVFWEQDGINEKRPLLEVKVGKNKLSSYKKRMFFEFVPEMSYLREVP
                     PEGTRRYNQMING*"
                     /db_xref="UniRef100_C3IUM8"
                     /db_xref="btn:BTF1_31572"
                     /db_xref="C3IUM8_BACTU"
     gene            complement(65541..65750)
                     /locus_tag="gwf2_scaffold_32_prodigal-single_139"
     CDS             complement(65541..65750)
                     /product="hypothetical protein"
                     /codon_start=1
                     /transl_table=11
                     /translation="LYIYAVYTKCNVCGAEIETIFDDLNALQPTKVKVKCIYCKDVEV
                     MNDSEMNKLVLRERLQDDSARRRKE*"
     gene            complement(65757..66011)
                     /locus_tag="gwf2_scaffold_32_prodigal-single_140"
     CDS             complement(65757..66011)
                     /product="hypothetical protein"
                     /codon_start=1
                     /transl_table=11
                     /translation="MANHEGYVENVGITARSVYGVQQGTATSSYCIPATDTLKTLLDK
                     TKGNVVKQFELVCPTDASLKRAKKTMHDIFDELERQLSME*"
     gene            complement(66016..66957)
                     /locus_tag="gwf2_scaffold_32_prodigal-single_141"
     CDS             complement(66016..66957)
                     /product="Primase n=1 Tax=Bacillus phage 0305phi8-36 RepID
                     =A7KUV5_9CAUD"
                     /codon_start=1
                     /transl_table=11
                     /translation="MRNKIIPISEVNKFRFKYDNIGVFATVYKYNSPAQNEALLLGDF
                     YLDFDTNDGIEIVIEDALTSIRYMYRNYGINPELLSIYFSGAKGIHIIVDSRIIGVIP
                     SKDLHRVFKMMAMDIKDNTRHKTIDTKIYDSKRLFRLPNSRHQKTKLYKIPITYQELQ
                     TLKADEIYQLAREPRAIKPITVKLIPMANLAYVNIIRRLNLKAKPTYNKPLKPLSYTP
                     PCMNALLNQMVLKGQRNNSGAAIASFYRQQGLDKEECKHRMDEWNSKYCDPSMPELEV
                     ETILESVYKGEYKMGCGWLTTITECNKQECKLYKRRR*"
                     /db_xref="UniRef100_A7KUV5"
                     /db_xref="cbv:U729_3154"
                     /db_xref="A0A0A7G0K6_9CLOT"
                     /db_xref="A7KUV5_9CAUD"
     gene            complement(67001..67681)
                     /locus_tag="gwf2_scaffold_32_prodigal-single_142"
     CDS             complement(67001..67681)
                     /product="hypothetical protein"
                     /codon_start=1
                     /transl_table=11
                     /translation="MEKEKAIEVARYIFTNIRQDINTASKEVKMNLINQLTKIDMEPS
                     EYIQKLHELQRLRPSKAKHISNAYDVIRVGRTKVDPDNKLTPGTFYYHTRLQATSPRP
                     KLKQLESGEFIEVYEKEEDKKFVLRNVRDFTLTDLCDYFHEKMHTEVLLKSRDRASME
                     IVIKACGGDIDLVLYTIDASSSIRNDKDLPRLTSPIYLMDYIPNGMAMLEDRINTCKA
                     EGIDHEIY*"
     gene            complement(67694..67939)
                     /locus_tag="gwf2_scaffold_32_prodigal-single_143"
     CDS             complement(67694..67939)
                     /product="hypothetical protein"
                     /codon_start=1
                     /transl_table=11
                     /translation="MDFGEAIKALVDGKFVTRDNEFWEGSYVALITPEGSAEICHLKG
                     KGDFILYPFFVIKTVYGNAVVWTPNTGDVLAQDWKIV*"
     gene            complement(67967..68653)
                     /locus_tag="gwf2_scaffold_32_prodigal-single_144"
     CDS             complement(67967..68653)
                     /product="Uncharacterized protein n=1 Tax=Desulfococcus
                     oleovorans (strain DSM 6200 / Hxd3) RepID=A8ZS73_DESOH"
                     /codon_start=1
                     /transl_table=11
                     /translation="MADLATLLNPSSMTTLSQEELDRVVGVVTRPIDPKQIKERDAGF
                     GKKLSYISGSTVINLLNEAFAYQWTFRVLRMEVIQSLPKWDKRKNENIEQPPYVQVLG
                     QLIVPSLGIVKEQYGSKALIGGESEQEGASKAAATDALKKCATLLGIGIELYEDEPVK
                     PPKPTIEWPPAEVSKLKEYKAVLGIVDNNQLDPYVREFLGDGSATFKVISPLNISAFN
                     TFLKKKAEEA*"
                     /db_xref="UniRef100_A8ZS73"
                     /db_xref="dol:Dole_0281"
                     /db_xref="89982177"
                     /db_xref="A8ZS73_DESOH"
     gene            complement(68806..69198)
                     /locus_tag="gwf2_scaffold_32_prodigal-single_145"
     CDS             complement(68806..69198)
                     /product="hypothetical protein"
                     /codon_start=1
                     /transl_table=11
                     /translation="MNTAIVVIIAIICTICITKIASILMANKSSSNYVDKIVDDLDEI
                     RPIIDDLILELIRFNDSKGSFEETLSYSSRFVKSKIDKATFLLPEEKELLSKELIRSI
                     IESPLRKLYNTPNVYTLEQARSIMFSDK*"
     gene            complement(69198..69617)
                     /locus_tag="gwf2_scaffold_32_prodigal-single_146"
     CDS             complement(69198..69617)
                     /product="hypothetical protein"
                     /codon_start=1
                     /transl_table=11
                     /translation="MFGLDELINHYCNLIPGGTDIFPILALIIFMVVNTILSTAIAVK
                     KKEFTWDKIADFAKPMVYYMLLLFVLEIAIVSSSSFALIQLAFTGIQVSAWSIITVKY
                     IVQVYQKLKDLGMPQDVNLDRAIEEKLGVDISSEEVK*"
     gene            complement(69618..70253)
                     /locus_tag="gwf2_scaffold_32_prodigal-single_147"
     CDS             complement(69618..70253)
                     /product="Putative N-acetylmuramoyl-L-alanine amidase n=1
                     Tax=Clostridium sporogenes PA 3679 RepID=G9F2J5_CLOSG"
                     /codon_start=1
                     /transl_table=11
                     /translation="LNGGRDKWNQGPTGYVEANGCLDIALRVGKILQSNNIDVIYTRI
                     GDYNLEPWTDKGFDLSARADFANKNKADIYVSIHTNAGPASAHGTETYCYSKGGNGEK
                     LANLIQSNLINSLGLYNRGIKTANFAVLRLTNMPAVLTEIAFHTNAREEILLKDSGSR
                     DKMALAIASGIGKYFGITISNELSELIAQANKLKEQLNQINSRIKELGGVV*"
                     /db_xref="UniRef100_G9F2J5"
                     /db_xref="csq:CSCA_5254"
                     /db_xref="A0A0E3JSH8_CLOSL"
                     /db_xref="G9F2J5_CLOSG"
     gene            complement(70344..70661)
                     /locus_tag="gwf2_scaffold_32_prodigal-single_148"
     CDS             complement(70344..70661)
                     /product="hypothetical protein"
                     /codon_start=1
                     /transl_table=11
                     /translation="MVTPKSQDECVIGVRIEQQMSEIRNRLVRVELTQDNINERIWQE
                     LSNMNKEIGAMRGEFTREMSAVRDEFSKQISNSTPPWVTVGFSILMGVVGALGGFIAK
                     AFG*"
     gene            complement(70676..71857)
                     /locus_tag="gwf2_scaffold_32_prodigal-single_149"
     CDS             complement(70676..71857)
                     /product="Uncharacterized protein n=1 Tax=Bacillus
                     weihenstephanensis (strain KBAB4) RepID=A9VV12_BACWK"
                     /codon_start=1
                     /transl_table=11
                     /translation="MLPISQINENIRTGPKNSKEFIQMCEDFHYDICKLFDIANQHDE
                     DIRYNMDLLIVENYFLQNKIYELENSIRTIRNGVNSLDSVNIPRTLSNSFKAENMFNA
                     LYDVDKDKIAQIDSLHGIATIKYNSTSKASIIDQNGVVMIPPSLAVNLYESTDGTTYV
                     PVNDPKVMRTFDCNNSSCWMHKSQYSSINELYILLHIKLPLQSINNVYVNSISIKPTP
                     EYSMEISNIQYITPSNNVPRTIPNFAPIINANKALFMFPSTEITELFIFLKQPYYFIE
                     DGVRSFYYGMQEIGVYNYDFKSDESYIVSKFEIKDKYFSIINSPVIQIPDGCPKNVYN
                     LVEHKLFTDPSDISISSTGIPFNQGIGGSYSTVYILTKIKKTDDVTPAISCIDIDYFT
                     I*"
                     /db_xref="UniRef100_A9VV12"
                     /db_xref="bwe:BcerKBAB4_5452"
                     /db_xref="A9VV12_BACWK"
     gene            complement(71868..72287)
                     /locus_tag="gwf2_scaffold_32_prodigal-single_150"
     CDS             complement(71868..72287)
                     /product="hypothetical protein"
                     /codon_start=1
                     /transl_table=11
                     /translation="MIRPTLTRLTAPLRGPTDTEDHINYFSELLHDVRYLMFYMDRND
                     NFTNGTVQRPGHTDYIMNNMKLMIEGTNDITLFSVPVYNRLYYKGSEVGPENNGVKTG
                     FSIQSLNPDENGIGQNNIKTRIDMIRKDIDCINKSLK*"
     gene            complement(72299..74326)
                     /locus_tag="gwf2_scaffold_32_prodigal-single_151"
     CDS             complement(72299..74326)
                     /product="Uncharacterized protein n=1 Tax=Bacillus
                     weihenstephanensis (strain KBAB4) RepID=A9VV10_BACWK"
                     /codon_start=1
                     /transl_table=11
                     /translation="MTIKMRKLDVAINNIIKEELMKGEMPSSDKTTSKINAYISQNDL
                     SAPNLLVRLAQRGLTVSSEDYKKMLDESFNDLSILYSSAIKLNNMATTNLNKYEVERK
                     RLEYQLDKLEKELQELLLLYSDSGAVNSVYDTFSDMSKIDQQLTNANVDITKNEVTIK
                     ASRTETTKITPTDWQINFRLYSGLSSVETNIISGTLNNILTQSYDEVWKQEIISSTVQ
                     TVGGYVTIDFDTIIVANKILLSLHTVKPTVVKVEFCSDGINWLELPYSTTESVSGNKT
                     YNFPDIGFKSIRFLLSKNENDTTTTVNNIEKYSYIFGIREISFYNFSYMNKSTLVSKP
                     FIVESGSPFVIDKVSLETNSELTTGTWIDYWIALTSNNPNWIPISPTNETSPQYSQVI
                     DFKNVEQATPDIFSFPSNIAISERELRSLKTNNISFYKLGHIVSKQIVNGTEKLYIGK
                     NNWKMEVVKTDMGASHIPSIDDWIDTNPEVSYIKIDSNKSGEVVSGIQSSDCVNYKFT
                     IGVYVQEQNISNAIPICNCPVAIYVNGVLKFSGTPSSSVNYLLNRGWNEIVVLVYKHN
                     TISTISLNLNYELITTGSKFYANSTPLKHVSLFDLQYNIPNSVHDCYAMVDDCIIVLN
                     NYILDVEYEFYYKYITTTDTDSILFKAELRRDSSVTKLSPKLKSYRLKFSI*"
                     /db_xref="UniRef100_A9VV10"
                     /db_xref="bwe:BcerKBAB4_5450"
                     /db_xref="A9VV10_BACWK"
     gene            complement(74326..76143)
                     /locus_tag="gwf2_scaffold_32_prodigal-single_152"
     CDS             complement(74326..76143)
                     /product="Uncharacterized protein n=1 Tax=Bacillus cereus
                     VD166 RepID=J8M9P6_BACCE"
                     /codon_start=1
                     /transl_table=11
                     /translation="VSDLSINNRSLLPYMQALVNDLMMQQELANAKTYNDVIEIISRY
                     FREYYLNVGKPFFNIKYPNSGGLPIVDDYNYNCNAMFMNLVILFEEYQNLANLLVDYF
                     NYRQTEKNRLMERIRYNTGICTDLVLMANTENPNNTTYIKDTFTNTNNIDLTFTDPSM
                     RAYISTREGVLTLTRTSSINRSMNSEVTMIQGNGDPGNYHIAVIDGNTFKYISENNSH
                     DDIVTILDDNPNTWYEYQAVNFSSSDKTSLKYDMEWAKGSKTNDLLRVRILVDLKDIY
                     DINWITINPYNPPGSSGKVVVHSIKTSNNGIDYTGLYNDLLVLNSELNQTPQTYLLDE
                     IIVDDYTPSKFAGQGVWSFETRPTRYIEIVMDQPESYDETVGHTYYERVVTSNDISTT
                     IRIPENEASQQAIDGPPGKYIIDNATYINKGIDMIDGWRYCIGIRDIGVYSYTFSNQS
                     EMVTKTFSTDRSIKKVLLYSNEKLPPSFLANLNEVNKWITYSISVDGGNKWYPISPMH
                     RRPAGDEKAKVIPADSFIELVNSGEFERLNYFPPKEYEFNPKDIPATRTALYKGYVNT
                     DKPPTTIRLKMKLTRPNDLATITPLIEDYSLKIYFEEVL*"
                     /db_xref="UniRef100_J8M9P6"
                     /db_xref="J8M9P6_BACCE"
                     /db_xref="bcb:BCB4264_A3549"
     gene            complement(76155..77579)
                     /locus_tag="gwf2_scaffold_32_prodigal-single_153"
     CDS             complement(76155..77579)
                     /product="Uncharacterized protein n=3 Tax=Bacillus cereus
                     group RepID=J7YD97_BACCE"
                     /codon_start=1
                     /transl_table=11
                     /translation="MGSTWVSSPSGGHWSSSSSSSSSSSRGSGGFVSGFGSTAGVNVS
                     YSSSLSSGSWSYNGSTNTLTVGGGSSHSGGHSSGSSYSSPPPPPPPPGPPSTITKQEQ
                     TSVTKLEYVYGIKEIKISGNEIAPSSIYVSKPINIVGNIIQVSLISAEEHPLFTPPQV
                     GINAVSNRCTSVEYYITYAEQPNNNQWHPILPIGQTRIYNELLFFIDSDQATLRFPAL
                     ISDINVVYADNVKLQDEEWEFGPLGLSVRIINRQPGVDYSIDYTPDKSKVNPHILDFN
                     SIGVTPTNYIGPDGREGEVFNGANHNCSVKLTYTPYIKYDVINSTEGYNAYEFDYKPI
                     NVYLENASIAIPNKNVTTSVNPYSIPNAVCTKNMTDYITKETPVLSPYSLKIDAVKNA
                     PENLAFEYYQDSNRLYFTETFTGSNNIENMEINHGDAKIRVKYEYLTSNIRVKIIMRR
                     IGKTYFSSLSPIIHQYTLKLMTLQ*"
                     /db_xref="UniRef100_J7YD97"
                     /db_xref="J7YMG8_BACCE"
                     /db_xref="bcb:BCB4264_A3550"
                     /db_xref="J7YD97_BACCE"
     gene            complement(77579..78919)
                     /locus_tag="gwf2_scaffold_32_prodigal-single_154"
     CDS             complement(77579..78919)
                     /product="hypothetical protein"
                     /codon_start=1
                     /transl_table=11
                     /translation="MKDYLNGYLSVLPSNQRKRIIDLILSNENIILGMTEEDYEKLAV
                     KLSADRSLLTTFNFLAADKDIISSDQFNTFHSQVYGDMSLLLGESDLIEEAIVNYEYL
                     HTSELNYLQREINALKERIENLKLASNDKSRVTTYTENFSKSSNMESSPDYSYMYKDR
                     DGTTLRFAEILSINTKNILSSATLSSIDRLRDNANLVASISIDDYRGQPVSQILYPIS
                     NAIDNSFISFWGEVVLSDQAININMDDGATTIPPGGALTKLSIELPKAVMVNEISITP
                     FSVYPLEVACIKYERDPRNYEEPKYIVYGSESNNWYPPTESENVMIFKFQSIVAKKFT
                     FYLRQRNYTTNVYTINKAQKDSQELWSMITANEMSITLDGLTVDYNPTVEQNKIDEWD
                     GWAIYLNALANYKVQVQAYIDSINSYNAQYNTNIVYNLPDWVKQLPGLNFGGVT*"
     gene            complement(78919..79230)
                     /locus_tag="gwf2_scaffold_32_prodigal-single_155"
     CDS             complement(78919..79230)
                     /product="hypothetical protein"
                     /codon_start=1
                     /transl_table=11
                     /translation="MSKYKTAKYKTFKYGRYLTVKPALGKVVMYRMSAKQSAMIIIQE
                     TSIDGNVSRIRLKSNDGLWVETNTIEIDKNPTHIRIRAIGSEQSPWVVSTKIILEEGD
                     I*"
     gene            complement(79298..79468)
                     /locus_tag="gwf2_scaffold_32_prodigal-single_156"
     CDS             complement(79298..79468)
                     /product="hypothetical protein"
                     /codon_start=1
                     /transl_table=11
                     /translation="MLSYKLNIFTNAVITRVDSGEGTVEEIVATYTKLTVEEQQEVIT
                     NVYLKRPDLEMV*"
     gene            complement(79472..79753)
                     /locus_tag="gwf2_scaffold_32_prodigal-single_157"
     CDS             complement(79472..79753)
                     /product="hypothetical protein"
                     /codon_start=1
                     /transl_table=11
                     /translation="MAVVFGNLESNTRLKVMSVAYLINSDPNGYSVNSVPDYPAPVFG
                     KNHVMYFDPDTSQFTFELEDRELNEKELAQEQTQRIADLEIALAEMMGV*"
     gene            complement(79771..80937)
                     /locus_tag="gwf2_scaffold_32_prodigal-single_158"
     CDS             complement(79771..80937)
                     /product="Uncharacterized protein {ECO:0000313|EMBL
                     :KKK98817.1}; Flags: Fragment;;  TaxID=412755
                     species="unclassified sequences; metagenomes; ecological
                     metagenomes.;" source="marine sediment metagenome.;""
                     /codon_start=1
                     /transl_table=11
                     /translation="LTIKYYDGAFHKEAPVKIRDIAGNWVEIGSKLTEIDSQNYEISG
                     NLLSKIDNKIYKTGWDKPLLATTYTLSTGYGVSFSPDGVYIAVGHLNSPYFTLLRKTG
                     DSVTVASTYSTPGLMVNDAVFSPCGNYIGLAYTSSPYFTMLKRTGDTVAVAATYSLGN
                     MLNSISFSPDGLYIALGHFSSPYFTMLKRNGDSVALAGTCTLGSSSNGVSFSPDGQYI
                     AVTNDNTPCFRLLKRTGDTVSSVTTYSGFTTGSGVSFSPDNIYIAVGHYPSPYFSLLK
                     RSGDTISLASNYTLTGIGNSMTVSPDGQYIATAIASGVYIFKRTGDIISLAGSYTTSI
                     TGYSIVFSPDSQYLAIGHSTSPYFALLKTNSVFVSQQPSALTFMGKTYLPFLPN*"
                     /db_xref="A0A0F8ZY15_9ZZZZ"
     gene            complement(80950..83082)
                     /locus_tag="gwf2_scaffold_32_prodigal-single_159"
     CDS             complement(80950..83082)
                     /product="Uncharacterized protein n=1 Tax=Acinetobacter sp
                     . CIP 101934 RepID=N9LXM5_9GAMM"
                     /codon_start=1
                     /transl_table=11
                     /translation="VLSYWDGLKYVNPTVKTRDSSGNWVTTQGGYNTESVNFTYSGGA
                     PTQASTYTLSGAGNSVSFSPDGQYIAVAYFSSPYLSLFKVNDGNVIQVSTYTLPGSGK
                     GVSFSPCGLYIAVTHSQTPYFTLVKRSGNSMSLASTYTISDYLCTGYGVSFSPDGQYI
                     MVGYSVSPYLTMLKRSGDTVSLATTYTLSGTCETVSFSPDGQYIAVGYDGSPYLTMLK
                     RSADTISLASSYTLPGSGKGVSFSPDGWYIAVAHSISPYFTLLKRSADAISLASTYTI
                     TFIGTSVSFSPDGQYIAVGHYNSPYFTLLKRYGDTTTLGSTFLISGICYGTSFSPDGR
                     YIAIACDTSNQLTLLRLTGIATPSSISMTGGSYPFELVKKVAQPCNYETLLLASTYTE
                     LAYAYNTSFSPDSNYIGVSYSSSPYFLLLKREGDSISLSSSYTTPSNAHGSSFSPDGN
                     YISLGHDTSPYFTLLKKNGDTVTLASTYILPNITWDTCFSPDGQYIATGHSTSPYFTL
                     LKRNNNTISLASTYTLSGLGNSVSFSPCGNYIAVAHNTSSYFTLLKRSGDTVSLAGTY
                     TFTGTSNAVSFSPCGNYIAVAHSTSPYFTLLKRNGDTVSLSNTYTLPSVGKGVSFSSC
                     GNYIAIAHFNSPYFSLLKRSGNIVSLVSSYALANSTNWITFSPDGEYIAIAHTNSPYF
                     TLLKAGGVFDAQPPSVIEYKGKRYYRPT*"
                     /db_xref="UniRef100_N9LXM5"
                     /db_xref="88366114"
                     /db_xref="N9LXM5_9GAMM"
     gene            complement(83296..86562)
                     /locus_tag="gwf2_scaffold_32_prodigal-single_160"
     CDS             complement(83296..86562)
                     /product="hypothetical protein n=1 Tax=Anaerophaga
                     thermohalophila RepID=UPI000237C630"
                     /codon_start=1
                     /transl_table=11
                     /translation="MTVLGRLKNGNLMITGEVNERLPVIINGLVAHYPLDGTVQKYIP
                     SKIRYIRDWLNGSTSNASNHWVEIQAIDYDGVNVALSKGGTSIDATWNTVLTDGVTTT
                     SPYWGTTTTPFWVQVDLGDLFNIDLIKVWHYYNDGRTYHNTKTEVSGDGVTWYTIFDS
                     SVEGEYQETSRGKTHYMNSLGITANPGWHPVTWQNATGVTVGTDNSLTKTAGTGAWDS
                     GAISSEKFSGDVSLQWKVKYVDGVTGAEMLGFNSNHTTFSYTDIDYAIDTNGSFYVFE
                     NGTNIGSFGTCNADTDTFKIEIKNTTVRYYRNDILFYTSLVFATFPVYVDTSMHCYGL
                     QNSIADVNVCTNINTTINNDGISIEEPTTNLINNGDFSSGLTGWDLSGGKGNATIYTT
                     TLNDGKTCLYQDVGIWIQTDYRYYTLTLIANTTYTISFLIYRVSGVVIFDPNGPWDTN
                     YNLTPEIGKWVKHSYTFTTGATGGSEYFYFYADANRAKYYLTDVQLEQKPYTTSFTKS
                     IRYSSSLDLPSNILSYSQGTIVFRMASIIGWKNSTINNGTAEPYVDNYFTWGVPGQAN
                     CMWGRFIRSTQIFYFYYALGSVSYSYASDPNFNDNNENHFAMSWTSGVLKLYVNGVNV
                     SSSTGLTFSTPTNSCIELGRRHGYASASSKFSNFTSYNRALSDDEVSKLYKSSFTITK
                     EGDLKGIVVEKPIMPNGTYHFPLVYDGYNVNGSIPSSSTSNEYYSDYSAWVGSSTTNI
                     ITDGACNISYPKLNNNFLWSTWFDTSQFGCFYGRCAAKFKGTTSSWGGVVILGDWSTL
                     NGLVVGSTYTGSMMVYIPSSTYSRSESVLQIGNDTTGWSFSSYVQYDKWVRYSVTYTV
                     PAGAPWVQFRCVCGSSNIDSNAELYITDVQLEQLPFPTPFALTTRPATKLQYNLNSSI
                     GLDWNGDWSIIYWVMPVGTSTGTLTGYNLSSLGCNGNTVGGGYIWWGKTSGSDAIYSS
                     TPSTITPSTYFNIWHMVSLVKSSTNLVIREYINGQIYIRTTSFGTIPSNYFVTQHGYD
                     LMLGGWDNINVSNSYFKDLFVVKRALSDTELNNITNCQMRAKKNNLLISEKIIEKALL
                     *"
                     /db_xref="UniRef100_UPI000237C630"
                     /db_xref="clt:CM240_0115"
                     /db_xref="W6RUJ0_9CLOT"
                     /db_xref="UPI000237C630"
     gene            complement(86574..90209)
                     /locus_tag="gwf2_scaffold_32_prodigal-single_161"
     CDS             complement(86574..90209)
                     /product="Cell wall surface anchor family protein n=1 Tax
                     =Bdellovibrio bacteriovorus (strain ATCC 15356 / DSM 50701
                     / NCIB 9529 / HD100) RepID=Q6MK32_BDEBA"
                     /codon_start=1
                     /transl_table=11
                     /translation="VANLGYTVMFGDLNLNNNDVKLGGTYNGVTIGTGGISGTTKLGN
                     VTLTASSAYTLTVSGNYTIGHSTHAQNTDTGTTNSTFILSNSGTATGGMLIGGSTTNP
                     YIRWNNTDFRWEIYRSFTTPTWAEVRAASFKKSDGTEASYVGHNHSTETIKPVKIITT
                     LSDIDAGTIETTTGAEGVQGLILYGHNPSADAYLRKVKIYDNCYVAQSLKIGDMTNAV
                     SHNLYVDGTAYISEPLTMADYISLPATFTGAGQLQSTVTVKIANGSSAQALYVKELCV
                     TDAWADGDTNKQTNGIFSRGNIKTKGSINADLDIKTISVTATNSYFLADAPAANESGI
                     KFQSASVDQWKIYNPPSSTDLKFYSTADKVTITSAGNITTVGTITATSFLGITAANLP
                     AHTHTSAATGGDYVWADITALGGTSQALGTASNGSGSAVALANHVHPTTGLMLTTHAA
                     NSITGFGASAAALGTSAAGTATTISRSDHVHAHGTTQLCTHNHDSSYYTKTEINTVRN
                     EFLDNYIYIGLAVTPSLSSLTVDIAAGTAYVAGVRYAILLTNRILTASTTQYIYVNSS
                     GAVVNSTTAPTGDYADLATVTVPASGVIPAGNITDTRDIITVDRGKWTYDIYNDTGSW
                     AQTLISRGPGNGLFIKNKGSSSALTIHDLDTSLDMFTIDGSGNVKLKNGAGFYIYSDA
                     ETTQKLFVDGTTGNTTIAGSMTLSGSFNLKYGSYSRPLITAYGSDSNGLGAYIDSGAA
                     LIIGSGESASTICSNLPYSTEELWLTSDYVIRFMSNIQTGYAARKEMVYDSSGNLSLP
                     GILTATGGVSGITAANLPAHTHTSAATGGDYAWADITGFGTSATALGTSVPGTATTVS
                     RSDHVHVMPTLDALSNTTITSNSTGEILKWSGTAWINNTLSEAGIAPTIHGLINMTNH
                     PVAGLTAGHVIRATAATTYAFGAIQSSDLPSSGVAASTYRSVTVDEKGRVTAGTNPTT
                     LSGYGITDAAPLSHVSDTGASHSYIDQSVTTTGTPTFSRLTLNIASGTAPLTITSTTM
                     CTNLNADMVDGLHIATGTNNVANQIVRTDANGYINAGWINIISGDRGTTTITRVYASD
                     DAFLRYYSLANFSSQVFAQGNYKVNDSWLRENGDNATFKIYGNSRQMVFRTDGTTEYS
                     TGVGASAFVWMYGGDAIGDKLMSLENDGEVKIKNKLSLVASDSSTQKFSIEFNETEDS
                     LDFIYTA*"
                     /db_xref="UniRef100_Q6MK32"
                     /db_xref="bbac:EP01_09035"
                     /db_xref="85797415"
                     /db_xref="Q6MK32_BDEBA"
     gene            complement(90209..93268)
                     /locus_tag="gwf2_scaffold_32_prodigal-single_162"
     CDS             complement(90209..93268)
                     /product="Immunoglobulin I-set domain protein (Fragment) n
                     =1 Tax=Pedosphaera parvula Ellin514 RepID=B9XSD5_9BACT"
                     /codon_start=1
                     /transl_table=11
                     /translation="VSLVAWYKLNGDTLDSSGNNRHLYPYNQASSIVQSSSGKIGQCY
                     ERTVKTSEYLATTENIDLTGSFTMATWAFVTVTEASANGLVTNHNHNTNYGAGITVRQ
                     ISSTDFRISCNTGSGTGRTYNEYYGTSNIYNKWSHLVMRYDDNIKQITLWVDGIKEHT
                     VTYTMKCAPDKIALFAWSTGYLDSSSYRPLCKLDDVRVYNHALSDKEIKELSKALVGH
                     WTFDDFQEYTINYAQYTITAYTPYYTYSRDGNTHTCYRQSGSTSQTVALQCSTFTSAV
                     TTGTIYTISGYLYLNDVPFKTTVPCISTYHTNTLNKITRDDGYFEYTQTFSTSGWIIH
                     SDLCSALIGDTIKLVNLQIEIKDHATPFTEGTRDGKAYDSSGYNNHTMLDANCPQWIP
                     DSKIGSGCYKFNGTNNYMGIENFVPGTTSLTISSWFNKIGEGSNYECVLHKGPDNSIG
                     STEYWLGVDLNDYLTATIGAVTGVGWSAGQTPVTATLGTWYHLAASWDGAVVKVYING
                     EYIKQYSLTSYSGSVAPMRFGSSSNGMNYQFNGIVDDVRIYATALSADDIKELYQQRA
                     SLDDKGNLFVRKIHELENIAQETNNAIINRLFTNGLSSYTQSNCQVSLTTRGYRIYRP
                     PNLIYPDCGNTVWGGLKVNLFNIDPNILQKGCKYRISFIIEGQSSNGIGAMYFSNQMG
                     WGGGGLTSVSASKYSTLPSNFQGRKEIYATFNITDDIWKVCTTTYSVFVAGTSYNCYR
                     DLCWGFQYTSTGSLGTDLYVTNFKIQDITDGEPINLKETGTMNMLDISEVGIIDGLVG
                     WWPLNGDAKDRSGNLNHGTENNITYTSGPEGQCSIFNGANGWINTGYKPQFDTISFCV
                     WINLDDALSGSFHICTIGDNDFNPQILMDIKKLRFYCDGASLDGNTVLTVGQWYYVCF
                     VIKNINATQLNCAMYINGQLDKQQDLTVKINDRIYPNPLAIGQDWDGSTPTDFFKGKM
                     YDFRLYNRELIPEEINTMYELTSGSTNRMKFTSDGRVLIKGQISEVI*"
                     /db_xref="UniRef100_B9XSD5"
                     /db_xref="A0A0D4DC90_9CAUD"
                     /db_xref="B9XSD5_9BACT"
     gene            complement(93280..95337)
                     /locus_tag="gwf2_scaffold_32_prodigal-single_163"
     CDS             complement(93280..95337)
                     /product="Cell wall surface anchored protein n=1 Tax
                     =Streptococcus pneumoniae (strain ATCC 700669 / Spain
                     23F-1) RepID=B8ZMV0_STRPJ"
                     /codon_start=1
                     /transl_table=11
                     /translation="MTTIASSDIRSKQVKTANIDDGAVTTAKIANGNITSDKLDTNIS
                     ITGTLGVTSGVSLTSYLDFSYIDNGYVGRIATVPNSGTGTVSFASQHSTNVSFANTQG
                     NTEQRLVIGDSDATSDSMIMLLEVCADTSIATPVWVRRLSVSGKGDLFVAGTVNSATI
                     STDTILSSTQKTSLTTTTADCTIHKHDHGAMSGLNDDDHTHYYNQTRGDARYATITSL
                     SGYAAATHASAHLPGGSDALTTAAANQITVTTAAVGTATSFARSDHVHSVSTGTPSDI
                     LVQTAAEGTATSLARSDHKHNVSTAAAGSISPDDAAAVGTASSLSRSDHKHAITTAVA
                     GASAVGDSAAEGTATSFARSDHKHSREAFTTPSAIGSANAAGTATTIVRSDHVHAHGS
                     ALLCTHNHDSSYVPFTGAPIMPGWLTITGHGTVSGGAGDTDVSLNIQNVSGASSSIIF
                     SSGINKADDKGVIRYYDSADVNEVATTGESGLMLIATENDAASDRVRIRGGWVEIAAK
                     IASGTSPKIVSFMNNVTEKANIDLNGKITWLSGNSDNANAAYTHKSSTGADHSYIDQS
                     VTTTSSPTFASVLHNGDVKVGPSDGRGLRFWDNDIYKIYMSSSGNATWGGRLDSTSDY
                     NMYLRMASGTNRGFVFLNNTTPVAQVDSTGKIYSQGGYNASNKFEMMYNPTTNSLDFN
                     FVG*"
                     /db_xref="UniRef100_B8ZMV0"
                     /db_xref="A0A0D5A257_9RHIZ"
                     /db_xref="sne:SPN23F_17820"
                     /db_xref="B8ZMV0_STRPJ"
     gene            complement(95349..96968)
                     /locus_tag="gwf2_scaffold_32_prodigal-single_164"
     CDS             complement(95349..96968)
                     /product="Tail fiber protein n=1 Tax=Synechococcus phage
                     S-CBS4 RepID=H2BCT9_9CAUD"
                     /codon_start=1
                     /transl_table=11
                     /translation="MGDQLRGGCTIGGYLALHSGLTSASLAGDFSIGGVLNVSKDIKT
                     LSLTSTNSYFLADAPAIQEAGIRLQAAGVDKWKIYNPASSDDLRFYSTVDRVTITTAG
                     NITAVGFTGPLTGNASTATKLASTVTINGTNFDGSANITITANTTNTLTRGSYLTGNN
                     FNGSAATTWAVDATSANTVSKVVVRDGNGDFAGRYITATQFKCSATSGKPLDINSGCA
                     TTVVDYLNADLLDGYHASDIFNCSINAGGYGVISGCEVTAGLTSKTVTVANGKLYIKN
                     YGYKNFTQETTPESPFTAGYIHYVFISGHYEAGIYTIGGLAVISDPSEDALILNKWSP
                     VASQGAILLAKVTIPAGVSVILDAYIKEAREFVPIITDNVNKKVIIFKSDKSNATIAS
                     TSHNPFNRMEIYKDGDKTKIVMNDVPAANGSTKSMTIDTDKISFYDSTETLTIQDITY
                     SKVETWDEAGTKKHTHYYDAAFAVGHTPDGARVAFTLASGHSLNSSSVRVYKNGLRQK
                     LTTDYTVSSATITFVAAPIATDTIALDYDLG*"
                     /db_xref="UniRef100_H2BCT9"
                     /db_xref="H2BCT9_9CAUD"
                     /db_xref="arp:NIES39_L04670"
     gene            complement(96968..99895)
                     /locus_tag="gwf2_scaffold_32_prodigal-single_165"
     CDS             complement(96968..99895)
                     /product="hypothetical protein"
                     /codon_start=1
                     /transl_table=11
                     /translation="MSEFIAGELTKDGDLRISGDINTRLPVITDGLVAHYPMDETLNK
                     IRSLAGIKVLGHYQSTHYWYNWLISQGATITNSTDLTTVDVATALQYDLIICDYYVWG
                     FSSNIMDKLKQFVDAGVSVIAQGNDTRTNVFVKTYTATAHATHDILIEPNIPIYTDSL
                     MYPSAGIADLYGGIDQLQNGAIPFYRRSDTNQITGYIYESFSGAVLFFDQEGDSNVLS
                     FHKEAILYTLGKSKGNITNSNTTLTYDGIAVEEATINQIVISNMESYAIGYTGNVCGF
                     GNNWSERFGIGNYKVEIVPVYDSPVPGLTKAQGIETYGGGWGGWVAGNIGNTSGSISY
                     SIWIKLHYGQIEWGDLNNPSYKITMNSSNTPLGKWVYITKASTGTSGGRHLYASGVTK
                     ADIMAVQIENKAFSTSYVNGSRGDGTFGISTQLSSNSTIAFDYYLEGDGISETVISNA
                     QYNSKWWGIYLNSNGQFYMHEGSGGLSVTSSPAYIPQKNKWINIAISWDNTTQFFYAD
                     GVLLGTLATVGSANSSNVPIIYLGWGWNRSNAIFKNLSIYNRALSESEAKELVNPSFQ
                     FTPTGNLIASQVVTEPNEIPSDAKYFSLGCDSKDKYKLISPSTEANTVYEDGSVWVGN
                     ATTNIYASPQSELTNINVVDANGTLSWAEYTTRYNRSKIAKVTKIAGTPSTHASFRDC
                     RTCLANTYYTLSFKIKMLSGGTVSERIRAHFGGGTGGSLVYQVLSDGWYLCYTVGQIV
                     GTTLCAGVGFIGDGALECLVTEMQLEQRSFPTPFANGTRSAGSIKWPLTLSDNATFLF
                     WRKSLQPNSAYDATQTTYPNMFEIGNYYSNASFTLWNFGPSNSGTNICAYVKNNVDSG
                     WTYGGGAMTPYTGEADRMKWHMHAIVLSGSSGTINSFHVFKDETKSNVITINGGITSW
                     NGSFFGMGSFGGMYPNSYYKDLIYVPRALTDDEIKAIYQTKMDEKSKLQVQGSIMTGQ
                     VIT*"
     gene            complement(99906..103853)
                     /locus_tag="gwf2_scaffold_32_prodigal-single_166"
     CDS             complement(99906..103853)
                     /product="hypothetical protein n=1 Tax=Paenibacillus
                     daejeonensis RepID=UPI00036F7405"
                     /codon_start=1
                     /transl_table=11
                     /translation="MAVYRDIDYNTRINGGLTVSQASTFASNLTVSGTLAAGNVSDIV
                     SAINDKFASAGGTVSGNVTISGDLTVSGTITGVDLSQYYTKTNLQTNGQASVHWNNIT
                     DKPTYDNYVKWILKQNTEETGADVITGTIVDFKNGSNISITRTGTAMTIANTYTHPSS
                     HAATMITEDTTHRFVADTEKVTWNAKADAHTHPYDNYQNWILKQNTEGTGQNVTTGSI
                     VDFKNGSNISITRSASAITIANTYSYTHPANHSPSIITQDASNRFVTDTLISTWNAKS
                     DAHTHPYTPDTHPTVIANVSLGHIKTGGDITIDATGIVTVVDDSHNHIISNVDGLQTA
                     LDSKAPTHTHPYDNYQSWLLKANTDTGVSITSGAIVDIKSSGATTISRSSSTITISST
                     NTTYTASNGLQLLTTEFSVKLGTSPGLTADANGLVNSDKGSSQYIFKNVTVGGTTSSA
                     NINDDTLTFAASGDIQASISGKTVTYTHNDSDHNTFPTLSSSNVFTANSESIKIKPTT
                     DTYTARNSIAVVIGDVFSNIGYNPIDAMTEEVWSASGKTGTQYTRGIDYDIDYYAGKI
                     KRHTDSSISNGATVYVSFYQTVILLRINKNDDSYTYFSIDNRGNMYGKSMSVLLSSSQ
                     NSQESDVQGDFTVQGNMIVNGNTTLGDDATTDNIIVKGSFNIWDNTSAKFTVDTTGTV
                     TAGIIPWARLSSIPSASTTASGIVQLSSAIDSDSTTLAATAVAVKSAYDLANGKWTYS
                     ATTIQGIKVNAATNADTVNSLTVLTAVPTGAVFTDTVYTHPANHPASIITEDATHRFF
                     TDTERTKLSGIATSANNYTHPTNDGNLHVPATSTTNNLKVLKAGSTAGVMAWGNVDWG
                     ELTSKPSSFTPSTHYHSNLQNIDDRDRKPVNTSKGYLELVFTSLGGMTGTENQDYQDM
                     LVLNSYIDASGGNVNALIFDKSEMKIRHYQAAQADTTWGTPKQLAYISSTITDGEQNS
                     SPSCDAVYDGLATKVAANTAITGATKCKITYDSKGLVTAGADLTASDLPTNHNNYIPV
                     AQTTWYSHTPSAWNDASIVSRGGAEDGWIFCDGVNGQYGIYHRQIDSNLVVAGNETLL
                     SNSIAFIGGNSLASYINLSGGHGYFKGNLKVGGTIDTGQGATELYLMDQNVKTTSSPT
                     FAGQTLTGPLTLASTTPVIHFNGSSDTGIDMSIKATPEGLDFYEPEDNDRIHFRIYDD
                     AGVDAPYGYQVNATVVIDASRNLVNIETINTGQGATEVYLMDQNVKTTDGVTFNAVTS
                     TTSVTASSAAITNGVSAASVTATGTVTATVHKAGNWDIKQDATTQSLKFVFVT*"
                     /db_xref="UniRef100_UPI00036F7405"
                     /db_xref="C0ED31_9FIRM"
                     /db_xref="rtr:RTCIAT899_CH12160"
                     /db_xref="UPI00036F7405"
     gene            complement(103866..116234)
                     /locus_tag="gwf2_scaffold_32_prodigal-single_167"
     CDS             complement(103866..116234)
                     /product="Uncharacterized protein n=1 Tax=Mycobacterium
                     yongonense 05-1390 RepID=S4ZIS5_9MYCO"
                     /codon_start=1
                     /transl_table=11
                     /translation="MANYPDDLDNFTRKQNAIPGMEDTTGDWVDAEHINDLQDVVISI
                     EQTLGKTPQGSSLTVRDRIASLESSKALKTPSVCIFLGNPIIFNGAVSKAQAANEFLY
                     YDHVVFGPNLENSANPDYNNFKELIAYIRASRDIKLYGYIDVGVITSNFNLTQIETKI
                     SAWDVLGVDGVFLYNFGYDFGVSRARQNDIINFLHSRELSAFVQSTHAVDTFGSAYNA
                     QYNPDYTNSLIDKRDIYLHENIAVDTTSVNAYINSIEYAKSLITYRNNLGTKIFGVAT
                     IDHNQTQEVAQSYFDYAQSVAILCSYDAFYAVTEDYGINSNALKLYRNLSLVGNYYDK
                     NPQISEVAGTYTRVGSFGKITVNTVNHSYTLEGISIPGENITGTINYATIVDSVIDAI
                     NANPDSIIDPEKIAPLLVSNIKDIVIQAINDSCNSGLTINDARIGDLNASHIVAGDIA
                     AGRIQANIIQAINAYVQSLTVEQINAGVINANAISASVVDAINANIGSAVIDQAHIGD
                     LNASHITAGDISADRIQTNVVDAINANLGTATIDGAVIRNATITSAQIASATITSANI
                     ALATITSAQIATAAIGTANIQDAAIINAHISNAAINTANIANGAITNAQIATATIMTS
                     NIQNASITSALIADASITNAHVVSLDAGKITTGYLGAGRIEAGSITANMLAAGTITAD
                     SAIIGIAAITSANIADAAITSAHIADATITNANIANATITSANIALATITSANIANAT
                     ITAANIQLATITNAQIADATITNANIAFSTITSANIADATITSAKIALATITNANIAD
                     ATIGTAQIADAAITTAKVGTAQIDTANIKDAAITTAKIGTAQISTALIADASITNAKI
                     SDLSAEKINAGYINADRMKAGVIDAINARFGEAYIDGAVITNLDAAVITAGSISTDIL
                     KSTVIQAINATADTLFINSSKITSISADKLNVGFGGYNVLKNSDFFFNDVEGSCLNWT
                     AIGTEPTRPSTYGFRWSRKCFYVNDVTAVTRGYEQTISNDYAGKTLALSAWVKWKNVV
                     MGTTSSNKLLVELHYQYNNGVSDVDQFERISLVGSCTVESEFERVQKIMSLTPLAPNW
                     TVNFIKVRVYLNECAGEFSATCVQLEEGDIATAWTRNPEEMNGAQNNVLITSEGIIIT
                     GGKLTVVDPTGTVTINNGNIAAETITTSMISTDGLNASVISAGTIDANSVSIATKAGG
                     TGNRFFIDTNGLSVQDKDTIDGTTNMVRIDSSGLSISSDGGSIWTNKITGLGLSVTSA
                     EIASLDAGKITTGTLSVTGSMSVSGGNVVLSSSGVTISGDSGIYVSGAGGIRIKEGTL
                     KVDNNENITQVTIGQYTTGQYGIKAGSTTLDSSGITIGQGSIDIGSGVFTVTNTGILT
                     ATSATITGAVNATSGYFGGSVDGISVGSTGLDVVGSGTITSGTAVLSSSGLTITGSGA
                     SINLNSGKFIVASDGTLTATAGTVGGWTLSTDTLTSDNGLVTIKSSSTSNYIRTANAL
                     ISPTKVVQLDSTGLTITGGAISVQTTDGSTAIDGNGINASTITTGTLTVGTGMSVSGG
                     NVVLGSTGITVSGSSGITVTGIDGITISTGTLKVLNGTTPEVIVGQYTTGNFGIKAGN
                     TILNSSGITMNQGSISINSGVFAVTSAGALTATSATVTGAINATSGYFGSSTNGITVN
                     STGLTVSGTGTIVSGKVIVKNDRIVVNNASDILQVTLGYNGTSYGIFAGTTKLDSTGL
                     NMTQGSITLGTKFSVSTDGTLTASSATISGSISATSGTIGGLTVESTSVTFGNVTLNS
                     SGIGVAGTSGIAVTGTGTIVAGYVTTYSDRIEVKNGTTAQAILGKYDTTNYGIKAVAG
                     DIGGWIISSTDLKASNLVLDNTGKIRIGTNITLDGTTTTGTITATNVDLTGKITATSG
                     SVGSWVVNTDLHSVNNVIRLNPTAETISVYNVDTAEVIFGKYDGLSYGLKAGNTILNS
                     SGIAANQGTIGGLTIGDHHIQTNGFISGGTGFKISDNGLLEAGNVNLTGSVKATSGEF
                     GVGSGRINASNDGIWAGPGVGVSGSVFWISSKPQFIGADGTTINPGDAYFKGSIVVEA
                     DSFISSGSDLVISEGSVIAGSRNSARVEMTYNEAAGGYISCWGYDSYSVLTEFFKVDR
                     TGAKLYGDITATSGTILGNLSVGASSNVYLDGTSNAIYLYDNTDEYNDRVVRLNNLGL
                     YISTDSGVTYDPALTGTGLNANVINDGQLTIADHGGGASGIVIKQWNETLNGYVDNVS
                     INPGGIDVYNGAITVHSDKTGEVLIGGGYLRVKGLDMGVVTSNNYVGNGNFNMASDRY
                     GLKQLNQDEVFLGRAQSSGGAVSNPTYHYAGWPDYPTRNPHTVYTYNVNPDGTLNLYD
                     PENLSDPNWPNITRVSFNPQWSAVHPITGHCVIPNDADNFVTVINKDGNLVRNLKSWK
                     GGLFGAAFTPAQSATSLLPNAPMGARLVVCGDDIDRKRAPWDMVVFDTSDSDPANWTR
                     IGVIDVGEFPSKVICDDKGYAYVTISLDDNVYKIDIVNMRVVAIMMLTDVRGIPVIPQ
                     PIWISQDYSKIYVGGVVSDYVYEIPADFATPFASCRKFSILPYDGNRGIIHDLRTLPD
                     GNICFSSASETDGYIAILNKDTGVMMTYIDKTMTDKLSAQTLAMEVGRQNFYGSTTLC
                     PHPTQPIIYVTCTARCVVSVLSYQTGELIEIQRIEAGSNPSGVSISTDGTKLYVPNHH
                     YHTYPLGANRIWGYNSSDNFYATDDTFDTTQKFYHYNPSGIIITDNRYVWIVNRATND
                     ITIRDTNNWSNELVWEKIEDVGNKPFDIKINNAKTKVFVSNDDEDDQNTPDFITIIDV
                     GTKLVEGHIHVADRPMGIEISSDDKYVYAACYDGKMVQKASVADHIVVNSAYLNGKPK
                     YLKLVGSTLYATCSDTDELYVIDANTLDIIQIISCDEGPLQMVNVGSKLYVTNYSSDT
                     VLIVNIATNTIEKRIDVGSGPRPIAYNPVYGFIYVGCSGEGTVAIINSTTDTVVDWAM
                     TGHNPYHIAVSADGEKWYTSAHGPEGIYAYGEGNPFTGDAYLDNSGITHKYGAEYWMP
                     TRSNWTRGADKTLTSFSSVEFWPSSKLQGKQGYAQLTVMGMYNAYARIEQDIYQFVNN
                     SDGACEYYTELIELQQGIPLKLTEDVADFKDITGQEKRRIQLISATDVSIIYIEGVHY
                     VVNYDVNEVSRLGDTIPASGKIENTVLVDTTAVTMIANGKNYNTITVYPLGQTAGEYI
                     ENTDYIIDRVNNTIARTVNSAIPSGNSVTVKYRHCLKVRYYYHPNKRNYSDSVVSADF
                     FWKWPRPENQWVRMQLDELVPKFIYVDNDNIDPWRPIHDYGKPLYEDATPYWLKQDNT
                     KLYQVPEVKGLVYSAYSDRVPVASITPSAIPISGETDNVKKTDGSTVVLPVGSQNLTI
                     DLGAVYYANNITIDHGILVNNAKVEISEDNVAWVEVFNGLLAVGPSYQITFQKTYNSD
                     YEGPKRVRYIRSTLDNTTNQWKQIKVMGDWKVGSYTFASNTIWDSESKRETFVTLGGT
                     TAKRFDDPSITNIDPLNPTTRPSERVRYRLYYSGTDGSHDLRGEVSVYNAYENTLYKG
                     VGYRNVTTHLPYAVLDTTGYDYVYDYMANILWRTADSTIADGEEVRIVYKFVQEDLSS
                     LPLCIAHRNPNTGIADMDASVAESDVTGAWIQWTFTNDYRCDWYIGWIADIGLGNVNI
                     YLDNNLTHSISQMSTKVERFSQISQDLLPGEHTIKLVQQQGRVNFDVIKLEDLQLLQM
                     NSQIVASPSLNPVELFTWYTAKISPYKARKYLGRGTQVLSGAYDSLRVDKDLGIPNNQ
                     VPVRYRLRFQTTLEGRADAVDGEGGTGGEIGDRKWRFEQGAAMVTNVTMEKGVNPTYW
                     RMAPAADKYTGFAIESWDSQEPKHTGIQTSHIANGAITADKIKAFSIIDEHIASNAKI
                     QESKLSLNYATHPHEDLAALDKIMLSDGGILVDGKVKQQGQYEIVHRRPLYGIAGDLQ
                     FQTDSTTWETMVFAYGPFGYALPSVQTSANRYYRLYAIYSDDITNTDASATIAPRVRV
                     ELASDTILVYEWKMPHTYGAVNDQRDAYSSYFQVSGLTSGDHCNVKVRIQNDACNYAA
                     GGKSVGIKYLELIAYDVF*"
                     /db_xref="UniRef100_S4ZIS5"
                     /db_xref="myo:OEM_36470"
                     /db_xref="S4ZIS5_9MYCO"
     gene            complement(116248..116439)
                     /locus_tag="gwf2_scaffold_32_prodigal-single_168"
     CDS             complement(116248..116439)
                     /product="Uncharacterized protein n=2 Tax=Bacillus cereus
                     RepID=J8M9N7_BACCE"
                     /codon_start=1
                     /transl_table=11
                     /translation="MIPVNTPLGLTYKYNAETNKTEICWSYLQDSDTTHFILEYWNDD
                     ERKFKAYDGRYGIIPRSKI*"
                     /db_xref="UniRef100_J8M9N7"
                     /db_xref="bcb:BCB4264_A3559"
                     /db_xref="B7H8U5_BACC4"
                     /db_xref="J8M9N7_BACCE"
     gene            complement(116454..120185)
                     /locus_tag="gwf2_scaffold_32_prodigal-single_169"
     CDS             complement(116454..120185)
                     /product="Uncharacterized protein n=1 Tax=Bacillus
                     weihenstephanensis (strain KBAB4) RepID=A9VUZ8_BACWK"
                     /codon_start=1
                     /transl_table=11
                     /translation="MKTIPYKEELSPGVYSLRVGKKVPPSAVNLAYVHSPSISPQANI
                     IIEDYSGQIPENVSNGETINFLARPDASFLLYCNGETEFTSDNIEITDEFSLIENYNY
                     EPQPLYYKSVTTQNFNIDGISELLPYNGGYVTIPTYELSNGTIDKTKKLVYIGNKISI
                     GRSDGVELSITHKYKVILIPVQDGMENEFQIEIYTNFRNTDNETYTITYQKYNDDIAS
                     TTEILNASLFFGKLDKGEFEDLKELALNPTDGDGEWLPELNNKVYYVEQVGNADKYRV
                     YAPSQVIVKDSADRPIQTFRYQVEANLNVNYNTENPTGMNIGVYYNNAYHDSSYESVG
                     QCLQNIANSQLVPSYVTFNNPYSPTNTADYRYWYVDISQPADVLKLYDIIIITGYGPL
                     DLTYYGHELMYYIKNGGKVWIDSCSSGPGALNLRNWPQGNDTSVTFDTTSTSTGYLKA
                     VTPNSKYFNRYHNIPIGDNNRIDIGYSNNGYVGAYINIPSNETWTPIVIWSDDVNDIG
                     IAYRKIGNGTLLISNCGIMRSISVSNEVSTKFCINTLLALSEDIWIKTPQLIDQAIHI
                     DNLFSQEYIQNGRTIYEVGAIDQSSTTIVARKIISTTCREAMLPYMPHKYHNGVGTFI
                     VTPSIYSNNVFTTIQDNIRMTESNNGSVKLWAYSLVPGNNDLDFTSSDMVDTDITIFH
                     PNVEFTWSITPYTYEWDNVGNYRYVWGNTSYTKIDSISKVDGKVVLSSLRSVLPGTPS
                     GTIWNNPNRIFYKLWLGKVVNGVQEESVSPVNIAFYNRNTGEYIYDLSGENKIAYNYL
                     FTMDELENIFIHAWTDYYTLRASKRTFSVKQNNNGNIYVDYPSTEDERDCWFLRVNGR
                     FSKFNRDFYSDGNRTTTPEKCVYKIPEYERQHFNPAIPFISVNDDKTVYIDNHKVKIN
                     NGGLKVDDLTPIKLIRRKYSNNPMFREKLITSDNTHFTSDHTNWLSIPLPIILEYTPN
                     SGYTPLSSNEYSIDYENGSVTMIRQHGNNIYATYRYCEEDELTILDIDTCNGIIIVAE
                     EIDYTDEIYADYFYEENFYTYKGYWDGNEFWYLDLNPSEGHVTRYPLVKDNLVINSLI
                     PTSEIINKSIYIYLLPYEVDGREISKWTVRHTFSSELFSSICSVEPRVLLLAIIQIRE
                     NATVDDVMVMDTRTRGGGIKSTITNSKIYQTQPLAQHYWDIGSWDGLAYQSNGVIIIK
                     IPKRLLDGDNGRAPMTDSQIKEMVGKYLPYGTFPIIEYV*"
                     /db_xref="UniRef100_A9VUZ8"
                     /db_xref="bwe:BcerKBAB4_5438"
                     /db_xref="A9VUZ8_BACWK"
     gene            complement(120195..124574)
                     /locus_tag="gwf2_scaffold_32_prodigal-single_170"
     CDS             complement(120195..124574)
                     /product="Uncharacterized protein n=2 Tax=Bacillus cereus
                     RepID=J7UWM4_BACCE"
                     /codon_start=1
                     /transl_table=11
                     /translation="MAQYGKNIYGTSYFGVTSAYSGQYITNIFNTGNVLNGSVNIVLN
                     TILPTATYLYNSSNIIYSDNWVGGSTSVLNAKATLSVAARNIILNYNTASGTAQVTVK
                     KLVNGSVVNTDVVTVPMTTGASYDLSSYTSSYAQYEVEITNTDTNSINISNFVCVVTD
                     ISVETSAAYDDESTLYIDESVWSNWELCTPVYTHVTGNQWTVSATSSSYSSKNRIKAK
                     IHLASSDNLLTPEVSRFELNSGNVANHTNTGKYFATFRFGPSFKEYTDIIYTTTTPSS
                     TRIYVQTQSSNNGSVWTILSAPYTQDDTNQIRLKEGSSYGEVVSNAITPENLTVWEKY
                     RTIDWSGTVNNDIHGNITENMKVRYQILASIDGQWVDYYSGLPYQGASNWADITQMAS
                     NPITVPIKIKAILSRSSSSYPTPYVSEFELRCKSTYEENVIIPGDTSSVDSNNTGDKE
                     LVNLVDILVLASSDNQPHHDGKLTIPQGLEQECVAGRSLYPAYTHINRTGLPYVTLYW
                     NSKGYGSGESTTLSQTDSLRIYCSETSNSQNKRFYQYGAASVVYPLTSEIPMYTYFIC
                     PGNSNVIMNGNKLYKYFLEMGWDSPGYPIEGNVNEDDRVIDIFWNSLSTDTPSGNPST
                     WNMVSSLEGDNICAKIYAPTAAAPTPWVSESKIIQGAFVNANSIKNNYVLNGIILPEL
                     DPEAILSNQPYVLEIVEGSVRCNNFTISDDIVNGDSPRLPHTLTIVKFDNTLEIMHLM
                     TRGSGDTDVLPNNFITSIDGVYDSPYVSDPLFVDYIKDIDYTQNGNYIDWSLNERKPA
                     AEAKYYISYKYTDYRYANVVFSCDYTEPIIQNDIWVSNVVTCSGKKVSSGNDMIEAIP
                     DIEIPDNINTDTLVYIVDSNNIWVKTYIKDGNVVGTLNNLNPKDNWLPQVHNGFYYIN
                     KQRYFMYAEPEIIIIGDEHMPLSSDISYVDGRYEKGANTDHENAIITYPMHYNYSNPG
                     GISLWFKSNTTMDGAMTSSPVFFEVWEDASNYIVLKYENGSIKFVSMNDSLLQDISYT
                     FSDSLSAWNHLAVTWNNLTGNVNMYVNDIHSSSPMSISLFDGRNSDGTHKTKSLCIGN
                     SRNSLGDNCNCILDDLVMFKYAPSTETISSIYTSTTLDFDSNLMTMKCGFEGNINETF
                     DGSFVAINPAPQQRAPLVIQKQDGTPLRKVSFSDETTGEYTTYNTEEFISDGTNKIIL
                     TFSDLEVDKFRTVVYNDKNSIIGDPLSINGSEVTMTLTSDEAEALKGKRLKVIYQLRD
                     CYIWDSNGKYGAAYIRLGQNTGEPLTITYEKNSLNYSLANTAELNPLYNPNHNGFMYI
                     TNDLSELSHFRVNLSPSNLLCNGVDMSTIIIETVDKHGNPTNNVDLELSMNKIALVSG
                     NRITGGLIKYIVGDTVELKNTGSSYSTNSVAGRHIYMYTAPKISHEELPDATYNKITI
                     YDSISGLGTEIKIRLMTINEYGM*"
                     /db_xref="UniRef100_J7UWM4"
                     /db_xref="J7Z2V0_BACCE"
                     /db_xref="bcb:BCB4264_A3561"
                     /db_xref="J7UWM4_BACCE"
     gene            complement(124580..125863)
                     /locus_tag="gwf2_scaffold_32_prodigal-single_171"
     CDS             complement(124580..125863)
                     /product="Heme biosynthesis (NirJ-2) family protein n=3
                     Tax=Clostridium acetobutylicum RepID=F0KAM5_CLOAE"
                     /codon_start=1
                     /transl_table=11
                     /translation="VLSNTKIDCIYLMLTENCNLRCVYCYEQSKASSVMTLNLAKSSV
                     DMLFTSGSNKLLVELFGGEPLLNFDVIKHIIPYIRSKEEETGKQCKIGMSTNLTLLTD
                     DMIDVIEEIDDIQFSIDGIAKVQNKNRPMANGKDSFDMVDVNLPKVARPSINYSVRIT
                     IQPDNVKYLAESVIFYHNKYGINNIKTQCVQETTWSEKEVKEYQRQLRMISDYMYGLH
                     RSGKSFTFDPLSHYLGLPPYINPDKTCGAGHKSIGITPNGDIYPCLRFYTYDRNRGTE
                     DYKMGSIHTGINLDKSSIFRSYNRSSLEKCYECEHDSYCDRCLACNLEVCGDMFVSPS
                     EHCKTVKVDSIIGKQLRDRLNIDNLQQEKLSTLIDGMNNKLSSIISRQKNTEDLFNSI
                     TPSVDSLMERLINLENTNNNLRLEVADLKLELRRR*"
                     /db_xref="UniRef100_F0KAM5"
                     /db_xref="cae:SMB_G2312"
                     /db_xref="Q97GT6_CLOAB"
                     /db_xref="F0KAM5_CLOAE"
     gene            complement(125876..127981)
                     /locus_tag="gwf2_scaffold_32_prodigal-single_172"
     CDS             complement(125876..127981)
                     /product="hypothetical protein"
                     /codon_start=1
                     /transl_table=11
                     /translation="MAYFGVSDFRINADITNLTVDAVSAKLSRHSTEWYEQWDCSSFG
                     EWLTHGGYYNWDISNDSFLINSAPYYSTDNFVYRTLNIPAGGKLIFKYKTQRQTLDGY
                     MYVKGAGNNILYTGSSSDWKEETVTLNDGITNDYIFIGYFKYNNYGKTDYAWIDHIRW
                     GPFYREGYYTNGTYTSNTYTSMNSSNVRISWLAYIPTGTTCTIEARTSRNNSWSDWVS
                     IPYTGYIHSPDNNFDRIQVRATLTTIDDSITPILSSINIITHDEPVITTPTRRRGTIR
                     SSEITELRDAINNMLPKYGLPVITTSITGNQVNNIRDTDFIEIASAIKSISINEDNTT
                     WNSSYIKQGGTTVINVDHLIELQEKLVSIVDIAPVAPSMRQLPYFTYLSLNPPGSISS
                     SSSSQSDNTIDVSWIAATSTNPNLEYSWYPSYSKDVAAYEVWYSNGTDYWLYTIISNT
                     GKAYYEISHEWDVTWNGYVNICTIDKFGNKTDSMYPLSPQASNLLDHYELNYKLNNKV
                     VWNGLGGSPVIETKAITWYLGSQCYYYYDSNRWFYENPVTFDMLSGVTNISCGFYVSS
                     GTLGLEWMIVYYNEETNNWLPTSTYITASQYDTTYSFNTTITSSVVAKFIVVPRYWQS
                     SGTWGMAINNLSITREYNNGSMSKATSYTHTINELGYYQYRIRSVDGNEVASDWVQTS
                     ANTYYCGCYGHCGNHSYSE*"
     gene            complement(127994..129079)
                     /locus_tag="gwf2_scaffold_32_prodigal-single_173"
     CDS             complement(127994..129079)
                     /product="hypothetical protein"
                     /codon_start=1
                     /transl_table=11
                     /translation="MANTLYSDLTKTQYPAQIDSRYPVAAVTDLRFPSADNANLVYTI
                     GEQHENTDMNPETDYTTYIMAAHINVLQEAMLCVERTLGIMPQGDFKTVKARIENLED
                     KDYDIRYITANSVGWTYDSARDTLYAHKHLGGTASPSKVDLASEVQGLLPKTAIELGV
                     TNSSLMATDIKMSSTDNRTIKDSIDAQFPRTAGTSYPITGDLYLDNKFFGGLYGEWDA
                     QDHIEGISSTKVSDDKAYSGYSVKSGTTNEFMIIGPTGGYQKLRYGKFVVGFRIKITD
                     PPDAEAMVCQLSVGNVLEQNVRNIYAKDFENPGNYEMLYITFDHTPTSDNLNRFYFGV
                     WRHNAAVGYLYIDSIIIMPSHTSVYDD*"
     gene            complement(129081..130724)
                     /locus_tag="gwf2_scaffold_32_prodigal-single_174"
     CDS             complement(129081..130724)
                     /product="Uncharacterized protein n=2 Tax=Bacillus
                     thuringiensis RepID=C3IUT7_BACTU"
                     /codon_start=1
                     /transl_table=11
                     /translation="MSYNDSFPLSNVTKKMLRYLPSWMTMRTNENSLGTQFINSPGLE
                     FEQVEEYILDMINSQYLDTADISKIDYVWKTDLYPILLDGWKKLSFRAKYKDNDTNIY
                     EPFDVKEVTSYEDFYLGNTDFCMVDYDTGICYIRRPSDCSIEFEYLHVDAYDGEDDDG
                     GLYISEFAIHHIWNSFDEIGLLLGTPRLFKEDNQRYRDRLKNVFLLRGGPTLVGLKNG
                     ITGLLGTSDVEIKELCDIAFRDSLLNEDGSASDKLKKYARIINDQIANTWDNMSWDKA
                     YWRSLEHTKLGFDYLPHVWNASTEGWVDEDFQSGVGCGLDLYVNSPKNESSEQEFEYY
                     VQAQAAIDSSEVRYPEHTFSYRILAKGTKIENTPNVEEFKYTIVAAENIDLQDNIVIN
                     GKREYNQWPIISWDTVESMSTTLEVVNSNKIMSPSVDGITPRPYLKVIVTMENDTNDT
                     PLLNSITVGWKDTSDIEHTTTLNSGLLFERTDDLSNDSGPFPLIHITKENTEVVNNHV
                     ELSYGDFQQIIDNDSDWRNGEMNNCVVSGNSLKLNVGVI*"
                     /db_xref="UniRef100_C3IUT7"
                     /db_xref="btn:BTF1_30662"
                     /db_xref="C3IUT7_BACTU"
     gene            complement(130736..131542)
                     /locus_tag="gwf2_scaffold_32_prodigal-single_175"
     CDS             complement(130736..131542)
                     /product="Putative baseplate protein n=1 Tax=Bacillus
                     phage 0305phi8-36 RepID=A7KUS5_9CAUD"
                     /codon_start=1
                     /transl_table=11
                     /translation="MIVYSNKKVRMQRMMDALANNTDITDFSPGTIARTFLDIINEEL
                     EECYTTLDRYISMAYISTASGKFLDLMGAMLNCPRKSGDTDDNYRYLISQQVYSSAGA
                     NETTIRLKSLSVADVKDVVLVPYTYGIGSFSVYVMVDDPNTSDTIINSVQAVLDREKA
                     YGIKAVAMKPNITTVDVSVKLVMHPSVSSVEASSLSYSARSAIKYYIDNISMGEALSI
                     NVIMSKALSVSDKIINGEVLEFKINNKKTYLATYYSMWDEKITPGNVIIK*"
                     /db_xref="UniRef100_A7KUS5"
                     /db_xref="A7KUS5_9CAUD"
                     /db_xref="bwe:BcerKBAB4_5764"
     gene            complement(131539..132117)
                     /locus_tag="gwf2_scaffold_32_prodigal-single_176"
     CDS             complement(131539..132117)
                     /product="Putative uncharacterized protein n=1 Tax
                     =Bacillus sp. 7_6_55CFAA_CT2 RepID=G9Q412_9BACI"
                     /codon_start=1
                     /transl_table=11
                     /translation="MRDFDIRAGKVICSEDDTHYVPIDAKEGQACLINGCIGTFVSVE
                     GDIITTPCRVDDEGNKIYVDCGIDDNGNQVLKEMKDIALISDISWFKQVVYNRIKTQN
                     PDWYHHPTIGANLEDLIGEQNTRANADIGSYNILKSLTYDGFINPKDANIRSVPVDSN
                     NIIYFIRISNPYTITLYASFGYEDGIKEFGVV*"
                     /db_xref="UniRef100_G9Q412"
                     /db_xref="bwe:BcerKBAB4_5763"
                     /db_xref="G9Q412_9BACI"
     gene            complement(132117..132659)
                     /locus_tag="gwf2_scaffold_32_prodigal-single_177"
     CDS             complement(132117..132659)
                     /product="hypothetical protein"
                     /codon_start=1
                     /transl_table=11
                     /translation="MQGPSKSLYKRKLDNIDNGHIDVSDRDTIEYFQKEEVGIHHWDN
                     NSVVRICDDGCIDSFVGETIGIRLDPTAQSANIFSPKVNVFGNRVNLLTNPDGLIWNS
                     WKFNPSIYEWCGIAPLGVSTSPRNFKLMCDYEVKTAKGWEHVQILLPPYLKDNNPVKY
                     STDIKNIISGLGLPLPDGDE*"
     gene            complement(132662..133033)
                     /locus_tag="gwf2_scaffold_32_prodigal-single_178"
     CDS             complement(132662..133033)
                     /product="hypothetical protein"
                     /codon_start=1
                     /transl_table=11
                     /translation="MLKQHMNPLGRAIYDKLVDPSMKHNNNGGPGVVLHYDYIKKLAA
                     INMMEPNSGVPVMFYDVPVEDHGRGTKLVALNVGTEVWVTFNSPTTPIITTIFTEKKE
                     KEDLKVHHGPQVPKYLGRIGG*"
     gene            complement(133046..133717)
                     /locus_tag="gwf2_scaffold_32_prodigal-single_179"
     CDS             complement(133046..133717)
                     /product="YegA n=3 Tax=Neisseria gonorrhoeae RepID
                     =E8SRV3_NEIGO"
                     /codon_start=1
                     /transl_table=11
                     /translation="MSYLDILAYLTGDSTPQETLNRNQELADSKYSLSLLNYWKYIQN
                     VNGNVQENSGSSEDSDNSNLPTSEAAAASTISGFTNPRGIGKVQIVTGSQVAFIKKCM
                     SSNFSGYVSLDTSIFKSSDNVFAGWNNFHPAYAQYLTSFVAYLGWNTFKISSGFRSRA
                     YNDSIKNAAPWSMHLAGGAVDASYSGKVAEDLANAARAYGFGGIEVGSGFVHIDFGPG
                     RTWNY*"
                     /db_xref="UniRef100_E8SRV3"
                     /db_xref="ngt:NGTW08_p0007"
                     /db_xref="D5K9F6_NEIGO"
                     /db_xref="E8SRV3_NEIGO"
     gene            complement(133729..139647)
                     /locus_tag="gwf2_scaffold_32_prodigal-single_180"
     CDS             complement(133729..139647)
                     /product="Nuclease n=3 Tax=Bacillus thuringiensis RepID
                     =J3UPT6_BACTU"
                     /codon_start=1
                     /transl_table=11
                     /translation="MALYYEDKPTIDTLQNHIMRASVIRVIDGDTIEACGLEPEDTSF
                     NVRFIGVNCPETSGNQYQETHSSAYSITEGLSLDEARAIGEKAKEFTKSILEEGSIVV
                     LDLSVLSKTDGEIVFATDIYNRRLAVVYTDEYNSVNVNRSLIESNLGDVMNMNSGHVS
                     VSSWTTHKKRKPEVVDPTVTSINYRPQVGYNSNLNLVEPMENERMPRDNRPPGYMLIG
                     DVELAIPPQAITVTRQSKINKVPVLRSKSSIQTKTGFSDIAVQVELFFHNKDYINGYP
                     VKGNDGSTFYVNGLRPLVSQFKKSPFVPIQNDYLEEVHGVESVTLVNMTAQTVPGFPD
                     CIVVNITMLKFDHQAYMPYTDDFYDSFCWPLFRWYCQGPMNERSADRIYLKPLDGSST
                     DLVFRLANESNLMQIKQEVAELLKSKSKLDMTYPDSNTLWSKINSDGEGCEEAFMQQE
                     AYEKIAETWPSGVIKDVSVDELTGIQDSKMEDIRFQAPGVYVKRDPMYYTKRRYRVNI
                     TAYQNIELLKANGYGEPSNGWYVIDVEDKHLLDTIADRYETQQDDFAEKLDDLKQRQQ
                     RIENAEENILMDELRIKGLVVESIHVGLENIISSMQIQQCEASTHQYLGSQDAYIQIS
                     MTSVGKEPVKNLVKMIRDAERYTRDYKFGMVCGYLGINNPIVNLFGVRYTLVENVTVN
                     TVRGFPDRYEIVLTLIGFDKTQRRSERLKSLNTGEGVNLNNVKSFYGMEEVIVEERLK
                     NIEVYPDLELPTWDELKTFTTKANINYIFPQEAGWSAGKFVDPDFFIYTPHTLRKDLR
                     DMINKEEQEKDEKKAGMDIKCRIGTASLRVPTSLTLNENETYQPLYKVSDELKKYSEA
                     KIKEDLELNKKYGKAKQEQYKNDISNIDADEKPPVKINGDSSESAINVDIMQYRAVSE
                     PNVSNKSMINYSPTENEINRWFKGHEEEGEYFASHIGVNPDEEAVARAIESEVDHLLT
                     GTDMLKEPAVLWMKAIITQESRSWLQFINKKPYWNEEGSSAVGLGQYMLDQHGLTLET
                     ARRIAWDWKYNIHVCTKYYIEKIIAVTKLKNPKYSEDIYGWAVVAYNKGNVDDLTAPS
                     SWDYYTKVKKWYEKFKSAGSSSTRSEMLGTKYTPPTTGVHADYPSEVEDQTEGKMSAA
                     NSPTKINFSPHEPQIDNNKIVRDSFTDMLETDHRGRLLRAFPSFQMLLIDEGRWVSWI
                     KLWDNFYGFNSIQSIDIIKSRKIAADTCVIRMTNVYDNLTRYDMNLEYPKYDQKYEWN
                     ELFFGQFNHQSLIDARKEYVSALYLQTGARIHLRMGYGSNAQALPIMFNGSITELDSG
                     GDIIEIVAQGDGLELCNQIGGEPDKLNDGSHMNSEARSTLCYLMARHNNPVWNWIEQV
                     INQKEPDKQWLWNLFDRPENPLGITHFGNPRDFPFPEGKLDSLLPWKRDEKLGEIAAN
                     IYTSTGTGVHSQWIWDPYSLVAQDSLTEDAKNDLYQGWYLHWGVPFPKGDEDNIVVPL
                     FGKTVWDVAQTLAVAFPDYIATVVPMEFRSTLFYGRPHWPICDRYAWNYKWDPVNKKY
                     DRTATEMISKPLCQIHTYFSWCDIIANNIKASEEGVYTNVIASYKTKSGVPKSSMVVH
                     ADEDIYPEKQKTAVINVDFLEHSYFNFGDTNAKRFANTAAAQTLRDFVKDMYKGELTV
                     IGDPSIKPHDMCYIADEVNEMHGMCGVKQVVHHLSHDTGFVTNICPDAIVIVDDKMFL
                     NYVNWASTIVAGSTANIAGHWAAIGAWRKLTGSSLGAFARRTTSSFGELGLEMLVKAT
                     GNNWVLNDIMAEGADIYKMEKNWSKVYEYFKNVKINRSLRSAAYSGKYGNVVEGYDKM
                     KTFLQTAKTGRALAFSGRSIAMVARLALSPFGIATIAEVGLTILADSIFEAYKRQKRN
                     RQAIIVVPLRSHGKNLVAGLNGHQGCVIGDKPSKMDLFWEGKGKGAGSGIPRLFNELT
                     GDDYKFSHNTEDHM*"
                     /db_xref="UniRef100_J3UPT6"
                     /db_xref="btn:BTF1_30702"
                     /db_xref="Q3F1A6_BACTI"
                     /db_xref="J3UPT6_BACTU"
     gene            complement(139647..139931)
                     /locus_tag="gwf2_scaffold_32_prodigal-single_181"
     CDS             complement(139647..139931)
                     /product="hypothetical protein"
                     /codon_start=1
                     /transl_table=11
                     /translation="MIIRSSGKLIGVSYSDYDRWDIAARVDGKYVHTYSNPQPADSNT
                     IGPKLYNLMSTLGPFKPIDNTPKKLFRADVYVEYIDESIMYIELANWEGR*"
     gene            complement(139944..147302)
                     /locus_tag="gwf2_scaffold_32_prodigal-single_182"
     CDS             complement(139944..147302)
                     /product="Uncharacterized protein n=3 Tax=Bacillus
                     thuringiensis RepID=C3IUU5_BACTU"
                     /codon_start=1
                     /transl_table=11
                     /translation="MKFNDSELFSIPSVLEQKGIINSIGTPKVLMNFGGSGRNYYDPN
                     SEPTKEQIIRSKNIPDFIGAPRNIGGVVERSKVSRALNAEINGVLSNPSTSVFNYINT
                     RGATRAQRTITAWENMVKNVGMTHLSLDIENLGVSPLAKNQSMNLFAMTEVGLSSWQF
                     NGLKSGSPMLDKMNTMTLAGFVDEKQKVELKNLIKQVESTGMAGLTDDHRRTLWWLMR
                     YQDSEVFKTETIPGIGDVRLVNKDKLKSPSELPDRSTFTNLKAYTSQMRNGLKNLYGN
                     GNSGSYLDGMIKAINHHVENIAKNGGNLMGYNFLEHDIPAMMEYFNQTRTALGPQSPI
                     SSSIETLMKNLHIINSTHRALDVNRLIDLAYHDPIGQIAPLIGDKKMREHYKTLSGGI
                     RGKQGLTTLEVLSNAFNNRIEHFAGGDAEAVPMLLNSIGGNINSKIASARRIAAGASI
                     SLDWNAISGGVLAIDNKTIKSDSSLFSISGLSPYEKNKYDGIYKLDDTGKFIDAYSDN
                     PDKPISSGNLYKNTEYRIHSFKQIEKGALEGFEHGGWALTLRNVDEGLYHTFVRPENI
                     SGTGFDSIRSIFSHLVPYNAEHITGVSGEETRTERMKDRALRAYYRIFDTDGGHVRAE
                     RYMRALDAIDKAGVNRASMDDLTKGQFKDLFNSEQQARNFYYMQDRLRAERGMINAVI
                     SSGTFQSLKGVQKDFALTALQDIMEGRVQIPDLRKATGGISPAKKVIKTTTNNRMLQL
                     SDNIVLNLGSYKGIVSQLRQITKRPIDKIELPVLINKLGGKHILDRTEVTNFLRLSEI
                     QKQGPRESNFVLKQIAAKLFDRTRIANDIVSGMKIDDIQAKNLANEFLSYKVAHVDAN
                     NGGIWEKLTPDQMRLVANHALDEGQRRGSSAWQKIDKAFVPNLAANQEFAKMLEAHNA
                     IIHEQLSPLKRLGPLFGLNRKAEEPIKKLLSRYLTDANIDGTILSSPDNKGFIFALYD
                     EKKAATVGKQTVEQIMNNSDVVKVNIPLVDERRILTVGRVMRINQMDFTLDGKNIGVE
                     TSFDKILQSQVGISKRVKEAMLKGDYAQAQALVNWAQNKVLKDLSGANFLDSDEVMDT
                     RKIRNLSHASIRQRSEVIYFEGIKEFLAGKDISGLNLTDSVNLNRTIAERLSVKLGTP
                     IDVINDVLNPHTLKEAQFTGKNGRISRSVNDIRQFIPFGYHSSAATMRMTQAENIHPF
                     HPKSAEALRTKYSELANPLLMTEAGKARYGVTGNNLAPWVTVKTAYMDDNQVQKMIAE
                     AERTGAPLTGLVESTYDARAFMRGDIANDLLKMKMVNEYVVSDINKEILASIEKGDPY
                     TIAPSEKPFTIGQLVESKIVDGEGNTFGVLQGDARYNKKQPGVVNAITKLGENKYKVS
                     VERTLPAANGLKLITSSGDKMTLTLVENDRWNSLFGAEADKLHLVMGSQALKHGGHGD
                     IISSQVRAMVNEVQNQITTKNLVRNKVEDDVIKVLNNFFGNSGFKFEDVPGSKNKMLV
                     MINNPKNQVIDHKLFKTQVLDKVSDIIGSNLTDKLLINVAGVGNIMTGYENVGAQPIE
                     PWFKAVGSEGGIYKIGPKEIGMFRLNGLTATAKEYEKMVREQAGVDLLDGAVADKLSE
                     NGRIEAGKKEVKSQLRKYERSINSLTGMIDSRDTVIHSQTPIGETGEGRVSLSSFKRF
                     LRSGDVKSDIDYTGTWYDDIEKIANNQVHSGEPGALTPKKAEKILSRGGAVFELPFYV
                     TAGDNIINKVFLPIGQPRKLGVAQMPQANELLAASGRVIRTLQDIATLDLTGKEASTS
                     LQKAMDHFTNVNIRGVSDSKGLVYNSIESARLQHSGQFLVQTFSPGQKKAAATAEISL
                     GRLREMTKGMKKGVPELLEELALGDTRELQEKYGVKGLPGIVGRYPTEGLRSIEPTWL
                     RVNEALDRLAPHAIQVTVGDAVAYAADNDGDFMSTLLAHFKGKTRWQIESQLRSGTGA
                     IGEIAAHIREIEPRRQFYDELVSKLYEADNRKSSSASYGDWVKAYTGENIDLPKAELQ
                     TVGSVARAELEARLGRSYIGYSSNVATSMRKMAEIAMRINPQSFDLKKAQAVTALGEL
                     VTQSSISSKHFSKSALDDHLAKTIDEWAGIDSAGQEAERNKLLDKRISSSSEMVNAMI
                     RGDRETFIEHAKIVGAMDVDATDMEEYRRQAYSGGIKGSSKFAVRQIATVYEGFGAVN
                     DLKTVMGGDLEGVIHSATNRMGVSSGIKNLNTLVDVLNGNLSGEAPTSSVTNVWRILH
                     GEQKAEELERKAFERAEQRTKWALDERASSNMVLNSAYADQRTRPDMVTVGEQTMRNI
                     FRDVEHVAGGSKLAGAGWGAGAFAGLMMVGNMFADPLPKDMMPQPDQAPPIDGGGYIP
                     TPDASPGGPVARITQSGEGYENLQVMIRARDANGLSNEQIGQLVQGQISSAMPVNMNM
                     NITSNDNTQRIDNMWVQSVVTNALTKGQAF*"
                     /db_xref="UniRef100_C3IUU5"
                     /db_xref="btn:BTF1_30707"
                     /db_xref="A9VUY5_BACWK"
                     /db_xref="C3IUU5_BACTU"
     gene            complement(147315..153290)
                     /locus_tag="gwf2_scaffold_32_prodigal-single_183"
     CDS             complement(147315..153290)
                     /product="Uncharacterized protein n=3 Tax=Bacillus
                     thuringiensis RepID=C3IUU6_BACTU"
                     /codon_start=1
                     /transl_table=11
                     /translation="MDYTNQYQKYLNSSPNETQGSFVRSALGFTAISGAAYGFHRAGG
                     TSLLAKYIAPALSKSRRLFETTSAFGKSIDEAVADKSLFSIFSEDTIADISKNFRSRM
                     RDVHLTPKNSVGRAPSEFVRTRMELMYTPQEALEKSTGNLIYSRVMKQLNPRHGHLTD
                     DMFDAIKPHLEQKNDAFFRGASPDAIRELVRKSGLRDTEADHTTDVIAQAIRNQSLLA
                     KQYGSIPSFDNEAQDILTRTLSNVAKRLRSTFKESMRVQDTWFTRVMEGAGYQQLTVG
                     EAVKRDFFNNTVIPFSKRIKGTDRTRVVQRTMKWNQKIESLISKDAELAKLRVDKNIF
                     VHQDTGDIIDLRHVSDSFHSTLGFLANNFHIPFVNINPLRLAHWISWQGIRSAPFSEI
                     LRRGTGQAQPVLTGHTSPIRRDYLAVNDKVFDLSPEVNLVKDNVYRASARFGLFPRTL
                     SAMAGLEREETRILRERSGPIRKLFDYGMQDSQSDVSKITSVFTKFWNPSWARNQYDY
                     TGKRVALWNEARESGASLEETLERSMLHVNDTDKLVDSYRSAYNILSQKSSALSNNAI
                     ERLAALRGPDGTTMASRFGLEPADFVTRTEEETMLTIGKMVEHRTTAASGSPVQDLLN
                     KYVKLYRDPKKFANSPRVLTDELPALPGIFSMIENEGSTKLVTQLEDARRAMHMDLLY
                     QIQKTFDTEGQSTVSSLVRSTLTGKDAERAEELLLLNRMRGENAELFRGIFRPINAED
                     EADAANRFLGSLAGEDTWFSESLNATVKRHTPWWGAGPGFPPPEHFGNARSLVINKSV
                     NPIKMVNEAIKSGEGIGGVIKAFSESTIGQLGFDFGFGFRAGRDNLDKVSTASVISYY
                     MFNRLNEAIGKAGLGLSNKSLGSAQDAYLNLIGRRFLLPMATVGYLGYSDYLASITGF
                     KPSEELSSAYVGARIDMAKFKDATGVTSMMKRWKDMFSGSDQLAEWLPTKAINFATFG
                     LIGDTRSSQELTEYYSYGNDPARKGRYWGTGSNTPWSGGKVDYFMPNWYRRKMTDYMM
                     SDVMYGSRAEYYGNQWYPTLENPIGPINAIIASPHHYAYKHKEDRPYPSTGGASILEE
                     LPLFGPLASKTLSMAGIAPDMQRGDLSKAHRQYLTDINESIKSQAAEEQGYAYSTASG
                     GIALSNIYPGIATTMGGYSISPGGNVNIGGVPIIGTPGSGSTASGQQLTSINQGIISR
                     GAIRSMRFSKNDLMRGIDNISDLDEVMSPNSLAYRAGETYYSLTEMAGIYGFTLTQMF
                     GGENNPRSRNTLASASYMNSFGRGFWDQNLGGMGGAVSEIFRRFAPNSKHRRNQYNPY
                     GNQMPDWLPGPEYIMDFRHGDPYGKIQNGEARLPGSGYERLNNLHPDEFGEYGAFDRF
                     KILADVAPYSEQHKLYKDIVSRMSLNPLERKQVTTIKKQVSQQKKKYNLYPYKFRTAD
                     IINEEVNVTKVIDANTFMTAEHPDHPIRLAGIHVPVADEASAEARAEIEAIIYPGAKV
                     QIGIDKDPLNRVRKDVLSTMHAVVYTPEGGPLQAKLLRTVGDQVTEKETDFSAVGVNA
                     RFYPEEITVGKWWEWFAHLDTAFHTKFLQVRSPLEMYKRTEVHGKAWQPWYDPWSGIM
                     KPTLEAFAAKSPPIAALYGAVLGRLFGSNVLGRKLGTFTGAVTAGGLSTARVLGETTD
                     SSGEVWIPKRRRKEREINEYFDMLKYVKYKGLYEKARKQAIATEGVDVEDIIADETKR
                     GRINKARRNTLKSLKRWLKLQDVDGQLDTDLNKSKLKDINRELTAIDEDRRLTQLGPD
                     AIQALYYNLQAKSTLYGVDPLGDMVNIYRALPKKDREFYQYFMSADQSERKEILSLVP
                     KNQRRLYQARWGMEQNEKVGITDYFRGHYLPTANWEGWKANVSLEDIKLKVIKNEALD
                     MSEFGYWPDDEAYAEAAPDVDPFKPSSYIGSIQTRLSQVLRGAGLSDIDVQISHGPAA
                     EAHSMNVNVSIDKDRTNEIINVMNRDPGNIINV*"
                     /db_xref="UniRef100_C3IUU6"
                     /db_xref="btn:BTF1_30712"
                     /db_xref="Q3F1A3_BACTI"
                     /db_xref="C3IUU6_BACTU"
     gene            complement(153294..153845)
                     /locus_tag="gwf2_scaffold_32_prodigal-single_184"
     CDS             complement(153294..153845)
                     /product="Uncharacterized protein n=1 Tax=Bacillus cereus 
                     (strain G9842) RepID=B7IZH7_BACC2"
                     /codon_start=1
                     /transl_table=11
                     /translation="VFDPKVLLSINSKYESVYKTEICDETFIWRELTKDEFEKAKRFY
                     PNEEEREEHVCRLCVISPVDYDYTNCYAGIPTTMTILILKESGFMGDSSRSMLNYYRS
                     EAMNFEHQIAPMICAAFPKFDLDEINGWTVRKTLYYMSRAEWMLSTMHGVTLTNESQE
                     QPIDYDAFPELRKMKNDGSSRGV*"
                     /db_xref="UniRef100_B7IZH7"
                     /db_xref="bcg:BCG9842_A0104"
                     /db_xref="B7IZH7_BACC2"
     gene            complement(153865..154302)
                     /locus_tag="gwf2_scaffold_32_prodigal-single_185"
     CDS             complement(153865..154302)
                     /product="Uncharacterized protein n=5 Tax=Bacillus cereus
                     group RepID=J7UWL3_BACCE"
                     /codon_start=1
                     /transl_table=11
                     /translation="MAKIKKEEVVEEIMDEEVVDEVNIVEEEYGSVFNSDGEELLFPE
                     GPTLNKIEEWKSRYKDIYFTEFDEDVFIWHCLSRKEYKDIMKVQGADSYYKEERVCEK
                     CIIWPVSYNFSNMASGKAGIPTFLSEQIMDKSGFSARASAIKL*"
                     /db_xref="UniRef100_J7UWL3"
                     /db_xref="bcb:BCB4264_A3577"
                     /db_xref="J7Z2W2_BACCE"
                     /db_xref="J7UWL3_BACCE"
     gene            complement(154317..155114)
                     /locus_tag="gwf2_scaffold_32_prodigal-single_186"
     CDS             complement(154317..155114)
                     /product="Uncharacterized protein n=1 Tax=Bacillus
                     weihenstephanensis (strain KBAB4) RepID=A9VUY1_BACWK"
                     /codon_start=1
                     /transl_table=11
                     /translation="MIRNWPGAERSAIQYGSHRSPRFVSGQRSMVEYQRFSEEYFSGC
                     DVSIYFGDVLVDDIVTMQFSINENVAPIYGYASYTYDAVARGTRLIQGSFRISFKEAY
                     YIHAVTNELENERKTGTTNPPFEFTNTYRENTIEGILAAASNMTVDKFENLADVYEES
                     LWGSGTEAFKQRVNEQENSTYFYPKGRQPSLHKDGLNIMITYGAMERETEISGKQETA
                     INHTVKTIVGVQLTGCSQSIDPSGQPLFEEYSFIARDLDGDFTRLGK*"
                     /db_xref="UniRef100_A9VUY1"
                     /db_xref="bwe:BcerKBAB4_5753"
                     /db_xref="A9VUY1_BACWK"
     gene            complement(155118..155663)
                     /locus_tag="gwf2_scaffold_32_prodigal-single_187"
     CDS             complement(155118..155663)
                     /product="Uncharacterized protein n=1 Tax=Bacillus
                     weihenstephanensis (strain KBAB4) RepID=A9VUY0_BACWK"
                     /codon_start=1
                     /transl_table=11
                     /translation="MTSKYTKTYTSFSGSDIVATITPVGGSTMVIGELQTISYSIHRE
                     KFPVRTLGRINPKGFTKGPRTIAGSLIFTVFDRHIIRKLIEKGLVGTSYSSIPELDKK
                     DMMVNMKMDEMPPIDITITFNNEYGQRAVIRLYGITFIDEGQTMSIEDMITEQTMSYM
                     AIDIEVLTEIEEEDYSWLIGG*"
                     /db_xref="UniRef100_A9VUY0"
                     /db_xref="bwe:BcerKBAB4_5752"
                     /db_xref="A9VUY0_BACWK"
     gene            complement(155712..156251)
                     /locus_tag="gwf2_scaffold_32_prodigal-single_188"
     CDS             complement(155712..156251)
                     /product="Uncharacterized protein n=14 Tax=Bacillus cereus
                     group RepID=C3IUV1_BACTU"
                     /codon_start=1
                     /transl_table=11
                     /translation="MKSSYTKTYTSFSGADIVATFAGKVIGELQAITYSVTREKAPIY
                     TMGSPDPRSFSRGKRGIAGSLVFQVFDRDVFHNMKDDSKYMTASANTKDPMSMDEWDT
                     AQDNNNEFVEADAIYADQIPPFDIVITFMNEYGQSSTMSIYGVEILNEGMGLSIDDIT
                     TEKACTFVARGLSHMIPKS*"
                     /db_xref="UniRef100_C3IUV1"
                     /db_xref="btn:BTF1_30737"
                     /db_xref="Q3F198_BACTI"
                     /db_xref="C3IUV1_BACTU"
     gene            complement(156268..157908)
                     /locus_tag="gwf2_scaffold_32_prodigal-single_189"
     CDS             complement(156268..157908)
                     /product="Tail sheath subunit n=1 Tax=Bacillus phage
                     0305phi8-36 RepID=A7KUR3_9CAUD"
                     /codon_start=1
                     /transl_table=11
                     /translation="MTDLYQYLPGFTIEYKDGGLTIPRETVTTNSVTLIGTATDGPKH
                     EPVSVYRPEDAELVFGKPYNVANGIANGTSLLLGMLESYNAGCRDIRLVRVGGEFASA
                     NIEDITAVTPGKAIKLTAVYAGSLYNNTAYTVIVVESKATTLTITKPAEKGSSTLTFN
                     ITPTMTIEELIKLINDNPNNNVVIAELGEDGILADVAADVLAVKPATKLTGGSDGLNM
                     TADDTYHEMYHAYQAIEDYETDSISVLGLYADDVYPVGHAKAGEEIGYAEQLANHCAN
                     VSERGIETFGVIACKPIATVSQTNVKTKVTALRTRTNANKYYKIKVTHDEEAGTFTFP
                     AYEKNVLTGIQISVGHYVNVVAMPELQFVHPVIGRYYAPGAAAYAGLISSLPAESAPT
                     NKILSNVRSLRYKLSPAQLNDLTEYNYVTFKNRTEGVAVTDGCTASAPLANGQKSDYS
                     RLSTMRIVFAAVKLVREEAEPFIGEPNELPQRNALNTAIKSGLNKMKTAGAITAHRFS
                     ITATLEQKILGESYIDLELVPALENRKIRVNVSLRATF*"
                     /db_xref="UniRef100_A7KUR3"
                     /db_xref="A7KUR3_9CAUD"
                     /db_xref="bcg:BCG9842_A0099"
     gene            complement(157935..158513)
                     /locus_tag="gwf2_scaffold_32_prodigal-single_190"
     CDS             complement(157935..158513)
                     /product="Virion structural protein n=1 Tax=Bacillus phage
                     0305phi8-36 RepID=A7KUR2_9CAUD"
                     /codon_start=1
                     /transl_table=11
                     /translation="MPKEFRLQADSSCDFEGFTTLLKSLVDNTMEGVTFVEAFPSGTD
                     PEQIKPPLITYKVMSRVPSNKEITPKIRELPFEDPNQPNKTILIYGQKFDYIIEFSIW
                     CATNESANKLMNEFEDTLIIYKGDLMRSGVQNILFNQQLEDNSESSSRVKLAHRTLLY
                     QVRLEKLTSVSSSKLNMITVRVNGDLVFKVED*"
                     /db_xref="UniRef100_A7KUR2"
                     /db_xref="A7KUR2_9CAUD"
                     /db_xref="bcg:BCG9842_A0098"
     gene            complement(158526..159953)
                     /locus_tag="gwf2_scaffold_32_prodigal-single_191"
     CDS             complement(158526..159953)
                     /product="hypothetical protein"
                     /codon_start=1
                     /transl_table=11
                     /translation="LSIHIVFSSPKISYDIVPSNTVLIIGYASDGPVWEPTYINSYEV
                     ASSTFGSCDLSEAWYVASEVGAVDIYLMRVNGCASWYQVPYRTQPDIIDSPTDVAFTL
                     YSKNAGVKYNDAISFSVTVASGLADKLIIKNINNTNRTYDLTIYPTLGHLCEAINDDS
                     KIGLVDVCAILNDDLSSASIHTSSLASQPFTMLSNGRDYDSETLAQSLLEGYEDMIFN
                     FPAEVIVLSGAYYAGNENYIKDLASFCYKRNETGMSTIGIVSARPKTDIETVEEYVNS
                     LITSEHKNDLTENDGDSGRFVSVIVGEANIYDGTSTFKTTLAPAIGGLCTLLPSSNSV
                     MNKRLCSGELLYSFSQKEINALTNVGLNPVRNSIRNGPVVNSALTLDKDKSIYKSLTY
                     VRISQKISNDVQEVLSNFIGSIDTGFNSSYIVQKVTTVMSNLVTNNYVREFSINITES
                     TDEKIITITAVPIGEIKSITVTVRV*"
     gene            complement(159958..160482)
                     /locus_tag="gwf2_scaffold_32_prodigal-single_192"
     CDS             complement(159958..160482)
                     /product="Virion structural protein n=1 Tax=Bacillus phage
                     0305phi8-36 RepID=A7KUR0_9CAUD"
                     /codon_start=1
                     /transl_table=11
                     /translation="LDLRKEFEDLLSKYGYSVLLIRSGKNRRCICWNDKTQESPVTCP
                     YCYGLGFISVVERHRCRSGIANIPETLARSNKQTDYGQVAVPSRVFYFRYNVKPNIKD
                     LLIDCDFDKNGLPILSDYSIYEINTIDNLRSDNGRVEYSKIFCGIQAVQKEIVAFNVR
                     KSGVDLIYDIGFRR*"
                     /db_xref="UniRef100_A7KUR0"
                     /db_xref="A7KUR0_9CAUD"
                     /db_xref="bcg:BCG9842_A0096"
     gene            complement(160488..161966)
                     /locus_tag="gwf2_scaffold_32_prodigal-single_193"
     CDS             complement(160488..161966)
                     /product="Ig-like protein {ECO:0000313|EMBL:EMO62034.1}; 
                     TaxID=1192866 species="Bacteria; Spirochaetes;
                     Leptospirales; Leptospiraceae; Leptospira.;"
                     source="Leptospira borgpetersenii serovar Pomona str.
                     200901868.;""
                     /codon_start=1
                     /transl_table=11
                     /translation="MPTYLLTIDDVSPNQDSIDVLRSTSINITFNRDLSPTTLAGNIL
                     LDKKVDNIFTNISGTISYSKKVATFIPSEPLDANTVYRVTVIGDLNGNDSIVTGIKDI
                     FGNGMLGKFQYLFSTVDAPILIKPVIISPASNTTISNAPTISWSSINEALTYDIQISP
                     SSDFSVDLWFTSIIDGSTSVTPNIVFIDGPYFCRMLYTTSNGQSEFSDTVRFYYSNIV
                     SSSYIESRSLEVIHTSPLDKACNIGINTPLSITFNYNIDPDSISNRITLQEFPSGNIE
                     VTITLNEDTITIVPTSSLLINKEYRIIVNNSISSIDGDELIYDYEYIFTTTYSPLYCE
                     FSDVATDIYPITGHLPPHIIYKAIRDASINARELRTLVEASVIGSVPTDWTDTANLPF
                     YIKQYVRYQAGYDTFLYAYMEKSSTVGMSKELGDFHVQSLLPILGDATNILRMLKERI
                     KPWLDQLMNLGFNRGYATPKSAVRGENVSAYQSFHDRIAYKE*"
                     /db_xref="M6WA14_LEPBO"
     gene            complement(162041..163138)
                     /locus_tag="gwf2_scaffold_32_prodigal-single_194"
     CDS             complement(162041..163138)
                     /product="Uncharacterized protein n=3 Tax=Bacillus
                     thuringiensis RepID=C3IUV8_BACTU"
                     /codon_start=1
                     /transl_table=11
                     /translation="MDLMEKYMKIMEVAPGGKVPNKDRIAVAEALSTPDASILFPKVV
                     STMMLEAAEPAYLASKFLQRIQLTEGRSMEFPIFGAIRAFEVAEGQEYPEQTLNYHID
                     KMTTEVKVKKYGLKIKVTDEMISDSQWDVIGMHLRAAGAAMARLKEENIFREFNKHGH
                     IVFDGDSADPKAKGNGRDFYGNKNGTLTAEDLVDMCTSIIAAGFNPTDIIMHPLCWTL
                     FYKNEILDSLKVSAFGQSAPATSIAQAPPQVGINTGIPVGGLNLSFSPWVPFDQANKK
                     FSFYILDRNNVGVMLVKDDMSTEQFDDPTRDIQAMKVRERYGIGILNGGYGIAVAKNI
                     PFKKTYPLPQANFQVDLPASGTANEITDAIL*"
                     /db_xref="UniRef100_C3IUV8"
                     /db_xref="btn:BTF1_30772"
                     /db_xref="C3IUV8_BACTU"
     gene            complement(163199..164683)
                     /locus_tag="gwf2_scaffold_32_prodigal-single_195"
     CDS             complement(163199..164683)
                     /product="Major virion structural protein n=1 Tax=Bacillus
                     phage 0305phi8-36 RepID=A7KUP8_9CAUD"
                     /codon_start=1
                     /transl_table=11
                     /translation="MALFPQQYFTLGGLNDRTHTNLVRSEGMSPAEKWILDPDLPGLF
                     EYRFGGFGMVVVPKGAIVSVTAPKYDWETEKIVNCLTIANGANTPIGVAPYNFYEKNK
                     DRMGDNQLSIENRTYIEVPYFHNADATAQGASLSEMRWGCASSRIFNSTYTTNTLAML
                     SAGDFVKPDGKGRFVKWFSNKPMTQVFTDATGDTLSDVVLHINEPIKPSTTVTITEEG
                     QETAIAGANITVWYGSAIITVAKEGLVAADKDLTVNYTSALSDPVEQMVGQTLAVETD
                     LPPLGWLAYFMDIRQDADNELNNAMKQTSYPPAAEGGYPAYGYAQNYVSQMKKLFDAQ
                     SPKGIPFLTDGYFRAKKTYGASTPVAINSLAAAGVTPFSETANVGFADANGTLAVPVT
                     ARDTNLYIKMKAPIAVDGDIRDYSNSRGFTGIKVYFDGVQVAERKKYHVDYKNDTVIL
                     LLDANDNGKVVTITCALIEDQLPGLPTEWDYSGTIGAIRVLLCK*"
                     /db_xref="UniRef100_A7KUP8"
                     /db_xref="A7KUP8_9CAUD"
     gene            complement(164705..166033)
                     /locus_tag="gwf2_scaffold_32_prodigal-single_196"
     CDS             complement(164705..166033)
                     /product="Uncharacterized protein n=3 Tax=Bacillus
                     thuringiensis RepID=C3IUW0_BACTU"
                     /codon_start=1
                     /transl_table=11
                     /translation="VAERLRLTEQFIVESKISRQDSAAILTESFGDSVLIPKIEAIHA
                     GITKNKVMYSSQGLQGTVDLRSGIYSWTHPYPKPVLKNHDTETEPLGRVTNAQFITDS
                     TTGKNAVVVMPTITDKDAIAKILDGRYLTVSIGAETDSATCSICGTNVVEEGWCEHIR
                     GQKYEVKGQLQECYWEAGNIWFNEVSFVNVPADQHAQVVATGEIMMMECYAYKDNNLY
                     NLQVPSDKSLMTNEQANLEGITAPDIDKLEESHKGGTTILKTIEELETELSAKDSKLQ
                     ESNDKISQLDEQIQKLTVDNSNFATQITELTQSKQELEDKNNTFKAENDRLLEENSNM
                     ATQIHKTLAERVVDIKRVLSKPGVETREEAVSAHIERSAQSLQDSLIDLLVEMEKTPG
                     KFVVEKIQHPGVDNSGNKQPGDVTVKECKEDNKITTEDVFYGLLNRSKRK*"
                     /db_xref="UniRef100_C3IUW0"
                     /db_xref="btn:BTF1_30782"
                     /db_xref="A0A0B5QND2_BACTU"
                     /db_xref="C3IUW0_BACTU"
     gene            complement(166038..168113)
                     /locus_tag="gwf2_scaffold_32_prodigal-single_197"
     CDS             complement(166038..168113)
                     /product="Uncharacterized protein n=3 Tax=Bacillus
                     thuringiensis RepID=J4ABX3_BACTU"
                     /codon_start=1
                     /transl_table=11
                     /translation="VTFLEYIRNRIGITNAPSSSAKIDPKKTIIKRLGLAFTKGTGGK
                     KNFEEPVFDLEEITKAYNTDSYIRQAIDKYVDLMFKADWDITGKNQNSVDYIKIRLTV
                     MSEATQTPIKQFLLNIAEDLVKYGNSFLIKARAKGTYLLPAGVQAQPITGAAPIAGYF
                     VLPPTTIKIARDEVGTIVNYQQNVAGKTPVEYKPEDIIHIAWKKERGQAFGVPFLIPV
                     LDDVKILRQMEEDVIRLVYRHLFPLHQYQVGIDKPGFEASDEEIELVREQIRNMPLDG
                     GIVVPERHNITVVGSQGEALDVEGYLEYFRKRVFTGMGVSETVMGIGDSSNRSTAESM
                     TTEMHDRIKAFQRVMAEAIDYFIIRELLQEGGFDPLTTPDDDVDFNFKEIDLDMRTKL
                     ENNITQLWLNNLITFEEARQAIGRDPVADESRLYLNVVGATETTTQAEADVEVAVAKA
                     KATPKAAPAKKKTAASMSESYSVSTIEYHEMLQYHWELTRSDVIDLVKQYYVNKERTF
                     GSYDSNEINGILHLTRESMQRVSEKYIRPSFIHGVDAARVQAGKQLIPSVNYDAGIKE
                     VLSHQKDSIIRLLDEDLNHLITVSIRSATVENAIAKIMGAFQALNYRLEFIANSELYT
                     AYNYGFIKCAAAMGIDEVEVVSTNGCDICSTAHGNRISTKNATTISQSIPPLHPNCTC
                     ILKISNKEV*"
                     /db_xref="UniRef100_J4ABX3"
                     /db_xref="btn:BTF1_30787"
                     /db_xref="A0A0B5QZV8_BACTU"
                     /db_xref="J4ABX3_BACTU"
     gene            complement(168133..169527)
                     /locus_tag="gwf2_scaffold_32_prodigal-single_198"
     CDS             complement(168133..169527)
                     /product="hypothetical protein"
                     /codon_start=1
                     /transl_table=11
                     /translation="LNKWKLTDKEKQLLTYHPSLKYIREKISSPGYNKTNVFNEQNSF
                     LLSNIATDTWVNIQDLLTYLSVMISGIESRYLDDSLPTAIDAVAPLSDEDRDYIKAFD
                     TIYFVPDISNGISFRTYRLAIDEAPEPLRSFIMEIYESYHMGVNGINEVEVYRDLREI
                     YEDWSMNKSFFLNVVLTKVDKSAPSSLTSGGDGLSRLSDKEHSEISDLISMTIDKARL
                     ESEISRIILNNSGEPLTAKENEYTRLHSLINTQQDKLNNKAETTNATNLKLSYVRNAL
                     DKVQSLVSLQLEDAYSSEINVSVKELLNVIDKSDIQSVIVSLSSMMKTHETRLRDIDK
                     KRRSFVSNKTKSQINNDLTYESHMRSNLTKPLTRKLMNINDDDIPNAIYMIDRIANGI
                     VESEKKYTNQLDAYHSIDKVDNDMRTSRFNEIEDKHYTRSYYKVMSSISKFIQDTGNV
                     PSDTDIDSIIKNIK*"
     gene            complement(169651..169797)
                     /locus_tag="gwf2_scaffold_32_prodigal-single_199"
     CDS             complement(169651..169797)
                     /product="hypothetical protein"
                     /codon_start=1
                     /transl_table=11
                     /translation="MNVTYEIYIMYPDGTCSKCRGSAIQEGENWKCSSCGTMLTNLDV
                     TDYI*"
     gene            complement(169794..170030)
                     /locus_tag="gwf2_scaffold_32_prodigal-single_200"
     CDS             complement(169794..170030)
                     /product="hypothetical protein"
                     /codon_start=1
                     /transl_table=11
                     /translation="MRDSTNLPKLFDADQINYLRGLTKNMFVDLGYELDNVVEVLGLS
                     DKQDKAAKLLLINTLTIYSNALVENLELVKVDSL*"
     gene            complement(170179..170886)
                     /locus_tag="gwf2_scaffold_32_prodigal-single_201"
     CDS             complement(170179..170886)
                     /product="Uncharacterized protein n=1 Tax=Desulfotomaculum
                     gibsoniae DSM 7213 RepID=R4KV02_9FIRM"
                     /codon_start=1
                     /transl_table=11
                     /translation="MTWNKGEIIMEVGPEINVFKPNVEEGKIRVVAKTCGDNKLEWEH
                     LLDIGATLALIRLCYDEQFDVELYKEAIELAEVGGKFLINECLDNRQRVRAIIYALKP
                     MVLTMMYLEDDHALDAHLHKSSGEEKGSKYFIPAVDLEAVERLSNICMLNGVNYLELL
                     DIAISWFNADEAIAYMSMARETGYLDHDRVIDGAQVGKMLIKTMKGDSRGIGIITATL
                     LLLKASMINMLGGCGKC*"
                     /db_xref="UniRef100_R4KV02"
                     /db_xref="dgi:Desgi_4192"
                     /db_xref="R4KV02_9FIRM"
     gene            complement(170873..171025)
                     /locus_tag="gwf2_scaffold_32_prodigal-single_202"
     CDS             complement(170873..171025)
                     /product="hypothetical protein"
                     /codon_start=1
                     /transl_table=11
                     /translation="VVVSYFMHMGLNLHCALYSVKHALEHIIHAFVPIYHMDTEIHRI
                     GVDDME*"
     gene            complement(171019..172641)
                     /locus_tag="gwf2_scaffold_32_prodigal-single_203"
     CDS             complement(171019..172641)
                     /product="Uncharacterized protein n=1 Tax=Bacillus cereus
                     BAG1X2-2 RepID=R8F8G6_BACCE"
                     /codon_start=1
                     /transl_table=11
                     /translation="MSHIFTESELELLAVLEDPVLWIESTTGEKARYYQSDMIRHPSI
                     RKVYRLGRRTGKTWSMCAHMLWMAFTRKNAALIVAAPYENQISLIFDQLRRFIDKAPE
                     LQDSVRQDRRHPQHIELKNGSYIKGFTAGTKSGAAGGSLRGQRADWLYLDEVDYMTDN
                     DFDTIYAISLEAPSRIGITIASTPTGRRGMFWKLCTDKSIGWKEFHYTTMVNPEWDAS
                     MEKELRGMFSTQVAWEHEVLAEFGEETVGVFKKEYIDRARMDYEYVKESKNTSYTCIG
                     VDWDKYSNASQIVVVEYDMELGKFKVINREEIEKGEFTLHNAVKKIIQLNNNFNPDFI
                     YVDRGYGEYQVETLHIYGDEHPESGLRRKVKGWSFGSSYEVQDPITKELRNTPLKPFM
                     VNQLVYVLERDLLALCDYDEMIWKQLENYQVVRFTQTGQPVFTSENEHTVDALMLAIL
                     AFQLEFPNLASILKDKKIARIMRETKFQFPDPLKSLVSFDKNKKEDDWDEPSPPLRKV
                     PVGYNPKKDGQQYGWGKRGSSKQTGEPRRKMW*"
                     /db_xref="UniRef100_R8F8G6"
                     /db_xref="R8F8G6_BACCE"
                     /db_xref="btn:BTF1_30797"
     gene            complement(172611..172784)
                     /locus_tag="gwf2_scaffold_32_prodigal-single_204"
     CDS             complement(172611..172784)
                     /product="hypothetical protein"
                     /codon_start=1
                     /transl_table=11
                     /translation="MTLDEAIKHSEGVYQSYQDTEPDCACAMEHKQLAEWLRELRDIK
                     ELMACLTYLPNQN*"
     gene            complement(172781..173314)
                     /locus_tag="gwf2_scaffold_32_prodigal-single_205"
     CDS             complement(172781..173314)
                     /product="hypothetical protein"
                     /codon_start=1
                     /transl_table=11
                     /translation="MDLLTKYSQLIDEMESNQYHYQGQIFNDRSDRIVVIMGRRSGKS
                     QVVVQRALKLTGRILIATHNSMLASIMFDKIKAAIPERLLSVSRSSSKEIETTYGATV
                     HIVSNTGSLLGRTYDHIMIDEPSYMDEDTISDIFASGMNATKLLIGTPLGMPDTLYDY
                     YYDPRWSRYRINWEDTV*"
     gene            complement(173324..173986)
                     /locus_tag="gwf2_scaffold_32_prodigal-single_206"
     CDS             complement(173324..173986)
                     /product="Uncharacterized protein n=2 Tax=Bacillus cereus
                     group RepID=J8MDE5_BACCE"
                     /codon_start=1
                     /transl_table=11
                     /translation="MDWKSRSRIQNLDMINPTLNRGTIPNVHMRNGKIVNVTQDPFFY
                     LTPSKEWDAPTHGRKMHSNRYRTDTGEQGMRITPHDPSVTQKQLGAVNKHMGVKPSFW
                     AFSALFAGMEMYGGESMGNAVAKGIGESLLWEFAPGAMIGYQLATTLPSAGMAVADRV
                     RAQGRWWNQAHRPSFGGGYRDTQQAITMRQAAVQAISGSKLNARSALGGEARMFHRPY
                     TY*"
                     /db_xref="UniRef100_J8MDE5"
                     /db_xref="G9Q3Z1_9BACI"
                     /db_xref="btn:BTF1_30802"
                     /db_xref="J8MDE5_BACCE"
     gene            complement(173989..174447)
                     /locus_tag="gwf2_scaffold_32_prodigal-single_207"
     CDS             complement(173989..174447)
                     /product="hypothetical protein"
                     /codon_start=1
                     /transl_table=11
                     /translation="MGVLGYVTKRMLSGSVNTVNKAGKIAYKAADVTSRPVFNAATWA
                     GSSFFQKEAGRTASNFYTGHKMSGPGNWTAALSGAGIGIAGAYGSYQAYNNWGVGTAY
                     QNKAMGQVAYSGGLPSQAYDGSGNVNSATGKRDFGATGDLVLAMSANRRG*"
     gene            complement(174449..174985)
                     /locus_tag="gwf2_scaffold_32_prodigal-single_208"
     CDS             complement(174449..174985)
                     /product="hypothetical protein"
                     /codon_start=1
                     /transl_table=11
                     /translation="VSKVGAFGSLIGGLKASEGRSVLAAVEGNIPKIRALGPEHEGLA
                     ERLLQAQSELGATGTNAVSGFTGLADRLADVPLDAWAGSAIKGAMGFGAFGGISEWSQ
                     GGSFWEGAKSGAWRGAFAGAGFRAVKQAPFAGAYKNRGFREAIDAYRGDQSISKQVMA
                     ISRAAKANRQAEAITKRA*"
     gene            complement(174991..175377)
                     /locus_tag="gwf2_scaffold_32_prodigal-single_209"
     CDS             complement(174991..175377)
                     /product="hypothetical protein"
                     /codon_start=1
                     /transl_table=11
                     /translation="MTAAEYIVRRNAARSKKSTSEDTYRRVYAKVRARSSASKLTRYM
                     GKYGKLLAGTGVTLFGLATFMDIDRGLRENADEARELHKQELELVRRDNIARRKRNAE
                     IAGLPGDPFLGMVQNMFDQRTNHTRM*"
     gene            complement(175374..176039)
                     /locus_tag="gwf2_scaffold_32_prodigal-single_210"
     CDS             complement(175374..176039)
                     /product="Uncharacterized protein n=3 Tax=Bacillus
                     thuringiensis RepID=C3IUW8_BACTU"
                     /codon_start=1
                     /transl_table=11
                     /translation="MKPGPKTPEAIAKVTKNLPTELPAEWSISERGVEAIRVSVAMSN
                     TKHGLFAHVPIMCKGEQCPYADTCILVLRDLHAPGERCPLEIAAIMDRFDKYMRQLGI
                     EEDNAVDLGILKNLVDIEIQIVRADKKIAINGDFIDNVIAAISAHGDAYYKPELGKAA
                     DFKLRLISEHCRLLGILHATRKDKAADKLSINIDASNYAAKLLARRAEMQRLEDNTID
                     VTP*"
                     /db_xref="UniRef100_C3IUW8"
                     /db_xref="btn:BTF1_30822"
                     /db_xref="C3IUW8_BACTU"
     gene            complement(176146..176490)
                     /locus_tag="gwf2_scaffold_32_prodigal-single_211"
     CDS             complement(176146..176490)
                     /product="hypothetical protein"
                     /codon_start=1
                     /transl_table=11
                     /translation="VENLYNMYITQELSTYEIGATLGEYSTTVQRKLKRLGIPLRSRS
                     ECHKTSSELDRISGRRKYVIGDKVGMLTILGDYGHNDRGELLYLCRCECGKELKVRAN
                     KIPKSCGCRRKI*"
     gene            176617..176907
                     /locus_tag="gwf2_scaffold_32_prodigal-single_212"
     CDS             176617..176907
                     /product="hypothetical protein"
                     /codon_start=1
                     /transl_table=11
                     /translation="MMEYQLSCFTHPHQYIPVRPDQMAGMDEGECIMRLATINGSTVT
                     VALNQPTLVYYKGRDIWVTVEQIQLLHDNGEHVLADVLDVYRQNIKYFWNVQ*"
     gene            177186..177308
                     /locus_tag="gwf2_scaffold_32_prodigal-single_213"
     CDS             177186..177308
                     /product="hypothetical protein"
                     /codon_start=1
                     /transl_table=11
                     /translation="MYIVTYVVDNIEHTRLTASMMYVSIMCDIYTVVGIQYISR*"
     gene            177459..177608
                     /locus_tag="gwf2_scaffold_32_prodigal-single_214"
     CDS             177459..177608
                     /product="hypothetical protein"
                     /codon_start=1
                     /transl_table=11
                     /translation="MTMYWVWVKARNENNEEFEFLERVRARNRYMAEALCLDMYRWAL
                     SAKAV*"
     gene            177689..177832
                     /locus_tag="gwf2_scaffold_32_prodigal-single_215"
     CDS             177689..177832
                     /product="hypothetical protein"
                     /codon_start=1
                     /transl_table=11
                     /translation="MKWNVEETKLAARMMEREKRRKVDQAYLAMKVGDYRKFMEAMKK
                     LTK*"
     gene            177938..178132
                     /locus_tag="gwf2_scaffold_32_prodigal-single_216"
     CDS             177938..178132
                     /product="hypothetical protein"
                     /codon_start=1
                     /transl_table=11
                     /translation="MKFGLVGTRKAITIGNALIVDAPIGIITLRTDIIVMPEVESSSP
                     FIEVPDVDKNEYLHLVPKCN*"
     gene            178243..178419
                     /locus_tag="gwf2_scaffold_32_prodigal-single_217"
     CDS             178243..178419
                     /product="hypothetical protein"
                     /codon_start=1
                     /transl_table=11
                     /translation="MAVFNLVEIMAIAPTLSEAKNQVRLAKMFAEKTGIALDKILGVF
                     NEVNQEIKIVEEAE*"
     gene            178421..178678
                     /locus_tag="gwf2_scaffold_32_prodigal-single_218"
     CDS             178421..178678
                     /product="hypothetical protein"
                     /codon_start=1
                     /transl_table=11
                     /translation="MRDSLYVYVEHQREVKSAARSACKQTHGRRNKRPNLSIVDNAPS
                     GMVVTRPDGLQMYIPPERLTKQGKVRKGYRKIVRAFLELEG*"
     gene            178681..179220
                     /locus_tag="gwf2_scaffold_32_prodigal-single_219"
     CDS             178681..179220
                     /product="hypothetical protein"
                     /codon_start=1
                     /transl_table=11
                     /translation="MKYIIPRALHKLGFWITENELLDMGRQIIDEYSEPIIADLCAEF
                     GIESDGIEDRMFVSASAHCITTGQLYYQYHMDGYYHKYTLGSASITLFPLVSQFKYIN
                     GKRYRIPLCEMIPRSVYKMFLIKNLIHELRHWAQLVTGKIFYHDMWFNGESLIEYGNR
                     WSEHDAQSYSIHYITNKLK*"
     gene            179321..179446
                     /locus_tag="gwf2_scaffold_32_prodigal-single_220"
     CDS             179321..179446
                     /product="hypothetical protein"
                     /codon_start=1
                     /transl_table=11
                     /translation="MEIVLGIIYVVVATTVLTINHMTSSNCPTNIVDETIIEEDV*"
     gene            179446..179673
                     /locus_tag="gwf2_scaffold_32_prodigal-single_221"
     CDS             179446..179673
                     /product="hypothetical protein"
                     /codon_start=1
                     /transl_table=11
                     /translation="VFNDSVRRELLDVVRRLNCGICDVEEFRSDIKFVYRFGLHQTDI
                     DEAKLNRITIRVLNCPANKLAGVVNHILQIL*"
     gene            179684..180202
                     /locus_tag="gwf2_scaffold_32_prodigal-single_222"
     CDS             179684..180202
                     /product="hypothetical protein"
                     /codon_start=1
                     /transl_table=11
                     /translation="MKRPGMCTMIASLVVLCFISFASFYQAVQARPQQVVEYASIPAP
                     SYQVNGLTTDQVKWIKSQLKSTVTIDARKLWDKQLYADLKHGWHNGLLGDISVVNGGW
                     LEDRYGNVFKLQEDPGLFNDKIVDVRAFAKRSFLVQYESGIYGLYDSQGYNYYTSWKE
                     VDVNEESNYEGN*"
     gene            180174..180695
                     /locus_tag="gwf2_scaffold_32_prodigal-single_223"
     CDS             180174..180695
                     /product="hypothetical protein"
                     /codon_start=1
                     /transl_table=11
                     /translation="MKSLIMKAINAVKSLFKRPDPALEQFNAAINNWITNGPRVHRHR
                     TIATPVEAEIVQPSSYDPCGASIIISADSKYVEISNDDILVCLYRNGNNDTLIIHSVS
                     GFRAYVWLNTRDELSALDRAIAVYSMQCNGTVQEPVTVGPTGKELFAKRLWLIDRYML
                     ADKLKKDMEGCTC*"
     gene            180689..181069
                     /locus_tag="gwf2_scaffold_32_prodigal-single_224"
     CDS             180689..181069
                     /product="hypothetical protein"
                     /codon_start=1
                     /transl_table=11
                     /translation="MLVSNLFFALGCISTLGAIVVAVMIGAELASSRANKSSADEAGR
                     FAELLCEAEKIIASYKQEVAALRNQVSQIDRLKESVEFWKGFGQRMAREYRIEGLTAL
                     STFNGIPVVDIPPYDIEFERSMGM*"
     gene            181118..181633
                     /locus_tag="gwf2_scaffold_32_prodigal-single_225"
     CDS             181118..181633
                     /product="hypothetical protein"
                     /codon_start=1
                     /transl_table=11
                     /translation="MTIIISIIAAIYIAYMLQTKLISFTNQLEYRIKAITACVDDYSG
                     RLISGNYHVENFHVKCYVRAVSYCLSSKIRRVETINILMGRELELPLLYPLQLETTVE
                     REIEQLSRLAAVIYRDRQKKTLRRLRAIIVVPKIMPLMVRAVRRAVTFILFKHGRRDS
                     NAEDSGADSQS*"
     gene            181599..181991
                     /locus_tag="gwf2_scaffold_32_prodigal-single_226"
     CDS             181599..181991
                     /product="hypothetical protein"
                     /codon_start=1
                     /transl_table=11
                     /translation="MRKTAEQILRVKKIDYPHLSQHERAVFSLVRGLDEYGTCVYHRV
                     EGYVVDIRYGLRVGPTHTTVNLPPQKAKASVFFGKLSRCRECVHPYELKQLRDDYTYD
                     NGTMKRKMANRASSALEDAARAKRTRRR*"
     gene            182391..182555
                     /locus_tag="gwf2_scaffold_32_prodigal-single_227"
     CDS             182391..182555
                     /product="hypothetical protein"
                     /codon_start=1
                     /transl_table=11
                     /translation="MHKIDDELLRISRYISEYVADPSGRDPLRVLATIAKNASKITRK
                     EVEKRKLAMH*"
     gene            182672..183265
                     /locus_tag="gwf2_scaffold_32_prodigal-single_228"
     CDS             182672..183265
                     /product="hypothetical protein"
                     /codon_start=1
                     /transl_table=11
                     /translation="MKNIKGVVIVNKNGKEMNVTDVQKVAFLTITKIFEDNEQHKAVR
                     MINSQTRGLQDDINDEDDEDTIDQLQEELNAIDWAMAKRARGYEVKKGIVGSALKNLK
                     CTVDYRTKCKELEKELEEVKDENEQLLDAAEELLEQRDALNEHCADLKKQIAELTKQL
                     EDLTAPTVKPNATVKDNKKRTEKLLQQIEAGTPEFDS*"
     gene            183345..183866
                     /locus_tag="gwf2_scaffold_32_prodigal-single_229"
     CDS             183345..183866
                     /product="hypothetical protein"
                     /codon_start=1
                     /transl_table=11
                     /translation="VKKLTVVSSNGIVLRKVTELQAETLLEVIRLFDKNNKRKAKKLI
                     SEIVEDLNEELEDVDDEDEEESILEEIEAYEWALEKYEDGYEVKSTSASHGRIVNDVI
                     LTTKNVFSAIADVLSESRTTTSRRSDAAEVKRLKKNYENLKKDFIALVEEQETKSKRK
                     KKKSRLDSLLDRI*"
     gene            183959..185857
                     /locus_tag="gwf2_scaffold_32_prodigal-single_230"
     CDS             183959..185857
                     /product="hypothetical protein"
                     /codon_start=1
                     /transl_table=11
                     /translation="MTQTILANLSRENAEEKIKALSLEARELKSRDDLTQAQKNDRLS
                     QIHSVILLLKDAHSKHVGTDVSTKKEVSVKYSSVDIGETPLEKIQEITTEIVVVDAEG
                     FGSKPMRSFTFDKRDAEGKKTGERGTGHLHGRLLVQLPPGVVTTGMFYRFGSKKEDWV
                     LIKDIDAATLNCVPVRRKEGFIKSEGTGLWVLEAMSWDDGPVMCGFPTRKSKTDGKYY
                     SDVWITNRFQALDPAYCGKGAPVVQEVNACLTAIANMFKGTHTIHDGSPGVWPDGGVK
                     VQSCVTCVNFKRMYPDHEGHMFLSLSDYTISDKKRTGKDANSSSVCCMTLTNPMLDAE
                     NVRNEWAFRDKEDVNAIIGHKRLEVVDATTGEKRYEYELDEYGNRIPIYGYGAVGGAT
                     YRYPYGGKIVNWTGLLYDVGTKMGGSCPYYRFSGPSGRIPGLWHRDSWNIEHKIAAFT
                     ERIPKGASIPSWSIGLPGDGHGINAEYTGRVMFNTGHGIYITIIPELFEVVRDLKTVK
                     SKVENNFVKPTPYDIQGREREQFISDVLGIFSEYIFSNIVKSTDELLVDLVPMVEDMP
                     AAHHKELAIALDDATKARDFLVQVADNIVKGSILPDKGVEAVYECVEKLHPVFRDKMY
                     ALFTSLCG*"
     gene            186059..187411
                     /locus_tag="gwf2_scaffold_32_prodigal-single_231"
     CDS             186059..187411
                     /product="hypothetical protein"
                     /codon_start=1
                     /transl_table=11
                     /translation="MTKKNTVQFPEMINESTVTDVELVVPVPSMDEIIAKCMGAGTKM
                     NQHDLFKGYDTLKILAPGLFLLLYGGNAYYSSDAGNVALDARFRVAMVKGPVHSLLVE
                     IPYRLAHSEWEMGELINMLVDRAEELAAHHGLTEVNNTKEATTMNSVTEAQTKLAALI
                     NNNKGESTMTNAMTNNIQNKLNQLTGATKDATAPATNGATTTATVDVKISDKTISAKG
                     GNMASALAALRNSTATTRPTIGAAGRPSITGMLSSAGATGRPDTAEIAADYEAGAFDG
                     DYTPTMGAGATLKNKLWYLERGSLFVGPKQIDMSMVTDEQINEELGFITIGDQPIMKF
                     KSVTEALVKNVGWMTRDGHQVILSIRGVAGDAEDYAIIQETDELGRMYVRLSGIYARV
                     EKKDKDGNPMLDDKGEQVVDYYFKRAGMTHQIYAQMLGYAHKRLVNYLTIKAARAARV
                     *"
     gene            188320..188514
                     /locus_tag="gwf2_scaffold_32_prodigal-single_232"
     CDS             188320..188514
                     /product="hypothetical protein"
                     /codon_start=1
                     /transl_table=11
                     /translation="MHSIYNVTNKCIWYDNGMCKFMCSIPYGKYEGMAFEDSPAPCCI
                     NCVHLSYRCCCQKIRFVIQH*"
     gene            188730..188873
                     /locus_tag="gwf2_scaffold_32_prodigal-single_233"
     CDS             188730..188873
                     /product="hypothetical protein"
                     /codon_start=1
                     /transl_table=11
                     /translation="MEYDKNCETSIPMKDECKDTKPKCCRKCTIDCSEPCDAWYEECF
                     GPD*"
     gene            189104..189658
                     /locus_tag="gwf2_scaffold_32_prodigal-single_234"
     CDS             189104..189658
                     /product="Uncharacterized protein n=1 Tax=Clostridium
                     sartagoforme AAU1 RepID=R9BV05_9CLOT"
                     /codon_start=1
                     /transl_table=11
                     /translation="MLKIGKFNGCGNCPACKHDSCVGKEIPVTITFIKDEYADNCGRF
                     VVVFRKGEKVKAMARVLDDTIHCVTAESNIYNGYSDYVSLDNVVVVGCNIEYIASIYQ
                     QPMMFSDYQLVYTDKGEFTPNPDNYPTEELAEHLFTKFNVYRPDDYRGRSMSVGDIIK
                     VTMTDGSCTLSDVFIVQLSGFIKL*"
                     /db_xref="UniRef100_R9BV05"
                     /db_xref="R9BV05_9CLOT"
     gene            189658..189867
                     /locus_tag="gwf2_scaffold_32_prodigal-single_235"
     CDS             189658..189867
                     /product="hypothetical protein"
                     /codon_start=1
                     /transl_table=11
                     /translation="MYDITSRCVYFKNGMCRLPCMKTLLGTTTIKYSGHASDMYEYKC
                     CANCVNVSADCGCYKMRLHMRNSNV*"
     gene            189860..190066
                     /locus_tag="gwf2_scaffold_32_prodigal-single_236"
     CDS             189860..190066
                     /product="hypothetical protein"
                     /codon_start=1
                     /transl_table=11
                     /translation="MYDITSKCPYFYDGSCRMPCKTICGITLKSYSRRSDKHRYKCCI
                     NCASLSYRCGCAYLREACGWIKQE*"
     gene            190048..190584
                     /locus_tag="gwf2_scaffold_32_prodigal-single_237"
     CDS             190048..190584
                     /product="Uncharacterized protein n=1 Tax=Clostridium
                     clostridioforme CAG:132 RepID=R6JUL5_9CLOT"
                     /codon_start=1
                     /transl_table=11
                     /translation="MDKARVITTLRCDRKCPNCSTTDMIGRAKLISNPNDLLDYKEII
                     ITGGEPCKIPKNILEFVQRLNDVKYNGKVYLYSALYNNELRDFYKVIFRYIHGLHYTV
                     HYESTDADIVALKQLSEVLIQYCPDYISLRLSIDSRLYDKYDFSNINFNGWSVVRKLQ
                     WKEHCPLPPGEELLLYFL*"
                     /db_xref="UniRef100_R6JUL5"
                     /db_xref="R6JUL5_9CLOT"
     gene            190866..191441
                     /locus_tag="gwf2_scaffold_32_prodigal-single_238"
     CDS             190866..191441
                     /product="hypothetical protein"
                     /codon_start=1
                     /transl_table=11
                     /translation="MSATTLIEDVHSGWFSKAVAAKIKVMTDNPVMPYTNIAWQVQGT
                     QEYMMKAYAELIEDYIPELLAQVPLPEGFRYRSYTGQGEHGYIAAVILEWTPNFYKIN
                     CKYHMIHETLIHELSGIYAGTSPENALQGLHNWCSHAYTIVEAKIIEKLKKKQLRWYG
                     LVRYTKNGVYGYHDSYKCYDMHNIFNRKKGA*"
     gene            191441..191626
                     /locus_tag="gwf2_scaffold_32_prodigal-single_239"
     CDS             191441..191626
                     /product="hypothetical protein"
                     /codon_start=1
                     /transl_table=11
                     /translation="MLDTLTMLLVISFVITLMMWTLSMCNIIEDKYYECSSNITLVLL
                     LIQALVFMVIAFKGIVT*"
     gene            191814..192374
                     /locus_tag="gwf2_scaffold_32_prodigal-single_240"
     CDS             191814..192374
                     /product="hypothetical protein"
                     /codon_start=1
                     /transl_table=11
                     /translation="MKGYMFKTLTELEKKAMLTGVLIKRTGGRLDKLRIESVINNLDI
                     NIQYGIKVFEDAKEFGKAITLPNHIMEHSWAGSKEHIGQGINLLGTDLVFGESKTYEY
                     SGNGNITKDEKEMTLPDFGMLDIHAVYVFEHNKSTYEGNEYDNKYNHIYVYLPSGNPF
                     IMNPDVEYILANFDLSKPKLGFVGVE*"
     gene            192375..192515
                     /locus_tag="gwf2_scaffold_32_prodigal-single_241"
     CDS             192375..192515
                     /product="hypothetical protein"
                     /codon_start=1
                     /transl_table=11
                     /translation="LPFISNGFEAVVFGGRDTQLRIKVDPYLDVNLSPEDTQAFMAYL
                     SR*"
     gene            192683..192976
                     /locus_tag="gwf2_scaffold_32_prodigal-single_242"
     CDS             192683..192976
                     /product="hypothetical protein"
                     /codon_start=1
                     /transl_table=11
                     /translation="MRQLFGDLLNNYIASENADIYDDADLVQLSIEVKKYRDKYDDII
                     GGCRYAVRVLKAERKALISIIRGFVVADKHDNMEARLNALRQVNKALRLLQGR*"
     gene            192989..193252
                     /locus_tag="gwf2_scaffold_32_prodigal-single_243"
     CDS             192989..193252
                     /product="hypothetical protein"
                     /codon_start=1
                     /transl_table=11
                     /translation="MVCGKTNRLVNPEECHSCDQFVINDKARSKFDVFNTICKMEDQI
                     KYDPEVCANCADNLEPCNCSYSYHAAYTRHCKSCNGCKTKSCK*"
     gene            193283..193447
                     /locus_tag="gwf2_scaffold_32_prodigal-single_244"
     CDS             193283..193447
                     /product="hypothetical protein"
                     /codon_start=1
                     /transl_table=11
                     /translation="MRRSTYCYKPMLRDFCRDCAFYLTSVNKCTKCKGLTKPFNLACR
                     KFKAGYKKRK*"
     gene            193463..193909
                     /locus_tag="gwf2_scaffold_32_prodigal-single_245"
     CDS             193463..193909
                     /product="hypothetical protein"
                     /codon_start=1
                     /transl_table=11
                     /translation="MRYKNDRHRMFTILCYLYHYPGDEGIGGIRADLHNGHWRAGTRL
                     RAPWGPLWGMNKSKRLSYLNKLVETDCLLTDGSDYVVTEYGLSLLKRYPYRLVDYVTW
                     YKHMGTGKMSRSSRYAYCDPNKIISLVQAILPGSNYGISISKIYDL*"
     gene            193921..194112
                     /locus_tag="gwf2_scaffold_32_prodigal-single_246"
     CDS             193921..194112
                     /product="hypothetical protein"
                     /codon_start=1
                     /transl_table=11
                     /translation="MNNISLIVSSFVIFITTQILFYKTFEERNINIPALGLYVSSFVV
                     FVMSLAYFICDNIIIYITR*"
     gene            194117..194482
                     /locus_tag="gwf2_scaffold_32_prodigal-single_247"
     CDS             194117..194482
                     /product="hypothetical protein"
                     /codon_start=1
                     /transl_table=11
                     /translation="MLQVLLIIEALVIITLFALISICIQLDRYKPCPKWLKLSLGIMA
                     ALPFSITIAIGIIENAYTVTIVFILLIINMAASMCAAGYLIDRKREPHTSLAANIVIS
                     LIILAIQAIYITLNALEKI*"
     gene            194479..194790
                     /locus_tag="gwf2_scaffold_32_prodigal-single_248"
     CDS             194479..194790
                     /product="hypothetical protein"
                     /codon_start=1
                     /transl_table=11
                     /translation="MRVLLLSALILLVYWIYRIHHPKLPSHEVGKCESFSNGMCIYKC
                     MSIGGVGLKNRIHVYDADWIHSILNGHIKNEFACCINCAEFGPECACLFLRYKFEEGN
                     A*"
     gene            194787..195053
                     /locus_tag="gwf2_scaffold_32_prodigal-single_249"
     CDS             194787..195053
                     /product="hypothetical protein"
                     /codon_start=1
                     /transl_table=11
                     /translation="MRVLYIILLILLCTGCAPIHTDVVKIYDAKEFDYDCSRSYSIYV
                     LIEGRKVEYIVGKAMYLKALNANEARVTYNFENGIVTPRDIGVR*"
     gene            195053..195253
                     /locus_tag="gwf2_scaffold_32_prodigal-single_250"
     CDS             195053..195253
                     /product="hypothetical protein"
                     /codon_start=1
                     /transl_table=11
                     /translation="MEVAVCPKCDKINILDKWDESTKYTFGGVVSITNKISVLLYVCP
                     NCGKFVHLYSIIFIDITKEVKC*"
     gene            195247..195462
                     /locus_tag="gwf2_scaffold_32_prodigal-single_251"
     CDS             195247..195462
                     /product="hypothetical protein"
                     /codon_start=1
                     /transl_table=11
                     /translation="MLTIDAAICPRCDKMSTFGEWDNGTLKYYNRIVSMTDLKNRNGC
                     YYHCPHCGKKSEFVQLILTKLNIKLKR*"
     gene            195459..195653
                     /locus_tag="gwf2_scaffold_32_prodigal-single_252"
     CDS             195459..195653
                     /product="hypothetical protein"
                     /codon_start=1
                     /transl_table=11
                     /translation="MIKHICPKCDAINSEEEWDKATTKFFGQITSITDKLRRNLYVYM
                     CPYCKGIVRYMKLIELEDNE*"
     gene            195650..195793
                     /locus_tag="gwf2_scaffold_32_prodigal-single_253"
     CDS             195650..195793
                     /product="hypothetical protein"
                     /codon_start=1
                     /transl_table=11
                     /translation="MKCPVCGYEGTVYDFIHIIGDFEAYINQSMVPVTLYACPKCKII
                     IMD*"
     gene            195806..196345
                     /locus_tag="gwf2_scaffold_32_prodigal-single_254"
     CDS             195806..196345
                     /product="NUDIX hydrolase n=1 Tax=Alkaliphilus oremlandii 
                     (strain OhILAs) RepID=A8MFH5_ALKOO"
                     /codon_start=1
                     /transl_table=11
                     /translation="MPAKIEKLIHGETVFRGKRMAVRVDKVQVDDCKPTIREVVESCN
                     AVAILGIDKSNNMIFIRQYRHAVGRILLELPAGKIDPGESKYMAGLREFKEETGYTAG
                     SIETLLSGLSSPGFLTENIHILLATDLTEGNPEPTENENIEVVGIPIPDVLGKIDSGE
                     ISCLKSIAAVYAYMVKVLS*"
                     /db_xref="UniRef100_A8MFH5"
                     /db_xref="aoe:Clos_1595"
                     /db_xref="86995765"
                     /db_xref="A8MFH5_ALKOO"
     gene            196360..196524
                     /locus_tag="gwf2_scaffold_32_prodigal-single_255"
     CDS             196360..196524
                     /product="hypothetical protein"
                     /codon_start=1
                     /transl_table=11
                     /translation="VFLMPMPAPIIKPPDISIVTPPSIVELVIFYGMIGSLFIAVLVS
                     LYIFIITYRR*"
     gene            196526..196696
                     /locus_tag="gwf2_scaffold_32_prodigal-single_256"
     CDS             196526..196696
                     /product="hypothetical protein"
                     /codon_start=1
                     /transl_table=11
                     /translation="VYNLVKNCGFFSNGICKSAPCSKTGDKFCCINCSKLSADCSCAT
                     LSRRIKELDNNG*"
     gene            196689..196859
                     /locus_tag="gwf2_scaffold_32_prodigal-single_257"
     CDS             196689..196859
                     /product="hypothetical protein"
                     /codon_start=1
                     /transl_table=11
                     /translation="MGRCVSCGTKVNREENMEMLEDIFESVDLCGVESLPEDAQVVYE
                     DKMCWQCYEKRC*"
     gene            196920..197267
                     /locus_tag="gwf2_scaffold_32_prodigal-single_258"
     CDS             196920..197267
                     /product="hypothetical protein"
                     /codon_start=1
                     /transl_table=11
                     /translation="MFDVKVFQFILTNDKILLVEADSISEAFQDQQLWNLRATEIKDF
                     KQLNYLELKDKIIYAADDVGIFKVQNTNFIEVIRNIPNLKQRDIITWEYARHKRMYRV
                     MIFNTHIILTTAN*"
     gene            197279..197854
                     /locus_tag="gwf2_scaffold_32_prodigal-single_259"
     CDS             197279..197854
                     /product="Sporulation protein YyaC n=1 Tax
                     =Desulfotomaculum acetoxidans (strain ATCC 49208 / DSM 771
                     / VKM B-1644) RepID=C8W055_DESAS"
                     /codon_start=1
                     /transl_table=11
                     /translation="MQYVSLEDNTLDLQTGSRVFSNFIFDYLFKYKVYLFQSIVVICI
                     GTDRSTGDSLGPLTGHILSSMDNEFHLYGTLDKPVGASDLEETIEIINANHPGAFIIA
                     IDACLGKSENIGHVRIEDGPIHPGSGVNKKLPPVGCIHIIGIVNVAGYMEYLVLQNTR
                     LNIVMKMANIIAPALNSAISRYNLLISKTAV*"
                     /db_xref="UniRef100_C8W055"
                     /db_xref="dae:Dtox_4360"
                     /db_xref="C8W055_DESAS"
     gene            197978..198376
                     /locus_tag="gwf2_scaffold_32_prodigal-single_260"
     CDS             197978..198376
                     /product="hypothetical protein"
                     /codon_start=1
                     /transl_table=11
                     /translation="MQFIVCACSKNVDTRAVDLPNIEVGLKLLGELRKAAGKDLDISV
                     IKSYVNSYSEYRVEIAIPEKLAIQCNDLFNDKNIVYIKVPDKHLNQYASIVPIIDLEG
                     DIPSAHMEYHLDGDKFIKDWMEAGCPTTLL*"
     gene            198355..198585
                     /locus_tag="gwf2_scaffold_32_prodigal-single_261"
     CDS             198355..198585
                     /product="hypothetical protein"
                     /codon_start=1
                     /transl_table=11
                     /translation="MSDNITIIECTEFKDGMCSIMCPRLKRKILHEEVEPNADLMVCC
                     INCSQLEADCNCGTIRSCIRNGVKFFVTHSNS*"
     gene            198563..198904
                     /locus_tag="gwf2_scaffold_32_prodigal-single_262"
     CDS             198563..198904
                     /product="hypothetical protein n=1 Tax=Desulfobacter
                     curvatus RepID=UPI0003611A32"
                     /codon_start=1
                     /transl_table=11
                     /translation="LLHIRTADMSYNGLSGLDITRKTADITGDETFAPSWKIVRDHQQ
                     GKITDDQYIEVYYKMMLDSQIKYADRWKWLLDQNYIVLKCFCKKNKFCHRIVLALILK
                     SLGAKYLGEVA*"
                     /db_xref="UniRef100_UPI0003611A32"
                     /db_xref="A0A0F9UC17_9ZZZZ"
                     /db_xref="UPI0003611A32"
     gene            198901..199086
                     /locus_tag="gwf2_scaffold_32_prodigal-single_263"
     CDS             198901..199086
                     /product="hypothetical protein"
                     /codon_start=1
                     /transl_table=11
                     /translation="MSVLKCENYVEGYCTKHCNTINLDCTVNNRKVHSICCLNCALRN
                     KSCYCSTVANLVEIWLC*"
     gene            199265..199411
                     /locus_tag="gwf2_scaffold_32_prodigal-single_264"
     CDS             199265..199411
                     /product="hypothetical protein"
                     /codon_start=1
                     /transl_table=11
                     /translation="MGDILFGYFFVLLLIVLTCGAAYAIYMMYLSFIEERRKHKEKEA
                     KYKL*"
     gene            199429..199584
                     /locus_tag="gwf2_scaffold_32_prodigal-single_265"
     CDS             199429..199584
                     /product="hypothetical protein"
                     /codon_start=1
                     /transl_table=11
                     /translation="MGFWSYIGLLICIMATGVTVIVLYFLVMTIIDNINDRREIRNQN
                     NQRDVDQ*"
     gene            199873..200097
                     /locus_tag="gwf2_scaffold_32_prodigal-single_266"
     CDS             199873..200097
                     /product="hypothetical protein"
                     /codon_start=1
                     /transl_table=11
                     /translation="MDIETLKEHYAKSGFVFFGFTAEGKLIFARKCVSGIQYVKVKQN
                     GIQDTGIPAIISTEDAEIMYLTYQEFYGGD*"
     gene            200290..200454
                     /locus_tag="gwf2_scaffold_32_prodigal-single_267"
     CDS             200290..200454
                     /product="hypothetical protein"
                     /codon_start=1
                     /transl_table=11
                     /translation="MICINCKKAAALKKSLFCSKKCSARWRSAFGNRDEFKLIGAPRL
                     KELKEKYLGV*"
     gene            200457..200990
                     /locus_tag="gwf2_scaffold_32_prodigal-single_268"
     CDS             200457..200990
                     /product="hypothetical protein"
                     /codon_start=1
                     /transl_table=11
                     /translation="LPPSLSELLKFLGNAKTVNIGLLRRKYNAEQNYELYKGRLEEAF
                     EVYSKEEAIMEGLKARYERKVEELKAYGKTLQEKYAEYERAADTLDEIDNEILMANGR
                     PKVEAPKPKPKPRKKMTVAEAFAVMELQQTRDMNVIRSKYRDLAKVLHPDRKDTGSEV
                     KFKVLNEAHTIIKEWAE*"
     gene            200987..201547
                     /locus_tag="gwf2_scaffold_32_prodigal-single_269"
     CDS             200987..201547
                     /product="hypothetical protein"
                     /codon_start=1
                     /transl_table=11
                     /translation="MSILKFWYTLFFKSKSTKINVIGNELGSDANNASLMIFLSSIVV
                     SYVLYDILFSLLSLTALIHEIIVLYIIRKYRLYYSNIQMIERQEVTKEAIKEWAKKIH
                     EERAKLAQEKLSTTQRNNLISKTVEDWLVVLNLEPKVSSLNLKMIKDRYWKLAQRYHP
                     DNKDTGDHDRFAEINQAYHNLNSLLR*"
     gene            201553..201807
                     /locus_tag="gwf2_scaffold_32_prodigal-single_270"
     CDS             201553..201807
                     /product="hypothetical protein"
                     /codon_start=1
                     /transl_table=11
                     /translation="MEFYALDLSLLIIMSMSIIVCIYEKHYIQAGTCVGYIIIILHTL
                     FDAAFSSFPTYALHPFVYILIFVQSYLVFSYFIDNKGVIQ*"
     gene            201804..202040
                     /locus_tag="gwf2_scaffold_32_prodigal-single_271"
     CDS             201804..202040
                     /product="hypothetical protein"
                     /codon_start=1
                     /transl_table=11
                     /translation="VIHVPSFGISALIIAIILLVYLLWKKHHNEALAYLFFIAGVSIK
                     LFLGPEVLVISMGFMSLTLGTAIVSIIYNNERTL*"
     gene            202492..202680
                     /locus_tag="gwf2_scaffold_32_prodigal-single_272"
     CDS             202492..202680
                     /product="hypothetical protein"
                     /codon_start=1
                     /transl_table=11
                     /translation="MEEKETCYRCRYMRQYTHFYADYSSLYECLKPNNDHNTSLYYDK
                     RMEIKDPTISKGCFEMKK*"
     gene            202695..203000
                     /locus_tag="gwf2_scaffold_32_prodigal-single_273"
     CDS             202695..203000
                     /product="hypothetical protein"
                     /codon_start=1
                     /transl_table=11
                     /translation="MFGEFIRELRTSKNITKEDFAKAIGLKDVKGVDVIEENKLEIDS
                     FSHLLEPMANYFEVDLHVIYDQYYKCLISERFATLGMYYNRIVDKRVKDEVLDNLKL*"
     gene            203101..203433
                     /locus_tag="gwf2_scaffold_32_prodigal-single_274"
     CDS             203101..203433
                     /product="hypothetical protein"
                     /codon_start=1
                     /transl_table=11
                     /translation="MDYYDITRWNTFCGIPNYHQHELINAMVERLGFYPNLYYNDYGS
                     AGWGFVLTDDEGSVDTNNVFMLRLNKVGACINVHEDFPEAQIIPLIIYMKQLMFNEVK
                     QPLLIAAG*"
     gene            203442..203882
                     /locus_tag="gwf2_scaffold_32_prodigal-single_275"
     CDS             203442..203882
                     /product="Appr-1-p processing domain protein n=1 Tax
                     =Desulfotomaculum acetoxidans (strain ATCC 49208 / DSM 771
                     / VKM B-1644) RepID=C8W0M8_DESAS"
                     /codon_start=1
                     /transl_table=11
                     /translation="MLIDISGNLLTSDCNIMLHQVNSCGKFASGIAGQIREMFPQVYL
                     DYMTAYRNGRLTLGNIVITYLPKLTFVSMCAQATYGRTGKHTNEEAFRLCCNRVKLLI
                     DSTPGKKVGVPCGIGCGLGGASWSVIRNIIDEVFRENTIHIYKK*"
                     /db_xref="UniRef100_C8W0M8"
                     /db_xref="dae:Dtox_2476"
                     /db_xref="C8W0M8_DESAS"
     gene            203906..205330
                     /locus_tag="gwf2_scaffold_32_prodigal-single_276"
     CDS             203906..205330
                     /product="Nicotinic acid phosphoribosyltransferase n=1 Tax
                     =Paenibacillus alvei DSM 29 RepID=K5A2B6_PAEAL"
                     /codon_start=1
                     /transl_table=11
                     /translation="MSLETLGQNPLFHTDTYNLGHGSFKIDVGFEGSHMYNRAAGQIL
                     FGLSEIAKRCLNVILTHEHIDRAINRAKFMNLEFPEALFRRVVNELDGRIPLKVEMLP
                     EGIWCPKGTPFAQIQNTVKGFGELVTWWEGRLMKGWWPTALATEAFYMRQYLLQTCKE
                     HGFDWEKYKWRFHSFGYRGHNSEEAAYWAAIAWPLFLHGTDDFLAAEHAGSSAVIGSI
                     PALAHKVTQQFDVEMDCCIRAIDVAAAKGWGIVAMPIDTWDANKFISRNMYYLLHRAK
                     NAGVHVVLRPDSGLVVEQAIEIYKSVQEIGTGNCSTIIGESMSLRIARIRDIQLVEAG
                     VPLDFVFYGHGSGYYKHLERDTNGWAMKTAYSNGADRMKLSMDEIKQSIPGLVDITFD
                     HSKDNTNLIVIPRGSLHKYKGCELYQTVYEWNPSMHVPHIKTFDWNDTMALGRMQTGA
                     QESIILSDEIKGLINNFIARYGGM*"
                     /db_xref="UniRef100_K5A2B6"
                     /db_xref="A0A073K9C4_9BACI"
                     /db_xref="bmet:BMMGA3_08975"
                     /db_xref="K5A2B6_PAEAL"
     gene            205332..205886
                     /locus_tag="gwf2_scaffold_32_prodigal-single_277"
     CDS             205332..205886
                     /product="Cytidyltransferase-like domain-containing
                     protein n=1 Tax=Eubacterium plexicaudatum ASF492
                     RepID=N2A3P4_9FIRM"
                     /codon_start=1
                     /transl_table=11
                     /translation="MVSTGFCIGRFQHFHLLHESLVRPGLTLCDKFLVIVGSAGIIPN
                     ERNPFPINLRIELIQTIFSNEVRSGKLMIMPLADLTTEDDISEAWGNYLLTAAKCFLG
                     DTPGMFISGNDERRGEWFNQNTIPYTHQLIVPRPPGVHASATDLRKMLIDNNESEWRK
                     HTNPKIHHYYNILRKEVLRLRFAS*"
                     /db_xref="UniRef100_N2A3P4"
                     /db_xref="N2A3P4_9FIRM"
                     /db_xref="pbj:VN24_18935"
     gene            205910..206446
                     /locus_tag="gwf2_scaffold_32_prodigal-single_278"
     CDS             205910..206446
                     /product="hypothetical protein"
                     /codon_start=1
                     /transl_table=11
                     /translation="LSAKMLINNWKDTEINALKNALNLMPTHPVSVTFAKNVISGRTS
                     QSMVMAYRKHLVPSIIKGLKSAISEYGCPLPDSVISNLGIELGYSSIRMKKLADHYIK
                     KGMFKSLIKKYTDKAVVKTQLQVESDKKVTQSTPVSSKPVKATITTTIGTDPVSFRVG
                     DTLFTIKMTNDEVKVTVQ*"
     gene            206469..206621
                     /locus_tag="gwf2_scaffold_32_prodigal-single_279"
     CDS             206469..206621
                     /product="hypothetical protein"
                     /codon_start=1
                     /transl_table=11
                     /translation="MGPWLFIDFLIAILVIISCIIGLKRFFVKFGGWVSNLFSMPEDE
                     DNKKEE*"
     gene            206626..207522
                     /locus_tag="gwf2_scaffold_32_prodigal-single_280"
     CDS             206626..207522
                     /product="SPFH/Band 7/PHB domain protein n=1 Tax
                     =Turicibacter sp. HGF1 RepID=F0HFK7_9FIRM"
                     /codon_start=1
                     /transl_table=11
                     /translation="MQLSTHGKFVLGGTIGGILAFVILVIAIMCTISISPGQVGVLYD
                     RAKGGVQKDPLLQGFHVIMPIKQSVQEYPVSTQTLELTASKTEGSPEDESWLIPTKEN
                     LNVNIDSYLSYHIEPAMAPHVYNKFRGRDIQDIAQTYIRTNMKNIAQNCTGTYSVLGI
                     AGDQREEACNLITNNLKEFFGPDGIVVERFNFGEVRLPSSIQASVNDKINSAQQAQQA
                     ELILKKKEIEIKQAVAEAQGRAQAMTIDAKAQADANRIIAESLTPSLVQLKAIEKFND
                     KVNVMMVPPGMSVLSGMPGLFK*"
                     /db_xref="UniRef100_F0HFK7"
                     /db_xref="D4W4R7_9FIRM"
                     /db_xref="ccb:Clocel_3350"
                     /db_xref="F0HFK7_9FIRM"
     gene            207618..207869
                     /locus_tag="gwf2_scaffold_32_prodigal-single_281"
     CDS             207618..207869
                     /product="hypothetical protein"
                     /codon_start=1
                     /transl_table=11
                     /translation="VIVIIVGFCSVTKYACNVYIHDEAIIVIGLVGSEFPQFDFKLFD
                     INYRCDIFIPRNPDVKFKEYQTIPYVSAVPMKTLLMNYG*"
     gene            208751..209044
                     /locus_tag="gwf2_scaffold_32_prodigal-single_282"
     CDS             208751..209044
                     /product="hypothetical protein"
                     /codon_start=1
                     /transl_table=11
                     /translation="MKPITSQECLAALKEGITKFGTYDYYDKGVDSVMFIPPLLDRFK
                     QMSAKDVQKVLLEVLEYEHGKHFVGFILMCLEEMPDAYWDELTNDPSLNKLLL*"
     gene            209073..209294
                     /locus_tag="gwf2_scaffold_32_prodigal-single_283"
     CDS             209073..209294
                     /product="hypothetical protein"
                     /codon_start=1
                     /transl_table=11
                     /translation="MQWCLRCNTLREDHEKYCPTCVAKLEEGRRILLDSIRTATELIP
                     PDCLVIRILRQINIDIISLKTGRPWRYIL*"
     gene            209306..209677
                     /locus_tag="gwf2_scaffold_32_prodigal-single_284"
     CDS             209306..209677
                     /product="hypothetical protein"
                     /codon_start=1
                     /transl_table=11
                     /translation="MQVQIISLVGTDKVVREGLFTLISPHLEEATAEAEKVQLVDPYA
                     GTTKMPYHSRESVLKLNNIYVGEYRVDTGDPPYCSYYTTCLIHEFISQIIFTKEDKKH
                     YHTIEAGEVHEEKYIYVITPK*"
     gene            209692..210012
                     /locus_tag="gwf2_scaffold_32_prodigal-single_285"
     CDS             209692..210012
                     /product="hypothetical protein"
                     /codon_start=1
                     /transl_table=11
                     /translation="LLSNVSLSNFIFCVINEPEASNGFFIIINTQKCWSNDHIITDHY
                     TDEEWDVLRPVLSKYNLIDTMESIYESNMRFTPDKMTQLLLAEGLQQDSLFTQWCKTI
                     PSFY*"
     gene            210133..210309
                     /locus_tag="gwf2_scaffold_32_prodigal-single_286"
     CDS             210133..210309
                     /product="hypothetical protein"
                     /codon_start=1
                     /transl_table=11
                     /translation="MLRVTTDEKEFTGVSRVIVCDDGSHRNPRTNLLIEFTNSSDTVT
                     LTVNSISDIIIDTK*"
     gene            210341..211564
                     /locus_tag="gwf2_scaffold_32_prodigal-single_287"
     CDS             210341..211564
                     /product="RNA-splicing ligase RtcB {ECO:0000256|RuleBase
                     :RU371113}; EC=6.5.1.- {ECO:0000256|RuleBase:RU371113};; 
                     TaxID=1151292 species="Bacteria; Firmicutes; Clostridia;
                     Clostridiales; Peptostreptococcaceae; Peptoclostridium.;"
                     source="Peptoclostridium difficile CD160.;""
                     /codon_start=1
                     /transl_table=11
                     /translation="MIIKGKHNTAEVFTDNVDAQTISQIIELCNQEFTIGSSIKIMPD
                     CHKGAGCTIGTTMTIKNKIVPNLVGVDISCGMLVVELGNIDIDLKNFDDYITNNIPSG
                     YNINVLSKCDFKDQINKLLCIRGISKIAKDFNKALGSLGGGNHFIEINVDSQDNKYLV
                     IHSGSRNLGKQVAEYYQGSAYGYHSGFNDDYEAMKIALIKGYKAVGKEHKIQKALKVL
                     QQECKKACSIPKDLCYLEGTLMQEYLHDVAIIQQYASLNRMTMARRIVEECLGLRYRE
                     LDSFQTIHNYIDLEHMILRKGAVSAQLGEKLIIPINMRDGSIIAIGKGNPDWNFSAPH
                     GAGRLMSRSQAKKNIDMNDYVLTMKGIYTSSVTESTIDEAPMAYKPIEEIIENTGDTI
                     EIVNIIKPIYNFKSS*"
                     /db_xref="T3DDW8_PEPDI"
                     /db_xref="UniRef100_T3DDW8"
                     /db_xref="csr:Cspa_c41190"
                     /db_xref="T3DDW8_CLODI"
                     /db_xref="6.5.1.-"
     gene            211668..212126
                     /locus_tag="gwf2_scaffold_32_prodigal-single_288"
     CDS             211668..212126
                     /product="Strain NCTC 7096 contig_70, whole genome shotgun
                     sequence {ECO:0000313|EMBL:KIV56212.1};  TaxID=47500
                     species="Bacteria; Firmicutes; Bacilli; Bacillales;
                     Paenibacillaceae; Aneurinibacillus group;
                     Aneurinibacillus.;" source="Aneurinibacillus migulanus
                     (Bacillus migulanus).;""
                     /codon_start=1
                     /transl_table=11
                     /translation="MSIPQNNITAVPYVKGMEDGYFCYELNGKFIGYYKKNSPLPKVN
                     RVPVIETTNGCIEPKEGQWIVTSDKGKIVCDPQYLIAFEEKYICYSDDNIGSTSQGNN
                     LVELCKLEGLISCAIEMVVNEDLLGGRDSEASLCLNRVFDFINIMKRKGK*"
                     /db_xref="A0A0D1YAR2_ANEMI"
     gene            212471..212737
                     /locus_tag="gwf2_scaffold_32_prodigal-single_289"
     CDS             212471..212737
                     /product="hypothetical protein"
                     /codon_start=1
                     /transl_table=11
                     /translation="MLVLSLTDIRDKLPEWNRLLLYNRKQENIKKHRCGELSNGWNLE
                     FEIKVHKEDAVDAYYLIKYSDYFWGNLEPEVVTSKYRVIRVFGN*"
     gene            212834..213142
                     /locus_tag="gwf2_scaffold_32_prodigal-single_290"
     CDS             212834..213142
                     /product="hypothetical protein"
                     /codon_start=1
                     /transl_table=11
                     /translation="MNPLKAHLLKNTQSFLRDGWRNQLKRNGSFLCFRKIIDNIRIEV
                     TAPDENAIMIFLYDTTKSKCRIQGKRSLKGMQDISAILAEARSVLSFYLEHSSSKEVM
                     *"
     gene            213142..213408
                     /locus_tag="gwf2_scaffold_32_prodigal-single_291"
     CDS             213142..213408
                     /product="hypothetical protein"
                     /codon_start=1
                     /transl_table=11
                     /translation="VPLTDIFICVLFSVTATVLAIWSIFYLDKVARKEYVKLTEPGYL
                     TVRMAHYDGVRPLYNLTPEEVSQLDQILSQRGVKIITLCDKSMG*"
     gene            213437..213607
                     /locus_tag="gwf2_scaffold_32_prodigal-single_292"
     CDS             213437..213607
                     /product="hypothetical protein"
                     /codon_start=1
                     /transl_table=11
                     /translation="MNSFGVGVIGGLTYRVYKDLIAQNIDIAVDMAIALFNKETDDDR
                     TRSNCMISAWCS*"
     gene            213760..213999
                     /locus_tag="gwf2_scaffold_32_prodigal-single_293"
     CDS             213760..213999
                     /product="hypothetical protein"
                     /codon_start=1
                     /transl_table=11
                     /translation="MEPLKIDTTIVVTYDPDHFAIQRISERIKEKIKSMSGTIRVRTP
                     FCPVCGNELIERTNQTTRIYECPSRVCNYKYREDL*"
     gene            213999..214088
                     /locus_tag="gwf2_scaffold_32_prodigal-single_294"
     CDS             213999..214088
                     /product="hypothetical protein"
                     /codon_start=1
                     /transl_table=11
                     /translation="MKDLQVSNCIEPPIELDGKELCPDCWCKY*"
     gene            214121..214372
                     /locus_tag="gwf2_scaffold_32_prodigal-single_295"
     CDS             214121..214372
                     /product="hypothetical protein"
                     /codon_start=1
                     /transl_table=11
                     /translation="VQIIDERSESKKIPNVGDVIELSNGTKLLVVKDSRCAENEYRVV
                     NLLESRIYAESFVSLEDCVNTANIRAIIPGEKLRLTIRV*"
     gene            214377..214538
                     /locus_tag="gwf2_scaffold_32_prodigal-single_296"
     CDS             214377..214538
                     /product="hypothetical protein"
                     /codon_start=1
                     /transl_table=11
                     /translation="VIDIDLGILAIFALFICFLVIVVSCSSSKGGRKSSGGGSSLDFF
                     DSDGGDGGD*"
     gene            214794..214940
                     /locus_tag="gwf2_scaffold_32_prodigal-single_297"
     CDS             214794..214940
                     /product="hypothetical protein"
                     /codon_start=1
                     /transl_table=11
                     /translation="MPIGWSNYDPNDYDRPIRKRSKEGNFDVKIFTVLFFIIIALGLI
                     YKNF*"
     gene            215371..215559
                     /locus_tag="gwf2_scaffold_32_prodigal-single_298"
     CDS             215371..215559
                     /product="hypothetical protein"
                     /codon_start=1
                     /transl_table=11
                     /translation="LDTLPLEDSVIIDNIPHRKWKCGICETHYYVNQETFNILEKIGS
                     CAECQKEMTYEQAMGEDL*"
     gene            215745..215864
                     /locus_tag="gwf2_scaffold_32_prodigal-single_299"
     CDS             215745..215864
                     /product="hypothetical protein"
                     /codon_start=1
                     /transl_table=11
                     /translation="MFTRKELEMLVSWDTGGMMLIGFIMMISGLCCVATLCSR*"
     gene            215875..216207
                     /locus_tag="gwf2_scaffold_32_prodigal-single_300"
     CDS             215875..216207
                     /product="hypothetical protein"
                     /codon_start=1
                     /transl_table=11
                     /translation="MRLLICLLLFILLTGCNQKLEGDVSKYVEHKEQLNGVIVYERDY
                     RYKIILEGILVGNDGKVKLLNKCTSCANVNNGDIVDIVYYPKSKNVIEIKVVGHTDER
                     LTWGYKIE*"
     gene            216215..216487
                     /locus_tag="gwf2_scaffold_32_prodigal-single_301"
     CDS             216215..216487
                     /product="hypothetical protein"
                     /codon_start=1
                     /transl_table=11
                     /translation="MEPILRDNPIPSDKLAKVLHPSAQFSCKHIVYNHCNDDISYITL
                     LAKDVSEVDVYVMCMKDMYNRLCDGRCKYYESTLINRLLRLIGGGE*"
     gene            216489..217049
                     /locus_tag="gwf2_scaffold_32_prodigal-single_302"
     CDS             216489..217049
                     /product="Nicotinamide mononucleotide transporter PnuC id
                     =4755794 bin=GWC2_Bacteroidetes_46_850 species=unknown
                     genus=Bacteroides taxon_order=Bacteroidales
                     taxon_class=Bacteroidia phylum=Bacteroidetes
                     tax=GWC2_Bacteroidetes_46_850 organism_group=Bacteroidetes"
                     /codon_start=1
                     /transl_table=11
                     /translation="MAIIMIIIGLILNFTSMFMAIDEDKRCWPVAIVSMIATAVGSYY
                     LKDYPDLYMQVPLLIISIYGWWRWSHLMLDGSILQISHETDKETGIHTIAGIVLFTIA
                     YILLLLYTNMPYVTGYALAIAYGILSQYVMAEKKVECWIYLGIASIVVVILSLIRDEI
                     PMAIISVIVAGISVKGFYTWKRRRGL*"
                     /db_xref="gwc2_scaffold_6_141"
                     /db_xref="cpi:Cpin_5744"
                     /db_xref="86215062"
     gene            217070..217411
                     /locus_tag="gwf2_scaffold_32_prodigal-single_303"
     CDS             217070..217411
                     /product="GL27330 n=2 Tax=pseudoobscura subgroup RepID
                     =B4GZ97_DROPE"
                     /codon_start=1
                     /transl_table=11
                     /translation="MIAVALLLVIILAVSCSSHPRPVPVTHNVIPNPVVQSPAVVHQS
                     PVVVHTPVYVPTPVYHAPAPVINKTIIVNKQPVNTAPSTTVTKPAPVTISKPAVIKPT
                     MKSGTGTVTRK*"
                     /db_xref="UniRef100_B4GZ97"
                     /db_xref="B5DVR0_DROPS"
                     /db_xref="B4GZ97_DROPE"
     gene            217416..217622
                     /locus_tag="gwf2_scaffold_32_prodigal-single_304"
     CDS             217416..217622
                     /product="hypothetical protein"
                     /codon_start=1
                     /transl_table=11
                     /translation="MYRKGFMIVCGNCGAKVDLTQEDIEERKKKSDDLGEAFNNYPVK
                     NGCDYTYVECPSDCGNQIIIPILT*"
     gene            217650..218456
                     /locus_tag="gwf2_scaffold_32_prodigal-single_305"
     CDS             217650..218456
                     /product="hypothetical protein"
                     /codon_start=1
                     /transl_table=11
                     /translation="MKGEFIGTDVFDAGEQVEETQPMNCLTTYNPDSAMGAHMSVLFN
                     GVDFTGLNAAIENMASSSRDLLPEEKTMAVSIIDDWQRGVVNRLNDHDKSLKEFLNYF
                     TGNTTIAPSNGYNNYYKAYGVTEEAVEEIAGATGKMHEFGAFKQAVSAIEEFRKTAPT
                     RPEEDDDVPYSEYAVALKQYEVELVKYNLQIKKLDRNIKKAEVDMKAAIIVHPDFAAM
                     VKKIKKYSRNVTKYAADCRNLTTVAKMNVTIGSKEARESLRTLLDFVVSL*"
     gene            218458..219294
                     /locus_tag="gwf2_scaffold_32_prodigal-single_306"
     CDS             218458..219294
                     /product="hypothetical protein"
                     /codon_start=1
                     /transl_table=11
                     /translation="MYSAYDINPVEELFKSIKLLQSYDECAVEVDLLVKKLVGYITTE
                     KNGIRVYGKDIKYYPNGLCTRIRGTGSNINRADILLPEWEPQTETPEPVKEKSNDMKR
                     MLTKLTEFNLLWGLQIKEHLGLKYIVTKDRKIEVAKLVAKYEEFDKVIQETGNPIPEI
                     VMKNFIKRIDTITHRFIYFLRNNANMYGYNSNSDFCYLKKEYRDLISVLVQTETDTYY
                     LHSKLADIFKGIKRNPPITFDKIEITVHDTQRNLIINRYNTLKSIEDENLKKVMTRLG
                     II*"
     gene            219375..219626
                     /locus_tag="gwf2_scaffold_32_prodigal-single_307"
     CDS             219375..219626
                     /product="hypothetical protein"
                     /codon_start=1
                     /transl_table=11
                     /translation="MKCNNCHTRISEKYNYCPKCGVELQQKVEAPTEKDHVSIHVGSD
                     ILAAHKVLSPEEIMEKLVRIYPEHKYSSLVRVGNRYKVR*"
     gene            219704..220249
                     /locus_tag="gwf2_scaffold_32_prodigal-single_308"
     CDS             219704..220249
                     /product="UPI00034AD618 related cluster n=1 Tax=unknown
                     RepID=UPI00034AD618"
                     /codon_start=1
                     /transl_table=11
                     /translation="MLSAAIIGSREPSYAQRKVAELYTSTLIQLGFKIRTGGAVGIDE
                     IAMRVTSQMGGELEVVLPWASYNSDLITKYKPQSMLVFDPKIHQLWEQTVHEFHPNPK
                     ALAPAAIKLHARNFPIVGLSDITVALPGATGGGTMQGIRIARGYKLPLITFQHVLPLS
                     AIELNVPSFVTMVRYVMGNAA*"
                     /db_xref="UniRef100_UPI00034AD618"
     gene            220318..220848
                     /locus_tag="gwf2_scaffold_32_prodigal-single_309"
     CDS             220318..220848
                     /product="hypothetical protein"
                     /codon_start=1
                     /transl_table=11
                     /translation="MVLSVAERLAQLRESAKIGTGSPAPTLRSIPNPTGIRPSFDGSS
                     SADMWYLSDDPSRGLDKVTSQRENPLLGINSIQFVEGKSENQTAYNILGRVTLRTAVA
                     DIFNITVFYRPLDDGRFSLSLKDPSYKVQREGKEKPDYVSDIKINDAVKAQILRHLHY
                     GIKTNREWAEARGIEY*"
     gene            220902..221237
                     /locus_tag="gwf2_scaffold_32_prodigal-single_310"
     CDS             220902..221237
                     /product="hypothetical protein"
                     /codon_start=1
                     /transl_table=11
                     /translation="VFKLVVLNKEYEDNTLYSLINGRPIKCVKGAVNLGFKPGKLNPA
                     GFMVVLGECLNNAGTKSLELGIQKCNSCLQEQETVLVVIKRGLVYWADVYCKDCADLT
                     LQFTEGNGG*"
     gene            221239..221562
                     /locus_tag="gwf2_scaffold_32_prodigal-single_311"
     CDS             221239..221562
                     /product="hypothetical protein"
                     /codon_start=1
                     /transl_table=11
                     /translation="MADQFLFNKFYTLINGFASEVATTYVKNQGYALGDRIMSGGVLV
                     DGECLNNIGKKSAFISAGACDKCSTYHNERVLLITKLKNNRYHANRYCRTCIECELGK
                     KVAAG*"
     gene            221587..222165
                     /locus_tag="gwf2_scaffold_32_prodigal-single_312"
     CDS             221587..222165
                     /product="hypothetical protein"
                     /codon_start=1
                     /transl_table=11
                     /translation="LRFCLLTKGYIKAVHLYNRNKLPMQRVCKCCGNKWALISSHWVQ
                     VQKLLKNKNKDTMANYNYICKECDPKDEAYAAKQTMSCRQCRENRTARPSYYSNVSME
                     VSLVTGGNRCTSPGTDETLNILKTTSDSCCEADCPVFLELIEARNTGIMKRGVLLDPC
                     ENCTRYWNKYHEEGPCTGKFVDQGECITYYIK*"
     gene            222178..222432
                     /locus_tag="gwf2_scaffold_32_prodigal-single_313"
     CDS             222178..222432
                     /product="hypothetical protein"
                     /codon_start=1
                     /transl_table=11
                     /translation="LAKRELVIESFAVEVEDAKVTIGNIKISSDMDIEEMKVAMAGSK
                     DAMEAMIGHIKVLVDAKTNSGIEELMSQLADMGMSNEDEK*"
     gene            222432..222890
                     /locus_tag="gwf2_scaffold_32_prodigal-single_314"
     CDS             222432..222890
                     /product="hypothetical protein"
                     /codon_start=1
                     /transl_table=11
                     /translation="MVFIIEYRDGNEIAVFFEGVTDVKVLFNNTMEELPIMGKRVTCF
                     HQGRVALLEECIDVEVEMKYYSISTSKTVVMHSALYQDIYNEHCSNCIYLHRICTYSP
                     INDNINECTNFIKSSFVRSLVRRLFGGGESTVRHYYYVSNPRNDLASILI*"
     gene            223144..223410
                     /locus_tag="gwf2_scaffold_32_prodigal-single_315"
     CDS             223144..223410
                     /product="hypothetical protein"
                     /codon_start=1
                     /transl_table=11
                     /translation="MLHIMLACMVQRMKLFKKEELVVCTYANNVPRLTIVARKGVYII
                     EDTKFCRARCEHNYKEKCTGQILKIKTIWLCAYGFKRLIGGENL*"
     gene            223397..223693
                     /locus_tag="gwf2_scaffold_32_prodigal-single_316"
     CDS             223397..223693
                     /product="hypothetical protein"
                     /codon_start=1
                     /transl_table=11
                     /translation="VKTFETDQVVIFDVDNEQFSEFIGMPVIITGIHKCLTINCLTAI
                     EQNCPKIALSIYGPSKSNIYNGSLCGWTFRPPTDEELLLLKTIDHSKLERFPYE*"
     gene            223686..223928
                     /locus_tag="gwf2_scaffold_32_prodigal-single_317"
     CDS             223686..223928
                     /product="hypothetical protein"
                     /codon_start=1
                     /transl_table=11
                     /translation="MNKFQVDEIVVLSIDLKDINNDEIVAKKNSYAVVLAISNCNYDC
                     KRTCPHQELILYSIESEQRIKYSRCGWVANKILGDD*"
     gene            223930..224340
                     /locus_tag="gwf2_scaffold_32_prodigal-single_318"
     CDS             223930..224340
                     /product="hypothetical protein"
                     /codon_start=1
                     /transl_table=11
                     /translation="LSKIAVIQQGHFTVAILQGVKDGEAITSVGFSKYNADDANGFVR
                     DRITGKYKRNEKGKRIPMNRPFNPQLGKTIAVNRALDNLKNGKLDFTVEELAIELPAE
                     LPVEEAPISFIVSDSKQQDVIELCDTKLVEELAV*"
     gene            224340..224543
                     /locus_tag="gwf2_scaffold_32_prodigal-single_319"
     CDS             224340..224543
                     /product="hypothetical protein"
                     /codon_start=1
                     /transl_table=11
                     /translation="MYVIGDIVVAVVTRDRRLLTKDKIYTVRDTSVCRTRNTHPLCCR
                     CKGCYIKITGVPEDFCGGRFVKI*"
     gene            224558..224953
                     /locus_tag="gwf2_scaffold_32_prodigal-single_320"
     CDS             224558..224953
                     /product="hypothetical protein"
                     /codon_start=1
                     /transl_table=11
                     /translation="VKELTVKLPEVKRNPFWYLEHKDDLAVVTSESSNTALGINDIVI
                     HPPNSRQKEIGILCKVVISTLTGTLSNISIEQANVGHKALRIKLPSKNIAAPGERAKF
                     VNDFIINTKCKAQILSYVSTFLEEVTPQE*"
     gene            224965..225129
                     /locus_tag="gwf2_scaffold_32_prodigal-single_321"
     CDS             224965..225129
                     /product="hypothetical protein"
                     /codon_start=1
                     /transl_table=11
                     /translation="LYLKLFHVSCVLLFIIAAAFNFTMNKFGPAFMSFAVGFYYFNRV
                     MSSAKVVKDE*"
     gene            225122..225547
                     /locus_tag="gwf2_scaffold_32_prodigal-single_322"
     CDS             225122..225547
                     /product="hypothetical protein"
                     /codon_start=1
                     /transl_table=11
                     /translation="MNNVVFVRLPHGSLTELYLKLDLAKELGGSVKFMFYRATCRMAI
                     IVDNNECNEFVSVITGLEDDEDSLRFIEFIRKHTLSISKDQIIGLLHPNEWCARKGES
                     VERDLIILNEISTEFSIPIIPLSDTRRELLEVYHNGIHT*"
     gene            225531..226277
                     /locus_tag="gwf2_scaffold_32_prodigal-single_323"
     CDS             225531..226277
                     /product="hypothetical protein"
                     /codon_start=1
                     /transl_table=11
                     /translation="MVSIRDVSFTIPNELRIVINLLNLYSLPNGDPYSIVGGYIRDLI
                     LDGNPRDIDICYYERSLLDSYIIRNNQIRYEQVRNKTIQYLLFHGIEIPIDWVPCNTL
                     LPYPPRFDFTINEVALFPDGRLIACPQTWLDLETRILRLREEKNPTTNIVLRACRFIV
                     TCNLKPCNSTVKAIKEAMVNKKLNQITLTNQLQNAENTGILYEVFELMRFFNIPINGF
                     KSGISLLEYLLDKERNSHLDIGDEEYNEIY*"
     gene            226289..226873
                     /locus_tag="gwf2_scaffold_32_prodigal-single_324"
     CDS             226289..226873
                     /product="hypothetical protein"
                     /codon_start=1
                     /transl_table=11
                     /translation="MKVKFIYKSKKFKHPEIAEAIKEVFAHVASTKWARYFPKKVKVL
                     FFKNAFSHDNRSPGMMRVDCFGPKFFFAVDVLHAMHTLEPYIDVAINNGNVVYDHVHA
                     AKLTAAHEIGHWLVLCSLAKYPQFGGHPMATHILMSDTYFRHSAESHINKRDIMNTQL
                     SYRNVFAERCSDRFARFIVARMGGAGIENTKQDT*"
     gene            226848..227192
                     /locus_tag="gwf2_scaffold_32_prodigal-single_325"
     CDS             226848..227192
                     /product="hypothetical protein"
                     /codon_start=1
                     /transl_table=11
                     /translation="LRTPNRTPNTPKEAKHFLNFTKKNFYFGLGTGAFNLFMLLVWVH
                     LTYKAMIEENIVLTIISIGFLALTIFFFIINCRQISEKFIMIDVASAVLKAVEYRTAE
                     KFKKLEKRFKND*"
     gene            227185..227874
                     /locus_tag="gwf2_scaffold_32_prodigal-single_326"
     CDS             227185..227874
                     /product="hypothetical protein"
                     /codon_start=1
                     /transl_table=11
                     /translation="MINGSEYEVVVKLKLENFETENEVREAIDSIIKPGLTTYKASYG
                     DMMGKNASITNVNMTLSVPPFEALNQMIAAKLLSHKMTQNDRAEGAYKTRGRIAGAFY
                     LVESVLTPVLHQVHANNYFEFYHKSGTSQYLIRDVLGNVVHDFTEIPDKVMELSQFFM
                     TLVNYYKLNKDQLSVIETGRADITEIDPDIMDYTTDAVMESKSKVILQAIPTAVSPTN
                     PFVGMLTPVKE*"
     gene            227885..229105
                     /locus_tag="gwf2_scaffold_32_prodigal-single_327"
     CDS             227885..229105
                     /product="ATPase associated with various cellular
                     activities AAA_5 n=1 Tax=Syntrophothermus lipocalidus
                     (strain DSM 12680 / TGB-C1) RepID=D7CNK8_SYNLT"
                     /codon_start=1
                     /transl_table=11
                     /translation="MQPKEIKKAYRRSMNQALEAGVDLPEWIDMSTAKLKEKLNEEIA
                     TGSIDPMEAMNLIIRHDQLMKEVLGYGKEHGLKPLSKKQRCIKAIDDIMLDTKYGFRD
                     IVFGLRKRFGSKGELQKMINELNPDTLKDTMETRCKYVCSADIAMNIYVALALGKPLL
                     VEGPPGCGKTELAKVLSTIFNTKLIRLQCYDGIDATHALYEWNYQKQILDIQRGKGDG
                     NIFGEDYLLERPLLQALREEPTPVLLIDEVDKVDQEFEAHLLEILSDFQVSIPEYGTV
                     IAKKIPPVILTSNGVRDLGDALRRRCVYLWVGFPTIDKEATILMKKTDTLRPNTALQI
                     ARIMSVIRNEVNLLKQPSVSESLDLAAALTNMGIRKIESPLLDQLTTLFLKNREDLDK
                     MQERGGAKWLLERA*"
                     /db_xref="UniRef100_D7CNK8"
                     /db_xref="A0A0F2JDJ8_9FIRM"
                     /db_xref="slp:Slip_1530"
                     /db_xref="D7CNK8_SYNLT"
     gene            229084..229962
                     /locus_tag="gwf2_scaffold_32_prodigal-single_328"
     CDS             229084..229962
                     /product="VWA containing CoxE family protein n=1 Tax
                     =Syntrophothermus lipocalidus (strain DSM 12680 / TGB-C1)
                     RepID=D7CNK9_SYNLT"
                     /codon_start=1
                     /transl_table=11
                     /translation="MAVGAGVRDAHLDFWNWMTNTNQQQQSQVQSKPGDEDGPEGPPG
                     QPGQPGAGKSDGNLTRPNIHEDEVLKARRNMRKIARQIITAMSRHRKESKKMAMINFR
                     KTINNAKSTGGIPIQISWKVKKIHKPRLLVLLDTSGSMDRHAKTLTLICQAVGQEISK
                     FELFIFSNKLEYVTKDIRTDWRETLTNLERRQQWGGGTDLPKALKKLLKDYHNKLSPQ
                     TVVFIMSDLDTRGSEEAPGLVEEVRRKSKSLYIFNPDEYEYKHYENAYEGKATKMFLT
                     PTLEDMANAVKQACLK*"
                     /db_xref="UniRef100_D7CNK9"
                     /db_xref="A0A0F2SFW5_9FIRM"
                     /db_xref="slp:Slip_1531"
                     /db_xref="D7CNK9_SYNLT"
     gene            230046..230426
                     /locus_tag="gwf2_scaffold_32_prodigal-single_329"
     CDS             230046..230426
                     /product="hypothetical protein"
                     /codon_start=1
                     /transl_table=11
                     /translation="VRTVQYAGNNLVIEDDTMSLAQIKESMAEIFPELQNATPTQEGE
                     IIKFEVKAGTKGTRTVQYAGNNLVIEDDTMTLAQIKESMAEIFPELQNATPTQEGEIV
                     KFEVKAGTKGLFSRFLQAIAKLRG*"
     gene            230488..230745
                     /locus_tag="gwf2_scaffold_32_prodigal-single_330"
     CDS             230488..230745
                     /product="hypothetical protein"
                     /codon_start=1
                     /transl_table=11
                     /translation="MSTENLAKNLLHLPNYDYLPIEVRIVVDKVINATNANDLMKVPL
                     DDILKAHKEVVNRQPVVINQISELVEKIKRIPAIVASSDYI*"
     gene            230809..231993
                     /locus_tag="gwf2_scaffold_32_prodigal-single_331"
     CDS             230809..231993
                     /product="hypothetical protein"
                     /codon_start=1
                     /transl_table=11
                     /translation="VKIGRQKGIEKFAENIEIPIDIAEFSTLIKKLSKELIISLIPGC
                     YVRQNDNDFSIRFEGEIFDMIKMLEDSIHIYKFPSPRIAHVLLELNIAISGFHDTRIR
                     NGKRYIYIPLDLDSMYLRHQRVLSNSLAGVMNMGVVLDKLKQCHDELSGDIQAFIQKK
                     KDKLAELQKMQREIAERKKTQIVEAVRIQPIPTPEPKTLINSLIDQLSTKTMTMQERL
                     NQVLAKNTGKTATADTRLSTIRKWVQIGDTVRIIVKTGPNLRNRDYYIYPPEVELDIP
                     AGYRQHLGVDRIEIILTEPDPRHDTVVKTNSKLHCNFNEEHWMPLKNLYENEVKNNEP
                     GFYYKKNGSFVVVDEKKREFPFKNYESAVELINMTGLGFDITKVMVYENPSVIADVGE
                     ES*"
     gene            231993..232712
                     /locus_tag="gwf2_scaffold_32_prodigal-single_332"
     CDS             231993..232712
                     /product="hypothetical protein"
                     /codon_start=1
                     /transl_table=11
                     /translation="MKPRAVLEIHADSVRLIEHDENGISKTRQISPDGLAQAVANDFR
                     HDTGIMPSPHGVVRMIKKNASTLIVYQIPETRRRISYQDEGSVGVYKNVLVPSCVFIF
                     ILNQHQNGEYMLRLSHVYAAKGPILITTDTLCRFPFTNVQDDANICWGGHSTAKQWRN
                     LAGISGFVEQFFSSNFNAHLENSNFYPLAVQTPNGRTVRVDRVHSLIKHLDGVATFPY
                     EILKPLRSVASIIQNLEGELR*"
     gene            232712..234139
                     /locus_tag="gwf2_scaffold_32_prodigal-single_333"
     CDS             232712..234139
                     /product="Uncharacterized protein n=3 Tax=Bacillus
                     thuringiensis RepID=C3IUY8_BACTU"
                     /codon_start=1
                     /transl_table=11
                     /translation="MSLKDELEAQVREKEAQKAASKAALIRQAADYLIDVPAEGLTKA
                     VNYIMTADGTKMVRHTGMGDFVMIPETVPGLQKLKLGLNLSIPKIPFHMICQILNFFI
                     AVHEKDKTEASALIFWDQDTKEHFIYIPEQKNSGGLSEFHEDPEVNRLRLDKVPVMEI
                     HSHHTMGAFWSGTDNANENAAQCYMVFGTITTSPTYLTRYACAGQQVNIPIWEIVEKP
                     EIAMNVANQKYLLQVPEVMGIFPKVSFPEEWMTKLKKPTVVGWQGGRDYLTYGNNGKV
                     TTFGAGATTEAIPQKKWYFHGAGTDAETNSEKKTDGADVHRLQTNVLSGPEHRADVPN
                     QSRVKNIIDFVVKNFDDISLSQLILTAMFSGRDVVSPVEKGIKYINENPNMFKPQQDL
                     ENCYTCELASLCEVCSGKCCECDRIKECQPILDFAAKKNLEAAKTVESCDGPDCPHYT
                     FCMSCTLQYRCCDCTIEDCKNVHLK*"
                     /db_xref="UniRef100_C3IUY8"
                     /db_xref="btn:BTF1_31047"
                     /db_xref="A0A0B5QWH5_BACTU"
                     /db_xref="C3IUY8_BACTU"
     gene            234153..235013
                     /locus_tag="gwf2_scaffold_32_prodigal-single_334"
     CDS             234153..235013
                     /product="Uncharacterized protein n=3 Tax=Bacillus
                     thuringiensis RepID=C3IUY9_BACTU"
                     /codon_start=1
                     /transl_table=11
                     /translation="MSILEKTYALDFDAVTNNAPHHYIIIGNGGTGGFLVPNLVRQIS
                     IKNYTRKEGQKHMITLADPDKVEEKNLTRQNFIMPDLNKSKAMVLAARYSNAFGTPIN
                     AHDAYVETKAALKMLMDLHKNCYPIIIGAVDNNKTRQLIADLFYSGERNMVYLDSGNE
                     LYNGQVVLGVNHKGTLQEGNNKPHSFYMPCVTDVFHDVMNDTNTKFTTELSCAERAIS
                     HPQSMATNSTAAMLIFNFCNVLLNNKEMGGLRVNAVTFNVKNNGFDPKRNTKDQLNLR
                     YIKKQAAAAG*"
                     /db_xref="UniRef100_C3IUY9"
                     /db_xref="btn:BTF1_31052"
                     /db_xref="C3IUY9_BACTU"
     gene            235069..235449
                     /locus_tag="gwf2_scaffold_32_prodigal-single_335"
     CDS             235069..235449
                     /product="hypothetical protein"
                     /codon_start=1
                     /transl_table=11
                     /translation="LIRVMPNGNVLELRISGLSGRIFYDIIETVKAIPGRKYRDGIWL
                     VPVNQAGLLLEVFGDELTWEVPYEEIVKEPSKPETPPIKIIDVNLKLALYPFQLVGAS
                     FLVHIKKGLLGDEMGLGSVGAVLR*"
     gene            235446..235535
                     /locus_tag="gwf2_scaffold_32_prodigal-single_336"
     CDS             235446..235535
                     /product="hypothetical protein"
                     /codon_start=1
                     /transl_table=11
                     /translation="MKVLGVLEAELSWEAENANQNRRRKWKLT*"
     gene            236053..237372
                     /locus_tag="gwf2_scaffold_32_prodigal-single_337"
     CDS             236053..237372
                     /product="Superfamily II DNA/RNA helicase, SNF2 n=3 Tax
                     =Bacillus thuringiensis RepID=C3IV46_BACTU"
                     /codon_start=1
                     /transl_table=11
                     /translation="LVICPASLKYQWEDEIGKFTNYSVTVIDGDLGDRVKIYKENDSI
                     FTVINYELVRQDMDLDRLRALDADVIILDEAHKIKNKDAITTKQIMQLDAKYKWLLTG
                     TPMQNRPDELYSLFSFMNPEILGSWTSFRNRYIVMGTKFGRRGIILGYKNLNELRGRI
                     SLYILRRLVDEVAPELPSVLINNFTIPMTKEQAALHEDIRLVIRDIMEEMKSWDKDEP
                     HPKEGQLLGMFTMLTEVSDSPQLLSMSTSRMASKFAIKSTKSPKLDELYELMQLKLED
                     NPDLKAVIFTQFERMQRLIVERLSKLGGCRVLNGKMKPYERQAAIDRFRFDKDVKFFV
                     STDAGNAGINLQIASVLVNYDLPWNPATLKQRIGRIRRIGSEFKTVNVVNLISQDSID
                     ERILQVLYSKTELSDQIVEKTDQEKAIISSLTGNIIDKLTKQKRKRK*"
                     /db_xref="UniRef100_C3IV46"
                     /db_xref="btn:BTF1_31372"
                     /db_xref="C3IV46_BACTU"
     gene            237405..237650
                     /locus_tag="gwf2_scaffold_32_prodigal-single_338"
     CDS             237405..237650
                     /product="hypothetical protein"
                     /codon_start=1
                     /transl_table=11
                     /translation="MECNNCKRPITINNIDYKFCPYCGNEIRNVVYVKICFNLHEYIL
                     AIPDNWDVNNIYDELIMFYPGLKRSSITKVSYGYEVR*"
     gene            237656..238159
                     /locus_tag="gwf2_scaffold_32_prodigal-single_339"
     CDS             237656..238159
                     /product="hypothetical protein"
                     /codon_start=1
                     /transl_table=11
                     /translation="LRTAAKISLERLKDIIKNLVDDYDLIDMGDMIYELRTHGVIFNV
                     QFDEEPATAGFNPDDFTNSNGVLIGYKTLDNELSFLGFISNGEYAPVFSIIYYDGVSL
                     KGYTPRFGNIINPESDAELNDYSNDDEKYIRMYGVESVEDITLDYLDWELIRSDIIHN
                     IKVSNHG*"
     gene            238326..238790
                     /locus_tag="gwf2_scaffold_32_prodigal-single_340"
     CDS             238326..238790
                     /product="hypothetical protein"
                     /codon_start=1
                     /transl_table=11
                     /translation="MYFSTGSVVTVIRVEGYNYVIPHATEADLRTIVKKLTASGFSNS
                     VHKTEVTVKFDITDKLAQFDAVPKLPAQGVLALSDNFVARESKELLEIIGAVIRLEAP
                     VLVKELSLVSFDDGIVAVENPGSNEVVSKATGYIEGETFVCEFGVLPFKGGK*"
     gene            238790..239392
                     /locus_tag="gwf2_scaffold_32_prodigal-single_341"
     CDS             238790..239392
                     /product="hypothetical protein"
                     /codon_start=1
                     /transl_table=11
                     /translation="MATELHATAVKPITKLAVAKKNYDVINFDDISYILPAIDQSNSH
                     LMAPLVAFCKKEDIEMTMLIQGVSISPFIPPSNAKVTEHPKFKIDSFVRVNNKQIIAR
                     MSSELLAILGTEAVEMMATNIETQSSGESKTKIIKDANGKLIAVQEDPNIEMAIVWDN
                     TEFIATKDAKGYTEEQYGGSAKGRLVNGMFECRYGLLKVK*"
     gene            239403..240059
                     /locus_tag="gwf2_scaffold_32_prodigal-single_342"
     CDS             239403..240059
                     /product="hypothetical protein"
                     /codon_start=1
                     /transl_table=11
                     /translation="MPENFEDAIENLFKPKPVHENELKAESIKEVVGIDKLFVNTEKK
                     PDAPSESYIRWMGCDGNCNDKCKCDRTLSTIREKLSPIRRIIVDSMDGVLSINLIQLN
                     HMHVPQELIDNIIGSYGKLYCNNILYLLDLTVGIYIPKENYPQELLDIMAKAEPDNQL
                     SQQIKIIMSELYARFIECIRKELGPLPSMVLDAPMKASFHTANLFLEPLISFCKSEKG
                     *"
     gene            240060..240761
                     /locus_tag="gwf2_scaffold_32_prodigal-single_343"
     CDS             240060..240761
                     /product="Ribonuclease HI n=3 Tax=Bacillus thuringiensis
                     RepID=J4A7L3_BACTU"
                     /codon_start=1
                     /transl_table=11
                     /translation="MYTISREMAYDLIRMYVERLHVGEVKHGMPGKKLEKWTVAKDGL
                     TSLLVQIKLNGDDPDKILNDIKEELGIRFSHKELIIRIDGAARGNDNPDIDNKSALAF
                     IIYGDGNEITRYAEYIGSHIIIPKSGIDDASVARATSNVAEYMSLISSLEYLIEKEIT
                     APNIIFLSDSNVVVQQINGTNATRAPHLVKLRNRARLLSKRLPNFTIRHVPREENAEV
                     DLLVNKILDEQETNA*"
                     /db_xref="UniRef100_J4A7L3"
                     /db_xref="A0A0B5QZP1_BACTU"
                     /db_xref="acp:A2cp1_0760"
                     /db_xref="J4A7L3_BACTU"
     gene            240860..241354
                     /locus_tag="gwf2_scaffold_32_prodigal-single_344"
     CDS             240860..241354
                     /product="Uncharacterized protein n=1 Tax=Vagococcus
                     lutrae LBD1 RepID=V6Q9N6_9ENTE"
                     /codon_start=1
                     /transl_table=11
                     /translation="MNSNGKLILLILLLLVSFIISLVILINDTTRIKEELSITKQKLE
                     EVNRRLRDTQSQLQKARESRTLKAQPSRGNSSFIATAYTWTGQKTKTGTWPKVNRTVA
                     VDPKVIPLGSKLKIVSDYPGISGTYIAEDTGGLIRGSRIDIFVEESIANDFGRRPVKL
                     KVAN*"
                     /db_xref="UniRef100_V6Q9N6"
                     /db_xref="V6Q9N6_9ENTE"
     gene            241374..241784
                     /locus_tag="gwf2_scaffold_32_prodigal-single_345"
     CDS             241374..241784
                     /product="hypothetical protein"
                     /codon_start=1
                     /transl_table=11
                     /translation="MVDSKIIEQLKPWVTAFSAAVPLKFKHGDEVCVGGEIVEIQNWQ
                     SFFGGNTFGEGKDETRCVVNIILDDAVGQTELMFIDQIYDIYNEKHKFEKGMVVIAKG
                     RVYVSKNKKEKIGNYSNTIACGEIYPLVNCTATE*"
     gene            241808..>244048
                     /locus_tag="gwf2_scaffold_32_prodigal-single_346"
     CDS             241808..>244048
                     /product="DNA-directed DNA polymerase {ECO:0000256|SAAS
                     :SAAS00057170}; EC=2.7.7.7
                     {ECO:0000256|SAAS:SAAS00057170};;  TaxID=1262988
                     species="Bacteria; Firmicutes; environmental samples.;"
                     source="Firmicutes bacterium CAG:95.;""
                     /codon_start=1
                     /transl_table=11
                     /translation="MAFVHLHVHTCYSLLDGLGRPKKLARRASEMGQTAIAITDHGVM
                     YGTIEHYKACQEIGIKPIIGCEMYVTKDHTVKDKALLSELPYDNCHLVLLAMNDEGHE
                     NLRRLVSLSMLKGFYYKPRVDFNLLQQYSSGIIALSGCLAGEVPQLLLRGEYEEAKEL
                     AFGYRDTFNGYFLEIQANNIPEQAIVNELLKQLSEETKIPLVATCDTHFVLQEDGKIH
                     KNFTILGSAKSKGEDRWESIYAHAWLKSEEEMLSMGMPQEALDNTQAIAEMCNITIPM
                     GTFHMPEFIVPEGYTLNTYLSKLCQDGLFQRAMETNIDVTDICFYSERLEYELSVING
                     KDLSGYFLIVQDFVNEAKSRGIYVGPGRGSAAGSLVSYVLKITNVDPLAHGLLFERFI
                     NPDRPSMPDIDVDIMDERREEIIQYLSDKYGTNNVCQIITFGSMLSRMVLKDAGRILD
                     IDFDIINALTKSIPVIEGKPYTIDQAVHEIHEIAEAEIAYPELFELARELEGLPRQAG
                     THAAGVVVTPDELVKYFPLARGKEGEALSQFDKNTIEDLGCLKIDLLGLKTLTIMKIA
                     IDLINERYGYRLDLDNLPLRDKKTLDLISSGKTVGVFQLESEGMQHIFKELNNVTFGA
                     LVAGISLYRPGPLKLIPTYISGYNGYRNVEYLTPELEPILDETYGVILYQEQTMKIAT
                     DLAGYTPGQSDMLRKSIGKKSPEIMARELDKLVNGSAEEGIPGMIANGIPLAIAEQIA
                     ILIERFA"
                     /db_xref="R7MYH8_9FIRM"
                     /db_xref="rix:RO1_25690"
                     /db_xref="UniRef100_R7MYH8"
                     /db_xref="2.7.7.7"
ORIGIN      
        1 TTAATGGTAG CGCTGAAGAA GGTATACCAG GTATGATTGC CAATGGCATA CCACTAGCTA
       61 TTGCGGAACA AATAGCTATC CTGATAGAAA GATTTGCTTC TTATGGGTTC AATAAAAGTC
      121 ATGGTACTGG ATATGCATTA CTCGCCTATC AAACAGCTTA TCTTAAAGCT CATTTCCCAT
      181 TAGAGTTTAT GTGTGCATTG CTTACTGTGG CATCTGATAA CTCAGATAAA ACTAAAAAAT
      241 ATATTCATGA AGCTAAGAGA ATGGGAATTA AGATATTGGT TCCAGATATC AATAAATCAG
      301 ATATCAAATT TACAATTGAT GGTGATGCTA TAAGATTTGC ACTATCAGCT GTTATGAATG
      361 TTGGACCTAA TGTAGCTACC TATATTACAA AAACACAACC ATTTGATAGT CTGGAAAATC
      421 TAGTAAGTAG TCTACCTAAA CGTCAACTTA ATAAAAAGAC AATCACATCG CTAGCTTTAT
      481 CCGGTGCCTT AGATCAGTTC GGAAATAACC GTATGGCCAT ACTTCAAGAG GCTTTAAGAT
      541 ATCGTGATGA AAAAATTGAT ATGACGGAAG AGGTAAGTAA GTTCGATGAA AGAGCAAAAC
      601 TTGGATATGA AAACTCATTG CTAGGTTCAT TTATTTCTGG TCATCCATTA CAGAGTGTGG
      661 CCAAACCAGT CAATTGGGAT GTCATTGAGG AAAGAAAGCC ATTCGATGTA TTTGGAATGA
      721 TAATGGAGAT TAAACAAGTC AACACCAAGA AAGGCGATCC TATGGCGTTT GTAGAGATAG
      781 AAACGCTTGA AGGAAAGAAA CTAATAACGA TATTCACCAA GGTTTATGCT ACATGCAGGG
      841 GAGAGATCGC TCCAGGCTTA ATCGCAAAGA TTAAGCTGGT AAAGGATAAG GCAGGTCTTG
      901 TAGTGAGAGA AATATATATC CCTAAGAGGG TCAACAAGAT GGCATAGCCA AGGAGTGATA
      961 CAGTGTATCC AAATAGTATA ACTAAAAGGG ATGGACGTAA TCGGACATTC AACTCTAGTA
     1021 AAATTCTAAA TGGAATACTC TCAGCAATGC AAGATACTGA GAGTATCAAC GAAGACTTAG
     1081 CTCAATCCAT GACAAATGAA ATCATTGAAG AAGCTAAGTT GATTCCTGAT ATTAAGGCAA
     1141 TTGATCTATA TGATCTGACA GTGAAGAAGC TAATAGACAA TAAGATGTAT GATGTTGTTG
     1201 CTTCTTATAT CAACTTCCGC AATGAAAGAG ATGAAATAAG AGATGTCGAA TCAGATTTGA
     1261 TGAAGACTAT ATCTAAGATC ACTAAGGAAA CAACACGTGA CAATGCGAAT ATAGGTAATA
     1321 GTCCTTCGTC AAAGATGCTT CAAATCGGTT CAGCAGCTAG TAAGAAGCAC AACCTCTCTA
     1381 AGATGCCTAA ACACATAGCT AAAGCTCATG CATCAGGTGC TATCCATATA CATGACCTAG
     1441 ATTATCTGGA GAAAACAATC AACTGTCTCC AGATTGATTT AGGTGAAGTT CTTAAGAAGG
     1501 GATTTGATGC TGGACGTGGT TACATTAGGC CACCCAAAAG AATTGGGTCT GCTGCCGCAT
     1561 TAGCTGCTAT CATATTACAG TGTAACCAGA ATGACATGTA CGGTGGTCAA TCATTTGACC
     1621 AGTTCGATAC GTACATGGCT CCGCATGTTC CTGAAGGTTA TGCAAGTGTT GCAAGAATTA
     1681 AGCCTCCTAT GTATACGATG GGAAATTCTA TGGAAGTTTA CGAACATAGG CAAGCAAGAC
     1741 GTGAAGAAAT AAGAAATGAA GTTTACCAGG CTATGGAAGG CTTTGTATAT AACCTTAACA
     1801 GCATGCATAG TAGGGCAGGG AATCAATGTC CCTTCAGTTC AATAAACTTT GGTTGTGATA
     1861 CGACGCCTGA AGGTAGGTTA GTGTCTGAAA TGTTACTTAA GGCATTCAAA GCTGGACTAG
     1921 GACGTGGTGA AATCCCATTA TTCCCAAATC TTATTTTCAG ACTGAAGGAA GGCATTAACA
     1981 TGTCGCCTGG AGATCGTAAT TATGATTTGT TCAAGTTAGC ATGTGAAGTA GCTGCTAAGA
     2041 GAATGAATCC TACATTCAGC TTCATGGATA TGACCATAAA TAAGCCTTAT GGGATAATGC
     2101 CAAGCTATAT GGGATGTCGC TCAAGAGTTC AAGCTAACGT GAATGGTGAA GCAATAGCAC
     2161 ACACACGCGG TAATATTGGC TTCGTAACTA TGAATCTTCC TAGGCTAGCG ATTGAGGCTA
     2221 AAGGCAACTG GAAGAAGTTC TATAAACTTT TAGATAAATT AATCGCCCTA TGCGAAGAAC
     2281 AACTACTCCA TAGATATGAA GTGACTAGTA AGCTGAGAGT TAAAGATCTC CCATTCCTGA
     2341 TGGGTCAACA CCTATATATG GGTAGCGAGA ACCTAAAGGA TGAAGATACC ATTGAAGAAG
     2401 CCACAAAGCA TGGGACATTA GCTATCGGAT ATATTGGTAT AGCTGAAGTT TTACAGTTAC
     2461 TTAATGGTAA ACATCATGGT GAAGATGAGC AATCACACGC TGATGCTTTA AATCTAGCAG
     2521 AGTATATAGC GCTTAAGGTT AAGGAAATGA CTCAGAGACA CCATCTTAAT TTTACTACTA
     2581 TAGCTACTCC AGCTGAAGGA TTGTCGGGTA GGTTCATATC AATTGATAAA GAGAAATACG
     2641 GAGATATACC TGGTGTGACA GATAAAGGAT ATTACGTAAA CTCATATCAC ATACCACCTG
     2701 ATTATGGAAT CAGTATGTTT AATAAGCTTA AGCTCGAAGG ACCATTCCAT AAATTTTGTG
     2761 ATGCAGGTCA CATAAGTTAT GTAGAGCTTG AGTCTGCTCC AACTCATAAT CCTGAAGCCA
     2821 TAATGCAGTT AGTGCTGCAT GCTGCCAGTT GCGACATGGG CTACATGGGA ATCAACTTTC
     2881 CAATTGATCA TTGTGGTACC TGTGGATACG ATGATGTAAT TGATGAGAGA GAATGCCCGA
     2941 AGTGTGGCAG TTCTGATATT AAACGTATTA GGCGCGTAAC TGGATACCTC AGTTCTGTAG
     3001 ATAAGTTCGG AGACGGGAAA ACAGCCGAAT TAAAGGCAAG AATAATTCAT AATTAACAAC
     3061 TCTAGGGTGG ATGACCACCC TGTACATATT AAACTATAGA GAAAGAAGTA CGTAATGATG
     3121 GATTGCAAAT TGAGATTGAG GATAAATATG ACATTGTAGG TATTACACAG ATCCTTGAGT
     3181 TTATTAATTC AAAGCTAGGT GGTGAATAAT GTAGAAGACA TATTATTCAA GGTGGTGTGC
     3241 ATTGCACCAC CATTACATGA CTATAAACTG ACTGTGGACA AAATCTATGA TGCGAAGTGT
     3301 GTATATCAGA GTGGGTCTTA TAATTCATAT GTGTTAAATG ATGCTGGAAA ATATGAATTA
     3361 TTTAACATCT CACATAGCGA TCTGGCACTT GGATCGCAGA ATTACAGGAC TATGCTACTC
     3421 CTTCTTAGTC AAGAAAATTG TCCTAATAGG CCGATGATAT GTGATAAAAT GGAGGGTATC
     3481 TATGACTACT GAAGAACAAA ATAGGATTAT GAGAGAGGCT CTGGAAAAAC TTGAAGCTTA
     3541 TGCTGTCGAA AGAGCTATGT GTTCTGTATA TCTTGACATT ATAGCAGAGA ATATAAGACA
     3601 TGTGTTAGCG AGCTTGGAGT GAATAGACAT GGACTACTGT AATAATAGGT GCTGTTTAAA
     3661 ATTAAGAACT TGTAAAAACC ACATTGTTAA TGCAAAACCT AATGGAACTT ATAATGTGAG
     3721 AGATTACAAT AATAGCACAG ACACTTGTGA TCTATATGAA TCTATAACTT GTAGCAAATG
     3781 TAGAAAAAAT CAAAACATAT ACGCTAGAGG TTTGTGTAAA AGCTGTTATT ATAGAGAACA
     3841 TCCTTATCCA AAGAAAGATA AGCATACTGA ACCAAAGGAA AGAGTTAAAA GAGAAATAAG
     3901 TCCAGAAAAT ATAGCACGAA AAGCTTTAAT AAACAGCCTA AGGCAAGAAG GCAAAACATT
     3961 CGAAGAAATA GGGATACTCT TAGGCTTGTC AAAGCAAAGA GTATCTATGA TTCATAACAA
     4021 AGACTAACTT GTATTACTTG AAGATTGAGG TGAGATGATG ACACCGGATG AATTATTAAA
     4081 TAAGCTTAAG GACGAGAAGC TCTGTCCAAG TAAACTTGGA TTACATGATT ACGGTATGCC
     4141 AGAATGTGCA AATGCCGATG AAGATAATTA TCTATTTTAT AGCTGTGACT ATTGTAGAGA
     4201 ATTAGCTACA TCTGACCTAA GGAGATGAAA TGATTAAAGA AGGAGACATA CTGGTTGCTA
     4261 TTAAAGACGA CAACTACGAA GGATTTAGGT TTCAAAGAGA CAAATGTTAT GCTGTATCCG
     4321 TAGCTTATCA ATGCAGTCAT CATAATAATC CTGAAGGATG TATACATCCT CATGCCTGGG
     4381 AAAAATGTAG TAAACATCAG GTTAGTTTGG AAGGCATGAA GATAGCCGGA ATGTGTTCAT
     4441 ATAGATTCAT TAAGATTAGT GAGGGTCGAT GATGAAATTT TTATGCATAA AAGAATATGG
     4501 ATATCTGGAC ACAAATGTTC TTACGATGGA TAGAATATAT GATGCTATCC TTGCTGATAA
     4561 CATGAACGAT TCTTATTATG TCGTATGTGA TGATGGTTAT CCCATAATTG TATCAGTAAA
     4621 TAAGGGATAC ATCTTTGACT CTTACTTCAT AGCTGTAGAT ATATAAATGA TATTTCTGTT
     4681 GAGGTAAGCC AAGAGCAATG TTATTTAGGA GGCTACACAA TGATAATGAA ACATTATTGT
     4741 AGACAACATG ATCACTTTAA AACAGATCAA CTAGTAATGG TATGTTTCTG GCTATATAAC
     4801 ATAGCTAAAT GGAGACTTGC TGTTGTCAAG CATATAGGTA ACGCGGATAG TGAAACATGT
     4861 GTGGTAGCTA GGTATCTTGA AGAATGTAGA GAAGCTGACG TGTTTGTCAA TTATAACTCA
     4921 CAATACATAT TGAACCTTGA TGAATACGAG CATATGAATA AGTTAGATGC CAAACTCTAT
     4981 CACTATAAGA CTTGGCATGG AAGTAATCCA AGTTGTGTGT TAGATGTTGT AGCAGCAGAA
     5041 TTTGGTACGA TAATATTTAA AGATAATACT TATATTGAGG TGAACTAAGT GATACCAAAG
     5101 AGAAAGATTG AAATAATAGA GTTTTGGAAG ACTAGTGAAC CTTATGGGTT CCTAAGTAAC
     5161 TTCTGGTATG CTACAATAAT GATTAGTGGG AAAATATACT TAACCACTGA ACATTACTTT
     5221 CAGTCACAAA AGTTCGTAGG AACTGAACAC GAGTATGTAA TAATTAATCA ACTAACTGCT
     5281 TACGAAGCAG CCAAAGAAGG ACGTAAGAAA CACCGCCCAT TACGTGCTGA CTGGAACCTG
     5341 ATTAAGGAAG AAATTATGCT TACAGCCTTG CGTGCTAAGT TTACTCAGCA TAAACATTTA
     5401 AGAGATATGT TACTAGCCAC AGGAGATGCC TATCTGGTTG AATCAAGCCC AGTGGACTCG
     5461 TACTGGGGTA CAGGTCCAGA TGGTACTGGT AAGAATAAAC TTGGAATATT ACTAATGCAA
     5521 GTTAGGGAGG AATTAAGGTA TGTTAATTAA TATTACTGAT TCTGATTTAG CGTTATCTAA
     5581 CGATGAACTA GTCAGAATGA TAAGAAAAAA ACAGGAAGAA AAATTAGTTG ATGAAACTTA
     5641 TGCAAAATCA ATTAATGACT TAAAAAGAAA TATCAGAGAC TCTATGATGA TTGTAGATCA
     5701 AAAGATAAGA GATAAATATT CCTCTAAGCC TAGTTCTACT AGATATGATT ATATATCGGA
     5761 GCTTGTTGAT CAACTAATGG AAGTATTGCC AAGTATAAAA CAAGAACATA TAGTACTTAC
     5821 AGCAACCATA AGTGATTATA TGGCTCTTAC AGGTAAGAGG ATATAATTGT TCAATTTCTT
     5881 AATCTTAATG ATGATGCTAA ACAAGCTTTG TCATCAAACC TAAAAATGTA CAATATGGAA
     5941 GATTAAACGA AATTCTTCCT GAACATATAT TACAGAAAAT AGACGAAAAA GCTGAGAGGA
     6001 AGAGATTATG TTATAAAGTA CGATAAATAT TGTGTACCAA TTCTTAAATC TAAGTACGGA
     6061 GAAGTGATCA AATGGCTAGA CTAGTAATAC GCGGAAACAC GTATCTGTTC TATTGTCCAG
     6121 GATGTGGAAA ACTACACTGT GTGGATAATA CATGGGATTT TAATGGTAAT GTTAATTATC
     6181 CTACATTGAA TCCATCAGTG CTTTACTTAG AACATCCAAG ATGCCATAGT TTTATAACAA
     6241 ATGGCGTTAT TGAATATATG ACAGATTGTG ATCATTGGCT ATCAGGAAGG AAAGCTATGC
     6301 TTCCTGAAAT TGATCTTTGA GGTGGTAATA TGAATTTAAC AGCTTATAAT CAACTAAATG
     6361 AAACACTTAA TAAGCTATCT GATACTCTTA CAGGAACTAG AAATAGCACA AGAGGTAGAA
     6421 ATGAGCCTTT ACCAACTAAC ACTAGGACAT TAGGACAAAC ATTAGCAGAT CAACAAGCTG
     6481 ATAGACCAAT TGCTAATCCT CGTAGGAGAC ATGAACCAGT TAATGTCTAT GATGTTATCA
     6541 TGAATAATCG GCGTAATAAG ATAAATGAGA TTAAAGCTAG TGGAGAATCG CATCTTGATC
     6601 TTCCTAATGG TGATTTCGTT GTGATTTACT TTGTCCCTAA TGCTGATAGA CTAGCTATCG
     6661 TATATGACAA TGCAGGAAGT ACTAAATGTG TATCACTGCA CCATAACAAT GGATATTAGG
     6721 ATAGCTGGTA TAACCAATGA ATCAGTAGTG GATGGTCCAG GAATAAGGAT TACAATCTTC
     6781 ACTCAAGGAT GTCCACATCA TTGCCCAGGA TGTCATAATC CAGATACTTG GGACCCTAAT
     6841 GGTGGAAGAC TCATGAAAGT TAATGAAGTT AAGAGAATGA TTAACAGAGC ACACTTGACA
     6901 TCAAGAAGTA TCTCTGGAAT TACACTATCA GGTGGTGAGC CATTATTACA AGCTGAACCA
     6961 TTAATAGAGA TAGTGAGGTG GTATAAGAGG TTCTACCCAG GCACAGTAAT TTTATATACT
     7021 GGTTATGTAC TGGAAGATAT ATTACGGAAT GTACAGCCAT CCTCTCCAAT ACTTACTCTA
     7081 GTAAATGAGG TGTCATTACT AATTGATGGA CCATATCAAT TACATAATAG ATATCCTATC
     7141 ACACCATGGA AAGGAAGTAA TAACCAGAGG ATAATAAACA TACAGGATTC CGTGTTAACT
     7201 AAATATGGAA GATTGATAAC CGTGGAGTAC AGTAGTTCCA ACAATTCATA TACTGAGGCA
     7261 AAACCCTTAA TATACTGAAA AATACCAAAT TTTTTTATAG GGCCTAAGGG TCGTCAATAT
     7321 GTTTTCTGGT TTTTCTCGGT GAATACTAAA TCTATTTTTG GAGTGATGTT ATGATTGTAA
     7381 TGAAAGAAGG AGAATTTATT AATGTACTAA ACATTAATCA ATACTTCTAC GCTGTTCCAG
     7441 TAAAAGCTAT GGGCGTAGAA GAACTTAGGA ACAAAATAAC TAACATGAGA TCTACATCGA
     7501 TTGCGTATGA AAACGTTAAA ATTACAGGCT ATCTAGAACA AGGCGCAGCA TCCTTATATA
     7561 GAAACCATGA AGAATATCCG GTTGAAGATA TATTACAAAT GACTTCTGGA TCGATAGCAA
     7621 GAATGTCTGA CAAACTCTAT CGTCAGCTTG GAATCTTGCC TGGATATCCA CCTATGCCAT
     7681 TTTAAGAAAG GAATGATTCT ATGATAATTG GAGACAGAAT TAAAGTAGTG AGGATAGATG
     7741 GATATACTTA CGCAGTTCCA TTAGGAACTG ATATAGGTAA GATAGACGGT AAAGGGAAAC
     7801 TAGTCACAAC ACTATATCCA CATGCTACTA TAATAGCTAT TGACAATAGG AATAAGAATG
     7861 CTTTTCACTA TAATGAAAAC TATCCTATTG ATCATATAGT AGATATAGAA CAAGACTTTG
     7921 TCGTTAGAAT ATCTAAGAAA CTACTTAGAT CTTTGATGCA GGGAGTTGTT GTATGATATA
     7981 CATTGTTATA GCTATTCTTT CCCTCATTCT TATCCATGTA ATGTGGTATA TGAAAGAGGA
     8041 TAAACCTGAA GACATGAGAG AATATTCGTT TGCATTATCT ACGGCTATGA TATTAGCATC
     8101 ATTAGCATGG CCATTAGTGA TCATAGCGGT AATGACACAT GAGATCGTAA TGTTAGTTAA
     8161 GAAAGCTAGA AGCTAACTTT CCTGCGCCTG GCAGGTGAAA TACAATTGAA ATATTACTAC
     8221 TTTTGTAGTA TAATATGCTA TATAGCGTCG AGGAGGAAAA ATTTAATATG TTTGCTAGAT
     8281 TTGAAGCGAT TGGAAGACTG GTTAAGGACC CTAGTGAGGG CCTAAGACGT GTAACGATCA
     8341 ACGGTGAGGA AGTTTCAGTA TGTACATTCA CAATTGCATG TGATGGTGAA TTCAAGGATG
     8401 CACCTTCAGA CTTTTATGAT TGTGTAGCTT GGCGTAAGAC AGCAGATAAT CTCTGCAACT
     8461 TTATGGACAA AGGTAAATTG ATCTTTATAG CTGGTCGTCC TCATACAAAG ACTTGGGAAC
     8521 AAGACGGTGT GAAGAAGTAC AGAACAGAAT ATAAGATTGA TAATATCAAG TTCCTTGAAC
     8581 GTGGCAAGGG TGCTGGTGCA GTTGCCAACT CTGATGACAC ACCGTTTTAG AAGGTGAGAT
     8641 AAGATGACTC CTAGTCATGA GACACTGATA AATGGACTTC ATCAATATTC AATGCATTTG
     8701 TATAACCTAT ATATCAAAGG TGGCTTTAGT GAAACCCAGG CTAAAGCTAA AGTAGCTAAG
     8761 ATACTATGGG AAGAATATAT GCAGTTCAAT CCTGAAGCTA CAACAGTATG TAAAGCAGAT
     8821 GATAAGACTA CTCTCTCACT CTTGAAAGAA AAGTTAGAGA GAGTAGTAGA CGAGTCAGAA
     8881 CGCTTTAGGA TTATGAATAG GATCGAAGAA CTACAAACAC TTGCAAAGAG CTAAAATGGA
     8941 GGAATCAAAT TTGGCATATG CCGATGTGGA CAAAGCACTA ACACTTCTTA ATAAGAAGTT
     9001 TGGCGCTGGT TCAGTCCAAA GATTGGGCGA TAACTTTACC AATTATGATA TCAAGGTTGA
     9061 GTCAACAGGT TCTCTGTTAC TTGACCTTGC GTTAGGTAAA GGAGGATTAC CTACTGGTAG
     9121 AATAGTAGAG CTATACGGAG CGCAAGCTTC AGGCAAGACT ACTCTTGCTC TACTACACAT
     9181 AGCTGAAGTA CAGAAGTCAG GTAGACTAGC TGCATTCGTT GACGTAGAAC ATGCATTAGA
     9241 CCCTAATTTA GCACAAGAGT ATGGAGTAAA CATAGACGAC TTGATTATTA ACCAACCATC
     9301 CACTGGTGAG GAAGCACTAG AAGTAGCTGA ATCCTTAGCC AGAACAGGTG AATTTGGTGT
     9361 GATAGTTATT GACTCAGTGA GTGCTCTACT CCCTTCTGCT GAATCAGAAG CAGAGATGGA
     9421 ACAAAACTCT ATAGGTCTAC AAGCTAGGCT TATGAGCAAG GCTCTACGTA AAATGACACC
     9481 GGTCACATCA GAAGGTAATT GTACTATAAT CTTCATCAAC CAAATTCGTG AAAAGGTTGG
     9541 TGTCCTTTAT GGCAATCCGG AGGTTACCAG TGGTGGAAGA GCGCTCGCGT TCTATGCATC
     9601 AATTAGGATA GCTGTCAGTC AGAATGGTGG TAACAGTGGC CAGATTAAAG ACACTGCTGG
     9661 TGTAATCATT GGACATCAAA TTAAATGTAG GATAGTTAAA AATAAGATAG CTACACCATA
     9721 CAAAGAAGCT ATCTTTAATC TACAGTACGG AATAGGTGTA GATAGACAAG CAGAAGTGGC
     9781 TGACGTAGCC ATAACAGCCG GTATAATTAA ACAAGGCGGG GCATGGTTTA CATACGGAGA
     9841 AGAAGGTAGT CCAGACTACT TTAAGATCCA AGGTAGAGAC AATGTCAGAG CCTATGTTAA
     9901 GGAAAACCAA GAATTCTGTA ATATGTTAGA ACAAATGTTA CGTGGAGGGC AAATGCCGAA
     9961 TGAGTAGAAT AGCCTTTAGA AAGAAGGTTA ACCTCTGCGC ATTAATCGAG GACATGCTAG
    10021 GTATGCAAAT ACCTAGCCTC GATAGAATGC AGACTAAGGA TGTAGAAGCA TTATATCATG
    10081 CTCTCGAATC TAAGTTAAGA GAGGTTAACA TGGTATGAAT GTAACTTTAT TATCAAAACC
    10141 GGAAGAAACA ATAAATATTC TGTATACTGC TTGTCGCACT TGCTATTCAT CAGACACTCC
    10201 AATGGAGATA TGGGAGAAAG CATACAACAT ACCTATTGAG CAGAAAGTGA CACTTATTAA
    10261 CGATATTATA TCTTCCGGGC ATCATAGCAT TCTAGAGCAC ACAAGCTTTA CTTTTGCTAT
    10321 CTCAGGAATT AGTAGAGTAA CTAGTCATCA ATTAGTTAGG CACCGTCTTA TATCTCCATC
    10381 ACAGCAGTCT CAAAGATATG TGCAAACAAC TAAGGATACT TTCTCCTATG CTATACCTGA
    10441 AGAAATTAAA GAGCTAGGAC TTGAGGACCT GTATAGAGAG TGTATGATTG ATTCTTTACT
    10501 TGACTACCAA GACTTAATCA AGATGGGTGT TAAGAAAGAG AATGCAAGAA TGCTGATGCC
    10561 TGAAGGCAGT ACTACTAACA TGGTCATTAC TATGAACCTT AGAGAATTAA TCCATATCTG
    10621 TAATGTTAGA CTATGTAAGA GAGCTCAGGA GGAGATTACT GAGCTTACAA GAAGGATAGC
    10681 AGAACAGATA AGAACCGTGT ACCCAATGTT TTCTAAGTAT TTGGTACCTA AATGTAGGGT
    10741 GTTAGGATAC TGTTCTGAGA ATAGAAACAG AACTTGCGGA GAGTTTCCAC TTAAAGAAGA
    10801 AGTGTTGGAA GCTTATCGTC AAGTATCATG TGCACGGGAG AATGCTAATG AAAATTCTAC
    10861 AAGAACTGAA CAAGGCACAG AGTAAAGCTG CATTAAGTGA AAGTAAAAAT ATTCTTGTAT
    10921 TAGCTGGTGC GGGTTCTGGA AAGACTCGCA CCTTAGCTTA CAGAATAGCA CACAAGATAT
    10981 ATAATGGAGT TGACCCCTCT AGAGTATTAG CTGTGACTTT CACAAATAAA GCTGCTAATG
    11041 AAATGAGATC TAGATTATCT AATCTCGTTG GTAATTCCGT AAGATACAGC TGGATAGGAA
    11101 CTTTCCATGG TATAGGTGTT AGAATGTTGT CTAAATTTGG TGCATCTGTT GGAGTACAAT
    11161 CAGGATTCAC TATATTAGAC AGCAAAGATC AACTTAAGCT TATCAAACAG GCTATGAAAC
    11221 AGGTAGGAAT AGAAGATGGA TATAAGCCGG AGTTTGTAGC TGATATGATA AGTAAAGCAA
    11281 AGAACAACAT GGTTACTCAG CAGGAATTAA TGGAGAAAGC CATTAAGAAG GCCGAGAAAG
    11341 ACGTATCTAA TGCCTATCAT AGGTACCAAG AACTACTAGC TGAGAATAAC AGTCTTGACT
    11401 TTGATGATCT AATTATGAAG CCTGTGCAAC TACTACAGAG TAATAAAAAT ATCAGAGGAA
    11461 CCTTTCAGAA CAAATTTGAA CACATTCTGG TTGACGAATT TCAAGATGTT AATAGCTCAC
    11521 AAAATGATCT TCTACAGCTG TTACATACAG AGAATAATAA TTTATTCGTA GTAGGAGACA
    11581 TTTCACAAAG CATATATAGT TTTAGAGGTT CTGATATCTC ACACATATTA AGCCTTGGTG
    11641 AGCATGAAGA TACTGAAATA GTCAAGCTGG AGCAAAACTA TCGTTCTACT TCTACAATTA
    11701 TCAGAGCAGC TAATGCAGTT ATATCTAACA ATAAAGAGCA GATTACTAAA GAACTTTGGA
    11761 CTGAGAATAG CGCTGGAGTT CCAATAGTAT TCCATCATGC AGAAGATGAG ACTGATGAAG
    11821 CTAGACTGAT AGCAGCATTA ATTAAAAGGA CTATGAAAGT AGAAGAGAGA AATTATGGTG
    11881 ACTTCTCTAT CCTCTATAGA ACTAATACAC AGTCAAGAGC GATAGAGGAA GCCTTAATCC
    11941 AGAACCAAAT CCCTTATCAG ATCGTTGGAG GATTAGCGTT TTACGACCGT AAAGAGATCA
    12001 AAGATATGAT TGCTTATCTC AGAATATTAA CCAATGAATT TGATTCCCTT GCTTTAAGGA
    12061 GAATAATCAA TGTTCCTAAG AGAGGAATTG GAGACACTAC AATCAAGAAG ATAGAGCAGT
    12121 TTGCTCGTGA TGCAGGGATA TCATTCCCTG ATGCTCTGGA AAGATTTGAT GAAGTACCCA
    12181 AGCTATCAAA GGGAACTAGA GATAAATTAT CTGGATTCCT TGATTTGATT AAAGACTTAC
    12241 GTGAATACTC TAATAATCAA GAGAACAAGT TAACTGATAT AATCACTAAA ATATGGCATG
    12301 ATACTCAATA CGTAGCTATT CTTATTGAAG ATGGCTCTGA AGAATCATTG GTAAGGATTG
    12361 ATAATCTTAA TGAATTATTA ATAGTAGCTG AAAGATATCA ATCAGAGAGT GCTAGTCCAA
    12421 CCATGACATC CTTCTTATCT GGTATTAGTC TACTTTCAGA CCAAGACCAA ATTAAAGACG
    12481 ATAAGGATAT GGTAAAGTTA ATGACCGTAC ATACTGCTAA GGGACTTGAA TTTCCTATAG
    12541 TATTTACTGT TGGTATAGAA GAAGGTATCT TTCCTCATGC AAGATCATTT AGTAACCCTA
    12601 AAGACATGCA AGAGGAGAGA CGTTTATTCT ATGTAGCAGT TACAAGAGCT AAGGACAAAC
    12661 TTTATCTATC AGGCAGTAGA TTAAGAATGA TTGCGGGAAT GACAATGGAA CAGAAAATCT
    12721 CTAGGTTCAT CAATGAGATT CCAGAGGGTC TCATAAGAAG AGTATAATTC TAAAAGGAGT
    12781 TTTGATATGA AGAATGTATC ATTAGATGTA AAAGAAGGAG AAAAACTTTA CAAATTCATC
    12841 ATACAGGTTA ATGGTTCTAT AAGTAATGAA GCTCCATTCC ATAGAATATT AACAAAACAA
    12901 ACTGTTGATG GAAGAATTGA AGCTGTAGTC GTATATGAGT ATCCTGATAG GAAAAATCAT
    12961 GCCTATTTTG AGTGCGGTTC TTCAGAACAG TTTGAGAGTA GTATAGACAC TCTAATCGAA
    13021 CAGCTATCCA AAGCCTACGA GCACATATTC GGTATTCCTT CTGAATATGA AGTGATTGAC
    13081 TTCTCTAATT GTGAAACTAT AGAGGAGCAA CTGTCAATCA TACAGGAAAG ACCAGACTTA
    13141 TTTAATTCAT GGGATTATAA GAAAGATGGG ACTAGACGTC CAACAAGGAT GGATAATAAA
    13201 TTCTTATTGG ACAATGATGT TCCAAAAAAT AAATACTAAG GAGAAGTTAA TGGAAAGTTT
    13261 TGAAATTGGT ATGGATCTAT TGAAGATCCT ACCTAAATTT AATATGGCAT TAGCTGGCGA
    13321 CATTGGACCA CAAGATATTA AAGACACGGC ACCAATCGGA ATTGAATTGT TGAATTTAAT
    13381 TAAGACTAAA AATATAAATC CTGGGCAGTT GATGTTCCTA TTGTCAACTC TTTTAATAAG
    13441 TGTTATAAAA GATGCAGCAA CTGATGACAC ACCGGAACCT ACTCCAGAGA AGTTCTCATT
    13501 AAATGATTTC AAATTTTAAT TGGAGGATGC TACATGGCAA AGAAAGACAA TGAGGTTCAA
    13561 TACAGTAAAA CCATTGATGT TGACGTGATG TTAACTGGTG GCAAAGTTCC AGAATACATG
    13621 ACTGAAAATG CCGCTTGCGC TGATATGTAC GCAAGCCTTG CAGAAAGCAT GACGATATAT
    13681 CCTGGCTTTC GTGCACTAGT ACCATTAGGT TTTGTCACAT CATTTCCTAG CGACTATATT
    13741 GGTTTAGTAG TGCCTAGGAG TGGTAGAGCA ATGAACGAAG GACTTACTAT TCTTAATGCT
    13801 CCTGGAACTA TTGATTCAGA CTTTCGTGGT GAATGGAAAG CAATAGTTAT TAACCATGGT
    13861 AACATGCCTG TAACTATTGA ACCTAACGAA AGAATTGCTC AAGTTGTCTT CATTCAGAAG
    13921 GTAAGAGCTA ACTTTAACTT GAAGAAAGAA CTCGATGACA CTGAACGTGG GCAAGGAGGC
    13981 TTTGGTTCAA CTGGAAACTA ATCTTGTATG GAAGTGTATG GGGTGTGGTA ACACAGAGAG
    14041 GTTCTGTGCA GATGCAAACT TCTCAGATGG ATCAGTAATT GTAGACGGCA ACGAACAATT
    14101 TCTCGAACTA GATTCTAATC CAACCATAGA AAACATTCAT AGACCAAATA GCTGCTATGA
    14161 ATGTGGTAGC AGCAATATCA AACAAGTAAA GAGGTAACAA TTATGTTTTA TCCACGTGAA
    14221 TTCCTTGATG AATTGAAAAC GAAAGTTGAC ATACTTGACT TAGCAAAACT ATATGGGATT
    14281 CATGTTATTA AGAGCGGGGG TATCTACCAA GCTAAGTGCA TACATCCTGG CGATGATACT
    14341 CCCAGTCTTA CCTTTTATCC TAAGACAAAT AGCTTCCATT GCTTTGGATG TGGAGCATCA
    14401 GGTGACACAA TAAACTTTGT TGCCTTCATT CATGATATAG AATTTGACGA AGCCGTACAA
    14461 AAGTTAGCTG ATCACGCTGG TATATCATTG AGTATGTTTT CTAGTGGACA AAGTAAAGTG
    14521 TTCAGTAGAC AATATGATTC AATGATAAGT TATAACCGTA CATACTGGAA AGAATTACAA
    14581 GATAATAAGG AAGCTATAGA TTATTTACTA TCAAGATTCA TAACTGAGAA AGATATAGGT
    14641 GATTGGAGAA TCGGTCTAGT CCCAGAAAGA TACAACAAGC CTTATACAGG ACGCATAGCG
    14701 TTTGCTATAA TGGATGAACA AGGTAGAACA GCAGGGTTTG GATATAGGTC AGTTGATGGA
    14761 TCTAAACCTA AGTATATAAA TAGTCCTGAC TCACTCATAT TTAAGAAAAG TTCATTATTG
    14821 TATGGGTTAC ATAACATTAA GAAGTTGATT CGAGATAAGG ACTATGTTAT ATTAGTAGAA
    14881 GGATACACTG ACGTAATACA ATTACAGAAG TATAATGAGC CAGCAGCTGG ACTAATGGGA
    14941 ACCGCACTCT CTCAAGAACA GGTAGAGTTG ATTAAAAAAC ATACAAATAA TGCGATACTG
    15001 TTCTTGGATG GAGATGCAGC TGGTGCACTA TCTACTAATA GAATAGCACA GATACTCAAG
    15061 GATAATGGAA TCCAAGTAAT GGCCATCATA ACTGATAAAG ATCCCGATAT ACTAGCTATA
    15121 GAGCTTAAAG ATAATATTAG TGACTATATA AAGGAAAATG CAGTTCTCAT ACCTGGATTC
    15181 AATATTAATC GACTATTATC TGATGTTCAA ACTAAGCTTG ATGCAGTTAT ATTATCTAGT
    15241 CTGAGACAAG CTCTTCCATT ATTAGCACAG ATGCCTGATG CTGTTGAACT GGAACACTAT
    15301 GTATCAAGGG TATCATTAGT TCTAGGAATA AATAAGAATG AGATTTATAA CATGCTCACC
    15361 AAGGGAGGTT ATTATGGTAA CAAAGGAAGA AGTTGATTTG ATTAGATCTA TATCAGGACA
    15421 CATGGTACAA GGTCAAGATC CTAAAGTTTT AGTTGAATGT GCTAAGAAGC TTCAGGAACT
    15481 AATACAACTA AGATCCAATC CTCCAACACT TGATGAGAGA ATCGCTAGTT GTAAAGCATG
    15541 TAAACTAATT GATAGCTGTA CTAATAAAGT TCCTGGAGAA GGTCCGATGC CTGCGAATAT
    15601 TATGTGCGTC GGGGAAGCTC CTGGTCAGAT AGAAGATGAA ATGGGTAGAC CATTTGTTGG
    15661 ACCAGCAGGT AAATTACTTA ATAATATTAT TGGAGCTATC AAATGGAAGC GCGAAGACAT
    15721 ATTCATCTGT AACATCGTAA AGTGTAGACC ACCTAATAAT CGTACACCAG AGATATCTGA
    15781 GGTAGTAATG TGTAAAAGAT TTCTGGACGA ACAGATAGAA TTAGTCCAAC CTAAGTTAAT
    15841 TATATGTTGG GGATCACCTT CTGCTAACAC AGTAATCCAT CCTAACTTCT CAATTACTAA
    15901 GGAACATGGA GTGGTTTTCT CATTACCAAA TAAAACAAAG GCAATGGCTA TATTTCACCC
    15961 TGCATATATA TTGAGGTTAG AATCAGTAGA TAAGGATAAA TGGATGGAGG CTAAGAAAGC
    16021 TGTATGGGAA GATATCCAGA AGGCTGATAA GCTTTTGAAA GGTGAGATCT AGTGTTTAAT
    16081 GGTTACGATG AATCAGGTAA ATGTATCACA ACGCCTGAAT ATGCATGTCG TGACTGTGGT
    16141 ATTTGCTTCT ATACAGAAGA AGAAAAAACA TATAGACATC TTGAACTACT AATGAGTTTC
    16201 ATAAACCTAA TTGTAAAGGA CTTGGAAGAA GGTATAAATA AGATATGAAG ATAAGAACTG
    16261 ACTTTGTAAC TAACAGTAGT AGTTCCTCAT TCATTATAGC TATGCTAGGT AAACCAGAGA
    16321 GCGTCAAAGC CCTTAGGTAC TCGTTATTTG GCAATAACGA AAAAGTATAC CATCGATACA
    16381 CTAATGATAT ACTTCCGACA GATTTTATTG CTGAAATAAT ATTTAATGAT ATGCAAAATG
    16441 AAGATACTAT CATAACCAAA GAACATGTAA TGAAAAGAAT ATCTTCAGAT TTGCATGAAT
    16501 GGCCTGATGG AATGAGCTGG AATGAATTTG AAGCAATGAT TGTAAATGAA CCACATGAGG
    16561 ATGCTGTAAA GTTCATAGCA GAGAACGAGA ATTCTATCTT TTATGAACTT GAATATTCTG
    16621 ACGAAACTCA AACAGGTTCT ATGATAGAGC ATGGAGACAT ATTTAATAAT GTCCCACACT
    16681 TTAGAGTAAG TCATCATTAG GAGGAGACAT TGAACATACC TACACAATTT AAAGCCTTCT
    16741 TCTCTAAGGA TGCACTAGAG CTAGCTATAT GGGCATACGA GGAGAAGGAT AGAGAGAAAC
    16801 AGATACGTAT AGCACGTATA GCCGATAAGA TAGAAATAAA ATCAAGACAA CTATATGGTG
    16861 GTCTAAATGG AATAAGAAGA GGACAACACA TGATAGAGTA TCCTTCTATG CTGTTACCAA
    16921 AGATAATGAG GTCTCCACCT CCACCACCAA AACCACCACC GTGTAGAATA AGTTGATATT
    16981 AGTATTGACG GAATAATATT CCTATAGTAT AATATACATA AATAATGGAG GCGATATGAA
    17041 TGAAGCTTGC AGAAGCTATA CTCGTAAGAG ATGACTTCAT AAAAGATGTC AGAGTATGGA
    17101 CTGAAAGAAG ATTCGAAGGT AGATATTCAT CCTGGAAAAA GGGAGAAATC GGAGAGAAGG
    17161 TTCCAGTCTT AATCCCCGAA TATTCAGTTG ATGAATGTGA TGCCATAATA ACTAAGCTTA
    17221 ACTCAGACAT CCGTAAGATT CGTCAGCTAA TCTCATTAGC TAATGCATCT AATACGATTA
    17281 ACTGGCTTAT TGATGACAAA CAAATCACAT TAGCTGAAGC AATAATCTTA ATAGAGCAAA
    17341 TGAGAGTTGA GAAAGGTAAC TACGATGCCT TAGCCAGCTG TAAAACACAC TCACGCGTTA
    17401 ACTCTATGAG TGGTAATAGA TTCGGTAATG GCGCAAACGA CTTCTCATTC CAAGAGAACT
    17461 TTGAGGTTAC TTATGACACT AAGAAATATC GTAATGAAAC TGATAAGTTA TCTAAAGCTA
    17521 TTACTAAGTT ACAATCTGCG ATTCAGCAGG CTAATTGGAT TATAGATATA GAATGGGAGG
    17581 AGACTACGAT TGGGGCCTAA ATGTCCGGGT TGTCCAGGTG GGCCTGGTTG TCCTTAACAA
    17641 CCAATAAAAT ACGAATTTCA TGGAGGTGGT TTTGCCTCCT GAAGCAAACT TTTTAACACA
    17701 CACAAGCAGA GGCTCACCTG GCCTCTGCAT TTATTTTAAG GAGGAGGAAT ATGGTTAAGG
    17761 AAGGGATGAG TATAGTATAT AAGTCAAACA AGCTCTTATA TCTTACTAGA GATAAAATAT
    17821 ATAAGGTAAA GTTTGCTAAA CATCGTAAGG ATATGAGTTG CTTAGCTATA TTTTTAACTA
    17881 AAAGCTCCTT CTATATTGTA GCTAGTATAA ATGGGAAACC ATTCAATGGA GAGGAAGCAT
    17941 TCGAAAGAGA CTTTGTAATA TTAGATAAGT GGGAGGGATA ACGTTGAACA AGGAACTAAT
    18001 ATATCTTAAA GGGTTTGCTA AGGGCCATAG CCTATTTGAA TTACTGAAGG CAATTAACGC
    18061 AGCAACTAAA TTGCATGAAG GACAGATCAG AAATAATGGT GAGCCATTTA TTATTCATCC
    18121 TACTAGAGTT ACTTCTCACT TGGTATCTCT CGGGATACAT GATGATATTA TGTTAGCCTC
    18181 TGCTATACTA CATGATGTGG TTGAAGATTG TGGAGTAACA ATCCAGACGC TAATGCTTGA
    18241 TTACGGGATA GATCCTGCTA CAATTGCAGT AGTTAAACTA TTAACTAAAT ACGACGCAAT
    18301 ATCGGATGAA CATTATTACC AGGAGATAAG TAAAGACCAG AGAGCACTGC TTATAAAGAT
    18361 AAGTGATAGA TGCAATAACG TTTCAACAAT GGTTGGAGCA TTCACTAATC TAAAAGTAGT
    18421 TGATTATATA AAGGAAACTG AGAGCCACAT AGTTCCGTTA TGTAAACATG GAACGAGATT
    18481 CTATCCTGAG TATAGCGATA AGATATTTGT TATGAAGTAT CACATTGAGT CTGTGATGAA
    18541 TGCAGTTAAA CTGCTAATAG CGTAGGTGAG ATATGTTAAA AGCTATATGT CTTAACAATA
    18601 ACTTTAACTA TGCACTTTAT AGCCACAACT ATGATACAGA TGGTATATAT AATTACGAGT
    18661 ACGATGATGA GCATAATATG ATCACTATAC GTACTAAATT TGATATAGGA TTTGTATTCT
    18721 CACCTGGCTC TTGGGCACTT AATCATTTCC TGATTATCAA TATGGAGGAT TTATGAAGAT
    18781 TGTTTGTAAA CGAGATTTAA GAGCAGCAAA CATTCTGGAT CTATTCATTA AAGATAAGAT
    18841 ATATGGAACT AATGAGGTAA ATGAAAGATA TTTAGTAGTT AGATGCGAAC AAGATTATAA
    18901 TATAAGAGTA ACGCTAGGTA CAAATCATAA TGGTATTTTT TTCAATAGAT ACTTTATATC
    18961 ATTGGAGGTG CAACATGATA CCAGAACCAT TCTATAAGGA TCAGATAGTA ATTAACACTA
    19021 AGGATGTTTG TGTTCATCCA CGTAGTTATG TGCCAGAAGG ATCGGCAATG ATAGTTAAGA
    19081 GTACACGCTT TTGTAATTCA GTGCTTTATG AGGCAGAAGG TTTTGATAAA TGTGGCTTAA
    19141 TAACATGCTT TGGTGATAAA TGCATTGGAC AAATTATTAG AGTACTCGTT CCTAATGGTA
    19201 TTTCAGAAAT ATGTTGGTGT CATTTTAGAA AGGTTAATAC AGGAGAACTA ATAGAGTTCA
    19261 AGAAAACCAT CAAATGATTA AAGCTAGAAA GGATATTTGA TGGTTTTCTA ATACTATATT
    19321 ATAACATCGG GATGTAGCTC AGTGGAGGAG CGCCTGCTTT GGGAGCAGGA GGTCGAAGGA
    19381 TCGTTCCCTT CCATCCCGAC CATTAAAACT TTAGTGAGGA CATTATGGAA TTTGTTTGCA
    19441 AGCAAGAAAT GAGAGATTAT GATGGTATTA CACTATTCAT AGTAGATAAG ATATATCATG
    19501 CTCATATTAA TGAGCATTGT AATATCCTCT TTGTCATTAA TGAGAGAGAC AAAAGATTCT
    19561 ATATATGTGG CATACAAAAT AATAGGATGA TAAACGGCTA TGATCATTAT TTTAAATACA
    19621 TAGGAGATGA ATATGAATCC TAATTTCAGA TTCATTAAAA ACTATAAAGC TGTATGTTAC
    19681 AAGGCCCATT ATACTAGTAC TGGTAGGCCC ATATATCTTC AGGATAAGAT ATATGATCTG
    19741 TACCAATACA ATGATTCAAA GAGTATCATG ATAGGAGAAA CTGAGCTTGG TATTTCTGCC
    19801 GTACTAGGAT CTAAGAGACA AGACGGACTT ACAGTGCCTG GACCAGTTAA TAAACAGTAC
    19861 TTGACTATAA TATATGTAGG TGATATATAT GATTAATATA TATCTTGACG ACGTAAGACC
    19921 ATGTCCAGAA GGTTTCGTAC TAGCCAAAAC ACCAGAAGAA TGCATGAATC TACTACGTGA
    19981 TAATGAGGTT AATATACTTT CACTGGATCA TGATATTGAC TTTAATTTAT CAAGAAAAAC
    20041 TGGTTATGAT GTAGCTATGT ATATAATTCA TAAGAATAAG TATCCAGATA TCATTTATCT
    20101 TCATACTAGT AATCCCGTAG GTAGAGATAA CATGTACAGA TTACTCAAAG TAAACGCTCC
    20161 ATTACATATT GAAATATATC CATGGGCTAT GAGGTTAAAA TGATTATTGA AAACTATATA
    20221 AAAACTGATA CTAAACTCAT ATGTACTGAT GATTTTATTT CATCTCGTAT AACTGGATGT
    20281 AAAAAGTTAT TTACCAGGGA TAAAATGTAC GATGTCTACA GGCATGAATA TAACAACTCG
    20341 CTTTATACAC AGGATGATAC TGGATATATA GCACTACTTA CGTTTGGATA CTCACATGAA
    20401 TATGCATATC GTGGTTTTGT AGTGAAGCAT TTTATACTTG TACATAACAT AAATATCTTA
    20461 GATGAGGTAA TAGAATGTAT CAGATAGATC AACTTGTTAT AATCAAAGAT AATGGCGAAA
    20521 GGTATCCTTA CCACCATACT TTAGCTGGAG AATTAGGTTA TCCGAATGCA GTGATAGATT
    20581 TCTATGACCA TACTGTTAAT GACAAGGATA CTAATATTCC TAATGGAACA GTCTGTTATG
    20641 TATTAGCTAA AGGAATGAAG AAGGAGCATC CTTGTAAAAT ATGTTATATA GTTTGCTCTC
    20701 CGAAATTAGA TAGAACGATA TTGATCGGAG GGAAAGGTTT GCGCCATATA CTTGATGATG
    20761 AAATAAATTT ATGATGTTGC TGGTAGCATA GTAACGGTTC GAATCCGTTA ACCGAGAGAT
    20821 AAAATCTAAA GGTGGCTGGT GCCAAATCTT AGAGGTTCGA TTCCTTAGAC GTCATAATAA
    20881 ATTGGTGAAG TTGGGTTAGT GTAGGCTATA GACTACCTAT CCTTCCTTCA CCTCCGAAAA
    20941 TTAAATAGGG GAGATGATAG TTTTGTTTGG TTTATTAGCA TGGTGGAGGA ATAGAAGGAT
    21001 TAAGTCTCAT ACAGAGACAA TCATTAGGGA TTTGAATGAG GATCTCAGGG ATTTTGATCG
    21061 TAAGGTTGAG AACCAACTGA ATATCTTCAA GCGCATTGTC ACTAAGATTA ATAAAATCAA
    21121 CAGCAAGATT GATAGCAGAA TTGTAGTTGC TAGGTCTCAG ATTACTGATC TTAATGATCT
    21181 GGTAGTTAAT CTTGAAAGTT CTAGGGCTGC TAACGAGAAA GTTAAGACTA GGTTCGAAGA
    21241 GATGGTAATG TAAATGAACT TTGGTATTGA CGATTTGGTT CCTAAGTGGA TCTTATACCC
    21301 ATTAGCTTAT ATCTTCGGCA TAATATTACT TCCGATTGGC ATAGTATTAG TGCTAGTATA
    21361 CGGAAGAGGC AGAAGTACTA CACTATGGAC AGACCTACTA TATCCAGGAA CTTTAGTAGC
    21421 TTGTGTAACA TCAACGTTAA TATTGTGTTT GGTATATCCA ATATTCAAGC TAAAGAATAT
    21481 AATTACTAAA AACACTTGAA ATTGAATCAT AAATGTGGTA AAATATCTTT GTTAGGGATG
    21541 CATAGTGTGA GCGGTTCAAC CTGGCGAACA GAGGACAGGT GTAGTGGATC AAACACGAAT
    21601 CAATTTGATA CGTAATACAC ATTAAATTAA TAGGAACAAC ATGGTTCTTA CAAGAAGAAA
    21661 ACTTATTATC TAAACAAAGT ATAAGTTATA CTTCACTGTT CCTTAGTTAC ACTTACTTAT
    21721 TCATACTGAG CATACATCAC ACTTCAAATA CTGTAGTACA TTCTTTGTAC AAAAATAAAT
    21781 TGCTCCGTGT GCAAACTTAA CATAAAATAT AATGCTTCCG ACAAAGTATT ATCACGAATG
    21841 CCCTGACATA ATGTCAGGGC ATTATGAATA TGGAGGTTCT ATAGTGGAAA TGGAATGGGA
    21901 AAATGAACTA CCTCATTTCG AATGGTTCGA TAAAGATATG CATTGTATTA TACATAGAAA
    21961 TCCTAGAATG AAAAATCTTA ATGGTTATGT AGGAGTTAAG CCCAATCATC CACTACATAG
    22021 AGTTTCTCAT ATTGATGATT ACAGTAAAAC TGATAGTCTT CAATGTCATG GTGGCATTAC
    22081 ATATTCAGAG GAAGGGCCAC ACATAGAAGG TATGCTTAAG GGCTACTGGT ACTTTGGTTT
    22141 TGATACAGCT CATTCCTTTG ATTACGTACC AGGTCTTATT GAAATCGCTA ATAAAGTATC
    22201 AGAGAGATTT CCAATGATTC CTTTACCAAT AGAAGATGAA AAAGTATACA GAAACTTTGA
    22261 ATATGTGATG GATGAAGTTA AACAACTTGC TAAACAGCTT AAGGAAATTA AATAAGGAGA
    22321 GTTGCTAATT GGATTTAGTA GATGCTTATA ATGCGTCAGT AGGTGGGAGA ACCCACATTG
    22381 TTTATGTACT AGACCAGAGT GGTTCAATGA AACCCGTAGA AGAACAAACT ATATCAGGAT
    22441 TCAACGAGCA GGTTCAGATG CTCAAAAGTG AGCAAGCTAA TAATAATGTC AGTGTTTCGC
    22501 TCATAAAGTT TAACCATACA GTTAATCCAG TATTCCTTAG TGAATCATTA GATTCATTAC
    22561 AAGAGCTTAC AAGCGAATCC TATAAGCCTA ATGGTGGAAC AGCAATGTAT GATGCTGTAG
    22621 GATATGCAAT TGAGCATATC AAGAGTTTAT CTGGTAATGA GAACGATTCT ATACTGGTTA
    22681 CTATCATTAG TGATGGGGAA GAAAATTCTT CAAAAGAATA TACCCAGAAC CGTCTTGCAG
    22741 AACTAATACA ACAATGTAAC AGTTCGAATA AGTGGACATT TGCTTATATG GGTGCTAACC
    22801 AAGACCTATC TAAGATTTCA GAGAATCTAA ACATCAAGAT TGGTAATATG GCCTCATATA
    22861 CTAATGATGT ATTAGGTACA AAAGATGCAT TCACTACTAT GTCTTGTGCT ACCAAAGGTT
    22921 ATATGAGGGG TAGAGCTGAT GGACAGTCTG CTACATTATC ATTCTATGAT CCTGATTCTG
    22981 CAACTGATGA ATAGTTAGAG GAGTGAAGCG GATGCAAGAA AGGATGCGAC GTAACACCTT
    23041 CTAAGGGAGG TGGTCATAGT GTCAAGAAGT TATAGACACA ATCCATGTGT GGGTGATAGT
    23101 GGCCCACACT ACAGAAAGTA TGCTAAGAGA TTAGCTAATA AGAAAGTACG CAAGTTACAT
    23161 GATGTACCGT ATGGTAAGGT ATATAAAAAA TACTTCTGTA GTTATGATAT AGTAGATTAT
    23221 AAAAGCTACT GTACATTAGG TGAATGGTTA TTTCTAGCCA ATAGATATGT ACCTCATTAT
    23281 GCTTATCGTT ATGACGAAAA TAATGAGACA TGGATAAAGG TAGTAAACGA ATGTAGTGAA
    23341 GCTTGGGTTA AACGTAACCA AGAATACTAC ACAGAAGTTA ATTGGAGGAA GTGTTACTAC
    23401 TGGAAGTGAT ATCACGGTAA AGTACATTTA TATCGATTAT AATCTTCGAT TGGCAATCGA
    23461 AGATGAAGTC TCTTCTGACA TCAAAAAAAA TCTATACTGG GGAAATCTTG ACGAATGTGA
    23521 TTATTATATA AGGTTAGAAC GTAAGAAAGA ATCTTGCATC TTTGAATGCT GGCACGAACT
    23581 AACTTACAAA TTCGTTACCT ATGAACCAGG AATAGACCTA AGAGAAATAG CTATGGATCT
    23641 CTATAGATCC TATATCAAGT CTAATAGGGT GGAAAAGACA TTAGCTCAGA AGAAAAGAGA
    23701 CACGTTACTA GCCATTGATG ATGATTTTTA AGATGTGATC AAAGTCAGGA GGTGTTATAG
    23761 TTGGAGGTAT ACTTACTCTT TGGTTTCGTA CCTAATAAAC GAGGTAGAGC ATATAAGAGG
    23821 CATCAAAGAA TGCGCATAAT AAACTACCGT AGAAATAGAA GGATGGAAGG CCAAAGATCT
    23881 TGGCGTAATA TGCGAAATTA TTCTGATAGA TATATTGAAC AGCCAGGTAG ACTTGCTAAA
    23941 CATAATACCT CCTGTAGCTG TTGGATGTGT AAATGGGAGA AGAAGAATAG TATTCTTAAA
    24001 CCCAAAGAAA GGCAATCATT AAGGATATAT CAAAGTTATG TTAGATATAA AAGATGTTAT
    24061 GATATTTAAT GATACCGCAA AGGTAGTGAT TCAATATGAA GATAAGGATG TACTACACAC
    24121 TAGAAGGAAT GATAGAAGCA GAGGTAAGAA ATCCATATGA CTATGGACAT CTAGTTGAGG
    24181 TATTAGATGA GATAAGTGAT CGAGACCTTT TATCAGGGCT ACATAGAGAA ACATTTGATG
    24241 GAAGACTATC TAATGTTGAA CTTGTTTCTG CTGAATCAGA ACCAGATGGT AAAGGTTTCG
    24301 TTGTATTCTA TTATCCGAAG ATTGATGACA TTCAGAACCA GTAAAGGGGA ATCATTCAAT
    24361 TGATTTAAAA ACCGCCATTA GAAACATTTA CCCATTGAAA ACTAAATATG GTGATGTAGT
    24421 TCATACCATT AAGAAAGACA ATGGTTACTG GCTACAGATC AAAGGTGGAT ATTTAATAGA
    24481 AGTACCGGAA GAAAACTTTA CTAAGATTAG TAATGATCTT AGAGAATTTA TTGCTAAGCA
    24541 ATTATAGGCG GTTATACCGC CTACATGTGG TAGTAGTTCA ACGGTAGAAC AACGGCTTCC
    24601 AACACCGTAG ATTTGGGTCC AATTCCTAAC TACCATGCCA ATATAAACTA GGAGCAGTGA
    24661 TCATGATTAC CTATGAAGTA GATGGATACT TTAAAACTCA GCTTATCACT CATGAGAAAG
    24721 AATTTGATAT TGAATCACTT AGATATATGT ACCAAGAAGC TCTTAATTAC ATAGAGTACA
    24781 AGCATGGGAG TATCACAGAA GTAGCTGATA TACTATGTGG AATGTTTGGT TTCAAGTTAA
    24841 CAGACACTCA TGATGATCCA ATGTATACTA TCGATACAGA TACAGATCTG GTAATATACC
    24901 ATGATAGATA GAATAATGGT CGCTAATGAG AGTCTATGGT ATTATAAGAG ATCCGGAAAT
    24961 CATATTACAA TAAAAGCTGG AACTGCAGTA GTCATAAATG ATGTACGGAA ATGTGGTATG
    25021 CGATGTTCCT ACGAAAAAAG ATGTAGTATG ACTATATATA GAGTGAACAA TAAAACATTC
    25081 TTCTGTGCTC ATAAATTTAG AGTTCCTAAG GTCAACGAAG AACTAGTATT TGAAGGAGAT
    25141 AACTATGTTA GAGACTGACC AGATAGTGAT AGTTGAAGCA GACTTCATAT TGCTCCTTGA
    25201 CAAAGAAGAT ATAGTACCAA TTTTACAAGG TACTGCTGTA CTAATTGATA AAGTACGTAG
    25261 ATGCCTTCAT GCTGATGTTT GCAGTATGGA TAGTGAATGT GCAAAGCTTG AGATAAATAT
    25321 ACGTGGATGT TATTGGTGTC ATACCTACTT CAGAGAGCCA AAATTAGATG AGGTTCTAAT
    25381 ATGGGAGGAA CAAGATGCTA ATAGTCTGTA AAAGATCTGT CAAACATATT AATTCAAATG
    25441 TTTACATGAT CACTATAGAT AAAATTTATG AAACTGAATT ACATATAGAT ACTGAAGAAG
    25501 AATATTATAC TATTACATCT GATTCTGAAC ATAAGATTAG AATCTCACTT GATAGTAATC
    25561 TTAAAATAGA TAGTTTATTT AATGCTTTCT TTATATTAAT GCACCTGTAG CTCAATGGAA
    25621 AGAGCACAGT AAAACGGAGA CTGGTTGCAG AGATAAGGTT GCAGAGGCAC TGAAAAACCG
    25681 CTCGGTGAAG TTGAGTAAGG AAGCGCGTAA TCCTTGATCT TATGCTTAGG AAACGAGAGC
    25741 CGGTTCGATA CCGGCCAGGT GCACCAGATA GGGGGTTGTA TATGAAAGTA TATACGGTAT
    25801 GTAAGAACAG GGCTACTAAT ATATTCACCG TAGATAAAAT ATATAAACTT TACCAAGACG
    25861 ATAGAAATGA ACTACGTGTT GTCGGTGACA ATGGACATAA CTATTATATA TGTAAAGCGG
    25921 ATAGTTACAT TACAGACACT TCTTTCAAAT ATTATTTCAT AGAACTATAT ACGGTGAGGT
    25981 GAAATAGTTA TCAATACAAT CAGCATAAGT GGCCAAACTA TTAATGCGGC ATGTATACGT
    26041 GGCATGAGTA GAATATTAAC TGTTGATAAA ATATATAAGA TAATTAAAAA GAATGGTTAT
    26101 TATCATTTTA CAGGTGATAA TGATCATACA TATTGCATTA CAGCTTATAG TAATACAGAT
    26161 GCTGATACAT CATTCAAAGA ATATTTTGTA GAAATTGCCT CCTTAACTCA ATTGGTAGAG
    26221 TGACTCCTTT GTAAGGAGTG GGTTACGGGT TCAAGTCCTG TAGGAGGCTC CAGTAAATAA
    26281 GCGGTGGCGA GAATAGACAC CTTAATCGGT GGTAAAGCCT GTTTTCCAAA AGGGATGCAT
    26341 ACCTTTCTTA GGGCAATAGT AGACGCTATA TAGTAATTCT AGATAGCTAT TGAGTTCATA
    26401 GATCCTTGTC TAGAGGTAAA AACAGCTAGA CCATCAGGGA TAAGCTCCTG ATGACATGTA
    26461 AGGTGCAAAT CCTTACCCGC TTACATGCAC CATTAGCTCA ATTGGCTAGA GCAACCGACT
    26521 CTTAATCGGT AGGTTGAAGG TTCAAGTCCT TCATGGTGCA CCAACCATCT GGGTGTAGTG
    26581 CAGTGGTAGC ATGCCTGCCT TGGGAGCAGG TGGTCGCAAG TTCGAGCCTT GCCACCCAGA
    26641 CCAGTAGTAA ACCTCTTTGA CTTTTGAATA GCGGCGTGGT GAGAACACCT AAAGTTACTA
    26701 TATGCAGAGA TATAAGAAGT CCTGAACCGA AGGCCAAGAG TAAGGATGTC AAGTTACCAA
    26761 AACATATAAG ATACGATAGG GTACAGCATC GGCGTGATAA ACCGAAGGTA GCTGAACCGT
    26821 ATTCCGGACC AAGCAGGTTT GAATCCTGCC TATTCAAAAC AGTTATAAGG CCGGTAGTTT
    26881 AATCAAGTTA AAACAATCAC CTATGGTTTT TGTTATAAGC CCTATTAGCG CAATAAGTAA
    26941 CTTATAACAA AAATGCTTAG AGTATACTTT TACCGGGTAT ATCAAATCGA ACTGCAGCGA
    27001 CATATATCAG TTGGGAGAGT ATATACTAGA AGTGAGGTAC AAATCCTCAC CCGGTCGCCA
    27061 GTTTAATTTA TATGACCAGG CTGCGGGAGT AGCCAGAGGT GCGAAGGGTG TCCAGAGTGG
    27121 GCTGATTCGT GACACAAATG GTCATATGAT ATGGAGAGTT GACAGAGTGG CATTGTACTT
    27181 GATTGCTAAT CAAAGGTCAG GGTAACACCT GCGTAGGTTC AAATCCTACA CTCTCCTCCA
    27241 ATGAAAGGAT GGTATTATGC TTAAATGGTT GTTAAATCTA TTCAAACATG ATAGTATTAA
    27301 ACCTAATAAA GCTCTACTTA CACAGGGTAG AGTCAGAAAG CAAGGACTCA ATTCTGCTCC
    27361 TGTAAGTTCT AGACCAGGAG CACCACCAGC ACAACGTAAT TAATGAGCAG TGTAGGGCAG
    27421 AGTTACTTCA AAAATAAACT TCTTATTTAT ATACAAAGCT CTCTGTCCAA TTATTCTCTC
    27481 ATTAAAATAT TGATAGGTAG TGTGATGTAG GGTTACTTCT GATAAAAGTG CCACCCTACT
    27541 ATTAATTATT CTCCTATCGC AAACTATTAG GGTAGTGTAG ATAAGAGTTA CTTCAATAGG
    27601 GCACCAGCAT CCGGAGGTTC AAATCCTCCA CCCGTGGCTA TCACGGGTTA GCCAAGCGGT
    27661 CCAAGGCACT GGTTTAGATA GTCTCTTATC GCTTAATTCT CCCTAACAAT TTTAAGATTA
    27721 GGATAGTGTA TATAATGGGT TACTTCGCAT CTTCAGCCGT GATCGGGAGT GCAAATCTCT
    27781 CACCCACAAC CATAGTGGGT TAGCCAAGTA GTCAAGGCAA CGTAATGTAC CCTTATAGCT
    27841 TATTCTTCCT AATCTAAGCT TATTATCAGG ACAGTGTAGT TAAGAGTTAC TTCTACATTT
    27901 AATAGAGTGG TCATGGGTTC GAGTCCCATC AGAGCAACTG ATAGCTCCGT AGCTCAGCTG
    27961 GTAGAGCACT ATGTACTCTT AACGAACAAT TCTTCCTGAT ACAATATTAT GGGTAGTGTA
    28021 GCATAGAGTT TCATCGAATT GTAATCGAGT GGTCGTAGGT TCGAGTCCTA CCAGGGCCTC
    28081 ATCAAAAGGT TCTGTAGCTC AGTTGGTTAG AGCACTAAAA GCTACTCTAT GTGATTATTC
    28141 TCCCATACAA ATTTATGAGT AGTGTAGGAT AGGGTTACTT CATATATACA AATTAGTATC
    28201 TTATTGAAAC ATCAAATTAC CCTATTCATT TATTCTCTCA TATCAAATTA TAAGGAGTGA
    28261 CACTAATGTC TAAATTTAAT TCTGCCAGTA GATTGGCTAG TGTGGTCAAC AGACCTGATG
    28321 TAATTAAGAA CCTCGCAGGT GGTGTAGCTT TCGAAATGGA TGCTAAAACT AGACTGTATA
    28381 AGAAAGTATG TAACTGCTTA CTGTCTGATA CTTACTACCA GAAAAACACT GAAACTCTTG
    28441 CTGGTATTAT CAGAGACATT AAGCAAGTAG CAGCTATAGA TCCTGAGTTT ATCTTAAAGC
    28501 TAGCTGCTTA TGCTAGAAAT GAAATGTACT TAAGATCTAT ACCTATAGTA CTACTGGGTG
    28561 AAGCTGCAGC AATCAATGAG TGTAAGCCAT TCGTTCGTAA ATGGGTTCCT CGTATATTAA
    28621 AGCGTGCTGA TGAACCTGCT GAACTAGTTG CTTACTGGGT TAGTAAACAT GGTGACATAG
    28681 GTGATAAAGG TCAAGCAGGT GGCACTCATG CCTTCCCTAA CTCACTTAAG AAAGGTATCT
    28741 CCGATGTATT GAATACTTTC GGTGAGTATC ATTTCTTAAA GTATGACAGG AGTAAATCAG
    28801 TTAAGATTAA AGATGTAATC AGAGTATGTC GTGCTAAACC AAGTGATGTA CTGCACGATG
    28861 CTATCTTTAA GTATATGTGT CATGATATAG AGAACGATGA CGTTATGGTG CTGCACAAAG
    28921 CTCATAAAGA GTTTGCTAAG ATAGATAACT TCGAAGAAGC TAGACATCTT ATTAGGGCTG
    28981 GTGATATGAC CTGGGAGATG GCTGTAAGTA AGTTTGGTAA CAAGCCTGAA GTATGGGATG
    29041 AACTTAACTT ACCTTTCATG GCTATGCTCC GTAATATAAG GAACATCATT AATGCTGATG
    29101 CTAAATGTAT AGGTAGTGTC ATTGAGAGAT TGAAGGACCC TAATCAAGTT CTTAGATCTA
    29161 AGCAGCTTCC ATTTAGATTT TATAGTGCTT ATCGTGAAAT GGAAAGCTTA ATTGGTACTA
    29221 ATCCTAATAT ATCTAAAGTA CTTGCAGCAT TATCTGAGGC CATTAGTATA AGTGTACAGA
    29281 ATGTCCCTAT GCTTGAAGGT ATAACACTGC TTGCAGCTGA TAATTCTGGT TCTATGTCAC
    29341 AAGCTGTATC AGAAAGAAGC AAGGTATCAT GTGCCAACAT TGCTAATTTA CTATGTGCTA
    29401 TGGCTCATGG TTTCTGTGAG TCTTCTATAG TAGGTGCTTT CGGTACTGAT TGGTGCCCTG
    29461 TTAACCTTAA TCCGGCTGAC TCCATATTCA CTAACATGAA TAGGATAGCT AGGGCAGATA
    29521 CCAAAGGTAT GTCTACAAAT GCTTACCGTG TAGTCGAAGA GCTACTGAAG AAGAAAACCT
    29581 TTGCGGATAG AATCTTCATC TTCTCTGACG AACAATGCTA TGGTGTTACT GCTTGGGGTT
    29641 ATGGTGGTGG CAGCAGAAAG GCATTAGCTG ATTTACTGAA AGACTATAGG AGAACAATAA
    29701 ATCCAGATAT CAAACTATAT ACTATTGATT TATCTTCATA TGGTACTACA CCGGTACCTA
    29761 TGGATGAACC TAACGTATAT AGGATAGCTG GTTGGTCAGA AAAGATCTTT GACTTCGTTA
    29821 AAACATGCGA AGTCAACAAC ACTAATGTGC TTGAAACTAT AAACAGATAT TAAGATTTCA
    29881 TGGGTAGTGT AAAGTAGGGT TACTTCTACG TACAGATAAT ATACCCTACT TAACTATTCT
    29941 CCCATGGACA ATTATTTGGG TGATAGTAGT CATACGATCA AAGAGTTGGT AATAGATTAA
    30001 AAGTCTATGA CAAAGAAAAG AACTATACCT GTTAGCGAAG CCAATACGGA GCTATACATC
    30061 ATGGTCGTAT AGGGCAGGAA TCGAGGGTGA AGAATCGTTA ATCCCTCCCC AAATATAAAT
    30121 ATTTTTAGGA GATCTCGAAT GAAATATAAA AAATTAAAAT GTCCTATATG TAAAAAGACA
    30181 ATGGTATTAA AAGATATAAC GTTCGATGAT GTGAAAGCAT TAGTATGTGA GGACTGTGAA
    30241 GTAACTAAGA ACTTTAAGTC TTGGGAAGAA CAAAGAGAGT ATGAAAAGGT TTATGATGAA
    30301 TATCATAGGG AGATGATGTA ACAGGCAACA TCCTAGGAAG ACCCTAGCTA TGAAGGTTCG
    30361 ATTCCTTCTC TCCCTTCCAT CGCAGAGTAG AGCAAAGGTA GCTCGTTAGC CTCATAAGCT
    30421 AAAGGTTGTG GGTTCGAGTC CCACCTCTGC AACCAAATGA CTAAGGAGAA TCATTATGAA
    30481 TCAGAGGACA ATAAATGAGG TAATGGCTTT AAAGGAAGAG CGTGGAAAGT TTCTAATCAA
    30541 TATTGACTCA AAGTTACGGA AACTAACTAG AGGATGCAAT CACAAGTTCC CAGATGGAAC
    30601 ACCAGCCTAT CATCCAGTTC TAAAGATATG TCGGATATGT GATGAAGATC TAGATCCATA
    30661 TTTGAGGTAA CAATATGCAA CCTAAATATG TAATATGTAA TACTGGTATA TATACCTTCC
    30721 TGACACGAGA CAAAATGTAT CCTATACTAG TTAGATCATC AGATAGTTTA TATCATTATA
    30781 TAATTGATGA TGAAGACGAA CAGATATCAA CCAATTGGAT AGATGGAGAT AGCAATTTTA
    30841 TATTTATTGA TTAGAGGTGT TGGTATGCAA GGAAGTATTG TGTGCATTAC GGATAAATAC
    30901 AGTTTCTTTA CAAAAGACAA AATGTATCCT ATACTGTATG GCATACCAAA TAATTTTGAG
    30961 ACAGAAAGTG CATACTATAT ATCTGATGAT AACAACTTTA ATTTTCCAAC AGATATAATA
    31021 CTTGAGGCTG ATGATCAATT TGTTCTTATT AATCGTAGTA TACTGAGGTA GCTCATCTGG
    31081 AAGAGCACCT AACTTTTAAT TAGGTGGTAG CTGGTTCGAC TCCAGTCCTC AGTACCAAAG
    31141 ACTACTGCTG GTCCTAAACC ATATCAGGTT TTACCTAGTG GGTGATCGCA ACACCCACTA
    31201 ACCTTGGCAT ATAGCTCAAT AGGTAGTTAG CACTTGACTG TTAATCAAGA GGTTGCTGGT
    31261 TCGAGCCCAG CTATGCCAGC CAAACTAAAT TTAATATGGA GGGTAGGCCA ACGGTGGCAA
    31321 ACTGTCTTGA AAACAGTCGG GTGTAAAAGC CTAGCGGGTT CGACTCCTGT GCCCTCCGCC
    31381 ATAGCCAAAG ACCTACCATT AGCAGCCTAG TTGAGGGACT AGGTAAATCT TCTAAGTACT
    31441 ATCGTCAGCC CCTGGGCAAG GCTGACACTT GGACCCTTAG CTCAACGGTA GAGCATCCGG
    31501 CTCATAACCG GCTGGTTGGG AGTTCAAGTC TCTCAGGGTC CACCATAAAT AAACTTGGTG
    31561 GTGAATGTTA TTAAATTCTC TAAAGACCAG ATATTATTAA ATACTCGTGA GATCAGAATA
    31621 GCGACAGGTA ATAGACTTAT TAAAATAGAA GAAGGAGATC ATATAGTTGT TAATAAAGCT
    31681 AGTAACTGTC CATTAATAAT AGCAGGTCGC AAGGACATAA TAGTGCAACC AGATGGTTCT
    31741 TATATGTGTT TTAATCAAAA GTGTAATGGG CAGTTATTAA AAATATGCGG AAGTAATAAA
    31801 CAATTTTGTT CAAACCACTT TATACCATCT AATGAGGAAA TAGGCAATAT ATTTACAGGA
    31861 GACTAATAAT GTATCCGATA TACGAAGTAG ACCAAATCGT TAAAACTATA TTTTCCTGTC
    31921 CTATTACAGA TAATTACCGC CGTTTCTCAG TAATAGAGAA GGGAACTACG GTAGTTATAT
    31981 CAAGCATTAG AACATGCAAA CACGTACTTG ATGGTACAAT CAACACAAGA TTTCCGTCAG
    32041 GATATTATAA TTGTATAGGT AGTAAGTGTA CCGGGCAAGT AGTTACAATA TGTGAAAGCT
    32101 TGTATCATAC ATGTGGCAAT AGATTTGAAC CATTAGATGG AGAGATATCC CATTGGTAAG
    32161 GGAAGCGGTC TGTAAAACCG TGGCTTCGGC TGTGTCAGTT CAACTCTGAC TCTCTCCACC
    32221 ATTATAAGGA GGGGAAAATG TTAGCAGTAG CAAAACGTAA TGTATCTGAG ACATTAACTA
    32281 TTGACAAAAT CTATGATATG AACAGACTTG GAGATAGGTA CTGGATAAAA TCAGACGATG
    32341 CTTCTATTTG CAGAGTGTCT GATAGCTTGG ATACCGATAC AGATGAATTG TTTAATAGAT
    32401 ACTTTATATA TATTATAGAT ATCTATAATC GAGAATGAGG TGATTGTGTG AAAATATATG
    32461 CTATAGCGAA GCTAAGAGCC GATGGACGCT TAACAGTAGA TAAAATCTAT CCAATATATG
    32521 AAAGCATGAG AAAATATAGA GTTGTAGCTG ACGATAACAA CTCTTATAAT ATTAGTGATG
    32581 GTTTGGATAT AGATGATGAT GCCTTATTCA ATAAGTATTT TATTAAAATT GATATGGAGG
    32641 AATTATATGC TGAAACTTGA TGCTACATTA TTCATAGTTT TATTCGTTAG TATGGCCTAT
    32701 GACTGGATAG TACAAACTAA TTGGGAAGCA ACTAATAAGT TTACTAACTG GAAAGCTAGA
    32761 TATGTACATT CACTCATTTA TGCTACGCTA TCTACTTTAA CATTAACTCT ATTCGGATAT
    32821 AGTGAAATGA CTTTGATATG GACGTACTTA GCATTACTAA TATCTCATTT CTTTATTGAT
    32881 GATAGGAAGC TTGTAGTGTG GTTAATGGTC AATGTTAAGC GTATACCTAG GGAGGATATA
    32941 CCTGGCTTAT GGTGGATGAA CATAGGTATT GATCAATGGC TTCACATTAT AGTGATATTT
    33001 ATAATATCAG TGGTGGTGAA TATATAGTGA CATTCAATGT AGATGAGATA GTAATATCTA
    33061 ATATTAATAC ACTCCCCGAC AGTATTTTAG GAGGAGATAA ATGCGGAATA GGTCTTGCTT
    33121 ATATAATAAA TGAGATTGTT AAATGTCCTT TTAGTAGTAA ACAAGATCAT AACCTTTATG
    33181 TGTGTTTAAT GACTAATGAT AAGTATTGTA ATGGGCAATT TATATCATTA GATCCTAAAA
    33241 AGAATAACAT GTCATTTAGA TGTGAGAATG CATTCAGAAA ACCTAAGGAT GATGAAAAAT
    33301 TAATATTTGG ATGAGGTGAA TATATGTTTA ATAAAATATT AGGAATGCTC AAGTTAAGGT
    33361 CTTGTAAGAG TTGCCGACAC TGTATTAATA AACGAGCTAG CGGTGGTATA GTGCTTAATC
    33421 CTAATACTAA GATTGTTGAA GATAATAGAA TAGAAGCTTG GTACTGTTGC TACAACCACG
    33481 GAGAGCTTAT TGAACTCTTT GATTTTAGAC CATGTAAAAT GTATAGATGT TGCTAGAATA
    33541 CACTGGCATG TAGCTTAATG GTAGAGCTCC GGCCCACAAG CTGGTGACGT AAGTTCGACT
    33601 CTTACCGTGC CATCCAGTTG GCGGAGATGG GGCGTGCGAC ATAGTCGGCT AGTTCCCACC
    33661 GCCTAGAAAT TTACATAGCA TATGAGGAGA ATTTGGATGA TAACAATTAA TGGTATTACA
    33721 GTGCATGGAA ATAATATAAC TGTATCAGAT AATGTGATAA CGGTTGATGG AAAAACTATA
    33781 ACAGAAGCAG TAGGTACAAC TATTACTGTA AAAGGTGACC TCGTTAGCCT TATCTCTGAT
    33841 AAGAGCGTAT CAGTGCATGG TAGAATAGCG GGTAATGTCT CTGCAAGAGG ATCTGTAAAC
    33901 TGTGATGATG TAGGAGGGGA TGTAATTGCT GGTGGGTCAG TCAATTGTGA TGACGTAGGA
    33961 GGTAGCGTTA GAGCTGGAGG AAGTATAAAC AGAAGGTAGA GATGCATAAT GGATATAAGC
    34021 AATCCACAAG TATACTACAT TACTTCAAGG TGCGGTAATA ATGGATATAT TAAGTGTAGT
    34081 AAGGATAAGA TTAAGGAATT ACTAATACTT GTAGACACAT TATTTGGATG TGATAAGCAC
    34141 TCTAGTTATG AAGAAGTATA TGAAATCCCA GAGTCGGATA TTGATTACTA CATAGATGAT
    34201 AATAAACAAG TAACATGGGC AAAGGAGAGT ACAGCATATG GCCAAGTATA AGAACAAAGT
    34261 CAAATGTAAG AAGTGCGGAG ATATACTTGA GAGCAAGTCT CGTCATGACT TTGTTAGATG
    34321 TAGTTGTAAA AGTATCTTCG TAGACGGAGG TCAAGAGTAC TGTCGTATAG GCTGTCCAGA
    34381 CGGGAAAACA GAAGATTGGA TAGAATTTAT TAAGGAGGAG GAATAGAGTG TTTTCATTAA
    34441 CTCTTAATGT TTTAAGTCTT ATAATGGCTC TGATACTATT CAAAATAGTA TCAGGGAAGA
    34501 ATAAGGAGAT ATCATCTCTA AAGGAAGAAA TATATTCCTA TAAGAGAGAG ATCCAAGATC
    34561 TGAAAATAAT TAATCAGTCA GTAGCTAAGT CTAGCATAGT CCCTGAGTCT AGGAAAGCTA
    34621 GCATACATGC AAGTTCATCT CCTAACACAA AAATACCAAA TAGGGTCAAT GGCCATATAG
    34681 AGAAAAAGTC AGTTAAGACT TACGACATTG ACCCAGTACA AACAGCTATT GTACTTGGTG
    34741 ATGATACTCA TAAGACGAGT CATAGTAATT CTCAACATCA TAATTCTCAT AGCAATCACA
    34801 GCTCACACAG TTCTCATGAT CATAACAGTC ATAGTTATTC AGATAATGGC TCCTATGATT
    34861 CTGGATCTTG CGGTGGTGAT TACGGTGGTT GTGGATGTGA TTAATGCGGG AGATATTGTA
    34921 GTATCAACTG AGAATTACGA ACGGAATGGG CACCTTATAA TCATGGATAA ATGTTATGTG
    34981 ATACGAAAAA GCACTCGGTG TATTGCCGTG AATAATGTAT ATCGCTGCAT TCATAAGGAA
    35041 CACTGGGATA CTTGTCCAAA ATTAACATTA AACTTTATTG AAAATCCATT AGGTTTATGC
    35101 TCACATAGAT TTATAAAAAT AGATAAAGGG AGAGATTAGT ATTGATTCCT ATTGTAATTG
    35161 AACAGACGAT GAATGGTGAG AGGTCTTACG ATATCTATTC AAGATTGTTG AAGGATCGCA
    35221 TCATAATCTT AGGCGGAGAG ATTGATGATT ATATGGCTAA TGCCATAGTT GCTCAGATGT
    35281 TGTTCCTTGA AAGTGATAAT CCAGAAAAAG ATATCAGCTT ATATATTAAT TCCCCTGGTG
    35341 GTGTAGTCAC TGCTGGAATG GCAATATATG ATACTATGCA GTACATTAAA GCTGACGTAG
    35401 CCACCATATG CGTTGGACAA GCCGCCAGTA TGGGGGCTTT CCTGTTGGCA GCAGGAACCA
    35461 AGGGTAAGAG ATTCTCATTG CCAAGCTCCC GTATAATGAT TCACCAGCCC TCAGGCGGGT
    35521 CACGTGGTCA AGCTACTGAT ATTCAGATTC AGGCTGCTGA GATATTACGT ATGAAGGACG
    35581 AACTTAACAG AATTTTATCT GAGAATACAG GCCAACCCTT GGAGAAAGTT CAAATTGATA
    35641 CTGAGCGTGA CTTCTTCATG TCCGCTACTG AATCATTAGC TTATGGACTA ATTGATTCTG
    35701 TAATAAAGAG CAAGTAGGTG AAAGGTCATA GGAAATATGA GTAACGAAAG ACTTAACGTT
    35761 GATGAGATGG TTATCTTCCA TGAGACTAAC GGTCCTTATG AGGAACTATC AGGCAACATC
    35821 TTTACAATAG GAAAAACAAT TGAATGTTTC GGATGCAATG GACCTACAGG ACAAAGAGTC
    35881 TGTTATGGAC AGACGATATA CATCCATGGA CTTAATATGG AAAAATACTC ATGGTGTTCG
    35941 TGGACTGTAA GGAAAATTAA GTCAACTGAC TCATTAGAAG ACTTACTTGT TAATGGATGG
    36001 TGATTATGGG GGGTATAAGT AACGAAAGTC TTAGTATAGA CGAAATAGTT ATTTTTCATA
    36061 GGACTGAAGG AATCAAAGAA GAACTGCTAG GCAAGGCTTT TATTATAGAA AAAATTAAAC
    36121 CATGTAGAAG AACTTGTAGA CCTATGGGAG ACGATGTATG TTATGGAGTA CACATATTTA
    36181 TACGTGGTCT TGTAAGAGAA GACTGTACCT GGTGTTCATG GACTGTGAGA AAGGCCACGG
    36241 ATGCTGATTC ATTAGAAGAC TTACTTTAGA TAGTAGATTT GTTAATAATA CTAATGAGGG
    36301 AATGTTGGCT TAGAGGCAGC CATTCGCGAA AGCGAAGTTG ATATCAAAAT ACTTAACAAA
    36361 GTATAAGGTA TTGACTCATC TAAGGAGTTG CGAGTACGTG AAAGCTACAT CATGTAACAA
    36421 GCATGTATAG ATATCGTACA GGGGAAACAT ACGGAAAACT GTTAGCTGAA AAGAGTTAGT
    36481 ATAGTGACGC GTGATTTAAT CAACAGTCAA AGGTTGTTAT GAAAGCGGCA TACTCAAGTA
    36541 TCATTGGGCT CTTGTTAGGT CTAATGGTGC AATGCTATAC TAGACCCTCA GAGCATTTGG
    36601 CGTAATAGCA CACCCTCATT AATATTATAA TTATAGGAGG TACTATGTTT GAGGTAGACC
    36661 AGATAGTTAC ATATAGTGGT AATATAGCTA AAAACTATAA TAAACCATGC ATAATAGTAC
    36721 ATGTTTGTCC ATGTGGGACC AAGAATTGCG ATATTGTTGA ATGTGCACAC CAGCATGTAT
    36781 TATTAGCAGG AAAATATAGA AAGCATAATA GCTATGGCCC GATATGTTCT AATAGATTAA
    36841 AGAAGTTAAA GAAAGATGCA CCCGTAGACA ACATAGTAAC ATCATGGATT GAATAACATG
    36901 GATACACCAA TGTTTGAACT AGATCAGATA GTTACATATA TGGGTTTGGT TCCAAATAAT
    36961 ATTGGTAAAC TAGCAGTAAT ATCTGGAACT TATGAATGCC CTATCAGCTT TGCATGTCAA
    37021 TTATTATTCA GTAAAATAAA TAGATGTACA AAGCAGAGAG TTACTCTGAT GACAAAGGGA
    37081 ATTACACATG GTCCAATATG TACACAGTAT GTAAGTTCTG AAGTTAGGGA ACTAGAATCT
    37141 AGAGAATGGT TGGGATATGA ATAAAGGAAC GAGTATTTAT ACTAACTGTA AGAATGGCAC
    37201 CTAATGATGT GCTATTAACT AATGAAGACG AATTAAATCA ATTACTAGAA GAAGGTTGGT
    37261 GCGTATCAAG TTGCACACCA ATGAGAGCAG CAGGCATGGG TACTGGAATA GATCGTTGGC
    37321 CATACTCTTA TTTCGCATCA GTAGTAGTAC TTCAGAAAGC TTAAAATAAA GGAGAGGTAC
    37381 ATATGATTAT CATAAAACAA GATGCTTCAG TAAGAAAGAA ATTAGATAGT GAGAATAGAT
    37441 TCTTATCTAT ATTCAACTCA GAAAATGGTT CATACTTGCG TACAGGTATC ATAGAAAATG
    37501 GAAAAGATAC TGGTGTTAAC CCGTTTATGA CAGATTACCC GGAATTACTA GATCTGGGAA
    37561 TCATGGGCCG CTGTAAGAAC GCACATTTAT GTGATGTTGG GTGTTACCAG GGTAAGAAGT
    37621 CTGAAGGTGA AAATATGTCA CTGGAGGATT ATAAAACTAT AATTGATCAG TTCCATGGTA
    37681 AGGTGTTCCA GGTTGCACTT GGTGGTGCTG GAAGTCCTGA TGAACATGAA AACTTTGAAG
    37741 AGATTTTAAA GTATACAAGG GACTCTGGTG TTATACCTAA TTATACCACA AGTGGTATTG
    37801 GAGTAGATGA GCGCATAGCC CAGTTAACTA AGCAGTACTG TGGTGCTGTT GCTGTATCAT
    37861 TCTACCGTAA AGAATATACA TATAGAGCAA TTGATTTATT CCTCCAAGCT GGTTGCAAAA
    37921 CTAATATCCA CTATGTACTC TCAGAAGATA GCATTGAGGA AGCTACTAAT AGGCTTAAAC
    37981 GCAATGCCTT CCCAGCAGGT ATTAATGCAA TAATCTTTTT GATGCATAAG CCAGTAGGAT
    38041 GTGGTTCAGA TAAGCTTGTA CTCAGAGATG AGCAAAAGAT TAAAAACTTC TTTAAAGTAG
    38101 CAATGGACAA ACATCCATTT AAAATTGGGT TTGACAGTTG CTCAGTACCT GGTATACTTA
    38161 ACTATGCTAA GGAATCGGTG TTAGTCGATT CGGTAGATAC CTGTGAAGGT GGACGTTTTA
    38221 GCTGTTATAT AGGCGCTGAT ATGGTCATGG TACCTTGCAG TTTTGATCAA CAACGTAAGT
    38281 ATGGTGTATC ACTAAGAGGA AAGACTGTAG AGGAAGCATG GAACTCTGAT GAGTTTAAAG
    38341 CTTTTCGCAA TAAGCTAGTA GAGGCTTGTC CACAATGCCC AAACCATAGT GAATGTATGG
    38401 GCGGTTGTCC ACTTGAGCCA TCCATAGTAT TGTGTACCAG TAAGGAAAGG ATGATAATAT
    38461 GATTTGGAAT GATAAAGAAA TAGTTTCTGT TGGTGATTTA ATAAACTCTG TTGTATCATG
    38521 TACTTCTCCT GAGGAAGCTG CAGAGTTTAT AAGACTGTAC AAAATGGAAA ATGACAATGC
    38581 CGAGAATCTT ATAGGGTATC TAACTGGGTA TCTTAGTAAG GATGAAAAGC ATAGAATACA
    38641 GGAGTTATTT AACGTAGAAC ATCCAATATT CGGTAAAACA GATCCTACTA CTGAAGAAGC
    38701 ATTTAATGCG GGTATAAAGT TCGCCAAAAT GCTGATTGCT GAGGAGGAGA AGGAATGAAA
    38761 ATACTGATCA ATACATCTCA TGGTGGATTT GGTTTCTCTG ATAAAGTGTA TGAAGAGTTG
    38821 ATAAGTATTG GATGGTCAGT ATTCGAAACT GAAAGCTTCA TTGCAGTTGA ATCTGATGCC
    38881 AAAATCTTTA AGAGAACTAG AAACAAACCC AAGGAAAAAC CTTGGTACGG TGATGGAGAT
    38941 AACTACTGCT TTCAATATAA GATGATTGAA GAAGGAGTTA GGCTCAATCC TGATATTATA
    39001 GCTATTGTTG AAAAACTAGG AACAGAAGCA AATACTCATT ACAGTAATAT TAAGGTTGTC
    39061 GAAATACCAG ATGATGTAGA CTGGGAAATT GTAGACTATG ATGGAGCAGA ATGGATAGCT
    39121 GAAAAACATC GTACTTGGCG TTAAGGAGCA TCTATTATGA GTAAATACCT CGTGATACAA
    39181 GAAGTAACAG TTTCGATTGA AGTAGAGGCT AATAATGTTG ATGAAGCTAG AGACAAAGCA
    39241 TTCTCTATTC CTATAGATGA ATGGGATAAT GTTGATGTAA CAGATTTTAG TATAACCGAA
    39301 CATACAGACT GGTAGGTGAT AATATGTGCC CATGTCATGA TTGTAAAGGA TTTTACTTCA
    39361 CAAGTGTAGA TTCTTGTTAT GCACATTGTG ATGAATATAA AGATTTTATT ACAACGCTTG
    39421 GAGATGATGC CGATGTATGA ATACAAAGCT AAAGTAATCA ACGTTGTAGA CGGAGATACG
    39481 ATTGATGCCG AAGTAGATGT TGGTTTCTAT ACCAAAATGG TATTAAGATT TAGACTACTC
    39541 GGAGTTAACT GTCCTGAAAT GCATGGTGAA AATAGCCTAG CAGGAGATGC AGCCAGAGAC
    39601 TTTACTTGTC TTCATCTAGA TGGTAATGAA GTTACTCTGA GGACATATAA GGCAGACTCA
    39661 TTTGGTAGAT GGCTCTGTGA AGTACTGATT AATGGCATTA ACTTTAATGA TCTGCTAATC
    39721 AAAGAAGGAT ATGCTATCCC CTACAAGAAA TAGGTGATTA AATGAAAGAG TTTGTAATTG
    39781 CTGACCTACA TCTAGGTCAT CGCAATATCT TAGAATACGA ACCTCGTCCA TGTTATTCAG
    39841 TAGAAGAGAT GGACGAGTTC TTAATTCATA ACTGGAACGA GACTATATCA GATGAAGATA
    39901 TAGTATGGGT TCTTGGAGAC TTCGCATTAT GCGGCTCTGA CAGGATCATT GAACTCGTAG
    39961 GAAGACTTAA TGGAAGGAAA AGATTAATCA AGGGCAATCA TGACAAGAAA ACTCCAACAT
    40021 TCTGGAAGAA AGCTGGGTTT GAGAATTATT ATGATAGCCC TATACATAGA TTAATAAGAC
    40081 AGCAGTGGGT AGTTTTATCT CACGAACCCG TACCAATTGA ACCTGAATGG ATTAATGTAC
    40141 ATGGTCATAC ACATAGTCAA CCTACAGGAC TTAATCCTAA CACACATAGG TGTGTTAGTG
    40201 TAGAATTAAT TAACTATAGG CCAATTCTGC TTGACATAGT ACTAAGGAGA AACTATAATG
    40261 CGATTTGATA TTGATGAAAT CATTATGCTT TATAATAAAG CACATATAGT AATCAATACA
    40321 GAAGACTGCA TCTTTACTGA TTGCGATAAG GTCGAATGTG GAAGACAAGG CGTACTAATA
    40381 AAATATATAG GAAAAGATAC ATGTGATCTA GATGATCGTT GGTGGTGTTC GAGTTCATTG
    40441 ACCAAGATAG ATACCAAAGA TGAAAATATA TTGAAAGGAC TCATGTGATA AGTATGAAAG
    40501 TAAGAACAGA TTTCGTAACC AATAGTAGCT CATCTAGTTT TGTTATTATG AAGAAAGATA
    40561 TAACCGCTGA ACAAGCTAGA GCTATAATAG ATTACAGTGA GCATGATCTT TATAAATCAT
    40621 TGTTCGGTGG TAAAGAGTAC AGCGGAGACT ATTGGAGTGT AACAGATGGA GCTGAATTCA
    40681 TTCATGGGTT TACCACAATG GATAATGGTT ACATGTCAGA CTTTATGGAA TTGTTAGGTA
    40741 TTCCATTAAA TGTTGTTGAG TTCGATGATT ATTCATAGGA GGAAATTATG AAAATACGTA
    40801 CAGACTTCGT AACCAATAGT AGCTCAACTA GTTACTGCTT ACTAGGAGTT AATGTTAGGG
    40861 AAGAAGAATT AAAGAAACTT GTTATGAACA CGATAACTTT CGCTTATCTG GTTGATGAAT
    40921 TAAAAGACAG TTATGAACAA GATAAGAAGT ACGATAAGGA TCTCAAGTTC ATAGATTGGT
    40981 ATATAGACAA CTATGGATTT AGCGAACTAC TGGATCATAC CGTAAACACA ATAGCTAAGG
    41041 ATGTACAAGT ATACACGTTC GAATACGAAA GACCATGTGC TGGATGTGAT CTTCCTTATA
    41101 CTGTTTCTCG TTATTCTAAT AAAACCTATA ATGAGGTTAA AGAGATAGTA GCCGAACAGA
    41161 TAACCAGCAT GGGTATTCCT ACTGAATCAA AAGATCTTAG ACAATATGAT ATCATAGAGA
    41221 ATAACTAGGA GGTTGAAATG AAGATAAGAA CCGACTTTGT AACTAACAGC TCTAGCTCTA
    41281 GTTACATTAT AGGAGTTAGG AATATCGAAC TTACAGAAGA AGGGTTACTA GCAGCCCTCT
    41341 TAGGTGGGAA TACTCAACAA GGATTTGGCT CATTTGTGAT ACGTAAATTA GCTCATGAGA
    41401 TTCTTGATAG TATTACAATA AACGATGATA CTATGAAATA CTATAAAGAG GAAATAGGTT
    41461 ATTCGCAAGA GGAAATTGAG CTAATAGTGA ATGCTCCCAT TACTACAGTC GAGCAGGTAC
    41521 AAGAATACTA TGCCGATATC CCTAACTATG AAATATTGGA GTCATATCAA TATTGTATAC
    41581 AGTTGGTTAA TGAAGGTTAC ACGATATATA GAACTCAACG TGATACGTGG AGCTTTCCAT
    41641 GGGACTTCCT ATATGATAAC GTACATGATA ACACTTATAA AGACGATAAT GTATCTATAT
    41701 TTGTTACTGA AAACTACGGG GTGTAATAAT GAAGATAAGA CTTGATTTTG TTACAAATAG
    41761 CTCTAGCTCA TGCTATGTTG TAGGTGTACT TTCAACCATC ACTAGTAAAA AAGAATTCAT
    41821 TCAAGGCATG ATTGAGCATC TTGATCTTGG ACCATCATGG GATAAAAGGC TAGCTAGTTA
    41881 TGTTGGTGTA ACAAAGGTAG AAAACATCAT GAATATCAAT ATGGATTCAG GAACTATATT
    41941 ATCACGTCTT GAAGAACATG ATTATCTTGA GTTTAGCGTA GATGAAAGAC AAAATCTTAA
    42001 TCCACATGCA GACATATACT ACGCTGAATT ATGTACTGGA GGAGACTGCG AACAAACTTA
    42061 TTGTGAAATG ATTTCTGATG GTATGAGAGC ATTAGGACAA GTTGTATTGG AGACATATTC
    42121 ATACGACTGT TAAGAGGTGT TTCATCTGGC ATTTGACCTT ATAAAGGCTA TACGGCGATT
    42181 AGTATCTAGT GATTGTGCTA ACTATAGTAG GTCATTAAAT GATATAACAA ATTATTGTTG
    42241 CTTAGAAAAG ACTGAAGGAT GTGTGTGTAT GTATTTTATA CAGAACGAAG GAAATCCACG
    42301 ATGTGGCTAC TTTGAGAAAT GCGTCCTTCC TATGGACCCT ATGATACACA TGGAATATGT
    42361 AAAAAACAAG GAGGAATATG ATGGCAAAAC TTAAAATATG TTTTGTAGCT CCACCAAGCT
    42421 GCGATAAGAC AACCACAGCA AGAGAAGTAG TTAAGATACT TAAGAAAACT CACGGTATTA
    42481 ATGCTGAAGT TGCTGAAGAA TATGCACGTA AGTACATCAG AGACAACTAT GATGGTACCC
    42541 ATCCTATAAT TGATCCCCAT CAACAATATC CTATCATACT TGGTCAGATG GAAACTGAGA
    42601 GAATGGTTAG TAAGCTTCAT GATGTAGTAG TATGTGATAG CGCAAGCTTC CTTGGTTATA
    42661 TATATGTTAA GGAAATGATA ACTAACCTAC CTAAACAGCA ATCCATTAAA CCAATGTATT
    42721 TTAAACTACT AAAAGATATA CATGAAATGT CATTACGTGA GATCTCATCC TATGATGCTG
    42781 TATTCCTATT TGAACCTACT GGCTCTATAT TCCAAGACGG AATACGTTCA CAAAAGGATG
    42841 ATGATCAAAT ACCTATCTAC AATAAAATAA AGGGCTTTCT CGACTCTGAA GGTATCCCAT
    42901 ATTATAAGAT TTCAGGTAAA GCAGAAGAGA AAGCAAACGA AGTTGTAAAT ACATTAAAAC
    42961 CAACCCTTGA ACAGATTGGT TTACTGGAGG TTAGACATGC TAACTAATTG TACACATGAG
    43021 AGAGATAAGA ACTGCATTCC TTCTAGCGTA CAGATTTGCG AAGGATGTAC TAGTTTTATA
    43081 CTAGATACTG ATAAATGTGC TAACTTCAAT GATTATAGCT GTATGATAGA AACTGGAGAA
    43141 TGTCCTTGCA AAAACTTTAA ACATAAGGAT GAGTGACTTG GGTGGTTAAG ATGATGATAA
    43201 TCTGTAGAAA AGATTTGAAA TGTAGAAAGG GTAAATATAT GGCTCAAGCT GGTCATGCAG
    43261 TCTTAAAAGC ATTCCTAGAT AAAGCAGACT TTCCGACTAA GGATTATGAT GAAGATTGGA
    43321 ATCTTAAGCA TTATAATATG ACAATGAATG TGCCACCTGA GATTTATGAA TGGATAACAG
    43381 GACAACAAAC AAAGATAGCA GTGTCAGTCG ATTCCGAAGC TGAGCTGTTA GATATATATA
    43441 CCAAAGCTAA AGATGAAGAT CTTTGGTGTA GTCTGATACA AGATGCAGGT AAGACCGAGT
    43501 TCCATGGCGT ACCAACATAT ACTGCTGTGT CTATACTAGG AGAAGAAAAA GTAGTGGATA
    43561 TAATAACAAG ACATCTACCA CTATTATAGG AGGATTTTAT ATGGAAACTA TTACCGGAGG
    43621 ATTTGGAGGA GATCCAGCTG ATGTAGTGTG CTGCGAAGTA TGCGGCAATC CTATATTCCC
    43681 AAATCATCCC TGTTCTTGTG ATGATAAGAA AGACTAAACT TTGACATATA ACATCTTTTG
    43741 TATTACAATA GTAATAGAGG AGGTGTTAAT TATGAACCTT AAGAATTCTG AAGTTAAGAT
    43801 TAAAGACTAT ATTAAATCTA ATATCAGTAA TGGAGCAATA AGTATTTCAT TATCTAAGAT
    43861 GGCTGAAGAT ACAAACCTGT CAACAGCAAC TGTACATCGA GCAATCAAGA AGTTACGAGA
    43921 TAATAGTATA ATAAGGGTTG ATAAATCCAA GGCTAGATGC AAGCCAGATA CGATAGTGTT
    43981 CTTAGGAGAC ACAGATGATA TTAGTTTAAT TACATCTGAA TTAACACTTC AATCTAAGTC
    44041 CGTCAGTATA TTAACAGAAG AGTTAATTAA AAGACTTATA ATGAAGCAAA AAGAAATAGA
    44101 ATACCTTAAG AGAAAACTAC AACAATGTAG TTGTTGAGGT GGGATATCCC ACCTTATTTT
    44161 ATATTGAGGA GATGTTGGAA TGTCCATGAT TGCATTCTCA GGGAAGATGA GTGCTGGTAA
    44221 AACCGTGTCA GCTAATTATC TAGCTGAAAA ATATGGATAT GTAAAACTTG CTTTTGCTAC
    44281 ACCACTAAAA GAGATAAGTT CTCATTTTAA GACATTATGT GAAGCAGAAC GTTTATTGTC
    44341 TGGAGAGAAA TTGATATACT CTTCTGATAC AGATATAGTA CCAAAGGAAT TAAAACTGCG
    44401 TGATCTTATG CCGGATATAT ATAAAACAAT ATCTAGTATA GATGATGTTA TGTTTGATCT
    44461 CTTTGAAAGT TTTGCGGACT ATGATCGTGG TATGATATCA TTGTTTGAAG ATGTCTTTCC
    44521 TAAATATTAC GATCTTGATA TCAATGTTGA TAAGAGCGAT CTTCATAGAG CTCTACTTCA
    44581 AGATATAGGT CATGCTATGA GGTCCATAGA TCCAAACGTA TGGACGACGT ATCTAATCGA
    44641 ATCAACATAT GATTATAAGA AAGTAGCTGT CGATGATCTT CGTTACAAGA ACGAGTACGA
    44701 CGCACTGAAG AAAGCTGGCT TTAAAATTGT ACGGGTTAAT GTATCTCCTG AGGTACAAGA
    44761 AAGAAGACTT GAGCTGTTAT ACGGTGATAT AGACAAGTCT AGGCTAGAAC ATATATCAGA
    44821 AACAGATTTA GATGACGCTG AATTTGATTA TGTACTAGAT GGAAATGCTC CACTACCTGA
    44881 TATGTTACGT GAATTAGATA ACTTTATTGG AGGCTAAGTA ATGGGAATGT ACGATCCAAT
    44941 AATAAATGAA CCATGCCCTA AGTGCGGAGA AATAATGTAC TCAGAAGGCG TTTCCAACGG
    45001 TATAGGATAT TATTATCCTC CATTCCATTG CGATAACTGT AGTTATGCCG AGAGATGCGG
    45061 ATATGAGGGC AATTGTAAAA AGTGTGATCA ATACGAGAAT TGTTTCGGTA AATTGGAGGA
    45121 TATATAATGG AACAGGCTAC ATGGGAGAGA CATAAGAGAG ACTTCGAAAC TAGGATAAGG
    45181 GATATAGTTA TTCCTCCAGA CATAAACCCT GGCACAGCTA AGCCACTTGT AGCTAAATTA
    45241 GATTCATTGT ATACAGATGT TATGTTATTG TATCCTGACA TTAAAGTCAG TGACGATAAC
    45301 ATAACACAGT TACTTGATAA TACTAAGAAG CTAGCTGCTG CTACTGGGAG TAATCCAGAT
    45361 GCAAGAACCG CAAGGGCCAT AACTGCTGCT CAGGAATATG GTGATGATGA TGTAAAGATA
    45421 AACTTATTTG ATATCAAGCA GGTAACAAAT GAGAGATTAA TTTTTATTAA TAGTATCGTC
    45481 AAAATCATTG AAGGGAAACA GAATAGATTA ATCACTGCAT TAGGCTTAAT GAAAATAGAA
    45541 TCTAATTTTT AGGGGAATGA ATATGTCTGA TAAACTAAAA TCTAAGCTAG ATAGTATTAG
    45601 TTCTAAAGCT CAACCATTAA AGTCTACTGA TGGTGCAATC GAACTTAATC CTGGAAATCC
    45661 TCAACATAAA GATTGGTTTG AGGAAAACCC ATATGTTATA AGTTCCAAAT GGGATAAGCG
    45721 TTTTATGGAC GTTGCTTATC AAATAGCTGC TTGGTCCACA TGTCTTCGTA GACAATGTGG
    45781 TGCAGTTATA GTAAGAGATA AAAGAATTAT AGCAACTGGT TACAATGGTG CTCCAGCAGG
    45841 AGTCTTTGAA TGCTCATCAG GACGTGTATG TCTAAGAGAA AAGATACAGG TACCGTCTGG
    45901 TGAGCGTCAA GAACTCTGTA TTGCAACACA TGCAGAACAA AATGCTATTG TGCAAGCTGC
    45961 TAAGTTCGGT ATTAGCGTAG AAGGAGCAAC GATGTATGCT ACTAATCATC CATGCTCATT
    46021 ATGTGCTAAA TTAATCATTA ATGCAGGTAT TAAGGATGTA TATTATGTGG GGGATTACAA
    46081 TGATGAACTA GCTAAAGAAC TATTAAAAGA AGCGAAAGTA TTTATACACA AGATTGAATA
    46141 AGCCTAGCAG ACATGCTACA ACACGCTTTA GAAATAGGCT AGGTAAAAAA CATTGGCCCA
    46201 CCACCAAATC GAAGAGACAT ATAAGAAAGA TGTTACGAAA ACACGTAAAG AAAACATTAC
    46261 ACGATCCAGT AACAAATGCC CTGGTTATAG TTACCAAGGA GTTTGTAGCT TATATAAAGA
    46321 ACAAAGTTAT TCTCACCATA ATAACTACAG AACAGTTTTA TGGTCCAGGA GGATATTATG
    46381 AGCGTTGTTA CCCAGTTGAT GTTGACCAAA ACATGCTCAG AGATATATCA AATGCGGAGA
    46441 GTACATCCGG AATTGAAGAA TATAACGATG AAGTGGCTTC AACATCATAG AAAAACGAAA
    46501 CCGCGATATG CTAAGATATG TGATAATTGT AATAAATGTA CTGATGACCT AGTTACAAAA
    46561 TACGTAAAAG TTCTCAGTAC TGAAGAAACT AAGAAAGTTC ATTCCACATC TAGAGGAATA
    46621 ACTTTTACAT ACTCTTTTAC ACCTAACGAA ATAGCTTATA TTGACAATGC AATACGTCAA
    46681 AATTCAAGAA TCATGTCTTT TAGTAGAATA GTATATCCAG AAGAAAGACA TGAAGTAGAC
    46741 GAATTAACTA AGTTATATCT TAGGGCATTT GGAGGTAAAG CAGATGGACT TTAACTGCGA
    46801 TCCTGAGATA GGGAAGCAAT GTAAGAACAA TGCACTTTGC CATTTATGTG ACGGTGAAAG
    46861 GTTGCTTAAA CTACCAGTTA AAAAGACATT CAGGACTGGG CCAAAGAAGA AGAAAGAGGG
    46921 GATGGACTTT GAAAAGAAGG TTGCTAAGAA GTGGAACAAG AGCACTAACA AGAACCTCGC
    46981 TGTTAGGCAG CCTAACTCAG GTGCTATTAG AGATCGGCCT GGAGACATTA CTACTCCGAC
    47041 TGACCTCATG GAATGCAAAG AAAGAGGTAC AATCACGTCA AAGGGTGAGA AGACAATCTC
    47101 GATCAGTCTC TCGTGGATAC TCAAAGTACA GAGGGAAATG ATTAGCGCTG GTAAGCAGCA
    47161 TTGGTATATA CCATTTGGAT TTAAACACCA TGAAGATATA TATGTTGTTA AAAGTCTTGA
    47221 TCATGAACTA GAACTTCTAC AAGAGATAGA AGTTCTGAAT AACAAAATAG CTGAACTGGA
    47281 GGCCAAACTA GATGAGAAAT GATTTACTTA TGTGCCCTGA ATGTGGTAGT CTAGAGTTTG
    47341 AGGGTAGTGA TAGATATGGA ATTTCCCTAG AAACAGGATA CCCAGTTATG ATAACAGTTA
    47401 CATACTCTTG TACTGAATGT GGTTTGACGC TGACAAGAGG GCAGATACTA GAATTGTCAG
    47461 AAGGAAGGCA ACAAGTAGCT GTCGCTGCAG GATAAGGAGG AGACCTCGTG AAGACTTATA
    47521 CAGTAGTTAT AACAGATGAG AATATTGATC ATCAAGAACT ACTAACTGCG CTCAGTAATT
    47581 TAAAACCTAA TGCTGAGATA ATGGTTAAAG AGGGAAAGCT AGAATTTGAA GATGCTCTGT
    47641 CTGGTTATAT AGCTAAAATA GCTAATAATG AACTTAGACT AGAGATGACA GTAGAGGAAT
    47701 TAGATACGAT AGCTAGCAAA ATGATTGACA GTGCAGAATT ATTTATAGCT GTTGAAACAT
    47761 ATATCGATGA TTACTTGTTC ATTTATGAAC ATGAAGAGAG AGATGTCAGA AATGCTAGTT
    47821 GGCAATAATT TAACTGTTAA TCTTGGAGGT ATAACATACC ACTGCAAGAC GGCAGGTCCA
    47881 TGGGTGTCTA CAGAGATATT CTTTAAGGGA TGTGCTAGAA GCTGTGATGG ATGTTTTAAT
    47941 TCACAGCTTC AAGACACTAG TGATATGCAT GTCTTCAAAG TTAATGAACT AGTAGATTTG
    48001 TTATTGAAGA ATGTTCCTTA TAAGAGAGTA ACTATATCGG GTGGTGAACC ATTTCTACAA
    48061 ACATTGGCGC TATATGATTT AGTTACTAAA CTTAAATCAC ACGGGTTCAT TATTATATGT
    48121 TATACTGGTA ATGAGCTATT TGATATACAG TGTGACATTG AAGATCCACA CATACCTACT
    48181 ATAACTCAGA TGTGTCTTGA TGCGATCCTC CACAATATAG ATATACTTGT TGATGGAGAA
    48241 TTCATGATCG ATAAGAAAGT GGAAGGCGTA GGATTTAAAC CGGGTTTATG GATAGGTAGT
    48301 ACAAATCAAA GAGCCATAAA TATGCCGCAA ACACTAAAGG AAGGTGATAT AGTACTTTGG
    48361 AGGTAGACGA CATTAATGAA CTTGAAATTG ACAACTGGGA AAGCATTTCT GAAATACCAG
    48421 TATTGCCTAG AACAAAGATA AGAAAAGATG TAATACAAAA ACACCGCATT ATAAAAGCTA
    48481 ATGGATCTAG CTGTGAAACA GATTTGTCAC TCTCGTATGA TCCATTATTA GAGTCTGTAA
    48541 TTTTACAAAT GTCTTATAAT GATGAAAAAG TTACTCACAA CATAGATAAA GAAGAGTTTA
    48601 CTGATATACT ACGCAAGTCA TTTAAAAGCT CTCTATTCAT TGTGGAGCTC GATGAAATGA
    48661 CAAAACATAT TATTGAGCTC AGAGAAAATC TATGTAAGAA GTTGATAATG AATGGGAAAC
    48721 CTGCTTTAAG TCCTAATCAT GAATACAATT TTAGTTCTGG ACAAGGAATA ATCAGAAATA
    48781 CCAGTGGTCT AATCATAGCT AAAGCAATAG GGATGAGTAT TACTGTCGGA ACAGGAGTTG
    48841 ATATTGCCTT TGATAAAATC GTAGGAACTA AATATACGAA TGTTCCTATA ATCATGAAGT
    48901 ACACAATACC AAAAATCAAT TTATGTATTG ACTTCAACGG GATTACTTTA TCTCCTGACA
    48961 ACAAATACTC CGGTCTAGGT AAGTTTATCA AGCTTTCACC TATAGATAAA GACGTTGTGA
    49021 TAGATAAATG GCCCGATGGT TTAAATAGCC CAGGGATTTG TAACAAATGG GATAAGGTGA
    49081 GATCAAACAT AGGCGTCAGA CTAATGAGGA TTAGCGAGGA CAAAGAATTA GTCGAATTCT
    49141 TTAAGAAAAT TAAGACTGAA ACAGGAGGGA AATAAGTGTC TTTCTACGTA CTAAAATACA
    49201 TCGTACCAGT AGCTATTCCT AAGTACAGAA GTTCTGTACT TAACCCGAAT CATATTTTGA
    49261 AAGAAGATCT TCTAGATCCT TCCGAAAGAA TCAATTTACT AAATAGAGAT TATTTAGTAA
    49321 ATGGAACTAC ACCCGCAAAA GCGTTATGTG CTTTCTTCTC TAGAAACGAA ACGGCTCAGA
    49381 TACCTCAGCT TCATGAAGTA CCTACTGAAA ATGGAGCAGG TTTTGATTTA CCAATAATAA
    49441 TGAATAAATG GTACGCTGCT AGACTTATAT CTTCCAAAGG CAATGTACAT GTCTTATTAT
    49501 TTATGCCATC AATTATATCA GGCAACGCAT CATTAATAAG TCATTCTGAC TTGAATGATG
    49561 AAGTGAAGGC TTTACTTGGA AATGTTATAG AAACTCAACA TGGCCATGTA GAAGACCTCA
    49621 TTAAAAATCG TAAAGATGCA GTTTCATTTG CTTTTAATGT AATTGAGTCT CGTCAACTAC
    49681 CGGAGGATGT AGTTCCTAAA TTGGCTCATG CAATAAAGTC AGCTAAGAAG GAGTGGATTT
    49741 TGTTTGATCC CGTCAGAGGA GCTAGAGATC CTGATTAAAA GTAGACAACC TATTATATGG
    49801 GTTGTCACCT GGGAAGAGCA TAGACTTGAT TTAGCATTAC ATGAAATAGC TAAACACAAT
    49861 TATCTTGAAT TCTCTACATG GACATTTGCT TCAGGGTTAA GTAAATTGGC AGGATCTGAT
    49921 AAGCCTATAA TGCTTAACCC GATTGAGATA CTTGAGATAA TAGATCAGCA CAATGTGGGA
    49981 ACAATGTTCG TATTGCGCGA CTATCATTCA TTCCTTAAAG ATGCCCAGGT AGTAAGAAAG
    50041 CTAAGAGATA TAACAGAATC AAAATCAATA TATAATCCAA TAATTATTAC GTCTCCAGTG
    50101 CTCAATATAC CTATTGAACT AGAAAAACTA GTACATGTTA TTGATTATAC GTTACCAGGA
    50161 GTAAAGGATA TATCAATGAT GGTAGATGAA GCTTTGGATT TTATAGAGGA TAGAGATATA
    50221 GATGTTGACT CCGTAGTTAA AGCCTGTCAA GGCTTAACTG CTGATGAGAT AGAGAATGTA
    50281 TTTGCTAAAT CTACTGTGGT ATCTGGAACT TTAGACCCGG ATATTATTTC AAATGAGAAG
    50341 AAACAGATAA TTAGGAAGTC TGGTATTCTT GATTTATATG ATGAAGCAGA TGACTTTAAC
    50401 GATATAGGAG GAATGGATAA TCTTAAACAC TGGATAATGC AGCGTTCAAA GGCTTTCACA
    50461 GAAGAAGCAA AAAGCTATGG GCTACAAACT CCTAAGGGAA TGCTCTTACT AGGCATACCA
    50521 GGCACAGGGA AATCAATGAT TTGCAAAGCT ATATCTAACT TATGGAGAAT GCCACTACTC
    50581 AGATTGGACA TAGGCAGAAT GATGGCTGGA ATAGTAGGTA GTTCAGAAGA GAATATGCGT
    50641 AAAGCAATCA GGTTAGCTGA AGCTTGTTCT CCATGTATAC TCTTTATTGA TGAGATTGAA
    50701 AAGGGCCTAT CTGGTATGGC TAGTTCAAAC TTCTCAGACG CAGGAACCAC CAGTAGATTA
    50761 GTGTCTACAC TACTACAATG GTTATCCGAT AAGACATCAC CAGTCTTTGT GGTAGCTACT
    50821 GCAAATAGTA TAGAAGAATT ATCTCCTGAG TTGCTTCGTA AGGGAAGATT TGATGAGATA
    50881 TTCTTCCTGG ATCTTCCTAA CAAACTTGAT AGAGAAGAGA TAACTAAAAT TCATCTAACT
    50941 AAACGTGGTC GTAATATTGA AGACTTCTAC GTAAACGTAA TAGCATCTGA AACTGTGGGC
    51001 TTCTCTGGAT CAGAAATAGA ACAAGTAATA ATGGCGGCTA TGTTTGATGT ATATTCTAAA
    51061 ACTAATGGAG CTAGAGACAT AAACACAGAA GATATATTAA ACGCTGTCGG ATCAACAAAA
    51121 CCTCTATCTG TCACAATGAA AGAAAAAGTA GACAAACTTA GAAAATGGTG TTTAACGAGA
    51181 GCTAGATTAG CATCTACAAC AGTAGAAGAT AATTCATTCT TACTAAAGCG GAAAAATAAA
    51241 AGAGAGAAGT AGGTGCTTTA TGTCTGGTGC TACAGAGGAA AATGACGGAT TAAAGAAAAT
    51301 GATTGACGAT TTATTCACTG AGAAAGAAAT ACCTAGTGAA CCTAGCGATA AAGACGAGAG
    51361 ACCTCGTCCT GTGATTGATC ACCTAGTACC AAAAGAAAAC AAGGAAGCTA TAAATGCTTA
    51421 TATCAAAAAA GCTACTGAGG AATTAGAATT AATTCGTCTT GCCTTCTTAG ATTTTCAGGA
    51481 GAGCATTTCT GAATTAGTTG TATACCCTTA TGTATATCAC CAGATACAAG AATTTGGTGA
    51541 AGCTTGTATG GATCTAGTAG AAGTCTTGAA TAACGATTTT GATACCGGAA AGATGTCAGA
    51601 CAAAGGTAAG AAAGATTACG AAAAGTTAAA GAAGCTTAGG GCAAATATTC TGTCCTCAAT
    51661 AAGACAGAAA TATAGTAAAG AACTGGGGGA GTAACATGAG TCACCTTGTA ACTGTTGACT
    51721 GTAAGATAGA CTCTATTGAG GCACTATCAG AAGCATTAGT AGAGATGGGT TATGAGCCTG
    51781 TCAGAAACGC TACCATCAGT AGTCGCTATT GGAATGACAA GAAAGTAGAC CTTGGTATCC
    51841 GTAAGGACGG AAAAACTATC ACAATAGGAT GGGTTAATGA TGGCAATGAC ACCTATGATC
    51901 TAATTGCTGA TTGGTTCTGT ACTGGAATTA ACCAGGGCGA ATTCGTTGAA GCTGTTAATG
    51961 TTGGCCATAC GAAACACAAA ACATCTTCAT GGATGAAGAA AAATGGTTAC AGTGTTAAGT
    52021 ATGAAACGAA TACGGATGGT AACTTGGTAG TTGTAGGAAC ACGCTGGTAA ATGGTTGAGC
    52081 TAATAAAACT TGTCACTGGT AGCCTACCTC TAAATGTATT ACATTTCAGT GATCTTATCG
    52141 CTATATACGA TGAATATAGC GATAAGCGCT CTACCAAGTA TCTGGTTTTA AAGAACAGAT
    52201 ATGACAAACT TGGGTTTAAG AGCAGGACTC AATTTCATAA TGTACTTTCT TGCTCTTCAT
    52261 CTCCAGTTGT AATAAATGCA GGCTGTGTTT CGAACTATGA GGATTTGAAG AAACTATTTA
    52321 GAGCAGAGTA AAACTCTGCT CTATACATAA AATTAGGAGT GATTATATTG GCTAAAGAAA
    52381 CAATCAAGGT AACGATAGAT AAGCAAGGGA ATGCAACTGT TGCTACTGAG AACTTTACAG
    52441 GCAAAGCATG TCAAGCAGCC ACTAAAGAGT TAGAGGTTCA ACTTGGTAAA GCAACTTCAG
    52501 AGAAGTTTAC TGCTGATTAC TACAAACCTG AACCAGATAG TAAGACTTGG GTCACTGGCA
    52561 AATAAACATT GTGCATTGTA TAAATACATT ATATAATGTA TAAAAGAAAG GAGTAGATAT
    52621 ATGAATTGGA CAGAATCAGA TCACATTGGC CTATATAGAT ATATAGAAGA TAGAATTGAT
    52681 ATGGCATCCC TTACAGAGCT GCTTGCAGAC TATGCGTCAG AGAATGAATT TACATTCGCA
    52741 GAAGTTCAAT CTGAGTATTC TAAAGCTAAA GCAGAGTTTT CAAAACTCAA TTTTAGATTT
    52801 GAGAAACTCA TAACTGAAGC TATCCCTAAG TCAAAGAAGA GAGCAGAACA ACTTGAGAAA
    52861 ACAAATGCAC CTACTGATAG GTACTACGAG GAATGGGAAG AAGAAATCAT TGATATTGCT
    52921 CAAAGATTAA AGATCATGTC TAGAACAGCA CTCTCTAGAT ACTTAGAAGA GTTATTGCCG
    52981 CATAGGACCT GGCGTGCATA TATGTCTTAC ATGTCTCGTA AATCCAGGAC TCTTGAAGAT
    53041 ATACCTGCAT ATAAGTTAAT CGAAGAACCC AAAGTGATTG AAGAACCTAA GGTAGTTGAA
    53101 GAACTTAAGT CCATAGATAG TAATGGTGTT AGAGTAGGAG ACATCGTACA GGGCTGTGTA
    53161 ACTAAGATAT TAGATTTCGG AGCTATAGTA GTAACTGCTA ATGGTAAACG TGGTTTATTA
    53221 CACATATCGG AAATCACTAA TAAATATGTG GAAGATGTTA ATGAATACAT TTTTGTTGGA
    53281 ATGAAAGTTG AATCAATGGT AATGTCAATA GACACTGATG GCAAGTTATC CCTGTCTACA
    53341 AGACGATTAG GAGGCTTAAG AAAAGAAAAT ACTAATGAAC AACGAGCACA GCAATTTGTT
    53401 GATCAAGTAA ATTCTTCTGA TCATCGTCAA GATAAGTATC GTAAGCTCAT AGAGTCCGCA
    53461 GTAGGGTTTA AGGTTCAAGA TGTGATTCCG CATAATATTC CTGAGTACCT AAAATCAGAA
    53521 TTGAGAGGTG AGGACGTTAT GGAAAGGAAT GTATTAAACG AACTGGATAG TATAATAGCT
    53581 TCAATCGGAG ATACGTTGGA AAATCTTAAA ACTTTTAGAG CTACTATCAA CAATAAGTTT
    53641 ACTGAGTTTG AGAAGATATC TAATCTCAAG AAACAACTTG CTGAGTTACT TTCATAGGAA
    53701 TTGTGATATT AATGAGTGCA TTTTCGTATA AGGAATTAAA CAGATCAGAG TAACAGTTAA
    53761 GGGAGGCCAT TGGCCTCCCT TAATCTATTC CCATATACAG TGTTCAGGTG GTTTATCATC
    53821 ACGCCATCTA TCAAACTTAG GATGGCGTAA CTTACCAGAT TTCAATATGT CATTACATTT
    53881 AACTTCTACT ACTCTATTAA TATAGTTAGT AATATTCGCG GTCATATCAT TTATAGTATT
    53941 TCTATCGAAT CCGTCGAATG TTCCTCTATA AGTTAGTATA CCATCTTTAT ATTGACTAAA
    54001 CTCTAGTTTA GCTACAAGAT GACTATTATA CTTACCCTTG CCCATCTCAT AACCAGTAAC
    54061 AATGCCATCC AATGTTATCA ACTTTTTAGC CTTTAGCATA TCAGAAGATG CTTTACTATC
    54121 CTCACATATC TTATACTTAC CAGATAGGCG CTTACGCATT AATCCCTCAC TACCTGCTCC
    54181 TGTCATTAAC TCAAATAATG ATTTGATATC AGTATCAGTA GGGCTATATT GTATGGCAAG
    54241 ACCAATATGG TGATATGTAC AATATGTCGA TACTACTTTT GTTAAGATTT CTCTACGTAT
    54301 ACGGAAAGGT AAATCAGTAA CATATATTCC TCTATATTTT ATAATATCAT AGGCCATATA
    54361 ACATAGCATA CCCTTGTCTT CTTGCACCTG AATGGCCCTG TGCGCTGTTC CAGAGCCCAT
    54421 TATAGAGCGT AAAGTATCAA AGTCATCATG TAATAGCTCT CCGTCAATTA CAGTCCCGTA
    54481 TAAGGCTTGT ATGTCGTATG AGGTTATGTG TGGTATGTAA CTACCTTTCT CAGGTAGTAA
    54541 CCCAGTAACG TCTGATTTCC TTCTTCCAGT CATACCTATA AAATGAGGAA GAACGTGCAA
    54601 CAAGGCACGT TCACCATCGT ACTTTAGTTC CCATATCCAT TCAGGATCTT GCCATACCTC
    54661 TTCAGAACTA TCAAGGTCAA AACTTTGAGC TCTCATAGGA TAGAGTTGTT CTAACATAGG
    54721 CCCTCCTATA TTAATTCGTC AATAGAAGTA TATGCTTTGC TACTATCACC CCAGCATAAA
    54781 CCATTATAAC TACAATAGGT ACACGCAAAT GAGCTTCTAC TATTCTCACG AGGAGGAATA
    54841 ACATTTTCCT TTGCACACTT ATTAACATGC TCAATTTTCT TTACTAAGGT GTTCACTAAG
    54901 GCTTCATCAT ATTCTACCCA GTATTCCCAC TGTGCCTGTG TGTCTTTATT CTCATAGTAA
    54961 ATAACACCTT GTTTAATTCC ACTGAGAAAC ATATAGATTT GTAGTTGTGC TATATGTTCT
    55021 GGTTTAGCTT CCTTATTACA AACCCTATTA AATCCTTTGT TGTTAATACT TTTAAGCTCT
    55081 ACTAGAGCTA CCTCGTTATT AGGACCTTCA TATATCACTT CTCCGTCAGC ACCATAAAGC
    55141 TTAATTATGT CCTTAGGAAA CATATGTCTA TAAGGATTTG GGTTTCTAAT TACCGCATCA
    55201 GTTCTTCCTG AGATATTTAA GTCTGCATTC CTGATTGTTA ACTCAGGAGC AATCAGTATT
    55261 TCAGCCTTAT CAAACATCTC TTCCATTCTA TGATGATAGT AATGCCCATT CTGGAATATC
    55321 ATTAGTGTTC TTGGTGCTAT ATCCGGCTCT GGATATCCAA GCATACTATA TACAAGTTCT
    55381 CTAGTACACT TTCCAATGGC AGAAGGGTGG AACTTCTTCA TATCTCTATC GTTTTCCTTC
    55441 TGCATCCTAA CTAAGTAAGC ATCCATTAAT TCAATTATAT GCCCCAAAAT TCTCATCTCT
    55501 CCCAATATAC TATATACTCT ATATTACATT TATATTACAT CTATGTCAAG CGATAATCAG
    55561 TTTATTGGAC ACTAAGTAGT CGAATAGATT AGTGTCTTGT ATCCTGCTTA TAAGATACTC
    55621 TCTAGTCAAA CTCTTATCAT ATCTTATATG TATTAGTGTG ATACCTTTGA CTACACATAA
    55681 TTGAGACTTG AGCGTATCAC ATTGCTGTAA ATACAAGAAC TGCTTCTTGG TCTTATGGAA
    55741 GTATTTATTG AAACGATAAT GTTGCGCACC TTGATATTCA AACCCTAATT TGATATCTGG
    55801 ATAGTATCTG TCTAGCTGCA TAGGAGATCC TTTAGGGCTT TGTAACCATG AGTAATAGCC
    55861 ATTATTAATA TAGTCTAGCT TTAGTATACT ATCCAGTGTG TTAAACATTA ACAGTTCACC
    55921 ATTACTAGAT GAGTTTACCT TATGACTATA ACCTTTCCTC TTACTCTTAC ATTCTTCACA
    55981 CTTAGTAGGC GGTTTAGTTT TATAGTAGAT AGTATTACCA CATGCACATT TAGTACTCTT
    56041 TAGCAGATCA GCCATTCCAT CTAGCTTTTT TCTTACGAAT GTCAACATGT GTGAACGTAG
    56101 GATAAGTCCC TATACCATTA AAGCTAACTT TTTCAGCTAA CTTAGCAACA TTAGCTGGGG
    56161 ACAAACTACC TATGATTATA TCTGCAGCAG TACCTTCCAT ATGTTCACTA CCACTTACTC
    56221 CACCAACAGT AGTGTTATGA CTAGGACAAC GATACCCACA AGTAAGAGTT ACTGGAGCAT
    56281 TTACTAACAT ACGTAGCTTC TCTAATTTAT TAACTAACTT AGTATCAACC TTAACCATCC
    56341 CACAGCAATG ACAAGCAAAC TCTAGTTCAT TAAAATGGGG GCTTAATTGT CTATCTGTTG
    56401 CTTTCCAAGC TTTCATATTA ATTACCTCCT GTTTTAAGTA AGTTAACAGC TTTCCTTCTA
    56461 TGGATGAATA TAGTATTAAC ATGCATCTTC AGCTTACTAG CTATCTTCTG ATCAGTTAAT
    56521 CCATCTATAT AATAATGTTT AACAATTGAC CTTTGGAGTG GAGTAAGTGC AATGAACATA
    56581 TCGCTGCAAG TTATTCCTTC TATCCAGCTA TTATCTAGCT CATCTTCAAT AACTAACATT
    56641 AAGACATCAT CAAAGTCAAT GTCTTTCTTG TAATCTTCGT ATTCTGATAT AACGTCAGTA
    56701 TCGTCATATC TTATGTTCAT ATATGCCTTA TATGACAGCG GGTCCTTGAT AGTTTCTATT
    56761 AGGTTACGAT GTAATTCATA TCTAAATGAG TTATAGATAT AACCACAGAA GTTGGTTTTT
    56821 ACTCCACCTT TCTTCCACCT CTTAGCCAAA GTAAGAAAGG TTACTCGTAG TTCCTGTTTT
    56881 ATATCGTCAG AAGACATACA GGAACAAGTC TGTGATAGGA ATGAAGCAGT TTTATGCGCT
    56941 TCATTCCTAA TACCAACAGA TTGATTAGTT TTAGTCAAGT TCTTCCTTAT CTCTTCATCA
    57001 GCTATAAATA AGCTGATGAA CTTACATGAA TCCTTGTCAT TAAGGTTTAA AAGCCCATCC
    57061 TGTATTATCT TAAGGAACTT AATGAGATAT GGCTCGAATG CATCAAGAAG GAGTATTCCA
    57121 CAACTATTGT CTCCTTCTTG ATATCTAATT ACTAGTTCAT CTATATGATC ATACCACTGT
    57181 TTACTATTCC TCATTATATT CCTCTGTCTT CTAATTCTCC GAGAAGTCTT CCCATGATTC
    57241 TATCCACTCG TTCATCTTCA CTTACCTCAT AAAGACCTAG TATCTCACGG ACTACTGAGC
    57301 CAGGATCGTC TAAACAAACA ACAATTGAGA TTAATTCATT TAATAGATCA TTCTCCATTA
    57361 TTTCAATAAA CTCTTCAATC GTTAACTTAA TACCTGAATT ATTCTTGTAA ATATACATTA
    57421 TTGTCCTCCT TGTTAAAGAC CTAGCCCATC TTACCTATAT TCTCATCCCC TTAGGTCAAT
    57481 TAGTTATAAT ATGGGTTACA CTTCACAGTC CATATACCTT GTTCCGTTAA GAATGGTTTA
    57541 TCTTCAACTA TGAATTCATC TGTATCTTCC CAGATCACGG CTTCACCATC GGATTCAAAC
    57601 AGTCTGAATA TATCTTTGTC CTCTAACATC ATGAATTCTA TATCATTCCA ACCATCATTA
    57661 GCTTTAACCT GAGTTCTTCT ATGATTCATA ACTTCCTCCC TATCGTACAA TATTTATTAA
    57721 CGAATTTATC AATAGATAAA TGCCAGTACA GAATACTGTA ATAATAACTA GTAGAGGGAC
    57781 TATACCGTCC ATACATCACA TTCCTTTATT CTTTTCTTTT TGATGGCAAT AAGCTATGGC
    57841 TATTGCATCA GCAACATTGT CATTTATGTC CATTAAGTTG AACCTATCAC TAATCACAGA
    57901 TATAACTTCT TCCTTGGTAG CATTTCCTTT ACCTGCAGCT TTAAGCTTGA TAGTAGAAGG
    57961 CCAGTAATAT TTTATCTCTA TGCCATGCTG CTGACAAGCT AGCATTATTA CACCACGTAC
    58021 TTGAGATAAA GTCTTTATAG TCTCTTTCCT AGGTCCAAGA TATTGATTTT CACAAGCTAC
    58081 TTCTGTAAGA TTATACTGCT CTAGTACTTG TTTGATTCCA TCGTACATAC ATGTGATCTT
    58141 CTCTTGGTTA GACATTGACC TTTTAGTTTT AATATAGCCA TGAGCTACTA ACTCACCATC
    58201 ATCATTAATA ATTCCCCACC CAGTACACGC AGTACTGGGA TCGATTCCTA GTACCACATT
    58261 AATCTTCCTC CGATAGGTCT ATTTCGTAAT AAATATACTT TTCTTTGTAG ACTGGAACAC
    58321 ATATTTCTAC CTCAGCTTGC TCAAGGTACT TCCCGCATGC TAAGCATACC CAGTCTCTTC
    58381 CCCATATATC TTCATTGTCG TACTCTAGAT GAAATACATG AGTGTTCTCC TCTGTCCCAC
    58441 AATCAGGACA TATGATGTTT ATATAGGCCA CGTTATATAC TCTCCTAAAG TCTCTTAGTC
    58501 TGTCTATAAG AGTCAAGCAT AAACTCCTTG GTTCTATTGT CAGGCTTTTC ATATTCCATA
    58561 CTCCATGTAT CCTGATGAGC AGTATCAGTA CAAAACAGCC AACGCCAATC TTCAGCCCAT
    58621 AGCTGCTTCC AGTCCTTGGT CCATTCTTCA TTCCTCTTAT AGTCTGCATT ACGTAGTTCA
    58681 GCGTACATCT TTATCTGGTC TAAATTTCTG CAGTAGGTAT CCTGTATTAC ATGGCCCATC
    58741 TCATGACAAA AGATATAATG ACTCATAAAT CTAGGTACAG GAGTAGATCT CCCATATAGA
    58801 GTAATGTGTC CTTTAATCTT ATCATCTCTA AGATGAGCGC CTGCAGAACC GTTAAAGTGG
    58861 TCATGACTTG GGTCCCTTAA GAGATACACT TCAAGGTACT CCAACACTTC CTCCATGTTA
    58921 GGCCATGTGA TAAGGTCCAA TGATTCGACT ACATTGTTAA TATTATGGCT ATATGCTCTA
    58981 TTAAGTACAT CTATTCTTGA TGGTAGCCAG TAATCACTGA ACTTGAATAC AGTTATGTTA
    59041 TGAACTGAAC CGTAGCCTTC AGTTGCAGTA TCATACATAC TAGTACACTC GTCAGGCGTG
    59101 TATATTCTCA ATCTACGTTC CTCCTAGGTT ATAAATATTA CATCAATATT TCCATTATCA
    59161 TTGTAATATA ATTTACAATC AAGTTTATTA CCATATAACT TAAGAATGTG TTCCACACCT
    59221 ATACGTATAG TATCTAGAGT GTCTTGTCCA ACAGGTTGTC CTACATACCA ACTAACATAC
    59281 TTTTGGATTT GTTCTTTAAC TGTCTCTAAA GTACTATCGA TAGAAGTATA ACCATTCATC
    59341 TTGTCTGCGT ATAAGTTTAT TAGGTCTTTT TTCATAAGTC TCCTCATTAT AGTAAGGAGC
    59401 TCTGGCTATT CACCAGAGCT ATCCTTAGTT TCCTTTGTAA TAATGGCCCC TATGACTTTC
    59461 ATACTACCAT CATCTTCAAG TTTTATAACC TTCTCACCAA GTGAGTTCTT TATGATTAAC
    59521 ATCATTCAGC AGCTTCCTGT TGCGCTCTCA TAGCTTCCTG AGCTTGCTGC ATAGCACGGG
    59581 CTTCCCAGTA ACGATCAAGC TCCTGTCTAG CATAGTTAAG CAACCCTTCA ATAGTAATTA
    59641 GGTCTACACT TTCTCCTCTA CTACCGAAGT ACACATCGCC ATTCTCCTTA ATCCCAGCTA
    59701 CAACCTCACA ACGCGTAGGA ACATTAGTAG ATTCTACTTC AGGTGAATCT ACAACTTCAG
    59761 GTATCATATC TACTACTTTC TTCTTGGCCA TTGTTAGTGG TCCTCCCTTA ATAATATTTT
    59821 AGTGAATACA TACAACGCAA CCATTTGTAT ATAGTTGATT GATTGTAAAT TGAATACATC
    59881 AGTTATAACG TTATTCCATA TCATCAATCC AGCGAATGTA ATAAATAAGA ACTTTACAAT
    59941 CATTAATAAT GTATCGTATA GTAACTCATA AGTGTCATCT TTCATTTATC ACACCTACCA
    60001 CATTCATGTT GATATGGACA GCTCTTACAT GCATAAGAGT ACTTTGGATA AAACACTCTA
    60061 TTCTCTATGC TGTCAGCAAT ACTATTTATT GTATATTCAA ACGTAGAGAA CTCATCTCTG
    60121 CTTGTATAAT AGACCTTGCC ATTCTTAAGG AAGTAATATA CTATCCTATT TTCAACAGCT
    60181 TCAAATAGCT TCCTGAATGC ATAAGATTGT GCCGTGAGGT ATATGTCATG ATCAGTATAA
    60241 AACTTATCAG GCATATATTC ACCCATCTTA AAGTCTACTA TCTCTATGAT ATCGGTGTTA
    60301 TCAACTTTAA CTTCTCTAAC AAGTTCTATT GTACCAGTCA GTTGATGTTT GCCTATATCT
    60361 ACTTTATAAT TTTGTTCTAC TGTTATTGGA ACACATGGAT TAAATTTCGC ATGTCTATGA
    60421 AAGCTAATGA GCATACTTAA ACCTTTCATT TCTAGGTCAC TATGCTCATC ACGCTTTCTG
    60481 AACATTATGT CTTGGAGACT TAGATTCTTT GACCACAAAG TCCCCCATTC ATTCTTCAGT
    60541 TGTTCTGCTC CGGGTAGATT ACCATCGAAC ATGTTACGAT AGAAGGAATA AATCACCTTG
    60601 TGAATTTTAA TGCTGAAATC AGCCTTAGCA GATAGTTGAC TAGGTATCCC GATACTACGT
    60661 AGATAATACT TTCGAGGACA TTCCGTATAC ACTAATACAT CGTCTAATGA CAGTATCATT
    60721 TTCTCGTGTA TGCATTAAGA CATTCAGTAT GTACTTGGAA AGTCATCTCT TGTTCATACT
    60781 CGGCTCTTGA TTTCTCTTTG CCACTAGGAG AACAAATCCA TAGTATCTCT CGACCGCATA
    60841 ACTTACAGTG TACAGGAATA CTTGTAATAG CTTTATAGCC TCTGAGAGTA ATGTCTTCAA
    60901 GGCTATTAGG AATAGGTTTA AATTTCTTTG CCATTAGTTT AACGTCTCCC ACATAGTACA
    60961 TATAGTAACT TTCTTTAAGT TCTCTTCTGT TACTTCCATG TTTAAATCCC TAAGGCACTT
    61021 TAGTTTATTA GTTAAGATGT ATTGTTCTCT TCTACTAAGT ACAGCATCGG TAAAACCTTT
    61081 CTTCCTCTTA CGAGCCATTA GTATCTCCTC CAGAATCATA ATCTGAGCTA TCAATTTCCT
    61141 GGTTATACTT TTCCTTAACT AACTTTTGCA CGTATTCTCT TGTTTCATAA TCCATTTGTG
    61201 CCCATTCTTC AGTAGTAAAC ATGACTGACA CCTTAGTTAC ATTAGGCTCT ATGACAAGGA
    61261 ACCCCCTTAC CCATAAATGC TTTATTACTA TCTTTAGCTG CCCTATACTT CTTAAGGTAT
    61321 CCAGCACCAT GTTCACATAT GGTATTGCAT TTAAGACATT CATCAATTAG TACGATAGTA
    61381 ACATGCTTAA TCTTTGCTCT TTCAGCTACA CTAGCGTTCT TACTCTTCTT CTTGGCCATA
    61441 AAACATCATC CTTACTGTTT ATGCTTTAAC CCTTCTTCTG GAGTATGTTG GGCTTCAACC
    61501 ACATCAAATC TACCACCAGA ACAGTATACA ACATACATTC TTCTATCTGG AATATATTCA
    61561 AGATCAGTTA TCTTAGCATC AGCAGGAATA TCAAATCGGC TAGATATCAA ATCTAGAAGC
    61621 AATTCCTTAG TAATATTGAT CTTAAAGTGT TTGCTCACTT GTGGCCCTCC TATAATCATC
    61681 AGAAAATCCT GGCACCATAT TATCAATACT TATGAATGTA TAGTAATCAG TTGCTTCTAA
    61741 CACAATGGAA TCGACACTCA GAGTGCTTTC TGAAAATACC TTACTACAAT TATTAAATTT
    61801 AGTATATACG CTCATTCCGT GTTCATTAGT GCTTTGCATT ACTATGTCAA TATAACCATC
    61861 GTTAGGGTTA TATTGTTTAT CAAAGATGGC TCTATTTAGC CCTAGCACTC CACACTCACC
    61921 AATAGATGAT TGAAAGATAA TAGGATCAAA TTGTTTATAG CTTATTGCTT GTATAGTAGG
    61981 ATCTATATGC GCCTCTTGTG TCCCACTATA GACTATTACA AAATCTGCAC CGCAAAATGA
    62041 TACATAGACT GATTCCTCTA GTTTAGGTTC ATTAATATCC TCAACAATCT CAGCACCATT
    62101 AAAAGTTGAT ATTGTCGATA CTGACGACAT TAAGTGTCCA ACCCTCAATT CCCGTCTTAT
    62161 GTCTTTTATT AATTCATACA TAAAATGACT ACTCATTATT TCCTCCTATA ATAACTGTAC
    62221 TGCTAATTCA GACAGCAGTG ATCTTTCAGT CTTTGTTAGT GTTACGTGCC CGTATATCTC
    62281 TTGACCTTTA AAGGAATTGA TAACATGGAC AAGTCCATTG TTGCTACTAT TCAATCTATG
    62341 ATTATCTACT TGTTCAATAT CACCTGTGAT TACGATCTTG GTCCCTTCAC CAGCCCTAGA
    62401 TATGATGGTC TTCATTTCAC TCTTAGTAAG ATTCTGAGCT TCATCAATTA TAATCCATTG
    62461 ACGTGGGATA CTACGACCTC TGATGTATGT GAGTGCTTCT AGTTCTAGAA TACCAGTTCT
    62521 CATTAGTTCT TCTACTCGTT CAGCCGGTGT AGAAGGAGAT CCATATTTGT TAGAAGCTAA
    62581 GTCCTCGGTT AAATATTCAA GATTATCGAA TATGGCACCC ATCCATGGAG TAAGCTTTTC
    62641 TTCCTTATTA CCAGGTAAGA AACCTATATC ATTTCCTACA GGAACAATTG CCCTAGATAC
    62701 TATGATCTTC TTATAACTCT TATCATTCAG AGTCTTTTGA AGACCTGCAG CTAATGTCAT
    62761 TAAAGTCTTT CCTGTACCAC TAGGACCTAT AGCTGTGACT AACTTTATAG AATCATTGAG
    62821 TAGTAGATCC ATAAAGAATC TCTGTTGTGT ATTTCCCTTA GTAGGTTTAA TTCCCCATGC
    62881 TTCAAGATTC TTACTAAGAG GAACTATGGA CTTTAGCCTA GCATCATATC TACCATAATG
    62941 ATTTCCACCG TAGCTATCAA TCATAATCAT AAATTGATTA GCTACATATG GTTTCTCACA
    63001 ATCAATTCTG CGTTCCTCAT AGAGCTGCTG CACTTCATCA TTATAAATAT TTACTTCTGT
    63061 ACATCCATTG TAGATGTTAG ATACATCTAC AATCTCTACT ACATAATCCT CAGCAGGTAT
    63121 ATCAAGCGTA TCAGCAATAA CTCTCTCACA TATATCCTGA GTGATTAATG TCACATTATC
    63181 ATGTTGCATA AGACCTTTAG TGACCATTAA TATACGATTG TCAACAAGCT TTCTATCAAG
    63241 CTCAGCAGGT AAATCTATAT CGGTAAAGTT AGTCTCAACT CTCAATATAG ACCCATTGTC
    63301 GAGTTCAACA CCTTCATGCA ATTTGCCGTG CTTTCTTAGG TCATCCATAA AGCGTATAGC
    63361 TTCTCTGGCA TTACGTCCTC TATTGTCTTC TAACTTCTTA AAAGTATCTA GTTCTTGTAC
    63421 CACAGCTAGA GGTATAACAA TGCTGCATGG TTCAAATGAA TTTATTATTT CATTTATACT
    63481 TCTGTCTAAT AGCACATTCG TGTCAAGAAC TCGAATCAAG TGAATTCCTC CCTGGAATTA
    63541 TAGGTTCCTC TCAATACTTC TAGCGATGAA TGTATGTTCT AGTTGTAAAA CTTCATTACC
    63601 GTATTCTACA TTGTAATTTA CTATCTCTGC ATTATGTAGC ACAACATCCC CAAGCACTAT
    63661 ATCCATTGGC CCATTAGGTT CATTAATCAA ATTATTAAAG ACTAGAGTAC CAGCTATTCC
    63721 TCTTCGTCCT CTTGAGAAAC CTTGAATGCC TGTGCCACCT TGATAAGATA TAGGAACTCT
    63781 TTCTTGTTCC ACAGTATAGT CTATAGATTG TATAGTACCT ATAACTTTGT CTCCGAAGTA
    63841 TACTGTGTTG GGTTGTCTGG TTGTCTCCAT AATATCTAGC TTATCTTTGT AAACATATAT
    63901 AAGATCCATT AGTAACCTCT TATTAATCTA TATGGATCAT CACTATCCAT ATAGTGATTG
    63961 CTATTAGAGC TTGTTGTAGT ACTAGCAATT GAGTTGCTAT AGGTCCCATT AATTGTTATA
    64021 TTACCTGCAA TTATTGTATC AGCACCTGTT GTATAATTAG GATAGTTGAA AGTTGCAATA
    64081 CCATTATTGC TGATATACAC TCTTGGTTCA TTATGCATCT TTATCTCAAT GCCTTTAGTC
    64141 AATTTAGCTT CATCTTCACT CATCTTCTTG ATATATTTAC CAATTAAATC CATGTTTACA
    64201 TCCTCATCCT TTATGTTATA ATAGTAATAA CCAGGGCAGA AGCCTTATAG AAGTTGTATC
    64261 TGCTCCTTAC ATAGATAGTT CGTTAGGTCT ATCCTATAGC TTATGACTAT CAAGCTTCTA
    64321 TGTAAGGAGC CCTCCTGATT AAAGAGGGAC TGAAATATGA TTTTCTTTTA AGGCTAATAC
    64381 CTAGTTTGTA ACTATGATAC AAGGTATATT AAAGTACTAT GTTTGCTAAT ACCTAATTAG
    64441 CACCTCCTGA TGAAAAAGGG ACTGAAATAT AAATACTTTA ATATACAAGC GTCATAGTAT
    64501 TTACCTCTGA GCCGTAAAGC ATTGACTAAC CATTAATCAT TTGATTATAC CTACGGGTGC
    64561 CCTCAGGTGG GACTTCTCTA AGATATGACA TCTCAGGCAC AAATTCAAAG AACATTCTCT
    64621 TCTTGTATGA GGAGAGTTTG TTCTTTCCCA CCTTGACCTC AAGTAGTGGC CTCTTCTCAT
    64681 TAATACCATC TTGTTCCCAG AATACCTGTG CTGACTCTCC ACGTAAACCT ACTTCATTAT
    64741 AACATAGCAT TATAGCTTTA GCTTCGTATG CAATCTTACC AGTAGACTTT ACATCATCAA
    64801 TAATAGGTCT GCGTGCACCA TTTAACTTCT TAAACTCAGC AGTACAAATT ATTGGGATAT
    64861 CATACTGTGT GCACATGCTT CCTAGCTCAC CAGAGATATG AGTAAACTTT GCATTCTCAT
    64921 CATTATTAAA GTTTGTTTCT GATGATGATA TATCGTGAAA GTTGTCTATA AAGACTACTA
    64981 ACTTATAATC TTCATCCATC TCTTTAAGAG CAAAGTTATG GTCTCCTATA GTCTTGCATA
    65041 TTACTTCTAT GGTGTCAGCC ATAGGTACGT AGTTTGAGTC AACTACTTTA ATATAAGGTA
    65101 TGGCATTTCT CAGCCTTCTT ATTCCTTCTT CCCTACGTAC AAGATACGGC ATAGCAGAGG
    65161 GATCATTCTG ATACTTCTTA GGCTTAGTCA CTACATTGAT CGGTATCTTT TGATCAAGAG
    65221 CTATGAGTCT CGGTAGTATC TCCTTTACGT TATCATCAAG GCTAAAGTAT AATACATAAG
    65281 CCTTGTGAGG TTTCTTCTCT GTCTTAGTCT TATTAGCATT TGCTATTGAC CATGCTAACT
    65341 GCATACAAAG AGCGCTTTTT CCGACATTCG CTTGACCTGC CACAAGATGT AGCCCAGGAT
    65401 TTAATCCTTC AAATGCTTCA TTGAAACATT CTATTCCCCA GTCTAATCCA CCAAGCTCTC
    65461 CACGTTGAAG AGCATATTCA TTGACATCAT CAATGATGGT TCCCATCTCC TTAATTAAGT
    65521 CCGGTAATTC AACCTCTTGT TTATTCCTTC CGCCTTCTAG CACTATCATC CTGTAACCTC
    65581 TCCCTTAAAA CTAATTTATT CATTTCTGAG TCGTTCATTA CCTCGACATC CTTACAATAT
    65641 ATACACTTTA CTTTTACCTT AGTAGGTTGC AACGCATTTA AATCGTCAAA TATGGTTTCA
    65701 ATCTCTGCTC CGCATACATT ACATTTCGTA TAAACAGCAT AGATGTACAA TAGCTATCAC
    65761 TCCATACTAA GTTGTCTCTC TAATTCATCA AAGATATCAT GCATGGTTTT CTTTGCTCTC
    65821 TTTAAACTAG CATCGGTTGG GCATACTAGC TCAAACTGTT TGACTACATT ACCCTTAGTT
    65881 TTATCTAACA AGGTTTTTAA TGTGTCTGTT GCTGGGATAC AGTAGGAACT TGTAGCTGTT
    65941 CCTTGCTGCA CGCCATATAC TGACCTTGCT GTAATTCCAA CGTTTTCTAC ATATCCTTCA
    66001 TGATTTGCCA TTGAATTATC TCCTCCGTTT ATATAATTTA CATTCTTGTT TGTTACACTC
    66061 TGTAATTGTG GTTAACCAAC CACATCCCAT CTTATACTCA CCTTTATACA CACTCTCAAG
    66121 TATAGTTTCT ACTTCGAGCT CAGGCATTGA TGGGTCACAA TATTTAGAAT TCCATTCATC
    66181 CATTCTGTGC TTGCACTCTT CTTTATCCAG ACCTTGTTGT CTATAGAAAG AAGCTATTGC
    66241 CGCTCCTGAG TTATTGCGTT GTCCTTTAAG AACCATTTGA TTAAGCAGTG CATTCATACA
    66301 AGGAGGTGTG TAGCTTAAAG GTTTAAGCGG TTTATTATAC GTAGGTTTAG CCTTTAGATT
    66361 AAGCCTTCTT ATGATATTTA CATATGCTAG GTTGGCCATC GGAATCAATT TTACTGTGAT
    66421 TGGTTTTATA GCCCTTGGTT CCCTAGCTAG TTGATAAATT TCATCTGCCT TTAAGGTCTG
    66481 CAACTCCTGG TATGTGATAG GAATCTTATA TAGCTTTGTC TTTTGATGAC GACTATTGGG
    66541 AAGTCTGAAT AGCCGCTTGC TATCATATAT CTTTGTGTCT ATTGTCTTGT GTCTAGTGTT
    66601 GTCCTTAATA TCCATGGCCA TCATCTTAAA GACTCTATGT AAGTCCTTAG AGGGAATTAC
    66661 TCCAATGATT CTGCTATCTA CTATTATATG TATTCCCTTA GCACCACTGA AATAGATACT
    66721 TAGCAATTCA GGATTGATGC CATAGTTTCT GTACATATAT CTTATAGAAG TCAAAGCATC
    66781 TTCAATAACA ATTTCTATAC CATCGTTGGT ATCAAAGTCT AGGTAGAAAT CACCCAATAG
    66841 TAAAGCTTCA TTCTGTGCTG GGGAATTGTA CTTATAAACA GTAGCGAATA CTCCTATGTT
    66901 GTCATACTTA AAACGGAACT TATTGACTTC ACTTATAGGA ATAATTTTAT TTCTCATAAA
    66961 CTTTCCATTT GGAAGTGTAG CTCCGCATTC AACCCACCAT TCAGTAGATT TCGTGGTCTA
    67021 TGCCTTCTGC CTTACATGTG TTTATTCTAT CTTCCAGCAT AGCCATTCCA TTGGGTATAT
    67081 AATCCATTAG GTATATAGGT GATGTAAGCC TAGGTAAATC TTTATCGTTC CTTATACTGG
    67141 AGGAAGCGTC TATCGTATAT AATACCAAGT CTATATCTCC TCCACATGCT TTGATTACTA
    67201 TTTCCATAGA AGCTCTGTCT CTACTTTTAA GTAGTACTTC TGTATGCATC TTCTCATGGA
    67261 AATAATCGCA TAAATCCGTA AGAGTAAAGT CTCTTACATT CCGTAATACG AATTTCTTGT
    67321 CCTCTTCCTT TTCATACACC TCAATAAACT CACCAGACTC AAGTTGCTTT AACTTTGGTC
    67381 TTGGGCTTGT AGCCTGAAGT CTAGTGTGAT AATAGAATGT ACCTGGTGTT AATTTGTTAT
    67441 CAGGGTCTAC TTTAGTTCTT CCTACTCTGA TAACATCATA GGCATTAGAT ATATGTTTAG
    67501 CCTTGCTAGG ACGGAGTCTT TGTAATTCAT GAAGCTTCTG AATATATTCA GAAGGCTCCA
    67561 TATCTATCTT AGTTAGTTGG TTAATCAAGT TCATTTTAAC TTCTTTAGAA GCTGTGTTTA
    67621 TGTCCTGTCT TATATTAGTA AAGATATATC TTGCAACCTC TATCGCCTTT TCCTTTTCCA
    67681 TTATATATCT CCTTTATACT ATTTTCCAAT CCTGTGCTAA TACATCACCT GTATTAGGTG
    67741 TCCATACCAC TGCATTACCA TACACGGTTT TAATTACAAA GAATGGGTAA AGTATAAAGT
    67801 CTCCTTTACC TTTTAGGTGA CAGATTTCTG CACTTCCTTC TGGGGTTATT AAAGCTACGT
    67861 AAGAACCTTC CCAAAATTCA TTATCTCTAG TTACAAACTT ACCATCTACT AGAGCTTTTA
    67921 TTGCTTCTCC AAAATCCATA TTAGCCTCCT GTATAGGAGA GGAAGACTAA GCTTCCTCTG
    67981 CCTTCTTCTT TAAGAATGTG TTGAAAGCAC TTATGTTCAA TGGGCTTATC ACTTTAAATG
    68041 TAGCAGAGCC ATCACCTAGA AACTCTCTTA CATATGGGTC AAGCTGATTA TTATCTACAA
    68101 TGCCAAGTAC GGCTTTATAC TCTTTAAGCT TAGAGACTTC AGCTGGAGGC CATTCTATAG
    68161 TAGGCTTCGG TGGCTTTACT GGTTCATCTT CATAAAGCTC TATACCAATA CCAAGGAGTG
    68221 TTGCACATTT CTTCAGAGCA TCGGTAGCGG CTGCTTTAGA TGCGCCCTCT TGTTCAGACT
    68281 CTCCACCAAT CAAAGCTTTA CTACCATATT GTTCTTTAAC AATACCAAGA CTTGGAACAA
    68341 TAAGTTGACC TAGTACCTGG ACATATGGAG GTTGTTCAAT GTTTTCATTC TTTCTCTTGT
    68401 CCCACTTAGG AAGTGATTGT ATAACTTCCA TCCTTAGAAC ACGGAATGTC CATTGATATG
    68461 CAAAGGCTTC ATTGAGTAGG TTGATTACTG TTGAGCCACT TATATAACTA AGTTTCTTTC
    68521 CAAAACCAGC ATCACGTTCT TTAATCTGTT TTGGGTCAAT CGGCCTTGTT ACTACTCCTA
    68581 CTACCCTATC AAGTTCTTCT TGACTCAGGG TAGTCATAGA ACTAGGATTG AGTAATGTTG
    68641 CTAAATCTGC CATTAAATAA TTTCTCCCTT CACCTTGTAT AATAACTTCA TCTATGTTAT
    68701 AATGTTATTT TACCTTAATG CGGGTTATAT GTCAATAGCA TTTGTGAAAA ATAAATGAGA
    68761 AACAAGTAAC TTTATGTATT AGTAGGGCCT GGCCCTACTA GGTTCTTACT TATCAGAGAA
    68821 CATGATAGAT CTGGCCTGCT CAAGTGTGTA TACATTAGGA GTGTTATACA ACTTCCTAAG
    68881 TGGAGATTCA ATGATCGATC TGATTAATTC CTTACTTAAT AATTCCTTTT CTTCAGGAAG
    68941 TAAGAACGTA GCTTTGTCTA TCTTGCTCTT AACAAACCTA CTTGAATATG ATAGTGTCTC
    69001 TTCAAATGAT CCCTTAGAAT CATTGAACCT GATTAGCTCT AATATAAGGT CATCTATGAT
    69061 GGGTCTTATT TCATCTAAAT CGTCTACTAT CTTATCCACA TAGTTGCTAC TACTTTTATT
    69121 CGCCATAAGT ATCGACGCTA TCTTTGTAAT ACATATGGTA CATATGATAG CTATAATAAC
    69181 CACTATTGCT GTATTCATTA CTTAACCTCC TCTGAGGATA TATCCACTCC AAGCTTTTCT
    69241 TCTATTGCTC TGTCAAGATT AACATCCTGC GGCATACCAA GATCCTTTAG TTTCTGATAA
    69301 ACTTGTACTA TATATTTCAC TGTAATGATA CTCCATGCAC TAACTTGTAT GCCTGTGAAT
    69361 GCTAATTGTA TAAGTGCGAA TGACGAGCTG GATACAATAG CGATCTCAAG TACAAACAAA
    69421 AGCAACATGT AGTAGACCAT TGGTTTAGCA AAGTCTGCAA TCTTATCCCA TGTAAACTCT
    69481 TTCTTCTTTA CTGCTATAGC GGTTGATAGA ATGGTATTAA CTACCATGAA TATTATCAGT
    69541 GCCAGTATGG GAAAGATATC AGTGCCACCA GGAATTAAGT TACAGTAGTG GTTTATCAGT
    69601 TCATCTAGTC CAAACATTTA TACCACTCCT CCAAGTTCTT TGATACGAGA ATTAATCTGG
    69661 TTTAGTTGTT CTTTAAGCTT GTTGGCTTGT GCGATTAGTT CTGATAATTC ATTGCTAATT
    69721 GTAATGCCAA AGTATTTACC AATACCACTT GCTATAGCTA ATGCCATCTT ATCTCTACTG
    69781 CCAGAATCTT TAAGCAGTAT CTCTTCTCTT GCGTTCGTGT GAAATGCTAT TTCAGTTAGT
    69841 ACTGCAGGCA TATTGGTGAG CCTTAATACG GCAAAGTTAG CAGTCTTTAT CCCACGGTTA
    69901 TATAAGCCTA AGGAATTAAT TAGGTTAGAC TGTATGAGAT TAGCTAACTT TTCACCATTG
    69961 CCACCCTTAC TGTAGCAATA TGTTTCTGTT CCGTGTGCTG ATGCTGGTCC CGCATTAGTA
    70021 TGGATAGAAA CATATATATC AGCTTTGTTC TTGTTGGCGA AGTCTGCTCT TGCAGATAAG
    70081 TCAAATCCTT TGTCAGTCCA GGGCTCAAGG TTATAATCGC CAATACGAGT ATATATTACG
    70141 TCTATGTTAT TACTCTGTAA TATTTTTCCT ACTCTTAGTG CGATATCTAA ACAGCCATTA
    70201 GCCTCTACAT AACCTGTAGG ACCCTGATTC CATTTATCAC GGCCACCATT CAATGGCCAG
    70261 GGTCGATACA GGCTTTGTAT CGTATTACTG GCATTTTAAT CACTCCTTAT TGTTATGGTT
    70321 TAGGAGCGCA TATGCGCTCC TAACTAGCCA AAAGCTTTAG CTATAAAACC TCCTAATGCA
    70381 CCAACTACCC CCATTAGGAT ACTGAATCCT ACTGTTACCC ATGGTGGGGT ACTATTGGAT
    70441 ATTTGTTTTG AAAACTCATC TCTTACGGCA GACATTTCCC TCGTAAATTC TCCCCTCATG
    70501 GCACCTATCT CTTTATTCAT GTTGGATAGC TCTTGCCAGA TTCTCTCATT GATATTGTCC
    70561 TGAGTCAGCT CTACTCTAAC CAACCTGTTC CTAATCTCAC TCATTTGTTG TTCTATGCGT
    70621 ACGCCTATTA CGCATTCATC TTGTGACTTA GGTGTGACCA TGGGGCAATT CCTCCTTAAA
    70681 TTGTGAAGTA ATCTATATCT ATACAACTTA TAGCTGGCGT TACATCGTCA GTTTTCTTAA
    70741 TCTTAGTCAG TATATATACA GTTGAGTAAG ATCCTCCTAT ACCTTGGTTA AAAGGTATAC
    70801 CTGTGCTACT AATTGATATA TCACTAGGAT CAGTAAACAG CTTGTGCTCA ACTAAGTTGT
    70861 AAACGTTCTT TGGGCAACCA TCTGGAATTT GTATTACAGG GCTATTAATA ATAGAAAAGT
    70921 ATTTATCTTT GATCTCAAAC TTACTCACAA TATATGATTC ATCTGATTTG AAATCATAGT
    70981 TATATACTCC GATCTCTTGC ATGCCATAAT AGAATGAACG AACTCCATCT TCAATAAAAT
    71041 AATATGGCTG TTTGAGAAAT ATGAATAGCT CTGTGATCTC TGTAGATGGG AACATGAATA
    71101 GTGCCTTATT TGCATTTATG ATTGGAGCAA AGTTAGGAAT GGTACGTGGA ACGTTGTTAC
    71161 TTGGTGTTAT ATATTGTATG TTGCTAATCT CCATTGAGTA CTCAGGTGTA GGCTTTATAC
    71221 TAATGCTGTT AACGTATACA TTATTAATTG ACTGCAATGG TAACTTTATA TGAAGTAATA
    71281 TATATAATTC ATTAATTGAT GAGTACTGTG ATTTATGCAT CCAACATGAG CTATTGTTAC
    71341 AATCAAATGT CCTCATAACT TTTGGATCAT TTACAGGAAC ATATGTTGTT CCGTCAGTAG
    71401 ATTCATATAG GTTAACAGCT AGTGATGGTG GAATCATAAC TACACCATTT TGATCGATGA
    71461 TACTAGCCTT ACTTGTTGAG TTGTATTTGA TTGTTGCTAT TCCATGTAAA CTATCTATCT
    71521 GAGCAATCTT ATCCTTATCA ACATCATATA AGGCATTAAA CATGTTCTCA GCTTTAAATG
    71581 AATTAGATAA TGTTCTAGGT ATATTAACAG AATCTAAGCT ATTGACGCCA TTCCTTATTG
    71641 TTCTTATACT GTTCTCTAAT TCATATATCT TATTTTGAAG GAAATAGTTT TCTACGATAA
    71701 GTAAATCCAT ATTATATCGG ATATCTTCAT CATGTTGATT AGCTATATCA AATAGTTTAC
    71761 ATATGTCATA GTGGAAGTCT TCACACATTT GTATGAACTC TTTTGAGTTC TTAGGTCCAG
    71821 TTCTGATGTT TTCATTAATT TGTGAAATTG GCAGCATGAT GACACTCCTA TTTTAGTGAT
    71881 TTGTTAATAC AATCTATGTC TTTCCTAATC ATATCAATTC GTGTTTTAAT ATTATTCTGA
    71941 CCAATTCCAT TCTCGTCTGG GTTAAGACTC TGTATGGAAA AACCTGTCTT AACACCATTG
    72001 TTCTCAGGAC CTACCTCTGA TCCTTTATAG TATAATCTAT TGTAAACTGG AACAGAGAAT
    72061 AAAGTGATAT CATTAGTTCC TTCAATCATA AGCTTCATAT TATTCATGAT GTAGTCTGTA
    72121 TGTCCTGGCC TTTGAACAGT GCCATTAGTA AAGTTATCAT TACGATCCAT ATAGAACATC
    72181 AAATATCTTA CGTCATGTAA CAACTCACTA AAATAATTTA TGTGATCTTC TGTGTCAGTT
    72241 GGTCCACGAA GTGGAGCTGT TAGTCTAGTC AATGTAGGTC TTATCATATA TACAACTCCT
    72301 ATATAGAAAA TTTAAGTCTG TATGATTTAA GCTTTGGTGA TAGTTTTGTA ACCGAACTAT
    72361 CTCTACGTAA CTCTGCTTTA AACAATATAG AGTCTGTATC TGTTGTAGTT ATATACTTGT
    72421 AATAAAATTC ATATTCTACA TCGAGTATGT AGTTATTAAG CACTATGATA CAATCATCTA
    72481 CCATAGCATA ACAATCATGA ACAGAATTAG GAATGTTATA TTGTAGGTCA AATAAACTTA
    72541 CATGCTTCAA AGGAGTACTA TTTGCATAAA ACTTAGAACC AGTTGTGATT AATTCATAGT
    72601 TTAAGTTAAG ACTTATAGTA GATATGGTAT TATGTTTGTA CACTAATACT ACTATCTCAT
    72661 TCCATCCTCT ATTCAGTAAG TAATTTACTG AACTACTAGG TGTGCCGCTG AACTTTAGTA
    72721 CTCCGTTAAC ATAGATAGCT ACTGGACAGT TACATATAGG TATAGCGTTG CTTATGTTTT
    72781 GTTCTTGTAC ATATACGCCT ATAGTAAATT TATAATTTAC GCAATCACTA GATTGTATAC
    72841 CACTTACTAC CTCACCTGAC TTATTAGAAT CTATCTTAAT GTAGCTCACT TCAGGATTGG
    72901 TATCGATCCA ATCATCAATA GACGGGATAT GACTAGCTCC CATATCAGTT TTAACTACTT
    72961 CCATCTTCCA ATTGTTCTTC CCTATATATA GTTTCTCAGT CCCATTAACT ATCTGCTTAG
    73021 ATACTATATG TCCAAGTTTG TAGAATGATA TATTATTTGT CTTAAGGGAC CTTAGTTCTC
    73081 TTTCAGATAT TGCTATGTTA GATGGAAAGG AGAAAATATC TGGGGTTGCT TGTTCTACGT
    73141 TCTTAAAGTC TATGACCTGT GAGTATTGCG GAGAGGTTTC ATTAGTGGGT GATATAGGAA
    73201 TCCAGTTGGG ATTATTACTA GTAAGAGCAA TCCAATAGTC GATCCATGTT CCTGTTGTAA
    73261 GTTCAGAGTT AGTCTCTAAG GATACTTTGT CTATGACAAA TGGAGAGCCG CTTTCGACTA
    73321 TGAAAGGTTT AGATACAAGT GTAGACTTAT TCATATAGCT AAAGTTATAG AATGAGATCT
    73381 CTCTGATTCC AAATATATAT GAATACTTCT CAATGTTGTT AACTGTTGTT GTAGTATCAT
    73441 TCTCATTTTT AGAAAGTAAA AATCTAATGG ATTTAAAACC TATATCGGGG AAGTTATATG
    73501 TCTTATTACC AGATACAGAT TCAGTAGTTG AATATGGTAG CTCTAGCCAG TTGATCCCAT
    73561 CACTACAGAA CTCTACCTTC ACGACAGTTG GTTTAACGGT ATGAAGAGAC AGTAAAATTT
    73621 TATTTGCTAC AATAATAGTA TCAAAATCAA TTGTCACATA TCCACCAACA GTTTGTACTG
    73681 TAGAACTAAT AATCTCTTGT TTCCATACTT CGTCATACGA CTGGGTTAAG ATGTTATTTA
    73741 ATGTGCCAGA TATAATATTC GTTTCTACGG AAGATAAACC ACTATATAAC CTAAAGTTGA
    73801 TTTGCCAATC AGTGGGTGTT ATCTTCGTAG TCTCTGTCCT ACTAGCTTTA ATTGTTACTT
    73861 CATTCTTGGT TATGTCAACA TTAGCATTTG TAAGTTGCTG ATCTATCTTT GACATATCAG
    73921 AAAACGTATC GTACACTGAA TTTACAGCTC CACTATCTGA ATACAGTAGT AGTAATTCTT
    73981 GTAGTTCCTT CTCTAACTTG TCTAACTGAT ATTCTAGCCT CTTACGTTCA ACTTCATATT
    74041 TATTAAGATT TGTTGTAGCC ATATTATTTA ACTTTATCGC ACTACTATAT AATATAGATA
    74101 AGTCATTAAA GGATTCGTCT AGCATCTTCT TATAATCTTC GCTCGATACA GTAAGGCCAC
    74161 GTTGTGCTAA CCTTACTAAT AAATTAGGCG CTGATAAATC ATTCTGACTT ATGTATGCAT
    74221 TGATCTTTGA TGTTGTCTTA TCTGATGATG GCATTTCGCC TTTCATCAGT TCTTCTTTAA
    74281 TAATATTATT TATAGCAACA TCGAGTTTCC TCATCTTTAT AGTCATTATA GTACCTCCTC
    74341 AAAGTAAATC TTGAGGCTAT AATCTTCAAT AAGTGGAGTT ATAGTAGCAA GATCATTTGG
    74401 TCTAGTTAAC TTCATCTTCA GACGTATAGT AGTCGGCGGC TTGTCAGTAT TCACATAACC
    74461 CTTATATAAT GCCGTCCTTG TAGCAGGGAT ATCCTTTGGA TTAAATTCAT ACTCCTTAGG
    74521 AGGAAAGTAA TTAAGCCTCT CAAACTCTCC AGAATTGACT AGTTCTATAA AGCTATCAGC
    74581 TGGTATGACT TTAGCCTTCT CATCACCAGC AGGTCTCCTA TGCATAGGAG ATATAGGATA
    74641 CCATTTGTTG CCTCCATCTA CACTTATACT ATAAGTAATC CATTTATTAA CTTCATTTAA
    74701 GTTAGCTAGA AATGAAGGAG GTAACTTTTC ATTTGAATAT AATAATACCT TCTTAATACT
    74761 TCTATCAGTA CTGAATGTTT TAGTTACCAT TTCGCTTTGA TTGGAGAATG TATAACTGTA
    74821 TACTCCAATA TCACGAATTC CTATACAATA TCTCCAACCA TCTATCATAT CAATGCCTTT
    74881 GTTTATATAT GTAGCGTTGT CTATAATGTA TTTACCAGGC GGACCGTCTA TAGCTTGCTG
    74941 TGAGGCTTCA TTCTCAGGAA TCCTAATTGT TGTACTAATA TCATTAGAAG TGACTACTCT
    75001 TTCGTAGTAG GTATGACCAA CAGTCTCGTC ATATGATTCA GGTTGATCCA TAACAATTTC
    75061 GATATATCTT GTAGGTCTAG TCTCGAAGCT CCACACTCCT TGTCCTGCAA ACTTACTTGG
    75121 CGTGTAATCA TCAACTATTA TTTCATCTAG TAAATATGTT TGTGGAGTTT GGTTAAGTTC
    75181 TGAGTTTAAT ACTAATAAGT CATTGTATAA TCCAGTATAA TCTATACCAT TATTGCTTGT
    75241 CTTGATAGAG TGTACTACGA CCTTACCACT GCTACCTGGT GGGTTATATG GATTTATTGT
    75301 TATCCAATTG ATATCGTATA TGTCCTTTAG GTCAACGAGT ATTCTTACTC GCAATAGATC
    75361 ATTTGTCTTA GACCCTTTAG CCCATTCCAT ATCATATTTA AGACTTGTCT TATCACTGCT
    75421 ACTAAAATTG ACTGCTTGAT ATTCATACCA TGTATTGGGG TTATCATCTA GTATAGTTAC
    75481 TATATCATCA TGTGAGTTAT TCTCGCTAAT GTATTTAAAC GTATTACCAT CAATAACAGC
    75541 AATATGATAA TTGCCTGGAT CACCATTACC TTGTATCATA GTTACTTCAG AATTCATACT
    75601 TCTATTTATA CTACTTGTCC TGGTTAAAGT TAATACACCT TCTCTGGTGG AAATATAAGC
    75661 ACGCATAGAA GGATCTGTGA ATGTTAAGTC GATGTTATTT GTATTGGTGA ATGTATCCTT
    75721 TATGTAGGTT GTGTTATTCG GATTTTCAGT ATTGGCCATG AGCACTAAAT CAGTACATAT
    75781 GCCAGTATTG TATCGTATCC TTTCCATCAA CCTATTCTTC TCTGTCTGTC TATAGTTGAA
    75841 GTAATCAACA AGTAGGTTAG CTAAGTTCTG ATACTCTTCA AATAATATAA CTAAGTTCAT
    75901 AAACATAGCA TTGCAGTTAT AGTTATAATC GTCTACTATA GGTAGCCCTC CACTATTAGG
    75961 ATATTTGATA TTGAAGAATG GCTTACCTAC ATTAAGATAA TATTCTCTGA AGTATCTAGA
    76021 AATGATTTCG ATTACATCAT TATACGTTTT AGCGTTAGCA AGCTCCTGCT GCATCATTAA
    76081 ATCATTCACT AATGCTTGCA TATAGGGAAG CAATGATCTG TTATTAATAC TTAGATCGCT
    76141 CACATGGCAA CCTCCTATTG AAGTGTCATT AACTTCAGAG TATATTGATG GATTATTGGA
    76201 CTCAATGAAG AGAAATAGGT TTTACCTATC CTACGCATTA TTATCTTGAC TCTAATATTA
    76261 GATGTAAGAT ATTCATACTT AACTCTTATC TTAGCATCTC CATGATTAAT CTCCATGTTC
    76321 TCTATGTTAT TAGACCCAGT AAATGTTTCA GTAAAATATA ATCTATTGCT ATCTTGATAG
    76381 TATTCAAATG CCAGATTCTC TGGAGCATTT TTAACAGCAT CAATCTTAAG ACTATATGGA
    76441 CTTAACACAG GAGTTTCCTT GGTTATATAA TCAGTCATAT TTTTAGTACA TACAGCATTA
    76501 GGAATGCTAT ATGGATTCAC TGATGTGGTT ACATTTTTAT TAGGTATGGC TATACTTGCA
    76561 TTTTCAAGAT AAACATTGAT AGGCTTATAA TCAAATTCAT AAGCGTTGTA ACCTTCTGTG
    76621 CTATTGATCA CATCATATTT TATATATGGA GTATATGTCA ATTTCACAGA ACAATTATGA
    76681 TTTGCCCCAT TAAATACTTC TCCCTCTCTA CCATCAGGTC CAATGTAGTT AGTAGGTGTT
    76741 ACACCGATAG AATTGAAATC TAATATATGT GGATTAACTT TCGACTTATC AGGTGTATAG
    76801 TCTATCGAAT AGTCTACTCC AGGTTGTCTA TTTATTATTC TTACACTTAA GCCTAGAGGT
    76861 CCGAATTCCC ATTCTTCGTC TTGCAACTTG ACGTTATCTG CATATACTAC ATTAATATCA
    76921 CTAATTAATG CTGGAAATCT TAGAGTAGCC TGATCCGAAT CTATGAAAAA TAGTAGTTCG
    76981 TTATAGATTC TAGTTTGGCC AATCGGTAGT ATTGGATGCC ATTGATTATT ATTAGGTTGT
    77041 TCTGCATAAG TAATGTAGTA TTCTACAGAT GTACATCTAT TACTTACTGC ATTAATACCT
    77101 ACCTGAGGAG GAGTGAATAG AGGATGTTCT TCTGCTGAGA TTAACGATAC TTGAATAATA
    77161 TTACCGACAA TATTTATTGG CTTAGATACA TAGATTGATG ACGGAGCTAT TTCATTACCA
    77221 GATATTTTTA TCTCTTTAAT ACCATATACA TATTCTAATT TAGTAACAGA AGTTTGTTCT
    77281 TGTTTTGTTA TGGTAGATGG TGGTCCAGGA GGCGGTGGTG GAGGAGGTGG GCTACTGTAA
    77341 CTACTACCAC TACTATGACC ACCACTATGA CTACTACCGC CACCTACAGT AAGTGTGTTT
    77401 GTTGATCCGT TGTAACTCCA TGAACCACTA GACAGCGAGC TGCTATAACT AACATTAACT
    77461 CCTGCTGTAG ATCCGAATCC AGATACAAAA CCTCCAGACC CTCTACTAGA ACTGCTACTG
    77521 CTACTAGAAC TGCTAGACCA ATGTCCACCA CTTGGACTAG AAACCCATGT ACTGCCCATT
    77581 ATGTTACACC TCCAAAGTTA AGACCAGGAA GTTGTTTTAC CCAGTCAGGT AGGTTGTAGA
    77641 CAATATTAGT ATTGTATTGA GCATTATAAC TATTAATTGA ATCGATATAC GCTTGAACTT
    77701 GTACTTTATA ATTTGCTAAA GCATTTAGAT ATATTGCCCA ACCATCCCAC TCATCTATTT
    77761 TATTTTGTTC TACAGTTGGA TTATAATCTA CTGTTAAACC ATCCAATGTT ATAGACATTT
    77821 CGTTGGCCGT TATCATGCTC CATAGTTCTT GTGAGTCCTT CTGAGCTTTA TTAATTGTGT
    77881 ATACATTAGT TGTGTAATTC CTCTGTCTTA AGTAGAAAGT AAATTTCTTG GCAACTATAG
    77941 ATTGAAATTT AAATATCATT ACGTTCTCTG ATTCAGTTGG AGGATACCAG TTATTCGATT
    78001 CTGAGCCATA AACTATATAT TTAGGTTCTT CATAATTACG AGGGTCTCGT TCATACTTAA
    78061 TGCATGCTAC TTCAAGTGGA TACACAGAGA AAGGAGTTAT GCTTATTTCG TTCACCATTA
    78121 CGGCTTTAGG TAACTCTATA CTTAGTTTTG TAAGCGCTCC TCCTGGTGGT ATAGTAGTTG
    78181 CACCGTCATC CATGTTAATG TTGATCGCTT GGTCTGACAA TACAACTTCT CCCCAGAAAC
    78241 TAATGAATGA GTTATCTATG GCATTAGATA TTGGATATAG TATTTGAGAG ACGGGTTGCC
    78301 CTCTATAATC ATCTATGCTT ATGGAAGCTA CTAAATTAGC ATTATCTCGT AATCTATCTA
    78361 TAGAACTCAA TGTTGCTGAA GATAAAATAT TTTTAGTATT TATTGATAAT ATTTCAGCGA
    78421 ATCTTAAAGT TGTTCCGTCT CTGTCTTTAT ACATATAAGA GTAGTCTGGA CTACTCTCCA
    78481 TGTTTGAGCT TTTGCTAAAG TTTTCTGTGT ACGTAGTAAC TCTGCTCTTA TCATTAGAAG
    78541 CTAACTTCAA GTTCTCGATT CTTTCTTTCA ACGCGTTGAT TTCACGCTGC AAGTAATTTA
    78601 ATTCTGATGT ATGTAGATAT TCGTAATTAA CTATTGCTTC TTCTATTAAG TCAGACTCTC
    78661 CCAATAGAAG ACTCATATCT CCATAAACTT GGCTATGAAA AGTATTAAAT TGGTCTGAAC
    78721 TAATTATATC TTTGTCTGCT GCAAGGAAAT TAAAAGTAGT TAATAACGAT CTATCGGCAG
    78781 ACAACTTTAC AGCTAGTTTT TCATAATCTT CTTCAGTCAT TCCTAATATA ATATTTTCAT
    78841 TCGATAGTAT CAAATCAATT ATTCTCTTAC GTTGGTTTGA CGGAAGAACA CTAAGATAGC
    78901 CATTAAGATA ATCTTTCATT ATATATCTCC TTCCTCAAGA ATAATTTTGG TTGATACTAC
    78961 CCATGGAGAT TGTTCAGATC CGATAGCTCT TATTCTTATA TGTGTTGGAT TCTTATCAAT
    79021 TTCAATTGTA TTGGTTTCTA CCCATAGTCC ATCGTTACTC TTAAGTCTAA TTCTACTTAC
    79081 ATTTCCATCA ATAGATGTTT CTTGTATAAT TATCATAGCA CTTTGTTTGG CGCTCATACG
    79141 ATACATAACT ACTTTACCCA ATGCAGGCTT GACAGTTAAA TACCTACCAT ACTTAAAGGT
    79201 TTTATATTTT GCAGTCTTGT ACTTAGACAT TAGTACAACA CAACGAAAGC GCTATATCTG
    79261 GAGGTGAAGG CAGTGCACAA AATTTAATAT TGTTCAATTA CACCATCTCC AAATCTGGTC
    79321 TCTTAAGATA CACGTTAGTG ATTACTTCTT GTTGTTCTTC TACAGTTAAC TTTGTATATG
    79381 TCGCAACAAT TTCCTCAACA GTACCCTCAC CAGAGTCTAC CCTAGTGATT ACTGCGTTTG
    79441 TGAATATATT CAGTTTATAG CTTAACATTT ATTACACTCC CATCATTTCA GCTAATGCAA
    79501 TCTCTAAATC CGCAATACGT TGAGTCTGTT CTTGTGCTAG TTCTTTCTCA TTTAATTCTC
    79561 TATCTTCTAG TTCAAATGTA AATTGGCTAG TGTCAGGATC GAAGTACATT ACATGATTCT
    79621 TCCCAAATAC TGGTGCTGGA TAATCAGGTA CTGAGTTTAC TGAGTAACCA TTTGGATCGC
    79681 TATTAATGAG ATAAGCTACA GACATTACTT TAAGTCTTGT ATTTGATTCT AAATTGCCAA
    79741 ATACAACTGC CATGTGTATT GCCTCCTTTA TTAGTTAGGT AAGAATGGTA AATATGTTTT
    79801 ACCCATAAAT GTCAATGCAC TAGGTTGTTG CGATACAAAG ACACTATTAG TTTTTAATAA
    79861 TGCAAAATAA GGCGAAGTAC TATGCCCAAT TGCAAGATAT TGACTATCAG GTGAAAATAC
    79921 AATTGAATAT CCAGTTATCG ACGTTGTATA ACTACCAGCT AAAGATATGA TATCTCCAGT
    79981 CCTTTTAAAT ATATAAACTC CAGAAGCAAT TGCTGTAGCT ATATACTGAC CATCTGGCGA
    80041 GACAGTCATA CTATTACCAA TACCTGTTAA TGTATAATTA CTAGCTAACG ATATAGTATC
    80101 TCCTGATCTT TTAAGTAGCG AAAAATAAGG AGAAGGATAA TGTCCTACAG CTATATAAAT
    80161 ATTATCTGGT GAAAATGATA CTCCGGAACC AGTAGTGAAT CCAGAATAAG TTGTGACTGA
    80221 AGATACCGTA TCACCAGTTC TTTTGAGAAG ACGAAAACAA GGAGTGTTGT CATTAGTTAC
    80281 TGCTATATAT TGACCATCTG GGGAGAAAGA TACACCGTTA CTACTACTAC CTAAAGTACA
    80341 AGTACCAGCT AATGCTACAG AGTCTCCATT TCTTTTTAAC ATGGTGAAGT AAGGGGAACT
    80401 GAAGTGTCCT AATGCTATAT ACAAACCATC TGGAGAGAAT GATATACTAT TTAACATATT
    80461 TCCTAATGAG TATGTAGCAG CTACTGCTAC AGTATCTCCG GTTCTCTTAA GCATAGTAAA
    80521 GTAAGGAGAA CTAGTATACG CTAATCCTAT ATAGTTTCCA CAAGGAGAGA ATACTGCATC
    80581 ATTAACCATA AGACCGGGTG TTGAATAAGT ACTAGCTACT GTCACACTGT CACCAGTTTT
    80641 CCTTAGTAAA GTGAAATATG GCGAATTAAG ATGTCCTACC GCTATATACA CACCATCAGG
    80701 AGAAAACGAT ACGCCATATC CAGTACTTAA TGTATAAGTA GTAGCCAATA ATGGTTTATC
    80761 CCATCCTGTC TTATATATCT TATTATCTAT CTTACTAAGT AGATTACCTG AAATTTCATA
    80821 ATTTTGGCTA TCTATTTCTG TAAGTTTACT ACCAATCTCA ACCCAATTAC CAGCTATGTC
    80881 TCTTATCTTA ACTGGTGCTT CCTTATGAAA GGCTCCATCA TAATATTTTA TTGTCAAAGT
    80941 GTAGCCTCCT TAAGTAGGTC TATAATATCT CTTACCTTTG TATTCTATAA CGCTTGGTGG
    81001 TTGAGCATCA AACACTCCTC CTGCTTTCAA TAAAGTGAAA TACGGAGAAT TAGTATGCGC
    81061 TATTGCAATG TATTCCCCAT CAGGAGAGAA AGTAATCCAG TTCGTACTAT TTGCTAAAGC
    81121 GTAACTACTC ACTAATGATA CTATATTCCC TGATCTCTTA AGTAAAGAAA AATAAGGAGA
    81181 ATTAAAATGA GCTATAGCTA TATAGTTGCC GCAAGAAGAG AATGATACTC CTTTGCCAAC
    81241 GCTTGGCAAC GTGTAAGTAT TAGACAACGA TACGGTATCA CCATTTCTTT TAAGTAATGT
    81301 AAAGTAGGGT GAAGTGCTGT GAGCTACTGC TATATAGTTT CCACACGGAG AGAAAGATAC
    81361 GGCATTACTA GTTCCAGTAA ACGTATAAGT ACCCGCTAAG GATACGGTAT CACCACTTCT
    81421 TTTAAGCAAT GTGAAATAAG AAGAAGTGTT ATGAGCTACG GCTATATAAT TTCCACACGG
    81481 AGAGAAGGAT ACGCTATTTC CTAGACCTGA TAATGTATAT GTACTCGCTA AGGATATGGT
    81541 GTTGTTATTT CTTTTCAGCA ATGTAAAATA AGGAGAGGTA CTGTGTCCTG TAGCTATATA
    81601 TTGACCATCT GGAGAAAAAC ATGTATCCCA TGTGATATTT GGTAGGATGT AAGTACTAGC
    81661 TAATGTGACA GTATCTCCAT TCTTTTTAAG TAGAGTAAAG TAAGGAGATG TGTCATGACC
    81721 CAAAGATATA TAGTTTCCAT CTGGGGAAAA TGATGATCCA TGTGCATTAG AAGGCGTTGT
    81781 ATAGGAACTG GATAAAGATA TAGAGTCTCC CTCTCTCTTT AATAGTAGAA AATAAGGAGA
    81841 AGATGAATAT GACACACCTA TATAGTTACT ATCAGGTGAA AATGACGTGT TATATGCATA
    81901 AGCCAACTCT GTATAAGTAG AAGCCAGTAG CAACGTTTCA TAGTTACATG GTTGTGCTAC
    81961 CTTCTTAACT AACTCAAATG GATAGCTACC CCCAGTCATG CTAATGCTAG ATGGAGTGGC
    82021 AATCCCTGTC AACCTTAAAA GTGTAAGTTG ATTAGATGTA TCACACGCAA TAGCTATGTA
    82081 TCTTCCATCA GGAGAAAAGG AAGTTCCATA ACATATTCCT GATATTAGAA AAGTACTACC
    82141 TAAAGTAGTT GTATCTCCAT ATCTTTTAAG TAAGGTGAAA TACGGGGAAT TGTAGTGCCC
    82201 TACAGCTATA TATTGCCCAT CAGGTGAAAA CGAGACACTC GTCCCAATAA AAGTTATCGT
    82261 ATAAGTACTA GCTAAGGAAA TTGCATCTGC ACTTCTTTTA AGTAGTGTAA AGTATGGAGA
    82321 TATTGAGTGT GCGACGGCTA TATACCATCC ATCAGGAGAA AAAGAAACAC CTTTCCCCGA
    82381 ACCTGGTAAA GTATAAGAAC TGGCTAATGA AATTGTGTCA GCTGATCTCT TCAGCATTGT
    82441 TAAATAAGGG GAACCATCAT AACCTACAGC TATATATTGT CCATCAGGTG AAAAAGATAC
    82501 TGTTTCACAA GTTCCTGACA AAGTATAAGT AGTAGCTAAT GAAACAGTAT CTCCTGATCT
    82561 CTTCAGCATT GTTAAATAAG GAGATACACT ATAACCGACC ATTATATATT GACCATCCGG
    82621 TGAGAATGAA ACGCCATATC CTGTACACAA ATAATCTGAT ATTGTGTATG TACTAGCAAG
    82681 TGACATGCTA TTACCAGATC TTTTAACGAG AGTGAAATAA GGAGTCTGGC TATGTGTCAC
    82741 AGCTATATAC AAACCACAAG GAGAAAATGA TACACCTTTC CCAGAACCTG GTAAAGTATA
    82801 AGTAGAAACT TGAATCACAT TACCATCATT AACTTTAAAT AAAGATAAGT ATGGGGAGCT
    82861 GAAATATGCT ACAGCGATGT ATTGACCGTC CGGTGAAAAT GATACACTAT TTCCAGCTCC
    82921 AGACAAAGTG TAAGTGCTTG CTTGTGTGGG AGCTCCACCT GAATAAGTAA AATTAACTGA
    82981 TTCTGTATTA TAGCCACCTT GAGTAGTAAC CCAATTACCA GAACTGTCAC GAGTCTTTAC
    83041 TGTGGGATTT ACATATTTTA AACCGTCCCA ATAACTCAAC ACTGCACCTC CTTAAGTACT
    83101 AATGTCTATC CATATATCAT TTATTGAAGG ATTCTGTGGT GCCGTAGTTG ATACTGTAAC
    83161 CTTGATAGGT ACATCTTTCT TAGTTACTAT AGGATAACCT CCAGATGTAC TACCACCTTC
    83221 AAGTTCTGCT ATGATAAACA CCTCCTGGGT ATAACTAACC CATTGTAATA ACCTATATTA
    83281 TACACTATAA TTCTACTAAA GTAAAGCTTT TTCTATAATT TTCTCACTTA TAAGTAAGTT
    83341 GTTTTTCTTT GCTCTCATCT GGCAGTTAGT TATATTATTT AACTCAGTAT CAGACAATGC
    83401 ACGCTTTACC ACAAACAAAT CTTTAAAGTA ACTATTTGAT ACATTAATAT TATCCCATCC
    83461 ACCAAGCATT AAATCATACC CATGTTGTGT GACAAAATAA TTAGAAGGTA TTGTTCCAAA
    83521 AGACGTTGTC CTAATATAGA TTTGTCCATT AATATATTCT CTAATAACTA AATTTGTGCT
    83581 ACTCTTTACT AACGATACCA TATGCCAGAT GTTAAAATAA GTACTAGGTG TTATGGTTGA
    83641 TGGGGTAGAT GAATATATAG CATCTGATCC GCTAGTCTTT CCCCACCATA TATAACCTCC
    83701 ACCAACAGTG TTCCCGTTAC ATCCTAGACT TGATAAATTA TATCCAGTTA AAGTTCCTGT
    83761 ACTTGTACCA ACTGGCATTA CCCAATATAT GATAGACCAG TCTCCATTCC AATCCAATCC
    83821 TATAGAGCTG TTCAGGTTAT ATTGTAATTT CGTAGCAGGT CTTGTTGTTA AAGCAAATGG
    83881 AGTAGGGAAG GGTAATTGTT CTAACTGGAC ATCTGTTATA TAAAGTTCTG CATTTGAATC
    83941 AATATTAGAA CTACCACATA CGCATCTAAA TTGTACCCAA GGAGCTCCAG CTGGAACTGT
    84001 ATAAGTAACA CTATATCTAA CCCATTTATC ATATTGTACA TATGAGGAAA ATGACCAACC
    84061 AGTAGTATCA TTCCCAATCT GTAATACAGA CTCAGATCTT GAGTATGTCG AGCTTGGTAT
    84121 ATATACCATC ATTGACCCAG TGTAAGTCGA TCCGACAACT AAACCATTTA AAGTACTCCA
    84181 ATCTCCTAAG ATAACAACAC CACCCCATGA GGAGGTAGTT CCTTTAAATT TAGCAGCGCA
    84241 TCTACCATAG AAACATCCAA ATTGACTTGT GTCAAACCAA GTACTCCATA AAAAATTATT
    84301 GTTAAGCTTA GGATAACTTA TATTACAAGC TCCATCTGTT ATTATATTAG TTGTACTAGA
    84361 TCCAACCCAT GCTGAGTAAT CAGAGTAATA TTCATTAGAT GTTGATGATG ATGGGATCGA
    84421 GCCATTAACA TTATAACCAT CGTATACTAA CGGGAAATGA TAAGTGCCAT TAGGCATTAT
    84481 AGGTTTTTCT ACCACAATAC CTTTTAGATC TCCTTCCTTA GTAATGGTAA ATGAAGACTT
    84541 ATATAATTTG CTTACTTCAT CATCACTTAA TGCTCTATTG TAAGAAGTAA AGTTACTAAA
    84601 TTTAGAACTG GCTGAAGCAT ATCCATGTCT TCTTCCTAAT TCTATACAAC TATTAGTGGG
    84661 AGTACTAAAT GTTAGTCCTG TTGATGAGCT CACGTTGACT CCGTTAACAT ATAATTTTAA
    84721 TACTCCACTA GTCCATGACA TAGCAAAATG ATTTTCATTA TTGTCATTAA AATTAGGATC
    84781 ACTAGCATAT GAATAAGATA CGCTGCCTAA CGCATAATAA AAATAAAATA TTTGTGTACT
    84841 TCTAATAAAT CTTCCCCACA TGCAATTAGC TTGGCCTGGT ACTCCCCATG TAAAATAGTT
    84901 ATCTACATAT GGTTCTGCAG TTCCATTATT TATGGTAGAA TTCTTCCAAC CAATAATACT
    84961 AGCCATACGA AATACTATTG TGCCTTGAGA ATAACTAAGA ATATTGGAGG GAAGATCTAA
    85021 TGAGCTTGAG TAGCGTATAG ATTTAGTGAA TGATGTTGTG TATGGCTTCT GCTCTAACTG
    85081 TACATCAGTT AGATAGTACT TTGCTCTATT TGCGTCAGCA TAGAAATAAA AATACTCACT
    85141 TCCACCAGTG GCACCAGTCG TAAATGTATA ACTATGTTTA ACCCACTTTC CAATCTCTGG
    85201 AGTTAAATTA TAATTTGTAT CCCAAGGTCC ATTAGGATCA AAAATAACAA CCCCAGATAC
    85261 CCTATATATT AAGAATGATA TAGTGTATGT TGTATTGGCT ATAAGAGTAA GAGTATAATA
    85321 TCTATAATCA GTTTGAATCC AAATTCCAAC GTCTTGGTAT AAACACGTTT TACCATCATT
    85381 TAGAGTAGTT GTATAGATTG TTGCATTACC CTTTCCTCCA GAAAGATCCC ATCCAGTTAA
    85441 TCCACTAGAA AAGTCTCCGT TATTAATTAG ATTCGTAGTT GGCTCTTCTA TTGAAATGCC
    85501 GTCATTATTA ATTGTCGTAT TAATATTAGT ACATACATTA ACATCTGCGA TAGAATTCTG
    85561 TAACCCATAA CAATGCATAG ATGTGTCTAC ATAGACTGGA AATGTTGCGA ATACTAAACT
    85621 TGTATAGAAT AAGATATCGT TTCTATAATA TCTTACGGTT GTATTTTTAA TCTCAATTTT
    85681 GAATGTATCG GTATCGGCAT TACATGTTCC AAAGCTTCCA ATGTTTGTAC CATTTTCAAA
    85741 TACGTAAAAA GAACCATTAG TATCTATCGC ATAATCTATA TCTGTATAAG AGAATGTAGT
    85801 ATGATTACTA TTGAACCCAA GCATTTCTGC TCCAGTGACT CCGTCAACGT ATTTAACTTT
    85861 CCATTGTAAT GAAACGTCAC CACTGAACTT TTCAGATGAG ATAGCCCCTG AATCCCAAGC
    85921 ACCTGTTCCT GCTGTTTTAG TTAAGCTGTT ATCTGTTCCA ACCGTAACAC CAGTAGCGTT
    85981 TTGCCATGTT ACAGGATGCC ATCCAGGATT TGCTGTAATA CCTAAACTAT TCATATAGTG
    86041 TGTCTTACCA CGTGATGTTT CCTGATATTC TCCTTCTACG CTACTATCAA ATATTGTATA
    86101 CCAAGTAACT CCATCCCCTG AGACCTCTGT CTTAGTATTA TGGTATGTTC TACCATCATT
    86161 ATAATAATGC CATACTTTAA TTAGATCAAT ATTAAATAGA TCACCAAGAT CAACCTGCAC
    86221 CCAGAATGGA GTTGTTGTGG TACCCCAGTA TGGAGAGGTA GTAGTTACAC CGTCTGTTAG
    86281 TACTGTATTC CAAGTTGCAT CAATTGACGT ACCACCTTTA CTTAATGCTA CATTTACTCC
    86341 GTCATAGTCT ATAGCCTGTA TTTCTACCCA ATGATTAGAT GCATTAGAAG TACTTCCATT
    86401 TAACCAGTCT CTGATGTATC TAATTTTGCT AGGTATGTAC TTCTGTACTG TTCCATCTAG
    86461 GGGATAATGA GCGACTAACC CGTTAATTAT AACAGGCAAT CTCTCATTAA CCTCACCAGT
    86521 TATCATTAGA TTACCATTCT TAAGTCTCCC CAATACTGTC ATATTATCCT CTCCTAAGCT
    86581 GTATAAATGA AATCAAGACT ATCTTCTGTC TCATTAAATT CTATTGAGAA CTTTTGAGTT
    86641 GACGAATCAG ATGCTACTAA GCTTAGCTTA TTTTTAATTT TAACTTCTCC ATCATTTTCT
    86701 AATGACATTA ACTTATCCCC TATAGCATCG CCTCCATACA TCCATACAAA TGCAGAAGCA
    86761 CCTACACCAG TAGAATATTC TGTAGTTCCG TCAGTTCTAA ATACCATTTG TCTTGAATTA
    86821 CCATATATCT TGAATGTAGC GTTGTCTCCA TTTTCCCTCA GCCAAGAGTC ATTAACTTTA
    86881 TAATTACCTT GTGCAAATAC CTGAGACGAA AAGTTAGCTA GAGAGTAGTA TCTTAAAAAT
    86941 GCATCATCAG ATGCATATAC TCTTGTTATA GTTGTTGTCC CTCTATCACC AGATATAATA
    87001 TTTATCCATC CAGCATTTAT ATAACCATTA GCGTCAGTTC TCACAATCTG GTTAGCTACG
    87061 TTATTTGTCC CTGTAGCTAT ATGTAACCCG TCAACCATAT CCGCATTTAA ATTAGTACAC
    87121 ATAGTTGTAG ATGTGATTGT AAGCGGAGCA GTTCCCGATG CTATATTTAG CGTTAGTCTA
    87181 GAAAATGTAG GAGTTCCCGT AGTAGTAACA CTTTGGTCTA TATAACTATG GCTAGCTCCC
    87241 GTATCAGAAA CATGAGACAA TGGTGCTGCA TCTGTGATGC CATATCCTGA TAGTGTAGTA
    87301 GGATTTGTTC CTGCAGTAAC CCTTCCTTTT TCATCAACAG TAACAGACCT GTATGTAGAA
    87361 GCTGCGACTC CTGAGGATGG TAAATCGGAC GATTGGATAG CTCCGAATGC GTATGTTGTC
    87421 GCTGCTGTAG CACGAATAAC GTGGCCTGCT GTCAAACCTG CTACAGGGTG ATTAGTCATG
    87481 TTAATGAGGC CATGTATTGT TGGAGCAATG CCAGCCTCAC TAAGAGTATT GTTAATCCAC
    87541 GCTGTACCAC TCCATTTTAA TATCTCTCCT GTAGAGTTTG AAGTGATTGT TGTATTTGAA
    87601 AGAGCATCTA ATGTAGGCAT CACATGAACA TGGTCTGAGC GAGAAACTGT TGTAGCTGTG
    87661 CCAGGTACTG AGGTACCAAG TGCTGTGGCT GAGGTACCAA AGCCTGTAAT ATCAGCCCAA
    87721 GCATAATCAC CACCAGTGGC TGCTGAAGTA TGAGTGTGTG CAGGAAGGTT GGCTGCTGTA
    87781 ATACCAGAAA CACCACCTGT AGCAGTAAGT ATTCCAGGTA AAGATAGGTT ACCACTTGAA
    87841 TCATATACCA TTTCTTTTCT TGCTGCATAC CCAGTTTGGA TATTAGACAT AAATCTAATT
    87901 ACGTAATCAG AAGTAAGCCA TAATTCCTCC GTAGAATAAG GTAAGTTAGA ACAAATAGTT
    87961 GAAGCAGATT CACCAGAACC AATAATTAAG GCTGCTCCTG AGTCAATATA AGCACCTAAG
    88021 CCATTTGAAT CTGAACCATA AGCTGTTATT AAAGGTCTTG AATAAGAACC ATATTTCAGA
    88081 TTAAAACTAC CGCTTAAAGT CATTGAACCA GCTATAGTTG TATTACCAGT AGTTCCATCA
    88141 ACAAAGAGTT TTTGAGTTGT TTCTGCATCT GAGTAGATAT AAAAACCTGC TCCATTCTTA
    88201 AGCTTAACAT TTCCTGATCC ATCTATTGTA AACATATCTA AAGACGTGTC TAAATCATGA
    88261 ATTGTTAATG CACTCGATGA ACCTTTATTC TTAATAAATA GTCCGTTACC AGGACCTCTT
    88321 GAGATTAAAG TCTGAGCCCA TGAACCAGTA TCATTATAAA TGTCATATGT CCATTTCCCT
    88381 CTATCTACTG TTATGATGTC TCTAGTATCA GTTATATTGC CTGCTGGAAT TACACCAGAT
    88441 GCTGGAACAG TTACAGTAGC GAGATCAGCA TAGTCGCCTG TAGGTGCTGT CGTTGAGTTA
    88501 ACAACCGCTC CTGATGAGTT TACATAAATG TATTGTGTGG TACTAGCAGT AAGTATTCTA
    88561 TTTGTTAGTA AAATGGCGTA ACGAACGCCA GCTACATAAG CTGTCCCTGC AGCTATATCT
    88621 ACTGTAAGTG AGCTAAGACT TGGAGTGACA GCTAATCCTA TATATATATA ATTATCAAGA
    88681 AATTCATTCC GTACTGTATT GATTTCAGTT TTAGTATAAT ATGAGGAATC ATGGTTATGG
    88741 GTACACAACT GGGTCGTTCC ATGTGCATGT ACGTGATCAG AACGAGAAAT TGTTGTAGCT
    88801 GTGCCAGCAG CCGAAGTTCC TAACGCGGCT GCTGATGCAC CGAATCCAGT TATTGAATTG
    88861 GCTGCATGAG TAGTTAGCAT TAATCCTGTC GTTGGATGTA CATGATTAGC CAATGCAACA
    88921 GCACTGCCAG AACCATTAGA CGCTGTTCCT AGAGCTTGGG AAGTTCCGCC TAAGGCTGTA
    88981 ATGTCTGCCC AAACATAGTC GCCACCAGTG GCTGCTGAAG TGTGGGTGTG TGCAGGTAAA
    89041 TTCGCTGCTG TTATTCCTAA GAAAGATGTA GCTGTTATTG TTCCTACAGT TGTAATATTA
    89101 CCCGCACTAG TGATTGTAAC TTTATCTGCT GTAGAGTAAA ACTTTAAATC AGTAGAACTA
    89161 GGAGGATTGT ATATTTTCCA TTGATCTACA CTAGCTGATT GAAATTTAAT TCCTGATTCA
    89221 TTAGCTGCTG GTGCGTCAGC TAAAAAATAT GAATTAGTAG CTGTTACACT TATCGTCTTG
    89281 ATATCAAGAT CTGCATTTAT AGACCCTTTA GTTTTTATGT TTCCTCTGGA AAAAATACCA
    89341 TTAGTCTGTT TATTAGTATC CCCATCAGCC CAAGCATCTG TAACACACAA TTCCTTAACG
    89401 TATAGGGCTT GTGCTGAACT TCCATTAGCT ATCTTTACAG TAACAGTACT CTGAAGCTGT
    89461 CCTGCACCTG TGAATGTGGC TGGCAAGGAT ATGTAGTCAG CCATGGTTAA TGGTTCACTT
    89521 ATATATGCAG TACCATCAAC GTACAGATTA TGTGACACGG CATTCGTCAT GTCACCTATC
    89581 TTAAGCGATT GAGCAACGTA ACAGTTATCA TATATCTTTA CCTTGCGTAG GTATGCATCG
    89641 GCACTTGGAT TATGACCATA TAAAATTAAC CCTTGAACTC CTTCTGCGCC AGTAGTAGTT
    89701 TCTATTGTCC CAGCATCTAT ATCTGAGAGT GTTGTTATAA TCTTTACTGG TTTTATAGTC
    89761 TCAGTACTAT GATTATGACC TACATATGAA GCTTCAGTGC CATCAGACTT CTTAAATGAA
    89821 GCTGCCCTAA CTTCAGCCCA AGTAGGAGTA GTAAATGATC TATATATTTC CCATCTAAAA
    89881 TCAGTATTGT TCCATCTTAT ATATGGATTA GTTGTACTAC CACCAATAAG CATGCCGCCT
    89941 GTAGCTGTAC CACTATTTGA TAGTATAAAA GTACTATTAG TAGTTCCAGT GTCTGTATTC
    90001 TGAGCATGAG TGCTATGACC AATGGTATAG TTGCCACTCA CTGTGAGTGT ATAAGCACTA
    90061 CTAGCAGTTA GAGTAACATT ACCAAGCTTA GTAGTCCCGC TGATTCCCCC TGTCCCTATA
    90121 GTAACACCAT TGTAAGTACC GCCTAACTTT ACATCATTGT TATTTAAGTT TAAGTCACCA
    90181 AACATTACGG TATATCCAAG ATTGGCCACT ATATCACCTC ACTAATTTGA CCCTTGATTA
    90241 AAACCCTACC ATCACTAGTA AATTTCATTC GGTTAGTTGA CCCACTAGTT AACTCATACA
    90301 TCGTGTTGAT TTCTTCTGGT ATCAGCTCTC TATTATATAA TCTAAAATCA TACATCTTAC
    90361 CTTTAAAGAA ATCAGTCGGC GTGCTTCCAT CCCAGTCTTG TCCAATGGCT AATGGGTTAG
    90421 GATATATTCT ATCATTAATC TTGACTGTTA AATCCTGTTG CTTGTCGAGC TGTCCATTAA
    90481 TATACATTGC ACAATTCAAT TGTGTAGCAT TGATATTCTT AATAACAAAA CAAACATAAT
    90541 ACCACTGTCC CACTGTTAAA ACAGTATTGC CATCGAGTGA TGCTCCATCA CAGTAAAAGC
    90601 GTAACTTTTT TATATCCATC AGTATTTGTG GATTAAAATC ATTGTCTCCA ATCGTGCAAA
    90661 TATGAAATGA TCCACTTAAT GCGTCATCCA GGTTAATCCA TACACAAAAT GATATTGTAT
    90721 CAAATTGTGG TTTATACCCT GTGTTTATCC ATCCATTGGC ACCATTAAAT ATAGAGCATT
    90781 GCCCTTCCGG GCCAGATGTA TATGTTATGT TATTTTCTGT CCCATGATTT AGATTACCTG
    90841 ACCTATCCTT AGCATCCCCA TTTAAAGGCC ACCATCCGAC TAGGCCATCT ATAATGCCAA
    90901 CCTCACTGAT ATCAAGCATA TTCATTGTTC CTGTTTCTTT TAAATTAATA GGCTCACCAT
    90961 CTGTGATATC CTGTATCTTA AAGTTAGTAA CATATAGATC TGTGCCCAAA CTTCCAGTGC
    91021 TAGTATACTG GAATCCCCAG CACAAATCCC TATAGCAGTT ATAAGACGTT CCAGCTACAA
    91081 AAACACTATA GGTGGTAGTG CATACCTTCC AGATGTCATC AGTTATATTA AAAGTAGCAT
    91141 ATATCTCTTT CCTGCCTTGG AAGTTTGATG GCAGAGTACT GTATTTAGAT GCAGATACAC
    91201 TAGTTAGTCC GCCACCACCC CAACCCATTT GATTAGAAAA ATACATTGCG CCAATACCAT
    91261 TAGAACTTTG CCCTTCTATT ATGAATGATA TTCTATATTT GCAGCCTTTC TGTAGTATAT
    91321 TAGGATCTAT ATTAAACAAG TTTACCTTTA ATCCACCCCA TACGGTATTA CCACAATCTG
    91381 GATAGATTAA ATTAGGTGGT CTATATATTC TATAACCTCT TGTAGTCAGA CTAACTTGAC
    91441 AATTGGATTG TGTATATGAA GATAATCCAT TAGTAAATAA ACGATTGATA ATTGCGTTAT
    91501 TTGTTTCTTG AGCTATGTTT TCTAATTCAT GTATCTTCCG AACAAATAGA TTCCCCTTAT
    91561 CATCTAGGCT AGCACGTTGT TGATAAAGCT CTTTGATATC ATCTGCTGAG AGAGCAGTAG
    91621 CATATATACG GACATCATCA ACAATGCCGT TGAACTGATA ATTCATGCCA TTTGAAGAAG
    91681 ACCCGAATCT CATCGGTGCT ACTGAACCGC TGTATGATGT TAAAGAATAT TGCTTAATAT
    91741 ACTCACCATT TATATAAACT TTAACAACTG CACCATCCCA ACTTGCTGCT AAGTGGTACC
    91801 AAGTACCTAG AGTCGCTGTA ACTGGAGTTT GTCCTGCTGA CCAACCTACT CCAGTTACAG
    91861 CTCCTATAGT AGCGGTTAAA TAATCATTCA GATCGACACC CAACCAGTAT TCAGTACTTC
    91921 CTATAGAATT GTCGGGGCCT TTGTGTAAGA CACATTCGTA ATTACTTCCT TCACCTATCT
    91981 TATTGAACCA AGACGATATT GTTAGTGACG TAGTGCCAGG TACGAAGTTT TCTATGCCCA
    92041 TGTAGTTATT AGTTCCATTG AACTTATAAC ATCCGCTACC TATCTTGCTA TCGGGTATCC
    92101 ATTGAGGACA GTTAGCATCT AGCATTGTGT GATTATTATA TCCACTAGAA TCATATGCCT
    92161 TACCGTCTCT TGTCCCTTCT GTGAAAGGAG TTGCATGATC TTTAATCTCT ATCTGCAAGT
    92221 TGACAAGTTT AATTGTATCC CCGATTAGAG CGCTACATAG GTCGCTATGT ATTATCCATC
    92281 CTGATGTACT AAATGTTTGA GTATACTCAA AGTAACCGTC ATCTCTAGTT ATCTTATTTA
    92341 AAGTATTCGT ATGGTATGTT GATATACAAG GTACAGTTGT TTTGAAAGGC ACATCATTTA
    92401 AATACAGATA TCCGCTAATG GTGTATATAG TACCTGTAGT AACTGCTGAT GTGAATGTAC
    92461 TACACTGTAG TGCTACTGTT TGTGACGTTG ATCCAGATTG TCTATAGCAG GTATGTGTAT
    92521 TCCCATCTCT ACTATAGGTA TAATAGGGAG TATAAGCTGT GATAGTATAT TGAGCGTAGT
    92581 TAATGGTATA CTCTTGAAAA TCATCAAATG TCCAATGCCC TACTAGTGCT TTACTTAGTT
    92641 CTTTAATCTC TTTGTCTGAT AATGCATGGT TGTATACCCG AACATCATCT AGTTTACATA
    92701 GAGGTCTATA ACTAGAGCTG TCTAGATACC CAGTCGACCA TGCAAATAAA GCTATCTTGT
    92761 CAGGAGCACA TTTCATAGTA TACGTAACTG TATGTTCTTT GATGCCATCC ACCCACAAAG
    92821 TTATCTGCTT AATGTTATCA TCGTATCTCA TAACTAGATG AGACCATTTA TTATATATGT
    92881 TAGAAGTTCC ATAATACTCA TTGTATGTTC TACCTGTCCC ACTTCCAGTA TTACATGAAA
    92941 TTCTAAAATC AGTTGATGAT ATCTGTCTAA CTGTTATACC AGCACCATAG TTAGTATTGT
    93001 GATTATGGTT GGTAACTAAA CCATTTGCAG AAGCTTCAGT CACAGTTACG AACGCCCATG
    93061 TAGCCATAGT GAAGCTACCA GTCAAGTCAA TATTCTCCGT TGTTGCTAAG TACTCAGATG
    93121 TCTTAACTGT TCTCTCATAA CACTGTCCAA TCTTGCCACT ACTACTTTGT ACTATACTAC
    93181 TAGCCTGATT ATAAGGATAC AGATGCCTAT TATTGCCACT ACTATCTAAT GTATCCCCAT
    93241 TCAATTTATA CCAAGCTACA AGACTCACCT AGGCACCTCC TATCCAACGA AATTAAAATC
    93301 TAAGCTGTTA GTTGTAGGGT TATACATCAT CTCAAATTTA TTACTTGCAT TATACCCACC
    93361 TTGTGAATAT ATCTTACCAG TACTATCTAC CTGAGCTACT GGAGTGGTAT TGTTTAGAAA
    93421 TACAAAGCCT CTATTAGTTC CTGAAGCCAT TCTTAAGTAC ATGTTATAAT CTGAGGTAGA
    93481 ATCTAATCTA CCACCCCATG TAGCATTACC TGATGACGAC ATATATATTT TGTAGATATC
    93541 GTTATCCCAA AACCTTAATC CACGACCATC AGATGGACCA ACTTTTACGT CCCCATTGTG
    93601 AAGAACACTT GCAAATGTTG GACTTGATGT AGTAGTAACG CTCTGGTCTA TATAACTGTG
    93661 GTCTGCACCA GTACTAGATT TGTGAGTATA CGCGGCATTA GCATTATCTG AATTACCACT
    93721 CAACCAAGTA ATCTTACCAT TAAGATCTAT GTTCGCTTTC TCAGTAACGT TATTCATGAA
    93781 GCTAACGATC TTAGGTGATG TGCCCGATGC AATCTTAGCA GCAATCTCTA CCCATCCACC
    93841 ACGAATCCTA ACTCTATCAC TAGCTGCGTC ATTCTCAGTT GCTATGAGCA TAAGACCAGA
    93901 TTCTCCAGTA GTAGCTACTT CATTAACATC TGCACTATCA TAATATCTAA TTACACCCTT
    93961 ATCATCTGCT TTGTTTATCC CAGATGAGAA TATGATTGAA GATGAAGCTC CAGATACGTT
    94021 CTGTATATTA AGTGAAACAT CTGTGTCTCC AGCTCCACCA CTGACTGTAC CATGACCTGT
    94081 TATAGTAAGC CATCCTGGCA TTATCGGAGC ACCTGTAAAT GGTACGTATG AGGAATCATG
    94141 GTTATGAGTA CAGAGTAATG CAGAGCCATG TGCATGCACG TGATCAGATC TAACTATAGT
    94201 AGTTGCAGTA CCAGCAGCAT TCGCACTCCC TATAGCACTT GGAGTAGTGA ATGCTTCACG
    94261 TGAGTGCTTA TGGTCTGATC TAGCAAATGA TGTTGCAGTG CCTTCAGCTG CACTATCCCC
    94321 TACAGCAGAT GCACCAGCTA CAGCAGTAGT TATAGCATGT TTATGATCAG ATCTAGAGAG
    94381 TGATGATGCT GTACCGACTG CCGCAGCATC ATCAGGAGAT ATGCTACCAG CTGCTGCTGT
    94441 AGAGACATTA TGTTTATGGT CACTTCTAGC AAGTGATGTA GCCGTACCTT CTGCAGCAGT
    94501 CTGTACTAAA ATATCACTAG GTGTTCCTGT AGATACACTA TGAACATGAT CTGATCTAGC
    94561 AAATGATGTA GCAGTACCTA CAGCTGCTGT AGTAACTGTA ATCTGATTAG CTGCCGCTGT
    94621 AGTTAAAGCA TCAGAACCAC CAGGTAAATG AGCAGATGCA TGAGTTGCAG CTGCATAACC
    94681 ACTAAGACTA GTAATAGTAG CATACCTAGC ATCACCACGA GTTTGGTTAT AATAATGGGT
    94741 GTGATCATCA TCATTAAGAC CAGACATAGC CCCATGATCG TGCTTATGGA TTGTGCAATC
    94801 AGCAGTAGTT GTAGTGAGTG AAGTCTTCTG CGTAGAACTT AATATAGTAT CAGTACTTAT
    94861 AGTAGCTGAG TTAACTGTTC CAGCTACGAA TAAATCTCCC TTACCGGAAA CAGATAATCT
    94921 CCTCACCCAT ACTGGCGTAG CTATGGAAGT GTCTGCGCAA ACTTCCAGTA ACATAATCAT
    94981 AGAATCGCTA GTAGCATCTG AGTCTCCAAT CACTAAACGC TGCTCAGTAT TACCCTGTGT
    95041 ATTCGCGAAT GAGACGTTAG TACTATGCTG TGATGCAAAT GAAACGGTCC CAGTACCAGA
    95101 ATTAGGAACT GTTGCTATCC TTCCAACATA CCCATTATCA ATGTAACTGA AGTCAAGATA
    95161 AGAAGTTAGT GAGACCCCAC TAGTAACTCC AAGTGTTCCA GTTATGCTTA TATTGGTATC
    95221 TAACTTATCA CTAGTGATAT TACCATTAGC AATTTTTGCT GTGGTTACTG CACCGTCATC
    95281 AATATTAGCA GTCTTGACTT GTTTACTGCG TATATCACTA GAAGCTATTG TAGTCATTTA
    95341 TACACCACCT AACCTAAGTC GTAGTCTAAT GCAATAGTGT CTGTAGCAAT TGGTGCGGCA
    95401 ACAAATGTTA TCGTCGCACT ACTCACAGTA TAATCAGTAG TTAATTTTTG TCTTAGTCCA
    95461 TTCTTATATA CTCTAACACT ACTTGAATTG AGTGAGTGAC CAGATGCTAA CGTAAAGGCA
    95521 ACTCTTGCCC CATCAGGAGT GTGTCCAACT GCAAATGCGG CATCATAATA GTGTGTGTGT
    95581 TTCTTAGTTC CTGCTTCATC CCAAGTCTCA ACCTTACTAT AAGTTATATC CTGAATAGTA
    95641 AGTGTTTCAG TTGAATCATA AAAGCTAATC TTATCAGTGT CTATAGTCAT ACTCTTAGTG
    95701 CTTCCGTTAG CAGCAGGTAC GTCGTTCATT ACGATCTTAG TTTTATCCCC GTCTTTATAG
    95761 ATCTCCATTC TATTAAATGG ATTATGAGAT GTTGATGCGA TGGTAGCATT AGACTTATCA
    95821 GACTTGAATA TGATTACTTT CTTATTAACA TTATCAGTGA TTATAGGAAC AAACTCACGA
    95881 GCTTCTTTAA TATATGCATC TAATATTACC GATACACCAG CAGGGATTGT AACTTTAGCT
    95941 AGCAATATAG CACCCTGACT AGCTACAGGA GACCACTTAT TTAAGATTAA CGCGTCTTCA
    96001 CTAGGATCGC TTATGACCGC AAGTCCACCA ATTGTATAGA TACCTGCCTC ATAATGTCCA
    96061 GAGATAAATA CATAATGTAT ATATCCAGCA GTAAATGGAC TCTCTGGAGT TGTCTCTTGT
    96121 GTGAAGTTCT TATACCCATA ATTCTTGATA TATAATTTAC CATTTGCTAC AGTAACTGTT
    96181 TTACTAGTTA ACCCAGCAGT AACCTCGCAT CCAGATATTA CTCCATACCC GCCAGCATTA
    96241 ATACTACAAT TAAATATATC TGATGCATGA TAGCCATCAA GTAGATCTGC ATTCAAGTAA
    96301 TCGACTACAG TAGTAGCACA ACCAGAGTTT ATGTCTAATG GTTTGCCAGA AGTTGCGCTA
    96361 CATTTAAACT GTGTAGCCGT GATATATCTT CCGGCAAAGT CACCATTACC ATCTCGAACT
    96421 ACTACCTTGC TAACCGTATT AGCAGATGTT GCATCAACTG CCCAGGTAGT TGCCGCACTT
    96481 CCATTAAAGT TATTACCAGT TAGATAACTA CCACGAGTTA ATGTGTTAGT TGTATTAGCA
    96541 GTAATGGTTA TGTTGGCAGA ACCATCAAAG TTAGTACCGT TGATAGTTAC AGTAGATGCT
    96601 AACTTAGTGG CTGTTGATGC ATTGCCTGTT AGCGGGCCAG TGAACCCTAC TGCAGTTATA
    96661 TTGCCAGCAG TTGTGATAGT CACTCTATCA ACTGTGCTAT AGAACCTTAA GTCATCAGAA
    96721 CTAGCTGGAT TGTATATTTT CCATTTATCA ACACCAGCAG CTTGTAACCT AATTCCAGCT
    96781 TCTTGTATAG CTGGAGCGTC AGCTAAGAAG TACGAATTAG TAGATGTTAA ACTTAATGTT
    96841 TTAATATCCT TAGATACATT AAGTACTCCA CCTATACTGA AGTCACCAGC TAATGAAGCA
    96901 CTAGTTAAAC CTGAATGGAG AGCTAAATAC CCTCCGATAG TGCAACCGCC TCTGAGCTGA
    96961 TCTCCCATTA AGTGATCACC TGCCCTGTCA TAATAGAACC TTGAACTTGC AGTTTAGACT
    97021 TCTCATCCAT TTTAGTTTGG TAAATAGCTT TTATCTCATC ATCCGTTAAC GCTCTAGGAA
    97081 CATAAATTAG ATCTTTATAA TATGAGTTTG GATACATTCC GCCAAAAGAG CCCATACCAA
    97141 AAAAGCTACC ATTCCATGAT GTTATCCCAC CATTGATAGT TATAACATTG CTTTTGGTTT
    97201 CATCTTTGAA AACATGGAAG GAATTTATAG TTCCACTAGA TCCGCTAAGA ACAATAGCAT
    97261 GCATGTGCCA TTTCATGCGA TCAGCCTCAC CTGTATATGG TGTCATTGCA CCACCGCCAT
    97321 AAGTCCAACC ACTGTCTACG TTGTTCTTTA CATATGCACA AATATTAGTA CCAGAATTAG
    97381 ATGGTCCAAA ATTCCATAAG GTGAAAGAAG CATTTGAATA GTAGTTGCCT ATCTCAAACA
    97441 TATTTGGGTA GGTGGTTTGA GTTGCATCAT ATGCACTATT TGGCTGAAGG CTTTTCCTCC
    97501 AAAATAGAAA TGTTGCATTA TCAGATAAGG TCAATGGCCA CTTAATACTT CCAGCACTTC
    97561 TAGTCCCGTT GGCAAATGGA GTAGGAAATG AACGTTGTTC TAGTTGCATT TCTGTCACCA
    97621 AACACTCTAA TGCTCCATCA CCAATAAAGC CAACCCCAGC ACATAAAGTT GTACCAACAA
    97681 TTTGTCCTAC AGTATAGCAT AAATACCAAC CATCAGATAA TACTTGATAT ACTAATGAAC
    97741 CGCCAGTTCC ACCACCAAAA TGAGCACGTA TTCTTTCAGA AACTGTCCCG CCACTAAGCA
    97801 TTTTAATTTT AAAACTTAAT GTATAGTAAG TATTAGCTAG ACAGGTTCTG CAGTCTCTAA
    97861 ATGAAGCATG AGTAGAAGGA GTTCCAGCTA TCTTCGTTAC CTTAGCTATC TTACTCCTGT
    97921 TATATCTAGT AGTATACTCG GCCCAGGATA ATGTTCCGTT AGCGTCAACA ACATTAATAT
    97981 TAGTTAACTC ACTTTGAGGA GAAGCATAAA TATTGGTTGT CGCGTTTCCA ACCCATACTG
    98041 ATCCATCCTC ATACACCGTA TTAGCTTCAG TAGACGGACT TATTAACTTA TACTTATCTT
    98101 TACTATCGCA ACCAAGTGAG AAGTATTTAG CATCACTAGG GATCTCATTA GGTTCAGTAA
    98161 CTACTTGAGA TGCAATCAGG TTACCAGTAG GAGTAAATTG GAAAGAAGGA TTGACAAGTT
    98221 CTTTTGCTTC TGATTCAGAT AGTGCTCTAT TATAGATTGA TAGATTTTTA AATATCGCGT
    98281 TACTTCTGTT CCAACCCCAT CCTAAATATA TAATAGGGAC ATTCGAACTG TTAGCGGAAC
    98341 CTACTGTAGC AAGAGTTCCA AGCAGAACTC CATCTGCATA GAAAAATTGA GTAGTATTGT
    98401 CCCAGCTAAT TGCTATGTTA ATCCACTTAT TCTTTTGTGG AATATAAGCT GGAGACGATG
    98461 TTACCGATAA ACCTCCACTA CCTTCATGCA TGTAAAATTG ACCATTACTA TTCAAATATA
    98521 TGCCCCACCA TTTACTGTTA TATTGCGCAT TAGATATTAC GGTTTCACTA ATGCCATCTC
    98581 CTTCTAAATA GTAATCAAAG GCTATCGTAG AATTACTGGA TAGTTGAGTC GAAATACCGA
    98641 ATGTCCCATC TCCTCTACTT CCATTAACAT AAGAAGTTGA GAAAGCCTTG TTTTCTATCT
    98701 GGACAGCCAT AATATCAGCC TTTGTTACTC CACTAGCGTA CAAGTGTCTA CCACCACTAG
    98761 TACCAGTTGA CGCTTTCGTT ATATATACCC ATTTGCCTAA TGGAGTGTTT GATGAATTCA
    98821 TAGTTATCTT GTAAGATGGG TTATTGAGAT CCCCCCATTC TATTTGTCCG TAGTGAAGTT
    98881 TAATCCATAT AGAATAAGAT ATACTTCCTG AAGTGTTTCC TATGTTGCCA GCAACCCAGC
    98941 CACCCCAGCC ACCACCATAG GTCTCGATTC CTTGCGCTTT TGTTAAGCCT GGGACTGGAG
    99001 AATCATATAC AGGGACAATT TCTACCTTAT AGTTACCTAT CCCAAAACGT TCACTCCAAT
    99061 TATTGCCAAA ACCACAAACA TTGCCAGTGT ATCCAATGGC GTAAGACTCC ATATTAGAAA
    99121 TTACAATTTG ATTTATAGTA GCCTCTTCTA CTGCTATACC ATCATATGTT AGAGTAGTAT
    99181 TGGAGTTAGT TATATTACCC TTACTCTTGC CGAGTGTATA TAATATAGCT TCCTTATGAA
    99241 ATGAGAGTAC ATTGGAATCG CCCTCTTGGT CGAAGAACAA CACTGCTCCA CTAAATGACT
    99301 CATAGATATA GCCGGTTATT TGATTAGTAT CAGATCTACG ATAAAATGGA ATAGCCCCAT
    99361 TCTGTAATTG ATCGATCCCA CCATATAGAT CAGCGATACC AGCAGATGGA TACATTAGAC
    99421 TGTCTGTATA TATTGGAATA TTGGGTTCTA TCAATATATC ATGGGTAGCA TGGGCTGTTG
    99481 CAGTATATGT TTTAACAAAC ACATTAGTCC TTGTATCATT ACCCTGGGCT ATCACAGAAA
    99541 CACCAGCATC AACGAACTGT TTTAACTTGT CCATTATATT ACTAGAGAAA CCCCAGACAT
    99601 AATAGTCACA GATTATCAAA TCATACTGAA GTGCTGTCGC GACATCAACA GTTGTTAAGT
    99661 CAGTAGAATT AGTGATAGTT GCTCCTTGTG ATATAAGCCA ATTATACCAA TAGTGTGTGC
    99721 TCTGATAATG GCCCAACACT TTAATCCCAG CCAGCGATCT AATTTTGTTG AGGGTTTCAT
    99781 CCATAGGATA GTGTGCAACT AGCCCGTCTG TTATAACGGG CAGTCGTGTG TTTATATCCC
    99841 CAGATATGCG AAGGTCGCCA TCTTTAGTAA GTTCCCCAGC TATGAATTCA GACATATGAA
    99901 TCCTCCTATG TTACGAATAC AAACTTAAGT GACTGAGTAG TTGCATCCTG TTTAATATCC
    99961 CAGTTACCAG CCTTATGAAC TGTTGCAGTT ACTGTGCCAG TTGCTGTTAC GCTAGCAGCC
   100021 GATACTCCAT TAGTAATGGC TGCTGATGAA GCAGTTACAG ATGTGGTAGA AGTCACAGCA
   100081 TTAAATGTTA CACCGTCAGT TGTCTTAACA TTCTGGTCCA TCAAGTATAC TTCTGTTGCA
   100141 CCTTGACCAG TGTTAATCGT TTCTATATTC ACTAAGTTCC TTGAAGCGTC GATAACAACA
   100201 GTTGCATTAA CTTGGTATCC GTATGGCGCA TCAACACCAG CGTCATCATA AATTCTGAAA
   100261 TGAATTCTGT CATTATCTTC TGGTTCATAA AAATCCAATC CTTCTGGAGT AGCCTTTATA
   100321 GACATGTCAA TGCCAGTATC AGAGGAACCA TTAAAATGAA TTACAGGTGT AGTTGAAGCT
   100381 AATGTTAGTG GCCCGGTTAG TGTTTGACCA GCAAAGGTTG GGGAGCTAGT TGTCTTAACG
   100441 TTCTGGTCCA TTAAATATAA TTCTGTAGCG CCTTGTCCTG TGTCAATAGT TCCACCAACT
   100501 TTAAGGTTAC CTTTGAAGTA ACCATGACCA CCAGATAGAT TTATATAAGA AGCTAGCGAG
   100561 TTACCACCAA TGAAAGCGAT TGAATTAGAA AGTAATGTTT CGTTTCCAGC AACGACTAAG
   100621 TTACTATCAA TCTGTCTGTG ATATATTCCA TACTGACCAT TTACGCCATC ACAGAATATC
   100681 CAGCCATCCT CTGCGCCCCC TCTAGACACT ATAGAAGCGT CGTTCCATGC ACTAGGAGTA
   100741 TGGCTATACC ATGTAGTCTG AGCTACAGGA ATATAATTAT TGTGATTAGT CGGTAGATCA
   100801 GAAGCAGTTA GGTCCGCACC AGCAGTTACT AAGCCTTTAG AATCATAAGT AATCTTACAC
   100861 TTGGTTGCGC CTGTAATAGC AGTGTTTGCA GCCACCTTGG TGGCCAGTCC ATCATATACA
   100921 GCATCACATG ATGGAGAAGA ATTTTGTTCT CCATCAGTTA TTGTGCTAGA GATATATGCT
   100981 AACTGTTTCG GAGTTCCCCA AGTGGTATCT GCTTGCGCTG CCTGGTAATG TCTAATTTTC
   101041 ATTTCAGACT TATCAAATAT TAGAGCGTTA ACATTGCCTC CTGATGCATC TATATAGCTA
   101101 TTAAGCACCA ACATGTCTTG ATAATCTTGG TTCTCAGTGC CTGTCATACC GCCTAGAGAA
   101161 GTAAAAACTA ATTCTAAGTA CCCTTTGGAG GTATTAACTG GTTTTCTATC TCTGTCATCT
   101221 ATATTCTGTA GATTGCTATG ATAGTGAGTA GATGGAGTAA ATGAGCTGGG CTTGCTAGTT
   101281 AGCTCTCCCC AATCAACATT CCCCCATGCC ATAACACCAG CAGTTGAACC TGCTTTTAAA
   101341 ACCTTTAGAT TATTGGTCGT ACTAGTTGCT GGGACATGTA AATTACCATC ATTTGTTGGG
   101401 TGAGTATAAT TATTTGCACT AGTAGCAATA CCAGACAGCT TCGTACGTTC TGTATCTGTA
   101461 AAGAATCTAT GAGTAGCATC CTCTGTAATA ATGCTTGCTG GGTGATTTGC TGGGTGTGTG
   101521 TATACAGTAT CAGTGAACAC AGCACCAGTA GGCACAGCAG TTAATACAGT CAGACTATTT
   101581 ACTGTATCAG CATTGGTAGC TGCGTTAACT TTAATACCTT GAATAGTTGT TGCACTGTAT
   101641 GTCCATTTAC CATTAGCTAA ATCATAAGCT GACTTAACAG CAACAGCTGT TGCAGCCAAT
   101701 GTTGTAGAAT CACTATCAAT TGCACTACTT AATTGAACTA TACCAGATGC AGTAGTACTA
   101761 GCAGAAGGAA TACTACTAAG TCTAGCCCAA GGAATTATAC CAGCAGTAAC TGTGCCAGTA
   101821 GTGTCTACGG TAAATTTAGC AGATGTATTA TCCCATATAT TAAAACTACC TTTAACTATA
   101881 ATGTTATCTG TAGTAGCATC GTCACCTAAT GTAGTATTAC CATTAACTAT CATGTTACCT
   101941 TGAACTGTGA AATCACCCTG AACATCACTT TCTTGACTAT TCTGTGAAGA TGAGAGAAGT
   102001 ACTGACATTG ACTTCCCATA CATGTTCCCA CGATTATCAA TACTGAAATA AGTGTATGAA
   102061 TCGTCATTCT TATTGATTCT TAATAGAATA ACTGTTTGAT AAAAACTTAC ATATACAGTA
   102121 GCTCCATTTG ATATAGAGCT ATCAGTATGT CTCTTAATCT TACCAGCATA ATAATCTATA
   102181 TCATAATCTA TACCTCTAGT ATATTGTGTC CCTGTTTTCC CGGATGCTGA CCATACTTCT
   102241 TCAGTCATTG CGTCAATCGG ATTGTACCCA ATGTTACTGA ATACATCTCC AATAACAACC
   102301 GCTATACTAT TACGTGCAGT ATAAGTGTCT GTGGTAGGCT TGATCTTGAT TGATTCACTG
   102361 TTTGCAGTAA AGACATTACT ACTAGATAGG GTAGGAAATG TATTATGGTC TGAATCATTG
   102421 TGGGTGTAGG TCACTGTCTT GCCTGATATA GATGCTTGAA TATCACCACT AGCTGCGAAA
   102481 GTTAATGTAT CATCATTAAT ATTTGCAGAA GAAGTAGTTC CTCCTACGGT AACATTTTTA
   102541 AAGATATACT GACTAGAACC CTTATCCGAG TTGACTAAAC CATTAGCATC GGCAGTAAGA
   102601 CCAGGACTAG TTCCAAGTTT AACACTAAAC TCGGTTGTTA ATAATTGTAA TCCATTGCTA
   102661 GCAGTATATG TAGTATTAGT AGAAGATATG GTTATCGTAC TACTAGATCT GGATATGGTA
   102721 GTCGCTCCGC TACTCTTAAT ATCTACGATA GCTCCAGATG TAATACTCAC TCCAGTATCA
   102781 GTATTTGCCT TCAATAGCCA ACTTTGATAG TTATCGTATG GGTGGGTATG TGTAGGTGCT
   102841 TTACTATCTA ATGCAGTTTG GAGCCCATCT ACGTTACTAA TAATATGGTT ATGACTATCA
   102901 TCTACTACAG TCACAATACC AGTAGCGTCT ATAGTTATAT CTCCACCAGT TTTGATATGA
   102961 CCAAGCGAAA CATTAGCAAT AACGGTTGGG TGGGTATCTG GAGTATATGG ATGTGTATGT
   103021 GCATCAGACT TTGCATTCCA AGTACTTATC AAGGTATCCG TTACAAATCT ATTACTAGCA
   103081 TCTTGCGTAA TAATACTTGG CGAATGGTTA GCTGGATGAG TATAACTGTA AGTATTAGCT
   103141 ATAGTTATTG CACTAGCAGA TCGTGTTATA CTGATATTGG AACCATTCTT AAAATCAACT
   103201 ATTGATCCAG TAGTAACATT CTGTCCAGTG CCTTCTGTGT TTTGCTTTAA TATCCAGTTT
   103261 TGATAATTAT CATAAGGGTG GGTGTGCGCA TCTGCTTTCG CATTCCATGT AACCTTCTCC
   103321 GTGTCTGCAA CAAATCTATG AGTAGTATCT TCAGTAATCA TAGTAGCTGC GTGAGAAGAT
   103381 GGATGTGTAT AAGTATTGGC AATAGTCATA GCTGTTCCGG TTCTTGTAAT GCTAATATTA
   103441 GAACCATTTT TAAAATCAAC TATCGTTCCG GTAATAACAT CAGCACCAGT TTCTTCTGTG
   103501 TTTTGTTTGA GAATCCACTT GACGTAGTTA TCATACGTTG GTTTGTCAGT AATATTATTC
   103561 CAGTGGACAG AGGCTTGACC ATTAGTTTGA AGATTCGTCT TAGTGTAGTA TTGACTTAAA
   103621 TCAACTCCAG TGATAGTACC ACTAACAGTA AGGTCACCGC TGATAGTAAC GTTACCGCTT
   103681 ACTGTTCCAC CGGCAGATGC AAACTTATCG TTAATAGCTG ATACAATGTC GGAGACGTTA
   103741 CCAGCCGCTA ACGTGCCAGA TACAGTTAAG TTACTTGCAA AGGTGGAAGC CTGACTCACG
   103801 GTCAGACCCC CATTAATCCT TGTGTTATAA TCTATATCTC TATATACAGC CATAGGTTAT
   103861 TCCTCCTAGA ATACATCGTA AGCTATTAAC TCTAAATATT TAATACCAAC TGATTTTCCA
   103921 CCAGCAGCAT AGTTACAAGC ATCATTTTGT ATTCTTACTT TAACATTACA ATGATCCCCG
   103981 CTAGTAAGGC CAGACACTTG GAAGTAAGAA CTATATGCAT CTCTCTGATC GTTCACAGCA
   104041 CCATAGGTGT GCGGCATTTT CCACTCGTAT ACTAATATAG TATCGCTCGC AAGCTCTACC
   104101 CTCACTCTAG GAGCTATGGT CGCGCTAGCG TCAGTGTTGG TTATATCATC GCTATAAATA
   104161 GCATATAGCC TATAGTATCT ATTAGCACTG GTTTGCACAG ATGGCAATGC GTACCCAAAT
   104221 GGTCCATACG CAAAAACCAT GGTTTCCCAT GTTGTACTAT CTGTCTGGAA CTGTAAGTCA
   104281 CCAGCTATCC CATACAGAGG TCTACGATGA ACTATTTCAT ATTGACCTTG CTGCTTAACT
   104341 TTACCGTCTA CTAATATACC TCCATCAGAT AACATTATCT TATCCAAGGC AGCCAAGTCT
   104401 TCGTGTGGAT GGGTTGCATA ATTCAATGAT AACTTAGATT CCTGAATCTT GGCGTTACTA
   104461 GCTATGTGTT CATCTATGAT GGAGAATGCC TTAATCTTAT CAGCTGTTAT AGCTCCATTA
   104521 GCTATATGGC TAGTCTGTAT ACCAGTGTGT TTAGGCTCTT GTGAATCCCA AGATTCAATT
   104581 GCAAAACCAG TATACTTGTC AGCAGCAGGA GCCATGCGCC AATAAGTTGG GTTAACACCC
   104641 TTCTCCATAG TAACGTTAGT AACCATAGCA GCACCTTGCT CAAATCTCCA TTTCCTATCT
   104701 CCAATCTCTC CACCTGTACC ACCTTCACCA TCAACAGCGT CTGCTCGTCC TTCAAGTGTA
   104761 GTTTGAAATC TTAATCTATA CCTGACAGGA ACTTGGTTGT TCGGAATACC TAAATCCTTA
   104821 TCTACTCGGA GTGAATCATA AGCTCCAGAT AGGACCTGTG TACCACGACC AAGATATTTG
   104881 CGAGCCTTAT ATGGTGAAAT CTTAGCAGTG TACCAAGTAA ATAACTCTAC TGGATTCAAT
   104941 GAAGGAGACG CAACAATTTG ACTATTCATC TGTAATAACT GCAAGTCTTC AAGCTTAATG
   105001 ACGTCGAAGT TTACACGACC TTGCTGTTGT ACAAGCTTGA TAGTATGTTC TCCTGGTAAT
   105061 AGATCTTGAG AGATCTGTGA GAAGCGCTCT ACCTTAGTAG ACATTTGTGA GATAGAATGG
   105121 GTAAGGTTGT TATCCAAATA GATATTTACA TTACCTAATC CAATGTCAGC AATCCAACCT
   105181 ATATACCAAT CGCAACGATA ATCGTTAGTA AATGTCCATT GAATCCAAGC ACCAGTTACA
   105241 TCGCTTTCTG CAACAGATGC ATCCATATCG GCAATACCAG TATTGGGATT CCTGTGAGCT
   105301 ATACAAAGTG GTAAACTTGA AAGATCCTCT TGAACGAACT TATAAACAAT GCGTACTTCT
   105361 TCGCCATCAG CAATTGTAGA ATCGGCAGTT CTCCATAAGA TGTTGGCCAT ATAGTCATAC
   105421 ACATAGTCGT AACCAGTTGT GTCTAATACG GCATAAGGCA GATGGGTTGT TACATTCCTA
   105481 TAACCTACGC CTTTATACAA TGTATTTTCA TAAGCATTGT ACACCGAAAC TTCTCCACGG
   105541 AGATCGTGAC TACCATCTGT ACCTGAGTAA TATAATCTGT ATCTTACTCT TTCTGATGGT
   105601 CTTGTAGTTG GATTGAGTGG ATCTATATTA GTGATTGAAG GATCGTCAAA ACGTTTAGCT
   105661 GTAGTGCCAC CTAGAGTTAC GAAAGTTTCA CGTTTACTTT CTGAATCCCA TATTGTATTT
   105721 GATGCAAACG TATAGCTTCC AACTTTCCAG TCTCCCATTA CTTTGATCTG TTTCCACTGG
   105781 TTAGTTGTAT TGTCAAGAGT ACTACGTATA TATCTAACTC TTTTCGGCCC TTCGTAGTCA
   105841 CTATTATAGG TCTTCTGGAA TGTTATTTGA TAACTTGGAC CAACAGCCAG AAGTCCATTG
   105901 AATACTTCTA CCCATGCCAC ATTATCCTCA GAGATCTCAA CCTTTGCGTT ATTTACTAAT
   105961 ATACCATGAT CTATGGTTAT ATTATTGGCA TAGTATACAG CTCCTAAATC GATAGTGAGA
   106021 TTTTGAGAAC CCACTGGCAA TACTACTGTA GAACCATCTG TCTTCTTGAC GTTATCAGTT
   106081 TCACCACTAA TCGGTATAGC ACTTGGAGTT ATTGACGCTA CTGGAACCCT ATCTGAATAA
   106141 GCAGAATATA CTAATCCCTT GACCTCTGGA ACTTGATACA GTTTAGTATT ATCTTGTTTA
   106201 AGCCAATAAG GAGTAGCATC TTCGTACAAA GGTTTACCAT AGTCGTGTAT TGGTCTCCAA
   106261 GGATCTATGT TATCATTGTC AACATAAATA AACTTAGGAA CTAATTCATC TAATTGCATA
   106321 CGAACCCACT GGTTCTCTGG ACGTGGCCAC TTCCAGAAGA AGTCTGCAGA CACTACAGAG
   106381 TCACTGTAGT TACGCTTATT AGGGTGATAA TAATATCTCA CTTTCAAACA ATGACGGTAT
   106441 TTAACAGTAA CACTATTGCC GCTTGGGATA GCGCTATTGA CAGTTCTTGC AATGGTATTA
   106501 TTGACACGAT CAATAATATA GTCTGTGTTT TCAATATATT CTCCAGCTGT CTGCCCAAGA
   106561 GGATATACGG TAATAGTGTT ATAGTTCTTA CCATTGGCTA TCATAGTAAC AGCAGTGGTA
   106621 TCAACTAATA CGGTATTCTC TATCTTCCCA GATGCGGGGA TCGTGTCACC CAATCTACTG
   106681 ACCTCGTTTA CATCATAGTT GACTACATAA TGAACGCCTT CTATATAGAT GATGCTAACA
   106741 TCAGTAGCCG ATATAAGCTG GATACGTCTT TTCTCTTGTC CGGTTATGTC TTTAAAATCA
   106801 GCTACGTCCT CAGTAAGCTT TAGTGGGATA CCTTGTTGCA ATTCAATCAG TTCTGTATAA
   106861 TACTCACATG CTCCATCAGA ATTATTAACA AATTGATATA TATCCTGCTC TATCCTAGCG
   106921 TAAGCATTAT ACATGCCCAT TACAGTTAAC TGTGCGTATC CTTGTTTTCC TTGTAATTTA
   106981 CTAGAAGGCC AGAATTCAAC ACTTGAGAAA CTAGTGAGTG TTTTATCAGC ACCACGAGTC
   107041 CAATTAGATC TGGTTGGCAT CCAATATTCA GCGCCGTACT TATGTGTTAT TCCGCTATTA
   107101 TCAAGATATG CATCACCAGT AAATGGGTTT CCTTCTCCAT AAGCATAAAT GCCTTCTGGT
   107161 CCATGTGCAG ACGTATACCA TTTTTCACCA TCAGCAGATA CCGCGATGTG GTATGGATTG
   107221 TGACCAGTCA TAGCCCAGTC TACTACGGTA TCTGTAGTAG AATTAATAAT AGCTACTGTT
   107281 CCTTCTCCAG AGCATCCTAC GTATATGAAA CCATACACAG GATTATAAGC TATCGGTCTT
   107341 GGGCCAGAGC CCACATCAAT TCGTTTTTCA ATTGTATTAG TAGCTATATT AACAATGAGT
   107401 ACTGTATCGG AGCTATAGTT AGTCACATAC AATTTACTAC CTACGTTTAC CATTTGTAAC
   107461 GGGCCTTCAT CACAAGAAAT AATTTGTATT ATATCTAACG TATTAGCGTC AATTACATAC
   107521 AGCTCGTCTG TATCAGAGCA TGTAGCATAC AATGTACTTC CAACTAGCTT TAGATATTTC
   107581 GGCTTACCGT TAAGATAAGC TGAATTAACC ACTATATGAT CAGCTACACT AGCCTTCTGT
   107641 ACCATCTTAC CATCATAACA AGCCGCATAT ACATATTTAT CATCGCTAGA TATCTCTATA
   107701 CCCATTGGTC TATCAGCAAC ATGTATATGG CCTTCAACTA ATTTAGTGCC AACATCTATA
   107761 ATAGTAATAA AGTCTGGAGT GTTCTGATCA TCCTCATCAT CGTTAGACAC AAAAACTTTA
   107821 GTCTTAGCGT TATTGATTTT GATATCGAAT GGTTTATTCC CTACGTCCTC TATCTTTTCC
   107881 CACACCAATT CATTAGACCA ATTATTTGTA TCCCTGATTG TGATATCATT AGTAGCTCTA
   107941 TTCACAATCC AAACATATCT GTTATCAGTT ATAATTATGC CAGATGGATT ATAATGATAG
   108001 AACTTTTGTG TAGTATCAAA TGTATCATCC GTAGCATAAA AGTTATCAGA TGAGTTATAG
   108061 CCCCAGATTC TATTAGCACC TAATGGGTAT GTGTGGTAGT GGTGATTGGG TACATATAGT
   108121 TTAGTGCCAT CAGTACTTAT AGACACACCA GATGGGTTAG AGCCAGCTTC TATTCTTTGA
   108181 ATCTCTATGA GTTCACCAGT TTGATAACTA AGGACGGATA CCACGCAACG AGCTGTGCAT
   108241 GTTACATATA TGATTGGTTG AGTTGGGTGA GGACACAATG TAGTTGATCC ATAGAAGTTT
   108301 TGTCTTCCTA CCTCCATTGC TAACGTCTGA GCGGAAAGCT TATCTGTCAT TGTCTTATCA
   108361 ATGTATGTCA TCATGACACC AGTGTCTTTA TTCAGAATAG CAATATAACC ATCAGTTTCA
   108421 GAAGCAGAAG AGAAGCAAAT ATTCCCATCG GGCAGAGTTC TTAAATCGTG AATAATACCC
   108481 CTATTGCCAT CGTATGGTAG AATACTGAAC TTTCTACATG AAGCAAATGG AGTAGCAAAA
   108541 TCAGCTGGAA TCTCGTAGAC ATAATCAGAT ACTACGCCAC CTACATAGAT TTTACTGTAG
   108601 TCTTGAGAAA TCCAAATTGG TTGAGGAATG ACAGGAATAC CACGAACATC AGTTAACATC
   108661 ATAATAGCTA CTACTCTCAT ATTAACTATA TCTATCTTAT AAACATTATC ATCAAGAGAG
   108721 ATAGTTACGT ATGCATAACC TTTATCGTCA CATATTACCT TAGATGGGAA TTCACCTACA
   108781 TCAATGACAC CAATTCTAGT CCAGTTTGCT GGATCTGAAT CTGATGTATC AAATACAACC
   108841 ATATCCCATG GAGCACGTTT ACGGTCAATG TCATCACCGC ATACTACAAG CCTAGCTCCC
   108901 ATAGGAGCAT TAGGTAGTAA CGAGGTAGCC GATTGAGCAG GAGTAAATGC AGCTCCAAAT
   108961 AGGCCACCTT TCCATGATTT CAAATTACGT ACTAGATTCC CATCCTTATT AATCACAGTC
   109021 ACAAAGTTAT CGGCATCATT AGGGATTACG CAATGTCCAG TTATGGGATG TACTGCACTC
   109081 CATTGTGGGT TAAACGATAC ACGAGTTATA TTAGGCCAAT TAGGATCACT TAGATTCTCT
   109141 GGGTCATACA AATTTAAAGT CCCATCAGGA TTAACGTTAT ACGTATATAC AGTATGAGGA
   109201 TTTCTAGTAG GATAGTCAGG CCATCCAGCA TAGTGATATG TGGGGTTAGA TACTGCACCA
   109261 CCAGATGATT GAGCACGTCC AAGAAATACT TCGTCCTGAT TTAACTGCTT AAGTCCATAT
   109321 CTATCAGATG CCATATTAAA GTTACCATTA CCAACATAGT TATTAGATGT AACAACACCC
   109381 ATATCTAAGC CTTTAACGCG AAGATACCCT CCGCCTATTA ACACTTCACC AGTCTTATCA
   109441 CTGTGTACGG TGATAGCACC ATTATATACA TCAATGCCAC CTGGGTTAAT TGAAACGTTA
   109501 TCAACATAAC CATTAAGAGT CTCGTTCCAT TGTTTGATTA CGATACCAGA TGCTCCACCG
   109561 CCATGGTCTG CAATAGTTAA TTGTCCATCA TTGATCACGT TAGCGTTAAG ACCTGTACCT
   109621 GTTAATGCAG GATCATATGT CACACCACTA TCTGTAGATA TATATAGACC AAGGTTGTTA
   109681 AGGCGGACTA CTCTATCGTT ATATTCATCG GTATTGTCAT ATAAGTAAAT AGCATTCGAT
   109741 GTACCGTCAA GGTACACATT ACTTGATGCA CCTACTGACA AGTTACCAAG TATAGTACCA
   109801 CTAGTAGCTG TAATATCACC ATATAGCTTA GCCCCAGTTC TATCTACCTT GAAAAACTCT
   109861 GTTAATACGC TGTATGAATC ATAACCCCAG CAAGATATAT ACCCGCCTGC TGCTTCGTTG
   109921 TATGTCATTT CAACACGAGC AGAATTTCTT GAACCAGCAA TAACACTACC TTCACTAATG
   109981 ACAAGGTCTG ATCCACTACT AATAAATGAA TCAGCCTCTA CGACAATACT ACCCTTAAAA
   110041 TAAGCATCAC CAGGATTGAT TGTAGTCCCA TCGGCACCAA TAAACTGTGG TTTGGAACTG
   110101 ATCCAAAACA CACTACCAGA AACCCCAACC CCAGGACCAG CCCAGATACC ATCGTTACTA
   110161 GCATTAATTC TTCCAGATCC AACACCAAAT TCTCCACTAG TAGCCTTCAC ACTTCCTGTT
   110221 AAGTTAACAT TTCCTGCTTC TAATAAACCA TTATCTGAAA TCTTGAACCC TGTTCCACCG
   110281 GATATAAATC CATTTGTTTG TATATGGTGG TCGCCAATTG TCAAGCCACC TATGGTTCCT
   110341 TGATTAGCAG CAATACCTGA GCTATTCAAA ATAGTATTAC CAGCTTTAAG ACCATAGCTA
   110401 AGTCCGTCAT ATTTACCAAA GATAACTTCT GCAGTATCCA CATTATATAC CGAAATTGTT
   110461 TCTGCTGTTG GATTAAGTCT TATAACATTA TTGACACTAT GAAGATCTGT ATTCACAACC
   110521 CAGCTACCAA CACTACCACT AGTAGCTGTA ATCTTTCCAG TCAAATCAAC ATTAGTAGCA
   110581 GTTATAGTTC CAGTAGTTGT GGTACCATCA AGTGTAATGT TAGTGCCAAT CCTAATTTTC
   110641 CCAGTATTAT CAAGTACAAG ATTAGAAGCT TTTAAGTCAG TTGAACTAAT AATCCATCCA
   110701 CCAATATCAC CTGCTACTGC CTTAATACCA TAATTAGTAG TATCATATTT ACCTAGTATA
   110761 GCTTGGGCAG TTGTTCCATT CTTAACCTCT ATTCTATCGC TATAGGTTGT TACGTATCCA
   110821 GCAACAATTG TTCCTGTGCC AGTCACAGCT ATCCCGCTTG TTCCAGCTAC TCCTATACCA
   110881 GAGCTGTTCA ATGTTACATT ACCGAAAGTA ACACTAGTTG ATTCAACGGT TAGTCCTCCA
   110941 ATAGTACCAC TAGTAGCTGA GATAGAACCA GAAATAGTAG CACTGCTAGC AGTCAATGTT
   111001 CCATCAGTAC TAACAGAAAA CTTCGTACCA AGGGTAATAG ACCCTTGAGT CATGTTAAGT
   111061 CCAGTACTAT CTAATTTAGT AGTACCGGCG AATATACCGT AGCTAGTTCC ATTATATCCT
   111121 AGTGTCACTT GGAGTATATC TGATGCATTA TTCACAACTA TTCTATCGTT CTTAACAATT
   111181 ACTTTTCCAG ATACGATAGT CCCAGTACCA CTTACAGTAA GGCCAGTAGA GTTGACTGTT
   111241 ATTCCGTTTG TTGAGCTTCC AAAGTATCCA GACGTTGCAT TGATTGCACC AGTCACGGTA
   111301 GCAGAAGTGG CTGTCAAAGC TCCAGCAGAA GTTACTGCGA ATACACCTGA GTTTATACTT
   111361 ATTGAACCCT GATTCATTGT TATTCCACTG CTATTAAGAA TAGTGTTCCC AGCTTTAATT
   111421 CCAAAGTTAC CAGTTGTATA TTGGCCAACT ATGACTTCTG GGGTAGTACC GTTCAGCACC
   111481 TTAAGTGTTC CAGTACTGAT TGTAATACCA TCTATTCCAG TAACGGTAAT ACCAGATGAT
   111541 CCACTGACTG TAATCCCTGT ACTACCTAAC ACTACATTAC CACCTGACAC AGACATCCCA
   111601 GTACCTACTG TAAGTGTTCC AGTAGTAATA GTTGAAGCGT TAATTCCATT ACCATCTATT
   111661 GCAGTTGATC CATCAGTTGT CTGAACAGAT ATGGCTCCAC CTGTAATGGT TAATCCAGTG
   111721 CTGTCTAACT GGACAACTTT AGTTGGAGAT ATCAGCGCAT TGGCAGTTCT TATGTAATTA
   111781 CTAGTAGATG ATGATTTAAT AGTAACGAGT CCATTATCGC TTGTGAGAGT ATCAGTACTT
   111841 AGAGTCCAAC CACCTACTGT ACCAGCAGTA GCTGTTAGTG TGCCATCACT TGCTACGATG
   111901 AACTTACCAG AATTAAGATT AATGCTGGCT CCTGAACCTG TGATTGTTAA GCCTGAACTA
   111961 CTTAATACTG CTGTACCTGA AGTTATTGTT CCGCTTCCAA CTACATCTAA ACCAGTAGAT
   112021 CCAACACTAA TACCATCAAC ACTACCGCCG AAATAACCAC TAGTTGCATT GACTGCACCT
   112081 GTGATGGTTG CACTTGTAGC AGTAAGAATA CCTGTATTTG TTACTGTAAA TACACCACTA
   112141 CCTATGTCTA TAGAACCTTG CCCTATTGTA ATACCACTTG AATCTAATGT GGTGCTACCA
   112201 GCTTTTATTC CATACTGGCC TGTGGTATAC TGACCTATAG TTACTTGGGT TATATTTTCG
   112261 TTATTATCTA CCTTGAGAGT GCCCTCTTTA ATCCTAATAC CGCCAGCACC TGATACGTAG
   112321 ATACCAGAAT CTCCACTAAT AGTTACCCCT GAACTACTTA ACACTACATT TCCACCTGAT
   112381 ACAGACATAG ATCCTGTAAC ACTTAGCGTA CCAGTAGTAA TCTTCCCAGC ATCCAATGAA
   112441 GCTATCTCAG CACTAGTAAC TGATAATCCA AGGCCAGTAA TCTTGTTAGT CCAGATACTT
   112501 CCACCATCAC TTGAAATAGA AAGTCCACTA CTGTCAATTC TCACCATGTT AGTGGTGCCA
   112561 TCTATAGTAT CTTTATCTTG TACGCTTAAT CCATTTGTAT CAATAAAGAA TCTATTCCCA
   112621 GTGCCTCCAG CTTTCGTAGC AATGCTAACT GAGTTAGCAT CTATTGTGCC AGCACTTATT
   112681 ACTGAAGCAT TAAGACCGTC TGTCGAAATC ATAGAAGTTG TGATCGTCTC TGCTGCTATA
   112741 TTACCATTAT TAATTGTCAC AGTACCAGTA GGGTCCACTA CTGTTAATTT ACCGCCAGTG
   112801 ATAATAATCC CCTCAGAAGT AATGAGTACA TTATTCTGAG CACCATTCAT TTCTTCTGGG
   112861 TTTCTAGTCC ATGCTGTAGC TATATCACCT TCTTCTAATT GGACGCATGT AGCTGAAAAT
   112921 TCTCCAGCAC ATTCATTAAG GTAAACTCTA ACCTTAATAA AATTTACAGT CCAGTTAGGA
   112981 GCTAGTGGAG TAAGAGACAT GATTTTCTGT ACACGCTCAA ATTCACTCTC TACAGTGCAA
   113041 CTTCCGACTA ATGATATCCT TTCAAACTGG TCTACATCAC TAACACCATT ATTGTACTGA
   113101 TAATGCAGTT CAACCAATAG TTTGTTAGAT GAGGTTGTTC CCATCACTAC GTTTTTCCAT
   113161 TTTACCCAGG CGCTTAGTGC AAGAGTTTTT CCAGCATAAT CGTTACTTAT TGTCTGCTCG
   113221 TAACCTCTAG TAACTGCTGT AACATCATTA ACATAAAAGC ATTTTCTGCT CCAACGGAAC
   113281 CCATAAGTAC TTGGTCTAGT TGGTTCTGTC CCAATTGCTG TCCAGTTAAG ACATGATCCC
   113341 TCTACATCAT TAAAGAAGAA GTCACTATTT TTTAAGACGT TATACCCACC AAAACCTACA
   113401 TTAAGTTTAT CAGCACTGAT AGAAGTAATC TTAGAGCTGT TAATAAATAG AGTATCTGCT
   113461 GTCGCATTAA TAGCTTGTAT CACTGTGGAC TTAAGTATAT CTGTACTTAT AGAACCTGCA
   113521 GTAATGACAG CTGCATCTAA ATTTGTTATG ACAGCTCCAT CAATATATGC TTCTCCAAAT
   113581 CGTGCGTTGA TTGCATCAAT AACTCCTGCT TTCATTCTGT CGGCATTAAT GTATCCAGCA
   113641 TTAATCTTTT CAGCACTTAG ATCACTTATC TTAGCATTTG TTATTGAAGC ATCAGCAATG
   113701 AGAGCAGTAC TAATTTGAGC TGTACCAATC TTAGCTGTGG TGATTGCTGC GTCCTTAATG
   113761 TTAGCTGTAT CGATCTGAGC TGTGCCTACT TTAGCAGTAG TTATGGCCGC ATCAGCTATC
   113821 TGTGCTGTTC CGATAGTAGC ATCTGCTATA TTAGCATTAG TTATTGTTGC TAATGCAATT
   113881 TTTGCACTAG TGATAGTAGC ATCGGCTATG TTAGCAGAAG TGATTGTTGA GAAAGCTATA
   113941 TTTGCATTGG TAATTGTGGC ATCAGCTATT TGAGCATTAG TGATTGTAGC GAGCTGTATA
   114001 TTAGCGGCTG TTATGGTAGC ATTAGCGATA TTGGCGCTAG TAATAGTGGC AAGCGCTATG
   114061 TTAGCACTTG TTATGGTAGC ATTGGCGATA TTAGCATTTG TGATTGTAGC ATCCGCTATG
   114121 TGTGCACTAG TAATAGCCGC ATCAGCAATA TTAGCAGACG TAATAGCAGC AATTCCTATA
   114181 ATAGCTGAAT CCGCAGTTAT CGTGCCAGCA GCCAACATAT TGGCAGTAAT ACTTCCTGCC
   114241 TCAATTCTAC CTGCACCCAA ATATCCAGTT GTAATCTTTC CGGCATCTAA GCTAACAACA
   114301 TGAGCATTTG TTATTGAAGC ATCAGCAATT AATGCTGATG TTATAGATGC ATTTTGTATG
   114361 TTGGATGTCA TTATAGTTGC TGTTGCTATT TGCGCATTGG TTATAGCTCC ATTAGCAATG
   114421 TTCGCTGTAT TTATTGCTGC ATTTGATATG TGGGCATTAA TTATTGCAGC ATCCTGAATA
   114481 TTGGCAGTAC CAATAGCTGC TGTTGCTATT TGTGCGGAAG TAATAGTAGC CAGTGCTATA
   114541 TTGGCCGAAG TTATGGTAGC ACTAGCAATT TGTGCGGAAG TAATAGTCGC ATTCCTGATT
   114601 ACAGCCCCAT CTATGGTTGC TGTACCGAGA TTAGCGTTAA TTGCATCTAC AACATTAGTC
   114661 TGAATCCTAT CAGCTGATAT ATCTCCAGCT GTAATATGAC TAGCATTTAG ATCACCTATA
   114721 TGAGCCTGAT CTATTACTGC ACTACCTATA TTCGCGTTAA TAGCATCAAC TACGCTTGCA
   114781 CTGATTGCGT TAGCATTAAT AACACCAGCA TTTATCTGCT CAACAGTCAA ACTTTGTACG
   114841 TATGCATTAA TAGCTTGTAT TATATTAGCC TGAATCCTAC CGGCTGCTAT ATCGCCAGCA
   114901 ACTATATGAC TAGCATTCAA GTCTCCAATT CTAGCATCAT TGATCGTTAA CCCAGAGTTA
   114961 CATGAATCAT TTATAGCTTG GATAACGATA TCCTTAATAT TGCTCACCAA AAGTGGTGCT
   115021 ATCTTTTCAG GATCTATTAT AGAATCTGGA TTAGCGTTAA TGGCATCTAT CACAGAATCA
   115081 ACAATTGTAG CGTAATTAAT AGTACCAGTA ATGTTTTCCC CAGGTATTGA TATACCCTCA
   115141 AGAGTATAAG AATGATTAAC TGTGTTTACT GTTATTTTGC CGAAGCTTCC AACTCTAGTA
   115201 TACGTACCAG CAACTTCGGA TATTTGCGGA TTCTTGTCAT AGTAATTACC CACTAAAGAC
   115261 AAGTTACGAT ACAGTTTGAG TGCATTACTA TTAATACCGT AATCCTCTGT CACAGCATAA
   115321 AAAGCATCAT AGCTACAAAG TATAGCTACT GATTGTGCAT AATCGAAATA TGACTGAGCC
   115381 ACTTCTTGTG TCTGATTATG GTCTATAGTC GCTACACCAA ATATCTTGGT GCCTAAGTTA
   115441 TTACGATATG TGATTAAGCT CTTTGCGTAT TCAATTGAAT TGATATACGC ATTCACTGAT
   115501 GTAGTATCAA CTGCTATATT TTCATGAAGA TATATATCTC TTTTATCAAT CAGTGAATTA
   115561 GTATAGTCAG GATTGTATTG TGCATTGTAG GCACTTCCGA ATGTATCTAC AGCATGAGTA
   115621 GATTGTACAA ATGCTGACAG TTCACGACTA TGCAAGAAAT TGATAATATC ATTTTGACGA
   115681 GCTCTTGACA CTCCAAAATC ATATCCAAAG TTGTATAAGA ATACGCCATC AACACCAAGA
   115741 ACATCCCATG CAGATATCTT AGTTTCTATT TGAGTTAGGT TAAAGTTAGA TGTAATAACG
   115801 CCTACATCAA TATATCCATA TAATTTAATA TCGCGGCTCG CTCTAATGTA GGCAATCAAC
   115861 TCTTTAAAAT TATTGTAATC TGGATTAGCT GAGTTCTCCA AGTTGGGTCC GAATACTACA
   115921 TGGTCATAGT ATAAGAATTC GTTAGCCGCT TGTGCCTTTG AAACAGCTCC ATTGAATATG
   115981 ATAGGATTAC CAAGAAATAT ACATACGGAG GGAGTTTTCA GTGCCTTAGA GCTTTCAAGA
   116041 CTAGCTATCC TATCCCTTAC TGTCAAGCTG CTTCCTTGTG GTGTCTTGCC TAATGTTTGT
   116101 TCTATAGAAA TAACTACGTC CTGGAGATCA TTTATGTGCT CAGCATCTAC CCAATCTCCA
   116161 GTAGTATCTT CCATACCGGG AATAGCATTC TGTTTCCTAG TAAAATTGTC TAGGTCATCT
   116221 GGATAATTAG CCATTGAATC TCACCTCTTA TATTTTACTC CTAGGTATTA TACCATATCT
   116281 ACCGTCATAT GCTTTAAATT TGCGTTCATC ATCATTCCAG TATTCTAGAA TAAAATGAGT
   116341 CGTATCCGAA TCCTGTAGGT ATGACCAACA TATTTCTGTC TTATTGGTTT CTGCATTGTA
   116401 TTTATATGTT AAGCCAAGAG GTGTATTGAC TGGAATCATA TTGTCTCTCT CCTCTATACA
   116461 TACTCAATTA TTGGGAAGGT TCCGTACGGT AAGTACTTAC CAACCATTTC CTTAATCTGC
   116521 GAGTCGGTCA TCGGTGCTCT TCCGTTATCG CCATCTAACA ATCTTTTTGG TATTTTAATT
   116581 ATTATTACTC CATTACTTTG GTATGCTAAT CCATCCCACG ATCCTATATC CCAATAGTGT
   116641 TGCGCAAGTG GTTGAGTTTG ATATATTTTA CTATTAGTAA TAGTACTCTT TATTCCTCCG
   116701 CCTCTAGTTC TTGTATCCAT GACCATGACA TCATCTACGG TTGCATTCTC ACGTATTTGT
   116761 ATGATAGCTA GTAACAATAC CCTAGGTTCG ACAGAGCATA TAGAACTAAA TAGTTCACTA
   116821 GAGAAGGTAT GTCTTACTGT CCATTTGCTT ATCTCTCTTC CGTCAACTTC GTATGGTAAA
   116881 AGATATATAT AGATTGATTT GTTTATTATT TCTGATGTGG GGATGAGTGA ATTAATTACT
   116941 AAGTTATCTT TGACAAGCGG ATACCTAGTT ACGTGGCCTT CTGAAGGATT AAGGTCTAGA
   117001 TACCAAAACT CATTACCATC CCAGTAGCCT TTGTACGTAT AAAAGTTTTC CTCATAAAAA
   117061 TAATCAGCAT ATATCTCATC AGTATAGTCT ATTTCTTCTG CTACTATTAT GATACCGTTA
   117121 CAAGTATCTA TATCCAATAT AGTTAGCTCA TCTTCCTCGC AATATCTATA TGTAGCATAT
   117181 ATGTTATTGC CATGTTGTCT TATCATAGTA ACTGAACCAT TTTCGTAATC AATTGAATAC
   117241 TCATTGGAAC TCAAAGGTGT GTATCCACTA TTAGGTGTAT ACTCTAGTAT TATTGGAAGT
   117301 GGAATACTCA ACCAGTTAGT ATGATCACTA GTAAAATGAG TATTATCACT AGTGATTAAC
   117361 TTCTCTCTGA ACATAGGATT GTTAGAATAC TTTCTACGAA TTAGCTTTAT AGGAGTTAGA
   117421 TCGTCAACCT TTAAACCACC ATTATTAATT TTAACTTTAT GATTATCGAT ATATACTGTC
   117481 TTATCGTCGT TCACACTTAT AAATGGAATA GCAGGATTAA AATGTTGTCT TTCATATTCT
   117541 GGAATCTTGT ATACACATTT CTCAGGAGTA GTTGTGCGAT TACCGTCAGA ATAGAAATCA
   117601 CGATTAAACT TGCTAAACCT ACCATTAACT CTGAGAAACC AGCAATCTCT CTCATCTTCT
   117661 GTACTAGGAT AATCCACATA TATGTTACCG TTATTATTTT GCTTAACAGA GAATGTTCTC
   117721 TTAGACGCCC TCAAGGTATA GTAATCTGTC CAAGCATGTA TGAATATATT CTCTAACTCG
   117781 TCCATTGTGA ATAAGTAATT ATACGCTATC TTGTTTTCTC CGCTTAAATC ATAGATATAT
   117841 TCACCAGTAT TCCTATTGTA GAAAGCAATG TTAACTGGAG ATACAGACTC TTCTTGAACT
   117901 CCATTAACTA CTTTACCCAA CCATAGTTTA TAAAATATCC TATTAGGATT ATTCCATATC
   117961 GTTCCACTTG GCGTTCCAGG CAGAACAGAT CTGAGACTGC TAAGAACAAC CTTACCGTCT
   118021 ACTTTGCTGA TAGAGTCTAT TTTAGTATAT GAGGTGTTAC CCCATACATA ACGATAGTTT
   118081 CCTACGTTGT CCCACTCATA TGTGTATGGT GTTATAGACC ACGTAAACTC AACGTTAGGA
   118141 TGAAAAATAG TTATATCCGT ATCTACCATG TCACTACTGG TAAAGTCTAA ATCATTGTTT
   118201 CCAGGTACTA AGGAGTAAGC CCATAATTTT ACTGAGCCAT TATTAGACTC GGTCATTCGT
   118261 ATATTATCTT GGATAGTAGT GAAAACATTA TTACTATATA TGCTTGGCGT TACAATAAAT
   118321 GTTCCAACAC CATTATGATA TTTGTGTGGC ATATATGGAA GCATAGCTTC TCTACATGTA
   118381 GTTGATATTA TCTTACGGGC AACTATGGTG GTAGATGATT GATCAATAGC TCCGACTTCA
   118441 TATATTGTTC TTCCATTTTG TATATATTCT TGTGAAAATA GGTTGTCTAT ATGAATAGCC
   118501 TGATCTATTA ATTGAGGAGT CTTAATCCAA ATGTCCTCAG ATAAGGCAAG TAAAGTATTA
   118561 ATACAGAACT TGGTCGATAC TTCATTGCTC ACACTAATAG ATCTCATTAT TCCGCAATTA
   118621 GATATTAATA ATGTTCCATT CCCTATCTTC CTATAAGCAA TACCAATATC GTTAACATCA
   118681 TCGCTCCAAA TAACAATAGG TGTCCAAGTT TCATTGCTGG GTATGTTTAT ATATGCACCT
   118741 ACGTATCCAT TGTTAGAATA GCCGATATCA ATTCTATTAT TATCGCCAAT TGGTATATTG
   118801 TGATATCTAT TAAAATATTT TGAGTTAGGA GTAACGGCTT TCAAATATCC AGTAGATGTT
   118861 GATGTAGTGT CAAATGTTAC GGACGTGTCA TTTCCTTGTG GCCAGTTCCT TAAATTAAGA
   118921 GCTCCTGGAC CGCTAGAACA ACTATCTATC CATACCTTAC CGCCGTTCTT AATGTAATAC
   118981 ATTAGCTCAT GACCATAATA AGTTAAGTCT AATGGACCGT AGCCTGTTAT GATAATAATA
   119041 TCATATAGCT TTAATACGTC TGCTGGCTGA CTTATGTCTA CATACCAGTA CCTATAGTCT
   119101 GCTGTATTAG TTGGGGAATA AGGATTGTTG AAGGTAACGT AACTAGGAAC TAACTGGGAG
   119161 TTAGCTATAT TTTGAAGGCA TTGTCCAACT GATTCATAGG ATGAATCATG GTAGGCGTTA
   119221 TTATAATACA CACCTATATT CATTCCTGTA GGATTTTCTG TATTATAATT TACGTTGAGA
   119281 TTAGCTTCGA CTTGATACCT AAAGGTTTGT ATTGGTCTAT CTGCAGAATC TTTAACTATG
   119341 ACTTGACTAG GAGCATACAC TCTATATTTA TCAGCGTTAC CTACTTGTTC AACATAATAT
   119401 ACTTTGTTAT TTAGTTCTGG TAACCATTCT CCATCTCCGT CTGTAGGGTT TAAAGCTAAT
   119461 TCCTTTAAAT CTTCAAATTC ACCTTTATCT AACTTACCAA AGAACAATGA AGCATTAAGA
   119521 ATTTCTGTTG TAGATGCAAT ATCATCATTA TACTTTTGAT ATGTTATTGT ATAGGTCTCA
   119581 TTATCTGTAT TCCTAAAATT AGTGTATATC TCAATTTGGA ATTCATTCTC CATACCATCT
   119641 TGAACTGGTA TTAGTATAAC CTTGTATTTA TGAGTAATTG ATAACTCGAC CCCATCTGAT
   119701 CTACCTATAG ATATCTTATT GCCTATATAC ACTAGCTTCT TAGTTTTGTC TATTGTTCCA
   119761 TTGCTAAGCT CATATGTAGG GATTGTAACA TAGCCTCCAT TGTATGGCAA TAGCTCACTA
   119821 ATCCCGTCTA TATTAAAATT TTGAGTAGTT ACAGACTTAT AATATAGTGG TTGAGGCTCA
   119881 TAATTATAAT TCTCAATTAA TGAGAATTCA TCAGTGATTT CTATATTGTC AGATGTGAAT
   119941 TCAGTTTCTC CATTACAGTA TAGAAGGAAG CTAGCATCAG GACGAGCTAA AAAGTTTATA
   120001 GTTTCTCCAT TACTAACATT CTCAGGGATT TGTCCCGAAT AGTCCTCTAT TATGATATTA
   120061 GCTTGTGGTG ATATAGAGGG CGAATGAACG TAGGCAAGAT TAACAGCACT TGGAGGTACC
   120121 TTCTTGCCTA CGCGTAATGA ATATACTCCA GGAGATAATT CTTCTTTATA GGGTATTGTC
   120181 TTCATGTATT ACCCTCACAT TCCATATTCA TTAATAGTCA TTAACCTTAT TTTGATTTCT
   120241 GTTCCAAGAC CACTAATAGA ATCGTATATT GTTATCTTGT TATACGTTGC GTCTGGAAGT
   120301 TCTTCATGAC TTATCTTAGG CGCTGTATAC ATGTAGATAT GCCTACCAGC TACACTATTG
   120361 GTTGAATAAG ATGAGCCTGT GTTCTTTAGC TCAACGGTAT CTCCAACAAT GTATTTAATA
   120421 AGTCCTCCAG TGATCCGATT ACCAGATACA AGTGCTATCT TATTCATAGA CAGCTCTAAG
   120481 TCTACATTAT TAGTAGGATT ACCGTGTTTA TCAACTGTTT CTATTATGAT AGTAGACATA
   120541 TCTACTCCAT TACACAATAG ATTACTTGGG CTTAGATTTA CTCTGAAATG ACTTAATTCG
   120601 CTTAAGTCAT TTGTTATATA CATGAATCCA TTATGATTAG GATTATAGAG TGGGTTTAGC
   120661 TCTGCTGTGT TCGCTAGAGA GTAATTGAGA GAGTTTTTCT CGTAAGTTAT AGTGAGTGGT
   120721 TCGCCTGTAT TCTGACCTAG GCGAATATAT GCGGCTCCAT ATTTTCCGTT AGAATCCCAT
   120781 ATATAACAGT CTCTCAACTG GTATATAACC TTTAACCTCT TTCCTTTTAA TGCTTCAGCC
   120841 TCATCGGAAG TTAATGTCAT TGTTACTTCA CTACCATTTA TGGACAAGGG ATCTCCTATT
   120901 ATACTGTTCT TATCATTATA CACTACTGTT CTAAACTTGT CAACCTCTAG ATCAGAAAAA
   120961 GTTAAAATAA TCTTATTGGT TCCATCACTG ATGAATTCCT CTGTATTATA TGTTGTATAT
   121021 TCACCAGTTG TTTCATCAGA AAAAGATACC TTGCGTAGTG GAGTACCATC TTGTTTCTGT
   121081 ATCACTAAGG GTGCTCTTTG TTGAGGAGCT GGATTAATAG CTACGAATGA CCCATCGAAG
   121141 GTTTCATTTA TGTTCCCCTC AAATCCACAT TTCATAGTCA TAAGATTGGA ATCAAAGTCT
   121201 AATGTAGTAG AGGTGTATAT ACTACTGATG GTCTCTGTGG AGGGAGCGTA CTTAAACATT
   121261 ACTAAGTCAT CTAGGATACA GTTACAGTTA TCTCCGAGTG AGTTTCTAGA ATTTCCAATA
   121321 CATAATGATT TCGTCTTATG TGTGCCATCG CTGTTCCTAC CATCAAATAA CGATATAGAC
   121381 ATGGGGCTAC TGCTATGAAT ATCGTTAACA TACATGTTGA CATTACCAGT TAAATTATTC
   121441 CATGTCACAG CTAAATGGTT CCACGCACTC AGTGAATCTG AGAAAGTATA GGAGATATCC
   121501 TGTAATAATG AGTCATTCAT AGAAACAAAC TTTATTGATC CATTCTCATA TTTAAGAACA
   121561 ATATAATTAC TCGCGTCTTC CCATACTTCA AAGAATACAG GACTGGATGT CATAGCCCCA
   121621 TCCATTGTTG TATTAGACTT AAACCATAAT GATATTCCAC CAGGATTAGA ATAATTGTAA
   121681 TGCATGGGAT AAGTTATGAT AGCATTTTCA TGGTCGGTAT TAGCACCCTT CTCATATCTT
   121741 CCATCCACAT AACTAATATC GCTAGACAAA GGCATATGTT CATCACCAAT AATAATTATT
   121801 TCTGGTTCTG CATACATAAA GTATCTTTGC TTGTTAATAT AATAGAACCC ATTATGTACC
   121861 TGAGGTAACC AATTGTCCTT AGGGTTTAGG TTGTTGAGCG TACCAACTAC ATTGCCATCT
   121921 TTAATGTATG TCTTAACCCA AATGTTGTTA CTGTCTACTA TATATACTAA GGTGTCTGTA
   121981 TTTATATTGT CTGGAATTTC AATATCAGGT ATAGCTTCTA TCATGTCGTT GCCAGAAGAT
   122041 ACCTTCTTAC CGCTACAAGT TACTACATTA CTAACCCATA TATCGTTCTG TATTATAGGT
   122101 TCTGTGTAAT CGCAAGAGAA TACTACGTTA GCATACCTAT AATCTGTATA CTTATATGAG
   122161 ATATAATACT TTGCTTCGGC TGCTGGTTTC CTTTCATTTA ACGACCAATC GATGTAATTT
   122221 CCGTTCTGAG TATAATCGAT ATCCTTTATA TAGTCTACGA ATAACGGATC TGATACATAG
   122281 GGCGAATCAT ATACTCCGTC TATACTGGTA ATAAAGTTAT TCGGAAGAAC ATCGGTGTCT
   122341 CCAGAACCTC TAGTCATAAG ATGCATTATC TCTAATGTGT TATCAAATTT TACAATTGTC
   122401 AGAGTATGTG GTAGTCTTGG TGAGTCACCA TTGACTATGT CATCAGAAAT GGTAAAGTTA
   122461 TTGCACCTGA CACTACCTTC TACTATTTCC AACACATATG GTTGATTTGA TAATATAGCT
   122521 TCTGGGTCTA GTTCAGGTAG AATTATACCA TTCAAGACAT AGTTGTTCTT TATAGAATTG
   122581 GCATTGACAA ATGCTCCTTG TATTATTTTA GACTCAGATA CCCATGGGGT AGGAGCAGCT
   122641 GCTGTTGGAG CGTATATCTT CGCACAGATA TTGTCTCCTT CAAGACTTGA AACCATATTC
   122701 CACGTAGATG GATTACCGCT TGGTGTGTCA GTACTTAAAC TATTCCAAAA TATATCTATT
   122761 ACTCTATCAT CTTCATTCAC ATTTCCTTCT ATAGGATAGC CTGGACTGTC CCATCCCATT
   122821 TCTAAAAAGT ACTTATACAA CTTATTTCCA TTCATTATCA CATTAGAGTT ACCTGGGCAG
   122881 ATAAAGTAAG TATACATTGG TATCTCACTG GTAAGTGGAT ATACTACTGA CGCTGCTCCG
   122941 TATTGATAAA ATCTCTTATT CTGCGAGTTG CTTGTTTCAG AACAGTATAT CCTCAAGGAA
   123001 TCCGTTTGAC TTAGTGTAGT TGATTCGCCA GATCCATATC CTTTGCTATT CCAATAAAGG
   123061 GTTACATAAG GTAATCCTGT CCTATTTATG TGCGTGTACG CAGGATACAA ACTTCTTCCA
   123121 GCCACACACT CTTGTTCTAA CCCTTGAGGT ATTGTGAGTT TACCATCGTG ATGTGGCTGG
   123181 TTGTCTGAAC TAGCAAGTAC CAATATATCA ACCAAATTAA CTAATTCTTT ATCGCCAGTA
   123241 TTATTTGAAT CCACAGAAGA TGTATCACCA GGTATTATCA CATTCTCTTC ATAAGTTGAC
   123301 TTACAGCGTA ATTCAAATTC ACTTACGTAT GGTGTTGGAT ATGAGGATGA GCTTCTAGAC
   123361 AATATAGCCT TAATCTTAAT CGGTACTGTT ATAGGATTGC TAGCCATTTG AGTAATATCA
   123421 GCCCAATTAC TTGCTCCTTG ATATGGAAGT CCACTGTAAT AATCAACCCA CTGCCCATCG
   123481 ATACTAGCTA GTATTTGATA TCTGACTTTC ATATTCTCTG TAATATTACC GTGAATATCA
[truncated: 152,654 more chars]
