# Supplementary material for: Clades of huge phages from across Earth’s ecosystems
Source: Nature. 2020 Feb 12;578(7795):425–31. doi: 10.1038/s41586-020-2007-4 (PMC7162821; doi:10.1038/s41586-020-2007-4)
Supplement: Supplementary file 6 — Genbank files for all genome. [file 41586_2020_2007_MOESM6_ESM.zip › genbank_genomes_SD-4/SR-VP_PHAGE_54_15.gbk]

LOCUS       SR-VP_2-4_scaffold_141_2548329_prodigal-single     230466 bp    DNA     linear   BCT NOV-13-2019
DEFINITION  SR-VP_2-4_scaffold_141_2548329_prodigal-single, contig.
ACCESSION   SR-VP_2-4_scaffold_141_2548329_prodigal-single
VERSION     SR-VP_2-4_scaffold_141_2548329_prodigal-single.1  GI:
KEYWORDS    .
SOURCE      SR-VP_PHAGE_54_15
  ORGANISM  SR-VP_PHAGE_54_15
            .
COMMENT     Data sourced from ggkbase. For additional details see
            http://ggkbase.berkeley.edu/organisms/405113
FEATURES             Location/Qualifiers
     source          1..230466
                     /organism="SR-VP_PHAGE_54_15"
                     /mol_type="genomic DNA"
     gene            complement(<1..180)
                     /locus_tag="SR-VP_2-4_scaffold_141_2548329_prodigal-single
                     _1"
     CDS             complement(<1..180)
                     /product="hypothetical protein"
                     /codon_start=1
                     /transl_table=11
                     /translation="MLHEHQTIQDFNVGSHVELHPCTDQWMMGDRYGEITGLSNKDGV
                     RVRLDKSRKSLWFHPD"
     gene            complement(170..310)
                     /locus_tag="SR-VP_2-4_scaffold_141_2548329_prodigal-single
                     _2"
     CDS             complement(170..310)
                     /product="hypothetical protein"
                     /codon_start=1
                     /transl_table=11
                     /translation="MSLKAWFWSADGKSVIACLVNSAGQEEWVTLSAEDARKRFGVCH
                     AA*"
     gene            complement(307..495)
                     /locus_tag="SR-VP_2-4_scaffold_141_2548329_prodigal-single
                     _3"
     CDS             complement(307..495)
                     /product="hypothetical protein"
                     /codon_start=1
                     /transl_table=11
                     /translation="VDAEALAEKQADVADALKTAEAIVAALRNAESCETAVDYFANLA
                     EAGDDLATLEEQIKELIA*"
     gene            complement(495..974)
                     /locus_tag="SR-VP_2-4_scaffold_141_2548329_prodigal-single
                     _4"
     CDS             complement(495..974)
                     /product="hypothetical protein"
                     /codon_start=1
                     /transl_table=11
                     /translation="MTPETIVALSRYFDKESTLVTEARAQCQPGEHKVKGAVQIAGVL
                     KIGEPYTQQATPRLSGLHALTLMVSLLVIEDKMTKQAALALVERVLVAALTDPVTEED
                     MAKSKEELVQEMIRTKAQIQKRIGDALPREPRSGMTTFKGLAEESHPDRTFARAPVT*"
     gene            complement(1020..1427)
                     /locus_tag="SR-VP_2-4_scaffold_141_2548329_prodigal-single
                     _5"
     CDS             complement(1020..1427)
                     /product="hypothetical protein"
                     /codon_start=1
                     /transl_table=11
                     /translation="MSSKNTKTEEQHRKQYEKERAAHQEILVARLQGTLVHVQPNHLS
                     WILDAAEKHFREQIKSNEMDQLRIQAFGEVPSNLVETDGEPQQEKIEKLSIYLQQYKN
                     ILAFLYALHNLQRELDSQRFAAGVADFFKGKNQ*"
     gene            complement(1459..1701)
                     /locus_tag="SR-VP_2-4_scaffold_141_2548329_prodigal-single
                     _6"
     CDS             complement(1459..1701)
                     /product="hypothetical protein"
                     /codon_start=1
                     /transl_table=11
                     /translation="MTQTDLLRQYIREIVREEILAAFVPDPKFKKPFRMITTPGPVAP
                     RRGRRRILTDDQRKEKAASYQRSYRLKKKLEGQGKA*"
     gene            complement(1769..2248)
                     /locus_tag="SR-VP_2-4_scaffold_141_2548329_prodigal-single
                     _7"
     CDS             complement(1769..2248)
                     /product="hypothetical protein"
                     /codon_start=1
                     /transl_table=11
                     /translation="MRAQGIVEALRDIEAAQSEPLREILISHVIHSEEEGGDPAVGDA
                     LMEAYAAVRRSEMEEKEKEMLTVVGEDAHQWLIQHYVYGHNDALPGRSREYILEGFMW
                     PDSGLSWNRDKSFPKQFLGFLGYAMGYREGKRTKAMMRYYAEEQEKRKEAEKNEQST*"
     gene            complement(2297..3028)
                     /locus_tag="SR-VP_2-4_scaffold_141_2548329_prodigal-single
                     _8"
     CDS             complement(2297..3028)
                     /product="hypothetical protein"
                     /codon_start=1
                     /transl_table=11
                     /translation="MNTQEEIFGPQTRLVDDRKSRLYAREVVGNIKFNMGFRMPSPLQ
                     GDSPFKAAQAYLDSKIGSGVMTIELGSTWDTWLVYFTVRYSADKPSNVISAEKALDAF
                     KLENYLELARGAVWAGLQSLAIQEERARIRRNAAHLLAVYRGQAEETAKATCRYNQRL
                     AGLQAEVQAEFDAQADRLIEQVVAAAKAEPSIGPEAVRLFVQQVRPWHAEKKESLFHF
                     NMFGGLSGEDRAETFLDKALKDTQD*"
     gene            complement(3223..3462)
                     /locus_tag="SR-VP_2-4_scaffold_141_2548329_prodigal-single
                     _9"
     CDS             complement(3223..3462)
                     /product="hypothetical protein"
                     /codon_start=1
                     /transl_table=11
                     /translation="MPSTNKQKVKLNADQTSLLANSLRVAALHYTEDAATFTSPSDFK
                     AWAGVREQFQRQAKDAAALADQIDQAEAVVLELEG*"
     gene            complement(3685..4482)
                     /locus_tag="SR-VP_2-4_scaffold_141_2548329_prodigal-single
                     _10"
     CDS             complement(3685..4482)
                     /product="Uncharacterized protein n=1 Tax=Herminiimonas
                     arsenicoxydans RepID=A4G7B9_HERAR"
                     /codon_start=1
                     /transl_table=11
                     /translation="VSRLINHTGQRFGRLVVLRRAPKSRDRQASWICMCDCGEKTVVH
                     GAELRSGDTQSCGCLHSEVTSKRHKTHGRSHTPEHNAWLSLKQRCTDQKRPDYANYGG
                     RGIRVSKKWMHDFEAFYRHIGPRPSPRHSVERINNARGYMPGNVKWATATEQQNNKRQ
                     TVWVTIQGIRKPVAFWARERGISHQVLASRVRYGWPEERLFEPVIPLQERFGMHITIG
                     NRTKTLQEWSEASGLRRQAILARIRRGWTGMRLLEALDNRGQKKKRT*"
                     /db_xref="UniRef100_A4G7B9"
                     /db_xref="har:HEAR2273"
                     /db_xref="A4G7B9_HERAR"
     gene            complement(4479..5495)
                     /locus_tag="SR-VP_2-4_scaffold_141_2548329_prodigal-single
                     _11"
     CDS             complement(4479..5495)
                     /product="hypothetical protein"
                     /codon_start=1
                     /transl_table=11
                     /translation="VLIIPAEKAALRIERRLILSLGVPKTIWRHMGTVTAMKQNKSPN
                     RSTAGLLKAGGIDVTKSDLLKVYPEDIVLITDPNHPLYDDRVDPNVCPLDLDLVKSIT
                     DLGVQHAVVVRRNGVDKNDRPILEVVSGIQRTRCAREVNQGKKGDDRIKIPICIMHGD
                     DASLYEWKAQENAQRREETLFTRAKKAQRLLAFGRSRTRVVEVLRLGNVTTLDLHLDF
                     LGLSPEAQQEFVTKNFPMTAIPVIASVPKAEQPAMIVEVKKLGARKGHEVKAAVDATR
                     KGKAYVVPEQKKMVSRSFIEQWAAALPECEARAALLFVLGYSESLNNYPRLRLEDQAT
                     KKDK*"
     gene            complement(5542..6144)
                     /locus_tag="SR-VP_2-4_scaffold_141_2548329_prodigal-single
                     _12"
     CDS             complement(5542..6144)
                     /product="hypothetical protein"
                     /codon_start=1
                     /transl_table=11
                     /translation="MHTEKVNGKMSDTSINSNPDETISSGLPVSPQPYDERWPLAVRL
                     EALEAMCAAKLKGQPQSTAVARFNLPYDSIIYRWLEQVEESRLPYNPDKYPSLHQVVH
                     LNRQKKAKAKAQAQTQTQLEAQRTKLDVKRAKLDVKRKARDVRLPRPTITARQDRAPQ
                     VSASAVEMERILSVFTKSASLQSAAERCLKIIDKALKLAD*"
     gene            complement(6144..6626)
                     /locus_tag="SR-VP_2-4_scaffold_141_2548329_prodigal-single
                     _13"
     CDS             complement(6144..6626)
                     /product="hypothetical protein"
                     /codon_start=1
                     /transl_table=11
                     /translation="MATKRRHPKKRRTLRTADLKAQILSEYKGLKAVDAPLKKLWKKY
                     KVTSSTVNQWLKDEKEGLLEERSRFAVGPNAKTLDGAEAPPRASVPKGISKVVDTGSI
                     RDKQETWINPLRPTNKTRDKVRTEVLDGINRVLAERDLYREALIQVQAELRTALQARA
                     *"
     gene            complement(6940..7617)
                     /locus_tag="SR-VP_2-4_scaffold_141_2548329_prodigal-single
                     _14"
     CDS             complement(6940..7617)
                     /product="Putative AT hook-containing DNA-binding proteins
                     n=1 Tax=Oryza sativa subsp. japonica RepID=Q688F6_ORYSJ"
                     /codon_start=1
                     /transl_table=11
                     /translation="MARQKKGSTLAEQIASHIEEKFQQAMTVIGEQLGTEIPELVARS
                     LGVATGDDAIAAHVSKIVDRAKAKKGPGRPKGSKNVAAAPSTDAPKRRGRPPGSKNKA
                     TLVAAGEIKKGPGRPKGSKNAPKATTVQASAIKKGPGRPKKNPEATAAPVKKGPGRPK
                     KAAVQAAPAEGTKRRGRPPGSKNKPKEGQAAAPSAPAAKSNGRNPGMIAAMKARLNAS
                     KTQPSAN*"
                     /db_xref="UniRef100_Q688F6"
                     /db_xref="Q688F6_ORYSJ"
     gene            7889..8161
                     /locus_tag="SR-VP_2-4_scaffold_141_2548329_prodigal-single
                     _15"
     CDS             7889..8161
                     /product="hypothetical protein"
                     /codon_start=1
                     /transl_table=11
                     /translation="MLTNCHPHSEHLWKTGPYRVWGSKIMGGQRTKRKAAPSREVDDA
                     ALRKQIGRLPLADTKPLRGLARALKGAKAALPRSRGLGVLVSMSRI*"
     gene            complement(8158..8427)
                     /locus_tag="SR-VP_2-4_scaffold_141_2548329_prodigal-single
                     _16"
     CDS             complement(8158..8427)
                     /product="hypothetical protein"
                     /codon_start=1
                     /transl_table=11
                     /translation="MIEIRITGPTGSGKSTIAVALKKALADCGYECSIDEPRDVYDAY
                     NKISFAKIKKHQNPGRQLVLIKSAFAEPTKLVVKKAKAPRPQGRF*"
     gene            complement(8437..8904)
                     /locus_tag="SR-VP_2-4_scaffold_141_2548329_prodigal-single
                     _17"
     CDS             complement(8437..8904)
                     /product="hypothetical protein"
                     /codon_start=1
                     /transl_table=11
                     /translation="MIYEVEKERLIQEILELQTGTMINRDDLKKLELAGLKVMRDSWV
                     RARDVPSGKKWVTCEDCKGNCIQPDGTTCACARYSKYPGHMMVALSKEERRDKALEFF
                     KSIPDPPTTLLAASSLTKYARTPEDPPKCPRCGSSDFLDTSQSLDCNNCGHSW*"
     gene            8955..9497
                     /locus_tag="SR-VP_2-4_scaffold_141_2548329_prodigal-single
                     _18"
     CDS             8955..9497
                     /product="Uncharacterized protein id=3775068 bin
                     =GWF2_Planctomycetes_50_10 species=Bacteroides uniformis
                     genus=Bacteroides taxon_order=Bacteroidales
                     taxon_class=Bacteroidia phylum=Bacteroidetes
                     tax=GWF2_Planctomycetes_50_10
                     organism_group=Planctomycetes"
                     /codon_start=1
                     /transl_table=11
                     /translation="VTVLLENGFEQALCLRHRQFTDVEIDNLALRHRRRRFQGGPVHA
                     GEFFEAIGGFLNPPASPMAGAQFKEEVACRGRGITYQKLSDDLDLGLNMSMTQERKAL
                     SHILGEIARFEHSQHRPLLPVIVVNKAGVHEGKPGRGFLAAAESCGALSDEMDDQQFI
                     IDQSKQVWDYWAEWLHNGHH*"
                     /db_xref="gwf2_scaffold_2216_45"
                     /db_xref="86855838"
     gene            complement(9494..9865)
                     /locus_tag="SR-VP_2-4_scaffold_141_2548329_prodigal-single
                     _19"
     CDS             complement(9494..9865)
                     /product="hypothetical protein"
                     /codon_start=1
                     /transl_table=11
                     /translation="MYAQCPRCKALFHIRPTIPMKEWIASQVPDWDPQSGQPPKLLCM
                     ACWEETEPTPVEVELDDEKTPVVPERTVLIMTEIYRLVQIIERAEGWRLEKKLVGFIA
                     GDCAEILDAAQRVKAAFNRPD*"
     gene            complement(10374..10574)
                     /locus_tag="SR-VP_2-4_scaffold_141_2548329_prodigal-single
                     _20"
     CDS             complement(10374..10574)
                     /product="hypothetical protein"
                     /codon_start=1
                     /transl_table=11
                     /translation="MTGEKKDQGYCHCASCTALREVHEQRDLAEQRLAEALLREATLR
                     EVIADIYKALRVITNPPGNVTP*"
     gene            complement(10571..10960)
                     /locus_tag="SR-VP_2-4_scaffold_141_2548329_prodigal-single
                     _21"
     CDS             complement(10571..10960)
                     /product="hypothetical protein"
                     /codon_start=1
                     /transl_table=11
                     /translation="MIEYLTLYNHLFVIAAFDAIFWAGTVALFGIEHWGELTGRYGTP
                     QGLQDSAQKLITALFLGWAAFPGFLVILLFIMGAAVFGIPFIIGSATWHAFPTKRSVI
                     KTESKKKETGQLSHPADDGRLSILEEP*"
     gene            complement(10957..11217)
                     /locus_tag="SR-VP_2-4_scaffold_141_2548329_prodigal-single
                     _22"
     CDS             complement(10957..11217)
                     /product="hypothetical protein"
                     /codon_start=1
                     /transl_table=11
                     /translation="MAATNFLQQHYEKCRLAGEEHINYVILNDLTDATAKELEDWFNK
                     EHPGGVSKEKVEAMQEQVKKEVDEAARRDHVEWLLGVGKYGQ*"
     gene            complement(11218..11424)
                     /locus_tag="SR-VP_2-4_scaffold_141_2548329_prodigal-single
                     _23"
     CDS             complement(11218..11424)
                     /product="hypothetical protein"
                     /codon_start=1
                     /transl_table=11
                     /translation="VKPFRHLRHLQNFTVVCFLVNIVGGVLQHQPWVVLGNGLVLLGM
                     WKLERLLHPERPDLFDSLFKKWED*"
     gene            complement(11421..11561)
                     /locus_tag="SR-VP_2-4_scaffold_141_2548329_prodigal-single
                     _24"
     CDS             complement(11421..11561)
                     /product="hypothetical protein"
                     /codon_start=1
                     /transl_table=11
                     /translation="MDFRQLKICLFLEAVYQRYWVKKSRNLVTREHFLEVMNRLHKSK
                     IQ*"
     gene            complement(11561..11902)
                     /locus_tag="SR-VP_2-4_scaffold_141_2548329_prodigal-single
                     _25"
     CDS             complement(11561..11902)
                     /product="hypothetical protein"
                     /codon_start=1
                     /transl_table=11
                     /translation="VLPNDYPEIHQLLNKLWTQAVGTPDYVKEDWRKLEGIVSELWTK
                     VTGLSASPLTRDQKRLLKAKAVLAKMEVSRPEVLDAIASIQSTDDPDPEFMRVHDALW
                     KLYHERWPETG*"
     gene            complement(11889..12104)
                     /locus_tag="SR-VP_2-4_scaffold_141_2548329_prodigal-single
                     _26"
     CDS             complement(11889..12104)
                     /product="hypothetical protein"
                     /codon_start=1
                     /transl_table=11
                     /translation="MPDLPRWPEYYRFKTMSEVQAAGAKMVQLLATKLSLEELQILEE
                     LVDANGINQDFELDLHEEIERRRSAAK*"
     gene            complement(12164..12646)
                     /locus_tag="SR-VP_2-4_scaffold_141_2548329_prodigal-single
                     _27"
     CDS             complement(12164..12646)
                     /product="hypothetical protein n=1 Tax=Calothrix sp. PCC
                     7103 RepID=UPI0002E57F72"
                     /codon_start=1
                     /transl_table=11
                     /translation="METNEKGTVVVAPNHERCIPSVFLAGGITGCPDWQTQMIRSLQE
                     FGYHGHIYNPRRADFPIGNPSAAAEQIAWEHLHLAKADAICFWFPAEQIQPIALFELG
                     RWSGRNKKIFVGTEPGYPREQDVLIQLNLEKPGFVIARSLLSLCEQIMAWNKGAKEGF
                     *"
                     /db_xref="UniRef100_UPI0002E57F72"
                     /db_xref="A0A0F9Q5W2_9ZZZZ"
                     /db_xref="stre:GZL_02393"
                     /db_xref="UPI0002E57F72"
     gene            complement(12633..13280)
                     /locus_tag="SR-VP_2-4_scaffold_141_2548329_prodigal-single
                     _28"
     CDS             complement(12633..13280)
                     /product="hypothetical protein"
                     /codon_start=1
                     /transl_table=11
                     /translation="MATERQKKFLDRSKAIAEKSRRENEKFARVTDWATLYTDASWHV
                     GVMGWGAWLRYPDGRVLAAGSGEAPGSFQAEMLALIEGLKILGQLPNIVTNIQGIAIR
                     TDNEQVARLAKWRAAPPKDRWMYQQQQEIERLCQFYVIKRQVRWTKGHDDSPTAPAYL
                     NRQVDALAKKHMRARRDNRPIEPYLSHRPIDDQPEDWDPEDFVGYPGDPADYGDQ*"
     gene            complement(13270..13458)
                     /locus_tag="SR-VP_2-4_scaffold_141_2548329_prodigal-single
                     _29"
     CDS             complement(13270..13458)
                     /product="hypothetical protein"
                     /codon_start=1
                     /transl_table=11
                     /translation="MDPPTPNGCTCHWLTDGHKCIACRSRALAKEIGRVCVDCKVGLL
                     HEEGPRCTECQWKKEDGH*"
     gene            complement(13458..13736)
                     /locus_tag="SR-VP_2-4_scaffold_141_2548329_prodigal-single
                     _30"
     CDS             complement(13458..13736)
                     /product="Uncharacterized protein {ECO:0000313|EMBL
                     :KKL85636.1};  TaxID=412755 species="unclassified
                     sequences; metagenomes; ecological metagenomes.;"
                     source="marine sediment metagenome.;""
                     /codon_start=1
                     /transl_table=11
                     /translation="VSCIFCGGDHSENACPKKPSGSFSQASPKEFAKQLMKEVTGIDP
                     AKDQCAMCGKTVDPNSFRDILSKKEWLITQTCMACQDIVFAPPPDDEE*"
                     /db_xref="A0A0F9G5A3_9ZZZZ"
     gene            complement(13736..13951)
                     /locus_tag="SR-VP_2-4_scaffold_141_2548329_prodigal-single
                     _31"
     CDS             complement(13736..13951)
                     /product="Uncharacterized protein {ECO:0000313|EMBL
                     :KKL04890.1};  TaxID=412755 species="unclassified
                     sequences; metagenomes; ecological metagenomes.;"
                     source="marine sediment metagenome.;""
                     /codon_start=1
                     /transl_table=11
                     /translation="MTDRIISLTVMLEKEIREDDVQNIVRAIEMIRGVGMVEPGIVAD
                     STFYIAREQAKAELVKQMISIIKPGGV*"
                     /db_xref="A0A0F9A5Z4_9ZZZZ"
     gene            complement(13948..14280)
                     /locus_tag="SR-VP_2-4_scaffold_141_2548329_prodigal-single
                     _32"
     CDS             complement(13948..14280)
                     /product="hypothetical protein"
                     /codon_start=1
                     /transl_table=11
                     /translation="VSTSKKKTTSKKKDNDAKPIAEVLVKEKKTGKLWMKINSNGAKS
                     EMSHPSMDEDRLFAVFCLATWDNRPYHPSAKPPKKPDTFYLEAHAAAQEFIAKCRAIS
                     EAHEAGKR*"
     gene            complement(14280..14636)
                     /locus_tag="SR-VP_2-4_scaffold_141_2548329_prodigal-single
                     _33"
     CDS             complement(14280..14636)
                     /product="hypothetical protein id=14431258 bin=bin3_NC10
                     species=unknown genus=unknown taxon_order=unknown
                     taxon_class=unknown phylum=Omnitrophica tax=bin3_NC10
                     organism_group=NC10"
                     /codon_start=1
                     /transl_table=11
                     /translation="MVIERTCSSKKPIALKLKVCHTRCMTTKKAPTSHKPFKTLKAKT
                     TPVSRKRVAAKVKTILTEESFRDALAALINYHSREVRSNTPDFILAGFLTDCLDAYDF
                     ALSERMRFLSGKTKER*"
                     /db_xref="CSP2_16ft4sub_bin3_scaffold_11_118"
                     /db_xref="14431258"
     gene            complement(14705..15454)
                     /locus_tag="SR-VP_2-4_scaffold_141_2548329_prodigal-single
                     _34"
     CDS             complement(14705..15454)
                     /product="Uncharacterized protein n=1 Tax=Sphaerochaeta
                     globosa (strain ATCC BAA-1886 / DSM 22777 / Buddy)
                     RepID=F0RWM2_SPHGB"
                     /codon_start=1
                     /transl_table=11
                     /translation="MTTKGPKEPKPPKPPKDPNAPKKPRAKKAIPLQGKETVAEAKEA
                     ILDVIDETTGHPLKVYDPKMSARLQVRYAIRFFYDIQQLRIQTAGRTSSKDRDDNEAQ
                     VDLDEKSQLFLTLTSDTVNALERAILREIKRLLKPMPIFSQFLSDVRGIGPTLAALLI
                     SEIDIHKAPTVSALWAYCFPPGTPILTSEGVVPIDLLEEGNLLVDSSGKWTTVQKTMV
                     RQYDPVDGGLVTLKADRLLPFQCEPKCLRNP*"
                     /db_xref="UniRef100_F0RWM2"
                     /db_xref="A0A0F9W7S8_9ZZZZ"
                     /db_xref="sbu:SpiBuddy_1829"
                     /db_xref="F0RWM2_SPHGB"
     gene            complement(15475..15642)
                     /locus_tag="SR-VP_2-4_scaffold_141_2548329_prodigal-single
                     _35"
     CDS             complement(15475..15642)
                     /product="Uncharacterized protein {ECO:0000313|EMBL
                     :KKL74478.1};  TaxID=412755 species="unclassified
                     sequences; metagenomes; ecological metagenomes.;"
                     source="marine sediment metagenome.;""
                     /codon_start=1
                     /transl_table=11
                     /translation="VLIVEDADECLVQRGSDNMSTIASVLNISDGILGSILDVRVLAT
                     TNAEKEVGQKP*"
                     /db_xref="A0A0F9EK31_9ZZZZ"
     gene            complement(15629..16414)
                     /locus_tag="SR-VP_2-4_scaffold_141_2548329_prodigal-single
                     _36"
     CDS             complement(15629..16414)
                     /product="Uncharacterized protein {ECO:0000313|EMBL
                     :KKN60288.1};  TaxID=412755 species="unclassified
                     sequences; metagenomes; ecological metagenomes.;"
                     source="marine sediment metagenome.;""
                     /codon_start=1
                     /transl_table=11
                     /translation="VLDGRMSIEDVWAGLSVPAFCANQATPYPGTMDMVLWKRILESW
                     NHGGRNTIYEILAEGSLRISVPEFFEAMKKVDSTLYLVVQHAGETWDRHINAKFLSKC
                     GYVSLSGTPKKLDFAAAFTDEKIALGIRKLIEQRVDPPQKLGAVYAVVRSEKDDDVAQ
                     LGIAKVNLERQNYEPVTVEGYDKIVRELKSSVPKGRLAILVGPPGSGKTFLLRGLLSE
                     VAPATFILVPPSMVKDVSGPDVLPLLISKTDHSETSGPPGADR*"
                     /db_xref="A0A0F9V353_9ZZZZ"
     gene            16457..17119
                     /locus_tag="SR-VP_2-4_scaffold_141_2548329_prodigal-single
                     _37"
     CDS             16457..17119
                     /product="DNA topoisomerase (EC:5.99.1.3)"
                     /codon_start=1
                     /transl_table=11
                     /translation="MPNINDIQVLEGLEPIRLRPKMYVGELGRNHPEIYARLLEWAFG
                     PGVQAARETKKPVTISIDIGDKYQGLGIFFRVEDNGPGMSVEPHPFKLEPMASYLVSH
                     LFAGHSGYRFDNGGLGILNGLCSRFSVEVYQDGKAWFQSFEKGKSQGPMQVIGESNWH
                     GNAFNILPDRELLENPMMDINLIKQLAKDAVSEGQGLVDVDMRLGADPKVLRFDWKPS
                     PK*"
                     /db_xref="pmo:Pmob_0177"
                     /db_xref="UniRef100_U3AJP3"
                     /db_xref="87317774"
                     /db_xref="U3AJP3_9CAUL"
                     /db_xref="5.99.1.3"
     gene            complement(17106..17402)
                     /locus_tag="SR-VP_2-4_scaffold_141_2548329_prodigal-single
                     _38"
     CDS             complement(17106..17402)
                     /product="hypothetical protein"
                     /codon_start=1
                     /transl_table=11
                     /translation="MKKDAAQRYFDIPTDPAFQRWFYKQRLSSLVQTLELQQSLKRPK
                     YALRLKDVARLLTDFVERAEDGTRCNAECKNMYFCDRKKGHKGRHAEGKGLIWD*"
     gene            complement(17399..17788)
                     /locus_tag="SR-VP_2-4_scaffold_141_2548329_prodigal-single
                     _39"
     CDS             complement(17399..17788)
                     /product="hypothetical protein"
                     /codon_start=1
                     /transl_table=11
                     /translation="MAIFDIDEDTYVSRVWFIGDGDRDWLAMLFKQHKADTRWTLRWR
                     FRTYKPDPHQDPFTNDDEKSASGLTFEAKPGTEEQMASIIGMAVEMTGIKGELKILEI
                     KGGPKEFMEIFSKQPWATTRALGDQAQ*"
     gene            complement(17790..18008)
                     /locus_tag="SR-VP_2-4_scaffold_141_2548329_prodigal-single
                     _40"
     CDS             complement(17790..18008)
                     /product="hypothetical protein"
                     /codon_start=1
                     /transl_table=11
                     /translation="MCDHEKVYSARVFYLSPICYPWICAKCGKMDEDFFEGMPIIEAD
                     GTRKEPLHFTGTKDEPRYQALKLQFHGG*"
     gene            complement(18001..18510)
                     /locus_tag="SR-VP_2-4_scaffold_141_2548329_prodigal-single
                     _41"
     CDS             complement(18001..18510)
                     /product="hypothetical protein"
                     /codon_start=1
                     /transl_table=11
                     /translation="VRSCGGCTACCSVFAISEKESRFQLNKPPGVPCEHLVQIGYSAS
                     MPCGIYQDRPEPCRAFECVWKQGDIKEEDLRPDKIGYVLWTPPKERWPDGREVMMANE
                     IVPGGLPVGRLLISTLRRQVPVIIIQHGADGVDALIDDDGIVSGPGQQLYDLITSYDP
                     KPGPWSRNV*"
                     /db_xref="cse:Cseg_0257"
     gene            complement(18507..18770)
                     /locus_tag="SR-VP_2-4_scaffold_141_2548329_prodigal-single
                     _42"
     CDS             complement(18507..18770)
                     /product="hypothetical protein"
                     /codon_start=1
                     /transl_table=11
                     /translation="MTTHYEVTVGFVDTSYWDDGDRPTLKRIKFEKRNDAIAFILTTL
                     EHGLTTDGRGGTLQIRPPLSDIRLFEIKTKECDLKEILQEVFR*"
     gene            complement(18767..19105)
                     /locus_tag="SR-VP_2-4_scaffold_141_2548329_prodigal-single
                     _43"
     CDS             complement(18767..19105)
                     /product="Uncharacterized protein n=1 Tax=Burkholderia
                     vietnamiensis AU4i RepID=U2H3X8_BURVI"
                     /codon_start=1
                     /transl_table=11
                     /translation="MDATVDARGPRERAYDELISPLMGQIIKICKEHGVPIVASFELD
                     MNPESAAEDDPLCCSTVIVDPEPGKMHTRSRRILEASKIIRPERPFAFAETITTTPDG
                     TKHVKIQRIS*"
                     /db_xref="UniRef100_U2H3X8"
                     /db_xref="paf:PAM18_1336"
                     /db_xref="U2H3X8_9BURK"
                     /db_xref="U2H3X8_BURVI"
     gene            complement(19106..19504)
                     /locus_tag="SR-VP_2-4_scaffold_141_2548329_prodigal-single
                     _44"
     CDS             complement(19106..19504)
                     /product="hypothetical protein"
                     /codon_start=1
                     /transl_table=11
                     /translation="VSEEKVFAVIMFSILAAIFGFAGYIGVRDKIAFSIVACRYFFKH
                     RWINESGAVLNATQVVNAVRDGTADIVCTVCGRVEARKSERLLREQRALALRDQAVAK
                     LKHDIAVILGKEPEGESGQLSLPKPKEEEK*"
     gene            complement(19501..19869)
                     /locus_tag="SR-VP_2-4_scaffold_141_2548329_prodigal-single
                     _45"
     CDS             complement(19501..19869)
                     /product="hypothetical protein"
                     /codon_start=1
                     /transl_table=11
                     /translation="MTKHPTVPCSSCPYRTDTRLAHWHREEFERVQASEVAIIGSVFA
                     CHKHLDLPDKERGTCAGFMLDQKERGIPNLGVRMALSRDPELAKALEKVRAPKGVRMY
                     SADRMCEANFRAIDMQRKSK*"
     gene            complement(19866..20267)
                     /locus_tag="SR-VP_2-4_scaffold_141_2548329_prodigal-single
                     _46"
     CDS             complement(19866..20267)
                     /product="hypothetical protein"
                     /codon_start=1
                     /transl_table=11
                     /translation="MTISRCKKCGKYNEGNGSVTSMCSCPTPRKRQPASRSLKPKIHH
                     PKEPLLYPLPNPADVVDALRWLQTGSPAVWKKVGLEGGTFFEAKDAVKTLIQLVEALP
                     GYFELYSFGSKENVGAYQFKAMHEREAKRKR*"
     gene            complement(20264..21001)
                     /locus_tag="SR-VP_2-4_scaffold_141_2548329_prodigal-single
                     _47"
     CDS             complement(20264..21001)
                     /product="Uncharacterized protein n=1 Tax=Delftia
                     acidovorans CCUG 274B RepID=S2WTX6_DELAC"
                     /codon_start=1
                     /transl_table=11
                     /translation="MHSRAIRDANVTYLDEFLLNKDGRVKALSVVALRQLDPAHLMIW
                     MQKNGRYNLPTAELVDWLKLLIEDECGSALEVAAGMGDLGYHLGIPMTDSYVQTSPEM
                     QAYYAAFGAKPIHPPADVEKADAETAVKQHRPQIVIASWLTQKYQPGDESIQPKIGSS
                     IYGADEFEILRNTSTYIHIGNRAVHGDKRLLKIPHITLRGELVSKGFDQSLNEITIWT
                     RFPIPVYPLAEATARWEEAKKWLANFR*"
                     /db_xref="UniRef100_S2WTX6"
                     /db_xref="S2WTX6_DELAC"
     gene            complement(21001..21228)
                     /locus_tag="SR-VP_2-4_scaffold_141_2548329_prodigal-single
                     _48"
     CDS             complement(21001..21228)
                     /product="hypothetical protein"
                     /codon_start=1
                     /transl_table=11
                     /translation="MSKTFDERIATLEKGQTAPGTSFSRVLGAPGMRWVLGIGALHMP
                     KAFFYGDSLEECVNQAETEMKRLGKLEPGYR*"
     gene            complement(21262..21975)
                     /locus_tag="SR-VP_2-4_scaffold_141_2548329_prodigal-single
                     _49"
     CDS             complement(21262..21975)
                     /product="Phosphoglycerate mutase n=1 Tax=Actinoplanes sp.
                     N902-109 RepID=R4LUL3_9ACTO"
                     /codon_start=1
                     /transl_table=11
                     /translation="MGWPQNLVFVRHAQSVGNVLTPDERARFDQSSHEYQLTDLGREQ
                     AFITGAWLAKHYGKFDRYYTSYYKRATETMHLIHAQLDGAGGSIYTDARLAEAQRGIY
                     HTMTAEQIQDRFPFELIRKEREDLYHYRPFGGENWMDVELRIHSFLGTLARDYEGENV
                     LVVCHGHWLMLCLRLIQHFSIEEAIRRYKEGKVFENASVTAFRARRPKGPEGPDRLYI
                     TAEYHDGKLVEFENLVPWK*"
                     /db_xref="UniRef100_R4LUL3"
                     /db_xref="actn:L083_5854"
                     /db_xref="88727855"
                     /db_xref="R4LUL3_9ACTO"
     gene            complement(21975..22211)
                     /locus_tag="SR-VP_2-4_scaffold_141_2548329_prodigal-single
                     _50"
     CDS             complement(21975..22211)
                     /product="hypothetical protein"
                     /codon_start=1
                     /transl_table=11
                     /translation="MSKRVNGARVVHIARAYLLASQAWDNLGKVRSILWATGDSDAFE
                     KVGGEVAEKKALLLMEELGKLSDGLAEEIDKKRK*"
     gene            complement(22204..22413)
                     /locus_tag="SR-VP_2-4_scaffold_141_2548329_prodigal-single
                     _51"
     CDS             complement(22204..22413)
                     /product="hypothetical protein"
                     /codon_start=1
                     /transl_table=11
                     /translation="VANPHLVPISKDNQPLDGLGNPIAQFTCKSCDRVFTRKEVYPKD
                     SEHLVWDYGRVQVKVMGGHCEDTDE*"
     gene            complement(22451..22765)
                     /locus_tag="SR-VP_2-4_scaffold_141_2548329_prodigal-single
                     _52"
     CDS             complement(22451..22765)
                     /product="hypothetical protein"
                     /codon_start=1
                     /transl_table=11
                     /translation="MKQIPNLKRTEEAIAAYDKHAAEATEHWNEASTIKEVYTLLAQE
                     ERLGEAVGAAYGEDTKEFNNPATCKKEIRPGPAIPPEGYELSFVRRMVAKWKVENASK
                     EK*"
     gene            complement(22762..23046)
                     /locus_tag="SR-VP_2-4_scaffold_141_2548329_prodigal-single
                     _53"
     CDS             complement(22762..23046)
                     /product="hypothetical protein"
                     /codon_start=1
                     /transl_table=11
                     /translation="MLDQEVVTILLESPDTQLDASMKDLIRNWSAPPTATQILEVLDF
                     CIHGSLASTTMVTLFQLAFLESCKREGITPESVEKKAVWRIVGPDWRNTL*"
     gene            complement(23046..23366)
                     /locus_tag="SR-VP_2-4_scaffold_141_2548329_prodigal-single
                     _54"
     CDS             complement(23046..23366)
                     /product="hypothetical protein"
                     /codon_start=1
                     /transl_table=11
                     /translation="MTPKKIAKKIAKKTAALPKPERINVPYKATELYEVLQEIERNVT
                     EAHNLVATSPNNSLWVTASFVDGLRCIVDDVVEYLAPHVAAVEQAWHDRPKQKTKQKK
                     TRLK*"
     gene            complement(23386..24348)
                     /locus_tag="SR-VP_2-4_scaffold_141_2548329_prodigal-single
                     _55"
     CDS             complement(23386..24348)
                     /product="Holliday junction ATP-dependent DNA helicase
                     RuvB {ECO:0000256|HAMAP-Rule:MF_00016}; EC=3.6.4.12
                     {ECO:0000256|HAMAP-Rule:MF_00016};;  TaxID=663278
                     species="Bacteria; Firmicutes; Clostridia; Clostridiales;
                     Ruminococcaceae; Ethanoligenens.;" source="Ethanoligenens
                     harbinense (strain DSM 18485 / JCM 12961 / CGMCC 1.5033; /
                     YUAN-3).;""
                     /codon_start=1
                     /transl_table=11
                     /translation="VSADVSEDAALRPRQFDEFVGQKKLKTNLQIFAHAASERGEAVD
                     HLLFCGPPGLGKTSLAQLIAVEMDARLHVTSGRALQKKGDLAGILTGLAPNDVLFIDE
                     IHALPLAIEEQLYPAMEDYKVEVILGQGTGAEAMSIPLPRFTLVGATTRAGQLSAPLR
                     DRFGFVGHLELYSQEELAEIATRSAKRLGVDMDPDGALEVAARSRGTPRLANRFLRRL
                     RDFAQVLGNGRITQAVAQQGLDALEVDSRGLDRVDRRILRALIRAGAPLGLSTLAAQA
                     GEEAGTIADAHEPYLLQEGFIARSPRGRVATALAYTHLRDCQAA*"
                     /db_xref="E6U479_ETHHY"
                     /db_xref="UniRef100_E6U479"
                     /db_xref="eha:Ethha_1026"
                     /db_xref="3.6.4.12"
     gene            complement(24641..25105)
                     /locus_tag="SR-VP_2-4_scaffold_141_2548329_prodigal-single
                     _56"
     CDS             complement(24641..25105)
                     /product="hypothetical protein"
                     /codon_start=1
                     /transl_table=11
                     /translation="MDLKDVQKLHESKGSCKDRHLLKSRRLKTEFGFVSMTCPVCAPP
                     LPEQRPLSFFAAPFELVLRSGDQEIVLAACKGLDKAVAEDMRPYNGIDPADELEGAIA
                     QELAYGATRWAGQPAADFSLFYEQMKPLLTQLTKAMGILHRIFEHRVDRNKR*"
     gene            25166..25552
                     /locus_tag="SR-VP_2-4_scaffold_141_2548329_prodigal-single
                     _57"
     CDS             25166..25552
                     /product="hypothetical protein"
                     /codon_start=1
                     /transl_table=11
                     /translation="MESLLQEDALEEGFSEQTYRYKKGPKYSVPKLIKYAEKHGKLET
                     IPIEKLLHNLDTMHADEPIGSTKFRQRAMSTLAYPLLVLRDRAGKYHIADGLHRLFKA
                     KEMNKKHLRAYVIPMEHLPKESLAHT*"
     gene            complement(25723..25944)
                     /locus_tag="SR-VP_2-4_scaffold_141_2548329_prodigal-single
                     _58"
     CDS             complement(25723..25944)
                     /product="hypothetical protein"
                     /codon_start=1
                     /transl_table=11
                     /translation="MPIAFPPPPNSDASLHRNKLWPFVDRAVESLCTLLVEQGKVIDR
                     IEDQMIDANTFQITFRIVPAAGLGKATKK*"
     gene            complement(25984..26277)
                     /locus_tag="SR-VP_2-4_scaffold_141_2548329_prodigal-single
                     _59"
     CDS             complement(25984..26277)
                     /product="hypothetical protein"
                     /codon_start=1
                     /transl_table=11
                     /translation="VTPQEVSALRYFADALVTEPARTKELIEMALKSAMLHKAKDLEY
                     AILGVKRILPTFDLVDLFTLKTIAESLSREPFLPLLMMGKALTLSLRGTRQSL*"
     gene            complement(26280..27068)
                     /locus_tag="SR-VP_2-4_scaffold_141_2548329_prodigal-single
                     _60"
     CDS             complement(26280..27068)
                     /product="hypothetical protein"
                     /codon_start=1
                     /transl_table=11
                     /translation="MLCPFCMVRDELEQTMIRRPVLPGAVGQQVQAWSDGGWACPACG
                     LMAPDRVFEELEVIFRTILEQTPAPKPRMAEPPPREKGCNRHEDCDAAEAIQREAGRE
                     PASNFHCLRQGGRMDPVQKASPKYPGYTRLKTAQELTDGDHVNGWIVLDVVPGTRDYR
                     SSFVLGIDDDGEIRRLQANVKDLSEKLNKVGSDLIADRRALDSHSADRKRILDLLAVE
                     QAKVKKLEIENQQVLQLTYELQKIRDTLGAERIQEILGCGADKH*"
     gene            complement(27070..27279)
                     /locus_tag="SR-VP_2-4_scaffold_141_2548329_prodigal-single
                     _61"
     CDS             complement(27070..27279)
                     /product="hypothetical protein"
                     /codon_start=1
                     /transl_table=11
                     /translation="MDPNWNPRLRIERRGPVTWTRRDGWRDADGHGFMDFAIEDLIKL
                     KQIRIFVIQRDWLFRPKLKVAVIRR*"
     gene            complement(27269..28210)
                     /locus_tag="SR-VP_2-4_scaffold_141_2548329_prodigal-single
                     _62"
     CDS             complement(27269..28210)
                     /product="ADP-ribosylglycohydrolase n=1 Tax=Microcoleus sp
                     . PCC 7113 RepID=K9WPS9_9CYAN"
                     /codon_start=1
                     /transl_table=11
                     /translation="MGKLLYPNSNMLLRIAQGDAYCMATEMLRTYEAASIVPAALEFK
                     HYLPHPSFGIQAGCYTDDTQMSVAMVELLLDGHPTRIENDQKLYAEYFLRAFKRDPRK
                     GYSKSFQTFFETCETADQFLQDIRPDSTKNGAAMRAVPLGILPDRMSVWKAAYVNASL
                     THNTRQGIFSSQAIALISHQALYTDKSFVDIAADLAAVFDEYEDVFLKPWAGEVVGHT
                     RNDGWDVSVNTVWAVMTLLKEERYLLGILERIIRWGGDTDTVAAIAWGIASCRMTEHP
                     PIFMDRDLEPGGNYGAQFLYELGDNLMRKYGSTMNGS*"
                     /db_xref="UniRef100_K9WPS9"
                     /db_xref="A0A0F9SDB7_9ZZZZ"
                     /db_xref="mic:Mic7113_6202"
                     /db_xref="K9WPS9_9CYAN"
     gene            complement(28210..28440)
                     /locus_tag="SR-VP_2-4_scaffold_141_2548329_prodigal-single
                     _63"
     CDS             complement(28210..28440)
                     /product="hypothetical protein"
                     /codon_start=1
                     /transl_table=11
                     /translation="MSLPVIAHAIRKWKKPPDDVELVEKELVIERDGKVVMIHVDEKD
                     DDRFYMATSETEFVERIQGMTEVLVRLNSVFS*"
     gene            complement(28442..28966)
                     /locus_tag="SR-VP_2-4_scaffold_141_2548329_prodigal-single
                     _64"
     CDS             complement(28442..28966)
                     /product="hypothetical protein"
                     /codon_start=1
                     /transl_table=11
                     /translation="MDRREFLTITAAALTAPLVGLERLGKVPAPPYKRMAQIVDQAHS
                     DFPYVSQYLYPFKRFEDLKVGEIFRILEPDGVPVSTKPTEKEKEAAADMASFHGLDSA
                     TELKQRMDDGFEFFKVIDTPYICKEGAEPLWGVVVEPWMVSQRVHYHLEGIGNFDLDL
                     NFQVVGQDHEKREA*"
     gene            complement(29128..30213)
                     /locus_tag="SR-VP_2-4_scaffold_141_2548329_prodigal-single
                     _65"
     CDS             complement(29128..30213)
                     /product="Uncharacterized protein id=2905303 bin
                     =GWC2_ACD39_50_8 species=Ruminococcus albus
                     genus=Ruminococcus taxon_order=Clostridiales
                     taxon_class=Clostridia phylum=Firmicutes
                     tax=GWC2_ACD39_50_8 organism_group=ACD39"
                     /codon_start=1
                     /transl_table=11
                     /translation="MSDDVVKSWIVENTWTCSSCQLVNKGRDLACTSCGNPKEKDEKD
                     IIHPEAPPVTDPTLLAQASQAPHWVCEYCQSTQRDSEGHCTACGGGKTKDPNWDRHAP
                     PKKKKVDRLPSISVPLPSTPIAPKFPRAGALTIAAGILGAILFGVWLFSPRKLEARVT
                     SMHWSHLVKYEERTIRHGEGWGAPLDSFNDSCSTRLSGYHDCDPYQCNPHLEPYDCNS
                     YKCNCSTHTSCRNLKNGYSKCDEIRSCSTCYHTCTRTAYSRCYHQCPTYSQWCSYDFY
                     RWEARGERTLTGNDGVVAWPDMGVEDTTHRALKVASYIVNFQERENSFSVDPNTTADF
                     QRYAVGQRWRCEKAIIGFFKPLDKVGD*"
                     /db_xref="gwc2_scaffold_1222_55"
                     /db_xref="107286882"
     gene            complement(30261..30659)
                     /locus_tag="SR-VP_2-4_scaffold_141_2548329_prodigal-single
                     _66"
     CDS             complement(30261..30659)
                     /product="hypothetical protein"
                     /codon_start=1
                     /transl_table=11
                     /translation="VTQYDHNRTKENDDAEDQPGIEASDDQEELEEDEDQDEDEDGDA
                     DESDVDETNVVDLADAKASGAHFAFESYTFTDEVGYIKEGIVFLAAPGRGFVMSVESA
                     EQLGLALIQAAGTKRLEEQGRLLEVDGPGT*"
     gene            complement(30656..30973)
                     /locus_tag="SR-VP_2-4_scaffold_141_2548329_prodigal-single
                     _67"
     CDS             complement(30656..30973)
                     /product="hypothetical protein"
                     /codon_start=1
                     /transl_table=11
                     /translation="VVDHWDIALQGEEILKWVQELGREAERLLAKEANDSRILENNWS
                     ELQELRLMVGALRKAGAVLSAFPTWAETTEHRATNGEIKIPVRRVRKYARDSETEREE
                     EKS*"
     gene            complement(31069..31425)
                     /locus_tag="SR-VP_2-4_scaffold_141_2548329_prodigal-single
                     _68"
     CDS             complement(31069..31425)
                     /product="hypothetical protein"
                     /codon_start=1
                     /transl_table=11
                     /translation="MKLCTCGYKGPDEVCPTCQSPTWNRVRTKIASGEMRVESAPQAD
                     TDALRPFVEQITDAMGVRALVTDQSTIRDFEGLSKDSTIQWIQTLEASLGVPITLGDR
                     VVDIAARLARKAQALH*"
     gene            complement(31520..32542)
                     /locus_tag="SR-VP_2-4_scaffold_141_2548329_prodigal-single
                     _69"
     CDS             complement(31520..32542)
                     /product="Uncharacterized protein n=1 Tax=Cystobacter
                     fuscus DSM 2262 RepID=S9NTH6_9DELT"
                     /codon_start=1
                     /transl_table=11
                     /translation="MATKASLSKQSKENLVDQIVELEKQLANQPKKTDKEASEETTRA
                     QNVKSAVAGLSAEKVAQELASVSVNLSNQIAKVSEELVRETRRLDDVREAVSLAETEL
                     ETLHGKDIAASALDHLVLQYREQENELKEVQEEQKKLWARQQAEYQDAQRQRKEETDR
                     TRTREEQQYAYDREQERKIEAAKWDDAKRLRNLGEEERMRNLERAWKDREMDLAKQEQ
                     EVAELRTKVTNFPVELDAQIKKAVGEASGSLHGSYKHQIALLQKDKDTSEAILNSQVK
                     QLSDQVAKASTENEKLREQLTKVDQRVQEIASAAIQEAGSAKALTELRNMNTRVPENG
                     STPRPR*"
                     /db_xref="UniRef100_S9NTH6"
                     /db_xref="mfu:LILAB_19195"
                     /db_xref="89004175"
                     /db_xref="S9NTH6_9DELT"
     gene            complement(32627..32986)
                     /locus_tag="SR-VP_2-4_scaffold_141_2548329_prodigal-single
                     _70"
     CDS             complement(32627..32986)
                     /product="hypothetical protein"
                     /codon_start=1
                     /transl_table=11
                     /translation="MAFPSDTVSRYWATAQIAFNAPFPSGSSWVGLVRLDGEVTPKRQ
                     MICDFQNTVDANGNVRATVRFVGPEHPKDFFRKGRIFELRNGTDIAAKGTIIGIAPER
                     SPGPPAVFNSTSGYPFE*"
     gene            complement(32995..33240)
                     /locus_tag="SR-VP_2-4_scaffold_141_2548329_prodigal-single
                     _71"
     CDS             complement(32995..33240)
                     /product="hypothetical protein"
                     /codon_start=1
                     /transl_table=11
                     /translation="MARNATNPRTRQPKKEKRPSALPVIRYWESRLALLTASHHGASR
                     ETLRELEYQTFKDFERLSAEQKFSSRKPERFLKHPPS*"
     gene            complement(33271..33636)
                     /locus_tag="SR-VP_2-4_scaffold_141_2548329_prodigal-single
                     _72"
     CDS             complement(33271..33636)
                     /product="hypothetical protein"
                     /codon_start=1
                     /transl_table=11
                     /translation="MTRLDDSYSGPTRVTMVIVKADCPTSHILCGHCNKKGYEYSKFF
                     VLFGKTWCSLECCEKQIILEVDKMLTHPDDLHSLLTDLKEKAKAFRGNPEVSDAFNVG
                     YQQGLAEAQELLTKRIKQK*"
     gene            complement(33846..34142)
                     /locus_tag="SR-VP_2-4_scaffold_141_2548329_prodigal-single
                     _73"
     CDS             complement(33846..34142)
                     /product="Uncharacterized protein n=1 Tax=Ochrobactrum
                     intermedium M86 RepID=M5K393_9RHIZ"
                     /codon_start=1
                     /transl_table=11
                     /translation="MIEHVTRSSSSEQTACVTTEEIQQLLHVGQAVRILYTNYKGQTG
                     ERTIIPRRLWLGETQWHPGMQLLVDAFDVEKQMDRSFAIRDIHKVLPPTASPNE*"
                     /db_xref="UniRef100_M5K393"
                     /db_xref="M5K393_9RHIZ"
                     /db_xref="oan:Oant_1523"
     gene            complement(34139..34423)
                     /locus_tag="SR-VP_2-4_scaffold_141_2548329_prodigal-single
                     _74"
     CDS             complement(34139..34423)
                     /product="hypothetical protein"
                     /codon_start=1
                     /transl_table=11
                     /translation="MDWDGVSDPLVDVALRRDGRTLIANFQGRRFEAASGQLMFVFER
                     VGLYLKDLPVRRRNERPQLELRIDQERRRLAESARDAGCIRCGERNGRKK*"
     gene            complement(34440..34652)
                     /locus_tag="SR-VP_2-4_scaffold_141_2548329_prodigal-single
                     _75"
     CDS             complement(34440..34652)
                     /product="hypothetical protein"
                     /codon_start=1
                     /transl_table=11
                     /translation="MADIRILREDINLRTPALDEALGSVTGENDFDAVKVARESLIRI
                     GDLKEHVEQPKSALRSKLKALRESLE*"
     gene            34706..34969
                     /locus_tag="SR-VP_2-4_scaffold_141_2548329_prodigal-single
                     _76"
     CDS             34706..34969
                     /product="hypothetical protein"
                     /codon_start=1
                     /transl_table=11
                     /translation="MINCAHVFHQTSDWTGAYITCPECHQIAKSPDYCQCANCQLQVC
                     MICALTLPATADLKDEQIEKIVFDDERPTDPVMVPPPIPKKKK*"
     gene            complement(34972..35409)
                     /locus_tag="SR-VP_2-4_scaffold_141_2548329_prodigal-single
                     _77"
     CDS             complement(34972..35409)
                     /product="hypothetical protein"
                     /codon_start=1
                     /transl_table=11
                     /translation="VSWNYRIIRTERPGGGASYAIHEAYYESDLEDQLELDARKAPSG
                     ICPTAHEPLGLSVQELKKILDMMQTAFNKEIVEGARYHVKVRYERKRTKSVAEDMNRN
                     LRESEKEAKEWKKAYLKANSERILLQKQVEELRKLMAGKPAGS*"
     gene            complement(35555..35830)
                     /locus_tag="SR-VP_2-4_scaffold_141_2548329_prodigal-single
                     _78"
     CDS             complement(35555..35830)
                     /product="hypothetical protein"
                     /codon_start=1
                     /transl_table=11
                     /translation="MTLRYTSEENPTKTQTRPDWKVNLVKSWFDQNKISKHNVQEARE
                     MLLRWGWTLQTKPIGKTATGNRFEVAALDTQGRAILSFQTDDTADVL*"
     gene            complement(35827..36822)
                     /locus_tag="SR-VP_2-4_scaffold_141_2548329_prodigal-single
                     _79"
     CDS             complement(35827..36822)
                     /product="hypothetical protein"
                     /codon_start=1
                     /transl_table=11
                     /translation="MSFERGDSAYCQGQLVSVLNKADPSGLRFFVRFPDGSTAGVRLA
                     DLSAAPKDAAPVVMAPSPSFNEIPPALVGLKQMLTKFDPRDFDSFVAIMKTAHSLEVL
                     DLNQAAHDLNVTGSTIWNWTNGTLRPPPQTMRAAVQLINQGIGASIVSAQERARERLQ
                     ERIREGGRQGDKPVESLGGEAAYVQVLEIADETYSIEIRESSGMFEATCPQRSDLKVR
                     ASTRVDLMIDVKSILLSGGPEIGIESQPDAVSDAPEPSLGGAELSPPPKPETVAEVLP
                     KRVLKQMQAVIQQSEGKNESADAIDSEPPVAKTPVQPDASDALALLSKIDNLRKR*"
     gene            36895..37356
                     /locus_tag="SR-VP_2-4_scaffold_141_2548329_prodigal-single
                     _80"
     CDS             36895..37356
                     /product="hypothetical protein"
                     /codon_start=1
                     /transl_table=11
                     /translation="MTKVGHTVWLPGNLDVLVRNHAAALGMGFNNIVIDALHQKFGLD
                     RDPLSELMQELRMWLLSKYSRTSFPPDVILQTFLHIHATPKLLNRYQQIVQEGMAEGA
                     SHLSQASLNRRIGQAIHSVLGGHVSKRKLPSSGCPLIKMFSELSPGTKQDV*"
     gene            complement(38043..38516)
                     /locus_tag="SR-VP_2-4_scaffold_141_2548329_prodigal-single
                     _81"
     CDS             complement(38043..38516)
                     /product="Transposase, IS605 OrfB family n=1 Tax
                     =Deinococcus proteolyticus (strain ATCC 35074 / DSM 20540
                     / JCM 6276 / NBRC 101906 / NCIMB 13154 / VKM Ac-1939 / CCM
                     2703) RepID=F0RQE4_DEIPM"
                     /codon_start=1
                     /transl_table=11
                     /translation="MAGTRVSKVIMQRTFRYPLQPNQSQAAVFETWLIACQQLYNAAL
                     EERRDAWRKTKCGLSLYDQQKELTLLRIEDPLWAAVPTLVARSALRRLDLAFKAFFRR
                     ARAGQKPGYPRFRNSDRYDSFGIGRAKIVGDRVFIPKLGSVRFINIASYVAKSAM*"
                     /db_xref="UniRef100_F0RQE4"
                     /db_xref="dpt:Deipr_2379"
                     /db_xref="F0RQE4_DEIPM"
     gene            complement(38489..38836)
                     /locus_tag="SR-VP_2-4_scaffold_141_2548329_prodigal-single
                     _82"
     CDS             complement(38489..38836)
                     /product="hypothetical protein"
                     /codon_start=1
                     /transl_table=11
                     /translation="MKRPKAKKSTVTEITNDIEETICAAYDSGLSLAFVSTKTGVPHR
                     KVREVLVSKGREIKARILPSRAKLKRGLRVLKLRERYSLQECAEKVGITSRQGAYRIE
                     QQALKWQEQGYLK*"
     gene            complement(38839..39198)
                     /locus_tag="SR-VP_2-4_scaffold_141_2548329_prodigal-single
                     _83"
     CDS             complement(38839..39198)
                     /product="hypothetical protein"
                     /codon_start=1
                     /transl_table=11
                     /translation="MKNQLTPQELALVQDATQRMLDVVTDEMGAMCDLIEERAKREAP
                     TPQLAEQLEEQMGSVAMAAQLGALRRFLDVFEASMPPNLRAVAAFAAEKTSVHLSEVD
                     PEGIKEILGLSNPSKLS*"
     gene            complement(39231..39440)
                     /locus_tag="SR-VP_2-4_scaffold_141_2548329_prodigal-single
                     _84"
     CDS             complement(39231..39440)
                     /product="hypothetical protein"
                     /codon_start=1
                     /transl_table=11
                     /translation="VKKTKWMVWNPKTRQFVGGDDGNIRWTFDRAQADDIAKMVGGEV
                     KDAEAFLHDFNAGKYDLTATEEPST*"
     gene            complement(39627..40046)
                     /locus_tag="SR-VP_2-4_scaffold_141_2548329_prodigal-single
                     _85"
     CDS             complement(39627..40046)
                     /product="hypothetical protein"
                     /codon_start=1
                     /transl_table=11
                     /translation="MIEIFGASDDLIEMRGQIHDEIPGGEKQIEITVGDIETGGLVVG
                     MSYGGKVACWSACIRPIDEDVPIPWPVSVSLAETGYSVQVCVDCPDNTPIDWEGKAPP
                     SPEELLAENARLKVELASAKHALGLRTRAFMMQKKVP*"
     gene            complement(40043..40369)
                     /locus_tag="SR-VP_2-4_scaffold_141_2548329_prodigal-single
                     _86"
     CDS             complement(40043..40369)
                     /product="hypothetical protein"
                     /codon_start=1
                     /transl_table=11
                     /translation="MDSRYWDEEPVAIESKADVMTSSKERFEDRAARWRALGLIEPII
                     LGAELKRKRPVGFALARHHAWWLVHNLVSHPMIGILPVKATFRFHDWTSYRLNGLHHL
                     EKPRQP*"
     gene            complement(40379..40561)
                     /locus_tag="SR-VP_2-4_scaffold_141_2548329_prodigal-single
                     _87"
     CDS             complement(40379..40561)
                     /product="hypothetical protein"
                     /codon_start=1
                     /transl_table=11
                     /translation="VTPEVEQLLKEQGQRSGESDMMGNIRKALALRHSLWEANENGCK
                     IVVRCKDGREKVIRLV*"
     gene            complement(40503..41081)
                     /locus_tag="SR-VP_2-4_scaffold_141_2548329_prodigal-single
                     _88"
     CDS             complement(40503..41081)
                     /product="hypothetical protein n=1 Tax=Verrucomicrobium sp
                     . 3C RepID=UPI00036C3CA1"
                     /codon_start=1
                     /transl_table=11
                     /translation="MCADKVLPYKVVSGAQSGSDRAGLDAALAMNIEIGGWCPKGRRA
                     EDGPIPARYPLTETSSARYEDRTLLNIEDSDGTVIFTRGPVDGGSALTQNSLVEQAKP
                     FLHIDLDGFSKESATTAVAQFIRSANIKTLNVAGNRESKSPGIAQDVKEILMLAFLQL
                     RKEEKSGSSLRVRGDTGSGTATQGTGPAFRRK*"
                     /db_xref="UniRef100_UPI00036C3CA1"
                     /db_xref="pbs:Plabr_2529"
                     /db_xref="89629120"
                     /db_xref="UPI00036C3CA1"
     gene            complement(41071..41802)
                     /locus_tag="SR-VP_2-4_scaffold_141_2548329_prodigal-single
                     _89"
     CDS             complement(41071..41802)
                     /product="Gp65 n=1 Tax=Mycobacterium phage Lesedi RepID
                     =G1D3L1_9CAUD"
                     /codon_start=1
                     /transl_table=11
                     /translation="MSLPQKGPQLRAIPGWPGYFATGDGDIFSTRNHGRHYGKSKKLK
                     RLRPSPDKNGYLGLTLCKDKKRHDCQVHLLILLTFNGPRPVGLQARHLNGQNQDNRAC
                     NLKWGTQSENSNDKRIHGTMPYGDKHPNAKLNAQQIEQLRLEAKEGRPLNKLARDFGL
                     GESTVGRIVHGTTHPLTTGPRLGRIIRVGEKHHLTSLTEKQVIALRKEREEQHTSYPK
                     LAKKYTVSSETVRRIILRKTWAHVR*"
                     /db_xref="UniRef100_G1D3L1"
                     /db_xref="A0A0F9M7S1_9ZZZZ"
                     /db_xref="pfs:PFLU2822"
                     /db_xref="G1D3L1_9CAUD"
     gene            complement(41799..42038)
                     /locus_tag="SR-VP_2-4_scaffold_141_2548329_prodigal-single
                     _90"
     CDS             complement(41799..42038)
                     /product="hypothetical protein"
                     /codon_start=1
                     /transl_table=11
                     /translation="MKATFSRECLAQARVKKTPLIGVVHRKMGKSDRFDEQITVAGQT
                     EPEVAEVVQALLLWIVDGDSKPERLEKLKALVAAL*"
     gene            complement(42035..43117)
                     /locus_tag="SR-VP_2-4_scaffold_141_2548329_prodigal-single
                     _91"
     CDS             complement(42035..43117)
                     /product="Uncharacterized protein n=1 Tax=Streptomyces
                     tsukubaensis NRRL18488 RepID=I2N8M7_9ACTO"
                     /codon_start=1
                     /transl_table=11
                     /translation="MTKEIYVSVDVEADGPIPGPYSMLSLGMSVVGRPELTFYAELKP
                     ISNAYIQEAMDVNKLDREKLKVEGSDPEVAMAAAASFLHTIEENDAKVDGEPRRCVFL
                     AAPAVWDGMFVHWYFIKFLGRNPFGVTGSGIDMRSYWMGAQYTNWNNTSKRDILKKIK
                     VKKLDHTHRADDDAKEQAAYFQGILEFQERTRFLTQQSLKELVLSQAAQRNSSGLLER
                     QKKQLDKYQNRVFVGVAAVVRREGKIILGKRKGAHGAGSWSFPGGGQEKHETDRQAVA
                     RELAEETRIILAEDKFRFLVGGESWHEDYQSRWRTLFFETTVGPGVEPELAEPDKCEE
                     WIWVSPTELPSPLFGAVQSLVDSKLL*"
                     /db_xref="UniRef100_I2N8M7"
                     /db_xref="I2N8M7_9ACTN"
                     /db_xref="sld:T261_3502"
                     /db_xref="I2N8M7_9ACTO"
     gene            complement(43270..43551)
                     /locus_tag="SR-VP_2-4_scaffold_141_2548329_prodigal-single
                     _92"
     CDS             complement(43270..43551)
                     /product="hypothetical protein"
                     /codon_start=1
                     /transl_table=11
                     /translation="MRQACCDVQRTDWRSTRPPHTMNHQIRAALRRAKNGLAIDTRAE
                     VRALRRGQAVATCKERIGDRHRDRPAVPSSLKVELRRAKNGLAIDTGSS*"
     gene            complement(43548..45215)
                     /locus_tag="SR-VP_2-4_scaffold_141_2548329_prodigal-single
                     _93"
     CDS             complement(43548..45215)
                     /product="DNA-cytosine methyltransferase n=1 Tax
                     =Burkholderia ubonensis RepID=UPI00016A5D0D"
                     /codon_start=1
                     /transl_table=11
                     /translation="MAKQAPGKRTDESKERKAFSFRLYPTPEQERYLARVVGSCRYIY
                     NALVREHERRMKYMRTFGAWPKPIGFKTSKKKQSLAEDYKLEASLYEIQTALHEPGGP
                     APWLEDVAGNIRNHAVAMFGAAQTNWMSGRTGPPNFKQRRPAGSFRFQDTRVASITGG
                     PDRQPGFDFIRIPLPHGIEIDSWICFRRHRRLRGQPKTATIRRAAGIWYVSILCEWDK
                     PAKLPVHRAPNAKVGVDLNVRNLCALSDGTIIDGRSADLARLEKSINRLKHRESKLRL
                     REKAASAPRSKRHFRLQCRIARLQDRQANLRNEVTNQVAHAVALKHAFVGLEGLDIKG
                     MTASAKGTVDAPGLNVRAKAGLNRAILNRGWGKLREKIESKVKIYGGQTVRVPPQYTS
                     QTCAKCGHIAAENRDGVIFHCVKCGFTAHADVNAATNILEKALRLSAQESPGSGSLDG
                     ERPTELGSTTRQRVRKQKDTKTLGAPKATSRKGATAPRSTIPSLHVDMQVTSARVVPA
                     PQEALATEIAQQMKALAKSEVDAAPRQKINRRRRSQTEVEVPTGSVE*"
                     /db_xref="UniRef100_UPI00016A5D0D"
                     /db_xref="brh:RBRH_01348"
                     /db_xref="E5AT84_BURRH"
                     /db_xref="UPI00016A5D0D"
     gene            complement(45252..45512)
                     /locus_tag="SR-VP_2-4_scaffold_141_2548329_prodigal-single
                     _94"
     CDS             complement(45252..45512)
                     /product="hypothetical protein n=1 Tax=Longispora albida
                     RepID=UPI00036F3741"
                     /codon_start=1
                     /transl_table=11
                     /translation="MTETTGSTKLHQVIAIEKGTKSRVYAYLSEVYKAFQKPALFNGH
                     ARQYAKRNEDGEDFPPENVKVQMVASVILKEVGSIPATCITF*"
                     /db_xref="UniRef100_UPI00036F3741"
                     /db_xref="A0A085WWY6_9DELT"
                     /db_xref="hau:Haur_2361"
                     /db_xref="UPI00036F3741"
     gene            complement(45570..45643)
                     /locus_tag="SR-VP_2-4_scaffold_141_2548329_prodigal-single
                     _trna_43"
     tRNA            complement(45570..45643)
                     /product="SeC"
     gene            complement(45751..46326)
                     /locus_tag="SR-VP_2-4_scaffold_141_2548329_prodigal-single
                     _95"
     CDS             complement(45751..46326)
                     /product="hypothetical protein"
                     /codon_start=1
                     /transl_table=11
                     /translation="MIDEFLKNALRQIPNDAKRTLAFRWIQRAASQWLLPLIERIEGV
                     PQCREQLKNGFDPDPFLMLVQLEQLLGSRELTHFAGEKEGRGAALNAARGLAGCIDTA
                     READVRLGVVIHNIARVLRDCVPMVRIGGRQVYARFNNEVYGWVLERTCASEEALERL
                     LQCRDILEYTPHRTESIGFKPVQLDDALTRT*"
     gene            complement(46323..46829)
                     /locus_tag="SR-VP_2-4_scaffold_141_2548329_prodigal-single
                     _96"
     CDS             complement(46323..46829)
                     /product="hypothetical protein n=1 Tax=zeta
                     proteobacterium SCGC AB-137-I08 RepID=UPI000375BB80"
                     /codon_start=1
                     /transl_table=11
                     /translation="MFKNILALDFDGTLSTFESGYTAADVTPDPPVDGAVAAAAEYNQ
                     FFSLHVYSARAGEPGGEDAIRHWLRKWKFPEGMKVSAKKPHAKVYIDDRAIQFNGKFP
                     TVAAIETFLPWYQRGVPQEDASAAALGEIRKLLDENTDRLAEMSGDKEKPVTDRIRAL
                     IARITPKK*"
                     /db_xref="UniRef100_UPI000375BB80"
                     /db_xref="mcg:GL4_1508"
                     /db_xref="A0A0A8K4N4_9RHIZ"
                     /db_xref="UPI000375BB80"
     gene            complement(46829..47065)
                     /locus_tag="SR-VP_2-4_scaffold_141_2548329_prodigal-single
                     _97"
     CDS             complement(46829..47065)
                     /product="hypothetical protein"
                     /codon_start=1
                     /transl_table=11
                     /translation="VRDDSKEPVYCGNLQLFCVTDLAILVGSVGCHEDNKVWIPKSQI
                     LASDIPYDEDEDDVILSIGYLQLPRWIAEQKGLY*"
     gene            complement(47062..47775)
                     /locus_tag="SR-VP_2-4_scaffold_141_2548329_prodigal-single
                     _98"
     CDS             complement(47062..47775)
                     /product="hypothetical protein"
                     /codon_start=1
                     /transl_table=11
                     /translation="VSETTITATTIASDMGTFQISAVDSMGTAGVTEGMTSWYFSVGQ
                     HVKVQGYVPMTYTPVGPPELNPLCRERQPGDSFVILPTPTADAKTVALEGAVLVKDKQ
                     IAEQQEMIAAMRQQLQNYYTEFANNRQHSQARDKEVAYLREKVRARSNKECEDILYLQ
                     KKLKEALGIKPEHLKANWGSETDKRLETLGSTLNPDLAPGSFIKDGKLNGEGPSIYAG
                     DSTGDDVARDATSRDTYWK*"
     gene            complement(47772..48095)
                     /locus_tag="SR-VP_2-4_scaffold_141_2548329_prodigal-single
                     _99"
     CDS             complement(47772..48095)
                     /product="hypothetical protein"
                     /codon_start=1
                     /transl_table=11
                     /translation="MTNPSETNWTADPVGGELRPGVYTEPLENIQAEGDALTEVIRTL
                     TLENDRLREQIVRLSADYQRAIKLAMRLAGMPADLVPGIEDKEVEAAQKAARATIESL
                     RGATP*"
     gene            complement(48308..48625)
                     /locus_tag="SR-VP_2-4_scaffold_141_2548329_prodigal-single
                     _100"
     CDS             complement(48308..48625)
                     /product="hypothetical protein"
                     /codon_start=1
                     /transl_table=11
                     /translation="VHFSNKLVHKITDAILDRKEGLDNIPSLLIAAIVKRTITEMEQA
                     LPTTADGDYTCSVEDIFGEWDLCECGKLIQLEQAVHGEDCTLCLTCAEELRLEHQKNK
                     HPG*"
     gene            complement(48628..49362)
                     /locus_tag="SR-VP_2-4_scaffold_141_2548329_prodigal-single
                     _101"
     CDS             complement(48628..49362)
                     /product="hypothetical protein"
                     /codon_start=1
                     /transl_table=11
                     /translation="MNVALDSLNTMNERTKPTPDPLQHVVWLLTTNERLQGVPRPIIE
                     VCAEELVKLLNARIPQELQNQGLDVLEGNWVAMRCMGCGTLTPAPRVSQKYNVSKAPM
                     CSKCKDDFANKVKADAPRSLDIYEYTDAEGQVHTEPSLELVPEQFKEQAKVLKVPGGV
                     TTINGRIQSSAALVLAKLHADNKEKGGLAGVLREAGTTPIDPPVYALSEKEEQLLVES
                     KELLNKDKKNGKPVAWNGVGKDPNEV*"
     gene            complement(49364..49834)
                     /locus_tag="SR-VP_2-4_scaffold_141_2548329_prodigal-single
                     _102"
     CDS             complement(49364..49834)
                     /product="hypothetical protein"
                     /codon_start=1
                     /transl_table=11
                     /translation="MRRDLLRKHYETNGLSIAQVAQAAAQTYEEVWQALQRAQIPRRH
                     PKLDLKVISPDWLHWAYWEEKRTLQSIADDYEVTPASVLAWMEAAGIPRRAPGGSFRG
                     VLSEEAVRFLRQLFKEGVKPAIIRQRLAEEMGVDLGRQAIYNVCHGKAWKDVVT*"
     gene            complement(49836..50246)
                     /locus_tag="SR-VP_2-4_scaffold_141_2548329_prodigal-single
                     _103"
     CDS             complement(49836..50246)
                     /product="hypothetical protein"
                     /codon_start=1
                     /transl_table=11
                     /translation="MSALVVVGGVLMGIGTLQLVSWIRRIYLKIRNRLFPLRTGRRSR
                     SNEKAQARVTERQLRRTPDQHQRLMERNAREFKRLAGIPEAPPSLVSAMENLGYKKKE
                     ATLHAQRAAQHAPNGTLQDQIRLALDSAHGRLGD*"
     gene            complement(50243..50473)
                     /locus_tag="SR-VP_2-4_scaffold_141_2548329_prodigal-single
                     _104"
     CDS             complement(50243..50473)
                     /product="hypothetical protein"
                     /codon_start=1
                     /transl_table=11
                     /translation="VLWYPVPVGNPERLLILSDEEHAFLLSLVHDFMLSHAKDALVLG
                     LREKLGSAAPITDVAPSKKEVDVPAADPITQA*"
     gene            complement(50491..50724)
                     /locus_tag="SR-VP_2-4_scaffold_141_2548329_prodigal-single
                     _105"
     CDS             complement(50491..50724)
                     /product="hypothetical protein"
                     /codon_start=1
                     /transl_table=11
                     /translation="MTDEREVTAAGHAKGEHHGRAVLNWLEVRAMRHAYANSRITQRR
                     LAEQYKVSQTSIHRILCNLTWHDPNYIPPVKYR*"
     gene            complement(50721..50948)
                     /locus_tag="SR-VP_2-4_scaffold_141_2548329_prodigal-single
                     _106"
     CDS             complement(50721..50948)
                     /product="hypothetical protein"
                     /codon_start=1
                     /transl_table=11
                     /translation="MTRRERMLDLLEHYKEHRQTALDLHKKALHHVKAARATTDRTMA
                     AGHLVKAREHHADALEYARLGGIQLKDPESK*"
     gene            complement(50949..51179)
                     /locus_tag="SR-VP_2-4_scaffold_141_2548329_prodigal-single
                     _107"
     CDS             complement(50949..51179)
                     /product="hypothetical protein"
                     /codon_start=1
                     /transl_table=11
                     /translation="MTDFRSWISHESEYNHWIGAIAKDIKGKGWVGLSPNSLRDWMQQ
                     QGLPQERIQEVDSLEKFYFLFRKREILGTRIT*"
     gene            complement(51176..51535)
                     /locus_tag="SR-VP_2-4_scaffold_141_2548329_prodigal-single
                     _108"
     CDS             complement(51176..51535)
                     /product="hypothetical protein"
                     /codon_start=1
                     /transl_table=11
                     /translation="MKVPPGLPSEEWVKPIEKGDPAPEAGIVVSEAHAWRDAQFRLAY
                     KSLRDIDRADRSVWPVHRQFYEERVATSKKELERLQPTWWDRNVWAIGLAVGFLAGAA
                     ATVGIAAALDHALQPVK*"
     gene            complement(51700..52587)
                     /locus_tag="SR-VP_2-4_scaffold_141_2548329_prodigal-single
                     _109"
     CDS             complement(51700..52587)
                     /product="hypothetical protein"
                     /codon_start=1
                     /transl_table=11
                     /translation="MANSRFKSIVENLEGALAMRRPSVKTETVVTETSAGTREDPLAG
                     ARRDLRQHNEAIDKLGHKLALVAFGKALDQMPSRVESLAGAQPQEFSKELTPYMESYA
                     RLTKPLYESVATPIYREDIERATLLYVACEITGRTFEQMMRLDDAAKNIVIEQEFGHV
                     VGDPQAEKELMEGIVSSLANAGANIVKGVGNVASGAVKDAGKVVSSALPGKDKDESRN
                     PSGRSLTESQVFVGTARSLIQEKYMGFAALKAKIASRGGTRDPGAVAAAIGRRKYGKG
                     KFQAAAAAGRKMRDIKPKT*"
     gene            complement(52612..53076)
                     /locus_tag="SR-VP_2-4_scaffold_141_2548329_prodigal-single
                     _110"
     CDS             complement(52612..53076)
                     /product="hypothetical protein"
                     /codon_start=1
                     /transl_table=11
                     /translation="MGNFDWTGTLNRISALREELEIDEEAASSGGGSSGGESSKGGES
                     KGGESKEESLSATQIAALAEMLDCDIEALLQADDKTMAEAMEYLGYKLANAKYGRPGL
                     SGKYPWDRNEGSVGYATQHAEPSHTGEPSDKSAKIPKDSSSPIAMKPKKQPC*"
     gene            complement(53069..53872)
                     /locus_tag="SR-VP_2-4_scaffold_141_2548329_prodigal-single
                     _111"
     CDS             complement(53069..53872)
                     /product="hypothetical protein"
                     /codon_start=1
                     /transl_table=11
                     /translation="VKSLIEQLDLLLEPELTEDEQECVVEAMLEADVSELEELALFAD
                     EDLQALGLSEGIISKLKAKFRARMIKGARATQRKHADVAKTKGIHTPEGAKAHFKAVK
                     AGAKVDKARSARREHLSKVVGHAFSKEKNVAARRVHARAALYQRQDSRGKDTGASKTA
                     SKPAARAQSGSTNKDARRAHLLAKISPKVGSHISSMSAEKRGHYVAKKASKLIGKVKR
                     HASAAAEFANAKTHIRPGSATKTAVGHIKRKPLPRHGTPWQATQGEENG*"
     gene            complement(53877..54797)
                     /locus_tag="SR-VP_2-4_scaffold_141_2548329_prodigal-single
                     _112"
     CDS             complement(53877..54797)
                     /product="Chromosome II, complete genome, related n=1 Tax
                     =Eimeria acervulina RepID=U6GUH3_EIMAC"
                     /codon_start=1
                     /transl_table=11
                     /translation="MSNPLLEEFKRNLAIVEGRSVPGSRSMSENMVVGIVPLYPIAQG
                     VISGAPNDVELQLPECLEPLNDQQIHALVQAAEHKGVTAEQFFQIADELGQKGVQELL
                     GEEVLQEILGTVLAGVAAYKGLKALHKHITDPKRIARKTKMLKAKAGLNSAKASHYMA
                     KTDKIQAKSDFKATKARLSGSSEPDRKPSAPQAVSSSKPASAAPAKPSFAAKMAKGAA
                     KAAGRGIVSAAKGAAHVAGAAVGAAKDRMAAKAADRGAHRQMVGQKVGKAARPLPSSQ
                     QRPVAAAPAAKARIRPFKPLLKKAPPGATG*"
                     /db_xref="UniRef100_U6GUH3"
                     /db_xref="pkc:PKB_0462"
                     /db_xref="U6GUH3_EIMAC"
     gene            complement(54794..55075)
                     /locus_tag="SR-VP_2-4_scaffold_141_2548329_prodigal-single
                     _113"
     CDS             complement(54794..55075)
                     /product="hypothetical protein"
                     /codon_start=1
                     /transl_table=11
                     /translation="VLKRGQDPRKFLENHRERGAKQFTHSYEDIAEAAGVGQGAVRMA
                     VSRGQLDPESISSIVEFVLDRRRDLTEHRGTLKTLVQEARSLTGIKDDK*"
     gene            complement(55176..55637)
                     /locus_tag="SR-VP_2-4_scaffold_141_2548329_prodigal-single
                     _114"
     CDS             complement(55176..55637)
                     /product="hypothetical protein"
                     /codon_start=1
                     /transl_table=11
                     /translation="MLALLDPPREEGLKHKIGAALLGAALASGAVGQASKSKAAPPAH
                     SQISKHKSDFSATKYAKPGTKFKSIKTGCDDTSCSFKRVPVENVQHRMHHLLLRAEGY
                     SDLREGILGNALRAARDRLESPRSKRRRELKSKISAKISPTQRQKNPRKSR*"
     gene            complement(55686..56270)
                     /locus_tag="SR-VP_2-4_scaffold_141_2548329_prodigal-single
                     _115"
     CDS             complement(55686..56270)
                     /product="hypothetical protein"
                     /codon_start=1
                     /transl_table=11
                     /translation="VETHRSVARYQSMTLVRKSDSSWMRFIARIFKLFNKDFESTYWT
                     TIGTYCFVPSIYDKDDDWGTADWLDDHMPVVVHELKHVDQYNRRGAFLHALIYLGPSI
                     LLLPMMLLLLAASHWIGLAWASWTSLAIVVLAPLSVGLAYGRWVSEREGYLCNLAAGA
                     TIDWVVDVLGKGYLWPWPKTWMKAWFEKNLPPKS*"
     gene            complement(56249..56818)
                     /locus_tag="SR-VP_2-4_scaffold_141_2548329_prodigal-single
                     _116"
     CDS             complement(56249..56818)
                     /product="Uncharacterized protein n=6 Tax=Acinetobacter
                     calcoaceticus/baumannii complex RepID=B2I3Q2_ACIBC"
                     /codon_start=1
                     /transl_table=11
                     /translation="MVSLYQGSRKKVRGCLIHRLILECFVGPCPRPKQARHLNGKRND
                     NRLENLAWGSARENAKDRETHGTTARGERSAGAVLTESNILKARDTIIRGRSQKTVAT
                     ELGVHPSTLSDALRGRSWKHLVLDKSAIPIYRGARCKNARLTEDVVRAIRREAACGTS
                     YRLIAKQCGITFSNVGRIVRRERWKHIDP*"
                     /db_xref="UniRef100_B2I3Q2"
                     /db_xref="A0A0F9S1G4_9ZZZZ"
                     /db_xref="abc:ACICU_02213"
                     /db_xref="B2I3Q2_ACIBC"
     gene            complement(56932..57108)
                     /locus_tag="SR-VP_2-4_scaffold_141_2548329_prodigal-single
                     _117"
     CDS             complement(56932..57108)
                     /product="hypothetical protein"
                     /codon_start=1
                     /transl_table=11
                     /translation="MLLPAGVVLKKKSADSLMWFLDQTVLGEFSPAFMTDMWTTIGRT
                     QVQGGNPCQTPRHS*"
     gene            complement(57261..57494)
                     /locus_tag="SR-VP_2-4_scaffold_141_2548329_prodigal-single
                     _118"
     CDS             complement(57261..57494)
                     /product="hypothetical protein"
                     /codon_start=1
                     /transl_table=11
                     /translation="MISLIEGENSPTKGTRVSVRVKLENQWYIIPTTVVDKGPDRTFV
                     IIEHGIASHLSLDERKTVLELVYRNYAQYRSSF*"
     gene            complement(57491..58048)
                     /locus_tag="SR-VP_2-4_scaffold_141_2548329_prodigal-single
                     _119"
     CDS             complement(57491..58048)
                     /product="hypothetical protein"
                     /codon_start=1
                     /transl_table=11
                     /translation="MPGVPSPKAPDVSVSWLGASQQPWHDLDFMLQAAEEVIATEYPN
                     NLDYKPFALEVYGANDLMVGDTIPSGIILDKDGKKHLLMGTTDRTCSVFLGLQCWYRI
                     RIRQTLAKEDFPDPKETHFPHFSGPLRDVNASALAYEIANRMIAAKTGHWPGGPGAPW
                     DALANKITARYTKLVSTSTKAKGVP*"
     gene            complement(58090..58491)
                     /locus_tag="SR-VP_2-4_scaffold_141_2548329_prodigal-single
                     _120"
     CDS             complement(58090..58491)
                     /product="hypothetical protein"
                     /codon_start=1
                     /transl_table=11
                     /translation="MSIELVNQTWDEIGRKVRALRYTVFLRTEPVQTQSLGGIHYPAS
                     TTGFYDGLMHMRLVCATVLAVGNEVHELEPGMRVCFQRKYLARWQTLKDGTFVGWIHS
                     EEVTGILEEGAHMDKYLDFTEGPKAIRAQPV*"
     gene            complement(58491..58835)
                     /locus_tag="SR-VP_2-4_scaffold_141_2548329_prodigal-single
                     _121"
     CDS             complement(58491..58835)
                     /product="hypothetical protein"
                     /codon_start=1
                     /transl_table=11
                     /translation="MNGTPHQIAEALKRLGISSQDIRSIREAPTLDEAVTRLRLIKAT
                     TRRHYRTAVRELHPDRTNNDPNTTAIFRLVTELHDRLQDAQVSRVVNEFFSVPVGPWN
                     VVVTDEHIEWSK*"
     gene            complement(58832..59149)
                     /locus_tag="SR-VP_2-4_scaffold_141_2548329_prodigal-single
                     _122"
     CDS             complement(58832..59149)
                     /product="hypothetical protein"
                     /codon_start=1
                     /transl_table=11
                     /translation="MKILLAQIKAHFWAALGVLTVVGLILFAILRLLFTKGPVLVPGK
                     LIPDPPQALLDRKAQAEENALVLKATSQAQTDVKKVELANITKIDDGKERRKRLADFL
                     SSA*"
     gene            complement(59146..59613)
                     /locus_tag="SR-VP_2-4_scaffold_141_2548329_prodigal-single
                     _123"
     CDS             complement(59146..59613)
                     /product="hypothetical protein"
                     /codon_start=1
                     /transl_table=11
                     /translation="MSNESSNKKPGHLIRILRRLGILSREQLKEVEVSIENQPETSHA
                     EIILGKGWMTAEQLDLAAQTPSDDIHLRRPSTDPPSQPPTSNSQPPAPIATGAAPPTS
                     QPHGKKRRQLSPTGEFMALQFEEARKGTNENTTQSLILNEVAAAIAAKKPSQE*"
     gene            complement(59591..59926)
                     /locus_tag="SR-VP_2-4_scaffold_141_2548329_prodigal-single
                     _124"
     CDS             complement(59591..59926)
                     /product="hypothetical protein"
                     /codon_start=1
                     /transl_table=11
                     /translation="MLPVMLLEIGQLLLAQPVAESPPASTVQMLSQYGGWGISVVLGG
                     TVAALAKAYKTARDNETTALKEQAKELISLTVETNKTNLELKNALTSVASAMQSMDRR
                     LEDVERKLE*"
     gene            complement(59935..60501)
                     /locus_tag="SR-VP_2-4_scaffold_141_2548329_prodigal-single
                     _125"
     CDS             complement(59935..60501)
                     /product="hypothetical protein"
                     /codon_start=1
                     /transl_table=11
                     /translation="MCCFSARKVLREHLFGEATTHKRPSFEKSGDEIGRVYHAGKTKL
                     KNINPAKLNTQDPGYYGEGFYVGASPRDVRSYGSVTSVFDVDPKARVLMADWRMGKVD
                     PSLVLAIREHVSRLPGIKKKEDPGAAIEKEMRFLRQNQIEWVHRVDDFAVEKHYDIVW
                     FSPEEIVVKNVRVLHFVDAQKSVSMRGL*"
     gene            complement(60505..61308)
                     /locus_tag="SR-VP_2-4_scaffold_141_2548329_prodigal-single
                     _126"
     CDS             complement(60505..61308)
                     /product="hypothetical protein"
                     /codon_start=1
                     /transl_table=11
                     /translation="MSTFPIGWPPRPASSVRSVRFFISGTATANFSENAYLFTSGNKA
                     YATIGGVDVNGIVLANADTAGAIGNLFTIEVIIPAGGPNALSAIFDPNDATRIIVSLA
                     TLASGAPDGAANTATLVAAAVNALAGITAVVFGTGNTALTQPEIRKNFFGGGSIVTPT
                     PNISHGATTTAVRVGNSVAPGSPMGTGQGPVSVFDPYSSPEPMVWANTILVSNDDGTA
                     TNTLEFSFDGINVHGRVRGGETLTFRERREAGIAIRLGAGTPAFRIHAW*"
     gene            complement(61305..61454)
                     /locus_tag="SR-VP_2-4_scaffold_141_2548329_prodigal-single
                     _127"
     CDS             complement(61305..61454)
                     /product="hypothetical protein"
                     /codon_start=1
                     /transl_table=11
                     /translation="MAKAMGCLCGCGRVFVVLLRRALVYLSEGSIKKVSIVLSQSCKG
                     KDIIL*"
     gene            complement(61457..61981)
                     /locus_tag="SR-VP_2-4_scaffold_141_2548329_prodigal-single
                     _128"
     CDS             complement(61457..61981)
                     /product="hypothetical protein"
                     /codon_start=1
                     /transl_table=11
                     /translation="MDLSFLSLVATSTVDVGPPADLASGAKEQIESYLVQTNIFVVAG
                     AVFFLHKMLERAPWTKDLMANQWVVRVVPFYYFIASAVLVLLPGAVHLPDHRAGTIVL
                     ASIWTAACSFAAEKLIGQSLLGDDPRITKWAVSSPGQLIPAIAAIPAPPPTQPPASPT
                     SDLTPPPSSPEGSK*"
     gene            complement(61990..62235)
                     /locus_tag="SR-VP_2-4_scaffold_141_2548329_prodigal-single
                     _129"
     CDS             complement(61990..62235)
                     /product="hypothetical protein"
                     /codon_start=1
                     /transl_table=11
                     /translation="VAKANELITAIQTSYTDENHLQMMSEMVMIGLPLPTVKALSDAA
                     AVRNLTLAQILSEAINDYLRKTESRIPSAGPKLLTEG*"
     gene            complement(62228..63043)
                     /locus_tag="SR-VP_2-4_scaffold_141_2548329_prodigal-single
                     _130"
     CDS             complement(62228..63043)
                     /product="hypothetical protein"
                     /codon_start=1
                     /transl_table=11
                     /translation="MAGLASLASQAGIGGVGEKRTNAVLIEVDASGSPVTGPSGAATF
                     DSVISNIDGEELPGPLAFQYFPETLTDDKQVNYQRKDIPGASLPLYQWVSSGERSISF
                     QAMFTTDSNLLDPAGSTLRQDLIGRHKTTGVGSRNVDIRSAIAWLRRLMLPAYINGGS
                     EEHVPMAKAPPRVLLQLLNSGIGLAGGGGRILGGPDSILCFMSQCNITYQAFFANGLP
                     RIAMVALAFIEVAQAGGRISFPRRDESMMDALTGNDVFAGYNIKPQSFGGTSG*"
     gene            complement(63046..63588)
                     /locus_tag="SR-VP_2-4_scaffold_141_2548329_prodigal-single
                     _131"
     CDS             complement(63046..63588)
                     /product="hypothetical protein"
                     /codon_start=1
                     /transl_table=11
                     /translation="MSDALDIFAQLIAETTKAPTRGRAAGGKASRTVFSRAKQLLSRH
                     AEGKKGGGKGEKKYLSAKKTEPSKTKQMAGGGGRQAARSHYPFKNKSTLGPTKIYRVR
                     PPAPPPRGTRVHRRKHQWSCKKIESYKQMCTGIGQTNKGKKLKINIDRGYKKSYNKAF
                     KRNRTLKRAEARRQGKQPTV*"
     gene            complement(63585..64115)
                     /locus_tag="SR-VP_2-4_scaffold_141_2548329_prodigal-single
                     _132"
     CDS             complement(63585..64115)
                     /product="hypothetical protein"
                     /codon_start=1
                     /transl_table=11
                     /translation="MEAEGAFAYFKGACVRDFQGEQGRIVSINPSFVEIGWELPDTSA
                     VREEKLLRTEDRCRFGIAILTLDRGWVPLGEVLGPPTHSIVSEVRAILGEESDHNPFQ
                     NKDHLGPGPRGGRLVKMERWSCSGASYEQTCVGIAEDNHGRILRIKINPEYKSSYNSE
                     YKRFVREKNRRKKRRA*"
     gene            complement(64123..64485)
                     /locus_tag="SR-VP_2-4_scaffold_141_2548329_prodigal-single
                     _133"
     CDS             complement(64123..64485)
                     /product="hypothetical protein"
                     /codon_start=1
                     /transl_table=11
                     /translation="MASFLLQPCHLRGDRFVPSKEAPIEVSWHDLLDRLAPSKSSKAK
                     NQLRSGMRMGGFVGLTRHSKSPEPCNFVLQNQDRSGKIGWLLKQDPSFSERLIEVFRI
                     EALAWDDKVEELDNGQAA*"
     gene            complement(64555..64872)
                     /locus_tag="SR-VP_2-4_scaffold_141_2548329_prodigal-single
                     _134"
     CDS             complement(64555..64872)
                     /product="hypothetical protein"
                     /codon_start=1
                     /transl_table=11
                     /translation="VIATLTNVSGVTINILDTHDGGSGAVGGQRKFPLPYPFGHIGAL
                     AASATSILPMHPSDWRYKRVYWLTHEPKDELNAMVHRGQITLSFGAQTGLRDQENLAI
                     NTL*"
     gene            64993..65484
                     /locus_tag="SR-VP_2-4_scaffold_141_2548329_prodigal-single
                     _135"
     CDS             64993..65484
                     /product="Putative uncharacterized protein n=1 Tax
                     =uncultured marine crenarchaeote HF4000_ANIW133K13
                     RepID=B3T426_9ARCH"
                     /codon_start=1
                     /transl_table=11
                     /translation="MRTKSKVCKACGEAKDLDFFKKNRTPRPGCSDFCTPCSRNRHAP
                     KRAAQRDYFAQWYQKNKTRRRARDREQARSLRKQVLDHYGRRCACCGETFEEFLTIDH
                     IDGGGAEQKRNLNHNSLYLWLRKQGMPEGFRTLCYSCNIARGAYGYCPHERERDAQNK
                     DMQ*"
                     /db_xref="UniRef100_B3T426"
                     /db_xref="A0A0F9RVK1_9ZZZZ"
                     /db_xref="B3T426_9ARCH"
     gene            65429..65962
                     /locus_tag="SR-VP_2-4_scaffold_141_2548329_prodigal-single
                     _136"
     CDS             65429..65962
                     /product="Uncharacterized protein {ECO:0000313|EMBL
                     :KKM15224.1};  TaxID=412755 species="unclassified
                     sequences; metagenomes; ecological metagenomes.;"
                     source="marine sediment metagenome.;""
                     /codon_start=1
                     /transl_table=11
                     /translation="MATVPMNEKEMPKTKICNSCNIEKSLDLFYVSQDRSKYGRRSRC
                     IACSCRESSTWKKSLPKAHRQRHYRTQQDKDYFNKRNHRIREEVLRHYGDRCVCCGES
                     RIELLGIDHINGGGAAHKRQDPTAKSITKWLKKNGFPDGYEVRCHNCNCAIGHYGYCP
                     HKPEVRRPIMPRGKRAD*"
                     /db_xref="A0A0F9I6E1_9ZZZZ"
     gene            complement(65959..66366)
                     /locus_tag="SR-VP_2-4_scaffold_141_2548329_prodigal-single
                     _137"
     CDS             complement(65959..66366)
                     /product="hypothetical protein"
                     /codon_start=1
                     /transl_table=11
                     /translation="MPVRIRYHINIQISSTTAEEKDLANASLEVVTDSFGEGGVRKFT
                     VIAGATDLQIGLDNVANTQFLAIRTNSKDPTLDPVQLSVKRNTTGNEAIPITPMPTTK
                     EGHLLISTTGLTALFVSNAGAVDMELTAYNCGD*"
     gene            complement(66375..70163)
                     /locus_tag="SR-VP_2-4_scaffold_141_2548329_prodigal-single
                     _138"
     CDS             complement(66375..70163)
                     /product="hypothetical protein"
                     /codon_start=1
                     /transl_table=11
                     /translation="MTVVAAVSIPSDSIKIRWREPFLSAGLNRKAHGTSLRGVYRGFD
                     ATASAPATITLQVEQPKLGTGDSLSAVSGTTQVLIDVAGLFSPEDAAKSVTITGAVNG
                     VNNGTFQISRFVSPTRIEIQNSVGVAETSSFSWSINPFAVDSVAVLDDPSQGYTTTVR
                     YDANVTLNAAGLPLPLATNAAASGTGGDLSALSAGKQTLTDAGANWTSAEVGRYITIV
                     GALSGNNGTFLITRFIAATQIEFFNPTGVAQVAGAFTWSVVQRNWVILDVDYRQGVSS
                     SGSIRLVNAVSDLAAQPHSVRICRLDIPTNAATLSASYVVQVRDADPINPDVTTRPWA
                     SDTHSGAAFPGYRPQSILDVSDYSGLGAVTQVTLSGKFFVGFGATGTANKYFAFAAQT
                     ADSSQQQLLGANQNAITVNRIINPVTNAEVVPNIDAEVDLLGFIANPKVEANFSTVVE
                     VDFSATDPRVLAYKYTTAGLLTPNLTSTEPIRSFMRPALDVPSRNFNYITLPASTNVQ
                     VALEDADERITASRQRIVTVGPVGSHANFEGNTHAVFVSALADLGASGGTVLVYPTVY
                     NFGATVVISAQGVTIKGVKSGFIGNDIALRKGDAFRDALFSMTDIGGVVFEDLVFDDA
                     VTAGGVLATAAQLVQNVSAVSPLEGMKVRRCYFISSATDITKVWRQIECNGSGAGAGS
                     NIKNLEITNCKFDSAGNDVSIRLTDISSFDISNNRQIDSRSQNLGFIFSTNSNFSTGG
                     THTADLKVANNKINLPLGLSTADSIHLEVPGGSGAKSKVAVTGNLIQNISGGGADAAI
                     WLSPKNSADLTNHSVWVLDNQIDWKGNYCVRVSATAGQPLGSLAIRGNTFTGTTNPKP
                     FFNVGAFACSIEHNQFTGGAPHFIISAFKWFDDTIAGKFVFADNAGTMVGDFAEPIAV
                     SFPANARVSGNHLIRTRTAGGSFGTLISAAAGCVFEGNIFDCTHANLTTAGDNVMDIA
                     GNNVLVRGSHFLGTLNVQDGVTSSVVVLGTQLVGCHLEGLRYAVLLSAGSRRLQVESC
                     LFRTFMRGVRCSQGAATTVDAQVVGNNFIFNHAVDDAAAGVGLGVELGNLSAVSGNHF
                     RDLTATAGDAGIRKIVSCSSGTSITANTFENLLSVSTVIGAGSRNTVSGNIIGGVLFD
                     AIGKNNTQAVDNSAIIAITVGGNSTVTGNSIDNIGNGTNTGQGIYFVGTGRVTITGNL
                     IDGIVGGIQGTVVIDCSNANRATVFGNISEGPGTGYVIVDATTLTYGNGTPDQDNILL
                     *"
     gene            complement(70173..70700)
                     /locus_tag="SR-VP_2-4_scaffold_141_2548329_prodigal-single
                     _139"
     CDS             complement(70173..70700)
                     /product="hypothetical protein"
                     /codon_start=1
                     /transl_table=11
                     /translation="MANVIIAQVTTDALKLWPQMFIGLQPFKLVTSFKIGEGGWVDQG
                     SGPTPRLPDPNLRRFDNQIQDLDAIVDPTRPPNAFRYPTDSLFTFSKAFVPGDFAFQA
                     PSAFRCRCFLDLPEANDDGFGNNPNFYEIGLFTDHPVFPGSQSLMVAYGTFPLEVKTP
                     GRQLENIVVVYWSGV*"
     gene            complement(70700..71098)
                     /locus_tag="SR-VP_2-4_scaffold_141_2548329_prodigal-single
                     _140"
     CDS             complement(70700..71098)
                     /product="Putative uncharacterized protein n=1 Tax
                     =Methylophilales phage HIM624-A RepID=H6BJ44_9VIRU"
                     /codon_start=1
                     /transl_table=11
                     /translation="MTDISDFLENALINHILRNVAYTSPANIYLALYTTDPTDADVGV
                     EVAGVAYTRFHITGGTAFIAPVNGVTSNGGNIVFPTAGGLWGTVTHVGIRDNNIGGNL
                     LFHGPLTSPRTVNNGDTFTLPTGNLSVTLS*"
                     /db_xref="UniRef100_H6BJ44"
                     /db_xref="H6BJ44_9VIRU"
                     /db_xref="dru:Desru_1096"
     gene            complement(71129..73990)
                     /locus_tag="SR-VP_2-4_scaffold_141_2548329_prodigal-single
                     _141"
     CDS             complement(71129..73990)
                     /product="hypothetical protein"
                     /codon_start=1
                     /transl_table=11
                     /translation="MSTGFGNGPFGREPYGEWKWSKQVLFDFLPQIYKAEDVENDNLL
                     ESYSDGLRPQFDGLRHRIREYDSLRDPGLVRTSYNEVAVVRLGKNIPVRGVVEQRGTD
                     GVVEVGTKYFASNTARFTAQDIGKELTLTDATIASNRTPVMVSAIIDNNAITTTPSLA
                     VEAGPLRWELRAFTPDVDYSIFEVAAGDVSHVAPSWLLTDGSAILEIFARKQLLQHQE
                     DARLLTEREGADGQVDASGDIFSITAAFTQRDVGKKITVAGSSTILNNTKQEIRRVAD
                     PTTASLSYVLIRGEDSTGGVGYSSKGDVGGLTPEIQHRVAGLNTVLSISVVEATVTVN
                     VATNAAGEAISIASDIVIAVNADPAASKILVAQVDGAGTGRVARSDVLPVEGAILTAD
                     LGPLFWAILPRPQLRTLTRSIPNGIVVREGTDLVVVSSGPSSLVASPSFVADASLVGQ
                     LLTIRGSASGNDGIFEIDDVLNPTTISVGAPLVPEAVPLFWEMRSPTTQGDRTQVRLN
                     APALIDFLASDFGIDVDGHENEARQRAGVHNVTQWINRKGNHEGYRILGLLSGFDVDV
                     RGLFRLSQDLYGLIPLDDAFQVGSIDPGRSGHDGSLNSGSPGRVRFTAPSALFLASDI
                     GSQIVIQNGNPGANDKFYTIDIFIDPETVEFRFADPATTPDANNGLLDWQIVRLYTDL
                     APFMPSMDDFDTDALEDYIDTLDGVNHFRIDKFCWESDFLATMETNVLSVVSSTPTNH
                     TVTVARGPFPLADILAIIPTPDPAIGLPTTYSFVDSAGTTYFMETFPTDTGSGTASFE
                     VFATLAPAVGAATISYICAPQDFGCGYCTASVAHAKITAGTILGESGLATENVLERIL
                     TKLQTETKPAHVTLIPEFQQTLQANLTLSASGLMDIALIGKMVLSGVGKLAVDAQIEQ
                     VGEVDILGTGTLTADPILTMVAASSMTGTGTLTADAEVF*"
     gene            complement(73994..74311)
                     /locus_tag="SR-VP_2-4_scaffold_141_2548329_prodigal-single
                     _142"
     CDS             complement(73994..74311)
                     /product="hypothetical protein"
                     /codon_start=1
                     /transl_table=11
                     /translation="MTDFFQRGFDTGNPGYVVWTTILPDPAPGGGTTIPPYVGPLIGY
                     GIIQVSPPVALGYIQRAFDSGLQKYVQWQTLTPDPNPLPGTTTPHYTGILSGYGIVQV
                     LRP*"
     gene            complement(74311..74856)
                     /locus_tag="SR-VP_2-4_scaffold_141_2548329_prodigal-single
                     _143"
     CDS             complement(74311..74856)
                     /product="hypothetical protein"
                     /codon_start=1
                     /transl_table=11
                     /translation="MSRLLFEFVLKVPLAGVVSSSAEGSPSVFLSVALAGRASSAAVG
                     LPVVLTGINLNGVPSSQATGTPSVFLKVDLAGQASSKAFGGISILLTLNLTGQPSSQA
                     TGTPNVARILRLAGMTSSANPGLIGIASLYFQRAFDQGGLALYVYWITTTPLLTPSSF
                     DTSPSFTGSLIAYSIVKKGRN*"
     gene            complement(74865..75386)
                     /locus_tag="SR-VP_2-4_scaffold_141_2548329_prodigal-single
                     _144"
     CDS             complement(74865..75386)
                     /product="Uncharacterized protein {ECO:0000313|EMBL
                     :KKL94616.1};  TaxID=412755 species="unclassified
                     sequences; metagenomes; ecological metagenomes.;"
                     source="marine sediment metagenome.;""
                     /codon_start=1
                     /transl_table=11
                     /translation="MTIRKDRIFTYSFPVIDTTNRPARKSGISFSAGDTKISLDGASF
                     NNTTNQPAEIGSSGRYSIAFTAAEFNADLVHFYVEKAGIDPVDERIATGGQPSGTVVT
                     NGGNTGLTFKTDRTESSNDYWRDALILFTSGALIEQVKRISAYDGTTKFITVANTFTT
                     TPTGGDRFVLVNL*"
                     /db_xref="A0A0F9GVA4_9ZZZZ"
     gene            complement(75390..76706)
                     /locus_tag="SR-VP_2-4_scaffold_141_2548329_prodigal-single
                     _145"
     CDS             complement(75390..76706)
                     /product="hypothetical protein"
                     /codon_start=1
                     /transl_table=11
                     /translation="MTKDTYVARFMATNHASFSNGDMFRVAFGIKNTSDYDVEIRKIY
                     TESMFGWDVAQTSNPISVWRTTSDSQGEGVTSLKHDTNATLPAQVSCAKHGSVTTSAL
                     INHPGQGLGTRLTATNGAIWSSRHSFVPPWSAINGTFKSGGFVQPVVLQEGQGVAVIN
                     DSPSMRPRSQFVHVMFRRQDTGDTFTASSYNAPAGERDVMLSLFNGSGSGIVLEVMRI
                     ESHDFGIGTLNSSDTDASSNQPSQATSSFRLALVSDLIDGEIVTPAAFDTANVLPSGI
                     SCYRGGSASPLPGGSTNQAAGLLQENTGVINTTTFLAFQRINALRLLHSHVLEGWQLG
                     STGYPRRVKGGAFRELYRSPGDGQGFFVKKGACFALLWWARPQTTSLMQASTFSLATG
                     VIPFSGDENASTLSNFNLNVEFAVTPGAGTPVTGAVLSVAGGSFIS*"
     gene            complement(76703..77263)
                     /locus_tag="SR-VP_2-4_scaffold_141_2548329_prodigal-single
                     _146"
     CDS             complement(76703..77263)
                     /product="hypothetical protein"
                     /codon_start=1
                     /transl_table=11
                     /translation="MAEEYWWVPGPQLYLNPDIANMSLMDVRQAATGTKVIRIYSLYC
                     FFHPTQVNNGAAGGNNFVIARISGPPQPGTIGIFPCKSTNTPLPNTITAGTGRSYSET
                     AVFRQIIRQLNIWSASLVPSDAAVDWAMDIPMGLVWGTTKQDQTLQPITVRAGEGFHI
                     RQKEAMPAGGFSLNAEVDMEFGVADS*"
     gene            complement(77272..77628)
                     /locus_tag="SR-VP_2-4_scaffold_141_2548329_prodigal-single
                     _147"
     CDS             complement(77272..77628)
                     /product="hypothetical protein"
                     /codon_start=1
                     /transl_table=11
                     /translation="MDNTKPAATWVQVKEKYKAEHNKCELVVHPTKYNVDNTLKSWTY
                     SVTKRAPSFTAWLFDPSIPYDDKLTEGENNNRRLRAVDEPGGHSVHTNHADSQEEAQL
                     KAEAFAENWADAADES*"
     gene            complement(77632..78159)
                     /locus_tag="SR-VP_2-4_scaffold_141_2548329_prodigal-single
                     _148"
     CDS             complement(77632..78159)
                     /product="Tax=RBG_16_Zixibacteria_50_21_curated"
                     /codon_start=1
                     /transl_table=11
                     /translation="MAALQTFRATKQAFAYTTGASVIDVSQDNTGAKVNKLWRLYHFN
                     NGTALITGTLTSFQVRRTTLTTTPTGGSTITVVLHDTNNTLDSHTTAGTGRTISDSDL
                     FRQYLYSTDEPAVSSSTMDEWELFVPFAEVWNAGYGDTNVQPLTARTGFGFHLKQTGA
                     QITGSGDVEAEFTQE*"
                     /db_xref="86969923"
     gene            complement(78173..78526)
                     /locus_tag="SR-VP_2-4_scaffold_141_2548329_prodigal-single
                     _149"
     CDS             complement(78173..78526)
                     /product="hypothetical protein"
                     /codon_start=1
                     /transl_table=11
                     /translation="MIEIAKQVVKKETRRPKVLKPKQPRLFWDAEKGWLLEVDLALGE
                     HQIKRIAEWALPLQKDRYRSLLPGFRKEECAKTIKDLEAGKIQQLIVRDPHGSGVIWS
                     STERRDKSKTYFHGK*"
     gene            complement(78535..78777)
                     /locus_tag="SR-VP_2-4_scaffold_141_2548329_prodigal-single
                     _150"
     CDS             complement(78535..78777)
                     /product="hypothetical protein n=1 Tax=Streptomyces canus
                     RepID=UPI000366E87B"
                     /codon_start=1
                     /transl_table=11
                     /translation="MEHRFVMQQHLGRPLTVDENVHHKNGIRNDNRLENLELWVTPQV
                     KGQRVEDLIGYVVGHYRDQVVAALTVDNGVNRLYAL*"
                     /db_xref="UniRef100_UPI000366E87B"
                     /db_xref="W2EZ81_9ACTN"
                     /db_xref="sli:Slin_1577"
                     /db_xref="UPI000366E87B"
     gene            complement(79427..80200)
                     /locus_tag="SR-VP_2-4_scaffold_141_2548329_prodigal-single
                     _151"
     CDS             complement(79427..80200)
                     /product="hypothetical protein"
                     /codon_start=1
                     /transl_table=11
                     /translation="MANGLYNKYMQKAINPQANLFVSDATNATPIVVQTTQNHWLADA
                     DQVAIIGVLGNLAANGTFFIKKTAVGDATHFGLYSDVGLTTPVAGTGAYTSGGNVLLS
                     DLLLKKIPYIVRYGVGSSGDTYGDDIKGVMVNTTAADGAGNFYTADLHQDEFLSDIPV
                     GARISTGPALLNKTDHTGAGVTFVGGIADADDFVFTAVGPVGKTIEVIVFYKDTGDPT
                     SSPLILYDDTAQGSELPVTANGGDIQIAVDSGTNRLFAL*"
     gene            complement(80213..81007)
                     /locus_tag="SR-VP_2-4_scaffold_141_2548329_prodigal-single
                     _152"
     CDS             complement(80213..81007)
                     /product="hypothetical protein"
                     /codon_start=1
                     /transl_table=11
                     /translation="MPKSPRLAWPVPAEGANPWFDAFQAMVNAMDASGYAAREDRNII
                     FMEGGNFSWAATPGVLSWTASIEILAAATGFTWFVPPSSVSMQEGDMLWVDLVRGPTS
                     NITIVAQVSPHLPSSDTAQILGIRRNQRIYFRFGYILLDGQTLPIFSTPSAGSGTLQA
                     ENIIPMPKDVLGNLNTYVGSVYLLSGNILIARAMIGSQIITDIATLTVLRNSDALGLL
                     TISGLGFLAQHTVANVPVGEGWYDLYLASSNPIGTAICGGVYVEIV*"
     gene            complement(81008..81598)
                     /locus_tag="SR-VP_2-4_scaffold_141_2548329_prodigal-single
                     _153"
     CDS             complement(81008..81598)
                     /product="hypothetical protein"
                     /codon_start=1
                     /transl_table=11
                     /translation="MASFGGIDSGTSNTTSSDAGVTVDLIGGPTFVAGVIAGKYFRVT
                     SGPLAGKQAKITNRVSGTQLTLDGGIDANFTLESWVVSASLRTQADHKPVTLQASKRL
                     SNNSPPGSYSATLTARNFDQFASVSYPSSRPLTLAIANPTTRTVFQRAIDLGGTGSYV
                     YWITPTPNQSPLSTDTIPNFTGTLTHYEIVLDETSC*"
     gene            complement(81600..83012)
                     /locus_tag="SR-VP_2-4_scaffold_141_2548329_prodigal-single
                     _154"
     CDS             complement(81600..83012)
                     /product="hypothetical protein"
                     /codon_start=1
                     /transl_table=11
                     /translation="MVTPIWSEGNDTNIDDLFTRIENALVAAGATKLVISTLATQPTN
                     TSGASGGTGRHTLFLMPGNSVRPVIGGIGLVRGQNSIGGQPPILATYCFSGHKLLANI
                     TAASKTTTTITITHDNGGGTDIFKTGDHVVFFVSDNVGLNEGFLAPEATPGGSYSITR
                     LNATQFSFTSGFSSSLVGTTGKCIALQNFLGTTCMVNGNGFTVTPSDAPLISHVWADE
                     FGFGCVIEQSGQFQAFGARCIERDTSAFYGDVSLTSGSITAGSPATVNLVTPSPNIRV
                     GQKVLIIHPGDPTTVNLAGDTGSFEQVTILTKPTDSQFTANIVNNYPAGALVGLDGLP
                     WYATGRSNSAGQNSGSFDIVNKHALMFNVEGTRTSPVAPVYLARAEIPATATVADVNP
                     DDAGVYRLRDIALQKTASPSKGWRGWIRPWFAFSHNSENPGDLATTGATILDDCKIFP
                     NITLTGSGTFVVAIGPGVTP*"
     gene            complement(83015..83797)
                     /locus_tag="SR-VP_2-4_scaffold_141_2548329_prodigal-single
                     _155"
     CDS             complement(83015..83797)
                     /product="hypothetical protein"
                     /codon_start=1
                     /transl_table=11
                     /translation="VPFSSRMTWPFPAEGQDPWFDAFRSMILAQDASGFASREDRSII
                     FMEGGNICFDSITGILSWSSSIEILAPITGFRWSVPAGSVTLQEGQLAYISLVRAPTQ
                     NTTVSIKAAAQVPSNDVAIIFCVRRLDQIYFRTGDVLVSGPCFPVISDPGRRYIDVIP
                     HPKDVLGTLETIVGSVYLKGSSIISARAMIGSQAVGDTATLNIRHTSDATLLATLGGV
                     AGFLTERSLSDVTISEGWFDLLLFSDNIGGKAICNGVFFEVR*"
     gene            complement(83807..84190)
                     /locus_tag="SR-VP_2-4_scaffold_141_2548329_prodigal-single
                     _156"
     CDS             complement(83807..84190)
                     /product="hypothetical protein"
                     /codon_start=1
                     /transl_table=11
                     /translation="MSTLGLTENLIEIVRGSSKTIELSVVDLDDKAVDITGARIILSV
                     KRLLNDPVPLIQKSTDNPVQALITVPKGGKAEIYLKPADTHNLDPAIDYLYDLWVVQA
                     SGDRFVVVPLSTFRVQDSITRVPLT*"
     gene            complement(84187..84450)
                     /locus_tag="SR-VP_2-4_scaffold_141_2548329_prodigal-single
                     _157"
     CDS             complement(84187..84450)
                     /product="hypothetical protein"
                     /codon_start=1
                     /transl_table=11
                     /translation="MTSALVKNKRASALLKRQQQQQVVVLSGITGHLDSQTPLTAQVL
                     AAQFPIVGRIEGITTSVSGHTNSLNILRANIAQQTIVGRIKVE*"
     gene            complement(84451..85062)
                     /locus_tag="SR-VP_2-4_scaffold_141_2548329_prodigal-single
                     _158"
     CDS             complement(84451..85062)
                     /product="hypothetical protein"
                     /codon_start=1
                     /transl_table=11
                     /translation="VAEILAQPGQTVPLPLVLEDGNTTRFPQAKVYDGIGSAIPLATV
                     NLVHTDGGYYFGSWLVPSAARFTVVYTVYSDSGHTTLDSAYGKDEDNVVSDQPSSAAG
                     ESVEAQLNVAYDDSALIFRATSWLDRAGATSSSSTTSTITVRDQANTLLFTLTSTTPY
                     PNGVFFFQQTAVALLDNRLYLVEVSVTDTFGSASTIQTFSTVA*"
     gene            complement(85062..85778)
                     /locus_tag="SR-VP_2-4_scaffold_141_2548329_prodigal-single
                     _159"
     CDS             complement(85062..85778)
                     /product="hypothetical protein"
                     /codon_start=1
                     /transl_table=11
                     /translation="MGFFDNNFPATAAFGTRNGYVSTAATTNVAVRATVYTAQASAAQ
                     RSVKSSSANDTAAGTGARSVRVTYYDNLMAGPKTEDIILNGTTAVNTVNTDIQYIERI
                     DVLTTGSTQGNAGTISLMAAVAGGGATIGTVAAGDNGTFWAHHYVAAGLQAYVRNVRV
                     CSSVVAGASNLQASGDPALGTGLPSKIVSGTLRHGTTTLVVPWDPPLVVQGPALLIMN
                     DKPDAATANVVFAAFDYVEF*"
     gene            complement(85778..87991)
                     /locus_tag="SR-VP_2-4_scaffold_141_2548329_prodigal-single
                     _160"
     CDS             complement(85778..87991)
                     /product="Uncharacterized protein {ECO:0000313|EMBL
                     :KKN49383.1};  TaxID=412755 species="unclassified
                     sequences; metagenomes; ecological metagenomes.;"
                     source="marine sediment metagenome.;""
                     /codon_start=1
                     /transl_table=11
                     /translation="MIDYVLTGAVVISSGQKTVTGFLSRVATLTINITELPIGSPSLT
                     FSITEVDPGDGVTSVGNAVFSSPLSDKQIITLTLANLQSSAVLVRWLHEGTGSFPSVS
                     ATLNEKDPNTLGQQTAANSASVIVATDQSPIPVIASNPAVGTDNTAGPTSSIQIGGQD
                     ASGFLQHAQVLSTDPVGTEQALVTRNIPSGTQPVSATTLPLPTGAATEATLAGIKTGT
                     DKIPASPAQEHIGAASFHSARLTDGTTFYKGTTPADTQPISAASLPLPTGASTSALQT
                     TGNASLASIDTKTPVLGQAAMAASSPVVVASDQSPITVAPLTDTGVAGEFAFGGDSRL
                     RVGQETLLFVDPFEGAAVNTFFWAQSASGMVQAVSSSAVQLNSTSVLTNGSYSILTTN
                     RNFFFNGEFPLYAQFKARVVPQTNAVIELGFGFVATTAAPTNGVFLRIDATGAMQAVI
                     NFGGAETTSATLGSLTSTNYYSFEIFVYEDSVRIDIDNSDGTSFAAVELAIPSTQATP
                     MTVAHFPCFLRVRNSSATGSAANIFLANLSVQQLDLCTNQSWEEQLAAAGRSAAQDPV
                     TGAQLANYTNSAAPATATLSNTAAGYTTLGGLWQFAARAGAETDFALFAYQVPTGYTL
                     LVWSVTITAFITGAQSSTNPTLLQWAVAGGSSAVSLATGAPNPPVRIPIGMQQCPKTG
                     AVGDTFNPSNISFKPQTPLPVYGGQFFHIILRQPVGNATASQIVRGTITVEGVFI*"
                     /db_xref="A0A0F9U6W4_9ZZZZ"
     gene            complement(87988..89430)
                     /locus_tag="SR-VP_2-4_scaffold_141_2548329_prodigal-single
                     _161"
     CDS             complement(87988..89430)
                     /product="Filamentous hemagglutinin family outer membrane
                     protein n=1 Tax=Oscillatoria nigro-viridis PCC 7112
                     RepID=K9VFS9_9CYAN"
                     /codon_start=1
                     /transl_table=11
                     /translation="VTILEKYKYARRLFDTAAVALGMLPLQADKLTVTTTIDQSATTV
                     ATPVVLVVIAPTNINASSIGSPLVVVIIKPSATIDQHATTVATPKVVPVIAPAATLDV
                     HATTVPTPLLVAVLVVNANIDQHATTVPTPGVEVVIAPAINLDYHATVVPAPSVEAVI
                     APTNINASSIRTPLVVPVLLVSTTIDNSSIRTPVVEPIIAPAATLDYHATVVPTPLVV
                     AVIAPTSINRAASTTAPSVVVLIAPPATINNSAIFTPSLVVLVAPPATLDNYFLGTPT
                     VVPLIIVSTPIDQTATVISAPHVFPIVSSGVVIICATVAVEGGNEPPTFTFGASSSLD
                     MTGDVDEHPILSIRPRLLYNNITNRALIVPLKLFVACEGGTTTWRLIANPTSLDSPSF
                     VNADPQSHVEVDKVALSVTGGHELAAGFLAPAANKEQVDLSTIFTRLGRLLRLDAFGT
                     IQDTITLSMKNSDPMAKMTCRASILWGEIR*"
                     /db_xref="UniRef100_K9VFS9"
                     /db_xref="oni:Osc7112_1562"
                     /db_xref="K9VFS9_9CYAN"
     gene            complement(89434..90255)
                     /locus_tag="SR-VP_2-4_scaffold_141_2548329_prodigal-single
                     _162"
     CDS             complement(89434..90255)
                     /product="hypothetical protein"
                     /codon_start=1
                     /transl_table=11
                     /translation="VAITSLTTYKTMLANPSFEQALTKTGLSTTAAFKWASSWISSPQ
                     VGIVAPVAPTTAVALNSASAGSMGQPDATGGNNLRLINLAMQNSVCACYMINDRLSQQ
                     GGLDATVTTAQSTNFPTAALTRYTNGVGVWACAEIYTQVGITGTTFTATYVADSGGTH
                     TTQPVPIGASGFRETPRILLFNLAQGDQGVKSVSDLTVLATTGTAGAFGVTLFKPLLA
                     FPTPGSTLLYEWDALIGLGGNIPIIQPGACLYWTFMSVAGSSGTLMYEASFAEDI*"
     gene            complement(90257..91093)
                     /locus_tag="SR-VP_2-4_scaffold_141_2548329_prodigal-single
                     _163"
     CDS             complement(90257..91093)
                     /product="Tax=BJP_08E140C01_Actinomycetales_70_11"
                     /codon_start=1
                     /transl_table=11
                     /translation="MGSLTGLSDLVNRLTGGNNGAPEFIWSWKDVRTGGAAAASVVAH
                     WCSLWQQEGIPGHGAAPGASPLVPTNTTDGGLKQTNPGGGRQKYLVSVHWTSTTQGTL
                     LVYDRLLHISSLSGTGGSPQTVGGSLTRYTDGVGNQAWVEIYTAVGATSRTYTMSYSN
                     TTPTSGRTTQPVVIGNVGFSEAQRMLPANLQLGDTGVSAVASLTLSASTGTAGDVGVT
                     ILHPLMLVPAFLVGTGVIRDGITQLPGLPEVKTDACLALALLCGANGTCQHMATFSFM
                     EV*"
                     /db_xref="107193664"
     gene            complement(91094..91933)
                     /locus_tag="SR-VP_2-4_scaffold_141_2548329_prodigal-single
                     _164"
     CDS             complement(91094..91933)
                     /product="hypothetical protein n=1 Tax=Pseudanabaena sp.
                     PCC 6802 RepID=UPI0003496886"
                     /codon_start=1
                     /transl_table=11
                     /translation="VGAIASISDLVTRATGGSNGTPENITFWKNGRVGGAAAPASIIG
                     RMISLWQYEGSPSHGAAPGAVSNPDNTTSGAMKQTDPGGGRTKWLLGGSAGATQLHTI
                     VIYDRLLHISGMSGTNVGAQTVGGSLTRYVGGAGNQIWIEIYTIIGATPQTITASYTN
                     SVPAGGHTTAAANIGNTGLREAQRLIPLTLQAGDVGVSAVGSVTLSGTTGTAGDFGVT
                     VVHPLLMLPMGGANIVAMRDTISQVVAMPDVKTGACLAIGTVPNTITAVPDFLGSLHF
                     VES*"
                     /db_xref="UniRef100_UPI0003496886"
                     /db_xref="107193664"
                     /db_xref="UPI0003496886"
     gene            complement(91937..92479)
                     /locus_tag="SR-VP_2-4_scaffold_141_2548329_prodigal-single
                     _165"
     CDS             complement(91937..92479)
                     /product="hypothetical protein"
                     /codon_start=1
                     /transl_table=11
                     /translation="MILRTIHPQHTQDEKELRLWLQQNLGVEDAELLAGFVWEIEHRS
                     PNAAEEYLSGLAQIVIGVVRVGPVFVGSLLTQARRPKDVRQAEHELMVFASEILPPLV
                     ARIKKHDGASEAIKHAADELITRARERIEKMWPGKPDYIVNSAVACGVVHKDGAFSID
                     AAAIAKCMLQEDVLKSARGG*"
     gene            complement(92439..93173)
                     /locus_tag="SR-VP_2-4_scaffold_141_2548329_prodigal-single
                     _166"
     CDS             complement(92439..93173)
                     /product="Endonucelase VII n=2 Tax=Myoviridae RepID
                     =Q7Y4H4_BPSYP"
                     /codon_start=1
                     /transl_table=11
                     /translation="MKAGTFNSVALGWSVCHARDMTRRRIDISAVQEKVDWGRILREE
                     EPLPRPNGGLRRVVSVECYAKNHVVQVYLERLSGITQHTQSCGECRKTPMQGDRIECR
                     GCGEYFPRSFYLDNSEGHLNKRKGVHRRFCGPEGNNCDKTFLANRNLKQTLGISLEDK
                     RQLVVSQGGKCAICQKRFGQDLSEIHTDHDHETGKVRGALCAHCNTRISILEDEQLIL
                     AAMDYLEKWRKKHNDPKNDTSPAHPG*"
                     /db_xref="UniRef100_Q7Y4H4"
                     /db_xref="A0A0F8YKT7_9ZZZZ"
                     /db_xref="Q7Y4H4_BPSYP"
     gene            complement(93190..93603)
                     /locus_tag="SR-VP_2-4_scaffold_141_2548329_prodigal-single
                     _167"
     CDS             complement(93190..93603)
                     /product="Uncharacterized protein n=1 Tax=Rhodococcus
                     erythropolis (strain PR4 / NBRC 100887)
                     RepID=C0ZXZ7_RHOE4"
                     /codon_start=1
                     /transl_table=11
                     /translation="MANAVIESYRNILGTTGGPNLTSSDIRVILIDTGAYTFSNTHDF
                     LDDVPAGARIAESANLSTKTFGTVAVGVFDADDATITAVSGATVEALMLYFHSGVEAT
                     SRLLAWWDTGVSGLVFTPSGGNVVVQWPAGGIFTL*"
                     /db_xref="UniRef100_C0ZXZ7"
                     /db_xref="A0A0D6WBY4_9ACTN"
                     /db_xref="rer:RER_25240"
                     /db_xref="C0ZXZ7_RHOE4"
     gene            complement(93631..94527)
                     /locus_tag="SR-VP_2-4_scaffold_141_2548329_prodigal-single
                     _168"
     CDS             complement(93631..94527)
                     /product="Uncharacterized protein n=1 Tax=Actinomadura
                     madurae LIID-AJ290 RepID=U2PPE9_9ACTO"
                     /codon_start=1
                     /transl_table=11
                     /translation="MNTEEQKQKRREWERGYREANREKLREAKRRRYAANPEKYRAEA
                     REFATSKFEANPEAVRAKRKDQVAKQRAKNPEKFVAETSRRVREHRLRQFGLTMPDLE
                     KMLEAQAGLCWICGSILVIGSKGKTRCCVDHDHETGKVRGLLCAVCNLGIGYLGDSPE
                     RMVRASEYLARELSAKESWAGRGKLSPPARTEEERKARLRTNTRKFLYGLTDQEFERM
                     LEQQAGLCWVCGCLLEISVTPRRGNKRVCVDHDHQTNQVRGLLCNNCNAGMGSMKESP
                     ALLVRASEYIARFTGWLEGVIA*"
                     /db_xref="UniRef100_U2PPE9"
                     /db_xref="fri:FraEuI1c_3751"
                     /db_xref="E3J2U7_FRASU"
                     /db_xref="U2PPE9_9ACTO"
     gene            complement(94524..95987)
                     /locus_tag="SR-VP_2-4_scaffold_141_2548329_prodigal-single
                     _169"
     CDS             complement(94524..95987)
                     /product="Putative phage structural protein n=1 Tax
                     =Puniceispirillum phage HMO-2011 RepID=S4S2S9_9CAUD"
                     /codon_start=1
                     /transl_table=11
                     /translation="MGDSPAAVIVDATTGATATVLPPSTAPLATDKAVVVALSPNSEP
                     IPTSNLSVGATGAAVPVDATQIAGPDGGGLLQAAQVLATPPVGTEKALVTRNIPSGVQ
                     AVSGSLVVTPSAANLDAGNSSTTPLLGNATFTGASIDVANYASVHVNWFTDADGTLHF
                     QWSSNGSDWDNETTASIEAGFPGHLHTGPFARFFRVLLVNHAAPQTFLRLQTIENPEI
                     SAPHAQKIALPIQEDDDAILVKSALVGKTSSVQLPPIYKDILTDLSGSLQVGLRDSNG
                     TPVYSSPFNELRVAVPYTLFDLVNKYEIDLNVLGVQHTGYGSAVFLPDQSGIKISVVG
                     SGDYILVRTHTFFRYQAGRGMDAKFTLYNIDAGQPTEVRNWGFFDDNDGVFFRLNGMA
                     LETVVRSSTSGSPVETTRTQSAWDRDKCDGSGPSGLLLDITKANIYEVEFQWLGVGLV
                     NFFINGFLVHQEQHANLLDTPYMRTATLPLSWEVIRT*"
                     /db_xref="UniRef100_S4S2S9"
                     /db_xref="A0A0F9HLM4_9ZZZZ"
                     /db_xref="drm:Dred_1404"
                     /db_xref="S4S2S9_9CAUD"
     gene            complement(95987..96319)
                     /locus_tag="SR-VP_2-4_scaffold_141_2548329_prodigal-single
                     _170"
     CDS             complement(95987..96319)
                     /product="hypothetical protein"
                     /codon_start=1
                     /transl_table=11
                     /translation="MATARVLFSPAQHEKLRQLIHFIDEGPGHGFLTGAFKQVVGGLF
                     YTNIVWWESAAMLKKIVEKIVDRSDVVFPPSVTWNMYDESGAIVQTITDTITYLNAAE
                     TSRTRTIA*"
     gene            complement(96385..98697)
                     /locus_tag="SR-VP_2-4_scaffold_141_2548329_prodigal-single
                     _171"
     CDS             complement(96385..98697)
                     /product="Baseplate J family protein n=1 Tax=Desulfovibrio
                     desulfuricans (strain G20) RepID=Q313Z8_DESDG"
                     /codon_start=1
                     /transl_table=11
                     /translation="MVNVARQDLNRVQYSGLDFDTLNDDLLARLQVQFAADFNDFALS
                     SMGIVLLDLVSFGLDTLSFYLDRRATDNFLQTARTRASVSRLTRQLGYKMGAAVASST
                     DLMVAILAPVGFPVPIPEKTQFQGPNGLIFESAKAVSFAANADVTSPQQIPVYEGETI
                     TESFVSDGTSNQVFTLARVPGGKFIVQGTVDVIVDGAAFTESDFITFDATDQFEFAAN
                     DDPPTVRFGDGTAGNIPKQGATIAVTYVASAGLAGLVLANTITSTAQPFVVNFQQIQL
                     SITNPCPSVGGDDPETIASAKIFAPQVFKSRLVAITRNDYEALAGSFADPLFGRVAVA
                     QAISSRSAETDLTLQNLLNDIKDAVAANKPTIAAAITAGQAQLAIIATDTTAGSVSIS
                     QQLTDLVTLIVQINNENNAATTISRQSKQKTTEIQSNHSEISTRLASASGDVATVQIT
                     TNSIQTTVSAIGLGGSDQLTLATQTSLINLLSSITTTLIHLGSVLTQIGSQSSAASSA
                     AGIISTNLTTILTYLGQISDDVVDVGTDLVTSNTKLNTISTLNAAIAAAGVATSAELA
                     AISAANTLTTGDVQTATDEITTHVSAFLSADCKANLVTVPILTKDSSGFFASPSTSLV
                     QSLQAFLDVRKEVTQTVAVTDGHRFLIPAAITVRVAVKKNFAQSVVQNAVAAVVDTTL
                     RDRKFGQSLYVSELDTAIEAVPGIAFWNTRIDGYFDENLEVVVADKLDANGNLILGIG
                     EIITKATVRDGSATPQPGVLITVETEPVVV*"
                     /db_xref="UniRef100_Q313Z8"
                     /db_xref="dde:Dde_0947"
                     /db_xref="Q313Z8_DESAG"
                     /db_xref="Q313Z8_DESDG"
     gene            complement(98701..99072)
                     /locus_tag="SR-VP_2-4_scaffold_141_2548329_prodigal-single
                     _172"
     CDS             complement(98701..99072)
                     /product="Putative phage baseplate lysozyme n=1 Tax
                     =planctomycete KSU-1 RepID=I3IIA4_9PLAN"
                     /codon_start=1
                     /transl_table=11
                     /translation="MTQYKGIAFPFRKSSSSFPAIATDDALIRDSIMQIMATQKQERV
                     MRPDFGANVFRFVFANNDDFLVDLISTETRTALTRFEPRIIIQDVQIQQSDNQIISTI
                     SYVIRSTGQTQTLDVTTASPR*"
                     /db_xref="UniRef100_I3IIA4"
                     /db_xref="I3IIA4_9PLAN"
                     /db_xref="hbo:Hbor_38680"
     gene            complement(99090..99542)
                     /locus_tag="SR-VP_2-4_scaffold_141_2548329_prodigal-single
                     _173"
     CDS             complement(99090..99542)
                     /product="Putative uncharacterized protein n=1 Tax
                     =Pediculus humanus subsp. corporis RepID=E0VF48_PEDHC"
                     /codon_start=1
                     /transl_table=11
                     /translation="MSITIIEIDVPIEIPIPPLPVLVLPVLPPLPALPSLPALPELPS
                     LPLPTLPGLDVLLPLPPLPFLVLPVLPPLPALPELPALPELPTLPLPTLEDLLALLPI
                     PPLPFLTLPVLPPLPALPSLPELPSLPSITIYVPSPNLVVPVPVPPVP*"
                     /db_xref="UniRef100_E0VF48"
                     /db_xref="E0VF48_PEDHC"
                     /db_xref="mmar:MODMU_0070"
     gene            complement(99546..100670)
                     /locus_tag="SR-VP_2-4_scaffold_141_2548329_prodigal-single
                     _174"
     CDS             complement(99546..100670)
                     /product="hypothetical protein n=1 Tax=Desulfobacter
                     curvatus RepID=UPI00035F9D4F"
                     /codon_start=1
                     /transl_table=11
                     /translation="MTQALDIFLDHLTTNGLEFYRSFYSEYRAFVVRNDDPEGRGRIQ
                     VSAPPFGDGEALDIWIDPSFDGTGPNRGQFWPPEINDVVWVRFDRGRNDAPLTYRGGW
                     HGKTNIPKEFLSSSVPQAKNKVHTRRGIVTRMGHMIIFTEEAGKESIRILRHIPAPGD
                     PALTDRSKSANRATGKWSTFLMEPNGDVRISNDNGSFLHLDAVHKEAKLIDEHGNSLT
                     LSDAGVKLIDKDGNIIAIDGGKVNIISNGDVTVTAPTFSAVTGGTNLSQGASQSLVLG
                     EIYTLARSQMNILLSIAHSLVGAHLTGEGAAATALIPTLNALSLAGPVAPLAAALIPF
                     FTAIGPTAAAAGAPSIQAGTGITQFEAQSLAYLSKVTKTA*"
                     /db_xref="UniRef100_UPI00035F9D4F"
                     /db_xref="ccx:COCOR_01886"
                     /db_xref="H8MEZ7_CORCM"
                     /db_xref="UPI00035F9D4F"
     gene            complement(100667..102046)
                     /locus_tag="SR-VP_2-4_scaffold_141_2548329_prodigal-single
                     _175"
     CDS             complement(100667..102046)
                     /product="hypothetical protein"
                     /codon_start=1
                     /transl_table=11
                     /translation="MADTPLAQHDFYNPFMAAAILDSKGNKIPLWTNIKDGGSSAVFE
                     GHDLEQEFGIQSLPFLSEIVVSFNLGEYPVIKAVLTPPYREGIALLDSPLMEWGRSIL
                     EVQFGYIFGPSGLAVQSPVFQGVILKPDIQIGPEIHITLNAQGVGAFSMARQESGRQL
                     SNVSRETIIRTLIDANQIGDVKFSLDDQSMSDGNNDTVSGPLLAENIKFSQGFKTDLQ
                     ALWDVVKEAQCWMTFVGNKLFIVPRGNLDSDPKLTLTLFNFNGGQLGPQLRTFPILNA
                     SSPTMAVYLPASTFGLKLTGISSTKAIIEQSIIQDKGQPALGGGASTSTSLSKEGTPA
                     YLADINNDRAKAQAQQEYEKSRTGMGINLEIDTLGIPDLLPGDVVNVQGLGKRISGPK
                     IGNYGVFTVTHTYNANGYVTSATLVSNTSPLARSKFQDALKLNDKVGPQSSPNQSGTV
                     NVKAKTSSL*"
     gene            complement(102039..102362)
                     /locus_tag="SR-VP_2-4_scaffold_141_2548329_prodigal-single
                     _176"
     CDS             complement(102039..102362)
                     /product="hypothetical protein"
                     /codon_start=1
                     /transl_table=11
                     /translation="MTINIKVHSRLRFASLLETGGVTYWDTLELPDLPVQSDDLQYTV
                     RSTDRIDLLAFRFYGDSLLWWVIAEANDFEILPTDLFASDVIRIPSPRFVLQALFSTK
                     KRQNG*"
                     /db_xref="dly:Dehly_1651"
     gene            complement(102359..104740)
                     /locus_tag="SR-VP_2-4_scaffold_141_2548329_prodigal-single
                     _177"
     CDS             complement(102359..104740)
                     /product="hypothetical protein"
                     /codon_start=1
                     /transl_table=11
                     /translation="MFQEVWSCGEVTHIALNMMGLGFGFSAKDDGLTDYQKRASAGFG
                     KMGDAVLAAAAHAEKYTSAGMNLTTGLEATRVANNASAKSMLANAGMTGDALKKASRQ
                     ATAMAESLNLTGDATGRAIVAFEDARPAMQALGLQASDLAKLESISGTRATDTAEAFN
                     RLKSETQLTDAQLKSVESSLIKSGAATKDVGGQILFMKDSIRLLSRAQAVGVKDLGGY
                     LEGILNASAGFRAFTKTTADSRDFTTQLTESLVQGQEGMQGLLAGVQQDVPGLIKELA
                     IMNQDIGKSFEQASKNPEKFVELFAQMGIQAKKQGGVTANAVAFLRSRLQEATDPKFA
                     AVLTNIMDQGVEGLAKFKDATKGMPDSIEKINKGYDDRRTRADRLTLAEDQLEAKLRA
                     ISSLEVGKFVKEAGKEYNAFGDTVTKLAQGNGPLADLITKSSEIAQLGAMAFVPKGLR
                     ATVGAIANTAKVLGPALAGLVTRFTSFTGILGSATEALGFVALSVAVNEKKLKNHGEA
                     VKATTEMVKTWIQSGVDEVMKFVKGAPQFFDDLKQVYAGVNEVLKKAWNDLYEPYIKP
                     GLEKAWTATKKFLGGIWDGMRGELDPNVKKDDATKLGEAVGNIFRAAFDMAVAGFDKY
                     IVPALEKLLEKVLAYVAKKAADNPGLSVLLGYTTGGIGGAATAGLAIGKGLLDRGKAA
                     IGAIGADMVERQNTTSPNQSVPSPLMSSKDTPAQSAALIKAQSDHIQSTEASADAVDD
                     FTSAVQKAASVLANIVAPNTGGTSTSSGLSGSPQSTRLATNHNGNPLTRKHKK*"
     gene            complement(104698..105546)
                     /locus_tag="SR-VP_2-4_scaffold_141_2548329_prodigal-single
                     _178"
     CDS             complement(104698..105546)
                     /product="hypothetical protein"
                     /codon_start=1
                     /transl_table=11
                     /translation="VGSGGAQAVRQEEVSQMAALYARGLSSDEVGVRIGREGRTVRTH
                     LTRRGLLRNHTEAGDLAVGNGKIRLRKLNEKVFDTWTPEAAWLLGLIYGDGHIQAGEC
                     NGTYGLWLCGTEQVTAAAGRILGSDSIPKKAKKANCWYLTIYSKQMIQRLQEIGVPAG
                     NKAAIIRVPTVPKEMRPHFVRGLWDADGCWARRGRSIRAQYSSASGWFLVDLCDLLLE
                     ELSSVVGSAHEHSQQLEGYDKTYIGYAIHLSVETTRQLACWLYASSRAGTRCSRKYGH
                     VGRLLT*"
     gene            complement(105550..105693)
                     /locus_tag="SR-VP_2-4_scaffold_141_2548329_prodigal-single
                     _179"
     CDS             complement(105550..105693)
                     /product="hypothetical protein"
                     /codon_start=1
                     /transl_table=11
                     /translation="MDELHLSLESIMSMPFSRRYRMILRKSNQNRQRQQGKSYKIQPG
                     MKR*"
     gene            complement(105693..106493)
                     /locus_tag="SR-VP_2-4_scaffold_141_2548329_prodigal-single
                     _180"
     CDS             complement(105693..106493)
                     /product="Uncharacterized protein n=2 Tax=Desulfovibrio
                     RepID=Q310G2_DESDG"
                     /codon_start=1
                     /transl_table=11
                     /translation="MSNSTEQMLIKAQLEQPKATQGIYTLPCGYIDEENVLHTEVELS
                     ELTGNEEDLLASPSVANNRKMGLLIGRCVKRLGTIIDRGKLAMIADNLTIGDRTYLMF
                     ALRRITLGDQYPFKSTCPSCSRESTYEVDMSQLEIKKMKDPMRRIYDATLPSGRLVRF
                     RVLTGADENKLSSIRKMEDKLSTALVIRLEMLDGKPPTLQDIKQMSMRDRDDLRAEFD
                     EHDGGVDTSLEMRCTLCGAEFNDEIDPGQAGFFFPSVTRKRSKTRSSS*"
                     /db_xref="UniRef100_Q310G2"
                     /db_xref="das:Daes_1624"
                     /db_xref="Q310G2_DESAG"
                     /db_xref="Q310G2_DESDG"
     gene            complement(106486..107091)
                     /locus_tag="SR-VP_2-4_scaffold_141_2548329_prodigal-single
                     _181"
     CDS             complement(106486..107091)
                     /product="hypothetical protein"
                     /codon_start=1
                     /transl_table=11
                     /translation="MNKNLVESEHVDSSEEPVEYIRSDERATFQTAVLARARHMCSNC
                     GSKDRVRVRMVVPEEAGGVLIETNGVVLCRTCDMARDSVPGNSAKDHAFVVTVWMSHR
                     LRERIEQMLEPKKSFRSWSALSRYLISKYVADEWRFDDLEQYQDAASENKVTFRVDKV
                     VYSRFTAMLKRRGTTVTDALKGMYIMYASGAGAVVNGRNHE*"
     gene            complement(107167..107367)
                     /locus_tag="SR-VP_2-4_scaffold_141_2548329_prodigal-single
                     _182"
     CDS             complement(107167..107367)
                     /product="hypothetical protein"
                     /codon_start=1
                     /transl_table=11
                     /translation="MAKSYHHDILKIVKRWKKAQLHEVTTSANVGAYPVPLGQMSRTY
                     WSQDLPPGVLKVADYFRRKKKR*"
     gene            complement(107360..107551)
                     /locus_tag="SR-VP_2-4_scaffold_141_2548329_prodigal-single
                     _183"
     CDS             complement(107360..107551)
                     /product="hypothetical protein"
                     /codon_start=1
                     /transl_table=11
                     /translation="MKYVKEHLIRRWKDLQEQTASGAAGGNAGGSMPGARGAAYAVPL
                     GGMLRRVFPSMGRKKRKHG*"
     gene            complement(107548..108318)
                     /locus_tag="SR-VP_2-4_scaffold_141_2548329_prodigal-single
                     _184"
     CDS             complement(107548..108318)
                     /product="hypothetical protein"
                     /codon_start=1
                     /transl_table=11
                     /translation="VAVLPSFFTDFLQQFPFWLFDVSPIDSFGLPLFTPLFGFSRVTS
                     PEVSLTTQAIKEGNWHFTRKVITGANVSPITMERGVFWLDSDFWRWTQATIFGDPDLF
                     RSGLGGVPGPSVRRNIMLIHFFSRGPIGGAQPKASTKDGVTRFSDPNFDAAKAANVAL
                     GAAGLVGLGAIGLGLTGEAVLGPAGQQVLLATGGFTATNALSPGSAVRIPAKAWLLFG
                     ALPTRYKVASDFDASSSAVSLAELEIEYERFEEISLAS*"
     gene            complement(108302..109195)
                     /locus_tag="SR-VP_2-4_scaffold_141_2548329_prodigal-single
                     _185"
     CDS             complement(108302..109195)
                     /product="Uncharacterized protein {ECO:0000313|EMBL
                     :KKN22665.1};  TaxID=412755 species="unclassified
                     sequences; metagenomes; ecological metagenomes.;"
                     source="marine sediment metagenome.;""
                     /codon_start=1
                     /transl_table=11
                     /translation="MAVLPSFFTDPSLSDRDFARCYTIHAYKDGQSPVDIAKDLGITP
                     WLARDWLRKAGSPLSKSAGLRAAYARGRRSGAEHSAKLRQYSVNETVFERRLTQETAW
                     ALGVIVGDGCVCRRPDGKITALEVVGDRDVCEKVSAIVGSNAPIKHLKGGCYGVRYHS
                     PHLAKSLARWGIGPAKTYTVRLPEVPKRLLPDLVRGYWDADGCVTFKRQYQKINLSLS
                     AVSASPLLIKDLQSVIAAVLGRIPKASRCGTKRTQIVSLACQPARLFGQWLWRTSSPL
                     NRGDRKYQRLLELGGLSGCPT*"
                     /db_xref="A0A0F9NT11_9ZZZZ"
     gene            complement(109204..109764)
                     /locus_tag="SR-VP_2-4_scaffold_141_2548329_prodigal-single
                     _186"
     CDS             complement(109204..109764)
                     /product="hypothetical protein"
                     /codon_start=1
                     /transl_table=11
                     /translation="MARPVASDFLQAFRFHVQASGTPLGDKFLTAANIQSGNVQAGFS
                     AVNTPSGTIDAAEYREGQYIYTRKYPGIPTMDDVTLSRGVVLTDTEFFFWYRTCVEGV
                     GEYRADLIINHYHRTAVGVTGRPTGIVGEPEGLNLDSSDHKTYVLFNAFPIGHKTSSD
                     LDGTASEVAISDLTVSYERFDVGTPQ*"
     gene            complement(109774..110721)
                     /locus_tag="SR-VP_2-4_scaffold_141_2548329_prodigal-single
                     _187"
     CDS             complement(109774..110721)
                     /product="hypothetical protein"
                     /codon_start=1
                     /transl_table=11
                     /translation="VVFLGNIWLTEVPRSHSLFAMRPRKLNQVQVQEVCCRYKDGEDS
                     VSLAAFFDVSPTTIRKWLKMEGIARRSQKQRTDNRIPEKRAVHAKRLLDEGKTLVQIA
                     DQTGIPRGSLPFLFSDRFGVAKRLSTKRHKLSAEQKAELCSLYEEGQDYRSLGIKFGI
                     APTTVGQILVASGKQPRIGWAKYRTTRWSDKKGRSFIFKSTWEMAFAKYLDEHGATWD
                     YETLRFPLKICRRYTPDFVVYEDSGRWLAEIHGWLDERTEQKLLEFRATYPEERLEIL
                     GPQEMVALGLIESDFSKHPMAAKVSNFRDHFGNTDRAQI*"
     gene            complement(110747..113677)
                     /locus_tag="SR-VP_2-4_scaffold_141_2548329_prodigal-single
                     _188"
     CDS             complement(110747..113677)
                     /product="hypothetical protein n=1 Tax=Paracoccus sp. N5
                     RepID=UPI00035DAA61"
                     /codon_start=1
                     /transl_table=11
                     /translation="MSEILSAGVFIEEVPSSAQVIQPVSTSNMGIAGFTPQGPTDTAT
                     LVGSFDEFTRVFGPAVKQSFMGLAMFAYFSNGGRRAFVVRVMPSDAVAADAFVESQTT
                     DQAIFAGDGATNAILATSGTTLFKVNAGASPLVPSSISVRWRGSATGVTAEATKQRDG
                     TTGLVTSNIAGSIYYEGMLDPANKPGYDEKLGRVGRGTVIIKWDAGAKVVAISANTMI
                     ATGTTGDGTVKIDHASGRFSLVTAATPTTTGAITADYTPAEGDQGDRASATINSGGGA
                     NGKVYVIVDAIGAAGNAYTFEVIDPAPALNVPLSAAYASGSTTAIIVTLATDGAGVLD
                     AAANTATLVAAAVTALPRVTASESGTGATALAAAESTTAFTGGRDAAKTFSLVDDGAT
                     ALTATVGLTAPGTIDYTTGAYSFTTSATVTIITGVTSSGFTLVTYAATPINHDSLYAS
                     YEIKAWHMHPISKGAWANDLRLRVTGNADFYTASTATYSQFNVAVQQLNASSTFDTLE
                     TFEEVDFATPTASNFWADVINELSDFITVDEPGGNEPPLQLNGVARVNVVAGGDQANG
                     TRQITTTLSPAPIAPRSVSISYTDTTGAAKVVTDDGNGNMIGDIDVAGTNTIVYATGV
                     LNVMVAPSSTIKGGTLVTVSYESAVGETTHTEDFGDTTKGYTAGSDGTFTSTTYGRSQ
                     FTSPLLEPGSTGIFALNKVDELMQVVLPDFVGDQVVTGDLIDMAETRATQPSGADRFL
                     ILQVPQGSSPQEAVDWLRFTLARNTIHGALYWPWVRVADPLSNGRPLTMPAVGHIAGV
                     YARTDSNRNVGKSPGGTVDGALNFLLGLETITTQADRDFVYPNRINPLISSPQTGLAV
                     WGVRTMAGPSQSEWRYISARRLFNFLEKSIFNATAWIVFENNGPALWTRIASQLNGFL
                     TAMFNDGLFAGRTPSEAFFVIVDSSNNTAASIDLGQVIIDVGVAPNRPAEFVRFRFAQ
                     KTLT*"
                     /db_xref="UniRef100_UPI00035DAA61"
                     /db_xref="adn:Alide_1035"
                     /db_xref="86747980"
                     /db_xref="UPI00035DAA61"
     gene            complement(113677..114231)
                     /locus_tag="SR-VP_2-4_scaffold_141_2548329_prodigal-single
                     _189"
     CDS             complement(113677..114231)
                     /product="hypothetical protein"
                     /codon_start=1
                     /transl_table=11
                     /translation="MAEILSQPPINPWWVTGLVDGEGCFYAALCYRSKPTCTGRAVDC
                     VELDIRLEIALRADDLDAVSKLDRHFGSCGELGIRGEHQTPSARKHNISAKPQVYLRL
                     RGIDVARGKIIPHFESFPLQTKKSRDFEIWKSIVDFTSTNLSGRKGWLRRFPGAVNEL
                     QEMCDHMKAQRSYEAGVALFGGSN*"
     gene            complement(114273..114593)
                     /locus_tag="SR-VP_2-4_scaffold_141_2548329_prodigal-single
                     _190"
     CDS             complement(114273..114593)
                     /product="hypothetical protein"
                     /codon_start=1
                     /transl_table=11
                     /translation="MSRYYNTQRGPLPIPLPGGRSVSVPPKSWIEIAPEDEGSERVVL
                     FTQKRFLVKETVPSVPSVPKETKAPETPSNTDNTSPVQEPAPEPKVSDVPVTDKAKKF
                     KART*"
     gene            complement(114595..115359)
                     /locus_tag="SR-VP_2-4_scaffold_141_2548329_prodigal-single
                     _191"
     CDS             complement(114595..115359)
                     /product="hypothetical protein"
                     /codon_start=1
                     /transl_table=11
                     /translation="MTDPISPVEAQAFKDRRMGRARNGTVDLRSFDEGIVRSMNATLI
                     DPDGTGAKANYWLQVPGVPPAPGKPGVLVTFAYPEDVFEKHFLPAVVVRRDDISAAMQ
                     RWHPDGLSYLAPAKGARPITATIPGRGTVTSWDRTEAKRQLEPVDIMYTVSILARHRQ
                     GIGGGVEANAILMYILRFYQAAGPLEVLDDLGDTRTYEVFREGISMLDDLPDVAGRII
                     GFAITLRVEAELDLDGIQEYQTVGRLPTTSLKQNGE*"
     gene            complement(115360..115734)
                     /locus_tag="SR-VP_2-4_scaffold_141_2548329_prodigal-single
                     _192"
     CDS             complement(115360..115734)
                     /product="hypothetical protein"
                     /codon_start=1
                     /transl_table=11
                     /translation="MNPKLNQVLEQIRSNLSEHIGGVGNIKPVDMKKHDPYNMSVRDQ
                     FFDLMDEIADSLRLIHGVSAEKAFSYAAGIGDKLELRGLMPKFPVDGMHDSAIAKWVS
                     AAAYSNFKSHVLSNATMDNLGE*"
     gene            complement(115737..116582)
                     /locus_tag="SR-VP_2-4_scaffold_141_2548329_prodigal-single
                     _193"
     CDS             complement(115737..116582)
                     /product="hypothetical protein"
                     /codon_start=1
                     /transl_table=11
                     /translation="MARGKLKLSIGPDKPTKRILQMVREWPKRTKAMMSEFTYDAAED
                     TRKQILQRLPTGKEYKDYRDQLQVAEIQGLSSGETGHVLHVPIKSSKVTKSDARSTLL
                     YVTAKKANKTVSAKIGVLEKFGPWPIDLLPFKPAIKDAKTISRRVSQKEVDQIRKGLE
                     KKRSKWMSALTAAGAADKKSERKIKSAKRLQAVPDVAFTALRLEFGMGGTRAKAHCRP
                     ALSELIRNTIPKATKKVGKFDKAMTDPKNTDWMSWPSHSKGRIRVPELKSFSEFQDKL
                     GIKVT*"
     gene            complement(116575..117033)
                     /locus_tag="SR-VP_2-4_scaffold_141_2548329_prodigal-single
                     _194"
     CDS             complement(116575..117033)
                     /product="hypothetical protein"
                     /codon_start=1
                     /transl_table=11
                     /translation="MTLNATKVREAVMAGYSPVCATCKHFWVARDLNEVDCGKKDCGG
                     PIAGKDFPEYDGPITQLDKFCFACTRESEYAVRSAQAKRLVGVCCEHLKLLDRLVPKE
                     VRGQSSHLEVISPRGIVVPLNGRYSPKSLQEVVLETEQAWSEQDKENGHG*"
     gene            complement(117030..117605)
                     /locus_tag="SR-VP_2-4_scaffold_141_2548329_prodigal-single
                     _195"
     CDS             complement(117030..117605)
                     /product="hypothetical protein"
                     /codon_start=1
                     /transl_table=11
                     /translation="MAPKLLPLKLPNANVAPARSGDPRFRLSDNEKSIFDLFAKEQVD
                     IIGSDIDYYSLNSEKGKRDPLYDEPLTRHWSNAFRLKAWVSWASSTPVTGEEGFHLLF
                     NATCWIARAELERVRCPAPDQGDVLRFWNNPFFNQQAASGDKIDNAGYYFDVLNADND
                     GHINDSMTFVGFRLDIRRRAEFGAERRISPP*"
     gene            complement(117615..118355)
                     /locus_tag="SR-VP_2-4_scaffold_141_2548329_prodigal-single
                     _196"
     CDS             complement(117615..118355)
                     /product="hypothetical protein"
                     /codon_start=1
                     /transl_table=11
                     /translation="MTAFPDNSRLLNEEQLQQFILRELGAPQLQSILVQEDLDQAIDQ
                     AKRWFSAKKGFKKTTMMQVFANITEYELPPDVDIVVDVSTPSRPTDFSRVIDPLGLLD
                     ASIPYNLFPAPAAGGLFSTYAQALQYIKTGKRITGGEEEWYQNDRTLFVFPIPKQSGN
                     MQIYYKTNRFTVDQLSERDHDLVKRFALAWSKRKHAHVESRYGQLPGAQGSITLDGQA
                     LLAEAKEEFDILEQEIAQSGFPMGFLTG*"
     gene            complement(118367..118699)
                     /locus_tag="SR-VP_2-4_scaffold_141_2548329_prodigal-single
                     _197"
     CDS             complement(118367..118699)
                     /product="hypothetical protein"
                     /codon_start=1
                     /transl_table=11
                     /translation="MGKRFVLRAGLHVAMIPGLGRVKQGFVVEGEQYARFVPSILTEI
                     LDSAPVAAPVATILVEPAPILPPPPPPEPLVAEMPEPVAAPLLEEIPMEEKPKVSEDK
                     PKKKQTRK*"
     gene            complement(118702..118965)
                     /locus_tag="SR-VP_2-4_scaffold_141_2548329_prodigal-single
                     _198"
     CDS             complement(118702..118965)
                     /product="hypothetical protein"
                     /codon_start=1
                     /transl_table=11
                     /translation="VTENKRNIFEELKAMGVLTAPDAAAVVSHSDATMLGKVQEAASK
                     VTQASEALALAAKNIQEAVTGFSSLLAEAMEDEGTVQETTAEE*"
     gene            complement(118962..119819)
                     /locus_tag="SR-VP_2-4_scaffold_141_2548329_prodigal-single
                     _199"
     CDS             complement(118962..119819)
                     /product="hypothetical protein"
                     /codon_start=1
                     /transl_table=11
                     /translation="MANIQWQLLRSWSPEFAWWLGVLYGDGNVYKGEKDYRVSVCGNL
                     GTVSRWLQLIAPDRTAQEFKRSPGTFQGYLGSRDLVEWLHERYNLCGPKSHSLEWPED
                     CSKQFKRDFLRGLIDTDGSLSIWDRRANGQKGNPEMKLRYASVSKSFTTRVRDELELE
                     GQAPRVSVLNQKNKLGKWNALSYSGISALRVATYLYESAPSHIRNDARYECYQAMQRQ
                     RDFLTNQQCSCGQPARREGLCQPCWWDRHGRKTGEGSVCSCGKEILAKGLCSACYSRQ
                     RRAGKEVVS*"
     gene            complement(119915..121408)
                     /locus_tag="SR-VP_2-4_scaffold_141_2548329_prodigal-single
                     _200"
     CDS             complement(119915..121408)
                     /product="Major capsid protein (Fragment) n=1 Tax
                     =uncultured Myoviridae RepID=A4PIN3_9CAUD"
                     /codon_start=1
                     /transl_table=11
                     /translation="MEARKILAEEGRRSIADESYVGALTKKWGEFLEGVPHRTPQEQY
                     IRGVTAMLFENESQYLQNLSEEMRTVNVGSFTKFIFPVLRRVFPNLIANEIVSVQPMT
                     APVGAVFFLDYIYGTTKGTTNEGNVFPRDFDKDYSSEFINGEPLATGNAAAFGGVGTP
                     LSAVLAFTPVRPLDTSRGFSVVIQDVTTAGVVSQTATDNGTGGFTGNVTAGTINYSNG
                     SITGFLFTAAPANTNKIICKYFYDGELNTKIPQVNLDVKKAPVEAIARRLKALWSSEA
                     SEDLRAFHGLDAETEIVSAIAQEIALEIDREIISDLFASSTSTTGTFDRIPPAGIPEI
                     QHLRSMVTVISTISNLIHKKSLRAPANWIVTSPEVSALLTQLTTHGDFRPLWSPAMDS
                     PYGPIDMLRPGGSPHGQFGIYKTGTLLNKWVVYEDPFFTRDQMMIGLKGASFLDAGYV
                     WAPYIPLQITPTFLDPNDFSFRKGMRTRYAKKLLRQEFYGQMRVLSL*"
                     /db_xref="UniRef100_A4PIN3"
                     /db_xref="X0ULE2_9ZZZZ"
                     /db_xref="A4PIN3_9CAUD"
     gene            complement(121435..122904)
                     /locus_tag="SR-VP_2-4_scaffold_141_2548329_prodigal-single
                     _201"
     CDS             complement(121435..122904)
                     /product="Prohead core scaffold and protease n=1 Tax
                     =Pelagibacter phage HTVC008M RepID=M1I7U7_9CAUD"
                     /codon_start=1
                     /transl_table=11
                     /translation="MTSQPQLLIDSVPISLQVVESGENGKMVVRGEYAYLNRATANKR
                     LYTEALMRRELGRMGPNLSEKKVFGELDHPADGRTQLQRTSHIITNLRIEDGRIVGES
                     EILDTTRGRDLQALLKSGAKVGVSSRGFGSTMTNEAGEEVVQDDFRLVTFDFVADPAN
                     HTSYPEVFYEEKKPEMTTKGNDQSDPAKLKEEFAATARAIFAEGREAIREEERAKLLS
                     DPTVGADKKVVEEIAGLLKSRVLPEDAKTILSSKEDEIKNLKAQIAEQSLKIKSLEDE
                     SSQLSNVAREVGYKYFLEQTLAGDPNASSIKKLVGDVTLYESHEQLTKVIDEAKQEFQ
                     RQIELVEQSERKRQRELQIVEEDKKQVQSRLTKMEEALDKSSRLNNLLALELYAERRL
                     ANHPKAEEIRKVIESSEPETQAAVDQIIEGFRETTRDPEDNQHVRARIRAITKGGTAP
                     TAIDEEKGSSDGDGNGTAMPNYNNLGVPIGELKKLAGIQ*"
                     /db_xref="UniRef100_M1I7U7"
                     /db_xref="X0UBL8_9ZZZZ"
                     /db_xref="M1I7U7_9CAUD"
     gene            complement(123077..123898)
                     /locus_tag="SR-VP_2-4_scaffold_141_2548329_prodigal-single
                     _202"
     CDS             complement(123077..123898)
                     /product="hypothetical protein"
                     /codon_start=1
                     /transl_table=11
                     /translation="MHNYSYRLSAIKPLSEDMARLGIGSTLSADAGSLSEPLAESTQR
                     LKRPTVPTEDKSRSKLQTQWQKRRTQTENQDPPAAGSKDRVANLMEEVQELVTGIEKN
                     DQQEMIKAYANASLVADSLSDKFLAMAEAIAEDLKEGEVTKEEAETVEGLSGLSEQYE
                     QIAEEAAECAESLQDCVEKKVFAEEVDVPKVEAHFKEMMSAILDGCDIYAGLTEEDDD
                     DDGKSSKGGASSKGGESSKGGESKGESSKGGESKGNPFGKKKEESAPSGFRWTRR*"
     gene            complement(123891..124829)
                     /locus_tag="SR-VP_2-4_scaffold_141_2548329_prodigal-single
                     _203"
     CDS             complement(123891..124829)
                     /product="hypothetical protein"
                     /codon_start=1
                     /transl_table=11
                     /translation="MSQSGFIPSAILERLSKGSFQSIISEADKAIRLAKSKLFGRDVR
                     VEVLATFPDKVVALVDGNPVEFVLKTTPQGLQISEANDLTVPGFGESHVSAQLGEAVS
                     SFLAGDKAKARAFLSEAVCPPQLVGAARVREVANRAISNLQAERPWKKILESKTAEIL
                     KIAGDPTDKPPRPQFAYLGDEGDTSGYPDPAHLETIHPALASLAERLSTLADSVTSSL
                     TMLSELAKNATPEDKNLFTSLESFATDLARDLRSHKTAVKESLVMSVPMLHPNNVISL
                     ARLHDTLAGQWSSFETSARFIDRLTSELKTARKQHA*"
     gene            complement(124839..126806)
                     /locus_tag="SR-VP_2-4_scaffold_141_2548329_prodigal-single
                     _204"
     CDS             complement(124839..126806)
                     /product="Portal vertex protein n=1 Tax=Prevotella sp. CAG
                     :1092 RepID=R5PBR0_9BACT"
                     /codon_start=1
                     /transl_table=11
                     /translation="VGFLSGLSNRVKDFLSQDKESQAKRLAKGATTAGALVGYGKDML
                     QVFGYDSIAAYLNIENDLLARFADYEEMDDSPEISAAINIYADESTQNDYETKKPVWV
                     VSNDKTIEMLLDDDLLRKRLRMGDEEIWEIARTCMKYGNDYEELLVDNTGVVGLNFLP
                     PATVRRIEGPRGELFGFVQDYRGRYGYTPYDFQALIKARFQANPTGLNPKDDHIPGSF
                     GNWERPGRSRATAFEDWEIVHFRLRGKARRSIYGHSALEPARWIWKRLQLLEDSALIY
                     RLQRAPERFAFYVDVGDLPPAEALHYVNRVRQQYKKRKFFDPATGKLNLRWEPLTQDD
                     DFFIPVRKGQEGARVEVLGAPQWQHMEDIEYFRDKMFAAIQVPKSYLSQEHGVPRQIL
                     SNQDVAFARTVLRVQRELRNGVSRICRIHLSALGIDPYRVEYAVHMATPSSIYELAQI
                     EVMNARADLAARMKEFVSEYWILHKIFGIQDEDIEQIMEQREEDAERLQAQQLKFQSQ
                     MNDQQLQFQGQMGQQQIGNQVTSTLAMQQAGALLPQQQAAPAPARNNKTAPKSSRRGE
                     EVDTLVRRAADGFATPNIRSLGEGLLRGRYSSGRWEQAVMSGDRQAEKRAEGKIDRLL
                     ANDRELASRLEDLGGLLQDLQRARRGSNGTP*"
                     /db_xref="UniRef100_R5PBR0"
                     /db_xref="A0A0F9MTF5_9ZZZZ"
                     /db_xref="R5PBR0_9BACT"
     gene            complement(126828..127637)
                     /locus_tag="SR-VP_2-4_scaffold_141_2548329_prodigal-single
                     _205"
     CDS             complement(126828..127637)
                     /product="Uncharacterized protein {ECO:0000313|EMBL
                     :KKN57847.1};  TaxID=412755 species="unclassified
                     sequences; metagenomes; ecological metagenomes.;"
                     source="marine sediment metagenome.;""
                     /codon_start=1
                     /transl_table=11
                     /translation="VYNKPDTMESPLSQQSLVSLYTNFGLSTVEIAQRLGISSGSVYV
                     ALRRLGIQMRSRGEASKIRYKRTHTLPWEKIATEYKTGATIEDLSKKYVVANTTVSHH
                     LRRLGVDIRKKGNRPGGSSGAIIKFDVDAAVALNKAGKTLTQIAGDLGVTYSTLRYRF
                     NSIGYKPRDDLRAKSEVAKSYVYEKRKVLEALGTEACMICGETRVIDLCHIASKKEGH
                     ALTVENTLVLCPLHHRLFDHGKLTEVEFEKIQTKLLAAARRGLTHSHYKVL*"
                     /db_xref="A0A0F9S6K7_9ZZZZ"
     gene            complement(127675..129747)
                     /locus_tag="SR-VP_2-4_scaffold_141_2548329_prodigal-single
                     _206"
     CDS             complement(127675..129747)
                     /product="Putative uncharacterized protein n=1 Tax=Vibrio
                     phage SIO-2 RepID=G8CTE0_9CAUD"
                     /codon_start=1
                     /transl_table=11
                     /translation="MIIDDGGKFRSVRTHEENKQMLLAEIKNLSPEERAAFKVILGEM
                     GKEKADEGPSLIEFIGNAEFKQRPVDIETFVKDPHFLGDTCENIFPVLLEDLKRIFTG
                     GYNEVILTGAIGYGKTFCASIGVCRVLYEISCLKNPHKSFGLAKDSNISVVALSVSEN
                     LAIKVAFEYVATKIKNSPYFQKNFPFKQMKKEMRFDNNVWVAARASTDTSILGLNPIS
                     AILDETNFLQKPTRSVRNMPGGPMYDQAESLYNAIKRRMKSRFERRGRLPGVLFLASS
                     KQTVDDFTNKRVRESKNDPNIYIMDYAIWEVRPHDFNLDEKFHVLCGNETSPSKILLE
                     EEVAPTKASLAEGAAVIEVPAEFRKDFERDLEGAIRDIAGLATAAISPYITRREKIAE
                     AEQAAGHRPHPFTSEVFDMARGGNFVWPQMVRMVEEREAGGMNRQILKPIVSPNQVRH
                     IHIDPSLRGDCTGFVMAHVCGWKDVIRRNDGGQEYVERAPVYYVDVCLRIVPPIGSEI
                     ILGDVRRLVYDLSGHGYVITRVTQDAYQSADGLQMLAQRGYTSELVSVDLSMDPYENL
                     KLSLYENRVILYEYEPLRVELRSLERNHAKNKVDHPPRGSKDVADALAACLYTLSQAH
                     VNLPLPVLPTSAFNSVAWVDTNHAATAGGSSSLASMGSMGMAALPPFLTSGFTGNDWG
                     SGWDPGSV*"
                     /db_xref="UniRef100_G8CTE0"
                     /db_xref="G8CTE0_9CAUD"
     gene            complement(129744..130646)
                     /locus_tag="SR-VP_2-4_scaffold_141_2548329_prodigal-single
                     _207"
     CDS             complement(129744..130646)
                     /product="hypothetical protein"
                     /codon_start=1
                     /transl_table=11
                     /translation="MSSPPTSNPIANRIGKRIKPLNREGNGLKFKRTKNLKCFKDMRD
                     RMLAGWPLDQLVRFVQVDSKEMNDITQEALYEQLREYRKTIPPSEFVSQGPPPDMIAQ
                     RMRPYHEKAIQAFSEGLNELQELEKLYLRQIERIDIDTKVEKEQKKLIPSMSQEIRIA
                     KELLESSSKLKMDLGLRKRHLGVMETEARLIKDVGEKYGDVRVLEALKDSQSRQRLAG
                     VVAAVERFMLTDGKDGKGSSILDEIATALPNTSATEVVTAENVAEEVVAELSDDLEVA
                     EADLDAEELQEVVEDFDQPDEDEA*"
     gene            complement(130726..133542)
                     /locus_tag="SR-VP_2-4_scaffold_141_2548329_prodigal-single
                     _208"
     CDS             complement(130726..133542)
                     /product="DNA polymerase I family protein with 3'-5
                     '-exonuclease and polymerase domains n=1
                     Tax=Cylindrospermum stagnale PCC 7417 RepID=K9X760_9NOST"
                     /codon_start=1
                     /transl_table=11
                     /translation="MTYELITEAFQLPRVAQFVLDAKVLALDIETTALDPRDGEIRLV
                     QLNDSVHCFVVDAFLCGNIDRLAKALGESKGIKIIQNAKFEQKWFKFKHGIDLWPLFC
                     TYRASVIIHNGKNLGHNLYDLYARELDTYPAGQDMGGSDWSGPLTKEQYDYASDDVKH
                     LHALRDCLKKKLVASELNATALVEFGVIVAEAECELNGFFLDKEAWMDLAETNEENSK
                     RVRKQLIRELPNPTNQLALPGIEPPFNLDSNDQMLASLRKLGLTRKITKPDGTTATIP
                     LDSTAEIVLAGYAAQYPIIKELFKYREFSKNVSSFGSKYLKFISPKTGRIHCSYFPFT
                     GAGRYSCRDPNLQQIPRNKAFRKCFRAAPGKKLVAADYSGVEMRIASEVAPDPALAQV
                     FLKNLDAHTNTAAILNGMAYEEIANGIQRDDPKYKLMRQQSKAVNFGLIYGMGAQKLV
                     LYAMANYGVSLSLKQAEGFRRKYFEAYPGLGRWHERAYRDGQRLGYTRTLNGRIRYLD
                     PQKAYSEWFNCLDAETEALTQRGWVRGFDLQRTDTLLTKNAETGELEWQQPTDLKQWP
                     DYDGPLVEIRSRSFNSVSTPDHRWLVFNKGLGRDECRTTKELSRYGDHRIHRTGNYRP
                     HFNSVFSDDFVELCGWFVTDGTWYLTGRDKNIPESRLMQSQRANLPKVRRIDALVTRM
                     GVGNGRYVTKETGNVQWRLKKEITYNLHEIFPERRLTPSFLLRLTRSQLELLLETMIL
                     GDGWCDSKVCFCTGSLVQAETFQMLCTLTGFSSAIHKRDMRKYKPRSTKLKNIPKGTI
                     CYVVNVHSRDKAQVQKKHVREFQGKQPIWCPIVPNTFFVARREGQVFITGNTPVQGTG
                     ADALKKALRNVAYRLRDKLGDRAKIVHHVHDEILVEADDDTEVLDLTAKELESGMKES
                     LATLLKNVPVEVDASAGSNWAEVK*"
                     /db_xref="UniRef100_K9X760"
                     /db_xref="csg:Cylst_6552"
                     /db_xref="K9X760_9NOST"
     gene            complement(133539..133760)
                     /locus_tag="SR-VP_2-4_scaffold_141_2548329_prodigal-single
                     _209"
     CDS             complement(133539..133760)
                     /product="hypothetical protein"
                     /codon_start=1
                     /transl_table=11
                     /translation="MLLPVSTGVAYDELESSVKTLTEWMSSLKKGVPGITAPGEQEQL
                     VDWLRNFRGELLFVSDKVAALATRMTEIE*"
     gene            complement(133760..134638)
                     /locus_tag="SR-VP_2-4_scaffold_141_2548329_prodigal-single
                     _210"
     CDS             complement(133760..134638)
                     /product="hypothetical protein"
                     /codon_start=1
                     /transl_table=11
                     /translation="MNETSAVEKDGVPHAVGSKSWASKLRVKARQLARESDLIFMELG
                     KVLYFIWDTPDSPDKPGSSSDPLYARWGFESFAEYVEKELGMDRRRAQRLRKIWYALE
                     VDCNGIDDKLKQDLVEMGSTKLRELSRVLTAENAQEWYDTCRDLNVNQIMEVINDHFD
                     KLNEREKRFDDTTPDPEEQVQEPEEDADEGALYNENFKLYPQQQQSLKNAIDAARILS
                     NNPKAKKGHCLDLICMDFIATNDIVSKSTDETREKYIAKMEQRLGLKLVAFDPKSGEI
                     VHGLETLESLARRETD*"
     gene            complement(134650..135216)
                     /locus_tag="SR-VP_2-4_scaffold_141_2548329_prodigal-single
                     _211"
                     /gene="ruvC"
     CDS             complement(134650..135216)
                     /gene="ruvC"
                     /product="ruvC; Holliday junction resolvase (EC:3.1.22.4)"
                     /codon_start=1
                     /transl_table=11
                     /translation="MKKAVHVVGVDPGLAHTGLVVARLKPGGFEVVWENDKPLLWCLE
                     TEKSNKKLAVRASDDNTRRAREMFKPLYQAMSYLEPKVIVAEAMSFPRNSSASHKLGI
                     SWGIIVTMSCFFELPIVQVSPQQIKKAVCGKRDASKEEIQNALSAKHKIPLELFTKDR
                     REHPFDAIGALEASMDSEVIRVARSMAA*"
                     /db_xref="cca:CCA00119"
                     /db_xref="UniRef100_H0EAW7"
                     /db_xref="A0A0F9QP44_9ZZZZ"
                     /db_xref="H0EAW7_9ACTN"
                     /db_xref="3.1.22.4"
     gene            complement(135213..135578)
                     /locus_tag="SR-VP_2-4_scaffold_141_2548329_prodigal-single
                     _212"
     CDS             complement(135213..135578)
                     /product="hypothetical protein"
                     /codon_start=1
                     /transl_table=11
                     /translation="MKQPVLIDTRFLRPLPKAMWGVACMICNKTQANWSLHETSAPDE
                     EQVAPVCAICFLYDSAWGKKNSEGVSDLIREAEERSGEPFLRGKGQRLMHSSDADRIL
                     SAVALISKITLFQRLRNKK*"
     gene            complement(135575..135907)
                     /locus_tag="SR-VP_2-4_scaffold_141_2548329_prodigal-single
                     _213"
     CDS             complement(135575..135907)
                     /product="Putative uncharacterized protein n=2 Tax
                     =Myxococcus xanthus RepID=Q1DBA3_MYXXD"
                     /codon_start=1
                     /transl_table=11
                     /translation="MMRVVIESPFAGEVDRNLRYLRAAMKDCLLRGESPFASHGLYTQ
                     PGVLDDTVPEQRKLGIEAGFAWRTVADQTIVYADLGMTEGMKAGVAHARGLGRPVIVR
                     YLGAEWEK*"
                     /db_xref="UniRef100_Q1DBA3"
                     /db_xref="A0A0F8Y117_9ZZZZ"
                     /db_xref="bra:BRADO3615"
                     /db_xref="Q1DBA3_MYXXD"
     gene            complement(135904..136752)
                     /locus_tag="SR-VP_2-4_scaffold_141_2548329_prodigal-single
                     _214"
     CDS             complement(135904..136752)
                     /product="hypothetical protein"
                     /codon_start=1
                     /transl_table=11
                     /translation="MALASLVSKQKGQSLLRKLIEQELIEHKETPWLKEGDWVRSSSV
                     HGLCAREEVLAALLEVVRKEKINASLSLIFAHGNALHHQLQNDILPRLGVLLGQWRCN
                     WCMKRHGGWSKKYPPERTLVRRPKKCRRCGQSSLTYSELMFEDEALHINGHPDGFLQI
                     PGLPGLGILEAKSIGMRGGPEIRRTPNVSHVLQAQTYMMLTGLRWAKILYWQKAENGL
                     DALVEHLVEYDQETIDAIREMVQSIWIGIKRKELPDRICETQTCNRAKECALVKQCFE
                     YNKTIL*"
     gene            complement(136695..137096)
                     /locus_tag="SR-VP_2-4_scaffold_141_2548329_prodigal-single
                     _215"
     CDS             complement(136695..137096)
                     /product="hypothetical protein"
                     /codon_start=1
                     /transl_table=11
                     /translation="MTDEAKQLVRQRRMDQYLEQEGGRRERERDHGLEPTGPCPQRIG
                     IRFAPVMETEDLLLIATFVCEERGPILLRSIGEKCWGCPDCGLKVGFPEAQILARASG
                     ESLVTLRKSMKTKWPWHRWFRNKKASPSSES*"
     gene            complement(137093..137467)
                     /locus_tag="SR-VP_2-4_scaffold_141_2548329_prodigal-single
                     _216"
     CDS             complement(137093..137467)
                     /product="hypothetical protein"
                     /codon_start=1
                     /transl_table=11
                     /translation="MSPRPRILDTNYNRVKKSKKHENRIASAIGGHRLPRSGGMSPSK
                     WAKGVTADGDISSKDFLVEHKSTENASISLKLEWLNKVSEGANRSNKDPMVVITFAQG
                     LRQTDDWVLLPSSVFERLRRRG*"
     gene            complement(137464..138609)
                     /locus_tag="SR-VP_2-4_scaffold_141_2548329_prodigal-single
                     _217"
     CDS             complement(137464..138609)
                     /product="Protein RecA n=1 Tax=Prevotella sp. CAG:1031
                     RepID=R5AS26_9BACT"
                     /codon_start=1
                     /transl_table=11
                     /translation="MARKKASELEPEITDGLTALLDGDVAARLRKAYGPNIIRKASSV
                     DDRLRFRIPTGIFPLDFALSGGFAVGRFTTIYGPKSSSKTSTALRAIGNAQKMCARCW
                     IPWNPITGEITCICPDGPTRTMVVYIDVEQTYGQKWTEKMGIDLDQLAHITPEFGEQA
                     TNIIEELIGSGKVHVILLDSIAEMVPSTVIEKGAQEGIMAVFPLMIARAYHKFLAAMQ
                     RCEVNFGFRPTMLMINQIRHKVGVMFGSPEITPGGNQPGFLASTELRVQGKKPETADA
                     LFGADTVLVEFRVTKQKTGVPYREGSFQMVLRDQEFKKAGDIIDEPEIMKYAEKVDFL
                     VRDKAKWLCLDRSFSKKEDVEHALMTDPEFSNAVRTQLMLKLLGSDI*"
                     /db_xref="UniRef100_R5AS26"
                     /db_xref="A0A0F9SLD1_9ZZZZ"
                     /db_xref="sers:SERRSCBI_23636"
                     /db_xref="R5AS26_9BACT"
     gene            complement(138609..138965)
                     /locus_tag="SR-VP_2-4_scaffold_141_2548329_prodigal-single
                     _218"
     CDS             complement(138609..138965)
                     /product="Putative uncharacterized protein n=1 Tax=Vibrio
                     phage SIO-2 RepID=G8CTE8_9CAUD"
                     /codon_start=1
                     /transl_table=11
                     /translation="MTVRTKEKVVPVQAFVHSQFLKLEEGGEKAEGPPREKSEIIAVS
                     KFVTEPARVQVDYGITINLGNFESARIGVAVSVPCYFEELDAAYKWAAKWAESRVLKE
                     QEEIRKTLRDSTEDDF*"
                     /db_xref="UniRef100_G8CTE8"
                     /db_xref="V9QKT2_9CAUD"
                     /db_xref="G8CTE8_9CAUD"
     gene            complement(139149..140537)
                     /locus_tag="SR-VP_2-4_scaffold_141_2548329_prodigal-single
                     _219"
     CDS             complement(139149..140537)
                     /product="Putative uncharacterized protein n=1 Tax
                     =Micromonas sp. RCC1109 virus MpV1 RepID=E5EQA1_9PHYC"
                     /codon_start=1
                     /transl_table=11
                     /translation="MKVHVSSWAWVDRSDLTDDQLTALKRQLTIRPKKVGDHPGDPPG
                     PISLWTQEDDRIGMPRQYFLEKQSAHHQVTTDFIDGNKAGWPGDLKFSGTLNADQEKG
                     VDSVVQAFTRDQKSGGLLQAVPGWGKTVAACAILARLNVPTLVTVHKTFLLRQWKRRI
                     ERFLPGAQVGIARQKRCDFKGKHIVLAMNTSLHLRDYGEDFYNYFGLVVSDEVHRIGA
                     PTWSTIPPKFRARWRLGLSATPRRSDGAQNIFLWHIGPIIFRGSIERLPCKIKRVFNN
                     ISLPASLRSNPTLVKTTLATRLVCANKPRNDQIVSNIIRAAQVGRKIMVMSTIRGRHL
                     LPLEAAFKNAWPDTSGPCPTTSFYLGGMSEQALEDAQLAQVIFATAQMAKEGLDIPEL
                     DTLILAAPMGNIEQAVGRIQREFPNKKEPMVVDFRDDNIMICRKLGEYRQRFYEQKGW
                     MAATPAQASGEV*"
                     /db_xref="UniRef100_E5EQA1"
                     /db_xref="E5EQA1_9PHYC"
                     /db_xref="rpj:N234_37130"
     gene            complement(140534..140701)
                     /locus_tag="SR-VP_2-4_scaffold_141_2548329_prodigal-single
                     _220"
     CDS             complement(140534..140701)
                     /product="hypothetical protein"
                     /codon_start=1
                     /transl_table=11
                     /translation="VLTEEGSLIEIEINWAAKGGLQAGVTDAWYETLKAETQEARRKA
                     AGHLDLYDIAE*"
     gene            complement(140808..141515)
                     /locus_tag="SR-VP_2-4_scaffold_141_2548329_prodigal-single
                     _221"
     CDS             complement(140808..141515)
                     /product="hypothetical protein"
                     /codon_start=1
                     /transl_table=11
                     /translation="MDRDIVRPSRRLEEGARERRFHNTNVNIYEYNWHANGNWMNWAT
                     VPEDSDANDVFREKGLNPRFVGMYTIINCTEWEDKQGKKHNFELQFLPAKEKTVELVR
                     ERKLSKDGLAGKMVKVKRFEGSKTLSAGDDYDVEKEVEMDKVVGYALFRGDKFLDLLN
                     QANEDPARMVFMQSKFQLEMAENKALSKLVPFNYLELLKPPNVREARSLMAGVTKNTG
                     RQGAGGTTENSEDDMPF*"
     gene            complement(141505..141756)
                     /locus_tag="SR-VP_2-4_scaffold_141_2548329_prodigal-single
                     _222"
     CDS             complement(141505..141756)
                     /product="H-N-H endonuclease F-TflIV {ECO:0000313|EMBL
                     :KKT37665.1};  TaxID=1618447 species="Bacteria;
                     Microgenomates.;" source="Microgenomates
                     (Gottesmanbacteria) bacterium GW2011_GWB1_44_11c.;""
                     /codon_start=1
                     /transl_table=11
                     /translation="MRVRWSQNEELRTKTRIRTFAWKYNGNGLKALERAGFKCEICGY
                     NKIRDILEVHHRDGNRKNNTMENLEIRCPNCHKEHHYGS*"
                     /db_xref="A0A0G1GSV1_9BACT"
                     /db_xref="rsi:Runsl_3984"
     gene            complement(141762..141878)
                     /locus_tag="SR-VP_2-4_scaffold_141_2548329_prodigal-single
                     _223"
     CDS             complement(141762..141878)
                     /product="hypothetical protein"
                     /codon_start=1
                     /transl_table=11
                     /translation="MLVADCVAGVTQLFMQLSNRIEFALWLERATGETARSG*"
     gene            complement(142116..142280)
                     /locus_tag="SR-VP_2-4_scaffold_141_2548329_prodigal-single
                     _224"
     CDS             complement(142116..142280)
                     /product="hypothetical protein"
                     /codon_start=1
                     /transl_table=11
                     /translation="MAQNQQKKPSWYSTGYDGVEKEKARKEAEQKPRRLWLPPGATNK
                     IIFVDDEPLT*"
     gene            complement(142378..143424)
                     /locus_tag="SR-VP_2-4_scaffold_141_2548329_prodigal-single
                     _225"
     CDS             complement(142378..143424)
                     /product="DNA primase {ECO:0000256|HAMAP-Rule:MF_00974,
                     ECO:0000256|PIRNR:PIRNR002811}; EC=2.7.7.-
                     {ECO:0000256|HAMAP-Rule:MF_00974,
                     ECO:0000256|PIRNR:PIRNR002811};;  TaxID=1562888
                     species="Bacteria; Proteobacteria; Deltaproteobacteria;
                     Desulfovibrionales; Desulfovibrionaceae; Desulfovibrio.;"
                     source="Desulfovibrio sp. TomC.;""
                     /codon_start=1
                     /transl_table=11
                     /translation="VDEAAIKRLLEGIGCRKIRNRGNKSIIARCPFQRLHAGGYDTHP
                     SFGVEINTSGTSGFSCYACHKAGWVGLLVEAVERHTGEKFPQSLHDLAHKDGDLSLDA
                     IKQRIENASFWAKFQEVGGVVIDAQDRFTRERVPEPTVLPEAMLDRFKNHTLESILYL
                     RGSNRKLTQETIEKWELGWDAEDRRLVIPIRNRDGKLVAYSRRLYQEPGEKRLDRRGK
                     PAPKYLHSTGFQRDYVLYGEHLLTPGRKAYLNEGFFHVIWMHQCGYRNPLAIMGTFLS
                     EVQQKKIKKWFDEVVIMVDGDDPGRRMADAVRKSLEPDVRVSTFQCPEGLDANDLAPE
                     ELHEALGTPDVLVN*"
                     /db_xref="A0A0B1U8J8_9DELT"
                     /db_xref="mbj:KQ51_01130"
                     /db_xref="UniRef100_E1JR41"
                     /db_xref="2.7.7.-"
     gene            complement(143424..144011)
                     /locus_tag="SR-VP_2-4_scaffold_141_2548329_prodigal-single
                     _226"
     CDS             complement(143424..144011)
                     /product="hypothetical protein"
                     /codon_start=1
                     /transl_table=11
                     /translation="MARSPDPSDIPALVKHVTMRIASKPFAASHPPGAWVPPARSKEQ
                     ERFIIAFAMAINALSRQGYVAMGSSPAPGERISLTGRGQEKEKTHSKDNPGSSSGFDS
                     LYREAFAPAEERDPPPGRGAGGMPLSRPGETAPHVQPLAATKRRVIQRKEQRDLEART
                     TLGKLKSGIRRAKRAVAKVAKVARAITHRKPKGRV*"
     gene            complement(144015..144716)
                     /locus_tag="SR-VP_2-4_scaffold_141_2548329_prodigal-single
                     _227"
     CDS             complement(144015..144716)
                     /product="Uncharacterized gene 7.7 protein (Modular
                     protein) n=1 Tax=Nitrolancetus hollandicus Lb
                     RepID=I4EG34_9CHLR"
                     /codon_start=1
                     /transl_table=11
                     /translation="MATLNPSPDNVPALVKHVTMRKEYPPDELIARYARVGVTVSANL
                     LSPHVFTPCYLWAGTLFTSGYGSFWDGVRPCLAHRVAWELACRIEHRMLPNKICICHK
                     CDVKSCVRFDHLFAGTRAQNNADCKAKLRTARGANHGLRLHPNRRARGLSNGQHTHPE
                     CRITGEDHWTHQKPEYLCKGEASHFSKLTDTAIRQIRLLYSKGETLQELGKQVGVSKQ
                     AISYIVNRKTWKHVR*"
                     /db_xref="UniRef100_I4EG34"
                     /db_xref="A0A0F9HCZ8_9ZZZZ"
                     /db_xref="rso:RSc3232"
                     /db_xref="I4EG34_9CHLR"
     gene            complement(144720..146162)
                     /locus_tag="SR-VP_2-4_scaffold_141_2548329_prodigal-single
                     _228"
     CDS             complement(144720..146162)
                     /product="hypothetical protein"
                     /codon_start=1
                     /transl_table=11
                     /translation="MNLDEAFLAAIVQSGLPVVMRAKAMGISPDDLDAGETKQALSFL
                     YEYVSKYKDVPSAELMLAKTGVALESQPGSGDFFVDEMMNKRLFRRLKTGLQEAAQFL
                     DNQKARESFQSLEQLIRTIRRDNVASSPIERLFALGPDVLTQYEETKAGKKGILTRWP
                     ALNDATLGFWPQDLVLFVARVATGKTWSSIILAHDAWEGRFLDFEGTKLVERCRKVCT
                     APAVEDLPCGWSGPLSPAEMQCPQCGGPTERKGYRVLYVTTEISKLRIAARFYAVRYK
                     LPYKQFRSGKLSTALEDRLKAGVIELKDAPGMFIVGGDFDFTIGGLEGAIEEARPDLL
                     VLDGAYLMRSDGRNRSEQAANTFDDIKRLLSRYKIPGVITSQLNRQANPNQKATVNTE
                     SIALTDVAGWNSDLVIAMIQTEAMRDDKRIVFKPLKVREGEGSEIELTWDFTTMTFNE
                     LPTSASGKPSGAGAGGDAAEGKANEDDVPF*"
     gene            complement(146159..146782)
                     /locus_tag="SR-VP_2-4_scaffold_141_2548329_prodigal-single
                     _229"
     CDS             complement(146159..146782)
                     /product="hypothetical protein"
                     /codon_start=1
                     /transl_table=11
                     /translation="VVTINEQMPPRKLIARDYRAMNLPPNTWNARLSKVHSSAKTTIE
                     QYLEKRTTVMERGWGLLLYGPKGCGKTSIAAGVLKVFRSYGYSSYFTTPLQLKDAQLS
                     YQMHDEDQTFLRMCMNVDLLVLDDITPENARDPIFGGHAITQLIKHRRDWQRPTLVTT
                     SVSLQNAGTPDRKALEFLAVHNAWLEVQIAGTHGSDEIENVVFGGKR*"
     gene            complement(146785..148053)
                     /locus_tag="SR-VP_2-4_scaffold_141_2548329_prodigal-single
                     _230"
     CDS             complement(146785..148053)
                     /product="hypothetical protein"
                     /codon_start=1
                     /transl_table=11
                     /translation="MRNKHSLKESTESNEDKGPFAYVRDPQVLRFAWRFFRAKKIPED
                     MDRLIRYHWDHWIREQRPPFVRDMFAAQDLGVTRRTILRWKRWLVKHGFLRIETRFDE
                     KARDRQKSSVMDYSPMVEQLRAFITELPARQPVKRKDRGKKKSDPYVTPGAIGASPGA
                     PQNGSSGVTPLKIRRRSEDKNAISALVEEALRAPASSFGEDSPLLSGDSATRTGFVTL
                     SMSSTLLAPEEKGMSKEEIEALILGAKTKSANIDKKEAAKQVNRRTEKRDAEVASAIF
                     EVGAKKAEVNALLKLWRNEVRQHHSSAPQPKKFSPKEHGQARMLIERWGSDKAEELIS
                     FATSNWTALMSSMRGDRPSAPQLGFILATDTSMLAKMGAVERHNEIEKDYAAWAATER
                     QGVFDSPPEELRVAYEQSRDEMKKIGLLKE*"
     gene            complement(148110..148514)
                     /locus_tag="SR-VP_2-4_scaffold_141_2548329_prodigal-single
                     _231"
     CDS             complement(148110..148514)
                     /product="hypothetical protein"
                     /codon_start=1
                     /transl_table=11
                     /translation="MAKAKQDELTQRRRLSHGQCPTHGISLGQAGVEEYGDYGADVLE
                     CCVRTCGFMAEIPYDHPYSPRHNGATLVDGELISDPPGDPECPWPVYTWWSDDNANRR
                     VNEEKRQLERAEQKALRKAERLEKQARSSRKL*"
     gene            complement(148578..149054)
                     /locus_tag="SR-VP_2-4_scaffold_141_2548329_prodigal-single
                     _232"
     CDS             complement(148578..149054)
                     /product="hypothetical protein"
                     /codon_start=1
                     /transl_table=11
                     /translation="MRQRRGIKRFFVGGQQLRCEDCGEETIFSSGSLLGELPQRKTIR
                     EDMLHRLYGDCFAQSDLSYLCSKCDLIEDSLIFWLELKQENVIGPFCQSCFHSLVTEE
                     YGGVADALEDAYIFYIRITEATQIALEELAAYFADQMGQEEQEEGTLILVDPRCLF*"
     gene            complement(149051..150991)
                     /locus_tag="SR-VP_2-4_scaffold_141_2548329_prodigal-single
                     _233"
     CDS             complement(149051..150991)
                     /product="hypothetical protein"
                     /codon_start=1
                     /transl_table=11
                     /translation="MTSPTIEDLENSLRNADREKTAANTTAAIYKLVDTFAGITQRKL
                     WLKNGNTASTDGRQIIAPLASPDAYQLVEHELAHILFKSDPQARQRFIELWTKNIVLV
                     AEQHKIHIRKELLVEALGTIINILEDHRVNSLWGVLYPGSFVRIRKLSQKACLDFWNA
                     AEYNIAVYFLCMEVGMPADVNRFEKFREAMKSALRQVELRGFAATLAAAKWLIMQMVD
                     SLIEATLPPALAKQTINDIPVRSEALERILHDFRTTPEEMAEQLGDVKEPSYPSYEEQ
                     DASLALAEKVLRTVADNLSTVAQNSAEEMRQVLNQVRQVIRNRPSPEQHLRKGAFAKV
                     VFRDVSAKDLDPAQMDWQQALEAQTRLKRQIRATANAIKEDDLKRELEAVRSFLQHDA
                     EDLDTVKRLRTVFHRAIGRRRASLDHEGTEVDPSAFIERRLSQEPRPCFRQQLPGRGY
                     EAMILMDRSISMRGTKTLQTERACKILAQALRFPFVSLTIWGFQSMENGQIDVIRYDS
                     AMKCFAMAKNDVGGGTPLHIATRLALRHLENEVGAKHLFILTDGYPSYANRESKIVPT
                     ARLMRWTRKEIRYGRNHGTNITGVLVGQRAGSKVEYDLTPEQMGFIFGPRKFWRFMDP
                     TNLGQDLVRLVTTSFLNYVVHG*"
     gene            complement(150972..151847)
                     /locus_tag="SR-VP_2-4_scaffold_141_2548329_prodigal-single
                     _234"
     CDS             complement(150972..151847)
                     /product="ATPase associated with various cellular
                     activities AAA_5 n=1 Tax=Candidatus Micrarchaeum
                     acidiphilum ARMAN-2 RepID=C7DHI5_9EURY"
                     /codon_start=1
                     /transl_table=11
                     /translation="MVGIERLSAQDYAPKKGLLFLDVAGLHEIYSKVAFKGNHILVGP
                     KGIGKSLSVQQFAERANSPIVTFDCSEDIRRSNLIGSFVIRGNDTPFILGPIPTAFDI
                     ANEAGQCILVLEEINALTPQMQKILNAVTDFRRRVEVPEAKRIFQLEKDKKLWIVGTM
                     NPSVYGGVYSLNEDLKSRFRLLTIAYPKRMEEAKILKTLLKDVESELPAGTIERLVLL
                     AHETRQGAIEYALSTRDLFQIAEDTLSLGLTKALWMSCGKFEGDDVDAYKHRVESIFE
                     DVRLLESKSDDLSDD*"
                     /db_xref="UniRef100_C7DHI5"
                     /db_xref="C7DHI5_MICA2"
                     /db_xref="fco:FCOL_01535"
                     /db_xref="C7DHI5_9EURY"
     gene            complement(151860..152432)
                     /locus_tag="SR-VP_2-4_scaffold_141_2548329_prodigal-single
                     _235"
     CDS             complement(151860..152432)
                     /product="hypothetical protein"
                     /codon_start=1
                     /transl_table=11
                     /translation="MARNEKETGNDREAWMDREVRPLLQGRAMQEDPNKLSLSETADA
                     WQMLDLLREAVEERLKALRAVLLSAAERDGNPTEKGGATLALNGARLERVKRTASEPD
                     QKEMLSLLAQRKLEITDAYDEIKSLVFNASKATYLIDTGKLSAEEVNARKNVSFALRV
                     FKADDWVGLYDESVNKKSKKKAIPQPRATQ*"
     gene            complement(152544..152945)
                     /locus_tag="SR-VP_2-4_scaffold_141_2548329_prodigal-single
                     _236"
     CDS             complement(152544..152945)
                     /product="Uncharacterized protein n=1 Tax=Clostridium sp.
                     CAG:81 RepID=R5G6W5_9CLOT"
                     /codon_start=1
                     /transl_table=11
                     /translation="VKFRKKPVVIDAIRLTEKVTIQTLEGTMVGEAGDWLITGVAGEK
                     YPCKNSIFEATYEAVDNLSDAEPPPKQSDSPPMWDLVVDDMKERDRIGEKKYGRRLQA
                     HNGRDPLIDAFQEHLDLIVYLRQAIFEKLGR*"
                     /db_xref="UniRef100_R5G6W5"
                     /db_xref="A0A096BXT9_9FIRM"
                     /db_xref="cth:Cthe_2457"
                     /db_xref="R5G6W5_9CLOT"
     gene            complement(152948..153379)
                     /locus_tag="SR-VP_2-4_scaffold_141_2548329_prodigal-single
                     _237"
     CDS             complement(152948..153379)
                     /product="hypothetical protein"
                     /codon_start=1
                     /transl_table=11
                     /translation="VKLEFTKEQLVLIQHLASQAGKSQEAWVQAAVLSQIPRGTQEKL
                     TRESQAKAMMGAVFNHLDAQDREHPSEAAMPVAEPARPAPVVESNMHSCFYLSPEQLT
                     QYQGQCSGTCHAPSQYGRVCFWSSVKAKECPVFKPRMFKRR*"
     gene            153456..153665
                     /locus_tag="SR-VP_2-4_scaffold_141_2548329_prodigal-single
                     _238"
     CDS             153456..153665
                     /product="hypothetical protein"
                     /codon_start=1
                     /transl_table=11
                     /translation="MLFDQLAAIKIATTLAARYSSEFLTTLHAALAIHKVELRRTGLI
                     SFGVDLIENFRYIFILIAQGTTAFN*"
     gene            complement(153641..154288)
                     /locus_tag="SR-VP_2-4_scaffold_141_2548329_prodigal-single
                     _239"
     CDS             complement(153641..154288)
                     /product="uracil-DNA glycosylase (EC:2.7.7.7)"
                     /codon_start=1
                     /transl_table=11
                     /translation="VKLPGANKKISKNQLGLFSPAVLVPFTELDAARQAALKCTKCDL
                     CQTRKNVVFGEGKTDRPDIMFIGEAPGETEDEMGRPFVGKAGRYLEKMLSAIGYNRKD
                     LYIANVVNCRPPENRKPSLREVAQCSEYLIRQIRSVNPMTIMLLGKTAAETVLGKPFK
                     SIESARGRWYMWDQSPLRVTYHPAFLLRGGDKRTEALEDLKAIRARVNQLKAVVP*"
                     /db_xref="tki:TKV_c00790"
                     /db_xref="UniRef100_I3VT12"
                     /db_xref="A0A0B0EG94_9BACT"
                     /db_xref="I3VT12_THESW"
                     /db_xref="2.7.7.7"
     gene            complement(154340..154945)
                     /locus_tag="SR-VP_2-4_scaffold_141_2548329_prodigal-single
                     _240"
     CDS             complement(154340..154945)
                     /product="Uncharacterized gene 7.7 protein (Modular
                     protein) n=1 Tax=Nitrolancetus hollandicus Lb
                     RepID=I4EG34_9CHLR"
                     /codon_start=1
                     /transl_table=11
                     /translation="MGLLVSEQNFWSKVNKEGPVLYGKLGQCWNWSAGCDNKGYGAVR
                     FNGRNEKAHRIAWLYSFGVVPNTLCVLHRCDNPPCVRPSHLFLGTRADNNADMTRKGR
                     GRSGTKIDPSVAARGTHHGSKTHPERVARGERSGARLHPEARPQGTRHGRAILTEETV
                     KDIRSEYAAGSCNIATLARKYKCGYTTVRHVIKRETWTHVS*"
                     /db_xref="UniRef100_I4EG34"
                     /db_xref="I4EG34_9CHLR"
                     /db_xref="rso:RSc3232"
     gene            complement(154933..155550)
                     /locus_tag="SR-VP_2-4_scaffold_141_2548329_prodigal-single
                     _241"
     CDS             complement(154933..155550)
                     /product="Glycoside hydrolase family 25 n=1 Tax
                     =Nitrosomonas sp. (strain Is79A3) RepID=F8GE20_NITSI"
                     /codon_start=1
                     /transl_table=11
                     /translation="MVINAVIDLSHHNGNVDLGIAKGDGIEGVILKATQGTQFHDPEY
                     SVYLQKAKSAGIMVGAYHFGVGQDGVHQADYFLEMVKPDASTLCVLDFEENPTGSTMT
                     LDEARDFVTHIKELTGRWPGIYGGSLLKRLLPTGVDPVLSNCWLWVAQYGPRPTFPPT
                     WPTWTMWQYTDGAVGNQPHIVSGVGRCDRNYFNGTEEALRKLWGY*"
                     /db_xref="UniRef100_F8GE20"
                     /db_xref="nii:Nit79A3_2360"
                     /db_xref="F8GE20_NITSI"
     gene            complement(155540..155842)
                     /locus_tag="SR-VP_2-4_scaffold_141_2548329_prodigal-single
                     _242"
     CDS             complement(155540..155842)
                     /product="hypothetical protein"
                     /codon_start=1
                     /transl_table=11
                     /translation="MPWPFCEVCNQPAFGVYCSALGPISHAYCSSCMQAGLEPWGTLV
                     GAMFGIGCANVPPEYQPLIQRICDFYKKTEEELWAEVDRVEQAYEAFSAQENKNGD*"
     gene            complement(155844..156674)
                     /locus_tag="SR-VP_2-4_scaffold_141_2548329_prodigal-single
                     _243"
     CDS             complement(155844..156674)
                     /product="DNA adenine methylase (EC:2.1.1.72)"
                     /codon_start=1
                     /transl_table=11
                     /translation="VANPFLKYVGGKRQLLDQLVPRVPEQFGAYLEPFLGGGALFFAL
                     QEAGKIKKAVVSDLNETLMRVYAAVKADAPDVVDQLRHYDIPEANTPEFYYQIRDLDS
                     GEVSVFDDAMIASRFIYLNRTCFNGLYRVNKSGRFNVPFGKYTNPRICDEAGILAAGA
                     ALQCAELYTESYARILERAHRGDFVYFDPPYAPLTETADFVSFTRDGFDDVDHAVLAE
                     VFTELADRGVRVMLSNSDTPMTRKLFKGWNVETVLARRNINSNGEKRGHVNEILVRSY
                     *"
                     /db_xref="mta:Moth_1737"
                     /db_xref="Q2RHQ1_MOOTA"
                     /db_xref="UniRef100_Q2RHQ1"
                     /db_xref="2.1.1.72"
     gene            complement(156667..157137)
                     /locus_tag="SR-VP_2-4_scaffold_141_2548329_prodigal-single
                     _244"
     CDS             complement(156667..157137)
                     /product="Uncharacterized protein n=1 Tax=Bacillus
                     marmarensis DSM 21297 RepID=U6SQE2_9BACI"
                     /codon_start=1
                     /transl_table=11
                     /translation="MAKRGPHKRSLADRYWAKVRKTKTHWFWTASVDKDGYGQIGSGD
                     GRERKAHQLALEFAEVSRPTPSAFALHKCRERRCVNPNHLYWGDHEQNMLDVRKDGSQ
                     VGEKNPSSKLSFQDVKMIRSRRSAGELLRVLAADFNVRESTISRVASGVRRARG*"
                     /db_xref="UniRef100_U6SQE2"
                     /db_xref="rlt:Rleg2_1141"
                     /db_xref="U6SQE2_9BACI"
     gene            complement(157130..157375)
                     /locus_tag="SR-VP_2-4_scaffold_141_2548329_prodigal-single
                     _245"
     CDS             complement(157130..157375)
                     /product="hypothetical protein"
                     /codon_start=1
                     /transl_table=11
                     /translation="VVSLETAIQDAKKLVRAFLAEGNAVVYIAVARKRLYVGQGPAER
                     FAEGGGSPQNHQVTSEAEVDQLFQDPAIRAEFEGADG*"
     gene            complement(157426..157701)
                     /locus_tag="SR-VP_2-4_scaffold_141_2548329_prodigal-single
                     _246"
     CDS             complement(157426..157701)
                     /product="hypothetical protein"
                     /codon_start=1
                     /transl_table=11
                     /translation="MQTDKIRHTFHIHEPVLEKLRDVVLYIQKHKDEFSAEDLDLVDN
                     LSRFTETAVMEKIMALEEKRGKEFPTRRKGQEVHFGRPPVAAERPNP*"
     gene            complement(157794..158834)
                     /locus_tag="SR-VP_2-4_scaffold_141_2548329_prodigal-single
                     _247"
     CDS             complement(157794..158834)
                     /product="Uncharacterized protein n=1 Tax=Anaeromyxobacter
                     sp. (strain K) RepID=B4UD84_ANASK"
                     /codon_start=1
                     /transl_table=11
                     /translation="VRKWMLLLILAGCGSENPPASSAEDAQVIADATPAVDASFVCMV
                     DETRDCTCFDGSGGLQPCLADRSGFDSCTCGPTDSGVEPDAGQSDATSMDTGIHPRDG
                     SAPDMGSPDSGIIQDSGALVDSGVPADSGVAPDSGVDPCLSMNCDDGNPCTADSCSAG
                     VCQHQATSEGASCGSGICRAGSCCNGCWDGSACQPGNAVAACGTPQTGGGMCSSCDDS
                     NACTSDSCSNGICSHPAVAPGTMCPGGTCSAIGTCLACGSQGENCCFSGGASYCDTGL
                     FCEGNNTCQSSCGNLNEACCGTSCNGVGVLSCRSGFCQPLGCGFHGNACCPLAPRCNT
                     GMTCAGSPAICG*"
                     /db_xref="UniRef100_B4UD84"
                     /db_xref="ank:AnaeK_3670"
                     /db_xref="B4UD84_ANASK"
     gene            complement(158837..159175)
                     /locus_tag="SR-VP_2-4_scaffold_141_2548329_prodigal-single
                     _248"
     CDS             complement(158837..159175)
                     /product="hypothetical protein"
                     /codon_start=1
                     /transl_table=11
                     /translation="MNRNKIEEVITDILADIFVNTAEFAQGFYKSSLTIVLTGTAAYF
                     LWNWVFGAVFTASYLQAMALAVIGRLLAGPAAIAYEPPLDSEERALLLRQAAEDEGGP
                     SLRVLPHEED*"
     gene            complement(159411..159980)
                     /locus_tag="SR-VP_2-4_scaffold_141_2548329_prodigal-single
                     _249"
     CDS             complement(159411..159980)
                     /product="Marine sediment metagenome DNA, contig:
                     S03H2_S13710 {ECO:0000313|EMBL:GAH74863.1};  TaxID=412755
                     species="unclassified sequences; metagenomes; ecological
                     metagenomes.;" source="marine sediment metagenome.;""
                     /codon_start=1
                     /transl_table=11
                     /translation="LSAGIRRAYNTGVLLKNQTNYKSADLRRFFFAGLRAKGASTSKH
                     ILVIYGRGLAHHGLATIGRGHEASWIRMSLPRDPTKLDILKIARVFEHEVDHNLGLGH
                     RHMQNWWTLQPTWQEGLELRHQAKQKTVKVARNLRAEREARARKLLARAERKLAAAER
                     LVKKWSKKVRYYEKTSEKIAAGGTKQKDA*"
                     /db_xref="X1JYH9_9ZZZZ"
     gene            160098..160427
                     /locus_tag="SR-VP_2-4_scaffold_141_2548329_prodigal-single
                     _250"
     CDS             160098..160427
                     /product="hypothetical protein"
                     /codon_start=1
                     /transl_table=11
                     /translation="VASLKEERSTRAKAQHLATRKRRWPKLLDSKWLRTTYLKEGKSL
                     KDIAQEVGCTRIVVTGELKRLGVNIREGGSQTDWTRKKHRAGIIMAGKGAYIMAECWG
                     KRPCTRR*"
     gene            complement(160696..161091)
                     /locus_tag="SR-VP_2-4_scaffold_141_2548329_prodigal-single
                     _251"
     CDS             complement(160696..161091)
                     /product="hypothetical protein"
                     /codon_start=1
                     /transl_table=11
                     /translation="MPKTKKVDINQSVAIVGLINGPLWIHTQGMDKFGFPELEIVGMP
                     RLLYPGAAHILNEVADYMVNGDKPIAIGERMQLGAGSMPSVFQFVLSPGQEGEETYYS
                     NNSVWRLIDPPEGAHRCAACEAGEHGHLH*"
     gene            complement(161205..161477)
                     /locus_tag="SR-VP_2-4_scaffold_141_2548329_prodigal-single
                     _252"
     CDS             complement(161205..161477)
                     /product="hypothetical protein"
                     /codon_start=1
                     /transl_table=11
                     /translation="MAKRELQVGDVVTFVDATGTPHTSLVTAWWSEMCCNVVYVAGDP
                     EKKDTYGRQIERNTSLLHKDTMGTAHGMYWKWPEEELKPYAPPIAV*"
     gene            complement(161528..161665)
                     /locus_tag="SR-VP_2-4_scaffold_141_2548329_prodigal-single
                     _253"
     CDS             complement(161528..161665)
                     /product="hypothetical protein"
                     /codon_start=1
                     /transl_table=11
                     /translation="MLTRFRMWLIETIARRDLGVVLNVVIKGGVQLPERALVCHNRFE
                     V*"
     gene            complement(161674..164757)
                     /locus_tag="SR-VP_2-4_scaffold_141_2548329_prodigal-single
                     _254"
     CDS             complement(161674..164757)
                     /product="ribonucleoside-triphosphate reductase (EC:1.17.4
                     .2)"
                     /codon_start=1
                     /transl_table=11
                     /translation="MHFGKMDANNLEPLAVKGNGHRKHEFDLPPEPLVSPSRPSSIAP
                     AKKMDFFAFDLNQTPFALRSEFLDTYRDKQPEWGPLGYVSYKRTYARTKKDGSAEEFW
                     ETCQRVVEGTYRVQQRHCQLFHLPWYPGKAQRSAQRMFQLMWEFRFLPPGRGLWMMGT
                     DTIERIGGAALCNCAFVSTNEINVSFSAPFCFLMDMSMLGVGVGGDCRGAGRITLSLP
                     QITPDFHVIDDTREGWILAVRRLLEAYVGNATIPSKWDYSLIRPAGALIRGFGGVAAG
                     PEPLRLVLEDDLPKLLNANIGKKISSEVIVDIFNFLGKCVVSGNVRRSAEIMFGSATD
                     TLFLGLKDPKKYSHELQDRRWASNNSIYAEMGMDYTEIAAQTVQNGEPGYLWLQNARD
                     YGRMADPPDFRDRRVMGTNPCQPGFADVLTPFGIKLFDDVGVGSTIWSGQQWTKITRK
                     LATGKKPVFLYQTTAGAFIGTKEHRIFQEGERIEVQHADSIDQVTGPKPELFSQAAQD
                     IVDGWVFGDGSVHKASNALVYLCIGEEDHCIFDTSLATKIGEQRAGIKEYAYEVTTTL
                     SAGELPLTYMRRVPVRFKRGEATTVRSFLRGLYAANGSICDGRVTLKAASFGVITDVQ
                     EMLSSIGIRSYYTTNKASLVEFENGTYTCRESYDLNITRDREAFRSLIGFVHPSKTKR
                     LDEACRRSKATKPAKLSYDIIGVEYLGDFEVYDITVEAGEHSYWTGGLLVSNCGEQPL
                     ESFELCNLVETFPSRHETYEEYRQTLKHAYLYAKTVTLIPTHDQRTNAIQLRNRRIGT
                     SQSGITDSFARHGRRQHFQWSDNGYKYLRELDRIYSEWLCVPTSNRITTVKPSGTVSL
                     LPGVSPGIHYPIAEYYLRRIRIAEGSPLVRALSKAGYRMEPCSYTPNTMVVEFPVWER
                     HFTKSEKDVTFWEQMENAAEIQKWWSDNSVSITVKFDPKSEAHQIASALELFEDRLKS
                     VSFLPKSEHGYVQAPYEEITKEAYEDYAAKVRPLDLSKATNEIQEKFCSNDTCTI*"
                     /db_xref="nhl:Nhal_1612"
                     /db_xref="UniRef100_D8LWU3"
                     /db_xref="A0A0F8YE26_9ARCH"
                     /db_xref="D8LWU3_BLAHO"
                     /db_xref="1.17.4.2"
     gene            complement(165047..165130)
                     /locus_tag="SR-VP_2-4_scaffold_141_2548329_prodigal-single
                     _trna_42"
     tRNA            complement(165047..165130)
                     /product="Leu"
     gene            complement(165133..165366)
                     /locus_tag="SR-VP_2-4_scaffold_141_2548329_prodigal-single
                     _255"
     CDS             complement(165133..165366)
                     /product="hypothetical protein"
                     /codon_start=1
                     /transl_table=11
                     /translation="MTEAGINYKNPILEVFHHKLKNVNEDSDYQKCCPVCEGMLLVRR
                     HPQTFALLRHDNCILCGQRVLYLDEKIGVEPLT*"
     gene            complement(165363..165752)
                     /locus_tag="SR-VP_2-4_scaffold_141_2548329_prodigal-single
                     _256"
     CDS             complement(165363..165752)
                     /product="hypothetical protein"
                     /codon_start=1
                     /transl_table=11
                     /translation="MPSEEARKAAEALQSTREMVDKEQDEVDKILEGLFPMIKLQSEV
                     NDGWEQMTHEQRRGIAIRAGIRGGLLVSKILVEYASAPAETLEIFRKLLAIIPRVLLA
                     GKHEHAQDDLLRAALDEIAKKTGAPLS*"
     gene            complement(165835..166377)
                     /locus_tag="SR-VP_2-4_scaffold_141_2548329_prodigal-single
                     _257"
     CDS             complement(165835..166377)
                     /product="HNH endonuclease family protein n=1 Tax
                     =Cystobacter fuscus DSM 2262 RepID=S9NV44_9DELT"
                     /codon_start=1
                     /transl_table=11
                     /translation="MDTLVLTNGYEPYDRICWKRAITMVLNGVAEALEWYDQVIWRSV
                     REVIRMPSVVRILKDVRRKRSVKFSREAIYLRDHGRCQYCGLKLAKTDVHLDHVTPRA
                     RGGKTTWENVVTSCFPCNQKKRDRLPAEAGMRLLSRPERPGSLPLMATLRDVLVASRK
                     SIPDQWLSYLYWNVELEQDS*"
                     /db_xref="UniRef100_S9NV44"
                     /db_xref="A0A084SWI2_9DELT"
                     /db_xref="mxa:MXAN_1486"
                     /db_xref="S9NV44_9DELT"
     gene            complement(166424..166498)
                     /locus_tag="SR-VP_2-4_scaffold_141_2548329_prodigal-single
                     _trna_41"
     tRNA            complement(166424..166498)
                     /product="Leu"
     gene            complement(166489..166995)
                     /locus_tag="SR-VP_2-4_scaffold_141_2548329_prodigal-single
                     _258"
     CDS             complement(166489..166995)
                     /product="Uncharacterized protein {ECO:0000313|EMBL
                     :KKM73535.1}; Flags: Fragment;;  TaxID=412755
                     species="unclassified sequences; metagenomes; ecological
                     metagenomes.;" source="marine sediment metagenome.;""
                     /codon_start=1
                     /transl_table=11
                     /translation="VAKNVECIRYASRLGYQITEDGLILSPAGKQRPGQMHRGYYVLS
                     FFYGPERRVRNISVSKLAGYQWFGEAALQPGIEVRHLDGNSANNARMNLAIGNHSANM
                     LDIAPAIRRARARVAAAAQKRLTDAQAETLREDRKKGATYKELCAKYNIAKSTVSYIV
                     RGITYAAD*"
                     /db_xref="A0A0F9MA30_9ZZZZ"
     gene            complement(167038..167112)
                     /locus_tag="SR-VP_2-4_scaffold_141_2548329_prodigal-single
                     _trna_40"
     tRNA            complement(167038..167112)
                     /product="Leu"
     gene            167069..167332
                     /locus_tag="SR-VP_2-4_scaffold_141_2548329_prodigal-single
                     _259"
     CDS             167069..167332
                     /product="hypothetical protein"
                     /codon_start=1
                     /transl_table=11
                     /translation="MILNHVPPTNWATRAHATREIRTLTVFHLKEAPPTNWARAALLS
                     TGFEPALSAFCEPRLLPVGLRELMDSEGLEPPNLLRVKELLYH*"
     gene            complement(167116..167190)
                     /locus_tag="SR-VP_2-4_scaffold_141_2548329_prodigal-single
                     _trna_39"
     tRNA            complement(167116..167190)
                     /product="Leu"
     gene            complement(167193..167267)
                     /locus_tag="SR-VP_2-4_scaffold_141_2548329_prodigal-single
                     _trna_38"
     tRNA            complement(167193..167267)
                     /product="Leu"
     gene            complement(167271..167343)
                     /locus_tag="SR-VP_2-4_scaffold_141_2548329_prodigal-single
                     _trna_37"
     tRNA            complement(167271..167343)
                     /product="Val"
     gene            complement(167345..167569)
                     /locus_tag="SR-VP_2-4_scaffold_141_2548329_prodigal-single
                     _260"
     CDS             complement(167345..167569)
                     /product="hypothetical protein"
                     /codon_start=1
                     /transl_table=11
                     /translation="MSYPCGIIKEGGKYRVRVNIQDGHEDCGVYDSEEEARKQWKDAE
                     RVLNGNKRKKKDAPLYELRPVIEQEYVRIK*"
     gene            complement(167569..167760)
                     /locus_tag="SR-VP_2-4_scaffold_141_2548329_prodigal-single
                     _261"
     CDS             complement(167569..167760)
                     /product="hypothetical protein"
                     /codon_start=1
                     /transl_table=11
                     /translation="MAKAVLDLLNRKDRAEATYKKALAKYWDYLGWGTSQEISEARAA
                     ADKAKEALTRAERALQGGR*"
     gene            complement(167760..167834)
                     /locus_tag="SR-VP_2-4_scaffold_141_2548329_prodigal-single
                     _trna_36"
     tRNA            complement(167760..167834)
                     /product="Pseudo"
     gene            complement(167844..167919)
                     /locus_tag="SR-VP_2-4_scaffold_141_2548329_prodigal-single
                     _trna_35"
     tRNA            complement(167844..167919)
                     /product="Pseudo"
     gene            complement(167919..168665)
                     /locus_tag="SR-VP_2-4_scaffold_141_2548329_prodigal-single
                     _262"
     CDS             complement(167919..168665)
                     /product="Metallophosphoesterase n=1 Tax=Leptospirillum sp
                     . Group II 'C75' RepID=U4QUD5_9BACT"
                     /codon_start=1
                     /transl_table=11
                     /translation="MVSVQFMSDVHTEYHADSGKSFVEALDPSGVDVLVLAGDIVQGA
                     MRMKNFVRALGYFCERYKDAQVLFVPGNHELYFSNREMLRHYMAQLLQRHMNFHWMNN
                     SVVEIKGQRFLGAPLWYQWYPGLMGHRPDWTDFDCIKDLRDWINEAWREEREFFTREL
                     REGDVAISHFLPSPVSVAPQWQGAFANCYFVTPVDVLIEDRKPKLWIHGHTHNSIDTM
                     VGSTRIVCNPFGYAPKKLNPEYKNKFVIEV*"
                     /db_xref="UniRef100_U4QUD5"
                     /db_xref="U4QUD5_9BACT"
                     /db_xref="glo:Glov_1419"
     gene            complement(168792..168863)
                     /locus_tag="SR-VP_2-4_scaffold_141_2548329_prodigal-single
                     _trna_34"
     tRNA            complement(168792..168863)
                     /product="Met"
     gene            complement(168879..168951)
                     /locus_tag="SR-VP_2-4_scaffold_141_2548329_prodigal-single
                     _trna_33"
     tRNA            complement(168879..168951)
                     /product="Trp"
     gene            complement(168960..169032)
                     /locus_tag="SR-VP_2-4_scaffold_141_2548329_prodigal-single
                     _trna_32"
     tRNA            complement(168960..169032)
                     /product="Arg"
     gene            complement(169035..169108)
                     /locus_tag="SR-VP_2-4_scaffold_141_2548329_prodigal-single
                     _trna_31"
     tRNA            complement(169035..169108)
                     /product="Arg"
     gene            complement(169112..169184)
                     /locus_tag="SR-VP_2-4_scaffold_141_2548329_prodigal-single
                     _trna_30"
     tRNA            complement(169112..169184)
                     /product="Arg"
     gene            complement(169189..169261)
                     /locus_tag="SR-VP_2-4_scaffold_141_2548329_prodigal-single
                     _trna_29"
     tRNA            complement(169189..169261)
                     /product="Arg"
     gene            complement(169595..169668)
                     /locus_tag="SR-VP_2-4_scaffold_141_2548329_prodigal-single
                     _trna_28"
     tRNA            complement(169595..169668)
                     /product="Arg"
     gene            complement(169659..169901)
                     /locus_tag="SR-VP_2-4_scaffold_141_2548329_prodigal-single
                     _263"
     CDS             complement(169659..169901)
                     /product="hypothetical protein"
                     /codon_start=1
                     /transl_table=11
                     /translation="MRTINKEREPNLLEILWAAQIREDERWWQAAIEEALIESVDISA
                     EVFHEQRTETVNFSAPRRRARVLPPTLITRPRDLFP*"
     gene            complement(169944..170016)
                     /locus_tag="SR-VP_2-4_scaffold_141_2548329_prodigal-single
                     _trna_27"
     tRNA            complement(169944..170016)
                     /product="Thr"
     gene            complement(170145..170217)
                     /locus_tag="SR-VP_2-4_scaffold_141_2548329_prodigal-single
                     _trna_26"
     tRNA            complement(170145..170217)
                     /product="Thr"
     gene            complement(170221..170436)
                     /locus_tag="SR-VP_2-4_scaffold_141_2548329_prodigal-single
                     _264"
     CDS             complement(170221..170436)
                     /product="hypothetical protein"
                     /codon_start=1
                     /transl_table=11
                     /translation="VNRQEWRSKVKDPTIRHRCSQKLKGRPKQGGSGCFRWEVRDGIQ
                     ERQAGKQHLQRWRQDLETGIDPIDSNL*"
     gene            complement(170501..170574)
                     /locus_tag="SR-VP_2-4_scaffold_141_2548329_prodigal-single
                     _trna_25"
     tRNA            complement(170501..170574)
                     /product="Ala"
     gene            complement(170874..171536)
                     /locus_tag="SR-VP_2-4_scaffold_141_2548329_prodigal-single
                     _265"
     CDS             complement(170874..171536)
                     /product="Deoxycytidylate deaminase (EC:3.5.4.12)"
                     /codon_start=1
                     /transl_table=11
                     /translation="MTLEAFAKILDLQGGVCAICKTPPPPGKNLVVDHDHQTGKIRGI
                     LCHKCNRAIGSLQDNLQGLRAASTYLLRYDPRRSWDMYFIQIAEVVATRSKDPSTQVG
                     AVLVRNRNIIATGYNGFPRGVNDNIPERYERPLKYTWTIHAEENCVLSGALHGVPTAG
                     ATLYVTPLAPCTRCASAIIQCGVLEVVVPSQSSENPRWAEDLAEAARMFQAAKVLVRP
                     PE*"
                     /db_xref="magq:MGMAQ_1838"
                     /db_xref="UniRef100_Q2W3S4"
                     /db_xref="X0WMR4_9ZZZZ"
                     /db_xref="Q2W3S4_MAGSA"
                     /db_xref="3.5.4.12"
     gene            complement(171591..171663)
                     /locus_tag="SR-VP_2-4_scaffold_141_2548329_prodigal-single
                     _trna_24"
     tRNA            complement(171591..171663)
                     /product="Ala"
     gene            complement(171811..172044)
                     /locus_tag="SR-VP_2-4_scaffold_141_2548329_prodigal-single
                     _266"
     CDS             complement(171811..172044)
                     /product="hypothetical protein"
                     /codon_start=1
                     /transl_table=11
                     /translation="MIFYCDKMRHLVCIPYSLENLHRMAEALDIKPGWFHKGRFPHYD
                     IPKRRIEEIQAKCRLVSARDILAIIKGQFDDKS*"
     gene            complement(172041..172247)
                     /locus_tag="SR-VP_2-4_scaffold_141_2548329_prodigal-single
                     _267"
     CDS             complement(172041..172247)
                     /product="hypothetical protein"
                     /codon_start=1
                     /transl_table=11
                     /translation="MRKRLGRLEIVWWIEERWAHFRWWTATQACRVLGHGKPKYRLHC
                     TCCSRCGIVLDNKAPIKLSAYRKK*"
     gene            complement(172244..172717)
                     /locus_tag="SR-VP_2-4_scaffold_141_2548329_prodigal-single
                     _268"
     CDS             complement(172244..172717)
                     /product="Uncharacterized protein {ECO:0000313|EMBL
                     :KKN98452.1};  TaxID=412755 species="unclassified
                     sequences; metagenomes; ecological metagenomes.;"
                     source="marine sediment metagenome.;""
                     /codon_start=1
                     /transl_table=11
                     /translation="MSRSTSIDVYREIESEGLLSKMRFEVYSTLYRIGPATAGEMAAD
                     LVKNGSPSGGGRAGPGNVSARLVELRDLGVAKEIGERTCKITDRNVIEWDVTDQLPAG
                     QIENRGVPRPKPEVMKTALDEIRLLIRSHSVQNKDYKPSPSLIALGKWLKDRFER*"
                     /db_xref="A0A0F9VF96_9ZZZZ"
     gene            complement(172720..173331)
                     /locus_tag="SR-VP_2-4_scaffold_141_2548329_prodigal-single
                     _269"
     CDS             complement(172720..173331)
                     /product="hypothetical protein"
                     /codon_start=1
                     /transl_table=11
                     /translation="MSRTKKESDAPEKPTPTVNGVRRSRVIKPGPKKTSILELQQKVA
                     PAPEQAKVVVNDDFEFLRWLDTDVWKMHDGYNSHRGYYKYRDFGRVLTLEEWVRVQAA
                     IKKHALMVGMYNYDFAFGIGICVYHEAPNLYPGVKLEPEELFQMKRQHVPKELITGVD
                     NQVLWKFCWDLWEPLVYNEENLTKLRWHGMDKTAARPMSDYVY*"
     gene            complement(173460..173531)
                     /locus_tag="SR-VP_2-4_scaffold_141_2548329_prodigal-single
                     _trna_23"
     tRNA            complement(173460..173531)
                     /product="Val"
     gene            complement(173533..173844)
                     /locus_tag="SR-VP_2-4_scaffold_141_2548329_prodigal-single
                     _270"
     CDS             complement(173533..173844)
                     /product="hypothetical protein"
                     /codon_start=1
                     /transl_table=11
                     /translation="MPDITGMYLVDIIQIIGMILIWGQLFAILWSWGKFSKAQERLKK
                     QQTVRREHILHMQKEIVALEVICEIKPKSLRQEMALAIVVDLIKRSDMVALPVQKGPP
                     N*"
     gene            174009..175139
                     /locus_tag="SR-VP_2-4_scaffold_141_2548329_prodigal-single
                     _271"
     CDS             174009..175139
                     /product="Putative prophage MuMc02, head decoration
                     protein n=1 Tax=Methylococcus capsulatus (strain ATCC
                     33009 / NCIMB 11132 / Bath) RepID=Q602X8_METCA"
                     /codon_start=1
                     /transl_table=11
                     /translation="VAQVTVSKIGGLSPQFYSDIYTSLAIGDSATFTRAPDQISGMAG
                     ITSGVAAGDLTMAVVYSTDEIAAGVVGSVDTAKAPVRAATTAPITLSAPQTVDGVVLI
                     AGDRVLVKDQASAPTNGIYIVAAGAWGRSSDAASSSDFETSMTVAVQEGTVNATTLWL
                     LSTPMPISLGVTGLTWSAQITAALTGSAPADVTKAAAVVGVSGTAARSDHKHDITTAA
                     ASTSGLANAEGSATSLARSDHTHLQAAASVVAANIGVKDAGGIGVAQVLRVVLTSGGA
                     AGTADDVSVYTANAPYKFRIVDAYAVIATAHAGAMALYSLASGAGTKYCADIDPTSAG
                     INRQVGTTPTVTSTVAANGSLFLNRADRSVTGELFVTIIRET*"
                     /db_xref="UniRef100_Q602X8"
                     /db_xref="mca:MCA2930"
                     /db_xref="Q602X8_METCA"
     gene            complement(175142..175215)
                     /locus_tag="SR-VP_2-4_scaffold_141_2548329_prodigal-single
                     _trna_22"
     tRNA            complement(175142..175215)
                     /product="Ala"
     gene            complement(175220..175292)
                     /locus_tag="SR-VP_2-4_scaffold_141_2548329_prodigal-single
                     _trna_21"
     tRNA            complement(175220..175292)
                     /product="Pseudo"
     gene            complement(175367..175444)
                     /locus_tag="SR-VP_2-4_scaffold_141_2548329_prodigal-single
                     _trna_20"
     tRNA            complement(175367..175444)
                     /product="Asp"
     gene            complement(175448..176146)
                     /locus_tag="SR-VP_2-4_scaffold_141_2548329_prodigal-single
                     _272"
     CDS             complement(175448..176146)
                     /product="Bll5312 protein n=1 Tax=Burkholderia sp. RPE64
                     RepID=R4X431_9BURK"
                     /codon_start=1
                     /transl_table=11
                     /translation="MTTKIALIDHTGTIPAAELWATAHALQYQVQHHFALPPPLGYGT
                     SATIRVVVAPDQPKADEWVIGLFTEPDQPGALGYHDVTASGLPLMKIFPLLDAQDGVS
                     WSSTASHEVLETLADPECCRATQDPHGKFWALEVCDGVEADSYKIHGIEVSNFALPPY
                     FEPPSSLAGVKLDYLGLCKVPMETRPGGYNQWFGTGGWHQVTAEKAPRGARSNPAAMA
                     HGRRAKRAGKFKSE*"
                     /db_xref="UniRef100_R4X431"
                     /db_xref="buo:BRPE64_DCDS00060"
                     /db_xref="R4X431_9BURK"
     gene            complement(176158..176361)
                     /locus_tag="SR-VP_2-4_scaffold_141_2548329_prodigal-single
                     _273"
     CDS             complement(176158..176361)
                     /product="hypothetical protein"
                     /codon_start=1
                     /transl_table=11
                     /translation="MNLSHFKRVKHRQMPGDVPKAVKIAMREDPGRFPGGHTYVRTLG
                     MRSRAVLKERLLRELIEQDLSSV*"
     gene            complement(176358..176753)
                     /locus_tag="SR-VP_2-4_scaffold_141_2548329_prodigal-single
                     _274"
     CDS             complement(176358..176753)
                     /product="hypothetical protein"
                     /codon_start=1
                     /transl_table=11
                     /translation="MARIIVIEDQLPRIEWLRSVLRRSNAEIVWCQDVDTFIEESKKD
                     HDLAIFDHDLEIIPSMGYCDPQPPTGADAAHLYHPMRVVPALVWSANDWGAQRIRKVL
                     EEKKIPVTVCPYQNDQLEKLATALRRMFE*"
     gene            complement(176761..177087)
                     /locus_tag="SR-VP_2-4_scaffold_141_2548329_prodigal-single
                     _275"
     CDS             complement(176761..177087)
                     /product="hypothetical protein n=1 Tax=Zavarzinella
                     formosa RepID=UPI0003136804"
                     /codon_start=1
                     /transl_table=11
                     /translation="MGGKAQLKIWRKQFREGVFARDSNRCKMCGVGADHPFLDAHHIT
                     DRNEMPNGGYVKENGISLCPPCHEKAEKFHATGVSTPGFSPEELYVKIGSSKELAVQK
                     AEALSD*"
                     /db_xref="UniRef100_UPI0003136804"
                     /db_xref="A0A0F9LCV2_9ZZZZ"
                     /db_xref="UPI0003136804"
     gene            complement(177066..177884)
                     /locus_tag="SR-VP_2-4_scaffold_141_2548329_prodigal-single
                     _276"
     CDS             complement(177066..177884)
                     /product="Uncharacterized protein {ECO:0000313|EMBL
                     :KKN67686.1};  TaxID=412755 species="unclassified
                     sequences; metagenomes; ecological metagenomes.;"
                     source="marine sediment metagenome.;""
                     /codon_start=1
                     /transl_table=11
                     /translation="MPVKILFRGSLAEEGELEIAKEFLPVIGSRVVAQPGDLIVGRYS
                     VLPYYRELVADLGVHQATLINDYRAHRYVADLQNWYGDLEDVTPQTWFRVEDVPRFEP
                     GPFILKGETNSRKSNWRTHMFAFDHAAITAVLLRLLDDTFIGGQQKIYVRKFEPMVTY
                     GEGISGLPISKEFRFFVCDGVIIGQGFYWSEHVEEIQAPSPDEVPQAFLDKVIAAVGQ
                     NIRFWVMDVGQKLNGDWMVVELNDGQMSGLSCVNPHQLYANLREVLKSWEERHS*"
                     /db_xref="A0A0F9V2E5_9ZZZZ"
     gene            complement(177898..177969)
                     /locus_tag="SR-VP_2-4_scaffold_141_2548329_prodigal-single
                     _trna_19"
     tRNA            complement(177898..177969)
                     /product="Gly"
     gene            complement(177972..178223)
                     /locus_tag="SR-VP_2-4_scaffold_141_2548329_prodigal-single
                     _277"
     CDS             complement(177972..178223)
                     /product="hypothetical protein"
                     /codon_start=1
                     /transl_table=11
                     /translation="VNTENEEQLKLWYKKFLFANPVPSPRAGQLSPELLGAILGYMLR
                     NLGHGRIPDVAVVEQALEGKATIGSCGYLNCPLDYEHVH*"
     gene            complement(178225..178296)
                     /locus_tag="SR-VP_2-4_scaffold_141_2548329_prodigal-single
                     _trna_18"
     tRNA            complement(178225..178296)
                     /product="Gly"
     gene            complement(178429..178758)
                     /locus_tag="SR-VP_2-4_scaffold_141_2548329_prodigal-single
                     _278"
     CDS             complement(178429..178758)
                     /product="hypothetical protein"
                     /codon_start=1
                     /transl_table=11
                     /translation="MSKCTTVKNLTSCSSVSRTPGSGPGGRRGGTGQLDSRAQIAGLT
                     SMVEYQPEKPIDAGSNPAFPAIYGEVTQKHFQTCTSGMGNSEHSQVGQGTCLICRISW
                     FDSTCSD*"
     gene            complement(178430..178505)
                     /locus_tag="SR-VP_2-4_scaffold_141_2548329_prodigal-single
                     _trna_17"
     tRNA            complement(178430..178505)
                     /product="Ile"
     gene            complement(178564..178638)
                     /locus_tag="SR-VP_2-4_scaffold_141_2548329_prodigal-single
                     _trna_16"
     tRNA            complement(178564..178638)
                     /product="Pseudo"
     gene            complement(178655..178727)
                     /locus_tag="SR-VP_2-4_scaffold_141_2548329_prodigal-single
                     _trna_15"
     tRNA            complement(178655..178727)
                     /product="Pro"
     gene            complement(178737..179222)
                     /locus_tag="SR-VP_2-4_scaffold_141_2548329_prodigal-single
                     _279"
     CDS             complement(178737..179222)
                     /product="hypothetical protein"
                     /codon_start=1
                     /transl_table=11
                     /translation="MLKDTPISESKKRRLEERRLEVGKANLASLSKEQRHLYGTRGGK
                     SLWENNRIVAELSIKKAIEASQLAYRKDELPLLPKLRRLFGADLHKEIMGPFAFDFAS
                     DKFLIEHTLDGGGHGLRDAITRFAYAEHDPRKKIVYWYKVFREKKAFRTRKTECRSAR
                     L*"
     gene            complement(179489..179562)
                     /locus_tag="SR-VP_2-4_scaffold_141_2548329_prodigal-single
                     _trna_14"
     tRNA            complement(179489..179562)
                     /product="Pro"
     gene            complement(179604..180956)
                     /locus_tag="SR-VP_2-4_scaffold_141_2548329_prodigal-single
                     _280"
     CDS             complement(179604..180956)
                     /product="Uncharacterized protein n=1 Tax=Kordia algicida
                     OT-1 RepID=A9DSB4_9FLAO"
                     /codon_start=1
                     /transl_table=11
                     /translation="VSTHANRRKETKRQLRREEKRAEARAGAEAVHSYKREARLRKAE
                     RRETARLVAAKALANANKSSRFRTGLEGAWSPGILAVLKEMSLDRSERFQAILAAVED
                     RAPKLAEWAFSEPLARLAYFPWVRDIKDWAPRGKAAASMLRSMAEHLFCRYRTPPFLF
                     SAIERKGAEVSTLLNIFVMVGSGQSIFKAVEDGIIPVKLTKKMCHEFLQAKAGTDVLH
                     AMRNAQVRCNGGDRKLAAALCETAIGRVFHQYEDFWATVIQWFCSQGMVDPAEIGPMI
                     DYLEAQRRADPLYSMKGRTASAMLKHMRTWHRDLAQARGWSSWKPASFEFKPSGFTEA
                     QWDLKKKDANGQQIVVRWFIEEILSIKDLLEEGKVMKHCVYSYGPRIESGSTSIWRMW
                     KIEEGTKGERCLTVEVNNGTRAVVQARGICNRRPISEEERILAMWSQQANLSVSLSGW
                     *"
                     /db_xref="UniRef100_A9DSB4"
                     /db_xref="A9DSB4_9FLAO"
                     /db_xref="rsi:Runsl_3733"
     gene            181078..181392
                     /locus_tag="SR-VP_2-4_scaffold_141_2548329_prodigal-single
                     _281"
     CDS             181078..181392
                     /product="hypothetical protein"
                     /codon_start=1
                     /transl_table=11
                     /translation="VAYVYCAVEPVTVVTGYNNPWDYHATPFQQLENAFSVLLRTFIF
                     ERRDLVTGLRIYRTTDDYLALLKKDRIGSYLLLSGIHFYFLPTDPTAGAQVVRDWTPV
                     GY*"
     gene            181400..181714
                     /locus_tag="SR-VP_2-4_scaffold_141_2548329_prodigal-single
                     _282"
     CDS             181400..181714
                     /product="hypothetical protein"
                     /codon_start=1
                     /transl_table=11
                     /translation="MTYWYTEVAGPPIGSTTFDSETHYLGTRIQQMDSAIYFWTTAAV
                     FEKRDLIDGTRLYRVGDAVERLMLHDNKGSFISLVFGRVYFTQGDPTNGRGVLRDWGP
                     VV*"
     gene            complement(181748..181822)
                     /locus_tag="SR-VP_2-4_scaffold_141_2548329_prodigal-single
                     _trna_13"
     tRNA            complement(181748..181822)
                     /product="Pro"
     gene            complement(182792..182863)
                     /locus_tag="SR-VP_2-4_scaffold_141_2548329_prodigal-single
                     _trna_12"
     tRNA            complement(182792..182863)
                     /product="Glu"
     gene            complement(182941..183014)
                     /locus_tag="SR-VP_2-4_scaffold_141_2548329_prodigal-single
                     _trna_11"
     tRNA            complement(182941..183014)
                     /product="Cys"
     gene            complement(183122..183193)
                     /locus_tag="SR-VP_2-4_scaffold_141_2548329_prodigal-single
                     _trna_10"
     tRNA            complement(183122..183193)
                     /product="Asn"
     gene            complement(183204..183277)
                     /locus_tag="SR-VP_2-4_scaffold_141_2548329_prodigal-single
                     _trna_9"
     tRNA            complement(183204..183277)
                     /product="Glu"
     gene            complement(183281..183363)
                     /locus_tag="SR-VP_2-4_scaffold_141_2548329_prodigal-single
                     _trna_8"
     tRNA            complement(183281..183363)
                     /product="Pseudo"
     gene            complement(183478..183560)
                     /locus_tag="SR-VP_2-4_scaffold_141_2548329_prodigal-single
                     _trna_7"
     tRNA            complement(183478..183560)
                     /product="Thr"
     gene            complement(183523..184149)
                     /locus_tag="SR-VP_2-4_scaffold_141_2548329_prodigal-single
                     _283"
     CDS             complement(183523..184149)
                     /product="hypothetical protein"
                     /codon_start=1
                     /transl_table=11
                     /translation="MGMYRGCGSLAFLKEKKTSLATRDPCDRKLWCLQAQVRLLTSPS
                     TFPIPKGGSYKHLQVRVLPRPIDGRVGELVKPTVVGTVIQQPASLLGFGEIVSVSLKF
                     WGFWPWRLNSAFVLASHRGGKLGCLQELIFNQYHSVRIRKSPLGALKFGNLTSIDSST
                     VERRSHKAKVEGANPSPCNKISFPPRVLQTFSSLKPCWSPIAAIGPAL*"
     gene            complement(184361..184960)
                     /locus_tag="SR-VP_2-4_scaffold_141_2548329_prodigal-single
                     _284"
     CDS             complement(184361..184960)
                     /product="ThiF domain-containing protein n=1 Tax
                     =Corallococcus coralloides (strain ATCC 25202 / DSM 2259 /
                     NBRC 100086 / M2) RepID=H8MWS0_CORCM"
                     /codon_start=1
                     /transl_table=11
                     /translation="MPKQITIVGAGALGSHVALFLRNLDALIKVIDFDHIEKKNLLSQ
                     FHIKGSLGRNKAEALKQVMNFNWGIKIEAVPHKLTKDNADVLLKGGDLVIDCLDNGEA
                     RQLVQGSVNAYLNPATGQPYMGCLHGALAPDGQFARVLWSEHFKIDDGAAGAATCEDG
                     EFLPFIATTAALMAQVAQQYLKTGKKIGYQIHPGGIERI*"
                     /db_xref="UniRef100_H8MWS0"
                     /db_xref="ccx:COCOR_01497"
                     /db_xref="H8MWS0_CORCM"
     gene            complement(184974..185600)
                     /locus_tag="SR-VP_2-4_scaffold_141_2548329_prodigal-single
                     _285"
     CDS             complement(184974..185600)
                     /product="Putative uncharacterized protein id=2799642 bin
                     =GWB1_Spirochaetes_59_5 species=Azospirillum brasilense
                     genus=Azospirillum taxon_order=Rhodospirillales
                     taxon_class=Alphaproteobacteria phylum=Proteobacteria
                     tax=GWB1_Spirochaetes_59_5 organism_group=Spirochaetes"
                     /codon_start=1
                     /transl_table=11
                     /translation="MLFKDLNLLAVGNTIQMAGAIYHDGREDLTYLVFFPDEAPEWAA
                     SPQEDVAQVAASGSIELLHMNTENWKVFIRQTDLLETEILTRAKDGSTTKAIIRKSQR
                     QIDQVVAWNVFRRDNYRCRYCGRHDVPLTVDHLVRWEEGGPSIEENLLSSCKKDNRIR
                     GDDSYATWLQHGHYKKVSQNLTPEVRAANEAILGTLDKIPRQVHIKSR*"
                     /db_xref="GWB1_scaffold_1297_27"
                     /db_xref="ial:IALB_1555"
                     /db_xref="86110328"
     gene            complement(185610..185861)
                     /locus_tag="SR-VP_2-4_scaffold_141_2548329_prodigal-single
                     _286"
     CDS             complement(185610..185861)
                     /product="hypothetical protein n=1 Tax=Oscillatoria sp.
                     PCC 10802 RepID=UPI000379B64F"
                     /codon_start=1
                     /transl_table=11
                     /translation="MTSVVQIRGWLAEATKKGASHLVVVCDTWDHEDYPVYVMPGEDV
                     QKRVEFYNGPNMQKVMEVYSMKKDLEAQVTSQARVWNLD*"
                     /db_xref="UniRef100_UPI000379B64F"
                     /db_xref="87735556"
                     /db_xref="UPI000379B64F"
     gene            complement(185858..186136)
                     /locus_tag="SR-VP_2-4_scaffold_141_2548329_prodigal-single
                     _287"
     CDS             complement(185858..186136)
                     /product="Marine sediment metagenome DNA, contig:
                     S01H1_S13721 {ECO:0000313|EMBL:GAG09140.1}; Flags:
                     Fragment;;  TaxID=412755 species="unclassified sequences;
                     metagenomes; ecological metagenomes.;" source="marine
                     sediment metagenome.;""
                     /codon_start=1
                     /transl_table=11
                     /translation="MVDELVVNEARVNVTWAGQNGDLPDPVSVDATDADIKSWVTEAV
                     RAGGIPGIRGDANADFRDFVVDKFAPTVENPVTRMFVRPKTPFGAALE*"
                     /db_xref="X0UTT5_9ZZZZ"
     gene            complement(186138..186512)
                     /locus_tag="SR-VP_2-4_scaffold_141_2548329_prodigal-single
                     _288"
     CDS             complement(186138..186512)
                     /product="Marine sediment metagenome DNA, contig:
                     S01H1_S13721 {ECO:0000313|EMBL:GAG09145.1};  TaxID=412755
                     species="unclassified sequences; metagenomes; ecological
                     metagenomes.;" source="marine sediment metagenome.;""
                     /codon_start=1
                     /transl_table=11
                     /translation="VIEAGVVIGQNGEPLFWHLPQNRSGGALPDSRKLWEVLWDNRAT
                     LQGFGHSHPGGGMPGPSQEDVTTFAAVEGALGRRLDWWITSSDAVSLLTWSGPSRYAY
                     SIQPVPAPSWVAELRRLSEKEK*"
                     /db_xref="X0UTU0_9ZZZZ"
     gene            complement(186514..187485)
                     /locus_tag="SR-VP_2-4_scaffold_141_2548329_prodigal-single
                     _289"
     CDS             complement(186514..187485)
                     /product="Marine sediment metagenome DNA, contig:
                     S01H1_S31270 {ECO:0000313|EMBL:GAG39310.1}; Flags:
                     Fragment;;  TaxID=412755 species="unclassified sequences;
                     metagenomes; ecological metagenomes.;" source="marine
                     sediment metagenome.;""
                     /codon_start=1
                     /transl_table=11
                     /translation="MSWRELLLEKDVVVIRSPWLGGRSIQLGDRAWTISGRLPTEMGW
                     FEFDNKGRSATLSKQSDPNPEILMFPVRGYLVGDLIAPDNISMGDLIVGKGKDLRARF
                     ERVHLIEPGLVRFSRISAGRAYEGGPLVFRNVEMPIGPEEEMRTAFEDQIRAVRATVK
                     GVTPALDAAFQFEWLQLDEAEARRKEIDRIRREEEAKRQAEERRKALVEKFGDGAGRR
                     EVALVDFKEAAKAALGVSGAVYLDHRVSNRKNEMVVKFRLGIRRFECVCDARTLQIID
                     AGICLTAHDDDRHFEGGTKGDTFFTLESLPAVILEAERAGKLVVWRH*"
                     /db_xref="X0X8D2_9ZZZZ"
                     /db_xref="GWB1_scaffold_5415_8"
     gene            complement(187472..188077)
                     /locus_tag="SR-VP_2-4_scaffold_141_2548329_prodigal-single
                     _290"
     CDS             complement(187472..188077)
                     /product="Uncharacterized gene 7.7 protein (Modular
                     protein) n=1 Tax=Nitrolancetus hollandicus Lb
                     RepID=I4EG34_9CHLR"
                     /codon_start=1
                     /transl_table=11
                     /translation="VRRSGSIVRIRCVFCRKSFTAPLGRKYCSTQCNNRISIEDRIKN
                     NTLKTPKCFLWTGYTDPGGYPLLYIDGKKRLVTRYVWEQKYGQIPPTLVIRHRCNNPP
                     CIRISHLRKGTQKDNMQDAVQSKRIASGLRHGTKTSPESIRIGEENPNARLTKLQVLW
                     ILRNKGKISERAMAKKLSVSRGAVNWITSGRGWRHLNHELA*"
                     /db_xref="UniRef100_I4EG34"
                     /db_xref="I4EG34_9CHLR"
                     /db_xref="rpx:Rpdx1_2983"
     gene            complement(188095..189957)
                     /locus_tag="SR-VP_2-4_scaffold_141_2548329_prodigal-single
                     _291"
     CDS             complement(188095..189957)
                     /product="Uncharacterized protein id=3822726 bin
                     =GWB1_Spirochaetes_59_5 species=unknown genus=Myxococcus
                     taxon_order=Myxococcales taxon_class=Deltaproteobacteria
                     phylum=Proteobacteria tax=GWB1_Spirochaetes_59_5
                     organism_group=Spirochaetes"
                     /codon_start=1
                     /transl_table=11
                     /translation="MDKEKQGPAETIIQTLLTYSDHAVHNRPGIKIPDARTKIGVRWE
                     PVTHKLEENAKVVYGLSKVGKKTTRTKLGVMQPNGAVVNGRQVGFYQPAGLFPEVVAW
                     MYRQVADVWKLDNEFAARWASYAYGQEHRDLKAVLAAFMLVQSRRGDPVKDNGKVAFF
                     DQDFRDVGEAMMLLFRKDGKDLNPKMLIRLHEILSLPEVAQINRELGFGKSAKEAFLG
                     RWPSAVQKWLRYREENPRLLEGLIKAGFRSQVIRLAQFTGYKPISPRFFELLRWKQEQ
                     SEDGRRQLAIGAAVAKAESWEGLEEAQICEKIVKEKPNFKRIVGLLPKSVGLSRAVVA
                     AAIEAGSLSDKDLVILTPTLEELGLLQVQSIKDRWERATKNADDMRAANIATRVRSTV
                     VKEKLEEAADKALQKAVEEVIRDIRVHFIVDISGSMAMAIEQAKLNLARFLQGFPPDK
                     VHVAVFNTMGREITIPHASAAGVENAFRGIAAGGGTSYAAGVRALSHRRPKIDEDLLV
                     IFVGDEQNGGGHLFDDEFRRSGLTPMAFGFVRVTGTDGNQQKSVQDTAARLGIPCFLI
                     DERTFADPYAIPRTIRALVSATPVGRKVEATTPRVTIIDTILKTDILSKPVWAA*"
                     /db_xref="GWB1_scaffold_5415_6"
                     /db_xref="ccx:COCOR_01507"
                     /db_xref="86110600"
     gene            complement(190045..190115)
                     /locus_tag="SR-VP_2-4_scaffold_141_2548329_prodigal-single
                     _trna_6"
     tRNA            complement(190045..190115)
                     /product="Pseudo"
     gene            complement(190130..190204)
                     /locus_tag="SR-VP_2-4_scaffold_141_2548329_prodigal-single
                     _trna_5"
     tRNA            complement(190130..190204)
                     /product="Gln"
     gene            complement(190209..190294)
                     /locus_tag="SR-VP_2-4_scaffold_141_2548329_prodigal-single
                     _trna_4"
     tRNA            complement(190209..190294)
                     /product="Ser"
     gene            complement(190475..191146)
                     /locus_tag="SR-VP_2-4_scaffold_141_2548329_prodigal-single
                     _292"
     CDS             complement(190475..191146)
                     /product="Putative Membrane protein n=1 Tax=mine drainage
                     metagenome RepID=E6PEB8_9ZZZZ"
                     /codon_start=1
                     /transl_table=11
                     /translation="VSKNNEALAVEETTSLLFGRTMTVIVWLSAITGLVSYLTLGYKP
                     TSYFELGLEVATLFGFLFWALAEIKAGEATALIPASFFAAVEGVLLGPVIQHYIKTLG
                     PGTVTQCMCITVGVTATCGLIGYTFNIKYRALESILMIGLFGLILFGVYSAFVGISAE
                     TNLTYSVIGMIIFVGFFIVDFARLKDVSLTGEEGWAMATLLGLNIYLDILNFLLDLLA
                     SAKKD*"
                     /db_xref="UniRef100_E6PEB8"
                     /db_xref="E6PEB8_9ZZZZ"
                     /db_xref="baci:B1NLA3E_02245"
     gene            complement(191220..191294)
                     /locus_tag="SR-VP_2-4_scaffold_141_2548329_prodigal-single
                     _trna_3"
     tRNA            complement(191220..191294)
                     /product="Lys"
     gene            complement(191333..191671)
                     /locus_tag="SR-VP_2-4_scaffold_141_2548329_prodigal-single
                     _293"
     CDS             complement(191333..191671)
                     /product="hypothetical protein B1040_09582 id=3454311 bin
                     =GWB1_Spirochaetes_59_5 species=Escherichia coli
                     genus=Escherichia taxon_order=Enterobacteriales
                     taxon_class=Gammaproteobacteria phylum=Proteobacteria
                     tax=GWB1_Spirochaetes_59_5 organism_group=Spirochaetes"
                     /codon_start=1
                     /transl_table=11
                     /translation="MENYREYMRKYVTARYHKRRAALIKRLGGKCVLCGSKTDLEFDH
                     IDAQSKSFSICEKLAGLAEDKLEVELEKCRLLCWPCHNKKSILETWVTRQNSSHPWIA
                     NDVHERLQVL*"
                     /db_xref="GWB1_scaffold_265_40"
                     /db_xref="86112639"
     gene            complement(191692..191765)
                     /locus_tag="SR-VP_2-4_scaffold_141_2548329_prodigal-single
                     _trna_2"
     tRNA            complement(191692..191765)
                     /product="Lys"
     gene            complement(191883..191964)
                     /locus_tag="SR-VP_2-4_scaffold_141_2548329_prodigal-single
                     _trna_1"
     tRNA            complement(191883..191964)
                     /product="Tyr"
     gene            complement(191907..192083)
                     /locus_tag="SR-VP_2-4_scaffold_141_2548329_prodigal-single
                     _294"
     CDS             complement(191907..192083)
                     /product="hypothetical protein"
                     /codon_start=1
                     /transl_table=11
                     /translation="MIGCPRDPAPELLKKKSSIEGRLGPKRDPAFFVFWLSENLERWP
                     TGKAPGCKPGVHCT*"
     gene            complement(192462..192845)
                     /locus_tag="SR-VP_2-4_scaffold_141_2548329_prodigal-single
                     _295"
     CDS             complement(192462..192845)
                     /product="hypothetical protein"
                     /codon_start=1
                     /transl_table=11
                     /translation="MTTTTAKKEKAKRDPMAELRERLRARPATSEADASIQANKTYRD
                     SYKKQLVERMVRDQISANQLSEETGVSQPTLSRWKREAKGKRKPQGESSLFVKGVTAD
                     SITLVIPRRGKMAKAILSKLAEVAG*"
     gene            192984..193193
                     /locus_tag="SR-VP_2-4_scaffold_141_2548329_prodigal-single
                     _296"
     CDS             192984..193193
                     /product="hypothetical protein"
                     /codon_start=1
                     /transl_table=11
                     /translation="MVQGLKVLKLAEYLKKGAPKQLGYLSMTHMPRPNKCSLSVRPST
                     GCELKPVEEIPIRLRELAGLSRVSS*"
     gene            complement(193164..193445)
                     /locus_tag="SR-VP_2-4_scaffold_141_2548329_prodigal-single
                     _297"
     CDS             complement(193164..193445)
                     /product="hypothetical protein"
                     /codon_start=1
                     /transl_table=11
                     /translation="MNKPFYTVVCDESNNGYSEELNGIVNADFRFEGVRQVYRVEFAA
                     VEGTPYTRLRQNLFTRLKEVLGRYPDQQVADEIQKALVDSSRAYSRQAR*"
     gene            complement(193442..194089)
                     /locus_tag="SR-VP_2-4_scaffold_141_2548329_prodigal-single
                     _298"
     CDS             complement(193442..194089)
                     /product="hypothetical protein"
                     /codon_start=1
                     /transl_table=11
                     /translation="MELKARYFAPSWLPYPKGHSLAYATLRAEPQGLTVRALSELTGV
                     QEPKVRVQLYRLQRGPEASVLRLEVSPKRQAEYLAQRLYILLIWGRDALAYKIVEWAE
                     LHQPHVTTELMAQLIDRIQDEGFVVLTPFSPEEILAATSRAAAFLNEQFKLIQRNARA
                     FSDRNCVTIQDGASVVHLDGYRTSRAIQLFEEGGDDDRIEALLLLFAGLRRRSSV*"
     gene            complement(194080..194409)
                     /locus_tag="SR-VP_2-4_scaffold_141_2548329_prodigal-single
                     _299"
     CDS             complement(194080..194409)
                     /product="hypothetical protein"
                     /codon_start=1
                     /transl_table=11
                     /translation="MTWELFRRMGYSADDIFFAVDPPTKSVFIELRWGGKLVAARIGT
                     IPYDREEAEKRWYAIAEEWNGRRISDEELHALLVSEHSNKFIFQTTWNMRAKGLPISP
                     QEHARWN*"
     gene            194560..195633
                     /locus_tag="SR-VP_2-4_scaffold_141_2548329_prodigal-single
                     _300"
     CDS             194560..195633
                     /product="hypothetical protein n=1 Tax=Xanthomonas
                     sacchari RepID=UPI000262A3AD"
                     /codon_start=1
                     /transl_table=11
                     /translation="MTVCMTPRIRKPRTVTLSVQADEGLEILAGHANGNASAVVDQLI
                     RAEMVRLGFILNEQEKGRPRMKVEIVVGGVELPLYLHNGEVFLPAPLGKSTEYSIRLI
                     NDSPKRRLAVLSVDGVNVVDGKDAEFKGGGYVLDPWMKTDIHGFLRGDKEAASFTFSE
                     VGKSYAAKTGRGTKNVGVIGCAVFDEKEYPHQTWTFSNPRLSDFQASLGNEALFSASA
                     GPDAEHTNTVIGAASMDAMKMFDASPASDTRKGVGGRTERPRGGAATRHRHRGQHAEP
                     DARLFRSQDVGTEYGRRVEMLTQTVAFQRASDSPAEVIRIRYASREALLSWGVPVNQA
                     VPGRPEAFPAEQPRVPEPPGWKG*"
                     /db_xref="UniRef100_UPI000262A3AD"
                     /db_xref="xsa:SB85_11400"
                     /db_xref="A0A0A8E291_9XANT"
                     /db_xref="UPI000262A3AD"
     gene            complement(195701..197557)
                     /locus_tag="SR-VP_2-4_scaffold_141_2548329_prodigal-single
                     _301"
     CDS             complement(195701..197557)
                     /product="P-loop containing nucleoside triphosphate
                     hydrolase n=1 Tax=Glarea lozoyensis (strain ATCC 20868 /
                     MF5171) RepID=S3D6H7_GLAL2"
                     /codon_start=1
                     /transl_table=11
                     /translation="MGWLDVPSYDYEGWLDFLQRAYLDVLGLPPDSLKEGPGAMANVD
                     QKQLIKSGKEAANELIDQLKKPWSEGFTQVNRDKQRAILQKAAKRQEEPNPSSIMAAL
                     IRAFQEIHPGVRPGRIVRIKAGARYNVTKPGTLVLISRIKIPQDAIWLENLDLKVIGY
                     GLNEEGRVAFDANVFEYKIRDLEPLEAAHEIKILETWITPEPKYEPLFDGDPVELTQD
                     TVRIMESFFGTYSQKLPKGLAGVVDVPDLQMGASANDINTSRDDRPKMKIEVFYEISG
                     LKLQLHNYLLEAPREGHGFTYKIYIPKFRKHIECHRSLIQKRPFRKDLWRDLEIPDHL
                     RRKVLECVHGANSNELEAWGVTDHMTKGKGSIMLFWGAPGTGKTMCAEALAEFLEKPL
                     YIVDSSILGTDLQQFEGGLKETIDRAKRWKAVVLWDEAEIYLKQRGEDTDQNQRVAAM
                     LRHLETFEGIMALTTNRPVELDFAIDSRIHLKMFFKQFNPGRREKIWEVTIPANMPVR
                     GLAETLPQLCQIDLNGREIKTAILNAARQARFEKLDHVPAKYILQEASDLFESSQMLR
                     TAREKGDDWAAYEQKQRDELPSGNVPRQLSAKNGNGTGNGADWPPPNPPAAA*"
                     /db_xref="UniRef100_S3D6H7"
                     /db_xref="azc:AZC_3408"
                     /db_xref="89061453"
                     /db_xref="S3D6H7_GLAL2"
     gene            complement(197636..198229)
                     /locus_tag="SR-VP_2-4_scaffold_141_2548329_prodigal-single
                     _302"
     CDS             complement(197636..198229)
                     /product="hypothetical protein"
                     /codon_start=1
                     /transl_table=11
                     /translation="MLLECLEEVAFTGMPSLLSEVEIQEWFLRMVEQAKDVLLSGDDF
                     MPVLLMLAETTGPLASSGLPGVMVAVPLNKFMESGQKKNMLAHWARHMSKTAKGYAIA
                     RLTDTYRLTYASNEEFERAREEAKAKFGNDDFKNIPGAIENLMCVLETKKGSRTIILD
                     YDRNEKGQPRITRTLDSLEDPVNLKGRLMGWLEDKDN*"
     gene            complement(198283..198912)
                     /locus_tag="SR-VP_2-4_scaffold_141_2548329_prodigal-single
                     _303"
     CDS             complement(198283..198912)
                     /product="hypothetical protein"
                     /codon_start=1
                     /transl_table=11
                     /translation="MPQEEHEKEGILRENAIFRELLNVKREWPKFLRAETTLGELLGF
                     AATIPNTGKDTAVNNLDPVYKSAAVPSFSEATKELFKTHVMTGAKIGSATFFGKKIVS
                     AARNALMEQKGGKRWATIIDSRLGSQLAIVLIPGAAYLAAKMFPSQVPESQKVASVAG
                     FAVTGGMAELSQVFLEKATPFFSRVAKLADELPDDVKPNGHSKKSEQRA*"
     gene            198988..199452
                     /locus_tag="SR-VP_2-4_scaffold_141_2548329_prodigal-single
                     _304"
     CDS             198988..199452
                     /product="hypothetical protein"
                     /codon_start=1
                     /transl_table=11
                     /translation="VGSQYAALVTFSTADSLRDALTATYDDPNREPIDLSSDDLTRML
                     DLMLRRIGDINAEAHIHAHERTMIGTTEGSALMDGILDVTNNAAEKIPIVGSAMKMQQ
                     RLLRSKIGRGVAKVALKVGAPEIPSSLANKAVDYAGNKIQQRDARNKAKAKD*"
     gene            complement(199449..199778)
                     /locus_tag="SR-VP_2-4_scaffold_141_2548329_prodigal-single
                     _305"
     CDS             complement(199449..199778)
                     /product="hypothetical protein"
                     /codon_start=1
                     /transl_table=11
                     /translation="MSDNMWQFPQDIPKFLADQNEVVPVLFVEMLQKLAANRRTYPRE
                     QRSPVAATQYCFMLALMKKMLATLTLPDEIRKLLEQTAEALAQRVEMIAGEPGTMPGI
                     FKVTGEN*"
     gene            complement(199775..200215)
                     /locus_tag="SR-VP_2-4_scaffold_141_2548329_prodigal-single
                     _306"
     CDS             complement(199775..200215)
                     /product="Putative uncharacterized protein n=1 Tax
                     =Anaeromyxobacter sp. (strain Fw109-5) RepID=A7HGJ7_ANADF"
                     /codon_start=1
                     /transl_table=11
                     /translation="MNSQEFITVFVLALVTGTTALTITRTRVFQRPRIWLRKRGEWWD
                     KLITCPYCTGHYIALLLNGLYQPRLLEPKVDGVAGDVVVFLTSWFATVALASMVVGLM
                     VAALSQLGEPEPIEVKPKIPSPPKPLPSPPATGTGIMPPKKEST*"
                     /db_xref="UniRef100_A7HGJ7"
                     /db_xref="afw:Anae109_3663"
                     /db_xref="A7HGJ7_ANADF"
     gene            complement(200215..200448)
                     /locus_tag="SR-VP_2-4_scaffold_141_2548329_prodigal-single
                     _307"
     CDS             complement(200215..200448)
                     /product="hypothetical protein"
                     /codon_start=1
                     /transl_table=11
                     /translation="VFEQMKPKANVKKLIGGGSPFGSKDNAKTEIDETIDAVNQALSK
                     ADEAEEERRRQDQETYDALNQEPDGRGCCGCGC*"
     gene            complement(200441..200677)
                     /locus_tag="SR-VP_2-4_scaffold_141_2548329_prodigal-single
                     _308"
     CDS             complement(200441..200677)
                     /product="hypothetical protein"
                     /codon_start=1
                     /transl_table=11
                     /translation="MHQNHPKPWAPRGLKKEALKTQVPKKVESIKPEIESVLANVEAF
                     LARSNPEPCCGACGTPKHEWGEACWDWMRSHSCV*"
     gene            complement(200680..202140)
                     /locus_tag="SR-VP_2-4_scaffold_141_2548329_prodigal-single
                     _309"
     CDS             complement(200680..202140)
                     /product="AAA ATPase forming ring-shaped complexes n=2 Tax
                     =Corynebacterium glucuronolyticum RepID=C0VW95_9CORY"
                     /codon_start=1
                     /transl_table=11
                     /translation="MDQQNVINELRYALEQLKAKLVEQQEFIDTVQGLPRMYGTCVHL
                     GTHQGAPTAIIVLNGQLGEVAIPKELHSRVHPGCSLYLTPEGGLVGVAQSLSIGNIRT
                     VSKIIQPGIAEIHQEGTTRSVIFSHAMCPKLEEGCRVILDANEMVVVSDLGKPTDQFA
                     FAKNTGVSWDDIGGLDEQKALLREAIERPLLYPELYKQYGKQPIKGVLLEGPPGCGKT
                     MLAKAAATSIAKAHKKEGSGFIYVKGPEILSKWVGVAEATIRALFRQAREFKQEHGHA
                     AIIFVDECEAVLSTRGSGISSDIEKTIVPQFLAEMDGLEDSGAMVLLATNRADRLDPG
                     LTRDRRIDRAIRVPRPDRANAQKVFEIHLKGKPVRDVQVEEMAAYCVEEVFNDKLVLY
                     QINRKSGQDILFRLGSILNGAMCFRVIDEATSVALERDMASGQATGITKEDVKTAVDK
                     VMKSNQSLDHSQELAEVVGDIRQDVSTIRRVGAEAA*"
                     /db_xref="UniRef100_C0VW95"
                     /db_xref="cgy:CGLY_08725"
                     /db_xref="88349191"
                     /db_xref="C0VW95_9CORY"
     gene            complement(202490..202804)
                     /locus_tag="SR-VP_2-4_scaffold_141_2548329_prodigal-single
                     _310"
     CDS             complement(202490..202804)
                     /product="hypothetical protein"
                     /codon_start=1
                     /transl_table=11
                     /translation="MRVISLSAPKWPWVVVFVNAEGALTWNQVEQWALIEFGERDGPT
                     KYARGQCVVPVVLTPTGLSPVIDPVGIPGSPYLGYEELGSGPFDWSKARDAYLATLNK
                     TS*"
     gene            203113..203337
                     /locus_tag="SR-VP_2-4_scaffold_141_2548329_prodigal-single
                     _311"
     CDS             203113..203337
                     /product="hypothetical protein"
                     /codon_start=1
                     /transl_table=11
                     /translation="MSVRDRMRALLSEMDSPAAGLETMLDWPPGRAPAALKATSVQAP
                     RKEGFKKGAKQRYSALSKNYFQISKDGTES*"
     gene            complement(203334..203909)
                     /locus_tag="SR-VP_2-4_scaffold_141_2548329_prodigal-single
                     _312"
     CDS             complement(203334..203909)
                     /product="hypothetical protein"
                     /codon_start=1
                     /transl_table=11
                     /translation="MTLYNTVFSKNPSAELLIALLGLKIPKETKVEDCFVRKFTRGPE
                     LNLITEIVSNRQKVMLGVDEGYITLVLKQKTGGDPLKSPLSRSIYFVDWEQDTKLREF
                     FYLDYRIPAKFRKALAPFQFSGYYKAKERFPGLATAAQGSEAYTDSFTEFHLLIERDL
                     KDAIEAVLADKKPTKLSVVQKIKAALGKTVN*"
     gene            complement(203917..205017)
                     /locus_tag="SR-VP_2-4_scaffold_141_2548329_prodigal-single
                     _313"
     CDS             complement(203917..205017)
                     /product="hypothetical protein"
                     /codon_start=1
                     /transl_table=11
                     /translation="VVVAKAIDPGVITQEPEKPTAIAVDLETPGAIQINLNVSTPNTV
                     AAPVVNVEAAQHFGTDRICDVLAVRVEGFNIQLDPSENYALNLGQFGSPSFVQSGNRQ
                     IRLWPESVRENIDAVGGVTNREITFRTSEPLPNTPAVRLQINEALEGHVRWMVNQQAL
                     QSGWMQPTTGGTTTVKVNIRNDYGWYPYTATGASWITNSGSSDNLWITNTATANNYGW
                     HPPITNYNGFNTGWTDGFGASGFRCAETPEQTASRVESEKKHRQARQAAEVRAEGLLR
                     RYLSEEQQHELDKHNYFTVRSQSGQLFQINRGRAGNVYRLDGLTRKPVERFCIHPVEY
                     VPDSDTMLSQKIMLEIDEASFVKTANRTKLAA*"
     gene            complement(205021..205278)
                     /locus_tag="SR-VP_2-4_scaffold_141_2548329_prodigal-single
                     _314"
     CDS             complement(205021..205278)
                     /product="hypothetical protein n=1 Tax=Herbaspirillum sp.
                     JC206 RepID=UPI00036467F1"
                     /codon_start=1
                     /transl_table=11
                     /translation="MLPAVTPAPRPRSLLEVMDPTGHTEVQWDPDDPEEVRKAEETFN
                     EMIKRGYAAYRMNAEGKQGEQIRKFDAYAGRILMSPPMKGG*"
                     /db_xref="UniRef100_UPI00036467F1"
                     /db_xref="88913787"
                     /db_xref="UPI00036467F1"
     gene            complement(205332..205691)
                     /locus_tag="SR-VP_2-4_scaffold_141_2548329_prodigal-single
                     _315"
     CDS             complement(205332..205691)
                     /product="Sensory box histidine kinase/response regulator
                     n=1 Tax=Corallococcus coralloides (strain ATCC 25202 /
                     DSM 2259 / NBRC 100086 / M2) RepID=H8MT78_CORCM"
                     /codon_start=1
                     /transl_table=11
                     /translation="VRILIVDDEPQILKATAKVLQAEHDVRIAASGKDALALLKKDPN
                     YDAILMNTEMPDMNGWHLLATIKQHYPDLVPRIIFWSAARRYSKLEANAQATGNAFIR
                     KPVDPGQLLEVIPLLVS*"
                     /db_xref="UniRef100_H8MT78"
                     /db_xref="ccx:COCOR_07725"
                     /db_xref="H8MT78_CORCM"
     gene            206039..206533
                     /locus_tag="SR-VP_2-4_scaffold_141_2548329_prodigal-single
                     _316"
     CDS             206039..206533
                     /product="hypothetical protein"
                     /codon_start=1
                     /transl_table=11
                     /translation="MKYWSALDDSGSSMLLVDTGAKSDRTTYSGENLSLLRRDYPVHA
                     TLSDIEQPTMRIREVHLPDWVNEFRYVKNHHYIVLVDKEGNEHKFEAKSMIRGICQSC
                     RGVVYVEANLGSMMCPHCGSNAQWTWGQATLQFIKEEEGAFASFKKEELPPGPPVADP
                     DDVT*"
     gene            complement(206754..207062)
                     /locus_tag="SR-VP_2-4_scaffold_141_2548329_prodigal-single
                     _317"
     CDS             complement(206754..207062)
                     /product="hypothetical protein"
                     /codon_start=1
                     /transl_table=11
                     /translation="VAQTGVAHRFTSPGHKYIGRGFKGRSPQDRERVMDATKTQYKDN
                     HPESGGREMVANLRARIKEKMMKRRERREHLVGRMDFIVEGRRHSAVRGRALKMLRRQ
                     *"
     gene            complement(207199..209844)
                     /locus_tag="SR-VP_2-4_scaffold_141_2548329_prodigal-single
                     _318"
     CDS             complement(207199..209844)
                     /product="Shoulder domain protein n=1 Tax=Flexibacter
                     litoralis (strain ATCC 23117 / DSM 6794 / NBRC 15988 /
                     NCIMB 1366 / Sio-4) RepID=I4AHY9_FLELS"
                     /codon_start=1
                     /transl_table=11
                     /translation="MSEPQKATEIILAPGEYAYTQETNKGLIHVNTGPNALTLTAQQY
                     PVKYDPKTREFTRCGIVEAKQQYYLLAQGHYAILWNPAEKEDDFPLEAQTKAGPVLLS
                     GKRIILHGPKTFALWPRQSAKVIKGHYLRSNQYVLCRVYDEESAKANYDRMVMRTVSS
                     PAGDAKDVKDISKITGVTRDELTHGKQFIVRGTEVSFFMPPTGIRVVPEDEEPRAEKA
                     ENNTGYVRNAETLERLQYSILVDENGDKRYEKGPQVVFPKPTERFHTDRKNGGRIFKA
                     TELNEGQGIYVKVIADYKDGGKDFKEGEELFITGKDTTIYYPRSEHAILKYEGHTKHF
                     ATAIPEGEGRYVMNRQDADIRTARGPTMLLPDPRHEVIVRRALSDKESTLWYPNNTES
                     LEYNRLLRSLQQDKPTTRAAVSETELERAVLRGGRQRVGGLITNSLASNVAPVMNFMA
                     ADESSVHSAASGEMADEFVRGSNYSEPRTITLNTKYSGVPRIIPRTGYAVMVVNAKGE
                     RRVIKGPATVLLEYDETLEQLSLSKGKPKTTDQIENTVYLRVENNQVSDIVDVETSDH
                     VMSQVKLSLRGDFFGEGEAQNRWFGVENYVKLVTDHVRSVLKFIVQKKTIKEFHSDPT
                     AIIRDAILGTRAANGERTGMEFKEINFRVTDVEVLHVAIGDTSIAKLLEDQQHHVVVS
                     DISLAKARKALEIEQENQKLLQQQLLAQAQTEAFRNRLTQEKVEQDLALTQVRLDAQQ
                     KEIAGKVIVQEASDEAQNAALDEQLGRDEKMAAFKQRIEQALLQIELARQDATTRAAV
                     DRFTAASGPLAEAIQLLGNQDVAAKVAEALSAQHLFGGQNAADVFGNIFKGTGLESYF
                     QKVLENTVGSKNGKSLPVQPKQDRV*"
                     /db_xref="UniRef100_I4AHY9"
                     /db_xref="fli:Fleli_1136"
                     /db_xref="I4AHY9_FLELS"
     gene            complement(209871..210269)
                     /locus_tag="SR-VP_2-4_scaffold_141_2548329_prodigal-single
                     _319"
     CDS             complement(209871..210269)
                     /product="Uncharacterized protein {ECO:0000313|EMBL
                     :KKN81580.1};  TaxID=412755 species="unclassified
                     sequences; metagenomes; ecological metagenomes.;"
                     source="marine sediment metagenome.;""
                     /codon_start=1
                     /transl_table=11
                     /translation="MAEALKEALRPKIRGFSTVRIQKQPLLDVLTKNLETHKKDFKEA
                     WTGYEKAFILEAEKILTLAKEKKQFNHYITLEIPHDYSDDYERVITMLQFSSDDEFEI
                     STQEFDSYVRDEWSWKKQFVGTSSRYLAGK*"
                     /db_xref="A0A0F9TK23_9ZZZZ"
     gene            complement(210254..211504)
                     /locus_tag="SR-VP_2-4_scaffold_141_2548329_prodigal-single
                     _320"
     CDS             complement(210254..211504)
                     /product="PolyA polymerase related protein n=1 Tax
                     =Sorangium cellulosum (strain So ce56) RepID=A9GXB7_SORC5"
                     /codon_start=1
                     /transl_table=11
                     /translation="VEHNFVDQARGAYPVCTKCGYLIGDAAMPCMDIFAPQMPRAPDW
                     KLDWDWFQQFDWVRALEACQQDPNFHAEGNVWIHTKMVLEALVAQEEWRSLPIEERST
                     VFTAALLHDVSKPETTRVEEDGHIGAPHHSPKGALRSRGILYALRTPLAAREQVAALI
                     RNHQQPFHLFKKLDPARAVAKMSLTTNLQHLYLLSTADNEGRVSVGQADTRGNVDLFK
                     QQAEELGCYGTTFRFAAGGKGETHTRFRFNRSADVPLQAQLFDDTVVRVVLMAGLPGS
                     GKSTYIQKHFSGVPVISLDEIRLNEKIASVGDQGVVVRLAKEKAKEYLRARQPFVLDA
                     TNIVRRHRDDWIDLMAAYNASVEIIYLDVEKDHLLKQNLNRPTAVPERVIENMIAKWE
                     VPDLSEAHIVRWIEEGKEVTWPKL*"
                     /db_xref="UniRef100_A9GXB7"
                     /db_xref="scl:sce6902"
                     /db_xref="A9GXB7_SORC5"
     gene            complement(211504..212058)
                     /locus_tag="SR-VP_2-4_scaffold_141_2548329_prodigal-single
                     _321"
     CDS             complement(211504..212058)
                     /product="hypothetical protein"
                     /codon_start=1
                     /transl_table=11
                     /translation="MKDYELKLLLHFMEQLGRRFSSAGCNDFDMTGIVPKKEQKDFAI
                     RALRHCMGEQEFESEYAEDLKKTKNWSAMVMDHMALKYLVDLVKSGGLTKVIPTPPYP
                     TCKKHGSIAPPLEDVCDGCFDERLTESSKLGEYSGLQLAASIVLRAAIGAFEQKKDEM
                     ATYLRLLSDKLASEADKHHPGVPK*"
     gene            complement(212055..212435)
                     /locus_tag="SR-VP_2-4_scaffold_141_2548329_prodigal-single
                     _322"
     CDS             complement(212055..212435)
                     /product="hypothetical protein"
                     /codon_start=1
                     /transl_table=11
                     /translation="MDENEARTKHLADVMARARFATVASRPIHDLSDRPVFLPTDEDL
                     NKAMIIILPIELRGGHDLVLFVDRASNPKKIAGAEVRAACALCKEKCWLAPSSFSLVD
                     KAAFACTHCVGTKLRAMKESGALK*"
     gene            complement(212428..213228)
                     /locus_tag="SR-VP_2-4_scaffold_141_2548329_prodigal-single
                     _323"
     CDS             complement(212428..213228)
                     /product="DNA ligase III n=1 Tax=Pseudomonas fluorescens
                     RepID=UPI0002E21121"
                     /codon_start=1
                     /transl_table=11
                     /translation="MEQILKYPRTQHIQGSRLQDGDEDLSQVPWADLAGKHLIIEEKI
                     DGANTGISFDSDGEIWLQCRGHYLTGGAGEKQFALFKQWAATHQNWLFDRLEDRYVMY
                     GEWMYAKHTVFYDALPHYFMEFDIYDKQKKIFLSTKARRHVLQGRILIEPVLVLGAGN
                     FASLEDVLDNVTNSYFKTTLWRQVLKDHAENLGQDYEKVRLQTDPSNHMEGLYIKWED
                     EEQVLGRYKWIRPDFVQAILEAGDHWKARPILPNLLRPGVNIFEVKYG*"
                     /db_xref="UniRef100_UPI0002E21121"
                     /db_xref="pprc:PFLCHA0_c30390"
                     /db_xref="A0A0F0HC62_NOCAE"
                     /db_xref="UPI0002E21121"
     gene            complement(213229..213843)
                     /locus_tag="SR-VP_2-4_scaffold_141_2548329_prodigal-single
                     _324"
     CDS             complement(213229..213843)
                     /product="hypothetical protein"
                     /codon_start=1
                     /transl_table=11
                     /translation="MSARNYFAELTGRETVFAQDLPEGETKRNVENNGAIFTLGVAAL
                     RACPRVSVGKIAALAWDLIGSQFVPVVQGPPVPTLSFVVLGKPGDLQACIVMPENWYE
                     LAHADPLHELGAIISACSQAVDFYNGKLENDYDSGNVKLRGYAYEAEFLLSVFEGPKD
                     PRLNKYQRELLEQLPHGIASKDVVELIYDPKGIIPSTNKSKPDA*"
     gene            complement(213840..214112)
                     /locus_tag="SR-VP_2-4_scaffold_141_2548329_prodigal-single
                     _325"
     CDS             complement(213840..214112)
                     /product="hypothetical protein"
                     /codon_start=1
                     /transl_table=11
                     /translation="MAQSSEDLPNLPAPEYKIVEIETEEGEKGLGCPHCRTLLPNGPE
                     ECCVGQSYEMLRSRVVKIADMLRAAESEEAGAAALDAFDALAEDCR*"
     gene            complement(214151..215137)
                     /locus_tag="SR-VP_2-4_scaffold_141_2548329_prodigal-single
                     _326"
     CDS             complement(214151..215137)
                     /product="hypothetical protein"
                     /codon_start=1
                     /transl_table=11
                     /translation="MSKELLTLIGAQFHIEDFAPGKDYGKIVNICLPLSPENWCAIAM
                     REGDSYVGGCCGNTSAIQDDVNSIFREGGWIRANDFREFVEQCSTHEGFEGFEDFGDP
                     ETWTKVIAMGEEERKKHPELETFDPKVFRTMTLPDIAKWVKNYWPWVDPWKKIELTWH
                     CAKNLLAEDRRASDMLRPRNPTDVREAVFGLSRSMSVLSWEHLLENGGASLTFQKKAT
                     RTKLLYLTWPHLKLLHDKIQDLGWGPVRGFALVEKATQEVCRNGLGDCVYETPKEAEE
                     VLALWIAEDSEEKRRRVARDGEPQLPVAERVVIQGVEISLEKGLVLDSNAVR*"
     gene            complement(215176..215379)
                     /locus_tag="SR-VP_2-4_scaffold_141_2548329_prodigal-single
                     _327"
     CDS             complement(215176..215379)
                     /product="hypothetical protein"
                     /codon_start=1
                     /transl_table=11
                     /translation="MNETEIIAGMEQLLSDSKDQADQLTTWIESPQVGEEDMLEFRKA
                     MLVRVVEETHILEQALNFILAHK*"
     gene            complement(215376..215858)
                     /locus_tag="SR-VP_2-4_scaffold_141_2548329_prodigal-single
                     _328"
     CDS             complement(215376..215858)
                     /product="hypothetical protein n=1 Tax=Leptolyngbya
                     boryana RepID=UPI00035F50F2"
                     /codon_start=1
                     /transl_table=11
                     /translation="VGEEKNPWGLPTTQLKAMGITEKQLKLIRAEEARRQAAFEREPN
                     RGNIWPTVLPPHWSMVELLRNGRRWATIKGMRIIASVGYELDNKWWVHISCSYTNRAP
                     SWEELVEVRDVVLGKGTWALQFMAPEREHVNIHPHVHHIWHCLDGNPLPDFTAGTGSI
                     *"
                     /db_xref="UniRef100_UPI00035F50F2"
                     /db_xref="A0A0F9X7D9_9ZZZZ"
                     /db_xref="vvy:VVA0884"
                     /db_xref="UPI00035F50F2"
     gene            complement(215928..216398)
                     /locus_tag="SR-VP_2-4_scaffold_141_2548329_prodigal-single
                     _329"
     CDS             complement(215928..216398)
                     /product="Putative uncharacterized protein ORF044 n=1 Tax
                     =Bacillus phage 0305phi8-36 RepID=A7KV53_9CAUD"
                     /codon_start=1
                     /transl_table=11
                     /translation="MDNWRDHTKTRTKMMRNSDDEEIQFTLEAHTHQGILEGHAADED
                     GDYTLNVFLLHTNATNLADSMAKLDAYLSFIANQAGLLVPQSDATNGLEADVDADSWN
                     DSDQEEELAASPASEDSEEKESDEEEDNDSDDDDEEEEDEEDQDEKEDDDPNED*"
                     /db_xref="UniRef100_A7KV53"
                     /db_xref="A7KV53_9CAUD"
                     /db_xref="nou:Natoc_2099"
     gene            complement(216402..216656)
                     /locus_tag="SR-VP_2-4_scaffold_141_2548329_prodigal-single
                     _330"
     CDS             complement(216402..216656)
                     /product="hypothetical protein"
                     /codon_start=1
                     /transl_table=11
                     /translation="MMLRELRLKPRSSVVWVWWKDHDRGKLKDGLMYVQDNGDGTWAL
                     RDKNQLNAEFAPTDERDEAGCVDDCMGEGELRLYHALEGA*"
     gene            complement(216718..216963)
                     /locus_tag="SR-VP_2-4_scaffold_141_2548329_prodigal-single
                     _331"
     CDS             complement(216718..216963)
                     /product="hypothetical protein"
                     /codon_start=1
                     /transl_table=11
                     /translation="MKKKQQIKQLKVQLRDAKHVIADLEKLIFEAFHHSLMDSMQTPV
                     FQQGLEKAVDRFVSGISQIPRVEKVDPIDLGQNTKTS*"
     gene            complement(216960..217196)
                     /locus_tag="SR-VP_2-4_scaffold_141_2548329_prodigal-single
                     _332"
     CDS             complement(216960..217196)
                     /product="hypothetical protein"
                     /codon_start=1
                     /transl_table=11
                     /translation="MKKYLLLLFIVTGCHSFNVRQAETMAASWAEKLRYNLIGVACGP
                     NHIEFSGYSCLVRVEGTEPIRLNCGEEGCIQRSL*"
     gene            complement(217193..217444)
                     /locus_tag="SR-VP_2-4_scaffold_141_2548329_prodigal-single
                     _333"
     CDS             complement(217193..217444)
                     /product="hypothetical protein"
                     /codon_start=1
                     /transl_table=11
                     /translation="MDPNDDIAHVAKALSLPWQEANVKVDDRLLENAHVMTLRVALNV
                     FIRYLDSDESVPLGAIRDNYKARAMEILNLLHIVAHKKP*"
     gene            complement(217444..217989)
                     /locus_tag="SR-VP_2-4_scaffold_141_2548329_prodigal-single
                     _334"
     CDS             complement(217444..217989)
                     /product="hypothetical protein"
                     /codon_start=1
                     /transl_table=11
                     /translation="MAYGNEVWLALVGEDKILPALKTLGIDCPPFPSRDGDDFDEWVE
                     DLENNLMGLPLQEKLKQLHKESLAKLGFTDLKPGRGLSNGYLEGITPLGKREFEPFEL
                     RFHWDPHEMNEEPEHALLGVALSGRYVPTYLDWRDPNGTLWPVIFNEEMLRDIHIVRF
                     QLDHLIPILVGVPIVVVEMHY*"
     gene            complement(217993..218466)
                     /locus_tag="SR-VP_2-4_scaffold_141_2548329_prodigal-single
                     _335"
     CDS             complement(217993..218466)
                     /product="hypothetical protein"
                     /codon_start=1
                     /transl_table=11
                     /translation="METIEELPPFSRHIVERLKYALEHPLPILKDPLTVAEMAPFTDR
                     YANEGFLFLLSIMVEQLPEGVFWNCGVYSIVTDEGPPIPLAGWTEHQIETAVDMLSRV
                     LSLVGPEACEIVRRRTQMGLHFVKPLHEKELRRAKQVLVVNQLLTQQQKTDAPRS*"
     gene            complement(218453..218647)
                     /locus_tag="SR-VP_2-4_scaffold_141_2548329_prodigal-single
                     _336"
     CDS             complement(218453..218647)
                     /product="hypothetical protein"
                     /codon_start=1
                     /transl_table=11
                     /translation="MSKFLPGSDDLPYRDDPWTKDQIEIGGREVVDREGCQGWQDITG
                     RVSTNTSEVDRVYGDDDGDD*"
     gene            complement(218644..218856)
                     /locus_tag="SR-VP_2-4_scaffold_141_2548329_prodigal-single
                     _337"
     CDS             complement(218644..218856)
                     /product="hypothetical protein"
                     /codon_start=1
                     /transl_table=11
                     /translation="MVEDATEDLALYSVSLVKSGDGWTYELKAPEGSERSPRVFETRR
                     MAFREGATKMMKRLPNEDADVLREKV*"
     gene            complement(218857..219270)
                     /locus_tag="SR-VP_2-4_scaffold_141_2548329_prodigal-single
                     _338"
     CDS             complement(218857..219270)
                     /product="hypothetical protein"
                     /codon_start=1
                     /transl_table=11
                     /translation="MKGKVTPEVLERLALIRCELQNLIRMASSVPDETFREVSGRWIG
                     ELRQMVGTVLPSTVAVLVPTEGSQEMTTLGQARRAEIMVASLLKALAVDPVDLLQKNA
                     QLRQGIEVAFEHMATRFSVAEIASFRQEIQPLLRD*"
     gene            complement(219267..219530)
                     /locus_tag="SR-VP_2-4_scaffold_141_2548329_prodigal-single
                     _339"
     CDS             complement(219267..219530)
                     /product="hypothetical protein"
                     /codon_start=1
                     /transl_table=11
                     /translation="MDRTNTLGFLTSARDALVDERDRLGVCIESLEGLIAEMKGTVVV
                     VAQEPQVRQRKKPVWTNAARAAAKERMQKYWSARKKAEKKGAT*"
     gene            complement(219574..220128)
                     /locus_tag="SR-VP_2-4_scaffold_141_2548329_prodigal-single
                     _340"
     CDS             complement(219574..220128)
                     /product="hypothetical protein"
                     /codon_start=1
                     /transl_table=11
                     /translation="MQPEEIVDLVNAVQPGEMITVAEVLEKFSVPDEPSQREIVIAAM
                     LLFEEGGLGKFVRGRKGHPSRYVAGQRPGPEPEPVKVKPVPAEVPVEKPVVLPVVRKD
                     GPTQTLNDDSGVPIVPFYTQKIQLREGFVINFALPLDVSQKEIDGLREFLGKMNIQHQ
                     LPSGATVYTDILDNKGKALLPVRE*"
     gene            complement(220222..220836)
                     /locus_tag="SR-VP_2-4_scaffold_141_2548329_prodigal-single
                     _341"
     CDS             complement(220222..220836)
                     /product="hypothetical protein"
                     /codon_start=1
                     /transl_table=11
                     /translation="MSAQGFSPDDVINSALEEVKEPLTLDTLATKANVPPEQMARILE
                     LLAKRKLVEIRAGEVRAGANLNCALEVQAPEPLMEHAEEILERAVNHVSASLDDLVGS
                     FHRQFPQVDDMLKSAHLIMCVKALEVICSITGQLLERGDVRGVGLAMRALVENKFKID
                     DLGMVFKGIQMQIMPDGTSAPTGRVGMVVDGEILPVSQGSNENN*"
     gene            complement(221115..221939)
                     /locus_tag="SR-VP_2-4_scaffold_141_2548329_prodigal-single
                     _342"
     CDS             complement(221115..221939)
                     /product="hypothetical protein"
                     /codon_start=1
                     /transl_table=11
                     /translation="MKPTFKKPPSRKNTYRAVGRVWTHDGEGRAAKFDDDTFLHTWEF
                     GDIWQGKIVVRYPYAKREHIGVGRSVGFCLEPRKTRLLAMRHLVAWAAIVRNAAPVSV
                     KAFIKKQMKDWPEMYATEEHLIDEVFFVIGNGFDWLDGQVVSLSPDSVDTEATIRDQV
                     EKRMGLKREKEFWEKMNPMLKQLGVDPVEWRKEADQEFVKAPRVFYPVSLDYSLVSTV
                     PDDVLPDWLAWAYKAAKLYRDSVPEKLHDKEGAKLGQKLVANLEKRFPRLLQPAKL*"
     gene            complement(221984..222289)
                     /locus_tag="SR-VP_2-4_scaffold_141_2548329_prodigal-single
                     _343"
     CDS             complement(221984..222289)
                     /product="hypothetical protein"
                     /codon_start=1
                     /transl_table=11
                     /translation="MNKKTKNRRTPAVLKTGQIRLGGGGGVESLTIPPRRQSHLIPLN
                     GQFHPGYPPHICVQCERFVLVKETRNQLCIDYGWQKLMLVGNDCAGFAEDLDSVTVD*"
     gene            complement(222421..222609)
                     /locus_tag="SR-VP_2-4_scaffold_141_2548329_prodigal-single
                     _344"
     CDS             complement(222421..222609)
                     /product="hypothetical protein"
                     /codon_start=1
                     /transl_table=11
                     /translation="MGLITYCINGYMIKYDISFLRISPVGSLLTHPQTGGLAHAQAVF
                     EKALTIDTLTIKPFLKKP*"
     gene            complement(222640..222924)
                     /locus_tag="SR-VP_2-4_scaffold_141_2548329_prodigal-single
                     _345"
     CDS             complement(222640..222924)
                     /product="hypothetical protein"
                     /codon_start=1
                     /transl_table=11
                     /translation="MITSCDCTIDPTNGAGTKPAGNCFLCGGSGMIGRSTEAQGWYKA
                     RKACLAKAQGNLAVASDLLKGIEARYDAAQRGQVRDTMDRACEKISFYRA*"
     gene            223169..223765
                     /locus_tag="SR-VP_2-4_scaffold_141_2548329_prodigal-single
                     _346"
     CDS             223169..223765
                     /product="hypothetical protein"
                     /codon_start=1
                     /transl_table=11
                     /translation="MTHNSTAKTQDEHKGLIVKIAKGYVRDTIELEDLIAEGYIGLLE
                     AQKTYQAEKGAFTTHAYYQIRRRIVEHARAFSRAGKAFESREGRAEFGANKSTIPHDL
                     RLDAIDGEGRPVGENLIEDSTPSALAVLIDSEPVAFLRAFGANLTDPREQGIWANFMA
                     DEPMSMEELGASYGVTKQRISQIALKLKQRAQKALAGA*"
     gene            complement(223946..224173)
                     /locus_tag="SR-VP_2-4_scaffold_141_2548329_prodigal-single
                     _347"
     CDS             complement(223946..224173)
                     /product="Marine sediment metagenome DNA, contig:
                     S01H1_S00960 {ECO:0000313|EMBL:GAF93761.1};  TaxID=412755
                     species="unclassified sequences; metagenomes; ecological
                     metagenomes.;" source="marine sediment metagenome.;""
                     /codon_start=1
                     /transl_table=11
                     /translation="MFDRFDIVEAHFWFCADFHGGQGSRLYARLSKISRYFKPGASQN
                     GPSTENARDIYEALAEQYKKDARAYPDMKGA*"
                     /db_xref="X0U326_9ZZZZ"
     gene            complement(224219..224407)
                     /locus_tag="SR-VP_2-4_scaffold_141_2548329_prodigal-single
                     _348"
     CDS             complement(224219..224407)
                     /product="hypothetical protein"
                     /codon_start=1
                     /transl_table=11
                     /translation="MISLRAVHKAMAKARDARVGARYISIETAGDNRASGFRAFLKRQ
                     AVQAERRLKRTIEKQFAA*"
     gene            complement(224404..224742)
                     /locus_tag="SR-VP_2-4_scaffold_141_2548329_prodigal-single
                     _349"
     CDS             complement(224404..224742)
                     /product="hypothetical protein"
                     /codon_start=1
                     /transl_table=11
                     /translation="MKNEIIVHSSTYEGNPKSGDHLAACYARHLAGSPSDLCEIKVSL
                     HFSFTPAHLAVMALSKALEVFNVAVALEKHVREAHADGSICPVASISEGMDWIAIENT
                     RIVCEKEKDA*"
     gene            complement(224739..224903)
                     /locus_tag="SR-VP_2-4_scaffold_141_2548329_prodigal-single
                     _350"
     CDS             complement(224739..224903)
                     /product="hypothetical protein"
                     /codon_start=1
                     /transl_table=11
                     /translation="MLTLLILGLVLALLFSGIQKVLEHPALTLLLVCVAVVFLIASNH
                     QVFAWIRGLQ*"
     gene            225012..225521
                     /locus_tag="SR-VP_2-4_scaffold_141_2548329_prodigal-single
                     _351"
     CDS             225012..225521
                     /product="hypothetical protein"
                     /codon_start=1
                     /transl_table=11
                     /translation="MVREYLTGTPITLETKLGPFAVTVVDYSTLYIEAGRDRGNGFTP
                     IMVNGVALKGYTRMERTPGQSFDFARFPGGSIDQRNVNFNRVAPPWDEASASAGHKIT
                     DVLMFAVNAWAVDPVGKAAIREGGARDLSNQVSRAEDKYQEALDALDVAREAMGKARD
                     AERTFKGES*"
     gene            225518..225811
                     /locus_tag="SR-VP_2-4_scaffold_141_2548329_prodigal-single
                     _352"
     CDS             225518..225811
                     /product="hypothetical protein"
                     /codon_start=1
                     /transl_table=11
                     /translation="MIKAILWLTLAAVLYSAPEINVSGDHPKTQESQGNVEKQAPQPT
                     TLEIAPDENLGVRHKVEGLIAIQPGQMFDPETSEILRVCEKTCPKTISELAEE*"
     gene            complement(225926..226138)
                     /locus_tag="SR-VP_2-4_scaffold_141_2548329_prodigal-single
                     _353"
     CDS             complement(225926..226138)
                     /product="hypothetical protein"
                     /codon_start=1
                     /transl_table=11
                     /translation="MAKQLTAKQIQKRDDKRIDVAYRATCSGIQVNMMDITKIFDHGR
                     KLCEQGLDDLALATGVRAFVETIRQN*"
     gene            complement(226181..226609)
                     /locus_tag="SR-VP_2-4_scaffold_141_2548329_prodigal-single
                     _354"
     CDS             complement(226181..226609)
                     /product="hypothetical protein"
                     /codon_start=1
                     /transl_table=11
                     /translation="MDIGAPSIKNLLASFRDLTEDKARLIRKLCSIADDREALIRALE
                     ADCPETMRYAQSCYNDPFSSAMWRRTMVLHALDKILGTFGVEALGTVNMHKGPPYEYL
                     NNGDTYGITLIYCRSEDRIRIGCWGAYAEGMRGSRQPMGY*"
     gene            226704..226967
                     /locus_tag="SR-VP_2-4_scaffold_141_2548329_prodigal-single
                     _355"
     CDS             226704..226967
                     /product="id=3454279 bin=GWB1_Spirochaetes_59_5 species
                     =unknown genus=unknown taxon_order=unknown
                     taxon_class=unknown phylum=unknown
                     tax=GWB1_Spirochaetes_59_5 organism_group=Spirochaetes"
                     /codon_start=1
                     /transl_table=11
                     /translation="MRTMKQLAQEALDVQDACNLSGVVLSFGRAIGELRENNPSMGTD
                     WINSHPICCLWSDKIAHLTGTQSYGHEKVIDAYRIVGDLAKGA*"
                     /db_xref="GWB1_scaffold_265_20"
                     /db_xref="86112621"
     gene            226967..227221
                     /locus_tag="SR-VP_2-4_scaffold_141_2548329_prodigal-single
                     _356"
     CDS             226967..227221
                     /product="hypothetical protein"
                     /codon_start=1
                     /transl_table=11
                     /translation="MATFYKGDCVDTPLGTGRVAYQRLKFRSASDGFVADEAEAVSVV
                     LDSRLGDPNYSGTIFPADKVSTGNPIDFLGRSSNKFPTKL*"
     gene            complement(227325..227582)
                     /locus_tag="SR-VP_2-4_scaffold_141_2548329_prodigal-single
                     _357"
     CDS             complement(227325..227582)
                     /product="hypothetical protein"
                     /codon_start=1
                     /transl_table=11
                     /translation="MLTCLRHPHVVISNGLFDAPCNECEAEMDQAQAEAVIESAEISK
                     AENPTLPPAGSWAFVAREMAKLYPNDRIDWDAWKDEMKDQD*"
     gene            complement(227632..227850)
                     /locus_tag="SR-VP_2-4_scaffold_141_2548329_prodigal-single
                     _358"
     CDS             complement(227632..227850)
                     /product="hypothetical protein"
                     /codon_start=1
                     /transl_table=11
                     /translation="MAKTGWEVKQATVSERNGGLHVVGINHDSTDPLFRVFHWDIKES
                     ASDPRYDFSGCAFSPAAQLVYNRLTAKK*"
     gene            227910..228080
                     /locus_tag="SR-VP_2-4_scaffold_141_2548329_prodigal-single
                     _359"
     CDS             227910..228080
                     /product="hypothetical protein"
                     /codon_start=1
                     /transl_table=11
                     /translation="MIAAYNQSMALKKLPRLGADVIALYQRKAGAHAHKNTKRRKTRN
                     KSRAIRDRLEEG*"
     gene            228084..228308
                     /locus_tag="SR-VP_2-4_scaffold_141_2548329_prodigal-single
                     _360"
     CDS             228084..228308
                     /product="hypothetical protein"
                     /codon_start=1
                     /transl_table=11
                     /translation="VRKITLKDCIVTLKAKHTKPIIVRQVGGYFQDPTGAWWLLNPQS
                     GWAQVPNDSRALQFALRETGFQSAHLERKG*"
     gene            228312..228581
                     /locus_tag="SR-VP_2-4_scaffold_141_2548329_prodigal-single
                     _361"
     CDS             228312..228581
                     /product="hypothetical protein"
                     /codon_start=1
                     /transl_table=11
                     /translation="MAKRIVGEAVVRMTYVDARNWYRCSILVNDAVVYRCNVGLPRST
                     GHFNDLGLGIGVAVDAPEAYDFTDMVDECISKLNEQLEELEKKLS*"
     gene            228670..228891
                     /locus_tag="SR-VP_2-4_scaffold_141_2548329_prodigal-single
                     _362"
     CDS             228670..228891
                     /product="hypothetical protein"
                     /codon_start=1
                     /transl_table=11
                     /translation="MIMNDKKSDLAWLDKIIEQQRQIQGDAGIALIAGACTAEEEIPI
                     EELDQPRMTQERAQYILSHTLMGGDLRYA*"
     gene            complement(228863..229186)
                     /locus_tag="SR-VP_2-4_scaffold_141_2548329_prodigal-single
                     _363"
     CDS             complement(228863..229186)
                     /product="hypothetical protein"
                     /codon_start=1
                     /transl_table=11
                     /translation="MHDPPCPSSKTPSWIIHPSNDIGSFNSYRRPWNVPRTHDVAWNI
                     PWNVSRVLPLTLGDQSEGRVVAARTVEPIPNLLDVGVLGFGDAILIDPGVGHVALRRS
                     ADLHP*"
     gene            complement(229211..229468)
                     /locus_tag="SR-VP_2-4_scaffold_141_2548329_prodigal-single
                     _364"
     CDS             complement(229211..229468)
                     /product="hypothetical protein"
                     /codon_start=1
                     /transl_table=11
                     /translation="MAKTWNLDAEAILKMVSTLDIEYRPPAGAHEGLVELAKGFDKVS
                     PHMLTDHHWIALAAMALDQAGCSTEQVRAAIEVAMGERRVR*"
     gene            complement(229696..229944)
                     /locus_tag="SR-VP_2-4_scaffold_141_2548329_prodigal-single
                     _365"
     CDS             complement(229696..229944)
                     /product="hypothetical protein"
                     /codon_start=1
                     /transl_table=11
                     /translation="MTHSGNQTSRGRSSGTPRKANQKPELAMTRMRTARRLSNSTQGP
                     PYVACMPVTRSVTLPSKSSGVLSVVCTYISTSISMGQK*"
     gene            complement(230037..230375)
                     /locus_tag="SR-VP_2-4_scaffold_141_2548329_prodigal-single
                     _366"
     CDS             complement(230037..230375)
                     /product="hypothetical protein"
                     /codon_start=1
                     /transl_table=11
                     /translation="MRTREEIEAQILGWNDAPAQAPGGLASAALLSNQVLLIEVMLDV
                     RTLLMGTSPAIVKGTSPSSAPSAEDRQGAPTPIVKAPIACRVVGCRQATSDKSIDGYC
                     ADHQAEDRDH*"
     gene            complement(230393..>230464)
                     /locus_tag="SR-VP_2-4_scaffold_141_2548329_prodigal-single
                     _367"
     CDS             complement(230393..>230464)
                     /product="hypothetical protein"
                     /codon_start=3
                     /transl_table=11
                     /translation="ETVITEEELRRGEVIDTLTVHVA*"
ORIGIN      
        1 GTCGGGGTGG AACCAAAGCG ACTTGCGCGA CTTGTCCAGC CGGACACGGA CGCCATCCTT
       61 GTTCGATAGG CCGGTGATCT CGCCGTAGCG GTCGCCCATC ATCCACTGGT CGGTACAGGG
      121 ATGCAGCTCG ACGTGCGAGC CAACGTTGAA ATCCTGGATG GTCTGGTGTT CATGCAGCAT
      181 GGCACACTCC GAACCGCTTC CTGGCATCCT CGGCGCTGAG CGTGACCCAT TCTTCCTGGC
      241 CAGCACTATT GACCAGGCAA GCGATCACGC TCTTTCCGTC CGCGGACCAG AACCAAGCCT
      301 TGAGACTCAT GCGATCAGCT CCTTTATTTG TTCCTCGAGT GTTGCTAGAT CGTCGCCGGC
      361 CTCCGCCAGG TTGGCGAAGT AGTCGACCGC AGTCTCGCAA GACTCGGCGT TGCGAAGGGC
      421 TGCAACGATA GCCTCCGCGG TCTTGAGTGC ATCGGCTACG TCGGCCTGCT TTTCGGCCAG
      481 GGCCTCAGCG TCCACTAGGT GACCGGTGCC CTGGCGAAGG TGCGATCGGG ATGGCTCTCT
      541 TCGGCCAGGC CCTTGAACGT GGTCATGCCA GACCGGGGCT CCCGGGGCAA GGCGTCGCCG
      601 ATCCGTTTCT GGATCTGAGC CTTGGTGCGG ATCATTTCCT GGACCAGCTC CTCTTTCGAC
      661 TTGGCCATAT CCTCTTCGGT GACCGGATCG GTGAGCGCTG CGACCAGCAC GCGCTCGACC
      721 AGGGCCAGGG CTGCCTGCTT GGTCATCTTG TCCTCGATCA CGAGGAGGGA GACCATCAGC
      781 GTCAGGGCAT GGAGCCCGGA CAGCCGCGGG GTGGCCTGCT GGGTGTAGGG CTCACCGATC
      841 TTGAGCACGC CGGCAATCTG CACGGCGCCC TTGACCTTGT GCTCCCCAGG CTGGCACTGA
      901 GCACGGGCCT CGGTGACCAG GGTGGACTCT TTGTCGAAAT AGCGGCTCAG CGCAACGATG
      961 GTTTCCGGCG TCATGGTGTG TGTCTCCTGA GGTGATTATA GGCAACCCTT TCGGATTGTC
     1021 TACTGGTTCT TGCCCTTGAA AAAGTCGGCC ACACCCGCGG CGAACCGCTG CGAATCCAGC
     1081 TCGCGCTGGA GGTTGTGGAG CGCATACAAG AACGCCAGGA TGTTCTTGTA CTGCTGGAGA
     1141 TAGATCGACA GCTTCTCGAT CTTCTCCTGC TGGGGTTCGC CGTCCGTTTC GACCAGGTTG
     1201 GAGGGCACCT CACCGAAAGC CTGGATCCGG AGCTGGTCCA TTTCGTTGGA CTTGATCTGC
     1261 TCCCGGAAGT GCTTCTCCGC GGCGTCGAGG ATCCAGCTCA GGTGGTTCGG CTGGACGTGC
     1321 ACGAGCGTCC CTTGGAGCCG GGCGACCAGA ATTTCCTGGT GGGCAGCCCG TTCTTTTTCG
     1381 TACTGCTTCC GGTGCTGCTC CTCAGTCTTG GTGTTCTTGC TGCTCATGCC TTGTTTATAG
     1441 GCATGCCTAA GCCGTTGTCT AGGCCTTGCC TTGACCTTCC AGCTTTTTCT TGAGGCGGTA
     1501 GGAGCGCTGG TAGGAGGCAG CCTTTTCCTT GCGCTGGTCA TCGGTCAGGA TGCGCCTACG
     1561 TCCACGGCGA GGCGCGACCG GACCCGGGGT AGTGATCATG CGAAAGGGTT TCTTGAACTT
     1621 GGGGTCCGGC ACGAAGGCCG CAAGGATTTC CTCGCGGACG ATTTCCCTGA TGTACTGGCG
     1681 AAGCAGATCG GTCTGAGTCA TTTTCTTGTC CTTTCTTAAA TGGATGAAGG GGCAGCTAGG
     1741 CATTTCTGCC TAGCGCCCCG GGAGGAATTC ACGTTGACTG TTCGTTCTTT TCGGCCTCCT
     1801 TTCTCTTCTC CTGCTCTTCC GCGTAGTAGC GCATCATGGC CTTGGTGCGC TTTCCCTCGC
     1861 GGTAGCCCAT GGCGTAGCCG AGGAACCCGA GAAACTGTTT CGGGAATGAC TTGTCGCGAT
     1921 TCCAGGACAG CCCGCTATCG GGCCACATGA AACCCTCGAG AATGTATTCC CGTGAGCGCC
     1981 CCGGAAGGGC ATCGTTGTGG CCGTACACGT AGTGCTGAAT CAGCCACTGG TGTGCGTCCT
     2041 CACCGACCAC GGTCAGCATC TCTTTTTCCT TCTCTTCCAT CTCGGAACGC CTCACGGCCG
     2101 CATAGGCTTC CATCAGCGCG TCACCGACCG CAGGGTCGCC GCCCTCCTCC TCGGAGTGAA
     2161 TGACGTGTGA AATGAGTATT TCGCGAAGGG GTTCGCTTTG CGCGGCTTCA ATGTCGCGCA
     2221 GAGCCTCGAC GATGCCTTGT GCTCTCATGC TCTCGTGCTC CTCTTGTAAG GATTATAGGC
     2281 AACCCTTTCG GTTTGACTAG TCCTGAGTGT CTTTCAGCGC CTTGTCGAGG AAGGTCTCTG
     2341 CCCGATCTTC CCCGGAGAGT CCGCCGAACA TGTTGAAATG AAAAAGGCTT TCCTTTTTCT
     2401 CAGCATGCCA AGGGCGGACC TGCTGGACGA ACAACCGAAC GGCTTCGGGA CCGATCGAAG
     2461 GCTCCGCCTT GGCAGCCGCA ACGACCTGCT CGATCAGCCT GTCGGCCTGA GCGTCGAACT
     2521 CCGCTTGGAC CTCGGCCTGG AGGCCGGCGA GTCGCTGGTT GTAGCGACAG GTCGCCTTGG
     2581 CCGTCTCTTC GGCTTGACCT CGGTACACGG CCAGCAGGTG GGCCGCATTG CGACGGATGC
     2641 GTGCGCGCTC CTCCTGGATG GCCAGACTCT GGAGACCAGC CCAGACCGCG CCGCGGGCCA
     2701 GCTCGAGATA ATTCTCAAGC TTGAAGGCGT CGAGGGCCTT TTCCGCGCTG ATCACATTGC
     2761 TGGGCTTGTC GGCGGAGTAG CGCACCGTGA AATAGACCAG CCAGGTGTCC CACGTCGAGC
     2821 CCAGCTCGAT CGTCATGACA CCAGAACCGA TCTTGGAATC GAGGTAGGCC TGAGCCGCCT
     2881 TGAAGGGGCT ATCGCCTTGA AGAGGCGACG GCATTCGAAA GCCCATGTTG AACTTGATGT
     2941 TGCCCACGAC CTCGCGGGCA TACAGCCGGG ATTTTCTGTC ATCGACCAGG CGGGTTTGGG
     3001 GTCCGAAGAT CTCTTCTTGA GTATTCATTT TGTTCCTCCA TGCTGATTAT AGGCAGGAGG
     3061 AACAAAGTGA CTAGCTCTTT TTTGGTGGGT CAGGAGCGGA AGGCGTGCCT ACAACCTTAG
     3121 GGGGCTGTCT TCTGAGGAGC GCCTGCGCTA AACGAATCGT TTTCGGACTC GGCGCCTTGG
     3181 GGGTGCGGAC CTTGCCACAA GCTTTGCATC TTACGCGCAC GCCTAGCCCT CCAGCTCCAG
     3241 CACCACGGCC TCGGCTTGGT CGATCTGATC GGCCAGGGCC GCCGCGTCCT TAGCCTGGCG
     3301 CTGGAACTGC TCCCGCACCC CAGCCCAGGC CTTGAAGTCG GATGGGCTGG TGAAGGTAGC
     3361 AGCGTCCTCC GTGTAGTGGA GGGCCGCCAC ACGAAGAGAA TTCGCCAGCA GCGAAGTCTG
     3421 ATCCGCGTTC AGCTTCACTT TTTGTTTGTT GGTCGAGGGC ATGGGATTCC TTTCGAAGGT
     3481 GGGGATTCGC GTCTGCGCGC ACAGGCTCGC GGGCCTCCGC GGGGCTGTTA GGGCTGGTCT
     3541 TCCAGCTCGA GGAGCCGATT TGCGGCCAGC TCCGCGACCT TGGGGTCACC ACTTTCGAGA
     3601 TGATAGTCGA AAATGGCGTG AAGCATCTCG ATATACTGAT CCGTTTGTTC TTTGTTCATG
     3661 CTGCGATTAT AGCCACCGAG AATATTAAGT CCTCTTTTTC TTCTGTCCTC TGTTATCCAG
     3721 TGCCTCCAAA AGGCGCATCC CTGTCCAACC CCTGCGGATG CGCGCCAGTA TTGCCTGACG
     3781 GCGAAGGCCA GAGGCCTCCG ACCATTCTTG GAGGGTCTTT GTTCGGTTCC CGATGGTAAT
     3841 ATGCATCCCA AAACGCTCCT GTAGAGGGAT CACCGGCTCA AACAGCCGTT CTTCCGGCCA
     3901 ACCGTACCGG ACGCGTGAGG CTAGAACCTG ATGGGAAATG CCTCTCTCAC GCGCCCAAAA
     3961 AGCCACAGGC TTGCGTATTC CTTGGATCGT TACCCAGACA GTTTGGCGTT TGTTATTCTG
     4021 CTGTTCCGTT GCCGTGGCCC ACTTCACATT TCCCGGCATA TAACCCCGGG CATTGTTGAT
     4081 GCGTTCAACA CTGTGCCTAG GACTAGGCCT TGGTCCGATA TGGCGATAGA AGGCCTCAAA
     4141 GTCGTGCATC CATTTCTTAG ACACACGGAT TCCTCGACCG CCATAGTTGG CGTAGTCCGG
     4201 ACGCTTTTGG TCGGTGCACC GCTGTTTCAG CGATAACCAG GCATTGTGCT CCGGCGTGTG
     4261 GCTACGCCCG TGCGTTTTGT GCCTCTTGCT GGTTACTTCG CTATGGAGGC AACCACAGGA
     4321 CTGTGTGTCC CCGGAGCGCA GTTCTGCCCC ATGAACCACA GTCTTTTCCC CGCAGTCGCA
     4381 CATGCAGATC CAGGAAGCCT GCCTGTCGCG GCTTTTGGGG GCTCGGCGAA GCACAACCAG
     4441 GCGCCCAAAG CGTTGTCCGG TATGGTTGAT GAGCCGGCTC ACTTGTCCTT TTTGGTCGCC
     4501 TGATCTTCCA GGCGCAACCT GGGATAGTTG TTAAGACTTT CGCTGTAGCC CAGCACGAAG
     4561 AGCAGTGCGG CACGGGCCTC GCACTCGGGC AGAGCAGCGG CCCACTGCTC GATAAACGAG
     4621 CGCGAGACCA TCTTTTTTTG CTCCGGCACC ACGTACGCCT TGCCCTTGCG AGTCGCGTCG
     4681 ACCGCCGCCT TGACCTCGTG ACCCTTCCTC GCGCCGAGCT TCTTGACCTC GACGATCATG
     4741 GCCGGCTGCT CGGCCTTGGG CACCGAGGCG ATAACCGGGA TGGCGGTCAT CGGGAAATTT
     4801 TTGGTCACGA ATTCCTGCTG AGCTTCCGGG CTCAGCCCCA GGAAATCGAG ATGCAAGTCC
     4861 AGCGTGGTCA CGTTGCCGAG GCGCAACACC TCGACGACGC GCGTCCGCGA GCGGCCGAAA
     4921 GCCAGCAGGC GCTGAGCCTT CTTGGCACGG GTGAAAAGGG TCTCCTCGCG CCGCTGCGCG
     4981 TTCTCCTGAG CCTTCCACTC GTACAAGCTG GCGTCGTCGC CGTGCATGAT GCAAATCGGA
     5041 ATCTTGATCC GATCGTCACC CTTCTTGCCC TGGTTGACCT CGCGGGCGCA GCGGGTTCGC
     5101 TGAATGCCCG AGACCACCTC GAGGATCGGA CGATCGTTCT TGTCGACGCC GTTGCGACGG
     5161 ACCACCACGG CATGCTGCAC GCCGAGATCG GTGATCGACT TCACCAGGTC GAGATCGAGC
     5221 GGGCAGACGT TCGGATCGAC CCGGTCATCG TAAAGTGGGT GATTCGGATC GGTGATCAGA
     5281 ACGATGTCTT CCGGATAGAC CTTCAACAGG TCACTCTTGG TGACATCGAT GCCGCCCGCC
     5341 TTCAACAGGC CTGCGGTGCT TCGGTTTGGA CTCTTGTTTT GCTTCATAGC TGTCACGGTT
     5401 CCCATGTGTC TCCAGATTGT TTTAGGCACC CCTAGAGACA AAATCAAGCG ACGCTCGATT
     5461 CTAAGGGCTG CTTTCTCTGC TGGGATTATG AGCACGAAGC AGGAAACGTA TAGTTCTTTT
     5521 TTAGAAGGCG GGAATTGCGA ATCAGTCTGC GAGCTTGAGT GCCTTATCGA TGATCTTAAG
     5581 GCAGCGCTCA GCAGCGGACT GGAGGGACGC GCTCTTGGTG AATACGCTCA AGATGCGCTC
     5641 CATTTCGACT GCGCTGGCAC TGACCTGGGG AGCGCGATCC TGCCGAGCTG TGATCGTTGG
     5701 CCGGGGAAGG CGCACGTCCC TGGCCTTCCG CTTGACGTCG AGCTTCGCAC GCTTGACGTC
     5761 GAGCTTTGTG CGCTGGGCCT CCAGCTGAGT CTGAGTCTGA GCCTGGGCCT TAGCCTTGGC
     5821 CTTTTTTTGT CGGTTGAGGT GCACAACCTG GTGGAGAGAG GGGTACTTGT CCGGATTGTA
     5881 TGGAAGCCGA CTTTCCTCCA CCTGCTCCAG CCAGCGATAA ATGATGCTGT CATAAGGCAG
     5941 GTTGAAGCGC GCAACCGCTG TCGATTGAGG TTGGCCCTTC AGCTTCGCTG CGCACATAGC
     6001 TTCGAGGGCT TCGAGGCGCA CCGCGAGGGG CCAGCGCTCG TCATAGGGCT GAGGGCTGAC
     6061 CGGAAGACCC GAAGAGATGG TTTCGTCGGG GTTGGAATTA ATGGAGGTGT CGCTCATTTT
     6121 GCCGTTCACT TTCTCGGTGT GCATCATGCC CTCGCCTGCA AAGCTGTGCG CAATTCAGCT
     6181 TGCACTTGGA TGAGAGCCTC ACGATAGAGG TCGCGCTCGG CCAGAACCCG ATTGATCCCG
     6241 TCCAGGACTT CCGTCCGGAC CTTGTCGCGG GTCTTGTTGG TGGGTCGGAG CGGATTGATC
     6301 CAAGTTTCCT GCTTGTCGCG GATCGATCCG GTGTCGACAA CTTTGGAAAT GCCTTTTGGG
     6361 ACGCTGGCCC GCGGTGGGGC CTCGGCGCCG TCCAAAGTCT TGGCGTTCGG GCCCACGGCG
     6421 AAACGAGAGC GCTCCTCGAG GAGCCCCTCC TTTTCATCCT TGAGCCATTG ATTGACCGTG
     6481 GAACTGGTGA CCTTGTACTT TTTCCACAGC TTCTTGAGCG GGGCATCGAC CGCCTTCAGC
     6541 CCTTTGTACT CGCTGAGGAT CTGTGCTTTC AGGTCAGCGG TACGCAAGGT GCGCCGCTTC
     6601 TTGGGGTGTC TTCGTTTGGT TGCCATCCGT TTGGTGCTCC TTTGCTACCT AGACAATCGC
     6661 CAGAGCAGAT GATATGCGCA CGGGTACGTT TGTCAACGGT GCTCTTGCAA CCGGAACTGA
     6721 AAGCTAGCTT GCATCAGCAG GTTAGCTTGC ACGAATAGGC ATCTAAAACT CCCTATGTGC
     6781 AGAACCTCGC GCGTACGCGA GGACGTCCAT CGCGACACGA AGCCGGCAAA CATGAGGATG
     6841 CGGACAGGAA GACCCGACTG GAGGGGCTCT CCAGCGCGCA CGTGTCACGG GTGAGGGAGT
     6901 TTTAGTATTG AGGCGGCCCG GCCGAAGCCG GGCTCTCACC TAGTTCGCGG AGGGCTGGGT
     6961 CTTGGAGGCG TTCAAACGCG CCTTCATCGC GGCGATCATG CCGGGGTTGC GACCATTCGA
     7021 CTTCGCCGCT GGGGCCGAGG GCGCTGCCGC CTGGCCTTCC TTCGGCTTGT TCTTTGATCC
     7081 CGGGGGACGG CCACGGCGCT TGGTACCCTC GGCCGGAGCT GCCTGAACCG CAGCCTTCTT
     7141 GGGCCGACCA GGACCCTTCT TCACCGGAGC CGCGGTGGCT TCCGGATTCT TTTTCGGGCG
     7201 ACCTGGGCCC TTCTTGATTG CGCTGGCCTG CACCGTCGTC GCCTTCGGCG CATTCTTCGA
     7261 ACCCTTCGGG CGTCCGGGTC CCTTCTTGAT CTCGCCGGCA GCGACAAGGG TCGCCTTGTT
     7321 CTTTGATCCG GGCGGCCGAC CACGGCGCTT CGGGGCGTCG GTCGATGGCG CAGCCGCGAC
     7381 ATTCTTGCTG CCCTTCGGAC GGCCGGGGCC CTTCTTGGCC TTGGCGCGAT CCACGATCTT
     7441 GCTGACGTGC GCCGCGATGG CGTCATCCCC GGTGGCCACG CCGAGCGATC GGGCGACCAA
     7501 TTCCGGAATC TCGGTGCCGA GCTGCTCTCC GATCACCGTC ATTGCCTGCT GGAACTTCTC
     7561 TTCGATATGG GAAGCGATCT GCTCAGCGAG CGTGCTTCCC TTCTTCTGTC GAGCCATTTT
     7621 CGATTCTCCT TTTCGGGCCT GGGCGTCCGG CTCAGGCATC CGTTGTTTTT TGTATAACAC
     7681 AGAAACGAGA ATGCAAACGG AAAAAAGCGT TTGTTTGTGT TCTTTTTCGT CGCCGTTCTC
     7741 GCAACTGGAT TATGTGCACT CAGGTGGGCT CGACTAGTCC CTATCTTTTA ATCAAGGCGC
     7801 CAAGTCCTTT TCTGTTTCCT GAGATATCTG ATTTTCCTCA TCATTTAGCA GACCGCAACA
     7861 ACGGGGGCAG TCCGAGCCTT GCCAGCCCAT GCTGACCAAT TGCCATCCGC ATTCGGAGCA
     7921 TTTGTGGAAG ACCGGCCCGT ACAGGGTGTG GGGATCGAAG ATCATGGGAG GTCAGCGTAC
     7981 CAAAAGAAAG GCCGCGCCAT CCCGGGAAGT GGATGACGCG GCACTCAGGA AACAGATCGG
     8041 ACGCTTGCCG CTCGCAGATA CAAAGCCTCT GCGCGGGCTT GCCAGGGCCT TGAAAGGAGC
     8101 GAAAGCGGCC CTGCCCCGAT CTAGAGGCTT GGGGGTGCTG GTGTCAATGA GCCGGATTTA
     8161 GAAGCGACCT TGAGGTCGCG GTGCTTTTGC CTTTTTCACA ACGAGTTTCG TGGGTTCGGC
     8221 AAAAGCGGAC TTGATCAGCA CCAGCTGGCG TCCCGGGTTC TGGTGCTTCT TGATCTTGGC
     8281 AAAAGAGATC TTGTTGTACG CGTCATAGAC GTCCCGGGGT TCATCAATCG AGCACTCATA
     8341 ACCGCAGTCA GCTAGGGCTT TCTTGAGAGC GACGGCGATG GTGCTCTTGC CGGAACCAGT
     8401 TGGACCAGTG ATTCGTATTT CGATCATGCT CTGAAGTTAC CACGAATGAC CGCAGTTGTT
     8461 GCAGTCCAGG GACTGGCTGG TGTCGAGAAA GTCTGAAGAT CCGCAGCGTG GGCATTTCGG
     8521 TGGATCTTCT GGTGTCCGTG CATACTTGGT CAGCGAGCTG GCAGCCAGGA GCGTAGTCGG
     8581 GGGATCGGGA ATGCTTTTGA AGAACTCGAG CGCTTTGTCC CTGCGTTCCT CTTTGCTCAG
     8641 GGCCACCATC ATATGACCGG GGTATTTACT GTATCGTGCA CAAGCGCAGG TGGTGCCATC
     8701 CGGCTGGATG CAGTTGCCCT TGCAATCCTC ACAGGTGACC CATTTCTTTC CTGAAGGAAC
     8761 GTCTCGAGCG CGGACCCAGG AATCCCGCAT CACCTTCAGG CCAGCGAGTT CGAGCTTCTT
     8821 GAGATCGTCG CGGTTGATCA TCGTACCGGT CTGAAGCTCC AGAATCTCTT GGATGAGCCG
     8881 TTCTTTTTCG ACTTCATAAA TCATGAATCT CTGGGCCTCC CTCCACTTGG AATCGGTGTC
     8941 GGCGTAAGAC CTTTGTGACC GTTCTGCTTG AGAACGGTTT TGAGCAAGCC CTTTGCCTCA
     9001 GGCATCGTCA GTTCACTGAC GTCGAGATAG ATAACCTTGC GCTCAGGCAC AGGAGGCGTC
     9061 GCTTCCAGGG CGGGCCGGTC CATGCGGGGG AATTCTTCGA AGCGATAGGA GGCTTCTTGA
     9121 ACCCGCCAGC CAGCCCGATG GCTGGGGCAC AGTTCAAAGA AGAAGTCGCC TGCCGAGGTC
     9181 GCGGCATCAC CTACCAGAAG TTGAGCGACG ACCTGGATCT TGGACTCAAC ATGAGCATGA
     9241 CTCAGGAGCG CAAGGCCCTC TCGCACATCC TAGGCGAGAT CGCCCGTTTC GAACACAGCC
     9301 AGCACCGACC TCTCCTGCCC GTGATCGTGG TGAACAAGGC TGGAGTCCAC GAAGGCAAGC
     9361 CTGGTCGCGG CTTCCTGGCC GCAGCTGAGT CCTGTGGCGC TCTCTCTGAC GAGATGGACG
     9421 ATCAGCAATT CATCATCGAT CAGAGCAAGC AGGTCTGGGA TTACTGGGCC GAATGGCTCC
     9481 ATAATGGCCA CCATTAGTCC GGTCGATTAA ATGCCGCCTT GACCCGCTGC GCTGCGTCTA
     9541 GAATCTCGGC GCAGTCTCCC GCAATAAAGC CCACCAGCTT CTTCTCAAGC CTCCAACCTT
     9601 CCGCACGTTC GATAATCTGA ACGAGCCGGT AGATCTCTGT CATGATCAGA ACCGTGCGTT
     9661 CGGGGACGAC GGGTGTCTTC TCATCATCCA GCTCCACCTC GACGGGCGTA GGCTCAGTCT
     9721 CTTCCCAGCA GGCCATGCAC AAGAGCTTCG GAGGTTGTCC GGATTGAGGA TCCCAGTCGG
     9781 GCACCTGACT CGCGATCCAC TCCTTCATGG GAATGGTAGG CCGGATATGA AAAAGCGCCT
     9841 TGCACCGCGG GCACTGAGCG TACATCTAAA CAAGTCTAGC AGGCTTAGCC ACGAAGGAAC
     9901 GAATTTATAA CACGGACTTT GGTCATGATT GCATCCAGGC GCTCTGTTTG CTCTCGAATT
     9961 TTGATGCATA GGGAACAAGT AAGTTGTTCC ATGGAGTTCG ACAGCTTTAC CTCTGGGCCT
    10021 AGCGGGGATC CACAGGCCGC CGATCCATCC TCATCCATGA GATGGACGAT CGGCGTCACA
    10081 CTCATTGAAC CCGCAGGCAC CGCAATCAGA GCCAGGGCGC CAAACAGAGG CGAGATGAAA
    10141 GATAGTCCGC CTTCCAATTC CTTTTGGCAT TCACAACACA AGGTTTTTGG GGCACAGCGA
    10201 AAGCATTGAG TTACCTTGCA GCGCTGGCAG TAATGACATT TACCGTCGTG AAACCGTGCC
    10261 ATCCATTGGG CTAGGTCGTG AATATCCTCT TCGAGCGCCA GGGGGCTTGT GTCGCCCCTC
    10321 TGCCTCTTTG AGCATCGCAG ACGCAACACT TCGAATATGG CGATGCAAGG GGCTCAGGGC
    10381 GTCACGTTTC CGGGCGGATT AGTTATCACT CGAAGTGCCT TGTAGATGTC AGCGATTACC
    10441 TCTCTGAGAG TCGCCTCACG CAGAAGCGCC TCTGCCAGCC GCTGCTCAGC GAGGTCTCTT
    10501 TGCTCGTGGA CTTCCCGCAA CGCAGTACAA CTTGCACAAT GGCAATAGCC TTGGTCTTTC
    10561 TTCTCGCCTG TCATGGCTCC TCCAGAATAG ATAGCCGGCC GTCATCCGCT GGATGAGAGA
    10621 GCTGACCAGT TTCTTTCTTC TTGCTCTCGG TCTTGATCAC GCTCCGCTTG GTGGGAAAGG
    10681 CGTGCCAGGT TGCACTTCCA ATGATAAAGG GGATGCCGAA GACTGCGGCG CCCATGATGA
    10741 ACAAGAGAAT CACCAGAAAG CCAGGAAACG CCGCCCAACC CAGAAACAGA GCGGTGATGA
    10801 GTTTCTGAGC AGAATCTTGC AGACCTTGGG GTGTGCCGTA GCGACCGGTT AGCTCTCCCC
    10861 AATGCTCAAT ACCGAATAGT GCTACGGTTC CTGCCCAGAA TATGGCGTCG AATGCAGCAA
    10921 TCACAAAGAG GTGGTTGTAG AGAGTAAGGT ACTCGATCAT TGTCCGTACT TTCCGACTCC
    10981 GAGGAGCCAT TCTACATGGT CGCGCCGAGC GGCTTCGTCC ACTTCTTTTT TGACCTGCTC
    11041 TTGCATCGCC TCGACTTTTT CTTTCGAAAC GCCTCCTGGG TGTTCTTTAT TGAACCAGTC
    11101 CTCGAGTTCT TTGGCGGTAG CGTCCGTGAG GTCGTTGAGT ATCACATAAT TGATATGTTC
    11161 CTCCCCAGCT AGCCGGCATT TTTCGTAGTG TTGTTGGAGA AAGTTGGTTG CGGCCATTCA
    11221 GTCCTCCCAT TTTTTGAATA GACTATCAAA CAAGTCGGGG CGCTCTGGAT GGAGTAGGCG
    11281 CTCGAGTTTC CACATCCCCA GCAATACCAG CCCGTTTCCG AGCACGACCC AAGGCTGGTG
    11341 CTGCAAAACA CCGCCCACGA TATTCACCAG AAAACACACC ACAGTGAAGT TCTGGAGATG
    11401 GCGCAGGTGG CGAAACGGTT TCACTGGATC TTGCTCTTGT GTAAACGATT CATGACTTCG
    11461 AGAAAGTGTT CTCTTGTGAC CAGATTTCTA GACTTCTTCA CCCAGTATCG CTGATACACT
    11521 GCCTCTAAAA ACAAACAGAT CTTAAGCTGG CGGAAGTCCA TCAACCCGTC TCCGGCCACC
    11581 GCTCATGATA CAGCTTCCAC AGTGCGTCGT GAACCCGCAT GAACTCGGGA TCGGGGTCAT
    11641 CTGTGGATTG GATAGAAGCA ATGGCGTCGA GGACTTCAGG TCGAGACACT TCCATCTTCG
    11701 CAAGAACAGC TTTGGCTTTT AGTAGACGTT TCTGATCTCG AGTCAGAGGC GACGCAGACA
    11761 AGCCTGTTAC CTTCGTCCAA AGCTCGGACA CGATCCCCTC GAGCTTCCTC CAGTCCTCCT
    11821 TGACATAGTC CGGTGTACCT ACGGCCTGAG TCCAAAGCTT GTTGAGGAGC TGGTGAATTT
    11881 CTGGGTAATC ATTTGGCAGC ACTGCGCCTC CGTTCAATTT CCTCGTGAAG ATCCAGCTCG
    11941 AAGTCTTGAT TGATCCCATT GGCGTCAACC AGCTCTTCCA GAATCTGTAG TTCCTCCAAC
    12001 GAGAGCTTGG TGGCCAAGAG CTGGACCATC TTCGCGCCCG CAGCCTGGAC TTCGCTCATT
    12061 GTTTTGAAGC GGTAGTATTC AGGCCAACGA GGTAGGTCGG GCATCGGAAG CTCTCCTGTC
    12121 TGGGGCGGCC ATTCATTCCC TGTATGGATT CTGTACCTAT GCTTCAGAAG CCCTCCTTTG
    12181 CGCCTTTGTT CCAGGCCATG ATCTGCTCAC ACAGACTGAG GAGTGAGCGT GCTATAACGA
    12241 ACCCGGGCTT TTCCAGATTC AGCTGGATAA GAACGTCCTG TTCTCGAGGA TAGCCCGGCT
    12301 CAGTGCCCAC AAAGATCTTC TTGTTCCGCC CGGACCAGCG TCCCAACTCG AACAAAGCGA
    12361 TGGGCTGAAT CTGTTCGGCT GGAAACCAGA AACAGATCGC GTCCGCCTTG GCGAGGTGTA
    12421 GATGCTCCCA AGCGATCTGC TCCGCTGCCG CAGACGGGTT GCCAATGGGG AAATCCGCGC
    12481 GACGAGGATT ATAAATATGC CCGTGGTAGC CGAATTCCTG GAGCGAGCGG ATCATCTGAG
    12541 TCTGCCAGTC CGGACAACCT GTGATCCCTC CTGCTAGAAA CACCGAAGGA ATGCAGCGTT
    12601 CGTGATTTGG TGCGACAACA ACTGTTCCCT TTTCATTGGT CTCCATAGTC GGCAGGGTCG
    12661 CCGGGGTAAC CGACGAAGTC CTCAGGATCC CAATCCTCAG GTTGATCGTC GATGGGTCGA
    12721 TGCGAAAGAT AAGGTTCGAT GGGTCTATTA TCTCTGCGGG CACGCATATG CTTCTTGGCC
    12781 AAAGCGTCCA CTTGGCGATT CAGATAGGCT GGAGCAGTCG GACTGTCATC ATGTCCCTTC
    12841 GTCCAACGCA CCTGGCGCTT GATGACGTAG AACTGGCACA GGCGCTCAAT TTCTTGCTGC
    12901 TGTTGGTACA TCCAGCGGTC TTTGGGCGGT GCTGCGCGCC ATTTCGCCAG GCGGGCCACC
    12961 TGTTCGTTGT CGGTTCGAAT CGCAATGCCC TGGATGTTGG TAACGATGTT GGGAAGCTGA
    13021 CCTAGAATCT TGAGCCCCTC GATGAGGGCC AGCATCTCAG CTTGAAAAGA ACCAGGGGCC
    13081 TCACCAGAGC CCGCAGCGAG CACCCGACCG TCTGGATAGC GCAGCCAGGC GCCCCAGCCC
    13141 ATCACACCGA CGTGCCAAGA GGCATCGGTG TAGAGGGTCG CCCAGTCCGT TACACGGGCA
    13201 AATTTCTCAT TCTCTCGACG GGACTTCTCA GCGATTGCTT TGGATCGGTC GAGGAATTTC
    13261 TTCTGGCGTT CAGTGGCCAT CTTCTTTCTT CCACTGGCAT TCGGTGCAAC GAGGGCCCTC
    13321 TTCGTGGAGG AGCCCGACCT TGCAGTCCAC ACAAACCCGG CCTATTTCTT TGGCAAGGGC
    13381 TCGGGATCGA CAAGCGATGC ACTTGTGGCC ATCCGTTAGC CAATGGCAAG TGCATCCGTT
    13441 CGGAGTCGGC GGATCCATTA TTCCTCGTCG TCCGGCGGCG GCGCGAATAC AATGTCCTGG
    13501 CAGGCCATGC ACGTCTGGGT AATCAACCAC TCCTTCTTAC TGAGGATGTC TCTGAAGGAG
    13561 TTCGGATCGA CTGTTTTGCC ACACATGGCA CATTGATCCT TGGCGGGATC AATCCCAGTG
    13621 ACCTCCTTCA TCAACTGCTT AGCGAACTCC TTGGGACTCG CTTGAGAAAA GGATCCTGAT
    13681 GGCTTCTTGG GACAAGCGTT CTCTGAGTGG TCTCCGCCAC AGAAGATACA GCTCACTATA
    13741 CTCCTCCTGG TTTGATAATC GAGATCATTT GCTTGACGAG TTCCGCCTTG GCCTGTTCGC
    13801 GAGCGATGTA GAAGGTGGAA TCGGCAACAA TGCCAGGTTC CACCATACCA ACCCCGCGAA
    13861 TCATCTCAAT AGCTCTGACA ATGTTCTGGA CGTCGTCCTC CCGGATTTCT TTTTCCAGCA
    13921 TGACGGTAAG CGAAATGATC CGGTCGGTCA TCGCTTCCCC GCTTCGTGTG CTTCACTGAT
    13981 CGCCCGACAC TTGGCGATGA ACTCCTGAGC TGCTGCATGC GCCTCGAGGT AAAAGGTATC
    14041 CGGCTTCTTC GGCGGCTTCG CGCTCGGATG ATAGGGACGG TTGTCCCACG TTGCGAGACA
    14101 GAAAACAGCG AACAACCGAT CCTCGTCCAT CGAAGGATGA GACATCTCGC TCTTCGCACC
    14161 ATTCGAGTTG ATCTTCATCC AGAGCTTGCC CGTCTTTTTT TCCTTTACCA GAACTTCGGC
    14221 GATCGGCTTG GCGTCGTTGT CCTTCTTTTT TGAAGTTGTC TTCTTTTTTG AAGTGCTCAC
    14281 TAGCGCTCCT TTGTCTTTCC AGAGAGAAAG CGCATTCTCT CGCTGAGTGC AAAATCATAG
    14341 GCGTCGAGGC AATCCGTTAG AAAACCTGCG AGAATGAAAT CCGGCGTGTT CGAACGTACT
    14401 TCGCGACTGT GGTAGTTAAT CAGGGCTGCC AGGGCATCCC GGAATGACTC TTCCGTCAGG
    14461 ATAGTCTTGA CCTTTGCTGC TACTCGCTTT CTCGAGACCG GGGTCGTTTT GGCTTTGAGT
    14521 GTCTTAAACG GCTTGTGTGA TGTGGGGGCT TTCTTGGTCG TCATACAGCG GGTATGGCAC
    14581 ACCTTTAGCT TGAGGGCAAT GGGCTTCTTA GACGAGCAGG TACGCTCAAT GACCATGGAT
    14641 TTCTAGGGAG GTAGGGCTCG CTGCTCCGTG ATGGGTATCT TTCGGAATAA GGCTCGCTAC
    14701 GCTATCATGG GTTTCTCAGA CACTTAGGCT CGCACTGGAA AGGCAAAAGC CGATCCGCTT
    14761 TGAGCGTAAC AAGCCCCCCA TCAACAGGAT CATATTGGCG CACCATCGTC TTCTGGACTG
    14821 TCGTCCACTT TCCAGAGGAG TCGACTAAAA GGTTTCCCTC CTCAAGCAGA TCGATGGGGA
    14881 CTACGCCTTC AGATGTGAGG ATAGGCGTAC CTGGAGGGAA GCAGTAGGCC CAGAGCGCGG
    14941 AAACGGTCGG CGCCTTGTGG ATGTCGATCT CGCTGATCAG GAGCGCTGCC AGCGTGGGGC
    15001 CGATCCCACG GACGTCGCTC AGAAACTGAG AGAAGATCGG CATCGGTTTC AGCAGGCGCT
    15061 TGATCTCTCG GAGAATGGCG CGCTCGAGGG CGTTGACAGT ATCGCTGGTC AGCGTGAGGA
    15121 AGAGCTGACT TTTTTCGTCG AGATCGACTT GGGCTTCGTT GTCGTCGCGA TCTTTGGAGG
    15181 AGGTCCGGCC GGCGGTCTGG ATCCGGAGCT GCTGGATGTC ATAGAAGAAA CGGATCGCAT
    15241 AGCGCACCTG AAGGCGCGCC GACATCTTGG GATCGTAGAC CTTGAGCGGA TGCCCGGTGG
    15301 TCTCATCGAT GACGTCAAGG ATCGCTTCCT TGGCCTCAGC AACCGTCTCC TTGCCCTGGA
    15361 GAGGGATCGC CTTCTTGGCG CGGGGCTTCT TCGGAGCGTT GGGATCCTTG GGGGGCTTCG
    15421 GGGGCTTGGG TTCTTTGGGG CCTTTGGTCG TCATTGGGCG GATTATAGAC ACGCCTAAGG
    15481 TTTCTGACCA ACCTCTTTTT CTGCGTTGGT GGTGGCGAGC ACCCGGACGT CGAGGATCGA
    15541 GCCTAGGATC CCGTCCGAGA TGTTGAGCAC CGAAGCAATC GTGCTCATAT TATCCGAACC
    15601 CCGCTGGACC AAGCACTCGT CGGCGTCTTC AACGATCAGC ACCAGGGGGT CCGCTGGTCT
    15661 CGCTGTGGTC AGTCTTCGAG ATCAAGAGTG GGAGGACGTC GGGCCCGCTG ACGTCTTTGA
    15721 CCATGGAGGG AGGCACGAGA ATGAACGTCG CTGGGGCAAC TTCACTCAGC AGTCCACGGA
    15781 GTAGAAACGT CTTCCCACTG CCTGGAGGCC CCACCAGTAT TGCGAGGCGA CCCTTCGGCA
    15841 CGGAAGACTT CAACTCGCGG ACGATTTTGT CGTAGCCCTC CACCGTTACG GGTTCGTAGT
    15901 TCTGGCGCTC CAGGTTGACC TTGGCGATCC CGAGCTGGGC TACGTCGTCG TCTTTCTCGC
    15961 TCCGAACAAC GGCATAGACG GCGCCGAGCT TCTGGGGAGG ATCGACGCGC TGCTCGATGA
    16021 GCTTCCGAAT ACCGAGCGCG ATCTTCTCGT CGGTGAACGC CGCTGCGAAA TCGAGTTTCT
    16081 TGGGGGTTCC GGACAAGGAA ACGTAGCCGC ACTTGGACAG AAACTTGGCG TTGATGTGTC
    16141 TGTCCCAGGT TTCGCCTGCA TGTTGGACGA CGAGGTAAAG CGTCGAGTCG ACCTTCTTCA
    16201 TGGCCTCGAA AAATTCTGGG ACTGAGATGC GAAGGCTACC TTCGGCAAGG ATCTCGTAGA
    16261 TCGTATTCCG GCCACCGTGG TTCCAGGACT CGAGGATTCG TTTCCACAGA ACCATATCCA
    16321 TGGTTCCGGG GTAGGGCGTT GCTTGGTTTG CACAGAAGGC AGGAACGGAA AGACCAGCCC
    16381 AGACATCTTC GATGGACATG CGCCCGTCTA GCACGAGGCG CCTTGACAAT CAAGCCAAGC
    16441 ACGCCTAGAA AAGCCCATGC CGAACATCAA TGATATCCAA GTCCTGGAAG GTCTGGAACC
    16501 CATCAGACTG CGCCCCAAGA TGTACGTAGG GGAGCTGGGA CGGAACCACC CCGAGATCTA
    16561 TGCGAGGCTG CTGGAATGGG CCTTTGGCCC TGGAGTTCAG GCTGCCCGGG AAACGAAGAA
    16621 GCCAGTCACG ATCAGTATCG ATATCGGCGA CAAATACCAA GGCCTCGGGA TTTTCTTCCG
    16681 GGTGGAGGAT AATGGCCCTG GGATGTCAGT CGAGCCTCAT CCATTCAAGC TGGAGCCGAT
    16741 GGCTTCTTAT CTTGTCTCCC ATTTATTTGC AGGGCACTCG GGCTATCGAT TCGACAATGG
    16801 AGGGCTCGGG ATCCTGAACG GCCTGTGCTC GAGGTTCTCT GTTGAAGTCT ATCAGGACGG
    16861 CAAGGCCTGG TTCCAATCCT TTGAAAAGGG AAAGTCGCAG GGCCCCATGC AGGTTATCGG
    16921 AGAAAGCAAC TGGCACGGAA ATGCTTTCAA TATCCTGCCA GATCGCGAGC TGCTTGAGAA
    16981 CCCCATGATG GACATCAACC TGATCAAGCA GCTGGCAAAA GACGCAGTCA GCGAAGGTCA
    17041 GGGCTTGGTC GACGTCGACA TGCGGCTCGG CGCCGATCCG AAGGTCCTTC GCTTCGACTG
    17101 GAAGCCTAGT CCCAAATAAG ACCTTTACCT TCGGCGTGCC TGCCCTTGTG CCCTTTCTTC
    17161 CGATCACAGA AGTACATATT CTTGCACTCG GCGTTGCAGC GGGTCCCATC CTCAGCGCGC
    17221 TCGACGAAGT CGGTAAGTAG GCGAGCGACG TCCTTTAGTC TCAGTGCGTA TTTTGGTCTT
    17281 TTGAGACTCT GCTGGAGTTC GAGAGTCTGA ACCAGACTAC TGAGACGCTG CTTGTAGAAC
    17341 CAGCGCTGGA ACGCAGGATC AGTAGGGATG TCGAAATAAC GTTGGGCGGC GTCTTTTTTC
    17401 ATTGGGCCTG GTCTCCCAGC GCCCGCGTCG TTGCCCAGGG TTGCTTGCTA AAGATCTCCA
    17461 TGAATTCTTT TGGCCCACCC TTGATCTCGA GAATCTTCAA CTCACCCTTT ATGCCGGTCA
    17521 TCTCGACGGC CATGCCAATG ATGGATGCCA TTTGTTCTTC CGTCCCGGGC TTGGCTTCGA
    17581 AAGTAAGACC AGAGGCGGAT TTCTCGTCGT CGTTGGTGAA GGGGTCCTGA TGGGGATCGG
    17641 GTTTGTAAGT CCGGAACCGC CAGCGAAGAG TCCAACGCGT ATCGGCCTTG TGCTGCTTGA
    17701 ACAGCATCGC CAGCCAGTCC CGATCGCCAT CTCCAATGAA CCAAACCCTG GAAACGTAGG
    17761 TGTCTTCATC GATGTCGAAA ATCGCCATGT TAGCCTCCGT GAAACTGTAA CTTCAGCGCC
    17821 TGATAGCGCG GTTCGTCCTT CGTCCCAGTG AAGTGCAGCG GTTCCTTCCG GGTTCCATCC
    17881 GCCTCGATAA TCGGCATCCC TTCGAAGAAA TCCTCATCCA TCTTGCCGCA TTTGGCACAA
    17941 ATCCATGGAT AACAGATGGG GCTCAAGTAA AAGACACGGG CGGAATAAAC CTTTTCGTGA
    18001 TCACACATTT CGACTCCAGG GTCCGGGTTT AGGATCATAG GAGGTAATGA GGTCATACAA
    18061 CTGCTGACCG GGCCCGGAGA CGATCCCATC ATCATCAATA AGGGCGTCGA CACCATCGGC
    18121 GCCGTGTTGA ATGATGATCA CCGGAACCTG GCGCCGAAGG GTCGAGATCA GAAGGCGTCC
    18181 GACCGGCAAC CCTCCTGGCA CAATCTCATT GGCCATCATT ACTTCCCTAC CATCAGGCCA
    18241 ACGTTCCTTA GGTGGCGTCC AAAGTACATA ACCGATCTTG TCCGGTCGCA GATCCTCTTC
    18301 TTTGATGTCC CCTTGTTTCC AGACACACTC GAAGGCCCGA CAGGGCTCAG GCCGGTCCTG
    18361 ATAGATCCCA CAGGGCATTG AGGCGCTGTA GCCGATCTGT ACCAGGTGTT CACAGGGCAC
    18421 GCCTGGGGGC TTGTTGAGTT GGAAGCGACT CTCCTTCTCG GAGATCGCGA AGACCGAACA
    18481 ACACGCTGTA CAACCGCCGC AGCTTCTCAC CGGAAGACCT CCTGAAGAAT CTCTTTGAGA
    18541 TCGCATTCCT TGGTCTTGAT TTCGAAGAGG CGAATATCGG ATAGCGGGGG TCGGATCTGG
    18601 AGCGTCCCTC CGCGCCCGTC GGTCGTGAGA CCGTGCTCGA GAGTCGTCAA AATAAAGGCG
    18661 ATGGCGTCAT TCCGCTTCTC GAACTTGATT CGTTTGAGGG TTGGCCGGTC ACCATCGTCC
    18721 CAATAGGACG TGTCCACGAA ACCAACGGTG ACTTCGTAGT GGGTGGTCAT GAAATGCGCT
    18781 GGATTTTGAC GTGCTTCGTT CCGTCGGGGG TGGTGGTAAT CGTCTCAGCA AAAGCGAAGG
    18841 GGCGTTCAGG ACGGATAATC TTGGAGGCCT CGAGAATGCG GCGACTCCGG GTGTGCATCT
    18901 TTCCGGGCTC CGGATCGACG ATGACTGTGG AGCAGCACAA GGGATCGTCC TCCGCGGCAG
    18961 ACTCTGGATT CATGTCCAGC TCGAAACTGG CCACGATAGG AACGCCGTGC TCTTTGCAGA
    19021 TCTTGATGAT CTGCCCCATC AAGGGGCTGA TCAGCTCGTC GTAGGCGCGT TCGCGCGGTC
    19081 CGCGGGCATC AACTGTGGCG TCCATCTATT TCTCCTCTTC TTTGGGTTTG GGAAGGCTGA
    19141 GCTGGCCGCT CTCACCCTCC GGTTCTTTTC CCAGAATGAC GGCGATATCG TGCTTGAGCT
    19201 TGGCTACTGC TTGATCCCGC AGAGCCAGAG CGCGCTGTTC CCGTAGAAGA CGCTCACTCT
    19261 TGCGAGCCTC GACCCTTCCA CAAACAGTGC ACACAATATC CGCAGTACCA TCCCTTACCG
    19321 CATTCACAAC TTGGGTAGCG TTCAATACCG CGCCGCTTTC ATTGATCCAC CGATGCTTGA
    19381 AAAAGTAGCG ACAAGCCACA ATGGAAAAGG CAATTTTATC TCGGACGCCT ATGTAGCCAG
    19441 CGAAACCGAA TATGGCTGCC AATATGCTAA ACATAATAAC AGCAAAAACC TTTTCTTCGC
    19501 TCACTTGCTC TTCCTCTGCA TATCTATCGC TCGGAAGTTG GCCTCGCACA TCCGATCGGC
    19561 GCTGTACATC CGCACGCCCT TCGGCGCTCG GACTTTTTCC AGGGCCTTGG CGAGTTCTGG
    19621 ATCGCGACTG AGGGCCATGC GGACACCAAG GTTCGGGATG CCGCGCTCTT TTTGATCCAG
    19681 CATGAATCCG GCGCAAGTGC CCCTTTCTTT GTCGGGGAGA TCGAGGTGTT TGTGACAGGC
    19741 GAAAACCGAG CCGATTATCG CGACCTCACT GGCCTGAACC CGTTCGAATT CCTCCCGGTG
    19801 CCAGTGCGCC AGCCTGGTGT CCGTCCGGTA GGGACAGGAG GAACAGGGAA CAGTGGGATG
    19861 CTTGGTCATC GCTTCCGCTT CGCCTCGCGC TCGTGCATCG CCTTAAATTG ATAGGCGCCC
    19921 ACATTCTCCT TTGATCCAAA GCTGTAGAGT TCGAAATACC CGGGGAGGGC CTCGACTAAT
    19981 TGTATGAGTG TCTTGACTGC GTCCTTTGCC TCGAAGAACG TTCCACCCTC CAACCCCACT
    20041 TTTTTCCAGA CCGCGGGAGA TCCTGTCTGG AGCCAGCGCA GTGCATCTAC AACATCTGCG
    20101 GGATTGGGCA GCGGATAAAG GAGGGGCTCC TTGGGATGGT GGATCTTAGG CTTCAGAGAT
    20161 CGCGAGGCCG GCTGGCGTTT GCGCGGAGTA GGGCAAGAGC ACATCGAGGT AACGGATCCG
    20221 TTGCCCTCGT TGTACTTTCC GCATTTCTTG CATCTGCTGA TAGTCATCGG AAGTTCGCCA
    20281 GCCATTTCTT TGCTTCTTCC CAGCGGGCGG TAGCCTCGGC CAGGGGATAG ACAGGGATAG
    20341 GAAAGCGCGT CCAGATCGTG ATCTCGTTCA GGCTCTGATC GAAGCCCTTC GAGACTAGCT
    20401 CGCCGCGCAG TGTGATGTGC GGGATCTTCA ACAGACGCTT GTCCCCATGA ACGGCGCGGT
    20461 TCCCGATATG AATGTACGTG GAGGTGTTAC GGAGAATTTC GAACTCGTCC GCGCCATAGA
    20521 TGGAGGAGCC AATTTTAGGC TGGATCGATT CATCCCCGGG CTGGTACTTC TGGGTGAGCC
    20581 AGGAGGCGAT CACAATCTGG GGACGGTGCT GTTTTACCGC GGTCTCGGCG TCGGCCTTCT
    20641 CTACGTCGGC CGGTGGGTGG ATGGGCTTGG CGCCGAAAGC CGCATAGTAA GCCTGCATTT
    20701 CGGGACTAGT TTGGACGTAG GAATCCGTCA TCGGAATTCC GAGATGATAT CCGAGATCCC
    20761 CCATCCCGGC CGCGACCTCG AGGGCGCTAC CGCATTCATC TTCGATGAGC AATTTGAGCC
    20821 AGTCCACCAA CTCGGCAGTG GGCAGGTTGT ACCGACCGTT CTTCTGCATC CAGATCATGA
    20881 GATGCGCAGG ATCGAGCTGT CGCAGCGCGA CGACAGAGAG CGCCTTCACC CGGCCATCCT
    20941 TGTTCAGGAG GAACTCATCG AGGTAGGTGA CATTGGCGTC ACGTATGGCG CGGGAATGCA
    21001 TTATCTGTAT CCGGGTTCCA GCTTTCCGAG ACGCTTCATT TCCGTCTCGG CTTGGTTCAC
    21061 ACATTCCTCA AGGGAATCAC CGTAGAAGAA GGCCTTGGGC ATGTGAAGAG CCCCGATACC
    21121 GAGGACCCAG CGCATACCAG GAGCCCCCAG GACGCGGGAA AAGGAGGTAC CCGGGGCAGT
    21181 CTGCCCCTTC TCCAGAGTAG CGATGCGTTC ATCGAACGTT TTAGACATGT TCCGATTATA
    21241 GGCACAAAGG GGTGCCTTGT CCTATTTCCA AGGTACGAGA TTCTCGAATT CGACCAGCTT
    21301 CCCATCGTGG TACTCGGCCG TGATGTAGAG GCGATCCGGG CCCTCTGGCC CCTTCGGTCG
    21361 GCGTGCTCGA AACGCGGTAA CAGAAGCGTT CTCGAAGACC TTCCCTTCCT TGTACCGACG
    21421 GATCGCCTCT TCGATAGAGA AGTGCTGAAT CAGTCTGAGA CAGAGCATCA ACCAGTGCCC
    21481 GTGACAGACG ACCAGAACGT TCTCCCCTTC GTAGTCGCGC GCCAGGGTGC CCAGGAAAGA
    21541 ATGGATCCGC AGCTCGACGT CCATCCAGTT CTCCCCACCG AAGGGCCGGT AGTGGTAGAG
    21601 ATCCTCTCTT TCTTTTCGGA TCAGCTCGAA CGGAAACCGA TCCTGGATCT GTTCGGCGGT
    21661 CATCGTGTGA TAGATCCCGC GCTGGGCCTC CGCCAGGCGC GCATCGGTGT AGATACTGCC
    21721 TCCGGCACCA TCGAGCTGCG CGTGAATGAG ATGCATGGTC TCAGTCGCGC GCTTATAATA
    21781 GCTCGTGTAA TAGCGGTCGA ATTTCCCGTA GTGCTTCGCC AGCCACGCAC CGGTTATGAA
    21841 GGCCTGCTCT CGACCAAGAT CCGTCAACTG GTACTCGTGA GAGGACTGAT CGAACCGAGC
    21901 GCGCTCGTCC GGAGTGAGAA CGTTGCCCAC GGATTGTGCA TGACGCACGA AAACGAGATT
    21961 CTGAGGCCAG CCCATTATTT CCTCTTCTTG TCGATCTCTT CGGCCAAGCC GTCGCTGAGC
    22021 TTCCCGAGTT CTTCCATCAG CAGGAGAGCC TTTTTTTCGG CAACCTCTCC GCCTACCTTC
    22081 TCGAATGCGT CGGAGTCACC TGTCGCCCAT AAAATGGAGC GGACCTTGCC GAGATTGTCC
    22141 CAGGCTTGCG AGGCAAGGAG ATAGGCCCGC GCAATGTGCA CCACCCGAGC GCCGTTGACT
    22201 CGTTTACTCA TCGGTATCCT CGCAGTGCCC ACCCATAACC TTGACCTGAA CACGACCGTA
    22261 GTCCCAGACC AGGTGCTCGC TGTCTTTGGG GTAGACCTCT TTCCGGGTAA AGACGCGATC
    22321 ACAGCTCTTG CATGTGAACT GCGCAATCGG ATTGCCCAGA CCGTCAAGGG GTTGGTTATC
    22381 CTTGCTGATC GGCACGAGGT GCGGGTTTGC CACTGACCAG GATCTAGCCG TTTAGGAACG
    22441 CCTAGTCAAC TCACTTTTCC TTGGAGGCAT TCTCTACCTT CCACTTGGCG ACCATCCGCC
    22501 GAACGAAGCT CAACTCGTAG CCTTCTGGAG GAATAGCCGG ACCGGGGCGG ATTTCTTTTT
    22561 TGCAGGTGGC GGGATTGTTG AATTCCTTGG TGTCCTCCCC ATAGGCTGCA CCAACCGCCT
    22621 CTCCCAGCCT TTCTTCCTGG GCGAGAAGCG TGTAGACCTC TTTGATGGTC GAGGCTTCGT
    22681 TCCAGTGCTC CGTAGCTTCA GCCGCGTGCT TATCGTAAGC GGCGATAGCC TCCTCGGTGC
    22741 GCTTCAGATT GGGTATTTGT TTCATAGTGT ATTTCGCCAG TCCGGACCGA CGATGCGCCA
    22801 GACTGCTTTC TTTTCCACCG ACTCAGGGGT GATCCCTTCA CGCTTACAGG ACTCCAGAAA
    22861 GGCGAGCTGG AACAAGGTCA CCATGGTCGT CGAAGCGAGC GAACCGTGAA TACAGAAGTC
    22921 CAGCACCTCC AGGATCTGCG TGGCGGTCGG GGGAGCACTC CAGTTCCGAA TCAGATCTTT
    22981 CATGCTCGCA TCGAGCTGGG TATCTGGGGA TTCCAAAAGA ATCGTGACGA CTTCTTGATC
    23041 GAGCATTATT TCAGCCTGGT TTTCTTTTGT TTGGTTTTTT GCTTAGGACG GTCGTGCCAA
    23101 GCCTGTTCGA CCGCGGCCAC GTGGGGAGCG AGGTACTCTA CGACATCATC GACGATGCAA
    23161 CGCAAGCCAT CGACGAAGCT GGCGGTGACC CAAAGCGAAT TATTGGGGCT AGTCGCCACC
    23221 AGGTTGTGAG CCTCAGTGAC GTTGCGCTCG ATCTCCTGAA GCACTTCGTA CAGCTCGGTG
    23281 GCCTTGTACG GAACGTTGAT CCGTTCCGGT TTGGGGAGCG CTGCGGTCTT CTTGGCGATC
    23341 TTCTTGGCGA TCTTCTTGGG GGTCATGGGC GGATTTTAGG CACGTTTAGG CCGCTTGACA
    23401 ATCGCGAAGG TGGGTGTAGG CGAGGGCCGT AGCGACTCGA CCACGAGGGG ATCGGGCGAT
    23461 GAAGCCTTCC TGAAGCAGGT AAGGCTCGTG AGCATCGGCA ATCGTGCCGG CTTCCTCTCC
    23521 TGCCTGAGCA GCCAGAGTGG AGAGCCCCAG CGGTGCCCCG GCACGGATCA GCGCCCGCAG
    23581 GATGCGCCGA TCAACGCGAT CCAGGCCTCG GCTGTCCACT TCGAGGGCAT CAAGCCCCTG
    23641 CTGGGCAACT GCCTGAGTGA TCCTTCCGTT ACCGAGCACC TGGGCGAAGT CTCGGAGTCG
    23701 CCGCAAGAAC CGATTGGCCA GCCGAGGCGT GCCACGAGAT CGGGCCGCGA CCTCGAGGGC
    23761 GCCGTCCGGA TCCATATCCA CTCCAAGACG CTTCGCAGAT CGGGTCGCAA TTTCCGCCAG
    23821 CTCTTCCTGA GAATACAATT CCAGGTGGCC TACGAAGCCG AAGCGATCCC GGAGCGGGGC
    23881 AGAGAGCTGA CCGGCTCGAG TCGTCGCGCC CACGAGGGTG AATCGTGGAA GCGGGATCGA
    23941 CATCGCCTCG GCGCCTGTGC CCTGGCCCAG AATCACTTCG ACCTTGTAAT CCTCCATCGC
    24001 GGGATAGAGC TGTTCTTCGA TCGCCAGCGG CAGCGCATGG ATCTCATCGA TGAACAACAC
    24061 ATCGTTGGGC GCCAGTCCCG TCAGAATCCC AGCGAGATCG CCTTTCTTTT GGAGAGCGCG
    24121 CCCGCTGGTC ACGTGGAGGC GTGCATCCAT CTCCACGGCG ATCAATTGGG CCAGGCTGGT
    24181 CTTGCCGAGG CCCGGAGGCC CACAGAAAAG CAAATGATCC ACCGCCTCAC CGCGCTCAGA
    24241 AGCGGCGTGC GCGAAGATCT GGAGGTTGGT CTTGAGCTTC TTCTGCCCAA CGAATTCATC
    24301 GAACTGGCGA GGCCGCAGCG CGGCGTCTTC CGAAACGTCA GCGGACACTT GTGCCTTCAT
    24361 TGCAGGATTA TAGGCACGAC TAAGGCGAGG TCACCTTTTA TTTCTCGCAA ATACAAAGCC
    24421 TTTGCGCGGG CATTTCAACC CAATCTGTTT CCGTTTAAAT GTCGAGCCTC TTGGCCAGCT
    24481 CGCAAATACA AAGCCTCTGC GCGGGCATTT CAACCCTTGG GGCGGCTGCA AGTTAAACGC
    24541 GTATACGATA TCCATCGGGG CGAATCAAAG CACCCCTAAA CATCTTAGTC AAGACGTACC
    24601 TATAAGTAGG CAACACCAAA GGTGAAACGC AGCACGAGCG CTACCGCTTG TTGCGATCGA
    24661 CCCGATGCTC GAAGATTCGG TGGAGGATGC CCATTGCCTT GGTGAGCTGG GTCAAGAGGG
    24721 GCTTCATCTG TTCGTAAAAT AACGAGAAGT CTGCCGCAGG CTGTCCCGCC CAGCGGGTCG
    24781 CCCCATACGC CAGCTCTTGA GCAATCGCAC CCTCCAGCTC GTCCGCAGGA TCGATCCCGT
    24841 TGTACGGACG CATGTCCTCA GCCACGGCTT TGTCGAGCCC CTTGCAGGCG GCCAGCACGA
    24901 TCTCTTGATC CCCCGATCGG AGTACCAACT CGAATGGAGC AGCAAAAAAA GACAAAGGGC
    24961 GCTGTTCTGG GAGAGGAGGG GCACAGACCG GGCAGGTCAT AGACACGAAA CCGAACTCAG
    25021 TCTTCAGACG ACGGGACTTG AGCAGGTGGC GATCCTTGCA GGATCCCTTG CTCTCGTGCA
    25081 GTTTCTGGAC GTCTTTCAGA TCCATCTAGG CTTCTCCCTT CGACTGAGTT CGTGCTATTC
    25141 CTGGCTGGTG AGCGTTCGAG ATCGAATGGA GAGTCTACTC CAAGAAGATG CCCTTGAGGA
    25201 GGGCTTCTCG GAGCAAACGT ACCGATACAA AAAAGGTCCG AAGTATTCCG TCCCGAAGCT
    25261 GATCAAGTAT GCCGAGAAGC ACGGGAAGCT GGAAACCATA CCGATCGAAA AACTCCTTCA
    25321 CAACCTAGAC ACCATGCACG CGGATGAGCC GATTGGATCG ACGAAATTCC GACAACGGGC
    25381 GATGTCGACG CTGGCTTATC CTTTGTTGGT GCTGCGTGAC CGCGCAGGGA AATATCACAT
    25441 CGCGGACGGC TTGCACCGAC TATTCAAGGC CAAGGAAATG AACAAGAAGC ACCTCCGGGC
    25501 CTATGTGATT CCAATGGAGC ACTTACCGAA GGAGTCTCTT GCTCATACTT GAGCAAGAGA
    25561 CTTTGTCTCC TTACAGCGAA GAGAATGCCT GCTTGGCCAT TTCGAACAGC TTCAGTTCCT
    25621 GCGGGATCCA GAAGATCTGG GGTACCCAGG CAAGAGGAAG AAACCTTGCC AGATAAGTAC
    25681 CCCACAGAAT GACTCCTGAG TAGAGGAATT TTCGCCTAGG GTTCACTTCT TAGTAGCCTT
    25741 TCCGAGACCT GCCGCCGGCA CGATACGGAA AGTGATCTGG AACGTGTTGG CGTCGATCAT
    25801 CTGGTCTTCG ATACGATCAA TGACCTTGCC CTGCTCAACG AGAAGGGTAC ACAGGCTCTC
    25861 AACCGCACGG TCTACGAAAG GCCAGAGCTT GTTTCGGTGG AGAGATGCAT CGGAGTTGGG
    25921 AGGGGGTGGG AACGCAATAG GCATTCGAGA AGGCTAGCTG CTTTTTGATT CCTTGACAAG
    25981 TCCTCACAAG GATTGACGGG TTCCTCTCAG CGACAGTGTC AGCGCCTTTC CCATCATCAG
    26041 CAGCGGTAGA AAGGGCTCTC TGCTCAGACT CTCTGCGATC GTTTTGAGCG TGAACAGATC
    26101 CACCAGATCA AAAGTAGGCA GGATCCTTTT CACTCCGAGG ATCGCGTATT CGAGGTCTTT
    26161 GGCTTTGTGA AGCATGGCGC TCTTGAGCGC CATTTCGATG AGTTCTTTAG TGCGGGCCGG
    26221 CTCTGTGACT AAGGCATCGG CAAAATACCG CAGCGCAGAA ACCTCTTGCG GGGTCACATC
    26281 TAGTGTTTAT CAGCACCGCA GCCGAGAATC TCTTGAATAC GCTCGGCGCC GAGGGTGTCG
    26341 CGGATCTTTT GCAGCTCGTA GGTGAGCTGA AGAACCTGTT GGTTCTCGAT CTCGAGCTTC
    26401 TTCACCTTTG CTTGTTCGAC GGCAAGGAGA TCGAGAATGC GCTTGCGATC AGCACTGTGG
    26461 CTGTCGAGAG CGCGACGGTC CGCGATGAGG TCACTTCCCA CCTTGTTGAG CTTTTCGGAG
    26521 AGATCCTTGA CGTTAGCTTG CAATCTGCGG ATCTCGCCGT CGTCGTCAAT TCCGAGGACG
    26581 AAGCTGCTCC GGTAATCGCG CGTCCCCGGC ACGACATCGA GTACGATCCA TCCGTTGACA
    26641 TGATCTCCGT CAGTGAGTTC CTGAGCAGTC TTCAGCCGGG TGTAGCCGGG ATATTTGGGT
    26701 GAGGCTTTCT GAACTGGATC CATGCGCCCT CCTTGTCTAA GGCAATGGAA GTTGCTGGCA
    26761 GGCTCTCGAC CAGCCTCCCG CTGGATAGCC TCGGCAGCAT CGCAGTCTTC GTGGCGATTG
    26821 CAGCCTTTCT CTCTGGGAGG TGGCTCGGCC ATCCGGGGCT TGGGTGCAGG AGTCTGCTCT
    26881 AGGATGGTCC GGAAGATCAC TTCGAGTTCC TCAAAAACAC GATCAGGTGC CATTAGCCCA
    26941 CAGGCTGGAC AAGCCCAACC GCCATCCGAC CAGGCCTGTA CTTGTTGGCC CACTGCTCCG
    27001 GGCAGAACCG GGCGTCGGAT CATGGTCTGC TCCAGTTCGT CCCTCACCAT GCAAAAAGGG
    27061 CACAACATAT TATCTCCGAA TGACGGCGAC TTTAAGTTTA GGACGGAATA ACCAATCCCG
    27121 TTGGATAACG AAAATTCGAA TCTGCTTGAG CTTAATCAGG TCTTCGATCG CAAAATCCAT
    27181 GAACCCGTGA CCGTCCGCAT CACGCCAGCC GTCTCGGCGC GTCCACGTCA CAGGGCCTCG
    27241 GCGTTCAATC CGAAGGCGGG GGTTCCAGTT AGGATCCATT CATCGTCGAC CCATACTTAC
    27301 GCATGAGGTT GTCGCCCAGT TCGTACAGAA ACTGGGCTCC GTAATTTCCT CCGGGCTCGA
    27361 GATCGCGATC CATGAAGATC GGAGGATGTT CCGTCATCCG ACAAGAAGCG ATGCCCCAGG
    27421 CAATGGCCGC CACTGTATCG GTGTCTCCAC CCCAACGAAT AATACGCTCG AGGATACCGA
    27481 GGAGGTAGCG CTCCTCTTTG AGCAAGGTCA TCACAGCCCA GACAGTGTTG ACCGAAACGT
    27541 CCCAGCCATC ATTTCTGGTG TGCCCTACCA CCTCTCCGGC CCAGGGCTTG AGGAAGACGT
    27601 CCTCATATTC ATCGAATACC GCTGCCAAGT CCGCGGCAAT GTCCACGAAG CTCTTGTCCG
    27661 TATAGAGCGC CTGATGGGAA ATGAGAGCAA TAGCCTGCGA GGAAAAAATC CCCTGCCTTG
    27721 TATTGTGCGT CAAGCTGGCG TTGACGTAGG CCGCCTTCCA GACGCTCATT CGATCGGGCA
    27781 GGATTCCCAG GGGCACAGCG CGCATGGCGG CACCGTTCTT GGTAGAATCC GGCCGGATGT
    27841 CCTGGAGGAA CTGATCGGCG GTCTCGCAGG TCTCAAAAAA GGTCTGAAAG CTCTTCGAAT
    27901 ATCCTTTTCG GGGATCCCTC TTGAAGGCGC GCAGGAAGTA TTCAGCGTAG AGTTTTTGAT
    27961 CGTTCTCGAT CCGCGTAGGA TGGCCATCCA GCAACAGCTC CACCATAGCG ACACTCATTT
    28021 GCGTGTCATC CGTATAGCAA CCGGCCTGAA TCCCAAAAGA AGGATGCGGG AGGTAATGTT
    28081 TGAACTCGAG CGCAGCGGGA ACAATACTGG CTGCCTCGTA GGTCCGAAGC ATTTCCGTGG
    28141 CCATGCAATA GGCATCGCCC TGGGCGATGC GCAAAAGCAT ATTGGAGTTC GGATAGAGAA
    28201 GCTTGCCCAT TACGAGAACA CTGAATTCAG ACGAACGAGT ACCTCGGTCA TGCCTTGGAT
    28261 CCGTTCCACA AATTCTGTTT CGGAGGTCGC CATGTAAAAG CGATCGTCGT CTTTCTCATC
    28321 GACGTGGATC ATGACGACCT TGCCGTCGCG TTCGATCACC AATTCTTTTT CCACCAGCTC
    28381 CACATCGTCT GGAGGTTTCT TCCACTTGCG AATGGCATGT GCGATGACTG GCAGGCTCAT
    28441 TTCAGGCTTC CCTTTTTTCG TGGTCTTGTC CAACAACCTG GAAATTGAGG TCGAGGTCGA
    28501 AGTTACCAAT GCCCTCGAGA TGGTAGTGTA CCCTCTGGGA CACCATCCAG GGTTCCACAA
    28561 CGACACCCCA GAGAGGCTCG GCGCCCTCCT TGCAGATGTA GGGGGTGTCG ATGACCTTGA
    28621 AGAACTCGAA GCCGTCATCC ATCCTTTGCT TCAGTTCCGT TGCAGAATCG AGCCCGTGAA
    28681 AGGAAGCCAT GTCTGCGGCA GCTTCCTTTT CCTTCTCGGT GGGCTTCGTG GATACAGGGA
    28741 CGCCGTCCGG CTCGAGAATG CGGAAGATCT CACCAACCTT CAGATCCTCA AACCGCTTGA
    28801 ACGGGTAGAG GTACTGAGAC ACGTACGGGA AATCGGAATG GGCTTGATCG ACGATCTGGG
    28861 CCATTCGCTT GTACGGAGGT GCAGGAACCT TACCCAAGCG CTCAAGTCCG ACTAGGGGCG
    28921 CGGTGAGCGC GGCTGCGGTG ATCGTCAAGA ACTCTCTTCG GTCCATTTTT CCTCCGCTTT
    28981 GAGAGATTGA GGCAGGGCCT AGGGATCGCT AAGGCGGTAA GCCATACTCG TCAGCTGGGA
    29041 TTACCTACTG CTACTTCTCT AGCCAGTCCG CGCACAGCAG TTTATGGCGG ATGACACCCC
    29101 CAGGCCCTGC CTCAATCTCT CAAAGAACTA ATCGCCAACT TTGTCAAGCG GTTTGAAGAA
    29161 CCCAATGATT GCCTTTTCGC ACCGCCATCG CTGACCCACC GCATAGCGCT GAAAGTCGGC
    29221 TGTTGTGTTT GGGTCCACAG AAAAAGAATT CTCCCTCTCC TGGAAATTAA CAATATAGGA
    29281 GGCGACCTTG AGGGCGCGAT GGGTCGTATC TTCTACTCCC ATATCTGGCC AAGCCACCAC
    29341 GCCATCGTTG CCGGTCAGTG TACGCTCACC TCGAGCCTCC CATCGATAAA AATCGTAGCT
    29401 GCACCACTGC GAATAAGTCG GACATTGATG ATAGCACCGA GAATATGCCG TTCGGGTACA
    29461 AGTGTGGTAG CAGGTCGAAC ACGATCTAAT CTCATCGCAC TTGGAATAAC CGTTTTTCAG
    29521 GTTTCGACAA CTGGTATGCG TGGAGCAATT GCACTTGTAG GAATTACAGT CGTAGGGCTC
    29581 AAGGTGTGGA TTGCACTGGT ACGGATCGCA GTCATGATAT CCGCTGAGTC GTGTTGAGCA
    29641 GGAATCGTTG AAGGAATCAA GAGGAGCACC CCAGCCCTCA CCGTGGCGAA TTGTGCGCTC
    29701 CTCGTATTTG ACGAGATGCG ACCAATGCAT ACTGGTAACG CGGGCTTCGA GCTTTCTCGG
    29761 GCTAAACAAC CAAACACCGA AAAGGATGGC GCCGAGTATT CCTGCCGCGA TTGTCAAGGC
    29821 GCCTGCCCGC GGGAATTTAG GAGCGATCGG TGTAGAGGGA AGAGGAACAG AAATCGAAGG
    29881 CAGCCGATCT ACTTTTTTCT TTTTGGGAGG AGCGTGGCGA TCCCAGTTCG GATCCTTCGT
    29941 TTTTCCCCCA CCACATGCAG TGCAATGGCC TTCGGAATCT CGCTGAGTAG ACTGGCAATA
    30001 CTCACAGACC CAATGCGGCG CTTGAGACGC TTGGGCTAAA AGAGTCGGAT CTGTGACCGG
    30061 AGGGGCTTCC GGATGAATGA TGTCCTTTTC GTCTTTTTCC TTGGGATTGC CGCAGCTCGT
    30121 ACAAGCGAGA TCACGGCCTT TATTGACCAA CTGGCAGGAA GAGCAGGTCC AGGTGTTCTC
    30181 GACGATCCAG CTTTTTACGA CGTCGTCACT CATCGGGGCG GGAGAGCTTA GGCATGCCTA
    30241 AGAAGGAAAC GCAAGAGGAT CTAAGTGCCT GGTCCATCGA CCTCGAGGAG GCGACCTTGC
    30301 TCTTCGAGAC GCTTGGTTCC GGCAGCTTGG ATAAGGGCAA GACCCAGTTG CTCTGCGGAC
    30361 TCAACGCTCA TCACAAAGCC CCGTCCAGGA GCGGCTAGAA AAACAATCCC TTCCTTGATA
    30421 TAGCCGACTT CGTCCGTGAA GGTGTAAGAC TCGAATGCGA AGTGGGCTCC GCTCGCTTTG
    30481 GCGTCAGCAA GATCCACAAC GTTGGTCTCG TCCACGTCGC TCTCGTCAGC ATCTCCGTCT
    30541 TCGTCTTCGT CTTGATCTTC GTCCTCTTCG AGTTCTTCCT GATCGTCAGA AGCTTCTATG
    30601 CCTGGTTGAT CCTCGGCATC GTCATTCTCT TTTGTCCTGT TGTGGTCGTA TTGCGTCACG
    30661 ATTTCTCTTC CTCTCTTTCA GTTTCTGAGT CACGGGCGTA TTTCCGGACC CGTCGGACCG
    30721 GAATCTTGAT CTCGCCGTTG GTCGCTCGGT GTTCGGTAGT CTCTGCCCAA GTCGGAAATG
    30781 CAGAAAGCAC GGCCCCTGCT TTTCGCAAGG CGCCGACCAT CAAACGAAGT TCTTGGAGTT
    30841 CAGACCAGTT GTTTTCTAGG ATGCGAGAAT CATTCGCCTC CTTGGCCAAG AGACGTTCTG
    30901 CCTCTCGCCC TAGTTCTTGA ACCCATTTCA GGATCTCTTC ACCTTGTAGT GCAATGTCCC
    30961 AATGATCGAC CACACCACCC CCGAGCAACG TTTAGGTACG TCTTAGTCGA TTTCTAAGAA
    31021 GCTGACAACA GGGAAAGTGT AAACGGTTAT TTAGTAGTAG GGAACCGGTC AGTGCAGAGC
    31081 TTGTGCCTTT CGTGCAAGGC GGGCTGCAAT GTCAACAACC CTATCACCGA GGGTGATAGG
    31141 CACACCCAGT GAGGCTTCAA GTGTTTGAAT CCATTGGATT GTTGAGTCCT TGGAGAGCCC
    31201 TTCAAAGTCT CGTATCGTAC TTTGGTCAGT CACCAGAGCC CGAACCCCCA TTGCATCCGT
    31261 GATCTGCTCG ACAAAGGGCC GCAGCGCGTC AGTGTCCGCT TGGGGAGCGG ATTCGACCCG
    31321 CATCTCACCT GAGGCAATCT TGGTCCTCAC GCGATTCCAG GTCGGGCTTT GACACGTCGG
    31381 GCAGACTTCG TCTGGTCCCT TGTACCCGCA TGTACACAGC TTCATTAGGT TTCCACGTGG
    31441 AACCCAGAGC TAATAGCGCA TGATGGGGAA GAAGGCAAGT CGAATAGGAA CGACTTTAGT
    31501 CGCTTAGCGA AATACTTCGC TAACGGGGGC GCGGCGTCGA TCCGTTTTCA GGAACGCGGG
    31561 TGTTCATGTT GCGCAGCTCG GTGAGAGCCT TGGCGCTGCC GGCTTCCTGG ATCGCAGCAG
    31621 AAGCGATCTC TTGAACACGC TGGTCGACCT TGGTGAGCTG CTCGCGCAGC TTCTCGTTCT
    31681 CGGTGCTGGC CTTGGCCACC TGGTCAGACA GCTGTTTGAC CTGAGAATTA AGGATCGCTT
    31741 CGGAAGTATC CTTGTCCTTC TGGAGAAGCG CGATCTGATG CTTGTAGCTA CCATGAAGTG
    31801 AGCCCGACGC TTCGCCCACC GCCTTCTTGA TCTGAGCATC CAGCTCGACA GGAAAGTTGG
    31861 TCACTTTCGT TCGAAGCTCG GCGACTTCCT GCTCTTGTTT GGCGAGGTCC ATTTCCCGAT
    31921 CCTTCCAGGC GCGTTCGAGG TTTCGCATTC GCTCCTCTTC GCCGAGGTTC CGCAGACGCT
    31981 TGGCGTCATC CCATTTGGCG GCCTCGATCT TCCGCTCTTG CTCTCGATCG TAGGCATACT
    32041 GTTGCTCTTC GCGCGTCCGG GTCCGGTCGG TCTCTTCTTT GCGCTGGCGC TGAGCATCTT
    32101 GGTACTCCGC CTGCTGTCTC GCCCAGAGCT TCTTCTGCTC TTCCTGGACC TCCTTCAGCT
    32161 CATTCTCTTG CTCTCGATAT TGAAGCACCA GGTGATCGAG TGCTGAGGCA GCGATATCCT
    32221 TGCCGTGGAG CGTTTCCAAT TCCGTCTCGG CGAGACTGAC CGCTTCCCGA ACGTCATCCA
    32281 AGCGCCGAGT CTCACGAACC AGCTCTTCGC TGACCTTTGC GATTTGGTTC GAGAGATTGA
    32341 CGCTGACCGA TGCCAATTCC TGAGCGACTT TTTCGGCGCT GAGTCCGGCA ACCGCGCTCT
    32401 TCACATTCTG AGCGCGCGTC GTTTCCTCGC TGGCTTCTTT GTCGGTTTTC TTGGGTTGGT
    32461 TGGCGAGCTG TTTTTCTAGC TCGACGATTT GATCAACGAG ATTTTCTTTG CTCTGCTTTG
    32521 AGAGCGATGC TTTGGTGGCC ATGATTCTCC TCTCGCAGAT ACCAAGCCTC TGCGCGGGCA
    32581 TTTCAAAGGC GCACCTAAGC ACGATCTCAG ACGCTTGACA ATCGCGTCAC TCGAACGGGT
    32641 ACCCACTGGT CGAGTTGAAG ACCGCGGGCG GTCCGGGCGA CCTCTCGGGC GCGATGCCGA
    32701 TGATGGTGCC CTTGGCGGCG ATGTCTGTGC CGTTCCTCAG CTCGAAGATC CGACCCTTGC
    32761 GGAAGAAGTC TTTGGGGTGC TCGGGCCCAA CAAAACGGAC GGTAGCTCGA ACGTTTCCGT
    32821 TGGCATCCAC CGTGTTTTGA AAGTCGCAGA TCATCTGCCG CTTGGGCGTC ACTTCACCAT
    32881 CCAGGCGTAC GAGCCCGACC CAACTGGAGC CACTAGGGAA GGGTGCATTG AACGCAATCT
    32941 GGGCGGTGGC CCAGTACCTA GAAACCGTAT CTGAGGGGAA GGCCATGGGT CTCCTTAGGA
    33001 GGGTGGGTGC TTTAGAAAGC GTTCGGGTTT TCTACTAGAG AACTTCTGCT CGGCGGAGAG
    33061 GCGCTCGAAG TCCTTGAACG TCTGGTACTC CAGCTCGCGC AGCGTTTCGC GGGAGGCACC
    33121 GTGATGAGAA GCAGTCAACA AGGCCAGACG GCTTTCCCAG TAGCGGATCA CAGGGAGGGC
    33181 CGAGGGTCTC TTTTCTTTTT TGGGTTGGCG TGTTCGAGGA TTGGTTGCGT TCCGAGCCAT
    33241 AAATCTCCTT CGAATCGTCT AGTCCAAAGA TTATTTTTGT TTGATGCGCT TGGTCAGTAG
    33301 CTCTTGGGCC TCCGCCAGCC CTTGCTGGTA TCCCACATTG AAAGCATCCG AAACTTCGGG
    33361 ATTTCCTCTA AATGCCTTTG CTTTTTCCTT GAGGTCGGTC AGAAGACTGT GTAAATCGTC
    33421 TGGGTGCGTC AACATCTTGT CGACCTCCAA AATGATCTGT TTTTCACAGC ACTCCAGGGA
    33481 ACACCAAGTC TTTCCGAACA GAACAAAAAA CTTAGAGTAT TCATAGCCTT TCTTGTTGCA
    33541 ATGTCCACAA AGAATGTGGC TGGTTGGACA GTCCGCCTTG ACGATTACCA TAGTTACGCG
    33601 GGTCGGCCCG CTGTATGAAT CGTCGAGTCG CGTCATGCAC CCGTCCTTTG TTTGCTGAGA
    33661 AGCCCTGCGA TGTCTGGAGG TCGCCAACGG AGAAGATCTC GCCAAGAACT TCTCAAGCTC
    33721 GAAGCACACC GAAATCAAGT GGTTCGACTT CTCCGATCTG ACGTCGATCA ACCCGGCCGA
    33781 CTACGTGCCG GACTTCGCCG ATACGCTAGG CGCAGCGCAG CGGGCTCTTG CCGGAGGCAC
    33841 CGCCCTTATT CGTTGGGCGA CGCTGTAGGC GGCAACACCT TGTGGATGTC GCGGATCGCG
    33901 AAGGAGCGAT CCATCTGCTT CTCGACATCG AATGCATCGA CAAGCAACTG CATGCCTGGA
    33961 TGCCATTGCG TTTCACCAAG CCAAAGACGG CGCGGGATGA TGGTGCGCTC TCCCGTCTGG
    34021 CCCTTGTAGT TCGTGTAAAG AATGCGCACC GCCTGGCCAA CGTGGAGCAA CTGTTGGATC
    34081 TCCTCGGTGG TGACGCACGC GGTCTGTTCG CTGCTGGATG AACGAGTAAC GTGCTCGATC
    34141 ATTTCTTCCT CCCGTTGCGT TCTCCACATC GGATGCAACC AGCGTCTCGC GCAGACTCTG
    34201 CCAGTCGACG ACGCTCCTGG TCGATACGCA ACTCGAGCTG CGGCCGCTCG TTGCGCCTTC
    34261 GAACCGGGAG ATCCTTAAGA TAGAGCCCGA CTCGCTCGAA AACGAACATG AGCTGGCCTG
    34321 ACGCTGCCTC AAATCGGCGG CCTTGAAAAT TGGCGATCAG TGTTCGTCCA TCCCGCCGAA
    34381 GCGCCACATC GACGAGGGGA TCCGAGACAC CATCCCAATC CATGGAGGGA GGCCATGAAT
    34441 TACTCGAGTG ACTCGCGCAG TGCCTTCAGT TTGGAGCGGA GCGCGGACTT CGGTTGTTCA
    34501 ACATGCTCCT TGAGGTCGCC GATGCGGATC AAGCTTTCAC GAGCAACTTT GACTGCGTCG
    34561 AAGTCGTTCT CGCCAGTTAC AGAGCCGAGC GCTTCATCCA GCGCTGGGGT CCTTAGGTTG
    34621 ATATCTTCGC GAAGGATTCG GATGTCTGCC ATTACTTTGC TTTAGCACGG TCAGCTCAAA
    34681 TATTCTACTT CTGTCTGGAG ACACTATGAT CAACTGCGCG CACGTTTTCC ATCAAACGTC
    34741 CGACTGGACG GGAGCTTACA TCACCTGTCC GGAGTGCCAT CAGATCGCGA AGTCCCCTGA
    34801 CTATTGCCAG TGCGCCAACT GCCAGCTCCA AGTATGCATG ATCTGTGCGC TAACTTTGCC
    34861 GGCTACAGCA GATCTGAAGG ATGAGCAGAT CGAGAAAATC GTATTCGATG ACGAGCGTCC
    34921 GACGGATCCT GTGATGGTCC CGCCTCCAAT TCCTAAGAAA AAGAAGTAGA GCTAGGAACC
    34981 CGCTGGCTTG CCCGCCATTA GTTTCCGCAA TTCTTCGACT TGTTTTTGGA GCAGAATTCT
    35041 TTCGGAATTG GCCTTGAGAT AGGCCTTTTT CCATTCCTTC GCTTCTTTTT CACTCTCGCG
    35101 GAGATTTCGA TTCATATCCT CAGCGACAGA CTTCGTACGC TTGCGTTCGT ACCGCACTTT
    35161 GACGTGGTAT CGTGCGCCTT CGACAATTTC TTTATTGAAG GCTGTCTGCA TCATATCCAG
    35221 TATTTTCTTT AATTCCTGGA CGCTGAGCCC TAAAGGCTCA TGGGCCGTCG GACAAATTCC
    35281 TGACGGGGCT TTACGGGCAT CAAGCTCAAG CTGATCCTCG AGGTCGCTTT CGTAATAAGC
    35341 CTCGTGAATC GCGTAGCTCG CGCCTCCGCC CGGTCGTTCC GTGCGGATGA TGCGGTAGTT
    35401 CCAACTCACA CTTGCAGATA TCAAGCCTCT GCGCGGGCAT TTTGACAAGC GAGAGAGAAA
    35461 GCGCGGGCGT CACCCTTTGT CTGTGGGGGG CCGGACTTGG AGTGACGCCC GTGTCACGAT
    35521 GACTAGAACA CAGTCTGGAG ACCTAGACAA TCCCTTAGAG GACGTCGGCT GTGTCGTCGG
    35581 TCTGAAAGGA GAGGATCGCC CTTCCCTGGG TGTCGAGAGC AGCCACTTCG AAGCGATTTC
    35641 CGGTGGCCGT CTTACCGATG GGCTTGGTTT GAAGAGTCCA TCCCCAGCGG AGGAGCATCT
    35701 CGCGAGCCTC CTGAACGTTG TGCTTGGAAA TTTTGTTCTG ATCGAACCAC GATTTTACGA
    35761 GGTTAACTTT CCAGTCCGGG CGGGTCTGGG TTTTGGTCGG ATTTTCTTCG GAGGTGTAGC
    35821 GGAGCGTCAT CTTTTTCTCA GGTTGTCGAT CTTGGATAGG AGCGCCAATG CATCACTGGC
    35881 GTCAGGTTGT ACCGGAGTCT TAGCTACCGG TGGTTCAGAG TCAATTGCGT CTGCCGATTC
    35941 ATTTTTTCCT TCAGATTGTT GGATCACAGC CTGCATCTGT TTGAGTACGC GCTTGGGCAA
    36001 AACCTCCGCA ACGGTTTCTG GCTTGGGAGG AGGACTCAGT TCAGCACCAC CAAGGGAGGG
    36061 CTCAGGAGCG TCAGAAACGG CATCAGGTTG CGACTCGATC CCAATCTCGG GACCACCCGA
    36121 CAACAAGATC GATTTCACAT CGATCATCAG GTCCACACGA GTTGAAGCGC GGACTTTGAG
    36181 ATCGCTGCGC TGCGGACATG TGGCTTCAAA CATCCCGCTG CTCTCTCGGA TCTCGATCGA
    36241 ATAGGTCTCG TCTGCGATTT CGAGAACCTG AACGTAGGCG GCTTCGCCGC CCAGGCTTTC
    36301 GACTGGTTTA TCGCCCTGGC GTCCCCCTTC GCGAATGCGC TCCTGAAGAC GCTCTCTAGC
    36361 ACGCTCCTGG GCGGAGACAA TGGAGGCACC AATACCCTGG TTGATCAACT GCACAGCGGC
    36421 TCGCATCGTC TGCGGAGGAG GGCGGAGAGT ACCATTCGTC CAATTCCAGA TGGTGGAACC
    36481 GGTGACGTTT AAATCGTGCG CCGCTTGATT CAAGTCCAAA ACCTCGAGCG AATGAGCGGT
    36541 CTTCATGATC GCTACGAAAC TGTCGAAGTC CCGAGGATCA AATTTAGTCA GCATTTGTTT
    36601 CAGCCCCACC AGCGCAGGCG GGATTTCGTT GAACGAGGGG GACGGCGCCA TAACGACAGG
    36661 AGCGGCATCC TTAGGAGCTG CGCTCAAATC AGCCAAGCGA ACGCCCGCTG TAGAACCATC
    36721 CGGAAAGCGA ACGAAGAAGC GCAGTCCACT CGGATCGGCT TTGTTGAGGA CGGAAACGAG
    36781 CTGGCCTTGG CAGTAGGCGG AATCTCCGCG CTCAAAGGAC ATAGGTGTTC CATACCACGT
    36841 CTGTGTTAAT CGTCAAGTCT TGACCGACGT CTCTTCTATT CATAGAGTGC CTAGATGACT
    36901 AAGGTAGGGC ATACCGTTTG GCTTCCAGGA AATCTGGACG TGCTTGTACG CAATCACGCC
    36961 GCTGCTCTGG GCATGGGCTT CAACAACATC GTGATCGATG CGCTGCACCA GAAATTCGGA
    37021 CTTGATCGAG ACCCCCTCAG TGAGCTGATG CAGGAACTCC GCATGTGGCT CCTGTCAAAA
    37081 TACTCGCGGA CTTCCTTCCC ACCCGATGTT ATTTTGCAGA CGTTCCTACA CATTCACGCA
    37141 ACACCAAAGC TGCTCAACCG CTACCAGCAG ATTGTACAAG AAGGGATGGC TGAGGGAGCG
    37201 AGCCACTTGA GCCAGGCCTC ACTTAATCGC CGCATCGGTC AAGCTATCCA CAGTGTGCTC
    37261 GGGGGTCATG TATCAAAGCG CAAGCTTCCC TCTTCTGGGT GTCCGCTGAT CAAAATGTTT
    37321 AGCGAACTGT CTCCGGGCAC CAAACAAGAT GTATAGTAAG GTCGTACTTC TAGACCAGAA
    37381 GCTTCGGTTG CAGCAGACTA TTCTCTGCTG TCGAGACCAC GCTCAGACCG AGCGCCTTTA
    37441 TGTTGATCGC TGCATTGTGA TCCCGATCTA AAACCAGGCC ACAAACACAA GAATGAACCC
    37501 TGTCGGACAG CTTCTTTTTA ACAGTGGCCC CGCATCGGCT GCATCGTTGA CTCGTACCTC
    37561 GAGGATCGAC TGGCACTGCC CACTTCCCAG CTTCTTCCGC TTTGGATTGG ATACAATGGA
    37621 TCAACATTCC CCAGGCTGCG TCATAGATGC CTTTACCAAG GCGAGACTGC ACCATATTCC
    37681 GAATCGACAG GTCTTCATAA GCTAAGAGGT CAAACTGTTC GGTGAAATTT TAGCCAACTT
    37741 TCGTGCGGTA TCAAGGCGCT GGTTGTGTAT ACGTTCGTGT GCCTTCGCCA CAAGCAACTT
    37801 GGCCCGTCTG CAACTCGTAC TTCCTCGAAC GCGCCGAGCA AGCACACGTT GTCGCTCCGC
    37861 GAGTTGTGTC TCTCCTCGAC GGAAGTACCG TGGATTGTCA TAGGACTCCC CATCAGATAG
    37921 CACCACAAGT TTGTTTAGCC CGACATCAAT ACCAACCGCG CTCCGAACCG GCCGCTTCAC
    37981 CGGAGCGTCG CCGAGGTCTA CCGAAATGCA GACATACCAA CGCTCAGCAG AACGTCGGAT
    38041 TTCTACATTG CGGACTTGGC CACGTAGCTC GCGATATTTA TGAAACGTAC CGACCCTAGC
    38101 TTAGGTATAA ATACTCGGTC TCCGACGATC TTCGCACGAC CAATGCCGAA CGAATCATAA
    38161 CGATCGCTAT TTCGGAAGCG AGGATAGCCT GGTTTCTGCC CAGCACGCGC GCGACGAAAG
    38221 AACGCTTTGA AAGCCAGGTC AAGCCGTCGA AGCGCGGAGC GTGCTACAAG TGTCGGCACT
    38281 GCCGCCCAAA GTGGATCCTC TATGCGCAGA AGCGTCAATT CTTTTTGTTG ATCGTAGAGC
    38341 GAGAGCCCGC ATTTGGTCTT TCGCCAAGCA TCTCGGCGCT CTTCAAGTGC CGCATTATAG
    38401 AGTTGCTGGC AAGCGATCAG CCAAGTCTCA AACACCGCCG CTTGAGACTG GTTTGGTTGC
    38461 AGTGGGTAGC GAAAAGTTCG CTGCATTATT ACTTTAGATA CCCTTGTTCC TGCCATTTCA
    38521 GCGCCTGCTG TTCAATCCGG TATGCCCCCT GCCGGCTTGT GATGCCAACC TTCTCGGCAC
    38581 ATTCTTGGAG AGAGTAGCGC TCGCGTAGCT TCAAGACGCG GAGACCGCGC TTCAACTTCG
    38641 CCCTTGAGGG CAGGATGCGC GCCTTAATTT CTCGACCCTT AGAGACAAGA ACCTCCCTGA
    38701 CTTTGCGATG AGGGACTCCT GTCTTGGTGC TCACGAATGC GAGAGAAAGA CCTGAATCGT
    38761 ACGCTGCGCA GATCGTTTCT TCGATATCGT TCGTGATCTC GGTGACCGTA CTTTTCTTGG
    38821 CCTTTGGTCG CTTCATGACT AGCTCAACTT GCTCGGATTG CTCAGTCCGA GAATTTCCTT
    38881 GATGCCTTCC GGATCCACCT CCGAGAGATG GACACTGGTC TTCTCCGCAG CGAAGGCGGC
    38941 CACGGCGCGC AGGTTGGGAG GCATGGACGC CTCGAACACA TCGAGGAAGC GTCGCAGAGC
    39001 CCCGAGTTGA GCGGCCATCG CCACGGAGCC CATCTGTTCT TCCAGTTGCT CTGCCAGTTG
    39061 AGGAGTGGGT GCTTCGCGCT TCGCCCTCTC TTCGATCAGA TCGCACATCG CGCCCATTTC
    39121 GTCGGTCACC ACATCGAGCA TACGCTGGGT GGCGTCTTGT ACAAGGGCTA GTTCTTGGGG
    39181 GGTCAATTGG TTCTTCATGG CGTGATTATA GGCACCCCTA GCTGCTTGCG TTATGTAGAG
    39241 GGTTCTTCCG TCGCAGTCAA GTCGTACTTG CCTGCGTTGA AGTCGTGCAG AAACGCCTCG
    39301 GCGTCCTTGA CCTCTCCACC TACCATCTTG GCGATGTCGT CGGCCTGGGC GCGATCAAAG
    39361 GTCCATCGGA TGTTGCCGTC GTCTCCGCCC ACGAACTGGC GCGTCTTGGG ATTCCAGACC
    39421 ATCCACTTCG TCTTCTTCAC AAACTGCTCC TTGTACCAAA GATCTGAATG CCCCAGGAAG
    39481 TCGCTGCCTC ACGCGCATGG CGCCAGCAAA GATCGACTTC GTAGAAAAGA TCCAGCGGCG
    39541 AACCTTATAA GATTTCGCTT TGTTTCGGCA GCGTTCCCAC ATCTTACCGT GGGATGCTTC
    39601 ACATTGTTCT GGTTGGGCAA GCTTCGTCAT GGAACCTTTT TCTGCATCAT AAAGGCTCTC
    39661 GTCCGAAGCC CGAGCGCGTG TTTGGCAGAA GCCAGCTCCA CCTTGAGCCG AGCGTTTTCG
    39721 GCGAGTAGCT CTTCCGGGGA AGGTGGAGCC TTGCCTTCCC AATCAATAGG TGTGTTGTCG
    39781 GGGCAGTCGA CGCATACCTG GACAGAGTAT CCTGTCTCAG CCAGCGACAC CGAAACAGGC
    39841 CAAGGAATGG GAACATCTTC GTCGATCGGG CGGATGCAGG CTGACCAACA GGCGACCTTC
    39901 CCGCCGTAGC TCATTCCCAC TACAAGACCA CCGGTTTCGA TATCACCTAC TGTGATCTCG
    39961 ATTTGCTTCT CTCCTCCGGG GATTTCGTCA TGGATCTGGC CACGCATTTC GATCAGGTCG
    40021 TCACTGGCGC CGAAGATCTC GATCATGGCT GCCTCGGCTT CTCCAAATGA TGCAACCCGT
    40081 TTAGCCGATA GCTGGTCCAA TCGTGAAAAC GGAAGGTTGC TTTGACCGGC AGGATCCCGA
    40141 TCATTGGATG TGAAACCAGA TTGTGCACGA GCCACCAAGC ATGATGACGC GCTAGAGCAA
    40201 AACCAACCGG TCGCTTTCGC TTCAGCTCGG CGCCGAGGAT AATAGGTTCG ATCAATCCCA
    40261 GTGCTCGCCA GCGAGCCGCG CGATCCTCAA ACCGTTCCTT CGATGAAGTC ATCACATCCG
    40321 CTTTGCTCTC GATGGCAACA GGTTCCTCAT CCCAGTAGCG ACTATCCATT GATACTCCTC
    40381 AGACCAGTCG GATTACTTTC TCTCGCCCGT CTTTGCATCT CACCACAATC TTGCAGCCGT
    40441 TTTCGTTGGC TTCCCACAAG GAATGGCGGA GCGCGAGCGC CTTTCGTATG TTGCCCATCA
    40501 TGTCACTTTC GCCGGAACGC TGGCCCTGTT CCTTGAGTAG CTGTTCCACT TCCGGTGTCA
    40561 CCTCGAACTC GTAAACTCGA TCCACTTTTT TCTTCCTTCC TGAGCTGGAG GAAGGCGAGC
    40621 ATCAGAATCT CCTTCACGTC CTGGGCAATA CCGGGGGACT TGCTCTCGCG ATTTCCAGCT
    40681 ACGTTCAGCG TCTTGATATT CGCAGATCGA ATAAATTGAG CCACCGCGGT GGTAGCAGAT
    40741 TCTTTGGAAA AACCGTCGAG GTCGATATGG AGAAATGGTT TTGCTTGTTC GACAAGACTG
    40801 TTCTGGGTCA GGGCTGAGCC CCCATCTACA GGCCCTCGAG TAAAGATGAC TGTCCCGTCA
    40861 GAGTCCTCGA TGTTGAGGAG GGTGCGATCT TCGTACCGGG CAGAGCTGGT TTCAGTGAGG
    40921 GGATAGCGCG CGGGAATGGG CCCATCTTCT GCTCGGCGCC CTTTTGGACA CCAACCGCCG
    40981 ATCTCGATGT TCATCGCCAG CGCCGCGTCT AGCCCAGCCC TATCACTTCC CGATTGCGCG
    41041 CCAGACACAA CCTTATAAGG TAACACTTTA TCAGCGCACA TGAGCCCAAG TCTTTCGCAG
    41101 TATGATCCGT CGCACCGTCT CAGAAGAGAC AGTGTATTTC TTAGCCAGCT TTGGATAGGA
    41161 AGTGTGTTGC TCCTCTCGTT CCTTTCTTAG TGCAATAACC TGTTTCTCGG TCAACGAAGT
    41221 CAGATGATGT TTCTCCCCCA CTCGAATAAT CCTCCCCAAG CGGGGTCCCG TGGTAAGGGG
    41281 ATGAGTTGTA CCGTGAACAA TACGACCTAC TGTGCTTTCT CCAAGCCCGA AGTCGCGAGC
    41341 CAATTTATTA AGGGGACGCC CCTCCTTCGC CTCCAGTCGG AGTTGTTCTA TCTGCTGAGC
    41401 ATTGAGCTTC GCGTTGGGAT GTTTATCTCC ATAGGGCATT GTGCCGTGTA TACGTTTATC
    41461 GTTGGAATTC TCCGATTGAG TTCCCCACTT GAGATTACAA GCACGATTAT CCTGGTTTTG
    41521 TCCGTTTAGG TGCCGAGCCT GAAGTCCCAC AGGGCGAGGT CCGTTAAACG TTAGGAGAAT
    41581 CAGAAGATGT ACCTGGCAAT CATGCCGTTT TTTGTCTTTG CACAACGTTA GCCCCAAGTA
    41641 ACCGTTCTTA TCTGGACTCG GTCGCAGACG TTTGAGTTTC TTGCTTTTAC CGTAATGACG
    41701 GCCATGGTTT CTTGTTGAAA AAATGTCGCC ATCCCCAGTC GCAAAATAAC CTGGCCAGCC
    41761 TGGAATCGCT CTGAGCTGTG GTCCCTTCTG AGGGAGGCTC ATAGGGCAGC CACCAAAGCC
    41821 TTGAGCTTCT CTAGGCGTTC GGGCTTGCTG TCGCCATCAA CAATCCAGAG AAGCAGTGCC
    41881 TGCACAACCT CAGCGACTTC GGGCTCAGTT TGACCTGCGA CCGTGATCTG TTCATCAAAC
    41941 CGATCGGATT TCCCCATTTT TCGATGGACG ACTCCAATGA GGGGCGTCTT CTTGACGCGC
    42001 GCTTGGGCCA AGCACTCGCG ACTGAATGTC GCCTTCATAA CAGCTTCGAG TCTACCAGAC
    42061 TCTGGACGGC GCCGAACAGC GGCGAAGGCA GTTCAGTTGG ACTAACCCAG ATCCATTCTT
    42121 CGCACTTGTC GGGCTCAGCC AGCTCAGGCT CGACTCCAGG ACCGACGGTG GTCTCGAAGA
    42181 ACAGCGTGCG CCAGCGGGAC TGGTAGTCCT CGTGCCAGCT CTCGCCTCCC ACCAGGAAGC
    42241 GGAACTTGTC CTCGGCCAGA ATGATCCGAG TCTCTTCGGC CAGCTCCCGC GCCACAGCTT
    42301 GGCGATCGGT CTCGTGCTTT TCCTGCCCAC CTCCTGGGAA AGACCAGCTG CCTGCGCCGT
    42361 GCGCCCCCTT TCTTTTCCCG AGGATGATCT TTCCTTCGCG CCGAACCACC GCAGCCACGC
    42421 CGACGAAGAC ACGGTTCTGG TATTTATCGA GCTGTTTCTT CTGACGCTCG AGGAGCCCCG
    42481 AACTGTTTCG TTGTGCGGCC TGGGAGAGTA CCAACTCTTT CAGAGATTGC TGCGTTAGAA
    42541 ATCGGGTGCG CTCCTGGAAC TCTAAGATGC CCTGGAAATA GGCAGCCTGC TCTTTGGCGT
    42601 CGTCGTCCGC GCGATGGGTG TGGTCCAACT TTTTGACTTT GATCTTCTTT AGGATGTCGC
    42661 GCTTACTGGT ATTATTCCAG TTGGTGTATT GCGCGCCCAT CCAATAGGAG CGCATGTCAA
    42721 TTCCGGATCC AGTCACGCCG AACGGATTGC GACCGAGAAA TTTGATGAAG TACCAGTGGA
    42781 CGAACATACC GTCCCAAACC GCGGGTGCCG CCAAGAAAAC ACAACGTCGG GGCTCGCCGT
    42841 CTACTTTTGC GTCATTCTCC TCAATCGTGT GAAGGAAGCT AGCAGCTGCG GCCATGGCGA
    42901 CCTCGGGGTC GCTGCCTTCG ACTTTTAGTT TCTCACGATC GAGCTTGTTG ACGTCCATGG
    42961 CCTCCTGAAT ATAGGCATTG GAGATCGGCT TCAGCTCGGC ATAAAAAGTC AGCTCGGGGC
    43021 GGCCCACCAC GGACATGCCG AGGGAGAGCA TGGAGTAAGG TCCGGGAATC GGGCCATCGG
    43081 CTTCAACGTC AACGCTGACG TATATTTCTT TTGTCATTTA CAGCGCTCGA TCGCGTGTCG
    43141 ATCGCCAATC CGTTCTTTGC ACGTCGCAAC TCCACACAGT GATGACGCAG CTGATCGCTG
    43201 ACCTCCGGGT GTCGATCGCC AATCCGTTCT TTGCACGTCG CAACATTTCT TTTGTCATTT
    43261 ACAGCGCCTT TAGGACGACC CGGTGTCGAT CGCCAATCCG TTCTTTGCAC GTCGCAACTC
    43321 GACCTTCAGA CTAGAGGGTA CTGCGGGTCG GTCGCGGTGT CGATCGCCAA TCCGTTCTTT
    43381 GCACGTCGCA ACCGCCTGAC CGCGGCGGAG CGCGCGAACC TCAGCTCGAG TGTCGATCGC
    43441 CAATCCGTTC TTTGCACGTC GCAACGCGGC GCGTATCTGA TGATTCATTG TATGAGGAGG
    43501 TCGTGTCGAT CGCCAATCCG TTCTTTGCAC GTCGCAACAG GCCTGCCTCA TTCCACAGAT
    43561 CCTGTGGGGA CTTCTACCTC GGTTTGCGAG CGCCTTCGCC GATTGATCTT CTGACGAGGA
    43621 GCAGCATCCA CTTCGGACTT CGCAAGTGCT TTCATTTGTT GTGCTATTTC TGTAGCGAGC
    43681 GCCTCCTGGG GAGCGGGCAC CACTCGGGCG CTCGTAACCT GCATGTCGAC GTGCAAAGAA
    43741 GGGATTGTCG ATCGGGGCGC TGTAGCGCCC TTCCGGGACG TAGCTTTAGG CGCACCTAGA
    43801 GTCTTCGTAT CTTTTTGTTT TCTAACCCGT TGACGGGTCG TAGAACCCAA CTCAGTTGGG
    43861 CGCTCGCCGT CCAAAGACCC CGAACCCGGG GACTCCTGCG CAGAAAGGCG CAGGGCTTTT
    43921 TCTAGAATGT TCGTTGCTGC GTTAACGTCG GCGTGTGCAG TGAAGCCACA CTTGACGCAG
    43981 TGGAAGATTA CACCGTCACG GTTCTCGGCT GCAATGTGGC CGCACTTGGC GCAGGTCTGC
    44041 GACGTGTATT GTGGCGGGAC GCGCACCGTC TGACCGCCGT AGATCTTTAC CTTAGACTCG
    44101 ATCTTCTCGC GCAATTTTCC CCAACCACGG TTGAGTATCG CACGGTTGAG TCCGGCCTTG
    44161 GCGCGCACGT TCAAACCAGG TGCATCCACC GTACCCTTGG CCGACGCTGT CATCCCCTTG
    44221 ATGTCGAGCC CTTCGAGCCC CACAAAGGCG TGCTTCAACG CAACAGCGTG CGCCACCTGA
    44281 TTCGTGACCT CGTTCCGCAA GTTGGCTTGC CGATCCTGGA GGCGCGCGAT CCGGCATTGG
    44341 AGGCGGAAAT GTCGCTTTGA TCGTGGCGCA CTAGCCGCTT TCTCACGCAG ACGAAGCTTC
    44401 GACTCGCGGT GCTTGAGCCG GTTTATGCTT TTTTCGAGGC GAGCTAGGTC GGCCGATCGG
    44461 CCGTCTATAA TAGTGCCGTC CGATAGCGCG CAAAGATTCC GTACGTTCAG ATCGACGCCG
    44521 ACCTTTGCGT TCGGCGCACG ATGAACAGGA AGCTTCGCTG GTTTGTCCCA CTCGCAGAGG
    44581 ATCGATACAT ACCAGATACC AGCAGCGCGA CGAATTGTCG CTGTTTTTGG TTGGCCCCGA
    44641 AGTCGCCGGT GGCGACGGAA GCAGATCCAC GAATCGATTT CGATACCATG AGGTAATGGT
    44701 ATCCGGATGA AATCGAAACC CGGTTGGCGA TCAGGTCCGC CGGTAATCGA GGCTACCCTC
    44761 GTATCTTGGA ACCGAAAAGA GCCCGCGGGG CGCCTCTGCT TGAAGTTAGG AGGTCCTGTC
    44821 CTGCCACTCA TCCAATTCGT CTGTGCTGCA CCAAACATAG CTACAGCATG ATTGCGGATA
    44881 TTACCAGCAA CATCCTCGAG CCAGGGGGCC GGACCTCCTG GTTCGTGGAG TGCAGTCTGG
    44941 ATTTCGTAAA GAGAGGCTTC GAGTTTGTAG TCTTCTGCTA GGCTTTGCTT CTTTTTTGAG
    45001 GTCTTGAAGC CAATCGGTTT CGGCCATGCA CCGAAGGTGC GCATGTACTT CATGCGTCGT
    45061 TCGTGCTCGC GGACAAGAGC GTTATAGATA TAGCGACAGC TCCCCACCAC ACGGGCAAGG
    45121 TAACGTTCCT GCTCAGGCGT CGGATACAGG CGAAACGAGA ACGCCTTCCG TTCCTTAGAC
    45181 TCATCCGTTC GCTTGCCTGG TGCTTGCTTG GCCATCGTGT AGCTCGATTA TAGGTACGCC
    45241 TATAATGTAG GTCAGAACGT AATGCAGGTG GCAGGAATCG AACCCACCTC TTTCAAGATC
    45301 ACCGAAGCGA CCATCTGTAC CTTGACGTTC TCGGGCGGAA AGTCCTCGCC GTCTTCATTG
    45361 CGCTTGGCGT ACTGACGCGC ATGGCCGTTG AAGAGGGCAG GCTTCTGAAA CGCCTTGTAG
    45421 ACCTCGCTTA GGTACGCGTA GACCCGCGAC TTGGTGCCCT TTTCAATTGC GATCACTTGG
    45481 TGGAGCTTGG TGCTCCCTGT TGTTTCTGTC ATGTGTTCTT CTCCTGTTTC TTTGCGCCGC
    45541 TTCTAGGGCA CTCTTAGATG ATTGTCAAGG GCACCCGGAG GGATTTGAAC CCTCGAATGG
    45601 CCGCTTTGAA GGCGACTGCC TTAAACCACT TGGCGACGAG TGCAAGAAAT CGAACCTCCC
    45661 GTACAGCCGT GGGAAGAGTC GACTGTACGG GAGGACGACC GTGGAGGAAG CAGATGACAG
    45721 ACAGAGCGCA CAGCACAGTA CGAAGCCATC TTAGGTACGC GTTAGCGCGT CGTCAAGCTG
    45781 GACCGGCTTG AATCCGATCG ATTCGGTTCG ATGGGGCGTG TACTCCAAGA TGTCACGGCA
    45841 TTGGAGCAGC CGCTCCAGAG CCTCTTCCGA GGCGCAGGTA CGCTCCAGCA CCCAGCCGTA
    45901 GACCTCGTTG TTGAACCGGG CATAGACCTG CCGGCCTCCA ATCCGCACCA TCGGCACACA
    45961 ATCTCGAAGG ACCCTGGCGA TGTTGTGAAT CACGACCCCT AGGCGAACGT CCGCTTCTCT
    46021 GGCTGTATCG ATGCACCCCG CGAGACCGCG TGCGGCATTG AGCGCGGCGC CTCGACCCTC
    46081 CTTCTCTCCG GCGAAGTGGG TTAGCTCCCT GCTGCCGAGC AATTGTTCAA GCTGAACCAG
    46141 CATCAGAAAA GGATCAGGAT CAAACCCATT CTTTAGTTGT TCTCGGCACT GAGGGACGCC
    46201 TTCGATACGC TCGATAAGCG GGAGTAACCA TTGACTGGCT GCTCGCTGGA TCCATCGAAA
    46261 CGCGAGCGTT CGCTTAGCGT CGTTAGGGAT CTGGCGCAGG GCATTTTTGA GAAATTCGTC
    46321 GATCATTTCT TTGGAGTGAT GCGTGCGATC AGGGCACGAA TGCGATCGGT CACAGGCTTT
    46381 TCTTTGTCGC CTGACATCTC AGCCAACCGA TCTGTGTTCT CGTCCAGGAG CTTGCGGATC
    46441 TCACCCAGCG CAGCAGCGCT GGCATCTTCC TGAGGTACCC CACGCTGATA CCAGGGCAGG
    46501 AAAGTTTCAA TTGCTGCAAC GGTGGGGAAC TTGCCATTGA ATTGAATCGC GCGGTCGTCA
    46561 ATATACACTT TTGCGTGGGG TTTCTTGGCA GAGACTTTCA TGCCCTCCGG GAATTTCCAC
    46621 TTGCGCAGCC AGTGCCGAAT CGCATCCTCA CCTCCTGGTT CCCCAGCTCG CGCTGAATAT
    46681 ACGTGGAGAG AAAAGAATTG ATTGTACTCC GCAGCTGCCG CCACTGCCCC ATCGACGGGG
    46741 GGATCGGGAG TCACATCAGC TGCTGTATAG CCGCTCTCAA ACGTACTCAA CGTACCGTCA
    46801 AAGTCTAGAG CGAGAATATT CTTAAACATT AGTACAGCCC TTTTTGCTCG GCGATCCAAC
    46861 GTGGCAGTTG AAGATAACCG ATACTTAAGA TCACGTCGTC TTCATCCTCG TCATACGGAA
    46921 TGTCACTAGC CAGGATTTGT GACTTGGGAA TCCATACTTT GTTGTCTTCG TGACAGCCTA
    46981 CAGACCCTAC TAAAATAGCG AGGTCAGTCA CGCAGAACAA TTGCAGGTTC CCACAGTAGA
    47041 CGGGTTCTTT GCTGTCGTCT CTCACTTCCA GTAAGTATCC CTGGAGGTGG CGTCGCGTGC
    47101 AACATCGTCC CCTGTGGAAT CTCCGGCATA GATGCTAGGC CCTTCACCGT TGAGCTTCCC
    47161 ATCCTTGATG AAAGAACCGG GAGCAAGATC GGGATTCAAG GTGGACCCGA GCGTCTCAAG
    47221 TCTTTTGTCC GTTTCGGAGC CCCAGTTTGC TTTCAGATGT TCTGGTTTGA TTCCGAGAGC
    47281 TTCCTTAAGT TTCTTCTGAA GATAGAGAAT ATCCTCACAT TCCTTATTTG ATCGCGCCCT
    47341 CACTTTTTCG CGCAAGTATG CTACTTCTTT GTCACGCGCC TGGGAGTGCT GACGATTATT
    47401 AGCAAACTCC GTATAATAAT TCTGAAGCTG CTGGCGCATT GCCGCAATCA TTTCCTGCTG
    47461 CTCGGCGATC TGCTTGTCTT TCACCAGCAC CGCTCCCTCG AGAGCCACCG TCTTGGCGTC
    47521 TGCCGTTGGA GTCGGAAGTA TGACGAAGGA ATCCCCAGGC TGCCGTTCCC GGCACAACGG
    47581 ATTAAGTTCC GGAGGGCCCA CTGGGGTATA GGTCATGGGG ACGTATCCTT GAACTTTGAC
    47641 GTGCTGTCCA ACACTGAAGT ACCAACTGGT CATACCTTCT GTAACTCCAG CCGTCCCCAT
    47701 CGAGTCCACA GCCGAAATTT GGAACGTCCC CATGTCCGAG GCAATTGTTG TTGCAGTAAT
    47761 CGTCGTTTCG CTCACGGTGT TGCTCCTCTT AGGCTTTCAA TAGTAGCACG AGCTGCCTTC
    47821 TGGGCAGCTT CAACCTCTTT GTCTTCGATT CCAGGAACGA GGTCTGCTGG CATACCAGCC
    47881 AACCGCATGG CCAGTTTGAT GGCCCGCTGG TAGTCCGCGC TGAGTCGGAC AATTTGTTCT
    47941 CTGAGGCGAT CATTTTCCAG GGTCAGGGTT CGAATCACTT CCGTCAGCGC ATCTCCCTCA
    48001 GCCTGAATAT TCTCCAGAGG CTCAGTATAG ACACCCGGCC GCAACTCGCC ACCTACGGGA
    48061 TCCGCAGTCC AATTCGTCTC AGATGGATTA GTCATCTAGG ACTTTCTTAG ACGTTTCCCC
    48121 TCGCATTGTC AATGCATCAA AAACTCAGGG ACGTTCGGTG GTTTTCTTGA GGACAATGGC
    48181 GGGTTGCGCG CACTGGGTGA AAACCAGGAC GGTCACATTG CCAGGGAGAT GCGCCAAATA
    48241 ATAAGGCTTC TGATTGGCAC CGATGCGGCG CACTAAAGGA ATTCGAATCT CAGCATTTCC
    48301 GGAACCGTCA ACCGGGGTGT TTGTTTTTTT GGTGCTCAAG ACGCAGCTCT TCGGCGCAGG
    48361 TGAGGCACAA GGTACAGTCC TCGCCGTGGA CAGCCTGTTC GAGCTGGATG AGCTTTCCAC
    48421 ATTCGCAAAG ATCCCACTCG CCGAAAATGT CTTCGACGGA GCAGGTATAA TCACCATCGG
    48481 CCGTGGTCGG AAGCGCTTGC TCCATCTCGG TGATGGTGCG CTTCACAATC GCAGCAATTA
    48541 GTAGGGACGG AATATTATCC AGCCCTTCTT TACGATCGAG AATCGCATCG GTTATTTTGT
    48601 GGACCAGTTT ATTGCTGAAG TGCACAGCTA AACCTCGTTG GGATCTTTGC CGACACCGTT
    48661 CCAGGCAACG GGCTTACCGT TCTTTTTATC CTTGTTCAGA AGCTCCTTGC TCTCAACGAG
    48721 AAGCTGCTCT TCTTTCTCGC TCAGGGCGTA GACCGGAGGA TCGATTGGGG TCGTACCCGC
    48781 CTCTCGCAAC ACTCCAGCAA GGCCGCCCTT TTCTTTGTTG TCAGCATGTA GCTTTGCCAA
    48841 AACAAGTGCA GCACTGGATT GAATCCTGCC ATTGATCGTC GTCACCCCTC CAGGAACCTT
    48901 GAGCACTTTC GCCTGTTCTT TGAACTGCTC GGGAACCAAT TCGAGAGAAG GTTCGGTATG
    48961 AACCTGACCT TCGGCGTCGG TGTACTCGTA AATGTCCAGC GAGCGGGGTG CGTCAGCCTT
    49021 CACCTTGTTC GCAAAGTCGT CTTTGCATTT TGAGCACATC GGGGCTTTGC TGACGTTGTA
    49081 TTTTTGTGAG ACCCGTGGCG CGGGGGTCAG AGTGCCACAG CCCATGCAAC GCATGGCGAC
    49141 CCAGTTACCT TCGAGAACAT CAAGGCCTTG GTTCTGAAGT TCTTGTGGAA TGCGCGCGTT
    49201 CAAGAGCTTG ACCAGTTCCT CAGCGCATAC CTCGATGATG GGGCGAGGTA CGCCTTGAAG
    49261 GCGCTCATTG GTCGTTAGAA GCCAAACGAC ATGTTGGAGA GGATCGGGCG TGGGCTTTGT
    49321 TCTCTCGTTC ATGGTGTTCA AAGAGTCGAG GGCTACGTTC ATTTCAGGTA ACTACGTCCT
    49381 TCCAAGCCTT GCCATGGCAG ACGTTGTAGA TCGCTTGACG ACCTAAATCG ACGCCCATCT
    49441 CTTCGGCAAG TCTCTGGCGG ATGATAGCTG GTTTCACACC CTCTTTGAAG AGTTGTCTTA
    49501 GAAAACGAAC AGCTTCTTCA GAAAGCACAC CACGAAAGGA ACCCCCTGGT GCTCGGCGCG
    49561 GAATCCCGGC GGCCTCCATC CAAGCCAGCA CCGATGCAGG CGTGACCTCA TAGTCGTCCG
    49621 CGATGCTCTG GAGGGTTCGC TTTTCTTCCC AGTAGGCCCA GTGCAGCCAG TCGGGAGAGA
    49681 TCACTTTCAG GTCGAGCTTG GGGTGCCTTC GTGGGATCTG GGCTCTTTGG AGTGCCTGCC
    49741 AGACCTCTTC GTAGGTTTGT GCTGCGGCCT GAGCCACCTG GGCAATGCTG AGCCCGTTGG
    49801 TCTCGTAGTG TTTTCTGAGG AGGTCACGTC GCATTTCAGT CTCCTAGTCG GCCGTGGGCC
    49861 GAATCCAAAG CGAGCCGGAT TTGATCCTGG AGGGTTCCGT TCGGAGCATG CTGTGCCGCT
    49921 CGCTGAGCGT GAAGCGTCGC CTCCTTCTTT TTGTAGCCCA GGTTTTCCAT AGCTGAGACG
    49981 AGGGAGGGGG GCGCTTCTGG AATACCAGCC AAGCGTTTGA ACTCCCGGGC GTTCCGTTCC
    50041 ATCAAACGCT GATGTTGGTC GGGTGTACGA CGGAGTTGGC GTTCCGTCAC ACGAGCCTGG
    50101 GCTTTTTCGT TGGAACGGGA GCGGCGACCC GTACGGAGCG GGAACAGACG GTTCCGGATT
    50161 TTGAGGTAGA TCCGACGGAT CCACGAAACA AGCTGAAGGG TTCCGATTCC CATCAGAACA
    50221 CCACCGACCA CCACCAGAGC ACTCATGCCT GGGTTATAGG GTCCGCCGCA GGAACGTCAA
    50281 CCTCTTTTTT AGAGGGAGCC ACATCTGTGA TGGGGGCAGC GCTTCCGAGC TTTTCACGCA
    50341 GACCTAGGAC CAGCGCATCC TTGGCATGCG ACAGCATGAA GTCGTGCACC AGGCTCAATA
    50401 AAAAGGCGTG CTCTTCGTCG CTGAGAATAA GGAGGCGTTC AGGGTTCCCC ACAGGAACGG
    50461 GGTACCACAG CACCAATGTC TAGGCAAGCC TTAGCGGTAC TTGACGGGCG GGATGTAGTT
    50521 CGGATCGTGC CAGGTCAAGT TGCAGAGGAT CCGATGGATA GACGTTTGAG AAACCTTGTA
    50581 CTGCTCTGCC AAGCGCCGCT GGGTGATGCG GCTATTCGCG TAGGCATGTC GCATCGCACG
    50641 GACTTCGAGC CAGTTCAACA CGGCTCGGCC ATGGTGCTCG CCTTTGGCGT GGCCGGCAGC
    50701 CGTGACTTCC CGCTCGTCAG TCATTTGGAC TCCGGATCCT TTAACTGGAT GCCACCAAGC
    50761 CGAGCATATT CGAGTGCGTC CGCATGGTGC TCTCTTGCTT TTACTAAATG CCCCGCAGCC
    50821 ATCGTCCGGT CGGTCGTCGC CCGCGCTGCT TTGACGTGAT GCAGCGCCTT CTTGTGGAGG
    50881 TCGAGAGCAG TTTGACGGTG CTCCTTGTAA TGCTCCAACA AATCTAGCAT GCGTTCACGA
    50941 CGTGTCATTC ACGTGATCCT CGTGCCCAGA ATTTCTCTTT TGCGGAACAG AAAATAGAAC
    51001 TTTTCGAGTG AGTCCACTTC CTGGATGCGC TCTTGCGGAA GACCTTGTTG CTGCATCCAG
    51061 TCGCGTAAAG AATTAGGGGA TAGGCCAACC CAGCCTTTTC CTTTGATGTC CTTAGCGATG
    51121 GCACCGATCC AATGGTTGTA TTCAGATTCA TGCGAAATCC AGCTTCGAAA GTCGGTCATT
    51181 TCACAGGTTG TAGCGCATGA TCCAACGCTG CGGCAATGCC TACGGTCGCA GCAGCACCGG
    51241 CTAAAAATCC AACCGCGAGT CCGATTGCCC AAACATTTCT ATCCCACCAT GTGGGTTGAA
    51301 GGCGTTCCAG TTCTTTTTTA GAAGTGGCTA CCCGCTCTTC GTAGAACTGG CGGTGGACTG
    51361 GCCAAACACT TCTGTCGGCG CGGTCAATGT CTCTCAGGCT TTTATAGGCA AGCCTGAACT
    51421 GGGCATCTCG CCAAGCGTGT GCCTCTGAAA CGACAATCCC AGCCTCTGGG GCTGGGTCTC
    51481 CTTTTTCAAT AGGCTTGACC CACTCCTCGG AAGGTAGCCC TGGAGGTACC TTCATCTTTT
    51541 CAGGATCCTC TGGGAGATGA CTTGTGACTT CAACCCAGCT GCGAGGAGGG ATCAAATAAG
    51601 CCGTGACTGT GCTAGAGCGC GTTGGGTCCG GACTCCAAGG AGCCTGAACC CCACCGCACG
    51661 CTGAACAAAC AAGAGCCAGG ACAAGGATCA ACCTCACGAC TAGGTCTTTG GCTTGATGTC
    51721 CCGCATTTTC CTGCCGGCTG CCGCTGCTGC CTGGAACTTG CCCTTGCCGT ACTTACGACG
    51781 ACCAATCGCA GCAGCGACTG CACCTGGATC ACGGGTACCG CCGCGCGAAG CAATCTTCGC
    51841 CTTGAGCGCA GCAAAGCCCA TGTACTTTTC CTGGATCAAA CTTCGAGCGG TGCCCACAAA
    51901 CACCTGGCTC TCGGTTAAAG ACCGACCGCT TGGGTTGCGG GATTCATCCT TGTCCTTGCC
    51961 AGGAAGGGCG CTGCTTACAA CCTTGCCGGC ATCTTTCACC GCGCCGCTCG CGACATTCCC
    52021 AACACCCTTG ACGATGTTGG CGCCAGCATT TGCGAGAGAA GAAACGATGC CTTCCATCAG
    52081 TTCTTTCTCA GCTTGCGGAT CCCCAACCAC GTGACCGAAT TCTTGTTCGA TCACAATGTT
    52141 CTTGGCTGCG TCGTCCAACC GCATCATCTG TTCGAAGGTG CGTCCGGTGA TTTCGCAAGC
    52201 CACATAGAGC AAGGTCGCGC GCTCAATGTC CTCTCGGTAG ATAGGCGTCG CAACCGACTC
    52261 GTACAAAGGC TTGGTGAGCC GAGCGTAGCT CTCCATGTAC GGGGTCAGTT CCTTGCTGAA
    52321 CTCTTGGGGC TGTGCACCAG CCAGAGATTC AACCCGCGAA GGCATCTGAT CCAGAGCCTT
    52381 TCCGAAAGCA ACAAGAGCGA GCTTGTGACC AAGCTTGTCG ATTGCTTCGT TGTGCTGTCG
    52441 AAGATCACGA CGTGCACCCG CGAGCGGGTC TTCTCGAGTC CCCGCTGAGG TTTCTGTAAC
    52501 AACCGTCTCC GTCTTTACGG AGGGCCGGCG CATTGCCAGA GCACCTTCAA GGTTCTCGAC
    52561 AATGCTCTTA AAACGTGAAT TCGCCATGTT TTTCTCCTGC CCTCCGATCA ATTAGCATGG
    52621 CTGCTTCTTC GGCTTCATCG CGATCGGGGA GCTGGAGTCC TTCGGAATCT TGGCGCTCTT
    52681 ATCGCTAGGC TCACCGGTGT GCGAAGGCTC GGCGTGTTGT GTGGCATAGC CAACGGAGCC
    52741 TTCGTTCCGA TCCCAGGGGT ACTTACCGCT GAGCCCGGGG CGTCCGTACT TCGCATTCGC
    52801 CAGCTTGTAG CCGAGATACT CCATGGCTTC CGCCATGGTC TTATCGTCAG CCTGGAGGAG
    52861 CGCCTCGATG TCGCAATCCA GCATTTCGGC AAGCGCCGCA ATCTGAGTTG CGGACAGGCT
    52921 CTCCTCTTTG GATTCGCCAC CCTTGGACTC TCCGCCCTTG GACGACTCTC CGCCGCTGCT
    52981 GCCACCACCA CTGCTTGCGG CTTCTTCGTC AATCTCCAGC TCCTCGCGCA GAGCCGAGAT
    53041 CCGATTCAGT GTTCCAGTCC AATCGAAATT ACCCATTTTC TTCTCCTTGA GTTGCTTGCC
    53101 ACGGTGTTCC GTGACGCGGC AGAGGTTTCC GCTTGATGTG CCCAACTGCT GTTTTTGTTG
    53161 CAGAGCCGGG ACGAATGTGA GTCTTCGCGT TCGCAAATTC GGCAGCAGCA CTCGCATGCC
    53221 GCTTTACTTT ACCGATGAGC TTCGATGCTT TCTTGGCCAC ATAATGCCCA CGCTTCTCGG
    53281 CGCTCATCGA CGAAATGTGG GATCCCACCT TCGGTGAAAT CTTGGCTAAC AAGTGCGCCC
    53341 TGCGCGCATC TTTGTTGGTT GATCCGGACT GTGCGCGTGC CGCTGGTTTC GAAGCTGTCT
    53401 TCGAAGCTCC TGTATCTTTT CCGCGTGAAT CCTGCCGTTG ATACAGCGCA GCCCGCGCAT
    53461 GAACACGCCG TGCTGCTACG TTCTTCTCTT TCGAGAAGGC GTGACCTACG ACTTTTGACA
    53521 AGTGCTCGCG CCGAGCGGAG CGTGCTTTAT CAACCTTGGC TCCAGCCTTC ACTGCCTTGA
    53581 AGTGAGCCTT GGCCCCTTCC GGGGTATGGA TACCTTTAGT TTTCGCGACG TCGGCGTGCT
    53641 TGCGCTGTGT TGCTCGGGCA CCCTTGATCA TCCGGGCGCG GAATTTCGCT TTTAGTTTGC
    53701 TGATGATCCC CTCAGACAAA CCAAGCGCCT GAAGATCTTC GTCTGCAAAC AGAGCGAGTT
    53761 CTTCCAGTTC GGAGACGTCG GCCTCGAGCA TGGCCTCGAC CACACACTCC TGCTCGTCTT
    53821 CGGTGAGTTC TGGCTCAAGC AACAAGTCGA GTTGTTCGAT TAGAGATTTC ACTCTGTTAC
    53881 CCCGTTGCTC CTGGCGGAGC CTTTTTTAGG AGTGGTTTGA ACGGACGGAT CCGAGCCTTA
    53941 GCTGCCGGAG CCGCTGCTAC GGGGCGTTGT TGCGAAGAGG GCAAAGGACG AGCGGCCTTA
    54001 CCTACTTTTT GTCCGACCAT CTGTCGGTGG GCCCCACGGT CGGCTGCCTT GGCGGCCATT
    54061 CTGTCTTTGG CGGCGCCTAC TGCGGCACCA GCCACATGGG CTGCGCCTTT GGCAGCGGAG
    54121 ACGATTCCTC GACCGGCCGC TTTGGCAGCA CCCTTTGCCA TCTTCGCTGC GAAGGAGGGT
    54181 TTGGCAGGAG CGGCGCTGGC TGGTTTGGAA GAGGATACTG CTTGTGGGGC GCTGGGTTTG
    54241 CGATCCGGTT CGGAACTTCC GCTCAACCTA GCTTTCGTTG CCTTGAAGTC TGACTTCGCT
    54301 TGAATCTTAT CGGTCTTGGC CATGTAGTGT GAAGCCTTCG CCGAATTGAG ACCCGCCTTT
    54361 GCTTTCAGCA TCTTGGTCTT CCGCGCGATG CGCTTCGGAT CGGTGATGTG CTTGTGCAGC
    54421 GCCTTGAGCC CCTTGTAAGC GGCCACGCCT GCCAACACAG TCCCAAGAAT TTCTTGAAGG
    54481 ACTTCTTCAC CGAGAAGTTC TTGGACACCC TTCTGTCCCA ATTCATCTGC GATCTGGAAG
    54541 AACTGTTCGG CAGTGACGCC CTTGTGCTCG GCTGCTTGTA CCAGCGCATG AATTTGCTGG
    54601 TCGTTTAGTG GCTCCAGGCA CTCAGGCAAT TGCAGCTCTA CATCGTTGGG GGCTCCGCTG
    54661 ATAACGCCCT GGGCGATTGG ATAGAGAGGC ACGATACCGA CGACCATGTT CTCAGACATC
    54721 GAACGAGAGC CAGGGACGGA TCGTCCCTCA ACGATAGCGA GGTTTCTCTT AAACTCTTCA
    54781 AGAAGTGGGT TGCTCATTTA TCGTCCTTAA TTCCGGTAAG GGATCGGGCT TCTTGTACAA
    54841 GCGTCTTCAG CGTGCCCCGG TGTTCCGTAA GGTCGCGGCG ACGATCGAGT ACGAACTCCA
    54901 CAATGCTGGA AATCGATTCG GGGTCGAGCT GTCCTCGGGA CACAGCCATG CGAACTGCAC
    54961 CCTGACCAAC CCCTGCTGCT TCTGCGATGT CCTCATAGCT GTGAGTGAAC TGTTTGGCTC
    55021 CGCGCTCTCG GTGGTTTTCG AGGAACTTCC TCGGATCTTG TCCGCGCTTG AGCACAGAAC
    55081 CTTGCTACTA GAACTGTAAC AAAAAACGAA CTAAGTCAAC TAATCAACGA GATGAATCAG
    55141 TACCAAGGAT CGTTTTGTAG TGAGCCTTCA GGCGCTCATC TGCTTTTGCG TGGATTTTTT
    55201 TGACGTTGGG TAGGCGAGAT CTTGGCACTG ATCTTGGACT TAAGTTCCCG CCGACGCTTG
    55261 GATCTTGGGC TTTCAAGCCG ATCCCGAGCA GCTCGCAAAG CGTTACCAAG GATGCCCTCT
    55321 CGGAGGTCGC TATACCCCTC AGCCCTGAGT AGGAGGTGAT GCATTCGATG CTGTACGTTT
    55381 TCCACAGGAA CCCTCTTAAA GGAACAGCTG GTGTCATCAC AGCCAGTCTT GATACTTTTG
    55441 AATTTTGTGC CGGGCTTGGC ATACTTGGTC GCGGAAAAAT CCGACTTGTG CTTGCTGATT
    55501 TGACTATGTG CGGGAGGCGC CGCCTTAGAC TTGGACGCCT GCCCTACGGC GCCTGATGCT
    55561 AGAGCTGCCC CCAGTAGAGC AGCTCCTATT TTGTGTTTTA ACCCTTCTTC TCGAGGAGGA
    55621 TCAAGAAGGG CGAGCATTGT TTCCCGATGC ATTGAGCTGT TTCTAGCACA CCCTAGTGGC
    55681 AGAAGTCAGC TCTTCGGAGG CAAGTTCTTT TCGAACCAGG CCTTCATCCA GGTCTTCGGC
    55741 CAAGGCCACA GATAGCCCTT GCCTAGGACA TCAACTACCC AGTCGATAGT AGCGCCGGCC
    55801 GCTAAGTTGC ACAAATACCC TTCTCGCTCT GAGACCCAAC GTCCGTAGGC TAGGCCCACC
    55861 GACAGGGGTG CAAGAACAAC GATCGCCAGA GACGTCCAAG AAGCCCAAGC AAGCCCAATC
    55921 CAGTGGCTTG CAGCGAGCAA CAGAAGCATC ATGGGAAGAA GCAGGATGCT GGGGCCGAGA
    55981 TAGATGAGTG CGTGTAGAAA GGCACCGCGG CGGTTGTACT GATCGACGTG CTTCAGTTCA
    56041 TGAACAACCA CGGGCATGTG GTCATCCAGC CAATCAGCAG TACCCCAATC ATCGTCCTTG
    56101 TCATAGATCG AGGGGACGAA ACAGTATGTT CCAATTGTTG TCCAGTAGGT GCTCTCGAAA
    56161 TCCTTGTTAA ACAATTTAAA GATGCGCGCA ATAAATCGCA TCCAGCTACT GTCCGACTTA
    56221 CGGACAAGAG TCATAGACTG ATAGCGAGCT ACGGATCGAT GTGTTTCCAC CGTTCCCTCC
    56281 TCACAATGCG TCCGACGTTC GAAAAAGTAA TCCCGCACTG TTTAGCTATG AGGCGATAGG
    56341 AAGTACCACA CGCCGCTTCT CGCCTTATCG CACGAACCAC ATCTTCGGTT AACCGAGCAT
    56401 TCTTGCAGCG AGCGCCTCGA TAGATAGGTA TAGCTGACTT GTCTAGAACG AGGTGCTTCC
    56461 AACTACGTCC TCTCAAGGCA TCAGAAAGCG TACTTGGATG AACACCTAAC TCGGTAGCCA
    56521 CTGTTTTCTG AGACCTGCCT CTTATAATGG TATCTCGAGC TTTTAGTATA TTGCTTTCCG
    56581 TAAGAACAGC TCCTGCGCTT CTCTCACCCC GAGCCGTAGT ACCATGGGTT TCCCGATCTT
    56641 TTGCATTCTC ACGCGCGGAC CCCCACGCTA GATTTTCTAG TCTGTTGTCA TTCCTTTTGC
    56701 CATTTAAGTG CCGAGCTTGC TTAGGCCTTG GGCAGGGACC GACAAAGCAC TCGAGTATCA
    56761 GCCTATGGAT AAGACAACCC CGAACCTTCT TCCGGCTACC CTGGTACAGA CTAACCATCA
    56821 GATAACCACT TCTCTGTTGT ATACCTTTAA GACGTCGTAG CTCCCCGGTA CGGATCGACC
    56881 AAACACTACC GTCCTGTCGG ACATAGTAGC CTCGGAACCC AGGCAAACCA ACTAGCTGTG
    56941 TCTGGGGGTC TGGCAAGGGT TGCCTCCTTG AACTTGGGTC CGCCCAATTG TGGTCCACAT
    57001 ATCGGTCATG AAGGCAGGGG AGAATTCACC TAGGACGGTC TGATCCAGAA ACCACATCAA
    57061 AGAGTCGGCA GACTTTTTCT TCAGAACTAC TCCAGCAGGC AACAGCATTA TTCCTCCTTG
    57121 TTTTCAAAGA AAACCTCGGC CATCTTGTGG ATTTCCTCAA GTGCCCTGGC AATGCTTTTC
    57181 CCTTGGGTCT GTACGTCGTG AAGAATCAGG CCAATCTGCC GAATGAACTC CTCTAAGTCT
    57241 TGTGGATTGG GAGATGGCAT TCAAAAACTG GATCGATACT GTGCGTAGTT CCGGTAGACA
    57301 AGTTCAAGTA CAGTCTTGCG CTCGTCTAAA GAAAGATGGC TGGCGATTCC ATGCTCAATG
    57361 ATCACAAAAG TTCTATCCGG CCCCTTGTCA ACCACAGTTG TCGGAATGAT GTACCACTGA
    57421 TTCTCTAACT TCACCCGGAC ACTAACACGC GTTCCCTTGG TTGGCGAATT TTCTCCCTCG
    57481 ATGAGACTAA TCATGGAACC CCCTTAGCTT TAGTCGAGGT ACTCACCAAC TTCGTGTATC
    57541 TGGCTGTGAT TTTGTTTGCC AAGGCGTCCC ATGGCGCACC AGGACCACCG GGCCAGTGCC
    57601 CTGTTTTTGC AGCAATCATC CGATTCGCTA TCTCGTAAGC AAGGGCTGAT GCATTAACAT
    57661 CGCGAAGAGG CCCAGAGAAA TGTGGGAAAT GGGTTTCTTT CGGATCTGGA AAGTCCTCTT
    57721 TGGCCAGCGT CTGTCGAATC CGAATGCGGT ACCAACACTG AAGTCCGAGG AACACACTGC
    57781 ATGTTCTGTC AGTCGTTCCC ATCAGCAAGT GTTTTTTGCC ATCCTTGTCT AAAATTATTC
    57841 CAGAAGGAAT CGTATCTCCG ACCATCAGGT CGTTAGCCCC ATAAACCTCT AGGGCAAACG
    57901 GTTTATAGTC GAGATTGTTT GGATACTCCG TCGCAATGAC CTCTTCGGCC GCCTGAAGCA
    57961 TAAAATCTAA GTCATGCCAA GGTTGCTGAG ATGCACCCAA CCACGACACA GAAACATCGG
    58021 GAGCCTTCGG CGAAGGCACC CCGGGCATCT TTTCGCAGCC TACTAGTAGC AAACAAAGAA
    58081 TAAGTCTTCT CATACAGGTT GCGCTCTGAT GGCCTTCGGG CCTTCGGTGA AGTCCAAATA
    58141 TTTGTCCATG TGCGCCCCCT CTTCGAGAAT GCCTGTTACT TCTTCGGAGT GAATCCAACC
    58201 AACAAAGGTT CCGTCCTTGA GCGTCTGCCA CCTCGCCAGG TACTTGCGTT GGAAGCAAAC
    58261 TCTCATTCCG GGCTCGAGTT CGTGAACCTC GTTGCCAACA GCCAACACTG TCGCGCACAC
    58321 CAAGCGCATG TGCATGAGAC CATCATAGAA TCCTGTGGTT GAAGCAGGAT AGTGAATACC
    58381 ACCAAGACTC TGGGTCTGGA CTGGTTCTGT GCGAAGGAAG ACGGTATATC GCAGCGCTCG
    58441 GACTTTGCGT CCAATTTCGT CCCAGGTCTG GTTCACGAGT TCGATCGACA TCATTTGCTC
    58501 CATTCAATGT GCTCGTCTGT TACGACAACG TTCCACGGGC CGACGGGCAC GGAAAAAAAC
    58561 TCGTTGACCA CACGACTGAC TTGCGCGTCC TGCAAGCGAT CGTGGAGTTC TGTAACGAGG
    58621 CGAAAAATAG CCGTGGTGTT GGGGTCGTTG TTTGTCCGGT CGGGGTGTAG CTCGCGGACA
    58681 GCAGTCCTGT AGTGGCGTCT GGTAGTCGCC TTGATAAGTC GCAAGCGCGT TACAGCCTCG
    58741 TCCAAGGTGG GGGCTTCGCG AATAGAACGG ATGTCCTGGC TGGAAATACC GAGACGCTTG
    58801 AGGGCCTCGG CAATCTGGTG GGGCGTTCCA TTCATGCGGA AGAGAGAAAG TCTGCGAGAC
    58861 GTTTTCGACG TTCTTTACCA TCGTCGATTT TGGTGATGTT GGCCAGTTCG ACTTTCTTGA
    58921 CATCTGTTTG GGCCTGGCTT GTTGCCTTTA GCACAAGCGC GTTCTCTTCG GCTTGTGCTT
    58981 TGCGATCAAG TAGTGCCTGG GGTGGATCTG GGATCAGCTT GCCCGGTACA AGAACAGGAC
    59041 CCTTGGTAAA AAGCAGACGA AGAATCGCGA ACAAAATTAG ACCGACGACC GTGAGGACGC
    59101 CGAGCGCAGC CCAGAAATGC GCTTTGATCT GTGCCAGTAG GATTTTCATT CTTGGCTCGG
    59161 TTTCTTGGCC GCAATAGCAG CAGCGACCTC GTTCAGAATC AAGCTCTGAG TGGTATTCTC
    59221 ATTCGTCCCC TTCCTAGCTT CCTCAAACTG CAACGCCATG AATTCCCCGG TGGGGGACAG
    59281 CTGGCGCCTT TTCTTTCCAT GGGGCTGGGA AGTTGGCGGC GCGGCGCCAG TAGCAATCGG
    59341 GGCGGGAGGT TGGCTATTGG AGGTCGGCGG CTGACTAGGG GGATCAGTCG AAGGACGTCG
    59401 CAGATGGATG TCGTCCGACG GAGTCTGCGC CGCGAGATCG AGTTGCTCCG CAGTCATCCA
    59461 ACCTTTGCCA AGAATAATCT CAGCATGACT GGTTTCAGGC TGATTCTCGA TGGAGACCTC
    59521 TACCTCTTTG AGTTGCTCCC TACTGAGGAT CCCAAGACGA CGAAGGATTC GGATGAGGTG
    59581 ACCTGGCTTC TTATTCGAGC TTTCGTTCGA CATCTTCTAG CCTCCTGTCC ATGCTTTGCA
    59641 TTGCTGAGGC CACGGACGTC AGAGCATTTT TTAGCTCAAG GTTTGTTTTG TTCGTCTCGA
    59701 CGGTGAGCGA GATCAATTCC TTGGCTTGCT CTTTGAGCGC TGTGGTTTCA TTATCTCGTG
    59761 CTGTTTTGTA AGCCTTGGCG AGAGCTGCAA CCGTTCCACC TAGAACAACT GAAATCCCCC
    59821 ACCCACCATA CTGGGAGAGC ATCTGAACGG TGCTGGCAGG AGGAGATTCA GCGACGGGCT
    59881 GTGCTAATAG AAGTTGCCCG ATTTCCAGAA GCATAACGGG TAACATACTA ATGCTCAGAG
    59941 CCCCCGCATC GAAACAGACT TCTGCGCATC CACAAAATGA AGAACTCTGA CGTTCTTCAC
    60001 TACAATCTCC TCTGGGGAGA ACCAGACAAT GTCATAGTGT TTTTCTACAG CAAAGTCGTC
    60061 AACCCTATGA ACCCACTCGA TCTGGTTCTG GCGAAGGAAG CGCATCTCCT TTTCAATAGC
    60121 AGCACCCGGG TCTTCCTTCT TCTTGATTCC GGGCAGCCGG GAAACATGCT CGCGGATCGC
    60181 TAGCACCAAA GAAGGATCGA CCTTACCCAT ACGCCAATCT GCCATTAGTA CACGCGCTTT
    60241 CGGATCGACA TCAAACACGG ATGTCACCGA ACCATAGGAT CTGACGTCGC GAGGAGAAGC
    60301 TCCGACATAG AAGCCCTCCC CATAGTAGCC AGGATCCTGC GTGTTCAATT TAGCGGGATT
    60361 TATGTTCTTT AGTTTCGTTT TGCCAGCGTG GTAGACACGG CCAATTTCGT CCCCGCTCTT
    60421 CTCAAAGCTT GGCCGTTTGT GGGTAGTAGC TTCTCCGAAT AAGTGCTCTC GAAGAACTTT
    60481 TCTGGCGCTG AAACAGCACA TAAACTACCA AGCGTGAATT CTAAATGCCG GTGTTCCTGC
    60541 GCCAAGTCTG ATTGCAATCC CTGCTTCTCT GCGTTCTCGA AAAGTTAGTG TCTCTCCACC
    60601 TCGCACTCTT CCATGGACGT TTATTCCGTC GAAAGAGAAT TCGAGGGTGT TGGTCGCCGT
    60661 ACCGTCATCG TTCGAAACGA GAATGGTGTT CGCCCATACC ATAGGTTCAG GAGAAGAATA
    60721 AGGATCGAAA ACCGAAACAG GTCCTTGCCC TGTTCCCATA GGGGAGCCTG GGGCCACTGA
    60781 ATTACCAACC CTAACTGCTG TGGTCGTGGC ACCATGCGAG ATATTCGGTG TTGGTGTAAC
    60841 AATGGATCCG CCTCCAAAGA AGTTCTTTCG GATTTCGGGC TGCGTCAGCG CTGTGTTTCC
    60901 GGTTCCGAAT ACAACCGCGG TGATTCCCGC TAGCGCGTTC ACCGCTGCCG CAACGAGAGT
    60961 TGCAGTGTTG GCGGCCCCAT CCGGAGCGCC GCTGGCGAGC GTAGCCAGGC TTACAATAAT
    61021 GCGGGTGGCG TCATTCGGAT CAAAGATTGC GCTTAGGGCA TTTGGCCCAC CTGCCGGAAT
    61081 AATTACCTCG ATGGTGAACA GATTTCCAAT TGCACCTGCG GTATCTGCAT TTGCTAGAAC
    61141 AATGCCATTA ACATCCACAC CACCGATCGT GGCATAAGCT TTGTTGCCAC TGGTGAACAG
    61201 ATAAGCATTC TCACTGAAGT TGGCAGTTGC TGTTCCGGAA ATAAAGAAAC GTACTGATCG
    61261 AACACTCGAG GCTGGGCGCG GAGGCCATCC GATCGGGAAC GTACTCATAG GATAATATCC
    61321 TTTCCTTTAC AAGACTGACT TAGAACTATA CTGACCTTCT TTATGCTGCC TTCACTAAGG
    61381 TAGACAAGGG CTCTGCGTAG AAGAACAACA AACACGCGTC CACATCCACA AAGGCAGCCC
    61441 ATGGCTTTCG CCATAGTTAC TTACTCCCTT CGGGGGATGA GGGTGGAGGT GTTAGATCCG
    61501 AAGTTGGGGA TGCGGGTGGC TGGGTCGGCG GGGGAGCGGG AATCGCGGCA ATTGCTGGAA
    61561 TCAACTGACC AGGGCTGGAC ACAGCCCACT TCGTGATTCG AGGGTCGTCT CCAAGCAGGG
    61621 ACTGACCGAT GAGTTTTTCT GCGGCAAACG AACATGCGGC TGTCCAGATG CTTGCTAAGA
    61681 CGATTGTACC AGCCCGGTGA TCGGGTAGAT GAACAGCCCC TGGCAACAGC ACTAGCACTG
    61741 CGGAAGCAAT GAAGTAGTAG AAGGGAACGA CGCGCACAAC CCACTGGTTG GCCATCAAAT
    61801 CTTTTGTCCA AGGAGCGCGT TCGAGCATCT TGTGTAGAAA AAAGACGGCT CCTGCGACCA
    61861 CGAAGATATT GGTCTGCACA AGGTAGCTCT CGATTTGTTC CTTGGCTCCG CTTGCCAAGT
    61921 CTGCGGGTGG GCCAACGTCC ACTGTGCTCG TCGCCACCAG AGATAAGAAA CTGAGATCCA
    61981 TAGTGCCTCC TAGCCCTCAG TCAGTAGCTT GGGCCCTGCT GAAGGAATCC GTGATTCTGT
    62041 TTTGCGAAGA TAGTCGTTGA TGGCTTCGCT CAGAATCTGA GCCAGGGTCA AGTTTCTTAC
    62101 AGCAGCAGCG TCAGATAACG CCTTCACTGT GGGTAGTGGC AATCCGATCA TGACCATCTC
    62161 ACTCATCATC TGGAGATGGT TTTCGTCCGT ATACGAGGTC TGAATTGCTG TAATTAGCTC
    62221 ATTGGCTTTA GCCACTGGTT CCTCCGAAGC TCTGGGGTTT GATGTTGTAC CCAGCAAACA
    62281 CGTCGTTTCC GGTGAGAGCA TCCATCATTG ATTCATCGCG CCGTGGGAAG GAGATGCGGC
    62341 CACCCGCTTG GGCTACCTCA ATGAAGGCTA GCGCAACCAT GGCAATACGC GGTAGACCGT
    62401 TGGCAAAAAA TGCCTGATAC GTGATGTTGC ATTGGGACAT GAAGCACAAA ATGCTATCTG
    62461 GCCCGCCTAA GATGCGACCT CCCCCACCTG CTAGACCGAT GCCTGAATTC AGTAGCTGAA
    62521 GTAGCACACG CGGGGGTGCC TTCGCCATCG GAACGTGCTC TTCAGATCCT CCGTTTATAT
    62581 AGGCAGGAAG CATCAAACGG CGAAGCCAAG CAATCGCCGA ACGGATGTCG ACATTGCGTG
    62641 AACCTACGCC TGTTGTCTTG TGTCGACCAA TGAGGTCCTG GCGCAGCGTG GATCCAGCGG
    62701 GGTCAAGAAG GTTACTATCC GTGGTGAACA TCGCCTGGAA AGAAATCGAG CGCTCTCCTG
    62761 ACGAGACCCA CTGGTACAAG GGCAGCGATG CTCCTGGAAT ATCTTTTCGC TGGTAGTTGA
    62821 CTTGCTTGTC GTCAGTCAGT GTCTCCGGGA AATACTGGAA TGCGAGGGGC CCGGGAAGTT
    62881 CTTCACCATC GATGTTAGAA ATAACCGAGT CGAAAGTCGC GGCGCCGGAC GGGCCCGTTA
    62941 CAGGACTCCC AGAAGCGTCT ACTTCGATGA GAACGGCATT AGTGCGCTTC TCCCCGACGC
    63001 CGCCGATGCC TGCCTGAGAT GCTAGACTGG CTAGACCTGC CATGGTTATA CCGTCGGCTG
    63061 CTTGCCTTGG CGCCGAGCCT CAGCACGCTT CAGAGTTCGG TTTCGTTTGA AGGCCTTGTT
    63121 GTAGCTCTTC TTGTACCCAC GATCGATATT GATCTTGAGC TTCTTCCCCT TATTCGTCTG
    63181 GCCGATGCCG GTGCACATCT GCTTGTAGGA CTCGATCTTT TTACAGGACC ACTGATGCTT
    63241 CCTGCGATGA ACTCGAGTTC CGCGGGGTGG CGGCGCGGGT GGGCGAACGC GGTAGATCTT
    63301 CGTGGGCCCA AGCGTGCTCT TGTTCTTAAA CGGGTAGTGC GACCTTGCTG CCTGACGCCC
    63361 ACCGCCACCG GCCATCTGCT TGGTTTTAGA GGGCTCTGTT TTCTTGGCAG AGAGGTATTT
    63421 CTTCTCTCCT TTGCCGCCAC CCTTCTTACC CTCAGCATGG CGAGAGAGCA GTTGTTTAGC
    63481 GCGGGAAAAA ACAGTGCGGG AAGCTTTACC TCCTGCCGCT CGTCCGCGAG TGGGTGCCTT
    63541 GGTAGTCTCA GCAATCAGCT GGGCGAAGAT ATCGAGAGCA TCGCTCATGC TCGCCTCTTC
    63601 TTCCGACGGT TCTTCTCCCG AACAAAGCGC TTGTATTCGC TATTGTAGGA GGACTTGTAC
    63661 TCAGGATTTA TTTTGATCCG AAGGATCCGA CCATGGTTAT CTTCGGCAAT TCCGACGCAG
    63721 GTCTGTTCGT AGCTTGCACC TGAGCAACTC CAGCGCTCCA TCTTGACGAG GCGACCTCCT
    63781 CGTGGCCCTG GTCCCAAGTG ATCCTTATTC TGAAATGGAT TGTGATCGCT TTCTTCGCCA
    63841 AGGATTGCGC GAACCTCAGA GACAATGGAG TGGGTCGGAG GTCCGAGTAC CTCTCCCAGA
    63901 GGTACCCAGC CGCGATCTAG CGTTAGGATC GCGATACCAA ACCGGCAGCG ATCTTCGGTA
    63961 CGCAGGAGCT TCTCTTCCCG AACAGCGGAG GTGTCTGGTA GTTCCCAACC AATCTCGACA
    64021 AACGAGGGAT TGATGGAGAC GATCCGTCCC TGCTCCCCTT GGAAGTCGCG GACGCAAGCC
    64081 CCTTTAAAAT AGGCAAAAGC TCCTTCGGCT TCCATGCATA CCTCAGGCAG CTTGCCCGTT
    64141 GTCTAATTCC TCAACCTTGT CGTCCCAGGC CAGAGCTTCA ATACGGAAGA CCTCAATGAG
    64201 GCGCTCCGAG AAAGAAGGAT CTTGCTTCAG GAGCCAGCCG ATTTTTCCAC TGCGATCCTG
    64261 GTTCTGAAGC ACGAAGTTGC AGGGCTCTGG GGATTTGGAG TGCCGCGTCA ACCCAACGAA
    64321 GCCCCCCATG CGCATTCCTG AACGAAGTTG ATTCTTCGCC TTGGAACTTT TGGAGGGGGC
    64381 TAGGCGATCG AGTAGGTCAT GCCAGGAAAC CTCAATAGGC GCTTCCTTTG AGGGTACGAA
    64441 ACGATCCCCA CGGAGATGGC AGGGCTGAAG GAGAAAGCTA GCCATGATGT CCTCACGGAC
    64501 CAGCACGCTG GTGCTGCCAT GCGGACAGCA GGCGTGCTGG CCGGTCCGGG GATTTTAGAG
    64561 GGTGTTGATG GCCAGGTTTT CCTGGTCGCG CAAACCGGTC TGGGCTCCGA AGCTCAGGGT
    64621 GATCTGACCG CGATGAACCA TCGCGTTCAG TTCATCCTTG GGTTCATGAG TCAGCCAATA
    64681 AACGCGCTTG TAGCGCCAAT CCGACGGGTG CATCGGCAAA ATGCTGGTCG CCGAAGCGGC
    64741 CAAAGCACCG ATGTGTCCGA AGGGGTAAGG CAGTGGGAAC TTTCGCTGTC CACCAACTGC
    64801 ACCCGAGCCG CCATCGTGGG TATCTAAAAT ATTGATCGTA ACTCCGCTGA CATTTGTGAG
    64861 CGTCGCAATC ACGTGATTTC CTCCTGGCCT AGCGGCCGAA TAAGCCGACT GTAGCTTAGG
    64921 AAGGAGACGT TGGCAAACTT TAGAACGATC CAATTTGACT AAGTCAACAC TCATTTGATA
    64981 AAGAGGGAGG CTATGAGGAC GAAGTCAAAA GTTTGTAAAG CGTGCGGCGA AGCGAAGGAT
    65041 CTAGATTTTT TCAAGAAAAA CCGCACACCT AGACCCGGAT GCAGTGACTT TTGTACACCT
    65101 TGCTCGCGAA ACCGGCATGC CCCCAAACGA GCTGCACAGC GCGATTACTT CGCACAGTGG
    65161 TACCAGAAAA ATAAAACCAG GCGGCGAGCG CGGGACCGTG AACAAGCTCG TTCGTTGCGG
    65221 AAACAGGTAC TTGATCACTA CGGGCGCCGG TGCGCTTGTT GTGGAGAGAC ATTCGAAGAG
    65281 TTCCTGACGA TCGACCATAT CGACGGCGGT GGCGCAGAAC AGAAACGGAA CCTAAATCAT
    65341 AATTCGCTGT ACTTATGGCT CCGGAAACAG GGAATGCCAG AGGGATTCCG GACGCTCTGC
    65401 TATTCCTGCA ATATTGCCCG AGGTGCTTAT GGCTACTGTC CCCATGAACG AGAAAGAGAT
    65461 GCCCAAAACA AAGATATGCA ATAGTTGTAA TATTGAAAAA AGCCTGGATC TCTTCTACGT
    65521 TTCTCAGGAC AGAAGCAAGT ACGGCAGACG TTCAAGGTGC ATCGCTTGTT CATGCCGCGA
    65581 AAGCTCAACC TGGAAAAAGA GCCTACCTAA AGCCCACCGA CAGCGACATT ATAGGACACA
    65641 GCAGGACAAG GATTACTTCA ACAAAAGAAA CCATCGGATC CGAGAAGAAG TGCTCCGTCA
    65701 TTATGGAGAC CGCTGTGTAT GCTGCGGGGA ATCTAGAATA GAGCTTCTGG GCATTGACCA
    65761 CATCAACGGC GGAGGTGCTG CACACAAACG CCAGGATCCT ACAGCCAAAT CGATTACAAA
    65821 GTGGCTAAAG AAAAACGGAT TTCCTGACGG CTATGAAGTC CGATGCCACA ATTGTAACTG
    65881 CGCGATTGGG CACTACGGTT ATTGTCCCCA TAAACCTGAA GTGAGGCGCC CTATCATGCC
    65941 TCGTGGCAAA AGAGCGGACT AGTCACCACA GTTGTACGCC GTTAGCTCCA TGTCCACCGC
    66001 CCCGGCATTG CTAACAAAAA GTGCCGTCAA TCCAGTAGTT GAGATGAGCA AGTGGCCTTC
    66061 CTTGGTGGTC GGCATTGGGG TGATAGGAAT CGCCTCATTC CCGGTGGTGT TCCGCTTCAC
    66121 CGAAAGCTGA ACTGGGTCGA GCGTCGGATC CTTCGAGTTC GTGCGGATCG CGAGGAACTG
    66181 GGTATTCGCT ACATTGTCCA GTCCGATTTG GAGATCGGTC GCTCCAGCAA TGACAGTGAA
    66241 CTTCCGAACA CCGCCCTCGC CAAACGAATC GGTCACCACC TCCAGAGAGG CATTGGCCAG
    66301 ATCTTTTTCC TCCGCAGTCG TGGAGGAAAT CTGAATATTG ATGTGATAAC GAATTCGAAC
    66361 TGGCATGTTT TCTCCTAGAG CAGAATATTA TCTTGATCGG GTGTTCCGTT GCCGTAGGTA
    66421 AGGGTCGTGG CGTCTACAAT AACATAGCCT GTACCAGGAC CTTCTGAAAT GTTTCCAAAT
    66481 ACAGTAGCGC GGTTTGCATT CGAACAGTCG ATCACCACCG TTCCTTGAAT GCCTCCGACA
    66541 ATACCGTCAA TTAGATTGCC TGTTATCGTA ACGCGACCGG TACCAACGAA GTAGATCCCT
    66601 TGTCCGGTGT TGGTACCGTT GCCGATGTTG TCAATGGAGT TACCGGTAAC AGTGCTGTTA
    66661 CCACCAACGG TTATGGCGAT AATAGCCGAA TTATCAACGG CTTGAGTATT GTTCTTGCCG
    66721 ATCGCATCAA ACAAAACACC ACCGATGATG TTCCCCGAAA CCGTATTCCG AGAGCCTGCG
    66781 CCGATCACAG TCGAAACGGA CAGCAGATTT TCGAAAGTAT TCGCTGTGAT GGAGGTGCCC
    66841 GATGAGCAAC TAACGATTTT GCGAATGCCT GCGTCTCCTG CAGTGGCGGT CAGATCTCGG
    66901 AAATGGTTCC CAGAAACTGC GCTCAGGTTT CCAAGCTCAA CACCGAGTCC CACTCCTGCT
    66961 GCTGCGTCAT CGACTGCATG GTTGAAGATG AAGTTATTGC CAACCACCTG CGCATCCACT
    67021 GTGGTGGCCG CTCCCTGCGA GCAGCGAACA CCACGCATGA ACGTTCGAAA CAGGCAAGAC
    67081 TCAACTTGCA GACGGCGACT ACCTGCGGAG AGAAGGACGG CGTAGCGCAG ACCTTCGAGG
    67141 TGACAGCCTA CCAGTTGGGT TCCAAGAACA ACGACGGAGG AGGTCACCCC ATCTTGAACA
    67201 TTTAGAGTTC CCAAGAAGTG GGACCCACGG ACTAGGACAT TGTTTCCTGC AATGTCCATG
    67261 ACGTTGTCGC CCGCAGTCGT CAGGTTCGCA TGGGTGCAGT CGAAAATATT GCCTTCGAAA
    67321 ACGCAACCTG CCGCCGCAGA GATCAAAGTC CCAAAGCTAC CACCAGCCGT ACGTGTTCGG
    67381 ATCAGATGGT TCCCTGAGAC TCTTGCATTG GCTGGGAAAC TAACTGCAAT GGGCTCTGCA
    67441 AAATCCCCGA CCATCGTTCC CGCGTTGTCC GCGAATACGA ATTTTCCTGC GATGGTGTCA
    67501 TCGAACCACT TGAATGCCGA AATGATGAAG TGGGGCGCTC CTCCAGTGAA TTGATTGTGC
    67561 TCAATCGAAC AAGCAAAGGC ACCCACGTTG AAGAACGGCT TCGGATTGGT AGTCCCTGTG
    67621 AATGTATTCC CACGAATCGC TAGAGATCCG AGAGGCTGCC CAGCCGTAGC CGAGACACGA
    67681 ACGCAGTAGT TACCTTTCCA ATCGATCTGA TTATCCAGCA CCCATACAGA GTGATTGGTT
    67741 AGATCGGCGG AGTTCTTGGG CGACAACCAG ATAGCCGCAT CAGCGCCGCC TCCTGAGATG
    67801 TTCTGAATCA GATTGCCAGT AACCGCCACT TTGGACTTGG CGCCCGATCC CCCAGGAACC
    67861 TCAAGGTGGA TGGAATCCGC TGTGGACAAA CCCAGAGGAA GATTAATCTT ATTGTTCGCG
    67921 ACCTTGAGGT CGGCAGTGTG TGTTCCGCCT GTTGAGAAGT TGGAGTTGGT GGAGAAAATG
    67981 AACCCCAGAT TCTGGGACCG AGAATCTATT TGTCTATTGT TGGAGATGTC GAAGCTGGAG
    68041 ATGTCCGTCA AACGAATCGA TACATCGTTT CCTGCTGAGT CGAACTTGCA GTTCGTGATC
    68101 TCCAGGTTCT TGATGTTGCT GCCTGCACCT GCGCCACTTC CGTTACATTC GATCTGGCGC
    68161 CAGACCTTGG TGATGTCTGT GGCGCTGGAA ATAAAATAGC AACGTCGCAC CTTCATCCCC
    68221 TCGAGCGGAG ATACAGCGCT AACGTTCTGG ACAAGCTGGG CAGCGGTGGC CAGGACCCCG
    68281 CCCGCGGTTA CTGCATCATC GAATACGAGA TCCTCAAAGA CGACGCCACC AATGTCGGTC
    68341 ATCGAGAATA GCGCATCGCG GAACGCGTCT CCCTTTCGAA GAGCAATGTC GTTTCCAATA
    68401 AACCCGGACT TCACGCCTTT GATCGTTACT CCCTGGGCAG AAATGACGAC GGTTGCCCCG
    68461 AAATTATAGA CGGTCGGGTA CACCAATACT GTTCCGCCTG AAGCTCCCAG ATCAGCTAGA
    68521 GCACTGACGA ATACTGCGTG TGTGTTACCT TCAAAGTTAG CATGGGATCC GACCGGACCC
    68581 ACTGTAACAA TCCGTTGTCG ACTGGCCGTG ATACGCTCGT CGGCATCCTC GAGAGCAACC
    68641 TGTACGTTCG TTGAAGCCGG TAAAGTGATG TAGTTGAAGT TCCGAGAGGG CACATCCAGC
    68701 GCGGGTCGCA TAAAGCTGCG AATCGGCTCG GTCGAGGTTA GGTTTGGGGT CAGGAGCCCC
    68761 GCAGTCGTGT ACTTGTAGGC CAGGACTCTT GGATCCGTTG CCGAGAAATC AACTTCAACA
    68821 ACGGTAGAGA AATTGGCCTC TACTTTCGGG TTCGCGATGA ATCCTAGGAG GTCGACTTCA
    68881 GCATCGATGT TGGGAACAAC TTCGGCATTT GTTACCGGAT TGATAATCCG GTTCACTGTG
    68941 ATTGCGTTCT GGTTTGCGCC AAGGAGTTGC TGCTGACTTG AATCCGCAGT CTGCGCAGCA
    69001 AAAGCAAAGT ATTTATTCGC TGTACCCGTG GCACCAAAGC CAACAAAGAA TTTGCCTGAC
    69061 AAAGTTACTT GAGTAACAGC ACCAAGACCC GAGTAGTCAG AAACGTCCAG GATCGATTGA
    69121 GGGCGATAGC CAGGGAAGGC CGCTCCAGAA TGCGTATCGG AAGCCCAAGG GCGGGTCGTC
    69181 ACATCAGGAT TAATCGGATC CGCATCTCGA ACCTGCACCA CATAGGAGGC ACTCAGCGTC
    69241 GCCGCATTCG TTGGGATGTC AAGGCGGCAG ATCCGAACAG AGTGAGGTTG TGCAGCGAGA
    69301 TCAGACACCG CATTGACCAA ACGGATCGAT CCGCTGGAAC TCACCCCTTG GCGATAATCC
    69361 ACATCCAAAA TAACCCAGTT GCGTTGAACC ACTGACCAGG TGAAAGCACC TGCGACTTGT
    69421 GCGACGCCGG TTGGATTGAA GAACTCGATC TGTGTCGCAG CGATAAATCG TGTGATTAGA
    69481 AATGTCCCGT TATTTCCGGA GAGAGCGCCG ACAATGGTGA TGTAGCGGCC TACTTCAGCA
    69541 GAGGTCCAGT TTGCTCCAGC ATCGGTAAGG GTCTGCTTGC CTGCTGAGAG CGCCGACAAA
    69601 TCACCGCCTG TGCCTGAAGC CGCAGCATTG GTGGCAAGAG GGAGAGGCAA CCCAGCGGCG
    69661 TTGAGGGTGA CATTCGCATC GTAGCGAACG GTTGTTGTGT ACCCTTGCGA GGGATCGTCC
    69721 AGTACCGCAA CCGAATCCAC AGCAAATGGA TTGATCGACC ACGAAAAGCT GGATGTCTCT
    69781 GCTACGCCCA CGCTGTTCTG GATTTCGATA CGGGTCGGGC TGACGAACCG CGAGATCTGG
    69841 AAGGTGCCAT TATTGACACC GTTGACTGCT CCAGTAATCG TAACCGACTT GGCGGCGTCC
    69901 TCTGGACTGA ATAGGCCAGC AACATCGATA AGAACTTGAG TGGTTCCGCT GACCGCGCTT
    69961 AGTGAGTCAC CTGTGCCTAA CTTAGGCTGC TCGACTTGCA AAGTAATAGT TGCTGGCGCT
    70021 GAGGCTGTAG CATCGAATCC ACGATACACG CCGCGTAGCG AAGTACCGTG AGCCTTTCGG
    70081 TTCAGGCCGG CGGAGAGGAA GGGTTCCCTC CATCGGATCT TGATGCTGTC CGAAGGAATG
    70141 GAAACAGCCG CAACAACAGT CATCGTCTAC TCCTAGACCC CGCTCCAGTA AACAACCACG
    70201 ATATTCTCTA GCTGTCTTCC GGGCGTCTTA ACTTCAAGAG GAAAGGTTCC GTATGCCACC
    70261 ATGAGAGATT GGCTACCAGG AAACACAGGA TGATCTGTAA ATAAACCTAT CTCGTAGAAA
    70321 TTCGGATTGT TTCCGAAGCC ATCATCGTTT GCTTCGGGCA AGTCCAAAAA GCATCGGCAT
    70381 CGGAAAGCAG AGGGTGCTTG AAACGCGAAG TCTCCTGGTA CAAAGGCCTT GGAGAAAGTG
    70441 AACAGGCTGT CTGTCGGATA TCTAAAGGCG TTCGGGGGCC GGGTGGGATC CACAATCGCA
    70501 TCCAGATCCT GAATCTGATT ATCGAACCGA CGTAGGTTTG GATCGGGGAG GCGCGGCGTG
    70561 GGACCAGAAC CTTGATCAAC CCAACCTCCT TCTCCGATCT TGAAGGACGT CACGAGCTTA
    70621 AATGGCTGAA GACCGATAAA CATCTGAGGC CAAAGCTTCA GTGCATCGGT CGTGACTTGG
    70681 GCAATGATTA CGTTTGCCAT TAGCTTAGTG TCACCGACAG GTTTCCGGTT GGTAGAGTAA
    70741 AAGTATCTCC ATTGTTCACA GTTCTCGGAG AAGTGAGGGG CCCGTGAAAC AAGAGATTGC
    70801 CACCGATATT ATTGTCTCTG ATTCCAACAT GCGTCACTGT CCCCCATAGA CCACCCGCAG
    70861 TTGGAAACAC AATGTTGCCA CCGTTGCTGG TTACCCCATT CACTGGGGCG ATGAAAGCCG
    70921 TACCGCCTGT GATATGGAAG CGAGTATAAG CAACACCCGC TACTTCCACG CCGACATCGG
    70981 CGTCTGTTGG ATCCGTGGTG TACAGAGCCA AATAGATATT TGCGGGAGAA GTATAAGCAA
    71041 CATTCCGCAG GATGTGGTTG ATTAATGCAT TCTCTAGGAA ATCTGAAATG TCCGTCATCT
    71101 TTTCCTCGTC TAAAGCATCT TAGCTGCTTT AGAAAACCTC TGCATCCGCG GTGAGAGTTC
    71161 CGGTGCCAGT CATGCTAGAA GCTGCGACCA TAGTCAAGAT CGGATCTGCT GTAAGTGTCC
    71221 CAGTCCCCAG GATATCTACT TCGCCGACCT GTTCGATCTG AGCATCCACA GCAAGTTTGC
    71281 CGACGCCGCT CAACACCATC TTTCCAATGA GGGCGATGTC CATCAAGCCG GATGCGCTCA
    71341 GCGTTAGGTT CGCCTGAAGC GTCTGCTGGA ACTCCGGAAT CAGTGTCACG TGGGCTGGTT
    71401 TGGTCTCGGT CTGAAGCTTG GTCAGAATGC GTTCAAGCAC GTTCTCGGTG GCGAGTCCTG
    71461 ACTCTCCGAG GATCGTCCCA GCAGTAATTT TGGCGTGCGC CACACTGGCA GTACAATATC
    71521 CACAACCAAA ATCCTGGGGT GCACAGATAT AGGAAATGGT TGCAGCCCCA ACAGCGGGAG
    71581 CTAGTGTAGC GAATACTTCG AACGAAGCTG TTCCAGATCC TGTGTCTGTT GGAAATGTTT
    71641 CCATGAAATA GGTTGTGCCT GCGGAATCTA CAAAGCTGTA GGTCGTGGGC AATCCTATTG
    71701 CGGGATCCGG AGTCGGGATA ATTGCTAGGA TGTCTGCCAG AGGGAAGGGC CCCCGGGCCA
    71761 CCGTCACGGT GTGGTTTGTG GGAGTCGACG ACACTACGCT CAGGACATTC GTTTCCATCG
    71821 TCGCCAGGAA GTCTGATTCC CAGCAGAATT TATCGATCCG GAAGTGGTTC ACCCCATCCA
    71881 GTGTATCGAT GTAGTCCTCG AGAGCATCGG TGTCGAAGTC GTCCATCGAG GGCATGAACG
    71941 GTGCGAGATC AGTGTAGAGA CGAACGATTT GCCAATCTAG CAAACCATTG TTCGCATCTG
    72001 GCGTTGTTGC CGGATCAGCA AAACGGAATT CGACAGTCTC TGGATCGATG AAGATGTCGA
    72061 TGGTGTAGAA TTTATCGTTG GCTCCTGGGT TGCCATTCTG AATAACAATT TGACTTCCAA
    72121 TATCCGAAGC CAAAAAAAGA GCAGAGGGTG CGGTGAAACG AACACGCCCT GGACTCCCTG
    72181 AATTTAGAGA CCCATCGTGC CCACTTCGTC CCGGATCGAT ACTGCCTACT TGGAACGCGT
    72241 CATCCAAAGG GATGAGGCCA TACAAATCCT GACTAAGACG AAAGAGCCCA CGGACATCAA
    72301 CGTCGAAGCC ACTCAGGAGG CCTAGAATGC GGTAACCTTC GTGGTTTCCT TTTCTATTGA
    72361 TCCATTGGGT AACGTTATGA ACGCCAGCTC GTTGCCGAGC TTCGTTTTCG TGACCATCCA
    72421 CATCGATGCC GAAGTCGGAT GCCAGGAAGT CGATCAGCGC TGGAGCATTT AGCCGAACTT
    72481 GTGTTCGATC GCCCTGCGTA GTGGGCGACC GCATTTCCCA AAACAAGGGT ACAGCTTCCG
    72541 GCACTAGAGG AGCCCCGACT GAAATGGTTG TCGGGTTTAG GACATCGTCG ATCTCGAAGA
    72601 TGCCATCGTT TCCCGATGCT GATCCTCGAA TCGTTAGGAG CTGCCCAACG AGGGAAGCAT
    72661 CCGCAACAAA GGAGGGAGAA GCTACCAGGG AAGAAGGACC CGAACTGACT ACGACCAGGT
    72721 CCGTTCCCTC GCGAACGACA ATGCCGTTCG GAATAGAACG GGTCAGTGTT CGCAACTGAG
    72781 GGCGAGGTAA AATAGCCCAG AATAAGGGAC CCAGATCAGC AGTGAGTATA GCACCCTCAA
    72841 CTGGAAGTAC GTCTGACCGC GCAACGCGAC CTGTTCCCGC GCCGTCCACT TGAGCTACTA
    72901 GAATTTTCGA GGCAGCGGGA TCCGCGTTTA CTGCGATTAC AATATCACTG GCAATCGAGA
    72961 TCGCTTCACC CGCAGCGTTG GTAGCCACGT TCACGGTTAC TGTAGCTTCC ACAACGGAAA
    73021 TGCTCAGCAC AGTGTTGAGC CCTGCAACAC GATGCTGGAT TTCCGGAGTC AATCCTCCTA
    73081 CGTCGCCTTT GGAGCTATAC CCAACTCCAC CTGTTGAGTC TTCGCCACGG ATCAGCACAT
    73141 AGGACAAAGA GGCAGTTGTC GGATCAGCAA CCCTACGAAT TTCTTGCTTC GTATTGTTCA
    73201 GGATCGTCGA AGACCCTGCG ACGGTTATTT TCTTTCCGAC ATCTCGCTGG GTAAACGCTG
    73261 CCGTGATAGA AAATATATCG CCCGAGGCGT CTACTTGCCC ATCGGCGCCT TCGCGTTCTG
    73321 TCAGTAACCT GGCATCTTCT TGATGTTGGA GAAGTTGTTT CCTAGCAAAG ATTTCAAGAA
    73381 TGGCCGAGCC ATCTGTGAGA AGCCAGGAAG GAGCCACATG GGAGACGTCC CCCGCAGCAA
    73441 CCTCAAAAAT TGAATAGTCC ACGTCCGGTG TGAATGCTCG TAGCTCCCAT CGCAAAGGAC
    73501 CCGCTTCAAC TGCCAGACTA GGTGTTGTTG TAATCGCATT GTTGTCGATA ATTGCCGACA
    73561 CCATAACCGG CGTTCGATTA GACGCAATCG TTGCATCGGT AAGGGTCAGT TCTTTGCCAA
    73621 TATCCTGAGC TGTGAACCGT GCGGTATTGG AAGCGAAATA TTTGGTTCCT ACTTCGACTA
    73681 CACCGTCTGT GCCACGTTGC TCAACTACAC CGCGGACCGG GATGTTTTTT CCGAGCCTAA
    73741 CAACCGCCAC CTCATTGTAG GATGTCCGGA CCAGTCCTGG ATCTCGAAGA GAATCGTACT
    73801 CTCTAATCCG ATGGCGCAAG CCATCGAATT GGGGGCGCAA CCCGTCAGAA TAGGACTCAA
    73861 GAAGATTGTC GTTTTCAACG TCTTCCGCTT TGTAGATCTG GGGCAAGAAG TCGAAGAGAA
    73921 CTTGCTTCGA CCACTTCCAC TCGCCATAGG GCTCCCTGCC AAAGGGCCCG TTTCCAAAAC
    73981 CGGTACTCAT TTTTTAGGGC CTCAGGACTT GGACGATACC ATACCCACTG AGGATTCCAG
    74041 TATAGTGTGG CGTGGTTGTT CCTGGGAGTG GATTCGGATC CGGAGTTAGG GTCTGCCACT
    74101 GGACGTACTT CTGAAGCCCG CTGTCAAAAG CCCTCTGAAT GTAGCCTAAG GCCACTGGGG
    74161 GTGAGACCTG GATGATGCCA TAGCCGATCA GCGGGCCGAC GTATGGTGGG ATCGTCGTTC
    74221 CTCCCCCAGG AGCAGGATCG GGAAGGATGG TCGTCCAAAC CACGTAGCCT GGATTGCCTG
    74281 TATCGAAACC ACGCTGGAAG AAATCCGTCA TTAGTTTCTA CCTTTTTTTA CAATCGAATA
    74341 GGCAATCAAG CTACCGGTGA ACGAAGGACT GGTATCGAAA GAAGATGGGG TCAAAAGAGG
    74401 TGTGGTTGTG ATCCAATAGA CATAGAGAGC CAGACCTCCC TGATCGAATG CTCGCTGGAA
    74461 ATAGAGGCTC GCAATTCCAA TGAGACCTGG ATTGGCAGAA GACGTCATGC CGGCCAGCCT
    74521 TAGAATTCGC GCGACGTTTG GGGTGCCTGT CGCCTGAGAA GAAGGCTGCC CTGTCAGATT
    74581 TAGCGTAAGA AGAATCGAGA TCCCACCAAA CGCTTTAGAA GAAGCCTGTC CTGCCAAATC
    74641 GACTTTAAGA AAGACCGACG GTGTACCTGT CGCTTGAGAC GACGGAACCC CATTGAGATT
    74701 GATCCCGGTC AGAACAACTG GCAAGCCAAC GGCAGCGCTC GATGCTCGCC CAGCAAGGGC
    74761 TACCGAAAGA AAAACACTTG GGCTTCCTTC GGCCGAACTG GAGACAACTC CAGCCAGGGG
    74821 CACCTTGAGA ACGAACTCGA ATAGTAGCCG AGACATGCGG CGTGCTACAG GTTAACTAGA
    74881 ACAAACCTGT CGCCTCCCGT TGGGGTAGTG GTGAACGTAT TCGCCACAGT GATGAATTTA
    74941 GTCGTGCCGT CGTAGGCGGA GATTCGCTTC ACCTGCTCAA TAAGGGCACC GCTTGTGAAC
    75001 AAGATTAGGG CGTCTCTCCA ATAGTCATTG GAGGATTCCG TGCGATCCGT TTTGAACGTC
    75061 AGACCGGTGT TGCCTCCGTT GGTAACAACA GTGCCTGAAG GCTGACCGCC TGTGGCAATC
    75121 CGCTCATCCA CTGGATCAAT TCCGGCCTTT TCCACATAGA AGTGGACGAG ATCGGCATTG
    75181 AATTCGGCGG CTGTAAAGGC GATAGAGTAT CGGCCCGACG ACCCGATCTC CGCTGGCTGG
    75241 TTCGTGGTGT TGTTAAACGA TGCGCCATCC AGGGATATCT TGGTATCTCC AGCTGAAAAG
    75301 CTGATTCCGC TTTTTCGAGC TGGTCGGTTC GTCGTATCAA TTACCGGAAA ACTATAGGTA
    75361 AAAATTCTGT CTTTTCGGAT AGTCATATTT TAGGAGATGA AGCTCCCTCC TGCTACAGAT
    75421 AGTACAGCTC CGGTAACGGG AGTCCCTGCC CCTGGAGTAA CTGCGAATTC AACATTGAGG
    75481 TTGAAGTTGG ACAGCGTTGA CGCGTTCTCG TCCCCCGAAA ATGGAATGAC GCCAGTTGCT
    75541 AGCGAGAAGG TGGACGCCTG CATCAGCGAT GTCGTTTGGG GTCGTGCCCA CCATAGCAAC
    75601 GCGAAACACG CCCCCTTTTT CACAAAAAAC CCCTGACCGT CACCAGGAGA ACGGTATAAC
    75661 TCACGAAACG CACCTCCCTT CACACGACGA GGATAGCCAG TTGACCCTAA CTGCCACCCC
    75721 TCTAGTACAT GTGAGTGTAG GAGTCGCAGA GCATTTATGC GCTGAAACGC CAAGAACGTG
    75781 GTCGTATTGA TAACTCCAGT GTTCTCTTGG AGGAGACCTG CGGCCTGATT TGTAGAACCT
    75841 CCAGGAAGTG GCGACGCACT CCCACCCCGG TAGCAGGATA TGCCGGACGG TAAAACATTC
    75901 GCCGTATCAA AGGCTGCCGG TGTGACGATC TCACCGTCAA TCAGATCAGA AACGAGGGCC
    75961 AAACGAAATG ATGAAGTGGC CTGACTCGGC TGATTGGAGG ATGCATCTGT ATCCGAAGAG
    76021 TTCAGAGTTC CGATGCCAAA ATCATGGCTT TCAATGCGCA TCACTTCAAG TACGATGCCT
    76081 GAGCCAGAGC CGTTGAACAA AGACAACATG ACATCTCGTT CACCTGCTGG TGCGTTGTAC
    76141 GAACTGGCAG TGAACGTATC GCCGGTATCC TGCCGACGAA ACATGACGTG TACAAACTGC
    76201 GAGCGAGGCC GCATGCTCGG AGAGTCGTTG ATAACTGCGA CGCCTTGGCC TTCTTGGAGC
    76261 ACCACCGGCT GCACGAAACC ACCAGACTTG AAGGTGCCGT TTATCGCAGA CCACGGAGGA
    76321 ACAAAGCTGT GTCGACTGGA CCAAATAGCC CCGTTGGTCG CGGTCAATCT CGTTCCTAGC
    76381 CCTTGCCCAG GATGGTTGAT GAGCGCAGAC GTCGTGACAC TGCCATGCTT CGCGCAACTT
    76441 ACTTGTGCTG GCAACGTTGC GTTGGTGTCG TGCTTCAACG AGGTGACGCC CTCTCCCTGG
    76501 CTGTCAGAAG TAGTTCTCCA GACAGAAATG GGGTTCGACG TCTGGGCGAC GTCCCACCCG
    76561 AACATCGACT CCGTATATAT CTTCCGGATC TCGACGTCGT AGTCGCTGGT ATTTTTGATT
    76621 CCAAAGGCTA CTCTAAACAT GTCTCCGTTA GAAAATGAGG CGTGGTTGGT AGCCATGAAT
    76681 CGAGCGACAT ATGTATCTTT CGTCATGAAT CAGCCACTCC AAATTCCATG TCCACTTCGG
    76741 CATTGAGCGA AAATCCACCC GCAGGCATAG CTTCTTTCTG TCGAATATGG AAACCTTCTC
    76801 CGGCGCGAAC TGTGATCGGC TGCAACGTCT GGTCTTGCTT GGTCGTGCCC CACACAAGAC
    76861 CCATCGGAAT ATCCATAGCC CAGTCTACAG CTGCATCGGA AGGTACAAGT GAAGCGCTCC
    76921 AAATGTTGAG CTGTCGTATG ATTTGACGGA ACACTGCCGT TTCGGAATAG GAACGACCTG
    76981 TACCGGCAGT GATGGTGTTG GGGAGTGGCG TGTTCGTCGA TTTACAGGGA AAAATGCCAA
    77041 TCGTACCCGG CTGCGGAGGT CCAGATATCC GTGCAATTAC AAAGTTATTG CCTCCGGCCG
    77101 CGCCATTGTT GACTTGAGTT GGGTGGAAGA AACAATACAA ACTGTAAATG CGAATAACTT
    77161 TGGTCCCTGT CGCCGCTTGT CGAACGTCCA TAAGAGACAT GTTGGCGATG TCTGGGTTCA
    77221 GATAAAGCTG CGGCCCTGGA ACCCACCAAT ACTCTTCCGC CATAGAAGCT CCTACGATTC
    77281 ATCTGCTGCG TCGGCCCAGT TCTCGGCGAA CGCTTCAGCC TTCAACTGCG CCTCCTCTTG
    77341 AGAGTCGGCA TGGTTGGTGT GAACCGAGTG TCCACCTGGC TCGTCGACCG CTCGAAGACG
    77401 TCGGTTGTTG TTCTCCCCCT CCGTCAACTT GTCGTCGTAC GGGATCGACG GGTCGAAGAG
    77461 CCATGCAGTG AAGCTGGGCG CGCGCTTTGT CACCGAGTAA GTCCAGCTCT TCAGTGTGTT
    77521 ATCCACATTG TACTTAGTTG GGTGCACTAC CAACTCGCAC TTGTTGTGCT CCGCCTTGTA
    77581 CTTCTCTTTG ACTTGCACCC AGGTTGCTGC CGGCTTCGTG TTGTCCATTG GTTACTCCTG
    77641 CGTAAATTCC GCTTCGACAT CACCAGAACC CGTTATTTGG GCACCGGTCT GTTTGAGGTG
    77701 GAAGCCGAAT CCAGTTCGGG CCGTCAATGG CTGGACGTTG GTGTCGCCGT AACCCGCGTT
    77761 CCAGACCTCG GCGAACGGGA CAAACAATTC CCACTCGTCC ATCGTCGAAG ACGACACCGC
    77821 CGGTTCGTCA GTCGAGTAGA GATACTGTCG GAACAGATCG CTGTCCGAGA TCGTCCGGCC
    77881 CGTACCCGCA GTGGTGTGTG AGTCGAGCGT ATTATTCGTA TCGTGCAGGA CAACGGTGAT
    77941 CGTCGAGCCA CCCGTTGGCG TCGTAGTCAA CGTTGTCCGG CGCACCTGAA ACGACGTCAA
    78001 CGTCCCAGTG ATCAACGCGG TGCCGTTGTT AAAATGATAA AGCCGCCATA GCTTGTTGAC
    78061 TTTGGCCCCG GTATTATCCT GGCTGACATC GATTACCGAT GCCCCAGTCG TATAAGCAAA
    78121 GGCCTGCTTG GTAGCGCGAA ATGTTTGAAG AGCTGCCATT TAGGTTTCCT CTTTATTTCC
    78181 CATGGAAATA GGTCTTGCTT TTATCTCTGC GCTCGGTGGA AGACCAAATC ACACCGCTTC
    78241 CGTGGGGATC GCGGACAATA AGCTGCTGAA TCTTGCCAGC TTCCAAGTCC TTGATGGTTT
    78301 TGGCGCACTC CTCTTTTCGA AAGCCAGGTA GGAGGCTGCG GTAGCGGTCC TTTTGTAGAG
    78361 GGAGGGCCCA TTCCGCGATT CGCTTGATCT GGTGCTCGCC GAGCGCAAGG TCGACCTCAA
    78421 GCAGCCAACC TTTCTCTGCA TCCCAAAATA ACCTGGGTTG TTTTGGCTTG AGCACTTTGG
    78481 GCCTCCTAGT CTCTTTCTTA ACGACCTGCT TAGCTATCTC GATCATCCTA TCTCCTAGAG
    78541 TGCGTAGAGG CGGTTGACAC CATTGTCGAC GGTCAGAGCT GCAACAACTT GATCACGGTA
    78601 GTGCCCCACA ACGTAGCCGA TAAGATCTTC AACGCGCTGT CCTTTTACTT GCGGAGTTAC
    78661 CCACAGTTCT AAGTTTTCCA ATCTATTATC GTTGCGAATA CCGTTTTTGT GGTGCACGTT
    78721 CTCATCGACC GTTAAAGGGC GTCCCAAATG TTGCTGCATT ACAAAACGGT GTTCCATCAT
    78781 CCACCCTCGG GTACTTGCTC CTGGAGTACC AGTTTCCACT CTTATAAGAG TGTAACCTCC
    78841 TGTCGTTGTT CTCGTGGATC CCGGAGGAGT CTGGCGGCAT TGTGCAGAAC AAAAACGCTG
    78901 ATCACGGTAC CCACTATAAG TGATAGCACC CCCACAGCGC TCGCATGTTG TGTTGCGATT
    78961 CGCTTGTCGT TGTTTCCCGG CACACTTCCT TGAGCAGAAA GACGCCCCAT GACGCGAACG
    79021 AAATACTCCA CTACACACAA CACAAGCGCC TAAGACTTTG TGTCGCTCGC GCCAAGCTTT
    79081 ACCCGCACAC TTCCTAGAAC AGAACTGGGC TGTTGTGGAT TTCGGTTTGA ACGAAGCTTT
    79141 GCAAGTGCTA CACGACGCTA GGGTTCCTCT CGAATTTTTT ACATACCAGC AGCGCCGAGA
    79201 ACAGAAAGCT CCGGTTGAAT TTCTGGAGCA AGTAAAGCCT TCGCTACAAA TAGTACAAGT
    79261 GCGATGATTT ATTAGGGTCC TGCACAGCTC TGAGCAATAT ATTTGCCGAT TCCCTTTCGT
    79321 TTCGAATTTA ATTCGGCACT GGACACACGT CTTGCTGGGC ATTCGGCTAG AATGCTCTAT
    79381 TTGCGGAGAC CGTGCAACTA ACCTTGTACT AGTCATCTAA GTAGCCTTAG AGAGCAAACA
    79441 ATCGGTTGGT ACCCGAATCT ACAGCTATTT GTATGTCACC ACCGTTCGCG GTCACCGGCA
    79501 GCTCAGAGCC TTGGGCGGTG TCGTCGTAGA GGATGAGGGG CGAGCTGGTC GGATCTCCCG
    79561 TGTCCTTGTA GAAGACGATG ACTTCGATCG TTTTTCCTAC AGGACCCACC GCAGTGAACA
    79621 CGAAATCATC CGCGTCCGCG ATGCCGCCGA CGAAAGTAAC TCCTGCTCCA GTGTGGTCAG
    79681 TCTTGTTGAG AAGGGCCGGG CCTGTGGAAA TACGGGCACC CACCGGAATA TCGGAAAGGA
    79741 ACTCATCCTG GTGGAGGTCG GCAGTGTAGA AATTGCCGGC ACCGTCAGCT GCGGTGGTAT
    79801 TGACCATCAC CCCTTTGATG TCATCTCCGT AGGTATCGCC GCTGCTCCCC ACACCGTACC
    79861 GAACAATGTA CGGGATTTTC TTGAGCAGTA GATCCGAAAG CAAGACATTC CCGCCGGAAG
    79921 TATAGGCTCC TGTTCCTGCT ACCGGTGTCG TCAAGCCAAC ATCGGAATAG AGACCGAAAT
    79981 GGGTCGCGTC CCCGACAGCG GTCTTCTTGA TGAAGAAGGT CCCGTTGGCG GCGAGATTTC
    80041 CAAGCACGCC GATGATGGCA ACCTGATCGG CATCTGCAAG CCAGTGGTTC TGAGTCGTCT
    80101 GAACCACAAT CGGCGTGGCG TTGGTCGCAT CGGAAACGAA GAGGTTCGCT TGTGGATTGA
    80161 TCGCCTTCTG CATGTACTTA TTATAAAGAC CGTTCGCCAT TTTTAACTAC TCCTAAACGA
    80221 TTTCGACATA GACACCGCCA CAGATGGCAG TACCGATGGG ATTGCTGCTC GCCAAATAAA
    80281 GGTCGTACCA ACCCTCGCCT ACTGGGACAT TTGCGACAGT ATGCTGGGCA AGGAAGCCAA
    80341 GTCCAGAAAT TGTCAAAAGA CCCAGCGCAT CCGAATTTCG GAGCACGGTT AGAGTGGCTA
    80401 TATCAGTGAT GATTTGCGAA CCTATCATCG CTCGGGCAAT CAAGATGTTT CCGGACAACA
    80461 GGTAAACTGA ACCCACATAG GTATTCAGAT TTCCGAGGAC ATCCTTGGGC ATCGGAATGA
    80521 TATTCTCAGC CTGAAGTGTG CCAGATCCCG CAGAGGGGGT ACTAAAGATG GGAAGCGTTT
    80581 GGCCGTCCAA AAGAATGTAA CCAAAGCGGA AATAAATTCT CTGATTGCGA CGGATCCCCA
    80641 GAATCTGAGC GGTGTCTGAA CTCGGAAGAT GTGGACTGAC CTGGGCAACA ATCGTGATGT
    80701 TACTAGTCGG CCCGCGAACA AGATCGACCC AAAGCATGTC TCCTTCCTGC ATAGAAACAG
    80761 AAGAAGGGGG GACGAACCAG GTAAAACCGG TAGCTGCTGC CAGAATTTCG ATACTTGCTG
    80821 TCCAGGACAG CACGCCCGGA GTAGCTGCCC AACTAAAGTT GCCGCCCTCC ATGAAGATAA
    80881 TGTTTCGGTC TTCGCGGGCA GCGTAGCCTG AGGCATCCAT GGCATTGACC ATGGCTTGGA
    80941 AAGCGTCGAA CCAAGGGTTC GCGCCTTCTG CGGGTACCGG CCAAGCGAGA CGAGGTGACT
    81001 TAGGCATCTA GCAGCTCGTT TCGTCGAGCA CGATCTCATA ATGGGTGAGT GTGCCAGTGA
    81061 AATTAGGAAT CGTATCAGTA GACAGCGGGC TTTGGTTAGG AGTAGGGGTG ATCCAATAGA
    81121 CGTAGCTGCC TGTTCCTCCT AAATCAATTG CCCGTTGAAA AACGGTTCGG GTGGTGGGGT
    81181 TGGCAATAGC GAGCGTCAAG GGCCGTGATG ATGGATAGGA GACACTGGCA AATTGATCAA
    81241 AGTTGCGCGC AGTAAGGGTC GCTGAATAGG AACCTGGAGG TGAATTGTTA CTCAGCCTTT
    81301 TCGACGCCTG AAGCGTAACC GGCTTATGAT CGGCCTGAGT CCGCAAGGAC GCTGATACAA
    81361 CCCAACTCTC CAGGGTAAAA TTGGCGTCGA TTCCTCCATC GAGTGTAAGC TGAGTCCCCG
    81421 ATACTCGGTT GGTGATCTTC GCTTGTTTCC CTGCCAGCGG GCCCGAGGTC ACTCGGAAAT
    81481 ACTTCCCGGC AATGACTCCG GCGACAAAGG TGGGCCCGCC GATCAGATCG ACTGTGACAC
    81541 CAGCATCCGA GGATGTGGTG TTGGACGTCC CACTATCAAT ACCACCAAAC GACGCCATGC
    81601 TACGGGGTCA CTCCTGGTCC GATCGCCACC ACGAACGTGC CTGAACCGGT CAGCGTGATG
    81661 TTTGGAAATA TCTTACAATC ATCCAGAATC GTAGCGCCTG TAGTCGCCAG ATCTCCTGGA
    81721 TTCTCGCTGT TGTGCGAGAA AGCAAACCAG GGGCGAATCC AACCACGCCA ACCTTTCGAG
    81781 GGACTGGCTG TTTTTTGAAG CGCAATATCC CGAAGTCTGT AGACGCCGGC GTCATCCGGA
    81841 TTAACGTCTG CCACAGTAGC GGTTGCAGGA ATTTCTGCTC GGGCAAGGTA GACTGGAGCG
    81901 ACTGGCGAAG TTCGCGTTCC TTCGACATTG AACATCAGAG CGTGTTTGTT GACGATGTCA
    81961 AACGAACCGC TATTTTGTCC GGCGCTGTTG GATCGGCCTG TTGCATACCA TGGCAGGCCA
    82021 TCCAACCCAA CCAAAGCACC AGCCGGATAA TTGTTCACAA TATTGGCAGT AAACTGCGAG
    82081 TCTGTCGGTT TGGTGAGGAT AGTAACCTGC TCGAAGGAAC CGGTATCCCC CGCGAGATTC
    82141 ACTGTTGTAG GATCACCTGG ATGAATAATG AGTACCTTCT GACCGACCCG GATATTTGGA
    82201 CTGGGAGTGA CCAGATTTAC GGTTGCGGGT GAGCCGGCAG TGATGGAACC AGAGGTCAGT
    82261 GAAACATCTC CGTAGAACGC GCTGGTATCG CGCTCGATAC ACCGCGCACC GAAGGCCTGG
    82321 AACTGACCAC TCTGTTCTAT GACACAACCA AATCCGAATT CATCCGCCCA CACGTGCGAA
    82381 ATTAAGGGAG CATCGGAGGG TGTAACAGTG AAGCCGTTCC CGTTAACCAT GCACGTGGTG
    82441 CCAAGGAAGT TCTGGAGCGC GATACACTTG CCTGTTGTAC CTACTAGGCT GGAAGAAAAT
    82501 CCAGACGTGA ACGAGAACTG AGTGGCATTC AAACGCGTGA TCGAATAAGA GCCGCCTGGG
    82561 GTGGCTTCAG GAGCCAAAAA ACCCTCGTTG AGGCCCACGT TGTCCGAAAC GAAGAAGACC
    82621 ACGTGGTCCC CCGTCTTAAA TATATCCGTC CCTCCTCCGT TATCGTGGGT GATTGTGATG
    82681 GTAGTCGTTG TTTTCGACGC CGCTGTAATA TTGGCCAGAA GCTTATGCCC GCTGAAGCAA
    82741 TAAGTCGCAA GAATAGGCGG TTGACCACCA ATACTATTTT GTCCCCGTAC TAGCCCAATC
    82801 CCGCCAATTA CAGGACGTAC TGAGTTACCT GGCATCAGAA ACAGAGTGTG CCGCCCCGTG
    82861 CCTCCGGAAG CACCGCTGGT GTTCGTGGGT TGGGTAGCCA ACGTACTAAT CACAAGCTTA
    82921 GTAGCCCCAG CCGCCACCAG AGCATTCTCG ATGCGGGTGA AAAGATCATC GATATTCGTG
    82981 TCGTTTCCTT CGCTCCAGAT TGGCGTTACC ATAACTATCG CACCTCGAAA AAGACACCGT
    83041 TGCAAATCGC TTTGCCACCG ATGTTGTCAC TGAAGAGTAG AAGGTCAAAC CACCCTTCTG
    83101 AAATGGTCAC ATCGCTTAGC GACCGTTCGG TAAGGAACCC AGCGACTCCT CCTAGGGTAG
    83161 CAAGAAGGGT TGCATCGGAT GTATGTCGAA TATTAAGTGT AGCAGTATCA CCCACGGCTT
    83221 GGGATCCGAT CATGGCCCGC GCCGAGATAA TCGATGATCC TTTGAGATAG ACCGACCCTA
    83281 CAATTGTTTC CAGTGTCCCT AGGACATCCT TGGGATGAGG AATGACGTCA ATATAACGGC
    83341 GGCCGGGATC GCTGATGACG GGAAAACACG GGCCAGAGAC TAAGACGTCT CCCGTTCGAA
    83401 AGTAGATCTG ATCGAGGCGG CGAACGCAGA AGATGATCGC CACATCGTTT GACGGAACTT
    83461 GGGCTGCTGC CTTAATACTA ACGGTAGTAT TCTGAGTCGG CGCCCGTACC AGGCTAATAT
    83521 AGGCCAGCTG GCCTTCTTGT AGAGTCACCG AGCCCGCGGG AACTGACCAG CGGAACCCCG
    83581 TGATGGGTGC TAGGATCTCG ATGCTCGAAG ACCAGCTAAG GATACCGGTG ATTGAATCAA
    83641 AGCAAATGTT CCCGCCCTCC ATAAAAATAA TGGAGCGATC TTCTCGCGAC GCAAAGCCCG
    83701 AAGCGTCCTG CGCAAGAATC ATGGAACGAA AGGCATCGAA CCAGGGGTCT TGCCCCTCCG
    83761 CAGGGAACGG CCAAGTCATT CTGGAGCTAA ACGGCACGTT TCACTCCTAG GTCAGCGGAA
    83821 CTCGAGTAAT CGAGTCCTGG ACGCGGAAGG TGCTAAGAGG CACGACCACG AAACGATCCC
    83881 CAGAAGCCTG CACAACCCAG AGGTCATACA AATAATCAAT GGCGGGATCC AGGTTGTGAG
    83941 TATCAGCGGG CTTCAAATAG ATTTCTGCTT TGCCTCCCTT AGGTACAGTA ATTAGGGCCT
    84001 GAACTGGGTT GTCCGTCGAT TTTTGAATGA GGGGTACAGG ATCATTTAGC AAGCGCTTCA
    84061 CAGAAAGGAT AATTCGGGCT CCAGTGATGT CCACCGCTTT GTCGTCCAGA TCTACAACCG
    84121 AGAGTTCAAT CGTCTTAGAA GACCCTCGAA CAATCTCGAT TAGATTTTCT GTTAGGCCAA
    84181 GGGTACTCAT TCTACCTTGA TCCTTCCGAC AATAGTCTGC TGCGCAATGT TGGCCCTTAG
    84241 AATATTAAGA CTGTTGGTGT GTCCCGAAAC AGAAGTCGTG ATGCCTTCAA TTCGACCGAC
    84301 GATGGGGAAC TGGGCGGCCA GCACCTGCGC GGTCAACGGT GTCTGAGAAT CCAAATGCCC
    84361 TGTGATACCA GAAAGAACAA CAACTTGCTG CTGTTGCTGT CTCTTTAGAA GGGCGCTTGC
    84421 TCTCTTGTTC TTGACTAAGG CTGAGGTCAT TTAGGCCACC GTCGAGAAGG TCTGAATCGT
    84481 AGAAGCCGAC CCAAAAGTAT CGGTTACACT AACCTCTACC AGATAGAGCC GGTTGTCCAG
    84541 CAAGGCTACA GCGGTCTGTT GAAAGAAGAA CACTCCATTC GGATAGGGGG TAGTCGAGGT
    84601 AAGCGTGAAC AGCAAAGTGT TGGCCTGATC CCGAACGGTG ATCGTGGAAG TCGTCGATGA
    84661 GGAGCTGGTT GCTCCTGCGC GATCGAGCCA GGAAGTAGCG CGGAAAATAA GCGCCGAATC
    84721 GTCATAGGCG ACGTTGAGCT GAGCTTCAAC ACTCTCGCCT GCGGCAGAGG AAGGCTGATC
    84781 CGACACAACA TTGTCTTCGT CTTTTCCATA GGCGCTGTCG AGGGTAGTGT GCCCACTGTC
    84841 CGAATAAACG GTGTAGACGA CTGTGAAGCG CGCCGCCGAA GGCACAAGCC AAGATCCGAA
    84901 ATAGTATCCC CCGTCTGTGT GAACAAGATT CACCGTGGCC AGAGGAATTG CGGATCCTAT
    84961 TCCGTCATAG ACCTTGGCTT GAGGAAAGCG CGTGGTATTC CCATCCTCGA GAACAAGAGG
    85021 AAGAGGTACC GTCTGACCGG GCTGGGCGAG GATTTCAGCC ACTAGAACTC CACATAGTCA
    85081 AAGGCTGCAA AAACAACGTT GGCGGTAGCC GCATCCGGTT TGTCGTTCAT GATCAAAAGT
    85141 GCCGGACCTT GTACAACGAG CGGCGGATCC CAAGGTACCA CCAATGTGGT CGTGCCGTGC
    85201 CGCAGCGTGC CCGAGACGAT TTTTGATGGT AGGCCAGTAC CCAACGCCGG GTCGCCCGAG
    85261 GCCTGGAGAT TTGAAGCGCC CGCCACAACC GACGAACAGA CTCGCACATT TCGAACATAT
    85321 GCTTGGAGCC CTGCGGCCAC ATAGTGATGT GCCCAGAACG TACCATTATC GCCAGCGGCG
    85381 ACAGTGCCAA TCGTCGCACC TCCGCCTGCG ACCGCAGCCA TCAACGAAAT CGTTCCGGCG
    85441 TTTCCTTGCG TCGAGCCTGT CGTGAGCACA TCTATTCGCT CGATATACTG GATATCTGTA
    85501 TTGACCGTGT TTACCGCGGT GGTGCCATTG AGGATGATAT CCTCAGTTTT TGGCCCGGCC
    85561 ATCAGATTGT CATAGTAGGT AACGCGTACC GAGCGCGCTC CAGTTCCCGC CGCAGTATCA
    85621 TTTGCCGAGG ATGATTTAAC AGAGCGTTGC GCCGCTGAGG CCTGGGCCGT GTACACCGTC
    85681 GCTCGTACCG CGACGTTGGT GGTTGCTGCC GTACTGACGT AGCCGTTCCT TGTTCCAAAA
    85741 GCAGCGGTGG CTGGGAAATT GTTATCGAAG AAGCCCATTA GATAAAGACC CCTTCCACAG
    85801 TGATCGTTCC ACGCACGATC TGACTCGCGG TCGCGTTTCC AACAGGTTGC CGCAAGATTA
    85861 TGTGGAAAAA TTGTCCTCCA TACACCGGCA AGGGTGTTTG GGGCTTGAAA CTGATGTTGC
    85921 TCGGATTGAA GGTATCACCA ACCGCTCCAG TCTTCGGGCA TTGTTGCATC CCGATCGGGA
    85981 TCCGCACGGG TGGATTGGGC GCACCTGTGG CAAGAGAAAC GGCACTCGAT CCTCCCGCAA
    86041 CAGCCCACTG GAGGAGAGTC GGGTTGGTCG AACTTTGTGC CCCCGTGATA AACGCGGTGA
    86101 TTGTTACCGA CCAGACCAGC AGTGTGTATC CCGTTGGTAC CTGGTAGGCG AACAAAGCAA
    86161 AGTCAGTCTC GGCGCCAGCC CGTGCAGCGA ACTGCCAAAG TCCCCCGAGG GTCGTGTATC
    86221 CCGCTGCGGT ATTCGAGAGT GTAGCTGTGG CTGGAGCGGC GCTATTGGTG TAGTTGGCAA
    86281 GCTGGGCCCC GGTCACCGGA TCCTGGGCTG CTGAACGTCC CGCCGCAGCC AACTGCTCTT
    86341 CCCAGCTCTG ATTGGTGCAG AGGTCCAGCT GCTGTACTGA AAGGTTTGCG AGGAAAATGT
    86401 TCGCGGCTGA GCCAGTGGCG GATGAGTTGC GAACCCGAAG GAAACAAGGA AAGTGCGCCA
    86461 CAGTCATCGG CGTTGCTTGC GTTGACGGAA TAGCAAGCTC GACCGCGGCA AAAGAAGTTC
    86521 CGTCAGAATT ATCGATGTCT ATTCTAACTG AGTCCTCATA GACAAAGATC TCGAAAGAAT
    86581 AATAATTGGT AGAGGTGAGC GACCCCAAGG TCGCGGAGGT CGTTTCTGCC CCACCAAAAT
    86641 TGATAACCGC CTGCATCGCT CCCGTGGCAT CAATGCGTAG GAATACTCCA TTGGTTGGCG
    86701 CCGCAGTGGT CGCCACGAAG CCAAACCCAA GCTCGATCAC GGCGTTTGTC TGCGGAACTA
    86761 CGCGTGCCTT GAACTGGGCA TATAACGGAA ATTCTCCATT GAAAAAGAAA TTCCTGTTGG
    86821 TGGTTAGAAT CGAATAGGAT CCGTTCGTCA GAACGCTAGT GCTATTGAGC TGAACAGCGC
    86881 TGCTGCTAAC AGCCTGTACC ATTCCTGAAG CCGACTGTGC CCAGAAGAAG GTATTGACGG
    86941 CGGCACCTTC GAAGGGATCG ACAAAGAGTA GGGTCTCTTG TCCAACACGT AGCCGACTAT
    87001 CACCCCCGAA AGCGAACTCC CCCGCGACGC CAGTATCGGT TAGGGGTGCA ACTGTAATTG
    87061 GAGACTGATC ACTCGCAACA ACAACGGGTG AGCTGGCAGC CATCGCCGCC TGGCCCAGCA
    87121 CCGGTGTTTT GGTGTCGATA CTTGCGAGGG AAGCATTCCC AGTCGTCTGA AGCGCGGAGG
    87181 TCGAAGCGCC AGTAGGCAAT GGCAAAGAGG CTGCCGAAAT AGGCTGAGTG TCGGCTGGGG
    87241 TAGTTCCCTT ATAAAAAGTC GTCCCATCCG TCAGCCGTGC GGAATGGAAG CTCGCTGCAC
    87301 CGATATGTTC CTGAGCAGGA CTTGCGGGGA TTTTGTCTGT TCCCGTCTTG ATGCCTGCCA
    87361 GTGTGGCCTC AGTTGCAGCT CCGGTGGGCA AGGGCAAGGT CGTCGCTGAA ACAGGCTGAG
    87421 TACCACTTGG GATATTTCGA GTGACTAGTG CTTGCTCTGT GCCAACAGGG TCCGTACTCA
    87481 GCACCTGGGC GTGCTGGAGA AACCCAGACG CATCCTGGCC ACCAATTTGG ATAGAGCTTG
    87541 TAGGACCAGC AGTATTATCG GTACCCACCG CCGGATTACT CGCAATGACC GGAATAGGAC
    87601 TCTGATCAGT TGCTACAATA ACGGAAGCCG AGTTGGCAGC GGTCTGTTGC CCGAGAGTAT
    87661 TCGGATCCTT TTCGTTTAGC GTTGCTGAAA CACTGGGGAA GGAACCCGTG CCCTCGTGAA
    87721 GCCAGCGCAC CAAGACAGCC GAGCTTTGTA GATTGGCCAG AGTCAGAGTA ATGATCTGCT
    87781 TGTCCGATAG AGGTGACGAA AAAACGGCGT TGCCGACCGA GGTAACACCA TCCCCCGGAT
    87841 CCACTTCCGT GATCGAAAAA GTAAGGGACG GGCTTCCTAT TGGAAGTTCG GTGATATTAA
    87901 TAGTCAGTGT AGCGACACGA CTGAGGAAAC CAGTCACAGT CTTCTGCCCG CTGCTTATTA
    87961 CGACGGCTCC GGTGAGTACG TAGTCGATCA TCGGATTTCA CCCCAAAGAA TGGAGGCACG
    88021 ACAAGTCATC TTCGCCATAG GGTCGCTGTT CTTCATAGAA AGTGTAATCG TATCCTGAAT
    88081 CGTCCCAAAC GCATCGAGAC GGAGCAATCT CCCAAGCCTT GTGAATATGG TCGAGAGATC
    88141 CACCTGCTCT TTGTTGGCAG CGGGGGCAAG GAATCCTGCC GCAAGTTCGT GCCCGCCTGT
    88201 TACGGACAGG GCAACTTTAT CTACCTCTAC GTGACTCTGT GGATCGGCAT TCACAAAGCT
    88261 CGGACTATCC AGAGAAGTTG GATTTGCAAT CAACCTCCAG GTAGTCGTTC CTCCCTCGCA
    88321 AGCCACAAAC AACTTCAGAG GTACAATCAA AGCCCTATTC GTTATATTGT TGTAGAGCAG
    88381 CCTTGGACGA ATCGACAAAA TAGGATGCTC ATCAACGTCA CCAGTCATGT CGAGGCTACT
    88441 GGATGCTCCG AAAGTAAAAG TAGGAGGCTC GTTTCCTCCC TCGACTGCGA CAGTCGCACA
    88501 GATAATGACA ACTCCGGAGG AAACAATAGG GAAGACGTGC GGTGCAGAAA TGACCGTTGC
    88561 AGTTTGATCG ATCGGAGTGC TGACTATAAT CAGGGGTACA ACAGTCGGCG TACCTAGAAA
    88621 ATAATTATCC AAAGTTGCCG GTGGGGCCAC CAGCACCACA AGGCTCGGAG TGAAAATAGC
    88681 CGAATTGTTT ATCGTTGCAG GCGGAGCGAT CAAAACAACG ACAGAGGGTG CCGTTGTACT
    88741 TGCAGCTCGA TTAATGCTGG TCGGCGCGAT GACCGCAACC ACGAGAGGCG TAGGAACAAC
    88801 GGTCGCGTGG TAATCAAGTG TCGCTGCTGG GGCAATAATA GGCTCAACCA CCGGAGTTCG
    88861 GATCGAAGAA TTATCGATCG TCGTAGAGAC CAGCAACACC GGCACCACCA ACGGCGTCCG
    88921 AATTGAAGAC GCATTGATAT TCGTCGGCGC AATAACCGCT TCGACGCTTG GAGCGGGTAC
    88981 CACCGTAGCG TGATAGTCGA GATTGATCGC TGGAGCGATC ACTACCTCTA CGCCTGGGGT
    89041 CGGAACAGTC GTTGCGTGCT GATCGATATT CGCATTGACG ACAAGTACAG CAACCAATAG
    89101 AGGAGTCGGA ACGGTCGTCG CATGAACATC AAGCGTCGCA GCGGGCGCAA TAACGGGAAC
    89161 GACCTTGGGG GTCGCCACCG TTGTCGCATG CTGATCAATC GTCGCAGAAG GCTTAATGAT
    89221 GACGACAACC AGAGGGCTGC CGATCGAAGA GGCGTTAATA TTGGTCGGTG CGATAACAAC
    89281 GAGGACCACA GGTGTCGCCA CCGTGGTCGC GGACTGATCG ATCGTGGTCG TAACCGTCAG
    89341 CTTGTCGGCT TGGAGCGGGA GCATTCCCAG CGCGACCGCA GCAGTATCGA AAAGTCGCCG
    89401 CGCGTACTTA TATTTCTCGA GAATCGTCAC TTACTAGATA TCCTCGGCGA AAGAAGCCTC
    89461 GTACATCAGT GTACCGCTCG AGCCCGCCAC TGACATGAAC GTCCAATAAA GGCACGCCCC
    89521 GGGTTGAATG ATTGGAATGT TACCTCCAAG ACCGATGAGT GCGTCCCATT CATAGAGTAA
    89581 CGTAGACCCA GGTGTCGGGA ATGCCAGTAG AGGCTTGAAC AGCGTGACAC CGAAGGCCCC
    89641 GGCTGTACCG GTAGTGGCCA ACACCGTCAG GTCGGAGACC GACTTCACGC CCTGATCGCC
    89701 TTGCGCCAAG TTGAAGAGCA AGATCCTGGG CGTCTCGCGG AAACCGGACG CGCCGATGGG
    89761 CACGGGCTGC GTGGTATGCG TACCACCAGA GTCCGCAACA TAAGTTGCAG TGAAGGTCGT
    89821 GCCGGTGATG CCGACCTGGG TGTAGATCTC AGCGCAGGCC CAAACACCAA CCCCATTGGT
    89881 GTAGCGTGTC AGTGCGGCCG TCGGAAAATT GGTCGACTGT GCGGTAGTAA CGGTAGCATC
    89941 CAGACCACCT TGTTGGCTGA GGCGGTCGTT GATCATGTAG CAGGCGCAGA CTGAATTTTG
    90001 CATTGCCAGA TTTATGAGGC GCAGGTTGTT GCCGCCTGTT GCATCAGGCT GCCCCATGGA
    90061 GCCGGCGCTT GCCGAATTGA GCGCCACGGC CGTCGTGGGC GCAACCGGCG CCACGATGCC
    90121 AACCTGTGGA GACGAGATCC ATGAAGAGGC CCACTTGAAA GCGGCTGTGG TCGACAAGCC
    90181 TGTCTTAGTC AGTGCCTGTT CGAAACTCGG ATTTGCGAGC ATCGTCTTGT AAGTCGTCAG
    90241 GCTCGTAATA GCCACTTCAC ACCTCCATAA ACGAGAACGT TGCCATGTGT TGACAGGTCC
    90301 CGTTTGCGCC GCACAACAAC GCAAGCGCAA GACATGCGTC GGTCTTGACC TCCGGCAAGC
    90361 CCGGAAGCTG CGTTATGCCA TCCCGTATGA CGCCAGTGCC CACCAAGAAT GCTGGAACCA
    90421 GCATCAATGG ATGAAGAATC GTTACGCCAA CGTCACCCGC AGTACCTGTT GATGCGGATA
    90481 ACGTCAGAGA CGCGACGGCC GAAACACCCG TATCTCCTAA CTGAAGATTG GCGGGCAGCA
    90541 TGCGCTGGGC TTCGCTGAAC CCGACGTTAC CGATTACTAC GGGTTGGGTC GTCCGTCCTG
    90601 AGGTGGGCGT AGTGTTCGAA TAACTCATCG TGTACGTTCT GCTGGTCGCG CCAACGGCCG
    90661 TATAAATCTC GACCCACGCC TGGTTACCCA CACCATCGGT GTAGCGAGTC AGAGAGCCGC
    90721 CAACGGTCTG CGGAGACCCG CCCGTGCCTG AGAGGCTGCT GATGTGCAGC AAACGATCGT
    90781 AGACCAGCAA GGTACCTTGC GTCGTCGACG TCCAGTGAAC CGAAACGAGG TACTTCTGGC
    90841 GACCGCCGCC TGGATTGGTC TGTTTGAGCC CTCCGTCGGT AGTATTAGTA GGTACCAGAG
    90901 GGGACGCACC AGGGGCAGCT CCATGGCCTG GAATACCTTC TTGCTGCCAC AGCGAACACC
    90961 AGTGAGCGAC CACAGAAGCA GCGGCAGCTC CGCCTGTCCG AACGTCTTTC CAACTCCAGA
    91021 TGAACTCTGG CGCTCCATTG TTGCCACCTG TCAGGCGGTT CACCAAATCA GAAAGTCCTG
    91081 TCAACGATCC CATTTAGGAC TCCACAAAAT GAAGCGAGCC GAGAAAGTCA GGCACCGCAG
    91141 TAATTGTGTT GGGCACGGTA CCGATTGCTA GGCAAGCTCC GGTCTTCACG TCGGGCATTG
    91201 CTACGACCTG AGAGATGGTA TCCCTCATCG CAACAATGTT TGCCCCACCC ATCGGGAGCA
    91261 TTAGTAACGG ATGAACGACT GTGACGCCGA AATCGCCTGC CGTACCTGTG GTACCGGACA
    91321 ACGTCACACT ACCCACAGCG GAGACGCCAA CGTCACCCGC TTGCAGCGTC AACGGAATGA
    91381 GCCGCTGCGC CTCTCGAAGA CCGGTGTTGC CGATGTTGGC CGCCGCCGTG GTGTGTCCAC
    91441 CTGCCGGAAC GCTGTTGGTA TAGCTTGCAG TAATTGTTTG CGGCGTTGCC CCGATGATGG
    91501 TGTAGATCTC AATCCAGATC TGATTGCCCG CGCCGCCGAC GTAGCGTGTC AGTGATCCAC
    91561 CGACGGTCTG AGCGCCAACG TTGGTGCCCG ACATGCCCGA GATATGGAGC AGCCTATCGT
    91621 AAATAACGAT CGTGTGGAGC TGTGTGGCAC CGGCGGACCC GCCCAGCAGC CACTTCGTTC
    91681 GCCCACCACC CGGATCGGTT TGTTTCATCG CACCAGACGT CGTGTTGTCT GGATTTGAAA
    91741 CTGCGCCGGG TGCTGCGCCG TGAGATGGCG ACCCTTCATA CTGCCACAGC GAGATCATGC
    91801 GCCCGATGAT GCTCGCAGGC GCAGCGGCAC CGCCCACACG ACCGTTCTTC CAGAACGTTA
    91861 TATTCTCCGG TGTGCCGTTA GACCCACCCG TGGCGCGGGT CACCAGATCT GAGATCGAAG
    91921 CGATAGCACC CACGACTTAT CCTCCTCGCG CTGACTTGAG CACGTCCTCT TGGAGCATGC
    91981 ACTTGGCAAT GGCGGCAGCG TCGATGCTGA AGGCGCCGTC TTTGTGGACG ACGCCACAAG
    92041 CCACCGCCGA GTTCACGATA TAGTCCGGTT TGCCTGGCCA CATTTTTTCG ATCCGCTCCC
    92101 GGGCTCTGGT AATAAGCTCG TCTGCCGCGT GCTTAATTGC TTCAGAAGCC CCATCATGCT
    92161 TCTTAATTCT CGCTACTAAA GGGGGCAGTA TTTCTGAGGC AAACACCATC AATTCGTGCT
    92221 CCGCCTGACG CACGTCCTTT GGTCTTCTCG CTTGCGTAAG AAGACTTCCC ACAAAAACAG
    92281 GACCCACCCT AACAACGCCG ATCACGATCT GCGCGAGGCC CGAGAGATAT TCCTCCGCGG
    92341 CATTCGGGGA GCGATGCTCA ATTTCCCAGA CGAAACCGGC CAAAAGTTCA GCATCCTCGA
    92401 CACCGAGATT CTGCTGGAGC CACAGGCGTA GCTCCTTCTC ATCCTGGGTG TGCTGGGGAT
    92461 GTATCGTTCT TAGGATCATT ATGTTTCTTC CGCCATTTTT CTAAGTAGTC CATCGCTGCG
    92521 AGTATGAGCT GCTCATCCTC TAGAATCGAG ATCCGAGTGT TACAGTGAGC ACACAAAGCG
    92581 CCGCGGACCT TTCCTGTTTC GTGATCGTGG TCAGTGTGAA TCTCAGAAAG ATCCTGCCCA
    92641 AAACGCTTCT GGCAAATAGC ACACTTGCCT CCCTGGCTCA CAACCAGCTG TCGCTTATCT
    92701 TCTAAAGAAA TGCCTAAGGT TTGCTTAAGA TTTCGATTAG CCAGAAAAGT CTTATCACAA
    92761 TTGTTACCCT CAGGACCGCA GAATCTCCGA TGGACTCCCT TCCGCTTGTT TAGGTGGCCT
    92821 TCAGAATTAT CTAGGTAGAA CGAACGTGGA AAATATTCTC CGCACCCTCG ACATTCTATT
    92881 CTGTCGCCTT GCATAGGGGT TTTACGACAC TCCCCGCAAC TTTGGGTGTG CTGCGTGATA
    92941 CCAGAGAGAC GCTCTAGGTA CACCTGGACA ACGTGGTTCT TTGCGTAACA CTCCACAGAT
    93001 ACCACACGAC GGAGGCCTCC GTTCGGTCGC GGAAGAGGTT CTTCTTCTCG CAAGATCCGC
    93061 CCCCAGTCGA CCTTTTCCTG GACAGCAGAG ATGTCTATTC TTCGTCTAGT CATGTCCCTA
    93121 GCATGGCACA CTGACCACCC GAGGGCAACT GAATTGAAGG TTCCTGCCTT CATCAGCTAA
    93181 GTACCTGTTT TATAAGGTAA AAATTCCGCC AGCAGGCCAT TGTACGACCA CATTGCCACC
    93241 CGAGGGAGTG AAAACCAACC CGCTGACGCC GGTGTCCCAC CAGGCTAATA GTCTGGAGGT
    93301 GGCCTCAACA CCGGAGTGGA AATACAACAT CAGGGCCTCG ACGGTCGCAC CAGAAACTGC
    93361 GGTGATGGTC GCATCATCCG CGTCGAATAC TCCGACTGCC ACAGTGCCAA AGGTCTTGGT
    93421 CGACAAGTTG GCCGACTCCG CAATTCGAGC ACCTGCGGGC ACGTCATCAA GAAAGTCGTG
    93481 CGTATTCGAA AATGTGTAAG CCCCGGTGTC AATCAGAATG ACACGAATAT CCGAGCTGGT
    93541 GAGGTTCGGG CCGCCTGTGG TACCCAAAAT ATTCCTGTAG GATTCGATCA CGGCGTTCGC
    93601 CATCTATTTG ATTTCCTTCA TGTTTTAGCT TTAGGCAATA ACGCCTTCAA GCCAACCAGT
    93661 AAAGCGTGCG ATATATTCAG ATGCACGCAC TAAGAGCGCC GGTGATTCTT TCATAGAGCC
    93721 CATTCCGGCA TTACAATTGT TGCAAAGAAG TCCTCGAACT TGATTCGTCT GATGATCATG
    93781 ATCTACGCAG ACACGTTTAT TACCCCTCCT AGGGGTGACA CTAATTTCAA GTAGACACCC
    93841 ACATACCCAG CACAAACCTG CTTGTTGCTC GAGCATGCGC TCAAATTCTT GATCTGTTAG
    93901 ACCATATAAG AACTTCCGAG TGTTCGTTCT TAGCCTAGCT TTTCTCTCTT CTTCTGTTCG
    93961 GGCAGGAGGA GATAACTTTC CCCTGCCTGC CCAGCTCTCC TTTGCAGAGA GTTCGCGCGC
    94021 TAGATACTCT GAAGCTCGAA CCATACGCTC AGGCGAGTCA CCAAGGTATC CAATCCCAAG
    94081 GTTGCAAACC GCGCAGAGTA GCCCCCTTAC TTTGCCCGTC TCGTGGTCAT GATCTACACA
    94141 GCATCGAGTC TTACCTTTGC TTCCAATCAC AAGGATGGAA CCACAGATCC AGCACAATCC
    94201 CGCTTGAGCC TCTAGCATCT TCTCGAGATC CGGCATCGTT AGTCCGAACT GGCGAAGCCT
    94261 GTGCTCTCGG ACTCTTCTAC TCGTCTCGGC CACAAACTTT TCGGGGTTTT TGGCCCTTTG
    94321 CTTAGCAACC TGGTCCTTCC GTTTGGCACG GACAGCCTCA GGATTGGCCT CGAATTTCGA
    94381 AGTGGCGAAC TCTCTCGCTT CAGCCCGATA CTTCTCTGGG TTGGCCGCAT ACCTGCGACG
    94441 CTTAGCTTCA CGCAACTTCT CGCGGTTGGC TTCGCGATAG CCGCGTTCCC ATTCACGCCT
    94501 CTTCTGCTTT TGTTCTTCTG TGTTCATGTC CGAATTACCT CCCACGACAA AGGCAGGGTC
    94561 GCTGTCCGCA TGTAAGGTGT GTCCAAGAGG TTTGCGTGCT GTTCCTGATG GACGAGAAAC
    94621 CCATTGATGA AGAAATTCAC GAGCCCCACT CCGAGCCACT GAAATTCGAC CTCGTAGATA
    94681 TTGGCCTTGG TGATATCCAA GAGAAGACCA CTTGGTCCGG AGCCGTCACA CTTATCCCTA
    94741 TCCCAAGCGG ACTGAGTGCG AGTAGTCTCC ACCGGAGATC CACTGGTTGA GCTTCGAACG
    94801 ACTGTCTCCA AGGCCATTCC ATTCAGGCGG AAGAAGACCC CATCGTTATC ATCAAAGAAT
    94861 CCCCAGTTCC GTACCTCGGT CGGTTGTCCG GCATCGATAT TGTAGAGGGT GAATTTGGCA
    94921 TCCATCCCGC GGCCCGCCTG ATACCTAAAA AAGGTATGAG TCCGGACTAA AATATAGTCC
    94981 CCTGAACCCA CCACTGAGAT CTTGATGCCG GATTGGTCTG GGAGGAACAC GGCGGAACCG
    95041 TACCCGGTGT GCTGGACTCC TAGCACATTG AGATCGATCT CGTATTTGTT TACGAGATCG
    95101 AAAAGGGTAT AGGGAACCGC GACCCTGAGT TCGTTGAACG GGCTTGAATA AACAGGTGTG
    95161 CCGTTGCTAT CCCGAAGTCC GACTTGGAGG GAACCAGACA AGTCCGTCAG GATATCTTTG
    95221 TAGATGGGAG GCAGCTGAAC GGAACTGGTC TTTCCTACGA GAGCAGACTT TACAAGAATC
    95281 GCATCATCGT CTTCCTGAAT AGGAAGGGCG ATCTTTTGCG CGTGGGGCGC GGATATTTCC
    95341 GGATTCTCGA TCGTTTGAAG CCGCAAAAAA GTTTGGGGCG CGGCATGGTT GACCAATAAT
    95401 ACTCGGAAGA ATCGCGCAAA GGGCCCGGTG TGGAGATGGC CCGGAAACCC CGCCTCGATA
    95461 GAAGCCGTGG TCTCATTGTC CCAGTCGCTA CCATTACTCG ACCACTGGAA ATGGAGAGTA
    95521 CCGTCCGCAT CAGTGAACCA GTTCACATGG ACTGATGCGT AATTCGCGAC GTCAATGCTG
    95581 GCACCGGTAA AAGTCGCGTT CCCTAGGAGG GGAGTGGTTG AAGAATTGCC TGCGTCGAGG
    95641 TTGGCCGCGG AGGGTGTGAC GACAAGGGAA CCAGAGACAG CCTGAACACC AGACGGAATA
    95701 TTCCGGGTGA CCAGAGCCTT CTCGGTCCCA ACTGGGGGAG TTGCTAGAAC CTGGGCAGCC
    95761 TGGAGAAGCC CACCCCCGTC CGGGCCAGCT ATTTGCGTTG CGTCGACCGG TACGGCAGCC
    95821 CCTGTGGCGC CCACCGAGAG GTTGGAGGTG GGTATGGGCT CACTGTTCGG CGACAGCGCG
    95881 ACAACTACCG CCTTGTCGGT AGCTAGTGGT GCCGTGCTCG GCGGAAGAAC GGTTGCAGTT
    95941 GCTCCCGTTG TTGCGTCGAC AATAACTGCG GCGGGTGAGT CGCCCATTAA GCGATAGTCC
    96001 TCGTACGACT CGTTTCAGCC GCGTTCAGAT AAGTAATGGT GTCGGTAATC GTCTGAACAA
    96061 TCGCCCCCGA TTCGTCGTAC ATGTTCCAGG TCACTGAGGG AGGAAACACA ACGTCCGATC
    96121 GATCGACTAT TTTCTCGACG ATCTTTTTGA GCATTGCGGC CGATTCCCAC CAGACAATAT
    96181 TGGTGTAGAA CAGACCGCCC ACCACTTGCT TGAAGGCGCC AGTCAGGAAC CCGTGACCAG
    96241 GACCTTCATC AATGAAATGG ATCAGCTGCC GGAGCTTCTC ATGCTGAGCA GGTGAAAATA
    96301 GGACTCGCGC GGTCGCCATG GTCTCCTCTA GGAGTCTAAG TAGCCGACAA TTCTAAGCAT
    96361 TGGTAGTTAT CCTAGTCAAC TAACCTACAC GACTACGGGT TCGGTTTCGA CCGTGATGAG
    96421 TACCCCCGGC TGGGGTGTGG CGCTTCCATC TCGCACTGTG GCCTTAGTGA TGATCTCCCC
    96481 GATGCCTAAG ATGAGGTTTC CATTCGCGTC CAGCTTGTCG GCTACAACGA CCTCGAGGTT
    96541 CTCATCGAAG TAGCCATCGA TGCGGGTGTT CCAGAAGGCG ATGCCAGGGA CAGCTTCGAT
    96601 GGCTGTGTCC AGCTCCGATA CATAGAGAGA CTGACCGAAC TTTCGATCTC GGAGGGTTGT
    96661 GTCCACCACA GCGGCGACCG CGTTCTGAAC TACAGACTGC GCAAAATTCT TCTTCACTGC
    96721 GACTCGAACC GTGATAGCCG CGGGGATCAG AAAACGGTGC CCGTCGGTCA CAGCCACGGT
    96781 CTGGGTGACT TCTTTTCGTA CATCTAGAAA CGCTTGGAGG CTCTGCACCA AGCTGGTTGA
    96841 AGGAGAGGCG AAGAACCCAG AAGAGTCCTT GGTCAGAATA GGAACAGTGA CCAAGTTGGC
    96901 TTTGCAGTCT GCTGAAAGAA ACGCAGAGAC GTGTGTCGTA ATTTCGTCCG TCGCTGTCTG
    96961 AACGTCCCCG GTAGTCAACG TGTTCGCCGC GGAAATTGCG GCCAATTCTG CCGAGGTAGC
    97021 TACACCTGCT GCGGCAATCG CTGCGTTCAG GGTGGAAATC GTGTTGAGCT TGGTGTTCGA
    97081 AGTGACGAGA TCGGTGCCGA CGTCTACAAC ATCGTCCGAG ATTTGGCCGA GGTAGGTTAG
    97141 AATTGTGGTG AGATTTGTAG AAATAATACC TGCGGCGCTC GAGGCTGCGG AGGACTGTGA
    97201 ACCAATTTGA GTTAGCACCG AACCGAGATG AATCAAGGTC GTGGTTATTG AACTCAGCAA
    97261 ATTGATCAGA CTCGTCTGGG TTGCCAGCGT GAGTTGGTCA GAACCGCCGA GACCAATCGC
    97321 ACTAACCGTC GTCTGGATCG AGTTCGTAGT GATCTGAACG GTCGCCACAT CTCCACTGGC
    97381 AGAAGCGAGT CGAGTCGATA TTTCGGAATG GTTCGACTGG ATCTCTGTCG TCTTCTGCTT
    97441 GGACTGGCGG CTAATTGTTG TCGCAGCGTT GTTCTCGTTG TTGATCTGCA CGATCAGGGT
    97501 AACGAGATCA GTCAGCTGCT GAGAAATAGA AACTGAACCC GCGGTAGTAT CAGTAGCGAT
    97561 AATCGCGAGC TGGGCCTGCC CTGCGGTGAT AGCAGCGGCG ATCGTGGGTT TGTTTGCAGC
    97621 CACCGCGTCT TTGATGTCGT TCAGAAGATT CTGAAGCGTC AGGTCGGTCT CGGCACTTCG
    97681 GCTGGAGATG GCTTGAGCCA CCGCGACCCG ACCGAACAAA GGATCGGCGA ACGACCCTGC
    97741 CAAGGCCTCG TAGTCGTTTC GAGTGATAGC TACGAGGCGT GACTTGAAGA CCTGTGGGGC
    97801 AAAGATCTTG GCACTGGCAA TGGTTTCCGG GTCGTCTCCG CCCACAGAAG GGCAAGGATT
    97861 GGTAATCGAG AGTTGAATTT GCTGGAAATT GACTACGAAT GGCTGTGCTG TAGAAGTTAT
    97921 CGTGTTCGCG AGTACCAGGC CTGCTAGGCC CGCCGAGGCC ACATAGGTCA CCGCGATAGT
    97981 AGCGCCCTGC TTGGGAATAT TCCCGGCCGT GCCGTCACCG AACCGCACCG TGGGTGGGTC
    98041 ATCGTTTGCC GCAAACTCGA ACTGATCTGT GGCGTCGAAA GTGATGAAGT CGCTCTCTGT
    98101 AAAAGCAGCG CCGTCTACAA TGACGTCTAC TGTTCCCTGG ACGATAAACT TGCCACCCGG
    98161 AACGCGGGCC AGAGTGAACA CCTGATTCGA GGTACCATCC GAAACGAAGG ACTCGGTGAT
    98221 CGTCTCACCT TCGTAGACCG GAATTTGCTG CGGACTCGTC ACGTCCGCGT TAGCAGCAAA
    98281 GGAAACCGCC TTGGCGGATT CAAAGATCAG GCCGTTGGGT CCCTGGAACT GCGTCTTCTC
    98341 TGGGATGGGA ACAGGAAATC CAACAGGAGC AAGGATGGCG ACCATGAGGT CGGTGGAGCT
    98401 GGCGACCGCG GCGCCCATTT TGTAACCAAG CTGGCGTGTC AGTCGCGAAA CCGAAGCTCG
    98461 GGTACGTGCA GTCTGAAGGA AATTGTCTGT TGCTCGGCGA TCTAGGTAGA AGCTGAGCGT
    98521 ATCCAGACCA AAGGAGACAA GATCCAGCAG AACAATGCCC ATGCTGGAAA GAGCAAAGTC
    98581 ATTGAAGTCT GCGGCAAACT GGACCTGGAG ACGAGCCAAG AGGTCGTCGT TGAGGGTGTC
    98641 GAAATCGAGC CCGGAATACT GGACGCGGTT TAGATCTTGG CGCGCTACGT TAACCATATA
    98701 TTACCTCGGA GAGGCAGTCG TCACGTCGAG AGTCTGCGTC TGCCCGGTCG AGCGGATCAC
    98761 ATAGGAAATC GTACTGATGA TCTGGTTGTC GGACTGCTGA ATTTGAACAT CCTGAATAAT
    98821 GATTCGGGGC TCAAACCGGG TAAGAGCTGT TCGCGTCTCG GTCGAAATAA GGTCGACCAG
    98881 AAAATCGTCG TTGTTCGCGA AGACGAATCT GAAAACGTTT GCCCCAAAAT CTGGGCGCAT
    98941 CACACGTTCC TGCTTTTGGG TGGCCATGAT CTGCATGATG GAATCGCGAA TCAGAGCGTC
    99001 GTCTGTGGCG ATAGCAGGAA AAGAGCTTGA ACTCTTCCTA AACGGAAATG CGATGCCTTT
    99061 GTACTGCGTC ATTCCATGCT CCTAGATGAC TAAGGTACAG GAGGTACAGG TACAGGTACC
    99121 ACCAGGTTCG GCGAAGGTAC ATAGATGGTA ATCGAGGGCA AAGAAGGTAG CTCTGGAAGT
    99181 GAGGGTAGCG CCGGCAAGGG AGGCAGCACC GGCAGAGTCA GAAACGGAAG AGGCGGAATC
    99241 GGAAGAAGCG CTAGCAGATC CTCCAACGTC GGCAAAGGAA GTGTTGGCAG TTCGGGCAGC
    99301 GCTGGCAATT CGGGTAGTGC TGGAAGGGGC GGCAGCACGG GCAAGACAAG AAAGGGAAGA
    99361 GGTGGAAGGG GTAACAAAAC ATCCAGCCCT GGGAGTGTAG GAAGAGGCAG GCTGGGTAGC
    99421 TCGGGGAGAG CAGGCAGCGA GGGCAAGGCA GGCAAAGGCG GCAGCACAGG CAGCACCAGC
    99481 ACCGGCAAGG GTGGAATCGG AATTTCGATC GGTACGTCGA TCTCGATGAT GGTGATGGAC
    99541 ATTGTTCATG CCGTTTTCGT GACCTTCGAA AGGTAAGCGA GGCTTTGGGC CTCGAACTGG
    99601 GTAATACCTG TTCCTGCCTG GATGCTGGGC GCTCCCGCCG CCGCAGCAGT CGGCCCGATT
    99661 GCTGTAAAGA AAGGGATGAG TGCAGCTGCC AGAGGGGCGA CAGGTCCCGC TAAGGAGAGC
    99721 GCATTGAGAG TTGGGATCAG TGCTGTTGCC GCCGCGCCTT CTCCGGTTAG ATGAGCCCCT
    99781 ACCAACGAAT GAGCAATCGA GAGTAAAATA TTCATCTGAG ACCGCGCCAA AGTGTAGATC
    99841 TCTCCCAAGA CCAAGGACTG GGATGCGCCT TGTGAGAGAT TCGTACCTCC GGTTACCGCC
    99901 GAGAACGTAG GCGCAGTAAC AGTCACATCT CCATTGGAAA TGATGTTAAC TTTGCCCCCA
    99961 TCTATCGCGA TTATATTTCC ATCTTTATCG ATGAGCTTTA CACCCGCATC TGAGAGCGTC
   100021 AGTGAATTTC CGTGCTCATC GATTAGTTTC GCTTCTTTGT GTACTGCATC CAGATGGAGA
   100081 AAGGAGCCGT TGTCGTTCGA GATGCGAACG TCTCCGTTAG GTTCCATCAG AAAAGTCGAC
   100141 CATTTTCCTG TAGCGCGGTT GGCAGACTTG CTTCGATCGG TGAGCGCTGG GTCCCCTGGT
   100201 GCAGGAATGT GGCGCAGGAT CCTAATTGAT TCCTTCCCAG CCTCTTCTGT AAAAATAATC
   100261 ATGTGACCCA TGCGGGTCAC GATGCCTCTC CGCGTGTGTA CCTTGTTCTT CGCCTGCGGT
   100321 ACTGAGGAGG ACAGAAACTC TTTCGGGATA TTGGTCTTGC CGTGCCATCC ACCTCGATAG
   100381 GTTAGGGGCG CATCATTGCG TCCGCGATCG AAACGAACCC AGACAACGTC ATTTATTTCT
   100441 GGTGGCCAGA ACTGACCGCG GTTGGGACCC GTCCCGTCGA AACTAGGATC TATCCATATG
   100501 TCCAGAGCCT CGCCATCTCC GAAAGGAGGG GCTGAAACTT GGATACGACC TCGTCCTTCT
   100561 GGATCGTCAT TCCTAACAAC AAAGGCGCGA TACTCACTGT AGAATGAGCG GTAGAACTCC
   100621 AGACCGTTCG TCGTCAGATG ATCCAGAAAT ATATCTAACG CTTGGGTCAT AGTGATGATG
   100681 TCTTAGCTTT CACGTTAACT GTGCCGCTTT GATTTGGCGA ACTTTGGGGG CCAACCTTAT
   100741 CGTTCAGCTT GAGAGCGTCT TGGAATTTGC TGCGTGCGAG AGGAGAAGTA TTCGAAACCA
   100801 GTGTGGCACT CGTAACGTAG CCATTTGCAT TATAGGTATG AGTTACTGTG AATACTCCGT
   100861 AATTTCCAAT CTTGGGTCCG GAGATCCTCT TCCCAAGTCC TTGGACGTTG ACGACATCTC
   100921 CTGGTAGGAG ATCCGGAATC CCCAAGGTGT CAATCTCTAG GTTGATACCC ATACCGGTAC
   100981 GACTTTTTTC GTATTCCTGT TGGGCTTGAG CTTTAGCTCG GTCGTTATTG ATATCGGCCA
   101041 AGTAAGCTGG GGTACCTTCT TTTGATAACG AAGTTGACGT GCTTGCTCCA CCTCCAAGCG
   101101 CAGGCTGCCC TTTGTCTTGA ATAATTGATT GTTCGATGAT CGCTTTGGTC GAACTAATAC
   101161 CCGTCAGCTT TAGACCAAAG GTTGACGCTG GAAGATACAC AGCCATCGTT GGACTAGAAG
   101221 CATTCAAGAT CGGAAACGTT CGGAGCTGAG GTCCCAACTG TCCCCCGTTG AAGTTGAATA
   101281 GAGTTAAAGT CAGCTTGGGG TCACTATCCA AATTACCTCG TGGCACGATG AACAGTTTGT
   101341 TACCTACAAA CGTCATCCAG CATTGGGCTT CCTTTACCAC ATCCCACAGA GCTTGGAGAT
   101401 CTGTTTTGAA TCCTTGTGAG AATTTTATAT TCTCGGCAAG CAAGGGCCCA CTCACAGTAT
   101461 CATTGTTCCC ATCGCTCATA CTCTGATCGT CTAGCGAGAA CTTCACATCT CCAATTTGGT
   101521 TCGCATCGAT TAACGTGCGG ATGATCGTTT CCCTCGAAAC GTTGGAAAGT TGCCGTCCAC
   101581 TCTCTTGCCT CGCCATTGAA AAGGCGCCCA CACCCTGGGC ATTCAGGGTG ATGTGGATTT
   101641 CTGGTCCAAT CTGAATATCC GGCTTCAGGA TGACGCCTTG GAAGACAGGC GACTGCACAG
   101701 CCAAGCCGGA TGGTCCGAAA ATATACCCGA ACTGTACCTC CAGAATTGAG CGACCCCATT
   101761 CCATCAGGGG GCTGTCCAGT AAAGCAATCC CTTCTCGATA GGGAGGAGTC AGCACCGCTT
   101821 TGATGACGGG GTACTCACCT AGATTGAACG AAACGACGAT CTCGCTTAGG AACGGAAGCG
   101881 ACTGGATCCC GAACTCCTGC TCGAGGTCGT GCCCCTCAAA CACAGCAGAA CTCCCACCGT
   101941 CCTTGATGTT GGTCCACAAA GGAATCTTGT TTCCCTTGGA ATCCAAGATG GCCGCCGCCA
   102001 TGAACGGATT GTAGAAGTCA TGCTGGGCAA GAGGAGTATC AGCCATTTTG CCGCTTCTTA
   102061 GTGCTAAACA GAGCCTGAAG CACAAACCTA GGGGAAGGGA TTCGAATCAC GTCCGAAGCA
   102121 AATAAATCGG TTGGGAGGAT CTCAAAGTCG TTGGCCTCAG CGATAACCCA CCAAAGCAAC
   102181 GAATCGCCAT AGAACCGAAA AGCTAATAGA TCGATCCTGT CGGTCGACCG AACAGTGTAC
   102241 TGGAGGTCAT CAGATTGGAC TGGGAGATCA GGAAGCTCTA GTGTGTCCCA GTAAGTGACA
   102301 CCTCCTGTTT CTAGAAGGCT GGCAAAGCGC AACCTACTAT GGACCTTGAT ATTTATGGTC
   102361 ATTTTTTGTG TTTTCTTGTA AGGGGATTAC CGTTGTGATT GGTTGCCAAC CGTGTAGATT
   102421 GCGGAGATCC GCTCAAACCA GAGGATGTTG AGGTACCACC TGTGTTAGGA GCTACTATAT
   102481 TAGCTAAGAC AGAAGCAGCC TTCTGTACTG CTGATGTGAA GTCATCCACA GCATCAGCAC
   102541 TCGCTTCCGT CGATTGAATA TGATCGGACT GTGCTTTAAT AAGGGCTGCG GATTGGGCGG
   102601 GAGTATCCTT ACTGCTCATT AATGGCGAAG GTACACTCTG ATTAGGGGAC GTTGTATTTT
   102661 GTCTTTCTAC CATATCCGCC CCGATCGCAC CGATCGCCGC TTTGCCCCTG TCTAGTAAAC
   102721 CTTTACCGAT CGCCAGACCC GCAGTTGCAG CACCGCCAAT TCCGCCTGTC GTATAACCGA
   102781 GCAGCACGGA CAGCCCGGGA TTATCCGCAG CTTTCTTAGC TACGTATGCA AGCACTTTTT
   102841 CTAAGAGCTT TTCCAGCGCA GGCACGATGT ACTTGTCGAA CCCGGCTACC GCCATATCAA
   102901 AAGCTGCTCT AAAAATGTTT CCGACGGCCT CGCCTAACTT GGTCGCATCG TCCTTTTTAA
   102961 CATTCGGATC TAGCTCCCCT CGCATTCCAT CCCATATACC ACCAAGGAAT TTCTTGGTGG
   103021 CTGTCCAAGC CTTTTCGAGC CCTGGTTTGA TATAGGGTTC GTAGAGGTCG TTCCAGGCTT
   103081 TCTTGAGAAC TTCGTTCACG CCCGCATAGA CTTGCTTGAG ATCATCGAAG AATTGGGGCG
   103141 CCCCTTTCAC GAATTTCATG ACCTCGTCGA CGCCGCTCTG TATCCAAGTC TTGACCATTT
   103201 CTGTTGTTGC TTTGACCGCT TCCCCGTGGT TCTTGAGCTT TTTCTCATTG ACGGCCACGC
   103261 TCAAAGCCAC GAAGCCTAGC GCTTCAGTCG CACTACCCAG AATACCAGTG AAGCTCGTAA
   103321 ACCGAGTCAC CAGACCTGCT AAGGCGGGAC CGAGCACTTT AGCGGTGTTG GCAATGGCGC
   103381 CCACGGTTGC GCGCAGACCT TTTGGAACGA AAGCCATGGC CCCAAGTTGA GCAATTTCAC
   103441 TGGACTTCGT GATCAGATCT GCGAGGGGCC CATTGCCTTG GGCGAGCTTC GTAACTGTGT
   103501 CTCCAAACGC GTTGTATTCT TTGCCAGCCT CTTTGACAAA CTTACCAACC TCCAAACTAG
   103561 AGATGGCACG AAGTTTCGCT TCAAGCTGGT CTTCTGCCAG AGTAAGGCGG TCTGCTCGAG
   103621 TGCGGCGATC ATCGTAGCCT TTGTTAATTT TTTCAATACT GTCTGGCATG CCTTTCGTGG
   103681 CATCCTTAAA CTTAGCCAAG CCTTCGACAC CTTGATCCAT AATGTTCGTT AAAACAGCCG
   103741 CAAATTTAGG ATCGGTGGCT TCCTGCAACC GAGAACGCAA GAAGGCTACT GCGTTTGCCG
   103801 TTACCCCTCC CTGCTTCTTA GCCTGAATCC CCATTTGCGC GAACAGCTCA ACGAACTTCT
   103861 CAGGATTCTT ACTTGCCTGC TCAAAAGACT TGCCAATGTC CTGGTTCATA ATAGCCAGTT
   103921 CTTTAATAAG ACCGGGCACA TCTTGCTGAA CACCCGCAAG CAACCCCTGC ATACCTTCCT
   103981 GTCCTTGCAC CAGACTTTCA GTGAGCTGTG TCGTAAAGTC TCGCGAATCC GCCGTTGTTT
   104041 TTGTAAACGC ACGGAATCCG GCTGAGGCGT TCAGGATACC TTCAAGATAG CCACCAAGAT
   104101 CTTTAACCCC AACCGCTTGA GCGCGAGACA GCAATCGGAT TGAGTCCTTC ATAAACAAAA
[truncated: 160,001 more chars]
