# Supplementary material for: Clades of huge phages from across Earth’s ecosystems
Source: Nature. 2020 Feb 12;578(7795):425–31. doi: 10.1038/s41586-020-2007-4 (PMC7162821; doi:10.1038/s41586-020-2007-4)
Supplement: Supplementary file 6 — Genbank files for all genome. [file 41586_2020_2007_MOESM6_ESM.zip › genbank_genomes_SD-4/ERM_PHAGE_CIR_43_54.gbk]

LOCUS       PH2017_36_ELK_O_B_scaffold_2_prodigal-single     332223 bp    DNA     linear   BCT NOV-13-2019
DEFINITION  PH2017_36_ELK_O_B_scaffold_2_prodigal-single, contig.
ACCESSION   PH2017_36_ELK_O_B_scaffold_2_prodigal-single
VERSION     PH2017_36_ELK_O_B_scaffold_2_prodigal-single.1  GI:
KEYWORDS    .
SOURCE      ERM_PHAGE_CIR_43_54
  ORGANISM  ERM_PHAGE_CIR_43_54
            .
COMMENT     Data sourced from ggkbase. For additional details see
            http://ggkbase.berkeley.edu/organisms/405049
FEATURES             Location/Qualifiers
     source          1..332223
                     /organism="ERM_PHAGE_CIR_43_54"
                     /mol_type="genomic DNA"
     gene            165..395
                     /locus_tag="PH2017_36_ELK_O_B_scaffold_2_prodigal-single_1"
     CDS             165..395
                     /product="hypothetical protein"
                     /codon_start=1
                     /transl_table=11
                     /translation="MAEVSLVDVKWSIQKLGYKTTDPHMDGYYQWGQKQKLYEILWET
                     QRQLKQCPTFYGEEEWLAEHAEEVIIDKLKGY*"
     gene            395..562
                     /locus_tag="PH2017_36_ELK_O_B_scaffold_2_prodigal-single_2"
     CDS             395..562
                     /product="hypothetical protein"
                     /codon_start=1
                     /transl_table=11
                     /translation="MEIQPKDTSKGHFYVSLAKSMIRIVAGGALLVGHVAEAGALLIL
                     AEVLGIAEEMV*"
     gene            562..666
                     /locus_tag="PH2017_36_ELK_O_B_scaffold_2_prodigal-single_3"
     CDS             562..666
                     /product="hypothetical protein"
                     /codon_start=1
                     /transl_table=11
                     /translation="MVIAFLFGVFVGVTVGVLVAGLMCAAGRDKDQNE*"
     gene            659..850
                     /locus_tag="PH2017_36_ELK_O_B_scaffold_2_prodigal-single_4"
     CDS             659..850
                     /product="hypothetical protein"
                     /codon_start=1
                     /transl_table=11
                     /translation="MNRIVFSRKQIEQLTAIANQFDNVTTFTVDSESNSGIGPTISVK
                     IDLFENLDTKIDITDVGNW*"
     gene            850..1071
                     /locus_tag="PH2017_36_ELK_O_B_scaffold_2_prodigal-single_5"
     CDS             850..1071
                     /product="hypothetical protein"
                     /codon_start=1
                     /transl_table=11
                     /translation="MYKTVYTEVEVDVDLSDFDTDDLIEELESRGSAIMDHGDGKEVL
                     RIIYEKRRLGKDYQAELDHLLYIGLGKVL*"
     gene            1068..1172
                     /locus_tag="PH2017_36_ELK_O_B_scaffold_2_prodigal-single_6"
     CDS             1068..1172
                     /product="hypothetical protein"
                     /codon_start=1
                     /transl_table=11
                     /translation="MNANDVINRVRNLKEFTVVTDRPEEFLYQWSSSV*"
     gene            1120..1275
                     /locus_tag="PH2017_36_ELK_O_B_scaffold_2_prodigal-single_7"
     CDS             1120..1275
                     /product="hypothetical protein"
                     /codon_start=1
                     /transl_table=11
                     /translation="LSQIVRKSFYINGVVPFDMRIDDKEITAIILAESFDEAAGLLDA
                     WLYGQSN*"
     gene            1259..1513
                     /locus_tag="PH2017_36_ELK_O_B_scaffold_2_prodigal-single_8"
     CDS             1259..1513
                     /product="hypothetical protein"
                     /codon_start=1
                     /transl_table=11
                     /translation="MASLTDYFERDAYKPKYFLGDRVFGYYNRIPFVGTVGNDRTKVG
                     GDPNPEVTVHLDLPMKLTSGTTSFIIVKHKDIKQILKVHE*"
     gene            1510..2433
                     /locus_tag="PH2017_36_ELK_O_B_scaffold_2_prodigal-single_9"
     CDS             1510..2433
                     /product="Sliding clamp loader subunit n=1 Tax=Cronobacter
                     phage vB_CsaM_GAP32 RepID=K4F7L2_9CAUD"
                     /codon_start=1
                     /transl_table=11
                     /translation="MKELWVEKYRPRTVDDYVWIDQDQKHMVETWIDQKYIPHLLLAG
                     TAGSGKTTLAKVLERELGVDPAEFMHINASRDNGVDFLRNKINNFCSTMSMGPFKVVL
                     LDEADYITPPAQGILRGMLEQYHEGVRFILTCNYPNKIIPALHSRLQTITFKTLDETD
                     FTRRLATILVTEGVELDADTLSLYVKACYPDLRKAINTVQMRSTSGRLEAPKQEDTES
                     DYKLAMVDLFRQGRIREARNLIIKQISLEEYEDMYRFMYRNLDLWGNDVDTQDSALLL
                     IRKGLVNHSMAADPEINLSATFVELERLTRG*"
                     /db_xref="UniRef100_K4F7L2"
                     /db_xref="A0A0F9D3W1_9ZZZZ"
                     /db_xref="mfe:Mefer_1399"
                     /db_xref="K4F7L2_9CAUD"
     gene            2426..3010
                     /locus_tag="PH2017_36_ELK_O_B_scaffold_2_prodigal-single_1
                     0"
     CDS             2426..3010
                     /product="Uncharacterized protein n=1 Tax=Sinorhizobium
                     phage phiM12 RepID=S5M751_9CAUD"
                     /codon_start=1
                     /transl_table=11
                     /translation="VDKIILTDVDGVLLDWETAFEEYAEARGYSFNENKRIVYSMGVQ
                     LGIPNDEARKLITDFNHSEEFGRIVPYRDSVEYVKRFKDEGWKFIAITTAGEHPDTWP
                     LRRKNLDAVFGPGAIDELYVLPLNGDKGVELVKYKDSGLFWLEDKPSNAVLGYQYGLK
                     PLLMSTFHNRTYDGSVKRVNTWEEIYRIINDTVS*"
                     /db_xref="UniRef100_S5M751"
                     /db_xref="S5M751_9CAUD"
     gene            2994..3806
                     /locus_tag="PH2017_36_ELK_O_B_scaffold_2_prodigal-single_1
                     1"
     CDS             2994..3806
                     /product="hypothetical protein"
                     /codon_start=1
                     /transl_table=11
                     /translation="MTQFRDPSVLRPFPPELEPYKGLIFCPLDLPPPPALDEERLFAY
                     IRMRDERDRGTLAGSVSGATGPIPLDSPWLRYTASWSKEKNTYPWRLLHLMRSDFDKD
                     GWEFYDEFKTWLPELAAYFESLPVSEFYTMSLLNQKAGTDVGIHTDPDVWFGLRFYAV
                     NRSDARIFFQKAKNPQDKRLLNLTRDENGQIKQLPWSNFVEDEKIYARYPQPCFPFHL
                     TTTHAVHGVEAVPSDQENARVTGFVICRVDPVAYADLLKRSVEKYQDYAIWW*"
     gene            complement(3788..4510)
                     /locus_tag="PH2017_36_ELK_O_B_scaffold_2_prodigal-single_1
                     2"
     CDS             complement(3788..4510)
                     /product="hypothetical protein"
                     /codon_start=1
                     /transl_table=11
                     /translation="MLDINTIVYKLPIEVNSTKLLDELDNLVLPCYDKDIKNDLMSIG
                     ATNISVTGLSNTPLDNWYSTEYNRAMSKMVDLDTNEELTKNYANFTLGFDGAWRNNLE
                     ARYDNNVSDRDFTHWHPNLIGSEIFNLKNRIAKHLQISDQLRCRASFIYGYRKMNFHA
                     DPHTPWRVHVNLKSGPGTRWFFRTLDPMKTIEWVQPPDSVWLVRTGNVQHSVEIQKDE
                     TRWQLFYHIWQSNLGPNYHQIA*"
     gene            complement(4549..5307)
                     /locus_tag="PH2017_36_ELK_O_B_scaffold_2_prodigal-single_1
                     3"
     CDS             complement(4549..5307)
                     /product="Putative uncharacterized protein n=1 Tax
                     =Micromonas sp. RCC1109 virus MpV1 RepID=E5EQR8_9PHYC"
                     /codon_start=1
                     /transl_table=11
                     /translation="MRNQKKRTPAGDRNGERRFDGNAVIDLNNFREEKPSKYKRVEIT
                     PRNLKQEDYLAYLENPKKDMVFALGPAGTGKTLIATLWAVKQLKAGQVDRIVVTRPAV
                     SVDEQHGFLPGTLEQKMAPWTRPIMDVLRDYWNVKQIESMLLEGVIEIAPLAYMRGRT
                     FKNSIIIGDELQNSTVSQMKMLLTRIGEGSKMVITGDLNQHDRGFEVNGLGDFIERLT
                     ADPSSRMSLVKFDRAHVERHPAVTEVLRIYGDDE*"
                     /db_xref="UniRef100_E5EQR8"
                     /db_xref="A0A0F9P585_9ZZZZ"
                     /db_xref="tmo:TMO_3532"
                     /db_xref="E5EQR8_9PHYC"
     gene            5482..6042
                     /locus_tag="PH2017_36_ELK_O_B_scaffold_2_prodigal-single_1
                     4"
     CDS             5482..6042
                     /product="Uncharacterized protein n=1 Tax=Cronobacter
                     phage vB_CsaM_GAP32 RepID=K4FB60_9CAUD"
                     /codon_start=1
                     /transl_table=11
                     /translation="MPKQNSIYKNLDNIHRSPNVIDTLTEIDRVLDRMDVYAYENWIK
                     GEIVDGPFVERHWVELTLMYPAKMMPNPDAAMRLIANGCKVKFGKDKLSTFAKVKGPE
                     DLVTNADGERLPRLITKTVWLVNLRMPISLIDVSEDISDVDDIDYDSVENAYDEELDG
                     EEGMQAAAQNNEGEEGSNDQAQEVSA*"
                     /db_xref="UniRef100_K4FB60"
                     /db_xref="A0A0F9RXD9_9ZZZZ"
                     /db_xref="K4FB60_9CAUD"
     gene            6014..6502
                     /locus_tag="PH2017_36_ELK_O_B_scaffold_2_prodigal-single_1
                     5"
     CDS             6014..6502
                     /product="hypothetical protein"
                     /codon_start=1
                     /transl_table=11
                     /translation="MIKHKKYQLNESLRPGDLRDVVLPMIEIDRYKPKLGTEADTVVI
                     CFKCDTAEAAVDLGAYLEWSASGIEDVEVSDAVDKDGKFHVYTEVQRLPGINEKIMNI
                     ISDVQHATGPQEWKFVGMDGRRSSLTLGELNATIIQDPKLYDLPPESRDWYLRMKNLT
                     TY*"
     gene            6506..6727
                     /locus_tag="PH2017_36_ELK_O_B_scaffold_2_prodigal-single_1
                     6"
     CDS             6506..6727
                     /product="Translation initiation factor IF-1 n=1 Tax
                     =uncultured organism RepID=M1QCC4_9ZZZZ"
                     /codon_start=1
                     /transl_table=11
                     /translation="VAKEESFMMKGRITEALPNALFKVSLESGIEVLGFLSGKMRMHR
                     ITIIPGDAVDIEMSPYDLSKGRIMFRHKG*"
                     /db_xref="UniRef100_M1QCC4"
                     /db_xref="M1QCC4_9ZZZZ"
                     /db_xref="drt:Dret_0680"
     gene            6736..7269
                     /locus_tag="PH2017_36_ELK_O_B_scaffold_2_prodigal-single_1
                     7"
     CDS             6736..7269
                     /product="Uncharacterized protein n=1 Tax=Candidatus
                     Nitrospira defluvii RepID=D8P9K0_9BACT"
                     /codon_start=1
                     /transl_table=11
                     /translation="MWILNWLPDVVFHLILIAGVLCLLAGFVFKFVPFVKSYQLPLQV
                     VGILLTILGVWYEGGIAKDAEWKARVAELETKVAQAEAKSAQVNTKVVTKIVTKTQVI
                     KEKGDTVVRYIDREVAKYDAQCKIPEAAIRAHDASALNKAVEEVLLTPSSVIDPADHN
                     ALAAPKAKKSWRDYLQK*"
                     /db_xref="UniRef100_D8P9K0"
                     /db_xref="nde:NIDE0125"
                     /db_xref="D8P9K0_9BACT"
     gene            7245..7526
                     /locus_tag="PH2017_36_ELK_O_B_scaffold_2_prodigal-single_1
                     8"
     CDS             7245..7526
                     /product="hypothetical protein"
                     /codon_start=1
                     /transl_table=11
                     /translation="MARLLTKIISLIACTAFVGCSTTVPVKRTFPVVPEALMKECGNL
                     ATINKSEVKLSELMDTVSKNYSKYHECAAINEAWQEWYNEQKKVFDEVK*"
     gene            7545..8345
                     /locus_tag="PH2017_36_ELK_O_B_scaffold_2_prodigal-single_1
                     9"
     CDS             7545..8345
                     /product="Uncharacterized protein n=2 Tax=Atopobium RepID
                     =N2BLW3_9ACTN"
                     /codon_start=1
                     /transl_table=11
                     /translation="MDYYKILGVSRNATEEEIKKAYRKLAMTHHPDRGGNEEEFKKIK
                     EAYEQLTSNKTHTQADSFGGFQDLHEMFNMGRRRGGRNWSFGSGWDEELRNPDISISV
                     SCSLEQAHTGFSKEVEFTLPTGQVRRMSVTFPPGTTKDIKIRFAGEGGVLMPGSTPGD
                     LYVKANIESHPVWRVDGGDLFAALEITVWQAMLGTTVEFEDIGGTLMQITVPPGTQSR
                     SQLRLKGKGMNIRGAPIRGNAFLEVIVRIPTLSEEDKTKTIIDLQDKV*"
                     /db_xref="UniRef100_N2BLW3"
                     /db_xref="tid:Thein_0151"
                     /db_xref="87079233"
                     /db_xref="N2BLW3_9ACTN"
     gene            8358..8852
                     /locus_tag="PH2017_36_ELK_O_B_scaffold_2_prodigal-single_2
                     0"
     CDS             8358..8852
                     /product="peptide deformylase (EC:3.5.1.88)"
                     /codon_start=1
                     /transl_table=11
                     /translation="MLEFVHETHPLLSAQLPPVDPGINLESLSKDMFLMMWSNGGIGL
                     AAPQVGMAVRMFVMGPQRGPNYVCINPEIIEVSEEVETATEGCLSFPSLWLNIKRPTW
                     VHARYTTLSGETVEQRFDGLLARCYIHELEHLNGITFTKYSSVLGLKLARARQQKKLR
                     KTKG*"
                     /db_xref="aex:Astex_0891"
                     /db_xref="UniRef100_V4QM56"
                     /db_xref="A0A0F9TE99_9ZZZZ"
                     /db_xref="V4QM56_9CAUL"
                     /db_xref="3.5.1.88"
     gene            8854..11070
                     /locus_tag="PH2017_36_ELK_O_B_scaffold_2_prodigal-single_2
                     1"
     CDS             8854..11070
                     /product="ATPase n=1 Tax=Erythrobacter litoralis (strain
                     HTCC2594) RepID=Q2N6G4_ERYLH"
                     /codon_start=1
                     /transl_table=11
                     /translation="MSQENENNGKINEVIARAFQEALNREHEYVTLEHILRVMLDEEE
                     IKDVLTELQVNVSDLRDEIDNWLREQEDIRVEGITKPRKTATLERCFNRAYTQAIFTG
                     RGHMEPLDLLISIASEKNSYANFFLAKNGITKEAIISYVSKLKDGASKESKVAKKRDS
                     EKILSKYTTNLNKEAEKSAIDPLIGREKEVFRLAQTLTRKKKNNAIMVGEPGVGKTAI
                     VEGLAVAIVRNEVPEVLKKKVIYSLELGKLMAGTRYRGDFEERMQHVLEALEERDDII
                     LFIDEIHMIMGAGNTGSGSMDVANLLKPALEKGKLRCIGSTTYEEFREHFEKDRALLR
                     RFTKVDVNEPSVEETRIMLRRVAPVYAKFHNLSIGEEAIDLAIDLSMKYMLDRKLPDK
                     AIDIIDSAMARVRVTGSTGMLEINKDNIRQEISDITRVPLEQLGEQKGIAVTELESRM
                     RTNVFGQDDAIERLMNMVYIAKSGLKEVNRPMANFLFVGPTGTGKTELANQLAEGLGM
                     EVVRFDMSEYKEPHKIASLIGSPPGYVGYGEGKAGSGKLINELERVPNCVLLFDEIEK
                     AHPDVIQVLLGLMDNGIVTGSDNKQASARNAFVILTSNLGAADSEKQVIGFGDGFNSS
                     ASDEAVKRFFSPEFRNRLDAVVKFNRLHKDVIRRVADKFINQIREQLAAQNQSITVDD
                     SALDYLAANGYSETMGARPMKRLINEEIRLPVAKRIIKDGINVHHVSSDGAKLIIA*"
                     /db_xref="UniRef100_Q2N6G4"
                     /db_xref="A0A074MXV0_9SPHN"
                     /db_xref="eli:ELI_13175"
                     /db_xref="Q2N6G4_ERYLH"
     gene            11070..11696
                     /locus_tag="PH2017_36_ELK_O_B_scaffold_2_prodigal-single_2
                     2"
     CDS             11070..11696
                     /product="hypothetical protein"
                     /codon_start=1
                     /transl_table=11
                     /translation="MKEHSTQKLFWKKWPFKAIIEISAARSGHYGAYSYSRRNNAERQ
                     AEFARLKEWFKNHLPDVGIRCETHFSVFLATEAELAEVLDAWGHKVLEVWRPESESAK
                     ELLVEHEYDVVRDRLWYGKYPIRARICYTDEFRTRYAPAFREAVKSLGNENWHAAGQL
                     KELIDNAALLRFGWGQPLYLYLTSSEDAAMLRLLCGNHIQRFERIRKP*"
     gene            11749..11913
                     /locus_tag="PH2017_36_ELK_O_B_scaffold_2_prodigal-single_2
                     3"
     CDS             11749..11913
                     /product="hypothetical protein"
                     /codon_start=1
                     /transl_table=11
                     /translation="MAKIHEELIVIKLSKLHKESQTVGTLAGDDTVANLEAVVQQLVG
                     DDVVVEVIKE*"
     gene            11918..12283
                     /locus_tag="PH2017_36_ELK_O_B_scaffold_2_prodigal-single_2
                     4"
     CDS             11918..12283
                     /product="Uncharacterized protein n=1 Tax=Cronobacter
                     phage vB_CsaM_GAP32 RepID=K4F6T7_9CAUD"
                     /codon_start=1
                     /transl_table=11
                     /translation="MSMRNSNMLVADGQLDQTGPAIRADGYYGFADGMQTVGFYLKNF
                     VGRIYVDATLSDNPGENDWFPIGLGSTDFVDFESAQTGVETFNIVGNFVYLRAKIRRS
                     HLGRPASDLGTCERVVLSL*"
                     /db_xref="UniRef100_K4F6T7"
                     /db_xref="A0A0F9P4B9_9ZZZZ"
                     /db_xref="K4F6T7_9CAUD"
     gene            12293..14335
                     /locus_tag="PH2017_36_ELK_O_B_scaffold_2_prodigal-single_2
                     5"
     CDS             12293..14335
                     /product="Uncharacterized protein n=1 Tax=Bacillus cereus
                     R309803 RepID=C2QEF1_BACCE"
                     /codon_start=1
                     /transl_table=11
                     /translation="MGIRASSGGQLGGGSSGSGGPGTVLTVEQVQDIVSDSLTTDNLI
                     NGLALVSTYDDVTGKLKLSLSAPNAPITNVVPASIDVKRLGVEVGAAKSLNFVGTGLG
                     AVTVANDVVTINVAGGEGGGGSGIGIAGAAINSSGNLVITLTDGTVIDTGHVVGSNGA
                     PGAPGTNGVGVSSASVNPTGQLVIGLTSGQQINAGNVVGPQGPFGPQGAVGPKGDKGD
                     TGATGAQGLQGIQGPAGRSVASNGATIDSNGNLQITLSDGTVLNAGRATGPQGAQGVA
                     GPQGIQGLQGPAGQTGAQGPQGIAGPKGDTGATGAQGAQGVAGPKGDKGDTGADSTVP
                     GPQGLQGPIGLQGPKGDTGLQGPQGIQGPPGTSYSLNGVADEVQVYGLSSTTQAGYDL
                     EVDIANRANKLSTARNIALTGKVTGLTSFDGSGNVTMITALNGVTTTEVAEGTNKYFT
                     DARARAALSASTGLSYNSTTGVMSLNANSDQISEGSNNLYFTNNRFDNRLGQSTLAQF
                     SDVANTSPTTGQALVWNGSAWAPSTVSGGGSGGTGTGGSGVFKATAQIDYDANGNLSN
                     VSILNGGISAVITTATSTTATVTFTFTGSTCTPLGIQVYGYQRTNNVYVTRALASDFP
                     TRTIAAGGTSGNPTTFNAFDASTNTMTISLTKAVTGASAGIGQTTHCVLQFLLSSI*"
                     /db_xref="UniRef100_C2QEF1"
                     /db_xref="bcu:BCAH820_3721"
                     /db_xref="C2QEF1_BACCE"
     gene            14344..16332
                     /locus_tag="PH2017_36_ELK_O_B_scaffold_2_prodigal-single_2
                     6"
     CDS             14344..16332
                     /product="Uncharacterized protein {ECO:0000313|EMBL
                     :KKN37864.1};  TaxID=412755 species="unclassified
                     sequences; metagenomes; ecological metagenomes.;"
                     source="marine sediment metagenome.;""
                     /codon_start=1
                     /transl_table=11
                     /translation="MTIHAWKTNFIGLNKPAKVLSGTADSFVGLDLWPYANGADDPYW
                     SGSSNPQFYRWRVKFTVNERLHGSHLTRTPFRFDAQDIEVGDFVAGAQDGKVCQIMTV
                     ESKTNSEVIAIVEDRLRYNTFRDPAGFGLFSTPGQVIFFQINELGYPMLDPVPGEAAV
                     DFASNVMSRFQYLNPLINYLLEKENNGFEQGDAICIEDEQFVLSDADNVNKFIGTVVH
                     PGPGPHQFILRPANGVIDFVPNLPGIVGDYIYPSMDGSGDLTTNDASRRPIYMKVAAA
                     ITSSTTGTEVDPTGNDGDVVEFNRVQMTLGSGSGTYTLEDAIAEFNAHTSEHFITASK
                     VGSATVVTSDIAVVGSAYGIVAGYSPFSATINGYPVTFTTTTSGSVAYGDATVADVND
                     MVTDINRAAIPDIVASVVDGSNLRLTNTGGSDIVIVNTVPDANGNNFAGANSVSALPL
                     LTVASGTTHTLRLERLDGGPITIRDIQGSFLSDVGVMSGQTGRYALGLNIEQGLRSST
                     TTVVPNLAAREALYALIGDQAHVLDDGNGEWALFLFDGVDWIKIGGERSVTVDARTFK
                     QVINLPADTVTIGTVSEDRRILNVAVTVLSAVTGTGDFDIRVGADIVWNYSKHGGDSV
                     GTYSIESDLITAARADVTVDLTDAQLLGGTVKIEVSYI*"
                     /db_xref="A0A0F9Q5R5_9ZZZZ"
     gene            16329..16709
                     /locus_tag="PH2017_36_ELK_O_B_scaffold_2_prodigal-single_2
                     7"
     CDS             16329..16709
                     /product="hypothetical protein"
                     /codon_start=1
                     /transl_table=11
                     /translation="MKTFNNTAGTTSSDFSLGQGTGNEVRQFVLSRVDSGAAVDRTGE
                     QIGVSGIEFYDAKILARSAGGMIVSKQLRGTINGTTVTRIEDIFQEDFVADVTLTSSG
                     TELSVNCTGTGNFTIYITLTRVAE*"
     gene            16709..17545
                     /locus_tag="PH2017_36_ELK_O_B_scaffold_2_prodigal-single_2
                     8"
     CDS             16709..17545
                     /product="Fiber n=1 Tax=Cyanophage P-RSM1 RepID
                     =M4QHY4_9CAUD"
                     /codon_start=1
                     /transl_table=11
                     /translation="MAHEYVKISELEPTTSFGTTDQFVIVQNDETVKIDGAALIESLA
                     TLTNLATRSYVDAVVDSAPGTLDTLRELASALNDDANFGANITNLINEKLTASNFGLE
                     FWNQLATVNTYHIQEGSNLYWTQNRFDTALASKNTYHIAEGSNLYFTEQRVLDVVTPL
                     IPAAYSLPTASTSVLGGVKVDGNTIVIDSYGTITAVGGGGVIGLDPTFNSVTTTQLNV
                     QNVAFTGTGAVTFTSGNDLNFEAAGDITFNGETAITKAQLKSIVAASADFADFKARIA
                     LL*"
                     /db_xref="UniRef100_M4QHY4"
                     /db_xref="syc:syc0786_c"
                     /db_xref="87409157"
                     /db_xref="M4QHY4_9CAUD"
     gene            17556..19079
                     /locus_tag="PH2017_36_ELK_O_B_scaffold_2_prodigal-single_2
                     9"
     CDS             17556..19079
                     /product="hypothetical protein"
                     /codon_start=1
                     /transl_table=11
                     /translation="MEYIVTVADPQVWDTLWDELTQNGLSDNFIPDRAVPVINERPFN
                     DFSAHFDLTDEEAVELRQDPRIAAVELQADQQPGVEKRFYGQRSGNYDRHPYMTNASM
                     KNWGLIRCTHRNDPYGTQSSINGNFSYNLDGSGVDIILLDTGVEADHPEFAVNADGTG
                     GSRVVDFNWASLGVPGCPTGAAIGGYLGDSDGHGSNCASIAAGNTCGWAPAAAIYSIR
                     IFGGASIRTGQYLNAVSSDIAFDLVRAFHLKKLAEGNTRPTICSNSWGYYQYYSGMTS
                     TTYRGQTYPASYYNNAYGQMSSVHGARITYVDTAVENCGASGVIMVGAAGNYRHKIDV
                     PGGQDYNNYWTSSWSGVNYYHRGSSPTATPCMITVGATDSVLSNPPVERKAYFSETGP
                     RVDVYAPGTMIMGAYANEPYQTSAVADPRRTGYYLNKISGTSQATPQVAGYIACLLQL
                     RPNYRVNDIKGFIADSSNKNKLAEGALSWSNLFSLQGGRNHYLYTPFTSPSRGSITS*"
     gene            19102..19938
                     /locus_tag="PH2017_36_ELK_O_B_scaffold_2_prodigal-single_3
                     0"
     CDS             19102..19938
                     /product="Nitroreductase family protein n=1 Tax
                     =Pseudomonas putida S610 RepID=V6J3F6_PSEPU"
                     /codon_start=1
                     /transl_table=11
                     /translation="MTPYQNRYGLPIPDPEAQANEFITKLLERTSCRRFQDKPLEPGT
                     LELLIAAAQSAPSSGMLQTWSVIALTTPEEKAKLFNGPSNQKIIGGVDSLNTIAINTA
                     AVVLIWIADLSRLDLILNSVDTTDLIKAQVTRAEYHLKAIVDATIAAQTFFMAAETMG
                     ISGTYCGAIRQLPIEFFETEFNLPKYTFPVFGTVHGYDIIRRFKRSARPRLPSEFILH
                     HGTYTKMENLSQLDEYNKVHTRMSSNRLSKFESRVVERLQPTLSKESIGDALRHMGFD
                     FK*"
                     /db_xref="UniRef100_V6J3F6"
                     /db_xref="A0A0C2PSN4_9CYAN"
                     /db_xref="psk:U771_16310"
                     /db_xref="V6J3F6_PSEPU"
     gene            19948..20313
                     /locus_tag="PH2017_36_ELK_O_B_scaffold_2_prodigal-single_3
                     1"
     CDS             19948..20313
                     /product="hypothetical protein"
                     /codon_start=1
                     /transl_table=11
                     /translation="METQEPKHFIRFCVERELTDAEFEDMTEIVDEEIGELVAADEVF
                     EHPGPGGTICYMFELAKDIDATDGDIISYEISTAWPEALQWELEASQADLDLDVAEDA
                     TPEQVEEAAVNYFRNILKG*"
     gene            20313..20771
                     /locus_tag="PH2017_36_ELK_O_B_scaffold_2_prodigal-single_3
                     2"
     CDS             20313..20771
                     /product="hypothetical protein"
                     /codon_start=1
                     /transl_table=11
                     /translation="MKYTPASLQLLGYTRRSDHWEDFVSKTMATWYKFSPDHSVSSFA
                     WVNNPHHRNAHGTTHGGALMTFMDYCMGAHVWDLSGGKNAYTMELNNRFIRPARITRW
                     LFGEVRHVMVDNVIELSGQIRANDPTGMVVLESFGRFTLPKELKVIDDDE*"
     gene            20819..21394
                     /locus_tag="PH2017_36_ELK_O_B_scaffold_2_prodigal-single_3
                     3"
     CDS             20819..21394
                     /product="hypothetical protein"
                     /codon_start=1
                     /transl_table=11
                     /translation="MKINLRKASVVQQTITDEIKRLGTESTSIKVSLFETNVTALLDE
                     QLKKVQENHTHAGRLMNANRFLRAIVARKNAEVGIADYLAEEAMLASVESRLKNYTEA
                     GIRQNAEALTAEIESRKAPGSERSSIYGREYTIDVNVVPAATIAEAKKELEAIRRRRR
                     KIKDEMVSINVRTEFEVPEQVALVLSELGLD*"
     gene            21628..22359
                     /locus_tag="PH2017_36_ELK_O_B_scaffold_2_prodigal-single_3
                     4"
     CDS             21628..22359
                     /product="hypothetical protein"
                     /codon_start=1
                     /transl_table=11
                     /translation="MNLNFNLSNSSVNLILPNDEKYKSQLLIQNGYFGKGQNISNGEL
                     AVAVVNNYTPILDRSIKYIAGLDNLTILDIGSGNSIIDVALAKIFPKAKFILLDGNEW
                     NSNHNLHSDNFKPYNHWVHVENTIKLNNLDITRFKFVGLDYDFDDQPNYILSYGSMGL
                     HYPIEMYLEKIHHSLADNGILAVGPILNINSQIQTVNQLFKPLEIIELTNFVSREKLQ
                     LSQWAQYFPQDFSGPFAHAGVWRKK*"
     gene            22356..22514
                     /locus_tag="PH2017_36_ELK_O_B_scaffold_2_prodigal-single_3
                     5"
     CDS             22356..22514
                     /product="Uncharacterized protein n=1 Tax=Cyanophage
                     S-SSM6a RepID=M4PR42_9CAUD"
                     /codon_start=1
                     /transl_table=11
                     /translation="MKKYWRLVAKALGEKAGKTDDEADQIACIRAIIVLTYIITNCFI
                     VAGVIRHW*"
                     /db_xref="UniRef100_M4PR42"
                     /db_xref="M4PR42_9CAUD"
     gene            22523..23548
                     /locus_tag="PH2017_36_ELK_O_B_scaffold_2_prodigal-single_3
                     6"
     CDS             22523..23548
                     /product="UV damage repair endonuclease n=1 Tax
                     =Pseudomonas stutzeri MF28 RepID=U3HWV4_PSEST"
                     /codon_start=1
                     /transl_table=11
                     /translation="MGRVGFCCKWINDPSEVAGKKVNAVDRDLNGRSTTMRWLREHKA
                     EAEQRQWDIMNHNARAALLLVERVASLPEHRRMVRLGSEMLQGYTHEDWIPFWQQADV
                     QSHCERIFAPVGEAARRLGVRLSFHPGQFCVLASENPGIVERSILEFEYHADMARWMG
                     YGKSFQDFKINVHISGKRGPAGIREAYRRLSVEARNCITLENEENSWGLDDCLSLSDI
                     VPTVLDVHHHWIREGEYLDPRDARVARVIDSWRGVRPALHYSVSREDVLVGHSATVMP
                     DMAALLAQGYKKQKLRAHSDFYWNSAVNDWAAGFAKDFDIQCESKGKNLASKDFADSI
                     FNQKSCE*"
                     /db_xref="UniRef100_U3HWV4"
                     /db_xref="A0A0A1GHA2_9PSED"
                     /db_xref="pstt:CH92_10840"
                     /db_xref="U3HWV4_PSEST"
     gene            complement(23526..23789)
                     /locus_tag="PH2017_36_ELK_O_B_scaffold_2_prodigal-single_3
                     7"
     CDS             complement(23526..23789)
                     /product="hypothetical protein"
                     /codon_start=1
                     /transl_table=11
                     /translation="MRLVQEDPNGAGFYQVSQEYVIHLAETYGDRIQIEKTVNGNSVS
                     TQMTFADDATRLQYEADPVVIAERRLREEYNAAHGLVTRKIFD*"
     gene            24044..24268
                     /locus_tag="PH2017_36_ELK_O_B_scaffold_2_prodigal-single_3
                     8"
     CDS             24044..24268
                     /product="hypothetical protein"
                     /codon_start=1
                     /transl_table=11
                     /translation="MFTEITKTFETNQQLAKEMVAELAGASTAFAKTVVDVNTRLAET
                     FKTQAAEAYKNLEAFKFPGFDAYTAKSSKK*"
     gene            24527..25075
                     /locus_tag="PH2017_36_ELK_O_B_scaffold_2_prodigal-single_3
                     9"
     CDS             24527..25075
                     /product="Acetyltransferase n=1 Tax=Ralstonia sp. PBA
                     RepID=I9BUY1_9RALS"
                     /codon_start=1
                     /transl_table=11
                     /translation="MPAVRKVLISEYPKYRTHLKALDADSKYLRFGYPIRDEMIDQLC
                     DQFEADADKNILFCVENDDLDFVAVGHIALQNEMELAFSVLKEYQGQGLGNQLFKRVI
                     QWCRTHNRLKGNMVCLSSNKVIRHLCSKYGIHMVNDQGETLASIELDHPDITTYFTEA
                     ADSNLAVMDYMGKRFVHRLKQK*"
                     /db_xref="UniRef100_I9BUY1"
                     /db_xref="I9BUY1_9RALS"
                     /db_xref="bprc:D521_2097"
     gene            25109..25303
                     /locus_tag="PH2017_36_ELK_O_B_scaffold_2_prodigal-single_4
                     0"
     CDS             25109..25303
                     /product="hypothetical protein"
                     /codon_start=1
                     /transl_table=11
                     /translation="MKIWELTESSGYIARNAKEARDPRYSASLTVDVKTDTMRKQLAA
                     FFPTSAPSDGQKQIKENQAK*"
     gene            25300..25635
                     /locus_tag="PH2017_36_ELK_O_B_scaffold_2_prodigal-single_4
                     1"
     CDS             25300..25635
                     /product="hypothetical protein"
                     /codon_start=1
                     /transl_table=11
                     /translation="MSDKQLNEGMGSVNVETHYDVSRIKQLAGIANASTVAGTPVVFE
                     DDSAEYDDEAGMALNSLRTLERSVEILMAAIQPGDNLPEWCQEKLSLAEDYITTVKDY
                     LLSEKGQGQ*"
     gene            25637..25894
                     /locus_tag="PH2017_36_ELK_O_B_scaffold_2_prodigal-single_4
                     2"
     CDS             25637..25894
                     /product="hypothetical protein"
                     /codon_start=1
                     /transl_table=11
                     /translation="MKQYRVTTDMINPKGNNPGVPDAYVNPADLKAYGVHTNAAPDPT
                     APAPKLPNLGRYQADHNIKPGTDAWFKLWFSRENLTGEKPY*"
     gene            25904..26092
                     /locus_tag="PH2017_36_ELK_O_B_scaffold_2_prodigal-single_4
                     3"
     CDS             25904..26092
                     /product="hypothetical protein"
                     /codon_start=1
                     /transl_table=11
                     /translation="MSKYKCTCWHESHCGISCLVGGCECRDCECPQCTAKDNSQDRYE
                     VYPEDDGTDRPVNPYSQV*"
     gene            26092..26730
                     /locus_tag="PH2017_36_ELK_O_B_scaffold_2_prodigal-single_4
                     4"
     CDS             26092..26730
                     /product="Uncharacterized protein n=1 Tax=Nitrosomonas sp.
                     (strain Is79A3) RepID=F8GHI5_NITSI"
                     /codon_start=1
                     /transl_table=11
                     /translation="MLKLCDSEFDQAGHWLRPIAKLTYLPTLEDVELFDQNGYDLTRI
                     EQHYASSNQADFAYHRSHIVALKKPWFKHPNDPIEGAVLNHSLLFERKGYSGAALAQL
                     QHWARELPLLHKVIAMRPKWGLDFSMDYVDREGNSFEVLHWEWDSFDYDEIQRVKSQV
                     EPVLSSTDWNHAAQQLLKRKSEWFDLDFFAQSDWKCKYFGIIKERFKMVIWN*"
                     /db_xref="UniRef100_F8GHI5"
                     /db_xref="nii:Nit79A3_2774"
                     /db_xref="F8GHI5_NITSI"
     gene            26950..27339
                     /locus_tag="PH2017_36_ELK_O_B_scaffold_2_prodigal-single_4
                     5"
     CDS             26950..27339
                     /product="Putative uncharacterized protein 114 n=1 Tax
                     =Deftia phage phiW-14 RepID=C9DG85_9CAUD"
                     /codon_start=1
                     /transl_table=11
                     /translation="MSMHLEGPWLSTTGKKKSKRKFASAEHARQARELDAEWQELQKR
                     WGVAAEDKKKRRALAAEPYVAPKPTHRGAEAARIPSLNSGGGVATMAAPKVYTGTKVK
                     GIATMHKSNAVPVFSDQEAEDISRMRR*"
                     /db_xref="UniRef100_C9DG85"
                     /db_xref="C9DG85_9CAUD"
     gene            27339..27494
                     /locus_tag="PH2017_36_ELK_O_B_scaffold_2_prodigal-single_4
                     6"
     CDS             27339..27494
                     /product="hypothetical protein"
                     /codon_start=1
                     /transl_table=11
                     /translation="MRNMVIRECHRLAAVLGEELDSNWNNVSNIELLTIYGDLRIDIE
                     TEEYDED*"
     gene            27484..27774
                     /locus_tag="PH2017_36_ELK_O_B_scaffold_2_prodigal-single_4
                     7"
     CDS             27484..27774
                     /product="hypothetical protein"
                     /codon_start=1
                     /transl_table=11
                     /translation="MKTKLLIALVAVAALTGCATRTGTAIVAGTTGVIIGHAMSQPRT
                     VIVHEEPMIVSGYCNHYYAHSERVACERGVRQRHYEEQRRRDNAAYRAGYGR*"
     gene            27764..28594
                     /locus_tag="PH2017_36_ELK_O_B_scaffold_2_prodigal-single_4
                     8"
     CDS             27764..28594
                     /product="hypothetical protein"
                     /codon_start=1
                     /transl_table=11
                     /translation="MEGKNIFDTWGIEYHVTLEQLLAEDKAKLQRILVDRGLIVLKGL
                     GPNLSDSEYHAIGEQFGRVWTQEDYKRTPTDTTIKHRDTTPVSYFQTNNMWGARDMKY
                     HADMAHVGENSFPARALYMVRGARNRSGETSWLNLEVAWAQFTREEREQFKNYFVVQQ
                     DMYKPGANLIRYPFLKANPKSGRFSPRVNCYVTPGKNQVAWIHHVEKEETPVADTGEF
                     IESVYRLCESKHNTVYSHNWDDGDIIVYDNWNSVHKRSAVTLESGEPDRLLKRLTFNI
                     *"
     gene            28758..29090
                     /locus_tag="PH2017_36_ELK_O_B_scaffold_2_prodigal-single_4
                     9"
     CDS             28758..29090
                     /product="hypothetical protein"
                     /codon_start=1
                     /transl_table=11
                     /translation="MNSKNTPVQRKRRTDRNHAIYELFCEATGESYIGITVVDGSALS
                     SVRGRFNRHLSRANTEGKNWNLCTALRTYGREGFTPYLLEVVRGKTAAHARERELIAE
                     LQPALNTL*"
     gene            29102..29317
                     /locus_tag="PH2017_36_ELK_O_B_scaffold_2_prodigal-single_5
                     0"
     CDS             29102..29317
                     /product="hypothetical protein"
                     /codon_start=1
                     /transl_table=11
                     /translation="MRDYAMFSDAGNDAVDAIVRTARILKLDWPRVYNELSSLAERFP
                     EDFGEATDTAVRECVYDACGFNSPFYI*"
     gene            29327..29563
                     /locus_tag="PH2017_36_ELK_O_B_scaffold_2_prodigal-single_5
                     1"
     CDS             29327..29563
                     /product="hypothetical protein"
                     /codon_start=1
                     /transl_table=11
                     /translation="MFDQVTKIEFNGKTYNQKHGNAFDRGSADSYYGRCRCPHRGGVG
                     GDSGPRIEDLTAFEIEAYHAGYDYNEEFGGKKEW*"
     gene            29673..29900
                     /locus_tag="PH2017_36_ELK_O_B_scaffold_2_prodigal-single_5
                     2"
     CDS             29673..29900
                     /product="hypothetical protein"
                     /codon_start=1
                     /transl_table=11
                     /translation="MTEFENKCYGMSEQDIREEYMNSITAKFSGLEMVAMSVLSDAQE
                     LMTMGRVETARKQINIAKFILSEMLEARQAA*"
     gene            29930..30214
                     /locus_tag="PH2017_36_ELK_O_B_scaffold_2_prodigal-single_5
                     3"
     CDS             29930..30214
                     /product="hypothetical protein"
                     /codon_start=1
                     /transl_table=11
                     /translation="MKQTHTMYIYKADRRTKSGERLVSTTVWQNRDAAEMRREVRELQ
                     YELWPVSRGYRIEFHATMKTVRNLMTGADVEIDRDTPWSCNPASETYWSM*"
     gene            30219..30380
                     /locus_tag="PH2017_36_ELK_O_B_scaffold_2_prodigal-single_5
                     4"
     CDS             30219..30380
                     /product="hypothetical protein"
                     /codon_start=1
                     /transl_table=11
                     /translation="MVREYCVVNATHDEFHRRVAELLADGWQPQGGVAIVREYLTQPT
                     TYYFQAFVR*"
     gene            30558..31238
                     /locus_tag="PH2017_36_ELK_O_B_scaffold_2_prodigal-single_5
                     5"
     CDS             30558..31238
                     /product="Response regulator protein VraR n=1 Tax
                     =Clostridium sp. CAG:510 RepID=R6CCB1_9CLOT"
                     /codon_start=1
                     /transl_table=11
                     /translation="MRQIIYFNSLNETGSFSSLENSQIETLTNSSFVQVDTWSKLINA
                     MCDHEMADSITLILFDKSVLSLPGTTTNEIVSAMTTMSTVIGKRKVTLGIIVHNKCET
                     AFVQNLKKSNINGIVPSFKEFGDADFFDSLNGLLNGHSSWPECCIIPKVKASVRDSVD
                     YGIRLTARQTEIMHLVASRGLSNKKIAQILNISESTVKVHISSILKAYGVRNRTQLAL
                     AAGSSGRL*"
                     /db_xref="UniRef100_R6CCB1"
                     /db_xref="xau:Xaut_0991"
                     /db_xref="A7IDZ9_XANP2"
                     /db_xref="R6CCB1_9CLOT"
     gene            31384..31938
                     /locus_tag="PH2017_36_ELK_O_B_scaffold_2_prodigal-single_5
                     6"
     CDS             31384..31938
                     /product="hypothetical protein"
                     /codon_start=1
                     /transl_table=11
                     /translation="MADMLTTDPFFNLTNQVAGVREKVSDSIFENYKLQVAQTNDINN
                     RAMQVALHDSTELANIKQEIANSTLQTMLAAARTDAAIGATSAANQRLVMEQAEATRR
                     LIVDLNTQNLNTALINTNTALTGLGVSYGGLGLAYGGAVSAYQSANQVSAVNALQSAI
                     SSQGLVNTGTMTGTTQTSTPTSIN*"
     gene            31953..32159
                     /locus_tag="PH2017_36_ELK_O_B_scaffold_2_prodigal-single_5
                     7"
     CDS             31953..32159
                     /product="Uncharacterized protein n=1 Tax=Bacillus
                     amyloliquefaciens subsp. plantarum M27 RepID=K2IBQ6_BACAM"
                     /codon_start=1
                     /transl_table=11
                     /translation="MYRSGIVGLGFGPRRGYLGAGIGYPYGVLGGWGYPGYGYGLGLG
                     YGYGYGYPGYGYGGYYGGISGGLL*"
                     /db_xref="UniRef100_K2IBQ6"
                     /db_xref="bacp:SB24_06235"
                     /db_xref="A0A0A9VNF0_LYGHE"
                     /db_xref="K2IBQ6_BACAM"
     gene            32211..32387
                     /locus_tag="PH2017_36_ELK_O_B_scaffold_2_prodigal-single_5
                     8"
     CDS             32211..32387
                     /product="hypothetical protein"
                     /codon_start=1
                     /transl_table=11
                     /translation="MFSGYYYPYYRSFAYPFANPWGYNYANNIIGSAVSNQNLVNTGT
                     AVGVNQISTPTVIW*"
     gene            32455..33060
                     /locus_tag="PH2017_36_ELK_O_B_scaffold_2_prodigal-single_5
                     9"
     CDS             32455..33060
                     /product="hypothetical protein"
                     /codon_start=1
                     /transl_table=11
                     /translation="MASESLPTVVINEKTMTFRMDNRTLWTRYALGMINFSVALYANM
                     GSENVLENLKKSAAACGEYFTPYYGFNAAKKIGSLLAVIAVNGSKVAEALQAKRDIAA
                     YETIWDKQIDELATYLNQLNPNHWPKDTLDEMFINLTALWVDDFRARLDQDFVADSLA
                     LDNIVKVAVSGIPNHINKGYTSIADTISRGIIAQMPAEFAE*"
     gene            33064..33306
                     /locus_tag="PH2017_36_ELK_O_B_scaffold_2_prodigal-single_6
                     0"
     CDS             33064..33306
                     /product="hypothetical protein"
                     /codon_start=1
                     /transl_table=11
                     /translation="MAVLSTAKDIERTELETHVVLCEQRRAAMLLRLEKLESKLSQAD
                     ERNERIRNMLLGGFISLAAGIAGTVFAVLFKHGVVS*"
     gene            33303..33833
                     /locus_tag="PH2017_36_ELK_O_B_scaffold_2_prodigal-single_6
                     1"
     CDS             33303..33833
                     /product="hypothetical protein"
                     /codon_start=1
                     /transl_table=11
                     /translation="MSDQQFADQQRLSEILKLARMQLNDEYMKQHAAAHAAWITGARA
                     AWTTTGTLLPFTTKFAYPTEEEVVARGVEIYNKLTPNKATAVPVAPAVVESLPVESAP
                     AQISARPEVEILQAGGDFVLAETETECTDDTGADITDVVAKEETATAPEPAVSDALLE
                     NRFKSLFTKWGGRGNY*"
     gene            33846..34337
                     /locus_tag="PH2017_36_ELK_O_B_scaffold_2_prodigal-single_6
                     2"
     CDS             33846..34337
                     /product="PREDICTED: collagen alpha-1(XXIV) chain n=1 Tax
                     =Mesocricetus auratus RepID=UPI000359E327"
                     /codon_start=1
                     /transl_table=11
                     /translation="MMFNNLGLYSYWQYRRSRPRRGISRPIARRGGFPVIQQIGGGGQ
                     DFFINGGTGPAGPPGPPGPPGPPGNPSPVAVTDVVTATYTATATDYFLCVLTVAPVTI
                     TLPTGILGTVYIVKDCAGNAQAAPITIQATGGQLVDGSVATINANFGSLTFVFDGIEW
                     SIV*"
                     /db_xref="UniRef100_UPI000359E327"
     gene            34368..34769
                     /locus_tag="PH2017_36_ELK_O_B_scaffold_2_prodigal-single_6
                     3"
     CDS             34368..34769
                     /product="hypothetical protein"
                     /codon_start=1
                     /transl_table=11
                     /translation="MSYTNNSLSIAAGAGITVTPTTATGATTITISTTGPEILGVRVA
                     VATPVTVVAATDEVVSVEVPGPVAVAVNLPAGVTGQVFYIKDGLGLAAPATPITITPA
                     AGTIDGAATATINAPYGSLTLVYSGVEWKLL*"
     gene            34776..35249
                     /locus_tag="PH2017_36_ELK_O_B_scaffold_2_prodigal-single_6
                     4"
     CDS             34776..35249
                     /product="hypothetical protein"
                     /codon_start=1
                     /transl_table=11
                     /translation="MAYNRQPQTVLAGTAIKQSPLPSGTSPAGIVPVTLDVDVATTTG
                     LGVVQVGSGLSITPDGILSATGGGSSLINVKLTAVDYTAAATDYYIGATMKDIDITLP
                     LGVVGKVYVVKNQVSGGIKVKATGGQKIDTASDKTLGTDDSIVVVFDGTRWNVIE*"
     gene            35262..35912
                     /locus_tag="PH2017_36_ELK_O_B_scaffold_2_prodigal-single_6
                     5"
     CDS             35262..35912
                     /product="hypothetical protein"
                     /codon_start=1
                     /transl_table=11
                     /translation="MYKKITHTIVEEHFDHPMSVNIASDVKTGHRMGRPQMIEIMPAG
                     QFKSFVDNYFIDMEGKLVELANATFDESLDFQSALANAMDYETLGNTLGKYYGVEFQE
                     RINQNLGNGIMQLLFYWRNSIRKFDNKETLARIKNNSWAMSQIMNQYNNFWDRDIVRT
                     QFDDFFNEFINLGNARLAKNKTTESAALDRIAAAGSKLSNYLSNGVLQNHPELFTA*"
     gene            35912..36586
                     /locus_tag="PH2017_36_ELK_O_B_scaffold_2_prodigal-single_6
                     6"
     CDS             35912..36586
                     /product="Peptidase C1A papain n=1 Tax=Emticicia
                     oligotrophica (strain DSM 17448 / GPTSA100-15)
                     RepID=I2EZY6_EMTOG"
                     /codon_start=1
                     /transl_table=11
                     /translation="MPQQKVDLREWASPIEEQQNLGSCTAQAVIGAYELLLNLHYPDQ
                     FVDLSRLFLYYNARLIAGDIDEDVGAYVSTAIEAVKTYGLCREELWPYDPNQFKTKPN
                     WRCYHDGGRRSVNNVQELTSHDQIITALDDQHPVIVGVAVYSGFDMVHNNATTLPMPQ
                     QSEEPKGSHAMCIVGYDNNRQSFLLRNSFGNDWGESGHVWIPYAYGLENFSDMWTFDV
                     LLNGNT*"
                     /db_xref="UniRef100_I2EZY6"
                     /db_xref="A0A0D6AE18_9CHRO"
                     /db_xref="eol:Emtol_4114"
                     /db_xref="I2EZY6_EMTOG"
     gene            36698..36904
                     /locus_tag="PH2017_36_ELK_O_B_scaffold_2_prodigal-single_6
                     7"
     CDS             36698..36904
                     /product="hypothetical protein"
                     /codon_start=1
                     /transl_table=11
                     /translation="MGFEKVVLEKVAKIVKADNRAGFFYGTLSVICDEAEAKKILRKL
                     NKDYNNKVQCSPDGSYGYNFDFVA*"
     gene            36992..37372
                     /locus_tag="PH2017_36_ELK_O_B_scaffold_2_prodigal-single_6
                     8"
     CDS             36992..37372
                     /product="Uncharacterized protein n=1 Tax=Sinorhizobium
                     phage phiM12 RepID=S5MAS6_9CAUD"
                     /codon_start=1
                     /transl_table=11
                     /translation="MEDFKSWEELSKLEQAQCIYWDMHKDAYGVRPRCIDTSTWTLED
                     FEAEFKVLGEAIEREETLRKAAEAEAIVKFEKHVVNTICMGAGDRETALRWIMEASSA
                     NGDWEYFCYDMGLPYRYFNNAVAA*"
                     /db_xref="UniRef100_S5MAS6"
                     /db_xref="S5MAS6_9CAUD"
     gene            37397..37663
                     /locus_tag="PH2017_36_ELK_O_B_scaffold_2_prodigal-single_6
                     9"
     CDS             37397..37663
                     /product="hypothetical protein"
                     /codon_start=1
                     /transl_table=11
                     /translation="MKALTAFIDQKNHWNSFFKGPQYEIQTPAGRQRVADMIDSALSP
                     EHLTCDGELSRTEVDRRYRELMTAAKQLKKLDPAVKFYEYETEI*"
     gene            37673..37849
                     /locus_tag="PH2017_36_ELK_O_B_scaffold_2_prodigal-single_7
                     0"
     CDS             37673..37849
                     /product="hypothetical protein"
                     /codon_start=1
                     /transl_table=11
                     /translation="MIRIILFWLILFALFFVGFKTLRSLSGSEAWALTKLISYAILCS
                     LLATGLLIGFVILF*"
     gene            37946..38743
                     /locus_tag="PH2017_36_ELK_O_B_scaffold_2_prodigal-single_7
                     1"
     CDS             37946..38743
                     /product="Putative uncharacterized protein n=1 Tax
                     =Curvibacter putative symbiont of Hydra magnipapillata
                     RepID=C9YDZ6_9BURK"
                     /codon_start=1
                     /transl_table=11
                     /translation="MNRAIKLSIVAAAVALTSACTRIETGEVGVRIDAYKQVQSGELL
                     PGSVNQTIIGDVLTFPIKDVNVSLENMTPVARDNSTMKDFDAVVVYNINPQSVAELYS
                     TKNKTFHAEFKGDTYVMYNYVVQNARNAIYKAARKYEALDMADNRTEMENMIKDEITR
                     NLAEEKLDGSISITQVMIRNVVPSDTVVESANALVRSKNELKQKEVEVKTAEAESRRM
                     AALANNSSASIAFMQAQAMLNISEGIKNGKVQTVVVPSNMTSLMLPK*"
                     /db_xref="UniRef100_C9YDZ6"
                     /db_xref="C9YDZ6_9BURK"
                     /db_xref="pna:Pnap_3158"
     gene            38763..38993
                     /locus_tag="PH2017_36_ELK_O_B_scaffold_2_prodigal-single_7
                     2"
     CDS             38763..38993
                     /product="hypothetical protein"
                     /codon_start=1
                     /transl_table=11
                     /translation="LALAVVALTACDKRPLDQRDYSKTSMSNIPELADCVYIKIEDVR
                     VMRCPKSDTTVTYEVPNGKTRKTVTTTVINDK*"
     gene            38990..39190
                     /locus_tag="PH2017_36_ELK_O_B_scaffold_2_prodigal-single_7
                     3"
     CDS             38990..39190
                     /product="hypothetical protein"
                     /codon_start=1
                     /transl_table=11
                     /translation="MKLPMGSGEYLLITGAMYLVVVLFNVFVYRFAPAEFIQLAWILV
                     LCVPVLFPVRWLVRGTPFWRIK*"
     gene            39187..39453
                     /locus_tag="PH2017_36_ELK_O_B_scaffold_2_prodigal-single_7
                     4"
     CDS             39187..39453
                     /product="hypothetical protein"
                     /codon_start=1
                     /transl_table=11
                     /translation="MKQRGFTLIETMIGVIFALCVVMLGLGAVTGASNGNTISYGVNG
                     MTEMRCIDGYKFVVGQHGGTRQVMDEFGKGVRCEVNSPGTFRSN*"
     gene            39453..39782
                     /locus_tag="PH2017_36_ELK_O_B_scaffold_2_prodigal-single_7
                     5"
     CDS             39453..39782
                     /product="hypothetical protein"
                     /codon_start=1
                     /transl_table=11
                     /translation="MFDWFGKTFGRREYSTVTDQSDLEKIGKDMGKVIQFPELKSVPP
                     VPEVAQPKEDSGRVFYRLGLTENNRVALSMYYSEVSMNSEGVQSLINQLEFYKSQLKA
                     EVEDDNC*"
     gene            39769..40035
                     /locus_tag="PH2017_36_ELK_O_B_scaffold_2_prodigal-single_7
                     6"
     CDS             39769..40035
                     /product="hypothetical protein"
                     /codon_start=1
                     /transl_table=11
                     /translation="MTTVKKPIKSVTPTELHYDLMGREFKEGQYVAVADNGLYIAQVK
                     RFTPKMVEVEKVGTKYRSKRLKYASDMVILDGPDVFMWVLTNGL*"
     gene            40025..40270
                     /locus_tag="PH2017_36_ELK_O_B_scaffold_2_prodigal-single_7
                     7"
     CDS             40025..40270
                     /product="hypothetical protein"
                     /codon_start=1
                     /transl_table=11
                     /translation="MDFKTKEEAYDFLVRVGAIRPNERVLEGQEKNDIWLILQFLESY
                     QSTNNQRFITDYYKYGDEEYQVTFFDADDFEIVEVKQ*"
     gene            40280..40480
                     /locus_tag="PH2017_36_ELK_O_B_scaffold_2_prodigal-single_7
                     8"
     CDS             40280..40480
                     /product="hypothetical protein"
                     /codon_start=1
                     /transl_table=11
                     /translation="MADIIDDAQEAMEAAEELRRATAKEFVPIRTGFCIECEEPTEFT
                     FCSVECRDVHEKREKMKSINGK*"
     gene            40518..41729
                     /locus_tag="PH2017_36_ELK_O_B_scaffold_2_prodigal-single_7
                     9"
     CDS             40518..41729
                     /product="pyocin R, lytic enzyme n=1 Tax=Pseudomonas
                     amygdali RepID=UPI0002DA0E37"
                     /codon_start=1
                     /transl_table=11
                     /translation="MRLRELLSEVKIDNKDGAGAVPYNQDVDYFGLRVAMRPSTFLRL
                     AAPLGQEHSAELEKYIGDGGAIGAPFLEIKIPMEWDDGDFSKPAQVVGHEGRNRMTAV
                     RKLEGDAPIEVHIFPRGGYRARDISPEFRAALVKGLQAEKATNVVAGPLFEDDLEEGW
                     KDTITNLAVAGGIAAGGIGGMMAKQSAQDYFKEPTAAVAQAPAVKKAETPKTFAQVKA
                     APSAPAAVKAEPKKIDVKPITDKPLENVLLQVAKSSGLHGAELAAFMAQCAHETLDFK
                     SLVEFGGSLDFRKYDPKYAPRKAKALGNKHVGDGARYKGRGFIQITGRWNYKQAGEEL
                     GLPLEKHPELLEKPEIAAKASVWFWKHRVQPNVDNFKDTTGVTKQINPGMRGLEDRKA
                     NFQDYMQVAMR*"
                     /db_xref="UniRef100_UPI0002DA0E37"
                     /db_xref="A0A084FF61_PSEAJ"
                     /db_xref="pfb:VO64_1176"
                     /db_xref="UPI0002DA0E37"
     gene            41820..42092
                     /locus_tag="PH2017_36_ELK_O_B_scaffold_2_prodigal-single_8
                     0"
     CDS             41820..42092
                     /product="hypothetical protein"
                     /codon_start=1
                     /transl_table=11
                     /translation="MFSFLKKLFGFGSTPAPVAPYKVEAPEVAQAMVTDATESPVVAP
                     VVADDEGRVDVVVPVAAAEVTAPAKKPRAKKPAAEKKPRAKKAPKA*"
     gene            42095..42910
                     /locus_tag="PH2017_36_ELK_O_B_scaffold_2_prodigal-single_8
                     1"
     CDS             42095..42910
                     /product="hypothetical protein"
                     /codon_start=1
                     /transl_table=11
                     /translation="MFLSDITPRVTVYESLRQVNGRWARVNAETNTVVEYYHGDNTVI
                     VEGGNVFKSAEGEELTQRINQADVEPTIRFLEKITGIPHFEHALGTTGKTPTSGDLDI
                     GIPAGITKEELVAKLSQWCSQHGEDSKAFIRKSGISVHFKTPIGGSPERGYVQTDFMF
                     VPNLDFAKFAMAADPHSKYRGAHKQILLSSIAKVKGYTWNPTTGLIDRATKKLVDNGE
                     NPDHIAELLFGPGFDRTSLTSVEAVLKALENNPQREALIADARETLGREGVEI*"
     gene            42912..44408
                     /locus_tag="PH2017_36_ELK_O_B_scaffold_2_prodigal-single_8
                     2"
     CDS             42912..44408
                     /product="hypothetical protein"
                     /codon_start=1
                     /transl_table=11
                     /translation="MLLRQLLTEAQTLDPNAIKKRHGRFEEFLKYIQDKRPFYTEAGD
                     EVVIDVSEIERLQDLNNNNQFSGQIMLKDTNGKNWPLGKFLKTPPFGQAVPPGQDGEA
                     GDSESAGKEALVVKPKDIGITDVDFKASDLGRMIVSNTALKSTSYGKAVIEMANQIMR
                     GQPAVIPEEYRRNTAIRAAIIDYAGEYLGLLALIHGQSEFPKQSEFMAWLGGSLNDLV
                     LNFPGKTNNPLADSFATVTNPDSEKQINISSKGQKGGAAPSISASITVPDEMRDKKKF
                     QFAIDFIDLLQNKSLPKPASVSQIFQAMNLLHENKPELIPNEFKKYMPWKPSIMQEVM
                     ESIRGKTPMVKYQEIISKETGKGTDGGKLAYAAKKAVINAFNSGKVPEFQAAILEILD
                     MNFIQQYADVTSLRTGVIKFYTQWPAKLDGIVTVETKSGATDPTKGAFSFKLKPPGSS
                     ADPMPELDDEDNVVAKPSTISPNRLAPKKIAPKDKPALSKTSSVRQLK*"
     gene            44482..44961
                     /locus_tag="PH2017_36_ELK_O_B_scaffold_2_prodigal-single_8
                     3"
     CDS             44482..44961
                     /product="Curli production assembly/transport component n
                     =1 Tax=Pelagibacter phage HTVC008M RepID=M1HLM9_9CAUD"
                     /codon_start=1
                     /transl_table=11
                     /translation="MKKTTLALLASIALSASAAELQHNFNSPAFSGLGYSSHVLTLKQ
                     LEDQQKDKNKQAADALKAAAEREAANTPQARFKASMETRIYSELAKRISDSLFGSSPN
                     APTCTPTTSGGPCGDIDIGGQNITWRIQGTNIVVRIVEVANPNNYTELTMPYAAFDI*"
                     /db_xref="UniRef100_M1HLM9"
                     /db_xref="M1HLM9_9CAUD"
     gene            44971..45801
                     /locus_tag="PH2017_36_ELK_O_B_scaffold_2_prodigal-single_8
                     4"
     CDS             44971..45801
                     /product="Curli production assembly/transport component
                     CsgG n=1 Tax=Rhodomicrobium vannielii (strain ATCC 17100
                     / ATH 3.1.1 / DSM 162 / LMG 4299) RepID=E3I1Z2_RHOVT"
                     /codon_start=1
                     /transl_table=11
                     /translation="MKKTILSLAVLAVLALSGCATGSAMREKATGKQFDAPVVEQNVF
                     LKDQSSNLLPPATGPIPVAVYGFQDKTGQRKSIPNIASLSSAVTQGAESYLIKALQDV
                     GQARWFTVLERVGLENLIKERQMIRQAREQYQGKEAKPLNPMMFAGIIVEGGIIGYDS
                     NTLTGGSGVRLLGIGASTQYQSDTVTVNLRTVSVSTGEVLTSVTVTKTVLSYMDKFGV
                     LKFVDSGTQSVEAETGASINESINKAVNLAVQAAVVNTIHEGARKGHWSFKDEKVTAQ
                     *"
                     /db_xref="UniRef100_E3I1Z2"
                     /db_xref="rva:Rvan_2066"
                     /db_xref="E3I1Z2_RHOVT"
     gene            45946..46761
                     /locus_tag="PH2017_36_ELK_O_B_scaffold_2_prodigal-single_8
                     5"
     CDS             45946..46761
                     /product="Uncharacterized protein {ECO:0000313|EMBL
                     :CDP24287.1};  TaxID=515849 species="Eukaryota; Fungi;
                     Dikarya; Ascomycota; Pezizomycotina; Sordariomycetes;
                     Sordariomycetidae; Sordariales; Lasiosphaeriaceae;
                     Podospora.;" source="Podospora anserina (strain S / ATCC
                     MYA-4624 / DSM 980 / FGSC 10383); (Pleurage anserina).;""
                     /codon_start=1
                     /transl_table=11
                     /translation="MNTSMTSISKLTKIFLAVALLTSTGVVCAQASTGPNKVYIEQIG
                     NSNTVAIQQVGGTNNVGGVALSTPTSVSASGITTFTPAAPGSSNYATITGSSNTVALT
                     QTGNSNSAQYDMQGNNNVYTSTVTGHSNQTSLTIGDVNNASNLRNTVTESVTGDTNLI
                     IQQLVGSDITSSTTIAGNLNQVTKELKSSNGTSDIEITGNSNVLNIQQTDASGANGHY
                     LKQVIAGSFNSITTQQQGTNDTTVDIRATGSNNTITVRTSSSAIVSPGTAIAR*"
                     /db_xref="A0A090CG02_PODAN"
     gene            46767..47873
                     /locus_tag="PH2017_36_ELK_O_B_scaffold_2_prodigal-single_8
                     6"
     CDS             46767..47873
                     /product="Uncharacterized protein n=1 Tax=Pelagibacter
                     phage HTVC008M RepID=M1ID94_9CAUD"
                     /codon_start=1
                     /transl_table=11
                     /translation="MWRLLLATLLTLTNTTIFANGSIGVVSDNKGSQCEVQRGKTKTS
                     GVKGASIESMDTYLTQACASNITFRDDTKVKVTENSKLVIDEFVFDPKQSDAGKLAMK
                     VTMGTVRYASGQIAKNNPQQVAVKTPTANIAVRGTDFSMTVDETGQSLVVLLPSCKEE
                     SEQKKYELEENRCRVGEISVSTAAGTVVLDKAFEATFISSADMRPTAPTVIHTVESKI
                     NNNLIIVRPHEVERAIRDNTGRTKREELEAEIEAEAARRLAQRVKENADDIERARILA
                     IAEAAGKTGCNASTSICVTWTNPEAQEIQSRGRGTAFRSNDDHYAEVKTQGYSSNTAI
                     TIVHNDASASELIGAGGGGGNTVYIKQNLGVLRR*"
                     /db_xref="UniRef100_M1ID94"
                     /db_xref="M1ID94_9CAUD"
                     /db_xref="cbaa:SRAA_2273"
     gene            47870..48043
                     /locus_tag="PH2017_36_ELK_O_B_scaffold_2_prodigal-single_8
                     7"
     CDS             47870..48043
                     /product="hypothetical protein"
                     /codon_start=1
                     /transl_table=11
                     /translation="MMGESELRHMYQAWQQGQDNYIYDWYRFVEWAATWNKSTPDAVM
                     QVLQRYRWFERPQ*"
     gene            48043..49965
                     /locus_tag="PH2017_36_ELK_O_B_scaffold_2_prodigal-single_8
                     8"
     CDS             48043..49965
                     /product="hypothetical protein n=1 Tax=Verrucomicrobia
                     bacterium SCGC AAA164-E04 RepID=UPI000361DE67"
                     /codon_start=1
                     /transl_table=11
                     /translation="MKRLLLIFALLFCLGAQGQTTYNAIATAYVTTTISQNVVFDDAM
                     RQGGTFTFSVLAHNGGGRAGQSDTANVKIEFYNSSGGLITQAATSHNANLPNPNAICG
                     NPCIDTSVPWTTLTVSSTLSAAQAANVAYARVSMYGIDGSYWAGDYGPWYRAPTFQLN
                     GGSNLTYNPEFGPYNGVTAQGWTSNPGFGACQGAWGGSNACIVNSDGVPGSSTVGLVA
                     NQNGGGPSATGGTTSGQAGGYNNTMTTTNAGTGATAGSPPPPPPPPPPAPTAIYMDNS
                     AVKIIRAIPTTNNSPGGEGPNNAFDNNSSTKYLNFDKKNAGVTVQLNTGKVVTGFTVT
                     TANDFQGRDPTSYKLYGSNDGSTWTLIKQDSLSLSDNRFTTSSTISVANTTAYAYYFM
                     LFPTTKAGDGCGLNCDSMQVAEITYYYDANSTTTSTASSNTIVDPVTAAANTLCCGGS
                     AASFNAEATNTAKVQAFLNRTTNDSRVYIEQIGNMNTITVNQSGTRQNYAGYHGNGSS
                     NNITINQSGNSNTQANYTDVNVTGNTNTVNITQQSTGGGKGAFVNVQNNNHSVVIQQK
                     DSGSHYAEIAVSGSPKSVDVTQQGSASHMARINLSGLTQDLTLTQSGSTQQFYSITSN
                     CVTAGGCARITVNQGQ*"
                     /db_xref="UniRef100_UPI000361DE67"
                     /db_xref="cpi:Cpin_0334"
                     /db_xref="C7PEL1_CHIPD"
                     /db_xref="UPI000361DE67"
     gene            49993..52014
                     /locus_tag="PH2017_36_ELK_O_B_scaffold_2_prodigal-single_8
                     9"
     CDS             49993..52014
                     /product="hypothetical protein"
                     /codon_start=1
                     /transl_table=11
                     /translation="MKLRDVNPQPAVLDEQVLAEINMSPSSLKQLASQINARAGMEFE
                     MIVPNAENNEGGDMEPDYDSDERARSFSDIEDFFLDGDYNGRREVQRLIEQLREAYWE
                     WESERIDVDWASDGEDYLRDWINNNEWIEEDKIREHLESQGLDEEAVDAAMAAGNSAP
                     RYSKLSDQQAAREADEAYDHYMEAKAAADEEFDELVTSEWEGQGNMYDSALDEYREEN
                     QGNADEGDFLDDRGLRYMSDVSNEYNITWPYWTTPYGGEVSAEQVASDFADAIGRSVK
                     ASGAYHSGSVARPDANNSHYVVEPDGSLDPDDSGDGGLEFVSPALPISELLSDLDKVA
                     KWAGNYGCYTNNSTGLHINVSVEGWSGDMDKLDYVKLALLLGDNYILDKFGRAGNTYC
                     KSAMNEIKSRVTQRPEDAGALLQKMKTGLNGLASKMIHSGVTSKYTSINTKDGYIEFR
                     SPGGDWLQAYANDPGSITNTLLRFVVALDAAVDPEKYKQEYLKKLYAILQPKTHNDTL
                     AYFAQYAAGQMPKQALKSFVRQAQLERKSKKGGDATAYTSIPSTGNQKYEIQRVANDE
                     IVGQFNAATDSDANIVARQWLADNGLQRVDFRLNRATGQERAEAGAATPVGGEWTGQW
                     LIKDGSGRVLHSFGGIGNSQSDANRRAIQWLTQNGYGHGTEIEVVPEMR*"
     gene            52019..52717
                     /locus_tag="PH2017_36_ELK_O_B_scaffold_2_prodigal-single_9
                     0"
     CDS             52019..52717
                     /product="Uncharacterized protein n=1 Tax=Pelagibacter
                     phage HTVC008M RepID=M1IPD4_9CAUD"
                     /codon_start=1
                     /transl_table=11
                     /translation="MKIQDLIEGCKHGEYYCSTDKKWKCRQGPKQTREGMAEGLPQTL
                     RKVVPGYAKREIDQKMDAGKFGKTDADKDANFQRYKKIQDKIKEQGVAEEKTRLDPKC
                     WDGYKKQGTKIKGSVRVNNCVKEDLEETYDGDEFFEAYGELWYNEDEQLDEAEYQGRS
                     VPLGKPMQGDVKKFKVYVKDPSTGNVKKVNFGDPDMKIRKSNPAARRSFRARHNCDNP
                     GPRTKARYWSCRKW*"
                     /db_xref="UniRef100_M1IPD4"
                     /db_xref="M1IPD4_9CAUD"
     gene            52719..53543
                     /locus_tag="PH2017_36_ELK_O_B_scaffold_2_prodigal-single_9
                     1"
     CDS             52719..53543
                     /product="hypothetical protein"
                     /codon_start=1
                     /transl_table=11
                     /translation="MLIRELFENFKPGMYVYHASYLPDQSTGLKSILTKGLQPSAKGY
                     AGPGVYFAYDSEGGYYHVSREEATMFRVKWSDLVNKFGTYPTNPNGIERDENEIVVPG
                     AVPASMLEVEYFPGEWWDLSSAYHASLGPVDETQKSITELFEPGKSWQWEFTGSEEAI
                     ATFQVGEVPYMFHAYGADGQWEVEFKRDGKKLDRTQKFGLTGTGNSAEVMGTVVDIMR
                     AFLAKYKDKIEVLIFSAKEDSRQGLYARMVKRLLPTWTMKQSGEEFVLVAPSGPAQ*"
     gene            54188..56239
                     /locus_tag="PH2017_36_ELK_O_B_scaffold_2_prodigal-single_9
                     2"
     CDS             54188..56239
                     /product="adenylate/guanylate cyclase (EC:4.6.1.1)"
                     /codon_start=1
                     /transl_table=11
                     /translation="MLNYSMKNFIPGPWSIAWVAVTAVVLVALKISNPAPVENIQLKG
                     FDALLATDEPVASDRVVIVDIGEASIERLGQWPWPRKDLARAIERIQELGASAIVVPV
                     IMSEADRLGGDRDLVSTLSHTNSIIAQAPTTQNKRPDAVRRGVAVIGGEAQDWVFSWP
                     GALSPYKPLADSAAGVGTSVVAPEVDGVVRRMPLIVGVNGEIYPSIPLEALRVATGQT
                     SYQVKMSSAGIEKVRIAGQPVVTTDEHARVWLRWNKQFERHELSDLSKKKVNLKGKVV
                     VLGLGVEGLGTVIATPRGEAWAHDIQAQTVQTLLDGDSPVRPAFARSVELLAIVLIAF
                     VLIFVMPRLPFWAVAVALFVTVGGVVGGSFYAWQQYSQLWDIYMLTFSAIVLYGHALF
                     ARFVIEFKQKQQIKKQFGTYLSPALVAKLQKNPEMLQLGGDERELSIMFTDVRGFTTI
                     SEHYGKDVQGLTQIMNRYMTAMTRKIIDNNGTLDKYIGDAQMAFWNAPVDEPRHAHQA
                     VKTALEMMESLDEFNREITAEGIPPFGMGLGINSAVVVVGNMGSDQRFDYTCLGDGVN
                     LASRLEGQSKPYGVRIVLGQRTAELVKDEYPTVELDCIAVKGKNVGVKIYTLGETDIT
                     LHDTYLTAYYRGDWTRAKKQCEKLIALDNELKAYYEAMLERMNEGLPANWDGTYRATS
                     K*"
                     /db_xref="bbt:BBta_7152"
                     /db_xref="UniRef100_M1HLN3"
                     /db_xref="M1HLN3_9CAUD"
                     /db_xref="4.6.1.1"
     gene            56236..56940
                     /locus_tag="PH2017_36_ELK_O_B_scaffold_2_prodigal-single_9
                     3"
     CDS             56236..56940
                     /product="hypothetical protein"
                     /codon_start=1
                     /transl_table=11
                     /translation="MTQQLDFDFSQQPVRNPEYFFPLSLKLDPEEKANFIATGLVPHR
                     NKITGTQHGLSNVGNADQYFPRTIAQTNEFVKPLGLEVRRVTLFLSDKSQTSWVVHSD
                     GVWYNKKPAILEARLSYYEIADAPGAIRWWDDNLKSTLQVIPATDRTQERVSSIADCA
                     EDLRTDRITWADIPQPAFSAVTSSPSALLRTNRLHHVIQGPGLRVTVACQLVFPDGNP
                     VGVWEHIEKNIHLLGI*"
     gene            56940..57323
                     /locus_tag="PH2017_36_ELK_O_B_scaffold_2_prodigal-single_9
                     4"
     CDS             56940..57323
                     /product="hypothetical protein"
                     /codon_start=1
                     /transl_table=11
                     /translation="MLYFAYGMNTNSSVMSKTSKRLGPATLIDYEWEMLQFANVFESP
                     GRSALGILWDIDEVELQDLDYREGYPTFYDRISATVEHQGEQKSAWVYYMTPHYRTKL
                     TGCEPSQHYSQMVTEGFAQDGLVIS*"
     gene            complement(57313..57642)
                     /locus_tag="PH2017_36_ELK_O_B_scaffold_2_prodigal-single_9
                     5"
     CDS             complement(57313..57642)
                     /product="Uncharacterized protein n=1 Tax=Pelagibacter
                     phage HTVC008M RepID=M1ID90_9CAUD"
                     /codon_start=1
                     /transl_table=11
                     /translation="MDVATLINKYGFPIVAAGGMGYLIFYVWQWATQDIKPVLGAAST
                     TLIALIDRVRMLDNDLIRLNQKVDVVLHLRGKIIDGERVLEQQKVDREADEKFRDAVA
                     VDKAPKK*"
                     /db_xref="UniRef100_M1ID90"
                     /db_xref="M1ID90_9CAUD"
     gene            complement(57642..57842)
                     /locus_tag="PH2017_36_ELK_O_B_scaffold_2_prodigal-single_9
                     6"
     CDS             complement(57642..57842)
                     /product="hypothetical protein"
                     /codon_start=1
                     /transl_table=11
                     /translation="MLYFDYTWDLNSDRIILDEELNIDKLGWKAGDYFRVTNINGRAM
                     LVKVDPLVAFVRDGGAELAGEK*"
     gene            complement(57923..58204)
                     /locus_tag="PH2017_36_ELK_O_B_scaffold_2_prodigal-single_9
                     7"
     CDS             complement(57923..58204)
                     /product="Uncharacterized protein n=1 Tax=Pelagibacter
                     phage HTVC008M RepID=M1IP38_9CAUD"
                     /codon_start=1
                     /transl_table=11
                     /translation="MGEFFKLVAEVGFPIAAAIAAGYFVFLTLKFILAGVTSSVASLK
                     GIIEALDNRVKTMNHDVIRIDAVVSNALGLKPDTSRIARADGKNDARRD*"
                     /db_xref="UniRef100_M1IP38"
                     /db_xref="M1IP38_9CAUD"
     gene            58316..59620
                     /locus_tag="PH2017_36_ELK_O_B_scaffold_2_prodigal-single_9
                     8"
     CDS             58316..59620
                     /product="hypothetical protein"
                     /codon_start=1
                     /transl_table=11
                     /translation="MKLRELIIVEDGEASVATTSSDIATVAYPLFVRGKNKKEKRKNA
                     RAAVGQKYVPGPKWIGTGVFENNSLNEFAPGAGDDGGEDPYKYPKPQHYSRSIDFFGQ
                     FEADHFDREDMNDATGEFKGYWGKTQIAYFKFDNPAKTGSIDPGIGWYYEPESVADNS
                     NTFAKPAAFDNSEQRKQQELGMIRAFLKSGQTPKPGSQIYSLMKQHGMVEAHVLNHDN
                     VIYRLDRENPMSDTEVAVLGGAGRYSLKALRDKARREAAALAQDLSVEHGGAFRRSAE
                     NIKQLTNTINTIVAAYNELARLRRRGGRGSRGITDEDADFIRECIRVVEQATQNYRLL
                     ENVAVEPHAAGYEKTKLTSPKFAVVVDTPSDYDWYKIGNHWHDRIIDPHEFGQEDSDT
                     VMVASGDADFKDMLAKLDRMGFTYKKIGGTHSQPEIHKGRKE*"
     gene            59617..62643
                     /locus_tag="PH2017_36_ELK_O_B_scaffold_2_prodigal-single_9
                     9"
     CDS             59617..62643
                     /product="Putative uncharacterized protein n=1 Tax=Vibrio
                     phage KVP40 (isolate Vibrio
                     parahaemolyticus/Japan/Matsuzaki /1991) RepID=Q6WI00_BPKVM"
                     /codon_start=1
                     /transl_table=11
                     /translation="MIRIRLINEGKVVKQITSRVHESVVLEQINKYKDPFDTVQIVEG
                     ELSEGAKDMLQHVARKIVPAAMAAGVALGGANASAQGGANPNYPGLNKSVGQHISDIV
                     SPNYKEIMRQRQHQRSTERQVWDAEQNEIRRQRVADARSRAGGGQQHVIYDQSRLSQD
                     GKSYIIYGIDNKVRRIPVAGTEYMAGDSQRLPHYITSGGNVLYVRHPHAVTESVTEGS
                     ELKQAKRKYNQAAKDANADQAGAGKKIDTMKKSLRQKDVDNKKEVTEGYTVTRGIDKE
                     RYQERAGLEGPFSTKSGKVVYYDPQEGKYYDPDTDMYIGHDDWVALNEGWKEKLAAAA
                     LAGTMALGAAGAQARVSPDDDPGINRLSGKPVATQVAPAASQAVQPGASLPSKNLQAV
                     DSIDGNKASGYTITQDGKSFDVKVVPKGSPTPRGAKMMKVTQSQLGERGIGNYVVYLL
                     NNGTAYLYMGDVSEGYDEMDEDAPGLVKAAAGLALGGVAAAGAPAIIGILGPLLGIPM
                     AAYGAYSAAKLGMKGVEKLWDMASEKLGGDDKVAQYANAKLATLPPEQAKAGAEVVKK
                     IGESKQGTVAEDATVGTIPASGTVGTSGRTQFAPTGKTTNAKFNKNGQIELDTEQEDD
                     GSVNLDADAVKQLQQAGVQIKEEIDSPVAGAITRRILLQRSDLLSKYGPVLVMQAIDE
                     VADYVGDVEEIGSSDVSGWVKQVEQMLDSNPPEAFGEAVNEGTDTLEGILSKYSADYA
                     KFKAGGDIDENQDFFDALYDHYLDSGEMPYTIAKGRDGDPYEWITQRLDQEAGIDPVA
                     EAEGDEAGADQNIIMQIRKASDYEKPTRVELADGTESVIAPNIAKQILAKFDKMKPES
                     KELLQNTLNTEAGFKEILAYFGGGVREQAVARVNNIMQAAVAEAGWGRRDRRDAYQRD
                     YDSSVAGMGKRQSLAYQLDGGANDEGWDKPEQERSYYKKAPAKKGYYFYNVPADQTAK
                     AEELGLFKTKSGKWYSPFENTRANMFFGAGRYWEPK*"
                     /db_xref="UniRef100_Q6WI00"
                     /db_xref="Q6WI00_BPKVM"
     gene            62643..63245
                     /locus_tag="PH2017_36_ELK_O_B_scaffold_2_prodigal-single_1
                     00"
     CDS             62643..63245
                     /product="Gp114 n=4 Tax=unclassified Myoviridae RepID
                     =H6BI55_9CAUD"
                     /codon_start=1
                     /transl_table=11
                     /translation="MKFADLGDRGPDFIREMDSQGYRGSRDSVDDAGKKEYSGKVAKP
                     GDVVKQGAKALDNAFNHKEDDWSAEFERRMKNEAEVDEASLAQMRDYFDQSDSDSVKV
                     DRNYDAPSKKQNPAGVPQEIQTLVNKMYHAGKITPDEFEILRKFQRQTKINVGIREAD
                     KNPYAIGMAQAMKSTGDKPPLKKSTINKAHKIARAIEKGE*"
                     /db_xref="UniRef100_H6BI55"
                     /db_xref="M4SPI2_9CAUD"
                     /db_xref="H6BI55_9CAUD"
     gene            63245..64543
                     /locus_tag="PH2017_36_ELK_O_B_scaffold_2_prodigal-single_1
                     01"
     CDS             63245..64543
                     /product="Uncharacterized protein n=1 Tax=Bdellovibrio
                     exovorus JSS RepID=M4VBI1_9DELT"
                     /codon_start=1
                     /transl_table=11
                     /translation="MAFCRLPWQGIQITPLGDFRMCALLNVAGTDKGVSLDENGNTMN
                     VLTHSFNQALNGKWQRSVRLNDVNNNNAWHEICACCREREAAAKGSADNPHSSRRQSM
                     ERRNPSTFPVNPESYSDAQMDKNGYVPWNPTSLDIRFGNLCNQACVQCGPHNSNMWYE
                     EAVGYNKGNEVKWSFGKQTIKLERDQHKRLHIPNEVRWWESPVWWEKFDEILPTLEHI
                     YLTGGEPMIVPAHDEMLDRIIASGYAKNIYLDYDTNLSVINDRLAQRWNHFKHVEIAA
                     SMDAAYEPFNLIRTGNWEVFKRNVVRIKEYEQDGVVKLHRLTSCAQISTSHTLFETED
                     WVAEQQIPFQVKFIDYPLMHNLASLPRAAKEELVEYYSTRNSEAVNTVRNWLMNHMDA
                     ENIPAVREYIKFMDYLDTTRNTNWRSVLPGTWTLLNKYIV*"
                     /db_xref="UniRef100_M4VBI1"
                     /db_xref="M4VBI1_9DELT"
                     /db_xref="bmx:BMS_3121"
     gene            64554..65189
                     /locus_tag="PH2017_36_ELK_O_B_scaffold_2_prodigal-single_1
                     02"
     CDS             64554..65189
                     /product="Lytic enzyme (EC:3.2.1.14)"
                     /codon_start=1
                     /transl_table=11
                     /translation="MIELTIDILEACLPEAKRANLEKFVEGLNETFEHFEIDTPKRMA
                     MFIAQTAHESGNFAATQENLNYSAKGLTGTFKKYFPTEESAVPYSRKPEKIANRVYGG
                     RMGNGPESSGDGFKYRGRGVIQLTGKDNYTACGKALELDLLTDPDCVAENPVAVLSAG
                     WFWNTRRLNEWADKGDITTVTKKINGGTIGLADRKKHYEHILEVLEELDSE*"
                     /db_xref="mgy:MGMSR_2563"
                     /db_xref="UniRef100_V4HKH0"
                     /db_xref="V4HKH0_9GAMM"
                     /db_xref="3.2.1.14"
     gene            65290..66564
                     /locus_tag="PH2017_36_ELK_O_B_scaffold_2_prodigal-single_1
                     03"
     CDS             65290..66564
                     /product="Uncharacterized protein {ECO:0000313|EMBL
                     :KJV07507.1};  TaxID=1632867 species="Bacteria;
                     Proteobacteria; Gammaproteobacteria; Methylococcales;
                     Methylococcaceae.;" source="Methylococcaceae bacterium
                     Sn10-6.;""
                     /codon_start=1
                     /transl_table=11
                     /translation="MKEMIWYCDHKNDNPFELHSYLQQFITNNTDNIDHFTVQPAIDL
                     TILPEFQSKITVKTFTDYVPKSNGVVVIGLHGGWDKIKLELITQWFISDHNRLRAWQD
                     ESCRIVLDYSMEGFGEEAFGDLYNWSMAHGLEDRLIYVSGDLNTQDNYRNWCARHGVR
                     PAMTTTYYGYFAVWASRQLQATPQIARRQRYMSLNRRPHYHRIMMMTILERRGLIEHG
                     TISMPRDFTEPDIGWAPDQWDLRRLWDELKDLQIGFLDRYESAFASLYEKLPLIADRT
                     DFETNHALDFNQDLYAEHPVNLITETLCFTDSAFASEKIWKPMAAGQIFLVLSGPHYL
                     RGLRRIGFRTFAPAINEEYDEETEPIARANLVARELKRLISITDEEFDAVVSQCQEVI
                     QHNQALITDQKQIKATVSRNLVNTLEGKRGTN*"
                     /db_xref="A0A0F3ILG4_9GAMM"
     gene            66551..68008
                     /locus_tag="PH2017_36_ELK_O_B_scaffold_2_prodigal-single_1
                     04"
     CDS             66551..68008
                     /product="Radical SAM domain protein n=1 Tax
                     =Teredinibacter turnerae (strain ATCC 39867 / T7901)
                     RepID=C5BK30_TERTT"
                     /codon_start=1
                     /transl_table=11
                     /translation="VEPIKIHLNRVKQQLDAVSSSYCVAKWQQVTIHLATGQTHSCHH
                     PATHRIPLEEIAVNPSALHNTKFKKAQRKKMLEGERPKECDYCWKAEDSPGHHYSDRV
                     HKSADPVWGKPYLESSAKMPWDADVTPAYVEVSFSNVCNFGCAYCSPDISSTIMQEVK
                     RHGPVVLDGGRVDRDIIKLEQQGRMPIPNREHNPYIDAFWAWWPTLYPKLKVFRITGG
                     EPLLAKDTFKVLDWIIEHPNPELDLAINSNLGVDEKLLKEFLEKANYIQENKLVKSLK
                     IFTSCDTWGAQAEYIRTGLDYKQWYRALWDITLRYPALSITVMVTFNLLSIPRFESFL
                     RDMLALRQAPSVSINNSGMRGVGLDFPYLRHPRYLSSLLADPYMLVLLDRAIQFMRHN
                     TATYQYVDYHDGFYPHEVENLQRVYNIASAEWQGSLDNQISRRDFYLYITEHDRRNST
                     DFKTVFPEIGYFYDQCKREYEESQAAREAANKDKE*"
                     /db_xref="UniRef100_C5BK30"
                     /db_xref="A0A0F9MF14_9ZZZZ"
                     /db_xref="ttu:TERTU_2274"
                     /db_xref="C5BK30_TERTT"
     gene            68011..70362
                     /locus_tag="PH2017_36_ELK_O_B_scaffold_2_prodigal-single_1
                     05"
     CDS             68011..70362
                     /product="NAD-binding, UDP-glucose/GDP-mannose
                     dehydrogenase family protein n=1 Tax=Methyloglobulus
                     morosus KoM1 RepID=V5C9K8_9GAMM"
                     /codon_start=1
                     /transl_table=11
                     /translation="MKRVAMIGLGKLGLPCAEVMAEHYDVCGYDINTVDPTLTVAIKS
                     SVEEAVKDADIIFVAVPTPHNPQYGGETPISDMTPCDFDYTPVIRVFEQINPHVTQDQ
                     LVVLISTVLPGTVRDSLIGYLTNARFIYNPYLIAMGSVKWDMVNPECLIIGTEDGSTT
                     GDAQELIEFYKPLMKNEPRVNVGTWDEAEAIKIFYNTFISAKIGLVNMIQDVAEKNGN
                     INVDVVTDALKAATQRITGPRYLTAGLGDAGACHPRDNIALRWLSGKLDLGYDMFHAI
                     MSARDSQAQAMAGKLVKLAQENNMPVVIHGKAYKPYVPYTIGSYSLLVGHFVEHAGVE
                     LHYVDPLTDDLQAPAGPAVVLMAHNPAITYAGTGVEIRADEFYYDIVPGSIIVDPWRT
                     IKSLPGCHVVHYGNPKFSLPTINGRILNPVNRCEIFVDLYSKFKFTSYNDQPMTYFAL
                     APVDAINKDDVAAEYIASTRTRIGTFKSTDRIVFITPHEGMIAHAFMWQDRLSKHWPD
                     LTKDQWYYANELQSPGQALALANKTSDDINLLSFISIDAWVNKNISVDHAYENKTANF
                     LSYNRVIKAHRCHLVGEMQLLGLTKNNMVSFVPSGEVYPGVFKSATEVLENSYLHPEA
                     LSRVLPVLNKQLVIDNYDVTQNGPVVGNHFEQSLLSVITETTYEHGDVFISEKTFKAI
                     AHGHPFIIVGPAESLRVLHQLGFETFDGIIDESYDQEYDPTIRMYKIITELQRINALT
                     GTERFDFFHAMMNVANRNKEKFDKFVANQNQSTFWTFVKSKAK*"
                     /db_xref="UniRef100_V5C9K8"
                     /db_xref="V5C9K8_9GAMM"
                     /db_xref="apc:HIMB59_00015010"
     gene            70364..71440
                     /locus_tag="PH2017_36_ELK_O_B_scaffold_2_prodigal-single_1
                     06"
     CDS             70364..71440
                     /product="hypothetical protein"
                     /codon_start=1
                     /transl_table=11
                     /translation="MITKTDPNVTMGYEMHIRSPKFEQEFKNLRVLIVTLREHRWEDV
                     SAAAALVLDNYDKVIIDVVSEAPPYNFWTKMIARDAQWQTAVDNNKVMIIDSSPCAIP
                     GFEHEYYPTFLGNWFYKPEDNTNPLLATERTVHFLSLARIPRLQRVILTQEYFRRKID
                     HQGIISCGCDDEPDIWNSEIYIDSNLKHKFPVLLNQGKLSREGSWRQSTDSQFMTPLI
                     NVVIESSYDAMPFIEDGSRLLKTAQFWDKLFFTEKTNKAFAFHQIPVFLTVPGYVKML
                     RSWGFDVFDDVVNHSYDTESDPWLRIYKVASEVERLCSIPLAELASANNIEQRFAYNQ
                     QHLLTMHDYFYKKCTDSIDNFLRK*"
     gene            71443..72069
                     /locus_tag="PH2017_36_ELK_O_B_scaffold_2_prodigal-single_1
                     07"
     CDS             71443..72069
                     /product="hypothetical protein"
                     /codon_start=1
                     /transl_table=11
                     /translation="MGMIPYTVLDENPAMAKLQFEANQCVVEIGSERGEGSTSFLYNW
                     AHKNGLQFYSVDVVPDAQQHFTDMPSDFNFCLTNAGSEWCEKKLPLLLQKIKVLYLDN
                     FDWIDPVNLQYQWLHDQIAAYATRGVVMNNENCQEEHRLQALHCLPYMAYQSIVLIDD
                     SWVDSGTPTGFNGKCGTAIPVFIAAGYRVAIDETGDKYKLFLYRGLDL*"
     gene            complement(72066..72989)
                     /locus_tag="PH2017_36_ELK_O_B_scaffold_2_prodigal-single_1
                     08"
     CDS             complement(72066..72989)
                     /product="2-nitropropane dioxygenase"
                     /codon_start=1
                     /transl_table=11
                     /translation="MKTFTEFFDCKYPIACMAMNKVSDLNLAIAVRRAGCLPSLSIFN
                     YFIDVELIGTTKLKRDLKQYHEVFGDTSILLSLDVTNLLDLPGLIDILLEYKVRAVEI
                     ILEDQHPDAYIRRRTILPEVVARLQANGTMVFTKTLMPNDTLVGADGIILKGPDGAGR
                     GNLTGETLEQLFEKFKTNCLDHKVITSGGVGTSAQLKYYIDRGAFGVGIGTMFAVSVE
                     SKISTETKLKLVASGAADVKRLENGKTDLDSQNAVVFGSVAVDNHNNTRGLMVGIKDP
                     SQGHVFIGKGIEHANEILTCEEIVQRLVKDL*"
                     /db_xref="zmo:ZMO1861"
     gene            73041..73799
                     /locus_tag="PH2017_36_ELK_O_B_scaffold_2_prodigal-single_1
                     09"
     CDS             73041..73799
                     /product="Mannose-6-phosphate isomerase
                     /mannose-1-phosphate guanylyl transferase n=1 Tax=SAR86
                     cluster bacterium SAR86B RepID=J5KRS3_9GAMM"
                     /codon_start=1
                     /transl_table=11
                     /translation="MKIVIATGGFDPVHSGHIKYLQDARKHGDRLVVGLNSDEWLKRK
                     KGRAFMPFAERQAVLEALRCVDEVVAFDDSDGSAISLLETMQRSYSYAEIIFVNGGDR
                     TAANIPEMSVKNVLFKFGVGGDNKANSSSWILEEWKAPKTERVWGYYRVLHEVPGTKV
                     KELTVMPGQSLSMQRHAYRNEYWHVSEGQCIVNSQMAGGYQLPSKQLGLHETHQIPVS
                     EWHQLTNPFDTPCKLIEIQYGERCVEEDIERKST*"
                     /db_xref="UniRef100_J5KRS3"
                     /db_xref="J5KRS3_9GAMM"
                     /db_xref="apc:HIMB59_00009800"
     gene            73859..74110
                     /locus_tag="PH2017_36_ELK_O_B_scaffold_2_prodigal-single_1
                     10"
     CDS             73859..74110
                     /product="Uncharacterized protein {ECO:0000313|EMBL
                     :KKM23873.1};  TaxID=412755 species="unclassified
                     sequences; metagenomes; ecological metagenomes.;"
                     source="marine sediment metagenome.;""
                     /codon_start=1
                     /transl_table=11
                     /translation="MSFSPEQIAKLKRVIQEGVQVKREIDDLNVGLKETVAAIAEEME
                     IKPAVLNKAITKAFKGDFDKDQADLDSVEEILEVTGNKL*"
                     /db_xref="A0A0F9KP30_9ZZZZ"
     gene            74110..74400
                     /locus_tag="PH2017_36_ELK_O_B_scaffold_2_prodigal-single_1
                     11"
     CDS             74110..74400
                     /product="hypothetical protein"
                     /codon_start=1
                     /transl_table=11
                     /translation="MTKLFASIVNYIKQDWRENPVRCVLEILAWFMSIGCAIAMALTV
                     PNPPFLILYPIFIAQCAIFAWAARTRGSVGMLANYLLLVTIDSIALVKMWMQ*"
     gene            74402..74692
                     /locus_tag="PH2017_36_ELK_O_B_scaffold_2_prodigal-single_1
                     12"
     CDS             74402..74692
                     /product="hypothetical protein"
                     /codon_start=1
                     /transl_table=11
                     /translation="MDQKVVVNHWRYDDGWHDIPSILLKDINAPRREFREEIVGWHCW
                     VYCFNHHEFIQWMAEHCPGADCTPRFNSGDPMVTVHITNKDEAAYFMLNFDV*"
     gene            74689..75483
                     /locus_tag="PH2017_36_ELK_O_B_scaffold_2_prodigal-single_1
                     13"
     CDS             74689..75483
                     /product="hypothetical protein"
                     /codon_start=1
                     /transl_table=11
                     /translation="MTIPMAQLNAVQTGKVVFLGARSLREQHSIKTLSLESAIVDYNG
                     VIGDYHSELLINEPMDVSRGIFTQDYVDSMYKAGYRLFKTAQINVLDLNLAKLMKQGN
                     INVKPGDVGEQILVDGIDLGVLHQGTIIRIGNQVELEVVTPRLYCSRFGLDLTSFDET
                     ATNESIGSTIKRLLFAGQVADWIRYKPIGIYARVLKTGVINLSDTVVVDPTFSPYYGS
                     KKLIIPSSQKEIHQTLFTWMTREQFVLKHPNIPLSTVDSYYAGSKL*"
     gene            75464..75733
                     /locus_tag="PH2017_36_ELK_O_B_scaffold_2_prodigal-single_1
                     14"
     CDS             75464..75733
                     /product="hypothetical protein"
                     /codon_start=1
                     /transl_table=11
                     /translation="MPDLNYNLYLGDRDETELYEWLCENIAPVLMTTKAEWDYFTMYH
                     GDNDLWIMHSADVSDTSGQYDIITQISFKHREDAVMAKLRFGGSM*"
     gene            75733..75975
                     /locus_tag="PH2017_36_ELK_O_B_scaffold_2_prodigal-single_1
                     15"
     CDS             75733..75975
                     /product="hypothetical protein"
                     /codon_start=1
                     /transl_table=11
                     /translation="MAWLEPKYTFRKSWGHVVALKDPYQDHNEFGTVVDLDSVDAILK
                     WTEENANATRISYDTWKFRSRDDAEQFIMLFKLTWN*"
     gene            75978..76391
                     /locus_tag="PH2017_36_ELK_O_B_scaffold_2_prodigal-single_1
                     16"
     CDS             75978..76391
                     /product="hypothetical protein"
                     /codon_start=1
                     /transl_table=11
                     /translation="MTDPEYLNIDLETMTGVDLLPWQKQTFDTIYGGFKRGEMMTFAS
                     GRNTGKSMLTAAMLDNLCKEIIMPPFEVLSTADVDGVPWYTVSCRKEVSIWIRENGEE
                     DRDWYNHINERWMLHHNIFDMSQEMLAMTKLRWGT*"
     gene            76388..76582
                     /locus_tag="PH2017_36_ELK_O_B_scaffold_2_prodigal-single_1
                     17"
     CDS             76388..76582
                     /product="hypothetical protein"
                     /codon_start=1
                     /transl_table=11
                     /translation="MRILNKRLWPYQFTLPIKDMHATDDRIIWLKNNMPKEAWRYNET
                     NSMFCFADKDDAMLFKLSCS*"
     gene            76579..76854
                     /locus_tag="PH2017_36_ELK_O_B_scaffold_2_prodigal-single_1
                     18"
     CDS             76579..76854
                     /product="hypothetical protein"
                     /codon_start=1
                     /transl_table=11
                     /translation="MSYNGAVKFLPDNWSPMEYSIIADGADCYPWREVYAWWPVKTVY
                     GERVWREKIFKRKVWVVWGTGFHMEPHVQYATAFDLITYDPDRYYKI*"
     gene            76826..77260
                     /locus_tag="PH2017_36_ELK_O_B_scaffold_2_prodigal-single_1
                     19"
     CDS             76826..77260
                     /product="hypothetical protein"
                     /codon_start=1
                     /transl_table=11
                     /translation="MTLIGIIKSKYRTWQENRFLTRHHCRNLAEYNRRYDPDYSPRAS
                     QISNYYHGYQHVHCFENRENFVYNRIYDYGPGGYRDGFHEICDWCEEHLRGKWRYDML
                     RVMKAPSTANKWAVNELGGGDHWFFAFQDSEDYFMFKLQWGQ*"
     gene            77260..77703
                     /locus_tag="PH2017_36_ELK_O_B_scaffold_2_prodigal-single_1
                     20"
     CDS             77260..77703
                     /product="hypothetical protein"
                     /codon_start=1
                     /transl_table=11
                     /translation="MNTAYFTDEELINYTIKFSNDPEKIRLATAMERIRGAIWDDLVD
                     VGIDETYCTFTSEWGSEMHVGRYISHLREEIEIRDEELHQLREEVAELKTRSIMDFIQ
                     EVKQELKTAEYLVKQAQDARDQEHKARRNAERELEMWDVLTNGKK*"
     gene            77700..77957
                     /locus_tag="PH2017_36_ELK_O_B_scaffold_2_prodigal-single_1
                     21"
     CDS             77700..77957
                     /product="hypothetical protein"
                     /codon_start=1
                     /transl_table=11
                     /translation="MTHLVRDEGRIHGARYYTIKPEFDWWLPGGLSNNTWRDMIEWCV
                     ETFGPSAETGVWQPGARWYANNAKFWFREEEDAVMFVLGWS*"
     gene            77957..78169
                     /locus_tag="PH2017_36_ELK_O_B_scaffold_2_prodigal-single_1
                     22"
     CDS             77957..78169
                     /product="hypothetical protein"
                     /codon_start=1
                     /transl_table=11
                     /translation="MFIHTYDEYWNQGHAVAAFSIPSIDQICEMKSWCRESYGEPGDR
                     WQDHIIHGEVLFDDRQDLALFVLRWS*"
     gene            78166..78420
                     /locus_tag="PH2017_36_ELK_O_B_scaffold_2_prodigal-single_1
                     23"
     CDS             78166..78420
                     /product="hypothetical protein"
                     /codon_start=1
                     /transl_table=11
                     /translation="MTVYYKTNEAWPGINFPVLHRVVYAKTVDNVQAQYQRSYKDHLV
                     DTWLEANCRHPYYHSPGYLKEKFIQFECDEDAAMFALSCV*"
     gene            78417..78773
                     /locus_tag="PH2017_36_ELK_O_B_scaffold_2_prodigal-single_1
                     24"
     CDS             78417..78773
                     /product="hypothetical protein"
                     /codon_start=1
                     /transl_table=11
                     /translation="MSKFEIKSLYTLPNGIHLPCGLNFRDKLWWRFMPGVVINVKWPD
                     GWVVLHESPDGSMVSTKSADPNDHYRPWMEKNVGRQKWDWDWGMANNDVSDNRLTIKI
                     RKKHQECAIIAKLMWS*"
     gene            78776..79141
                     /locus_tag="PH2017_36_ELK_O_B_scaffold_2_prodigal-single_1
                     25"
     CDS             78776..79141
                     /product="Uncharacterized protein n=1 Tax=Methylotenera
                     mobilis (strain JLW8 / ATCC BAA-1282 / DSM 17540)
                     RepID=C6WX16_METML"
                     /codon_start=1
                     /transl_table=11
                     /translation="MNETLILIALLFTKHFVVDFPLQHRYQYSNKGTYGHPGGILHAG
                     LHGAGTYFCFVWFAPVAAIYLALIDMFLHYHIDWAKMNLNAKMGWGPNTHEQFWWLLG
                     LDQFLHAMTYVGLVALVTV*"
                     /db_xref="UniRef100_C6WX16"
                     /db_xref="mmb:Mmol_1561"
                     /db_xref="C6WX16_METML"
     gene            79180..79323
                     /locus_tag="PH2017_36_ELK_O_B_scaffold_2_prodigal-single_1
                     26"
     CDS             79180..79323
                     /product="Uncharacterized protein n=1 Tax=Lysinibacillus
                     sphaericus OT4b.31 RepID=R7ZEH6_LYSSH"
                     /codon_start=1
                     /transl_table=11
                     /translation="MPCDDNCKKEYSEEYDAYFCGTCNKWLEDPCDDPECEYCPNRPA
                     TPQ*"
                     /db_xref="UniRef100_R7ZEH6"
                     /db_xref="R7ZEH6_LYSSH"
                     /db_xref="cth:Cthe_3339"
     gene            79293..79568
                     /locus_tag="PH2017_36_ELK_O_B_scaffold_2_prodigal-single_1
                     27"
     CDS             79293..79568
                     /product="hypothetical protein"
                     /codon_start=1
                     /transl_table=11
                     /translation="LSQQASNTTIAMTVPEDHNYRVRVKLPWFDFLSDLSVEQHANDV
                     RQMREWLDELVEWQPNMYSIRFFSQGASANVWFKEKEHAMLFKLGWA*"
     gene            79576..79827
                     /locus_tag="PH2017_36_ELK_O_B_scaffold_2_prodigal-single_1
                     28"
     CDS             79576..79827
                     /product="hypothetical protein"
                     /codon_start=1
                     /transl_table=11
                     /translation="MFDRGPQGPRGVQGPAGVSVGAGYVARKIETSPWKSWYAWRPIK
                     LHGEWVWFEWVFRRCINTYVDMDNWKRYEYGNIFDVLSE*"
     gene            79827..80072
                     /locus_tag="PH2017_36_ELK_O_B_scaffold_2_prodigal-single_1
                     29"
     CDS             79827..80072
                     /product="hypothetical protein"
                     /codon_start=1
                     /transl_table=11
                     /translation="MEYFWSDGGNNSPYFSYRIRVPKCTTEMYEWCDAFDDEGAYFRR
                     WHVEWRDTHKPRDYEVVQFEWREAANMFLLTWGGEVL*"
     gene            80069..80344
                     /locus_tag="PH2017_36_ELK_O_B_scaffold_2_prodigal-single_1
                     30"
     CDS             80069..80344
                     /product="hypothetical protein"
                     /codon_start=1
                     /transl_table=11
                     /translation="MKKTATQVLEEQYADQAAQILREEIDNEILFDMLTHVGWTRVEL
                     SRLTRTDNRDMNTWMHAECKKHWHRRGKVWMFECREEAALFKLTWSN*"
     gene            80345..80566
                     /locus_tag="PH2017_36_ELK_O_B_scaffold_2_prodigal-single_1
                     31"
     CDS             80345..80566
                     /product="hypothetical protein"
                     /codon_start=1
                     /transl_table=11
                     /translation="MYQEFSWRNAKHDPMIVEVMHHGQVIMHFFIGEAMEGAGRKRVM
                     AHVRECDHSPWLKEWRELAEVEMLDKFKE*"
     gene            80581..80976
                     /locus_tag="PH2017_36_ELK_O_B_scaffold_2_prodigal-single_1
                     32"
     CDS             80581..80976
                     /product="hypothetical protein"
                     /codon_start=1
                     /transl_table=11
                     /translation="MTEETKKQEVMDALHESGRAFAKAADEWQQIANSYYSGLEPEEQ
                     LWAFCAVVEKLSKGELDEGRSYRGILYDTFGWGPEAYGAAQHAGFLGLHNSIYRFEDL
                     EHVFKNTLKELEIEVEEEKLRDALAKHFY*"
     gene            80994..83642
                     /locus_tag="PH2017_36_ELK_O_B_scaffold_2_prodigal-single_1
                     33"
     CDS             80994..83642
                     /product="DNA polymerase {ECO:0000256|RuleBase:RU000442};
                     EC=2.7.7.7 {ECO:0000256|RuleBase:RU000442};; 
                     TaxID=1141136 species="Viruses; dsDNA viruses, no RNA
                     stage; Caudovirales; Myoviridae.;" source="Cronobacter
                     phage vB_CsaM_GAP32.;""
                     /codon_start=1
                     /transl_table=11
                     /translation="MFIDAYHDKKKEIIHVAERVDGKRVLREYPAKYVLYYPDNKGKF
                     VNIAGDRVSRVILGNAAAFDKERRIYSNRKLCESDYKPLNRCLEEQYGGQEAPDLHVA
                     FFDIEVAYDRVKGFAPPEDPFNYITAITTYLMWMDVNITLCLKPEAMSQEVAQEICAK
                     FDNTILCSTEKEMLDMWLELIADADVLSGWNSEGFDIPYTTNRIIRVLGKDQTRRICL
                     WDQYPKRREFEKYGKTLETYDPIGRVHLDYLELYRKYNYHELPSYRLDYVGEIELGEN
                     KIHYEGTLDQLYNNDFEKFIAYNRQDVFLLKKLDDKLKFIELTNLISHANTVTLRGTL
                     GAVAVTDQAVINEAHRLGMVVPDRPRRSEDSKDNAAAGAYVAVPKQGMHEWIGSMDIN
                     SLYPSLIRALNMSPETIVGQVRQTRTLAGIQDFIDRGEGIAEFWEGKFACFEYDSVMA
                     REIGQTEIIDWADGTSTQMSSAQVYDYVFHGGQPLMISGNGTIFKYDTKGVIPGLLER
                     WYAERKELQKKAKEAYGTDMYDFWDKRQLVKKINLNSAYGALLNAGSRFFDQRLGQST
                     TLCGRLVAKHMASQVNDCLTGDYEHMGKSIIYGDTDSVYFSAVPVFKSQIESGEIDWS
                     VDKIIELYDAISDQVNGTFPAFMNRAFNAPASQGEIIKAGREVVASKGIYMTKKRYAV
                     LIVDKEGKRKDINGSKGELKAMGLDMKRADTPEFMQRFLEEALTMTLEGATMETVMAR
                     VKQFREEFKSRPGWEKGTPKRVNNLTKHTDVYKKTGKCGVGHAMAAINWNRIKEAYGD
                     KRSMDITDGQKAIVCKLKNNPLQINSIAYPIDEMNLPDWFKQLPFDHGAMEEKIIDSK
                     IENLLGVLRWDLNLSKDRGFVDDLFS*"
                     /db_xref="K4F7H5_9CAUD"
                     /db_xref="UniRef100_K4F7H5"
                     /db_xref="nat:NJ7G_3144"
                     /db_xref="2.7.7.7"
     gene            83703..84422
                     /locus_tag="PH2017_36_ELK_O_B_scaffold_2_prodigal-single_1
                     34"
     CDS             83703..84422
                     /product="hypothetical protein"
                     /codon_start=1
                     /transl_table=11
                     /translation="MLKDIVLDVAKNIASLGTFDEILVEQDTDTTKFTAYPEDSSITV
                     LANSKAKVDELPEACGMLNLGFLVGLSGLYRSEDSKVATGTNNKSEIDRLAFSGVDGN
                     KDEYRLTPTNLMKTKTRSFKGTTWDVVVKPAANKISELSQRAGLYASIDPNLVASTDN
                     GKLIFTFGGAAGGGHSGKFVFADTTQTLKRPVTLPIQSLLLALKTASQGTPVISISEK
                     VAKIEFDSGVIAYEYLVIAQQ*"
     gene            84419..85987
                     /locus_tag="PH2017_36_ELK_O_B_scaffold_2_prodigal-single_1
                     35"
     CDS             84419..85987
                     /product="Uncharacterized protein n=1 Tax=Azospirillum sp.
                     (strain B510) RepID=D3P6D0_AZOS1"
                     /codon_start=1
                     /transl_table=11
                     /translation="MSIDLTKKAMEGNYAFYLPAISGFYTKTLGKIASDPNFLPPGRV
                     PAKFEKGIEGTNFLDPENSYYHYGVALYSAGHADRNLTRCDDKEPMIHKRDRNKTIIV
                     GDSSGFQLATGVIKMDWANIKGAEGDKFREEILRYLEHTSDWSMTLDVPAFAAVPPLS
                     AKTGLTKFEDTLDISVHNLHYFMKHRVPGATKFLNVISGSTPDNSKLWYDTIKHFSKK
                     SSVVEMGYTEDRTLEGWAFAGINMKHMPSVLNRMLDLIEDGLIADKDWIHFLGIGRLK
                     WACYLTSIKRQLQRHYNPNINISFDAASPFVAAGGYALSYNYNYFTPNKLTYSMSKSV
                     DNKALKNSKLEMPHQGPIMERLTAGDICYLGPNDANKNGKIGKTSWDTISYLFVMAHN
                     VYNHIQAVQETLRLADIEYARNPNVDYRDATGYGKKAPNLSEFIPNDILYFNNFVEVL
                     FDPATGIDTARQMIVDNTTFLNSISFGGVEAARKAKSNDIFDTAESVPDDDDMAGLDD
                     ENLTALEQELDHDD*"
                     /db_xref="UniRef100_D3P6D0"
                     /db_xref="A0A0F9FG06_9ZZZZ"
                     /db_xref="azl:AZL_d03830"
                     /db_xref="D3P6D0_AZOS1"
     gene            85977..86495
                     /locus_tag="PH2017_36_ELK_O_B_scaffold_2_prodigal-single_1
                     36"
     CDS             85977..86495
                     /product="hypothetical protein"
                     /codon_start=1
                     /transl_table=11
                     /translation="MTIERVAPDFFTGVEVENSPAKGMRTLFVVGIQPVDTIVANVLN
                     SKSQHVYIGANMSLHNLANDDHDGWREWDNMIEGVLDSGAVDYVTVDFTSAQVEGFLE
                     SRASEDNRVIPMISVKLPYTRLLNYNTTIKIDDKGFNATNPGVWCHSLHDLMNRETFT
                     PWHAYRGDNPVN*"
     gene            86505..86699
                     /locus_tag="PH2017_36_ELK_O_B_scaffold_2_prodigal-single_1
                     37"
     CDS             86505..86699
                     /product="hypothetical protein"
                     /codon_start=1
                     /transl_table=11
                     /translation="MSEEEVKVGNFSKTAKKPTPTKAVAEEAPITVEELNAKLDAVLK
                     HLQAIDWKMWVYLKANNYID*"
     gene            86708..87079
                     /locus_tag="PH2017_36_ELK_O_B_scaffold_2_prodigal-single_1
                     38"
     CDS             86708..87079
                     /product="Uncharacterized protein n=1 Tax=Methylobacterium
                     extorquens (strain PA1) RepID=A9VWK9_METEP"
                     /codon_start=1
                     /transl_table=11
                     /translation="MSQDMIWVTFRKEGIHRYPAAGHDPKLASGDEYDVSFLQYPHRH
                     MFHFKVYLEVFHDDRDVEFIQFKRWLENLYNKGTLELDYKSCEMMADDLYKEISSKYT
                     DRKIWIEVSEDGENGCLKQYA*"
                     /db_xref="UniRef100_A9VWK9"
                     /db_xref="mex:Mext_0158"
                     /db_xref="A9VWK9_METEP"
     gene            87054..87521
                     /locus_tag="PH2017_36_ELK_O_B_scaffold_2_prodigal-single_1
                     39"
     CDS             87054..87521
                     /product="hypothetical protein"
                     /codon_start=1
                     /transl_table=11
                     /translation="MDASNNTLNNHVKFNDRGNRDNRGPREQRGNYNNQYQPRRAGLN
                     INHIKFDLLKISELYDGVLTAELGHLPLDLYNQYLTDLCKSGMIFSYSIDTPELRTHE
                     ASGDRSFTYTVNIQSGRDRASKALKIHVGLYKSAWCQETVHSADGLCCMPNRL*"
     gene            87602..88813
                     /locus_tag="PH2017_36_ELK_O_B_scaffold_2_prodigal-single_1
                     40"
     CDS             87602..88813
                     /product="hypothetical protein"
                     /codon_start=1
                     /transl_table=11
                     /translation="MRKLFYMGLEPYEGRYTLQLQQWNEAVFKRRGIDYVVVPGSTID
                     NTKAISVGQVLDAHGRSYFGMSQMMNLVQMMRSGEVTGQDVVYFEDMFQPGIESLPYI
                     MDQIPPEQRPRIFVRCLAQAIDPDDFVHVWGMSKWMSTYEQMVNCFATGVLATNEEMV
                     AHMRIANWTAPIYNISGLAFGKEEVLSRVNNQVKPWSERANRVVFAARFDQEKQPDFY
                     MDLIEAWHRNNMPQIEFAVLSGGPLRSNNPKYLERAAQLEERGMLRIYKDLQKNEYYN
                     IVNDSKVLFNCALQDWVSNTVSEADTLGCNVLYPAYRSFPETFANDHTRMYVPWSQQD
                     AFDKLTALLAAPHPGQGKISDWNNGTIDRIIDIMETAGTVAEGGMTCKATQWDRAGNR
                     YRDHVAGAKYK*"
     gene            88810..89805
                     /locus_tag="PH2017_36_ELK_O_B_scaffold_2_prodigal-single_1
                     41"
     CDS             88810..89805
                     /product="Putative uncharacterized protein n=1 Tax
                     =uncultured bacterium RepID=C6G4C8_9BACT"
                     /codon_start=1
                     /transl_table=11
                     /translation="MTDKWVAITGCNGYIGGQTALRFKELGYKVLGVDRNTTAPWIAE
                     SLDQVISGDFNNPIFINSFIDKNPVALIHIAGSSLVGPSMLDPGPYYVNNVGNTAKLL
                     GSLAKRGWKKTVVFSSSAAVYGEPKTNMVAENSPTTPISPYGQSKLMAEQVLRDCAKA
                     HGFKTVALRYFNACGADSKVRHGQLKAATHVIARIMETIVNKGVFTLNGTDYATHDGT
                     CVRDYLHVEDIAEAHYLATKYCETVDKGTSVELNLGTGKGVSIRDIINSVERITGRMV
                     LVHNGPARSGDPATLVAYADKAKKTMGWKPEKSGIDNIVRTAWAWYNSAEYKGRA*"
                     /db_xref="UniRef100_C6G4C8"
                     /db_xref="cts:Ctha_0049"
                     /db_xref="88068235"
                     /db_xref="C6G4C8_9BACT"
     gene            89802..90143
                     /locus_tag="PH2017_36_ELK_O_B_scaffold_2_prodigal-single_1
                     42"
     CDS             89802..90143
                     /product="hypothetical protein n=1 Tax=gamma
                     proteobacterium SCGC AAA076-F14 RepID=UPI000382555D"
                     /codon_start=1
                     /transl_table=11
                     /translation="MTTLKNFDVGGEVIKDNETYVLKDNKTLKNLVLSSTKLYKGKST
                     RGHRHAGQEEVYFFIQGHGKMIVGDEDSEPFAVGPGSIVLIPDGAFHRVINDGDSNLV
                     FNCVFDGKRNH*"
                     /db_xref="UniRef100_UPI000382555D"
     gene            90143..90574
                     /locus_tag="PH2017_36_ELK_O_B_scaffold_2_prodigal-single_1
                     43"
     CDS             90143..90574
                     /product="Cytidylyltransferase n=1 Tax=Polaribacter sp.
                     MED152 RepID=A2U021_9FLAO"
                     /codon_start=1
                     /transl_table=11
                     /translation="MKIGFTCSTFDLLHAGHVSMLQEAKTQCDYLICGLQNDPTLDRP
                     TKNAPVQSIVERQMQLKGSRYVDEVWVYNTEKDLEDLLLTLPIDVRILGVEYEGKEFT
                     GREICHKRGIELYFNGRDHSFSSSSLRKRVFEAEREKHENK*"
                     /db_xref="UniRef100_A2U021"
                     /db_xref="pom:MED152_05745"
                     /db_xref="A2U021_9FLAO"
     gene            90561..90989
                     /locus_tag="PH2017_36_ELK_O_B_scaffold_2_prodigal-single_1
                     44"
     CDS             90561..90989
                     /product="Sugar ABC transporter substrate-binding protein
                     n=1 Tax=Ralstonia sp. AU12-08 RepID=S9SXN1_9RALS"
                     /codon_start=1
                     /transl_table=11
                     /translation="MKINELENSITDAWFKSGSFETFKKPAQEKYEVAQQAGTVQTLE
                     GPVQYEAGHYIMTGPKGEQYPITPEKFHSLKDDLGNGIATPKKIPKIAKLADHDGVIH
                     TSWGDLTYTAGNDYIVRHGAGDYGAVKKDIFAQTYDTSKA*"
                     /db_xref="UniRef100_S9SXN1"
                     /db_xref="S9SXN1_9RALS"
     gene            90991..91155
                     /locus_tag="PH2017_36_ELK_O_B_scaffold_2_prodigal-single_1
                     45"
     CDS             90991..91155
                     /product="Uncharacterized protein n=1 Tax=Methylophilales
                     bacterium HTCC2181 RepID=A0P6V8_9PROT"
                     /codon_start=1
                     /transl_table=11
                     /translation="MQVRVKENPEEFGRCGCGRSPTGKCIGWHGLTEEQYQAALKKYE
                     EELFEDGAGI*"
                     /db_xref="UniRef100_A0P6V8"
                     /db_xref="A0P6V8_9PROT"
     gene            91152..91400
                     /locus_tag="PH2017_36_ELK_O_B_scaffold_2_prodigal-single_1
                     46"
     CDS             91152..91400
                     /product="Glutaredoxin n=1 Tax=Pseudoalteromonas citrea
                     NCIMB 1889 RepID=U1KQU9_9GAMM"
                     /codon_start=1
                     /transl_table=11
                     /translation="MTSIVVYSKDHCPYCDQAKAWLNSKGFAFTEHKIGYNGFTRENL
                     LEAVPTARTVPQIIIDGTLVGGWDNLRASEFYARANQG*"
                     /db_xref="UniRef100_U1KQU9"
                     /db_xref="A0A0F7KQ19_9SPHN"
                     /db_xref="man:A11S_1579"
                     /db_xref="U1KQU9_9GAMM"
     gene            91378..91662
                     /locus_tag="PH2017_36_ELK_O_B_scaffold_2_prodigal-single_1
                     47"
     CDS             91378..91662
                     /product="hypothetical protein"
                     /codon_start=1
                     /transl_table=11
                     /translation="MPAQTKDKIYSAKTAATVYRLKDIRRWLIDNCKNRWSATDYKGD
                     PFNWRKLGKITEWKEQHSIELDITIMVHFKKPEDLMLYLLTWPSDVLLNS*"
     gene            91718..92437
                     /locus_tag="PH2017_36_ELK_O_B_scaffold_2_prodigal-single_1
                     48"
     CDS             91718..92437
                     /product="GTP cyclohydrolase I (EC:3.5.4.16)"
                     /codon_start=1
                     /transl_table=11
                     /translation="LTQLHYKEEDGRPLSQVIRDRLKQDNKRFWAGDNISEYISDAEK
                     DTLIAEATQAFEQVLDTLLIDRESDPNSKGTAKRLAKMYYNEIMAGRYDPAPDATAFP
                     NDSADRYEGMLVVRSELRSMCSHHHQPVSGVAYIGILAAEKLIGLSKYTRIAQWCARR
                     GTLQEELCNDIAREIQKATGAENLGVYIQAVHGCCENRGIMAHSSLTQTTVLKGSFKD
                     DPGTKKEFFDNIKMQQEFAPR*"
                     /db_xref="pseu:Pse7367_3566"
                     /db_xref="UniRef100_I4Z4Z8"
                     /db_xref="I4Z4Z8_9BURK"
                     /db_xref="3.5.4.16"
     gene            92442..92882
                     /locus_tag="PH2017_36_ELK_O_B_scaffold_2_prodigal-single_1
                     49"
     CDS             92442..92882
                     /product="hypothetical protein"
                     /codon_start=1
                     /transl_table=11
                     /translation="MDEDSNNKVDTVADITPVEFKWDETNLTVGVVAQEIGTIDLSDY
                     SIGSSANTVSIASNSWTNGNSFSFGSSDAFNAGTTEYGKTTIKTAKSTIDIDELADMM
                     ETVKKRLLILTPNFEMHEKYPMLKELYDEYRALEALLSGPDNQQ*"
     gene            92892..93305
                     /locus_tag="PH2017_36_ELK_O_B_scaffold_2_prodigal-single_1
                     50"
     CDS             92892..93305
                     /product="hypothetical protein"
                     /codon_start=1
                     /transl_table=11
                     /translation="MRVGFSLGRCIRDIVNGTVDIDDVVVIVSGTRFTTQEQLDGIVS
                     EYMWRDNYLLGLDEAECHGVASVLFREGKIHQPRNFGTYRSQMPESCVWADLLPTGGH
                     EDPMVQEAWQAYRGMLGLTGNTPDNKEFIESNWKI*"
     gene            93306..93623
                     /locus_tag="PH2017_36_ELK_O_B_scaffold_2_prodigal-single_1
                     51"
     CDS             93306..93623
                     /product="4Fe-4S ferredoxin, iron-sulfur binding n=1 Tax
                     =Candidatus Burkholderia kirkii UZHbot1 RepID=G4MJV2_9BURK"
                     /codon_start=1
                     /transl_table=11
                     /translation="MTFVVTESCIKCKYTDCVDVCPVDCFKEGPNFLVIDPDGCIDCA
                     VCVPECPADAIMPEHEVKDVFWVDLNARLAASWPTITKKKSPLPEAEEFKTVKDKRHL
                     LEE*"
                     /db_xref="UniRef100_G4MJV2"
                     /db_xref="A0A069P9G6_9BURK"
                     /db_xref="bxe:Bxe_A1051"
                     /db_xref="G4MJV2_9BURK"
     gene            93620..94363
                     /locus_tag="PH2017_36_ELK_O_B_scaffold_2_prodigal-single_1
                     52"
     CDS             93620..94363
                     /product="hypothetical protein"
                     /codon_start=1
                     /transl_table=11
                     /translation="MSLANLIKLDNVPRLVEKYSGIGALPLALPKFELDDTKAFWRVW
                     YDEATIVERQHIDRGALGKDAPVMSFTQWEGLAMYEDSTLLAKAAWNTRISTALASSQ
                     PRFLQSIFENLPFVRIRSVRLWSANREVRAHYDGNMPPSLDGVLRFPTEIRIMLDDQN
                     PTETFWLTPVDKHDPQTQVPQVDKHYVKLPLDTNTFAWNNEDFLHGADYDPRYRKILV
                     VIKGWVDLERLELLLDQSINKYPEYIIKG*"
     gene            94365..95162
                     /locus_tag="PH2017_36_ELK_O_B_scaffold_2_prodigal-single_1
                     53"
     CDS             94365..95162
                     /product="nucleotide sugar dehydrogenase (EC:1.1.1.22)"
                     /codon_start=1
                     /transl_table=11
                     /translation="MTKIIIQGAGIVGQSTELFLKKFVPNVQISFNDPYKEISPLASD
                     WTEADYVIVCVNTDLDESLVLPENNTKNVNDAINEALAKGFTGTMVVRSTLGMSAIKD
                     YMEQLGQHLLVWPEYIREATWQEDSVNPRFVVLGGEPAEAFADLLSAYQGPAFITDPM
                     EAMIAKLSTNTFLAMKVIFANQVEQMCKAVGADYSIVRVMLENEGRLGSSHWSVPGSD
                     GVAGFSGKCFPKDVKTFETALVKSGIHVDLIRAITDLNNEMRTNVKE*"
                     /db_xref="ttr:Tter_1130"
                     /db_xref="UniRef100_UPI0003A4444D"
                     /db_xref="A0A0G1HX12_9BACT"
                     /db_xref="UPI0003A4444D"
                     /db_xref="1.1.1.22"
     gene            95149..95436
                     /locus_tag="PH2017_36_ELK_O_B_scaffold_2_prodigal-single_1
                     54"
     CDS             95149..95436
                     /product="hypothetical protein"
                     /codon_start=1
                     /transl_table=11
                     /translation="MSKNDPWQNVVKAIQGIKGLDTDALDPKWILCYTDGTRNIAMEH
                     NHGTLDDVLQAFEDFCKGCGFVFDGFAIVDEDGIPVNGLNSIAKLESGDED*"
     gene            95426..96280
                     /locus_tag="PH2017_36_ELK_O_B_scaffold_2_prodigal-single_1
                     55"
     CDS             95426..96280
                     /product="hypothetical protein n=1 Tax=Rhizobium sp.
                     2MFCol3.1 RepID=UPI00037E6ED4"
                     /codon_start=1
                     /transl_table=11
                     /translation="MKIKLVSDLHLEFSDINITNDDKCDVLILSGDIMVAQDLHDHIA
                     ADFSPYSNGALADLGRKMQRVARFRDFLKRCSFQFPHVVYVAGNHEFYHGKFFAGIDY
                     LREECARYPNIYFLECDTKTIDDVTFIGATLWTDMNKGDPLTMHAIEGLMNDFRIIRN
                     DKREYARMSARDVVDRHARTLKYFRSVLAEQHDRKFVVVGHHSPSFQSVHESYKHEQL
                     MNGGYHSDLSEFILDHPQIKLWTHGHTHHPFDYQIGETRIVCNPRGYESDGYSETTGW
                     NPNIVIEV*"
                     /db_xref="UniRef100_UPI00037E6ED4"
                     /db_xref="A0A0F9S4A4_9ZZZZ"
                     /db_xref="pnu:Pnuc_0863"
                     /db_xref="UPI00037E6ED4"
     gene            96290..96853
                     /locus_tag="PH2017_36_ELK_O_B_scaffold_2_prodigal-single_1
                     56"
     CDS             96290..96853
                     /product="hypothetical protein"
                     /codon_start=1
                     /transl_table=11
                     /translation="MIDMKQFFEAIGYRITEGSDYGWNCYGPNSHQLSAWNGVHGEGG
                     WSANIVFSTKSQKVYEVEVCDYTNDRAYRLINPDYVKKYNKESKARGVEGHAAWDDVD
                     YTDLETDEDFLEKLTAIVKGEPYDTRVSIPVDFTDEELLKYMTMAHERDMTFNAFIEE
                     ALRHAIDNAKASGLLRDEKTSEEYNEI*"
     gene            96857..97072
                     /locus_tag="PH2017_36_ELK_O_B_scaffold_2_prodigal-single_1
                     57"
     CDS             96857..97072
                     /product="hypothetical protein"
                     /codon_start=1
                     /transl_table=11
                     /translation="MKPIDPPETLCVWIVTSISASGSMTTHSPSSAGSSIFPGYYTSL
                     EDAQQEQMLLALKGTKAHVFQLDFPRP*"
     gene            97069..97260
                     /locus_tag="PH2017_36_ELK_O_B_scaffold_2_prodigal-single_1
                     58"
     CDS             97069..97260
                     /product="hypothetical protein"
                     /codon_start=1
                     /transl_table=11
                     /translation="MKTREQIITSMCYTWRHDYGLRKDNFKELGSGLTEDEANALWKQ
                     MAQLFDNDIAPYMELKSGQ*"
     gene            97250..97522
                     /locus_tag="PH2017_36_ELK_O_B_scaffold_2_prodigal-single_1
                     59"
     CDS             97250..97522
                     /product="Uncharacterized protein n=1 Tax=Methylobacillus
                     flagellatus (strain KT / ATCC 51484 / DSM 6875)
                     RepID=Q1GXP8_METFK"
                     /codon_start=1
                     /transl_table=11
                     /translation="VDSKLYEIMNILSEECAEVVQAVSKCNRFGLDNFKPGKPLTNAQ
                     HLEGEIGDLLAMVDLLKLKGVVTDAGLEAAKLAKIEKLKKWSNIYE*"
                     /db_xref="UniRef100_Q1GXP8"
                     /db_xref="mfa:Mfla_2726"
                     /db_xref="Q1GXP8_METFK"
     gene            97515..98375
                     /locus_tag="PH2017_36_ELK_O_B_scaffold_2_prodigal-single_1
                     60"
     CDS             97515..98375
                     /product="Queuosine biosynthesis radical SAM n=1 Tax
                     =Vibriophage phi-pp2 RepID=I6W7B7_BPKV4"
                     /codon_start=1
                     /transl_table=11
                     /translation="MNEFKVSEVFYSAQGEGRFIGVPSVFFRTFGCNFKCPGFGLPPG
                     EKTSEPDEIGKVVHLYKTFEELPLAQTGCDSYASWHPAFKHLSPYYTVDQAIEKMLEL
                     TPNHAWKQDNGNDVHLVITGGEPLLGWQQLYPDLLSENKMRDLENLTFETNGTQHLHE
                     DFKRFLMNDYHLRKDQITFSVSPKLSASGEKWSDAVKPEVVVEYQTRGYTYLKFVVDK
                     AADFEEVDAATAEYREAGFKGPVFVMPVGGTDAAYFANSKHIADIALEKGYRYSPRLH
                     VDIWSNGWGK*"
                     /db_xref="UniRef100_I6W7B7"
                     /db_xref="I6W7B7_BPKV4"
                     /db_xref="gsn:YC6258_01025"
     gene            98408..98755
                     /locus_tag="PH2017_36_ELK_O_B_scaffold_2_prodigal-single_1
                     61"
     CDS             98408..98755
                     /product="hypothetical protein"
                     /codon_start=1
                     /transl_table=11
                     /translation="MKAQTPAQGISLEQDFGDARVFNVECDCTSDDHSAKMWIEVQRD
                     KDIPDVEVSFYVTTWTPAWSAWGKRLIAVYDILFKGVHKQEHHMLLNKQSALNFAEAI
                     RSTVQELEENQTK*"
     gene            98946..99140
                     /locus_tag="PH2017_36_ELK_O_B_scaffold_2_prodigal-single_1
                     62"
     CDS             98946..99140
                     /product="Putative uncharacterized protein n=1 Tax
                     =Psychrobacter cryohalolentis (strain K5)
                     RepID=Q1Q810_PSYCK"
                     /codon_start=1
                     /transl_table=11
                     /translation="MNDDHANLTNPCVGICVSDDSGMCIGCYRTQDERDYWYSESVEW
                     RDKILAEIPAREEKMFGGDN*"
                     /db_xref="UniRef100_Q1Q810"
                     /db_xref="pso:PSYCG_13030"
                     /db_xref="Q1Q810_PSYCK"
     gene            99140..99460
                     /locus_tag="PH2017_36_ELK_O_B_scaffold_2_prodigal-single_1
                     63"
     CDS             99140..99460
                     /product="hypothetical protein"
                     /codon_start=1
                     /transl_table=11
                     /translation="MFDFIKKFFKKKQTAKSMRNSPEPWVNVVQAHVDPNNPKQGYFE
                     LEWNPAFVQFLRNGGYYGSSPEEIVDAWFTDMCRNVSMDGDAATSFVADAGRMQTNNR
                     TRNQ*"
     gene            99457..100173
                     /locus_tag="PH2017_36_ELK_O_B_scaffold_2_prodigal-single_1
                     64"
     CDS             99457..100173
                     /product="hypothetical protein"
                     /codon_start=1
                     /transl_table=11
                     /translation="MKVASVNLDRRSKLPLETRLAHNKLEASMHKKCIQLSQPDEEMH
                     NAFAELKKNPIFKEPQESIQVIPGGVVGDKHFEPNFIQQDGDLFYEVSFYNQISILGK
                     ERYNELNKTYNKNIPAGSFGENIQTEGLHSIESLSQGTILQFGDNAQIKITHLRTFCY
                     KFANVIFSTVDEYFHWKKTSGGVITRLGVLGQVVAEGSIYPNDQISIVYTPPVLNRLG
                     YIQRPHRVASKTPCDPPTST*"
     gene            100205..101188
                     /locus_tag="PH2017_36_ELK_O_B_scaffold_2_prodigal-single_1
                     65"
     CDS             100205..101188
                     /product="RNaseH ribonuclease n=1 Tax=Cronobacter phage
                     vB_CsaM_GAP32 RepID=K4F653_9CAUD"
                     /codon_start=1
                     /transl_table=11
                     /translation="MSYLIVDAANLFFRARHVIRTGDPEERVAMSYHIILASVLRQWR
                     DRQGKHVVFCFEGRSWRKDVYKPYKANRAEGRAQQTPKEAEEEKLFWESFDKFYEYIS
                     TKTNVTVLKNPVCEADDFIARWIQLHKDDNHIIVSSDTDFEQLIAPNVQLFNGITGVL
                     TTHEGYFDEKGKPVKDKKTKEVKPAPEPEWLLFEKCMRGDTSDNVFSAYPGVRTKGTK
                     NKVGLQEAFADRNNKGFMWNNLMLQRWTDHEGVEHLVRDDYERNRAIIDLTAQPDHIK
                     AELDATIAEAVQKPRNPSVGPHFMKFCGKYNLQKSSDNAQQHTEWLAATYN*"
                     /db_xref="UniRef100_K4F653"
                     /db_xref="A0A0F9M143_9ZZZZ"
                     /db_xref="K4F653_9CAUD"
     gene            101145..101498
                     /locus_tag="PH2017_36_ELK_O_B_scaffold_2_prodigal-single_1
                     66"
     CDS             101145..101498
                     /product="hypothetical protein"
                     /codon_start=1
                     /transl_table=11
                     /translation="MLNNIQNGWRPLITKVGIVSLLAFAIAFFTWPANAEVFKLDSQW
                     TCGKTEELAAGLKAAGEDIIAAGSIDGVVMFSLWANSKTRTFTAVGTPVADPKTSCII
                     IHGDKLSILAPKTTV*"
     gene            101539..101850
                     /locus_tag="PH2017_36_ELK_O_B_scaffold_2_prodigal-single_1
                     67"
     CDS             101539..101850
                     /product="Uncharacterized protein n=1 Tax=Azospirillum
                     brasilense Sp245 RepID=G8AVQ4_AZOBR"
                     /codon_start=1
                     /transl_table=11
                     /translation="MSRPKPNILLTHTDPRTYKSEEVLSADAIYAVFYKDKPINLRTL
                     NSLISYPGPKYKKVSFSNPGHAFNLADKLNKLFKCTDFSVVELKQGRKINEQGTSYKD
                     N*"
                     /db_xref="UniRef100_G8AVQ4"
                     /db_xref="A0A0F9MMX4_9ZZZZ"
                     /db_xref="abs:AZOBR_p270209"
                     /db_xref="G8AVQ4_AZOBR"
     gene            101819..102202
                     /locus_tag="PH2017_36_ELK_O_B_scaffold_2_prodigal-single_1
                     68"
     CDS             101819..102202
                     /product="hypothetical protein"
                     /codon_start=1
                     /transl_table=11
                     /translation="MSKELATKITEYLAQYPIPHIWENTKVTEYTVFKNYQPGKQKGL
                     RLTTFGWELMKPHFRYWSYQCPPGWSPNPGHLIGLEQHLDWPYYHGAGYMRIFGEQDA
                     MEIRLVNDDIILWLNGLSRRAQGKG*"
     gene            complement(102205..102903)
                     /locus_tag="PH2017_36_ELK_O_B_scaffold_2_prodigal-single_1
                     69"
     CDS             complement(102205..102903)
                     /product="hypothetical protein"
                     /codon_start=1
                     /transl_table=11
                     /translation="MAINPRSILNTAFVTGGTKIFADFRANETTRTPKRYNKLTTTQN
                     GSIPWNSTPCFSLIAHALIFTEDNSATSSLSKTQPVLDSTIYFFRKTDMAFMGFSSYS
                     RHAGSDSNSGLWGLANIDDTQLSVSRWAAVANPQGMPTNVTTTPTIQSINLQISTGPV
                     GNPTPSTRGSILQTAPAEISYQEVVTGGRQFVQIGLIVAGTGGADSFFLESNSNLVKY
                     IGTLGSVTKIYNRY*"
     gene            103286..103684
                     /locus_tag="PH2017_36_ELK_O_B_scaffold_2_prodigal-single_1
                     70"
     CDS             103286..103684
                     /product="hypothetical protein"
                     /codon_start=1
                     /transl_table=11
                     /translation="MKKVVLGLVAFGAISVAQAQTVQLPTDSGKVWLPMAFNECQRQV
                     NDFQKFGRTIAGTSNVSQRVGSTTRIKYSPLLIQDSVVRFTCVENGQNGSGMHASKRT
                     ISDIITEVENRARQNSTSTMSTARALGLGE*"
     gene            103753..104022
                     /locus_tag="PH2017_36_ELK_O_B_scaffold_2_prodigal-single_1
                     71"
     CDS             103753..104022
                     /product="hypothetical protein"
                     /codon_start=1
                     /transl_table=11
                     /translation="MSNVTAQAVEAAVESVIAGETFTHVGYAVSKSGKGAIRYTNDKR
                     RTRTLVRAGCTSVKFIELPAPMTKEAIDASEFIAQVMPAQEQAVA*"
     gene            104108..105205
                     /locus_tag="PH2017_36_ELK_O_B_scaffold_2_prodigal-single_1
                     72"
     CDS             104108..105205
                     /product="ATPase associated with various cellular
                     activities AAA_5 n=1 Tax=Arcobacter nitrofigilis (strain
                     ATCC 33309 / DSM 7299 / LMG 7604 / NCTC 12251 / CI)
                     RepID=D5V7V6_ARCNC"
                     /codon_start=1
                     /transl_table=11
                     /translation="MGSQVETRTVKISECKPILRRAVQKRRPVFVWGPPGVGKSDMVN
                     QVAGEWPNSAVVDLRMALMDPTDIKGVPYYSAGDNTMKWATPSELPTAEFAAQHDVVF
                     LFLDELNSAPPAVQAAAYQLILNRKVGQYTLPDNVVMIAAGNRMGDKGVTYRMPSPLA
                     NRFMHLEIRVDFEDWEQWAIMHEIHPHVVGFLKQFKGDLYNFDPTQHDRAFSTPRTWS
                     FVSDMLDDDMPDSANTDMVAGLVGEGMAIKFMAHRKHAADLPDPSDVLSGKVTTFKSK
                     EVSAAYALVTSLSYELRTRYEAGKREGKLDEFNKNADNWLGFMMANFEPEMVIMGAHT
                     VLKSYKVVFDRKKMTNFPEFFKRYANLLTDE*"
                     /db_xref="UniRef100_D5V7V6"
                     /db_xref="A0A0F9JSQ9_9ZZZZ"
                     /db_xref="ant:Arnit_3079"
                     /db_xref="D5V7V6_ARCNC"
     gene            105207..105530
                     /locus_tag="PH2017_36_ELK_O_B_scaffold_2_prodigal-single_1
                     73"
     CDS             105207..105530
                     /product="hypothetical protein"
                     /codon_start=1
                     /transl_table=11
                     /translation="MIRSGSIAEMLYGPGYKEIWTDQPPTPSDVSEWLREQRKSWSVR
                     ILDRATTINEVTKWAREQGLKRLDWDFIPKQKIWFRSPEVAMIWDLTCSKKTTEKPLD
                     EEPKS*"
     gene            105569..106792
                     /locus_tag="PH2017_36_ELK_O_B_scaffold_2_prodigal-single_1
                     74"
     CDS             105569..106792
                     /product="Putative HNH endonuclease n=1 Tax=Escherichia
                     phage PBECO 4 RepID=L7TIF8_9VIRU"
                     /codon_start=1
                     /transl_table=11
                     /translation="MSKMPAKDRLIKSRVSMLLKYPFWGPLAARLKLEEVEWCKTIAT
                     DGRKFYYNSNFVQKCSDGELIFGFAHELGHIIFEHMTRRGSRDPQVWNMAGDFVINNM
                     LIRENVGTRITAVEILADRKYEGKTADEVYDDLMANATVIKMPFDDHLDMDGEGEGEE
                     GAEGDGDGNKDGKGKGKPKFKKLSEEEKKALRDEWREATIQAAKNAGAGNCPADIERL
                     VKDITAPVMDLKDLLRIQFSGSVKSDYTWMRPNRKAWHTGAVMPGQLPGEELDIVVAL
                     DASGSICDRMLSDFLGMVQGSLDQFTSYKVRVVTFDTDVYNEDVFTGDDGRSMGEYNI
                     QGGGGTSFECVWQWMKDNDIQPHQLVMFTDGYPFGSWGDPDYCDTLFVVHGSNTITAP
                     FGITANYVPPGRSKH*"
                     /db_xref="UniRef100_L7TIF8"
                     /db_xref="A0A0F9MNR7_9ZZZZ"
                     /db_xref="dpi:BN4_20101"
                     /db_xref="L7TIF8_9VIRU"
     gene            106862..107719
                     /locus_tag="PH2017_36_ELK_O_B_scaffold_2_prodigal-single_1
                     75"
     CDS             106862..107719
                     /product="hypothetical protein"
                     /codon_start=1
                     /transl_table=11
                     /translation="MPNLEYAEVNWELNAHCKFQCAYCDSGYRNGGLDHSVEQYLTVV
                     EKLQNSRYQHHDKILWKLSGGEPLHFPHLAAVLKKIKERNCVVRLDTSGDDTWFSYYA
                     IAGLIDQIKLTYHSWQNDDVFDFILEQCQEKNTAVSIVVPLEPGYIFEARSKVQHFVD
                     MGYTCNEKLLQGRSGELYPGYSRIDLNRIHGLPDDHEFEVSVPVYQDLSIADDSNPIY
                     TGSPCYAGVDWLHINPKGFVSYSQCGGRNEHYNVFDPAWTAPCQPFACTVNQCRSEQD
                     RRKIRIIPG*"
     gene            107803..108078
                     /locus_tag="PH2017_36_ELK_O_B_scaffold_2_prodigal-single_1
                     76"
     CDS             107803..108078
                     /product="hypothetical protein"
                     /codon_start=1
                     /transl_table=11
                     /translation="MENVQTEQQEQPQAQPVGFTLQDMKILAGAVELASQRGGFRAAE
                     MEIIGATYNRLAQFLKANEQAVAEAQAQADAAAEGQAPEVTADAAAE*"
     gene            108096..108722
                     /locus_tag="PH2017_36_ELK_O_B_scaffold_2_prodigal-single_1
                     77"
     CDS             108096..108722
                     /product="Uncharacterized protein {ECO:0000313|EMBL
                     :KKM13387.1};  TaxID=412755 species="unclassified
                     sequences; metagenomes; ecological metagenomes.;"
                     source="marine sediment metagenome.;""
                     /codon_start=1
                     /transl_table=11
                     /translation="MAQFIKHVGVNGQGKKCVVVFRELPGDPDSALIIPTDALPQLYH
                     DDLIKAIEHPNCQDLMDPSDYLFRQVFNDGTNMLNTLHVKGWMVKVPTKSVAMTPKPG
                     VVINLVDLNRELKQITNAQTAAGTRSSDIANNAPSSPPGVITDEVLASKYRAQANQFE
                     LEARRLREEAEKLDPKGAAVVAPVSPTQLPTSTVTKRGRGRPAKVQAV*"
                     /db_xref="A0A0F9HDV5_9ZZZZ"
     gene            108766..109065
                     /locus_tag="PH2017_36_ELK_O_B_scaffold_2_prodigal-single_1
                     78"
     CDS             108766..109065
                     /product="hypothetical protein"
                     /codon_start=1
                     /transl_table=11
                     /translation="MSIRKKDRSFEEMLREIHVEEVPVEYIDWIKVYLNDGTEVVFKQ
                     EDLSDIKSSNELLASKQLEQYLDRIVDFEVMMDSDLIKTRVTRFVGALLATHFNQ*"
     gene            109062..109748
                     /locus_tag="PH2017_36_ELK_O_B_scaffold_2_prodigal-single_1
                     79"
     CDS             109062..109748
                     /product="hypothetical protein"
                     /codon_start=1
                     /transl_table=11
                     /translation="MIDLLLVDPKDQAEPMVRALVANNVSYQIVKTYGHDFAYSAELN
                     VTDLSSWDSLQTYKSAVAWTLDGQQWLDTISNQIVLNNRPIASRKEYYLTNKFEVELG
                     TVFNILSYKGRHVLIDASVYKDAKWNLILDHSLPLFVNGVETAFAFLDSVGILNGPSQ
                     VFIKPNGSVLVRMVPKITTTKVSTRNFLDIWPYVLTLEVDQPKKTILAFYSWVERTGS
                     AKQFQFETGL*"
     gene            complement(109727..110185)
                     /locus_tag="PH2017_36_ELK_O_B_scaffold_2_prodigal-single_1
                     80"
     CDS             complement(109727..110185)
                     /product="hypothetical protein"
                     /codon_start=1
                     /transl_table=11
                     /translation="MEHVLVFLAWTLYLYVIHRIIHGVGLKFFPVAFRAHADHHKYIN
                     THEQTRWHWNNLLLFNDTWTSTLDLWITEVVPTLIFSWVTGYWWVSVFYYLWAALVQE
                     TIEHNPKFNLYPLLTSGKWHLIHHRATNYNYGLFFPVWDILFKTHKPVSN*"
     gene            110196..110783
                     /locus_tag="PH2017_36_ELK_O_B_scaffold_2_prodigal-single_1
                     81"
     CDS             110196..110783
                     /product="hypothetical protein"
                     /codon_start=1
                     /transl_table=11
                     /translation="MNLYTRLMPINIVMEYFKEVELAGWTEIQQFCLSKWDGVFTTAR
                     VFDGDDLAYIGSIVERDIRNLLSIDVKIKTAIMFINEPNFVQDLHVDGFDVKRINASN
                     TALNLPILNCDHGPMYWYAGNFFLTRSPFKTIKYLKINWKTEPVLAATKIINQPTFVK
                     IDVPHHIENRSSSPRLMLSIRFTNDILLENIPSFS*"
     gene            110812..111435
                     /locus_tag="PH2017_36_ELK_O_B_scaffold_2_prodigal-single_1
                     82"
     CDS             110812..111435
                     /product="hypothetical protein"
                     /codon_start=1
                     /transl_table=11
                     /translation="MHWLALACTAENEVLAWSTDLSVLESACLGEFQAICRIYGVSEL
                     HASQLRQGNLDFKLKFDGPRNTEFVAHRKSMEVTILTHQLQGRVNLMTELQQRLAHGF
                     KRFEQRFVWQHEAYELKYQHACNVINGSRGVPISLVEDYAEETQLDLLTAANLIANKY
                     QNRVQTIRKLERLRIRFQRMIRSAKNKEEFATVRSRMEEDSFLSMMM*"
     gene            111437..112507
                     /locus_tag="PH2017_36_ELK_O_B_scaffold_2_prodigal-single_1
                     83"
     CDS             111437..112507
                     /product="hypothetical protein"
                     /codon_start=1
                     /transl_table=11
                     /translation="MKKLLYYIPHRLYRNPLAKDIDPSTRSFIEMFNPWISLSDRTGT
                     IDVPGIDIYNNSPIPERPAVVPGFSGVSYNRIDDCIARLKEPGKERLVIFQSGGIDST
                     LIVSLLISHPDWAELQKVTWLAVNEDSQLENPEFFDQVVLPYFGTRLLPSNQFYDIVT
                     DPKNVCVTGECADNLFGSLTLKSYMDNTNNFDAIHGDWETETLPWLLNKKDTYREERE
                     SMLRALVAASPVPINTNHDFLWWLNYAMKWQAVKYRMAMHAPTAKQAEYMADNVVNFF
                     DSESYQQWALYTNEAKVGGKWNTYKLPAKQLINDIWSNDKYFKYKTKWPSLPTITRYN
                     NAWGFLWQNEDGSLTATKELDR*"
     gene            complement(112504..113184)
                     /locus_tag="PH2017_36_ELK_O_B_scaffold_2_prodigal-single_1
                     84"
                     /gene="thyX"
     CDS             complement(112504..113184)
                     /gene="thyX"
                     /product="thyX; FAD-dependent thymidylate synthase (EC:2.1
                     .1.148)"
                     /codon_start=1
                     /transl_table=11
                     /translation="MTVRLLSFSQPTAEFADQGIDDVQELIAFCARVSNPSNQFNTET
                     SEKLIKYLIKHSHWSPLEMVSACVEITTTRDIARQILRHRSFSFQEFSQRYADPTKDL
                     NFVIREARFQDTKNRQNSVELDLTDPEQRELNKLWTEKQQAVIRAAKEAYTWAVTNGI
                     AKEQARAVLPEGNTESRLYMNGTLRSWIHFIELRKANGTQKEHQLVALACARAIAAIF
                     PMADNLTS*"
                     /db_xref="pmf:P9303_03851"
                     /db_xref="UniRef100_UPI00037D0518"
                     /db_xref="F2Y0N9_9PHYC"
                     /db_xref="UPI00037D0518"
                     /db_xref="2.1.1.148"
                     /db_xref="2.1.1.14"
     gene            complement(113193..114077)
                     /locus_tag="PH2017_36_ELK_O_B_scaffold_2_prodigal-single_1
                     85"
     CDS             complement(113193..114077)
                     /product="Uncharacterized protein n=1 Tax=Bdellovibrio
                     exovorus JSS RepID=M4VE43_9DELT"
                     /codon_start=1
                     /transl_table=11
                     /translation="MKNWLNKQAELYKKTHQIPYILAVWLPYHIAAIATVAYTVATGW
                     SWWYVVLALLGWILLDGIGNNLTLHRWLSHKSWTPHKWAEPFLLWASTMVGEGSPLWW
                     VALHRGHHHKVSDQPGKDIHTPVGNGWWHSYMGWQFGIDQDSVSFRYAVDLLRDRRIT
                     FIHENYNKIIYATLLLSYLLFGWQATVWFFVVGALISLHADGLVNTFGHVPGAGYKNF
                     DNNDASTNVWAIGYFHWGSGWHNNHHKQASSFDFGTTVSGRPHEFDPCLLLVLPFAPL
                     AESKRLWSARKDAILAKQ*"
                     /db_xref="UniRef100_M4VE43"
                     /db_xref="bex:A11Q_2549"
                     /db_xref="M4VE43_9DELT"
     gene            complement(114074..114718)
                     /locus_tag="PH2017_36_ELK_O_B_scaffold_2_prodigal-single_1
                     86"
     CDS             complement(114074..114718)
                     /product="hypothetical protein"
                     /codon_start=1
                     /transl_table=11
                     /translation="MQYSLKPMTLDHLPGLVEFAENIYANTDPDKYPDFKISNDIDDE
                     EKRKKFFSAFMLPSTFNNYNIRQCYALVDENGVYQAAVGVKRWAHMPSWSLSWLLSPS
                     IGVRFIPMFRSIIEELCKVHEAAGMNEFYVSYPAHREAAYSKIMLPVREKYYSFVECT
                     IPAQTRSHYSFIHELMGHALHPHDMNLRRYILRRENTLPPSQGGRAIPLNKDAT*"
     gene            complement(114703..115653)
                     /locus_tag="PH2017_36_ELK_O_B_scaffold_2_prodigal-single_1
                     87"
     CDS             complement(114703..115653)
                     /product="Uncharacterized protein n=1 Tax=Bdellovibrio
                     exovorus JSS RepID=M4VE39_9DELT"
                     /codon_start=1
                     /transl_table=11
                     /translation="MIINTERSHLKYWYGDDRSQVWRRDNLETTSMSVGGCVRKPMSF
                     KAELIRTARTLNKTYPDLTIFLSGGLDSEMALQSFLSAGITPRIVTIRFPDDKNIHDI
                     GPAMRMLDHMGLKYSVIDVDPEEFVMSGEAFEIGARFQGYSFYQQLLMKVALQHNAPM
                     ITIDEIELEKLPSINWETGEHYDRWCFLKKEDQDGVWRRFADATGIPALNNFYSYSPE
                     SILSFLELPTVDDLVNDRIPGKLGWTSSKMKIYSHLGYNFRKRPKWHGVENYMHLWDY
                     VRYNVYERSNLNFDERNYVMPVDQLKQNLINGVETVCNIA*"
                     /db_xref="UniRef100_M4VE39"
                     /db_xref="bex:A11Q_2544"
                     /db_xref="87655049"
                     /db_xref="M4VE39_9DELT"
     gene            complement(115650..116264)
                     /locus_tag="PH2017_36_ELK_O_B_scaffold_2_prodigal-single_1
                     88"
     CDS             complement(115650..116264)
                     /product="hypothetical protein"
                     /codon_start=1
                     /transl_table=11
                     /translation="MTLQVIHTCADDFSSIESLYHDFLKEIAQDPLPAMVNMGYDSVS
                     GLGYIVNNRSRWTKETGRIDLLLDRGRIVGISAVETSSLSGAFGSGGNRCWLLPEYRS
                     HNEITQYLLASNLQWCTDRDHVGMILTFNDYNKWIYNTIKKRIKGQASALGSVWSAWW
                     NNCVPFERQLNVFNTPQWAVVKPIASIEAVLDGMNNIDREFGIA*"
     gene            complement(116280..116798)
                     /locus_tag="PH2017_36_ELK_O_B_scaffold_2_prodigal-single_1
                     89"
     CDS             complement(116280..116798)
                     /product="Putative beta-hydroxylase n=1 Tax
                     =Sphaerisporangium sp. SANK 60911 RepID=V5YRJ6_9ACTO"
                     /codon_start=1
                     /transl_table=11
                     /translation="MNDRRFKRVNNFQVDLDRLRAETYTLMYDYPNGVYHTQRSLQTD
                     GSADWDSGIGSKPDADESIWDKLHPDLVGTWWEEFFDTLPFKVYRARLLTIQPRTCYS
                     IHSDRTPRIHIAIDTHPQARFIFTDPPAVRFIPPDGHIWWVDTTKEHSAMNGSMKPRI
                     HFVACLDNTDPD*"
                     /db_xref="UniRef100_V5YRJ6"
                     /db_xref="V5YRJ6_9ACTN"
                     /db_xref="V5YRJ6_9ACTO"
     gene            complement(116795..117973)
                     /locus_tag="PH2017_36_ELK_O_B_scaffold_2_prodigal-single_1
                     90"
     CDS             complement(116795..117973)
                     /product="hypothetical protein n=1 Tax=Rhizobium giardinii
                     RepID=UPI000368C5A0"
                     /codon_start=1
                     /transl_table=11
                     /translation="MDGSVDKNNELRSSLLYFVDEAIGYRHSIHFLHRWIETGEQAEL
                     EGLILEVGRELFVDLQPIIDTVKDPANTAGRTALQRFMQTHGIYRYDNPDVKVLPVPE
                     LDNTVPNYLEGNAWVMHNWVEQNTMHNVSPYFAIGKAHGLFHEAHENFIKIFDLLELM
                     FGKGNTLFSAVKDNDIKLLGQLVSKYYPGCSKHINRLAQSLEEHPDLNWKDALSRNQI
                     KSKLWLIEQLDSLKLLPSSKKTVLGSNTNVLLVGGWVGMLPFLTDMKNKFLDTVINVD
                     IDESVHAASMDLNSISQSKFRTNVNDVRNLNIAKYEKPIVIDTIVEHFKDHGEWVKTL
                     PKKAMIVLQGNDMFDVPDHVNCHKTLEEFVESCGLNNIIWAGELNLYKCTRYMVIGTT
                     *"
                     /db_xref="UniRef100_UPI000368C5A0"
                     /db_xref="sfd:USDA257_c32520"
                     /db_xref="I3X7G4_RHIFR"
                     /db_xref="UPI000368C5A0"
     gene            complement(117954..118925)
                     /locus_tag="PH2017_36_ELK_O_B_scaffold_2_prodigal-single_1
                     91"
     CDS             complement(117954..118925)
                     /product="Uncharacterized protein n=1 Tax=Rhodobacter
                     sphaeroides (strain ATCC 17029 / ATH 2.4.9)
                     RepID=A3PPH2_RHOS1"
                     /codon_start=1
                     /transl_table=11
                     /translation="MSMFNVKPKKQNTRTTFADIPVVFLSFDEPNADQHWELLKQAVP
                     HTRIARVHGVKGFDAAHKAAADSFPKSDYVITVDADNQVDPKFFTKRLPLSMDGRVSF
                     TWGGRQVTNGLMYGNGGLKMWSTEHLANMKSHELADEERDAVDFCWDFQRYKELPGCW
                     SNVHTNGSAYQAFRVGFREGVKLSMEQGRLLAFDEWSSTMHAANYQRLLTWMTLGADV
                     EHGMWSVYGARLAVKLLQYDDFDFVNIRDYDWFKEFFNSHATADPTKASRSLGKLISE
                     GLGWILPDFDSEQSAFLKQTQLHPDKPLTYEDVEWRTNLSLYGWFRG*"
                     /db_xref="UniRef100_A3PPH2"
                     /db_xref="rsh:Rsph17029_3138"
                     /db_xref="A3PPH2_RHOS1"
     gene            complement(118912..119787)
                     /locus_tag="PH2017_36_ELK_O_B_scaffold_2_prodigal-single_1
                     92"
     CDS             complement(118912..119787)
                     /product="Complete genome; segment 12/17 n=1 Tax
                     =Photorhabdus luminescens subsp. laumondii (strain TT01)
                     RepID=Q7N1V9_PHOLL"
                     /codon_start=1
                     /transl_table=11
                     /translation="MLDVFFISMGEEGSEANWQRLLSFVPTAKRVDNVKGIYQVHQAC
                     AQLSTTKNFYVVDADAWVLDGFKFHWEPDANTLHWGVPETECVIVWPSRNPVNGLEYG
                     YGGIKMFPREPFLENKPWDIDLSTTIGRATISKPTVGCETRFNATPESAWIGAFRECA
                     KLASLSMIKSRVRRAINNRNTELQQLTERVAAQTDKSPESKATYRRVQTVLITDRYAH
                     ESNIYSYWGEIEDCSRRRLHWATVGWEAHNGKYSVLGAQAGSNFGLQYSDDLTMLDKI
                     NDWDWLRKEFKNVNV*"
                     /db_xref="UniRef100_Q7N1V9"
                     /db_xref="plu:plu3360"
                     /db_xref="C7BRI0_PHOAA"
                     /db_xref="Q7N1V9_PHOLL"
     gene            complement(119787..120758)
                     /locus_tag="PH2017_36_ELK_O_B_scaffold_2_prodigal-single_1
                     93"
     CDS             complement(119787..120758)
                     /product="Uncharacterized protein n=1 Tax=Rhodobacter
                     sphaeroides (strain ATCC 17029 / ATH 2.4.9)
                     RepID=A3PPH2_RHOS1"
                     /codon_start=1
                     /transl_table=11
                     /translation="VKTPITEFDVVFISYDEPNADENYADLLEKCPWAKRSHGVYGSD
                     ACHKAAAKLAETERFITIDADNKVRPDFFEMELDLTKFDRSDVLSWSGKNVINGLVYG
                     NGGVKLWPKKVVEQMRTHEAVDGGAGAVDFCWDIHYHQLNNIYSDVYNNSTPYQAYRA
                     GFREGVKLALIDGRPMDWRQIADRNNFKNHRRLLVWMSVGADVQNGLWAMYGARLGCY
                     LTNLHKGWDYKLVADFEWHNQYWSETVMPMFAGNEETCPVSKYSWSREKLMAETVKLG
                     RVLRQDLRLDIAELDEAGSKFFKASFFNPHRLAPHIKESDVEQFIAE*"
                     /db_xref="UniRef100_A3PPH2"
                     /db_xref="A0A0F9PA76_9ZZZZ"
                     /db_xref="rsh:Rsph17029_3138"
                     /db_xref="A3PPH2_RHOS1"
     gene            complement(120755..121729)
                     /locus_tag="PH2017_36_ELK_O_B_scaffold_2_prodigal-single_1
                     94"
     CDS             complement(120755..121729)
                     /product="hypothetical protein"
                     /codon_start=1
                     /transl_table=11
                     /translation="MSELKFELRRREKKKSEFWCINYDEYSGKIKSIKPGDQQSAGQL
                     VVNYARVKRILAGETNQNDYRVALNENLGVLDLVDIKRPLEYKKKQVYRGWLSAAESD
                     QYESAPLRATLFVDTGHIRFEASRVWTTRIKQGLDRNTVNDTIPFFISDVEDPHNLFG
                     YDEINLAEIVERGFWEKRMWAFMDHTVIQRILYHGQEVRINMPPVSDGLNFVRIPHHS
                     PFSEIIDERTILSKTGPGKHISVFSRDGSLWVQSHYHKGCAIDQLTGNLSVAVLSQPD
                     PDFFVAWAELPALMLRQHHPFELISNWPDHVTPSLLYKANNLDIGVLQ*"
     gene            complement(121726..122427)
                     /locus_tag="PH2017_36_ELK_O_B_scaffold_2_prodigal-single_1
                     95"
     CDS             complement(121726..122427)
                     /product="hypothetical protein"
                     /codon_start=1
                     /transl_table=11
                     /translation="MTLHIIAPPDSDEHVKVTTMDARFVNASMDINVVGTDKDPYSQI
                     KQLASLDLKAGDIVCLAGTCVRQTSVSIAEIAAAKKINFMPGCGVDHRGVPIQPHKIK
                     SRAAIEKNDMTAWPYIMIIGDPDLAKKSFEILADLDSSLYWFNYVPESDTVRIEHLLA
                     AVAATGLWETPDWFKVVDLSVRDLELAPVMYASHMWHDWIAFYPANGNFKLENHSQLY
                     PVWLAGSIKPLEYWK*"
     gene            complement(122424..123302)
                     /locus_tag="PH2017_36_ELK_O_B_scaffold_2_prodigal-single_1
                     96"
     CDS             complement(122424..123302)
                     /product="Uncharacterized protein {ECO:0000313|EMBL
                     :KKM97892.1};  TaxID=412755 species="unclassified
                     sequences; metagenomes; ecological metagenomes.;"
                     source="marine sediment metagenome.;""
                     /codon_start=1
                     /transl_table=11
                     /translation="MSSRGFMMFAYNNEQLDYTQLALVAAYACKKYMPDIPVVLVTNQ
                     QSLEQCKNTHGAALMNAAWDDIILTNPEYEKNMRLHHDGAYHSFNAQFTNTNKHDIYN
                     LSPFDETILLDTDYLCGNNNLEKLFGGQHDVAMYRDARNLQMQEPYTTERWLHYAGIR
                     MWWSTVVYWRKSEEAEHFFNVWTAVKKNWEYYRFLYKFPGSLYRTDYSASIAAHMCNG
                     WQDGGFIGEIPNYMRYQDQRDDIVEVKGANHWVMLSNLPEEWKNIVVEVAGEDVHMMN
                     KKSILRNYEKIMEALA*"
                     /db_xref="A0A0F9PXJ0_9ZZZZ"
     gene            complement(123304..123648)
                     /locus_tag="PH2017_36_ELK_O_B_scaffold_2_prodigal-single_1
                     97"
     CDS             complement(123304..123648)
                     /product="hypothetical protein"
                     /codon_start=1
                     /transl_table=11
                     /translation="MDNRLNDALAFANYRLTLQVQRQNIEARVNAALIVSYQNAIFRS
                     SQTLIAFVGLRTTRSDKLLVEDTSGNVIQIENSSEFLTVLLNAYDSAMELKQQELQKL
                     KSARSTAKIVGL*"
     gene            complement(123710..124807)
                     /locus_tag="PH2017_36_ELK_O_B_scaffold_2_prodigal-single_1
                     98"
     CDS             complement(123710..124807)
                     /product="Secretory eggshell protein n=1 Tax=Clonorchis
                     sinensis RepID=F2VT69_CLOSI"
                     /codon_start=1
                     /transl_table=11
                     /translation="MAIQRKKITAEDLNKLASDVNELFGDIHAGEGPSVDPQTQDDIR
                     WGWGGDNVEYVQPKQKLTAAFTNELVNRINLSTYRTNSNDQELVIVAQGEKVTAEFFN
                     TAATLLESARNARNQVDPGLTSLSTARTLTSNVTDWNHQLENIIEFDFGGYESARHFF
                     NAGGDIRVALSIADGHGAGYRTWGGIFLDQGTLRLNVEAMQSLNNRGISQDIGFAEIV
                     PSEQLLYTSPSGGGCGYGGYGGYGGYGGYGGYGGYGGYGGYGGCGGYGGYGGYGGYGG
                     YGGYGGYGGYGGYGGYGGYASSRVKLFGSITNDRLSLRTLLDHAGLGTSVKGTIAMTV
                     SVSQPSTVTENGVTLEIPTPSISVRTPWQEI*"
                     /db_xref="UniRef100_F2VT69"
                     /db_xref="Q1MW93_PINFU"
                     /db_xref="bamn:BASU_0682"
                     /db_xref="F2VT69_CLOSI"
     gene            complement(124807..125880)
                     /locus_tag="PH2017_36_ELK_O_B_scaffold_2_prodigal-single_1
                     99"
     CDS             complement(124807..125880)
                     /product="Putative uncharacterized protein n=1 Tax
                     =Commensalibacter intestini A911 RepID=G6F0C7_9PROT"
                     /codon_start=1
                     /transl_table=11
                     /translation="MAYEVNKANGEVLVNLIDGEIDNTSTSLNLLGKNYLGYGELIAE
                     NFVHLLENFASSIEPISPVTGQQWFDTGERRLKLNTDNSNWKTIAFLAAQNSVPTVGT
                     SIQGDFWYDTANNAIKIYTADTTLPGTNGNGWMNIGAFQGNRQTATGLAFLDLLDTSS
                     NLHKVVAMYAMGVCVMIISSDADFTIAESHAVPGFTEIGKGINMNTSGRDSTGFDTNA
                     FKLRGISVEAEFADVAEIYVSDAAYEPGTLVALGGDAEVTQTTESADTNIFGIVSTRP
                     AYLMNAKQKREKNALPIAVAGRIPVKVKGTVKRGDRLVSSDIPGVARTATSADPAWAI
                     IGRSLGEFSGEGIGKVEATVGAR*"
                     /db_xref="UniRef100_G6F0C7"
                     /db_xref="A0A0F9N3L4_9ZZZZ"
                     /db_xref="G6F0C7_9PROT"
     gene            complement(125933..126559)
                     /locus_tag="PH2017_36_ELK_O_B_scaffold_2_prodigal-single_2
                     00"
     CDS             complement(125933..126559)
                     /product="Uncharacterized protein {ECO:0000313|EMBL
                     :KKM20406.1};  TaxID=412755 species="unclassified
                     sequences; metagenomes; ecological metagenomes.;"
                     source="marine sediment metagenome.;""
                     /codon_start=1
                     /transl_table=11
                     /translation="MNITSLPVKITTHIVITDADTGTILREGQNAIHQENMSQALATA
                     LSRGPNSFISEMHFGKGASITAIDGSISYRAPNVFGANAGLYNPTYFTVVDAQDLNNP
                     DVANNNVTVTHTTGTTYSNTVVTATLDYDDPVASDSVFNIVNSTENSLNATTSVDGEM
                     VFDEIALKTKGTAGLNSGDLLTHFIFHPVEKSHNQRIQIVYTLKVQAG*"
                     /db_xref="A0A0F9HY94_9ZZZZ"
     gene            complement(126592..135282)
                     /locus_tag="PH2017_36_ELK_O_B_scaffold_2_prodigal-single_2
                     01"
     CDS             complement(126592..135282)
                     /product="hypothetical protein"
                     /codon_start=1
                     /transl_table=11
                     /translation="MAKDPKKLNPEDPYSKTYPGQDLNTGVEPKTTDLLPAIFRTETN
                     KKVLSAVVEDLFQPSSTETLNYAVGRTRTKFTGLDYLPHPTARRQLETGLVLFNESGA
                     SVLTADDIATAWNLNDRANETPEPISVLDLPIDPDKFVNWVNYYWIEERMPVVFLTSG
                     EGVINVQEDIIGKKYYTSPVQANGRSLTFKNGMRVVFQQHPNHTDIDGHLDLDLQSDG
                     TDSLHLDYEFVNYDRGLIGVSVDGEILTQGEDYYITGNYIVWLTDVPALKNVHVHAPN
                     YYITLDQEVRLRSWLVTGVGSEEGIELLGLASQFTNTVYSKLSNALWDQTAVPWDRAE
                     WDGFIPGINPKEYILQAPGARNRNAHSRTNCWFHKSAIQATVDFLGIAFNDIVKADSQ
                     ALRPIVEFENSLELYNHGTRYRAWPTFLVKEPQVVIGDFLNLPLVDNNTTVLNARYMS
                     LLSKLDRPVDIVVQTQINGNVKLALDASSIPQLELIKILASLDRDNEAGRTPKYAVYK
                     ITGSTITWIKNPPTGAWSITYRISGVLLSALRILWLVNDSNANSILNIRTNGTKTISA
                     AKETARDGDAVVINVTSSADPHYLKEYYWKDGKAELATFRTTAIQQPLFEIYSRDGVK
                     LSSDDRTKPSIVNTNIIKIRSGTHIDDESGYSLEFLPTQFTQLTSGNIAADSAYNILF
                     DYVLQTTAYYIDSTGTKQPVTGPYSFCRINDNEGELSNGYRRAWFKLKSWAIRSQQIA
                     GDTTIQLDSSMWPAYKWAVKINNGVGTVLHQDDFKPVVDNVAVGARGQRIAFKVYHNG
                     LQTVATVNGLGFDQFDVPVNNGELEFDVPATAVDTLTVSVGFISFVVRLIEMVDDPRF
                     VKVKLNGLPVVYTVDSTDYSLSLSGTGVVEIQHQGTQVDVDHLTAIPGIDYNPEQFEN
                     FGEISVARIVKGLSKNIAVNTAGTREWIDSPKFKTLDGIYMADNSAIRSSWANFGLKP
                     GLQDVVVARSMSAWRWYRKFIAKLEESNRLYSIEANDVPDTLDRILGELLLGTTYSSA
                     DAVSGMAFSREGMQLNTITAAGNAIFAIGSNDLFTRPYAADHVYVYVDGTLQLKEADY
                     TINGQSIVFFTTPAVGSTVEIYFAKETEVYSGIPASTAKLGLGGVYRPGLVTETWGTN
                     SKTFIQRHDGSRITAYVDPVTGQATLDNPLNAIILELEMRTYNACVNQVGKANRQRSF
                     RNYSTRAVTEAQSRSQLEWYSINNIDYRARDDFDANDAWTWNYGGASWRKLYLNLYGT
                     YRLHQAPWEALGYDNKPNWWDVHYSWTDTAKRSALEQALYFGILGEPTGAAFTDPEFA
                     HPATIFPVDASGNLLSPFDAGIAAPTVDQAQQPWEIGSMGPAEIAYSRSVSGTWSNVL
                     HAIDCYNLANEFFDSSINPFISTVQNNSTAPKGTGSIAPDQFLYSRTLIGIGAVIFEA
                     YREFNLLGETPLEDLLAIGTKLEFSVGGFTDGNITLKMPYSKFQDNEYVPDNDFGLTL
                     SSGIPKEQLRYTSVRIEKDDVGFRVYGYDPKYRFFKVLTPTAAALSTGYPSTRRALAT
                     NYGTFVEYLAWNPTPTTVPYGSYVANKQDLITLLMGLGEYQKQCGLVLDSLNNRGTVT
                     DWKQAAIDGISWIEENWGSDHYCVVGVVTADGLKLQHSMGALSRLDADLGRTGKVLYA
                     NGRSATAGELLITREFETGVDKITPLTNEQVVFINFETQQYDHVFFVSNKTKFGDLIA
                     DLQTDNRLQALTISGRRTYGWTGRPSANGVIPQQYSTLPGFDTLVDDIVSSHMPERVA
                     FDTLKTDIARGNVVPAKTSVISNIIQDSTSSYLYRQGLQRAVGTNLAIDALFRNRNID
                     IPGNAQDVNVNEQWMFNTGEFGNLSNKKTWEIELRKKDLTSNRQIVRFRDSALGVTDV
                     LSDNIIDIVGKNDPRWVSRPSNTEFGTINRDSIDQNYSKSRNWLPSAGLASVENTDIE
                     IMHIQELTFDKLLQVERSTVLFETQSFSRYNSYNAGDYAWNTGKLYKATSRVIGSDVS
                     VFDATQWTEVVVDGSMLPSIWISDYAFDRGYGWNVLQAFAPAYIEEICPNALNTGLNE
                     SKASFASPHRLSTGDIFVVGGTNDGNYNGVHRVKAVVDDYNVLIEARSTSNQVVYNAI
                     GFKLSSVKFTTDAEFLNSALTFSAGMRAYVDYGDIEGSYKIYKFTGNGQVSEQRYEIE
                     NYSNTMIDSASIYQVQLFDYHTENLIETLEVFDPYKGLTIDEVAQYIDFKQLVDPASY
                     NINELGVADEYNSNPWGAEQVGKLWWDLDKVRYIEYEQSGDIQYRANHWGERFADSTV
                     AVYEWTASIEQPTVETVPDAYLDTSGNINGQVRYSEVVTVDPDSGASTTAYYYWKRSP
                     SVVPAGGSRTYSAAAIESVLNNPDANGVAWLAPIDTNAFVISNISGMFGNRDKLILRI
                     EQNVKPEQVHANSVLVTENVDTIDDYLYHRVASSIVGRDNYREAYKLHDYTTGTQYYK
                     GDYVYVAANGTNVATNDYGNDDYPILNSLDDTRYDINTVRRANNADHKIYVAIKDFVA
                     TGLASDIRKRVIVKSAASALIKDPYENTTGYYAVVNTRRKVPDSTLHPLRRYGNAYAP
                     RPQSWFKDVVAARRTLVVAANDYLLNIDTVSKPDWDQYLLKYQPLSGAYEKDLTRYWT
                     YADYVAPGYTVGSETVEIRSNEIGLLDSSVTGFSVVDEYGSIIEAYAKSGNDLTLMYR
                     KNGTIQFLDAIWDGSLNDAWDKLPWDKTYWDEDISEVVESIMRALRKSIFVGADINYF
                     NKLFFALVKESLSQIPNADWVVKTTYLDVFQTSERELEKVDMYYNKKDMLIAKYINEV
                     KPFHSKIIEANKLDNAQQDIPVSISESVTLTWTIRTMLTTEAGEPILTEDGRNLAPVA
                     NTLVQDLTEE*"
     gene            complement(135295..138423)
                     /locus_tag="PH2017_36_ELK_O_B_scaffold_2_prodigal-single_2
                     02"
     CDS             complement(135295..138423)
                     /product="Uncharacterized protein n=1 Tax=Enterobacteria
                     phage vB_KleM-RaK2 RepID=H6X3M8_9CAUD"
                     /codon_start=1
                     /transl_table=11
                     /translation="MSQTRRLGQLNAAESWLNNYRYLVNADFKAYDFDSLRTALLEYI
                     QLNYPEDFNDFINSSEYVALIDMMAFMGQNLSFRADLNLRETFLETAEVRGNVLSIAR
                     QLGYKPFRNGAATGFLKITSVTTTQELYDSKGTNLAGKTIVWADPLNLDFNEQFSLIL
                     NQALNKTNPIGRPVSSVTANGVTRQIYELDQPSTRTMVESFSLTARNNNSYPCEIVPV
                     TIDTATELATENTPNPYGRQTVLFNNDGSGYGSSSNGWFFMFKQGSLKFEDFVLNTRV
                     ENRVIDLQGNNINETDVWVQSIDSTGKVLSEWTPVPNTNNKNIVFNAVSKDVRQVYEV
                     ITRENDSVSLKFGDDIFADIPTGNIRVWYRESANETLTISANDVAGLELSIRFVDNTL
                     TEQDLTVTLELPVSASSTAGETLEQIKNRASRTSASQDRMITASDYNIYPEGRVSGVD
                     KIKAVNRTHAGQSVYADLSDPTGTYRPVITFADDGFIYETEVVTASTKDSLAGPQEVL
                     SWVENSLLNRHLHQLYYKKYSPILPSAGTGVNWVTVNSGNATTTGYFSTNASSSPLRV
                     GRGSPDIKYRTIGKNSLVKTSGGKWSRVLDVYREGLGVSDNNGNNTGLRANGQGAVFL
                     NSILTSTSVEAWFPSLRTIFTPTEQREILAEIRAARSFGLKYVNTSTQPDRWKVISLD
                     TIVASGNFVAPTEQNSNSGSSWLIRLDYDTTTASWTLFSRNDQTVFGSVDQLSFHNQR
                     FGQAVDAASKRVLKDTVKFLTQNGLSSELTLDVADYFKLDDGRFDPSRVMLLLPGLNE
                     NLAPNDPEVISKLITGNVKFEKVQFVDTKGQYTLKPSDTSGVLLPGRKNLRVQSTHVP
                     LRDNRVDASTTNIVDMYVLTSNYNSAYRDWVNSGASEATRPLPLTSYGLEKLMSAIVP
                     YKSISDSIVFHPVNYKVIFGKNADIRNQVTIRITKSETTRISDAEIRSKVISAINQYF
                     SVDNWDFGETFYFTDMAAWIHKSLSGIISSIVLVPKQKTLTSNDLFQIPCEDNEIFIS
                     SATVNDVEVVSN*"
                     /db_xref="UniRef100_H6X3M8"
                     /db_xref="A0A0F9UA99_9ZZZZ"
                     /db_xref="H6X3M8_9CAUD"
     gene            complement(138420..138800)
                     /locus_tag="PH2017_36_ELK_O_B_scaffold_2_prodigal-single_2
                     03"
     CDS             complement(138420..138800)
                     /product="Uncharacterized protein n=1 Tax=Escherichia
                     phage PBECO 4 RepID=L7TL95_9VIRU"
                     /codon_start=1
                     /transl_table=11
                     /translation="MPRYTSKFRGYSSIGTSFLEPVLYDLALAKQDLLNHFNTRKGER
                     IMMPEFGSIVWDMLFEPLDDRTINLIDADVRSIIKSDPRWLLQSVEISEGPNALNIEV
                     VVTYLPSDEQVVLPLVYDKGTNTL*"
                     /db_xref="UniRef100_L7TL95"
                     /db_xref="A0A0F9S7G6_9ZZZZ"
                     /db_xref="L7TL95_9VIRU"
     gene            complement(138839..140998)
                     /locus_tag="PH2017_36_ELK_O_B_scaffold_2_prodigal-single_2
                     04"
     CDS             complement(138839..140998)
                     /product="Lysozyme {ECO:0000256|RuleBase:RU003788}; EC=3.2
                     .1.17 {ECO:0000256|RuleBase:RU003788};;  TaxID=1273738
                     species="Viruses; dsDNA viruses, no RNA stage;
                     Caudovirales; Myoviridae.;" source="Escherichia phage
                     PBECO 4.;""
                     /codon_start=1
                     /transl_table=11
                     /translation="MKVNANGGNTSGGVGAAGSKMHGVFVGKVKDNIDPEGLGRLRVW
                     IPQLSNSAESNKQSWFTVRYCPPFAGATNTQNESQAKDATKYAQTNQSYGMWMVPPDL
                     NVQVVCSFINGELHQGIWWACLPHDGHTHALPAVASGTTHDGETTPLAERNRYNTADP
                     DAERRPKHPLNNVIRRQGLENDKRRGHINAGPFRNKTKHTGLAYGILTPGQHQFVMDD
                     GEEFKNGQIRLRTASGNTFIMDSDEGFIYFINATGNAWMQLDKEGNVDIYAGGSFSVN
                     AEDSINLRAGNNVNIDAGNNVNAAAANNFELEACEVFNATGTTGMKLSTGQNMNILAD
                     SQFKMTGQRIDLNGPPADRATLPSANSLVTNKAVGKSIAGRVPEAEPYGGHVSKGGEQ
                     PTVVTGAAPIDDPVIAPAPESYEDKPNPETTDAIACVPEVTQSKLSDEGFKILKSREA
                     YCSIMYSDFQGYSIGYGIRLDIFGPGGGGKIDDNLKKALLAGPSEPEARLASRQIIDR
                     ENTPRIMRALEKAKSGAGKTVCITQSQIDALIMASYSNPASADKMAQALVQAAAATAD
                     GKATNEDVARIWANSPYNNSSKVRNSDARYAMTGKPNADTRVMEPEQLMSEGIKRDLA
                     RLKNNKVQLPQSNEWRTPYGNGGQTGTKVENTYGKPTPQHLAQWERSYYLNTGNVPYG
                     SNLTAEQLRDKYGSPHTGGNYPPSAPTAGTPSNANVG*"
                     /db_xref="L7TJR1_9CAUD"
                     /db_xref="UniRef100_L7TJR1"
                     /db_xref="3.2.1.17"
     gene            complement(141002..143092)
                     /locus_tag="PH2017_36_ELK_O_B_scaffold_2_prodigal-single_2
                     05"
     CDS             complement(141002..143092)
                     /product="hypothetical protein"
                     /codon_start=1
                     /transl_table=11
                     /translation="MAEKPTYNDDIGLPEIHYNPLQNYRNVTYNTRLTMMPSLEATLT
                     RINRSYDYKKGIVIWETGGAGSVYLEELTMECVGAGNKTGNYVTQLPINFKGKVVEPI
                     GGRFIEALSLAALDLGYKSNDGVYLFEISFSGYNIDSDLPEVCKGWDGEELIFRWYVR
                     LNQLNMQLDYKGSTYDFEFIAAGGQALNTDYVTLEDGFRMIGTPETIGSFCKELADAL
                     NKREEEHVKAGIRCIPHKYVITAHKDIANLKVKSGFWSRQTFSWLIGRGEIQGKPGQS
                     IQTFILGAIANSEEMLKHLHRIPDKKDYNSPDTKPGKLEYVPRNVVIIPGSKDIEENK
                     ASAFDPKLGSTAKEIHFFITTKEDPRNVISPQEYTDAQDPKNRDKRVDNWIKKGLLRK
                     VYKWIYTGENAEVINTNIKLDYMWRNVRPLWVSTESGKPIAPVATAATAKEKSPAANN
                     AKAIKCEDAKTVGTATQRVAATYAEDAEFNASTGKIDPKPGWYPHMPQFYHMNTGVNQ
                     QSQQGALSEENANEYSIYRQIGANLSGSGEMIKLNLEVVGDPYWLMQIPGSPGKPPWD
                     EDVWEYEKEQLTEDQMAEKRKKTATHTWLPFIYFEAQVPSATNNAATDTMQLRKSDAI
                     SGVYYTMKLTNKFTKGKFTSNLECARETLSNPWTGKAKPQSTTSSTSGSAASKGPNNA
                     GMSNVDTMGNVTGY*"
     gene            complement(143092..143391)
                     /locus_tag="PH2017_36_ELK_O_B_scaffold_2_prodigal-single_2
                     06"
     CDS             complement(143092..143391)
                     /product="Uncharacterized protein {ECO:0000313|EMBL
                     :KKN58215.1};  TaxID=412755 species="unclassified
                     sequences; metagenomes; ecological metagenomes.;"
                     source="marine sediment metagenome.;""
                     /codon_start=1
                     /transl_table=11
                     /translation="MATTGKNQYADTPIRDFYLDLAQLPTAAEITAGKTTETITVGPK
                     YEHRPDLLSYSLYGNSSYWWVIALLNRNQLQDPIRDLKTGMVLRVLNKADIAGVV*"
                     /db_xref="A0A0F9RNT5_9ZZZZ"
     gene            complement(143393..144028)
                     /locus_tag="PH2017_36_ELK_O_B_scaffold_2_prodigal-single_2
                     07"
     CDS             complement(143393..144028)
                     /product="Uncharacterized protein {ECO:0000313|EMBL
                     :KKN58216.1};  TaxID=412755 species="unclassified
                     sequences; metagenomes; ecological metagenomes.;"
                     source="marine sediment metagenome.;""
                     /codon_start=1
                     /transl_table=11
                     /translation="VANLDNRVTIEFKAFAEMGTMDESGRKNGNSDTRSSTYKEPGKQ
                     HILEWPSTPKIAQSIEVNYSTWELQHTNYQPSAFGNRSTPVVTISGPWFSRNEKEAQA
                     TLNAIHLLRSATSMFYGRTDKNKGTPPPIGRLNAHGLYSNTPVVVKTFQYDYPNDVDY
                     ITVDMFNGKQSVPVLFEMSVSLIVQINAVEAVKEYTLENFYTGKLLGNGYI*"
                     /db_xref="A0A0F9UAA2_9ZZZZ"
     gene            complement(144032..144679)
                     /locus_tag="PH2017_36_ELK_O_B_scaffold_2_prodigal-single_2
                     08"
     CDS             complement(144032..144679)
                     /product="Uncharacterized protein {ECO:0000313|EMBL
                     :KKK57723.1}; Flags: Fragment;;  TaxID=412755
                     species="unclassified sequences; metagenomes; ecological
                     metagenomes.;" source="marine sediment metagenome.;""
                     /codon_start=1
                     /transl_table=11
                     /translation="MKINELNSRIVAVYAGRFHPFHHGHAEVFRELASKFGINNTYVT
                     SSGKVEPEKSPFSFAEKAVMMQAAGVPAKNIVEETVPYAPVNLPSKLSLDPNRDVMVF
                     GVGQKDMAEDPRFAFKPLKDGSPSYFQPYTGKNLQPFSNAKNADGTRAGHAYIYPVRD
                     VQFSIAGQTINSASQIRNLYKAADNEGREGILHELYPDGGALIAKIKRIFDAKLG*"
                     /db_xref="A0A0F8WLZ0_9ZZZZ"
     gene            144782..145801
                     /locus_tag="PH2017_36_ELK_O_B_scaffold_2_prodigal-single_2
                     09"
     CDS             144782..145801
                     /product="RNA polymerase sigma factor n=1 Tax=Escherichia
                     phage PBECO 4 RepID=L7TQF6_9VIRU"
                     /codon_start=1
                     /transl_table=11
                     /translation="VSEKTTTIYLKNKDILAAIHASKMSYCWKESPAVEQYDYILSEL
                     KSFHNRKTKVCPEGAINLARQARADRMQAAAYQAAIAEWEAAKGKASTKPKQDQFEVD
                     PKKIPVTDLVVRMMTFEHIPLEPGRKNNPKSIADHRAKVNFPPFKHFMLNEDGSWREV
                     LRSHWKGDLQTGEFCVDHGQITNRLGAMFLKLCERYSLRSNWRGYSYVDEMRGQALIQ
                     LTQIALQFDEGKSQNPFAYYTAAVTNSFTRVLNVEKRQRDIRDDMLQDSGQMPSWTRQ
                     MESQQAHLEGIERFNALKETEVESTPDAELDITANIDIDTDADIDIDADIEVTEIVLE
                     DSEEV*"
                     /db_xref="UniRef100_L7TQF6"
                     /db_xref="A0A097EYH8_9CAUD"
                     /db_xref="L7TQF6_9VIRU"
     gene            145801..146172
                     /locus_tag="PH2017_36_ELK_O_B_scaffold_2_prodigal-single_2
                     10"
     CDS             145801..146172
                     /product="Cof n=1 Tax=Bacillus cereus ATCC 4342 RepID
                     =C2QZN1_BACCE"
                     /codon_start=1
                     /transl_table=11
                     /translation="MTNPFRDQEKFMRACDQHVDGSDVNQFKMYLKLIEEEHQELKDA
                     LAAHDDVEVLDALLDILVVTIGAIHSAGFDAEGGWKEVMSTNFAKIDRETGKVRKRED
                     GKVLKPLGWKAPELAQFLNKE*"
                     /db_xref="UniRef100_C2QZN1"
                     /db_xref="A0A087M7E1_9RHIZ"
                     /db_xref="btt:HD73_5045"
                     /db_xref="C2QZN1_BACCE"
     gene            146175..146369
                     /locus_tag="PH2017_36_ELK_O_B_scaffold_2_prodigal-single_2
                     11"
     CDS             146175..146369
                     /product="hypothetical protein"
                     /codon_start=1
                     /transl_table=11
                     /translation="MKHPDSLKRHIDHLEIHHESLEKQLVILEQQHQNDTPVAQTLKK
                     RKLFIKDELVRCRHTLTEML*"
     gene            146376..147398
                     /locus_tag="PH2017_36_ELK_O_B_scaffold_2_prodigal-single_2
                     12"
     CDS             146376..147398
                     /product="Endonuclease subunit n=1 Tax=Enterobacteria
                     phage vB_KleM-RaK2 RepID=H6X3P0_9CAUD"
                     /codon_start=1
                     /transl_table=11
                     /translation="MTQAFKKAVCFTDIHFGLRNNSRSHNNDCENFIKWMVEEAKREG
                     AETCIFLGDWHNNRSTVNVSTLNYTTSNVKYLSEHFEKVYLIMGNHDLAYREKREINS
                     LPFAKHLDNVVLVDEQLTVGDMTIIPWLVGDEWTKMAKLKSRYVFGHFELPNFKMNAM
                     VEMPDHGGLNAGHFPNQELVFSGHFHKRQRKGNIVYMGNCFPHNYADAWDDERGCMFL
                     EYGGEPDFRTWPGAPKFKTLTLTQAIDRHAELFDEQTFARITIDVDISYEEATYIKEQ
                     WAETYNMRELSLIPGKKEEHATEWQGGEIQFESVDAIVLNQIQAIESDVIDRQILTQI
                     YQGLTV*"
                     /db_xref="UniRef100_H6X3P0"
                     /db_xref="A0A0A8J963_9CAUD"
                     /db_xref="H6X3P0_9CAUD"
     gene            147431..149170
                     /locus_tag="PH2017_36_ELK_O_B_scaffold_2_prodigal-single_2
                     13"
     CDS             147431..149170
                     /product="Recombination endonuclease subunit n=1 Tax
                     =Cronobacter phage vB_CsaM_GAP32 RepID=K4F9K8_9CAUD"
                     /codon_start=1
                     /transl_table=11
                     /translation="MSVGNVTQALRMNQHGLTLVLGNNLDLGGDGARNGVGKTTMVNA
                     LSYAIYGNALTNIRKENLINKTNTKNMLVTVEFEKNGSRYTIERGRKPNVLRFLVDDH
                     EVNESGTDEGQGENRETQKAIEHVIGMSAEMFKHLVALNTYTQPFLSLKSGEQRDIIE
                     ELLGITQLSEKAEILREFIKKSKDDIKDEESRIKALQESNARVQSAIDDLERRSRVWT
                     SKKETDIAGLVAAITELKNTDIEAELEAHRGVALYKENESRLKLANKELATRQSNVKK
                     LQDALAVAQKSLESIKAHQCPSCGQDVHDERHDQMTADAQAAVDLTVGALREEHGYLA
                     QADMAVRSIGVLGDRPKTKYANVEDAAAHKNNLENIRRQLETKVQEEDPYQEQIEAMR
                     NTALALVSWDEINRVSKLLEHQEFLLKLLTSKDSFVRKRIIEQNLAYLNHRLGYYLDK
                     LQLPHQVTFKSDLEVDISQLGQSFDFDNLSRGERNRLILALSWSFRDVYESFTEPMNL
                     MFIDELVDSGMDSVGIEHSMSVLKSMGREMNRNIFLISHRDELASRVNNVLMVVKENG
                     FTMLEADTQVIEN*"
                     /db_xref="UniRef100_K4F9K8"
                     /db_xref="A0A0F9FQ34_9ZZZZ"
                     /db_xref="K4F9K8_9CAUD"
     gene            149179..149364
                     /locus_tag="PH2017_36_ELK_O_B_scaffold_2_prodigal-single_2
                     14"
     CDS             149179..149364
                     /product="Uncharacterized protein n=1 Tax=Polynucleobacter
                     necessarius subsp. asymbioticus (strain DSM 18221 / CIP
                     109841 / QLW-P1DMWA-1) RepID=A4SYJ8_POLSQ"
                     /codon_start=1
                     /transl_table=11
                     /translation="MTNHEILLEQFEAYKAENEKFAGKGVKASAARARKALQEMSKAI
                     KERRKEITAEKEALAAK*"
                     /db_xref="UniRef100_A4SYJ8"
                     /db_xref="pnu:Pnuc_1348"
                     /db_xref="A4SYJ8_POLSQ"
     gene            149364..149789
                     /locus_tag="PH2017_36_ELK_O_B_scaffold_2_prodigal-single_2
                     15"
     CDS             149364..149789
                     /product="NAD synthetase n=1 Tax=gamma proteobacterium
                     SCGC AAA168-P09 RepID=UPI000381E3C7"
                     /codon_start=1
                     /transl_table=11
                     /translation="MWFYNDQVVDTLPDDCVGFVYLITNLTNNRKYVGKKLSKFSKTT
                     YRVVKLKNGTKKRKKIKSKIESDWQTYYGSSVELLADLAQLGPDKFKREILHYCTAKA
                     VCSYIEAKEQFDRKVLESADYYNGIINLKVHKNHIKDKL*"
                     /db_xref="UniRef100_UPI000381E3C7"
                     /db_xref="F5JJH3_9RHIZ"
                     /db_xref="smq:SinmeB_5013"
                     /db_xref="UPI000381E3C7"
     gene            complement(150418..150639)
                     /locus_tag="PH2017_36_ELK_O_B_scaffold_2_prodigal-single_2
                     16"
     CDS             complement(150418..150639)
                     /product="hypothetical protein"
                     /codon_start=1
                     /transl_table=11
                     /translation="LSLGLDRNKIRRFIESIEGESRAIIKEVSMLSVWGNISPSEIWN
                     MTHEERLVLSEVIKEHTETMYGKKGIARR*"
     gene            complement(150636..151529)
                     /locus_tag="PH2017_36_ELK_O_B_scaffold_2_prodigal-single_2
                     17"
     CDS             complement(150636..151529)
                     /product="Uncharacterized protein n=1 Tax=Cronobacter
                     phage vB_CsaM_GAP32 RepID=K4F6V0_9CAUD"
                     /codon_start=1
                     /transl_table=11
                     /translation="MDNSNPLKKPFNAPPANPLAQYYRKPGTYIELPSGGRYYKITPK
                     LSDTGELAVYPMTAKDELALKNPDALLNGEALKQVIASVCPDIKDVSEIPAPDIDAIL
                     VAMRMTSYGDDMEMDVAHGCEESGGKSQRVTVGLGSVLSTSKAIPETLGTVTLSNGVV
                     VQLKPYTLDAQSRLLRVQFNTMRSLQGAEANENSTIEQKADIANRGYDQLVVLSQDIL
                     AASIISVTLPDGVVVTNYNHIYEWVKNLDRASNERLDEEIKAFGKYGITRTLEVTCDH
                     CKNKFTTDMLFDPTSFFSVGS*"
                     /db_xref="UniRef100_K4F6V0"
                     /db_xref="A0A0F9PI50_9ZZZZ"
                     /db_xref="K4F6V0_9CAUD"
     gene            151624..154356
                     /locus_tag="PH2017_36_ELK_O_B_scaffold_2_prodigal-single_2
                     18"
     CDS             151624..154356
                     /product="Tape measure domain protein n=1 Tax
                     =Streptococcus dysgalactiae subsp. equisimilis SK1249
                     RepID=F5U9B7_STREQ"
                     /codon_start=1
                     /transl_table=11
                     /translation="MDDQELIKAIQRLTDKIDSLSSSVGRGAQQSNTPKNGPVPRAKA
                     VDPAQKENRVELDKATKSIRAQRVQTDAEIKSSKEAVKAQEDLTDEQKKAQRAQERAT
                     EAFKDFGSTLLDEKANLSSAFGTLSSKLESTGTAFGRVAGGIAFGVGYMLGNLQEFAK
                     NAGDMGAFADLNKFSVGSVTQMKILSGLGGSFIKVIEESQGGFKAFGSNSQEAAENLS
                     NLSRGLKYGSFYLNSTLRDALGKDLTKSVDRASRAAAAMGLTDEERAKLLGSLAQSSM
                     LGAKNEKDAQERLVKQYGDTLDNTRKLSNAFGISTKEILAAMESFRKTQAGTYASLEG
                     NTGAQQLAPLIAKMGIENDPEKISRIALALSRGEMGQAMANVSNPANMQALEMLNQAV
                     QNGGQGGNNVGAINENLKGMSGEMRRIRDERSQYATTAPEYAALGAALGKFEKDMAQG
                     GKDEGKEAPGTSETDNIRSMNNLTAALESLRSAILGVSIGITALVGSLGALVVAGGIG
                     GLMSGGMGKVGDMLGGALGKVGGMFGKKPDFVGPMKPSAGSAVMDKLSGAAGKGMEGF
                     GEMLGKLGENKTVKGAATLALLGSALALTAVGLKTFNEVNWESLAKGTIALGGLIGMA
                     RLVGEATTGMIKGAAVIAVLGAAMWIAGKGFKTFNDLDWESMAKGVVALGAFGLVAAA
                     MGTFLVPILLGSAAIAGLGVALGIFGAGAYLAAQAADVFAGALEKIGKVDGVNLIAVG
                     AGLAAIGAGAVVFAAGMVAATATSLVTGLMSLFGAKSPIERILELVPVADKISMIGEG
                     MMKFGTGIGLINDNLQSLDLEALENFKNALIDISNIDMPSLDGLSIPQISTDSMIGAA
                     QPANGLSNMLNGNTAITPEVVAQVMSYLSSIENDLAAIRGNTKQTGYESPVRLS*"
                     /db_xref="UniRef100_F5U9B7"
                     /db_xref="A0A0D1BCI6_STRSZ"
                     /db_xref="F5U9B7_STREQ"
     gene            154380..156074
                     /locus_tag="PH2017_36_ELK_O_B_scaffold_2_prodigal-single_2
                     19"
     CDS             154380..156074
                     /product="Portal vertex protein of head n=1 Tax
                     =Cronobacter phage vB_CsaM_GAP32 RepID=K4F9K9_9CAUD"
                     /codon_start=1
                     /transl_table=11
                     /translation="MSGWRKHFKIWDPEAEKTATGQRGGASATSAKFASWLQEVYTGQ
                     PNRTDRYVQYDQMDIDSEVNAALDTIAEFCTQADAESNLPFRIMWKEDPTESESKVVN
                     EALKKWCAINKMDQRVFRTFRSAIKYGDHFFLRDPETFELYWVNPVDVKRAVINEAEG
                     RAVEQYVIANLHPNLSAKVATQPIDNVQTLPGAAVTNAAGPFSQSSNYAKSGQQGGEV
                     AVDAKNVIHISLNEGLDSSWPFGPSILDSVFKVYKQKEMLEDAVIIYRVQRAPERRVF
                     YIDTGNLPAHQAMAFVERVKNEIHQRRIPTRAGGSNAVDASYNPLSIMEDFFFAQTAD
                     GRGSKVETLPGGQGLGEIDDLKYFTNKMLRGLRIPSSYLPTGPDDSAAQFNDGRMGTA
                     LIQEFRFNRYCRRLQGLIAPMIDREFKVFMKQRGINIDSSEFDIDFLEPQNFSDYREI
                     EVNNARSAVFTQLSEIPYLSHRFKLQKFLGLTEDEILENERMWREENEGADAAASSGE
                     EAAGFGATGLKGPSEGDLDLGTGMEDLEAAGGGTEDLGAEGGAEAPAAAPAAPPAA*"
                     /db_xref="UniRef100_K4F9K9"
                     /db_xref="A0A0F9QJG2_9ZZZZ"
                     /db_xref="K4F9K9_9CAUD"
     gene            156099..156305
                     /locus_tag="PH2017_36_ELK_O_B_scaffold_2_prodigal-single_2
                     20"
     CDS             156099..156305
                     /product="hypothetical protein"
                     /codon_start=1
                     /transl_table=11
                     /translation="MRFNDLLEIEDEIESETDPDVAFYGDMRRKRLTLEHVNRLRKLR
                     DLRKYEESQRLDLVKKMYARPPAV*"
     gene            156452..157153
                     /locus_tag="PH2017_36_ELK_O_B_scaffold_2_prodigal-single_2
                     21"
     CDS             156452..157153
                     /product="hypothetical protein"
                     /codon_start=1
                     /transl_table=11
                     /translation="MSKSILEQALAHLLNKEEEQAGALLHDYYVGIGRKVYEDIMADD
                     MAFEDEDTTDLDGAIDEVEADLTEEGDDEFAPEMGAEEEPATDDLEAELGDEGAEAVD
                     ADASDVADAMMDVESALAKLKAEFEQMVSGADEEMGAEEEIGDMEAEEPMPESIEESA
                     ELSPVAKPDNSDKADEKRSPVAGKNPMGARPAVKIGASNASGTPSGTTPAAAPKAQDM
                     GGTTKPALSKVSTKA*"
     gene            157160..157792
                     /locus_tag="PH2017_36_ELK_O_B_scaffold_2_prodigal-single_2
                     22"
     CDS             157160..157792
                     /product="Prohead core scaffolding protein and protease n
                     =1 Tax=Escherichia phage PBECO 4 RepID=L7TQE4_9VIRU"
                     /codon_start=1
                     /transl_table=11
                     /translation="MSIQPLREHLSFDQANLVLESKESSSGGKDLYMKGIFIQGAQQN
                     HNGRVYPVNEISRAVESIKSRLEKGFSVLGEADHPDDLQVNIDRVSHMITDMWMEGEN
                     GYGKLKLIPTPMGNIIKTLLESGVKLGVSSRGSGNVTESGKVSDFEIVTVDVVAQPSA
                     PDAYPTAIYERVMGSRRRAALMDVAYAATYDRSAQKHLEAEMRRFIQNLK*"
                     /db_xref="UniRef100_L7TQE4"
                     /db_xref="A0A0F9TS85_9ZZZZ"
                     /db_xref="L7TQE4_9VIRU"
     gene            157808..158920
                     /locus_tag="PH2017_36_ELK_O_B_scaffold_2_prodigal-single_2
                     23"
     CDS             157808..158920
                     /product="Uncharacterized protein n=1 Tax=Cronobacter
                     phage vB_CsaM_GAP32 RepID=K4FB44_9CAUD"
                     /codon_start=1
                     /transl_table=11
                     /translation="MTQFTEMLGSVVLSEEVRENINAAWEKHLSESRESVTAELREEF
                     AGRYEHDKSQLIEAMDKLMQDTISAGAADLKTLREEAAAQRVKYAAKISEDAKLLQQF
                     VMETLAKEVAELKADRQAQKDAVGQLEEFALRKLTSELSELHEDHKQLVDARVKLVAE
                     GRKAIAEARSTFIKKASEKINTMVAESFKKEVTQLKEDIRTAKENNFGRKIMEAFAAE
                     FMASKFADGTAVSELNRKLADMNTQLSEAQQTLTQKEQQISESLRRQRIAEDQAQRVR
                     VMQDLCSPLSKDKRAIMEELLESTDTAKLKDQFQKYLPSVLNEEVRREKKQLVEGQQS
                     QKTVVTGDKTAQAVDAAPAEADETIQQLRKLAGIKI*"
                     /db_xref="UniRef100_K4FB44"
                     /db_xref="A0A0F9QPC4_9ZZZZ"
                     /db_xref="K4FB44_9CAUD"
     gene            158935..160131
                     /locus_tag="PH2017_36_ELK_O_B_scaffold_2_prodigal-single_2
                     24"
     CDS             158935..160131
                     /product="Precursor of major head subunit n=1 Tax
                     =Cronobacter phage vB_CsaM_GAP32 RepID=K4F9L0_9CAUD"
                     /codon_start=1
                     /transl_table=11
                     /translation="MSQALFESKNWSATKQALTEGLQGQRKTTMEVCLENTKKYLTET
                     ATAGGTASGNIAVLNKVILPVIRRVMPTTIANELVGVQPMQGPVSQIHTLRVRYAESA
                     DAADNASGNIGKAVTAGDEALSPFSIATQYSGAGGKGASTASMEGVGGKKMNIQILKE
                     TVEAKSRKLSARWTFEAAQDAQAIHGVDVEAEIMAALAQEITAEIDQEVIGSLINLAG
                     TAYGTYDQAAVSGQANFVGDQHAALAVLVNRAANDIASRTRRGAGNYIVVSPTALTIL
                     QSATTSAFARTTEGTFEAPTNTKFVGTLNSSVRVYVNHYAGDAAPILIGYKGANEMDA
                     PAFYCPYIPLMSSGVVLDPNTFEPTVSFMTRYGYVELSNSASSLGNAADYVNTIAIDA
                     ANLSFI*"
                     /db_xref="UniRef100_K4F9L0"
                     /db_xref="A0A0F9QJK5_9ZZZZ"
                     /db_xref="K4F9L0_9CAUD"
     gene            160200..160430
                     /locus_tag="PH2017_36_ELK_O_B_scaffold_2_prodigal-single_2
                     25"
     CDS             160200..160430
                     /product="Uncharacterized protein n=1 Tax=Synechococcus
                     phage S-IOM18 RepID=R9TL58_9CAUD"
                     /codon_start=1
                     /transl_table=11
                     /translation="MFTNIEVRLERAGHCQRCEFYKRATKQCMQCGCLVNLKVTIANE
                     ECPAGKWGKAESGTDFMSTVANRVHEFLKSKK*"
                     /db_xref="UniRef100_R9TL58"
                     /db_xref="R9TL58_9CAUD"
     gene            160468..160920
                     /locus_tag="PH2017_36_ELK_O_B_scaffold_2_prodigal-single_2
                     26"
     CDS             160468..160920
                     /product="hypothetical protein"
                     /codon_start=1
                     /transl_table=11
                     /translation="MPKFDDYDDSDAFTPLTNGAQVNINNKIQNGGFANTTSVDYAAS
                     VKATADAAAVTTAGGAESSIENTNTDWVNKKWRPMMGWTYMVTCMFDFVIAPILWSVV
                     QALGNNGRVELQWQPLTLQGAGLYHVAMGAVLGVAAYGRTKEKIESKA*"
     gene            160926..162158
                     /locus_tag="PH2017_36_ELK_O_B_scaffold_2_prodigal-single_2
                     27"
     CDS             160926..162158
                     /product="hypothetical protein"
                     /codon_start=1
                     /transl_table=11
                     /translation="MSIKINHVTESIKPASEVLVIDAAGALALPTGEDTARPASPMAG
                     HVRFDQTSVKPEYYSGNNWESFAALSYVDAQDQNLQSQIDYIASNVDPAAIDSLTEIV
                     QQQANNASNFASIISNLSLDDLTDATIVSPTDGQVLSYETVTGQFKNKTHQLSIATKN
                     YYGDGTTATFALLESVATPNNLVVSINGIVQQPNYSYSVINGNILSFDEVPESGDLIE
                     VRILRSTVTNDRPRPTVSAVSYGTIAQYTTITVTASDITFGTGALIGGKPVTRIDYPT
                     ANIMQLMVETSSIVGPAWSVPQDLTLVDTSGNEFVFTNLINLGPSKPYWTNSNSYIGS
                     FSSGDTINFTLGVNNATSITIQPANAGESAISWLTVSGNSIVGTAPQNSSPSRYEIKV
                     TASNGSVDITKNYWLLVI*"
     gene            162246..166937
                     /locus_tag="PH2017_36_ELK_O_B_scaffold_2_prodigal-single_2
                     28"
     CDS             162246..166937
                     /product="Cell wall surface anchor family protein n=2 Tax
                     =Streptococcus pneumoniae RepID=Q97P71_STRPN"
                     /codon_start=1
                     /transl_table=11
                     /translation="MPIIKARSSSIINSVDLRGAPTAATAAQGTATTQIASTAFVSTA
                     VTDLINSAPAVLDTLSELAAAINNDDSFATTVANSIATKLTKSGDTMSGFLTLHANPS
                     SSMHAATKDYVDQEINAQMIYSTDDVQEGVTNLYYHASAVRSDIGLSSDNTSVLDYNS
                     TTGQFTYVHPTSDGILEGQTNKYYHTSQVRLDIGLNSDDNAILSYSNVSGQFTFTTPD
                     TDKIVEGGINQYFTTARARGAISNGSNINYDSSTGIISTQAAVWSVNGQTHDVILTTD
                     DVTQGSSNLYFTNALAQNAIGLTTDDTSILSYASGTFTFNKPDTDKVAEGSTNQYFTT
                     ARARSSVSVAGGGGGGGSTTYSFDSMADWTYANHGNTFPATQIDFGDTPGPFHDLLAA
                     GSIPAGTQITVNGMGSGVVETTSAFTLTGGVWTASINVISGTPFGPILDISFTAAGGG
                     SGSSSLLSYDDSTGVFTFTAPTTDDVSEGDNLYFTNARARSAISANDLGGDGSFSYDA
                     STGTFDYTGPSASEARAHFSATTNTGAQYDSATGVFSLANVPNASLSNSDVTINGQTV
                     ALGGSTTLDTDDIAEGSTNAYFTQGRARSAISLTSNKTSVLDYDSTTGTFTFDLSNQT
                     TDDVSEGATNLYYTTARTRGDVSAIDAGGDGSFSYDASTGEFTYTGPSASETRAHFSA
                     TSNTGVTYNSSTGVIALSAIPNASLTNSDVTINGATVALGGSTSFGTDSVAEESNLYY
                     TQARFDSAFGAKDTDDLAEGSNLYYTQARFNSAFAAKDTSGLAEDPSATGTTGTQYFT
                     TGRARNSLSGGTGVTYMVGTGVIAIGQAVGTTDNVTFNDVTVSGDLTVNGTLTAINSV
                     DLTVTDKNIKIADGAADAAAANGAGITVDGANATITYASATDSWNFNKDVSVSGGLSL
                     TGSLSAPTFIGDLTGDVTGTVSDISNHTTDALAEGSTNQYFTNSRAAGAISLTSDKTN
                     VLSYNSATGAFTFALANVSTSDIAEGTNEYFTNARARGAISVSDVSGDGSLSYDSATG
                     VISYTGPSASEVRAHLSATSASGVTYNSTTGVIALSSIPNSSLVNADVTINGTTVSLG
                     GSASFDSDSVTEGSTNVYFTESRARNAVSLTTSDSSVLDYDATTGAFTFNLSGLDTSE
                     VAEDPSATTSSGTMYFTNARARNAVSASDLGGDGSFSYDASTGTFEYTGPSASEARAH
                     FSATSNTGVSYNSATGVFSLSAIPNSSLTNDSVTVNGQTVALGASTTLDTDAIGEGTA
                     NLYHTLARARNAISLTTSDSSVLSYDSSTGAFTFSLAGIDTDEVQELPNAVNQYFTTA
                     RARASVNNGSNIDYDSATGTISTQAAVWSVNGQNHAVVLNTDDINEGSTNLYFSNTLA
                     RGAVTLTTDNASILDYAQGTGQFTFVTPTTDAIVEGDTNQYHTTARVDARIAAASILD
                     LADVDLDENSTLTDGFSLVYNAAAQKFIAQNVTVTVTTLNFTGDGTTTSFNTELLVNT
                     INDVQVFINGLIQAPTYSFTINTVNDETSIVFDSAPEANDFIMIRLTPTAQLSAGGIL
                     NENSSIDGGTY*"
                     /db_xref="UniRef100_Q97P71"
                     /db_xref="B4N2V6_DROWI"
                     /db_xref="spn:SP_1772"
                     /db_xref="Q97P71_STRPN"
     gene            167069..167569
                     /locus_tag="PH2017_36_ELK_O_B_scaffold_2_prodigal-single_2
                     29"
     CDS             167069..167569
                     /product="prophage MuMc02, head decoration protein id
                     =14431286 bin=bin3_NC10 species=unknown genus=unknown
                     taxon_order=unknown taxon_class=unknown phylum=unknown
                     tax=bin3_NC10 organism_group=NC10"
                     /codon_start=1
                     /transl_table=11
                     /translation="MPIFRGKEIVSSSSDSKDSVRAATRSNVPLTDMVLSIDDIELAH
                     RDRVLLAGQTNSTQNGIYVWNSITKKLSRAPDADSLYEVSGGMRVYVEQGTVNSQTYW
                     TLTTPGLITLGTSALTFARENRVGNFDQTGTHGSASQTNVITLDESGQITAITTVYIA
                     VDGGEF*"
                     /db_xref="CSP2_16ft4sub_bin3_scaffold_11_146"
                     /db_xref="pbc:CD58_06270"
                     /db_xref="14431142"
     gene            167666..169813
                     /locus_tag="PH2017_36_ELK_O_B_scaffold_2_prodigal-single_2
                     30"
     CDS             167666..169813
                     /product="Uncharacterized protein n=1 Tax=Synechococcus
                     phage S-MbCM7 RepID=V5UTB4_9CAUD"
                     /codon_start=1
                     /transl_table=11
                     /translation="MANQIILKRSSTAGKVPTTAQLALGEIAINTHDGKIFIKKDDGV
                     PAVVEIGGVTSVNTQTGDVVLTSSDVAEGSNQYFTTARARSAVSAGTGISYNSGTGVI
                     STTQNLSTSGTPTFAGLTLTGNMDIIGSIIPDSDITYDLGSPTKQWKDIYVGPGSLYV
                     NGSKVLQDDTGTITFSADQDQNIRIKTTGNGILQLGSSTTTLQIDSTMQITAGKRITS
                     SDGVKVQFGDDVELNNNKIIGLGAPSSSSDAATKGYVDAAVGAVSTSSIAQGNSNIAI
                     VDTGTGTVTVTVDGNTALTVDASGVVVSGNMTVNGTTTTVNSNTIALADNIITLNSDA
                     TGAPTQNAGIEVERGDEANVQVRWNEGSGKWTFTNNGSTYFPMAVGTDDLAEGTTNLY
                     HTTARARAALSGGSGISYNSSTGLITSTITQYTDALAVSANSSAIATAKADAISTAAS
                     DATTKANAAQAAAISAAASAVTAQTFDAAKITSGVFATGRLATGTANSGVFLRGDGTW
                     AAGVSGPTGPTGPTGPTGPQGATGPTGAASTVPGPTGPTGAKGDTGATGPTGPQGIQG
                     ATGPTGPTGPTGPTGPSGNPWGGGTFTGSIAVQGNITATGEITAYYSDSRLKTNVSKI
                     DGALNKVMAINGYTYDSSELAESLGLPKHMDQIGLMADEVEAVLPELVTQSALEGYKT
                     IRYDKVVSVLVNAVKEQQAMIEELQALVKKTLH*"
                     /db_xref="UniRef100_V5UTB4"
                     /db_xref="bpu:BPUM_1804"
                     /db_xref="V5UTB4_9CAUD"
     gene            169840..170034
                     /locus_tag="PH2017_36_ELK_O_B_scaffold_2_prodigal-single_2
                     31"
     CDS             169840..170034
                     /product="hypothetical protein"
                     /codon_start=1
                     /transl_table=11
                     /translation="MAILPATGSAITFGRVRKGFANVQAASGQNISLRGTLGGHIGIS
                     SGSVSLSARFGGRTTPHNDQ*"
     gene            170134..170643
                     /locus_tag="PH2017_36_ELK_O_B_scaffold_2_prodigal-single_2
                     32"
     CDS             170134..170643
                     /product="hypothetical protein"
                     /codon_start=1
                     /transl_table=11
                     /translation="MPLTQNEILNNTRSVLKQVPFRTNFERENFVYSVASGPRLLVSL
                     CQEMEFLNSELEKATTDWQKQIVLDEMNTINARIAELQAEIGADVATAVEEAEPQYWV
                     EELARRGAIEALTQNVTNENMTQMLKLPAELYEQTISRCQTFLNVINKTTRMAERKAN
                     LANVDTSEE*"
     gene            170643..171299
                     /locus_tag="PH2017_36_ELK_O_B_scaffold_2_prodigal-single_2
                     33"
     CDS             170643..171299
                     /product="hypothetical protein n=1 Tax=Burkholderia
                     kururiensis RepID=UPI000349C65B"
                     /codon_start=1
                     /transl_table=11
                     /translation="MFGKSSRSVFERPPVLSEQVVVCVPTNGMVHAKFTYCLTQAIRY
                     TEQQGVPVILEMDAGTVLSNQRQVLLNLAIDTYRAEHIMWFDSDMTFPEDTIVRLLEH
                     KKKVVCATYSKRVPPFHPTAFHSIDPVEPVDTTGHGLKQVRYTGFGCLLMRATIADEM
                     PSPHFPLKWHAPSSTWHGEDMGFCDLLDHNDVKIWCDLDLSREIGHLGQQEFRVNQAN
                     *"
                     /db_xref="UniRef100_UPI000349C65B"
                     /db_xref="mrd:Mrad2831_2994"
                     /db_xref="B1M4T2_METRJ"
                     /db_xref="UPI000349C65B"
     gene            complement(171241..171672)
                     /locus_tag="PH2017_36_ELK_O_B_scaffold_2_prodigal-single_2
                     34"
     CDS             complement(171241..171672)
                     /product="hypothetical protein"
                     /codon_start=1
                     /transl_table=11
                     /translation="MALRVIKNTLQQPEIYTGPHRQIDVQQCWQPHLNNPLLNRLYKD
                     SVSYTERWYLETRRLINEELWYHPILTSVLLDEELKFSLIKSTVIDGATMRSVLNNPA
                     CPEFQLSAGVNLKKLTRMCAFFVSLPDSHETLAALNGQSRD*"
     gene            complement(171653..172084)
                     /locus_tag="PH2017_36_ELK_O_B_scaffold_2_prodigal-single_2
                     35"
     CDS             complement(171653..172084)
                     /product="Putative MutT/NUDIX hydrolase family protein n=1
                     Tax=Escherichia phage PBECO 4 RepID=L7TIL6_9VIRU"
                     /codon_start=1
                     /transl_table=11
                     /translation="MRAVGALIVSKKTGRAMMQLRSPSETHSMCWGLWGGKLDGNEGD
                     LEGLKRELCEELGYPGVPNTIAMSHVYTFTTRDKRFRHVSYLILCEDEFVPTIDEESA
                     GYCWINLWEWPQPLHRNTAKMFNSKGFREALEGLLDGVKSN*"
                     /db_xref="UniRef100_L7TIL6"
                     /db_xref="L7TIL6_9CAUD"
                     /db_xref="L7TIL6_9VIRU"
     gene            complement(172093..173448)
                     /locus_tag="PH2017_36_ELK_O_B_scaffold_2_prodigal-single_2
                     36"
     CDS             complement(172093..173448)
                     /product="Tail sheath stabilizer and completion protein n
                     =1 Tax=Cronobacter phage vB_CsaM_GAP32 RepID=K4F7G1_9CAUD"
                     /codon_start=1
                     /transl_table=11
                     /translation="MAQQYFYDQQIRRWLLQFMRLFGGFSVKMGKDATGADNYHQVPV
                     RYGDTTRMSQHILRSNSENTILSVPAISCYIAELVPNAERRMTPAFEDSVQIYEKAYD
                     PVAQSFNDKVAETYTLERHAPIPFDLTINVDVWTSNTEQKLQLLEQILLLFNPSVNLQ
                     SSQNPYDWTSLAVVELINVTWTARSIPQGTDDIIDVASLIFSLPIFLTPPAKVKRQVL
                     IHSILNNITGDYQFIDDITIGINSDPIASRQWITFKDRHIRVTDNSIQLLTSNNTTTD
                     TESAVPALLRWNEHFQNYGGLKNGITEIRLKLGNVADPHEVILKITENTENENLLFYT
                     VDTSTLPNDTITMINGIVDPTRSAPNNGNIPGAVAGQRYLLTESIPQTGLWGTVVADA
                     NDIIEYNGSNWIVSFDASAVNAPAYTTNANTMAKLYYTGTDWVVAIEGLFEQGYWRIV
                     N*"
                     /db_xref="UniRef100_K4F7G1"
                     /db_xref="A0A0F9QMH4_9ZZZZ"
                     /db_xref="K4F7G1_9CAUD"
     gene            complement(173448..174536)
                     /locus_tag="PH2017_36_ELK_O_B_scaffold_2_prodigal-single_2
                     37"
     CDS             complement(173448..174536)
                     /product="Uncharacterized protein n=1 Tax=Enterobacteria
                     phage vB_KleM-RaK2 RepID=H6X3M5_9CAUD"
                     /codon_start=1
                     /transl_table=11
                     /translation="MPKLSLWKNAKTQDYHFQDRMIREAVGAGGTSVLIHKYLGPAAV
                     EDGSDPAKPNLAEKGEINEMDIQDILFMENRDRVYDTTVYELRGTYNVSDQDFDLSQF
                     GLFLNADTLFITFHTNEMVERLGRKLMAGDVLELPHLNDDLLLDANAKSINKFYAVQD
                     AARSAEGYGPTWWPHLWRIKAAPINDAQEYRSLLGDPEDEDSLKNALSTYNKEIAISN
                     AIVASAEVITPAAGYKNTEFTDSTYAPVIEGFDGSGKSVIAVDTTENVAQSGNTTNIP
                     TGITFPIGPAQGDLFVRTDFQPQRLFVYRGNKWHRLADNEAAGWTTAAANAGPFINNT
                     ATTTTAGGTTIPQRQALSGVFVKPKADN*"
                     /db_xref="UniRef100_H6X3M5"
                     /db_xref="A0A0F9QHT7_9ZZZZ"
                     /db_xref="H6X3M5_9CAUD"
     gene            174646..175857
                     /locus_tag="PH2017_36_ELK_O_B_scaffold_2_prodigal-single_2
                     38"
     CDS             174646..175857
                     /product="hypothetical protein"
                     /codon_start=1
                     /transl_table=11
                     /translation="MATATKAKSAPAKKSRVTKKQVIAHRTRASKDFSPTWEGAIDWT
                     SDRFTKHFRTAMEYYRLESGVKELRPKVAEWMESAGYKKDSINEFRKLKDSRVNSTLC
                     AVAACLNRGMPAVHPGFNNGRDTAEWLRNEIAKAVKEGKDDVEEVAVEKEVPAVKKET
                     IQDRLAEKFSETMGEIEGAIDDYITTGKDPKVFHLLSVANIAVQYSSKIVDLIQPRID
                     ELNEVIEGKDSQVMEAYKHLGKREVKAHIKMYESIINDAMAYKTSKIATRAKPKRKPV
                     PPERQVKGLKFMKEFAELGLKSINPTEILGMSELWTYNTKTRKLGRFVVAMHGDMVVG
                     QLGVKGSAIVGYDEIKSTCKTLRKPAEQLATFKTQGKPGLRKFMDTIKAVETRLKGRI
                     SPDTILLRAIK*"
     gene            175902..176654
                     /locus_tag="PH2017_36_ELK_O_B_scaffold_2_prodigal-single_2
                     39"
     CDS             175902..176654
                     /product="Neck protein n=1 Tax=Cronobacter phage
                     vB_CsaM_GAP32 RepID=K4F9J9_9CAUD"
                     /codon_start=1
                     /transl_table=11
                     /translation="MQNTNTTQRSKAAKNIELMLGGGLVDVELDKEHYDLAIDKAIGK
                     YRQRSSRAVEESFMLLNLVEGNSSYTLPDEVIDVKVVYRASAGGVGTTSTGFEPFEAA
                     YLNMYMLNAARGQGLASFELYMGQRELLGRMFGANITFTWSTTSKQINLHRNIKGEES
                     VLLHTYNYRPDEALLADTSSGPWIRDYATAQAKMMLGQARSKFAQLAGPQGGVTLNGN
                     DLIAQAQTELEKLDEDLKNYAEGGTPLGFIFG*"
                     /db_xref="UniRef100_K4F9J9"
                     /db_xref="K4F9J9_9CAUD"
     gene            176654..177280
                     /locus_tag="PH2017_36_ELK_O_B_scaffold_2_prodigal-single_2
                     40"
     CDS             176654..177280
                     /product="hypothetical protein"
                     /codon_start=1
                     /transl_table=11
                     /translation="MSKYSTLLYKLYHWVAMIPGKISWSKKNYITVTDRDELARLLSK
                     GYYIILTGERHHLSSIVVSFLSWVKTGVWANYTHALMNCDNITDPADTDSFKFVEATG
                     VGVHYSTFDQVFACDSVCLLTPNNIDNAEWTQIIDALLKQQGKPYDDLFDLSDDTHVS
                     CVELVLNALRAVNYAEEFADLHRLIEKEQNLVPQMYRTCTDFMVKYEK*"
     gene            177320..177943
                     /locus_tag="PH2017_36_ELK_O_B_scaffold_2_prodigal-single_2
                     41"
     CDS             177320..177943
                     /product="Putative deoxynucleoside monophosphate kinase n
                     =1 Tax=Escherichia phage PBECO 4 RepID=L7TKY0_9VIRU"
                     /codon_start=1
                     /transl_table=11
                     /translation="MTKKIIGICGFIGSGKDTAADYLVNFHEFRRDSFAATLKDAVAA
                     VFGWDRELLEGRTKQAREWREQVDPWWAKRLDRPDLTPRLVLQLWGTEVCRRSFHDDI
                     WIASLESRLLNSRDNIVISDCRFPNEIRAIKQAGGQVIWVQRGELPSWHIMAGKANNG
                     DAVAAEKLKHLGIHASETAWVGTDFDYIVDNNGTVDDLYNRIAAIVR*"
                     /db_xref="UniRef100_L7TKY0"
                     /db_xref="L7TKY0_9CAUD"
                     /db_xref="L7TKY0_9VIRU"
     gene            178045..180423
                     /locus_tag="PH2017_36_ELK_O_B_scaffold_2_prodigal-single_2
                     42"
     CDS             178045..180423
                     /product="Tail sheath protein n=1 Tax=Enterobacteria phage
                     vB_KleM-RaK2 RepID=H6X3J8_9CAUD"
                     /codon_start=1
                     /transl_table=11
                     /translation="MAQLSSPGVSVSIIDESAYASAGTGTVPVIVLATRSNKTSPDGS
                     VAQYTTAPFAKKPLIVTSQRELVQLYGEPSFTIVDGTPVHGHELNEYGLLAAYYYLGI
                     ANRAVLVRADLNMEELEPQASAPTGPATNGQYWLDTDDSTWGLFEGNGSAWVAKSILV
                     TDGAPGAGEGAAGDYALDASSTVKTFYKKVGSAWVAVTSGNLSATVTVAPHYQVPTPT
                     VGAVWLKTTSPNSGFNLKLKKYNSATQSWTAQAIGAGNVDQLVGYEDNATATAAFGSK
                     LALNSIYVQFANSNQAQFEIKRYNGSAWATPAVSASDTAPTGALPDGTLWYDAGSLVD
                     VYVKTTVNDEPTWMPAGQVDVNTVEPAEPSFGDVWVDTNDMANYPLLKVYDGTAWIAK
                     DNADQTTPDGVLFADLTAEAGDTRGAFGSALAMDDQAPNPAYYPEGMLLWNSAVSSGN
                     VKAWNATEGFWQTESGNVDSGPKAGAPYMFDKAQRRVVVKRLQAALAGNEELRAETLT
                     FNIISTPGYVECIDEMVTLNLDRKETAFVIADTPLKLSNKITDVVNWSLGTAAGTNGA
                     DGLVTRSGSAAIYYPSGLSTDLSGNDVAVPASHSVLRGIAYNDQIAYPWFAPAGLTRG
                     ALSGISNLGVVNAENEFVPVALNQGSRDALYEKNVNPLVNFPGQGLYIWGQKTLYPTN
                     SALDRVNVGRLLAYLRERFEVIARPFIFEPNDQRTRNRIMGVFNAFLADMYSKRAVYD
                     FLVVCDDTNNTPARIDRNELYIDVAIEPVKAAEFIYIPVRVVNTGAIANGTR*"
                     /db_xref="UniRef100_H6X3J8"
                     /db_xref="A0A0F9TQJ7_9ZZZZ"
                     /db_xref="sfu:Sfum_3815"
                     /db_xref="H6X3J8_9CAUD"
     gene            180449..181054
                     /locus_tag="PH2017_36_ELK_O_B_scaffold_2_prodigal-single_2
                     43"
     CDS             180449..181054
                     /product="Uncharacterized protein {ECO:0000313|EMBL
                     :KKM85864.1};  TaxID=412755 species="unclassified
                     sequences; metagenomes; ecological metagenomes.;"
                     source="marine sediment metagenome.;""
                     /codon_start=1
                     /transl_table=11
                     /translation="MAVNLDKFNVDGGTSGVLVQPKLAYRFRVFLNEFGAGDNLELTS
                     QVVSVSRPSLTHDDVVVDVYNSRIKLAGKHNWDDVTLTVRDDVTGNVARAIAAQMQKQ
                     VDHANQSSTKAGGGYKFGMAIQNLDGSQPAEVLDSWQLGGCYISNVNYGENNYATSDP
                     LQITLVIKYDNANHNILGTDSFDGGAGNNAIDATSAGEAPE*"
                     /db_xref="A0A0F9KU69_9ZZZZ"
     gene            181156..182565
                     /locus_tag="PH2017_36_ELK_O_B_scaffold_2_prodigal-single_2
                     44"
     CDS             181156..182565
                     /product="hypothetical protein"
                     /codon_start=1
                     /transl_table=11
                     /translation="MAFTNLASKLFLTGDGFPYLKFAWEVELTLEGDEPKGLLSTGPL
                     VAKSCELPRFSIETQIVNAYNHKTIVQTKMNYEPITMTFYDQGNNVAESLVWSFVKGQ
                     FDPSDASKAPSIAPLTVKITMKNLSGNGEDRVYTLREAFIVDAQHDTLDYSTSDPVVW
                     TLTLRYEDLETNEFAGKTPSDGGAGIKALPKPPVRPSVVSVPITKPPKADAKVEAETV
                     GPSKWKLAGGEENGPLGAAWGNPNLTKQSANHRNKTQAAPAATTPFPAPEKTRYVSTA
                     EYDKEIARFSRGSDPTLAPNARYIETLKRERAIVADNQSAAETARLTRGSATSPSTGE
                     ATPAVVNKTQDIPQRQPLSKQTVEANKQFVKQEANYVKDDKGMNPEYKKAYLAGLEKY
                     PPRTSSLQSQETSRKMAEADALRTAPRYAAQVRTRNADGSMTDRLVPQSVNNNPTAAS
                     AQANREQQYVKKTTRPTDY*"
     gene            182568..182855
                     /locus_tag="PH2017_36_ELK_O_B_scaffold_2_prodigal-single_2
                     45"
     CDS             182568..182855
                     /product="hypothetical protein"
                     /codon_start=1
                     /transl_table=11
                     /translation="MTYKVIPQVEFDRAVQQVLGVGLGRTPAEQIVMALWKASLDLGL
                     AFKPLIEKAVASGSLDVDQAILDHINANLPDTVRYTKKTATAVSSIAAREL*"
     gene            182855..183304
                     /locus_tag="PH2017_36_ELK_O_B_scaffold_2_prodigal-single_2
                     46"
     CDS             182855..183304
                     /product="Head completion protein n=1 Tax=Cronobacter
                     phage vB_CsaM_GAP32 RepID=K4F7E9_9CAUD"
                     /codon_start=1
                     /transl_table=11
                     /translation="MANNYSQGFYTILNPEKYVGKGTPKYRSGWELTFMRFCDNHPSV
                     VSWASECVRIPYKNPFTGRDTFYVPDFLVTYQINGVNRAELIEIKPKAQAVMELARSQ
                     QEKMAVALNMCKWQAAQIWCKRMGAHFRILTEEDIYNNTNPTRKRRK*"
                     /db_xref="UniRef100_K4F7E9"
                     /db_xref="A0A0F9JA28_9ZZZZ"
                     /db_xref="K4F7E9_9CAUD"
     gene            183320..183826
                     /locus_tag="PH2017_36_ELK_O_B_scaffold_2_prodigal-single_2
                     47"
     CDS             183320..183826
                     /product="Uncharacterized protein n=1 Tax=Enterobacteria
                     phage vB_KleM-RaK2 RepID=H6X3K3_9CAUD"
                     /codon_start=1
                     /transl_table=11
                     /translation="MTKKLEEVFGFPPIEEATASDHTQPEVSEEIQQQLDVATATIDM
                     ANRVDIALPTVTDMASAERELDKLANTAQEQSERLMDLGFNVDDRNAGKIFEVAAQLL
                     KTAVDAKTAKIDKKLKMVELQLRKARMDREEKNSDSGNVLDATEGGLMGNRNDIVQAI
                     LKSVGHNK*"
                     /db_xref="UniRef100_H6X3K3"
                     /db_xref="H6X3K3_9CAUD"
     gene            183847..184467
                     /locus_tag="PH2017_36_ELK_O_B_scaffold_2_prodigal-single_2
                     48"
     CDS             183847..184467
                     /product="hypothetical protein"
                     /codon_start=1
                     /transl_table=11
                     /translation="MPTLLEYINQLQREHRYRVKMAFQPTERQLESLERHMKKYDALE
                     VGRPEKLMLQSQPMDFPQLGGHEIVIVDVVTRLPVSTPTLESELRGLMYVSEGLLKVF
                     GRNEPIEQQIDACNTEEGEYKVKVGEDYSEAEANAVSADQAAGDKYNQEMLDAADKSG
                     KERKANITQNVGKITSGPDYTGSADGKNSPVGSTTNKKPIPGKGEK*"
     gene            184467..185876
                     /locus_tag="PH2017_36_ELK_O_B_scaffold_2_prodigal-single_2
                     49"
     CDS             184467..185876
                     /product="hypothetical protein"
                     /codon_start=1
                     /transl_table=11
                     /translation="MTKKQVNESIRIAKEGIGECWDDMAGVTGQTPEGEGPMTVTINM
                     PGKNISVTTDSADEIANILKLAGIQVGGVAADGPAEMPGEMPAEEPAVMYVGAEPAAS
                     EVSGDNDGDGDHDMQDHDMEHEAGESEEEEESEDDVEEAVGDTSYTSKGGKVTQTATG
                     LTHQAGSGTYGGTETDAEEEARKKADDEAAKKEVNENAGGKVRQPASQWLQDPRLEAQ
                     VMSLTAYGINVTDPAKGFDGDDANDPGTPSKYSLISTKATNPMYFNEFLNMVMKKDPA
                     AQVVGMVQAGPDLANEVTEETARILQLAGVTNEAQSAAQKAAFAKMIAAKKGDKSEDK
                     ADDKDDNKKPDADGDGVPDWADKKDDKEVKEEAPATNSIYGQGVYEADRIIKLSGLGE
                     GKLANSPAGTSMDEPTEFDSLPSAKGEGSGHKDFGANRANGQGENPMGLGESSVEQKF
                     QDALGEYRKFVAESISRKK*"
     gene            185889..187439
                     /locus_tag="PH2017_36_ELK_O_B_scaffold_2_prodigal-single_2
                     50"
     CDS             185889..187439
                     /product="Large terminase protein n=1 Tax=Escherichia
                     phage PBECO 4 RepID=L7TQC5_9VIRU"
                     /codon_start=1
                     /transl_table=11
                     /translation="VATENTFVKSPFKVEKFTDAHVRELALCAQDPVYFIDNYCWVQH
                     PTKGKVKFQLFDYQVELIKCYHENRYSINMLGRQMGKTACAAAYLVWRAMFMADQTIL
                     IAAHKFAGAQEIMQRVRYTYETLPEFLKAGATSYNKGSIDFDNGSRIISTTTTETTAR
                     GMSLSLIYCDEFAFVKPRIASEFWTSISPTLSTGGKCIITSTPNQDDDQFARIWKDAT
                     KNIDDYGNTQKLGRNGFASIKFIWSAHPDRDEAWAATERIKIGEERFLREHECEFVIA
                     DETLVNSMKLITMEGKDPNGKMGQVRIYKYPQQNSAYVIGWDPSLGTGGDPSAIQVFK
                     LPELEQVAEWQHNKTDIQGQLRTLVSILKWIQDETNGTAELYWSVENNTIGEAALISV
                     REFGEEHIPGTFVQEIRRAGQSRGRRGFNTTHKTKITACMRLKNYVESDKMTICSHNL
                     LRELKNFIARGASFAAKDGETDDLVMATILVLRMTEVIMTWDTGTYDRLVNAGTDEVL
                     RPMPIGFL*"
                     /db_xref="UniRef100_L7TQC5"
                     /db_xref="A0A0F9M7T7_9ZZZZ"
                     /db_xref="amt:Amet_2837"
                     /db_xref="L7TQC5_9VIRU"
     gene            187452..188312
                     /locus_tag="PH2017_36_ELK_O_B_scaffold_2_prodigal-single_2
                     51"
     CDS             187452..188312
                     /product="hypothetical protein"
                     /codon_start=1
                     /transl_table=11
                     /translation="MPTREQLTKELAATVAGVSHNSTFKDADGKGTLDQEQAVYQYVP
                     DQNIMVMVNYDNTDVEVWYDPTTTDVEWFNKEFKPRIKAVAKRYLYGTTIRSYDGEIE
                     PKKMAHRTETVTEGRNSLKISYHPLGSTQIRLAHTKSVTEEKPGARSRNIQALFVEKD
                     GERFRFPYNHLLGARVMALHVESGGKPWDELGSKIVEISRRRKDIMELLRWSKRLEET
                     EEVSNIRKQGKNEVIMLKRMMERAARTGDLTNIVEYRLPERDKPLIQPNDMVSEAVAE
                     LDATLSKLLG*"
     gene            complement(188370..189932)
                     /locus_tag="PH2017_36_ELK_O_B_scaffold_2_prodigal-single_2
                     52"
     CDS             complement(188370..189932)
                     /product="Uncharacterized protein n=1 Tax=Pseudomonas
                     phage AF RepID=K4NYZ6_9CAUD"
                     /codon_start=1
                     /transl_table=11
                     /translation="MAEFRKLLTFRVNDLTPDDHVGRRGEITYKDGYLYYHNGSTPGG
                     EVIGGGGAGGPTSWSSVTGKPAFAAVATSGSYADLTGKPTLFSGSYTDLTNTPTIPSL
                     DGYATQAWVNSQNFGSGNGQTFDQSLNTTDDVAFNKVTVTGSQGIEDADGLRITNINV
                     DGKVYVGSNLTQTPVSILIGGAGPRSEWAFTPDGTLTVPGTITKDDRLTLNSAGVESG
                     YVAAVLADGNLGRVFLRTDDGTTTRTWEFDKDGNITLPNGGDIKDFAGNSVLGGSGSI
                     THIGNTSSFLDVDTDDDIVRMQTTNTNWIADYTFNTNNGGFTSATWDGNSIVIAGPSV
                     DVYTAVWALTNLSTITLTISGVDYNITNTGSSTPGHPQDVTLWTDTAPPAAGPNVIDN
                     IYIVIRNGVETYIEVDGSDIRMEAGDDVRIFAQDTFELVNRSGSDPIQITVNDNNSST
                     TWQFKVDGNLELPSGGTIVDNAGNNLLSGSYTPADATSWAMPAPTTISEALDRLAAKL
                     AEIAIQTNIQKP*"
                     /db_xref="UniRef100_K4NYZ6"
                     /db_xref="K4NYZ6_9CAUD"
     gene            190157..191146
                     /locus_tag="PH2017_36_ELK_O_B_scaffold_2_prodigal-single_2
                     53"
     CDS             190157..191146
                     /product="SsDNA binding protein n=1 Tax=Cronobacter phage
                     vB_CsaM_GAP32 RepID=K4F655_9CAUD"
                     /codon_start=1
                     /transl_table=11
                     /translation="MATLAEIRARLAEQAQKSSGTKQGTGDNSIYAHWNIPEGSSASL
                     RFLPDADETNTFFWRERQMIKIPFAGVKGQDENKKVFVQVPCVEMWGETCPVHATIRP
                     WFKDPNMEALGRTYWKKRSYVFQGFVVNSPMEEDSVPENPIRRFVISPQIFTLIKQAL
                     MDPDMENIPTDYQAGTDFRLNKTQKGGYADYSTSGWARKERGLNEEELQAIATHGLFN
                     LNDFMPKRPGIDEQRAIFEMFEASVEGKLYDPDLWGKFYRPSGVQIANATGAAADADE
                     DTPAPAAKAAPAVTRPAPVATPAPAPAAAPAPAEGAAKPSVDDILKMIRSRQA*"
                     /db_xref="UniRef100_K4F655"
                     /db_xref="A0A0F9IJ25_9ZZZZ"
                     /db_xref="vpe:Varpa_5146"
                     /db_xref="K4F655_9CAUD"
     gene            191198..192271
                     /locus_tag="PH2017_36_ELK_O_B_scaffold_2_prodigal-single_2
                     54"
     CDS             191198..192271
                     /product="RecA-like protein n=1 Tax=Cronobacter phage
                     vB_CsaM_GAP32 RepID=K4F7I1_9CAUD"
                     /codon_start=1
                     /transl_table=11
                     /translation="MAKAFDVSKFRKSITKSIEGLSVGFNDPTDWVSTNNYALNYLIS
                     GDFTRGIPMGKVTVFAGESGAGKSFICSGNLVANAQKQGIFPILIDTENALDEKWLHA
                     LGVDTSEDKLLKLNMAMIDDVAKMISEFVTQYKAMPEDSRPKVLFVLDSLGMLLTPTD
                     VNQFNAGDMKGDMGRKPKALTALVRNCVNMFGDLNLGLVATNHTYASQDMFDPDDKIS
                     GGQGFIYASSIVVAMRKLKLKEDEDGNKVSEVKGIRAACKIMKTRYAKPFESVQVKIP
                     YETGMNPYSGLTDLIEGKGMLKKEGNSLLYTTADGEIIKKFRKGWERNDDGCLDKVMA
                     DITANPHIFDKSVPAEAPEAVEE*"
                     /db_xref="UniRef100_K4F7I1"
                     /db_xref="K4F7I1_9CAUD"
     gene            192272..192709
                     /locus_tag="PH2017_36_ELK_O_B_scaffold_2_prodigal-single_2
                     55"
     CDS             192272..192709
                     /product="hypothetical protein"
                     /codon_start=1
                     /transl_table=11
                     /translation="MAFDHESWLRKQGVKIVGRHALRRAVDPGYMDWGSNWADGRIDW
                     SAERYTVREECVYTVELDQQTIEKLERMEADVHHAIDYANRKYHTARGSSGYTGGPSD
                     VTQFFIDNKERHLELLQENSMYRDAWKEFQSIRVLLGESPHWP*"
     gene            192687..192953
                     /locus_tag="PH2017_36_ELK_O_B_scaffold_2_prodigal-single_2
                     56"
     CDS             192687..192953
                     /product="hypothetical protein"
                     /codon_start=1
                     /transl_table=11
                     /translation="VKVPIGLNGDLCYNSHMQLKLLIEQLQTLYESEMIHYDIMGEPE
                     IMIDCFKRTAPGEFVYAGFNDKIEIQRSSDGVYPILNAFWDDER*"
     gene            192950..193408
                     /locus_tag="PH2017_36_ELK_O_B_scaffold_2_prodigal-single_2
                     57"
     CDS             192950..193408
                     /product="Uncharacterized protein n=3 Tax=dsDNA viruses,
                     no RNA stage RepID=R4TFA4_9PHYC"
                     /codon_start=1
                     /transl_table=11
                     /translation="MIKRLMQRLGRHRVIMDRQSNEPLLERYYVFLKDRKRFPFNVFI
                     HKFLKSDPDDVHDHPWPYATLILRGGYYEWIPNFDSQGRKFSETRKWRGPGHFRICGA
                     NSYHRIELDPNVTCWSMFMPGPQQRQWGFLVNNKWIESEQYLAKMAKQKN*"
                     /db_xref="UniRef100_R4TFA4"
                     /db_xref="R4TFA4_9PHYC"
                     /db_xref="cyc:PCC7424_3310"
     gene            193466..193705
                     /locus_tag="PH2017_36_ELK_O_B_scaffold_2_prodigal-single_2
                     58"
     CDS             193466..193705
                     /product="hypothetical protein"
                     /codon_start=1
                     /transl_table=11
                     /translation="MSDTSGEMLVEMWLAVKPYIDKKERPDAALAYLRASEDFVNLEQ
                     AQQDAKGSDSALDGAFAEILGDIEEEELEDEDEDY*"
     gene            193705..194166
                     /locus_tag="PH2017_36_ELK_O_B_scaffold_2_prodigal-single_2
                     59"
     CDS             193705..194166
                     /product="Uncharacterized protein n=1 Tax=Escherichia
                     phage PBECO 4 RepID=L7TL48_9VIRU"
                     /codon_start=1
                     /transl_table=11
                     /translation="MSTWYRKVVADLSCLPDCIEWFENELIAGRMELKLVGSLEKASR
                     EMPGIVEYRFNQLQEIEAILEQLNIQLRKIRSAKFRQFTEHYNRALTSRDAEKYVDGE
                     PEVCDMDAIVNEFALVRNKFLGLTKALDIKQWQLSNVVKLRVAGMEDAELR*"
                     /db_xref="UniRef100_L7TL48"
                     /db_xref="A0A097EWV6_9CAUD"
                     /db_xref="L7TL48_9VIRU"
     gene            194555..195610
                     /locus_tag="PH2017_36_ELK_O_B_scaffold_2_prodigal-single_2
                     60"
     CDS             194555..195610
                     /product="Putative uncharacterized protein nrdC.10 n=1 Tax
                     =Acinetobacter phage Acj9 RepID=E5EPR3_9CAUD"
                     /codon_start=1
                     /transl_table=11
                     /translation="MSAYITIAKGTYRNFNITGQTFQLVADYKEGTKGGYVTVIADES
                     LGEFAGREVRIKVESMQDVIPASAADCATSYEGNFDAPKRKEPKVVESDEQAIERIRE
                     RFDILEEMTEGAVDGSVRAMIVVGPPGVGKSFGVEKVLDKSAMFDKIGGNRPRYEIVK
                     GAMSAIGLYCKLYNYSDAGNVLVFDDCDSVLLDELSLNILKAALDSSKKRTICWNTDS
                     RMLRQEGVPDRFEFKGSAIFITNIKFEHVKSAKLKDHLGALESRCHYLDLTLDTTRDK
                     MLRIKQIMMDGMLDHYEFEEGAKQELYEYVDTNKDRLRELSLRTVIKIADLKKMCGAG
                     NDKWKRLAETTVMKRGE*"
                     /db_xref="UniRef100_E5EPR3"
                     /db_xref="A0A060ACY6_9CAUD"
                     /db_xref="E5EPR3_9CAUD"
     gene            195661..196686
                     /locus_tag="PH2017_36_ELK_O_B_scaffold_2_prodigal-single_2
                     61"
     CDS             195661..196686
                     /product="RNA ligase, DRB0094 family n=1 Tax=uncultured
                     bacterium RepID=K1WXW1_9BACT"
                     /codon_start=1
                     /transl_table=11
                     /translation="MRKMATIRKIDALRPIEGADAIECAIIGGWTVVTKKGEYNAGDL
                     AVYCEIDSFIPTAIAPYLTKPGQNPKTFEGIEGERLRTVKLRGQLSQGLLLPYATCGK
                     ICAEGEDVSELLGIAKYEAPVPAELAGEVRGMFPSFVPKTDQERVQNLRHELDTWLTD
                     DELHWEVTEKLEGSSMTVYVRDGEVGVCSRNLDLKPNADNSLWRAANKYNLPAKLVGI
                     GRNIAVQGELVGNGIQGNIYQMRDQDFLVYDIYDIDAGRYFTPAERKALTAELGLNHC
                     PVLAYAARLTDTLGLTDLEQVLKFAEGKSVMGMIGCEREGLVFKCHERSVSFKAISNR
                     YLLKHGG*"
                     /db_xref="UniRef100_K1WXW1"
                     /db_xref="K1WXW1_9BACT"
                     /db_xref="cpi:Cpin_2419"
     gene            196858..198315
                     /locus_tag="PH2017_36_ELK_O_B_scaffold_2_prodigal-single_2
                     62"
     CDS             196858..198315
                     /product="RNA-DNA + DNA-DNA helicase n=1 Tax=Cronobacter
                     phage vB_CsaM_GAP32 RepID=K4F657_9CAUD"
                     /codon_start=1
                     /transl_table=11
                     /translation="MPGITRLEIKDEVNIKFHDLDPSTRRKCETKLKYMLPHAYHVPA
                     FRLGRWDGKIGFFTTAGASYLNLLDRILPILDEEGWQIEIDDRRPVHNINFTEVTEDT
                     FSHILWPKGHPAEGQPIKIRDYQVACINRYLANPQGVQEIATGAGKTLMTAALSLTCE
                     PFGRTLVIVPNKDLVRQTHSDYVNMGLDVGVFFGDEKDLGHTHTIATWQSINSLIKRN
                     KEGVSAIGMEAITDDLIAVIVDEVHMAKADVLRNMLTGPFAHIPIRWGLTGTIPKEEH
                     EYISLIASLGEVTHRLPASELQDMGVLSNCHVKVLQFDDKVEYKTYQEELTYLTSNEK
                     RLDHLANTINTIGLGGNTLVLVDRIATGKMLIERLPDSVFVSGAMKSKDRKDEYDEIT
                     TSDNKIIVATYGVAAVGINIPRIFNLVLVEPGKSFVRVIQSIGRGIRKAQDKDFVQIW
                     DITSTAKFAKRHLTTRKKFYTEANYPYQTEKVTYK*"
                     /db_xref="UniRef100_K4F657"
                     /db_xref="A0A0F9F7X0_9ZZZZ"
                     /db_xref="K4F657_9CAUD"
     gene            198312..198818
                     /locus_tag="PH2017_36_ELK_O_B_scaffold_2_prodigal-single_2
                     63"
     CDS             198312..198818
                     /product="Uncharacterized protein {ECO:0000313|EMBL
                     :KKL74125.1};  TaxID=412755 species="unclassified
                     sequences; metagenomes; ecological metagenomes.;"
                     source="marine sediment metagenome.;""
                     /codon_start=1
                     /transl_table=11
                     /translation="MNILTVDNRSYDLDRLPEEIDEDLRYGVLDYSNPSEVDYVFVPL
                     VFLESFSCPAAVLRIGKTEVKVPLDWSLVIGEPDHGEPEVINVMSINDRGFSTFVFNP
                     INGYKPEWQKVEVINIYQEVKWYVPKLKFGHLLAVPLEKGDQPMCAFFVKETNKIPEV
                     LDLNKIWF*"
                     /db_xref="A0A0F9GXQ1_9ZZZZ"
     gene            198828..199319
                     /locus_tag="PH2017_36_ELK_O_B_scaffold_2_prodigal-single_2
                     64"
     CDS             198828..199319
                     /product="hypothetical protein"
                     /codon_start=1
                     /transl_table=11
                     /translation="MATKKKAPATAKYQLPIDQVMAAVDLRKGDYYSKLEPDELKSLS
                     TYMAQRWGSQVQGTQDLQEYYLTTVNDLSNLDYISVGSAHDELRWRTLALCGIGHKMR
                     HEFIPPKGAKKDKLTAWLIEQFPSLGDDEIELFRELNGDGVLEDIAVSKNMGNKDLKD
                     LFK*"
     gene            199388..200011
                     /locus_tag="PH2017_36_ELK_O_B_scaffold_2_prodigal-single_2
                     65"
     CDS             199388..200011
                     /product="Uncharacterized protein n=1 Tax=Enterobacteria
                     phage vB_KleM-RaK2 RepID=H6X3S9_9CAUD"
                     /codon_start=1
                     /transl_table=11
                     /translation="MCERKRRWMNKDEPESRIAFSVWLDFMKYVSPNTKKQKTIDDFI
                     RSSDYVGFVKFANYLIELRPLESEKFTNWLFKMSVRLSDWTKPGTYQLYVQEAAKKET
                     SERALERTILAMVDWGTRTNNNWQEFFDKVAPATAMNMITMGRISPWIIYSADAAQHL
                     LDRMEPGQIDAIAKHVDTKWWINKIKQNETQVLWINTMMTQALATLN*"
                     /db_xref="UniRef100_H6X3S9"
                     /db_xref="A0A0F9KX36_9ZZZZ"
                     /db_xref="H6X3S9_9CAUD"
     gene            200130..200717
                     /locus_tag="PH2017_36_ELK_O_B_scaffold_2_prodigal-single_2
                     66"
     CDS             200130..200717
                     /product="Uncharacterized protein n=1 Tax=Enterobacteria
                     phage vB_KleM-RaK2 RepID=H6X3T1_9CAUD"
                     /codon_start=1
                     /transl_table=11
                     /translation="MHLPDVDIDFADREQVLKLIPHVPAMQRMPNGNRQKHKSGVYFH
                     PVPTNPFTGWCDLDYQQAEEQGFFKVDLLNVSLYQGVDSKEHLDRLADTEPLWDLLLQ
                     DDFVDMLFHLNGHGDVLKKTRPQTVEQLAAVLAMIRPAKRYLIGKPWTTVMNEVWIKP
                     ENGDYYFKKAHAIAYAVAIVAQINLICEQIANGSI*"
                     /db_xref="UniRef100_H6X3T1"
                     /db_xref="A0A0F9NC34_9ZZZZ"
                     /db_xref="H6X3T1_9CAUD"
     gene            200726..201583
                     /locus_tag="PH2017_36_ELK_O_B_scaffold_2_prodigal-single_2
                     67"
     CDS             200726..201583
                     /product="hypothetical protein"
                     /codon_start=1
                     /transl_table=11
                     /translation="MSTPIDQTTYTAKHVERKEGGVIVETKENLTELRNHELNLLPEV
                     KDVYVELEKTYGKYLFVPYDLPNIKINDLEKFIVFFFKNGKNAGKQVEDLSSGTFTAT
                     KSTYLSIDSKVHSWTPVWTRNIVESIYTEFPEIFEQIHDLMPWVGERDFRWNMWSSAN
                     RVPAHRDHTSMIDMPLAMRIKLFDSNTSETLSLLTDPIKEHNNQYVRLPRLEESNSYA
                     WNNLRTKHASTWRPTARKILFIWRDKLATPQQVNQYVDLLDRSIAKYQGTDSLWIDTN
                     PATDYLNLD*"
     gene            complement(201580..201954)
                     /locus_tag="PH2017_36_ELK_O_B_scaffold_2_prodigal-single_2
                     68"
     CDS             complement(201580..201954)
                     /product="Uncharacterized protein n=1 Tax=Enterobacteria
                     phage vB_KleM-RaK2 RepID=H6X3T2_9CAUD"
                     /codon_start=1
                     /transl_table=11
                     /translation="MDNKLKEFLERFPFMSLVRYGENELVGIIQNSDNVVVTMYVYNL
                     LRSDEDKVAFMEQGEEWWWGSNRLIPINIVLKEPMRRFAYTLKTYSTKDFEVLYGHQT
                     SLTNVITKRTKRRQISLVRKMT*"
                     /db_xref="UniRef100_H6X3T2"
                     /db_xref="X0XS62_9ZZZZ"
                     /db_xref="H6X3T2_9CAUD"
     gene            202006..202803
                     /locus_tag="PH2017_36_ELK_O_B_scaffold_2_prodigal-single_2
                     69"
     CDS             202006..202803
                     /product="hypothetical protein"
                     /codon_start=1
                     /transl_table=11
                     /translation="MATLNSSIPTATLNYAGAGTGPSSTRHAPSYTDQRIVWFKGVDN
                     ILDLTITGTDRRPVSLLRRELTVTMWDRTTGTTIFRRRAVATVEENGQARLTVFARDL
                     MTLPVGIYSLGATFVDSNGLETALTWNRAQQGAFDVEVKDAVVPTSRITQEITSWTNT
                     NGLLVSSAFNGPQFYRKDTSLFTVALYARNWTGKIVVQGTLDETVTGSTLWGNLKPQD
                     YDTYNLELAGYTGIDPYNYYAGVRWLRIIKEDNLSNAGTLDKVLIRV*"
     gene            202815..203780
                     /locus_tag="PH2017_36_ELK_O_B_scaffold_2_prodigal-single_2
                     70"
     CDS             202815..203780
                     /product="DNA primase n=1 Tax=Methylobacterium sp. GXF4
                     RepID=I9CSF3_9RHIZ"
                     /codon_start=1
                     /transl_table=11
                     /translation="MSIVESTLQAHLPALKRNTNGWLTMNCPVCVQNGQPRPDTKHRG
                     GIKFEQDRVGYHCFNCGYTTGWRPGQRLGIKLIKFMRAIGVDEGEIQRLKIQLWDQVV
                     EDVDTIHEPFKKPDWPEIEFPWEIQDITLEAAEYLDSRKVLELTDWLTSPSSIQGMNN
                     RVILPFFDNDKLVGYNARWIGEAPKGTAKIIASRPASFVFNLDRQSQARKYTMVLEGE
                     YDALSLDGVAIMTNSISPEQAKIIEDIDNEPVVLPDRDRAGLQLALQAADLGWSVSFP
                     DWPEGIKDANQAVQQFGRVATLQSVISAIETSPLKIKLIARRWCA*"
                     /db_xref="UniRef100_I9CSF3"
                     /db_xref="I9CSF3_9RHIZ"
     gene            203794..205320
                     /locus_tag="PH2017_36_ELK_O_B_scaffold_2_prodigal-single_2
                     71"
     CDS             203794..205320
                     /product="DNA primase-helicase subunit n=1 Tax
                     =Enterobacteria phage vB_KleM-RaK2 RepID=H6X3T5_9CAUD"
                     /codon_start=1
                     /transl_table=11
                     /translation="MADDVKEYGYELQKLFLDFLVSNRDLAARCQNVLDPDHFDRRLR
                     SAAEFIKAYVNEHGNIPDITQVKATTNTELANLETQAIEHSSWFLTEFEGFARHKALE
                     KAILQSADMLDKSQYGAVEKLIKDAVQVGLPKTFGTDYFADPTARLTALKDNNGQLTT
                     GWKALDDKLYGGFNRGELNIFAGASGAGKSLFLQNLALNWAMAGLNTVYFSLELSEGL
                     CAMRMDAMLTDTPTREVFKRLEDVDLKVRMNGKKAGVLQIVQLTNGITANDILSWVRE
                     FQTQRKIKVDAILVDYLDLMMPASQKISVSDMFVKDKLVAEELRNLVVSEQLLLATAS
                     QLNRSAVESVEFDHSMIAGGLSKIQTADNVFGIFSTPTMRERCMVQLQFMKTRSSGAV
                     GQKIDLSFNPDTLRISDMDGDQSSLTTKPGDVYDKLKRNTMGTPINTGAPTSTKWEKP
                     QAKEGFDLMKPSAPLDVTSAPWADSGDNSVAVAKKPLTAPVTSNANRDALRAIVSREI
                     *"
                     /db_xref="UniRef100_H6X3T5"
                     /db_xref="A0A0F9QU71_9ZZZZ"
                     /db_xref="teu:TEU_04390"
                     /db_xref="H6X3T5_9CAUD"
     gene            complement(205321..205761)
                     /locus_tag="PH2017_36_ELK_O_B_scaffold_2_prodigal-single_2
                     72"
     CDS             complement(205321..205761)
                     /product="hypothetical protein"
                     /codon_start=1
                     /transl_table=11
                     /translation="MQLSPSAQDLRDLANKLQQLSEYNTQDATHEPNHEITDSELSRL
                     KIALRPLVSGDMQSRFMQVLNKMVSGQPVTFAESQLITAAFISMADIVASDSSLISRL
                     RADIKDFNADAGGDNSEGDEYSPNVGPADFEEPAEPEVDTRGLK*"
     gene            205806..206057
                     /locus_tag="PH2017_36_ELK_O_B_scaffold_2_prodigal-single_2
                     73"
     CDS             205806..206057
                     /product="Uncharacterized protein {ECO:0000313|EMBL
                     :KKK47567.1};  TaxID=412755 species="unclassified
                     sequences; metagenomes; ecological metagenomes.;"
                     source="marine sediment metagenome.;""
                     /codon_start=1
                     /transl_table=11
                     /translation="MRKQTRSILEEITGLVPKQDKHLLVEGLATQAIARVINLVEIIQ
                     SNYPPHQAEELVRRLQLAIKNGDPAKFTRGVRAIKENEE*"
                     /db_xref="A0A0F8VTB2_9ZZZZ"
     gene            206054..207226
                     /locus_tag="PH2017_36_ELK_O_B_scaffold_2_prodigal-single_2
                     74"
     CDS             206054..207226
                     /product="hypothetical protein"
                     /codon_start=1
                     /transl_table=11
                     /translation="MKVNDLQRQLDEGFLDNLVSKVQSMAGGDGPTGIIRALRGSNAA
                     LRKFADAIANTARPRVMQRVGNQIDAITTGKAPLPVKMMYQQALAAAGLIADKDNMNV
                     DVAQVAQTIKSNRLDIERLVLVGDVGDNNQIKLILNAILGGTGSANIGMEVESGLRAI
                     SMLVAATVIFIQTSQEDSENVEVDENALEAFKSASVALNKVLFVQNSPDLQSLDPNDQ
                     LKDNIEELVTINMLTGTSGIQKRYLNLTTEQMQAVLANVPQLVNPQALSRLLSGHSAT
                     VDPAAVSAVVAKVGPLIQAQFKAWLEIAVAEQPPRARAFDIYKQWAKTVYDSLDRMKF
                     GQADATPDKAGKEIPPAGTAGSDYEKVKAAAAELSPADKNKLMVDLSSDASYNKRT*"
     gene            207231..208421
                     /locus_tag="PH2017_36_ELK_O_B_scaffold_2_prodigal-single_2
                     75"
     CDS             207231..208421
                     /product="hypothetical protein"
                     /codon_start=1
                     /transl_table=11
                     /translation="MKIFEVTKNHKRVLKEAKARIDHPEDIMFDENGVEGAQRALSAL
                     THAAKSHHETTTIKWDGSPAVIFGWLDKTTFIVTDKAGIGAKKYDGRPASAEEVSAMI
                     YNRRPDQAGRAEYAAHFGGMYDLLKRATPVKTVGKMFQGDMLWMKAQDLTVDDERVNF
                     KPNKVEYHIDKNSEIGKKIARSRAGIAVHGMYDSADEAASASAEPTPVTPESVGIRTV
                     PGLVVFGPSTNLTQEHAVKLPAADIKKVQALINSPAASKIDDMMDPFTIGTLKISNLP
                     DVFKSFINYKARSGQEITNGRAVANEFMAWLKGPSGLSANKQANVEAHINQFKAPFQT
                     AWDIVAGITVIKHKIKDQLDKHVGADTTSVQTGSGHEGFVSATPHGKIKLVNRPVFMK
                     DKDK*"
     gene            208423..209199
                     /locus_tag="PH2017_36_ELK_O_B_scaffold_2_prodigal-single_2
                     76"
     CDS             208423..209199
                     /product="Uncharacterized protein {ECO:0000313|EMBL
                     :KKN16689.1};  TaxID=412755 species="unclassified
                     sequences; metagenomes; ecological metagenomes.;"
                     source="marine sediment metagenome.;""
                     /codon_start=1
                     /transl_table=11
                     /translation="MEHNQDNSFSFINENCNESKMFRNTHLGQLTLRDTVDSVFLNML
                     TLYMLSKEFETAPFAKDYAQRTLAFGNFSAPRISGTDLYQGLHIMLNPTGGTSQQLKA
                     HDQNLVLAKQLRTNAKLVKQFIAGIANGTLDRVTAIRIMYRLEGQMGIDVSNYKSLRR
                     LITDWENLSTHQRELCTTRLLQYYRMRGKRSELLPVLDVLSRNKGYEITDAANAELAA
                     LGAGAISGSRSSDSFLKSVAKVGAAGLAGYALGRSIASIK*"
                     /db_xref="A0A0F9NFE1_9ZZZZ"
     gene            209199..209627
                     /locus_tag="PH2017_36_ELK_O_B_scaffold_2_prodigal-single_2
                     77"
     CDS             209199..209627
                     /product="hypothetical protein"
                     /codon_start=1
                     /transl_table=11
                     /translation="MQKREDKKSWMVPGAHMGSDPEFFTAWTLYDISPSSNDSRSNTA
                     TLMNIIASRGQPLLAGVECIDQQDVSNSLFGENITGTHRVWCLKWIAERVGQMTEETL
                     TADSVGNTAITGLNETAALDGRIITSGPDTNTFYIRHDSF*"
     gene            209747..210040
                     /locus_tag="PH2017_36_ELK_O_B_scaffold_2_prodigal-single_2
                     78"
     CDS             209747..210040
                     /product="hypothetical protein"
                     /codon_start=1
                     /transl_table=11
                     /translation="MSDRPITEQTSLELHVELCAERYKRLEEKIGFVEDRLDQIHSDF
                     ASFKNDNQKNLSEIKTLLSNAKDEKFKIMVTSTATVVVGLLAMLGYVVTHLPK*"
     gene            210042..210317
                     /locus_tag="PH2017_36_ELK_O_B_scaffold_2_prodigal-single_2
                     79"
     CDS             210042..210317
                     /product="Uncharacterized protein {ECO:0000313|EMBL
                     :KKM13913.1};  TaxID=412755 species="unclassified
                     sequences; metagenomes; ecological metagenomes.;"
                     source="marine sediment metagenome.;""
                     /codon_start=1
                     /transl_table=11
                     /translation="MQIVVEARLVWSRSGKRIKRKVRCTVGRKKGRVVSSASTCSKRI
                     DIKKSIRFKRLKTKFKKRFIARARRTKKFNQVSRRVARMNKMSKPKH*"
                     /db_xref="A0A0F9JVI5_9ZZZZ"
     gene            210338..210967
                     /locus_tag="PH2017_36_ELK_O_B_scaffold_2_prodigal-single_2
                     80"
     CDS             210338..210967
                     /product="hypothetical protein"
                     /codon_start=1
                     /transl_table=11
                     /translation="MKFNDITTTTTPAQAARRALRKESIDVKPLGGRLLREQLERVQT
                     EIDTLASRGGAEYTRAILQREVYEEMANVDPVLFEGELDDADLDQAEVIIAARSMNKD
                     FQGMIEDVADMLGKDLITLVDQIKARFGDAAGEQYVQTVKGALEESINMLMQTKDTLD
                     AAITSLTSPGDAIPAAVPGEEAGGEAPIFPSSAGPEEEPTGREMKSDIA*"
     gene            210954..211295
                     /locus_tag="PH2017_36_ELK_O_B_scaffold_2_prodigal-single_2
                     81"
     CDS             210954..211295
                     /product="hypothetical protein"
                     /codon_start=1
                     /transl_table=11
                     /translation="VILLELSSVDQSFANAVKMLLIKSQNDGVATLPMQELVQRLNKM
                     GFSASNQIDAIRGLIATFKAKNNELVADVSNDRIMMTTTPSADTVDQAEQNKEIVGRD
                     AVKQARKDLGL*"
     gene            211292..211639
                     /locus_tag="PH2017_36_ELK_O_B_scaffold_2_prodigal-single_2
                     82"
     CDS             211292..211639
                     /product="hypothetical protein"
                     /codon_start=1
                     /transl_table=11
                     /translation="MSRVMLTASEARLKAMQDIYVLREIRDLEEEIILAAADGAVEVV
                     VSTSSTMAKNPSDTGYALATEYFNTWSGVSDDRQKRLQMTKVIQYFSDLGYTIDRQIN
                     PISQTTFQWVIAW*"
     gene            211680..212363
                     /locus_tag="PH2017_36_ELK_O_B_scaffold_2_prodigal-single_2
                     83"
     CDS             211680..212363
                     /product="hypothetical protein n=1 Tax=Flavobacterium sp.
                     SCGC AAA160-P02 RepID=UPI00036DC343"
                     /codon_start=1
                     /transl_table=11
                     /translation="MITLNPKYNYTPLNRIDGASRLYETPDGSRVPSVTTILDRTKSE
                     ESKQALANWRKSVGEQKAKEITAEAAGRGTRMHKWLENYVLTGATGEPGTNPYSIQSH
                     KMARTIIDQGLVNCNEVWGTEVQLYCPGLYAGTTDLVGVHGGQDAIMDHKQTNKPKKR
                     EWIEDYFVQTTAYALAHNEVWGTKINKGVIFMCSADNNYQEFIIEGAEFKHYQDVWLR
                     RVEQYYKLV*"
                     /db_xref="UniRef100_UPI00036DC343"
                     /db_xref="A0A0F9THM4_9ZZZZ"
                     /db_xref="pub:SAR11_0482"
                     /db_xref="UPI00036DC343"
     gene            212374..212820
                     /locus_tag="PH2017_36_ELK_O_B_scaffold_2_prodigal-single_2
                     84"
     CDS             212374..212820
                     /product="hypothetical protein"
                     /codon_start=1
                     /transl_table=11
                     /translation="VENRNLEHWFTDKQGRLQAWREWRQSLPNLTIDAVHQEVATWWK
                     FVPMVTKTFDPWRQETWPDPWELVGSGSFCPSGQGLGMFYSLVLASVECELMLAMVED
                     APRLMVILSNNKLLNYYDGEVIDVDSAKMQILQTWAPSDLARLVKV*"
     gene            212901..215207
                     /locus_tag="PH2017_36_ELK_O_B_scaffold_2_prodigal-single_2
                     85"
     CDS             212901..215207
                     /product="Ribonucleoside-diphosphate reductase {ECO
                     :0000256|RuleBase:RU003410}; EC=1.17.4.1
                     {ECO:0000256|RuleBase:RU003410};;  TaxID=238854
                     species="Viruses; dsDNA viruses, no RNA stage;
                     Caudovirales; Myoviridae; Tevenvirinae; T4likevirus.;"
                     source="Synechococcus phage S-PM2.;""
                     /codon_start=1
                     /transl_table=11
                     /translation="MSKSTINVIKRDGHKEPLDINKIHLMVEEACEGLAGVSVSQIEM
                     NADLQFNDGITTANIQEILVRSASDLISLDKPNYQFVAARLLLYGLRKVVFGKFDYVP
                     LYDLVKTNVAAGVYDSELLEQYTEADWRQLDVYINHQRDLDFTYAGMRQVVDKYLVQD
                     RSNGHVYETPQYMYMMIAATLFATYPADKRLSYIRRYYDAISTFKINIPTPVMSGVRT
                     PIRQFASCVLVDVDDTLPSIFNSSSAVGYYIAQRAGIGLNVGRIRAINSKIRGGEVAH
                     TGVIPFLKVYESVVRSCTQNGVRGGSATVHFPIWHKEIGDVLVLKNNKGTEDNRVRRL
                     DYSIQLSKIFYERLLADGDITLFSPHDVPGLYEAFGNNEVFDELYVKYEKDPAISKKT
                     VKAMALFSELLKERAETGRIYIMNIDHCNSHSSFQDMVRMSNLCQEITLPTDPIQTLD
                     DKEGEIALCILSAINVGNVRELDDLKNLTDLAVRALDQIIDYQRYPVIAAEISTKARR
                     SLGVGYIGLAHYLAKKGLKYSDVEAAQSVNRLTEAFQYYLIKASVELAKEKGPCEYFG
                     RTKYSQGILPIDTYKRDVDEFLGTDLHYDWELLRKEIAEHGMRHSTLSAQMPSESSSV
                     ASNETNGIEPPRAAMSTKKSKKGPLKQIVPQYGSLKHNYSYLFEDGVQDGYVRIVAAM
                     QKYFDQAISGNWSYNPKHYPNNEVPMSVMFRDLLTTYKLGWKTSYYHNTYDMKGEDED
                     VLDKTEAPVLQLQQVNDDDSEACEACTI*"
                     /db_xref="Q5GQI7_BPSYP"
                     /db_xref="pmp:Pmu_07840"
                     /db_xref="UniRef100_Q5GQI7"
                     /db_xref="1.17.4.1"
     gene            215218..216315
                     /locus_tag="PH2017_36_ELK_O_B_scaffold_2_prodigal-single_2
                     86"
                     /gene="nrdB"
     CDS             215218..216315
                     /gene="nrdB"
                     /product="nrdB; ribonucleotide-diphosphate reductase
                     subunit beta (EC:1.17.4.1)"
                     /codon_start=1
                     /transl_table=11
                     /translation="VSTVFNKDKVDFTKQPMFFGEALNAQRFDTFRYPVFDKLTQTQL
                     GYFWRPEEVSLQKDRSDYLDFREEQKFIFTANLKYQILLDSVQGRGPAMAFMPYCSLP
                     ELEGCMNAWQFFENIHSRSYTHIIKNIYSNPSEVFDTMLDDEKIIARAKSVTKAYDEF
                     IEAAQQFTVAGKGTLREVKKKLFLAVVNVNALEALRFYVSFACSFAFGELKKMEGSAK
                     IISLIARDESQHLSITSHIIKNWFKGDDPEMQEIANELIGEIGAIYDLVVAEEKEWAD
                     YLFSRGAIVGLNAKLLHQYVEHIANKRLKGLGIDSRYERSANDNPLPWTDHWTSSKGL
                     QVAPQETEIESYVIGGIKQDVSKDTFAGFKL*"
                     /db_xref="amg:AMEC673_10450"
                     /db_xref="UniRef100_E3SLD4"
                     /db_xref="E3SLD4_9CAUD"
                     /db_xref="1.17.4.1"
     gene            216324..216638
                     /locus_tag="PH2017_36_ELK_O_B_scaffold_2_prodigal-single_2
                     87"
     CDS             216324..216638
                     /product="hypothetical protein"
                     /codon_start=1
                     /transl_table=11
                     /translation="MLIDVKRDGDVVTLKMSSGEELIGTYKEDDNSTYTIDRPVTLSV
                     GPKGGPALTPYLMTVNPANTRNLKINKALVVCVANTDKELADQYSSAMSGIQVAPAGL
                     KF*"
     gene            216638..216904
                     /locus_tag="PH2017_36_ELK_O_B_scaffold_2_prodigal-single_2
                     88"
     CDS             216638..216904
                     /product="Uncharacterized protein {ECO:0000313|EMBL
                     :KKN48476.1};  TaxID=412755 species="unclassified
                     sequences; metagenomes; ecological metagenomes.;"
                     source="marine sediment metagenome.;""
                     /codon_start=1
                     /transl_table=11
                     /translation="MPAVHRLGDANDDGGVIESVAQGTVYVNQQLVSVDGSTVSGHSL
                     DLPTVTANGSATVFVGGIPVNRAGDEDECGHPRAEGSPDVFIGP*"
                     /db_xref="A0A0F9THL7_9ZZZZ"
     gene            216941..217627
                     /locus_tag="PH2017_36_ELK_O_B_scaffold_2_prodigal-single_2
                     89"
     CDS             216941..217627
                     /product="Peptidase M15A n=1 Tax=gut metagenome RepID
                     =J9FDX8_9ZZZZ"
                     /codon_start=1
                     /transl_table=11
                     /translation="MCNPKAPGAGKRLTTESGVIYYPSTPEGEVAMRADMAATMGTGA
                     GEDSQPPSDPPPADNTDCSTYTDAMWDTACSKYYRYSHMKYKPMAHGGHSVTQIACNW
                     QKLCKNILDPIRDGGFPITLSSGYRSPAFNASIGGSNTSDHVYACAADIQLLNGDAVE
                     NAKKLFKWIGKTGLPFSQLIFEGRWVHVSYGGRSPASVAVLVTRVGKAPYQNGGGRNG
                     PALPPDLKWA*"
                     /db_xref="UniRef100_J9FDX8"
                     /db_xref="J9FDX8_9ZZZZ"
                     /db_xref="dde:Dde_3367"
     gene            217627..217803
                     /locus_tag="PH2017_36_ELK_O_B_scaffold_2_prodigal-single_2
                     90"
     CDS             217627..217803
                     /product="hypothetical protein"
                     /codon_start=1
                     /transl_table=11
                     /translation="MKFNEHATVEKLWFDLTVALIRKFGALRTAGILAGILARKTKGD
                     FSLRRELKKRIEEV*"
     gene            217814..219520
                     /locus_tag="PH2017_36_ELK_O_B_scaffold_2_prodigal-single_2
                     91"
     CDS             217814..219520
                     /product="hypothetical protein"
                     /codon_start=1
                     /transl_table=11
                     /translation="MANIPVIPGVSVATKGILNKPIKDIICAILFGGINNMLKGPLLC
                     VTVDLDEMLSGEKGGIAGELKDALTEVRDQLKAAEALSGIPETLARVNAAIAEVQSLL
                     ALDGMCAIPLKAPPIPDVIAQVIDAEFREMNAILNDLGRLAKPSVCLDAAGGFGAGNG
                     YNPESILGSISKRVDNLGKIFYTVPDNAIKRLKGVGKALDKSINRQLFPDFRHKHDLT
                     TGKPWVPGGGPTLAGPPAVQWNPPYPPPEAPNLKSATATAQTLVASVKQTGSYPIKAD
                     GIANDNPWLPMLGPEVYSLAVNALTPQDPFFAQEEPVYDYCGKLVGYTSTVVSGDPAD
                     TGGDPKLDAVLAPVQTTFEFLWIQDRMCWAVTGKESEQVVNGRRGTYLDANPVVELHR
                     GRAHTFSIPSIDISGAGVAEEFFVCYVDSNLQPRKANGQVVPFNLGLARLETYELLED
                     ANGSFDATYASTRKGSFPTGTTMYFAAEQRVYSGETEPANPNEDTWWYNLITCETKRF
                     VLTRDVDGMIVDGTGTWTPVSDADRAAKWVGSSNTFGDPHVDYLAYSNRDGSVFGLFK
                     LV*"
     gene            220127..220990
                     /locus_tag="PH2017_36_ELK_O_B_scaffold_2_prodigal-single_2
                     92"
     CDS             220127..220990
                     /product="Uncharacterized protein {ECO:0000313|EMBL
                     :KKL69186.1}; Flags: Fragment;;  TaxID=412755
                     species="unclassified sequences; metagenomes; ecological
                     metagenomes.;" source="marine sediment metagenome.;""
                     /codon_start=1
                     /transl_table=11
                     /translation="MYQSKLVASLKANGKILREFKDTVYIPFGSEYSFLIKNLNTTRA
                     LVNIFIDGEDVMEGGLVLNAGQEVDLERYVKNGNLSAGNRFKFVERTAAIENGPRGTK
                     LEDGLVRIEFQYEKPYVAPAVNREWFFGNRYSNHDRIVGSISPTSFNVNGALRSVDFS
                     QNGSVMAQAASTAVDKYCADNGIVNKTELHDGMATMDWMTMEQTVNDVGITVPGSKST
                     QKFQTVTMGAMEAEKHTIVLKLLGETPDNKPVLKPVTVERKPKCVTCGKQNKATAKFC
                     TECGTALEIFA*"
                     /db_xref="A0A0F9ES99_9ZZZZ"
     gene            220999..222018
                     /locus_tag="PH2017_36_ELK_O_B_scaffold_2_prodigal-single_2
                     93"
     CDS             220999..222018
                     /product="hypothetical protein"
                     /codon_start=1
                     /transl_table=11
                     /translation="MVRWAHHKYKMTIENKFFCPAPWRSMFYQVNRASVCCISSKQFE
                     MTPTEFLNSNYLKNLRQKFLNGEYDDTCIGCKRSEDAGLQSIRQHMVEQYGENTTVDL
                     DYMELRTSNLCNFQCKMCNAQNSSLIAGQVTNITQESFDEIINLSANLKYLTLTGGEP
                     MLIKHYYDLLDHLIALNKKDLRLRIYTNASVYNPVFVEKMLKFNTELHLSIDAIGKTA
                     EAVRIGTDWTTVDKNINKFLLLPVEIFFHTTITAQSLSDIHSLAQYFVDILDKYPNCK
                     FIGHTANAPVRTSVFFANIDNMQGTVDSIDRALDLLTAPEFKQLATQLISCKNIVSNR
                     MKKSV*"
     gene            222125..222685
                     /locus_tag="PH2017_36_ELK_O_B_scaffold_2_prodigal-single_2
                     94"
     CDS             222125..222685
                     /product="hypothetical protein"
                     /codon_start=1
                     /transl_table=11
                     /translation="MKKIILASILATMAGLASAQTSVSIGRSVVDSDVNGQQTHRTSL
                     TVRTGVGYGLVGDVGVINSQNDTTQSASVRQELGLSGTVFSAGDFSATVRGGLGLKTV
                     SGSNATSYYSIEPGVSYKVTDALTARVAYRFRDAFSSDVADRSDTTRVGVSYAVTKKD
                     TISLGYDVVKKDGAEKATTLSYARSF*"
     gene            222803..223069
                     /locus_tag="PH2017_36_ELK_O_B_scaffold_2_prodigal-single_2
                     95"
     CDS             222803..223069
                     /product="hypothetical protein"
                     /codon_start=1
                     /transl_table=11
                     /translation="MSTTATNGYMIRLELLKMAKEMLEQDWHAQRDAVMNDYNTRVSF
                     AHARAESAGFQNTDLPATPTFKAFPTEAEIVAKAKALNEFINTK*"
     gene            223197..223475
                     /locus_tag="PH2017_36_ELK_O_B_scaffold_2_prodigal-single_2
                     96"
     CDS             223197..223475
                     /product="hypothetical protein"
                     /codon_start=1
                     /transl_table=11
                     /translation="MLKKFDETTKQYKLFQALVLNGETLSEAAIAKRFGIANPTATIS
                     QIRQRGYAVYAKQRVAGNGVKVTEYQHGAASRKMVALAYKAQSLGISI*"
     gene            223554..224000
                     /locus_tag="PH2017_36_ELK_O_B_scaffold_2_prodigal-single_2
                     97"
     CDS             223554..224000
                     /product="Uncharacterized protein n=1 Tax=Pseudomonas sp.
                     VLB120 RepID=U5VKV8_9PSED"
                     /codon_start=1
                     /transl_table=11
                     /translation="MNTEDQYEAFAQRMEQTYPKMFSEPYGGFAVSQGWWPIIESLCA
                     NIQAHIDWSHKNREWQENNNKPLTDVVPQVVVAQIKEKFGGLRFYYDGGDDQISGMVR
                     MAEAWAGTACEECGAVGKRRSGGWIRTLCDHHEAEHQTRLKEKNNE*"
                     /db_xref="UniRef100_U5VKV8"
                     /db_xref="psv:PVLB_17920"
                     /db_xref="U5VKV8_9PSED"
     gene            223993..224220
                     /locus_tag="PH2017_36_ELK_O_B_scaffold_2_prodigal-single_2
                     98"
     CDS             223993..224220
                     /product="hypothetical protein"
                     /codon_start=1
                     /transl_table=11
                     /translation="MSNSDIVDLIVALAQEVEVTDPIDWGMLAIDEEEAYRMMAISIL
                     ESFPDESITIQAVLTKLTVENFVLNLKLAQR*"
     gene            224217..224684
                     /locus_tag="PH2017_36_ELK_O_B_scaffold_2_prodigal-single_2
                     99"
     CDS             224217..224684
                     /product="Uncharacterized protein {ECO:0000313|EMBL
                     :AGS80906.1};  TaxID=1357714 species="Viruses; dsDNA
                     viruses, no RNA stage; Caudovirales; Myoviridae.;"
                     source="Caulobacter phage Cr30.;""
                     /codon_start=1
                     /transl_table=11
                     /translation="MSTLYVLVGVPGSGKTTWIGKQMFDWTNTVIVSTDNHVEQYAKS
                     VGKTYSEVFKDYMPIALDLMTKTAVDAFKNNKVVIWDQTSTTAKTRARKLRMTPKHYT
                     KVAVVFKTPAPEQHAKMLDRPGKNIPDEIVKDMINRFEYPTAEEGFDRIINAN*"
                     /db_xref="A0A067XQS0_9CAUD"
     gene            224693..225151
                     /locus_tag="PH2017_36_ELK_O_B_scaffold_2_prodigal-single_3
                     00"
     CDS             224693..225151
                     /product="hypothetical protein"
                     /codon_start=1
                     /transl_table=11
                     /translation="MKKIYYEKVGRRYVPVSEYDSSYLDSFPKGNHLVMCYPGGQSRR
                     FNIEPALAPMIAAGRFAEDAMSSAMVRASEMRPHNKPITEKQKAAWEALAKEFDSDRY
                     YVELPSAREVTEAGLKAMETEAAKLLDHPMVQAAYDEFMATCKLVLTQDK*"
     gene            225155..225796
                     /locus_tag="PH2017_36_ELK_O_B_scaffold_2_prodigal-single_3
                     01"
     CDS             225155..225796
                     /product="hypothetical protein"
                     /codon_start=1
                     /transl_table=11
                     /translation="MHLDFFVPLNLTLPDKVKSFFKEVYVDELKSKQAPRRQLGLFPL
                     PDSTEATELKDLVDNFLEPIGLRSGAFGAFALNKSIKDNNIHVDAMRLNTRLSFYELA
                     ETPGQINWYADDGTGYEDWRPSYLGGKPILDYRYPWVDELQSGKRSWAECPTPVYSVT
                     TDVPSALIMTALPHNVVQGSGFRITVSCQVVDIATGSVENTWQKVKDYFTPTE*"
     gene            complement(225780..226586)
                     /locus_tag="PH2017_36_ELK_O_B_scaffold_2_prodigal-single_3
                     02"
     CDS             complement(225780..226586)
                     /product="hypothetical protein"
                     /codon_start=1
                     /transl_table=11
                     /translation="MDYSYNNVNGIYQHVLKLGMLSPPEDIIAAWMLFKNTNKIDTVL
                     ELGSYLGGGLGLFNQLLAATGHPDVKFTGVDHLEFIGAAARGRKGAWYTDHFNRCLSA
                     EERASLAALDTAQEATRWIQERTLRLTGMPIDLKCVLDEKELDDTQYDIIHHDYGDSV
                     EENLTTIRHCVPKLKDTGIYIVDDWCTGAPLRTVATVIAVQEKLLYPVLWGKNKVFYA
                     KTAAHAQHVVSAVLRDPENNPRLFKGMPGSDYFGAGYRTIRMHWQAIQWA*"
     gene            226599..227135
                     /locus_tag="PH2017_36_ELK_O_B_scaffold_2_prodigal-single_3
                     03"
     CDS             226599..227135
                     /product="hypothetical protein"
                     /codon_start=1
                     /transl_table=11
                     /translation="MLNNRFVYETPDFLDMPYIHNLVMRKLETDFVKQGYVRINVAED
                     AYLKSVQTRFTFLGDWLNIYHTRPVGHIPLHIDGHRLAAFNIPIDGCDETSQTIYYEA
                     VNGEFEKIYKPDERHYRIAGEAREIYRFALTRPALIRNDVAHDVKRFGATSTRIIASW
                     GVSGTFEECRTAFAQQLE*"
     gene            227171..227824
                     /locus_tag="PH2017_36_ELK_O_B_scaffold_2_prodigal-single_3
                     04"
     CDS             227171..227824
                     /product="hypothetical protein n=1 Tax=Lewinella persica
                     RepID=UPI00037E6D8D"
                     /codon_start=1
                     /transl_table=11
                     /translation="MQLIKQPSGFIDLRNTMYPCSGTKVNFATFFSTPYSTVYGFVIE
                     GEVVLPNGWVARAEQYFCYAARSEEAFITNGTAVYIERLGFLGQNTLGGPVEESGRLC
                     YIDGCSDSLLVYPPRCGDPSLNLLHFPPGIDQTFHIHPSVRLGIVVRGSGKSTLLNET
                     IDLEVGDMFCIEEREYHRFRTEPDQTLTVVAFHPDGDWGPTDQNHTMLNRTYITGKN*"
                     /db_xref="UniRef100_UPI00037E6D8D"
                     /db_xref="bgu:KS03_2764"
                     /db_xref="87653946"
                     /db_xref="UPI00037E6D8D"
     gene            228035..228110
                     /locus_tag="PH2017_36_ELK_O_B_scaffold_2_prodigal-single_t
                     rna_1"
     tRNA            228035..228110
                     /product="Gly"
     gene            228415..228489
                     /locus_tag="PH2017_36_ELK_O_B_scaffold_2_prodigal-single_t
                     rna_2"
     tRNA            228415..228489
                     /product="Glu"
     gene            228713..228895
                     /locus_tag="PH2017_36_ELK_O_B_scaffold_2_prodigal-single_3
                     05"
     CDS             228713..228895
                     /product="hypothetical protein"
                     /codon_start=1
                     /transl_table=11
                     /translation="MIVESVQRTVDYVHNNIVVTQYTQVTDPKSLKTYYECVTYTYQG
                     NLNTYQDKGQTVDVKA*"
     gene            228897..228980
                     /locus_tag="PH2017_36_ELK_O_B_scaffold_2_prodigal-single_t
                     rna_3"
     tRNA            228897..228980
                     /product="Leu"
     gene            228989..229065
                     /locus_tag="PH2017_36_ELK_O_B_scaffold_2_prodigal-single_t
                     rna_4"
     tRNA            228989..229065
                     /product="Ile"
     gene            229384..229459
                     /locus_tag="PH2017_36_ELK_O_B_scaffold_2_prodigal-single_t
                     rna_5"
     tRNA            229384..229459
                     /product="Asp"
     gene            229467..229541
                     /locus_tag="PH2017_36_ELK_O_B_scaffold_2_prodigal-single_t
                     rna_6"
     tRNA            229467..229541
                     /product="Asp"
     gene            229551..229625
                     /locus_tag="PH2017_36_ELK_O_B_scaffold_2_prodigal-single_t
                     rna_7"
     tRNA            229551..229625
                     /product="Glu"
     gene            229797..229872
                     /locus_tag="PH2017_36_ELK_O_B_scaffold_2_prodigal-single_t
                     rna_8"
     tRNA            229797..229872
                     /product="Asn"
     gene            229954..230037
                     /locus_tag="PH2017_36_ELK_O_B_scaffold_2_prodigal-single_t
                     rna_9"
     tRNA            229954..230037
                     /product="Leu"
     gene            230054..230130
                     /locus_tag="PH2017_36_ELK_O_B_scaffold_2_prodigal-single_t
                     rna_10"
     tRNA            230054..230130
                     /product="Thr"
     gene            230811..230996
                     /locus_tag="PH2017_36_ELK_O_B_scaffold_2_prodigal-single_3
                     06"
     CDS             230811..230996
                     /product="hypothetical protein"
                     /codon_start=1
                     /transl_table=11
                     /translation="MTLDVVERTFAYKPEVSTDGNLSRWKVTGGADFTTKPVQLIGMR
                     KGSVFVRGVAPKGLYAV*"
     gene            231648..231845
                     /locus_tag="PH2017_36_ELK_O_B_scaffold_2_prodigal-single_3
                     07"
     CDS             231648..231845
                     /product="hypothetical protein"
                     /codon_start=1
                     /transl_table=11
                     /translation="MLRDRKALLEQEIKRAHTEAANMYLSLAVGGGDVRSKEYQDLKE
                     KITSLQFDLNMINQLIAQGNK*"
     gene            232028..232210
                     /locus_tag="PH2017_36_ELK_O_B_scaffold_2_prodigal-single_3
                     08"
     CDS             232028..232210
                     /product="hypothetical protein"
                     /codon_start=1
                     /transl_table=11
                     /translation="MSHGGKGDTPRPFSVSPEEFGNRHEAIFGKKPPRVPYVYVPPKN
                     EYESPDTDVRDSEQGG*"
     gene            232222..232297
                     /locus_tag="PH2017_36_ELK_O_B_scaffold_2_prodigal-single_t
                     rna_11"
     tRNA            232222..232297
                     /product="Val"
     gene            232319..232392
                     /locus_tag="PH2017_36_ELK_O_B_scaffold_2_prodigal-single_t
                     rna_12"
     tRNA            232319..232392
                     /product="Thr"
     gene            232407..232979
                     /locus_tag="PH2017_36_ELK_O_B_scaffold_2_prodigal-single_3
                     09"
     CDS             232407..232979
                     /product="2OG-Fe(II) oxygenase n=1 Tax=Novosphingobium sp.
                     PP1Y RepID=F6IDQ0_9SPHN"
                     /codon_start=1
                     /transl_table=11
                     /translation="MNGEWCVFDSKFSKEYCESIVAEANKIPRQSATLGVDGAAENNE
                     WRKSQIAFIQRNMTQWTPVFDDIWKLVCQANNDWFNFHISKFDYIQFAEYNSDIQGEY
                     KRHNDVFYMNGDPYYHRKLSAVIQLTDPAEYDGGDFEMYGIDSEVPKQAFRNQGSVIV
                     FPSFIDHAALPVTRGVRNSLAIWVDGPKWR*"
                     /db_xref="UniRef100_F6IDQ0"
                     /db_xref="npp:PP1Y_Mpl5072"
                     /db_xref="F6IDQ0_9SPHN"
     gene            232989..233065
                     /locus_tag="PH2017_36_ELK_O_B_scaffold_2_prodigal-single_t
                     rna_13"
     tRNA            232989..233065
                     /product="Pro"
     gene            233071..233146
                     /locus_tag="PH2017_36_ELK_O_B_scaffold_2_prodigal-single_t
                     rna_14"
     tRNA            233071..233146
                     /product="Ala"
     gene            233759..234694
                     /locus_tag="PH2017_36_ELK_O_B_scaffold_2_prodigal-single_3
                     10"
     CDS             233759..234694
                     /product="hypothetical protein"
                     /codon_start=1
                     /transl_table=11
                     /translation="MIYGLDNNEKFYVEYTSCDRPIGNVRQEMERCCIRLAHQAQTKV
                     LISLTSGLDSQVLLHTFHTLGLPYECAFMYHPGYNDFEYNNIRKLENKYGFKCIIVEI
                     DPFAIREEIEAEAINTGIPAEHHMMKRFLAQLPEDMDFCQGIESFDFVYRGPNNRAYC
                     MESWTAIEVASQRALKQVERSGKIVCIDRRAPFNEFALAYLSDPVVTGYINGLEYIKG
                     NGLVDRDTGNPPPLIFSWEYYVKPIIYGMYWGRELEIFPKYVSSEKVDFIMNPSDTRL
                     RHNYKNKAVFIPRDELITHLSDWGSGKTIRYTQAD*"
     gene            234694..235902
                     /locus_tag="PH2017_36_ELK_O_B_scaffold_2_prodigal-single_3
                     11"
     CDS             234694..235902
                     /product="hypothetical protein"
                     /codon_start=1
                     /transl_table=11
                     /translation="MRIHNPYINKKLGYYICDNLEFDSKIRACVHAVEHAKPVTWVFN
                     NDEFNKYDWKKEPESSLDQLYDRRARQLREQYDYLILSYSGGADSHNILTAFQRQGLH
                     IDEIITNTMTKASSKAMTVDINNREAYNAPEAEYHLNTVERLKEIHKTMPGTKITVTD
                     CSDALFEELETAGDASWVLNKREGLNPAGMTRFNYLHFTEIRKNFDKDKKIGVVVGIE
                     KPRTMIHRGELMMAFSDRTTNMITVAEHLKEYPNSTVEFFYWTPDCVEIMIKQGHVIK
                     NWLEANPQHQAMWQTKTVTADVYRLVHDPLLRNLLYTTWNNNWFQSKKAIYDWYSEFD
                     LWFTDLYKGTRAHNVWQEGLDFVQTKLSPFTKDPTANALNKVDGLVVVTHTYSLGPLK
                     TLTPESVWIR*"
     gene            complement(235954..236862)
                     /locus_tag="PH2017_36_ELK_O_B_scaffold_2_prodigal-single_3
                     12"
     CDS             complement(235954..236862)
                     /product="hypothetical protein"
                     /codon_start=1
                     /transl_table=11
                     /translation="MKLLKTLAAVAALSAGVASAQNIEFTVHAAPGGPSDTVTRIITK
                     AVDDKNLIVTNRPGAGGRIAMKQVMGGNAIILATMSQIFVTNPLLAGDKLEYDPAKDL
                     ELVGLVASMPNVLVCNKSKNINTVADLDRVNDLTFGFAGYGSSEHLATEVLFKKLKTT
                     HRLIPYSRGGSAAVQDMVGGSIDCMFANFPTVRGWTGDKHLTFVMSSHELGLGIPTWR
                     DTFKEDFPFQSYLGLVVARQMDEATKQSLVKNLTTAFKSPEFIADLKNAGVFPTAGTD
                     AKSIERGLKNNKTLNDFIVKNNIKLN*"
     gene            236944..237582
                     /locus_tag="PH2017_36_ELK_O_B_scaffold_2_prodigal-single_3
                     13"
     CDS             236944..237582
                     /product="hypothetical protein"
                     /codon_start=1
                     /transl_table=11
                     /translation="VSNIYYIPTPDFAPTDSDRDWVQDNIVPRLLPALNIIKGAFDRV
                     DLPQTVFADWPQRSAVEQHFADLGLKIRRFAGFIGHKNQCPLNAHIDAFVRGTPMVAR
                     FNIPYFGCSPTQLDWWDDGVDSDKIEERAFTELRNGREHTAYSYKSTIVDWGTESAYK
                     VLNPGPGWNRTEIAHRMQAPDCNENRIIITTEIAEQISWPELVARLGTLGYH*"
     gene            237808..238263
                     /locus_tag="PH2017_36_ELK_O_B_scaffold_2_prodigal-single_3
                     14"
     CDS             237808..238263
                     /product="Antioxidant, AhpC/TSA family n=3 Tax
                     =Achromobacter RepID=D4X8Y6_9BURK"
                     /codon_start=1
                     /transl_table=11
                     /translation="MRFIQSQTRALIVYYPKDFTFVCPTEIVAYDKLAQDFADRDAVL
                     LTGSTDNEFCKVAWQKSHDDLRKITHHQFADTQRGELSLIEQLGVFYAPAGAALRATF
                     IVDPSNEIQHVTVNNLNVGRSPEETLRVLDALQTGELCACNRTVGGETL*"
                     /db_xref="UniRef100_D4X8Y6"
                     /db_xref="care:LT85_4896"
                     /db_xref="A0A0A1FK49_9BURK"
                     /db_xref="D4X8Y6_9BURK"
     gene            238263..238883
                     /locus_tag="PH2017_36_ELK_O_B_scaffold_2_prodigal-single_3
                     15"
     CDS             238263..238883
                     /product="L-fuculose phosphate aldolase n=1 Tax
                     =Betaproteobacteria bacterium MOLA814 RepID=V5AEL9_9PROT"
                     /codon_start=1
                     /transl_table=11
                     /translation="MLETICDTLVEAYRRNWITSRDGNVSIRHHDRNHFYITPSGVRK
                     QTLQPDQFKKISIHGLLWQEEFYSDISANLKPSGEIPLHFGLQRAMGQHSNDVRVVVH
                     VHPTYCIAAMHAGIDLSTISEAFPELNRYTKVAPNVGDVPPISQELADQCFEKLQLDN
                     NGNIGYDIVGIKGHGVVAIDTSPWRAFEHIERLEHICQIVLASGKY*"
                     /db_xref="UniRef100_V5AEL9"
                     /db_xref="V5AEL9_9PROT"
                     /db_xref="mei:Msip34_1983"
     gene            238883..239020
                     /locus_tag="PH2017_36_ELK_O_B_scaffold_2_prodigal-single_3
                     16"
     CDS             238883..239020
                     /product="hypothetical protein"
                     /codon_start=1
                     /transl_table=11
                     /translation="MSNCVCGRTTRKPMCDKSCSLTPEQYQERTKRLNELFKPKKEDT
                     K*"
     gene            239017..239523
                     /locus_tag="PH2017_36_ELK_O_B_scaffold_2_prodigal-single_3
                     17"
     CDS             239017..239523
                     /product="Alkyl hydroperoxide reductase AhpD {ECO:0000256
                     |HAMAP-Rule:MF_01676, ECO:0000256|SAAS:SAAS00087942};
                     EC=1.11.1.15 {ECO:0000256|HAMAP-Rule:MF_01676,
                     ECO:0000256|SAAS:SAAS00087930};; Alkylhydroperoxidase AhpD
                     {ECO:0000256|HAMAP-Rule:MF_01676};  TaxID=360910
                     species="Bacteria; Proteobacteria; Betaproteobacteria;
                     Burkholderiales; Alcaligenaceae; Bordetella.;"
                     source="Bordetella avium (strain 197N).;""
                     /codon_start=1
                     /transl_table=11
                     /translation="MSFIETVKGVLPDYAKDTKLNLDAVLLRSTLDADVAIGCAVAAL
                     AATGNGKVLSILLADAPVHAESAMTAASIMAQNNVWYPYVEMADDASLKGLPAQLRMN
                     AIASHGGTTKANFEAFSLAASIVGKCHFCVKAHYDTLKQEGYTVENLRDIGRIAAVMN
                     SVAKVLNS*"
                     /db_xref="Q2KUW5_BORA1"
                     /db_xref="UniRef100_Q2KUW5"
                     /db_xref="bav:BAV1063"
                     /db_xref="1.11.1.15"
     gene            239588..240007
                     /locus_tag="PH2017_36_ELK_O_B_scaffold_2_prodigal-single_3
                     18"
     CDS             239588..240007
                     /product="hypothetical protein n=1 Tax=Roseomonas sp. B5
                     RepID=UPI0003719A3B"
                     /codon_start=1
                     /transl_table=11
                     /translation="MLECLIIGDSIAVGTHQFRPDCVALAKGGINTWQFNKNYAAHIE
                     PAQTVIISLGSNDHSGVHTFKELMAMRQRVEGKRVFWILPAGNLKAGGVDIKNVQDIV
                     HIIAKNYGDTVLPITRLQPDGIHPSWAGYRDIAAKTK*"
                     /db_xref="UniRef100_UPI0003719A3B"
     gene            240088..240531
                     /locus_tag="PH2017_36_ELK_O_B_scaffold_2_prodigal-single_3
                     19"
     CDS             240088..240531
                     /product="Putative metal dependent phosphohydrolase n=1
                     Tax=Cronobacter phage CR9 RepID=M1F2B1_9CAUD"
                     /codon_start=1
                     /transl_table=11
                     /translation="MRKGEMLAQMLHIATTAHHGQFDKGGNPYILHPLKVMHYLKSDD
                     EELMCMALGHDVIEDTSVTYRDLREAGISERVIEGIRCLTKQPGQTYDEYKEGVFASE
                     DAMRVKMADLRHNTDIRRLKGVSEKDIARMAKYHQFYMEIRARLA*"
                     /db_xref="UniRef100_M1F2B1"
                     /db_xref="M1F2B1_9CAUD"
                     /db_xref="ckl:CKL_1764"
     gene            240965..241120
                     /locus_tag="PH2017_36_ELK_O_B_scaffold_2_prodigal-single_3
                     20"
     CDS             240965..241120
                     /product="hypothetical protein"
                     /codon_start=1
                     /transl_table=11
                     /translation="MKTVKRKELESEFTKKYTLSESDFRRMIREKMERAQLYSKIQER
                     KSSKEFA*"
     gene            241352..241438
                     /locus_tag="PH2017_36_ELK_O_B_scaffold_2_prodigal-single_t
                     rna_15"
     tRNA            241352..241438
                     /product="Tyr"
     gene            241446..241519
                     /locus_tag="PH2017_36_ELK_O_B_scaffold_2_prodigal-single_t
                     rna_16"
     tRNA            241446..241519
                     /product="Gln"
     gene            241525..241609
                     /locus_tag="PH2017_36_ELK_O_B_scaffold_2_prodigal-single_t
                     rna_17"
     tRNA            241525..241609
                     /product="Tyr"
     gene            241645..242262
                     /locus_tag="PH2017_36_ELK_O_B_scaffold_2_prodigal-single_3
                     21"
     CDS             241645..242262
                     /product="hypothetical protein"
                     /codon_start=1
                     /transl_table=11
                     /translation="MKTLLQKRFTAKWWDYSRPIETEKLAELYECIRLAPSKNGDYCF
                     EIYAIGDTAEGNEFKQWLYWENTYCLDTVRGKVGPGLKRFNGQVIAPLVLMWVAADDH
                     VDTRHDCIVSATVALLSAESLGLQTGFNGCIGETEIANRLNIAGKPVMTLGIGYASEF
                     DKEEQRKVFDDNGNHVGFDYANVPPGMSTHTRKNRPTVEKLFKTI*"
     gene            242264..242337
                     /locus_tag="PH2017_36_ELK_O_B_scaffold_2_prodigal-single_t
                     rna_18"
     tRNA            242264..242337
                     /product="Pseudo"
     gene            242344..242431
                     /locus_tag="PH2017_36_ELK_O_B_scaffold_2_prodigal-single_t
                     rna_19"
     tRNA            242344..242431
                     /product="Ser"
     gene            242440..242515
                     /locus_tag="PH2017_36_ELK_O_B_scaffold_2_prodigal-single_t
                     rna_20"
     tRNA            242440..242515
                     /product="Met"
     gene            242885..242958
                     /locus_tag="PH2017_36_ELK_O_B_scaffold_2_prodigal-single_t
                     rna_21"
     tRNA            242885..242958
                     /product="His"
     gene            242970..243045
                     /locus_tag="PH2017_36_ELK_O_B_scaffold_2_prodigal-single_t
                     rna_22"
     tRNA            242970..243045
                     /product="Phe"
     gene            243053..243126
                     /locus_tag="PH2017_36_ELK_O_B_scaffold_2_prodigal-single_t
                     rna_23"
     tRNA            243053..243126
                     /product="Ile"
     gene            243352..243426
                     /locus_tag="PH2017_36_ELK_O_B_scaffold_2_prodigal-single_t
                     rna_24"
     tRNA            243352..243426
                     /product="Arg"
     gene            243601..243674
                     /locus_tag="PH2017_36_ELK_O_B_scaffold_2_prodigal-single_t
                     rna_25"
     tRNA            243601..243674
                     /product="Val"
     gene            243769..243842
                     /locus_tag="PH2017_36_ELK_O_B_scaffold_2_prodigal-single_t
                     rna_26"
     tRNA            243769..243842
                     /product="Gln"
     gene            243945..244021
                     /locus_tag="PH2017_36_ELK_O_B_scaffold_2_prodigal-single_t
                     rna_27"
     tRNA            243945..244021
                     /product="Leu"
     gene            244027..244100
                     /locus_tag="PH2017_36_ELK_O_B_scaffold_2_prodigal-single_t
                     rna_28"
     tRNA            244027..244100
                     /product="Thr"
     gene            complement(244102..244461)
                     /locus_tag="PH2017_36_ELK_O_B_scaffold_2_prodigal-single_3
                     22"
     CDS             complement(244102..244461)
                     /product="hypothetical protein"
                     /codon_start=1
                     /transl_table=11
                     /translation="MSYYKSRQSMVRGRNGLYYRQDETTGATPEVVTETESDDDTMES
                     TQPCVSFNIPTLIRVLELIREDVVSDDILHFVVEKIIEVGADHDAIDMDDYEEIASVV
                     PKRVMMAQRRLKDGRRI*"
     gene            244550..244627
                     /locus_tag="PH2017_36_ELK_O_B_scaffold_2_prodigal-single_t
                     rna_29"
     tRNA            244550..244627
                     /product="Cys"
     gene            complement(244629..245177)
                     /locus_tag="PH2017_36_ELK_O_B_scaffold_2_prodigal-single_3
                     23"
     CDS             complement(244629..245177)
                     /product="hypothetical protein"
                     /codon_start=1
                     /transl_table=11
                     /translation="MIYFVFIDQNTGTFNVKGHESDQMKNTFIAQVKFFKELNLLLGA
                     IKKTKHFRFVWAYNHPNISQNDIDYYQDLLTTRTRLGSFYTLQPGETFKDSFKGHLPP
                     TKIYLIGGNVTGCMVNMHLPFNYQTLSVDNIIPEIVLDLCYDYIAPCNSDKELYSFLA
                     TQCNKNNIAFTNSYSLKLELLA*"
     gene            245426..245503
                     /locus_tag="PH2017_36_ELK_O_B_scaffold_2_prodigal-single_t
                     rna_30"
     tRNA            245426..245503
                     /product="Lys"
     gene            245944..246018
                     /locus_tag="PH2017_36_ELK_O_B_scaffold_2_prodigal-single_t
                     rna_31"
     tRNA            245944..246018
                     /product="Met"
     gene            246027..246102
                     /locus_tag="PH2017_36_ELK_O_B_scaffold_2_prodigal-single_t
                     rna_32"
     tRNA            246027..246102
                     /product="Asn"
     gene            246109..246183
                     /locus_tag="PH2017_36_ELK_O_B_scaffold_2_prodigal-single_t
                     rna_33"
     tRNA            246109..246183
                     /product="Arg"
     gene            246407..246874
                     /locus_tag="PH2017_36_ELK_O_B_scaffold_2_prodigal-single_3
                     24"
     CDS             246407..246874
                     /product="hypothetical protein"
                     /codon_start=1
                     /transl_table=11
                     /translation="MPWIENVAAADIPTRFHHEAGPNSMLISIVDPGSWRPEAAHEFK
                     ERHNFEFLDIEKNDFALDEAMRCSQEQANELVQLLQHALENKMNVVVHCFAGICRSGA
                     VCEVGVMMGFEDTGRFRSPNLLVKHRMMKALGWTYDENEKPNIDDWRTFRSVD*"
     gene            246884..247111
                     /locus_tag="PH2017_36_ELK_O_B_scaffold_2_prodigal-single_3
                     25"
     CDS             246884..247111
                     /product="Putative uncharacterized protein n=1 Tax
                     =Curvibacter putative symbiont of Hydra magnipapillata
                     RepID=C9YA73_9BURK"
                     /codon_start=1
                     /transl_table=11
                     /translation="MYKVIGKEEEFKVLTLAEAMNVAKSLNEFVTIRGPDFEIVGMFG
                     VDSIVDGKCPDGVKYDWNKASRIGRVKKERV*"
                     /db_xref="UniRef100_C9YA73"
                     /db_xref="A0A0D6EW63_9PROT"
                     /db_xref="C9YA73_9BURK"
     gene            247108..247215
                     /locus_tag="PH2017_36_ELK_O_B_scaffold_2_prodigal-single_3
                     26"
     CDS             247108..247215
                     /product="hypothetical protein"
                     /codon_start=1
                     /transl_table=11
                     /translation="MKRVIEVRAAEGGEDSKLFVKDLAQAYIKFAHSKG*"
     gene            247285..247776
                     /locus_tag="PH2017_36_ELK_O_B_scaffold_2_prodigal-single_3
                     27"
     CDS             247285..247776
                     /product="Peptide chain release factor 1 n=1 Tax
                     =Coprobacillus sp. 29_1 RepID=E7GBP4_9FIRM"
                     /codon_start=1
                     /transl_table=11
                     /translation="LYNESGGHRIQRVPPTERKGRVHTSTVTVAVIDPAEVTTVVKES
                     DLRIEWYSGTGAGGQHRNKHQNSCRITHIPTGTVATAQCRSRQNSLDQALSTIHKTVD
                     GMVKNQYNNSIASDRRQQVGSGMRGDKIRTYRFQDDVVKDHVTNKSNSVKRVLGGNFD
                     LLW*"
                     /db_xref="UniRef100_E7GBP4"
                     /db_xref="A0A0F9W8I1_9ZZZZ"
                     /db_xref="clb:Clo1100_0277"
                     /db_xref="E7GBP4_9FIRM"
     gene            247790..248338
                     /locus_tag="PH2017_36_ELK_O_B_scaffold_2_prodigal-single_3
                     28"
     CDS             247790..248338
                     /product="Ser/Thr phosphatase family protein n=1 Tax
                     =Erysipelotrichaceae bacterium 3_1_53 RepID=E2SMK2_9FIRM"
                     /codon_start=1
                     /transl_table=11
                     /translation="MKTYITSDLHFGHKNIMRFCPQTRARFNDDLSYMNNAMVEEWNA
                     KVEPEDLVYILGDVAFMSGSDAGRTMNRLNGKKILIEGNHDRKTLQDATFRNAFEEVH
                     KYLDITYDGHKCVMFHYPIAEWDQMHRGALHFHGHLHGGTSGLEKYRALDVGMDSTGE
                     IVISMERAINRIKDNEIKGHHV*"
                     /db_xref="UniRef100_E2SMK2"
                     /db_xref="E2SMK2_9FIRM"
                     /db_xref="csr:Cspa_c39570"
     gene            248331..249236
                     /locus_tag="PH2017_36_ELK_O_B_scaffold_2_prodigal-single_3
                     29"
     CDS             248331..249236
                     /product="hypothetical protein n=1 Tax=Moraxella boevrei
                     RepID=UPI00037A1220"
                     /codon_start=1
                     /transl_table=11
                     /translation="MFKDKLKAYVESSNLVNMRECGDGIYVLKYKKRVFYDNLWNEYI
                     AECRGSIVDADFNLVAYPFTKIYNYGIEKEAPVLDATTEVTAFRKVNGFMVAMTWYAG
                     DILVSTTGSTDSPYVAMAKEMMLTHQSWADWQLAFNRSDMDGMTFMFECVHPNDPHIV
                     PEKPGMYILGYRENTWCSKVGYNNEVLTDLAAVFNCYKPEVYTTTVGNVIEQTKNVRH
                     EGFVFYTADGVSAKIKSPYYLTSKWVARNPRTDKLVDLNKDIKHNLDEEYYPLVDAIR
                     ANIAEYTAMDEQARLSWVRNYMETA*"
                     /db_xref="UniRef100_UPI00037A1220"
                     /db_xref="W8E9T7_9CAUD"
                     /db_xref="nel:NELON_01010"
                     /db_xref="UPI00037A1220"
     gene            249233..249439
                     /locus_tag="PH2017_36_ELK_O_B_scaffold_2_prodigal-single_3
                     30"
     CDS             249233..249439
                     /product="Uncharacterized protein {ECO:0000313|EMBL
                     :KKM02095.1};  TaxID=412755 species="unclassified
                     sequences; metagenomes; ecological metagenomes.;"
                     source="marine sediment metagenome.;""
                     /codon_start=1
                     /transl_table=11
                     /translation="MKDESHLPVSEQSLVFRLRKRAEIRRQIPGRLSVTEGKPDRIAN
                     LLDEAADEIQRLSLLLNNLANKSS*"
                     /db_xref="A0A0F9GTE3_9ZZZZ"
     gene            complement(249391..250023)
                     /locus_tag="PH2017_36_ELK_O_B_scaffold_2_prodigal-single_3
                     31"
     CDS             complement(249391..250023)
                     /product="hypothetical protein"
                     /codon_start=1
                     /transl_table=11
                     /translation="MYVLYDTYHRLSTKTLNICMIFYTALDIEPEPLTPVGVAFMNYN
                     KAVNRHFRILLDVPKYIRPELVELLDQAGLHIRFAELFYTPADLATLIHIDGDPDEYT
                     VSNNMAKLNYVGNGSGSMMHWYKPVVNKHYEPTGKNKFISFEPNEVKLIKSVALSGYN
                     IIQTGIPHNITTTSESRYCVSLTLALKDEKPKMLPYELLFAKLLSNKLKR*"
     gene            250049..250138
                     /locus_tag="PH2017_36_ELK_O_B_scaffold_2_prodigal-single_t
                     rna_34"
     tRNA            250049..250138
                     /product="Ser"
     gene            250161..250325
                     /locus_tag="PH2017_36_ELK_O_B_scaffold_2_prodigal-single_3
                     32"
     CDS             250161..250325
                     /product="hypothetical protein"
                     /codon_start=1
                     /transl_table=11
                     /translation="MIKPGKTFKLSKQSKRLMCSMVNAHERNAFKRAMIQAELAAAVV
                     IKREPREARK*"
     gene            250335..250409
                     /locus_tag="PH2017_36_ELK_O_B_scaffold_2_prodigal-single_t
                     rna_35"
     tRNA            250335..250409
                     /product="Arg"
     gene            complement(250463..250777)
                     /locus_tag="PH2017_36_ELK_O_B_scaffold_2_prodigal-single_3
                     33"
     CDS             complement(250463..250777)
                     /product="hypothetical protein"
                     /codon_start=1
                     /transl_table=11
                     /translation="MSNPVKLTRTFTRPNTDVQFWAAAPETKAAIDAAYVATGKLLSV
                     TRRVPQVGELTQVVEYVFANVEALDEFATDPSLFTVVQERDSYNETHGITNSHVVEQL
                     TA*"
     gene            complement(250871..251668)
                     /locus_tag="PH2017_36_ELK_O_B_scaffold_2_prodigal-single_3
                     34"
     CDS             complement(250871..251668)
                     /product="hypothetical protein"
                     /codon_start=1
                     /transl_table=11
                     /translation="MIDFHSLVVAELSGLDYDREAFAEEYDQRILPVSSNVRNGEDVL
                     LHTIEANRKWRMVDPDKYVKADVRSKTGAPIDNGYPSWKGASLVYLDSQDRELAENSK
                     NGSVSIRNYVLDKHGEFKFFPEYEDLMITQYIKSLPLDTIIGVRCVSLREDTFAIIHR
                     DNSNFLPSSQRSLQVQRMVDNFLWRQGFVQVTINISDGGVPMFYSSSSDLTDAYQTVN
                     YPVYLFNDFFYHGVPLTTGRRRQIRVTGRPTPALIKHINQSGLVNCS*"
     gene            complement(251665..252594)
                     /locus_tag="PH2017_36_ELK_O_B_scaffold_2_prodigal-single_3
                     35"
     CDS             complement(251665..252594)
                     /product="Uncharacterized protein n=1 Tax=Bdellovibrio
                     exovorus JSS RepID=M4VE39_9DELT"
                     /codon_start=1
                     /transl_table=11
                     /translation="MNLTSDYTHKNHFKFGYDGAWYVPRTSRYQTWQCEYGVAEDTTL
                     TVKEANRRAALKIQLEAQRLGLDVYLLLSGGADSEVAARAFLDAGVPFTAAILKYKNN
                     ANQHESVFAYNLCKQYSIPVLEIALDPTAFFESEEFDTIAGVSQTRSGQLACTMWGAK
                     QIPGYVVLGQGEPYLYRQFGKWWFREREMICSWYKYWVFTGVKGAAGFHQYTPDQMLA
                     YLTDPIVLKMIQDNAPAGDDLANNADIKHRLYQTHYPDSDLLNRIKYTGFEKLPIADS
                     ISRTKLFERFPFHLAEHAVEYTQMIRNLKGQTE*"
                     /db_xref="UniRef100_M4VE39"
                     /db_xref="bex:A11Q_2544"
                     /db_xref="87655049"
                     /db_xref="M4VE39_9DELT"
     gene            252648..253520
                     /locus_tag="PH2017_36_ELK_O_B_scaffold_2_prodigal-single_3
                     36"
     CDS             252648..253520
                     /product="hypothetical protein"
                     /codon_start=1
                     /transl_table=11
                     /translation="MKKFFTKDCPDDITVSRWLKNNTDWESLMTTVKPINTLPQVICL
                     RVQDFEPDAIRDSITEALGIYGDHGWKSAEGEDPGYTGFSLVYNPNHQDGLDPHSSTL
                     GTPKNSNSQFFWNSKQQHSVLKNSYFDGYGFNTPTPASQHGEFGRFMQRCKRTRVRSR
                     LSILNGRDFELTRGWHKDEMIFENIRINIPITTTPQYLFQIEKHAPTHLKVGWAYSWD
                     TYVPHRVFCENVVDDSRRIHVVLGFSPWWDYDAEEQCWTQNEFYGNKHPFDMLVDGDI
                     FEGLELDTTIKVYE*"
     gene            253517..254326
                     /locus_tag="PH2017_36_ELK_O_B_scaffold_2_prodigal-single_3
                     37"
     CDS             253517..254326
                     /product="hypothetical protein"
                     /codon_start=1
                     /transl_table=11
                     /translation="MIDFNKFYTAWFYDSEMNLIPVSSINKDLATTAGFTVKFNFEDV
                     PDLPVAELAINLLQQLPQGFVFVRPGMRLVSDTLEALCQQIGRSDIQFVTPDADIDAD
                     WFEQAKEKYFCNSQFTLHELYTVHRLASEGCNSGLVGAFPSFVDYGTVTKTPTTFYAA
                     EPKWQMLLPYSDIPAALMYNNCEKFLVPNFCLLLLKAFLRQVNLKQNTALLRSMTVNR
                     FGPMTLAVSLMPNKSHDLELISHSLNYPFYKGLIAREYANTLQPMESVNVD*"
     gene            254316..254768
                     /locus_tag="PH2017_36_ELK_O_B_scaffold_2_prodigal-single_3
                     38"
     CDS             254316..254768
                     /product="hypothetical protein"
                     /codon_start=1
                     /transl_table=11
                     /translation="MLIKESSYAECLPLMQELWPDKEPVPPIDNTLGMIKFWGSDYAL
                     MKPRYIIAIDDSGQAIGCTHAYRTAPNELRVRGTYCKADKRYSGVASTMVNQVIDLFP
                     ECDFVYTFPRNGVEGFYASLGFVISEHRWPGIYKGVSYAWKHINKEST*"
     gene            254765..255463
                     /locus_tag="PH2017_36_ELK_O_B_scaffold_2_prodigal-single_3
                     39"
     CDS             254765..255463
                     /product="hypothetical protein"
                     /codon_start=1
                     /transl_table=11
                     /translation="MTITRWEYSKKLSNYHFDSTINEDADPHYRVIGRIEGDLAALYE
                     AQLKVYQPEANGFLNRLQVQNNQADPPFTMEYDRAELEYLNLDPNHTFFYNLRRTGNA
                     AIQQIIDSFKFKKAGASFHIQKPGGLFPYHVDEIPGTKGNDPNSWLDKDPKWAARFEI
                     QVFDWQPGHVWAVGNSYWKQWRAGDIVWHNWRDTPHGTANLGRSDRVTLQVTGLCSEE
                     TIEIINNANHIFRL*"
     gene            255460..256083
                     /locus_tag="PH2017_36_ELK_O_B_scaffold_2_prodigal-single_3
                     40"
     CDS             255460..256083
                     /product="hypothetical protein"
                     /codon_start=1
                     /transl_table=11
                     /translation="MITHDLTLLIDLQTDCILCFSNSPTYIAMPKFNMLKKALLDTEI
                     RLVSVGAAVYQAITQEAVRNSMVYVAGTQLKQFTSADGDVGRLANRKQLANRKLRSIE
                     KLLWLEMQNLKDYVGYQGLEYEQCIAFQLANSQNGLEEYATINGLTVEQARRELAFEY
                     AEVQNKKMRIYAWHKKFASDITAAQTADELDQIDTNINTQLWRDALI*"
     gene            256080..257180
                     /locus_tag="PH2017_36_ELK_O_B_scaffold_2_prodigal-single_3
                     41"
     CDS             256080..257180
                     /product="Tax
                     =RIFCSPHIGHO2_02_FULL_Bdellovibrionales_40_15_curated"
                     /codon_start=1
                     /transl_table=11
                     /translation="MTMLYAYNPARVQLPSTPDVVRWKNISRIINDNISFVDRTGYIT
                     LPVAVGAPDAMQLPKYDSSFGLSYTECCQLQVRRILKQQERLDKPIRLMYSGGIDSSM
                     VLLSFITELGVEQLGTRLEIAMSTLSIDENPAMWEKILRRSDIKLINSLEFDSGVSKD
                     YILVGGEFNDQLFGSAMIKSLLKWKTAEQLLAPRSLSLLVEYFLWVGLDQREAERWAN
                     LFWGLADRAGFEIYSTWDVFWWLNFTCKWTSVYFRFLIFSPAQQLDQQYLNDNYIQFF
                     GTTEFQQWSMNDKDHKHHGTWNSYKWYPRQLISDFLKDKSYVEKAKRGSLYHVVRGRK
                     SNDAIDSNYNFVNLSTIDSSLIYNPHNSFAQE*"
                     /db_xref="87653949"
     gene            257182..258066
                     /locus_tag="PH2017_36_ELK_O_B_scaffold_2_prodigal-single_3
                     42"
     CDS             257182..258066
                     /product="hypothetical protein"
                     /codon_start=1
                     /transl_table=11
                     /translation="MKKYYVKDVPDESTVISWLYTQSDWRKANEAVKPRAEYNELLCF
                     KIRDFDVDQLHTDIIDATTVYGDHGWVSSEGITPYYTGFSLVYNPFQLDKLDPHSSTL
                     GTPVNSIQKDEFFWNSTQKHSVLKNSYFDGYGFNEPTPASGHKSLGTFMERCKRTRVR
                     SRMSILNGEVFDEKRKAKRGWHKDELIFENLRINIPITTTEDYLFQIEGHKPEHLDVG
                     WAYSWDTNVSHRVFTNAQNDSRRIHLVLGFSPWWDYLPEEQAWVQNEFYGVKHPFDML
                     VDGDIFEGIELDTSKKIY*"
     gene            258075..258587
                     /locus_tag="PH2017_36_ELK_O_B_scaffold_2_prodigal-single_3
                     43"
     CDS             258075..258587
                     /product="hypothetical protein"
                     /codon_start=1
                     /transl_table=11
                     /translation="MFKDLPIPKAPLFIPACDQVVGTETDATGRELNISFTDVIAGSN
                     AMTLFLKTYAEIIETGFAAPLVVWADVNKSHCIYATDSNNKVVGGIVFEFRQFARGGW
                     ITLSFTHPDERGKRINQLLHKYVVEFVKLRGGDHIASHVHIDNASRLKSSERVGLKPQ
                     FYRMYQSFDE*"
     gene            258580..259434
                     /locus_tag="PH2017_36_ELK_O_B_scaffold_2_prodigal-single_3
                     44"
     CDS             258580..259434
                     /product="Uncharacterized protein n=1 Tax=Massilia timonae
                     CCUG 45783 RepID=K9DX69_9BURK"
                     /codon_start=1
                     /transl_table=11
                     /translation="MSKFVVVLALILVPVLSMAKKPLQRVAAEQAQAVLVFDRTDQRT
                     VENYNASAVLPIASITKLMTVYVALESGADLDQLIMISRQRIEGSRNLKPGMRVSRRD
                     LITLSLVASDNLAAKTLALAHPSGYDSFIDTMNSTARQLGMTDTVYVEPTGLLLNKST
                     AWDLHLLNTAIRKHPEFTKAAMTAQTQTDTINIKGIIHRVLIRNTSMFAGRYDISVGK
                     TGFTNPAGWCITMLVTHRGREFDIIVLGSPDKKTRNNLVSAKLRDYMNAVTASAVIKD
                     IDVLEQSQ*"
                     /db_xref="UniRef100_K9DX69"
                     /db_xref="hav:AT03_15615"
                     /db_xref="A0A097R4P1_HAFAL"
                     /db_xref="K9DX69_9BURK"
     gene            complement(259435..260079)
                     /locus_tag="PH2017_36_ELK_O_B_scaffold_2_prodigal-single_3
                     45"
     CDS             complement(259435..260079)
                     /product="hypothetical protein"
                     /codon_start=1
                     /transl_table=11
                     /translation="MNCYQTVNFKFSDHAWSWLTDFFEPIMAEYQKSAPAISALVTFK
                     EAEYQQLIQSSAWTELTTFLQTYNIDDPYPQLFIYKRLPRPREVVLGNPHIDTTGEGG
                     IAVDVPTRFNILMQGDENTEMVWWNHDRTSSAVTGSTFIRPDGKSIGRLQAVGETLKE
                     KWAAAGEPIARSNSLAKKQDYASFVRTDVLHALNWTGANPRLILSVRSTKPWQF*"
     gene            260145..260390
                     /locus_tag="PH2017_36_ELK_O_B_scaffold_2_prodigal-single_3
                     46"
     CDS             260145..260390
                     /product="hypothetical protein"
                     /codon_start=1
                     /transl_table=11
                     /translation="MIVHIKVGVVKENGKWVGRWQSTSCIRDNLVCTDCSDYPNEILA
                     NRREELERKMDKALRLAFPKASYIVQHREAIDAQHAS*"
     gene            260371..260592
                     /locus_tag="PH2017_36_ELK_O_B_scaffold_2_prodigal-single_3
                     47"
     CDS             260371..260592
                     /product="hypothetical protein"
                     /codon_start=1
                     /transl_table=11
                     /translation="MRNTQAEAKSTQRLIAVVGLMVLFGLVSLAIGTEMLVLSFWENY
                     PVLFWIFQGIWFIAVALVLGLIVNISQRK*"
     gene            260595..261683
                     /locus_tag="PH2017_36_ELK_O_B_scaffold_2_prodigal-single_3
                     48"
     CDS             260595..261683
                     /product="Putative uncharacterized protein n=1 Tax
                     =Curvibacter putative symbiont of Hydra magnipapillata
                     RepID=C9Y6P8_9BURK"
                     /codon_start=1
                     /transl_table=11
                     /translation="VKKFLLVLALVTCIGATYADTPEVNPHRHTGGLARDANNRKFQP
                     SQTVVPLPRKEDLTWSDRRIINEAERLIDNNKTTAILLVEKGKIVFEKYKAPADQTSP
                     LFSQSMSKSLTAYTIGNLLCDGKIQSLDDSARQYVPELVGTAQGDAKLRHVLSMSSGA
                     TDAIYSGEHENNEWNRIRRGEIPIKQTIIKHGTKDTAPGKELRYSALDTFTLALVANS
                     TGGFFESFEKYIWQAAGTEAAGYWLYDKNGDAMAASGLSATGRDWARLAMFSIKQTKA
                     PGCVGSFMKDATTAQVPNRSQRVGKAFPNYGYQTWIGNFRGKPSYWWVGYGGQRVGID
                     PESERIIVLTSWREDYMADVYKLWGNWN*"
                     /db_xref="UniRef100_C9Y6P8"
                     /db_xref="C9Y6P8_9BURK"
                     /db_xref="ack:C380_05015"
     gene            261683..262009
                     /locus_tag="PH2017_36_ELK_O_B_scaffold_2_prodigal-single_3
                     49"
     CDS             261683..262009
                     /product="hypothetical protein"
                     /codon_start=1
                     /transl_table=11
                     /translation="MAKAFNRGLPEGPWRTDIKTSHWLVYKTFVALDDDTANDYILLQ
                     QHMRLTLQQATAELQEHHIKVVNAQTGEMFDPRSFERVYKLALGFESKEDLVMAKLLL
                     EVDDSR*"
     gene            262185..262436
                     /locus_tag="PH2017_36_ELK_O_B_scaffold_2_prodigal-single_3
                     50"
     CDS             262185..262436
                     /product="hypothetical protein"
                     /codon_start=1
                     /transl_table=11
                     /translation="MKRVRLKNLALGDPDDVEIYAGAAVWDWMQKPEFEMLKAFDISA
                     DKMYWTRGPMLPHSITVDVWTEVEEQTAILLKLAGLAEY*"
     gene            262471..262851
                     /locus_tag="PH2017_36_ELK_O_B_scaffold_2_prodigal-single_3
                     51"
     CDS             262471..262851
                     /product="Scaffold protein n=1 Tax=Plesiomonas
                     shigelloides 302-73 RepID=R8ATN3_PLESH"
                     /codon_start=1
                     /transl_table=11
                     /translation="MAYSDKVVDHYENPRNVGSFDKGDTDVGTGMVGAPACGDVMKLQ
                     IKVEDGVITDARFKTYGCGSAIASSSLITEMVKGMSLDQASSIKNSDIAEELALPPVK
                     IHCSILAEDAIKAAVADYRAKHDQ*"
                     /db_xref="UniRef100_R8ATN3"
                     /db_xref="A0A080JTZ0_9NEIS"
                     /db_xref="rfr:Rfer_2178"
                     /db_xref="R8ATN3_PLESH"
     gene            262848..263174
                     /locus_tag="PH2017_36_ELK_O_B_scaffold_2_prodigal-single_3
                     52"
     CDS             262848..263174
                     /product="Uncharacterized protein n=1 Tax=Methylibium
                     petroleiphilum (strain PM1) RepID=A2SI27_METPP"
                     /codon_start=1
                     /transl_table=11
                     /translation="MITITPLAAQKIKRNLERRSRGVGIRIGVKTTGCSGLAYVLEYV
                     DKLEAEVGVTNYAQPDFAVLISAKDEPYLKGLTMDWVRNGLNEGFEFRNPNERDRCGC
                     GESFRV*"
                     /db_xref="UniRef100_A2SI27"
                     /db_xref="cbab:SMCB_0430"
                     /db_xref="W7W7H5_9BURK"
                     /db_xref="A2SI27_METPP"
     gene            263221..263505
                     /locus_tag="PH2017_36_ELK_O_B_scaffold_2_prodigal-single_3
                     53"
     CDS             263221..263505
                     /product="hypothetical protein"
                     /codon_start=1
                     /transl_table=11
                     /translation="MTNLKVNEITQMDLILCHLYEEDRDDFATAWYFGLDEYKDNHDV
                     LLIMANAMLAHWEIPLYAVSVSWSKRYQCFIWHFGQNTSPDYNNYKQQEN*"
     gene            263506..264144
                     /locus_tag="PH2017_36_ELK_O_B_scaffold_2_prodigal-single_3
                     54"
     CDS             263506..264144
                     /product="hypothetical protein"
                     /codon_start=1
                     /transl_table=11
                     /translation="MSLNINGTYSAIADPQWTLPDGEQLPPLVIPDRQGPWAVRYIWC
                     KHRERNDEFVANYFNKGNNATGTGLNLRKQTAYMQTAWNPHNQIFETSRDNGNLIWRV
                     KVHNPVANSIDYVEVWRSPEIISSMFRYIKEGESVKVTDGVVRTSEDQKTLRNGLYEA
                     GFEVRRWRDAETNWPTVSPQVAMMWYRHFVKKHLAQDNCIINTKYNAELNPI*"
     gene            264146..264355
                     /locus_tag="PH2017_36_ELK_O_B_scaffold_2_prodigal-single_3
                     55"
     CDS             264146..264355
                     /product="Putative uncharacterized protein n=1 Tax
                     =uncultured marine microorganism HF4000_006O13
                     RepID=B3T0S8_9ZZZZ"
                     /codon_start=1
                     /transl_table=11
                     /translation="MDLDLHGVRHADVDRLVENFIYLNQYSMPLKIICGNSNQMIRLV
                     QEVVDRIGCETSRLQYGTIVVDKFR*"
                     /db_xref="UniRef100_B3T0S8"
                     /db_xref="B3T0S8_9ZZZZ"
     gene            264392..265012
                     /locus_tag="PH2017_36_ELK_O_B_scaffold_2_prodigal-single_3
                     56"
     CDS             264392..265012
                     /product="ATP-dependent Clp protease proteolytic subunit
                     ClpP (EC:3.4.21.92)"
                     /codon_start=1
                     /transl_table=11
                     /translation="MSLVPMVIEKTGTGERAYDIYSRLLKERIVMLEGEVHDQMSNLI
                     VAQLLFLEAENPERDITLFINSPGGSVTAGLAIYDTMQFIKCDVATYVMGQAASMGSF
                     LAQAGAPGKRFVLPEARTMIHRVSSGTRGTSGSVHIQDLQFEDAKRSFEESVRINKRL
                     TELYVRHNTAGKGYDELFNTMKFDTFLSADEAVAYGLADKVVSKRV*"
                     /db_xref="sde:Sde_1608"
                     /db_xref="CLPP_SACD2"
                     /db_xref="UniRef100_Q21KA9"
                     /db_xref="3.4.21.92"
     gene            265009..265944
                     /locus_tag="PH2017_36_ELK_O_B_scaffold_2_prodigal-single_3
                     57"
     CDS             265009..265944
                     /product="hypothetical protein"
                     /codon_start=1
                     /transl_table=11
                     /translation="MTQVRFNFDSGLELNYQLLETESARFFADSVCLLTPQDICATSL
                     KNGFDSELIIPERVDRLYVVANLINELYPGQVNILPLEPDWRSALQQMHTHFPDLTNN
                     LPHEELQQATPLLGEFNDLIHWLEKELNRKYNGSPLDRSWATICLDFNRATDCRHRPV
                     PESDYRYFTHELYFGNLHLHYDNVGRHPWELFGSRDYVCPQDQVISQNQISPSCNLYF
                     NDWDILRQRRQALSLDKYIANFNKFYHERGGKDFFKYSLDDPRLAVGYLKIGQLVNIQ
                     AYDSVPARDLLRTQLATSSLIGWTVVEEANTNQTT*"
     gene            265913..266923
                     /locus_tag="PH2017_36_ELK_O_B_scaffold_2_prodigal-single_3
                     58"
     CDS             265913..266923
                     /product="hypothetical protein n=1 Tax=Aliivibrio fischeri
                     RepID=UPI0002F0AC6F"
                     /codon_start=1
                     /transl_table=11
                     /translation="LKKLTLIKQHEQVLQLTWFINNICTNHCDYCPPVLHTGANHNYD
                     WAHARSFLTRLMDRHKKINCILLGGEPTVSPFLNEAIDMLHSRGHTVSLTSNGVRSVE
                     YWKTIAPKVNNVSLSYHPSYGIENFFDKVNEIAKHTVIGVRIMFDSRHWDKTFDFYNQ
                     CLKVPNLRVEAIRILPEIAGGHTIGADYTPEQLAWLSATSSRQANHNHRHEIKKQNPS
                     WKSLYTGSYFYYDDGSVDQHGDANHLISSEQSFFNGWACSIGVESLYINFDGQVRKGN
                     CRQGPTLFHLDDHVNHPLPTDGEICTMGRCTCPTDILVSKFPVARNSITKSIPVIPLV
                     KQ*"
                     /db_xref="UniRef100_UPI0002F0AC6F"
     gene            266925..268025
                     /locus_tag="PH2017_36_ELK_O_B_scaffold_2_prodigal-single_3
                     59"
     CDS             266925..268025
                     /product="Radical SAM domain protein n=1 Tax=Turneriella
                     parva (strain ATCC BAA-1111 / DSM 21527 / NCTC 11395 / H)
                     RepID=I4BAE3_TURPD"
                     /codon_start=1
                     /transl_table=11
                     /translation="MRWNNVKILHLEITALCNAACPACSRYPTSSYFVHPYISTSDTW
                     SIDQVKKRLPPEDIANIERFFINGTLGDFIANFHALEIIEYFRECAPQAYISINTNGS
                     ARTREWWARLGSIPNVHVAFAIDGLEYTHELYRRNTDFNKIIENACAFIQAGGSAEWV
                     MTIFKHNEHQVDDCSSLAVHYGFSKFTSRYNNRPHVPVRGRDGKTLYRLESATDTPLT
                     MLRHVSDYDMERKEKDFTKSKIITSKQEKIGLPLNGGKSDCGSLTRSEIYISAQWAVV
                     PCCFLGNSMFYKESDRYWKDLTDLAEQYGVNVFDLIATDERLVSSIVDRGFDWIYESL
                     TTTKALSICYHQCNSKTAPFAVGQAHKNTKIL*"
                     /db_xref="UniRef100_I4BAE3"
                     /db_xref="tpx:Turpa_3616"
                     /db_xref="I4BAE3_TURPD"
     gene            268094..268384
                     /locus_tag="PH2017_36_ELK_O_B_scaffold_2_prodigal-single_3
                     60"
     CDS             268094..268384
                     /product="hypothetical protein"
                     /codon_start=1
                     /transl_table=11
                     /translation="MEMIVAYLAGVVVLQGLFAIRAPHEEARTVFAICLFWPVSLVLI
                     AGMFLLGAVKWDIDVAESDKRFGYRKPTNPNARGFAVTVFGTEFQFYSMKKA*"
     gene            268387..268584
                     /locus_tag="PH2017_36_ELK_O_B_scaffold_2_prodigal-single_3
                     61"
     CDS             268387..268584
                     /product="hypothetical protein"
                     /codon_start=1
                     /transl_table=11
                     /translation="MAYTVFKHNREYGPRKGLEGPFHYPNGQVLYYDVKEGAYYDPST
                     DFYVPDEDVAELQDLILAKLA*"
     gene            268672..269691
                     /locus_tag="PH2017_36_ELK_O_B_scaffold_2_prodigal-single_3
                     62"
     CDS             268672..269691
                     /product="bifunctional nicotinamide mononucleotide
                     adenylyltransferase/ADP-ribose pyrophosphatase
                     (EC:2.7.7.1 3.6.1.13)"
                     /codon_start=1
                     /transl_table=11
                     /translation="MSKKYDTLVLIGRFQPFHNAHLEIVKRATALCDKLIIVVGSSRQ
                     PRTYKNPFSFEERARMIREATMGLSLQISIEPNIDTIYNDQAWAVRVQQIVAQHTKSG
                     ERVGIIGHKKDDSSFYLDMFPQWGYEDVELVEFLSAVDVRDLYFKWTFNSNFIKNVVP
                     DSTYESLMAFRKTEEFAQIVREREFIAEHNKQYAGLRYPPIFSTADAVVICSGHVLMI
                     KRRAEPGRGLWALPGGYVNANTDKSVEDAAIRELREETQIKVPAPVLRGSIVRSRVFD
                     AIGRSPRGRIITHAFHIQLPDGELPRVKGSDDAEKARWVPIAEVQSEQCFEDHYEILQ
                     HFLGA*"
                     /db_xref="rsc:RCFBP_mp20279"
                     /db_xref="D8P469_RALSL"
                     /db_xref="UniRef100_D8P469"
                     /db_xref="2.7.7.1"
                     /db_xref="3.6.1.13"
     gene            269693..269971
                     /locus_tag="PH2017_36_ELK_O_B_scaffold_2_prodigal-single_3
                     63"
     CDS             269693..269971
                     /product="hypothetical protein"
                     /codon_start=1
                     /transl_table=11
                     /translation="MVTLPKDFVATRFPGYFWNVAEKKLYSLKVTGELRPMAFNKGGF
                     FYGTKFEPGYQISVNGRKRRFTVDYLTSLKATPDIQEIGVTKNQLTEQ*"
     gene            270041..271438
                     /locus_tag="PH2017_36_ELK_O_B_scaffold_2_prodigal-single_3
                     64"
     CDS             270041..271438
                     /product="Nicotinate phosphoribosyltransferase-related
                     protein n=1 Tax=Ralstonia solanacearum (strain Po82)
                     RepID=F6GAK2_RALS8"
                     /codon_start=1
                     /transl_table=11
                     /translation="MKLAKNIILNTDSYKVSMFKQYPAGTTGVYSYIESRGGRYDSTV
                     FFGLQAFIKEYLLEPITQSDIDIADEILTAHGEPFNRAGWQYILDQHMGYLPVVIRAV
                     PEGTVVPVKNVLATIENTDPNCFWLTTWLETALLRAVWYGTTVATQSYTIKQVILDYL
                     ERTGDPTAIDFKLHDFGARGVSSMESAGIGGAAHLVNFMGTDTISGVLFAREYYNASV
                     AGFSIPAAEHSTITSWGRDNEVKAYENMLTQFAQPGAIVAVVSDSYDIFNAVSNLWGE
                     SLRQRVVDSGATIVIRPDSGDPVEVNRRLVEILGEKFGYTTNAKGFKVLNNVRLIQGD
                     GINELTVRSILGAFMAMGWSADNIAFGMGGALLQIVDRDTQRFAMKASSACINGEWRD
                     VVKDPVTDSGKKSKAGRVTLWKSGSEWVSAVNQPTGWYDRAIGDFANVLEEVYRDGKL
                     VKEITFDQVRANARK*"
                     /db_xref="UniRef100_F6GAK2"
                     /db_xref="A0A023Y8N9_9GAMM"
                     /db_xref="rsn:RSPO_m01154"
                     /db_xref="F6GAK2_RALS8"
     gene            271519..272610
                     /locus_tag="PH2017_36_ELK_O_B_scaffold_2_prodigal-single_3
                     65"
     CDS             271519..272610
                     /product="Uncharacterized protein n=1 Tax=Phaeospirillum
                     molischianum DSM 120 RepID=H8FYD6_PHAMO"
                     /codon_start=1
                     /transl_table=11
                     /translation="MSYFLKSGNTFRVSTKEAMDLHDVLPAGNYVVKEMPMDGPLYLE
                     HIESFEIKGKRYGDLERNTDRILATFMDRTASTGVMLAGEKGSGKSLLAKNLAIESAK
                     RMGIPCIVINAPWVGDKFNAFMQMIEQPCMVLFDEFEKVYDEEDQEKALTLLDGVFPS
                     KKLFVLTCNDKWRVNQHMRNRPGRLFYMIDYKGLDANFITEYCMDNLKPDLQKHTEKL
                     CQIASLFSQFNFDMLKATVEEMNRYDEEPQDALRMLNVKPEFDGGNKYTFKMIKEGEE
                     VKEADLERQEWNGNPLQNQVELHVKEYDDKPDEDGDIDWNWKKIRFSASDLKKIDSQN
                     GKFVFVNKDGVTLTLNKVKEKSFSYYDAF*"
                     /db_xref="UniRef100_H8FYD6"
                     /db_xref="H8FYD6_PHAMO"
     gene            272726..272905
                     /locus_tag="PH2017_36_ELK_O_B_scaffold_2_prodigal-single_3
                     66"
     CDS             272726..272905
                     /product="hypothetical protein"
                     /codon_start=1
                     /transl_table=11
                     /translation="MTVAQLIELLKQLPQNAPVSVNDELGGTFHEDVECAFYVPEDRI
                     HGDRACVILVVNGEE*"
     gene            272905..273120
                     /locus_tag="PH2017_36_ELK_O_B_scaffold_2_prodigal-single_3
                     67"
     CDS             272905..273120
                     /product="hypothetical protein"
                     /codon_start=1
                     /transl_table=11
                     /translation="MTTVAQMIEWMKTLPQDAEVECGVEECGSYERYMVMRPVDIDYC
                     DVFDYKDEAYKGYPHIYGKVIVNICGE*"
     gene            273122..273517
                     /locus_tag="PH2017_36_ELK_O_B_scaffold_2_prodigal-single_3
                     68"
     CDS             273122..273517
                     /product="hypothetical protein"
                     /codon_start=1
                     /transl_table=11
                     /translation="MKLGDYSRNRFLHTFADWRVPQDYAEPMLNYFVYGFSPGSFFTA
                     VLANDFMRAMDCSHSANSIPALKALVGWIRDTTPPVAWGSYEAVQKWIELEHDVRWAT
                     LESRRLVYAKEDEMIKVLQGERTHEPILW*"
     gene            273527..273913
                     /locus_tag="PH2017_36_ELK_O_B_scaffold_2_prodigal-single_3
                     69"
     CDS             273527..273913
                     /product="Uncharacterized protein n=1 Tax=Bacillus phage
                     Bastille RepID=J9PM76_9CAUD"
                     /codon_start=1
                     /transl_table=11
                     /translation="MRYLTTEQALKNMVGSIFPIVTATDSELVFENATDRYVFLHHQD
                     CCESVYIESIVGDIEDLVNTPILTAEESSGDTPADSNAKPYESYTWTFYKFATFKGYV
                     DIRWLGESNGYYSESVSVEHTSKVPA*"
                     /db_xref="UniRef100_J9PM76"
                     /db_xref="lfu:HR49_22175"
                     /db_xref="88038751"
                     /db_xref="J9PM76_9CAUD"
     gene            273910..274146
                     /locus_tag="PH2017_36_ELK_O_B_scaffold_2_prodigal-single_3
                     70"
     CDS             273910..274146
                     /product="hypothetical protein"
                     /codon_start=1
                     /transl_table=11
                     /translation="MKLDLNELLQWAGAVLIIAGHSLNAIGPRMYPYNIVVFALGTVA
                     FLIWAIRAKNRPQMAVNFVSIAIGLVGLVSAFRG*"
     gene            274288..274449
                     /locus_tag="PH2017_36_ELK_O_B_scaffold_2_prodigal-single_3
                     71"
     CDS             274288..274449
                     /product="hypothetical protein"
                     /codon_start=1
                     /transl_table=11
                     /translation="MQGAIRMFIGFMIVFGAVGTIELDPDANLFTQVALAMIGLAILA
                     SGVVANKQH*"
     gene            274511..274642
                     /locus_tag="PH2017_36_ELK_O_B_scaffold_2_prodigal-single_3
                     72"
     CDS             274511..274642
                     /product="hypothetical protein"
                     /codon_start=1
                     /transl_table=11
                     /translation="MKNTYQIATGTVTITPTGLVHRATNAYSGKIAQKEAKQKPAKK*"
     gene            274710..275156
                     /locus_tag="PH2017_36_ELK_O_B_scaffold_2_prodigal-single_3
                     73"
     CDS             274710..275156
                     /product="Uncharacterized protein n=1 Tax=Helicobacter
                     pullorum MIT 98-5489 RepID=C5EX53_9HELI"
                     /codon_start=1
                     /transl_table=11
                     /translation="MGTRSRIGVMHGDKCKSVYCHWDGYLEHNGKMLLENYDSSRANH
                     LVALGDISSLSKNFEIPEGVEHSFDNPAKDITVFYGRDRGETGTDFRVDFTFEDFMKR
                     VDGCCAEYYYIMKDGEWYVGDNYGSGPLSGRLVPLAQALAAVKEAA*"
                     /db_xref="UniRef100_C5EX53"
                     /db_xref="32822147"
                     /db_xref="C5EX53_9HELI"
     gene            275156..275320
                     /locus_tag="PH2017_36_ELK_O_B_scaffold_2_prodigal-single_3
                     74"
     CDS             275156..275320
                     /product="hypothetical protein"
                     /codon_start=1
                     /transl_table=11
                     /translation="MKSVADMQEYIRSRTTPELRAEFEIYKALYHQGLTDVFTELLAI
                     ELDSRTQRDE*"
     gene            275320..275520
                     /locus_tag="PH2017_36_ELK_O_B_scaffold_2_prodigal-single_3
                     75"
     CDS             275320..275520
                     /product="hypothetical protein"
                     /codon_start=1
                     /transl_table=11
                     /translation="MSYAEQWPHLARVTNNLETGHVAHVGAHLEDYSIEVQIDYADYT
                     AFIIEYSDWSQRQEALDPSFDW*"
     gene            275534..275863
                     /locus_tag="PH2017_36_ELK_O_B_scaffold_2_prodigal-single_3
                     76"
     CDS             275534..275863
                     /product="hypothetical protein"
                     /codon_start=1
                     /transl_table=11
                     /translation="MREKPLARERNNTMKLTLRQRFRNWLMRNDDEPDMPEVYAADDD
                     DDDFRIDHDSAIHFSVVPANGGKIVQIRYYDKVKDRNLTKLHIITPDEKLEEALAHIF
                     QIEVLSR*"
     gene            276003..276248
                     /locus_tag="PH2017_36_ELK_O_B_scaffold_2_prodigal-single_3
                     77"
     CDS             276003..276248
                     /product="hypothetical protein"
                     /codon_start=1
                     /transl_table=11
                     /translation="MVIKRFKQTQKFRVIVGGACFYATARQIRSGVGDFMTCNAATQK
                     ALDALEFQRSGSGAADQCTVGLAGTWEGLNVQLNVAI*"
     gene            276250..276582
                     /locus_tag="PH2017_36_ELK_O_B_scaffold_2_prodigal-single_3
                     78"
     CDS             276250..276582
                     /product="Tax=CG_Mariprof_02"
                     /codon_start=1
                     /transl_table=11
                     /translation="MIAVRETTVWKDVAVQANHVYLMDGDKAVAYIKWGAGEAFYFKN
                     PLRLDKRGRKFETLKTNPFKTKIKSNMIRVEGSKGAVYEVDPDAKTCTCPGFTFRGKC
                     KHIEGIAV*"
                     /db_xref="32822148"
     gene            276579..276896
                     /locus_tag="PH2017_36_ELK_O_B_scaffold_2_prodigal-single_3
                     79"
     CDS             276579..276896
                     /product="hypothetical protein"
                     /codon_start=1
                     /transl_table=11
                     /translation="MKVFYFIAWLLRKLVKTISASHDNLKERFRYRISEAVFIFIGSS
                     VLMFLAMLFPVLAYADTLPQISAFALGYWITAGCYFVYIVLSVLYDKFSQEQEDFINT
                     LKR*"
     gene            276903..277142
                     /locus_tag="PH2017_36_ELK_O_B_scaffold_2_prodigal-single_3
                     80"
     CDS             276903..277142
                     /product="hypothetical protein"
                     /codon_start=1
                     /transl_table=11
                     /translation="MSTLTDMIDREIRVDDYVVFYSNIYQVKGLGKARENGRGSLKMI
                     LMDKSNTTRAVTKYSKDVCLVDKEDVVMWLLKGRP*"
     gene            277139..277450
                     /locus_tag="PH2017_36_ELK_O_B_scaffold_2_prodigal-single_3
                     81"
     CDS             277139..277450
                     /product="hypothetical protein"
                     /codon_start=1
                     /transl_table=11
                     /translation="MIALYHFKDDKSDKIWGWIKTSFGVLSFWGRTRGSLSFKRHEHL
                     WDAEDQATKKHHKGYKLVTNYRNEIGSDGSWTISPNALELLPEDWKNQLMLANLGMTK
                     F*"
     gene            277591..277881
                     /locus_tag="PH2017_36_ELK_O_B_scaffold_2_prodigal-single_3
                     82"
     CDS             277591..277881
                     /product="hypothetical protein"
                     /codon_start=1
                     /transl_table=11
                     /translation="MTDKLFTVAGYSTKDGKTKARFATDMTRIKTLVKTGHTDIQLYE
                     LAKPATKVEALEFLHAKNIAGVAGVAIAEELAKRTKRKVADLIKNGSQTKAA*"
     gene            277941..279263
                     /locus_tag="PH2017_36_ELK_O_B_scaffold_2_prodigal-single_3
                     83"
     CDS             277941..279263
                     /product="ATP-dependent DNA ligase n=1 Tax=uncultured
                     Prochlorococcus marinus clone HOT0M-10E12
                     RepID=Q1PJM2_PROMR"
                     /codon_start=1
                     /transl_table=11
                     /translation="MSESCYRVIRSLEEHPSRLNKEAIILAEAEAGNDTFFAGMRLAY
                     DSMITFGVKKVPKHSGPDGQGLPWTAFAKLADDLATRRLTGDAAKKAIELCLSVATQA
                     EWNDWYMRILTKDMRAGFTEGTVNRVTEKKFPQYAIPVFSCQLAHDSANHESKVSGKK
                     LIEVKLDGVRVITIAYPDGRVDQYSRNGKELVNFPHVKEQIARVAAAGGISEPTVFDG
                     EIMSGSFQDLMKQIHRKSDAQAQDAVLNLFDIVPLADFETGKCKQTQTHRSMLLKVWH
                     DTWSDQLPNVTVVGQELVDLDTAEGQKRYLEINAQAIAGGYEGIMLKDTNAIYECKRS
                     VAWLKLKPFIEVSLEVTNLEEGTGKNVGRLGALVCSGQDDGKDITVNVGSGFSDDLRD
                     SVWGDRDSVIGQIVEVRADAITQNQDGSYSLRFPRFKGFRGFVAGEKL*"
                     /db_xref="UniRef100_Q1PJM2"
                     /db_xref="A0A0A2A297_PROMR"
                     /db_xref="pmh:P9215_19531"
                     /db_xref="Q1PJM2_PROMR"
     gene            279260..279493
                     /locus_tag="PH2017_36_ELK_O_B_scaffold_2_prodigal-single_3
                     84"
     CDS             279260..279493
                     /product="hypothetical protein"
                     /codon_start=1
                     /transl_table=11
                     /translation="VNQRIRELVEQSGGEFWQRLENDAVNPEAYITFDPPESLDKFVE
                     LIVEEVYDYILNATFNDEPWPSRKDVKQHFGVE*"
     gene            279493..279681
                     /locus_tag="PH2017_36_ELK_O_B_scaffold_2_prodigal-single_3
                     85"
     CDS             279493..279681
                     /product="hypothetical protein"
                     /codon_start=1
                     /transl_table=11
                     /translation="MNTEPSVKEMAALWNKCMQFIEAQHINCPETIYQTDWVIENAYE
                     FIEQVCNIVGYKEYEDEE*"
     gene            279678..280013
                     /locus_tag="PH2017_36_ELK_O_B_scaffold_2_prodigal-single_3
                     86"
     CDS             279678..280013
                     /product="hypothetical protein"
                     /codon_start=1
                     /transl_table=11
                     /translation="MRLMLGYNDQPSLLVNVDQEYSPTHFDFWVVNGAWNGTYTNGYI
                     TIHNCPTGDYSSLDKVEILCNDQNRLRSSDWSGGYQEVFNNFHDETYVAPKREPVSLP
                     ASWDDDIPF*"
     gene            280022..280201
                     /locus_tag="PH2017_36_ELK_O_B_scaffold_2_prodigal-single_3
                     87"
     CDS             280022..280201
                     /product="hypothetical protein"
                     /codon_start=1
                     /transl_table=11
                     /translation="MSFKIVPRYVDHLWYPILVKAGGGYVIRELQGKSVNEWNDQVRQ
                     QYKQDTKDHPRGWCI*"
     gene            280202..280429
                     /locus_tag="PH2017_36_ELK_O_B_scaffold_2_prodigal-single_3
                     88"
     CDS             280202..280429
                     /product="Uncharacterized protein n=1 Tax=Burkholderia
                     vietnamiensis AU4i RepID=U2G640_BURVI"
                     /codon_start=1
                     /transl_table=11
                     /translation="MSCKHERRTERWVTQDYFGEEIEGEWQYDTVSTTVDIDLHRYKC
                     TMCNEVMYYSGRARQYYEEGVKFDWIEGLKK*"
                     /db_xref="UniRef100_U2G640"
                     /db_xref="U2G640_9BURK"
                     /db_xref="U2G640_BURVI"
     gene            280426..280569
                     /locus_tag="PH2017_36_ELK_O_B_scaffold_2_prodigal-single_3
                     89"
     CDS             280426..280569
                     /product="hypothetical protein"
                     /codon_start=1
                     /transl_table=11
                     /translation="MILICDDYNEVYVWVDDEDHDHELSPHFDYEEDAIAWRERIKKE
                     VSK*"
     gene            280566..280769
                     /locus_tag="PH2017_36_ELK_O_B_scaffold_2_prodigal-single_3
                     90"
     CDS             280566..280769
                     /product="hypothetical protein"
                     /codon_start=1
                     /transl_table=11
                     /translation="MTKALRPGDPHFQIVDKFTVTARAGFEISNNCPAEYKSIFITAI
                     NAGWLKPIAYMTDEEYMVMKLST*"
     gene            280778..281032
                     /locus_tag="PH2017_36_ELK_O_B_scaffold_2_prodigal-single_3
                     91"
     CDS             280778..281032
                     /product="hypothetical protein"
                     /codon_start=1
                     /transl_table=11
                     /translation="MNEQIQKLAQAAEQLADDELAHLERVHNRLYSFTEDREILMGKF
                     AELIVRECIKEIGYKSTELLDIDFYQHYQERLKKYFGVEE*"
     gene            281029..281190
                     /locus_tag="PH2017_36_ELK_O_B_scaffold_2_prodigal-single_3
                     92"
     CDS             281029..281190
                     /product="hypothetical protein"
                     /codon_start=1
                     /transl_table=11
                     /translation="MKDIEIEQYCDGWTVKVDGKSFHWDHNDEDMGTEGIKKLLEHLG
                     HTVTVEECY*"
     gene            281190..281402
                     /locus_tag="PH2017_36_ELK_O_B_scaffold_2_prodigal-single_3
                     93"
     CDS             281190..281402
                     /product="hypothetical protein"
                     /codon_start=1
                     /transl_table=11
                     /translation="MNRQLKELAEQAGYPDYMTYGQDKVSARFAELIVRECCNRLGEE
                     TILHDGYGYNQHELYNRLRKHFGVEA*"
     gene            281399..281641
                     /locus_tag="PH2017_36_ELK_O_B_scaffold_2_prodigal-single_3
                     94"
     CDS             281399..281641
                     /product="hypothetical protein"
                     /codon_start=1
                     /transl_table=11
                     /translation="VITDLRGFTFTLGCTVARPVLFGNSPQIELCKVTRIESGKLYLD
                     NSKIAIKLPRKLLIIEHDPLIKLMDDHAQEIANDQF*"
     gene            281628..281918
                     /locus_tag="PH2017_36_ELK_O_B_scaffold_2_prodigal-single_3
                     95"
     CDS             281628..281918
                     /product="hypothetical protein"
                     /codon_start=1
                     /transl_table=11
                     /translation="MISFDFDFSPLTREFKNIWSRSWSTPFKHKFIELELHTTESLVG
                     FNFLWTTRRDHAGVDIQLSLFGSCVHFNFYDNRHWNYEEGRWKIYTEEQELH*"
     gene            complement(281915..282769)
                     /locus_tag="PH2017_36_ELK_O_B_scaffold_2_prodigal-single_3
                     96"
     CDS             complement(281915..282769)
                     /product="hypothetical protein"
                     /codon_start=1
                     /transl_table=11
                     /translation="MQLTITLQNDQQETKTLQWLIGNSKLAQRWANMLKTSPRRNQDY
                     HNAFDWWIAGHTQQHLDKIVNSMATTCAKLNAEKGFDIPPEWFLNVTRESLNRLHLKF
                     HELAEVAPNDFEINQLNYIVHSAESCINNMHYKLNSSNLFVGFNIFDHEPLTPEDYLE
                     FTEYVIAPGALTLSYATIGKNLYHCYNDNDIDLISAGMVRPKLTLTPAANCYLNGSNN
                     YREPARYFKWCEDNNILGKYGYDCHDPLHSGGCCMIGTPTGWDGNEVTEWLIDSVGVH
                     VHHWAIED*"
     gene            282821..284098
                     /locus_tag="PH2017_36_ELK_O_B_scaffold_2_prodigal-single_3
                     97"
     CDS             282821..284098
                     /product="Uncharacterized protein n=1 Tax=Bacteriovorax sp
                     . DB6_IX RepID=T0S2D5_9DELT"
                     /codon_start=1
                     /transl_table=11
                     /translation="MNSTNIPKSFCILPWVHTSIEPDGTVRPCCMTEYTYRMGDLNET
                     PLLKDIFNSEKYKTLRKKMINGPELPAVCRSCKIQEESGATSYRQRKNEEFKDVIDTI
                     ELHEDGSAEFIQLYIDYRFSNKCNFKCITCGPSLSTSHALEMVKLGNAQSNVLIEVKD
                     FAEQFKSFSKDIREIYFAGGEPLIIDHHYEILNMFIESQQPVYVHYNTNLSEINYKGI
                     NVLDLWSKINGYVKIGASIDGFDASGETIRFGLDSEVFKSNIKKITTQGSSNVKLNFN
                     ITFGVTNYHNVVETTRELLSLMPPDYEFYINYNPIFFPAAFAVHILSAEQIADAVELI
                     TKQIDELEQDLTRLDTKAYNVFNAVKFLRSDFLQVIKDAPNNQITDNREEVILKAIER
                     LDNQEKIRKTNWRRDLPLMYRDWQQILKDERSK*"
                     /db_xref="UniRef100_T0S2D5"
                     /db_xref="T0S2D5_9DELT"
     gene            284095..285693
                     /locus_tag="PH2017_36_ELK_O_B_scaffold_2_prodigal-single_3
                     98"
     CDS             284095..285693
                     /product="Radical SAM domain protein n=1 Tax
                     =Teredinibacter turnerae (strain ATCC 39867 / T7901)
                     RepID=C5BK30_TERTT"
                     /codon_start=1
                     /transl_table=11
                     /translation="MSNEKAPQLKQMDQFTKNIVETEQKLNEISPSMCMAKWYQVTIH
                     LQNGHTHSCHHPGTHQVPLEELAVNPSALHNTAHKKKLREEMVTGVRPKECDYCWRIE
                     DVGERSDRTYKSADSWARSYIPIVEEAKKTGTLMDFANADVNPTYVEVVFDHTCNFKC
                     AYCAPNISSSWMEEIEEHGPYLTAPYFNDLRWIEKQGQMPIPRREENPYVEAFWKWWP
                     SLVPGLHTFRITGGEPILSKNTFRVMDDIIENNPNPNLHLAINSNMCVPDKLFNEFVT
                     KLNRVRNNVQKVTIYTSIDTFIPKHNEYIRFGMEHDKFCESVEKLLDTVEQEITLSFM
                     ITISALSVYGTRDLVEWIYKLKEKYKGKHRLMPDFPYLRHPEFLCVDINPEDAVAELE
                     RALEFVKAKSVSEMSKTWEQEEKDKYAFNWKNYAFFDDFAVQRLGRVIEFARDKIANP
                     NPELKTRMEDFAMYVDEYDYRRGTNFVELFPQMDKFYNRAKTMLIASGRQRNARETTP
                     TTTVATIPVSSIKRLNKAKSLFDQ*"
                     /db_xref="UniRef100_C5BK30"
                     /db_xref="ttu:TERTU_2274"
                     /db_xref="C5BK30_TERTT"
     gene            285690..286463
                     /locus_tag="PH2017_36_ELK_O_B_scaffold_2_prodigal-single_3
                     99"
     CDS             285690..286463
                     /product="hypothetical protein"
                     /codon_start=1
                     /transl_table=11
                     /translation="MKTFVAHFENADGTPAASQTFRLVDSKLATAWLNATTAGVMHVA
                     SAGSPTDVRKLRQWQIIRHHINQANDDHLLDEWIHFPLEVVEDFQPLLNSIRLRAHAF
                     ELYAAANNQQSQTRASLLRVIQAIDAFEATVDPAGHQCYLRFQHHQVEFSTEDKTSTV
                     EPGSIVLVQPPPVRTAYQMYRAKDTTLLDKRLMRPWTTNDSNYSMIVLNQHVELIDLD
                     TMPLCTDNYTMNNTVPVAHIVDCDNMESISTTRIVQIVQ*"
     gene            286486..288798
                     /locus_tag="PH2017_36_ELK_O_B_scaffold_2_prodigal-single_4
                     00"
     CDS             286486..288798
                     /product="Uncharacterized protein (Fragment) n=1 Tax
                     =Bacteriovorax sp. DB6_IX RepID=T0RXY8_9DELT"
                     /codon_start=1
                     /transl_table=11
                     /translation="MSTLYIATSNHLLHQKVHPREYVDTLLISLKHKLVTGPGDNLIE
                     LVEFNYFGMLLKQLAAGQETYDNIVVFPVDLVNYEVLDQIKQRGAGHGLAGTIAAAGL
                     DYPSLGLDLIYIDFQKLKSLSLVDFGAPMVFTDELHLHYPQLNGNTYSFRATEQTSNA
                     TFGFGWILISQMLNERYTIENLSDLSPRRVRHHDYLLQAVSLDAEQVTVEFDQDQLDW
                     IALTQQAIVARWQNDLTNTLEFSAAPVSKFTTDKHYVENFYTVVDFDFESLKYLHSLS
                     HNDRTRIVFLSNNTATQDTLKTILNSWTGTNTALLFSDSELVAKLESFYNSFEPDEFA
                     VFWSYVNSIYHEFYLTHSVDFVNDIESQRYVNNIVWAGDNGFVPSLLSLPSKTLAATE
                     IVYKHEGQYATRSVGDLVFETDQYKEIYLTFRNTQTAEQLRVRYSIGDHLLGQKWARC
                     CRYDYLLAEKSIVEKNYMLQHWEYQPGNPNARDIPALCSEMNRYVDVINAYFDGSAED
                     RVSYHITQYFDPATLDQQILNEIHHHFELLIGQVWSVSEYYKMANWGTKFAIRQLNNL
                     CHEMESLRRPGIAQSAGKWSAGIYFPWIPTYRYKFVESDYDHFTQIQEFGNLCLHYAQ
                     LGKTPLEAYAGRDEEVFDDNITGLRYLSGEFDIMFMPDRAPELQQANLDRYNKDAFEW
                     IRARGQDPESKFTGIGFIPVAKFNRSDFPGMTAEQVMLRLFEFDDIFKLELVDSQSNV
                     VVGRTFDYTWRDVLNKTDPTRDGKFGTMFD*"
                     /db_xref="UniRef100_T0RXY8"
                     /db_xref="T0RXY8_9DELT"
                     /db_xref="ttu:TERTU_2276"
     gene            288807..289514
                     /locus_tag="PH2017_36_ELK_O_B_scaffold_2_prodigal-single_4
                     01"
     CDS             288807..289514
                     /product="hypothetical protein"
                     /codon_start=1
                     /transl_table=11
                     /translation="VAHEDIVIIGDSFAAHRTDDSDWPRLLAALQTGVNQTPRGQGFA
                     GASWWSTRKCLLAELAIQVPKVLVFCHTESGRIPSDFDFGLNVSSVCDSRSSVKIPAG
                     QEHNYHPKIKSAAAQYYEYLISNDYVDWAQSAWFRELDSILEQYAVPKVIHLHCFAPK
                     VRDLLRYPPLDNHVYRFNYGLTNSVPLWDLCCDVDQRAAKNHFTIDQNIKIAHSINRI
                     LENYQSMPKCFDMKLLG*"
     gene            289518..289619
                     /locus_tag="PH2017_36_ELK_O_B_scaffold_2_prodigal-single_4
                     02"
     CDS             289518..289619
                     /product="hypothetical protein"
                     /codon_start=1
                     /transl_table=11
                     /translation="MFNWIKNFVYTWRATRRRKKLIKEMRKRDPFIY*"
     gene            289622..290350
                     /locus_tag="PH2017_36_ELK_O_B_scaffold_2_prodigal-single_4
                     03"
     CDS             289622..290350
                     /product="hypothetical protein"
                     /codon_start=1
                     /transl_table=11
                     /translation="VKNKVIVLGDSFTFGHGCEDREFYYDIDLKKWKGDKNALLLGPS
                     QHCWTALAQQDFVNYEFQNLSFSGNSNDNMFRQLADTINETCALVLLACSYPDRILIK
                     DPHQDDCVPWGVYGLDSGDTHLGIPTGYRSARTQFETYLYTEMMGQLHAQMSVTGVYG
                     LAVANQSQFAWSFPDGKTSKHTLQFFSSMKLLDRFKFPSTHTYIFSKKDVATTFAKDG
                     HLTAHGHELYYKAEIQPMLQRLLK*"
     gene            290347..291810
                     /locus_tag="PH2017_36_ELK_O_B_scaffold_2_prodigal-single_4
                     04"
     CDS             290347..291810
                     /product="nodulation protein (EC:2.1.3.-)"
                     /codon_start=1
                     /transl_table=11
                     /translation="MILGITAQNHDASMALIDGDRIVWAGHSERYSRQKNDSLLHPDM
                     IDEAFAHGYPEQIVWFERPLLKNLRRIYSGERPWYVSPSSHLLDHELSHIPVHYAGHH
                     QSHAAAGYYTSGFEDAAVVVVDAIGEWDTVSIWAGCGTELKKLWGVRYPNSIGLFYSA
                     ITQWCGLKPNEEEYILMGMAAYGTPRYYKEMRDAFFSEWNLPNFKLRHNLHRGCKWWA
                     PSDTNANKYDIAASAQAIVEDYMVAVTSYARLLVGSSNLVLQGGVALNCVANTQIANS
                     GAFKQMWVMPNPGDAGSAIGAVAAYTQTHLKWTTPFLGTNIDRELDIDAVVEELLAGN
                     VVAVANGRAEFGPRALGNRSLLCDPRGPNAKDRMNTIKKRQKFRPFAPAVLAEHADAY
                     FEMPSIVSASPYMSYVVRCRTPDLIPGVVHVDGTSRVQTVSAENNPQFRRLLEAWYAA
                     SGCPILMNTSLNIKGEPLVNTWADAMRFQKRHNVKVF*"
                     /db_xref="cfu:CFU_3309"
                     /db_xref="G0AAB9_COLFT"
                     /db_xref="UniRef100_G0AAB9"
                     /db_xref="2.1.3.-"
     gene            291843..292289
                     /locus_tag="PH2017_36_ELK_O_B_scaffold_2_prodigal-single_4
                     05"
     CDS             291843..292289
                     /product="Uncharacterized protein n=1 Tax=Magnetospirillum
                     gryphiswaldense MSR-1 v2 RepID=V6F5X8_9PROT"
                     /codon_start=1
                     /transl_table=11
                     /translation="MKKLLLLIAAVMLSASALAQKKQPEMKIYDFPITRVVDGDTVEF
                     SANFLPPPLKPKLAVRVFGVDTPEKGFRAKCESEAKRGEAATAFTKKAITESKTARVA
                     IIDWDKFGGRVLGDIILDNNVSLRSLLIQNGFAREYYGEAKQSWCN*"
                     /db_xref="UniRef100_V6F5X8"
                     /db_xref="mgy:MGMSR_3619"
                     /db_xref="V6F5X8_9PROT"
     gene            292408..292734
                     /locus_tag="PH2017_36_ELK_O_B_scaffold_2_prodigal-single_4
                     06"
     CDS             292408..292734
                     /product="hypothetical protein"
                     /codon_start=1
                     /transl_table=11
                     /translation="MLTLSLDTKESSNKFFALQDRRMRNHANKTLYTQAQQIRLERIK
                     LALEMVLRGTVYEPAYGKKSASVKVQDGAIIADRKTLRLLESDWAAEGIFKKVSAQGF
                     QYHMPL*"
     gene            292751..293896
                     /locus_tag="PH2017_36_ELK_O_B_scaffold_2_prodigal-single_4
                     07"
     CDS             292751..293896
                     /product="Uncharacterized protein n=1 Tax=Ralstonia
                     syzygii R24 RepID=G3A650_9RALS"
                     /codon_start=1
                     /transl_table=11
                     /translation="MKLHKSFGGLLLLGLLTACGGGGASTTPIEPPSIPIAPPAVSQL
                     SYENRRQAYSHIESLPVIGDARAVFKYPDGSLGLIINKLVTWPGNGTLETAQPTILNF
                     YRQVNGQWVMVTDSVFDSANSVPGCVHTRKTIAADYNQDGVVDFVIACTGWDDRPFPG
                     ERSRVLLSQANGRYKMDYFSTTVAYQHGGAAADLNGDGYPDLIMTNINGVDVFINDRT
                     GHFVKSTDLTIPQQRRAFHVELVDVNGDGRADFVAGSHEWDDATRIILNPGNNNFGGA
                     LFNRPQEIVIPSVPGGGVITDFLYVKSINALYVVRTGDGQRNGTRFYEGLWIQKFALD
                     TRISTVVYANPDWHEPGRPGRKWLDWVVEKDGNIQSEVGTQIQIPIQ*"
                     /db_xref="UniRef100_G3A650"
                     /db_xref="G3A650_9RALS"
                     /db_xref="scu:SCE1572_41005"
     gene            294037..294558
                     /locus_tag="PH2017_36_ELK_O_B_scaffold_2_prodigal-single_4
                     08"
     CDS             294037..294558
                     /product="hypothetical protein n=1 Tax=Thioalkalivibrio
                     thiocyanodenitrificans RepID=UPI00037C9BC6"
                     /codon_start=1
                     /transl_table=11
                     /translation="MMKVINVIAGPGTGKSTLASGLYHEAKRRGWNVELVTEVAKDLV
                     WEGRHCALSNQAYVFGRQVQRIHRLEGQVDYVITDSPFLLSAIYAPEDYPQEWEQVVV
                     ELWKRYDNVVAFLERGPWFDDRGRVHNLQESLEIDQRIAVLLDKHNITYTQVDCGYRS
                     PGEVLDAVLASNA*"
                     /db_xref="UniRef100_UPI00037C9BC6"
                     /db_xref="A0A0F9I0S5_9ZZZZ"
                     /db_xref="cbx:Cenrod_0403"
                     /db_xref="UPI00037C9BC6"
     gene            294591..295262
                     /locus_tag="PH2017_36_ELK_O_B_scaffold_2_prodigal-single_4
                     09"
     CDS             294591..295262
                     /product="Cell wall hydrolase SleB n=1 Tax=Thiorhodococcus
                     drewsii AZ1 RepID=G2DX84_9GAMM"
                     /codon_start=1
                     /transl_table=11
                     /translation="MHMTLNYNLGMSEHMGDRMLVKVISLLLVFTVLFASMADARRFV
                     LDQVSHSLEAVDDWAFAKVTNYKKETWDQRLNRLINTNIQSAGGITAAVADRNVRCLA
                     ENVYYESRGEPLKGQFAVARVTLNRLDEGYASSVCGVVRQGCQFSWVCNGTVSQPRGP
                     SWHQAVGIALVALNEPTKVEDPTNGASHFHATYIEWQPGWRKVQDSVRQIGNHVFYRT
                     KPKRN*"
                     /db_xref="UniRef100_G2DX84"
                     /db_xref="G2DX84_9GAMM"
                     /db_xref="alv:Alvin_2186"
     gene            295263..295607
                     /locus_tag="PH2017_36_ELK_O_B_scaffold_2_prodigal-single_4
                     10"
     CDS             295263..295607
                     /product="hypothetical protein"
                     /codon_start=1
                     /transl_table=11
                     /translation="MRRLYPARLLEVRGTDTLEVELDLGFNVYSRQKIRLFGVASCGK
                     DSEVKIVLTELCRDGFIVEPIITKRAKLGRVLGWAYLSNDLGDPSLNINEALVDQELA
                     TSFQVHDEDEEE*"
     gene            295607..296356
                     /locus_tag="PH2017_36_ELK_O_B_scaffold_2_prodigal-single_4
                     11"
     CDS             295607..296356
                     /product="hypothetical protein"
                     /codon_start=1
                     /transl_table=11
                     /translation="MYEAGLTARKIALFDTAIFDEYRAWEKAFDWDPADEPDRYLRGD
                     GTHLIYLPVNKQRSSKSHKEGFGWLTRNYTPEINTLWNDILKPQCEYLASLTGIADPV
                     IVQADIARMKPVTGDTVMHTDTRYNQRYSRRYNIAISTNPECWLYHFSYDLNNGGRRD
                     HIDPGEMWELNNKIVHTAVNYGATWRTHLIIDVMPQNYYDRMLELYNPYAKVPNPQAL
                     NTTFDYDINGNLIHEPLFEDLPHCFPARTHV*"
     gene            296356..297651
                     /locus_tag="PH2017_36_ELK_O_B_scaffold_2_prodigal-single_4
                     12"
     CDS             296356..297651
                     /product="Uncharacterized protein n=1 Tax=Bradyrhizobium
                     oligotrophicum S58 RepID=M4ZH23_9BRAD"
                     /codon_start=1
                     /transl_table=11
                     /translation="MKFTRTDKIIAYLALISGLSISAVAVYYSVAGLVSIFAAAVVPI
                     VVMGVALEVSKLIATLWLKLNWNRAPVFIRTYMTIAVGILMIITSMGIFGFLSKAHSD
                     QSLVSGDVQSKIAVYDEKIKVAKDNIDANRRALKQMDEAVDQVMGRSTTETGADKAVA
                     IRRGQAKERTRLLSEIAAEQKTIAKLSEERAPIAAEVRKVEAEVGPIKYIAAFIYGDN
                     PEANVLEKAVTWVIIIIVSVFDPLAVILLLASQYSFQWFRKQDEAEGDSPVRIQETEQ
                     PTVAQSEGVQTDVKELETVSNQEGLPVVAEATEQPEAPSVDATLPESSVQPDTTVEAV
                     GEPVEFAEADIKQEPVFKEAVEAGIYNADGTLVERPGDYITAPPGTPGEEWASKPVES
                     EQQPADNLDKIYKASSEELAKKYRSRGWFQAVFPKKDNQ*"
                     /db_xref="UniRef100_M4ZH23"
                     /db_xref="aol:S58_69200"
                     /db_xref="M4ZH23_9BRAD"
     gene            297661..298083
                     /locus_tag="PH2017_36_ELK_O_B_scaffold_2_prodigal-single_4
                     13"
     CDS             297661..298083
                     /product="hypothetical protein"
                     /codon_start=1
                     /transl_table=11
                     /translation="LTDSNVYIVSPPTLHLPSGGLSFCLISNDEKWQTKIIDLFEKEL
                     QNQLTFYATETSIRDPKAWIWYWHVASNCSMVVVDATSCSEHEIRVALAMCKLDMPVI
                     FHVKEGNDELVSLLNAIQIPSFQDISDLMVLMEAALGG*"
     gene            298088..299302
                     /locus_tag="PH2017_36_ELK_O_B_scaffold_2_prodigal-single_4
                     14"
     CDS             298088..299302
                     /product="ATP-dependent Clp protease ATP-binding subunit
                     ClpX n=1 Tax=uncultured bacterium RepID=K2E6Y0_9BACT"
                     /codon_start=1
                     /transl_table=11
                     /translation="MNLTCSFCNKHRDTVKALIAGDSAYICDECINLCVQALGNDKPK
                     ETSEFDSSVTPLEIKTYLDRYVIGQDLAKRSLSVAVRNHYKRLGQGSSELIKKSNVLL
                     IGPTGSGKTLLAKKLAERLNVPFAMADATTLTESGYVGDDVESVIHRLLQAADGDIKR
                     AETGIIYIDEIDKKGRKSESSSITRDVSGEGVQQALLKLIEGTECRVPQNGGRKHPGH
                     ETNTVNTKNILFVLGGAFVGLDEQVKKRMTGGTKIGFGAEVGTAEIRVDHWLANVEPE
                     DFVKFGMIPEFMGRIPVIAALDTLEVQDLVRIMSEPEDSIEREYQAIFKMDGVELEFT
                     SEARTAIAQLSITKKTGARGIRNIIEQILLNIQFNLPEMSREGLSKVIITEQAVEDHN
                     PVKIYKNKEAIV*"
                     /db_xref="UniRef100_K2E6Y0"
                     /db_xref="K2E6Y0_9BACT"
                     /db_xref="nde:NIDE0260"
     gene            299315..299566
                     /locus_tag="PH2017_36_ELK_O_B_scaffold_2_prodigal-single_4
                     15"
     CDS             299315..299566
                     /product="30S ribosomal protein S21 n=1 Tax=Neisseria
                     sicca RepID=UPI00031F00CF"
                     /codon_start=1
                     /transl_table=11
                     /translation="MKTKGTTVTVKDGNVEKALRKFKKKIQESGKLEELRERESYEKP
                     TTTRRIAKNKAVRRYQKQVESDELNGKRAPRDGTRRRMY*"
                     /db_xref="UniRef100_UPI00031F00CF"
                     /db_xref="bpy:Bphyt_6777"
                     /db_xref="89250406"
                     /db_xref="UPI00031F00CF"
     gene            299689..300120
                     /locus_tag="PH2017_36_ELK_O_B_scaffold_2_prodigal-single_4
                     16"
     CDS             299689..300120
                     /product="Molecular chaperone (Small heat shock protein) n
                     =1 Tax=Pantoea sp. YR343 RepID=J3HKG2_9ENTR"
                     /codon_start=1
                     /transl_table=11
                     /translation="MSNHLNNLQPYQRFGVGFDHLFNELDRLMQVSNPSNGGYPPFNL
                     EKLAEHDYRITLAVAGFTDKDIEITQQDNALVVTGQRAEEDKANYLHRGIATRNFKRE
                     FVLGDRIEIKTAALKDGMLVIDLIEIVPEEAKPKRIPLIKE*"
                     /db_xref="UniRef100_J3HKG2"
                     /db_xref="A0A0F5XWF0_9ENTR"
                     /db_xref="paj:PAJ_3243"
                     /db_xref="J3HKG2_9ENTR"
                     /db_xref="3.5.1."
     gene            300189..300500
                     /locus_tag="PH2017_36_ELK_O_B_scaffold_2_prodigal-single_4
                     17"
     CDS             300189..300500
                     /product="hypothetical protein n=1 Tax=Thiothrix flexilis
                     RepID=UPI00036EF5FE"
                     /codon_start=1
                     /transl_table=11
                     /translation="MAETAIQTITKTDNTSGIKEPERYRVVILNDNSTPMEFVIELLK
                     LIFHHSQEAAVQIMMQVHNNGKGTAGIYSYEVAEQKAMESTQIARTNGHPLGVSVELN
                     G*"
                     /db_xref="UniRef100_UPI00036EF5FE"
                     /db_xref="lfa:LFA_0862"
                     /db_xref="A0A098G1E5_9GAMM"
                     /db_xref="UPI00036EF5FE"
     gene            300493..301107
                     /locus_tag="PH2017_36_ELK_O_B_scaffold_2_prodigal-single_4
                     18"
     CDS             300493..301107
                     /product="hypothetical protein"
                     /codon_start=1
                     /transl_table=11
                     /translation="MDKDDVENLIIVDIDDTCLDTLSGFVKWLGKHNRLGTVTGNAIT
                     SRTLLGDWLGITDDLATHWMKDFCERSWEWGALYPVKGSQKVIAELYNNDWNFIAISR
                     GASTMDRGTLRRANLELIFPGMFEELFTMPLGANVYPLIKDYSQAICITADVPVAVAS
                     AQAGHITYLLDQPWNREYNDLSARRFKSWAEIFDALDNLQKSLA*"
     gene            301116..302096
                     /locus_tag="PH2017_36_ELK_O_B_scaffold_2_prodigal-single_4
                     19"
     CDS             301116..302096
                     /product="hypothetical protein"
                     /codon_start=1
                     /transl_table=11
                     /translation="MQPINIRRVLWAEVNPNTLRLTGKTQLVPVNTENNPNWVTLEPS
                     MAVMLSNGTKSFEDYALINGRIVEVPSELDLAFLTHISPQAWPEIAAIDHKWTSVPWL
                     PLDIPRIEPDDWDLFWRLWNEKNADITRANPQESQYWKGLCCWLNPSIDHTKFNYSNT
                     VIDDWSHHFPKMFEQIKTCLPFFSLEKIVLWSNVNTVNPHFDPDAVIYPWPDSLRIML
                     WDTNDRPTFYVNKWPERSEDFDPVPVTVRTGGKGYGIKSDRVPQDKRMYVDLPADTNT
                     FVFNNGAFLHGADLARPKIIMAVKGRPNIYKWLRALEASYNKYKDIIPRC*"
     gene            302090..303007
                     /locus_tag="PH2017_36_ELK_O_B_scaffold_2_prodigal-single_4
                     20"
     CDS             302090..303007
                     /product="hypothetical protein"
                     /codon_start=1
                     /transl_table=11
                     /translation="MLKVTIAALNKVAPVVASLDTIAPFRNSGITPAQDYPALLKFNI
                     DNFDNATILQSVNQAMDIHGQWNYRIGETQGGIRVDNGYGGIGLTYNPNHVDGTEIDI
                     HQQVQGNHKPGARGLDGKNPFTVLSDSEKRTHAKKNTHYDTYSMCYRTPASRHGHLGN
                     FLNTFKRTMVRSAVRIIYADQIGQVGDDQLAGVRWHRDEPFFENLRINIPLLTSPLFV
                     LEQEGHEPYHLEAGYAYTWDTNTLHRAYATARSDVPMQRIHLMLGFSCWWDFDEATGT
                     WSQNEFFNQKHPLDMLVDGDVIPGLQLTQ*"
     gene            303096..303527
                     /locus_tag="PH2017_36_ELK_O_B_scaffold_2_prodigal-single_4
                     21"
     CDS             303096..303527
                     /product="hypothetical protein"
                     /codon_start=1
                     /transl_table=11
                     /translation="MPKKDITRTKLFRMVQSFDEHDAKFCPTIADCREAFRNINRNVF
                     NNELKMPSFRLVYTKEFWGECVGVEDDTTRVKMKINKSFLSKRLFINTLAHEMVHQWE
                     WLTNENMTHGPQFFLWRDQLAKYNITLSRCYRIKHYRLDKV*"
     gene            303569..304309
                     /locus_tag="PH2017_36_ELK_O_B_scaffold_2_prodigal-single_4
                     22"
     CDS             303569..304309
                     /product="hypothetical protein"
                     /codon_start=1
                     /transl_table=11
                     /translation="MNFNQNNPNAVQGAGVSGSRQGLGGMNPALIAAELALSQIGNFE
                     PLDYKIDHHAVESVIAQKYSNDWVDYLPRTDRPNNRKSMTLTTIPGWDHKQAPSIPEA
                     TNALGYTPKETEFCVPTALYNDCVSDNPGLISLKDFLDEWQPLGRSFLINSGIGGYFV
                     PHRDHPGMPRPCFRLVAFLKNCGPLDYDWLMDDRKANIEIGRVYYVNTRMTHRTISWV
                     NDSWHLILNVPFTVENVDRVLKHLQHRH*"
     gene            304311..304958
                     /locus_tag="PH2017_36_ELK_O_B_scaffold_2_prodigal-single_4
                     23"
     CDS             304311..304958
                     /product="hypothetical protein"
                     /codon_start=1
                     /transl_table=11
                     /translation="MRITVGKDDYIRQVDIKLPEGKQRIGVMLSGGADSAVLLYLLCL
                     ERKMDRGTQELIPFTVARPDGAWDYVKPIVEWVRNRLELTVEQLPDPVQVGDATVHHS
                     QQGRTGEREARTRYGIEHVFYGSQAHPDKKLIELPGEYPNRPASVELPGTTCPFALVD
                     KRHTISLYDTFDVWPLIELTHSCTALTVGRCGECYNCKERAWALESLGVTDPGSR*"
     gene            complement(304892..305902)
                     /locus_tag="PH2017_36_ELK_O_B_scaffold_2_prodigal-single_4
                     24"
     CDS             complement(304892..305902)
                     /product="hypothetical protein"
                     /codon_start=1
                     /transl_table=11
                     /translation="MRKISEIKRNSDVLYVYWTLTDFCNFRCNYCPKNLHSGDYKSGR
                     RPGYPTDEEIRTFLDRLVNLHSRGKFLQVSISGGEPTLHPMYEEIIDTLHPHGIVETI
                     TNGTRPIDWWQNLQQLPDKITMSLHAEWTKIDKINPLGEFLLDNNVQVAYNMMCDPGN
                     WNMVQQMYQQLTPRLQKLVNAKILTNHVKDSSDGQTWEYQPEQIEYIRGIYASGEKPK
                     RRFEEVDLSSSLIYTDGSTATLTNPFDLVNTNQHSFTGWECSAGTDGIAVSFDGFAYG
                     ANCRTRRLGRIDTFELLNAPIVCSRAWCKTAADIPLNKRYRDPGSVTPRDSSAQARSL
                     QL*"
     gene            complement(305895..306578)
                     /locus_tag="PH2017_36_ELK_O_B_scaffold_2_prodigal-single_4
                     25"
     CDS             complement(305895..306578)
                     /product="hypothetical protein"
                     /codon_start=1
                     /transl_table=11
                     /translation="MNSIAPQTLLPLTEQQRLALIDCFENNSQMQLLPQRRFALDLGP
                     AMEIVSPIIDSVLGADTWEVTGGNFFETETGYRVHADTGKSGPEHVLQTFVFPLRQEL
                     RDDIPVRLERNRFLVLNQTWAGDAAFFLRGETVEPNEYNQVVTDYRDVGNLDDLSTLD
                     GILLEYCPHLNIENFAGLTVDKHFQWTPGIPMTFPRNRLHVSSAFPRNGIRRKLGLSI
                     FTSAKVNDA*"
     gene            complement(306578..307522)
                     /locus_tag="PH2017_36_ELK_O_B_scaffold_2_prodigal-single_4
                     26"
     CDS             complement(306578..307522)
                     /product="Aldo/keto reductase n=1 Tax=Brachyspira
                     hampsonii 30446 RepID=L0X1A8_9SPIR"
                     /codon_start=1
                     /transl_table=11
                     /translation="MIFKNKIGLGTSILGLRDDLVSRHTGFVEYTIANGCRLFDTAES
                     YTDGRSESIIGKCITDSGIARDQFELVTKFNPFHNPESAMQQSLTRLQTDYVDVYLMH
                     FLKPGPTTVDSLKPIIEQLAKIKQANLAKQIGVCSVNSTELLTWIKAEEELGIPDDLR
                     ISVCQYQYSLVKRQADIGLQKLLEELNFASMPYSPFGGGRMSGSSRPPQPGYPGDFWA
                     NERTRQLSPIAESIGATVPQLILAFANRFSNSVIFPKTFDQRRFDDNFASVQFIPKIT
                     KSIYSQINSLFPINFSVNNIDADAEQAANQHILQGLPD*"
                     /db_xref="UniRef100_L0X1A8"
                     /db_xref="brm:Bmur_0706"
                     /db_xref="L0X1A8_9SPIR"
     gene            complement(307519..308187)
                     /locus_tag="PH2017_36_ELK_O_B_scaffold_2_prodigal-single_4
                     27"
     CDS             complement(307519..308187)
                     /product="hypothetical protein"
                     /codon_start=1
                     /transl_table=11
                     /translation="MKIHFAETERALIYTLNLETELSANDFRQELDAENWQVEQYKNV
                     NGRDGGRRFTINGSGRYDSKSSLDLLRGSILKQLFSHVLSEEFKLQWLSEMVKNPAFC
                     KLWGSSSVQDIANYTILQANYVLDKPGARISIHLDNRLLLSTGMIYLNQSSDVAKPNQ
                     TTIFYTDQDRSNPMTITPAFASGWAAANTHNSWHEGFNKSEEKRYSLLLGMSINVAQI
                     GERK*"
     gene            308307..308441
                     /locus_tag="PH2017_36_ELK_O_B_scaffold_2_prodigal-single_4
                     28"
     CDS             308307..308441
                     /product="hypothetical protein"
                     /codon_start=1
                     /transl_table=11
                     /translation="MQREIGFREGYRMMRSVGADWLSSVFMAFVWVLRGDTITVEESK
                     *"
     gene            308438..308767
                     /locus_tag="PH2017_36_ELK_O_B_scaffold_2_prodigal-single_4
                     29"
     CDS             308438..308767
                     /product="hypothetical protein"
                     /codon_start=1
                     /transl_table=11
                     /translation="MSHTQLPARSVINACNSYIEARQTRVQRESEELIQSSIGYRGWF
                     GFGKPMTREQAEAEWAEEIDLIKITGGMWYSRARELLSLATVAEKSNTLVTLDAEMAH
                     LLRSHFG*"
     gene            308818..309015
                     /locus_tag="PH2017_36_ELK_O_B_scaffold_2_prodigal-single_4
                     30"
     CDS             308818..309015
                     /product="hypothetical protein"
                     /codon_start=1
                     /transl_table=11
                     /translation="MTYTVAKMDGRWVWVVRFAREVGFSSEQGWFMVCFDWEQANRRR
                     SQFRWVPASTRFEAVREFVGA*"
     gene            309017..309235
                     /locus_tag="PH2017_36_ELK_O_B_scaffold_2_prodigal-single_4
                     31"
     CDS             309017..309235
                     /product="hypothetical protein"
                     /codon_start=1
                     /transl_table=11
                     /translation="MNIQTVKTNLEKTIAGKESLLTAKKKKLVQRPVLSDDLWFATKA
                     TIEFLEINIDELKRILQDVEQCIEKETV*"
     gene            309232..309978
                     /locus_tag="PH2017_36_ELK_O_B_scaffold_2_prodigal-single_4
                     32"
     CDS             309232..309978
                     /product="hypothetical protein"
                     /codon_start=1
                     /transl_table=11
                     /translation="MSQITVWKCDQTGKLFEDQTKYKSHLRKLARERATKRKLTVMEA
                     VADQKWNELYECEQTIEQWRDMVIANQNMFWAEAAKADPHDWKYVGKTHSRGKNGVVC
                     PVPRLLEFERFDVRWNPNVSNSHSCPHNGVQNWGNRDPNAPTGYPGWSGRLDWIVAWP
                     EEWDGVYLGSDLFRGLHGFGSGRQRAHTGTGGGGGMRYSEKHKCHVQSFGYDFRMYAA
                     DWPGMARLEGMKQLDEVLSGKRKVIDYVAA*"
     gene            309975..310139
                     /locus_tag="PH2017_36_ELK_O_B_scaffold_2_prodigal-single_4
                     33"
     CDS             309975..310139
                     /product="hypothetical protein"
                     /codon_start=1
                     /transl_table=11
                     /translation="MTLEELNKIKESLEELEASAETFDWGPSLEFARQRQAEALRIVK
                     QAIKEMKMRK*"
     gene            310139..310423
                     /locus_tag="PH2017_36_ELK_O_B_scaffold_2_prodigal-single_4
                     34"
     CDS             310139..310423
                     /product="hypothetical protein"
                     /codon_start=1
                     /transl_table=11
                     /translation="MKVTAKVIKLNRRFKLYKEHGMEHAIRFSSWDPKITKVESFLRE
                     HFGPEYVWGRNAQTQWKTHWGKVNRDQPRPYFIGVRDEEMIFTARLAGVI*"
     gene            310433..310786
                     /locus_tag="PH2017_36_ELK_O_B_scaffold_2_prodigal-single_4
                     35"
     CDS             310433..310786
                     /product="hypothetical protein"
                     /codon_start=1
                     /transl_table=11
                     /translation="MSKAKRKEITVKLGTESFYDILDQKTPAQVIAEMQELDSRYQGR
                     KISFNVAPYGYDGGIELEVYEHRLENDKEFAKRREAEAKDREREKLRKRTNAEKEFAE
                     YMRLQKKFQGKTVFS*"
     gene            310783..310983
                     /locus_tag="PH2017_36_ELK_O_B_scaffold_2_prodigal-single_4
                     36"
     CDS             310783..310983
                     /product="hypothetical protein"
                     /codon_start=1
                     /transl_table=11
                     /translation="MIEAHKPIHLPCGVTAYFDHSSGIAYRCEDCMAVVGSIGMPQSC
                     RDEYRKTEILDILAGKQKGYTF*"
     gene            311021..311374
                     /locus_tag="PH2017_36_ELK_O_B_scaffold_2_prodigal-single_4
                     37"
     CDS             311021..311374
                     /product="Uncharacterized protein n=1 Tax=Cellulophaga
                     phage phi18:3 RepID=S0A287_9CAUD"
                     /codon_start=1
                     /transl_table=11
                     /translation="MKVIIAGGRDFNDYLLLLQTVVRANFDITEVVSGGAKGADSLGE
                     LFARDMDLPLKRFPADWDRHGRAAGPIRNGEMAEYGDALIAMWDGVSNGTANMIKQAK
                     ERGLKVYVERYGAEE*"
                     /db_xref="UniRef100_S0A287"
                     /db_xref="A0A0F9WD44_9ZZZZ"
                     /db_xref="gsb:GSUB_00955"
                     /db_xref="S0A287_9CAUD"
     gene            311371..311544
                     /locus_tag="PH2017_36_ELK_O_B_scaffold_2_prodigal-single_4
                     38"
     CDS             311371..311544
                     /product="hypothetical protein n=1 Tax=Pseudomonas
                     aeruginosa RepID=UPI0002F7F830"
                     /codon_start=1
                     /transl_table=11
                     /translation="MSHIVVALICAWIGHTIGWRSAHITVAKECERLGKFFVDKTVYE
                     CVAIRKIEEEVKE*"
                     /db_xref="UniRef100_UPI0002F7F830"
                     /db_xref="yal:AT01_1333"
                     /db_xref="A0A068Z3G8_9ENTR"
                     /db_xref="UPI0002F7F830"
     gene            311541..311714
                     /locus_tag="PH2017_36_ELK_O_B_scaffold_2_prodigal-single_4
                     39"
     CDS             311541..311714
                     /product="hypothetical protein"
                     /codon_start=1
                     /transl_table=11
                     /translation="MIPHTVYERSLLLEEVERGERVVIPVSLEHAEFMIKVAQHYIDS
                     HHQAMIDTLTTGK*"
     gene            311711..311869
                     /locus_tag="PH2017_36_ELK_O_B_scaffold_2_prodigal-single_4
                     40"
     CDS             311711..311869
                     /product="hypothetical protein"
                     /codon_start=1
                     /transl_table=11
                     /translation="MNMNWTAGLIAMVLLWVPCIAIAIWMHRANAKIDREYKERMEEI
                     RKRFGVEL*"
     gene            311866..311994
                     /locus_tag="PH2017_36_ELK_O_B_scaffold_2_prodigal-single_4
                     41"
     CDS             311866..311994
                     /product="hypothetical protein"
                     /codon_start=1
                     /transl_table=11
                     /translation="MKTIFAWTGAFVLALSVLGALGVGNFVLMYSPDKIACTKGSQ*"
     gene            311991..312185
                     /locus_tag="PH2017_36_ELK_O_B_scaffold_2_prodigal-single_4
                     42"
     CDS             311991..312185
                     /product="hypothetical protein"
                     /codon_start=1
                     /transl_table=11
                     /translation="MIYTLYLWTVVAMAGDRFHQAKAMDWRPIGEFHDFSAGTGQAKC
                     EEAARQLGLKHENYRCIRIK*"
     gene            312182..312889
                     /locus_tag="PH2017_36_ELK_O_B_scaffold_2_prodigal-single_4
                     43"
     CDS             312182..312889
                     /product="hypothetical protein"
                     /codon_start=1
                     /transl_table=11
                     /translation="MNMTTVPEVPDELRNKKIPIAKAWALVAYADRINGGEYVKFPEF
                     DPETGNVKRKPNRELISDQLTIGFRNVSDEDVVHGQKLADHFQGLVFDALSGKTNDFD
                     QKIINLITEDEVNEKMGLAYMACLGARYRKEIVKEFRQEQMFRLGHSSIHQGAVGQHL
                     RLEVAVLSKFEGRAFPGSVVRATDGDNLYFWSSSYKIDMWPDTPERFPIVGVVKAHGT
                     DRDGYQETRLTRVKIVM*"
     gene            312954..313505
                     /locus_tag="PH2017_36_ELK_O_B_scaffold_2_prodigal-single_4
                     44"
     CDS             312954..313505
                     /product="pfs; 5'-methylthioadenosine nucleosidase (EC:3.2
                     .2.16 3.2.2.9)"
                     /codon_start=1
                     /transl_table=11
                     /translation="MNDLIVFALEAEAPNLFNEYSNVHCIGVGKVNSAINTMRLCNIY
                     HPKRIINLGTAGGIRLGHGVHRINTVWQHDVNLMALGMQPGIHFNDPESMIIMPGPGK
                     TCASGDIFITEPDRLRVECDVVDMEAYSVAKAANRLGIDVEIWKYISDPADSSAGKTW
                     QEQVAAGEPFYRQVLEQIGAKLV*"
                     /db_xref="pub:SAR11_1212"
                     /db_xref="UniRef100_UPI00037834BE"
                     /db_xref="A0A022LIZ0_9ACTN"
                     /db_xref="UPI00037834BE"
                     /db_xref="3.2.2.16"
                     /db_xref="3.2.2.9"
     gene            313502..314086
                     /locus_tag="PH2017_36_ELK_O_B_scaffold_2_prodigal-single_4
                     45"
     CDS             313502..314086
                     /product="Chlorovirus glycoprotein repeat
                     domain-containing protein n=1 Tax=Acanthocystis turfacea
                     Chlorella virus MO0605SPH RepID=M1HVD8_9PHYC"
                     /codon_start=1
                     /transl_table=11
                     /translation="MTTATGFAEMFEWADGNPNREDRAGCTVVLSGDKITLSSPDSAP
                     EDIIGVIGGDNTSVAAISNDNPQEWHGKHLRDEFNRLLWEPQVMVEWIDPQTSYRHWY
                     EADRIPADIVVPPNATFYRDEWNGHKLYREILSEEYKNPGKVIEPYLPRTERPEWGIV
                     VLVGRAIVREDQVCHPSWKKLTACDKAVAEWLVK*"
                     /db_xref="UniRef100_M1HVD8"
                     /db_xref="M1HVD8_9PHYC"
                     /db_xref="pgl:PGA2_71p280"
     gene            314094..314942
                     /locus_tag="PH2017_36_ELK_O_B_scaffold_2_prodigal-single_4
                     46"
     CDS             314094..314942
                     /product="hypothetical protein"
                     /codon_start=1
                     /transl_table=11
                     /translation="MRIRNIYESWGTEITDMSDLFQQDPKELRHLLYDRKMLVFHAPD
                     WTKLEYWNFLALWGTPWGRQAYISSTERWELVPAEDGQLRYITSMSNKLSKRLQDFKM
                     PWHADIANRVDGGIQFPHRCIYMKTVPNPLAGYTYWLDMELAYPEVHPKLRERWEKRT
                     VIQQNWHSPGRDLIEWSSMKQHPITKRWSPRCNYHGIADSWILDTKDQNGNSMGTGIV
                     EELMEAMAEVAGCTYEQRWEPNDIVLYDNWPFVHRRTAPNLKEGQERLMWRANIDHDI
                     TLAEKF*"
     gene            complement(314939..315583)
                     /locus_tag="PH2017_36_ELK_O_B_scaffold_2_prodigal-single_4
                     47"
     CDS             complement(314939..315583)
                     /product="HNH endonuclease n=1 Tax=Gluconacetobacter
                     hansenii ATCC 23769 RepID=D5QH00_GLUHA"
                     /codon_start=1
                     /transl_table=11
                     /translation="MFGFALVFWLNLVYNQNLDKYCFKDLNMIQDNQYPALLLNADFQ
                     PFSMFPLSTIPWQDAIKAVFSDRVSVVAEYDVDVHSATQSWRLPSVVALKDYVKRDAT
                     PTFSRYNVYLRDAFTCQYCGGAFEARHLTFDHVIPRAHGGVSSWTNVVAACSPCNHRK
                     GSMLPAEARMFPLKKPVAPTAWDLYGNGRKLPRTHAALHESWRDYLYWDGELEA*"
                     /db_xref="UniRef100_D5QH00"
                     /db_xref="D5QH00_KOMHA"
                     /db_xref="gbh:GbCGDNIH2_0711"
                     /db_xref="D5QH00_GLUHA"
     gene            315654..315944
                     /locus_tag="PH2017_36_ELK_O_B_scaffold_2_prodigal-single_4
                     48"
     CDS             315654..315944
                     /product="hypothetical protein"
                     /codon_start=1
                     /transl_table=11
                     /translation="MLRMSLHQRPWTTFDPANKDHRAYFTAFLKTRSWKECPVQWIIG
                     DDSQDIVHYISKVLLAYYTTAEFAPKRPRNVVKKPQNSTKTTDKKIVRLKSM*"
     gene            316021..316410
                     /locus_tag="PH2017_36_ELK_O_B_scaffold_2_prodigal-single_4
                     49"
     CDS             316021..316410
                     /product="hypothetical protein"
                     /codon_start=1
                     /transl_table=11
                     /translation="MRNYTKQEQLADIDTNDIGEFIEDFGNETLNKAFGKFCVMDDQA
                     AFEKVLTDELGYIEDEIGTGELDIVHKTVEETLKQVNLVFKNLGLDLEFKSADMVEYG
                     AYMLTGKGDTPEDMGHRIRKLAAGKAV*"
     gene            316431..318512
                     /locus_tag="PH2017_36_ELK_O_B_scaffold_2_prodigal-single_4
                     50"
     CDS             316431..318512
                     /product="hypothetical protein n=1 Tax=Sandarakinorhabdus
                     limnophila RepID=UPI0003B608DD"
                     /codon_start=1
                     /transl_table=11
                     /translation="MKRNALTIAVLAVLSSTAYAQTRALNYELKETTTVLRAGGVTNA
                     WARGITGKGATIAIVDNGFDLTHSDFAGRIVASRNFNGAIAEKNPTNPTAVTWGWHGT
                     QMAGVAAAALNNSGTVGVAPDAKLLFAQVGEGGTTTRVDSLAVIRAIDWASAQGATVI
                     NLSLGSSFDTTFQKQIALVAPGVWRAPAAYGPLYGINPANVQGYAVGTNRGSIIVAAA
                     GNQGLPYAQFPGAFATQVDSTGKLVLGGRMLIVGATESTGSYMASFSNRAGHICTNLV
                     GTTCNDPYRVKDFFVVAPGMQVYGSHANQLNMGVNGSTPIAGTSPAAAYVSGGIALMK
                     QAWPQLRPEQMVAVVLNTARDLGAKGVDDVYGHGLVDFDAATRPMGALVLANNTRLTG
                     SGPQGKTQQLQGTGVVTTGAVSLGTSSVLQNAQAVDTIGRNYTVDLSKAVGYSNAMSY
                     QYGTPWMALAGANYRHLATPVGRDAVLTLMSSDGGTSSQYEWQQSDSTRLKFEVGALQ
                     EKSGFLGTQGGGAMAFGNSATVWSGFGFDQKIAGNTSLIGNYTMGVTRTGNVADSMVQ
                     LGSTVIADSWKLGVAQSNILFEGKTRDTLSFAVATPVAVRKGSATVTGVTGYTYTDNA
                     DGTTDANPITQTERVSLAPRVREMDLVLGYAVAVRNTTSVGVNLVKQFNAGGQAGVSG
                     YGVSVMARSVF*"
                     /db_xref="UniRef100_UPI0003B608DD"
                     /db_xref="azc:AZC_1504"
                     /db_xref="88532349"
                     /db_xref="UPI0003B608DD"
     gene            318632..319000
                     /locus_tag="PH2017_36_ELK_O_B_scaffold_2_prodigal-single_4
                     51"
     CDS             318632..319000
                     /product="hypothetical protein"
                     /codon_start=1
                     /transl_table=11
                     /translation="MARETKAQREARLEAERLAQLAVAKSTYTERMMAVLARATKENF
                     ELRVLDDEFVVSNRDDSRATPYFVKPMWSEVADVNLFELEMAVEDKEEARAESERRYQ
                     AKQTALAKLSKEERELLGLV*"
     gene            319018..319257
                     /locus_tag="PH2017_36_ELK_O_B_scaffold_2_prodigal-single_4
                     52"
     CDS             319018..319257
                     /product="hypothetical protein"
                     /codon_start=1
                     /transl_table=11
                     /translation="MTDKQQKPEIVFAPGCFDNFDGTQEELDELIASIHQMVDSGEIF
                     EKAQPVDFDNPSEEDMELIEHLMGIGTDAVERKLQ*"
     gene            319267..319707
                     /locus_tag="PH2017_36_ELK_O_B_scaffold_2_prodigal-single_4
                     53"
     CDS             319267..319707
                     /product="Uncharacterized protein n=1 Tax
                     =Methanobrevibacter ruminantium (strain ATCC 35063 / DSM
                     1093 / JCM 13430 / M1) RepID=D3DZX2_METRM"
                     /codon_start=1
                     /transl_table=11
                     /translation="MGLDMYLNAKRFLWHTEDDLATNIKNNFPDLPEHMRIKEVTIEA
                     MYWRKANAIHKWFVDKVQEGVDDCSEFEVSLEQLEELLAVIDEVLENPERAGELLPPQ
                     EGFFFGGTDLDEWYWQDLKRTQSELQELFTRDWRSWDFYYRASW*"
                     /db_xref="UniRef100_D3DZX2"
                     /db_xref="A0A0F9IZC5_9ZZZZ"
                     /db_xref="mru:mru_0296"
                     /db_xref="D3DZX2_METRM"
     gene            319836..320063
                     /locus_tag="PH2017_36_ELK_O_B_scaffold_2_prodigal-single_4
                     54"
     CDS             319836..320063
                     /product="hypothetical protein"
                     /codon_start=1
                     /transl_table=11
                     /translation="MKTSKLFTVVGHSTRGGKHRVRVSAGKAEFRGKVLLKTGNTGVT
                     LYNLPGPMSKADAHAWLAAEMPKGILPAFQG*"
     gene            320081..320356
                     /locus_tag="PH2017_36_ELK_O_B_scaffold_2_prodigal-single_4
                     55"
     CDS             320081..320356
                     /product="hypothetical protein"
                     /codon_start=1
                     /transl_table=11
                     /translation="MNIQEINKAIMFGNFTNEELSSIGDAIRFNRAQLAKTNKRAMTI
                     GCTVRFTHPKTGRVHTGIVKKIKIKNVTVLENGMMNWNVPANMLEVA*"
     gene            320353..320583
                     /locus_tag="PH2017_36_ELK_O_B_scaffold_2_prodigal-single_4
                     56"
     CDS             320353..320583
                     /product="hypothetical protein"
                     /codon_start=1
                     /transl_table=11
                     /translation="MKTIVPRSFTFDVVVRETADGQVTMSSKGGPWLRLARKMAKAGT
                     AQLTVKGGGFIGYGRSYDVGYSKLIYTVTEVV*"
     gene            320583..320762
                     /locus_tag="PH2017_36_ELK_O_B_scaffold_2_prodigal-single_4
                     57"
     CDS             320583..320762
                     /product="hypothetical protein"
                     /codon_start=1
                     /transl_table=11
                     /translation="MNDKDNLPRGYVIRYTLEREELTAFLNQLYDMQSEYLEAAVEAS
                     GYRDAQTVINYVRSL*"
     gene            320773..320943
                     /locus_tag="PH2017_36_ELK_O_B_scaffold_2_prodigal-single_4
                     58"
     CDS             320773..320943
                     /product="hypothetical protein"
                     /codon_start=1
                     /transl_table=11
                     /translation="MSNNLNQPRTELLQRCMARLQEDITIEERIKILRIMASTAQTMI
                     NDLEDSEVTTTA*"
     gene            320955..321128
                     /locus_tag="PH2017_36_ELK_O_B_scaffold_2_prodigal-single_4
                     59"
     CDS             320955..321128
                     /product="hypothetical protein"
                     /codon_start=1
                     /transl_table=11
                     /translation="MTTQTSRQKNLAHQARQAAKVRPVTPAYNFEELDRVVRSWVAPA
                     IKQEEIYSPYYGA*"
     gene            321222..322394
                     /locus_tag="PH2017_36_ELK_O_B_scaffold_2_prodigal-single_4
                     60"
     CDS             321222..322394
                     /product="hypothetical protein"
                     /codon_start=1
                     /transl_table=11
                     /translation="MTTQLRTINRGANPFAPLVIQQNVNMTPQGASNIYEPLTTRGAR
                     AHANSHVQQALSKLRARLGGEKYTHKHFGELVWAKISDLDINIEIQRDEDAEHQANVL
                     ERFDPRIAMPVMATKLANGRYSVWEGQQTSCLYYHLYTAGLIEGDFLVQVKAFDEDME
                     VPGTDLQGEAVGNYGFRQINGGGRKGIDAYHLHRSRVNGVRLYNSNFDEDVQSEAIQC
                     ALEKNNMFPAKASDARGQLATPGMVTYIHGLNTIAGHGTDMKLFKKSLSDLEWALAWH
                     NKYYPAEKGVDGGFILAFGRLAYAARTAKVPVTLDSTIEADLYKLFQTNYGSPKSFHK
                     DCKTRLEKFQDDNDLVRSWSDSCLTPILVMDYYNPSKFAGKLNLPQVPDLNKYAGY*"
     gene            322396..322758
                     /locus_tag="PH2017_36_ELK_O_B_scaffold_2_prodigal-single_4
                     61"
     CDS             322396..322758
                     /product="hypothetical protein"
                     /codon_start=1
                     /transl_table=11
                     /translation="MSTPKVYYFYLWRHRFVDDVTDKIIARTCFGITSNPNSRTQGYE
                     GHVGHVVKFVKLWTGPERLIRELETRIKSDFFQYTVVGTGGFRYEWINEEVGFDSIVN
                     WVDWEVQNTFIGITNISN*"
     gene            322789..323292
                     /locus_tag="PH2017_36_ELK_O_B_scaffold_2_prodigal-single_4
                     62"
     CDS             322789..323292
                     /product="hypothetical protein"
                     /codon_start=1
                     /transl_table=11
                     /translation="MIKHIKINFAELYDPMQIMHIVKQAGFRSYVYCFIDNQERVLKY
                     GVQHSANKQLGERVYRQAVNLDGWNKPQPYSSNGMSIKRIAKDYERLYHKELDRNIVS
                     VMLWDQTNDTLSASEMRAKCLNVEGDLISKHIEQFGHAPIGNNEKATKRKVSAHTHKS
                     VVSELFK*"
     gene            323295..323612
                     /locus_tag="PH2017_36_ELK_O_B_scaffold_2_prodigal-single_4
                     63"
     CDS             323295..323612
                     /product="hypothetical protein"
                     /codon_start=1
                     /transl_table=11
                     /translation="MIKNINSPDLVVSLSGQAGPYHSGHVMWDGNRQVFRVIDNQGVA
                     QDMHGATVNISNGSVLQEMQSWYMQKRAEEAELKRLCDKYPNLEEARREFEMLKQLVK
                     EYR*"
     gene            323612..323830
                     /locus_tag="PH2017_36_ELK_O_B_scaffold_2_prodigal-single_4
                     64"
     CDS             323612..323830
                     /product="hypothetical protein"
                     /codon_start=1
                     /transl_table=11
                     /translation="MYSDKCTVKAVASGKEMEADVLSFNEKRNLTVAVNRSVKLLMTW
                     NGRKFEGKAAGLDFESDGPKLITQYKGR*"
     gene            323830..324099
                     /locus_tag="PH2017_36_ELK_O_B_scaffold_2_prodigal-single_4
                     65"
     CDS             323830..324099
                     /product="hypothetical protein"
                     /codon_start=1
                     /transl_table=11
                     /translation="MEREYLEQFFKDHAHVEVTFTKVDGTVRTMPCTLNESLLPVVEQ
                     ITPGPNTPPPRVKKHNPAVMSVFCTDKGEWRSFRVENVISVTAKE*"
     gene            324101..324430
                     /locus_tag="PH2017_36_ELK_O_B_scaffold_2_prodigal-single_4
                     66"
     CDS             324101..324430
                     /product="hypothetical protein"
                     /codon_start=1
                     /transl_table=11
                     /translation="MLELLWVGIIGMMVGLVAGLLLLVRAVKKAMDQQETETIQMLAE
                     RITNQLVFLKVDHTPDLLLAYDAISGDFVCQGATMEDLTANFGLRYPNKKGILVEPEK
                     GEAHELV*"
     gene            324417..324608
                     /locus_tag="PH2017_36_ELK_O_B_scaffold_2_prodigal-single_4
                     67"
     CDS             324417..324608
                     /product="hypothetical protein"
                     /codon_start=1
                     /transl_table=11
                     /translation="MSSYNVTKIASVDTRRLLIIIGMDGVPMVSVYDEHSGQTLVRMK
                     ESTVDNLKYAINVLETGEE*"
     gene            324608..324949
                     /locus_tag="PH2017_36_ELK_O_B_scaffold_2_prodigal-single_4
                     68"
     CDS             324608..324949
                     /product="hypothetical protein"
                     /codon_start=1
                     /transl_table=11
                     /translation="MSTQWVVLFDSEGLDTLVPWGDLAQDRMMQTLSGGNIRAENPQH
                     IVSRMMLRARFNEQRFPEVWTYQTDNDIMYDEMRSLWESNPQYMADLIREKGEQLYGA
                     KPGTKRKQTIV*"
     gene            complement(324939..325490)
                     /locus_tag="PH2017_36_ELK_O_B_scaffold_2_prodigal-single_4
                     69"
     CDS             complement(324939..325490)
                     /product="hypothetical protein"
                     /codon_start=1
                     /transl_table=11
                     /translation="MEIVLIHGANASKISWNWIGSNLPTSKRLCWGMMVHPEKNLQAM
                     EAELPEKCIVVGHSMGGLYAWHLANRNPGRVVAGISVATPWGGSIQAGFWKMFNFNIP
                     WLQMLSRMEPWTAETRMIETEVPWTNVVCTHGFDLFGVGENDGVVTVSSQRELYGPAK
                     EIVLDYGHNEVLQSPELLEIIKQ*"
     gene            325525..326034
                     /locus_tag="PH2017_36_ELK_O_B_scaffold_2_prodigal-single_4
                     70"
     CDS             325525..326034
                     /product="Cd dCMP deaminase n=2 Tax=T4likevirus RepID
                     =Q56EG5_9CAUD"
                     /codon_start=1
                     /transl_table=11
                     /translation="MKPKIIKAHMKTAENYASLSTAVRLQVGSIIVKDDRIISIGYNG
                     MPSGWDNTCEDKVYDPGAGGWLDPDEFNAKYPYEEWHEQSQRKVRFGLRTKPEVLHAE
                     ANAIAKVARSSESAEGSVLFVTHSPCIECAKLIYQSGIRQVFYRDNYRSSNGIDFLKQ
                     AGVIVNKID*"
                     /db_xref="UniRef100_Q56EG5"
                     /db_xref="A0A067XQP5_9CAUD"
                     /db_xref="emi:Emin_1174"
                     /db_xref="Q56EG5_9CAUD"
     gene            326046..326720
                     /locus_tag="PH2017_36_ELK_O_B_scaffold_2_prodigal-single_4
                     71"
     CDS             326046..326720
                     /product="Uncharacterized protein n=1 Tax=Rhizobium sp.
                     PDO1-076 RepID=H4EZW2_9RHIZ"
                     /codon_start=1
                     /transl_table=11
                     /translation="MSVSVYRSAAGINQAMGRVYGHMSIAVVTSMLVSYFVGTTPELL
                     AFFFTGAMKWLVIFAPLLAILGLTFASEKLNKGALQIFLQGFAALMGLSMATIFAVYT
                     MGSIFTAFMGAAVLFGTMSAYGYFTKKDLSSLGQMMFVGLIAIVIASVINIFIGSTVM
                     QMVISALAIIIFMGLTAHDTQQIREIVTVNTETGREEVLGALTLYMNFINLFLSLLQL
                     FGDRKE*"
                     /db_xref="UniRef100_H4EZW2"
                     /db_xref="X5MMU6_9PROT"
                     /db_xref="dsh:Dshi_2779"
                     /db_xref="H4EZW2_9RHIZ"
     gene            326722..327000
                     /locus_tag="PH2017_36_ELK_O_B_scaffold_2_prodigal-single_4
                     72"
     CDS             326722..327000
                     /product="hypothetical protein"
                     /codon_start=1
                     /transl_table=11
                     /translation="MTYRNSLERFHQRFSVTGFQRTMPEVETVQTMSGHAYQYATTDA
                     SIATLELPLDSFFNLVTVTDLFEQLEQDPATSELIKEAKIIYKLKHGV*"
     gene            327001..327846
                     /locus_tag="PH2017_36_ELK_O_B_scaffold_2_prodigal-single_4
                     73"
     CDS             327001..327846
                     /product="Marine sediment metagenome DNA, contig:
                     S01H4_L00012 {ECO:0000313|EMBL:GAG70023.1}; Flags:
                     Fragment;;  TaxID=412755 species="unclassified sequences;
                     metagenomes; ecological metagenomes.;" source="marine
                     sediment metagenome.;""
                     /codon_start=1
                     /transl_table=11
                     /translation="MAHHSRYWSCTPFADWLRGTAKLSAGTSEEWDEWTTQAQIKHNF
                     RYWLAEEGLSHLQDFVTWPIRKIYDLKYYINNRFVTRTHALTAHARDIKPGEWRDVGN
                     RFLPCLFNELVDFVEIETAWSHIAWGNKEDRAKYEAPFWATGWFRWRTWRCPQAGLDH
                     LDWAMTLTMGSDWGVDETDPKHGKPTHQAIAAKEIKELYIWWTVTYPNRPDPYDASGW
                     TATCEANRLANGGRLSFSSPKDPAMRKAQDRAHKLLQKIEAQYKKEDEAMMIRLIKIR
                     DALWT*"
                     /db_xref="X1ABH1_9ZZZZ"
     gene            327837..328040
                     /locus_tag="PH2017_36_ELK_O_B_scaffold_2_prodigal-single_4
                     74"
     CDS             327837..328040
                     /product="hypothetical protein"
                     /codon_start=1
                     /transl_table=11
                     /translation="MDLKTELRWHVRPTGVYRLDGATVAQETERVLQYRREINVVDYG
                     TAEHITVKKWSEWQDVPEYKEEL*"
     gene            328037..328258
                     /locus_tag="PH2017_36_ELK_O_B_scaffold_2_prodigal-single_4
                     75"
     CDS             328037..328258
                     /product="hypothetical protein"
                     /codon_start=1
                     /transl_table=11
                     /translation="MTTPDERYRAMVEGLKLIEDLLIPQVTPRVPREIRERARWVMRH
                     HPSAYELSRLAAKTPDMLATKDFNGREIK*"
     gene            328255..328461
                     /locus_tag="PH2017_36_ELK_O_B_scaffold_2_prodigal-single_4
                     76"
     CDS             328255..328461
                     /product="hypothetical protein"
                     /codon_start=1
                     /transl_table=11
                     /translation="MKKEFVIKQQAGFRIKVRTWKCVRPADLNALDFVQEILDENGNV
                     LDTSTYNFMLSDTELKSLKDQLPA*"
     gene            328458..328637
                     /locus_tag="PH2017_36_ELK_O_B_scaffold_2_prodigal-single_4
                     77"
     CDS             328458..328637
                     /product="Uncharacterized protein {ECO:0000313|EMBL
                     :KIA79045.1};  TaxID=686831 species="Bacteria;
                     Proteobacteria; Betaproteobacteria; Neisseriales;
                     Chromobacteriaceae; Chromobacterium.;"
                     source="Chromobacterium piscinae.;""
                     /codon_start=1
                     /transl_table=11
                     /translation="MTHWTITLEEADDGSGDMVMPLPQDLLDGAGWKEGDILQWIDNN
                     NGTWSLKKVEVTDGK*"
                     /db_xref="A0A0C1CDU8_9NEIS"
     gene            328627..329211
                     /locus_tag="PH2017_36_ELK_O_B_scaffold_2_prodigal-single_4
                     78"
     CDS             328627..329211
                     /product="hypothetical protein n=1 Tax=Pseudomonas sp. 313
                     RepID=UPI0002F28F06"
                     /codon_start=1
                     /transl_table=11
                     /translation="MANEMNIRAPGNHIMVDLETLGTKPNSLMLTIGAIRFNPFGDDT
                     NNPMESMDTFYRRVSFESFEGLDHVIDDATLEWWGRQDESVRAEAFNEEDRCDIRDVL
                     KDFHKWCGGVDAIWANGTGFDLNILEHFSRELKRGVAWNYWQARDARTLYALVPGLDR
                     PKGAAHHALWDCWSQLVGVQRAFKALGINELRNR*"
                     /db_xref="UniRef100_UPI0002F28F06"
                     /db_xref="msc:BN69_1594"
                     /db_xref="J7QSM8_METSZ"
                     /db_xref="UPI0002F28F06"
     gene            329298..329837
                     /locus_tag="PH2017_36_ELK_O_B_scaffold_2_prodigal-single_4
                     79"
     CDS             329298..329837
                     /product="6-pyruvoyl tetrahydrobiopterin synthase n=1 Tax
                     =Acinetobacter rudis CIP 110305 RepID=S3MU29_9GAMM"
                     /codon_start=1
                     /transl_table=11
                     /translation="MAKFLSTKTYGNDRGLSCCFRQWRANHSHCSTLHGYSIGIKLIF
                     ESDTLDDKNWVMDFGGLKLFKEWADHMFDHTLVIAQDDPLLERFKAMSSWSSNPEHDG
                     KMDRVQTEPYRRQGVCDLRIVEGVGCEMFAKLCYDEMTRILEVLKQGTAGRYPVNAGV
                     RLVSAEVFEHGANSAIYEG*"
                     /db_xref="UniRef100_S3MU29"
                     /db_xref="S3MU29_9GAMM"
                     /db_xref="mex:Mext_0156"
     gene            329837..330109
                     /locus_tag="PH2017_36_ELK_O_B_scaffold_2_prodigal-single_4
                     80"
     CDS             329837..330109
                     /product="hypothetical protein"
                     /codon_start=1
                     /transl_table=11
                     /translation="MKLQPLSDFCQVYSQLLDDRPENVWVIDLESESVSGDLLDRCTE
                     SSTGWVGWGFMKFGSFALITHACLLFEHEEDAIMTKLVHGGRLYAN*"
     gene            330099..330305
                     /locus_tag="PH2017_36_ELK_O_B_scaffold_2_prodigal-single_4
                     81"
     CDS             330099..330305
                     /product="hypothetical protein"
                     /codon_start=1
                     /transl_table=11
                     /translation="MQIKSFLGKQIDNDLAITSEPLIVQSKHNADHLQSLTKKQVVEY
                     AHKYGITVNSRKKKLELIEIILRN*"
     gene            330307..330639
                     /locus_tag="PH2017_36_ELK_O_B_scaffold_2_prodigal-single_4
                     82"
     CDS             330307..330639
                     /product="Iron-sulfur cluster insertion protein ErpA n=1
                     Tax=Methylobacter tundripaludum SV96 RepID=G3IZQ4_9GAMM"
                     /codon_start=1
                     /transl_table=11
                     /translation="MNQVVITDAAFDRINELLADENNPNLKLRVFVQGGGCSGMEYGF
                     TFDEEQNEDDFTFEQKNVKVLIDSMSMQYLTDATINYIEDLQGARFSIDNPNAQTSCG
                     CGSSFSPY*"
                     /db_xref="UniRef100_G3IZQ4"
                     /db_xref="G3IZQ4_9GAMM"
                     /db_xref="rpf:Rpic12D_0385"
     gene            330642..330866
                     /locus_tag="PH2017_36_ELK_O_B_scaffold_2_prodigal-single_4
                     83"
     CDS             330642..330866
                     /product="hypothetical protein"
                     /codon_start=1
                     /transl_table=11
                     /translation="MDANYLSMTFDQLMERQQFLTKKYNAAYSGGASQEVMTQILAHI
                     DAVRHAMWEMGYKQSFEASKGNDPFKDSIA*"
     gene            330838..331344
                     /locus_tag="PH2017_36_ELK_O_B_scaffold_2_prodigal-single_4
                     84"
     CDS             330838..331344
                     /product="DNA polymerase III alpha subunit n=1 Tax
                     =Cronobacter phage vB_CsaM_GAP32 RepID=K4F6Z2_9CAUD"
                     /codon_start=1
                     /transl_table=11
                     /translation="MTHSKTVLPDMPVTMLKEADLVELLYQGKAGALTVDNSMLDEYT
                     AGCQALAQEPLFVVKNMPLTVEDALLEWNIPQDIAKLDLDLYFAEKVSTVEEAVRVAE
                     ELALYRERKMEPMLRFMIHLVRVMRDNKIVWGVGRGSSVSSFLLYLAGLHSINSVKYN
                     LDIKEFIR*"
                     /db_xref="UniRef100_K4F6Z2"
                     /db_xref="A0A0F9S6H1_9ZZZZ"
                     /db_xref="K4F6Z2_9CAUD"
     gene            331341..331721
                     /locus_tag="PH2017_36_ELK_O_B_scaffold_2_prodigal-single_4
                     85"
     CDS             331341..331721
                     /product="hypothetical protein"
                     /codon_start=1
                     /transl_table=11
                     /translation="MSNSRYKTHRGREFNMSAFAEKNGDTRAVGNVSMNARGDIIDAK
                     GNVKIPTQSISRTLADVKNNESKAVSLKADETIAPVKNSTVVADEATGPKVVASRDIE
                     TVDGPATEIEYSDGSIEVVPQEIK*"
     gene            331723..332097
                     /locus_tag="PH2017_36_ELK_O_B_scaffold_2_prodigal-single_4
                     86"
     CDS             331723..332097
                     /product="Uncharacterized protein n=1 Tax=Enterobacteria
                     phage vB_KleM-RaK2 RepID=H6X3X1_9CAUD"
                     /codon_start=1
                     /transl_table=11
                     /translation="MTMIRPLQNRVLAELLGLDTRVTASGIIIQSENGKDRGIRPRWA
                     RVRLVGEGIDWCEPGQYVLVSHGRWSRQFECEHNGEKLKLVHLDNKECLIVTDEEPVD
                     DFVGTGIDTTPNSAKAEDFGAR*"
                     /db_xref="UniRef100_H6X3X1"
                     /db_xref="H6X3X1_9CAUD"
ORIGIN      
        1 ACTGTTAGCA TGAATACTGA TAAATGCACT GCTTGCAATC GAGAATATTC CCCACAATGT
       61 GATTGGAATC AGGGAAGGTG TCCACGACAT CCTCCCTTTT TTACGGCTCA TCACTTTAGA
      121 TTTTTCAATC TGGCCCGTGA CATTAGAGCC GCATGGAAAC GCTTATGGCA GAAGTAAGTC
      181 TTGTTGATGT AAAGTGGTCT ATCCAAAAAC TAGGCTACAA AACAACTGAT CCTCATATGG
      241 ATGGTTATTA CCAATGGGGA CAAAAACAAA AGTTGTATGA GATACTGTGG GAAACTCAGC
      301 GTCAGCTCAA GCAGTGCCCA ACGTTTTACG GCGAAGAAGA GTGGCTAGCC GAGCATGCCG
      361 AAGAAGTAAT TATTGACAAA CTAAAAGGAT ACTAATGGAA ATTCAACCCA AAGATACTAG
      421 CAAGGGGCAT TTTTATGTTA GCCTTGCCAA AAGCATGATT AGAATCGTAG CAGGCGGTGC
      481 GCTACTTGTT GGTCATGTAG CCGAAGCAGG TGCATTATTG ATTCTAGCTG AAGTGCTAGG
      541 CATTGCAGAG GAGATGGTAT AATGGTAATT GCATTTTTGT TTGGTGTATT TGTTGGCGTT
      601 ACTGTCGGCG TACTTGTTGC TGGTTTAATG TGTGCTGCCG GTCGAGATAA GGATCAAAAT
      661 GAATAGGATT GTGTTTTCAC GTAAGCAGAT TGAACAACTG ACAGCAATTG CAAATCAGTT
      721 TGACAATGTA ACAACCTTCA CAGTTGACAG CGAAAGCAAC AGCGGCATTG GGCCTACAAT
      781 CAGCGTCAAG ATCGACTTGT TTGAAAATCT TGACACCAAG ATTGATATTA CAGATGTGGG
      841 GAATTGGTAA TGTATAAAAC AGTTTACACC GAAGTCGAAG TTGACGTTGA CCTGTCAGAT
      901 TTTGACACAG ATGACCTCAT TGAAGAATTA GAAAGTCGTG GTTCGGCTAT TATGGATCAC
      961 GGGGATGGTA AAGAAGTGCT TCGCATCATT TACGAAAAAC GCAGGCTTGG GAAGGATTAT
     1021 CAAGCCGAAT TAGATCACTT ACTTTACATA GGATTGGGGA AAGTATTATG AATGCAAATG
     1081 ATGTAATCAA TCGTGTACGC AACTTGAAAG AGTTCACAGT TGTCACAGAT CGTCCGGAAG
     1141 AGTTTTTATA TCAATGGAGT AGTTCCGTTT GATATGCGAA TCGACGACAA AGAAATTACT
     1201 GCTATAATTT TAGCCGAATC ATTTGACGAA GCGGCAGGAT TGCTAGACGC ATGGTTGTAT
     1261 GGCCAGTCTA ACTGATTACT TTGAGCGGGA CGCTTACAAA CCCAAATACT TTTTAGGCGA
     1321 CAGAGTATTT GGGTATTACA ACCGAATTCC ATTTGTTGGT ACTGTAGGCA ATGACCGCAC
     1381 CAAGGTTGGC GGAGATCCCA ATCCAGAAGT GACTGTTCAT TTGGACTTGC CAATGAAGTT
     1441 GACAAGTGGC ACAACTTCGT TTATAATTGT AAAACACAAA GACATTAAAC AAATACTAAA
     1501 GGTACATGAA TGAAAGAACT ATGGGTAGAG AAATATCGTC CACGCACAGT TGACGACTAT
     1561 GTGTGGATTG ACCAAGATCA AAAGCACATG GTAGAAACCT GGATTGATCA AAAGTATATT
     1621 CCACACCTGC TGTTGGCAGG TACAGCTGGT TCTGGTAAGA CCACATTGGC CAAGGTACTA
     1681 GAACGCGAGC TTGGCGTTGA CCCTGCAGAG TTCATGCACA TCAACGCAAG TCGTGATAAC
     1741 GGTGTAGACT TTTTGCGTAA CAAGATCAAC AACTTCTGTA GCACAATGAG CATGGGACCA
     1801 TTCAAGGTTG TATTGCTGGA CGAAGCTGAT TACATTACTC CGCCAGCGCA AGGCATCTTG
     1861 CGTGGTATGT TAGAGCAGTA TCACGAAGGC GTTCGCTTTA TCTTAACTTG CAACTATCCC
     1921 AACAAGATTA TTCCTGCACT GCATAGCAGG CTGCAAACTA TCACATTCAA GACCTTAGAT
     1981 GAAACAGACT TTACTCGTCG CTTGGCTACT ATTCTTGTAA CAGAAGGCGT AGAGCTTGAC
     2041 GCAGACACAC TGAGCCTGTA TGTCAAGGCT TGCTATCCAG ATCTTCGTAA GGCCATCAAC
     2101 ACTGTTCAAA TGCGAAGCAC CAGTGGTCGA CTTGAAGCTC CTAAGCAGGA GGACACCGAA
     2161 AGCGATTACA AGTTGGCCAT GGTAGACCTG TTCCGCCAAG GTCGTATTCG TGAAGCTCGC
     2221 AACTTGATCA TCAAACAGAT CAGTTTGGAA GAATACGAAG ACATGTACCG TTTCATGTAC
     2281 CGCAACTTGG ACTTGTGGGG CAATGACGTT GACACACAGG ACTCGGCACT GTTGCTGATT
     2341 CGTAAGGGAC TTGTTAATCA TAGCATGGCA GCAGACCCAG AGATCAACCT TAGTGCAACT
     2401 TTTGTAGAAC TAGAGAGACT GACTCGTGGA TAAAATTATT CTCACTGACG TAGATGGTGT
     2461 ACTATTAGAT TGGGAAACTG CATTTGAAGA ATATGCAGAA GCTCGAGGTT ATTCCTTCAA
     2521 TGAAAACAAG CGGATTGTGT ATAGCATGGG TGTTCAACTG GGCATTCCCA ACGATGAAGC
     2581 TCGTAAACTG ATCACAGACT TTAATCACTC TGAGGAGTTT GGTCGTATTG TCCCTTATCG
     2641 TGACAGCGTC GAATATGTTA AACGTTTCAA GGATGAAGGC TGGAAGTTCA TCGCTATTAC
     2701 CACAGCAGGC GAACATCCTG ATACTTGGCC ATTACGCCGC AAAAACTTAG ATGCAGTATT
     2761 TGGTCCGGGT GCTATTGACG AGCTGTACGT ACTGCCCTTA AATGGCGACA AGGGTGTCGA
     2821 ACTTGTCAAG TACAAAGATT CTGGATTGTT TTGGCTTGAA GATAAACCCA GCAACGCAGT
     2881 GCTAGGATAT CAGTATGGGT TGAAGCCATT ATTAATGAGT ACGTTTCACA ATAGAACTTA
     2941 CGACGGTAGT GTAAAGCGAG TAAATACCTG GGAAGAAATT TACAGGATTA TCAATGACAC
     3001 AGTTTCGTGA CCCATCAGTA CTAAGACCGT TCCCACCAGA ACTTGAACCC TACAAGGGCT
     3061 TGATCTTTTG CCCACTTGAT CTACCGCCGC CGCCAGCCTT GGATGAAGAA CGCTTGTTTG
     3121 CTTATATTCG TATGCGTGAT GAACGTGATC GCGGAACCTT AGCAGGTAGT GTAAGCGGAG
     3181 CAACAGGACC TATCCCACTA GACAGTCCTT GGTTGCGTTA TACTGCCAGT TGGAGCAAGG
     3241 AAAAGAACAC TTATCCTTGG CGCTTGTTGC ACTTGATGCG AAGCGACTTT GACAAAGATG
     3301 GTTGGGAATT TTACGACGAG TTCAAGACCT GGTTGCCAGA ACTTGCTGCC TACTTTGAAA
     3361 GTTTGCCAGT AAGCGAGTTT TACACCATGA GCTTGCTGAA TCAAAAAGCC GGTACTGATG
     3421 TAGGTATTCA TACTGATCCC GATGTTTGGT TCGGACTTCG CTTTTATGCT GTTAACCGCA
     3481 GTGATGCTCG CATCTTCTTC CAGAAAGCAA AGAATCCACA AGACAAGCGA TTACTTAACC
     3541 TAACTCGCGA TGAGAACGGC CAGATCAAGC AGTTACCGTG GAGCAACTTT GTAGAGGATG
     3601 AAAAGATCTA TGCACGGTAC CCGCAGCCAT GCTTTCCATT CCACTTGACA ACTACACATG
     3661 CAGTTCATGG CGTTGAAGCT GTTCCAAGTG ATCAAGAAAA TGCTCGTGTA ACTGGTTTTG
     3721 TTATTTGTAG AGTAGACCCG GTTGCGTATG CCGATCTACT AAAGCGAAGC GTAGAAAAAT
     3781 ACCAAGATTA CGCTATCTGG TGGTAATTGG GGCCTAAGTT GCTTTGCCAA ATGTGGTAAA
     3841 ACAGTTGCCA CCTGGTTTCG TCTTTTTGAA TTTCAACTGA GTGTTGAACA TTTCCAGTTC
     3901 TTACTAGCCA CACTGAATCT GGGGGTTGTA CCCACTCAAT AGTTTTCATT GGATCCAAGG
     3961 TGCGGAAGAA CCAGCGTGTA CCCGGGCCAG ACTTTAAATT TACATGCACT CTCCAAGGAG
     4021 TATGAGGATC TGCATGAAAG TTCATTTTTC TATACCCATA GATGAAACTT GCACGACATC
     4081 TAAGCTGATC GGAAATTTGT AAATGTTTGG CAATGCGATT TTTTAAATTA AAAATTTCGC
     4141 TGCCTATTAG ATTTGGATGC CAATGAGTAA AATCTCTATC GCTTACATTA TTATCATATC
     4201 GAGCTTCTAA GTTGTTGCGC CAGGCACCGT CAAATCCCAA GGTAAAGTTA GCATAGTTTT
     4261 TAGTAAGCTC TTCATTGGTG TCTAGGTCTA CCATTTTTGA CATGGCACGA TTGTATTCTG
     4321 TACTGTACCA ATTATCCAAT GGCGTGTTGC TTAGACCTGT TACAGAAATG TTTGTTGCTC
     4381 CGATACTCAT GAGATCGTTC TTTATATCTT TGTCATAACA AGGCAGCACC AAGTTATCTA
     4441 ATTCATCTAA TAACTTGGTG CTGTTGACTT CAATTGGCAA TTTATAAACT ATGGTGTTGA
     4501 TGTCTAGCAT CAACTATTTA TAAAATGGTA TTGCTTTTTG GTACTTGATT ATTCGTCATC
     4561 ACCATAAATG CGAAGCACTT CGGTAACAGC TGGATGTCGT TCTACATGAG CACGATCGAA
     4621 CTTGACCAAG CTCATTCTTG AACTTGGATC AGCAGTTAGA CGTTCAATGA AGTCACCTAA
     4681 ACCGTTAACT TCAAATCCAC GATCATGTTG ATTCAAGTCA CCAGTGATAA CCATCTTAGA
     4741 CCCTTCACCG ATACGAGTCA ATAACATTTT CATTTGACTG ACTGTGGAGT TTTGCAACTC
     4801 GTCGCCAATA ATAATGCTGT TCTTAAAAGT ACGACCACGC ATGTAAGCAA GTGGCGCAAT
     4861 TTCAATGACT CCTTCGAGTA GCATACTTTC AATCTGCTTG ACGTTCCAAT AGTCACGAAG
     4921 CACGTCCATG ATAGGACGAG TCCATGGTGC CATCTTTTGT TCAAGAGTAC CTGGTAAGAA
     4981 TCCATGCTGT TCGTCTACAC TGACTGCTGG TCGCGTCACG ACAATGCGAT CTACTTGTCC
     5041 AGCTTTTAGT TGTTTTACAG CCCATAACGT GGCGATGAGA GTCTTGCCTG TACCCGCTGG
     5101 GCCTAGTGCA AATACCATGT CTTTCTTGGG ATTTTCGAGG TAAGCAAGAT AATCTTCTTG
     5161 CTTTAAATTA CGTGGGGTAA TTTCTACTCG CTTGTACTTG GAGGGCTTTT CTTCGCGGAA
     5221 ATTGTTTAAG TCAATTACCG CATTACCATC AAATCTTCTT TCACCATTAC GATCACCAGC
     5281 AGGTGTACGC TTCTTTTGGT TTCTCATCTT GCTCCTTTAC AATAATAACT GTATTGTTGG
     5341 GCTGATAGCA TTAATTTGTG ATAAAATTTG TATGGTTTCA ACCCAACTTT CTTGGGTTGA
     5401 TTCATCGCTG AACCAAAAGT ATTTAACACC AAAGCGTAAA CTGGGCAGGG TTAGGACATA
     5461 AATCAGCTAA ATATCTTTAC TATGCCAAAG CAGAATTCTA TTTACAAAAA CCTGGACAAT
     5521 ATACACCGTA GTCCTAATGT TATTGACACA CTAACAGAAA TTGATCGTGT GTTGGATCGT
     5581 ATGGATGTGT ATGCCTACGA AAACTGGATC AAAGGTGAAA TTGTTGACGG CCCGTTTGTT
     5641 GAGCGTCACT GGGTTGAACT AACACTAATG TATCCTGCTA AGATGATGCC AAACCCTGAC
     5701 GCTGCCATGC GATTAATTGC TAACGGTTGC AAGGTAAAGT TTGGTAAGGA CAAGTTAAGC
     5761 ACTTTTGCCA AGGTAAAAGG TCCTGAGGAT TTGGTTACAA ATGCCGACGG TGAGCGTCTT
     5821 CCTAGACTGA TAACAAAAAC AGTATGGCTG GTAAATTTAA GAATGCCTAT TAGTCTAATT
     5881 GACGTAAGCG AAGACATCAG TGACGTAGAT GATATTGACT ACGACAGCGT AGAAAATGCA
     5941 TATGACGAAG AGCTAGACGG CGAAGAAGGC ATGCAAGCAG CCGCACAAAA TAACGAAGGC
     6001 GAAGAAGGTT CAAATGATCA AGCACAAGAA GTATCAGCTT AACGAAAGTC TGCGTCCCGG
     6061 TGACCTACGT GATGTGGTCC TGCCTATGAT TGAAATTGAT CGCTACAAAC CAAAATTGGG
     6121 TACAGAAGCA GACACCGTTG TTATCTGCTT TAAATGTGAT ACTGCTGAAG CTGCCGTGGA
     6181 TTTAGGTGCT TATTTGGAGT GGTCTGCATC CGGAATTGAA GACGTTGAAG TTAGTGATGC
     6241 AGTAGACAAG GACGGCAAGT TTCACGTTTA TACCGAGGTC CAAAGACTGC CCGGTATCAA
     6301 TGAAAAGATT ATGAATATCA TATCTGATGT GCAACACGCA ACTGGACCAC AGGAATGGAA
     6361 GTTTGTGGGC ATGGATGGAC GTAGATCCAG CTTGACATTG GGTGAATTAA ATGCTACAAT
     6421 CATACAAGAT CCAAAATTAT ACGATCTACC TCCAGAAAGT AGAGATTGGT ATCTAAGAAT
     6481 GAAAAACTTA ACAACTTATT AAACTGTGGC TAAAGAAGAA AGTTTTATGA TGAAGGGCCG
     6541 TATCACCGAG GCCCTACCAA ATGCGTTATT TAAGGTGAGT TTGGAATCAG GAATTGAAGT
     6601 GCTTGGATTC TTATCAGGCA AGATGAGAAT GCACCGGATC ACTATCATTC CTGGTGATGC
     6661 AGTAGACATT GAAATGAGCC CGTATGATTT ATCCAAGGGC CGTATCATGT TTAGACACAA
     6721 AGGATAGATT GAAACATGTG GATACTGAAC TGGTTGCCTG ATGTAGTATT TCACCTGATA
     6781 TTGATTGCAG GTGTACTATG CTTGTTGGCT GGTTTTGTAT TTAAATTTGT TCCTTTTGTC
     6841 AAGTCTTATC AGCTGCCATT GCAAGTAGTT GGCATACTAT TAACCATACT TGGCGTATGG
     6901 TACGAAGGCG GCATTGCCAA AGACGCAGAG TGGAAGGCTC GTGTAGCTGA ACTTGAAACA
     6961 AAAGTGGCAC AAGCCGAAGC AAAGTCTGCA CAAGTAAACA CCAAAGTAGT CACTAAAATA
     7021 GTAACCAAGA CTCAAGTAAT CAAAGAAAAA GGCGACACTG TAGTTCGATA CATTGACCGT
     7081 GAAGTTGCCA AATATGATGC ACAGTGTAAG ATTCCTGAAG CCGCTATTCG AGCTCACGAT
     7141 GCCAGTGCAT TAAACAAAGC AGTTGAAGAA GTATTACTAA CCCCATCCAG TGTCATTGAT
     7201 CCCGCTGATC ACAATGCACT GGCCGCACCT AAAGCAAAGA AATCATGGCG AGACTACTTA
     7261 CAAAAATAAT CTCATTGATA GCATGTACTG CGTTTGTTGG ATGTAGTACC ACTGTACCAG
     7321 TCAAGCGTAC ATTCCCAGTT GTACCAGAAG CATTGATGAA AGAGTGCGGC AATCTTGCTA
     7381 CCATCAACAA GTCCGAAGTC AAACTCAGCG AATTAATGGA CACAGTGTCC AAGAACTACA
     7441 GTAAGTACCA CGAATGCGCG GCCATTAACG AAGCTTGGCA AGAGTGGTAC AATGAACAGA
     7501 AAAAAGTATT CGACGAAGTA AAATAACAGC GCAACGCTGT ACATATGGAC TATTATAAAA
     7561 TACTTGGCGT TTCCCGTAAC GCTACCGAAG AAGAAATCAA AAAGGCTTAT CGCAAACTTG
     7621 CGATGACGCA TCACCCCGAC CGTGGCGGCA ACGAAGAAGA ATTTAAAAAA ATCAAAGAAG
     7681 CATATGAACA ACTTACCAGT AATAAGACTC ACACTCAAGC AGACAGCTTT GGAGGGTTTC
     7741 AAGACCTTCA TGAAATGTTT AACATGGGTC GCCGTCGTGG CGGTCGTAAC TGGAGCTTTG
     7801 GTTCTGGATG GGATGAAGAA CTACGAAACC CCGATATCAG TATTAGTGTT TCGTGCTCGC
     7861 TAGAACAAGC ACACACTGGC TTTAGTAAAG AAGTAGAATT TACACTACCG ACGGGTCAGG
     7921 TTAGGCGCAT GTCAGTGACA TTTCCGCCAG GTACCACCAA AGACATCAAG ATTCGCTTTG
     7981 CAGGCGAAGG GGGTGTTTTA ATGCCAGGTA GTACCCCAGG TGATCTGTAT GTCAAAGCCA
     8041 ATATTGAAAG CCATCCTGTA TGGCGTGTAG ACGGTGGCGA CCTGTTTGCC GCATTAGAAA
     8101 TAACAGTATG GCAGGCCATG CTAGGTACCA CTGTAGAATT TGAAGACATT GGTGGTACCC
     8161 TTATGCAAAT CACCGTGCCA CCGGGAACAC AGTCTAGATC ACAGTTGCGG CTCAAAGGTA
     8221 AAGGAATGAA CATTCGAGGT GCTCCTATTA GAGGTAATGC GTTCTTGGAA GTAATAGTTA
     8281 GAATTCCAAC ATTATCAGAA GAAGATAAAA CCAAAACAAT CATTGACTTG CAAGATAAAG
     8341 TATAGTAAAA TAAAAGCATG CTAGAATTTG TACACGAAAC CCACCCCTTA TTATCGGCTC
     8401 AATTGCCACC AGTTGATCCT GGCATCAACT TAGAATCACT AAGCAAGGAC ATGTTCTTGA
     8461 TGATGTGGAG CAATGGTGGT ATTGGCCTAG CGGCACCCCA AGTGGGTATG GCTGTTCGCA
     8521 TGTTTGTTAT GGGTCCGCAA CGTGGTCCTA ACTATGTTTG CATCAACCCT GAGATCATCG
     8581 AAGTATCTGA AGAAGTAGAA ACTGCCACAG AAGGATGCTT ATCGTTCCCA AGTTTATGGT
     8641 TAAATATCAA GAGACCAACA TGGGTACATG CACGTTATAC AACACTAAGC GGCGAAACGG
     8701 TAGAACAACG GTTTGACGGA TTGCTTGCAA GATGTTATAT TCATGAACTG GAGCATTTGA
     8761 ATGGAATCAC ATTTACAAAG TACAGTTCAG TGTTGGGATT GAAACTGGCA CGAGCTCGTC
     8821 AGCAAAAGAA ATTACGTAAA ACTAAAGGGT AATATGAGTC AAGAAAACGA AAACAACGGA
     8881 AAAATCAACG AGGTTATTGC TCGTGCTTTC CAGGAAGCTC TGAATCGCGA ACACGAATAT
     8941 GTAACGCTGG AACATATCTT GCGTGTCATG CTTGATGAAG AAGAAATCAA AGATGTCTTG
     9001 ACAGAGTTAC AGGTAAATGT ATCTGATTTG CGAGACGAAA TTGACAACTG GTTGCGCGAA
     9061 CAAGAAGACA TTAGAGTGGA AGGTATCACC AAGCCACGCA AGACTGCGAC TCTTGAACGT
     9121 TGTTTTAATC GTGCATACAC ACAAGCTATC TTTACAGGTC GTGGACACAT GGAGCCGTTG
     9181 GACTTGCTGA TCAGTATTGC ATCAGAAAAG AACAGCTATG CCAACTTCTT CCTGGCCAAG
     9241 AATGGCATTA CAAAAGAAGC TATCATTTCG TATGTCAGCA AGTTAAAGGA CGGTGCCAGC
     9301 AAAGAAAGCA AAGTTGCTAA AAAGCGCGAC AGCGAAAAGA TCCTAAGCAA GTACACCACA
     9361 AACTTGAACA AGGAAGCAGA AAAGTCTGCA ATTGATCCCT TGATCGGTCG CGAGAAAGAA
     9421 GTGTTCCGTC TTGCACAGAC CTTAACACGT AAAAAGAAAA ACAATGCTAT CATGGTAGGT
     9481 GAGCCTGGTG TAGGTAAGAC TGCTATTGTA GAAGGCCTTG CTGTAGCTAT TGTACGCAAC
     9541 GAAGTGCCCG AAGTATTGAA GAAGAAAGTT ATCTATAGCC TGGAACTGGG CAAGCTGATG
     9601 GCTGGTACTC GTTACCGTGG TGACTTTGAA GAACGTATGC AACATGTTCT TGAAGCTCTG
     9661 GAAGAACGTG ATGATATTAT CTTGTTCATT GACGAAATCC ACATGATCAT GGGCGCAGGT
     9721 AATACTGGCA GTGGCAGCAT GGACGTTGCC AACTTGCTGA AGCCTGCCCT GGAAAAAGGC
     9781 AAGCTACGTT GTATTGGTAG CACCACATAC GAAGAATTCC GTGAACACTT TGAAAAGGAT
     9841 CGTGCGTTAC TGCGTCGATT CACAAAGGTT GATGTTAACG AGCCAAGCGT AGAAGAAACT
     9901 CGCATTATGT TGCGCCGTGT TGCTCCTGTG TATGCCAAGT TCCATAACTT GAGCATTGGA
     9961 GAAGAAGCAA TTGATCTTGC AATTGACTTG TCTATGAAGT ACATGCTGGA TCGCAAGCTA
    10021 CCAGACAAAG CAATTGACAT TATTGACTCG GCCATGGCTC GTGTGCGTGT AACAGGCTCT
    10081 ACGGGCATGT TGGAAATTAA CAAAGACAAT ATTCGTCAAG AGATCAGCGA CATTACTCGT
    10141 GTTCCGCTTG AGCAATTGGG TGAACAAAAA GGTATTGCAG TTACAGAACT TGAAAGCCGT
    10201 ATGCGTACAA ACGTGTTTGG TCAAGACGAT GCTATCGAAC GCTTGATGAA CATGGTGTAT
    10261 ATTGCCAAGT CAGGCCTGAA AGAAGTAAAT CGCCCAATGG CTAACTTCTT GTTTGTTGGT
    10321 CCAACTGGTA CTGGTAAAAC AGAACTTGCT AATCAGCTAG CAGAAGGCTT GGGCATGGAA
    10381 GTGGTTCGCT TTGATATGAG CGAATACAAG GAGCCGCATA AGATTGCATC ATTGATTGGT
    10441 AGCCCACCCG GTTATGTTGG TTATGGCGAA GGTAAAGCTG GTTCAGGTAA GTTGATCAAT
    10501 GAACTCGAGC GTGTTCCCAA CTGCGTGTTG TTGTTTGACG AAATTGAAAA AGCACACCCA
    10561 GACGTTATCC AAGTCTTGCT GGGCTTGATG GACAATGGTA TTGTTACAGG TTCTGACAAC
    10621 AAGCAAGCCA GTGCTCGTAA TGCGTTTGTT ATCTTGACAA GTAACTTGGG TGCTGCCGAC
    10681 AGCGAAAAAC AAGTGATTGG TTTTGGCGAC GGCTTTAACT CCAGTGCATC AGATGAAGCT
    10741 GTAAAACGTT TCTTCAGTCC AGAGTTCCGC AATCGTTTAG ATGCTGTTGT CAAGTTCAAT
    10801 CGTTTGCACA AAGATGTCAT TCGACGTGTT GCTGACAAGT TTATCAATCA AATCCGTGAA
    10861 CAACTTGCCG CACAGAATCA AAGCATCACT GTAGATGACA GTGCTTTAGA CTACTTGGCT
    10921 GCAAATGGTT ATAGCGAAAC AATGGGTGCT AGACCAATGA AGCGTCTGAT CAACGAAGAA
    10981 ATTCGTTTGC CAGTTGCCAA GCGCATTATC AAGGACGGTA TCAATGTACA CCATGTCAGT
    11041 AGCGACGGTG CAAAATTGAT CATTGCATAA TGAAAGAACA CAGTACTCAA AAACTGTTCT
    11101 GGAAAAAGTG GCCGTTCAAA GCAATCATTG AGATTTCTGC GGCCCGAAGC GGCCACTATG
    11161 GCGCATACTC TTATTCGAGA AGAAACAACG CTGAGCGTCA GGCAGAATTC GCTAGACTAA
    11221 AAGAATGGTT TAAGAATCAT TTGCCTGATG TTGGTATCCG TTGCGAAACT CATTTCAGTG
    11281 TGTTCTTGGC CACCGAAGCA GAACTTGCAG AAGTATTGGA TGCGTGGGGT CACAAAGTAC
    11341 TTGAAGTTTG GCGTCCAGAA TCTGAGTCTG CAAAGGAACT GTTGGTTGAA CACGAATACG
    11401 ATGTTGTTCG TGATCGATTA TGGTATGGCA AGTATCCCAT CAGAGCTAGA ATTTGCTACA
    11461 CAGACGAGTT CAGAACTCGA TACGCCCCAG CGTTCCGTGA AGCTGTAAAG TCCTTGGGCA
    11521 ACGAAAACTG GCATGCAGCC GGACAGCTTA AAGAACTTAT TGATAATGCC GCTTTGTTGA
    11581 GATTTGGTTG GGGACAACCA CTATACTTGT ATCTAACCAG TTCCGAAGAT GCAGCCATGC
    11641 TAAGACTGCT TTGTGGTAAT CATATACAGC GATTTGAGCG CATACGCAAA CCTTAAAGTG
    11701 CGCAGTACAA TAAAAGCCTC CCAAGCTAAA TACTTCGGAG GCTTTCAAAT GGCAAAAATA
    11761 CACGAAGAAT TAATCGTAAT CAAACTAAGC AAACTGCACA AGGAATCGCA AACAGTAGGC
    11821 ACTCTTGCTG GCGATGACAC AGTTGCTAAC TTAGAAGCAG TTGTACAACA ACTTGTAGGT
    11881 GACGATGTAG TTGTTGAAGT AATCAAGGAA TAACAGCATG AGTATGCGTA ACTCAAACAT
    11941 GTTGGTGGCT GATGGTCAAT TGGATCAAAC TGGGCCAGCT ATTCGTGCTG ACGGATATTA
    12001 TGGGTTTGCA GATGGTATGC AAACTGTGGG CTTTTATTTA AAAAACTTTG TGGGTAGAAT
    12061 CTATGTGGAT GCTACCTTAA GCGACAATCC TGGCGAAAAC GACTGGTTCC CAATTGGATT
    12121 AGGAAGCACA GACTTTGTTG ATTTTGAATC AGCACAAACA GGAGTTGAAA CATTTAACAT
    12181 TGTTGGTAAT TTTGTGTATT TGCGAGCAAA GATTCGTAGA AGTCATTTAG GTAGACCAGC
    12241 AAGCGATTTG GGCACTTGTG AACGAGTGGT TCTAAGTCTT TAAGGAAACA ATATGGGTAT
    12301 CAGAGCAAGT TCGGGCGGAC AATTAGGTGG CGGTAGCAGT GGATCAGGCG GTCCAGGAAC
    12361 TGTTTTGACC GTTGAGCAAG TACAGGATAT TGTATCGGAT TCTTTAACAA CAGACAACCT
    12421 TATCAACGGC TTGGCATTGG TTTCCACATA TGACGATGTA ACTGGCAAAC TCAAATTGAG
    12481 TTTATCTGCG CCAAATGCAC CTATTACAAA CGTGGTCCCG GCCAGTATTG ATGTTAAAAG
    12541 ATTGGGCGTT GAAGTTGGCG CTGCAAAATC TCTAAACTTT GTAGGTACAG GACTTGGTGC
    12601 TGTAACTGTT GCAAATGATG TTGTTACTAT CAACGTAGCC GGCGGCGAAG GTGGCGGTGG
    12661 CAGCGGAATT GGTATTGCTG GTGCCGCAAT CAACTCCAGT GGCAATTTGG TTATTACCTT
    12721 GACTGACGGT ACAGTAATTG ACACTGGTCA TGTTGTAGGT TCCAATGGTG CGCCTGGCGC
    12781 CCCAGGTACA AATGGTGTTG GTGTTTCAAG TGCAAGTGTA AACCCAACTG GTCAACTTGT
    12841 AATTGGCTTG ACTTCAGGTC AGCAAATCAA TGCAGGTAAT GTAGTAGGAC CACAAGGTCC
    12901 ATTTGGTCCA CAGGGTGCAG TTGGTCCCAA AGGCGACAAA GGCGACACAG GTGCAACTGG
    12961 CGCACAAGGT CTACAAGGTA TTCAAGGCCC AGCTGGTCGT AGCGTTGCCA GCAATGGTGC
    13021 CACAATTGAT TCGAACGGTA ATTTACAGAT TACATTAAGC GATGGCACTG TCTTAAATGC
    13081 TGGCCGTGCT ACTGGTCCAC AGGGCGCACA GGGTGTTGCT GGACCACAAG GTATTCAAGG
    13141 TTTACAAGGA CCTGCAGGAC AAACTGGTGC TCAGGGCCCG CAAGGTATTG CTGGACCAAA
    13201 AGGCGACACA GGTGCAACTG GCGCACAAGG TGCTCAGGGC GTAGCAGGTC CCAAGGGTGA
    13261 TAAGGGCGAT ACAGGTGCCG ACAGCACAGT ACCTGGTCCA CAAGGTTTAC AGGGTCCAAT
    13321 TGGTTTACAA GGCCCTAAGG GTGATACTGG TCTACAAGGG CCACAGGGTA TCCAAGGCCC
    13381 TCCTGGTACC AGCTATAGTT TAAATGGTGT TGCCGACGAA GTTCAAGTTT ATGGGTTGAG
    13441 TTCAACTACT CAAGCCGGCT ACGACTTAGA AGTTGACATT GCCAACCGTG CAAACAAATT
    13501 GTCAACTGCC CGCAATATTG CATTAACAGG TAAAGTAACT GGTTTAACCA GCTTTGACGG
    13561 TAGCGGCAAC GTTACAATGA TCACTGCCTT AAACGGTGTT ACAACCACTG AGGTTGCAGA
    13621 AGGTACTAAC AAGTATTTTA CTGATGCTCG AGCACGTGCC GCATTAAGCG CAAGTACAGG
    13681 TTTAAGCTAC AATAGCACCA CTGGTGTTAT GTCATTGAAT GCCAACTCAG ATCAGATCTC
    13741 TGAGGGTTCT AACAACTTGT ACTTTACCAA CAACAGATTT GATAATCGTT TGGGCCAAAG
    13801 TACACTGGCA CAGTTTTCAG ACGTTGCTAA CACTAGCCCA ACAACAGGTC AAGCACTGGT
    13861 ATGGAACGGT AGTGCTTGGG CACCAAGCAC AGTAAGCGGT GGTGGCTCGG GTGGTACAGG
    13921 TACTGGTGGT AGTGGTGTAT TCAAAGCCAC TGCACAAATT GATTATGATG CCAACGGTAA
    13981 CCTAAGCAAC GTGAGTATTT TAAACGGTGG CATCAGTGCT GTTATCACAA CTGCTACAAG
    14041 TACAACTGCC ACTGTAACAT TTACATTTAC AGGCAGCACA TGCACTCCAC TGGGCATTCA
    14101 AGTGTATGGC TACCAACGTA CAAACAACGT GTATGTGACT CGTGCTTTGG CCAGTGACTT
    14161 CCCAACAAGA ACTATTGCAG CCGGTGGTAC AAGTGGTAAC CCAACTACGT TCAACGCATT
    14221 TGATGCTAGC ACAAACACAA TGACCATCAG CTTGACAAAA GCTGTAACAG GTGCAAGTGC
    14281 AGGTATTGGT CAAACAACTC ACTGCGTATT ACAATTTTTA CTAAGCTCTA TCTAAGGATT
    14341 AAGATGACGA TTCATGCATG GAAAACCAAC TTCATAGGAT TAAACAAACC AGCAAAAGTA
    14401 TTATCAGGCA CTGCTGATTC GTTTGTTGGT TTGGATCTAT GGCCGTATGC TAATGGAGCC
    14461 GATGATCCTT ATTGGAGCGG CAGTTCCAAC CCACAGTTTT ATCGCTGGCG TGTTAAGTTT
    14521 ACTGTTAACG AACGCTTGCA CGGTTCGCAC TTGACACGCA CACCATTTCG CTTTGATGCA
    14581 CAAGACATTG AAGTAGGTGA CTTTGTGGCA GGTGCACAGG ACGGCAAAGT TTGTCAAATT
    14641 ATGACTGTAG AGTCCAAGAC CAACAGCGAA GTAATTGCTA TTGTAGAAGA TAGACTGCGC
    14701 TACAACACAT TCCGTGACCC AGCAGGCTTT GGCTTGTTTT CAACTCCTGG TCAAGTTATC
    14761 TTCTTTCAAA TCAACGAACT AGGCTATCCA ATGTTAGACC CTGTACCAGG CGAAGCTGCC
    14821 GTAGACTTTG CCAGCAACGT AATGAGTCGC TTTCAGTATT TGAATCCTTT AATCAACTAC
    14881 TTGCTGGAAA AAGAAAACAA CGGCTTTGAA CAAGGTGATG CTATTTGTAT TGAAGATGAG
    14941 CAATTTGTTC TAAGTGATGC AGATAACGTC AACAAGTTCA TTGGTACTGT AGTACACCCA
    15001 GGACCTGGCC CACATCAATT TATTCTGCGT CCAGCCAACG GTGTTATTGA CTTTGTTCCT
    15061 AACTTGCCAG GTATTGTAGG AGATTACATT TATCCAAGCA TGGACGGAAG CGGTGACCTA
    15121 ACAACTAACG ATGCAAGTCG ACGTCCCATT TACATGAAAG TAGCGGCTGC TATTACCAGT
    15181 TCAACAACAG GTACAGAAGT AGACCCAACC GGCAATGATG GCGATGTGGT TGAGTTTAAT
    15241 CGTGTACAAA TGACCTTGGG CAGTGGTTCA GGCACTTACA CCCTAGAGGA TGCCATTGCT
    15301 GAATTCAACG CCCATACTAG TGAACATTTT ATTACTGCCA GCAAGGTTGG CTCTGCTACT
    15361 GTTGTAACTT CAGATATTGC TGTAGTAGGT AGTGCTTATG GTATTGTTGC TGGTTACAGT
    15421 CCGTTCTCTG CTACTATCAA TGGTTATCCT GTAACATTTA CTACAACCAC AAGTGGTAGT
    15481 GTTGCATACG GCGATGCTAC AGTAGCCGAT GTTAATGACA TGGTAACAGA CATCAATCGT
    15541 GCTGCTATTC CCGATATTGT TGCAAGTGTA GTAGATGGTA GCAATTTGAG ATTGACCAAT
    15601 ACTGGGGGCA GCGATATTGT TATTGTGAAC ACTGTACCAG ATGCTAATGG CAACAACTTT
    15661 GCAGGAGCCA ATTCTGTATC TGCATTGCCT CTACTGACGG TGGCCAGTGG TACTACACAT
    15721 ACGCTGAGAT TAGAAAGACT TGATGGTGGC CCAATTACCA TTCGTGACAT ACAAGGTTCG
    15781 TTCCTAAGTG ACGTAGGTGT AATGAGTGGT CAAACTGGTC GCTATGCGCT GGGTCTAAAC
    15841 ATCGAACAGG GTCTACGTTC CAGCACTACC ACTGTAGTGC CTAACTTGGC TGCACGCGAA
    15901 GCACTATATG CTTTAATTGG TGATCAAGCT CATGTGTTAG ATGATGGCAA CGGTGAATGG
    15961 GCTCTGTTCC TGTTTGACGG AGTTGACTGG ATAAAGATCG GTGGAGAGCG TAGTGTCACA
    16021 GTAGATGCCA GAACATTCAA ACAAGTAATC AACTTGCCTG CTGATACAGT GACCATTGGC
    16081 ACTGTAAGCG AAGACAGACG TATTTTAAAT GTAGCAGTAA CGGTACTAAG TGCTGTCACA
    16141 GGCACAGGTG ATTTTGATAT TCGTGTAGGT GCAGATATAG TTTGGAACTA CAGCAAACAT
    16201 GGCGGAGATA GTGTAGGTAC ATACAGTATC GAAAGTGATT TGATCACTGC CGCAAGAGCA
    16261 GATGTTACAG TTGATTTAAC TGATGCTCAG TTGTTAGGCG GCACTGTTAA AATTGAGGTA
    16321 TCCTACATAT GAAAACATTT AACAATACCG CTGGAACCAC ATCCTCTGAT TTTTCATTGG
    16381 GTCAGGGTAC AGGCAACGAA GTAAGACAAT TCGTACTAAG CCGAGTTGAT TCGGGTGCGG
    16441 CTGTTGATCG TACTGGTGAA CAGATTGGTG TGTCTGGTAT AGAATTTTAT GATGCTAAAA
    16501 TTTTGGCTCG AAGTGCAGGT GGTATGATTG TTTCTAAACA ACTTCGTGGT ACCATTAACG
    16561 GCACTACAGT CACAAGAATT GAAGACATTT TTCAAGAAGA TTTTGTTGCA GATGTTACAC
    16621 TAACATCTAG CGGCACTGAA CTGAGTGTAA ATTGTACAGG CACAGGAAAC TTTACAATTT
    16681 ACATAACATT AACAAGGGTA GCTGAATAAT GGCACACGAA TACGTTAAAA TTTCCGAGTT
    16741 GGAGCCAACC ACCAGCTTTG GTACCACCGA TCAATTTGTA ATTGTACAAA ATGACGAAAC
    16801 TGTAAAAATT GATGGGGCTG CTTTAATTGA AAGTTTGGCA ACACTAACAA ACTTGGCAAC
    16861 ACGCTCATAT GTTGATGCTG TTGTCGATTC TGCTCCAGGT ACACTAGATA CACTTAGAGA
    16921 GTTGGCATCA GCATTAAACG ACGATGCCAA CTTTGGTGCC AATATTACAA ATTTGATCAA
    16981 TGAAAAGCTA ACTGCCAGTA ACTTTGGACT AGAGTTTTGG AATCAACTGG CCACTGTAAA
    17041 CACATATCAT ATACAAGAAG GCAGCAACTT GTATTGGACG CAAAATCGTT TTGATACGGC
    17101 GTTGGCTTCT AAGAACACAT ATCACATTGC CGAAGGCAGT AACTTGTACT TTACAGAACA
    17161 ACGTGTTCTT GATGTTGTAA CACCGCTTAT TCCGGCAGCT TATTCGCTGC CAACTGCGTC
    17221 AACATCTGTA CTTGGTGGTG TTAAAGTTGA CGGCAACACT ATTGTTATTG ATAGCTATGG
    17281 TACAATTACT GCTGTTGGTG GCGGTGGCGT AATTGGTTTA GATCCAACAT TTAACTCAGT
    17341 TACAACAACA CAACTAAATG TTCAGAATGT AGCATTCACT GGCACAGGTG CAGTTACCTT
    17401 TACCAGTGGC AATGATTTGA ACTTTGAGGC TGCAGGTGAC ATAACATTCA ATGGTGAAAC
    17461 CGCAATTACT AAAGCACAAC TAAAGTCTAT AGTGGCGGCA TCTGCTGACT TTGCTGACTT
    17521 TAAAGCTCGC ATTGCCTTGC TATAAGGACT ACTAAATGGA ATACATTGTA ACAGTAGCAG
    17581 ACCCGCAAGT GTGGGACACA TTGTGGGATG AACTAACACA AAACGGTCTC AGTGATAACT
    17641 TTATTCCTGA CCGTGCAGTG CCCGTGATCA ATGAACGTCC ATTCAATGAC TTTTCTGCGC
    17701 ACTTTGATTT GACTGATGAA GAAGCAGTAG AACTACGTCA AGACCCTAGA ATCGCTGCTG
    17761 TAGAGTTGCA AGCTGACCAA CAGCCCGGTG TTGAAAAACG TTTTTACGGT CAGCGTTCAG
    17821 GCAACTACGA TCGTCATCCT TACATGACAA ATGCTTCAAT GAAGAATTGG GGCTTGATTC
    17881 GTTGTACACA TCGCAACGAC CCATATGGCA CACAATCCAG CATCAATGGC AATTTCAGTT
    17941 ACAACCTAGA TGGTTCAGGT GTTGATATTA TTTTGTTAGA CACTGGCGTT GAAGCCGATC
    18001 ATCCAGAGTT TGCTGTCAAT GCAGACGGTA CTGGTGGCTC GCGAGTAGTT GACTTTAACT
    18061 GGGCAAGTTT AGGAGTTCCT GGCTGTCCAA CTGGCGCTGC CATTGGCGGA TATTTAGGTG
    18121 ATAGCGACGG GCATGGTTCA AACTGTGCAA GTATTGCTGC CGGTAATACA TGTGGCTGGG
    18181 CACCAGCTGC TGCCATTTAC AGTATTAGAA TTTTCGGTGG AGCCAGTATC CGTACTGGCC
    18241 AATACTTAAA CGCCGTCAGC TCAGACATTG CATTTGATTT AGTTCGTGCA TTTCATTTAA
    18301 AGAAATTGGC AGAAGGTAAC ACTCGTCCTA CAATATGCTC TAACTCATGG GGTTACTATC
    18361 AGTATTACTC AGGCATGACT TCAACCACCT ATCGCGGACA AACATACCCT GCCAGCTACT
    18421 ACAATAATGC ATATGGACAA ATGTCATCAG TGCATGGCGC CAGAATAACA TACGTTGACA
    18481 CTGCTGTTGA AAACTGCGGT GCAAGTGGTG TCATCATGGT TGGTGCTGCT GGCAACTATC
    18541 GTCACAAAAT CGATGTACCT GGCGGTCAAG ACTACAACAA CTACTGGACC AGTTCATGGA
    18601 GTGGTGTGAA CTATTATCAT CGCGGCTCGA GCCCAACTGC AACACCTTGC ATGATCACAG
    18661 TAGGCGCAAC TGACTCTGTG TTGTCAAACC CTCCAGTGGA ACGCAAGGCA TACTTTAGCG
    18721 AAACTGGGCC ACGAGTAGAT GTATATGCGC CTGGTACTAT GATCATGGGT GCCTATGCCA
    18781 ATGAACCTTA TCAAACTAGC GCGGTAGCTG ATCCACGTCG AACAGGGTAC TATCTAAATA
    18841 AGATTTCAGG CACAAGTCAA GCAACACCAC AGGTTGCCGG TTACATTGCA TGCTTGCTAC
    18901 AACTTAGACC AAATTATCGT GTAAATGATA TCAAGGGTTT TATTGCCGAC TCTAGTAACA
    18961 AAAACAAACT GGCAGAAGGT GCTCTAAGCT GGTCTAACTT GTTTAGCTTG CAAGGAGGCC
    19021 GCAATCATTA CTTGTATACT CCGTTTACCA GTCCAAGTCG CGGTAGCATA ACAAGTTGAC
    19081 TCAAGTTGGT AAGTATCAAC AATGACCCCT TATCAAAACC GCTACGGATT ACCAATACCA
    19141 GACCCCGAAG CGCAAGCAAA TGAATTTATA ACAAAGCTAC TGGAAAGAAC TTCGTGTCGC
    19201 AGGTTTCAAG ACAAACCATT AGAACCCGGT ACACTAGAGT TGTTGATCGC GGCCGCACAA
    19261 AGTGCCCCAT CCAGCGGCAT GCTACAAACC TGGAGCGTGA TAGCATTAAC CACTCCTGAG
    19321 GAAAAAGCCA AGCTGTTTAA TGGGCCAAGC AATCAAAAAA TCATTGGCGG TGTCGACAGT
    19381 CTAAATACTA TAGCAATCAA TACTGCCGCA GTAGTATTAA TTTGGATTGC TGATTTGTCT
    19441 AGACTAGATC TTATATTGAA CAGCGTAGAC ACAACAGATT TGATCAAAGC ACAAGTGACT
    19501 CGAGCCGAAT ATCATCTCAA GGCCATAGTT GACGCAACCA TTGCTGCTCA AACATTCTTT
    19561 ATGGCTGCAG AGACCATGGG AATCTCAGGT ACATACTGTG GGGCAATAAG ACAATTGCCA
    19621 ATAGAATTTT TTGAAACAGA GTTTAATTTA CCAAAGTATA CATTTCCTGT GTTTGGAACT
    19681 GTACACGGGT ATGATATCAT AAGAAGATTT AAACGCTCAG CAAGACCAAG ACTGCCATCA
    19741 GAATTTATTT TGCACCACGG AACCTATACC AAGATGGAAA ACCTAAGTCA ACTTGATGAA
    19801 TACAACAAGG TTCATACAAG AATGTCATCA AACAGACTTA GTAAATTTGA ATCAAGAGTT
    19861 GTTGAACGAT TGCAGCCAAC ACTCAGTAAA GAGAGCATTG GTGATGCATT GCGACACATG
    19921 GGATTTGACT TTAAATAAGG AACAACAATG GAAACTCAAG AACCAAAACA CTTTATTCGT
    19981 TTTTGCGTAG AGCGAGAACT AACAGATGCT GAATTTGAAG ACATGACCGA AATTGTCGAC
    20041 GAGGAAATTG GTGAATTGGT TGCCGCTGAC GAAGTGTTTG AACACCCTGG TCCAGGCGGT
    20101 ACTATCTGCT ACATGTTCGA GTTGGCCAAA GACATTGACG CCACGGACGG TGATATCATC
    20161 AGCTACGAAA TTTCAACAGC ATGGCCCGAA GCATTGCAAT GGGAATTGGA AGCCAGCCAA
    20221 GCTGATTTAG ATTTGGATGT TGCAGAAGAT GCAACACCTG AACAAGTAGA AGAAGCCGCT
    20281 GTCAACTACT TTAGAAATAT CTTAAAGGGA TAATGAAGTA CACTCCAGCA TCGTTGCAGT
    20341 TGCTTGGCTA TACACGACGA AGTGATCATT GGGAAGATTT TGTGTCCAAG ACCATGGCCA
    20401 CATGGTACAA GTTCAGCCCA GATCACTCTG TTAGTTCATT TGCCTGGGTT AACAATCCTC
    20461 ATCACCGCAA TGCTCATGGC ACTACCCATG GCGGTGCTTT AATGACCTTT ATGGACTACT
    20521 GTATGGGTGC GCATGTTTGG GACCTGTCAG GCGGCAAGAA TGCCTACACC ATGGAACTCA
    20581 ACAACAGGTT CATTAGACCA GCACGTATTA CTCGTTGGTT ATTTGGAGAA GTTCGACACG
    20641 TCATGGTTGA CAATGTAATA GAGTTGTCGG GGCAGATCCG AGCCAATGAT CCTACAGGCA
    20701 TGGTGGTACT AGAAAGTTTT GGACGTTTTA CTTTGCCAAA AGAGCTAAAA GTCATTGACG
    20761 ACGACGAGTG AGAGTGCTAC AATAGTCACA TAAGCTAACA ACAGCATTAA GGACTATTAT
    20821 GAAAATCAAT TTACGCAAGG CCAGTGTGGT CCAGCAAACA ATCACAGACG AAATCAAGCG
    20881 TCTGGGCACA GAAAGCACTT CAATCAAGGT CAGCTTGTTT GAAACAAACG TCACTGCTCT
    20941 ATTAGATGAG CAGTTGAAAA AGGTCCAAGA GAATCATACC CATGCAGGTC GGCTAATGAA
    21001 CGCAAATCGA TTCTTGAGAG CCATTGTGGC ACGTAAGAAC GCCGAAGTTG GGATCGCAGA
    21061 CTACTTGGCA GAAGAAGCCA TGTTGGCTTC AGTGGAAAGT CGCTTGAAGA ACTACACCGA
    21121 AGCAGGTATT CGCCAAAACG CAGAAGCATT AACTGCCGAG ATTGAAAGCC GCAAGGCTCC
    21181 GGGTTCTGAG CGTTCCAGCA TTTACGGTCG CGAATACACC ATTGACGTAA ATGTTGTGCC
    21241 TGCCGCAACA ATTGCCGAAG CCAAGAAAGA GTTGGAAGCA ATCCGTCGAC GTCGACGCAA
    21301 GATCAAGGAC GAGATGGTTT CTATCAACGT TCGTACAGAG TTTGAAGTAC CTGAACAGGT
    21361 AGCACTTGTG CTATCTGAGC TCGGGCTAGA CTAAGCTGCC ACACTTGGTC CAGGGTAGGG
    21421 AGCAGAAATA CATCATCGAT TATTCGATGA AACACTACTG GCTTAGTCTG AAAAACTAAA
    21481 TCCAACATTG TCTTGCTTAG GCATCAAAGA ATACCTTGAT GTTTGATGTG ATACCTAAGC
    21541 AAAAGGCCCA TATTTGATTT CGTATGTTTG ACTTTTGCTG TTTGACTATT TCTGTTTCGT
    21601 CCCTGCTTCG TGGCTATATA ATTGACTATG AATTTAAACT TTAATCTAAG TAATAGCAGT
    21661 GTCAATTTAA TACTCCCCAA CGACGAAAAG TATAAATCGC AACTGCTGAT TCAAAACGGA
    21721 TACTTTGGCA AAGGTCAAAA CATATCCAAT GGTGAGTTAG CAGTTGCAGT CGTTAATAAC
    21781 TACACGCCTA TACTTGATCG TTCTATAAAA TATATCGCAG GCCTTGACAA TTTAACAATA
    21841 CTTGATATTG GGTCAGGCAA CTCTATTATT GATGTAGCAT TGGCAAAAAT ATTCCCTAAG
    21901 GCCAAGTTTA TTTTGCTAGA CGGTAACGAG TGGAACTCAA ATCACAATTT GCACAGTGAC
    21961 AATTTTAAGC CTTATAACCA TTGGGTGCAT GTAGAAAACA CAATCAAGTT AAACAACTTG
    22021 GATATAACCA GATTCAAATT TGTTGGACTG GATTATGACT TTGATGATCA ACCCAATTAC
    22081 ATTTTAAGTT ATGGTTCTAT GGGTCTGCAC TATCCAATTG AAATGTACCT TGAGAAAATA
    22141 CACCACTCGC TTGCTGATAA TGGTATATTG GCTGTTGGCC CAATACTGAA TATTAATTCG
    22201 CAGATTCAAA CGGTTAATCA ACTGTTTAAG CCATTGGAAA TCATTGAGCT GACCAACTTT
    22261 GTTTCTCGAG AAAAGCTACA GTTGAGCCAA TGGGCACAGT ACTTTCCGCA AGACTTTAGT
    22321 GGTCCTTTTG CTCATGCAGG AGTTTGGCGC AAGAAATGAA AAAATACTGG AGACTAGTTG
    22381 CCAAGGCCCT GGGCGAGAAA GCTGGCAAAA CGGATGACGA AGCTGATCAA ATCGCTTGCA
    22441 TTCGGGCAAT AATTGTGTTA ACATACATCA TTACAAACTG TTTTATTGTC GCTGGAGTGA
    22501 TCCGGCATTG GTAGGAGCCA ATATGGGTCG AGTAGGTTTT TGTTGCAAAT GGATCAATGA
    22561 TCCCAGTGAA GTTGCCGGTA AAAAGGTCAA TGCTGTGGAC CGAGACCTAA ACGGGCGCTC
    22621 AACCACCATG CGTTGGCTAC GTGAGCATAA AGCTGAAGCT GAACAGCGTC AGTGGGATAT
    22681 CATGAACCAC AATGCTCGTG CGGCCTTGCT ACTGGTAGAA CGTGTGGCCA GTTTGCCCGA
    22741 ACATAGACGC ATGGTTCGCC TAGGCTCAGA AATGCTACAA GGCTACACAC ATGAAGATTG
    22801 GATTCCATTC TGGCAACAAG CCGACGTTCA GTCTCACTGC GAGCGTATCT TTGCCCCAGT
    22861 AGGTGAAGCC GCACGCCGGC TTGGTGTACG GCTTAGTTTT CACCCTGGAC AGTTTTGTGT
    22921 GCTGGCAAGT GAAAATCCTG GCATTGTTGA ACGCAGTATT TTGGAGTTTG AATATCATGC
    22981 GGATATGGCT CGCTGGATGG GATACGGAAA GTCGTTCCAG GACTTTAAGA TCAATGTACA
    23041 CATCTCCGGA AAACGTGGGC CAGCAGGCAT TAGGGAGGCA TATCGACGTC TCAGCGTAGA
    23101 AGCACGTAAT TGTATCACTC TTGAAAACGA AGAAAACTCT TGGGGGTTAG ATGATTGTCT
    23161 CAGTCTTAGC GATATTGTAC CTACTGTTCT TGATGTGCAT CATCATTGGA TTCGCGAAGG
    23221 GGAGTACCTG GATCCTAGGG ATGCCCGAGT TGCACGGGTC ATTGACAGCT GGCGCGGTGT
    23281 TCGTCCTGCT TTACATTACT CCGTATCAAG AGAAGATGTC TTGGTTGGGC ATTCCGCTAC
    23341 TGTAATGCCT GACATGGCTG CATTGCTGGC ACAAGGCTAC AAAAAGCAAA AACTGCGGGC
    23401 ACATTCCGAC TTTTATTGGA ATAGTGCAGT CAATGACTGG GCCGCAGGTT TTGCAAAAGA
    23461 CTTTGACATC CAGTGTGAAT CAAAAGGCAA AAATCTTGCT AGCAAAGACT TTGCAGATTC
    23521 TATTTTTAAT CAAAAATCTT GCGAGTAACA AGGCCGTGAG CGGCGTTGTA TTCTTCGCGT
    23581 AAACGGCGCT CTGCAATAAC CACTGGGTCT GCTTCGTATT GCAGTCTTGT TGCGTCATCG
    23641 GCAAATGTCA TTTGTGTCGA AACGCTGTTT CCGTTAACAG TCTTTTCAAT TTGAATTCTG
    23701 TCTCCGTATG TTTCTGCCAA GTGAATAACA TACTCTTGTG ACACTTGGTA AAAACCTGCT
    23761 CCGTTTGGAT CTTCTTGAAC TAATCTCATT TTATTTTCCT AGGTAAAATG TAGCGTATCT
    23821 AACGCTATGA TGTATTTATT GATAGCAGAG TAGTAGTCGG GTCTATCATA GAATTAGTGA
    23881 ACTGTCACTA AACTGCTGTA AAACCGTTAA AACGGGTTTG ATTGATGTTG CATCGCAACA
    23941 TATATAGTGT TATACTAGTG AAAACACTGA TAGTGTTTCT ACTAGTGGTG GTGCTCATAA
    24001 GAGGCTATCA AACAACTCGC TTAACATTAA AGGAGAAATA AGCATGTTCA CAGAAATCAC
    24061 AAAAACTTTC GAAACAAACC AACAACTTGC AAAAGAAATG GTTGCAGAAT TAGCAGGTGC
    24121 ATCAACTGCA TTTGCCAAAA CAGTAGTAGA CGTTAACACA CGTTTGGCTG AAACTTTTAA
    24181 AACACAAGCT GCCGAAGCTT ACAAGAACTT AGAAGCATTT AAGTTTCCAG GTTTTGATGC
    24241 ATACACTGCC AAGAGCAGTA AGAAGTAATA TATGTGGGCT GTAATTAAAA AATTCTTTGC
    24301 CTCCATGTTC CACCAGCCCT CAATGGACTG GTGGGATGAG CAATATCTAA ACTCAGCACA
    24361 AAACGCCGCA GATTTAGAAC ACCGTCAAAG ACAGCTCTTA CAAGGGCTAG CAAGAACAAA
    24421 GGGCTACAGA TGAAGTTATT TTTCTTATCA ATTTACGAAG CAATTTGTGC TGCCAAAAAG
    24481 CACAAGGCCG AAAGACTTTC CAAGCACTAC TTAGGTAGTT AAAGTCATGC CAGCTGTTCG
    24541 CAAGGTATTA ATCAGCGAAT ATCCAAAATA TCGCACTCAT TTAAAAGCAT TAGACGCAGA
    24601 CAGCAAGTAT CTGCGTTTTG GGTATCCTAT ACGGGATGAA ATGATTGATC AGTTATGCGA
    24661 TCAATTCGAA GCAGATGCAG ACAAGAACAT TTTGTTCTGT GTGGAAAACG ACGATCTAGA
    24721 TTTTGTAGCA GTGGGACATA TTGCACTGCA AAATGAAATG GAATTGGCGT TCAGTGTATT
    24781 AAAAGAGTAC CAAGGACAAG GACTAGGCAA TCAGCTATTT AAGCGTGTTA TACAGTGGTG
    24841 TAGAACACAT AACCGACTAA AAGGCAACAT GGTTTGTTTA AGTAGCAACA AGGTCATACG
    24901 TCACTTGTGC TCCAAATATG GCATACACAT GGTAAATGAT CAAGGCGAAA CACTTGCAAG
    24961 CATTGAACTA GATCATCCGG ACATTACCAC TTATTTTACA GAAGCCGCCG ACTCAAATCT
    25021 AGCAGTTATG GACTACATGG GCAAGCGGTT TGTTCATAGA CTAAAACAAA AATAAAAAGC
    25081 CTTCGCTAAA TACAGTGAGG GCTTTTTTAT GAAAATATGG GAACTAACTG AATCGTCAGG
    25141 ATATATTGCT AGAAATGCCA AAGAGGCAAG AGATCCGCGA TACAGTGCCA GTTTAACAGT
    25201 TGACGTTAAA ACTGATACCA TGCGCAAGCA ATTGGCAGCA TTTTTCCCTA CGTCTGCACC
    25261 CAGTGACGGC CAAAAACAAA TCAAAGAAAA TCAAGCAAAA TGAGCGATAA ACAATTAAAC
    25321 GAAGGTATGG GCAGTGTCAA CGTAGAAACA CATTATGACG TTAGCCGTAT TAAGCAATTG
    25381 GCAGGTATTG CCAATGCTTC AACAGTGGCT GGAACTCCAG TGGTGTTTGA AGATGATTCT
    25441 GCAGAATATG ATGACGAAGC AGGCATGGCT CTTAATAGTC TGCGTACATT GGAGCGCAGT
    25501 GTTGAAATTT TAATGGCTGC AATACAGCCT GGCGACAATT TACCTGAGTG GTGTCAAGAA
    25561 AAACTTTCCT TGGCCGAAGA CTATATTACC ACAGTCAAAG ACTACTTGCT GAGCGAAAAG
    25621 GGTCAGGGAC AATAAAATGA AACAGTATCG TGTGACCACT GACATGATAA ACCCCAAGGG
    25681 CAATAACCCT GGCGTCCCTG ATGCTTATGT AAATCCTGCT GATTTAAAGG CATATGGTGT
    25741 CCACACAAAT GCCGCTCCAG ATCCAACTGC ACCGGCACCA AAATTACCCA ACTTGGGCCG
    25801 ATATCAAGCA GATCATAATA TCAAGCCCGG CACAGATGCT TGGTTTAAAT TATGGTTCAG
    25861 TAGAGAAAAT TTAACAGGCG AAAAGCCTTA TTAAGGAATT GGTATGAGCA AATACAAATG
    25921 CACTTGCTGG CACGAATCAC ATTGTGGTAT TTCTTGTTTG GTAGGCGGAT GCGAGTGCCG
    25981 CGATTGCGAA TGCCCACAAT GTACAGCCAA AGACAATAGT CAAGACCGTT ATGAAGTTTA
    26041 TCCTGAAGAT GACGGTACTG ATCGCCCTGT TAATCCTTAC AGCCAAGTAT AATGTTAAAG
    26101 CTGTGTGATA GCGAATTCGA CCAAGCAGGC CATTGGTTGC GTCCCATTGC AAAGTTGACT
    26161 TATTTGCCAA CCTTGGAAGA TGTTGAATTG TTTGATCAAA ATGGTTATGA TCTAACTCGC
    26221 ATTGAACAAC ACTATGCCAG CAGTAATCAA GCAGACTTTG CATATCATAG AAGTCATATT
    26281 GTTGCACTCA AAAAGCCTTG GTTCAAACAT CCCAATGATC CCATAGAAGG CGCTGTATTA
    26341 AATCACAGCT TGCTATTCGA ACGCAAAGGT TATTCAGGAG CCGCACTGGC ACAACTACAG
    26401 CACTGGGCCC GCGAACTTCC ACTGCTACAC AAAGTAATTG CAATGCGTCC AAAGTGGGGG
    26461 CTGGACTTCT CTATGGACTA TGTGGATCGT GAAGGTAACT CATTTGAAGT CTTACACTGG
    26521 GAATGGGACA GTTTCGATTA CGATGAAATA CAACGTGTCA AGTCACAAGT TGAACCTGTG
    26581 TTGTCGTCAA CAGATTGGAA CCATGCTGCC CAACAATTAT TAAAACGCAA AAGCGAATGG
    26641 TTTGATCTTG ATTTCTTTGC GCAAAGCGAT TGGAAGTGTA AATACTTTGG TATAATTAAA
    26701 GAACGTTTCA AAATGGTAAT TTGGAACTAA AAGAACCCAC CTTAGGGCCG TTGTCGTAAC
    26761 GGTTAGCCCA CCAGGCAGAC GTCCGTTTAA CGAGCGTAAC TCGTCGGCGT AATTACACTG
    26821 CTGAGCCTTA ATAAATTCAG CGCCGTATAA AGTAAGCGGC AACCTCAGGT CCAATGGACC
    26881 TTTATTCTTG GCTTGACAAG GGCATGCGCT GATGTTATAC TGTGCTTAAC TTCAACACCA
    26941 AGGTTTAAAA TGAGCATGCA TTTAGAAGGT CCATGGCTTA GTACAACTGG CAAAAAGAAA
    27001 AGTAAACGAA AGTTTGCAAG TGCAGAACAT GCACGCCAAG CCCGTGAATT GGACGCAGAA
    27061 TGGCAGGAAC TGCAAAAACG CTGGGGTGTG GCAGCAGAAG ACAAAAAGAA GCGCCGTGCT
    27121 TTGGCAGCTG AACCTTATGT GGCGCCAAAA CCAACCCATC GTGGCGCAGA AGCGGCTCGT
    27181 ATTCCCAGTT TGAACAGCGG TGGTGGTGTT GCAACCATGG CCGCTCCGAA GGTATATACT
    27241 GGTACAAAGG TCAAAGGTAT TGCCACCATG CACAAGTCAA ATGCTGTTCC TGTTTTCTCC
    27301 GATCAAGAAG CCGAAGACAT TTCAAGGATG CGTAGATAAT GCGTAACATG GTTATTCGTG
    27361 AATGTCACAG GCTTGCGGCC GTGTTGGGCG AAGAACTTGA TTCAAACTGG AACAATGTTA
    27421 GCAATATAGA ACTATTGACC ATTTACGGTG ATTTACGAAT TGACATTGAA ACAGAGGAAT
    27481 ATGATGAAGA CTAAACTCTT AATTGCATTG GTAGCAGTTG CGGCATTGAC AGGTTGTGCT
    27541 ACACGAACAG GCACTGCTAT TGTAGCAGGT ACAACCGGTG TAATCATTGG TCATGCCATG
    27601 TCACAACCAA GAACAGTGAT AGTACATGAA GAGCCAATGA TTGTGTCAGG TTATTGCAAT
    27661 CACTATTATG CTCACAGTGA ACGTGTCGCA TGTGAACGTG GCGTTAGACA ACGCCACTAT
    27721 GAAGAACAGC GCCGTCGTGA TAATGCGGCA TACAGGGCAG GTTATGGAAG GTAAAAACAT
    27781 TTTCGACACA TGGGGAATTG AATACCATGT GACGCTGGAG CAATTGCTTG CTGAGGATAA
    27841 AGCAAAGCTA CAACGAATCT TAGTTGATCG TGGATTGATT GTATTAAAAG GTCTTGGGCC
    27901 TAACTTGTCA GACTCTGAAT ACCATGCCAT TGGGGAACAG TTTGGACGAG TGTGGACACA
    27961 AGAAGATTAT AAACGTACTC CCACTGACAC TACTATTAAA CATCGTGACA CTACTCCTGT
    28021 GAGTTATTTT CAAACAAATA ACATGTGGGG TGCTCGCGAC ATGAAATATC ATGCTGACAT
    28081 GGCACATGTA GGCGAGAATA GTTTTCCTGC ACGAGCATTG TACATGGTAC GTGGTGCAAG
    28141 AAATCGCAGT GGTGAAACCA GTTGGTTAAA TTTAGAAGTA GCGTGGGCAC AGTTTACTCG
    28201 CGAAGAACGC GAACAGTTTA AGAACTATTT TGTTGTTCAA CAAGATATGT ACAAGCCCGG
    28261 CGCAAACTTG ATTAGATATC CGTTTTTAAA GGCCAATCCC AAAAGCGGGC GATTCAGTCC
    28321 ACGTGTGAAT TGTTATGTGA CTCCAGGAAA GAATCAAGTG GCTTGGATTC ATCATGTAGA
    28381 AAAAGAAGAA ACGCCAGTGG CTGATACTGG AGAGTTCATT GAATCTGTTT ATCGATTATG
[truncated: 384,806 more chars]
