# Supplementary material for: Clades of huge phages from across Earth’s ecosystems
Source: Nature. 2020 Feb 12;578(7795):425–31. doi: 10.1038/s41586-020-2007-4 (PMC7162821; doi:10.1038/s41586-020-2007-4)
Supplement: Supplementary file 6 — Genbank files for all genome. [file 41586_2020_2007_MOESM6_ESM.zip › genbank_genomes_SD-4/ERM_PHAGE_CIR_34_117.gbk]

LOCUS       PH2015_20_scaffold_1_prodigal-single     305387 bp    DNA     linear   BCT NOV-13-2019
DEFINITION  PH2015_20_scaffold_1_prodigal-single, contig.
ACCESSION   PH2015_20_scaffold_1_prodigal-single
VERSION     PH2015_20_scaffold_1_prodigal-single.1  GI:
KEYWORDS    .
SOURCE      ERM_PHAGE_CIR_34_117
  ORGANISM  ERM_PHAGE_CIR_34_117
            .
COMMENT     Data sourced from ggkbase. For additional details see
            http://ggkbase.berkeley.edu/organisms/405045
FEATURES             Location/Qualifiers
     source          1..305387
                     /organism="ERM_PHAGE_CIR_34_117"
                     /mol_type="genomic DNA"
     gene            <2..2161
                     /locus_tag="PH2015_20_scaffold_1_prodigal-single_1"
     CDS             <2..2161
                     /product="Serine-rich adhesin, platelet-type n=2 Tax
                     =Streptococcus cristatus ATCC 51100 RepID=F9ME18_STRCR"
                     /codon_start=2
                     /transl_table=11
                     /translation="ADTSIVALISGNASADDSLELRLSTEEVARASADTSVVAYVDAE
                     MSAEESVRASADASLTARVSNEEVARASADTSIVTYLDAEMSAEESARIAGDASLTTR
                     VSTEEVARASADTSIVALISGNASADDSLEARLSAEEVARASADTSVVAYVDGEMSTE
                     ESARISGDASLTTRMSNEEVARESADDSLEVKISTDISAANSSNASADASLTTRISTE
                     ESVRASADTSLATAIGDEEQARITAVSNEASLRVSADDSIVALISGNASADDSLETRL
                     SNEEVARASADTSIVTYLDAEMSTEESVRASADASLEVRLSNEEVTRESGDNDLYQYI
                     DTEISNEEVARADADTSIVNYVDAEMSTEESVRAAADASLTTRVSNEEVARGSADASI
                     IVLISNNEVANDSADASLTTRLSNEEVARASADTSIVNFINNEVSILEDADASIVDAY
                     TSADASLELAYTSADTSLTTRISAEESTRTSADASIVALISGNESANDSADTSLTTRI
                     SAEESVRASADTSLANLIAANNQLDINGQVLDLADETLTIEGTGQEVMVDTSVDGNGN
                     VTITVGLEDTIYVDTNGEHTGNVVPEVYRDTMKTVYNGGNFGSATGTVTVTGELNNIV
                     VIDAAIVTAGVIDLTGVDAGTLTHFVVKDLAGDSTGSSTVTLKFAAVYGNPYGNVDLV
                     LQEGEAAQIYMIGTGQGLVLSLNKAVTYVTEYPSDLK*"
                     /db_xref="UniRef100_F9ME18"
                     /db_xref="sne:SPN23F_17820"
                     /db_xref="Q9KX33_STRCR"
                     /db_xref="F9ME18_STRCR"
     gene            complement(2235..3425)
                     /locus_tag="PH2015_20_scaffold_1_prodigal-single_2"
     CDS             complement(2235..3425)
                     /product="Uncharacterized protein n=4 Tax=Haemophilus
                     RepID=F2C1C4_HAEAE"
                     /codon_start=1
                     /transl_table=11
                     /translation="MRVGITLTIQKEKSLFSNGLRQNCFMLYDVFKRIKSVTEIYIVN
                     TNFKLTDEELAEISWVKGYDVITWGKKIKDQIDVLITLDSVPAENDLLYFKSGGNKKI
                     VGYKGGNSFMMHMEDVIFSGKFGDAPDTPKHGVIVTELFDEIWMVPQQEFHNQQFFEI
                     AHKCEAKSVPFVWSPKFIEEVAEIYIKRGTSPHFDDKNFDKWKVATVEPNLSVLKNIV
                     PLVYACEYAYQKNPDVFQEFNITNASKILTNKTLIDIVKNFKSHKDKKMIFDSRYNIA
                     HVLVNFADLVICNQWGNALNYAYLDVVYFGTPLVHNAHLCKDIGYYYEDFKLKDAGDL
                     ILKAIKERKSDKDYTTRHREILKRYTIENQEMINQYELLLNNLFEKNQIDGKQYDWQL
                     NLLK*"
                     /db_xref="UniRef100_F2C1C4"
                     /db_xref="hif:HIBPF05200"
                     /db_xref="E7A3U4_HAEIF"
                     /db_xref="F2C1C4_HAEAE"
     gene            complement(3499..3575)
                     /locus_tag="PH2015_20_scaffold_1_prodigal-single_trna_30"
     tRNA            complement(3499..3575)
                     /product="Ile"
     gene            complement(3633..3707)
                     /locus_tag="PH2015_20_scaffold_1_prodigal-single_trna_29"
     tRNA            complement(3633..3707)
                     /product="Arg"
     gene            complement(3713..3786)
                     /locus_tag="PH2015_20_scaffold_1_prodigal-single_trna_28"
     tRNA            complement(3713..3786)
                     /product="His"
     gene            complement(3793..3877)
                     /locus_tag="PH2015_20_scaffold_1_prodigal-single_trna_27"
     tRNA            complement(3793..3877)
                     /product="Pseudo"
     gene            complement(3938..4012)
                     /locus_tag="PH2015_20_scaffold_1_prodigal-single_trna_26"
     tRNA            complement(3938..4012)
                     /product="Met"
     gene            complement(4017..4090)
                     /locus_tag="PH2015_20_scaffold_1_prodigal-single_trna_25"
     tRNA            complement(4017..4090)
                     /product="Gln"
     gene            complement(4098..4182)
                     /locus_tag="PH2015_20_scaffold_1_prodigal-single_trna_24"
     tRNA            complement(4098..4182)
                     /product="Tyr"
     gene            complement(4184..4259)
                     /locus_tag="PH2015_20_scaffold_1_prodigal-single_trna_23"
     tRNA            complement(4184..4259)
                     /product="Val"
     gene            complement(4361..4444)
                     /locus_tag="PH2015_20_scaffold_1_prodigal-single_trna_22"
     tRNA            complement(4361..4444)
                     /product="Leu"
     gene            complement(4449..4522)
                     /locus_tag="PH2015_20_scaffold_1_prodigal-single_trna_21"
     tRNA            complement(4449..4522)
                     /product="Trp"
     gene            complement(4604..4680)
                     /locus_tag="PH2015_20_scaffold_1_prodigal-single_trna_20"
     tRNA            complement(4604..4680)
                     /product="Lys"
     gene            complement(4687..4762)
                     /locus_tag="PH2015_20_scaffold_1_prodigal-single_trna_19"
     tRNA            complement(4687..4762)
                     /product="Pro"
     gene            complement(4766..4843)
                     /locus_tag="PH2015_20_scaffold_1_prodigal-single_trna_18"
     tRNA            complement(4766..4843)
                     /product="Pro"
     gene            complement(5129..5203)
                     /locus_tag="PH2015_20_scaffold_1_prodigal-single_trna_17"
     tRNA            complement(5129..5203)
                     /product="Sup"
     gene            complement(5452..5820)
                     /locus_tag="PH2015_20_scaffold_1_prodigal-single_3"
     CDS             complement(5452..5820)
                     /product="hypothetical protein"
                     /codon_start=1
                     /transl_table=11
                     /translation="MKNTKHNPTMMIKSAFSNKIHKLLNKCYGIKKGTKEWYDCRREH
                     NQNAWSDFLKLTDQEKIELFDKIEAIYVETSQELTNYFQDRGFKKRVEKQRVKRDYAP
                     KKKTKKEDYEKNLKENLDSK*"
     gene            complement(5823..6047)
                     /locus_tag="PH2015_20_scaffold_1_prodigal-single_4"
     CDS             complement(5823..6047)
                     /product="hypothetical protein"
                     /codon_start=1
                     /transl_table=11
                     /translation="VFHFNKKHLQDPTIPMWVVKCRGDTYYVNYVEVSPGVGFSTKET
                     PNNPHTKGSIKFKANLMIEEKNNIINAKIY*"
     gene            complement(6103..6339)
                     /locus_tag="PH2015_20_scaffold_1_prodigal-single_5"
     CDS             complement(6103..6339)
                     /product="hypothetical protein"
                     /codon_start=1
                     /transl_table=11
                     /translation="MLDYPEQANQWNNNYLICLSVENENQLKTLLEKIGMNNIPVSYF
                     LEPDIGNELTAITFQGTEKASKLTSSIPLALKNL*"
     gene            complement(6506..6889)
                     /locus_tag="PH2015_20_scaffold_1_prodigal-single_6"
     CDS             complement(6506..6889)
                     /product="Adenosylmethionine decarboxylase {ECO:0000256
                     |SAAS:SAAS00093036}; EC=4.1.1.50
                     {ECO:0000256|SAAS:SAAS00093036};;  TaxID=552518
                     species="Bacteria; Proteobacteria; Alphaproteobacteria;
                     Rhodospirillales; Rhodospirillaceae; Elstera.;"
                     source="Elstera litoralis.;""
                     /codon_start=1
                     /transl_table=11
                     /translation="MFNPNHVHLIVRGFVNNPPRTEETLNKWLKELVDKVGMVVVAGP
                     TSVYVNEPGNEGVTGTITLATSHASIHVWDNETPSLVQFDIYSCKEYNIDVVLDHLNK
                     FDLTSCDWVYIDRNQGVNVITTGKR*"
                     /db_xref="A0A0F3IGD0_9PROT"
                     /db_xref="UniRef100_UPI00024864CA"
                     /db_xref="4.1.1.50"
     gene            complement(6892..7143)
                     /locus_tag="PH2015_20_scaffold_1_prodigal-single_7"
     CDS             complement(6892..7143)
                     /product="hypothetical protein"
                     /codon_start=1
                     /transl_table=11
                     /translation="MNKAAYEYLKNLEQTITNLIEDQEGKLGDVGCAVFTDDVSENVI
                     TKLDDILYEIETIMSDVEEGYYSETEFDDDNNDEDFDEY*"
     gene            complement(7189..7374)
                     /locus_tag="PH2015_20_scaffold_1_prodigal-single_8"
     CDS             complement(7189..7374)
                     /product="hypothetical protein"
                     /codon_start=1
                     /transl_table=11
                     /translation="MSFNKRILPNILVLEERLNSLGTTDFLKIYYYNPDAIIGSKESF
                     EFVKNVLSEETKSKKTS*"
     gene            complement(7377..7631)
                     /locus_tag="PH2015_20_scaffold_1_prodigal-single_9"
     CDS             complement(7377..7631)
                     /product="hypothetical protein"
                     /codon_start=1
                     /transl_table=11
                     /translation="MNFVKVLNSKAVVSSDENDFMVPEGVYICAVYFEGDIRFYGSEV
                     EGGLVDIAKNFNGEVETISQAKSVIDNIGCRFLNGNLVTN*"
     gene            complement(7651..8256)
                     /locus_tag="PH2015_20_scaffold_1_prodigal-single_10"
     CDS             complement(7651..8256)
                     /product="hypothetical protein n=1 Tax=Dasania marina
                     RepID=UPI00036EEC75"
                     /codon_start=1
                     /transl_table=11
                     /translation="MYTREQIKTAVITKGYVWFDDTANKGYDVNIIGVRNNAPNIADK
                     VTNVFDDYITISFKDENGVEQFYCWNATVDPGKKGVQQFSNKNGVARLVPNQYRGVWA
                     IDKHQGKYTALCQRNGNVTVYRDADKNLTFDESRLDTGMFGINIHKAGQDSTWVENWS
                     EGCQVFKRVKDFDEFMKICQKARKIWGNKFSYTLIESTDIK*"
                     /db_xref="UniRef100_UPI00036EEC75"
                     /db_xref="X0TZB2_9ZZZZ"
                     /db_xref="hch:HCH_06774"
                     /db_xref="UPI00036EEC75"
     gene            complement(8259..8549)
                     /locus_tag="PH2015_20_scaffold_1_prodigal-single_11"
     CDS             complement(8259..8549)
                     /product="Phage Tail Collar domain protein n=1 Tax
                     =Polaromonas naphthalenivorans (strain CJ2)
                     RepID=A1VWV5_POLNA"
                     /codon_start=1
                     /transl_table=11
                     /translation="MYEPFIGELCQFPYNFAPRGWAFCHGQLIAIQQNPALFSLLGTS
                     FGGDGVHTFGLPDLRPKNEDGTPIQLYVGQIYENKPYMETSIALEGVYPPRD*"
                     /db_xref="UniRef100_A1VWV5"
                     /db_xref="pna:Pnap_4722"
                     /db_xref="A1VWV5_POLNA"
     gene            complement(8573..9292)
                     /locus_tag="PH2015_20_scaffold_1_prodigal-single_12"
     CDS             complement(8573..9292)
                     /product="endopeptidase LytF (EC:3.4.-.-)"
                     /codon_start=1
                     /transl_table=11
                     /translation="MLLKLGSTGEDVKKLQTFLGLKDDGDFGPNTEKAVKTWQKANGL
                     KDDGIVGDATWNKMFPKNQDTPKSPGLSLEKLKGVIPDSVLNEIPETAAKFNITTNLR
                     LAHFLSQCAHESGNWKYKTELASGKAYEGRKDLGNTEPGDGVKFKGRGYIQLTGRANY
                     TKFSKFINEDCVANPNLVADKYPLSSAGYFFNTKSNMWPTCDKGATNDIVLAVTKKVN
                     GGTNGLADRQKYFTKFWNILK*"
                     /db_xref="bst:GYO_0417"
                     /db_xref="UniRef100_UPI00036A9553"
                     /db_xref="107343083"
                     /db_xref="UPI00036A9553"
                     /db_xref="3.4.-.-"
     gene            complement(9315..9473)
                     /locus_tag="PH2015_20_scaffold_1_prodigal-single_13"
     CDS             complement(9315..9473)
                     /product="hypothetical protein"
                     /codon_start=1
                     /transl_table=11
                     /translation="MIVYYRKSDSDKEPVSKSTKHSNRLEAAKYFAMLKNLNLKDFLR
                     LFTVEKIK*"
     gene            9549..10184
                     /locus_tag="PH2015_20_scaffold_1_prodigal-single_14"
     CDS             9549..10184
                     /product="hypothetical protein"
                     /codon_start=1
                     /transl_table=11
                     /translation="MSMNEYFSVNDNEAINGKIAELKSIQEQLDEALRVYQESIAELE
                     AAKASLVPEVLEAFKGQTDGAKKLNLMLADMAVEIVQESERLTTSYKVAFDTALDKVN
                     ANTKKVLEQILENSKVASKVKGQLKIDGAKIYEAALMDWFNSVKTWLAKAYNKINIFS
                     SRAEEGLDEIKAMISQYDEEQENMYASKNMDDFESGAVYESLNRMKKIINL*"
     gene            10199..10351
                     /locus_tag="PH2015_20_scaffold_1_prodigal-single_15"
     CDS             10199..10351
                     /product="hypothetical protein"
                     /codon_start=1
                     /transl_table=11
                     /translation="MAAKKSAGTSNVKTYKNRGKVTRKGIIAKTKQSKNKRSKNYKKP
                     YRGQGR*"
     gene            complement(10493..11893)
                     /locus_tag="PH2015_20_scaffold_1_prodigal-single_16"
     CDS             complement(10493..11893)
                     /product="DNA helicase {ECO:0000256|SAAS:SAAS00145970}; EC
                     =3.6.4.12 {ECO:0000256|SAAS:SAAS00145970};;  TaxID=1539064
                     species="Bacteria; Proteobacteria; Epsilonproteobacteria;
                     Sulfurovum.;" source="Sulfurovum sp. FS06-10.;""
                     /codon_start=1
                     /transl_table=11
                     /translation="MKSKYTEEQLKFIEFSGPESVILSATAGSGKTHSTVGRLNHLLN
                     NGVDPNRIIFFSFTNDAVNELRSRIDGDVKITTIHSFTTSVLGKLGRFKPIVTFYDFI
                     NWYRDKKKPSFKDPLRVREEYYKTIERFYEEGGSISASFSAYKLQFHDGVKSPRPNFY
                     DHYVAFLKETNSRDFSDMLIDTEKLTRDPQHINFFNGMYDYIFIDEYQDTSTLQMKIL
                     SAINAKQYYLIGDKNQSIYGFSGANCEKIESLLKKKKTVVELTLTKNFRSHRKIVQNA
                     NKFSSLMAVPESEHEGFVDNKFITKKTLFNMMVDGKPLTILVRTNNVIKEIEKQGFKK
                     RIPMRYFNYITKTDLENIKKSVISEPLKKKLNEILPYFLNVQELVEFIEENQYSDVFV
                     TSIHKSKGREFPRCVVINSADPQMMVKELGYMYDFSEFSFVTEDGEIDEEARNIHYVA
                     VTRPKEELYFMIYDDF*"
                     /db_xref="A0A0C2ZMB9_9PROT"
                     /db_xref="UniRef100_A3U974"
                     /db_xref="cat:CA2559_10008"
                     /db_xref="A3U974_CROAH"
                     /db_xref="3.6.4.12"
     gene            11954..12508
                     /locus_tag="PH2015_20_scaffold_1_prodigal-single_17"
     CDS             11954..12508
                     /product="hypothetical protein"
                     /codon_start=1
                     /transl_table=11
                     /translation="MAILTFKGLFEPQRKQFNQVKLNEREIHNCVLYMTNIYNRDSKG
                     GKLPTKKEKYEKMFVTLCALTAISRVIDYPIVDYKNISKDPISQFRDLVGQYFDVIVF
                     NYDEFPLFYYKMYKKALFVCKLSKDEYIVCGYGTPYVINSFHSKSLVSSPDIRQNSNM
                     SAYYGFEHLKRLPKNVYDFKLLIK*"
     gene            12535..13203
                     /locus_tag="PH2015_20_scaffold_1_prodigal-single_18"
     CDS             12535..13203
                     /product="hypothetical protein"
                     /codon_start=1
                     /transl_table=11
                     /translation="MKKIYRVTEDQMADLIKMKKEAVTETNVKPKKKKYKITEDQLKE
                     IFGQLGNKAIKEMDNYNYPMGSDRPDAPWNQDDSHIKSGESVSGDFVGAFVDRDQYLI
                     KNKSNGQVFFTINDAFETGKEDIYDLLHDYLDVQQEEDEDEDGRYMTSISDWKDFIEA
                     DDLLNGLASYMNDIAKRGHSLKIVTTTDEWENGEGELLLLSQETLPALYGEKIINKAK
                     ELMA*"
     gene            complement(13200..13526)
                     /locus_tag="PH2015_20_scaffold_1_prodigal-single_19"
     CDS             complement(13200..13526)
                     /product="hypothetical protein"
                     /codon_start=1
                     /transl_table=11
                     /translation="MEYKLQHPEVNKLIKVNLNLLLTKLKNDSPEFFVGVETKNQDSI
                     NRIDECVKFLKKSDLLETPFVVFENNLIGVIDGRHRIAATKKMGHHQIFIEVPLDQEL
                     LFKDLI*"
     gene            13605..14537
                     /locus_tag="PH2015_20_scaffold_1_prodigal-single_20"
     CDS             13605..14537
                     /product="Uncharacterized protein n=1 Tax=Pelagibacter
                     phage HTVC008M RepID=M1IPD4_9CAUD"
                     /codon_start=1
                     /transl_table=11
                     /translation="MIVKKEDILKSFTNERELWENIKKETTGSVVLEVVTDLFTITEN
                     SENPSFFISKDIETFGKPLMEKNGECFHVNVNPNYRDLSFVFEVINEMYENNEFSSLV
                     SESKVVCEECFELAIEKKLTEDFDRWVLKDNISEDVSYHLKNKIPLLENIYRPGSEKH
                     INLIKETRMLWEKKIIKLSELDQHLFETTDLGLFDHYEGILVPLDLPFTDDMLFEAKY
                     QGKEVQLNKPKRGGSKKFYVYVRKPGGGVKKVSFGDTTGLSVKINDPKARKSFAKRHD
                     CANKKDKTMAGYWACRLPRYASLLGLKSKFGGFW*"
                     /db_xref="UniRef100_M1IPD4"
                     /db_xref="M1IPD4_9CAUD"
     gene            14521..14799
                     /locus_tag="PH2015_20_scaffold_1_prodigal-single_21"
     CDS             14521..14799
                     /product="hypothetical protein"
                     /codon_start=1
                     /transl_table=11
                     /translation="LVDSGKPYIDIEVGDSYVIREFGDDIDPIELMWHRDDEDRVVKV
                     LNETDWYFQYDNQLPIPLKENASLKIARHDWHRVIKGTTKLRLKIVKK*"
     gene            complement(14789..15169)
                     /locus_tag="PH2015_20_scaffold_1_prodigal-single_22"
     CDS             complement(14789..15169)
                     /product="hypothetical protein"
                     /codon_start=1
                     /transl_table=11
                     /translation="MIYENPLAEILSVHNFKVDRATAEMLCYTFNREIKCDRKINIEL
                     FRRFAKYKPLYVFNFGGVINYERKDQPIQLQGVEIVVPEGGEEKFMEDNSNYIFYGGP
                     NSGLQWLDDDEDSKNVYGTCRITF*"
     gene            complement(15144..15713)
                     /locus_tag="PH2015_20_scaffold_1_prodigal-single_23"
     CDS             complement(15144..15713)
                     /product="Deoxynucleotide monophosphate kinase n=2 Tax
                     =unclassified Mimiviridae RepID=G8EDN5_9VIRU"
                     /codon_start=1
                     /transl_table=11
                     /translation="MLIGVLGKKRSGKDTTGDYLVASKNFVKYSFANPIKRGAMELFG
                     FTEDQVFGDTKDEVDPTWGITPRLVLQIMGTEVFQYDMPKYIPELQVFGRGFWVKRFE
                     QWYNQNKDLDVVICDVRFQHEVDAILKMGGSIWSVQRPNLTTGDEHASEKEMDSIVGI
                     TTEIINDRTLHDLYDKIDNLVDDLRKSLS*"
                     /db_xref="UniRef100_G8EDN5"
                     /db_xref="G8EDN5_9VIRU"
                     /db_xref="sml:Smlt1058"
     gene            complement(15783..16301)
                     /locus_tag="PH2015_20_scaffold_1_prodigal-single_24"
     CDS             complement(15783..16301)
                     /product="hypothetical protein"
                     /codon_start=1
                     /transl_table=11
                     /translation="MTDSASSVNTGVDTTADEEIPMEDTPLDQPEDLATDFSSEELPA
                     DTAPQTEEPAEVGPSTDAEDGENPDEPILKTVQKLTGKLSQKMRDGAEELTSKDYKYV
                     INSIVSAIDMTKISEEDMKDILNKVQNKDSEDSTESGEETQPAEPQPVQEEPGDYLKR
                     IQKSIIDEFLTK*"
     gene            complement(16343..16711)
                     /locus_tag="PH2015_20_scaffold_1_prodigal-single_25"
     CDS             complement(16343..16711)
                     /product="hypothetical protein"
                     /codon_start=1
                     /transl_table=11
                     /translation="MRPIGSEKIQDVDQKLARILEIAGVEKNTINENKPLVGKLANVL
                     HEAVASNGNEYAIVQEEKHVYIKVKNGDSYDYLTGIENIHEHSYRSYAEALKHLNMMF
                     KQINENVGYKENIDVLKKKA*"
     gene            complement(16771..17514)
                     /locus_tag="PH2015_20_scaffold_1_prodigal-single_26"
     CDS             complement(16771..17514)
                     /product="Putative uncharacterized protein n=1 Tax
                     =Synechococcus phage S-CRM01 RepID=F5B3Z5_9CAUD"
                     /codon_start=1
                     /transl_table=11
                     /translation="MDKILNSFIPKKSLCSDIWSNPESDDFQSIKLDKDVREHLILIA
                     KDFVDSIGVDTFAIEDILFVGSLANYNWSDYSDVDLHLVVDKNKFNEDQTLTDEFFTA
                     KKEVYNLKHNIKVRNFDVEVYVQDISEELEASDGIFSVLYNKWRKTPTKDKPSVNKTD
                     IVKKVKEFNKKLSDIQSEEDSEAKLLKLKKLKEKIRAYRKSGLSDSGEYSTENLVFKY
                     LRRSGYMDKLAEIGINVKDEFLSLENELY*"
                     /db_xref="UniRef100_F5B3Z5"
                     /db_xref="A0A0F9JXP6_9ZZZZ"
                     /db_xref="F5B3Z5_9CAUD"
     gene            complement(17553..18215)
                     /locus_tag="PH2015_20_scaffold_1_prodigal-single_27"
     CDS             complement(17553..18215)
                     /product="prolyl 4-hydroxylase subunit alpha n=1 Tax
                     =Pseudoalteromonas haloplanktis RepID=UPI00031AA30B"
                     /codon_start=1
                     /transl_table=11
                     /translation="MDNLVKIYKNALPKDVCDFIINEFENSSNQMEGISGAGVNKMVK
                     SSTDLMIHLNLENPKWLYVYEYLTENLLGYLVDYIEENNFLTVTGGFSSKASAVRTAQ
                     SCFMASNCGYPHIQIQRYIGDQGYYAWHHENEGGVTGKRELFFIYYLNDVEGGETEFK
                     FNPQKVKPETGSLLMAPALWTHKHRGNPPGNDQVKYIITGWIEKTDDHYISSEFEEDY
                     LM*"
                     /db_xref="UniRef100_UPI00031AA30B"
                     /db_xref="Z5XND3_9GAMM"
                     /db_xref="pseo:OM33_02220"
                     /db_xref="UPI00031AA30B"
     gene            complement(18215..18679)
                     /locus_tag="PH2015_20_scaffold_1_prodigal-single_28"
     CDS             complement(18215..18679)
                     /product="hypothetical protein"
                     /codon_start=1
                     /transl_table=11
                     /translation="MEIDIRYNSRVNITFHNMAKVSVRGDHNYLVKWYENGDFVGEMY
                     LNSGTWGAFPMNEIGNWRIEFWFENQLVHSYHNNLANNPVLLICENNNLDFKSFVSSV
                     REYANQIASTYNTKLRVYFKNSELCDFTEDNFKPLRLNDKIESFKIIFSKNF*"
     gene            complement(18679..18924)
                     /locus_tag="PH2015_20_scaffold_1_prodigal-single_29"
     CDS             complement(18679..18924)
                     /product="Lysine--tRNA ligase n=1 Tax=Synechocystis sp.
                     PCC 7509 RepID=L8KYG7_9SYNC"
                     /codon_start=1
                     /transl_table=11
                     /translation="MSVTSKQYVGEEVVVVYESSNIKGGRYNTNTKKLQITFNNGMVY
                     EYDDVPHEIFAELNLSESQGKYFNKSISKNYTYKKVL*"
                     /db_xref="UniRef100_L8KYG7"
                     /db_xref="H6X3W2_9CAUD"
                     /db_xref="cpi:Cpin_6775"
                     /db_xref="L8KYG7_9SYNC"
     gene            complement(18908..19141)
                     /locus_tag="PH2015_20_scaffold_1_prodigal-single_30"
     CDS             complement(18908..19141)
                     /product="hypothetical protein"
                     /codon_start=1
                     /transl_table=11
                     /translation="MEKITVYFKQGGFAEFNDISAQVISGNSLLITTKTTENVKDDEP
                     LLITTTEVIDLGGVKKFTKINKTRKLEYNVSDK*"
     gene            19183..21720
                     /locus_tag="PH2015_20_scaffold_1_prodigal-single_31"
     CDS             19183..21720
                     /product="ATPase AAA-2 domain protein n=2 Tax=Riemerella
                     anatipestifer RepID=E4TAH3_RIEAD"
                     /codon_start=1
                     /transl_table=11
                     /translation="MSRISLSLQKTIGNIMKERMTNELRTAFTKGQSIALKYSDSMLR
                     LQHVMYGILTTENMVYEIVKNKVLDFDTMVNDLNEMNKRLSDSGRDSNTTILPFESDL
                     QDVIKESITRKKSDDYITVELFFLVAIERDNAISKLFKEYGLTKTFVAKKVKQLSTPQ
                     NVNSFYSDSVNNNNNNDWSKDRKSPNDANKNTSKTKTPTLDNFGRDLTILAQEGKLDP
                     VIGRAAEVERVCQILTRRKKNNPILIGDPGVGKTAIAESLAIKIATGECPRPLLNKRV
                     VTLDMTSLVAGTKYRGQFEERIKAIVDEAKDSPNVILFIDEIHTIVGAGNSSGSLDAA
                     NVFKPALARGELQCIGATTLDEYREHIEKDGALDRRFQKVNVNPPSVSDTKEILMNIK
                     LKYEDYHKVVYTEEAINEIIALADRYITNREFPDKAIDIMDEAGSRTQVSIKAPQKIK
                     DLEKSLKDIKEQKQLVVKTQNFEQAAQLRDQEKKILSELDKEVANWKLSINEKRNIVT
                     PDMISEVVSMMTGIPVSKVTENELKRLLSMDKELNGCVVGQDEAISKVVASIKRNRTG
                     IRKQSKPIGSFLFIGPTGVGKTELAKSLSEKVFGTKDSMIRIDMSEYSEKFNISKLIG
                     APPGYIGYNEGGQLTEKVKNKPYSLILFDEIEKAHPDVFNVMLQLLDEGFLTDANGRK
                     INFKNTIIIMTSNIGLKEVQDFGTKIGFSDSDSDNQENSKSIIEKNLKKTFKPEFINR
                     LDDIVYFNYLSDTDIKKIIDLQLKDFEVRLNEMGFSVKIDKKTKDFILEVGYNKLYGA
                     REIQRTIQKYIEDPISDEMLKMGLPKSGKINVKLNSSVNKVVVSITE*"
                     /db_xref="UniRef100_E4TAH3"
                     /db_xref="rai:RA0C_1442"
                     /db_xref="E4TAH3_RIEAD"
     gene            21806..26854
                     /locus_tag="PH2015_20_scaffold_1_prodigal-single_32"
     CDS             21806..26854
                     /product="Collagen triple helix repeat protein n=1 Tax
                     =Bacillus amyloliquefaciens LL3 RepID=F4EL63_BACAM"
                     /codon_start=1
                     /transl_table=11
                     /translation="MATITIYLRKNLGRALSYTELDANFQNVKTAVEGLGITDLGDVV
                     LLNPQNGDIFAYNSTTNKFENTQDLAGSYTFNQISVTGMTENYNPSYFVSYSPTTGEF
                     SFSEVVSGTSGTAGSSGVSGVSGSSGSSGSDGTSGSSGLSGTNGSRGVSGSSRTSGTA
                     GTSGTSGNSGVNGNSGLSASAGTSGSTGTNGTAGVSGSSNSSGSAGTSGSTGTAGNAG
                     SSNLSASSGTSGSSGSNGSAGNAGSSNLSASSGTSGTAGTSGLPVPSGSSTLSGTSGS
                     SGTNGSNGVVGNNGASALSGTSGSSGSNGSAGNNGNNGASALSGTSGTSGSNGSNGVA
                     GNNGASALSGTSGSSGSNGSAGNAGSSNLSASSGTSGSSGTTGTGGNNGQSGLSNSSG
                     TSGSSGSTGTVGSAGQSGLSRSSGSSGTSGSTGSAGTVGSSNVSASSGTSGSSGSTGT
                     AGNAGASNVSASSGTSGTAGTSGLPVPSGTSSLSGSSGSTGTNGTNGVSGNNGSSNIS
                     GTSGSSGSNGSSGNTGVNGTSNISGTSGSTGTAGTAGNAGSSNLSASSGTSGSSGTTG
                     TGGNNGVSGLSRTSGTSGSTGSAGTDGQSGLSKSSGTSGSSGSTGTAGNAGSSNISNS
                     SGTSGSTGTAGTAGLPVPSGSSTLSGTSGSSGTAGTTGMSMTPGASGASGTSGSSGTV
                     GSSGNAGGNGTSNVSGTSGSSGSNGSNGIAGNNGVSALSGTSGSTGSNGSNGIAGNNG
                     SSNVSGSSGSSGTAGTSGMPVPSGSSTLSGTSGSSGTNGSNGVAGNKGTSNISGTSGS
                     SGTNGTAGAAGNNGASSVSGQSGTSGSSGTAGTTGMSMAPGASGASGTSGSSGTAGSS
                     GDAGNNGASALSGTSGSSGTNGSNGVAGNKGTSNVSGTSGSSGTNGNNGVAGNNGASA
                     VSGSSGSSGTTGTGGFSGAHGASGASGSSGSSGTLGSSGEGGVSGLSRTSGSSGTSGS
                     NGNSGNNGASALSGTSGSTGSNGSSGNSGANGVSALSGTSGSSGSNGSSGNAGNKGAS
                     NISGTSGSSGTAGTSGLPVPSGSSTLSGSSGSSGTNGTNGNAGNNGNSGLSGQSGSNG
                     TNGVAGNNGTSGLSGISGSNGSNGTNGNNGVAGNNGASALSGTSGSSGTSGSNGDGGT
                     NGLSRTSGLSGSSGTSGSNGNAGANGNSGLSGISGSNGSNGTNGVNGNNGNSGVSGIS
                     GSNGSNGTNGNNGNNGVNGNSGVSGISGSNGSNGTNGVSGNNGVSALSGTSGSSGSNG
                     TGGVSGANAVSGASASSGSSGSSGTSGVSGLNGTAGVSGISGSNGTNGNNGVNGNSGV
                     SGVSGSNGSNGTNGVNGNSGVSGVSGISGSNGSNGTNGNNGVSGNSGNSGVSGISGSN
                     GSNGTNGNNGNTGVSGQSGLSGSSGSNGTQGTNGVSRISGLSGSSGSTGTSGTSGQGT
                     SGVSGNGTSGASGSNGTSGTFGNSGISGQSGVSRTSGTNGSNGTTGVSGNGGLSGLSR
                     TSGSNGTSGVSGVNGSGGTSGVAGTSGQSINGTSGISGGSFTNQPDYLVRTTSTTTVQ
                     SVSFLKVDVTNTRLGINNVAPAYTLDVSGTIYSSGNIIAYSDERVKENVITISDALNK
                     VRNLRGVNYTRKDIEDKSLQMGVIAQEVQKVIPEVISIRESDGHLAVAYANMVGLLIE
                     AIKDLDKEIQSLKK*"
                     /db_xref="UniRef100_F4EL63"
                     /db_xref="bql:LL3_00772"
                     /db_xref="88119431"
                     /db_xref="F4EL63_BACAM"
     gene            complement(26884..27717)
                     /locus_tag="PH2015_20_scaffold_1_prodigal-single_33"
     CDS             complement(26884..27717)
                     /product="Uncharacterized protein n=1 Tax=Bacteroides
                     vulgatus (strain ATCC 8482 / DSM 1447 / NCTC 11154)
                     RepID=A6KY48_BACV8"
                     /codon_start=1
                     /transl_table=11
                     /translation="MSVDKLKDILATPTYCGQEQYLTAKITKYLNQSNLDYVIDEHGN
                     VYVTKGVADYYPCVVAHTDSVHRIVDMDILHHVDDENILYAVEKGTNKPTGCGGDNKA
                     GVYVCLELLDRVEALKAVFFVSEEYGCFGSILSDESFFENVGYTIQFDAPENDWVTHY
                     CNGVKLFDEEGDFYKTIQPILEDYMGDYILGRHPYTDVSVLGAFYDFSCINYSVGYYN
                     MHSASEYVKVKDVEQAKNIALEIISYLGNIKYTFIDESVRIDKKMAKERALKSLNSLR
                     K*"
                     /db_xref="UniRef100_A6KY48"
                     /db_xref="X1AVV1_9ZZZZ"
                     /db_xref="bvu:BVU_0656"
                     /db_xref="A6KY48_BACV8"
     gene            complement(27714..28217)
                     /locus_tag="PH2015_20_scaffold_1_prodigal-single_34"
     CDS             complement(27714..28217)
                     /product="Mannosyl-glycoprotein
                     endo-beta-N-acetylglucosaminidase n=3 Tax=Cellulophaga
                     phage phi12a:1 RepID=S0A0X6_9VIRU"
                     /codon_start=1
                     /transl_table=11
                     /translation="MIMGTTVLISVGSFFIGKNLNTIINKTLVTQIEFHKKEVKLTPT
                     EFSEILKKYKFIYPEVVMAQAYIETGLGSAGVGRTNKNLFGMRYPTTRVTLAIGEEYG
                     FAVFDNYKESVLDYKLWQTTVFGVNNNISLDEYYQTLDMIYSENKNYSLKVKQVIKSN
                     NIENYFK*"
                     /db_xref="UniRef100_S0A0X6"
                     /db_xref="S0A0X6_9VIRU"
     gene            complement(28308..29567)
                     /locus_tag="PH2015_20_scaffold_1_prodigal-single_35"
     CDS             complement(28308..29567)
                     /product="hypothetical protein n=1 Tax=Methylosarcina
                     fibrata RepID=UPI00035F9FE3"
                     /codon_start=1
                     /transl_table=11
                     /translation="MKDILINEYNNTEILGIEHKEPSNSFIVHFINGAFFEIKGPMSK
                     KYRVEFSDNKTGQTIHTWEITNNMWTKSSIEYFIEWNIIAIDLETNEVVFKHTYNAEN
                     KRVYVHLDSGAVGDTLAWFPYVEEFRKKHNCEILCSTFHNEWFEKMYPEITFVKPGTP
                     VHDLYAMYKIGWFYDNKEVVKTKIPIDFKQHPLQETSSSILGLQYKEVKPLINIPEEP
                     SRFDGKYAVIAPHASAHAKYWMHPGGWQSVIDYLNDRGYKVVMITSEKLGDPWHDSKL
                     GGTLKGVIDKTGGHIDLMDRIIDIKHASLFIGLGSGLSWLSWAVGTPTILISGFSYPL
                     SEFNDCYRLFTPDTENTCNGCFNRHWLNPGDWEWCPEHKDTDRHFECSKTITTEMVIE
                     GVNKLLAEPEVVKTEDIKKKSFFGKFF*"
                     /db_xref="UniRef100_UPI00035F9FE3"
                     /db_xref="bgd:bgla_2g12740"
                     /db_xref="A0A0D5DAW0_BURGA"
                     /db_xref="UPI00035F9FE3"
     gene            complement(29548..31173)
                     /locus_tag="PH2015_20_scaffold_1_prodigal-single_36"
     CDS             complement(29548..31173)
                     /product="hypothetical protein n=1 Tax=Candidatus
                     Latescibacter anaerobius SCGC AAA252-E07
                     RepID=UPI0003B3C023"
                     /codon_start=1
                     /transl_table=11
                     /translation="MKILGFSAGNHSCGISLIEDGKIIFSLEEERHTRIKVYKDFYND
                     IFRLPAKSLDEAFKKFNLDIDSIDYITSYYPKHEVKMFWSELGLGLFPEHKFVFIDHH
                     DSHAATAYYLSGFDDDTLVVTMDASGGDYSAKYFVGSNGELNFIDGLGLDRKSFGHYY
                     AMLTEFVGFKRLKDEGKIVGMAGHGTHYSLAYEAFNECIKINGIHTDLDQSEVLFGKL
                     YEDFYSAYYKRLGSKIFFGTKADIAYTGQLVFEEKICQLLNNLHNMYPNIKKIALAGG
                     VFANVKLNKRINELYWVDEVFVAPPMGDEGCPLGCALMVHKMFTPAFKPFKLDNMFMG
                     TSYTDDQVGENYWNSYKFSRELFTPDVAANYLASGKIIGVFNGRYEHGPRALGNRSII
                     GEVTNPHTYDKINNKLQRNDFMPFAPAVMDEYADNIFEIKKSRYTAQFMTMLYDTKPE
                     WAYRIPTVVHPKDKTARIQIVTKDSNPTFHKILDEYNKLTGVPVLLNTSFNVHEEPIV
                     CHPNEAFTHLENDVVDLLIINNFIYKKYEGHIN*"
                     /db_xref="UniRef100_UPI0003B3C023"
                     /db_xref="arg:QT11_C0001G0498"
                     /db_xref="87369319"
                     /db_xref="UPI0003B3C023"
     gene            complement(31174..32115)
                     /locus_tag="PH2015_20_scaffold_1_prodigal-single_37"
     CDS             complement(31174..32115)
                     /product="hypothetical protein"
                     /codon_start=1
                     /transl_table=11
                     /translation="MRICQVHPGCGIPVPPPNWGAVEKIVWEFTQNLRILGHEVDIKY
                     AGEINPGDYDIVHVHMANLANQLHERGIPYIYQLHDHHAFYYGKNSFVFTENLKAIVN
                     SQVSLMPGRFLVPYFDTPKAIYFSHGVNTAFFKPAEKLPNEHRLLCLANNGLAGMDGY
                     DRKGFGFAIKAAMAKNLPITIAGPRNNENFLKENPWVFAYPKLNLEWEPNQEELVDLY
                     HRHTIFMHPSELEAGHPNLTILEAAACGLPVNGWIEMETDFDGMWRAPRVVTELVRGL
                     DDIINDYPNYRQKAIDHAQSLSWYNRSKELLEIYKNQ*"
     gene            complement(32125..34896)
                     /locus_tag="PH2015_20_scaffold_1_prodigal-single_38"
     CDS             complement(32125..34896)
                     /product="hypothetical protein"
                     /codon_start=1
                     /transl_table=11
                     /translation="MKKLLYIAPHLSTGGLPQYLTKKIELLRNDFEIYVVEWSNHTGG
                     VLVVQRDKITSMVEPDKFFTLGENKMDLVQIINKISPDIIHLEEIPEYFMDFDVAKEI
                     YKKDRGYVIVETSHDSSYDATQKKFFPDKFMFVSNWQIKLFDPIKEVPKVLVEYPIEY
                     KSRPDRETALSELGLDPNKKHVLHVGLFTPRKNQAEFFEYARSMPEYEFHSVGNQAGN
                     FAYYWEPLMVNKPKNVTWHGERKDVDRFYKAMDLFLFTSRGSDNDKETMPLVIREAIS
                     WNMPIMIYNLSVYLNYFNKFGNIKYLDFSDFDKNCEMIKDVLDNSLDFQEVLPMETEV
                     TVKEINRSNEAIVISTYPTTKSSFETTVECIEAAKKTGRKVILTSHLPISPSLQELVD
                     YAIYDKNNILTKHTFYSQSRYSEHDFFAFVNLRGENNDVYHGPTCYTNYYNGASLAKE
                     LGIDKVYFLNYDYILKNGEYLDNISQILDVKSAYFGDMPNNPEGHSVTTFFMGVKPDF
                     FLNTTEPISCAKDYEDLKDKWGSFSNGYENMMYFAFRNQMHNIHLVDEELFKKGVEDN
                     FYHRDYSRVEYFTILPCSIPNKFVTYLQVSNSIDSRIINIKINKNGSLVKEDQLTVTG
                     KGAWYSITDYDLNFNDEYLVEYSSFDKDTQQLIEYKTILIDRNYLQNVLPNNGMFTYN
                     GDLAKLSDVSNDKPKIRVVHLVTEPQTNPKEIRSAHSLKDFASNFDNVEYYQQVNEIY
                     KELPPIDTCNRPNDIAPEPGYFKLSPGHYGCFLAHKNGITLPDNGKYDFVLIFEGDVI
                     IDAPYQELYDNLVRWSGLAKEENVDMVGFGNYCAERYSGEREDLMLNLSIFAPAQSYL
                     INREKLPTFVEKFETCKWDAFDLWMTKVANLHGAMANKIYTKHLPGYSIVDQKDKNKD
                     NDYAAIFTN*"
     gene            complement(35003..36580)
                     /locus_tag="PH2015_20_scaffold_1_prodigal-single_39"
     CDS             complement(35003..36580)
                     /product="Gp23 major capsid protein (Fragment) n=1 Tax
                     =uncultured Myoviridae RepID=A8WEB3_9CAUD"
                     /codon_start=1
                     /transl_table=11
                     /translation="MGALLESGKVGNVSLNHLKAVRTDVIERWDSLGLLEGLGGHRKE
                     NIAQLFENQASYMLNESVALGNEGSFETVVFPIVRRVFSKLLANEIVSVQALNLPIGK
                     LFYFVPKLENSAFAAGAAGIDPAGTQVSANLYDSFYGENGLYDNSKGAATTLTGTVTT
                     ANVFEFAATGNGYAAKAGTSIAAGATEIMKVNFGASITNWENAEEVMSTLAMTSATAN
                     ADFDFYLPAQKYGNSIMEANGDIYVAVVNNSASVALPLTGLTVTAKEYDSLEYEDQMG
                     EVSFELKSVTVSVIERKLRAQWSPELAQDVSAFHNIDAEAELTALLSEQVAAEIDREI
                     LRDLRRGAAWRMTWDYSGSRVNTGGLSASNGFYTQKEWNQTLITAINQVSAQIHKATL
                     RGGANWIVVSAEVSAILDDLEYFHVSNAAPEQDKFNMGIERIGSLGGRYQVYRDPYFP
                     ADTILMGHKGTSLLDTGYIYAPYVPMQLTPTMYNPFTFAPVKGIMTRYAKKMVNNRFY
                     GVIKCKNIVQFGIAGLR*"
                     /db_xref="UniRef100_A8WEB3"
                     /db_xref="X1DRZ9_9ZZZZ"
                     /db_xref="A8WEB3_9CAUD"
     gene            complement(36623..37843)
                     /locus_tag="PH2015_20_scaffold_1_prodigal-single_40"
     CDS             complement(36623..37843)
                     /product="Protein Ycf2 (Fragment) n=1 Tax=Oenothera
                     picensis RepID=YCF2_OENPI"
                     /codon_start=1
                     /transl_table=11
                     /translation="MSKTNILAETLAEIQELREAVEKNANYALKSTLKEELEDIVKKT
                     LDESWTNEELTDDMPGEGLPGDQNPEGDDQINNDDAETPAIDDVEGDEEVIDLTDEPN
                     EEVIKHFDLMDPADEIEIVQKPDGGIQINIQASEEKPEGDEEAPAENPEFEITGDDEE
                     LKIAEGEMQDETTQLEEEPVYEIEISEEDVNALEETIDETQEVAEKTDEPVSEGDEEK
                     IEETVEETVEETVEEDVDHNTAKAHMKNKEQELHESLVVMRKKYQEVVAENNKKTEEL
                     TGLKGLVEEFKGSEADYKDAIKNLKSQLQEVALFSSNLTYAIKLITENSTTKDEKLEI
                     LKRFDNAKNLNESREIFNTMQSQFSSNKAATKQMVEEKIMESPKASGSSKLNESTAYQ
                     NPQLSRILEIIGKI*"
                     /db_xref="UniRef100_P31568"
                     /db_xref="YCF2_OENPI"
                     /db_xref="htu:Htur_0985"
     gene            complement(38012..38248)
                     /locus_tag="PH2015_20_scaffold_1_prodigal-single_41"
     CDS             complement(38012..38248)
                     /product="hypothetical protein"
                     /codon_start=1
                     /transl_table=11
                     /translation="MRNYYWYTVTIQFVVEDEQTGKVKKIKENHLTKAISVTDAEASV
                     IKDLEGYMGDYRILKVDESRYTRIIVPEGVELNA*"
     gene            complement(38303..39109)
                     /locus_tag="PH2015_20_scaffold_1_prodigal-single_42"
     CDS             complement(38303..39109)
                     /product="Uncharacterized protein {ECO:0000313|EMBL
                     :KKL86158.1};  TaxID=412755 species="unclassified
                     sequences; metagenomes; ecological metagenomes.;"
                     source="marine sediment metagenome.;""
                     /codon_start=1
                     /transl_table=11
                     /translation="LVKQDLICFPLYLLDISILKMGLKILKENEEGFGILVEGDAGFV
                     SESITGEILKESVQGPIDLSKPIYYYATLQKYGVENRNGRVYPEDILRREVEKYREVI
                     ARNASFHELDHPQESVISLKGGSPHRIVDMFWKDNVLIGKLEILVSEGFRRNGVISCN
                     GDLVAMYLSYGMTLGISSRGVGSLKKVGGKNVVQSDFELICWDIVSSPSTPGSYLYKD
                     AEDFAKYDEVLKEPSEIEETKGVNRATGEKYTGGESKEDLVAKLNKFLKI*"
                     /db_xref="A0A0F9FIP5_9ZZZZ"
     gene            complement(39126..40049)
                     /locus_tag="PH2015_20_scaffold_1_prodigal-single_43"
     CDS             complement(39126..40049)
                     /product="hypothetical protein n=1 Tax=Gemmata
                     obscuriglobus RepID=UPI00016C3F54"
                     /codon_start=1
                     /transl_table=11
                     /translation="MMEQEELYEYIPEDSAEVLKNHVENLLPTIESWYTINNTDFYFN
                     FKTVATVDSGLYTMIYNDSNGFGISKLSYKSDEFFHLPSLPHKEIIDDLKTFWDNIDR
                     FKNYNLTPKRGVILYGDPGCGKTSLIHLLVDELKKYNGLCIYFENPYNWVELAKLVRK
                     VEKTRPLLCVIEDIDLVIEKFGEEVFLNFLDGLNSIENVVYVATTNNLEKIPDRIKDR
                     PSRFDKKYKIEKPNSEDRAIFFNSILNDEDKKLYNINQLVKDTNNFTMAHLKETFISL
                     YILKNEYSDTIKRLKKSKITDDRIGFNISDE*"
                     /db_xref="UniRef100_UPI00016C3F54"
                     /db_xref="A0A0F9PYV4_9ZZZZ"
                     /db_xref="npu:Npun_R4438"
                     /db_xref="UPI00016C3F54"
     gene            complement(40024..40473)
                     /locus_tag="PH2015_20_scaffold_1_prodigal-single_44"
     CDS             complement(40024..40473)
                     /product="hypothetical protein"
                     /codon_start=1
                     /transl_table=11
                     /translation="MQTKFGKEKKLFVDDKFRVKYGTIDAVKLNAVYLNVESWVIPQE
                     TENYESFIRSIRKKIMINIKDNLDKTTFNEYFIVDLDLRASGMSLNKKSFMFVEVTVY
                     PKEKIKFNSTLMFKNMKELSNLVIEALQQNKLDFYSKKINDGTRRIV*"
     gene            40583..40834
                     /locus_tag="PH2015_20_scaffold_1_prodigal-single_45"
     CDS             40583..40834
                     /product="hypothetical protein"
                     /codon_start=1
                     /transl_table=11
                     /translation="MKKFFSNLFSTSNKASSKRFASLFTLLNVIILTYIATFKSADGI
                     TPQFMFDALCLIAGGGLGLTVIEAIFKKADKKDSIEDSE*"
     gene            complement(40934..41647)
                     /locus_tag="PH2015_20_scaffold_1_prodigal-single_46"
     CDS             complement(40934..41647)
                     /product="hypothetical protein"
                     /codon_start=1
                     /transl_table=11
                     /translation="MFGQLKESVLTGLEKEYTLNGESNFKKQFAKYVKVLKENKSLKE
                     FNEIYDLLNNMRFDNEFIAKEFVEESINHLKSLNLGEVEKLKPLAENLISIEGSTNNS
                     IDQLVFNENLSILDKVKHKTNLVNHLLRSEGSKDSVNESIGVITDKLNDKISKLNEEQ
                     IKVLNLFAENDESKINDYYTNLINETSVLVEDSINNSDDIMIVKKLLEVRTRLIDMNT
                     KKPGLESIDMIIDLKKTFE*"
     gene            complement(41677..43503)
                     /locus_tag="PH2015_20_scaffold_1_prodigal-single_47"
     CDS             complement(41677..43503)
                     /product="Portal vertex protein n=1 Tax=Prevotella sp. CAG
                     :1092 RepID=R5PBR0_9BACT"
                     /codon_start=1
                     /transl_table=11
                     /translation="MGNFTIFQRLNKVLGNEIEGPKYVIDPSSFSNLSGEELENKKLE
                     AQQTVFLQNQWKKIDNELYQKAIYYEPTRIASYYDYEAMEYTPEISVALDIFAEEATT
                     ANENGKVLTIYSDSARIKKELTNLFENVIDINANLTAWARNVCKYGDNFVYNKIVPKQ
                     GIVGVTQLPNIEITRSEPGFAKVTSLDDQQKEKNIKFYWKDKSIDFNSFEIAHFRLLG
                     DDRRLPYGTSMLEKVRRIWKQLLLSEDAMLVYRVTRAPERRVYKIFVGNMDDKDVDAY
                     VDKIANNFKRVNMVDKNNGQQDTRYNALAVDQDYFIPVRDPSLTMPIETLPGAQNLSE
                     IADIEYIQKKMLAALRVPKAFIGFEETLGDGKNLAILDVRFARAVHRVQKALIQELNK
                     MAIIHLYTKGFEDDLDNFTLTLTSPSTQAEMLKVQNWKEKIQLYRDAVSDAGNGFGAM
                     SMTYAKKEILNMSDDEIKLDIQRQAVEKAGGEEVKALGETIKQTGIFRDIYKIYKIDP
                     TNMSANTGGGFETGGAGGSTSGGDMGADLGGGMGGEEMGTDFTAPLETPGAEGGEGEA
                     AAPEAPAGEDLAESTKKKIENRNRLINESLKKTIDDIDNLLK*"
                     /db_xref="UniRef100_R5PBR0"
                     /db_xref="R5PBR0_9BACT"
     gene            complement(43510..43755)
                     /locus_tag="PH2015_20_scaffold_1_prodigal-single_48"
     CDS             complement(43510..43755)
                     /product="hypothetical protein"
                     /codon_start=1
                     /transl_table=11
                     /translation="MGNILIKQARSAGPGSTSIVRSPDPGRITNKVDGVALADNIAAI
                     KCSPESDGMTTYVQLKEWDSNKENYKFPPYVDCEYVN*"
     gene            complement(43776..45569)
                     /locus_tag="PH2015_20_scaffold_1_prodigal-single_49"
     CDS             complement(43776..45569)
                     /product="Uncharacterized protein (Fragment) n=1 Tax
                     =uncultured bacterium RepID=K2A359_9BACT"
                     /codon_start=1
                     /transl_table=11
                     /translation="LPRQITDKRQLLLEYAKCANDPSYVIESYFETFDKTREGYVPFE
                     LFDGQKKLISNYKKHRFNLVLKYRQAGISTVTAAYCAVLTAFANKERPEKVLILANKQ
                     ETAIEFQNKIINFIKQLPDWVNVSFDKSSQKHVRLWNGSEIKAVATSQDALRGYTPTI
                     LLIDEAAFVEGGQELWTACLASIGTGGKAVLISTPNGLDPIYYASYEGAIKGDNSFCV
                     THLKWWQDPRFNKDLKLVKTKDIVDWFQKPAAEKDEDIIESVIDLHPDVIIKFMEDGY
                     KPHSTWYENMCRDMNFNKRMINQELECAFIGSGDNVIEGEVIRKQEQENVKDPLIKDK
                     NWDSNLWIWELPQKGHRYILALDVSRGDSEDATGMCIIDYDTFEQVLEYHGKVPPDIA
                     ALIVDQYGRMYDALSTFDITGGMGIATTQKLKELNYPKKLLHYDSDEDSNSIYFMPDD
                     SMTPGINFASKNRRSQIVAALEEAVSRGGFKIRSERLTAELKKFVYKNGKPDHMKGSH
                     DDLIMALGMCLFVSNRSFKRLQESDNLTKAMLDSWKIQTNEPKSESNYLLEKITSTPD
                     PTKTYEGDGINDMLQNTRQYSWLFGRDPRKK*"
                     /db_xref="UniRef100_K2A359"
                     /db_xref="A0A0F9M795_9ZZZZ"
                     /db_xref="hau:Haur_0564"
                     /db_xref="K2A359_9BACT"
     gene            complement(45598..46734)
                     /locus_tag="PH2015_20_scaffold_1_prodigal-single_50"
     CDS             complement(45598..46734)
                     /product="Marine sediment metagenome DNA, contig:
                     S01H4_L02245 {ECO:0000313|EMBL:GAG67001.1}; Flags:
                     Fragment;;  TaxID=412755 species="unclassified sequences;
                     metagenomes; ecological metagenomes.;" source="marine
                     sediment metagenome.;""
                     /codon_start=1
                     /transl_table=11
                     /translation="MRKSGLQLGDYPNLIASSIVQQLSKREHPLARMPYYDQSTHPEV
                     WREEILASERYKELVDRYCTTFNVDKSSLNPMGVMMSAGSANFIATNKESGKRKELAS
                     LAEKIVREDWNLDYNEVLFDLEILEPGEISLPEESKMESPLNDEDKEYVEAELSDEVV
                     KRRTINAFAQGAALKGHYLFHLYSEQIEAIVPDVITFYQKALCANDLFYYMISDDMLK
                     QQIESSDQNNAGYFMLDFEGEIPKIIVKAINLPILIHEMKKGLISLFAVPGLPEEDSD
                     KVIDYADTIISELWDIRLFPNMWANLHSLIDPDDYDVKKLILIELFKKPADEFIYFMS
                     LLEHNQDQAKKEIEGIVKQKRREIMEYNFMENDFDGFDLSNLGL*"
                     /db_xref="X1B4S0_9ZZZZ"
     gene            complement(46801..46932)
                     /locus_tag="PH2015_20_scaffold_1_prodigal-single_51"
     CDS             complement(46801..46932)
                     /product="hypothetical protein"
                     /codon_start=1
                     /transl_table=11
                     /translation="MRNNQELETQRPVETPVKTPNPVKDPSKIDIPKPKTNPGRPKA*"
     gene            complement(46934..47758)
                     /locus_tag="PH2015_20_scaffold_1_prodigal-single_52"
     CDS             complement(46934..47758)
                     /product="hypothetical protein"
                     /codon_start=1
                     /transl_table=11
                     /translation="METTNQNDDLIGKVMSDPEKTISDLQKAAETIKNLKDAAQGAQQ
                     DVQNAMQENDDESTGNEWGMNDTIDTLLSRITGGYTYYDIPWDERNKPKMDDSLFNIM
                     DDSGDSVETNKTKEDVLDFANTLFHYDMADNDEEELKTFDDAKAALESNGYKVVNVND
                     TNQLSLFPKEKQKTSEPNYGSVISKMSEPELNRVLDNMDPYKANGVKKTIQLLKLNKQ
                     PEAYKLLRSIADSLRENENAVNNFGDSEIFRIIAESERPKITKEEILNYIKSKKNL*"
     gene            complement(47758..48165)
                     /locus_tag="PH2015_20_scaffold_1_prodigal-single_53"
     CDS             complement(47758..48165)
                     /product="hypothetical protein"
                     /codon_start=1
                     /transl_table=11
                     /translation="MLYLIYINPLNKDFKGQNTYEFIFTKRLDIVEYGDDWDVQPASS
                     GTPTPPNVDQVDSVGILKTDEIELSLAIHSDTFSMYDCVEGIIALAWETESPEIEDRL
                     VFRYGEDIDSVKEKIYSRDKLLKIITKEEIEKL*"
     gene            complement(48168..49799)
                     /locus_tag="PH2015_20_scaffold_1_prodigal-single_54"
     CDS             complement(48168..49799)
                     /product="Lipoprotein n=1 Tax=Pontibacter sp. BAB1700
                     RepID=J0V995_9BACT"
                     /codon_start=1
                     /transl_table=11
                     /translation="MGIYRTYFDKNNTIVENSDVNTGRNQISELYFGSEKSRFLFYCS
                     FDEIKALVKDKVINIDGDTRHILKIKNTSSFDIKDFLSTSNNLLFNDNYRPTSFDLEL
                     HVIKQFWDEGSGYDFTPSPTSIPENKDYALEPSNWVKATNTSNFSPIGAVPANSTPIA
                     TQHFDWGNEDVEMDITDFVNSIINSTNIITTDVTTQITTEITTNNTSNSITGFTTGVT
                     TGITTGITTGITTGITTGITTGVTTGITTGVTTGITTGITTGITTGVTTGITSGGTYY
                     GFCLKYSDAIENLTFPGDPKVFALGLFTRHTQTFFEPFIETKYDDHIEDDRVTFYLGK
                     SNRLFFYSVIDGKLTNLDQLPTCKINGIDIPVSQKTKGVYYVDIYGDENTFTSYTEYN
                     DIWSNIIYNGKQRPEVKLRFVPIDADKYYNFNIDALDDTRYGLSVSGIKREEKLSQGE
                     IRRVNILLRKPYTVSEYYVSNTVYYRLYVKQGPAVIYITDWEIANKSMNNNYFTVDTT
                     WMVPQEYFVDVKVETNGETTIFGGELNFHIVNRVK*"
                     /db_xref="UniRef100_J0V995"
                     /db_xref="F4T8Y8_ECOLX"
                     /db_xref="puf:UFO1_3620"
                     /db_xref="J0V995_9BACT"
     gene            complement(49813..51468)
                     /locus_tag="PH2015_20_scaffold_1_prodigal-single_55"
     CDS             complement(49813..51468)
                     /product="hypothetical protein"
                     /codon_start=1
                     /transl_table=11
                     /translation="MNSDITLGICISNSDPLNLGRIRYVPYQEYKEYETVDEILSKVN
                     SMNIASSVYDEWSYASTPPKQVDPFVAEPFLPNNLSVIPRVGQVTRLIKQSDGKILFV
                     GPVTSQPIYITDTYLEYKNKKRQSVGNDIANNPNNTNLSGNLGEQVILGDNKILMRLS
                     HINDDNTVKQQYPLFQMSKFIKNVRYKEETVTRTKTKDIFIDYIIELTFEYDIKLSAN
                     DKNIKCVVALYDTQETIQDEKGKKGLTRNKYNPRSEYYNGQQKNQYTVRHVLEFNDTK
                     TLESTIESIISSYVNKKIKFFNPELVGTQLIESINGNINLLNRLQLKPNSGGANNDSL
                     DTIPNLMNFVVRLNPNNKSVYTNPTLGLQASLNIPQNQPTDTNSLDYIRFNEFNEFIR
                     LVKKYGNEKWLGNQSTQQKETETVKIVNEVVDEKETSVNVLYSDKFLFISSIDSPDYL
                     KDANNGMPIDVVYKFLSSVNNDGLRDYNTYGFIRGEKLMTLINQIIDVVLSHGHSIGQ
                     VQNSISKEAEEKLSNIKAQIIEEIQGNNLNKTNGVINHNLRIN*"
     gene            complement(51468..51674)
                     /locus_tag="PH2015_20_scaffold_1_prodigal-single_56"
     CDS             complement(51468..51674)
                     /product="hypothetical protein"
                     /codon_start=1
                     /transl_table=11
                     /translation="MNNPKLKEICENANKMSNKELAKLLIGLKNDFDGVKETVLKLTT
                     TLEELEVTYDKVYTELNDRLKFEK*"
     gene            complement(51677..53584)
                     /locus_tag="PH2015_20_scaffold_1_prodigal-single_57"
     CDS             complement(51677..53584)
                     /product="hypothetical protein"
                     /codon_start=1
                     /transl_table=11
                     /translation="MGSQSEIFSRYRSMVVSNSQKPYISDAQKKLDKLEFIDFLIELV
                     KSTRGQKEFKNLILKGSLSEVKKFDAINKKIKDSVIAKFGCDSNMVIPEKYTVNSVTG
                     IQITKQEIDSFGLLNIDPQSRVGKLMYEGNDIKKHLNFAMYSAQKSIETNPIEVMYKD
                     RVLFVIYSIDNNTFMFKFGSYYSKKLFTEFLSDYLEVAIPAFNFTNFMSILMDMLTGS
                     LSLKGGVNKQSLKKQSSSIKGLKKMFGFCNEEEDTTTPDSTAKNFLNKQYGPNQVQKN
                     GEDSGLLNAKADFDNVFNFNSDELKDIDNTVDQRSGGFIRFSSCGNLDIEINPDDIIS
                     SLEELFRNAQGDKLIFPSDNPQTVNPKEETGFLDNTKLVPDLDQAASLLDKGLKNGIN
                     KIVNEGEIDAVVDLPKINAEIQLNILKAIPYALMQSVVTPKVTIIPKLFLTLKGDTKK
                     KSSEEVLSFMRPMITDLGGFITDLLVQNIFNLIKKDLINLAKKLTADFLKQRGLDYIS
                     TLKSLLSLLKALKGVKFKGCQSIIDQILRLLKLLNFTPMPPIPPPLVLVGGALKPGLN
                     QVAMINDLKSNLSEKGIETAATFPDGTPNHLMIALEETVKLMVSHIKTNAKIDVTTVG
                     TGLTTGYGQIQ*"
     gene            complement(53587..53964)
                     /locus_tag="PH2015_20_scaffold_1_prodigal-single_58"
     CDS             complement(53587..53964)
                     /product="hypothetical protein"
                     /codon_start=1
                     /transl_table=11
                     /translation="MVPRKKKIDVSEESMRDLMQETYNEIVDERNRALTAYKKFTKDI
                     NENSDIALVGKITNDLLKIIDSSIEKKLRLIKIQGDIIYKAGKPADGPGVNMTITDED
                     RKWAEEFLKQQNASSEGNEKEYE*"
     gene            complement(53988..54701)
                     /locus_tag="PH2015_20_scaffold_1_prodigal-single_59"
     CDS             complement(53988..54701)
                     /product="hypothetical protein"
                     /codon_start=1
                     /transl_table=11
                     /translation="MARKKKDRNYYGVDQEMAVIMFLEATTVEEREKIYRQYLQEPIN
                     KMIESIIRTYKLYRQSYEFNDLHADTLSFLMTKFEKFKPEKGKRSFSYFGTICKNYLF
                     GEMVKEYKKNMSIVDIDQSEGDILRRDELLYRIDNDDMDLTIFIESLAMGIREDLKDD
                     NLTDNEFKVGHSLVKILEEWRELFAQVNDGKNSPKFNKNLILLYIRNMTGLNTKEIRN
                     SMKRFKSLYKIFKDSYLDA*"
     gene            complement(54701..55534)
                     /locus_tag="PH2015_20_scaffold_1_prodigal-single_60"
     CDS             complement(54701..55534)
                     /product="hypothetical protein"
                     /codon_start=1
                     /transl_table=11
                     /translation="MSKTNLTVIIPVHSVENVGTQKFDDLFDIAVSSINRNDVKPEEV
                     LIVTCNCPEVVAKMESIDFSAYKDLNFRVITNDFESDYQSQINFAAKEVKTEYMSILE
                     FDDEISKTWYKNVDEYIKAYSDVDMFLPIVNDVTQTNEFIGFSNEAVWAYNFTESLGN
                     LDLDVLLEYPNISLCGMVIRTSVYNEIKGLKQIKLTFNYEFLLRFHKNGYKSMVIPKI
                     GYKHLNMREGSLFWLYKNSEAIEYKIDPKEALFWMDAAKKEYLFNEDRNIIYEENEVS
                     E*"
     gene            complement(55521..56600)
                     /locus_tag="PH2015_20_scaffold_1_prodigal-single_61"
     CDS             complement(55521..56600)
                     /product="Uncharacterized protein {ECO:0000313|EMBL
                     :KKM70626.1};  TaxID=412755 species="unclassified
                     sequences; metagenomes; ecological metagenomes.;"
                     source="marine sediment metagenome.;""
                     /codon_start=1
                     /transl_table=11
                     /translation="MEKSREIIKNLDSAIEKIKNKEQKIIFLVPDTKGNAKSSVIHIY
                     SQAMALKNLGYNVAILHEKNDFIKVGSWFDPACDELEHMSIEDNNLVVGPADFIVVPE
                     VYGSVFEQISKMTIEKVIYVQSYDYMLEAFSPGKSWVDLGVEECITTSNTLKNMIEDT
                     VPVKDVQFIEPYVSDSFSKSSKPQKPIIAIHCRDTRKAAKIIKSFYLKYPLYRFISFK
                     DMHAMSHDSFAENLKECAVAIWVDDDSSFGRFAVEAIKCNVPVIGKVPNIIPEWMTDD
                     NGIWVYDENQIPEITSSFIKNWLEDTLPENLRSVDGTISEKYTKELFDKNVSEVFEYL
                     FNKKVEKLETIKENINKSVEQNEQN*"
                     /db_xref="A0A0F9K7H1_9ZZZZ"
     gene            complement(56587..57225)
                     /locus_tag="PH2015_20_scaffold_1_prodigal-single_62"
     CDS             complement(56587..57225)
                     /product="hypothetical protein"
                     /codon_start=1
                     /transl_table=11
                     /translation="MVIGITINNILRDHISKLKDLYEFEFEKEPIEPINPFDLSKSFP
                     DIEGEVESVEFKPDNEDIDLVENKKDGSFNLDKFLYEDACFEIFGRTDETEPGIIKQI
                     SDFSKKNKLEVILLNNESQRSKSATLFFLSKNYFNLNKIIFPDKWKDFWSECDVIITD
                     NPKILKSKPKGKISVKYKNDFNVDIKSDYTIINNKELFKILKKLKKEQNGKK*"
     gene            complement(57274..58029)
                     /locus_tag="PH2015_20_scaffold_1_prodigal-single_63"
     CDS             complement(57274..58029)
                     /product="Uncharacterized protein n=2 Tax=Bergeyella
                     zoohelcum RepID=K1LFA8_9FLAO"
                     /codon_start=1
                     /transl_table=11
                     /translation="MSSSKANRRSRRKLTPEEEMEAFEVISRGYSGNVMDKIKVEIKC
                     KTPNQKKLINEIREKEMVICSGLPGTGKTFLSCAVALELLKNDPRYKKIVIVKSVTTL
                     KDEEIGFLKGTMKEKMEPFMYSFLHNFEKVIGRHNVEVLRANNMIEEMPIAYMRGINI
                     DNSITIIDEAQNISIDNIRTIMTRLGENSKMIFLGDENQIDMKKKAESSLNFIISKFS
                     DFDEVGTVVLGEEDVVRNPLIKKIEQIFRESKM*"
                     /db_xref="UniRef100_K1LFA8"
                     /db_xref="A0A085BGU2_9FLAO"
                     /db_xref="chz:CHSO_2824"
                     /db_xref="K1LFA8_9FLAO"
     gene            complement(58041..58922)
                     /locus_tag="PH2015_20_scaffold_1_prodigal-single_64"
     CDS             complement(58041..58922)
                     /product="hypothetical protein n=1 Tax=Zavarzinella
                     formosa RepID=UPI0002D2A184"
                     /codon_start=1
                     /transl_table=11
                     /translation="MSKISVIKPKKTVNPLTVFRSAEPGFENSHETLYKNIVNQLLQY
                     KEFVNDKPIYIFYHIYCANGWVDIVNDQVNLMKGSGLYNTAKKIFFVINGDKNSYDYI
                     VANYGDDKIKFIKGRGKYEYPTIELIRKLSKKEDFKGLYIHTKGSSKKVGTHSSYWRK
                     VMDFYNIALWRYNYMILNSHDIVGCNFSSGGTPIDEYWVHHSTVLINGWFKYHTDHFA
                     GNFWWFNPEYINKLRDLTPKEKNNRWNAEWYIFMCKPKYFTWATPSNVSYYMGDNEYQ
                     KFTDLIVNNIIKHHLNK*"
                     /db_xref="UniRef100_UPI0002D2A184"
     gene            complement(58933..59601)
                     /locus_tag="PH2015_20_scaffold_1_prodigal-single_65"
     CDS             complement(58933..59601)
                     /product="FkbM family methyltransferase n=1 Tax
                     =Oxalobacter formigenes HOxBLS RepID=C3X291_OXAFO"
                     /codon_start=1
                     /transl_table=11
                     /translation="MVKNISVFNIDGIELKFQDVSGSETLKWVVKEALIGDEYGIKTI
                     DFGRNDVVLDIGANIGCVSIFLAKKYPKTKIYAFEAHPVNYQSLIHNIKINDVHNIVA
                     FNKAVFSESNKVLMISLDEKNTGASSCFINKGGKELSVPTISLDDIINDFNITELKLL
                     KIDCEGAEFDIIEGSKKLKDLKIDTLGMEVHGFMRNHGKDLDNLYKIVDGLDIKNKNL
                     KQLG*"
                     /db_xref="UniRef100_C3X291"
                     /db_xref="C3X291_OXAFO"
                     /db_xref="nkr:NKOR_00395"
     gene            complement(59601..60407)
                     /locus_tag="PH2015_20_scaffold_1_prodigal-single_66"
     CDS             complement(59601..60407)
                     /product="hypothetical protein"
                     /codon_start=1
                     /transl_table=11
                     /translation="MKKVICLHETKTVNTGDLKCLPKLYYDIPNCDVGDIRLFKNFDA
                     YDVIIVGGGGLIDLDYFDPSLIEISKLGDKKKIIWGAGLNGYRYTYPEYVADYDLIGV
                     RDSIFKNLKMNRFLYVPCVSCKHELFDNPELTEETDVLYYSHHFEGLSARMDSLIEKN
                     PHITNFEKGKNSDPMDEVIAKISRAKVVVTNTYHGTYWASLLGKKVYTVETTTKSRLL
                     DLPLNIEFITYETILTNLDKTVNNYDLNYLNECRLLNDRYYNKVLKVIAE*"
     gene            complement(60404..62464)
                     /locus_tag="PH2015_20_scaffold_1_prodigal-single_67"
     CDS             complement(60404..62464)
                     /product="Uncharacterized protein n=1 Tax=Cryptococcus
                     neoformans var. grubii serotype A (strain H99 / ATCC
                     208821 / CBS 10515 / FGSC 9487) RepID=J9VQC4_CRYNH"
                     /codon_start=1
                     /transl_table=11
                     /translation="MGKFYYKKSKTIASGLAKTMTQVKDSNMDVVIDDAIKVTEEKLP
                     EIKKHSISTIVKSTQIKNKVVDEVINDNNPVEPNKIVNVDKPVTKQLLKTAPNNSKLK
                     EPESYNKDKDGIILKKGNVRENEPVIIKKGVIDTKKYIDDTDYTYFLDGLSKDFLEYS
                     GFNKDFTGYLPDKQTYLDVFKLVKDIKTKNKIPKIVHLCYGFKENPEFTFFNYLCVLS
                     IVNKIKPDKIILYHHYDIKGKWWDRAKIYLKTVKTSLINNFMGNDIEHFAHMSDVVRL
                     EMLRFSGGIYMDIDTFVNKSFDDLLDNEFVMGIQNSGGKGNRDYYGLCNAIMLSEKNS
                     FFSTEWIKSYRDFNQNKWDYHSVVKPYYIAKQFPENITILAPKKFFPFLWGETESYLL
                     TDNLLALAELNDSYSMHLWETNEQVTLSKINYNTIFDKKNNIYHLFKDYLIDNSNATV
                     SFIFLTHNRPEKTIGYIDTYIKSLNRDDVKEVIVYDNGSTDEELLAYLNYINTINGVK
                     VIFGPDNIGVAGGRDVLFRNVTGDVVFSVDSDSKLKDESFIDDAKEVLNDKNIWVCGT
                     VGAFFNGWVHGTHVDVNDDSLYEGEVDTLAGCCQIFRTDVLNHIWVDLDFAPFWYEDT
                     DFCFQAKVLGGKIYRFHFNNKFYHVWGGSGNKIFGNQLFEEKHKIMLKKWKNNKRLKL
                     MYQE*"
                     /db_xref="UniRef100_J9VQC4"
                     /db_xref="A0A077W897_9FUNG"
                     /db_xref="bid:Bind_0087"
                     /db_xref="J9VQC4_CRYNH"
     gene            complement(62466..63914)
                     /locus_tag="PH2015_20_scaffold_1_prodigal-single_68"
     CDS             complement(62466..63914)
                     /product="M1_2440; glycosyl transferase family 2 (EC:2.4.1
                     .-)"
                     /codon_start=1
                     /transl_table=11
                     /translation="MKELMNNPKISIVFSTRRIDQSFISHIEKTCLHKGVEVLAYENN
                     GEYSLTQIYNRGLREANSNIIVFCHDDILFETKNWGEKLLKHFEKNPDYGILGVAGTD
                     HMIDGRWWTIKNAMHGTVKHTDGVKTWVNKYSESYGNQLKEMIVVDGLFIAVDRTKIK
                     KTFNEVFDGFHFYDIPFCFENHISGVKVGLISNINILHKSVGQTNDKWEINKGKFENM
                     YSNELPICLNEENEHIIFDKGLPKVHMHVLCWNEEKMIPYFLNHYENYVDRIIIYDNK
                     SNDGSTRLLKKHPKTNIMSYDTKGEIRDDAYLQIKNNAWKNSVNEADIVIVCDMDEFL
                     YTDDLRKYLIDFHNSDSTIVKPEGYDMISESFEFDYTKKLTDLVNTGYRNSHFDKLVM
                     FKPKNINSINYNFGCHVAAPIGNVKYFDKPIKLLHYKRLGLDYFLNKMSIYKKRISDF
                     NKKNKLGFEYAFQKNEHTEKFMSELSKREVVI*"
                     /db_xref="ppo:PPM_2153"
                     /db_xref="UniRef100_E3EJ76"
                     /db_xref="E3EJ76_PAEPS"
                     /db_xref="2.4.1.-"
     gene            complement(63895..64206)
                     /locus_tag="PH2015_20_scaffold_1_prodigal-single_69"
     CDS             complement(63895..64206)
                     /product="hypothetical protein"
                     /codon_start=1
                     /transl_table=11
                     /translation="MFNEFREQIKAYKEITPDVLDKITYKTVWSGKRISVGDKVLYAF
                     VYPLNSDEYKLATFLESELTELNDKFVFLQYIKGFIPVLKFKGDNLDRKSIIEDEGTD
                     E*"
     gene            complement(64206..64793)
                     /locus_tag="PH2015_20_scaffold_1_prodigal-single_70"
     CDS             complement(64206..64793)
                     /product="Deoxyuridine 5'-triphosphate nucleotidohydrolase
                     {ECO:0000256|HAMAP-Rule:MF_00116,
                     ECO:0000256|SAAS:SAAS00071038}; Short=dUTPase
                     {ECO:0000256|HAMAP-Rule:MF_00116};; EC=3.6.1.23
                     {ECO:0000256|HAMAP-Rule:MF_00116,
                     ECO:0000256|SAAS:SAAS00071036};; dUTP pyrophosphatase
                     {ECO:0000256|HAMAP-Rule:MF_00116};  TaxID=28189
                     species="Bacteria; Bacteroidetes; Flavobacteriia;
                     Flavobacteriales; Flavobacteriaceae; Capnocytophaga.;"
                     source="Capnocytophaga cynodegmi.;""
                     /codon_start=1
                     /transl_table=11
                     /translation="MSNINDLNIQNLFEDDDESKKELDQLLQEAKDYMSDWDYDNESM
                     TPRLRVSFINKSENPDPSYEKEGDSGFDIRANLESPIEIEPGKRVLIKTGLFFEIPNG
                     FELQVRSRSGLALKNGIMVLNSPGTVDSGYRGEIGVILYNSDKNETFYVNNGDRIAQG
                     VIAPVQTRDKIKFNKTNKLSDTDRGLGGFGSTGVS*"
                     /db_xref="A0A0B7HG57_9FLAO"
                     /db_xref="pom:MED152_08725"
                     /db_xref="UniRef100_UPI0003768CCC"
                     /db_xref="3.6.1.23"
     gene            complement(64795..66018)
                     /locus_tag="PH2015_20_scaffold_1_prodigal-single_71"
     CDS             complement(64795..66018)
                     /product="Uncharacterized protein n=1 Tax=Serratia sp.
                     M24T3 RepID=I0QLJ0_9ENTR"
                     /codon_start=1
                     /transl_table=11
                     /translation="MGKINVLVNPNDRAGSGKYRCVDPHVTLQNNHGDEFFVEINMNI
                     DFDDINYLKKFDLFFFHRIPGGNYDGGLEIIRRIKSFGGKVIIDLDDYWVLDQSHGLY
                     HQAKRLDYPAKIVAVLKEADLVTVTTEILRKEVLKHNKNCEILPNAINPSEPQFKPKP
                     TESNRLRFGWLGGSSHIKDIELLKDMPQKLMGFEDKVQFVLCGYDTRGNVRAFNKETQ
                     QWMERPMQPIETTWFMYEIFITNNFKLLEKYPDYLKHLLKFDSQLSYDDQDMPYKRIW
                     TKSIDSYAKGYNEFDIALAPLSDNNFNKYKSQLKVIEAGFHKKALIAQNFGPYTIDLE
                     SIINKGGGFNDKGNCLLVETSKNHKQWAQHMKRLVENPSLVEDLGERLYETVKDTYDI
                     NNVTKTRSEIYKNLK*"
                     /db_xref="UniRef100_I0QLJ0"
                     /db_xref="A0A0F9II27_9ZZZZ"
                     /db_xref="rsl:RPSI07_mp0952"
                     /db_xref="I0QLJ0_9ENTR"
     gene            complement(66077..66826)
                     /locus_tag="PH2015_20_scaffold_1_prodigal-single_72"
     CDS             complement(66077..66826)
                     /product="D,D-heptose 1-phosphate synthase (EC:2.7.1.-)"
                     /codon_start=1
                     /transl_table=11
                     /translation="MDKIKVLVIGENCIDKFIYGDVNRLCPEAPVPVLNPKKIKKNSG
                     MAGNVVENVKALNDNTEVTFIHQQEKIVKTRFVDEKSNQMILRMDEGEELIQTLEISG
                     DIIEQIKNSDIVIISDYNKGFLTTESITLIGHYAKLSILDSKRLLTPAFTTIDFIKLN
                     KSERLQQDEHLIKKLNIITTLGKKGAEYQGKIYPSPKPKDTIDVSGAGDTFTSAFILK
                     YYETKDVPKAIYYANTKAANVVSRRGVVVPK*"
                     /db_xref="mmak:MMKA1_03870"
                     /db_xref="UniRef100_E3SJ85"
                     /db_xref="E3SJ85_9CAUD"
                     /db_xref="2.7.1.-"
     gene            complement(66896..67084)
                     /locus_tag="PH2015_20_scaffold_1_prodigal-single_73"
     CDS             complement(66896..67084)
                     /product="hypothetical protein"
                     /codon_start=1
                     /transl_table=11
                     /translation="MNQVINFCKNKCCPVVEVAQDTIILGDAKGPEGITVWTKNQFAD
                     FVEAAKSGKFDEIVSNEE*"
     gene            complement(67088..67255)
                     /locus_tag="PH2015_20_scaffold_1_prodigal-single_74"
     CDS             complement(67088..67255)
                     /product="hypothetical protein"
                     /codon_start=1
                     /transl_table=11
                     /translation="MKKEQILGIVRHVLTFAGGLLVAKGLATEALAQEIIGATITLIG
                     GIWSIIEKNRK*"
     gene            complement(67260..67844)
                     /locus_tag="PH2015_20_scaffold_1_prodigal-single_75"
     CDS             complement(67260..67844)
                     /product="hypothetical protein"
                     /codon_start=1
                     /transl_table=11
                     /translation="MDSNDKAAILAQGIANARKVMQKVESNTSYRGVNDSHISREMYA
                     DDAPEREPEYLSEEQVKNRVKSTGSMPANGMKNLHTSKMPKEILQSFMENPIVDPTMP
                     IGLDSVVEQVAKVQPKKVIEEYQAPASKNIQQTGSLNMDTQLIEYIIKKTVEETLEQV
                     SKQTAIDETFQIKIGDKVFGGKLTVLKENKTSKK*"
     gene            complement(67837..68400)
                     /locus_tag="PH2015_20_scaffold_1_prodigal-single_76"
     CDS             complement(67837..68400)
                     /product="hypothetical protein"
                     /codon_start=1
                     /transl_table=11
                     /translation="MLIIENAGDDKLSILRHAIENKYEISFWYRGVKVSDPKEKKYTK
                     QNWRYAQPVALGKSKATGKWMLRAYQTVGVTNSRNGRYKTFLVDEIKDGSIEILYDRT
                     GREISTFTPASGYRTDGGDKKMDGERAINYTDSSKEPGSKDPKFRDVNYKEPKNNKPE
                     DVESAENVNIDENHSSGFLKWIYKLNG*"
     gene            complement(68413..68679)
                     /locus_tag="PH2015_20_scaffold_1_prodigal-single_77"
     CDS             complement(68413..68679)
                     /product="hypothetical protein"
                     /codon_start=1
                     /transl_table=11
                     /translation="MADNILKVPASEQLRQVAQQERDGKLIPINEYKPGSFEYSATNP
                     NAISDGDEKGKDTIGSSTDIAERTKLVAINNFKDTNSYPGPSVV*"
     gene            complement(68684..69181)
                     /locus_tag="PH2015_20_scaffold_1_prodigal-single_78"
     CDS             complement(68684..69181)
                     /product="Uncharacterized protein n=1 Tax=Prevotella sp.
                     CAG:1092 RepID=R5PC73_9BACT"
                     /codon_start=1
                     /transl_table=11
                     /translation="MYTWVNKLYEENSKLLGNRYDVPEEILEFLKTSLDKYKDHTTVK
                     GYKRANFIVKNPNQPFVNIVRIKNYFDNLNPDEINPIEYDLNGGEIMNTWVQNLIKSE
                     RERVEGNKVAKTNAGMDNQFRKDSEGDDFDTSIGDRIMDTPDIMTNSALLESVDKIKK
                     LINKI*"
                     /db_xref="UniRef100_R5PC73"
                     /db_xref="R5PC73_9BACT"
     gene            complement(69181..69750)
                     /locus_tag="PH2015_20_scaffold_1_prodigal-single_79"
     CDS             complement(69181..69750)
                     /product="hypothetical protein"
                     /codon_start=1
                     /transl_table=11
                     /translation="MEGNKNIKEFIDADGDIIKGDKKYIDYTATTHDTTDATILKTRQ
                     PFVFQNYRRYYGEATLPFNNEADGCKGNPEKFYNFLYERGMEHTFEDYFLEVKPKKEV
                     KPANPVNPKDKLKEISKEKAFKMLETLLAKKSSREEVMIKEEPTIDEIRNKENLILGK
                     FDQLIEFFNNNMNEAEKKVLLSYFENSLK*"
     gene            complement(69795..72929)
                     /locus_tag="PH2015_20_scaffold_1_prodigal-single_80"
     CDS             complement(69795..72929)
                     /product="DNA polymerase n=1 Tax=Prevotella sp. CAG:1092
                     RepID=R5P9P1_9BACT"
                     /codon_start=1
                     /transl_table=11
                     /translation="MTIFVPKIRIMAEYKIPLDEIEKFLNGHDDEKYIVNVEYDAETN
                     LIHKIKQDPERGNYIETEPLMAFMWIKNLNRIKEIVNFYGNSDAKIRSARQRFGIDII
                     SLETGNHPKLIDGYKYLVTCNQGHRRMLEFFKEGGISIYDTRHDIKSHFLVLSPVEQY
                     FIHTGKRLFKGIEEYDDVHKFIFDLETTGLDPEINRIFLIGIYTNKGFTEIIPIDDND
                     ESERAGIIKFFEVINQIKPTIIAGYNSANFDWDFFFVRCKKLGLNIEDIAITLKPGEL
                     INTRDSMLKLGNEVENYTQVNMFGYSIIDIIHSARRAQAIDSSMKSVGLKYVCQYNKI
                     AKKNRVYIVGDRIGKYWYSEDKFYFDDRDGKYAMKKPSIEFMQDITRDIVQSNPDKMF
                     VYNENETFEGFGEQSVEMRGEPNTVAIITKKNQYVDHDSFFNDDEFEENKVKINTCIR
                     EVIKHLKEGKTVVFPINVPGNGESKLAEKAPKTHEFLMLTYKALREYVNTIKEVDGKY
                     IVERYLIDDLWETMEVDAVYNQTSFMLAKLIPTTYQRVSTMGTAGLWKLLMLTYSFEN
                     NLAIPLSDTKRDYTGGLSRLFKVGYSKELRKMDYNSLYPAIQLAHDIFPGVDVNGAMK
                     SMLKYFHTERFKAKKLSDKYKKEGNYQLADKYKRKQLPLKIFINSMFGALGAPMAFQW
                     AEIDTSEQITCTARQYLRLMVKFFIDKGYTPTVLDTDGVNFMAPEEGEDHFTYIGKGN
                     CDEVEAGKEYHGVKAVVAEFNDMYMRGEMGLGLDGQWPATINLSRKNYALLEDDGSVS
                     LTGNSIKSKAMPVYIEEFLGHAMKILLSGDGYGFVQYYYEYAEKVYNREIPLAKIATK
                     ARVKKSIQGYANRGTDKNGRQLAKQAHMELAIKHNLQVNLGDTIYYVNNGKTKSHGDA
                     QEDKHGNMYATLVPNDIIENQPNFVGEYNVPKYLDALNKKVEPLLVAFPLDIRDKIII
                     QKPEQKQIFLKSELNLVNDQPSDPEDQDTLHDFFTPSEMEMEFWEKKSYKADFWFDKN
                     IIFRIPGFNEEIPV*"
                     /db_xref="UniRef100_R5P9P1"
                     /db_xref="X0VDX9_9ZZZZ"
                     /db_xref="cpb:Cphamn1_0007"
                     /db_xref="R5P9P1_9BACT"
     gene            complement(72969..73370)
                     /locus_tag="PH2015_20_scaffold_1_prodigal-single_81"
     CDS             complement(72969..73370)
                     /product="Uncharacterized protein n=1 Tax=Prevotella sp.
                     CAG:1092 RepID=R5PV48_9BACT"
                     /codon_start=1
                     /transl_table=11
                     /translation="MVFSIRQNSTLPILKMKVFRDGRNDFRRFEELIENCVATFAMKD
                     EKTGIYKVANKAANIVLENPCDENGDKHYVITYQFTKDDTDKPGIFLGEFKLTLFDLS
                     SPSNVYGELIAPIQEQLYIHILDSFVKTDLV*"
                     /db_xref="UniRef100_R5PV48"
                     /db_xref="R5PV48_9BACT"
     gene            complement(73370..74929)
                     /locus_tag="PH2015_20_scaffold_1_prodigal-single_82"
     CDS             complement(73370..74929)
                     /product="hypothetical protein n=1 Tax=Herbaspirillum sp.
                     JC206 RepID=UPI00036106A5"
                     /codon_start=1
                     /transl_table=11
                     /translation="MFYTELDKSEYFDITLTNDCRDFYRDINECKLIDIDVTVSLCGS
                     KITQSEDVSLDNIGLNGYDNFFINNGDGTIDPDIAYLVESGDTFCFHEVSGYTGNFTY
                     EIEKLKVDNGVYYNQLKGGFYQGFYKIHNKNVEWFPTRARKGWSFNTVVHFPMTGFTT
                     GITTGITTGVTTGNTTGVTTGITTGITIDIVSGNTLNNKYPGNSGFIFYMGTRAESKY
                     ANQTEVEVQKFENDYNIIPKELQNLYTYNGLISLNGTSKYIGYFNYYNGIMYTGRRFT
                     SESQKLQYHQEYIDLYYNAFGIRVTNDGRIGYRMIYPTDVCYTGATQEVSGITTNSFI
                     KEPTSDCDNYDTWLIVTKYFTIEETYTKKPVIDVTENKFLHISSVFERDFAYDSKCAL
                     KYGDYKKGTFSIYINGFSVLKKYDFIEVIPHELTVDDNLQEGVPFNFSFGGGTQNLLD
                     ALYLDTNKKIDTVLEKFFAGTFTGGVKTFQMYCLPLYSVEIKKMVNDIANYYGLNVIK
                     GGRKIFIKNLF*"
                     /db_xref="UniRef100_UPI00036106A5"
                     /db_xref="svl:Strvi_8446"
                     /db_xref="UPI00036106A5"
     gene            complement(74929..76020)
                     /locus_tag="PH2015_20_scaffold_1_prodigal-single_83"
     CDS             complement(74929..76020)
                     /product="Uncharacterized protein n=1 Tax=Prevotella sp.
                     CAG:1092 RepID=R5P8M7_9BACT"
                     /codon_start=1
                     /transl_table=11
                     /translation="MKINPVEKEKIYKQAKHRLGAPIRKIQLEDEQMDSLLEIALEDY
                     TEFIHNWLIEHQWPSLIGLDISSADLTRALLYRTFDLVTQYTYSYSKIVGLGAGEGGY
                     VLKKDYIELVKGQQMYEIPANREINEVLWFTPASLDQSVIDPFLGVWNNQFGAEYMGL
                     GSYYILPAFDILMRSTDRNLKNRIIRSELIYKITNAPGGKKYLHLMNTPGGKFDFRGA
                     TMNQAKVWYWYYDINPETKDSCFENNKDIIKSPMDVPLDNVSFDDLNDPSKTWVRRYF
                     IALCKETLGRVRGTFGGKIPVPDANMEIEYQSLLAEGKDEMITLKKELEDRMFKLNPL
                     EILKRMSSEAEEINKALKYRAFQKPIKII*"
                     /db_xref="UniRef100_R5P8M7"
                     /db_xref="R5P8M7_9BACT"
     gene            76054..77226
                     /locus_tag="PH2015_20_scaffold_1_prodigal-single_84"
     CDS             76054..77226
                     /product="hypothetical protein"
                     /codon_start=1
                     /transl_table=11
                     /translation="MNKSKTLSETLNRIKENSGISLFEGTVNEVDWENTFSDVKKTCL
                     SPEMVVDMLNKQLERLNSPEKGREKIDANTPIISRKNIKVSDGEIDIEAFIKEISQKP
                     TQIFDRNPKMEKSDKGGYQYTVNTGIPALRAILYDKDNNKFYTINTCPGAGACAVSCY
                     ARKGYYIMNDGKNLKYIQRLNLLMNDPEEYENIILDELEPEAFKIKRLSRKEGKDIKL
                     IIRWNDAGDFFAKKYFDIALSVTNQLLKGGYNVESYAYTKMGNIANIADPNFIMNFSD
                     DANKRETDKVDVTKTKVSKIVPKELFTDIFMKNGPHYVKDPNGRVIFKNDESKEKLKN
                     LISVKYNLPYESLVFTDELPREQGEPMKYNVIVLPAGDSDIGAQRKDVWYSLLLQH*"
     gene            complement(77223..79007)
                     /locus_tag="PH2015_20_scaffold_1_prodigal-single_85"
     CDS             complement(77223..79007)
                     /product="Putative helicase with SNF2 domain n=1 Tax
                     =Clostridium perfringens E str. JGS1987 RepID=B1BR58_CLOPF"
                     /codon_start=1
                     /transl_table=11
                     /translation="MELPIEKRALDILKVYNGTNDYILNILNNYKTNKRFIPTKNQSD
                     YIVRNGNVEPVVVNKMFDISAPCRAFVAEQLKLDFIPDKVFINKLLSRKENFLHVFGC
                     FVDGCNEYYSFYINKDCIKAKKADPVIDLDKYERPPKPHQVEAIKKLLTNDKYILADE
                     MGLGKTTSSIIAAMEGGFKKILVVCPASLKLNWKIEISNYDSPDNISIVDGSNFTVKK
                     WTVVNYDILKNFHHLPRRGVKVSDLPVSPIDYHKFDLVIADEAHYLKNATSNRTKIFN
                     DFAAKIPVRWFLTGTPITNKPIDFYNLLYLCDSPVAANWVGYVKRYCAGRQFNRKGTK
                     QKYWVCSGSSNLDELREFSSDVILRRTKNDSIDLPQKTIKPVYLPLEFSTTYNQYMQE
                     YEYWIEEMESAGEKPTITDHLTKLIKVRQLLSYDKIQHTIELAEEILENDQKVIIFTC
                     FTNTIKELAAHFGSKAVTIDGSVSKEKRQQAVDQFQNNDKTKVFIGNIVAAGVGLTLT
                     KGNVVIFNDLDWTPANHMQAEDRAHRIGQTSQVHIIYPLFADTLDMHMYTTLQKKMKI
                     ISQIMGDGSPDETDEISVAKEVVGKLIG*"
                     /db_xref="UniRef100_B1BR58"
                     /db_xref="B1BR58_CLOPF"
                     /db_xref="psk:U771_04995"
     gene            79111..79632
                     /locus_tag="PH2015_20_scaffold_1_prodigal-single_86"
     CDS             79111..79632
                     /product="Uncharacterized protein n=1 Tax=Prevotella sp.
                     CAG:1092 RepID=R5PSC2_9BACT"
                     /codon_start=1
                     /transl_table=11
                     /translation="MERKTRIPNTKLNRFYDEEDFRLELDMATELIEGDMNFTVVLFR
                     IDRDNTQVDDVYWESNPRDIRFKAPVELKVILNLQNGENKSYSPNGNLRYQDYGNLEF
                     TVLQKQLDEKGVEISYGDMVGYSDRQDNFKYFSVFDDDTINTDNASSQFGYSGYFRRI
                     KCTNVDPNIFNGI*"
                     /db_xref="UniRef100_R5PSC2"
                     /db_xref="X1BYQ9_9ZZZZ"
                     /db_xref="R5PSC2_9BACT"
     gene            79604..80401
                     /locus_tag="PH2015_20_scaffold_1_prodigal-single_87"
     CDS             79604..80401
                     /product="Uncharacterized protein n=1 Tax=Prevotella sp.
                     CAG:1092 RepID=R5P8M0_9BACT"
                     /codon_start=1
                     /transl_table=11
                     /translation="LTPIFLTVYNMALPGSFKKKINITRDRANIEYPYSMQSGAAENM
                     KDMITDKDTYLPQGVLHIDLDRGFKEFVKNNLQLVLDGEEVPVFMMGIQKWNEFSQTW
                     KFSDEYKNVKIPFVNIVRNPDTKYGTNPSLIYNIPTGRHYTYAEVPTWDGNKKGVDIY
                     QIPQPIPVDINYQVRIFAYRQQDLNKFNSLVLKNFQSRQAYTVVNGHYIPIVLEDTSD
                     ESQVTDLSNKRFYIQLYTFNLQGFILDPEDFIVTPAISRTLTITENG*"
                     /db_xref="UniRef100_R5P8M0"
                     /db_xref="R5P8M0_9BACT"
     gene            80508..83579
                     /locus_tag="PH2015_20_scaffold_1_prodigal-single_88"
     CDS             80508..83579
                     /product="Tail sheath monomer n=1 Tax=Prevotella sp. CAG
                     :1092 RepID=R5P9L1_9BACT"
                     /codon_start=1
                     /transl_table=11
                     /translation="MANKVYASPGVYTTEKDLTFTTETVGVTTLGVVGETLKGPAFQP
                     IFVRNFDEYRTIFGGTNPEKFKNTQIVKYELPYIAKQYLTQSNQLYVTRLLGLSGYDS
                     GMSWVVKTLGACDQNTLSHTGITETEFTFSFNTATNQFYVGSGSGSVDLIDQIAQLTG
                     VDKTEFDAVFNSFFTTIGGYTNAPFYDKKHAMYWGLLTNDMDNALVNDATAINVYDPA
                     YIDAYELPATVPSVDRDAYVLNNELVYDSVTQTYSGPSFALFCHSFTGVNATVIKGEL
                     KLYTVNLSCNPFKEGHNKTVATIKSRGGYVSDVLNYSTGSLGMVAPSNLTSNPYESFD
                     LTGTTANPAGGTFSYTVSLNKSNSNYIKKVIGSTPTDKDSHIYAEEVYDQSLADGWYK
                     GAIKGLYTELVDVNNWDHYKFQYQSPVTPFVVSELRGGVPQRLFRLISISDGTNANFE
                     IKMSIANIDLSKKTFDIYIRSFSDTDKNVVILERFVDCTMDESLDNYVGRKIGTIDNK
                     YPLKSAYVVLEPAVNAPKDAIPAGFEGYEFRTNGETDYTQTAVPEMPYKVKYFAPGDI
                     IYNPPFANPVISNGDKVNKNYLGFSSQFGFDKDLLLFKGKVSTLGDNAYNTGDDYVTK
                     TKGFHMDINASALVDSVTGEQVFATGVASFNDATTVDGTSTHPYNNMRTRKFTMLFSG
                     GFDGWDEFRLNRTNTDEYKIGRTGFVASQFDTFTNVEYAELFGTSDYYAYLYGIRTYQ
                     NPEETPINILATPGIDVLNNTDLVRDAIEVVEEKRLDAIYLPTLPDIKLLNNNNPSDT
                     ESWYYAEDIVDELENTEIDSNYTAVYYPWIQITDTENNANLYIPPTAEVVRNMAYTDN
                     VAFPWFATAGYNRGLVKCNRARIVLDQEARDILYPGRINPLATYSDVGVVIWGNRNLQ
                     IKSSALDRLNIRRLLLQARRLIMSVSKRLLFDPNDTTVRNQFLSLVNPILDNIRKERG
                     LTDFRVSVAMDIEDGDRNTLRGKIFIKPTPTLEFIELEFTVTPQNVSFDNI*"
                     /db_xref="UniRef100_R5P9L1"
                     /db_xref="R5P9L1_9BACT"
                     /db_xref="sfu:Sfum_3815"
     gene            83884..84372
                     /locus_tag="PH2015_20_scaffold_1_prodigal-single_89"
     CDS             83884..84372
                     /product="Uncharacterized protein n=1 Tax=Prevotella sp.
                     CAG:1092 RepID=R5P9L3_9BACT"
                     /codon_start=1
                     /transl_table=11
                     /translation="MANLLMKMPVPYEPKKKNRFILRFPSSLGINEWFVISTSRPKVT
                     INEVEIPFLNTSTYVAGRFNWESIDVTFKDPIGPSAAQALMEWVRLHAESVTGRMGYA
                     AGYKKDIELEMLDPTGVVVEKWILQGTFLTNVDFGSLEYSDDEIADITATLRMDRCIL
                     VY*"
                     /db_xref="UniRef100_R5P9L3"
                     /db_xref="R5P9L3_9BACT"
     gene            complement(84428..84826)
                     /locus_tag="PH2015_20_scaffold_1_prodigal-single_90"
     CDS             complement(84428..84826)
                     /product="hypothetical protein"
                     /codon_start=1
                     /transl_table=11
                     /translation="MAKKKGKFAKMVKKMNGTSKLEDKFAELLDEQNIKYERHFIFKK
                     REFDFLLVDYSVLIETHGCFYHCCKKHSPEAKYVFQRANLKNDQYKVKLVKFDRTYKL
                     LVIWEHEMDKPALVTEKVNLFIEKYGVING*"
     gene            84959..85714
                     /locus_tag="PH2015_20_scaffold_1_prodigal-single_91"
     CDS             84959..85714
                     /product="Uncharacterized protein n=1 Tax=Prevotella sp.
                     CAG:1092 RepID=R5PAQ3_9BACT"
                     /codon_start=1
                     /transl_table=11
                     /translation="MENQQVYFEPPHDVIPLPSGGRFYKNKKDTIKVAYMTAADENIL
                     TSPNLLQSGKVLDVLLEKKILDKDIKPGQLLPGDRNAIIFFLRSTGYGEIYPVELTDP
                     KTGEKFIEEIDISQLPTKENTLNPDENGECSFVLPRSKKTVKFRYLTAEEDDRLIKDD
                     QMRTKKLGTNAISQIMTMRLQNQIVEVDGIRDRNAIVQFVESMSPMDSAEFRKHLFDN
                     EPGLDLTINVQAPSGEFFFGELPITSKFLWPYV*"
                     /db_xref="UniRef100_R5PAQ3"
                     /db_xref="R5PAQ3_9BACT"
     gene            85668..85901
                     /locus_tag="PH2015_20_scaffold_1_prodigal-single_92"
     CDS             85668..85901
                     /product="hypothetical protein"
                     /codon_start=1
                     /transl_table=11
                     /translation="LVNFPLLPNFFGLTSDYKQQMMYESYILVKHANFTYSDVISMPI
                     FERRKFIEILMEENEKIKEAREREIQKSKSKRA*"
     gene            85962..86711
                     /locus_tag="PH2015_20_scaffold_1_prodigal-single_93"
     CDS             85962..86711
                     /product="hypothetical protein"
                     /codon_start=1
                     /transl_table=11
                     /translation="MKKYIITEEQLKVILEKADETPGEFAKTPNMSFDQLLQTIEKGG
                     DGKRDVNKDDTKSFVTGTVAANRAEYNLDKTDASLKAIAGKFYKSITGYGINPDDSVL
                     AQAEDLAIIIMSMAYYYYKEGKISRFNVTDVDLNFRKNYNELKRTNLGDIRGLLRTKF
                     DGDLGGYPDNDDEDIVMISPKNSNPSFQAYISKSTKRTTMVRFNFFDSSSLRFFYEDF
                     LKNQKNIDLISKAINRRVRPKIEGDSLIFLF*"
     gene            86719..89274
                     /locus_tag="PH2015_20_scaffold_1_prodigal-single_94"
     CDS             86719..89274
                     /product="Marine sediment metagenome DNA, contig:
                     S01H1_S01092 {ECO:0000313|EMBL:GAF95249.1}; Flags:
                     Fragment;;  TaxID=412755 species="unclassified sequences;
                     metagenomes; ecological metagenomes.;" source="marine
                     sediment metagenome.;""
                     /codon_start=1
                     /transl_table=11
                     /translation="MAQGDISSAINELVKKLQVNTAASLTTRSEIERYVGEVLDTYDE
                     SIRAKKEAYRWDVKRESLSEYLKKRSKYREQLVEEQIARKSELEFINEQINLYKEQEN
                     KAFKEGKSALSKELFQRRVELEIQKNVKEAMDDVSNSASNAAKTGNPFLAAIVFVGGL
                     MFTATKMLFNVASSILKIGFGFIKDMFGADFGISAVFETFLKMQSLVGNVSANVGMLA
                     RESTRFLENTPTIFNEVLDVGGDLEDIGTVVEQLSKVTNRVRVFDGPQFKRIIELGLG
                     TGLGVEDATGIIGNFENLGISLNETLDFTDYVRGKSMKMSMNQTSILGGVNDLVLSLT
                     GFGITEGLKGMTKLVIDAQRLRIDTADSVNKFKDAFNDPEKAVEVAATANLLGGKFSF
                     YFGNTFELMRKGMEEPQQLTSDLLESMKGKAVKGKNGFEIPPADREMIREFAKSINQN
                     PDELFNVAIEQTKFADKIENLTKQFGSVTSLTEEQRILITNLMTLNEDGSYSIRLSNG
                     VKKLITEIPSINTIYRELAQERKNNESALLRKTLAERIGIAIQRFNVGFSQFFIELNK
                     LLNNSNTMSDLDGLIKDITVNMIDFIKGAFSSGGSFRQSILAGMQGLTALFSKLFDIF
                     TDPNKEFGVMIAESAGLMLNFLNINFVPYLQYAGAEIVAGVGQLVLSDSVKGSALRLK
                     KKAILSAGPDSLLSKSMISDVIEEGEDYNNNYVSYGEDKIDLTKLKKMESDIKSAAIK
                     LEKSKKLDGIQPTKVEIPKSSNVAEKKSSKQSIKTSSNQSRPILLTEKNIIEGRPDDA
                     ILFINENANQLGVYTPPKLNIVFDGKINMNKNKGSQEASNVVSKQMLTQLSSY*"
                     /db_xref="X0TPR7_9ZZZZ"
     gene            89331..92102
                     /locus_tag="PH2015_20_scaffold_1_prodigal-single_95"
     CDS             89331..92102
                     /product="hypothetical protein"
                     /codon_start=1
                     /transl_table=11
                     /translation="MAQNNFFDKLNDTMKNLEQARQNGIISATQEKEHINEMLSMYDA
                     INAKKATGREWDLKTQTIWGNLKRFGKEMADDAENLRKAKKTLKKTEDEINNLGKVYN
                     ELMARGNKEAADMIKKKKKQLELEKEIQSVNYDTAKSSVSRMGSAFNMIRTTGLSISN
                     IFGGVFSFFGGILSAAFGIAKKLFDIVIPIEKAWKLFLQMQTAVGNLSADIGMTFNEH
                     RLLLDSMPSLYNEIIGYGGKIEDIAKVIRSFSEETGKNRIFSQDEIAGIVKLGYSTGL
                     TVDGVTKMVAEFDNLGISLSKTLKVADRGRNVAAKFNLNQTKVLRTTSEVVKNLTGTA
                     FGRSVEDLTKLAAKAETLRFNLAESVKSFKDSFFSPEKAVEAAAKIQVLGGEFAQMFG
                     DPMSLMYDSMNDADGMAEKLINATKNLAIKTKDGIFEIPPAQRQIIRETLDALGQGGM
                     ADDVFNASIEQAKLQDKMVQLTKSGLSLTGISEDDRMALANLMTLNKDGQYEIKMPNG
                     VQKLVSNITSQDQLTGILAQRKANEQAAQQRLNLSERFNIMLDRFAIGLTPLFTELNK
                     LLEDSGLLAEIERLGKDIASTLIPLMKDLFSPGGQLRTGIDMFLSGFKEFISGVRGIV
                     NDPKMTFWQKIGAIFDKVLSFVMEGVMPYIKIAFGEIFKALKDVPFIGDSLYKAGLRL
                     ESKDERTREIAEKIGIDNKPHFEKMVKSARQQPTGGGRAGGLFDGLMGGISGVIDGAA
                     GLVSSTFGAESAAQYFYQRAGAQFSISGAGFKDMWNGGDQARQDLITGSLNGNGYSDE
                     ALRGMLDLDMIPKDLRGEMSKVKAHDALAMSNGKLLTGSPGSAMALISELNANKLTQP
                     QGSSEHTVIVNVSGNVEHIDNGIAKQITAKELYDTDPQMFGKFIETTMAKHEYGSANY
                     VVNFGVSPL*"
     gene            92142..100889
                     /locus_tag="PH2015_20_scaffold_1_prodigal-single_96"
     CDS             92142..100889
                     /product="Uncharacterized protein n=1 Tax=Prevotella sp.
                     CAG:1092 RepID=R5PUH8_9BACT"
                     /codon_start=1
                     /transl_table=11
                     /translation="MSLKSISGEFRTTILNLNLQSPPDVVTGLVNLTNSVTVSAYLDS
                     IGQDAIVNYYSVKNPGDINTDGNPARVLNLGKTLNTPTDITSGVNNLTPSAAYAASFL
                     SGRGEVTDINDYSNVNPGDVLTDAVNPRDLDLNKNLNTPSDITAGVQDLTPNQNFAIQ
                     YLSGRGSFAIINDFNVKNPGDVLTDAIDPRNLDLNKNLNTPSDITAGVLDLTPNQTFA
                     AQYLSGRGSFSVINDFNVLNPGDVLTDAVNPRDLNFNRNLNTPTDITAGVNDLSPNTA
                     IAAQYLSGRGSFSVINDYVVTDPGTVLGDAIAPRAFNFAQTLTTPTDITSGLQDLTPN
                     SVIASQYLSGKGDFTQIGTSPNLNPGDVITDALAPRQLNFNRTLNTPIDIVDGVSNLS
                     GAFSAQYLSGRGAFSVINDYANVNPGNVETDALGPRQLNFNRTLNTPTDITAGLNDLS
                     GSLAAQYLDGRGLNTVINDYPNLNPGNVLLQALAPRTLNLNSNLNTPVDITAGLTNLS
                     GTFAAQYLAGRGLDTVINNFNVLNPGDVLNDALGPRALNLSMTLNTPGDITTGLGDLT
                     ANAALTAQYLSGRGTMTTINTMQNSNPGDVVTIANPLRISLFNKNIIKDPNDATDQFT
                     LANPGTIPVGVDTIINEFTVLNQSELTPFQLAWINSNSLNRYQAEATELIDNTRELSL
                     NNSPNTPQNPYLTADKLNNADPTKLQFSDFINLPTASTPLSALLGTDLDLANLLTEPG
                     VKNDTMLAQIGALELKFHLEARIAAKVAAEALGYTALDDIVTNPLKIIEAIKNPGKAI
                     FDINGNNDITTLPGGLGKAASFLSDIAGVNGVTTYAQSYLGDDSVVLRPTCFGDYDSE
                     RTISERDLKRIERTGRGQRFSLFMNIGINKYTPDFVNKLDGTNMRMISGLAKSQGSSD
                     TFKTYISGGLTPLFYLLQDENGLQVKSNSELTKALTFDPLNPSSPYSEPGVETVSKYG
                     SVPTTFVWRGPTRETFLDPINKQTDTDNWDSKLLDKSRSNDTSAFKFRDCSILATTQQ
                     LLESGLENVAIRSIDQTKTKFSDGYSFSPKSAGVITPFRKEVLDNDGNIVGFKYLVPG
                     LDKSGNRDDQRMYNEVELCRAWTKSKPFTKITDLIRWKELNRKERNSVLDRYGNLNIH
                     PSALNVNEGYGRLGDGLGDAVVEAFGERRARKYMFSIENLAWRESALFTDLPACEKGA
                     NGGRIMWFPPYNMRFTDDVTANWTTHQFLGRPEPIYTYNNTERSGTLSWDIVVDHPTV
                     LNLLVQKEFAALTDGEADELLAAFWAGCLEYDTFELARIWGVFSDSDIEYFKKVISDL
                     DVRLPNDKIRNKIFDGGASKDTTVKIEATVDTQPFIPDFRLFFENDIPLPSNSYTKQG
                     TVFTVEPYDVYFNTYLNLAKGLKLTENSEYKEVAVRSGYTSNSKTWIRYDRTIGDKMS
                     EPSDYFFTKKAGQSKTYGYEKQYLDTLKSDYSAENYGKVKKYDLTINMVAHASPSAPG
                     GSIDQIKKYNNKLAARRFVSVVKWLVSDVFGSESLGVACYNEEGVEITKANINDLFKK
                     ELEDTMDIVLFRGIRGESLRQKITLNVQAAKGLTLDDVYSQTGEYKELFGGPKFVTID
                     GKQYDYYEVPYNNDGTIETYYMFRTYDEWKKVIGKFKVNNQVVNKKYIGTCIAIETNP
                     KGGVTGIARTEADVICGNLSSIASYARRVEINTGLIPKEIPIVRTTPPEQEPPKYRDE
                     KFVSTNVTKREIAQRILNKLLTECDYFEFLSEEAPIVYNSLKQKLKYFTPAFHSMTPE
                     GLNARLTFLQQCLRPGDTITKNNGENNCDAKNTAFGKPPVCVLRIGDFYHTKIVINSL
                     NISYDPLLFDLNPEGIGVQPMLAKVNLSFKYIGGQGLRRYVDELQNALSFNYYANTDV
                     YDERTFANTDRRERDLINLEQDFFAQNTLDLIPIVSRAELITPLEPTIDLPAGTIGVM
                     SKRLVPKLAGGTYYNSLVGATVYENRSYPAEACIIYQGQYYVRKDTNQGQVFLPTDTN
                     NWSMVDHSNFGEFAFRQEYGRTYIQTYEVNYKNIFGEMYKTFGEYIHALVYGEEKVQS
                     TVYDDYQVLKTILKTKNYNKPISTTGDTIDSMISAITGNTFPVGAISGMTYFEIFNKV
                     AVDKKYLELGDIFKKHPLFLERNGNKPEQFEAIKLNMHPQEYMFKVGNGLGTSYVYNA
                     LTGATNNGRSDKFFPGSLTDGYTNYFEGVSETGGIFLKDSATSLRTYTQIMDNFSKEM
                     KTKLRLNLLPIWDNKYDKDLKVFKNYYSKLDNGHRIIIRSYLTSLFDSYYNELKSADE
                     EMSNIINDKIAKLSVILAGLSLPAYGYDARQVDDSRTQLYEVIPNAKTLGTTTGTDLF
                     GYEPYTHYKKLGYAGGEVLSFSDVKTIYDGTTGGWDGQSSPTFADYVGMGNGLYFFKQ
                     LTNKAYTGTTADPFGAVENNISVIKEYERNMEIIAKKTFNFPSLSEMPNLYNFDNLLP
                     KAKAFSNMSGLINFGTGNYYFNTPYSFNPLEFGNTAAERDLETTANNLITRTINGDIV
                     NTLNNSYIDNNYGMKYTWEKINYEILDFSNKTLDLMLSDSLEVKTNDVDLIYTPSLEF
                     DLQLGALTGITIGNLTGTTTGTTTGTTTGTTTGTTTGTTTGTTESFVVTKESLFYYGD
                     NKKPNENIVPVNYYLFNDQNPNIIGTDLQQTLAGLNQLLPYEFTINNDYVNALPNGIK
                     NSLKPVSGSTFNDKIKLTSIQEMVFMDFFVKLDQEKEIHVNTLKEYCYNAFAVPANIK
                     DKPKQVEDYLNKRKKDVDMVLGQMFTLFTTFISEFNSSISSLNKDINETKTNTVKNIN
                     KNLFDSTSEFLPSSDEIMNKMIKGKDEHYTLIMRETSKLDSTIVRNLKLFTKYKKDPI
                     INIKSLAEPKEVVKNTATQLSDEWPEIYQ*"
                     /db_xref="UniRef100_R5PUH8"
                     /db_xref="R5PUH8_9BACT"
                     /db_xref="puf:UFO1_3620"
     gene            100897..101220
                     /locus_tag="PH2015_20_scaffold_1_prodigal-single_97"
     CDS             100897..101220
                     /product="Uncharacterized protein n=1 Tax=Prevotella sp.
                     CAG:1092 RepID=R5PAS0_9BACT"
                     /codon_start=1
                     /transl_table=11
                     /translation="MALNYFNRYKTLDSETRHVSPPFIKLNNKATDIFTIYESGKSRL
                     DKLSQQYYSAPYYGWLILMANPDLGSVEWDIPDGSPIRIPFPLQETLKEYETKLKNRL
                     NYYGG*"
                     /db_xref="UniRef100_R5PAS0"
                     /db_xref="R5PAS0_9BACT"
     gene            101210..104176
                     /locus_tag="PH2015_20_scaffold_1_prodigal-single_98"
     CDS             101210..104176
                     /product="hypothetical protein"
                     /codon_start=1
                     /transl_table=11
                     /translation="MAVNYDEKILSAIGKPSKNLKKDDGSTIIPNVTGNFVVDPNKVI
                     VDSYYDGIPTIKDRYVNQEDLVMYANITARMAPDNHILEGGNGESDIVVSLGQIGVNF
                     LNPYKQAPRDDKSGKIIFGDEKFKNKFTTEWSDYFTSNAEQGTFFDPETFGISSIDVT
                     HNASLTPIIKAEFIDVQGRTLLERGNDPENPYNIFYRFPYPLFTLTIKGYFGKAIEYP
                     LVMTKTSTTFDSTTGNYVIRAEFLSKTFSLYNNFSMAYAYVAPYLYKKEGTDNTFLGR
                     KLLRALYDKQNKEYAKIYGVDSDEYKKREILNAPTLIDLSRAQSSLNVEELQFGEVLN
                     ELNKSRQKALGIISELESAYKQTEITQLKEWNKYLRLDSTDTKLKKYFLTEDYINKLL
                     SNDWPDLKERTFKNASSPFTPYNIYGDEYRKAIQSIKSLSDDGDILNITKSIIDEVKD
                     SGELPEGYKKALSIRTVENIEDLLIEELILHEYTSVRNIDDLNLIYFTNKYIGVINKI
                     IIKNLSEIYTTDESQLIDNLTFTLKDKLGYIPNMLNVVRILMNNMQVFLSILNLVALN
                     AYRQIERDDNRRINQQTFGEYGVRDDSDSKIFYPFPNYYEKVLDTTLDGDKEFTWKKT
                     YPGDDKNIGWFEVQLIEEIFRAISHIASLPKNKADNSPIDEAEFIEKILSQPTTSELK
                     KLVLTSSLLVMNNLDYYNDSQTQTETISEFIEKILLYSANSFIHKNGDLSKINNITKK
                     LAENEFALLNKKQYNKDRADVGKFYNGIKSRVAELGNKKGYDVFMETFVGGTDISNQI
                     ISANQSTIGKIKTLVDTQNYNPGTLLTLYDELLLNITTRGVNSEKYSRLYKYNTLEYA
                     SRKNVNTVTPVRALFFNGLGKHDTYSPDTTLKSVSDDVQSYLKTTTEPYTGPGYMIYE
                     SIGDYIKKDYPVFTLSEKVSTNTTTIDSLTSTLKTDKLFNNKTFFSEEQFMDNVLMLD
                     DSKKIKDNTTYSKIRI*"
     gene            104177..111544
                     /locus_tag="PH2015_20_scaffold_1_prodigal-single_99"
     CDS             104177..111544
                     /product="peptidase M23 n=1 Tax=Clostridium botulinum
                     RepID=UPI00036711AC"
                     /codon_start=1
                     /transl_table=11
                     /translation="MSISLKNYLQESYLLNNNSVEETLDFIKNNQDNISDYKYLFQNK
                     YYDSFVEEKLFVKGPENFLPTELNHAIFAQAMIDDTKNGFHGKTAQLLLRTLSTSINN
                     GTINPYQLAKIFNTQQGLIEVPIHLILYIGGLYDFYYHEESYKPDEKINFSKINGITG
                     ANGKDILDNDILNGINIARYIFDNDSLKGVTSNFIQPVTPKFVDDHMLTYNDSYESTR
                     VAKNYRESYFDYTLGKEIPLSNNISSQIPVYGYGNLNNYLNTMHHFFFGKGIDGNTDQ
                     SQTSLNENGIPYHIIGNFNGRLKTIKTYEDSNINFLASYNSYGQKVKYDLTNIVTEFN
                     SVINGLQFNDEFLYGESFNSKKIEFFLLLSKLKANLLGGYSLTSDIGLIIRSLCATNV
                     LSATQNGKPIPDFIAMLLYAMYQPSGKEPNNPNLIRPNKQTKILDTYHVDIDGYNGYI
                     DANGNYIAPSVFIQNIGSFDGDVLHDYVTWYLNNEWSKEQNQDETSKVRKLDDKGVFV
                     VYPSAGGDQNLINILSEFDGQYTKTNVVSKVITDSDKSASNYLKNLKKDENYFYGDNN
                     DIELNYVGFNEKQNNLLVFDYIKNKELTNLVSLNNSLLITNNDMLKEDGGVDNTTFDF
                     FNPSYYSGENQNSLISLGYFEKYDDIFLSKGITQDNTGSTNSRFFNNRSLFLNTPRMF
                     WFEKPTYQNETYIGEMGVDNKPTPYNGVVDSIELKHYSLKGLLGYDNFFTRYGDSPRE
                     LTYKDFKPGYGLYTYFESPDISNYEVIPAQSDQRGDFDTLSAKSLIDIFGVDKLEDFR
                     ALFNYFADTKTRDYMSDVFGTFNFKSLLKHTNIFGYKHLPNDISFNGKVYTKDEIFAL
                     LTGYSGMFMDFASRTGISKVINSALTMGQRVKAEVVVHEFMGTKITVNNHSIGGPLKI
                     ENTAFNPTGLRYSTALFEPIFAFSNQTRDYKALSETLGDKLLFRTLLFGSQSINPYTV
                     TNEQDSLIKKYVQFKGLTKGLSLTLNEDFVINELTKTFFRNLNIELNEGNLQLLVGYV
                     RNYIKHTLSKNSVFNKGKYNETILYGGYDIDENPENLPLRYGDRTSLASKVGDEGNQD
                     LIVGYDGKTVVAGEIINGVYKQTPQLEGKLNVLVDKFEDLNAITNFNNFIKLINENLT
                     TRLLETVNTSFRNLKEKLDVSEGSLTFDPNSADKSTAAQKIDESISDTAYRDLKAGMY
                     YRIKTLYDKNVAFNNVDINDDTLIKQFSYELGTINPNDILNNPLFFNFNTQQNDICDE
                     NTRLIPNKKSKDLFDYVSILDRGNNDYGTKVLVDIVNLQKEISDDITNMEKIDTVTGR
                     SMWSVLSKLAGEHEFLLLPLSSYINLNGAVKESAGVDGAFELAHDMFGVFKDLEMWES
                     NPAFIFQLGSLTSNIKDSNKEKNSANLGYDLSDTFCLDLDVTDLRNISVTDEKVPADV
                     KNSNVTSFIVDFGNKNQNMFQNIQISTEEFTNTEESIKAAVSLASDSIPTLSSGKLFS
                     AMESRSYSCTVTSLGNATIQPLSYFFLRNVPLFYGTYWITNVSHRITPNNMITTFKGV
                     RQPITKKPTANATVITYLLKRANERFLEFGGLTRNDETPIATSGKIYINRGFTTGEEG
                     INNDKLDTKGYGLVYQEGTTETGKYVTYNGIWVVGSYLKLLTGGDETDKLLIKTFISY
                     LLNNAIEISRLDNNSVSYQFTDVGSYMIDVIAYDLANKLGRSDLSLSSLIDEYNTTPG
                     DVYETMLTELSSFGDDAQKIFDYLKATDDEFYYPSKALVTGEDSKVVGNSEKPPKITF
                     PSEINDEKRVNLHTRVNAWISEQTPSWDMTLHGFSTYGLTNLVFKTAKVSDGSELIYP
                     LVSRTNSLMGTGIPKKMELVFYDVSPVKKSVVFLNGGGDYVWEPYSYRFNLINYFETT
                     TNKTAASDWLRFKNNLNNSTQFITPPLDVTLFTGLVSGKDYKVILLNTYENGKTEYRD
                     LQASSTGRSAVLLDVNKTMSLPANPISFKAKDVSGSETVVPVGSQSNGDYIFDKAVRT
                     KYVLKCDDPKNETEYNVRVMGSWGKTKKYLFLKNTLTSESKEFDTIGRSEYAFVNQQI
                     LGKFDDEAKMKDWTIRDVTETQTSNVYVAPTLAYSSFNSEVPIGKPINKTPLVRTSKF
                     GPRNGRTHKGVDLDLVTGDPVYASYDGVVIAAGLLNPEGYGNVVIIKHEQFSGGIMTL
                     YGHLSRIDVPLGSSINVPVKAGQQIGLGGGDANDPGHGSSSGSHLHYEIAEGVVNSYG
                     AYFDLKRVDPWPYLEESARLQSSNSGSTGSKPTGPNSDFWKLVTICAGENFIDQPQGM
                     ADVAQSIYNRVNIQGGYGKTISEVIMKEGQYEPTFATRSLWQAIKDEDTAIKAYMATK
                     GVNREEAAKRIKTAADAITNPTLKANAATFVGSRTEFLAAPPTSGDAVGVVEREPKAK
                     NNAFFWNYQGKTTYYNNNNLSATKIPSSISSYV*"
                     /db_xref="UniRef100_UPI00036711AC"
                     /db_xref="A0A0A7FQJ4_CLOBO"
                     /db_xref="cbk:CLL_A3558"
                     /db_xref="UPI00036711AC"
     gene            111586..111813
                     /locus_tag="PH2015_20_scaffold_1_prodigal-single_100"
     CDS             111586..111813
                     /product="hypothetical protein"
                     /codon_start=1
                     /transl_table=11
                     /translation="MNAFNNKLDRFLGKKIEEAQVGEEVCDLTTGICYIKTKDGLIEK
                     TLIEKKLVMEDGRELLREETPISHSNKSFLR*"
     gene            111810..112502
                     /locus_tag="PH2015_20_scaffold_1_prodigal-single_101"
     CDS             111810..112502
                     /product="hypothetical protein"
                     /codon_start=1
                     /transl_table=11
                     /translation="MSKKLDTLLSEEINRFNDIMKYQENLNEGMHYKFYEAEEEPVAD
                     DATMGEPVEEPIEEPVDAGVDTTTEEPPVDDMGGEEVPADDTAIDGLDTQAEDGDIEV
                     DVTELVNSTKEMAAKSEDIIQKITSSNEKIEAIINKVSSVEQNLQKMESLIQKMDAMA
                     KQVELMRPPTEEERRKALAKDSYPFNVTQDEYMSGSGVKTQTDLESRPDKMSMMDSLM
                     ANYNEMDIKDSF*"
     gene            112505..112816
                     /locus_tag="PH2015_20_scaffold_1_prodigal-single_102"
     CDS             112505..112816
                     /product="hypothetical protein"
                     /codon_start=1
                     /transl_table=11
                     /translation="MNSPQQQQKLVMRKLTVGDPALTFVSTPEYTIEYYGFIGLGNTN
                     DTVVITLNGVEDIALSMMGMIECPIESIEVTSVNPSESEPAPVYRGLLVFGIQKFKTI
                     F*"
     gene            112886..113848
                     /locus_tag="PH2015_20_scaffold_1_prodigal-single_103"
     CDS             112886..113848
                     /product="hypothetical protein"
                     /codon_start=1
                     /transl_table=11
                     /translation="MIDYKKIDWSKAANDTLADYEKAKSKSTQTTQSSSVDLTKYFTI
                     ALDEGAASGEKSVRILPNQDDPTKWYKVGYFHNLKIGKRYTKLYDPAQDAEPSPLNDM
                     YKFLMNTGDKEDKRLAVNYKSRQFFIVRVIERGKEHEGVKFWRFPAVQDGSGIMDKVA
                     PLVKKYGAFWNPIGGYDITISMIRDKSKDSKVGYTKVASIIPDRESKLTEDENQMVEW
                     LSDPMMWTDVFKKKPLEYLRIVSEGNEPMWDAEQKCFIAKIEEGVTTYTGTPSQKTSY
                     ETPSSVAMSEEDVDNETPSMAEEPQAEVSSSEPAGKLKIDDLPF*"
     gene            113941..114954
                     /locus_tag="PH2015_20_scaffold_1_prodigal-single_104"
     CDS             113941..114954
                     /product="hypothetical protein"
                     /codon_start=1
                     /transl_table=11
                     /translation="MAIKKKDFSFEDLKKKMSTTTKYKPDLFLNCGEAFLEASGVPGP
                     CMGHLNMLLGHTNTGKTSALIAASVDAQRKGILPVYLVTEKKWSFDHCQLMGLECEKN
                     PETGEWDGFFLYRDDFDYIEQVTDYINSVLDMQSKGDIPYDICFFWDSVGSVPCKMTW
                     EGKGGKQHTAGVLAEKINMGINQRINNSRKETSPYLNGLVVCNLPWVKLPDSPMGQPK
                     MKPKGGEAIYQASTLVFRFGNEADGGINKIDATSKGRKINFATRTKVTVDKNHINGLG
                     YADSKLIVTPHGFITDDKRDKAALDAYKKDTFEYWATKLGDANFELEEYEVKQTISYS
                     DED*"
     gene            114944..115996
                     /locus_tag="PH2015_20_scaffold_1_prodigal-single_105"
     CDS             114944..115996
                     /product="DNA polymerase I n=1 Tax=Prevotella sp. CAG:1092
                     RepID=R5PGF0_9BACT"
                     /codon_start=1
                     /transl_table=11
                     /translation="MKIKKPVRNTKPTAIQNTLLIDGEYLLKQGFHGTKQLQGKEGSV
                     GAIYHFINTIKRFYQDYAITKVVTFWEGENSKQFRQGYYPYYKGNRNNKFTAEEVFDL
                     DRQRIRIKQYLEELFIRQVEIPGCEADDGIAHYVVNSPNENKIIYTNDRDLLQLLDED
                     TKVCLTINKAKVMVTLNNFDTYFDYHYKNVGIIKMIAGDSSDNISGLQNIGEQKVLKY
                     FPEIKKQPVDHEWVINRTKELLLEKPDDKVLNTIINGETKWGTYGNDYFSVMNKIINL
                     KEPYVTEELKEAINEMVNETLSPEGRGGIIKVMEMMKEDELLNFLPKNDDGFFVFWSS
                     FITIIKKETNAYTKTK*"
                     /db_xref="UniRef100_R5PGF0"
                     /db_xref="R5PGF0_9BACT"
                     /db_xref="mcan:MCAN360_0498"
     gene            115974..116453
                     /locus_tag="PH2015_20_scaffold_1_prodigal-single_106"
     CDS             115974..116453
                     /product="hypothetical protein"
                     /codon_start=1
                     /transl_table=11
                     /translation="MHTQKQNNMEEKREQRKFEFTLYLNDNIIVQRFFNIIGFNYKAI
                     NSMNFKYAVDDNMNLIQSVLKDRTLDFITDHRRNFLETPDYEQNASQDVMKIVVKHDG
                     KVIAYREWDATIYPVKVRYTVDIRQHIYDLITRVQKCLCTPTKDLQTTYMGYSLVVQ*"
     gene            116472..117902
                     /locus_tag="PH2015_20_scaffold_1_prodigal-single_107"
     CDS             116472..117902
                     /product="DNA primase/helicase n=1 Tax=Prevotella sp. CAG
                     :1092 RepID=R5PWB0_9BACT"
                     /codon_start=1
                     /transl_table=11
                     /translation="MGNINSFEDLGKDFQLQLLNEIITDNKFAQSIIDIIEPKFFPSE
                     AFQRIMKVIKHYYSEHEVVISNFPTLITEINSEVGVEHEAARAQLHDTVKLIEECKIG
                     NLNVQRNAQKFCKLQSIRGAVNEIKTKLDRGIISDYDEIEKKIKDAITFKEEQDPINL
                     FDNMDNVLSEDYRDPIPTDIKGIDKVTKGGLARGEVGLVIAPLGVGKTTFLTKVASAA
                     FLKGKTVLQIFFEDKEEAIQRKHFSALTGIPLSELAESKTIVLNKVRAIKEEHKNELF
                     LQKLPADGVTIHKIKNIIKKINSKGRKVDVLVLDYIDCISMEREFGNTEEWSNEGKIM
                     RAFESLVDEMDVVGWTATQGNRSSTSVEVVKTENMGGNLKKAQIAHFIMSIGKTLEQK
                     DQKVATISILKNRMGDDGVIFKDCVFDNSRIHIDTDDVLTEKGFESQKLMDKAEQRRK
                     HMEGLYGSPGANKENENNIVGISDEL*"
                     /db_xref="UniRef100_R5PWB0"
                     /db_xref="R5PWB0_9BACT"
     gene            117954..118904
                     /locus_tag="PH2015_20_scaffold_1_prodigal-single_108"
     CDS             117954..118904
                     /product="ribonucleoside-diphosphate reductase n=1 Tax
                     =Myroides injenensis RepID=UPI000287FE50"
                     /codon_start=1
                     /transl_table=11
                     /translation="MQELILQENPNRFVIFPIEHNDIWEYYKQHQAAFWTAEEVDLSG
                     DIRDWQGLTDNERYFIKNILSFFASSDGIVNENLAENFVKEVQYPEAKFFYGFQIAME
                     NIHSLMYSLLIDTYITNPQEKLESFRALDNLPAVQKKAKWALDWIHDTPFQERLVAFA
                     AVEGIFFSGSFCSIFWLKSRGLMQGLCNANALIFKDENLHADFAIHLLNNHVVNRPSE
                     ERIRQILLSALEIEKEFITESLPVSLIGMNSNLMKQYLEFVTDGLLVKMGCKKEFNVE
                     QPFKFMEQIAVETKGNFFESRTVEYQKAKLNEKVSFTDDF*"
                     /db_xref="UniRef100_UPI000287FE50"
                     /db_xref="oho:Oweho_2706"
                     /db_xref="G8QZL6_OWEHD"
                     /db_xref="UPI000287FE50"
     gene            118936..121350
                     /locus_tag="PH2015_20_scaffold_1_prodigal-single_109"
     CDS             118936..121350
                     /product="Ribonucleoside-diphosphate reductase {ECO
                     :0000256|RuleBase:RU003410}; EC=1.17.4.1
                     {ECO:0000256|RuleBase:RU003410};;  TaxID=423536
                     species="Eukaryota; Alveolata; Perkinsea; Perkinsida;
                     Perkinsidae; Perkinsus.;" source="Perkinsus marinus
                     (strain ATCC 50983 / TXsc).;""
                     /codon_start=1
                     /transl_table=11
                     /translation="MIIQKRNDEQTSFNPSKILTRIKRAAKGLKVNSDEIFIKGITSL
                     PNEGVVTTKEIDKLIAEISASYTGSHYDYSKLAANIAISSYHKETNPSFSETMKVLAE
                     DGVINAELINTIDSYGADKIDEVIKHERDFKFDYFAWRSLHEMYLTKTSLGKQIERPQ
                     HMYMRVALWVTKSFEEAVEYYESLSNQFISPATPIMINSGTKIPQLASCVLHYNNDDS
                     RNGLLDSLRDISVYSADAAGIGLCMSNIRSKESRIKTSGGFAGGLLKYLKIVNESLRF
                     FNQQGRRPGSAAIYIEPWHKDIFDLLEIKKNTGAEELRARDLFTALWIPDNFMRAVEE
                     DGDWYLFCPNDIVKNGIKPLQECFGDEYEANYNKAVEMGLGKKVKAQDIWVKVIESQV
                     ETGVPYLCSKDNANKKSNHQNIGVIKQSNLCNEIYQYTDEKTTAICTLSSMVVKNYVN
                     NKTFDFDKLFFETRKVVRALNKVIDINAYSTEKGRKGGLEQRAIAIGVQGLADVFFLM
                     DYVFTSDEAKELNKRIFETIYYAAITESNELCRSGKYKPYKHFKGSPMSKGNFQFDMW
                     GVDQSSLMWDWDGLKESVKEYGVCNSLFTAQMPVASSAKITGSYEMTEVIPSNLFNRR
                     VVGGEFLIANRYLIEDFEDLGIWSESFKNEIIMNEGSIQNINFNKFMDPSDKYYEKKV
                     KRIEHLIQKYKTIWEVSQKELITMAAERAPFIDQSQSMNVYFQAPTIQKLSSSHFWAW
                     KSGLKSLSYYVRTKAISTGAKHLAINVQSTEAPKVEQSVPVQPQFSDLPQKPENSQFD
                     CFGCSA*"
                     /db_xref="C5KD26_PERM5"
                     /db_xref="wvi:Weevi_0189"
                     /db_xref="UniRef100_C5KD26"
                     /db_xref="1.17.4.1"
     gene            121449..121865
                     /locus_tag="PH2015_20_scaffold_1_prodigal-single_110"
     CDS             121449..121865
                     /product="Uncharacterized protein n=1 Tax=Prevotella sp.
                     CAG:1092 RepID=R5PAT8_9BACT"
                     /codon_start=1
                     /transl_table=11
                     /translation="MALKKTTFGLDFPFVQSNSGDYVGLTSLPESEVKSMLIHLLLTR
                     KGSRYYLPDFGTNLYQYIFEPLDEITLGKIENEINDAVEKYIPNLKLNSVEITKVGDE
                     EGNKNNTDLEHHIRINLDYTITTKTFQTSDKLSITV*"
                     /db_xref="UniRef100_R5PAT8"
                     /db_xref="R5PAT8_9BACT"
                     /db_xref="mhz:Metho_1615"
     gene            121867..123681
                     /locus_tag="PH2015_20_scaffold_1_prodigal-single_111"
     CDS             121867..123681
                     /product="Conserved domain protein n=1 Tax=Prevotella sp.
                     CAG:1092 RepID=R5P9Q0_9BACT"
                     /codon_start=1
                     /transl_table=11
                     /translation="MARQINYSKRDFASLKTEQINYIKQYYPDVVQNFNDASILSVFL
                     DLNAAIADNLNFQIDRALQETVLDYAQERQSLFNIAKTYGLKLPSKSASVAVVEFTAQ
                     IPVFGDQEDKRYLPVIKAGTQVTNGENLFEVLYDIDFSSALNSAGKPDRTKRPIFVNN
                     KLSGYSITKTGIVIAGVSKIYSQVFTATQPFYKITLPENNVLSVEGIFHKFGTNFATS
                     PADSEFTTSSNKWYQVPSLAEDSVFIEDPNSPRVNGIAKGVYQQVDQRYIVEYTPNGF
                     CQITFGAQTDTSFDILDDFMDNGGFSLKSFLRNGSLGIAPIPNTTMYVKYRIGGGLNS
                     NAGVGTINEVSGLRAVINGPDSAINTTVRASITVTNTTPAVGGSDEPSIEELRNYISY
                     NFSAQNRAVTLNDYKVLMMSMPSTFGTPAKASVTQRQNKIEIGVLSYDNSGKITNQIS
                     SLLMENIANYLSRYRMINDYVVVKPAEIVDLGFEISVILEPGTQTEASARITKIISDE
                     FTNDKVALGKNYSVGEIIKKVTQVDGVVNVNYIKAFNKTGVGYSNNTSKQSILDTATG
                     ELDLSNNYIIVDEYQLLNIRKPDTDIKVISLIATGVSG*"
                     /db_xref="UniRef100_R5P9Q0"
                     /db_xref="R5P9Q0_9BACT"
     gene            123684..125876
                     /locus_tag="PH2015_20_scaffold_1_prodigal-single_112"
     CDS             123684..125876
                     /product="Uncharacterized protein n=1 Tax=Prevotella sp.
                     CAG:1092 RepID=R5PWB7_9BACT"
                     /codon_start=1
                     /transl_table=11
                     /translation="MERNVKIVLSENETNERILVNLEDEFDNLEVLSLKISSTDVYRK
                     TSSDFGVVVGRVQTSNGYGLQNARVSIFVPIDPLDKQRPEILELYPFETVNDQFPNGV
                     RYNLLPRTRNQNPSHRAVGNLPTINDLTHYPQYLEVMEKYYKYTVTTNDSGDYMIFGV
                     PVGSHNIMMDFDLFDTKSFEVSANDLVETTTQFKSINDVATAVGLVDDNNPNKVPNYI
                     YDGLGNFNVEVKTNINEMPNIFNEVKQVNVASFWGDEEEGDIGITRCDFKINYKYQPT
                     AVFFGWVSNISGSFYAKTDGTFSQSNVEIFGDDKVLNRTTSDIWPAGDLIVVIYKLDD
                     KLTPGSRVRVGAFKAEKGTGVFRVALPMYMDYYKINQFGDMVPTDDTENSIPTKGYYA
                     FEIYDISEAYQTRIPWGGHWLQPTPGVRIPASPKGETLTGGWEGTTNGLFEYDLINRK
                     RKFYTIKTKYNKHREDNVGIGGNDLYYFPNYNPNKDVPWTFPVSRSNVPQINDVEVIG
                     SIIMPRYEVKIDNITDYDPTTSYYGRILNIINIPQTISYNEKVRGYEYHVGIGAGLNG
                     KNSGNVFTEIFAGEDFIGEDGNNFYGDKPTYNYGDNSDGPLDLSLFAIELAKNEEATP
                     NSAGVHRRFTQAYNKTYTHGVFISSSDKENKFPVLETSVYDITDELQDLIDNKVYTSY
                     GFYTGNVPPAEFNPEISNRYKGNFYYFGYWDQANVLKTIEKNYFTQNE*"
                     /db_xref="UniRef100_R5PWB7"
                     /db_xref="R5PWB7_9BACT"
     gene            125869..127557
                     /locus_tag="PH2015_20_scaffold_1_prodigal-single_113"
     CDS             125869..127557
                     /product="hypothetical protein"
                     /codon_start=1
                     /transl_table=11
                     /translation="MSDIVEILGSKKFSGSTNETLKSRIILEQPSMVRNEYNLFTNVS
                     QDEQYTKEKNANNVYKVYGTISPIISKNFYFRGSKLNVDEKAIAFNQDNWSLVLCKPT
                     PFMGSKGKKKYNIPYKDSKSVKTSYNLDLTAGLPATLVYPAPFTIKNDGEYFATFLMN
                     YGHNLNVGDQVYITSYDDRLTTGLYFVTTVNKNKVTIDFKIPTKTLFNIKESKANAFN
                     MVTKVDGVLSAETNKVKNEFSGVLKNTQVKSNEDLLIAALKAERPAAYNLFETKFSVA
                     KVVNNEVLEYYVKQAVVVDIANGFDQCGFSTNLFNQKLYNFFFDENLNLANDLDNKNE
                     PITELYLGIIKNGGTPSKNISTVESNFTPLIAYTNPGEGIMRISEKSNTEVSDKPNIG
                     TTYDVGIFEYSSENLTETQISGVNHNFILDFVMFNYEPFHQITVRAKSTYIEDSTSNQ
                     YIPTYAVYSRKSDKYIWRDVLDLGVSDDNGNVLDFPFLNGARYVYNRLIFPVLAEKNK
                     TKKYTFGVNDITNLDSLNNIDEYTRDIVNDLFNNGDNDGLDNKEPFKKYTDDKC*"
     gene            127551..129713
                     /locus_tag="PH2015_20_scaffold_1_prodigal-single_114"
     CDS             127551..129713
                     /product="hypothetical protein"
                     /codon_start=1
                     /transl_table=11
                     /translation="MLKIPFNKDVTLRKNLFVGSEDGSSDRDFVFSKLNDTESLANIN
                     PIVDFESVEYKPLSQKIELDLFFLRYIKNDEYPIIKRYIEEPFSLYNERIRKGLKTQK
                     ISETFQTKDVDGNPLPKYDFEKSLSPEQITSNKPYVVIDPMVENRRKYPKKEGFPHFY
                     NTFTFPFWENSDSWANLKYGFNNKAYTYNSFVLIELYDDFNTDTQRRVMTIPIYVSDR
                     YMFKEKTVGPDLINVDTETTGSIEQKRPVFNLFEGVDGYSLFFLKKYLKSDFYAKFYF
                     WDALNGTKIQFIPSSKNTLRKKWLQDVENFNQKDLYLKYEINYEDRTYEIFDYNQSTD
                     NYDILCDAHIDLYEFAYDDYWSEFFVLNDQPTDVKIPTDIRQYGDLYLDRTSINKNIV
                     YDTTHPLVSQAIKDLPDYEEIQVKYSYGPTYVCYESSDYGGCVNSAWVNYYNVSGSLT
                     GYLNYMSNDLNIKNLSMLTTSTNKIVNTDVLSQKRNIGGVIIENKNNLTPYVVKELIF
                     EDFKLETEANKVLIESSGYLNHNIYNESTKSTETYTELAFIPNKVDGLLETYDHTEAV
                     FNERFNYFKEVSKQDPIHPDYSNYTGEGSYSQEDDFINNIDNQLFLAAGLLNGRKFEN
                     ANITRKYSPEEVTNLLKNNKMFKKNMFVLTAGVLDNLVKPGEQVITQINFYIGGELAK
                     SFYQIKTLLFRGTLKLVFQNDLDKTEQIIKIPVNFNLK*"
     gene            129713..130495
                     /locus_tag="PH2015_20_scaffold_1_prodigal-single_115"
     CDS             129713..130495
                     /product="hypothetical protein"
                     /codon_start=1
                     /transl_table=11
                     /translation="MDLVIKNIEGAEAYTLNVFLESLIDPKGASILPYHNDPKITQIE
                     DSLDSMGIYGSIDKPASVYETNTKIISTLEDINEHFKDSDKKYFIKGKTDSKFSLLDL
                     SYTKEQALLFFEKENKVTYKELGEREYPKPGNIRVNKKITISGTDITGMILLESNNRK
                     EYVLYLDTPNPVFYIDNSDGTTIFKFMRNNIDDKITPTLNYYSDIIDEPKILSEVFID
                     RGITNAFEPMRKLKNINNLNELTKSGFGYYKINTRGYNFKDQ*"
     gene            130497..131390
                     /locus_tag="PH2015_20_scaffold_1_prodigal-single_116"
     CDS             130497..131390
                     /product="Uncharacterized protein n=1 Tax=Prevotella sp.
                     CAG:1092 RepID=R5PAU7_9BACT"
                     /codon_start=1
                     /transl_table=11
                     /translation="MAIGVYGVKRPADVDPSEIEVIVLYSKTRNSVETQTITKLNGVD
                     VMVPVFDPVNQNEVMGGMYNLQLPKTVFNAKGYYTVYIRPAQIRIPIEDCSELASFPD
                     VKGLVFNIENAPAQFRSKFTNNGLDGFRVEYLNENGSKVQNLYRIVTSSFIVEPVQVD
                     SANSSVKTIKYTYNNVGSLLFCTVTPNAAPSFKPTSTPFIGYKGQNIILTTTNFTPQV
                     FEVELVNYDAESLAIALYSDQTKSMEDGIYTLYDFDGNIYQQYDLYEIKDATNKKLYE
                     VRTRRNNIDTTKALNNIVGNG*"
                     /db_xref="UniRef100_R5PAU7"
                     /db_xref="R5PAU7_9BACT"
     gene            131383..138747
                     /locus_tag="PH2015_20_scaffold_1_prodigal-single_117"
     CDS             131383..138747
                     /product="Marine sediment metagenome DNA, contig:
                     S01H1_L00351 {ECO:0000313|EMBL:GAF82310.1}; Flags:
                     Fragment;;  TaxID=412755 species="unclassified sequences;
                     metagenomes; ecological metagenomes.;" source="marine
                     sediment metagenome.;""
                     /codon_start=1
                     /transl_table=11
                     /translation="MANLSYSNTPLIADLYDTPEAALQASANLGCSGYRTYNINGETK
                     YVPCATFLAYEQSLRFKKVQGVNDAISGFGNIGDKAVGLQFANSNSEINGDPFFTLGN
                     FSISTSNSQTTGGGKNTILSPSKEYTAEKINLKNPNRNTETSAVDQVNNKIVNNLTVT
                     VLFDKDKLKNYVLFSPFKETVKNSIIDITNQFPAGLKMNIIGLTNPTVSEYNYTPLTD
                     TSEFKVSLRNISNPYQIEYSTSGATKNDDVNLSPLRNFSKTYTNYVLYYNGVEYRIIN
                     ATLPSSYEDYDTGLYLTVDGDPFKDDVNIDLTVNRTFWVKPKKEKYDEFYNKLPDMGK
                     FLLNYDYDKKKYISNIKYTKTTDNGVDINTNETIIFPQYDEVNVDLFSPEFDKFLTKL
                     NDIADSFDATKSNLVSRFLTTESLREFDTDDRRVNLLFNVIGRNFDNIRKYIDGITFM
                     TNLSYDKVENIPDLLTKNFGNMLGFQTYNIEDENTLVESLFNIKELNVEAGLTPTEVD
                     IELWRRIFINAYYLWKSKGTRKSIEFILNMVGLPDSIFEINEYVYQAKQKVDYATKSY
                     DIYGPYYTDTQLMSLLPFDKDGYPTVPPGIKYQESGFNLMNDGRNFGPYDFGRSYIDA
                     YKKQSNVNLFDVNRTIDNVKSWVYSENQTLRLFENTVGYTEYYEEDSRLIINSKELEV
                     YISNDKIFDITIYRFLNRNEIAVNTDLNIEGVKPVNPTNLTFNQFMRDTLDNYIKVSN
                     RKTVKTYPTLSKIYFDYIGLTNNPVTQTKSLGFLNMFDSSWVKLVQQFTPATTILNAG
                     KKIQNSRFLDNKFVYKHGLNNSVAWVGTDGSEFQNKAKLPVGVGKTNPFGVVGKKKDS
                     VNGETPTFTLVGEKGKNYVGTDPTINEYFGHYFGIEYACNNIQIYKWDPEKNYGDDTE
                     FGGNINDTVAPRHGVFVVYENNLYRLNTNRMFSGFDTIDTYPIYESQSNILLGLTDDS
                     EEITLPVGPGTYEITFTINSDDDLIIYDGPMSTGTQVGSLDRSGTVRNYREVITFTGS
                     TVTFWNMNNYPNDMIISGLIIKQNHEPNRYKVLGENVYELIPLTADASTITFKDSSYG
                     LITEYERNYYIDAIATGHAYLVTNDDYICPVPKPHTCYYDYSGLTINMSTPGVTSYYD
                     ETGTLLTIEQSKYYGYSKNTATEKPEDAVYGYAGNWVVPYRRPNTWTNGVLYYNGDVV
                     TKSSVNYLVTGSTVTGYTVSGVPTGTTTTTIVPGQYQDYGLRTKTDPYMHIDSAYIKR
                     VRLNPFVDKVSINLTKNLYLFQVYRGATQYETYKVTDNILNDELFLSDSTTLEFDGLY
                     SLDETKIGPFYTADENEALTNTLIESLLLVADKDNYIDIQSLNENFNIANDNVGVGAG
                     YYLVKNNSFLKIEFDLYFESEYNLQQDVDIKIMNQYNEILYNQTFSFSGNDLAQDRVA
                     SVDYEDVFPVDSKIYLVVQPKTYECTLSRYEKIEIDYNEPTTYDSDNDPRFRVLFNAG
                     RSILDGRYTDDVISIEPIVTNNNDFNIDFFLYKTDNNLDTYKFRPKPNLSLSFDETNY
                     FGLLYGPYYEKYKSASNIGDVSVYEKLYNNDKLDFSFVVRSKEPIQSIINSDQSQEGS
                     YREYTITSSDNYLGNTPQEIENTSLTRSIIIGKNPKPRTKKLNKQDLPFLRSYKNNSL
                     LSSTASNIDFIGYDEGLADYDLIDYNGNIEDSFLEKRRYITSTGYYEKEKTVYNTELY
                     KNILEVVPYFDQTINNYKLNDIVKVKLTDYKTVVESETGTTIEIKSVDRLYVCIEDIT
                     ANHLRKKTGVTYSMNIHPIYQPNGARASFIPIEEYDVRSFTPIGYDKFHRFNSVKANL
                     FPYRYETAKSFSGQPNVLFDMGDIIKVPGTGTTYTLYEYVYNKALPFDTANTYPIGSF
                     VYTSGSTYNTDTRYSFWMKKTNSGASTGVTSVNWVEFRYTGATSGTPYYTFVDPSINP
                     DHPRLALSPAATRVKNLIPTMEDSTGNRIYVQYTGITNMVFADMAPSYLPTTKTANEL
                     DGVDIIDYFVMTGATGSMQYSGTTGSLYSGYTLESNLIQNNYNAVNNNTLPQLSYAEL
                     NSDRNVTPLFHRLCSNTDDDSIYDWSSSAQYGASSSVMSQRYTVNRNVLYRATTAIAT
                     GTTEPYTTASKWSESDFMLVKTFTFHKDRTRAKIYEGTIESLNEATKNSLYFFNSNLT
                     LKNGFTENSFSGSTKDIKLLNALNKLVDAKNQNLRDVNEYGLFGFRKFGSDIIMDYYY
                     AKDNNNLPLTGEFIGGLTLTNPCGHHAKVVFGLLLDADLSNISELSPRQQSNPALPRR
                     SALEFSPNVRLIINQNGMSNVTVSVMTANGGTANGLVNYNKSLKKYEALDKSFTIDEA
                     DSIIVKVTYDTNLNKTVYAGGIIDGFKLFDSNDTGINNEYVSATKSNVGKVVTRTITL
                     KDVYEDRVIKLDFNGSNYMEINTVDPKDFIKF*"
                     /db_xref="X0U1I8_9ZZZZ"
     gene            138776..141505
                     /locus_tag="PH2015_20_scaffold_1_prodigal-single_118"
     CDS             138776..141505
                     /product="hypothetical protein"
                     /codon_start=1
                     /transl_table=11
                     /translation="MSYIIKKNDPLVNIKLTDEGRRNLAEGNLNFTYFSLGDSEMDYS
                     SDNTSEVNILRPSDNRLGISSTVTPFDDQPFEAISTINAIPNEVFTSAKERGFFDYTG
                     VNTKPVDYLASVFNVTGTTTGDTTTVDLTFDVNSIKNDDYVDLKPGDYVFVKYESENY
                     ITESGTGYTQSAEFKDPTQYFWYIVEEITTADNGLNQSITGLTSGSQITLVLDRKLPI
                     GNANLTTIIYPGKDTIKDYYDKPTPIAYWQGGLLDFSNNNTQSDLDVPVWNMNIVNIE
                     DVIGLNAVSDKSKYDTNGKPYLGTAIALNLYDTTSKVGIIHYTNNTVSNFYGEGFYGT
                     SFKLKIPYLMWHKQQFASNSATSIGYTFVSGKELKTTSPISRFSSFETYRYYDLVDQE
                     ADQNIVGKILIDEKIIIIEDPELLAALSYKANRNWTLPSPMLTLTEPGICGNTSTVGT
                     LQPGEYFYATYLLVDTNGITGLHCENFAKIFNDTDKPKDVLFQFFKKNEDPNYSEFNF
                     LKGYSDTSGVGFKTNQILLLWQKASTSIKPDPTNWSFTDVSPYLGTNGCVTGVMNVTG
                     TEFELHADIYDYETELLPSHSIIDTGVFDVFELGDKPVGEIIVIFNGTIQTEASDDTL
                     SDGTYYRYPETYATGPNGREVIVFGQGYGVNPDLLQIYYLIGKSVTAKTVKQVINVPS
                     LSTINSNTNADPIYVSTIAPNRISLKLDQQPNNSTVWLFYKGMLLNSTTYGVFVTNET
                     IENRRVELNFTPTQGSQITMFYLDNSALGQTVTNDVLTKEIIANLRVNIDKFIIDDSI
                     NDLYELSDYITIPSVTETDKTTFGDEVFFYGNIETDIKATIYKSQITCNVLPNRFIAT
                     NNPTFNEDQDKVAFTEIGLHDQNGLLVGIGKFSEPITRKYNSDMLVIQATIDF*"
     gene            141535..141885
                     /locus_tag="PH2015_20_scaffold_1_prodigal-single_119"
     CDS             141535..141885
                     /product="hypothetical protein"
                     /codon_start=1
                     /transl_table=11
                     /translation="MEIYLTDIGRETFVRNGFKNAVSHFSLIDESNYQQLSDFNPNVI
                     SGQTIPTIKYYDTVEVNEVSDVYTQNSERGMIDSDITFKNGFLGINKTAQNNYVVFEP
                     DISPETLKITTYKD*"
     gene            141887..142915
                     /locus_tag="PH2015_20_scaffold_1_prodigal-single_120"
     CDS             141887..142915
                     /product="hypothetical protein"
                     /codon_start=1
                     /transl_table=11
                     /translation="MARQFNLNGINGLHLKSPYDYDSYSVGGLSALIENHDFYPIKKT
                     DLNYFKFINSSNVFVDETSVFNNKIMGNAFTGSNSYNDRTHDFTYSQIEKISELVKGE
                     VYKSKFNFYFNFDGDVYGYDIGSTGYTINVSLYMVFGTNKRKLKLSNLEIYQYKNSTY
                     SGSTNNPVDAGYIDFESLPSGYFPYENYLSLNNGDINVSFVPEPRTYDIVNNTTNSIG
                     YSYTEANPSSPNYGYGIGGLLSGQQALRVESFSRPTVNATTGYEIIETKNLTAESPFN
                     VMDGGPLFRVTVETDESTQQEFEANVCKGNKDIKIIVDYNGKLARKTIEYIEEAVSIS
                     IQDNYSNA*"
     gene            142928..143542
                     /locus_tag="PH2015_20_scaffold_1_prodigal-single_121"
     CDS             142928..143542
                     /product="hypothetical protein"
                     /codon_start=1
                     /transl_table=11
                     /translation="MNIPGTQSGIKVEKMMPTFSFRIPKIDFYINTPALSVSTTTDKF
                     KSYEEDGTFYILNANTKTIYFNDIVFERARVREATARLEFSKITVNLVNEYDNELKNK
                     HYREYNVTLNGYLIGLLTIVSESGVMGSNLELTPLTKLKIWAKYEVKNLGVLNKHYYG
                     KSTNNSDKRVGVIDFTFKMHCYTDKNLTNKISDDVIISTILVNT*"
     gene            143628..143873
                     /locus_tag="PH2015_20_scaffold_1_prodigal-single_122"
     CDS             143628..143873
                     /product="hypothetical protein"
                     /codon_start=1
                     /transl_table=11
                     /translation="MGFVPQSGSTEEIKVYLTELGRRRLLEQGFIPTTFSISDEDGNY
                     NTLSTVDQIVTDITGDYNDNVFAISKNITIKSQIIRN*"
     gene            143877..145742
                     /locus_tag="PH2015_20_scaffold_1_prodigal-single_123"
     CDS             143877..145742
                     /product="hypothetical protein"
                     /codon_start=1
                     /transl_table=11
                     /translation="MSAILKVRIPYYARTISTGTDGVAEFYLLEKPKYVPALNQTVII
                     THTEVSNSTGLYTKLDSAASNVFLGRFQAAPDLSANPTQVQANGGYSYLFTVAYNDSE
                     FSQPQYGGTCRGYIEFDYNPANYNVLKPVESVVVVNETVPFDLNDGYQSLTNTFTGTS
                     LNTTDVLPGFFVGRQDNNTIFANLLKSLNLPVTDEEYKKYGRSEYGILTAATGNDVVA
                     VRKNGVDYKWTAIDDTYTGTTDALLVHPVTGYTGEYYGTVMQTIGCNEFEANKPWNVP
                     VPNDMFLIFEVPNNKYGEIIDGKTVKLTLPYVAGVASTNDDEKRLGVMTYPGAVSGIE
                     IYGTYSDSMISNNLDKKLSDPSPALFNIGSRPDLSLISETTYESNVTLLFSDTVSAPS
                     ANFNNWGDGYTEVINGTKVFKADAQEKPTYNYKNDKCVGVAYLDKGFIVITHPTIVDS
                     YFKAIFDGEITTAGTTTVFKNYDIVNGNTTDTRGLVRTTTNTDAEQLIVTIDSGSGDY
                     LWDKTQFIYTQNDVDSTLEYLSYNTEKSLNVVCLASSDEFFKSTNDTAKDLMSVDQKE
                     DFASFKSTNGDLHPVIITQLGIHDSEGNLLAICKPTQPIKKYWYDVVSFNIKIRL*"
     gene            145753..146352
                     /locus_tag="PH2015_20_scaffold_1_prodigal-single_124"
     CDS             145753..146352
                     /product="Uncharacterized protein n=1 Tax=Sphingobacterium
                     sp. IITKGP-BTPF85 RepID=T0MSX9_9SPHI"
                     /codon_start=1
                     /transl_table=11
                     /translation="MQEEIQEEYYLLGLDVSTKTIGVSLFNNKGDLLELTHISPKAKP
                     EPKSKTEELVKKADLFFNFIIKYKKLNVKHIVIEEPLLRSNNVNTVGTLLRFNGMVTK
                     MCYDVLGVVPEYVSTYDARKYAFPELMQPNTTGKLVLFGGMPKDVDKKKVVWDKVTAR
                     QPEINWILDKKGQLKKENFDMSDAYTVALAFAHMNNIFE*"
                     /db_xref="UniRef100_T0MSX9"
     gene            146395..147357
                     /locus_tag="PH2015_20_scaffold_1_prodigal-single_125"
     CDS             146395..147357
                     /product="DNA primase n=1 Tax=Prevotella sp. CAG:1092
                     RepID=R5P9R3_9BACT"
                     /codon_start=1
                     /transl_table=11
                     /translation="MGDYTIQSEVSKLIYLLESFLGDHKKHNKRGKQISFDCPSCAAI
                     KGVEHDNKGNLEVSYKDGVYNCWACGETHDTKGRLSNLFRNYSDKKTLAEFYKLNFKF
                     NHQKTVEEKKDDLLLPEEYVKIDGKLGNPLFNPAFGYLYERGLKDEHIKKFEIGFCLD
                     GKYQNRVVIPSYDTQGKLNFFVTRAVNNRVTKFKYLNPSVEKQTLIFNERFIDWEKPI
                     FLVEGVFDHMVVPNSVPLLGKKMSEKLFNELYFKSKNHIIIALDPDAWNDTLKIYQKL
                     DAGRLYKKILVCKLPAGIDLSLYHEKYGPENLKKLLLTSNRIKE*"
                     /db_xref="UniRef100_R5P9R3"
                     /db_xref="R5P9R3_9BACT"
     gene            147354..148097
                     /locus_tag="PH2015_20_scaffold_1_prodigal-single_126"
     CDS             147354..148097
                     /product="hypothetical protein"
                     /codon_start=1
                     /transl_table=11
                     /translation="MITLDHATHTYHNSAKPTVKYTSVTTVLGQYKEKFDEDFHAERI
                     AKRKGVAKEDIIAEWREINRMANEYGTALHEILERFLLAPNRMYSPRDEFEKIVIGAF
                     RDVCYEEGLTLIDSPYLKPEHIMSIEFNDEDGVAGTSDIIEDLPDGMFFNVWDFKTNK
                     RFEYENKYGEFLHFPLNHLAHCQYNDYTIQLSVYGVMYERETGKKFNRGGLFYWDKNI
                     QTFKLIPIGYMKKEAEMLIEHYKMKRIIL*"
     gene            148094..148885
                     /locus_tag="PH2015_20_scaffold_1_prodigal-single_127"
     CDS             148094..148885
                     /product="Putative hydrolase n=1 Tax=Prevotella sp. CAG
                     :1092 RepID=R5PTJ7_9BACT"
                     /codon_start=1
                     /transl_table=11
                     /translation="MITKIAHIADIHFRNIQRHNEFRAICENFIDQMKKIKPERIVIA
                     GDLVHSRNQISPELVNELSWFLLECSKVTGKVIIIPGNHDIVEQNKERMDAITPIHNA
                     LDVDNIVYYKKSGLYQDENVVWTVFSIFDNHMPPDNLEMRPYEGTYVGLYHGTIVGAT
                     NEMGFKFTHGAELTKFNTCDVVLCGDIHKRQVFRVGNTPVIMVGSFIQQNFGETVGEH
                     GFNVVSLGSEISYEFHDIENPVKYLTFKITDISDIEEQNELLVNA*"
                     /db_xref="UniRef100_R5PTJ7"
                     /db_xref="R5PTJ7_9BACT"
     gene            148878..149321
                     /locus_tag="PH2015_20_scaffold_1_prodigal-single_128"
     CDS             148878..149321
                     /product="hypothetical protein"
                     /codon_start=1
                     /transl_table=11
                     /translation="MPSVDIKKDLYEDIVEFCKLNGIEDTNNFINQTLNSGFDMKKYG
                     DSFAMFFGKKEDDIVHLKPKDVQEEVKAEVPTQKEEVEIKPEPKKRGRKKKDDPVVET
                     IVEAEDSIEVQPSYVIKQTVVEKPKEKIQVRLKRPDDNYGVYDEF*"
     gene            149299..151683
                     /locus_tag="PH2015_20_scaffold_1_prodigal-single_129"
     CDS             149299..151683
                     /product="Uncharacterized hydrolase n=1 Tax=Prevotella sp.
                     CAG:1092 RepID=R5PGH6_9BACT"
                     /codon_start=1
                     /transl_table=11
                     /translation="MEYMTNSKKITTTEIYDSNNHIKVIWEDTLDNHTTQREKQIEKY
                     FQNKYKTNKVKVIFKPITAKNSDVVAEGTADASEVVLDENYQKQLIESYLKTNNVDVS
                     VDYLMRLDNTVNVELEDYKETTNRYKKFKIKEIQFSNFLSFGESNRIVFTDKPGITSI
                     VSNPPNFGGKTTMTVDLLLFLFFGVTSKTEKMEEVFNKFTDDDTVVVKGVVEIEGDNY
                     VIKRSINRKRGKSGDFTCKSELEFYQVLPKGGIKQLNGEQRKFTDELIKTYVGSYDDF
                     LITILTTGDNLDDLIKTKPTERGRILTKFIGLEFFREKEKIAKKKHQEWKEKSKLYHN
                     NSQDIHSKIAEEDVKIKNNEEFITNLNVSLNDKLVLLKNFDLERDRLNATRINNVDTE
                     LYKIDEASILSGITKVEGLIEDKKKEIEELKTSNPTPTEQFDIDTYSTHVVSLRENKE
                     KEIELRMEISQIENTLTNLKDGEICQSCKRPLEGVDHKKEIADNEKKLKTKTTAYNKT
                     LKEITRLTEIIENYDKLKSIWDEYNKTELLLENKGMELTAYYGSLDRGKDKLKQYQLA
                     KEALEKNKIIDTDLQKLKFKTEEETNNKDSLMLQINSLKKDIELSQTKITDYNNLLVE
                     LKREEVVDKIFRVYLDVYGKNGISKMVLSTMIPLINSHLKILLSDTCDFDLEMRMNDK
                     SEVEFWMIDFESGVEKPLSAGSGYEKTVSSLALRCVLSKVCSLPKPNIIVFDEVTGKV
                     SNENLDRLGMFFEKLKTLFEHIWVISHNPYVQDWADHTVRVEKVNNISNIVTNE*"
                     /db_xref="UniRef100_R5PGH6"
                     /db_xref="R5PGH6_9BACT"
     gene            151772..152320
                     /locus_tag="PH2015_20_scaffold_1_prodigal-single_130"
     CDS             151772..152320
                     /product="hypothetical protein"
                     /codon_start=1
                     /transl_table=11
                     /translation="MFFVGKYPDNFKHGLKPILDNEHQLKWIFGPASIILIFNSKEKL
                     KHLDRFFKKMYSEYTESFFLFDITKDQYSKHVTDEYYKHLYSSDKPKRHNELTLNKIQ
                     YFVDLVSKAREQYIAMLNEEIKIANEEKDRNLSETEISMDIIDPILDKIIEFGYDSLT
                     DEEKLILKRYKTENDNENESEE*"
     gene            152304..153110
                     /locus_tag="PH2015_20_scaffold_1_prodigal-single_131"
     CDS             152304..153110
                     /product="RNA polymerase sigma factor, sigma-70 family id
                     =3277830 bin=GWC2_Bacteroidetes_33_15 species=unknown
                     genus=unknown taxon_order=unknown taxon_class=unknown
                     phylum=unknown tax=GWC2_Bacteroidetes_33_15
                     organism_group=Bacteroidetes organism_desc=Good +"
                     /codon_start=1
                     /transl_table=11
                     /translation="MNPKNDTSHWIDQREILSYLQDVRKHEPLSRMEETELLKKIKSG
                     DPRAKEKLIYSNLRYVITVAKQYQNQGLGFDDLISEGNLGLLKAAERFNYDQTEVRFL
                     SYAVWWIKQSIIQSLHDNSRMIRLPINVINDMRKTNKEAQKNFSEETEKTAFEGFSHL
                     PSVERLDDRYDEEGLSLYDIIEDASSPRPDNTYDNDRTNLNSALANVLRQLTDTEKMV
                     ITRYFGLDGDECTLQEISEDLGLTKERVRQIKEKAIKKLRFHSGGIFKLL*"
                     /db_xref="gwc2_scaffold_146_1"
                     /db_xref="afd:Alfi_0394"
                     /db_xref="86648895"
     gene            153141..153485
                     /locus_tag="PH2015_20_scaffold_1_prodigal-single_132"
     CDS             153141..153485
                     /product="hypothetical protein"
                     /codon_start=1
                     /transl_table=11
                     /translation="MEKIKNFFSKHGLIAFVVLLLIMSMRGCVKNSKISKLEKENTRL
                     ENSLDSLNGLVMSPEQKKAIEWEYAVGIYNKVNDEIFKLNRTEQMMDFQQSVIIKNRT
                     ILTDSLNTLKNK*"
     gene            153490..155031
                     /locus_tag="PH2015_20_scaffold_1_prodigal-single_133"
     CDS             153490..155031
                     /product="Uncharacterized protein n=1 Tax=Ruminococcus
                     albus (strain ATCC 27210 / DSM 20455 / JCM 14654 / NCDO
                     2250 / 7) RepID=E6UKV0_RUMA7"
                     /codon_start=1
                     /transl_table=11
                     /translation="MLVFKHEKPNVNEALTLAKVIKDQFGANRVIVVSDLEDPNLATK
                     EVIAAKDILKRNGFMWDNNNKQWWLNDKFKPIETVIEIAKKAVAEANKMLGGSNEANE
                     FIQKLEDVKDAVKAAPISPETDVTKDDLVKKLEGFINELADEVDSVTLTGKIKEYFDW
                     ISQFPGYSFNNQILIYIQKRDATQVGSRSKWASLGYTPKENAQQIIIWRPKLTPPSAG
                     VKKQRKEDFIKKYGKGGKLSPEMEKKMQKVINEPIPSMPFILYPVFDISDVVNDKGET
                     ASSMEKPKLDWFSTEENAVADKIFDAMVKVYEDFGIDFAIEDAKGGEKGYSASGKIRI
                     SSDTVGIGKASVAVHEFAHELMHQTYLKTKAEAEKSGGNGANMGDKTKHILDAYVGRD
                     MAEILELQAESVAYVVLKSFDVPGLKYAVNYIALWKGTRDSIMGNLDVITTTANIIIK
                     NINKHIVMDEAEEQNIHGDLVSTSDVAKMLKAPLKNTSDDSLEEVMDSINENIKNFKT
                     ILNNE*"
                     /db_xref="UniRef100_E6UKV0"
                     /db_xref="ral:Rumal_3872"
                     /db_xref="E6UKV0_RUMA7"
     gene            155024..156004
                     /locus_tag="PH2015_20_scaffold_1_prodigal-single_134"
     CDS             155024..156004
                     /product="hypothetical protein"
                     /codon_start=1
                     /transl_table=11
                     /translation="MNNEKLTRNFIIGTFVTLYIMVSVISTIHVIEFFELSNPRWLAI
                     TLALAFEVGAAASLASIIALKKMNKTIVWVLFFILTAMQAMGNAYFAYVNLKDYTAWI
                     ELFGLVDYEPIFQKRVLSIVSGAILPLVALGFIKSLVDYIRPDEGVNEGVNEGVNEGV
                     NEGVNDQITDAVTAVKPEDDLKEVANKVWEKVSELREEGKLPEINENDLIDEPTALAN
                     SGYEGIVDEDDHFEDEENLIELSLDEDFEYVDSGVMEDEYVDEDTEEKETINEDTVVA
                     VDDKISDELVSEKPIEVIVDNKEIYPVYDEPKKEKNPVIDNIMVFKNDNQ*"
     gene            155991..156593
                     /locus_tag="PH2015_20_scaffold_1_prodigal-single_135"
     CDS             155991..156593
                     /product="Marine sediment metagenome DNA, contig:
                     S01H4_S02224 {ECO:0000313|EMBL:GAG76801.1}; Flags:
                     Fragment;;  TaxID=412755 species="unclassified sequences;
                     metagenomes; ecological metagenomes.;" source="marine
                     sediment metagenome.;""
                     /codon_start=1
                     /transl_table=11
                     /translation="MTINKNYYFNDSDHIQKNKTKKKQIVLINSMCTLDEHLVKIKTR
                     YNGKYNRMPCFFISRTGEVYQHFDSNYYNLLMDEQKVEKQSIVISLENVGWLNKDHLN
                     GQFITWKGTTYSEPIKEVPWRNKKYWAEYTDNQYDELVKLINYLCIEHSIVKEFIGNN
                     VIIDKPNNFRGILNRSNYSKNYYDLSPAMDFKKLKELIEN*"
                     /db_xref="X1BXB8_9ZZZZ"
     gene            156596..157138
                     /locus_tag="PH2015_20_scaffold_1_prodigal-single_136"
     CDS             156596..157138
                     /product="hypothetical protein"
                     /codon_start=1
                     /transl_table=11
                     /translation="MSNKFNHDKNYDDIKTLLNIVRKATLNEAEEMINTMPEKVDNKE
                     GEELSFDGINTIGYLSLGQDMTLNDAIKDELTSVVGEFIKATGLLLPYINIRLENGRL
                     ILTADVIKNPSLEFIKELVIDTDEEDPKINLVGGTFTLNSDLLNLLNTISRSYVDPQI
                     GRTALVKSTTTTTTTGTEEV*"
     gene            157140..157964
                     /locus_tag="PH2015_20_scaffold_1_prodigal-single_137"
     CDS             157140..157964
                     /product="hypothetical protein"
                     /codon_start=1
                     /transl_table=11
                     /translation="MKFLKQLWDNRQFIAGMLLVLFIVLFLRQCSKTNELKYELKNSK
                     HIAEQNIAALGDKEIQLKVTKEQLSVIDSKLSDALNRVDSLKNIKSKTITITQPVYIT
                     KNVVVPSQFIYDSLNNRYGLSFKSTDLVRTINGTSWFKLDNTKETLKVLPDNTNINDF
                     KLNFALVISQYDDQETKFTRTKIVPFNVKQNGELGEEIPESILKINFRNAEILDKPFE
                     PKKPEMPLEKPKMFNTGFGLSISPLAVGLVPGVGNTVRIAWTPNIGLSYCITFRKK*"
     gene            157991..158326
                     /locus_tag="PH2015_20_scaffold_1_prodigal-single_138"
     CDS             157991..158326
                     /product="hypothetical protein"
                     /codon_start=1
                     /transl_table=11
                     /translation="MKVKITESQLENYFKECLIEMDDKTINESLTPTDKSDIKVMIKK
                     EIKDFLDITRGSQFETKVKDIVKDMLKSNKELENKMVEITRNVLVQLYKQLWTRRSFW
                     ANDLRNSPN*"
     gene            158327..161458
                     /locus_tag="PH2015_20_scaffold_1_prodigal-single_139"
     CDS             158327..161458
                     /product="hypothetical protein"
                     /codon_start=1
                     /transl_table=11
                     /translation="MNKSEFLNKLKKSEPINESASVASVLGDPGSPTYGGFIGPLSKI
                     SKKRLYSRLFHTWKDGSVKNGSGVGKIAIPPQGYVKEHIYSVEGKMVTEGDLKDWFGA
                     DLDQKPSFNGGKLVAIEPKCLAFPYCSQGAIDKPLKLIGESKEHMCEDCYGYCSHIAE
                     ETGKKPEQIAKLIREAYLKNTLDEVLDESANNIRLVSFEEFEYNGRYLNFDALVMFSL
                     EGDDIEYRIYRIQDVQVYNEESNEYEPIGEEESIPEHEIISTIKSNSNYDEYVKDEIN
                     DSLTEELNNDIVVNSLDESIELKFNKETITENIENKKTMENIKMTPEVASKCMNEMMA
                     NKELSECMYETLVAEGFLPNTLEEGDTYESQCRAMMEDAEICMEMVKACGMNESDCGM
                     KVNEGIMDFLYGNPMQEFKAYLKKMGKDESMADAIANEDDPQVKQAMYMSAIDSDESN
                     FAGKMGSRFKDIKHALGLIDIETRDANRSVGSMHKAINTEGVEMEEGAGINPAIFDQL
                     KDCIEKGHSYEEAKQHVADAVDGWELSKEDYEEGKKKFGKANEGIELEEGGEGSRYMF
                     FSNLEQIKNQAEQLLALDHGKIEAMLNSGHDWAADHVATAKETLDHAFDFITNDIMGE
                     PETDMAPMPAMTAPAAGMETPDAAMAPVMEYDDAEDDDFDTEYERGDQYEREMKYFTK
                     FMNSVEKATMTLAKALSTEEVKNQFNQYYGSFEASKNYTADDFITFLSRGAEEDYVQY
                     ADRLFGKGGLQSILATMVSPTKQDFLRKSGLMNDDSLMDAMDTILELQTKVIKKAQYL
                     KDFKERRDSKQVRNNDNDDDFADEKEPTTADIKNIEKMGVPADDDEDFLEEVELPKFN
                     PIKGKNVDSENKSTSDKENGEAIKDSEDTQETTEEKVDNLKNQKHINSDREAEIEEKQ
                     LGRNSMLDLDYGNDSAEDFKDRIEDEASGLAPEDHANVDHESEGGEKLMKAVKSRRPE
                     REMDYGSKGLNIDKEFAYERSDALSESVNSELEKMKKLFTYDEKIINEEKEVKKINEN
                     EIFFNSVSKKKLL*"
     gene            161534..162007
                     /locus_tag="PH2015_20_scaffold_1_prodigal-single_140"
     CDS             161534..162007
                     /product="hypothetical protein"
                     /codon_start=1
                     /transl_table=11
                     /translation="MNNRQIHKFLEYFSKPLSFEQTQYLNTINNIVPEKVELFKDFSV
                     SLSYIIHDTYLGDDVIEYKEDQINHFNWCWDKTIKNFKEENIHLQQKGEHYYYYLAYF
                     MDIYYGNGNKSKALFNKIILFWDDVLSVDLLKTKSEYDLFCEIYKIMDKYFLNNS*"
     gene            162047..162256
                     /locus_tag="PH2015_20_scaffold_1_prodigal-single_141"
     CDS             162047..162256
                     /product="hypothetical protein"
                     /codon_start=1
                     /transl_table=11
                     /translation="MEIILSLINKTLFIGMILSILVVLRHIFLFYRNMIDIEPKRYSL
                     TKSELLYLGISVSYIIMSIINGIAI*"
     gene            162268..162753
                     /locus_tag="PH2015_20_scaffold_1_prodigal-single_142"
     CDS             162268..162753
                     /product="Uncharacterized protein n=1 Tax=Prevotella sp.
                     CAG:1092 RepID=R5PWE8_9BACT"
                     /codon_start=1
                     /transl_table=11
                     /translation="MFNKYPNNIIGFRVNGVYKVLDFWLDPKWQILDDHVPESVQIKK
                     QKISEETNMVYYTMLTQEEKFQTLFEMLIEVIEYNLDLQRKQDLFTEKMGELKNLFTS
                     LSYDELKQLSFDTPLSIMTKGKKTKKSEKVSDEQVVNNKEADNGQVEVNEEVLEEKTE
                     G*"
                     /db_xref="UniRef100_R5PWE8"
                     /db_xref="R5PWE8_9BACT"
     gene            162765..163118
                     /locus_tag="PH2015_20_scaffold_1_prodigal-single_143"
     CDS             162765..163118
                     /product="hypothetical protein"
                     /codon_start=1
                     /transl_table=11
                     /translation="MLVLIIVYFILVCYGVTSIVVQSKLFKPFRELIKKRSEFFGSLV
                     SCMMCFGFWVGLFTTIITGFSPSMMFYKGLMEHQHGFELNIIFYIFDAAFLSSVIYNI
                     NLVELYIESKLPDEQ*"
     gene            163108..163692
                     /locus_tag="PH2015_20_scaffold_1_prodigal-single_144"
     CDS             163108..163692
                     /product="Uncharacterized protein {ECO:0000313|EMBL
                     :ETX02858.1};  TaxID=1429438 species="Bacteria;
                     Proteobacteria; Deltaproteobacteria; Candidatus
                     Entotheonella.;" source="Candidatus Entotheonella sp.
                     TSY1.;""
                     /codon_start=1
                     /transl_table=11
                     /translation="MSSNVIDFYNQYLDAFPVKNPSAVGWTDKNAQFKRFSVLFNIGV
                     GDSDRLLDYGCGLGHLNEFIALNHLKIDYFGCDINPNYIDSARKLYPNKKFILSDINE
                     LRLNPPPDWVIGSGVFTYGVTMDEVLSKIGKAYELCTRGVAFNFLDKKSGLDGLLMYD
                     SDEMVRTLSEKYDNVTHVSGYLGDEDFTVYIKKV*"
                     /db_xref="W4LY93_9DELT"
                     /db_xref="GWB1_sub10_ACD81_Chromosome_FINAL_950"
                     /db_xref="rci:LRC45"
     gene            163695..163901
                     /locus_tag="PH2015_20_scaffold_1_prodigal-single_145"
     CDS             163695..163901
                     /product="hypothetical protein"
                     /codon_start=1
                     /transl_table=11
                     /translation="MNDDRAYNSYVKEINKDLSDIDRHKKLYAEEVKNSLGSEINNIN
                     SYIKKEPSVFNKIKVFITKVFRHL*"
     gene            163898..164116
                     /locus_tag="PH2015_20_scaffold_1_prodigal-single_146"
     CDS             163898..164116
                     /product="hypothetical protein"
                     /codon_start=1
                     /transl_table=11
                     /translation="MRLEKLNDIANVIVGTTKNIVGTEVSFVLDEHEHESLQQEVYKF
                     IHKTIHGYRSKRYFEVIISDVRFTFRKK*"
     gene            complement(164117..164731)
                     /locus_tag="PH2015_20_scaffold_1_prodigal-single_147"
     CDS             complement(164117..164731)
                     /product="hypothetical protein"
                     /codon_start=1
                     /transl_table=11
                     /translation="LYNSGKRVKTFESCKTYSDALKVYKSFIEGNSVYFPKRYSWRGS
                     EIDYEIAIIGPKDGVPIKHFRDKFGAAVKIKTKGNFIIKKISEYLIEEEFKHKNSNTI
                     YDFKGLVKNFLINSDHTRVILSMNNKLVIEYFENDRLDVFVLKNRDDSHRLNDTIKEF
                     AYANGLTNFIFFTDPTIDTVKRVYDSLEENYGIGRDWMARVSTR*"
     gene            complement(164818..165249)
                     /locus_tag="PH2015_20_scaffold_1_prodigal-single_148"
     CDS             complement(164818..165249)
                     /product="hypothetical protein"
                     /codon_start=1
                     /transl_table=11
                     /translation="MSKRKKLIFTEKQIRMIAESELHKLKESGENTITKEDIESILNK
                     GLGDDEDKKIEYPSQEDLAAMSGSDDDMGGSEEDVVDVKDMKGAPELLGYLDKLEEAK
                     SILSKIAAKEEDDNIKSRIYAHYEKTQKLIFELIKEFSIVH*"
     gene            165329..165688
                     /locus_tag="PH2015_20_scaffold_1_prodigal-single_149"
     CDS             165329..165688
                     /product="hypothetical protein"
                     /codon_start=1
                     /transl_table=11
                     /translation="MKDFARKLEQMDALFICKFSVSDYVNHQFKIYFISPDSDHQYMV
                     VNQIQNNDHNHECFIGSLFLDSKNDNSFEDTHKETFILNRKNYNDFVHYFNLMPRWDK
                     KNIKEIEKNHGKNLVFE*"
     gene            165709..166014
                     /locus_tag="PH2015_20_scaffold_1_prodigal-single_150"
     CDS             165709..166014
                     /product="hypothetical protein"
                     /codon_start=1
                     /transl_table=11
                     /translation="MNEMNKYVENVFALLDSENFFEKAGLFMDREIMKSFLIETLESN
                     LEKNGNFTLQENQFEEVIDRTSKYIIEETFCDLIKTGDIKPVGLDENGDFLYESVNK*"
     gene            166092..167489
                     /locus_tag="PH2015_20_scaffold_1_prodigal-single_151"
     CDS             166092..167489
                     /product="Uncharacterized protein n=1 Tax=Vibriophage
                     phi-pp2 RepID=I6X2R4_BPKV4"
                     /codon_start=1
                     /transl_table=11
                     /translation="MGTLIDALRTENTTTENGMVTNSSSLNACVDLFFMIGAMRGQDV
                     ARLTAKFSKAFNESPLTALRILFWARDARSGAGERKIFRDILKYLAENHSESLAKNIQ
                     YIPEFGRWDDMLSLFGTSLEGQAKGLIEVALNNNDGLCAKWMPRKGKQAIALEKHLGL
                     SPKEYRKSLVEKTKVVEQLMCAGQWSQITYNHVPSLAMSRYTKAFVKNDGARFDEFKN
                     TAKTIKAGALYPYDVLKSLKYGGDKVVGVKQWESLPNYLTNTEERILPVCDVSGSMCT
                     PAGKNANLSCMDVCVSLGLYISERNVGPFKDAFITFSSTPKLQYLNGDIVSRMQQLER
                     AEWGMSTDLEATFRMLLDQAVKHSVPKKEMPTTILIMSDMEFNQATRSNETAMKMIER
                     HYNEAGYTIPKIVFWNIQSRHDNVPVSFGKHGAALVSGFSPAILKSLLAGDDFTPVAI
                     MNKTVNSERYACITA*"
                     /db_xref="UniRef100_I6X2R4"
                     /db_xref="A0A060ANB2_9CAUD"
                     /db_xref="mpz:Marpi_0401"
                     /db_xref="I6X2R4_BPKV4"
     gene            167753..169513
                     /locus_tag="PH2015_20_scaffold_1_prodigal-single_152"
     CDS             167753..169513
                     /product="hypothetical protein"
                     /codon_start=1
                     /transl_table=11
                     /translation="MVETIYKEYVEVFNREEEVLETTKTRPLFEWLDDPFENNTPIED
                     VSYDNLISVTRMVSTSEEGFKEALSSKTTCSVIRETIVVEFDPDKKFIQVKKYSVNKN
                     WRQLKKNKIFTSKSNKTYTSLKFDLTNASFTYYKSNFVNKKRIKAIVRKDVINMSTLS
                     HIGDIFSFNLLLNRVGLEILNILTQKLLGYGYDINNKDFSKEIRGVFNHTDDKDTFIE
                     PSIVERLRYFVTSIFLKKHGVDYNRYNMLSRASALKRDKKICLERGIVGYYCHITGIE
                     DKNFVKEALFRGEYIKESKLKTPSTQSVFSVYDAFTQPFNIKNLSILYHMGFSLHEII
                     ENEALSKIAFNPNNSNNNIGHSLDTIIKVVRDNKDYLKGALSVLMIGENKTVVDQIDT
                     AIDQIERLINIKLRLKNVFNIDLELFSETPLKLVYETVAEVALITGLIKPSNAFINRI
                     QKLVGPGVSISLHRGNLKRLNKILFPDSITIPNSVFNWGKVSSNPDPISFKLLLKSKE
                     EKIAVNVNPNDFTYTVIQKTIKPKVKKNQDSLLLQKLNKYANKFGVQKNTLTYVGFKA
                     VYSKDVLIKKLEEIGLNVSI*"
     gene            169551..170219
                     /locus_tag="PH2015_20_scaffold_1_prodigal-single_153"
                     /gene="clpP"
     CDS             169551..170219
                     /gene="clpP"
                     /product="clpP; Clp protease (EC:3.4.21.92)"
                     /codon_start=1
                     /transl_table=11
                     /translation="MNLGKEFNSFATKHMGIKSETLSRFNSSITPYIIEEREMHVTQM
                     DVFSRLMMERVIFLGTGINDQVSNIIQAQLLFLESIDKEAGIQIYINSPGGSVYSGLG
                     IYDTMRYIKPEVSTICTGLAASMAAVLLCAGAEGKRYALPHSRVMIHQPLGGAEGQAT
                     DIEITAREIGKLKTELYEIISKHTGQTYDKVYADSERDYWMKADEAKEYGMIDAVMNR
                     KSKK*"
                     /db_xref="pom:MED152_11064"
                     /db_xref="A2U459_9FLAO"
                     /db_xref="UniRef100_A2U459"
                     /db_xref="3.4.21.92"
     gene            170453..173008
                     /locus_tag="PH2015_20_scaffold_1_prodigal-single_154"
     CDS             170453..173008
                     /product="Protoporphyrinogen oxidase n=1 Tax=Bacillus sp.
                     B14905 RepID=A3I3L8_9BACI"
                     /codon_start=1
                     /transl_table=11
                     /translation="MSNLILRANLARPLTHNELDSNMQFLEIVEWSAKDFRKGQFAYV
                     TTGAVTSLYLCLETHNQFVYESTSGAFSTSVTIDGSTLTLWRKISGGSGGGGTGAEFV
                     NAEFDSETNILTFTTVEGGFVNIDLSSLATGGSGSSGTSGSSGVSGTSGVDGVDGLNG
                     ESGTSGISGSSGSSGAKGTSGSSGQSGTSGISGSSGSSGNGTAGTSGISGSSGSSGTN
                     GTSGQNGANGSSGSSGASGQNGTSGSSGQSGTSGISGTSGISGQNGTSGQNGANGSSG
                     SSGASGQSGTSGVSGVNGTSGQNGANGSSGSSGANGTSGQSGSIYNGSIVTPINYSLI
                     TIGNPFTTTTSTGLSYTVGQTIVIAYDVDNKVTGDISSYDSLTGDITIIVDAVDYNTS
                     TPVTPSFSNLDGGAGGAGASGTSGISGTSGIDGISGTSGIDGASGTSGISGINGVDGE
                     NGTSGSSGISGTSGIDGLSGTSGISGTSGVDGINGTSGSSGISGTSGIDGADGIDGTS
                     GTSGASGSSGISGTSGVNGLDGENGTSGISGSSGISGTSGVDGVNGIDGADGSSGSSG
                     ISGTSGLTGTSGINGLDGENGTSGIDGASGTSGVNGLNGESGTSGIDGASGTSGISGT
                     SGISGINGVDGIDGADGSSGSSGISGTSGLTGTSGADGISGTSGIDGASGTSGISGTS
                     GIDGADGLNGESGTSGISGSSGSSGANGLPGSSGTSGGGSTGVYVLKLEYSAGSLVAS
                     PFVSAKDPDGNTITSGSGGWTFTRVGANEITITHPQGKWAVDLMTHAQTSTGDFMSRM
                     MTGVSTSQNVAVQNTGKSTINFRALNTTFTGIYGTGTSFMYITFRFPTNDFYI*"
                     /db_xref="UniRef100_A3I3L8"
                     /db_xref="G7M5L2_9CLOT"
                     /db_xref="bpum:BW16_09905"
                     /db_xref="A3I3L8_9BACI"
     gene            173015..175378
                     /locus_tag="PH2015_20_scaffold_1_prodigal-single_155"
     CDS             173015..175378
                     /product="Collagen triple helix repeat containing protein
                     n=1 Tax=Burkholderia cepacia GG4 RepID=J7JBZ3_BURCE"
                     /codon_start=1
                     /transl_table=11
                     /translation="MANIPSLPITVVARIVPGSLTIDTTYNNPGSMYDGYPYTFSATL
                     EIVPAVNSDDRIAPNSFNYDAYHVTEGMWMGQTNGSSYQIISASVPTDSTHIDVILKD
                     VDLFNLLNDSSISGSNTPTEGNFGVLFNLSEDGDPVLSAIELQRANLPDINYWLNDLY
                     ARFQYRNLLTNYYNNNPDNLVYGSGYTVGQLVYLDNTGQFQVVDSSVQNQLEKAFGII
                     TSVNEPEDGNMTVKPFGKITGGLTLTGIGAVGDLLYYDSTATSSNYLTTTKPTNYPLP
                     VYIKISNTTAAFLGWPLTSGASGTSGGASGSSGTSGANGASGITTGAIYYFNDSVIEV
                     NGVKQLSTEPTAGSEQALTTTIQQGGAEQLIESYISEQFGFSVIPGGVQRFNLWFTKP
                     ASGDDIEVYVELSLRDSAGNLIASVGSSQPTNIGWNNNSSTAVEITTDITIPTSTVDP
                     THRMQVDIFAINNENQDRDVTFYTEGTSHYSFVITTVSRSSGTSGSSGESGTSGISGT
                     SGVDGISGTSGIDGLSGTSGADGISGTSGIDGLSGTSGISGINGVDGTSGSSGNSSAV
                     TGMTLNGTILEIQNSDNTSQSVDFDPADGLQSKEGVTTHGFMFLDEANFQQITFDAIM
                     ETSGSGYGDVMYVQIQDGDLTAKTTYIVLDIVDSGSTMNYLVLLPNISTAYEGKLIKF
                     VTKRNGLSIYNDILVTSKWNTPTSGGDYRIIATNMRTKVNNIGYFLPLESLETTEMIF
                     DGFDWLVTNVQKQGYVSYQPNNYTINLSNGTYGTAGSYKNRDINNLL*"
                     /db_xref="UniRef100_J7JBZ3"
                     /db_xref="bte:BTH_II0398"
                     /db_xref="A0A088TRQ7_BURCE"
                     /db_xref="J7JBZ3_BURCE"
     gene            175378..175848
                     /locus_tag="PH2015_20_scaffold_1_prodigal-single_156"
     CDS             175378..175848
                     /product="hypothetical protein"
                     /codon_start=1
                     /transl_table=11
                     /translation="MKLLEVLKSEASKPFSLEIEDGLDFPNEKLDTANDFIQFCCDEL
                     GITGNFSCLLCHDRGKNGVTTTAYYRDKDKFVCVYAKNRMLGDVMRSVAHELVHKKQY
                     EDDRIVKPVQDIGGEIEDEANAIAGQIVKKYIKTRENGTKLFESVDYLTLKVIL*"
     gene            complement(175831..176019)
                     /locus_tag="PH2015_20_scaffold_1_prodigal-single_157"
     CDS             complement(175831..176019)
                     /product="30S ribosomal protein S21 n=1 Tax
                     =Flavobacteriaceae bacterium P7-3-5 RepID=UPI00037477AE"
                     /codon_start=1
                     /transl_table=11
                     /translation="MLYIEVKGNIEKALKVYKSKVVKTKMVNELQERKEFEKKSIKKR
                     EQLKKAKYIQKMKSENNF*"
                     /db_xref="UniRef100_UPI00037477AE"
                     /db_xref="rsi:Runsl_3145"
                     /db_xref="107228350"
                     /db_xref="UPI00037477AE"
     gene            176085..177779
                     /locus_tag="PH2015_20_scaffold_1_prodigal-single_158"
     CDS             176085..177779
                     /product="adenylate cyclase (EC:4.6.1.1)"
                     /codon_start=1
                     /transl_table=11
                     /translation="MEKKSRVEFLYENSFKATYRKAVKRQQLTKFDNRHEGFTSLHHM
                     VYNNPEDPFYDYRLFSFLSSMGIPPTDYLGEEKTPREVAFRFLVECDPTPNKENLQWL
                     LGLYRNQLISYTPDNPDAIRETTYINHHFYEDLYTTVKSSLETFAFLKKTNVLSESKR
                     DINKYPDYQTLNEVVLPYMMMGDEGEDNVHTLDTKELRCIQNHQHFIEKNKEYDESIG
                     RAELVFENKDWVIVITHDKEANVQFGKYTAWCTAGTRHGSMFDSYHGRGELFVLVKKG
                     CGSKQAIKKDPSVRLQFHFEDQQYMDAPDRPIDINTFLFDNKEVKNFFKGYIVKKVLP
                     KRQERNKVNDDINFLMKLGYGDEIIKMLKDSKPKKLDFSGNKMDADLLRDIGDITSLE
                     VLDFSDCGLTELPDSIRSLVNLKYLKLRNNQITNPPSWLNELKSLTFLDLSGCRLEKT
                     IDLTGLDNLTDIVLDYNPKLKYAPSGIGTLSKLARFTASNCDIRSIPEEILNCGELFL
                     IDIHANSKLTTLPEKISGLQNIVAICVDDTDISPDLLKRINANKRSMEVTIIKYDN*"
                     /db_xref="calt:Cal6303_0679"
                     /db_xref="UniRef100_K9UVZ4"
                     /db_xref="A0A0F9PA49_9ZZZZ"
                     /db_xref="K9UVZ4_9CYAN"
                     /db_xref="4.6.1.1"
     gene            complement(177780..177965)
                     /locus_tag="PH2015_20_scaffold_1_prodigal-single_159"
     CDS             complement(177780..177965)
                     /product="hypothetical protein"
                     /codon_start=1
                     /transl_table=11
                     /translation="MTLEIRIKNKDAEIHLVDTPNNRPIKIIKSSTTSLISDILSLMG
                     DYKIEKVRRVKKPLLTF*"
     gene            178012..179196
                     /locus_tag="PH2015_20_scaffold_1_prodigal-single_160"
     CDS             178012..179196
                     /product="hypothetical protein"
                     /codon_start=1
                     /transl_table=11
                     /translation="VIFILYMKKSDQYRKSIINQIITEGKNPNNRVRFTYNNNLNKGY
                     YSEVITIEEIKESGLDDVTLFLEDFTYNRINSILEGSGYSINDELIDTGSSDFYDGYQ
                     INIPVIKESTDDILESLFNEIDQELGTSTPAPTINKQLDNTAKDTPLTKEPTAKQTPH
                     LPNQAKAKKTQNPKRVDLLLKSTFESKFNEYKLSSDVGDWKPIKTLKDDGKLMVTWES
                     VKEPSMLIETILFPADTNKIKIKVKKRGGGILVNHFFEIYRIPTDEFLAEKFFRKTYF
                     NLLKKFIDTKVITLEPFNTEFIFWKTDNPAFSYSFSSPNKNKIILDLISFISTARKPI
                     LDDFFEQNNLKHKQGYLQTLLDAAEAAGIFRFKREGNEIIILKGPNYKYFLEGKVRRV
                     TT*"
     gene            179208..179441
                     /locus_tag="PH2015_20_scaffold_1_prodigal-single_161"
     CDS             179208..179441
                     /product="hypothetical protein"
                     /codon_start=1
                     /transl_table=11
                     /translation="MKAKTIEIISCYLDIIIIFSPFLLLLGGGINIYLASFYFIYLPY
                     LIFNVYKYNINKKNSRNIELEFKKISKDDLVIH*"
     gene            179462..180148
                     /locus_tag="PH2015_20_scaffold_1_prodigal-single_162"
     CDS             179462..180148
                     /product="Ser/Thr protein phosphatase family protein n=1
                     Tax=Microscilla marina ATCC 23134 RepID=A1ZXF4_9BACT"
                     /codon_start=1
                     /transl_table=11
                     /translation="MVHILGDIHGNFNKLYLKAMSLKNDTIIQVGDFGIGFKAPEKER
                     EIMEDLNLVLKTNNNNLLVIRGNHDDPSYFDGNYVFSNIEFLQDYTVRTIENKNYLFV
                     GGAVSIDRCVRRSGVDYWPDEKFNLRLDKIEAIQENIDIVIAHSSPSFCEPVHFNELV
                     WWYVAQDPSLHDALLNERKDFETLYRTLKLNGHRVEYWFNGHFHFNKEELIEDTNFIL
                     LSIDTFYNFE*"
                     /db_xref="UniRef100_A1ZXF4"
                     /db_xref="A1ZXF4_9BACT"
                     /db_xref="rbc:BN938_2565"
     gene            180152..180403
                     /locus_tag="PH2015_20_scaffold_1_prodigal-single_163"
     CDS             180152..180403
                     /product="hypothetical protein"
                     /codon_start=1
                     /transl_table=11
                     /translation="MEQEQQEQQKPKGVLFGVLAYNSEEEYQAFLNNIKKGSEAEIVL
                     VVNTALRYAQSKGVFSLEESEIILNTLKIFSQDGETKSN*"
     gene            180381..180770
                     /locus_tag="PH2015_20_scaffold_1_prodigal-single_164"
     CDS             180381..180770
                     /product="Uncharacterized protein n=1 Tax=Synechococcus
                     phage S-CAM1 RepID=M4QJ18_9CAUD"
                     /codon_start=1
                     /transl_table=11
                     /translation="MEKPKVINLLECPQCNIPKGWGHEVIIVNNELYCGKLLVFKKGC
                     KFSMHYHMIKDETWFVDKGSFIYRWIDTETAEVHEQYIYPGDSVRQLPGQPHQLEAVT
                     DGVVFEVSTQHFDSDSYRVWKGSSQKN*"
                     /db_xref="UniRef100_M4QJ18"
                     /db_xref="gba:J421_3943"
                     /db_xref="88376517"
                     /db_xref="M4QJ18_9CAUD"
     gene            180779..181210
                     /locus_tag="PH2015_20_scaffold_1_prodigal-single_165"
     CDS             180779..181210
                     /product="hypothetical protein"
                     /codon_start=1
                     /transl_table=11
                     /translation="LVFYFNLTNIENMGLLYSITKWGVNRLLKKGVDLSNIVETDKQT
                     KLLREAALSLNNELIQLQDEFCIKRAEIIKAQNELIYEVEPTYITLLADSSDAMLQTT
                     MTKLWIDRIDMVNKLIDEHEQLIATFDKKKNQLDAIETKIA*"
     gene            181213..182814
                     /locus_tag="PH2015_20_scaffold_1_prodigal-single_166"
     CDS             181213..182814
                     /product="A1-like protein n=2 Tax=Podoviridae RepID
                     =S0A028_9CAUD"
                     /codon_start=1
                     /transl_table=11
                     /translation="MKFKELTEEQINKAKEIYQNKELSWDHRMESLKELFGKSERTVR
                     KWCSERLGFKEKQEVESEQYLLAKQKVADKEKNIFFITWAQNNTPIHKKFFANMQAYA
                     EFHNADIHVIAGRYKNPTSVFTAEQASDEFWDSELLPYLDAGRHDLHKYMSIMSDVKI
                     QPTATNPMSGLSGMSGVNSCIFGAPKVQMEMIPVLMNEKPKMMLTTGSVTKMNYTDSK
                     AGKKGEFHHTFGFVILEIKDNDVFYVRQVTANDKTGAFTDICYSVNNGEVSKTDTVSA
                     IILGDLHCGHHDEAVVEKTHEFMSKIKPDNVILHDVFDGNSISHHEMADPFVQYGKEI
                     AGTNDLKKEIDLMMSELGKFSNYKNVVIVRSNHDDFLDRWLKNGDWKKQPTFKNSRLY
                     MQLSDLLLEQYATDPYSVKGVIPALINKDYPQFKTLGRNESYKVKNWELGQHGDVGSN
                     GSRGSLNQFRGLNTKIVVGHYHTPGRKDGALAVGTSTKLRVGYNNGPSSWLQSHVLIH
                     QDGRAQHINFIKDNKGEIGFTTFNY*"
                     /db_xref="UniRef100_S0A028"
                     /db_xref="S0A548_9CAUD"
                     /db_xref="msd:MYSTI_01906"
                     /db_xref="S0A028_9CAUD"
     gene            182818..183282
                     /locus_tag="PH2015_20_scaffold_1_prodigal-single_167"
     CDS             182818..183282
                     /product="Uncharacterized protein {ECO:0000313|EMBL
                     :KFD39964.1};  TaxID=1453500 species="Bacteria;
                     Bacteroidetes; Flavobacteriia; Flavobacteriales;
                     Schleiferiaceae; Schleiferia.;" source="Schleiferia
                     thermophila str. Yellowstone.;""
                     /codon_start=1
                     /transl_table=11
                     /translation="MVFRTRDGVVIEDIASYVDEWTTKHPESEVYVGCDSQEVGHKIN
                     YVTTICMYEFGRGAHVIHCKETIEKPAKLNPIANMHPKLWSEVVRSVEVADMLKGVKK
                     KITVHVDYNSKEGEKSNQLYDAGIGYARSRGYDAVGKPDAFAASSAADNYCR*"
                     /db_xref="A0A085L4R8_9FLAO"
     gene            183294..183647
                     /locus_tag="PH2015_20_scaffold_1_prodigal-single_168"
     CDS             183294..183647
                     /product="Uncharacterized protein n=1 Tax=Acinetobacter sp
                     . ANC 3994 RepID=N8NWA2_9GAMM"
                     /codon_start=1
                     /transl_table=11
                     /translation="MNIQEIARVAHELNRAYCESIGDHSQPDWDNAPDWQKSSAVNGV
                     QFHIDNPEASPSASHDSWMKQKTEEGWKYGPVKDADKKEHPCYVPYEELPTEQKSKDY
                     IFRQTIHSLKNFLEK*"
                     /db_xref="UniRef100_N8NWA2"
                     /db_xref="N8NWA2_9GAMM"
                     /db_xref="hba:Hbal_1538"
     gene            184015..184113
                     /locus_tag="PH2015_20_scaffold_1_prodigal-single_169"
     CDS             184015..184113
                     /product="hypothetical protein"
                     /codon_start=1
                     /transl_table=11
                     /translation="MATANLKTVIMDKLQQIHPDIWYHSSVGRAAD*"
     gene            184079..184154
                     /locus_tag="PH2015_20_scaffold_1_prodigal-single_trna_1"
     tRNA            184079..184154
                     /product="Phe"
     gene            184225..184301
                     /locus_tag="PH2015_20_scaffold_1_prodigal-single_trna_2"
     tRNA            184225..184301
                     /product="Asp"
     gene            184567..184641
                     /locus_tag="PH2015_20_scaffold_1_prodigal-single_trna_3"
     tRNA            184567..184641
                     /product="Arg"
     gene            185164..185240
                     /locus_tag="PH2015_20_scaffold_1_prodigal-single_trna_4"
     tRNA            185164..185240
                     /product="Undet"
     gene            185756..185831
                     /locus_tag="PH2015_20_scaffold_1_prodigal-single_trna_5"
     tRNA            185756..185831
                     /product="Gly"
     gene            186092..186168
                     /locus_tag="PH2015_20_scaffold_1_prodigal-single_trna_6"
     tRNA            186092..186168
                     /product="Ala"
     gene            186371..186446
                     /locus_tag="PH2015_20_scaffold_1_prodigal-single_trna_7"
     tRNA            186371..186446
                     /product="Asn"
     gene            186590..186664
                     /locus_tag="PH2015_20_scaffold_1_prodigal-single_trna_8"
     tRNA            186590..186664
                     /product="Glu"
     gene            187469..187545
                     /locus_tag="PH2015_20_scaffold_1_prodigal-single_trna_9"
     tRNA            187469..187545
                     /product="Ile"
     gene            188099..188175
                     /locus_tag="PH2015_20_scaffold_1_prodigal-single_trna_10"
     tRNA            188099..188175
                     /product="Gly"
     gene            188225..188650
                     /locus_tag="PH2015_20_scaffold_1_prodigal-single_170"
     CDS             188225..188650
                     /product="HNH endonuclease n=1 Tax=Clostridium sp. CAG:245
                     RepID=R6BZZ1_9CLOT"
                     /codon_start=1
                     /transl_table=11
                     /translation="MRSRDKKNKKCLHCEKMIPNRNVFCDNKCQAEYKHKKIINEWLN
                     GVSIMKHGAIKISNNIRNYLFEINDSKCQNCGWSEINEYTGKTPLEVDHIDGDSQNNS
                     FNNLRLLCPNCHSLTKTWKNIGSRKSTRVTRNKPSSHSG*"
                     /db_xref="UniRef100_R6BZZ1"
                     /db_xref="mva:Mvan_5177"
                     /db_xref="88158221"
                     /db_xref="R6BZZ1_9CLOT"
     gene            188629..188714
                     /locus_tag="PH2015_20_scaffold_1_prodigal-single_trna_11"
     tRNA            188629..188714
                     /product="Thr"
     gene            188786..189436
                     /locus_tag="PH2015_20_scaffold_1_prodigal-single_171"
     CDS             188786..189436
                     /product="Marine sediment metagenome DNA, contig:
                     S01H4_S06029 {ECO:0000313|EMBL:GAG96867.1}; Flags:
                     Fragment;;  TaxID=412755 species="unclassified sequences;
                     metagenomes; ecological metagenomes.;" source="marine
                     sediment metagenome.;""
                     /codon_start=1
                     /transl_table=11
                     /translation="MANGVYKITEDFEKALSDYTSAPYVITVDNQSNALFLALYYENY
                     VVGRVETDTITIPSRTYPSVPCEIIHAGLKVNFKKVEGKTLKGAYQLEGSNVWDSALR
                     FTTNMYIPDTHMCVSFTGPYKHFKLSKGGAILTDSHEAYLWFKRARYSGRRECSYHDD
                     NFDMLGWNFYMMPELASRGLLLMNQFYDMQGKPKHNEDLELPYPDLSKFEIYTRNK*"
                     /db_xref="X1CV63_9ZZZZ"
     gene            189439..190038
                     /locus_tag="PH2015_20_scaffold_1_prodigal-single_172"
     CDS             189439..190038
                     /product="Sugar O-acyltransferase, sialic acid
                     O-acetyltransferase NeuD family n=1 Tax=Marivirga
                     tractuosa (strain ATCC 23168 / DSM 4126 / NBRC 15989 /
                     NCIMB 1408 / VKM B-1430 / H-43) RepID=E4TQ24_MARTH"
                     /codon_start=1
                     /transl_table=11
                     /translation="MKKGIIGAGGFGREVYWSLNPVERNNTVFFVNDEYWDNSDPNIL
                     PISLFKTNKYEIIVAIGDSFARRNIIESLPKNTKFFTHIHPSAQILGDDIEIGEGSII
                     CAGSILTTNIKIGKHSHLNLQTTVGHDTTIGDFFTTAPGAKISGNCIIGDRVYVGTNA
                     SIREKIKVCDDVTIGLNSGVVRNIYEQGVYGGIPCKKLK*"
                     /db_xref="UniRef100_E4TQ24"
                     /db_xref="mtt:Ftrac_0577"
                     /db_xref="E4TQ24_MARTH"
     gene            190038..191048
                     /locus_tag="PH2015_20_scaffold_1_prodigal-single_173"
     CDS             190038..191048
                     /product="hypothetical protein"
                     /codon_start=1
                     /transl_table=11
                     /translation="MKEICLVAAYTPDLERQNVLRELVYGLKNNDKKVLLVTHSETPQ
                     DILKMVDYHFYDSENEFLTDNKYKVWYASQMNSEITVVSQDVIKYSAAILPCTRNLWF
                     GLSIAKSLGYDCAHYIEYDSKIIDINIIDENTKLLEEFDGIYYTDDATWQVRLPEQQS
                     GGTHLYGAYSVYNLNSYSFDDLKWDRDLILDEYTKSENSQLVERVTEKFLIKGKKFVV
                     KDKNTLLEAGLKPNLLNKGGSNSKAIDPKILYVDEGFLKIYALNKSDGPERVELIINH
                     DQLVSFTIDLPHFFINKVLGPIEDIKHIKIFNNNEFVREYTLETEDDVNNLIKYNHIR
                     KI*"
     gene            191112..192140
                     /locus_tag="PH2015_20_scaffold_1_prodigal-single_174"
                     /gene="guaC"
     CDS             191112..192140
                     /gene="guaC"
                     /product="guaC; guanosine 5'-monophosphate oxidoreductase 
                     (EC:1.1.1.205)"
                     /codon_start=1
                     /transl_table=11
                     /translation="MKFDFDDVLITPAHVTSINSRSEIFEFDSLGNLPLFTAPMDTVI
                     SKDNEKLFRELNIRVVLPRTQETELNPETNESRFLSYSLRQFKEAFIQIDQPMNKTHW
                     VLIDVANGHMPDVYDTLVAGKEKYGDSLVLMVGNVANPETYAILSDAGADYVRIGIGN
                     GGGCLTTQQTGIGYPMASLIEETYTVSMKLSNPAKIVADGGFKKYSDVIKALALGADY
                     VMLGSIFNKALESCGDTVDEDGELVNQYSPNAKEYLRLGGKLYKKFRGMSTKEVQKAW
                     GNSDLKTSEGVVRLNEVEYTLSGWVDNFRHYLKSAMSYTDSKNLSEFIGQVRYTLITQ
                     ASFARYNK*"
                     /db_xref="sgn:SGRA_3823"
                     /db_xref="H6L5X9_SAPGL"
                     /db_xref="UniRef100_H6L5X9"
                     /db_xref="1.1.1.205"
                     /db_xref="1.1.1.20"
     gene            complement(192168..192416)
                     /locus_tag="PH2015_20_scaffold_1_prodigal-single_175"
     CDS             complement(192168..192416)
                     /product="hypothetical protein"
                     /codon_start=1
                     /transl_table=11
                     /translation="MGINEEVNRIKTMMSILNEHIKDKHVTCAKCDHSWDIEQSDPDP
                     YLCHICGYDQLSGEYEFDKLAKWEKENGIDENDDEYDQ*"
     gene            192534..192621
                     /locus_tag="PH2015_20_scaffold_1_prodigal-single_trna_12"
     tRNA            192534..192621
                     /product="Leu"
     gene            193057..193509
                     /locus_tag="PH2015_20_scaffold_1_prodigal-single_176"
     CDS             193057..193509
                     /product="Thioesterase superfamily protein n=1 Tax
                     =Fluviicola taffensis (strain DSM 16823 / RW262 / RW262)
                     RepID=F2IG32_FLUTR"
                     /codon_start=1
                     /transl_table=11
                     /translation="MKQMELITTYICKKGDIGVHDNMFGGILVSLIDDASAAYAAQIC
                     DTPRVVTIKIDELIFKKPVKVNSLLKIYGKVLEFGNTSVSLYIEVRKHNVRTGDQDIV
                     THTNIKFVRIDEDGNPIPISPHIKDRYKERVTKYGRGLIGKKNPESDE*"
                     /db_xref="UniRef100_F2IG32"
                     /db_xref="fte:Fluta_2686"
                     /db_xref="87696611"
                     /db_xref="F2IG32_FLUTR"
     gene            193607..193960
                     /locus_tag="PH2015_20_scaffold_1_prodigal-single_177"
     CDS             193607..193960
                     /product="hypothetical protein n=1 Tax=Calothrix sp. PCC
                     7103 RepID=UPI000319E135"
                     /codon_start=1
                     /transl_table=11
                     /translation="VKQNSKRGGGNKLAYENGLKNYVQSIRLPNESVFVENSTYARHL
                     IKKRVIDEQMIEYCCSFCGNVGEWMGEKLPLILDHINGINNDNRLENLRFLCSNCDSQ
                     LPTYKNRRGGKGVQK*"
                     /db_xref="UniRef100_UPI000319E135"
                     /db_xref="A0A0G0M7X2_9BACT"
                     /db_xref="acy:Anacy_2172"
                     /db_xref="UPI000319E135"
     gene            193960..194050
                     /locus_tag="PH2015_20_scaffold_1_prodigal-single_trna_13"
     tRNA            193960..194050
                     /product="Ser"
     gene            194080..194156
                     /locus_tag="PH2015_20_scaffold_1_prodigal-single_trna_14"
     tRNA            194080..194156
                     /product="Met"
     gene            194216..194623
                     /locus_tag="PH2015_20_scaffold_1_prodigal-single_178"
     CDS             194216..194623
                     /product="hypothetical protein"
                     /codon_start=1
                     /transl_table=11
                     /translation="METIYFSLGIVTALVAILLVIGVVMVVRLTKKQSNQEETINHIE
                     RYNQEGRNDLYRDIEDIRRDISKEFEEINRTVIQLNGEVRHQLDKVEHEAHRHIDELN
                     KYVDSRFDKTIDNVSKLIADAYKQNEKKDLLKD*"
     gene            194678..194998
                     /locus_tag="PH2015_20_scaffold_1_prodigal-single_179"
     CDS             194678..194998
                     /product="hypothetical protein"
                     /codon_start=1
                     /transl_table=11
                     /translation="MGRPKKTVQIEVNRQFLNWCSTNGLQVKKNQEVFFVNERFLMKP
                     EYIVNNTYVDIIPLGQFSEANMDYYKMFANSFGTLVVIKEEDINQLVDISKDDLEEAK
                     GFRF*"
     gene            194998..195465
                     /locus_tag="PH2015_20_scaffold_1_prodigal-single_180"
     CDS             194998..195465
                     /product="hypothetical protein"
                     /codon_start=1
                     /transl_table=11
                     /translation="MGQIYSSHIKVSGEFITFLKSIKFINKSVIDKELSGIQYSIFTR
                     EDHISLNLYYFHILIFHTKKQNHLFSHLDEDFFNNLSPYKDKLRVSFIHSDGTLLPIS
                     VQYDSQVNKTNITLKKNIIKLFNNNNIHIKESPTSKNKKGVKEAQTNFIFDQF*"
     gene            195482..196024
                     /locus_tag="PH2015_20_scaffold_1_prodigal-single_181"
     CDS             195482..196024
                     /product="hypothetical protein"
                     /codon_start=1
                     /transl_table=11
                     /translation="LYPMGDKTIIFNSLLNRFIWINKDFLYTRTASYLTGFDDQPDSK
                     NAKIMLPLTQTGVLHAFDKDRFVVGKFDEALLNMLSRFRKRCLFVFEIGITTRIDHPV
                     YDLKRIVITSTSPEERSEIDYFIGNNLDKYKRFHSIESESVRAIPGNELLIDIDLFRE
                     ISKKPIDEKVKIKDIVLRMK*"
     gene            196065..196469
                     /locus_tag="PH2015_20_scaffold_1_prodigal-single_182"
     CDS             196065..196469
                     /product="hypothetical protein"
                     /codon_start=1
                     /transl_table=11
                     /translation="MNIYVNTLLEGKIVKAVYFLSDIGSFYAEPINDGLIGEGLLYND
                     LMFHFEGNESRTEVILKDSENHISDAINGWLQNHSNMSFVTNNKETFDAIAKLININL
                     DNYHTVIVGTDKTGLPVIEKTKKLKDIYDAKG*"
     gene            196456..197247
                     /locus_tag="PH2015_20_scaffold_1_prodigal-single_183"
     CDS             196456..197247
                     /product="Uncharacterized protein n=2 Tax=Cellulophaga
                     phage phi38:1 RepID=R9ZXA0_9CAUD"
                     /codon_start=1
                     /transl_table=11
                     /translation="MQRDKKQMPRYDLVPPHAYDQLATLLMKGAEKYGERDWENGLNW
                     SELIASLERHLNAFKNGEDYDSESGMLHITHVLTNAAFLTEFYRTYPQGDDRRHRYLK
                     PPKIGLDIDEVLADWIGAWTKRHGITEPVLFWNFDRDIKEKFEQMKDDKDFWLSIEPK
                     INPKDLPFEPHCYITSRSIPQEWTEEWLQKNNFPSVPVYSIGFNQSKVEVAKQSGIDW
                     FVDDRYENFVELNRAGVCTFLFDTPHNKKYNVGYKRIYTLNDIAI*"
                     /db_xref="UniRef100_R9ZXA0"
                     /db_xref="R9ZXS6_9CAUD"
                     /db_xref="ipa:Isop_2447"
                     /db_xref="R9ZXA0_9CAUD"
     gene            197256..197570
                     /locus_tag="PH2015_20_scaffold_1_prodigal-single_184"
     CDS             197256..197570
                     /product="Thioredoxin n=2 Tax=Clostridium perfringens
                     RepID=B1BL03_CLOPF"
                     /codon_start=1
                     /transl_table=11
                     /translation="MMIEINEIQQLDTILKEKSAVVLDFYAPWCAPCRQLLPVLSDLS
                     ETFESITFCKINVDENSDIAVRYAVRSIPTVKYIKNGEIVNTSMGMIPKNKVIEFLEE
                     IL*"
                     /db_xref="UniRef100_B1BL03"
                     /db_xref="B1BP38_CLOPF"
                     /db_xref="asi:ASU2_01415"
                     /db_xref="B1BL03_CLOPF"
     gene            197598..198146
                     /locus_tag="PH2015_20_scaffold_1_prodigal-single_185"
     CDS             197598..198146
                     /product="Uncharacterized protein n=1 Tax=Bacillus phage
                     vB_BanS-Tsamsa RepID=U5J9C6_9CAUD"
                     /codon_start=1
                     /transl_table=11
                     /translation="LSDSRDDYSRNIVLSTDIESESVGDIIEAILDLNTIDDELEATI
                     KDYVREPIKLIINTYGGSVYDGFALISVIEGSKTPIHGYCYGSAMSMGFAIFISTHLK
                     FAHRLSTFMYHEISDGFFGNITGAKQNLKECERLQKMYDEYVLSRTKLPLTKITDYKS
                     RKEDWYLSAQEAYKYKVVDFLL*"
                     /db_xref="UniRef100_U5J9C6"
                     /db_xref="vir:X953_18895"
                     /db_xref="A0A075K081_9BACI"
                     /db_xref="U5J9C6_9CAUD"
     gene            complement(198143..199480)
                     /locus_tag="PH2015_20_scaffold_1_prodigal-single_186"
     CDS             complement(198143..199480)
                     /product="hypothetical protein"
                     /codon_start=1
                     /transl_table=11
                     /translation="MSRKISNFQKPTTFTAKVVMEGVFAKTRVKETNFTFTVGYEYIG
                     SNITKGSSRPPKMRILGLFTPLVNGQPNATNDTYVIFQNYDYNLNRFRGPYCGAATKN
                     QITQGTPLDFYIATIDKFGKNYGDSFSGIDGGVSGNFTPPTINYTVATNITYGNSGGL
                     PINTKAGHLNGVFKLPNGDTIDFHGFLTVSGYSGTWGLYSLKSNGSLKTFDATATRGT
                     LFKSGVYPYVTPLTGKSTNEWRYMPICAQTLAGLNYFPLSNAGQNFGLRYSESSNPIE
                     VTYNGLLPVDLYTSNLPSSDQELFNQTGRFLYSDEQGVSLAPSGYYATTTNYSYYDST
                     TGNFSGAIAMSGGGGGGFNGTEYLFLGPYFDPNTACAEDGRAEFFQGFINGDQYPQPD
                     FGAGVFDSSTGTSPVGWAAPGMWFKVFDSGYGSLEYTVTFDESTVISDKLGCR*"
     gene            complement(199486..200046)
                     /locus_tag="PH2015_20_scaffold_1_prodigal-single_187"
     CDS             complement(199486..200046)
                     /product="hypothetical protein"
                     /codon_start=1
                     /transl_table=11
                     /translation="MASQRTPVTGLIGMNDIGETLDPNGIFTPYQMNIQDISIRDFND
                     SPTPGLAFCYGPGAGQTDLNSYHDMLGYVNYVVKATNVRGANTIVTTIEPANGSNGLR
                     PDPLPLDVGLGTLPDGEYSGNGAHWATVLFFVEASGVTGPFDVYFDGTYIDTITSDGS
                     YMYDNGGPGYTNGYGTGNEVYIDFIG*"
     gene            complement(200116..200709)
                     /locus_tag="PH2015_20_scaffold_1_prodigal-single_188"
     CDS             complement(200116..200709)
                     /product="DNA/RNA non-specific endonuclease n=1 Tax
                     =Arcobacter sp. L RepID=G2HVN9_9PROT"
                     /codon_start=1
                     /transl_table=11
                     /translation="MKKQLLFWLIFILFAQQAVAQRSEVFFKDDLFYGTYSEVYQQPL
                     KITYQVQCANGKISRKGLDFYTNDSIKTSDDLDYINNVYDKGHLAPAAAFNCDSSSLY
                     KTFSYLNCVLQHEKLNRGLWKQLEVYERNLTTHGNVLVTVEVVFVKKPEKVSGGASIP
                     VGFKKIITIDGGKKEVYYFPNKDPGPNKKLNDYKILL*"
                     /db_xref="UniRef100_G2HVN9"
                     /db_xref="arc:ABLL_1317"
                     /db_xref="G2HVN9_9PROT"
     gene            200813..201355
                     /locus_tag="PH2015_20_scaffold_1_prodigal-single_189"
     CDS             200813..201355
                     /product="hypothetical protein"
                     /codon_start=1
                     /transl_table=11
                     /translation="MLEDTKIWSGLEAETYSSILHFVLIEGPYDDIYMDNTTFKLVKR
                     FGDDLDILLEFTGLNYQKYELVGTLNDVYDNPDLILRHIDSFVKYEESWTEPKDKDGW
                     ERFEFIDETGRSFQFMHKSHKWIKKSGYSYPNYNMPKDVAELYPLVDPIDSLKTLMRK
                     FNVDFQQKNYVILKKKIETV*"
     gene            201321..201512
                     /locus_tag="PH2015_20_scaffold_1_prodigal-single_190"
     CDS             201321..201512
                     /product="hypothetical protein"
                     /codon_start=1
                     /transl_table=11
                     /translation="MSFLRRKSKPFNCEIHCKIISLLIALHIIIALFVITHNIVNRVQ
                     DQKNEKPTTEITNKHNKPH*"
     gene            201463..201657
                     /locus_tag="PH2015_20_scaffold_1_prodigal-single_191"
     CDS             201463..201657
                     /product="hypothetical protein"
                     /codon_start=1
                     /transl_table=11
                     /translation="MKNQQQKSPTNITNHIEAKLILDSINPEEFNILDYIKKLEDLKN
                     RNKKEITWANDEWDNWHGAF*"
     gene            201697..201894
                     /locus_tag="PH2015_20_scaffold_1_prodigal-single_192"
     CDS             201697..201894
                     /product="hypothetical protein"
                     /codon_start=1
                     /transl_table=11
                     /translation="MAFILAILLYAVLTAYPVMFLWNYCLVPAVPAFKLITFWQALGI
                     KVLFGLLIHVNHTKTENKTTL*"
     gene            201891..202550
                     /locus_tag="PH2015_20_scaffold_1_prodigal-single_193"
     CDS             201891..202550
                     /product="Uncharacterized protein n=1 Tax=Desulfovibrio
                     salexigens (strain ATCC 14822 / DSM 2638 / NCIB 8403 /
                     VKM B-1763) RepID=C6BWE4_DESAD"
                     /codon_start=1
                     /transl_table=11
                     /translation="MKNAHALNLDFDNEPKKDGLLKIVWDKLFDFYWSWLGGYHIRNF
                     FVSVKNLIRWFPIIWKDRDWDDHYIWEILKNKLRWQAKYIGDRDFHTRAEMDARRMRL
                     CANLIDKVQDEFYSSEYMDYHESKWDFLDIPDKPGYKELDIQTTSERFDDYFKKYPLV
                     YKKVLADKKLQIFLVEPRDGETEVDAKQRIAMNIGRYNHERARKLLFRIMEENIEGWW
                     D*"
                     /db_xref="UniRef100_C6BWE4"
                     /db_xref="dsa:Desal_0321"
                     /db_xref="C6BWE4_DESAD"
     gene            202547..202735
                     /locus_tag="PH2015_20_scaffold_1_prodigal-single_194"
     CDS             202547..202735
                     /product="hypothetical protein"
                     /codon_start=1
                     /transl_table=11
                     /translation="LRRYKIGDKVEFTFLGTPLKGTVIEVISKTIIKVKTDDSDGRVH
                     RVGLTDKDHKHSYLKDGF*"
     gene            202725..203402
                     /locus_tag="PH2015_20_scaffold_1_prodigal-single_195"
     CDS             202725..203402
                     /product="Marine sediment metagenome DNA, contig:
                     S01H1_S05474 {ECO:0000313|EMBL:GAG05100.1}; Flags:
                     Fragment;;  TaxID=412755 species="unclassified sequences;
                     metagenomes; ecological metagenomes.;" source="marine
                     sediment metagenome.;""
                     /codon_start=1
                     /transl_table=11
                     /translation="MDFKDIYNDLISNTDDYFGEIRKFAQTYQNYFTETPKNVLEIGS
                     RDGYHADYLKKFFNIPDDKVFIVDAHPDCAKLIRTEHPNYRVIELAITNEPGIVKFNA
                     IQNLDLGALGMSSLKPKSNGTTFGEKWVNVLGITGKQLIDLIDEPEIDLLKLDVEGLT
                     YEVLESFSDSIRRIKYIHTEAEYTQVWKDQKLYHHVNGLLISYGFKEAYRVDIIEGQC
                     DTIWYRV*"
                     /db_xref="X0UHP3_9ZZZZ"
     gene            203456..206722
                     /locus_tag="PH2015_20_scaffold_1_prodigal-single_196"
     CDS             203456..206722
                     /product="hypothetical protein"
                     /codon_start=1
                     /transl_table=11
                     /translation="MEENILNEVNVIRQQMGLPLLNEEELLDLELSKVNLDSLNEGAW
                     ENVKYALSKLGRYKAGGKIFGKNQTDKKYQAQIDTILDKTGNQIIKDLDRSIKKNNVE
                     FPNNKSQLDFLNTVIEIATVYDSLVAATKLKPEDKGYLPVDAANAIIEDLRIYTQKFL
                     DADLSAAFSVFNENEVLEETFDEASSPEQQAAIAISKKETTNEEVLDEADADLEAAKA
                     KTAGKFADTKAAIKKGDLEAYGSERMKTLKSWRLPLSLMGTGASFGVLSWVIEYFFKP
                     ETLVTTSDPQTKVEILKKTFGNIKPGEGMTQIMNRAMGLNLSPSSNPQDVVDALKTLG
                     GGNAQTGVDIITQQGGIFANPEAAKETLTQLVADPDGRGTTLKQIFTGTWSGTGKTIG
                     DTLTTVSGGTLVGMLGKAITTWVTKTTIVKTSKALIAAPILKTIGIGLIAGGAAAALA
                     RYKGRKSSRAQVLNDLLQYLRPVEGTKENPPVIDNNDGGNQEQGGNKGGMGKGENDLY
                     IQLKKYFQDLFNFKSQTGSKSFYDKSNSNPSETPSNQIEPNDVDDLMKLMEGFSSDDK
                     KTLEKLNMSSNELKLLINTINRIEVIKKMISRINTQDKNLMNLINAAKKNPFHDMDLK
                     TLLLGITNSAEARKFISDFNQAVYGTKFKNGNDIISQLGKIQVNKLQEKSEREPSKAE
                     KMKAFSGRDSFTRDNAIKNLPGYLITLYSIFSYLIDMIKANPAGDKESRKDFLPGQDN
                     TSSDKAQSNDGLNTNNQATSQQTPSSGISGRSLRDIGRSLEEGSRLTKEEVLSMINEA
                     EGIPATANDGEEYVDKGGKHYKIMSILADILPQYSSRIARQYRMKYPDAKPISPKKLG
                     EVIRLLFNAISVIPNGKMKTFIMDPAAAEAGADMATFNAVVNKLNESEIDEVGRTKPA
                     DDLLKNGMNYKLLMAIADSIENVKNIVYSRYNRENPNDRVTSPGRMLLFIQTVLKAAA
                     AMGQSRMRVYVAKSGGNTGLYASMGKYLEDLDSSEVQDYDGFDVENYLPNQVGTFNLK
                     GQKPGFRKALTFKAAEIVKRNTGETKVTEDSIRTVMIELIKAINAKRAKSSLDPIPEA
                     *"
     gene            206828..207091
                     /locus_tag="PH2015_20_scaffold_1_prodigal-single_197"
     CDS             206828..207091
                     /product="hypothetical protein"
                     /codon_start=1
                     /transl_table=11
                     /translation="MPEFYVDDLDIDPSEFVSACSEREIKELIEALAEDGYIFQPSND
                     IPSIDKNLLDEEWDVVISKLSGRGRLRLTNEEEEIIRKISNRL*"
     gene            207088..208161
                     /locus_tag="PH2015_20_scaffold_1_prodigal-single_198"
     CDS             207088..208161
                     /product="Uncharacterized protein n=1 Tax=Kordia algicida
                     OT-1 RepID=A9DK77_9FLAO"
                     /codon_start=1
                     /transl_table=11
                     /translation="MNLETLNKYYEDGLLYKQTHPNLPLTIWNYTEKVQYEMLWDDIT
                     IQCRGLVTDNKGNIIARPFPKFFNYEEVVDKGVIPWDSEYIHVQEKMDGSLGILFNYK
                     GEWVLATRGSFTSDQAIKGLEILKSKYDLQRFVKEVAYLCEIIYPENRIVVDYGEDKI
                     TFLGATVPDIEFSWAPAKAIFKVSGIKEEDVVWSVMDKLEEGVFEKYKSLNETNKEGF
                     VIRFYPSNYRVKIKFEDYIRLHKIMTNFSTRNVWEVLSNGGDITDMLVDVPDEFYQKI
                     KDYSDELMNQFDTLEREYKWIYKILVRAIDEVYNVPQERRRFVFADYAKNYKHPSLLF
                     SMLDGKDYSKNIWKLIEPEYKKL*"
                     /db_xref="UniRef100_A9DK77"
                     /db_xref="cmp:Cha6605_4367"
                     /db_xref="85655358"
                     /db_xref="A9DK77_9FLAO"
     gene            208158..208409
                     /locus_tag="PH2015_20_scaffold_1_prodigal-single_199"
     CDS             208158..208409
                     /product="hypothetical protein n=1 Tax=Bacteria RepID
                     =UPI000379CEF4"
                     /codon_start=1
                     /transl_table=11
                     /translation="MSVLDLIIEQNPEEEFLKADGLDGAVIGYDDHSGRLIYSMSKVI
                     EILMDEDEMTQEDAIDHYYYNIHGSYVGEKTPIWCYDYF*"
                     /db_xref="UniRef100_UPI000379CEF4"
                     /db_xref="X1FIG7_9ZZZZ"
                     /db_xref="UPI000379CEF4"
     gene            208396..209058
                     /locus_tag="PH2015_20_scaffold_1_prodigal-single_200"
     CDS             208396..209058
                     /product="Metallophosphatase n=2 Tax=Podoviridae RepID
                     =R9ZWT3_9CAUD"
                     /codon_start=1
                     /transl_table=11
                     /translation="MIIFRYICKMKIQVGRNQKVWFTSDTHYAHTNICRAISNWPDED
                     KTRDFESLDKMNAAIVNAINNNVGPDDILFHLGDWSFGGFDKIAEFRSRIMCQNIHLV
                     LGNHDHHIDRNKEGIQDLFASVSKYHYLTLRVDKGGTHDVHRMVLCHFPIASWHDLNQ
                     GVIHLHGHVHLPPHLKFGPGKMMDVGMDGSNGMEPYELKDILKLMSKRENRSMIAYDH
                     HE*"
                     /db_xref="UniRef100_R9ZWT3"
                     /db_xref="S0A1Z8_9CAUD"
                     /db_xref="cti:RALTA_B0988"
                     /db_xref="R9ZWT3_9CAUD"
     gene            209051..209449
                     /locus_tag="PH2015_20_scaffold_1_prodigal-single_201"
     CDS             209051..209449
                     /product="Putative uncharacterized protein n=1 Tax
                     =Pseudomonas phage JG004 RepID=F4YDH3_9CAUD"
                     /codon_start=1
                     /transl_table=11
                     /translation="MNKVLYIVRGLPGSGKSTFAKSLVKEDYCHKEADMYFINEKGEY
                     KFKPTQIKDAHKWCREEVDNLMRYSHSPVVVSNTFTQEWEMEPYMELAKRYDYTVFTI
                     IVENRHGGVNVHDVPEDVLQAMKDRFEVKL*"
                     /db_xref="UniRef100_F4YDH3"
                     /db_xref="A0A0A1IV44_9CAUD"
                     /db_xref="vvm:VVMO6_01635"
                     /db_xref="F4YDH3_9CAUD"
     gene            209451..209750
                     /locus_tag="PH2015_20_scaffold_1_prodigal-single_202"
     CDS             209451..209750
                     /product="hypothetical protein"
                     /codon_start=1
                     /transl_table=11
                     /translation="MKQVIHNIGYKGVGSGILNTFPMVWDCDFPTFAKKIRQKGNIKQ
                     LFKWAKESHVPPSTLVLFITIWHEDRYWEYPIRMINVREYRKHWELKYKKEWKES*"
     gene            209735..210754
                     /locus_tag="PH2015_20_scaffold_1_prodigal-single_203"
     CDS             209735..210754
                     /product="RNA ligase, DRB0094 family n=1 Tax=Chitinophaga
                     pinensis (strain ATCC 43595 / DSM 2588 / NCIB 11800 / UQM
                     2034) RepID=C7PHH4_CHIPD"
                     /codon_start=1
                     /transl_table=11
                     /translation="MERKLASIQVIADIRPIEGADAIEVARINNWDVVVAKNVGHKVG
                     DYVVYCEIDSFLPVREEFEFLRKSSFKRMGDQEGFRLKTIRLRGQVSQGLILPISIFG
                     DFGWTAYEGLDVTERLGIVKYEPPIPAELAGKVRGNFPGFLRKTDEERVQNLTKDYTK
                     WAEEGLDFYVTEKLDGSSATFYLNDGVFGVCSRNLDLEETEGNTFWKVARELKLEEKL
                     RENGQNLAIQGELIGEGIQGNPYKIKGHTVRFFNAFDIDSQTYYGLPMFLALFEHQFK
                     LEIVPLLTNLTMKLPQTIDECLAFADGKSVLNDRFDREGVVFRTMDRTVSFKAISNTF
                     LLKEK*"
                     /db_xref="UniRef100_C7PHH4"
                     /db_xref="cpi:Cpin_2419"
                     /db_xref="C7PHH4_CHIPD"
     gene            210756..210947
                     /locus_tag="PH2015_20_scaffold_1_prodigal-single_204"
     CDS             210756..210947
                     /product="hypothetical protein"
                     /codon_start=1
                     /transl_table=11
                     /translation="MFNGIYDMMDAAMAEALGVDLEIYIDIIDNKCTFEEADFIISAV
                     WDEDESEIEKAKEIFNKYI*"
     gene            210944..211636
                     /locus_tag="PH2015_20_scaffold_1_prodigal-single_205"
     CDS             210944..211636
                     /product="Uncharacterized protein n=1 Tax=Cesiribacter
                     andamanensis AMV16 RepID=M7N5S6_9BACT"
                     /codon_start=1
                     /transl_table=11
                     /translation="MIYVSIDIETTGLDNDNSQVLSIGLVVEDTNNLKPFDELPKLEV
                     AIIRERLEGEIFALNMNRELISDILSYKLAKTPEAKAEIVERTGREYLYEEDVTRRIF
                     HFLYDHKALDGGPDTFNPLYQNRVVEVINGKTYPALTSKMKPYYFNGAGKNFANFDNK
                     FLERLPRWKQVLKARGRTIDPSILFVDWKNDEAIPGLSLCKERAHLDPHVTHNAIDDA
                     MDIVKLLRTQYA*"
                     /db_xref="UniRef100_M7N5S6"
                     /db_xref="A0A0D3LI22_9BACT"
                     /db_xref="hsw:Hsw_0230"
                     /db_xref="M7N5S6_9BACT"
     gene            211633..212265
                     /locus_tag="PH2015_20_scaffold_1_prodigal-single_206"
     CDS             211633..212265
                     /product="Uncharacterized protein n=1 Tax=Aeromonas phage
                     phiAS5 RepID=E1A2W1_9CAUD"
                     /codon_start=1
                     /transl_table=11
                     /translation="MKVIFLDIDGVMNSTVFYKQRHKRRWRKPITWWYALRRIVRKLF
                     GIKPKAISLADWKIPDSHYTFDYQFNRLQKETCPQKWKWLSEWCNETGTKICISSTWK
                     NHFGVKDERTPEKWEDALLKLGFKNGTYVGITETYRTLRGDEIKDWLDKHPEVEDYAI
                     LDDDSDMLPEQFMKFHHCDPWFGLSPNHLYRINRQFENKSNYERLTQTIR*"
                     /db_xref="UniRef100_E1A2W1"
                     /db_xref="E1A2W1_9CAUD"
     gene            212265..212837
                     /locus_tag="PH2015_20_scaffold_1_prodigal-single_207"
     CDS             212265..212837
                     /product="hypothetical protein"
                     /codon_start=1
                     /transl_table=11
                     /translation="MKVIFLDHDGVICLSTEWGGRYKKQEKWGGRKLSMSNREVPLEY
                     RFDNFNKKAVKVLNQILEETGAEIVVSSDWKNWANLEEMGEYYEKQGIIKKPIALTTD
                     LGRCTWYNGMTWIWSPQWDLEMTRVIEIKQFLHDHPEVTHWVSVDDLNMGKNGEDWKD
                     WGLDNFVLTPSGSEGIKQSGIKEKILAYLK*"
     gene            213177..213644
                     /locus_tag="PH2015_20_scaffold_1_prodigal-single_208"
     CDS             213177..213644
                     /product="hypothetical protein"
                     /codon_start=1
                     /transl_table=11
                     /translation="MTQKYNIYLDDVRTPTANEWVVVRSYDEFVAKITELGLDNIGYV
                     SLDHDLGDTAMKEYFENVSPNYTLDYSNIHEKTGLDCAKWLINHFYDVHPEYLEQSRS
                     EKKRSLYFPFPHVYVHSANPIGSANIMGYVNNFLMNEAQPQDCVRVQIEHTVE*"
     gene            213641..214204
                     /locus_tag="PH2015_20_scaffold_1_prodigal-single_209"
     CDS             213641..214204
                     /product="hypothetical protein"
                     /codon_start=1
                     /transl_table=11
                     /translation="MIDNHKLLEQFMVFEDKDKFYFLQVIKRRKDNPELTGNNKVIAN
                     YYIYSMDDYYKYYALAMRECEINNARAYLRLNVRDDKKIGLECLRRTANLIADGNYRS
                     IKNTYDTVCGKHHSDKNKKWIVDFDEEWIPEKDDRVNDLIKAGAKIYAEIPTKSGCHI
                     ITSPFNRSKFRWSIDIHRDNPTILYVP*"
     gene            214201..214686
                     /locus_tag="PH2015_20_scaffold_1_prodigal-single_210"
     CDS             214201..214686
                     /product="Putative uncharacterized protein n=1 Tax
                     =Acetohalobium arabaticum (strain ATCC 49924 / DSM 5501 /
                     Z-7288) RepID=D9QQE6_ACEAZ"
                     /codon_start=1
                     /transl_table=11
                     /translation="MNIFILDLDVRKCAQYHVDKHVVKMILETAQLLCGVHHTTDGEY
                     EIPYKLSHKNHPCSIWVRESLTNYLYLCELGLELCQEYTYRYGKRHKSQDVIEWCIVN
                     KPNITDNGFTEPAKAMPDEYKVDDIVESYRNYYCGAKSGFAVWKGREIPYWYENQLEL
                     C*"
                     /db_xref="UniRef100_D9QQE6"
                     /db_xref="aar:Acear_1218"
                     /db_xref="D9QQE6_ACEAZ"
     gene            214680..215186
                     /locus_tag="PH2015_20_scaffold_1_prodigal-single_211"
     CDS             214680..215186
                     /product="Cytidyltransferase-related domain protein id
                     =3211470 bin=GWC2_Bacteroidetes_33_15 species=Odoribacter
                     splanchnicus genus=Odoribacter taxon_order=Bacteroidales
                     taxon_class=Bacteroidia phylum=Bacteroidetes
                     tax=GWC2_Bacteroidetes_33_15 organism_group=Bacteroidetes
                     organism_desc=Good +"
                     /codon_start=1
                     /transl_table=11
                     /translation="MLIKEKLADKILTQSKLIDFVSVNKNLGKKIVFTNGCFDLVHLG
                     HIEYLMRSKELGDVLIVGVNSDESVQLIKGPTRPIMSEEHRYHNLAAYYFIDAVVPFN
                     DETPLNLIKTIKPDVLVKGSDYKPGDVVGYDVVTNYGGEVICVDTSLSNSEYSTTKII
                     SKIRSLYD*"
                     /db_xref="gwc2_scaffold_141_11"
                     /db_xref="pca:Pcar_1282"
                     /db_xref="85664333"
     gene            215216..215785
                     /locus_tag="PH2015_20_scaffold_1_prodigal-single_212"
     CDS             215216..215785
                     /product="hypothetical protein"
                     /codon_start=1
                     /transl_table=11
                     /translation="MSNFKMKKSEFIELNLNRVILKEDEENKLTSTELEEIKPEEDEN
                     NDVESKDEETKTEEPKDTENNGGDFKEVIAEILHSRTQAHIFHWQTVGEHSLAMHQAL
                     QLYYEGIVPLIDGFVESYQGKYGIMKGYKCPEGFSDFESAEGLIKYFQELETKIESNR
                     SSIKESYLQNQIDTFVELINSTIYKLKFL*"
     gene            215881..216357
                     /locus_tag="PH2015_20_scaffold_1_prodigal-single_213"
     CDS             215881..216357
                     /product="hypothetical protein"
                     /codon_start=1
                     /transl_table=11
                     /translation="MNPFLERKNELTELHLKKDKVASDIKKIKEDLEKKIEAITQVHK
                     SMLLDIEIKIKDFPKLCDHTDENGDSATGKEHKIIIPSIVGDITLVKQMCSLCGGTIS
                     EQKVEITRSKDAEREFKTWYQIDDDETFVDTMTFDLNFTNDLMRYIDMKYIKDGSK*"
     gene            216344..216766
                     /locus_tag="PH2015_20_scaffold_1_prodigal-single_214"
     CDS             216344..216766
                     /product="SsrA-binding protein n=1 Tax=Fibrisoma limi BUZ
                     3 RepID=I2GR30_9BACT"
                     /codon_start=1
                     /transl_table=11
                     /translation="MVVNKKARFDYEFLRTEVAGIQLMGSEVKAINDGKISLVDSFCV
                     FISDELFLVGSNIPGNNTAYSHEPIRHRKLLLKKRELIKLRRELVKGLTIVPYKIFKN
                     ERGMYKIEIALARGKKNYDKRNTIKERDIDRETSKNLY*"
                     /db_xref="UniRef100_I2GR30"
                     /db_xref="I2GR30_9BACT"
                     /db_xref="sli:Slin_5661"
     gene            216796..217032
                     /locus_tag="PH2015_20_scaffold_1_prodigal-single_215"
     CDS             216796..217032
                     /product="hypothetical protein"
                     /codon_start=1
                     /transl_table=11
                     /translation="MSDFKVDNMHYFELMDRTSIILSNVDQFLIQNPGAKTNKSIAKK
                     LNKVGELLAEVYSESGAIFFENSEKESGDETSIV*"
     gene            217123..217341
                     /locus_tag="PH2015_20_scaffold_1_prodigal-single_216"
     CDS             217123..217341
                     /product="Marine sediment metagenome DNA, contig:
                     S01H1_S16828 {ECO:0000313|EMBL:GAG20002.1};  TaxID=412755
                     species="unclassified sequences; metagenomes; ecological
                     metagenomes.;" source="marine sediment metagenome.;""
                     /codon_start=1
                     /transl_table=11
                     /translation="MRKTRVMMALKAQALADREKALMALDLLENQAVGIGDHTANDFL
                     KDATEALELLVDADDKLEAIEKYFKSAE*"
                     /db_xref="X0W9X5_9ZZZZ"
     gene            217345..218499
                     /locus_tag="PH2015_20_scaffold_1_prodigal-single_217"
     CDS             217345..218499
                     /product="Thymidylate synthase {ECO:0000256|HAMAP-Rule
                     :MF_00008, ECO:0000256|SAAS:SAAS00215270}; Short=TS
                     {ECO:0000256|HAMAP-Rule:MF_00008};; Short=TSase
                     {ECO:0000256|HAMAP-Rule:MF_00008};; EC=2.1.1.45
                     {ECO:0000256|HAMAP-Rule:MF_00008,
                     ECO:0000256|SAAS:SAAS00215290};;  TaxID=1262919
                     species="Bacteria; Bacteroidetes; Bacteroidia;
                     Bacteroidales; Prevotellaceae; Prevotella; environmental
                     samples.;" source="Prevotella sp. CAG:1092.;""
                     /codon_start=1
                     /transl_table=11
                     /translation="MNNLDKQYQALLQDILDNGSTKSDRTGTGTISVFGRQIRHKMSE
                     GFPLLTTKKMAWKTMVTELLWFLRGDTNIKFLVDNGCHIWDGDAYQNYCKNADEGTFS
                     RKWLKLEESFDGVFTNEEYSLYTQEEFINKIKTDDEFAQKWGELGPVYGKQWRSWGKD
                     FKQIPNETGNGVYNITTTGIDQIQNLINDLKTNPDSRRLMVNAWNVGELDQMVLPPCH
                     HGFQVYTRELSLEKRYNIWFNNNYETGMERFFDPNNLPDFDDPYYTPTPTRAISLMFN
                     MRSNDVPLGLPFNIASYALLLEIIGKIVNMVPDELIGNLGDCHIYLNQIEGVKEQIGR
                     EPLELPTLKLPKTDAFWDGFDVSLFGHLEPSDFQIEGYKSHPSIKIPLSN*"
                     /db_xref="R5PST3_9BACT"
                     /db_xref="UniRef100_R5PST3"
                     /db_xref="baco:OXB_2523"
                     /db_xref="2.1.1.45"
     gene            218555..219409
                     /locus_tag="PH2015_20_scaffold_1_prodigal-single_218"
     CDS             218555..219409
                     /product="Putative homing endonuclease GIY-YIG family n=1
                     Tax=Acinetobacter phage Ac42 RepID=E5EZ02_9CAUD"
                     /codon_start=1
                     /transl_table=11
                     /translation="MKKFLVYEIKNNINGKSYIGQYSGLLFEKYFGSGKLIKLAIKKY
                     GLENFSKTILEECSNKDELNEKEIFWINKLKTTENGYNLTEGGTGGDLSEFIKYDDNW
                     VENQRLSTKKYWDNISDDERKIRSENVSGEKNGMYGKDGFWKGKKIPKEIVKKQLDNR
                     RSYNKEQNPNWKGGLTYIYCECGKRIGYGHTHCNKCRPRTENNNPFFGKQHSEETKKR
                     LSEKRKGKKPTNMTQVQIDDIVYESLAEASRQTGIPSPTILWRIKSKNKKYEDYQSHP
                     TIKAPLSN*"
                     /db_xref="UniRef100_E5EZ02"
                     /db_xref="E5EZ02_9CAUD"
                     /db_xref="pln:Plano_2883"
     gene            219414..220028
                     /locus_tag="PH2015_20_scaffold_1_prodigal-single_219"
     CDS             219414..220028
                     /product="Glycerol-3-phosphate cytidylyltransferase {ECO
                     :0000313|EMBL:KHJ38156.1}; EC=2.7.7.39
                     {ECO:0000313|EMBL:KHJ38156.1};;  TaxID=1122941
                     species="Bacteria; Bacteroidetes; Sphingobacteriia;
                     Sphingobacteriales; Sphingobacteriaceae; Pedobacter.;"
                     source="Pedobacter glucosidilyticus.;""
                     /codon_start=1
                     /transl_table=11
                     /translation="MLEVIGYIATAMIAISFSMANITKLRIINSLGCILWIGYGFGLG
                     SYPIIITNTLILVLNIFFLVKKFFKGDEVVGIIAGNFDVIHPGYIAMFNECKENCDRL
                     IVLLHSDPSIERPEKLKPILPVEDRVGILKSLTQVDDIMVYDVEGGLYKLIQYIKPDV
                     RFLGDDYKNKPFTGDDLGVRIHFLDRSHGWSTTKYKKMIAETVK*"
                     /db_xref="A0A0B8YG96_9SPHI"
                     /db_xref="UniRef100_UPI0003998F05"
                     /db_xref="wvi:Weevi_0964"
                     /db_xref="UPI0003998F05"
                     /db_xref="2.7.7.39"
     gene            220025..220258
                     /locus_tag="PH2015_20_scaffold_1_prodigal-single_220"
     CDS             220025..220258
                     /product="hypothetical protein"
                     /codon_start=1
                     /transl_table=11
                     /translation="MNLKRSVIKLFAKKPEKKLTWSVEDFKKARMWSKGQPHPYDKNK
                     SLWDYLNQPWKDSVDILHEVNMILDLKEDGVSK*"
     gene            220242..221126
                     /locus_tag="PH2015_20_scaffold_1_prodigal-single_221"
     CDS             220242..221126
                     /product="Uncharacterized protein {ECO:0000313|EMBL
                     :KJS06915.1};  TaxID=1629721 species="Bacteria;
                     Bacteroidetes; Flavobacteriia; Flavobacteriales.;"
                     source="Flavobacteriales bacterium BRH_c54.;""
                     /codon_start=1
                     /transl_table=11
                     /translation="MGLVNNFFKHKFKDSLVNLKSNISNRYFNSEYGEPITPPEGYRN
                     VFSDEFEEALNTKTWRYGQPWGEFHPNDLHQYYDNNGTLSYVSPEGLVLELRKQPKTF
                     LKKDLAEWQQKPNMPEEINIPVGVGMVSTRESWRYGWFEGWIKLPKGQSYWNAFWLTA
                     LKTWPPEIDIFEGYSEEGPYYNVGRAKDRKIQPNLHYGVIEDGTKKMYSPFNNTVKDS
                     TERFVQYVCHWEQDFIKIYYDGKLVFQCTDVNILKWFNREDVSQYIILNHGLHSSHTD
                     NPQESAMLIRSIKVYQKN*"
                     /db_xref="A0A0F2P0I6_9FLAO"
                     /db_xref="gwa2_scaffold_3297_4"
                     /db_xref="sjp:SJA_C1-19320"
     gene            221129..221347
                     /locus_tag="PH2015_20_scaffold_1_prodigal-single_222"
     CDS             221129..221347
                     /product="hypothetical protein"
                     /codon_start=1
                     /transl_table=11
                     /translation="MTLKELKNWLDKLPEDFLEFNVVNGEVGMLDGEYMYRLDKPVTT
                     LTVDVENKEIVILNDSQETEDEINNNRE*"
     gene            221344..221784
                     /locus_tag="PH2015_20_scaffold_1_prodigal-single_223"
     CDS             221344..221784
                     /product="Putative uncharacterized protein n=1 Tax
                     =Synechococcus phage S-SM2 RepID=E3SJ93_9CAUD"
                     /codon_start=1
                     /transl_table=11
                     /translation="MRLISHRGNTEGSNLDLENTAPYIESAINSGFDVMIDLWLFDGK
                     IYTGSNEPKNKLDIDWLEKYNSRLWLNCRDQVILTNLLSLDPLGKHLHYLHFSEGPMS
                     LTSRNYLITKEEFSTPASIVYQPDVNNKLTDVYGVCSNYVKSYI*"
                     /db_xref="UniRef100_E3SJ93"
                     /db_xref="89803869"
                     /db_xref="E3SJ93_9CAUD"
     gene            221790..222302
                     /locus_tag="PH2015_20_scaffold_1_prodigal-single_224"
     CDS             221790..222302
                     /product="dTDP-4-dehydrorhamnose 3,5-epimerase (EC:5.1.3
                     .13)"
                     /codon_start=1
                     /transl_table=11
                     /translation="MEKPFIVEQKTFKDDRGVFCATPIQMTRNKALDKFWVQVNTSIS
                     EEKHTLRGVHYQEEPFEQAKYLKIVKGKILNLLICIDKLRPDFGEVTVFEVDDNQAVM
                     IPRGYGNCVFTLEPGTIIQYFVDNNYSPEKERSISYKTIPEFKEIIGRYTNNPSISDK
                     DLNGISWDEI*"
                     /db_xref="gth:Geoth_0302"
                     /db_xref="ACD1_58_45"
                     /db_xref="86850117"
                     /db_xref="Q6WNH8_BACST"
                     /db_xref="5.1.3.13"
     gene            222307..222810
                     /locus_tag="PH2015_20_scaffold_1_prodigal-single_225"
     CDS             222307..222810
                     /product="hypothetical protein"
                     /codon_start=1
                     /transl_table=11
                     /translation="MGLYEARKFVAESYADNDLIGKQLLVAYLVSKGHKIKEGTFKED
                     FGVDIVTEYNSIEYLFEVEMKDKYDFVDSESFPFETVSFLGRKEKWKDKKYYYCIIGN
                     KTKAAIFCHSDTIFKEEYQQVINIDTYNRKGLDLFYRVPKELCEFRTPETFYKNNYKE
                     VWSNVLT*"
     gene            complement(222802..223707)
                     /locus_tag="PH2015_20_scaffold_1_prodigal-single_226"
     CDS             complement(222802..223707)
                     /product="hypothetical protein"
                     /codon_start=1
                     /transl_table=11
                     /translation="MRRFDKKSNVLRANILSEQKRLREIGYLCEIEDTDMAYNFLTEG
                     EQLTMDFDDQDIETETPSDDNEKTNASFYKVRFNLAKTGDKETGKNIFMTWKIEPNGK
                     TEYLGDDKLNFNPDELIDKVSAGGVRNNFNVNEFSMKFYNCSLVNRASSGYEIKCFAN
                     KFPFSYLKCSDIEVSHGAGSPGSPDSQLIYNPRVAPYWMTAGATELFELATNEPIKIG
                     EQKMEIKKFENGLVYESCVSVRKGEDDKMPATKYYYIQNGGEAYVKVVEPSVESYKGG
                     GRIYKVIDNMTFSKAYTAGNKIYLG*"
     gene            223808..224023
                     /locus_tag="PH2015_20_scaffold_1_prodigal-single_227"
     CDS             223808..224023
                     /product="hypothetical protein"
                     /codon_start=1
                     /transl_table=11
                     /translation="MYKIKAILEVIWMTFLPLLIANIFIYVIGSFIAWDMNPMNWLLF
                     TTTIGRVIYVIYFVMVLVKVPDFWDQF*"
     gene            224038..224580
                     /locus_tag="PH2015_20_scaffold_1_prodigal-single_228"
     CDS             224038..224580
                     /product="Metal dependent phosphohydrolase n=1 Tax=Kordia
                     algicida OT-1 RepID=A9DVK7_9FLAO"
                     /codon_start=1
                     /transl_table=11
                     /translation="MEREIKWVLAQHEGTNHMYDKYLPYEFHLRMVANMANKFMYLMV
                     PKDRLHPGNQDVHNIMLGAWGHDLIEDTRVSYNDVKEVLGHDAAEIIYAVSNEKGKNR
                     KERANEKYYEGIRNTPGAVFVKLCDRIANVQYSKMTGSRMFEMYRKENDEFMTRLGYT
                     FNNSHQCSEMFEYLIELFND*"
                     /db_xref="UniRef100_A9DVK7"
                     /db_xref="A9DVK7_9FLAO"
                     /db_xref="cmr:Cycma_1446"
     gene            224585..225328
                     /locus_tag="PH2015_20_scaffold_1_prodigal-single_229"
     CDS             224585..225328
                     /product="tRNA nucleotidyltransferase/poly(A) polymerase n
                     =1 Tax=Cellulophaga phage phi17:2 RepID=R9ZYK8_9CAUD"
                     /codon_start=1
                     /transl_table=11
                     /translation="MFTLYEVGGCVRDGILGLKSKDIDYVAVPSDGLLIDVSSAHDMF
                     DILGTHLKEGGFELFLVTPDCFTIRAKFPKEHKYQGVADFVMARKEVGYVPDTRQPII
                     VPGTLYDDLERRDFTLNALAKDENGEIIDYFEGMWALENKILLTPLDPKITMMDDPLR
                     LLRAFRFSITKGFTISPRIWETCLMDGIVEKLDKVVSQERIRDEVFKMMKHDTLKTLE
                     LFEKIRKINPKLLEIMFGRGMWLKPTTEQ*"
                     /db_xref="UniRef100_R9ZYK8"
                     /db_xref="R9ZYK8_9CAUD"
                     /db_xref="mtt:Ftrac_3402"
     gene            225325..225729
                     /locus_tag="PH2015_20_scaffold_1_prodigal-single_230"
     CDS             225325..225729
                     /product="hypothetical protein"
                     /codon_start=1
                     /transl_table=11
                     /translation="MMTIEEMEAFFDSPEGKESLEKFAEKLRREQEHRDRWVDRMWNR
                     IKDNIDGSIEHLDNWYSSDKYRDREHRRGYEARETLFWVLLGVAEKYGSEVGDEYELY
                     ANPFTGEMFKIGSYIIQVMYGQGSVIRIDKQK*"
     gene            225731..226243
                     /locus_tag="PH2015_20_scaffold_1_prodigal-single_231"
     CDS             225731..226243
                     /product="hypothetical protein"
                     /codon_start=1
                     /transl_table=11
                     /translation="MIKRNKIFDITPEEREEIRNARIKWIKEMTMEYQIGYYVGEQIV
                     SKDLPCLDVDMIHTSRVITVTPEEFAEAKRLSDVWYNNHNEKLHGVDDPNWVALRDYH
                     KELEDKYLPKVLTCHIDPFNVVDMEEFKRGVRTALWDCDMCHYDISENSDIGVEYDED
                     YYFAIITLKR*"
     gene            226296..226994
                     /locus_tag="PH2015_20_scaffold_1_prodigal-single_232"
     CDS             226296..226994
                     /product="3'-5' exonuclease, PolB n=1 Tax=Paludibacter
                     propionicigenes (strain DSM 17365 / JCM 13257 / WB4)
                     RepID=E4T3Q2_PALPW"
                     /codon_start=1
                     /transl_table=11
                     /translation="MIKQSLEKILFMDIETVGCQPNYKTLKKVNKELAYQFELYEDHF
                     KRKYAEEADSTIDQLFENKAALTPEFAKIVCVSFAFVVGGEVRVQSFSGEDEKALLVG
                     VKDILERVHAKDYTLCGHNIKNFDIPTLEKRMIINGIALPKILPAYDVKPWEMKVIDT
                     KDIWACGAFGSIGTLELMCVSLGIESPKNMEVTGNKVHEAYWGKKDIDGITEYCERDA
                     VTLVEVLMALKKLN*"
                     /db_xref="UniRef100_E4T3Q2"
                     /db_xref="ppn:Palpr_1199"
                     /db_xref="E4T3Q2_PALPW"
     gene            226994..227452
                     /locus_tag="PH2015_20_scaffold_1_prodigal-single_233"
     CDS             226994..227452
                     /product="Uncharacterized protein n=1 Tax=Vibrio
                     parahaemolyticus VPCR-2010 RepID=T5JFE4_VIBPH"
                     /codon_start=1
                     /transl_table=11
                     /translation="MSYVKKFKVVEEMFAKKIKQLGETSPSSTDEDIKEHWDIKLEVK
                     FDVKAVKKVNRSDDETDETIHWVELINVRGDKGWLYGEANYFAFELNDYWVVVSKESL
                     QSFIAKKCQKKEMSEKPALYKIYRRKDRLDAITLVKTIDLMCLAEQIIEK*"
                     /db_xref="UniRef100_T5JFE4"
                     /db_xref="A0A0E2KKS5_VIBPH"
                     /db_xref="T5JFE4_VIBPH"
     gene            227452..227811
                     /locus_tag="PH2015_20_scaffold_1_prodigal-single_234"
     CDS             227452..227811
                     /product="hypothetical protein"
                     /codon_start=1
                     /transl_table=11
                     /translation="MEYEKCDCGKKAVWFYMPGYSGGANPYSCDDCIIDPDDKIGCSC
                     NWRYAGEQEGLPIDLPEGIEGKDWAWVEHPGDEYMNKITKEDDKLWQYLDERGRPYPC
                     AEYDYDEDGYDITEEEE*"
     gene            227815..228393
                     /locus_tag="PH2015_20_scaffold_1_prodigal-single_235"
     CDS             227815..228393
                     /product="hypothetical protein"
                     /codon_start=1
                     /transl_table=11
                     /translation="MGCDIHLYIEYKRPQENKESYDSFGSSIYMGRNYHLFGLLARGV
                     RYSSDKSFEPRGLPPIKELSIDVRERAFVHVVHEDDPFYDKDIMSASDDCITAEQALK
                     FYQNKRDALVYSDSGKLVLAYAPYTHSHSWLTPDEFRKCCSNYLIECEDFSDELHADK
                     PELQLEWSAVLNTLDFFIKKGCDARIVFWFDN*"
     gene            228426..229493
                     /locus_tag="PH2015_20_scaffold_1_prodigal-single_236"
     CDS             228426..229493
                     /product="peptidase M42 family protein (EC:3.2.1.4)"
                     /codon_start=1
                     /transl_table=11
                     /translation="MSSKKFLWDYLNAFSPVGEETEGQKIWVDYVRKFSNEVNKDAYG
                     TAYAVLKSPYNEAYKVVIEAHCDEIAWIITQIESDGYVRVKRAGGSDNMIAASKSVLI
                     HTHKGNKVKAYFGSPAVHVRDKYTQMGPDQHELWLDLGVDSSEAVAELGVEVGCLVTF
                     DDQFAEIGNYYVGRSLDNKIGGYIIAETLRHIYDNNIELPFDLYVVNSVQEEVGLYGA
                     RKIAKLLGADIALVHDVCHNTNHPKMNKAKDGDIKGGNGPCLEFTAQNHRGIISLIRN
                     VASEHEIPTQLTVGSYGNDTVSFFLENTPTAILATPLKYMHTTVEMAHKDDVKNCIEL
                     FVKTLEAITPEWIDSVNSTKI*"
                     /db_xref="sgn:SGRA_3148"
                     /db_xref="UniRef100_J1I1X8"
                     /db_xref="J1I1X8_9SPHI"
                     /db_xref="3.2.1.4"
     gene            229496..229750
                     /locus_tag="PH2015_20_scaffold_1_prodigal-single_237"
     CDS             229496..229750
                     /product="hypothetical protein"
                     /codon_start=1
                     /transl_table=11
                     /translation="MSISELYQKVLEIESKFTNNSNTMISIMVNRRGTTYKITHTIEN
                     GGEVTTGYGVSNIKELLTVFEMGMAARYRFKDSKPDDLSL*"
     gene            229754..230695
                     /locus_tag="PH2015_20_scaffold_1_prodigal-single_238"
     CDS             229754..230695
                     /product="dTDP-glucose 4,6-dehydratase (EC:4.2.1.46)"
                     /codon_start=1
                     /transl_table=11
                     /translation="MIRVVVTGGAGFIGSAFINTLLEKNKDVAVLCVDKLTYAGNRDN
                     IKHDVAFLQKDICDVTVEDLGEYDYIVHFAAESHVDNSILDGRPFVRTNVEGTYNLLE
                     CARRNPRLKKFIHISTDEVYGDMDNFVWSPKHVAQEGDSLFPSSYYSSTKASSDLLVI
                     SAHRTFGLPYLITRTCNNFGEHQDPEKFLPKIYESIMDDIEVPLYGEGDQVREWMYVY
                     DNVGVIIDLMFDNTVINEIYNIGSGVHFKNIEIINMISEIIGKPVKFKHVEDRLGHDK
                     RYSLDLFKLKTYYRSREIPFECLHLKDFLLNLYSKNK*"
                     /db_xref="mbu:Mbur_2232"
                     /db_xref="Q12TY1_METBU"
                     /db_xref="UniRef100_Q12TY1"
                     /db_xref="4.2.1.46"
     gene            230699..230875
                     /locus_tag="PH2015_20_scaffold_1_prodigal-single_239"
     CDS             230699..230875
                     /product="hypothetical protein"
                     /codon_start=1
                     /transl_table=11
                     /translation="MITQKILDTFVYKTMDGNYLATDPTEFDQVVPGGPWETKELAEA
                     ALVEYINQNNISFE*"
     gene            230889..231143
                     /locus_tag="PH2015_20_scaffold_1_prodigal-single_240"
     CDS             230889..231143
                     /product="hypothetical protein"
                     /codon_start=1
                     /transl_table=11
                     /translation="MKLTVKAEEVYTTTILRESIEIDTENYPELEGMTEDEISDYIDE
                     NIWDMKPTNDIYSSLAEELLQQDIDYDSISGEETTFYVGD*"
     gene            231130..231417
                     /locus_tag="PH2015_20_scaffold_1_prodigal-single_241"
     CDS             231130..231417
                     /product="Uncharacterized protein {ECO:0000313|EMBL
                     :KKN10321.1};  TaxID=412755 species="unclassified
                     sequences; metagenomes; ecological metagenomes.;"
                     source="marine sediment metagenome.;""
                     /codon_start=1
                     /transl_table=11
                     /translation="MSVINKHLDGDKKKSPFFLYNEKICLDLYSKEFNMRKLLTIYGI
                     IIAALIIGEIRCIYKALTCNWEPIGKAEVIYTASSLTGLGCVVGWFNIEDK*"
                     /db_xref="A0A0F9QB04_9ZZZZ"
     gene            231420..231968
                     /locus_tag="PH2015_20_scaffold_1_prodigal-single_242"
     CDS             231420..231968
                     /product="hypothetical protein"
                     /codon_start=1
                     /transl_table=11
                     /translation="MKHSVKFKAVTYRGDVVNKTVKVDGPEFNQYVEDLVINGTTFSF
                     TVSIEDQVMEWLDGTDKTNIMEQNGWYTILDYGVRKKIPKQTKADKLEEFKGLVDKYF
                     NPDSERSVKLRNDFMVTYIKMFNKIQKLSAEQQFIIILGTLDTAYTAQSEAYKHAITL
                     IQSISDKDIAKRVFGSRQRVIK*"
     gene            231965..232210
                     /locus_tag="PH2015_20_scaffold_1_prodigal-single_243"
     CDS             231965..232210
                     /product="hypothetical protein"
                     /codon_start=1
                     /transl_table=11
                     /translation="MRSAKKLNVHIHEVVLIVDDELSDGDAIINLKGDVLIYKTERKL
                     LTENLDIKKHKIIWFYSKSLTKKEFYSNFVSRYTTFF*"
     gene            232280..232417
                     /locus_tag="PH2015_20_scaffold_1_prodigal-single_244"
     CDS             232280..232417
                     /product="hypothetical protein"
                     /codon_start=1
                     /transl_table=11
                     /translation="MRIEFMTVAYQIYLIPTVKVTNDRILYGYKNVELWWLKWGIEII
                     Y*"
     gene            232424..232804
                     /locus_tag="PH2015_20_scaffold_1_prodigal-single_245"
     CDS             232424..232804
                     /product="hypothetical protein"
                     /codon_start=1
                     /transl_table=11
                     /translation="MILFKQGIIKLTVHYKLESKRYFVGKKKVLVSRKLFFIPVYNNV
                     DYVFEQTSFTGDPISPVESFRPKRLYVEDGKIYYKPHCIIHMSDKTEHTVFFEDTGSL
                     WKYKNDLINSMPAGHIDLNVANND*"
     gene            232807..233031
                     /locus_tag="PH2015_20_scaffold_1_prodigal-single_246"
     CDS             232807..233031
                     /product="hypothetical protein"
                     /codon_start=1
                     /transl_table=11
                     /translation="MEKTLDLHGVRHEQAYNLVDKFVGKHIMAKTQEVYVLTGNSKKM
                     KEIVIHTIRDYGVTGHEDWHNSGKMVLDLR*"
     gene            233033..233374
                     /locus_tag="PH2015_20_scaffold_1_prodigal-single_247"
     CDS             233033..233374
                     /product="hypothetical protein"
                     /codon_start=1
                     /transl_table=11
                     /translation="MGIFKELKQIGYKQRSEFPIEALDSMELTETEKFLEIRMALKWF
                     HSLGFHYSAIPYISNGVMKYLALVIEGESRTTKEDFTEHIECELFCLKEMVRRKRMTD
                     YDIQMRKLIEE*"
     gene            233378..234349
                     /locus_tag="PH2015_20_scaffold_1_prodigal-single_248"
     CDS             233378..234349
                     /product="phosphoribosylpyrophosphate synthetase n=1 Tax
                     =Mesoflavibacter zeaxanthinifaciens RepID=UPI000255B556"
                     /codon_start=1
                     /transl_table=11
                     /translation="MAETLNLVNPNDILSFKYEISRFPDGQQSLRLIENGYNTFQSLR
                     DSDQAHGIILKSRLNTFSDLELIICATQALKEVGVKNIELYIPYCIGGRSDRKFMEGG
                     INYIKHVIAPIINLQGYNSVTVMDPHSDVLEACINNFKKIDNIDLVDFALRDYFISRG
                     LQTWSKVNFEKVRFISPDAGALKKVFHVADAVKYRKEVIIASKHRNLETGKIDYTNVP
                     MSVDDADKDVFIIDDICDGGRTFIEIAKAVDGVRKLSSSVKREHYGKNYLIVTHGIFS
                     VGFDFLVQHFDGIYCTNSVKDIRDGIIVDTFSRHKTIHSLVKQQNIF*"
                     /db_xref="UniRef100_UPI000255B556"
                     /db_xref="A0A023BTF4_9FLAO"
                     /db_xref="fco:FCOL_12980"
                     /db_xref="UPI000255B556"
     gene            234351..234458
                     /locus_tag="PH2015_20_scaffold_1_prodigal-single_249"
     CDS             234351..234458
                     /product="hypothetical protein"
                     /codon_start=1
                     /transl_table=11
                     /translation="MENLHPVAQVVGIIVIGICVCIAVLAMFTTYFDKR*"
     gene            234464..234877
                     /locus_tag="PH2015_20_scaffold_1_prodigal-single_250"
     CDS             234464..234877
                     /product="hypothetical protein"
                     /codon_start=1
                     /transl_table=11
                     /translation="MTLTIVLTIIIIHWIADFVFQAEEWANNKSKSNTALYKHVLTYS
                     TFWLLASPFLLSASRPDETTEWYVYSSILFFLLTFCCHFITDYITSRIVGRKFANQEY
                     GSSIPNTGAFTVIGFDQVLHYVQLFLTYQLLITNA*"
     gene            234870..235361
                     /locus_tag="PH2015_20_scaffold_1_prodigal-single_251"
     CDS             234870..235361
                     /product="hypothetical protein"
                     /codon_start=1
                     /transl_table=11
                     /translation="MLDLHNLLNKFVNWINSIGQPKVAQRTNSVETISAIKVKKEQPV
                     KAPDQSFIMTGITTNNTIKSATSNTYGLGSTSSWVSTEAYSTGIPEDLVDLLGSGSNV
                     APVDINEMYNDPYQVGSATQKRQAPPPPYSRSLMGRSGTPGLPGMPGVSGSQAKKSKK
                     KAK*"
     gene            235412..236923
                     /locus_tag="PH2015_20_scaffold_1_prodigal-single_252"
     CDS             235412..236923
                     /product="Nicotinamide phosphoribosyltransferase n=1 Tax
                     =Cellulophaga algicola (strain DSM 14237 / IC166 / ACAM
                     630) RepID=E6XC91_CELAD"
                     /codon_start=1
                     /transl_table=11
                     /translation="MFRPNSLFYTDGYKTAHKKMLAKGTTRLYGTWIPRSIKYAPKGV
                     TKIVSFGQQLVVRWLHDEFQENFFGLPEETAVEFGKDMSMYLGMDYDASHFVALHRLG
                     YLPIRIKALPEGIETNPNVPHMTFINTVDGFAWLTLYLETIISSLAWKPSTSATIALQ
                     YKRNVVEWVMKTDPANAFLIPFLCHDFSARGLSPWDMLSSGLGHASSFLGSDTIICIP
                     GARYYYDEPHDQVAICSVNASEHSVSTTKIFTVGEQQMIADWLVDFPKGILSIVSDTF
                     DLWKLITEYLPANKEAIMARDGKLVIRPDSGDPVDIICGTQIFEDADHYNDYELSRES
                     ILSSEEKGVIELLWDIFGGTINEQGYKVLDPHIGAIYGDSITLDRQIQIYERLAAKGF
                     ASTNIVLGVGSFTYQMNTRDTLGFAAKGAWFEVEENGNKVGYDIYKDPITDDGTKKSL
                     KGLIKVDTNLEVHTQCTWEQEDQGILRTIYEEGRFDNQASLTEIRERLNFISK*"
                     /db_xref="UniRef100_E6XC91"
                     /db_xref="A0A0F9V825_9ZZZZ"
                     /db_xref="cbat:M666_16010"
                     /db_xref="E6XC91_CELAD"
     gene            236974..237240
                     /locus_tag="PH2015_20_scaffold_1_prodigal-single_253"
     CDS             236974..237240
                     /product="Putative uncharacterized protein n=1 Tax=Dorea
                     formicigenerans 4_6_53AFAA RepID=G1WSM4_9FIRM"
                     /codon_start=1
                     /transl_table=11
                     /translation="MKRIAFIMSVMVFMLASCTENSRVKNFGGEGTINLPKGRKLINI
                     TWKEQEIWYLTRQMDSNDVAETYQFHEESSFGVMEGTYTIIESK*"
                     /db_xref="UniRef100_G1WSM4"
                     /db_xref="A0A0A0RV77_9CAUD"
                     /db_xref="G1WSM4_9FIRM"
     gene            237249..239120
                     /locus_tag="PH2015_20_scaffold_1_prodigal-single_254"
     CDS             237249..239120
                     /product="Uncharacterized protein n=1 Tax=Flavobacterium
                     columnare (strain ATCC 49512 / CIP 103533 / TG 44/87)
                     RepID=G8X875_FLACA"
                     /codon_start=1
                     /transl_table=11
                     /translation="MTNFLSSVPSYAWALIPALLMVVFYKFILRVFFGMVIIPEDKIG
                     LVTKKFVLFGANKQLPDGKIIALNGEPGFQADTLAPGLYWGYWIWQYSIEKAELTVIP
                     KGKIGLISAKDGSPIPKGAILAKHVESDDFQDARAFLINGGQRGKQVGYLNNGVYRIN
                     PYLFDLYQADITYIEDGMVGVITTLDGEPLSDGSIAGSTIPGHNNYQDFDKFLTNGGQ
                     RGLQVQVIQAGSYSLNPWAVEVEKAPMTSIPIGHVGVVISYVGEEGVDVTGTDFKHGN
                     IVKRGQKGVWASPLDPGKYAINPYTQKIEIVPTTNLVLNWATARSESHNLDKNLSTIT
                     VRSKDGFPFNLDVSQIIHIPSNEAPKVIARFGSMSNLVSQVLEPTIGNYFRNSAQDSD
                     VIAFLSTRQKRQDAAKESISKVLDQYNVHAVDTLIGDIVPPNELMKTLTDRKIAQEEE
                     VTFETQRKAQDQRKTLESAKALADMQGQMVSAQQSVEISQREAEAAVKKSEGQAKAIE
                     LKAAADSKAKKLMAEADAAQIELTGKAEATKIEAIGKATAEAYEKQVNAMGADNFGKL
                     KVTEMIGTNGIKIIPEVLIQGGDSSNGPIGGLLGMELLKQIQEKNQTTNITTEAVDK*"
                     /db_xref="UniRef100_G8X875"
                     /db_xref="fco:FCOL_00805"
                     /db_xref="G8X875_FLACA"
     gene            239225..239683
                     /locus_tag="PH2015_20_scaffold_1_prodigal-single_255"
     CDS             239225..239683
                     /product="GatB/Yqey domain protein n=1 Tax=Maricaulis
                     maris (strain MCS10) RepID=Q0AMR4_MARMM"
                     /codon_start=1
                     /transl_table=11
                     /translation="MNLKERIEADFITAFKAKDENAKAALSSIKAEITKAEKATPNFV
                     ATDDEVIKIISKGIKQREESIKMYELACRDELVNKETDEACVLRKYMPAQMTPQEIAD
                     ALTGILNQLSETIKNPQALQGKTIGEFNKRYQGRAEVGAVKAILADLIIV*"
                     /db_xref="UniRef100_Q0AMR4"
                     /db_xref="mmr:Mmar10_2131"
                     /db_xref="Q0AMR4_MARMM"
     gene            239802..240113
                     /locus_tag="PH2015_20_scaffold_1_prodigal-single_256"
     CDS             239802..240113
                     /product="hypothetical protein"
                     /codon_start=1
                     /transl_table=11
                     /translation="MEILIGLIGGIGLAMVLILYSALSWGYVTYVLYHWFVLTTLTEL
                     PHFTITQFIGFALFLRALMPSSPDYIKDEYKDKSTMYIMNFLGPWIVLLFSWALKVIL
                     F*"
     gene            240116..240523
                     /locus_tag="PH2015_20_scaffold_1_prodigal-single_257"
     CDS             240116..240523
                     /product="hypothetical protein"
                     /codon_start=1
                     /transl_table=11
                     /translation="MKLFAKLFVEDKRNVLLMVLFFILMVGTLGLVWLVFYDEFIERK
                     YMTNRRRLIRAINNGTVKIVRKENPDPDYFFDIEMYDINYVSGDTYDLWLWTRSDGTT
                     KVCVGDHIGLFTGSLTARILNNILVRTVKENAQ*"
     gene            240520..240933
                     /locus_tag="PH2015_20_scaffold_1_prodigal-single_258"
     CDS             240520..240933
                     /product="Gp95 n=1 Tax=Sphingomonas phage PAU RepID
                     =H9NBX2_9CAUD"
                     /codon_start=1
                     /transl_table=11
                     /translation="MIIAIDFDGTCVTHDYPRVGKDIGAVPVLKELVASGHQLMLWTM
                     RGNKPLAGTPDTLQDAINWFRNNDIPLWGVNENPDQKKSGWSLSNKQHAELYIDDAAL
                     GCPLLFNPSFSQRPFVNWEKVREYLVDNKIITTFE*"
                     /db_xref="UniRef100_H9NBX2"
                     /db_xref="H9NBX2_9CAUD"
                     /db_xref="sli:Slin_2289"
     gene            240945..241352
                     /locus_tag="PH2015_20_scaffold_1_prodigal-single_259"
     CDS             240945..241352
                     /product="hypothetical protein"
                     /codon_start=1
                     /transl_table=11
                     /translation="MKDFKDKEYFDVSRIVSIHFTVERPAYKFSWVDREPIKRFFGLI
                     NTGKFTESGWVNQNDWGVIIYTDEEIRDFGYKVYTKDERINDRICYFPHVKVYLTDDN
                     TVEQVFKTNEEAEAWVEELKANSGKTFAVAIYK*"
     gene            241356..241988
                     /locus_tag="PH2015_20_scaffold_1_prodigal-single_260"
     CDS             241356..241988
                     /product="hypothetical protein"
                     /codon_start=1
                     /transl_table=11
                     /translation="MGYRNYLGSLPKKEYNKIKRMTLKELYEFKNEEWSDDPHDRDGH
                     VGVYDVAYNTHYELGKYVDQFPKKFFKTVFKNKETQKHFTEEHDFYVVEKEFVEELIK
                     YYTGIIQKYYKDMLDPFFEGTEAKSGFMKTEDTPMTKEEISGVYRLIDHVRSMAMEWG
                     VAGWFEDMLPYKLDSEELVSSWKYEYAIFNLINLYKTFDWKRNVMIYYGY*"
     gene            241978..242178
                     /locus_tag="PH2015_20_scaffold_1_prodigal-single_261"
     CDS             241978..242178
                     /product="hypothetical protein"
                     /codon_start=1
                     /transl_table=11
                     /translation="MVINMRGYFKRLKEHPGLGIAIMMTVLGALAGSDNKSFESPLNG
                     ALFGLIVVFLFVWLPVLISNCK*"
     gene            242178..242720
                     /locus_tag="PH2015_20_scaffold_1_prodigal-single_262"
     CDS             242178..242720
                     /product="hypothetical protein"
                     /codon_start=1
                     /transl_table=11
                     /translation="MKTIEVTDEVYTKLIELANEMTTQDMRGTRMPHMFQIRDWKKVY
                     DAEMNGDTMIWLDRGNGIEIETVESLIDYIRDMDIEFVEDEIRTAWGSWENHSCWDDD
                     LKDWLEEHVPDLEEYSYSLEPEYTNCFLTAKAAQAHLESNHYHYHKNADVYLNHAWRN
                     PEAELISEFLCNLVGKPMHT*"
     gene            242722..243183
                     /locus_tag="PH2015_20_scaffold_1_prodigal-single_263"
     CDS             242722..243183
                     /product="hypothetical protein"
                     /codon_start=1
                     /transl_table=11
                     /translation="MMLNVELSDMADLMRSISDYEYLANTFPQLTSGDDREALVKFWN
                     EKVVKRETSTQMTREEYKYWKEINFHMIKQTWGNTSGGWQGMGGSAMTSAYTVIIEND
                     WYGFACIYYNGKLAYICEMDEKYDYYMRKNYRALPGHGNCREILTVLYKSR*"
     gene            243251..244114
                     /locus_tag="PH2015_20_scaffold_1_prodigal-single_264"
     CDS             243251..244114
                     /product="hypothetical protein"
                     /codon_start=1
                     /transl_table=11
                     /translation="MKKILVTNIPSLVISKFDFTESLYDMDYPNISLAFNFEGNFGSD
                     VLNRLKIFGIPLIGGPRLYKQEQVILMERLNIPHPKSYFNRKKLQPFSLIEEFDSYVD
                     MDEFVVKPVGGARGIGVKKINRSQYKSCLENKYNVEQVFKEEREFLANNNDLSCPTYI
                     EDHFDNMLVQEHINVKREFRVLYFMPGTTLAYERVRKDGQFCGNLTHGSSPTKIDTKT
                     FNKYIKPMETTFMGLLSELNYPWLSIDVYVDENDNLGIFEFQMEFAYEGFNHVDVREA
                     MTKSLEFFIEK*"
     gene            244132..244392
                     /locus_tag="PH2015_20_scaffold_1_prodigal-single_265"
     CDS             244132..244392
                     /product="hypothetical protein"
                     /codon_start=1
                     /transl_table=11
                     /translation="MIKFVKISFIAVGALVLALLFYKMSLFYDATKDGKPVYQIEVNS
                     FNSYESYVTKSYTRNNATGCIEFIDELGFKRTVCNNYTITEY*"
     gene            244394..244807
                     /locus_tag="PH2015_20_scaffold_1_prodigal-single_266"
     CDS             244394..244807
                     /product="hypothetical protein"
                     /codon_start=1
                     /transl_table=11
                     /translation="MNISNLSQGELKTLHSLLGKVLEQPKEKTQMDQTNELIDNIIEN
                     FDWTKTHRTMTLLNWEWAIINRVPTIEDLKKSASKLLMDAANLALKQDGVSHEIASMT
                     GSGGLEATAYANNRRTKIIQLELRFVLAWWEADSL*"
     gene            244820..245113
                     /locus_tag="PH2015_20_scaffold_1_prodigal-single_267"
     CDS             244820..245113
                     /product="hypothetical protein"
                     /codon_start=1
                     /transl_table=11
                     /translation="MSLNSFYKFGDVGSYLLDFDAKINYGDRYVFINRRDDEVTMPST
                     ISGSYRSYYQKVKVIWYYEKPGVENTVLHESWWDLIRSVEQEVRPRLNRPPRY*"
     gene            245136..245462
                     /locus_tag="PH2015_20_scaffold_1_prodigal-single_268"
     CDS             245136..245462
                     /product="hypothetical protein"
                     /codon_start=1
                     /transl_table=11
                     /translation="MKVRLLKKTRKRFDIIHMPEGFTYSGSVYDYNLFKLVDHTNQFF
                     EVYTQLGAKPNSVVQFCQKAQIFETEVECVNYLKDVILHRLRSEGYRGAKDNKRKRKH
                     RKVWYV*"
     gene            245455..245709
                     /locus_tag="PH2015_20_scaffold_1_prodigal-single_269"
     CDS             245455..245709
                     /product="hypothetical protein"
                     /codon_start=1
                     /transl_table=11
                     /translation="MYRLSKIRGGYILYGEENVPLSELGEKDMYLWVSRNDRVVFIDS
                     KNRSARRRVYWIYNVDYPHHTVKRYELNYKKWKSKFHDDV*"
     gene            245702..245953
                     /locus_tag="PH2015_20_scaffold_1_prodigal-single_270"
     CDS             245702..245953
                     /product="hypothetical protein"
                     /codon_start=1
                     /transl_table=11
                     /translation="MYKVSKVRGGYILHSEKNICGSELGPQDMFLWVSRKGNVVYGDS
                     RKRSRIRKVYWVYNVELPHHTVANYEHHYDKKNKSIFGR*"
     gene            245978..246490
                     /locus_tag="PH2015_20_scaffold_1_prodigal-single_271"
     CDS             245978..246490
                     /product="hypothetical protein"
                     /codon_start=1
                     /transl_table=11
                     /translation="MRKIHFLENDYQCPGSDDSIKTGKRVLRRCGLPTEEVENMEIHY
                     QFHLMEKDDVYKIIFDKNNILVTYSMYVSGSDNQIISLLASAGRNGVKDIVYIDSSRE
                     LSEFLNRELKEWLELVYAVGCAINTNTILTYDYESDSVKRLKFELKGYWDDCITLEDF
                     DVTELIEIKD*"
     gene            246497..246703
                     /locus_tag="PH2015_20_scaffold_1_prodigal-single_272"
     CDS             246497..246703
                     /product="hypothetical protein"
                     /codon_start=1
                     /transl_table=11
                     /translation="MIKCVDKGMWTCVSKSGAPKKSYDTADAVISAAKLVNEHDPKPD
                     TKLIGYKCTHCHKYHLLRVNKRIR*"
     gene            246700..247005
                     /locus_tag="PH2015_20_scaffold_1_prodigal-single_273"
     CDS             246700..247005
                     /product="hypothetical protein"
                     /codon_start=1
                     /transl_table=11
                     /translation="MIKELLKKLALYNPQDLKLVSDGYGEFPDGYKLTDRGIEEIEKL
                     VNEHTSKLYTEEEVRALLDMQRGNCYVAVYNKTLSTETASFASAAPEPKGKDGWVKK*"
     gene            247144..247356
                     /locus_tag="PH2015_20_scaffold_1_prodigal-single_274"
     CDS             247144..247356
                     /product="hypothetical protein"
                     /codon_start=1
                     /transl_table=11
                     /translation="MYNTNNKTSSELWAIVDKEGKVLYSRGGSSSKSRLMVYESESLA
                     KRGLKNQWTQQIIDDGDVQIKCIYKP*"
     gene            247363..247470
                     /locus_tag="PH2015_20_scaffold_1_prodigal-single_275"
     CDS             247363..247470
                     /product="hypothetical protein"
                     /codon_start=1
                     /transl_table=11
                     /translation="MKKGEIKHWIDRWSKLKPSPQRDMVIKIWSRGLNR*"
     gene            247475..247873
                     /locus_tag="PH2015_20_scaffold_1_prodigal-single_276"
     CDS             247475..247873
                     /product="hypothetical protein"
                     /codon_start=1
                     /transl_table=11
                     /translation="MQWTAKYFNNVYLLTDEHPNLTTDLVVYVSPEDRTVVIDHESIN
                     HEVLGVGAKVLWCYEPGRKLAGRTTFVWMPIVTRVEARTIAQDLVSVQPMLSPVEETR
                     YSLVDCYSDTEVDESYYIPITMIKTDHENN*"
     gene            247860..248249
                     /locus_tag="PH2015_20_scaffold_1_prodigal-single_277"
     CDS             247860..248249
                     /product="hypothetical protein"
                     /codon_start=1
                     /transl_table=11
                     /translation="MKIIENIDNGYEHFLTVGQLREFLENNKNIPDDAKVLVQRVEDV
                     YYEKHGWGVVLKEGEHYHSHLEMNKNMREEIERRTRGEEPHYSIVDPSEAIMSDEDLE
                     MIKEQYHPAWCCVKYKEDKHLYIDLHY*"
     gene            248766..249254
                     /locus_tag="PH2015_20_scaffold_1_prodigal-single_278"
     CDS             248766..249254
                     /product="Uncharacterized protein {ECO:0000313|EMBL
                     :KKK44199.1};  TaxID=412755 species="unclassified
                     sequences; metagenomes; ecological metagenomes.;"
                     source="marine sediment metagenome.;""
                     /codon_start=1
                     /transl_table=11
                     /translation="MKVLSNKVDYGDKVLSNSEILSRTSKGHLGEDWMDAECVDLCNA
                     INSMKGLETVESCCGHNYQPYRIFFKCHELSALRFLQSCIDNRYWEHGSEWSITSHIS
                     DTGPEPLYFLLESKSSNLTEVMSQVEDMIRTLNHYLNHENRFEFLGLDYSNFIFEELV
                     FN*"
                     /db_xref="A0A0F8XQ33_9ZZZZ"
     gene            249281..250051
                     /locus_tag="PH2015_20_scaffold_1_prodigal-single_279"
     CDS             249281..250051
                     /product="Uncharacterized protein n=1 Tax=Caulobacter
                     phage CcrColossus RepID=K4K6I9_9CAUD"
                     /codon_start=1
                     /transl_table=11
                     /translation="MGRILKRVPLDFKWVKGLTWKGYINPYHSQECKACDRTGLNPET
                     KKIQDEWYGFDNAVYEQNPFRPNARYNVNAHSNNITESEVEALVRAGRLSDLLDSWYH
                     FNDEKNVWEKMDTSVPYKDRVWVECEQPVFPTPEQVNEWNLKSGFGHDAINCSIATEV
                     RAKELGVYGYCECCNGDGEIWFSDEIKELAENWESYDPPAGDGYQMWENTSEGSPQSP
                     VFETLDELCEWCTNNASVFGTQNFVSKEKWIEILSYDL*"
                     /db_xref="UniRef100_K4K6I9"
                     /db_xref="X1GXV4_9ZZZZ"
                     /db_xref="nfa:nfa39860"
                     /db_xref="K4K6I9_9CAUD"
     gene            250041..250364
                     /locus_tag="PH2015_20_scaffold_1_prodigal-single_280"
     CDS             250041..250364
                     /product="Uncharacterized protein n=1 Tax=Prevotella
                     timonensis CRIS 5C-B1 RepID=D1VXK1_9BACT"
                     /codon_start=1
                     /transl_table=11
                     /translation="MIYRKLKRTWSHGYAHYIPKFKEVFPELKNVDSEELCDRFIDLK
                     MEFYYEEKTKVPFWMRLTLPFALLLTIIMLLATPINFIFTGEWGYSLGDKNIILNWFR
                     ALRLQ*"
                     /db_xref="UniRef100_D1VXK1"
                     /db_xref="D1VXK1_9BACT"
     gene            250382..250639
                     /locus_tag="PH2015_20_scaffold_1_prodigal-single_281"
     CDS             250382..250639
                     /product="hypothetical protein"
                     /codon_start=1
                     /transl_table=11
                     /translation="MAIGPEQLMDSFKEDLKEFETIIDRNLQQTSFKNNNTYVKIPAP
                     RDMSDTHFKLLREVYLKAGWSDVRREYGDQRDPENSIIFAK*"
     gene            250645..251115
                     /locus_tag="PH2015_20_scaffold_1_prodigal-single_282"
     CDS             250645..251115
                     /product="hypothetical protein"
                     /codon_start=1
                     /transl_table=11
                     /translation="MKATDLRLGNTIGMLLNDSTAIKVTVDLYHLSCILNKSRKYFPI
                     PITTDELSKLRDNMYDEHTGTSVIDEYDVEEGRWIFGTASYYVFELKEHEGMKWVNPD
                     DSPLWKVIAFKPFKKVTSLLEEETLYARIAYIHELQNIFHALSESREEIQYKKV*"
     gene            251069..251455
                     /locus_tag="PH2015_20_scaffold_1_prodigal-single_283"
     CDS             251069..251455
                     /product="hypothetical protein"
                     /codon_start=1
                     /transl_table=11
                     /translation="MRYQNPGKKYNIKKFNNKDMKYEGKEIEVLVTPFSTRNYVIYYR
                     VKKRFNLFNLWKRHEYVWTLSVDSFDRHQPYLYDSFEEAVIVAERLKADPGSIDTHIE
                     RERAKYEKCVELYKAHRRKYKKSVII*"
     gene            251461..251670
                     /locus_tag="PH2015_20_scaffold_1_prodigal-single_284"
     CDS             251461..251670
                     /product="hypothetical protein"
                     /codon_start=1
                     /transl_table=11
                     /translation="MENPVRIFKCPCEGLKYKLAGKPNDKPTLKEKREYGELIAAGCT
                     VITIPLAQWKEEDWEWCPKHFENKK*"
     gene            251674..252342
                     /locus_tag="PH2015_20_scaffold_1_prodigal-single_285"
     CDS             251674..252342
                     /product="hypothetical protein"
                     /codon_start=1
                     /transl_table=11
                     /translation="MKIKKGNLNFDQTGRAYPDNPHIEENWDCIWENEGKHYKLVGDT
                     NNKEWSEVTQLDILTSHMVPEEYFGREEDPKNAVFGYKTSIVPTDMLDVALALPESKE
                     TLEEAAEKYARKQCDDMYDNESLTGASWGWETSLDFIAGAKWAQQQRIDQNTEVPESE
                     HFHKADTIDGQWLSIVKTEREWQEQKLVEIFYHYPNACPRWQYMNGLIHMALGYIELT
                     KEKE*"
     gene            252452..252682
                     /locus_tag="PH2015_20_scaffold_1_prodigal-single_286"
     CDS             252452..252682
                     /product="hypothetical protein"
                     /codon_start=1
                     /transl_table=11
                     /translation="MTTKVEKDLNYFKQNAEEDYMKTPISVLRYITELEQRLEEPNAK
                     EIGSSGVGSPTGTLALSGSVKVGSLINKKNDE*"
     gene            252761..253129
                     /locus_tag="PH2015_20_scaffold_1_prodigal-single_287"
     CDS             252761..253129
                     /product="hypothetical protein"
                     /codon_start=1
                     /transl_table=11
                     /translation="MTTKIKKDQLGLYVIAGGYIARPFWGTCFNEGDVVKTHHFGGST
                     RAGVTVTDKKETHNFYRKGQYENWCTTGLDATKYKKGEYTQEQIKISTDWYRRDMIHF
                     ADRLAEANEEFLKTLKKEVQ*"
     gene            253126..253380
                     /locus_tag="PH2015_20_scaffold_1_prodigal-single_288"
     CDS             253126..253380
                     /product="hypothetical protein"
                     /codon_start=1
                     /transl_table=11
                     /translation="MKKTILTVALVVASILTLSSLSYNDARAKNTYGPQINFTVPVAP
                     KSTIITTGRHVKEYLKKGYQIQNAWSSTYDHSDMYVVVKY*"
     gene            253385..253600
                     /locus_tag="PH2015_20_scaffold_1_prodigal-single_289"
     CDS             253385..253600
                     /product="hypothetical protein"
                     /codon_start=1
                     /transl_table=11
                     /translation="MSEKDNYIDYKGYRYYYKYGPAKHRESICLATKDPKKYCNGFYQ
                     YSTKDPGSGYAFVVTSHNNPNENPFEN*"
     gene            253605..254213
                     /locus_tag="PH2015_20_scaffold_1_prodigal-single_290"
     CDS             253605..254213
                     /product="hypothetical protein"
                     /codon_start=1
                     /transl_table=11
                     /translation="MKHELIKIDDYLLIVSDELVNSGDYFLNDVKRLWKWNSEGNPMS
                     ELCKKIIAHRPLNEAPYLDGVDVLPEIEGDLHIYDAIGYAGSEGHPDPQAFSDKQMAL
                     FQGYADGFEKAKETYKYTEDDLRNAMDWVMMQYFEFREQPTTGRREQFIQSLNQPKLP
                     IAFESYTQRFADSDNILKQWDGPKTFTNPDGRTEWFGKYKFN*"
     gene            254219..254473
                     /locus_tag="PH2015_20_scaffold_1_prodigal-single_291"
     CDS             254219..254473
                     /product="hypothetical protein"
                     /codon_start=1
                     /transl_table=11
                     /translation="VAKYEIINVENYVLIVNDESQKENDWVLFNRLEVLRCTHARNGE
                     FVYIGSLKSSPNHHHSNFKKIIAHLPLKGAPYLEGVELIK*"
     gene            254482..255111
                     /locus_tag="PH2015_20_scaffold_1_prodigal-single_292"
     CDS             254482..255111
                     /product="hypothetical protein"
                     /codon_start=1
                     /transl_table=11
                     /translation="MGLKLIKTMGDGWPVYTLRREDNKRIATTRWPFDEPSLMIARSA
                     GIELQKLSHENCDEIFGVVDAEKFAEEWVFNENGHKWSNNDDTAGDNFSSYREGFNKA
                     MELNRDKVFTVDDVITAIIHHTYLLHNDGKGYDDGDDNDNRIDYVIAALKQQPKEIEV
                     EIEMVKVVDKTKVVGAVKGVKGSGHKIKTYKSVPKLDEKGCLILKKIEQ*"
     gene            255108..255824
                     /locus_tag="PH2015_20_scaffold_1_prodigal-single_293"
     CDS             255108..255824
                     /product="hypothetical protein"
                     /codon_start=1
                     /transl_table=11
                     /translation="MKNIHVLPTNKPSRVFNTNKGEYYFREHYVPDTIQTCKNYNIYI
                     TSDEEIKEGDWCYYENGDLKGIHKVINVQRPKTIILKKIILTTDQNLINNGVQPIDDE
                     FLEWFVNNPSCEEVKVGTYHVKGDISGKLHYKIFIPQEEPKSHIEYTNTDDCTSMIYN
                     QQEAEQLPTKWFKTEQISTWIGKSITRITAEGGSIDESEGGHGKLIVMHQCGDNKEEL
                     ISQLETMIYGLKEGFENFAN*"
     gene            255929..256768
                     /locus_tag="PH2015_20_scaffold_1_prodigal-single_294"
     CDS             255929..256768
                     /product="hypothetical protein"
                     /codon_start=1
                     /transl_table=11
                     /translation="MKNLLLLLLLLPNLILGQYRPMSIYYTVPVGDTCTIHTVPANCY
                     NDSMTIEGYIQGGQRPIYYTWKLVNNNTTIQDSTLCTIVPGHDYLTDWLDFLDVSLNT
                     PQPKLGNANYTYRLTVIDSYVESANDKHDTLIVNFKYKFPNQITLPTPAASVMQCDTC
                     IGQFLWITPQQGTPPYNILLMGTDNLGNPVEHYGYHCQSLNITNLAELHAGCYDIYVE
                     DVMGCMESFDYCYTTTGIDELILEKKLISITDLMGRECLPEPNKLLIYHYSDGSTDKI
                     IVN*"
     gene            256787..256888
                     /locus_tag="PH2015_20_scaffold_1_prodigal-single_295"
     CDS             256787..256888
                     /product="hypothetical protein"
                     /codon_start=1
                     /transl_table=11
                     /translation="MKNILNKISESIINWFKRRWDDYNEDFKKYGGI*"
     gene            256906..257139
                     /locus_tag="PH2015_20_scaffold_1_prodigal-single_296"
     CDS             256906..257139
                     /product="hypothetical protein"
                     /codon_start=1
                     /transl_table=11
                     /translation="MNFENIKTAEDYETLLVQFNALKRIAISQQTQIEYYQKKVQEFN
                     VERVIQLEAELESQKEMNAILTEELELKKQEQR*"
     gene            257136..257522
                     /locus_tag="PH2015_20_scaffold_1_prodigal-single_297"
     CDS             257136..257522
                     /product="hypothetical protein n=1 Tax=Riemerella
                     columbina RepID=UPI0003660CCE"
                     /codon_start=1
                     /transl_table=11
                     /translation="MKNVVYFQPPDINPKYCEVGYLMEGDPWYIYYMEEPCKIPISEV
                     TIIDMEKVIRDKNSGVYRVKQEGMEKVIVKILNNNPSYPTPYGKNYEAKGAYRQGKFI
                     VVVGEIKSNTTTRIKYPASDLELKFI*"
                     /db_xref="UniRef100_UPI0003660CCE"
     gene            257535..257726
                     /locus_tag="PH2015_20_scaffold_1_prodigal-single_298"
     CDS             257535..257726
                     /product="hypothetical protein"
                     /codon_start=1
                     /transl_table=11
                     /translation="MGLNLRLNLRILMWHLQITPNWKCTWTYNDFHKGLKHGWFQAYE
                     YKNFFKNIKHFDTDTPNAN*"
     gene            257743..258012
                     /locus_tag="PH2015_20_scaffold_1_prodigal-single_299"
     CDS             257743..258012
                     /product="hypothetical protein"
                     /codon_start=1
                     /transl_table=11
                     /translation="MDREQNILRHILEADLIPKNYDDLKEQYIKTVNHLITALDERDE
                     YQGKLHYAKNKKQGYTENDMYKAFGFGQSNNNREDFKEFLNQLKQ*"
     gene            258018..258362
                     /locus_tag="PH2015_20_scaffold_1_prodigal-single_300"
     CDS             258018..258362
                     /product="hypothetical protein"
                     /codon_start=1
                     /transl_table=11
                     /translation="MAEKEKTPVEWFLENLRNLIKESELTDMRPSEFDAREMELLEQA
                     KEMEKERLLRMSIKTAICERKWVLELFGDKKYVVSINEEQDLRETALKHYNETFFKQQ
                     PNISEWNGPYAF*"
     gene            258375..258584
                     /locus_tag="PH2015_20_scaffold_1_prodigal-single_301"
     CDS             258375..258584
                     /product="hypothetical protein"
                     /codon_start=1
                     /transl_table=11
                     /translation="MKHFKRRCKDARQIVKELRDLVTWKNFIVAIPAITLFTPIMLFW
                     LLFEDYEETDRWERGITEYLKQQEQ*"
     gene            258539..258793
                     /locus_tag="PH2015_20_scaffold_1_prodigal-single_302"
     CDS             258539..258793
                     /product="hypothetical protein"
                     /codon_start=1
                     /transl_table=11
                     /translation="MGKGNNRIPKTTRTMKLNHESAVVLSLLVIVAIVALAIATYHWV
                     VVLNGHDSKEEKEYTEKLFKSLHDKQRTENFKEFKKLCGK*"
     gene            258816..259007
                     /locus_tag="PH2015_20_scaffold_1_prodigal-single_303"
     CDS             258816..259007
                     /product="hypothetical protein"
                     /codon_start=1
                     /transl_table=11
                     /translation="MKIISLYPSNDVYQVVDEEDQSVYFQGSEADCKKFIKKFREYER
                     MKAKARQKLYGQTIIQRNF*"
     gene            259019..259159
                     /locus_tag="PH2015_20_scaffold_1_prodigal-single_304"
     CDS             259019..259159
                     /product="hypothetical protein"
                     /codon_start=1
                     /transl_table=11
                     /translation="MTFKEYWKTNKELYKQLGVSEAAAYRIWCDAVDEFAKLAATNLH
                     SK*"
     gene            259195..259626
                     /locus_tag="PH2015_20_scaffold_1_prodigal-single_305"
     CDS             259195..259626
                     /product="hypothetical protein"
                     /codon_start=1
                     /transl_table=11
                     /translation="MFTKEYVGAILTPFVGKKIRMNGGKNIPFCLETSMESSFHIELD
                     HVGIKFLLRDNFYIQRDLDKVFSEAFQKLDFFPFQMDSLLKEKVEKKGGEAIVYQKLL
                     EHMQKGLAPQIAYTYYGMITSLRVDEKRFFINDVEFYVTNH*"
     gene            260057..260293
                     /locus_tag="PH2015_20_scaffold_1_prodigal-single_306"
     CDS             260057..260293
                     /product="hypothetical protein"
                     /codon_start=1
                     /transl_table=11
                     /translation="MCKHKNLEYIETIVVSSHITICEHDELGEVLDCTDNYKSRTGEE
                     VYCFDCGIGWHVNNRVPKRIKEFVQKINELKDKT*"
     gene            260292..260376
                     /locus_tag="PH2015_20_scaffold_1_prodigal-single_trna_15"
     tRNA            260292..260376
                     /product="Undet"
     gene            260388..260570
                     /locus_tag="PH2015_20_scaffold_1_prodigal-single_307"
     CDS             260388..260570
                     /product="hypothetical protein"
                     /codon_start=1
                     /transl_table=11
                     /translation="MIDLDKATFIGEGKWIKDSAYQVYELDGKYYSVIVIGHSNKEIM
                     DDSITEIPKEDIGKYI*"
     gene            260605..260943
                     /locus_tag="PH2015_20_scaffold_1_prodigal-single_308"
     CDS             260605..260943
                     /product="hypothetical protein"
                     /codon_start=1
                     /transl_table=11
                     /translation="LYNMKKQYGVIKRKKNGGDIIFKPLANGFVDLKHGDEYVYLGIH
                     NKVLLWNTDRAVNTHIAKVLWDYNVKDRDKVINKFDEELYRKYEPYFLGYKMVMETMK
                     NTSNVKNAVS*"
     gene            260971..261198
                     /locus_tag="PH2015_20_scaffold_1_prodigal-single_309"
     CDS             260971..261198
                     /product="hypothetical protein"
                     /codon_start=1
                     /transl_table=11
                     /translation="MGIKRFDNGGILVAEILEDQNEKLSVFCYVSTNTKEIVEPIHDV
                     VYHDYRKARIVYEHNIPETERWMYVLRSFGH*"
     gene            261741..262013
                     /locus_tag="PH2015_20_scaffold_1_prodigal-single_310"
     CDS             261741..262013
                     /product="hypothetical protein"
                     /codon_start=1
                     /transl_table=11
                     /translation="MASNILTSVTDTLTRKPEYGIVSSMLSISMSTTEMLQLVGVIIG
                     LFIAIITAVLKVIELRDKIKEKRRAKKLKRLVEEAALDDDEYGDPI*"
     gene            262190..262681
                     /locus_tag="PH2015_20_scaffold_1_prodigal-single_311"
     CDS             262190..262681
                     /product="hypothetical protein"
                     /codon_start=1
                     /transl_table=11
                     /translation="MDCGKYEFIKNFIEQKAKASLVNSDEASLFKNKDNVSAYITHLE
                     FLIMDGILKDGNEFWRSHTNIYRWLNSGAIVNSKSSRELYIGVKMNSRNISLEFFSIG
                     YRGCDLNSKVYKKLWVKLNSFYGRSKGVRVFCKTEFENTGWVEFSGVPYAESNPFLYD
                     NEF*"
     gene            complement(262940..263284)
                     /locus_tag="PH2015_20_scaffold_1_prodigal-single_312"
     CDS             complement(262940..263284)
                     /product="hypothetical protein"
                     /codon_start=1
                     /transl_table=11
                     /translation="MKIKFNTLDYVLLGLSVLSIISNTVHIVSTGEVATHLGVITWTL
                     SATGWFIYSKMIESKVERLKKAREIDHKEAAIKAVTSAPSELNTYEKGIYEFGFKDGV
                     NYVKKELEKQAS*"
     gene            complement(263360..264094)
                     /locus_tag="PH2015_20_scaffold_1_prodigal-single_313"
     CDS             complement(263360..264094)
                     /product="Uncharacterized protein n=1 Tax=Puniceispirillum
                     phage HMO-2011 RepID=S4S2J9_9CAUD"
                     /codon_start=1
                     /transl_table=11
                     /translation="MFNLGYTYKRPKTLFGTQNAKTIKGEKLGYTTLILYMSPEKQNT
                     AGKNLCAHASEGCKAACLFTAGRGVFNNVKMGRLHKTEYFLRERSLFLEQVYNEVAKA
                     YKKYGKTLAVRLNGTSDIPYENLIIKDNKNIMQLFPEVQFYDYTKDFSRMLKPQAPNY
                     HLTYSVDERPVTRINAATALSSGLNAAMVFNVKDESELPTEYMGFPVINGDEHDLTFL
                     HSNGVIVGLKAKGAAKKDTTGFVVQL*"
                     /db_xref="UniRef100_S4S2J9"
                     /db_xref="X0VWB3_9ZZZZ"
                     /db_xref="S4S2J9_9CAUD"
     gene            264183..264458
                     /locus_tag="PH2015_20_scaffold_1_prodigal-single_314"
     CDS             264183..264458
                     /product="hypothetical protein"
                     /codon_start=1
                     /transl_table=11
                     /translation="LFGYKEKMYYICIMGIVIGRHQEGISLNPIEYLLEGADTDRVKV
                     FADKETAYAFLRKNIYEEVTDEDLEDSFVFLDTEKDFDDPEQFNYSE*"
     gene            complement(264559..264996)
                     /locus_tag="PH2015_20_scaffold_1_prodigal-single_315"
     CDS             complement(264559..264996)
                     /product="hypothetical protein"
                     /codon_start=1
                     /transl_table=11
                     /translation="MDFFMSYYSDRWIVANDRDRALERFYQDQPVWTFDVDRINRYRS
                     REAAQRACDKILKLNLIHCGVKQVKDLFTPMYCVTRSTERKNYGMIITYMVWVHKNSN
                     ITDEYHQTRDAAQAALDKLKQDIILEHHDLIMRCRDVKLPDLD*"
     gene            complement(265043..265258)
                     /locus_tag="PH2015_20_scaffold_1_prodigal-single_316"
     CDS             complement(265043..265258)
                     /product="hypothetical protein"
                     /codon_start=1
                     /transl_table=11
                     /translation="MNIQLTKIGQEHIRKVVDNYLPQERVHLNNDFFAKHGIDTSEMA
                     DDDLFSLCQEKGETENMWFSLAVLWEI*"
     gene            complement(265313..265888)
                     /locus_tag="PH2015_20_scaffold_1_prodigal-single_317"
     CDS             complement(265313..265888)
                     /product="hypothetical protein"
                     /codon_start=1
                     /transl_table=11
                     /translation="MKTLHYVLVGRHLTGDSEIQFFHTRKEAVRFFKAQTSPLLEICY
                     TNKLEEDEVYSFNEDKSAVRFDSGYDDELDSLLGECNHYFYLGATNVEDDVTHYVADF
                     SEWVDESTVEFFNEQRAKEVWNEKVDSEIQNASEYEGADINREDESTWETEDGMTLFQ
                     ETHYSDMYSDAYFGAAEDLTWTFRVGQIIFN*"
     gene            complement(266004..266606)
                     /locus_tag="PH2015_20_scaffold_1_prodigal-single_318"
     CDS             complement(266004..266606)
                     /product="Gp71 id=3863798 bin=GWF2_Planctomycete_41_51
                     species=unknown genus=unknown taxon_order=Caudovirales
                     taxon_class=unknown phylum=unknown
                     tax=GWF2_Planctomycete_41_51 organism_group=Planctomycetes
                     organism_desc=a211"
                     /codon_start=1
                     /transl_table=11
                     /translation="MGQYYKPIVLGEAKEGQPEKVMAWVYSHEIKTTYTREDGSKFTS
                     GSGLKLMEHSWMKNPFVKCFESLIVDNPQRVVWAGDYADEEKDQTTVTDRGQIENVNL
                     YFLCEDSTKVKPNRGRKAHRYVINHTTKEFVDKNSCPKDADGWQIHPLPLLTCEGNGR
                     GGGDFRGTNPYVGAWARNLISVSNSVPDGFEEINPDFTEN*"
                     /db_xref="gwf2_scaffold_2535_23"
                     /db_xref="ral:Rumal_3553"
                     /db_xref="86643422"
     gene            complement(266672..266884)
                     /locus_tag="PH2015_20_scaffold_1_prodigal-single_319"
     CDS             complement(266672..266884)
                     /product="hypothetical protein"
                     /codon_start=1
                     /transl_table=11
                     /translation="MRIYTSESIPVDFCKSCSPSEKEALEMFNDLGDGPDDRGNCFSY
                     DEEHPPYEETDYTCADCGEILTADDN*"
     gene            complement(266895..267710)
                     /locus_tag="PH2015_20_scaffold_1_prodigal-single_320"
     CDS             complement(266895..267710)
                     /product="Uncharacterized protein n=1 Tax=Turneriella
                     parva (strain ATCC BAA-1111 / DSM 21527 / NCTC 11395 / H)
                     RepID=I4BA82_TURPD"
                     /codon_start=1
                     /transl_table=11
                     /translation="MFQLNDLKSKAPAVFRTAEQGAKTGASGKYLFIPTVDIIDDLSK
                     LGWDIYDVAQQKSKTSPDTTRHMVRFRNKEFGAVGINGNVPEILFTNSHDRTKSMTFH
                     VGLFRLICSNGLVIADKTFGQLNLKHNTSLGYSFENVREMIGGVTEALPSVFDKIKSF
                     EETELSVEAARELAIKSFAVRYPEYLKEGKLDRASLTASVDVDSLLTVYRAEDAPNNL
                     WTIYNRVQEKIVNGHYKHTGLDGKLRHARPIKNIMLGLSINEKLWEVAEEFAV*"
                     /db_xref="UniRef100_I4BA82"
                     /db_xref="tpx:Turpa_3554"
                     /db_xref="I4BA82_TURPD"
     gene            complement(268018..268635)
                     /locus_tag="PH2015_20_scaffold_1_prodigal-single_321"
     CDS             complement(268018..268635)
                     /product="Uncharacterized protein {ECO:0000313|EMBL
                     :KKK62793.1};  TaxID=412755 species="unclassified
                     sequences; metagenomes; ecological metagenomes.;"
                     source="marine sediment metagenome.;""
                     /codon_start=1
                     /transl_table=11
                     /translation="MHKGVMLLTKASDRDEAVSNVESFLEDYKNHVWDWYVIGGRWSG
                     ALNAKATEFFKLAHAHFKKAYPESGEFVSSKMAEEQTEVLQSIWSEELGASGLNPYKR
                     DSYSSEGSDDDVLPLNECIDAIKEWTKDMDAEAEKMWEKMLEAKASGEKHDMSAYYAK
                     RYAESKYDEFCFESNVYDIDEYTNDPKDALENADQYFAVMVDMHN*"
                     /db_xref="A0A0F8X1J7_9ZZZZ"
     gene            complement(268695..269273)
                     /locus_tag="PH2015_20_scaffold_1_prodigal-single_322"
     CDS             complement(268695..269273)
                     /product="Putative uncharacterized protein n=1 Tax
                     =Brevibacillus laterosporus GI-9 RepID=H0UA78_BRELA"
                     /codon_start=1
                     /transl_table=11
                     /translation="MKKFQVTSGAMVCSDPCYTTDVWCMSTVNNVKNGTWAAEVDTVE
                     SYGHRISELRVKHIDADTNGSKWEMLTGGFGVDSGQFGFFDSVHYRKAASVKGVPLYD
                     FGGDFLTDDSDRDGDIWYRACCNLTLAKDQWGVIPHGAVSSSGYGDGSYGVAALKDVN
                     GQYIAFQVIFIGEEEDQDEDEFLDEDEVDQFL*"
                     /db_xref="UniRef100_H0UA78"
                     /db_xref="H0UA78_BRELA"
                     /db_xref="blr:BRLA_c022020"
     gene            complement(269285..269527)
                     /locus_tag="PH2015_20_scaffold_1_prodigal-single_323"
     CDS             complement(269285..269527)
                     /product="Uncharacterized protein n=1 Tax=uncultured
                     Mediterranean phage MEDS1 group RepID=K7XRM6_9VIRU"
                     /codon_start=1
                     /transl_table=11
                     /translation="MSTQTKTQEFWDTEAQKVLKGKTIVEARYLNDEEMEMMGWNKRP
                     LCFFLNDGTSCILSADDEGNEGGVLFYGDSGVLPTL*"
                     /db_xref="UniRef100_K7XRM6"
                     /db_xref="K7XRM6_9VIRU"
     gene            complement(269588..269992)
                     /locus_tag="PH2015_20_scaffold_1_prodigal-single_324"
     CDS             complement(269588..269992)
                     /product="hypothetical protein"
                     /codon_start=1
                     /transl_table=11
                     /translation="MNKNKLYECQVAFTYEATDPVDAARQLIANIQMNPNWFVTVTDT
                     DEPNHQFSVDTETGECSQAARDDFDFDFTIYEIHGYVFHANRIFDTDLGSGWDIFNEQ
                     GEFVLEFYVESYEETSEEDVDIICDYLRENYF*"
     gene            complement(269979..270206)
                     /locus_tag="PH2015_20_scaffold_1_prodigal-single_325"
     CDS             complement(269979..270206)
                     /product="hypothetical protein"
                     /codon_start=1
                     /transl_table=11
                     /translation="MAQETIKRQDAIDRLVDDDLDSFHTGRQDGDDSYAAALLEFGHK
                     GYADYTNEELASELYERFSFNSFNVIDDEQE*"
     gene            complement(270208..270522)
                     /locus_tag="PH2015_20_scaffold_1_prodigal-single_326"
     CDS             complement(270208..270522)
                     /product="hypothetical protein"
                     /codon_start=1
                     /transl_table=11
                     /translation="MGHFMDFEKILVGLRKGLDDALTQELKEHDRGINNPLDISEAEV
                     PLYFIHPTELDGRSKASSIFMDFAGVVIKTDVGECVDFTDLETDDMVAIYEYVYHDLN
                     EK*"
     gene            complement(270586..270780)
                     /locus_tag="PH2015_20_scaffold_1_prodigal-single_327"
     CDS             complement(270586..270780)
                     /product="hypothetical protein"
                     /codon_start=1
                     /transl_table=11
                     /translation="MKVAKLVYASFVTRVVVDANATEEQILDSARKQFAFKVENELSE
                     NIEEIVNDFECPYDKVFDEF*"
     gene            complement(270786..271058)
                     /locus_tag="PH2015_20_scaffold_1_prodigal-single_328"
     CDS             complement(270786..271058)
                     /product="hypothetical protein"
                     /codon_start=1
                     /transl_table=11
                     /translation="MVVVKPFTVTVNPFTRRAVIYKEEYPSGESYTLEIQFNDLDEWY
                     SFNIGDKMYDAHFLYEDEFSFNIYPVDENNHNDYKECLVETLNISY*"
     gene            complement(271063..271530)
                     /locus_tag="PH2015_20_scaffold_1_prodigal-single_329"
     CDS             complement(271063..271530)
                     /product="hypothetical protein n=1 Tax=SAR324 cluster
                     bacterium JCVI-SC AAA005 RepID=UPI0002628343"
                     /codon_start=1
                     /transl_table=11
                     /translation="MELNKAFKLANELMIKHGLDEKGWRFEFDTAKRRFGCCNYRYKK
                     ITLSKALVSINEEARVKNTILHEIAHALVGGGHGHDWVWRSKAIEIGCDGKRCYTSEN
                     TVTPESKYIAICVGCGRTHKKHRKPTRISACGTCCKGVFQSKYILEFKLNPKY*"
                     /db_xref="UniRef100_UPI0002628343"
                     /db_xref="iva:Isova_0500"
                     /db_xref="F6FUN6_ISOV2"
                     /db_xref="UPI0002628343"
     gene            complement(271645..271785)
                     /locus_tag="PH2015_20_scaffold_1_prodigal-single_330"
     CDS             complement(271645..271785)
                     /product="hypothetical protein"
                     /codon_start=1
                     /transl_table=11
                     /translation="MLLSLVAMMAACSTETTETTTTVDSTQVVVDTCMVDSANTSVDS
                     AK*"
     gene            271902..272105
                     /locus_tag="PH2015_20_scaffold_1_prodigal-single_331"
     CDS             271902..272105
                     /product="hypothetical protein"
                     /codon_start=1
                     /transl_table=11
                     /translation="MKKNKTHILDRVLGFARFKGIDITIAEYTNLKKKFNNETSTEPI
                     INELNSIMRRDVFYISVMGCKIS*"
     gene            272165..272680
                     /locus_tag="PH2015_20_scaffold_1_prodigal-single_332"
     CDS             272165..272680
                     /product="Uncharacterized protein {ECO:0000313|EMBL
                     :KIF32233.1};  TaxID=1304833 species="Bacteria;
                     Cyanobacteria; Nostocales; Microchaetaceae; Hassallia.;"
                     source="Hassallia byssoidea VB512170.;""
                     /codon_start=1
                     /transl_table=11
                     /translation="MKNLFTSECLSIEVARRHDNKITLTISSDYSGSSRKSELYVNEQ
                     RLALSVESFWKSIKTKKLLWLNVSFNEIDWYDDEVDVYDTPSVTIQRGLKKARISQDR
                     HGSIPKDWSVELICSFEDTTTNTPILEVVKGALGGLFDDYLEKKFVKELKPFLQKKEN
                     HISVEPKNAWY*"
                     /db_xref="A0A0C1U561_9CYAN"
     gene            272776..273459
                     /locus_tag="PH2015_20_scaffold_1_prodigal-single_333"
     CDS             272776..273459
                     /product="Uncharacterized protein n=1 Tax=Microscilla
                     marina ATCC 23134 RepID=A1ZNJ8_9BACT"
                     /codon_start=1
                     /transl_table=11
                     /translation="MKIVINNVEFPFDLGCRVLKLKYEDECPMEQLEDFWDKVVPATF
                     GDIAQLPNLEQRRVGILNLGMETIIKEAKPTLLSSKTIKKTTTWVNEKGELVEHTFDD
                     TYELFEVKGEVFSQNMENNWRNMDDCHYIRCKDTSTDREYLIWVDLRSVYRTNELGSH
                     WEFDKNQINPIHCIAWTIQTDVPQGNIEKIVRQGDCVMIKPKGTYTPLDKPRHLTEKE
                     YLKLIVAES*"
                     /db_xref="UniRef100_A1ZNJ8"
                     /db_xref="A1ZNJ8_9BACT"
     gene            273481..273750
                     /locus_tag="PH2015_20_scaffold_1_prodigal-single_334"
     CDS             273481..273750
                     /product="hypothetical protein"
                     /codon_start=1
                     /transl_table=11
                     /translation="MKKSLKKHTLLVGEGVNQHTLYGNFAMDIEVATDFPEITIKEDC
                     DLKHEKPNGAWSNEHKTLKIDKGDWVMGKQVEYNPFSQQVTRIWD*"
     gene            273886..274290
                     /locus_tag="PH2015_20_scaffold_1_prodigal-single_335"
     CDS             273886..274290
                     /product="Uncharacterized protein n=1 Tax=Sinorhizobium
                     phage phiM12 RepID=S5MBV5_9CAUD"
                     /codon_start=1
                     /transl_table=11
                     /translation="MANPEIHSKSSVKRWGGKIEDYIAIHELIDSPKATMNNNSSRVL
                     THNTWFAYTIIPKVFGYNIINSDGKSVDTIDIAMLHISEDFRHKGIPTPQDYLENIVV
                     QPWFNNGVKDIPSVEAQKRSKELLEKLRMGEE*"
                     /db_xref="UniRef100_S5MBV5"
                     /db_xref="A0A0F6YR75_9CAUD"
                     /db_xref="jeo:JMA_39280"
                     /db_xref="S5MBV5_9CAUD"
     gene            274350..275003
                     /locus_tag="PH2015_20_scaffold_1_prodigal-single_336"
     CDS             274350..275003
                     /product="hypothetical protein"
                     /codon_start=1
                     /transl_table=11
                     /translation="MNEMIKPWKEKGIARGEFEFSCGGDSMNETQLNFYDENDKLVEG
                     GDLESYFNDAVYREVDFYEASDGHYMGESGKVHINLNDEEDDFEFVKSATSEWSERYH
                     AKVHVPLTKEENELFEKYVANMRYVHWDGFNVDYKRDFILTDEIESRINALHTKLLGY
                     AEQMPYEGEGDVNEDSYQYSTADLDEEVPTAEFVEIEGVINLVLHTEIEVYEYREND*"
     gene            275094..275336
                     /locus_tag="PH2015_20_scaffold_1_prodigal-single_337"
     CDS             275094..275336
                     /product="hypothetical protein"
                     /codon_start=1
                     /transl_table=11
                     /translation="MEAKTLYAEKIKAILVNLAVEDKLPLDLNELDSEVFEEVFTPLI
                     TTLKTLREDAEMALEGQWDRTDGGFEAQLTLIDMVI*"
     gene            275333..275593
                     /locus_tag="PH2015_20_scaffold_1_prodigal-single_338"
     CDS             275333..275593
                     /product="Uncharacterized protein {ECO:0000313|EMBL
                     :KKL71496.1}; Flags: Fragment;;  TaxID=412755
                     species="unclassified sequences; metagenomes; ecological
                     metagenomes.;" source="marine sediment metagenome.;""
                     /codon_start=1
                     /transl_table=11
                     /translation="MREPKFYKAVLVPIEGNVMDEVYPYHVGVPIGEKQLTMKERMGS
                     DEAKCPECSNNEWYLLPGDSVAVREGGKPYIECLNCGHQTHL*"
                     /db_xref="A0A0F9EZ50_9ZZZZ"
     gene            275609..275908
                     /locus_tag="PH2015_20_scaffold_1_prodigal-single_339"
     CDS             275609..275908
                     /product="hypothetical protein"
                     /codon_start=1
                     /transl_table=11
                     /translation="MLRATLDYWNPRNETVVTEDGYRYHDNTSIITRTQEIEDTTEIG
                     MFEQFYKLNNRLRYCNGSYYKFQDKEWERKYKEWLKSDDYKAKSFNLYYGNGVVD*"
     gene            275951..276433
                     /locus_tag="PH2015_20_scaffold_1_prodigal-single_340"
     CDS             275951..276433
                     /product="hypothetical protein"
                     /codon_start=1
                     /transl_table=11
                     /translation="MKNIFGFILFIFLCYWALRGCSGRSRVIDSVQDPIENVSVDDNQ
                     EGIGCEDGCGGENESFNGEVYDDITYAMFMKGNKVLAVLAVQHETTCSEATLTFNEND
                     FNSNELNILLNEYGFTSTSPNCYRSVTLYDWNLPSFISVKMKYLRIGVGENKIKISEL
                     *"
     gene            276490..276867
                     /locus_tag="PH2015_20_scaffold_1_prodigal-single_341"
     CDS             276490..276867
                     /product="hypothetical protein"
                     /codon_start=1
                     /transl_table=11
                     /translation="MSNPFPRPQAGAYKSYLVEALNKIGRTTEANEFNNGSMKLAIVS
                     TITGGVKLFPELNELCANALNALEPNDTIRYYFWGLSNGQFAVASSNGAYVYDPTDTK
                     AVEYVKEQVELSGAEIIQPFFSN*"
     gene            276969..277175
                     /locus_tag="PH2015_20_scaffold_1_prodigal-single_342"
     CDS             276969..277175
                     /product="hypothetical protein"
                     /codon_start=1
                     /transl_table=11
                     /translation="MENKKKYDVISPDGFSIHFSDTYSTKDEARNAFFDWKKRFDAQG
                     YYSSNKGRIPLDELENHCRIIEID*"
     gene            277236..277532
                     /locus_tag="PH2015_20_scaffold_1_prodigal-single_343"
     CDS             277236..277532
                     /product="hypothetical protein"
                     /codon_start=1
                     /transl_table=11
                     /translation="MSTATQTQAKEVVNNVTDYLNSFSNKNKEFIAEMNREHRTLQQS
                     FTKLCLEWLENCASEDYNFDGRNEASHKIANVMVEGFHDAKATMSKPSEWIPCV*"
     gene            277691..278536
                     /locus_tag="PH2015_20_scaffold_1_prodigal-single_344"
     CDS             277691..278536
                     /product="hypothetical protein"
                     /codon_start=1
                     /transl_table=11
                     /translation="MKKQAKIKTFAGTNTPYFDVIIPQSNFDGTDLLCWGIGETKDLS
                     IINHLNDDFAGINRSVAQAHKSEMGKSMLKNGYSYGIAVCIYKGKLYRVDGNHRAEWL
                     GDNGYPIRFSFRHVDTFAELVSIVIGFNNSAKNWGLGQYIQTYISMGLDAYVTLQKAT
                     KHGLTNTVTAAIIAETTVAYVKKDLREGTLTCKNEKGALTKVIEISRFLENFGIKDQR
                     SGEGLVSFIQKVGYTNFLNKKSKLCTLAVKLVQNGELIGKGKGKTAGAKEYYDLYLRA
                     YEHLS*"
     gene            278670..278912
                     /locus_tag="PH2015_20_scaffold_1_prodigal-single_345"
     CDS             278670..278912
                     /product="hypothetical protein"
                     /codon_start=1
                     /transl_table=11
                     /translation="MNIVDFLQAKPKVTYLYADGTTKTWEFRWTGIFGQGYYQLTKNG
                     RRHPMSKFKIAKQVFLEYMDGQCILVPENTNQNLVV*"
     gene            278977..279246
                     /locus_tag="PH2015_20_scaffold_1_prodigal-single_346"
     CDS             278977..279246
                     /product="hypothetical protein"
                     /codon_start=1
                     /transl_table=11
                     /translation="MKALNRQEMMTWLESKGVNVVGTTEQFYGGSEEVTGIWVSGEDS
                     HLFDYYRESWYNSHGVEPKLNEQTEKRGWYYEWYDTGTMMLYPID*"
     gene            279367..279900
                     /locus_tag="PH2015_20_scaffold_1_prodigal-single_347"
     CDS             279367..279900
                     /product="hypothetical protein"
                     /codon_start=1
                     /transl_table=11
                     /translation="MQKKKRNVLKQRYLYEQLENLSIRRVWDYRPIFLISGMVNILFI
                     MGAFTSAPKVVTKYETIIKERVLSDEVNDIELTDEAILKELIEQGCVLPNVALAQFKI
                     ESQHFKSSICKENKNIAGIKTSRSEYVVGKNREHCVYKTYRDCIKDYIRIQDRYLENI
                     NGRYAEDGGYVALVRKM*"
     gene            280020..280364
                     /locus_tag="PH2015_20_scaffold_1_prodigal-single_348"
     CDS             280020..280364
                     /product="hypothetical protein"
                     /codon_start=1
                     /transl_table=11
                     /translation="MELTKKHKTFSLTTYYRGIELEMIVVATSKKRFAELTNTSVSHV
                     SQYAHSYDLRYPVCNENPEVLYAKAGLGGEVRYILDRDEVMTYEDAKQRIDEHRKTYA
                     SYSDYLKQNNLR*"
     gene            280419..280724
                     /locus_tag="PH2015_20_scaffold_1_prodigal-single_349"
     CDS             280419..280724
                     /product="hypothetical protein"
                     /codon_start=1
                     /transl_table=11
                     /translation="MALKSQEIRTAFGLLIYKGDYDGAQWSITGFPKDEQIARHFESA
                     YDFEDCIKRNVNCSGIEFDSEFSQFFAYAKTKARLVSFAKQIDKHFAKAKAMTEKMY*"
     gene            281042..281362
                     /locus_tag="PH2015_20_scaffold_1_prodigal-single_350"
     CDS             281042..281362
                     /product="hypothetical protein"
                     /codon_start=1
                     /transl_table=11
                     /translation="MENFSQLCVWEGTVVGANEVASFENWVQLEFGVRAKYSEEVLTL
                     PTPGEEGTGGRNDLLFYIHDEDIQKFAIARLVYGIRWWEDVLGNGNGVLYTEETLNKY
                     PKTW*"
     gene            281419..281766
                     /locus_tag="PH2015_20_scaffold_1_prodigal-single_351"
     CDS             281419..281766
                     /product="hypothetical protein"
                     /codon_start=1
                     /transl_table=11
                     /translation="MSIAQSIRTWLRIPNEEQEKKMLLEMEADSVNDFERVIYTLSSS
                     IHEAHIKTAENMFVAFKTKWGMLPRQIMEYNDVIFNRERDKVLSKLMALDSAYNVSQI
                     AISDKGNVKLLLA*"
     gene            281909..282169
                     /locus_tag="PH2015_20_scaffold_1_prodigal-single_352"
     CDS             281909..282169
                     /product="hypothetical protein"
                     /codon_start=1
                     /transl_table=11
                     /translation="MNKEVLIRLSEINEKAVEIKEEINSLDFRMDLGNIDAKLYRMKR
                     KTNTYELSLLDKEVDKIRREMGLRKMLSGVGVTFSLDKINLN*"
     gene            282175..282543
                     /locus_tag="PH2015_20_scaffold_1_prodigal-single_353"
     CDS             282175..282543
                     /product="hypothetical protein"
                     /codon_start=1
                     /transl_table=11
                     /translation="MKKVLFGLVLFLSLNAYGQQAKVKIVLYPNGDEEYNKCMKLVND
                     SAFSKDFCFEVIRKNVAEDFPKVHGIVKADFYSCDDNILLGVCHATTIPTKKELMLFG
                     HNALTLASDPKLKKSTKVFY*"
     gene            282601..282921
                     /locus_tag="PH2015_20_scaffold_1_prodigal-single_354"
     CDS             282601..282921
                     /product="hypothetical protein"
                     /codon_start=1
                     /transl_table=11
                     /translation="MAQNSITDALGVNEKWFDTTNKDVIERFKSNDSELISDVLLDSA
                     KDVREGCFGEVTNELSDYEKKLLLTGYLVGLTTARSQLSRINPIEMLIKGFLESREKE
                     DGDE*"
     gene            282996..283232
                     /locus_tag="PH2015_20_scaffold_1_prodigal-single_355"
     CDS             282996..283232
                     /product="hypothetical protein"
                     /codon_start=1
                     /transl_table=11
                     /translation="MAKYSIIWIEGLSVVNGEKVKSITENGFEYTTKMTEALRIKKRD
                     IDFISQHMKLNGIGETFNTFIGVNYAPKGTILRV*"
     gene            283229..283393
                     /locus_tag="PH2015_20_scaffold_1_prodigal-single_356"
     CDS             283229..283393
                     /product="hypothetical protein"
                     /codon_start=1
                     /transl_table=11
                     /translation="MRIIIAKFPSKCAKSGKRIKAGDTVVYDFYTKRTYLPKYAPHYE
                     MNDVGGYIPK*"
     gene            283473..283544
                     /locus_tag="PH2015_20_scaffold_1_prodigal-single_trna_16"
     tRNA            283473..283544
                     /product="Arg"
     gene            complement(283542..283943)
                     /locus_tag="PH2015_20_scaffold_1_prodigal-single_357"
     CDS             complement(283542..283943)
                     /product="HNH endonuclease n=3 Tax=Salmonella phage
                     FelixO1 RepID=K9K9T6_9CAUD"
                     /codon_start=1
                     /transl_table=11
                     /translation="LDRLFYSIRIFISMGKKICTLCNEEKLLTEFYQQKDRKTGSSHC
                     RQCFNQYCIERWKQRKIDAIEYKGCGCVDCGITYPQTPPPVFDFHHLDPNQKDLDWGK
                     LRLRSWDKIVNELDKCVLLCSNCHRIRHYIE*"
                     /db_xref="UniRef100_K9K9T6"
                     /db_xref="K9K9T6_9CAUD"
                     /db_xref="mar:MAE_43450"
     gene            284000..284125
                     /locus_tag="PH2015_20_scaffold_1_prodigal-single_358"
     CDS             284000..284125
                     /product="hypothetical protein"
                     /codon_start=1
                     /transl_table=11
                     /translation="MYSKEKEERREVAAMLGAAAIMTIIVIGGLIAIAKFIFEII*"
     gene            284271..284702
                     /locus_tag="PH2015_20_scaffold_1_prodigal-single_359"
     CDS             284271..284702
                     /product="TonB n=1 Tax=Flavobacteria bacterium BAL38 RepID
                     =A3J555_9FLAO"
                     /codon_start=1
                     /transl_table=11
                     /translation="MKKLFLIGLMFVGVQAFSQSNCEVACNKYLEMNPDVKQSGMNPW
                     EHYTNYGKKEGRVWYECTEMPIQPETKLPESIPQENLTIVKGKDGKTLTMSFKVTKPF
                     GTKDIEDVKKYIHCYYSLEGYNGYTPQITHKGDNWTFVFNK*"
                     /db_xref="UniRef100_A3J555"
                     /db_xref="A3J555_9FLAO"
     gene            284816..285043
                     /locus_tag="PH2015_20_scaffold_1_prodigal-single_360"
     CDS             284816..285043
                     /product="hypothetical protein"
                     /codon_start=1
                     /transl_table=11
                     /translation="MTQNFNNEVDELKHRLEMIADDMKVIRAFIYENGLDETFQKPTG
                     MADECWTHLNNIDIACDLDSAEALDWSHFGI*"
     gene            285102..285347
                     /locus_tag="PH2015_20_scaffold_1_prodigal-single_361"
     CDS             285102..285347
                     /product="hypothetical protein"
                     /codon_start=1
                     /transl_table=11
                     /translation="MATKLWKSEWHSGGSIRATTDEKKKKVTFQVSGHDYTFDTNDSR
                     AETKIDAFLFEVTSSYYADEIMKWVKSKIKIETPSFW*"
     gene            285685..285900
                     /locus_tag="PH2015_20_scaffold_1_prodigal-single_362"
     CDS             285685..285900
                     /product="hypothetical protein"
                     /codon_start=1
                     /transl_table=11
                     /translation="MKKIITFFKRGFEDLGYGYYKQVYCYEGKLYMGYVIVRNERFFW
                     IPTYTRIAVCCDKEELDQNLKFLQWHN*"
     gene            285888..286016
                     /locus_tag="PH2015_20_scaffold_1_prodigal-single_363"
     CDS             285888..286016
                     /product="hypothetical protein"
                     /codon_start=1
                     /transl_table=11
                     /translation="MAQLILLPIVAFIAYYIGKHQERIEWNKLIKDGILPKPSKTK*"
     gene            286018..286182
                     /locus_tag="PH2015_20_scaffold_1_prodigal-single_364"
     CDS             286018..286182
                     /product="hypothetical protein"
                     /codon_start=1
                     /transl_table=11
                     /translation="MYSWRYYRIISYVCFFIALYCSYKGNDAGFYEYLGLALFMEIKD
                     HLQRIEEKID*"
     gene            286237..286647
                     /locus_tag="PH2015_20_scaffold_1_prodigal-single_365"
     CDS             286237..286647
                     /product="hypothetical protein"
                     /codon_start=1
                     /transl_table=11
                     /translation="MATLEQAIRKHRTILAEYNPFDMEDELEAEWYWYDFIDEVKTMM
                     KKMRTKKFFAYGLSLTWRKVAGYTAFETEDAGILVGKLTPNSPYSIKFLTTDNKGIIE
                     VIISHHDAPTGETMYLMSQTMAKKQGIMEKYFTR*"
     gene            286750..287034
                     /locus_tag="PH2015_20_scaffold_1_prodigal-single_366"
     CDS             286750..287034
                     /product="hypothetical protein"
                     /codon_start=1
                     /transl_table=11
                     /translation="MKKLVLLFALSLAGLSYGQAWEDAGMNNVEYLGQDENNYPIYKT
                     THPFESLGAKLAFSAFGAFVTGVTIKMVRDRRKEDKEREEQPLIQKNVEI*"
     gene            287122..287643
                     /locus_tag="PH2015_20_scaffold_1_prodigal-single_367"
     CDS             287122..287643
                     /product="hypothetical protein"
                     /codon_start=1
                     /transl_table=11
                     /translation="MVNKKTQIVSALIKDGGSATFAQVVAEVEQKMLKRGNPLKDAVI
                     TKLVHYNMLLNANYQNMVNNARVREGKEADFQAKENWFTPVNDSFNGSIVAKKSDLSC
                     EYLKFACNNAKTEKYFVNGVEATESDLSIIKEFKQKPSKAVNQGLENDVVIRTIKMEG
                     IKSIKCGESLIFG*"
     gene            287768..287911
                     /locus_tag="PH2015_20_scaffold_1_prodigal-single_368"
     CDS             287768..287911
                     /product="hypothetical protein"
                     /codon_start=1
                     /transl_table=11
                     /translation="MKETFLTLAQWAKEDPKDFILNVVTMVALFGLFYVTMWLGAIIE
                     GRV*"
     gene            287986..288201
                     /locus_tag="PH2015_20_scaffold_1_prodigal-single_369"
     CDS             287986..288201
                     /product="hypothetical protein"
                     /codon_start=1
                     /transl_table=11
                     /translation="MRKHTIKLIPFVLSVLGFFFTGLSLGQLWEELDTKLIVLISFEV
                     FMFTVILLLSIGFPFFAEDKETTEIKL*"
     gene            288343..288534
                     /locus_tag="PH2015_20_scaffold_1_prodigal-single_370"
     CDS             288343..288534
                     /product="hypothetical protein"
                     /codon_start=1
                     /transl_table=11
                     /translation="MKKLVLLSVAVLVAVGTSFAHDGGKKLKKHKRVKYHQCDAYKTH
                     YAPIKPERHRSHGLCDAYN*"
     gene            288907..289071
                     /locus_tag="PH2015_20_scaffold_1_prodigal-single_371"
     CDS             288907..289071
                     /product="hypothetical protein"
                     /codon_start=1
                     /transl_table=11
                     /translation="MKKLVYLLVVVFAVSLTTTSCASSKYGTYKVKKKGCMTKTKYKG
                     PKTTYRSTNW*"
     gene            289250..290119
                     /locus_tag="PH2015_20_scaffold_1_prodigal-single_372"
     CDS             289250..290119
                     /product="hypothetical protein"
                     /codon_start=1
                     /transl_table=11
                     /translation="MFYINNENSLNAFFLLEQAGLNWSANKETLQTASGIITDSVAIV
                     REDTQKILGVHKNSYEVFQNQQMAELLFELSQSADLPIHSAGSLNGGAKVFIQLKTDD
                     LNLGYGDQVKGYLTAVNSFDGSTSLAFGHSHLTISCQNTFFGAYRNLSSKIKHTKSMV
                     VKIDDLLKSAEQIRIEEKANFETIKKLSEVQMSDKYVDEVLKTMFAVSLADVKADAET
                     ISTRNKNNIIRFKDALAQETAYKGNTLWGLFSGVTKYTTHFIGEGKEDTKMFGSMAQK
                     ERKLFEQFAEVVK*"
     gene            290402..290923
                     /locus_tag="PH2015_20_scaffold_1_prodigal-single_373"
     CDS             290402..290923
                     /product="hypothetical protein"
                     /codon_start=1
                     /transl_table=11
                     /translation="MENKKTQIIAALINDGGSATFAQVSAVVEQKQLKRNNPLKDSVI
                     TKLVNYNMLLNANYQNMVNNARVREGKEADFQAKENWFTKVNDGFNGSIVAKKSDTTC
                     EYLFFACNNAKTEKYFVDGVEATAEQIEVIKAFRPATAKAVNQGLDKDVVVRTIKIEG
                     IEKIKCGEEVIFG*"
     gene            291381..291968
                     /locus_tag="PH2015_20_scaffold_1_prodigal-single_374"
     CDS             291381..291968
                     /product="hypothetical protein"
                     /codon_start=1
                     /transl_table=11
                     /translation="MKKNTLNEQVNRIRKMMGLNEGEQLDLSKMDNPNAYTDDIINHN
                     AEREYANLEKEYDFDFEKAAIESASGEEVVQREFDDYDRPLYYSVKDDNVHYFIGDGE
                     NGPMIIKYNAETGERYPIGDLKDYDSPEEDLFEGEDFADHIKVYHMYKDGEVDKKTFY
                     SFMSILDRKDKEELLGYINSQDKGGVEEGASTDLY*"
     gene            291977..292510
                     /locus_tag="PH2015_20_scaffold_1_prodigal-single_375"
     CDS             291977..292510
                     /product="hypothetical protein"
                     /codon_start=1
                     /transl_table=11
                     /translation="MFKYISEILSKLSMGQRLVALVFLLFSITFISVGPKVIDSLTHD
                     TEELKVKVENQRMEIQSLSKRVNELNDQILNDQMACTDKFVSREREIMDLLNGLESVA
                     KSENGKIVSSRTSYEQKEYKPSYVEEYGDPNEPRVARMEMPSPPVEKTVVVKNDNTNL
                     IKMIGKVKSNVKKNLGN*"
     gene            complement(292481..292699)
                     /locus_tag="PH2015_20_scaffold_1_prodigal-single_376"
     CDS             complement(292481..292699)
                     /product="hypothetical protein"
                     /codon_start=1
                     /transl_table=11
                     /translation="MQDSIKIEDITFKYRDEVVTPEQTYITPFGEVYIAFKTMGNTYV
                     NISAKEVKRLIENPRKHGILVPEVLLHV*"
     gene            complement(292701..294752)
                     /locus_tag="PH2015_20_scaffold_1_prodigal-single_377"
     CDS             complement(292701..294752)
                     /product="hypothetical protein n=1 Tax=Demetria terragena
                     RepID=UPI00036B0E42"
                     /codon_start=1
                     /transl_table=11
                     /translation="MENSLKLTKVIGLNESEPMNVTEANDPGYLSWKRKNVTIRGVKE
                     VGEENNAGAMLGRGLYTAFLSNKSLAKEYGTVYFVLNAIPKNPKVFNTLNEWEIWFYN
                     TLVNAYSKEKGKNFPDRRDFDANTTIEDEMQKMGFDGIIIKGREMVNFNPPDNVIYFK
                     NEHQLINYYETVVNGLNEASSKYRTDMDGETLVKRVPFLKTFNNFSDKEKLMFQKVTY
                     TKDVELYVKDSEPLFFKQFNLSSELHYSIVDMGDNRHRFMLSLVHKTWLMPPSTTERE
                     QELTYRVLIMAMNKQMESFDYRFDEVLEQETLTEDQWNEIINKLNESFFKLEAYLDET
                     LPVKLEPHLDEAEKKKADRCLRIARRKYDKPSAYRSGAIVQCRRGKIWKDLKEGDIND
                     APDYIKDLLYMAHDSITRRKGNDYAPDVHELQAWIDNHLAKQGESVEEAKKTDYSKEK
                     KDGLHGWFSRRGGGGSKGWVDCNTCKNVNGKKKCKACGRQAGEKRSKYPSCRPTPASC
                     GTPGKGKKWGKTKEESYDMLNEEKNEKKRIALLFIVIDNKVLLFKRSPEETTNPGKYG
                     MLGGHIEKGETPEEALRREVKEEAGVEVGAFKKLKVYELDEVQLNVFYTNEFDVDNVK
                     LDKKEHTGKKFFTLEELDEMSPEECIDTNKGIARDYNKKAQEDKQLNETIERMKSIIN
                     K*"
                     /db_xref="UniRef100_UPI00036B0E42"
                     /db_xref="A0A0G0B511_9BACT"
                     /db_xref="xce:Xcel_0830"
                     /db_xref="UPI00036B0E42"
     gene            complement(294752..295468)
                     /locus_tag="PH2015_20_scaffold_1_prodigal-single_378"
     CDS             complement(294752..295468)
                     /product="Uncharacterized protein n=1 Tax=Acinetobacter
                     calcoaceticus NIPH 13 RepID=N8P9S5_ACICA"
                     /codon_start=1
                     /transl_table=11
                     /translation="MGSHVSGNTIFNSLLDKHPEVRFELYPTEKAKRAYLTGFIVPPA
                     MRGTGVGTAFMEDLIELADKDGWMITLTPSSSYGGNVSRLKEFYKRFGFVENKGSNRD
                     FSHKEDMYRSPKGADSLNEEIERIKATLSMLEGKGLGNERSIQDKIKYVRGVSDELKD
                     FALSHLERYTRANKGKISGLQLHPDLKKKIKEKNLPDGFSMGVDKDGYYIHTHRARSK
                     SYENPGDISIKDIKFIDSTG*"
                     /db_xref="UniRef100_N8P9S5"
                     /db_xref="A0A0F9NF26_9ZZZZ"
                     /db_xref="care:LT85_1036"
                     /db_xref="N8P9S5_ACICA"
     gene            complement(295494..295670)
                     /locus_tag="PH2015_20_scaffold_1_prodigal-single_379"
     CDS             complement(295494..295670)
                     /product="hypothetical protein"
                     /codon_start=1
                     /transl_table=11
                     /translation="MTNEEIVEELYHEAYSLGFINELRKKVDYLTSLEENKKLSRYEI
                     VYKAYNMLKIEGTI*"
     gene            complement(295755..296576)
                     /locus_tag="PH2015_20_scaffold_1_prodigal-single_380"
     CDS             complement(295755..296576)
                     /product="hypothetical protein"
                     /codon_start=1
                     /transl_table=11
                     /translation="MLYNYINTVPAPSAFVTVNKQRLRQNGKLVYMKDQTEFEIELYN
                     PTEEKIMAMIDLNGNPISSSGIILKPGQRVFLERFLDDDRKFLYETYVVDNNKETKDA
                     IVGNGKVTVKFHKESKPRPRSLSYGTIFNGSSGFGWSEITYTNYNTPVTCDTSDVIGT
                     HNTFLTNSGNLSNMKETGTVEKGGLSNQELRSTNGDFEWFYTWIDEWQIMPHSQQPKT
                     AKDLVSRCPSCANKLKSTYKFCPDCGSEIAGKALLEDVLQKLSKEDLIKMILDIK*"
     gene            296726..297130
                     /locus_tag="PH2015_20_scaffold_1_prodigal-single_381"
     CDS             296726..297130
                     /product="hypothetical protein"
                     /codon_start=1
                     /transl_table=11
                     /translation="MAKSTKVTLRANGGTWMVNANGSKYKQISGSDTFTYIDSRSGDV
                     DVAGEFYNDNVILQFEMSNPWIGSPWAAIGQAVDDLGGWNNNRTSLSEGEDHVFSTTF
                     YTDDDEYVFKTRVIRLADTDTKNFEIWPGWWE*"
     gene            297184..298209
                     /locus_tag="PH2015_20_scaffold_1_prodigal-single_382"
     CDS             297184..298209
                     /product="Cadherin n=1 Tax=Flavobacteria bacterium
                     MS024-2A RepID=C0BH93_9BACT"
                     /codon_start=1
                     /transl_table=11
                     /translation="MARRPIAFNPSAKVANSIKKNNIDIGVALDNYRTNPGGLTWYNS
                     LDSTNQYVIYSDSFSLGLSTQANATPVSWATGDLTDASLLATVNRLPGRSNQTPFTTA
                     AQAFEWLAASTTFNLIGGVLDNIVTNGLMIYLDASQKGSYPGSGNVWYDLSGANNNAT
                     MYNGVTYNSGGWMDFDGSNDYCQINYNSASMDLWKMEQTVSVWVYHTNTTGRRNIWDQ
                     AYGGYGTWTHEAGLNINYYYGNAGSNTQPYTSRNSGNTPRGVWNHITITRSLTTVSWY
                     INGVLVNSGSNSYGVLATTPQRVWLGAGYAGYWQGRMGSVMAYSRALTATEVLQNFNA
                     SKTKYGL*"
                     /db_xref="UniRef100_C0BH93"
                     /db_xref="33377193"
                     /db_xref="C0BH93_9BACT"
     gene            298209..298460
                     /locus_tag="PH2015_20_scaffold_1_prodigal-single_383"
     CDS             298209..298460
                     /product="Uncharacterized protein n=1 Tax=Synechococcus
                     phage S-SKS1 RepID=M4R1D6_9CAUD"
                     /codon_start=1
                     /transl_table=11
                     /translation="MSQENRKFIVFNVSELTKVNFDDVVETSAETIRVSVNGLKTFVK
                     WEGETPSFISTLTTKEGPYTFYEMQTILISNEWVNQNLP*"
                     /db_xref="UniRef100_M4R1D6"
                     /db_xref="M4R1D6_9CAUD"
     gene            298462..298929
                     /locus_tag="PH2015_20_scaffold_1_prodigal-single_384"
     CDS             298462..298929
                     /product="hypothetical protein"
                     /codon_start=1
                     /transl_table=11
                     /translation="MEKKELNEQIHEIRKMMGLNEGIEYDTEKIAGFLEEAKKSVDMG
                     RAIIDKYGVMVVNLTMSEIYSNINGFKDTLNKIEGFKKTIESRYNKFYDIIDMYYDLS
                     VSKDLIELDKMVTTLDDQNSALSDIHEIFGELIGKTEWLAKYNEDLLTTQIAK*"
     gene            298926..299777
                     /locus_tag="PH2015_20_scaffold_1_prodigal-single_385"
     CDS             298926..299777
                     /product="hypothetical protein"
                     /codon_start=1
                     /transl_table=11
                     /translation="MKRDVRLKIGSESVVDGAKITGNVVVITGDTVDYGYGDWIAGID
                     NSDGYVIVGDTDTSDLIGRSRANGLEIVNGMTPTFWKSKTLSDQGLLDLINRLPQSPG
                     NFTTITSARAWFDAQGKYVITNDYNTGGGTFITGDYKLSLAYAPAPVDGDITFPAHPI
                     ISGSPGSANNDPNLVGTEDDTYAYQIYINVDDLTGTDQSAAITQLAGNSGELTLTQNS
                     DYVTYSFTNEAFRTGGYGGSVVYYDTKFQDTITNTLSPLGSLTVIRGSEAPFNTEDPI
                     TITINIL*"
     gene            299812..302085
                     /locus_tag="PH2015_20_scaffold_1_prodigal-single_386"
     CDS             299812..302085
                     /product="hypothetical protein"
                     /codon_start=1
                     /transl_table=11
                     /translation="MKKDVRIKIGSESVVDGANVVGNLVIATGDTINYLNGDWVAGVD
                     ESNGFVIIGDTGTSNFIGRTTGGGTGLVTEVTPTFWKSSQLTDQSLLDLINKLPNSPG
                     NFETVSSGREWLTNQGYWASTGSTINFVTGLQTYTIVSTLVNDPTQWAITTLDYTNEG
                     LTVTPLGFTTDDWYHDDSLPLNESGYIHVFVNNSTNYRKLLFVDASNNIVQTVELGDG
                     SLNYDSLSGKIIVANYVTTGDIYYFDGLTVYQYSYDVTDLDYSEMIGVSSNGVFFFKT
                     VKFDGSIKIVKLFQGVVTTIIEYNVNDADYEIEFYNQGNFYTIFKKVNNIYQEFKIKS
                     ISENTELQMIEFSGFTKPDSSLMQYTTLNYNNYGSNKFVMVFHNWDDAEVDYRVYTYN
                     GTTDVLNAATHVKGANYPQFSVSVDDNSSPDNYDKESVILTFYSNGQWTGSMNLYQYV
                     DLIYQMEWQTTLSTYTFTNTGSYDAGFDVWNGRLSNNYHGICTTNNVDLQILSITEAD
                     GLQITTVGQLADLQSYSIEGFGNKACFRSTSANDGTGLILKYFGDTGTVLDELIINGG
                     NPYTINTFTNYNSFAILHDGIMYYINTTTDEIVQIGAWANTGSDTASSYYEAPPAIMR
                     SGEETVLFNQDTYETLIIKPNSYAIGSLPAWDTNMGYDVRVGKNSFMYVFGDLATGFI
                     KINLYDFNLTLLNSITTDLTNYSLNTRGIKDRFVVRHNDGQGNYRFFMITPNFGDFYL
                     TPTSNVARIENDWIYWN*"
     gene            complement(302101..302634)
                     /locus_tag="PH2015_20_scaffold_1_prodigal-single_387"
     CDS             complement(302101..302634)
                     /product="hypothetical protein"
                     /codon_start=1
                     /transl_table=11
                     /translation="MGLNEEILRIRKMMNLNEDGTSGTGSQNPTGAAKKKWDSGVSRS
                     GPGNPIGNAVSPIRTAHGRANPIELSEGDDDKITSFAEVRLGGAEKIADNAKEKGGAA
                     LLTYHHFEVKLAYYEKAAKGELDFDDAKKEYEDLLEKLYSATKDGMNIEQIEFQELLG
                     KMEVLGELIIKENEKGV*"
     gene            complement(302634..303623)
                     /locus_tag="PH2015_20_scaffold_1_prodigal-single_388"
     CDS             complement(302634..303623)
                     /product="hypothetical protein"
                     /codon_start=1
                     /transl_table=11
                     /translation="MKKKALLNEEISRMQEMMGVTHVSPSGKVTNMSPEDDDYEINYG
                     KDAVEEISASDIVNSMREGEDEMGENKDILNKFIDQYGKEKGEEIYYATANKQDRDPE
                     TFEKNEEFDPSDSDEEGVSDCCGAPIIMHDICSSCGEHCEASVDEESAIGGWDLAMEG
                     MKIESDNRIDYLENALGHVWNMGRGNNKIDLKSMAESLINDMFGDEEEEIEDIPGFEG
                     TKDALDDLSISEEGSWMATRAGKDGKVFEEGFKQENFYNTQSEALQSAEEYAKHKGFD
                     VNWDSINPQHVAYEKTVQYHVEILKDGKPLKKMLQISLYRMPSGKYELTNYIM*"
     gene            303683..304312
                     /locus_tag="PH2015_20_scaffold_1_prodigal-single_389"
     CDS             303683..304312
                     /product="hypothetical protein"
                     /codon_start=1
                     /transl_table=11
                     /translation="MRTYVKPKVFIYGLLLCMSLKDLEVKSLVSKIVAVEDEITMVDA
                     INEEYLSEFLSQIDEIAREKNLKRNELPSLSDDGVDDKGEITSNNNIPEDIKKVYRQI
                     VIKTHPDKNLDKSEKERERLAGIFERATKAFDETDILELLKICKELGIDGFEINSSHL
                     DVIKKRIEQLNELLESMKGSAVYVWYTLNDEQKKGFINDFINSKFVPNS*"
     gene            304369..>305385
                     /locus_tag="PH2015_20_scaffold_1_prodigal-single_390"
     CDS             304369..>305385
                     /product="LPXTG-motif cell wall anchor domain protein n=1
                     Tax=Streptococcus cristatus ATCC 51100 RepID=F9MF47_STRCR"
                     /codon_start=1
                     /transl_table=11
                     /translation="MANLNLRKNLNQALSFTQLDGNFEYLESVDVSLASVVTAADTSL
                     STRVSAEEVARASADTSIVAVISANEVANDSADASLTARISAEEVARASADTSIVAVI
                     SANASADDSLELRLSTEEVARASADTSIVNYVDAEMSTEESVRAAADASLTTRLSNEE
                     VARASADTSIVTYLDAEMSTEESVRAAADASLTTRVSNEEVARESADDSLEVKISTDI
                     SAANSSNASADASLTARISNEEIARADADASIVDAYTSADASLEVAYASADTSIVNYV
                     DAEMSTEESVRAAADTSLTTRVSNEEVARASADTSIVALISGNASADDSLELRLSTEE
                     VARAS"
                     /db_xref="UniRef100_F9MF47"
                     /db_xref="E8JV54_STRCR"
                     /db_xref="spv:SPH_1885"
                     /db_xref="F9MF47_STRCR"
ORIGIN      
        1 TGCCGATACT TCTATCGTTG CGTTGATTTC AGGTAACGCT TCTGCTGATG ATTCATTAGA
       61 ATTAAGATTA TCTACTGAAG AAGTAGCTAG AGCATCTGCC GATACTTCAG TTGTTGCTTA
      121 TGTTGATGCT GAGATGTCTG CTGAAGAGTC TGTAAGAGCA TCTGCTGACG CATCTTTAAC
      181 AGCTAGAGTA TCTAACGAAG AAGTTGCTCG TGCATCTGCT GACACATCTA TTGTAACTTA
      241 CTTAGATGCT GAGATGTCTG CTGAGGAATC AGCGAGAATC GCTGGTGATG CTTCATTAAC
      301 TACAAGAGTA TCTACTGAAG AAGTAGCTCG TGCATCTGCT GATACTTCTA TTGTAGCGTT
      361 GATTTCTGGT AATGCATCTG CTGATGATTC GTTAGAGGCG AGATTGTCTG CTGAGGAAGT
      421 AGCTCGTGCA TCTGCTGATA CTTCAGTTGT TGCTTACGTT GATGGTGAAA TGTCAACTGA
      481 GGAATCCGCA AGAATTTCTG GTGATGCTTC ATTGACAACT AGAATGTCTA ACGAAGAAGT
      541 TGCAAGAGAA AGTGCTGATG ATTCATTAGA AGTTAAAATT TCAACTGATA TTTCAGCTGC
      601 AAATTCTTCT AATGCTTCTG CTGACGCATC ATTAACCACA AGAATCTCAA CTGAAGAATC
      661 TGTAAGAGCA AGTGCTGATA CATCATTAGC CACCGCTATT GGTGATGAGG AGCAGGCTAG
      721 AATTACAGCT GTTTCAAATG AAGCTTCTTT AAGAGTATCT GCTGACGATT CAATCGTTGC
      781 ATTGATTTCA GGTAATGCAT CTGCTGATGA TTCATTAGAA ACTAGATTGT CTAACGAAGA
      841 AGTAGCTAGA GCAAGCGCTG ACACATCTAT TGTAACTTAC TTAGACGCAG AAATGTCTAC
      901 GGAAGAATCT GTAAGAGCTT CTGCTGACGC ATCTTTAGAG GTTAGATTGT CTAACGAAGA
      961 AGTTACTAGA GAATCTGGGG ATAATGATTT ATATCAGTAC ATCGATACTG AGATTTCTAA
     1021 CGAAGAGGTA GCTAGAGCTG ATGCTGATAC ATCTATCGTT AACTACGTTG ACGCTGAAAT
     1081 GTCGACTGAG GAATCTGTAA GAGCGGCTGC TGACGCATCG TTAACTACAA GAGTATCTAA
     1141 CGAAGAAGTT GCAAGAGGAA GTGCTGATGC ATCTATCATT GTTTTAATTT CTAACAATGA
     1201 GGTTGCTAAT GATTCAGCTG ACGCTTCATT GACAACTAGA TTGTCTAACG AAGAAGTGGC
     1261 TAGAGCATCT GCCGATACTT CAATTGTTAA CTTTATTAAC AATGAGGTTT CAATTTTAGA
     1321 AGATGCTGAC GCTTCTATAG TAGATGCTTA TACATCTGCT GACGCTTCTT TAGAATTAGC
     1381 TTATACGTCT GCTGATACTT CGTTAACTAC AAGAATCTCT GCTGAGGAGT CTACAAGAAC
     1441 TTCTGCTGAC GCTTCTATCG TAGCATTGAT CTCAGGTAAT GAATCTGCAA ATGATTCAGC
     1501 TGATACTTCA TTAACTACAA GAATCTCTGC TGAGGAGTCT GTAAGGGCGA GTGCTGATAC
     1561 ATCATTAGCT AACTTGATCG CAGCTAACAA TCAGTTAGAT ATCAACGGTC AAGTATTAGA
     1621 CTTAGCTGAC GAAACTTTAA CTATCGAAGG TACTGGCCAA GAAGTTATGG TTGACACATC
     1681 TGTCGATGGT AATGGTAATG TTACAATCAC AGTAGGTCTT GAGGATACTA TCTATGTTGA
     1741 TACTAATGGT GAGCACACTG GTAACGTTGT TCCAGAGGTT TACAGAGATA CAATGAAAAC
     1801 AGTATACAAC GGTGGTAACT TCGGTTCAGC AACTGGTACT GTAACTGTAA CAGGTGAATT
     1861 AAATAATATC GTTGTTATCG ATGCTGCTAT CGTAACTGCT GGTGTTATTG ATTTAACTGG
     1921 TGTTGATGCT GGTACTTTAA CTCACTTTGT TGTTAAAGAT CTTGCTGGTG ATAGCACTGG
     1981 TTCTTCTACT GTAACACTTA AATTCGCTGC CGTATATGGT AACCCTTACG GTAATGTTGA
     2041 TTTAGTATTA CAAGAAGGTG AGGCTGCTCA AATCTACATG ATCGGTACTG GTCAAGGTTT
     2101 AGTATTGTCT CTAAACAAAG CTGTTACATA TGTGACTGAA TATCCATCAG ATTTGAAATA
     2161 ATCTTAAACG GATATAAATA ATTAAGGGTG GAAGAAATTC CACCCTTTTT TATTTTAAAT
     2221 AGACTTTAAG GTTATTACTT TAATAAATTC AATTGCCAAT CATATTGTTT ACCATCGATT
     2281 TGATTTTTTT CAAATAAATT ATTAAGCAAC AATTCGTATT GGTTGATCAT TTCTTGATTT
     2341 TCAATTGTAT ATCTTTTTAA TATTTCTCGA TGTCTAGTGG TATAATCTTT ATCAGACTTT
     2401 CTCTCTTTAA TAGCTTTAAG GATTAAATCA CCAGCATCTT TTAGTTTGAA GTCTTCATAA
     2461 TAATAACCAA TATCTTTACA AAGATGGGCG TTATGCACCA AAGGTGTTCC AAAATAAACA
     2521 ACATCTAAAT ATGCATAATT TAAAGCATTA CCCCATTGAT TACAGATTAC CAAATCCGCA
     2581 AAATTAACGA GTACGTGGGC AATATTATAT CTTGAATCAA AAATCATTTT TTTATCTTTA
     2641 TGTGATTTGA AATTCTTAAC AATATCAATT AAGGTTTTAT TTGTTAAAAT CTTACTGGCA
     2701 TTTGTTATAT TAAATTCCTG GAAAACATCA GGGTTTTTTT GATAAGCATA TTCACACGCA
     2761 TAAACTAAAG GTACGATATT CTTTAAAACA CTAAGATTTG GTTCAACTGT TGCCACTTTC
     2821 CACTTATCAA AGTTTTTATC ATCAAAATGA GGGCTCGTAC CCCTTTTAAT ATAGATCTCA
     2881 GCAACCTCTT CTATAAATTT TGGTGACCAT ACAAATGGTA CGGATTTAGC CTCACATTTA
     2941 TGTGCAATTT CAAAGAATTG TTGATTATGG AACTCTTGTT GTGGGACCAT CCAGATTTCA
     3001 TCAAATAATT CTGTTACAAT AACACCGTGT TTTGGTGTAT CTGGGGCGTC ACCAAATTTA
     3061 CCAGAGAATA TAACATCCTC CATATGCATC ATAAAAGAGT TACCACCTTT GTAACCGACA
     3121 ATTTTTTTAT TACCCCCGCT TTTAAAATAC AATAAATCAT TTTCTGCTGG TACGGAATCT
     3181 AATGTGATTA AAACATCTAT TTGATCTTTT ATCTTTTTTC CCCAGGTAAT CACATCATAA
     3241 CCTTTAACCC AGGAAATTTC AGCTAATTCT TCATCGGTTA ATTTAAAATT GGTGTTCACT
     3301 ATATAAATTT CGGTAACCGA TTTTATTCTC TTAAAGACAT CATAAAGCAT AAAACAATTT
     3361 TGTCTTAGGC CGTTCGAAAA TAAAGATTTT TCTTTTTGGA TTGTTAACGT TATTCCTACT
     3421 CTCATACTTT TTATTTATAA GTATGATAAT AATACACAAA AACCCGCATA AATAAAGATT
     3481 CGTTGGTGTT TAATAAATTG GTCGTCCTAC CTGGACTCGA ACCAGGGACC TTTTTCGTAT
     3541 CAGGAAAACG CTCTAACCAA CTGAGCTACA GGACGTTAAA CTAAATTTTG CACAATAAAC
     3601 ATGGTTCGTT TATCGTAGCA AAAACAGGTT TATTGTACCC CCAAAGCGAT TCGAACGCCT
     3661 ATTTCTTGAT TCGTAGTCAA GTGTTCTATC CGTTGAACTA TGGGGATAAA AGGGTGACTG
     3721 GTGGGGATCG AACCCACGAC CTCTTGAATC ACAATCAAGC ACTCTAACCA ACTGAGCTAC
     3781 AGAAACCGTA TGCGGAAAGT AGTGGATTCG AACCACTGGA TCCCTAGAGA TCAACTCCTT
     3841 AGCAGGGAGC CACAATAGAC CACTCTGTCA ACTTTCCAAG TTATGTTCAT TAAAACAGAC
     3901 TGTTCAGTGT CACTGAACAT CAATTAATAT TGAACAGTAG TAGTGAGGGG GAATTTCGAA
     3961 ATCCCGACCT TTCGGATATG AGCCGAACGC TCTTCCTCTG AGCTACCTCA CCATTTTAGT
     4021 TGTCCCTTCA GGACTCGAAC CTGAATTCTC TGGCTCAAAA CCAGATGTGC TGCCATTACA
     4081 CCAAGGGACA TTATATTTTG TGCCAGCAGG TGGACTCGAA CCACCGAACC CGTAAGGGAG
     4141 CTGATTTACA GTCAGCCGCA ATTGCCGCTA TGCGATACTG GCATGGTACA CCCTATAGGA
     4201 CTCGAACCTA TGACATCTGC CATGTAAGGG CAGCGCTCTA CCAACTGAGC TAAAGGTGCA
     4261 TATATCCCTT CGTAAGTACT TGCCGTTTCT TAAGTCGACA CTTTCCCCGT TGCATGTTTT
     4321 ATTAAAGTGT ACTTCCCTAC TGGGACTTGA AGCCAACACA TTGTACCCAA AGAGAGACTC
     4381 GAACTCTCAC GCCTTTCAGC CACGGTTTCT AAGACCGTTA TGTCTACCAT TCCATCACTC
     4441 GGGCATTTTA GCACGGATAC AAGGATTCGA ACCCTGAACT GTGGTTTTGG AGACCATTAT
     4501 GATACCATTT CACCATATCC GTGTATATTT GAGTATAAGG TTGGAATCGA ACCAACACCA
     4561 TTGGTTTTGC AGACCAACCG ACCACCACGA TCAACTTATA CATTTGTGTC CCCGACAGGA
     4621 CTCGAACCTG TGACTCCCTC ATTAAAAGTG AGGTGCTCTA ACCAACTGAG CTACGAAGAC
     4681 ATTGTGTCAG GATAGCTGGA TTCGAACCAG CGATCCCCTG CGTCCAAGGC AGGTAGGGAC
     4741 GACCTGACTC CCCCATATCC TGAAATAGTA GCGTAGGCAG GACTCGAACC TGCACTATGT
     4801 CCTCATCCCA AATGAGGCGG CCTACCAATT GGCCAACTAC GCTATTTTAA AAACACCAAT
     4861 AAATCAAAGA ACATAAAAAA ACCCCTGAAC TTTTGGTCCA GGGGTCTTAT TTTTGTAGTT
     4921 TTAGTTTTAT CTATAACATC ATAAAAATAA TCTTTCTGAA CCAGACATAC GTGTTGGATA
     4981 CCACTGGCAA ATCACCATCG GCTTACTAAC TCGGATATGT AGGTTCATAT TTTTCATTTT
     5041 TATTACTGTT ATATAATTAG TACAAAATTA AGCAAAGTTC CTGAAAAAAA CAAGTTTTTT
     5101 CAAAAAAATT TTATTTTTTT TTATTTTTTG GTGGCTCTAA CGGGTTTCGA ACCCGTGACT
     5161 GTGAGATTTA GAGTCTCCTA TGTTGCCGCT ACACCATAGA GCCATTTTGC TACGTTAACC
     5221 ATTATCCTCT ACGTAGCCTC GAGGTTCCAA CCTTACATTG GTGCGTTGTT GTGGTGGGAT
     5281 TCGAACCCAC ATGGATTTAA AGACCTAATC TCCTACTACT CGTGTCTGTA GTATGTCCAC
     5341 CAGTTTCCCC CATTCGACAC TCTTTTGGGT ACTGACCAGC ATGTATACCA GTTTCATCAC
     5401 ACAACATCCA TTGAGTCTTT AACTCAACTG GACTACAAAA TTAAGACAAG TTTATTTACT
     5461 ATCCAAATTT TCTTTAAGAT TTTTTTCATA ATCTTCTTTT TTTGTTTTCT TTTTTGGGGC
     5521 GTAATCTCTC TTAACTCTTT GTTTTTCAAC TCTTTTCTTA AAACCTCTAT CTTGAAAATA
     5581 ATTTGTTAGT TCTTGAGATG TTTCAACATA GATCGCTTCA ATCTTGTCAA ATAATTCAAT
     5641 TTTTTCTTGA TCAGTTAGTT TAAGAAAGTC GCTCCAAGCG TTTTGGTTAT GCTCTCTTCT
     5701 ACAGTCATAC CATTCTTTGG TACCTTTTTT TATCCCATAG CATTTATTCA ATAATTTATG
     5761 GATTTTATTT GAGAAAGCTG ATTTAATCAT CATTGTTGGG TTGTGTTTTG TATTTTTCAT
     5821 TTTTAATAAA TTTTAGCGTT AATTATGTTA TTTTTTTCCT CAATCATCAA GTTGGCCTTG
     5881 AATTTTATAC TCCCTTTGGT ATGAGGGTTA TTGGGAGTTT CTTTTGTTGA GAATCCCACA
     5941 CCTGGGGAAA CTTCAACGTA GTTAACATAA TACGTGTCAC CTCGACACTT AACAACCCAC
     6001 ATTGGAATTG TTGGATCTTG GAGATGTTTC TTATTAAAAT GAAACACAAT CTCTTCCAGT
     6061 TTTTGTGTAA TCTACTTCAT AATTGTTGAT TTTTACGGTT TATTATAAAT TTTTTAATGC
     6121 TAATGGTATG GACGAAGTTA ACTTACTAGC TTTTTCAGTT CCTTGAAAAG TAATAGCAGT
     6181 TAACTCATTA CCAATATCTG GTTCGAGAAA ATAAGATACA GGTATGTTAT TCATACCAAT
     6241 CTTTTCCAAT AAAGTTTTTA ATTGATTTTC ATTTTCAACG GAAAGACAAA TAAGATAGTT
     6301 ATTGTTCCAT TGATTTGCTT GCTCTGGGTA ATCGAGCATA AATTGTGCAA TAGCGTGACC
     6361 CGCTTGTGCA ATTTGATAAC CAGGTTTTAA ATCTTTTCTG GTTACAACGA TTAATTTATT
     6421 AATCTAGTAG TTTTTCATAT CTTTTATAAA TATGGTACAA TATTAGTAAA GTTTTTTATT
     6481 AAAGACAAGT TTTTTCTAAA AAAAATTATC TTTTACCAGT TGTTATTACG TTAACACCTT
     6541 GATTTCTATC GATATAAACC CAATCACAAG ATGTTAAATC AAATTTATTT AAGTGATCTA
     6601 AAACAACATC TATGTTATAT TCTTTACAAG AATAAATGTC AAATTGTACT AAAGATGGTG
     6661 TTTCATTATC CCAGACATGT ATTGATGCGT GTGAGGTTGC TAACGTTATT GTACCAGTAA
     6721 CCCCCTCATT ACCTGGTTCA TTAACATATA CGGATGTTGG GCCAGCGACA ACCACCATAC
     6781 CAACTTTATC AACTAGTTCT TTTAACCATT TATTAAGAGT TTCCTCTGTT CTTGGTGGGT
     6841 TATTAACAAA CCCTCTAACT ATTAGGTGTA CGTGATTTGG GTTAAACATG ATCAATATTC
     6901 ATCAAAATCT TCATCATTAT TATCGTCATC AAATTCGGTT TCTGAATAAT AACCTTCTTC
     6961 AACGTCACTC ATAATAGTTT CAATCTCATA TAAGATATCA TCTAGTTTTG TTATAACATT
     7021 CTCACTAACA TCATCAGTAA AAACAGCACA ACCAACATCA CCCAACTTAC CTTCCTGATC
     7081 CTCAATCAAA TTAGTAATTG TTTGTTCCAG GTTTTTTAAA TATTCATACG CAGCCTTGTT
     7141 CATTTGAAAA TTAATTTTCA AATAAATAGT TTGATTTGTA CGAAAAAACT AACTCGTTTT
     7201 CTTGGATTTA GTTTCCTCAC TTAGCACGTT TTTAACGAAC TCAAAAGACT CTTTGCTACC
     7261 AATAATTGCG TCTGGGTTAT AATAATATAT TTTTAAAAAA TCAGTGGTAC CTAAAGAATT
     7321 TAATCTTTCT TCTAGCACTA AAATATTTGG TAATATTCTC TTATTAAAAC TCATTATTAG
     7381 TTCGTCACTA AATTTCCATT TAAAAATCTA CAACCAATAT TATCTATAAC ACTTTTGGCT
     7441 TGTGATATCG TTTCAACCTC ACCATTAAAA TTTTTGGCGA TGTCTACCAA ACCACCTTCA
     7501 ACCTCTGATC CGTAAAATCT GATGTCGCCC TCAAAATAAA CCGCACAGAT ATACACCCCT
     7561 TCTGGAACCA TGAAATCATT TTCATCTGAG GAAACCACAG CTTTACTGTT TAACACTTTA
     7621 ACAAAATTCA TATTTATTTA ATTTAAAAAA TTATTTTATA TCTGTTGATT CTATAAGGGT
     7681 GTATGAAAAT TTATTACCCC AAATTTTTCT AGCCTTCTGG CAAATCTTCA TAAATTCATC
     7741 AAAGTCTTTA ACTCTTTTGA ATACCTGACA ACCCTCAGAC CAATTTTCAA CCCAAGTTGA
     7801 GTCTTGTCCC GCTTTATGAA TGTTAATACC AAACATACCA GTATCTAACC TAGATTCATC
     7861 AAAAGTTAAA TTCTTATCAG CGTCTCTATA TACAGTGACA TTACCGTTTC TTTGGCATAG
     7921 AGCTGTATAT TTACCTTGGT GTTTATCAAT AGCCCATACA CCCCTGTATT GGTTGGGTAC
     7981 TAATCTAGCA ACACCGTTTT TATTTGAGAA TTGTTGAACA CCTTTTTTAC CTGGATCAAC
     8041 AGTTGCATTC CAGCAATAAA ATTGCTCCAC ACCATTTTCG TCTTTGAATG ATATTGTAAT
     8101 ATAATCATCA AACACGTTAG TTACTTTATC AGCAATATTA GGTGCGTTAT TTCTAACACC
     8161 AATAATATTT ACATCATAAC CCTTATTGGC TGTGTCATCA AACCAGACAT AACCTTTTGT
     8221 TATTACAGCC GTCTTAATTT GTTCTCTAGT ATACATAATT AATCTCTAGG TGGGTAAACT
     8281 CCTTCTAAGG CGATACTAGT CTCCATATAA GGTTTATTTT CGTAAATCTG ACCAACATAT
     8341 AGTTGGATAG GGGTACCGTC TTCATTTTTT GGTCTTAAAT CGGGTAAACC GAACGTGTGG
     8401 ACACCATCGC CACCAAAACT AGTCCCCAAT AAAGAGAATA ACGCTGGATT CTGTTGAATG
     8461 GCTATTAATT GTCCGTGGCA GAATGCCCAT CCACGTGGGG CGAAATTGTA AGGGAATTGA
     8521 CATAATTCCC CGATAAATGG TTCGTACATA ATTTTAATTT TTAATTTATT ATTTATTTTA
     8581 ATATATTCCA GAATTTTGTA AAATATTTCT GTCTATCAGC TAATCCGTTT GTACCACCAT
     8641 TGACCTTTTT AGTTACAGCT AATACAATAT CATTCGTGGC ACCTTTATCA CATGTTGGCC
     8701 ACATATTTGA TTTTGTGTTG AAAAAATAAC CAGCTGAAGA TAGCGGGTAT TTATCTGCAA
     8761 CTAAATTTGG GTTTGCGACA CAATCTTCGT TAATAAATTT TGAAAATTTT GTGTAATTAG
     8821 CTCTACCAGT TAATTGAATG TAACCCCTAC CTTTAAATTT AACACCATCA CCAGGTTCGG
     8881 TATTACCGAG ATCTTTTCTA CCCTCATACG CTTTACCAGA GGCTAACTCA GTTTTGTATT
     8941 TCCAGTTACC AGATTCATGT GCGCATTGTG ATAAAAAGTG TGCTAATCTT AAATTTGTTG
     9001 TAATATTAAA CTTTGCTGCT GTCTCAGGTA TCTCGTTTAA AACGGAATCT GGGATAACAC
     9061 CCTTTAGTTT TTCCAAACTT AATCCAGGGC TCTTTGGCGT ATCTTGGTTT TTTGGAAACA
     9121 TTTTATTCCA GGTAGCGTCA CCAACAATAC CATCATCTTT TAACCCATTG GCTTTTTGCC
     9181 AGGTTTTAAC AGCTTTTTCA GTATTTGGCC CAAAATCACC ATCATCTTTT AACCCGAGAA
     9241 ATGTTTGTAA TTTTTTTACA TCTTCACCAG TTGACCCTAA TTTTAATAAC ATAAGTCTTT
     9301 AATTTACAGT ATAATTATTT TATCTTCTCT ACTGTAAATA GTCTCAAAAA ATCTTTTAGG
     9361 TTTAGGTTTT TTAACATAGC AAAATATTTT GCTGCCTCTA ACCTATTACT ATGTTTTGTT
     9421 GATTTTGAGA CTGGCTCTTT ATCTGAGTCA GATTTTCTAT AGTAAACAAT CATAAAAATT
     9481 TATTTAATTT ACTTAAATAT AAGTGACGTT TTTAATATAA TCAAGATATT TATTAATAAA
     9541 ACAAAGCTAT GAGCATGAAC GAATATTTTT CGGTAAACGA TAACGAAGCT ATTAACGGTA
     9601 AGATAGCTGA ACTAAAATCT ATACAAGAAC AACTTGATGA GGCGTTAAGG GTTTATCAAG
     9661 AATCTATCGC TGAATTAGAA GCGGCTAAAG CTTCTTTAGT CCCTGAGGTA TTAGAAGCGT
     9721 TTAAAGGTCA AACAGATGGC GCAAAAAAAT TAAATTTGAT GCTTGCTGAT ATGGCGGTTG
     9781 AAATTGTTCA AGAATCTGAG AGACTAACGA CATCATATAA AGTAGCTTTT GACACAGCTT
     9841 TAGATAAAGT AAACGCAAAC ACTAAAAAGG TTTTAGAACA AATATTAGAA AATTCTAAAG
     9901 TGGCTAGTAA AGTTAAAGGG CAATTAAAAA TTGATGGTGC TAAAATTTAT GAGGCCGCAC
     9961 TAATGGACTG GTTTAATTCA GTTAAAACGT GGTTAGCCAA AGCATATAAT AAAATAAACA
    10021 TTTTTTCAAG CAGAGCCGAG GAAGGTTTAG ATGAAATCAA AGCTATGATC AGCCAATATG
    10081 ACGAAGAACA AGAAAATATG TACGCAAGTA AGAATATGGA TGATTTCGAA TCTGGTGCGG
    10141 TATACGAGTC CTTGAATAGA ATGAAAAAAA TAATAAACCT TTAATAAATT AAACTAAGAT
    10201 GGCGGCTAAA AAAAGTGCGG GAACTTCTAA CGTTAAGACT TACAAAAACA GAGGTAAGGT
    10261 AACCAGAAAA GGTATCATTG CTAAAACAAA ACAAAGTAAG AACAAAAGAA GTAAAAACTA
    10321 CAAAAAACCT TATAGGGGTC AAGGAAGATA ACTTTAGATA AAAAAAAGCG TCAAGAGGTA
    10381 TGTTATTTCT TTATGATTAA GTCGTAATAA TAACAAAACC AATATATATT GAATGGTAAA
    10441 GTTTTTAAAC TCTCTATATA AAAAAGCCAC CTATATGGTG GCTTTCATAT TTCTAGAAAT
    10501 CATCATATAT CATAAAATAT AGTTCTTCTT TTGGTCTGGT TACAGCAACA TAGTGTATGT
    10561 TTCTGGCCTC CTCGTCAATT TCACCATCCT CAGTTACAAA AGAAAACTCA CTAAAGTCGT
    10621 ACATATAGCC AAGTTCCTTA ACCATCATTT GTGGATCCGC TGAGTTAATC ACAACGCATC
    10681 TAGGGAACTC ACGACCCTTA CTTTTGTGTA TTGAGGTGAC AAAAACATCT GAGTACTGAT
    10741 TCTCTTCAAT GAATTCAACC AACTCTTGTA CATTCAAAAA ATAAGGTAGG ATTTCGTTTA
    10801 GTTTCTTTTT TAGTGGTTCG GATATGACAG ATTTCTTTAT GTTTTCTAAG TCTGTTTTCG
    10861 TTATGTAGTT AAAATACCTC ATCGGTATTC TTTTTTTGAA ACCCTGTTTT TCAATTTCCT
    10921 TAATAACATT ATTAGTCCTA ACTAAAATTG TTAACGGCTT ACCATCAACC ATCATATTAA
    10981 ACAATGTTTT TTTGGTTATG AACTTATTAT CAACAAAACC CTCATGCTCA GACTCTGGTA
    11041 CCGCCATTAA AGAGCTAAAC TTATTAGCGT TCTGAACAAT TTTTCTATGT GATCTAAAGT
    11101 TTTTTGTTAA GGTTAGTTCA ACAACCGTTT TTTTCTTCTT TAAAAGAGAT TCAATCTTTT
    11161 CACAATTAGC ACCAGAAAAA CCATATATCG ATTGGTTTTT ATCACCAATT AGATAGTATT
    11221 GTTTAGCGTT TATCGCTGAC AATATTTTCA TTTGTAATGT CGATGTATCT TGGTATTCAT
    11281 CTATAAAGAT ATAATCATAC ATTCCGTTAA AGAAATTAAT GTGTTGTGGG TCTCTTGTTA
    11341 ATTTTTCCGT GTCAATTAAC ATATCAGAGA AATCACGGCT GTTTGTTTCT TTTAAAAACG
    11401 CAACATAGTG ATCGTAAAAA TTTGGTCTAG GGGATTTTAC ACCATCATGA AACTGTAGCT
    11461 TATAGGCGGA AAATGATGCT GATATACTAC CACCCTCCTC ATAAAACCTT TCAATTGTTT
    11521 TATAATACTC TTCTCTCACC CTTAGGGGGT CTTTAAAGGA AGGTTTTTTC TTATCACGAT
    11581 ACCAGTTTAT GAAATCATAA AAAGTTACAA TTGGTTTAAA CCGCCCTAAT TTACCCAATA
    11641 CAGACGTTGT GAAGCTATGT ATTGTTGTTA TCTTAACATC ACCATCAATC CTACTTCTAA
    11701 GTTCATTAAC AGCATCATTT GTAAAAGAAA AGAATATTAT CCTATTAGGA TCAACCCCAT
    11761 TATTTAATAG GTGATTTAAG CGCCCTACCG TTGAGTGGGT TTTACCACTA CCAGCGGTTG
    11821 CTGACAATAT TACCGACTCT GGCCCACTAA ACTCTATAAA CTTTAACTGT TCTTCTGTAT
    11881 ATTTACTCTT CATGCGACAA AAATAGTAAA TTATTTGCTT TGGGACAAAC TTTTTATTAA
    11941 TTTTGTCAAA GATATGGCAA TACTAACATT TAAAGGTCTT TTCGAACCTC AAAGAAAACA
    12001 GTTTAACCAG GTTAAGTTAA ACGAGCGTGA AATACACAAT TGTGTGTTAT ACATGACAAA
    12061 TATTTATAAT CGTGATAGTA AGGGTGGTAA ACTACCAACA AAAAAGGAAA AATACGAAAA
    12121 AATGTTTGTA ACTCTTTGTG CCCTGACCGC TATATCCAGG GTTATAGATT ACCCAATAGT
    12181 TGATTATAAA AATATCAGTA AAGACCCGAT ATCCCAATTT AGGGACCTTG TTGGTCAATA
    12241 CTTTGATGTC ATAGTTTTTA ACTATGATGA GTTTCCTCTT TTCTATTATA AAATGTATAA
    12301 GAAAGCTTTG TTTGTTTGTA AACTAAGTAA GGATGAATAT ATTGTTTGCG GTTATGGGAC
    12361 ACCTTATGTC ATCAACAGTT TCCATTCGAA ATCATTAGTA TCGAGCCCAG ACATAAGACA
    12421 AAATTCGAAT ATGAGTGCTT ACTATGGCTT TGAGCACTTA AAAAGATTAC CTAAAAACGT
    12481 ATATGATTTT AAACTTCTTA TTAAATAAAA CATATTTATA TAATAAAAAG GTTTATGAAA
    12541 AAAATTTATA GAGTTACTGA GGATCAGATG GCGGATCTAA TTAAGATGAA AAAGGAGGCT
    12601 GTGACTGAAA CAAATGTAAA GCCTAAGAAA AAAAAATATA AAATTACTGA GGACCAGTTA
    12661 AAAGAAATTT TTGGTCAACT AGGTAATAAA GCTATTAAGG AAATGGATAA CTATAATTAT
    12721 CCTATGGGTT CTGATAGACC CGATGCACCG TGGAATCAAG ATGACTCACA CATAAAGTCT
    12781 GGTGAGTCTG TTAGTGGTGA TTTTGTGGGT GCTTTTGTTG ACCGTGATCA ATATTTAATA
    12841 AAAAATAAAT CTAATGGTCA AGTTTTTTTC ACTATTAATG ATGCGTTTGA AACTGGTAAG
    12901 GAGGATATCT ATGATTTATT ACATGATTAT CTAGATGTTC AACAAGAAGA AGATGAGGAT
    12961 GAAGATGGTC GTTATATGAC CAGTATTTCT GACTGGAAAG ATTTTATTGA GGCTGATGAT
    13021 TTGTTAAACG GTTTAGCTAG TTACATGAAT GATATTGCTA AAAGAGGTCA TTCTTTGAAA
    13081 ATAGTTACGA CTACGGATGA GTGGGAAAAC GGAGAGGGTG AATTACTTTT ACTTTCACAA
    13141 GAAACGTTAC CAGCTCTTTA TGGGGAAAAA ATTATAAATA AAGCAAAGGA GTTGATGGCT
    13201 TAAATTAAAT CCTTAAAAAG AAGTTCTTGA TCTAGGGGTA CCTCAATAAA AATTTGATGG
    13261 TGCCCCATTT TTTTTGTAGC GGCAATCCTA TGCCTACCAT CAATAACACC AATTAAGTTA
    13321 TTTTCAAATA CAACAAACGG TGTTTCAAGT AAATCACTTT TTTTCAAAAA TTTAACGCAC
    13381 TCATCAATCC TGTTTATTGA GTCTTGATTT TTTGTTTCAA CACCAACAAA AAATTCTGGG
    13441 GAATCGTTTT TAAGTTTAGT TAACAATAAG TTGAGGTTAA CTTTGATTAG TTTATTTACT
    13501 TCTGGGTGTT GTAACTTATA TTCCATAAGT CAAAGGTACA AAAAATAGTT ATAATACAAT
    13561 AGGTTCTTTG ATAGATATTT TAATATTTAT AATAAACGGT AGCTATGATA GTTAAAAAAG
    13621 AAGACATACT AAAGTCATTC ACAAACGAGC GTGAGCTTTG GGAGAATATT AAAAAAGAAA
    13681 CAACGGGTAG TGTTGTTTTA GAGGTTGTGA CAGATTTGTT TACAATAACC GAAAACTCTG
    13741 AAAACCCCTC TTTCTTCATA TCAAAGGATA TTGAAACTTT TGGCAAACCT TTAATGGAAA
    13801 AGAATGGTGA GTGTTTTCAT GTAAACGTTA ATCCAAACTA TAGAGATTTA TCATTCGTTT
    13861 TTGAGGTTAT AAATGAGATG TATGAGAATA ACGAATTTTC ATCATTAGTT AGTGAGTCTA
    13921 AAGTTGTTTG TGAAGAATGT TTTGAATTAG CGATCGAAAA AAAATTAACC GAGGACTTCG
    13981 ATAGATGGGT TTTAAAAGAC AATATATCTG AAGACGTGTC TTATCACCTA AAAAACAAAA
    14041 TACCCTTATT AGAAAACATC TATCGACCTG GTAGTGAAAA ACATATTAAC CTTATTAAGG
    14101 AAACTAGAAT GCTATGGGAA AAAAAGATTA TAAAATTATC TGAATTAGAC CAACATTTAT
    14161 TTGAAACCAC GGATTTAGGT TTATTTGATC ATTATGAGGG TATATTGGTT CCGTTGGATT
    14221 TACCGTTTAC CGATGATATG TTATTTGAGG CTAAATATCA GGGTAAAGAG GTTCAACTTA
    14281 ATAAACCAAA AAGGGGTGGA TCTAAAAAGT TCTATGTTTA TGTTAGAAAA CCAGGTGGTG
    14341 GTGTCAAGAA GGTTTCTTTT GGTGATACAA CTGGTTTATC GGTTAAGATA AACGATCCTA
    14401 AGGCTAGAAA ATCATTTGCT AAGCGACATG ATTGTGCAAA TAAGAAAGAT AAGACTATGG
    14461 CTGGTTATTG GGCTTGTAGA TTACCTAGAT ACGCCAGTTT ACTCGGTTTA AAATCAAAAT
    14521 TTGGTGGATT CTGGTAAACC ATATATCGAT ATTGAAGTTG GTGACAGTTA TGTTATAAGG
    14581 GAGTTTGGTG ATGATATTGA CCCAATTGAA CTTATGTGGC ATAGGGATGA CGAAGATCGT
    14641 GTTGTTAAGG TTCTAAATGA AACTGACTGG TATTTTCAAT ACGATAATCA ACTACCAATA
    14701 CCTCTAAAAG AGAATGCCTC ACTAAAAATA GCGAGGCACG ATTGGCATAG AGTTATAAAA
    14761 GGGACTACTA AACTTAGATT AAAAATAGTT AAAAAGTAAT TCGACAGGTA CCGTAAACAT
    14821 TTTTACTGTC TTCATCGTCA TCTAACCACT GGAGACCAGA ATTTGGTCCA CCATAAAATA
    14881 TGTAGTTTGA ATTATCTTCC ATAAATTTTT CCTCACCACC TTCTGGTACA ACAATTTCAA
    14941 CACCCTGTAA TTGTATAGGT TGATCCTTTC TTTCGTAATT TATTACACCA CCAAAATTAA
    15001 AAACGTATAA AGGTTTGTAC TTAGCGAACC TTCTAAACAA TTCAATATTA ATTTTTCTGT
    15061 CACACTTTAT TTCCCTATTA AAGGTATAAC ATAACATTTC AGCTGTAGCT CTATCAACTT
    15121 TAAAATTGTG TACTGATAAT ATCTCAGCTA AGGGATTTTC GTAAATCATC TACCAAATTA
    15181 TCTATCTTAT CGTACAAATC ATGTAAAGTA CGATCGTTTA TTATTTCGGT TGTGATACCA
    15241 ACAATAGAGT CCATTTCTTT TTCCGATGCA TGTTCGTCAC CAGTGGTTAA GTTTGGTCTT
    15301 TGTACTGACC ATATAGAACC GCCCATTTTT AATATAGCAT CAACCTCGTG TTGAAACCTG
    15361 ACATCGCAGA TAACAACGTC TAAATCTTTA TTTTGGTTGT ACCATTGCTC AAAACGTTTA
    15421 ACCCAAAAAC CTCGGCCAAA TACTTGTAGT TCTGGTATAT ATTTTGGCAT ATCGTATTGA
    15481 AACACCTCAG TACCCATAAT TTGTAATACC AATCTTGGTG TTATACCCCA GGTTGGGTCA
    15541 ACCTCATCTT TAGTATCACC AAAAACTTGG TCTTCGGTAA AACCGAATAG TTCCATCGCA
    15601 CCCCTTTTAA TTGGGTTGGC GAAGCTGTAT TTAACAAAAT TTTTACTAGC AACGAGGTAA
    15661 TCACCTGTTG TATCCTTACC CGATCTTTTT TTACCTAAAA CACCTATTAA CATATTCTTT
    15721 ATTTATTTAT ACAAAAATAA AGAAAAGTCT TTAAAAAAAC AAATCCCCTT TCGGGGATTT
    15781 TTTTATTTAG TTAAAAATTC GTCTATTATT GATTTTTGGA TTCTTTTTAA ATAATCACCA
    15841 GGCTCCTCTT GTACTGGTTG TGGTTCAGCT GGCTGGGTTT CTTCGCCCGA CTCTGTTGAG
    15901 TCCTCAGAAT CTTTATTCTG AACTTTATTT AAAATATCCT TCATATCTTC TTCAGATATT
    15961 TTTGTCATGT CTATTGCAGA TACAATTGAG TTTATTACGT ATTTATAATC TTTAGAAGTT
    16021 AACTCCTCCG CACCATCTCT CATTTTTTGG GATAATTTAC CCGTCAATTT TTGTACAGTT
    16081 TTTAAGATCG GTTCATCTGG GTTCTCACCA TCTTCAGCAT CAGTACTTGG CCCAACCTCA
    16141 GCTGGTTCCT CGGTTTGAGG TGCTGTATCA GCGGGTAATT CTTCACTAGA AAAATCTGTT
    16201 GCTAAATCTT CTGGTTGGTC TAATGGTGTA TCTTCCATTG GGATTTCCTC ATCAGCCGTT
    16261 GTATCAACAC CCGTATTAAC AGAAGAAGCC GAATCCGTCA TCTCAGATCC AGCCCCTTTA
    16321 ATTTTGAGTA TGTAACGCTC AGTTACGCTT TTTTTTTTAA AACATCGATA TTTTCTTTGT
    16381 AACCGACATT CTCATTGATT TGCTTAAACA TCATATTAAG ATGCTTTAAA GCCTCAGCAT
    16441 AAGATCTGTA TGAGTGCTCA TGGATATTTT CGATACCAGT TAAATAATCG TATGAATCAC
    16501 CGTTTTTAAC TTTAATGTAA ACGTGTTTTT CTTCTTGTAC GATAGCGTAC TCATTACCGT
    16561 TTGATGCAAC CGCTTCATGT AAAACATTAG CTAGTTTACC AACTAATGGT TTATTTTCGT
    16621 TAATTGTGTT TTTTTCAACA CCAGCGATTT CTAAAATTCT AGCTAGTTTT TGATCAACGT
    16681 CTTGTATTTT TTCAGAACCT ATTGGTCTCA TAATCTTTTT TTTTAAAAAA TAGTTATTCT
    16741 TCTTATAAAT ATATACAAAT AATTAAAAAA TCAATATAAT TCGTTCTCTA GGGATAAAAA
    16801 CTCATCTTTA ACATTTATAC CTATCTCAGC TAACTTATCC ATGTACCCAG ATCTTCTCAA
    16861 ATATTTAAAA ACTAAGTTCT CAGTACTATA CTCACCAGAA TCACTTAAAC CGCTTTTTCT
    16921 GTAAGCCCTT ATCTTCTCTT TTAATTTTTT TAATTTTAAT AGTTTAGCCT CAGAATCTTC
    16981 TTCAGACTGA ATGTCTGATA GTTTCTTGTT AAACTCTTTA ACCTTTTTAA CAATGTCAGT
    17041 TTTATTAACA CTTGGTTTAT CTTTAGTAGG GGTTTTCCTC CACTTGTTAT ATAAAACACT
    17101 GAATATACCA TCTGAAGCTT CAAGCTCTTC GGATATGTCT TGTACATAAA CTTCAACATC
    17161 AAAATTTCTA ACCTTAATGT TGTGTTTTAA ATTGTAGACC TCTTTTTTTG CTGTAAAAAA
    17221 TTCATCAGTT AAGGTTTGAT CTTCATTGAA TTTATTCTTA TCAACAACTA AATGTAAATC
    17281 AACATCTGAA TAATCGGACC AATTGTAGTT AGCTAAACTA CCAACAAATA AAATATCTTC
    17341 AATGGCGAAC GTATCAACAC CAATGCTATC AACAAAATCT TTAGCGATTA ATATTAAATG
    17401 TTCCCTCACG TCTTTGTCTA GCTTAATAGA TTGAAAATCA TCTGACTCTG GATTAGACCA
    17461 AATGTCTGAG CATAAAGACT TTTTAGGTAT GAAGCTATTT AAAATTTTAT CCATATCCTA
    17521 TAAATATTTG GATTATTTGT TAAAGACACA AATTACATTA AATAATCTTC CTCAAACTCG
    17581 CTAGAAATAT AATGGTCATC CGTTTTTTCG ATCCAACCAG TTATGATATA CTTTACCTGA
    17641 TCATTACCAG GTGGGTTACC CCTATGCTTA TGCGTCCATA AAGCTGGTGC CATTAAAAGG
    17701 CTACCAGTTT CTGGTTTAAC TTTCTGTGGG TTAAATTTAA ATTCTGTTTC ACCACCCTCA
    17761 ACATCATTAA GATAGTAAAT AAAGAATAAC TCCCTTTTAC CAGTGACACC CCCCTCATTT
    17821 TCATGGTGCC AAGCATAGTA ACCCTGGTCA CCAATATATC TCTGTATTTG TATGTGAGGG
    17881 TAACCACAGT TACTTGCCAT AAAACAGGAT TGTGCTGTTC TAACGGCAGA GGCTTTTGAT
    17941 GAGAATCCAC CAGTAACTGT TAAAAAGTTA TTTTCTTCAA TGTAATCAAC TAAATAACCC
    18001 AATAAATTTT CAGTTAGGTA TTCGTAAACA TATAACCATT TAGGGTTTTC CAAATTAAGG
    18061 TGTATCATTA AATCAGTTGA CGATTTAACC ATTTTATTCA CCCCAGCACC GCTTATACCC
    18121 TCCATTTGAT TACTTGAGTT TTCGAATTCA TTTATTATGA AATCACAAAC ATCTTTAGGG
    18181 AGAGCATTTT TATATATTTT AACTAAATTA TCCATTAAAA ATTTTTTGAG AAAATTATTT
    18241 TGAAGCTCTC AATTTTGTCA TTGAGTCGCA AAGGTTTAAA ATTGTCTTCA GTAAAATCAC
    18301 ATAACTCAGA ATTTTTAAAA TAAACACGGA GTTTTGTGTT ATATGTGCTT GCTATTTGAT
    18361 TTGCGTATTC CCTGACTGAA CTAACAAAAG ATTTAAAGTC AAGGTTATTA TTTTCACAAA
    18421 TTAATAGTAC TGGATTATTA GCTAAATTAT TGTGGTAAGA ATGAACCAAT TGGTTTTCAA
    18481 ACCAAAACTC AATTCGCCAA TTACCTATTT CATTCATCGG AAAGGCACCC CATGTACCCG
    18541 AATTTAAATA CATTTCACCA ACAAAATCAC CATTTTCATA CCATTTAACT AAATAGTTAT
    18601 GGTCACCCCT AACGGAGACT TTAGCCATAT TGTGGAAAGT AATATTAACT CTAGAGTTAT
    18661 ACCTGATATC TATTTCCATT ATAAAACCTT TTTATAGGTA TAATTTTTTG ATATACTTTT
    18721 GTTAAAGTAC TTACCTTGAC TCTCAGATAA ATTTAGTTCT GCAAAAATTT CATGAGGTAC
    18781 ATCATCATAT TCATATACCA TACCATTATT AAAGGTTATT TGTAATTTTT TGGTGTTGGT
    18841 GTTGTAACGA CCACCTTTAA TATTTGAGCT CTCGTAAACT ACGACAACTT CTTCACCAAC
    18901 ATACTGTTTA CTTGTCACTG ACATTGTATT CTAATTTTCT TGTTTTGTTT ATTTTAGTAA
    18961 ATTTTTTCAC GCCACCTAAA TCAATAACTT CGGTTGTTGT GATTAAAAGC GGTTCGTCAT
    19021 CTTTCACATT TTCAGTCGTT TTTGTTGTTA TCAACAAACT ATTACCACTA ATCACTTGAG
    19081 CGGAGATGTC ATTAAATTCA GCGAAACCAC CTTGTTTAAA GTATACTGTA ATCTTTTCCA
    19141 TAATATTTAT TTTTACAACA AAATTAAGAA AAGTGTTTGG ATATGTCAAG AATATCCTTA
    19201 TCTTTGCAAA AAACAATTGG TAATATTATG AAAGAGAGAA TGACTAACGA GTTAAGAACC
    19261 GCTTTTACTA AAGGTCAATC AATAGCCCTT AAGTATTCGG ACTCAATGCT TAGATTGCAA
    19321 CATGTTATGT ACGGTATTTT AACAACCGAA AACATGGTGT ATGAGATTGT TAAGAATAAG
    19381 GTTTTAGATT TTGATACTAT GGTCAATGAT TTAAATGAGA TGAATAAACG TTTGTCCGAT
    19441 AGTGGTAGAG ATTCTAACAC GACAATATTA CCGTTCGAGT CTGATTTGCA AGATGTGATT
    19501 AAAGAATCTA TAACTAGAAA AAAATCTGAC GATTATATAA CCGTTGAATT GTTCTTCCTT
    19561 GTTGCAATCG AAAGAGATAA TGCTATTAGT AAATTGTTTA AGGAGTATGG TTTAACAAAA
    19621 ACTTTTGTTG CTAAGAAAGT TAAACAGTTA TCAACACCAC AAAATGTTAA TTCGTTTTAT
    19681 AGTGATAGTG TAAATAATAA CAATAACAAT GATTGGTCTA AGGATAGAAA AAGTCCGAAT
    19741 GATGCGAATA AAAATACGTC AAAAACAAAA ACCCCGACCC TAGATAATTT CGGTAGGGAT
    19801 TTGACAATAT TAGCGCAAGA AGGTAAATTA GACCCAGTTA TTGGTAGAGC GGCAGAAGTT
    19861 GAGCGTGTTT GTCAAATCTT AACAAGAAGA AAGAAGAATA ACCCAATCCT TATTGGTGAT
    19921 CCAGGTGTGG GTAAAACTGC TATAGCTGAA AGTTTGGCGA TTAAAATTGC TACTGGTGAG
    19981 TGCCCGAGGC CTTTATTGAA TAAGCGTGTT GTTACTTTGG ACATGACATC GCTAGTCGCT
    20041 GGTACTAAGT ACCGTGGTCA ATTTGAGGAG AGAATCAAGG CTATCGTTGA TGAGGCTAAA
    20101 GACAGTCCAA ATGTGATATT GTTTATTGAC GAGATTCACA CAATTGTTGG CGCTGGTAAT
    20161 TCTTCGGGTT CTTTGGATGC AGCAAATGTT TTCAAACCAG CTCTAGCTAG AGGTGAACTA
    20221 CAATGTATCG GTGCAACAAC TTTAGATGAA TATCGTGAGC ATATTGAAAA AGATGGTGCT
    20281 TTAGATAGGA GATTTCAAAA AGTTAATGTA AATCCACCTA GTGTTTCCGA CACAAAAGAA
    20341 ATCTTAATGA ATATTAAGCT TAAATATGAG GATTACCACA AGGTTGTTTA TACAGAAGAG
    20401 GCTATCAATG AGATCATCGC TCTAGCGGAT CGTTACATCA CAAATAGGGA GTTTCCAGAT
    20461 AAAGCCATCG ATATTATGGA CGAAGCTGGC TCTAGAACTC AGGTTTCAAT AAAAGCACCA
    20521 CAAAAAATTA AAGATCTCGA AAAATCTTTA AAAGATATTA AAGAGCAAAA GCAATTGGTT
    20581 GTTAAGACCC AAAATTTTGA ACAAGCTGCT CAACTTAGAG ACCAAGAAAA GAAAATTCTT
    20641 TCCGAGTTAG ATAAAGAAGT TGCTAATTGG AAACTTTCGA TTAATGAAAA AAGAAACATC
    20701 GTTACACCAG ATATGATTTC GGAGGTTGTT TCAATGATGA CGGGTATACC CGTTTCAAAA
    20761 GTAACCGAAA ATGAACTAAA GAGGTTATTA TCAATGGATA AAGAACTCAA TGGTTGTGTT
    20821 GTTGGCCAAG ATGAAGCCAT ATCTAAGGTT GTCGCCTCTA TTAAGAGAAA TAGAACTGGT
    20881 ATTAGAAAAC AGTCAAAGCC AATCGGATCT TTCTTATTTA TTGGTCCGAC AGGTGTTGGT
    20941 AAAACAGAGT TAGCTAAATC GCTATCTGAA AAAGTTTTCG GTACAAAAGA TTCTATGATT
    21001 AGAATTGATA TGTCCGAATA TTCGGAGAAA TTTAATATTA GTAAATTAAT CGGAGCACCT
    21061 CCAGGGTATA TCGGTTATAA TGAGGGTGGT CAGTTAACTG AAAAGGTTAA GAATAAACCA
    21121 TATTCTTTGA TTCTTTTTGA TGAGATAGAA AAAGCTCACC CAGATGTGTT TAATGTGATG
    21181 TTACAATTAT TGGATGAGGG GTTTTTAACA GACGCTAATG GTCGTAAAAT TAATTTTAAA
    21241 AACACTATAA TTATCATGAC ATCCAACATC GGCCTTAAAG AGGTCCAAGA TTTTGGTACT
    21301 AAAATTGGTT TCTCGGACTC TGATTCAGAT AATCAAGAAA ATTCTAAAAG TATTATCGAA
    21361 AAAAATCTTA AAAAAACTTT TAAACCAGAA TTTATTAATC GTTTAGATGA TATCGTATAT
    21421 TTTAATTATT TAAGTGATAC CGATATTAAA AAAATTATTG ACTTACAATT AAAAGATTTT
    21481 GAGGTTAGGT TAAATGAAAT GGGTTTTTCT GTTAAGATAG ATAAAAAGAC AAAAGATTTC
    21541 ATTCTTGAGG TTGGTTATAA TAAATTGTAT GGTGCTAGAG AAATACAAAG AACCATCCAA
    21601 AAATATATTG AGGACCCTAT TTCAGATGAA ATGCTAAAAA TGGGTTTACC CAAGTCAGGT
    21661 AAAATTAATG TAAAACTCAA TAGCTCAGTA AATAAAGTAG TTGTGAGTAT TACAGAATAA
    21721 AAAAAAATAA AAAAAATAGT TGTTATTGTT GCCTTATTAA CTTTTATGAC TATTTATATA
    21781 GGTAGTTTAA AAGTTACTTA TATAGATGGC AACAATAACA ATTTATCTTA GAAAAAATTT
    21841 AGGGAGAGCG CTTTCCTATA CGGAGTTAGA CGCTAACTTC CAAAATGTTA AAACGGCTGT
    21901 TGAAGGTCTT GGTATTACCG ATTTGGGTGA TGTTGTTTTA CTCAACCCGC AAAATGGTGA
    21961 TATTTTCGCT TACAATAGTA CGACAAATAA GTTTGAAAAC ACGCAAGACC TTGCGGGTTC
    22021 ATACACTTTT AATCAGATAA GTGTTACAGG TATGACGGAA AATTATAATC CGTCATATTT
    22081 TGTTTCATAT AGTCCGACAA CTGGGGAATT TAGTTTTTCA GAAGTGGTTT CTGGTACTAG
    22141 CGGTACTGCT GGTAGTTCTG GTGTTAGTGG TGTATCTGGT TCATCGGGTT CTAGTGGTTC
    22201 AGATGGTACT TCTGGTTCCT CAGGTTTAAG TGGTACAAAT GGTTCTCGTG GTGTTTCAGG
    22261 TTCATCAAGA ACATCTGGTA CAGCGGGTAC TTCAGGTACA AGTGGTAATA GTGGTGTGAA
    22321 TGGTAATTCT GGTTTATCCG CTTCGGCAGG AACTTCTGGA TCCACAGGTA CAAATGGTAC
    22381 TGCTGGGGTT TCTGGATCTT CTAATAGTTC AGGTTCTGCG GGTACTTCAG GCTCAACTGG
    22441 TACGGCTGGT AATGCTGGTT CATCAAACCT TTCAGCTTCT TCAGGAACAT CTGGTTCTTC
    22501 TGGTTCTAAC GGTTCTGCTG GTAATGCTGG ATCTTCAAAC CTTTCAGCTT CTTCAGGAAC
    22561 ATCTGGTACC GCTGGTACTT CTGGTTTACC AGTTCCTTCT GGGTCCTCAA CATTGTCAGG
    22621 AACTTCAGGT TCTTCTGGTA CAAATGGTTC AAATGGGGTT GTTGGTAATA ACGGTGCATC
    22681 AGCTTTAAGC GGAACAAGTG GTTCTTCTGG TTCTAACGGT TCTGCTGGTA ATAATGGTAA
    22741 TAATGGTGCT TCAGCTCTTT CTGGTACATC AGGAACATCT GGTTCTAACG GTTCAAATGG
    22801 TGTTGCTGGT AACAATGGTG CCTCTGCTTT AAGTGGAACC TCTGGTTCTT CTGGTTCTAA
    22861 CGGTTCTGCT GGTAATGCTG GATCTTCAAA CCTTTCAGCA TCATCAGGTA CATCAGGTTC
    22921 TAGTGGTACA ACAGGTACTG GCGGTAATAA TGGTCAATCG GGATTAAGTA ACTCCTCAGG
    22981 TACTTCAGGA TCAAGCGGTT CTACGGGTAC TGTGGGTTCT GCTGGCCAAT CTGGTTTATC
    23041 CAGATCTTCA GGTAGTTCTG GAACAAGCGG ATCAACTGGT TCTGCGGGTA CCGTAGGTTC
    23101 ATCTAATGTT TCAGCATCAT CAGGAACATC TGGTTCTTCT GGTTCTACAG GTACAGCTGG
    23161 TAATGCTGGT GCATCTAATG TTTCAGCATC ATCAGGAACA TCTGGTACTG CTGGTACATC
    23221 AGGTCTTCCA GTTCCTTCAG GCACATCAAG TTTAAGTGGT TCTTCTGGTT CAACAGGTAC
    23281 TAACGGTACT AATGGTGTGT CTGGTAATAA CGGTTCTTCT AATATTTCTG GGACATCTGG
    23341 TTCTTCTGGT TCTAACGGTT CTTCAGGTAA TACTGGGGTT AACGGTACAT CAAATATTTC
    23401 TGGAACCTCA GGATCAACTG GTACGGCTGG TACTGCTGGT AATGCTGGTT CTTCAAACCT
    23461 TTCAGCATCA TCAGGTACCT CAGGTTCTAG TGGTACAACA GGTACAGGAG GTAATAATGG
    23521 GGTATCAGGT TTATCCAGAA CGTCTGGTAC TTCTGGTTCA ACTGGTTCTG CTGGTACTGA
    23581 CGGTCAATCT GGTTTAAGTA AGTCTTCAGG GACTTCAGGT TCAAGTGGTT CAACTGGTAC
    23641 TGCTGGTAAT GCTGGGTCTT CAAATATTTC AAATTCGTCA GGAACCTCTG GTTCAACTGG
    23701 TACAGCTGGT ACGGCTGGTT TACCAGTCCC TTCTGGTTCA TCCACATTAA GTGGAACCTC
    23761 TGGTTCTTCA GGTACAGCTG GTACAACAGG TATGAGTATG ACCCCTGGTG CTTCAGGTGC
    23821 TTCAGGAACA TCAGGTTCTT CTGGTACTGT TGGTAGTAGT GGTAATGCTG GTGGTAACGG
    23881 TACATCAAAC GTATCTGGTA CATCAGGTTC ATCTGGTTCT AACGGCTCAA ACGGTATTGC
    23941 TGGTAACAAT GGGGTTTCCG CTTTAAGTGG TACATCAGGT TCAACGGGTT CTAATGGTTC
    24001 AAACGGTATT GCTGGTAATA ATGGTTCTTC CAATGTTTCA GGTTCATCTG GATCTTCTGG
    24061 TACAGCTGGT ACTTCTGGTA TGCCAGTCCC TTCTGGTTCA TCCACATTAA GTGGAACCTC
    24121 TGGTTCTTCT GGTACAAACG GTTCAAATGG TGTCGCTGGT AACAAAGGTA CATCAAATAT
    24181 CTCTGGAACC TCTGGTTCTT CAGGTACAAA TGGTACTGCT GGTGCTGCTG GTAACAACGG
    24241 TGCATCTAGC GTATCTGGTC AATCAGGTAC TTCTGGTTCT TCTGGTACCG CTGGTACAAC
    24301 AGGTATGAGC ATGGCTCCTG GCGCTTCAGG TGCTTCTGGA ACATCAGGTT CTTCTGGTAC
    24361 AGCTGGTTCT TCTGGTGACG CTGGTAATAA CGGTGCTTCC GCTCTATCAG GAACGTCTGG
    24421 TTCTTCAGGA ACAAATGGTT CAAATGGGGT TGCTGGTAAT AAAGGTACGT CTAATGTATC
    24481 TGGAACAAGT GGTTCTTCTG GTACAAATGG TAATAATGGA GTTGCTGGTA ATAACGGGGC
    24541 TTCAGCGGTA TCTGGCTCAT CTGGCTCATC TGGTACAACA GGTACTGGTG GGTTTAGTGG
    24601 TGCACATGGT GCATCGGGTG CTTCAGGTTC TTCAGGTTCT TCTGGTACCT TAGGTAGTAG
    24661 TGGTGAAGGT GGCGTTTCAG GTTTATCTAG AACATCTGGT TCTTCTGGTA CCTCAGGGTC
    24721 AAATGGTAAT TCGGGTAACA ACGGTGCTTC AGCTTTAAGT GGTACGTCTG GTTCAACAGG
    24781 TTCTAATGGA TCCTCTGGTA ATTCAGGCGC TAATGGTGTT TCAGCTTTAA GTGGTACGTC
    24841 TGGCTCATCG GGTTCTAACG GATCTTCAGG TAATGCTGGT AACAAAGGCG CATCTAACAT
    24901 ATCAGGAACA AGTGGTTCTT CTGGTACCGC AGGTACTTCA GGTCTTCCAG TTCCTTCAGG
    24961 TTCATCGACA TTAAGTGGTT CTTCTGGTTC TTCTGGTACT AACGGTACTA ATGGTAACGC
    25021 AGGTAACAAC GGTAATAGTG GTTTATCTGG TCAATCAGGG TCTAACGGTA CTAACGGAGT
    25081 TGCTGGTAAT AATGGTACAT CTGGATTAAG TGGTATCTCA GGTTCTAACG GATCAAATGG
    25141 TACTAATGGT AACAATGGGG TTGCGGGTAA CAACGGTGCT TCAGCTCTTT CTGGTACATC
    25201 TGGTTCTTCT GGTACCTCAG GGTCAAATGG TGATGGTGGT ACTAATGGTT TGTCAAGAAC
    25261 CTCTGGTTTA TCTGGTTCTT CTGGAACATC TGGTTCTAAT GGTAACGCAG GTGCTAACGG
    25321 TAACTCTGGT TTATCAGGTA TTTCTGGGTC AAACGGATCT AATGGTACAA ATGGTGTTAA
    25381 TGGTAACAAC GGTAACAGCG GTGTAAGTGG TATATCTGGT TCTAACGGAT CAAATGGTAC
    25441 TAACGGAAAT AATGGTAACA ATGGTGTTAA CGGTAACAGC GGTGTAAGTG GTATATCTGG
    25501 TTCAAACGGA TCAAATGGTA CTAACGGTGT TTCTGGTAAC AACGGTGTAT CTGCTTTAAG
    25561 TGGCACATCT GGTTCTTCTG GATCTAACGG TACTGGCGGT GTTTCTGGTG CTAACGCTGT
    25621 GTCGGGTGCA TCAGCATCTT CTGGTTCTTC TGGTTCTTCT GGTACATCTG GTGTTAGTGG
    25681 ATTAAACGGA ACCGCTGGTG TTTCTGGTAT CTCAGGGTCT AATGGAACTA ACGGTAATAA
    25741 TGGTGTTAAC GGTAACAGCG GTGTTTCTGG TGTTTCTGGT TCAAATGGGT CTAATGGTAC
    25801 TAATGGTGTT AACGGTAACA GCGGTGTTTC TGGTGTTTCT GGTATCTCAG GGTCTAACGG
    25861 ATCTAACGGT ACAAACGGTA ACAACGGTGT TAGTGGTAAC AGTGGTAACA GTGGGGTAAG
    25921 TGGTATATCT GGTTCTAACG GATCAAATGG TACTAACGGT AACAATGGTA ACACGGGTGT
    25981 TAGTGGTCAA TCAGGTCTAT CTGGATCTTC TGGTTCTAAC GGTACTCAAG GTACAAACGG
    26041 TGTTTCTAGA ATCTCTGGTC TATCTGGATC TTCTGGTTCT ACAGGTACTA GTGGTACAAG
    26101 TGGTCAAGGT ACTAGTGGTG TGTCTGGTAA CGGTACATCT GGTGCTTCAG GTTCTAACGG
    26161 TACATCTGGT ACATTTGGTA ATTCAGGTAT TAGTGGTCAA TCTGGGGTAT CTAGAACATC
    26221 TGGTACTAAC GGATCTAATG GTACAACTGG TGTGTCTGGT AACGGTGGTT TATCTGGTTT
    26281 ATCTAGAACA TCTGGTTCTA ATGGTACTAG TGGTGTTAGT GGTGTTAACG GTTCTGGTGG
    26341 TACATCGGGT GTTGCTGGTA CGAGCGGACA ATCAATCAAT GGTACGTCTG GTATCAGTGG
    26401 TGGTTCATTT ACAAACCAGC CTGATTACTT AGTTAGAACA ACCAGTACGA CAACTGTACA
    26461 AAGTGTTAGC TTCTTGAAGG TTGATGTGAC TAACACAAGA TTAGGTATTA ACAACGTTGC
    26521 TCCTGCCTAT ACGTTAGACG TTTCTGGTAC AATATATTCA TCAGGTAACA TAATAGCTTA
    26581 CTCAGATGAA AGAGTTAAGG AAAACGTTAT AACAATTTCT GATGCACTTA ATAAGGTGCG
    26641 TAACTTAAGA GGTGTTAACT ATACAAGAAA AGATATCGAA GATAAGTCAC TTCAAATGGG
    26701 TGTTATCGCA CAAGAAGTTC AAAAAGTTAT CCCTGAAGTA ATTTCAATCA GGGAATCTGA
    26761 TGGACATCTA GCTGTAGCTT ACGCAAACAT GGTAGGTTTA CTTATCGAAG CGATAAAAGA
    26821 TTTAGATAAG GAAATCCAAA GTCTAAAGAA ATAAAAGAAA AAGGGGTGTA AAAACCCCTT
    26881 TTTTTATTTT CTTAAACTAT TAAGAGACTT TAAAGCCCTC TCTTTAGCCA TTTTTTTATC
    26941 GATTCTGACA CTTTCATCGA TAAACGTATA CTTTATGTTA CCAAGATAAG AAATTATCTC
    27001 TAAAGCGATA TTTTTGGCTT GTTCAACATC CTTAACTTTA ACATATTCAG ATGCGGAATG
    27061 CATATTGTAA TATCCGACAG AATAATTTAT ACATGAAAAA TCATAAAAAG CACCAAGAAC
    27121 ACTAACATCA GTGTATGGGT GTCTACCTAA AATATAATCA CCCATATAAT CTTCAAGTAT
    27181 GGGTTGGATT GTTTTATAAA AATCACCTTC CTCATCAAAT AATTTAACCC CATTGCAGTA
    27241 ATGTGTTACC CAATCATTTT CTGGGGCATC AAATTGTATT GTATAACCCA CATTTTCGAA
    27301 AAAAGATTCG TCAGATAGGA TTGATCCGAA GCAACCATAT TCCTCAGATA CAAAAAATAC
    27361 AGCTTTTAAA GCCTCTACAC GGTCTAATAG CTCTAAACAT ACATAAACAC CCGCTTTATT
    27421 ATCCCCACCG CATCCAGTGG GCTTATTTGT ACCTTTTTCA ACAGCATACA ATATGTTTTC
    27481 ATCGTCAACG TGATGTAAAA TATCCATATC AACAATTCTG TGTACAGAAT CTGTGTGCGC
    27541 AACAACACAA GGGTAATAAT CAGCAACACC TTTTGTTACA TAAACATTAC CATGTTCATC
    27601 TATCACATAA TCTAAATTAG ATTGATTTAA GTATTTAGTT ATTTTAGCTG TAAGATATTG
    27661 CTCTTGCCCA CAATATGTGG GTGTTGCCAA TATATCTTTT AATTTGTCTA CACTCATTTG
    27721 AAATAATTTT CTATATTATT TGATTTTATT ACCTGTTTAA CTTTTAAAGA ATAATTTTTG
    27781 TTTTCTGAAT AGATCATATC CAGTGTTTGG TAATATTCAT CTAAACTAAT GTTATTATTA
    27841 ACACCAAAAA CGGTTGTTTG CCATAGTTTA TAATCTAAAA CACTCTCCTT ATAGTTATCA
    27901 AAAACAGCAA AACCGTACTC CTCACCAATC GCTAATGTCA CCCTTGTTGT TGGGTATCTC
    27961 ATACCGAACA AATTTTTGTT CGTCCTGCCA ACGCCAGCGG AGCCAAGTCC AGTTTCTATA
    28021 TAAGCTTGGG CCATAACAAC CTCAGGATAA ATAAACTTAT ACTTTTTTAA AATTTCGGAA
    28081 AATTCTGTCG GTGTTAGTTT AACCTCTTTT TTATGGAACT CAATTTGAGT AACGAGTGTT
    28141 TTATTAATTA TGGTATTTAA ATTTTTACCA ATAAAAAAGG AACCAACCGA TATTAAAACG
    28201 GTGGTTCCCA TTATCATTAA TAAGCTATTT TTCTGTTTTA CGAAACGTAG CTCGTTTTTA
    28261 TTATACCTGT AATACATAAC AATCTTGTTA AGATTACACA AATATAATTA AAAAAACTTA
    28321 CCAAAAAAAC TTTTTTTCTT AATATCTTCA GTTTTTACAA CCTCAGGTTC CGCTAACAAT
    28381 TTATTAACAC CTTCAATAAC CATTTCAGTT GTTATTGTTT TAGAACACTC GAAATGTCTA
    28441 TCTGTATCTT TATGTTCTGG ACACCACTCC CAATCACCTG GATTCAACCA ATGTCTATTA
    28501 AAACAACCAT TACAAGTATT TTCAGTATCA GGAGTGAATA ATCTATAACA ATCGTTAAAC
    28561 TCGGATAGTG GGTAACTAAA ACCAGATATT AGTATTGTTG GTGTACCCAC AGCCCAAGAT
    28621 AACCAACTTA AACCACTGCC GAGTCCAATA AACAATGATG CGTGTTTAAT ATCAATTATT
    28681 CTATCCATCA AATCGATATG GCCACCAGTT TTATCAATGA CACCTTTTAG TGTACCACCT
    28741 AATTTTGAAT CATGCCACGG ATCACCTAAT TTTTCTGATG TAATCATCAC AACCTTATAA
    28801 CCCCTATCAT TTAAGTAATC GATAACTGAT TGCCAACCCC CTGGGTGCAT CCAATATTTA
    28861 GCATGTGCCG AAGCATGCGG GGCAATTACA GCGTATTTAC CGTCAAACCT ACTTGGTTCT
    28921 TCTGGGATAT TAATTAATGG TTTGACCTCC TTATATTGTA AACCTAGAAT AGAAGATGAT
    28981 GTTTCTTGTA GAGGGTGTTG TTTAAAATCA ATTGGTATTT TGGTTTTAAC AACTTCCTTA
    29041 TTATCATAGA ACCAGCCGAT TTTATACATA GCATATAAAT CGTGAACAGG TGTACCTGGT
    29101 TTAACAAAGG TTATTTCTGG GTACATTTTT TCGAACCATT CATTGTGGAA TGTTGAACAT
    29161 AAGATTTCAC AATTATGTTT TTTTCTAAAC TCCTCTACAT ATGGGAACCA AGCTAAAGTG
    29221 TCACCAACTG CACCACTATC TAGGTGTACA TAAACCCTTT TGTTTTCCGC ATTGTAAGTG
    29281 TGTTTAAAAA CAACCTCATT GGTTTCTAAG TCAATAGCGA TTATATTCCA CTCAATAAAA
    29341 TATTCTATCG AACTTTTGGT CCACATATTA TTTGTTATTT CCCATGTGTG GATTGTCTGA
    29401 CCCGTTTTAT TATCGCTAAA TTCAACACGG TATTTTTTAC TCATAGGACC TTTAATCTCA
    29461 AAGAAAGCCC CGTTTATAAA GTGAACGATA AAAGAATTGG ATGGTTCTTT ATGTTCAATA
    29521 CCTAAAATTT CAGTATTGTT GTATTCGTTA ATTAATATGT CCTTCATATT TTTTGTAAAT
    29581 AAAATTGTTA ATTATTAATA AATCCACCAC ATCATTTTCT AAGTGTGTAA AAGCTTCGTT
    29641 TGGATGACAA ACTATTGGTT CTTCATGCAC GTTAAATGAT GTGTTTAATA AAACTGGGAC
    29701 CCCAGTTAAT TTATTATACT CATCAAGTAT CTTGTGGAAT GTAGGGTTAC TGTCTTTTGT
    29761 GACTATCTGT ATCCTAGCTG TCTTATCTTT AGGGTGAACC ACTGTTGGTA TTCTATAAGC
    29821 CCACTCTGGT TTTGTGTCAT ACAGCATTGT CATAAACTGC GCTGTATATC TAGATTTTTT
    29881 AATTTCAAAA ATGTTGTCAG CGTATTCATC CATTACAGCT GGGGCAAATG GCATAAAATC
    29941 ATTTCTCTGT AACTTATTAT TAATCTTATC ATATGTATGT GGGTTTGTGA CTTCACCGAT
    30001 TATACTCCTA TTACCAAGAG CTCTAGGTCC GTGTTCATAC CTACCGTTGA ATACACCGAT
    30061 TATCTTACCG CTGGCCAAAT AATTTGCGGC AACATCTGGT GTAAATAATT CACGACTAAA
    30121 CTTATAACTA TTCCAGTAAT TTTCGCCAAC CTGATCGTCA GTATAACTGG TGCCCATGAA
    30181 CATGTTATCC AGTTTAAAAG GTTTAAAAGC TGGTGTAAAC ATCTTATGTA CCATTAACGC
    30241 ACAACCTAAT GGACAGCCCT CATCACCCAT AGGGGGTGCA ACAAATACCT CATCAACCCA
    30301 ATATAACTCA TTAATCCTTT TATTTAATTT AACATTAGCG AAAACACCAC CAGCTAGGGC
    30361 AATCTTTTTA ATATTTGGGT ACATGTTATG TAGGTTATTT AATAACTGAC ATATTTTTTC
    30421 TTCGAACACC AACTGACCAG TATAAGCGAT ATCCGCTTTA GTGCCAAAAA ATATTTTTGA
    30481 ACCGAGTCTT TTATAATACG CTGAATAAAA ATCCTCATAC AGTTTACCAA ATAAAACCTC
    30541 AGATTGGTCT AAATCAGTGT GTATACCGTT GATCTTGATG CATTCGTTAA AAGCCTCGTA
    30601 AGCTAGACTA TAATGGGTAC CATGACCAGC CATACCAACA ATCTTACCTT CATCCTTAAG
    30661 CCTTTTGAAC CCAACAAATT CGGTTAGCAT TGCGTAATAA TGACCAAATG ATTTTCTATC
    30721 CAATCCTAAT CCGTCTATGA AGTTTAATTC ACCGTTTGAA CCAACGAAAT ATTTAGCACT
    30781 ATAATCACCA CCACTAGCAT CCATTGTTAC AACTAAGGTA TCGTCATCAA AACCACTTAA
    30841 ATAATAAGCG GTTGCAGCGT GAGAATCGTG GTGATCTATA AAAACAAACT TATGTTCTGG
    30901 GAATAAACCT AACCCAAGTT CACTCCAGAA CATCTTAACT TCGTGTTTTG GGTAATAGCT
    30961 TGTTATATAA TCAATACTAT CTATATCTAA ATTAAATTTT TTAAATGCCT CATCTAATGA
    31021 TTTTGCTGGT AGTCTAAATA TATCATTATA GAAATCTTTA TAAACCTTAA TTCTGGTGTG
    31081 TCTTTCTTCC TCTAAAGAGA AAATGATCTT ACCATCTTCT ATTAATGATA TACCGCACGA
    31141 ATGGTTACCC GCTGAAAAAC CTAATATCTT CATTTATTGA TTTTTGTATA TTTCTAATAA
    31201 TTCTTTTGAC CTATTATACC AAGATAGTGA TTGAGCGTGG TCAATAGCTT TTTGTCGGTA
    31261 GTTTGGGTAA TCGTTGATTA TATCATCTAA CCCACGAACT AATTCTGTTA CGACTCTAGG
    31321 TGCTCTCCAC ATACCATCAA AATCAGTTTC CATTTCAATC CAACCGTTTA CAGGTAAACC
    31381 ACACGCAGCG GCCTCTAGGA TTGTTAAATT AGGGTGCCCA GCTTCTAACT CTGACGGGTG
    31441 CATGAATATT GTGTGTCTAT GATATAAATC AACCAATTCT TCCTGGTTAG GTTCCCACTC
    31501 CAAATTTAAT TTTGGGTAAG CAAACACCCA CGGATTTTCT TTTAAAAAGT TCTCATTGTT
    31561 TCTTGGCCCA GCGATAGTGA TCGGTAGGTT TTTAGCCATA GCAGCTTTAA TAGCGAAACC
    31621 AAACCCCTTT CTATCATAAC CATCCATACC AGCTAAACCA TTATTAGCTA AACATAGTAA
    31681 CCTATGTTCG TTGGGTAATT TTTCGGCTGG TTTAAAAAAA GCTGTGTTTA CGCCATGTGA
    31741 GAAATAAATC GCTTTTGGTG TGTCAAAATA AGGGACTAAA AATCTACCTG GCATTAAAGA
    31801 CACTTGTGAG TTAACAATAG CTTTTAAATT CTCCGTAAAA ACAAAAGAAT TTTTACCATA
    31861 ATAAAAAGCG TGGTGGTCAT GTAATTGGTA AATGTAAGGT ATGCCTCTTT CGTGCAACTG
    31921 ATTAGCTAAA TTAGCCATAT GTACGTGCAC AATATCATAG TCACCTGGGT TTATTTCACC
    31981 AGCGTATTTA ATATCAACTT CGTGACCTAA AATTCTTAGG TTTTGTGTAA ATTCCCACAC
    32041 AATTTTTTCA ACAGCACCCC AATTCGGTGG TGGTACTGGA ATTCCGCATC CTGGGTGTAC
    32101 TTGACAAATT CTCATAATAA TATCTTAGTT TGTAAATATA GCAGCGTAAT CGTTGTCTTT
    32161 ATTTTTATCT TTTTGATCCA CAATTGAATA ACCTGGTAAA TGTTTAGTGT AAATTTTATT
    32221 GGCCATCGCA CCATGTAAAT TCGCCACCTT TGTCATCCAT AAATCGAAAG CATCCCATTT
    32281 ACAGGTTTCA AATTTCTCAA CAAAAGTAGG TAATTTTTCT CTATTAATCA AGTACGATTG
    32341 TGCTGGGGCG AATATACTTA GATTTAACAT TAAATCTTCA CGTTCCCCAG AATACCTTTC
    32401 AGCACAATAA TTACCAAAAC CAACCATATC AACATTCTCT TCTTTAGCTA AACCAGACCA
    32461 TCTAACTAAA TTATCGTATA ATTCTTGATA AGGTGCATCG ATGATTACAT CCCCTTCAAA
    32521 TATTAACACA AAATCATATT TACCGTTATC TGGTAATGTG ATACCATTTT TATGGGCTAA
    32581 GAAGCAACCA TAGTGCCCTG GTGATAACTT AAAGTATCCT GGTTCAGGTG CGATATCATT
    32641 AGGTCTATTA CAGGTGTCGA TTGGTGGTAA TTCTTTATAG ATTTCATTTA CCTGTTGGTA
    32701 GTATTCAACG TTATCAAAGT TACTAGCAAA ATCTTTTAAA GAATGCGCTG ATCTAATCTC
    32761 TTTTGGGTTC GTTTGTGGTT CGGTAACTAA ATGTACTACT CTAATTTTGG GTTTGTCATT
    32821 AGACACGTCC GATAATTTAG CTAGATCACC ATTATAGGTA AACATACCAT TATTTGGTAA
    32881 AACGTTTTGT AGGTAATTTC TATCAATTAA AATAGTTTTA TACTCTATAA GTTGTTGAGT
    32941 GTCTTTATCA AAAGAACTAT ACTCAACCAA ATATTCATCA TTAAAGTTTA AATCGTAATC
    33001 AGTAATACTG TACCAAGCGC CTTTACCCGT TACGGTTAAT TGATCCTCTT TAACTAGGGA
    33061 ACCATTTTTA TTGATTTTAA TATTTATGAT TCTACTATCT ATAGAATTAG ACACCTGGAG
    33121 GTATGTGACG AATTTATTTG GTATTGAGCA TGGTAATATT GTAAAATATT CAACCCTAGA
    33181 GTAATCCCTG TGATAAAAAT TATCCTCGAC CCCTTTTTTA AACAATTCCT CATCAACCAA
    33241 ATGAATATTA TGCATCTGAT TTCTAAAAGC AAAATACATC ATATTTTCAT ACCCGTTACT
    33301 AAATGAACCC CATTTATCTT TAAGATCTTC ATAGTCCTTA GCACAACTAA TTGGTTCTGT
    33361 GGTGTTTAAA AAGAAATCTG GTTTAACACC CATGAAAAAT GTTGTGACCG AATGACCTTC
    33421 TGGGTTATTA GGCATATCAC CAAAGTATGC GGATTTTACA TCAAGAATTT GTGATATATT
    33481 GTCAAGATAT TCACCATTTT TAAGGATATA GTCATAATTT AAGAAATATA CTTTATCAAT
    33541 ACCCAATTCT TTCGCTAATG AGGCACCGTT ATAGTAATTG GTGTAGCAAG TTGGTCCATG
    33601 GTAAACATCA TTATTCTCAC CCCTTAAATT AACGAAAGCG AAAAAATCAT GTTCACTATA
    33661 CCTACTTTGT GAATAAAAAG TATGTTTGGT TAGGATATTG TTCTTATCAT ATATCGCATA
    33721 ATCCACTAAT TCCTGTAAAG AAGGTGATAT TGGCAAGTGT GACGTTAATA TAACTTTTCT
    33781 ACCAGTTTTT TTTGCAGCCT CAATACATTC CACCGTTGTT TCAAAAGAAC TTTTAGTGGT
    33841 TGGGTATGTG GAAATCACTA TAGCCTCATT AGATCTATTA ATCTCTTTTA CTGTTACTTC
    33901 TGTTTCCATT GGTAACACCT CTTGAAAGTC AAGACTATTA TCTAAAACAT CTTTAATCAT
    33961 TTCACAATTT TTATCAAAAT CAGAGAAATC AAGATATTTG ATATTACCAA ATTTGTTAAA
    34021 ATAATTTAAA TAGACACTTA AATTATAGAT CATTATTGGC ATATTCCATG AAATTGCTTC
    34081 ACGAATAACC AATGGCATTG TTTCTTTGTC ATTATCACTA CCCCTAGAAG TGAACAGGAA
    34141 TAAATCCATC GCTTTATAAA AACGATCAAC ATCTTTTCTC TCACCATGCC AAGTAACATT
    34201 TTTTGGTTTA TTAACCATTA ATGGTTCCCA ATAGTACGCA AAGTTGCCAG CTTGATTACC
    34261 AACAGAATGG AACTCATATT CAGGCATAGA TCTAGCATAT TCAAAAAATT CGGCCTGATT
    34321 TTTTCTTGGT GTAAACAAAC CAACATGTAA CACATGTTTT TTATTCGGAT CTAAACCGAG
    34381 TTCTGATAAT GCGGTTTCTC TGTCTGGTCT ACTTTTATAT TCAATAGGGT ATTCAACTAA
    34441 AACCTTCGGA ACTTCTTTTA TTGGGTCAAA TAATTTAATC TGCCAATTTG ACACAAACAT
    34501 AAATTTATCG GGGAAGAATT TTTTTTGTGT CGCATCATAA GATGAATCAT GGGATGTTTC
    34561 AACAATTACA TAACCCCTAT CTTTCTTATA AATTTCTTTG GCAACATCAA AATCCATAAA
    34621 ATATTCAGGG ATTTCTTCTA GATGAATAAT ATCAGGTGAG ATTTTATTAA TAATTTGGAC
    34681 TAAATCCATT TTATTTTCGC CAAGAGTAAA AAATTTATCT GGTTCAACCA TAGATGTGAT
    34741 CTTATCTCTT TGTACAACTA AAACACCACC AGTATGATTA GACCATTCAA CGACATAAAT
    34801 TTCAAAGTCG TTTCTCAATA ATTCTATTTT TTTCGTAAGA TATTGTGGTA ATCCACCTGT
    34861 AGATAGGTGT GGTGCTATGT ATAATAATTT TTTCATTTTT ATATCGTATT TGCACCACAA
    34921 ATATAGTAAA AAATGAAACA ATTATAAACA AAAAAAGGGT GGAAAAATCC ACCCTTTTAG
    34981 TATTTTGGTA TAAACCTTAA GATTATCTCA ATCCAGCGAT ACCGAATTGT ACGATGTTCT
    35041 TACACTTGAT CACACCATAG AAACGGTTGT TAACCATTTT CTTAGCGTAA CGAGTCATGA
    35101 TACCCTTTAC TGGTGCGAAA GTGAATGGGT TATACATTGT TGGAGTTAAT TGCATTGGCA
    35161 CGTATGGTGC GTAGATGTAA CCAGTATCCA ATAATGATGT ACCTTTGTGA CCCATCAAGA
    35221 TAGTGTCAGC TGGGAAGTAA GGATCACGGT ATACTTGGTA TCTTCCACCC AATGAACCGA
    35281 TTCTCTCGAT ACCCATGTTG AATTTATCTT GCTCAGGAGC TGCGTTTGAT ACGTGGAAGT
    35341 ACTCTAAATC GTCCAAGATA GCTGAAACTT CAGCAGAAAC AACGATCCAG TTAGCACCAC
    35401 CTCTCAAAGT AGCTTTGTGG ATTTGAGCAG AAACTTGGTT GATCGCAGTG ATCAAAGTTT
    35461 GGTTCCATTC TTTTTGAGTA TAGAAACCGT TTGATGCAGA TAAACCACCA GTGTTTACTC
    35521 TTGAACCAGA GTAATCCCAA GTCATTCTCC ATGCAGCACC TCTTCTCAAG TCTCTTAAGA
    35581 TTTCACGGTC GATTTCAGCA GCAACTTGCT CAGACAATAA AGCTGTTAAT TCAGCTTCAG
    35641 CATCAATGTT ATGGAACGCT GATACGTCTT GAGCTAATTC TGGTGACCAT TGAGCTCTTA
    35701 ATTTTCTTTC GATAACAGAA ACTGTTACAG ACTTAAGTTC GAAAGAAACT TCACCCATTT
    35761 GATCTTCATA CTCTAATGAA TCGTATTCTT TAGCAGTAAC AGTCAAACCA GTTAATGGTA
    35821 ATGCAACTGA TGCACTATTG TTAACAACAG CAACATAGAT GTCACCATTA GCTTCCATGA
    35881 TTGAATTACC GTACTTTTGT GCAGGTAAAT AGAAATCGAA ATCAGCGTTA GCTGTAGCTG
    35941 AAGTCATAGC CAAAGTTGAC ATAACTTCTT CTGCGTTCTC CCAGTTAGTG ATTGAAGCAC
    36001 CGAAGTTAAC TTTCATGATT TCAGTAGCGC CAGCAGCGAT TGAAGTACCA GCTTTAGCAG
    36061 CATAACCGTT ACCAGTTGCA GCGAATTCAA ATACGTTAGC TGTAGTTACA GTACCAGTTA
    36121 AGGTTGTAGC CGCACCTTTT GAGTTGTCAT AAAGACCGTT CTCACCGTAG AATGAATCAT
    36181 ACAAGTTAGC ACTAACTTGA GTACCAGCTG GATCGATACC AGCAGCACCA GCTGCGAATG
    36241 CTGAGTTTTC TAATTTTGGT ACGAAGTAGA ACAATTTACC AATAGGTAAG TTCAACGCCT
    36301 GTACAGAAAC GATTTCGTTT GCTAATAATT TTGAGAATAC TCTTCTCACG ATTGGGAATA
    36361 CCACAGTTTC GAAAGAACCT TCGTTACCTA AAGCAACTGA TTCATTAAGC ATGTAAGACG
    36421 CTTGGTTTTC AAATAATTGT GCGATATTCT CTTTTCTGTG ACCACCTAAG CCTTCTAAAA
    36481 GACCTAAGCT GTCCCATCTT TCAATAACGT CAGTACGTAC AGCTTTCAAG TGATTTAAGC
    36541 TTACGTTACC AACTTTTCCT GATTCTAATA ATGCTCCCAT TTTAGTATTT TTTTTAAGTT
    36601 TGTTTTATTG TTATTTTTAA TTTTAGATTT TACCGATGAT CTCAAGAATT CTTGATAATT
    36661 GTGGATTCTG GTAAGCTGTT GATTCATTTA ATTTTGAAGA ACCACTAGCT TTAGGAGATT
    36721 CCATAATTTT TTCTTCAACC ATCTGCTTTG TTGCGGCTTT ATTTGAACTA AATTGACTTT
    36781 GCATCGTATT GAAGATCTCT CTAGACTCGT TCAAGTTTTT AGCGTTGTCG AATCTTTTTA
    36841 AGATTTCTAA TTTCTCATCC TTAGTGGTTG AGTTTTCAGT GATCAATTTA ATTGCATAAG
    36901 TCAAATTAGA AGAAAATAAT GCAACTTCTT GTAATTGCGA CTTAAGGTTT TTGATTGCAT
    36961 CTTTATAGTC AGCCTCAGAA CCTTTAAATT CTTCAACTAA ACCTTTTAAT CCAGTCAACT
    37021 CCTCTGTCTT TTTATTATTT TCAGCCACTA CTTCTTGGTA TTTCTTTCTC ATAACAACCA
    37081 AACTTTCGTG TAACTCTTGT TCTTTGTTTT TCATATGAGC TTTTGCTGTA TTATGGTCAA
    37141 CGTCTTCTTC AACTGTTTCT TCAACTGTTT CTTCAACAGT CTCTTCAATT TTTTCTTCGT
    37201 CACCTTCTGA TACAGGCTCA TCTGTTTTTT CAGCCACTTC CTGAGTCTCA TCGATAGTTT
    37261 CTTCTAAAGC GTTTACATCT TCTTCAGAAA TTTCGATCTC ATAGACGGGC TCTTCTTCTA
    37321 ATTGGGTTGT TTCATCTTGC ATTTCACCCT CAGCGATTTT TAACTCCTCA TCATCACCAG
    37381 TAATTTCAAA TTCTGGGTTT TCAGCTGGAG CTTCCTCATC ACCTTCAGGT TTTTCTTCAG
    37441 ACGCTTGGAT ATTAATTTGA ATACCACCAT CTGGTTTTTG CACGATTTCG ATCTCATCCG
    37501 CTGGGTCCAT AAGGTCAAAG TGTTTAATAA CCTCTTCATT AGGTTCATCA GTTAAATCAA
    37561 TAACTTCTTC ATCACCTTCC ACGTCATCAA TGGCTGGTGT TTCAGCGTCA TCATTATTAA
    37621 TCTGATCATC ACCCTCTGGA TTTTGATCAC CAGGTAAACC TTCACCTGGC ATGTCATCTG
    37681 TTAACTCTTC GTTAGTCCAA CTTTCATCTA AAGTTTTCTT AACAATATCT TCCAATTCCT
    37741 CTTTAAGAGT GCTTTTTAAT GCATAATTAG CGTTTTTCTC AACCGCTTCT CTTAGTTCCT
    37801 GAATCTCAGC TAGAGTTTCT GCCAAAATAT TTGTTTTGCT CATGTTTTAA TTTATTAGAA
    37861 AATTATTATG ATATATTATC TTAGTAATAA ATATGTTGAA AAACACGAAA AGTCGAAAAA
    37921 GCGAAAAAAA TTTGATTTTA TATAAAAAAA TGTTATAAAC AAAAAAAGCC GCTAATGCGG
    37981 CTTTTGTTAT TTGTTTAAAG TTTTAAAACT TTTAGGCGTT TAATTCAACA CCTTCTGGAA
    38041 CGATAATTCT CGTGTAACGA GATTCATCAA CTTTAAGGAT TCTGTAATCA CCCATATAAC
    38101 CCTCCAGGTC TTTGATAACA GAGGCCTCAG CATCTGTAAC AGAGATTGCT TTAGTTAAGT
    38161 GGTTTTCCTT GATTTTTTTA ACTTTACCAG TTTGTTCGTC TTCAACAACG AACTGAATAG
    38221 TTACGGTGTA CCAATAGTAA TTTCTCATAA AAAATATTTT TTTGTTACTA CAATACTAGT
    38281 AAAAAAAATA TCTTAAAGCA AATTAAATTT TTAAAAATTT ATTCAATTTG GCTACTAAAT
    38341 CCTCTTTTGA TTCTCCACCA GTGTACTTTT CACCAGTCGC TCTATTAACA CCTTTCGTCT
    38401 CTTCAATCTC AGAAGGTTCT TTTAAAACCT CATCATATTT CGCAAAATCT TCAGCATCTT
    38461 TATAAAGATA TGAACCTGGG GTTGACGGTG ATGAAACGAT GTCCCAACAA ATTAATTCGA
    38521 AATCACTTTG GACAACATTC TTACCACCAA CCTTTTTTAA TGAACCAACA CCTCTAGAGG
    38581 ATATACCTAG AGTCATACCG TATGAAAGAT ACATGGCAAC TAAATCACCA TTACAAGATA
    38641 TAACACCATT TCTTCTGAAA CCTTCGGAAA CTAAAATCTC TAATTTACCT ATCAAGACAT
    38701 TGTCTTTCCA GAACATATCC ACTATTCTGT GTGGTGAACC ACCTTTTAAA GATATTACAG
    38761 ATTCCTGTGG GTGATCTAAT TCATGGAAAC TAGCGTTTCT TGCAATTACT TCTCTATATT
    38821 TTTCAACCTC ACGTCTTAGG ATATCTTCTG GATAAACCCT ACCGTTTCTA TTTTCAACAC
    38881 CGTACTTTTG TAGTGTTGCG TAATAATATA TTGGTTTTGA TAAATCTATA GGTCCTTGAA
    38941 CACTCTCTTT TAATATCTCA CCTGTTATGG ATTCAGACAC AAAACCAGCG TCACCTTCTA
    39001 CTAGGATACC AAAACCCTCC TCGTTTTCTT TTAAAATTTT TAAGCCCATT TTTAAAATAG
    39061 ATATATCTAA TAAATATAGG GGAAAACAAA TAAGGTCTTG TTTTACCAAT AAAATGATGA
    39121 ATTAATTATT CATCAGATAT ATTAAAACCA ATACGATCAT CAGTTATTTT TGATTTTTTC
    39181 AACCTCTTGA TTGTATCAGA ATATTCGTTC TTTAGAATGT ATAATGAAAT AAAAGTTTCC
    39241 TTTAAATGGG CCATTGTGAA GTTATTAGTG TCTTTAACCA ATTGGTTAAT GTTATATAAC
    39301 TTCTTATCCT CATCATTTAA AATTGAGTTG AAGAATATAG CCCTATCTTC AGAATTCGGT
    39361 TTTTCAATTT TATATTTCTT ATCAAATCTT GAAGGTCTAT CTTTTATCCT ATCTGGAATT
    39421 TTTTCTAGGT TATTTGTTGT TGCGACATAC ACAACATTTT CAATTGAGTT AAGTCCATCT
    39481 AAAAAATTCA GGAAGACTTC CTCGCCAAAC TTTTCAATCA CAAGATCTAT ATCTTCAATA
    39541 ACACAAAGTA GTGGTCTTGT CTTCTCAACC TTTCTAACTA GTTTAGCTAA CTCAACCCAA
    39601 TTATACGGGT TTTCAAAATA TATACATAAC CCGTTATATT TTTTTAACTC ATCAACTAAT
    39661 AAATGTATCA ATGAAGTTTT ACCACAACCT GGGTCACCAT ATAATATGAC ACCTCTTTTA
    39721 GGTGTTAGGT TGTAATTTTT AAATCTATCA ATATTATCCC AAAAAGTTTT TAAATCATCG
    39781 ATTATTTCTT TATGGGGTAA AGATGGTAAA TGAAAGAACT CATCACTTTT ATACGATAAC
    39841 TTTGAAATAC CAAAACCATT ACTATCATTA TATATCATGG TATATAAACC AGAATCGACA
    39901 GTAGCGACAG TTTTAAAATT AAAATAAAAA TCTGTATTGT TTATTGTATA CCAAGATTCA
    39961 ATAGTTGGTA ATAAGTTTTC AACGTGATTT TTTAAAACTT CAGCGCTATC TTCAGGTATG
    40021 TACTCATACA ATTCTTCTTG TTCCATCATT TATCTTTTTC GAATAAAAAT CTAATTTATT
    40081 TTGTTGTAAT GCCTCAATAA CAAGATTAGA TAATTCTTTC ATGTTTTTAA ACATTAAAGT
    40141 TGAATTAAAT TTAATCTTTT CTTTCGGGTA TACAGTAACC TCAACAAACA TAAAGCTTTT
    40201 CTTATTTAGT GACATACCTG ATGCCCTTAA ATCTAGGTCA ACAATAAAGT ACTCATTAAA
    40261 AGTTGTTTTA TCTAGATTAT CCTTTATGTT AATCATTATT TTTTTTCTTA TGGATCTTAT
    40321 GAAGGATTCA TAATTTTCCG TTTCTTGGGG TATAACCCAA GATTCAACGT TTAAATAAAC
    40381 AGCGTTTAAT TTAACAGCAT CTATTGTACC GTATTTTACT CTAAACTTAT CATCAACGAA
    40441 AAGTTTCTTT TCTTTACCAA ACTTTGTTTG CATTTTGTTT TTCCCATATT TTATATTTTA
    40501 TTATTATGAT AATATAATAA TAATAAAATT TATGGTGATA TCCAAATATT TATAGAAAAT
    40561 AAACAATTCA AAAAAACACA TTATGAAAAA ATTTTTTAGC AACCTATTTT CCACTAGCAA
    40621 TAAAGCATCT AGTAAGAGAT TCGCATCATT ATTCACCCTT TTAAATGTTA TTATACTAAC
    40681 ATACATAGCA ACTTTTAAAA GTGCTGACGG TATAACACCA CAGTTCATGT TTGACGCCTT
    40741 ATGTTTAATC GCAGGTGGTG GTTTAGGTTT AACGGTAATC GAAGCTATTT TTAAAAAAGC
    40801 TGATAAGAAG GATTCAATTG AAGATTCGGA ATAAAAAAAC CATGTAAAAA GTAAAAGCCA
    40861 GGGTAGCGAA TCCTGGCTTT TTTTTGTTCC ATAACTGGAA CGGTCCTAAA ACACCGCTTA
    40921 TAGCGGAATA TTTTTATTCA AAAGTTTTCT TAAGATCAAT TATCATATCG ATAGATTCGA
    40981 GCCCTGGTTT TTTAGTGTTC ATATCAATTA ATCTAGTTCT AACCTCTAAA AGTTTTTTAA
    41041 CGATCATGAT ATCATCAGAA TTATTTATAC TATCCTCAAC TAATACTGAT GTTTCATTTA
    41101 TTAAGTTAGT GTAATAATCA TTTATCTTGG ATTCATCGTT TTCAGCGAAT AAGTTTAAAA
    41161 CTTTTATCTG CTCCTCGTTC AATTTTGAAA TCTTGTCATT TAGTTTATCA GTTATCACAC
    41221 CGATAGATTC ATTTACAGAA TCTTTAGACC CTTCAGATCT TAATAGGTGG TTAACTAAAT
    41281 TAGTCTTGTG CTTAACTTTA TCTAAGATAG ATAAATTCTC ATTAAAAACT AACTGATCTA
    41341 TGGAGTTATT AGTACTACCC TCAATTGATA TTAAATTTTC AGCTAAAGGT TTTAATTTTT
    41401 CAACTTCACC TAAATTTAAA CTTTTAAGAT GGTTAATGGA TTCCTCAACA AATTCTTTGG
    41461 CGATAAACTC ATTATCAAAT CTCATGTTAT TTAATAAATC ATAGATTTCA TTGAATTCCT
    41521 TTAAGCTTTT ATTTTCTTTT AAAACTTTCA CATATTTTGC AAACTGCTTC TTAAAATTAG
    41581 ATTCACCATT TAATGTGTAT TCTTTTTCAA GACCAGTTAA CACACTTTCT TTTAATTGTC
    41641 CAAACATTTT CTTCGTATTT TATAAATAAA TATCTATTAT TTTAATAAGT TATCAATATC
    41701 ATCAATTGTT TTCTTAAGAG ATTCATTAAT TAACCTATTT CTATTCTCTA TTTTTTTCTT
    41761 AGTTGATTCG GCTAAATCTT CACCAGCTGG GGCTTCTGGT GCGGCAGCTT CACCCTCACC
    41821 ACCTTCGGCT CCAGGTGTTT CTAAAGGTGC TGTAAAATCA GTACCCATTT CTTCACCACC
    41881 CATGCCACCA CCTAAGTCAG CGCCCATGTC ACCACCAGAA GTACTTCCAC CAGCACCACC
    41941 AGTTTCAAAA CCACCACCAG TATTAGCTGA CATGTTTGTT GGGTCTATTT TATAGATTTT
    42001 ATAAATATCC CTGAAGATAC CAGTTTGTTT GATGGTTTCA CCTAAAGCTT TAACTTCTTC
    42061 CCCACCAGCT TTCTCAACAG CTTGTCTTTG GATATCTAAT TTTATTTCGT CATCACTCAT
    42121 GTTTAAGATT TCTTTCTTAG CATATGTCAT AGACATAGCA CCAAAACCAT TACCAGCATC
    42181 AGAAACAGCG TCACGATATA ACTGAATTTT TTCTTTCCAG TTTTGTACTT TAAGCATTTC
    42241 AGCTTGGGTT GATGGGCTTG TTAATGTTAA CGTGAAGTTA TCCAAGTCAT CTTCAAAACC
    42301 TTTTGTGTAC AAGTGAATGA TAGCCATCTT ATTGAGTTCT TGGATCAAAG CTTTTTGAAC
    42361 CCTATGTACG GCTCTGGCAA ATCTAACATC TAAAATTGCC AAGTTTTTAC CATCACCCAA
    42421 AGTTTCTTCA AAACCAATAA AAGCTTTTGG TACTCTTAAT GCTGCTAACA TCTTTTTCTG
    42481 GATATACTCA ATATCAGCAA TTTCAGATAA ATTCTGGGCA CCAGGTAACG TTTCAATCGG
    42541 CATCGTAAGG CTTGGGTCTC TTACTGGGAT AAAGTAATCC TGATCCACAG CTAACGCATT
    42601 ATATCTAGTA TCTTGTTGCC CGTTGTTTTT ATCTACCATA TTAACTCTTT TAAAGTTATT
    42661 GGCTATCTTA TCAACGTATG CATCAACATC CTTATCATCC ATGTTACCAA CAAAGATTTT
    42721 GTAAACCCTT CTTTCTGGAG CCCTGGTAAC ACGATAAACT AACATCGCAT CTTCAGACAA
    42781 TAATAACTGT TTCCAGATTC TTCTGACTTT TTCAAGCATA GAAGTTCCAT ATGGTAATCT
    42841 TCTATCGTCA CCAAGTAATC TAAAGTGCGC AATTTCAAAA GAATTAAAAT CTATACTTTT
    42901 ATCTTTCCAA TAGAATTTAA TATTCTTTTC TTTTTGTTGG TCATCTAAAC TAGTTACTTT
    42961 AGCAAAACCA GGTTCAGATC TTGTTATTTC AATATTTGGT AACTGGGTTA CACCAACAAT
    43021 ACCTTGCTTT GGTACAATTT TATTGTAAAC AAAGTTATCA CCATATTTAC AAACATTTCT
    43081 TGCCCAAGCT GTTAAGTTAG CGTTAATATC AATCACATTC TCAAAAAGAT TAGTTAGTTC
    43141 TTTTTTAATC CTTGCGCTGT CAGAATAAAT TGTTAAAACT TTACCGTTTT CATTGGCCGT
    43201 TGTAGCCTCT TCAGCAAAAA TATCTAAAGC CACAGATATT TCTGGTGTAT ATTCCATCGC
    43261 CTCATAATCA TAATATGAAG CAATTCTAGT TGGTTCATAA TAGATAGCTT TTTGATATAG
    43321 CTCATTATCA ATTTTTTTCC ATTGATTCTG TAGGAATACC GTTTGTTGAG CCTCTAATTT
    43381 CTTATTCTCT AGTTCTTCAC CACTAAGGTT ACTAAATGAG CTTGGGTCTA TAACATATTT
    43441 AGGACCCTCT ATTTCATTCC CTAGTACTTT ATTTAATCTT TGAAAGATAG TGAAATTTCC
    43501 CATATTTTTT TAATTTACAT ATTCGCAGTC AACATAAGGT GGGAACTTAT AATTCTCTTT
    43561 ATTAGAGTCC CACTCTTTAA GTTGTACATA AGTTGTCATA CCATCAGATT CTGGTGAACA
    43621 CTTGATAGCA GCAATATTAT CAGCCAACGC TACGCCATCG ACTTTATTAG TAATTCTACC
    43681 TGGATCTGGT GATCTAACAA TAGATGTTGA GCCAGGTCCA GCGCTTCTCG CTTGTTTAAT
    43741 TAAAATGTTT CCCATTGTGT TTTTGATTAA TATTTTTATT TTTTTCTAGG GTCACGTCCA
    43801 AATAACCAAC TATATTGTCT AGTATTCTGT AGCATATCGT TTATGCCATC ACCTTCATAC
    43861 GTTTTAGTTG GGTCTGGTGT GCTAGTTATT TTCTCTAATA AATAGTTTGA TTCTGACTTT
    43921 GGTTCATTTG TTTGTATTTT CCAGCTATCT AACATAGCTT TTGTTAAATT ATCAGACTCT
    43981 TGTAATCTTT TAAAAGATCT GTTTGAAACA AATAAACACA TACCCAAGGC CATAATTAAA
    44041 TCATCATGAG ACCCTTTCAT ATGGTCTGGT TTACCATTTT TATAAACAAA CTTTTTAAGC
    44101 TCAGCTGTTA ATCTTTCACT TCTAATTTTA AAACCACCTC TAGAAACAGC CTCTTCTAAT
    44161 GCCGCAACAA TTTGACTTCG TCTATTTTTT GATGCAAAGT TAATACCAGG TGTCATACTA
    44221 TCATCTGGCA TAAAGTAGAT ACTATTACTA TCTTCATCAG AATCGTAATG TAATAACTTT
    44281 TTAGGGTAGT TTAATTCTTT AAGTTTTTGT GTTGTTGCTA TACCCATACC ACCAGTAATA
    44341 TCAAATGTTG ATAACGCATC GTACATTCTA CCGTACTGAT CTACTATTAA AGCAGCAATG
    44401 TCTGGGGGTA CTTTACCATG ATATTCTAAA ACCTGTTCAA AGGTATCATA ATCGATTATA
    44461 CACATACCAG TTGCGTCCTC AGAATCACCT CTGGACACAT CTAAAGCCAA TATATATCTA
    44521 TGGCCTTTTT GGGGTAGCTC CCATATCCAT AAATTACTAT CCCAGTTTTT ATCCTTTATC
    44581 AAAGGATCTT TAACATTTTC TTGTTCTTGT TTTCTAATTA CCTCACCCTC AATAACGTTA
    44641 TCACCAGAAC CAATAAACGC ACATTCTAAC TCTTGGTTAA TCATTCGTTT ATTAAAGTTC
    44701 ATATCCCTAC ACATATTTTC ATACCATGTG GAGTGTGGCT TATAACCATC TTCCATGAAT
    44761 TTAATTATGA CATCTGGATG TAGATCAATA ACGGATTCAA TAATATCCTC ATCTTTTTCA
    44821 GCGGCTGGTT TTTGGAACCA GTCAACAATA TCCTTCGTTT TTACTAGTTT TAAATCTTTG
    44881 TTAAATCGTG GATCTTGCCA CCACTTTAAA TGTGTCACAC AGAAACTATT ATCACCTTTA
    44941 ATCGCACCTT CATATGATGC ATAGTAAATT GGGTCTAATC CGTTAGGTGT TGAAATTAAT
    45001 ACAGCTTTAC CACCAGTACC AATAGAGGCC AAACAAGCTG TCCATAATTC TTGTCCACCT
    45061 TCAACGAAGG CCGCCTCGTC AATTAATAGG ATTGTTGGTG TGTAACCACG CAAGGCATCT
    45121 TGTGATGTTG CAACAGCCTT AATTTCAGAT CCGTTCCATA ATCTAACGTG CTTTTGCGAT
    45181 GATTTATCAA AAGATACGTT TACCCAATCT GGTAGTTGTT TAATAAAGTT AATTATCTTG
    45241 TTTTGGAATT CGATAGCTGT TTCCTGCTTG TTTGCAAGAA TCAAAACCTT CTCAGGACGT
    45301 TCTTTGTTAG CAAATGCTGT TAGGACCGCA CAATATGCAG CGGTAACTGT TGATATACCA
    45361 GCCTGTCTGT ATTTTAAAAC AAGATTAAAT CTATGTTTTT TATAGTTAGA GATTAATTTT
    45421 TTTTGTCCAT CAAATAACTC AAAAGGTACA TAACCCTCTC TAGTTTTATC AAAAGTTTCA
    45481 AAATAACTTT CAATAACATA TGAAGGGTCA TTAGCACATT TAGCGTACTC TAATAGTAAC
    45541 TGTCTTTTAT CTGTTATTTG TCTTGGCAAA ATATCTCTTT TCCATATAAA TAGTTTATTA
    45601 TAAACCTAAA TTGCTCAAAT CAAACCCATC GAAATCATTC TCCATGAAAT TATATTCCAT
    45661 AATCTCACGT CTTTTTTGTT TGACGATACC TTCGATTTCT TTTTTTGCTT GGTCCTGGTT
    45721 GTGCTCTAAC AATGACATAA AATAAATAAA CTCATCCGCA GGTTTTTTAA ATAACTCAAT
    45781 AAGAATTAAT TTTTTAACAT CGTAATCGTC TGGGTCTATC AAAGAGTGTA GGTTAGCCCA
    45841 CATGTTAGGG AATAATCTAA TATCCCATAA TTCTGAAATA ATTGTGTCGG CATAGTCGAT
    45901 AACTTTATCA CTATCTTCCT CTGGTAATCC AGGTACAGCA AATAAAGAAA TCAGTCCTTT
    45961 TTTCATTTCA TGTATTAATA TGGGTAAATT AATCGCTTTC ACTATAATTT TAGGTATTTC
    46021 ACCTTCAAAA TCAAGCATAA AGTAGCCCGC ATTGTTTTGA TCGCTACTTT CGATTTGTTG
    46081 CTTAAGCATA TCGTCACTTA TCATATAGTA AAACAAATCG TTAGCACAAA GCGCTTTTTG
    46141 GTAGAAGGTG ATTACGTCTG GCACAATCGC TTCTATTTGC TCACTATATA AATGAAACAG
    46201 GTAATGACCT TTTAGTGCCG CTCCTTGAGC GAAAGCATTT ATGGTTCTTC GTTTAACAAC
    46261 CTCATCACTT AACTCGGCTT CAACATATTC TTTATCCTCA TCATTTAACG GTGACTCCAT
    46321 TTTTGATTCC TCTGGTAATG AAATTTCACC AGGCTCTAAA ATTTCTAAGT CAAATAAAAC
    46381 CTCGTTATAG TCTAAATTCC AGTCTTCACG AACGATTTTT TCAGCTAAAG ACGCCAATTC
    46441 TTTTCTTTTA CCAGATTCTT TGTTTGTTGC GATAAAATTA GCCGAGCCAG CGGACATCAT
    46501 AACACCCATA GGGTTTAGAG AACTTTTATC AACATTAAAA GTTGTACAAT ATCTATCAAC
    46561 CAATTCTTTA TATCGTTCCG ATGCAAGAAT CTCCTCACGC CAAACTTCTG GGTGTGTTGA
    46621 TTGGTCGTAG TATGGCATTC GAGCCAAAGG GTGTTCTCTT TTTGATAATT GCTGTACAAT
    46681 ACTACTAGCA ATTAGATTAG GGTAATCCCC TAGTTGTAGT CCTGATTTTC TCATAAAAAA
    46741 AATGCCTTGT TTATTATAAC AAGGCAAATA TAAGACTTTT TTTTAATAAA ACCAAAAAAA
    46801 TTACGCTTTT GGTCTCCCAG GATTTGTTTT TGGTTTAGGA ATATCAATTT TTGATGGATC
    46861 CTTAACTGGG TTTGGTGTTT TAACTGGTGT TTCAACAGGC CTTTGCGTTT CTAATTCTTG
    46921 ATTGTTTCTC ATATTATAGA TTTTTTTTAC TTTTTATGTA ATTTAAAATT TCTTCTTTTG
    46981 TTATTTTTGG TCTTTCCGAC TCTGCAATAA TACGAAATAT TTCTGAATCA CCAAAATTAT
    47041 TTACAGCATT TTCATTCTCT CTTAGAGAGT CAGCTATTGA TCTTAGTAAT TTGTAAGCTT
    47101 CTGGTTGTTT GTTTAATTTT AATAACTGTA TCGTTTTTTT AACACCATTA GCTTTATATG
    47161 GGTCCATGTT ATCTAGAACT CTATTTAATT CAGGTTCACT CATTTTAGAA ATTACACTAC
    47221 CGTAATTTGG TTCTGAAGTC TTTTGTTTCT CCTTCGGGAA TAAACTTAAT TGGTTAGTGT
    47281 CGTTTACATT TACAACTTTA TAACCATTGC TTTCTAAAGC AGCTTTAGCG TCATCAAAAG
    47341 TTTTTAACTC TTCTTCATCA TTATCCGCCA TGTCGTAGTG AAACAAAGTG TTAGCAAAAT
    47401 CTAAAACATC TTCTTTAGTT TTATTGGTTT CAACACTATC ACCACTATCA TCCATTATAT
    47461 TAAATAATGA ATCATCCATT TTAGGTTTGT TTCTTTCGTC CCACGGAATA TCATAATAAG
    47521 TATAACCACC CGTAATTCTG GATAGTAATG TGTCAATAGT ATCATTCATA CCCCATTCAT
    47581 TACCCGTAGA CTCATCATCA TTTTCTTGCA TAGCGTTTTG AACATCTTGC TGAGCACCTT
    47641 GAGCTGCATC TTTAAGATTT TTAATGGTTT CAGCGGCTTT TTGTAAGTCG CTAATTGTTT
    47701 TTTCTGGGTC CGACATAACC TTACCGATTA AATCATCATT TTGATTTGTT GTTTCCATTA
    47761 TAGTTTTTCG ATTTCTTCTT TTGTTATTAT TTTTAGTAAT TTATCTCTAC TGTATATTTT
    47821 TTCTTTAACA GAATCTATAT CCTCACCATA CCTAAAAACT AACCTGTCCT CAATTTCTGG
    47881 TGATTCAGTT TCCCAAGCTA AGGCTATTAT ACCCTCAACA CAGTCATACA TAGAAAATGT
    47941 GTCTGAATGT ATGGCCAAAG ATAGTTCAAT TTCATCTGTT TTTAAAATAC CCACAGAATC
    48001 AACTTGATCA ACATTAGGTG GTGTTGGTGT ACCGCTCGAG GCTGGTTGCA CATCCCAATC
    48061 ATCACCATAT TCCACGATAT CCAATCTTTT TGTAAAGATG AACTCATAGG TGTTTTGACC
    48121 TTTGAAATCT TTATTAAGTG GGTTTATATA AATTAAATAC AACATATTTA TTTAACTCTG
    48181 TTAACAATAT GGAAGTTTAA TTCACCACCA AAAATTGTTG TCTCACCGTT TGTTTCAACT
    48241 TTGACATCAA CAAAATATTC CTGGGGAACC ATCCAAGTTG TATCAACAGT GAAATAATTA
    48301 TTATTCATAG ACTTATTGGC TATCTCCCAG TCGGTTATAT ATATTACCGC AGGCCCTTGC
    48361 TTAACATAAA GTCTGTAGTA TACCGTATTA CTAACATAAT ATTCGGATAC AGTGTATGGT
    48421 TTCCTTAATA AAATGTTAAC CCTCCTAATT TCACCTTGTG ATAATTTTTC CTCTCTTTTA
    48481 ATACCGCTAA CAGATAAACC ATATCTTGTA TCATCTAAAG CGTCTATATT AAAATTATAA
    48541 TACTTATCAG CGTCAATTGG TACGAATCTT AGTTTAACTT CTGGTCTTTG TTTTCCATTG
    48601 TAGATAATAT TAGACCAAAT GTCATTATAT TCCGTATAAC TGGTAAAAGT ATTTTCATCA
    48661 CCGTAAATAT CAACATAGTA AACACCTTTA GTTTTTTGTG ATACTGGTAT ATCAATACCA
    48721 TTTATTTTAC ATGTTGGTAA CTGATCTAGA TTTGTTAATT TACCATCTAT TACCGAATAA
    48781 AAGAACAATC TATTACTTTT ACCCAAATAG AAAGTAACCC TGTCATCTTC GATGTGGTCA
    48841 TCATATTTGG TTTCAATAAA TGGTTCAAAA AATGTTTGTG TATGTCTGGT AAATAAACCT
    48901 AACGCAAAAA CCTTAGGGTC CCCAGGGAAA GTAAGATTTT CTATAGCATC TGAATATTTC
    48961 AAACAGAATC CGTAATATGT GCCACCACTA GTTATTCCAG TCGTAACACC CGTGGTTATC
    49021 CCTGTTGTAA TACCTGTCGT GATACCTGTA GTCACACCTG TTGTAATCCC AGTCGTAACA
    49081 CCCGTGGTTA TCCCTGTTGT GATACCTGTT GTAATTCCCG TGGTTATCCC TGTTGTAATT
    49141 CCCGTAGTCA CACCTGTTGT AAATCCAGTT ATTGAATTAC TTGTATTATT GGTCGTGATT
    49201 TCGGTTGTGA TTTGGGTGGT TACATCAGTT GTTATTATAT TCGTTGAATT AATTATGCTA
    49261 TTAACAAAAT CGGTTATATC CATTTCAACA TCTTCATTAC CCCAATCAAA ATGCTGTGTC
    49321 GCAATTGGTG TGCTATTCGC TGGAACCGCA CCAATCGGTG AGAAGTTGCT TGTATTTGTT
    49381 GCTTTAACCC AGTTTGATGG TTCTAACGCA TAATCTTTAT TCTCTGGTAT ACTAGTCGGT
    49441 GATGGTGTAA AATCGTAACC ACTACCCTCA TCCCAAAATT GTTTTATGAC GTGTAATTCT
    49501 AAATCAAAAG AAGTTGGTCT ATAGTTATCA TTAAAAAGTA GATTATTCGA TGTGCTTAAA
    49561 AAATCTTTTA TATCAAAACT AGATGTATTT TTAATTTTTA AAATATGACG TGTATCACCA
    49621 TCAATATTAA TTACTTTATC TTTAACGAGG GCTTTGATCT CATCAAAAGA ACAATAAAAT
    49681 AAAAACCTAC TCTTTTCTGA ACCAAAATAT AGCTCAGAAA TTTGGTTTCT TCCCGTGTTT
    49741 ACATCACTAT TTTCAACAAT AGTGTTGTTC TTATCAAAAT ATGTTCTGTA TATACCCATA
    49801 GTTATAAATA TTTTAATTAA TTCGTAAGTT ATGATTTATC ACACCATTTG TCTTATTTAA
    49861 ATTGTTACCT TGTATCTCTT CTATTATTTG AGCCTTTATA TTGGATAACT TTTCTTCAGC
    49921 TTCTTTGCTA ATTGAATTTT GTACCTGACC AATAGAATGC CCGTGTGATA ACACCACATC
    49981 TATTATTTGA TTTATTAAGG TCATTAATTT TTCACCTCTA ATAAAACCGT ATGTGTTATA
    50041 ATCCCTAAGA CCATCATTAT TAACCGATGA TAAAAATTTA TAGACAACGT CTATCGGCAT
    50101 ACCATTATTA GCGTCTTTTA GATAATCTGG TGAATCTATA CTACTGATAA ATAAAAATTT
    50161 ATCTGAATAT AGGACGTTCA CACTGGTCTC TTTTTCATCG ACAACTTCAT TAACAATTTT
    50221 AACTGTTTCA GTCTCTTTCT GTTGAGTGCT TTGGTTGCCT AACCATTTTT CATTACCATA
    50281 TTTTTTAACC AATCGAATAA ATTCGTTAAA TTCGTTAAAT CTAATATAGT CTAAACTGTT
    50341 TGTGTCAGTT GGTTGGTTTT GGGGTATGTT CAATGAAGCT TGTAAACCTA ATGTCGGGTT
    50401 TGTGTACACT GACTTATTAT TTGGGTTTAA TCTAACGACA AAATTCATCA GATTCGGTAT
    50461 TGTATCTAAC GAATCATTAT TCGCACCACC AGAGTTCGGT TTTAGTTGTA ATCTATTCAG
    50521 TAAATTTATA TTACCGTTAA TACTTTCTAT GAGTTGTGTC CCAACAAGTT CTGGATTAAA
    50581 AAATTTTATT TTTTTATTAA CGTAACTAGA TATTATTGAT TCTATTGTTG ATTCTAGTGT
    50641 TTTAGTGTCA TTGAACTCCA ATACATGTCT GACAGTGTAT TGATTTTTTT GTTGTCCGTT
    50701 ATAATACTCT GATCTGGGGT TATATTTATT TCTTGTTAAC CCCTTTTTAC CTTTTTCATC
    50761 TTGAATTGTT TCTTGTGTAT CATATAAAGC CACAACACAT TTTATGTTTT TATCGTTTGC
    50821 ACTTAACTTA ATGTCGTATT CAAAAGTTAG TTCAATGATA TAGTCAATAA AAATATCTTT
    50881 TGTTTTTGTC CTGGTTACAG TCTCTTCCTT ATATCTCACG TTTTTAATAA ACTTAGACAT
    50941 TTGGAATAGC GGGTATTGTT GTTTTACCGT ATTATCATCA TTTATATGTG ATAATCTCAT
    51001 TAAAATTTTG TTATCACCCA AAATAACTTG TTCACCTAAA TTACCTGATA GGTTTGTATT
    51061 ATTAGGGTTA TTAGCGATAT CATTACCAAC AGATTGTCTT TTCTTGTTTT TATATTCAAG
    51121 ATATGTGTCT GTTATGTATA TTGGTTGGCT AGTAACTGGA CCAACAAATA ATATTTTACC
    51181 GTCTGATTGT TTAATTAACC TAGTTACTTG ACCAACTCTA GGTATTACGG ATAAATTATT
    51241 CGGTAGGAAT GGTTCAGCAA CAAATGGGTC CACTTGTTTA GGTGGTGTTG AGGCGTAAGA
    51301 CCATTCATCA TAAACACTAG ACGCAATATT CATACTATTA ACTTTACTTA AAATTTCATC
    51361 AACAGTTTCA TACTCCTTAT ACTCTTGATA AGGGACGTAT CTAATCCTAC CCAAATTTAA
    51421 AGGGTCTGAA TTACTTATAC AAATACCTAG CGTAATATCA GAATTCATTA TTTCTCAAAC
    51481 TTTAACCTAT CATTTAATTC GGTATAAACC TTATCGTATG TAACCTCCAA TTCTTCTAAA
    51541 GTGGTTGTTA ATTTTAATAC GGTTTCTTTA ACTCCATCAA AATCATTTTT TAAACCAATA
    51601 AGTAGTTTGG CCAACTCTTT ATTACTCATT TTATTGGCGT TTTCGCAAAT TTCTTTTAAT
    51661 TTCGGGTTAT TCATAATTAT TGTATTTGTC CATATCCTGT TGTAAGTCCT GTACCAACAG
    51721 TTGTTACATC AATTTTAGCA TTTGTTTTAA TGTGACTAAC CATTAATTTA ACCGTTTCTT
    51781 CTAACGCAAT CATTAAATGG TTTGGTGTCC CGTCTGGGAA AGTTGCCGCT GTTTCAATAC
    51841 CTTTTTCACT TAAATTAGAT TTAAGGTCGT TAATCATAGC AACCTGATTT AATCCAGGTT
    51901 TTAAAGCCCC ACCAACCAAA ACTAAAGGTG GTGGAATAGG TGGCATTGGT GTAAAATTAA
    51961 GTAGTTTAAG TAGTCGTAAG ATTTGATCTA TTATTGACTG ACACCCCTTA AACTTAACAC
    52021 CTTTTAAAGC TTTTAATAGC GATAACAAAC TTTTTAGTGT GGAGATGTAA TCTAAACCTC
    52081 TTTGTTTTAA GAAGTCAGCT GTTAATTTTT TTGCCAGATT TATTAAATCC TTCTTGATTA
    52141 AATTAAATAT GTTTTGAACC AATAAATCGG TAATAAAACC ACCCAAATCT GTTATCATTG
    52201 GCCTCATAAA CGATAACACC TCTTCTGATG ATTTCTTCTT TGTATCACCT TTAAGCGTTA
    52261 AGAATAGTTT GGGTATTATG GTTACTTTTG GTGTTACCAC TGATTGCATT AACGCATATG
    52321 GTATCGCTTT TAATATGTTA AGCTGTATCT CAGCATTAAT TTTTGGTAGA TCCACCACAG
    52381 CATCAATCTC ACCTTCATTT ACAATTTTAT TTATACCATT TTTTAAACCC TTATCTAATA
    52441 AAGACGCTGC TTGATCTAAA TCTGGTACTA GTTTTGTGTT GTCTAAGAAC CCAGTTTCCT
    52501 CCTTTGGGTT TACAGTTTGT GGGTTGTCTG AGGGAAATAT TAGTTTATCA CCCTGTGCGT
    52561 TCCTAAAAAG CTCCTCTAAT GAAGAAATAA TATCATCAGG GTTAATTTCA ATATCCAAAT
    52621 TACCACATGA GGAGAATCTA ATAAAACCAC CAGATCTTTG GTCCACAGTA TTGTCAATAT
    52681 CTTTTAGCTC ATCACTATTA AAATTAAATA CGTTGTCAAA ATCAGCTTTA GCGTTTAGCA
    52741 AGCCACTATC CTCACCATTT TTTTGTACCT GGTTTGGACC ATATTGTTTG TTTAAGAAAT
    52801 TTTTTGCTGT ACTATCTGGT GTTGTCGTGT CTTCCTCCTC ATTACAAAAA CCAAACATTT
    52861 TTTTTAAACC TTTGATTGAT GAGCTTTGCT TTTTTAATGA TTGTTTGTTA ACACCACCTT
    52921 TTAGTGATAA GGACCCCGTT AACATATCCA TTAAAATGGA CATAAAATTG GTAAAGTTAA
    52981 AAGCTGGTAT TGCAACTTCT AAATAGTCAG ATAAAAATTC GGTAAATAGC TTTTTTGAGT
    53041 AATATGAACC GAATTTAAAC ATGAATGTGT TGTTATCGAT TGAGTATATG ACAAATAAAA
    53101 CTCTATCTTT ATACATAACC TCAATTGGGT TAGTTTCAAT AGATTTTTGA GCGGAGTACA
    53161 TCGCAAAATT AAGATGTTTT TTAATGTCAT TACCTTCATA CATTAATTTA CCTACACGAC
    53221 TTTGGGGGTC GATGTTTAAT AAACCAAATG AATCAATCTC TTGTTTAGTG ATTTGAATAC
    53281 CTGTAACAGA ATTAACTGTG TATTTTTCAG GTATTACCAT ATTTGAATCA CAACCAAATT
    53341 TGGCTATAAC AGAATCCTTT ATTTTCTTAT TGATAGCATC GAATTTTTTT ACCTCCGATA
    53401 AACTACCTTT AAGAATTAAA TTTTTAAACT CCTTTTGGCC TCTAGTTGAT TTAACCAGCT
    53461 CAATAAGGAA ATCAATGAAT TCTAATTTAT CTAATTTTTT TTGGGCATCC GAAATGTATG
    53521 GTTTCTGACT ATTAGAAACC ACCATAGATC TATATCTTGA GAATATTTCG CTTTGTGAAC
    53581 CCATTATTAT TCATACTCTT TTTCGTTGCC TTCTGATGAA GCGTTTTGTT GTTTTAAGAA
    53641 CTCCTCAGCC CATTTTCTAT CCTCATCAGT AATTGTCATA TTAACCCCAG GTCCATCAGC
    53701 TGGTTTACCC GCTTTATATA TAATATCACC CTGTATTTTA ATTAACCTAA GTTTTTTTTC
    53761 AATAGAGGAG TCGATTATTT TCAATAGGTC GTTAGTTATC TTACCGACTA AGGCGATATC
    53821 CGAATTTTCG TTAATATCTT TTGTGAATTT TTTATAAGCG GTTAAAGCCC TATTCCTTTC
    53881 ATCCACTATT TCATTGTAAG TTTCCTGCAT AAGGTCTCTC ATGCTTTCTT CGCTTACATC
    53941 AATCTTTTTT TTCCTTGGTA CCATAATTCT TTATTTATAA ATAAATATCA CGCATCCAAA
    54001 TAACTGTCTT TAAAAATCTT ATATAGAGAT TTAAATCTCT TCATACTATT CCTAATTTCT
    54061 TTGGTATTTA AACCAGTCAT ATTTCTAATA TATAGTAAAA TAAGGTTTTT ATTGAACTTT
    54121 GGTGAGTTTT TACCGTCATT TACTTGTGCG AATAATTCTC GCCATTCTTC AAGTATTTTA
    54181 ACCAGGGAAT GGCCAACTTT AAACTCATTA TCAGTTAAAT TATCATCTTT TAGATCCTCC
    54241 CTTATACCCA TGGCTAAAGA TTCGATGAAG ATTGTTAAAT CCATGTCATC GTTATCTATT
    54301 CGATATAGCA ACTCATCTCT TCGTAATATA TCACCCTCAC TTTGGTCTAT ATCAACAATC
    54361 GACATATTTT TTTTATATTC TTTAACCATC TCACCAAATA GGTAGTTCTT ACAAATGGTA
    54421 CCAAAATATG AAAAGGATCT TTTACCTTTT TCTGGTTTGA ACTTTTCGAA TTTTGTCATT
    54481 AAAAATGACA AGGTATCTGC ATGTAAATCA TTAAATTCAT AAGATTGCCT GTAAAGTTTA
    54541 TAGGTTCTAA TGATACTTTC TATCATTTTA TTGATAGGTT CCTGTAAGTA TTGTCTATAA
    54601 ATTTTTTCCC GTTCTTCAAC AGTAGTGGCC TCTAGAAACA TGATTACCGC CATTTCTTGA
    54661 TCTACACCAT AATAATTGCG GTCTTTTTTC TTTCTTGCCA TTACTCACTA ACTTCATTTT
    54721 CCTCATAAAT TATATTTCTA TCTTCGTTAA ACAAATACTC TTTTTTAGCG GCATCCATCC
    54781 AAAACAAAGC CTCTTTTGGG TCGATCTTGT ATTCAATAGC TTCACTATTT TTATACAACC
    54841 AAAATAAAGA ACCCTCCCTC ATATTCAAAT GCTTATAACC AATTTTAGGG ATTACCATCG
    54901 ATTTATAACC ATTTTTATGG AAACGTAATA GGAACTCGTA ATTAAATGTT AATTTAATTT
    54961 GTTTTAACCC CTTGATTTCA TTGTAAACTG AAGTTCTAAT AACCATACCA CATAAACTAA
    55021 TATTTGGGTA CTCTAATAGG ACATCCAAGT CTAAATTACC TAGGCTTTCT GTAAAGTTAT
    55081 AAGCCCAAAC AGCTTCATTA GAGAATCCGA TAAATTCGTT TGTTTGTGTT ACATCGTTAA
    55141 CAATCGGTAA AAACATATCG ACATCTGAAT ATGCTTTAAT ATATTCATCA ACATTTTTAT
    55201 ACCATGTTTT GGAGATTTCA TCATCAAATT CTAAAATAGA CATGTATTCT GTCTTAACTT
    55261 CCTTAGCAGC AAAATTTATT TGGCTTTGGT AGTCTGATTC GAAATCATTT GTAATAACCC
    55321 TGAAATTTAA ATCTTTGTAA GCACTGAAAT CGATTGATTC CATTTTAGCT ACAACTTCTG
    55381 GACAGTTACA AGTCACGATT AAAACCTCTT CAGGTTTAAC ATCATTTCTA TTAATTGATG
    55441 ACACTGCAAT ATCAAAAAGG TCATCAAATT TTTGTGTACC AACATTCTCT ACTGAATGTA
    55501 CTGGGATTAT AACGGTTAAA TTAGTTTTGC TCATTTTGTT CTACTGATTT GTTAATATTT
    55561 TCTTTTATTG TTTCCAATTT TTCAACTTTT TTGTTAAAAA GGTATTCAAA AACCTCACTA
    55621 ACATTTTTAT CAAAAAGTTC TTTTGTGTAT TTTTCAGATA TTGTGCCATC AACCGATCTT
    55681 AGGTTTTCTG GTAAAGTATC TTCTAACCAA TTTTTGATAA AACTTGACGT GATTTCAGGA
    55741 ATTTGATTTT CATCGTAAAC CCAAATACCG TTATCGTCTG TCATCCATTC TGGGATGATA
    55801 TTAGGTACTT TACCGATTAC AGGGACATTA CACTTGATTG CTTCTACAGC AAATCTTCCA
    55861 AATGAAGAAT CATCGTCAAC CCAAATAGCT ACAGCACACT CTTTTAAATT TTCAGCGAAA
    55921 CTATCATGAC TCATTGCATG CATATCTTTA AAAGAGATGA ATCTGTAAAG AGGGTATTTT
    55981 AAGTAAAATG ATTTAATAAT TTTAGCCGCT TTTCTTGTAT CTCTACAGTG GATAGCGATA
    56041 ATAGGTTTTT GTGGTTTACT ACTTTTACTG AATGAATCCG ACACGTATGG TTCAATGAAT
    56101 TGAACGTCTT TAACAGGTAC CGTATCCTCA ATCATATTTT TAAGTGTGTT TGATGTTGTA
    56161 ATACACTCTT CAACACCAAG ATCAACCCAA GATTTACCAG GTGAAAAGGC TTCTAACATA
    56221 TAATCATAAG ATTGTACGTA GATCACTTTC TCAATAGTCA TTTTACTAAT TTGTTCAAAA
    56281 ACACTACCAT AGACCTCTGG GACCACAATA AAATCAGCTG GGCCAACAAC TAAGTTATTA
    56341 TCTTCAATAG ACATGTGCTC CAGTTCATCG CAAGCTGGGT CAAACCAAGA TCCGACCTTA
    56401 ATGAAGTCAT TTTTTTCATG CAAAATAGCA ACGTTATAAC CCAAATTTTT AAGGGCCATT
    56461 GCCTGCGAAT AAATATGAAT AACGCTAGAT TTCGCATTAC CTTTGGTATC TGGAACTAAA
    56521 AATATAATTT TCTGTTCCTT GTTTTTAATC TTTTCAATGG CTGAATCAAG ATTTTTGATT
    56581 ATTTCTCTAC TTTTTTCCAT TTTGTTCCTT CTTTAATTTT TTTAGGATTT TAAATAATTC
    56641 TTTATTGTTA ATAATAGTAT AATCAGATTT AATGTCAACA TTAAAATCGT TTTTGTATTT
    56701 TACAGATATT TTACCTTTTG GTTTTGATTT AAGGATTTTA GGGTTGTCCG TTATAATAAC
    56761 GTCACACTCG GACCAAAAGT CTTTCCATTT ATCTGGGAAA ATAATTTTAT TTAGATTGAA
    56821 ATAGTTCTTA CTTAAGAAGA ATAATGTAGC CGATTTGGAT CTTTGACTCT CATTATTTAG
    56881 TAAGATAACC TCTAGTTTGT TTTTTTTAGA GAAGTCTGAA ATTTGTTTTA TGATACCTGG
    56941 TTCAGTTTCA TCTGTCCTAC CAAATATTTC AAAACACGCA TCCTCGTACA AAAATTTATC
    57001 TAGATTAAAC GACCCATCTT TTTTATTTTC AACCAAATCA ATATCTTCAT TATCTGGTTT
    57061 AAATTCAACA GATTCAACCT CCCCTTCGAT ATCTGGGAAA GATTTAGATA GGTCAAAAGG
    57121 ATTTATAGGT TCGATAGGTT CTTTTTCAAA CTCGAACTCG TATAAATCCT TTAACTTACT
    57181 TATGTGATCC CTAAGGATAT TATTTATTGT TATACCGATA ACCATATTTT ATCATTTATG
    57241 ATAAAAATAA GAGTCTATCT TAAAAAATAA ATATTACATT TTACTTTCTC TGAAAATTTG
    57301 TTCTATTTTT TTAATGAGTG GGTTTCTAAC AACATCTTCC TCACCTAAAA CAACGGTACC
    57361 AACTTCATCA AAATCACTAA ACTTACTAAT AATAAAATTT AGTGAACTTT CAGCTTTTTT
    57421 CTTCATGTCA ATTTGGTTTT CATCACCTAA GAAGATCATT TTAGAGTTTT CACCGAGTCT
    57481 AGTCATAATA GTTCGGATAT TGTCTATTGA GATATTTTGA GCTTCGTCAA TAATTGTAAT
    57541 CGAATTATCA ATATTTATAC CTCTCATATA AGCGATCGGC ATTTCTTCGA TCATATTATT
    57601 AGCACGTAAA ACCTCAACAT TATGTCTACC AATAACTTTT TCAAAGTTAT GTAAAAAAGA
    57661 ATACATAAAA GGTTCCATTT TTTCTTTCAT AGTACCCTTT AAGAAACCAA TCTCCTCATC
    57721 TTTTAAGGTT GTTACTGATT TAACAATAAC AATCTTTTTA TATCTAGGGT CATTTTTTAA
    57781 TAACTCTAAA GCAACAGCGC AGGATAAAAA TGTTTTACCT GTCCCAGGTA GACCAGAACA
    57841 AATAACCATC TCCTTTTCTC GTATTTCGTT TATTAATTTT TTTTGGTTAG GTGTTTTGCA
    57901 TTTAATCTCA ACTTTGATCT TATCCATAAC ATTACCACTA TAACCCCTTG AAATTACCTC
    57961 AAAAGCCTCC ATTTCTTCCT CTGGGGTTAA TTTTCTTCTA CTTCTTCTGT TTGCTTTACT
    58021 TGAACTCATG TTTTTTTAAA TTATTTGTTT AAATGGTGTT TTATTATATT ATTAACTATT
    58081 AAATCAGTGA ATTTTTGATA TTCATTATCA CCCATATAAT AGGACACATT AGATGGTGTT
    58141 GCCCAGGTAA AATACTTTGG TTTACACATA AAGATATACC ATTCAGCATT CCATCTATTG
    58201 TTTTTTTCTT TTGGTGTTAA GTCTCTTAAT TTATTAATAT ATTCTGGATT AAACCACCAA
    58261 AAATTACCAG CGAAATGATC GGTGTGATAT TTAAACCAAC CATTAATTAA TACTGTTGAG
    58321 TGGTGAACCC AATATTCGTC AATTGGGGTT CCGCCTGAAC TGAAGTTACA ACCTACTATA
    58381 TCGTGTGAAT TAAGGATCAT ATAATTATAC CTCCAAAGAG CAATATTATA AAAATCCATA
    58441 ACTTTACGCC AATAACTAGA ATGTGTACCA ACTTTCTTAG AGGAACCCTT GGTATGAATA
    58501 TAAAGACCTT TAAAGTCCTC TTTTTTTGAT AACTTTCTAA TTAACTCGAT TGTTGGGTAC
    58561 TCGTATTTTC CACGACCTTT TATGAATTTT ATTTTATCAT CACCATAATT AGCTACGATG
    58621 TAATCATATG AGTTTTTATC CCCATTAATA ACAAAGAAAA TTTTTTTAGC GGTATTATAT
    58681 AAACCAGATC CCTTCATTAA ATTAACTTGA TCGTTAACAA TATCAACCCA CCCATTTGCA
    58741 CAATAGATGT GGTAAAATAT GTATATTGGT TTGTCATTAA CAAATTCTTT ATATTGAAGT
    58801 AATTGGTTTA CTATGTTTTT ATATAAAGTT TCATGTGAAT TTTCAAAACC AGGTTCCGCT
    58861 GATCTGAAAA CAGTTAAAGG GTTAACTGTT TTTTTAGGTT TTATGACGCT AATTTTAGAC
    58921 ATATTAAACT ATTTAACCTA ACTGTTTGAG GTTTTTATTT TTAATGTCTA AACCATCAAC
    58981 TATTTTATAT AGATTATCTA AGTCTTTACC ATGGTTCCGC ATAAAACCGT GAACCTCCAT
    59041 ACCTAGTGTA TCAATTTTCA GATCTTTTAG TTTTTTAGAC CCCTCAATGA TATCGAATTC
    59101 AGCACCTTCA CAATCAATTT TAAGTAATTT TAATTCTGTT ATGTTAAAAT CATTGATTAT
    59161 ATCATCCAAA GATATTGTTG GGACGCTTAA CTCTTTACCA CCTTTATTGA TAAAGCAACT
    59221 ACTAGCACCA GTATTTTTTT CATCCAGGGA TATCATTAAA ACTTTATTAC TTTCAGAAAA
    59281 AACAGCTTTA TTGAAAGCTA CTATATTATG GACATCATTA ATTTTAATAT TGTGTATTAA
    59341 ACTTTGATAA TTAACTGGGT GTGCTTCAAA AGCGTAAATC TTAGTTTTTG GGTATTTTTT
    59401 CGCTAAAAAA ATCGACACGC AACCTATATT CGCACCAATA TCTAATACAA CATCATTTCT
    59461 ACCGAAATCT ATTGTTTTAA TACCATATTC ATCACCAATT AGCGCTTCTT TAACAACCCA
    59521 CTTTAATGTC TCACTACCAG AAACATCCTG GAATTTCAAT TCTATACCGT CTATATTAAA
    59581 AACACTAATA TTTTTAACCA TTACTCAGCG ATTACTTTTA AAACTTTATT ATAATATCTG
    59641 TCATTTAATA ATCTACACTC GTTAAGGTAA TTAAGATCAT AATTATTTAC TGTTTTATCT
    59701 AGGTTGGTTA AAATTGTTTC ATAAGTTATA AACTCTATAT TCAGTGGTAG GTCTAATAAT
    59761 CTAGATTTTG TTGTAGTTTC AACGGTATAA ACTTTTTTAC CCAAAAGAGA CGCCCAATAT
    59821 GTTCCATGGT AAGTGTTTGT TACGACAACC TTAGCTCTAG ATATTTTAGC GATGACTTCA
    59881 TCCATAGGAT CGCTATTTTT ACCCTTTTCA AAATTAGTTA TATGTGGATT TTTTTCAATT
    59941 AAAGAATCCA TTCTAGCTGA TAAACCTTCA AAATGGTGTG AATAATATAA AACATCCGTT
    60001 TCTTCTGTTA GCTCTGGGTT ATCAAATAAT TCATGCTTGC AACTAACACA AGGTACGTAT
    60061 AAAAATCTGT TCATTTTAAG ATTCTTAAAA ATTGAATCTC TAACACCGAT TAAATCATAA
    60121 TCTGCAACGT ATTCAGGGTA TGTGTACCTA TACCCATTTA ACCCAGCACC CCAGATGATT
    60181 TTTTTCTTAT CCCCTAGTTT TGATATTTCT ATTAATGAAG GGTCAAAATA GTCTAGGTCT
    60241 ATTAAACCAC CCCCACCTAC AATGATAACA TCATAAGCAT CAAAATTTTT AAATAATCTG
    60301 ATATCACCAA CATCACAGTT TGGTATATCG TAATACAGTT TTGGTAGACA TTTTAGGTCA
    60361 CCAGTGTTAA CTGTTTTAGT TTCATGTAAG CAAATCACCT TTTTCATTCT TGGTACATAA
    60421 GTTTTAGTCT CTTATTATTT TTCCATTTTT TTAACATAAT TTTATGTTTT TCTTCGAATA
    60481 ATTGATTACC AAAAATCTTA TTACCAGAAC CACCCCAAAC GTGGTAGAAT TTATTATTAA
    60541 AATGGAATCT ATATATTTTA CCACCAAGCA CTTTAGCTTG GAAACAGAAA TCTGTGTCTT
    60601 CATACCAGAA TGGTGCAAAA TCTAAATCAA CCCAAATATG GTTTAAAACG TCCGTTCTAA
    60661 ATATCTGACA GCAACCAGCT AGGGTATCAA CCTCACCTTC GTATAAACTA TCATCATTCA
    60721 CATCAACGTG AGTACCATGT ACCCAACCAT TAAAGAAGGC CCCAACGGTA CCGCAAACCC
    60781 AAATATTTTT ATCATTTAAA ACTTCTTTAG CATCATCAAT AAATGACTCA TCCTTTAGTT
    60841 TTGAATCGGA GTCAACACTA AACACAACAT CACCAGTTAC ATTTCTGAAT AAAACATCCC
    60901 TACCACCAGC AACACCTATA TTATCTGGAC CAAAAATAAC CTTAACACCA TTAATAGTGT
    60961 TTATGTAATT TAAGTATGCT AACAACTCTT CATCAGTTGA CCCGTTGTCA TAAACAATCA
    61021 CCTCTTTAAC ATCATCCCTG TTTAACGATT TAATATAAGT ATCTATATAT CCAATCGTTT
    61081 TTTCAGGTCT ATTATGTGTT AAGAAAATAA ATGATACAGT GGCATTACTA TTATCAATTA
    61141 GATAATCTTT AAATAAATGG TATATATTAT TTTTTTTATC AAATATTGTG TTATAGTTTA
    61201 TTTTTGATAA TGTCACTTGT TCGTTGGTTT CCCATAAGTG CATTGAATAA CTATCATTTA
    61261 ATTCAGCTAG TGCTAATAAG TTATCCGTTA GTAAATAACT TTCAGTCTCA CCCCATAAAA
    61321 AAGGGAAGAA TTTTTTAGGT GCTAATATTG TAATGTTTTC GGGAAACTGT TTAGCAATAT
    61381 AGTAAGGTTT TACAACTGAA TGATAATCCC ATTTGTTTTG ATTAAAATCT CGATAAGATT
    61441 TGATCCATTC GGTTGAGAAA AATGAATTCT TTTCCGATAA CATTATTGCA TTACATAAAC
    61501 CATAATAATC CCTATTACCT TTACCACCAG AATTTTGTAT CCCCATTACA AACTCGTTGT
    61561 CCAATAAGTC ATCAAATGAT TTATTTACAA AGGTGTCAAT ATCCATGTAT ATACCACCAG
    61621 AAAATCTTAA CATTTCTAAT CTAACAACAT CTGACATATG AGCAAAATGT TCAATATCAT
    61681 TACCCATAAA ATTATTTATT AAACTAGTTT TAACTGTTTT TAGATAAATT TTAGCACGGT
    61741 CCCACCATTT ACCTTTTATA TCGTAATGGT GATATAATAT TATTTTATCT GGTTTAATTT
    61801 TATTAACAAT GCTTAATACA CATAGGTAAT TAAAAAATGT GAATTCTGGG TTTTCTTTAA
    61861 ACCCATAACA CAAATGCACT ATTTTAGGTA TTTTGTTTTT TGTTTTAATA TCTTTAACTA
    61921 ATTTAAATAC ATCTAAATAT GTTTGTTTAT CGGGTAGATA ACCAGTGAAA TCTTTATTGA
    61981 AACCAGAATA CTCTAGAAAA TCTTTACTCA GACCATCTAA AAAATACGTA TAGTCGGTAT
    62041 CATCAATATA TTTTTTAGTA TCAATAACAC CTTTTTTAAT AATAACAGGT TCATTTTCCC
    62101 TAACATTACC CTTTTTAAGA ATAATACCAT CTTTATCTTT ATTATATGAT TCGGGTTCCT
    62161 TTAACTTTGA ATTATTAGGT GCTGTTTTTA AAAGTTGTTT TGTTACAGGT TTATCCACGT
    62221 TAACAATTTT ATTGGGTTCA ACAGGGTTAT TGTCATTAAT AACCTCATCA ACAACCTTAT
    62281 TTTTAATTTG GGTTGATTTA ACGATCGTAC TAATAGAATG TTTTTTTATT TCAGGTAGTT
    62341 TTTCTTCTGT GACCTTAATA GCGTCATCAA TAACAACGTC CATGTTGCTA TCTTTTACCT
    62401 GTGTCATAGT TTTTGCTAAA CCACTAGCAA TCGTTTTACT CTTTTTATAG TAGAATTTAC
    62461 CCATTTTATA TTACAACTTC TCTTTTTGAT AGTTCTGACA TGAATTTTTC GGTATGCTCA
    62521 TTTTTTTGAA ACGCATATTC AAAACCTAAT TTATTTTTTT TATTAAAGTC ACTAATTCTT
    62581 TTTTTATAAA TAGACATTTT ATTTAAAAAA TAGTCTAACC CAAGTCTTTT GTAATGTAGT
    62641 AACTTTATCG GTTTATCAAA ATATTTTACA TTACCAATTG GTGCGGCAAC ATGACACCCA
    62701 AAATTATAAT TAATCGAGTT AATATTTTTA GGTTTAAACA TCACCAATTT ATCGAAATGG
    62761 CTATTACGAT AACCAGTATT AACCAAATCG GTTAGTTTTT TAGTATAATC AAATTCGAAT
    62821 GATTCAGATA TCATATCATA ACCCTCTGGT TTCACTATAG TTGAATCGCT ATTATGGAAA
    62881 TCGATAAGAT ATTTTCTCAG ATCATCAGTA TATAAAAACT CATCCATGTC ACAAACAATT
    62941 ACAATATCAG CCTCATTTAC TGAGTTTTTC CAGGCGTTAT TTTTTATTTG TAAATATGCG
    63001 TCATCTCTTA TCTCACCTTT AGTATCATAA GACATTATGT TTGTCTTTGG GTGTTTTTTT
    63061 AATAACCTAG TACTACCATC ATTAGATTTA TTGTCATAAA TAATAATTCT GTCAACATAA
    63121 TTCTCATAAT GATTTAGAAA ATACGGGATC ATCTTTTCTT CATTCCAACA AAGAACGTGC
    63181 ATATGAACTT TTGGTAACCC TTTATCGAAA ATGATGTGTT CGTTTTCTTC ATTTAAACAT
    63241 ATCGGTAGTT CATTAGAATA CATATTCTCA AACTTACCCT TATTAATTTC CCATTTATCA
    63301 TTTGTTTGAC CAACCGACTT ATGTAAAATA TTTATGTTTG ATATGAGACC AACCTTAACA
    63361 CCCGAAATAT GGTTTTCAAA ACAAAATGGT ATATCATAAA AATGAAAACC ATCAAACACC
    63421 TCGTTAAAAG TTTTTTTAAT TTTAGTTCTG TCAACAGCAA TAAATAGACC GTCAACAACA
    63481 ATCATCTCTT TTAACTGATT ACCGTAACTT TCAGAGTATT TATTTACCCA AGTTTTAACA
    63541 CCATCTGTGT GTTTTACGGT ACCGTGCATT GCGTTTTTAA TTGTCCACCA CCTGCCATCT
    63601 ATCATGTGGT CCGTACCAGC AACACCTAAA ATACCGTAAT CAGGGTTCTT TTCAAAATGC
    63661 TTAAGTAGTT TTTCACCCCA ATTTTTAGTC TCAAATAATA TATCATCATG ACAAAAAACT
    63721 ATTATATTAG AGTTAGCCTC TCTTAGACCA CGATTATATA TTTGCGTTAA AGAGTATTCC
    63781 CCATTATTTT CATAGGCGAG TACTTCCACC CCTTTATGTA GGCATGTTTT TTCTATGTGA
    63841 CTAATAAAAG ATTGGTCTAT TCTTCTAGTA GAGAATACGA TACTTATTTT TGGGTTATTC
    63901 ATCAGTTCCT TCATCCTCAA TTATTGATTT CCTATCAAGG TTATCCCCTT TAAATTTTAG
    63961 AACGGGTATA AAACCTTTAA TATACTGTAG GAACACAAAT TTATCATTTA GCTCGGTTAA
    64021 CTCGCTTTCT AAAAATGTTG CTAATTTATA CTCATCAGAG TTTAATGGGT AAACAAATGC
    64081 GTACAACACT TTATCACCAA CACTAATTCT TTTACCAGAC CAAACTGTTT TGTAAGTTAT
    64141 CTTATCTAAC ACATCTGGTG TTATCTCTTT ATAAGCTTTT ATTTGCTCTC TAAACTCGTT
    64201 AAACATTATG AAACCCCCGT TGATCCGAAA CCACCTAAAC CACGGTCAGT ATCCGATAGT
    64261 TTATTTGTCT TATTAAATTT TATTTTATCT CTTGTCTGTA CTGGCGCAAT TACACCCTGT
    64321 GCAATTCTAT CACCATTATT GACATAGAAC GTCTCATTTT TATCACTATT GTATAAAATA
    64381 ACACCTATTT CACCTCTATA ACCTGAATCA ACAGTACCTG GACTGTTTAA TACCATTATA
    64441 CCGTTTTTTA ATGCTAAACC ACTTCTAGAT CTAACTTGTA GTTCAAAACC ATTTGGTATT
    64501 TCAAAGAATA AACCAGTTTT AATTAAAACC CTTTTACCTG GTTCAATTTC AATTGGTGAT
    64561 TCTAAATTTG CTCTAATATC GAAACCACTG TCACCCTCTT TTTCATATGA AGGATCAGGA
    64621 TTTTCAGATT TATTAATAAA AGAAACTCTT AATCTTGGGG TCATACTTTC ATTATCATAA
    64681 TCCCAATCAG ACATATAGTC TTTGGCTTCC TGTAATAGTT GATCCAACTC TTTTTTTGAC
    64741 TCATCATCAT CCTCAAAAAG GTTTTGGATG TTTAAATCAT TAATGTTTGA CATATTATTT
    64801 TAAATTTTTA TAAATCTCGG ATCTTGTTTT AGTAACATTA TTAATATCAT ACGTATCTTT
    64861 AACAGTTTCG TACAATCTTT CACCTAAATC TTCAACCAAA GATGGGTTTT CAACCAATCT
    64921 TTTCATGTGT TGTGCCCATT GTTTATGGTT TTTAGATGTT TCCACAAGCA AACAATTACC
    64981 CTTATCATTA AACCCACCAC CTTTATTAAT AATGCTCTCT AAATCGATTG TATAGGGACC
    65041 AAAATTTTGT GCTATCAAAG CTTTTTTATG GAAACCCGCC TCAATAACTT TAAGTTGTGA
    65101 TTTATACTTA TTAAAATTAT TATCAGACAA TGGCGCTAAT GCGATATCAA ACTCATTATA
    65161 ACCCTTTGCA TAAGAATCAA TTGACTTAGT CCATATTCTC TTATATGGCA TGTCTTGATC
    65221 ATCATAACTT AACTGACTAT CAAATTTCAA TAAGTGTTTT AAATAATCAG GGTATTTTTC
    65281 TAAAAGTTTA AAATTGTTTG TGATGAAAAT CTCATACATG AACCAAGTTG TTTCTATTGG
    65341 TTGCATAGGT CTTTCCATCC ATTGCTGTGT TTCTTTATTA AAAGCTCTTA CATTACCTCT
    65401 AGTATCATAC CCGCATAAAA CAAACTGAAC CTTATCTTCA AAACCCATTA ATTTCTGGGG
    65461 CATATCTTTA AGTAATTCGA TGTCTTTAAT GTGTGAAGAA CCACCAAGCC AACCAAAACG
    65521 TAATCTATTA GACTCTGTTG GTTTTGGTTT AAATTGAGGT TCACTTGGAT TTATCGCATT
    65581 TGGTAAAATT TCACAATTTT TATTGTGTTT TAAAACCTCT TTTCTTAATA TTTCGGTGGT
    65641 TACAGTAACC AAATCAGCTT CCTTTAGAAC CGCAACTATT TTAGCTGGGT AATCTAATCT
    65701 TTTAGCTTGA TGGTATAAAC CGTGTGATTG GTCTAAGACC CAATAATCAT CTAAATCAAT
    65761 AATAACTTTA CCACCGAAAG ATTTTATTCT TCTAATTATT TCCAACCCAC CATCATAATT
    65821 ACCACCAGGT ATTCTATGAA AAAAGAATAG ATCAAATTTT TTCAAATAAT TAATATCATC
    65881 GAAATCAATA TTCATGTTAA TTTCAACGAA AAATTCATCA CCGTGATTAT TTTGTAGAGT
    65941 CACATGCGGG TCCACACATC TATATTTACC AGAACCAGCA CGATCGTTAG GATTTACTAA
    66001 AACATTAATT TTGCCCATAT AGTCGTTTTC ATATAAAAAT AGGAATTTTT AAATAAAAAT
    66061 CAAAACTTTT TATGAATTAT TTAGGTACAA CGACTCCACG TCTAGAAACA ACATTTGCGG
    66121 CCTTCGTATT TGCATAATAT ATTGCTTTGG GTACGTCTTT TGTCTCATAA TACTTCAATA
    66181 TAAAGGCTGA CGTAAAAGTA TCACCAGCAC CACTAACATC GATAGTATCT TTGGGCTTTG
    66241 GGGATGGGTA TATTTTACCT TGGTATTCAG CACCCTTTTT ACCTAGAGTT GTTATAATGT
    66301 TCAGTTTTTT TATTAAATGT TCATCTTGTT GTAATCTTTC AGATTTATTC AATTTAATAA
    66361 AGTCTATTGT TGTAAAGGCT GGTGTTAATA ACCTTTTACT ATCTAATATT GATAACTTAG
    66421 CGTAATGACC TATCAATGTT ATTGACTCGG TTGTTAAAAA ACCTTTATTA TAATCACTGA
    66481 TAATCACAAT ATCAGAGTTT TTTATTTGCT CAATAATGTC ACCACTTATT TCTAAGGTTT
    66541 GTATTAGTTC CTCACCCTCA TCCATTCTAA GTATCATCTG ATTACTTTTT TCATCAACAA
    66601 ATCTAGTTTT AACTATTTTT TCTTGCTGGT GTATAAAAGT AACTTCAGTG TTATCGTTTA
    66661 AAGCTTTAAC GTTTTCAACA ACATTACCAG CCATACCCGA ATTCTTTTTT ATTTTTTTCG
    66721 GATTTAATAC AGGTACTGGT GCTTCAGGAC AAAGTCTATT CACATCACCA TATATGAATT
    66781 TATCAATACA GTTCTCACCT ATCACTAAAA CTTTAATCTT ATCCATATTA CAAATATAAA
    66841 AAAAAATGGG GGTTAATAAA CCCCCATCAA TAATTTTTAA AAATGATTTG TTTAATTATT
    66901 CCTCGTTAGA TACGATTTCA TCAAACTTAC CAGATTTAGC TGCTTCGACA AAATCAGCAA
    66961 ACTGATTTTT AGTCCAGACA GTGATACCTT CTGGCCCCTT AGCATCTCCT AGAATAATAG
    67021 TATCCTGGGC AACTTCAACC ACAGGGCAAC ACTTGTTTTT ACAAAAATTA ATTACTTGAT
    67081 TCATAACTTA TTTACGATTT TTTTCGATTA TCGACCAGAT ACCACCGATC AATGTTATTG
    67141 TAGCACCGAT AATTTCTTGT GCTAAAGCTT CAGTAGCCAA ACCTTTAGCG ACTAATAAAC
    67201 CACCAGCAAA TGTTAATACG TGTCTAACAA TACCTAAAAT TTGTTCTTTT TTCATAATAT
    67261 TATTTTTTAC TTGTTTTATT TTCTTTTAAG ACTGTTAATT TACCCCCGAA CACTTTATCA
    67321 CCTATTTTAA TTTGAAATGT TTCATCGATA GCTGTTTGTT TACTAACTTG TTCTAGAGTT
    67381 TCCTCAACAG TTTTTTTTAT TATATACTCG ATTAACTGAG TATCCATATT AAGTGAACCA
    67441 GTTTGTTGTA TATTTTTACT AGCTGGTGCT TGATATTCTT CAATAACTTT TTTAGGTTGC
    67501 ACTTTTGCAA CTTGTTCAAC AACACTATCT AAACCAATTG GCATTGTTGG ATCAACAATC
    67561 GGGTTTTCCA TGAACGATTG TAGGATTTCT TTTGGCATTT TTGATGTGTG TAAATTTTTC
    67621 ATACCATTAG CTGGCATAGA TCCAGTTGAT TTAACTCTGT TTTTAACTTG CTCCTCAGAT
    67681 AAGTATTCAG GTTCTCTTTC AGGTGCATCA TCAGCATACA TTTCTCTGCT AATATGTGAA
    67741 TCATTAACAC CTCTATAAGA CGTGTTGCTT TCAACTTTCT GCATTACTTT TCTAGCGTTG
    67801 GCAATACCTT GAGCCAAGAT CGCTGCTTTG TCGTTACTAT CCATTTAATT TATATATCCA
    67861 TTTTAAAAAT CCAGAACTAT GGTTTTCATC AATGTTTACA TTTTCCGCTG ATTCAACATC
    67921 TTCTGGTTTA TTATTTTTAG GTTCCTTATA ATTTACGTCT CTAAATTTAG GGTCTTTTGA
    67981 TCCTGGTTCC TTTGAGGAGT CGGTATAATT AATAGCTCTT TCGCCATCCA TTTTTTTATC
    68041 ACCGCCATCA GTTCTATAAC CACTAGCTGG GGTGAATGTA CTAATCTCTC TACCAGTTCT
    68101 ATCATATAAT ATTTCAATAG ACCCATCTTT TATTTCGTCA ACTAAGAATG TTTTATAGCG
    68161 ACCATTTCTA GAATTAGTAA CACCAACAGT TTGGTAGGCT CTTAACATCC ATTTACCCGT
    68221 AGCTTTGCTT TTACCTAAAG CGACTGGTTG GGCGTACCTC CAATTTTGTT TGGTATACTT
    68281 TTTCTCCTTT GGGTCACTAA CTTTAACACC ACGATACCAG AATGAGATCT CATATTTATT
    68341 TTCGATCGCA TGTCTTAATA TCGACAGTTT ATCATCCCCA GCATTTTCAA TTATAAGCAT
    68401 AATAAAAAAA AATTAAACCA CAGATGGACC TGGATATGAA TTTGTATCTT TAAAATTATT
    68461 AATAGCAACT AATTTAGTTC TTTCAGCAAT ATCAGTACTA CTACCAATAG TGTCTTTACC
    68521 TTTTTCATCA CCATCACTAA TTGCGTTAGG GTTTGTGGCG CTGTATTCAA AAGATCCTGG
    68581 TTTATATTCA TTAATCGGGA TTAACTTACC GTCTCTTTCT TGTTGTGCAA CTTGTCTCAA
    68641 CTGCTCTGAA GCAGGGACTT TTAAAATATT GTCAGCCATA GTTTTAAATT TTATTTATTA
    68701 ATTTTTTTAT TTTATCGACA GACTCAAGTA AAGCTGAATT TGTCATAATA TCAGGTGTAT
    68761 CCATAATTCT ATCACCAATA CTAGTGTCGA AATCATCACC TTCAGAATCT TTTCTAAATT
    68821 GATTATCCAT ACCAGCGTTA GTTTTTGCCA CTTTATTTCC TTCAACACGT TCTCTTTCCG
    68881 ATTTTATCAG ATTTTGAACC CAAGTATTCA TAATCTCACC ACCATTTAAA TCATATTCAA
    68941 TTGGGTTGAT TTCATCTGGA TTTAAGTTAT CGAAATAATT CTTAATTCTA ACGATATTAA
    69001 CAAACGGTTG GTTGGGATTT TTGACGATAA AATTAGCTCT CTTATAACCT TTAACAGTTG
    69061 TATGATCTTT GTATTTGTCT AAGGACGTTT TTAAAAACTC TAAAATCTCC TCTGGTACGT
    69121 CATATCTATT ACCAAGTAGC TTTGAATTTT CTTCATACAA CTTATTAACC CAAGTATACA
    69181 TTATTTTAAA GAATTTTCAA AATATGATAA TAAGACTTTT TTCTCAGCCT CATTCATGTT
    69241 ATTGTTAAAA AATTCGATTA ACTGATCAAA CTTACCAAGA ATTAAATTTT CTTTATTTCT
    69301 AATCTCATCG ATTGTTGGTT CTTCTTTGAT CATAACTTCC TCTCTACTAG ATTTCTTAGC
    69361 TAAAAGTGTT TCTAGCATCT TAAAAGCTTT TTCTTTTGAA ATCTCTTTTA ATTTATCTTT
    69421 TGGGTTAACG GGATTTGCGG GTTTTACCTC TTTTTTTGGT TTTACTTCTA AAAAGTAATC
    69481 TTCAAAAGTA TGCTCCATAC CTCTCTCATA TAAGAAGTTA TAGAATTTTT CAGGGTTACC
    69541 CTTACAACCA TCAGCTTCAT TATTAAATGG TAATGTAGCT TCACCATAGT ATCTTCTATA
    69601 GTTTTGGAAC ACAAATGGTT GTCTAGTTTT TAAAATAGTA GCGTCAGTAG TATCATGGGT
    69661 TGTTGCTGTA TAGTCAATAT ACTTTTTATC ACCTTTAATG ATATCACCAT CAGCGTCAAT
    69721 AAATTCTTTA ATATTTTTAT TACCTTCCAT AAGATATTTT CTTATAAATA TCGAGAAGTT
    69781 AGGTAATATT TCAATTAAAC AGGAATTTCT TCGTTGAAAC CTGGAATTCT AAATATAATA
    69841 TTCTTATCAA ACCAGAAATC AGCCTTATAA CTCTTCTTTT CCCAAAACTC CATTTCCATT
    69901 TCAGATGGTG TAAAGAAGTC ATGTAAAGTG TCCTGATCTT CTGGGTCAGA TGGTTGGTCG
    69961 TTAACAAGAT TTAGTTCTGA TTTTAAGAAT ATCTGTTTTT GCTCAGGTTT TTGGATTATT
    70021 ATCTTATCCC TAATATCTAA TGGGAATGCG ACTAACAATG GCTCAACTTT CTTATTCAAG
    70081 GCATCTAGGT ACTTTGGTAC GTTATATTCA CCAACAAAAT TTGGTTGGTT CTCAATTATA
    70141 TCATTTGGGA CCAGGGTTGC GTACATATTA CCATGTTTAT CTTCTTGAGC ATCACCATGT
    70201 GATTTAGTCT TACCATTGTT AACATAGTAG ATTGTATCAC CTAAATTAAC TTGTAAATTA
    70261 TGTTTTATAG CTAATTCCAT GTGAGCTTGT TTAGCTAACT GCCTACCATT TTTATCGGTA
    70321 CCACGGTTAG CATAGCCTTG AATAGATTTT TTAACCCTAG CTTTTGTCGC AATTTTAGCT
    70381 AAAGGTATTT CTCTATTATA AACCTTTTCA GCGTACTCAT AGTAGTATTG TACAAAACCA
    70441 TATCCATCAC CACTTAAAAG TATTTTCATT GCGTGACCAA GAAATTCTTC AATATAAACA
    70501 GGCATCGCTT TTGACTTAAT ACTATTACCA GTTAAACTAA CAGAACCATC ATCCTCCAAT
    70561 AAAGCGTAGT TTTTTCTTGA TAGGTTTATT GTCGCTGGCC ACTGACCATC TAAACCAAGA
    70621 CCCATCTCAC CACGCATATA CATATCGTTA AATTCAGCGA CAACCGCTTT AACACCATGG
    70681 TATTCTTTAC CAGCCTCAAC CTCGTCACAA TTACCTTTAC CGATATACGT AAAATGATCT
    70741 TCACCTTCTT CAGGTGCCAT AAAGTTAACA CCATCCGTAT CAAGTACAGT TGGGGTGTAA
    70801 CCTTTGTCAA TAAAGAATTT AACCATTAAT CTAAGGTATT GTCTAGCCGT ACAAGTAATT
    70861 TGCTCACTAG TATCGATTTC AGCCCATTGG AAGGCCATTG GCGCACCTAG GGCACCGAAC
    70921 ATTGAGTTGA TAAAGATCTT TAGCGGTAAC TGCTTTCTTT TGTATTTGTC GGCCAACTGG
    70981 TAGTTACCTT CTTTTTTGTA TTTATCGGAC AACTTTTTAG CTTTAAATCG TTCGGTGTGG
    71041 AAATACTTCA ACATCGATTT CATAGCACCG TTAACATCAA CACCTGGAAA TATATCGTGT
    71101 GCTAACTGAA TCGCTGGATA TAGTGAGTTG TAGTCCATTT TTCTCAACTC CTTTGAGTAA
    71161 CCTACTTTGA ACAACCTAGA TAACCCACCT GTGTAATCTC TTTTTGTGTC GGATAAAGGT
    71221 ATGGCTAGAT TATTTTCAAA AGAATATGTT AACATTAACA ACTTCCATAA ACCAGCGGTA
    71281 CCCATTGTGG ATACCCTCTG ATATGTGGTT GGTATTAACT TGGCCAACAT GAATGATGTT
    71341 TGGTTGTAAA CAGCATCTAC TTCCATTGTC TCCCACAAGT CATCGATTAG GTATCGCTCA
    71401 ACAATATATT TACCATCAAC CTCTTTTATT GTGTTAACAT ATTCACGCAA AGCTTTATAT
    71461 GTTAACATTA AAAATTCGTG AGTCTTAGGG GCCTTTTCAG CCAATTTAGA TTCACCGTTA
    71521 CCAGGTACAT TTATAGGGAA TACAACCGTC TTACCTTCTT TAAGGTGTTT GATTACTTCA
    71581 CGGATACAAG TATTGATTTT AACTTTATTT TCTTCAAACT CATCATCATT AAAGAATGAG
    71641 TCATGATCGA CATACTGATT TTTCTTAGTT ATAATTGCAA CAGTGTTTGG TTCACCACGC
    71701 ATTTCAACAC TTTGTTCACC AAAACCCTCA AAAGTTTCAT TTTCATTATA AACGAACATC
    71761 TTATCTGGGT TTGATTGAAC AATATCACGG GTTATGTCTT GCATAAATTC AATAGACGGT
    71821 TTTTTCATGG CGTACTTACC GTCACGATCA TCAAAATAAA ATTTATCTTC CGAATACCAG
    71881 TACTTCCCAA TCCTATCGCC AACAATATAA ACACGATTTT TTTTCGCAAT CTTATTGTAT
    71941 TGACATACAT ATTTCAAACC AACTGATTTC ATACTCGAAT CAATCGCTTG GGCTCTTCTA
    72001 GCTGAGTGAA TAATGTCGAT AATACTATAC CCAAACATAT TCACCTGAGT GTAGTTTTCA
    72061 ACTTCATTAC CCAACTTAAG CATTGAATCT CTAGTGTTTA TTAATTCACC TGGTTTCAAA
    72121 GTTATCGCAA TATCTTCAAT ATTTAATCCT AATTTTTTAC ATCTAACAAA GAAAAAATCC
    72181 CAGTCAAAGT TTGCGCTATT ATAACCAGCA ATGATCGTTG GTTTAATTTG ATTGATTACT
    72241 TCAAAAAATT TAATTATGCC CGCTCTTTCG GACTCATCAT TATCATCAAT AGGGATAATC
    72301 TCAGTAAAAC CTTTATTAGT GTAAATACCA ATAAGGAATA TCCTGTTAAT TTCAGGATCT
    72361 AAACCAGTTG TCTCTAAGTC GAATATGAAT TTATGTACAT CGTCATACTC TTCAATACCC
    72421 TTAAACAATC TTTTACCAGT GTGTATGAAA TATTGTTCAA CAGGTGATAA AACTAAAAAG
    72481 TGTGATTTAA TATCATGTCT AGTATCATAA ATGCTAATAC CACCCTCTTT AAAGAACTCT
    72541 AACATTCGTC TATGACCTTG ATTACACGTT ACCAAGTATT TATAACCATC AATAAGTTTA
    72601 GGGTGATTAC CAGTTTCTAA TGATATAATG TCAATACCAA ATCTTTGTCT GGCAGATCTT
    72661 ATCTTAGCAT CGCTATTACC ATAAAAATTA ACAATTTCTT TTATACGGTT TAAATTTTTA
    72721 ATCCACATAA AAGCCATAAG AGGTTCAGTT TCAATATAAT TACCCCTCTC TGGGTCTTGT
    72781 TTAATCTTAT GTATTAGATT GGTTTCAGCA TCATATTCAA CATTGACGAT GTATTTCTCG
    72841 TCATCATGAC CGTTAAGAAA TTTTTCTATT TCGTCAAGTG GTATCTTATA TTCTGCCATT
    72901 ATTCTTATTT TAGGCACAAA TATAGTCATT AAATTGACTT ATTCAAAATT TTTAAGTAAA
    72961 AGTTTTTATT AAACTAAGTC GGTTTTGACA AATGAGTCTA AAATATGTAT GTAAAGTTGC
    73021 TCTTGTATTG GTGCTATTAG TTCACCATAA ACATTTGATG GGCTTGATAG GTCAAATAAC
    73081 GTTAATTTAA ACTCACCCAA AAATATACCT GGTTTATCAG TGTCGTCTTT TGTAAACTGG
    73141 TATGTTATTA CATAATGTTT ATCACCATTT TCATCACAAG GGTTTTCCAA AACAATGTTT
    73201 GCCGCTTTGT TTGCAACTTT ATAAATACCA GTTTTTTCAT CTTTCATGGC AAAAGTTGCC
    73261 ACGCAATTTT CTATTAACTC CTCGAATCTT CTGAAGTCGT TTCGTCCATC TCTGAAAACT
    73321 TTCATTTTCA AAATGGGTAA TGTTGAGTTT TGTCTAATAC TGAATACCAT TAGAATAAGT
    73381 TTTTAATAAA TATCTTTCTA CCACCCTTTA TTACATTTAA ACCATAATAA TTAGCAATAT
    73441 CGTTAACCAT TTTTTTAATT TCAACCGAAT ATAGTGGTAG GCAGTACATT TGAAATGTTT
    73501 TAACGCCACC AGTAAATGTA CCCGCAAAAA ATTTCTCAAG AACGGTGTCT ATTTTTTTAT
    73561 TTGTGTCCAA ATATAAAGCG TCTAAAAGAT TTTGTGTACC ACCACCAAAA GAGAAATTAA
    73621 ATGGAACACC CTCTTGTAAG TTATCATCAA CAGTTAATTC GTGTGGAATA ACCTCGATAA
    73681 AGTCATATTT CTTTAAAACA CTAAAACCGT TTATATAAAT TGAGAAGGTA CCCTTTTTAT
    73741 AATCACCGTA TTTTAGAGCA CACTTACTAT CGTATGCAAA ATCCCTTTCA AAAACAGAAC
    73801 TTATGTGTAA AAATTTGTTT TCGGTTACGT CTATAACAGG TTTTTTTGTG TATGTTTCTT
    73861 CTATTGTGAA ATATTTTGTT ACAATTAACC ATGTGTCGTA GTTATCACAG TCACTAGTTG
    73921 GTTCTTTAAT AAAAGAGTTT GTTGTTATAC CAGAAACTTC TTGCGTTGCC CCAGTATAAC
    73981 ACACATCAGT CGGATAAATC ATTCTATACC CTATTCTACC ATCATTAGTA ACTCTTATAC
    74041 CGAACGCATT GTAATATAAG TCAATATACT CTTGGTGATA TTGTAATTTT TGTGATTCAG
    74101 ATGTAAATCT TCTACCAGTG TACATGATAC CGTTGTAATA GTTGAAGTAC CCTATATATT
    74161 TTGATGTACC GTTCAAACTT ATTAGACCAT TATAGGTGTA TAAATTTTGT AATTCCTTTG
    74221 GTATTATATT GTAATCGTTT TCAAATTTTT GGACTTCAAC CTCTGTTTGG TTGGCGTATT
    74281 TACTCTCAGC TCTAGTACCC ATATAAAATA TGAATCCACT ATTACCAGGG TATTTGTTAT
    74341 TTAGAGTGTT TCCACTGACA ATATCTATTG TAATTCCTGT GGTTATTCCT GTGGTCACAC
    74401 CAGTAGTGTT TCCAGTGGTT ACACCTGTAG TTATACCTGT AGTAATTCCC GTGGTAAAAC
    74461 CAGTCATGGG AAAATGAACG ACAGTATTAA ATGACCAACC TTTTCTGGCT CTAGTTGGGA
    74521 ACCATTCTAC GTTTTTATTA TGTATCTTGT AGAAACCTTG GTAGAACCCG CCTTTAAGTT
    74581 GGTTATAGTA AACACCATTA TCAACTTTTA ATTTTTCAAT CTCATAAGTA AAATTACCTG
    74641 TATAACCAGA TACTTCGTGA AAACAAAAGG TATCACCAGA CTCAACAAGA TATGCAATGT
    74701 CTGGATCTAT CGTACCATCA CCATTGTTTA TAAAAAAATT ATCATAACCA TTTAAACCGA
    74761 TATTGTCTAA GGACACATCC TCAGATTGTG TAATCTTTGA TCCACATAGA CTTACCGTAA
    74821 CATCAATGTC TATTAATTTA CATTCATTAA TATCCCTGTA AAAATCACGG CAATCATTTG
    74881 TCAATGTGAT ATCGAAATAC TCACTTTTAT CTAGCTCAGT ATAAAACATT ATATAATTTT
    74941 AATAGGTTTT TGGAAAGCTC TGTATTTTAA AGCCTTATTA ATTTCTTCAG CCTCAGAAGA
    75001 CATTCTTTTA AGAATTTCTA ATGGGTTTAA TTTGAACATT CTATCTTCTA ATTCTTTTTT
    75061 TAACGTAATC ATCTCATCTT TACCTTCGGC TAGTAAAGAT TGATATTCTA TTTCCATGTT
    75121 AGCATCTGGT ACTGGTATCT TACCACCAAA TGTACCTCTT ACCCTACCTA AAGTTTCTTT
    75181 ACATAGCGCT ATAAAATATC TCCTAACCCA AGTTTTTGAT GGATCATTTA AATCATCAAA
    75241 ACTAACGTTA TCCAAAGGAA CGTCCATTGG TGATTTTATA ATATCTTTGT TATTTTCAAA
    75301 ACAAGAATCT TTAGTTTCTG GGTTAATATC ATAGTACCAA TACCACACTT TAGCTTGGTT
    75361 CATCGTAGCA CCTCTAAAGT CAAACTTACC ACCAGGTGTA TTCATTAAAT GAAGATATTT
    75421 TTTACCACCA GGTGCGTTGG TAATTTTGTA AATTAATTCA GATCTTATAA TCCTATTCTT
    75481 TAAGTTTCTA TCAGTTGACC TCATTAAAAT ATCAAAAGCT GGTAAGATGT AGTAACTACC
    75541 TAAACCCATA TACTCAGCAC CAAACTGGTT ATTCCAAACA CCTAAGAATG GGTCAATAAC
    75601 AGATTGGTCT AATGAGGCTG GGGTGAACCA AAGGACCTCA TTTATTTCTC TATTCGCTGG
    75661 TATTTCATAC ATTTGTTGAC CTTTAACTAA TTCAATATAG TCCTTTTTTA ATACATAACC
    75721 ACCTTCACCA GCTCCTAAAC CAACAATTTT TGAATACGAA TAGGTATATT GTGTTACTAA
    75781 ATCAAAAGTT CTATACAATA GAGCTCTAGT TAAATCAGCT GATGATATAT CTAAACCTAT
    75841 TAAACTAGGC CATTGGTGTT CAATTAACCA ATTGTGTATA AATTCGGTAT AATCCTCTAG
    75901 AGCGATCTCC AATAAAGAGT CCATTTGCTC ATCCTCCAAT TGTATTTTTC TAATCGGGGC
    75961 ACCAAGTCTG TGTTTAGCCT GTTTGTATAT TTTTTCTTTT TCAACTGGAT TTATCTTCAT
    76021 CTTAGTAATA TTTATAGATA AATAGTTGCA ATAATGAATA AATCTAAAAC GTTATCCGAA
    76081 ACATTAAATA GAATTAAAGA AAATTCTGGT ATATCGCTAT TTGAGGGTAC TGTGAACGAG
    76141 GTAGATTGGG AAAATACGTT TTCTGATGTT AAGAAAACAT GTCTTTCACC TGAAATGGTT
    76201 GTTGATATGT TAAATAAACA ATTAGAAAGG TTAAATTCGC CTGAAAAGGG GAGAGAAAAG
    76261 ATTGATGCAA ACACACCAAT TATTAGTCGT AAAAATATTA AAGTTTCAGA TGGCGAGATA
    76321 GATATAGAGG CTTTCATTAA AGAAATATCA CAAAAACCAA CACAGATTTT TGATAGAAAC
    76381 CCTAAAATGG AGAAAAGTGA TAAAGGTGGG TATCAATACA CTGTTAATAC TGGTATCCCA
    76441 GCTTTAAGGG CTATTTTGTA CGATAAAGAT AATAACAAAT TCTATACAAT TAATACTTGC
    76501 CCAGGTGCTG GCGCTTGTGC GGTATCTTGT TACGCTAGAA AAGGTTATTA CATAATGAAT
    76561 GATGGTAAAA ATTTAAAATA TATTCAAAGG CTAAATCTTT TAATGAACGA CCCTGAAGAA
    76621 TATGAAAATA TTATATTAGA TGAGTTAGAA CCAGAAGCGT TTAAAATTAA AAGATTATCT
    76681 AGAAAAGAAG GTAAAGACAT TAAATTGATC ATTAGATGGA ATGATGCTGG TGATTTCTTT
    76741 GCTAAAAAAT ATTTTGATAT AGCGCTTAGT GTAACAAATC AATTATTAAA AGGTGGGTAT
    76801 AATGTTGAGT CATATGCTTA CACAAAAATG GGTAACATCG CAAACATTGC TGACCCTAAT
    76861 TTTATAATGA ACTTTTCGGA TGACGCTAAT AAAAGAGAAA CTGATAAGGT TGATGTAACA
    76921 AAAACAAAAG TTTCTAAGAT AGTACCAAAA GAACTATTTA CAGATATATT CATGAAAAAT
    76981 GGTCCTCACT ATGTTAAAGA TCCTAATGGT AGGGTTATCT TTAAGAACGA TGAGTCTAAA
    77041 GAAAAATTAA AGAACTTAAT CAGCGTTAAA TACAACCTGC CTTACGAATC TTTAGTATTT
    77101 ACAGATGAAC TACCTAGAGA ACAGGGTGAG CCAATGAAAT ATAACGTGAT TGTTTTACCA
    77161 GCTGGTGATA GCGATATCGG TGCCCAAAGA AAAGACGTCT GGTATAGCTT ATTGTTACAG
    77221 CATTAACCTA TTAACTTACC AACAACTTCT TTAGCTACAG ATATTTCGTC AGTTTCGTCT
    77281 GGTGAACCAT CACCCATAAT CTGACTAATT ATCTTCATCT TCTTTTGTAG CGTAGTGTAC
    77341 ATGTGCATAT CCAAAGTATC AGCAAAAAGT GGGTATATAA TGTGAACCTG ACTAGTTTGT
    77401 CCAATTCTAT GTGCCCTATC TTCAGCTTGC ATATGGTTGG CTGGTGTCCA ATCAAGGTCA
    77461 TTAAATATAA CCACATTACC TTTGGTAAGT GTTAAACCAA CACCAGCAGC TACGATATTA
    77521 CCAATAAAGA CCTTTGTTTT ATCGTTGTTT TGAAATTGGT CAACAGCCTG TTGACGTTTT
    77581 TCTTTTGAAA CCGATCCATC AATTGTAACA GCTTTACTCC CGAAATGAGC GGCTAATTCT
    77641 TTAATTGTAT TCGTAAAACA TGTGAAGATA ATAACCTTCT GATCATTTTC TAAAATTTCT
    77701 TCAGCTAATT CAATTGTGTG CTGAATTTTA TCATAAGAAA GTAATTGTCT TACTTTAATA
    77761 AGTTTAGTTA AGTGATCCGT GATAGTTGGT TTTTCACCAG CAGACTCCAT CTCCTCAATC
    77821 CAATATTCAT ACTCTTGCAT GTATTGGTTA TAGGTTGTTG AAAACTCTAA TGGTAAGTAA
    77881 ACTGGTTTAA TTGTTTTTTG CGGTAAGTCG ATTGAATCGT TTTTAGTTCT TCTTAAAATT
    77941 ACATCTGAAG AAAACTCTCT AAGCTCATCT AGATTGGATG ATCCAGAACA AACCCAGTAT
    78001 TTTTGTTTCG TACCTTTTCT GTTAAACTGT CTACCAGCGC AATATCTTTT AACGTACCCA
    78061 ACCCAATTAG CGGCAACTGG TGAATCACAC AAATACAATA AATTGTAAAA ATCAATTGGT
    78121 TTATTTGTGA TCGGTGTACC TGTTAAAAAC CATCTAACTG GTATCTTAGC GGCAAAGTCA
    78181 TTAAATATTT TAGTTCTATT TGATGTAGCA TTTTTAAGGT AATGAGCCTC ATCAGCAATA
    78241 ACTAAGTCAA ATTTATGATA ATCTATTGGT GAAACTGGTA GATCTGATAC TTTAACCCCT
    78301 CTTCTAGGTA AATGGTGAAA ATTTTTTAAA ATATCGTAAT TAACAACCGT CCATTTTTTA
    78361 ACAGTAAAAT TACTACCATC AACAATACTA ATATTATCTG GTGAATCATA ATTAGAAATC
    78421 TCGATTTTCC AATTTAGTTT AAGAGATGCT GGACAAACAA CTAATATCTT TTTAAAACCA
    78481 CCTTCCATTG CAGCGATAAT TGATGAAGTT GTTTTTCCTA AACCCATTTC GTCAGCTAGA
    78541 ATGTACTTAT CGTTAGTTAA AAGTTTTTTA ATAGCCTCAA CCTGGTGTGG TTTTGGAGGT
    78601 CTTTCGTATT TATCTAAATC AATTACTGGG TCAGCTTTTT TAGCTTTAAT ACAGTCTTTA
    78661 TTGATGTAAA AGCTGTAATA TTCATTACAA CCATCAACAA AACAACCAAA TACGTGTAAG
    78721 AAATTTTCTT TTCGGCTCAA TAATTTATTT ATGAAAACTT TATCTGGAAT AAAATCTAGT
    78781 TTTAACTGCT CAGCAACAAA AGCTCTACAC GGTGCGCTAA TGTCAAACAT TTTGTTTACA
    78841 ACGACTGGTT CAACATTACC ATTTCTAACA ATGTAATCGC TTTGATTTTT AGTTGGGATG
    78901 AATCTTTTAT TCGTCTTGTA GTTGTTTAAA ATGTTTAAAA TATAATCGTT AGTACCGTTA
    78961 TAAACTTTTA ATATATCTAA AGCCCTTTTT TCTATTGGAA GCTCCATTAT CTTATTTAAT
    79021 TACCTCTTTT ATTATTATTC CATAATAATA ATAATTTTTA ATGACAAAGT CAATTCATTA
    79081 ATAAATCAAA GTATTTATAT AGAAAGAGTA ATGGAAAGAA AAACCAGGAT ACCGAACACT
    79141 AAATTAAACA GGTTCTATGA CGAGGAAGAT TTCAGACTTG AGCTGGATAT GGCCACAGAG
    79201 CTCATAGAGG GTGATATGAA TTTTACTGTT GTTCTTTTTA GAATCGATAG AGATAACACT
    79261 CAAGTAGACG ATGTTTACTG GGAAAGTAAT CCTAGGGACA TAAGATTTAA AGCACCTGTT
    79321 GAATTGAAAG TTATTTTGAA TTTACAAAAC GGTGAGAATA AATCCTATTC ACCAAATGGT
    79381 AATTTAAGGT ACCAGGATTA TGGTAATTTA GAATTTACTG TATTACAAAA GCAGTTAGAT
    79441 GAGAAGGGTG TTGAGATAAG TTACGGTGAT ATGGTTGGTT ATTCTGATAG GCAGGATAAT
    79501 TTTAAATATT TCAGTGTTTT CGATGACGAT ACAATAAACA CGGATAACGC TAGTAGTCAG
    79561 TTTGGTTATT CTGGATATTT CAGAAGAATA AAATGTACTA ACGTTGACCC CAATATTTTT
    79621 AACGGTATAT AATATGGCTT TACCAGGTTC TTTTAAAAAG AAAATTAATA TCACGAGAGA
    79681 TCGTGCTAAT ATAGAATACC CATATTCAAT GCAAAGTGGT GCGGCTGAGA ATATGAAGGA
    79741 TATGATTACC GACAAAGACA CTTACCTACC ACAAGGAGTA TTACATATAG ACTTAGATCG
    79801 TGGTTTTAAG GAATTTGTTA AAAACAATTT ACAACTAGTT TTAGATGGTG AGGAGGTACC
    79861 TGTTTTTATG ATGGGTATTC AGAAATGGAA TGAATTTTCA CAAACATGGA AATTCTCTGA
    79921 CGAATATAAA AACGTAAAAA TACCTTTTGT TAATATCGTT AGAAACCCTG ACACCAAATA
    79981 TGGTACAAAC CCATCATTAA TTTATAACAT ACCAACTGGA AGACATTACA CATACGCTGA
    80041 AGTACCAACA TGGGATGGTA ATAAAAAAGG TGTTGATATT TATCAGATAC CTCAACCGAT
    80101 ACCAGTTGAT ATAAATTATC AAGTTAGGAT TTTTGCTTAT AGGCAACAAG ATCTTAATAA
    80161 GTTTAATTCG TTGGTATTAA AAAACTTTCA AAGTAGACAG GCTTATACCG TTGTTAATGG
    80221 GCACTATATA CCAATTGTTT TAGAGGATAC TTCAGATGAG AGTCAGGTAA CTGATTTAAG
    80281 TAACAAAAGG TTTTATATAC AACTATATAC GTTCAATTTA CAAGGTTTTA TATTGGACCC
    80341 AGAAGATTTT ATCGTTACCC CAGCTATAAG CAGGACACTA ACAATAACGG AAAACGGATA
    80401 AAAATAATAA AATATTTTTT AAAATGAACA CATGATTATG GTTTTTTGGA AAAAAATATA
    80461 ATATTTATCA GTAAGTAAAA TTAATAATAA ACAAAAATTA AATAGATATG GCAAACAAAG
    80521 TTTATGCATC TCCAGGTGTT TACACAACAG AAAAAGACCT GACTTTTACC ACTGAAACAG
    80581 TTGGTGTTAC TACGTTAGGT GTAGTTGGTG AAACGTTAAA GGGCCCAGCC TTCCAACCAA
    80641 TCTTCGTCAG AAATTTTGAC GAATATAGAA CTATATTTGG TGGAACAAAT CCCGAAAAAT
    80701 TTAAAAATAC TCAGATTGTA AAGTATGAAT TACCTTACAT TGCTAAACAG TATTTAACAC
    80761 AATCAAATCA ATTATACGTA ACAAGATTAC TTGGTTTATC AGGATACGAT TCTGGTATGT
    80821 CTTGGGTTGT TAAGACGTTG GGTGCTTGTG ATCAAAATAC TCTTTCACAT ACAGGTATTA
    80881 CCGAAACAGA ATTTACTTTC AGTTTCAATA CAGCCACTAA TCAGTTTTAT GTTGGTTCTG
    80941 GTTCTGGTTC TGTTGATCTC ATCGATCAAA TAGCTCAGTT AACTGGTGTT GACAAGACTG
    81001 AATTTGACGC TGTTTTTAAC TCATTCTTCA CCACAATCGG AGGATATACA AACGCACCTT
    81061 TCTACGATAA GAAACATGCT ATGTACTGGG GTTTATTAAC AAACGATATG GATAATGCTT
    81121 TAGTAAATGA TGCTACAGCA ATTAACGTAT ACGACCCAGC GTACATTGAT GCTTATGAGT
    81181 TACCAGCAAC GGTACCAAGT GTTGATAGAG ATGCTTATGT GTTAAACAAC GAGTTAGTAT
    81241 ATGATAGTGT TACACAAACA TATTCTGGAC CTAGTTTTGC TTTATTCTGT CATAGTTTTA
    81301 CTGGAGTTAA TGCCACTGTA ATTAAAGGTG AGTTAAAATT ATACACCGTT AATTTAAGTT
    81361 GTAACCCGTT CAAAGAAGGT CACAATAAAA CAGTTGCTAC TATTAAAAGT AGAGGTGGAT
    81421 ACGTTTCAGA TGTATTAAAT TATAGTACTG GTTCATTAGG TATGGTTGCA CCTTCAAATT
    81481 TAACTAGCAA CCCTTACGAA TCTTTTGATT TAACTGGTAC AACAGCTAAT CCAGCTGGTG
    81541 GAACTTTTTC TTATACTGTT TCATTAAACA AATCAAACTC TAACTACATT AAAAAAGTTA
    81601 TTGGTTCTAC ACCAACAGAT AAAGATTCAC ACATCTACGC TGAAGAGGTT TACGATCAAT
    81661 CTTTAGCTGA TGGTTGGTAT AAAGGTGCTA TTAAAGGTTT ATATACCGAA TTAGTTGATG
    81721 TTAATAACTG GGATCACTAT AAATTCCAAT ATCAATCACC TGTAACACCA TTTGTTGTTT
    81781 CAGAACTAAG AGGTGGTGTA CCACAAAGAT TATTTAGATT AATTTCAATT TCTGACGGTA
    81841 CTAACGCAAA CTTTGAAATT AAAATGTCTA TCGCTAACAT CGATTTATCT AAGAAAACAT
    81901 TTGATATCTA CATCAGATCT TTCTCTGATA CAGATAAGAA TGTTGTTATC TTAGAAAGAT
    81961 TTGTTGATTG TACAATGGAT GAATCACTAG ATAACTACGT TGGTAGAAAA ATCGGTACAA
    82021 TTGATAACAA ATACCCGCTT AAGAGTGCTT ACGTTGTTTT AGAACCAGCT GTAAACGCAC
    82081 CTAAAGATGC AATCCCTGCT GGTTTCGAAG GTTACGAATT CAGAACAAAC GGTGAAACTG
    82141 ATTATACTCA AACCGCTGTT CCTGAAATGC CTTACAAAGT TAAGTATTTT GCACCTGGTG
    82201 ATATTATTTA CAACCCACCT TTTGCAAACC CAGTTATTTC TAACGGTGAT AAAGTTAACA
    82261 AAAACTACTT AGGTTTCTCT TCACAATTTG GTTTCGATAA AGACCTTTTA TTGTTCAAAG
    82321 GAAAAGTAAG TACTTTAGGT GATAATGCTT ATAACACTGG TGATGATTAT GTAACAAAAA
    82381 CTAAAGGTTT CCACATGGAT ATAAATGCGT CAGCTCTTGT TGACTCTGTT ACTGGTGAAC
    82441 AAGTATTCGC AACTGGTGTA GCATCATTTA ATGACGCAAC AACTGTTGAT GGTACTTCAA
    82501 CACATCCTTA CAACAACATG AGAACTAGAA AATTCACTAT GTTATTCTCA GGAGGTTTTG
    82561 ATGGTTGGGA TGAGTTCAGA TTAAACAGAA CAAACACTGA CGAATACAAA ATTGGTAGAA
[truncated: 282,178 more chars]
