# Supplementary material for: Clades of huge phages from across Earth’s ecosystems
Source: Nature. 2020 Feb 12;578(7795):425–31. doi: 10.1038/s41586-020-2007-4 (PMC7162821; doi:10.1038/s41586-020-2007-4)
Supplement: Supplementary file 6 — Genbank files for all genome. [file 41586_2020_2007_MOESM6_ESM.zip › genbank_genomes_SD-4/ERM_PHAGE_CIR_47_18.gbk]

LOCUS       PH2015_22_scaffold_0_prodigal-single     244777 bp    DNA     linear   BCT NOV-13-2019
DEFINITION  PH2015_22_scaffold_0_prodigal-single, contig.
ACCESSION   PH2015_22_scaffold_0_prodigal-single
VERSION     PH2015_22_scaffold_0_prodigal-single.1  GI:
KEYWORDS    .
SOURCE      ERM_PHAGE_CIR_47_18
  ORGANISM  ERM_PHAGE_CIR_47_18
            .
COMMENT     Data sourced from ggkbase. For additional details see
            http://ggkbase.berkeley.edu/organisms/435483
FEATURES             Location/Qualifiers
     source          1..244777
                     /organism="ERM_PHAGE_CIR_47_18"
                     /mol_type="genomic DNA"
     gene            complement(<1..5019)
                     /locus_tag="PH2015_22_scaffold_0_prodigal-single_1"
     CDS             complement(<1..5019)
                     /product="Putative uncharacterized protein n=1 Tax
                     =Microcystis aeruginosa phage Ma-LMM01 RepID=A0A7J4_9CAUD"
                     /codon_start=1
                     /transl_table=11
                     /translation="MSILKKVKALYKRWFGRKRRGGGSSSARPASNRKLWGKRVKPTR
                     TSSPVGKSRPAPNQPYTPRGGDYDLSSGNTDNDVRSSRHNTESVLEQLGRGAISTFGN
                     DIQALLGEGKDVLKSLHGDFFSEKGYEAGAASRSVFKTFYDVGNTDGTYSGLNRAWDP
                     EEDAFTHSLQQRTTEILDILVSKDTLPPVQLESRMRRLNKEAETLSSRGAFGTLDDPY
                     IRRPGVGLIVDVIAQADREVVIDLYQLQNRTVLDALEQKVKDNPNIKLSVRLSLPDSK
                     ALGQTGFDILGPNLLSLERLRRVKESLGSRGDIELFVQDRKSHQKVMVTDKFGIIGSL
                     NLTAPVGGDVNQAGSNYEVVRRLQTREYFEEQYRNQGMTPTPEQETLIGSSDKLYRQL
                     QESVGNRDALRRDPTSQLRLNQGQIVGAAETYEHLRSTLDLMKDGSDKQFYGILNQVF
                     LLHHEDTMFNEMLRGEMGKFDTPSTVRGPVYKGIQTELLDLVIENRAFLAVDNRNYSE
                     HVLTPMYERTKEIFKGTDLPMNSLEDLVGRVGFDRSNPITSFMARVDEAMGGGALAKG
                     FTESYARQLLAMTSGNIRLTTVPMQHSKQYLVIEGGGTTPPGDAKSHQTGSSNIGPNS
                     VHAPEWGMDPKEVERTNREFGLALLFGKTGNGPNALTLEEVTAELALARESFSKDWST
                     LTRTALGSVGGQPTSPWYEDKVDKVRLGELHTRLTELTTSLGVGEVSYRYGGKSGTER
                     TGLSLTMDARKLAGFGEGFERILGKGPTFRWDYTTLSGAMGADEGYVLDITSGRLISR
                     SLIHNSSASNLNIRMEDISKGIGQDVLLGRAEALGKPFVSVAPNKAAVMNPIGTTLSL
                     VSTLLLESTNRLLIWGPEQYLAGLGEGEKRTLVEKYLDSFTPGRTLMEAAGEGDRSDI
                     TTLMDTLERRLTGDVDGALEKVRTWFPGETRDKNTWQPVVDSIKPLLSSMAYGFSMEE
                     HIALNLEGKTLEEARAIVSDNDMVRKRVQRAGDYITGTGGIVDILVPLLDTNPEFRLA
                     VIQATVAQTNPSYTEILTSGINALSGALTEPYLLAAQAWQYSGSQAWHRMPMYGVTGQ
                     SQELVDGLKGTWAGVLASQALAIPREISPFSSLGIPGLLRGVAGGSNNEGTNVDTGLT
                     LFGQKGTPVATIMHHRIASSMGVGFSTTREDILASGLSDSAKKRALAVFDEAGGDELL
                     TYLFGGVGKVAQIPQRLKNVQGQRGMGTLSEAFREAVAGRGDFLAVARAYRRSLEERL
                     REKLVRANPQWTPNQVQVQVDRIIPEQDTVLATAFAMSVRGVMGGEQVAIMEAYERAL
                     MELGLESEDFLEDGIGQELVRVRAISSDVMSTGMKGFTASSTYALVQMAGMYSDYFYA
                     NPLHSQMEGNLRTTTKKVKASMLGVDWTRADGGGMELARAQDIVMFDTTLQKVIVVNH
                     INGTTKNYGLADLTTGDLNTLKETLDDRGQRSVLEGMIENKGREAGRSSVSTITTTGW
                     VRPGEDSREYLLSMKALPGGGRNQLFYDLTYVQAKTPDGGSRGDSGTSLFKGVAVFLT
                     ASYFEDIARDRTSRPDTVLGNISAQDTFGLINPSNLKSFSLEHGGSLLRGGKAEQILA
                     SLTEREAAVAMLLAFGSNYMGDIDTRPIPKSTDVSGSGSTVLPIVSTDVSGSRSTVLP
                     IVSTD"
                     /db_xref="UniRef100_A0A7J4"
                     /db_xref="A0A075BS59_9CAUD"
                     /db_xref="A0A7J4_9CAUD"
     gene            5044..5601
                     /locus_tag="PH2015_22_scaffold_0_prodigal-single_2"
     CDS             5044..5601
                     /product="hypothetical protein"
                     /codon_start=1
                     /transl_table=11
                     /translation="MTTVTQRDMHIRWAADYMQVSVWSTYQQQHIVLEGYSDTPQLKI
                     CGDVIEDAKGWVVDNEPTPSDRIIIDIWEEEWGKYKEVVSQVNLPVTATTYWGRKLTY
                     TLPVHALDEYSMNMFVNVEVGYSDNGGPYCGASLYLNLTDDEVVAKTLLSHYTLQLPI
                     DIKTVREAIQPGIRYLADTILGLSL*"
     gene            5614..5781
                     /locus_tag="PH2015_22_scaffold_0_prodigal-single_3"
     CDS             5614..5781
                     /product="hypothetical protein"
                     /codon_start=1
                     /transl_table=11
                     /translation="MPSTVKHSFPSGSATVKHTKGFIRLVSKSLYLVGLNGRIYAAWC
                     TPYGVRYRKVR*"
     gene            complement(5778..6086)
                     /locus_tag="PH2015_22_scaffold_0_prodigal-single_4"
     CDS             complement(5778..6086)
                     /product="hypothetical protein"
                     /codon_start=1
                     /transl_table=11
                     /translation="MSDHLLDGHNLVYLVLAGDTIVYSDLVPARSPLNFQDSLEVPPY
                     TRQVEVTVMLFGVGGEPISVIRKILHPSTVRTALNTYSWKMLEDYLSRIIPSGQGRQA
                     *"
     gene            complement(6083..6352)
                     /locus_tag="PH2015_22_scaffold_0_prodigal-single_5"
     CDS             complement(6083..6352)
                     /product="hypothetical protein"
                     /codon_start=1
                     /transl_table=11
                     /translation="VGIEKSSLKVTDHDSSGALPDIIECAIGDVSTIDISILEGDDSS
                     YLLAIEYEDPEDIEDVVCAICMLCMSNGVYNFTIHYMGREGGVMR*"
     gene            complement(6384..6626)
                     /locus_tag="PH2015_22_scaffold_0_prodigal-single_6"
     CDS             complement(6384..6626)
                     /product="hypothetical protein"
                     /codon_start=1
                     /transl_table=11
                     /translation="MVSRKTDELMGVLQEAEGLSPKAAKAYVHGMYTLDREVDMESTR
                     KRILSRWARGIDRGMLREYKVLYYVLGQLLNRVGER*"
     gene            complement(6661..7455)
                     /locus_tag="PH2015_22_scaffold_0_prodigal-single_7"
     CDS             complement(6661..7455)
                     /product="hypothetical protein"
                     /codon_start=1
                     /transl_table=11
                     /translation="MSDGIADLIPDMGDIEHGSICKEYPHLGQWELGQQLLRAGEIFM
                     RKYAIPLLEEAEDSEVEEVTLPSLGDVYRVKTLIPVINLCSYDPLTKWTRSRDMVRVT
                     EIRSKDKSSTLSMYRPTREEIDPPLEVIPYEVVMQIIRDTGIAPIPRPIREPMVDPGP
                     THTLSTGQAIAWGQDRKLILEPELTFTLDYGERVEVPLYGETVLEVSHSPGPRGKDED
                     DDVLIQSLGIGTPPGYDVPTNFPNDPTRERVKMSGYVGRAKGWSRG*"
     gene            complement(7452..7700)
                     /locus_tag="PH2015_22_scaffold_0_prodigal-single_8"
     CDS             complement(7452..7700)
                     /product="Putative uncharacterized protein n=1 Tax
                     =Burkholderia xenovorans (strain LB400) RepID=Q141M9_BURXL"
                     /codon_start=1
                     /transl_table=11
                     /translation="VARVGDKVICSLCKKAGHILTGSLTHLIEGRPIARVGDLTTCGP
                     IVTGSYNHLIDGRPIARLGDLTACGGHIVTASMEYLIE*"
                     /db_xref="UniRef100_Q141M9"
                     /db_xref="bxb:DR64_696"
                     /db_xref="Q141M9_BURXL"
     gene            complement(7706..8275)
                     /locus_tag="PH2015_22_scaffold_0_prodigal-single_9"
     CDS             complement(7706..8275)
                     /product="hypothetical protein"
                     /codon_start=1
                     /transl_table=11
                     /translation="MLTCCVLMGRMLGSMHLPLVERFAACHGRCTSSASIYVLSESNG
                     MTKKPVMMGISIYRGQTLLGKAIDLAVEGSVVTIGLGVIDRFEVLRYLSPRVARDLIG
                     EKAITDMPPLTLYCEGSSIKTKKKVGEGISRITFKPEIIEVNPMPGQNLTLKSFKGTL
                     VGNIESGVEVPDTAVPTVTASSTEPTVLY*"
     gene            8277..9392
                     /locus_tag="PH2015_22_scaffold_0_prodigal-single_10"
     CDS             8277..9392
                     /product="hypothetical protein n=1 Tax=Oscillatoria sp.
                     PCC 10802 RepID=UPI0003484F16"
                     /codon_start=1
                     /transl_table=11
                     /translation="MRRRTVEEHTILLATVGSYAYGLNLPTSDIDIKGVCVAPIDYYY
                     GVKEFYQKDGGWDNPHDPPSGLFPILGGVEDCTIYELRKFIHLAANNNPSIMEMLWLK
                     QYEYLEPTVGRELVNHRTAFLSKKVKHTYSGYGYAQLKKVHTHRRWLLNPPHTKPQAK
                     DFGIDDPHLPLTKSEMGAFLEYILVLTRDSIEFMEPTQQLRKLLLEDIDLTAIVKQKP
                     LGEDVIPYVQEMTRGSKDFIQLLQQSQAYRKAMSKWDAYQQWKKGRNPERAALEAKCG
                     YDGKHAAHSVRLLRQGLECLHNKELIVDRRDIGDVEELLAIRKGDYSYEAVIEITDAL
                     FVLLEEAYDTSTLPHNVDRELIHDLCSRWGQDYHNNH*"
                     /db_xref="UniRef100_UPI0003484F16"
                     /db_xref="D8G821_9CYAN"
                     /db_xref="ava:Ava_1517"
                     /db_xref="UPI0003484F16"
     gene            9436..9996
                     /locus_tag="PH2015_22_scaffold_0_prodigal-single_11"
     CDS             9436..9996
                     /product="hypothetical protein"
                     /codon_start=1
                     /transl_table=11
                     /translation="MGQGVSLAAFSYLYMDTHSEAELKTRTVSNNGDVAIPIGVTISE
                     GILTIRDEHLLKHMPGVLDLLRKWITTYDLHQKWLEEQSIYNNLMDYVDLPDADITKG
                     NGSAWFSLRMPPSGVLPIVVIVAVYSTKPQALVQLQLDTGETDDDWESVLCTISSYYL
                     DFPITMDTLKASMCKPFQQYLDYLQG*"
     gene            complement(9985..10374)
                     /locus_tag="PH2015_22_scaffold_0_prodigal-single_12"
     CDS             complement(9985..10374)
                     /product="hypothetical protein"
                     /codon_start=1
                     /transl_table=11
                     /translation="MKAIAKRAAIKSTRHAAIVKRIVDGDTLILDIYIGVTVVLPLPS
                     ISDTWLGMGLSIDPSGMLVIRKARARLYKFDAAEIKTLEGKVARDRLAEALPLGTEIV
                     AEVHGRDKYGRWLLTPILSGINVCLSL*"
     gene            10454..11782
                     /locus_tag="PH2015_22_scaffold_0_prodigal-single_13"
     CDS             10454..11782
                     /product="Uncharacterized protein n=1 Tax=Nostoc sp. 
                     (strain ATCC 29411 / PCC 7524) RepID=K9QUD4_NOSS7"
                     /codon_start=1
                     /transl_table=11
                     /translation="MINLDGLKWVTYKGTEWTIAGNITTDRNHYNNKKKHITKGLELG
                     LGGAELAEYKALYLAAHGAVLKCPRLVVIDREKVLAYADYCSGTGIMSSPIMSNTVST
                     EDTIQEIVPDVVLQELLRITKDKGLDWVRYDNSLYLPMVQASLAKDMQSDDYSNNWRG
                     CQPELPGIAKLLDGIELQSFKTSYIRDHGTWPFPRTRSLWVGNWEHAYAYLVQGKSPT
                     ATTFQTMGANSIQHAIAPSPISQRAAAPVVCSAPQCPETWPSEEALVDRVFKLMELST
                     ISMQREACLFNSLGSTPTTRRLDAIEYIPPDGSNPAKVHVYEFKKGGITAIHVTETVA
                     AKGYIHLVRERYPDAKVCLFMVGNTIDPQAQRLLDCMLGVMYLPLSTLLNRILSSIIS
                     SWPREGHYQLRTHFLSKFKDILPTEMLSGPVMHPQIVATYHKPRPITTLN*"
                     /db_xref="UniRef100_K9QUD4"
                     /db_xref="nop:Nos7524_3228"
                     /db_xref="K9QUD4_NOSS7"
     gene            11787..12032
                     /locus_tag="PH2015_22_scaffold_0_prodigal-single_14"
     CDS             11787..12032
                     /product="hypothetical protein"
                     /codon_start=1
                     /transl_table=11
                     /translation="MSLSSCTSITTAPTTADATHTVCNGRSIVTTSWVRAQPTYNGMH
                     RGQHSLTACSGYSIVVDEDVLQPPAPVTRYVYLEPLS*"
     gene            12276..13112
                     /locus_tag="PH2015_22_scaffold_0_prodigal-single_15"
     CDS             12276..13112
                     /product="hypothetical protein"
                     /codon_start=1
                     /transl_table=11
                     /translation="MNTLSITQSAAYCNPTGKNKRAIYTLKAQGRRVVKASSKERVLR
                     LRGKRVANKALFNNEMLVHDHTTEPVTGAKHTTMVKVGMLYRGAERTYMVPVIWKKDY
                     RGNYRRQITKKAFLALPRELQDVAIAMGVSVSGSLITFSRCIAAWAGHRVKGMHVHHV
                     NMDTTDDRLGNLWVMTPKKHAAVHADKEDLVWDADWFEYTSCYAGMLQLDIAMLLSED
                     DYAEDLEPDPSEEYWYHEHSDEAYALMGDRTPLSDEVISLITQLQQSVMGWGPRPVMF
                     AV*"
     gene            13259..13936
                     /locus_tag="PH2015_22_scaffold_0_prodigal-single_16"
     CDS             13259..13936
                     /product="hypothetical protein"
                     /codon_start=1
                     /transl_table=11
                     /translation="MMKETKGMKLVSKKVKWVPGEGVRSIIELSTSIPYFSGLGKMLT
                     TKYNHEVCITGIDEATVSLKVGGPNSEKDKWEADVHDWLATTDYLAEWEKEAANYRYV
                     VSQVGLPAPASPWGEHIAYTSFSVDYHVEPCALCYKLMLGQDAMALSVVVVAKYDWVT
                     AYVGVLEDNDCEGYNSYVGMNEYRLRYPVTVDSVKAVLGPAIDAFVGKLRALADMDVV
                     VEVDEYY*"
     gene            13940..14137
                     /locus_tag="PH2015_22_scaffold_0_prodigal-single_17"
     CDS             13940..14137
                     /product="hypothetical protein"
                     /codon_start=1
                     /transl_table=11
                     /translation="MGIAMIDIELALAIDAEHVSLMNTKILSIAQVYPFGKASLNNFM
                     VSLGEVTNQVIVPEIGTAKAG*"
     gene            14181..14369
                     /locus_tag="PH2015_22_scaffold_0_prodigal-single_18"
     CDS             14181..14369
                     /product="hypothetical protein"
                     /codon_start=1
                     /transl_table=11
                     /translation="MPLSTLMPILFALALCVLAAPPKPPAKRKRDSGDGGNGISINIY
                     QQGSTIPPKVVVRDSNSK*"
     gene            14382..15038
                     /locus_tag="PH2015_22_scaffold_0_prodigal-single_19"
     CDS             14382..15038
                     /product="hypothetical protein"
                     /codon_start=1
                     /transl_table=11
                     /translation="MYIELVSYSNVWDGDNGVVMTIRAKVTPEYTTVPLPVYPPLHQT
                     DSTEIEISISGLGEVRVALDQREVSITSEHNQYMLMSYVRRWLDSTGLLLEWGKETSR
                     YVEALSRVDIPFRPQRRGKQYLSYSLKIGHEDRTLRQNSRALTLDVQVHHLSTYITIH
                     LINDTPLFTCKGTTTSIASVITKDVITVDTLKAVVIRELDKLWGIVDLPMTVYPLHHE
                     *"
     gene            15086..15565
                     /locus_tag="PH2015_22_scaffold_0_prodigal-single_20"
     CDS             15086..15565
                     /product="hypothetical protein"
                     /codon_start=1
                     /transl_table=11
                     /translation="MRYVDIKDIVIGTADTLNLVPGEVVYDLLGGDLPGITDQDYLIG
                     IEVKGITCATHAYMPDVDGDSPYTLYHVCSILVHDVPSLFFIYEGDTGATTYVLDWGL
                     AQIFIDLLKQWLRAEKLSSNSLVSCIAEDVGVPILTSYMGMSIEYGAGPERGISGND*"
     gene            15558..16064
                     /locus_tag="PH2015_22_scaffold_0_prodigal-single_21"
     CDS             15558..16064
                     /product="hypothetical protein"
                     /codon_start=1
                     /transl_table=11
                     /translation="MIEDIKDWVMATDRPLRLHLMWLGLEELHFSDGVHYYRMMEGDS
                     WMVSVARINGFCRWGPDTDYYMMQLPCSKQGLIRLVKICQHLTNNLDIHNDDDLPVVE
                     RYADLGALDIGPVYEIETTGLTRLEILDKVRRYLDAEIKAWVTLGEVPHLKDIESLVD
                     IVIDSAQH*"
     gene            16092..16466
                     /locus_tag="PH2015_22_scaffold_0_prodigal-single_22"
     CDS             16092..16466
                     /product="hypothetical protein"
                     /codon_start=1
                     /transl_table=11
                     /translation="MYIELISKTCRWCGDRGVVMDIKVRTYARDLTTLNEQDVLNTHN
                     AGTTIGIYISGLGEVTTSEDALHRNYVTSNWSGVMAIIQQWLVDSNLLQEWGEETRKY
                     AAALSRVDLPCSPENVNGQYRK*"
     gene            16485..16715
                     /locus_tag="PH2015_22_scaffold_0_prodigal-single_23"
     CDS             16485..16715
                     /product="hypothetical protein"
                     /codon_start=1
                     /transl_table=11
                     /translation="MGEDGLYITAMIQVTEKHAVISVGLRDGDDKYDDNTSIGLYEST
                     ITGPVNTDTVKAAVSKVLDRLWDLVNAPLVKD*"
     gene            16736..17344
                     /locus_tag="PH2015_22_scaffold_0_prodigal-single_24"
     CDS             16736..17344
                     /product="hypothetical protein"
                     /codon_start=1
                     /transl_table=11
                     /translation="MTKALYGAIANVGMVAEPTVSTKVPNTSEALSTETCAEGEERKL
                     IALVGRAGTGKHTYLEEYYRRLVSSSAPKPTGAGRPSDYTLLGYGFIERMGLHPREQQ
                     EYIKMIKGDVSITLPNPYMFVTYSPYILDAMGWEMAHNVICFHRSESTGRFYRGSIQC
                     HPESGWNVGTDETITLGKFWDAVGEDWLEEYGEDVTDYGTQL*"
     gene            17341..17916
                     /locus_tag="PH2015_22_scaffold_0_prodigal-single_25"
     CDS             17341..17916
                     /product="hypothetical protein"
                     /codon_start=1
                     /transl_table=11
                     /translation="MNDQHEEETLLLNAAHVKLARTLLDVTCTKSRLYEVLPPPSLTR
                     VWAEIRAFGTLLTEVLVSRGYDAVLDVNPGQEVAEITLPIVSPTMPTVDLIIRYCYIH
                     IKDDKPLYQFGVESEVTSTVYNYAMEASYPTIDKIPEVMDWVRTTRQCRQCYFNASNG
                     MYCGKGLVADGYCTEYKSNLPQSFPRPVSGL*"
     gene            complement(17878..18036)
                     /locus_tag="PH2015_22_scaffold_0_prodigal-single_26"
     CDS             complement(17878..18036)
                     /product="hypothetical protein"
                     /codon_start=1
                     /transl_table=11
                     /translation="MPDSSMSDMTQHHDKKRQASYKARHGAIKTKDGKPAYKNKLQPA
                     YWAWETLW*"
     gene            18157..18429
                     /locus_tag="PH2015_22_scaffold_0_prodigal-single_27"
     CDS             18157..18429
                     /product="hypothetical protein"
                     /codon_start=1
                     /transl_table=11
                     /translation="MRGIIEQDYVQAGLPTMDSYLLTLMLDTGITGEELASVLECSVE
                     ELYELLTGVRAITPQDIAALEKAYANASHTAFVVGCQMMTAIQNIG*"
     gene            18460..18570
                     /locus_tag="PH2015_22_scaffold_0_prodigal-single_28"
     CDS             18460..18570
                     /product="hypothetical protein"
                     /codon_start=1
                     /transl_table=11
                     /translation="MKIYQILQEGVEGGYVHALHEGAALAEAQRVIEVRV*"
     gene            18567..18848
                     /locus_tag="PH2015_22_scaffold_0_prodigal-single_29"
     CDS             18567..18848
                     /product="hypothetical protein"
                     /codon_start=1
                     /transl_table=11
                     /translation="MTQEDKYYPPAGRWLCQHPDKVYALYNQHTDTYTDQDIQHDADR
                     VQMLDDLWFIGFSSALLWKTEHPGYTGEEEAATQDKYYKLVFEAFWGIA*"
     gene            18980..19444
                     /locus_tag="PH2015_22_scaffold_0_prodigal-single_30"
     CDS             18980..19444
                     /product="hypothetical protein"
                     /codon_start=1
                     /transl_table=11
                     /translation="MKIGLDWCSMRIPYADKVEFLKANPERLISVVVNHHYNEYCRSR
                     CDGKGGEEGIGKRIPCITSEWWDIDFNTSPYGEYPYKTDIYIGARETWGYPTVIGFAS
                     VNTKWGNPHRVLTGSEREQVLAYIDAAMNSCTWDEEIDRLKQLWDYMQTLRV*"
     gene            19788..19858
                     /locus_tag="PH2015_22_scaffold_0_prodigal-single_trna_1"
     tRNA            19788..19858
                     /product="Trp"
     gene            19904..19980
                     /locus_tag="PH2015_22_scaffold_0_prodigal-single_trna_2"
     tRNA            19904..19980
                     /product="Pseudo"
     gene            complement(19994..20458)
                     /locus_tag="PH2015_22_scaffold_0_prodigal-single_31"
     CDS             complement(19994..20458)
                     /product="hypothetical protein n=1 Tax=Bacillus sp.
                     10403023 RepID=UPI000287EA3A"
                     /codon_start=1
                     /transl_table=11
                     /translation="MSALHFHHRNPAEKEFSLSVRGMTRSWDKYKAELDKCELLCANC
                     HAETHAKLYEPYDLHQRYADKVLGLKECKNCSKQFKPKASRILYCSLECSSFSRRRCL
                     HPPKEELEDLVWKHPFTKLGNIYGVSDTAVRKWCKQYDITDLPPRNYFLKKD*"
                     /db_xref="UniRef100_UPI000287EA3A"
                     /db_xref="A0A0F9FZN8_9ZZZZ"
                     /db_xref="pmz:HMPREF0659_A7222"
                     /db_xref="UPI000287EA3A"
     gene            20801..21469
                     /locus_tag="PH2015_22_scaffold_0_prodigal-single_32"
     CDS             20801..21469
                     /product="hypothetical protein"
                     /codon_start=1
                     /transl_table=11
                     /translation="MKLREVIACLGACRAGEYVKDCDHRGYTSITLYDPHSWRNDPRQ
                     LQFDYKLKPSTVKDMLEVLQSPIGVEYWDWKGNQFLMNEDCDVHLGTAGMSGEPLTKL
                     LLQHILGYVYVQDSISSYAYPYLAGDRKKLADMYKILHQRCLDSKGVLMPATEDTDMT
                     PVWELAIAMDTRVGHHSPEGFLEDFREGRANGDLIDAQSYYEDLCARLGEVPYPYTLG
                     PAHD*"
     gene            21462..21836
                     /locus_tag="PH2015_22_scaffold_0_prodigal-single_33"
     CDS             21462..21836
                     /product="hypothetical protein"
                     /codon_start=1
                     /transl_table=11
                     /translation="MIRCIFILHTSGNTLEELPFSTTELSKHLRCSTLEPIAKPPHLD
                     YGYKYLSGQYYHIPIIWWASDSEVVPQVGWYVDTPNDPAETTCWGLDVRVIRVKLCRD
                     YCIDPARISHVEVTCRVAYEEG*"
     gene            21842..21967
                     /locus_tag="PH2015_22_scaffold_0_prodigal-single_34"
     CDS             21842..21967
                     /product="hypothetical protein"
                     /codon_start=1
                     /transl_table=11
                     /translation="MLEFYIQSRKRWKNRSLNKRRRALLNGMSSEGEPLWAGPHP*"
     gene            21946..22290
                     /locus_tag="PH2015_22_scaffold_0_prodigal-single_35"
     CDS             21946..22290
                     /product="hypothetical protein"
                     /codon_start=1
                     /transl_table=11
                     /translation="MGRPPPITGYLYRVGWHGYYTKTEEVYKQELLLDAQARPLFTKQ
                     EYEIHTKGGEKRVIPIGGPLLRETMTTTTRSEWKHLGSGWDRDMRAYAKSEVELQRLR
                     KRLTYDGTPRGT*"
     gene            22333..23076
                     /locus_tag="PH2015_22_scaffold_0_prodigal-single_36"
     CDS             22333..23076
                     /product="hypothetical protein"
                     /codon_start=1
                     /transl_table=11
                     /translation="MHSTSSYSRLVYLDNRPGTRHNKATGLTIDATRVKWEWRNPSSD
                     PTVDVFKTIRVDPYMCVDRKEMLQWRIRYPEKAPEGAGYDLIVDEPPTLTPEQIEEVN
                     TEKVALVELWHKEKAIQDTLISLWSPKGLVIDTRDAWARTGLDRFIEYNSTIYVNDAP
                     FNIKIEVTVGYNDQSQNSYHDMYEVLVKLAVSPSGEENLHLTTIKLPIVNGIASSAPL
                     VEYLKDNPLMRAGRALSKLGTAINTSTHQ*"
     gene            23093..23995
                     /locus_tag="PH2015_22_scaffold_0_prodigal-single_37"
     CDS             23093..23995
                     /product="hypothetical protein"
                     /codon_start=1
                     /transl_table=11
                     /translation="MRTYYRTLIQAEVVSVGKYHPNAIYNVAQDLEDGPYVGTWSVKE
                     YGVATAKQVEALTLRKQDAEYRHYKHQHSTTIPGIYTEDTSCYKTVIEIEVLTKEEYE
                     VRDLVSLEYDILSGHCLGVWNVKASSSCVVVSGIKNEPELNNTSSTNRYAGPVEIDYW
                     NMDQDNYQDKVAFLTNHNKEELVAAIMRYHYNAFCEDNCDADTLPNVPAGPIGQIPYI
                     GWGWRDIDFCGSVPIGLMSADKQTIIGFIANNKWDYPERYLTDEERMKVISYLDRAMC
                     RMSKEARVGILRELWDYMQTLTIY*"
     gene            24130..24426
                     /locus_tag="PH2015_22_scaffold_0_prodigal-single_38"
     CDS             24130..24426
                     /product="hypothetical protein"
                     /codon_start=1
                     /transl_table=11
                     /translation="MSVKSKEALVELLTSVLKDHVELVLGKYIGVEMTTTMQDELQLH
                     GSWTTKLELDELVKMWVEHNMVNEDFRLHANYMGEPPVLNSSYPIRREPVKHVP*"
     gene            25073..25276
                     /locus_tag="PH2015_22_scaffold_0_prodigal-single_39"
     CDS             25073..25276
                     /product="hypothetical protein"
                     /codon_start=1
                     /transl_table=11
                     /translation="MRIVDGVGVGLGVGVGLYCAYAVKVALNINLDIAGKEHFPAVIE
                     RSTCGLVKCGWFPNSKHCPHKKE*"
     gene            25328..25945
                     /locus_tag="PH2015_22_scaffold_0_prodigal-single_40"
     CDS             25328..25945
                     /product="hypothetical protein n=1 Tax=Nodosilinea
                     nodulosa RepID=UPI0002F49ECF"
                     /codon_start=1
                     /transl_table=11
                     /translation="MLVILLSVVSASAVICAVSTVLMYQQVRTLRQQLITAHTNTSFD
                     CLTRTGIRATYQSSKKGLVFMDLDHMHGLNSLLGYEQVDALIKRSLATIRSTDKVESI
                     GQWMSGDEFIITCPAGTEVGLAHRLKAVMAEITTELASRPEVLVKHEELLLSDPRYGM
                     VTPTFAATYGCVVTSPKADLSSEVARASSKVQAAKANGDRGTVNV*"
                     /db_xref="UniRef100_UPI0002F49ECF"
     gene            26023..27318
                     /locus_tag="PH2015_22_scaffold_0_prodigal-single_41"
     CDS             26023..27318
                     /product="hypothetical protein"
                     /codon_start=1
                     /transl_table=11
                     /translation="MNLFKSIKCFVVEAYTVLCVSITAPAPAPTPTPVPTEVSVSTAA
                     PVVVGTLVHSPAGALVHSPAGALTVQVKVSPVVVVSVPVVIIAPAEITSSKGKILALL
                     LKGKTYQYWTGYEYEDLYSINIVDGVPKLVVENYLNLEVDFDSDEEWGFAPAQELPIG
                     INRLDTEITNTKGIKMTLRGVVLDGKEVMYNTPYHRTSCIRTVGALTVTKRVEDVSIY
                     NEAWGFVPAEVTPYGRALFLQEEEARVAEEVKARKQAQERALILKEEMLRISTLTAGH
                     AAYRVQKRVKYLDLFNLLMVDWDPAPHSGSYDARHFTISSIEEVEELLLQRVTLHPDE
                     LWKAYLTPSGGVHAFRVSHLTPMSEGIDIIKSLQGDLLYAGLIEARQTYSVRVSAKYT
                     VDGSLREGDYVAKYWKSFGKGVALPENEVVMTLHDSFLP*"
     gene            27381..28043
                     /locus_tag="PH2015_22_scaffold_0_prodigal-single_42"
     CDS             27381..28043
                     /product="hypothetical protein n=1 Tax=Spirulina subsalsa
                     RepID=UPI0002F44CE4"
                     /codon_start=1
                     /transl_table=11
                     /translation="MAMNKYYSLIAGLDTVPARLSRGQCSALALEGSWDGHNWLSKRD
                     LPGSPTDPKGRPMVYREWQILCQLQGTGLVPVVDEDTSPEDEEYFLIACINNAATVGD
                     YCSAYLKGLIPLEVIKEVLSLVSRMVSEFHELGWCHNDMHANNIVIGHNRDSWEAYVI
                     DVATATKDNRVPSWLIREFIIADDPGEDIARLTGDLSALAEGCSDPTRVEELKLLLGR
                     LF*"
                     /db_xref="UniRef100_UPI0002F44CE4"
     gene            28077..28562
                     /locus_tag="PH2015_22_scaffold_0_prodigal-single_43"
     CDS             28077..28562
                     /product="hypothetical protein"
                     /codon_start=1
                     /transl_table=11
                     /translation="MGLLLYSTQVIDMIEVTTILDTHNGTATYEGVFIYTTSEGALTV
                     VNSFPTEIDACLGKVEGGFSVAWPIEGRVEIPNIVYFDFDEVEHLALASIEGGRLGHH
                     IEIWYERTGGYKVIGHDFYENTDIVVQYTRLGWVPYQCTVTELGIWVYVTDISSGYLE
                     A*"
     gene            28611..29381
                     /locus_tag="PH2015_22_scaffold_0_prodigal-single_44"
     CDS             28611..29381
                     /product="hypothetical protein"
                     /codon_start=1
                     /transl_table=11
                     /translation="VYIYEGEEYEELCFSPDNRLWLYRGELYEENGQHYCGEEEGAVQ
                     GIYEYFTNVPQALGHIIPNSLCIGIEAEFSEYSQDTVDQAMESFHGLALFKKDSSCGI
                     ELVTVPLLPTEVYSFIDSLAISKLGTDCNCGVHMHLSRKYITQSQLGGLVVFMNQPLN
                     LTYITEVAGREPNGFCKQIANKVDVVSSDRYEMVNLTNSDTIEIRIFAGTNSTETLKG
                     YVRWLLDLLKWLGTNPSSYLATEFIKYQSHRKVRLKAK*"
     gene            29445..38843
                     /locus_tag="PH2015_22_scaffold_0_prodigal-single_45"
     CDS             29445..38843
                     /product="hypothetical protein"
                     /codon_start=1
                     /transl_table=11
                     /translation="MATSNNSASLTVSTSAATRALSTRSARRLSAFITFRTHGGMEFA
                     KALAVVVFGASEVVVATAAVVSTSTIDAAILVATAPSIVIVLGRALRPATTTRACLKA
                     RARLSMARASRRANRVSRKARRRTQSVAKCPILLARTAHRTLRRTLRRGVRVFAMAVV
                     AVATRVVVAAAVQNTTVRPVLKEEVHTCALPRPVLVEKAAEYVPLATQRPVVRATRPA
                     HKSLATAAIEVEPVVVTAPAVKILSLAEKEAARVAKADAKEAYSAWQADCIAAKAAYK
                     KANPYTSSKDKGANPKGKKNNGGGGSRKRALYTPPQRPEILSQRADLGIVAGPTDSNS
                     YGWTPMSDMELASFFYGEEIDGVPIADMGLSEVPTPMTSSPCFSGIYNMVVMTLVRNQ
                     STDPTSVGILTAPKKVNCLDIDGVPYSPAKALTNKLYPNAKGFYGMETSRIVFKYMTE
                     ARNPVFSNTAGIVYLLQNLTGKTYSVFIKNSHIRNFTDTEGVERDFLNYMQLVLDESV
                     REHHEAFDKYVAHCIENCEMSHEDAIETATGKYGTPKKYVVIQSTYVKNESGDYELIW
                     NVEDVEQLEYEYNTRGYNVIAIQSSLLIRTITLDNIRLNGNVPCMPASVAEIAALQAK
                     GVTKWTVDNMHEAVSPATNLHTWLTQILPSVTSVSFSFNGITTFSNSESVYEGEVKSV
                     DSYSFTTDPSYYEEKGIEVGSIPAWTLNLWTNPIVAPAMVPHAKGQALIGATKVANTE
                     VGQRTNPSTGYSPAGVLRKNIERQQAAKQAAKNKAAGIPKPPAESAVLTRKRQAEAEA
                     DRLQREAVVATLEINVINGAESVDSVDGALYVDSMPGGMAVTNNQPTITTFEGTRVNN
                     VQADVIEEEELYAEPPVLTATTEERTSVPTEETFSAIVDIEDSDELCMAITLLDIPGI
                     GLEYNTALATLCGDVGLFFEKLATDSKDYGMYSNGAIRVNESLSPNHWAQVTTHEMMH
                     GVFDIVKEAGGEATVVAICENWLKNVGPSGAAPSGVNLEEQFLYSFMTYGHDIETLSA
                     FVRGLVALDEAVWVLAHDALEIAVTSSKASSTVVGSTEPIILATKAVDVQAVRISNPV
                     LDALLSEGNSDILVLADTKCVVPFEYNQAYPELVELAAERANNPERLGAAVSCAVGNG
                     MTVHMVCAVSHEKGGSVMHQDALLEGLQQLAASFPGKSYLCEAGLGFGDDTKNTRILG
                     VVRQVMGRAKVKTISLPAMKRLVKEWKAVGPNSNYIQGDLSKWTAGMTKGTAIVLEYV
                     DSSRTPFVGNFYGIGDVACYATLAIVNEDGTVDEAALADGLTELKGYLGTASLPLPLY
                     AYSTQMEVLEGVSVTPVEYANGVFIGAKIGVLNESPVSGMTLQMWYCLLLDSLKGDSE
                     GLFEVSGLSTQLYSAVFKAAGLDVTLAGYALSPLPLLWLKHGIVLLIPGKNSKGLIDT
                     AVEYEELIDAALLQTLVDLGIKVYTAEYVWDQRAKKSLIKGVERNVHSIDTGYGVYPL
                     PEGLQGEELVKVVEEGGAYKFVNENVIGMNINIPELHTLDNYMQKHVLDTIQYLVDTQ
                     GVEMAIQYMMSCLPDVVKRVTDTKDGKVQYHLSVYNKSNAAEYYMEFATGVNSTKLSS
                     RYCVVNNGTRQRTVNSITNLSGFPTAIYDGVTVAIGLAIAAASGRNMTQDVLEGYLAG
                     TTNIWSRDENYGLELTKIVTPNFTLEDSLGVIIKNSGKTISSTANQNIDSKGVALGRE
                     ETARWPYYMPCNASLDLSMMKYLMLKGEAVMCDKYATDRIIIGDGVTAMLGQILTPEA
                     AAKLKGYDNEAFGLELALNPLNGERILTVCWPTDKASKALNRPSQFHGASQADGWNGN
                     NLSWCPLHTLLGVGKRSAVRGFKRTFIAAVTDWLSPGSGAAVQHPKASWWAYGVNGSM
                     NTFMDWHEVPAEQENKDANGNHKPGLRQSSMLMGPDAKNGPSGKNKEGKEVVVTDWFC
                     NVFAKQWIAKKIEAAMYVDASKKEYRIYGPGEEMVVLFDKIYNKDGTEKAGYFPNGNT
                     PKMPSARKVLFSNDLGKQDCIITGYEILPTNRGQRLQIVLKYSTVMDTRDSDTSRFSG
                     AKCRGLGIKFIISHDGSIDYMGATALYNGVETSLQEIFNNGGIHATSEAFKGNYAMMQ
                     GFAAAHGGAYMDGVYLCIDQYLMNADGTMTLNPQYDENDDRMVSDLTDTDSYFYQWVK
                     SITRTIRMRKTLNLDEWEYITACNTKSGKGATPQWAGVEVVEYSTDALQWDARNGEEI
                     EDVKTVTVEYDVQVLVFDYWVQVEVAPPGACTGSQGMTAEQGANLEFMLKDTLTRLWG
                     KGVDARKGVENLVASAEIHQRIEVGEYVEGVFTFDPMGVSHQQLIEHLLYQVSDTGAR
                     TLRPTKEFYILLEALFGGAAADTTELWTKLLADIDNGIAANIDYVDGKVVVCNDGYSF
                     DDCCGFTDFIAAAIEGGYSGKGLAIHTASEETGENTVTYMDPSAFLQLGAFTSTLVAA
                     DPKNHKPSRRVTGAATGIVNDIRDAFLEWTSNQYWDRKGASSGVHRTNSRLRKSMMGW
                     IGVNSKQSTMTNAKGVLGRIARIDNSGVAGKVCTGTGVQYAHHQYVHKDGRVHKIPVV
                     IMHPDCLLAEGLNHGDIVGVGRTPTVSLVFCIVKFSRIYGRMGYLHMSFSVWAAGNNG
                     DTDGDPCNRTRVGGVVQSGKWKGATYMQAVQMNKHPLSMGGYSIVCGIHPSQHDCADF
                     VSFKDVWTKKAILNSPEFVPAAIVAWLATSKLKIKGMEPLVNLMLPATLFDSAVKVSG
                     HYRSNVGIAYGWCSAYSAHMKEKHSFLETVVTVLLRTELALSYGTSAPTVDQMMEVLV
                     SGEIYDAQREPAEGLGYTLADSIAGIHMKYPVIMALCDAKLDATTHKVGKAMNLAEMG
                     QHIRVMLQASAWLWRGVYEGLGLSGYSPDASAFFEAFGIALRKGGKVCDESRTVDGKV
                     IIQATADITADITNDITPPNTTTTIGEFIAKYYLRGNVEIANEIVAACLLYNGYRTIE
                     RGQHVQGEDPKMKTQLEVYTEIYNSVMAPWSDTNADCKAGEVTEYVKHFVLAGVFRRA
                     GQGTTGVSIDDEMSSASSAKMIYTYAQDLWAAKLAAEKPAVLRNMMLNDIVVKSVNLY
                     VKLVQIAGIEVVAQ*"
     gene            39296..40318
                     /locus_tag="PH2015_22_scaffold_0_prodigal-single_46"
     CDS             39296..40318
                     /product="hypothetical protein"
                     /codon_start=1
                     /transl_table=11
                     /translation="MTLGNTSTAPANNQFTRTGGGFVPPNVPETGTVRVQVLQSMRAE
                     SVTPLQKVQGRDGTFKEQARILVDLVGIYIDIPVTHKDKDGRDVTVMESRLFPDPERK
                     TPMPKIGSAEWNALMVKPSGLFVESMFPEDMDEIESELEAGTIGFPFTLEEFKRARAD
                     GTGNTLMRTFGGWLRANGFIKRKELTMADVMGGSKTLQINFFNGEEELYVKGYKKAAA
                     LHGFNNVAFAIEIGECMTVSDLSNGPSFSPQGVYFQYAEPQAGFGGRKEYSLDMRYTT
                     SGALYGIPITSAKSVSDLCRMANNANANGTADATDKRRREREEAQKRAMQGGQVTPAY
                     ADMDNL*"
     gene            40563..41174
                     /locus_tag="PH2015_22_scaffold_0_prodigal-single_47"
     CDS             40563..41174
                     /product="hypothetical protein"
                     /codon_start=1
                     /transl_table=11
                     /translation="MCYTHTEIEDAYAAEIEEREEELSEWERDYAESEDYDNLTHAER
                     MELEAAVDRYLDEREDREQDMLEAQWFKAEMEMEELPVTTVTAIIRNDSGQLLYVMGT
                     DGEWELPWGPITSHGDHNHEVYTPHEMDSMMSLADMLLTTLGVKVESCQWVGTRFYKA
                     DDSDALGVLQHLRRSDDYEVVVDHYPEVQLTWPGLKVKYVPYP*"
     gene            41289..41495
                     /locus_tag="PH2015_22_scaffold_0_prodigal-single_48"
     CDS             41289..41495
                     /product="hypothetical protein"
                     /codon_start=1
                     /transl_table=11
                     /translation="MRHANTYLNAPSITVRTTRTDMNQLSISGLEKAVLTHAFEGKNP
                     DAILEFDAKVVDGRIKCINNIRVV*"
     gene            41647..41883
                     /locus_tag="PH2015_22_scaffold_0_prodigal-single_49"
     CDS             41647..41883
                     /product="hypothetical protein"
                     /codon_start=1
                     /transl_table=11
                     /translation="MSADVKTQGTIKTAPHINYVETRQGTTYSFYSNGRPVSIQLIWT
                     GTKVEYRDANLPDTINAQLRLDLGKVSKHFAGKQ*"
     gene            41880..42077
                     /locus_tag="PH2015_22_scaffold_0_prodigal-single_50"
     CDS             41880..42077
                     /product="hypothetical protein"
                     /codon_start=1
                     /transl_table=11
                     /translation="MNASEDTEPTGSTASWLAGHCQALAGGSRDPAPSIGDINSWYLG
                     YDVGTRDREEGDDVDYPVTPI*"
     gene            42182..42598
                     /locus_tag="PH2015_22_scaffold_0_prodigal-single_51"
     CDS             42182..42598
                     /product="hypothetical protein"
                     /codon_start=1
                     /transl_table=11
                     /translation="MYTQQTQGSMDTLKARLVSYGLKPSMRLTYNAVIVAAIPTTTDN
                     IIELEYSHLGTGGYFINGKQYCTLKAALESVGLPCREQVVITSRDLQSGIVDLCNEGY
                     THNGNSITWYGYKGGVLDIETVDGSFSLELPCTLRL*"
     gene            complement(42587..42877)
                     /locus_tag="PH2015_22_scaffold_0_prodigal-single_52"
     CDS             complement(42587..42877)
                     /product="hypothetical protein"
                     /codon_start=1
                     /transl_table=11
                     /translation="MNMKLPPTAIDSVVRATSATNYIDNPIHEELVIDPLTGKVVPKC
                     FIKVHRFLRAGKENREWVAYLAHKGTEDWPYRGMPLSTVMSYLKWRGPALQA*"
     gene            complement(42969..43604)
                     /locus_tag="PH2015_22_scaffold_0_prodigal-single_53"
     CDS             complement(42969..43604)
                     /product="Uncharacterized protein n=1 Tax=Microcystis
                     aeruginosa PCC 9806 RepID=I4GWZ0_MICAE"
                     /codon_start=1
                     /transl_table=11
                     /translation="MKLPESHYRDNLALAENGKREVPVPSGYIDVLTDTELIEVKCYK
                     GWKEAIGQVLSYGHYYPDHQKRIHLVLPDEDSDLSKILQVCEPLNIRITYTVDEVDTT
                     YRYFIGLMSFDTPEEVEAYVKELLARGALTPEEEEFMVSLLNLAPWVTKKYLAPITSV
                     RIMKHRAGNAYFQARSEYTKWLNLSYKNYHKYVHKAKEEVEDYELPEPWDY*"
                     /db_xref="UniRef100_I4GWZ0"
                     /db_xref="mar:MAE_20210"
                     /db_xref="I4GWZ0_MICAE"
     gene            complement(43601..43756)
                     /locus_tag="PH2015_22_scaffold_0_prodigal-single_54"
     CDS             complement(43601..43756)
                     /product="hypothetical protein"
                     /codon_start=1
                     /transl_table=11
                     /translation="MGHSIAWNTLEYRLHARVGILQGTKPAVCLWYALRALDVDGKAF
                     NQFTGSL*"
     gene            43864..44265
                     /locus_tag="PH2015_22_scaffold_0_prodigal-single_55"
     CDS             43864..44265
                     /product="hypothetical protein"
                     /codon_start=1
                     /transl_table=11
                     /translation="MSTTTQSMTTKTLVATAWYLETGTRLKGRINTSKCLVYTPYGVY
                     KYEYRMTPHGLRPYFPELCSLEGPSCPLQPEIVEVLHEDQDGDLECYGGALLPPIPRG
                     YKSIVWVSDYVAKATRTNNTTVMMGEQYDAI*"
     gene            44252..44986
                     /locus_tag="PH2015_22_scaffold_0_prodigal-single_56"
     CDS             44252..44986
                     /product="hypothetical protein"
                     /codon_start=1
                     /transl_table=11
                     /translation="MMQYKYDEYDNYVTALPNGGEVDDQGNLRNPAGRLVHNIPYPRK
                     EVRTTFTWETSTEMRTTVVSCRKLTGTHQMDYPGNSRESSDGYRSARTGGRGHLVFTP
                     DKYQVTVSYKAVVANNNLGEEVVYSANIPSDLSYQTGYGELSEYTLEAEPIVATLPTE
                     KVEYTAMERQELLQYFWDKGVEYFKANPYTPSPPEAPSPTINVGDTVHHPIHGAVIVR
                     SVMGDTIAVHSPKSGVKIVMISSITI*"
     gene            45492..45905
                     /locus_tag="PH2015_22_scaffold_0_prodigal-single_57"
     CDS             45492..45905
                     /product="hypothetical protein"
                     /codon_start=1
                     /transl_table=11
                     /translation="MARPIPVIVTKVKINCTTYHQFQYQYHTFGIVYLLLKGNMEDSL
                     VNRFTYADVSMIVSLAYHNNAHDVKCEHVSKLWKGRALSLELHNRGYLLVKEDITPTI
                     GMCVMETGDWLAMGNTFVALDYTPFIVDGVLRAVL*"
     gene            45970..46167
                     /locus_tag="PH2015_22_scaffold_0_prodigal-single_58"
     CDS             45970..46167
                     /product="hypothetical protein"
                     /codon_start=1
                     /transl_table=11
                     /translation="MADNTKSIKTRIAAAWYQQTGTRLRGRITIKGDGCIVHTKYGAV
                     YGLRRVVGKEWNFPVYMYCLL*"
     gene            46202..46405
                     /locus_tag="PH2015_22_scaffold_0_prodigal-single_59"
     CDS             46202..46405
                     /product="hypothetical protein"
                     /codon_start=1
                     /transl_table=11
                     /translation="MLVISVTLEFLNGPTTAQVLLENMQGINSNNTLIAGTEYVLLPE
                     DCYVLPVDHVTMWKWRSCDLVDI*"
     gene            46880..46952
                     /locus_tag="PH2015_22_scaffold_0_prodigal-single_trna_3"
     tRNA            46880..46952
                     /product="Met"
     gene            47390..48061
                     /locus_tag="PH2015_22_scaffold_0_prodigal-single_60"
     CDS             47390..48061
                     /product="hypothetical protein"
                     /codon_start=1
                     /transl_table=11
                     /translation="MNTTDLLDLGLNDADVQTVSTIPDSALTEAEETLTAHEPTTESY
                     AVVDMYPEVQLPQAMLSAIACDESLQEIQEQINYLEAELVTAQNALQNRIMDLQNKAK
                     AELVAAQVAANESLVSDALGNPEMMRVLASVLRIMQQHGKAGLLMEALETLENGNPQS
                     AMTRLATAIAPQYDTPMYEPSVMPSLETSMPSTTPQMHSEPVVEPIQTTAAPTARKRA
                     KWVPG*"
     gene            48046..48996
                     /locus_tag="PH2015_22_scaffold_0_prodigal-single_61"
     CDS             48046..48996
                     /product="hypothetical protein"
                     /codon_start=1
                     /transl_table=11
                     /translation="MGAWLIVATPNAQHITRSHNNHRAPLHGGFNTMLGLFSTKTSPS
                     QMFETLGKLQTKREGLAQELAKTDAEISVLKANLNQLLGNTPSPTPAQHNQPLGTTQV
                     TPAQHNRTTQPQPTMAQATNPPNTISASSPRTAAPPTGNTIQSRLAPTSATAANSTTA
                     GMAAIINDRAPYHTEELQITGVQPQGQIVMYKHYLSGDGINSGIPALEGCAVTIKQSA
                     SGNVYRQMETPALKITCTLARPLPTGFVEQKRAIREWLAANEYLTTSDPNKTPFETEY
                     DAYGNLYTPYVSVDTKGLNLFIYIGCASMTSAKPCPTLIA*"
     gene            49040..49471
                     /locus_tag="PH2015_22_scaffold_0_prodigal-single_62"
     CDS             49040..49471
                     /product="hypothetical protein"
                     /codon_start=1
                     /transl_table=11
                     /translation="MTTPSLAYTTMTTTIATCLQDLNTTPYLYECYRRVYLWKHFLYA
                     TLGPRKVNDINKMLEEIKVVSCNLDLPSALEIVTKPTYKTHVVLHDYPEVTHRSMQYL
                     LHGVGEEVIDPQAMYNASAAALAELMVDLNNSYYNPSTPAP*"
     gene            49648..50055
                     /locus_tag="PH2015_22_scaffold_0_prodigal-single_63"
     CDS             49648..50055
                     /product="hypothetical protein"
                     /codon_start=1
                     /transl_table=11
                     /translation="MKKLGNIKLTASLRTGLIDIAPGAVIPSGNVILLSNSWVVTHPL
                     VIAEEMFITHPTRSIMGVEMGILMVGDLIVESDGMQDMLQYDQKPKVVVRHGGIVQFI
                     IQEVQYLKGKTNNVLPWEMEVAPVPTRTIVKIH*"
     gene            50116..51162
                     /locus_tag="PH2015_22_scaffold_0_prodigal-single_64"
     CDS             50116..51162
                     /product="hypothetical protein"
                     /codon_start=1
                     /transl_table=11
                     /translation="MNNHNHQQQEQLCQIAKSFMAHAAEIETTLEVMQTSLNQTIEQS
                     SVSRIEKNVMKHIANKVSPVGLKSLLEEIKLTVARTRLLYVEAYSEAAANLSATIYQQ
                     SGVAGPTGERTFNNKADGKLADAREQSQHVIKPIALQKGAGTATNAPISVTPTPNGIA
                     RYKHYASEYPILNALTTPKEPPSAVHKWVTTCGYLMDSTASARSSIDKGLNALLWPTS
                     SPNNVNAVKEVHVLPHPSGSGNVFILTMNYPTTGNEAMHVQQCGLIDLTVSKVWSSKR
                     YPLSIVIEVSPKASRECPFGRISEQRKGWEVINKYLTNQNQNVHTTNNHETTNTNRKP
                     RGSAAPKHYPETIY*"
     gene            51125..51397
                     /locus_tag="PH2015_22_scaffold_0_prodigal-single_65"
     CDS             51125..51397
                     /product="hypothetical protein"
                     /codon_start=1
                     /transl_table=11
                     /translation="VLLLNTTLKPSTKPPAPDSACKVRDTQTVCLATFKHFERAAKGW
                     VLYLEGNSPYAVSSTKLPRNQIGKTLEVVLEPTPMGWAATDYSIKY*"
     gene            51435..52709
                     /locus_tag="PH2015_22_scaffold_0_prodigal-single_66"
     CDS             51435..52709
                     /product="hypothetical protein"
                     /codon_start=1
                     /transl_table=11
                     /translation="MNIKHVIIGAVTTLVACILPSMPSPNPQVHHRHETHRGVQGVPA
                     QVDIIKHAIVGTAGIVSQVANPAATPIIVSQIVQAQWDGKSTSTGTTTSLALIAGGAI
                     AIKTIKSVMDTQLSNRTAIKVIQEISINTFSMSLPLAFGALGATLIGWQNMAKVHNAI
                     ILPMLIPGITLLVGAKVLGSGKWKEGLLACAGGVLTIVASKYHPLGVGVVLGSIYGIS
                     TTTTTTSRPTPDTNAYTWHADTLEMVEVPQWIHTCIQLGSTLIGVPVSQLYSVMKHGY
                     VSTMSDKTRTILEGVIGNIETMTSIMFYLLWGMAREGSFTDPMSKALQNTPIEWYIPS
                     MGIVLVVGTVWYLLYYLDITIPMYLNYKVEGLAATISSIGMLFLGAQLMLIPLWIPVI
                     GLGLGFISSKMQIDISLLGSVMPLIGIMSSGR*"
     gene            complement(52736..53059)
                     /locus_tag="PH2015_22_scaffold_0_prodigal-single_67"
     CDS             complement(52736..53059)
                     /product="hypothetical protein"
                     /codon_start=1
                     /transl_table=11
                     /translation="MPPTPRTSLPSPASASRGPVYRKSIFTSTTFWSLILLLCQAIGP
                     QVNDVLTKGTISPVDIWSIFQACVTCLVGAISRYNVGDMYTPRGVPGADPPTRKQLQS
                     RDVNR*"
     gene            complement(53059..53850)
                     /locus_tag="PH2015_22_scaffold_0_prodigal-single_68"
     CDS             complement(53059..53850)
                     /product="hypothetical protein n=1 Tax=Oscillatoria sp.
                     PCC 10802 RepID=UPI000346E1B7"
                     /codon_start=1
                     /transl_table=11
                     /translation="MHVSDAKHPKPLVSAAYDTWLKPSRDDSSTIPKAEMYFLKKGTV
                     LNAISVSPLSKGHYLLTLDEALQGHTQWYVYHMHVLVEGLPQLASVNLNVPFHPQYDN
                     VYQPNTSCFATSASMALAYYGVKPVGSLTLEDELYLYLSDNGLDRFSWQDIAYLIGKY
                     GCHGEPNTGGTFTIIKAALDKGQPVILGTYFTHGGHIVLIKGYDQDGLVCHDPWGKAI
                     GDGQYDFTPTGGDVHYSWDFIAQNASDVGGNDPTDLWIMPVRGGK*"
                     /db_xref="UniRef100_UPI000346E1B7"
                     /db_xref="oac:Oscil6304_3987"
                     /db_xref="K9TMZ8_9CYAN"
                     /db_xref="UPI000346E1B7"
     gene            54029..54667
                     /locus_tag="PH2015_22_scaffold_0_prodigal-single_69"
     CDS             54029..54667
                     /product="hypothetical protein"
                     /codon_start=1
                     /transl_table=11
                     /translation="MQILEVSGRVCVKSTEVSPQLVKAMLTSVPPGMYIAMYKGSNYP
                     YNSINGVPEGLELIIESERVWLLKAHSKEPVLPVLPKQVAMLPKVDGVKLPVLGPQPA
                     QEYETSPSRTDAPWRSAKRSTSGSAGEPPRALSPTNGRVDRPRTMAASASAYLSKPAG
                     KARPELPRIVPHNAYNSSSTSRTVLHKSIQYLQESYDVSHQYSNVLPFRKAW*"
     gene            54742..55299
                     /locus_tag="PH2015_22_scaffold_0_prodigal-single_70"
     CDS             54742..55299
                     /product="hypothetical protein"
                     /codon_start=1
                     /transl_table=11
                     /translation="MSCNCDCKPTTVHTPTSTTPLECTPCQTPQSTTHSVRLYMLRCG
                     SWVYAGQMPMNSAPTRGMRLLWEGKTYTIEQSTLTGSEPGTDKWEVMLIQAGPGYATI
                     SSGNNALHNPCMSCPPATLPPLACHDTCESSAGEPTAGTNHDSLCTDPWYTPPVPWNA
                     DHNTPRPVEMGLGCGPHYQCNGYPS*"
     gene            55314..55769
                     /locus_tag="PH2015_22_scaffold_0_prodigal-single_71"
     CDS             55314..55769
                     /product="hypothetical protein"
                     /codon_start=1
                     /transl_table=11
                     /translation="MLTETEETQVRVLLDSDSTPQPIKNVLSLLLSAKANLIDSNNRI
                     KYLEELARTIVQTPPGNLKTLSYMPNSCPQVPYLVPIEEPSEHPIPPELEPVLYKGAL
                     ELGLQLLTPMEAGAMLKGIQISLSEDREKVLPLILMISIGQRVKEQQQL*"
     gene            55824..56459
                     /locus_tag="PH2015_22_scaffold_0_prodigal-single_72"
     CDS             55824..56459
                     /product="hypothetical protein"
                     /codon_start=1
                     /transl_table=11
                     /translation="MSTLLAVDPGIASTGVKGNWLPDLGLLKTWVSTNYGPVTRSLAY
                     VTYQPINRVGTLLDDLSDNGRDQYSTFLKKTGYTDVSRIYSTQGDNGSIKCNADTSIV
                     RDIWSHATRKERLYSPVMGYYDDLVKGPYDTFVGVMGDWDIIRPLVVAERVVGTQPTL
                     MELGIKVVIIYKEECTKKEVLSLADRGVITFIPLEKYRDVLSKERAVKAIV*"
     gene            56491..56772
                     /locus_tag="PH2015_22_scaffold_0_prodigal-single_73"
     CDS             56491..56772
                     /product="hypothetical protein"
                     /codon_start=1
                     /transl_table=11
                     /translation="MLIHKNQAELQTLVAALQTLPIEGKDLAEVVHREWTRQHSLMAM
                     QTNVQSTTSSAMNHGINVVHSSNVSIHHTDYPTTLIDDYWGLRLGLIRG*"
     gene            56835..57176
                     /locus_tag="PH2015_22_scaffold_0_prodigal-single_74"
     CDS             56835..57176
                     /product="hypothetical protein"
                     /codon_start=1
                     /transl_table=11
                     /translation="VGDVYEDWKTIANAFPYLDLKCQLVVDCAHDSACHTGSAPRRTL
                     RSRAGESLITEEREGVIAVEFTVKNGVVTMSHPGPALCSVIETDNNTERGCTIEQFKA
                     AVDYTRTLHNT*"
     gene            57173..58186
                     /locus_tag="PH2015_22_scaffold_0_prodigal-single_75"
     CDS             57173..58186
                     /product="Putative poly(A) polymerase n=1 Tax=Lentisphaera
                     araneosa HTCC2155 RepID=A6DP87_9BACT"
                     /codon_start=1
                     /transl_table=11
                     /translation="MTDILSQWPAPLYIVGGWVRDTLLGHAPKDMDLCSSLLPHEVQE
                     FCNKHNIRCEVTNLQHLVVTMWLKDVPTEHTTFRRESGYDGVHANCVEPSTLEEDAFR
                     RDLTINSMYMLWNTRELIDPVGGMLDLRSKSLRLVSSKTYGDEYQRLHEHGGRLFRLA
                     RFACKFKNWTIDQNTLAACRKFAPDAFIRGKRESFGEEWAKTNYCKEYLLVLDTMGFL
                     EHHNISPPDNEYWYPKYPWYSLWIYANKPPIREFSDNWKLSKDTVLEITDLTIGKAIK
                     NEWQWRTTKFRRLPAKEVAKFWGKSFRLLPIPTQGEVASQVGPGPHVQQMWKEQVMKI
                     YHQ*"
                     /db_xref="UniRef100_A6DP87"
                     /db_xref="A6DP87_9BACT"
                     /db_xref="npn:JI59_02515"
     gene            complement(58095..58865)
                     /locus_tag="PH2015_22_scaffold_0_prodigal-single_76"
     CDS             complement(58095..58865)
                     /product="hypothetical protein"
                     /codon_start=1
                     /transl_table=11
                     /translation="MIITPTNSIIKVSKKIVRRVYTVGQGKNVVKTTSKQRVLGLRAR
                     RVANVALFNNDTLTLLTTDTPTLCTVGVRYRGAEYKGYMVPVVWRGDARDNPRRYIKK
                     ADFLALPQLLQDIAVAMGVSVDDSYIIFSRCVAAWAGHNVTDMHVHHVNMDTTDDRLG
                     NLWVMTPSDHASVHAHDTDLLWDKDWFEYSSQSMLNVALHDQYTLNDDDMAKALVAAL
                     ALAYDTADTTDDISSSPAPSTFVVREDPALLGMPLHLV*"
     gene            complement(58994..59230)
                     /locus_tag="PH2015_22_scaffold_0_prodigal-single_77"
     CDS             complement(58994..59230)
                     /product="hypothetical protein"
                     /codon_start=1
                     /transl_table=11
                     /translation="MVVLLLVWGSPMTYTFNYRDEKGFALEMEDQDGDTVYVGQVYGD
                     VQTFSASTVEYAEVEFQRLVDGRLGLEEDFDYDD*"
     gene            59365..59868
                     /locus_tag="PH2015_22_scaffold_0_prodigal-single_78"
     CDS             59365..59868
                     /product="hypothetical protein"
                     /codon_start=1
                     /transl_table=11
                     /translation="MNYNEVKKHVLSTSHNLGLLPGKVVSTLLNELSKDNSSYWDIPD
                     ITDIDFLTNITDPRITCILHTMRDNTRDEFTNYRVCTITIDDVAAFFYVGVHKDCASG
                     HVYVLDVNKTKAFLQMLVLMQLDTITNNAQTDITEATELEALTELYDVDIEYEVEPNE
                     PRGVYCF*"
     gene            59840..60226
                     /locus_tag="PH2015_22_scaffold_0_prodigal-single_79"
     CDS             59840..60226
                     /product="hypothetical protein"
                     /codon_start=1
                     /transl_table=11
                     /translation="MNQEECTASSIRPSMLTTTIATDTTMQHVTGNSLTIESSPSISI
                     TVVGSNCLILNNTNKTAVVFLDPLDETAILKALKNTLLCTVRIGALEIRNEGDPYIKG
                     IVISVERISVFVERARIDTLYGRLNQ*"
     gene            60268..60405
                     /locus_tag="PH2015_22_scaffold_0_prodigal-single_80"
     CDS             60268..60405
                     /product="hypothetical protein"
                     /codon_start=1
                     /transl_table=11
                     /translation="MTVEEALVELEKALTESEATQEELNRAIAELLETLAEARAQAEN
                     D*"
     gene            complement(60402..60725)
                     /locus_tag="PH2015_22_scaffold_0_prodigal-single_81"
     CDS             complement(60402..60725)
                     /product="hypothetical protein"
                     /codon_start=1
                     /transl_table=11
                     /translation="MSYTQCLIDDDELSSSVRTPRQRYASWAKSNVGLEARAFMYRRQ
                     SGICLCCSKPVPLAQCEIDHYIPIKDGCDPLDESNMYVICKPCNRKKGARKGVYKIAV
                     GCDSL*"
     gene            60805..61161
                     /locus_tag="PH2015_22_scaffold_0_prodigal-single_82"
     CDS             60805..61161
                     /product="hypothetical protein"
                     /codon_start=1
                     /transl_table=11
                     /translation="MKYMQGVAKVFQPSYWFDQASIAIVNDDYLILHNHSSLKWVLMP
                     ADILLWLRILHVLKEMSPHPVPIDNLVIECINKGQGYEEGFTFTIDGVSAYLEKKDVN
                     EFTELVEALSIGVSNL*"
     gene            61199..61561
                     /locus_tag="PH2015_22_scaffold_0_prodigal-single_83"
     CDS             61199..61561
                     /product="hypothetical protein"
                     /codon_start=1
                     /transl_table=11
                     /translation="MEHITGKVFTFQSSHPSDKMTRVMLVDREYLLLTDSQNMSVIKL
                     SPIIVLEIIDVLESDAGSVIDDVLTISHTTKGDPYMEGLQLSVTHSVKGIRYNNGVSI
                     FLSIRDSHRLKSILVNRN*"
     gene            61566..61967
                     /locus_tag="PH2015_22_scaffold_0_prodigal-single_84"
     CDS             61566..61967
                     /product="hypothetical protein"
                     /codon_start=1
                     /transl_table=11
                     /translation="MNHYITGERTTFNSPRSRGKVNLTVIGGETMPVQCLILHDHNDS
                     VVAVLDNWRPLIHQLGNLSPLPQRKVGALLNNQYLAVEYSPALGNWKSRITMYIATVS
                     GNSIATVSLLLPDVGRLIQLLKGPAHHHSKA*"
     gene            complement(61957..62346)
                     /locus_tag="PH2015_22_scaffold_0_prodigal-single_85"
     CDS             complement(61957..62346)
                     /product="hypothetical protein"
                     /codon_start=1
                     /transl_table=11
                     /translation="MYDTWVTLGVLSLAISHMGWLITQSGMFRLLREMAAKGLHEIDL
                     TKPFFYRFMVLRSLLAEGIECSICTITQLSLLLAWLLPDVVEGPALLVYLIKAMLLAK
                     VSCIVYDLGEAIGLLSVGITYEVEAKP*"
     gene            complement(62352..63116)
                     /locus_tag="PH2015_22_scaffold_0_prodigal-single_86"
     CDS             complement(62352..63116)
                     /product="Peptidoglycan-binding domain 1 protein n=3 Tax
                     =Arthrospira RepID=K1WNY5_ARTPT"
                     /codon_start=1
                     /transl_table=11
                     /translation="MNQYTIKLLADTILKPYTHATTGVPLREGDTYSSAIMPQYRRGH
                     YKVDLDGLDPGYIPYLHVSILIGEQPLDTPPDSVDTGEGVLPVPFFYVEDNLSASYNI
                     TAIAMVMAYYQVPRKDITKRNLQYEDELASVFSLHGWRDNQPDHVVAAMRYYGLSCTY
                     SRRATIQQISDWLAKGRPVLLEGLWDSWGTVAVVLGLTQDGLVLHLPYVWTSAGPDYS
                     RSGEREAYPVASIARVISLSDPDGLSHIGCYFINKQ*"
                     /db_xref="UniRef100_K1WNY5"
                     /db_xref="K1WNY5_ARTPT"
                     /db_xref="arp:NIES39_E01430"
     gene            complement(63113..63919)
                     /locus_tag="PH2015_22_scaffold_0_prodigal-single_87"
     CDS             complement(63113..63919)
                     /product="hypothetical protein"
                     /codon_start=1
                     /transl_table=11
                     /translation="MTEMMIDNTASEMLGDLRSTAPGFTPLSICNGGTGIICRPKRTI
                     RQATRAFTQKEADTFTPSITPESLPYILSSVVPLDGTGTFPRTIKKYYISGIDGALQI
                     YQGAYLYPSDASTASVMYAHVEVVFDEVPVPHESVLKWCSLALKAGPISASARANQLV
                     IVQGNHLHYMWRVLSVEAEAALPSTRSLDITNLHLWRWHPVVENMAGRWVCGRVSLDI
                     QLSTLLDQSSYTLTTSRGARTIDWAGLTSFVCDDEPIHKLYFTLLGEGLL*"
     gene            complement(63919..64167)
                     /locus_tag="PH2015_22_scaffold_0_prodigal-single_88"
     CDS             complement(63919..64167)
                     /product="hypothetical protein"
                     /codon_start=1
                     /transl_table=11
                     /translation="MGRCCGMRGRAVQPTPVHSSSDGRLPQGVNSLLPGPLQGQARAC
                     GKCGGPMRVLHQYSSGGRDIQAYSCMVCSNQEDIPLVQ*"
     gene            64185..64715
                     /locus_tag="PH2015_22_scaffold_0_prodigal-single_89"
     CDS             64185..64715
                     /product="hypothetical protein"
                     /codon_start=1
                     /transl_table=11
                     /translation="MNDNVNLLARVYLAHPGVVGLPTNKRDLYHPPPLSREQVLVFSK
                     RWGVPMERVPQQWGTAISPILVAIHLEVEGRQPKGNHDEAVVQYILWKAGDKVLMWLV
                     LMARGRPAKIPRRTLFWYLAKYDLQLKDIQDLCVLHPDHKDDWVWTIKEVRTVLRTVD
                     TLVLEWYRLAYLIGRQ*"
     gene            64810..65529
                     /locus_tag="PH2015_22_scaffold_0_prodigal-single_90"
     CDS             64810..65529
                     /product="hypothetical protein"
                     /codon_start=1
                     /transl_table=11
                     /translation="MLPLPEPTMTTTAITTGLCTTSCCTATAGSTNNNAPTPLITTTY
                     KEGAGDKGYTATSPTTRGEKADSTLVKLWVRLSKLQVHLKKTIPYFKDDDTRTYLYWV
                     WENVRSLSSLAYLEGATDTHAFPPIAIAYMEKVIAERKVEMGGSMSFIQWEHPDLLEM
                     EDLWTEVRDTETMYREWVPTADIQDTVSHKVDTVLSLLNRLSSYLWWVMRHENKVRGC
                     RELVWQGHVTPFPLQLAHADA*"
     gene            65573..65992
                     /locus_tag="PH2015_22_scaffold_0_prodigal-single_91"
     CDS             65573..65992
                     /product="hypothetical protein"
                     /codon_start=1
                     /transl_table=11
                     /translation="MTNMTPEHTDSNVQSITENAPTKPSVFATGDNTTYDLPVVERFA
                     DLSSMKAGLMLNSISSALTTILGALQSTLHELKGAQRNIYLVLALLLANWLGNAVYNS
                     LPLVGGLPTAIGTVYLCSLVLRTKREEAMKLLREYIG*"
     gene            66030..66302
                     /locus_tag="PH2015_22_scaffold_0_prodigal-single_92"
     CDS             66030..66302
                     /product="hypothetical protein"
                     /codon_start=1
                     /transl_table=11
                     /translation="MKRALILVILVGLPLLNGCSSFNNSISALRSDLSNAPATVTCYS
                     GGKEVYKTITTGKVTTGTGDMAIFRDSQGHIVEAFADCFYVYDVRP*"
     gene            66373..66720
                     /locus_tag="PH2015_22_scaffold_0_prodigal-single_93"
     CDS             66373..66720
                     /product="hypothetical protein"
                     /codon_start=1
                     /transl_table=11
                     /translation="MGRDMIENEAEGYVRLQDNLPEVGLAPDTPLKVYLLTQRELCGY
                     DTYDSCVVIAASDSDAQLIHPGGDNEYDWDPVNNWSWVSKDDVSKVNVTELGLANSEQ
                     VAGTVICASYNAG*"
     gene            66763..67029
                     /locus_tag="PH2015_22_scaffold_0_prodigal-single_94"
     CDS             66763..67029
                     /product="hypothetical protein"
                     /codon_start=1
                     /transl_table=11
                     /translation="MKVYLLTQSINTNPKAFSSCLVVAPSEVEARYVHPYQDGNLYWS
                     GDSWVSSVWVRLEDTHLIEVEEVFNANPDVGQVAGTVLLTSNTQ*"
     gene            67038..67259
                     /locus_tag="PH2015_22_scaffold_0_prodigal-single_95"
     CDS             67038..67259
                     /product="Uncharacterized protein n=1 Tax=Anabaena
                     cylindrica (strain ATCC 27899 / PCC 7122)
                     RepID=K9ZQJ7_ANACC"
                     /codon_start=1
                     /transl_table=11
                     /translation="MAVSSNKLKRMSVSLGGEASQQLEWLAKAQGITQIEALRKAIAT
                     EAYLHKEIKQGSKVLLQGLDNELREVVFR*"
                     /db_xref="UniRef100_K9ZQJ7"
                     /db_xref="acy:Anacy_6182"
                     /db_xref="K9ZQJ7_ANACC"
     gene            67306..67623
                     /locus_tag="PH2015_22_scaffold_0_prodigal-single_96"
     CDS             67306..67623
                     /product="hypothetical protein"
                     /codon_start=1
                     /transl_table=11
                     /translation="MKYILITTQVYAGGTLTNTSGIPEPNRLGLFVLGKDGWLPWVQV
                     EGQTNCTDLDLCPILSFPSWYKAWEKACTLQVGAVMEVDTEHPAPGALYSSAPVHRHY
                     KTL*"
     gene            67713..68132
                     /locus_tag="PH2015_22_scaffold_0_prodigal-single_97"
     CDS             67713..68132
                     /product="hypothetical protein"
                     /codon_start=1
                     /transl_table=11
                     /translation="MLKLPPMTLNKTLDNLLALLDVDGHLPRAVIRIYSTGGPEHGTL
                     LGDIQCTLPAFTNAVDAQSILNPTTPCTSALASGKADLAIFMSRKAEVVFSLPIVSPP
                     PPGQAYDEAVIILENTSIRKGDTISISYLSLNLKRHL*"
     gene            68136..69008
                     /locus_tag="PH2015_22_scaffold_0_prodigal-single_98"
     CDS             68136..69008
                     /product="hypothetical protein"
                     /codon_start=1
                     /transl_table=11
                     /translation="MPILIDLPTSDEPLGPVCGIGYGSSYTHLCLRGNIPIRFNGVGY
                     GNSTPHHRLHGDICTDIVLCGEGVAHSHGNVTIKRNVPLWLSLRGEGEMNSKGAPCTM
                     VSSIADYALSFSACADITTLTPVRVYCNDLSPLVPTLGNHLPEVEGYQGACPTTCYDG
                     MPGDGTRYYPTNPCSAPPLSIWQSLQGVEMRILQEAPITSSPYGYHQIWLLADLWYKG
                     QQVMYLRNGTGAQAPSRHILNRGAFNNLVVYLTKALGMNHNVYAYPVPDSTRINKDIS
                     MVKQWGLNYTHRNY*"
     gene            69022..69579
                     /locus_tag="PH2015_22_scaffold_0_prodigal-single_99"
     CDS             69022..69579
                     /product="hypothetical protein"
                     /codon_start=1
                     /transl_table=11
                     /translation="MTTNYQPLDTLKDKGFYLMQSEYEKWQILQEAHDYLHAYLHDPD
                     SRVYSDGKVIHFDANNWGSIVDGGCTVCLAGLWYLRKENVLLEDIVCKVVTPQIANFL
                     DSLRYLGTPLDTPAVYAPRGPSYIWDIEDWVGINIPDGLGDKLAMKTTGDEHWDEDNS
                     HHILAFLNWLLERRPAYSLQPNEST*"
     gene            69576..70220
                     /locus_tag="PH2015_22_scaffold_0_prodigal-single_100"
     CDS             69576..70220
                     /product="hypothetical protein"
                     /codon_start=1
                     /transl_table=11
                     /translation="MKTLLITSKGAVPHLLPGHLEHSMNWLSWETPGHGTRAADRARA
                     RVQYILDMEEAIRNSEPVCNPLQGGRTTNPQISFSPTYCPESKPTLIVGVDMDIPQVE
                     DTDCPVIYPAIGFGRVPRALEVHYAMCVYYLAANISEDMVSTCTYLVPNLHPSEHNLP
                     PDGTGPFTLMDMLGGILCTHVEGTKPVHMLRELMRPMGHLPHEFLTTGATTNNR*"
     gene            70259..70588
                     /locus_tag="PH2015_22_scaffold_0_prodigal-single_101"
     CDS             70259..70588
                     /product="hypothetical protein"
                     /codon_start=1
                     /transl_table=11
                     /translation="MGEANRRKVQDPLYGVVPKTGVMSPLWVIHKGVLFLVGQGDSIA
                     CLPAGNMVTPNEEQLKVLEDILDSNPSLMGTVIDNTLSVPTIATSGTIDMANGSLPTQ
                     VTTITLK*"
     gene            70593..71582
                     /locus_tag="PH2015_22_scaffold_0_prodigal-single_102"
     CDS             70593..71582
                     /product="RIIB protector n=2 Tax=unclassified Myoviridae
                     RepID=B3RH22_9CAUD"
                     /codon_start=1
                     /transl_table=11
                     /translation="MYPILTSPQSITVFFPGVGAKVILSTSPNFSKVKEALHNKAWEQ
                     LLELMDPTESITRWGNGSLSVIKGVVHIDGEPLASLALSQKVLDMWEAGVPIDPYIAF
                     NRRLQELTSHRMSSVLFTYLEKHQFPLYDDGAFMAYKGLGVNTYKGKKMTEEQAQVIY
                     SKSPQNPYTSINGRRLSEPGYYLELLTTKDYLDLHSGSIPQSVGDTVSMATRCVKDDP
                     SQGCSTGLHVGSHSYTHGYSDRMLVRVYPANCISVPLDSNFSKIRVDSYTITAVDTTK
                     TEYEQQVYKPGYTVSISVSIGDPDEDDEEGYDDDEGYDDDEGYDDADCDEDDR*"
                     /db_xref="UniRef100_B3RH22"
                     /db_xref="A0A023MH48_9CAUD"
                     /db_xref="B3RH22_9CAUD"
     gene            71891..72244
                     /locus_tag="PH2015_22_scaffold_0_prodigal-single_103"
     CDS             71891..72244
                     /product="hypothetical protein"
                     /codon_start=1
                     /transl_table=11
                     /translation="MSHFTAVHTVITDANILVSCLRDCGLRVANQTAIRGYNGTLSSI
                     TYPIVGCSDTLQQDLGYALASDDTYTCNFHSEAAVGALMQRVAQMYAAKSSLAAAATQ
                     RGLIGANVNVMVHSR*"
                     /db_xref="lep:Lepto7376_1498"
     gene            complement(72647..73237)
                     /locus_tag="PH2015_22_scaffold_0_prodigal-single_104"
     CDS             complement(72647..73237)
                     /product="hypothetical protein"
                     /codon_start=1
                     /transl_table=11
                     /translation="MFDKMRSGDLVVFSGVDTIGDLITAATDSIYTHVGVVLVVNGKA
                     CILESIMRNDTSDVLSMQSQGGVVVRDLETIVQKARVDDAGMIWWAARTTPLTEEQVG
                     KLTLFALDIQGTEYDYIQALSSPLDGLDDVLSRGIDPKEKLFCSELVVVCELAVTGMV
                     YHHNHKTPINASTVVPKEVLELHVAGVPIWSELVAL*"
     gene            73312..74193
                     /locus_tag="PH2015_22_scaffold_0_prodigal-single_105"
     CDS             73312..74193
                     /product="Uncharacterized protein n=1 Tax=Paenibacillus
                     alvei DSM 29 RepID=K4ZBQ3_PAEAL"
                     /codon_start=1
                     /transl_table=11
                     /translation="MNYITGSIGPPRRTVVGNTHDVQYKHWVASIGLQFAQEYNNVPL
                     FTTNAGSALWDAYIDHFPVKERDYHRCSHCKEFIERYGSLVTINANGSLVPVMWNIDR
                     VPSNYRPSVSAMMDILCWGSKWKYYPQVEVTGVFISSKKQWGTPPSATWRHYHLTPPS
                     NHIHNGWGHITANQRTTLYTENYQILQRALDKYYREPDYPLIAQAMQLANGHRLKGPL
                     AWLYTLTQKMDQTPAYHQNNVVWLAATDSVPSNYFRIEESIVGRYLDRLLSYHPSNRK
                     IPHARPPLPVNTDHVNQ*"
                     /db_xref="UniRef100_K4ZBQ3"
                     /db_xref="A0A0D1XXU5_ANEMI"
                     /db_xref="btn:BTF1_31277"
                     /db_xref="K4ZBQ3_PAEAL"
     gene            74211..74621
                     /locus_tag="PH2015_22_scaffold_0_prodigal-single_106"
     CDS             74211..74621
                     /product="hypothetical protein"
                     /codon_start=1
                     /transl_table=11
                     /translation="MTPKLITMKLTTGGSFVGTADECLQFLYKHGGMVDDKYALDTHF
                     HWSGTKEQYVAIEGMHPTYIRNVLLKELKTLPPHPGQGFIEEVLSDTTLEHELVGDMY
                     RLWCEMYDVEWDDHRDALLVELVDSTISEELALL*"
     gene            74766..75608
                     /locus_tag="PH2015_22_scaffold_0_prodigal-single_107"
     CDS             74766..75608
                     /product="hypothetical protein"
                     /codon_start=1
                     /transl_table=11
                     /translation="MLCNTCRFYSQDGYCGQGRAVEQHNPPPFWDPRPCLNGIPKYPQ
                     EPFSCSGYAEGEGAIPMPILPSRLNELVMNGWRRRILTGIPFPVRGFTQNITDYTSAG
                     SNNSFTHTITVAILEGDVAYRPLRDLLNGQRVFLVNGVEHGLTISINGSYSLQRGGPL
                     VVEVTHQQCYGMNLTRYLWWLDPDAPEYAVELYLSGLLELYHASLPNVIQVPDYPPQD
                     FTITWPPRPPSRMSYTTTTYRFREVYEYLCGKYVKHTRDYPTWPVRKVEYEARRWRCD
                     LVDI*"
     gene            75661..77346
                     /locus_tag="PH2015_22_scaffold_0_prodigal-single_108"
     CDS             75661..77346
                     /product="Transposase n=1 Tax=Oscillatoria acuminata PCC
                     6304 RepID=K9TPU2_9CYAN"
                     /codon_start=1
                     /transl_table=11
                     /translation="MLHLEEQQNTLGLACTHSDAGKDRGRLKPYAHPPAGNVDTTSHP
                     IRAQDLLELLPSAMPELVAMPRSQISIDRLQDLLNSTHQQRLWQRLGEVSTSKGRSLL
                     PYWSESVKGMSDTLLLPIKTDSPASALTSYSGTANRTGASSWFSMRESSAQRERWLKI
                     SSPSSTVLAADSMDSESIRLRSRKIRIYPEPALEVVWKKWVAATRYCYNQAIAQQRAA
                     AKRLSKLNLRNVVMNLDLPNWVKETPCHIRQNAIFDAHQAFCASRDAKFRSIRNQAQT
                     IKFNSSNFSKGTWYSKLTKNLTWKASEPVPIVSEYGTQIVKHKDRWYAIFPEVVTHAP
                     CATELADHLQSSNSSGGIIALDPGVRTFLTGFDGHRFTQFGDGDFGRVSRFCHHLDKL
                     QSRISKAKCKLKRKLRMASFRLRQKIRNLVDELHKQVACYLTHNYTVIFLPTFKTSDM
                     VAKVGRKIGSKTARAMLTWAHYRFKQTLKHQAELRSCEVVEVSEAYTSKTCTSCGQVH
                     TKLGGSKVFKCPNCGHCLSRDFNGALGIMLRALRDTSTTLSSAIVGSLSSNAQ*"
                     /db_xref="UniRef100_K9TPU2"
                     /db_xref="oac:Oscil6304_5073"
                     /db_xref="K9TPU2_9CYAN"
     gene            77444..78079
                     /locus_tag="PH2015_22_scaffold_0_prodigal-single_109"
     CDS             77444..78079
                     /product="hypothetical protein"
                     /codon_start=1
                     /transl_table=11
                     /translation="MTTTDRELQLSTLAMKRYKLEVERCENSIYQLAKETGVYLRLAL
                     MPILHRWGMGMQKGGALLYADPLTHCIREVHTHKAADYALGEVHPELSDALWTPVDVF
                     PYEDTFHDYIEDIPLPQSTLTRKIEYVWIVQSPGMYLDGWSIPVVIGFIGSDYYMTPG
                     CARYFGPVTKEYVEDVTAHGLELIDFMYTLPQYIVNGECEWELHSSNEAIE*"
     gene            78094..78699
                     /locus_tag="PH2015_22_scaffold_0_prodigal-single_110"
     CDS             78094..78699
                     /product="hypothetical protein"
                     /codon_start=1
                     /transl_table=11
                     /translation="MSDTRIQLENVSPSTWSLLKTDNPHGIPLPRRGQEAESSNDWHE
                     CGRVYHPDLLLQHLSKLGSPEAILWLEITDYEGYKDVSKYQLDSREVRSMEKFKRKVC
                     QVLGLQLPPPKEPWQELEHCITTRTINGDLSVMIYYHQHDACRSGQREGGVFTYTVSV
                     WTHQAVKTIKGIVLDDFNVKCTVRGLRNLKRLKLPLLDHNY*"
     gene            78777..79184
                     /locus_tag="PH2015_22_scaffold_0_prodigal-single_111"
     CDS             78777..79184
                     /product="hypothetical protein"
                     /codon_start=1
                     /transl_table=11
                     /translation="MIYSKINWEEGPSLRAYVMGPTLLPERDILHQYLDGNEVPLAEC
                     LTSYLEAHGNQHDMQRTHVVHVDIPMVKKHLNRPVDRVSVLATVLRDIVLDIGSSIIK
                     DYEDVLEKLKALVIDCAIVHDTLYLHLKEGTND*"
     gene            79212..79373
                     /locus_tag="PH2015_22_scaffold_0_prodigal-single_112"
     CDS             79212..79373
                     /product="hypothetical protein"
                     /codon_start=1
                     /transl_table=11
                     /translation="MALMNTEFSKDRLSLIDDNGNLLVLTVRERNGFYTLSICGTSVM
                     YVMGAGELH*"
     gene            79325..79486
                     /locus_tag="PH2015_22_scaffold_0_prodigal-single_113"
     CDS             79325..79486
                     /product="hypothetical protein"
                     /codon_start=1
                     /transl_table=11
                     /translation="MWYFRNVCNGGGRTALEPILVGDGKPVRVVTKVDKEGPVYKTVE
                     YHHIKTNRR*"
     gene            79494..79901
                     /locus_tag="PH2015_22_scaffold_0_prodigal-single_114"
     CDS             79494..79901
                     /product="hypothetical protein"
                     /codon_start=1
                     /transl_table=11
                     /translation="MTDRPVPGLDGASRAPSTLYYSKTYHPGNCDCTVDTVLTELTHS
                     DVFTPNEELLGVVLDAINAGAIINVDIDAGDRTIHLEHAGEYSYPNRWQVLVTFADTD
                     TNAKALITSLITGTMRTVACNNCVEEQEVSDEA*"
     gene            79891..80589
                     /locus_tag="PH2015_22_scaffold_0_prodigal-single_115"
     CDS             79891..80589
                     /product="hypothetical protein"
                     /codon_start=1
                     /transl_table=11
                     /translation="MKREYGFLLGDELVFVGCVGEDKYQLLPSTSFKPGTPMWAWTTN
                     SPTTFVHMRLKPEDFKGTIPSHPSTIFLGKQARPVVINTTTVGDSLFKEYRPAIMPKL
                     LSDISNLLPNGGHIVDTSIVTGYCTRTIHLYHCPVGRIGTMYASPMSIGGRYFDIVDG
                     EPVVYECIAYASKEGCLLLELNQEEVAVALEGHVTYTTELAERCASATRRSGSGMVDD
                     DDDEDSTVDSNQAI*"
     gene            80617..81000
                     /locus_tag="PH2015_22_scaffold_0_prodigal-single_116"
     CDS             80617..81000
                     /product="hypothetical protein"
                     /codon_start=1
                     /transl_table=11
                     /translation="MLRVKTHVESIEGGVPALRPAYIYRWGPDLVVGSLYCNALYSGL
                     RIYECVRLLHTTPTLSSTCTGSEYLMLPLNEDEILDRLTKGVPNIQEVFRSTLPVRSV
                     GIRISTPTLTDDYRDLDAALNELRG*"
     gene            complement(81012..81770)
                     /locus_tag="PH2015_22_scaffold_0_prodigal-single_117"
     CDS             complement(81012..81770)
                     /product="hypothetical protein"
                     /codon_start=1
                     /transl_table=11
                     /translation="MIITYTAQTVNVTAKVQRPLYTIEQGREVCKSSFKHEHHLTPKR
                     VANGPLFNNDSLAYPHGDTCTIGLTFNGNEYKYQVPYVWRKDGRGNLRRYITRKQFQL
                     LPDVLRYVAGAMGVTTDTDLIIFSRCIAAWAGHNVTDMHVHHVNMNTQDDRLGNLWVL
                     TPEDHAAEHADKGDLVWDKDWYEYSSCYGGMLRLEMAVTISDDDIAVPLKEPALYSLE
                     YTSNLYPTAASYFVDGYQEDDDDELCAVSGSSRW*"
     gene            81787..82614
                     /locus_tag="PH2015_22_scaffold_0_prodigal-single_118"
     CDS             81787..82614
                     /product="hypothetical protein"
                     /codon_start=1
                     /transl_table=11
                     /translation="MLCLHLHYTMNRGKRVVPRGAARFFVWIDNHYIGKDMNTLNSNQ
                     SKGSRHPVEASCWSPASVQGSAEPILTDHLANIKAYKEAARSNSMSIGNKLRELLVPI
                     LNRWGIGWDRGIWTFPMVIEDASNVRKAVPLSGDALYLVHGYLSKMLYESDGCGKCLY
                     EYVEPIPLLHDVTYVWVISYYKEDPDDSDSGTLTVEGTIPQSLTDIVPPLPITGNHYH
                     GPITQEYYDDVMSNASTGNDLIEFVQNLPTYKAGPNGTWVLDRDWDSNYYYPGLLGY*"
     gene            82676..83005
                     /locus_tag="PH2015_22_scaffold_0_prodigal-single_119"
     CDS             82676..83005
                     /product="hypothetical protein"
                     /codon_start=1
                     /transl_table=11
                     /translation="MYNFHPFSKAITDRFNYLSKNPSELYVTATTTSATRTVEGKDEL
                     YEYYLNSFPADTNPMFRTRREYFGPINQCLYDEVLAGGGDMKFLVELLPQYSVDKDGV
                     WSYLSKR*"
     gene            83123..83230
                     /locus_tag="PH2015_22_scaffold_0_prodigal-single_120"
     CDS             83123..83230
                     /product="hypothetical protein"
                     /codon_start=1
                     /transl_table=11
                     /translation="MGERMVHILGVLPQYSVEPNGVWVEVGNWFREVKE*"
     gene            83271..83723
                     /locus_tag="PH2015_22_scaffold_0_prodigal-single_121"
     CDS             83271..83723
                     /product="hypothetical protein"
                     /codon_start=1
                     /transl_table=11
                     /translation="MSSDSSIWSRCTQGYIGDLEVWLGPIHWVNTQGFYTQQDTVIRV
                     CHGPGKYYTIPELPIMDRFDGNGIVPLTIEEHLYLYRWGWGPGPTVGVLYHTFHYGRL
                     EVYECMGVQKEPSYHTRGFRPRDGEYILQRLTKDQLLQRIAAHECTTR*"
     gene            83704..84282
                     /locus_tag="PH2015_22_scaffold_0_prodigal-single_122"
     CDS             83704..84282
                     /product="hypothetical protein"
                     /codon_start=1
                     /transl_table=11
                     /translation="MNVQLGKPDSIRYGFHMSGDRDLLHLEMRDDGTYSLIRKINLGV
                     DIPTLGEWTTGDLDKVLGMCIHPGDFKGIDHSLPKVIYIYEDAIPVAVRTWSIDGTLH
                     KVYSPLNIPQPLLTMGDLLISPVKLADGGSRSIYTYADGPLTVGCLYHHSESLGQYLH
                     ELTVYQCIAMVEDSNYLLLTISGKGLEAALVP*"
     gene            84348..86369
                     /locus_tag="PH2015_22_scaffold_0_prodigal-single_123"
     CDS             84348..86369
                     /product="Uncharacterized protein n=1 Tax=Salinispora
                     tropica (strain ATCC BAA-916 / DSM 44818 / CNB-440)
                     RepID=A4X6A9_SALTO"
                     /codon_start=1
                     /transl_table=11
                     /translation="MSNFDAFTKAINDHFIGLSKQGELYVTATTKDDLWQYYLSSYPE
                     GTNPIHRTRRVYDCATCKSFIRNVGNVVAIIDNMIVSVWDVGGLEYPYDVVADAMGQY
                     VKSKPIASIFRVEEPSYGAATTRQLLDDQVIQWHHFYGKITHPHHTSRPGQAMGDCDA
                     IIQVMRRGLQELTLQAIDTVLELIEAKLVYRGEEHLPTLKAFRELKVRYDESDHNGDH
                     RSPEGREVFLWSNMRNPVARVRNTAIGTLLQDISGGVEVEIAVASFGSKMEGYKRPKS
                     FYTPSQGRDAIKMIQELGIESSLSRRFARISDISVNDVLFVDNAVRGQMRGGGGIASL
                     VMSQAKGKAPNLDNSTPIGIEEFMSQVLPKASSVKVLLENRHLGNLVSLTAPTDPDAP
                     GIFKWDNNFAWSYKDNVTDSIKQKVKAAGGNVTAPFRISLAWYNYDDLDIHVWEPGGS
                     NIYFNNKVGRQGGVLDVDMNITYPGTRTPVENTCWTHPPDGTYQVQVHCYTKRESIDV
                     GFTLEVESMGEISTYHYPLPVNDYVYALSIEVKGGKVISIVLGPGVEGGDSPKEEWGL
                     KTHTLVPVYSIVLSPNHWGGQGVGNKHWFFLLHGCLNPEPTRGIYGEYLRDDLYTKHR
                     KVFEVLGDLTKAAPTDDQLSGLGFSSTRRDKVRVLVQQGTASKAYEICF*"
                     /db_xref="UniRef100_A4X6A9"
                     /db_xref="A0A090EA05_MESPL"
                     /db_xref="stp:Strop_1948"
                     /db_xref="A4X6A9_SALTO"
     gene            86404..86829
                     /locus_tag="PH2015_22_scaffold_0_prodigal-single_124"
     CDS             86404..86829
                     /product="Putative uncharacterized protein gp56 n=1 Tax
                     =EBPR siphovirus 2 RepID=F8TV76_9CAUD"
                     /codon_start=1
                     /transl_table=11
                     /translation="MTMNIFEYATLHKVRYPSPVGELTTEQLWDLPLLSKPIKGSTER
                     PDLDKVAKAINNELKSITEESFVKTSSNPRVPLLTNALAVVKHIIEYKQALEVAAAER
                     SAKAEKRAVLMQAYEAQQKEELVKGKSSEELLAALKALD*"
                     /db_xref="UniRef100_F8TV76"
                     /db_xref="F8TV76_9CAUD"
                     /db_xref="stp:Strop_1947"
     gene            87289..87999
                     /locus_tag="PH2015_22_scaffold_0_prodigal-single_125"
     CDS             87289..87999
                     /product="hypothetical protein"
                     /codon_start=1
                     /transl_table=11
                     /translation="MTRYIAIGDVHGQHRLLHQAIQDLDDGDTFFILLGDLNDSRLKG
                     PAQTKASSLECIRIAMGLMSRGVGVTLQSNHGTYLYRALLGGEILPYSTTGLSHTLQE
                     MYLLPQESQQRVGNWLQGLPYYWTVTTSIERANRTWYAAHGMWVPGMSQWRPKHEHVQ
                     ASVYGKGSLGKRAKFWEDEEYIQALPPNTYTISGHYHKVIMEPPCYVIDKGCGNGGPL
                     MGLCLNDLKEYEWSEPYP*"
     gene            88129..88278
                     /locus_tag="PH2015_22_scaffold_0_prodigal-single_126"
     CDS             88129..88278
                     /product="hypothetical protein"
                     /codon_start=1
                     /transl_table=11
                     /translation="MSKPNNYQPHDHSEPIVFTLEGEEYDIGTLEEVLEETEPDDASA
                     DTAEE*"
     gene            88493..88774
                     /locus_tag="PH2015_22_scaffold_0_prodigal-single_127"
     CDS             88493..88774
                     /product="hypothetical protein"
                     /codon_start=1
                     /transl_table=11
                     /translation="MTNNQVEDRVRMFIVEGLPDKHIPVPAQAVLRTYLEGDSNPMIE
                     YLTEQLSHPYMVGSYWVNVDADIVEDHLHDDCARTKISQQSLLIHTGET*"
     gene            88771..89121
                     /locus_tag="PH2015_22_scaffold_0_prodigal-single_128"
     CDS             88771..89121
                     /product="hypothetical protein"
                     /codon_start=1
                     /transl_table=11
                     /translation="MKIDKHYRRDIWDKVLPTPRKKYHITVTVWVDWLKALAYYYLGS
                     TSIYFVLMVPTNLGIEDTYTFPIAQWFYSTSTWMAPMIVLLLWLLVATLVGVAVLYII
                     KGMIYLIQQCSKNR*"
     gene            89134..89598
                     /locus_tag="PH2015_22_scaffold_0_prodigal-single_129"
     CDS             89134..89598
                     /product="hypothetical protein"
                     /codon_start=1
                     /transl_table=11
                     /translation="MGSSKAEASRIAKLKLYTVEELELKRAAFSSTIRHREYATCPPY
                     SNSSRMIRITSSIVRLLSEQVACIYHPEKDQYSQTITVQLPGCSSKRLSLGVSSIHVG
                     NTRLNSIQDIVPHLIAIDQCNSCYYSDPEGKYCGKGLGLQAGCASYNKGPAL*"
     gene            89626..89898
                     /locus_tag="PH2015_22_scaffold_0_prodigal-single_130"
     CDS             89626..89898
                     /product="hypothetical protein"
                     /codon_start=1
                     /transl_table=11
                     /translation="MTNKELTAHIWKRLSNLLLDVYIAITLMYFVLMGPTSIGITGPY
                     RIGWYLLGGYTYPVANALWYVGSSIISFRLGLSLGLKVVGYLDTRR*"
     gene            89969..90370
                     /locus_tag="PH2015_22_scaffold_0_prodigal-single_131"
     CDS             89969..90370
                     /product="hypothetical protein"
                     /codon_start=1
                     /transl_table=11
                     /translation="MQNSVDRADVLELARRLQSLLLTQGFHVVVPYKYDPTSMDVYIG
                     DYHNYGYYVEICVSAMLKSIVYVRGPISRPCDTIPILVEELHKLRIRNKVREYCGPCR
                     YSDDRELLYCGRGLELAVGCTSFKEEPAHIQ*"
     gene            90394..90981
                     /locus_tag="PH2015_22_scaffold_0_prodigal-single_132"
     CDS             90394..90981
                     /product="hypothetical protein"
                     /codon_start=1
                     /transl_table=11
                     /translation="MVYVQEMKDKGLLLTAQQLDTIRDGVVYTAPTTSYYRPQDLIQQ
                     MVDLVTKLELLLTLLPDRGLICSYSPNRVEYRQIITVTFSMGLHVDVVLHPFSIYAGS
                     VPVNSIEELVLYLDELESYMREEQLMSISENEATQQCLLCHYSDSMGRYCGKGLLDTA
                     STVRVSPAVRGVQVEKVIDCTGYRKLDTITVETYQ*"
     gene            90978..91520
                     /locus_tag="PH2015_22_scaffold_0_prodigal-single_133"
     CDS             90978..91520
                     /product="hypothetical protein"
                     /codon_start=1
                     /transl_table=11
                     /translation="MTTLTPHSIDVEYQDVFMSPVLYRPTFAGVNRHDVDTFLDRVRA
                     LGADIASYLNTQGIKVVDSEVEVTLDYKLLNNSVALLLHVPLQGGLQIVPVQILSNRN
                     TRLMGRYSVHPYTISLLWNVYSIDKLVAAIKVALPYYECSMCHYSNEGGEYCGRGLEL
                     ATAAGCTSFKVSHPVITRQS*"
     gene            91539..92195
                     /locus_tag="PH2015_22_scaffold_0_prodigal-single_134"
     CDS             91539..92195
                     /product="hypothetical protein"
                     /codon_start=1
                     /transl_table=11
                     /translation="MVRSKKTVLRVRQELDNYILERGRPLRTLPIPHVNNGVRTAATG
                     KGTGQVLGVDNDTRIPIDQDIANALKLYATTLCKYLVGNGIPAVVGYDSGPDRRTSSS
                     IIVSDGGRAWYISHYVLDISIGSTNGVVYVPCICLGMSTDQYVTNHYAMTTKYLGGMV
                     NATDLDYLVEYLQRTIDTIKGNLLCSGCHYSSRDENLRCCGRGLVSTSECSGYHSRKD
                     *"
     gene            92349..92723
                     /locus_tag="PH2015_22_scaffold_0_prodigal-single_135"
     CDS             92349..92723
                     /product="hypothetical protein"
                     /codon_start=1
                     /transl_table=11
                     /translation="MVHPSYGTIIFDTSTWGKEVPSTGINDKGCRVCLAGLWYLQKGY
                     GLLGERGPKPPVPDFLDDLRYPGASSDRLYNLLGVTVPEGLESELVPDHDWDRSNPHH
                     ILLFLDWLLEFNDNSIEGIETW*"
     gene            92717..93211
                     /locus_tag="PH2015_22_scaffold_0_prodigal-single_136"
     CDS             92717..93211
                     /product="hypothetical protein"
                     /codon_start=1
                     /transl_table=11
                     /translation="MVGIDMIDWVDEEYDHDNTLHELNLPPREELWFAVREAHDYLQE
                     YVNDISSHTHPVYGEVGFNSGVWGIAISDKECWVCLAGLRYLRKEDKLLRVPSVSDTD
                     IFLDVLRDPYTNREHIQRWLGAIAPYSWTSSVPLDKPEEILTFLDWLLEQRTHNALGA
                     NDNV*"
     gene            93274..93648
                     /locus_tag="PH2015_22_scaffold_0_prodigal-single_137"
     CDS             93274..93648
                     /product="hypothetical protein"
                     /codon_start=1
                     /transl_table=11
                     /translation="MRDNYLKSAIDAQDTYRQTVGRCLHTLVGDLFKARPALQRVQVE
                     LDYTPNPPYSCSYAIRDVMIDLGCGWIILPTAYAEDVGKLVHYIYTHAPAIISVKGMG
                     LLVWSRSTYCVPQVTNYIPVVQ*"
     gene            93664..93792
                     /locus_tag="PH2015_22_scaffold_0_prodigal-single_138"
     CDS             93664..93792
                     /product="hypothetical protein"
                     /codon_start=1
                     /transl_table=11
                     /translation="MAMKRQVVRKSATIKITKNPTVGVVKAGAIPKPRPMMKSCCK*"
     gene            93815..94186
                     /locus_tag="PH2015_22_scaffold_0_prodigal-single_139"
     CDS             93815..94186
                     /product="hypothetical protein"
                     /codon_start=1
                     /transl_table=11
                     /translation="MTQRSYTLTLPMGTEVEIVIPGASLVASTSILYKEIGNAGWGYE
                     DCLTMRALYSINGVLLTDLNQVMALDIKEFLALKTVVINLVEPSAQQLQDSISTLILL
                     NPDTEGDVDAAEQPTAVSPTP*"
     gene            94384..95418
                     /locus_tag="PH2015_22_scaffold_0_prodigal-single_140"
     CDS             94384..95418
                     /product="hypothetical protein n=1 Tax=Scytonema hofmanni
                     RepID=UPI00034AF76B"
                     /codon_start=1
                     /transl_table=11
                     /translation="MFVPVVDRDNRPLMPTTCARAKRWIKSGKATPFWKRGVFCVRLN
                     VEPSDYNRQPIAVGIDPGSKREGFTVKSKAHTYLNVQTHTVDWVKEHVEVRRNMRKAR
                     RNRNTPYRKNRTNRLVNKERIPSSTRARWQWKLRIVNWLSLMFPISAVVVEDIKARTL
                     KNRDKWNKSFSPLQVGKNWFYSELRKITHLETKAGYDTYNLRQMLWLKKSSDKLCNKF
                     EAHCVDSWVLANWYTGGHLKPDNTKLVEIVPIRFHRRQLYKMQYTAGHMRTRFGGTIS
                     AGLKRGSIVKHHKYGFCYVGGWQLCPTQKDPHRKTISLHSLSTGKRLTQNALPALCKF
                     LSYNTWRSIC*"
                     /db_xref="UniRef100_UPI00034AF76B"
                     /db_xref="A0A0C1R4Q9_9CYAN"
                     /db_xref="scs:Sta7437_4516"
                     /db_xref="UPI00034AF76B"
     gene            95449..95736
                     /locus_tag="PH2015_22_scaffold_0_prodigal-single_141"
     CDS             95449..95736
                     /product="hypothetical protein"
                     /codon_start=1
                     /transl_table=11
                     /translation="MVNQQCEELMSALSSAILDRRATFIESEHGRACILPMEDYIRLM
                     SVNSTLAHVIRHIQDRNMQGVLETVESFSKWLLEGGGENYTLNGEPDANTL*"
     gene            95720..96010
                     /locus_tag="PH2015_22_scaffold_0_prodigal-single_142"
     CDS             95720..96010
                     /product="hypothetical protein"
                     /codon_start=1
                     /transl_table=11
                     /translation="MPTPCRPDGGSLQEFIDALPGRDGCCWYMSGVQVRVTRITTETI
                     DLCIPTPEEGDPLKYIEAVMALALPLVPNSPVGGVMEVQSVTPTWHITQSFE*"
     gene            96088..98979
                     /locus_tag="PH2015_22_scaffold_0_prodigal-single_143"
     CDS             96088..98979
                     /product="ribonucleoside-triphosphate reductase,
                     adenosylcobalamin-dependent (EC:1.17.4.2)"
                     /codon_start=1
                     /transl_table=11
                     /translation="MTVVKNNELPPYSDPFPSVLGSLVFYRTYSDPGVDPDTGSVRMQ
                     TWEENAHRNAQFLGKLGGLTPEQTDDIYKQQCALVVTPPGRVLWAAKEAWVNKTGKAN
                     YLGLFNCVGVRPTSWRWLELEFLLLMMGCGVGSVVEEDNVSLFPPINKVVPKLTITHQ
                     PGEHSERPEDTTCSGLHDGSPCPYKLTIHVGDSKEGWAEAYAKVLEVCSDPVYSDLLY
                     IDVDLGGVRPNGAPIKGFGGTANPIGLPLLFEAVMSILRGAVGRQLTAAELCLLENEA
                     AKATVAGNIRRSARWGGSSLGSPSMTGIKDNLWSQDADGKWVVDEKRDALRMTNLSTI
                     FHKKPTLEECVDSVQKQYDTGEGALWYAPAALVRTNVDVLPTKDEQWAFEHAYTTLGK
                     ETGRAYLRGKLHEKGIADSVAVEKDLDHRMMRYGANPCCLVAGTLVLTRTGDYAIEDL
                     EGVDGVEVWDGERWVQTKFYMTGVDQEVYQVQLEDGSAITATGYHKFILTNGQRVTLL
                     GLVPGNTLMGYSLEDGTGPYPQGLMVIAIVPKGIADKVYCCNVRTNNLFALSNGVLVN
                     NCEIISTNFVCSLSQVDLSRFDTASPTLWGDIDAALDTAALIVCALLKRGFDIPELQE
                     SRDVDPIVAVTLNGVFDFMVNLWGELWLRWWMAGCPEYWTDPLGEPDKYIDTTYGDWH
                     SQVFIQDTKYLLNSFRDRVRDTVTTYCTQHNLCVPNRYTAMQPSGSKSCLTGGTPACY
                     TPEAAYWVRRVTLRRDHPVALAAIDYGYKVVPSSSCRDDNGVMLDNPYDERVTEWMVE
                     IPDKCTWSSNVDGEYDVAQAPITSQWYLTMACQKHFVTHNTSCTFKINKEEVSTLAGL
                     IHEEIQDGGDYVSAAIFARDGHTMPRMPYEPITREKYEYMGACALTYRNTSAAGTMTF
                     KDLVEHYHNMSTGVELGPIAGCDGDSCTVLQAPNTNSQATTNIGNPMNL*"
                     /db_xref="glp:Glo7428_4669"
                     /db_xref="K9XKT1_9CHRO"
                     /db_xref="UniRef100_K9XKT1"
                     /db_xref="1.17.4.2"
     gene            complement(99177..99734)
                     /locus_tag="PH2015_22_scaffold_0_prodigal-single_144"
     CDS             complement(99177..99734)
                     /product="hypothetical protein"
                     /codon_start=1
                     /transl_table=11
                     /translation="MSTVITAIKGGVIHMIGDTAGSFGNGTQTQSNKVYAGNGYLVGV
                     CGPRDPYLAMLYDFVLPEDTVPYSNTGGGLSKREYIAGPLRSALKDVLSGMEKNSFNL
                     QLGFYYRNDPCIIEISGGVGGMEEVTDMQWVCSGTGREVAIGVMAALWDTDIEVRTLL
                     EKAIEVASKYNAYTSLPSEYLILSK*"
     gene            99802..100422
                     /locus_tag="PH2015_22_scaffold_0_prodigal-single_145"
     CDS             99802..100422
                     /product="hypothetical protein"
                     /codon_start=1
                     /transl_table=11
                     /translation="MNQPISISTGAMHIHAPTTSYSMVFKHLRGRYTIINGDVYQCTY
                     LCNGEKYTREEVILLLTGSAQPLPPMKGHMVATAAYIFGTPGLDRASLAPDCTGPYKV
                     GVSLRPTNKGVTRCDYQRRLAMTRAIRTLPPADRAFFHLTMALMEGRDALPVIKTALV
                     SRPGRDREILIQHLHLLSKMRDASVVGHFLTHYEAMEVMLPILPTP*"
     gene            100425..101033
                     /locus_tag="PH2015_22_scaffold_0_prodigal-single_146"
     CDS             100425..101033
                     /product="hypothetical protein"
                     /codon_start=1
                     /transl_table=11
                     /translation="MIRTDMLYVQKKGIRIDAPTCTYHLVFKHLRGWYIARNAKPFLT
                     GDGKYTRQEIEELLTSTTEPLPHAMHTGHRFASAAYVASEGGLMDVGISIIEGRADGN
                     VPRNALRRAALTNAVANLPPVDRAYFHIYISLLEGRDLIPILSKALSSREGNNSYVLT
                     THLLGRYRNCCHNPGGISTAHGGKYRVFLEDRFNQAHPTQHL*"
     gene            101042..101893
                     /locus_tag="PH2015_22_scaffold_0_prodigal-single_147"
     CDS             101042..101893
                     /product="Uncharacterized protein id=3799153 bin
                     =GWF2_Lentisphaerae_49_21 species=Synechococcus sp. PCC
                     7502 genus=Synechococcus taxon_order=Chroococcales
                     taxon_class=unknown phylum=Cyanobacteria
                     tax=GWF2_Lentisphaerae_49_21 organism_group=Lentisphaerae
                     organism_desc=Very large genome: good +"
                     /codon_start=1
                     /transl_table=11
                     /translation="MKALDSIDTLSAAAVPALDLVQTPVAHVPGQQSARPPARHAPWQ
                     ATGVARVLSSQATVTLDQLRVIKVPKSTFTYTPVPHHEVVEALLQESAALGLEKISSV
                     FTTRKGGRQLFLSITFAGSNSKEYEWSLVGINSYDKSLALRLGGGLRTMVCTNLSLSG
                     DYEYYHKHTPGVSLSTGVKAVLSGLPSTCTALEKAMASMKVPITKAQGAYFILQWGKT
                     VGLSKQHIYTTLELWENPSYPEFLPYQNQVYGLYQAVTTLCGGWDDGKKYPVLQSLAQ
                     AIEGWVW*"
                     /db_xref="gwf2_scaffold_230_63"
                     /db_xref="86599966"
     gene            101887..102204
                     /locus_tag="PH2015_22_scaffold_0_prodigal-single_148"
     CDS             101887..102204
                     /product="hypothetical protein"
                     /codon_start=1
                     /transl_table=11
                     /translation="MVVTPIPVPISDLEWSDWQEEAGTNLVHCRCERGPFTHVLEERG
                     RYALMYNIVRIVRPQRYDEQRVLLNVLLNLDISMSRMSRDELRVAAYKEWVKFVQCVM
                     GAI*"
     gene            102208..102576
                     /locus_tag="PH2015_22_scaffold_0_prodigal-single_149"
     CDS             102208..102576
                     /product="hypothetical protein"
                     /codon_start=1
                     /transl_table=11
                     /translation="MVPQTQIDINPTPWSEWVSAYHWLPESDQELKTAKYCDYYSNGI
                     AHRLEELGEKTSTYRYSVYGHRCISLTKVIRLDCCGSMRKCPIRHHSLPESPCRELLR
                     ERAIAAAYQAWIEFLTSVTT*"
     gene            102596..102883
                     /locus_tag="PH2015_22_scaffold_0_prodigal-single_150"
     CDS             102596..102883
                     /product="hypothetical protein"
                     /codon_start=1
                     /transl_table=11
                     /translation="MANQVFIMATPVEGGTPIIGSASELCTELWGTVPSRYPRYISKT
                     LKVARDKGEYRGYKLEVVACKPRVLCGQATAYTADSSASRDVNHGTNILAA*"
     gene            102977..103435
                     /locus_tag="PH2015_22_scaffold_0_prodigal-single_151"
     CDS             102977..103435
                     /product="hypothetical protein"
                     /codon_start=1
                     /transl_table=11
                     /translation="MPWYTSVEGDSMLSMPNGSLYLTEGRYPTQQEGRGAFTLEYRAH
                     NGCVIKTWVVNVPSLYEARRLSMDMVRNYLLSEVKYLETTNPTVGVEYSCNQPTGTAR
                     TVEATYSGCGKVSVGPRGVPSVECSKCHTPAETPCRCKRVQPTLLSKLYV*"
     gene            103428..103826
                     /locus_tag="PH2015_22_scaffold_0_prodigal-single_152"
     CDS             103428..103826
                     /product="hypothetical protein"
                     /codon_start=1
                     /transl_table=11
                     /translation="MSNNYPFPSLYELHNSITNMGRLAAGRDGGPSIEVHPDSIRRSI
                     LLVEDMIGSMIPTRVEDHPITGRVMMRWVRPWGEFLLEVPANRDRYVYHIYPHGRLST
                     SGELSTITALHELLWGFLLGPQGDDDVIAC*"
     gene            104110..104325
                     /locus_tag="PH2015_22_scaffold_0_prodigal-single_153"
     CDS             104110..104325
                     /product="hypothetical protein"
                     /codon_start=1
                     /transl_table=11
                     /translation="MSEPQEIQAALEAVHTICEELETTSTPPYNADSNLLTNIASADA
                     WADSRQALNSQLLDAIAHYKSLQNING*"
     gene            104333..106441
                     /locus_tag="PH2015_22_scaffold_0_prodigal-single_154"
     CDS             104333..106441
                     /product="RIIA protein (Fragment) n=2 Tax=mine drainage
                     metagenome RepID=T1C4P6_9ZZZZ"
                     /codon_start=1
                     /transl_table=11
                     /translation="MELTREHLEVEVSGPVLGQLQLGINEGDFKLAMDILMDLYTDPI
                     GSVVRELASNARDAMNVAGKHDLPIEVTLPTPLSPYLIIKDRGNGMTSEFLTHTYCKL
                     LSSTKRDDNDNIGGYGIGSKSPLGYTDTYTFSTRANGQELHVHVSRSGGFTTLGSNPT
                     TEGDGTTITVPVKSKDCGAFANAVSWLRYMDPPPLINGTPMLKEGVLLEGDNWFIADA
                     DTPYDSYPCILLGPIPYRLDMGQLGNIHPMAQCVGGAKYMRIRFPIGSLTVTPSRETL
                     RYDEHTITTIKDTLHAIWAPAMDAIDNLLKGCEWGVDARALSYRYSFNMWWKHGGMTD
                     KYYKVTNLPASEKWQCYSWNAYKQAVTCESVTYYPSEGAEAYLHDKPSRSRQRINAYV
                     ESKPHKFNLLVGPADSSVVGRNLFPTQLLSALPDVDPKIEYESTTAKPKKLLDKLDRG
                     SMRARLWTASHISKDKVLLYNYTVDTTMPLDGEGYYLPMSAGKVIHPNLVRNFSAYHV
                     GYMLDILGIPDQPLYVVPPQGVKRLGPGWKDLVTATNELVSPWLSWVKQMYMAPPPPI
                     SIHGITENQYEEYGIGGPLLEYLELVNEANGFVNPKPDTYWYKVLEVYKSHLKDIWDA
                     IPDEPTTPLKELRCMIIKRYPLLDAYSHITPAIMKHYVSIIDANHDPGNAIMNRKELM
                     IHYYQEYGDVRGYYQRYEQQ*"
                     /db_xref="UniRef100_T1C4P6"
                     /db_xref="A0A0G1YCV5_9BACT"
                     /db_xref="nml:Namu_2668"
                     /db_xref="T1C4P6_9ZZZZ"
     gene            106404..107258
                     /locus_tag="PH2015_22_scaffold_0_prodigal-single_155"
     CDS             106404..107258
                     /product="hypothetical protein"
                     /codon_start=1
                     /transl_table=11
                     /translation="MSEDTINDMNSNNSSDSMALTDAQLVEYTAMNPFIIYLDGGERV
                     KNKSVVAALLEGVRLATTDSPNSIKVRKQGVRKGELGYNAKATITDRKLVPVFALVEE
                     RLVDEMRVSPAALAMGMAAHNIEDTVNLLVEEYKESLPDSRDMVDCLVEEYVEAAPIE
                     REFFLPEPDLEVGDVLTTDCDVNVASPTFTATMPNAISDADAQLQDQLVAAYTQDNYD
                     GNYIPVSDNVMVSPSRHAELSLTNNEALSEPKWTRHDDAPEVVHLEPGVVADGELLDF
                     NPEVHVIP*"
     gene            107348..107527
                     /locus_tag="PH2015_22_scaffold_0_prodigal-single_156"
     CDS             107348..107527
                     /product="hypothetical protein"
                     /codon_start=1
                     /transl_table=11
                     /translation="MLGVLLLLNIINVNSLDLECGYYQPIVSTNRVPRCSDGSRPCVK
                     KGGKLSCDCPPGRRN*"
     gene            complement(107633..109075)
                     /locus_tag="PH2015_22_scaffold_0_prodigal-single_157"
     CDS             complement(107633..109075)
                     /product="Putative prophage MuMc02, head decoration
                     protein n=1 Tax=Methylococcus capsulatus (strain ATCC
                     33009 / NCIMB 11132 / Bath) RepID=Q602X8_METCA"
                     /codon_start=1
                     /transl_table=11
                     /translation="MAVQNNYNNTLRDGLKVALSGSSSGDIFYRSGNGLFTRLGVGTA
                     GQVLKVSDGNLPAWGESITNEDIQDVIGSSFVSSSSIDFTYDDAGDSMTASLIDGSVS
                     NASLRNSSATSLMGRSAATAGTVGDIAFTADGQVLMRSAGVLAPISLRDSVVAFRLDE
                     FAAPTSVVSLSGQKITNLASPTAATDAANKIYVDNALQGVPYKSYVRTASATDVNVAA
                     PGASIGGIALSAGQNFLLYGQTDATQNGVYTYVDAFSPATRRAGLELVPGMTIFVDEG
                     LQADTTYQLTTNGPVTLGVSALDFTIFGRVESITVSSPLVRTGNDIAVINNAITPAHL
                     QEFPAKTILGNVAGASADAQYLTKADVISMLGLGATLSEDYIVEPTTAATLLPNTAYR
                     PTNASLTVFTLPPVCEEGATFSIEGSGTGGWSIAQAAGQRVIYGDVSSTTGVAGSVSS
                     LHERDVIKLRCIVANTTYQVISTIGNIEVI*"
                     /db_xref="UniRef100_Q602X8"
                     /db_xref="mca:MCA2930"
                     /db_xref="Q602X8_METCA"
     gene            complement(109212..109664)
                     /locus_tag="PH2015_22_scaffold_0_prodigal-single_158"
     CDS             complement(109212..109664)
                     /product="hypothetical protein"
                     /codon_start=1
                     /transl_table=11
                     /translation="MKTGRLQTLGGVQYGNKSEVQGTALIGADGLYSNPKAPASTVGE
                     ALDYLLAGTSRYVEVSESPYLIMLAGDYACLDGSVLYLSESMTLGDKVSIIGAALWSL
                     ECNSPMSVLGVVGTHIQALDEGCCISLILTSRGWVATHLLGNVDILLP*"
     gene            complement(109677..110093)
                     /locus_tag="PH2015_22_scaffold_0_prodigal-single_159"
     CDS             complement(109677..110093)
                     /product="hypothetical protein"
                     /codon_start=1
                     /transl_table=11
                     /translation="MIIESIRTVIFNYEWSNYSDPVLAIDNYLMHHIEDSKYWVKLPR
                     QVLTYRLAQLLCLRGRYGDAMEWLARSTTQGQLKGWDNMVYLTSYYLDGEVVAPPMVP
                     VPCDNVHMCWRMYWLGRGGIWDYREVWPEGMVLLEQ*"
     gene            110234..112888
                     /locus_tag="PH2015_22_scaffold_0_prodigal-single_160"
     CDS             110234..112888
                     /product="Cell wall surface anchor family protein n=1 Tax
                     =Streptococcus sanguinis SK1058 RepID=F2CMG6_STRSA"
                     /codon_start=1
                     /transl_table=11
                     /translation="MSTPIDTNVYQPRHTTLTKITAVPLTANKAGFRLALNADGTDFV
                     WVAPDTNQVPEGGNNLYFTTARARAAINGAASTVLTANLPLSRVLISNSTGKIVSSAI
                     TAIELGYLGGVTTAIQPQLTALTTTINNLVAFPRTLATITGAVSNITTINLPASKVLV
                     SDTNGKVVAGNVTSAEVEHLSGVTANVQTQLSVLNNRMGALDTTAVVEGTNQYFTTAR
                     AVAVITGAASTITSTDLSPGRALVSDANGKVKVSDVSISELGHLSGTTSNLQTQLLIL
                     NNRVDELDVVDTNSIEEGTNLYFTPARAIAAITGAASTIATTNLTASRVLSSDATGKV
                     VASTVTTTELGYLAGATSNLQTQVTGLSTTINGLTTTSITEGTNQYFTPAKAVAAITG
                     AASSIATTNLLTTRALVSDGTGKVSISAVTTTELGYLAGTTSAIQTQINTLTGRSIIV
                     GSGMTGGGSLSSNISIGLSFDASTSNIKMDGAVSLGTLNTVPRADHVHPSDTTKISAS
                     TMGVASGVATLDTNAKIPTAQIPAITTTVGFGGEVISVPYSGTTITLPLPVNQGGTGT
                     TTSTGALSALGGQPLSPTLTTISSVTTAGILVKDASGLAQVRSIQVNNPLTITNPSGI
                     AGNPTVSLSQGHGTGLDADLLDGAHGSSYFKVDGTVSYSTGTASTIRNSISAASKGVN
                     TDITSLAAVTGLGNGSTSHIVITNTGNVLVGTNVATANGGDVQISKGVTFPSVQVPCS
                     NVNTLDDYKEGTWTPSLDSITPGTGRVTNIRSALFTKIGNLVTFTTFVDMSTLGTGGS
                     GALVINGLPYTATNAASAQVYCAVSVPYFNGLKSALVSLGGTVQPNTSYILFRGWAAA
                     VNNVLSLDFNTHVQAGSAFIVTGFYYTA*"
                     /db_xref="UniRef100_F2CMG6"
                     /db_xref="A0A090CG02_PODAN"
                     /db_xref="geb:GM18_3311"
                     /db_xref="F2CMG6_STRSA"
     gene            complement(112937..113350)
                     /locus_tag="PH2015_22_scaffold_0_prodigal-single_161"
     CDS             complement(112937..113350)
                     /product="hypothetical protein"
                     /codon_start=1
                     /transl_table=11
                     /translation="MDSDRLDTAIYEVSQALDYKDIFFQDIDKAVQQLVQNSLFLYVA
                     YEIKLAEVEEYIADPKAKVPFLKEEAALRGVKLEDMVTLVKGKGSAFKTSIRKMELLR
                     IEFNTRYSKVTTTLDRLALRDEFSPKVRAVMEALQ*"
     gene            complement(113382..114542)
                     /locus_tag="PH2015_22_scaffold_0_prodigal-single_162"
     CDS             complement(113382..114542)
                     /product="hypothetical protein"
                     /codon_start=1
                     /transl_table=11
                     /translation="MPFGVPDTRQFPWDQALSNNLQQLTNKVTGGINAWAVNPTVGVD
                     GLALGANHIGYTGVNTLDSSIVRWDGTSWGTLLDGNLVVRDTQLNVYVSQNTGNDNNN
                     GLSSGSAWKTISKFYQEVYKYNLMGKQVNLYLGSGTYVLRFPPNTKQGWLRIYGVSSA
                     SVVIQSLVINNQNVIIQGVTIAYPEVLDTTIFYWALNVSNASNLFIGPDVVLGSIGTF
                     ASAKSRVHIYCRDQSVLYMSALYPITITGSVNQPFVFQDFAYISVTTYTAPAAVTITP
                     NAAPAVNTGVVNTTLPAPGASDTVATVNCIGNVTVDSFLNMNGNCNINGTPGWKMSVT
                     GNIVGSAYTMLKGSSIQGYVSKTAMPSVGILYPPSISSGSVDATSSITGTGF*"
     gene            complement(114663..120209)
                     /locus_tag="PH2015_22_scaffold_0_prodigal-single_163"
     CDS             complement(114663..120209)
                     /product="Polymorphic outer membrane protein n=1 Tax
                     =Oscillatoria nigro-viridis PCC 7112 RepID=K9VAL8_9CYAN"
                     /codon_start=1
                     /transl_table=11
                     /translation="MNIYATPSSLTGTGTISNPTTLQDACSIAVSGDTIHLAPGTYRG
                     TYNPASGVTLVGDGSATITGLDVVTGFTQSNGFYTAPATPLTPLAYSMGADQVFIDGV
                     EVLESRWPMATVGTRGDISSWAECTAVSITTSGSNYEATYTVPGIPGSNLTDCHAHVL
                     NGYQWVSIGGQVLASTANTVTVRFTNDGNEYNRPIVGSRFYLWGGATLPHGFHMASSL
                     LHLPSNPGSSMVEVKARHWGIDVRGRTGVVVRGITLQSCSVHTDDGTKGLVLESMSIY
                     NMTHAQAPTDYWGGPNGHLTLRDGGVIRDTVVKHCAGAFANVRGDGCVVDNITVIDTS
                     YSGICQSAMDLQDSNHIVTRSTFGMAGAQSLLDLRRATNCTFRGCEAYGGGGILTDGG
                     TVMFADSATNADQGCEIKECVIHDTRGRTGPQSHLYGNAGVYIEGNASINVRDCHMWG
                     ATSNDLQVVPLDGMAGTVLVENCTLGTLGLTYSGASPSIPVTYRDNIVRAINAGGSLN
                     GGGSLNTATVVGNLIDRHTLPGNLQAPNIFSTLDRGYPGAYTPPGKGARGGPLYYYGA
                     YDRSLLYTSSVTRNPLTGGVKVRLDGPPPPDGFTVTQGSTTGIVRQFIEPYPHLEVTF
                     PPTVSGLVDITLSAPSSITKVITLLIPGDLRVTSSSGLTINGAGFTPTALTKVLVTIT
                     SSEESWDVPIPVPVNTYITQGLMGATGTGLATREGFPLYVDPTYPVGGTHAWVRVPYI
                     PTGTSTFTLLLGGTTNISSSESVFLESDLHLQDDTYIKQLYEGITIAVDGTDLVMSGT
                     TTSVSQFEYLGISLPLSYVFGDRHPTRSFSWDSYISMAPNTADYWWAVLGNNSFILGS
                     AGSDVSGNTNQPSTMGREFSHKLVSNIQLPTSMLWEEDLTTINTKDGLPNSKGTFTMM
                     VGQVDKAIEFRWHYIRARAVPNSGVLPTTGSTVIPSATRLWIDGSEYTPSIITSSAME
                     LGAVPLLQPGAYDVRVLLPNGEDYLLEGGYTVPAPIPTPAPTPIPTPAPTPMPTPTPT
                     PMPVLVVSNTLDNGVGSLRAVVAAASPSDTITFDPSLSGQTITLTSGQVEVSVGKNII
                     IDGSAAPGLTISGNSASRIFSISANVATPTTVTIKNLTLGNGKTTGRGGAITTTDEVV
                     LVVDHVVFNANVADLGGGAIFSGYNNQLTVLDSKFNANLATAGNDERGAGAIAFFSSK
                     AITIIRSEFTSNRGINGGAINSLQGKLSISDCKFIGNDTLAGFYDTGKDNPFLRGKGG
                     AIFTDRASSPEEVTGTISITNTTFQSNKGRGEGGANYLFTGDQDNVILDRVTYLDNET
                     LPLGDDGDNGGNGGGVCIQSNGSNKGLVISSTSFIGNKANNQGGGLWTRNTPATITNC
                     TFSGNSTGYAAGDYNRLGGAMTLGAMTSIVNTTIADNSAGWVGGGIFADASNVSLRNT
                     IFYNNTASNGGNPWGIQQHSTGQYIDLGGNYQWPLTGSDTMITTTITIKDPLLGSIQS
                     INGSWVRPLLAGSPAIDKGISSGAPSTDQVGTLRPQDGDTIVGAIVDSGSYEYIVPTP
                     VPAPVPASVPTPVPTPVPTPVPAPVPAPVPTPVPTPVPTPVPAPVPAPVPTPVPAPVP
                     TPVPAPVPAPVPTPVPAPVPAPVPTPVPAPVPASVPTPVPTPVPAPVPTPVPAPVPTP
                     VPAPVPASVPTPVPVVISNPIIIRELGYGPLSVRPLVPNPGQVYISYEGICYAYSNGQ
                     WAPYQVINVSTTRQALPITGIWTTGTLLVAVGAIVPPGNTLPLSGRELPLSTYGALYN
                     ALGNVLGVQLSKTNGYGVGGTTHFLLPHYRSGVISIPGEMGIGFGGQVVYLPGLDYPI
                     QWLVVV*"
                     /db_xref="UniRef100_K9VAL8"
                     /db_xref="oni:Osc7112_0526"
                     /db_xref="K9VAL8_9CYAN"
     gene            complement(120255..121514)
                     /locus_tag="PH2015_22_scaffold_0_prodigal-single_164"
     CDS             complement(120255..121514)
                     /product="Phage-related tail fiber protein n=1 Tax
                     =Pseudomonas sp. GM78 RepID=J2XKN7_9PSED"
                     /codon_start=1
                     /transl_table=11
                     /translation="MTYSFKSQADLLTALSGSIYSFEGATLKATTPPVGASDTRVATT
                     QWVSAALGLSPSPPVVLAANGLSVTYSGGTVINGLTTLPIYITGSSTPIAVGASSTEY
                     VWVRYLDSAVVVSTISPNNNLGTLIATVTTNATSIVSIIGNTNATGWAPINSPAFSGV
                     VTVPNPPLNDNSNKAPTTSWVRSLVQSNLVGSDFPTLSITTTGTGVQWSAGSVSLTGT
                     EYAIIGGQYTFSTSTNGVMSVYALVVGGTTTVLVSATAPTSPNVLLGTVSVSSGVIGQ
                     VTLPSTVGFAPIASPTFTGNPQVPTPAVGDNGSSIPNTLWVNNTINAKGYAPIASPTF
                     TGNPQVPTPAVGDNDSSIPNTLWVNNTINAKGYAPIASPTFTGNPQAPTPAVGDRDSS
                     IATTGWVVDMVTTKMVVGFGGYVTYLP*"
                     /db_xref="UniRef100_J2XKN7"
                     /db_xref="B2ZY69_9CAUD"
                     /db_xref="nop:Nos7524_3221"
                     /db_xref="J2XKN7_9PSED"
     gene            complement(121524..122462)
                     /locus_tag="PH2015_22_scaffold_0_prodigal-single_165"
     CDS             complement(121524..122462)
                     /product="hypothetical protein n=1 Tax=Pseudomonas
                     nitroreducens RepID=UPI0002FDB20F"
                     /codon_start=1
                     /transl_table=11
                     /translation="MYLFSGADNVLALTGPGTVHKYQTTTLEADHAPLGDASNKVATT
                     GWVTSLISGTPMWPTVSKWGSDPTLAITVSDGTVSIPAGGACNITASYSPIAVNASSK
                     EHVWIRYSDCQVVVSTLPVNPVYGVLIAYVYTNATTIYEIVNLASFGGYAQNVSPYLQ
                     GDPRAPHPAVGDNDNSIPTTKWVNDAILNFLSNGTTLAGLPQVVDKGGLKVNVTLGSV
                     PKPGSTPCAISPLPTDLAVNASSTEYIWVRYVDCQVVASTQMPTTAVGRLLATVITSP
                     TAIISITQATTNTTNNTWLTGNYGVGFGGYLVYQPQ*"
                     /db_xref="UniRef100_UPI0002FDB20F"
     gene            complement(122485..124902)
                     /locus_tag="PH2015_22_scaffold_0_prodigal-single_166"
     CDS             complement(122485..124902)
                     /product="hypothetical protein"
                     /codon_start=1
                     /transl_table=11
                     /translation="MSGVTPGNATVTHLAFIKGTAAEIAAVNGQPGNAWNVGEPVWDI
                     TNNLLWVAKSASEVVPIGPASALPLTDYVHKLNPNTITGANIFLGQTDLKGPTYLGAK
                     LNGLATDYFPAITDQSGGGVLLSSNDASNRLATTAWVQQLISNLPGDVARRGAPNTFT
                     QANTFTGTVTVPTVSATGPYDGKAASTLFVQQYINQLGGVWARLNTSNVFTAGTHDYT
                     ATSGLKAPTPVGTWANASTTDSSVPTIGWLKVNLPTGASLLSSNNVWQGTNNYAQIPT
                     IGPAVPSGDNSNKVPTTSWVQLSIAQAIANAISSGVPVLSKSLLDPSTLDWTSGSVII
                     NGVSVPVQAGSYNYVSPGIYYVKVNSTGAVSPTPTTPALAVGEYLMGSVSVVAMGSDV
                     EISTVTNTPAPVNYAVRNAANTFTHANTFTGDVTFFPAAMVTAGGNPPLRINNTGIEF
                     NILPRGNYSILGINENNKTLATTEWVTSKLASAGGGFFEKESDGDVRLRPGITDCLDL
                     TATCLKAPHPAANDNSNIVPTTAWVQAYVSGIPIAPQLSPGSGLNVNYTSGMVKTPTT
                     SPCSGSKCINGECNIPSGSIPINPTTKYIYTRYADCAMIASDAALPANQYHFLGDVTV
                     TGASPTWVVEIINAPTGNWAPINSPNFVGSPTAPNPMVGDDDNSIATTSWVNDAVERF
                     VCPPPLANRPKVVDAGGLNINVTAGVIVSPGATVPDCQVTPLPNPVAVNGGQTEYIWI
                     RYTDCKVVASTFMPKVEHGSVIGIVVSSPDDIISITQVGAAIGSITTCLTGHYGVGFG
                     GHLVYIP*"
     gene            complement(124929..125678)
                     /locus_tag="PH2015_22_scaffold_0_prodigal-single_167"
     CDS             complement(124929..125678)
                     /product="Putative uncharacterized protein n=1 Tax
                     =Microcystis aeruginosa phage Ma-LMM01 RepID=A0A7D3_9CAUD"
                     /codon_start=1
                     /transl_table=11
                     /translation="MPDYPLYFVSSYGKLGCAQLDANTANLRQRSNHLGVQAASTIYD
                     LKATMLAYPEIMELMSGDATLRSLIESLQLQVLGPTGHLAQVINNLRVELQSDIADEH
                     ARIDDIIRQVNSLQVQVAGHTTQITQHTAQINNLTTRVTANDADNQALWSAIGGTNGL
                     TGRVLPVYTGPVRSSMFTLYMDNTRDGDVHIQPYPYTPPQYIYWGLPQMVDFGWVRYM
                     NVGSGMIDFGTLSDRFAARDRPVPITDPPLN*"
                     /db_xref="UniRef100_A0A7D3"
                     /db_xref="A0A7D3_9CAUD"
     gene            125876..126355
                     /locus_tag="PH2015_22_scaffold_0_prodigal-single_168"
     CDS             125876..126355
                     /product="hypothetical protein"
                     /codon_start=1
                     /transl_table=11
                     /translation="MTINTESVIEDHVEHRTMPATEALPEDSTAADYRPIPGMDILKV
                     VYDEAVRRAENGVAPAYAFLRIDIYLLAQAANSAQGVMNWLDANTGLNCYILPLMPGE
                     GQSPFILCDNLEQASQVLIASFPTGTFQQSPVDDDVATAPVDDTAPIVQDVVETTNG*"
     gene            126421..127482
                     /locus_tag="PH2015_22_scaffold_0_prodigal-single_169"
     CDS             126421..127482
                     /product="Uncharacterized protein n=1 Tax=Kitasatospora
                     setae (strain ATCC 33774 / DSM 43861 / JCM 3304 / KCC
                     A-0304 / NBRC 14216 / KM-6054) RepID=E4MZC1_KITSK"
                     /codon_start=1
                     /transl_table=11
                     /translation="MPLLTEQLLENVLTSYGVAPHPYIGTRAISPQGDIRFTSINSGP
                     GYLITLTRPAPIIKPCCDISCSIPTDTVTIPLREGQSLTTATDSWYPRMGVGARLYTH
                     IPPFTFKYENTIDVPPYWAGALLAKGCSRDDAITIPIPSRDHYEVMENYNTQFYYLNR
                     IPLEALPHKSCDEPLPKAATMPGVYGFISYLTYDGRPELSLDLQAVGILGTTWNRAYI
                     PSNYQHAVYWERLAFLRGVMDYRGTVTDKGVAQLLVTSKQMLEDLHYLVRRLGGWTHI
                     TTCGCCDDPCGWLVDILLPGGESPFHVTPQGYIRPSSIVIPPWIVTGIKAVAGPIVGG
                     MVSPGGVYFIYPDVLVGEV*"
                     /db_xref="UniRef100_E4MZC1"
                     /db_xref="ksk:KSE_38990"
                     /db_xref="E4MZC1_KITSK"
     gene            complement(127507..127818)
                     /locus_tag="PH2015_22_scaffold_0_prodigal-single_170"
     CDS             complement(127507..127818)
                     /product="hypothetical protein"
                     /codon_start=1
                     /transl_table=11
                     /translation="MTITAENPTMLYARDVVLYLSRFIESGGTYKEAVDGREGPPIYG
                     VMVTYNSKSVLLASGHMGSQGIALMVPNNLETGFRWEIIVVKYEDLDTAVCYWLDVPR
                     P*"
     gene            complement(127884..128297)
                     /locus_tag="PH2015_22_scaffold_0_prodigal-single_171"
     CDS             complement(127884..128297)
                     /product="hypothetical protein"
                     /codon_start=1
                     /transl_table=11
                     /translation="MYDMTTTTESTTWSHPPLYESEVMPHISRFIDAGGAYREVSGVV
                     VPRSVVDTPRKWQVEVCEGPYQREVVDNREALTIYGVLVSYNGRSVLLANYSTGAPAI
                     TLLLPNELDTGFIWTDIKVSNQELDTVLYGWFRCI*"
     gene            128358..128801
                     /locus_tag="PH2015_22_scaffold_0_prodigal-single_172"
     CDS             128358..128801
                     /product="hypothetical protein"
                     /codon_start=1
                     /transl_table=11
                     /translation="MNYTDIKDQVVEVTDNLELIPITVLEDIIDRVGLYNATDLLIES
                     PHYEDYRGRGTLRHPSINLVIHAKAGTNSLVATVMVQDVPAFYFIVPSKGFTTHYVLN
                     TSAIKNFVHYLLELRISTQLEGYYESETPWTQDVPELAEFSMRHT*"
     gene            128824..129870
                     /locus_tag="PH2015_22_scaffold_0_prodigal-single_173"
     CDS             128824..129870
                     /product="Pentapeptide repeat protein n=1 Tax=Fischerella
                     sp. JSC-11 RepID=G6FPT1_9CYAN"
                     /codon_start=1
                     /transl_table=11
                     /translation="MQNNRLHSLLKKHQGWLDGTSGNSSRMKLKRTDFTGLDLTGANL
                     KGADLRGCNFTRANLTGVDLSDSILIGSTFVHANLTRARLVKAKMGGCNLHSATLEGA
                     SLAGAYLAKALLINTNLVGASLVNANLSYANLAGTHLKHADVTGVDITGVTWTKVSIT
                     DQREVKRPQPPTNSKRSKRNKRSHYQAPQDVSLLTPVAKHTIAYLVNSTRKKKTPRTP
                     DVLKEGPPPIPHPNPTDYMIPTPQDKEELLVVANAINESLQALITACIHAQDVLHTLP
                     DFISTYHYTHKQGAPQDTYYGSSYTPSYIVHPDYLLHFDADLYNETLESWDESLGDVP
                     PWALIHLNPQDNVM*"
                     /db_xref="UniRef100_G6FPT1"
                     /db_xref="G6FPT1_9CYAN"
                     /db_xref="riv:Riv7116_2410"
     gene            130427..131119
                     /locus_tag="PH2015_22_scaffold_0_prodigal-single_174"
     CDS             130427..131119
                     /product="hypothetical protein"
                     /codon_start=1
                     /transl_table=11
                     /translation="MPNPRGFLVTYNLPSVVHLVDLIHTMQYTELQHILDSYTSSLLG
                     KYPHRYITFDLTSKANQALRLMLLEDGYWDFAPGRSFRLVSYHQIVAYYCTRHPATGG
                     DLVEVHHINGKTTDNHPDNLMYLTPGDHALVTKYQRRLAKLSLKSFAKVDKGMARTAF
                     NRRGKAIQNWARFMLTAIALTVSKTQAWVQTFCDNATHIAMPPIKGVLANLQRILKAL
                     HSPPHTPYTSPT*"
     gene            131173..131574
                     /locus_tag="PH2015_22_scaffold_0_prodigal-single_175"
     CDS             131173..131574
                     /product="hypothetical protein"
                     /codon_start=1
                     /transl_table=11
                     /translation="MDEINGCLLTTERYLCLLLDATKVTFHIDMSNHNLSFTLARQCG
                     ATRVFFDNPIHPHCVQRVHELIQLSYCSGKDTCTNITSAPLDDSERTIGMSQALAHKV
                     QDMVCDWAQHDLYTKTQRLIHDSLQAQDKSC*"
     gene            131568..132293
                     /locus_tag="PH2015_22_scaffold_0_prodigal-single_176"
     CDS             131568..132293
                     /product="hypothetical protein"
                     /codon_start=1
                     /transl_table=11
                     /translation="MLELDSLDGPDIYVRQVAWVGYNDGPRHLYKRHSLADPWTRASG
                     NNREVEYATFQDLRRKGYSLVNSDGSPILDEQGQVVGDKPLPPAKSTLSMEAIQAGLD
                     KAMALDLTAVPDGENPITRLLTLEDRMSLIRFNESLADLPRETLVGYALQAAVRVQGH
                     TPLLLIHGVVTPIWMQECMTMGDPALLGHLIVSLARADKREILTLIHKLLPEVVRLDS
                     LHHVPSEGTPREPDFGGVSREPG*"
     gene            132382..132651
                     /locus_tag="PH2015_22_scaffold_0_prodigal-single_177"
     CDS             132382..132651
                     /product="hypothetical protein"
                     /codon_start=1
                     /transl_table=11
                     /translation="MRTKRHYTVLAQAIAQSLCGYRKTGPLWRAVQHTQHRDWANVVL
                     LVADADVIDWHHIILVDYRDRTGWGPALTTLVLRELNLIANSNTP*"
     gene            132648..133010
                     /locus_tag="PH2015_22_scaffold_0_prodigal-single_178"
     CDS             132648..133010
                     /product="hypothetical protein"
                     /codon_start=1
                     /transl_table=11
                     /translation="MNYLDIKHQVIEVTSNLEYVQMYLVEQYLQNQWELRHVALGALD
                     LLGTLQHPSIKCVVHCMMNYDTKRIHTVRSVLVDDVPAFFYIAGGREGGDYYTGYILS
                     ADAMKKYIGYLAVLAVDT*"
     gene            133255..134292
                     /locus_tag="PH2015_22_scaffold_0_prodigal-single_179"
     CDS             133255..134292
                     /product="hypothetical protein n=1 Tax=Variovorax
                     paradoxus RepID=UPI00035E6E88"
                     /codon_start=1
                     /transl_table=11
                     /translation="MRKLATVRNISDIKPIPGADLIELAIVDGWQCVIKKDTLSVGQM
                     VIYCEVDSVLPIHPEYEYLRKSCYVQKDWLPNGEGFRLRTIKLKKQVSQGLLLPLSAA
                     YGLDDSKPIYGEDVSDALGIIKWEPPIPAKLSGLVKGNFPSYIPKTDQERVQNLTREV
                     FHDNPDTLWEVTLKLDGSSCTFYHKDGEVGVCSRNMNLKLEQTGNAFVDMFHRLVLAE
                     KLLEYGNIAVQGELMGPKIQGNREGFSDYAFYAYDIWDIDRQQYLPSNQRNAILDRLG
                     LGLVPVLELSTTLAGIGCTTIRDMLEYVERPSINHKVAEGVVFKNVHGSGCSGPYSFK
                     CISNTYLLGEK*"
                     /db_xref="UniRef100_UPI00035E6E88"
                     /db_xref="cpi:Cpin_2419"
                     /db_xref="C7PHH4_CHIPD"
                     /db_xref="UPI00035E6E88"
     gene            complement(134296..134634)
                     /locus_tag="PH2015_22_scaffold_0_prodigal-single_180"
     CDS             complement(134296..134634)
                     /product="hypothetical protein"
                     /codon_start=1
                     /transl_table=11
                     /translation="MEVGRSSGGSGGLCTTNEKISSLLYRGGGTFRNVDTPTIWLDKG
                     AQRVLPVSGYGFLYVRVTCGCKVLLDIGCGVMETSLFIIEGELPEVITITNGPSRDIE
                     VEVGILRDVV*"
     gene            134738..135223
                     /locus_tag="PH2015_22_scaffold_0_prodigal-single_181"
     CDS             134738..135223
                     /product="hypothetical protein"
                     /codon_start=1
                     /transl_table=11
                     /translation="MTNCPTRYYDNCLNNQLCRVCSVYGGDTMLYQPMTDIGAHPASG
                     DTPVEDPSIKRKERIRRRKLGIHSQRGGYNAERDIFTRLGGIHNPTSQGYDGTITGYR
                     VEYKVRLAGGNVLPTKTEWTKAVAQGNRLVIVEDKVTGEGTVTMSIETFNSIRYDNQG
                     D*"
     gene            135226..135540
                     /locus_tag="PH2015_22_scaffold_0_prodigal-single_182"
     CDS             135226..135540
                     /product="hypothetical protein"
                     /codon_start=1
                     /transl_table=11
                     /translation="MLDIHDAADSQLVKAYTNLMMTCELELSMLMAQVPIGKDINDYI
                     TIATAIRDWCLVGVKPLEGSVSVEENVGDQLTTTDVGGRDTVEGLVIAFHKAIKWNTP
                     AS*"
     gene            135560..136048
                     /locus_tag="PH2015_22_scaffold_0_prodigal-single_183"
     CDS             135560..136048
                     /product="hypothetical protein"
                     /codon_start=1
                     /transl_table=11
                     /translation="MTDMRQGLILAGTGLDFRGRDYINREVVQQLAYTVVEELQPCYG
                     YCTGICGWNGAWGRALIDKGIPYTMVLPYLTMGTNWYQGSRAELYMYTSYAQEVVYMA
                     DSYYQEVYQDRDKYLVLRVEGVVALDRPLIKVSRVVTLAKELGIPVLDLWHRYNHTVL
                     DD*"
     gene            136063..136653
                     /locus_tag="PH2015_22_scaffold_0_prodigal-single_184"
     CDS             136063..136653
                     /product="hypothetical protein"
                     /codon_start=1
                     /transl_table=11
                     /translation="MTYMERGLILAAVGTRHLRDDAINYEVALELAHTLIKELRPQYA
                     FCTGISGWDGVWGAALMNTSVPYCMLLPYRSIGTDWYSGNRALLDTYISNAERVVYTS
                     YNYTPTVYGDTTRYLLSNVEGLVALQRPLVGTYKAKSCTDKTSSSDRVIAMATELDIP
                     VKEVWKQYTRILDKQEEETYDRYEAAISTSRYRASA*"
     gene            136601..137095
                     /locus_tag="PH2015_22_scaffold_0_prodigal-single_185"
     CDS             136601..137095
                     /product="hypothetical protein"
                     /codon_start=1
                     /transl_table=11
                     /translation="MTDMRQRLVLAATGHRPNRLGGYNDTTRKNLMLLADRVVEELKP
                     RYGYCGGALGWDTAWGQALMDVGIPYCMALPCPSMGSKWYQGDRDILSVLIANAHRVH
                     YLSDHYFKGAFILRDRYMVDNAEGLVSLLDPTAIDSGTYQTCQYAETLQLPIIQLWHE
                     YTAQ*"
     gene            137071..137838
                     /locus_tag="PH2015_22_scaffold_0_prodigal-single_186"
     CDS             137071..137838
                     /product="hypothetical protein"
                     /codon_start=1
                     /transl_table=11
                     /translation="MARIYSPIGCPTLDKLCGGGVPHESIIYIYGGPGLGKTTLALNM
                     VKAMGTGVWVDASHSLSDSYAQVEGVPDIAIIQPTNACDLKAYLPLIGATPIIVIDDL
                     TTLSEDLAKPLQVFIRKTKELLPGSGTTLLLTNQVRECRNGQLPPGGLSYTKYSDLVL
                     ELGPRHKRVGDVLTVEVSIVRSTVGPCQGVRTLPFRHGLYKVQDIITTAIRLGVIKQA
                     GSWYEYKGSRVHGMDRLELSLEQDTINEIYEEVMECS*"
     gene            137829..138425
                     /locus_tag="PH2015_22_scaffold_0_prodigal-single_187"
     CDS             137829..138425
                     /product="Exonuclease domain in DNA-polymerase alpha and
                     epsilon chain, ribonuclease T n=1 Tax=Deinococcus
                     geothermalis (strain DSM 11300) RepID=Q1J224_DEIGD"
                     /codon_start=1
                     /transl_table=11
                     /translation="MQLVILDTETGGLDCNVQSLLSVGMWTLDTFKGTIYNPLYFLVK
                     EPEIMTTLEAMAINGLDLEDIERDGLEPKEALEKVREYCKPLRGPYPVGHNIGFDIGF
                     LNRLVFLSGNSYALPFHYRTIDIPSILTTMYLAGILPKDISSSQKALEYFGMERGAVH
                     NALHDAECTGKVHLKVLGMLRDSNIILDSSLGNLNPMI*"
                     /db_xref="UniRef100_Q1J224"
                     /db_xref="dsw:QR90_08245"
                     /db_xref="A0A0A7KK25_9DEIO"
                     /db_xref="Q1J224_DEIGD"
     gene            138456..139043
                     /locus_tag="PH2015_22_scaffold_0_prodigal-single_188"
     CDS             138456..139043
                     /product="hypothetical protein"
                     /codon_start=1
                     /transl_table=11
                     /translation="MKHITNMVQDRPGRPDFIDADIDVNTLAWYISMTQKKTPVDTVD
                     RLIESGDMPAIIARYVELTLQANKLKEYLMGNPDIAQALSALVPAGAIPVLRGGPLSG
                     WDTMPRSISTPTTMQLQDNPIIPGTQEPLGTIHKDVPATFEYPMDEYTQSATQSQDAV
                     KGMLHRHEASNKADTSRGSRGVQAYSGIDPTGEPT*"
     gene            139040..141139
                     /locus_tag="PH2015_22_scaffold_0_prodigal-single_189"
     CDS             139040..141139
                     /product="DNA polymerase I n=1 Tax=Silicibacter
                     lacuscaerulensis ITI-1157 RepID=D0CTC2_9RHOB"
                     /codon_start=1
                     /transl_table=11
                     /translation="MTRVVHEQECDFEVVEDMASLAIARDVIADYNTLAFDTEIDVTL
                     PGGVFTDPYACDVRLLQLGFPDRDPIIIDNRAVNVRAPLDRGQSFMDVLSTKELVAHN
                     ATYDYKQVKVSIGVALPNMVCSKVAMQSLALASGYKSARQRTFSFLAMCRDLLGVRVD
                     KTLQASNWGAPTLTDAQLEYAALDVGAPRDRKHRSLLLQGYGLLKRESNKLGMGEVWD
                     LRQALVPIVGDMELHGLLIDAELLSALGEAVSDNVRTSTQSLCELLNLEIFSTLGMLS
                     DGTWGVTTTPTPKTAKLLNHKTGLLDHINRALAEHGVVLTDLQEDTLKPHSSIPLVAA
                     LMQYGMYHKLLGDVEKYKRVTNTHTGCVHFQTNVIGTSTGRMSGSSDEDAKDKLSVQQ
                     MSGKVVTLKDGRKTSLRGCVRAKPGSVILDLDFAAQELRIAAALSGDKVMLDTYFLER
                     DNPFLIHPETGEKYNNPLTDLHLIATMNMGPYAYLKDVPLWEVAKACRVKEADGKPPR
                     DKGKTFNFSVVYGASAVSVAQDLGVSQKEAEGFLKDYFKNFSGLKKWMDKQSSTATRL
                     RWLELPMGAQIFVNEANSKGSGDKGAISRRAGNIPIQGTGALMMALAIKYQRERLGDK
                     LNHLAFIYDGMLCEIPVPKNEDAMDGDGNWNPYILDIQNQAKQCLLDAENDILSPYIG
                     EPFPCAADSKLSLNWCH*"
                     /db_xref="UniRef100_D0CTC2"
                     /db_xref="rrd:RradSPS_0202"
                     /db_xref="33524190"
                     /db_xref="D0CTC2_9RHOB"
     gene            141140..141553
                     /locus_tag="PH2015_22_scaffold_0_prodigal-single_190"
     CDS             141140..141553
                     /product="hypothetical protein"
                     /codon_start=1
                     /transl_table=11
                     /translation="MDNLNRPLMDNLNNVISLVMECGMVGSQLTIEVDTDYLPAWGMY
                     IKTEGGSRYHLSTNDNGGYLLQALVSAPHMLVTSGPQGVIGITRDPELGVCQIYMPRL
                     DRETLIRSLQSLRINVNRVRRASAAPMNQQNHNNN*"
     gene            141569..142681
                     /locus_tag="PH2015_22_scaffold_0_prodigal-single_191"
     CDS             141569..142681
                     /product="hypothetical protein"
                     /codon_start=1
                     /transl_table=11
                     /translation="MKYIVKDIESYQRAIDVAWALASKKGEKELRIRLTGNTLTLTTL
                     GGGAIQHSSVEVIGDGDGMAWVDGAQLDNVSSLLPTGRELTVSLGQALTYQVQGYSGQ
                     DIPLAATHPTIPDLGDREQLFMGVDLSDLNSKDSKALATLSLKDYAIVLHTQGSGAQT
                     RIIIPTAYPCSHPFSTEVSAHILTFMRKMKAATIYYYPKGYMGLVDGNVELLVPITPS
                     PSNGGVVDMVDELPTIYSIKVQQQDLLSALNWTALSTPTAVQLSYSDPNPYIELRVAD
                     NSPVTTKGGKGTSTKVAFTQDDDDTASIEDTVLVIQELCYAPTTLLAALSALPKGSIT
                     LTGKVYKASGTAPSLPLLLLTHQGVSTVNVLLNALA*"
     gene            142687..143400
                     /locus_tag="PH2015_22_scaffold_0_prodigal-single_192"
     CDS             142687..143400
                     /product="Deoxyuridine 5'-triphosphate nucleotidohydrolase
                     {ECO:0000256|HAMAP-Rule:MF_00116,
                     ECO:0000256|SAAS:SAAS00071038}; Short=dUTPase
                     {ECO:0000256|HAMAP-Rule:MF_00116};; EC=3.6.1.23
                     {ECO:0000256|HAMAP-Rule:MF_00116,
                     ECO:0000256|SAAS:SAAS00071036};; dUTP pyrophosphatase
                     {ECO:0000256|HAMAP-Rule:MF_00116};  TaxID=370438
                     species="Bacteria; Firmicutes; Clostridia; Clostridiales;
                     Peptococcaceae; Pelotomaculum.;" source="Pelotomaculum
                     thermopropionicum (strain DSM 13744 / JCM 10971 / SI).;""
                     /codon_start=1
                     /transl_table=11
                     /translation="MYIDILREPHAPANSLIKPGVITDAGYDLSLADDAIIPCLSQVP
                     RSLSRIADITALQPITLDSIGYKEDGSLPKDSPYTIKEGGIWQMRYSPPLFRTGIHTL
                     PRDVDGVWFMVVLRSSSASKVGLRLHNAIGVIDAEYQDEILLGLYSAYNVSILLPRGE
                     RVAQLIPMTLPRTTPVMTTDRSILGLRTTRGGGWGSTNNNPSSNNTLEQGDSPLGMGI
                     LTEPEWGMSGGNVIASFET*"
                     /db_xref="A5D2T0_PELTS"
                     /db_xref="UniRef100_A5D2T0"
                     /db_xref="pth:PTH_1279"
                     /db_xref="3.6.1.23"
     gene            143400..144071
                     /locus_tag="PH2015_22_scaffold_0_prodigal-single_193"
     CDS             143400..144071
                     /product="hypothetical protein"
                     /codon_start=1
                     /transl_table=11
                     /translation="MIAKALEGPAFTKCTRCVLSQGRKHAPIPGCSPCPMSEVRLVVV
                     SAYPGAEEVRSGQSLSPSTGKTVNAGKILETYLQKMSQDMGLDLYQLTYRTNAIHCPP
                     KGKKGGKLDEPRNICKGWLMSEIEEVPAGVPILLAGSDAVQSLLGKTLFDSRGVVHYY
                     GNHPVVVTVNPIEVERSTRFTYSSSSKDLVGLPPIIGSTGWLWVKDMKLLASLIQGGG
                     NDHTS*"
     gene            144055..145221
                     /locus_tag="PH2015_22_scaffold_0_prodigal-single_194"
     CDS             144055..145221
                     /product="HolB-like ATPase involved in DNA replication n=1
                     Tax=Microcystis aeruginosa phage Ma-LMM01
                     RepID=A0A7T3_9CAUD"
                     /codon_start=1
                     /transl_table=11
                     /translation="MTTLANRKRPRTLNDVQGHAFTVSTLSIVIANDLWSEHAPLFLQ
                     GAPGTGKTSMALLSARVTLCPNRPKGSSMNCGTCPTCKGEDTTNIVQYTCTGADADAI
                     ANLIDISRGQPLPKQGSPRYRFFILDEVSNMSNQQLSKFLEVLETTNSYNIWILVSMK
                     PEKLDATLANALLSRCSTYTFPPLTTEELNCTLVEGGVGEGIARAISPYCNGNARLAW
                     RKFDSLLMLNPDATPEWVEENLTGGATKESRALMWDLLYRGEVKKVMTLVQSWSCDSD
                     SLVGLIKEDLVEAMCTNLNSIQGKLLHALTTASNGEVMYTLLAWAEQDVLGKIRSCIE
                     STGGGIATTPYIDALLTSPTLGATATVTSHVSQWAMLRDKYELRGQRNGTITGR*"
                     /db_xref="UniRef100_A0A7T3"
                     /db_xref="A0A7T3_9CAUD"
                     /db_xref="stq:Spith_2280"
     gene            145225..145905
                     /locus_tag="PH2015_22_scaffold_0_prodigal-single_195"
     CDS             145225..145905
                     /product="hypothetical protein"
                     /codon_start=1
                     /transl_table=11
                     /translation="MECVYVNRSPQWVIYHIQKQGGRGKYIESIKEAEPLTPWEDPIT
                     YVMTKVPKELPPWGTLWVSGDKDTLGSYPNYGAEILKKYLHILDKDLCVWLLSKYSEY
                     PQALERLILQLRVLTQVKGRVLLIEDVQSLVITASTTSFLWRYQKVIGKSVGLKLIYS
                     ASNSDLWTAYMVDGGLMKHLKAMHPPLVHSLYQMRGEIDRGASVVDSAILWHLNTMYH
                     QGLMAKAR*"
     gene            146044..147519
                     /locus_tag="PH2015_22_scaffold_0_prodigal-single_196"
     CDS             146044..147519
                     /product="hypothetical protein"
                     /codon_start=1
                     /transl_table=11
                     /translation="MSNITKTISLEDLMAGEAALAGSRSSAAPTAEDLYDTAESSNYT
                     KWRMPSNIRSVLVSSKVEPGRGPSLSWSLPGDYTKNEKVYRMVGDIAQEVFPTDVFGT
                     LVGGEIRPSLRGNHGESNTDSVIGICRDGKCKRMLPNIETGIFDTVYEFNENKDLRDT
                     QPSKVLASLKLKPVTSQGLLEDVIRSGRSTATITNKDGKEEVVSFENRGMAYMYVTHV
                     GVRVSIPSDADGNPAIPKLMNKEEALANLITTERRVNKKVYRTYSTMKVYAMGELLNE
                     NGDPLAPMFLALNMSNGAMRGHYKGGLASITKYLTAVMNCKGLKAPVHRALSEGETNT
                     LQGANGMGFYKRPYGWMTMMSLGMKEVQGGTFYSAPHFEGFDMFGSSLYEGKQHDTWG
                     DSKSIPSLNVTYLSSGLRDKIYYDPSSSKALALWDKGLAEAGFDAEPEEFTLASVVSS
                     SVQSDQGARPGFTDVTYRDVSPASAGSYFTEAVVDDEDDLY*"
     gene            147625..149235
                     /locus_tag="PH2015_22_scaffold_0_prodigal-single_197"
     CDS             147625..149235
                     /product="Superfamily II DNA/RNA helicase n=1 Tax
                     =Microcystis aeruginosa phage Ma-LMM01 RepID=A0A7T0_9CAUD"
                     /codon_start=1
                     /transl_table=11
                     /translation="MIGIEDASMISTPHKHDAYCSGQQTHGTRIPSVRVQYDGHIALV
                     QGVDSIPSLLAPFDCYKALDYEKGGVPLTVMGEEVYLHTELSTGRDLPGGSDYLIPTG
                     LLARVLNKPYSGKDRTSITRNTLSITIDPDWVIDARLRDYQCQAVTIALRKKRCVISI
                     PTGGGKSLVIEELCRALRHVLVLVPTQLLLYQMAEQLKAYDVGLVGDGHLDIGKHITI
                     AIPDTIYNKRDDCVIKAWLGSIPALIVDECHTLSCPTGAVISSLMRGTQYRIGLSATP
                     CMDNFLEGVIGAVGYVVGEQVLIANGHILAPVIKVAKAPPILNPVPAYLHQWYAQSRG
                     SFNPMLYQALYSHCILHNDSRNALIANLAKEYVESDNGPLIIIVARIEDTPPKKGNGG
                     KEIPGKVSHASILGPLLEARGLEYEKLSGTSPKKVKDSIVRRLSDGSIKLVIAGASIL
                     KDGVNIPQATGTIIAGAGRGGKEQHGLIQQVGRLLRTAEGKGQPAIYIIDDDCHTLFS
                     NQSRALIGACAKTYGKGSVINYTYSTNR*"
                     /db_xref="UniRef100_A0A7T0"
                     /db_xref="A0A075BSR4_9CAUD"
                     /db_xref="A0A7T0_9CAUD"
     gene            149232..149468
                     /locus_tag="PH2015_22_scaffold_0_prodigal-single_198"
     CDS             149232..149468
                     /product="hypothetical protein n=1 Tax=Microbulbifer
                     variabilis RepID=UPI000372CDF6"
                     /codon_start=1
                     /transl_table=11
                     /translation="MIGLYRHKKGNAYALLYLATHTETLEKLAVYKALYGNGVVWCRP
                     LEMFMDSTRFTSIRPCDLAETELDALIYIPRAGD*"
                     /db_xref="UniRef100_UPI000372CDF6"
                     /db_xref="E2SM50_9FIRM"
                     /db_xref="pha:PSHAa0680"
                     /db_xref="UPI000372CDF6"
     gene            149471..149773
                     /locus_tag="PH2015_22_scaffold_0_prodigal-single_199"
     CDS             149471..149773
                     /product="hypothetical protein"
                     /codon_start=1
                     /transl_table=11
                     /translation="MNTLDKTRLKGYITIIAGVLELGSTTLSSLWFTFLFLKAPEYLQ
                     WSTIATITSPIGNALFSILVPVSWVYGAVQLTLVLLVVITVVLLLVLGVINDSKGE*"
     gene            149776..149961
                     /locus_tag="PH2015_22_scaffold_0_prodigal-single_200"
     CDS             149776..149961
                     /product="hypothetical protein"
                     /codon_start=1
                     /transl_table=11
                     /translation="MIGSILRGNLLLALCDLTSDANAVKYELEMALELYGPHSPIVEA
                     LQHKYDIAIWCLCIHIS*"
     gene            150059..150688
                     /locus_tag="PH2015_22_scaffold_0_prodigal-single_201"
     CDS             150059..150688
                     /product="hypothetical protein"
                     /codon_start=1
                     /transl_table=11
                     /translation="MTMIGLCGLPNCGKDTTANFLIQEYGYSKLSMAQPIREVVYKVF
                     NLEASLMGDREYESVPLRELGGKTVKVTLQQMGKACTDIYNPVWVDNTFKGLDLSKRW
                     VVSDVRRPCEIEQIQAVGGVCIYIHSNRPIPNDGRDMSHESESYHDYLRTHADYHVLN
                     DYESVGEYLEYLKGFMYNRVDHPEVPDLDDDEEYGSFIRYVLTAAHRKK*"
     gene            150692..151054
                     /locus_tag="PH2015_22_scaffold_0_prodigal-single_202"
     CDS             150692..151054
                     /product="hypothetical protein"
                     /codon_start=1
                     /transl_table=11
                     /translation="MSTKTQGSLNAHLTSVGADPVDAIWGSMLDIIYLMPRFIELGGA
                     YSNATSILTRPYPIPTMLVSYRDNWLHLTRAIENGYPVIRLVGRESPPDTQDYIRVHP
                     DHLDTALIYLLEIPDNAE*"
     gene            151044..152555
                     /locus_tag="PH2015_22_scaffold_0_prodigal-single_203"
     CDS             151044..152555
                     /product="Thymidylate synthase complementing protein n=1
                     Tax=Oscillatoriales cyanobacterium JSC-12
                     RepID=K8GNT5_9CYAN"
                     /codon_start=1
                     /transl_table=11
                     /translation="MQNNYDKDMGWASTTTDQGQTVYSLLANPGTRTPAINASTLAAY
                     SRSAKSIPELLAQRKEKGVDGAEVIDKIISTYNHPSVMGLGHLSVAMEGVDCITAMQF
                     FYNHHLQDGQERSTRFQNFSKGRQYAPCPIEDVNGEYRRVLDYWLDSFEYFYPKVKKF
                     LKGVFEVDDTCPALNPRTLDCVRYLVPMGISTSVGAIQNGREWSKYISYLHTNGQVEL
                     AQAMELLLRDGWDGYTPEGDVLIKYTERWDSPIQSLADKVHGSCTTHWNTSTPIDITD
                     TFQVIRPGDMEYFQGADPLLVHLHLLNHPHCSNGFIHDDAGVAEGLEAYSWKHEMGPI
                     SSSGLVGIHGMADLGTLKDLNRHRSSPTFMPILHNEGDVQAELEQGAYTIHPYLVNTP
                     IGEEMCDYIENGYKMVRAYIHMIDPSCSDKLRNRTIKNLLPHAHVTPYVFYGSASTFM
                     TYICNLRVRPGGHMAYRLLVQAWAQEIANKWFLWSKLVPDKPTFSRAEFMDRS*"
                     /db_xref="UniRef100_K8GNT5"
                     /db_xref="K8GNT5_9CYAN"
     gene            152665..153078
                     /locus_tag="PH2015_22_scaffold_0_prodigal-single_204"
     CDS             152665..153078
                     /product="hypothetical protein"
                     /codon_start=1
                     /transl_table=11
                     /translation="MTTKQTAIDNHLKALDLYHVEPPWGNLQDLVQLIPIFLEKGGEV
                     RDATELVEWTDQDPTPMQAEYGSRLAWIGSYMQGMAQLIRINVVTDYKSLASEKVLVY
                     PAHLDIALCYLLDLDTNAPTLGPRGVPTTNNWEVF*"
     gene            153312..154523
                     /locus_tag="PH2015_22_scaffold_0_prodigal-single_205"
     CDS             153312..154523
                     /product="Uncharacterized protein {ECO:0000313|EMBL
                     :KKL53022.1};  TaxID=412755 species="unclassified
                     sequences; metagenomes; ecological metagenomes.;"
                     source="marine sediment metagenome.;""
                     /codon_start=1
                     /transl_table=11
                     /translation="MLTRTPSPDQALAIGKIKEGGSRYSILTAGPGYGKSYVVQTAYE
                     EGVQLIKTSTTGISAINIGGCTINSLLGYFDSNDMCKKHDAGRIYEALKRFVGKTIVV
                     DEVSMLSAAQFQILVLNNERLWTSTGTGVSFLFVGDFGQLPPVKEAPAFESNLWQYVE
                     QLTLSQVHRTSDLEFINALRALRVGDSRAALPYFNTLGFHRDIDMEFGGTTLYALNDG
                     ARVHNEYSLAKLKGESKYYYPIKEGDPLPEWKNIPDPLELKLGALVILRSNAWEQGYA
                     NGDQGYVVAMGPNHVEVELLRGGTVSVTETCIKHKTSSKVGKITYLPILLAYALTTHK
                     AQSLSIEHLQVVLDDPHNSKNLGFMGRCHGMAFMGVSRATKPDNLRLVGDGSAFINAC
                     HCDSKYLPYIK*"
                     /db_xref="A0A0F9FPQ1_9ZZZZ"
     gene            complement(154537..155100)
                     /locus_tag="PH2015_22_scaffold_0_prodigal-single_206"
     CDS             complement(154537..155100)
                     /product="hypothetical protein"
                     /codon_start=1
                     /transl_table=11
                     /translation="MDNNALVDVLVAIKPLLSKIEDNSVAIASIDNRLYLLMEEVSKL
                     QRILYEGNGQPSITARMVVIESGLALMKDAIHDQKKEGKDAMNEVITKLQTVDKASTE
                     LGLAFDDFQDAEKGRREAAQARDLVNYGWKLNTLQAVLLLFLTSTVGFVSTEVYNYYS
                     HKRNLLPHKNIPATSPTLERPNVPTKE*"
     gene            complement(155093..155614)
                     /locus_tag="PH2015_22_scaffold_0_prodigal-single_207"
     CDS             complement(155093..155614)
                     /product="PAS domain S-box n=1 Tax=Desulfomonile tiedjei 
                     (strain ATCC 49306 / DSM 6799 / DCB-1) RepID=I4C2I3_DESTA"
                     /codon_start=1
                     /transl_table=11
                     /translation="MSNLNILLVEDNPNDVLLVEQALLHKQDRITMKVATTLTQGMRL
                     LENHKYDVVLLDLLLPDSNPNTILSPLINVMSNHPGEYPSVVVLTGVDNNDVRLEALR
                     MGAQGYFYKNNLEPDSERLWVCLNDASVRGAYVRSLLHKGFPFGPMPAKTVTNAERLI
                     DNLIGRRGVKGDG*"
                     /db_xref="UniRef100_I4C2I3"
                     /db_xref="dti:Desti_1058"
                     /db_xref="86257561"
                     /db_xref="I4C2I3_DESTA"
     gene            complement(155607..156023)
                     /locus_tag="PH2015_22_scaffold_0_prodigal-single_208"
     CDS             complement(155607..156023)
                     /product="Response regulator receiver protein n=1 Tax
                     =Calothrix sp. PCC 6303 RepID=K9V9P4_9CYAN"
                     /codon_start=1
                     /transl_table=11
                     /translation="MNNRRVLIIDDSPTDALLFREAISECDIEVVVDIVSTWHDAYGL
                     LNDGGPPFSLILLDLNLPVVGGQEIVRLIRGSGMHVPIVVFSTSSSSTDIHSCYKGGA
                     NGYVIKPYDIEQLFDVMCITFKWWLEVNKLVDEHYE*"
                     /db_xref="UniRef100_K9V9P4"
                     /db_xref="A0A0D6AUH9_9CHRO"
                     /db_xref="calt:Cal6303_5544"
                     /db_xref="K9V9P4_9CYAN"
     gene            complement(156020..157534)
                     /locus_tag="PH2015_22_scaffold_0_prodigal-single_209"
     CDS             complement(156020..157534)
                     /product="Integral membrane sensor signal transduction
                     histidine kinase n=1 Tax=Haliangium ochraceum (strain DSM
                     14365 / JCM 11303 / SMP-2) RepID=D0LUM3_HALO1"
                     /codon_start=1
                     /transl_table=11
                     /translation="MGVVRTRGVLCSIKDSEVFMSKGYRWPLSALLAYLSVDRAVIFQ
                     FSRDYRNAKLLTSIGAEVSVADQGELVWEDSIESSLNEVYQQGGTYTDEDIDLVVKGL
                     GACSYLYSTINIGDVVWGLVGVHTINQLRVWSIADRAAIKSTSLHIGNVILNNILTRD
                     AALHSRIKKSQQLLQKVIDSTPVFLGIKGTTGKFILVNKALSEAAGYASPKDMVGEED
                     WGDYFPANSVEEEADVLATGEEAITLSVKGSSRCFSSTRKYVEGDSVLPPMVVSTLVD
                     ITALNTITKRLEDFTHIASHDLQEPLRTITSFLGLLKKRHGDQISGQAMHYVDTAIGA
                     STRMGALLSDLLSYSRLGSNQKLFTRLSLANVLMKALGNVSSKLIHVSCPTIMYDPNS
                     FPEVWGDEVQLITCLQNLLSNAIKFGDGLPVEVEHSSNGTHWEVRVIDHGIGIPDGME
                     EAIFKPFKRAHSAYEGTGMGLAIVEKVAHMHQGEAWATSTPGGGTTIHITLRKP*"
                     /db_xref="UniRef100_D0LUM3"
                     /db_xref="hoh:Hoch_1359"
                     /db_xref="90056909"
                     /db_xref="D0LUM3_HALO1"
     gene            157591..158892
                     /locus_tag="PH2015_22_scaffold_0_prodigal-single_210"
     CDS             157591..158892
                     /product="DNA primase {ECO:0000256|HAMAP-Rule:MF_00974,
                     ECO:0000256|SAAS:SAAS00051044}; EC=2.7.7.-
                     {ECO:0000256|HAMAP-Rule:MF_00974,
                     ECO:0000256|SAAS:SAAS00051045};;  TaxID=526227
                     species="Bacteria; Deinococcus-Thermus; Deinococci;
                     Thermales; Thermaceae; Meiothermus.;" source="Meiothermus
                     silvanus (strain ATCC 700542 / DSM 9946 / VI-R2) (Thermus;
                     silvanus).;""
                     /codon_start=1
                     /transl_table=11
                     /translation="MPIDPHTEARLGELHATSKLTDLIPTLKVGSNNCPYCSRSSFSL
                     NSKGLGWCFSTKCPSHGKVIDIVHHHRWINNLWGKGSFYQALSELEEQYGISTTSEHL
                     DTKVSILEEVLAVYQSLLHSGDGAHAMAYLKGRGWTDNTIKKAGIGYAPHMQTLLPYG
                     LDGEALEKVGLRTEDRDYMGKRVIFPIRDIRGRVVHLTGRYLYSIPLDDKGEPLFPKW
                     KHTKGAGLTTISHYLVGEQYLPMYRSATNPYVYLTEGYPDTLSLHNMGLPAIGTLGLQ
                     GLLHHHHKLVGLEEIICMYDCDVYQDDHPHYPGEYKSWRVVIPQLIELQILLPMLRIS
                     ICMVPTEGSHAITDTLFTSKDINEYCVGKGCNARSFTAMVEERKVSLVTYLINKYGYD
                     LSWHRKLTQLVTSTGQGKQLLESYIPPSITPLEYALAIWGA*"
                     /db_xref="D7BIF9_MEISD"
                     /db_xref="UniRef100_D7BIF9"
                     /db_xref="msv:Mesil_2268"
                     /db_xref="2.7.7.-"
     gene            158880..159284
                     /locus_tag="PH2015_22_scaffold_0_prodigal-single_211"
     CDS             158880..159284
                     /product="hypothetical protein"
                     /codon_start=1
                     /transl_table=11
                     /translation="MGGISVWLESPPSTPNGPLGPHNIILPLILMGVEVCDTGEPVKD
                     YYYTIWSQDEVEHYRSRMYSIMGWDETTPTDPRALVIAKTGARLLRIEYITLWDMYFP
                     TLRLLTYGTSKRRRLVGLIRGMPVRPPFITDN*"
     gene            159293..159688
                     /locus_tag="PH2015_22_scaffold_0_prodigal-single_212"
     CDS             159293..159688
                     /product="hypothetical protein"
                     /codon_start=1
                     /transl_table=11
                     /translation="MNNLIADILLSLPNGTTLSTALMVVDYILCTTPVSPGEEAEVLT
                     HVLDINQLLGRDWHPVFSNETISLALQGKVKNKAGELVDKGVAVTHKQLCSKRAATYA
                     EKEPSIITTADTLRGSLLTTTGLPSASAV*"
     gene            complement(159690..160184)
                     /locus_tag="PH2015_22_scaffold_0_prodigal-single_213"
     CDS             complement(159690..160184)
                     /product="hypothetical protein"
                     /codon_start=1
                     /transl_table=11
                     /translation="MRVVAIDPGANGGVACIDSKDNVLTLKHVIDMPDLNTLDGLDTL
                     MDFIRNWCPDKVVLEVQRCRGGNSAKATWNHAKQYGKLEVCLTLLGVLPFLVEPIVWM
                     GEVKRVVGDPVVTGMKDTKGRTWTLARQLFPEAVMCGPRGRKKDGLADAICLGWYYLL
                     LVDK*"
     gene            160252..161346
                     /locus_tag="PH2015_22_scaffold_0_prodigal-single_214"
     CDS             160252..161346
                     /product="Uncharacterized protein n=1 Tax=Oscillatoriales
                     cyanobacterium JSC-12 RepID=K8GSK8_9CYAN"
                     /codon_start=1
                     /transl_table=11
                     /translation="MQTLPIATPRPNTISTLPIAREDYTYYSVSRLQTYLKCGEAYRL
                     QYEEKLKREYTYSYSTVIGSLVHNALEWYFNSQGSDKSLIDLFETTSEAALVDLKILA
                     DTDTGVYEDLQRYARGVRSLYERASATYTGPDPIRTAKGDVPSVPQNTSSWKEAMVDL
                     GQGRLKDGLDALALGKGLSFSLCDAYAEAYALTRNYKVPAMDAMYVELGLSKYEGLEM
                     VNPVILPDEYGGIKGIYLSGSIDLVAMYNGKLSIIDHKTSSGAAPSTEEVSTNPQLLA
                     YAWAYEQLTGQVVEGVAINHIRSGTMVWAPPSPHKDKVLQSLLGVHKAIEVSYFPRHT
                     PSEYDSPCNKWYGKECPFRAQCWGCDSTAQ*"
                     /db_xref="UniRef100_K8GSK8"
                     /db_xref="K8GSK8_9CYAN"
     gene            161738..162214
                     /locus_tag="PH2015_22_scaffold_0_prodigal-single_215"
     CDS             161738..162214
                     /product="hypothetical protein"
                     /codon_start=1
                     /transl_table=11
                     /translation="MSTESNDGMKQPAIEDEEGVYFNNTKLVYSSNQDCIISNLPALD
                     PGLPLLPVGTIVYIEGVPGIQDGIYVVPADAIERYKLLPNTMRTVINTPLEALDNCRV
                     YVTGVATMPDDVYTLRYNADAGLLATEGSSTLDVHHGTSALGIVPNDDYDPGINHR*"
     gene            162239..162427
                     /locus_tag="PH2015_22_scaffold_0_prodigal-single_216"
     CDS             162239..162427
                     /product="hypothetical protein"
                     /codon_start=1
                     /transl_table=11
                     /translation="MDSISRTGLLALLRANTMTQAEIIKLVELMSPVETDSKEPWHYM
                     NLQPDLMNWPASVLAGLG*"
     gene            complement(162579..163271)
                     /locus_tag="PH2015_22_scaffold_0_prodigal-single_217"
     CDS             complement(162579..163271)
                     /product="Putative uncharacterized protein n=1 Tax
                     =Microcystis aeruginosa phage Ma-LMM01 RepID=A0A7N7_9CAUD"
                     /codon_start=1
                     /transl_table=11
                     /translation="MSNEVAESLVEWRGRLKAYLLSKSLLGVPTVTTLLEDMDDIIKV
                     LDVPDIGGLTIKDVHPIDKLGCGLAVLSMYCDGMDITSIAKVLHTQTGVAVSSIEVQK
                     WIDSYEDSGVVRRNSMTNLSIFDTKNRMEDILLMLQRVMAQVEVADESEFSRAKTTRY
                     EVQLAALGQIRSAVKDARQVVEALHQMNTYRELADIILQEMAMESPSLQQRVLRRLKE
                     KGAVIKAILPSS*"
                     /db_xref="UniRef100_A0A7N7"
                     /db_xref="A0A7N7_9CAUD"
     gene            complement(163296..164045)
                     /locus_tag="PH2015_22_scaffold_0_prodigal-single_218"
     CDS             complement(163296..164045)
                     /product="hypothetical protein"
                     /codon_start=1
                     /transl_table=11
                     /translation="MPSPNPIYDHLKTYLRTGFPTGYDWVVDMPDGVVRVSNAEMKTA
                     LVAVYKSNRSRHRVAEYLWRTSRRRDDISNAYHIDPSTLKRRCDKWMEAVLEQLPHQL
                     SGLSIHSLKGYCSVPVESNKRMRDSLLHYMRECYGEYTVVQPWVFGEHTIPKAAIKDA
                     IRKVHLTDPRMYSMAEHMWRASSMSKNSIAKYKNTDPSTLRRNWDKFLNMVLNWVLNG
                     DIGDGELPPIDLGLLGKYNVYNFPRGSNPLY*"
     gene            complement(164139..176594)
                     /locus_tag="PH2015_22_scaffold_0_prodigal-single_219"
     CDS             complement(164139..176594)
                     /product="Putative uncharacterized protein n=1 Tax
                     =Microcystis aeruginosa phage Ma-LMM01 RepID=A0A7N4_9CAUD"
                     /codon_start=1
                     /transl_table=11
                     /translation="MASSSGWDDGYMDRYPKQQYGHGVPNVLPVHGTTNPSLIYPELP
                     SDRAIAKQRAFNDTNSYTPAYGSAPDASLIYQGAIGVSAGGATYAALSKIRPTSSWGV
                     GAIGKLGLAGIVGLSAIGYMRGVDTTGLITSSMGDTLSSMTTRNPYAGLMNQEGLPIL
                     PTNLGSNLGGTRLAGGGIRTLDSTGSPTDSNGALSLLGLTVGAGVGVGLSYSLDKFSL
                     SIAKGGVYNVGDSSLLSTQRLLTGSQTPLTLPDGGLAYKSNWRGLYASVVESKMTTGA
                     SMGKNFAPLIMGAVAGGLMGGPEGALVGGGLASYLGSYLLSKEELGPQLGKRLGAAVV
                     GATIMSMVARGLNKTPGGDIYNVIDSTSQREGTGNKAPYDVFRHPRGYELAQEGASPT
                     IAFINEGVRLGSEAFRELFTPNRLEGKGGVVGTKYGSVTLSNGISVPSYSGGDGYKEV
                     PVSALPRADLPSPNALTNPLYASAQVGLFYLPMALLTAYGASKVYESGVPGAILKAVG
                     QGTSNYMDKVRYVWPGQTLQKEGAERLVSGLVKGEANALREGTQQLVEGSLMSARGSL
                     SSNIKKLSLYAIPLSMAANYYMEKGVSSDQYLGADYSRRTTSSHWNGVPIVVPNGAPG
                     PKALAYLNAQRYMAEGSITRLPDSIFYDSGMVGKGFRDFIMSAPDGSMKAALYSMGTQ
                     PDLLRAMDRALMDKGAIISGGSPIQFSAWESLVGIADSFGYHAETMAWEGVHAGITSI
                     TSPLSGIINSTAHLVGVSSPYAEKDALLAQGIDPNSYRNPLGTLINAGIYGGLGAIGG
                     GFLPMSKPMGRAIGALVGVGLSIGAKTYSDDTGWRKTEQEVKNTSKSLMAYSDHVRLT
                     GADPTMDSAYMLAGAATIGGVVGAGVGYQLKGRALQGSVIGAGVGLFGVVANSLLRTG
                     NLLPKLSDLGVGGVQTKGKMVSVLTEEKYEPGKEGLTHLHSKALWTKTEAFITTGNVA
                     TLWDNAKGDETQFNVGVRIRGEQGRRISSQLDKLHSFLKKVTPSSDLSALEKETPDLI
                     LGGKGSKSKEKILSFLREAKGDVWISAPYVSMGEDSKFIVKALKDLAQGGHKVSMLSQ
                     NPDGVMGGGKEELSDKVLSELMAAGVRIYMTPKGSATLEHAKVLVDEDSALITSHNLL
                     SANSINKVIEVGVVLHGKEYGKAMEEAIKRRILKVGAVELSQRPDINQSIHSKAGAIQ
                     ATEEAGKLFPGFTSLTSTDKGYLMPASMGGSYFYARGQYNALMRQAGLTENIITSDDA
                     SIATSMYQVGYLARNGRNADQLPQDVGSAVASGAIVGGLLGGLTGRVGGALLGSVGGA
                     LLGLGVGLGTSYVTQYDKELTSGGIGAAINEWGASNDWGRLYKDEVGFLPSIAGLLGR
                     VLDRTYLYASPSGALWADKDDGQVIGKDDMKYPGESKGFFESFLSKGTEIGIGAISSV
                     ALYLAIGEPVNILLGEMVKGEVESLINVGASADTFKGNWVQGIFTRQLTTGMGIGAKN
                     VQEYREGLLREVSLGARADYEGLEKARGLVDYLSTTRKSLVGSQVVVKHDPSTPGGKA
                     ALEQAIVDLDRLESTHGMKGFFSIDRMGSSIYHIDTLTRERAGTLVEGTLKPFILEHI
                     DPYTEGSKGALDLRKAMTRIINEMRRPAQLDMDVNEGSTRAMSFIREVEERRDAILKL
                     DPNSINARQRAREDIVRGGKYAGIDDDIASVTFRLRNAGKDRASRMASVMQEVLDMIP
                     LPLTQWRFISKEFGGGVDSPKDIKVLGDIFSLEEITNSIGRALQGTGGLSEYIGEYKA
                     LAGAQGPDLGVVNALTSGPGRLLKHIRARHEAVQSLKASSVAISKMERSLYATGNIRW
                     GHELSMSMVQKVEDDVLNAMKASNPALDITSPKVQAELYKATQVKLEPLVDPLVREIT
                     KIDNALMDVLSMQGVQGTLGARNMAILGETMRVRQHSSYMSGATKKKLDRVRAGWGRD
                     ATSGVTKGKLGTAAVTVLALSIFAERLVRTTDGVSIFSQLSTALAMRADGIQVSTEFK
                     GDALLPTVAGVPLDYLVSAGLFVPARIIANSMQGQRVLSYAMRKDTVATSIGISRGEL
                     NDVLAGKASHTKVGALAGGMAEVELFPGVRTTLHMAGEADEFMRFSMAALEGNRWRNT
                     AAIWALSMVALTVATKGIASVMNTSRSVTSTGAMDQTILGTIGSVTLGGILGRTMGPK
                     ALVAGMVAGAIAGAVIGSVTSHMRDGREGTLDPIALGMVGVGVGRLVGGTGRRGLAGA
                     LIGGGLGLVAGLFTSFLKVGRNDWEAVNKKEATILADMTTYIRRVKERAKDGDASRLE
                     LMGAYYAMGWSKTLRGTEQAVQGRQTQVVARQAVLPFLQVFMAETIKGTTYNKDGTVR
                     SMGTSYYSVGVQGPIVTGTSVPINLPFKVTRDSRGTIGLAMNEDDNVGTFMGDVSSVR
                     TAILTTLTGLGLITGTANLAQAGIRSLATRTPYMANLLDGSWDKGIRHVVSYLTEGAL
                     MVPSTALRITMSMSGVDYMVAGKAFMPKGTSIPTTGTTVSPTAVSTKSPIADPAFYGR
                     HIGKALIWGVLGAAIGSGLGGIMSSNNSDPLAAQAGASTGGLIGASVGTGLYMAAALT
                     KESKLGAGIISRMGRVRVPLPNTLKKVLGRASGVLALMTTLGTLLTSSTFGVAVGMDK
                     PPSWSGYQEKGNDAFNAKSKAALEGAYFPSWVPILGYREPTPTAGGVQNLEPGGWTYQ
                     RAMTVGLYATVGTAVMSMYGGMGKSAGDTIDEYMRLVRRKRPSPNDNLVSQAVDRVNT
                     WRASHLEKDIDTILRRGYDIGGDALEGNLVHLHDASKVLYENKIYKAVDIISNQSPAV
                     GQALDKIVEKGRGFGVSVKLLPDLLPRRALRGATFLGALAIGAAIVTTSMGTDTKDRV
                     YDHLDSGNGLMRSIGDTIRLFTGTDRSIEEDSLLAKQYVKDGGFPALLTKRKMLKGSK
                     DLGQSATSLWKQMSELMVFDAPNAFVGVQVLGGVTLRRGEYGDRLTPYLQVQGAGADI
                     STATYSMSASFLFNSIGTSQDLHFNMVNAMRELHTLTSEEVPITQAHLRRASIGILSY
                     TAKMQPLLKPRKYSRPSSETLSAAAKDPLIALSLAHRQAVTRQMAYQPPESLISAMLK
                     ENMNPAYRGTDGNLMAAILRGAELTGSTIGNLMNDMRIHGFTAFQVKKGGLVPKEENL
                     SPGEWLEDEPATTTKEPSQSLLGAPVRMLLGILPTPIAYIVGVVTLGAVGMFAAASVG
                     GFFLNREVNAIEEALSKHYSRAWYIADSKGWYPHKVSKVLSPPGTQITPRSLYSIQEG
                     SHGTMFSVNPHLIDEVSGLSPKGVHKLVELAQDAINQSLTNNGVLFGDYMRTSPYLQQ
                     VTGVVTGVHGKEARVAKLVDEISSPLMGVVDKYFTAIDETVLDLGNIIGGNGKLGSRK
                     VPFLSLFTGASLDDVIANPQSWGKIYGEGFQSSLSNRFADGMQPYNKMVQVNGMEILD
                     PVGTYKEEIRKVIRDVVEEHMGRGGSLTKLNWGTVKADEDGVLHLVQRALDKLRDKAG
                     PLGRMRHEWAGIGTPIPADVADRFEDLLGASIDMGHAPTATQEAASVGRRVGNGPGST
                     SRSISSGMSDIEWRARRARPTDWNKVRAGGKVLSETFLSVFQLFEVMDVWGAFGRAAE
                     AYGKNSTYTTGEQKELAQEAGYVGAFSLMGATVLTGMFLGAGKVIGGIGALVGMAGAV
                     VAGTASLSFASGAALLAVGAAALGIVAGLRYGAINMFGTESMKASVNGWVDGVMKVSA
                     DVGVSRVLGSISTGVSRAVDAIAKGASRAFDWTVNSIASGVDYLGNKTGSGGVAAVGG
                     LAGGALLGAGVAGLSYVAGSGAVAAAGAGVAGVLGLGATAAGVIGSGLVVGGIAITSA
                     LAMGLWGTLDPKGMQKVWSKITGTLSSATKDVPIVGEGFLATKRGTWLQGYTNPLGSD
                     SPFFVGTAQQAIEWEFQKTIELNMDYSGDKVTSSIVDPSIYGYSPNAPTNSSLRPDSV
                     VDNLISSEIKLRGQLHNQTIIGQYIWRSVLSSASNKAVILKEERMHIQASYERVMQVM
                     APGKVVGTTLSIRDQVDVGVVASLTSGLKKAIKDGTPKGVTLKVSLPTAPPSHMQAPV
                     PAPLKVSKARSTSNNKVVVKQAYSPLNVYFMDVIAQALPYPGHSSIA*"
                     /db_xref="UniRef100_A0A7N4"
                     /db_xref="A0A7N4_9CAUD"
                     /db_xref="mul:MUL_4280"
     gene            complement(176598..177110)
                     /locus_tag="PH2015_22_scaffold_0_prodigal-single_220"
     CDS             complement(176598..177110)
                     /product="hypothetical protein"
                     /codon_start=1
                     /transl_table=11
                     /translation="MGLFTFDPGYKYPLVLLTPPLVRTNCEQPPHSCCIQMRFRGLKV
                     YSGGTWELVDGYAAEGGFYDNFHLPPHGIVNPDGMPQAIELYRNRPLVEVWVDSKYLY
                     DIYTDVEVIPEGAGFYALTGVVPTGIVIKHGRGNGLMTIESLVGKYAGLVHRCEKWCE
                     AEVQDITCLN*"
     gene            complement(177059..177820)
                     /locus_tag="PH2015_22_scaffold_0_prodigal-single_221"
     CDS             complement(177059..177820)
                     /product="hypothetical protein"
                     /codon_start=1
                     /transl_table=11
                     /translation="MGDCCSVWDKRKVPILVISDLPQEEDPPITSREQVLATRYYLRI
                     HPPQRLQGGTVLPTKWDIPMAGVSAGVARVLLLPSIGYGVNASHRVEYVAWRPILNGV
                     MVKGRPRIRVPERVVKEEYWKVPHSMHQVMEMRMVHHMDRDTIPVGMISPISVRTLAG
                     EPLEWDILELPMGGTHDKSLRDISIKVDIPIGEEYIIEYIQPLTLKDVVIQRFDRTHT
                     EDIPSCHASSHCCPPLPAPWGYLPSTRVTSTPWFY*"
     gene            complement(177857..179644)
                     /locus_tag="PH2015_22_scaffold_0_prodigal-single_222"
     CDS             complement(177857..179644)
                     /product="Terminase n=1 Tax=Microcystis aeruginosa phage
                     Ma-LMM01 RepID=A0A7N2_9CAUD"
                     /codon_start=1
                     /transl_table=11
                     /translation="VYSLWAVMLVVKKAAMGTLGDAMDELMAHISTNLGPIGNVPIVE
                     FAEDILFNGDIKLFPQQCAILRAFYNEPMSAQEEDILHGWQEVSGDGDVRTNWVPGRQ
                     YTSLVVEAGRRGSKSAMASIITLYEKYNLLLLPNPGLHYGLLPSEPIALFLFSQSQEQ
                     ANETLFGKLRGWCAYSHYFSTLEKSKVLEVLREEIRSPSKNIGIYSKHTNSPALVGYS
                     LKMILLDEVARFTTTEEGKNVGDELWDNVGAGVSTFGLEGRKVAISSAWCKGDNIQKL
                     WELSKGDPTMLSFRLRTWDLNPNMTRSNPIIASAYAKDATKARLEYEGIRASGQGNFI
                     GLDKLKVAQTGSTCIDSRDIPIDVSSTQGVRYYAGVEILRLETLAADDRQSYGHMDYG
                     IKRDTGAFALARPIKLGKEWFIQVDGYLNWTPYTDAEGRKRNVNIGNVEETLIRVCKA
                     RKVSRLSFDCYQSEHTIQMLHELGVYTEELSASRNSQYKYYTTYRDLLHAGKLIRPAN
                     ALWVAEANTQLSDLQLKGVDQDGRSPKITHTISGKDLADAEVCAVYQCHMYMIKSGMS
                     TNITPSASRVSKAPLSGKSKQTPRGYGRV*"
                     /db_xref="UniRef100_A0A7N2"
                     /db_xref="A0A7N2_9CAUD"
     gene            179696..179878
                     /locus_tag="PH2015_22_scaffold_0_prodigal-single_223"
     CDS             179696..179878
                     /product="hypothetical protein"
                     /codon_start=1
                     /transl_table=11
                     /translation="MIDKAPVDKVVDRVLQLAVSLPTRPYYVNYDLKTHNHIPGKGSA
                     WTISKYHIGPYHKLLA*"
     gene            179885..180106
                     /locus_tag="PH2015_22_scaffold_0_prodigal-single_224"
     CDS             179885..180106
                     /product="hypothetical protein"
                     /codon_start=1
                     /transl_table=11
                     /translation="MAHWVRTQADTTKPANWGMAYTLIHTVSISLKPKSGSTEGPAPT
                     KEQIQTLLLAALVEPLEVYREIQQLPPTP*"
     gene            180115..180519
                     /locus_tag="PH2015_22_scaffold_0_prodigal-single_225"
     CDS             180115..180519
                     /product="hypothetical protein"
                     /codon_start=1
                     /transl_table=11
                     /translation="MIEIDELHTLVDAVVAGSVSLPEYSYYINYRLFTAVFTNNRWNE
                     TAEEVHLGPYPYTLAYYMSQHCISESHYTHGYSRYNTKPTLSLKPRRGSVWEAGPTLE
                     QVEASVLREVRDKLDTYRRLHEWFTADTTHTQ*"
     gene            180533..180892
                     /locus_tag="PH2015_22_scaffold_0_prodigal-single_226"
     CDS             180533..180892
                     /product="hypothetical protein"
                     /codon_start=1
                     /transl_table=11
                     /translation="MAIMKTPSTFDLLSAYCKVQAKWAVVVWLHYGDTDTPETFRPVV
                     ESGLPLWPDYWDTIADVAITAILEGMVVFLSDTQEEMETVYDRVRGKDGLPGDPTPGR
                     FYACTYAPDGTGLTENT*"
     gene            180894..181283
                     /locus_tag="PH2015_22_scaffold_0_prodigal-single_227"
     CDS             180894..181283
                     /product="hypothetical protein"
                     /codon_start=1
                     /transl_table=11
                     /translation="MTVDKLRATVIYTTRELALQAASNWYGHSIGYLPIEEGKGKNRT
                     RVTSIINPNNVSILLGKVQYERQTKEYTLWLYPRCPTFRYIRAGDKVQIAGKGWGIAR
                     IPNLEQELWVCTHGIASGDNVKAVKKH*"
     gene            complement(181558..181857)
                     /locus_tag="PH2015_22_scaffold_0_prodigal-single_228"
     CDS             complement(181558..181857)
                     /product="hypothetical protein"
                     /codon_start=1
                     /transl_table=11
                     /translation="MKARMSPMEFVEHIFEGTGLNLYPQQVALLKAQCGEPLPDWESQ
                     VVENIEVACEGRPQLTDRAERYIGLMAHIALYGSEDSTEIQEEGATFNPSRSNYC*"
     gene            complement(181889..182779)
                     /locus_tag="PH2015_22_scaffold_0_prodigal-single_229"
     CDS             complement(181889..182779)
                     /product="hypothetical protein"
                     /codon_start=1
                     /transl_table=11
                     /translation="MELLQVVERDLHYVVSIFNGAPNLVEAMRGLGWSEREIIRRLYL
                     LLSHPEEVKVISPWDKTFPLFDEVGEELYGNSSITPGSPYSVHTVDGELLYRVLPHSG
                     WYGTSTLDRALLLQSFTGDMYYLQYQTFTRPYTYLLLVNNQSMGQLSINPPGLVEPEG
                     VPSTIPADNRITFSTSRKGRLELRYLVSTPITLPSTLSIRQQGVAEYHTLEAWDDKFM
                     WFPQGAGWLAVYQDGSPLPLGDIMGAGIDRVIPVNEYVLYIAQGNIDMTSVRQVLGET
                     VRRPPDLSRAQVIQAQVTIG*"
     gene            complement(182785..183267)
                     /locus_tag="PH2015_22_scaffold_0_prodigal-single_230"
     CDS             complement(182785..183267)
                     /product="Putative uncharacterized protein n=1 Tax
                     =Microcystis aeruginosa phage Ma-LMM01 RepID=A0A7N0_9CAUD"
                     /codon_start=1
                     /transl_table=11
                     /translation="MLGLMDYMRQGMAAYLIYMPELGMGALTPQQYQRRYMLTMREAV
                     SYELGVSQVGTLSLNGYARYVPTGEDLQVHDTHLTLSVRCKWTAVGGPIGPFTHVILA
                     RGCNLYGGTAINGMNRGDYGGQVLLCQPQAKDPLGLTIQAGATYEASIPVRIAGRAMT
                     *"
                     /db_xref="UniRef100_A0A7N0"
                     /db_xref="A0A7N0_9CAUD"
     gene            complement(183302..185713)
                     /locus_tag="PH2015_22_scaffold_0_prodigal-single_231"
     CDS             complement(183302..185713)
                     /product="Uncharacterized protein n=1 Tax=Dactylellina
                     haptotyla (strain CBS 200.50) RepID=S8C1J9_DACHA"
                     /codon_start=1
                     /transl_table=11
                     /translation="MLDYSSLKLIKGTANVNPTEDPVLGANGTANVIRINNFIQRVQE
                     DMTTMVPQGKGNLIVGGDTTEPVELQVGPNNYCLTVDPTSPSGLLWEERVDLTTAQMV
                     GGKKTFSSDVIALQDLQVGLDIGVGGNATIVGDVSARNGHLTGTLEVSGSALLHSTLT
                     VTNNTILRSNLAVVGGSQLNTAVVSSTLNVGGNATLDSSLKVVGPTTMQSNLSLEGTA
                     NVTGSMIVGNDVLISDSLSVAGAANIESLSVNGPSALTTTTITDLTVTGNTNLNALSI
                     TGALAVGTTLTTGGNITSGGSITTPHALTVGGVSTLGGVTSTTMTTSGTTTTGKLLAL
                     QDTSLNGVLWVGGATELRSTLLVAGSASILGDVAITGISKLGKVTTTDIIVAGDATVQ
                     GALVVEGPALIGNDLTIDGSTFVEGSSTVEQDLTVGGSTTIVGGLSAVTATMGSITAT
                     TGNVSTLESDAIRSGDVEYTGTLTGNAATIFTLSTRDIITTFIEATNLMVSGSATIPG
                     LSGINTGDEVMATPTMSGTVRITSNTPDPIVYTAGDAQAAFLAKEDRGVTLATLVNGK
                     VPIAQLPPLAISDTHVVATVGDMNALTAQVGDIAVLTNPASTYILQTEPNGWVMLNTP
                     TDAVPSVFNRVGPIQAQTGDYTATMIPITDIPIITADNVQVAIEEVVDAISNHSNNRF
                     NPHGVTAEQVDAIPVWEKGSGLGVATLDGNGKVPLEQLPSDIRLGSTSRKVISFTLDH
                     LVSGVLTVGHGLQEKYPSSVTVYSNLDRIIVPDDVEVVDAATLRVYLTSYTTMSGTWN
                     VVVAL*"
                     /db_xref="UniRef100_S8C1J9"
                     /db_xref="S8C1J9_DACHA"
                     /db_xref="rtr:RTCIAT899_CH12160"
     gene            complement(185714..187066)
                     /locus_tag="PH2015_22_scaffold_0_prodigal-single_232"
     CDS             complement(185714..187066)
                     /product="hypothetical protein"
                     /codon_start=1
                     /transl_table=11
                     /translation="MITGGYGMSNDLFLHRHTKAYRRSNQYPLLDTPSDLSTQAWVVS
                     VTKQRAAHPNQPYLSPLLPMGRSSSLSLYSVSTLIAMGGYQYTGIKVLEYPLYRNRYI
                     VTTIGLWDDHTIIGDALSVGDMDDDYLTRTSRPTTGLHWEFMKGMGASMEDREYLYLP
                     VGTYTKSVMDLIPSIPYWDSATHACSGYLLPDRNYLLPSSHMDYGEWYNISPIGMGTA
                     PFLPGLVSTGVTTILGDGEVLYEYQDVEGWYSIPGTLYMSPLRPSNHQYPLGRPKPQD
                     LVLDTCLLVGGYPSKSTSPWVGYSTGYRTTPSYHPSRTYYLYEDLDGGTFLHDAEPSP
                     NTWPLIEDLLGTGGITISIPCVRDELYIRDYSCGVILLLPDLPLLGYTDGALWDDCTI
                     IGDRYYMAWDPCNNYWGDRLMIDDYQDIDPCVVLVPNCDRPCLWDDRYIFDNNLCEDV
                     *"
     gene            complement(187038..187673)
                     /locus_tag="PH2015_22_scaffold_0_prodigal-single_233"
     CDS             complement(187038..187673)
                     /product="hypothetical protein"
                     /codon_start=1
                     /transl_table=11
                     /translation="MSPPHLIPYTLIANSPNIESTPYRPLYGGPYRLSMGEVLYGAGL
                     PYPDLGLVFDEAHQGVPSQVSYAAPLYGDSSDGITTTSMTLYNFLLTADYPQWVEKNI
                     VLELATPIPMDLIEGVDEGVWFLNVGYMVADGEYLYLEILGGGRGCSVVQPTGTGRDC
                     SSLHPIPITAICSICMPEGERWSRCPPLPSALPPAPLPIVECHDNWGVRYE*"
     gene            complement(187677..190172)
                     /locus_tag="PH2015_22_scaffold_0_prodigal-single_234"
     CDS             complement(187677..190172)
                     /product="Putative uncharacterized protein n=1 Tax
                     =Microcystis aeruginosa phage Ma-LMM01 RepID=A0A7M5_9CAUD"
                     /codon_start=1
                     /transl_table=11
                     /translation="MTAPITIEEYRKNPGKVNAAIDYIANTLWRVDSAGNNLTIAEVK
                     YQAALLRGLVSTANPEVLIIEANELITLVDKSLGGTSLTPDQKGVLTNAIKAVTTSRE
                     PNTAKPAALASGAKDTSYKKEPDTISLDTWNTNHKAIINAAEEAIRSLSRSTDTKVRE
                     LSDQILKALADKDNVSLYAAMGRLQAAVADTKDPSIQGVASKLGAVDKAIAENSRSSN
                     GKTLEAPPKAAAPPPKPEPAAGKLCEPITHERWGVRFRFLDKPPEKKGDCETKRTDKD
                     WDLKDWFLQLLPAMQSVVPKQGARDVPNAGPGLSFKFKNNMVKHKIPGSQPVYQMMGV
                     DSAIITFVGTFTGDGGLGYINKVDIEDGELAESALKIMEDEATARRAGQPFAKAQKYG
                     GTYPYGKSPVNAMFNPVYHVRNRARAPGGDTSSALVGSNNTGWLMDNSILRQGFFERD
                     GCPGQCPPPSWGGFPNGQMDEAGGKFAWGGMGTWPDGTPYGDIGTRSQMDTHKLAYIA
                     AYLDAYHEMVSFYKFAVQAGKLMEITINLRKTHDGLKPRVADPRMKGKLRSDTPDPLR
                     DMHTGNPTFKGYLRTMSTWAQYSDRVWYVMEFEVVDHGLQGKKAVNLTNKVGSGGKAD
                     SGGGVTPEELGSSGSDKPDSGDSGNSSGGSANPATSSTTPSARDKLRASYTVTTLPTK
                     DGKVLDLLKGGIISDPDGNELTYNEAAGRLNFYDLIGINTLNGWYQANKVDLADGNIV
                     IRDIDKSYISLDTKGKATRYTNSGEEQDITESVKRGGDLPDLNDLQRAVIDEWRAGGA
                     KPVAPVPSSTPAPSIPRSTPTPIPTQPTVLPTM*"
                     /db_xref="UniRef100_A0A7M5"
                     /db_xref="A0A075BUY1_9CAUD"
                     /db_xref="A0A7M5_9CAUD"
     gene            complement(190169..190591)
                     /locus_tag="PH2015_22_scaffold_0_prodigal-single_235"
     CDS             complement(190169..190591)
                     /product="hypothetical protein"
                     /codon_start=1
                     /transl_table=11
                     /translation="MDPLVLSFLSKMPPLPTGAVVRRTGMAVESSMQKVREYYPNLGV
                     NEVKGLGILLQHTDPSLFTHAELLAVISLRLDLLDSNMNELLPMVIQSMMGLTDTGSG
                     RVERQMLGSGLDLLKLAFIEAKATAFTPANIVLSGVVA*"
     gene            complement(190717..195069)
                     /locus_tag="PH2015_22_scaffold_0_prodigal-single_236"
     CDS             complement(190717..195069)
                     /product="Putative uncharacterized protein n=1 Tax=Pantoea
                     phage LIMEzero RepID=F4N9U9_9CAUD"
                     /codon_start=1
                     /transl_table=11
                     /translation="MANVRVNILNSHIATYNGVTRNLKQGGVLYLNTDRINERKELMY
                     LLTASPHRNKYAVELNDALLGMFNVSVLDTAAAHPPDPEVGRVYWNTALGKAFLYNGQ
                     AWVELGQGSGGGGGGGPIAIIPSLFGDVTSTGFSNEVQISPGVITDADISAGARIRLS
                     KLEVDPRNRATHFGVQPASTISDFDAQVRTNRLDQMTAPASSLNINDQFLTNVRTPIN
                     PKDGANKEYIDAKVSAINLCSMPPAACNIDMGGFRITNLGNPVLPQDAVNLQTLQDAI
                     AKSTVKPPARLLALTNVSTLSGTGTVIDGRPVVIGDRVVLNGQNDPRQNGLYVVSAGA
                     WMRAPDADENSELVTGSQISITDGVANGGTLWTQTQPMGQTVIGSSVISYSPSSGLST
                     FIAGNGLYTAGNTLHVGGTPNRIVALADTVDIAPTYAGQTSITTLGSVTAGLWRATPI
                     DVTYGGTGATNAADARSNLGAAKSGANSDITSINGLTTPLSISQGGTGATTAPDARTN
                     LGAAARGVNSDITQITGLTTPLSISQGGTGANNAPQARANLQAAKSGVNGDITSFTAL
                     DPGAITIAQGGTGASTAPMARVALGAVGAGINLLPAASNRGQLFRQVVTSGTEVTMEF
                     RVLEEGPGINLTQTTNSVVIEVDSTTLPPISSLPGQINLATQVTGILPIVNGGTGAST
                     PLQAKQNLLAASSIVSMGGTSMVHTVPYNATTTNLQVKGLTADPEIILTPNATDVRLG
                     INQALLNLGSMGGQVNLTTQVTAILPIANGGTGASTAGQALDNLNGVFSARSLGGTSI
                     LGTPVLEAVAGSGERLLIKGITNGLGTTVVDNGISLSVDIAAANVGAGTGTILKTPIT
                     GALNLRTITGVGSITVATVGDEITISGSPVAMTSVGTGQPVLVTPVGNPVQLKSILGR
                     HGINDSTVGSDVVLDLDATNVGTGQGVYIVPVAATNAPAQFKSLSAVTANPGLVVTST
                     ATDVQFQAMIASAANLGAGALLLANPSPIVPGSILNFRSIIGTNGILHVQNASDVTLS
                     LNAANVGGGVESLVTPIAGPAQFRTFIDGAGTITTQAATTIKVDFDGISVGAGAPMYV
                     PPVGTGPAQFKSIIGGLGLTEVSNATDVTLNLNAINVGGGSEVLVTPLVDPVQFRTLV
                     EGNGINLVQAATNITVTADLANLGAGAPLLVPGITHSFKSLIAGAGITLTPTATDVTI
                     AATLSGAANVGTGIDVLQLPIAAGVMNFRRVLGRYGANASLVGSDVVIDYDAENIGTG
                     EGVLVTPAFTESKAQYKSLKATPTNPGLAITSTGTEVQFQAIVASAINVGAASIAPAL
                     ATAQVLANGPISAPGTVAQFKSITSSDNSVVITQTATQIDLKSSSKVVAFHTTAATFT
                     DPASVSPNAQLITHNLGTNQIMVQVRDASGLVLTNYQVRPGAAGSNTVGISWGSPTGV
                     PFGACTIFVTGILP*"
                     /db_xref="UniRef100_F4N9U9"
                     /db_xref="abk:LX00_14815"
                     /db_xref="87461726"
                     /db_xref="F4N9U9_9CAUD"
     gene            195108..195701
                     /locus_tag="PH2015_22_scaffold_0_prodigal-single_237"
     CDS             195108..195701
                     /product="hypothetical protein"
                     /codon_start=1
                     /transl_table=11
                     /translation="MLYGEKIVGVGCRRLGVDGMGYVAGIIDSCGSVRNNRVRVNCPP
                     HVLAKVVRILDSYTIPYTLDLPYLTISQEEGLILLYGCTPLVCSTKKATLKRMVERIC
                     TGGLEPYLLPTVDDEGWLQGVMAMRGTNILTGKNEWYSITHTDTDLVKYLGQTLTKMG
                     IDYNLYTVERVGRRTLYNIRVYKISGIKRLLELSTTA*"
     gene            complement(195691..198144)
                     /locus_tag="PH2015_22_scaffold_0_prodigal-single_238"
     CDS             complement(195691..198144)
                     /product="hypothetical protein"
                     /codon_start=1
                     /transl_table=11
                     /translation="MSSMHDATRWDRHWVKVLPMPNRYPQDIELLEMQQVMQSRLLVH
                     TSAYEVVSGMKGTIQNNGSLLISSGIIWSSIGSDYGEGVYIEVPPTHVVVPSAPGLHQ
                     LGVQIVRDVVGAGYNPILGGIAPLLWETPLDRVRVYARYIWDTPDTLPVLTIKEGRVI
                     YYYSSRKNPLRDTLINTYMRELDGDYIVCGISVTTVEGWVHVGAGRAWIGGRPIEMQA
                     QSIPYRDGLLQLCADGSITIEGTYTPALHGTPPAGSVSGYSAIVSSDNTPILIGNQYG
                     VVVPDIPINPYLIPNRCMPLASLYDGLLTDIAGRLPTDAELYLLLSSIQYTSSSNNQA
                     NTGDVNHPLYRVRVINYHPNGDLEAGGIICLPRVVQTLAIPGYIPPHTLSVIEENTVR
                     TDWIDSAPTPSTPPPPLPFVHVSVETNNGYVVYGYNLTPGVSYNPNPAPSKILRGTPQ
                     GLSITADSHGMLEYASTDKPIDLSGILPTTNPDLSIGIGQSFRILSSVMVGVVSLYLK
                     AGYHGVVSICALQNNKPYGPALAWVGVSSTSTGWVDIQIGPVYLPAGSYALVSQSVVG
                     SAIGRRHYLLPTLSGTPESTGSMNMLLSQDGLWESLPNMDLMYRIHSAVPSSTYRDRI
                     TVLDWGEPFDGYEYISNYHLAPGTYITCTPNTKQGGPLLGKVFSPRTTITLSEALFST
                     DTLFPTIDEGLVHLYITSKTGTWISKEELVGPYTSVRITLNAHIPEGSTITVYVNSAS
                     GWLPIPLLQSAGARDVPLSVGNTFTYQINGLSPTTSSTDINGVVRQVIRERVRIRVEM
                     TTLSPEIQPHIWGIVTTTQ*"
     gene            complement(198128..201916)
                     /locus_tag="PH2015_22_scaffold_0_prodigal-single_239"
     CDS             complement(198128..201916)
                     /product="Putative uncharacterized protein n=1 Tax
                     =Microcystis aeruginosa phage Ma-LMM01 RepID=A0A7M2_9CAUD"
                     /codon_start=1
                     /transl_table=11
                     /translation="MPPINSYKDNPLYPDRYVDGSNWVRVLPVPGRALQTSELMEMQS
                     ILQGQMRMAMSSIYRDGSPISGLRVIGQGPSYKVTSGLFYIQGMALPVEGVPSFIPGT
                     TKTVYVVVSESILSEADTPSLRDPLRGKEYGLEGAHRLVWTASISNIPGSSSYPIATI
                     GIDGQVIQRSTSASPNDCLDLLAAYTRDRMGDFLLEGLLVTYGGAKQSISTPLSTYKK
                     EEVDRLSTELLEYNTLVTTSGTELSRVKVELEAAIVVATQSPSAPNRFIVETKRKRVQ
                     ELEAVMGTISSEVSTLTAQLSSMSLTVPLREILNISPGVAYIDGYRLEKVMGTTLEVS
                     RSNTIEEVEAAKFTYLSSPASTIRTLLPSGLYTDGGSISMVFTGIPYLAGYIDITATY
                     SWTTSTRPLYDLVEAFQKGLCTYTSGSRDVHLPLVERYADHGTGSASLAPTTLKEALL
                     RVVSVALSGVSTLLITSQYRDSLLGLTITSNRYEVDVRDAYLTAPTPYLNSYELGRKP
                     VADIIRVVADLEATLLPITRTGNRDALGDDTIFSIKQVVQGTVTYTEGRDYTLYGQGW
                     IEWRPQVGPALGTTYYVTYLYTQPLTPNTDYKLVGDSVVLTNSTRRPAPGYTFTVDYT
                     YSLPQMGRVFMDRNGVIGYSLSPPSIDPVPPQASPGTLSLAIFTLARGAVLITELASH
                     RLSVADLSALVRQYRQKEMLKALPIATWSDAGGSDVSITPSYITTPTRYLNVPIKYLG
                     GGQVHGGHHITLPYSSRPYLVQGRVTGVHTLASRPSPQLYIYPQVVTQTSSTDYTIHP
                     CSSIKGQIDWSIVQPQSNPTASPTVLVIGMGLDDTQVYAVLYAGRPNIYTVVVGRNTS
                     EGVKPIKGRVELYLSITNTLPGSYRVELKPISPNNHSAINSLTVVHPLYKQLGIDKNP
                     LPNALGSVTLLPSISQTIVVPEDIYLSSISLSFRYIDPNTTLWVTVETMDTIPKVIGM
                     GILGAAVISSKGEEPTQIHLNYPVYLRGGMGYRLCVYVYGGEVDIYTATLGQVDLSDG
                     TRIGGQLLHLGEVSISEDGINGMTLPQEDLTHTLHAAYYLTNPVLVSLGTYGLSDLLT
                     PVTAFCINGVDILPPGTSILYEYKSDSMWRPCTRGEITCIVPSSSITIRATMYTSKAS
                     LTPLLTLEGVTVSIYSNAQAGVLKGEGIGPHTRVKLSFIKNGADGSVVPSTSIVEGVW
                     VPMVLLLASPIGSQGGGGVGDEIKYTYEATVGPVQYSEYSLALWDRPSIREVSYELYA
                     *"
                     /db_xref="UniRef100_A0A7M2"
                     /db_xref="A0A075BSP5_9CAUD"
                     /db_xref="A0A7M2_9CAUD"
     gene            complement(201919..202509)
                     /locus_tag="PH2015_22_scaffold_0_prodigal-single_240"
     CDS             complement(201919..202509)
                     /product="hypothetical protein"
                     /codon_start=1
                     /transl_table=11
                     /translation="MPIWIANHSFTSSHTTSRILSLIESGPYYFSLSRTNRWGRSVIG
                     GGMLTPPPAPLPSDTLIPDEVLVYKKAYEVLGAFRNPCGLKGLPSGPNGEYEKWTLIH
                     SSDVLLNDDGTYTPDLTHLYISLLAEEGDHSAANSNIVGLHSNLQLTPDANPDGVTYP
                     PSMVTSPGVLHWIAYTSPIERVARLRHEVSFLLTTN*"
     gene            complement(202484..203596)
                     /locus_tag="PH2015_22_scaffold_0_prodigal-single_241"
     CDS             complement(202484..203596)
                     /product="Putative lysine/ornithine N-monooxygenase n=1
                     Tax=Microcystis aeruginosa phage Ma-LMM01
                     RepID=A0A7M0_9CAUD"
                     /codon_start=1
                     /transl_table=11
                     /translation="MKHKVLIVGAGPRGIAVAIEAKYRGYDCVLIDRDPMGSWDDAAP
                     NMVMRSPLSFDLVYPGADTWDTSSLIRYVHPGSTEPVWGECLQKELEYMPERCTRDVF
                     MAYAKHCLQELDVPIIRDRVLKVSKMGVRTTRDEYIKGDLVVIATGLSPITEVPPWVA
                     PVSHKLITAREVIDGVPKGAYAVVGNGQSGAEYCELLARQGNKVYWLVNGVPRVTQYP
                     APTYIDWGLRSALSGYYRTIPTPGMKQEYLMQIKAWQPSITPYISMLMQQHGTTITVL
                     EGPGTREGYNSWESLQRKITGVLLCTGNKPAPIDYVDEPNKLSGRLVLDRFMASNGVY
                     HTGLLAIGYDGPRQASFISAGITAKEIIDAHMDSQS*"
                     /db_xref="UniRef100_A0A7M0"
                     /db_xref="A0A7M0_9CAUD"
     gene            complement(203612..207541)
                     /locus_tag="PH2015_22_scaffold_0_prodigal-single_242"
     CDS             complement(203612..207541)
                     /product="hypothetical protein"
                     /codon_start=1
                     /transl_table=11
                     /translation="MFTTQDLCHEALLGLLTRPGGEALSLSMDSEDPLRPLIHIELTG
                     GTRTVESTVEGRVVGLRGTRTPSPFDMACTDDCWEGSGIWTTKAPVLVSYPDYPYDTD
                     CVDEGCQLPYEPTCLIEYLSLETVCVAEEAADCDAWGREYITRCRIEPLTGCGAPPIP
                     VPLTDCDKGGCVEQWVGTDWCKVYGLTDTPLMPVDIDCYDIDCLQACPTDTNRKIAVC
                     WGGPFEDGVVDDECYIGGYYVSLYDSSDCVDECTVSPWTPLQWRDCYGNIYPLQGGPS
                     NEVWRLGVHVVGELTYKVEAGCTDSCVEGESSELIVSIYSPPYDEECVDANCVRQYVP
                     FATGSWVDGTWVVQAIPEELIPYQDTVYMEMLCVDNTCVDSECYIEGIHIPVDRYLGA
                     CTVDILQYLIDSTPTSMCKEVDTYKLWGGFTWPSCNEDNRPEEVILSRSCIQCEEQVQ
                     DGFTYRRGNDGIEYYVRGISNGNAVYVVDIGYLHPTCYEPIWVETWLPVYEDGRFRGR
                     HRLPPDVTPFIRVREVTYSRDRVILHHIEYGRPTLGRIRTQSLLYHNSTDSAVDVEEL
                     AITLVGVMLAPCRVSAPCQTVQGEGPDPYLTPLVLDNLLLLASLLDDGMVILPSDIST
                     RDACGVISTRHSADPLLNTGIVTARLGSLPATLTTYATHDLIYNDALYNQAPQYPFEE
                     GVLGNRCMDELWDDDYHMNDRSLEEYGCTGDCVDPWDVREVLPSREVSNRAVAWVLLA
                     LSTWRHAMGPHSIIDKAIEQASNYLLGEVQISGLMRQGWTHSDSYRDSVPIPTIITST
                     TVVSYIALMKVYDLYRPTKILSSLVRMHEGMQSYLWNAEYGAFIHKISDIPHISLDSI
                     LHGVWFGHVMGRAEMVEGGLSLLQARTRPISLLSSQPIWDAGSDIGCTLIASPSRDVT
                     CETLPVYHEVNTSLEIIKTMTRCGVRYTDPYTKLVMVGDVERKGYLRMLLDGLSTLLA
                     GNQYTIPYLPLLSDYRALWLKHISGDRYGIPSYCYADCLYHCPDAAPSTLWAHDLFQV
                     HANHEVDISIFHKAFLRSKLPFSIPVGYDWPSLESLGGKVGMVLDHWAHELAMTYGAL
                     LRARRGIVLMEAVGTQIDEHWSIVQREPLEGDNSLRSRIRERLLRGINSTKGGLLRLV
                     SGVIKEPRILGMQTLPADTRFPTTDAKYSGGDNIYPSFTLEANTMLTVKQVEGAREAK
                     AFGVLDSYVGRVHLYCVQGAPTMTMNIVVGGEPMVYAVYPCCDTPDPCKRVRVNLYLN
                     GLYPYPLYVGLGVDGVWHLSKVHTLRTKWMFRPWQLSMEIVTPIGYY*"
     gene            complement(207545..208603)
                     /locus_tag="PH2015_22_scaffold_0_prodigal-single_243"
     CDS             complement(207545..208603)
                     /product="hypothetical protein"
                     /codon_start=1
                     /transl_table=11
                     /translation="MAARTIAQILTSMRESLVGSPLSDFSPYSNVYILYRAVAIAMAE
                     QDSLIEGMVSGFHLATATGTDLDKRANDYGLTRLAGGGAKGWVLAKSSESVLLPAGVL
                     LTDPSSRYQYEVRGKVYVGVGIEIPIYIQATSGTSSSNLPQGTYLTSSFYPSMSFVVG
                     RYRDTSTGAAIGAIEGGSDRESDTSLRARLLQHLRNHSTSNRDSIYLAVRSVPGISRV
                     MLVEHDPITGYFTVYVDTNDSTILTKVRAAVDTVKAAGISYLVKPMVPTPINIEISVS
                     GARDIDTDVLRAEITSMIENTPPASPIYLDAMRAIALKVAGVSRVVSIAPNTDILPIG
                     QGQVYIAGTIKIITTSGA*"
     gene            208714..209103
                     /locus_tag="PH2015_22_scaffold_0_prodigal-single_244"
     CDS             208714..209103
                     /product="hypothetical protein"
                     /codon_start=1
                     /transl_table=11
                     /translation="VNRALPPVQSLVYDEEGTPMRVVGVRDGIATLVYEGGKDKGFYR
                     LMGIDNLYQILCEPYPDGIYDVVIEIHATKTVRVSAKQISALCVNMVPGTDTPPIPYG
                     DYMINSIRPIRVVEVTGALDQREYSAS*"
     gene            complement(209128..209544)
                     /locus_tag="PH2015_22_scaffold_0_prodigal-single_245"
     CDS             complement(209128..209544)
                     /product="hypothetical protein"
                     /codon_start=1
                     /transl_table=11
                     /translation="MLVDIQLKDGDLLVQGGDLAILTSPGDIIRHLVRRAILTPLGYL
                     SRPVLEEGECRYIDAQYGDGIYMELGEPFTYDFLSRARKHIERALFYAPQGVIIEDIS
                     LAFLSAVDGPMNAISIRILYNHEETTEEVVFEVPLA*"
     gene            complement(209755..210141)
                     /locus_tag="PH2015_22_scaffold_0_prodigal-single_246"
     CDS             complement(209755..210141)
                     /product="hypothetical protein"
                     /codon_start=1
                     /transl_table=11
                     /translation="MEQSIDSLVDAIDAPAMEGVAILIATPEGWGGALLTLTLGCGRV
                     NPMVAILEGVECQPRKAMFEYRLTEPSTLVMLDIDIPRPCYLHIDAVASKGSSTKGGT
                     MIVGVSDDGPVVIGLPYSIYSPLYLQ*"
     gene            complement(210126..210632)
                     /locus_tag="PH2015_22_scaffold_0_prodigal-single_247"
     CDS             complement(210126..210632)
                     /product="hypothetical protein"
                     /codon_start=1
                     /transl_table=11
                     /translation="MTDSNNVHTARVIEYYPRILQIAHTANMCKDNRGIPPVKLEGCE
                     PALTTMEADLIVDRVGPGGLVYFHHSYLPTPVLGGVVNVVVRQWNRIYGRGYTVLTPY
                     QTEDRYCPSVLIGTVYAPNEALIYGPRAKLYLEDSEGSVYEFPLSDIGTKIIPIIEEC
                     YLISWNRV*"
     gene            complement(210648..213260)
                     /locus_tag="PH2015_22_scaffold_0_prodigal-single_248"
     CDS             complement(210648..213260)
                     /product="hypothetical protein"
                     /codon_start=1
                     /transl_table=11
                     /translation="MAESSATLSWMASAVSGPIGTPQWVTGVISTLMDSAKSSVISST
                     KDAAQTSKKGDSPGPISEPPKVSLQPMSEIVSATGGSGSYLQVAATTAETIKAVMVSH
                     KETLEETKGHLHDHKGEAPKDMLEEIEMMLKGLTDSMNGRKLQQDKPTGIQFVSDSNS
                     RWYSPTLDIGGENVSMIGIHGQSSFQTSSNNSKCAFNWHQISMHDVKFVHQNYEVRNA
                     VVGTDSKSGVSNREYFNEISADAAHSISSTTKLHSINASDIEEKASNITSRALGRQDV
                     QAGEGYTLSVGQGTAKGPAPAFFMAGGVGAAVAQKALQIGLSQVGGGAARGVLGGLVG
                     NPTPGVVIKHTPQGSSYVTPKATNLIGAETTNITGIARRVVHGEAVNIANKLLADVSK
                     GVKLEGVSGGVLTMITKKFSISMSGWMGELINKVIGEVIGCVEFPELPKLPTIALPRV
                     PQISCMPPTGEERGGTVRNPPVPYNQGPGPHDHSGHINGVHTDKYPIWLEDALRGVGL
                     SGKVALNQEAVRGTDGQVTHAPQDGANAVFGACLNIYSGRAPELGHPKPPPKPPGSKS
                     STSTSGGTIPRNPVSKGSPPGGTVDIEIKQDRISAEAQALLQSYASGTISKAEATSRA
                     AALGSNITPYMDRSNTPATMADLLGVGGVANGKSPPSLSDVIGLISGGKSMAVGDVLE
                     AVMGQIPGVKGENISLSQALQDLGMGKAVGKDGTLESAELLGMAMDRAGLRLPDGMLK
                     VEGDTVSIDMDKAVDKAIDKAVSFLGDIDPIMKVDKLLKLVGLGTPITNLLNDLAACA
                     KSWINIRAILKLPDIALDSISGKIGKITIPGLDLDFLKNWSLCGGGKKKGPILWDGVK
                     PGQGGYTGDNTGTA*"
     gene            complement(213247..214317)
                     /locus_tag="PH2015_22_scaffold_0_prodigal-single_249"
     CDS             complement(213247..214317)
                     /product="hypothetical protein"
                     /codon_start=1
                     /transl_table=11
                     /translation="MYKQDDYMVMDGNTAALSHNSPQAMEKYQRELAAVYNTIHSQER
                     LIDIMSIESGVDGTLLSLLCTILGLSVINSPDRSSHYSYYLQVHGPTKALPATSLMDR
                     LNSHESVWGFPYGSLGYPMYFYPTTYMHPSRMVKVCGDHYLRSSINGSAGSLPTLEQY
                     MEPIQAVLNNIQLLGDNLPVIADWYLSGGYQYIPVGDMEGKAYATLTAVARLWLQSGL
                     CPISKDDVLHLTLPPQWRPLYEDMMYLRKASEWVPSSSTGMMVEQLLLPLMGIPALSD
                     PQGLRVAMSYLLGVCAPGGWDLLLLVLASRVINKFYVEAYQEPGYAPPDMSEVVLLLG
                     QAHAPTIQKLGLLVKELNDGRE*"
     gene            complement(214310..214855)
                     /locus_tag="PH2015_22_scaffold_0_prodigal-single_250"
     CDS             complement(214310..214855)
                     /product="hypothetical protein"
                     /codon_start=1
                     /transl_table=11
                     /translation="MGYYSDNSSDYEGEGTLLTLRQLIAGEGGNSHHEAIFRYLMGHT
                     FGLSYRDRRAGQMFLLVASPLMRVVGAWDCYQWEKEYAVTVGLDVEPTPPLVLVSMLS
                     AIDNSKLSPYMLSVLSRGLQPEDYLHLNIEALYRTPLWVAYQQVVEDRSLAINYITRE
                     LGYSHYASVGIHNLIMEGLYV*"
     gene            complement(214890..216122)
                     /locus_tag="PH2015_22_scaffold_0_prodigal-single_251"
     CDS             complement(214890..216122)
                     /product="Peptidase, M23/M37 family n=2 Tax=Clostridium
                     botulinum RepID=B2V1R9_CLOBA"
                     /codon_start=1
                     /transl_table=11
                     /translation="MPVGEDLINRTTHIPASDKPAFIQGLNAISDELGISRDFLPIMM
                     VTETGVDGTIDPSAGNKYCGGLIQFCSGGGGADEVGLSPSAIAAKSAVEQLPLIRQYL
                     SNKGIPKGADLATTYLSILYPAAMSESKGANLGYIPQQSDHLYGPGGSLSKETIEAGL
                     LAKARAGGSGLASPSLSGDKAFSMLPSNKSINSPPSNGSASLGTNGGSIIIGTYTRDC
                     TKTPPWDWTMQGGKIYRGCALRITTLGIQGGLSSTPMVGAMTTSNTSKATMTNASLVS
                     TVTPPKAGSILSPVPGVSVNSAYGPRGGQMHEGVDMAAAEGTPLLATMDGVIGDTGYE
                     PGYGNYVAIKHADGSIGETFYGHMVKPGEFPTGTAVKAGQVIGYMGTTGRSSGPHLHF
                     EVRSPSGQLIDPETVIQR*"
                     /db_xref="UniRef100_B2V1R9"
                     /db_xref="cbt:CLH_3352"
                     /db_xref="A0A0C2SJU2_CLOBO"
                     /db_xref="B2V1R9_CLOBA"
     gene            complement(216126..216713)
                     /locus_tag="PH2015_22_scaffold_0_prodigal-single_252"
     CDS             complement(216126..216713)
                     /product="Uncharacterized protein n=1 Tax=Oscillatoriales
                     cyanobacterium JSC-12 RepID=K8GGF5_9CYAN"
                     /codon_start=1
                     /transl_table=11
                     /translation="MSEQVDKLFEGGAIGSIIGRIIGLAEGNRTPDGGVTNNYYGHED
                     PGNGAWNVGNYSVNAAYYTFSSPEDADAQYHEILRAEAEAVAPIIEVAGLDPSNALLM
                     ASYLDVWNQSPSMARDGFLCTLPYLLREGITPDTVLQARIYAGDEGVGPGFNPTGVAH
                     PSLWTDMEGHVADQGRRMEEIVKAINTVPPSYVGG*"
                     /db_xref="UniRef100_K8GGF5"
                     /db_xref="K8GGF5_9CYAN"
                     /db_xref="msd:MYSTI_00543"
     gene            complement(216715..217173)
                     /locus_tag="PH2015_22_scaffold_0_prodigal-single_253"
     CDS             complement(216715..217173)
                     /product="hypothetical protein"
                     /codon_start=1
                     /transl_table=11
                     /translation="VIPIVVLHDSNGPGDNALSWSLDNRIKGSYHSLIRRDGEVVYLI
                     PAWVKASACGPSSYITGDGRVSINGSVDPFAYSICLEGPVPYTVEEYYSLSYLISLMG
                     ITREQVVVHDDVLDVVVVDRDPCTVDMDRLWKEVSKWEPKKEIYFGIGGQ*"
     gene            complement(217175..219151)
                     /locus_tag="PH2015_22_scaffold_0_prodigal-single_254"
     CDS             complement(217175..219151)
                     /product="hypothetical protein"
                     /codon_start=1
                     /transl_table=11
                     /translation="MSNIADYWGELPPNLNGLQEWGHGQNMVGGGYTRLMMGKVIGYP
                     HMEAHHITSTYNVSLIDMHDDHGGEIVIHNCSQVLPNAGLDYTGVREPLMDGTPVLVL
                     CKDGVFDQGYIIGCVRLSGDYDDFILKGKVPKPFSVEEGWQGERTANPGPSFPYVVAR
                     PEDYVRITPMDNLVNGFGRSEYEQGLKGKGRKRPQPGSIEIRTMGGDVINYTKNTFAV
                     YADRQVIILALSGNETKCTALAQQASYYAERYEALKAAVEAAPNKDEKRVMDNWSDSS
                     KPVGYTKDLSQSDRTSLDWGEPMGVKYHLDELYKLAGEYRKASAACNSSSASLSKGIA
                     GVEKSTAPADKADTDKAPSVNTAKPKESKTGTPPQSSRAGIEVDEILEKLGDKAPDAM
                     TIQKVTIDPKTGEKVVSDSWDANGDKSLPMASTIKLQVVDLAINSKLPNSITITQEVL
                     GEGEEGMLGKSYTPQQLVEMALKDSNNTATNALVRAMAGDGGNGVPNASIGNLLKARG
                     YEDTTLANYLSTTVTSAQGKNSSTTNDVSRAMANIMNYAGPMKVVVQESLNQSITPFS
                     GGRTVDGVKVTYNKVGGTSTAAANSAVIEVDGSQYIVTTTKSGVDGTQPQGDAVSDAS
                     IRAAIGQIRGLGTMGGPSNATPIINLSNLEVKEI*"
     gene            complement(219253..221127)
                     /locus_tag="PH2015_22_scaffold_0_prodigal-single_255"
     CDS             complement(219253..221127)
                     /product="Putative uncharacterized protein n=1 Tax
                     =Microcystis aeruginosa phage Ma-LMM01 RepID=A0A7K7_9CAUD"
                     /codon_start=1
                     /transl_table=11
                     /translation="MKTFSTQQPVPAAMITAATMNTNIQPVLFTTQYGYSDKDKSVRE
                     DVPLKWVVRGFRVTIVRDWNISQAQITLTTSIPSRTDRLPPLPNLKKYRGGNYPYLSK
                     DDEIRIYAGYIDAHDTPLCVEMLDERPIDLCPNDGPGFKHDPDKPLCPIFWGFIDTIH
                     CVGSAEGGVQLILQCRDRMRVLADTKILSIPSLIGSKGDARAKGGATGRRDEIINDIY
                     RATTSQLYVTGGDDSAGGQSCWKKVYGAYVDGRKVNGKEPDGGLLYTAYVGAGDVTTR
                     EPEWENKNADDTPADISPEEDPALWLRKCTHSIMRKDASPRLNVWVQRPPLQKSHMAA
                     TFQVYKRSPLEVLMYLASQEERVTDFYASHINGDYVFGPRVLDTSGFEDQHRVYRTYF
                     FRTVPECVGQPLPNQMILSLRASSSSVATFNRLVVINPEANGGNRSFLDSVQLTMEYS
                     TFGAEGRTISPPCRTQIIEDAALSTYGNPVGGAIVTALSAAKLWGRDVEGVEITLLGD
                     PTLYPSEAIKVWGTVLHDEGTSVLTGTEESKKALEREQVRVQRMTEDASITKPKDKPL
                     DLGKEVDVKAGRELTTNKGNDPSKWILPVYKVRLVQHILSTQGGEEGFITRIRAVADY
                     *"
                     /db_xref="UniRef100_A0A7K7"
                     /db_xref="A0A075BU47_9CAUD"
                     /db_xref="A0A7K7_9CAUD"
     gene            221187..221621
                     /locus_tag="PH2015_22_scaffold_0_prodigal-single_256"
     CDS             221187..221621
                     /product="Uncharacterized protein n=1 Tax=Leptolyngbya sp.
                     PCC 7375 RepID=K9F9T0_9CYAN"
                     /codon_start=1
                     /transl_table=11
                     /translation="MEVVIGNLLDVTDGIIGHQTNCIGVARAGVAQSIAQYYPGWEDT
                     YIEVCRVYTIHKLIGKLHLYTATANLTIASLYGQRTPGRGIMTEYDALARALTKLHER
                     TPPTTPIYLPYGVGCGLAGGDWGVVQPLIERHCPRAILVRLK*"
                     /db_xref="UniRef100_K9F9T0"
                     /db_xref="K9F9T0_9CYAN"
                     /db_xref="mic:Mic7113_6475"
     gene            complement(221656..222513)
                     /locus_tag="PH2015_22_scaffold_0_prodigal-single_257"
     CDS             complement(221656..222513)
                     /product="Putative uncharacterized protein n=1 Tax
                     =Microcystis aeruginosa phage Ma-LMM01 RepID=A0A7K6_9CAUD"
                     /codon_start=1
                     /transl_table=11
                     /translation="MDAPGLVGDTYRETLDMPDSAYNLQNSLYCSPVNNTGYDPLQGF
                     DVELWVQDVCTGLVAWFGKFQSLTVSVRNATETYLELGQRIPIHLDGEIQIAWVLEQG
                     AVDWNVIERTFGVPMLRRDSFITRGPRFQISYDVNAPELTYANQMTGDGKFDRNHQTD
                     PSWSAELAKQNSKSVGAQSFYRYGSDEFTNFGKNQYAQRQGDFGPKSKGMMTIFRAKV
                     DNWSMGAMPGRRVVAYRWEGVAEGIGYRDVTIQTFKTKRFVDYGATGGGFVTNGGTGE
                     VQRETGILR*"
                     /db_xref="UniRef100_A0A7K6"
                     /db_xref="A0A7K6_9CAUD"
                     /db_xref="dru:Desru_1753"
     gene            222559..222972
                     /locus_tag="PH2015_22_scaffold_0_prodigal-single_258"
     CDS             222559..222972
                     /product="hypothetical protein"
                     /codon_start=1
                     /transl_table=11
                     /translation="MTIKPFPTLKTCILSTLEATALIDWYSAHTRVIQYPLPTEMVLL
                     SDNNIDMHMGFIYPSKSGECESVGSNASSIRNEYRVAQVYTDIGQDGHTLYTLYGWLH
                     LTTFDLKYTPGYDNVPVHEWLYNLYQSLEEKGIYY*"
     gene            complement(223007..225829)
                     /locus_tag="PH2015_22_scaffold_0_prodigal-single_259"
     CDS             complement(223007..225829)
                     /product="Putative phage tail sheath protein n=148 Tax
                     =Myoviridae RepID=A2PYN1_9CAUD"
                     /codon_start=1
                     /transl_table=11
                     /translation="MLVPRIKITEITQSFTPIGNNVRNRILIVGEFSRGPRTLRYIGG
                     FDDFATTYGSNTKRGSMAYQIAYNQGASEFALIRVLGSGKSARGMIRFNGITTKPNKL
                     ILHLRYTGVFVNRTDRQCQAAITFSGVPTCDCSGRLWFRVMQVDSEGFARVKFIFVPD
                     GVNNELDWMHGECYEIEDNGAYPDGYEVVPDDQSVPDTTMSGVELDPYPGPAVPGKVR
                     ICPRLFPVPIYPLPDVNPLGYLPPGQYNYFQPGTSPDQLGHIINPQGNYIDTNLWYRL
                     PVQEEFTVNIFTDAGRPIGVHAGVFISFGALGPNQKINLEVGDVWSVRLNASRFEIDI
                     PEGVAPNQVVTYMEAALQGKNPLNRVERLETDDGFMFYLDEDLEGALGNRFGYWMEAV
                     DPDGEVIVEAAFYAGEKYIHIPVEYATYIKVGARVEKIEGGGLYGQLYFSNPQDPSGP
                     EPSATFVQPGTKVVKVEVPLWGNMAEVWLDKPISSTFDSLGIFRFANQQGLSFTNNTW
                     YNMTYMTGGYDGPRRAYRDFYDLSGSPLFRLYATSEGAWGNSLRVTVYPITTTKFRVT
                     VRDLNKDNYNPPLRDEIFNVSLINSDASGNLLDLAGSNHVRGLFLPKLFNPDSYNVNL
                     LYRSPMRLAPADDRYSGTQDPRNPVAQGPEYLQNVSLEDGYDGPVPEEEDYTRAISLA
                     DGEPVHITLTPGIWESDAIKMALIAQAEGATEYEGLRIAILNAPPKVRPEAARVAVKG
                     YRSRRAVMVAGWSSYAGQPNAPRFSASPDAFYAGKLSLIPFYVGPHARTSSGPVVGVT
                     EVDTRSISTRQQLQPLADAGLEVIHMDKAFNTYFFLTGQTLDGDIVVKRRTYDSVRMD
                     LWQMLQGYKSEPLTSKLVRQISTALEAYFSDLNRLGVIQNYSSPQVFSPGPFQVEISV
                     SVLPLGAADYIDVYMIDNFQIKRPTS*"
                     /db_xref="UniRef100_A2PYN1"
                     /db_xref="A2PYN1_9CAUD"
     gene            complement(225840..226580)
                     /locus_tag="PH2015_22_scaffold_0_prodigal-single_260"
     CDS             complement(225840..226580)
                     /product="Putative uncharacterized protein n=1 Tax
                     =Microcystis aeruginosa phage Ma-LMM01 RepID=A0A7K4_9CAUD"
                     /codon_start=1
                     /transl_table=11
                     /translation="VDTVGISGKGRYVGPPAPSMTYIKWYIFLLLVRHPLLISPPGGL
                     EKVVRWRMYNGIEVRDGLTCSVYCHANLNEKEALPRPDSQSISVFYVPDGVGGTDTDE
                     VTYSVAIKLHHKQMILNNETTNKELLSVPVEAALHPREWLHTSDATHEVELWTNPSMD
                     LFGHYMGLIRLALLDPVAKASVSGPEFNIEVLYENHKDRPWESETNIMYHEAEMLVQV
                     TTYIARGWRDRWNCAPTSITTWLEENPY*"
                     /db_xref="UniRef100_A0A7K4"
                     /db_xref="A0A075BS16_9CAUD"
                     /db_xref="A0A7K4_9CAUD"
     gene            complement(226561..228081)
                     /locus_tag="PH2015_22_scaffold_0_prodigal-single_261"
     CDS             complement(226561..228081)
                     /product="hypothetical protein"
                     /codon_start=1
                     /transl_table=11
                     /translation="MSLSNHPDVLQVVNGKTFVQSVRLSCEILKDSTSLTDDVIRRAA
                     LTQAYPRIALILSTSVDKDKASLLPPGGISYEILYREVERLATSQPYVDDIHRVAAAL
                     TASYFIRATPLNSSIQLLPLGDRMEQQAIEDLDRLRGQVLQQIKSLLEGAEPIPEGPT
                     FYFSGLIEGGRSSDQILIPVGTKGVAVYTLTSTQPVPLEIAVEVPPDLPSLITNLSEA
                     INQLSVRGGSNILASPNRGAYTIAPADCVHGGALVRLDYITLSPRRSDPTVTKELAIL
                     CFYLIPDSVPISSWKGNVLETSIPTILYGVVPNYEHLHPSAPHSILLQVEKGTITKVS
                     TNDTVDTIYLQGSGDGVVKYAISIDGVPYDGVIPVFAGTDSSGNMVTQVAESLREILG
                     TRVLVAQVNPQAIQVIPTGASTISVGITSVPEGVTTSTGTSTASLYPYGSGPVAVTIN
                     PNSGRSIRRPTLAEEATGVYSATNFKIQVSPRMQAVYDQMGRMDRLRRGQGGHCRY*"
     gene            complement(228163..228957)
                     /locus_tag="PH2015_22_scaffold_0_prodigal-single_262"
     CDS             complement(228163..228957)
                     /product="hypothetical protein"
                     /codon_start=1
                     /transl_table=11
                     /translation="MSSSSMEHSSTLDPRGGSTRYVRVPNVVNPTIGSDYTKPVKVLM
                     LAPFQYKYGNKSYWVTTGEWYSLDPIKDREEIIYLDSPSNPYRQFMYIEGQADVGNEE
                     EKGGTYASGTGYQDLVSDPAPPLRSNALIPPEDPAENPHIVETLVRAGLNPAPVPVAT
                     TVPGSGPSISDAVPSIVEDELIPTLPSDEADLPRYGDEVMAAEYVAVAVVEGIEAIPQ
                     PTALEMREAELRSMRVPALKSLAATMGLEYKDKESTINQILVRHLT*"
     gene            complement(228932..230128)
                     /locus_tag="PH2015_22_scaffold_0_prodigal-single_263"
     CDS             complement(228932..230128)
                     /product="Uncharacterized protein {ECO:0000313|EMBL
                     :AGR48653.1};  TaxID=1357715 species="Viruses; dsDNA
                     viruses, no RNA stage; Caudovirales; Myoviridae.;"
                     source="Microcystis phage MaMV-DC.;""
                     /codon_start=1
                     /transl_table=11
                     /translation="MPGLMNSHQVLPGARRPGQAVPYVLAGVTRRPTATLAGSTVTFT
                     NGVIEFDGFSLPLGGALNFATIPPAMLKDGACYNIYAVPRYNEYPSRAAAEAAGANYY
                     TYTSNGDTYADFFFPSAVEALIAAAGGINELWERISNGTATQAERAAYDQYQIALQNM
                     QDPAFVGNQLPIVGVDFIIAEAVDQDNRPNRDVLVGMTGPEIRLLMSTQDATTANLSL
                     TTVTIAAPGVYTGAVPLEKMKTLVLYPTAADAAAMTNGYVLNYPSAESLREAYGYVTR
                     PLVPLLPLDPCVDCDDVTGLGWTTVFGRYWEYYVTSNLPPGQWGNQDKIIKFYTKDQV
                     ATLGRVNPIYMAPAFQPARICMPMPRRGKLTDYACPTLLVRVCGMAAGVPAEIEERYE
                     FFFDGT*"
                     /db_xref="A0A075BSN3_9CAUD"
     gene            complement(230162..231418)
                     /locus_tag="PH2015_22_scaffold_0_prodigal-single_264"
     CDS             complement(230162..231418)
                     /product="Putative uncharacterized protein n=1 Tax
                     =Microcystis aeruginosa phage Ma-LMM01 RepID=A0A7K0_9CAUD"
                     /codon_start=1
                     /transl_table=11
                     /translation="MPQGLQIQPNGPYNFGPYISPWITTGTTEAEWGRVFTELAESYI
                     PIVSNTPLTELFPIETIEAQTVVVRQTMEPNHTIFPIVLPCKPDVLVGPNYGRERMFY
                     VQPLFIRQSTSLCYGEINNRVRNCNDPYPTGEQIQKMISLMVMEHNLTWDVFRARMLL
                     GGIRYTDPRTGVFTDVASNIPAYNLFSYNVTAGIGGRNESKVFRTYEDTNSLSAVNAG
                     TSWADPNADFVYTIQSIKQWFKATHKSNLTAMYMSPEMRSVLSTSNIVNWMSGVRIIE
                     SSSSSPYSQFIQLGDDGLVTAIAGLEVREVDTEFIDPVDGVNKRVWPKNKVVFISGQS
                     PTGEAQAIGRTQFCIGESPDGKPGIWSRTNMETHIPAAPGMYLQMGNAGMPYLTYPYR
                     VVHVNVATLEDINNRLALQGDLNFMP*"
                     /db_xref="UniRef100_A0A7K0"
                     /db_xref="A0A7K0_9CAUD"
     gene            complement(231500..232774)
                     /locus_tag="PH2015_22_scaffold_0_prodigal-single_265"
     CDS             complement(231500..232774)
                     /product="Putative uncharacterized protein n=1 Tax
                     =Microcystis aeruginosa phage Ma-LMM01 RepID=A0A7J9_9CAUD"
                     /codon_start=1
                     /transl_table=11
                     /translation="MVEATGELNTLSILKVPIAKIGAWAHPTYGTVEFTEDDFNAALV
                     NFNAGALGFEPHLTFGHLDEEPNSTDSARNRGGMKSLVREGEDGGELNGYFAVSSNTS
                     QIVKEGGYTHASGEFIRNLMDKTSGEYRGMAVSRVALTNTPYLPWGEEGRVQLLSHNG
                     TIPLDMVNSVVKLSSTVLDTTPPVDIPNAVQVPDKVEGIEHMTTQAIEQAPSVTVPPE
                     MVPVITQAVSPAAAAAAAPILDVDALTASIMTKMRLALDTAQAEKDAQAKVELDRIQA
                     EKDAAVAESKAMVSALEAKMAGMADRLAKAESNASLYTNHASRAAQEVEAQQLMSMGA
                     SAAIVNRYSAIRSALESKATTVKLSQGGVENESSLMDSIRDLLVGALQQTPVVTTQLG
                     LSGVSNNEDGGVKGFLERIALENRKKATTVAI*"
                     /db_xref="UniRef100_A0A7J9"
                     /db_xref="A0A075BS15_9CAUD"
                     /db_xref="sgy:Sgly_0770"
                     /db_xref="A0A7J9_9CAUD"
     gene            232959..233357
                     /locus_tag="PH2015_22_scaffold_0_prodigal-single_266"
     CDS             232959..233357
                     /product="hypothetical protein"
                     /codon_start=1
                     /transl_table=11
                     /translation="MKDLHWYAVQQHLIKTSMKGVVLEEVGAGCIRYHKPRSKPVSID
                     TPSEEGLYLYLYGSMVMDGYTMVPSPDGKVHLCGGGTAIYSVSHTTCTCAASTYSKDN
                     TPCKHIYMLRGYEVNRLKAMALRSRALVAD*"
     gene            complement(233407..234513)
                     /locus_tag="PH2015_22_scaffold_0_prodigal-single_267"
     CDS             complement(233407..234513)
                     /product="hypothetical protein n=1 Tax=Gemmata
                     obscuriglobus RepID=UPI00016C37E1"
                     /codon_start=1
                     /transl_table=11
                     /translation="MNIAGTIKITLPSGEVRDVQVTIPTNELPQGVGVLTHKDLPPKE
                     VHGPAAWVFPNKLSRMAAITASTDVGKVARQVDTDELFILLDTAPTWQRFAMEGDSAP
                     PRGTAGGDLSGQYPSPSVIPDSHKHTPGISIPEYPSTMTPSGPAGGDLVGAYPNPLLK
                     PTGVIAGTYTNPTVSIDTRGRVLGITSTPPGESNTGINDGVGAGIYNGKVGTALHFRT
                     ITAAPTMRISSTVDTLQIEAPGLAPLAGATFTGPVVVPTIAVTGLQSSVLQQYKVKNT
                     GGTSIWYPIAYDGTMQLHSFSVDGELGTITGAEPGMVFYLYLQTGLGVDIRYSPEYRF
                     PQGMDKLVVPGLNCIEVRVLNSSLYDCRLYKGIN*"
                     /db_xref="UniRef100_UPI00016C37E1"
     gene            complement(234510..235982)
                     /locus_tag="PH2015_22_scaffold_0_prodigal-single_268"
     CDS             complement(234510..235982)
                     /product="Putative uncharacterized protein n=1 Tax
                     =Microcystis aeruginosa phage Ma-LMM01 RepID=A0A7J7_9CAUD"
                     /codon_start=1
                     /transl_table=11
                     /translation="MDQHPTTGKESGLPTKPPEGKGTSALIRRQPRKMGMLGRATPKV
                     STGEEFCTRRRTDPGILAAWDYARVHEPIFKEGLNMVASSVAAMIGPFTHVHPMVEDY
                     VRANIEGGIRKWIKELTYQSLWSGHGLGEPIWEGKIGPNGEAQTWITNMVTYHPTEIR
                     YVVNGSGMLTHGEKVPYATAGNVDFNQTGIWVPRPLDIANPSGGGWVRLNKGKFCHTV
                     HEGMGNNPEGESMLTAVFEYHLFKRSILDLMMVALDRYGTPIVYAIVPVQQSDEQHPT
                     EDRQMFYHEVVARELSEMRSEVGLVLTQLSTDQPVKLEALTTGSNFASAFTDAINMCD
                     LQMMTGLNIPNLIMRDTNSGLGSSGSSERQVEMYHHFITGIYQRVTQDFLSSVVAQLI
                     QYNFDPRVVKEAYSYGSLPQLPIRWSETKVLVDAIAMMTDKGYINSSDELDNNHVRDL
                     LSFPRNKRLGKVAPTNVPATINNVSRKKKAPVRTIARRRA*"
                     /db_xref="UniRef100_A0A7J7"
                     /db_xref="A0A7J7_9CAUD"
     gene            complement(236055..236432)
                     /locus_tag="PH2015_22_scaffold_0_prodigal-single_269"
     CDS             complement(236055..236432)
                     /product="hypothetical protein"
                     /codon_start=1
                     /transl_table=11
                     /translation="LKDPQATYAARARIIPHRFCSLVAAYDPELPNIWEAHIIFTVED
                     TVKRLELDNWVAIANTTSLPLGKSWMQLGFFEKKAMVKAVNGFISEREKKTNEKTKQI
                     EQAMQDRTPQRSLFHDIALPKAY*"
     gene            complement(236510..236947)
                     /locus_tag="PH2015_22_scaffold_0_prodigal-single_270"
     CDS             complement(236510..236947)
                     /product="hypothetical protein"
                     /codon_start=1
                     /transl_table=11
                     /translation="MSMDSVLYPVKLPSGREVEIRQFTFEDRVYLAKQYQAYAGNNPR
                     EQGYTLEELMAAASIVKINGVPVVDEMGNQVEFGMDPIQHFMSWDPKEVQYFLELFMT
                     IAFIDDKLRAQAQQQAKELMASMATPQVPGGKRSPARAATTMP*"
     gene            complement(237053..>244777)
                     /locus_tag="PH2015_22_scaffold_0_prodigal-single_271"
     CDS             complement(237053..>244777)
                     /product="Putative uncharacterized protein n=1 Tax
                     =Microcystis aeruginosa phage Ma-LMM01 RepID=A0A7J4_9CAUD"
                     /codon_start=1
                     /transl_table=11
                     /translation="VSGNGSIDRTALFTALYEAMRTMPGVYGETALQIGLREGPEIGA
                     SNLLKSLDKLWNPASMFSLMDITGNAMLSSLKGGTGIKSALSDLLSKGTKSSQYLNVD
                     DAGERQAATILTALDITRQLLRDERVTPGDVSMRSDAVEQLVSILGLSEAPSEAITHA
                     MISGLTSNVPSVYLKMDLSYSSTKEPIGTKGTGALQNADLVRPFTQIAKEFSSGGDMS
                     KMRVVLANMLVSTAITQTASSVIKHLLPGDALPIRSVLDPQLFTPLAMSRNLGIYGSG
                     MEDITALKKVYVEYGQSVQSAIEERLTAIASGSGDIRVLGSELSTLLFDAADPSSNQA
                     VRDILGTQWRPKYETSLSSIQDVGRRYELLASKPFAVGEAEAIASQMGHERGIFYLPA
                     IVFDPMPSESGRVIARIDDHSQGTSFFIPGADDLRTYGIQYGSYTDELVRSTLTLASA
                     FSPGTVIGNIFATLSKVRASGSGYVEFTPQEVKAIQEYYVTAYSITERIVEASAGTRL
                     KLEMRTRGFVGTFAASFGIPQGMFLAPEEGMRGSGDVRDSVRRQRLEEVTQALSVDVS
                     KSAMRLLTAERDALMGGMGEKGTSLLQVINEDLEYLSKNPSLQREYAAARLWTTQDAQ
                     HVSTLMEKVQSAGTVEAVRLLQEVKDYTRKRTGSETVPTNAGVRSYMDIVGPRQGNEG
                     NYYAVELGTQLMRSAIGVREQVIERTVNPPTLSSWLRSKGSRSSESILRGMNDQYLTS
                     GPRVERSAIPGFIQPYLISNDLPLLGALSTVPRSGVEELPALGKLSRVAEQRALFTGN
                     YEFVDVKKGTLTQVRELEESIARGPKHLEYQRRSLDRDYQNAKYALTRAENDYGYTQD
                     KLYGYNREGMGLNERVVHLERTLASGKTPYDYRERQLQQEVRTWEWELRNIGREEDKL
                     EAQVRGVSEAMQGKEVEVDREWAHWYEDASLESPYRYVKGVNEALTRQFTSLKEVEGR
                     LTRATKKLDIYSSLSGEQLKGAEEVWTPWRVQEALRNTDPVYMDRYRASLSYLDTAIN
                     SAEGRDKGSLIARKKNIQGEVRLGSDRFGYAWFSANDTIDTLEASRKKLEVMGDRIRD
                     SISRSEAKVDRLMRYLPSNEELAILSRNRKVAEENLLTARTTLQDPSLQNQKDEWRRE
                     REEQLAQARVSKGEAEAKLSSLGAELVTLKANKYSAYTSYVQGLEKYETDKKAWVTQK
                     QGKLDRLKEIVRKQEEGLAQNRTLTKEWEGLGPRREDIRSYVVGGEYYALREQAEAEQ
                     SALDSNLRGQLSNAITAHKSGQWNGAVTGRIETYRIDRSLFQGLGMDGGRELLAGSVL
                     QAKGSVDQLLKHLTDVDTAYGYGPQEVALIGTSRTELETLSSELDTLHKSRNDWTSIE
                     APLARMESLQVSLNTSDVLQATVFRSAPFGSSEIQRQQFSAVGTVGDLNQYLAGQGMT
                     QLDEARNKTLGLLPALSAITMNLGDFDGDPFTVIFSKIGSAMNDRQRLEDRVRANTIR
                     MGMVRREAAASGSEYIDDYIATIDEYKAANTAIASRISRIDSEMGVLRDGLVETYDPL
                     LRKEVASYMGISQSFLTEYQDSPITMEVLPTYLQQGRGLFGGIEGVAHKNSLVAMHAT
                     MEQIYATEDFKGTLKAVRDGASLTEALSPYAADASSILQEVSDNRFKELLTENPNLRE
                     DFLKRMVESIQASPTREVSESLMYGAAQLTTSEGTLSSYSKYMGMGSGASMAPTVYDM
                     LTKTLGVAGGDILGKSYNALVGTLFRDSPLIALSHVLSSNTAMEGMRDYYRGTGIDDA
                     DVDGQIAEVHAEAKRAESLQGFMKSAQQLLRDSIKFKGDTNVLGELQRGHAEYEKHLA
                     LGDEDSARAVLNEMAGKLGPSTGPGLRSYMQLNTLVESSSRSLYTSPLSSVTPDDMSY
                     LNREYKIDSNESIDRLTVEMRDRGYEGDPLVGDVVRYKVARDMRATITAFRYELGSKD
                     NQPFLETVWSGMRGFLGTTDREKGMEDRFRADPSLAHDIGAALSADANSWWGEASSKN
                     KALMLALVDEGRKQTDPIFGETGEGLKDFVTLEVLRKKATAVASGRADGISGIPEGVM
                     NADVTITMMNAAMGDKLSPEATASFMGVMMDYLGSGSKMDDILNQTKGGQAFLELGRD
                     AAGEGMRVVDRADGSTRLVHHGEGLLPDEKYREFTVGGQKYKSPLDWLDSAIAATAAG
                     NKARMLEDTAKAMTGQLRAGAEATWDGTIQNALGASVPEDTVRMKAFTELRDVKVQQG
                     MQVQEASRQAMEEARDPIKMDETRARMGAKMREAAAPLISQALRSQATAIIPRVSLTG
                     MSPGASQANHMRHSQEMHNAVGRMHDMNDMVLGAGLTLLGSLMATGSINENTIGQVVG
                     GTVSMLGYSQMGRPGVNSVLGQAFRARMAHAESKGSSDEGEWVRRWVGREVGFYMGAA
                     ILAPAIMGGAEKLLSKFSPLRLDRPMDMDKYKNWKAAANTIGGAVLSSVLGMVTAAVG
                     GHVAVHGTNLIPSLGVVENFVRNMADTESRRQDMIAERLAQVGEGTVMDGEGDPLRAA
                     IEVSYTMDNPTTDFSAYPMGESDYSAGDDWEVNMVG*"
                     /db_xref="UniRef100_A0A7J4"
                     /db_xref="A0A7J4_9CAUD"
ORIGIN      
        1 GTCAGTACTA ACAATAGGTA ATACTGTACT CCTACTACCT GATACGTCAG TACTAACAAT
       61 AGGTAATACT GTACTCCCAC TACCTGATAC GTCAGTACTC TTTGGTATGG GCCTAGTGTC
      121 TATATCACCC ATGTAATTAC TACCAAAGGC TAATAGCATG GCTACCGCTG CCTCCCTCTC
      181 AGTAAGGGAT GCTAGTATCT GCTCCGCCTT CCCACCACGT AGTAAGCTAC CACCATGCTC
      241 TAGTGAGAAT GACTTCAGGT TAGATGGATT GATGAGGCCG AAGGTATCCT GTGCACTTAT
      301 ATTACCTAGT ACAGTATCAG GCCTAGATGT TCTATCACGT GCTATATCCT CGAAGTAGGA
      361 TGCAGTAAGG AATACTGCTA CCCCCTTGAA TAGGGATGTA CCTGAGTCTC CACGGCTACC
      421 CCCATCTGGT GTCTTAGCCT GTACATACGT CAGGTCATAG AATAGCTGGT TACGCCCACC
      481 CCCCGGCAAT GCCTTCATTG ATAACAGGTA CTCCCTGCTA TCCTCACCAG GCCTGACCCA
      541 CCCCGTGGTA GTGATAGTGG ATACCGATGA CCGGCCCGCC TCCCGACCCT TATTCTCTAT
      601 CATCCCCTCA AGCACTGATC TCTGTCCACG ATCATCGAGG GTCTCCTTCA GGGTATTTAG
      661 ATCACCAGTA GTTAAGTCAG CTAAGCCATA GTTCTTAGTA GTGCCATTAA TATGATTAAC
      721 AACGATAACT TTCTGTAGGG TGGTATCGAA CATCACTATG TCTTGGGCTC GGGCTAGCTC
      781 CATCCCCCCA CCATCTGCAC GGGTCCAGTC CACACCCAAC ATGGATGCCT TCACCTTCTT
      841 AGTGGTAGTA CGTAGGTTGC CCTCCATCTG ACTATGCAAG GGGTTGGCAT AGAAGTAGTC
      901 AGAGTACATA CCCGCCATCT GCACTAAGGC ATACGTGGAG CTAGCAGTGA ACCCCTTCAT
      961 ACCCGTACTC ATTACATCAG AGGATATCGC CCTCACCCTC ACCAACTCCT GCCCTATTCC
     1021 ATCCTCTAGG AAGTCCTCAG ATTCTAACCC TAGTTCCATT AGAGCCCGTT CATACGCCTC
     1081 CATGATGGCT ACCTGCTCAC CACCCATCAC CCCACGCACA CTCATAGCAA AGGCTGTGGC
     1141 TAATACCGTA TCCTGCTCAG GTATTATCCT ATCTACTTGT ACCTGTACTT GATTGGGTGT
     1201 CCATTGGGGG TTAGCCCTTA CTAACTTCTC CCTCAGCCTC TCTTCTAGAC TTCTACGGTA
     1261 TGCACGGGCT ACTGCTAGGA AGTCACCACG TCCTGCTACC GCCTCCCTAA AGGCCTCCGA
     1321 TAAAGTGCCC ATCCCACGCT GGCCCTGTAC ATTCTTCAAT CTCTGCGGGA TCTGTGCTAC
     1381 CTTACCTACA CCCCCGAATA GGTACGTCAA TAGCTCATCC CCACCCGCCT CATCGAATAC
     1441 CGCTAGGGCT CTCTTCTTAG CACTATCAGA TAAGCCAGAT GCTAGGATAT CTTCACGGGT
     1501 GGTGGAGAAT CCTACCCCCA TTGATGATGC AATCCTGTGA TGCATTATTG TAGCTACAGG
     1561 GGTACCCTTC TGCCCGAATA AGGTAAGTCC AGTATCTACA TTAGTACCCT CATTATTAGA
     1621 GCCACCAGCT ACACCTCTAA GCAACCCTGG TATACCTAAT GATGAGAATG GACTGATCTC
     1681 CCTAGGTATG GCGAGAGCCT GTGACGCTAA TACCCCAGCC CATGTACCCT TCAAACCATC
     1741 TACAAGCTCC TGTGACTGTC CTGTCACACC GTACATGGGC ATCCTATGCC AAGCTTGACT
     1801 ACCACTATAC TGCCATGCTT GCGCTGCTAA TAGGTATGGC TCTGTTAGGG CACCACTCAA
     1861 GGCATTGATA CCAGATGTTA GGATCTCCGT GTACGAGGGG TTGGTCTGTG CTACCGTGGC
     1921 CTGTATTACC GCTAACCTGA ACTCGGGGTT GGTATCTAGT AATGGCACCA GTATGTCTAC
     1981 TATGCCACCA GTACCTGTTA TATAATCACC AGCTCTCTGT ACCCTTTTCC TTACCATGTC
     2041 ATTATCTGAG ACAATGGCAC GTGCTTCCTC TAAAGTCTTA CCTTCTAGGT TAAGGGCTAT
     2101 ATGCTCCTCC ATTGAGAACC CATAGGCCAT TGATGATAGT AAGGGCTTGA TACTATCTAC
     2161 TACCGGCTGC CATGTATTCT TATCACGAGT CTCACCAGGG AACCATGTGC GTACCTTCTC
     2221 TAGGGCCCCA TCTACATCAC CCGTCAGTCT TCTCTCTAGG GTATCCATGA GAGTGGTAAT
     2281 GTCACTCCTA TCACCCTCCC CTGCTGCCTC CATTAGGGTA CGACCAGGGG TGAAGCTATC
     2341 CAGGTACTTC TCTACTAGCG TCCTCTTCTC ACCCTCACCT AGACCCGCTA GGTACTGCTC
     2401 CGGCCCCCAT ATCAGTAACC TATTGGTACT CTCCAGTAAC AATGTAGATA CTAATGATAA
     2461 GGTCGTACCG ATGGGGTTCA TTACCGCTGC CTTGTTAGGG GCAACACTCA CAAACGGCTT
     2521 ACCTAATGCC TCCGCACGAC CCAAGAGTAC ATCCTGCCCT ATACCCTTCG ATATATCCTC
     2581 CATCCTTATG TTGAGGTTGG AGGCACTACT GTTATGGATC AATGAGCGTG ATATCAACCT
     2641 ACCACTAGTT ATATCCAGCA CGTACCCCTC ATCTGCACCC ATCGCACCCG AGAGCGTAGT
     2701 ATAATCCCAC CTGAATGTAG GACCCTTCCC TAGGATACGC TCAAACCCCT CCCCAAACCC
     2761 TGCTAGCTTC CTCGCATCCA TTGTCAGTGA TAACCCAGTA CGCTCAGTAC CAGACTTACC
     2821 ACCATACCTA TACGACACTT CCCCCACCCC TAAGGATGTA GTTAGCTCAG TCAGGCGGGT
     2881 GTGTAGCTCA CCTAACCTTA CCTTATCTAC CTTGTCCTCG TACCATGGGG AGGTAGGTTG
     2941 GCCACCTACA CTACCTAACG CTGTCCTAGT GAGGGTACTC CAGTCCTTAG AGAATGACTC
     3001 CCTAGCTAGT GCTAACTCCG CTGTTACCTC TTCTAGGGTC AGAGCATTGG GGCCGTTGCC
     3061 TGTCTTACCA AAGAGTAGTG CTAACCCAAA CTCCCTATTG GTTCTTTCCA CCTCCTTGGG
     3121 ATCCATACCC CACTCAGGTG CATGCACAGA GTTTGGCCCT ATGTTAGATG ATCCAGTTTG
     3181 GTGTGACTTA GCATCACCTG GTGGGGTAGT GCCACCACCT TCTATCACTA GATACTGCTT
     3241 CGAGTGCTGC ATCGGTACCG TCGTCAGCCT GATGTTACCA GAGGTCATCG CTAACAACTG
     3301 CCTAGCATAG CTCTCCGTGA ACCCCTTAGC TAATGCCCCA CCGCCCATGG CTTCATCCAC
     3361 ACGCGCCATG AAGCTAGTAA TAGGGTTACT TCTATCAAAC CCTACCCTTC CCACTAGATC
     3421 TTCTAGTGAG TTCATGGGTA AGTCTGTCCC CTTGAATATC TCCTTAGTTC TCTCATACAT
     3481 GGGGGTGAGG ACGTGCTCGG AGTAGTTCCT ATTGTCTACC GCTAGGAATG CCCTATTCTC
     3541 TATCACTAGG TCTAGGAGCT CTGTCTGGAT ACCTTTATAC ACTGGCCCGC GTACAGTGCT
     3601 GGGGGTATCA AACTTACCCA TCTCCCCCCG TAGCATCTCA TTGAACATAG TATCCTCGTG
     3661 GTGGAGGAGG AATACCTGGT TCAGGATACC GTAGAACTGT TTATCAGATC CATCCTTCAT
     3721 CAAGTCCAAT GTACTACGCA GGTGCTCATA CGTCTCCGCT GCACCCACTA TCTGTCCCTG
     3781 ATTCAGGCGT AGTTGTGATG TGGGATCCCT ACGTAGGGCA TCACGATTAC CTACCGACTC
     3841 CTGTAACTGT CTGTATAACT TATCAGAGCT ACCTATAAGG GTCTCCTGCT CAGGGGTAGG
     3901 GGTCATCCCC TGATTACGGT ACTGCTCCTC GAAGTACTCA CGTGTCTGTA ACCGTCTCAC
     3961 TACCTCATAG TTACTGCCTG CCTGGTTCAC ATCACCACCT ACAGGGGCAG TCAGGTTTAA
     4021 GCTACCTATG ATACCAAACT TATCGGTCAC CATTACCTTC TGGTGGCTCT TCCTATCCTG
     4081 CACGAATAAC TCTATATCAC CTCTACTACC TAGGCTTTCC TTCACCCTAC GGAGCCTCTC
     4141 CAGGGATAAA AGGTTAGGGC CTAGGATATC GAACCCCGTC TGCCCTAGTG CCTTAGAGTC
     4201 TGGTAAGGAT AGACGCACGG ATAGCTTGAT GTTAGGGTTA TCCTTCACCT TCTGCTCCAG
     4261 AGCATCGAGC ACGGTGCGGT TCTGTAGCTG GTATAAATCT ATAACTACCT CACGGTCAGC
     4321 TTGCGCTATC ACGTCCACGA TGAGGCCCAC CCCTGGTCTC CTTATGTATG GATCGTCCAG
     4381 GGTACCGAAG GCACCCCGGG AGGATAAGGT CTCCGCCTCC TTATTTAGTC TCCTCATACG
     4441 TGACTCTAGC TGTACCGGGG GTAGGGTATC CTTACTAACT AAGATATCTA ATATCTCGGT
     4501 GGTACGCTGT TGCAGGGAGT GAGTGAAGGC ATCCTCCTCT GGATCCCATG CACGATTGAG
     4561 GCCTGAGTAT GTGCCATCAG TATTACCCAC ATCATAGAAT GTCTTGAATA CTGAGCGGGA
     4621 TGCTGCCCCC GCCTCATAGC CCTTCTCTGA GAAGAAGTCC CCATGTAATG ACTTCAGGAC
     4681 ATCCTTACCT TCCCCCAGTA GGGCCTGGAT ATCATTACCG AAGGTTGATA TAGCACCCCG
     4741 CCCTAACTGC TCTAGCACGC TCTCAGTGTT GTGTCTAGAA GAGCGTACAT CATTATCTGT
     4801 ATTACCAGAT GAGAGGTCGT AGTCACCTCC TCGTGGGGTG TATGGTTGGT TGGGTGCAGG
     4861 GCGGCTCTTG CCCACGGGAC TACTGGTTCG GGTAGGCTTA ACCCTCTTCC CCCATAGTTT
     4921 ACGGTTACTC GCAGGGCGGG CACTACTGCT ACCTCCCCCC CTCCGCTTCC TACCAAACCA
     4981 CCTCTTATAT AGAGCCTTTA CTTTCTTTAG TATACTCATT ACATCACACA GGTATTAGTT
     5041 AATATGACTA CAGTAACTCA GAGAGATATG CATATTAGAT GGGCTGCAGA TTACATGCAG
     5101 GTGTCTGTAT GGAGTACATA CCAACAACAA CATATTGTAT TAGAGGGGTA CAGTGATACA
     5161 CCACAGCTAA AGATATGTGG TGACGTAATA GAGGATGCTA AGGGATGGGT AGTAGATAAT
     5221 GAACCTACCC CTAGTGATAG AATCATTATT GATATATGGG AGGAAGAGTG GGGTAAATAC
     5281 AAAGAGGTAG TATCACAAGT TAACTTACCA GTTACAGCTA CTACTTACTG GGGTAGGAAA
     5341 CTTACCTATA CCTTACCTGT ACACGCCTTA GATGAATATA GTATGAATAT GTTCGTCAAT
     5401 GTAGAAGTAG GGTACAGCGA TAATGGAGGG CCGTACTGCG GGGCTAGCCT CTACCTGAAT
     5461 CTTACTGATG ATGAAGTGGT AGCTAAGACT TTACTAAGTC ATTACACTCT ACAATTACCC
     5521 ATAGATATCA AGACAGTTAG GGAGGCCATA CAGCCCGGTA TTCGCTACCT AGCAGATACT
     5581 ATACTCGGCC TATCCTTATA GGACAGAGAG TATATGCCAT CCACAGTCAA GCACAGCTTC
     5641 CCAAGTGGTT CTGCCACAGT CAAGCACACC AAGGGCTTCA TTAGATTGGT ATCCAAGAGC
     5701 CTGTACTTGG TGGGATTGAA TGGTCGTATA TATGCGGCAT GGTGTACCCC GTATGGTGTC
     5761 CGCTATAGAA AGGTACGCTA AGCCTGGCGT CCTTGCCCAC TAGGAATGAT ACGGGATAAG
     5821 TAATCCTCTA ACATCTTCCA TGAGTAAGTG TTCAGCGCTG TCCTCACCGT GGAGGGGTGC
     5881 AGTATCTTCC TTATTACTGA TATGGGTTCC CCACCCACCC CAAATAACAT GACTGTTACT
     5941 TCTACCTGTC TCGTATATGG GGGGACCTCC AGTGAATCCT GGAAGTTGAG GGGGGATCTA
     6001 GCTGGTACTA GATCAGAGTA CACAATAGTA TCCCCTGCCA GTACTAAGTA CACCAGGTTA
     6061 TGCCCATCTA GTAAGTGGTC ACTCATCGCA TCACCCCACC CTCACGGCCC ATGTAATGTA
     6121 TGGTGAAGTT GTACACACCA TTACTCATAC ATAGCATACA GATAGCACAC ACCACGTCCT
     6181 CGATATCCTC TGGATCCTCA TACTCAATGG CTAGGAGGTA ACTACTATCA TCACCCTCCA
     6241 ATATCGATAT ATCAATAGTA GATACATCCC CAATGGCACA CTCTATTATA TCTGGTAACG
     6301 CACCACTACT ATCGTGATCC GTTACCTTTA AACTAGACTT CTCTATACCC ACTACCTACC
     6361 TCCTCCTCTG TAACTATACA TGTTTATCTT TCTCCTACCC TGTTCAGCAA CTGGCCTAGC
     6421 ACATAGTACA GGACCTTGTA CTCCCTCAGC ATTCCCCTAT CTATACCACG TGCCCATCTC
     6481 GATAGGATGC GCTTACGGGT ACTCTCCATA TCTACTTCCC TATCAAGGGT GTACATCCCG
     6541 TGTACATAGG CTTTAGCAGC CTTAGGGCTT AACCCCTCGG CTTCCTGCAA CACCCCCATT
     6601 AACTCATCGG TTTTCCTAGA CACCATATCT ATGACCCACC TCCCAGTCGG GGATCTCCGA
     6661 TCACCCTCGT GACCATCCTT TAGCTCTACC TACATACCCA GACATCTTCA CCCTCTCCCT
     6721 CGTGGGATCA TTGGGGAAGT TAGTGGGGAC ATCATACCCA GGGGGGGTAC CTATACCTAA
     6781 TGATTGTATT AGGACATCAT CATCCTCATC CTTACCCCTG GGGCCGGGGC TATGGCTTAC
     6841 CTCTAACACG GTCTCCCCAT ATAGGGGTAC CTCTACACGC TCACCATAGT CTAAGGTAAA
     6901 GGTTAACTCT GGCTCTAGTA TTAACTTCCT ATCCTGGCCC CAAGCTATGG CTTGGCCCGT
     6961 ACTAAGGGTA TGGGTAGGGC CGGGGTCTAC CATAGGCTCC CTAATAGGTC TTGGGATAGG
     7021 GGCAATACCT GTATCCCTTA TAATCTGCAT TACTACTTCA TATGGGATTA CCTCAAGGGG
     7081 GGGGTCTATC TCCTCACGTG TGGGGCGGTA CATTGATAGG GTAGATGACT TATCCTTACT
     7141 CCTAATCTCC GTCACCCTTA CCATGTCCCT ACTACGGGTC CACTTCGTTA GTGGGTCGTA
     7201 AGAGCATAGA TTGATAACAG GGATAAGGGT CTTCACACGA TAAACATCCC CGAGTGATGG
     7261 TAGTGTTACT TCCTCCACCT CCGAGTCCTC CGCCTCCTCT AGTAGGGGGA TGGCATACTT
     7321 CCTCATGAAT ATCTCCCCTG CCCGCAATAG CTGCTGCCCT AGCTCCCATT GCCCTAAATG
     7381 TGGGTACTCC TTACATATAG AACCATGCTC TATATCCCCC ATATCGGGGA TGAGGTCTGC
     7441 TATACCATCA CTCATTCTAT CAGGTACTCC ATACTAGCTG TCACTATATG CCCCCCACAT
     7501 GCTGTTAGAT CCCCTAGGCG GGCTATAGGG CGACCATCTA TTAAGTGGTT ATAACTGCCC
     7561 GTCACGATAG GGCCACACGT TGTCAGGTCC CCCACACGGG CTATGGGGCG GCCCTCTATT
     7621 AGATGGGTAA GGCTGCCCGT TAATATGTGC CCTGCCTTCT TACAGAGACT ACATATCACC
     7681 TTATCTCCCA CCCTTGCCAC ACCCCTCAAT ATAAAACCGT GGGTTCTGTA CTGCTAGCAG
     7741 TAACAGTTGG TACTGCCGTA TCAGGTACCT CTACACCACT CTCAATATTA CCTACTAGGG
     7801 TACCCTTGAA TGACTTGAGG GTTAGGTTCT GGCCAGGCAT TGGGTTTACC TCGATAATCT
     7861 CAGGCTTGAA TGTAATACGG CTAATGCCTT CCCCTACCTT CTTCTTGGTC TTGATAGAGC
     7921 TACCCTCACA GTACAATGTC AGTGGTGGCA TATCCGTGAT GGCCTTCTCC CCGATTAGGT
     7981 CACGCGCTAC CCTCGGGGAT AGGTACCTCA ATACCTCAAA CCTATCGATT ACCCCTAACC
     8041 CAATAGTCAC CACGCTACCT TCTACTGCTA GATCGATAGC CTTACCTAGT AAGGTTTGCC
     8101 CCCTGTATAT ACTGATTCCC ATCATCACTG GCTTCTTAGT CATACCGTTA CTCTCTGATA
     8161 GTACATATAT ACTAGCACTA CTGGTACATC TTCCGTGGCA AGCAGCGAAG CGCTCGACCA
     8221 GCGGGAGGTG CATACTCCCT AGCATTCTCC CCATTAATAC ACAACAAGTG AGCATTATGA
     8281 GACGACGTAC AGTTGAAGAG CATACCATCC TCCTAGCTAC CGTGGGCAGC TATGCCTACG
     8341 GCCTCAACCT CCCCACCTCT GATATCGATA TCAAGGGTGT ATGCGTAGCC CCTATAGATT
     8401 ACTACTACGG GGTTAAGGAG TTCTATCAGA AAGATGGGGG GTGGGATAAT CCACATGATC
     8461 CCCCATCTGG TCTATTCCCT ATCCTCGGAG GGGTGGAGGA TTGCACTATA TATGAGCTCA
     8521 GGAAGTTCAT ACACCTAGCC GCTAATAACA ACCCAAGTAT CATGGAGATG CTATGGCTTA
     8581 AACAGTACGA GTACCTAGAG CCTACTGTGG GGCGGGAGCT AGTGAACCAT AGGACTGCCT
     8641 TCCTATCCAA GAAGGTTAAG CATACCTATA GCGGGTATGG GTATGCACAG CTCAAGAAGG
     8701 TGCATACCCA CAGGAGATGG CTCTTAAACC CACCACATAC TAAACCACAA GCTAAAGACT
     8761 TCGGTATCGA TGACCCGCAC CTACCCCTTA CTAAGAGTGA GATGGGGGCA TTCCTGGAGT
     8821 ACATCCTCGT CCTCACAAGG GATAGTATTG AGTTCATGGA GCCCACACAA CAGCTAAGAA
     8881 AACTCCTACT AGAAGATATA GACCTCACTG CTATCGTTAA GCAGAAGCCA TTGGGTGAGG
     8941 ATGTCATACC CTACGTACAA GAGATGACAC GTGGTAGTAA AGACTTCATA CAGTTACTAC
     9001 AACAGAGCCA GGCCTATAGG AAGGCTATGA GTAAGTGGGA TGCGTATCAA CAGTGGAAGA
     9061 AGGGTAGGAA CCCCGAGAGG GCTGCACTGG AAGCTAAGTG TGGGTATGAC GGGAAGCACG
     9121 CAGCCCATAG TGTACGCCTA CTACGGCAAG GGCTTGAGTG CTTGCATAAC AAGGAGCTCA
     9181 TTGTAGATCG TCGGGATATC GGTGATGTCG AGGAGCTACT CGCTATCCGT AAGGGTGACT
     9241 ATAGCTATGA GGCAGTCATA GAGATAACAG ATGCACTGTT CGTATTACTG GAAGAGGCAT
     9301 ATGACACTAG CACCTTACCA CATAACGTGG ATAGGGAGCT AATACATGAC CTCTGCTCCA
     9361 GATGGGGGCA GGACTATCAC AATAACCATT AGGAGATGAT TGCATGCTGA TACTGAAACC
     9421 AGACATTACT GTGGAATGGG ACAGGGGGTG AGCCTCGCTG CATTCAGTTA CCTGTACATG
     9481 GATACCCATT CTGAAGCAGA ACTTAAGACT AGGACTGTAT CTAACAATGG GGACGTGGCT
     9541 ATCCCTATAG GAGTGACTAT CAGTGAAGGA ATACTAACCA TAAGGGATGA GCATCTATTG
     9601 AAGCACATGC CTGGGGTATT AGACCTTCTA AGGAAATGGA TTACTACTTA TGATCTACAC
     9661 CAGAAGTGGT TAGAAGAACA GAGTATCTAT AATAACCTTA TGGATTATGT AGACCTACCA
     9721 GATGCTGATA TAACAAAGGG TAATGGGTCT GCATGGTTCT CACTGCGTAT GCCGCCCTCC
     9781 GGTGTACTAC CTATAGTAGT AATAGTTGCA GTGTATAGTA CTAAACCCCA GGCTCTGGTA
     9841 CAACTACAAC TAGATACTGG GGAGACTGAT GATGACTGGG AGTCAGTGTT ATGTACTATC
     9901 TCTAGTTATT ACCTAGACTT CCCCATAACT ATGGATACCC TCAAGGCCAG CATGTGCAAA
     9961 CCCTTCCAGC AGTACCTAGA TTACTTACAG GGATAGACAG ACATTGATGC CACTGAGTAT
    10021 GGGGGTCAGT AACCATCTCC CATACTTATC TCTACCATGT ACCTCCGCTA CTATCTCAGT
    10081 ACCCAAGGGT AACGCCTCCG CTAACCTATC CCTAGCTACC TTACCTTCTA AGGTCTTTAT
    10141 CTCCGCTGCA TCGAACTTAT ACAGGCGGGC CCTTGCCTTC CTAATCACTA GCATCCCACT
    10201 GGGGTCAATA GATAAACCCA TACCTAACCA TGTATCTGAT ATGGATGGTA ATGGCAGTAC
    10261 AACGGTTACC CCTATGTATA TATCCAGGAT TAGGGTATCA CCATCGACTA TACGCTTGAC
    10321 TATGGCAGCA TGGCGCGTAC TCTTGATTGC TGCACGCTTA GCTATTGCCT TCATATTATT
    10381 AGGCCTACAT TAGTAGGGGG TACGGGATAA TGGTACTATA ATTGATGTAA CTCTACAACA
    10441 ACATAACAGA CTAATGATTA ACTTGGATGG GCTTAAATGG GTTACCTACA AAGGTACAGA
    10501 GTGGACTATC GCGGGTAATA TTACTACCGA TAGAAACCAT TACAACAATA AGAAGAAGCA
    10561 CATCACCAAA GGCTTAGAGT TAGGCCTTGG TGGTGCAGAA CTAGCTGAGT ACAAAGCCCT
    10621 ATACCTAGCA GCACATGGTG CTGTGTTAAA GTGCCCTAGG TTAGTAGTGA TAGATAGGGA
    10681 GAAGGTATTA GCCTATGCGG ACTACTGCAG CGGGACTGGC ATTATGAGTA GTCCCATCAT
    10741 GTCTAATACC GTTAGTACAG AGGACACAAT ACAGGAGATC GTGCCTGATG TTGTACTGCA
    10801 GGAGCTACTA AGGATTACTA AAGATAAAGG TCTGGACTGG GTTAGATATG ATAACTCTCT
    10861 GTACCTACCC ATGGTACAGG CATCACTAGC TAAGGATATG CAGAGTGATG ACTACAGTAA
    10921 TAACTGGCGG GGGTGTCAAC CTGAGCTTCC AGGTATAGCT AAGCTATTAG ATGGGATAGA
    10981 GCTACAGTCA TTCAAGACGA GCTATATAAG GGATCATGGT ACCTGGCCCT TTCCACGTAC
    11041 TAGATCCCTA TGGGTAGGTA ATTGGGAGCA CGCTTATGCT TACTTGGTAC AGGGGAAGAG
    11101 CCCCACCGCT ACCACATTCC AGACCATGGG CGCTAATAGC ATACAGCATG CTATCGCCCC
    11161 GTCACCTATA TCCCAGCGGG CAGCAGCACC TGTGGTGTGC TCCGCACCAC AATGTCCTGA
    11221 GACCTGGCCC TCGGAAGAGG CGTTAGTGGA TAGGGTGTTT AAGTTGATGG AGTTGAGTAC
    11281 CATCAGTATG CAGAGGGAGG CCTGCCTGTT TAACTCTCTA GGTAGTACCC CTACCACTAG
    11341 GAGATTGGAT GCCATAGAAT ATATCCCCCC CGATGGTAGT AACCCCGCTA AGGTTCACGT
    11401 ATATGAGTTC AAGAAGGGTG GCATCACTGC TATACATGTA ACCGAGACAG TGGCTGCTAA
    11461 GGGATACATA CACCTAGTCC GGGAGAGATA CCCAGATGCT AAGGTCTGCC TATTTATGGT
    11521 AGGTAATACT ATAGACCCCC AAGCACAACG ATTGCTGGAT TGTATGCTAG GGGTAATGTA
    11581 TCTCCCTCTG AGCACATTGC TCAATAGAAT CCTCAGTAGC ATTATTAGCT CATGGCCTCG
    11641 TGAGGGGCAT TACCAGCTAC GGACACACTT CCTAAGCAAG TTCAAGGATA TCCTACCGAC
    11701 GGAGATGCTA TCAGGGCCCG TCATGCATCC ACAGATCGTA GCTACATATC ACAAGCCTAG
    11761 ACCTATCACA ACCCTAAACT AACAGCATGT CTCTATCTAG TTGTACATCC ATCACTACTG
    11821 CCCCTACAAC CGCTGATGCC ACACACACTG TGTGCAATGG TAGAAGTATA GTGACCACTT
    11881 CCTGGGTACG CGCACAACCT ACCTATAATG GTATGCATCG TGGGCAGCAC AGTCTAACCG
    11941 CATGCAGTGG CTACTCTATA GTTGTAGATG AAGATGTATT ACAACCCCCA GCTCCTGTAA
    12001 CCCGTTATGT ATATCTAGAG CCATTGTCTT AGTGGATGCC CCATGTTGGC AGCACTGTAA
    12061 CTTGTGTATA ATGGCCTGTC CCTACCTACA GGTGCATAGT AAAGGGGGCG GGTTTATTAT
    12121 AAACCCGCCC CCAATGGTTA AACCATGAGG AATTCAAACC TCATGCTAAC TATAGCACAA
    12181 GGTTACATCC CATGTTCATA ATAAAAGAGG CGGTACCCTT TACAGATACC GCCTCCTCCA
    12241 TGTTATAATA GTAGTGTTAC TTACCCATTA CTAACATGAA TACATTAAGT ATAACACAGA
    12301 GCGCTGCATA CTGCAATCCA ACTGGTAAGA ATAAGAGGGC GATATATACC CTCAAGGCTC
    12361 AAGGGAGGCG GGTAGTCAAG GCATCCTCCA AGGAGCGGGT GCTGCGGTTG AGGGGGAAGA
    12421 GGGTAGCCAA TAAGGCCCTA TTTAATAATG AGATGCTGGT ACATGACCAT ACCACAGAAC
    12481 CAGTGACGGG TGCCAAGCAT ACCACGATGG TGAAGGTGGG GATGCTGTAC CGGGGTGCTG
    12541 AGAGGACGTA CATGGTGCCC GTCATCTGGA AGAAGGATTA CCGGGGTAAT TATAGACGCC
    12601 AGATCACTAA GAAGGCATTC CTTGCACTAC CACGTGAGCT ACAAGATGTG GCAATAGCCA
    12661 TGGGGGTAAG TGTGAGTGGA AGCCTGATTA CCTTCTCACG CTGTATCGCA GCATGGGCTG
    12721 GGCATAGGGT TAAGGGGATG CATGTACATC ATGTGAATAT GGATACCACC GATGATCGCT
    12781 TGGGTAACCT TTGGGTTATG ACCCCCAAGA AACATGCAGC CGTGCATGCT GATAAGGAGG
    12841 ACCTGGTGTG GGATGCGGAT TGGTTTGAGT ACACCTCCTG CTATGCCGGC ATGCTGCAGT
    12901 TAGATATCGC AATGCTTCTC AGTGAGGATG ACTATGCCGA GGACTTAGAG CCCGACCCTT
    12961 CAGAAGAGTA CTGGTACCAT GAGCACTCGG ATGAGGCATA TGCCCTCATG GGGGATCGCA
    13021 CACCGTTGTC TGATGAGGTC ATCTCCCTCA TCACGCAGCT ACAACAGAGT GTGATGGGGT
    13081 GGGGGCCAAG ACCAGTGATG TTCGCAGTCT AGTAATACAA TTACACAGTA CAGCGTAGCT
    13141 GCCCAAGCAT CTCCGATGCA GTAAGTAGAC CTAATACTTA TACCGTAGAT GGTGCTGGCT
    13201 TTGCTGTGGG ATAGGATACG TATAACGTTA GGTAGAGACC ACAAGGAGGT TTGTTATGAT
    13261 GATGAAGGAG ACCAAAGGGA TGAAGTTAGT AAGTAAGAAA GTGAAGTGGG TGCCAGGTGA
    13321 GGGGGTACGT AGCATCATTG AGCTGAGTAC ATCCATCCCA TACTTCTCGG GGTTGGGTAA
    13381 GATGCTGACC ACAAAGTATA ACCATGAAGT ATGCATTACA GGTATAGATG AAGCCACAGT
    13441 ATCACTCAAG GTTGGGGGCC CTAACTCTGA GAAGGATAAG TGGGAGGCAG ACGTGCATGA
    13501 TTGGCTAGCT ACTACAGACT ACCTAGCTGA GTGGGAGAAA GAAGCCGCTA ACTATAGGTA
    13561 TGTAGTATCA CAGGTAGGCC TACCCGCACC AGCAAGCCCA TGGGGTGAGC ATATAGCATA
    13621 TACATCCTTT AGCGTGGATT ACCATGTTGA ACCATGCGCC CTATGCTACA AGTTAATGTT
    13681 AGGGCAGGAT GCTATGGCCT TATCAGTAGT AGTTGTGGCT AAGTATGATT GGGTAACAGC
    13741 TTATGTGGGG GTGCTAGAAG ATAATGACTG CGAAGGATAC AATAGCTATG TTGGTATGAA
    13801 TGAGTATAGA CTCAGATACC CAGTTACTGT AGATAGCGTG AAGGCTGTGC TAGGGCCGGC
    13861 TATTGATGCA TTCGTAGGTA AGCTGCGGGC GTTAGCTGAT ATGGATGTAG TGGTAGAAGT
    13921 AGATGAGTAC TACTAAGTAA TGGGTATAGC TATGATTGAT ATAGAGTTAG CATTAGCTAT
    13981 AGATGCCGAG CATGTCTCCC TAATGAATAC TAAGATATTG TCCATAGCTC AGGTATACCC
    14041 ATTCGGGAAG GCCTCCCTCA ATAACTTTAT GGTTAGCTTG GGGGAAGTCA CCAACCAGGT
    14101 AATAGTACCA GAGATAGGTA CTGCTAAGGC AGGCTGACGC ACAGTCTGCA ACTACAACAA
    14161 CTACTAACTA GGAGATACAT ATGCCTCTGT CAACACTCAT GCCGATCCTA TTCGCACTAG
    14221 CATTGTGCGT ACTAGCCGCC CCTCCCAAGC CTCCTGCTAA GCGTAAGCGT GATTCAGGGG
    14281 ATGGTGGGAA TGGGATATCT ATCAATATAT ACCAACAAGG TTCTACCATC CCTCCGAAGG
    14341 TTGTAGTGCG TGATAGTAAT AGTAAGTAAG GAGGAATAGT AATGTACATA GAGCTTGTTA
    14401 GTTATAGCAA CGTGTGGGAC GGGGATAATG GGGTAGTGAT GACTATCAGG GCTAAGGTAA
    14461 CGCCTGAGTA TACTACCGTG CCATTACCGG TGTACCCGCC CTTACACCAG ACTGATAGTA
    14521 CAGAGATAGA GATATCTATA TCAGGCTTGG GCGAGGTCAG GGTAGCGCTC GACCAGCGGG
    14581 AGGTCAGCAT AACGTCAGAG CACAACCAGT ACATGCTAAT GTCGTATGTA CGAAGGTGGT
    14641 TAGATAGTAC CGGCCTGCTA TTAGAGTGGG GGAAGGAAAC CAGTAGGTAC GTGGAAGCAT
    14701 TATCACGGGT AGACATACCA TTCCGTCCAC AACGACGGGG TAAACAATAT CTATCCTATT
    14761 CCCTCAAGAT AGGTCATGAG GATAGAACTC TAAGACAGAA TAGTAGGGCG TTAACATTAG
    14821 ACGTGCAGGT ACACCACCTA TCTACCTATA TCACTATTCA TCTCATAAAT GACACCCCAC
    14881 TATTCACATG CAAGGGCACT ACTACGAGTA TTGCTAGTGT TATAACCAAG GATGTTATTA
    14941 CTGTGGATAC CTTGAAGGCT GTAGTTATCA GAGAGCTAGA TAAGCTATGG GGTATAGTAG
    15001 ACCTACCTAT GACTGTATAC CCATTACACC ATGAATAAGG GGGGCAGGCC ACATCAACCA
    15061 ATAAACTCAT AGGGGGTATA GAGACATGAG ATACGTAGAC ATTAAAGATA TAGTGATCGG
    15121 TACTGCCGAT ACCCTAAACC TAGTGCCAGG TGAGGTAGTA TATGACCTCC TGGGGGGCGA
    15181 CCTCCCAGGC ATTACAGACC AGGATTACCT CATAGGTATT GAGGTTAAGG GTATAACTTG
    15241 TGCGACCCAT GCCTATATGC CTGACGTGGA TGGAGATTCC CCTTACACGT TGTACCATGT
    15301 GTGCTCTATC TTAGTACATG ATGTACCCTC GTTATTCTTC ATCTATGAGG GTGATACTGG
    15361 TGCTACCACC TACGTTCTCG ATTGGGGATT GGCACAGATC TTCATTGACT TACTCAAGCA
    15421 ATGGCTGAGG GCTGAAAAGC TTAGTAGTAA TAGCTTGGTT AGTTGTATAG CCGAAGATGT
    15481 AGGGGTACCC ATACTTACGT CCTATATGGG TATGAGTATA GAGTACGGGG CCGGCCCTGA
    15541 AAGAGGGATT AGTGGTAATG ATTGAAGATA TAAAGGATTG GGTAATGGCT ACCGACAGGC
    15601 CTTTGCGTCT GCACCTTATG TGGCTTGGTC TGGAGGAGTT ACACTTCAGT GATGGGGTAC
    15661 ACTACTACCG TATGATGGAA GGGGATTCAT GGATGGTAAG TGTAGCGCGT ATCAATGGGT
    15721 TCTGTAGGTG GGGGCCCGAC ACTGATTACT ACATGATGCA ACTGCCTTGT AGTAAGCAGG
    15781 GACTGATAAG GTTAGTTAAG ATATGCCAGC ACCTGACTAA TAACTTAGAT ATCCACAATG
    15841 ATGATGACCT CCCGGTGGTC GAGCGCTACG CTGACCTCGG GGCCTTAGAT ATAGGGCCAG
    15901 TGTACGAGAT AGAAACTACG GGGCTAACTA GGCTGGAGAT ATTGGATAAG GTAAGGCGGT
    15961 ACCTAGATGC AGAGATCAAA GCTTGGGTAA CTTTGGGTGA GGTCCCGCAT CTAAAGGATA
    16021 TAGAATCCCT AGTGGATATA GTTATAGACA GCGCACAGCA CTAACACAGA ACAGTAATAG
    16081 GAGCATAGGT AATGTACATA GAACTGATTA GTAAGACCTG CCGATGGTGT GGGGATAGGG
    16141 GTGTAGTGAT GGATATCAAG GTGCGAACCT ACGCACGTGA CTTGACTACC TTGAACGAGC
    16201 AGGACGTATT GAATACACAT AATGCTGGGA CAACTATTGG TATATACATA TCAGGGTTAG
    16261 GAGAAGTAAC CACTAGTGAA GATGCATTGC ATCGTAATTA CGTCACCTCT AATTGGTCAG
    16321 GCGTTATGGC AATAATCCAG CAATGGTTAG TAGACAGCAA CCTACTACAA GAGTGGGGGG
    16381 AGGAGACCCG TAAGTATGCA GCAGCTCTAT CACGGGTAGA CTTACCATGC AGTCCCGAGA
    16441 ATGTAAATGG TCAGTATCGT AAGTAATTAC GATACTACCT GAAGATGGGC GAGGATGGCC
    16501 TATATATCAC TGCCATGATT CAGGTGACAG AGAAGCATGC AGTCATTAGT GTAGGGCTTA
    16561 GGGATGGGGA TGATAAGTAT GACGATAATA CCAGCATTGG GTTATATGAG TCTACAATCA
    16621 CCGGCCCCGT TAACACTGAT ACAGTGAAGG CTGCGGTATC TAAAGTACTA GATAGATTGT
    16681 GGGATCTAGT AAACGCACCA TTGGTTAAGG ATTGATAAAC ACTAAGGAGG ATGTGATGAC
    16741 TAAAGCGTTA TATGGAGCAA TCGCTAATGT GGGTATGGTG GCAGAACCTA CCGTATCCAC
    16801 TAAGGTACCA AACACTAGTG AAGCCTTATC TACCGAGACA TGTGCTGAAG GTGAGGAAAG
    16861 GAAGCTGATA GCATTAGTAG GGCGTGCTGG GACAGGTAAG CATACATACC TGGAAGAGTA
    16921 TTACCGGAGG TTAGTAAGTA GTAGTGCCCC CAAGCCTACC GGTGCCGGCC GTCCATCTGA
    16981 TTATACGTTA CTAGGGTATG GGTTCATTGA GAGGATGGGG CTGCACCCAC GAGAGCAGCA
    17041 GGAGTACATA AAGATGATTA AGGGGGACGT AAGTATCACC CTACCCAACC CTTACATGTT
    17101 CGTGACCTAC TCCCCATACA TCCTGGATGC CATGGGGTGG GAGATGGCAC ACAACGTGAT
    17161 ATGCTTCCAC AGGAGTGAGA GTACGGGTAG GTTCTACCGT GGGTCTATCC AATGCCACCC
    17221 CGAGAGCGGT TGGAACGTGG GTACTGATGA GACTATCACG TTAGGTAAGT TCTGGGATGC
    17281 AGTGGGTGAG GATTGGCTGG AGGAGTATGG GGAGGATGTC ACTGATTATG GTACACAGTT
    17341 ATGAATGACC AACATGAAGA GGAGACCTTA CTACTTAATG CTGCACACGT TAAGTTAGCC
    17401 CGTACCCTAT TAGATGTTAC CTGTACTAAG AGCCGGCTCT ATGAAGTATT ACCACCCCCT
    17461 AGCCTTACTC GTGTATGGGC TGAAATAAGA GCCTTCGGTA CCTTACTAAC AGAAGTATTA
    17521 GTGAGTAGGG GTTATGATGC AGTGCTGGAT GTTAACCCTG GGCAAGAAGT GGCAGAGATT
    17581 ACGTTACCAA TAGTATCTCC GACAATGCCA ACTGTAGACC TAATCATAAG GTATTGCTAC
    17641 ATTCATATAA AGGATGATAA GCCCTTATAC CAATTTGGTG TGGAGTCTGA GGTAACATCT
    17701 ACTGTGTACA ATTATGCTAT GGAAGCATCA TACCCTACAA TTGATAAGAT ACCAGAAGTA
    17761 ATGGATTGGG TACGTACAAC TAGGCAGTGT CGCCAGTGCT ACTTTAATGC TAGCAATGGT
    17821 ATGTACTGCG GTAAGGGGTT AGTGGCTGAT GGGTACTGCA CTGAATATAA GAGTAACTTA
    17881 CCACAAAGTT TCCCACGCCC AGTAAGCGGG CTGTAGTTTA TTCTTATAGG CGGGCTTACC
    17941 ATCCTTAGTC TTAATAGCAC CATGGCGGGC CTTATAACTA GCCTGCCTCT TCTTATCGTG
    18001 ATGCTGGGTC ATATCGCTCA TCGAGCTATC AGGCATATAC AGCCTTCTTC TTACCCTTCC
    18061 TCCAGCTCCT CACAGGGCGG TTGGGTGTCA TACGGGTCTT AGTACCCGGT ATCAGTGGAA
    18121 GCTTACGCTT CATAGTAATT AATCATAGGT AGTAGAATGA GAGGAATCAT AGAACAGGAT
    18181 TACGTACAGG CAGGCCTTCC TACAATGGAC TCCTACCTCC TCACCCTAAT GCTGGATACC
    18241 GGCATCACGG GTGAGGAGTT AGCCTCAGTA CTGGAATGCT CTGTAGAGGA GCTATACGAG
    18301 CTCCTAACGG GTGTACGTGC CATTACCCCT CAGGACATCG CGGCGCTAGA GAAGGCATAT
    18361 GCTAATGCCT CACATACGGC CTTTGTTGTA GGGTGCCAGA TGATGACAGC TATACAGAAC
    18421 ATAGGGTAAT AGGTGAATAG CTATGTGGGT AGAACAGACA TGAAGATATA TCAGATCCTG
    18481 CAGGAAGGTG TGGAAGGTGG GTATGTGCAT GCCTTACACG AGGGCGCGGC CCTAGCAGAA
    18541 GCACAGCGTG TGATAGAGGT GAGGGTATGA CTCAAGAGGA TAAGTATTAC CCTCCTGCTG
    18601 GAAGATGGCT GTGCCAGCAC CCTGATAAGG TATACGCCCT GTACAACCAG CATACTGACA
    18661 CATACACCGA CCAGGATATA CAGCACGATG CTGATAGGGT GCAGATGCTG GATGACCTAT
    18721 GGTTCATAGG ATTCAGTAGT GCGCTACTAT GGAAGACTGA GCACCCAGGT TATACTGGTG
    18781 AGGAGGAGGC TGCAACTCAG GATAAGTACT ACAAGTTAGT ATTCGAGGCC TTCTGGGGTA
    18841 TAGCCTAGGA TATCAAGCTG TGGTTACCAG TAATATATCA TGAGGGCTGG GGATCCCTAT
    18901 TGAAGCCTGA TATAGAGTCT GACATGAGGT GCTTCTTGAA TGCTTACCTA GAGGTTCACC
    18961 CTAGAGAATT AGAATAGCCA TGAAGATAGG TTTAGACTGG TGTTCCATGA GGATACCATA
    19021 TGCAGATAAG GTGGAGTTCC TCAAGGCCAA CCCTGAGAGA CTTATTAGTG TAGTAGTAAA
    19081 TCACCACTAT AATGAATACT GCCGTAGCCG GTGTGATGGT AAAGGGGGTG AAGAGGGTAT
    19141 TGGGAAGAGA ATACCATGTA TCACTTCAGA GTGGTGGGAT ATAGACTTCA ATACTAGCCC
    19201 ATATGGTGAG TACCCCTATA AGACGGACAT ATATATAGGT GCTCGGGAAA CATGGGGTTA
    19261 CCCCACCGTA ATAGGATTCG CTAGCGTTAA TACTAAATGG GGTAATCCCC ACCGAGTATT
    19321 AACAGGTAGT GAGAGGGAGC AAGTATTAGC ATACATAGAT GCAGCAATGA ACTCTTGCAC
    19381 ATGGGATGAG GAGATTGATA GGCTTAAACA GTTATGGGAT TACATGCAAA CCTTGAGAGT
    19441 ATGAATATAC CAAGGAATAA GTAGGGGAGT AGTAAGCCAG TGCCGCAACA GTATACACAT
    19501 AATATGGTGG ATAGGTATTG ACATATGCCC ACCTCCTTCG TCATACTGTG CGTAGTATAG
    19561 TTAGTAGGGT CCAGCAGACA TCTGTAACAA GATGAGGCTC CACCACCTAT ACCTAGTATA
    19621 TCTAGTAATA GGTCAAGGCA TGCCGGTAAG AGTGTTCTGA AGTAGACCCT ATTGAGGTGT
    19681 TCTACTAGCT CCTACTTAGG TAGGGCAGAT GGCGGGGAAG AATACTGGGA ACTCACGGGT
    19741 CTAATAAGCC CGACTAGGGT GGTCCAATTC CAGCCCCCCG CTTCCAATCC TAGATAGTTC
    19801 AGTGGCAGAA CGGGGGTCTC CAAAGCCTCA TACGTGGGTC CGATTCCTAC TCTAGGTGTT
    19861 ACCCCCAGAA TAGCTTATCG AAAGCGTTCA CCGAGTAACC ATGGGGGATG TAGCTCAGTT
    19921 GGCACGAGCA GGCGATTACT TATAGTCAGT CGTTCGTGGG TTCAATTCCC ACCAATCCTG
    19981 GGTAGCTCAG AGATTAGTCC TTCTTTAGGA AGTAATTTCT AGGAGGTAAG TCTGTAATAT
    20041 CATACTGCTT ACACCATTTA CGTACAGCAG TATCAGATAC ACCATATATG TTACCTAACT
    20101 TAGTAAATGG ATGTTTCCAT ACTAGATCTT CTAACTCTTC CTTAGGTGGG TGTAAACAAC
    20161 GCCTCCTGGA GAAGGAGCTA CACTCAAGGG AACAGTACAA AATCCTAGAA GCTTTAGGCT
    20221 TAAATTGCTT ACTACAGTTC TTGCATTCCT TCAATCCCAA TACTTTATCA GCATATCGCT
    20281 GATGTAGGTC ATAAGGTTCG TATAGCTTTG CATGAGTCTC TGCATGACAG TTAGCGCATA
    20341 AAAGTTCGCA CTTATCTAAC TCTGCTTTAT ACTTGTCCCA CGATCTAGTC ATACCCCTAA
    20401 CAGATAAACT AAACTCCTTC TCTGCAGGGT TTCTATGATG AAAATGTAGA GCACTCATAC
    20461 ACTTATTGTA TCCACAATTA GAACAGGCCC CCCCCTAAAT GCTGGATGGC TCTCACTTTC
    20521 ATAGTCTTTC TACGTTTATG TACAGCCGCA GATCTACATT TCTTACACTT GGGCCTACCC
    20581 TTGGTATCTA AAACGTGTGC TGTTGTGCCG TGAACACTGC ACACCTTGGT AATTGAATTA
    20641 TCCATATAGA TTGAAAGATA GTGCAGTATA CTAGTATATC ACAAGGAGTG GTCGTAGGTT
    20701 CAATCCCTAC CCCAGGAGTT ACACATTATA ATAGGGCCGG CCTCTTCAAT GTAAGGGCCG
    20761 GCCTTGTTTG TATCTATTCA CATATAACCA TATAACAACT ATGAAGCTAA GGGAAGTGAT
    20821 TGCTTGCCTC GGTGCGTGTC GCGCTGGTGA GTACGTTAAG GACTGTGACC ATAGGGGGTA
    20881 TACCTCCATC ACCCTATATG ATCCACACTC GTGGAGGAAT GATCCTAGAC AGTTACAGTT
    20941 CGACTACAAG CTCAAGCCAT CTACGGTGAA GGATATGTTA GAGGTACTAC AGTCACCCAT
    21001 TGGTGTAGAG TACTGGGACT GGAAGGGGAA CCAGTTCCTA ATGAATGAAG ACTGTGATGT
    21061 ACACTTAGGT ACTGCTGGTA TGAGCGGTGA ACCCCTAACA AAGCTACTCC TGCAACACAT
    21121 TCTAGGATAT GTTTATGTAC AGGACAGTAT TAGTAGTTAC GCTTACCCGT ATCTAGCAGG
    21181 TGATAGGAAG AAGCTAGCAG ATATGTATAA GATACTGCAT CAAAGATGCT TGGACTCCAA
    21241 AGGAGTACTA ATGCCTGCTA CTGAGGATAC AGATATGACA CCAGTGTGGG AGTTGGCTAT
    21301 AGCTATGGAT ACCAGGGTTG GACATCACTC ACCAGAGGGG TTCCTAGAAG ACTTCCGTGA
    21361 GGGTAGAGCT AATGGTGACC TAATAGATGC ACAATCATAC TACGAAGACC TATGCGCCCG
    21421 ACTGGGTGAG GTACCATACC CATACACACT TGGACCAGCC CATGATTAGA TGTATATTCA
    21481 TCCTCCACAC ATCAGGGAAC ACCCTTGAAG AGTTACCTTT CAGTACAACG GAGTTGTCCA
    21541 AGCATCTCCG ATGCAGTACA CTGGAACCCA TAGCTAAACC ACCCCACTTA GATTATGGCT
    21601 ATAAGTATCT ATCAGGGCAG TACTACCATA TACCCATAAT ATGGTGGGCC TCTGATAGTG
    21661 AAGTGGTGCC ACAAGTAGGT TGGTATGTAG ACACCCCTAA TGATCCAGCA GAGACTACAT
    21721 GCTGGGGTCT AGATGTGCGA GTAATACGGG TTAAACTATG TAGGGATTAT TGTATAGACC
    21781 CGGCCCGCAT CAGCCACGTA GAGGTAACCT GCAGGGTCGC TTATGAAGAG GGTTGATAGT
    21841 TATGTTGGAG TTCTACATAC AGAGCCGTAA GAGGTGGAAG AATAGATCCC TCAATAAGAG
    21901 GAGGAGGGCA CTGCTTAATG GTATGTCTAG TGAGGGGGAG CCGTTATGGG CCGGCCCCCA
    21961 CCCATAACAG GATACCTATA CAGGGTAGGG TGGCACGGTT ATTATACCAA GACAGAGGAG
    22021 GTATACAAAC AGGAGCTACT GCTGGATGCA CAGGCCCGCC CCCTATTTAC CAAGCAGGAG
    22081 TACGAGATCC ACACTAAGGG TGGAGAGAAG AGAGTGATAC CTATAGGCGG CCCCCTCCTT
    22141 AGGGAGACCA TGACGACTAC CACCAGGAGT GAGTGGAAGC ACCTAGGGAG CGGCTGGGAT
    22201 CGGGATATGA GGGCGTATGC GAAGAGTGAG GTAGAACTAC AGCGATTGAG GAAGAGATTA
    22261 ACCTACGACG GTACGCCTCG GGGGACCTAG GGTATATACA TTACCATTGA ACAACATTAC
    22321 CAGGAAAGAG ATATGCACAG CACTAGCAGT TATAGTAGGT TGGTCTACTT AGATAACCGG
    22381 CCCGGGACCA GACATAATAA AGCAACAGGG CTCACCATAG ATGCCACCCG TGTGAAGTGG
    22441 GAGTGGCGTA ACCCCTCCTC CGATCCCACT GTGGATGTAT TCAAGACTAT ACGGGTAGAT
    22501 CCATATATGT GTGTGGATAG GAAGGAGATG CTCCAATGGA GAATTAGGTA CCCAGAGAAA
    22561 GCACCAGAAG GGGCTGGGTA TGATCTAATA GTAGATGAGC CACCTACCCT AACCCCTGAA
    22621 CAGATAGAAG AGGTAAACAC TGAGAAGGTA GCCCTGGTAG AACTATGGCA TAAGGAAAAG
    22681 GCTATACAGG ATACTCTAAT ATCCTTATGG TCACCTAAAG GGTTGGTGAT TGACACAAGG
    22741 GATGCTTGGG CTAGGACTGG ATTGGATAGA TTCATAGAGT ATAATAGTAC TATCTACGTC
    22801 AACGATGCCC CATTCAATAT AAAGATAGAG GTTACGGTTG GGTATAACGA CCAGTCCCAG
    22861 AATAGCTATC ACGACATGTA CGAGGTATTA GTGAAGCTAG CTGTATCCCC AAGTGGCGAG
    22921 GAGAACTTAC ACCTGACTAC TATCAAGTTA CCAATAGTCA ATGGAATAGC ATCCAGCGCT
    22981 CCACTAGTGG AGTACCTAAA GGATAACCCC CTAATGAGAG CAGGCCGGGC CCTATCTAAA
    23041 TTAGGTACTG CTATCAATAC ATCCACCCAT CAATAACACC ACTAGGAGAA ATATGAGAAC
    23101 ATACTACAGA ACACTAATCC AGGCAGAGGT AGTATCAGTA GGTAAGTACC ACCCCAACGC
    23161 CATCTATAAT GTAGCCCAAG ACTTAGAGGA CGGCCCCTAT GTTGGCACAT GGTCTGTTAA
    23221 GGAGTATGGG GTAGCCACTG CTAAACAGGT AGAAGCATTA ACCTTAAGGA AGCAGGATGC
    23281 TGAGTATAGA CACTATAAGC ACCAACACAG TACCACAATC CCTGGTATAT ATACAGAGGA
    23341 TACCTCGTGC TATAAGACTG TAATAGAGAT TGAGGTGTTA ACTAAGGAAG AGTATGAAGT
    23401 AAGGGATCTA GTATCGTTAG AGTACGATAT ACTTAGTGGC CACTGCCTAG GGGTATGGAA
    23461 TGTTAAAGCC TCCAGTTCCT GTGTAGTGGT AAGTGGCATT AAGAATGAAC CTGAGCTTAA
    23521 CAATACATCT AGCACCAACC GTTATGCCGG GCCCGTAGAG ATAGACTACT GGAACATGGA
    23581 TCAGGATAAC TACCAGGATA AGGTGGCATT CCTGACTAAC CATAATAAGG AGGAGTTAGT
    23641 GGCAGCCATC ATGCGCTACC ACTACAATGC CTTCTGTGAG GATAACTGTG ATGCTGATAC
    23701 CCTTCCTAAT GTTCCAGCCG GCCCTATTGG GCAGATCCCG TACATTGGGT GGGGGTGGAG
    23761 AGATATAGAC TTCTGTGGTA GCGTACCCAT TGGTCTGATG AGTGCTGATA AGCAGACCAT
    23821 CATCGGGTTC ATAGCTAATA ACAAGTGGGA TTACCCTGAA AGGTATCTCA CCGATGAGGA
    23881 GCGCATGAAG GTCATCTCCT ACCTAGATAG GGCGATGTGC CGTATGAGTA AGGAGGCTAG
    23941 GGTAGGTATC CTTAGAGAGC TATGGGACTA TATGCAGACG CTGACCATTT ACTAACCCCG
    24001 CACTATAGAT ACACGTGTGA CACTAGCGCA TACAGGTTGC ATTATGACTG ACCCTTAACT
    24061 AGAGGGTCAG TCATTCAAGA GGTCCACCAA AGGTAAAGAG AGATGATACC TAATCTGCTG
    24121 AGTAATGTGA TGTCCGTTAA GAGCAAGGAG GCACTAGTAG AGCTACTAAC TAGTGTCCTC
    24181 AAGGATCACG TAGAGTTAGT ACTGGGAAAG TACATTGGTG TGGAGATGAC GACCACCATG
    24241 CAAGATGAAC TCCAGCTCCA CGGTTCGTGG ACCACGAAGC TAGAGCTAGA TGAGTTAGTA
    24301 AAGATGTGGG TGGAGCATAA CATGGTGAAT GAGGACTTCC GCCTCCACGC CAACTATATG
    24361 GGGGAGCCAC CCGTACTCAA TAGTAGTTAC CCGATACGTA GGGAACCAGT GAAACACGTA
    24421 CCCTAGTATA GGCTACATAA GGTATACACA GGTAGTTATC CGCTGAGGCG AACCTCCGAA
    24481 GCTCTCAGGC GAGCTGCAAG GAAGCTCCCG CTGAGGCGAA CCTCCGAAGC TCTCAGGCGA
    24541 GCTGCAAGGA AGCTCCCGCT GAGGCGAACC ACCGAAGCTT AGCTAAATCG TGGTATATGG
    24601 CGCCTACCTG AGGAGGATAT ATATGTATGT AGATACCCCC TCCCCCCCCC CCCTGTGATA
    24661 ATGGGCCCCA CCCTGGGCCT ATTATTGTAG GTAAGGTAAT ACTCATCATG ATCAGTATCA
    24721 AGCAGGTTAT CAAGTCCCTC CTCAGGGATA GTAACGAAGG TACCTATACC CTAATAGGTA
    24781 CGCAGTGGTT ATCGCACCAC GACTGTTGCC ACTTCTAAGT GGCAACCCTC CCTCTCCTAC
    24841 CCATGGGCGA GGATATAGTA ACAGGGATTG CAGGAGTATG CATCCCCGAG TTCAGCAATG
    24901 CCCATTGTAC TCCCATGTAT GATGGTCTGC TGGATGAGTG CAGGGTGGCT ATTCACCAAG
    24961 CACTGAAGTA CCCATCTGCA TGTGGGTGGG TACGGCTAAG TAAGTGGTGT CTCTGGATGT
    25021 TATGCAGAGG CATCAATCCA ATCACTGCAG TATCCCTGCA CAGGAGCATG TTATGAGAAT
    25081 AGTTGATGGT GTAGGTGTAG GTCTGGGTGT AGGTGTGGGT CTTTACTGTG CCTACGCTGT
    25141 GAAGGTGGCA CTCAATATCA ACTTAGATAT AGCGGGTAAG GAGCACTTCC CTGCTGTCAT
    25201 TGAGAGGAGT ACATGTGGGT TGGTTAAGTG TGGGTGGTTC CCTAATAGTA AGCACTGCCC
    25261 TCACAAGAAG GAGTAAATAG TAGGCCCTAC CCATGGGCCT ATTATTGTAC TTAATCTCAG
    25321 TAATCACATG TTAGTTATCC TCTTGTCCGT TGTATCCGCC TCTGCCGTCA TCTGTGCAGT
    25381 GTCTACAGTG TTAATGTACC AACAGGTACG TACACTCCGT CAGCAATTGA TTACCGCCCA
    25441 CACCAACACT AGTTTCGATT GTCTCACACG TACAGGTATA CGTGCTACAT ACCAGTCATC
    25501 GAAGAAGGGG TTAGTGTTCA TGGATCTAGA TCACATGCAT GGCCTGAACA GCCTACTCGG
    25561 CTATGAGCAA GTAGATGCAT TGATCAAGCG GTCTCTAGCT ACCATTCGCT CTACCGATAA
    25621 GGTGGAATCT ATAGGTCAGT GGATGTCAGG TGATGAGTTC ATCATCACAT GCCCTGCAGG
    25681 CACTGAGGTA GGATTAGCCC ACCGATTGAA GGCAGTGATG GCAGAGATCA CTACTGAGTT
    25741 AGCATCACGC CCAGAGGTGT TAGTTAAGCA TGAGGAGCTA CTACTGAGTG ATCCCCGCTA
    25801 TGGGATGGTG ACCCCCACGT TTGCAGCCAC CTATGGTTGT GTAGTGACAT CCCCCAAGGC
    25861 AGACCTATCC TCTGAGGTAG CACGTGCCTC CAGTAAGGTA CAGGCTGCCA AGGCCAATGG
    25921 TGACCGTGGC ACTGTGAACG TTTAGATCAA TATAATCAAC TAACTAATAA TAGGCCCTAC
    25981 CCACCGGGCC TATTATTGTA CCGTAATCAA ACGTACTCAA TCATGAACTT ATTCAAGTCC
    26041 ATAAAGTGCT TCGTCGTAGA AGCATACACA GTGCTGTGTG TATCCATCAC AGCACCAGCA
    26101 CCAGCACCAA CACCAACACC AGTACCAACC GAAGTATCAG TATCTACAGC AGCACCCGTA
    26161 GTGGTAGGCA CATTAGTGCA TTCACCAGCG GGTGCATTAG TGCATTCACC AGCGGGTGCA
    26221 TTAACAGTCC AAGTTAAAGT ATCACCAGTA GTAGTAGTCT CTGTACCAGT AGTAATAATA
    26281 GCACCAGCAG AGATTACATC TAGTAAAGGT AAGATACTTG CTCTACTCCT CAAAGGGAAA
    26341 ACATACCAAT ATTGGACAGG GTATGAGTAC GAAGATCTTT ACTCTATTAA CATCGTTGAT
    26401 GGGGTACCTA AGTTGGTGGT TGAGAACTAT CTCAATCTAG AAGTTGACTT TGATAGTGAT
    26461 GAAGAATGGG GATTTGCCCC AGCCCAGGAG CTTCCTATCG GTATAAATCG ACTGGATACA
    26521 GAGATAACCA ATACTAAGGG CATTAAGATG ACCCTTCGCG GAGTAGTGTT AGATGGGAAG
    26581 GAAGTTATGT ATAACACCCC ATATCACCGT ACTAGCTGTA TCCGTACAGT AGGTGCCCTT
    26641 ACGGTAACCA AAAGAGTTGA AGATGTATCC ATCTACAATG AAGCATGGGG TTTCGTTCCA
    26701 GCGGAGGTAA CGCCTTATGG AAGGGCTCTA TTCCTACAGG AAGAAGAAGC ACGGGTAGCA
    26761 GAAGAGGTAA AGGCACGGAA ACAAGCACAA GAGCGTGCTC TTATCCTGAA AGAAGAGATG
    26821 CTACGTATAT CAACTCTGAC AGCAGGGCAC GCTGCCTATC GTGTACAAAA GCGTGTAAAG
    26881 TATCTAGATC TGTTTAACCT CCTAATGGTG GATTGGGATC CAGCCCCTCA TAGTGGTAGC
    26941 TACGATGCTA GACACTTTAC CATCTCTTCT ATTGAGGAAG TAGAAGAGCT ACTGCTGCAA
    27001 AGAGTAACGT TACACCCAGA TGAGCTCTGG AAAGCTTACC TAACTCCTTC AGGTGGTGTG
    27061 CACGCCTTTC GTGTATCGCA CCTAACTCCG ATGTCTGAGG GTATAGATAT CATCAAGTCG
    27121 CTACAAGGCG ACCTCCTGTA TGCAGGTTTG ATTGAAGCCC GTCAAACCTA CAGTGTACGG
    27181 GTCTCTGCCA AGTACACCGT AGATGGTAGT CTCCGTGAAG GGGATTATGT AGCTAAGTAC
    27241 TGGAAGAGCT TTGGTAAGGG AGTAGCCTTA CCAGAGAACG AAGTAGTAAT GACACTGCAC
    27301 GATAGCTTCT TACCATAATC AACTAAGTAA TAGGCCCTAC CCACCGGGCC TATTATTGTA
    27361 CTCAGTAACA GGTATTAACA ATGGCGATGA ATAAGTATTA CAGTCTAATA GCTGGTCTAG
    27421 ACACAGTCCC TGCAAGGCTA TCCCGTGGGC AGTGCAGTGC CCTAGCCCTT GAGGGCTCAT
    27481 GGGATGGTCA TAACTGGCTA TCCAAACGTG ACCTTCCAGG CAGCCCTACC GACCCAAAGG
    27541 GCCGGCCCAT GGTGTACCGG GAGTGGCAGA TTCTATGCCA GTTACAAGGT ACAGGCTTAG
    27601 TACCTGTAGT AGATGAGGAT ACATCCCCAG AGGATGAGGA GTATTTCCTC ATCGCATGTA
    27661 TAAACAATGC AGCCACAGTG GGTGACTACT GTAGTGCATA CCTCAAAGGG TTAATCCCCC
    27721 TTGAGGTAAT CAAGGAGGTA CTATCCCTGG TATCCCGTAT GGTATCTGAA TTCCATGAAC
    27781 TGGGATGGTG TCATAACGAC ATGCATGCCA ACAACATAGT GATAGGTCAC AACCGTGATT
    27841 CATGGGAGGC CTATGTTATC GATGTGGCTA CTGCCACGAA GGATAACCGT GTCCCCTCTT
    27901 GGTTAATCCG TGAGTTCATC ATTGCAGACG ATCCTGGTGA GGACATAGCC CGCCTCACGG
    27961 GTGACCTCTC TGCACTAGCA GAAGGGTGTA GTGATCCCAC CAGGGTTGAG GAGTTGAAGC
    28021 TACTGTTAGG TCGATTGTTC TAGTTCCAAT AGTTCCATAG ATAATAGGCC CTACCCATGG
    28081 GCCTATTATT GTACTCAACT CAGGTAATAG ACATGATAGA AGTAACTACG ATCTTAGATA
    28141 CCCATAATGG CACCGCCACC TACGAAGGTG TATTCATATA CACTACATCA GAAGGGGCGC
    28201 TAACAGTAGT AAATAGCTTC CCCACCGAAA TAGATGCCTG CTTAGGGAAA GTAGAAGGTG
    28261 GGTTCTCTGT AGCATGGCCA ATAGAAGGGC GTGTAGAGAT CCCCAATATT GTCTACTTCG
    28321 ACTTTGACGA AGTAGAACAC TTAGCACTAG CAAGCATAGA AGGTGGTCGT CTAGGTCACC
    28381 ATATTGAGAT ATGGTATGAG CGCACAGGGG GGTATAAGGT AATTGGTCAC GACTTCTACG
    28441 AGAACACTGA TATTGTTGTT CAATATACCC GTTTAGGCTG GGTACCTTAT CAGTGTACAG
    28501 TGACAGAGCT TGGAATATGG GTCTATGTAA CAGACATCTC CTCAGGTTAT CTAGAGGCAT
    28561 AGCCTATAGT ATGTCCATTC CCTCTGAATA ATCTAAACTC AAGTGGTGCT GTGTATATCT
    28621 ACGAAGGGGA GGAATATGAA GAGTTATGCT TCTCCCCTGA TAACCGCCTC TGGCTGTACC
    28681 GGGGTGAGTT GTATGAGGAG AATGGCCAAC ATTACTGTGG TGAAGAAGAA GGTGCTGTAC
    28741 AAGGCATCTA TGAGTACTTC ACAAACGTAC CTCAAGCCCT TGGGCACATA ATACCTAACT
    28801 CTCTATGCAT AGGTATAGAA GCAGAGTTCT CTGAATACTC TCAGGATACG GTTGACCAGG
    28861 CCATGGAATC ATTCCACGGC CTGGCATTAT TCAAGAAGGA TTCATCATGC GGTATCGAGT
    28921 TAGTCACGGT ACCACTCCTA CCAACAGAGG TATACAGCTT CATAGATAGT CTAGCTATCA
    28981 GTAAGCTAGG CACAGACTGT AATTGTGGTG TACATATGCA CCTATCTCGC AAATACATAA
    29041 CCCAATCTCA ACTGGGTGGA TTAGTAGTAT TCATGAACCA ACCACTAAAC CTAACTTACA
    29101 TAACTGAGGT GGCAGGTCGT GAACCTAACG GCTTCTGTAA GCAGATAGCA AACAAGGTAG
    29161 ATGTAGTATC CTCTGATAGG TACGAGATGG TTAACTTAAC TAACTCCGAT ACCATCGAGA
    29221 TCCGCATCTT CGCAGGAACT AACAGTACGG AGACTCTGAA GGGGTATGTA CGGTGGTTAC
    29281 TAGATCTACT CAAGTGGCTG GGTACTAATC CTAGTAGCTA CCTAGCTACA GAGTTCATCA
    29341 AGTACCAATC ACATCGGAAG GTACGATTGA AGGCTAAATA GACTTATATA ATAGGCCCTA
    29401 CCCACCGGGC CTATTATTGT ACTCGAACAT AATCATTCAT CACCATGGCT ACTTCTAACA
    29461 ACTCTGCTTC CTTGACTGTT TCTACCTCCG CTGCTACCCG CGCACTATCC ACCCGCTCTG
    29521 CACGTCGTCT ATCTGCATTT ATCACCTTCC GTACACACGG TGGTATGGAG TTTGCTAAGG
    29581 CCCTAGCCGT AGTAGTATTT GGGGCTAGTG AAGTAGTAGT TGCCACTGCT GCGGTTGTAT
    29641 CTACCTCTAC AATAGATGCA GCTATCTTAG TTGCTACTGC TCCGTCCATA GTAATTGTCT
    29701 TGGGCCGCGC CCTTCGTCCT GCTACTACTA CCCGTGCTTG TTTGAAGGCA CGTGCTCGTT
    29761 TGTCCATGGC TCGTGCATCC CGCCGTGCCA ATCGTGTCTC CCGTAAGGCA CGCCGTCGTA
    29821 CTCAATCCGT AGCCAAGTGC CCCATCCTCT TGGCACGGAC CGCTCACCGT ACCCTCCGCC
    29881 GTACCCTCCG TCGAGGTGTC CGCGTGTTCG CTATGGCAGT AGTAGCTGTT GCTACCCGTG
    29941 TAGTAGTTGC TGCTGCTGTA CAGAATACTA CTGTACGTCC CGTGTTGAAA GAAGAAGTCC
    30001 ATACTTGTGC TCTGCCCCGC CCCGTATTGG TAGAAAAGGC AGCGGAGTAT GTTCCTCTAG
    30061 CTACACAGCG TCCTGTTGTA CGTGCTACCC GCCCAGCCCA TAAATCATTG GCTACTGCTG
    30121 CTATTGAAGT GGAGCCAGTG GTTGTAACTG CCCCCGCTGT TAAGATTCTC AGCTTAGCTG
    30181 AGAAGGAAGC TGCCCGTGTC GCCAAGGCTG ATGCTAAGGA AGCATACTCT GCTTGGCAGG
    30241 CAGACTGTAT TGCTGCTAAA GCAGCCTATA AGAAGGCTAA CCCTTACACC TCTAGCAAGG
    30301 ACAAGGGGGC TAACCCCAAG GGGAAGAAGA ACAATGGGGG TGGAGGTAGC CGCAAGCGTG
    30361 CTCTATATAC CCCCCCACAA CGCCCTGAGA TTCTGTCTCA GCGTGCTGAC CTTGGTATTG
    30421 TAGCCGGCCC AACCGACAGC AACAGCTACG GCTGGACACC AATGTCTGAC ATGGAGCTCG
    30481 CTAGCTTCTT CTACGGTGAA GAGATAGATG GAGTTCCTAT CGCAGACATG GGCTTGAGCG
    30541 AGGTACCCAC CCCTATGACC TCAAGCCCAT GCTTCAGTGG AATTTACAAT ATGGTAGTTA
    30601 TGACTCTAGT ACGTAATCAA TCTACAGACC CTACTTCAGT AGGGATTCTG ACCGCTCCCA
    30661 AGAAGGTCAA TTGCTTAGAC ATTGATGGTG TACCTTACTC ACCCGCAAAG GCTCTAACCA
    30721 ATAAGCTATA CCCTAACGCT AAAGGTTTCT ATGGTATGGA GACATCCCGT ATAGTCTTCA
    30781 AGTACATGAC CGAGGCCCGC AACCCTGTGT TCAGTAATAC AGCAGGTATC GTGTACCTAC
    30841 TGCAGAACTT GACTGGGAAG ACATACTCGG TCTTCATTAA GAACAGTCAC ATCCGTAACT
    30901 TTACAGACAC AGAAGGTGTT GAGCGTGACT TCCTAAACTA CATGCAGCTA GTGCTAGATG
    30961 AGTCAGTACG CGAGCACCAT GAAGCGTTTG ATAAATATGT CGCCCATTGT ATTGAGAATT
    31021 GTGAGATGAG CCATGAAGAC GCCATAGAGA CTGCTACTGG CAAGTACGGT ACCCCTAAGA
    31081 AGTATGTAGT CATTCAGTCT ACATACGTGA AGAACGAGAG TGGTGATTAT GAACTCATCT
    31141 GGAATGTAGA GGATGTGGAG CAGCTAGAGT ATGAGTATAA CACTCGTGGT TACAATGTAA
    31201 TCGCTATTCA AAGCTCATTG CTCATCCGCA CCATCACACT GGACAACATA CGCCTTAATG
    31261 GCAATGTCCC TTGCATGCCC GCTAGTGTAG CTGAAATAGC AGCTCTTCAA GCTAAGGGTG
    31321 TTACTAAGTG GACTGTGGAT AACATGCACG AAGCTGTCAG CCCTGCCACT AACTTACATA
    31381 CATGGTTGAC ACAAATCCTA CCCAGCGTCA CCTCAGTCTC ATTCAGTTTC AATGGCATCA
    31441 CTACCTTCAG TAATTCCGAG TCAGTGTATG AGGGGGAAGT AAAATCAGTA GATAGTTACT
    31501 CCTTCACTAC TGATCCTAGC TACTACGAAG AGAAGGGTAT CGAAGTGGGG TCCATCCCTG
    31561 CCTGGACTCT CAACCTGTGG ACCAACCCCA TAGTGGCCCC TGCCATGGTT CCCCATGCTA
    31621 AGGGTCAGGC ATTAATCGGG GCTACAAAGG TAGCCAACAC CGAAGTGGGT CAGCGTACTA
    31681 ACCCAAGCAC TGGGTATAGC CCAGCCGGGG TATTACGCAA GAACATAGAA AGGCAGCAAG
    31741 CAGCTAAGCA GGCTGCCAAG AATAAAGCTG CTGGTATCCC AAAACCACCA GCAGAATCTG
    31801 CTGTATTAAC ACGTAAGCGT CAAGCAGAAG CAGAGGCAGA CAGACTTCAA CGTGAAGCAG
    31861 TAGTAGCAAC CTTAGAGATC AATGTGATTA ATGGGGCTGA GTCTGTTGAT TCAGTAGATG
    31921 GAGCTCTGTA CGTTGACTCT ATGCCAGGAG GTATGGCGGT CACTAACAAT CAACCAACAA
    31981 TTACTACATT TGAGGGTACA CGTGTGAATA ATGTACAAGC TGATGTAATA GAAGAAGAAG
    32041 AGCTATATGC TGAACCGCCA GTACTAACTG CAACTACTGA AGAGCGTACT TCTGTACCTA
    32101 CTGAAGAAAC CTTTAGTGCA ATAGTAGATA TCGAAGATAG TGATGAGCTG TGTATGGCTA
    32161 TCACACTATT GGATATCCCA GGCATCGGCT TAGAATACAA CACAGCTCTG GCAACCTTGT
    32221 GCGGTGATGT AGGGCTATTC TTTGAGAAGC TAGCTACTGA TAGTAAAGAC TACGGTATGT
    32281 ACTCTAATGG GGCCATCCGT GTAAATGAAT CACTGAGCCC TAACCATTGG GCTCAAGTCA
    32341 CTACCCACGA GATGATGCAC GGGGTATTCG ACATCGTTAA AGAGGCTGGT GGTGAAGCTA
    32401 CCGTAGTAGC TATCTGTGAG AACTGGTTGA AGAATGTAGG GCCATCGGGA GCAGCCCCTT
    32461 CAGGTGTAAA CCTAGAGGAA CAGTTCCTGT ACTCATTCAT GACGTATGGG CATGATATCG
    32521 AGACCCTTAG CGCTTTCGTG CGTGGGTTGG TAGCTCTAGA CGAAGCTGTA TGGGTACTCG
    32581 CCCATGACGC TCTCGAGATT GCTGTTACCT CTAGCAAAGC TTCTAGCACC GTAGTAGGTT
    32641 CTACTGAGCC CATCATACTC GCTACCAAAG CAGTTGATGT ACAAGCTGTG CGTATAAGCA
    32701 ACCCAGTTCT CGATGCACTG TTATCTGAAG GCAATAGTGA CATCCTCGTG CTGGCAGATA
    32761 CCAAGTGTGT AGTACCCTTT GAGTACAACC AGGCATACCC TGAGCTAGTA GAGTTGGCAG
    32821 CAGAGCGTGC CAACAATCCT GAAAGGTTGG GGGCAGCAGT GAGCTGTGCC GTTGGTAATG
    32881 GTATGACAGT GCACATGGTG TGTGCAGTCA GCCACGAGAA GGGTGGTAGT GTAATGCACC
    32941 AAGATGCATT GCTAGAAGGC TTACAGCAGT TAGCTGCATC CTTCCCAGGC AAGAGCTACC
    33001 TGTGTGAAGC AGGGCTCGGC TTCGGTGACG ATACCAAGAA CACCCGTATC TTGGGTGTAG
    33061 TGCGCCAAGT AATGGGGCGG GCTAAGGTGA AGACCATCTC CCTCCCAGCA ATGAAGCGCT
    33121 TGGTGAAGGA GTGGAAGGCA GTAGGCCCCA ACTCTAACTA TATCCAAGGT GACCTGAGTA
    33181 AGTGGACTGC TGGCATGACC AAAGGCACCG CTATCGTGCT GGAGTACGTT GATAGCTCAC
    33241 GCACACCATT TGTAGGTAAC TTCTACGGTA TTGGTGATGT AGCCTGCTAT GCCACACTGG
    33301 CAATAGTCAA TGAAGATGGA ACAGTAGATG AAGCTGCACT AGCAGATGGG TTGACTGAGT
    33361 TAAAGGGATA CCTGGGAACT GCTAGCTTAC CACTACCTCT CTACGCCTAC TCCACCCAGA
    33421 TGGAGGTATT AGAAGGTGTA TCAGTCACAC CTGTAGAGTA TGCCAATGGT GTATTCATTG
    33481 GTGCCAAGAT TGGTGTACTC AATGAGTCGC CAGTATCTGG GATGACCTTG CAGATGTGGT
    33541 ACTGCCTGCT ACTGGATAGC TTGAAGGGTG ATAGTGAAGG CCTGTTCGAG GTATCAGGGC
    33601 TGAGCACTCA GCTATATAGC GCTGTCTTCA AGGCAGCAGG CTTAGATGTA ACCTTAGCAG
    33661 GGTACGCACT ATCCCCCTTG CCACTATTGT GGCTGAAGCA TGGGATTGTA CTGCTCATCC
    33721 CTGGTAAGAA CTCTAAAGGC TTGATAGATA CCGCAGTAGA GTATGAAGAG CTGATAGATG
    33781 CAGCGCTACT GCAAACACTA GTAGACCTAG GTATCAAGGT CTACACCGCA GAGTATGTAT
    33841 GGGATCAAAG GGCTAAGAAG TCTCTCATTA AGGGGGTGGA GCGTAATGTA CACTCTATCG
    33901 ATACTGGTTA TGGGGTGTAC CCCTTACCCG AAGGTCTTCA AGGTGAAGAG CTGGTGAAGG
    33961 TAGTAGAAGA AGGTGGCGCG TACAAGTTCG TTAACGAGAA CGTTATCGGC ATGAACATCA
    34021 ACATACCAGA GTTGCACACC TTAGATAACT ACATGCAGAA GCATGTGCTG GATACCATCC
    34081 AATACCTGGT AGATACACAA GGTGTAGAGA TGGCGATCCA GTACATGATG TCGTGCCTGC
    34141 CTGATGTAGT GAAGCGTGTA ACCGACACGA AGGATGGTAA GGTTCAATAT CATCTATCTG
    34201 TGTACAACAA GAGCAATGCA GCCGAGTACT ACATGGAGTT TGCTACAGGG GTCAACAGCA
    34261 CAAAGCTATC TTCACGCTAC TGCGTAGTTA ACAATGGGAC AAGGCAGCGT ACAGTGAACT
    34321 CTATCACCAA CCTGTCAGGC TTCCCCACTG CCATCTATGA TGGTGTGACG GTAGCTATCG
    34381 GGTTAGCTAT TGCAGCAGCC TCTGGTCGTA ACATGACCCA GGACGTGCTA GAAGGTTACC
    34441 TTGCAGGTAC CACCAACATA TGGTCTCGTG ATGAGAACTA TGGGTTGGAG CTGACCAAGA
    34501 TAGTAACACC TAACTTCACC TTGGAAGACT CGCTGGGGGT TATCATCAAG AACTCTGGTA
    34561 AGACCATCTC TTCCACTGCT AACCAGAACA TAGACTCTAA GGGTGTAGCA CTAGGCCGTG
    34621 AGGAGACTGC CCGCTGGCCA TACTACATGC CCTGCAACGC ATCACTGGAT CTATCAATGA
    34681 TGAAGTACCT GATGCTAAAA GGTGAAGCAG TAATGTGCGA CAAGTACGCT ACTGACCGCA
    34741 TCATCATTGG GGATGGGGTA ACTGCCATGC TAGGGCAGAT CCTAACCCCT GAGGCTGCTG
    34801 CTAAGCTCAA GGGGTACGAT AACGAAGCCT TTGGGTTGGA GTTGGCTCTT AACCCATTAA
    34861 ACGGTGAGCG CATCCTAACT GTATGCTGGC CTACTGATAA AGCCAGCAAG GCGTTGAACC
    34921 GTCCCTCACA GTTTCATGGT GCAAGCCAAG CCGATGGTTG GAATGGTAAC AACCTAAGCT
    34981 GGTGCCCCTT ACACACCCTA TTGGGAGTAG GTAAGCGCTC TGCTGTACGT GGCTTCAAGC
    35041 GTACATTCAT CGCTGCGGTA ACTGACTGGC TATCACCTGG TAGTGGGGCA GCAGTCCAAC
    35101 ACCCCAAGGC TTCTTGGTGG GCATACGGGG TTAATGGTTC CATGAACACA TTCATGGACT
    35161 GGCATGAGGT ACCTGCAGAG CAAGAGAATA AGGATGCCAA TGGTAACCAC AAACCAGGCC
    35221 TACGTCAGAG TAGTATGCTC ATGGGGCCCG ATGCTAAGAA CGGTCCTTCA GGTAAGAACA
    35281 AGGAAGGTAA GGAAGTAGTA GTTACAGACT GGTTCTGTAA CGTATTCGCT AAGCAGTGGA
    35341 TCGCTAAGAA GATTGAAGCA GCTATGTACG TAGATGCATC CAAGAAGGAG TACCGCATCT
    35401 ATGGCCCTGG GGAGGAGATG GTCGTCCTAT TCGACAAGAT CTACAACAAG GACGGCACGG
    35461 AGAAGGCTGG TTACTTCCCT AATGGCAATA CACCCAAGAT GCCATCCGCC CGCAAGGTAC
    35521 TGTTCTCTAA TGACCTAGGG AAGCAGGACT GTATAATCAC AGGTTACGAG ATCCTACCCA
    35581 CCAACCGTGG GCAGCGCTTG CAGATCGTGT TGAAGTACTC CACCGTAATG GATACACGGG
    35641 ACTCTGATAC TAGCCGCTTC TCTGGTGCTA AATGCCGTGG GTTGGGTATC AAGTTCATCA
    35701 TCAGCCATGA TGGATCTATT GACTACATGG GTGCTACCGC CCTATACAAT GGGGTGGAGA
    35761 CTAGCCTGCA AGAGATCTTC AATAATGGTG GTATCCACGC CACCTCTGAG GCGTTTAAGG
    35821 GTAATTATGC CATGATGCAG GGCTTCGCAG CGGCACATGG TGGAGCGTAC ATGGATGGGG
    35881 TTTACCTATG CATAGACCAG TACCTGATGA ATGCAGATGG TACTATGACC CTGAACCCTC
    35941 AGTACGATGA GAATGATGAT CGTATGGTAT CAGACCTAAC CGATACCGAC TCCTACTTCT
    36001 ACCAATGGGT GAAGAGCATT ACCCGCACCA TCCGCATGCG TAAGACTCTC AACCTGGATG
    36061 AGTGGGAGTA CATTACAGCA TGCAACACCA AGTCTGGTAA GGGTGCCACA CCGCAATGGG
    36121 CTGGAGTGGA AGTAGTAGAG TATTCTACAG ACGCCCTTCA ATGGGATGCC CGTAATGGTG
    36181 AAGAGATTGA GGATGTGAAG ACTGTGACCG TGGAATACGA TGTGCAAGTC CTCGTATTCG
    36241 ATTACTGGGT ACAGGTTGAG GTAGCGCCCC CTGGTGCATG TACAGGTAGC CAAGGTATGA
    36301 CTGCCGAGCA GGGTGCTAAC CTAGAGTTCA TGTTGAAGGA TACCCTTACC CGTTTATGGG
    36361 GTAAGGGAGT AGATGCCCGT AAGGGTGTAG AGAACTTGGT GGCCTCTGCT GAGATACACC
    36421 AACGTATAGA AGTAGGGGAA TACGTCGAGG GTGTATTCAC CTTCGATCCC ATGGGTGTAT
    36481 CTCACCAACA GTTAATAGAA CACCTTCTGT ATCAAGTATC TGATACTGGT GCCCGTACTC
    36541 TACGCCCTAC CAAGGAGTTC TACATCCTAC TAGAAGCTCT ATTTGGTGGG GCTGCTGCCG
    36601 ATACCACTGA ACTGTGGACT AAGTTATTGG CTGACATTGA TAACGGCATT GCAGCCAACA
    36661 TTGACTATGT AGATGGGAAG GTAGTCGTAT GCAATGATGG CTACAGCTTC GATGATTGTT
    36721 GTGGGTTCAC AGACTTCATT GCTGCTGCAA TTGAGGGAGG GTATAGCGGT AAAGGGCTAG
    36781 CCATTCATAC TGCATCCGAG GAGACTGGTG AGAATACTGT CACCTACATG GATCCATCAG
    36841 CATTCCTACA ATTGGGTGCA TTCACATCTA CATTAGTAGC TGCTGACCCC AAGAACCACA
    36901 AGCCATCACG CCGTGTGACA GGGGCCGCCA CTGGTATTGT GAATGATATC CGTGATGCAT
    36961 TCCTGGAGTG GACATCAAAC CAGTACTGGG ATCGTAAGGG TGCCAGCAGT GGTGTCCACC
    37021 GCACCAACAG CCGCCTGCGT AAATCAATGA TGGGTTGGAT TGGAGTTAAC TCCAAGCAAT
    37081 CCACGATGAC CAATGCTAAG GGTGTCCTAG GTCGTATCGC ACGCATTGAT AACTCCGGTG
    37141 TAGCCGGTAA GGTGTGTACA GGTACTGGCG TACAGTATGC ACACCACCAG TACGTCCACA
    37201 AAGATGGCAG AGTACACAAG ATCCCCGTAG TGATTATGCA CCCCGACTGC TTACTAGCAG
    37261 AAGGCTTGAA CCATGGCGAT ATCGTAGGCG TGGGCCGAAC TCCTACCGTA TCCCTCGTGT
    37321 TCTGTATCGT GAAGTTCTCA CGTATATATG GACGTATGGG TTACCTGCAT ATGTCCTTCT
    37381 CCGTATGGGC TGCTGGTAAC AACGGTGACA CCGATGGGGA CCCATGCAAC CGCACCCGCG
    37441 TCGGTGGCGT AGTCCAATCC GGTAAGTGGA AGGGTGCTAC CTACATGCAA GCTGTGCAGA
    37501 TGAACAAACA CCCCCTGAGC ATGGGTGGTT ATAGCATCGT GTGTGGTATA CACCCCTCAC
    37561 AGCACGATTG TGCAGACTTC GTATCCTTCA AGGATGTATG GACTAAGAAG GCTATCCTTA
    37621 ATAGTCCTGA GTTCGTACCA GCAGCCATTG TGGCATGGTT AGCAACCTCT AAACTAAAGA
    37681 TCAAGGGCAT GGAGCCTTTA GTCAACCTAA TGCTACCTGC TACACTGTTT GATAGTGCAG
    37741 TCAAGGTATC GGGGCACTAC CGATCCAACG TGGGCATAGC TTATGGCTGG TGCTCCGCAT
    37801 ACAGCGCACA CATGAAGGAG AAACACTCCT TCTTGGAGAC AGTAGTGACT GTACTACTAC
    37861 GGACTGAGTT AGCATTATCC TACGGTACTA GCGCCCCCAC TGTCGATCAG ATGATGGAGG
    37921 TGTTGGTCAG TGGTGAGATC TATGATGCCC AGCGTGAGCC TGCAGAAGGT TTAGGTTACA
    37981 CCCTAGCTGA TAGCATTGCT GGCATTCACA TGAAGTATCC AGTGATCATG GCTTTGTGTG
    38041 ATGCCAAGTT AGATGCAACT ACCCACAAAG TAGGTAAGGC TATGAACCTA GCAGAGATGG
    38101 GGCAGCACAT CCGAGTAATG CTACAAGCTA GTGCGTGGCT ATGGCGTGGT GTGTATGAAG
    38161 GGTTGGGTCT GTCTGGCTAT AGCCCTGATG CTTCTGCCTT CTTCGAGGCA TTCGGCATCG
    38221 CCCTCCGCAA AGGTGGTAAG GTGTGTGATG AATCTAGGAC TGTAGATGGA AAGGTTATCA
    38281 TCCAGGCAAC TGCTGACATT ACTGCTGACA TTACTAATGA TATCACACCC CCAAATACTA
    38341 CTACTACAAT CGGTGAGTTC ATTGCTAAGT ACTACCTAAG AGGCAATGTA GAGATAGCTA
    38401 ATGAGATCGT AGCAGCATGT CTGTTGTACA ATGGTTACCG TACCATTGAG CGTGGTCAAC
    38461 ATGTACAAGG TGAGGACCCC AAGATGAAGA CCCAACTAGA GGTGTACACT GAGATCTACA
    38521 ACTCAGTCAT GGCTCCTTGG AGCGACACCA ATGCCGACTG CAAGGCAGGA GAAGTAACAG
    38581 AGTACGTCAA GCACTTCGTG TTGGCGGGTG TATTCCGTCG TGCTGGTCAA GGTACCACCG
    38641 GAGTATCCAT TGATGATGAG ATGTCCTCAG CATCATCCGC TAAGATGATC TACACCTACG
    38701 CCCAGGACTT ATGGGCTGCC AAGTTAGCTG CTGAGAAGCC AGCAGTCCTG CGTAACATGA
    38761 TGCTCAACGA TATCGTTGTG AAGAGCGTCA ACCTGTACGT CAAGCTAGTA CAGATTGCTG
    38821 GCATCGAAGT CGTTGCCCAG TAATCATCAG GGGGAGCATA CAGTCTCCCC TGAATAACTA
    38881 GTTCCGTGGT GCAAGCCACC TATAATACTA ATGATGGGCC CTTGGTAGGG CCTATTTTTA
    38941 TCACTATCTC GTGGTTAGTC CATGGTAGTG AGTACTCCCT AAGAACTGAC GGGGAAGCCC
    39001 CGAACCACAC AGAAAGGAGA GGATACTATT GCTCTTAATC CTAGTAACCC TAGTAACCCT
    39061 GGTATTCCCG TACCACTGAC AAAGGCTAAG GATACTAATC CTAGTAACCC TAGTAGTGCC
    39121 GTACCACGGA CGAAGGAGTG GGATATGTGA GTGCTATGTA GTGCTATATC CTGTACTCCT
    39181 AGTAGTGCCG TACCACGGAC GAAGGAGTGG GATATGTTAT CTCATTTACG CAACCTACCG
    39241 CGTAAGCGTA GGACCTTAAT CAAAACACAA ACACAAACAC AAAGGACTAA TTACCATGAC
    39301 TTTAGGTAAC ACTTCTACTG CTCCTGCTAA CAACCAATTC ACTCGCACTG GCGGTGGATT
    39361 CGTACCCCCA AATGTGCCTG AGACAGGTAC TGTGCGGGTG CAGGTGTTGC AGTCCATGCG
    39421 TGCTGAGAGC GTGACACCAT TGCAGAAAGT GCAAGGTCGT GACGGCACCT TCAAGGAGCA
    39481 AGCGCGTATC CTGGTGGACC TCGTAGGTAT CTACATCGAC ATTCCTGTCA CTCACAAGGA
    39541 CAAGGATGGG AGGGATGTCA CAGTCATGGA ATCCCGCCTA TTCCCCGACC CTGAGCGGAA
    39601 GACCCCAATG CCCAAGATTG GGAGTGCCGA GTGGAATGCA CTCATGGTCA AGCCTTCGGG
    39661 CCTGTTCGTC GAATCCATGT TCCCCGAGGA CATGGATGAG ATTGAAAGTG AGCTAGAAGC
    39721 TGGTACCATC GGATTCCCGT TCACGTTGGA AGAGTTCAAA CGGGCCCGGG CTGATGGCAC
    39781 CGGAAACACC CTGATGCGGA CCTTTGGCGG TTGGCTCCGT GCCAACGGGT TCATCAAGCG
    39841 GAAGGAGTTA ACCATGGCGG ATGTCATGGG AGGAAGCAAG ACGCTGCAGA TTAACTTCTT
    39901 CAATGGTGAG GAGGAGCTCT ACGTCAAGGG CTACAAGAAG GCGGCTGCAC TACATGGTTT
    39961 TAATAACGTG GCCTTTGCCA TCGAGATTGG GGAGTGCATG ACCGTATCAG ACCTGAGTAA
    40021 CGGGCCGTCC TTCTCACCGC AGGGTGTGTA CTTCCAATAC GCAGAGCCCC AGGCTGGCTT
    40081 TGGCGGTCGG AAGGAGTACA GCCTGGACAT GCGGTACACG ACTAGTGGGG CTCTATATGG
    40141 AATTCCAATT ACTAGTGCGA AGTCGGTCTC TGACCTCTGT CGCATGGCTA ACAACGCCAA
    40201 CGCTAATGGG ACTGCTGATG CGACAGACAA GCGTCGGCGT GAGCGTGAAG AAGCGCAGAA
    40261 GCGTGCAATG CAAGGCGGGC AGGTGACACC AGCATATGCT GACATGGACA ACCTGTAGAA
    40321 AAGACTGGGG GGCGTAATGC CCTCCCCCTT ACCCATAGGT TAATTCCATC TATTGACAGC
    40381 GTGAGACAGC GGGCCCTACT TAATATGGGG CCCCCTTTAC GTGTAATGCA GCCGTAGACA
    40441 GCGCCAGTGC TATCTATGAA GGTCACAAGC CCTTAGCCCC TAGATGACTC ATTTGGGATG
    40501 AGTCATACCC ATAGGTATGC AGAGTGTACG TTAACAACCA TTACTCAACA GGAGACAGCA
    40561 TTATGTGCTA TACACACACC GAGATAGAAG ATGCATACGC TGCTGAAATA GAAGAGCGTG
    40621 AGGAGGAACT AAGTGAATGG GAACGGGACT ACGCAGAGAG CGAGGACTAT GATAACCTTA
    40681 CCCATGCAGA ACGTATGGAG CTCGAAGCTG CTGTAGACAG ATACCTGGAT GAACGGGAAG
    40741 ACCGTGAGCA GGATATGCTA GAGGCGCAGT GGTTTAAGGC AGAGATGGAG ATGGAAGAAC
    40801 TCCCTGTAAC CACCGTCACT GCCATCATCC GTAACGATAG TGGGCAACTG CTATACGTTA
    40861 TGGGGACCGA TGGTGAGTGG GAACTACCAT GGGGCCCGAT CACCAGCCAT GGAGACCATA
    40921 ACCATGAGGT ATACACACCC CACGAGATGG ACTCCATGAT GTCCCTAGCG GACATGCTCC
    40981 TCACTACGCT GGGGGTAAAG GTTGAGTCCT GCCAGTGGGT AGGTACGAGA TTCTATAAGG
    41041 CTGATGATAG TGATGCTCTA GGTGTACTCC AACACCTACG GCGCAGTGAT GACTATGAGG
    41101 TGGTCGTAGA TCACTACCCA GAGGTCCAGC TCACGTGGCC AGGCTTGAAG GTAAAGTATG
    41161 TGCCCTACCC GTAAAGGGCC GGCCCTAGTC ATGGTTCACG CACCGTGAAG CTATTCCCAG
    41221 ACACGGGCCC CCCTTAACTA GGGCCGGCCC CTATCGACAC ATATACTCAA ACACAGGAGA
    41281 CTACAACCAT GAGACACGCA AACACTTACT TGAACGCACC CTCTATCACT GTGCGTACCA
    41341 CACGTACAGA TATGAACCAA CTAAGCATCT CTGGTCTGGA GAAGGCAGTG CTCACCCACG
    41401 CCTTTGAAGG TAAGAACCCT GATGCGATAC TTGAGTTTGA TGCAAAGGTG GTAGATGGGC
    41461 GCATCAAATG TATCAATAAC ATACGTGTAG TGTAAGGGCC GGCCCTTCAC ACACACGCAG
    41521 ACATAACTAA GGGGTACCCA TTCCCCTGCC CTCGACGGGT CGTCTCGCGG CCCTACTATC
    41581 CATTAACAGC GTGGTGCACG CTTCGTACAC CATTAACCAC ATAATCAAAC TAAGGACACA
    41641 GCAGTCATGA GCGCAGACGT AAAGACACAA GGCACCATTA AGACTGCACC CCACATCAAC
    41701 TATGTCGAGA CCCGCCAGGG TACCACCTAT AGCTTCTACA GTAATGGTAG GCCGGTAAGC
    41761 ATCCAGCTTA TATGGACTGG TACTAAGGTG GAATACCGAG ACGCTAACTT ACCAGACACC
    41821 ATCAACGCTC AGTTGAGATT GGACCTAGGT AAGGTTAGTA AACACTTCGC AGGTAAGCAA
    41881 TGAACGCATC AGAAGACACA GAGCCAACAG GGTCCACAGC CTCATGGTTA GCAGGACACT
    41941 GTCAAGCACT AGCAGGTGGG AGTAGAGACC CCGCCCCCTC CATTGGGGAT ATCAATAGCT
    42001 GGTACCTAGG CTACGATGTC GGTACTAGGG ATAGGGAAGA GGGGGATGAT GTAGATTACC
    42061 CTGTAACACC TATCTAACGC CAGTTCCTAA GGGGCCGGCC CTTCATACCA ACAGACCTAA
    42121 GGGGGTACCC ATTCCTCCCT CATCTAACAA CTATTACTCA AACTACCAGG ATACCTCAGC
    42181 TATGTATACT CAACAAACCC AAGGAAGCAT GGATACCCTA AAAGCACGCC TAGTGTCCTA
    42241 TGGGTTAAAG CCCAGCATGA GACTGACCTA CAATGCTGTG ATAGTTGCTG CCATACCCAC
    42301 AACAACAGAT AACATTATCG AGTTGGAGTA TAGTCACTTG GGTACCGGTG GATATTTCAT
    42361 TAATGGTAAG CAGTACTGCA CCCTAAAGGC AGCACTAGAG AGTGTAGGCC TACCATGCAG
    42421 AGAACAAGTG GTAATCACCA GCCGAGACTT ACAATCAGGT ATTGTAGACC TGTGCAATGA
    42481 AGGGTATACC CATAATGGTA ACTCTATCAC CTGGTATGGG TATAAGGGCG GGGTATTGGA
    42541 CATTGAAACA GTAGATGGTA GTTTCTCCTT AGAATTACCA TGCACGTTAC GCTTGTAGGG
    42601 CCGGCCCGCG CCACTTAAGG TAAGACATTA CTGTACTGAG TGGCATACCC CTATATGGCC
    42661 AGTCTTCTGT GCCCTTATGC GCGAGGTATG CCACCCACTC ACGGTTCTCC TTACCTGCAC
    42721 GTAGGAAGCG GTGTACCTTA ATGAAACACT TAGGTACTAC CTTACCAGTG AGGGGGTCTA
    42781 TAACCAGCTC CTCATGTATG GGATTATCTA TATAGTTAGT GGCACTTGTG GCGCGTACCA
    42841 CGCTGTCAAT AGCTGTAGGA GGTAGTTTCA TGTTCATATC TGTCCTGTAG GTAGTGTTTA
    42901 CATCAAAGCC CTCTAGTAAT GCTACTGGAG GGCTGTTTAC TGCACCATAG GTTATGGTTA
    42961 GCGAATGTCT AGTAATCCCA AGGCTCTGGT AGTTCGTAGT CTTCTACTTC CTCCTTAGCC
    43021 TTGTGGACGT ACTTATGGTA ATTCTTGTAG GACAGGTTTA ACCATTTGGT ATACTCAGAG
    43081 CGGGCCTGGA AGTACGCATT ACCAGCACGA TGCTTCATTA TTCTCACAGA GGTGATCGGG
    43141 GCTAGATACT TCTTAGTTAC CCATGGTGCT AGGTTCAGCA AGCTGACCAT AAACTCCTCC
    43201 TCCTCGGGAG TGAGAGCACC ACGTGCTAGA AGTTCCTTAA CGTAAGCCTC CACCTCTTCA
    43261 GGGGTATCAA AGCTCATCAA CCCTATGAAG TAACGGTAGG TGGTATCTAC CTCATCTACA
    43321 GTGTAAGTAA TCCGTATGTT GAGAGGTTCA CAGACCTGCA ATATCTTACT AAGGTCCGAA
    43381 TCTTCGTCAG GCAGTACAAG GTGTATACGC TTCTGGTGAT CTGGGTAGTA GTGCCCGTAT
    43441 GAGAGCACCT GACCTATGGC CTCCTTCCAG CCCTTATAGC ACTTCACTTC TATGAGTTCA
    43501 GTATCAGTGA GTACGTCTAT GTATCCTGAA GGTACAGGTA CCTCCCTCTT ACCATTCTCT
    43561 GCTAGTGCTA GATTATCTCT GTAATGACTT TCAGGTAACT TCATAATGAT CCTGTGAATT
    43621 GATTAAAGGC CTTACCATCA ACATCAAGGG CCCGCAGTGC ATACCACAGA CACACAGCAG
    43681 GCTTCGTACC CTGTAGGATT CCTACACGGG CATGAAGCCT GTACTCTAAT GTGTTCCATG
    43741 CAATGCTATG ACCCATAATG CCTCATTGTA CTGTACCCCT ATTATAACAT ATAGGAATGT
    43801 ATAAGATAAG TATTATGGGG CCGGCCCCTT CTATCCAATA CACATAATCA AACAGGAACA
    43861 ACTATGTCTA CCACCACACA ATCTATGACC ACCAAGACAC TAGTGGCCAC CGCGTGGTAC
    43921 CTAGAAACAG GTACCAGACT AAAGGGCCGT ATCAACACAA GCAAATGCTT GGTGTACACC
    43981 CCTTATGGTG TATACAAATA CGAGTACAGA ATGACCCCCC ATGGGTTACG CCCGTACTTC
    44041 CCAGAGCTAT GCTCATTAGA AGGGCCGTCG TGCCCTCTAC AACCAGAGAT AGTAGAAGTG
    44101 CTACATGAGG ACCAAGATGG TGACCTGGAA TGCTATGGGG GCGCACTACT TCCGCCAATC
    44161 CCAAGAGGGT ACAAGTCTAT TGTATGGGTG TCAGACTATG TAGCTAAAGC TACAAGAACC
    44221 AATAATACTA CTGTAATGAT GGGAGAGCAA TATGATGCAA TATAAGTACG ACGAGTACGA
    44281 CAACTATGTT ACAGCCCTCC CCAATGGTGG GGAGGTGGAT GACCAAGGTA ACCTCCGCAA
    44341 CCCTGCGGGT AGGTTAGTGC ACAACATCCC GTACCCCCGT AAAGAGGTAC GGACCACCTT
    44401 TACTTGGGAG ACCAGTACTG AAATGCGTAC TACCGTAGTA AGCTGTAGAA AGCTTACTGG
    44461 CACCCACCAG ATGGATTACC CAGGTAACTC CCGAGAGTCA TCTGATGGAT ACCGTAGTGC
    44521 CCGCACTGGT GGACGCGGAC ACCTAGTATT CACCCCAGAT AAGTACCAAG TAACAGTAAG
    44581 CTATAAAGCA GTAGTAGCTA ACAATAACTT AGGGGAGGAG GTAGTGTACT CAGCCAATAT
    44641 CCCGTCCGAC CTATCCTATC AGACGGGATA TGGTGAGTTA TCCGAGTACA CCTTGGAAGC
    44701 AGAACCAATA GTGGCAACCT TACCTACTGA GAAGGTAGAG TACACAGCTA TGGAACGCCA
    44761 AGAGCTGCTG CAATACTTCT GGGATAAGGG TGTGGAGTAC TTCAAAGCTA ACCCCTATAC
    44821 ACCATCCCCT CCTGAAGCAC CATCCCCTAC CATTAACGTA GGGGACACCG TGCACCACCC
    44881 AATCCATGGG GCGGTAATCG TAAGATCAGT TATGGGTGAT ACCATAGCTG TGCACTCACC
    44941 CAAAAGTGGG GTGAAGATAG TAATGATATC CTCAATTACC ATCTAATGGG GCCGGCCCTC
    45001 CACTCAGACA CTAGGGGGTA CCCACTCCCC CTATCACCAC CGGCACGATG CGCACCGTAA
    45061 CGGGGGCCCT TGCTAACCGC CCACCCCTAC CCTATGTGCT ATACTACCAT GTATACATCC
    45121 AAGGACACCT TAACATTGCG CCTATATAAA TGGAAGCGGT GCATGACAGG TCTCAGTCTG
    45181 GGTCACATGG TGTAGAACCA TAAAGACATA GGGTAAGGGG TAGTAAAGGC TATCGTGAGG
    45241 GCAGTACCGG GGTACGTGCT CTATTTATGT TGTTGGGTTA TATGCAACTA TGCAATAGAA
    45301 TGCACACACC ATCAACATAT ACAGTGCTGG GGGCCCTACA CAAGGGTCTC CTTAGTAAAG
    45361 TCTCTGTGCA TCTACATTAA GCTATACAGC CCTAAGTATT ACCCCTTGGT AATCATAGGG
    45421 TAGGGTAATG TAGATGCAAA GGGGGCCGGC CCTTCACACC ACATAATCAA ACTCATGAAG
    45481 GAGACAGCAC CATGGCTAGA CCAATCCCCG TAATCGTAAC CAAGGTAAAG ATCAACTGCA
    45541 CCACTTACCA CCAGTTCCAG TACCAATACC ATACCTTTGG CATTGTGTAC CTACTGCTGA
    45601 AAGGGAACAT GGAGGACTCA CTTGTGAATA GGTTCACCTA CGCTGATGTA TCCATGATTG
    45661 TATCCCTGGC ATATCACAAT AACGCCCATG ACGTGAAGTG TGAGCATGTG AGTAAGTTGT
    45721 GGAAGGGCCG GGCCCTATCC CTAGAGCTAC ATAACCGTGG GTACCTCTTA GTGAAGGAGG
    45781 ATATCACACC TACCATCGGT ATGTGCGTTA TGGAGACTGG GGACTGGTTA GCTATGGGTA
    45841 ATACTTTTGT AGCCCTAGAC TACACACCAT TCATTGTGGA TGGTGTATTA AGAGCAGTAC
    45901 TGTAACACAT AGACTAGAGG GCCGGCCCCT TAAACCACCA TCACATACTC AACACAGGAG
    45961 ACCACTGCTA TGGCTGACAA TACCAAGAGT ATCAAAACAC GCATTGCAGC AGCATGGTAC
    46021 CAACAAACAG GTACACGCTT ACGGGGCCGT ATCACTATAA AAGGTGATGG ATGTATCGTA
    46081 CATACTAAGT ACGGTGCTGT ATACGGCCTA AGACGCGTAG TTGGGAAGGA ATGGAACTTC
    46141 CCGGTCTACA TGTACTGCCT GTTGTAATAA AGGCCGGCCC ATTAGAAGGG CAGTTGTGCT
    46201 TATGCTAGTC ATCAGTGTAA CCCTAGAGTT CCTCAATGGG CCGACCACTG CACAAGTCCT
    46261 ACTAGAGAAC ATGCAGGGGA TAAATAGTAA CAACACACTA ATAGCTGGTA CAGAGTATGT
    46321 ACTACTACCA GAAGACTGCT ACGTGCTGCC TGTAGATCAT GTAACCATGT GGAAATGGAG
    46381 GAGTTGTGAT TTAGTTGACA TATAAGTGAA TAAGGCTGTA CTATATGCTT ATACACTGCA
    46441 CTAAGACTAC CTTCATGGTG GCTGGAGCGA GTATAGCGGG TACAAAGTTA AGTCAACACT
    46501 GGTTCAATTA GATATAGCGT TAGTGCTAAA CCCCAGCAAG GGGTATCTAA TGCCTACACC
    46561 ATAAAGCTAG GTAAGTACGT GCTACCGGCA TTATGCTAGT AGCTTTGAGG GATACCTCCA
    46621 CTACCTATGG TAGTGCTATC GTCGGCCCAA TGAGCAGTAA TGTTCAATGA TGTTCAGCGT
    46681 AAATGTATCA GAACACGGTA CTACCCACCC ATTGGTTGGG AAGACTACGG GTACTAACAT
    46741 CACAACACAT AATCAAGTCT ATGCCAACGG TTAAGGCAAT AAACCGTAAT CCCGCTACAA
    46801 TGGGATAGGA AAGCGTCAAA CAAGTGCATA TGGTATTGTA GTACCATATG CTTTACTGTT
    46861 AAACAGCTAC ACTGTACTAC CGTCGTTGGC CGAGCGGATT AGGCAAAGAA CTCATAATTC
    46921 TTCCCAGGTA GGTTCAACTC CTACACGACG GATTCACCCA CAACCCGTAC TATATAGTAG
    46981 GGCAATCACA GGTATAAGGA CCATTACCTT TACGACAAGG GTAAGTACCA TCAGGACACC
    47041 TCTTATAAAC AGGCCCCCCA AAAGGAGCAG GTAATGTCCT ATAGTCTACA GGTAAACCCC
    47101 GACCCTTAAA GATGTAAGGT AAAAAGACTA CCCCCATAGC CAACAGAAAG ATAGCCGTGA
    47161 ACGTAAGCAC TTCCTTCACA GTAATGTCCC CAATATAATA GCCTATGCAT TATGTCCTAA
    47221 CAATAAAGAC ATTACTTGTG GCCGTATGAA TTACAGTAGA TGGAATATAG CAACTATCAG
    47281 ACTCTCAACT GGTGAAGTGT ATGGCATGTG CCGTACATAG ATGGGCTCAA TCCCCATAGA
    47341 GTCTCTAGCC TGTAACAAGG CCCCCATGTC CTCATAATCA CCTAAAACCA TGAATACCAC
    47401 TGACTTATTA GACCTCGGAT TAAATGATGC TGATGTACAA ACCGTATCTA CAATCCCTGA
    47461 CTCTGCTTTA ACAGAAGCAG AAGAAACCCT CACTGCACAC GAACCCACAA CCGAGAGCTA
    47521 TGCAGTAGTA GATATGTACC CCGAGGTACA ACTACCACAA GCAATGCTAT CAGCAATCGC
    47581 CTGTGATGAG TCTCTACAAG AGATTCAAGA GCAGATCAAC TACCTGGAAG CAGAGCTAGT
    47641 GACCGCACAG AACGCACTAC AGAACAGAAT CATGGACTTA CAGAACAAAG CCAAAGCCGA
    47701 GCTAGTAGCT GCCCAAGTAG CTGCCAATGA ATCCCTAGTT AGTGATGCAC TAGGAAACCC
    47761 AGAAATGATG CGTGTGCTAG CGTCAGTCCT GCGGATCATG CAACAGCATG GTAAGGCCGG
    47821 CCTCCTAATG GAAGCCCTAG AGACCCTAGA AAATGGCAAC CCTCAGAGTG CAATGACACG
    47881 CCTAGCAACA GCCATCGCCC CTCAGTACGA TACACCAATG TACGAACCCT CAGTAATGCC
    47941 CTCACTAGAG ACCTCAATGC CCAGCACAAC CCCTCAAATG CATAGTGAAC CAGTTGTAGA
    48001 ACCCATCCAA ACCACTGCTG CCCCTACCGC ACGTAAGCGT GCTAAATGGG TGCCTGGTTA
    48061 ATAGTAGCTA CACCAAATGC ACAACACATA ACACGTTCCC ATAACAACCA TCGCGCCCCC
    48121 CTACATGGGG GGTTTAACAC CATGCTAGGA CTATTCTCTA CCAAGACCAG CCCCTCGCAA
    48181 ATGTTCGAGA CGTTAGGAAA GCTACAAACC AAGCGTGAGG GACTCGCTCA AGAACTAGCT
    48241 AAGACAGATG CTGAAATCAG TGTCCTAAAG GCTAACCTCA ACCAACTGCT AGGTAATACC
    48301 CCATCCCCCA CGCCCGCTCA ACATAATCAA CCGCTGGGTA CCACGCAAGT TACCCCAGCA
    48361 CAACACAACC GTACAACACA ACCACAACCA ACCATGGCAC AAGCCACAAA CCCCCCCAAC
    48421 ACTATATCAG CATCATCCCC TAGAACTGCA GCACCACCAA CAGGTAACAC AATACAATCA
    48481 CGTCTAGCAC CCACAAGTGC AACAGCAGCA AACAGTACCA CCGCAGGTAT GGCAGCAATC
    48541 ATCAATGATC GTGCGCCTTA CCATACCGAA GAGTTACAGA TCACAGGAGT ACAACCCCAA
    48601 GGCCAGATAG TGATGTACAA GCACTACCTG TCAGGTGATG GCATCAACTC CGGTATCCCT
    48661 GCATTAGAAG GCTGTGCAGT GACAATAAAA CAATCCGCTT CTGGCAACGT CTATCGGCAG
    48721 ATGGAGACAC CTGCCTTAAA GATTACCTGT ACGCTAGCAC GACCACTACC AACAGGGTTC
    48781 GTAGAACAGA AGCGTGCTAT ACGTGAATGG TTAGCAGCCA ATGAGTATCT GACAACTTCA
    48841 GACCCTAACA AGACTCCGTT CGAGACGGAG TACGATGCAT ATGGTAACCT GTACACACCA
    48901 TACGTATCAG TAGATACTAA GGGGCTCAAC CTCTTCATCT ACATTGGGTG TGCTTCAATG
    48961 ACTAGCGCTA AACCATGCCC TACGTTGATT GCATAACGTG TGAAGTACAG ATATAGCAAA
    49021 TGCCTAGTGT TGGGGGGGGA TGACAACACC ATCCCTAGCC TACACCACCA TGACCACAAC
    49081 AATCGCCACC TGCCTCCAAG ATCTCAATAC CACCCCGTAC TTATACGAGT GCTACCGCCG
    49141 GGTATACCTA TGGAAGCACT TCCTATACGC TACCCTAGGG CCACGTAAGG TAAATGATAT
    49201 CAATAAGATG CTAGAAGAGA TAAAGGTTGT ATCATGCAAC CTGGACCTCC CTTCAGCATT
    49261 AGAGATAGTA ACTAAACCCA CCTACAAAAC CCATGTAGTA CTGCACGATT ACCCCGAGGT
    49321 AACCCATAGA TCAATGCAAT ACCTCCTACA TGGGGTAGGG GAAGAGGTAA TTGACCCACA
    49381 AGCTATGTAT AATGCCTCAG CAGCAGCGCT AGCTGAGTTA ATGGTAGACC TAAACAATAG
    49441 CTACTACAAC CCATCAACGC CAGCCCCATA AGAAACCACA AGCCTCTATT AGGCCCCAGA
    49501 CCGTTATATA AACAGGGGGA TTACAACACC CCCTATACAG TAATGCCTCC CTCAAGTACG
    49561 TAGGGTACAA TGTCTTAGAT TAATAACAGG CGTATCCATA ACATAAACGG AGGTACAACC
    49621 ACAGCACTAC AATGAGAACA CAAACAAATG AAGAAGTTAG GTAATATCAA ACTCACAGCA
    49681 AGCCTCCGCA CAGGCTTAAT AGATATAGCA CCAGGGGCTG TCATCCCAAG TGGTAATGTA
    49741 ATACTACTCA GCAACTCGTG GGTAGTAACC CACCCATTAG TAATAGCGGA GGAAATGTTC
    49801 ATCACGCACC CCACCCGCTC CATTATGGGG GTAGAAATGG GAATCCTAAT GGTAGGAGAC
    49861 TTAATCGTAG AGAGTGATGG GATGCAGGAT ATGCTGCAAT ACGACCAGAA ACCCAAGGTG
    49921 GTAGTGCGAC ATGGTGGAAT CGTACAATTC ATTATCCAAG AAGTACAATA CCTTAAGGGT
    49981 AAGACTAATA ATGTACTACC ATGGGAGATG GAAGTAGCAC CAGTGCCAAC AAGGACAATA
    50041 GTAAAGATCC ACTAGGATCC ACTAGCAAAA GAACAACTAC AATAGGGGCT GATATACCAG
    50101 CCCACCACAA CAACTATGAA CAACCATAAC CATCAGCAAC AAGAGCAGTT ATGCCAGATA
    50161 GCTAAGAGCT TCATGGCACA CGCTGCAGAG ATTGAGACTA CATTGGAGGT AATGCAAACC
    50221 TCCCTCAATC AAACAATAGA GCAATCCTCT GTATCACGTA TTGAGAAGAA CGTGATGAAG
    50281 CACATAGCCA ATAAGGTATC ACCAGTAGGC CTGAAAAGCC TATTAGAGGA GATAAAGCTA
    50341 ACAGTAGCCC GCACAAGATT ACTATATGTA GAAGCGTATA GCGAGGCTGC TGCCAACCTA
    50401 TCAGCTACCA TATACCAACA GTCCGGGGTA GCCGGCCCCA CCGGTGAACG TACATTCAAC
    50461 AATAAAGCCG ATGGTAAGTT AGCGGATGCT AGGGAGCAAA GTCAGCATGT AATCAAACCA
    50521 ATAGCCCTAC AGAAAGGTGC TGGCACTGCC ACCAACGCAC CAATCAGCGT AACCCCCACC
    50581 CCAAATGGCA TAGCAAGGTA TAAACACTAC GCCAGCGAGT ATCCCATACT CAATGCACTA
    50641 ACAACCCCCA AGGAACCACC ATCAGCAGTA CACAAATGGG TGACCACCTG TGGGTACTTA
    50701 ATGGACTCCA CAGCTAGTGC CAGAAGTAGC ATAGACAAAG GCCTGAATGC CTTACTATGG
    50761 CCTACCAGTA GTCCTAATAA CGTGAATGCC GTTAAAGAAG TACACGTATT ACCACACCCA
    50821 TCAGGGTCAG GTAATGTCTT CATACTCACC ATGAACTACC CAACAACAGG CAATGAAGCA
    50881 ATGCACGTAC AACAGTGCGG ACTCATTGAT CTAACAGTAA GTAAGGTATG GTCATCCAAG
    50941 AGATACCCAC TATCCATAGT AATAGAGGTA TCACCTAAAG CATCCCGTGA GTGCCCCTTC
    51001 GGGCGCATTA GCGAACAGAG AAAGGGGTGG GAAGTAATAA ACAAGTACCT AACCAACCAG
    51061 AACCAAAACG TACATACCAC CAACAACCAT GAAACTACTA ACACCAATCG TAAGCCTAGG
    51121 GGTAGTGCTG CTCCTAAACA CTACCCTGAA ACCATCTACT AAACCCCCCG CCCCCGATAG
    51181 CGCATGCAAG GTAAGGGATA CCCAAACAGT ATGCCTTGCC ACATTCAAGC ACTTCGAGAG
    51241 AGCAGCCAAG GGGTGGGTGC TGTACCTAGA AGGTAATAGC CCGTATGCAG TAAGTAGTAC
    51301 CAAGCTACCA CGCAACCAAA TAGGTAAGAC ATTAGAAGTA GTGTTAGAGC CAACCCCCAT
    51361 GGGTTGGGCT GCCACAGACT ACTCCATCAA GTACTAACAA CAGAACTAAT CCACAACATA
    51421 ATCATAACTG CCCCATGAAC ATCAAACACG TAATCATAGG GGCAGTAACC ACCCTAGTAG
    51481 CATGTATACT CCCCAGTATG CCCTCCCCTA ACCCACAGGT CCACCACCGG CACGAGACGC
    51541 ACCGTGGAGT GCAAGGCGTA CCGGCACAAG TAGACATAAT CAAACACGCC ATCGTAGGTA
    51601 CTGCAGGTAT TGTTAGCCAA GTCGCTAACC CTGCAGCCAC CCCCATCATA GTCTCACAGA
    51661 TAGTACAAGC TCAGTGGGAT GGTAAATCCA CAAGTACTGG CACTACCACC TCCCTAGCAT
    51721 TGATAGCAGG GGGTGCCATC GCCATAAAGA CTATCAAGTC AGTCATGGAT ACCCAACTAT
    51781 CAAACCGTAC TGCTATCAAG GTAATACAGG AGATCAGTAT AAACACCTTC AGCATGAGCT
    51841 TACCCTTAGC CTTCGGTGCA TTAGGGGCAA CCCTCATTGG GTGGCAGAAC ATGGCCAAGG
    51901 TGCACAATGC TATCATCCTA CCAATGCTAA TCCCAGGCAT TACGCTCCTA GTGGGGGCAA
    51961 AGGTTCTAGG TAGTGGTAAG TGGAAGGAAG GGCTATTAGC ATGTGCAGGT GGGGTATTAA
    52021 CTATCGTAGC TAGTAAGTAC CACCCATTAG GTGTAGGGGT AGTACTAGGT AGTATCTATG
    52081 GTATAAGTAC CACCACAACT ACCACCAGCA GACCCACCCC AGACACAAAC GCATATACAT
    52141 GGCATGCTGA TACCTTAGAG ATGGTAGAAG TACCACAATG GATACATACC TGTATTCAAT
    52201 TAGGGTCAAC CCTAATAGGG GTACCAGTAT CCCAGCTATA CTCAGTAATG AAGCATGGGT
    52261 ATGTAAGCAC CATGTCAGAT AAGACCAGGA CTATCCTAGA AGGTGTAATA GGTAACATAG
    52321 AAACAATGAC ATCCATCATG TTCTACCTGC TGTGGGGTAT GGCACGCGAA GGATCATTTA
    52381 CAGACCCCAT GTCTAAGGCC CTACAGAACA CGCCCATAGA ATGGTACATC CCTAGCATGG
    52441 GAATAGTATT AGTAGTAGGG ACTGTATGGT ACCTGTTGTA CTACCTAGAC ATAACAATAC
    52501 CTATGTACCT GAACTACAAA GTAGAAGGGT TAGCAGCTAC CATATCCTCC ATAGGTATGC
    52561 TATTCCTAGG AGCCCAACTA ATGCTAATAC CTTTATGGAT ACCTGTAATT GGGCTAGGGT
    52621 TAGGGTTCAT ATCATCCAAA ATGCAGATAG ATATATCCCT ACTAGGTAGC GTAATGCCAC
    52681 TAATAGGGAT AATGAGTAGT GGAAGGTAAA CGTAACAACA CAGAAGAAGT AACCATCAAC
    52741 GGTTAACATC ACGTGATTGT AACTGCTTAC GTGTTGGGGG GTCAGCACCA GGGACCCCCC
    52801 TAGGGGTATA CATATCCCCA ACATTATACC TAGAGATAGC GCCCACCAAG CACGTGACAC
    52861 AAGCCTGAAA GATAGACCAG ATATCAACAG GGGATATGGT ACCCTTAGTT AACACATCAT
    52921 TAACTTGGGG ACCAATAGCC TGACACAGTA AGAGTATAAG CGACCAGAAG GTAGTAGAAG
    52981 TAAAGATACT CTTACGGTAA ACAGGACCTC GAGATGCAGA AGCAGGAGAA GGTAATGAAG
    53041 TACGTGGTGT TGGTGGCATT ACTTACCCCC CCGTACAGGC ATAATCCATA GATCAGTAGG
    53101 GTCGTTACCC CCTACATCAC TAGCATTCTG TGCTATGAAG TCCCAGGAAT AATGCACATC
    53161 CCCGCCAGTA GGGGTGAAGT CATACTGACC ATCACCAATA GCCTTACCCC AAGGGTCATG
    53221 GCATACCAGC CCATCCTGAT CATAACCCTT GATAAGGACT ATGTGCCCGC CATGGGTAAA
    53281 GTACGTGCCT AAGATAACAG GTTGACCTTT ATCAAGGGCA GCTTTGATAA TAGTAAAGGT
    53341 ACCCCCTGTA TTAGGCTCAC CATGGCAACC ATACTTACCA ATCAGGTAAG CTATATCCTG
    53401 CCATGAGAAC CTATCAAGGC CGTTGTCAGA TAGATATAGG TAAAGTTCAT CCTCCAAAGT
    53461 CAATGAGCCC ACAGGCTTTA CCCCATAGTA TGCAAGAGCC ATACTAGCAG AGGTAGCAAA
    53521 GCAACTCGTG TTAGGCTGGT ACACATTATC ATACTGTGGG TGGAATGGTA CGTTGAGATT
    53581 AACAGATGCA AGCTGGGGCA ACCCCTCTAC CAGTACGTGC ATATGGTACA CATACCACTG
    53641 CGTATGCCCC TGTAGTGCCT CATCCAACGT CAGTAGGTAA TGCCCCTTAC TCAAAGGGCT
    53701 AACACTAATA GCATTGAGAA CAGTACCCTT CTTAAGGAAG TACATCTCAG CCTTAGGTAT
    53761 AGTAGAAGAG TCGTCCCTTG AGGGCTTGAG CCAAGTATCG TAAGCAGCAC TAACCAAAGG
    53821 TTTGGGATGC TTCGCATCAC TAACGTGCAT AGGTGACTCC TAGTATATAA GCATGTACCA
    53881 AAACCCTAAC AGTATATAAC TAATAAATAC TGTGCTGTAT CCCTAACCTA GGGTTAAATA
    53941 GCACAAACAG CTAGTATCAT ATAGGCGCCT GTTAATAACT CAGAGATAGC AGCGGCCCAA
    54001 CACACACATA ATCAACGGAG TAACAAACAT GCAGATATTA GAAGTATCAG GGCGGGTATG
    54061 TGTGAAGAGC ACAGAAGTAT CTCCACAACT AGTAAAGGCC ATGCTAACAA GCGTACCACC
    54121 AGGTATGTAC ATTGCTATGT ATAAAGGAAG CAACTACCCT TACAACAGCA TCAATGGGGT
    54181 TCCTGAAGGA TTAGAGCTAA TAATAGAGTC AGAGAGGGTG TGGCTACTAA AAGCACATAG
    54241 TAAGGAACCA GTGCTGCCAG TGCTACCCAA ACAAGTAGCA ATGCTACCAA AAGTAGATGG
    54301 GGTTAAGTTA CCTGTGCTAG GTCCGCAACC GGCACAGGAG TACGAGACGT CCCCGTCGAG
    54361 GACAGACGCA CCGTGGAGGT CAGCGAAGCG CTCGACCAGC GGGAGTGCAG GTGAACCACC
    54421 GAGGGCTCTA TCACCGACCA ACGGGAGGGT AGATAGACCG CGTACAATGG CAGCATCTGC
    54481 CTCAGCATAC CTCAGTAAGC CTGCAGGCAA AGCAAGACCA GAACTACCAA GAATTGTACC
    54541 CCACAATGCG TATAATTCCA GCAGTACCAG TCGTACAGTT CTACATAAGT CCATACAGTA
    54601 TCTACAAGAG AGCTATGACG TAAGCCACCA ATACAGTAAC GTACTGCCAT TCAGAAAAGC
    54661 ATGGTAAGTA ATAATAGTAG CAGCCTACAC ACACATCTAT AAATACTATA GAGTAAATGA
    54721 TACTACCTAT AGGTACGCGT AATGAGCTGT AACTGTGACT GCAAACCAAC CACCGTACAT
    54781 ACACCCACCA GCACGACTCC GCTGGAATGC ACGCCATGCC AGACCCCACA ATCCACAACT
    54841 CACAGTGTAC GCCTGTACAT GCTAAGATGT GGGTCGTGGG TGTATGCTGG GCAGATGCCT
    54901 ATGAATAGCG CCCCCACCCG CGGGATGCGC CTCCTATGGG AAGGTAAGAC ATACACTATC
    54961 GAACAGAGTA CACTCACTGG TAGTGAGCCA GGTACAGATA AGTGGGAGGT AATGCTAATA
    55021 CAAGCCGGGC CGGGATATGC CACCATAAGT AGTGGAAATA ATGCACTCCA CAACCCGTGT
    55081 ATGTCCTGCC CACCAGCAAC GCTACCACCA CTTGCTTGCC ACGATACGTG TGAGTCAAGC
    55141 GCCGGTGAAC CAACAGCCGG CACAAACCAT GACAGCCTAT GTACAGACCC ATGGTATACC
    55201 CCACCAGTAC CGTGGAATGC CGACCACAAC ACACCCCGCC CTGTAGAAAT GGGGCTAGGG
    55261 TGTGGCCCGC ACTATCAATG CAATGGCTAC CCATCGTAAT AACAACCATA ACCATGCTGA
    55321 CAGAGACAGA AGAGACACAA GTAAGGGTAC TATTAGATAG TGATAGTACC CCCCAACCTA
    55381 TCAAGAACGT CCTATCATTA CTACTATCTG CCAAGGCCAA CCTAATAGAT AGTAATAATA
    55441 GGATCAAATA CCTGGAAGAG TTAGCGCGTA CCATCGTGCA AACGCCACCA GGTAACCTAA
    55501 AGACTCTAAG CTATATGCCT AATAGCTGCC CCCAAGTGCC TTATTTAGTA CCTATAGAGG
    55561 AACCTAGTGA GCACCCCATC CCCCCTGAAT TAGAACCTGT TCTATACAAA GGTGCCCTAG
    55621 AACTAGGGCT ACAACTACTA ACACCAATGG AAGCAGGGGC TATGCTCAAA GGCATACAAA
    55681 TAAGTTTATC TGAAGATAGG GAGAAGGTAC TCCCACTAAT CTTAATGATA TCAATAGGGC
    55741 AAAGGGTTAA GGAACAGCAG CAGCTATAAC TGACCCTTCC TTCAGACTAC TTACTATCCT
    55801 CAAGTACAAC AACATCAAGC ACTATGAGCA CATTACTAGC TGTAGACCCA GGCATTGCCT
    55861 CAACTGGAGT CAAAGGGAAT TGGCTACCAG ACCTAGGCCT ATTAAAGACA TGGGTTAGTA
    55921 CTAACTATGG GCCCGTAACC CGATCCCTTG CCTACGTCAC ATACCAACCC ATCAATAGGG
    55981 TAGGGACACT ACTAGACGAC CTATCAGACA ATGGTAGGGA TCAATACTCC ACCTTCCTCA
    56041 AGAAGACAGG GTACACAGAT GTATCACGTA TATACAGTAC GCAGGGGGAC AACGGCAGTA
    56101 TCAAATGCAA TGCAGATACT AGCATAGTGC GGGATATATG GTCACACGCC ACCCGTAAAG
    56161 AACGCCTGTA CTCACCAGTA ATGGGGTACT ATGATGACCT AGTCAAAGGA CCCTATGATA
    56221 CCTTCGTAGG GGTCATGGGA GACTGGGATA TCATCAGGCC GTTAGTGGTA GCAGAGAGAG
    56281 TAGTTGGCAC CCAACCCACA TTAATGGAGT TAGGTATCAA GGTAGTGATT ATCTATAAGG
    56341 AAGAGTGCAC CAAGAAGGAA GTGCTATCAC TAGCTGACCG GGGGGTGATA ACGTTCATAC
    56401 CATTGGAGAA GTATAGAGAT GTACTGAGTA AGGAACGGGC TGTAAAAGCC ATTGTATAAA
    56461 CCACCATCAG CAGTAACACA CCAAAACCAT ATGCTAATAC ATAAGAACCA AGCAGAGCTA
    56521 CAAACACTAG TAGCAGCACT ACAAACGTTA CCTATAGAAG GTAAAGATCT GGCAGAGGTA
    56581 GTGCATAGAG AATGGACGCG GCAACATAGC CTCATGGCTA TGCAAACTAA CGTGCAGAGT
    56641 ACCACATCTA GTGCCATGAA CCACGGAATT AATGTGGTTC ATAGCAGTAA TGTATCAATA
    56701 CATCACACAG ACTACCCCAC CACCTTAATA GATGACTATT GGGGGCTAAG GTTAGGGTTA
    56761 ATTAGGGGCT AGGACACCGC ACAACAATAC ATAACAACCA TTGTAGTAAC TACAACATTG
    56821 GTAAATGGCC AACAGTGGGT GACGTGTATG AAGACTGGAA GACAATAGCT AACGCATTCC
    56881 CATACCTAGA TCTGAAGTGT CAGCTAGTCG TAGACTGTGC CCACGACAGT GCTTGCCACA
    56941 CTGGGAGTGC GCCACGACGC ACACTGCGGA GTCGCGCTGG TGAATCACTA ATCACAGAAG
    57001 AGAGGGAAGG CGTGATTGCT GTAGAGTTCA CAGTTAAGAA TGGGGTAGTC ACTATGTCTC
    57061 ACCCAGGCCC CGCCCTATGC TCAGTAATAG AAACAGATAA TAATACAGAA AGGGGCTGCA
    57121 CAATCGAGCA GTTCAAGGCA GCAGTAGACT ATACCCGTAC CCTACACAAC ACATGACAGA
    57181 CATACTATCG CAATGGCCGG CCCCCTTGTA CATAGTCGGA GGTTGGGTAA GGGATACGCT
    57241 ATTAGGCCAT GCCCCTAAAG ACATGGATCT ATGCTCATCG CTATTACCAC ATGAAGTACA
    57301 AGAGTTCTGC AATAAACACA ACATCAGGTG TGAAGTAACC AACCTCCAAC ATCTAGTAGT
    57361 AACCATGTGG TTAAAGGATG TACCAACAGA GCATACAACC TTCCGCAGGG AAAGCGGGTA
    57421 TGATGGTGTA CACGCTAACT GTGTTGAACC CAGTACCTTA GAAGAAGATG CCTTCAGGCG
    57481 TGACCTAACC ATCAACTCCA TGTACATGTT GTGGAATACA AGAGAACTAA TAGACCCAGT
    57541 AGGGGGCATG CTAGACCTAA GAAGTAAAAG CCTGCGCCTA GTATCCAGTA AAACCTATGG
    57601 GGATGAGTAC CAACGCCTAC ACGAGCATGG AGGCCGGCTA TTCAGACTAG CTAGGTTTGC
    57661 ATGTAAGTTT AAGAATTGGA CCATAGATCA AAATACCTTA GCAGCCTGCA GGAAGTTCGC
    57721 ACCAGATGCC TTCATTAGGG GTAAGAGGGA GTCCTTTGGA GAGGAATGGG CTAAAACCAA
    57781 CTACTGTAAG GAATACCTGC TAGTGCTAGA CACAATGGGG TTCCTAGAGC ACCACAATAT
    57841 ATCACCGCCT GATAATGAAT ACTGGTACCC CAAGTATCCA TGGTACTCAC TATGGATATA
    57901 TGCCAACAAG CCCCCGATAA GAGAGTTCAG TGATAACTGG AAGCTCAGTA AGGATACCGT
    57961 GTTAGAAATA ACAGACCTCA CAATAGGTAA AGCTATAAAG AATGAGTGGC AATGGCGCAC
    58021 AACCAAGTTC CGCAGGCTAC CCGCTAAAGA GGTAGCCAAG TTCTGGGGTA AGTCCTTCAG
    58081 GCTACTACCT ATACCTACAC AAGGTGAAGT GGCATCCCAA GTAGGGCCGG GTCCTCACGT
    58141 ACAACAAATG TGGAAGGAGC AGGTGATGAA GATATATCAT CAGTAGTATC AGCAGTATCA
    58201 TATGCTAATG CTAAGGCTGC CACTAACGCC TTAGCCATAT CATCATCATT AAGGGTGTAC
    58261 TGATCATGTA AGGCCACATT CAGCATAGAT TGTGAGCTAT ACTCAAACCA ATCCTTATCC
    58321 CACAGGAGAT CAGTATCGTG AGCATGTACA GAGGCGTGAT CAGATGGTGT CATAACCCAT
    58381 AGGTTACCCA ATCTATCATC GGTGGTATCC ATATTCACAT GATGTACATG CATATCAGTG
    58441 ACGTTATGCC CTGCCCATGC AGCCACACAG CGTGAGAATA TGATGTAGCT ATCATCTACA
    58501 CTAACACCCA TAGCCACCGC TATATCCTGC AATAGTTGTG GTAATGCTAA GAAGTCAGCC
    58561 TTCTTTATAT AACGCCTAGG GTTATCCCTA GCATCACCAC GCCACACAAC AGGCACCATG
    58621 TAACCTTTAT ACTCAGCACC CCTATACCGT ACACCCACTG TGCATAAGGT AGGGGTATCA
    58681 GTTGTTAGAA GGGTAAGTGT ATCATTATTA AAGAGAGCTA CATTAGCCAC CCGTCTAGCT
    58741 CTCAACCCCA GCACGCGCTG CTTAGAGGTT GTCTTGACTA CGTTCTTACC TTGCCCTACC
    58801 GTATAGACTC TACGAACAAT CTTCTTGGAT ACCTTGATAA TGCTGTTAGT TGGTGTTATA
    58861 ATCATAGTAT GTTCAGGGGT GATGTAATGT GTGTTGATAC TATAATTATA ACACAACCTG
    58921 AATAGAGAGT GGGGCGGTAC TTAGAAATAG GTACCGCCCC TTCTTTGTAG AAGACTACCA
    58981 GCTAATGATA GTGTTAATCA TCGTAATCAA AGTCCTCCTC AAGGCCTAAA CGTCCATCTA
    59041 CCAAACGTTG AAACTCAACC TCAGCATACT CCACAGTGCT AGCAGAGAAA GTCTGGACAT
    59101 CGCCATAAAC CTGCCCCACG TAAACAGTAT CGCCATCCTG ATCCTCCATC TCAAGAGCAA
    59161 ACCCCTTCTC ATCACGATAA TTAAAGGTAT AAGTCATAGG ACTACCCCAC ACTAACAACA
    59221 GAACAACCAT TATCAGCTAA TAAAGATAGA CGTATGTACT GATGCACGTA GAAATAGTAG
    59281 ATGGGTTACA ACACATAGAA ATACCAGTAA TATCAAGCAC ACAAGTGTTC TCATAGCTAT
    59341 ATAACCAACC CTAAGGAGAG AGACATGAAC TACAATGAAG TGAAGAAGCA CGTCCTGAGC
    59401 ACATCACATA ACCTGGGATT ACTACCAGGG AAGGTAGTAA GTACTCTACT AAACGAATTA
    59461 AGTAAGGATA ACAGTAGTTA TTGGGATATA CCTGACATCA CAGATATAGA CTTCCTGACC
    59521 AACATAACAG ACCCCCGCAT AACATGTATC CTGCACACAA TGAGGGACAA TACAAGGGAT
    59581 GAGTTCACCA ACTACAGGGT GTGTACTATT ACAATAGATG ATGTGGCCGC CTTCTTCTAT
    59641 GTAGGAGTAC ACAAAGACTG CGCTAGTGGG CATGTATACG TACTAGATGT AAATAAGACT
    59701 AAGGCATTCC TACAAATGTT AGTACTAATG CAGCTAGATA CAATAACCAA CAATGCCCAG
    59761 ACTGACATCA CAGAGGCAAC AGAACTAGAA GCACTAACAG AACTATATGA TGTAGATATA
    59821 GAGTATGAAG TAGAGCCTAA TGAACCAAGA GGAGTGTACT GCTTCTAGTA TCAGACCCAG
    59881 TATGCTAACC ACCACAATAG CCACAGATAC CACAATGCAG CACGTAACAG GTAATAGCCT
    59941 GACCATAGAG TCAAGCCCCA GTATAAGCAT TACTGTAGTA GGTAGCAATT GCCTCATACT
    60001 GAATAATACC AATAAAACAG CGGTAGTGTT CCTAGACCCA TTAGATGAGA CAGCTATACT
    60061 CAAAGCCCTA AAGAACACAC TCCTTTGTAC AGTAAGAATA GGTGCATTAG AGATTAGGAA
    60121 TGAGGGGGAC CCCTATATAA AGGGTATAGT AATATCTGTA GAACGTATCA GTGTATTCGT
    60181 AGAGAGGGCC CGTATAGACA CTCTATACGG TAGGCTAAAC CAATAACACA AAGCATACCA
    60241 ACAGTAACGA CGACGGCGGC ACAAGTAATG ACTGTAGAGG AAGCACTAGT AGAGTTAGAG
    60301 AAAGCATTAA CAGAGTCAGA GGCAACACAA GAAGAATTGA ACCGGGCCAT TGCCGAGTTA
    60361 CTGGAGACCT TAGCGGAAGC ACGAGCACAA GCTGAGAATG ACTAGAGACT ATCACAACCC
    60421 ACAGCTATCT TATATACCCC CTTACGCGCC CCCTTCTTCC TATTACAGGG CTTACATATA
    60481 ACGTACATAT TAGATTCATC AAGGGGATCA CAACCATCCT TAATAGGTAT GTAATGGTCT
    60541 ATCTCACACT GAGCCAAGGG GACAGGCTTA CTACAGCATA AACATATACC TGATTGCCGT
    60601 CTGTACATAA AAGCCCTAGC CTCAAGCCCA ACATTGCTCT TAGCCCATGA TGCGTACCTC
    60661 TGCCGGGGGG TACGCACTGA GCTTGATAGT TCATCATCAT CAATCAGACA TTGAGTATAA
    60721 GACATATAAA GTAAAAGGTA AGTGTTACTA CCATTATACG ACCAGCAGTA AAGCTAACAC
    60781 CAACACAGTT ATTAAAGGAT AAGTATGAAG TATATGCAAG GGGTAGCTAA GGTATTCCAA
    60841 CCTAGTTACT GGTTCGACCA AGCAAGTATC GCTATCGTAA ATGATGACTA CCTAATCCTG
    60901 CACAACCATA GCAGTCTTAA GTGGGTGCTA ATGCCCGCAG ACATCCTGCT ATGGTTACGA
    60961 ATACTGCACG TACTAAAGGA AATGTCACCA CACCCTGTAC CTATAGACAA CCTAGTCATA
    61021 GAATGCATTA ATAAAGGGCA GGGGTATGAA GAAGGGTTCA CGTTCACTAT AGACGGAGTA
    61081 TCAGCCTACC TAGAAAAGAA GGATGTAAAT GAGTTTACAG AGCTCGTAGA AGCATTAAGT
    61141 ATTGGGGTTA GTAACCTGTA AGGGCCCACC TTTGAAGTAT AACTATGAAG TAATCGCAAT
    61201 GGAACACATA ACAGGTAAAG TATTCACCTT CCAATCAAGC CACCCATCTG ATAAGATGAC
    61261 TAGAGTAATG CTAGTAGATA GAGAGTACCT CCTACTAACT GATAGCCAGA ACATGTCAGT
    61321 AATCAAGCTA TCACCCATAA TAGTATTAGA AATAATAGAT GTACTAGAAT CAGACGCAGG
    61381 CTCTGTAATA GATGACGTAT TGACTATCAG TCATACCACC AAGGGCGACC CTTACATGGA
    61441 GGGGCTGCAA CTATCAGTGA CACATAGTGT AAAAGGCATA AGGTATAACA ATGGAGTATC
    61501 TATATTCCTA AGTATTAGGG ATAGCCATAG GCTAAAGAGT ATATTAGTTA ATAGGAATTA
    61561 GATAAATGAA TCACTACATA ACGGGTGAAA GAACCACCTT CAATTCACCA CGTTCAAGGG
    61621 GGAAGGTCAA CCTAACCGTA ATAGGGGGTG AGACAATGCC AGTACAATGC CTAATACTAC
    61681 ATGATCACAA TGATTCAGTA GTGGCAGTAC TAGATAATTG GAGACCACTA ATACATCAGT
    61741 TAGGGAACCT AAGCCCCCTC CCACAAAGAA AGGTGGGAGC CCTACTAAAC AATCAGTACT
    61801 TAGCTGTTGA ATATAGCCCT GCACTAGGTA ACTGGAAGTC TAGAATTACA ATGTATATTG
    61861 CTACAGTAAG TGGTAATAGT ATAGCCACAG TGTCCCTACT ATTACCCGAT GTAGGAAGAC
    61921 TGATACAGCT ACTGAAAGGG CCGGCCCACC ATCACTCTAA GGCTTAGCTT CCACCTCATA
    61981 GGTAATACCT ACTGATAACA ACCCTATAGC TTCACCCAAG TCATATACTA TGCACGATAC
    62041 CTTAGCTAGC AGCATGGCCT TAATGAGGTA CACCAAGAGG GCCGGCCCTT CTACCACATC
    62101 AGGTAGTAAC CAAGCTAGTA ATAGACTGAG CTGGGTGATA GTGCAGATAG AACACTCAAT
    62161 ACCCTCTGCT AGTAATGACC TTAGTACCAT AAACCTGTAG AAGAAAGGCT TAGTTAGATC
    62221 TATCTCGTGC AACCCCTTAG CTGCCATCTC ACGCAGGAGC CGAAACATAC CAGATTGTGT
    62281 AATCAACCAC CCCATGTGTG ATATAGCTAG TGATAATACA CCTAACGTGA CCCATGTATC
    62341 ATACATAATG TTCACTGTTT GTTAATGAAG TAACAACCTA TATGGGATAG CCCATCAGGG
    62401 TCTGATAGTG ATATCACCCT AGCAATACTA GCCACAGGGT AGGCCTCCCG CTCACCACTA
    62461 CGGCTATAAT CAGGGCCCGC ACTAGTCCAC ACATAAGGCA AGTGCAGCAC TAGCCCATCC
    62521 TGTGTAAGAC CTAGGACTAC GGCTACAGTC CCCCATGAGT CCCACAGCCC TTCCAGGAGT
    62581 ACCGGCCTAC CCTTAGCTAA CCAATCACTA ATCTGTTGGA TGGTGGCACG CCTGCTATAG
    62641 GTGCAGGACA AACCATAGTA CCGCATAGCT GCTACTACAT GATCAGGTTG GTTATCCCTC
    62701 CAACCATGCA GTGAGAACAC TGATGCGAGC TCATCCTCAT ATTGCAAGTT CCTCTTAGTA
    62761 ATATCCTTAC GTGGTACCTG GTAATATGCC ATCACCATAG CAATAGCAGT GATGTTATAG
    62821 CTAGCAGATA GGTTATCCTC AACGTAGAAG AATGGTACGG GCAACACCCC CTCACCAGTA
    62881 TCTACAGAAT CAGGTGGGGT ATCCAAAGGC TGTTCACCTA TAAGGATAGA TACATGCAGG
    62941 TATGGAATAT AACCAGGGTC TAACCCGTCC AAGTCCACCT TATAGTGACC CCTACGGTAC
    63001 TGTGGCATGA TAGCGCTAGA ATAGGTGTCC CCCTCACGTA ATGGCACACC CGTCGTGGCA
    63061 TGGGTGTACG GCTTGAGAAT AGTATCTGCT AATAACTTGA TAGTATATTG GTTCATAGCA
    63121 GGCCCTCCCC TAACAGAGTA AAGTATAGTT TATGGATAGG CTCATCATCA CATACAAAGC
    63181 TAGTAAGACC AGCCCAATCA ATAGTGCGGG CCCCTCTCGA AGTAGTAAGG GTATAACTGG
    63241 ATTGGTCTAG CAGTGTAGAT AATTGTATAT CTAATGAGAC ACGACCACAT ACCCATCTAC
    63301 CAGCCATATT TTCTACTACC GGGTGCCAGC GCCACAAGTG CAGGTTAGTG ATATCTAATG
    63361 ACCTAGTACT GGGTAGCGCA GCCTCCGCCT CCACTGATAA CACCCTCCAC ATGTAATGGA
    63421 GGTGATTACC CTGTACTATT ACCAACTGAT TAGCCCTAGC GGATGCTGAG ATAGGGCCGG
    63481 CCTTGAGGGC TAGTGAGCAC CACTTAAGGA CGCTCTCATG CGGTACAGGT ACCTCATCAA
    63541 ATACAACCTC CACGTGTGCA TACATCACGC TAGCAGTTGA TGCATCAGAA GGGTATAAGT
    63601 AAGCCCCCTG ATATATCTGT AATGCACCAT CTATACCTGA TATATAGTAC TTCTTAATAG
    63661 TACGTGGGAA TGTACCCGTA CCATCTAAGG GGACAACCGA GGATAGGATA TAAGGTAAGG
    63721 ATTCAGGTGT TATGGATGGC GTAAAGGTAT CAGCCTCCTT CTGTGTAAAA GCACGTGTAG
    63781 CTTGTCTAAT GGTACGCTTA GGTCTACAAA TTATGCCAGT TCCCCCATTA CAAATAGATA
    63841 AGGGGGTAAA CCCTGGTGCA GTAGATCGAA GATCTCCAAG CATCTCCGAT GCAGTATTAT
    63901 CAATCATCAT CTCTGTCATT ACTGTACTAA TGGGATATCT TCCTGGTTAG AGCATACCAT
    63961 ACAGGAGTAT GCCTGTATAT CCCTACCGCC ACTACTGTAC TGATGTAGTA CCCTCATAGG
    64021 GCCGCCACAC TTCCCACATG CCCTAGCCTG ACCTTGTAGG GGGCCCGGGA GCAAGGAGTT
    64081 AACCCCCTGT GGTAACCTAC CATCACTAGA ACTATGCACG GGGGTAGGCT GTACTGCCCT
    64141 GCCCCTCATC CCACAACATC TGCCCATATA GTAATACCTG TTGAATGAAT GATAATGTTA
    64201 ACCTACTAGC AAGAGTATAC CTAGCGCATC CAGGAGTAGT GGGACTTCCC ACTAACAAAC
    64261 GTGACCTATA CCACCCCCCA CCCCTATCCA GAGAGCAAGT ACTAGTGTTC TCTAAGCGGT
    64321 GGGGGGTACC TATGGAAAGG GTACCCCAAC AATGGGGGAC TGCCATATCC CCTATCCTAG
    64381 TAGCCATACA CTTGGAGGTA GAAGGTAGAC AACCTAAGGG TAACCATGAT GAAGCTGTAG
    64441 TGCAGTACAT ACTTTGGAAA GCAGGAGATA AGGTGTTGAT GTGGTTAGTG CTAATGGCTA
    64501 GAGGCCGGCC CGCTAAGATT CCACGTAGGA CACTGTTCTG GTACCTAGCT AAGTATGACC
    64561 TACAACTGAA GGACATACAG GACTTGTGTG TGTTACACCC TGACCATAAG GATGATTGGG
    64621 TTTGGACTAT TAAGGAAGTG AGGACTGTGC TGAGGACAGT GGATACGTTA GTGTTGGAAT
    64681 GGTATCGGCT AGCTTACCTA ATAGGTAGAC AATAAAGGCC AGCCCCTATA ACCACGTTAT
    64741 TACGTTGGGT ACCAGATAGG TGAGCATATA AGCACTCAGT TAGGTCCCAC ATAGTGGATA
    64801 CTATAGTATA TGCTTCCCCT ACCAGAACCA ACCATGACCA CCACCGCCAT CACTACCGGC
    64861 CTATGTACCA CAAGCTGCTG TACCGCTACC GCAGGAAGTA CCAATAACAA TGCACCCACA
    64921 CCCCTCATTA CTACCACCTA TAAAGAGGGG GCCGGCGATA AAGGGTATAC CGCTACCAGC
    64981 CCCACCACGA GGGGGGAGAA GGCCGATAGC ACCCTCGTCA AGTTATGGGT ACGCCTGAGC
    65041 AAGCTACAGG TACACCTAAA GAAGACCATC CCATACTTCA AGGATGATGA CACTCGCACG
    65101 TACCTATACT GGGTATGGGA GAACGTGCGT AGCCTATCCT CGTTAGCATA CCTAGAGGGT
    65161 GCTACCGATA CCCATGCCTT CCCCCCCATA GCTATTGCTT ATATGGAGAA GGTTATCGCG
    65221 GAGAGGAAGG TAGAGATGGG GGGCTCTATG TCCTTCATAC AGTGGGAGCA TCCTGATCTG
    65281 CTGGAGATGG AGGATCTATG GACTGAGGTA CGTGATACCG AGACCATGTA CCGTGAGTGG
    65341 GTACCTACCG CCGACATACA GGATACTGTG AGCCATAAGG TAGATACGGT GTTGAGTCTC
    65401 CTTAACCGAC TATCCAGCTA CCTGTGGTGG GTAATGAGAC ACGAGAACAA GGTACGAGGA
    65461 TGCCGGGAGC TAGTGTGGCA AGGTCATGTA ACCCCATTCC CCCTTCAGCT AGCGCATGCT
    65521 GACGCATGAC GCAGTCTGCG TCTACAAACC AACATCAAAG GATATAACTC TAATGACTAA
    65581 TATGACACCA GAACACACAG ATAGCAACGT ACAATCCATC ACTGAGAATG CACCTACTAA
    65641 ACCATCAGTA TTCGCTACAG GTGATAACAC TACCTATGAC CTCCCGGTGG TCGAGCGCTT
    65701 CGCTGACCTA TCATCTATGA AGGCCGGCCT TATGCTCAAC AGTATATCTA GCGCCCTTAC
    65761 CACAATCCTA GGTGCCTTAC AGAGCACCCT GCACGAACTG AAGGGGGCAC AGCGTAACAT
    65821 CTACCTAGTA CTAGCATTAC TCCTAGCCAA CTGGTTAGGT AATGCAGTGT ATAATTCCCT
    65881 CCCCCTAGTA GGAGGGTTAC CCACCGCTAT CGGCACCGTG TACCTATGCT CACTCGTACT
    65941 GCGGACTAAG CGTGAAGAGG CTATGAAGCT GTTACGTGAG TACATCGGGT AACACAAACA
    66001 TACCCAACAA ACACAGGAAC CACAAACACA TGAAACGTGC ACTCATCCTA GTAATCTTAG
    66061 TAGGGTTGCC CCTACTCAAT GGCTGTTCTA GCTTCAATAA CTCTATAAGT GCATTAAGGT
    66121 CCGACCTATC TAATGCGCCT GCTACCGTAA CATGCTACTC AGGGGGTAAG GAGGTATATA
    66181 AGACTATTAC CACAGGGAAG GTGACTACTG GTACCGGCGA TATGGCCATC TTCAGGGATA
    66241 GCCAAGGTCA CATAGTGGAA GCCTTCGCAG ATTGCTTCTA CGTCTATGAC GTGAGACCAT
    66301 AACAACCAAA GCATTCTACA GTGTTTAATA ACGCCCAGAC AATGTCTGGG CGTTCCTTGT
    66361 TACTAGTAAA CTATGGGGCG GGATATGATT GAGAATGAAG CAGAAGGTTA TGTAAGGTTG
    66421 CAAGACAACC TACCGGAGGT AGGGTTAGCC CCTGACACAC CTCTGAAGGT GTACCTCCTA
    66481 ACGCAAAGAG AACTATGTGG GTATGATACC TACGATTCCT GTGTAGTAAT AGCTGCTAGT
    66541 GATTCCGATG CGCAACTTAT ACATCCTGGA GGTGATAATG AATACGACTG GGATCCTGTA
    66601 AATAACTGGT CATGGGTGAG TAAAGATGAT GTTTCTAAGG TTAACGTTAC AGAGTTAGGC
    66661 CTGGCCAATA GTGAACAGGT AGCAGGTACG GTAATATGTG CCTCATACAA TGCCGGGTAA
    66721 TACACACCAT AACAATACCA GAGAGGCCAG CCCTTGACAC CAATGAAAGT ATACCTACTA
    66781 ACCCAGAGCA TAAACACTAA CCCTAAAGCA TTCTCTTCCT GCCTGGTGGT AGCCCCCTCA
    66841 GAGGTAGAAG CTAGATATGT ACACCCATAT CAGGATGGTA ACCTGTACTG GTCAGGAGAT
    66901 TCATGGGTCA GTAGTGTATG GGTACGCTTA GAAGATACCC ACCTAATAGA AGTAGAAGAA
    66961 GTGTTCAATG CCAACCCAGA CGTTGGGCAG GTTGCTGGAA CTGTACTATT AACAAGTAAC
    67021 ACTCAATAAC TATTAACATG GCAGTAAGTA GCAACAAACT CAAGAGAATG TCAGTTAGCC
    67081 TAGGTGGAGA AGCATCCCAA CAGCTAGAAT GGTTAGCAAA AGCCCAAGGC ATAACACAGA
    67141 TAGAAGCACT GCGTAAAGCT ATCGCTACAG AAGCTTACCT TCATAAAGAG ATAAAACAAG
    67201 GCTCAAAGGT CTTACTACAA GGCTTGGATA ATGAACTAAG GGAGGTAGTA TTTAGATAGT
    67261 CTATGATTCA GACAATACCA AATACTCAAC ATAAAGGTAA CCCACATGAA ATACATACTA
    67321 ATAACTACAC AGGTATATGC AGGGGGTACA CTTACCAACA CCAGCGGTAT CCCAGAACCT
    67381 AATAGGTTAG GACTATTTGT ACTAGGTAAA GATGGGTGGC TACCTTGGGT GCAAGTAGAA
    67441 GGGCAGACTA ACTGTACTGA TCTCGACCTA TGCCCTATCC TGAGCTTTCC TTCATGGTAT
    67501 AAGGCGTGGG AGAAGGCCTG CACATTACAA GTAGGTGCAG TAATGGAAGT AGATACTGAA
    67561 CACCCAGCAC CAGGGGCCTT ATATAGTTCT GCACCAGTGC ACAGGCACTA TAAAACATTA
    67621 TAAAGGCACT ATATACCATT CCTTCAAGCA CTCACATCCC ACATACACTC TGATGGCATC
    67681 GTTAGGGGTA GCACCCATAC CTAGATAGAA GTATGCTCAA ACTACCCCCA ATGACGCTCA
    67741 ATAAGACCTT AGATAACCTC CTCGCATTAC TAGATGTAGA TGGGCACCTA CCACGGGCAG
    67801 TTATCCGTAT ATACTCTACT GGGGGGCCCG AGCATGGAAC CCTCCTAGGT GATATCCAGT
    67861 GCACGCTGCC AGCATTCACT AATGCGGTAG ATGCACAGTC TATCCTTAAC CCTACCACCC
    67921 CATGCACATC CGCATTAGCT AGTGGGAAGG CTGACTTAGC CATATTCATG TCACGTAAGG
    67981 CAGAGGTAGT GTTCTCATTA CCCATCGTCA GCCCACCACC ACCAGGGCAG GCATATGATG
    68041 AAGCGGTCAT TATCCTAGAG AATACCTCCA TAAGGAAGGG TGATACTATC TCCATCTCAT
    68101 ACCTATCCCT CAACCTGAAA CGCCACCTGT AACTTATGCC AATACTTATA GACTTACCCA
    68161 CTAGTGACGA ACCTCTAGGG CCAGTGTGTG GCATAGGATA TGGTTCTAGC TATACACACT
    68221 TATGCCTACG AGGTAATATC CCTATCAGAT TCAATGGGGT AGGATATGGT AACTCAACCC
    68281 CCCACCACCG CCTCCATGGT GATATCTGTA CTGACATAGT GCTATGTGGT GAAGGAGTAG
    68341 CACATTCCCA TGGTAATGTA ACCATTAAGC GTAATGTACC CCTGTGGTTA TCCCTACGTG
    68401 GTGAGGGGGA GATGAATAGT AAGGGCGCCC CATGCACTAT GGTGAGTAGT ATCGCAGACT
    68461 ATGCGCTGAG CTTTAGTGCC TGTGCTGACA TCACTACCCT CACCCCCGTG CGCGTCTACT
    68521 GCAATGATCT ATCCCCATTA GTACCAACAC TAGGTAATCA CTTACCCGAG GTTGAAGGGT
    68581 ACCAAGGGGC ATGCCCCACT ACCTGCTATG ATGGGATGCC AGGTGATGGC ACTAGGTATT
    68641 ACCCCACTAA TCCCTGTAGT GCACCACCAC TATCTATATG GCAGTCTTTG CAAGGGGTAG
    68701 AGATGCGTAT ATTACAAGAA GCACCCATTA CTAGTAGCCC TTATGGTTAT CACCAGATAT
    68761 GGTTACTAGC AGACCTCTGG TATAAGGGGC AGCAGGTGAT GTACCTGCGT AACGGGACAG
    68821 GGGCACAAGC ACCATCACGG CATATCCTCA ACAGGGGTGC CTTTAATAAC CTAGTGGTGT
    68881 ATCTCACCAA GGCTCTGGGT ATGAATCATA ACGTGTATGC GTACCCAGTT CCTGATAGCA
    68941 CTAGGATCAA TAAGGACATC AGTATGGTGA AGCAGTGGGG CTTGAATTAT ACACATAGAA
    69001 ACTATTAATA GGTATAAAGC CATGACAACT AACTACCAAC CCTTAGACAC ACTAAAAGAT
    69061 AAGGGATTCT ACCTGATGCA GTCAGAGTAT GAGAAGTGGC AGATCCTGCA GGAAGCACAT
    69121 GATTACCTCC ACGCATACCT GCACGACCCA GACAGCAGGG TATACAGTGA TGGTAAGGTA
    69181 ATACACTTTG ATGCTAATAA TTGGGGTAGC ATAGTAGATG GGGGGTGTAC TGTATGCTTA
    69241 GCCGGCCTAT GGTACCTAAG GAAGGAGAAC GTATTACTAG AGGATATCGT GTGTAAGGTT
    69301 GTAACACCAC AAATAGCCAA CTTCTTAGAT AGCCTCCGGT ACCTAGGCAC ACCTCTCGAT
    69361 ACACCTGCTG TGTATGCACC TCGTGGGCCT AGTTATATAT GGGATATAGA GGATTGGGTC
    69421 GGCATCAATA TCCCAGATGG CTTAGGTGAT AAGTTAGCTA TGAAAACTAC AGGTGATGAA
    69481 CATTGGGATG AAGATAATTC CCATCACATC CTAGCCTTCC TTAACTGGTT ACTAGAACGT
    69541 AGGCCGGCAT ACTCACTACA ACCAAATGAA TCCACATGAA GACTCTACTA ATTACATCGA
    69601 AGGGGGCCGT TCCCCACCTC CTCCCTGGCC ACCTCGAGCA CAGTATGAAC TGGCTATCGT
    69661 GGGAGACTCC AGGGCACGGT ACACGTGCAG CAGATAGGGC CCGGGCTAGG GTACAGTACA
    69721 TCCTCGATAT GGAGGAAGCT ATCCGTAACA GTGAGCCAGT ATGCAACCCT CTCCAAGGGG
    69781 GGCGTACCAC CAACCCACAG ATATCATTCT CCCCGACGTA CTGCCCCGAG TCCAAGCCCA
    69841 CCCTAATAGT GGGTGTAGAC ATGGATATTC CACAAGTAGA AGATACAGAC TGTCCTGTTA
    69901 TATACCCGGC TATTGGCTTC GGCAGAGTGC CTCGCGCTCT TGAGGTGCAC TACGCCATGT
    69961 GCGTGTACTA CCTCGCTGCT AATATATCAG AGGATATGGT ATCCACCTGC ACGTACCTCG
    70021 TCCCCAACCT CCACCCTAGC GAGCATAACC TACCCCCTGA TGGTACAGGC CCGTTCACAT
    70081 TAATGGATAT GTTAGGGGGT ATACTGTGTA CACATGTAGA GGGTACGAAG CCAGTACACA
    70141 TGCTCAGAGA ACTAATGCGC CCTATGGGTC ATCTACCACA TGAGTTTCTA ACTACTGGTG
    70201 CCACTACTAA CAACAGATAA TAACAACCAT TACAGACATT AGAGGAGCGT CTTATCACAT
    70261 GGGTGAGGCA AATAGAAGAA AGGTACAAGA CCCGCTATAT GGGGTAGTAC CCAAGACTGG
    70321 GGTAATGAGC CCCCTATGGG TAATACACAA GGGTGTACTA TTCCTAGTAG GGCAGGGTGA
    70381 TAGTATTGCC TGCCTACCAG CGGGTAATAT GGTCACACCT AATGAGGAAC AGTTGAAGGT
    70441 TCTAGAGGAT ATACTAGACA GTAATCCATC CCTTATGGGT ACAGTAATAG ATAATACACT
    70501 GTCTGTACCT ACCATCGCCA CCTCTGGCAC CATTGACATG GCTAATGGGT CCTTACCCAC
    70561 ACAAGTAACC ACCATAACCC TTAAGTAAAC AGATGTATCC AATCTTAACC AGTCCGCAAT
    70621 CAATCACAGT ATTCTTCCCA GGAGTAGGGG CCAAGGTTAT CCTCAGCACC AGCCCTAACT
    70681 TCAGTAAGGT GAAGGAGGCA TTACACAACA AGGCATGGGA ACAACTACTT GAGTTAATGG
    70741 ACCCCACTGA ATCCATCACG CGGTGGGGTA ATGGTTCCCT ATCCGTTATC AAGGGGGTAG
    70801 TACACATTGA TGGTGAGCCA TTAGCTAGCC TCGCCCTCAG CCAGAAGGTG CTGGATATGT
    70861 GGGAGGCGGG GGTACCCATC GACCCATACA TCGCCTTCAA CCGTCGCCTG CAAGAGTTAA
    70921 CCAGCCACCG TATGTCATCG GTCTTGTTCA CATACCTGGA GAAGCACCAG TTCCCATTGT
    70981 ACGATGATGG TGCATTCATG GCCTATAAGG GTCTGGGTGT CAACACCTAC AAGGGTAAAA
    71041 AGATGACTGA GGAACAGGCA CAGGTTATCT ATAGCAAGAG CCCGCAGAAC CCATACACCA
    71101 GCATCAATGG GAGGCGCTTG AGTGAGCCGG GGTATTACCT TGAGTTATTA ACAACTAAGG
    71161 ACTACCTCGA CCTGCACTCA GGCTCTATAC CACAATCGGT AGGGGATACC GTATCCATGG
    71221 CCACGCGGTG TGTCAAAGAT GACCCATCAC AGGGTTGCAG CACCGGGTTG CATGTGGGTA
    71281 GCCATAGCTA CACACATGGT TATAGTGACC GTATGCTAGT ACGTGTGTAC CCCGCTAACT
    71341 GTATCAGCGT ACCCTTAGAC TCTAACTTCA GTAAGATCCG TGTTGATAGC TATACCATCA
    71401 CAGCCGTGGA TACTACCAAG ACTGAGTATG AGCAGCAGGT ATATAAGCCA GGATATACCG
    71461 TATCCATCTC TGTTAGCATT GGCGACCCTG ATGAGGATGA TGAAGAAGGA TATGATGATG
    71521 ATGAAGGATA TGATGATGAT GAAGGGTATG ATGATGCAGA CTGTGATGAG GATGATCGTT
    71581 AACCCTACTC TTTAGAGATA GGGCTCATAG AAAGATCAAA CCATAGATCA AATGTGAGGT
    71641 ACAGGCAAGA GATTATGCCG GAGTGCTAAG CCCATAGATT GTAAGTTCTT ATCTTACAAC
    71701 TCATGGAGAA CACTGTAGAG ATAAAAGAAG TGGCCCTCAT TTACTAAGGC CACTATTAAA
    71761 CTACAGCAGC ACCAACAAGT CCATCCCCAG AACCAATATA ATAACACTGT CTACTGTGGG
    71821 TGGGCTACCT TAGTGCCCAC AGTGCGTCAG TCCATCCAAA GTAAACACCA TTAACCATAG
    71881 AGGTACAATC ATGTCCCATT TCACAGCAGT GCACACAGTA ATCACGGATG CCAACATCCT
    71941 CGTCTCATGT CTCAGAGACT GTGGGTTACG GGTAGCAAAC CAGACTGCCA TCCGAGGCTA
    72001 TAACGGTACC CTGAGCTCTA TCACTTACCC CATCGTTGGT TGTAGTGATA CCCTGCAGCA
    72061 AGACCTAGGC TATGCCTTAG CAAGCGATGA TACCTACACC TGTAATTTCC ATAGTGAGGC
    72121 AGCCGTTGGT GCGTTAATGC AGCGTGTAGC ACAGATGTAT GCTGCTAAGT CATCACTTGC
    72181 AGCAGCAGCC ACGCAGAGGG GGTTGATCGG TGCTAACGTT AATGTCATGG TACACAGCCG
    72241 ATAGACTATA CTAGAATGGG TACTGTAATG TGGTACCCAT TCCCCTTAGG GGGAAATACC
    72301 AGGCTTAGAT TCAAGCTGAG ACTGATGAGT GCATGGATGG AGGTGCAAGA CCTCCCCCTC
    72361 GGACTATTAC CGAGGGTAAG CCAAAGTAAA GCTAATGCCT TTAAGTTCAG ATTGCATGGC
    72421 AGACTAGGGT GAGACTGAAC AACCAGTTCT ACAATCGACA TTCATGTACA AAACACCGAC
    72481 TCATGCAGGT TCAACCCCTG CCCGGCCCTT TATATGGGCT GGTCGTACAA TGGTAGTACG
    72541 AGTCGTTATA AGATTGATGA CATGAAGACT GTGTGTTAGA TCACTGGTAA CAAATACAGC
    72601 CCACCTTGGA AGGGTATCCT GGGTGGGCAC CTCTTTATTC ATATGGCTAC AGAGCCACCA
    72661 GCTCACTCCA TATAGGCACC CCCGCCACAT GCAGCTCTAG TACCTCCTTG GGTACTACCG
    72721 TAGATGCATT AATAGGAGTC TTATGGTTAT GGTGGTACAC CATGCCCGTC ACTGCCAGCT
    72781 CACACACTAC CACCAGCTCA GAGCAGAACA GCTTCTCCTT AGGGTCTATA CCCCTACTTA
    72841 ACACATCATC CAGGCCATCC AATGGGGACG ATAGGGCCTG GATGTAATCA TACTCTGTAC
    72901 CCTGTATATC TAGTGCAAAT AGGGTAAGCT TACCTACCTG CTCCTCAGTC AAGGGGGTAG
    72961 TGCGGGCAGC CCACCATATC ATACCTGCAT CATCTACTCG TGCCTTCTGA ACGATAGTCT
    73021 CCAGGTCACG CACTACTACC CCACCCTGTG ATTGCATTGA TAGTACATCG CTGGTGTCAT
    73081 TACGCATGAT GCTCTCCAGG ATGCAGGCCT TCCCATTAAC TACTAGAACT ACCCCCACGT
    73141 GGGTGTATAT GCTATCGGTG GCGGCAGTGA TTAGGTCCCC TATGGTATCT ACACCACTGA
    73201 ATACTACTAG GTCACCAGAC CTCATCTTAT CGAACATACA GGTATCTCCA TTACTTATTG
    73261 CTACAACTGT ATATATAGAA AAGGAGTGCT TGGTAATCAA TCATTATAAC TATGAATTAC
    73321 ATAACTGGCA GCATAGGTCC ACCAAGGCGT ACCGTCGTAG GTAACACACA TGATGTACAG
    73381 TACAAACACT GGGTAGCATC CATTGGGCTA CAGTTTGCAC AGGAGTATAA CAATGTGCCC
    73441 CTATTCACTA CCAATGCAGG GTCGGCCTTA TGGGATGCTT ATATTGATCA CTTCCCGGTA
    73501 AAGGAGCGTG ACTACCACCG CTGTAGTCAC TGCAAGGAGT TCATAGAAAG GTATGGCTCA
    73561 TTGGTTACAA TAAACGCTAA CGGTAGCTTA GTGCCTGTGA TGTGGAATAT AGATAGGGTG
    73621 CCATCTAACT ACCGGCCCTC AGTATCAGCA ATGATGGACA TACTCTGTTG GGGCAGTAAG
    73681 TGGAAGTATT ACCCACAGGT AGAAGTCACT GGTGTATTCA TCAGTAGTAA GAAGCAATGG
    73741 GGCACTCCCC CATCTGCTAC CTGGAGGCAT TACCACCTAA CACCACCTAG CAATCACATA
    73801 CATAATGGGT GGGGTCATAT TACTGCTAAC CAGAGGACCA CCCTATACAC GGAGAACTAC
    73861 CAGATACTAC AGAGAGCATT GGATAAATAC TATAGGGAGC CCGATTATCC CTTAATAGCT
    73921 CAAGCAATGC AGTTAGCTAA CGGACATAGG TTAAAGGGGC CCCTTGCTTG GCTATATACC
    73981 CTCACCCAGA AGATGGACCA AACACCTGCA TACCATCAGA ATAATGTGGT ATGGTTGGCT
    74041 GCTACAGATA GTGTACCCTC AAACTACTTC CGTATCGAGG AGAGTATAGT TGGTAGATAC
    74101 CTAGATAGGT TACTATCCTA CCACCCATCT AACAGAAAGA TACCACATGC AAGGCCGCCC
    74161 CTTCCAGTTA ACACAGACCA TGTAAACCAA TAATCACAGG GATAACAATC ATGACACCTA
    74221 AGCTAATCAC TATGAAGTTA ACTACCGGGG GGTCCTTCGT GGGTACCGCT GATGAATGCC
    74281 TCCAGTTCCT ATACAAACAT GGGGGGATGG TGGATGATAA GTACGCACTG GATACACACT
    74341 TCCACTGGTC TGGAACTAAG GAGCAGTATG TAGCTATCGA GGGGATGCAC CCTACCTATA
    74401 TACGGAATGT ACTCCTGAAG GAACTGAAGA CCCTCCCGCC ACACCCCGGG CAGGGGTTCA
    74461 TTGAGGAAGT ACTATCAGAC ACTACCTTGG AACATGAACT GGTAGGAGAT ATGTACCGCC
    74521 TATGGTGTGA GATGTATGAT GTAGAGTGGG ATGACCATCG TGATGCCTTG CTAGTAGAGC
    74581 TAGTAGATAG CACTATAAGT GAAGAACTAG CATTACTATG AATAGTATCC CGTTCCCAGT
    74641 ACACGCAGAG GTAGAGTTAC TGAAGGGTAG CTTAGATGAG TGACCTACCT GACCATGAGC
    74701 AGCACACCAT TCGCAGTTCC CAAATAGCGA ATGGTGTGCC AGTAATCAAT AACCATTAAC
    74761 ACACTATGTT ATGCAACACA TGTAGATTCT ACAGCCAGGA TGGGTACTGC GGTCAGGGCC
    74821 GGGCTGTAGA ACAACACAAC CCACCACCCT TTTGGGATCC CCGGCCCTGC CTGAATGGTA
    74881 TACCTAAGTA CCCCCAAGAA CCATTCTCTT GTAGTGGTTA TGCAGAGGGT GAAGGTGCTA
    74941 TACCTATGCC CATATTGCCA TCCCGCTTGA ATGAGCTAGT AATGAATGGA TGGAGGAGGA
    75001 GAATACTAAC AGGTATACCT TTCCCTGTTA GGGGCTTTAC CCAGAACATT ACTGATTATA
    75061 CTAGTGCCGG TAGTAACAAC TCTTTTACCC ACACCATAAC CGTCGCCATA CTAGAGGGAG
    75121 ATGTAGCATA CCGCCCACTA AGAGATCTAT TGAATGGACA GAGAGTATTC CTTGTGAATG
    75181 GAGTGGAGCA TGGCCTAACC ATATCCATTA ATGGTTCCTA TAGCTTACAG AGGGGTGGCC
    75241 CTCTGGTCGT AGAAGTAACC CATCAGCAGT GCTATGGTAT GAACCTCACA CGTTACCTAT
    75301 GGTGGCTAGA CCCTGATGCA CCTGAGTATG CTGTGGAACT GTATCTATCA GGGTTGTTGG
    75361 AGTTATACCA TGCCAGTTTA CCTAATGTTA TACAGGTACC AGACTACCCA CCCCAAGACT
    75421 TTACTATAAC TTGGCCCCCA CGTCCACCAT CCCGTATGTC TTATACCACC ACCACCTATA
    75481 GGTTCAGGGA GGTATATGAA TACCTGTGTG GGAAGTACGT AAAGCATACA AGGGATTACC
    75541 CTACATGGCC AGTGAGGAAG GTGGAGTACG AGGCTAGGAG GTGGAGGTGT GATTTAGTTG
    75601 ACATATGAGT GAACAATGCT GTACTATGAG TGTAATGAGT TGAGGAGAAG ACTATAGACT
    75661 ATGTTACACC TAGAAGAGCA GCAGAACACT TTGGGGTTAG CTTGCACACA CTCAGACGCT
    75721 GGGAAAGACA GGGGCAGATT GAAGCCATAC GCACACCCTC CGGCAGGGAA CGTAGATACA
    75781 ACCTCTCATC CTATCAGGGC GCAAGACCTA CTAGAACTGT TGCCATCTGC TATGCCAGAG
    75841 TTAGTAGCCA TGCCCAGAAG CCAGATCTCA ATAGACAGGT TGCAAGACTT GTTGAACTCT
    75901 ACCCATCAGC AGAGATTGTG GCAGAGGTTG GGGGAGGTCT CAACTTCAAA AGGAAGAAGC
    75961 TTATTGCCTT ACTGGAGCGA ATCGGTAAAG GGGATGTCGG ACACCTTATT GTTGCCCATA
    76021 AAGACAGACT CGCCCGCTTC GGCTTTGACC TCATACAGTG GTACTGCCAA CAGAACGGGT
    76081 GCCAGCTCTT GGTTCTCAAT GAGAGAGAGC TCAGCCCAGA GAGAGAGATG GTTGAAGATA
    76141 TCCTCGCCAT CCTCCACTGT TTTAGCAGCA GACTCTATGG ACTCAGAAAG TATAAGGTTG
    76201 CGGTCAAGGA AGATAAGGAT CTACCCGGAG CCTGCACTTG AAGTAGTGTG GAAGAAGTGG
    76261 GTTGCTGCTA CTAGGTACTG TTACAACCAG GCAATAGCAC AGCAAAGGGC TGCAGCTAAG
    76321 AGGCTAAGTA AGTTAAATCT GCGTAACGTA GTTATGAACT TAGACTTACC CAATTGGGTG
    76381 AAGGAAACCC CATGCCATAT CAGACAGAAC GCTATATTCG ATGCACACCA GGCCTTCTGT
    76441 GCTAGTAGGG ATGCTAAGTT CCGCTCCATC CGTAACCAGG CTCAGACTAT TAAGTTCAAT
    76501 AGTTCTAACT TCTCAAAGGG TACCTGGTAC AGTAAGTTGA CTAAGAACCT AACATGGAAA
    76561 GCTTCTGAGC CTGTACCAAT AGTATCTGAG TATGGTACCC AGATAGTTAA GCATAAAGAT
    76621 CGTTGGTACG CTATATTCCC TGAAGTAGTA ACACATGCAC CATGCGCTAC GGAACTAGCC
    76681 GACCACTTAC AAAGTAGTAA TTCTAGCGGA GGGATTATAG CTTTAGATCC AGGGGTAAGA
    76741 ACTTTCCTAA CTGGATTTGA TGGGCATAGG TTTACCCAGT TTGGGGATGG TGACTTTGGT
    76801 AGAGTGTCTA GGTTTTGTCA TCATCTAGAT AAACTTCAGA GTAGGATATC TAAAGCTAAG
    76861 TGTAAGCTTA AGCGCAAGCT GAGAATGGCA TCATTCAGAC TTAGACAGAA GATAAGGAAC
    76921 CTAGTAGATG AGTTACATAA ACAAGTAGCT TGTTACCTAA CCCATAACTA TACTGTTATA
    76981 TTTCTACCTA CCTTCAAGAC TTCCGACATG GTAGCTAAGG TAGGTAGGAA GATTGGATCT
    77041 AAAACAGCCA GGGCAATGTT GACCTGGGCG CATTATCGGT TCAAGCAGAC ATTAAAGCAT
    77101 CAAGCTGAAC TTCGCTCCTG TGAGGTAGTC GAAGTGTCTG AAGCCTACAC CAGTAAGACT
    77161 TGCACCAGTT GTGGGCAAGT ACATACAAAG CTAGGCGGTT CCAAGGTCTT TAAGTGTCCT
    77221 AATTGTGGGC ACTGTTTAAG TAGAGACTTT AATGGTGCCC TTGGCATTAT GCTGAGGGCT
    77281 TTGAGGGATA CCTCCACTAC CTTGAGTAGT GCTATCGTCG GCTCATTAAG TAGTAATGCT
    77341 CAGTGATGTT CAGCGTAAAT GTATCAGTAC CCCATGTCCT ATAGCACGTT TGACATGGGC
    77401 CCCATTCTAT CCAACAACTA CTCACTAGAA GACTAACAGA GATATGACTA CCACAGATAG
    77461 AGAACTACAA CTCAGCACCC TCGCTATGAA ACGCTACAAG CTAGAAGTGG AGAGGTGTGA
    77521 GAACAGTATC TACCAATTAG CTAAGGAGAC CGGTGTGTAC CTCAGGCTAG CGCTCATGCC
    77581 AATCCTCCAC CGTTGGGGGA TGGGTATGCA GAAGGGTGGG GCATTATTAT ATGCTGACCC
    77641 CTTAACTCAC TGCATAAGAG AAGTCCACAC TCACAAGGCT GCCGATTATG CTCTAGGTGA
    77701 GGTACACCCT GAGCTATCGG ATGCCCTATG GACACCAGTG GATGTCTTCC CATACGAGGA
    77761 TACATTCCAT GATTATATAG AGGATATCCC TTTACCACAG AGTACCTTAA CGAGGAAGAT
    77821 TGAGTACGTG TGGATCGTGC AAAGCCCAGG TATGTACTTA GATGGCTGGT CTATACCTGT
    77881 AGTCATTGGC TTTATAGGTA GTGATTATTA CATGACACCA GGCTGTGCAC GATACTTCGG
    77941 GCCTGTTACT AAGGAGTACG TGGAGGATGT CACTGCCCAT GGGTTAGAAC TAATAGACTT
    78001 CATGTACACA CTCCCGCAGT ACATCGTAAA TGGGGAATGT GAATGGGAGT TACATAGTAG
    78061 CAATGAGGCA ATAGAGTAAG GGTACACACC ACCATGTCAG ATACCAGAAT ACAACTAGAG
    78121 AACGTGAGTC CCTCAACATG GTCATTACTG AAGACTGATA ACCCCCATGG TATACCCCTA
    78181 CCCCGTCGAG GCCAGGAGGC AGAGTCCAGT AATGATTGGC ATGAGTGCGG GAGGGTATAC
    78241 CACCCAGACT TATTACTGCA ACACCTATCT AAACTAGGGA GCCCTGAAGC TATCCTATGG
    78301 CTAGAGATCA CAGATTACGA GGGTTACAAG GATGTAAGTA AGTACCAGCT AGACTCCCGT
    78361 GAGGTGCGCT CCATGGAGAA GTTCAAGAGG AAGGTCTGCC AGGTTCTAGG GTTACAACTA
    78421 CCACCCCCTA AAGAACCATG GCAGGAGTTA GAACACTGCA TAACCACACG TACCATTAAT
    78481 GGTGACCTAT CCGTTATGAT CTACTACCAC CAGCACGATG CGTGCCGTAG CGGGCAGCGG
    78541 GAGGGCGGGG TCTTCACTTA TACCGTATCA GTGTGGACAC ATCAGGCAGT TAAGACCATC
    78601 AAAGGCATAG TGCTTGATGA TTTCAATGTT AAGTGTACTG TGCGGGGGTT ACGCAACCTC
    78661 AAGAGGTTGA AACTCCCTCT GTTAGATCAT AACTACTGAT GATTACTGCT ACGTACCACA
    78721 ATAAGTATAA CAACAATGAG GCAGCAGGAT GATAGACATA TATAACGATC CGCTCGATGA
    78781 TATATTCAAA GATAAACTGG GAGGAGGGGC CATCATTAAG AGCCTATGTG ATGGGTCCCA
    78841 CTCTATTACC AGAAAGGGAT ATACTGCATC AATATCTAGA TGGTAACGAG GTACCCCTAG
    78901 CAGAATGCCT CACTAGTTAC TTAGAGGCAC ATGGTAACCA ACATGACATG CAGCGCACAC
    78961 ACGTAGTGCA TGTTGATATA CCTATGGTGA AGAAGCATCT GAACCGGCCC GTGGATAGGG
    79021 TATCCGTATT AGCTACCGTG CTGCGTGATA TAGTGTTGGA TATCGGCTCC TCTATTATAA
    79081 AAGACTATGA GGATGTCCTA GAGAAGCTGA AGGCACTGGT TATTGATTGC GCGATAGTAC
    79141 ATGACACGCT ATACCTACAC CTTAAGGAGG GAACTAATGA TTAGTAAAGT TCTATTATAG
    79201 ACCACTACGC CATGGCGCTA ATGAACACTG AGTTTAGCAA GGATCGCCTA TCCCTAATTG
    79261 ATGATAATGG TAACCTACTA GTCTTAACAG TACGTGAGAG AAATGGTTTC TATACCCTGA
    79321 GTATATGTGG TACTTCCGTA ATGTATGTAA TGGGGGCGGG AGAACTGCAC TAGAACCTAT
    79381 CCTAGTAGGT GATGGTAAGC CAGTGCGTGT AGTTACCAAG GTAGATAAGG AGGGCCCCGT
    79441 CTATAAGACG GTAGAGTATC ACCACATAAA GACCAACAGG AGATAATAGA ACTATGACAG
    79501 ATAGACCCGT TCCTGGCCTC GACGGGGCGT CTCGGGCCCC TAGTACACTG TACTACTCCA
    79561 AGACCTACCA CCCAGGTAAC TGTGATTGCA CTGTTGATAC CGTGCTCACT GAGTTAACCC
    79621 ACAGTGATGT GTTTACCCCT AATGAAGAGT TGTTAGGAGT AGTATTAGAT GCTATCAATG
    79681 CTGGTGCCAT TATCAACGTA GATATAGATG CGGGAGATCG CACTATACAC TTAGAGCATG
    79741 CTGGTGAATA CTCATACCCT AATCGATGGC AGGTACTGGT TACCTTCGCA GACACTGATA
    79801 CCAATGCTAA AGCACTAATC ACATCCCTAA TCACCGGCAC GATGCGTACT GTAGCGTGCA
    79861 ATAACTGTGT AGAAGAGCAG GAGGTATCAG ATGAAGCGTG AGTATGGGTT CCTATTAGGT
    79921 GATGAGCTAG TGTTTGTAGG GTGTGTGGGT GAGGATAAAT ATCAGTTACT ACCATCTACA
    79981 TCCTTCAAGC CGGGCACCCC TATGTGGGCT TGGACTACAA ATAGTCCCAC CACCTTTGTA
    80041 CACATGCGCC TCAAACCTGA GGACTTCAAG GGCACTATAC CGAGTCACCC GTCTACCATA
    80101 TTCTTGGGTA AGCAGGCCCG CCCCGTAGTG ATTAACACTA CTACGGTAGG TGATAGTCTG
    80161 TTCAAGGAGT ACAGGCCGGC CATCATGCCC AAGCTGCTAT CAGATATCTC TAACCTACTA
    80221 CCTAATGGGG GGCATATCGT AGACACCAGT ATCGTCACTG GTTACTGTAC CCGTACCATA
    80281 CACCTGTATC ACTGTCCTGT AGGACGTATA GGTACCATGT ACGCTAGCCC TATGTCTATA
    80341 GGTGGTAGGT ACTTCGATAT CGTGGATGGT GAGCCGGTGG TCTATGAGTG TATAGCGTAT
    80401 GCCTCTAAGG AGGGATGCCT ACTGTTAGAG CTCAACCAAG AGGAGGTAGC TGTAGCATTA
    80461 GAGGGGCACG TCACGTACAC TACAGAACTA GCGGAGAGGT GTGCATCCGC TACAAGGAGG
    80521 TCAGGCTCTG GGATGGTAGA TGATGATGAT GATGAAGATA GTACAGTCGA TAGTAATCAG
    80581 GCGATATAAC AACATGAAAG AAGTAGATAG GGCTGTATGC TTAGGGTGAA GACGCATGTG
    80641 GAATCAATAG AGGGTGGGGT ACCAGCACTA CGCCCTGCAT ATATATACAG GTGGGGGCCA
    80701 GACTTAGTAG TAGGATCTCT CTATTGCAAT GCACTTTATA GCGGGCTGCG GATATATGAG
    80761 TGTGTGAGGC TACTACATAC TACCCCTACC CTTTCTAGTA CCTGTACGGG GTCGGAGTAC
    80821 TTGATGCTGC CACTAAATGA GGATGAGATC TTAGATAGAT TAACTAAGGG GGTGCCCAAC
    80881 ATACAGGAAG TGTTCAGGTC CACTTTACCA GTACGATCAG TGGGAATACG AATAAGTACA
    80941 CCCACCCTAA CGGACGATTA TAGAGACCTG GACGCAGCAC TAAATGAACT ACGGGGTTAG
    81001 CTATAAGCCC GCTACCATCT ACTACTACCA CTAACAGCAC ACAACTCATC ATCGTCATCC
    81061 TCCTGGTAGC CATCCACGAA GTAACTCGCA GCAGTAGGGT ATAAGTTACT AGTGTACTCT
    81121 AGCGAGTATA AGGCGGGCTC CTTGAGGGGG ACTGCTATAT CATCATCACT AATAGTCACC
    81181 GCCATCTCCA GCCTGAGCAT CCCACCGTAG CACGAGCTAT ACTCATACCA ATCCTTATCC
    81241 CATACCAGGT CCCCCTTATC AGCATGCTCG GCAGCGTGAT CCTCGGGTGT CAATACCCAT
    81301 AGGTTACCCA ACCTATCGTC CTGGGTATTC ATGTTCACGT GATGTACATG CATATCGGTA
    81361 ACATTATGCC CTGCCCATGC TGCAATACAA CGTGAGAATA TGATTAGATC GGTATCCGTG
    81421 GTCACGCCCA TGGCACCCGC CACGTACCTC AGGACATCTG GTAGGAGTTG GAACTGCTTA
    81481 CGTGTGATGT ACCGTCTGAG GTTACCACGC CCATCCTTAC GCCATACATA AGGCACTTGA
    81541 TATTTGTACT CATTACCATT GAAGGTTAGC CCTATGGTGC AGGTATCACC ATGCGGGTAC
    81601 GCTAGGGAAT CATTATTGAA TAGTGGTCCA TTGGCAACCC TCTTTGGGGT CAGGTGATGC
    81661 TCATGCTTGA ATGATGACTT ACAGACCTCA CGCCCTTGTT CGATGGTGTA TAGGGGGCGC
    81721 TGTACCTTAG CGGTTACATT GACAGTTTGG GCTGTGTACG TTATAATCAT AGTATTCCTG
    81781 GGAAAGATGT TATGTTTGCA CTTACATTAT ACCATGAATC GGGGGAAGCG GGTAGTGCCA
    81841 AGAGGTGCTG CCCGCTTCTT TGTGTGGATA GATAATCATT ACATAGGGAA AGATATGAAT
    81901 ACGTTAAATA GTAATCAGAG TAAGGGCTCG AGACACCCTG TCGAGGCCAG TTGCTGGAGC
    81961 CCTGCTAGTG TCCAGGGTTC AGCAGAGCCT ATACTCACAG ACCACCTGGC TAACATCAAG
    82021 GCCTACAAAG AGGCGGCTCG CAGTAACAGC ATGAGCATAG GGAATAAGTT GAGGGAGCTA
    82081 CTGGTACCGA TACTCAATCG CTGGGGCATT GGGTGGGATA GGGGTATATG GACGTTCCCT
    82141 ATGGTCATTG AGGATGCTAG TAACGTCCGC AAGGCAGTAC CATTATCAGG TGATGCCCTG
    82201 TACCTAGTGC ATGGCTACCT GTCCAAGATG CTATATGAGT CAGATGGGTG TGGTAAATGC
    82261 CTGTACGAGT ATGTAGAGCC TATACCGCTA CTGCATGATG TCACCTATGT ATGGGTTATC
    82321 TCGTACTATA AGGAAGATCC TGATGATAGT GATAGCGGTA CTCTAACTGT AGAAGGCACT
    82381 ATCCCCCAAT CACTAACAGA TATCGTACCC CCTCTACCTA TAACAGGTAA CCATTACCAC
    82441 GGGCCTATCA CTCAGGAGTA CTATGATGAC GTGATGAGTA ATGCTAGTAC TGGCAACGAC
    82501 CTAATAGAGT TCGTACAGAA CCTGCCGACT TATAAGGCCG GCCCCAACGG TACCTGGGTA
    82561 TTGGATAGGG ACTGGGATAG TAATTACTAC TACCCCGGTC TGCTAGGATA CTGATAAATC
    82621 AACACAGTTA ATAGAACTAA CATCATGGTG CACGCTTCGT GTGCCACTAA CAGCTATGTA
    82681 CAATTTCCAT CCATTCTCTA AGGCCATCAC TGATAGGTTC AATTATCTAT CAAAGAACCC
    82741 ATCCGAGCTA TACGTCACAG CCACTACAAC CAGCGCGACA CGCACCGTGG AGGGAAAGGA
    82801 TGAACTATAT GAGTACTACC TGAACTCATT CCCTGCCGAT ACCAACCCCA TGTTCCGTAC
    82861 CCGTAGGGAG TACTTCGGCC CCATCAACCA ATGCCTCTAC GATGAGGTAC TAGCAGGTGG
    82921 TGGGGACATG AAGTTCTTAG TAGAATTACT ACCCCAATAT AGTGTGGATA AAGATGGGGT
    82981 ATGGAGCTAC TTAAGTAAGA GGTAATAGGT TTCTACTAGA GGTGAAGTAA TCAATTAGTA
    83041 CAGTGATAAC AATGAACCCC TAGTTATGTG AACTATAGTG AGGTAAGATC ATGCAATCCC
    83101 TAAGTACCAT GCACTTTACG ATATGGGTGA GCGTATGGTA CATATATTAG GGGTACTACC
    83161 CCAATATAGT GTGGAACCCA ATGGGGTATG GGTTGAGGTA GGTAACTGGT TCCGTGAGGT
    83221 AAAAGAGTAA TCAATGAAGT TAGTATTTAA ACCCTTGCAC TGTACTAATC ATGAGTAGTG
    83281 ACTCAAGTAT ATGGTCACGC TGTACCCAGG GGTACATAGG TGACCTTGAG GTATGGTTGG
    83341 GCCCCATCCA TTGGGTAAAT ACCCAAGGGT TCTACACCCA ACAGGACACA GTAATTAGGG
    83401 TATGTCATGG CCCAGGTAAG TATTACACCA TACCAGAGCT ACCCATAATG GATAGGTTTG
    83461 ATGGAAATGG CATAGTGCCC CTCACTATCG AGGAGCACTT GTATCTCTAT AGGTGGGGGT
    83521 GGGGGCCGGG CCCCACTGTG GGAGTACTTT ACCATACCTT TCACTACGGT AGGTTAGAGG
    83581 TTTATGAGTG CATGGGGGTA CAGAAGGAAC CCTCATATCA CACCCGAGGG TTCCGCCCAA
    83641 GAGATGGGGA GTATATACTC CAGAGACTTA CCAAAGATCA ATTACTACAG AGGATAGCAG
    83701 CTCATGAATG TACAACTAGG TAAGCCAGAT AGCATACGCT ATGGCTTCCA CATGAGTGGG
    83761 GATAGAGATC TCCTCCATTT AGAGATGAGG GATGATGGTA CTTATAGCCT CATTAGAAAG
    83821 ATTAACTTGG GCGTTGATAT ACCTACCCTC GGTGAGTGGA CTACTGGGGA CCTAGATAAG
    83881 GTATTAGGTA TGTGCATACA CCCAGGTGAC TTTAAAGGTA TAGATCACTC CTTACCCAAG
    83941 GTTATCTATA TTTATGAGGA TGCCATACCG GTAGCGGTGC GTACTTGGAG CATAGATGGC
    84001 ACCCTCCACA AGGTGTATAG CCCTCTAAAC ATACCCCAAC CGTTACTTAC CATGGGGGAT
    84061 CTCCTGATCA GCCCTGTGAA GCTAGCTGAT GGTGGTTCCA GATCTATCTA CACTTACGCA
    84121 GATGGTCCAC TCACAGTGGG TTGCTTGTAC CACCATAGCG AAAGTCTGGG GCAGTACCTC
    84181 CATGAGCTGA CCGTGTACCA GTGTATAGCA ATGGTGGAGG ACTCTAATTA CCTCCTCCTG
    84241 ACCATTAGTG GGAAGGGGCT AGAGGCAGCA CTGGTACCTT AGTACATAGA ACAACTAAGG
    84301 GGGCGCCCCC ACCAGATAAT CAATCACACA CTAGAGAATT AATAGCTATG TCCAACTTCG
    84361 ATGCATTCAC TAAGGCAATC AATGATCACT TCATAGGGCT ATCCAAGCAG GGGGAGCTAT
    84421 ACGTTACCGC TACCACTAAG GATGATCTGT GGCAGTACTA CCTGAGCTCA TACCCCGAGG
    84481 GTACCAACCC CATACACCGC ACACGTCGTG TATATGATTG TGCCACATGC AAGTCCTTTA
    84541 TACGCAATGT AGGTAATGTA GTAGCCATCA TCGATAATAT GATCGTATCC GTATGGGATG
    84601 TAGGTGGGTT AGAGTACCCC TACGATGTAG TAGCAGATGC CATGGGGCAG TATGTGAAAT
    84661 CTAAGCCCAT CGCCTCCATC TTCCGTGTAG AGGAGCCTAG TTATGGTGCT GCTACCACTC
    84721 GTCAGCTATT AGATGATCAG GTCATACAAT GGCACCACTT CTATGGGAAG ATTACTCACC
    84781 CCCACCACAC GAGTAGGCCA GGGCAAGCAA TGGGTGACTG CGATGCCATC ATACAAGTAA
    84841 TGCGTAGGGG CTTACAGGAG CTCACACTAC AAGCCATCGA TACGGTACTG GAACTCATTG
    84901 AGGCTAAGCT TGTGTACCGT GGTGAGGAAC ACTTACCCAC CCTCAAGGCC TTCAGAGAGC
    84961 TCAAGGTACG CTATGATGAA TCAGATCACA ATGGAGATCA CAGATCCCCT GAGGGGAGGG
    85021 AAGTATTCCT ATGGAGTAAT ATGCGTAACC CCGTGGCGAG GGTACGCAAT ACAGCCATCG
    85081 GCACCCTCCT CCAGGACATC TCAGGGGGTG TTGAAGTAGA GATAGCAGTG GCATCCTTCG
    85141 GTAGTAAAAT GGAGGGCTAC AAGAGACCTA AGAGCTTCTA CACCCCATCG CAGGGGCGTG
    85201 ATGCCATCAA GATGATCCAG GAGCTAGGTA TAGAATCCTC CCTCAGTCGG CGCTTCGCAC
    85261 GTATATCAGA TATCAGTGTG AATGATGTCC TCTTCGTAGA TAACGCAGTA CGGGGGCAGA
    85321 TGCGTGGTGG GGGTGGTATT GCCTCCCTCG TAATGTCACA GGCCAAGGGT AAGGCCCCCA
    85381 ACCTAGATAA CAGTACCCCC ATAGGTATCG AGGAGTTTAT GTCCCAGGTA CTACCTAAGG
    85441 CCAGTAGTGT GAAGGTACTA CTTGAGAACC GTCACCTTGG TAATCTGGTG AGCCTCACGG
    85501 CACCTACTGA CCCTGATGCC CCTGGTATCT TCAAGTGGGA TAATAACTTC GCATGGAGCT
    85561 ACAAGGATAA CGTGACTGAT AGCATTAAGC AGAAGGTCAA GGCAGCAGGT GGTAATGTGA
    85621 CGGCCCCCTT CAGAATATCA CTAGCCTGGT ATAACTATGA TGACCTAGAC ATTCACGTGT
    85681 GGGAGCCTGG TGGTAGCAAC ATCTACTTCA ATAATAAGGT AGGGCGACAA GGTGGGGTAC
    85741 TAGATGTAGA TATGAATATA ACCTACCCTG GGACACGTAC CCCCGTGGAG AATACATGCT
    85801 GGACTCACCC TCCTGACGGT ACCTACCAGG TACAGGTACA TTGCTACACC AAGCGTGAGT
    85861 CTATTGATGT AGGCTTCACG CTGGAGGTAG AGAGCATGGG TGAGATCAGT ACCTACCACT
    85921 ACCCCCTCCC CGTGAATGAT TACGTCTATG CCCTAAGCAT AGAGGTCAAG GGTGGTAAGG
    85981 TAATCAGTAT CGTACTCGGC CCTGGGGTAG AGGGTGGGGA TAGCCCCAAG GAAGAGTGGG
    86041 GCCTCAAGAC ACATACCTTA GTACCAGTAT ATAGTATTGT CCTGAGCCCT AACCATTGGG
    86101 GCGGTCAGGG GGTAGGTAAT AAGCACTGGT TCTTCCTCTT ACATGGGTGC CTCAACCCTG
    86161 AGCCTACGCG GGGTATCTAC GGGGAGTATC TGAGGGACGA CCTATATACC AAGCACCGCA
    86221 AGGTGTTCGA GGTCCTGGGT GACCTGACCA AGGCCGCCCC TACGGATGAC CAGCTATCGG
    86281 GGTTAGGGTT CTCTAGTACC AGGAGGGATA AGGTCCGCGT CCTGGTACAA CAGGGTACCG
    86341 CATCCAAGGC CTACGAGATC TGCTTCTAAA CACTAACTAA TCAACCATTA AGGAGATACA
    86401 ATCATGACCA TGAACATATT TGAGTACGCC ACGCTGCACA AGGTACGTTA CCCATCCCCT
    86461 GTAGGTGAGC TCACTACCGA GCAGTTATGG GATCTACCAC TACTCTCTAA GCCTATCAAG
    86521 GGCAGTACAG AGAGACCAGA CCTCGATAAG GTGGCGAAGG CCATCAACAA TGAGTTGAAG
    86581 TCCATCACCG AGGAATCCTT CGTGAAGACC TCCAGTAACC CCCGGGTACC GCTCCTCACT
    86641 AATGCCCTCG CGGTGGTGAA ACACATCATT GAGTACAAGC AGGCCCTTGA GGTGGCTGCT
    86701 GCTGAACGTA GTGCTAAAGC TGAGAAACGC GCTGTCCTAA TGCAGGCTTA CGAGGCCCAG
    86761 CAGAAGGAAG AGCTCGTGAA GGGTAAGTCC AGTGAGGAAC TCCTGGCAGC ACTGAAGGCC
    86821 TTAGATTAAG GCACTAGCTT GATCGATACA GGGGGGTATA CCTATACCCC CTCCACTATG
    86881 TAAACAATTA ATCAATACTA TGAGAAAGTA TATACCCACC AACTGCTGAG TAAGTTTCTA
    86941 GAGGGGGAAG GGTTCCCCAA TAAGCCTTAT AAAAGGAGAC ATCGAGGTAT GTACAGTGTC
    87001 CTACCTGTTG GTACTGTAGT AGTGACCTCC TGTACTGTGG GCGGGGGCTA GAGATGAATA
    87061 CAGGTACATG CAGTCTCCAT AAGGGCCGGC CCTTAGTATC ACCTCTACGT TGGAGACATT
    87121 TAGTGCCATA GTGTAGGTAG TAGGATAGCT GACTGCACTC AAGGCATTAG GTTAACAATG
    87181 GGCCGACCGG TCCTATAACC ACCACGATTA CTATACACCC TACGGTAATG CTAGTATCCG
    87241 TATAGGGGCT ACATATACCC CCATACTAAT ATCTAGAAGG GCAATCAGAT GACGAGATAC
    87301 ATAGCAATAG GTGACGTACA CGGCCAGCAT AGGCTACTAC ATCAGGCGAT ACAGGACTTA
    87361 GATGATGGGG ATACCTTCTT CATACTACTA GGTGACCTAA ATGACTCACG TCTCAAAGGC
    87421 CCGGCACAGA CTAAGGCATC CTCCTTGGAG TGCATCCGTA TCGCGATGGG GTTAATGAGT
    87481 CGTGGGGTGG GGGTAACACT ACAGTCCAAC CATGGGACGT ACCTATACCG TGCACTACTA
    87541 GGTGGTGAGA TACTCCCATA TTCAACTACA GGGTTATCGC ATACCTTACA GGAGATGTAC
    87601 CTACTGCCAC AGGAATCGCA GCAGAGGGTT GGCAACTGGT TGCAGGGCTT ACCGTATTAC
    87661 TGGACCGTTA CGACTAGCAT AGAAAGAGCT AACAGGACGT GGTATGCAGC CCATGGGATG
    87721 TGGGTACCGG GCATGAGCCA ATGGCGCCCC AAGCATGAGC ATGTACAGGC ATCAGTATAT
    87781 GGTAAGGGCT CGCTGGGTAA GAGGGCTAAG TTCTGGGAGG ATGAGGAGTA TATACAGGCA
    87841 TTACCCCCTA ATACATATAC CATCAGTGGC CATTACCATA AGGTAATAAT GGAACCCCCA
    87901 TGTTATGTTA TCGACAAAGG TTGTGGTAAT GGCGGGCCCC TCATGGGGTT ATGCCTGAAT
    87961 GACCTCAAGG AATATGAATG GAGCGAGCCT TACCCCTAAT AGCACCACCG CTGATGCTAC
    88021 TAGTACCGTG GTCAGCGAAG CGCTCGACCA ACGGGAGGTG CACAGTAGGT GCGCCATTAC
    88081 CAAAGTAACT ACAAGTTCTA TTACTATACA CACAGAAGAG ACAATCAAAT GAGCAAGCCT
    88141 AATAACTACC AGCCGCATGA CCATAGCGAA CCTATCGTGT TCACGTTGGA GGGTGAGGAG
    88201 TACGACATTG GTACTCTGGA AGAGGTACTA GAAGAGACAG AGCCCGATGA CGCATCTGCT
    88261 GATACAGCAG AAGAGTGAGT CATGTACATC AATATGCTAG CGCTAACGTG GATGCTAAGT
    88321 ATAACCCTCC CCCTATTCCT AGTATGGGGC ATCGCGTTCA TAGAAAGGGT GGATGCCCTA
    88381 ATAAGGGGGG TAGGCAGGCC TCGGTGTGGT CGCTAGTGCT GGTAGGGGGG ATTGTAGTAA
    88441 TACATATCCT CCTGTTCTAT CTAGAGGGAT CACTAACATT AGGTATACCA AGATGACCAA
    88501 CAACCAAGTA GAGGATAGAG TCAGGATGTT TATAGTAGAA GGGCTACCAG ATAAGCACAT
    88561 CCCGGTACCA GCACAGGCTG TGTTAAGAAC TTATCTAGAG GGCGATAGTA ACCCTATGAT
    88621 AGAGTACCTG ACGGAGCAGT TATCACACCC CTATATGGTA GGAAGCTACT GGGTGAATGT
    88681 AGATGCTGAT ATAGTGGAGG ACCATCTGCA TGATGATTGT GCCCGCACAA AGATATCACA
    88741 ACAGTCATTA CTGATACACA CAGGAGAGAC ATGAAGATAG ATAAGCATTA TCGTAGGGAT
    88801 ATATGGGATA AGGTATTACC TACACCTAGA AAGAAGTACC ACATCACGGT AACGGTATGG
    88861 GTGGATTGGC TCAAGGCACT AGCATATTAC TACTTGGGCA GTACATCCAT ATACTTCGTA
    88921 CTGATGGTAC CCACTAACCT TGGGATAGAG GATACATACA CCTTTCCCAT AGCCCAATGG
    88981 TTCTACAGTA CTAGTACGTG GATGGCACCA ATGATAGTAC TCCTGTTATG GTTGCTAGTA
    89041 GCAACCTTAG TAGGGGTAGC GGTACTGTAT ATAATCAAGG GCATGATCTA CCTCATCCAG
    89101 CAGTGTAGTA AGAACAGATA ACCATCACCA TATATGGGAA GTAGTAAAGC TGAAGCGTCA
    89161 CGTATTGCCA AGCTCAAGCT ATATACAGTG GAGGAGTTAG AACTTAAGAG GGCTGCCTTT
    89221 TCCAGCACTA TCAGACACCG GGAATATGCT ACCTGCCCTC CATATAGTAA TTCCAGTAGA
    89281 ATGATAAGGA TCACTAGTAG TATAGTGAGA TTACTATCAG AGCAGGTTGC ATGTATTTAC
    89341 CACCCAGAGA AAGACCAGTA CAGCCAAACT ATCACAGTAC AGTTACCCGG TTGTAGTAGT
    89401 AAGCGGTTAA GTTTAGGGGT AAGTAGCATT CACGTGGGCA ATACCCGGCT TAACTCAATA
    89461 CAAGATATAG TGCCACACCT GATAGCTATT GACCAATGTA ACAGTTGCTA TTACTCAGAT
    89521 CCTGAAGGTA AGTACTGCGG TAAGGGGCTG GGGTTACAAG CTGGTTGTGC ATCATATAAC
    89581 AAAGGGCCGG CCCTTTAACA CTAGAGAACT AATAGGGGCA CGTACATGAC AAACAAAGAA
    89641 CTAACAGCAC ACATCTGGAA GCGCCTAAGT AACCTATTAC TAGATGTTTA CATCGCAATC
    89701 ACCCTCATGT ACTTCGTACT AATGGGGCCC ACCAGTATTG GTATAACCGG TCCCTATAGA
    89761 ATAGGTTGGT ACTTACTCGG CGGTTATACA TACCCAGTAG CTAATGCCTT ATGGTATGTA
    89821 GGGAGTTCAA TCATCAGCTT TAGGTTAGGG CTCAGCCTAG GGTTGAAGGT TGTAGGATAT
    89881 CTAGATACTA GGAGGTGATT ATATAGAAGA TAGTGATACA GAGGACGTTG CAGTACAAGC
    89941 AGTAGAACAC TCTATCACCC TATCCCGTAT GCAGAACAGT GTTGATAGGG CAGATGTGTT
    90001 GGAGTTAGCA CGCAGGTTGC AGTCGCTATT ACTAACACAA GGTTTCCATG TAGTAGTCCC
    90061 ATATAAGTAT GATCCCACAA GCATGGACGT GTACATTGGT GATTACCACA ACTATGGGTA
    90121 TTATGTAGAG ATATGTGTAT CGGCTATGCT TAAGTCTATT GTGTATGTAC GGGGCCCGAT
    90181 ATCTAGACCG TGTGATACTA TCCCCATCTT AGTAGAAGAA CTACACAAGC TACGCATAAG
    90241 GAATAAGGTG AGGGAGTACT GCGGGCCCTG TAGGTATTCA GATGATAGAG AACTGCTGTA
    90301 CTGCGGTAGG GGGTTAGAGT TAGCGGTAGG TTGTACATCA TTCAAGGAAG AGCCAGCCCA
    90361 CATCCAGTAA TCACTACATA CTAACTAACA ACTATGGTAT ACGTCCAAGA GATGAAGGAT
    90421 AAGGGGTTAC TACTTACTGC CCAACAGCTA GATACTATAC GTGATGGGGT AGTCTATACA
    90481 GCCCCAACTA CATCCTACTA CCGCCCTCAA GATCTAATCC AGCAGATGGT GGACTTAGTT
    90541 ACTAAGCTAG AGCTGTTACT AACACTATTA CCAGACAGAG GGTTGATTTG TAGCTACTCA
    90601 CCTAATAGGG TGGAGTACAG ACAGATCATT ACTGTCACAT TCAGTATGGG GCTGCATGTG
    90661 GATGTAGTGT TACACCCCTT CTCTATATAC GCGGGTAGTG TGCCGGTTAA CTCTATAGAG
    90721 GAACTCGTAC TATATCTAGA TGAGCTAGAG TCATACATGA GAGAGGAACA GCTCATGAGT
    90781 ATTAGTGAGA ATGAAGCCAC TCAGCAATGC CTACTCTGCC ACTACTCAGA TAGTATGGGC
    90841 CGGTACTGCG GTAAGGGGTT GCTCGACACG GCCTCCACGG TACGTGTCAG CCCTGCTGTG
    90901 CGCGGCGTGC AGGTGGAGAA GGTAATAGAT TGTACTGGTT ACAGAAAGCT AGATACTATA
    90961 ACAGTAGAGA CCTATCAATG ACAACACTAA CTCCACATAG CATAGATGTA GAGTACCAGG
    91021 ATGTATTCAT GAGCCCAGTG CTATATAGGC CGACGTTTGC AGGGGTTAAT AGACACGACG
    91081 TGGATACGTT CCTGGATAGG GTACGGGCCC TGGGTGCTGA CATAGCATCG TACCTTAACA
    91141 CCCAAGGTAT CAAGGTAGTA GATTCAGAGG TAGAGGTAAC CCTAGATTAC AAGCTTCTCA
    91201 ATAACTCAGT AGCATTACTA CTACATGTAC CACTACAGGG TGGACTGCAG ATTGTACCAG
    91261 TGCAGATCTT ATCTAATAGG AATACACGAT TGATGGGTAG GTACAGTGTA CACCCCTACA
    91321 CTATATCACT CTTATGGAAT GTGTATAGTA TAGATAAACT AGTGGCAGCC ATTAAGGTAG
    91381 CACTCCCTTA CTACGAGTGC AGCATGTGCC ATTACTCTAA TGAGGGTGGT GAGTATTGTG
    91441 GTAGGGGGTT AGAGTTAGCG ACAGCGGCAG GTTGTACATC ATTCAAGGTC AGCCATCCAG
    91501 TAATCACTAG ACAATCATAG ATATGGGGGC TACCATAGAT GGTTCGTAGT AAGAAGACTG
    91561 TGCTACGTGT TAGGCAGGAG TTAGATAACT ACATACTAGA AAGGGGCCGG CCCTTACGCA
    91621 CTCTACCTAT ACCACACGTA AACAATGGGG TTAGGACAGC AGCCACAGGT AAAGGTACCG
    91681 GACAAGTACT AGGTGTAGAT AATGACACCC GGATACCAAT AGATCAAGAC ATCGCCAATG
    91741 CCTTGAAGTT ATACGCTACT ACCTTATGTA AATACCTGGT AGGTAATGGT ATACCTGCTG
    91801 TAGTGGGTTA TGATAGCGGG CCCGATAGGC GTACTAGTAG TTCAATAATA GTATCCGATG
    91861 GTGGTCGTGC ATGGTACATT AGTCACTACG TACTAGATAT ATCTATTGGT AGTACCAATG
    91921 GGGTGGTCTA TGTACCATGT ATATGCTTGG GTATGTCTAC TGACCAGTAC GTAACCAATC
    91981 ACTATGCTAT GACTACCAAG TACTTGGGGG GTATGGTGAA TGCTACAGAT CTTGATTATC
    92041 TAGTGGAGTA CCTACAACGT ACTATAGATA CCATAAAGGG TAACCTACTA TGTAGTGGGT
    92101 GCCATTACTC ATCGCGTGAT GAGAACCTTA GGTGTTGCGG TAGGGGGCTA GTGTCTACAT
    92161 CAGAGTGTAG TGGGTACCAC AGCAGGAAGG ATTAGATATA AACTATTAAG TCCTTAATAG
    92221 ACATGATATA CACAGTGAAT GGACAGAGCT ATGTGGGTAT AACGGATACC TTACCCCCTG
    92281 CCAAGTAGTT ATGGGTATTG ATAGAGGAAG CACGTGATTA CCTCAAGGCA TGGCTATCAC
    92341 ACCCCAATAT GGTGCACCCC AGCTATGGGA CTATCATATT CGATACCAGC ACATGGGGTA
    92401 AAGAAGTACC AAGTACAGGC ATTAACGATA AAGGTTGTAG GGTATGCCTA GCAGGTCTGT
    92461 GGTACCTACA GAAAGGGTAT GGACTGTTGG GGGAGAGGGG GCCCAAGCCT CCTGTACCAG
    92521 ACTTCTTGGA TGACTTGCGG TACCCTGGCG CCAGTAGTGA TAGATTATAT AATCTATTAG
    92581 GGGTAACAGT ACCAGAAGGT CTAGAGAGTG AGCTCGTGCC TGATCATGAC TGGGATAGGA
    92641 GTAACCCCCA CCACATCTTA CTATTCCTAG ATTGGTTACT GGAGTTTAAT GATAACAGTA
    92701 TAGAGGGCAT AGAGACATGG TAGGTATAGA CATGATTGAC TGGGTTGATG AAGAGTACGA
    92761 CCACGATAAC ACCCTACATG AGCTAAACCT GCCCCCACGT GAGGAACTAT GGTTTGCCGT
    92821 AAGGGAGGCC CACGATTACC TACAGGAGTA CGTTAATGAT ATATCTAGCC ATACCCACCC
    92881 TGTATATGGT GAGGTAGGAT TCAATAGCGG GGTGTGGGGT ATAGCAATCA GTGATAAAGA
    92941 GTGTTGGGTA TGCTTAGCAG GCCTGAGGTA CCTGAGGAAG GAAGATAAGT TATTAAGAGT
    93001 ACCTAGTGTA TCAGATACAG ATATATTCCT GGATGTATTG CGTGACCCTT ACACTAACAG
    93061 AGAGCATATC CAGCGTTGGT TGGGGGCAAT AGCACCCTAT AGCTGGACCT CATCGGTCCC
    93121 TCTAGATAAG CCAGAGGAGA TACTAACCTT CCTGGATTGG TTACTAGAAC AACGTACACA
    93181 CAATGCACTA GGAGCTAACG ATAATGTATA ACAGAGTAAG GATCAGATCA GTGATAGATC
    93241 AGGTATTAAC TAAACACAGT AGGGATGATG GTAATGAGGG ACAACTACTT GAAGTCAGCA
    93301 ATAGACGCCC AAGACACATA CCGCCAGACC GTGGGCAGAT GTCTACATAC CCTGGTAGGG
    93361 GATCTATTCA AGGCTAGGCC GGCCCTACAG AGGGTGCAGG TAGAGCTCGA TTATACCCCC
    93421 AACCCTCCAT ACTCCTGCTC CTACGCAATA AGGGATGTCA TGATAGACCT GGGGTGTGGG
    93481 TGGATCATCC TCCCCACAGC GTATGCCGAG GATGTGGGTA AGCTGGTGCA TTATATATAC
    93541 ACACATGCCC CCGCTATCAT TAGTGTGAAG GGAATGGGGT TACTGGTATG GAGTAGGAGT
    93601 ACATACTGTG TGCCACAGGT AACTAATTAT ATACCAGTAG TACAGTAACC AATCACTTTA
    93661 GTTATGGCTA TGAAGAGACA AGTAGTAAGG AAGAGTGCTA CCATTAAGAT AACCAAGAAC
    93721 CCTACCGTAG GGGTGGTTAA GGCGGGTGCT ATTCCCAAGC CCCGGCCCAT GATGAAGTCG
    93781 TGCTGCAAGT AAACACAATA GAGGATACAA CGTTATGACA CAGAGAAGTT ACACCCTAAC
    93841 CCTACCCATG GGCACAGAAG TGGAGATCGT TATCCCTGGT GCCAGCTTAG TAGCCAGCAC
    93901 TAGCATCCTG TATAAGGAGA TCGGTAATGC TGGCTGGGGG TATGAGGATT GCCTCACGAT
    93961 GCGGGCCCTG TACTCCATCA ATGGTGTACT ACTAACAGAC CTGAACCAGG TGATGGCATT
    94021 AGACATCAAG GAGTTCTTAG CCCTCAAAAC GGTAGTGATC AACCTGGTAG AACCTAGTGC
    94081 ACAACAGTTG CAGGATAGTA TTAGTACACT GATACTATTG AATCCCGATA CGGAAGGTGA
    94141 CGTAGATGCA GCAGAACAGC CCACAGCAGT GTCACCAACC CCTTAATTAA GGGGCCTGAG
    94201 ATAGAAGTAT TCACTATACC TCTATCTCAG GACTAAAACA ATGACTAGCC TACATCCTAG
    94261 AGATAAACTG AACTATCTGG GGATAGTACC CCATTAGATG TTGAGGATGC CTCCCTAGTC
    94321 TTCAACCGCT CTGGTAGTCA GTGGCGAAGG GATGTATATA CCTAGTAATA GGGCTTACCG
    94381 TAAATGTTTG TACCCGTTGT AGATCGTGAT AACAGACCTT TGATGCCTAC TACCTGCGCC
    94441 CGTGCGAAGC GTTGGATCAA GTCAGGTAAA GCTACCCCCT TCTGGAAGAG AGGTGTATTC
    94501 TGTGTTCGAT TGAATGTAGA ACCCTCAGAC TACAACCGCC AACCAATAGC TGTAGGTATT
    94561 GATCCAGGTA GTAAGCGTGA AGGGTTTACC GTCAAATCTA AAGCACACAC GTACCTGAAC
    94621 GTACAGACTC ATACTGTAGA TTGGGTCAAG GAGCACGTTG AGGTTAGACG TAATATGCGT
    94681 AAGGCAAGGC GTAATAGGAA CACTCCTTAC CGTAAGAACC GCACTAACCG TTTGGTAAAC
    94741 AAAGAACGTA TCCCATCCTC TACTAGAGCC AGGTGGCAAT GGAAACTAAG GATAGTTAAT
    94801 TGGTTATCTT TAATGTTTCC AATCTCTGCT GTGGTAGTAG AAGATATTAA AGCTCGTACC
    94861 TTAAAGAACA GGGACAAGTG GAACAAATCC TTTAGTCCAC TACAGGTAGG TAAGAACTGG
    94921 TTCTATAGTG AACTAAGAAA GATTACTCAT CTAGAAACTA AAGCAGGTTA TGACACCTAT
    94981 AACTTGAGAC AGATGCTGTG GTTGAAGAAG TCTAGTGATA AACTATGCAA CAAGTTTGAG
    95041 GCTCACTGTG TAGATTCTTG GGTACTAGCA AATTGGTACA CAGGTGGACA TCTTAAACCA
    95101 GACAATACTA AGTTAGTAGA GATAGTGCCT ATAAGGTTCC ATCGCAGACA GCTTTACAAG
    95161 ATGCAGTACA CTGCAGGGCA TATGAGGACT AGATTTGGTG GTACTATAAG TGCAGGACTT
    95221 AAAAGGGGTT CTATAGTGAA GCACCATAAA TACGGATTCT GTTATGTAGG GGGCTGGCAG
    95281 CTATGCCCAA CACAGAAAGA TCCGCATAGA AAGACAATTA GCTTACACAG TTTAAGTACT
    95341 GGTAAGAGAT TAACCCAGAA TGCATTACCT GCATTATGTA AGTTCCTATC CTACAACACT
    95401 TGGCGTAGTA TATGCTAGAA CGTAAACTCG TAAAGGTATA GGTATACAAT GGTGAACCAG
    95461 CAGTGTGAGG AGTTAATGTC AGCCCTAAGT AGTGCTATCC TAGATAGGAG GGCAACCTTC
    95521 ATTGAGAGTG AGCATGGGAG GGCGTGTATC CTCCCCATGG AGGACTACAT CAGGTTGATG
    95581 TCAGTAAATA GCACCCTAGC TCATGTCATT AGACACATAC AAGATCGGAA TATGCAGGGG
    95641 GTACTGGAGA CTGTGGAGTC ATTCAGTAAG TGGTTACTAG AAGGTGGTGG TGAGAACTAT
    95701 ACACTCAATG GAGAGCCAGA TGCCAACACC TTGTAGACCA GATGGCGGTA GCTTGCAGGA
    95761 GTTCATTGAT GCCTTACCGG GCCGTGACGG GTGCTGTTGG TACATGTCAG GGGTACAGGT
    95821 CCGGGTAACC CGTATCACTA CCGAGACCAT AGACCTATGC ATCCCCACCC CCGAAGAGGG
    95881 TGACCCATTG AAGTACATCG AGGCAGTGAT GGCACTAGCC CTACCACTAG TTCCTAATAG
    95941 CCCAGTGGGG GGTGTGATGG AGGTACAGTC AGTTACCCCT ACCTGGCATA TCACGCAGTC
    96001 GTTCGAGTAA GAAGAGACAG TTAAACGCAG AGCATAGCCC CTAAGCATCC ATTCCTAGGG
    96061 GCTATTACTA TATATAATAG GAGTACCATG ACAGTAGTAA AGAACAATGA GCTACCACCA
    96121 TACAGTGACC CATTCCCTAG TGTACTAGGG TCATTAGTCT TCTACCGTAC CTACAGTGAT
    96181 CCGGGTGTGG ACCCGGATAC CGGCAGCGTG AGGATGCAGA CATGGGAGGA GAATGCCCAC
    96241 CGTAATGCAC AGTTCCTAGG TAAGTTAGGG GGGCTAACCC CTGAGCAGAC TGATGACATC
    96301 TATAAGCAGC AGTGTGCATT AGTGGTAACC CCACCAGGGC GTGTCCTATG GGCAGCGAAG
    96361 GAGGCATGGG TTAATAAGAC AGGTAAGGCT AACTACCTAG GCCTATTTAA TTGTGTAGGG
    96421 GTACGCCCTA CCTCATGGCG GTGGCTGGAG CTAGAGTTCC TGTTACTAAT GATGGGGTGT
    96481 GGTGTCGGCT CGGTAGTGGA GGAGGATAAT GTATCCCTCT TCCCACCTAT TAATAAGGTG
    96541 GTACCTAAGT TAACTATTAC CCACCAACCA GGTGAGCATA GTGAACGGCC CGAGGATACA
    96601 ACCTGTTCAG GGCTACATGA TGGTTCACCA TGTCCATATA AACTAACCAT CCATGTAGGT
    96661 GATAGTAAGG AAGGCTGGGC TGAGGCCTAC GCTAAAGTGT TAGAAGTATG TAGTGACCCT
    96721 GTATATAGTG ATCTCCTGTA TATTGACGTA GACCTAGGTG GGGTGCGTCC TAACGGTGCA
    96781 CCCATTAAGG GGTTCGGGGG TACAGCCAAC CCTATCGGCT TACCCCTGCT ATTCGAGGCA
    96841 GTAATGTCTA TCCTACGTGG TGCAGTAGGA CGCCAGCTAA CGGCAGCAGA GCTATGTCTA
    96901 CTAGAGAATG AGGCAGCCAA GGCTACGGTA GCGGGCAACA TACGCCGATC TGCGAGGTGG
    96961 GGTGGCTCTA GCCTAGGCTC ACCCTCCATG ACGGGTATCA AGGATAACCT ATGGTCTCAG
    97021 GATGCAGATG GTAAGTGGGT GGTGGATGAG AAGAGGGATG CCTTACGTAT GACCAACCTC
    97081 TCGACCATCT TCCATAAGAA GCCTACCCTG GAGGAGTGCG TAGACTCAGT ACAGAAGCAG
    97141 TACGACACAG GTGAGGGTGC CCTATGGTAT GCACCGGCAG CACTGGTTAG GACTAATGTA
    97201 GATGTATTAC CTACCAAGGA TGAACAGTGG GCCTTCGAGC ATGCCTATAC TACCTTGGGT
    97261 AAGGAGACCG GTAGGGCGTA CCTGCGTGGT AAGTTACATG AGAAGGGTAT CGCTGACTCT
    97321 GTAGCGGTGG AGAAAGACCT AGATCATCGG ATGATGAGGT ATGGTGCTAA CCCTTGCTGT
    97381 CTTGTAGCTG GTACGTTAGT GCTTACCAGA ACAGGTGACT ATGCTATCGA GGATCTAGAA
    97441 GGTGTAGATG GTGTAGAAGT GTGGGATGGT GAACGGTGGG TACAGACTAA GTTCTATATG
    97501 ACTGGTGTAG ATCAGGAGGT CTACCAAGTA CAGTTAGAAG ATGGTAGTGC AATCACTGCC
    97561 ACTGGGTACC ATAAGTTCAT CTTGACTAAT GGGCAGAGGG TTACATTACT GGGTCTAGTA
    97621 CCTGGTAATA CCTTAATGGG CTATAGCTTA GAAGATGGGA CCGGCCCTTA CCCACAGGGA
    97681 TTGATGGTAA TTGCTATAGT ACCCAAAGGT ATTGCTGATA AGGTGTACTG CTGTAATGTA
    97741 CGTACCAACA ACCTATTCGC CCTCAGTAAT GGTGTACTTG TCAACAACTG TGAAATAATC
    97801 AGCACTAACT TCGTATGCTC CCTCTCACAG GTAGACCTAT CACGGTTCGA TACCGCATCC
    97861 CCAACCCTAT GGGGTGATAT AGATGCAGCC CTTGATACGG CAGCCCTGAT TGTATGTGCC
    97921 CTCCTCAAGA GGGGGTTTGA TATCCCTGAG CTACAGGAGT CACGTGACGT AGACCCCATC
    97981 GTAGCGGTCA CCCTGAATGG GGTATTCGAC TTCATGGTTA ACCTATGGGG TGAATTATGG
    98041 CTCAGGTGGT GGATGGCGGG GTGCCCCGAG TACTGGACTG ATCCACTGGG TGAACCTGAT
    98101 AAGTATATTG ATACTACGTA TGGTGACTGG CACTCACAGG TATTCATACA GGATACCAAA
    98161 TACCTCCTCA ATAGCTTCAG GGATAGGGTA CGTGATACTG TTACCACGTA CTGCACACAG
    98221 CATAACCTGT GCGTACCCAA CCGCTACACA GCCATGCAAC CTAGCGGTAG TAAGTCATGT
    98281 CTCACAGGTG GCACCCCGGC ATGCTATACT CCCGAGGCAG CATACTGGGT ACGTCGTGTT
    98341 ACACTGCGTA GGGATCACCC GGTAGCACTA GCAGCCATTG ATTATGGATA TAAGGTAGTC
    98401 CCATCCTCCT CCTGTAGGGA TGACAATGGT GTTATGTTAG ATAACCCATA TGATGAGCGG
    98461 GTCACTGAGT GGATGGTAGA GATACCAGAT AAGTGCACAT GGAGTAGTAA TGTAGATGGT
    98521 GAGTATGATG TAGCACAGGC ACCCATTACT AGTCAGTGGT ATCTTACCAT GGCCTGCCAG
    98581 AAGCACTTCG TCACTCATAA CACTAGCTGT ACCTTCAAGA TCAATAAGGA GGAGGTATCT
    98641 ACCTTAGCTG GGTTGATACA TGAAGAGATT CAGGATGGTG GGGATTATGT TAGTGCTGCC
    98701 ATCTTCGCTA GGGATGGGCA TACCATGCCA CGTATGCCAT ATGAGCCCAT CACGAGGGAG
    98761 AAGTACGAGT ATATGGGAGC ATGTGCCCTA ACCTATAGGA ATACCTCTGC AGCCGGTACG
    98821 ATGACATTCA AGGACCTGGT CGAGCATTAC CACAATATGA GTACAGGGGT AGAGTTGGGC
    98881 CCTATTGCAG GGTGTGATGG TGATTCATGT ACTGTACTCC AGGCACCTAA CACAAACAGC
    98941 CAGGCAACTA CTAATATAGG TAACCCTATG AATCTATAGG GGTGCTACTA CCATAGCAGT
    99001 ATGATGATCA TGTAATAATG AGGCCGGCCC TAGTGATAAG GGCCGGCCTT CCCAACACAG
    99061 TACACATAGA GGATACACGT ATACCACTGA TTTTGTATCT ATTAACAGCA CAAGTACTGC
    99121 ATAGTTTGAC CTACCATAAA GGGGTAGTGC CAGAGAGGGG TAGCGGTAGA TAACTATTAC
    99181 TTACTAAGTA TTAGGTACTC ACTAGGCAAG GACGTGTAGG CATTATACTT ACTAGCTACC
    99241 TCAATAGCCT TCTCTAGTAG GGTACGCACT TCTATATCTG TATCCCATAG GGCAGCCATT
    99301 ACTCCTATGG CTACCTCCCT CCCGGTACCT GAGCATACCC ATTGCATATC AGTCACCTCT
    99361 TCCATACCCC CGACACCACC ACTGATCTCT ATAATGCATG GGTCATTACG GTAGTAGAAC
    99421 CCTAGCTGTA GGTTGAAGCT ATTCTTCTCC ATACCTGATA GGACATCCTT CAGGGCAGAC
    99481 CTCAAGGGGC CGGCTATGTA CTCCCTCTTA GATAACCCTC CCCCTGTATT ACTATAAGGT
    99541 ACTGTATCCT CAGGGAGAAC GAAGTCATAT AGCATGGCAA GGTATGGATC TCTAGGTCCG
    99601 CATACCCCTA CTAGGTATCC GTTACCAGCA TATACCTTAT TGCTCTGGGT TTGGGTACCA
    99661 TTACCGAATG ACCCTGCGGT ATCCCCAATC ATGTGGATAA CCCCACCCTT AATAGCTGTT
    99721 ATTACAGTAC TCATCCCATA CCTCTTGTGT AATCTCTATA CATTATAAGA CACATGGGGT
    99781 ACTTCTTCAC ACACTAGAAA TATGAACCAA CCAATAAGTA TAAGCACAGG GGCTATGCAC
    99841 ATACACGCCC CCACCACATC CTACAGTATG GTATTCAAGC ACCTAAGAGG TAGGTACACC
    99901 ATTATTAATG GAGATGTTTA TCAATGCACA TACCTTTGTA ATGGTGAGAA GTACACCCGA
    99961 GAGGAGGTAA TCTTACTACT TACAGGGTCA GCTCAACCAC TCCCGCCTAT GAAGGGCCAT
   100021 ATGGTAGCTA CTGCAGCCTA TATATTCGGT ACCCCTGGCC TCGACAGGGC GTCTCTGGCC
   100081 CCTGATTGTA CTGGCCCTTA TAAGGTAGGG GTTAGCTTAC GCCCTACAAA TAAGGGAGTT
   100141 ACTAGGTGTG ACTACCAGCG TAGGTTGGCT ATGACCCGTG CTATACGCAC ATTACCACCT
   100201 GCTGATAGGG CATTCTTCCA CCTAACGATG GCTTTGATGG AGGGAAGGGA TGCATTACCT
   100261 GTGATAAAGA CTGCATTAGT TAGTAGGCCG GGCCGTGATA GGGAGATACT AATACAGCAC
   100321 CTCCACTTGC TCTCCAAGAT GCGTGATGCG TCCGTGGTAG GGCACTTCCT TACTCATTAT
   100381 GAAGCCATGG AGGTTATGTT GCCCATCTTA CCCACACCAT AGATATGATT AGAACAGATA
   100441 TGCTGTACGT ACAGAAGAAA GGGATACGTA TAGATGCCCC CACCTGTACA TACCATTTAG
   100501 TATTCAAACA CCTTCGTGGG TGGTACATAG CCCGTAATGC CAAGCCCTTC CTCACCGGTG
   100561 ATGGTAAGTA TACCAGGCAA GAGATAGAAG AACTACTTAC ATCTACCACC GAGCCTTTAC
   100621 CACATGCAAT GCATACTGGG CATAGGTTTG CTAGCGCTGC CTATGTAGCA TCTGAGGGGG
   100681 GCCTCATGGA TGTCGGTATA TCTATAATAG AAGGGCGGGC CGATGGAAAT GTACCACGTA
   100741 ATGCACTCCG CAGGGCGGCA TTAACTAATG CCGTAGCTAA CCTCCCCCCT GTGGATAGGG
   100801 CATACTTCCA CATCTACATA AGCCTATTAG AAGGTAGGGA TCTAATACCT ATCCTCAGTA
   100861 AAGCCCTGTC TAGTCGAGAG GGTAATAATA GTTATGTACT AACTACACAC CTCCTTGGTA
   100921 GGTACAGAAA CTGTTGTCAT AATCCTGGTG GTATAAGTAC CGCACATGGA GGTAAGTATC
   100981 GTGTATTCCT AGAAGATAGA TTCAACCAAG CACACCCCAC ACAACACCTT TAAGGATAAG
   101041 CATGAAAGCA TTAGATTCAA TTGATACACT ATCGGCAGCA GCAGTACCAG CTCTGGATCT
   101101 AGTACAGACA CCAGTAGCAC ACGTACCAGG TCAGCAAAGC GCTCGGCCAC CGGCGCGACA
   101161 CGCACCGTGG CAAGCAACGG GAGTAGCACG TGTACTATCA TCACAGGCAA CCGTAACCCT
   101221 TGATCAGTTA AGGGTTATTA AGGTACCCAA GAGTACGTTC ACGTACACCC CTGTCCCACA
   101281 TCACGAGGTA GTCGAGGCAT TACTACAGGA GTCTGCTGCA TTAGGGCTAG AGAAGATCAG
   101341 TAGTGTCTTT ACTACCCGCA AGGGTGGAAG GCAGCTATTC CTCTCCATTA CCTTCGCGGG
   101401 GTCTAATAGT AAGGAGTATG AGTGGTCGCT GGTAGGGATT AACTCCTACG ACAAGAGCCT
   101461 TGCCCTACGC TTAGGGGGTG GGTTAAGAAC TATGGTATGC ACCAACCTAT CCCTATCTGG
   101521 GGATTATGAG TACTACCACA AGCACACCCC TGGTGTATCA CTAAGTACCG GTGTTAAGGC
   101581 TGTACTAAGT GGGTTACCTA GTACTTGTAC CGCCTTAGAG AAAGCAATGG CTAGCATGAA
   101641 GGTACCCATT ACCAAGGCGC AGGGGGCATA CTTCATCCTA CAGTGGGGGA AGACCGTAGG
   101701 GCTTAGCAAG CAGCATATAT ATACTACCCT AGAGCTATGG GAGAACCCTT CATACCCAGA
   101761 GTTCCTACCA TACCAGAACC AGGTATATGG GTTGTACCAA GCTGTGACCA CTCTCTGTGG
   101821 TGGCTGGGAT GATGGTAAGA AGTACCCCGT ACTACAAAGC CTAGCCCAAG CTATCGAGGG
   101881 GTGGGTATGG TAGTAACACC TATACCAGTA CCCATTAGTG ACCTGGAGTG GTCTGATTGG
   101941 CAGGAGGAGG CTGGCACCAA CCTAGTCCAT TGTAGGTGCG AGCGTGGACC ATTCACCCAT
   102001 GTGTTAGAGG AACGTGGTAG GTACGCCCTA ATGTACAACA TAGTGAGGAT AGTGAGGCCC
   102061 CAGAGGTATG ATGAGCAGCG CGTCCTCCTC AATGTACTAC TGAACCTAGA TATCAGTATG
   102121 TCCAGGATGT CCAGGGATGA GCTGAGGGTG GCAGCATACA AGGAGTGGGT TAAGTTTGTG
   102181 CAGTGTGTGA TGGGAGCTAT ATAACTTATG GTACCACAAA CACAGATAGA TATAAACCCT
   102241 ACACCGTGGA GTGAGTGGGT CAGTGCGTAC CACTGGCTAC CAGAATCAGA CCAAGAGTTA
   102301 AAGACTGCTA AGTACTGCGA CTACTACTCT AATGGCATTG CCCATCGCCT AGAAGAGTTG
   102361 GGTGAGAAGA CTAGCACGTA CCGCTACTCA GTGTACGGGC ATCGGTGTAT ATCGCTGACC
   102421 AAGGTCATTA GATTAGATTG TTGTGGTAGC ATGCGTAAAT GCCCCATACG GCATCACTCA
   102481 CTACCCGAGA GCCCATGCAG AGAACTGTTA AGGGAGAGGG CTATAGCTGC TGCCTATCAG
   102541 GCATGGATAG AGTTCCTAAC ATCAGTAACC ACATAACCAT AGGAAGAGAA TAACAATGGC
   102601 TAATCAAGTA TTCATCATGG CCACCCCAGT AGAGGGCGGC ACCCCCATCA TCGGTAGTGC
   102661 ATCAGAGTTA TGCACAGAGT TATGGGGTAC GGTACCATCA CGCTACCCCA GATACATATC
   102721 TAAGACCTTA AAGGTGGCTC GTGATAAGGG GGAGTACCGT GGCTATAAGT TAGAGGTAGT
   102781 GGCATGTAAG CCCAGAGTAT TATGTGGTCA GGCTACTGCA TATACAGCAG ATAGTAGTGC
   102841 CTCACGTGAC GTGAACCACG GAACTAATAT ATTGGCAGCC TAGGGGCCCA AGACTCCTCA
   102901 TCGAGACCAG ACTATCCTAC CCCTATAACC CTGAGTGGTG TTAGTAATAG GGGTGATAGT
   102961 TTATATAGGA GACGTTATGC CCTGGTACAC CAGCGTTGAG GGGGATAGCA TGCTATCCAT
   103021 GCCCAATGGC TCACTCTACC TAACAGAGGG CCGTTACCCG ACCCAACAAG AGGGTCGTGG
   103081 AGCATTCACA TTAGAGTATC GAGCACATAA TGGCTGCGTG ATAAAGACGT GGGTGGTTAA
   103141 CGTACCATCC CTGTACGAAG CCCGCAGGTT ATCCATGGAC ATGGTAAGGA ACTACCTATT
   103201 ATCAGAGGTC AAGTATCTAG AGACCACTAA CCCCACGGTG GGGGTGGAAT ACTCATGTAA
   103261 CCAACCCACC GGCACGGCAC GCACCGTGGA GGCCACATAC AGTGGTTGTG GGAAGGTCAG
   103321 TGTAGGTCCT CGAGGTGTAC CGAGTGTAGA GTGTTCCAAG TGCCATACAC CAGCAGAGAC
   103381 ACCATGTAGA TGTAAGAGAG TACAGCCCAC ACTATTAAGT AAACTCTATG TCTAATAACT
   103441 ATCCATTTCC TAGTCTATAC GAGTTACACA ATAGTATCAC CAACATGGGT AGGCTAGCTG
   103501 CGGGTAGGGA TGGGGGCCCG TCCATTGAGG TACACCCAGA CTCTATACGT AGGTCTATCC
   103561 TCCTCGTGGA GGACATGATA GGTTCCATGA TCCCTACCAG GGTAGAGGAC CACCCTATCA
   103621 CGGGGAGGGT GATGATGCGG TGGGTGCGCC CATGGGGGGA GTTCCTCCTG GAGGTACCTG
   103681 CTAACCGTGA TCGGTATGTA TACCATATCT ACCCCCATGG TAGGTTGAGT ACATCAGGTG
   103741 AGCTTAGTAC TATCACCGCC TTACACGAGC TGCTCTGGGG GTTCTTACTG GGGCCTCAAG
   103801 GTGATGATGA TGTAATAGCT TGTTAATAGG TAGGGATTGC TCTACCTATA TAGTCGGTAT
   103861 GTTGTAATAC CGTGTATCAG CTTACCCATG CTATAATTAC ACCAACAGGG GGAGAGAAAG
   103921 GCCCTGTTAG TAGTTGTTAC ACATGCATAA TGGATATGGC TAACAGTAAC TTATGGAGCG
   103981 GGCATTGCAT GTGTACTCAA GTAGTACGTG CACCGCCTAT GTCATAGAGA AACTCTCAGT
   104041 GTACACCATT AATTAATAGG GGCCCGTACC TATTGTAAGT ACGGGCTTCT TGCTGTCTAT
   104101 AACACACATA TGTCAGAACC CCAGGAGATA CAGGCAGCAT TAGAAGCTGT ACATACAATC
   104161 TGTGAAGAGC TAGAAACTAC TAGTACGCCC CCTTACAATG CAGACTCCAA TCTATTAACT
   104221 AATATAGCTA GCGCTGATGC TTGGGCAGAC AGTAGGCAGG CCCTAAACTC ACAGCTACTG
   104281 GATGCTATAG CACACTACAA ATCACTACAG AACATAAACG GATAACAGAG ACATGGAACT
   104341 AACGAGAGAG CATTTAGAGG TAGAGGTATC GGGCCCAGTA CTAGGGCAGC TCCAGCTAGG
   104401 TATTAATGAG GGTGACTTCA AGCTAGCTAT GGACATCCTC ATGGACTTAT ACACCGACCC
   104461 TATTGGTTCG GTAGTACGTG AGCTAGCATC GAATGCCCGC GATGCCATGA ATGTAGCAGG
   104521 TAAGCATGAC CTACCCATTG AGGTGACACT GCCCACCCCG CTATCCCCAT ACCTAATCAT
   104581 TAAGGATAGG GGTAATGGTA TGACCAGTGA GTTCCTCACC CATACCTACT GCAAACTGCT
   104641 ATCGTCCACC AAGAGGGATG ATAATGATAA CATCGGTGGG TATGGTATAG GCTCGAAGTC
   104701 TCCACTAGGG TATACGGATA CCTATACCTT TAGCACACGA GCTAATGGCC AAGAGCTGCA
   104761 CGTACATGTA TCGCGTAGTG GGGGGTTCAC TACGTTAGGC AGTAACCCTA CTACTGAAGG
   104821 GGATGGCACT ACCATCACCG TACCAGTCAA GTCTAAGGAC TGTGGTGCAT TCGCTAATGC
   104881 TGTGAGCTGG TTACGTTATA TGGACCCACC ACCATTGATC AATGGCACCC CCATGCTCAA
   104941 GGAGGGGGTA CTACTGGAAG GGGATAACTG GTTCATAGCT GATGCGGATA CGCCATACGA
   105001 CAGCTATCCA TGTATATTAC TAGGCCCTAT CCCATACCGC TTGGATATGG GTCAGCTAGG
   105061 TAATATACAC CCAATGGCAC AGTGTGTAGG TGGAGCTAAG TACATGAGGA TCAGGTTCCC
   105121 CATAGGGTCG CTCACGGTAA CCCCCAGTCG TGAGACATTA AGGTACGATG AGCATACCAT
   105181 TACCACTATT AAGGATACCC TGCATGCTAT ATGGGCACCC GCTATGGATG CCATAGACAA
   105241 TCTGCTCAAG GGTTGCGAGT GGGGGGTGGA TGCCCGTGCC CTTAGTTATA GATACTCGTT
   105301 CAATATGTGG TGGAAACATG GGGGTATGAC TGATAAGTAC TATAAAGTTA CCAACCTACC
   105361 CGCATCTGAG AAGTGGCAGT GCTATAGCTG GAATGCCTAT AAGCAGGCCG TTACCTGTGA
   105421 GTCAGTCACC TACTACCCTT CGGAGGGGGC GGAGGCATAC CTGCACGATA AGCCATCACG
   105481 TAGTAGGCAG CGCATCAATG CCTACGTCGA ATCTAAGCCT CACAAGTTCA ATCTGCTAGT
   105541 AGGGCCGGCT GATAGCTCGG TAGTAGGGCG TAACCTATTC CCTACCCAGT TACTTAGTGC
   105601 CCTCCCCGAT GTAGACCCTA AGATAGAGTA TGAATCCACT ACAGCTAAGC CTAAGAAGCT
   105661 ACTAGATAAG CTGGATAGGG GTAGCATGAG GGCCCGACTA TGGACTGCTA GTCATATCTC
   105721 CAAGGATAAG GTATTACTGT ATAACTACAC CGTGGATACC ACTATGCCCT TGGATGGGGA
   105781 GGGGTACTAC CTACCTATGT CAGCAGGTAA GGTAATACAC CCAAACCTTG TGAGAAACTT
   105841 CAGTGCTTAC CATGTAGGGT ATATGTTGGA TATACTCGGT ATACCAGACC AACCCCTGTA
   105901 CGTGGTACCG CCACAGGGTG TCAAACGGTT AGGGCCAGGG TGGAAGGACT TAGTTACCGC
   105961 TACCAATGAA CTTGTATCAC CGTGGCTATC GTGGGTGAAG CAGATGTATA TGGCACCACC
   106021 CCCACCTATA TCCATACATG GCATCACCGA GAACCAGTAT GAGGAGTATG GTATAGGGGG
   106081 TCCTCTACTA GAGTACCTGG AGTTAGTTAA TGAGGCTAAT GGGTTCGTTA ACCCCAAGCC
   106141 TGATACTTAC TGGTACAAGG TGCTGGAAGT ATATAAATCT CACTTGAAGG ACATATGGGA
   106201 TGCTATACCA GACGAACCCA CTACCCCTCT AAAAGAGCTG AGGTGTATGA TTATTAAGAG
   106261 GTACCCATTA TTGGATGCTT ACTCCCACAT CACACCTGCC ATAATGAAGC ACTACGTATC
   106321 CATAATCGAT GCTAACCACG ACCCTGGTAA TGCTATAATG AACAGGAAGG AATTGATGAT
   106381 ACATTACTAC CAGGAGTACG GGGATGTCAG AGGATACTAT CAACGATATG AACAGCAATA
   106441 ACTCAAGCGA TAGCATGGCT CTAACTGATG CCCAGCTAGT CGAGTACACA GCAATGAACC
   106501 CATTCATCAT CTACCTAGAT GGTGGTGAGC GCGTCAAGAA TAAGAGTGTT GTGGCAGCCT
   106561 TATTAGAGGG TGTACGCCTT GCTACTACCG ACAGCCCTAA CTCCATCAAG GTACGCAAGC
   106621 AGGGTGTCCG TAAGGGTGAG CTAGGGTATA ATGCCAAGGC TACCATCACA GACCGTAAGT
   106681 TGGTACCAGT ATTCGCACTG GTAGAGGAGC GCCTGGTGGA TGAGATGCGG GTATCCCCTG
   106741 CTGCATTAGC AATGGGTATG GCTGCACATA ACATTGAGGA TACAGTCAAT CTACTGGTGG
   106801 AAGAGTATAA GGAGTCCTTG CCTGACTCTA GGGATATGGT GGACTGTCTG GTAGAGGAGT
   106861 ATGTAGAAGC AGCCCCTATT GAGAGGGAGT TCTTCCTACC AGAGCCAGAT CTTGAGGTAG
   106921 GGGATGTACT GACTACAGAT TGTGATGTTA ACGTAGCCAG TCCTACATTT ACAGCTACTA
   106981 TGCCCAATGC CATCTCTGAT GCTGATGCAC AGTTACAGGA CCAGTTAGTT GCTGCCTACA
   107041 CCCAAGATAA CTATGATGGT AATTACATCC CAGTATCAGA TAATGTAATG GTATCTCCAA
   107101 GCCGCCATGC AGAACTATCA CTGACGAACA ATGAAGCCTT ATCAGAACCT AAATGGACAC
   107161 GCCATGATGA TGCACCAGAG GTAGTGCATT TAGAGCCTGG TGTCGTTGCC GATGGTGAAC
   107221 TACTAGACTT CAACCCTGAG GTACATGTAA TCCCATAGCA TCTACCAAGA TAGCACTATT
   107281 ACCATTATCT ACATATAAGG GCAGGGTATC ATAATACCTT GCCCCTTTCT AGTGTAGGTA
   107341 CAATAATATG TTAGGTGTAC TATTACTACT AAACATTATC AATGTAAATA GTCTAGACCT
   107401 AGAATGCGGC TATTACCAAC CTATAGTAAG TACTAACCGA GTACCTAGGT GTAGTGATGG
   107461 TAGCAGGCCA TGCGTGAAGA AGGGTGGTAA GCTTAGTTGT GACTGCCCCC CTGGTAGGAG
   107521 AAACTGATAC TAACATATAT ATAGAAAGCA CCTTACTAAC AGTAGGGTGC CTTTATTGTC
   107581 TAGTGGAACA CGTAACGTGC CCATAGCACG GATAACCTAA TGATTCACGT ATCTAGATGA
   107641 CTTCAATATT ACCGATAGTG CTGATCACTT GGTACGTGGT ATTAGCCACA ATACAGCGCA
   107701 ACTTAATCAC ATCACGCTCA TGCAATGAGG AGACGCTACC AGCAACGCCA GTGGTAGAAG
   107761 AGACATCACC ATAGATAACA CGTTGTCCAG CAGCTTGTGC AATAGACCAG CCACCGGTAC
   107821 CCGAACCCTC AATAGAGAAG GTAGCACCTT CCTCACACAC TGGAGGTAGG GTGAACACGG
   107881 TCAGGGAGGC ATTGGTCGGG CGGTATGCAG TGTTAGGTAG TAATGTAGCA GCAGTCGTAG
   107941 GCTCTACAAT GTAATCCTCG GATAAGGTAG CACCCAAGCC CAACATGCTA ATTACATCAG
   108001 CCTTGGTTAG GTACTGTGCA TCAGCAGAGG CACCCGCAAC GTTACCCAAG ATAGTCTTAG
   108061 CAGGGAACTC CTGTAAGTGT GCTGGGGTGA TAGCGTTGTT AATGACAGCG ATATCATTAC
   108121 CAGTACGTAC CAAGGGGGAG GAGACTGTGA TGCTCTCTAC ACGACCGAAG ATCGTGAAGT
   108181 CGAGTGCACT CACACCGAGG GTAACAGGAC CATTAGTGGT CAACTGGTAC GTGGTATCAG
   108241 CCTGCAGCCC TTCATCAACG AAGATAGTCA TACCAGGGAC TAGCTCCAAC CCAGCCCTAC
   108301 GAGTAGCAGG GGAGAAAGCA TCTACATAAG TGTAGACACC ATTCTGTGTG GCATCAGTCT
   108361 GCCCATACAA CAGGAAGTTC TGACCAGCAC TCAGGGCAAT ACCACCAATG GATGCACCAG
   108421 GTGCTGCCAC GTTGACATCA GTAGCACTGG CAGTACGCAC ATAGGACTTA TATGGCACAC
   108481 CTTGTAAGGC GTTATCTACA TAGATCTTGT TCGCTGCATC AGTGGCTGCA GTAGGAGATG
   108541 CCAAGTTGGT GATCTTCTGA CCCGATAAGC TAACAACACT AGTAGGTGCT GCAAACTCAT
   108601 CCAACCTGAA GGCTACAACG CTATCACGTA AGCTAATGGG TGCCAGTACG CCAGCAGAAC
   108661 GCATCAGGAC TTGCCCATCG GCAGTGAATG CAATATCCCC TACAGTACCG GCAGTGGCAG
   108721 CAGAGCGACC CATTAAGGAG GTAGCGCTGC TATTACGAAG GGATGCATTG CTGACCGACC
   108781 CATCAATGAG GGAGGCGGTC ATGCTATCGC CAGCATCATC ATATGTGAAG TCGATGCTAG
   108841 AGCTGCTAAC GAAGGATGAC CCAATGACAT CCTGGATATC TTCGTTAGTG ATGGATTCCC
   108901 CCCATGCGGG TAAGTTACCA TCGGATACCT TCAGGACTTG GCCTGCTGTA CCCACGCCCA
   108961 GCCTGGTGAA TAATCCATTA CCACTACGAT AGAAGATATC ACCTGAGCTA GAGCCCGATA
   109021 AGGCTACCTT CAGCCCATCA CGTAGAGTAT TGTTGTAGTT ATTCTGTACA GCCATTAGTT
   109081 CTCCTATATA ACTCAATACA CGCTCTCTCT CTATTCGAGC GAGCTACGCT TACTCTAACA
   109141 GGTATGGTAT GGCATACATT AAGCATGTTC CAAACCCTAC CCCTAGTTCT ATATATACTC
   109201 ATAACAATCA GCTAGGGTAG TAGGATATCC ACATTACCTA GTAGATGGGT AGCAACCCAC
   109261 CCCCTAGATG TCAGTATCAG TGATATACAG CATCCCTCAT CCAATGCTTG TATATGTGTA
   109321 CCCACTACTC CGAGTACGCT CATAGGGCTG TTACACTCTA GTGACCACAG CGCTGCCCCT
   109381 ATAATGGATA CCTTATCACC TAATGTCATG CTCTCTGATA GGTACAGCAC ACTACCATCT
   109441 AAACAGGCGT AGTCACCCGC TAGCATTATA AGGTAAGGGC TCTCCGATAC CTCCACATAG
   109501 CGAGAGGTAC CCGCTAATAG GTAATCTAAG GCCTCCCCTA CCGTACTAGC GGGTGCCTTG
   109561 GGGTTACTAT ATAAACCATC AGCACCTATT AGGGCAGTCC CCTGTACCTC ACTCTTATTA
   109621 CCATACTGCA CCCCACCCAG GGTCTGCAAC CTACCCGTCT TCATAGAGTC TACCCCTTAC
   109681 TGTTCTAGTA AGACCATACC CTCTGGCCAT ACCTCTCTGT AATCCCATAT CCCACCCCTC
   109741 CCTAGCCAGT ACATACGCCA ACACATATGC ACATTATCGC AGGGTACTGG TACCATTGGT
   109801 GGGGCTACTA CCTCCCCATC TAGATAGTAC GAAGTAAGGT ACACCATATT ATCCCACCCC
   109861 TTAAGCTGCC CCTGAGTAGT AGACCTAGCT AACCACTCCA TAGCATCCCC ATACCTACCA
   109921 CGTAAACATA GGAGCTGTGC TAGCCGGTAC GTTAGCACCT GCCTCGGTAG CTTCACCCAG
   109981 TACTTACTAT CCTCTATATG ATGCATGAGG TAGTTATCTA TGGCTAGTAC TGGGTCTGAA
   110041 TAGTTGGACC ACTCATAGTT GAATATCACA GTTCTTATTG ACTCTATTAT CATGTATATA
   110101 AGTACTCGTT AGGGTATAAG GCCATACTCA CCCACCTGCT GATAGCATAT GTAGGATATG
   110161 GGATGATGCA CAAGCCTACC CATGGTATAG CTGCTACTGG TACATTGATA GGTACTTATT
   110221 ATAGGTACTA TCTATGTCTA CCCCCATTGA TACCAATGTA TACCAGCCCA GACACACCAC
   110281 CCTCACTAAG ATAACTGCGG TACCATTAAC TGCTAATAAG GCAGGGTTCA GGTTGGCATT
   110341 GAATGCTGAT GGCACTGACT TCGTATGGGT GGCACCAGAT ACGAACCAGG TACCAGAGGG
   110401 TGGGAATAAC CTATACTTTA CTACCGCTAG GGCTAGGGCT GCTATCAATG GGGCTGCTAG
   110461 TACAGTACTA ACCGCTAACC TCCCCCTATC CCGTGTACTC ATATCCAATA GCACTGGTAA
   110521 GATTGTATCT TCAGCTATTA CAGCAATAGA GCTGGGGTAC CTGGGTGGTG TCACTACAGC
   110581 TATACAACCA CAGCTCACTG CCCTGACTAC CACTATTAAT AACCTGGTGG CATTCCCTAG
   110641 GACACTAGCT ACTATCACAG GGGCCGTGTC CAATATCACC ACCATTAACT TACCAGCATC
   110701 TAAGGTACTC GTATCTGATA CTAATGGTAA GGTAGTAGCA GGTAATGTCA CTAGTGCGGA
   110761 GGTAGAACAC TTATCTGGTG TCACCGCTAA TGTACAGACA CAGTTATCGG TACTCAATAA
   110821 CCGTATGGGG GCATTAGATA CCACAGCAGT GGTAGAAGGT ACTAATCAGT ACTTCACTAC
   110881 TGCTAGGGCG GTAGCTGTCA TCACAGGGGC TGCATCCACT ATCACTAGTA CTGACCTATC
   110941 ACCAGGTAGG GCATTGGTAT CTGATGCCAA TGGTAAGGTT AAGGTATCCG ATGTATCTAT
   111001 AAGTGAGTTA GGGCACCTAT CAGGGACTAC CTCTAACTTA CAGACACAAC TATTAATACT
   111061 CAATAACAGG GTTGATGAGC TGGATGTAGT AGATACTAAC TCTATTGAGG AAGGTACTAA
   111121 CCTATACTTC ACTCCTGCTA GAGCGATAGC TGCTATTACA GGAGCCGCGT CCACTATTGC
   111181 TACTACTAAC CTCACTGCCT CTAGAGTACT AAGCTCAGAT GCTACTGGGA AAGTGGTTGC
   111241 TTCTACTGTC ACTACTACAG AGTTAGGTTA TCTAGCTGGC GCTACCTCTA ACCTACAGAC
   111301 TCAAGTCACA GGCTTATCTA CTACTATCAA TGGACTGACT ACTACTTCTA TCACAGAAGG
   111361 GACTAACCAA TACTTTACCC CTGCTAAAGC GGTAGCTGCC ATCACAGGAG CTGCTTCTAG
   111421 TATCGCTACC ACTAACCTAC TCACTACCCG TGCACTAGTA TCTGATGGCA CTGGTAAGGT
   111481 ATCAATATCC GCTGTCACTA CTACCGAGCT AGGGTACTTA GCTGGTACTA CATCTGCTAT
   111541 ACAGACGCAG ATCAATACCC TAACCGGTAG GAGTATCATT GTAGGGTCGG GCATGACTGG
   111601 TGGGGGTAGC CTATCATCTA ACATATCAAT AGGGTTATCC TTTGATGCCA GCACCAGCAA
   111661 TATCAAGATG GATGGGGCGG TATCGTTAGG TACTCTCAAT ACAGTGCCGA GGGCTGATCA
   111721 TGTACACCCA TCAGATACTA CTAAGATCAG CGCATCTACT ATGGGCGTAG CTAGTGGGGT
   111781 GGCTACCTTA GATACTAATG CCAAGATACC CACAGCACAG ATACCAGCTA TTACCACTAC
   111841 CGTAGGGTTT GGGGGTGAGG TGATATCAGT ACCATACAGT GGTACCACCA TTACTTTACC
   111901 CTTACCTGTG AACCAAGGTG GTACTGGTAC TACCACTAGT ACTGGTGCAT TATCTGCATT
   111961 AGGAGGCCAA CCCCTATCCC CTACCCTTAC TACTATAAGT AGTGTGACTA CTGCCGGTAT
   112021 ATTGGTTAAG GATGCTTCTG GCCTAGCACA AGTTAGATCT ATACAAGTAA ATAATCCATT
   112081 AACTATCACC AACCCTTCAG GTATAGCTGG TAACCCTACC GTATCCCTAA GCCAAGGGCA
   112141 TGGCACGGGT CTGGATGCTG ACTTATTAGA TGGGGCACAC GGCTCTTCAT ACTTCAAGGT
   112201 CGATGGTACA GTGAGTTATT CCACAGGTAC AGCAAGTACT ATAAGGAATA GCATTAGTGC
   112261 AGCCTCCAAG GGTGTCAATA CTGATATCAC TAGCTTGGCT GCAGTAACAG GCTTAGGTAA
   112321 TGGTAGTACC TCCCATATTG TTATCACTAA TACAGGTAAT GTGTTAGTGG GTACAAATGT
   112381 AGCTACCGCT AATGGGGGGG ATGTACAGAT TAGTAAGGGG GTTACCTTCC CCTCAGTACA
   112441 GGTACCTTGT AGTAATGTCA ATACATTAGA TGATTATAAG GAGGGAACGT GGACACCATC
   112501 TCTAGACTCT ATCACTCCAG GTACTGGTAG GGTCACCAAT ATCAGGTCTG CTTTATTCAC
   112561 TAAGATTGGT AATCTAGTAA CCTTCACTAC ATTCGTGGAT ATGAGTACCC TAGGTACTGG
   112621 CGGTAGCGGG GCATTAGTAA TAAATGGTTT ACCATATACT GCTACTAATG CTGCCTCAGC
   112681 ACAAGTTTAC TGTGCTGTCT CTGTACCATA CTTTAATGGT TTGAAGAGTG CTTTAGTATC
   112741 TCTTGGGGGT ACAGTACAAC CAAACACATC ATACATACTA TTCAGAGGTT GGGCTGCTGC
   112801 AGTTAATAAC GTACTTAGCT TAGACTTCAA CACTCACGTC CAAGCAGGAT CTGCTTTTAT
   112861 AGTTACTGGG TTCTACTATA CAGCTTAAGT TGTATATTAC CTCACAAAGA AGGGGCCACT
   112921 AAGGCCCCCT ACTTAACTAC TGTAACGCTT CCATTACTGC TCTCACCTTG GGTGAGAACT
   112981 CATCCCTCAG GGCTAACCTG TCCAAGGTAG TGGTTACTTT ACTATATCGT GTATTGAATT
   113041 CAATACGAAG TAGTTCCATC TTCCTAATAG ATGTCTTGAA GGCAGACCCC TTACCCTTAA
   113101 CTAAGGTAAC CATGTCTTCT AACTTCACAC CCCTAAGGGC TGCCTCTTCC TTTAAGAAGG
   113161 GTACTTTAGC CTTGGGGTCT GCAATATACT CCTCCACCTC CGCAAGCTTG ATCTCATACG
   113221 CCACGTATAA GAATAGACTA TTCTGTACTA GTTGCTGCAC AGCCTTATCT ATATCCTGGA
   113281 AGAAGATATC CTTATAATCT AATGCCTGGG ATACTTCGTA GATCGCTGTA TCTAATCTAT
   113341 CTGAGTCCAT TATGATCTCC TTGGTGCTAA TGTATTAAAT CTTAGAATCC AGTACCAGTA
   113401 ATAGATGAGG TAGCATCTAC TGAACCAGAA CTGATAGAGG GTGGGTACAA AATACCTACA
   113461 GAAGGCATAG CAGTCTTACT AACGTACCCT TGGATACTAC TACCTTTCAG CATTGTATAA
   113521 GCACTGCCCA CTATATTACC AGTAACACTC ATCTTCCAAC CAGGGGTGCC ATTAATGTTA
   113581 CAGTTACCAT TCATATTCAA GAATGAGTCC ACTGTCACAT TCCCAATGCA ATTGACTGTC
   113641 GCTACAGTAT CTGAGGCACC TGGTGCTGGT AAAGTAGTAT TTACTACACC AGTGTTAACG
   113701 GCGGGGGCTG CATTAGGGGT AATCGTTACT GCTGCTGGAG CAGTGTACGT AGTTACAGAT
   113761 ATGTAAGCAA AGTCTTGGAA TACAAAGGGT TGGTTTACAC TACCAGTAAT GGTTATAGGG
   113821 TATAACGCCG ACATGTACAA TACTGACTGA TCCCTACAGT ATATATGTAC CCTACTCTTT
   113881 GCACTGGCAA AGGTACCAAT ACTACCTAAC ACAACATCAG GACCTATGAA CAGGTTAGAT
   113941 GCATTGCTTA CATTCAATGC CCAGTAAAAG ATAGTGGTAT CTAATACCTC TGGGTAGGCT
   114001 ATAGTAACAC CCTGGATTAT AACATTCTGG TTATTAATCA CTAGGGATTG GATGACCACT
   114061 GATGCAGATG AAACTCCATA TATCCTGAGC CACCCTTGTT TCGTGTTGGG TGGGAATCTC
   114121 AGTACGTAAG TGCCAGACCC TAAGTACAGA TTAACCTGTT TACCCATTAG GTTGTACTTA
   114181 TATACTTCCT GATAGAACTT AGAGATGGTC TTCCATGCAG AACCAGAGCT TAACCCATTA
   114241 TTGTTATCAT TCCCAGTATT CTGGGATACG TACACATTCA ACTGTGTGTC TCGTACTACT
   114301 AAGTTACCAT CTAACAAGGT ACCCCAACTT GTCCCATCCC ACCTGACAAT AGAAGAATCT
   114361 AGAGTGTTAA CTCCGGTGTA CCCAATATGG TTTGCACCCA ATGCTAACCC ATCTACACCC
   114421 ACCGTAGGGT TGACAGCCCA GGCATTGATA CCACCTGTAA CCTTATTAGT TAGCTGCTGT
   114481 AAGTTGTTGG ACAGCGCTTG ATCCCAAGGA AACTGTCTCG TATCCGGTAC ACCAAATGGC
   114541 ATATGCTTCT CCTTGATTAA CTATACTCAA TAATGAACTC TGAGGACTAC TGTATCGTAG
   114601 ATACCTAGGC CAAGAAGTAA CACTGTTACT AGTGACTTAC AACTAATGTG CATTGATAAA
   114661 CATCATACCA CAACTAGCCA CTGTATGGGG TAGTCCAGAC CAGGTAGGTA TACCACCTGC
   114721 CCCCCAAACC CTATCCCCAT CTCACCTGGT ATGGATATCA CACCACTCCT GTAATGTGGT
   114781 AACAGGAAGT GGGTCGTGCC TCCTACACCA TACCCATTGG TCTTAGACAA CTGCACCCCT
   114841 AAGACATTAC CTAGTGCATT ATACAATGCC CCATAGGTAG ATAGGGGTAG TTCCCTACCA
   114901 GATAGAGGTA ATGTATTCCC TGGGGGTACA ATAGCTCCTA CCGCTACTAG TAATGTACCA
   114961 GTAGTCCATA TACCAGTTAT GGGTAAAGCT TGCCTCGTAG TGGAGACATT AATCACCTGA
   115021 TATGGTGCCC ACTGCCCATT ACTGTAAGCA TAGCATATAC CCTCATAGGA TATGTATACC
   115081 TGCCCAGGAT TAGGTACTAG TGGGCGTACA GATAATGGCC CGTACCCTAA CTCCCTGATG
   115141 ATTATAGGGT TACTGATAAC CACAGGTACT GGCGTGGGTA CTGATGCTGG TACTGGTGCT
   115201 GGTACTGGCG TGGGTACTGG TGCTGGTACT GGCGTTGGTA CTGGAGCCGG TACTGGTGTT
   115261 GGTACTGGCG TGGGTACTGA TGCTGGTACT GGTGCTGGTA CTGGCGTGGG TACTGGTGCT
   115321 GGTACTGGTG CTGGTACTGG CGTTGGTACT GGTGCTGGTA CTGGTGCTGG TACTGGCGTT
   115381 GGTACTGGTG CTGGTACTGG CGTTGGTACT GGAGCCGGTA CTGGTGCTGG TACTGGCGTT
   115441 GGTACTGGCG TTGGTACTGG CGTTGGTACT GGAGCCGGTA CTGGTGCTGG TACTGGCGTG
   115501 GGTACTGGTG TTGGTACTGG CGTGGGTACT GATGCTGGTA CTGGTGCTGG TACTGGCGTG
   115561 GGTACTATAT ATTCATATGA GCCACTATCT ACTATAGCAC CTACTATAGT ATCCCCATCC
   115621 TGTGGTCGTA ATGTACCCAC TTGGTCTGTA GATGGGGCGC CACTACTAAT CCCCTTATCT
   115681 ATTGCAGGGC TACCAGCCAG TAATGGTCTT ACCCATGAGC CATTAATACT CTGTATACTA
   115741 CCTAGCAATG GGTCCTTTAT GGTGATAGTA GTGGTTATCA TCGTATCACT ACCAGTGAGA
   115801 GGCCATTGGT AGTTACCACC TAGGTCTATG TATTGCCCGG TACTATGCTG CTGTATACCC
   115861 CATGGGTTAC CACCATTAGA GGCGGTATTG TTATAGAAGA TAGTATTCCT GAGGCTTACG
   115921 TTAGAGGCAT CAGCGAAGAT ACCCCCACCT ACCCACCCCG CGCTATTATC GGCAATGGTG
   115981 GTATTGACTA TGGAGGTCAT AGCACCAAGT GTCATCGCCC CACCCAACCT ATTGTAATCA
   116041 CCAGCAGCAT AGCCAGTAGA GTTACCTGAG AATGTACAAT TGGTGATGGT CGCAGGGGTG
   116101 TTACGGGTCC ATAGCCCACC CCCTTGATTA TTGGCCTTAT TACCTATGAA GCTAGTGCTA
   116161 GATATAACTA ATCCCTTATT ACTACCATTG CTCTGTATGC AGACGCCACC CCCATTACCA
   116221 CCGTTATCAC CATCATCTCC TAGTGGTAGT GTCTCATTAT CTAGGTAGGT GACCCTATCC
   116281 AGGATCACAT TATCTTGGTC ACCAGTGAAT AGGTAATTAG CACCACCCTC ACCCCTACCC
   116341 TTATTACTTT GGAACGTGGT ATTGGTGATT GAGATAGTAC CCGTTACCTC CTCAGGACTA
   116401 CTTGCCCTAT CCGTAAAGAT GGCACCACCC TTACCCCTAA GGAACGGGTT ATCTTTACCG
   116461 GTATCATAGA AACCAGCTAG GGTGTCATTA CCTATGAACT TACAGTCTGA TATACTCAAC
   116521 TTACCCTGGA GGCTATTGAT AGCCCCACCA TTGATGCCCC TATTGCTAGT GAACTCACTA
   116581 CGTATGATAG TGATTGCCTT ACTACTGAAG AAGGCAATAG CACCCGCCCC CCTCTCATCA
   116641 TTACCGGCAG TGGCTAGGTT GGCATTGAAC TTACTATCTA GTACCGTGAG TTGATTGTTA
   116701 TACCCTGAGA AGATGGCACC ACCACCTAGG TCTGCCACAT TGGCATTGAA TACCACATGG
   116761 TCTACTACGA GTACTACCTC ATCGGTGGTA GTGATAGCGC CACCTCTACC AGTAGTCTTA
   116821 CCATTACCCA GGGTGAGGTT CTTGATAGTG ACCGTGGTAG GTGTAGCTAC ATTGGCACTA
   116881 ATGGAGAATA TACGTGAGGC ACTATTACCA CTAATGGTAA GGCCAGGGGC TGCACTACCA
   116941 TCAATGATTA TGTTCTTACC TACAGATACC TCTACCTGCC CACTGGTTAG AGTGATAGTC
   117001 TGCCCCGATA GGGAAGGGTC GAAGGTAATG GTATCACTGG GGGAGGCCGC AGCTACTACC
   117061 GCCCTCAAGG ATCCCACCCC ATTATCTAGG GTGTTACTTA CTACTAATAC AGGCATAGGG
   117121 GTTGGGGTTG GTGTAGGCAT AGGGGTTGGT GCTGGTGTAG GTATAGGGGT TGGTGCTGGT
   117181 GTAGGTATAG GGGCTGGTAC TGTATAGCCA CCCTCCAATA AGTAATCCTC ACCGTTAGGC
   117241 AGTAATACCC TCACGTCATA GGCGCCAGGT TGTAGCAATG GTACTGCACC CAACTCCATA
   117301 GCACTACTAG TAATTATGGA GGGGGTGTAC TCACTGCCAT CTATCCATAG TCTGGTAGCA
   117361 GAAGGTATCA CTGTACTACC CGTGGTTGGC AGTACCCCGC TATTAGGTAC CGCCCTAGCC
   117421 CTAATGTAAT GCCACCTGAA CTCAATAGCC TTATCTACCT GCCCCACCAT CATCGTGAAG
   117481 GTGCCCTTGG AATTAGGTAA CCCATCCTTA GTATTGATGG TAGTAAGATC CTCCTCCCAC
   117541 AGCATGGAGG TGGGTAACTG TATATTGCTC ACTAGCTTGT GTGAGAACTC CCTCCCCATA
   117601 GTAGAGGGCT GGTTAGTATT ACCAGATACA TCACTACCTG CGCTACCGAG TATGAAGGAG
   117661 TTATTACCAA GTACTGCCCA CCAGTAGTCA GCAGTATTGG GGGCCATGGA TATATAACTA
   117721 TCCCAGGAGA ATGACCTAGT GGGGTGCCTA TCACCAAACA CGTAGCTGAG GGGGAGGCTT
   117781 ATACCTAAGT ACTCGAACTG TGATACAGAG GTAGTAGTGC CAGACATTAC CAGGTCCGTA
   117841 CCATCTACAG CTATTGTGAT CCCCTCGTAT AGCTGCTTGA TGTAGGTATC ATCCTGGAGG
   117901 TGTAAGTCAG ACTCCAGGAA CACGCTCTCA CTACTAGATA TATTGGTCGT ACCACCTAGT
   117961 AATAAGGTGA AGGTACTAGT ACCAGTAGGT ATATATGGTA CCCTAACCCA AGCATGGGTA
   118021 CCCCCTACGG GGTAGGTAGG GTCTACATAT AGGGGGAAGC CTTCCCTAGT GGCAAGACCT
   118081 GTACCTGTAG CACCCATTAA CCCTTGTGTG ATGTAGGTAT TGACTGGCAC GGGTATAGGT
   118141 ACATCCCACG ACTCTTCACT GGAGGTTATG GTTACCAGTA CCTTAGTGAG GGCAGTAGGT
   118201 GTGAAACCAG CCCCATTAAT GGTTAACCCA CTAGAAGAAG TAACCCTGAG ATCTCCAGGT
   118261 ATGAGGAGGG TAATGACCTT AGTGATACTA GAAGGTGCTG ATAAGGTTAT ATCCACCAAC
   118321 CCGCTAACCG TAGGGGGGAA TGTTACCTCT AAGTGTGGGT ATGGCTCTAT GAACTGCCTC
   118381 ACTATACCAG TGGTACTGCC TTGAGTTACA GTGAACCCAT CAGGGGGTGG AGGTCCATCC
   118441 AACCGTACCT TCACCCCCCC AGTGAGGGGG TTCCTAGTAA CAGAGGAGGT ATACAGTAGA
   118501 GATCTATCAT AGGCCCCGTA GTAATAAAGG GGCCCGCCCC TAGCACCCTT ACCTGGTGGG
   118561 GTATATGCCC CTGGGTACCC TCTATCTAAG GTGGAGAAGA TGTTAGGTGC CTGTAGATTA
   118621 CCGGGTAATG TATGTCTATC AATTAGATTA CCTACCACGG TGGCGGTATT GAGTGAGCCA
   118681 CCACCATTGA GTGAGCCGCC AGCATTGATG GCTCTAACTA TGTTATCCCT ATATGTCACG
   118741 GGTATGGAGG GGGAGGCCCC AGAGTATGTA AGGCCGAGGG TACCTAGGGT GCAGTTCTCT
   118801 ACTAATACAG TACCTGCCAT ACCATCTAGT GGTACTACCT GCAGGTCATT CGATGTAGCA
   118861 CCCCACATAT GGCAATCGCG TACATTGATA GAGGCATTAC CCTCTATGTA GACCCCTGCA
   118921 TTGCCGTATA AATGGGATTG GGGGCCTGTC CTACCCCTCG TATCATGTAT GACGCACTCC
   118981 TTTATCTCAC ACCCCTGATC TGCATTGGTA GCGCTATCTG CGAACATGAC CGTCCCCCCA
   119041 TCGGTGAGAA TACCACCCCC CCCATAAGCC TCACAGCCCC TGAAGGTACA ATTGGTAGCC
   119101 CTGCGAAGGT CGAGGAGGCT CTGGGCACCA GCCATCCCGA AGGTACTGCG AGTAACGATA
   119161 TGGTTGCTAT CTTGTAGATC CATAGCAGAC TGGCATATAC CCGAGTACGA GGTGTCTATG
   119221 ACCGTTATGT TATCTACCAC GCAGCCATCA CCACGTACAT TGGCAAATGC CCCTGCACAA
   119281 TGCTTCACTA CCGTATCCCT TATAACCCCT CCATCACGTA AGGTAAGGTG CCCGTTAGGC
   119341 CCACCCCAGT AGTCTGTAGG GGCCTGTGCG TGGGTCATGT TATATATACT CATGGATTCC
   119401 AGTACTAGGC CCTTAGTACC ATCATCTGTG TGTACGGAGC AGGATTGTAG GGTTATACCC
   119461 CGCACTACCA CACCAGTACG CCCACGTACA TCTATACCCC AGTGGCGGGC CTTTACCTCC
   119521 ACCATGGAAC TACCTGGGTT AGAGGGTAAA TGTAGTAGGC TACTAGCCAT GTGGAAGCCA
   119581 TGCGGTAGTG TTGCACCACC CCATAGGTAG AAGCGTGATC CAACTATCGG CCTATTGTAC
   119641 TCATTACCAT CATTGGTGAA CCTGACAGTT ACGGTATTAG CAGTGGATGC TAATACCTGC
   119701 CCCCCTATAC TGACCCACTG GTACCCGTTT AGAACATGGG CATGGCAGTC TGTAAGGTTA
   119761 CTACCAGGTA TACCTGGTAC AGTATAAGTG GCCTCATAGT TAGATCCTGA TGTAGTAATG
   119821 GATACAGCAG TGCACTCCGC CCACGAGGAT ATATCACCCC TCGTACCCAC AGTAGCCATA
   119881 GGCCACCTAG ATTCAAGCAC CTCCACCCCA TCAATGAATA CCTGGTCAGC ACCCATGGAG
   119941 TACGCTAGGG GCGTTAGGGG GGTAGCTGGT GCAGTATAGA ATCCATTACT CTGTGTGAAG
   120001 CCTGTGACTA CATCTAGACC GGTGATGGTA GCACTACCAT CCCCTACCAA GGTCACCCCC
   120061 GAGGCTGGAT TGTATGTACC CCTATAGGTA CCTGGTGCTA GGTGTATGGT ATCACCACTG
   120121 ACTGCTATGG AACAGGCATC CTGCAACGTG GTGGGATTAC TAATCGTACC TGTACCAGTT
   120181 AGGGAGGAAG GGGTAGCGTA TATATTCATA TGATTATTGA TTAATAAGAG GGCCCCACCA
   120241 TGGAGCCCAT TTATCTATGG GAGGTATGTG ACGTACCCAC CAAACCCAAC TACCATCTTC
   120301 GTGGTAACCA TATCCACTAC CCAACCCGTG GTAGCAATAC TGCTATCCCT ATCCCCTACT
   120361 GCTGGGGTTG GGGCTTGTGG GTTGCCAGTG AAGGTCGGGC TAGCTATTGG TGCATACCCT
   120421 TTAGCATTGA TAGTATTATT AACCCATAAG GTATTGGGTA TACTACTATC ATTATCCCCT
   120481 ACGGCTGGGG TTGGAACCTG AGGATTGCCA GTAAAGGTCG GACTAGCTAT TGGTGCATAC
   120541 CCCTTAGCAT TGATAGTATT ATTAACCCAT AAGGTATTGG GTATACTACT ACCATTATCC
   120601 CCTACGGCTG GGGTTGGAAC CTGAGGATTG CCAGTGAAGG TAGGGCTGGC TATAGGTGCA
   120661 AAGCCAACAG TACTCGGTAA AGTAACCTGC CCTATAACAC CAGAACTTAC TGATACAGTA
   120721 CCCAATAAGA CATTGGGACT AGTAGGTGCT GTAGCAGATA CTAACACTGT AGTAGTACCA
   120781 CCTACCACTA AAGCATATAC AGACATCACA CCATTAGTAC TGGTACTAAA GGTGTACTGA
   120841 CCACCAATAA TCGCATACTC TGTACCAGTA AGTGATACAC TGCCTGCAGA CCACTGCACC
   120901 CCAGTACCTG TAGTAGTAAT AGATAAGGTA GGGAAATCTG AGCCTACCAA ATTAGACTGT
   120961 ACTAAACTTC TAACCCATGA AGTAGTTGGT GCCTTATTAG AGTTATCGTT TAGTGGGGGG
   121021 TTTGGTACCG TTACTACCCC CGAGAAGGCT GGACTGTTAA TGGGGGCCCA GCCTGTTGCA
   121081 TTAGTATTAC CAATAATACT AACTATAGAG GTTGCATTAG TAGTGACAGT AGCTATTAAT
   121141 GTACCTAAGT TATTATTGGG TGATATAGTA GATACCACTA CCGCACTATC TAAATACCTC
   121201 ACCCAAACAT ATTCAGTAGA TGAGGCCCCG ACAGCAATAG GGGTACTACT ACCAGTAATA
   121261 TATATAGGGA GGGTGGTTAA CCCATTAATT ACTGTACCAC CACTATATGT AACGCTAAGA
   121321 CCATTAGCTG CTAATACAAC TGGTGGGGAT GGGGATAGCC CTAAGGCTGC ACTAACCCAT
   121381 TGCGTAGTAG CTACACGTGT ATCTGATGCC CCTACTGGGG GGGTAGTAGC TTTAAGGGTA
   121441 GCACCCTCGA AGGAGTATAT AGATCCTGAC AGAGCAGTCA GTAAGTCAGC CTGGCTCTTG
   121501 AATGAGTAAG TCATGATGCT CTCCTATTGT GGTTGATATA CTAAGTACCC ACCAAATCCT
   121561 ACCCCATAGT TACCCGTCAA CCAGGTGTTA TTGGTGGTAT TGGTAGTGGC CTGAGTAATG
   121621 GATATGATAG CCGTGGGGGA CGTAATGACT GTCGCTAGTA ACCTACCCAC AGCAGTGGTA
   121681 GGCATTTGGG TAGATGCTAC CACCTGACAA TCGACATACC TGACCCAGAT GTATTCTGTA
   121741 GAGCTAGCAT TCACTGCTAG GTCTGTAGGC AGTGGGCTAA TAGCACATGG GGTAGACCCA
   121801 GGCTTAGGTA CTGAACCTAA GGTAACATTA ACCTTCAACC CACCCTTATC CACTACCTGT
   121861 GGTAATCCAG CTAGGGTAGT GCCATTGGAT AGGAAGTTCA GGATGGCATC ATTAACCCAC
   121921 TTCGTAGTGG GGATACTATT ATCGTTATCC CCTACCGCTG GGTGTGGTGC CCTGGGGTCA
   121981 CCTTGTAAGT AAGGGGATAC GTTCTGCGCG TACCCACCGA ATGAGGCTAG GTTGACGATC
   122041 TCGTAGATGG TGGTGGCATT AGTATAGACA TAAGCAATCA ATACACCATA GACTGGGTTT
   122101 ACTGGTAATG TAGATACTAC TACCTGACAA TCGGAGTACC TAATCCACAC ATGCTCCTTG
   122161 GATGAGGCAT TCACTGCGAT GGGGGAGTAT GATGCAGTAA TATTACATGC ACCACCCGCA
   122221 GGAATACTGA CCGTACCATC CGATACCGTA ATCGCTAATG TTGGATCACT ACCCCACTTA
   122281 CTAACCGTAG GCCACATAGG GGTACCACTA ATCAAGCTAG TAACCCAACC AGTGGTCGCT
   122341 ACCTTATTAG ACGCATCCCC CAAGGGGGCG TGGTCAGCTT CCAGGGTAGT GGTCTGATAC
   122401 TTGTGGACGG TACCTGGCCC TGTCAAGGCT AGTACGTTAT CCGCTCCACT GAATAGATAC
   122461 ATTATAGTTA ATCTCCTTTA GGTGTTATGG GATGTATACT AAGTGGCCAC CGAATCCTAC
   122521 CCCATAGTGC CCAGTGAGGC AGGTAGTAAT AGAGCCAATG GCTGCACCAA CCTGGGTGAT
   122581 GGAGATGATG TCATCGGGGG AGGATACCAC AATGCCAATG ACAGAGCCAT GCTCTACCTT
   122641 GGGCATGAAG GTCGATGCTA CAACCTTACA GTCAGTATAC CTAATCCATA TGTACTCTGT
   122701 CTGGCCACCG TTCACCGCTA CGGGGTTAGG TAAGGGGGTC ACTTGACAAT CAGGTACCGT
   122761 AGCCCCTGGG GATACTATCA CACCCGCTGT GACATTGATA TTCAATCCAC CAGCATCGAC
   122821 TACCTTCGGT CTATTAGCCA AGGGAGGTGG GCATACAAAC CGCTCTACTG CATCATTAAC
   122881 CCACGAGGTA GTGGCAATAC TATTATCATC ATCACCCACC ATGGGGTTTG GTGCAGTAGG
   122941 TGAACCCACA AAGTTAGGGC TATTGATAGG GGCCCAATTA CCCGTAGGGG CATTGATGAT
   123001 CTCCACTACC CAAGTAGGGC TGGCACCAGT GACTGTCACA TCACCTAGGA AGTGGTACTG
   123061 ATTAGCGGGT AAGGCAGCAT CACTGGCAAT CATCGCACAG TCAGCATACC GTGTATAGAT
   123121 GTACTTGGTA GTTGGATTGA TGGGGATACT ACCAGATGGG ATATTGCACT CCCCATTGAT
   123181 GCACTTACTA CCTGAGCAAG GGCTAGTAGT AGGGGTCTTG ACCATCCCAC TAGTATAGTT
   123241 AACGTTGAGG CCTGAGCCTG GGCTTAACTG TGGGGCGATA GGAATGCCTG AGACATACGC
   123301 CTGTACCCAT GCCGTAGTGG GGACGATGTT ACTGTTATCG TTAGCTGCTG GATGGGGGGC
   123361 CTTCAGGCAG GTAGCCGTTA AGTCTAGACA ATCAGTAATA CCTGGTCTAA GGCGTACATC
   123421 ACCATCCGAC TCCTTCTCAA AGAACCCACC ACCTGCAGAC GCTAGCTTAC TAGTTACCCA
   123481 CTCGGTGGTA GCTAGTGTCT TATTGTTCTC ATTAATCCCA AGGATGCTGT AGTTACCCCT
   123541 GGGCAGTATA TTAAACTCAA TGCCCGTGTT ATTGATCCTT AGTGGGGGAT TACCACCAGC
   123601 CGTTACCATA GCCGCAGGGA AGAACGTTAC ATCCCCAGTG AAGGTATTAG CATGGGTGAA
   123661 GGTATTGGCT GCATTACGTA CCGCATAATT TACAGGGGCG GGGGTATTAG TTACTGTGGA
   123721 TATCTCCACA TCCGATCCCA TCGCTACCAC TGATACACTA CCCATTAGGT ACTCCCCTAC
   123781 TGCTAAGGCA GGGGTTGTGG GGGTAGGACT CACTGCACCA GTACTATTCA CCTTAACGTA
   123841 GTAGATACCA GGTGATACAT AGTTGTATGA CCCAGCTTGC ACTGGTACCG ATACCCCATT
   123901 AATAATGACT GAACCTGATG TCCAATCCAG TGTAGATGGA TCCAGTAGGC TCTTGCTAAG
   123961 GACTGGTACA CCGGAAGAGA TAGCATTAGC TATTGCTTGG GCAATAGATA GCTGCACCCA
   124021 TGATGTGGTA GGTACCTTAT TAGAGTTATC CCCTGAAGGT ACAGCAGGGC CGATAGTGGG
   124081 GATCTGTGCA TAGTTATTGG TACCCTGCCA TACGTTATTA CTACTTAGTA GACTAGCCCC
   124141 TGTTGGTAAG TTAACCTTCA ACCACCCAAT GGTAGGTACA CTACTATCTG TAGTAGAGGC
   124201 ATTAGCCCAT GTCCCTACAG GGGTAGGTGC CTTTAACCCA GAGGTTGCAG TATAATCATG
   124261 TGTGCCAGCA GTGAAGACAT TAGAGGTATT AAGCCTAGCC CATACCCCAC CCAACTGATT
   124321 GATGTACTGC TGCACGAACA ATGTGCTGGC AGCCTTACCA TCATATGGGC CGGTTGCTGA
   124381 TACTGTCGGC ACTGTTACCG TACCCGTGAA TGTATTAGCT TGTGTGAATG TATTAGGTGC
   124441 CCCCCTCCTC GCTACATCAC CAGGGAGATT GCTTATTAAT TGCTGCACCC ATGCCGTAGT
   124501 AGCTAGTCTA TTACTGGCAT CATTAGATGA TAACAGTACA CCACCACCGC TCTGGTCCGT
   124561 GATAGCAGGA AAGTAATCAG TAGCCAGCCC ATTAAGCTTA GCCCCTAAAT AGGTCGGACC
   124621 CTTCAGATCA GTCTGCCCTA GGAAGATGTT GGCACCAGTG ATGGTATTGG GGTTTAACTT
   124681 ATGGACGTAA TCTGTTAATG GTAATGCAGA TGCTGGCCCA ATGGGGACTA CCTCTGAGGC
   124741 AGACTTGGCT ACCCATAGGA GATTATTAGT AATATCCCAT ACTGGCTCCC CTACATTCCA
   124801 GGCATTACCT GGCTGCCCAT TAACCGCTGC AATCTCTGCT GCCGTGCCCT TGATAAATGC
   124861 TAGGTGGGTG ACAGTAGCGT TACCTGGAGT TACTCCGCTC ATTGTGTATA TCCTTTATGT
   124921 ACTTATTGTT AATTAAGTGG TGGGTCAGTA ATCGGTACTG GCCTATCACG TGCTGCAAAC
   124981 CTATCGGATA AGGTGCCAAA GTCTATCATC CCACTACCTA CATTCATGTA CCTCACCCAC
   125041 CCAAAGTCTA CCATCTGAGG TAGACCCCAG TATATATACT GGGGTGGTGT ATATGGATAT
   125101 GGCTGTATAT GTACGTCACC ATCTCTAGTA TTATCCATGT ACAGGGTAAA CATGCTGGAT
   125161 CGTACAGGTC CTGTATATAC AGGTAGTACA CGACCTGTTA ACCCATTAGT ACCACCTATA
   125221 GCAGACCATA ACGCTTGATT GTCTGCATCA TTAGCTGTAA CCCTCGTAGT TAAGTTATTG
   125281 ATCTGTGCTG TGTGCTGGGT TATCTGGGTA GTATGCCCCG CTACCTGCAC CTGCAGTGAG
   125341 TTAACCTGTC GAATGATGTC ATCAATACGT GCATGCTCAT CCGCTATATC TGATTGTAAC
   125401 TCAACACGTA GGTTATTGAT AACCTGCGCT AAGTGACCGG TAGGGCCAAG CACCTGTAGC
   125461 TGTAACGACT CAATTAGTGA GCGTAGGGTG GCATCCCCGC TCATTAGCTC CATGATCTCA
   125521 GGGTAGGCCA ACATGGTAGC CTTCAGGTCA TAAATAGTGG ATGCAGCCTG CACCCCCAGG
   125581 TGATTAGACC TCTGCCTCAA GTTAGCAGTG TTCGCATCTA ACTGGGCACA CCCTAGCTTT
   125641 CCATAACTAG ATACAAAGTA TAGTGGGTAA TCAGGCATAC CCCTCCTCAT GTAGTATCAT
   125701 CATATATAAT CAACCTCAAT GGTACCTAGA TTCTGTACTC TGTAGGACTA TAGCATGTGT
   125761 GCGTACAACT TACCCTATAT CATATCGTGT ATGATATACT ATGTTCAGGC CCTGTGCCTA
   125821 TAAACATTAA CCTACGACGG TACGCCTCGG TGGACCTCCT CTTACACGCA CACCTATGAC
   125881 TATTAATACT GAGTCCGTGA TCGAAGATCA CGTAGAGCAT CGCACTATGC CTGCTACCGA
   125941 AGCCCTACCA GAAGATAGTA CAGCAGCAGA CTACCGCCCC ATCCCGGGCA TGGACATCCT
   126001 TAAGGTGGTC TATGATGAGG CGGTGCGTAG GGCTGAGAAT GGGGTAGCAC CAGCCTATGC
   126061 CTTCCTCCGC ATTGATATCT ACCTCCTAGC ACAGGCTGCT AACTCCGCGC AGGGGGTGAT
   126121 GAACTGGTTG GATGCTAATA CTGGCCTTAA CTGTTACATC CTCCCCCTGA TGCCTGGTGA
   126181 GGGGCAGTCT CCCTTTATCC TCTGTGATAA CCTGGAGCAG GCATCGCAGG TGCTTATTGC
   126241 TTCCTTCCCT ACTGGCACAT TCCAACAGTC ACCAGTAGAT GATGATGTTG CTACTGCACC
   126301 TGTAGATGAC ACAGCGCCTA TTGTACAGGA TGTTGTGGAG ACCACTAACG GTTAAGGTGT
   126361 GCTTAGCAGG TGCCTATAGA ATACACTTAC TCTATAGGTA CCCTCTCCCT CCATACTTAT
   126421 ATGCCATTAC TCACAGAACA ACTACTAGAG AATGTACTGA CATCGTATGG GGTAGCACCA
   126481 CACCCATACA TCGGTACCCG TGCTATATCC CCACAAGGTG ATATCCGATT CACTAGCATT
   126541 AATTCAGGCC CCGGCTACCT CATCACCCTG ACTAGGCCTG CACCTATCAT AAAGCCTTGC
   126601 TGTGATATAT CATGCTCTAT ACCTACTGAT ACTGTCACTA TCCCTCTAAG GGAGGGGCAG
   126661 TCACTTACAA CAGCTACAGA CAGTTGGTAC CCTCGCATGG GGGTGGGGGC TAGACTATAT
   126721 ACTCATATTC CACCATTCAC ATTCAAGTAC GAGAACACTA TAGACGTACC CCCATACTGG
   126781 GCTGGTGCTC TACTAGCTAA GGGCTGTAGC CGTGATGATG CCATCACTAT CCCTATACCC
   126841 TCAAGAGATC ATTATGAGGT GATGGAGAAC TATAACACAC AGTTCTATTA CCTTAACCGC
   126901 ATACCACTAG AGGCATTACC ACATAAGTCT TGTGATGAAC CACTACCTAA GGCTGCTACC
   126961 ATGCCCGGGG TGTATGGGTT TATATCTTAC CTTACCTATG ATGGTAGGCC TGAGCTTAGC
   127021 CTTGATTTAC AGGCAGTGGG TATCCTAGGG ACTACCTGGA ATAGGGCATA CATCCCCTCT
   127081 AACTACCAAC ATGCTGTCTA TTGGGAACGC TTGGCCTTCC TGCGTGGGGT GATGGACTAC
   127141 CGTGGTACTG TTACCGATAA GGGGGTCGCA CAACTCCTCG TTACCTCTAA GCAGATGCTA
   127201 GAAGACCTCC ATTATCTAGT ACGAAGGTTA GGGGGGTGGA CTCACATTAC TACCTGTGGC
   127261 TGCTGTGATG ATCCTTGTGG GTGGTTGGTG GATATACTTC TGCCAGGTGG TGAGAGCCCC
   127321 TTCCACGTCA CCCCACAAGG TTATATAAGG CCTAGTAGTA TAGTTATCCC ACCATGGATA
   127381 GTGACAGGTA TAAAGGCAGT AGCAGGGCCA ATAGTGGGGG GTATGGTTAG CCCTGGTGGT
   127441 GTGTACTTCA TATACCCTGA TGTATTGGTG GGTGAAGTAT GATAGCCGAC CCTGTAATTA
   127501 TCATTACTAA GGCCTTGGTA CATCCAGCCA GTAACACACA GCGGTATCTA AGTCCTCATA
   127561 CTTTACTACG ATGATCTCCC ATCTGAACCC AGTCTCTAAG TTATTGGGCA CCATTAGTGC
   127621 TATCCCTTGT GAACCCATGT GCCCTGAAGC TAACAGTACT GACTTACTGT TATAGGTAAC
   127681 CATCACCCCA TAAATGGGTG GCCCTTCCCT ACCATCTACT GCTTCCTTAT ACGTGCCGCC
   127741 TGACTCAATG AATCGGCTTA GGTATAGCAC TACATCACGT GCATATAACA TTGTAGGATT
   127801 CTCTGCTGTA ATAGTCATAA CGTACACCTT ATAGATTGAT ACCCCCATTA TACAGTGGGG
   127861 GCCAGCCCTT CAACACACAT AATCTAGATA CATCTAAACC AGCCGTAAAG TACTGTATCT
   127921 AGCTCCTGAT TACTTACTTT GATATCCGTC CAGATGAATC CCGTATCTAG TTCATTGGGT
   127981 AGTAGTAGTG TTATAGCAGG TGCACCAGTA CTATAGTTAG CTAGTAATAC TGACCTACCA
   128041 TTGTAGGATA CTAGTACCCC ATATATGGTC AACGCTTCCC TGTTATCTAC TACCTCCCGT
   128101 TGGTAGGGCC CTTCGCAGAC CTCCACCTGC CATTTACGGG GTGTATCTAC CACTGACCTA
   128161 GGGACTACTA CCCCGCTGAC CTCCCTGTAA GCACCACCAG CATCTATGAA CCTAGATATG
   128221 TGTGGCATTA CCTCACTTTC GTATAAGGGT GGATGTGACC AAGTGGTGCT CTCTGTTGTG
   128281 GTAGTCATGT CGTACATTAT ATAAATACCC CCATTATACT ATGGGGGCCC GCTCAGTAAC
   128341 CAATAGAGAA CACAACCATG AATTACACAG ACATCAAAGA TCAAGTGGTA GAGGTAACAG
   128401 ATAACCTAGA ACTGATCCCT ATTACAGTCC TGGAAGATAT CATAGATCGT GTTGGCTTAT
   128461 ATAATGCAAC AGATCTGTTA ATAGAGTCCC CACATTATGA AGACTACAGG GGGCGCGGTA
   128521 CATTAAGGCA CCCATCTATT AATCTAGTAA TCCATGCTAA AGCTGGTACT AACAGTCTAG
   128581 TAGCTACTGT GATGGTGCAG GATGTACCAG CATTCTACTT TATAGTGCCC AGTAAGGGGT
   128641 TTACTACACA CTATGTACTG AATACTAGTG CCATTAAGAA CTTCGTGCAC TACCTCCTAG
   128701 AGTTACGGAT AAGTACTCAG TTAGAGGGGT ACTATGAATC AGAGACGCCT TGGACTCAAG
   128761 ATGTGCCAGA GCTGGCAGAG TTCTCTATGA GGCACACTTA ATAGCCGACC CTTTACTACA
   128821 ACCATGCAGA ATAATAGATT ACATAGCTTA CTCAAGAAGC ACCAGGGCTG GTTGGATGGT
   128881 ACATCAGGTA ATAGTTCACG CATGAAGCTC AAACGCACAG ACTTCACTGG CCTAGATCTT
   128941 ACCGGTGCTA ACCTCAAAGG CGCTGACCTG CGTGGCTGTA ACTTCACACG CGCTAACCTT
   129001 ACAGGCGTAG ACCTTAGTGA TAGTATCCTC ATAGGCTCTA CCTTCGTACA CGCTAACCTA
   129061 ACGCGGGCAC GACTAGTTAA GGCTAAGATG GGTGGCTGTA ATCTACATAG CGCTACATTA
   129121 GAAGGGGCAT CCCTAGCTGG AGCATACCTA GCAAAGGCAT TACTAATCAA CACTAATCTA
   129181 GTAGGGGCCT CCTTAGTTAA CGCTAACCTA TCCTACGCTA ACCTAGCTGG TACTCACCTA
   129241 AAGCATGCTG ATGTCACTGG GGTTGATATA ACAGGTGTTA CTTGGACTAA GGTCTCCATC
   129301 ACCGACCAAC GGGAGGTTAA GAGGCCACAA CCTCCTACTA ATAGTAAGAG GTCTAAGAGG
   129361 AATAAGAGAT CACATTACCA AGCCCCACAA GATGTATCCC TTCTAACTCC TGTAGCTAAG
   129421 CATACTATCG CTTATCTCGT CAACAGTACA CGTAAGAAGA AGACACCCCG CACCCCTGAT
   129481 GTACTTAAAG AGGGCCCGCC CCCCATACCC CATCCCAACC CTACAGACTA TATGATTCCC
   129541 ACACCACAGG ACAAGGAAGA ACTATTAGTA GTTGCTAATG CTATCAATGA ATCCCTACAG
   129601 GCATTAATAA CTGCCTGCAT ACACGCACAA GATGTTCTAC ACACACTGCC AGACTTCATC
   129661 TCCACTTACC ACTACACTCA CAAGCAGGGG GCACCACAGG ATACCTACTA CGGGTCATCC
   129721 TATACCCCTT CCTACATCGT CCACCCTGAT TACCTACTGC ACTTCGATGC TGATCTCTAC
   129781 AATGAAACAC TTGAGTCCTG GGATGAGTCT CTAGGGGATG TCCCACCTTG GGCTCTCATA
   129841 CACCTCAACC CCCAAGATAA TGTCATGTAG CAGGTACACA AACTAGAGAG TGTGCTATAC
   129901 TTGTATTAAC GGGTGAGCGG TAGAGAGGCA CTGTGCTAAC CCTGCTCATA GAGCAGGCAT
   129961 TAGGTGCCCG ACAACAATAG GCGTCGTCAT GGCAGGCTGC CTTTAGGTCC CGACCCATTG
   130021 CTGAGAGTGA GAACACTTGA GCAGTTGATC CCTGGTCGAA GGGGATCGTT ATACTATTAC
   130081 AGCAAGCTGC TGGCTCTTGA TAATACTATC GCTTACCTTC CCATAGGATA AACAGCAGTG
   130141 GGCCCCGAGA GGGGATACAT TAGATCTGGG GTATAACAGT ATCGCTACTA ATACCTTATG
   130201 CGTACAGGAT CTATACAGTC AATCGGTAAC TGTCCCGATG AGAGTGCATC ACAAAAGCAC
   130261 ACGGCTTCTA TAGGTTCCAA GGCGGTACCG TACCAACACT TTACTTCTAT ACGTATATCT
   130321 CCCCGGCCCT CCCCCTGCCT ATAAGGTGGG ATGATGGAGG GCTGCGGTCA TACTACTTCC
   130381 TTGGTCTACC AACAGCTCAT ACCAACACAC CGCTCAATGA GAACCCATGC CTAACCCGCG
   130441 TGGGTTTCTT GTTACCTACA ACCTACCCTC GGTGGTTCAC CTCGTGGACC TAATACACAC
   130501 CATGCAGTAC ACAGAACTAC AGCACATCCT AGATTCCTAT ACCTCCTCAC TACTTGGTAA
   130561 GTACCCACAC CGGTACATCA CCTTTGACCT TACCTCTAAA GCTAATCAGG CCTTACGACT
   130621 CATGCTACTT GAAGATGGCT ACTGGGACTT CGCACCAGGC CGATCCTTCC GACTCGTCTC
   130681 CTACCACCAG ATCGTTGCAT ACTACTGCAC ACGACATCCC GCTACTGGTG GTGATCTCGT
   130741 AGAGGTACAC CATATCAATG GTAAAACTAC CGATAATCAT CCCGATAACC TCATGTACCT
   130801 CACACCCGGT GACCACGCAC TCGTTACTAA ATACCAGCGA CGATTAGCTA AACTATCATT
   130861 AAAGAGCTTC GCTAAGGTGG ACAAGGGTAT GGCTCGTACT GCCTTCAATA GACGCGGTAA
   130921 GGCTATTCAG AACTGGGCAC GCTTCATGCT CACAGCCATC GCACTCACCG TTAGCAAGAC
   130981 CCAAGCTTGG GTGCAGACAT TCTGTGATAA CGCTACACAT ATAGCCATGC CTCCCATTAA
   131041 GGGGGTACTC GCTAACCTAC AGCGCATACT CAAGGCTCTA CACTCCCCAC CACATACTCC
   131101 CTACACATCT CCTACATAGG CTAGGGGGCC GGCCCTTAAC CTGGTACTAT ACCCTCACTT
   131161 ATACCCACTA CCATGGATGA GATTAACGGC TGCCTGCTTA CCACTGAACG CTACCTCTGC
   131221 CTCCTTCTAG ATGCTACTAA GGTTACCTTC CATATCGATA TGTCTAACCA TAACCTATCC
   131281 TTCACCCTGG CCCGACAGTG TGGTGCCACT AGGGTCTTCT TCGATAACCC CATACACCCA
   131341 CATTGCGTAC AGAGGGTACA TGAACTCATA CAACTATCCT ACTGCTCCGG GAAGGATACC
   131401 TGCACTAACA TCACCTCCGC ACCTCTTGAC GATAGTGAGA GGACTATTGG TATGTCTCAA
   131461 GCACTAGCAC ATAAAGTACA AGATATGGTC TGTGATTGGG CACAGCATGA TCTATACACC
   131521 AAGACACAGA GATTGATACA CGACTCACTA CAAGCACAGG ATAAATCATG CTAGAACTAG
   131581 ATTCACTCGA TGGCCCTGAT ATATACGTCA GACAGGTCGC CTGGGTTGGT TATAACGACG
   131641 GCCCGAGACA CCTGTACAAG CGACACTCCC TGGCCGATCC CTGGACTCGC GCCTCTGGTA
   131701 ATAACAGGGA GGTCGAATAC GCTACCTTCC AAGACCTTAG AAGGAAGGGC TATAGCTTAG
   131761 TTAATAGCGA TGGCAGCCCT ATACTAGATG AACAGGGGCA GGTAGTTGGT GATAAGCCTC
   131821 TACCACCCGC TAAGTCCACA CTATCTATGG AGGCTATACA GGCTGGGTTA GATAAGGCTA
   131881 TGGCATTAGA TCTAACTGCT GTACCCGATG GTGAGAACCC CATCACACGA CTACTCACAC
   131941 TAGAAGATCG TATGTCGCTC ATACGCTTCA ATGAATCACT CGCTGATCTC CCACGGGAGA
   132001 CACTCGTAGG GTACGCACTA CAGGCCGCAG TGCGGGTACA GGGACACACA CCTCTACTCT
   132061 TAATCCATGG GGTAGTTACA CCTATCTGGA TGCAGGAGTG CATGACTATG GGTGACCCTG
   132121 CCTTACTGGG ACACCTCATC GTTAGCCTCG CACGCGCTGA TAAACGTGAG ATCCTTACCC
   132181 TTATACATAA ACTACTGCCA GAAGTTGTAC GGTTGGATAG CCTACACCAT GTACCGAGTG
   132241 AAGGTACACC CCGTGAACCT GACTTCGGTG GTGTGTCTCG TGAACCTGGC TAATCATTTA
   132301 CTACTCTGCT CACGGGGGGT ATCTACACGG CATACCCCTC TACCTGTCAT GTCTGTACAT
   132361 ACTTACCTCC ACGGGGGTGC TATGCGTACT AAGAGACATT ACACAGTGCT AGCACAGGCC
   132421 ATCGCACAAT CCCTGTGTGG GTACAGGAAG ACCGGCCCCT TGTGGAGGGC AGTACAACAT
   132481 ACACAACATA GGGATTGGGC TAACGTCGTA CTACTGGTAG CAGATGCAGA TGTAATCGAT
   132541 TGGCACCACA TCATACTAGT AGACTATCGG GATAGGACTG GGTGGGGGCC GGCCCTCACT
   132601 ACCCTAGTAC TCAGAGAACT TAACCTCATC GCTAATAGCA ATACACCATG AACTACTTGG
   132661 ATATCAAGCA TCAGGTTATA GAGGTAACCA GTAACCTGGA GTACGTGCAG ATGTACCTGG
   132721 TGGAACAATA CCTCCAGAAC CAATGGGAAC TACGTCATGT GGCACTTGGC GCATTAGACT
   132781 TACTAGGTAC CCTACAACAC CCATCCATTA AGTGCGTCGT ACACTGCATG ATGAACTACG
   132841 ATACCAAGCG TATACACACT GTCAGGTCTG TCCTCGTTGA TGATGTACCA GCCTTCTTCT
   132901 ATATCGCAGG GGGCCGTGAG GGCGGTGATT ATTACACTGG GTATATCCTA TCTGCTGATG
   132961 CCATGAAGAA GTATATTGGA TACCTGGCAG TGCTAGCAGT AGATACATAG TACCAAGAGA
   133021 GCACTGGCTA CTTACCTCAG TACCTACCAG AGGTAGAGGA TACTGATATC CTATATGAGG
   133081 ATATGGTGCA CGTGGAAGAT ACTACTACTA TTAGTGGTCT CTCTGGTAGG GGTAGTATAC
   133141 AGTACCTGTA TGGGGCCGAG TACATCAGAG AATATGATGA TCAGTGGGTA GCTAGATAGT
   133201 GTTACCTAAA GGGGGCCGGC CCCACCAATA AGTAATCAAT TACTAAGGAG AGACATGAGA
   133261 AAGCTAGCAA CAGTACGCAA CATATCAGAT ATCAAACCTA TACCAGGGGC TGATCTTATC
   133321 GAACTGGCGA TAGTTGATGG CTGGCAATGT GTCATCAAGA AGGATACACT CTCCGTAGGG
   133381 CAGATGGTTA TCTACTGTGA GGTGGATTCG GTATTACCAA TACACCCAGA GTATGAGTAC
   133441 CTCCGTAAGT CCTGCTATGT GCAGAAGGAT TGGCTACCTA ATGGGGAAGG GTTCCGACTA
   133501 CGTACCATTA AGCTCAAGAA GCAGGTAAGT CAGGGGTTAC TACTGCCCCT CAGTGCTGCC
   133561 TATGGGTTAG ATGACAGTAA ACCTATATAT GGTGAAGATG TATCTGATGC CCTGGGTATT
   133621 ATTAAGTGGG AGCCTCCAAT ACCCGCTAAG CTATCCGGGT TAGTTAAGGG TAACTTCCCC
   133681 TCATACATAC CTAAGACGGA TCAGGAGAGG GTGCAGAACC TAACCCGGGA AGTATTCCAT
   133741 GACAACCCCG ATACCCTATG GGAGGTGACA CTTAAACTAG ATGGCTCTAG TTGTACCTTC
   133801 TACCATAAGG ATGGGGAGGT GGGTGTTTGT AGCCGCAACA TGAACCTCAA GCTAGAACAG
   133861 ACTGGTAATG CCTTCGTTGA TATGTTCCAC AGGTTAGTAC TAGCTGAGAA ACTATTAGAG
   133921 TACGGTAATA TCGCAGTACA AGGTGAGCTA ATGGGGCCTA AGATACAAGG TAACCGTGAG
   133981 GGGTTTAGTG ACTACGCCTT CTACGCCTAC GACATCTGGG ATATAGATAG ACAGCAGTAC
   134041 CTCCCAAGTA ACCAGCGTAA TGCAATCCTC GATAGGTTAG GCTTGGGATT AGTACCTGTA
   134101 CTAGAACTAT CCACAACCTT AGCGGGTATT GGGTGCACTA CCATTAGGGA TATGCTTGAG
   134161 TATGTAGAAC GCCCTAGCAT TAACCATAAG GTAGCGGAGG GGGTAGTATT CAAGAACGTA
   134221 CATGGTAGTG GGTGTAGTGG CCCCTATAGT TTCAAGTGCA TTAGTAACAC GTACCTACTG
   134281 GGTGAGAAGT GACCCCTACA CCACATCTCG CAGTATACCT ACCTCCACCT CTATATCCCT
   134341 ACTAGGGCCG TTAGTTATCG TGATCACCTC TGGTAACTCC CCCTCAATAA TGAATAGGGA
   134401 TGTCTCCATG ACCCCGCACC CTATATCTAG GAGTACCTTG CAACCACAGG TAACCCTTAC
   134461 ATATAGGAAC CCATACCCAC TAACCGGCAG CACTCTCTGT GCCCCCTTAT CCAACCATAT
   134521 GGTGGGGGTA TCCACATTAC GGAATGTACC CCCACCACGG TAGAGGAGGG ATGAGATCTT
   134581 CTCATTGGTA GTGCATAACC CACCACTACC ACCAGAGCTA CGGCCTACCT CCATACCGAA
   134641 GGACCAGCGC GTACTGATCC CACCACATGT GGAACTGGTA CTTGTGGTAC TGGCTGGGCG
   134701 ACCATATGTA ACCTCATCTA AGTAAATACT TGCTGTCATG ACTAACTGCC CTACTCGATA
   134761 TTACGATAAC TGTCTCAACA ACCAATTGTG CCGTGTGTGT TCTGTATATG GTGGGGATAC
   134821 TATGTTGTAC CAGCCAATGA CTGATATAGG GGCACACCCC GCGTCAGGTG ATACACCTGT
   134881 AGAAGATCCC TCTATTAAGA GGAAGGAACG CATCAGACGT AGGAAGCTAG GTATACACTC
   134941 TCAAAGGGGT GGGTATAACG CTGAGCGTGA TATCTTTACA CGGTTGGGGG GTATCCATAA
   135001 CCCAACCTCA CAGGGTTATG ACGGTACTAT TACCGGGTAC CGTGTAGAGT ATAAGGTACG
   135061 GTTAGCAGGG GGTAATGTAT TACCTACTAA GACAGAGTGG ACTAAGGCAG TAGCACAGGG
   135121 TAACCGATTG GTTATCGTGG AGGATAAGGT GACGGGTGAG GGTACCGTTA CCATGAGTAT
   135181 AGAGACATTC AATAGTATTA GATACGACAA CCAAGGAGAT TGATTATGTT AGATATACAC
   135241 GATGCCGCAG ATAGCCAACT AGTTAAGGCT TATACCAACC TAATGATGAC ATGTGAGCTA
   135301 GAGCTATCCA TGTTGATGGC ACAGGTACCT ATAGGTAAAG ACATTAATGA CTACATTACT
   135361 ATAGCCACCG CTATACGTGA TTGGTGCCTA GTCGGTGTCA AACCACTAGA GGGCTCTGTA
   135421 TCCGTGGAGG AGAATGTGGG GGACCAACTC ACTACTACCG ATGTAGGTGG CCGTGACACA
   135481 GTAGAGGGAT TAGTTATCGC ATTCCATAAG GCTATTAAGT GGAACACACC CGCCAGTTAA
   135541 CTATCACTAG GGGGGTAGTA TGACAGACAT GAGACAAGGA TTAATACTAG CAGGCACGGG
   135601 TCTTGACTTC AGGGGGCGTG ATTACATTAA CCGTGAAGTA GTGCAGCAAC TAGCCTACAC
   135661 AGTAGTAGAA GAGTTGCAGC CCTGCTATGG TTACTGTACT GGTATCTGTG GGTGGAATGG
   135721 TGCTTGGGGC CGGGCCCTTA TTGATAAGGG TATACCCTAC ACTATGGTCC TCCCTTACCT
   135781 AACTATGGGC ACTAACTGGT ATCAGGGTAG TAGGGCTGAA CTATATATGT ATACCAGTTA
   135841 TGCACAGGAG GTGGTGTACA TGGCCGATAG CTACTACCAA GAGGTATATC AGGATAGGGA
   135901 TAAGTACCTG GTATTACGTG TGGAGGGGGT AGTAGCATTA GATCGGCCCC TCATTAAGGT
   135961 GAGCAGGGTA GTCACCTTAG CTAAAGAGTT GGGTATACCT GTGCTAGACC TATGGCACAG
   136021 ATATAACCAC ACAGTATTAG ATGATTAGGA AGACAACGTG TAATGACATA TATGGAACGA
   136081 GGATTGATAC TAGCAGCCGT GGGTACTAGG CACTTACGTG ATGATGCTAT AAACTACGAG
   136141 GTAGCACTAG AGCTAGCCCA TACACTAATC AAGGAGTTAC GCCCACAGTA TGCCTTCTGC
   136201 ACTGGTATCT CTGGTTGGGA TGGGGTGTGG GGGGCGGCCC TCATGAACAC CAGCGTACCG
   136261 TACTGTATGC TTCTCCCATA CAGGAGTATA GGCACTGATT GGTATAGTGG TAATAGGGCT
   136321 CTACTAGATA CATACATTAG TAATGCTGAG AGGGTTGTGT ATACCAGCTA TAACTATACG
   136381 CCCACTGTGT ATGGAGACAC CACCAGGTAC CTACTGTCTA ATGTAGAAGG GTTGGTTGCC
   136441 CTACAGCGAC CATTAGTGGG TACATATAAA GCTAAGTCCT GTACTGATAA GACCAGCTCG
   136501 AGCGATAGAG TAATAGCTAT GGCTACTGAA CTAGATATAC CGGTTAAGGA GGTGTGGAAA
   136561 CAATACACCC GCATCCTGGA TAAACAAGAG GAAGAGACCT ATGACAGATA TGAGGCAGCG
   136621 ATTAGTACTA GCCGCTACAG GGCATCGGCC TAATAGGCTC GGTGGTTATA ATGACACCAC
   136681 CCGTAAGAAC TTAATGCTAT TAGCGGATAG GGTGGTGGAG GAGCTAAAGC CTAGGTATGG
   136741 TTACTGTGGT GGTGCTCTGG GTTGGGATAC AGCTTGGGGT CAGGCATTAA TGGATGTAGG
   136801 TATTCCGTAT TGCATGGCCT TGCCGTGCCC CTCCATGGGT AGTAAATGGT ACCAGGGGGA
   136861 TAGGGATATT CTGTCTGTAC TAATTGCTAA TGCTCATAGG GTTCACTACC TGAGTGATCA
   136921 CTACTTCAAG GGTGCCTTCA TCTTACGTGA TAGATATATG GTAGATAATG CGGAGGGGCT
   136981 GGTATCCCTA TTAGACCCTA CCGCTATCGA CTCAGGCACC TACCAAACCT GTCAGTATGC
   137041 AGAGACATTA CAGCTACCAA TCATACAACT ATGGCACGAA TATACAGCCC AATAGGCTGC
   137101 CCTACCCTCG ATAAGTTATG TGGGGGTGGG GTTCCCCATG AGTCTATCAT CTACATATAT
   137161 GGGGGCCCGG GGTTAGGTAA GACTACCCTC GCCCTCAACA TGGTCAAGGC TATGGGGACT
   137221 GGGGTGTGGG TAGATGCTAG CCACAGCCTA TCCGACTCTT ATGCACAGGT GGAGGGGGTA
   137281 CCTGATATAG CTATCATTCA GCCCACAAAT GCCTGTGATC TAAAGGCATA CCTACCTCTC
   137341 ATAGGTGCCA CCCCCATCAT CGTAATAGAT GACCTGACCA CACTATCTGA AGATCTAGCT
   137401 AAACCCCTAC AGGTATTCAT TAGGAAGACT AAGGAGTTAC TACCAGGCAG TGGTACCACC
   137461 CTACTACTAA CCAATCAAGT GAGGGAGTGC CGTAATGGGC AACTACCACC TGGTGGCCTG
   137521 TCATACACCA AGTACAGTGA TCTAGTGTTG GAGCTAGGGC CCCGCCATAA GAGGGTAGGG
   137581 GATGTCCTAA CTGTGGAGGT GAGTATCGTC AGGAGTACCG TTGGCCCCTG CCAGGGTGTG
   137641 CGTACCTTAC CCTTCCGCCA TGGGTTGTAT AAGGTACAAG ACATTATAAC TACTGCTATA
   137701 AGGTTGGGGG TTATCAAGCA GGCCGGTAGC TGGTACGAGT ATAAAGGTAG CCGTGTGCAT
   137761 GGTATGGATA GGCTAGAGCT ATCTTTAGAA CAAGATACAA TCAATGAGAT ATATGAGGAG
   137821 GTAATGGAAT GCAGTTAGTA ATACTTGACA CTGAAACAGG TGGGTTAGAT TGTAATGTGC
   137881 AGTCTTTACT ATCAGTGGGG ATGTGGACAC TGGATACATT TAAGGGCACC ATCTATAACC
   137941 CCCTATACTT TCTGGTGAAG GAACCAGAGA TAATGACCAC ACTAGAAGCT ATGGCTATCA
   138001 ATGGCCTGGA TCTAGAGGAT ATAGAGCGTG ATGGGTTAGA GCCTAAGGAG GCATTAGAGA
   138061 AGGTACGTGA GTACTGTAAG CCCTTGCGTG GGCCCTACCC TGTAGGGCAT AACATAGGGT
   138121 TCGATATTGG GTTCCTCAAT AGGTTGGTAT TCCTGAGTGG CAATAGTTAT GCCTTACCAT
   138181 TTCACTACCG CACCATTGAT ATACCCAGTA TCCTTACCAC CATGTATCTA GCGGGTATCC
   138241 TACCCAAGGA CATCTCCTCA TCACAGAAGG CACTGGAGTA CTTCGGTATG GAGCGCGGGG
   138301 CGGTACATAA TGCACTACAT GATGCGGAGT GTACCGGTAA GGTACACCTG AAGGTGTTAG
   138361 GTATGCTACG TGATAGTAAT ATCATCTTGG ATAGCTCATT AGGTAATCTC AATCCTATGA
   138421 TATGAAGTGT ATCCCTGACC TACCCTATCC TTACAATGAA GCATATCACT AATATGGTGC
   138481 AGGACCGGCC CGGTAGACCA GACTTCATAG ATGCAGATAT AGATGTAAAC ACGTTAGCTT
   138541 GGTACATAAG TATGACACAG AAGAAGACAC CAGTAGATAC CGTTGATAGA TTGATAGAAT
   138601 CAGGTGACAT GCCTGCTATC ATTGCTAGGT ACGTAGAGCT CACGTTGCAG GCTAATAAGC
   138661 TCAAGGAGTA CTTAATGGGT AACCCCGATA TAGCACAGGC CTTGAGTGCA TTAGTACCCG
   138721 CAGGTGCAAT CCCTGTGCTA AGGGGAGGGC CATTATCTGG TTGGGATACT ATGCCCCGCA
   138781 GCATTAGTAC TCCAACCACT ATGCAGTTAC AGGATAACCC TATAATTCCT GGTACACAGG
   138841 AACCATTGGG CACTATCCAC AAGGATGTAC CAGCCACCTT CGAGTACCCA ATGGATGAGT
   138901 ACACACAGAG TGCTACCCAA TCTCAGGATG CAGTTAAAGG TATGCTCCAC CGGCACGAGG
   138961 CGAGCAACAA GGCTGACACG TCCCGTGGGA GCCGGGGAGT GCAAGCATAT AGTGGTATTG
   139021 ACCCCACAGG TGAGCCAACA TGACCAGAGT AGTGCATGAG CAGGAGTGTG ACTTCGAGGT
   139081 GGTAGAGGAT ATGGCATCCC TAGCTATAGC CCGGGATGTG ATAGCTGATT ACAACACCCT
   139141 CGCCTTCGAT ACCGAGATAG ATGTAACATT ACCTGGTGGG GTATTCACAG ACCCCTACGC
   139201 CTGTGATGTA AGGCTGCTAC AGTTAGGGTT CCCTGATAGG GATCCAATCA TTATAGATAA
   139261 TAGAGCTGTC AATGTCAGAG CGCCACTAGA TAGAGGCCAA TCCTTTATGG ATGTACTATC
   139321 CACTAAGGAG TTAGTAGCGC ACAATGCCAC CTATGACTAC AAGCAGGTCA AGGTATCCAT
   139381 AGGCGTAGCC CTACCGAACA TGGTGTGCAG TAAGGTAGCA ATGCAATCAC TAGCATTAGC
   139441 TAGTGGATAT AAGTCAGCTA GACAGAGGAC ATTCTCCTTC CTAGCCATGT GCCGTGACCT
   139501 GTTAGGGGTG AGGGTTGATA AGACATTGCA GGCTAGTAAT TGGGGTGCCC CTACCCTAAC
   139561 TGATGCACAG TTAGAGTATG CTGCCTTGGA CGTAGGGGCA CCTCGTGATA GGAAGCATAG
   139621 ATCACTACTA CTACAAGGCT ATGGCCTCCT CAAGCGGGAG AGCAATAAGC TAGGTATGGG
   139681 TGAAGTGTGG GACCTGAGGC AGGCGTTGGT GCCCATCGTG GGAGACATGG AACTACACGG
   139741 CTTACTAATA GATGCTGAAC TCCTATCTGC ATTGGGGGAG GCAGTAAGTG ATAATGTTAG
   139801 GACTAGTACG CAGAGTCTGT GTGAGCTACT AAACCTAGAG ATATTCTCTA CCCTAGGTAT
   139861 GCTGTCTGAC GGTACGTGGG GCGTTACGAC TACCCCCACC CCTAAGACTG CTAAGCTATT
   139921 GAACCACAAG ACCGGGTTGC TGGATCATAT CAATAGGGCA TTAGCAGAGC ATGGGGTAGT
   139981 ACTTACTGAC CTACAGGAGG ATACCCTCAA GCCACATAGT AGTATTCCTT TAGTAGCTGC
   140041 CCTAATGCAG TATGGGATGT ACCATAAACT ATTGGGGGAT GTGGAGAAGT ACAAGAGGGT
   140101 CACCAATACA CACACAGGTT GTGTACATTT CCAGACCAAC GTCATTGGAA CTAGTACAGG
   140161 TAGGATGTCA GGGTCATCTG ATGAGGATGC CAAGGATAAG CTATCCGTAC AACAGATGAG
   140221 TGGGAAGGTG GTCACCCTCA AGGATGGTCG TAAGACATCC CTACGCGGGT GTGTACGGGC
   140281 TAAGCCAGGC AGTGTGATAC TAGACCTGGA CTTCGCGGCA CAGGAACTAC GTATAGCAGC
   140341 AGCCCTCTCT GGTGATAAAG TTATGCTAGA TACATACTTC CTGGAGAGGG ACAACCCATT
   140401 TCTAATACAT CCTGAGACTG GTGAGAAATA CAATAACCCC TTAACTGATC TACACCTAAT
   140461 AGCTACCATG AACATGGGGC CCTACGCATA CCTGAAGGAC GTACCTCTGT GGGAGGTAGC
   140521 TAAAGCTTGT AGGGTTAAGG AGGCGGATGG TAAACCACCT CGTGATAAGG GGAAAACCTT
   140581 TAACTTCTCC GTCGTCTACG GTGCCAGTGC AGTCAGTGTG GCACAGGACT TAGGGGTATC
   140641 CCAGAAGGAG GCGGAGGGCT TCCTCAAGGA CTACTTCAAG AACTTCTCTG GTCTCAAGAA
   140701 ATGGATGGAT AAACAGTCCT CTACCGCTAC CAGGCTGAGA TGGTTGGAGC TACCAATGGG
   140761 GGCGCAGATC TTCGTGAATG AAGCTAACTC TAAGGGTAGT GGTGATAAAG GTGCCATCAG
   140821 TCGCAGGGCT GGTAATATCC CTATCCAGGG TACGGGTGCC CTAATGATGG CACTAGCCAT
   140881 TAAATACCAG AGAGAAAGGT TAGGGGATAA ATTGAACCAC CTGGCCTTTA TCTATGATGG
   140941 TATGCTGTGT GAGATACCGG TACCCAAGAA TGAGGACGCT ATGGATGGTG ATGGTAACTG
   141001 GAACCCATAC ATCCTAGACA TACAGAACCA GGCCAAGCAG TGTCTCCTGG ATGCAGAGAA
   141061 TGATATTCTC AGCCCTTACA TAGGGGAGCC CTTCCCCTGT GCAGCAGACA GTAAACTATC
   141121 CCTAAACTGG TGCCACTAGA TGGACAACCT GAATAGACCA TTAATGGATA ACCTAAACAA
   141181 TGTGATATCC CTGGTTATGG AATGTGGCAT GGTAGGCTCA CAGCTAACCA TAGAGGTAGA
   141241 TACTGATTAC CTACCAGCGT GGGGTATGTA TATAAAGACC GAGGGTGGTA GTCGCTACCA
   141301 CCTATCTACC AATGACAATG GTGGGTACCT ACTACAAGCA TTGGTATCCG CACCACATAT
   141361 GTTAGTAACA TCAGGCCCAC AAGGTGTCAT TGGTATTACT AGAGATCCAG AGTTAGGTGT
   141421 ATGCCAGATA TATATGCCCA GATTGGACAG GGAGACCCTT ATACGCTCAC TACAAAGCCT
   141481 GCGCATTAAT GTCAATAGGG TGAGACGTGC AAGTGCAGCC CCAATGAATC AGCAGAACCA
   141541 CAACAACAAC TAGAGAGATT ACATAGACAT GAAGTACATC GTGAAGGACA TCGAGAGTTA
   141601 TCAGAGAGCT ATTGATGTAG CTTGGGCCTT AGCATCTAAG AAGGGTGAGA AGGAGCTAAG
   141661 GATTAGGCTT ACTGGTAATA CCCTTACCCT CACTACCTTA GGGGGTGGGG CTATCCAACA
   141721 TAGCTCTGTG GAGGTAATCG GTGATGGGGA TGGGATGGCT TGGGTAGACG GTGCCCAACT
   141781 CGATAACGTA TCCTCCTTAC TCCCCACTGG GCGAGAGCTA ACGGTATCCC TAGGGCAGGC
   141841 ATTAACGTAC CAGGTACAGG GTTACAGTGG GCAGGACATC CCATTAGCAG CAACACATCC
   141901 CACCATCCCA GACTTAGGGG ATAGGGAGCA GCTATTCATG GGTGTAGACC TTAGTGATCT
   141961 TAATAGTAAG GATTCTAAGG CACTCGCCAC CCTATCCCTC AAGGATTACG CTATCGTACT
   142021 CCACACGCAG GGGTCAGGTG CACAGACTCG TATTATTATC CCTACTGCAT ACCCCTGTTC
   142081 ACACCCATTC TCTACTGAGG TCAGTGCACA CATACTTACC TTCATGAGGA AGATGAAGGC
   142141 TGCCACTATA TACTATTACC CTAAGGGGTA CATGGGGTTA GTGGATGGTA ATGTGGAGCT
   142201 GCTGGTACCA ATTACCCCAT CCCCAAGCAA CGGTGGGGTA GTGGATATGG TAGACGAGTT
   142261 ACCTACTATT TATAGTATCA AGGTACAACA ACAGGATCTA CTTAGTGCAC TCAACTGGAC
   142321 TGCACTAAGT ACGCCTACAG CAGTCCAGTT GAGTTATAGC GACCCCAATC CTTACATAGA
   142381 GCTAAGGGTT GCCGATAACA GCCCAGTAAC TACTAAAGGG GGCAAGGGGA CATCTACTAA
   142441 GGTGGCATTC ACACAGGATG ATGATGATAC TGCCTCAATT GAGGATACCG TACTCGTAAT
   142501 CCAGGAGTTG TGCTATGCAC CCACTACCCT ATTAGCTGCA TTGAGTGCAC TACCCAAAGG
   142561 CAGTATCACA CTCACAGGGA AGGTATACAA AGCTAGTGGT ACCGCGCCCT CCCTCCCCTT
   142621 ATTACTACTA ACCCATCAAG GTGTTAGTAC AGTAAATGTA TTACTGAACG CATTAGCATA
   142681 AACATCATGT ACATAGACAT CCTTAGAGAG CCCCACGCCC CTGCCAATAG CCTCATAAAG
   142741 CCAGGGGTTA TCACTGATGC AGGGTATGAC CTATCACTAG CAGATGACGC CATCATCCCA
   142801 TGCCTATCGC AAGTACCACG TTCCCTATCT CGTATTGCAG ACATTACTGC ACTCCAACCT
   142861 ATTACCTTAG ATAGTATTGG GTATAAAGAA GATGGTTCAC TACCTAAAGA TTCACCGTAT
   142921 ACCATCAAGG AAGGTGGCAT ATGGCAGATG AGGTATAGCC CACCCCTATT CCGTACCGGT
   142981 ATCCATACCC TCCCGAGGGA TGTAGATGGG GTATGGTTTA TGGTTGTACT ACGCTCATCC
   143041 TCCGCCTCCA AGGTAGGCCT CAGACTACAT AACGCTATCG GGGTGATTGA TGCTGAGTAC
   143101 CAGGATGAGA TACTCCTAGG TTTATATAGT GCATACAATG TCTCTATCCT CCTCCCTAGA
   143161 GGGGAGCGGG TAGCACAGTT AATACCTATG ACACTGCCTA GGACTACCCC CGTTATGACT
   143221 ACCGATAGGT CTATATTAGG GCTACGTACC ACCCGGGGCG GGGGTTGGGG GTCTACTAAC
   143281 AATAACCCAT CAAGTAATAA TACCCTAGAG CAGGGGGATA GCCCATTAGG TATGGGTATA
   143341 CTAACTGAAC CCGAGTGGGG TATGAGTGGG GGTAATGTCA TTGCCTCCTT CGAGACCTAA
   143401 TGATAGCTAA GGCCCTTGAG GGGCCGGCAT TCACTAAATG TACACGCTGT GTACTATCCC
   143461 AAGGGAGGAA GCATGCACCT ATCCCTGGGT GCAGCCCATG CCCTATGAGT GAGGTTCGTT
   143521 TAGTAGTAGT ATCAGCATAC CCAGGTGCGG AGGAGGTGAG GTCTGGGCAA TCCCTATCCC
   143581 CCTCTACTGG CAAGACAGTC AACGCTGGTA AGATCCTAGA GACATACCTC CAGAAGATGT
   143641 CGCAGGATAT GGGGTTAGAC TTATACCAAC TAACATACCG TACTAATGCC ATCCACTGCC
   143701 CGCCCAAGGG TAAGAAGGGG GGTAAGCTAG ATGAACCACG CAACATATGT AAGGGGTGGT
   143761 TAATGAGTGA GATAGAGGAA GTACCGGCTG GTGTACCTAT CCTATTAGCA GGTAGCGATG
   143821 CAGTGCAATC TCTATTAGGT AAGACCCTAT TCGATAGCCG TGGGGTGGTG CACTACTATG
   143881 GTAATCACCC CGTGGTAGTG ACTGTAAACC CCATCGAGGT GGAGAGGTCA ACACGATTCA
   143941 CTTACTCCTC TAGTAGTAAG GATCTAGTAG GGTTACCCCC TATTATTGGT AGTACTGGAT
   144001 GGCTATGGGT GAAGGATATG AAGCTCCTGG CTAGCCTCAT ACAGGGAGGG GGTAATGACC
   144061 ACACTAGCTA ATAGGAAAAG ACCACGTACA TTGAATGATG TACAGGGACA TGCCTTTACC
   144121 GTATCCACAC TCTCTATAGT GATAGCCAAT GACCTATGGT CTGAGCATGC ACCACTATTC
   144181 CTACAAGGTG CACCGGGTAC GGGGAAGACT AGCATGGCAC TACTGAGTGC TAGGGTTACC
   144241 CTATGCCCTA ATAGGCCTAA GGGTAGCTCT ATGAACTGTG GTACATGTCC TACCTGTAAG
   144301 GGTGAGGACA CTACCAACAT AGTGCAATAC ACATGCACTG GCGCTGATGC TGATGCCATT
   144361 GCCAACCTCA TAGATATAAG CAGGGGGCAG CCACTACCTA AACAGGGTAG CCCGAGGTAT
   144421 CGCTTCTTCA TCCTGGATGA GGTTAGCAAC ATGAGCAATC AGCAGCTCAG TAAGTTCCTA
   144481 GAGGTGTTGG AGACTACCAA TTCATATAAT ATATGGATAC TGGTATCCAT GAAGCCTGAG
   144541 AAGTTAGATG CCACACTAGC TAACGCATTG CTAAGTAGGT GCAGTACCTA TACCTTCCCT
   144601 CCTTTAACTA CGGAGGAGCT TAATTGTACC TTAGTTGAGG GTGGGGTGGG CGAGGGCATA
   144661 GCCCGTGCCA TTAGTCCTTA CTGTAATGGT AATGCACGGT TAGCGTGGAG GAAGTTCGAT
   144721 AGCTTACTGA TGCTGAACCC TGATGCCACA CCGGAGTGGG TAGAGGAGAA CCTTACTGGG
   144781 GGGGCTACCA AAGAATCACG TGCCCTCATG TGGGATCTTC TATATAGGGG TGAAGTGAAG
   144841 AAGGTGATGA CTCTAGTACA AAGCTGGTCA TGCGATAGTG ATAGCCTCGT CGGCCTCATA
   144901 AAGGAAGACC TAGTAGAAGC AATGTGCACT AACCTTAACT CTATCCAGGG GAAGCTGCTA
   144961 CATGCACTCA CTACAGCAAG TAATGGGGAG GTTATGTACA CCCTCCTAGC ATGGGCAGAG
   145021 CAGGATGTGC TGGGTAAGAT ACGCTCCTGC ATAGAATCTA CTGGTGGTGG TATAGCAACT
   145081 ACCCCCTATA TAGATGCTCT ACTTACTTCA CCTACTCTCG GTGCTACAGC TACAGTGACC
   145141 AGCCATGTCA GTCAGTGGGC TATGCTCAGA GACAAGTATG AGTTAAGGGG TCAGCGGAAC
   145201 GGCACGATCA CCGGGAGGTA GCGTATGGAG TGTGTATACG TTAACCGTAG TCCACAGTGG
   145261 GTTATATATC ACATCCAGAA GCAAGGTGGT AGGGGTAAGT ATATTGAGTC TATTAAGGAG
   145321 GCCGAACCCC TTACCCCTTG GGAAGACCCA ATCACTTACG TAATGACTAA GGTTCCCAAG
   145381 GAGTTACCAC CTTGGGGTAC GTTATGGGTA TCCGGTGATA AGGATACGCT GGGGTCTTAC
   145441 CCAAACTATG GTGCAGAGAT ACTGAAGAAG TATCTACATA TACTAGATAA GGATCTATGT
   145501 GTGTGGCTAC TAAGTAAGTA CAGTGAGTAC CCCCAGGCAT TGGAGAGGTT AATCCTACAA
   145561 CTCAGGGTAC TAACCCAAGT GAAGGGTCGC GTACTTCTAA TAGAGGATGT ACAATCATTA
   145621 GTGATAACTG CATCCACTAC CTCATTCCTA TGGAGGTACC AGAAGGTAAT AGGTAAGTCA
   145681 GTAGGGCTGA AGCTAATCTA TAGTGCTAGT AATAGTGATC TATGGACGGC ATACATGGTA
   145741 GATGGGGGAT TGATGAAACA CCTCAAGGCT ATGCACCCCC CATTAGTGCA TAGCCTATAC
   145801 CAAATGAGGG GGGAGATTGA TAGAGGTGCT AGTGTTGTAG ATAGTGCTAT CCTTTGGCAC
   145861 CTAAACACAA TGTACCACCA AGGCTTAATG GCTAAGGCAC GGTAGAAGAT ACTAGGTTGC
   145921 AGTTACCCCT GATAATACAA TAGTGCAGCG TAGCTGCACA AGCATCTCCG ATGCACTGCA
   145981 AGCATTGTAG ATGCAGTATT ACCAGGTAAC CAACCAATCA ATATATACAT TCAGAGAGCT
   146041 AACATGTCTA ATATCACCAA GACCATCTCA CTAGAAGACT TAATGGCCGG AGAGGCTGCA
   146101 TTAGCAGGTA GCCGTAGTAG TGCAGCACCC ACCGCAGAAG ACTTATATGA TACAGCCGAG
   146161 AGTAGTAACT ACACCAAGTG GAGGATGCCT TCTAATATCA GGTCTGTACT GGTATCTAGT
   146221 AAGGTAGAAC CAGGCCGTGG CCCTAGTCTA TCTTGGTCAT TACCAGGTGA TTACACAAAG
   146281 AATGAGAAGG TGTACCGGAT GGTGGGGGAT ATCGCGCAGG AGGTCTTCCC TACCGATGTC
   146341 TTTGGTACTT TGGTTGGGGG TGAGATCCGC CCCTCACTAC GGGGTAACCA CGGGGAATCA
   146401 AATACCGACT CAGTAATTGG TATATGCCGT GATGGTAAGT GTAAGCGTAT GCTGCCCAAC
   146461 ATTGAGACAG GCATATTCGA CACCGTGTAT GAGTTCAATG AGAATAAGGA TCTGCGGGAT
   146521 ACACAACCTA GTAAAGTCCT AGCCTCGCTC AAGTTGAAGC CTGTAACAAG CCAAGGGCTG
   146581 CTGGAGGATG TAATCCGTTC AGGTCGATCT ACCGCTACCA TTACCAATAA AGATGGTAAG
   146641 GAAGAGGTGG TATCATTTGA GAACCGGGGC ATGGCTTATA TGTACGTGAC CCATGTGGGG
   146701 GTCCGCGTTA GCATTCCTAG TGATGCAGAC GGCAACCCAG CCATACCCAA GCTAATGAAT
   146761 AAAGAGGAGG CATTAGCTAA CCTCATTACT ACCGAACGTC GAGTTAACAA GAAGGTATAT
   146821 CGGACCTACA GCACCATGAA GGTATACGCT ATGGGTGAAC TCCTCAATGA GAATGGTGAC
   146881 CCATTAGCCC CTATGTTCTT AGCCCTTAAC ATGAGTAATG GAGCTATGAG GGGGCACTAC
   146941 AAGGGTGGGT TGGCATCCAT CACTAAATAC CTGACCGCTG TTATGAACTG TAAAGGTCTG
   147001 AAGGCACCTG TGCACCGTGC TCTATCAGAA GGTGAGACTA ATACACTACA GGGGGCTAAT
   147061 GGGATGGGGT TCTACAAGCG GCCCTACGGC TGGATGACTA TGATGTCCTT AGGTATGAAG
   147121 GAAGTACAGG GTGGTACGTT CTATAGTGCA CCCCACTTCG AGGGGTTTGA CATGTTTGGC
   147181 AGTTCCCTGT ATGAAGGGAA GCAACATGAT ACATGGGGCG ACTCCAAGAG TATCCCCTCC
   147241 CTCAATGTGA CGTACCTTAG CAGTGGGTTG CGAGATAAGA TATACTACGA TCCATCTAGT
   147301 AGTAAAGCAT TAGCCCTATG GGATAAGGGG CTGGCAGAGG CCGGCTTTGA TGCAGAGCCA
   147361 GAGGAGTTTA CATTAGCCTC TGTAGTTAGT AGCTCCGTTC AGTCCGATCA AGGCGCTAGG
   147421 CCTGGGTTTA CAGATGTAAC CTACAGAGAC GTATCCCCCG CATCCGCAGG TAGCTATTTC
   147481 ACTGAGGCTG TGGTTGATGA TGAGGACGAC CTGTACTAAC GTATAGGCTA GATATCTCAA
   147541 GTATTAAGGA GGAGGTTGTT TAACTATATA TACAGCCTCC TCCTCTATAG TCTGCAGGAG
   147601 AACACACCAT TAAGGTTATT TATGATGATA GGAATTGAGG ATGCCAGTAT GATAAGCACC
   147661 CCCCACAAAC ACGATGCATA CTGTAGCGGG CAACAGACTC ACGGTACACG TATTCCTAGT
   147721 GTTAGGGTGC AGTATGATGG ACATATTGCC TTAGTGCAGG GAGTAGATTC AATACCCTCT
   147781 TTACTAGCAC CCTTTGATTG CTACAAGGCA TTAGACTATG AGAAGGGCGG TGTGCCACTT
   147841 ACGGTGATGG GGGAGGAAGT ATACCTCCAC ACAGAATTGA GTACTGGTAG AGACCTTCCT
   147901 GGAGGGAGTG ATTACCTAAT ACCTACTGGG TTATTAGCTA GGGTACTAAA TAAACCCTAC
   147961 TCCGGTAAAG ACCGCACCAG CATCACACGT AATACTCTTT CCATTACCAT TGATCCCGAT
   148021 TGGGTTATTG ATGCACGCCT ACGTGACTAC CAATGCCAGG CGGTAACGAT AGCCTTGAGG
   148081 AAGAAAAGGT GTGTCATATC CATCCCCACA GGTGGGGGTA AATCATTAGT GATAGAAGAA
   148141 CTATGTCGCG CACTAAGGCA TGTGCTAGTG CTAGTGCCTA CCCAACTACT CCTGTATCAG
   148201 ATGGCGGAGC AGTTAAAGGC ATATGATGTA GGGCTAGTAG GGGATGGGCA CCTAGATATA
   148261 GGTAAACATA TCACTATAGC CATACCAGAT ACCATATATA ACAAGAGGGA TGATTGTGTT
   148321 ATCAAGGCAT GGTTGGGTAG TATACCAGCC TTAATAGTAG ATGAGTGCCA TACACTCTCA
   148381 TGCCCCACGG GTGCAGTTAT ATCCTCACTA ATGCGGGGGA CGCAGTACCG CATAGGATTA
   148441 TCTGCCACAC CATGTATGGA TAACTTCCTG GAAGGTGTGA TAGGGGCAGT GGGGTATGTA
   148501 GTAGGGGAGC AAGTATTAAT AGCTAATGGG CATATACTAG CGCCAGTAAT AAAGGTAGCG
   148561 AAGGCACCTC CTATACTAAA TCCAGTACCA GCTTACTTAC ACCAATGGTA TGCACAGAGT
   148621 AGAGGTAGCT TTAACCCCAT GCTATACCAA GCCCTGTACT CACACTGCAT CCTCCACAAC
   148681 GATAGTAGGA ATGCCCTCAT TGCTAACCTA GCAAAGGAGT ACGTGGAGTC CGATAACGGG
   148741 CCCCTCATTA TAATAGTGGC ACGTATTGAG GACACCCCAC CCAAGAAAGG TAATGGCGGG
   148801 AAGGAGATCC CTGGTAAGGT ATCGCATGCC TCTATACTTG GACCACTGCT AGAAGCTAGG
   148861 GGGTTAGAGT ATGAGAAGTT ATCTGGTACC TCCCCCAAGA AGGTGAAGGA TAGTATCGTG
   148921 CGTAGGTTGA GCGATGGTAG TATAAAGTTA GTAATAGCTG GCGCATCCAT CCTAAAGGAT
   148981 GGTGTGAATA TACCACAGGC TACCGGTACT ATCATCGCAG GAGCAGGGCG TGGTGGGAAG
   149041 GAACAGCATG GGCTTATACA GCAAGTAGGG CGCTTACTAA GGACTGCCGA GGGTAAGGGT
   149101 CAGCCTGCGA TATACATCAT TGATGATGAC TGCCATACCC TATTCAGTAA CCAATCACGT
   149161 GCCCTTATTG GTGCCTGTGC TAAGACCTAT GGTAAGGGCA GTGTAATTAA CTATACCTAC
   149221 AGTACCAATA GATGATAGGC CTATACAGAC ATAAGAAGGG TAATGCATAC GCTTTACTAT
   149281 ATCTAGCCAC TCACACTGAG ACCTTAGAAA AGCTAGCAGT GTATAAGGCA CTATACGGGA
   149341 ATGGAGTAGT ATGGTGCCGG CCCCTTGAAA TGTTCATGGA TAGTACGAGG TTTACATCCA
   149401 TTAGACCATG TGATCTAGCA GAAACCGAGC TTGATGCACT GATATACATA CCAAGAGCGG
   149461 GAGATTAGTA ATGAATACAT TAGATAAGAC CAGGTTGAAG GGATACATAA CCATTATCGC
   149521 AGGGGTACTT GAGTTAGGTA GCACCACACT ATCATCATTA TGGTTTACCT TCCTCTTTTT
   149581 GAAGGCACCA GAATACTTAC AGTGGTCTAC TATAGCTACA ATCACCAGCC CTATAGGTAA
   149641 TGCACTGTTT AGTATCCTCG TACCTGTATC TTGGGTATAT GGGGCTGTAC AGTTAACACT
   149701 AGTACTGTTA GTAGTAATTA CTGTGGTGTT ATTGCTAGTA CTAGGTGTAA TTAATGATAG
   149761 TAAAGGGGAG TAGTAATGAT TGGTAGCATA CTGAGAGGAA ACCTATTGCT CGCACTGTGT
   149821 GATCTAACCT CTGATGCTAA TGCAGTAAAG TATGAGTTAG AGATGGCGTT AGAGTTATAT
   149881 GGGCCACATT CACCTATTGT TGAAGCTCTC CAGCATAAAT ACGATATAGC CATATGGTGT
   149941 CTGTGCATTC ATATCAGCTA GTCAGGCTGG GGTGTAACTA AATAATGCAC CAGTTAACTA
   150001 CCTAGGGTAT AACCTTGTAC CCAACGTATT AAATACAGTA CCAGAAGGAG CAATAGATAT
   150061 GACAATGATA GGTTTATGTG GGTTACCTAA CTGTGGTAAG GACACGACCG CCAACTTCCT
   150121 CATCCAGGAG TACGGGTACA GTAAGCTCAG CATGGCACAA CCAATACGGG AGGTAGTCTA
   150181 TAAGGTATTC AACCTAGAGG CATCCCTCAT GGGTGATAGG GAGTATGAGT CAGTACCCCT
   150241 CCGTGAGCTA GGTGGTAAGA CTGTAAAGGT AACCCTCCAG CAGATGGGGA AGGCGTGTAC
   150301 TGATATCTAT AATCCAGTAT GGGTAGATAA TACCTTCAAG GGGTTAGACC TCAGCAAGAG
   150361 ATGGGTAGTA TCTGATGTAC GTAGACCGTG CGAGATAGAG CAGATACAGG CAGTAGGTGG
   150421 GGTTTGCATA TACATCCATA GCAACCGCCC TATACCCAAT GATGGTAGAG ATATGTCACA
   150481 TGAGAGTGAG TCGTACCATG ATTACCTGCG CACCCATGCC GATTACCACG TACTGAATGA
   150541 CTATGAATCA GTGGGTGAGT ACCTTGAATA CTTGAAGGGG TTTATGTATA ACAGGGTTGA
   150601 TCATCCAGAG GTACCTGATT TAGATGATGA TGAGGAGTAC GGTAGTTTTA TTAGATACGT
   150661 ACTGACGGCA GCACACAGGA AGAAGTAGAT TATGAGCACT AAGACACAAG GTAGTCTCAA
   150721 CGCACACCTT ACAAGTGTAG GGGCAGACCC AGTAGATGCA ATATGGGGTT CTATGCTAGA
   150781 TATTATCTAC CTAATGCCTA GATTTATAGA GTTAGGTGGG GCGTACAGCA ATGCAACCTC
   150841 AATACTAACT CGACCCTACC CCATCCCCAC AATGTTAGTA TCCTACCGTG ATAACTGGTT
   150901 ACATCTTACA AGGGCTATCG AGAATGGGTA CCCAGTTATA AGATTGGTGG GGAGGGAATC
   150961 ACCACCTGAT ACTCAGGACT ACATTCGGGT TCATCCAGAC CATTTAGATA CAGCACTCAT
   151021 CTACTTACTA GAGATACCAG ACAATGCAGA ATAACTATGA CAAAGATATG GGTTGGGCAT
   151081 CTACTACCAC AGATCAAGGG CAGACCGTGT ACTCCCTCCT AGCCAACCCA GGGACGCGCA
   151141 CACCAGCTAT CAATGCCTCC ACCTTAGCAG CATATAGTCG TAGCGCCAAG TCTATACCTG
   151201 AGCTCCTCGC ACAGAGGAAG GAGAAGGGTG TAGATGGGGC GGAGGTCATC GATAAGATCA
   151261 TTTCTACCTA CAATCATCCA TCAGTCATGG GATTGGGGCA CCTCTCCGTG GCTATGGAGG
   151321 GGGTAGATTG TATTACCGCC ATGCAGTTCT TCTACAACCA CCACCTACAG GATGGGCAGG
   151381 AACGCAGTAC ACGCTTCCAG AACTTCTCTA AAGGGAGGCA GTATGCGCCA TGCCCTATCG
   151441 AAGACGTGAA TGGTGAGTAT CGCAGGGTAC TAGATTACTG GTTAGATAGC TTCGAGTACT
   151501 TCTACCCCAA GGTCAAGAAG TTCCTCAAAG GGGTATTCGA GGTAGATGAT ACTTGCCCCG
   151561 CCCTCAATCC ACGTACCCTA GATTGTGTGC GGTACTTAGT GCCCATGGGG ATTAGTACCT
   151621 CCGTGGGTGC CATACAGAAT GGGAGGGAGT GGAGTAAGTA TATTTCATAC CTACACACCA
   151681 ATGGACAAGT AGAACTAGCT CAGGCCATGG AGTTACTGCT AAGGGATGGG TGGGATGGTT
   151741 ATACCCCCGA GGGTGATGTC CTAATAAAGT ACACCGAGAG GTGGGATAGT CCCATACAAT
   151801 CCTTAGCAGA TAAGGTACAT GGGAGCTGTA CCACGCATTG GAATACAAGT ACCCCCATAG
   151861 ATATCACGGA TACCTTTCAG GTAATAAGGC CAGGTGATAT GGAGTACTTC CAGGGGGCCG
   151921 ACCCTTTACT AGTACACCTG CACCTACTAA ACCACCCACA TTGTAGTAAC GGTTTTATAC
   151981 ACGATGATGC AGGAGTAGCA GAAGGGTTAG AAGCCTATAG CTGGAAGCAT GAGATGGGCC
   152041 CCATTAGTTC TAGTGGATTG GTGGGTATAC ATGGTATGGC AGACCTAGGT ACCCTGAAGG
   152101 ACTTGAATAG GCATCGCTCT AGTCCCACAT TCATGCCCAT ACTACATAAT GAGGGAGATG
   152161 TACAGGCAGA ACTAGAACAA GGTGCTTATA CAATCCACCC ATACTTAGTG AATACCCCTA
[truncated: 117,247 more chars]
