# Supplementary material for: Clades of huge phages from across Earth’s ecosystems
Source: Nature. 2020 Feb 12;578(7795):425–31. doi: 10.1038/s41586-020-2007-4 (PMC7162821; doi:10.1038/s41586-020-2007-4)
Supplement: Supplementary file 6 — Genbank files for all genome. [file 41586_2020_2007_MOESM6_ESM.zip › genbank_genomes_SD-4/R2_PHAGE_CIR_50_38.gbk]

LOCUS       S2_005_002_R2_scaffold_27_prodigal-single     259130 bp    DNA     linear   BCT NOV-13-2019
DEFINITION  S2_005_002_R2_scaffold_27_prodigal-single, contig.
ACCESSION   S2_005_002_R2_scaffold_27_prodigal-single
VERSION     S2_005_002_R2_scaffold_27_prodigal-single.1  GI:
KEYWORDS    .
SOURCE      R2_PHAGE_CIR_50_38
  ORGANISM  R2_PHAGE_CIR_50_38
            .
COMMENT     Data sourced from ggkbase. For additional details see
            http://ggkbase.berkeley.edu/organisms/435485
FEATURES             Location/Qualifiers
     source          1..259130
                     /organism="R2_PHAGE_CIR_50_38"
                     /mol_type="genomic DNA"
     gene            49..696
                     /locus_tag="S2_005_002_R2_scaffold_27_prodigal-single_1"
     CDS             49..696
                     /product="hypothetical protein"
                     /codon_start=1
                     /transl_table=11
                     /translation="MTPFNNKYYFRDDVNLNTATFDLFLIRSSDREVIRDKQMAYAPH
                     PLPENMSMERARVATIMMQHEIFKRVLAKDFAGIGHIMDAYVNYCVQLVDDNVRRFYT
                     AIVRDHADKEVADRADYWLQYALARDFSKAEHSSYHLASIKVDDEMWIVTAGLSASKP
                     FTGKCIIMANTGMKTYPQESTMVIRPLSTELTFEADHFWYMDRETIANAIRGARK*"
     gene            693..1421
                     /locus_tag="S2_005_002_R2_scaffold_27_prodigal-single_2"
     CDS             693..1421
                     /product="hypothetical protein"
                     /codon_start=1
                     /transl_table=11
                     /translation="MKYTIELASYNSHNVAIHFDDDGKATLGLYRGIEPLSTEALALV
                     DCTITEDEFKGAMGSLIVSMVLCLTFYEHLRNTEFNETSDVLEAMSKALHAMCIKREE
                     AVAHLTVGPYTVQRMESITGPFSSVVAAISNFRIHKQYDTLIQIVRSLKLRGPALVDI
                     FYVDNEAWRAEYDEKLDYNLFSKGVDLHLRRETAVSPITDEQGILEIHSTSGLMVRSD
                     RIMNFTSRAQLENFVMEYRDKGKS*"
     gene            1715..2002
                     /locus_tag="S2_005_002_R2_scaffold_27_prodigal-single_3"
     CDS             1715..2002
                     /product="hypothetical protein"
                     /codon_start=1
                     /transl_table=11
                     /translation="MALKSSDLNVAFKSTRPFLDGTAGEDTRLDLEPIRGLLARTRQF
                     TDCCIASLTPSGNEWKLIRNDLDVTGKKVVLILDFTDGKEIKRFTVSAEAE*"
     gene            2002..2694
                     /locus_tag="S2_005_002_R2_scaffold_27_prodigal-single_4"
     CDS             2002..2694
                     /product="hypothetical protein"
                     /codon_start=1
                     /transl_table=11
                     /translation="MEDIIRLARYISSLNFSSVRNAELACSLPDLGTPVTYLNIDGEE
                     DILDVAELRFLLRDKLRELAPYRINFEVDEWKQKPNTLRIMADVIGPEQHPAPYAVLL
                     VTFQHGKYETEFKRVEHDDYSHSDAMWPFQYPAINDDVVRLIELAKNKSIEWHINLED
                     IDQTFLREVKSMFVGFGFTCDDGVVLDMKEYPNMDTKEAFHAKRDESRILVMIDRRRS
                     VMQNHRFVVYMK*"
     gene            complement(2741..3772)
                     /locus_tag="S2_005_002_R2_scaffold_27_prodigal-single_5"
     CDS             complement(2741..3772)
                     /product="Putative phage baseplate assembly protein n=1
                     Tax=Pseudomonas phage OBP RepID=G9IA38_9CAUD"
                     /codon_start=1
                     /transl_table=11
                     /translation="MAADASKNKTSGSDLQPDDSKSSFRLYALGTVAEDLPMKSLDED
                     PDQTLEVFLDEIFSMADGKIGAKGQTNEIKGTDSQGREYQSKAATTSSVPCIWLPFGT
                     NRLTAPCVRKGMRVLIWRTSDEQQLYWEPKGGDDYLMSQERVIHTWQANPNLKSNARK
                     VDVNNCWYLEIDTFRNRAVFGTSQQAGEVTRMFIEADLAPGNGFIRVSDDVHENLLML
                     HFVEHMLRYQNKDGTIFDINKEQIHLQCEDSITAIAKNKIHLNTKLLEIVAQQLVGKI
                     SGTTLWKCPMTTFTGSVSFTGEDGNTVELSGNFRHKQGTWTSPSGTNVYAHDHGGVQH
                     GNDRTDPFK*"
                     /db_xref="UniRef100_G9IA38"
                     /db_xref="W6ARU3_9CAUD"
                     /db_xref="G9IA38_9CAUD"
     gene            3840..6299
                     /locus_tag="S2_005_002_R2_scaffold_27_prodigal-single_6"
     CDS             3840..6299
                     /product="Hypothetical SbcC n=1 Tax=Pseudomonas phage
                     201phi2-1 RepID=B3FJB2_9CAUD"
                     /codon_start=1
                     /transl_table=11
                     /translation="MRCTYFRVRGYNRFDLGHIRELIITPESLIQLVLGTNGAGKSSL
                     LALLLPTVPERGDFDGDGEYEFHCEHRGKNYRLVSRLKAGFKHEFYVDDSDNLNVGGT
                     GPTQWHLINEHFETNDDWNRLMLGYETAYKFTEMAPMKRREWLTKICPVNVEFALQLF
                     QIVKQQVRNLKAINDHSLGKLLVSRTKLEEMMLEYTPEKLQEAINKERVALEGMMGLP
                     LYDSTTDSTALYCMATDARQFIHELITQITRYRGKSTAEETRIRDEIKNELLKARSKL
                     DAQAEELMHLAGILQSVKEAGAEDIASLRKKLEELKVERDACKVDPSTIPADVNPLIA
                     ESDFSAVSDSLQQLMMNWVDTDNTFTVSDAKASFDRVESMERTIRGARNRLADLEQHL
                     EHFSGTPETTCPSCNHRFIVGMQPGQSKADFEARVAKGRKWLEDNVPIYEAEKAKLDL
                     YRQWDRDISVLTDLSRSRPGLKCMWDELFAHGRTNGYGHSALALLSKWETLFSRWAHW
                     EDYNREVLRLERMLEQIGNVDLQPTIERHDRIQANRVELLDTIDKLTGELTKTEGRLN
                     AIMDINDRILRAEEMEEMIKHTSTEYVRYLFTRTVREAMATTIRNINEAEQTLNSMKS
                     DMRLVAELEQTQQETETNLKFAELVMAELSPSNGLIADTLAGPINGFIEYMNGIMEPI
                     WEYDLRVLPCAVDASGLNYRFPIHSEKSIKPRKDIVQASRGQKELINQAFIIAMMHYK
                     GFTDWPLLLDEFASGFDPQHQTNAMDFVRSLVDTQRVSQIWFISHYVINHSSFNTAQA
                     CVLDKSNIILPEKYNEHVQLL*"
                     /db_xref="UniRef100_B3FJB2"
                     /db_xref="A0A0A8J9C5_9CAUD"
                     /db_xref="B3FJB2_9CAUD"
     gene            6315..7142
                     /locus_tag="S2_005_002_R2_scaffold_27_prodigal-single_7"
     CDS             6315..7142
                     /product="hypothetical protein"
                     /codon_start=1
                     /transl_table=11
                     /translation="MAKKLALKKLGNARKHRMSELERSFLSQQPILQQYFNARAAQLA
                     EKYNAEGNACRVKIAVVPTFNEKIYNIVTEVIPAEAKSEADIFRVTRYIRFKEWMDAQ
                     TTIALEQEKPIEEQNLNTLQALLPDNLAHQFVNVTRKEEDGSVTEVQLRQESSFALKW
                     IDERLKALTEEFGRIGEAEHTRLTLGQKQAVPTFIRLHHDAEVGPKVVALRRRGPVGV
                     GKTEVIREVGDLLSYGIEKDEDRFENRNVYEQAEIKRFIQPLFDNSFPWTIIDLGLK*"
     gene            7139..7762
                     /locus_tag="S2_005_002_R2_scaffold_27_prodigal-single_8"
     CDS             7139..7762
                     /product="Putative uncharacterized protein 159 n=1 Tax
                     =Pseudomonas phage PhiPA3 RepID=F8SK32_9CAUD"
                     /codon_start=1
                     /transl_table=11
                     /translation="VIPSEYCYRVLAIDPGTDTLGSAVLDVDVRVGDVEVPYAGTWHA
                     ARRFDPDSDAAYTYGSRLARIREHQDSLVRLLEEHKPHAVACETPFIGRFAQSGMALS
                     ELFGALQLTVLEWSPNCGFLGVDNRSAKTAVGIKTKKVQKEDVRNCVYNLIDLQCING
                     IDLKHLDEHSIDAIAVGYYAAGLLREEWRTLDAHRRTSDDYSLEPRG*"
                     /db_xref="UniRef100_F8SK32"
                     /db_xref="F8SK32_9CAUD"
     gene            7734..8225
                     /locus_tag="S2_005_002_R2_scaffold_27_prodigal-single_9"
     CDS             7734..8225
                     /product="hypothetical protein"
                     /codon_start=1
                     /transl_table=11
                     /translation="MITVWNQEGKTITPLIKAPVEKTEDGLYHIPLMKVPKQGNYDVY
                     EYEDFLGERLNAGKVPVYPEKPHFNRETLKFEVSPDVVGGWIVGYDIIDEIVWVKILP
                     NGPKKESLLMLLDSDVWLDVSVPYIARCDSGVKPNHIVEWSNLVFIKMADPQAIRELI
                     SGV*"
     gene            8228..8875
                     /locus_tag="S2_005_002_R2_scaffold_27_prodigal-single_10"
     CDS             8228..8875
                     /product="dTMP kinase {ECO:0000256|SAAS:SAAS00031932}; EC
                     =2.7.4.9 {ECO:0000256|SAAS:SAAS00031932};;  TaxID=263358
                     species="Bacteria; Actinobacteria; Micromonosporales;
                     Micromonosporaceae; Verrucosispora.;"
                     source="Verrucosispora maris (strain AB-18-032).;""
                     /codon_start=1
                     /transl_table=11
                     /translation="MWQHGVPYVVIEGRDYAGKSSVISELVSRLTRPVQVVREPGGTS
                     FGETIRSIVLEQQTEETRLSMTEELTLMMAQRSYLHRKVITPALQEGKMIISDRGEAT
                     TYAYQVNHHNDNSFMSLHDDMDLRTPDIFFYLDVSYDQYLKRKAGRGVQHQFHDVMDR
                     KLFEYRGRRYEEYMQRMLSPAKRFVFGPQENRSSAEIAEIIIKVINAGFSAFGEK*"
                     /db_xref="F4FDN9_VERMA"
                     /db_xref="gwf2_scaffold_4816_6"
                     /db_xref="pma:Pro_0152"
                     /db_xref="2.7.4.9"
     gene            complement(8944..9402)
                     /locus_tag="S2_005_002_R2_scaffold_27_prodigal-single_11"
     CDS             complement(8944..9402)
                     /product="hypothetical protein"
                     /codon_start=1
                     /transl_table=11
                     /translation="MNAAETFVHHLGIYSRTTGVAIGLDNDKQNARRIKLLQQQGYQI
                     TSRGGAFFILACNHLAEHPSMEGVPDKDIIAFGKAIAEVFIDNKHGRATNLDTAINTA
                     INSKRVFNPTKQPIAVKLGQELIEADMRNTHRRVLTDTLANRILEKRDLF*"
     gene            complement(9423..9707)
                     /locus_tag="S2_005_002_R2_scaffold_27_prodigal-single_12"
     CDS             complement(9423..9707)
                     /product="hypothetical protein"
                     /codon_start=1
                     /transl_table=11
                     /translation="MRLHYLGEKDIGSFIDEDTNMPFIFLFVLYLVVMFAVAHYIPGI
                     HKAAKREIARGTNKFAVYGFVVTVYGALAVMFMPLLVVIPLGWIVKRAAR*"
     gene            complement(9773..10669)
                     /locus_tag="S2_005_002_R2_scaffold_27_prodigal-single_13"
     CDS             complement(9773..10669)
                     /product="hypothetical protein"
                     /codon_start=1
                     /transl_table=11
                     /translation="MGAISLTPKLPWQLLIDEINALNTETGANFGVNDLTYVIKSKDN
                     AAGTAVLTLSPASGTAYFNDRDVNYHRLDLAKWFKNVAVRVYTDQELTYFDAIKLIGE
                     RYGMVTGTNEYFLDPLKDFSDEVMATQIKFDDSGIQTISVTAKDDSLAWYGTLEFQVY
                     NRALDLANIIKVTDLGLLKYVDDGDGSKTAARLVTYPVDLSAYGADLSAAVTTAPLDG
                     ELVDEVVAAIVTATGISTAIATDLAAQLKLAKPTYVGTSAASTDSRVNPAFSNVVVVP
                     LTATANIYGTAVLGFTLHHAPF*"
     gene            10807..11322
                     /locus_tag="S2_005_002_R2_scaffold_27_prodigal-single_14"
     CDS             10807..11322
                     /product="hypothetical protein"
                     /codon_start=1
                     /transl_table=11
                     /translation="MALDFSKKSDVLFLDLVNTKATRALAANEVTIGAPGAGTAGGKN
                     TTVHLTAVADAVNLKGEADFHFDRLDLTALFAGHTLSVEVVDGIDSALEIAAVLNAKF
                     GLNISELDIEDIAIDVPNEPASITLTALASSLVYTGSVEVALTYPKDDLNTLMGDGVA
                     EGFEQPTLTEA*"
     gene            complement(11577..12215)
                     /locus_tag="S2_005_002_R2_scaffold_27_prodigal-single_15"
     CDS             complement(11577..12215)
                     /product="Putative lytic transglycosylase {ECO:0000313
                     |EMBL:AGS81928.1}; EC=3.2.1.17
                     {ECO:0000313|EMBL:AGS81928.1};;  TaxID=1335230
                     species="Viruses; dsDNA viruses, no RNA stage;
                     Caudovirales; Myoviridae.;" source="Pseudomonas phage
                     PaBG.;""
                     /codon_start=1
                     /transl_table=11
                     /translation="MAKQIKLSDFNWKFVIQDKTAVEAGYVKDPRDSGGETNHGITKA
                     LAEQYTTTLKAKFGWDGTMRNLTEEMAYYLYKTHFWDKMRLDDVLKRSAFLADRLFDF
                     GINAGKAAPVTRLQRILNVMNNGGTYYKDIVADGAMGPGTLGALDAYIAKRGKEGIDI
                     LIDQMFNMQGAYYVELAERREKDEAFVYGWSGRVRRERRRYEAIELNGVSVE*"
                     /db_xref="S5WB21_9CAUD"
                     /db_xref="UniRef100_S5WB21"
                     /db_xref="ear:ST548_p5219"
                     /db_xref="3.2.1.17"
     gene            complement(12232..14826)
                     /locus_tag="S2_005_002_R2_scaffold_27_prodigal-single_16"
     CDS             complement(12232..14826)
                     /product="hypothetical protein"
                     /codon_start=1
                     /transl_table=11
                     /translation="MNKLGELAIAVKNRIASRSNPTGLVAADLNAYSAAEMKTKYDTL
                     IPIDSLGVSQVGDQSYFPLAIDGAADGAIGISNFRNYAIMREANGDFVGLRTSTNAIK
                     RGIYYAIARADANAAITGVTPSSRQYVPGLPAGWEPLTTFGASNDVMWGVALNTTTGA
                     MKVYIAKLSGTFDQKQHKASLVDGALDATTGTHFSTCALVGNTAYIMNFGGNASQLIA
                     DLYTVDITNIGNGTTLTSVKVTDIASTTVNGSTVTDNMLVLARPWITNAQPSQLAGMM
                     FPRRIKLLTTQQGNVIRTLVEISWYTATVNGLTRDGLMIYCLTYDTATKRCTMNSGAS
                     PITFTVEATGHVKLTGTSSKCTVDADFWEGYTRTGAGNNTVNAIITADGVVGVMWNDN
                     NSIPYMASYKLAQFTGDPFTELLKLTPQGNQPAFQARPVLDREVGPVTASGHVGFLSN
                     TRVTFTKNDPENPGRKFYGYADNTWNLTYRYKSDLIDVLGFPPTGQSKVISDISTMKS
                     FMACIVGSSTADLAGGVLSTTNLSRRALVDPDTLLDMETSPVVSVTQAELDRIATACL
                     SSYNGDAKQTSYDKKFTQLIIPPDYSIPALAIVYGVNQTNLVLNWIVYEINPPTRTGN
                     ITAGSMIKVANGAVGNVRDITPSQHTLQHATYMKTEDGWLITVQPNCACNWVGNTGWF
                     QFIFGRYNSGVWGYAARIESYSYYSEGGYNYAIHPYWGIGYCDLSVSTKLGNAGQVFN
                     VLGNSVAALIAGTVTAQYMVLSAIAAAGYNLYVNEPITVLMAGVNYTLPISKLNLQDI
                     IADPSNSTWYLSVNKDGNGVKLAASKTMQANNPNSLINIGTCVTGATQIQTLSLNKTT
                     MLGNNVVA*"
     gene            complement(14823..15287)
                     /locus_tag="S2_005_002_R2_scaffold_27_prodigal-single_17"
     CDS             complement(14823..15287)
                     /product="hypothetical protein"
                     /codon_start=1
                     /transl_table=11
                     /translation="MKLLSALIQEWLAFAGLKNPHNVTLTQANVLSKTEVDTALSAKC
                     KGRLLPIMYFCRATALPTPTYSAGKLTLPAAIASYNGFDKTVPALTVAIAEDADIYLA
                     VDPNMNFSYVVGAITTSNYWNYVKIGKYVQSTTKATLQKATKVATTVIEGAA*"
     gene            complement(15291..15803)
                     /locus_tag="S2_005_002_R2_scaffold_27_prodigal-single_18"
     CDS             complement(15291..15803)
                     /product="hypothetical protein"
                     /codon_start=1
                     /transl_table=11
                     /translation="MASLFTQVHQSFMAWKSRRDNPNQVTAEQLGAETKTTTNANLNN
                     YSPKNVLPISYAGDCLDIRSPNLPLGIYEGSVFFVGAFPAMFAGIDVTVYQRTVNLAL
                     TATDFKGKTGYLYLEYTGTTVNWVYKANMGVDTGTSFRVGTVTCDANGTITAISVKKT
                     FLLGTTRMMG*"
     gene            complement(15877..16470)
                     /locus_tag="S2_005_002_R2_scaffold_27_prodigal-single_19"
     CDS             complement(15877..16470)
                     /product="Uncharacterized protein n=1 Tax=Escherichia coli
                     STEC_DG131-3 RepID=G2AGH2_ECOLX"
                     /codon_start=1
                     /transl_table=11
                     /translation="MKKIHLRNITRYEPTILHAGEGLYLRDEKGRDWYEWRGYFQPDT
                     TKVLYDPSTDNLVVSLTKEHGFLNPEGCSIIEIDDSEVPAEFAEDGTWSFIDGKLTQL
                     PEIKAEVLRGVRNALLDATDILLQPFYTLKDESLTAEQLDLISNTRTRLKRLPTQTGF
                     PDTTFELSEFFVELAVRHGFQPKWFERTANFCPIIVK*"
                     /db_xref="UniRef100_G2AGH2"
                     /db_xref="G2AGH2_ECOLX"
     gene            complement(16486..18369)
                     /locus_tag="S2_005_002_R2_scaffold_27_prodigal-single_20"
     CDS             complement(16486..18369)
                     /product="Virion structural protein n=1 Tax=Pseudomonas
                     phage 201phi2-1 RepID=B3FJ82_9CAUD"
                     /codon_start=1
                     /transl_table=11
                     /translation="MTPQVLKYPEDWSGTLPSNRITGETHSVPRLKNKCFALNGGPFF
                     TESLVITVATTGKVLVRNVDYKPIFLYQDASIYAGQEICAAIAIINDAVSGDLNVEYS
                     ILGGVYVSLVDALYQAIEALQLDDRPIDWEDIKNKPELYPPEPHIHHVSALYGTEHIC
                     MAIYALKQAILQGNSVEMELVWAAIDDANAQRIAGDKTLTDLHYSHSNRLDNPHQTTK
                     AQVGLGSVQNFGLATQAPAEAGLVNNLYMTPLSVAWAIKVQAGALVDAHANRTDNPHK
                     VTKAQVNLALVENFAIATDAEAKAVAVQNKYMTPYAVGLAITQNALIPLNAHIARVDN
                     PHATTKAQVGLGSVENFGIATDAEAKAAGAQNKYMTPYHVGLAIQQLAILPLNAHIND
                     FDNPHNVTKAQVGLGSVNNFGLATDTEAKAASVQNKYMTPYHVGLAITQLALNPLNAH
                     TARTDNPHGVTKAQVGLGSVDNFATATAAQANAGAANNVFMTPATTRGAITTFAQPLV
                     DAHANRRDNPHGVTVAQIGAVPTYRAVNGKQLTGDIWLGAGDVGAMTMAQGDARYMMK
                     NSGQAMILLGGKQDFSERRGNERVYGGVVTAWADFGGSSYHVYWRTLNYWNGSSWVLT
                     AVS*"
                     /db_xref="UniRef100_B3FJ82"
                     /db_xref="W8CZP9_9CAUD"
                     /db_xref="bcl:ABC1344"
                     /db_xref="B3FJ82_9CAUD"
     gene            complement(18394..20790)
                     /locus_tag="S2_005_002_R2_scaffold_27_prodigal-single_21"
     CDS             complement(18394..20790)
                     /product="Virion structural protein n=1 Tax=Pseudomonas
                     phage 201phi2-1 RepID=B3FJ78_9CAUD"
                     /codon_start=1
                     /transl_table=11
                     /translation="MADEIVRLPYNPQGNLAAARISEEPITVRPSTGEGFNFYVPKYA
                     PYFRNGFKLYNPDTNAYLVEGVDYLHTHAFNSMSQLVGLEIFGSIMFIDRTFSGNLQV
                     SYYSLGGEFTLNAQQMLELLANNLLNPRETYWERVANTPEVFPPISHQHNIATDTMTW
                     DDVVTAIKSLKDPLAQGLNMAMQAVKTHERRQDNPHLTTKAQVGLGNVLNYAAAKESD
                     LDSLGQNLYMTLEMTRKMIANLGGDSAAAHISNRNNPHVVTKAQVGLGLVDNFATASD
                     DEMVAGTATNLFATPAGVMAAVRANATSGLTTHLEDKNNPHGVTKAQVGLSNVNNYGL
                     ATDAEAKAGTVQNKYMTPYAVSLAITALAVPLINAHIADINNPHQTTKAQVGLALVDN
                     FATATNAQMVSGTANNLFATPQGVMAAIRANAIGGLQSHLDDVGNPHMVTAQQVGLGN
                     VANYGVATTAEAQNGTSDVKYMTPSKVKDAITALGAVKNHTHTADQVGALPITGGIMQ
                     GPITITSIASGDGGISLDGSDGSGSIRALTVGTLQANTYIRSAGQIRTTSGGIRVDAG
                     GIDVYGGNVNVLAGTLKVGAAASNPSTYDAAGDIIGTAWVNTIDGAAATGKLSNYFTA
                     FKNDLMLYLNGDFKQSIIDAVDDVSGLAAKAVEDIITTCIDNTLTANTNTGDSRPFVL
                     GITQPFPGVFKADDFKAVLIDPEIDSAASSFEAYPESIAVGGVTNLTLLLKNTDGGPL
                     RGQTVVFVSTSGTVSATTEEGDGVYTATVTGTAKATATITVKVNGTTVAGLSDTVVIA
                     *"
                     /db_xref="UniRef100_B3FJ78"
                     /db_xref="W8D001_9CAUD"
                     /db_xref="ypf:BZ19_2774"
                     /db_xref="B3FJ78_9CAUD"
     gene            complement(20742..20831)
                     /locus_tag="S2_005_002_R2_scaffold_27_prodigal-single_22"
     CDS             complement(20742..20831)
                     /product="hypothetical protein"
                     /codon_start=1
                     /transl_table=11
                     /translation="MSGLSITQKQKGATWLMKSFVFRITRRGI*"
     gene            20895..22154
                     /locus_tag="S2_005_002_R2_scaffold_27_prodigal-single_23"
     CDS             20895..22154
                     /product="Virion structural protein {ECO:0000313|EMBL
                     :AGX01916.1};  TaxID=1401669 species="Viruses; dsDNA
                     viruses, no RNA stage; Caudovirales; Siphoviridae.;"
                     source="Erwinia phage PhiEaH1.;""
                     /codon_start=1
                     /transl_table=11
                     /translation="MYTLAKTFAQLNGAGSYWEEIEAGSIPLIDLFDKYRSLRLELLE
                     SFSGEEQIFDLYTLKDELETTTLTLSDWLTSIGNRNLRAVKGTLSLKTSKLYSYDTTI
                     VDFLPRCGNTGYHPSNSIPLDEQTDILLTRPNTDYINVGKHCLFTVGGYFHRHEYGST
                     GVYVVGGNKTTLRSGAQEVGMLDFSRIGEVEIFPMKEDYLMAPTTMLPYRESIYMKLP
                     KPKTDDVTIAFVFGGYLHLLDNIFTLLSDDAAALNLQAMNLHSRFFRSRLYLDLTALE
                     ATVDLYDQSSDLLPRILMTDAALKAWVLHENSFFVYIKANSLQVTEETLPRPSTPGRY
                     FLGRNPEGVIKMDFGEMPAFIQTKEPPIWLLSTMWEERTNMLYETTNFKDSRYIVMND
                     TPYLHRTHDPSLATLMQVHRIELVETK*"
                     /db_xref="W8CZQ0_9CAUD"
     gene            complement(22203..23123)
                     /locus_tag="S2_005_002_R2_scaffold_27_prodigal-single_24"
     CDS             complement(22203..23123)
                     /product="hypothetical protein"
                     /codon_start=1
                     /transl_table=11
                     /translation="MQYSEILGLNPQRILFELVKRHSTFEQRGIGLDKLVIGPSSETT
                     AHSKNTLLVVSPSPGSGLVNPVTVYYNRLDFSKLSVYQGSTQRWPLYVDNADNVLRVS
                     DLLGLIAETYGIVLNPTDIIDVVIDKDTYPYRCEVVPTANNQVWVGVLPIILMVGSND
                     LNVLIRNNVLESLSYTSDDTSRVQGPLVSYGWFVKSGELMDGVALPADGKVLTVGDAY
                     AQKLVAAMNRAGLGLYGELQNAGPEDTWMLSDTASKLNIADAVVVSDPAKISALPFAL
                     RTDASRTVVLQLSDKSRLIGGCITLYEPSA*"
     gene            complement(23140..24024)
                     /locus_tag="S2_005_002_R2_scaffold_27_prodigal-single_25"
     CDS             complement(23140..24024)
                     /product="Virion structural protein n=1 Tax=Pseudomonas
                     phage 201phi2-1 RepID=B3FJ86_9CAUD"
                     /codon_start=1
                     /transl_table=11
                     /translation="MASTPIRPTDRIVRTIIGGKVQTNLTLGLPHDWDDHSTLNEKLG
                     INNGVLPEGNPAVRYICIGINGHDMVTNANGIRATYPIAHKASDLSPWIIKPFVMRDI
                     GNDLTADERARFGLRRIETLEGGVKKICYYGRRIDFANVSRSMRLTKYVAGQPTTTAW
                     APSGANLNPTREILPNQGTIVATGEYYDYSCKVSLSWTPWDINEYLNVCKLTEGGEEF
                     AVISEIGLVSAADSVRRADDGKGQQFDMNEIIGAQVTDLISTYHNLYTTNDTLTLKYD
                     LGALEARKAGPTGSEIIP*"
                     /db_xref="UniRef100_B3FJ86"
                     /db_xref="B3FJ86_9CAUD"
     gene            complement(24044..24895)
                     /locus_tag="S2_005_002_R2_scaffold_27_prodigal-single_26"
     CDS             complement(24044..24895)
                     /product="hypothetical protein"
                     /codon_start=1
                     /transl_table=11
                     /translation="MVMKLINRYPDDLIAELVIKANPEFTFDFTGISIGDVAENSNTS
                     YIANTRAKLSPKVGVEPPKYRETSFIWYDRIVLGEFFRGMVPELLIDSSVKTTADLIP
                     LIQATYGIVIPMGTFVDAPIVRGDVYPYPHDVQMKSDAVAWMGVGTFYLRDSAIDIVS
                     MVENPVLDGLYFPFFTSNRIQGLMYSYNIDCSAIRTQLSALQVGDTVGTLAADFSNVA
                     PTPWANNGMESENNLYAAKVLASDTTKALIEEGYPVNPKYAYAVVVKLDTLYCSNYGG
                     VLLFQYN*"
     gene            complement(24899..25855)
                     /locus_tag="S2_005_002_R2_scaffold_27_prodigal-single_27"
     CDS             complement(24899..25855)
                     /product="hypothetical protein"
                     /codon_start=1
                     /transl_table=11
                     /translation="VVDTVNTADVTDIYQVDVSLPSQDLVYGLINHDNPPGEGEQILT
                     PELMVLGTPQNNQTAFDRNTQIAATATARLTELEDYQGTAILAYDRINIGTYLRNVSP
                     ISIDMPEATMMRELWPTIKEMFGLGIVESEIINDDLNWDTVNGQLLKIAPGSLAWTGS
                     VRILMKARVPNLNDIVARKQCDGLRFQGIGTQTSGEVYSYGRDTSNVVDFLEMLVTGT
                     TISDITVADMLSEITGDKWQMDQAPLPFNVFNAWVTFNGQLGGNIPKRAGFTHGIEIA
                     IDSNYCLSVGGPLIFYYNLSDDASRASLLGTTPADQTNRGED*"
     gene            complement(25923..28352)
                     /locus_tag="S2_005_002_R2_scaffold_27_prodigal-single_28"
     CDS             complement(25923..28352)
                     /product="Virion structural protein n=1 Tax=Pseudomonas
                     phage PhiPA3 RepID=F8SK20_9CAUD"
                     /codon_start=1
                     /transl_table=11
                     /translation="VSSTDYQLFDQSVRRLADTLILKSEVSAQRLNMRVEEDALMPVS
                     SNPRTWLYYLNLSGEYHPTQTPMTVTSLDTLEEIAFTKENMLRHRLTARAYAYGSDYF
                     NQLLEQYPDQRMLILGILNPIDIDKAINARNHEILWYDTNEVEGREINLIPLLQKQID
                     DFFRRWEHVAYETSDLLYWPAIYGLLFLGMPQMIKGIRWENCHTNYAHSFHIWSFLAG
                     HQGLDRYRRFMTEKQVLWFYRNIMYIERNMGQTKNFDDLIQYLLTDRGIPIGNFTVRQ
                     DSTDLPNQLTPTPYMERTPMNLQEQIGFTRTRRGLDFVMQQQFPMAKDNEAFYRDELD
                     TANELVKMSDKSSLSSKVLESEVEDLTDSELYARYDFLWNEWIHLSAIGYYQAKLSTT
                     NPADGAILTMDMKEAFRLCLYMLNRAMGMEMVEVPHMQANHVRVLTPPTFERLRGITD
                     DKLIADNLIEWCLDKQVEMKPAVSTEEFRNLVNDIYEGWRRHHQMYTLQEHYQARGMA
                     VAIVENFYMDVGVDFGEGELYKQWFLDKDWNFDSLNEDECAILAIDIFNKATAQDLED
                     VTSLKDIQAGMLSLMKTLSSYTIHIIQTINTDPIKPIEWAAVRLGSKTQSETEHHFFM
                     YAQGKVKETFNSAVEVIKLLRDANPLSNWRENAVETLQATPLPTWTDESGYCNTQYVW
                     FSQQYWSQVTISEFRDRVGHADLKGLWVPPFPGRPKMDFAYRLNVSGDTEKELNGLWV
                     TPIKNFGSRFKNPLNGLWVRPHIKEFTRRFGTGELNGLYPVEFKPFWMRVDAKEGGEL
                     NGLETLPVPFG*"
                     /db_xref="UniRef100_F8SK20"
                     /db_xref="W6ARD9_9CAUD"
                     /db_xref="F8SK20_9CAUD"
     gene            28380..31277
                     /locus_tag="S2_005_002_R2_scaffold_27_prodigal-single_29"
     CDS             28380..31277
                     /product="Virion structural protein n=1 Tax=uncultured
                     bacterium RepID=K2D7Y6_9BACT"
                     /codon_start=1
                     /transl_table=11
                     /translation="MSDKNLGRVGLERQLGADDVARAMMNKFVPPAPQTRLYNTREAG
                     DSGNKFGLVVPDQMTMNTVTRATAANIEDNKNILELFPELKRVMQIYVAALSNPTDLK
                     TVDLFFESEDFPGRISEIVGPMADSLREHFKNIYNIKKLIPRILEETLFTKGSYNFIV
                     LPESTLDRAINGSGALKLESFGMKNGHFDSWGLLGNDARTRQAQGKADHVSFEDFFKE
                     QVPEAYDPTIRLDKITFTNTLQRDEEGKHPTADIAIPDVVAFIDNPDILRVPAAMKKV
                     SAQRVSNALRRNTFGMDAYVAEAAADTSTVDRNQLTKEQVQEIHNKVSVNRAYKTDPV
                     YALATPDTLSRQSVGHPGVMHSPQESLMPVHSPGDPENHVGYLMQIDEFGYPVRLAED
                     SSYYKQLEQRLSKITADISGGQGQSMASEMIGAAKNMQQGTSCNGADMSAFVTTYESL
                     MQRNFVERITNGYFASAVEIGASREFYLSMLARALAHKQTRVLFIPRELVTYIAFDYN
                     KYGIGKSLLEATKMISSQRAMLMVQEMMAKIKSSINYTTLTVTLDENDRDPVDTIEQA
                     LHSFARVYQSGFPLGETNPMDIVNAYERNSIKLRVDGNNEAFPKLGTEVDVQQRNYAP
                     PADDLSERMRRDHFMALGLSPEVVDTSYQSEFAASVISANALQEKQFSTLREEFCEGL
                     TDHVRKYTTYSPILQTMLRNIVRMNMKVISEAHLKQLFGSDLENGIIRNVNQYQQVED
                     VSGEIDLDITKEEVQNMVADAYVGRFLASLRVKLPEGNARRLEEQQQEYSRYKEAISA
                     QLDDFLTPDYVLGLEGVDGETLQIIRACIIGYAMRAWAKENNYLQEMADLFSLDDKLN
                     PVQDWAKASRDHLEAMGKCMGDFGIHIKDVAKSLEVKMGAYASDATVQGDGSVGTTTD
                     TETDTDSGMDDLGLGDLNADETTTEETTDTETGEETTEGDVDAENVDDTQP*"
                     /db_xref="UniRef100_K2D7Y6"
                     /db_xref="W6ART0_9CAUD"
                     /db_xref="K2D7Y6_9BACT"
     gene            complement(31364..31696)
                     /locus_tag="S2_005_002_R2_scaffold_27_prodigal-single_30"
     CDS             complement(31364..31696)
                     /product="hypothetical protein"
                     /codon_start=1
                     /transl_table=11
                     /translation="MSSAPNPKPDNGTNLVAGGQPVPKYDRMKLALALEAVAEVKGMT
                     FANRLALYEDLLELQATLRAVYTPSLDIIKKSIVPPHVTWSHFARDLLRLEAALASDT
                     MWLQKRPR*"
     gene            complement(31777..34092)
                     /locus_tag="S2_005_002_R2_scaffold_27_prodigal-single_31"
     CDS             complement(31777..34092)
                     /product="hypothetical protein"
                     /codon_start=1
                     /transl_table=11
                     /translation="MSFYDRWNNGAVNNQGGFMGNQLQDLGQRTGAILRNQLQATLTE
                     QCASNAAAMHIYNECRTNGARFESLYEAAMWTLHFMINTGKVDSNSSNEMIISDVCLQ
                     AVLTRQIKLLDRDEQLRLTVANTTNDIFQNFVKIRPHLLGLAQQVGQWTAQMQANGMS
                     YSGYVGGNAAQPQHQQAQQYSEPQRLRPLGSNNAGWGQGVAGTEEIFRQNNAPHQSRQ
                     AVELASKFDYDEDDVIDINPTPAPTPRRQAQPQPQQRRQEPVDTGMQDLYNMAERFAV
                     EDEDPMWDPLNVEVEEPAAPTQQSAPYSHDAEKYGPVVRHDEYIQIRNKATKFNRDQP
                     WPILYDPTQFARRAYVDKTGLLHETIVPLSTLTDKEMDYTQLETDPEARRQAELNQLQ
                     LGALAEREPLVVSTTQPAPADVAVSVGEDRDVELVIVKELMNSTSEEHAEGRASAVAI
                     AQTEKDINQNDAIAYASIITKHLGVYSDIDSFREFLEAFDVSTMGRDVMPAIAKMLMD
                     WKGRVPERIWYAIDRAATAEVNMWVRRIKPAEYPITIDSFAEDINELISVLQQEGMDK
                     EWLQHSLQQTGTEWLRALKCLHSSPDGIGHYHLRNDIAFMFDRQGYIDASEHHVNKVE
                     AQRIAHHDRIHQELNEDESLTQEEREQRLQAAMKEFIDNERETAISEDASTDVWWMNH
                     SVFMQTVHIALRIPSTVRDLALNQKGFTHASAATNPAIANLLIRTFDAFDDQVVGLRR
                     VTVFLSDGTRLNAIRTNAAQTAQEFLLERVE*"
     gene            complement(34117..35898)
                     /locus_tag="S2_005_002_R2_scaffold_27_prodigal-single_32"
     CDS             complement(34117..35898)
                     /product="Uncharacterized protein {ECO:0000313|EMBL
                     :AHI60152.1};  TaxID=1429768 species="Viruses; dsDNA
                     viruses, no RNA stage; Caudovirales; Myoviridae.;"
                     source="Erwinia phage Ea35-70.;""
                     /codon_start=1
                     /transl_table=11
                     /translation="MDPQLCPRVREVTPKMNSLVARNIVVDKIRDVERYVERLWRNSK
                     DSLPEDLKFQGLRRCTAKEQFRYLCSSGTNKQGTKMVFDLAPSDVFMTMLEFRWYGAL
                     EPGAKYEPGKDYIVLRHPILLPVVGQGGKMQIRGANFIISPVLADPVISYTKDMAFVM
                     LPRDKITVRRLPFHFASNDSFDSFKMHYLSLPWAQMYHIPKPNKLNGDSINHHAETTL
                     GHYLFAKYGVTESFKLFADAECVIGRNLLEKDYPKENWVIYRSSGVVPKGFSTSRTGK
                     SKTGLRYQRPDINIAVKRGGMERLVHGLVGSFIYLVDRYYDRFPVDYDVTEFADDPRH
                     WRTLLGLIIFNNNNGDAKLLRDINNHIHSLDRYVDEIQQKKFKQAGIPCDDIYEFMAY
                     LIDNAAVEMARVDTTSMFGKELMVLDYVMEDIRKNIFKLGFNLITLERSKKQNNRRKM
                     TNDEVLKYIRRQVATEAILSIQAGGDKREKVATSIGFPGDCMLFKVTSHVVLQSQNAG
                     GASLKDESRLINASIPIFGSYLNLPKSEPTGRQKFSSFAPVDENGRLLEDPAVMDDYY
                     ATQEQLKKDVGRFDEEVIELGDNDVNE*"
                     /db_xref="W6ARD6_9CAUD"
     gene            complement(35927..37168)
                     /locus_tag="S2_005_002_R2_scaffold_27_prodigal-single_33"
     CDS             complement(35927..37168)
                     /product="hypothetical protein"
                     /codon_start=1
                     /transl_table=11
                     /translation="MHSNFPIAKTRVQTWRPYTLGSTKEAEEELPDVGYRVEQFNASE
                     HYILLIDPVNSKVVIPPRPQLMAKYNDDDKKGGIKTGYFLTRKVAILREPVSLYTDDI
                     SNVDPEMSKQDNIGSISSFKAFRKRYGKSIERSGVQKFERVGEGRPRRFMENDYLDSM
                     SEAFMLDLEDIEFDRPMYLAASNSVIVKLTGEPTRDEMLLYNHPLALGRVRRRLANPL
                     GAEVDIRYVWRPPFDEAQRVLWINVLGKAVQIRPTAGAVGAPGLTVCLAGEKPFIITP
                     EQLNKDMTAYGVFPTAEAAESWQSPVTRDAAKHKFETEQIDRKTDSAVLTELQNQIKF
                     FREDAEKRAKEHAEELKRQREDFAAEVKARDEETKRQRENEQAERQRKVDIWKAAGTI
                     AGIVLTFGLALVKFVEKIAGK*"
     gene            complement(37370..39595)
                     /locus_tag="S2_005_002_R2_scaffold_27_prodigal-single_34"
     CDS             complement(37370..39595)
                     /product="Putative major capsid protein n=1 Tax
                     =Cronobacter phage CR5 RepID=R4IGP6_9CAUD"
                     /codon_start=1
                     /transl_table=11
                     /translation="MNNSSLIAQQVSATKKFLEGKSFETKHPSMDVALSMESASNVDA
                     EFLGKIVSDLSVGSYIQNVKEAESGALAMLSFEEQTPEEKSRMEAQLFNPGVQQKRAA
                     ALIMLAAGDLVGYAKAATTQRYNSTAGADVKDGDFVMMHADASGVENEGLAMLSFDQR
                     ELMAMLPYSVVFNVKASRLSAMGEELYTTITLAPNQIGYDVSFRRPLVFNHMRRNADG
                     TPADWSKRPLLDGFMYNEVLANETTDLNPIYREDESNAQYFVDKAIVKPTPFDWKGVT
                     YKTSFLAVEQTIDVIGIAESDDILANGYSDNTDALDAQITLTDLLVKITSKASGKTSY
                     VPFDVSGLIYNNFQKSLEGDFRKMNLNFDTHSIQVDENTVDVEGKTAEALQAIIDSKS
                     AAQIQIEVHGSTNVEKGGVKVARASGELYRVVDEDNQEVLRRSDEFKALADDLEFEVI
                     GYKVLVRRNNSNRRERGKHLDFNMKQERYPIAMLAPFSIPRPLDWEENAADLDVLIQA
                     TNVKFDNLMIEKLLSYQKSLKAVATSRFRAFGDIQIEGFGRYLIRPWYEEYKLDLLKS
                     VQGTSTAQRRREVSDAIMNVVREMAYRMYSESGYQPALQLLSSNSNEKPRCVVATDNY
                     IPQFLQTEGDFRSAGITFDFVVKDTPNVLLRDKIFVTLSRGIKNNPDPLTFGMFLYVP
                     ELVSVAQVARNGTQNKETMVQPRCRFVNNCPMLGMIEVLNLRKVYTEAINVPVAIKEK
                     V*"
                     /db_xref="UniRef100_R4IGP6"
                     /db_xref="W6AS43_9CAUD"
                     /db_xref="R4IGP6_9CAUD"
     gene            complement(39728..40333)
                     /locus_tag="S2_005_002_R2_scaffold_27_prodigal-single_35"
     CDS             complement(39728..40333)
                     /product="hypothetical protein"
                     /codon_start=1
                     /transl_table=11
                     /translation="MEELRYIVVPYWLSNVVESNMKADYSALLSLDSMLSILSPNDVG
                     FYLAAQKFDEFASKVPESESAAVHLQALTGGLLAHSYDASVLPAEKQPDVLCRYVAGI
                     DNGYEKLLFSGPRGLGDELPNRDTPIYVEVRPVDECTIALVTGRKVADVEETITDRLS
                     ENYSRVLERLRITMSLRQVSKLPVFQSYCNTRSLYHRLRRV*"
     gene            40370..41980
                     /locus_tag="S2_005_002_R2_scaffold_27_prodigal-single_36"
     CDS             40370..41980
                     /product="DnaB helicase n=1 Tax=Pseudomonas phage
                     201phi2-1 RepID=B3FJ60_9CAUD"
                     /codon_start=1
                     /transl_table=11
                     /translation="MDPKLIVVKIITLLYRNAQLKTPDDTTADYVRSILDKLEPPRSI
                     MSVDKDKEIFDNLSDTVTWMLGQPMEPFDKPQLLQRIRLNCIDDNNLYESIAGGLHDT
                     EDDDYIAKICNLYYSDLRTLNQRQQVFKELSKTYMSLSYGKLPDKEFYEQLGTLRLSL
                     DTIENSSADPMQDACMIDGFIAGSEADAEKVETMFIKAIERNSPMGGFKTGWQGFNKM
                     LGSVGVLRRGTLGLIGAMQHRNKSGVLLKLFTHLALYNKPHFFFPERANKALLMHLST
                     ENEVEENTLQIYKNLKEQETGQYVDLQKIDPREASRYVIRVFNDAGFHLMMQRVDGMS
                     YKKLAQIIDRLERDGYEIMACFIDYLKMFSSEGLDKNGPTGAWIQEIFNKVRNIFSVK
                     KILGMTVHQLSSDAKVRARDGNDEEFVDQMAGMSYWDGCKGIDREIDLEVIIDIVKEP
                     GSKQSWQVFALGKDRQPDNGSTPPKDKHFVMPFQRIGMLPDDVNGPAVYCRKVGGQPM
                     SEGGKGPWNKFDEDEVPNAGALVGDLEL*"
                     /db_xref="UniRef100_B3FJ60"
                     /db_xref="W6ATQ0_9CAUD"
                     /db_xref="B3FJ60_9CAUD"
     gene            41992..42375
                     /locus_tag="S2_005_002_R2_scaffold_27_prodigal-single_37"
     CDS             41992..42375
                     /product="hypothetical protein"
                     /codon_start=1
                     /transl_table=11
                     /translation="MSKTMSSIVNSYKGNVLYELFDKEHYIAGDHLLIRNASSKLVID
                     SDRVLLVVNIVETDDELALAKTGTTVTVDIRTYTCWRFANGVWSSAPLLTNNPYVWGG
                     LVQSPITNKTYRVNNDMTVTLVSKF*"
     gene            42385..43473
                     /locus_tag="S2_005_002_R2_scaffold_27_prodigal-single_38"
     CDS             42385..43473
                     /product="Uncharacterized protein n=1 Tax
                     =Pseudoalteromonas luteoviolacea 2ta16 RepID=V4HQX2_9GAMM"
                     /codon_start=1
                     /transl_table=11
                     /translation="MGKLLSELNNGITKGLLEQHFDFANWSVGKQPTILRVPNGKGGT
                     ELKIKAISIHADMSIVSNDTELLQAKTIRFKDVFDKWKRVSIKSGNPHAVPAEEDAWT
                     YDAASDSVTCTINSASTVGFISDGTYDDFTFELELNSVNGDDDSMGIIVAYVEEGSIS
                     HSLLLYRSASTVVPVSQNPAFPFGLAYEGPTAQKYVVGGVVGNLVFPNGTAIPAAGIT
                     TNGGMGGWNIHGPVKIKVVRKATSLTCYTTNKGSDVYDPANSFTVDLTEDARLARFTK
                     PCAIGYMAYSQPSTTYRAIQQPGLGLPIYDSRDGSVWQYVNGAWSKSPSLVDLGLLYP
                     GQMVRSEITSKLFYVNEDLSLSVIGDFA*"
                     /db_xref="UniRef100_V4HQX2"
                     /db_xref="W8CZG3_9CAUD"
                     /db_xref="V4HQX2_9GAMM"
     gene            43473..44654
                     /locus_tag="S2_005_002_R2_scaffold_27_prodigal-single_39"
     CDS             43473..44654
                     /product="Virion structural protein n=1 Tax=Clostridium
                     saccharoperbutylacetonicum N1-4(HMT) RepID=M1MU31_9CLOT"
                     /codon_start=1
                     /transl_table=11
                     /translation="MKTFKEIEAWRNGQMMDVLFDRGNWGVGHHITPQPVTVNGVTDF
                     KLVSQPGLVNVSVVNDDASLAEAKATSFKTIFDTWKRIALIGNNPSMPPYQDTQVGAN
                     QGSMIDELTSWQYDAANDRAISTINSTTVVGFISPGKYDNYTFEVELSSSSGDDDGIG
                     LCVGYKEINGKAYALMLFRAGGSNAIPEGSYQVGPVKPLTLIYQAKIGPLYPQPGPYV
                     NDPESYSVAGVTGKLVFPDGTPIPAAGITTNGLNGGWDLLGPIRLKVVRTPTSITCYS
                     ANKGSTTYDAVNSFTVNLNSDPRLAKFMEPCSIGYIAYSQPEATFKAIQQPGLKLPII
                     DQRDNSLWLWSGTAWVKNTMTAANRPYKPGQIVRSAVNGKSFVANNGNALIQMGKFTP
                     E*"
                     /db_xref="UniRef100_M1MU31"
                     /db_xref="W8CZG3_9CAUD"
                     /db_xref="csr:Cspa_135p00480"
                     /db_xref="M1MU31_9CLOT"
     gene            complement(44721..45062)
                     /locus_tag="S2_005_002_R2_scaffold_27_prodigal-single_40"
     CDS             complement(44721..45062)
                     /product="hypothetical protein"
                     /codon_start=1
                     /transl_table=11
                     /translation="MNTANNIERDALYANITDCRARLLRGMVDNRTLADVIQEVEENT
                     KAVLGLPNAAMMYNPLTEGEGHRLENARLQNPMIDQMVANSWTIVAAKINTLYVKAGF
                     KFRVEEFFTRY*"
     gene            complement(45064..45486)
                     /locus_tag="S2_005_002_R2_scaffold_27_prodigal-single_41"
     CDS             complement(45064..45486)
                     /product="hypothetical protein"
                     /codon_start=1
                     /transl_table=11
                     /translation="MFDVLSVPRASNSSYLGIPTQKTHAIEYHTVSNKKHDITMGFQE
                     NTNKLIPLSGKLDIPLTGVWQLVARDLTEAETYRVTVVVRDNELLEVLDSKGLIWRAE
                     VAIPKKLHEEALHTSGCFEKVQAMRERAKESARDAFWS*"
     gene            complement(45497..46084)
                     /locus_tag="S2_005_002_R2_scaffold_27_prodigal-single_42"
     CDS             complement(45497..46084)
                     /product="hypothetical protein"
                     /codon_start=1
                     /transl_table=11
                     /translation="MNVQLSLQNPGHLSNNNIFNFPHGLEYFDYTVIANVISETVNGL
                     GHDDSNPVDILGLTPVVDETNIIWSNRETDEQADIDGIITIEITDVVVEEDNDIEIEE
                     PEDDTLHMGEDYEDDDSDTRSQAHFMENDEGYESDFDEGDEAIAMAEAEERDDALRRV
                     NELRLNVENDLKSELVGAKLNLEFTAGVLVRWELV*"
     gene            complement(46119..46430)
                     /locus_tag="S2_005_002_R2_scaffold_27_prodigal-single_43"
     CDS             complement(46119..46430)
                     /product="hypothetical protein"
                     /codon_start=1
                     /transl_table=11
                     /translation="MRAVAFILAALLSSTAYADNLFEQTEERSLSVNATVYMTDGDET
                     LICYGAECWLSNGRSLGYRYTVTAQLRDVPTCVAGRGDCPDVYLNDDVATEAAQPLQL
                     N*"
     gene            complement(46509..47849)
                     /locus_tag="S2_005_002_R2_scaffold_27_prodigal-single_44"
     CDS             complement(46509..47849)
                     /product="hypothetical protein"
                     /codon_start=1
                     /transl_table=11
                     /translation="MGINILVRNLAEDKINADYEAVELKKVRKNETFEEHDWGKVLSI
                     YTSKDGSTTHYRVQGIQNSYFRKAKGCNDIIFNDDDNVYARLKAIDYAIPETGVPTKG
                     LAKYWPEDKDMGGIVEIAGYSLLLASGEVIASSGRTTCLDVRVVEDISLLSEGLVNLP
                     VVKFKGDGKWYIINADRSWENKILSDIEYAQRKRASLVVEVGTTRPIMPVVILHDDGI
                     PTPEDAETINKSKPVYDPVVYILDGADASMRNRIKGEGGEGSRLGKIKSAILAEDREG
                     TMWLTLEDAISHEIDHITLRADTTGGGWNLRSDLLRHTRSWTDFEVLYKIEPAKKPES
                     EKVKDASETVIWSAGKPTKAGRTGVYVTALVIPTHMQADHRRVRLEDSVRNHMSMIEQ
                     YIPGLKWEEVEEVRGNFDVVVSGCVITGTAEAKEQLAKQMNGDISVVLVGILPL*"
     gene            complement(47886..49292)
                     /locus_tag="S2_005_002_R2_scaffold_27_prodigal-single_45"
     CDS             complement(47886..49292)
                     /product="hypothetical protein"
                     /codon_start=1
                     /transl_table=11
                     /translation="MARQAKAPGHVTRTTRFITEREHNFDYEVTRLYTVTRPSKAEKD
                     TDTTSHRVVKSIYINESPFNKDNRIYLRLQGHSRYLNIRGGSEAWKELLDNHGEGFLI
                     AAVEEIKYPTPKYGLPSVTNSLPPVTHIATMTAWKQLGADNVVQEKRFSEGGDYYPIE
                     SVRIRDTLGCITLYFKILGDTSVYCVSNPDVSILAAIRGTQLYRNSLVVRFDNIQAIP
                     RAVLYSDGAILPKSVLQGWNKATKVRSVNVVQVAKDRAFTMQQQMDKIDKDQLAYIGR
                     LINVYHSSERGVQGRPDVLIEVDCKQTGPTYLQLSTREITNHLSLFSRISNDAGESLF
                     FVTWRSDEQQAQIAAERDTASVVAETARQERSEDEGYPLWVDKMSKDIGGRLMYVTFS
                     TDSERGVLRNSMDSVSDCIPGMEWHRVLKVYVDGSVLLADGRSASGSIISGKELIRLV
                     ERDDSIDCAIWVGIIAIN*"
     gene            complement(49416..50783)
                     /locus_tag="S2_005_002_R2_scaffold_27_prodigal-single_46"
     CDS             complement(49416..50783)
                     /product="Uncharacterized protein (Fragment) n=1 Tax
                     =uncultured bacterium RepID=K1YBN6_9BACT"
                     /codon_start=1
                     /transl_table=11
                     /translation="MDYQLTPLGRQIGVFAREAVGVSYRLTAELITPVATYPVMMVTQ
                     LHTIRNFEKAVGDEVYIDVKFPPFQYQNDILPYQQQLKLRLIVTAYATLRSKADQVDE
                     TPRAYVYRAVCLSTFDTNLGNSNELSAVEGKRIDLEKTRDIQFQLFDPVLESFMQSET
                     GDNYYGSTVDNILGIEFGKILQGVESDTGFKMRGVDIAKPQNQDPVKLLMIPHGQSAI
                     DLVDTVQNQVGIYTTDVGCYYQSPFMYIYPLYDEERYENAQKVAVFYNYPTDKFPGIE
                     KTWIKRPNFVEIACTRSSVAVDTSNTQQLLGGTGGRFTSASNLSKGMTDTKDGETLIS
                     RTMNNSEYVTNERSDGVKLAKGAGTVTDNRYRELSKTAARRGRTLVMAWEHANIDLLY
                     PNIPSKVLWIEQSQLREAKGGVLQAEATITMAGSSFKEPQWNCHGSVTLWLGPKEKDV
                     IRPLS*"
                     /db_xref="UniRef100_K1YBN6"
                     /db_xref="W6AS34_9CAUD"
                     /db_xref="K1YBN6_9BACT"
     gene            complement(50783..51388)
                     /locus_tag="S2_005_002_R2_scaffold_27_prodigal-single_47"
     CDS             complement(50783..51388)
                     /product="hypothetical protein"
                     /codon_start=1
                     /transl_table=11
                     /translation="MSLAHVKDTPTKRLFERKFEFWIPRKYMVTDYEDQVAGVYASGV
                     PEIDAMQMNEEVPARMNIPSAAELAARGAKMRVGNPDVNAMVIFKMLLEHAEYVKENL
                     QDVNVRAPDLEATQKLEQFTRMIWEVARRRIKDPKEFSQFNHRMAELMTRRRLGLGRR
                     RGEEKEAEAQRQEQLRAIRRSDFEGTEMERLIVRRNQSRRP*"
     gene            complement(51385..52692)
                     /locus_tag="S2_005_002_R2_scaffold_27_prodigal-single_48"
     CDS             complement(51385..52692)
                     /product="PHIKZ099 n=2 Tax=Viruses RepID=Q8SD63_BPDPK"
                     /codon_start=1
                     /transl_table=11
                     /translation="MALSKIPQQEPINPQTPPKARDDLMRSAVVDEQYNSQIGLENYA
                     AGFSVEVEYYEQILDEHDEQASLQLTRDEAGQQYRHIERFPIKLQGGMQPMYDSQTRR
                     FSAQGSFVMPALVMPKIGDMILLSGLDHRVAVYSVTQFIPKNISLAPAYECEVSFQGL
                     LNEERLANLKLKTISEAVYDADQLKHGKHPVLATVAYNRKYDYLRMAWEVTQIYYQEF
                     YNRDINTLLIPGQVVAMYDPWCVRAFNRLWGALEGKTTRRFQMLNCDDGPHADAKSVF
                     ELVLDKNEMMESQLTVEFALVHYKEFFPYPQTGGVRFSGVRGVMWPVHGFQSYYDLKP
                     TPADEPKNPFMTETPVDVVGQQRLYPLVTEDKYYVFTEAFYRKSDNMTVLEGMVRNLI
                     EDKLVNHPELVRLVNAIPYMPPLERYYFTPFILMLLRAGAIEP*"
                     /db_xref="UniRef100_Q8SD63"
                     /db_xref="W6ATP2_9CAUD"
                     /db_xref="Q8SD63_BPDPK"
     gene            complement(52679..54247)
                     /locus_tag="S2_005_002_R2_scaffold_27_prodigal-single_49"
     CDS             complement(52679..54247)
                     /product="Uncharacterized protein {ECO:0000313|EMBL
                     :AGX01944.1};  TaxID=1401669 species="Viruses; dsDNA
                     viruses, no RNA stage; Caudovirales; Siphoviridae.;"
                     source="Erwinia phage PhiEaH1.;""
                     /codon_start=1
                     /transl_table=11
                     /translation="MPKVSQAINDVYATATRPIAFAAIRKIAAICGWDFSKEELIFRG
                     KAVQPQPLADLEYLPNTVNNDVKGPGDGFLSIELQEQPEDQSSVYDTVFKRNALPVFL
                     DKKLGISLVPSYATMTATLTITRRFADQPSAERWWYDMKRLITQEHGAAFIDADYSYI
                     VPVKMLYVLREAHERREKIAGYGETFSEYLRNGFDERASTDTTRKGDNKSVRLVIREK
                     QTEISGFFDFGDVPKPEKVDNAGTFDVNFSYRYTYEVPTHLVARYPVQVHQQTMPENL
                     LNKPDISARDARQVRRGGMAVMYQDRMRSQFIPRMNRYETVFKYPDLDEWTPSIAADS
                     ALPATTLFTALLAVSTDAPKSLVAFEDLAEVGEFHPELQRWFKDHPDWMSTYYKSPLY
                     LEVWKNDVTYNRESWHIDSHGDVVADAELDLRATYRVRLALLNDLSHLQPESLRALCD
                     YPALTTEILLALGSRKEDIPTPNGLGVLGYAPLVEAIRKLPKTAEWFRRKKDIVIPQV
                     MIGTIIGVNRNGVK*"
                     /db_xref="W8D0A0_9CAUD"
     gene            complement(54240..54614)
                     /locus_tag="S2_005_002_R2_scaffold_27_prodigal-single_50"
     CDS             complement(54240..54614)
                     /product="hypothetical protein"
                     /codon_start=1
                     /transl_table=11
                     /translation="MTTTVKAITVPVAEGRPNNTVLTAVDYSNTGHTVYSCTLNPQGA
                     LSRLLSVPVQNAPYALEGSAQGLPLEALYAILKDQLEIEIGTVGEAKKEALTSALGLL
                     NASLDILLGVNAVPEQVGEVNA*"
     gene            complement(54758..58885)
                     /locus_tag="S2_005_002_R2_scaffold_27_prodigal-single_51"
     CDS             complement(54758..58885)
                     /product="GJ12366 n=1 Tax=Drosophila virilis RepID
                     =B4LDW4_DROVI"
                     /codon_start=1
                     /transl_table=11
                     /translation="MRPTLADYMRNNALKMESAELAPVTEIVAPVTIPDGVEERSRDH
                     LILLPSPGVASSVQVGLGEGDAFEPLTEEQIGVSTVDGDATTASAIVVRDRKLAGELR
                     IRYAPVNVAMEDGDKPFVQLGTVVEPGSENKNPYPANAPTEEAAPQVTNQPTIERDRG
                     EMEDKAKIAENAVDQSVAPKVNVTVVEKGAETRQQDNNKVVDANDGNTGERKAEEVAK
                     ETELKGPKEEEETEDNAVNTNGEDPAKASAAVEQEQKNDDAAASTENGNDEGSEENTD
                     AAEAEEEEEEELKQEGYDLTVLIDEAASPLVMEDAEAKTGIVTRVFEGLKKFINRIIL
                     WFKNTVLGGARKKRRKSAAEAAERLVQSLAKAKELRKEAIAEVERTYTVGIAKLSEYS
                     KVMTMLAELATDGQKELEKISTDVFMQGTKGGVDTYLKQLEAWGKKYHTKDLFGPEFS
                     SGMVTDSEKLEEEIRKAFKGDQASGLDRTKLDKAAKEIRDVLKPYTAKLNQFNGVSSI
                     TQQARASVIADNADTAEVRKVARYLTIAYNYVSAGIKIAQIMEDAMKNFVMAAKNTLA
                     REIGKSDDVGRKLRSEGKAPILDENQEQEEELTQLSFQIEADLNVDSTGYVAEDADKK
                     GFFARAWENLVKFINKVKTWLNDKVFSKFGKKKREAELEQAKKLAAAMKAARDLRKES
                     LDNLTKRYTAGIRDLKKYSVLMTQLSTLATEALPEADNLAKEGFMALNGNSGSVEKVD
                     AVNVKFAAWEKKYNISAVFGDGDSAEAKCAALNKELRATFQSESGGSLDMTKLKAAAA
                     EIQSVLLPYTEKLNHSQVGSTTSLKSTLAVSSAMNSGVTSEHARLLLKNISGSLAYII
                     GALTAAQIIETAMKNFVMAALDAIMRNGDDLKTEGFSQPVEIMSAPSDVAPIVIPADK
                     PFLPESLVVTRVTNEDQLVILREDKVRVRTNEAGLGEAIVVVDPALQGQIQANYEAVV
                     SGELPAMESDEDPVVTLDVITDDRDGVEIRVAQMVDGDTEEAIPEELVELRAEGAIAL
                     EAHENCIKGLSSMAYMVDMANSIQFEGDVQAAELVMEGMLDSIKGAMTRLGNWLDKSM
                     KYQKVWDINWNQALAGVQKQIRNARNGTAKADVVKLNRVVRNLTINGAPVTDFRELQR
                     QLAEIAKLGNDAKAHMVAVGNLYEDVRRLIAKHDNVNPDGAAILKEIPALVKKVNLRP
                     WASLVKGERQVSEKSVERVPTSAPFLGDVVVAERQSLNDLTYANPDKALRAMLEKTYV
                     GYRTDWELDRDLTSAEMSVLSPQDMEALLNSLRKASEAWDMYSTIVATGKKMDAFYRS
                     LWSLKQYDRDFLSAYGVIIAADQWAYHPVLDLRFDLAYPMQAVLRLININCAVYK*"
                     /db_xref="UniRef100_B4LDW4"
                     /db_xref="B4LDW4_DROVI"
                     /db_xref="hxa:Halxa_2929"
     gene            complement(58900..60063)
                     /locus_tag="S2_005_002_R2_scaffold_27_prodigal-single_52"
     CDS             complement(58900..60063)
                     /product="hypothetical protein"
                     /codon_start=1
                     /transl_table=11
                     /translation="MSYQTTVLNDVNRHLGYAESIIALRNTLADGEPLTPPQRALIEV
                     QMNMISGEVAGGSAILPALEDASCKDELIMLGLDDLLRKILVMVYETLVKLVKWAAMA
                     ITKLFHRARGLLMHVRDTRREISELRGLDTRIASFNITGQLAQDLSYGVRFSLTYDQI
                     HQAVAKSKGIADVLMNGSYSAVLINLGNELSKSLAAVSSTDPVTILGKVNKSVEKAIS
                     DMGFATKTYGRETTELIGNMSMIVTTPNVSSLDPVTRSREIQTFDIAYETGLHQVKKI
                     AVDTLTVDQLNVMLGNIENGLLLILDYEKQKKADGLLKTAGELQTQLHKTLRDLDHLR
                     STPELNDCMVALSRYMTAYAAWVQDPIDHYARYFLNLNASLLQICRLSMRQYA*"
     gene            complement(60075..61436)
                     /locus_tag="S2_005_002_R2_scaffold_27_prodigal-single_53"
     CDS             complement(60075..61436)
                     /product="hypothetical protein"
                     /codon_start=1
                     /transl_table=11
                     /translation="MSRMKLFDTSLSESTSRMDFDVVMESAENTMTEFAELAKQNEQL
                     VIVDIPEDDVVDAQLDADVNGIEDSLEVTRVGINAVNALNDTRLIISPEIRQSTRQDI
                     ALVRQVATTAAAGMGIDPSELLPENMDNTVGQPMSLNMEGFKSKAIAAIAAIWRFIQN
                     IYDFALGILKMNFNRVKIRYARFIPMVKKLDAVYKKEAGGAKLENLGGTNIELLSPEG
                     GYPQSREQINDMIENMRINMQILTTLTDSQTTTLFQSNMSVGLDRVKARHSDLRKTIE
                     SCIKVITTGETKSEGANLYKPNPVAGGRLVIANGLATRSSMASDVLGATQLDWTVEPF
                     KLEGMVCPILDGSDLQAVAVSFLNVWGKYVTPSSLVNAINVLRIEQRESEAEAKAYQA
                     LLTQTEDETVIAYITEIVAMRRALVTYRFSAFAQFSRTAIDLLDGMHNYVERSVAYYK
                     TQK*"
     gene            complement(61549..61845)
                     /locus_tag="S2_005_002_R2_scaffold_27_prodigal-single_54"
     CDS             complement(61549..61845)
                     /product="Uncharacterized protein n=1 Tax=Thalassolituus
                     oleivorans MIL-1 RepID=M5DWN7_9GAMM"
                     /codon_start=1
                     /transl_table=11
                     /translation="MRAALTAVLDYNKLSPSACTAVVEQAEKEAPSGFYVKYEETTLS
                     GKMNLNKADWDAEYYSTQSAYCTMNFSKERVHHLLAVRNYLMENKVGGFIYAGN*"
                     /db_xref="UniRef100_M5DWN7"
                     /db_xref="tol:TOL_3329"
                     /db_xref="M5DWN7_9GAMM"
     gene            complement(61899..63284)
                     /locus_tag="S2_005_002_R2_scaffold_27_prodigal-single_55"
     CDS             complement(61899..63284)
                     /product="hypothetical protein"
                     /codon_start=1
                     /transl_table=11
                     /translation="MGPRIKLFQTERQEAPKTIHMVLEDMQSAMLEIEASAAENPNIA
                     PVATPQEEALLEVVISREEQELEAIGEVVDSSLPAIGALEDTAYVIAPTITEARASDI
                     ALVRQIAVTASDSLGLPPEDLLKDVDSAVIGQPLVLEGFKEKAILAARAVWNAILNAL
                     DRAWTLFQSSFRRTAGRLKKLNGVISDISSSKPKGTIKTTASMKALTTDGSMTSDDVE
                     MACRVFITYYRLATTQMNMTQQMYTKVVSVISRVKTASEIPAAFNSAAQDIVGIYSDP
                     DYGGKLFSIEGDDLVAKHVLNGSRLKFTKLGAAVKAMAADGLASASEFSSVQLVSDAE
                     DIKLVDSVEYDADDFTTVAASIGTIIKDYNPNQINHLNGIVRKSKRDVQTMSDKVLND
                     WVSLIDKAPTEEQAALRPYVAAVSQLINKQAHLSTQLYTKAVSTLDTIITAGTQLLEQ
                     GVSAKKDTPKE*"
     gene            complement(63411..64760)
                     /locus_tag="S2_005_002_R2_scaffold_27_prodigal-single_56"
     CDS             complement(63411..64760)
                     /product="hypothetical protein"
                     /codon_start=1
                     /transl_table=11
                     /translation="MAQSVLERLQAAGYVALSAEIDPEAAEAAGAAEPVTDEVAAERV
                     AVAEEAVADADIAIEIRGDLDEAESIVIEIRKDDEIGESLAGASEELTETVLTTESYM
                     KEGGMTAQTAQEHLRNLKRLGAVVGFKINPALPSFESFGGISSRLDATGLVMQEEQNW
                     LKKVWETIKGWLKTAYDNVMKFFERIFTAAGRLEARAQGIADNILKRKQHAKAESVKA
                     SGATVKLIGSGDIKGAAAGVREAYQKAFAASLERAMRFNGAVVASLKTGGKEKVAAPA
                     IADVSYAGWKFKTEGDKVSWEHEGEAKEADIKVASREDIKAAALEVVALAKSIKGAKE
                     NGGKNAQAYKDSVAAGEAFAAKVKSAGGASGADGKAAMTARLNSLKDARQAFTQPGVA
                     VTQWGTSAGNAVLDVLAKMSRAYTDNAAESSARADKAAKKEEGKKEGEKKEGEAAAA*"
     gene            complement(64827..65360)
                     /locus_tag="S2_005_002_R2_scaffold_27_prodigal-single_57"
     CDS             complement(64827..65360)
                     /product="hypothetical protein"
                     /codon_start=1
                     /transl_table=11
                     /translation="MPNLPIDAPVTLYGSGFFGFPVNGRGRRENYDRDVSYLYQRMVD
                     ADHVDDWKYEKLVLDAFYRLMYPFSGWVEMNSHNPNLNFASLEFIRDTLKFINIGRRD
                     TNVFVAAQLINNWSDRTELSTHQRMESSGKLLSHLQYDDATMVRLWLSHEDGLRDIIC
                     TLNAVFGKPFAAEFKGF*"
     gene            complement(65353..66231)
                     /locus_tag="S2_005_002_R2_scaffold_27_prodigal-single_58"
     CDS             complement(65353..66231)
                     /product="Putative virion structural protein 5 n=1 Tax
                     =Cronobacter phage CR5 RepID=R4IFU0_9CAUD"
                     /codon_start=1
                     /transl_table=11
                     /translation="MDFKSYLKVLKPLFKRTGVAQALDSTVDEINNTLLPYYSSTVDV
                     LASGKSFIWKSADRNLRNVNGLRSGSWVETVKFALTNILVLVPEIQKRINRTVDNDVA
                     AAGLSFKEANLVRLVDSLNFYTNYARTLLRAVVIAEQYGDAGLKKFFTPADVEWINGG
                     LRGFTLATEMLVQKPQVILGKIDQIPDVVVSDEDGVGTGLYNSGNVDPLNQSNWQATD
                     NPTYRIRMWWAQRQEAQLQAAKEEAKALEYHILALKQKQAEGTEDANTQQQIEYHEER
                     LKKMRYKIKQQEEADA*"
                     /db_xref="UniRef100_R4IFU0"
                     /db_xref="W6ARN9_9CAUD"
                     /db_xref="R4IFU0_9CAUD"
     gene            complement(66247..67320)
                     /locus_tag="S2_005_002_R2_scaffold_27_prodigal-single_59"
     CDS             complement(66247..67320)
                     /product="PHIKZ089 n=2 Tax=Viruses RepID=Q8SD73_BPDPK"
                     /codon_start=1
                     /transl_table=11
                     /translation="MIASEIADALNKSLSGIDKLLSAKKVLQPGSLIELSQASRVIAP
                     CIYEQNLWFTDAQKPLVDTIRTAENMYTGFYLLALNAIMPVGSIDVDKTLGRLNPNRN
                     EKVSVGKLILESADKDLVFLDSTGKPPAYADANNNIEMLNNDSNIVTGKYLTVTLTDG
                     SATVKMPLSIRMRTARARSEIMEALLSIGGAQNSFKTRWHRMMAGEIGFWDDLIWSSD
                     LVRQQKKLMKMDEEGVLKAVQTARLRAMKSAAATNVQSSGAIASTYIISAETKARIER
                     TTGRSLTNFAVRQKLMEESLAMQLAIIDTREQMVTFYFHSIEEGTVASFSQLEKGGKK
                     GDSGADLLSILQALRTGNVPQIR*"
                     /db_xref="UniRef100_Q8SD73"
                     /db_xref="W6AS19_9CAUD"
                     /db_xref="Q8SD73_BPDPK"
     gene            67351..68613
                     /locus_tag="S2_005_002_R2_scaffold_27_prodigal-single_60"
     CDS             67351..68613
                     /product="Virion structural protein n=1 Tax=Pseudomonas
                     phage PhiPA3 RepID=F8SJX0_9CAUD"
                     /codon_start=1
                     /transl_table=11
                     /translation="MSSYYDMISQIQKNGDSITLDQVESAGTDTQLFTESDWVGARDS
                     IRTSQGRGTYEDSIARHYRSLTSFPGNNALPINRDHVGLTFFTRPNLNLSDLNLKRDR
                     RLWSLRTPNPNSLQAVVRDYLDPVGARRRAQGAGGSSIVDERNPFICILTDNVTDISG
                     FNDMEMQVYQGKPGLRQETVVMADGSVDMFQPFSVNSTFRNIIGNPIMFMHYIWLIYM
                     AGVHNGELTPHYESLLQQEMDYWTRPYRLVLDPSGQYVRYIFAAGAMFPIGLPIGNMA
                     NYSIDKPFTQDNERITIQYQAVGNQAFDDILKDEFNRLVQMFYYTDYDRTQYNTRMHF
                     PNDPNMQKLTPYERQLFNHRADMYPYIHPVTSELQWFVRGEEYNELFQNLDKIALPPQ
                     YEKGVVTDITPQVDASASTLSSADLSVR*"
                     /db_xref="UniRef100_F8SJX0"
                     /db_xref="A0A0A8J8Y7_9CAUD"
                     /db_xref="F8SJX0_9CAUD"
     gene            68616..71603
                     /locus_tag="S2_005_002_R2_scaffold_27_prodigal-single_61"
     CDS             68616..71603
                     /product="PHIKZ087 n=1 Tax=Pseudomonas phage phiKZ RepID
                     =Q8SD75_BPDPK"
                     /codon_start=1
                     /transl_table=11
                     /translation="MKFSELASSLNQFMFSPIEMQAVASDLLTEATGGEFELVDPSNP
                     FVYLLEVATANATNQNAMDETRAMKTYPKLATTWEHLYRWMYDKAYVGRFAMPGQATI
                     ILALGYQEILDRAVEIPSTSENENVSRAFSKKLVIPRNTVFTVGTIDFGIHYPIEIQV
                     QAHDQVKVVWNADEISPLQTLSSNRIDYGVTRVAAGKVLAIKIPLQQFTTLFKEVPFN
                     ENHGMNSSIDFVDQFYHCRCWVDTESGDWVELKTTHSDQIYDPLDPTIVLQVEGQQLK
                     WRVPEIYISTGVLNNRSIRLEILTTKGAIHIDPSDYNTKDWKDDYLDKGPAADTKYSA
                     PMGNFNLKGLYSEGALSGGRSGLSFNEQRARVMAGVNQTEVPITGTQVELMMESAGYG
                     LVTSVDNVTNRIFLATRELPKLSDVVPRAGSLMGSFMSSVDKLTESKYVVNNGDRITI
                     LPKSIYADRDGTITKLSDTEIDAIYDGNADYKVNASLNNVLYYSPFHYQLDSTGEFEV
                     HPYYLGQPSLINPAYVDANETLPLTAAVSSYSIEVIEGGFRLKLIVTGNKKWQDLDNA
                     TVFTQIAFKPKGESDYAYMVGNGVLNDQKQRLFTFDITTNYDFIRERQDSTDAYDAYM
                     GITSFSMYGNHPAPVWANIMQDLEIFHTVVDFSDAEVAGIQHSTSDNYLAPDLRANSG
                     YCFYREQLTAVLAYDLDGLWSRSRVISSEIEYKRYTENIPYTYDSNVIATDASGGAII
                     DTNPDGSLSMRYLHKKGDLKYNSDGSVAIRYYKNDVMLDMYGYPIPVDLRKTMRNFDM
                     FFVDASYLLANDPAVVAYRNQIPMRIIEWIQNDIAAFKAFRYENTIFALYPKQSLGYI
                     DVIVENGTETTLPAALAFNVTLYLPAKQYADLELRGLLTKMVSEKINACLDERTVAKA
                     QMISDIRTDGGEDVINVEIDDFGPGKNLSVYTAKNDSIRCAVKKELYIKADGVLDVRE
                     SINVQYVKHAQSNASLLAQGRSL*"
                     /db_xref="UniRef100_Q8SD75"
                     /db_xref="I7CDP7_9VIRU"
                     /db_xref="Q8SD75_BPDPK"
     gene            complement(71745..74675)
                     /locus_tag="S2_005_002_R2_scaffold_27_prodigal-single_62"
     CDS             complement(71745..74675)
                     /product="hypothetical protein"
                     /codon_start=1
                     /transl_table=11
                     /translation="MNQFLMGGRVNPESLCLVMEDASTEALPFISNPLTPVNTAIAKT
                     LRATRDRIKQTGMVSRNDLVMLDSHFPEAIKNLPLNVWTAIPSTTGVDLAMEGFAKAL
                     VDVDKMNAAPALQYVIDSLMVEIDKYKEFSTIYHAAVEKGKENCQKAVTNITELNRIG
                     DNISDALNAIFNKYLTEGGSDSDEQSVVDKFRLSRNGFTRHMTERGADVRVLDVNALM
                     AASFAILDRIQGIANTAAQLKAGDVPAWDEEINRHVERGESIASIPNLSELPFSNLGT
                     DATAERYIARATELEQPQEYDYPNGFMQAVRDYHEFTLPALYASMEKAEEFIIGRINQ
                     LEEVKANLESYHSVLFEDAVAAGAQKFFLNGNGQSVDTRFEHLATIMRDLAVAQRNRM
                     GLFDFFCSEFTSLVHHGICMYDMLIECVSEARELALESFWPKLEAEVEAADGYTTEGA
                     WEAFRRALGYLVNFLEKISNWLINSIDVGVAKSRIARASSNSVKLSKVSGDIFDERHR
                     KRLERQWTVGIRDLSKYAGLGNIWSDNFRQLNLGLQGPVAQLNDLFAAASRGEELSDE
                     KVTQLREALKGVLDKSTYKRLPDISNDLDLSNVATRVAEVRAKINEAFKEQVGGIPDI
                     GALKTATDNVKKFLEGPAMTMYKMVNGGEFKNLITKLNSMERQTVANPNNKALGKLVE
                     FIDSIRNLIQAATTMLGICNQIAIETGRFSDDVARMLDKVDEKPSGEVIGQDYKAESF
                     NDEPLDNALLERLPSVYQAFSAQLGYGGFTATRADRLEAYAVAINGAVNAIAAAQARR
                     ESAQEQLRGIELTELQDVPEWSLGLDVASTMDVWYNALSVALDSYINNPAEPGAAITV
                     LNPEVVAANTDPNLEVDGSWYVFYDRLAKEAVESHTDFTDAQERVALLKKFINAEAPF
                     GPTGIAMAPIDRDMSNIETITPRTVDLIQQFAQLFVCCADAYIQLTYGSDSILLKAAI
                     ANKQ*"
     gene            complement(74739..77567)
                     /locus_tag="S2_005_002_R2_scaffold_27_prodigal-single_63"
     CDS             complement(74739..77567)
                     /product="hypothetical protein"
                     /codon_start=1
                     /transl_table=11
                     /translation="MSIQVPMANNPEGGYSTDYAVVTLRHGMQMAFPDDDISVTDGSD
                     LSNESAEVITPENFDGHVEIVLEDANLFDRLQRRGVSRGDIPAIKAALGDAYPKNLPD
                     EIFSITPSKNGMSYVAESFTTIIAEKFKAAMTGLWKMLTAIYHFIATKVKEAAKRLYD
                     FIFRSKVYVGTTDSILADIKLALGDEWPEFERRLDKTLTPQYLYAELNARGQQVNLDA
                     ITDKKLMEQARRLSAIAKEMSDKLTPLVAAYLTATKAASKSGNVSEEQDLLVAETLGT
                     VITSGTLSSDKFLTALRDCGIDGIDTADVAGSANAIQDFFRRQGERERNGKVYRTEGW
                     VDRFKSAIDNAEIAMAAVDEANAIQAVADRAAEVEKQLAGTNGQINEGFEESIELVRT
                     ASGIILSMSRILLAVSRKVIDYDLLVQQGRDLAAKYNSIKLRSYQVILDDEGRWSSQA
                     QLLKDRVKKEVANTGIGKTLFAPTKEYFNAKDDQLASGKDMKDITFLSFVDEVSGCTA
                     LDGDDNLVEVRIAANNAVNELAEAEYRSHMSGSISPADEMLYRELRQEYLPHQPSDVS
                     MEGFSILKTTIIGVAFIAAYKIIERLIRWIKDLIAKRRAGTAVVEKKLDKIVQQEEQN
                     QSVAAPTEEMMKTLNACQPTKEMLKAAGVGDSTGQGSSNLDETTKPLSVQDKMRAVNS
                     VMAEARNELLKHRAWSRFQDACTTVTVGYLRDSRLENIIRVIRQQRPERVAYLTDQCR
                     EIDLALSEQKNMAVGEVAPRLAQLHITWERGRKAYQGLFDQNLMFTYGNLTASAHLPE
                     FNFSSFGTAVLDSGEPIYPTEETMAEIIKALKSSAFLAFTLPADEANNDAIKRFSLIE
                     TQFKKLRDAAQQIKAVPENQANELNQYVDDINKQITELGLWYAFEEALRNQLNELLDA
                     LDGVVQAKAEITDKLLSPLGLKDWTKKK*"
     gene            complement(77567..78004)
                     /locus_tag="S2_005_002_R2_scaffold_27_prodigal-single_64"
     CDS             complement(77567..78004)
                     /product="hypothetical protein"
                     /codon_start=1
                     /transl_table=11
                     /translation="MNVNTLASQLKEAVSAAPDDERARYLAIAAGYVAGYSAPVFADK
                     DGLTAEAVFVRDHQRKLTTALGKLNNVIVIGLSDAIEVAKQVWCTRYRLVHEATSPDA
                     MTFLGCILREQTSYGLDNFVEMTNPATVMELVQILSLGYQEEE*"
     gene            complement(78030..79388)
                     /locus_tag="S2_005_002_R2_scaffold_27_prodigal-single_65"
     CDS             complement(78030..79388)
                     /product="Putative virion structural protein 1 n=1 Tax
                     =Cronobacter phage CR5 RepID=R4IGM8_9CAUD"
                     /codon_start=1
                     /transl_table=11
                     /translation="MAEQLYYKGKDVQDLVMEAIKFQDGKLFAEFTAVVHDIEQLPNR
                     KAMSAAFADGRLADLVMRHTGMDVYFFTDNDSSPFQKNYNAAMYVPQLTKNNPLYTDL
                     HVAWGFVEDSDAKRLLRTLKEKTVGTVDLVNSRVGGAFSKLTMRSFITLDLLADKRFT
                     AGQKSAIMMHEIGHAFTWIEMIAETACFNMAIMCAARHLLANDDQQKRIQLAEALNEC
                     LNVQVDPKTIAESSKVETWYTVYLKAEVEERRLASNSGYYADTASEFLADQFAVRHGA
                     GRELAGAMNMMFKYYRTDSTKSRMVLWVKMAYEVTRFILKLAGAVVATLANPMAVFGL
                     LYLLANVAVVVISDANYNIYDWDKERIARMKRELITRIKDPMLDDVTRKETLETIKEL
                     DETERGLNNYKNFQQQLAYWLNPKARRNVKQRDMQQEIERTLNNDIFVASGNIGLIGK
                     TA*"
                     /db_xref="UniRef100_R4IGM8"
                     /db_xref="W6ASG0_9CAUD"
                     /db_xref="R4IGM8_9CAUD"
     gene            79536..81035
                     /locus_tag="S2_005_002_R2_scaffold_27_prodigal-single_66"
     CDS             79536..81035
                     /product="Uncharacterized protein n=1 Tax=Erwinia phage
                     phiEaH2 RepID=J7KJQ6_9CAUD"
                     /codon_start=1
                     /transl_table=11
                     /translation="MSTPTTERKPIGIDCRHALYAEANDGSKDDVLFVKEYIHFDDGS
                     IEMNLRQYENRKRPFWITVESKRKNKYKKESELLSNLRKYECRQSELVDKISSVLYGR
                     RADSRTRLQYLNRSPYLYGTDITPTCLLKSQYLAKWPEFQNKTEATIASFDIETDVVK
                     GHEQIICISVTMGKKCILRYTKDFVGHIADAVEKTHRKIRQYLAERINTEENPNLFEE
                     YEYDVAVVDTPGQAVSACLKFAHHHKPDYMVGWNIAYDIPRMIQALEREGYDAADEFS
                     DPSVPQRYRFLKWTLPKLQKIAASGRVTNLGVEQTWPMLECLASFQFMDAMGGYWQIR
                     AQAPKEPNYKLDGVLERNKVHAKLKDIPGTEGMKELDWHIEMQENHPIEYGVYNLWDN
                     QGIEALNAKTKDYSLKIPLRLGASDLRDFSSNPKRICDKLFMFYMSRKRVFGCTADDM
                     SQEEDKWVISRTGHIVTLPCDLMTDNGIILFADMPRLRSYFRLFVADQF*"
                     /db_xref="UniRef100_J7KJQ6"
                     /db_xref="W6ATM5_9CAUD"
                     /db_xref="J7KJQ6_9CAUD"
     gene            81080..82183
                     /locus_tag="S2_005_002_R2_scaffold_27_prodigal-single_67"
     CDS             81080..82183
                     /product="Putative endonuclease n=1 Tax=Pseudomonas phage
                     PhiPA3 RepID=F8SJ53_9CAUD"
                     /codon_start=1
                     /transl_table=11
                     /translation="MEKYRLPYTNNRYYVTEGKICNSDGSVIPLEVVDGISYVRLVWY
                     RGEGLYDAGMVVLLATDSISIPDHLLDSVISLYVDNNPRNITRGNLLYRFRNDRIPVE
                     GHRGYYYIPFFTKYAINETGTVINVESGKPKKWTRTPERPDKKQVGGYLYQRVVNDNG
                     FTAQLFQHRAICYVFHRYQSDVMSLVVNHKNGIKDDNRPVNVEWATYQENNIHAMRTG
                     LNKSNQRPVKVLDFLTGEVTEFVNINAASVAYPAVDAKRIQYWLTNPPKYIPDCMLYF
                     KDVSDESPWPDYKPGDARRINEFETIQIAAIDKKTGEKRVYPSILAASRATSISPPTI
                     TKYCRHRLSEGRIPYVFRYLADVESMPVGLNDA*"
                     /db_xref="UniRef100_F8SJ53"
                     /db_xref="F8SJ53_9CAUD"
     gene            complement(82824..82931)
                     /locus_tag="S2_005_002_R2_scaffold_27_prodigal-single_68"
     CDS             complement(82824..82931)
                     /product="hypothetical protein"
                     /codon_start=1
                     /transl_table=11
                     /translation="MRSITEDLIYLDDNNVLHTDDAAESQIRKIIYRLP*"
     gene            complement(83010..83699)
                     /locus_tag="S2_005_002_R2_scaffold_27_prodigal-single_69"
     CDS             complement(83010..83699)
                     /product="hypothetical protein"
                     /codon_start=1
                     /transl_table=11
                     /translation="MKNAFMGTTNLRKALATNPRTKALIDERLMADEQAVLKMMDVLE
                     REVTRTVAEIPAAIQLLADHINDGKPLDDHWSVVYNEDEDHPPVVVYSGVHGVMNTTL
                     IVHYDGFTRVILRASDEWWSKSDFDDLDSDMMKRVDVANKLAVRLGAILLEAGETMMV
                     IKIEAGGINSYAAIGDEPRMMSDNECSTFQHERGYSHCTCGMCGSGGDFRDSLRSMLS
                     KGGLFGGMAPR*"
     gene            complement(83773..84243)
                     /locus_tag="S2_005_002_R2_scaffold_27_prodigal-single_70"
     CDS             complement(83773..84243)
                     /product="hypothetical protein"
                     /codon_start=1
                     /transl_table=11
                     /translation="MTTNKITAALETIFANQKPADYYREIEESGYQHFVLRVEKMLLN
                     LVDKIELALFNFDEDAWFPIVEGGRVSYITKGRGIYLQDGVYALAYVTKDGVSIRIQD
                     GLELAKSLELKTILFAYATNENLARAMKAKFDEFKKDGITDITIQFEDFKYTNR*"
     gene            complement(84290..85024)
                     /locus_tag="S2_005_002_R2_scaffold_27_prodigal-single_71"
     CDS             complement(84290..85024)
                     /product="hypothetical protein"
                     /codon_start=1
                     /transl_table=11
                     /translation="MTIVNQSIALMTSSAIDTQDILYKNRLAKPTESVGVGAIPTDFY
                     VAAIYRAGDDQKVFHISFYDEAFSKSIVLDWELYAENFSDKDHDRLANAALTELSMHK
                     DAQTTIDAMNFTVVVREDGVMEDVDFSDAHCVVEMQEIAMRPMETMTEEEQQAIQQAA
                     AGGGEMFDSLPMLDKEVVLRAGKDFYQDIVYRDAGLLRMVIVDGKVYLDPHGKFTKIE
                     GTPDVHLRLAVTDLAAGVEVCPAFMR*"
     gene            complement(85080..85436)
                     /locus_tag="S2_005_002_R2_scaffold_27_prodigal-single_72"
     CDS             complement(85080..85436)
                     /product="hypothetical protein"
                     /codon_start=1
                     /transl_table=11
                     /translation="MEHIFSNESRDVFAVEGAIESAAIPCIHFLFERSETPYVEYACM
                     KRNDEIGHDLEEVRAFFKITDSAEAYHDVMTWALPVEEEWIAPVLEQAAEILHTTVDK
                     LSIEITDIESVYITAK*"
     gene            complement(85778..86515)
                     /locus_tag="S2_005_002_R2_scaffold_27_prodigal-single_73"
     CDS             complement(85778..86515)
                     /product="hypothetical protein"
                     /codon_start=1
                     /transl_table=11
                     /translation="MSKNNNQQNQQKRGDNPALQIMDEAPFVAESVKSPAEMLDASKL
                     NTEQQPLAGEVKDALTAGIDTGSQESLQPAAPVVEQKPTIVEPVAPKAPEEEPAKVDP
                     KRVRIDTFVAPFRKYAERMGAGVPNDQASTIRNQRELFRAFRNLLNVDDAQVFGPAFK
                     EVLTIWHDGQEGAFNANIRLYRQIDNLQLNPQENLEFNTLLRLMDAIHDPAKRQANLL
                     QIDLNRALPEIGGIDARGYLAGFVRRF*"
     gene            complement(86529..87848)
                     /locus_tag="S2_005_002_R2_scaffold_27_prodigal-single_74"
     CDS             complement(86529..87848)
                     /product="Putative RNA polymerase beta subunit n=1 Tax
                     =Pseudomonas phage PhiPA3 RepID=F8SJV6_9CAUD"
                     /codon_start=1
                     /transl_table=11
                     /translation="MTARDYFIFALKMGLYKHIEWINDAFAVVEHIDGMTQSAGYSPK
                     LVRKGNTLTTEIEGEVVTFELENLRPLVSFWDPLELAVGELPTVVEPVTTTYGEALYN
                     MYVLYNSFGTQFPYQAGRLSDGRLEDLIAPHVKDDPEEPYETDPSLRPKGEIYASDVK
                     RFFDSQSALTATNRLTVPSMSDKALTVNPAIIAKRDEELARLKAQGEISTEDAIRLEN
                     ELSAMDKEDFKGDESEGFYINPVKSFGNTRKKSHVMMGLETDFNDPSKQTLIEHSLQE
                     GLKVEHWAEYNNSARSGSFSRGALTALAGQSAKEAMRATQDLKITDHDCGTTETIPFF
                     VNKQHIKDKLLVGRYHVVGAKLKVITLDDFKQMEGQTLKLRDPQRCKMGPVFFCEICC
                     GQALSATPTAVGAEITEVNNVFMNTMMKAMHNAGLQLAHFDPNLYIS*"
                     /db_xref="UniRef100_F8SJV6"
                     /db_xref="A0A0A8J8G8_9CAUD"
                     /db_xref="F8SJV6_9CAUD"
     gene            complement(87845..88705)
                     /locus_tag="S2_005_002_R2_scaffold_27_prodigal-single_75"
     CDS             complement(87845..88705)
                     /product="hypothetical protein"
                     /codon_start=1
                     /transl_table=11
                     /translation="VFDDLLSMLADRVSETRVALYRDALHRLYVDFKCNGLEDFASDM
                     VAGADSLYDVQELDVIVSNGLIELYKQKLLAFGVRVHPNRLTLDSLRPLHSLCSSIFE
                     CEFRDDTDRLLAIVNDEDLSAAEMLAELTQHSYGVSSTTVIPLIAYVQPDLVLQMQQV
                     LSRKHTKESTVEDDIHVPEFIKLRLQAFQGTYGGVFFDYVNSGGAVAVPFEALMAANS
                     EQLAPVRSSPHDFTWELIFFALASTMSNRDVVPTVQQLITINFPLLEDHRVAQAALNE
                     FVSNYGNTLQ*"
     gene            88870..89322
                     /locus_tag="S2_005_002_R2_scaffold_27_prodigal-single_76"
     CDS             88870..89322
                     /product="hypothetical protein"
                     /codon_start=1
                     /transl_table=11
                     /translation="MPSSSKPRKAKPNRNGPKRITWDELRDPVDKCQAALSAMALQIA
                     ASCAPGTLLLTPSDRDEFQALKTSCNKDLTELQSHLDDVANHIKPRYGSLVTENDLIE
                     QLNFGETLMTLLQRAQLVLGPDVSRLTALRNQGITNYNKREAASNAAE*"
     gene            89333..90943
                     /locus_tag="S2_005_002_R2_scaffold_27_prodigal-single_77"
     CDS             89333..90943
                     /product="Putative uncharacterized protein n=1 Tax
                     =Pseudomonas phage 201phi2-1 RepID=B3FIZ9_9CAUD"
                     /codon_start=1
                     /transl_table=11
                     /translation="VEDTEKQQTVPTEVIPPAPDTEAPVESKAPDAETKEEPKNPLIT
                     PFVDLTRANVNFRFVGDMRPKNPKVTSRERLELPVYSRRTQLAMLEAYATEMFEVVVE
                     KMLLDEPLDADETRILNTMQAAALNPRGDWADRALTREGSEWTNEVVAPNGVDYIKPG
                     IPPADDLPEDDKTPLSGDMAIYHAIRATQSGAPATFPLWHSAIWLRQNPPPTDRVALM
                     HERIAADKINGGRNTGGFSFSATSIISNKHAIEMALETCYGANVEAKDVQKLMEIIPV
                     TDQPAILLNTLISMYPYGYPYVQSCMADPDNCDYRVEDTVSFAKFWQVDNASITPKMR
                     EMMYSDEIMTEERLEAYRAEMKDNASRTIDLANNGKAFIELAVPSIARNIRYGERWLQ
                     DVATQLKDVLGQKNLDADTRERIEQEHQFYSWMRQYEAWVKAVYVEVKGTRRRIADKD
                     IPTVLAQWSRDDDLRESYMNGVMQFISDSTIALGAIPAWYCPQCQKDIPEELRDRKYY
                     DLIPLDIAQLFFILNSIQKLMENQSKVL*"
                     /db_xref="UniRef100_B3FIZ9"
                     /db_xref="B3FIZ9_9CAUD"
     gene            90982..91368
                     /locus_tag="S2_005_002_R2_scaffold_27_prodigal-single_78"
     CDS             90982..91368
                     /product="hypothetical protein"
                     /codon_start=1
                     /transl_table=11
                     /translation="MVNPDIWRLLFSREGGKGTRLNQEMSKAYDIAFGIFSHAQGEWT
                     PLKSVAMHPAEDPWQLIGRPALIRQYDTCGIERYMSLDAFLKSDFPISDALIKQAMLK
                     LRRQAEEQETEEEKMRQAELEARKGK*"
     gene            91371..91880
                     /locus_tag="S2_005_002_R2_scaffold_27_prodigal-single_79"
     CDS             91371..91880
                     /product="Marine sediment metagenome DNA, contig:
                     S12H4_S25200 {ECO:0000313|EMBL:GAJ21439.1}; Flags:
                     Fragment;;  TaxID=412755 species="unclassified sequences;
                     metagenomes; ecological metagenomes.;" source="marine
                     sediment metagenome.;""
                     /codon_start=1
                     /transl_table=11
                     /translation="MANFIDMHGFNIWDIPATARVIPVNTVGTMGAGLAKQADERVPG
                     LSRAYKKECKGGFKVGEIFVYPDSDCFYICFPSKEDWRDKAKLEHIVLGLQALAETLV
                     GMNSTLGLVGNEHYPLITLSIPPVGAGLGNVARRQQWGEHTHIHPDAVRTLIKHHLAL
                     VPNLTVFVF*"
                     /db_xref="X1UVD6_9ZZZZ"
     gene            complement(91950..92264)
                     /locus_tag="S2_005_002_R2_scaffold_27_prodigal-single_80"
     CDS             complement(91950..92264)
                     /product="hypothetical protein"
                     /codon_start=1
                     /transl_table=11
                     /translation="MTADVVPPWIDLSVRIIINDKNRYTHAHDFNDGMMSYNGMKLTE
                     AQVRQYFAGIGAGVVSTKSYSRDRTRMKVTLTLFSTMLWIDAKRLREKIDIDLRKHAH
                     TK*"
     gene            complement(92274..92840)
                     /locus_tag="S2_005_002_R2_scaffold_27_prodigal-single_81"
     CDS             complement(92274..92840)
                     /product="hypothetical protein"
                     /codon_start=1
                     /transl_table=11
                     /translation="MKVADLYVLKPATLGVASLMLTDGRALIDALNTYQGIQLPKGQR
                     VTILSMQQAIENSGLSDEDKAAIAELDIDESSVTEANPVDLSPLNDVGVHGFSQNFAI
                     VTATIVMAVITLAYTAFWGWLVYAEHIKPSLYAMGFVIFPWLAVVWKSQGIISRERRD
                     VLSVLVGDTSTQKGLIDKLGAVTDALRK*"
     gene            complement(92923..93432)
                     /locus_tag="S2_005_002_R2_scaffold_27_prodigal-single_82"
     CDS             complement(92923..93432)
                     /product="hypothetical protein"
                     /codon_start=1
                     /transl_table=11
                     /translation="MLKRLCLAVVVACMVVLAGCSGTTISAPVLEAGLNTLAQDKAIQ
                     KDGKLTVYSCWGGTQQLANWKPVSGTFGLWPDTVIVADEGYMFTVDTPKKDGVFESTQ
                     LYTTVKDYVDVGIQAEGLTRYYRINHPSLMFAKSNLDVDGNGTTTIIFNCSTDRAKIA
                     DPSTVKVID*"
     gene            complement(93517..93972)
                     /locus_tag="S2_005_002_R2_scaffold_27_prodigal-single_83"
     CDS             complement(93517..93972)
                     /product="hypothetical protein"
                     /codon_start=1
                     /transl_table=11
                     /translation="MYPTRTWKQEALAIIKEKYNVILSEDDVTFTLGTHDISGALHFS
                     LYVGDSDFVYTDYPIQLQYQRPNIARLFIGFLPEAFAVEGETYADVLTRTLNKYGIDI
                     PISQFTASGLNQVVSFGGGSDTVLTVDIDQTKSELWFGTFTIRARADAV*"
     gene            complement(93926..94027)
                     /locus_tag="S2_005_002_R2_scaffold_27_prodigal-single_84"
     CDS             complement(93926..94027)
                     /product="hypothetical protein"
                     /codon_start=1
                     /transl_table=11
                     /translation="MIRGFYDSMLHNDLTEARYVSNPYLETGSTGDH*"
     gene            complement(94055..98545)
                     /locus_tag="S2_005_002_R2_scaffold_27_prodigal-single_85"
     CDS             complement(94055..98545)
                     /product="Putative uncharacterized protein n=1 Tax
                     =Escherichia coli E101 RepID=H1E7V1_ECOLX"
                     /codon_start=1
                     /transl_table=11
                     /translation="MSLMARFVRLTTWGKTMLYPTWKDELIALVNAKNNSSFTSTDLD
                     FSITEQKPNGDIAVKITPNEGVAYYGSRTIHYTRRDPQKAVLGVPLTLLVNSSLTLGN
                     IIAMIQDEYGLSFDAAVDFAESTLSQHVDFESMGLKELVIPIAGSSMVWVGELSLMVA
                     DDALQLTSIIAKGDLTSISYWDADRITTKTSLDLITRALPPLPVYNLQYAKVGEVLDS
                     YYTTRIVALMWEKLAGLGDLTQQQFTNVMRNAISGPISDVSVVDGVTMLALPVPPQHA
                     RFQGTVYIPVRDMGEGVLNMTITHENAGLMNLPIPHYRGTQTTVQSGIDAYICEVPLS
                     TGLSIHVFVDGKPVQVTNRYGALMIGDPGVGEHTVRVYGPPQAWYWAALYEKFTIQSP
                     FVPAAWQLLPDFNDNYYHGLFGYANYLTDIDDDILKYCGEATDLSYVFYSCSNLARIP
                     AGLFAYTPKVRSLAHAFDSIGTWNYATNIPIPAGLLDPMPDLEDASFLFYNASTVSEV
                     PSRLLADKPNLNNVLSTFQNTGSTLTPKTPVPLDVLDGSTAKITKLISFMENTGTSVI
                     TREFFAQFPELVTAAGVFASTYVSEIPVDLFDDQPKLTNVNSCFAQLLNLTSVPEHLF
                     DLHEDLEYANSMFAGSGVLEVPPQFMAKCNKLIAMDRIFEGAKGISTVPENWFSNFPL
                     LQSVTYMWSNNQVITSLPSGLFKDNPLLTAANDFCSRAGNLATLPSDLFQGTKLTGIN
                     NGFRNCNSLTEVPDDFLLNLPITSANNLFQNCTALTRIGNNYMRNGLLPSIAGHFERC
                     DAIVAIGNGFCADSKLTANTAFTSSKLIAKIGDDFCARTMLMTAFATAALPLTEIGNG
                     FYEDCVNITSPSGIIPAGNVITTIGDNFMKGSGLTNATSMFSSRRALVSVGKNFLRGT
                     KVNSIQNIFINCTALTTIGDGSLSDLLFATTAAAAFSGCNNLNTIGNQVLSNNPDLSV
                     STNLLVNCNAIITIGDDFLRNTGLTSVDSLFAGRTTIKTVGNGVFSNMRRLTTAKSVF
                     NACSGLTSVGDNLLANNESLTDASYVLNSCTILKSVGNGMLAYTPNLTTITTLFYSTP
                     IETIGDDFCRGSGITGLDSYFRLDTTIKSIGNNFFRGCPNLTSVYRALREMAALVSVG
                     DDCFAECPALTNATALFYTNPVMTTIGDGLLRDCPALSTVDSMCYGTPMLANIGDDFL
                     RNDQNVKTWPSLFGYPTGGTRGLVSIGDNFMRNTGITSALSFFANQTLQLKYVGQNFM
                     RDCASLSNARSIFYQCSELESVGEGMLVGAPITNVYGTFYYCAKLKRIPSDFGADATG
                     ITEAAYFAQGCTVLENIPQDLLRGCTGLLTCNNMYMNVKGFKEAPRPDYFKDCPNITS
                     ARSAFNGVVFTGDAVFDTALMSKTNFPSKNVNLEYFYGSVDFNRTIDIAQLFNADSAF
                     FETPTIGWSFYANKTINGAAIPQIQAWRAKVAPSAQPSSVFTNANNLSDYASLTNGWY
                     TA*"
                     /db_xref="UniRef100_H1E7V1"
                     /db_xref="ecw:EcE24377A_1450"
                     /db_xref="A7ZL69_ECO24"
                     /db_xref="H1E7V1_ECOLX"
     gene            complement(98633..99184)
                     /locus_tag="S2_005_002_R2_scaffold_27_prodigal-single_86"
     CDS             complement(98633..99184)
                     /product="hypothetical protein"
                     /codon_start=1
                     /transl_table=11
                     /translation="MLTAYDPYLWIIFILYLVVGWYLVRNFPVKTHVGSALETIFLWP
                     SVYGKHLKVIWKFHGTINEPIIKYYLMEEWDKLILRVPVWKKISSGEEVVLYRVIEAK
                     VYAKSIDFPPFIGFSTDMKIGRKAVSLLSSRLSYSKDDFGNACWDTNSGKTAYTGDII
                     VMNGNKDKFAVIGVNDLKNYVPW*"
     gene            complement(99202..99966)
                     /locus_tag="S2_005_002_R2_scaffold_27_prodigal-single_87"
     CDS             complement(99202..99966)
                     /product="hypothetical protein"
                     /codon_start=1
                     /transl_table=11
                     /translation="MNKYMGTKATTQSFIFEIPEERRTVAIHAKLQNTRLQINPILAA
                     ASLMMTNEDIDKVTIGLMDGAGEMMGLWVEDMTQDEEKWTFSRIVIERERLLLAAILY
                     GFDDEDAGWKEYEIPRQAFMSDLMNFLALNDTTILNPPPAQDELVQQKFSDNEEGFWD
                     QTDDPLRFSTLRMKTGVDFTGWMEDAMGNTYLYVDYQHDDNMKEPEDDSVVLADAELY
                     LLALRDPDDDGHVEIMPYDELMVGSEYDSLILTPNS*"
     gene            complement(99978..100559)
                     /locus_tag="S2_005_002_R2_scaffold_27_prodigal-single_88"
     CDS             complement(99978..100559)
                     /product="hypothetical protein"
                     /codon_start=1
                     /transl_table=11
                     /translation="MFAAPVLPETLRKERVFSNRFTCQPVVNQGYAIAADSVLPIALS
                     LVKSLFCVDEIILPAGFSDATNPDTGDQLRLKIGKYRMTWYHKDMEHHHAHSDHLTLE
                     YHDEGICLVRWYQAPLEEMLIPRGNRLYQRYTTFPHLGAEPPMVEFYALVDHTTYRDI
                     LIYRKALAMDAEDTLLFTLDSTAVKGQYVILPN*"
     gene            complement(100562..101098)
                     /locus_tag="S2_005_002_R2_scaffold_27_prodigal-single_89"
     CDS             complement(100562..101098)
                     /product="hypothetical protein"
                     /codon_start=1
                     /transl_table=11
                     /translation="MSISIRPILSKMTCARENFPTVVVDMLYDFADPIRLSYEISKLF
                     GVTCLVPHLSCNAISGTTKLWVEVNKDQEIHFCTTNGLREASYQSIGGLEYVTLQEMQ
                     WPVWMTETDPLPELQRKNKDIVSKLLAVRTSGKRDGSILVELHHSVGIKAYRLDCGCR
                     KLLGEFVFDGLDYEYKAG*"
     gene            complement(101148..101687)
                     /locus_tag="S2_005_002_R2_scaffold_27_prodigal-single_90"
     CDS             complement(101148..101687)
                     /product="hypothetical protein"
                     /codon_start=1
                     /transl_table=11
                     /translation="MSSFTIITATHGVTSRVIDFSTPLFSLVNWAQMLARNSSEVVRY
                     QFEEGENTCEVENGNIRFGVYKDGQFVGYTEWATLGFFNNAFNTYARSIGLNFLDRDG
                     MVQVENFECDDNFIELPEVDFEEVCEQTTYGNGPVEYETVLLETEIADTTLHMAYRLE
                     MLPTMEERLHCVLSLEHDL*"
     gene            complement(101771..102283)
                     /locus_tag="S2_005_002_R2_scaffold_27_prodigal-single_91"
     CDS             complement(101771..102283)
                     /product="hypothetical protein"
                     /codon_start=1
                     /transl_table=11
                     /translation="MSVNSLPKWVCQKAVHASIIRSIKAAGEEFLLNLACGACVAVSS
                     EWAARWQPNAGGVFIRDSLGVESYEPIESFKECYTKQEPGWIDKETKRRFHVVQTVDR
                     AEFSPAHCGWYVYAYEGLPGLVQDRTMKEPRKGDRWLSYWEGGVEKHIFVKPSEFERR
                     FTREYDPNKT*"
     gene            complement(102261..102791)
                     /locus_tag="S2_005_002_R2_scaffold_27_prodigal-single_92"
     CDS             complement(102261..102791)
                     /product="Putative cell wall hydrolase SleB n=1 Tax
                     =Cronobacter phage CR9 RepID=M1F286_9CAUD"
                     /codon_start=1
                     /transl_table=11
                     /translation="MNRLIQSVLAALIITASFSFAAQAKSYQKTPSVCSREPVACNIY
                     FEARGEPLKGQYAVAYVTHNRLRDARFPKTLKGVVFQESQFSWTKRRMSITDQEAFQQ
                     ARRIAAEVARKADDPIAYRQADPTKGSVYFNAKHVKTKHYKRNAKNVARIGNHVFFGK
                     VVLAPKDRSNVSKFPA*"
                     /db_xref="UniRef100_M1F286"
                     /db_xref="M1F286_9CAUD"
                     /db_xref="magq:MGMAQ_2394"
     gene            complement(103052..103336)
                     /locus_tag="S2_005_002_R2_scaffold_27_prodigal-single_93"
     CDS             complement(103052..103336)
                     /product="hypothetical protein"
                     /codon_start=1
                     /transl_table=11
                     /translation="MNQAIRWAGESESRLPIDYGKPDLTPIPAVIKIKRGPGKGRTRV
                     IMVVPSRSMTLERASRRFKVNIKKHDGSLARVLLEDIIGRKPGMYRKKVS*"
     gene            complement(103333..103632)
                     /locus_tag="S2_005_002_R2_scaffold_27_prodigal-single_94"
     CDS             complement(103333..103632)
                     /product="hypothetical protein"
                     /codon_start=1
                     /transl_table=11
                     /translation="VKEIFGIDPAMRNTQAIGRMRRHRPSRIASAKVKRGPAKGKTIK
                     MSVHPCIAVLMMSCLKRRRSGKYQMLSAEELNRRQMQMHRDSYRMASAMNSGDLK*"
     gene            complement(103629..103835)
                     /locus_tag="S2_005_002_R2_scaffold_27_prodigal-single_95"
     CDS             complement(103629..103835)
                     /product="hypothetical protein"
                     /codon_start=1
                     /transl_table=11
                     /translation="MRQKPREDERIRKIAKDGTLAEFIEAIGIPMQRKDRLMLVMFER
                     MRKSVRRGGNIPWLNNQKRSGGQV*"
     gene            complement(103835..104518)
                     /locus_tag="S2_005_002_R2_scaffold_27_prodigal-single_96"
     CDS             complement(103835..104518)
                     /product="hypothetical protein"
                     /codon_start=1
                     /transl_table=11
                     /translation="MERKKVGRFTFGAKEEDKLDVDEAMRRFGEIAEQQLIDKLTGKH
                     DERTPSDPVVINEDGIVDEVATVVMKLNKDRVVDWTDVANKPEEEEKEVNSIKSGLLN
                     DPYQDRTPKSPGWLDVPADDLTYALEAAKDVNVEDAYPKGDGDMGGLTAPGLTLNQVH
                     QLRGMSADFDGETLYPAPVLVRVIKHPSKYKKGPRKGRVFLRVMVVLHEFGFAPLESQ
                     KVRRQYRRK*"
     gene            complement(104663..104863)
                     /locus_tag="S2_005_002_R2_scaffold_27_prodigal-single_97"
     CDS             complement(104663..104863)
                     /product="hypothetical protein"
                     /codon_start=1
                     /transl_table=11
                     /translation="MAYKRTLFDKLRLHAGGVTLVYFVVDLTMKGLWIPAVFCGVLLG
                     MFVRLEGDLLDDSKPPKYINKK*"
     gene            complement(104906..105148)
                     /locus_tag="S2_005_002_R2_scaffold_27_prodigal-single_98"
     CDS             complement(104906..105148)
                     /product="hypothetical protein"
                     /codon_start=1
                     /transl_table=11
                     /translation="MARRNLSRAVKIMNYIVSGVLAAMATVDFINGNYLMVIADIFIG
                     IAFLVLVCIALVYMGEENPESSPPSQQIDLDKDDAA*"
     gene            complement(105151..105852)
                     /locus_tag="S2_005_002_R2_scaffold_27_prodigal-single_99"
     CDS             complement(105151..105852)
                     /product="hypothetical protein"
                     /codon_start=1
                     /transl_table=11
                     /translation="MKRKTILAVVALSALSFNAAAWQMHNGWCRQLSDDGQVLVMVKA
                     NRAAIFGQKGCQESYFGRGENFGVNGDVFASVGTCNQQTGHNPISVADNAQSASAVAH
                     SIAGREQGVIQAFGGSMPISRNNFVEVCSAVIPSLAKVEHVGSYTRARDVDMNSVLSA
                     AKAKYLSTYDADTLDSADFETVTETSPVVQGNESLRVFQYEVSNPPYRQYDYVIVYVN
                     AAGKVVNTQIDYQGR*"
     gene            complement(105935..106591)
                     /locus_tag="S2_005_002_R2_scaffold_27_prodigal-single_100"
     CDS             complement(105935..106591)
                     /product="hypothetical protein"
                     /codon_start=1
                     /transl_table=11
                     /translation="MNEYITLKTPADWVEAFRQTEAGWMEFDCKWWTPPRLINEIFLG
                     MDAGSVTIETQAGVLAMVCANHAIKNRRSVVLQHLGDSTWESLEPLYLEVMMIYNMPF
                     FRDHLTCGTSMRYPFPDFNTKKPLYFNGEFINAEGEQYSVAVTNDDEYEVLLNGIALY
                     FDQWITAIGRDAVVEMFERLKRRESLEGLLLNGYRDEERAEALVKAGLEAMDDDGYCE
                     *"
     gene            complement(106593..106916)
                     /locus_tag="S2_005_002_R2_scaffold_27_prodigal-single_101"
     CDS             complement(106593..106916)
                     /product="hypothetical protein"
                     /codon_start=1
                     /transl_table=11
                     /translation="MSDYKLDDVLLEDLPEGKLVLPEPYFAEEEYDIAAMVADMRASG
                     NWGEIFPDLFVPLPVCQLLRKSHKVKRGPGKGRTRLRYAIEPETRKLFALPAWYARWL
                     DKEGY*"
     gene            complement(106913..107854)
                     /locus_tag="S2_005_002_R2_scaffold_27_prodigal-single_102"
     CDS             complement(106913..107854)
                     /product="hypothetical protein"
                     /codon_start=1
                     /transl_table=11
                     /translation="MSIKTYVNCLIRDWDAVNRGKSTMLRDDIYREAVFWSTKLILSA
                     LGDDGVLVPGDAGSPPLGFLHSSDRTTIEQVEDREIWELYGTFYSYLTTDVPMDQERT
                     HSFCQFMREYADVILRLRCPVGLQMNEKTAELIGEIFLNDNKWGVTPTIQTLWKADYV
                     VPQLEPNQIVCWRRNGPPLRELINAYDQLFNRLVGLPVELVNPVDFLVRYGHGFRYPR
                     YTVPTAEQMRHGIGLRITDLHLFPDHDLVAKSLASELDAPGTYTMVIPSMGLACEYEV
                     SRVSDRSYRVDLCAASVSKPYPRWVEQAFPDKKDKLV*"
     gene            complement(107844..108386)
                     /locus_tag="S2_005_002_R2_scaffold_27_prodigal-single_103"
     CDS             complement(107844..108386)
                     /product="GCN5-related N-acetyltransferase n=1 Tax
                     =Natrialba magadii (strain ATCC 43099 / DSM 3394 / NCIMB
                     2190 / MS3) RepID=D3SSN1_NATMM"
                     /codon_start=1
                     /transl_table=11
                     /translation="MSVQIKMFGKTEEVIEAGLADKIHDLMMAVMVLDFTDITAGIKS
                     PVNPKTLEAFAARLESWAEKEGKHPIYIQESDVYIVAMEDDNILGVATMNWDTDIASK
                     GFRLSNVFVVPTARRRGIASKMVDAAVKCGQDNNITFMSLNVAYHNKAAQALYAKYGF
                     EPARLNMMRPMEPKAKENVD*"
                     /db_xref="UniRef100_D3SSN1"
                     /db_xref="nmg:Nmag_3326"
                     /db_xref="D3SSN1_NATMM"
     gene            complement(108396..108842)
                     /locus_tag="S2_005_002_R2_scaffold_27_prodigal-single_104"
     CDS             complement(108396..108842)
                     /product="hypothetical protein"
                     /codon_start=1
                     /transl_table=11
                     /translation="MRKIPSVEERRKLFIDVAANINEHSQTYPRAIAVSLRNMTEYAH
                     GLLSYLEHPQHADNWNESLHYFVTKENTIWGQPCTYELVLYPNGVLYLYCPVGETALR
                     RAFHTDDWKQLERWGNVAGKMVANGGELFRTIEYLPELRKFRFEYK*"
     gene            complement(108808..109314)
                     /locus_tag="S2_005_002_R2_scaffold_27_prodigal-single_105"
     CDS             complement(108808..109314)
                     /product="hypothetical protein"
                     /codon_start=1
                     /transl_table=11
                     /translation="MDAEHCVQRLIEHINSVWRLDGKGNADRSDDVIAVALLDRLCEE
                     SDTIHAAFIENGYGMTATRLNSAGPVVCYEFESPYGNIKHVIDPDAIQKAKDDFLALM
                     RSVDTKLAPGHIHVQKAHKAAMENKRIVAYWHLTIARIRIVPLLFPLFIKDTVSKYAK
                     NPFRRRKT*"
     gene            complement(109320..109841)
                     /locus_tag="S2_005_002_R2_scaffold_27_prodigal-single_106"
     CDS             complement(109320..109841)
                     /product="hypothetical protein"
                     /codon_start=1
                     /transl_table=11
                     /translation="MLTQNEMIIVLASDFNNMLRSHVVLTESPDEPIIKQPDVQDAGD
                     KIYAMCLHDPELIPLFEHELSTYGYKLLWLMDDIKPFDTFMVGINTPYGMVSLYTKPN
                     AFEGVAREIEANRDLIERHNKAEAAGDVVEMEAVKKAFARRLRRKQILYFLLSPIHAL
                     LLGVRGFLRLFKR*"
     gene            complement(109843..110196)
                     /locus_tag="S2_005_002_R2_scaffold_27_prodigal-single_107"
     CDS             complement(109843..110196)
                     /product="hypothetical protein"
                     /codon_start=1
                     /transl_table=11
                     /translation="MKVSVMVAHESGKTSVLSPWLVFQHLHVYDSHVKFDGEAYNEDR
                     EDKGVGFQITAEYLSGSGYTSGFSVEDLMDALKFEKMFERPRPMPYPPFRKSMAALCV
                     SLRGCSSLQITDPWW*"
     gene            complement(110203..110808)
                     /locus_tag="S2_005_002_R2_scaffold_27_prodigal-single_108"
     CDS             complement(110203..110808)
                     /product="hypothetical protein"
                     /codon_start=1
                     /transl_table=11
                     /translation="MDNVHFNIGVPKFITECIDRTRSLVVSYGRLNAGESPTIQICFQ
                     GRVLHTISRIQLKYVKELDFVELGKKMDAQIKEQELSTGYRHEKLTSKAKGHLINGLM
                     KSELLRYFGLLKKQKPAAMKVRSMVNQLWNEKEYQFDESPVFGKELVADIAVNQAWND
                     YTPPEEQKKRRATPVEQTAEEAFERVLMEMNFWLFGPVIER*"
     gene            complement(110811..111353)
                     /locus_tag="S2_005_002_R2_scaffold_27_prodigal-single_109"
     CDS             complement(110811..111353)
                     /product="hypothetical protein"
                     /codon_start=1
                     /transl_table=11
                     /translation="MNKFDAKELYIRLTAIQRIDSGPARERIKEWVERHRAVVYKALE
                     DLAAAPTRLVFVKSTYCGKYATNSGEASFDAYSPAELAMAVETGMVEYFWLTEEALYV
                     RVSVNDYYNDIVERLVPADKEWRGEGVGPFWKAVVDEFVENNIEEFGGELQVMKDRVC
                     LMFRFRKDIPDFITPHPKGQ*"
     gene            complement(111350..111550)
                     /locus_tag="S2_005_002_R2_scaffold_27_prodigal-single_110"
     CDS             complement(111350..111550)
                     /product="hypothetical protein"
                     /codon_start=1
                     /transl_table=11
                     /translation="MNDNPIVRVLDLNPLIGVSTGTEIHIGHNPFYGIMSAPPKPIEG
                     LGYRGKGSKKKKRTKSSKRKKK*"
     gene            complement(111547..112167)
                     /locus_tag="S2_005_002_R2_scaffold_27_prodigal-single_111"
     CDS             complement(111547..112167)
                     /product="hypothetical protein"
                     /codon_start=1
                     /transl_table=11
                     /translation="MLVVTSKHSALDWFATANKPDVRGPLHITALEKGVHFDVEYERK
                     RLTKTWIKGKEVDPVLFAAITGIKTTLNSKAPYPPLAINGVITDIPSEQALLDLFDGH
                     RVQRMGRVSAEWLDPLEEDPKISTSFVFIRERILLQHKMRSWVHAIDYHPSWTHGSME
                     RELELLMLQKQYRGVRISINPIELRAQHAHPDCVFRFAHHEALVPA*"
     gene            complement(112264..114309)
                     /locus_tag="S2_005_002_R2_scaffold_27_prodigal-single_112"
                     /gene="ligA"
     CDS             complement(112264..114309)
                     /gene="ligA"
                     /product="ligA; NAD-dependent DNA ligase LigA (EC:6.5.1.2)"
                     /codon_start=1
                     /transl_table=11
                     /translation="MKLTVLFEKDGELDKESAPQAYAELIQLAKKAQYEYYVLDAPTL
                     TDEQFDNIVMLIRAVERDNPELISPDSPTQIVGGSASFNPVKHSEPMLSLDNAFSEAE
                     IVEWINGLIKDLPTVMVSKHLEFAIEPKYDGLAVNLVYEYGRLTQAATRGDGVTGEDI
                     TTNAGVVIGIPKLVKGLTNTPRFEVRGEVTMPKVVFNRLNHEARATGGRVFVNPRNAA
                     AGSLRLGNAVEVKRRKLMFCPYGAVATTLNSDIDRFQTATLLYLEKLGFGGTNFGLLA
                     NDGIESVIKAYKSMLELRDTFPFDIDGMVLKVNSRALQNQLGTTGRAPRWARAWKFPA
                     QEKATTINGVEFQVGRTGSITPVAKIEPVFVGGATVSNVTLHNEDEIKRLGVGIGDTV
                     VVRRAGDVIPQIVAARPGEHRIEILFPITCPVCETPLVRPQGEARWRCPAGMLCSAQA
                     KERLIHWVSRDVMDIDGVGEKLIEALYEKGKVKEPADLYRLKVEDFLDIEGFAMPSAI
                     KTFTAIEKSKETTLGRFIYGLGILNVGKSTARDLATKFRTWEAFELATREELLAVRDV
                     GPVVTDGVLNFLNNEVMLAAANRIIGMGVHFGEQTPSSVPQTHAGQIVVITGSFKMGS
                     RDLIAGHFFERGAQVSSSVSKNTTLLVCGENAGTKLAKAEKLGIRIIREDELKRELA*"
                     /db_xref="sdy:SDY_2608"
                     /db_xref="DNLJ_SHIDS"
                     /db_xref="UniRef100_L3F8J4"
                     /db_xref="6.5.1.2"
     gene            complement(114287..114706)
                     /locus_tag="S2_005_002_R2_scaffold_27_prodigal-single_113"
     CDS             complement(114287..114706)
                     /product="hypothetical protein"
                     /codon_start=1
                     /transl_table=11
                     /translation="MLDINGYTVSDDDLQKLNLWLVDVDHAVKLNKYRVFFTNTYDYR
                     AAMEAIAKELGFKEAGDMPPPEPQKKDSTWQYNGCGAAVAIPYLLQVSHQHLKEIRVE
                     PELLGKRSVARKRLEASGIGTHFILPVGISDEANRAV*"
     gene            complement(114699..115067)
                     /locus_tag="S2_005_002_R2_scaffold_27_prodigal-single_114"
     CDS             complement(114699..115067)
                     /product="hypothetical protein"
                     /codon_start=1
                     /transl_table=11
                     /translation="MAYKVKQEEVADFEQWFAENDKAYDFNNAWMSMHIVFNPTDAYA
                     SWMSGQILFGEAAAGEALTVGEEYRLTTRNFKVGKQLILDYLHKLPCEVYPSKSITVT
                     IYSNGAFCDAIELDLEKVDA*"
     gene            complement(115072..115488)
                     /locus_tag="S2_005_002_R2_scaffold_27_prodigal-single_115"
     CDS             complement(115072..115488)
                     /product="hypothetical protein"
                     /codon_start=1
                     /transl_table=11
                     /translation="MTLSPKSRLALTAVGLSLAAAGGHSVINRRKTPTVTLDEVNQLV
                     LDKTQPHVAELFDYVNTLNIIVLMEERSDKKIKRVNSIIRNYCNVKAKEAKHDGTRVM
                     LKMISSKVLCREELRKAVTALNIIENNAQEVIGFKE*"
     gene            complement(115548..116153)
                     /locus_tag="S2_005_002_R2_scaffold_27_prodigal-single_116"
     CDS             complement(115548..116153)
                     /product="hypothetical protein"
                     /codon_start=1
                     /transl_table=11
                     /translation="MHQMKTVKANVRCWALTKEEAIACGFDKEHIPSPESGRSETSIP
                     IMGAVLFDDYNMLVTYGEGSNMKYCDRMKFTDEDTKLQLNRFKNRKEVNSTDAFVFMG
                     LLNPSGTVRIVTDDPASTELWEVLTTFELALAFERMKKFPKIRALLRQLCDERLKGKL
                     HLETRQVVQAIRFTYLPELAYNEAMAAMRDAMEGDSEIVVV*"
     gene            complement(116223..116549)
                     /locus_tag="S2_005_002_R2_scaffold_27_prodigal-single_117"
     CDS             complement(116223..116549)
                     /product="hypothetical protein"
                     /codon_start=1
                     /transl_table=11
                     /translation="MIRPDEVGLRIRLLSLRLALRAIITPYPSRLAAVLPVTEEPKEL
                     TKLLDSMCCVGDIEYNDRKGTYTWFWLDDSYNGVEADIDKVVEFIVDNCVDKLCLHET
                     IHDEHE*"
     gene            complement(116559..117368)
                     /locus_tag="S2_005_002_R2_scaffold_27_prodigal-single_118"
     CDS             complement(116559..117368)
                     /product="N6-adenine-specific DNA methyltransferase, D12
                     class (EC:2.1.1.72)"
                     /codon_start=1
                     /transl_table=11
                     /translation="MNHPFVKWPGSKRKSVPFILEHLPQGKRLFEPFAGSAVISLATD
                     FEEYCLGDVNADLMTLYRWVEQDAEGLIEEARLRFEALNPKDPEGYYKLRENYNKTTD
                     PFLRAVMLLTLNRYGYNGLCRYNQKGGYNVPHGLYTKVYFPEKEIRAAGEHFRGRLKV
                     DTRSFEEQLKNVEEGDVVYCDPPYVPISKTADFTEYAKGGFDLGKHKLLADIASELRL
                     KGIPVLISNADVDVAREVYKDATQVLEVMVPRSIGARKDSRKKIGELLFIY*"
                     /db_xref="swp:swp_2069"
                     /db_xref="B8CNJ1_SHEPW"
                     /db_xref="UniRef100_B8CNJ1"
                     /db_xref="2.1.1.72"
     gene            complement(117365..117754)
                     /locus_tag="S2_005_002_R2_scaffold_27_prodigal-single_119"
     CDS             complement(117365..117754)
                     /product="hypothetical protein"
                     /codon_start=1
                     /transl_table=11
                     /translation="MGMFDKVRVEEGNCFGILPGHYQTKDLDDIMAEFVIGKDGVFRM
                     EHADDDNYIGRFADCGIEVLENRLNHGDLEIHAFYSDIEAGKPADWVNYHPGDPRADN
                     RGEVTYRLRVVNNQVTEVITAKIWAGK*"
     gene            complement(117741..118169)
                     /locus_tag="S2_005_002_R2_scaffold_27_prodigal-single_120"
     CDS             complement(117741..118169)
                     /product="hypothetical protein"
                     /codon_start=1
                     /transl_table=11
                     /translation="MQPMRIEEVRLTMPRHHLSVNEVRRVAASYVEGCIRVHPKYEPQ
                     RHFVIAVFSDDNDGLGIGNSIAMNLPNFIEFEVHALYASNFKNLDAKVGVKSPREVLE
                     SADIIIELGTHNPELDAVNLKKNRLSIKVIYNEDAYHGDV*"
     gene            complement(118169..119149)
                     /locus_tag="S2_005_002_R2_scaffold_27_prodigal-single_121"
     CDS             complement(118169..119149)
                     /product="hypothetical protein"
                     /codon_start=1
                     /transl_table=11
                     /translation="MASTGPIDKYRDTVLARLNEILLVLRTNETPDTVLIDKDFNDIN
                     VVHPMLYTDLLKPWKPMGLFPERNLISDGFPYPILPFTYRSVSDVSSSELHKRLIDAT
                     ALLIADISYYMSKEWTAQYRSLLDQYVIARSQWLTDTQTFAYLKGYALASGGDVKKLV
                     DYFGAWLEPTTLNIEQPMNWTQTELALHKAVTTDDVLNEVTIYLLTAIAANNAAHKPI
                     RELPMVTTVKDFGAQIDDYIDDRKEVPEAIAYGGQVAYTYGINLLAAESEVRGKYHHL
                     LGKDICRPDTALTLEQRKKTLCVVTSPLRIDFLWEAALKNLPTLVFVLED*"
     gene            complement(119162..119464)
                     /locus_tag="S2_005_002_R2_scaffold_27_prodigal-single_122"
     CDS             complement(119162..119464)
                     /product="hypothetical protein"
                     /codon_start=1
                     /transl_table=11
                     /translation="MSSIDIHKTFIDNALRYYTNPPEPGVLDIGVSDPTLLKRLADKM
                     YQKQMEENPNGFSQMVRPGHKPYLYLRWAYRQAGLTVNFELQADENRIGFTALGTF*"
     gene            complement(119451..119948)
                     /locus_tag="S2_005_002_R2_scaffold_27_prodigal-single_123"
     CDS             complement(119451..119948)
                     /product="hypothetical protein"
                     /codon_start=1
                     /transl_table=11
                     /translation="MEIILPNAEVIEIQSRMDAVVSESTGSRMFIVAVTEHGCQYYHL
                     TRNVQARIAPFLNWVLRAVRMEHDALMVCVVNLEPWFIENGSVAIINHALFDRILPER
                     KKHIQTVIDWLHFHSCYPTQMKKAGELKEAIVLDGQTLTRRMTDTHHLWLWWRKGKVY
                     YDVLD*"
     gene            complement(120130..120414)
                     /locus_tag="S2_005_002_R2_scaffold_27_prodigal-single_124"
     CDS             complement(120130..120414)
                     /product="hypothetical protein"
                     /codon_start=1
                     /transl_table=11
                     /translation="MNNNRNKEYAVSIQKLEIITKSNERFLFSLVKPADEAIKTGCIV
                     IGLHAIDDVPAYKLACGIPLKPGDAGVKMFKGVVQAIKDTGLECTVVVQD*"
     gene            complement(120438..120605)
                     /locus_tag="S2_005_002_R2_scaffold_27_prodigal-single_125"
     CDS             complement(120438..120605)
                     /product="hypothetical protein"
                     /codon_start=1
                     /transl_table=11
                     /translation="MSLKMIPRGVGGPKTTVMVSGRKMIKRRGKTIFITVKPAVPAER
                     WVEIIDSFRKG*"
     gene            complement(120596..121336)
                     /locus_tag="S2_005_002_R2_scaffold_27_prodigal-single_126"
     CDS             complement(120596..121336)
                     /product="hypothetical protein"
                     /codon_start=1
                     /transl_table=11
                     /translation="MEDSFQLDIVNGCATFHRITDVSALSTNNLIAVIYVGEDECKLY
                     YAEGEFTYEQSVEAYEQLVAGSGENFNWIARVKAPDEKQVELKADDVVVGSIFKDVGG
                     NIIFEEFVKLPDGTPLADLIQATLDDGFAIGLNDREVEFTEIHDIMELQQDDFVGIQM
                     PEDGRDDLEVRMFRSPGPSSEDECIRLTQMLNQLGVGVRVFMVQSASDNTVIIGMPSY
                     RSLILRRDDDGSLIVIDPEQYGGSKACH*"
     gene            complement(121370..121711)
                     /locus_tag="S2_005_002_R2_scaffold_27_prodigal-single_127"
     CDS             complement(121370..121711)
                     /product="hypothetical protein"
                     /codon_start=1
                     /transl_table=11
                     /translation="MTAFTSKKLKSIQNTIRQIEAEEAARPKKLPTVDTSAIPLGFQA
                     VYKDIVSGPVPFTPTIDRMFGRHKPKAWGLFRRYLQQCIDAQRKSGIVQNPRIVMAID
                     HIDRKLKRVGG*"
     gene            complement(121741..122055)
                     /locus_tag="S2_005_002_R2_scaffold_27_prodigal-single_128"
     CDS             complement(121741..122055)
                     /product="hypothetical protein"
                     /codon_start=1
                     /transl_table=11
                     /translation="MAAKKCLKLYRAALKASCVSHTRLERTAMVKQHRKTDVLIVEMP
                     RQTGKATIRRAFDEFIEYYGAPITAPSGRKKIVRKQLRAPSHNVNKNGRAYYQHITRS
                     GE*"
     gene            complement(122064..122393)
                     /locus_tag="S2_005_002_R2_scaffold_27_prodigal-single_129"
     CDS             complement(122064..122393)
                     /product="hypothetical protein"
                     /codon_start=1
                     /transl_table=11
                     /translation="MPTLLVRAECLDGEVTHRNNVRLMTRACMERKWGIPTGLITDGY
                     SPYQIELMATVFDKFLTDKPDDLQTVITTIDTRLQYICYPGTFQGRLCQVYWDGPELL
                     LSPMPTH*"
     gene            complement(122580..122798)
                     /locus_tag="S2_005_002_R2_scaffold_27_prodigal-single_130"
     CDS             complement(122580..122798)
                     /product="hypothetical protein"
                     /codon_start=1
                     /transl_table=11
                     /translation="MGFEINTKGLIDLFVARDQLEILTDLRNDLLDEAASFYASICLE
                     FSKKIAEDIKYADEGIQRIEAKRAGQIH*"
     gene            complement(122788..123414)
                     /locus_tag="S2_005_002_R2_scaffold_27_prodigal-single_131"
     CDS             complement(122788..123414)
                     /product="hypothetical protein"
                     /codon_start=1
                     /transl_table=11
                     /translation="MKPDFDKILDTSNPHLVRRWKAPSEPTVKIKHERSKPVLVLESS
                     SWSGGSFTCGLDENDIVLVCGWGGQCEPATLTPFETSGVEHDHGHSYRWTRTEYYVNL
                     KSDTIPRFSSLKKMVEHDKVVIFALPKQMTEALIGRLRVVAGDIMVTRQQIADHEEAL
                     ADYRKLEDVTAPVDYRKGLAATIDHIHELKNKLNALYTQDLGEVTNGV*"
     gene            complement(123411..123989)
                     /locus_tag="S2_005_002_R2_scaffold_27_prodigal-single_132"
     CDS             complement(123411..123989)
                     /product="hypothetical protein"
                     /codon_start=1
                     /transl_table=11
                     /translation="MELTKEQQDTLATWKEVVLGTINNEDSLLTLISQINHERQVYIA
                     QNKERELALNLAKFNAASEKFLDLKPEVMTYFIAPATADTIVDRMLDPKEPTAEVAKL
                     LDGMDAIVAMILRRKLKKAFHETRMESVRFRMEFFNSLLKGISNDSKTMSKQDMMSAS
                     PHFSLTSTIRQQQSAKTRNYFNEQLLRGPRKL*"
     gene            complement(124002..124310)
                     /locus_tag="S2_005_002_R2_scaffold_27_prodigal-single_133"
     CDS             complement(124002..124310)
                     /product="hypothetical protein"
                     /codon_start=1
                     /transl_table=11
                     /translation="MQQQLTHELKYKSEKALLIIGTVPSGPFTNEDEVQRVMCDWAFK
                     GLLTPEMQLYFDALPLGVTTILERNKFGRSHTIMAQREHLMNALSGLKHGHLIPTEYK
                     *"
     gene            complement(124310..124675)
                     /locus_tag="S2_005_002_R2_scaffold_27_prodigal-single_134"
     CDS             complement(124310..124675)
                     /product="hypothetical protein"
                     /codon_start=1
                     /transl_table=11
                     /translation="MIPIALQIKGHVLYFNPVMEAADELKKGKLVIFTVKNNAVMFHQ
                     LDEDFSNLKLSENKIQRAAIKQGHTGLVKVMDVNPERFIFDNGGKELMVFSLVGGSVR
                     NVEFKPRKEILALLEKEKK*"
     gene            complement(124672..125178)
                     /locus_tag="S2_005_002_R2_scaffold_27_prodigal-single_135"
     CDS             complement(124672..125178)
                     /product="hypothetical protein"
                     /codon_start=1
                     /transl_table=11
                     /translation="MTNDKWQEIFHRLTTSHRKMTVDEIKEATAEMNDGEIAKLKSAV
                     KIQRTHLCLDNPDSPERREMFDYYNLIMRVVTNERIQPYKAPDMIMSGEVYLVPVSWV
                     DDRTMEADANGNIERWIKNGMVGEQHLAVALATTAEALHLFEPQSLNRRTAHVTTASF
                     IRLMESKQ*"
     gene            complement(125294..125437)
                     /locus_tag="S2_005_002_R2_scaffold_27_prodigal-single_136"
     CDS             complement(125294..125437)
                     /product="Uncharacterized protein n=1 Tax=Erwinia phage
                     phiEaH2 RepID=J7KHJ9_9CAUD"
                     /codon_start=1
                     /transl_table=11
                     /translation="MNTPVEEKKDEMNLDGGIPGLAEDAVVEGGVDAAVEDDGCAGGA
                     CKI*"
                     /db_xref="UniRef100_J7KHJ9"
                     /db_xref="J7KHJ9_9CAUD"
     gene            complement(125449..125754)
                     /locus_tag="S2_005_002_R2_scaffold_27_prodigal-single_137"
     CDS             complement(125449..125754)
                     /product="hypothetical protein"
                     /codon_start=1
                     /transl_table=11
                     /translation="VARKPLTARVRSRTLLEHRNAFAGHWPELRVGEKPLTPRGEYRV
                     ISIYEMIHLNQLEQVAIRGEASDYSRIEVFTGVIPEGYADIIRTTRNGATVTEIRTS*"
     gene            complement(125744..126517)
                     /locus_tag="S2_005_002_R2_scaffold_27_prodigal-single_138"
     CDS             complement(125744..126517)
                     /product="Uncharacterized protein n=1 Tax=Cronobacter
                     phage vB_CsaM_GAP32 RepID=K4F7S2_9CAUD"
                     /codon_start=1
                     /transl_table=11
                     /translation="MKKNEIQITFTVMAGDREATERLAREMIRRAELVDGVTLENITK
                     FNCGGLFPSIDSISFSRSGWSGGVFETIQEPGIAAARIPNIMPQPRPTEHISHCPMLS
                     VSEDQKAVISEVALVQTPDDTSELQHLLKMGFPLATEEQVQGTASDKLMSPASMAKAG
                     VVLRSWIQTPIPPCSFYDNLLDRYDDCLADTRNTLPETGYQSAAHLRGMITQLRYDTS
                     QSLTKKHRWLGYIQGVMCAHGLIDVDTERDWTRGLFRGA*"
                     /db_xref="UniRef100_K4F7S2"
                     /db_xref="K4F7S2_9CAUD"
     gene            complement(126972..127823)
                     /locus_tag="S2_005_002_R2_scaffold_27_prodigal-single_139"
     CDS             complement(126972..127823)
                     /product="Intron encoded BmoI n=1 Tax=Bacillus mojavensis
                     RepID=Q9ANR6_BACMO"
                     /codon_start=1
                     /transl_table=11
                     /translation="MKKPVVYRLCASDGSFYVGSSGKIEHRLSVHKYQLKSGTHHNSQ
                     LQEAYDNGEVITVGIDVCETRSEAYALEQTYINTTPPEVLLNIGVGVVGGDNLSRNPN
                     KAEIVSRISETLRTLNGNMTPEERVDKFGKSGELNGMFGRTHTEESRELIRQKVTTSE
                     NIAAAQARRLGVKATDETRKKISEYAKTRTGEKNSFFGKQHSDEFKQRMSESKKGTLP
                     PNTRSIEIDGQIYPSMTEASRQLGVVPATILHRMKSKNPKYETYRFVVEGPTTTESDE
                     RNKTIDE*"
                     /db_xref="UniRef100_Q9ANR6"
                     /db_xref="Q9ANR6_BACMO"
     gene            complement(127916..128563)
                     /locus_tag="S2_005_002_R2_scaffold_27_prodigal-single_140"
     CDS             complement(127916..128563)
                     /product="thymidylate synthase (EC:2.1.1.45)"
                     /codon_start=1
                     /transl_table=11
                     /translation="MKQYLDLLHTIQEKGFAKADRTGTGTMSIFGHQMRFDLQEGFPL
                     VTTKRCHMRSIIHELLWFLQGDTNIKYLEDNKVTIWREWADENGDLGPVYGKQWRSWP
                     TPDGRHIDQITTVMNQLKNDPDSRRIIVSAWNVAELDKMALAPCHAFFQFYSRELSWA
                     ERMDYIKRNEELRRKWILDDKRPSEWEAWVAENNVPSRLLSCQLYQRKHHCAFVA*"
                     /db_xref="kva:Kvar_0834"
                     /db_xref="D3RHT2_KLEVT"
                     /db_xref="UniRef100_B5XUQ2"
                     /db_xref="2.1.1.45"
     gene            complement(128636..129094)
                     /locus_tag="S2_005_002_R2_scaffold_27_prodigal-single_141"
     CDS             complement(128636..129094)
                     /product="hypothetical protein"
                     /codon_start=1
                     /transl_table=11
                     /translation="MITDLLLKTRELYQATYPERTKHLLHQYMNCAVTDPETKETMVD
                     SGVCYIVARAVFNKLKETGLNPNLFFLWRHYSSPVGNGFEDELVHVGVELDGRFYDTV
                     NTEGVPEAFQLWAAGYMRCSEWTLIDNDGSQYFSRIMSRDTPYFRALSEL*"
     gene            complement(129091..129978)
                     /locus_tag="S2_005_002_R2_scaffold_27_prodigal-single_142"
     CDS             complement(129091..129978)
                     /product="Uncharacterized protein n=1 Tax=Deinococcus
                     proteolyticus (strain ATCC 35074 / DSM 20540 / JCM 6276 /
                     NBRC 101906 / NCIMB 13154 / VKM Ac-1939 / CCM 2703)
                     RepID=F0RQE7_DEIPM"
                     /codon_start=1
                     /transl_table=11
                     /translation="MSTDVDNFFREGLDVYENNLNKGFFERWVTARKGKIPTHFISPN
                     AIPVDPDHNAYFKSKMEIGSDYKTFLSLGYGWRYGKTTIKASAGLIELLSQTPASDLI
                     PASWLDAIPGWTTFIPLRDEPDAPGVFFGLRKYGEQKVLLVGSAWDEMYRISSYDLQD
                     EEDGFVSFKFPEWFLKDTSKEDIELTKSHLNAILFLCTLIPHQPAAVKVPKRITGSKK
                     VTYAMSPRKHNVINLESAVDKYLKEYDTDTRTLVLNQRKAHMRRAHWRTYWTGPRNGE
                     QVKVLRWIPPTFVKGFVAE*"
                     /db_xref="UniRef100_F0RQE7"
                     /db_xref="dpt:Deipr_2382"
                     /db_xref="F0RQE7_DEIPM"
     gene            complement(130062..130412)
                     /locus_tag="S2_005_002_R2_scaffold_27_prodigal-single_143"
     CDS             complement(130062..130412)
                     /product="hypothetical protein"
                     /codon_start=1
                     /transl_table=11
                     /translation="MADKAVELLDKVIADQDYDAFVKDTFVAKRTNPAVLNKVKDGIT
                     FRLQSTKVPDASKVILRQARDALQAYLVRLSNHGTVAESYAKTQARETKLDRDLLEVL
                     LADNVADGFSAPSF*"
     gene            complement(130469..131203)
                     /locus_tag="S2_005_002_R2_scaffold_27_prodigal-single_144"
     CDS             complement(130469..131203)
                     /product="hypothetical protein"
                     /codon_start=1
                     /transl_table=11
                     /translation="LKEITTKIKTPKFTLRDIIEGNVIIQKPAFSLDVENSSLAVNGC
                     LFEIGLVFFDLADPTTVGQFPMWDFFPDFTTQLLHGGEVDPETMAFWNMERIAPALGW
                     QKENGYLRQDIFTVVDQLENQVREFVKGLEQVGFSEKDIYWIARGEKDYPQLEHWFKV
                     CHRKPICKYNRVQDVRSMIAAYLDKPQGYTETKKYPDFMADVIRHTAIGDALMDAVDL
                     AQARYVHLNGERALDALISDIPPHRQ*"
     gene            complement(131169..131645)
                     /locus_tag="S2_005_002_R2_scaffold_27_prodigal-single_145"
     CDS             complement(131169..131645)
                     /product="hypothetical protein"
                     /codon_start=1
                     /transl_table=11
                     /translation="MSQQLLDVIAKHKRSRRVRRHHRFVTSFKDTNRVVLDIPVLEAD
                     QTASTPLTELLKRKGVSLHLYGYGYLLGCFESCLVNEDGSAQVAWSISNEDIESIRLR
                     LGNQPLAVTLEARIDNPLKNTSTGWTFTRAYITTQAAIDVERTIPIERDNYQNQNA*"
     gene            complement(131663..132655)
                     /locus_tag="S2_005_002_R2_scaffold_27_prodigal-single_146"
     CDS             complement(131663..132655)
                     /product="hypothetical protein"
                     /codon_start=1
                     /transl_table=11
                     /translation="MKTLTDLQEYLHAVMANKACNGVGRFYFDQALAFTFDNASKLAY
                     FETQFTSDAIINDLLFDIRALGELTQYSLKETRGHEIAEQALLNVERKLYPSDRVAIW
                     AKIQGYQTVEEAARALGNDLCKGEDRMTKDGVPQVVHSPFNDDGILYPIVGLSWSATL
                     GAGMRLAKGLLSSTRKPIRVSSDRNARVRLTNQGSSERMDGQPATYTFEGCQYGMTLQ
                     LDEKINLTVHLGEVEAFSELPFQISRYAILQRLLAHVCGVEVGRFTVLAERVYRGPRS
                     IPQLMKFIHAIDIYDKSRLQLKITKDESVPGKYEATDFQFEFAEQELSNVTSIR*"
     gene            complement(132652..133584)
                     /locus_tag="S2_005_002_R2_scaffold_27_prodigal-single_147"
     CDS             complement(132652..133584)
                     /product="hypothetical protein"
                     /codon_start=1
                     /transl_table=11
                     /translation="MDVKYTMMPENTILGNDLTVIQACSEALTRAGYEKTRAHDVAAM
                     LYDTVDHVLEQHALRTVLHRVGGPNPLFTMLAEMAKLDAQPKATQVVSIKALARQFAM
                     MIPDQIGNHVIAGFSHRQLLRMKMNQKDPVELQRQMQDLYRINYCQPAEPYHVTGRVL
                     EMEYGGCSVDEIYEAAKVFNKQVETAGSWPAFVAGLVKDAYDIKHIDHSVLEQEAKFP
                     SVPPLVWSEPAKAVEGGSNYDHVIAQTPFGKIVIEWKSWKEYDTYSFSMPFDFNSEPA
                     FHSGDTLEEAKEKAQMWYNYYIRKAFGYNVREPQ*"
     gene            complement(133585..134148)
                     /locus_tag="S2_005_002_R2_scaffold_27_prodigal-single_148"
     CDS             complement(133585..134148)
                     /product="hypothetical protein"
                     /codon_start=1
                     /transl_table=11
                     /translation="MSILQKAFTFVTSPMQDADFNAFYDYIEPLSHEGVPGEKRWLTL
                     RGVSTTTAYVRLLSEMLEVSMSQGGTSRVSLKGLALQLIYLASVRDRPVWKADELTDR
                     FYVNFPNDALAENFVALLMKLKSANQDQMVEVKWAKDVPFELLDRYARAVDENYDTHP
                     LATSGKSKLEEYLLLATYADTLFLTEV*"
     gene            complement(134148..134642)
                     /locus_tag="S2_005_002_R2_scaffold_27_prodigal-single_149"
     CDS             complement(134148..134642)
                     /product="Deoxyuridine 5'-triphosphate nucleotidohydrolase
                     {ECO:0000256|HAMAP-Rule:MF_00116,
                     ECO:0000256|SAAS:SAAS00071038}; Short=dUTPase
                     {ECO:0000256|HAMAP-Rule:MF_00116};; EC=3.6.1.23
                     {ECO:0000256|HAMAP-Rule:MF_00116,
                     ECO:0000256|SAAS:SAAS00071036};; dUTP pyrophosphatase
                     {ECO:0000256|HAMAP-Rule:MF_00116};  TaxID=1056511
                     species="Bacteria; Proteobacteria; Gammaproteobacteria;
                     Vibrionales; Vibrionaceae; Photobacterium.;"
                     source="Photobacterium sp. AK15.;""
                     /codon_start=1
                     /transl_table=11
                     /translation="MNREDILREIEIMPSRSVEMKVLDPELRTFGLPKYESDKSAGMD
                     LRAMFPEEELTIAPGQTVLIPTGMAIHIDKATQAVHVLPRSGLGHKRGLVLGNLIGLI
                     DADYQDQLMVSMWNRGHEAQTIKRGERIAQMVLMPIIRFDMVEVTDFSDVGRGGGFGS
                     TGTN*"
                     /db_xref="L8J734_9GAMM"
                     /db_xref="UniRef100_UPI000367850F"
                     /db_xref="psz:PSTAB_0507"
                     /db_xref="UPI000367850F"
                     /db_xref="3.6.1.23"
     gene            complement(134639..135457)
                     /locus_tag="S2_005_002_R2_scaffold_27_prodigal-single_150"
     CDS             complement(134639..135457)
                     /product="hypothetical protein"
                     /codon_start=1
                     /transl_table=11
                     /translation="MKVIGHFKCEHCHRILTRNLLAAYGLEEARFSCPTCGSAYTYEV
                     KQGEGEGEREFVVHKDAGFQLVVIALLGNPHNDRQGFMPVPLTIPLSEPLQMGLSPLD
                     VFHSYLALMESAFEALLVSKYTTVYGVGTMPRLMAVIPEDMYRRLGHPKTIRFFDKLR
                     DASKYLSQWVETCVKKNNTGLTMSAGASIAFSLIPTAPYIANFVDALLGEKISIVYEE
                     GVVVGLNYNGSTLMMRNITLPGKTTYELAEMVATDHQDYLNKLRANIQEGKKKK*"
     gene            complement(135473..136489)
                     /locus_tag="S2_005_002_R2_scaffold_27_prodigal-single_151"
     CDS             complement(135473..136489)
                     /product="hypothetical protein"
                     /codon_start=1
                     /transl_table=11
                     /translation="MKQVFELECPHCGHPHNASWLPFDCMSLHHIKKQPMMCESCDKG
                     VDVAVTVDDETETTTYRMWPSLTPYYPAWLFWNPDVSNPRWFRVSKIAVFPNPELFEN
                     PETHPDLLVDARESLKSAMLYAAPYLNEGRSIAVGSTSDPKINVGVGCTLTSSFIVPF
                     EWFPQLESASNVMFGFAEMCTAFCVQALQHDLVSVDTRTDEQNWNHTLTTCRVVDYML
                     RNPWFISILEATANRIYRHVKYRPIIAVSSSSDALFFNSAFTQDIEPVWVPLYGPNYR
                     RMNIQEAVEVLNAELTQETHLFMAERYSPDRPVMYSNGTAPLMEEPLVREPTVTTPKK
                     PTLH*"
     gene            complement(136473..136835)
                     /locus_tag="S2_005_002_R2_scaffold_27_prodigal-single_152"
     CDS             complement(136473..136835)
                     /product="hypothetical protein"
                     /codon_start=1
                     /transl_table=11
                     /translation="MAVGFDPDKLKPLKVYAEDDPYKPWPIEVSDEEIVDITPFVEAQ
                     KHQLMVWCYPEGTIQLTTNIDRYKEVMLDATRLYAKMLHVVCGCSREHIEAWRTPFEG
                     RIIDAWRARRIILNETGV*"
     gene            complement(136819..137241)
                     /locus_tag="S2_005_002_R2_scaffold_27_prodigal-single_153"
     CDS             complement(136819..137241)
                     /product="hypothetical protein"
                     /codon_start=1
                     /transl_table=11
                     /translation="MAWLDLLPKMKAAMTPDKCCRVEGVLSHSTEVIVGEDGFRLSDW
                     DDYLAENHEMFVPYTYTDESDNEFNVVACQVFFDGHQVKQYLHLTRKSGEQAGMIIFE
                     GCKDDGEESEETQQEIQPKQKTSAADAVCDGPSDGGGI*"
     gene            complement(137297..137533)
                     /locus_tag="S2_005_002_R2_scaffold_27_prodigal-single_154"
     CDS             complement(137297..137533)
                     /product="hypothetical protein"
                     /codon_start=1
                     /transl_table=11
                     /translation="MFDKSFFTACANTMGKFDIEAVLKTLPESERAAILNDELERKHT
                     RIMSIIVIGGVVVMSAVAAITRRPELVTAFAPKA*"
     gene            complement(137545..138075)
                     /locus_tag="S2_005_002_R2_scaffold_27_prodigal-single_155"
     CDS             complement(137545..138075)
                     /product="hypothetical protein"
                     /codon_start=1
                     /transl_table=11
                     /translation="MKHVVKSVIAAALVFSSSAFAWESESIITPNPRIGTMFSWWAGT
                     NFEDNSLVVNCLSTGGAWLKLNTPEGGYQIPKLADYPAIVKLEIGDADGTSYFDAASL
                     KLWNKDRTGDLQSLLFALNRAISVMITTDDGKVYRLRVPHGKPMMNTSVCKPGYPAMV
                     NPASNTTYSPEEMANM*"
     gene            complement(138153..138674)
                     /locus_tag="S2_005_002_R2_scaffold_27_prodigal-single_156"
     CDS             complement(138153..138674)
                     /product="hypothetical protein"
                     /codon_start=1
                     /transl_table=11
                     /translation="MYSGTRNRVSTAAPDLTGVGHVRVSDKSYIAPDFEINGQALIET
                     MCGPEDKEAEAVMESRMKTLETIKGLLDSKRWEGLKVYIEARVAEGKYIYFNINVATT
                     IWGYKNGPYKQISLWPEEDHWRVWRYQGNNHHSNVAKAQISLGDPGERVELKDIKKFL
                     GKWKTEMRSLTNY*"
     gene            complement(138717..138965)
                     /locus_tag="S2_005_002_R2_scaffold_27_prodigal-single_157"
     CDS             complement(138717..138965)
                     /product="hypothetical protein"
                     /codon_start=1
                     /transl_table=11
                     /translation="MTDLEWKLFIQNLSIGHKHETNSDYLREMVSRIYLTFPDSQIIE
                     SVVECNGRIVHAVNVVCDGRELGFHVELPLTGVWKGKA*"
     gene            complement(138976..139215)
                     /locus_tag="S2_005_002_R2_scaffold_27_prodigal-single_158"
     CDS             complement(138976..139215)
                     /product="hypothetical protein"
                     /codon_start=1
                     /transl_table=11
                     /translation="MTLEEQYHDALRTLMKHLPDLQRENFPDDAIVKEIHRLFPEALV
                     IVTESPAVPRPGVTSTVQYGVNWHGFTFTVTRKIH*"
     gene            complement(139355..139906)
                     /locus_tag="S2_005_002_R2_scaffold_27_prodigal-single_159"
     CDS             complement(139355..139906)
                     /product="hypothetical protein"
                     /codon_start=1
                     /transl_table=11
                     /translation="MSEIHFSADQHFNSDRTLKYSRRPFGSVSEMNRAIIQNINALPK
                     GATLYSLGDWGEMEYISAVREDIAVRLVMGNWDDHFQRESGMTLEDWRKHWKAKGFDE
                     IYAGPVTLALESGPIWLCHKPSERHTTLFNAFGHIHRASLVKRNGVNVGVDQHSYKPI
                     SVDDFLFWKEAVQKHFDDEEWMA*"
                     /db_xref="jeo:JMA_40780"
                     /db_xref="A0A0B5ATH7_9BACL"
     gene            complement(139927..140412)
                     /locus_tag="S2_005_002_R2_scaffold_27_prodigal-single_160"
     CDS             complement(139927..140412)
                     /product="hypothetical protein"
                     /codon_start=1
                     /transl_table=11
                     /translation="MAITALILNKVENGFEVSFKATDGKSYIAQLVESKYGLYMLEHE
                     GVSSMYKLTGLASVFDGGIKPSDALDLQVKICANQFDGEPKAVAFAQDGGTFVAATGN
                     VRYGVKALINCVPDGKGGYEAEWIGEGEPVLSDALEASILTRVRSSLAKTWRAVNGVN
                     V*"
     gene            complement(140475..141191)
                     /locus_tag="S2_005_002_R2_scaffold_27_prodigal-single_161"
     CDS             complement(140475..141191)
                     /product="Metal dependent phosphohydrolase n=1 Tax
                     =Fibrisoma limi BUZ 3 RepID=I2GT85_9BACT"
                     /codon_start=1
                     /transl_table=11
                     /translation="MLFNHPSLVFLSERIRKEVIRNLDINDPAHRQDHILAVVGFATE
                     IATMQKLSPQDRRCLLAAAFMHDIGCNRDRDTHHLIGAILTARLLGGEDSPFNADEVV
                     TVCQAVHEHRASYKEKRSGLISELTRIADAGKLNPETFGDRAISYRFNRFDAVDAHER
                     YEEIKEGIIRDAAEHLKDKYGKNGYMWESYPEIGMQMFAAEIDEMQLVSDHTSACQEL
                     LRRRWVTVMKAYVEEYSFAV*"
                     /db_xref="UniRef100_I2GT85"
                     /db_xref="srd:SD10_01275"
                     /db_xref="A0A0E3ZSW9_9BACT"
                     /db_xref="I2GT85_9BACT"
     gene            141423..144557
                     /locus_tag="S2_005_002_R2_scaffold_27_prodigal-single_162"
     CDS             141423..144557
                     /product="Putative SNF2 domain helicase n=1 Tax
                     =Pseudomonas phage PhiPA3 RepID=F8SJ76_9CAUD"
                     /codon_start=1
                     /transl_table=11
                     /translation="MLDYINRLLKNLSIKNQGNSVHVSGLPTYTFAADLQRIWGTQRI
                     IKHMFSNMSSSGLTMLNFFLPDLIYMLGRMRQESGMRTSKRLIIRLTELLLEETWMKS
                     TIVENPSILNFKKLENFNVKPFPYQMDFLNTYNTTVPAYRLQGYVLAAGAGAGKAQPL
                     YSLVKVPGGWKRMGDMSVGDVVSTPDGKIANVIGVYPQGKRPVYRLTFQDGRQVDADY
                     DHLWKVTVDDKDEGRDCKVTKLMRTREILARIEARKGNPRIYVPLMQADPGVEIPSLL
                     DPYLLGALIGDGTTGENAVHLSSADAFIVDEIRRLLPDDLDIKHASGYDYRITGLPGP
                     SSNAVVSALRKMGLAGKRSWEKFIPQEYMGASVAQRLALLQGLMDTDGTVDAHSSASF
                     CTTSERLAYQVQDLVRSLGWMAKISVKKSPKYVYNGEIRHGMDAYQVHIRSDKPSDLF
                     RLPRKKERCNDDGQYCADLGLAIRTVEFIGEDFTQCIMIDHPDHLYITDNYTVTHNTL
                     NFLMLAHCLEADTIIGLAPKNTMRAAWEKDLTKHVRDDKIKDAYWSDEHKVQDINRSD
                     KYFFLHYEAIDQLVDVMKHRKRTSKRVVIAVDESHNLNDLSAARTRKLVEYVRLLRQN
                     MVEVHVVFMSGTPIKQMGAEMIPCLNCIDPMFDRYAEERFRAIYGLTSSRANDILRAR
                     IGNMMHIVPREAYRKEKVKPIDVPVKIPNGKNYTLNSIRDLMAIYVSDRAKYYKDNMA
                     SFIATYEEGLRLYAVTMRTPGERADFEKYKSFVAIIRKRYDPVAHKEMAMYCNAFEER
                     RIMPVLPRDLKLRFKDAKSVVKYVALKIQGEALANVLGVARIRCHVDMLEHIDFDTYI
                     DNAEGKTLIFSSYVPVVEKLTGMLSSAGFNPEPIYGATNKNINAILQRLEKDPDVNPA
                     VATYDSLAEGVPMLMCNTELLLNAPWRSSDEIQAISRIDRVGQTLPVAVFRFYLDTGD
                     EPNVSTRSQEIMELSRALVAEILGIEDSPKGAEATQMVLAMEGYSFEDEMPQTLIEEA
                     FDAVPSTKSSYADW*"
                     /db_xref="UniRef100_F8SJ76"
                     /db_xref="F8SJ76_9CAUD"
                     /db_xref="mea:Mex_2p0494"
     gene            144678..146441
                     /locus_tag="S2_005_002_R2_scaffold_27_prodigal-single_163"
     CDS             144678..146441
                     /product="Surface protein 26-residue repeat-containing
                     protein n=1 Tax=Sphaerochaeta pleomorpha (strain ATCC
                     BAA-1885 / DSM 22778 / Grapes) RepID=G8QTF3_SPHPG"
                     /codon_start=1
                     /transl_table=11
                     /translation="MLYPVSHQEILALINASNPGSPLKDGDLKFNIVGQQADGTTTVE
                     VTPADGVPYYGKRVITYRKRDLAKSVLGVPVRLLVTQNVTIRTLIEMFAAKYGYTFTE
                     AMDFAQTELDKEVDFAQSGVQVVEIPAADTSLVWIGKLSISVSNDALDLTTIIANNDL
                     SELKYLSGDASVASIKLATTAGDFSSLSSDIGALNVGDAVPSALASAIVAAMTKQGII
                     LNSPDELGSALTGQLLASKETAADQSQYAKFTAVNNNAEWAGGAVLFYGKRVVPTEPE
                     TNVMEFTVEQGHVYINLGPGVKATVRYGDGLSTSTNGSVLNYDYPIVPTRNLVITVDM
                     STVTPDSVLQVGGNAIKTCVSWVNHVIAGVRFGDSTVANAATRLTKVPATLPSSFRKL
                     DSMFWGCNSFNGAEVEGWDTSRITSLNSTFRSAANFNRDISNWDVSNVTDMTQTFAQA
                     AKFDQPIGKWNTAKVTLLNSTFMGAAAFNQDLSNWKTGNVTGMASLFSSATAFNGNIS
                     TWDTSKVTTMYGIFQSSAFNGNISGWNTGNVTEMSRLARNNTVFNQNLSGWNVSKVAT
                     HTDFDAGATAWTAGNKPVWVI*"
                     /db_xref="UniRef100_G8QTF3"
                     /db_xref="sgp:SpiGrapes_2424"
                     /db_xref="G8QTF3_SPHPG"
     gene            146531..149146
                     /locus_tag="S2_005_002_R2_scaffold_27_prodigal-single_164"
     CDS             146531..149146
                     /product="Lipoprotein n=1 Tax=Nonlabens dokdonensis 
                     (strain DSM 17205 / KCTC 12402 / DSW-6) RepID=L7W8L6_NONDD"
                     /codon_start=1
                     /transl_table=11
                     /translation="MLYPVSHQEILALINAKNPGSSLTIDDISYEIVSQETDGTTTVK
                     VTPKEGVKYYGEQTITYRKRELANSVRGLPVRLLVNANTTIKTLVELFAAKYGYSFDQ
                     MTDFTQEELNKEVSFAESGIQVVEIPAAASSLVWIGSLNITVSNDALDLSTIIVNADL
                     TQLKYLSGAGTVASIKLATISGDFKSLKTEIAALDVGATMPSTLAQAVHDALKAQQIT
                     TGDEPTLVTALTGQTLASKETDGSSYVAIFDAVNDNADWAGGAILHYDAMAPVSATPP
                     PAGSDDFPADNVETDVDVLFTVNRDDPDMVLNARLTEDSPSYASIANPRMTYVPPARS
                     LSAMAVESVAGQASYSATVNVAAGNQKQGDVITVIVSDANGNDIGSYQIVLKAPTLKV
                     TPPPAGSITFPADNVAVDITVPFSVNRTDTNIQLTARLADGAPSYASIPTVQLVYTGT
                     QGGEAIYEVVVSMAGNGQVEGQHIGVIVSNANKDLATFDIVAGAATVVEEPKNNVYEV
                     VWGTSGTSGSSSNITVNFGSARGTIDWGDGKPVAYTGGEIQKFYTNVKPTGNFIATLD
                     ESTIVAEPHKLTGPGIQEIVRWVNHTVTQLQGGGTAVGQGMVNLVKLPDTMPKSWLKM
                     DFLFSNTISFDQDLSGWDVSNVTSMYGMVYNSTSFTGKGLENWKTNSLTTMNSFAYQA
                     SKFNANMPDWDVSKVTNMDRAFYNASMFNGALTNWNTESLTSAATMFSGANVFNQPMN
                     HFKVGKLTTLDSFFRACRKFNQPLDQWDTSKVTSFSYMFYDCSVFNSSINTWNTAKVT
                     NMASMFYQCGAFNQNISGWNTALVTNMSSMWRAARAFNQNLSGWNVAKVTNRTDYDWG
                     LTTTQWPAAYRPPFA*"
                     /db_xref="UniRef100_L7W8L6"
                     /db_xref="ndo:DDD_1029"
                     /db_xref="L7W8L6_NONDD"
     gene            complement(149222..149914)
                     /locus_tag="S2_005_002_R2_scaffold_27_prodigal-single_165"
     CDS             complement(149222..149914)
                     /product="hypothetical protein"
                     /codon_start=1
                     /transl_table=11
                     /translation="MFQITIETENKSSFFVLTDRDTDTVLMKSMKTNLTATAKMVRIL
                     TTMVRKHVNGKLLEAMATRQINHMELNEYAAKMSSAICMFLQNEPTFKMMHEHPMFKN
                     VLKKYERTTLFNQLLTASFSYSDDSRSMAFKDEVVQDGSGTNYKVRMGLLNVDDRLVK
                     ITARLVVPISGRFQIMDQGTHPVESSTFEFMRLTLPNDTKTYHELLNAIHSLPLQQIV
                     DVTSQLAGKKIW*"
     gene            complement(149971..150669)
                     /locus_tag="S2_005_002_R2_scaffold_27_prodigal-single_166"
     CDS             complement(149971..150669)
                     /product="hypothetical protein"
                     /codon_start=1
                     /transl_table=11
                     /translation="MLLEDSVAKGDVITFNTPSEGERCILAATRDANGQITSIIKLRP
                     WMNEHHGFEVYEPSLMLAAINHRYSKAEKFTLSEVKDALHTPFYPSSARARLIPLSFN
                     GQEDRLLASISEQVKEFIPEFSYDDITVSMKYADVWFRYICDDNPKDCGDCIDEEDAH
                     KLLNCVLIATIARQNTEPFANRFTEWELAMANFVKELTDGDGVKIRKDSKALKWFMWK
                     IDESGSFDDLRPNN*"
     gene            complement(150764..151126)
                     /locus_tag="S2_005_002_R2_scaffold_27_prodigal-single_167"
     CDS             complement(150764..151126)
                     /product="hypothetical protein"
                     /codon_start=1
                     /transl_table=11
                     /translation="MNSAICDRDVSGLLGLYMPNTVWWAVGGSSLALAVLFSISVMIF
                     VFHARRPRNRRMDKLVEDLWRLGSLPLLIFGVVVMYTVYRTVVYFGTELHYLMMYYNS
                     MCIYPTADAVITQPSPSL*"
     gene            complement(151173..151490)
                     /locus_tag="S2_005_002_R2_scaffold_27_prodigal-single_168"
     CDS             complement(151173..151490)
                     /product="hypothetical protein"
                     /codon_start=1
                     /transl_table=11
                     /translation="MTLTDLIVKDDALVALTEARHNLLEWVSQALGFAEEFPLEKHSP
                     ENFLATYRQMWPEASPDLTADDVKRAFALYLLSTEESDALVIPDEWVLYDDVAFFMKE
                     LWY*"
     gene            complement(151490..152374)
                     /locus_tag="S2_005_002_R2_scaffold_27_prodigal-single_169"
     CDS             complement(151490..152374)
                     /product="hypothetical protein"
                     /codon_start=1
                     /transl_table=11
                     /translation="MKLSRYMDKPGQGLVMEEAQSAQEREVVIFGELAPDAIEVLKRI
                     ARNAQYMEQYQWLQDNTSRGGIKGQLRVRKIKNLEDDAEYILTTKAYDGPGNAMESEV
                     QTDNTMFLHFKAMAPSGQVKTRYSVDIPGSKLVWEIDVIHDQVGEIVPWAKIDLEIPA
                     DVNLSSLPALPEGVFTRVIDKPRAERSREEEAILNDLFDNKFFIKNPTVEQPETGFQE
                     KISRKAMADMLKPFIEPLVAYVPAISYDESYLGVEEPGVLKSQLKELEYAYDRLLNGT
                     QSERNAKAKTEDCDCEDE*"
     gene            complement(152433..153992)
                     /locus_tag="S2_005_002_R2_scaffold_27_prodigal-single_170"
     CDS             complement(152433..153992)
                     /product="Putative RAD2/SF2 helicase n=1 Tax=Pseudomonas
                     phage PhiPA3 RepID=F8SJU7_9CAUD"
                     /codon_start=1
                     /transl_table=11
                     /translation="MAHAQLDVYSHGVKFSRYSLRFAHLLGEYMRQHCLQTVKRRDKR
                     SGRMVTEALNTFAAARSDYSEVYLLKSQLPVFFEFAHKRGYSREHMDIIEHPIVPGIK
                     VSFNKIWKFEWKEEQPQWLEYMTNAKGYSLNTAQTGKGKSAMSMEMIYRRGVRTAMIL
                     SPKYMKNWHGSLFGFFDFEEGEIIEVRGKDPKKPPHPKIPVYSMEEFQDAVDHGLEFK
                     IVIISINLMQRYISDYEANNCIAPYTYAPSELWQKCGIGLLVHDEAHEWLHFLYKVQC
                     YANVPEIIYLSATVENDDAFIERMYTLMFPMQGRYNGGAWDKYIVSTAVTYALTSTEK
                     VRYKGFGGSYSHILFEQSILKHERLKKAYYDFIFKVITNGFMNAYQEGMKMLVYCASV
                     EMCQSLAHYLGERLPMLTVGAYTQKEDFETLFDNDVSVTTVKSAGTGIDLPDLVFTFM
                     TLAMGSRQGNIQVLGRLRKLRGKFEGLTPNFYYLVCRDIEAHRKYHQKKVENFSDKVL
                     TQRIIDTDFEL*"
                     /db_xref="UniRef100_F8SJU7"
                     /db_xref="W6ATJ6_9CAUD"
                     /db_xref="F8SJU7_9CAUD"
     gene            complement(153953..155977)
                     /locus_tag="S2_005_002_R2_scaffold_27_prodigal-single_171"
     CDS             complement(153953..155977)
                     /product="Uncharacterized protein n=1 Tax=uncultured
                     bacterium RepID=K2C9L1_9BACT"
                     /codon_start=1
                     /transl_table=11
                     /translation="MVQEQRRVRARDIIHWPREELFEWAQPNDRVWVELDDGPFEIRA
                     RRLFFSCMHWGLHRMYPNTPLTKANLIDRRKFTSGSSLGLMSTVVKQCSLSNPHENRE
                     VLWKALFDMYNDVYNFFTYNCEEYVTTIAATDFYQITMHPEIKKVLSAASPTRESVKE
                     TYDRLKVILTTDPYLHSNPVARAVRTEHVSIGQVLQCVGVRGFLTDINSEIFQHPVMR
                     SYATGLISLPDSLRESRSAAKSLLFNKEQIKQSEYFSRQIQIASAVVQRLHVTDCGTK
                     VTVPMHIQDERDLVAFQGRFIKTEEGLTPITTDQKHLIGTTVQMRSVCFCEHEDDAGI
                     CSTCYGLLSNNFALTDNIGDLAARNAGQQITQNILSTKHHDGSSTVETNPIPEDYFDL
                     IRYGPSQNEIKLAAACKGKQVKIKMKLDHINMLYDIAESDDISVLIPSRLFSVDVADF
                     EVYDAKTDSYRLSKVNFGFSGRPVVPSKVFIRYLKVHSWDVTEDGWVIFDLSKWDVSR
                     TLFQMPLIHRNMLEYAKEIEREFKFSAGSLSSRKLSEEEATPEDVGEVLTIWHRLCAQ
                     RLRVNIAHLDVMLHASMIRSPHANDYRTPSKGTTRFFSTFGKNMNLRTLSMKLAYEEQ
                     LDAFQNACSYVQALKPDHPLDYIFLPRNTPKPGDEITKWHTRNSTSTHTA*"
                     /db_xref="UniRef100_K2C9L1"
                     /db_xref="W6B1T4_9CAUD"
                     /db_xref="K2C9L1_9BACT"
     gene            complement(156020..156286)
                     /locus_tag="S2_005_002_R2_scaffold_27_prodigal-single_172"
     CDS             complement(156020..156286)
                     /product="hypothetical protein"
                     /codon_start=1
                     /transl_table=11
                     /translation="MMEQSKPKTLQEWATALIRELSKAWKNLVAAVRDFFLKPVRYHV
                     VKNKKGPAKGKLRVVIARYSSKTRSYITYLTRRKYPNRKALLLG*"
     gene            complement(156270..156818)
                     /locus_tag="S2_005_002_R2_scaffold_27_prodigal-single_173"
     CDS             complement(156270..156818)
                     /product="hypothetical protein"
                     /codon_start=1
                     /transl_table=11
                     /translation="MKIRLYADFGKETLMGDVVYDVRPRAPGQSFREILMAGAVVGTF
                     DYDTESPYVLIKVCLFSDTIDKVREFGERTLNGETYLEAMHTRDEKFGIMINHEKLGI
                     SIPDFTSPVVSIRNGTVGRMAVGGRSVSLERLDKAMLDETLTINGKNFDIILSPVADA
                     TREMIQLPDWGLYLKEVDDGTK*"
     gene            complement(156818..157228)
                     /locus_tag="S2_005_002_R2_scaffold_27_prodigal-single_174"
     CDS             complement(156818..157228)
                     /product="hypothetical protein"
                     /codon_start=1
                     /transl_table=11
                     /translation="MSWLDKTFMSLDEVLAVSAPRNDELLTDLHKAAYRAKLDGLSQF
                     KLGEPVELPMETETDTYAIKGVVVAIRFSQAQVRYDIAIPCEGSPLWMVLHDFRDNMR
                     SLTTGDETNFIDSRVALAAVKRALPTTLSVVKDD*"
     gene            complement(157225..157692)
                     /locus_tag="S2_005_002_R2_scaffold_27_prodigal-single_175"
     CDS             complement(157225..157692)
                     /product="hypothetical protein"
                     /codon_start=1
                     /transl_table=11
                     /translation="MTKPFNEFGDGITHHSAVVKNDDGVQWFNAFDVTSIYDHENRAR
                     YVYPAEALLDFFMAVRRDEVEVRHAETDAVVGRVLKFNRDIRGEFPNVIRVGIYFTVN
                     PGEFENAVIRPLVKGQFKGDYDPKTGYSVTEVSEITGLVILTGQGVPSLGDWS*"
     gene            complement(157689..158738)
                     /locus_tag="S2_005_002_R2_scaffold_27_prodigal-single_176"
     CDS             complement(157689..158738)
                     /product="hypothetical protein"
                     /codon_start=1
                     /transl_table=11
                     /translation="MPNWCHNRYAVKGKMGSLIQFKSWIEGLYPTPRYHLALEHSKKF
                     FILGVTGYLQATRFPTMLSQFNDLLPKQLGPSTMANEAYTDWLELLGTPHFDLSEENS
                     RRISNLFYAAGGHFITWDDLDEEQQLMTEAIMATQSYDWYHLPFRSTKGFDELFNEQP
                     DIPEMGLPGDFYSVMPPLLQPLLNGFNGHLTGRGRLSFNDQNAYNMNAFRYGTKWPSF
                     HDGELEIHNETQASLDVQTAWSPPSETFDIALVEKFGLDFLNHRYIEEGCGFAGYIDI
                     AAEEGVVESTDDMLVMDWTEEDKKKYGENEEALWENCSQIVVSPDYVKDIYDSTKKLS
                     GLIGAMAIKELEKKE*"
     gene            complement(158802..159161)
                     /locus_tag="S2_005_002_R2_scaffold_27_prodigal-single_177"
     CDS             complement(158802..159161)
                     /product="hypothetical protein"
                     /codon_start=1
                     /transl_table=11
                     /translation="MSTISKLLATEVNQDLAKLGDLAPEDRQPWVIAGVQLYQELTPT
                     AFENVELANLSEQEIIDEIAPVVAAGLVVLETLGEEAQDALFTELREQAQYSRLNDLV
                     PDEPAESFDVEGDDEDE*"
     gene            complement(159222..159677)
                     /locus_tag="S2_005_002_R2_scaffold_27_prodigal-single_178"
     CDS             complement(159222..159677)
                     /product="Uncharacterized protein n=1 Tax=Acinetobacter
                     schindleri NIPH 900 RepID=N8WRS7_9GAMM"
                     /codon_start=1
                     /transl_table=11
                     /translation="MKPTLSKEQIREILLEHGFKLKPQDDGSEDLNPYVYSGVWAVLS
                     AVSTQGTPASHRPQLTEDDEFRELINLERSELACGEMTDDELANAIFLASRGDLDLIV
                     YQTGAKERLRWLSRQLTQALEREAALRKELGLDKDPNDTNNGQEIIETE*"
                     /db_xref="UniRef100_N8WRS7"
                     /db_xref="N8WRS7_9GAMM"
     gene            complement(159677..160198)
                     /locus_tag="S2_005_002_R2_scaffold_27_prodigal-single_179"
     CDS             complement(159677..160198)
                     /product="hypothetical protein"
                     /codon_start=1
                     /transl_table=11
                     /translation="MSLTNRLIGQFVSAELERPLEPSTHRYTVIDALRDGVDDDASRA
                     ICVTYAEESVTAELDNLIDVLQDDDMRPLERQMVAIDLVARTVVLADAIGVDPTLLAS
                     TVDRSLHESVAELKKIADFGPTREAAGLYNVEEDKPIFNSDEKKPWNVQSDDKVDELI
                     KQSRETVEKLKEL*"
     gene            complement(160203..160706)
                     /locus_tag="S2_005_002_R2_scaffold_27_prodigal-single_180"
     CDS             complement(160203..160706)
                     /product="hypothetical protein"
                     /codon_start=1
                     /transl_table=11
                     /translation="VDLHLILSALAEEATAPERPSVELLKYSAERCAAALENADDAVN
                     MAFATGNVFDSRVANMLNTRGYTGVKDVDGVVSLKHNGNARVSDIRKELALTADVVVA
                     GMMNLDYQAASLEHMYRKANIPDDEASINVSDLLTEAFGRVLEEVRDAESKYDIRTTT
                     VTDQPGK*"
     gene            complement(160803..161246)
                     /locus_tag="S2_005_002_R2_scaffold_27_prodigal-single_181"
     CDS             complement(160803..161246)
                     /product="hypothetical protein"
                     /codon_start=1
                     /transl_table=11
                     /translation="MSTLRRIIGEGIVKSLEAATTSSAGSPNQQAENREVAGEVVKRY
                     CGLMSTNLNNPEIYEDENKRALLRNIDRTIVGLAHLRDQVDPPSIPNVLPRHQDMFSV
                     QENIRLASDANDRRHDQIVEQQFTYLTDFMLAREQHKKKIEAEEE*"
     gene            complement(161243..161740)
                     /locus_tag="S2_005_002_R2_scaffold_27_prodigal-single_182"
     CDS             complement(161243..161740)
                     /product="hypothetical protein"
                     /codon_start=1
                     /transl_table=11
                     /translation="MSSLSRLFGAPASEELTGITKESAKDPAFREVVVRSAGHLAASS
                     CAEVIANIGAADNDTPQSVDRAIVALVQYRDVIDPPMYLSNEEAADVMKLEGQERGDR
                     FMELTDAAMEHSNKRHERLVGTQKYISKALREHITTELDVQAEAELKERFGDAVANAI
                     FGGRV*"
     gene            complement(161791..162306)
                     /locus_tag="S2_005_002_R2_scaffold_27_prodigal-single_183"
     CDS             complement(161791..162306)
                     /product="hypothetical protein"
                     /codon_start=1
                     /transl_table=11
                     /translation="MSTKTVPHSDQQAIIDEVLGNGRLEEIVAEKLDELDKSEDIIAL
                     RRAFKLETAHAQRSSIQAMLLTEVNQQFKAEAELPLPDRLPTIHGMTIDLQRRAIAYN
                     ELVDNTIFQTDSFDQDIQAHATDVAVSAIQLIDVLGKPAVEEFMNKLEVSNKDIHLRI
                     PKVAVHDYRKK*"
     gene            complement(162278..162694)
                     /locus_tag="S2_005_002_R2_scaffold_27_prodigal-single_184"
     CDS             complement(162278..162694)
                     /product="hypothetical protein"
                     /codon_start=1
                     /transl_table=11
                     /translation="MTSAISVTNLLLKELATSTAPTPGGDQVGKLYQQWSTCEGAQRA
                     DNLSVVVNEMFSVIQIQQPDPNKTQYLDVATGMRKEAVTEERFEEYVMGQAAERAAKA
                     LVLLDIFGETGVIELQTAYANHMEKILHEYEDRPPF*"
     gene            complement(162678..164870)
                     /locus_tag="S2_005_002_R2_scaffold_27_prodigal-single_185"
     CDS             complement(162678..164870)
                     /product="Uncharacterized protein n=1 Tax=uncultured
                     bacterium RepID=K2DS11_9BACT"
                     /codon_start=1
                     /transl_table=11
                     /translation="VQFDYKQKPLYLDVKLAIANREIIPIKQRYTGIGIGLNAMLHYN
                     SSQRAAMFGGHLSQTLVVKGAKPRRLNTGIEFEYGKYTWAAELPVAARIVDVIPRFER
                     TGGRNGIMSNSVHYVLYENQEDDFKGELAILEVPEHHIMHQQYGFKYRPTDAYRNLQK
                     NQLLPKYTRLMESPNINPVTEEWSYGLDCNVCFGSFYQCIEDGAVARRGILNEFIATG
                     IENRVASFGKQRFPINLCGDDDNYQIIPDIGQQIGDDGLLIALREVDPVLSIVDMMTE
                     NLQTPDYVYDDLIYAEPGATISNIDVVSDRMRRGAKSTRIKNPMLEEKLRPAYAQLMK
                     YEKAIGVLYERIERAVSKHERERTSTTQIQHQTVLKYLNLGYAEHGIDGVGSNGARKR
                     IFPTRDYRKENLDDWRLTVTFTYDVVPGIGYKFTDCHGGKFVVTDVMEDNEMPVDEWG
                     NVADFMFSDDTVVKRMNLGRVNEPHINATGDQLLRDLAPDIEAGNLEKVWNTLMRYYY
                     IVSPEFVEQMIEPVIKTDEQRWNHIRWVQKHRTSITCPTDSIAAGSARMEHLIEEFPL
                     RTGKVKWRGRSGNWRTSKNNIMIGQMYIMMLEKTANDWSAIGIPKLQAHGLPTKLSNS
                     DKYGSPGKEQATRYAGESEIREIYSFAGGWFTSVFMEYANNPKLLDHMDKQIYATDKP
                     SALHSTIDFDLFPLGGNRALRIFNHHLSCAGCRVVDADDIRKNYDFSY*"
                     /db_xref="UniRef100_K2DS11"
                     /db_xref="K2DS11_9BACT"
     gene            164920..165270
                     /locus_tag="S2_005_002_R2_scaffold_27_prodigal-single_186"
     CDS             164920..165270
                     /product="hypothetical protein"
                     /codon_start=1
                     /transl_table=11
                     /translation="MTVPLNEMLDTQPKALIHDEKYRHVVEMHLQYFINSGQTDWVDI
                     PPEKAYEFDGDFYGVCRTTGVAKDATTHWVNLRLNGMMHPFEYNADMIRIRVINPEAL
                     RILEQRYRMVHQSS*"
     gene            complement(165309..166637)
                     /locus_tag="S2_005_002_R2_scaffold_27_prodigal-single_187"
     CDS             complement(165309..166637)
                     /product="Uncharacterized protein {ECO:0000313|EMBL
                     :AHI60396.1};  TaxID=1429768 species="Viruses; dsDNA
                     viruses, no RNA stage; Caudovirales; Myoviridae.;"
                     source="Erwinia phage Ea35-70.;""
                     /codon_start=1
                     /transl_table=11
                     /translation="MSTLVQNYKRALESTGTIEDEDGLLYFTYLDEDNVLQKQPLVVA
                     DKPLVLPHKENLVASRLEDVVIFHPLSESVIRGESEVLQRLRVLFGVRFKTVVSTLAG
                     WMVDQAIDPKAAKRFSPKQKAFFDILADATTNTATALRKIIEAGFGGDPSYSMLSVYL
                     RRTGATYEGQKVTRAAVVSFPFMEAKETKNKKQVWCGVEVSQKDMRMLTALFEYLIPG
                     CEDPREAYNAGSNDTQAPYFDCLIHSFAKLMENLNYIIDLLGDKFEAGKHLRTDLSWV
                     QEFEPLSQYRGQIPPMPYNDGQQLNKTPEPTTPTAQKVVNNGVSGVATKLDQSATTEP
                     AKSTAGDSPLARLMNSVKEQEVNNRWSDNTTAPQATTTSGGGGAFNSLMEEVYKKNGM
                     AIPQGGFGASQNNAWGQQERPQSASAIRRRQADKAASINQAWTGMRSSNW*"
                     /db_xref="W6ASC2_9CAUD"
     gene            complement(166653..168245)
                     /locus_tag="S2_005_002_R2_scaffold_27_prodigal-single_188"
     CDS             complement(166653..168245)
                     /product="Putative uncharacterized protein n=1 Tax
                     =Pseudomonas phage 201phi2-1 RepID=B3FIY8_9CAUD"
                     /codon_start=1
                     /transl_table=11
                     /translation="MKVRELIMLEMAPYNDVKRRGFEFHASNMAVEDFARATHGGRNV
                     HAGAINTLAAGVLKQSTMPQQTSMIENGWGSRRYNFILQIEHDVPMGANTKIVQYLSG
                     YTDSVFDVGIITTDRINLPPDLNFRFTNNITVSETVGYDATGKRVVRATPQDVYNILY
                     GAYDPEHHNVEYSTRVQDTLAYTSTSRWIGSGVDNNSGMDADMASIMRSFSPGNATVV
                     GNDPNPRGNKNGDLYGIDGSVSFGADKAKQAHASSVMPTDFLGKTFRAMSLARDTSAK
                     GSAVGAEVDQLLSFASQNVREKSIVSDTTLGAFQRNLSLSFDGTVDWHTLRSMFGNNI
                     DDVTRVFPHMEVQNHRRQEFVNTGLGELGWSPKDSASWDVLDYETIVGSSFATQLPAA
                     MSDRLVESARFIADNHGRPGTHIRPGMWAVDIRDCQSYITGYDRNAAAMQLSAMLEST
                     VLPSISSEVGLPISITCGADLFMETQFNISINGGQKRPFTMPNASPCAFSPLMTRDIN
                     QVHKLSNDLVNLVAMVTDTNNF*"
                     /db_xref="UniRef100_B3FIY8"
                     /db_xref="B3FIY8_9CAUD"
     gene            complement(168247..169842)
                     /locus_tag="S2_005_002_R2_scaffold_27_prodigal-single_189"
     CDS             complement(168247..169842)
                     /product="Uncharacterized protein n=1 Tax=uncultured
                     bacterium RepID=K1XQ45_9BACT"
                     /codon_start=1
                     /transl_table=11
                     /translation="MWIEPVIVTQGNKPRLGHYVIHSSDGREIIFQGQAYIKANPIEA
                     SSQMREINKYFAWIGQKSPARLNAIFEGFVEARRVLDEIREPQVLTEKLRRAAKSIYA
                     PIVYEELLALCYQPNWVKLPPDMKTQYTNEDTPEKTYLRDDYIALTALSIYVRAMVPI
                     WGEYLIEAGHAYSTALKEDMGMSLMNLTALSEIDAFERLEDYIRAQTGERKQTLAMTI
                     ELMASEKVFSWMRAQVLVRRLAIRDLDKAVETTTHNGLVSGSAHLVTLVYSYINTLIS
                     DRRFSGPIREKKPRGGGSSEEDTQSVYDAVLVKLRKSPRVINGDVAYIQQYERAAHEI
                     EEGVKEGLTTELFERISERDNGKLQRLADNQLAVPKPICWGSRTIAQWVMNFRVPARS
                     IPKIPRVNQSQCLAITAAILLTWELPELAALVVGIPINRDETFQVVNPFTQQDTRAII
                     ELYPHALWEDEKTILPMVGLDTVAQFFADHDWDVSAIGPDVMKTLNTDRRGRMSCPPN
                     IRQQLVALTVKLNSHAKLMKGKI*"
                     /db_xref="UniRef100_K1XQ45"
                     /db_xref="K1XQ45_9BACT"
     gene            complement(170010..170867)
                     /locus_tag="S2_005_002_R2_scaffold_27_prodigal-single_190"
     CDS             complement(170010..170867)
                     /product="Uncharacterized protein n=1 Tax=uncultured
                     bacterium RepID=K1YBD0_9BACT"
                     /codon_start=1
                     /transl_table=11
                     /translation="MGWNNNGGGNRQAPAPIIPTAFDDRNYVLYAEGKVDGGQSVPSM
                     KFSVAKNQPRITVYTGRKIGQDQKSESLWARMSPYAYYNFLALLEMVARGPNDVRYAQ
                     KNDTMIPDKQNPGKKKQITETQTWVGKDDQGVVWVAVTKYNAPNIQFQFKPPRFHDIL
                     TADGKSMPLAQVSMLCALEFIRLHRALLTSVLAVSFDGESQSVPQKGGNNNWQGNRNG
                     GGNDRNNGNNNSGNSWKGNNNNSGGNNNWKNNKPANDATAGWGQPNNHSANDDDDDDA
                     APAFQGLPL*"
                     /db_xref="UniRef100_K1YBD0"
                     /db_xref="K1YBD0_9BACT"
                     /db_xref="btn:BTF1_21275"
     gene            complement(170945..171757)
                     /locus_tag="S2_005_002_R2_scaffold_27_prodigal-single_191"
     CDS             complement(170945..171757)
                     /product="Uncharacterized protein n=1 Tax=Pseudomonas
                     phage EL RepID=Q2Z150_9CAUD"
                     /codon_start=1
                     /transl_table=11
                     /translation="MGVLDQRVMGDFPVSFSTAEAARALAPIKLEQKADWLVNLRTLF
                     RNMVDSISTEDQAKLNHHECAFVLLQDIGALIEYVEQNLPKINLRIYYPTYSSMLRVY
                     PHAAHKVIKSDIQKRYAKLEKDTIERVLSRMHEMKCFVKTDCKLPAITNDGFITTHYP
                     ADLLTRNGFGELTLVESRTGALKTRKDWSTKITGGDRPEIQNLPFNKMTLQVFGDQST
                     QFASSPHKMKQMVLELASKSKWNTLTPDERVLFGISTLKDPFARRFLRDMFH*"
                     /db_xref="UniRef100_Q2Z150"
                     /db_xref="W6ATI7_9CAUD"
                     /db_xref="Q2Z150_9CAUD"
     gene            complement(171767..172912)
                     /locus_tag="S2_005_002_R2_scaffold_27_prodigal-single_192"
     CDS             complement(171767..172912)
                     /product="Putative uncharacterized protein n=1 Tax
                     =Pseudomonas phage 201phi2-1 RepID=B3FIY4_9CAUD"
                     /codon_start=1
                     /transl_table=11
                     /translation="MRDFSRNKVPGELHGINLSDIHFIHRQTPTPNLILQCTQLIRNE
                     NPATLDVITFSGDVFDRITSFITDDVIAFRAWGTWLLRYCKEHNIILDILEGTASHDQ
                     EQSKWFIEQNKAAEIGAHVLYYNELCIVDEPFGMKVLYLPDNWSHDPDVTFQDVITQI
                     NLHGVPDFILMHGAFDYQLPEIAQRDNCVHDSEAYNKLVRDVNGWIISGHIHLKSECD
                     RIKVGGSVGRLAHNEEGPKGMLRYVLREDFQDTWTFVENKLADTYLTLRMHGITDEEL
                     PDVLAKGVHGLEKGSHVQIKCRKDDVAAQSFRSITVMYPDIIWTLNPDKQSTKSLLGN
                     AFVQKTIERGADLTKDNTPRLILERIKQKHPMVDHLALSRWMESVCP*"
                     /db_xref="UniRef100_B3FIY4"
                     /db_xref="B3FIY4_9CAUD"
     gene            complement(172916..173680)
                     /locus_tag="S2_005_002_R2_scaffold_27_prodigal-single_193"
     CDS             complement(172916..173680)
                     /product="hypothetical protein"
                     /codon_start=1
                     /transl_table=11
                     /translation="MAGNHNPGTDLMGFPAGEARRLEEERLARIHNPNFNPGGDWTHL
                     KANAEMFKKDLAIASIPNRIPESLFVRNFLDMMATLYTRDPNKMQAVDDSGNIYRWVQ
                     IAGQPYRHVEVFSDQDKTKTIFTVPPIFRRTKSILNRDPNICFLAMIHKAQQVAGRNP
                     RQGEQFYNEALLQFTPRDSKDHFLADQVQWLVIFDHYSVPLWDQTTKTYKTVKELRAL
                     EGIKLFNGQAGHPVTEEPTKTGVKTSGARVQDNEDF*"
     gene            complement(173670..174071)
                     /locus_tag="S2_005_002_R2_scaffold_27_prodigal-single_194"
     CDS             complement(173670..174071)
                     /product="hypothetical protein"
                     /codon_start=1
                     /transl_table=11
                     /translation="MPSNPVPTLSSFVTASGKKLDWLMTNFTTSNFSQSYCYQGKISS
                     LPYIIAQSQYEKSRLQTEVNRVLTSYLERYYDNVELSVSVEYMNAETERVDLRIGGIV
                     TDGNMNFDMAGLLRQESGQFITWMGENNNGG*"
     gene            complement(174106..174339)
                     /locus_tag="S2_005_002_R2_scaffold_27_prodigal-single_195"
     CDS             complement(174106..174339)
                     /product="hypothetical protein"
                     /codon_start=1
                     /transl_table=11
                     /translation="MSYFIIAIALVYCVGYLGSLLMAGRWILRQIRENDMIPDTPVLA
                     MIGLGGCAAITIILNFFYPLLVLYYSAKILDDI*"
     gene            complement(174336..174797)
                     /locus_tag="S2_005_002_R2_scaffold_27_prodigal-single_196"
     CDS             complement(174336..174797)
                     /product="hypothetical protein"
                     /codon_start=1
                     /transl_table=11
                     /translation="MHVSGTGNNRSYFGFDVEGDGSRGLQGRFSDGNSLMVNVHSFDQ
                     APLRGLMCALWYEYGFRKPVSAITEWWLFEAWWTNEVYRRLGMIVKHPRELLDKVNTT
                     YGVITTATGKLNVPEAEMYIGVDIANFPPIQHIRDWHRIETDKFINRTIEE*"
     gene            complement(174769..174936)
                     /locus_tag="S2_005_002_R2_scaffold_27_prodigal-single_197"
     CDS             complement(174769..174936)
                     /product="hypothetical protein"
                     /codon_start=1
                     /transl_table=11
                     /translation="MGATMKEWLTYWDSLDESVRVILLMLYAAVMWELIGIWFNAMER
                     KQNARKRNGKQ*"
     gene            complement(174936..175253)
                     /locus_tag="S2_005_002_R2_scaffold_27_prodigal-single_198"
     CDS             complement(174936..175253)
                     /product="hypothetical protein"
                     /codon_start=1
                     /transl_table=11
                     /translation="MPSFLFFVFSYIFPATYVKERGVSMELIIRLIGSAYCFGFFIAF
                     WVIGKKYYRAMRYGSVFRRSGSGMKTLSVVTSFIMTFILSTFWMVVVCVYLGKLYLEE
                     RKW*"
     gene            complement(175300..175773)
                     /locus_tag="S2_005_002_R2_scaffold_27_prodigal-single_199"
     CDS             complement(175300..175773)
                     /product="hypothetical protein"
                     /codon_start=1
                     /transl_table=11
                     /translation="MTLVQETNIMFYTAIVIAVVLAIHLYGEAKKSALLNYCFQRTRM
                     HIARQLKEGYDSDLAILMNNMSKDLVYGRPVSFKSIAKKLGKKYFGNITPRDGLLCAE
                     EQAKVMTWLLNHETYPQSWKVKKIRLYRTMPELIAIAKANPHATQNEMMLALAAA*"
     gene            complement(175823..176158)
                     /locus_tag="S2_005_002_R2_scaffold_27_prodigal-single_200"
     CDS             complement(175823..176158)
                     /product="hypothetical protein"
                     /codon_start=1
                     /transl_table=11
                     /translation="MNKFSAIIDHRVKAVADEIRIFRAGFKSEWMLSENAARLIQRDA
                     EGNKLFSVIRFKNGITNITITIFGHQDEELPSDEVNAIREQLSAWKKTFLTAADSIGV
                     IVAKQVVTI*"
     gene            complement(176244..177044)
                     /locus_tag="S2_005_002_R2_scaffold_27_prodigal-single_201"
     CDS             complement(176244..177044)
                     /product="hypothetical protein"
                     /codon_start=1
                     /transl_table=11
                     /translation="MKQRDTLGYRQLCMNAHESEILHVHSHQHVRLEIIDANAVRRRF
                     GESPDESRGTHAMAVYHKDTLIDCNLASDDLSDQTSNSVQFLMSLCSRILMRTLLHRY
                     VTKGLVRSEETNFQHELLDLIKKLLPKCSVIDTTLPQGMHWFNQFVTLIDRAVGPVQA
                     ITYHLPVTNGSALISRALTLHNPRREIQVVTKITLVVNAVPDTKEHSLRSQKIETVIR
                     NVQPLTEFLHDDVLTRWCQNMVNTMNGKQFGMVMDSYDRQQTRKHGKR*"
     gene            complement(177121..177852)
                     /locus_tag="S2_005_002_R2_scaffold_27_prodigal-single_202"
     CDS             complement(177121..177852)
                     /product="hypothetical protein"
                     /codon_start=1
                     /transl_table=11
                     /translation="MSNKYSLVEETRNGLQHFKIEMEGKQGGGFGGVYGRSQTDVRLT
                     EYVGRKLRMFLLDYLVGKITEDELMYEAKDFCAIVKAVADKSIAVLTAEALKKRDTGE
                     TSIVALNNHVYRDISNEIQRLEGPYSLYGMIDRFKCPRYGSIGTNVDDISVEITAMRD
                     YTVKLEASINAYHELDGRILDEARSTEEHPVYMDGMRVCATIRGKFNDLNLFPLLQAR
                     LALMKGEPLKSLSKKSLTIRPVETA*"
     gene            complement(178150..178788)
                     /locus_tag="S2_005_002_R2_scaffold_27_prodigal-single_203"
     CDS             complement(178150..178788)
                     /product="Uncharacterized protein n=1 Tax=uncultured
                     bacterium RepID=K1XBT8_9BACT"
                     /codon_start=1
                     /transl_table=11
                     /translation="MAQIIRGGRDAYRALRGGSDAFNPLSEEILARGRMLRESISDDN
                     VALKNFYAESEATFKAFEEIDYAGIRKALLRQVDNIDNDDRVRQLWTTEEFQSASGME
                     RQLLMVNPMIRRLAQQQRIEGYADCYTDPFASFKTEDHPDYQRVMNGIVEEDEDGIMT
                     STTYLFDDCGHDLPELDITDQVITLSNWSMAEKFAKELNGADPTSPTGATLG*"
                     /db_xref="UniRef100_K1XBT8"
                     /db_xref="K1XBT8_9BACT"
     gene            complement(179040..180017)
                     /locus_tag="S2_005_002_R2_scaffold_27_prodigal-single_204"
     CDS             complement(179040..180017)
                     /product="hypothetical protein"
                     /codon_start=1
                     /transl_table=11
                     /translation="MQLVESDFPGYYLCKEYPGLAANRNGDVIDAVSGKSLIKQPKRN
                     DYLNVTTEGRTYRAHLVTLSTFKEKPVLQVGEMLVCNHLDGVKWHNNIMNIEWTSQSQ
                     NTYHAYMMGLNWKSTRVWMKDLRTGEITEHYSLRDAAKEYAIPHTQISKWLNQQTRAF
                     PLERFYDAATETIQFANLTSEDVGKAYALYEGLVVWSHDESEKYLFESTVAAAKFLRI
                     AYHNLMKDLSRLGFYNRDGWFACWPRDYTGDTTACETIPKEKRRKTGGSPRKGIKAID
                     LNGEVRFYKDRFVMADIFKVHPTTISTAVTKGGEWRGMKLEYAEYPVLS*"
     gene            complement(180316..181611)
                     /locus_tag="S2_005_002_R2_scaffold_27_prodigal-single_205"
     CDS             complement(180316..181611)
                     /product="DNA-directed RNA polymerase {ECO:0000256
                     |RuleBase:RU004279}; EC=2.7.7.6
                     {ECO:0000256|RuleBase:RU004279};;  TaxID=998086
                     species="Viruses; dsDNA viruses, no RNA stage;
                     Caudovirales; Myoviridae; Phikzlikevirus; unclassified
                     phiKZ-like viruses.;" source="Pseudomonas phage PhiPA3.;""
                     /codon_start=1
                     /transl_table=11
                     /translation="MALVLDIINYDRQLAELPFQPVFLNNFDVNLTEEKKKLNSFIMS
                     VYYGDTLDITPQCSCGEIHDGEYLGVMCPNCRTPVTYPAEQEIQSTVWARVPDGIHAF
                     INPQAYIVLANDINVTGFDTMRWFIDSGYRHLSRKPIPLKVYLEQQFEILGIKRGINS
                     FVQHFDTIMQLVLEGPSMRGPKFKEKVDTLREFLRLHKHKFFSEHIAFPSSTMFVIES
                     TATGRYADSKIEGAIDAINILNSVYHPSSPMSLRKKENWVAKALLRISEYYVGIYKDV
                     IGRKKGLVRKHMLGTLHPWTTRTVISSVTANHKYDELEFPYAPSALTYKEHLLSKLMW
                     RGYCPQTARRFVAEHTRKFHPLMKTMFQELIDESPHRGIPGGFVRNPSLDRNSNQFLY
                     TTKIKDDPRDNTIGLSVLILKGYNADFKTIGVRSLAIAA*"
                     /db_xref="F8SJT6_9CAUD"
                     /db_xref="UniRef100_F8SJT6"
                     /db_xref="2.7.7.6"
     gene            complement(181701..183587)
                     /locus_tag="S2_005_002_R2_scaffold_27_prodigal-single_206"
     CDS             complement(181701..183587)
                     /product="hypothetical protein"
                     /codon_start=1
                     /transl_table=11
                     /translation="MAVHTRGNDNNEEIRAAEQRQPEQPQTAQTQTRAANGLRSINRV
                     LSRNVSRNTGSEQVLTMKKLMEDVIEEKGLPKEYFHLVSIDTTVYNVAYPTLAVVLEE
                     EVNGKAVYNAFIFAMCGGMAELPKREMQLPGETIYVPRTWVDNITQHYRGEVRAALNT
                     FIGLDKIPNGGNVTIVGATVVPHEIKRENAHIALTCLAAAENACATRFAMDYGRVLGI
                     PAFDIGWLSDRDQPVSNVQFNRSAVQDTDIVGNPVRSDISVTLSNRIRNQNNDYDQQQ
                     RLIAATGFIDLTYAQQEFQPMSQWQQPVLPKTVCYQPRFVFTSMYPLDIEAFTPELLA
                     MGFLSTVATLNTGNTWMHNFIAAARQKGGLHNPGALAMELSVDQKDAIDLSNQTDEEI
                     YAFMQTVVYPELVYSIDIPEDGEYSWLLGLLAKAATVQGSPAAYKGDNKAYETLYNAF
                     DVATLGYFSKVFGKGESMLTSAENRIALGYYIGADNMKHDIRDVDTLYMLNQSGNNLD
                     AVIAWADTFDQTNIDVNRRVVTRDQILTNHFASAWQQTGWAQRYDISSRFLTALVEAA
                     VKAGFNIRPENIRAFTGATTRGNSNIRQFAMGEVDNNIYARSGNGNNDTNQRGVPAAF
                     NMFD*"
     gene            183826..184920
                     /locus_tag="S2_005_002_R2_scaffold_27_prodigal-single_207"
     CDS             183826..184920
                     /product="Uncharacterized protein n=1 Tax=uncultured
                     bacterium RepID=K2D7L0_9BACT"
                     /codon_start=1
                     /transl_table=11
                     /translation="MFRVLNQLPKSTSGIQPVAQHGYLVKEVHRNLTAVQSHYQSFTF
                     TVNSDHLLYKLLAALPISFSESVQNYYDRLVDGTPELANRVKLTTERYAGHLFNSEFY
                     PNLHECVIAHGESRLLTREFLSNWRMWAPVRIIDHPFTDLRYLPLHPKKASTGHGFAT
                     IYIDVPLLALQYRMWALAMSYVEDGQIRVKEPMMSFLASFPLVNALWSHNDVVFRNNC
                     FGADVTQRLMSSPNNVTNQDNLLLQVAVTTRATLLKRQRTYGDMLRQTLAFNVDQFNA
                     TRLPYIGDMRQTRWARDIGCLRIWRQLIETAEVSDSLSRNGQENNDLRRAMERTLNEG
                     TWTAAPLPSDLRTFFINDVTQLLDLLNKTI*"
                     /db_xref="UniRef100_K2D7L0"
                     /db_xref="K2D7L0_9BACT"
     gene            complement(184982..187372)
                     /locus_tag="S2_005_002_R2_scaffold_27_prodigal-single_208"
     CDS             complement(184982..187372)
                     /product="Putative uncharacterized protein 047 n=1 Tax
                     =Pseudomonas phage PhiPA3 RepID=F8SJS9_9CAUD"
                     /codon_start=1
                     /transl_table=11
                     /translation="MENHFYYPKEGYGRTLDMQHEAIADYALMLSKARDIPMAEAERF
                     VIDAMRPGGALEMKDPRCLVLTQRTEGNREAETIKFNDYLSDIKENRFIVSPVWVNYK
                     HPEDELSILSEFAIENTNDRKAQKKKMFKAKAVKDLDGAEFWNQRQTNTKVDNNSLSG
                     AQASAFNPLVNPSAHPTLTSTCRCASGSANANNERFLAGNYHYYDSDVAFENIVSVIR
                     NSDLPAIERVMQKYNLHYPTAEEAWTFVYRSTSRYWYNPRTEAIMRDFLTKVTPLERA
                     AYMYTNDFYTLRIHNQDFVRTMLDELSSLPTEPLATMEEAEEWVEKMDGNMSAWIAAQ
                     CAPELWIMKENEKTKKMERAALAIWQSKEEKPMAYRYVGATAKLMFEYLNKYSDIIST
                     LWRTENQPAAVYAFPAAQRDVGVLSDTDSTVFTGQEWVQWRWGTMDINEKSIRTANTL
                     VFLVTQITVHLLAQCSANMGVATKDMYMLEMKNEYMFLILALTSMGKNYYGYMTMQEG
                     IPIDPYKLELKGPVLRDGSAPKVVTERVMKMLRQTMDNVLAGKTQYVRDVLADATGLE
                     DEILASVKRGDPEYLTRVKVKSEKTYTNAMKVPAYQSYVMWQEVFADKYGQIPPPPYI
                     GVRVPLDAGNKTLMNEWLEGWEDQHLATKFRTWMKSMNKDKMENIIIPHPIVEGHGIP
                     DIFIQGMNIRRLIATLMRSYYALLESYGLFMVNKHNTMLAKDLIVQLDPTFEVMQDDR
                     SAGDENLLDEEIKEEEAIKAAEREAFEAEMELAVERGEMTYTEVRRKRMSLAAFGE*"
                     /db_xref="UniRef100_F8SJS9"
                     /db_xref="F8SJS9_9CAUD"
     gene            complement(187685..188095)
                     /locus_tag="S2_005_002_R2_scaffold_27_prodigal-single_209"
     CDS             complement(187685..188095)
                     /product="Uncharacterized protein n=1 Tax=uncultured
                     bacterium RepID=K1YBG7_9BACT"
                     /codon_start=1
                     /transl_table=11
                     /translation="MALSDLNVIDNVVKFDTYATELGTNFNGVTIAATHSYRTASQRR
                     DVDAVHQQIYSRLPAGTPNDPKKYTYVEVITASGESVILGIPWIKESTIQAIKTLVYK
                     PSIVINSNQDITIINQVLTQAGYGNIIATDTVTQ*"
                     /db_xref="UniRef100_K1YBG7"
                     /db_xref="K1YBG7_9BACT"
     gene            complement(188077..188589)
                     /locus_tag="S2_005_002_R2_scaffold_27_prodigal-single_210"
     CDS             complement(188077..188589)
                     /product="hypothetical protein"
                     /codon_start=1
                     /transl_table=11
                     /translation="MEKCKTRPIRIRRIVRRDDIRIWTALDKASDCAYEFIKKEPRLC
                     GPEVKDEHGFVVEEADAYGYWSALIENEWESHLYKTELLTAVVNLMLEPMNVFDLRTM
                     AREYKLPARPLADLIAAVYERVSVDIDLLGQDHPHGIVTEIRVWGPDGRFGYTLTADK
                     VGEKEWLCLI*"
     gene            complement(189013..189546)
                     /locus_tag="S2_005_002_R2_scaffold_27_prodigal-single_211"
     CDS             complement(189013..189546)
                     /product="hypothetical protein"
                     /codon_start=1
                     /transl_table=11
                     /translation="MNEFHKHDSVRFLEVPDPNRHEWHVQDGGYRVITFNLYMETVTS
                     LIYNRFSQYQFLNKIGATPLAILSYCTYQFWSEEIQASMGHMHDDVWCVIEEDIGNLL
                     DGGCGVFTSQDQDKAQAYLQAVEQLVREVYPFFREVLDGFMKQNQLYGIEDLDLDVSG
                     ILGYVVNFTILKPTDGH*"
     gene            complement(189543..190025)
                     /locus_tag="S2_005_002_R2_scaffold_27_prodigal-single_212"
     CDS             complement(189543..190025)
                     /product="hypothetical protein"
                     /codon_start=1
                     /transl_table=11
                     /translation="MLTSRLRTSSSHSLMDRNQPDLHPVGNEVSIHIRRPQTGRQYMF
                     FLRNAAEYAYHLFDSKIPYFGSNYDLHALFSDIVEEYFYRNSFSGRSFDEQLEILIDE
                     FAVEGFIDPTQLSELRFRLMGLRNDIRNILKLTLPRVADFWHINYKLDSSFTCWAVIE
                     *"
     gene            complement(190247..191275)
                     /locus_tag="S2_005_002_R2_scaffold_27_prodigal-single_213"
     CDS             complement(190247..191275)
                     /product="hypothetical protein"
                     /codon_start=1
                     /transl_table=11
                     /translation="MPVSLYMHSVLCVLLMGERDIIMQHAFYRLDLNDVADWVRSPLL
                     RICSQYNIAPIDDTQLLDLAELLVDYDINSRLSWTGHNSSYRLEEFCEFFGPAYRYND
                     EFYCEFDELRCVVGDYLERRLQPFMGKMWRNPHIYELRRLHGWLVLIDLGVAKKSELK
                     IESPQPYEAVERRGGLEIRRYSAGQVVIMLAGSRPASERKKEIVPMGNIKMQYRPPEN
                     HVIRPPEDLTDEQFEWLAEVERLRAECSKKYPAPATTARNLRAGQAYQRKRSMLRSKL
                     GPIRSEKNDLYFNPHRDGYTFVSADQLDDGEVRQASEHHTPTLRPVRRQRRPSRRPTS
                     QRSERTDA*"
     gene            complement(191371..191565)
                     /locus_tag="S2_005_002_R2_scaffold_27_prodigal-single_214"
     CDS             complement(191371..191565)
                     /product="hypothetical protein"
                     /codon_start=1
                     /transl_table=11
                     /translation="MSLFRCEQCGCVDSLPIAYEHGVAPNARMLCTTCQGKPWHGYFV
                     KRQYDPNRDHITNHPKLKMD*"
     gene            complement(191576..192556)
                     /locus_tag="S2_005_002_R2_scaffold_27_prodigal-single_215"
     CDS             complement(191576..192556)
                     /product="Uncharacterized protein n=1 Tax=uncultured
                     bacterium RepID=K1XQA5_9BACT"
                     /codon_start=1
                     /transl_table=11
                     /translation="MSSEKPIRIYALGGAGSNIAHFFEQDLDKGIHSMTYVDTSRANL
                     KKFNIPNEEIYIFKNEHGQELDGAGKKRDEHAPLIQAQTPDVLNKHAPAKFNIVVFSL
                     SGGSGSVAGPVLVANLLKRGERVICCVVSSFDDETQVKNTAKTFRGLAMASEGLKVPV
                     ILSYHPNGEDRAEDDINDDIREVITQLSVLFSGENDRLDSTDLNNFLKYDRIIGIEPG
                     LTELSIHTGYDWTGDDSTPLVSCTLYPEGAPKLRGISPLYSCDGFMRPDTILTDTTTF
                     TLNTDKLGSIVAKFAAEEKRYDDLRAARQSAPKIVRDEDKQGNDGSFLVL*"
                     /db_xref="UniRef100_K1XQA5"
                     /db_xref="W6ATF8_9CAUD"
                     /db_xref="K1XQA5_9BACT"
     gene            192596..193438
                     /locus_tag="S2_005_002_R2_scaffold_27_prodigal-single_216"
     CDS             192596..193438
                     /product="Uncharacterized protein n=1 Tax=uncultured
                     bacterium RepID=K1XC51_9BACT"
                     /codon_start=1
                     /transl_table=11
                     /translation="MGAIDYAVDRITRTIPRDVLNYAYIDRYDWRNRYPSTLEEILRR
                     EVILPRCVEDIENFGGLQMIIPLDDHGIEIEEVTINSYVFRVPLEATQGRFITSALSV
                     ISGSVNNYGINYNGTWGAFNQAQLQRQQCGWNPMSDAIQRGMNVFAPMNVLSTANIAL
                     IGNNTIMISNVTPVQFPLSLRCFVGHDPELSNLQRNVWNDFYKLCYLGVQSDIYNRCV
                     IKLDRGQTAGGQELGSFRDTIEKFSASEESYQEFLMHTWRGVAAWNDPMTKSRAIRLQ
                     TGYQ*"
                     /db_xref="UniRef100_K1XC51"
                     /db_xref="W6B1Q2_9CAUD"
                     /db_xref="K1XC51_9BACT"
     gene            complement(193463..194005)
                     /locus_tag="S2_005_002_R2_scaffold_27_prodigal-single_217"
     CDS             complement(193463..194005)
                     /product="hypothetical protein"
                     /codon_start=1
                     /transl_table=11
                     /translation="MEEFEVKEYRSGYTRVRYALGFVPKQVFGDNPERYVIRAVRGSL
                     MVYSIIHCENATGADIFRALKFQDPDGYVYLATDIQVDFVGNAFRFSGKLKGEKLAPF
                     LYITTTDVQEYFRGFGYGVYDFNAFFTLGAEFPNEDDAERVRLYDDLAMMFYSRYVLK
                     QDACCLATSKETGDLVRKTA*"
     gene            complement(194005..194346)
                     /locus_tag="S2_005_002_R2_scaffold_27_prodigal-single_218"
     CDS             complement(194005..194346)
                     /product="hypothetical protein"
                     /codon_start=1
                     /transl_table=11
                     /translation="MKKPPKATKSNKPRSKTIPPKKVTETKAQYELWNLPEYGYVVIS
                     SEKGRKVKEGTMIRQGKLSRTANTIFIGLGEFATLKGRMPKVSVELRADVAKDKLDLS
                     LRDILVSEGLI*"
     gene            complement(194343..194726)
                     /locus_tag="S2_005_002_R2_scaffold_27_prodigal-single_219"
     CDS             complement(194343..194726)
                     /product="hypothetical protein"
                     /codon_start=1
                     /transl_table=11
                     /translation="MSKTGEFITVRAVLYLGPLADNIDFLLDKAAKIDDALRPSFTEY
                     ILLQAAYKANLFYVHKLEMQALFAPKVQQLFNQIADRIKDDIYSLAVQQLGHGFFHNY
                     EYELGNAQFQFGSLRLTLHRKDTRS*"
     gene            complement(194710..195597)
                     /locus_tag="S2_005_002_R2_scaffold_27_prodigal-single_220"
     CDS             complement(194710..195597)
                     /product="hypothetical protein"
                     /codon_start=1
                     /transl_table=11
                     /translation="MPNVNDNDNLIRVKLFDAYLVLRDYKGRPTMMATAYRFTQSTRA
                     LAPEERPYQHGTLQLVFQKTDDGKMEVEKTMGIFLDNLPVYAVQLSQQHEWKLLSLSR
                     GTLASLCDQPSILIELLDEENRPLARALDAEPDQLLKFMLGSSELDSYYPPRINFITP
                     KSLFITPGDPLLLEVKPQETPFTVVATKHPDVGTEYEIRADRHLLTVLIKDDGDYLVA
                     AGKWANDVERYSYAPVLAQLYRIVTESSFVPFKLIDGDFSKLITEEDYLKTLQGYITN
                     LNNEEKSSKSGDVEHEQNG*"
     gene            complement(195581..196672)
                     /locus_tag="S2_005_002_R2_scaffold_27_prodigal-single_221"
     CDS             complement(195581..196672)
                     /product="hypothetical protein"
                     /codon_start=1
                     /transl_table=11
                     /translation="MDQLQDHQDKTFSACIVMDLKEVAVGTGLVSMVGKRVVRKPLFH
                     WLLRIQDSEVPKNDKFEKLPEGQWLPIIEGPVHWNYLDEQGELAPTTLVDSEVGKHDV
                     LFGVKALRPFIVKAKEVDNVMQKLLLAKHVEITEDTEEKTSGKVTELEPYFVNEEKGF
                     KYYQVPIDEDLQRQIQATEKFSAMGDLYRAEWLWKNHPAYSKHKGQPLLTGAFIGAHN
                     PETDKGEIYFAIYRGQVSLSDGGRLRFWDKEMEIIDTGLLVRQGKNLLFVRVPNGAVQ
                     PLDMETARPVYQFANKKDMMKFLGSADNLDLGSWHVSLQYVGGKWFSGGRSMSKRMED
                     KLLANIAAIVDLSRHELSQTVEAGDAECE*"
     gene            complement(196942..197271)
                     /locus_tag="S2_005_002_R2_scaffold_27_prodigal-single_222"
     CDS             complement(196942..197271)
                     /product="hypothetical protein"
                     /codon_start=1
                     /transl_table=11
                     /translation="MSYLRLVIREEVYVDEAQKVAAETVQVDNQYFTVQYYFHREQAP
                     LVYIKRGSHEGNTLFTCYGYDLNQVSNGHSTDRMLLEKIKAVSWLVKQLHLRLDLDDI
                     IDRYLVN*"
     gene            complement(197268..197840)
                     /locus_tag="S2_005_002_R2_scaffold_27_prodigal-single_223"
     CDS             complement(197268..197840)
                     /product="hypothetical protein"
                     /codon_start=1
                     /transl_table=11
                     /translation="MNKYPQYINRQVIETLGNDVVVTLSKGILTVCALNQFGAEEQVY
                     CHPITVDRASLGPVFAKYGKQVEATVLHELYSSALWKQIGNFSNHLHGRAAELLNELV
                     WFLPGATPSNVCTIAYRLNHETLAFMAEVGVELMAKNGDRAAAYHALVKENPLAVSDV
                     NFITVSQPDGVTLTGLYAIYDILFDVLIPE*"
     gene            complement(197848..198351)
                     /locus_tag="S2_005_002_R2_scaffold_27_prodigal-single_224"
     CDS             complement(197848..198351)
                     /product="hypothetical protein"
                     /codon_start=1
                     /transl_table=11
                     /translation="MDLFTSIVPVNYVLTRDRFVILQPMTLTYIPSIPEEAGAFRISF
                     APPGCNDVQVIEGKLERIKSSVVGHDGEHVDVWCYLVQQQVFLMAPEPVDKWIESQFV
                     EHGAINDFEEVGATPCWLSLKSFWQRRMSLMESPIELELVNFFGTMRLRHAYHGRTID
                     LQDIIKH*"
     gene            complement(198351..199247)
                     /locus_tag="S2_005_002_R2_scaffold_27_prodigal-single_225"
     CDS             complement(198351..199247)
                     /product="hypothetical protein"
                     /codon_start=1
                     /transl_table=11
                     /translation="MRLDYHQAMTNESIQRQLFNVTTPDEFKKDIAERGEQQAYSTDV
                     QVWMLPANPPCQAFPIRRGNHREIVVLPLFTEAWYQRAKLKTFVVPPIWEMCKVLSYT
                     LTGLVRQKGVKFPRYPFVVVLDPHTRLGDNKPLTIYTPDPKVVVPGITNVTPNQVYNN
                     NDMLREVKRGEQERNNLRLVKETDAKGKSRWFWETISYLSAMRLMGVSYPEGDRPTFT
                     CFGEIDHKLVTMELHKVSEDFGDILSRFVSDYLDKPMMVRYCIKPGGFELYGDNALLT
                     GAVCGPFDTTFELPENNRIITY*"
     gene            199391..200629
                     /locus_tag="S2_005_002_R2_scaffold_27_prodigal-single_226"
     CDS             199391..200629
                     /product="Putative uncharacterized protein n=1 Tax
                     =Pseudomonas phage 201phi2-1 RepID=B3FK11_9CAUD"
                     /codon_start=1
                     /transl_table=11
                     /translation="MSSILEVFNTHLEGIDIDDYFANQIIRYAVRFRSQGPQYLEFFG
                     GVLLGVQPIRFTPAHRATWFNDVLGVDENDLRKDLSRLAFYNAQTNRVASDTFNLSCC
                     YVLHAIHHSKRIKSEKLRDQAKIAAMQILHYKFICGLVARRYPHNADPSIAIKAYDEL
                     TLKSDIKRMNSWNELIDDRCKRIIERGSTHYSRYTTFEPDSTVERFVRDVNNGIRKII
                     NRITDTYYAMYNAGMKITTSKQTVELDDGLVVRDVSRAETIYRQYLFEIIYDKPTFVK
                     KELMDIIIDMHNTASVAQLRDSLEYISDNVEKKTNAGKDVTKLMQLTMEHAIEYITVN
                     KVSMRDMTFLFYMRNVYTSSRTSNAKLLEMRRLGEKVVGSAINSKNTADIAAVRTAVF
                     LYVLLRVFSRNYYVKRARLR*"
                     /db_xref="UniRef100_B3FK11"
                     /db_xref="W6ARS9_9CAUD"
                     /db_xref="B3FK11_9CAUD"
     gene            200809..201006
                     /locus_tag="S2_005_002_R2_scaffold_27_prodigal-single_227"
     CDS             200809..201006
                     /product="hypothetical protein"
                     /codon_start=1
                     /transl_table=11
                     /translation="MNISVISVINIVAMLLFVVAFIYLFNVFSRSYRRRCSYCIAWFL
                     YAFLVVFLIALAKLFHWYAMK*"
     gene            complement(201061..201357)
                     /locus_tag="S2_005_002_R2_scaffold_27_prodigal-single_228"
     CDS             complement(201061..201357)
                     /product="hypothetical protein"
                     /codon_start=1
                     /transl_table=11
                     /translation="MHSPEQQFDIMVKHLREMEADGSLVDNPHAVLIANKDEPEIIQR
                     IRPKASKLLLENGVPNSSRIQQLLAAGYRVCSEKEDLFGWQTGAIFTRKGRIVF*"
     gene            complement(201383..203641)
                     /locus_tag="S2_005_002_R2_scaffold_27_prodigal-single_229"
     CDS             complement(201383..203641)
                     /product="PHIKZ025 n=2 Tax=Viruses RepID=Q8SDD7_BPDPK"
                     /codon_start=1
                     /transl_table=11
                     /translation="MAAVSPKKIILFEEDWDYFPNAIPHWETTNKSWRDLAIMYRREF
                     GVRNAAFFLALTTPALRNVDPHDPNLTQEQMMLVAYECYVNPWYFFREVVRIPPKAGD
                     NSVPFEANRGNISQLWGFFTGTDWFQVQIRQTGKSMTMLAIFCYLLYIRSRSVEMIQL
                     TKDGEARAKTVRDVRDLRDRIPAYLWTLSINDSTNKEEVTYKRFKNILSVKIPRSDKK
                     QATNIGRGLTTPLFHSDETPFTKYIDIIVPAAIGAMGAARKEALANGDLTSIMYTTTA
                     GELNTSEGKWAYGVFQRSAPFSEAYYDCKNREHLEQIIIQNVPCERSEAVPRIAAQWN
                     HSQLGLSDEWLAQTMARTEGDKLQKDRDFMNVWTNGSALSPLSAEMILMIQAGMMDIK
                     YVDISPQGYVLNWYINKDEVEPRMKKTKVVAGLDTSDAIGRDSIGIVLVDVETLETLA
                     VGRFNKLSLHVFTEWLTKLLIKYENITLVPERKSSAVGMIDAMEVYMRNAGVDIFKRV
                     YNTITQESAKDPAAYQDIRMSTSMRDEAWYANRKKAIGFMTNARTRLELYSEVLIEGI
                     MDTRGALRDKVLCNEILSLVIKDGRVDHPDGMHDDLTIAWMLAIWFIKRGKNQKHYGI
                     DPLKVMSKLPSSLTENVDAYEAYLMEQESKARARVTEIYELLRDETNPLQLDRLESEL
                     MSYRGKVKEDGGVALMSVDALITKAREERASRSRARQAIKRNREVGESAWRNMGHYAP
                     KTNAWGSQSSWR*"
                     /db_xref="UniRef100_Q8SDD7"
                     /db_xref="W6ARE1_9CAUD"
                     /db_xref="Q8SDD7_BPDPK"
     gene            complement(203696..205429)
                     /locus_tag="S2_005_002_R2_scaffold_27_prodigal-single_230"
     CDS             complement(203696..205429)
                     /product="Virion structural protein n=1 Tax=Pseudomonas
                     phage 201phi2-1 RepID=B3FK03_9CAUD"
                     /codon_start=1
                     /transl_table=11
                     /translation="MGKAIGDPVLYAQQHPDKLAIQELDRRYTTYQLKEIFDGKEEEW
                     KLYVPNVDNKVEDWDSNAVYRVIKVDDKTKLSTLKLVGMMAAPFPGQDGTETLFEGID
                     PTWSYDTWRVLINTNTIPATVNIDRRFRLHGSDIRSIKIFRGEDISVHGEVLSAMYDN
                     SGNYISENIPCKLVAWSEWNNDAIWAPREGYCIKPVVDHEFVMVVGYSDTGTPISMKR
                     MQVRLTDYVRPGEQGVEYILEDGVRLVSTWLSKSDNKLLELPLNVTLDSLDLQAEVVY
                     STGKKKTWPVTGGKCKLDGLGQHTYQVPNARYPLALHYYLDADEDASFALPGARKHIS
                     IPYNLVTKEVQGAYSVKLFCYPQWVSEAVGYELKFWLYNVDRKRYYNVTDKVQLAVNS
                     AEFNPKKYGQAQEFSYNIYLDEVDPTIYKRVRHTSTIRMTLYQAGSATSGDYWTVTFS
                     SQTVPTTTDAFGRGLKALFTYDTAGNAYVDLTNRHSELNKWLEVMYYATHPLFLEKTE
                     VKAPEPTHYEIMIGPNVVKRYPISYWNQNVNVPGGDGTDNANLYIRWIKEANGEDLHL
                     GISALVISKVA*"
                     /db_xref="UniRef100_B3FK03"
                     /db_xref="B3FK03_9CAUD"
     gene            complement(205432..208026)
                     /locus_tag="S2_005_002_R2_scaffold_27_prodigal-single_231"
     CDS             complement(205432..208026)
                     /product="Putative virion structural protein 25 n=1 Tax
                     =Salmonella phage SPN3US RepID=G5DF01_9CAUD"
                     /codon_start=1
                     /transl_table=11
                     /translation="VALANSNPTARYLVNHALNNIWCRPAIDNQFRIKLYRLSGKTGV
                     VKTFKTQWRTFNLPDDKNRYHIFMVGRHYGEDFNVGGDKLWWRQLSIFTEARGAVFNV
                     YLEDGREIPISTVWTGNLENESMLIAILDQPNIADFGEGNIYWRTYENANILERQDTP
                     LTTPEGREVHSVGGIVTSSGQVLQWQRQYKSWQQEAAKKGTGWARCYVNGVVVPDIPP
                     GSFKVGDSVQVVYDRTVIKRYLFKVEDLQTYNSELDSKIKYLIHPPKDSLNRIMYRDD
                     VDIYIFGPKGKGHFYHGNLENSLRMVTHRDYGIPTDYVAYFVGLVPDVKNVRDITIEV
                     TIRDSGLNIPLVFEHNRIHELYKLDDATILRAMLGLDANIPEFSAKTLENSNYTRIMR
                     EYHQNVTADMVTDAYGYNAMAKLVADAPQLIDNTLGFPSAPVPWGLRQESTYFEYDEQ
                     GLLLGFAAHPAGQYYYPKYEKAHYVEGRSGVGGRDLDYVLGTADVPIKEWASYRCYKA
                     TLYNGEVVKGSWVDVTEDESVVVETNGVLRWGIDSRRETGLVLFDTKFLAYTTTVSRA
                     NHNIWLDITTGMGVEYPLPFQPGQIELWLGDAKAEKSYSLVQGIDYVIQWPTVVINAK
                     RFITEGNVHTVTVRCTGFPQKDLTHEPLDDTGWVMHDKLSYDDVFNVRDDHVVRIIAG
                     GRLFTRAEVVTPEDTSQPASLGLADGTPYSILRVIAPIRGLLETDTYYLRERSLETDK
                     RVSEYMSLHFPAPQTDDPLTIANKYQLLSPTLQALTWDVVNGGLTPEPDASEQRQTEI
                     MKAYAWLYPFDPALQDFDERLISIHPHELWKPIDVSLDAYRFLEQLSRRFLRDKVDFT
                     KFFTVQGE*"
                     /db_xref="UniRef100_G5DF01"
                     /db_xref="W6AS71_9CAUD"
                     /db_xref="G5DF01_9CAUD"
     gene            complement(208007..208948)
                     /locus_tag="S2_005_002_R2_scaffold_27_prodigal-single_232"
     CDS             complement(208007..208948)
                     /product="Uncharacterized protein n=1 Tax=uncultured
                     bacterium RepID=K1XQD7_9BACT"
                     /codon_start=1
                     /transl_table=11
                     /translation="MFISPYDTTVGKTLKNIDRVRAALEVAYVDKSLSGQGGVADAPL
                     VELLDGKPGLDDIPSFGHPLAFNTVLDGRKLAVDQRAYARVPVNLEYAGSATDIRNAR
                     EYNFLAQRGWLQIGWETLGTATFERLSPIPLRVFCEWISGQVTKKLGLDAQQKRDLTV
                     VCAWYYLCLFRPSLDEKDRVFMTRGIQSALRYDYNTVAIVTENLPYMSNMADFVSAAQ
                     NANISPRLRTLNPAVLFAITSFSWVGGYAKEVAGIALEHPPTFILMCLSGDDDRGYKD
                     TILGQLMRDQRKLTRDVDDFRKNVQHFLETCRGVSKF*"
                     /db_xref="UniRef100_K1XQD7"
                     /db_xref="W6ATC9_9CAUD"
                     /db_xref="K1XQD7_9BACT"
     gene            209096..211174
                     /locus_tag="S2_005_002_R2_scaffold_27_prodigal-single_233"
     CDS             209096..211174
                     /product="Tail sheath n=1 Tax=uncultured bacterium RepID
                     =K1XCA1_9BACT"
                     /codon_start=1
                     /transl_table=11
                     /translation="MKLKNSTPRAIFTGFKEGLTADPVISPEVTPVHLPYIYLMAERG
                     KEDTLLMTGDALSTVYGEDTLNYRSKYATPATLLLRQAASTGSAIFTKRLVDPAAKQA
                     RIRIGVEVVEDQIPVYQRNTDGSFKIDTDGKKIPAADGSTVTGYKLKWVVNHDATAGN
                     PAAFGKDTKVVGSMMASDGTTQADYIPVLDALVSWKGQKGTNVGLRLDAPTTESSNPT
                     RRDIIEQIGAFLYRIQFVERTTPRVSPTIVRTLTGMEQMTFALPEGVLNPDDASDLSF
                     DKIVVDAYQHDKDGESPVFAPMDQMFLYHKNIDELAELLYTAESLVNDDLLKDVDFVT
                     AQINILTAVDYTGVPYQAIEVVDAEEGGVYFDLNSTFFAIDGTDGEVSWDVFDELALQ
                     QFSAFGNMGEDLQDLAFYPFSIVYDVGYKVDTKKAMANVLKLRRDVAIIAATHTWKGA
                     EYTIDEESSMGAMLRNYYRLYPESVLFNTPACRAAVFMQYGDSIEAPSLGKVPLTIEV
                     ASKFAAYMGSSDGVIRGQRIDRYPGNVVTTLRKLNKTFRNDTVRDKDWENGLNYAQTY
                     NRNSNFIPAWASIYNNDRSVWRSLINVLIGCDLTRVCYRLWAETTGTTGMDEAVFLKL
                     MGERFGVYTSGRYNGHGTVNANFYLDAEDGYNGFSYHGDISLVSDPGMTVGTFTITGL
                     RRNTAAAVAA*"
                     /db_xref="UniRef100_K1XCA1"
                     /db_xref="W6B1M7_9CAUD"
                     /db_xref="K1XCA1_9BACT"
     gene            211190..212080
                     /locus_tag="S2_005_002_R2_scaffold_27_prodigal-single_234"
     CDS             211190..212080
                     /product="Major virion structural protein n=1 Tax
                     =uncultured bacterium RepID=K2CA78_9BACT"
                     /codon_start=1
                     /transl_table=11
                     /translation="MRPENTLLGENGVGALSHAPMVDIRYSGQHGFISNIGTYVANAN
                     YIPMQLVALLLEAPRGFNYLPQPDVQIGMLKSLVEDQAHSITGLARGLEVSFVSVPVS
                     GSGEVQEDVSDVTRARSQPTFSWYEKEGRSISYFFEQWITYLLMDPDAKYPMLSSIVG
                     SGGPTDLLPDYRTMTVLFFEPDRQHKYIVNAWLSTNMMPNGTGDWTSRRNKTDAPSTV
                     ELQIQFSALTQSNYGVRDFAQRLLDRMNMQRVNPDFRPSYLDEIDAAVAAQKVGYTVD
                     FDNSSNFDVPPAYENVSPRV*"
                     /db_xref="UniRef100_K2CA78"
                     /db_xref="K2CA78_9BACT"
     gene            complement(212181..212387)
                     /locus_tag="S2_005_002_R2_scaffold_27_prodigal-single_235"
     CDS             complement(212181..212387)
                     /product="hypothetical protein"
                     /codon_start=1
                     /transl_table=11
                     /translation="MFIKANNRSSVKVRIMATQIVGWEEMNNNIVRVKTTDGHYIDLE
                     VDIKAFDDAVMQLAGSSEPVDLTN*"
     gene            complement(212472..212849)
                     /locus_tag="S2_005_002_R2_scaffold_27_prodigal-single_236"
     CDS             complement(212472..212849)
                     /product="hypothetical protein"
                     /codon_start=1
                     /transl_table=11
                     /translation="MTIFANALATIKAIDTTTTTPTSLQVATYDVLTTVAMKRITNKL
                     DLLVEGNVEGWYGVGDAMMYEGEDFTVKVDGIDIEVAINLPARADDVDVRTLTSAMDS
                     YIVKMEISSSGRCELRNDSAYGR*"
     gene            complement(212919..213236)
                     /locus_tag="S2_005_002_R2_scaffold_27_prodigal-single_237"
     CDS             complement(212919..213236)
                     /product="hypothetical protein"
                     /codon_start=1
                     /transl_table=11
                     /translation="MNEYNDAVATQAVTLENGCKVLDELQDGSTELVNVLDSLDVMCD
                     FKYEEVKGLIAEAQCTFGAERAELAERMTKANTELAMLIGLRRKADVFGKEILAAMET
                     VQK*"
     gene            complement(213253..213606)
                     /locus_tag="S2_005_002_R2_scaffold_27_prodigal-single_238"
     CDS             complement(213253..213606)
                     /product="hypothetical protein"
                     /codon_start=1
                     /transl_table=11
                     /translation="MKTKDIMNISTLEELIEATKQIDDDKKAMREITLCMDSLSVRLE
                     ELTAYGDKTVEEALALSMQLYTASSMEELEEIKAKVQAGVAEIEKVRAILVKMQEYMR
                     ELAARSTAIAAKYKD*"
     gene            complement(213660..214097)
                     /locus_tag="S2_005_002_R2_scaffold_27_prodigal-single_239"
     CDS             complement(213660..214097)
                     /product="hypothetical protein"
                     /codon_start=1
                     /transl_table=11
                     /translation="MSKEAFVHNLETYCRRYQNKTGFEVAYDLRHPKAIDLLMDSQKG
                     MGFTPGSRSGAVYLVACEVLRLQQPPLNLTRSFDAEIAAKFIGAAFYDVRHGHLRLID
                     DELFARLCKRMSKYISDRELMNRMAMIGIEIIKGCMPQSSANR*"
     gene            complement(214261..214812)
                     /locus_tag="S2_005_002_R2_scaffold_27_prodigal-single_240"
     CDS             complement(214261..214812)
                     /product="hypothetical protein"
                     /codon_start=1
                     /transl_table=11
                     /translation="MGLFIIGGQTLTANKCLDLAEELVEKGLVDSSVETTTTRLQNWQ
                     HEVLRCKQRGGKMYGYLLDQFSAATKSSSKRVGAFCVDVTGSPSVRASEVLEALIELS
                     KALHRDDIPTCDDWLFESLGDALKQNILFDAMDERERKELIGIAKSAVRHLQHYKDPI
                     FFQSEELPSMFFISERGANLATA*"
     gene            complement(214836..215234)
                     /locus_tag="S2_005_002_R2_scaffold_27_prodigal-single_241"
     CDS             complement(214836..215234)
                     /product="Uncharacterized protein n=1 Tax=Halocynthia
                     phage JM-2012 RepID=I1VXC7_9CAUD"
                     /codon_start=1
                     /transl_table=11
                     /translation="MRLFTAQMARYRQLKDSDAYLLDTTIKSGIKIFAPSWEMVMGVK
                     NGTMSEETYTQLYLERMRDSYRRFTPEWLALFKHEVVVAFCYCPDGCFCHRYQLAEML
                     GCVAKCKHLPFTYLGELKSASDITTVALIT*"
                     /db_xref="UniRef100_I1VXC7"
                     /db_xref="I1VXC7_9CAUD"
     gene            complement(215492..215959)
                     /locus_tag="S2_005_002_R2_scaffold_27_prodigal-single_242"
     CDS             complement(215492..215959)
                     /product="hypothetical protein"
                     /codon_start=1
                     /transl_table=11
                     /translation="MTTEVKDAAVPEIKESIETRAAKLQADIKHNEQGNFKYDKDYYE
                     GLFTNPEQIKTFQKERSEIVYALTLANGRAGVEYLKDNKDVDIATATLPIGVDTISVS
                     VQRKAEVGFGSAEKQTKYGYTNAKVITGGVSSSSGSLKSIRSVVGTLAAKELA*"
     gene            complement(216041..216802)
                     /locus_tag="S2_005_002_R2_scaffold_27_prodigal-single_243"
     CDS             complement(216041..216802)
                     /product="hypothetical protein"
                     /codon_start=1
                     /transl_table=11
                     /translation="MKELKITSTLPVWIDCRHLQTECKIGFNIEMTGPQVSYGKDESY
                     RAGPEITFRLLGADNKEIYTTPPRDATPYLKINSDGTATTDTNFHMVLNSLLYDAMFW
                     RNVMTQEQRQSTLTLLYSVKKKYDNEWPQSLLSPPPSMLLRDLISSVVGIGTSYHVFE
                     KKEGISSVWCKRAIKPRAYPTGSSSTAETFIIESRWTHVRKIPQDDGSVKEFKESAVY
                     ETPFDVKPKTCEEFLSDMAVAALAAAKFKESIRAQ*"
     gene            complement(216866..217414)
                     /locus_tag="S2_005_002_R2_scaffold_27_prodigal-single_244"
     CDS             complement(216866..217414)
                     /product="hypothetical protein"
                     /codon_start=1
                     /transl_table=11
                     /translation="MAVTKGSKQKQTDASKEMSEAEVHLDGLISDGVYLQQTLEGLLA
                     RRTGFNAKREIAKLLSEVNLILKVLPKVKEDLTDFSLQWAIDTLVEGGVQELPRTLTP
                     ALERLIFAPEIKRLADVIGNRVIQVDTDHVYLAVSSALEGYGFSRTDADDLVTRRMAD
                     VYDATARIVPLPDRTWDTEERY*"
     gene            complement(217484..218368)
                     /locus_tag="S2_005_002_R2_scaffold_27_prodigal-single_245"
     CDS             complement(217484..218368)
                     /product="hypothetical protein"
                     /codon_start=1
                     /transl_table=11
                     /translation="MTAKAPAAKKQTQPRKARKPATAKTAPAQAKAEGFEDVTLMKAF
                     HQGDAIARTLYPAQVWSAHKEAVALRTALVTAMNLFNSGYVYTQSLLREMASEKLTQV
                     AVKHTLGQMPEDVLAKLNGETLAIADALGMPLTPRAPFTRGINDVTGLAQQVRHNYAH
                     LDRPLTMHDLQTYYYTTYFSMSPVAYFVTTSEDYGSMFKSMLAGCGASAFLQFIDRQI
                     NLLPVTDNSVQANPMWHLGLLALDSLDKLIAAFADPECANPTAEAFIEQSRGVSESDV
                     GFGQLVDYVMGHVQSSAV*"
     gene            complement(218608..219375)
                     /locus_tag="S2_005_002_R2_scaffold_27_prodigal-single_246"
     CDS             complement(218608..219375)
                     /product="Virion structural protein n=1 Tax=uncultured
                     bacterium RepID=K1XQI3_9BACT"
                     /codon_start=1
                     /transl_table=11
                     /translation="MQPSISDIVCTSYLGVNKKGVIKPNADGSYTCVVGGFNCFNNTG
                     EYYELERSKPLFHESSIMQINAKNRSLKGEYGHPKPLPGQDMTSFIGRAARIEETLVS
                     HCLTRIWLQENGRDREGRPVVWVMADIVPCGPYGDALRKDFEAGLVNVCFSVRAFTDP
                     DIWARERRRVMTRIMTYDYVNLPGIQFATKYDSPTMEDFHKPFSISSDMVDELIVQNG
                     GQHALTMLSGDSPIVFLDQLRQQLQCDVVRAGSFNHW*"
                     /db_xref="UniRef100_K1XQI3"
                     /db_xref="K1XQI3_9BACT"
     gene            complement(219399..220130)
                     /locus_tag="S2_005_002_R2_scaffold_27_prodigal-single_247"
     CDS             complement(219399..220130)
                     /product="Uncharacterized protein {ECO:0000313|EMBL
                     :AHI60319.1};  TaxID=1429768 species="Viruses; dsDNA
                     viruses, no RNA stage; Caudovirales; Myoviridae.;"
                     source="Erwinia phage Ea35-70.;""
                     /codon_start=1
                     /transl_table=11
                     /translation="VLSNLELLVPPSVLQRCALVPEGSLPTGLYHISANPDLKVMIPK
                     IPLRTLRSEDSSFPRVCVSSSWMGCVYGHSGTLTDFETNKVPSQDWLGGYVIYRTPFK
                     YALRPHTSLLSDVNVSDEHWLFDLGADVQAQFETVRVGECFISSIQTDIVKDENGKKW
                     KAKSPTFYIETTQDNFPIWLCGGEFTVVKAGWYKLQIPTYYWRRGVLNPDGMSIDRIT
                     EAEYRAAKHESVVMLSHNCSGSYAW*"
                     /db_xref="W6B1L9_9CAUD"
     gene            complement(220132..220842)
                     /locus_tag="S2_005_002_R2_scaffold_27_prodigal-single_248"
     CDS             complement(220132..220842)
                     /product="Putative uncharacterized protein 206 n=1 Tax
                     =Pseudomonas phage PhiPA3 RepID=F8SJ49_9CAUD"
                     /codon_start=1
                     /transl_table=11
                     /translation="MALVRNGAAVLADWVVHEDKSITTTQGCKILTPVRYEANGLSTI
                     GVENRIVACCPIILPNGMYGVSHALTQLHIDPADTTQVVVEDQPFYEFTFLPGDTVVL
                     STDVVMKNTFPWLMYNEIYTLGKVPWWYTEKEKYQLLYTSASLAGVKLQADSAIYSIL
                     GAITTRDPNDRRRAWRLLTDDQRKTLRAIDIGLRNIIDSGTNTITNLMGGYINNAIDS
                     SLMYPAESISQTEEILRG*"
                     /db_xref="UniRef100_F8SJ49"
                     /db_xref="F8SJ49_9CAUD"
     gene            complement(220842..222413)
                     /locus_tag="S2_005_002_R2_scaffold_27_prodigal-single_249"
     CDS             complement(220842..222413)
                     /product="hypothetical protein"
                     /codon_start=1
                     /transl_table=11
                     /translation="MLTKNSVMAASTIVEDFNKRGLVILPLPGTPMQAVCSTMAPGDA
                     VPENIEDLVQLSAEMTMVVDVTEDQPIVDAVANVTQGEGDTLEVEVPTEPVVVGEKTV
                     HVHDEVVATAIADMSGKLKYAMETARTVVMPQCRLLFAELEQRVGDLMYAPRLIPTVN
                     MSYYPDWYTSDHFMSQMTGVNLSAFVEADRTMSQNQNLALIPGDYLRQALVTGNTDID
                     VLVAQAAEGVTDAALEDIYNHFFRGSMLSVVDEFLIGDQVGRGFADTRAAATPALFVW
                     AWSQSLLEDIQEGNKLSLDNYQATMMRATKVALNGMARIYKQRMAQIESGELILRAPS
                     LYQIRQAEDASDLQIFVNADTYLEYIRNGGSPEALTGAVLMEKIQMRKEDLLGYNDVL
                     MRQYNEFVELKATQQSANRIRAYALALKGLFADKVIPALGNDGENEAAELAVSQIVEN
                     MNDTDIANLQQFFRRLYVNVTVKDGAQTLNRLVDEIDIEMRANPELTVFEAATKAMVN
                     VLGDFVAQQLYVVEA*"
     gene            complement(222413..222646)
                     /locus_tag="S2_005_002_R2_scaffold_27_prodigal-single_250"
     CDS             complement(222413..222646)
                     /product="hypothetical protein"
                     /codon_start=1
                     /transl_table=11
                     /translation="MSDVTKTARAVSYISVANAIHIVSESVRACCGNDSTDPDVNRKA
                     FPVGLEEAVAARINSRLAVKTPAKSAIAVVEGN*"
     gene            complement(222650..223774)
                     /locus_tag="S2_005_002_R2_scaffold_27_prodigal-single_251"
     CDS             complement(222650..223774)
                     /product="PHIKZ178 n=2 Tax=Viruses RepID=Q8SCY4_BPDPK"
                     /codon_start=1
                     /transl_table=11
                     /translation="MFVGIQQNQMIAAIGNDVQPWRTGGETVLAQRVSKNFARSAKGD
                     GVISALTKNAVTVTYDDKELGEDVFEIGTIIGKGPGSYYPHDLITDYKVGDMVKNLDV
                     VVFHKYYFKRDWWNPGQVVWRSGVLCLTGILDIPETHEDSSYSFENLTERFVTSVVKT
                     RSIIVDGRLNIRGLIKVGDMVEPRTILATLEEPLATDLSEENPEAVEALRKLSQFNQR
                     ADVHGEVIKIDVLYRADIEDMSETMAKVVTDADKARAKRVKELRLKEATNGRITTGNV
                     RIDGDPLGESQVAIRIFMRYENGAGMGDKGTFAAQMKSVTSGVGHGVNKTEDGRTLDA
                     LFSGTSIANRIVTSAETVGSTNLYLLYGTEKAVDIYFNEE*"
                     /db_xref="UniRef100_Q8SCY4"
                     /db_xref="W6B1L5_9CAUD"
                     /db_xref="Q8SCY4_BPDPK"
     gene            complement(224000..225076)
                     /locus_tag="S2_005_002_R2_scaffold_27_prodigal-single_252"
     CDS             complement(224000..225076)
                     /product="Putative endonuclease n=1 Tax=Pseudomonas phage
                     PhiPA3 RepID=F8SJ53_9CAUD"
                     /codon_start=1
                     /transl_table=11
                     /translation="MQDKFYDIPNYSPYQINARGVVRNGNTLELLESIRNADSRVCYT
                     LYKGEPNQTLVGRYRLLMLTFKPHGGDVSKLIVNHLDGIKDNDELSNLEWGTYRDNIE
                     HAGLMGLTSKCIPMQTRNIDTKEVTCYPSAIACSRVLGTSKEFVLWRLKKGEHRVYPE
                     RLQYRKGHSDSPWVEPSKLDIEYIRSGNVTPLVAKNVITGVIQFYETLTEFAALHEIK
                     KSTAAQWVSAENQPVFPGFIQVKKAVDVSEWRVVEDPYLELEKSTNKRCVVVIRSRGK
                     PLLFTSGVDCAKAMGIKTTLLDYRLKSNGEKIFNDGNRYCYYSVFKSMVRMPSNRHVN
                     LPELLEHPKSAITTAWPAMAGAMV*"
                     /db_xref="UniRef100_F8SJ53"
                     /db_xref="F8SJ53_9CAUD"
                     /db_xref="lml:lmo4a_2631"
     gene            complement(225135..228347)
                     /locus_tag="S2_005_002_R2_scaffold_27_prodigal-single_253"
     CDS             complement(225135..228347)
                     /product="Putative RNA polymerase beta subunit n=1 Tax
                     =Pseudomonas phage PhiPA3 RepID=F8SJ54_9CAUD"
                     /codon_start=1
                     /transl_table=11
                     /translation="MAKRLYPVYYREVGVRRFSELMAPRLQLIQKLELPKSAIYHFLS
                     NDPGVMGPSENDYLLSKETGPLWVEFVPDLAEKQGAPRRKPSFQVNRIALEYRAKNKR
                     FKLLKDISTVEKNPIATIIENYAHLNDAYIYRKTLTTWYDQWWNNARTMWTHVNDLAE
                     RSERNQYLVIRLPETLPKLSSLRQAAETPSRMTLQKFKTNDELLFLDFFRFLGMQREE
                     SAMGILTEKALQRLNIIFTDGAFFSMLSMDLMEAWRASLKRPDKDLDKQALFPYQKRW
                     LMYVTKLWMQNQDEETLQQMEEERLEDNNAGGADQDDDEYDEYDETTPNEKPTYQDGP
                     HEEDTFDDVIDPTAGSTDEDDDDDDAFDPESQSVRRIPGVDIVAETTEEEEAQLADDV
                     FDLEPTASDADVVDPLAPTGEETHETYIDNIQAAVMEKANQLADAGQLSGVQYKAAVR
                     NAGQINEIPAPDGSDKSLAEFIEVTPEDAEVKKVEVLPDSDVVVDKSMLTSSLAEMDR
                     KYVTDVMQKDIAASVVAVQQAGYPVTGYSVEEVTDVMGTYLVVNIKLAPVGGQPSSFQ
                     VLIPKVNEEGIYEVNGVKYRMRKQRVDLPIRKVSPNEVALSTAYGKVFVVRSERVVNN
                     VGRWLSRELTILSRTPDSQLKSLKRGNVFVQTEKTPFWFSTLAQNFVSAQYGDWLLSF
                     DYSHLPDFIDKERFYDHLANLNLAFGKNSAGELLLMDKESQLWVKSPDEVELRAAGSL
                     PEFLGLDISKMPVEAVDLEFLGNRIPVGVALAYYIGLGPLLTHLGVEHRVVARGTRTN
                     LRPDEYAISFDDEHLILSKDDRLATLLVGGFTEYRHYLNYARGLFDAKDIYFNVVDAA
                     GLKIRHLKELDRMASLFVDPISRKILIDMGEPTTFIKLLFRSAELLLTNWSPRVNERQ
                     YQRIKGYDKFSELLYREMINAIRDNDNNPQGNRRPISISPVSVWNQILDDSASILVEE
                     TNPMIDVKQAEEVTYSGTGGRSKRSMTRPTRAYDETDVGVISEGTKDSGDVGISAYLA
                     PNANITSVYGMTRDYDPEIDGPASVMSTSALAVPAADRDD*"
                     /db_xref="UniRef100_F8SJ54"
                     /db_xref="F8SJ54_9CAUD"
     gene            complement(228349..229992)
                     /locus_tag="S2_005_002_R2_scaffold_27_prodigal-single_254"
     CDS             complement(228349..229992)
                     /product="Hypothetical RNA polymerase beta' subunit n=1
                     Tax=Pseudomonas phage 201phi2-1 RepID=B3FJD6_9CAUD"
                     /codon_start=1
                     /transl_table=11
                     /translation="VATPKNPFNFSILELTPQKLRFLPRIRSLSIRDPSTGNFHDEGF
                     YSYSIFGAAGSAERDQRFAYIDCKVPIFHPVIFDRLVRLKRLYGDIVQGKAFAIWDDE
                     KKDFFASDALSGQTGFAFFASHVAEIKFTRTSSAQRDLRIAVVESNMYKALTSQLLVM
                     PAGLREIEIKEGGFESEQEITQLYRKFLAISNTVPEGLKDYNDSVYDSQRWSLQRTFN
                     DIFALLLDMFDGKHGFYQGKWGSRRIWNGTRNVISALDPTTKVLGAPNQPSCTDVQMG
                     LYQTAKAVLPIAQHALRTGFLHEVFGKDIMQVQLTDPQTLELETVDLDPDTVDDYTTW
                     DGIERLLNVLSNTGVRNEPVMVAGRYLGLAYVNDAEFRFCRAMSEIPEEMLKRPGVDV
                     HPITYTELVYISGYHLWNKQCAMVTRYPVSGMQSVIPLGITVRTTVNARPRVELQHDW
                     TPWEGDDHVAWEYPDWNKKATFVETTIVHPMWLKGLGGDFDGDTVSVNAVYSMEAIND
                     VKQGQKTRSFWVNGKNKFNVDGGYDTVAFMLRNLTGPRN*"
                     /db_xref="UniRef100_B3FJD6"
                     /db_xref="W6ARC6_9CAUD"
                     /db_xref="B3FJD6_9CAUD"
     gene            230100..236777
                     /locus_tag="S2_005_002_R2_scaffold_27_prodigal-single_255"
     CDS             230100..236777
                     /product="Tail fibre protein n=1 Tax=Pseudomonas phage
                     PhiPA3 RepID=F8SJ56_9CAUD"
                     /codon_start=1
                     /transl_table=11
                     /translation="MAKDKNKAGGDDDWDSWDDDVSWDDGLEEEKDDRKPSTRFALGA
                     LKGAAKDLASVDRMKDLARKALPKGYSDAMDTVDNTISSTRELYHDAVRELKPGVRNT
                     KRYLAELSKQYKEKVPSFGKKIIEKWEREAKEEDDEKARDAQYRRDQEDEKERELLAT
                     VTEALEGSQEQAAQHQADNLARDDIRQDVEDKRFAQTSKQMSVMQDGVSKMVGFNNQF
                     AARYMRKSLELKYRALGLQRAQFDHSQQISEITLKLLQGIQKNTGLPDFVKANASERV
                     KDMAFRKMFGETIDTMTPFSQRFFGNIKENLSKRVVGRVKGEVDNAQQLLSAMLAGRD
                     MMNMTEGMGTEGDTREMQGEMAGGMISSIVTPWIVGKGREKLEKMAAKSPDSRLAKIL
                     SEVKDNGANLTYGTRNLAKLIQLDLSEGHYRDDGGFLKDLARRGINMVVDRDHGRRFS
                     VSNMRPDDLVQGAQFDNLTYRSINEVIPGYLAKILQSTEGIRTGEDDPDSHVYDNVSG
                     SFISQRNRVSQAKEQLFRRSEFSGFAGSMQSVIKLADPDEKLSSKARAALAKQLMRDF
                     DANIPYDPKRYIDKRNFDKSIDKEAIAEISKYFRDRYGIVDDIDENGNRIQTIANKHQ
                     LMREREAVDLKYGDAGRYQPDIQRQLNLLANTGDRDALRKIGILETKDGVDRVNHDRY
                     FAELDRYIDDPDYEKRALVSTEVERAKSRAQSTGDTVINKSGGKDPKNTAAIRELTKS
                     LSSIETLRNGGAAEWGFGKWWNDQGIIATGIEDQARAWQEIQLEAQNRAEEQRTEMLR
                     LLQEISEQRGSILTEGQDEDGEHATRRRGILRRMVSNGKVKNALWKTGGWLKDRAIGT
                     AKFAKNRFIADANRVIGAQRWVFDKLTGGARKLQDIYVKGENQPRLLAAKMKQGMYLD
                     QESGSVIKTFTDIKGPVVDTDGNVVLTKDDFDKGLVNRWGKAVEQSGIRQWAAEGRDA
                     LMRLTNIPGMAKQAVKGVWDYLDRVKDVYVKGETTPRLLALVMNNGGYFRKSDGKVIK
                     HYTDIDGDVVDAQGNVVMTLADMQKGMVDKFGKPVKRAIDRVKDMTATVAKLPMTAMK
                     KAKDLLVGAGRGTRNALSRMGNWWKDSAGIGVAANLTMADRLDKIYELLQERLADPKW
                     KDYRDWDGDGVRNGSLEDLRNKRKEKEGEGKDEKDGKKNDSGEKKPGMFSKLMEMFGN
                     TKLGGMLKGLGGGALGQMLGGLGQGAGGLGMAALGATKLAGRGALALGRGALWAGRGA
                     LALGSMGMSAIGGLGGLGALLFNPITLGILAGGAAIWGAWKLYKHFADKPDPMQLLRL
                     YAYGARGDDSDFNAKILKTETYLTEHTISTGGGSYAFDPQTDASELLNVWEIDAKDRD
                     RLSEWLRWFQDRFTPVYIRSFKNWKEQFPDGKKYMEMDKEPDGIAKVQWSEAFIDQDQ
                     NPQGPYYVEACPLAGEDRKKYLSGPNVLGLMQKQLEVIRKKYSRDRVKLTQEQASGRW
                     EKMSAAQRKAHAPYALDGQRAVRRFNNMDYKSATAEQRRILDATAVVESISKRGKKTV
                     TGGLIDELTSLRIRLYGLKVPLKSNIMVLLDLEDAVEPAVISEGDKTTFQGDLSKLYQ
                     EFAVKFGRAVNSPSDQKIWTEWMTNRFLPVFVELVAGTNKYGGKGKLDDTLQMVKDDD
                     RYLIAQAMAGATYKDVKGDKKSIWTWASCGFSGVEANTDSSSVLVQMDALKFLADKAK
                     VREKTDKANKEKEDLTAAQQSALMQSAGYQKNADGTWTKKSKTAFGANASNTVMNRNA
                     GVAEGSGRGGFYEAGQDVQSSGSYSQIDTGGVSDGGFRTPARGPGAEKGRKLLIKAAI
                     ARGITDPKELAMLLANVEHESGDYKYSRELTYTKPETLVRVFPKYFPSMAVAQAAISQ
                     GPAAVFERVYGGRMGNNKPGDGARYIGRGNIQITGKDNYLRIGKFLGKDLTANPEYLE
                     TPEGAAEGTVAWWMLNKNARSRAQSGDVDGTRRAVNGGLNGIQDVRQRTASWMMAIRN
                     GQLQKLIDEAKGGGSGTDSTTPANGDGDSAAPTSPGDLTDVGYRAQTKAVATDAVNSA
                     MKPEELAKNAPVQTPTGMAPQPGKESTSQKQAATAGAPLASTPPVTAQPSNPGASRGT
                     APTANPVQVETMTRQAQTMSQPGGDVTSILNKQLEEQKAINANTKKMADGFDELVRAV
                     GALKLGNNGNQSPAQNNQPLQSRPQGVSPLRQRHQ*"
                     /db_xref="UniRef100_F8SJ56"
                     /db_xref="W8D078_9CAUD"
                     /db_xref="ppse:BN5_2590"
                     /db_xref="F8SJ56_9CAUD"
     gene            236819..238900
                     /locus_tag="S2_005_002_R2_scaffold_27_prodigal-single_256"
     CDS             236819..238900
                     /product="Uncharacterized protein n=1 Tax=Cronobacter
                     phage CR5 RepID=R4IGY9_9CAUD"
                     /codon_start=1
                     /transl_table=11
                     /translation="MGLLVQNSNLTKQAFLLPADAANLSEEMMRDHYTPYSFENVDDT
                     TLGGNWVINPPPQYTRFADIKERRRAYMEGSDGMGRLYSESINSFKEVATFRFGKPRF
                     TGASVFFTDFYDADIAVTVRTGRDPGILYWAAKAYTTVLSYLTPLPYLYIAGRVLRYF
                     LGKPTSQYYYMVPTMHLYWASFQTMANQAAVNMGLISGLTKKKGFVEEGGVVRHQFST
                     EGDVDSFMNYANNTLPGLYRKGGGVDIFQIATRRQRIQSAWVSRIQSMIENNPGDNYE
                     RLNKRLDDALNSGEFSADVQMSRTFEEYLESYAQNPVYSAKRGDPSLTLDDLQLGAGP
                     AGGATAASSTAQQAISPSADTAPPAPVGGDADTRSGGIGQTNSATEASLADLLDGELA
                     DGAQFISYKIDHVSTVSESFSSSVQESSIAQTMNSRAQANIEKRFTLSGGQTGWALLD
                     SVTQAATDVVNGAISGMGVDGIVGAFMGSGFAEIPKYWAGSSAQLPKADMTIELRAWS
                     GDRFTIFNHLLVPYFGLLAGALPQMTGKSSYGAPFMCECYIPGKMQIKMGMIDSISVT
                     RGVGNVGWTREGLCLGLDINVSVVDMSSIMAMPLTTSAAALSKLDPRGFVSDLLSDET
                     PFNNYMAVLSALTLTEQVYMIPDISRRWRTQMEQIDSFWSKGNFASWLSDTMPGRLAS
                     GLLWKRTERPY*"
                     /db_xref="UniRef100_R4IGY9"
                     /db_xref="W6AS56_9CAUD"
                     /db_xref="R4IGY9_9CAUD"
     gene            complement(238943..240025)
                     /locus_tag="S2_005_002_R2_scaffold_27_prodigal-single_257"
     CDS             complement(238943..240025)
                     /product="Uncharacterized protein n=1 Tax=Pseudomonas
                     phage EL RepID=Q2Z0Q0_9CAUD"
                     /codon_start=1
                     /transl_table=11
                     /translation="MSIPLLDKIDVSGVKDITTSFRGGVDSSLKAITATATKATDALT
                     AFRSSLTNSINDVLGKLTGNLISVQDLSSFIKVENGSITFNQQEMVSRIQRATGLNLS
                     STDALKSSALNQIYNEVNRATNGMVGKIYDRNGNIVLLDTLATDNDLGKLTRMIDQYL
                     ESQGHERDKYGYYDRISNTAMTEQLIRQAAEAGNYEDVRSLYETADALTQPKLQTVLV
                     NSLPTIGNNGDFRTAAVVVELVTPSRARSAVPGLIVLLFRSYRIPRYLDMKDYDAEAQ
                     RLIDFADLYTPGWRYTDYNGKQANLLTMWMQTSSGVLRLFQRTKDYAHLVYLGRIYTQ
                     KSTMTLLKERWGDLPTVELVGNRIGR*"
                     /db_xref="UniRef100_Q2Z0Q0"
                     /db_xref="Q2Z0Q0_9CAUD"
     gene            complement(240103..240672)
                     /locus_tag="S2_005_002_R2_scaffold_27_prodigal-single_258"
     CDS             complement(240103..240672)
                     /product="hypothetical protein"
                     /codon_start=1
                     /transl_table=11
                     /translation="MSTKNNNLKQRQKLNGFESNYTRQKNPYAKAELKQRFGKNRSPD
                     FLAQFLIKIYAEKGVGWDQLNNYISLHLRDVVARDPTRSSKDLGTARGNIMKELERGT
                     MTWKNFVGKLRLIRIRDIDFQLTLTDDRGETTVHRASYLDSTIPLAVDRGIDELLKIH
                     DELEKMDETYGDDDNAEEEMKDPSEGFFD*"
     gene            complement(240669..241178)
                     /locus_tag="S2_005_002_R2_scaffold_27_prodigal-single_259"
     CDS             complement(240669..241178)
                     /product="hypothetical protein"
                     /codon_start=1
                     /transl_table=11
                     /translation="MRRWLFRLAYNRYKKMTFEDDIARLNELITLFKRTDWFQTIYHP
                     RAGRRYALKLWYINAQSLRDDLVAWQDSLDVEDPEYITMEDYTYALLETHQPLYRWLT
                     DTNGRVLSYTALMDDVVTYGRVLATWLDALKAREDNDARYGIRKTRKITHDCCELLTF
                     AADRYVGAL*"
     gene            241235..241849
                     /locus_tag="S2_005_002_R2_scaffold_27_prodigal-single_260"
     CDS             241235..241849
                     /product="hypothetical protein"
                     /codon_start=1
                     /transl_table=11
                     /translation="MSEVMVLPDEEQADGKSGLIESQLDKTRAIRDRIAQGLSGLFDD
                     IMMDFDLGKTTADGKRSRPTDVEEFDKITKLLLKTLGDNDKVDLVRLRIEADKGMNDD
                     NIAAARACSSELLSQLGRQTVHPGAFIENEAIEGESVRVVSQEERDARLGFGAMDRFD
                     DVEFSPGVLVQGRIEENTDAFYARLRSMTTQASEQALQGPSEEE*"
     gene            complement(241782..242525)
                     /locus_tag="S2_005_002_R2_scaffold_27_prodigal-single_261"
     CDS             complement(241782..242525)
                     /product="hypothetical protein"
                     /codon_start=1
                     /transl_table=11
                     /translation="MTKVYVDLDVLLDGRAAVAKMLDPDALTKWGKGWQNRVHEHNPD
                     GRFGTTYTHAQFEDAWANRDAETVIGKSIPTRWMWEIAYVVADWQKNQKVGFVIPKFT
                     LVVNTWPYEFVGEARDALVAGVKSFLGPEDTVELLYRDPVTILPTEIRTTFTMVVFDR
                     VDLWFAENAKYLEDNPIPNVLFATKRLALAQPDPNDDLMRLFEALEMTHSALMFYRCF
                     GMDWFSYFIPPRKAPEEPAQTPESSSSGA*"
     gene            complement(242522..243232)
                     /locus_tag="S2_005_002_R2_scaffold_27_prodigal-single_262"
     CDS             complement(242522..243232)
                     /product="hypothetical protein"
                     /codon_start=1
                     /transl_table=11
                     /translation="VQRKSESILQGLTRVRKAFKSDDPAEELIDEIVQDRAILLLDRV
                     AEHEVCEFTKQWIYFNSPPQNYARGRAVLDFLVRFRSRFLLLDFHPDRFEALWNQIRS
                     QDNPSVLQFVVELATNFRMRVIAQPGELTELIEHLAHSYTYIHQSDRRLVDTVVDGED
                     LAVVDDQFFDELPTVEEITDLLTVNTWMFVLVYCHRFTVEFFDELNELTLRQTLAAEK
                     RAKEVTAAPTAPRDEAKS*"
     gene            complement(243235..243909)
                     /locus_tag="S2_005_002_R2_scaffold_27_prodigal-single_263"
     CDS             complement(243235..243909)
                     /product="Virion structural protein n=1 Tax=Pseudomonas
                     phage 201phi2-1 RepID=B3FJ95_9CAUD"
                     /codon_start=1
                     /transl_table=11
                     /translation="MPNRAKAEKYILGLIEDLQGKNSASYQIYVKRFAEMSDEKFHEY
                     MLLCKEGKEILPVWVPNMHDDSITTEGVLAAAKKRNFPFFQRIWLTDQKTGQLVLRDR
                     PTRLYLWANRRQAQTREKKIHIPKNNNTKDALTNQPTGDSKGSSWSQPEMQATQGRKM
                     PNVNRELAQVRGGNDTKFNAMNRAILETGTVSLDQLPEDGQVKSTVVAGVILTAMHFE
                     NNLAEG*"
                     /db_xref="UniRef100_B3FJ95"
                     /db_xref="B3FJ95_9CAUD"
     gene            complement(243867..244244)
                     /locus_tag="S2_005_002_R2_scaffold_27_prodigal-single_264"
     CDS             complement(243867..244244)
                     /product="Uncharacterized protein n=3 Tax=Alteromonas
                     phage vB_AmaP_AD45-P RepID=R4VJQ7_9CAUD"
                     /codon_start=1
                     /transl_table=11
                     /translation="MNQILRHLPHDEVHIIAGGARSGADKMAEKYAKDYGYKFTRFPA
                     DWDGPYRRGAGFRRNAWMADVGTHLVAFHDGESPGTKQMIDLAMDENRRLVVQVYRIK
                     LPIPNEGVASCQTAQKPRSTSWD*"
                     /db_xref="UniRef100_R4VJQ7"
                     /db_xref="A0A081MH70_9RHIZ"
                     /db_xref="R4VJQ7_9CAUD"
     gene            complement(244313..244624)
                     /locus_tag="S2_005_002_R2_scaffold_27_prodigal-single_265"
     CDS             complement(244313..244624)
                     /product="hypothetical protein"
                     /codon_start=1
                     /transl_table=11
                     /translation="MPHQYKHELIARTTQMLAHVNPTLAEESAREIETRVGENTSDGN
                     VMAEINRYWRMQVAMLDMSTFSIRECLLDDQPIEGWLRNFQQYVVPFVNTYVKSSRGG
                     M*"
     gene            complement(244628..246142)
                     /locus_tag="S2_005_002_R2_scaffold_27_prodigal-single_266"
     CDS             complement(244628..246142)
                     /product="Putative uvsX n=1 Tax=uncultured bacterium RepID
                     =K1XC76_9BACT"
                     /codon_start=1
                     /transl_table=11
                     /translation="MKFGDYMKPADEMRINLNVGCLQDIPTSGGRYFRGKHGESICNG
                     GMQLIEGVGARGNMNKTTFIMFRQLRVLDRYARADGITYDTEMSLTRNRVLKLTMHMA
                     YIAGVDLFEEERMFITDAVQMSGNVWFDMLKKFKDDKIKNKGMRAKTPFIDRDGNPYV
                     WWLPTVVLIDSFSGLPIDAVELMFDKETAGGGKLNAEAMRSAAAKSQILSQMPVLTAS
                     AGIYITMTAHLGDGIPMNSMPGAQPVRKLKGFRGEEKFKNVPERFTFYTNNLWKIDNL
                     KILQNDDRTVQYPRGKGDNLKGDTDLQEITVFNMRAKNGPTGLPFPIIVSQSEGVQPS
                     LTEFHYLREWCDSYGLHGKDGVPAKGKSNFYLDLYPDLMLTKPSVRAKINNDQYLQRA
                     LEITSELCQMHNLWPMEVHDHPDLYVSPQKLYDDLKAQGFDWDVLLNTRGYWVYEDDK
                     HPLPFLSTMDLLRMRVGKYFPYWMDKETKKPKQNVTPLFRASDKKDDDAVDEAA*"
                     /db_xref="UniRef100_K1XC76"
                     /db_xref="K1XC76_9BACT"
     gene            246234..247070
                     /locus_tag="S2_005_002_R2_scaffold_27_prodigal-single_267"
     CDS             246234..247070
                     /product="hypothetical protein"
                     /codon_start=1
                     /transl_table=11
                     /translation="MLGTIIQDDSVDLETLWRGHRAIAMEGFSESFASLGVVKSLRAN
                     FDRSQSLIKNYFKNRDISVYPKVDNVHEKLFNAVDFTDVIQLRAYVPAGMSVKMNAYT
                     TQLSGCIDSNFPRIIADIDKLTTVCAKAINNAEYRRSIGFAKEIPANNPDGELDALRK
                     LFKRGGITQSSIGKVYGNKEDVNEVFRTLTESRQIAINTNPKDVRKAIDAFVEVCGAL
                     TKKLEDDYQEGSISNAMIRDISEAIFLVARQAEFYGFLVNGLAEVIKAWNDTWVAANK
                     AV*"
     gene            complement(247146..247574)
                     /locus_tag="S2_005_002_R2_scaffold_27_prodigal-single_268"
     CDS             complement(247146..247574)
                     /product="hypothetical protein"
                     /codon_start=1
                     /transl_table=11
                     /translation="MEMVHDASRARPSLKQIVLSRILPANFKRIIFISSLYGFLHRQD
                     DKYVLMKGLADINERLDLADSVSGLVFPAKACVVYWENLVLPEHALENEDLETLVRRV
                     LTSAPQWLNYRSKADMAVDIKKMLARSTVVTEQKVVHLYN*"
     gene            complement(247577..249106)
                     /locus_tag="S2_005_002_R2_scaffold_27_prodigal-single_269"
     CDS             complement(247577..249106)
                     /product="Ribonuclease HI {ECO:0000313|EMBL:AHI60297.1};
                     EC=3.1.26.4 {ECO:0000313|EMBL:AHI60297.1};; 
                     TaxID=1429768 species="Viruses; dsDNA viruses, no RNA
                     stage; Caudovirales; Myoviridae.;" source="Erwinia phage
                     Ea35-70.;""
                     /codon_start=1
                     /transl_table=11
                     /translation="MSGNPELGAVFYCDGGSRPAPAGDGGFGIHGYTYHLVKDVKGDL
                     EPSKTGKPKPTQYGYIDPKLNFPKNTKLVEPIEITDVIQALGHGVTNNQAELRAARDA
                     VRLATEQGATRIQLLTDSQYVIKGYTERLPNWMANNWISSTGQEIKNKEDWINLHSEV
                     KRAEELNQAKVLFDYVPGHEDNPGNEEADKYATRGVFLSRNKMFAQRDRIAKISKAQG
                     YWNKDAPVSSFFTFPRAYFTTNREAFRTKDGRHVYFGGNTDNDQKGRLVLGKRISDSA
                     YNVLYLKEPEPVLEMLRDHASKHLEHGESTAVYIAALSAAHSKHHYQDLLEGKCDFTM
                     RPSLEGKSLHIPLGGPKTEQVLEVADPPNLVWRAIDELLFLQSLLDEWLESTKGGKTD
                     LRVTEITDLLFETKADKKGKMVTTVHPKITPVTKSIKANVAYEVILNEPGKASCTLTL
                     GLDLPARLNLGRLAAPETKAYVITYRESDVSFRCATIIQRGDDVGIWANVYSNPRYVL
                     E*"
                     /db_xref="W6ARP9_9CAUD"
                     /db_xref="paem:U769_16600"
                     /db_xref="UniRef100_Q8SD07"
                     /db_xref="3.1.26.4"
     gene            complement(249258..249770)
                     /locus_tag="S2_005_002_R2_scaffold_27_prodigal-single_270"
     CDS             complement(249258..249770)
                     /product="hypothetical protein"
                     /codon_start=1
                     /transl_table=11
                     /translation="MFVTLKALPWLFPFLRELFKRGRRRPTSYKRDPGKGSAIFLITG
                     FFIVISVIVLFSGEKIITLMMENGNLKQENLTLRYSRETDRELITQLQTSNETRGRQV
                     DAVAEQNQLLREDVRLLLMRNQELDNTLSDFMSEFKDFERDWYRLHLGVDKNKPKVAN
                     KKPPAKEVKE*"
     gene            249825..251141
                     /locus_tag="S2_005_002_R2_scaffold_27_prodigal-single_271"
     CDS             249825..251141
                     /product="Virion structural protein n=1 Tax=Pseudomonas
                     phage PhiPA3 RepID=F8SK52_9CAUD"
                     /codon_start=1
                     /transl_table=11
                     /translation="MINIFGFYVYAGYANNDPKVTAKFGEFSNHSASFSRDLRTYTDS
                     AYNKTALLVLSALDDNDAAQPIPQATSSRILQIGQWILDRASSGDIQEDRDQLLQYLR
                     EDFQDYIENADVPTPTFNNTVYMPSWISFTLSATGDKIKIWLADEVFQAQYPKFEYVV
                     VPPIPVEKLDTFFEDYDTLKKLIGSRSDDQLAELINEATTPDPYTQLWQKNYNAYDFA
                     DDSLVQPSLWTLAIYGAAGFNIDNIKEFLQQWILSHSTHPRDEWEKVLPDLFIPTEHI
                     FIPIWNEHSAPELTNKERIYSPVVDDAKIPTYLTKFADGYGTDVRKSMQVIPTLWRSL
                     PFLSVGNPRNRDGKLKFKERWPQYALIRVTDLDINRIDDLTREFIVFTYEMLKLAEAL
                     TEEDPLPVSYSRVTRGSNVYLGKSFNDVQYLFLTKESFLAVLPDEG*"
                     /db_xref="UniRef100_F8SK52"
                     /db_xref="W6AT97_9CAUD"
                     /db_xref="F8SK52_9CAUD"
     gene            251145..251771
                     /locus_tag="S2_005_002_R2_scaffold_27_prodigal-single_272"
     CDS             251145..251771
                     /product="Putative uncharacterized protein n=1 Tax
                     =Salmonella phage SPN3US RepID=G5DEU5_9CAUD"
                     /codon_start=1
                     /transl_table=11
                     /translation="MAVTRLTPAVGLKGVFGVSAPFVVGAAVEYSVTAVERFTKIMGR
                     GIDLYQELYVPNQIQEDKFNEDVAAGACLITLQPEYGAPIVVPDTYITTYPRNDLYKY
                     RRLILSIDLGPVPNSLDVSYLQQVFASSSSDLIGVEPKVDLIEIPLDDTVTPEQHDVN
                     EATRKAKIKTRTTIYAENATLRQQNANLLDTQKRLIQLLEQNGINPTP*"
                     /db_xref="UniRef100_G5DEU5"
                     /db_xref="G5DEU5_9CAUD"
     gene            complement(251859..252455)
                     /locus_tag="S2_005_002_R2_scaffold_27_prodigal-single_273"
     CDS             complement(251859..252455)
                     /product="hypothetical protein"
                     /codon_start=1
                     /transl_table=11
                     /translation="MPYTESTANNAYRGIYATLDRATKLELAKDTHPIVPGPRVVYSS
                     RKRLAGTLTAFIKRNAGTTKDVTFAIIPVQYGATVNKLIPSLRQLDPSVRYAREAIVE
                     HIYRYALSAQMAGMLVEMVDSLGPDFVQVQIEFKATNDLKYHYNYEYNMHDMMAIQAY
                     AKPNEDLKGFWMPYRSSYDDYVKAVGRGDHDDFLKLGV*"
     gene            complement(252541..253278)
                     /locus_tag="S2_005_002_R2_scaffold_27_prodigal-single_274"
     CDS             complement(252541..253278)
                     /product="hypothetical protein"
                     /codon_start=1
                     /transl_table=11
                     /translation="MFKFVSERRIRNKEFKYWKQTELDDIIRRLHDIGITPEDVEMEK
                     VLTDAKNAIVRRGVAPAQSMVIYGYFVAVACNKCKQKVRLPEVKERANITTALIKSIL
                     DNYFTEPSGRVTASEISDVLYHSQQQANNPAIALANLLRARLVFETGYDFKVQIRNWV
                     HTGPSVIKIDVMDDEGNPIAKDLNFHIRYDYNQLPFGPDTALELAAMNTFFERRRYQR
                     ELRQANELAQKPENQQCEINDEPLGSN*"
     gene            complement(253479..254000)
                     /locus_tag="S2_005_002_R2_scaffold_27_prodigal-single_275"
     CDS             complement(253479..254000)
                     /product="hypothetical protein"
                     /codon_start=1
                     /transl_table=11
                     /translation="MRKESLDQHFDKLHEIETMRREALDMELTYPAFDTPVPPALESL
                     KKTVVWVPYQHRGALVQGLPRSQQDTMLSDIKDQRRSVLANIFIAAMQVDALQHLRAS
                     QRFTEHALRQLDTGLFYKLWFENGVIESVRYPEYLPAFHFNPEMFRMYFLSGPDEFPI
                     NAYLWKRWAESAK*"
     gene            complement(254009..254455)
                     /locus_tag="S2_005_002_R2_scaffold_27_prodigal-single_276"
     CDS             complement(254009..254455)
                     /product="hypothetical protein"
                     /codon_start=1
                     /transl_table=11
                     /translation="MSSLSVADWSLGWLVFTAVLCWIVGYLFGKWRYLHFEERWSSAT
                     LLSVTQFRIVSECLYNTIKTLRNESRGQPLAISRIQRRFNRALEQYNSLPTGTVNYEL
                     KVYLLDNMYYVRITDLFYGYRTITILMPAEWVREGIDDVQLVADLD*"
     gene            complement(254472..254993)
                     /locus_tag="S2_005_002_R2_scaffold_27_prodigal-single_277"
     CDS             complement(254472..254993)
                     /product="hypothetical protein"
                     /codon_start=1
                     /transl_table=11
                     /translation="MSSTIAFVILPLLAVAFVYGTYRFLRTVMPMTVIEKSPASVDIH
                     TNTTLSEFVQKSQPRLKKNVAKIILSNTDLQLITTTANRLVKRMLSAASGESVDDFSS
                     ITKYATMFAGDFTKRLQATLESSGIAHDNYTLTHEINGDTIRYYIRTSQMELAGSFDI
                     PVYKLKSLATSWA*"
     gene            complement(255086..255769)
                     /locus_tag="S2_005_002_R2_scaffold_27_prodigal-single_278"
     CDS             complement(255086..255769)
                     /product="hypothetical protein"
                     /codon_start=1
                     /transl_table=11
                     /translation="MPSSNKDQLQQLTPINAEDLKLNKTEQAWFTKEQLDAYEELVKN
                     YGILDEPKRFSSRGLLMLRANPESWKTSEFVKFLHEKLEIKTAEDEKKQPRWFNPTYQ
                     RSGSNPAAETSSVDETTVTKSKTPNEETPMSDITMTELQASMNALKASIDKCDVAKLT
                     QLDVDAINAFVKKANVSQEVVVVERPLLRKVTKIGLYTLGAGAIAGIGYAGYRYWQNR
                     NGDAQTADA*"
     gene            256158..256700
                     /locus_tag="S2_005_002_R2_scaffold_27_prodigal-single_279"
     CDS             256158..256700
                     /product="Putative uncharacterized protein n=1 Tax
                     =Salmonella phage SPN3US RepID=G5DET6_9CAUD"
                     /codon_start=1
                     /transl_table=11
                     /translation="MDRLLREKALRAQGVIFGEYHTKEDRDRIEAEIRDLHRKKPFQF
                     LLSEEVGEGVYLNAKDIRLALKEQMWSISDRTYLLCLELGIPAIGIDIWDKRIHVNDR
                     YNEQGEFIDARESFLLRETRMKAVIATYLEKGRIAVIVGDTHLRKSKTPELGNPSPIG
                     TTWYADKSVCIIRSPVGEIL*"
                     /db_xref="UniRef100_G5DET6"
                     /db_xref="W8CZM2_9CAUD"
                     /db_xref="G5DET6_9CAUD"
     gene            256814..258319
                     /locus_tag="S2_005_002_R2_scaffold_27_prodigal-single_280"
     CDS             256814..258319
                     /product="hypothetical protein"
                     /codon_start=1
                     /transl_table=11
                     /translation="MSKEHQFIIKTIVRGDRTPMYLETYSLGDRSSQVYKDAMKLLNS
                     GDAQQEASLEMALAVTKEQNSHRNAVQVNERPLRGLLHVNDIDPAGQVDLSVGGQQSY
                     VSPGTQLAHELEHRYPSKNWKGRVNKAFDAFNEMDSKYSPQDIAVCLLSLCPNHDLES
                     KYRELLALDFNVSVNVVRDILRLELDRMVRVENAMKVPSVLRLHLSPTEENPVEIVEG
                     LKTGFETRIEKVAGVLFEGEELKDSPHSLTVIPLENNLRAWVRTETLNSLVCQAVDND
                     WTAAKLRRKVENLFNTAGTPNWYTVVEGWFNTAMDVERASRSMNEDAPLSFVADLRHR
                     YHPEQLDDVFLINAIENAMQSGKITLPEAVDAVFEVQGNPTDVTEFRRNNSQTGVLLS
                     STLYQECEKRFTLLEERKPHFIVGNSETQEITSVTQTTYYRNEQFKDHICFGSAPGSR
                     SQEEIIGVLAYEMEANENEPDCVCVMHYQFFYQGDSVFVTDRYGNTVDRLR*"
     gene            258487..>259128
                     /locus_tag="S2_005_002_R2_scaffold_27_prodigal-single_281"
     CDS             258487..>259128
                     /product="hypothetical protein"
                     /codon_start=1
                     /transl_table=11
                     /translation="MSDKPQQDKHRLELRFYTARDRGNVRTFDHVTAITHYHDSSMGV
                     VYEVVGAVDKDNNITIGGFSTLLLEILLCNWVFEYQRRKWDDIKMITEKLTTIVELVE
                     FDRPDQQQHLLVDMREFVREPNRDSFSQLIARLFAYSPEERVMAWSGVAQFNYKTYFY
                     WKPADKAYPLGYGYIRVQIEHGQDREVYNFYTQQFTEIDGWNTLRRKVMDQRKH"
ORIGIN      
        1 CGCTAATCAG CCTTTCGACA TCAAGCTTCC TAAGGAATTA CCAAAACCAT GACACCTTTC
       61 AATAACAAGT ATTATTTCCG TGATGACGTT AATCTCAATA CGGCAACGTT TGACCTGTTC
      121 TTAATTCGTA GCTCTGACCG TGAAGTGATT CGCGACAAAC AGATGGCGTA CGCACCTCAT
      181 CCGCTACCTG AGAACATGTC GATGGAACGC GCACGTGTAG CGACCATCAT GATGCAGCAC
      241 GAAATCTTCA AGCGCGTGTT GGCCAAAGAC TTCGCGGGTA TCGGACACAT CATGGACGCC
      301 TACGTGAACT ACTGCGTGCA ACTTGTGGAT GATAATGTAC GTCGCTTCTA CACGGCCATC
      361 GTTCGCGACC ATGCTGATAA AGAAGTTGCT GATCGCGCTG ACTATTGGCT TCAGTACGCA
      421 TTAGCCCGCG ATTTCAGTAA AGCGGAGCAT TCATCATACC ACCTAGCCAG TATTAAGGTA
      481 GATGATGAAA TGTGGATAGT CACCGCAGGC TTGTCGGCAT CTAAACCGTT TACAGGCAAA
      541 TGTATCATCA TGGCGAATAC CGGCATGAAA ACATACCCGC AAGAAAGCAC CATGGTTATT
      601 CGTCCCCTCA GCACCGAACT GACCTTTGAA GCAGATCATT TCTGGTACAT GGACCGTGAA
      661 ACCATCGCTA ATGCCATCAG AGGAGCACGC AAATGAAATA CACCATCGAA CTTGCCAGCT
      721 ATAATTCCCA TAACGTCGCC ATCCATTTTG ATGATGATGG AAAAGCCACA CTTGGACTGT
      781 ATCGTGGAAT CGAACCCCTC TCCACGGAAG CCCTGGCGTT GGTTGATTGT ACGATTACGG
      841 AAGATGAGTT CAAAGGTGCG ATGGGGTCGT TGATTGTTTC GATGGTGCTT TGTTTGACGT
      901 TCTACGAACA CCTACGCAAT ACCGAATTCA ACGAAACCTC TGATGTGCTG GAAGCGATGT
      961 CTAAAGCACT GCATGCGATG TGCATCAAAC GCGAAGAAGC CGTGGCGCAT CTTACCGTTG
     1021 GTCCATACAC AGTGCAGAGA ATGGAATCTA TCACCGGGCC GTTCTCGTCG GTGGTTGCCG
     1081 CTATCAGCAA CTTCAGAATT CACAAACAGT ACGACACGTT GATTCAGATT GTTCGTTCAC
     1141 TGAAACTCCG TGGGCCAGCG CTTGTCGATA TCTTCTACGT GGATAACGAA GCATGGCGGG
     1201 CGGAATATGA TGAGAAGCTA GATTACAACC TCTTCTCTAA AGGTGTTGAT CTGCATCTGC
     1261 GTCGCGAAAC GGCTGTTAGT CCAATCACCG ACGAACAAGG CATACTTGAA ATCCATTCAA
     1321 CCTCCGGCCT GATGGTTCGT TCAGACCGCA TCATGAACTT CACATCGCGT GCTCAGTTGG
     1381 AGAACTTCGT GATGGAGTAT CGAGACAAAG GTAAATCCTA ACAAAGTATC GGTACCCTTT
     1441 GGTAGATATA AGGCTACCAA GTGTTAAACC TTTTGGAGGG CTTACTCAGG AACGCAACTT
     1501 GCTGTGTGTA ACGCGTCACC TCTTACCAAG AGTAAGTCCT CCCTTTTTAT TCGCGCATAC
     1561 CGCTTGTTCC AGCCTAGGCT GAAAACAGCG GTAGTACGCA TAAGACATAC CGCACGAGAA
     1621 GTTTTCGTGA TGTAGTAATA TGACGAGTGT ATCGTCACGT TGACCCCCCG TCTTTACAGG
     1681 GGGTTGACAC CCTATGCCGC AATGGAGAAA AAGAATGGCC CTGAAATCCA GTGACCTTAA
     1741 CGTCGCTTTT AAAAGCACCC GTCCATTCTT GGACGGTACA GCGGGTGAAG ATACCCGTCT
     1801 AGACCTCGAA CCTATCCGTG GTCTGCTTGC ACGCACCCGT CAATTCACGG ACTGCTGTAT
     1861 TGCGTCCCTG ACTCCTTCGG GTAACGAATG GAAACTTATT CGTAACGATT TGGATGTCAC
     1921 GGGTAAGAAA GTTGTTCTGA TTCTCGACTT CACTGACGGG AAAGAAATCA AACGTTTCAC
     1981 CGTGAGCGCA GAGGCCGAGT AATGGAAGAC ATCATCCGCC TAGCACGTTA CATCTCGTCA
     2041 CTGAACTTTT CCTCAGTGAG AAATGCCGAA CTTGCTTGCT CGTTACCGGA TCTTGGCACG
     2101 CCTGTTACGT ACCTTAACAT TGATGGCGAA GAGGACATAC TCGACGTCGC CGAGTTACGT
     2161 TTCTTACTGC GTGACAAACT CCGTGAATTA GCACCGTATC GCATCAACTT CGAAGTGGAC
     2221 GAATGGAAGC AGAAGCCGAA CACGTTGCGC ATCATGGCGG ATGTGATTGG CCCTGAACAA
     2281 CATCCTGCTC CATACGCAGT GTTGTTGGTT ACCTTCCAGC ATGGCAAATA CGAAACAGAA
     2341 TTCAAACGAG TAGAGCATGA CGACTATTCG CATTCTGATG CCATGTGGCC GTTCCAGTAC
     2401 CCAGCCATTA ATGACGATGT TGTTCGTCTG ATTGAGCTGG CGAAGAATAA AAGTATCGAG
     2461 TGGCACATCA ACCTCGAAGA TATCGACCAG ACTTTCTTGC GGGAAGTCAA ATCAATGTTC
     2521 GTTGGTTTCG GCTTCACCTG TGATGACGGT GTTGTACTCG ATATGAAAGA ATATCCGAAC
     2581 ATGGATACCA AAGAAGCGTT CCACGCCAAA CGCGATGAAT CTAGAATTCT TGTGATGATA
     2641 GACCGTCGTC GTAGCGTGAT GCAAAACCAT CGCTTCGTTG TCTACATGAA ATGAGCAGCA
     2701 TAAGCCCTCC CCGCAAAGGG AGGGCTGTTT ATGCCGTCTG TTACTTGAAC GGATCGGTTC
     2761 TGTCGTTACC GTGCTGTACG CCACCGTGGT CGTGCGCGTA GACGTTGGTT CCACTCGGCG
     2821 ACGTCCATGT ACCTTGCTTG TGACGGAAGT TGCCGCTTAA CTCAACCGTG TTGCCGTCCT
     2881 CACCAGTAAA GGACACACTG CCCGTGAACG TCGTCATCGG ACATTTCCAT AACGTGGTAC
     2941 CGCTAATCTT ACCGACAAGC TGCTGAGCGA CAATCTCAAG CAGTTTTGTG TTGAGATGGA
     3001 TTTTGTTTTT GGCGATAGCC GTTATCGAGT CTTCGCACTG AAGATGGATT TGCTCTTTAT
     3061 TGATGTCGAA GATAGTACCG TCTTTGTTCT GGTAGCGCAG CATGTGCTCA ACAAAGTGCA
     3121 ACATCAACAG GTTTTCGTGA ACGTCGTCAC TAACGCGGAT AAAGCCGTTG CCTGGAGCCA
     3181 GATCAGCCTC AATGAACATG CGTGTCACTT CACCTGCTTG TTGGCTGGTA CCGAACACTG
     3241 CACGGTTTCT GAACGTATCG ATTTCCAGAT ACCAGCAGTT ATTAACGTCA ACCTTACGAG
     3301 CATTGCTTTT CAGATTTGGG TTCGCTTGCC ATGTGTGAAT AACACGCTCT TGAGACATCA
     3361 GGTAGTCATC ACCACCTTTA GGTTCCCAGT ATAGCTGTTG TTCATCAGAG GTACGCCAAA
     3421 TCAATACCCG CATGCCTTTA CGCACACACG GCGCGGTTAA GCGGTTAGTG CCGAACGGTA
     3481 ACCAGATACA CGGGACCGAA GACGTTGTAG CCGCCTTAGA TTGATACTCA CGACCCTGAC
     3541 TGTCTGTGCC CTTAATTTCG TTGGTTTGCC CCTTAGCACC AATCTTGCCG TCAGCCATGC
     3601 TGAAGATTTC ATCGAGGAAG ACTTCCAGCG TTTGGTCTGG GTCTTCGTCT AAGCTCTTCA
     3661 TAGGCAGGTC TTCTGCGACG GTACCTAGCG CATACAAACG AAACGAACTT TTACTGTCAT
     3721 CGGGCTGTAA ATCCGAGCCA GATGTTTTAT TTTTGGAAGC GTCTGCTGCC ATCGGTAATC
     3781 TCCTACGTCA AACAGGTAAC CTATAGATGA TACGGTCATA ATCAAAGGAT GGTCATAGCA
     3841 TGCGCTGTAC TTATTTCCGA GTTCGCGGTT ATAACCGTTT TGACCTCGGA CACATTCGCG
     3901 AATTAATTAT CACACCGGAA AGTTTAATCC AACTCGTATT GGGTACGAAC GGCGCAGGTA
     3961 AAAGTAGTCT GTTAGCTTTA CTGTTACCAA CCGTCCCTGA ACGTGGGGAT TTCGACGGAG
     4021 ACGGTGAATA CGAGTTCCAT TGCGAACATC GTGGGAAGAA CTACCGTTTA GTCAGCCGTT
     4081 TAAAAGCAGG TTTCAAGCAC GAGTTTTATG TCGACGATAG CGATAACCTC AACGTCGGTG
     4141 GTACAGGGCC GACACAATGG CATCTGATTA ACGAACACTT CGAAACCAAT GACGACTGGA
     4201 ACCGTCTGAT GCTGGGTTAC GAGACCGCGT ACAAGTTCAC GGAGATGGCT CCGATGAAAC
     4261 GTCGTGAATG GCTCACCAAA ATCTGTCCGG TTAACGTTGA GTTTGCTTTA CAGTTGTTCC
     4321 AGATTGTGAA GCAACAAGTA CGTAACCTGA AAGCGATTAA CGATCACTCT TTAGGCAAGC
     4381 TGCTGGTCTC TCGTACCAAG CTTGAAGAGA TGATGCTTGA ATACACGCCT GAGAAGCTCC
     4441 AGGAGGCGAT TAACAAAGAA CGTGTAGCGT TAGAGGGGAT GATGGGTTTA CCGCTCTACG
     4501 ATAGCACTAC AGACAGCACA GCGCTGTATT GCATGGCTAC CGACGCACGT CAGTTCATTC
     4561 ATGAGCTGAT TACGCAGATT ACGCGCTATC GTGGGAAGTC TACCGCAGAA GAAACCCGCA
     4621 TCCGCGATGA GATAAAGAAT GAGCTGTTGA AAGCCCGTTC CAAACTCGAT GCACAGGCTG
     4681 AAGAGCTTAT GCACCTCGCA GGTATTCTTC AATCCGTAAA AGAAGCAGGC GCTGAAGATA
     4741 TTGCATCACT GCGTAAGAAG CTTGAGGAAC TGAAGGTTGA ACGCGATGCG TGTAAAGTCG
     4801 ATCCGTCAAC CATTCCAGCT GATGTGAATC CGTTAATCGC CGAATCTGAT TTCAGCGCTG
     4861 TTTCTGATTC TCTACAGCAG CTGATGATGA ACTGGGTGGA TACCGACAAC ACGTTTACTG
     4921 TGAGTGATGC GAAGGCGTCC TTCGACCGTG TTGAAAGCAT GGAACGTACC ATCCGTGGTG
     4981 CGCGCAACCG ACTGGCTGAT TTGGAACAGC ATCTGGAGCA TTTCTCGGGT ACACCTGAAA
     5041 CAACCTGCCC GAGCTGTAAC CACCGCTTTA TCGTCGGTAT GCAGCCTGGT CAGTCTAAAG
     5101 CTGATTTCGA AGCACGTGTG GCAAAAGGCC GCAAATGGCT GGAAGATAAC GTCCCAATCT
     5161 ACGAAGCAGA GAAAGCCAAG CTGGACCTGT ATCGTCAGTG GGACCGCGAT ATCAGTGTCT
     5221 TGACTGATTT GTCAAGAAGC CGACCAGGTC TCAAGTGTAT GTGGGATGAA TTGTTTGCCC
     5281 ACGGCCGTAC CAATGGCTAC GGACATTCAG CACTGGCTCT GTTGTCTAAA TGGGAAACGT
     5341 TGTTCTCTCG TTGGGCGCAT TGGGAAGATT ACAATCGTGA GGTTCTGCGT CTCGAAAGAA
     5401 TGCTGGAACA AATCGGTAAC GTCGACTTGC AACCAACCAT TGAACGACAT GACCGTATTC
     5461 AGGCTAACCG CGTTGAGTTG CTGGACACCA TCGATAAGTT GACGGGTGAA CTGACGAAGA
     5521 CAGAAGGTCG CTTGAACGCC ATCATGGATA TCAACGATCG TATCCTGCGC GCGGAAGAGA
     5581 TGGAAGAGAT GATTAAGCAC ACGAGTACCG AGTATGTGCG CTATCTCTTT ACTCGTACGG
     5641 TGCGTGAGGC CATGGCAACC ACCATTCGCA ATATCAATGA GGCTGAGCAA ACCCTCAACT
     5701 CAATGAAAAG CGATATGCGT TTGGTAGCCG AGTTGGAACA AACTCAACAG GAAACCGAAA
     5761 CCAACCTCAA GTTTGCAGAG TTGGTGATGG CGGAGCTGAG TCCTTCCAAC GGCTTGATTG
     5821 CTGATACGCT TGCTGGTCCG ATCAATGGTT TCATTGAGTA TATGAATGGA ATCATGGAAC
     5881 CGATTTGGGA ATACGATCTG CGTGTCCTTC CTTGTGCGGT CGATGCATCG GGGTTGAACT
     5941 ACCGTTTCCC AATCCATAGC GAGAAGTCCA TCAAACCTCG CAAGGATATC GTTCAGGCAT
     6001 CTCGCGGCCA GAAGGAGTTA ATCAATCAGG CGTTCATCAT TGCGATGATG CATTACAAAG
     6061 GCTTCACCGA TTGGCCGTTA CTCCTCGATG AGTTTGCATC CGGCTTTGAC CCACAGCACC
     6121 AGACTAACGC AATGGACTTT GTTCGTAGTT TGGTGGACAC CCAGCGTGTC AGTCAAATCT
     6181 GGTTCATCAG CCACTACGTC ATCAACCACT CGTCTTTCAA TACAGCTCAA GCGTGCGTGT
     6241 TGGATAAGTC GAACATCATT TTACCTGAGA AATATAACGA GCACGTACAA TTGCTCTAAG
     6301 GAACCTTCGT TATCATGGCT AAGAAACTTG CTTTAAAGAA ACTGGGCAAT GCTCGCAAGC
     6361 ATCGCATGAG TGAGCTGGAA CGCTCATTCC TGTCACAGCA GCCAATCCTG CAACAGTACT
     6421 TCAATGCTCG TGCTGCACAG CTGGCTGAAA AATACAATGC CGAAGGTAAT GCCTGCCGCG
     6481 TGAAAATCGC GGTAGTTCCT ACCTTCAACG AAAAGATTTA CAACATCGTT ACCGAAGTGA
     6541 TTCCAGCCGA AGCCAAAAGC GAAGCTGACA TCTTCCGCGT GACCCGCTAC ATCCGCTTCA
     6601 AAGAGTGGAT GGATGCACAG ACCACTATCG CACTGGAACA AGAGAAGCCT ATCGAAGAGC
     6661 AGAACCTGAA CACGCTTCAA GCGCTGCTGC CAGATAACCT CGCACACCAG TTCGTGAACG
     6721 TGACGCGTAA AGAAGAAGAC GGTAGTGTAA CCGAAGTGCA ACTGCGTCAG GAAAGCTCCT
     6781 TTGCCCTGAA GTGGATTGAC GAACGTCTGA AAGCACTGAC TGAAGAGTTT GGTCGCATCG
     6841 GTGAAGCAGA ACACACCCGT TTGACCCTGG GGCAGAAACA AGCCGTGCCT ACTTTCATTC
     6901 GTCTGCACCA CGATGCGGAA GTCGGTCCGA AGGTTGTCGC ACTACGTCGT CGTGGACCGG
     6961 TTGGTGTTGG TAAGACCGAA GTGATTCGTG AAGTCGGCGA CCTGCTGTCT TACGGTATCG
     7021 AGAAAGACGA AGACCGTTTC GAAAACCGTA ATGTCTACGA ACAAGCCGAA ATCAAACGCT
     7081 TCATTCAACC CCTCTTCGAT AACTCCTTCC CCTGGACGAT TATCGATCTC GGCTTGAAGT
     7141 GATTCCATCT GAATACTGTT ACCGGGTCTT AGCGATAGAC CCGGGTACAG ATACCCTGGG
     7201 TAGCGCGGTA CTTGATGTCG ATGTTCGGGT AGGGGATGTT GAAGTGCCGT ATGCTGGAAC
     7261 ATGGCATGCT GCACGACGAT TTGACCCGGA TAGCGATGCA GCGTACACCT ACGGGTCTCG
     7321 TTTGGCACGT ATTCGCGAGC ATCAGGATTC GTTGGTACGT TTGCTGGAAG AACATAAGCC
     7381 CCATGCGGTT GCTTGTGAAA CTCCTTTCAT TGGACGCTTC GCACAAAGCG GCATGGCATT
     7441 AAGTGAACTG TTCGGCGCAT TGCAGCTGAC GGTTCTGGAA TGGTCGCCTA ATTGCGGCTT
     7501 CCTCGGTGTT GACAACCGTT CTGCTAAAAC AGCAGTAGGT ATCAAGACCA AGAAGGTGCA
     7561 GAAAGAAGAC GTTCGTAATT GCGTGTATAA CCTCATCGAC CTTCAATGTA TCAACGGGAT
     7621 TGATCTTAAA CATCTCGATG AACACAGCAT CGATGCTATC GCAGTAGGTT ATTATGCTGC
     7681 TGGACTTCTC AGAGAAGAAT GGCGAACGTT AGACGCGCAC AGGAGAACAT CCGATGATTA
     7741 CAGTTTGGAA CCAAGAGGGT AAAACAATCA CCCCTCTCAT CAAAGCCCCT GTTGAAAAAA
     7801 CTGAAGATGG CTTGTATCAC ATCCCTCTGA TGAAAGTTCC GAAACAAGGA AACTATGACG
     7861 TCTACGAATA CGAAGACTTT CTAGGCGAAC GATTAAACGC GGGAAAAGTT CCTGTCTATC
     7921 CGGAAAAACC ACACTTTAAT AGGGAAACCC TAAAGTTCGA GGTTTCTCCA GATGTCGTCG
     7981 GTGGTTGGAT TGTTGGCTAC GACATTATCG ATGAAATTGT TTGGGTTAAG ATTCTCCCTA
     8041 ACGGCCCGAA GAAAGAATCT CTTTTAATGT TGTTAGATAG TGATGTATGG CTAGATGTGT
     8101 CTGTACCCTA TATCGCACGC TGTGATAGTG GCGTTAAGCC CAACCATATC GTCGAATGGA
     8161 GCAATCTTGT CTTTATCAAG ATGGCTGATC CGCAGGCTAT ACGTGAATTA ATATCAGGAG
     8221 TTTGAGTATG TGGCAACACG GCGTACCCTA CGTAGTTATT GAAGGGCGAG ACTACGCAGG
     8281 TAAAAGCAGT GTCATCAGCG AATTGGTTTC ACGATTGACT CGTCCCGTTC AAGTCGTACG
     8341 CGAACCGGGT GGTACGAGCT TCGGCGAAAC GATTCGGTCT ATCGTTTTGG AACAACAGAC
     8401 GGAAGAAACG CGGTTGTCGA TGACGGAAGA GTTAACGCTC ATGATGGCCC AGCGTAGTTA
     8461 TCTGCATCGC AAAGTCATTA CCCCAGCGTT GCAGGAAGGC AAGATGATTA TCTCTGACCG
     8521 TGGGGAAGCA ACAACCTACG CGTACCAGGT TAACCATCAT AACGACAATT CGTTCATGTC
     8581 TTTACATGAC GATATGGATT TACGCACGCC TGATATCTTC TTCTATCTGG ACGTGTCGTA
     8641 TGACCAATAT CTGAAACGTA AAGCCGGTCG CGGGGTGCAG CATCAGTTCC ATGACGTGAT
     8701 GGATCGCAAG CTGTTTGAGT ATCGCGGTCG GCGTTATGAG GAATACATGC AGCGTATGTT
     8761 GTCTCCAGCC AAACGTTTCG TCTTCGGTCC TCAAGAGAAC CGCTCTTCAG CTGAGATTGC
     8821 TGAAATCATC ATTAAAGTCA TCAATGCTGG TTTCTCCGCG TTCGGCGAAA AATAAAAAGC
     8881 AAAGCAGTGG CTCCCTCTCC AACCCGTAAG GGAAGGAGAG GGCTTATGCC GTTCTATTCG
     8941 GGTTTAGAAT AAATCGCGTT TCTCAAGAAT GCGGTTGGCG AGCGTATCGG TTAACACTCG
     9001 GCGATGAGTA TTACGCATAT CCGCTTCAAT AAGTTCCTGT CCCAACTTAA CCGCTATGGG
     9061 TTGTTTGGTT GGATTGAATA CGCGTTTTGA ATTGATGGCT GTGTTGATGG CCGTATCAAG
     9121 GTTCGTCGCA CGACCATGTT TATTGTCAAT GAAAACCTCG GCAATCGCTT TACCAAAAGC
     9181 AATGATATCC TTATCAGGCA CTCCCTCCAT GGATGGATGT TCAGCGAGGT GGTTACAAGC
     9241 AAGGATAAAG AAAGCCCCCC CTCTACTGGT TATCTGGTAT CCCTGCTGCT GGAGAAGTTT
     9301 GATACGACGT GCGTTCTGCT TGTCATTATC AAGTCCGATA GCAACACCTG TGGTCCTGGA
     9361 ATAGATTCCA AGATGATGGA CAAAGGTTTC TGCTGCGTTC ATTTAGGCTA CTTCCTACGT
     9421 GATTAACGTG CTGCCCGTTT TACAATCCAT CCTAATGGGA TGACGACGAG TAACGGCATG
     9481 AACATTACCG CTAGTGCGCC ATACACCGTC ACCACAAATC CATAGACAGC AAACTTATTG
     9541 GTACCGCGAG CGATTTCGCG TTTAGCTGCT TTGTGGATAC CGGGGATGTA GTGGGCTACA
     9601 GCAAACATTA CAACGAGATA TAAAACGAAC AAGAAAATGA AGGGCATGTT CGTATCCTCA
     9661 TCAATGAAAG ACCCTATGTC TTTCTCACCT AGGTAATGTA GCCGCATGAA AATCTCTAGT
     9721 AGACGGCATA AAACTCCTCC CAGTCCGAAG ACCGAGAGGA GATAACGCTT TATCAGAATG
     9781 GGGCGTGATG AAGGGTAAAG CCCAGCACAG CAGTACCGTA GATGTTCGCG GTAGCTGTCA
     9841 GAGGAACAAC AACAACGTTG CTGAACGCTG GGTTCACTCT GCTATCGGTA GATGCTGCTG
     9901 AAGTACCTAC GTAGGTCGGT TTAGCCAGTT TCAGCTGTGC GGCCAGATCG GTTGCGATTG
     9961 CGGTGCTGAT ACCGGTTGCG GTAACGATAG CAGCAACCAC TTCATCAACC AGCTCGCCAT
    10021 CCAGCGGAGC GGTAGTCACA GCAGCGCTCA GGTCAGCACC GTATGCAGAC AGGTCAACCG
    10081 GGTAGGTGAC CAGACGTGCA GCAGTTTTAG AACCGTCGCC GTCATCAACG TATTTCAGCA
    10141 GACCAAGGTC AGTGACTTTG ATGATGTTAG CCAGATCCAG AGCACGGTTG TATACCTGGA
    10201 ATTCCAGAGT ACCGTACCAG GCCAGGCTGT CATCTTTCGC AGTTACGCTG ATGGTCTGGA
    10261 TACCAGAGTC ATCAAACTTA ATCTGCGTGG CCATGACTTC GTCGCTGAAG TCTTTCAGCG
    10321 GATCGAGGAA GTATTCGTTG GTGCCAGTCA CCATACCGTA ACGTTCGCCG ATCAGTTTGA
    10381 TGGCGTCGAA GTAGGTCAGT TCCTGGTCAG TGTAAACACG AACAGCTACG TTCTTGAACC
    10441 ACTTAGCGAG GTCAAGACGA TGGTAGTTAA CGTCACGATC ATTGAAGTAC GCGGTACCTG
    10501 AAGCTGGAGA CAAAGTCAGT ACGGCAGTAC CGGCTGCGTT ATCCTTGCTC TTGATGACGT
    10561 ACGTTAGATC GTTAACGCCA AAGTTAGCAC CTGTTTCGGT GTTAAGTGCG TTGATCTCAT
    10621 CGATCAGAAG CTGCCAAGGC AACTTAGGAG TTAGGCTGAT AGCACCCATG GGTTTCTCCA
    10681 GAAAATAAAT TTACGGGTAT ATGCTTCTAT TGTAACGATT AACATTACAT AATAATCCGC
    10741 ATGAGATTGG TATTTTATGA TTGGTATCCT ACCAGTCGTT TCAACCCGTA ACGTAAGGAA
    10801 ATACAAATGG CTCTCGATTT CTCCAAGAAG TCCGACGTGC TGTTCCTGGA TCTCGTGAAC
    10861 ACCAAAGCCA CTCGCGCTCT GGCGGCTAAC GAGGTTACCA TCGGTGCACC TGGTGCAGGT
    10921 ACCGCTGGCG GTAAGAACAC CACGGTTCAT CTGACGGCTG TTGCTGATGC GGTAAACCTG
    10981 AAAGGTGAAG CCGACTTCCA TTTCGACCGT CTGGATCTGA CAGCGTTGTT TGCTGGACAC
    11041 ACCCTGTCTG TTGAAGTCGT CGATGGCATC GATTCTGCTC TGGAAATCGC CGCCGTGTTG
    11101 AATGCCAAGT TCGGCCTCAA CATCAGCGAA CTGGACATCG AAGACATCGC AATCGATGTT
    11161 CCGAACGAAC CAGCTTCCAT TACCTTGACT GCACTGGCCT CCAGTCTGGT GTACACCGGT
    11221 TCTGTAGAAG TTGCGCTGAC CTACCCTAAA GACGACCTGA ATACCCTGAT GGGTGATGGC
    11281 GTCGCTGAGG GCTTCGAGCA GCCAACCCTG ACTGAAGCGT AATACTGTTC AAACATTGAG
    11341 CAGTATGTGT ATGAGTGGAC TCGGCCCACT TCTGCACTTT CACAATCTGG CATCTCAATA
    11401 ACACGCTTAA CTGCGTGAAA CGATGATTAG TGTTCCGTGA TGGGACACAG TGACGAAAGC
    11461 GCGGCAGCAA TTAAACATCT TTCACCGGAT ACCTTTTCTT GCGGCGTGAT GTAGTCATAT
    11521 AGACAGACAT AATCCCCTCC TCCACCCGAA AGGCATGGAG GAGGGTTTTA TGCCGCTTAC
    11581 TCTACGGAGA CGCCATTCAG CTCGATGGCT TCGTAACGAC GACGTTCGCG ACGAACGCGA
    11641 CCAGACCAAC CGTAGACGAA GGCTTCGTCT TTCTCACGAC GTTCAGCAAG TTCAACATAG
    11701 TACGCGCCCT GCATGTTAAA CATTTGGTCA ATCAGGATGT CGATCCCTTC CTTACCGCGT
    11761 TTGGCGATAT AGGCATCTAA TGCACCCAAC GTCCCTGGTC CCATGGCGCC GTCAGCTACG
    11821 ATGTCTTTGT AATACGTGCC GCCGTTGTTC ATGACGTTCA GGATACGTTG TAAACGCGTT
    11881 ACAGGAGCCG CTTTACCCGC GTTGATGCCA AAGTCGAACA AACGGTCTGC TAAGAACGCA
    11941 GAACGCTTCA GAACGTCATC CAGACGCATC TTATCCCAGA AGTGAGTTTT GTACAGATAG
    12001 TACGCCATCT CTTCTGTCAG GTTACGCATG GTGCCGTCCC AACCGAATTT GGCTTTCAGT
    12061 GTGGTCGTGT ACTGTTCAGC GAGTGCTTTG GTGATACCGT GGTTGGTCTC ACCACCGCTA
    12121 TCGCGAGGGT CTTTAACGTA ACCAGCTTCA ACAGCGGTCT TGTCTTGGAT AACAAACTTC
    12181 CAGTTAAAGT CGGACAGTTT GATTTGTTTG GCCATGATTC CTCCTTCGGG GTTAAGCCAC
    12241 GACGTTGTTT CCAAGCATCG TTGTTTTGTT AAGCGATAGA GTCTGTATCT GCGTTGCTCC
    12301 GGTCACGCAT GTCCCGATGT TAATCAACGA GTTCGGGTTG TTGGCTTGCA TTGTCTTACT
    12361 TGCCGCAAGT TTAACCCCGT TCCCGTCCTT GTTAACCGAC AGATACCATG TGCTGTTCGA
    12421 TGGATCAGCG ATGATATCCT GAAGATTCAA TTTACTAATA GGTAGCGTGT AGTTCACCCC
    12481 AGCCATCAAT ACAGTAATCG GTTCGTTAAC GTAAAGGTTA TACCCAGCTG CCGCAATTGC
    12541 TGACAAGACC ATGTACTGAG CGGTGACAGT GCCCGCTATC AATGCCGCAA CGGAATTACC
    12601 CAAAACGTTA AATACCTGAC CTGCGTTACC CAATTTAGTA GATACGCTTA AATCACAATA
    12661 ACCTATACCC CAATAAGGAT GGATGGCGTA GTTGTAACCA CCCTCAGAGT AATACGAATA
    12721 TGATTCAATA CGCGCAGCGT ACCCCCAAAC ACCGCTATTA TACCGACCGA AAATAAACTG
    12781 GAACCATCCA GTGTTACCAA CCCAATTACA GGCGCAGTTA GGTTGAACAG TGATGAGCCA
    12841 ACCATCCTCG GTTTTCATGT ATGTTGCGTG TTGTAGTGTG TGCTGTGACG GAGTAATATC
    12901 CCTAACGTTA CCCACCGCGC CATTAGCAAC CTTAATCATC GAACCTGCTG TGATGTTGCC
    12961 GGTTCGAGTA GGCGGGTTGA TTTCATAAAC GATCCAGTTG AGAACTAAAT TGGTTTGGTT
    13021 AACTCCATAC ACGATAGCCA ACGCTGGAAT CGAATAGTCT GGCGGGATAA TAAGCTGAGT
    13081 AAACTTTTTA TCATACGAGG TCTGTTTGGC ATCCCCGTTG TAGGAGGACA AACACGCAGT
    13141 AGCGATCCTG TCCAACTCTG CCTGTGTTAC AGACACAACG GGAGAGGTCT CCATATCAAG
    13201 CAATGTATCC GGATCTACCA ACGCTCGTCG CGATAGGTTA GTTGTACTTA ACACACCTCC
    13261 AGCCAGATCA GCAGTGCTAC TTCCAACGAT ACACGCCATG AAACTCTTCA TGGTGGAGAT
    13321 ATCACTAATG ACCTTGCTTT GACCTGTTGG TGGAAACCCT AATACATCGA TAAGGTCGCT
    13381 TTTGTAACGG TATGTTAAAT TCCACGTATT GTCAGCATAT CCGTAGAACT TACGTCCGGG
    13441 ATTCTCCGGA TCGTTTTTCG TGAAGGTCAC ACGAGTATTG CTTAAGAAAC CAACATGGCC
    13501 AGAAGCTGTT ACTGGCCCGA CCTCGCGGTC GAGTACAGGT CGAGCCTGAA ATGCAGGTTG
    13561 GTTTCCCTGT GGCGTGAGTT TCAGTAGCTC GGTGAACGGA TCGCCGGTAA ACTGAGCCAG
    13621 TTTGTATGAC GCCATGTACG GGATGCTATT GTTGTCGTTC CACATAACGC CAACTACGCC
    13681 ATCCGCTGTA ATGATTGCAT TGACGGTGTT GTTTCCTGCC CCTGTTCTGG TATACCCCTC
    13741 CCAAAAGTCA GCATCCACAG TACATTTGGA TGAAGTCCCG GTTAGTTTAA CATGTCCAGT
    13801 TGCCTCGACA GTAAACGTTA TCGGAGAAGC CCCGGAGTTC ATCGTACAAC GTTTAGTGGC
    13861 TGTGTCGTAC GTCAGACAAT AAATCATCAA CCCATCACGA GTTAAACCGT TAACCGTTGC
    13921 CGTGTACCAA GATATTTCAA CCAAGGTACG GATGACGTTA CCTTGCTGTG TTGTTAACAA
    13981 CTTGATACGA CGTGGGAACA TCATTCCAGC CAACTGACTA GGTTGAGCGT TAGTTATCCA
    14041 CGGACGCGCG AGAACCAACA TGTTGTCGGT GACGGTAGAG CCATTAACTG TGGTTGAAGC
    14101 GATGTCAGTG ACTTTAACTG AGGTCAGGGT CGTACCATTA CCGATGTTCG TGATGTCGAC
    14161 AGTGTACAAG TCCGCAATGA GTTGCGATGC ATTACCGCCA AAATTCATGA TGTACGCGGT
    14221 GTTACCCACC AAAGCACAAG TACTGAAGTG TGTTCCGGTT GTCGCATCCA AAGCACCGTC
    14281 AACCAATGAA GCTTTATGCT GCTTCTGGTC AAAAGTACCG CTCAGTTTAG CAATGTAAAC
    14341 TTTCATCGCA CCGGTAGTGG TGTTTAATGC CACACCCCAC ATCACGTCGT TAGATGCGCC
    14401 GAACGTTGTC AGCGGTTCCC ATCCGGCGGG CAGTCCCGGA ACATACTGAC GTGACGACGG
    14461 AGTAACCCCT GTGATGGCAG CGTTGGCGTC AGCGCGTGCG ATTGCATAAT AAATGCCGCG
    14521 TTTGATGGCG TTGGTCGACG TACGTAATCC AACAAAATCC CCGTTCGCTT CACGCATGAT
    14581 AGCATAGTTA CGGAAGTTGG ATATACCTAT CGCACCGTCA GCTGCACCGT CAATCGCCAA
    14641 TGGAAAATAG CTTTGGTCGC CGACCTGCGA GACACCTAAG GAATCAATCG GAATCAACGT
    14701 ATCGTACTTA GTTTTCATTT CTGCGGCTGA GTACGCGTTC AGATCGGCGG CGACAAGTCC
    14761 GGTAGGGTTA CTTCGAGAAG CAATGCGGTT CTTAACCGCA ATAGCCAGTT CACCAAGTTT
    14821 GTTCATGCTG CACCCTCAAT GACGGTTGTT GCCACCTTTG TCGCCTTTTG CAGCGTTGCT
    14881 TTGGTAGTCG ACTGAACATA CTTTCCAATC TTAACGTAGT TCCAGTAATT GCTGGTTGTG
    14941 ATAGCACCAA CAACATACGA GAAGTTCATG TTCGGATCGA CAGCAAGGTA AATATCAGCG
    15001 TCCTCTGCTA TAGCGACTGT TAGTGCGGGG ACCGTTTTAT CAAAGCCGTT ATACGAAGCG
    15061 ATTGCCGCTG GAAGAGTCAA CTTACCAGCG GAGTAAGTTG GGGTAGGTAA AGCAGTTGCT
    15121 CGACAGAAGT ACATGATAGG AAGCAAACGT CCTTTGCATT TCGCACTCAA CGCAGTGTCC
    15181 ACTTCTGTCT TAGATAGGAC ATTGGCTTGA GTGAGGGTTA CGTTGTGTGG GTTCTTCAGC
    15241 CCTGCGAACG CTAACCATTC TTGAATAAGA GCAGATAACA GTTTCATTGA TTACCCCATC
    15301 ATCCGCGTTG TTCCCAGAAG GAATGTTTTC TTAACCGAAA TAGCCGTTAT AGTACCGTTT
    15361 GCATCACAGG TCACGGTGCC CACACGGAAA GAGGTTCCTG TGTCAACGCC CATGTTTGCT
    15421 TTGTAAACCC AGTTAACCGT AGTCCCCGTG TATTCCAGAT ATAAATACCC GGTTTTACCT
    15481 TTGAAGTCAG TTGCGGTCAA AGCAAGGTTT ACCGTACGTT GGTAGACCGT CACGTCTATG
    15541 CCAGCAAACA TTGCTGGAAA CGCACCAACG AAGAAAACCG ATCCTTCGTA TATACCCAGA
    15601 GGTAAGTTTG GAGAACGGAT ATCTAAGCAA TCACCCGCGT AAGAAATAGG CAATACGTTT
    15661 TTCGGTGAGT AGTTGTTCAG ATTTGCATTA GTTGTAGTTT TCGTTTCTGC ACCTAATTGC
    15721 TCAGCAGTGA CTTGGTTAGG ATTGTCTCTG CGTGACTTCC ATGCCATGAA TGACTGATGA
    15781 ACTTGTGTGA ATAAAGATGC CATGGTGTTT TCCTTTAAAG AAGGAAACAA AACAACCGTA
    15841 GGGAGAGGTT TCCCCATCCC CACGGTTGGT GTTCAATCAC TTAACGATAA TAGGACAGAA
    15901 ATTAGCCGTA CGTTCAAACC ACTTTGGCTG GAACCCATGA CGAACCGCGA GTTCAACGAA
    15961 GAACTCAGAT AACTCAAACG TTGTATCAGG GAAACCAGTT TGGGTAGGTA GACGTTTCAG
    16021 CCGAGTGCGT GTGTTAGAAA TCAGATCAAG TTGCTCCGCT GTTAGACTTT CGTCCTTCAG
    16081 CGTGTAGAAC GGTTGCAGCA AGATGTCTGT TGCATCCAAC AACGCATTAC GTACACCGCG
    16141 TAACACTTCC GCCTTAATCT CAGGAAGCTG AGTCAGCTTA CCGTCAATAA ACGACCATGT
    16201 GCCATCTTCA GCGAATTCAG CAGGTACCTC AGAATCATCA ATTTCAATGA TGCTGCAACC
    16261 TTCCGGGTTC AAGAAGCCAT GTTCTTTCGT CAACGAGACA ACGAGATTGT CAGTGGACGG
    16321 ATCGTAAAGG ACTTTCGTGG TGTCTGGCTG GAAGTATCCA CGCCATTCGT ACCAGTCCCG
    16381 TCCCTTCTCA TCCCGCAAGT ACAAACCCTC TCCAGCATGG AGAATCGTGG GTTCATACCT
    16441 CGTGATGTTA CGCAGGTGTA TCTTTTTCAT CCTCTTATCC TCTTATTAAG AAACCGCCGT
    16501 CAGCACCCAC GATGAACCAT TCCAGTAGTT CAGCGTACGC CAATAGACGT GGTAACTCGA
    16561 GCCGCCGAAG TCAGCCCATG CTGTTACAAC ACCACCATAA ACACGCTCGT TACCTCGACG
    16621 TTCAGAGAAG TCCTGCTTAC CGCCAAGCAG TATCATCGCT TGACCAGAGT TCTTCATCAT
    16681 GTAACGAGCG TCGCCTTGTG CCATCGTCAT CGCACCAACG TCACCAGCGC CTAACCAGAT
    16741 ATCCCCGGTC AACTGTTTAC CGTTGACTGC ACGATAGGTT GGTACAGCAC CGATCTGTGC
    16801 GACGGTAACA CCATGCGGGT TATCGCGACG GTTGGCGTGT GCGTCTACCA AAGGCTGTGC
    16861 AAAGGTAGTG ATAGCGCCAC GGGTTGTTGC TGGCGTCATG AAGACATTAT TAGCCGCACC
    16921 AGCGTTCGCC TGAGCCGCTG TAGCGGTCGC GAAGTTGTCT ACACTACCCA GTCCTACCTG
    16981 CGCCTTTGTA ACACCGTGTG GGTTGTCTGT ACGCGCTGTG TGTGCGTTCA GTGGGTTTAA
    17041 TGCTAACTGA GTAATAGCAA GACCGACGTG GTAAGGCGTC ATGTACTTGT TCTGTACTGA
    17101 TGCAGCCTTC GCTTCAGTGT CCGTAGCTAA GCCAAAGTTA TTGACGCTCC CTAACCCAAC
    17161 TTGTGCCTTA GTGACGTTAT GCGGATTATC AAAGTCGTTG ATATGCGCAT TCAACGGAAG
    17221 GATAGCCAAT TGCTGAATCG CCAGTCCAAC ATGATACGGA GTCATGTACT TGTTCTGTGC
    17281 GCCCGCCGCT TTCGCTTCCG CGTCCGTTGC AATCCCGAAG TTCTCAACAC TGCCGAGACC
    17341 CACCTGTGCT TTTGTCGTCG CGTGCGGGTT GTCCACACGC GCGATATGCG CATTCAATGG
    17401 GATGAGGGCG TTCTGCGTAA TCGCTAACCC AACCGCGTAC GGTGTCATGT ACTTGTTTTG
    17461 AACAGCAACT GCTTTCGCCT CTGCATCCGT GGCGATAGCG AAGTTCTCAA CAAGCGCCAA
    17521 GTTCACCTGG GCTTTGGTCA CTTTGTGTGG GTTATCGGTG CGGTTGGCGT GTGCGTCAAC
    17581 TAACGCACCG GCCTGTACCT TAATTGCCCA CGCAACACTC AGCGGCGTCA TGTAGAGGTT
    17641 GTTGACCAAA CCAGCTTCGG CAGGAGCCTG TGTTGCCAGA CCGAAGTTCT GCACGCTCCC
    17701 TAACCCAACC TGCGCCTTCG TGGTTTGGTG CGGGTTATCC AAACGGTTAG AGTGAGAGTA
    17761 ATGCAGATCG GTCAGGGTTT TATCCCCGGC AATGCGTTGC GCGTTGGCAT CATCGATTGC
    17821 AGCCCACACC AGTTCCATCT CAACAGAGTT ACCTTGCAAG ATAGCCTGCT TCAGCGCGTA
    17881 AATCGCCATG CAGATATGCT CGGTACCATA GAGAGCGGAT ACGTGGTGGA TGTGAGGCTC
    17941 AGGCGGATAC AGCTCTGGTT TGTTCTTGAT GTCTTCCCAA TCAATAGGAC GATCATCAAG
    18001 TTGCAGTGCT TCAATCGCCT GATAGAGCGC ATCAACCAGC GACACATACA CGCCACCAAG
    18061 AATGGAGTAC TCGACATTAA GGTCGCCGGA TACCGCGTCA TTAATGATGG CAATAGCCGC
    18121 ACAGATTTCC TGTCCGGCGT AGATGGATGC GTCTTGATAA AGGAAGATAG GTTTATAGTC
    18181 GACGTTGCGA ACTAAAACCT TCCCTGTTGT GGCGACAGTA ATCACCAAGC TTTCGGTAAA
    18241 GAACGGCCCG CCATTTAAGG CGAAGCACTT GTTCTTTAAC CGTGGGACAG AGTGGGTCTC
    18301 ACCAGTAATG CGGTTACTGG GTAATGTGCC CGACCAGTCC TCTGGATACT TAAGTACCTG
    18361 TGGAGTCATC TCACTTATTC CCGTTATGAA TTATCAGGCA ATAACAACTG TATCAGACAG
    18421 ACCAGCGACA GTCGTACCGT TCACTTTAAC AGTGATGGTC GCTGTTGCTT TTGCCGTACC
    18481 GGTAACGGTT GCGGTGTAAA CACCATCGCC TTCTTCGGTG GTTGCACTCA CAGTACCAGA
    18541 CGTGGATACG AAGACAACCG TCTGGCCGCG CAGTGGGCCG CCGTCGGTGT TCTTCAGCAA
    18601 GAGCGTCAGG TTAGTCACTC CGCCAACCGC GATTGACTCA GGGTACGCTT CGAAGGATGA
    18661 AGCAGCCGAA TCAATCTCAG GATCGATAAG CACTGCTTTG AAATCATCAG CTTTGAATAC
    18721 GCCTGGGAAC GGCTGAGTAA TACCCAGTAC GAACGGACGA GAGTCGCCGG TATTCGTGTT
    18781 CGCGGTCAAC GTGTTATCGA TACAAGTCGT GATGATGTCT TCAACCGCTT TAGCAGCCAG
    18841 ACCGCTTACA TCATCTACCG CATCGATAAT GCTCTGCTTA AAATCACCGT TCAAGTACAA
    18901 CATCAGATCG TTCTTGAACG CAGTGAAGTA GTTGCTGAGC TTACCTGTCG CAGCCGCGCC
    18961 ATCAATGGTA TTCACCCATG CGGTACCGAT AATATCGCCA GCAGCATCGT ACGTTGATGG
    19021 GTTAGACGCA GCCGCACCAA CTTTCAACGT ACCAGCCAAG ACGTTAACGT TACCACCATA
    19081 GACGTCGATG CCGCCTGCGT CTACGCGGAT ACCTCCAGAC GTCGTGCGAA TCTGACCAGC
    19141 AGAACGAATG TAAGTATTTG CTTGCAACGT CCCAACAGTC AGAGCGCGAA TACTGCCCGA
    19201 ACCATCAGAT CCATCGAGAC TAATGCCGCC GTCACCAGAG GCAATAGACG TAATGGTGAT
    19261 AGGTCCTTGC ATAATACCGC CGGTGATTGG CAGTGCGCCA ACTTGGTCAG CTGTGTGAGT
    19321 GTGGTTCTTA ACCGCACCGA GAGCCGTAAT TGCGTCCTTA ACTTTCGACG GCGTCATGTA
    19381 CTTCACATCA GACGTACCGT TCTGCGCTTC AGCGGTTGTT GCAACACCAT AGTTGGCGAC
    19441 GTTGCCCAAC CCAACCTGCT GCGCTGTAAC CATGTGTGGG TTACCGACGT CGTCAAGGTG
    19501 AGACTGGAGT CCACCGATGG CGTTAGCGCG GATAGCAGCC ATTACACCCT GCGGTGTTGC
    19561 GAACAGGTTG TTAGCAGTGC CGCTAACCAT CTGGGCGTTG GTCGCTGTCG CAAAGTTATC
    19621 AACGAGCGCC AAGCCAACCT GCGCCTTCGT GGTTTGGTGC GGGTTGTTGA TGTCTGCGAT
    19681 ATGCGCGTTA ATTAACGGCA CAGCCAATGC AGTGATTGCC AAGCTAACCG CATACGGCGT
    19741 CATGTACTTG TTCTGTACTG TACCAGCTTT TGCTTCGGCG TCTGTTGCCA GACCATAGTT
    19801 GTTAACGTTA CTCAACCCAA CCTGTGCTTT TGTAACACCA TGCGGGTTGT TCTTGTCCTC
    19861 TAAGTGCGTA GTCAGACCGC TGGTTGCGTT GGCACGAACG GCGGCCATGA CGCCCGCTGG
    19921 TGTAGCGAAG AGGTTGGTTG CAGTACCTGC CACCATCTCA TCATCTGATG CGGTGGCGAA
    19981 GTTATCAACC AGACCCAGCC CAACCTGCGC TTTGGTTACA ACGTGAGGGT TATTGCGATT
    20041 CGAGATGTGT GCAGCCGCGC TGTCACCCCC GAGGTTCGCA ATCATCTTAC GCGTCATTTC
    20101 CAACGTCATG TAGAGGTTCT GGCCAAGACT ATCGAGGTCA GACTCTTTAG CCGCCGCGTA
    20161 GTTCAGTACG TTACCTAACC CGACTTGCGC TTTGGTCGTT AAGTGTGGGT TGTCTTGACG
    20221 ACGTTCGTGA GTCTTGACTG CCTGCATCGC CATGTTCAGA CCCTGGGCAA GGGGATCTTT
    20281 CAACGATTTG ATAGCAGTCA CCACGTCATC CCACGTCATC GTGTCTGTGG CGATGTTGTG
    20341 TTGGTGACTG ATTGGCGGGA AGACTTCAGG AGTATTAGCA ACACGCTCCC AGTAGGTTTC
    20401 ACGTGGGTTC AACAAGTTGT TGGCTAACAG CTCAAGCATC TGCTGTGCAT TAAGGGTGAA
    20461 CTCACCGCCT AATGAATAGT AGCTAACTTG CAAGTTGCCG GAGAACGTAC GGTCGATAAA
    20521 CATAATCGAA CCGAAGATTT CCAGACCAAC CAACTGAGAC ATCGAGTTGA ATGCGTGGGT
    20581 GTGTAAATAG TCGACACCTT CGACCAGATA CGCGTTCGTG TCCGGGTTAT ACAGCTTGAA
    20641 GCCGTTTCGG AAATAGGGCG CGTATTTGGG GACATAGAAG TTAAACCCTT CCCCGGTCGA
    20701 AGGGCGGACG GTGATGGGTT CTTCGGATAT CCTCGCAGCG GCTAAATTCC CCTGCGGGTT
    20761 ATACGGAAGA CGAACGATTT CATCAGCCAT GTTGCGCCCT TTTGCTTTTG AGTGATGGAT
    20821 AAGCCGGACA TGGCGTATCC TGTGTTAATA GATGTAATAT TTTACACTAA CTATAGAATA
    20881 AGGGGGCCTG TCCCATGTAC ACACTGGCGA AAACGTTCGC TCAGCTTAAT GGAGCTGGGT
    20941 CGTATTGGGA AGAGATTGAA GCAGGCTCTA TTCCTTTAAT CGACCTTTTC GACAAATACC
    21001 GTTCTTTGCG TTTAGAACTC CTCGAAAGTT TTTCTGGCGA AGAACAGATT TTCGATTTGT
    21061 ACACATTAAA GGATGAACTG GAGACAACGA CGCTCACGCT TAGCGATTGG TTAACCAGTA
    21121 TCGGAAATCG CAACCTTCGC GCTGTTAAGG GGACACTCTC CCTGAAGACC TCCAAGCTTT
    21181 ATTCTTACGA TACGACGATT GTTGATTTCC TCCCTCGTTG TGGTAACACG GGATATCACC
    21241 CGTCCAACAG TATTCCGTTA GATGAGCAGA CAGACATCCT GTTAACTCGC CCAAACACCG
    21301 ACTACATCAA TGTCGGCAAA CACTGTCTGT TCACTGTAGG GGGTTACTTC CATCGCCATG
    21361 AATATGGCTC AACAGGCGTG TACGTTGTAG GGGGTAATAA AACGACTCTG CGTTCTGGAG
    21421 CACAAGAAGT CGGCATGTTG GACTTCAGTC GTATCGGCGA AGTAGAAATC TTTCCGATGA
    21481 AAGAAGACTA CCTCATGGCT CCGACCACCA TGTTGCCTTA TCGTGAAAGC ATTTACATGA
    21541 AATTACCCAA ACCGAAAACC GACGATGTTA CCATCGCGTT CGTGTTCGGT GGTTACCTGC
    21601 ATTTGCTCGA TAATATTTTC ACGCTGCTCT CTGACGACGC TGCTGCGTTG AATCTTCAGG
    21661 CGATGAACCT ACACAGTCGT TTCTTCCGCT CACGTCTCTA TCTTGACCTG ACTGCATTAG
    21721 AAGCCACGGT TGATTTGTAC GACCAGTCGT CTGATTTGTT GCCGCGTATA CTGATGACTG
    21781 ATGCTGCGTT GAAAGCCTGG GTTCTGCACG AAAACAGTTT CTTTGTTTAT ATCAAAGCAA
    21841 ACAGTCTTCA GGTTACCGAA GAGACGCTTC CACGCCCTTC AACTCCAGGT CGTTACTTCT
    21901 TGGGACGTAA CCCAGAAGGT GTAATCAAGA TGGACTTCGG TGAGATGCCA GCGTTCATCC
    21961 AAACCAAAGA ACCTCCTATC TGGTTGTTGT CGACTATGTG GGAAGAACGT ACCAATATGT
    22021 TGTACGAGAC CACCAACTTT AAAGATTCTC GATACATCGT GATGAATGAT ACCCCGTATC
    22081 TCCATCGCAC ACACGATCCG TCTTTGGCAA CGCTCATGCA GGTGCATCGT ATCGAACTGG
    22141 TTGAGACAAA ATAAAAACAG CATAAAGCCC TCTCCAACCC GTAAGGGAAG GAGAGGTGCT
    22201 TATTATGCGC TTGGTTCGTA AAGCGTAATA CATCCGCCAA TCAAACGAGA CTTGTCACTC
    22261 AGCTGAAGAA CAACGGTGCG ACTCGCATCG GTTCTCAACG CGAACGGCAG TGCCGATATC
    22321 TTAGCCGGAT CAGATACCAC AACCGCATCA GCGATGTTAA GCTTAGATGC CGTGTCTGAT
    22381 AACATCCACG TATCTTCCGG CCCAGCATTC TGTAATTCAC CATACAACCC GAGACCGGCA
    22441 CGGTTCATCG CAGCGACTAA CTTCTGAGCG TAAGCGTCAC CAACAGTCAG AACTTTCCCA
    22501 TCGGCTGGTA ACGCAACGCC ATCCATCAGT TCACCAGACT TCACAAACCA GCCGTAGCTG
    22561 ACCAGCGGGC CCTGGACGCG CGATGTGTCG TCTGAGGTGT AGCTCAGACT TTCCAGTACG
    22621 TTGTTTCGGA TAAGGACGTT CAGGTCGTTA GACCCAACCA TCAAGATGAT AGGTAACACA
    22681 CCTACCCAAA CTTGGTTGTT TGCCGTAGGT ACAACTTCAC AGCGGTACGG ATACGTGTCT
    22741 TTGTCAATAA CGACATCGAT GATATCCGTC GGATTAAGAA CAATCCCGTA GGTTTCCGCA
    22801 ATGAGTCCCA GAAGGTCTGA GACTCGTAGG ACGTTGTCTG CGTTATCCAC GTACAGAGGC
    22861 CAGCGTTGCG TAGATCCTTG ATAGACGCTG AGTTTACTGA AATCCAAACG GTTGTAGTAA
    22921 ACGGTCACTG GGTTAACCAA TCCAGAACCG GGAGACGGAC TCACAACCAA CAGAGTGTTC
    22981 TTGCTGTGTG CCGTCGTTTC ACTACTCGGT CCAATCACCA GCTTGTCAAG TCCGATACCA
    23041 CGTTGTTCAA ACGTGCTGTG TCGCTTAACC AGCTCAAAAA GAATCCGCTG GGGGTTCAGA
    23101 CCAAGGATTT CACTGTACTG CATTTAGATC TCCTTGCGAT TACGGGATAA TCTCGGAGCC
    23161 TGTCGGTCCT GCTTTACGCG CTTCCAACGC ACCGAGGTCG TACTTCAGAG TCAGGGTATC
    23221 GTTGGTGGTG TACAGGTTGT GGTACGTGGA GATTAAATCC GTTACCTGCG CACCAATGAT
    23281 TTCGTTCATG TCAAACTGCT GACCTTTACC GTCGTCTGCA CGACGCACAG AGTCAGCCGC
    23341 AGAGACCAGA CCGATTTCAG AAATCACCGC GAACTCTTCG CCACCTTCAG TCAGTTTACA
    23401 GACGTTCAGG TATTCGTTGA TATCCCATGG CGTCCACGAC AGAGAGACTT TGCAGCTATA
    23461 GTCGTAGTAC TCACCCGTTG CAACAATCGT GCCTTGGTTT GGCAGGATTT CACGGGTCGG
    23521 GTTGAGATTC GCGCCAGATG GTGCCCAGGC GGTGGTAGTA GGCTGACCAG CAACGTATTT
    23581 GGTCAGACGC ATGCTGCGAG ATACGTTAGC AAAGTCGATG CGACGACCGT AGTAACAAAT
    23641 CTTCTTAACG CCGCCTTCCA GAGTTTCGAT ACGACGCAGG CCGAAACGAG CACGTTCGTC
    23701 CGCAGTCAGA TCGTTTCCGA TATCACGCAT AACGAACGGT TTGATAATCC ACGGAGACAG
    23761 GTCAGACGCT TTATGGGCAA TCGGATAGGT CGCCCGGATA CCGTTGGCGT TAGTCACCAT
    23821 GTCGTGACCG TTTATACCAA TACAGATGTA ACGCACTGCT GGATTGCCTT CAGGGAGAAC
    23881 CCCGTTGTTA ATCCCCAACT TTTCGTTCAG CGTACTGTGG TCATCCCAGT CGTGAGGAAG
    23941 ACCCAGCGTC AGGTTGGTTT GTACCTTGCC ACCGATGATC GTGCGTACGA TACGATCGGT
    24001 TGGGCGAATC GGTGTACTAG CCATGAGTTG TCCTTTTCGT CAATTAGTTG TACTGGAACA
    24061 ACAGCACGCC GCCGTAGTTC GAGCAATAAA GGGTATCGAG TTTTACCACA ACCGCGTAAG
    24121 CGTATTTCGG GTTAACAGGA TAACCTTCTT CAATCAGTGC CTTGGTGGTG TCGGAAGCCA
    24181 ACACCTTCGC CGCGTAAAGG TTGTTCTCTG ACTCCATCCC GTTATTCGCC CATGGAGTAG
    24241 GTGCAACGTT AGAGAAGTCA GCGGCCAGTG TACCGACGGT ATCGCCAACC TGAAGAGCAG
    24301 ACAGCTGGGT GCGAATCGCA GAGCAGTCGA TGTTGTAGCT GTACATCAGA CCCTGGATGC
    24361 GGTTTGACGT AAAGAACGGG AAGTAGAGAC CGTCCAGCAC CGGGTTCTCA ACCATCGACA
    24421 CGATGTCAAT TGCGGAATCG CGTAAGTAGA AGGTACCCAC ACCCATCCAT GCTACCGCAT
    24481 CGCTCTTCAT CTGCACATCG TGAGGATACG GATAGACGTC CCCACGAACA ATCGGTGCAT
    24541 CTACGAACGT ACCCATTGGA ATAACAATCC CGTAGGTAGC CTGAATCAAC GGAATCAAAT
    24601 CAGCTGTGGT TTTCACGCTT GAGTCGATAA GCAGTTCAGG AACCATTCCA CGGAAGAACT
    24661 CACCAAGTAC AATACGATCG TACCAGATAA AGGACGTCTC CCGGTACTTA GGTGGTTCAA
    24721 CGCCAACCTT CGGACTGAGT TTCGCACGAG TGTTTGCGAT GTACGAGGTG TTGCTGTTCT
    24781 CAGCCACGTC GCCAATCGAA ATACCCGTGA AGTCGAAGGT GAACTCCGGG TTAGCCTTGA
    24841 TTACCAGTTC GGCAATCAGG TCATCCGGGT AGCGGTTAAT TAGTTTCATC ACCATGGATT
    24901 AGTCCTCGCC CCGGTTAGTT TGGTCTGCCG GAGTGGTGCC GAGTAAAGAC GCACGGCTTG
    24961 CATCATCAGA CAGATTGTAA TAGAAGATAA GCGGACCGCC AACAGACAAG CAGTAGTTGC
    25021 TGTCGATAGC GATTTCAATA CCGTGAGTAA AGCCAGCACG CTTAGGAATG TTGCCACCCA
    25081 ACTGACCATT GAAGGTCACC CATGCGTTGA AGACGTTGAA CGGTAATGGT GCTTGATCCA
    25141 TCTGCCATTT GTCGCCGGTG ATTTCGCTCA GCATGTCGGC AACGGTGATA TCGCTGATGG
    25201 TGGTTCCAGT AACCAGCATT TCAAGGAAGT CAACCACGTT GGACGTATCA CGACCGTAGC
    25261 TGTAAACTTC ACCGGAGGTT TGCGTACCGA TACCTTGGAA GCGCAGACCG TCACATTGCT
    25321 TACGTGCAAC GATGTCATTC AGATTAGGAA CACGAGCCTT CATCAGGATA CGAACGCTAC
    25381 CCGTCCACGC TAACGACCCC GGTGCAATCT TCAGCAGCTG GCCGTTAACC GTATCCCAGT
    25441 TCAGGTCGTC GTTAATGATT TCGCTTTCGA CAATACCCAA CCCGAACATC TCTTTAATCG
    25501 TTGGCCAGAG TTCACGCATC ATGGTGGCTT CAGGCATGTC GATAGAGATA GGACTCACGT
    25561 TACGAAGATA CGTCCCGATG TTAATACGGT CGTACGCCAG AATCGCTGTG CCTTGGTAGT
    25621 CTTCCAGTTC AGTAAGACGC GCTGTAGCTG TTGCCGCAAT TTGGGTGTTG CGGTCAAAAG
    25681 CGGTCTGGTT ATTTTGCGGG GTACCTAAAA CCATCAACTC AGGTGTTAAA ATCTGCTCGC
    25741 CTTCCCCAGG TGGGTTATCA TGGTTGATAA GCCCGTACAC CAAATCCTGA GAAGGAAGCG
    25801 AAACGTCAAC CTGATAGATA TCCGTGACGT CTGCTGTATT TACCGTATCA ACCACGGTAT
    25861 CCTCCTAAGC CTACTATTGT TTAAATGCGT TAACCGACAG AACGAGTCCC GTCCGTGTTT
    25921 GTTTAACCGA AGGGTACAGG TAAAGTTTCC AAACCATTGA GCTCACCTCC TTCTTTCGCG
    25981 TCGACACGCA TCCAAAAAGG CTTAAACTCT ACCGGATAAA GTCCGTTCAA TTCACCAGTA
    26041 CCAAAGCGAC GGGTAAACTC TTTAATGTGT GGTCTAACCC AAAGGCCGTT GAGCGGATTC
    26101 TTAAAGCGAC TACCAAAGTT CTTGATTGGC GTCACCCACA GACCGTTCAG TTCTTTCTCG
    26161 GTATCACCGC TTACGTTCAG GCGGTATGCG AAGTCCATTT TCGGACGACC CGGGAACGGA
    26221 GGAACCCACA GACCTTTAAG GTCAGCATGT CCAACACGGT CTCTGAATTC TGAAATGGTA
    26281 ACCTGTGACC AGTACTGCTG AGAGAACCAA ACATACTGCG TGTTACAGTA CCCACTCTCA
    26341 TCCGTCCACG TCGGCAGCGG CGTAGCCTGC AATGTTTCCA CAGCGTTTTC GCGCCAGTTG
    26401 CTCAGCGGGT TAGCGTCACG CAACAGCTTG ATAACCTCCA CCGCAGAGTT GAACGTTTCC
    26461 TTTACCTTAC CCTGAGCATA CATAAAGAAA TGATGCTCGG TTTCCGACTG AGTCTTGCTA
    26521 CCTAAACGAA CGGCAGCCCA TTCTATCGGT TTGATTGGGT CGGTGTTGAT GGTTTGGATG
    26581 ATGTGGATGG TGTAACTGGA CAGCGTCTTC ATCAAACTCA ACATACCCGC TTGAATATCT
    26641 TTCAGACTGG TAACGTCTTC TAGATCCTGC GCTGTGGCTT TGTTGAAGAT GTCGATTGCC
    26701 AGGATTGCAC ACTCATCCTC GTTCAAGGAA TCGAAATTCC AATCCTTGTC CAAGAACCAC
    26761 TGCTTGTACA ATTCACCTTC ACCGAAGTCT ACGCCGACGT CCATGTAGAA GTTCTCTACA
    26821 ATAGCCACAG CCATACCACG GGCTTGGTAA TGTTCTTGCA GTGTGTACAT CTGGTGATGG
    26881 CGTCGCCATC CTTCGTAGAT GTCGTTGACG AGATTACGGA ACTCTTCCGT GCTGACCGCT
    26941 GGTTTCATTT CGACTTGTTT ATCGAGACAC CATTCAATCA GGTTGTCTGC GATCAACTTA
    27001 TCGTCAGTGA TACCACGCAG TCGCTCAAAC GTCGGTGGTG TTAAGACACG GACGTGGTTA
    27061 GCCTGCATGT GAGGCACTTC CACCATTTCC ATACCCATCG CACGGTTGAG CATATAAAGG
    27121 CATAAACGAA ATGCCTCTTT CATGTCCATC GTCAGTATTG CACCATCAGC CGGGTTGGTT
    27181 GTGCTCAACT TAGCTTGATA GTAGCCAATC GCAGACAGGT GAATCCATTC GTTCCACAGG
    27241 AAGTCGTACC TGGCATACAG CTCACTGTCG GTTAAATCTT CAACTTCAGA TTCCAGAACC
    27301 TTTGAACTCA GCGAACTCTT ATCCGACATC TTGACAAGTT CGTTCGCGGT GTCCAGCTCA
    27361 TCACGGTAGA ACGCTTCATT ATCCTTCGCC ATTGGGAACT GCTGTTGCAT GACGAAGTCA
    27421 AGACCACGTC GGGTGCGAGT AAACCCGATT TGCTCTTGAA GGTTCATCGG CGTACGTTCC
    27481 ATGTACGGTG TTGGGGTCAG TTGGTTCGGA AGATCCGTGC TGTCCTGACG TACAGTGAAG
    27541 TTACCGATTG GAATGCCACG GTCCGTAAGC AGGTATTGAA TCAGGTCGTC GAAGTTCTTC
    27601 GTTTGTCCCA TGTTTCTTTC GATGTACATG ATGTTACGAT AGAACCAGAG TACCTGTTTC
    27661 TCGGTCATGA ACCGACGATA TCTGTCGAGT CCCTGATGTC CTGCCAAGAA GCTCCAGATG
    27721 TGGAAGCTAT GAGCGTAATT GGTATGACAG TTTTCCCAAC GGATGCCTTT GATCATTTGT
    27781 GGCATACCGA GGAATAACAA TCCGTAAATA GCTGGCCAAT ACAACAAATC AGATGTTTCG
    27841 TAAGCCACGT GTTCCCAGCG GCGGAAGAAG TCATCGATTT GTTTTTGCAG TAATGGGATG
    27901 AGGTTGATTT CCCGTCCCTC TACTTCATTG GTATCGTACC AGAGAATCTC GTGATTTCTG
    27961 GCGTTGATAG CTTTGTCGAT ATCAATGGGG TTGAGGATAC CGAGAATCAG CATACGTTGG
    28021 TCAGGATACT GTTCCAACAG CTGGTTGAAG TAATCAGAAC CGTACGCGTA AGCACGTGCA
    28081 GTGAGACGGT GTCTCAGCAT GTTCTCTTTG GTGAACGCAA TCTCTTCGAG TGTATCGAGA
    28141 GATGTTACCG TCATTGGCGT TTGGGTCGGA TGATACTCAC CTGACAAGTT TAGATAATAC
    28201 AGCCACGTAC GAGGATTGGA ACTTACCGGC ATTAGCGCAT CTTCTTCAAC ACGCATGTTG
    28261 AGACGTTGCG CCGACACCTC GCTCTTAAGA ATGAGCGTGT CCGCCAATCT TCGTACGCTT
    28321 TGGTCAAAAA GTTGATAATC TGTACTGGAC ACAGTCTGTC CTCCCGAGGA GTCAGAGTAA
    28381 TGAGCGATAA AAATCTTGGC CGCGTCGGGC TTGAGCGTCA GTTAGGTGCA GACGACGTAG
    28441 CCCGAGCAAT GATGAATAAA TTTGTACCCC CTGCTCCACA GACACGTCTT TACAACACTC
    28501 GTGAAGCAGG TGACAGCGGA AACAAGTTTG GTCTTGTAGT TCCAGACCAG ATGACGATGA
    28561 ACACCGTCAC ACGTGCGACT GCTGCCAACA TTGAAGACAA CAAGAACATT CTTGAACTCT
    28621 TCCCTGAACT CAAGCGCGTT ATGCAGATTT ACGTCGCAGC GCTGAGTAAC CCGACCGACC
    28681 TGAAAACAGT GGACCTGTTC TTCGAATCAG AGGACTTCCC GGGACGTATT TCCGAGATAG
    28741 TCGGTCCTAT GGCCGACAGC CTGCGGGAAC ATTTTAAGAA TATCTATAAC ATTAAGAAGC
    28801 TTATCCCCCG TATACTGGAA GAAACGCTGT TCACTAAGGG TAGCTATAAC TTCATCGTTC
    28861 TGCCGGAATC CACGCTAGAC CGCGCCATCA ATGGTAGCGG TGCCCTGAAG CTGGAATCGT
    28921 TCGGCATGAA GAATGGCCAT TTCGATTCAT GGGGTTTGCT GGGTAACGAT GCGCGTACTC
    28981 GTCAGGCGCA GGGTAAAGCC GACCATGTTT CTTTCGAAGA CTTCTTCAAA GAACAAGTAC
    29041 CAGAAGCTTA CGACCCAACC ATTCGTCTGG ACAAAATTAC CTTTACCAAC ACATTACAAC
    29101 GTGATGAAGA AGGTAAGCAT CCTACAGCGG ATATTGCAAT CCCCGATGTG GTTGCGTTCA
    29161 TCGATAACCC GGATATCCTT CGTGTCCCAG CAGCAATGAA GAAGGTCTCT GCGCAACGCG
    29221 TGTCTAACGC TTTGCGTCGC AATACCTTCG GGATGGACGC ATATGTTGCA GAAGCGGCAG
    29281 CAGATACATC CACAGTTGAC CGCAACCAAC TGACCAAAGA GCAGGTGCAG GAAATCCATA
    29341 ATAAGGTTTC CGTTAACCGC GCTTACAAGA CAGACCCGGT CTACGCGTTG GCAACACCTG
    29401 ATACGTTGAG TCGTCAGTCG GTTGGTCATC CTGGGGTAAT GCATTCTCCT CAAGAATCGT
    29461 TGATGCCTGT TCACAGTCCG GGTGACCCAG AGAACCACGT TGGATATCTG ATGCAGATTG
    29521 ATGAATTCGG TTATCCGGTT CGTCTGGCAG AAGACAGCTC GTATTACAAA CAACTCGAAC
    29581 AACGTCTGTC CAAAATCACT GCGGATATTT CCGGTGGTCA AGGTCAGTCC ATGGCATCCG
    29641 AGATGATTGG TGCGGCCAAG AACATGCAGC AAGGTACGTC GTGTAACGGT GCGGACATGT
    29701 CTGCGTTCGT GACCACGTAT GAGTCCCTGA TGCAGCGTAA CTTCGTGGAA CGAATCACCA
    29761 ATGGGTACTT TGCGTCTGCG GTTGAGATTG GTGCTTCTCG TGAGTTCTAT CTCTCTATGT
    29821 TGGCGCGTGC TCTGGCGCAT AAACAGACTC GTGTTCTGTT CATCCCACGT GAGCTGGTAA
    29881 CCTATATCGC ATTTGACTAC AACAAGTACG GTATCGGTAA ATCCCTGCTT GAAGCAACGA
    29941 AGATGATTTC TTCTCAGCGT GCGATGTTGA TGGTACAGGA AATGATGGCG AAAATTAAAT
    30001 CGTCCATTAA CTACACCACC TTGACCGTAA CGCTGGATGA AAACGACCGC GACCCGGTTG
    30061 ATACCATTGA ACAGGCTCTG CACAGCTTTG CACGTGTGTA TCAGTCTGGC TTCCCATTGG
    30121 GTGAAACCAA CCCAATGGAC ATCGTTAACG CCTACGAACG TAACAGTATC AAGTTGCGTG
    30181 TGGATGGCAA TAACGAAGCG TTCCCGAAAT TGGGGACAGA GGTTGATGTT CAGCAGCGTA
    30241 ACTACGCGCC ACCGGCTGAC GATCTGTCAG AACGCATGCG GCGCGACCAC TTCATGGCTC
    30301 TTGGTTTGAG TCCTGAAGTT GTGGATACGT CTTACCAATC AGAATTCGCA GCGTCCGTTA
    30361 TCTCAGCGAA CGCCTTGCAA GAGAAGCAAT TCTCTACACT GCGTGAAGAG TTCTGTGAAG
    30421 GTTTGACTGA CCATGTTCGT AAGTACACCA CGTACAGCCC GATTCTTCAG ACCATGCTGC
    30481 GCAACATTGT GCGTATGAAC ATGAAGGTCA TTTCCGAAGC GCACTTGAAA CAGCTGTTCG
    30541 GGTCTGATTT GGAAAACGGT ATCATCCGTA ACGTGAACCA ATACCAACAG GTAGAAGACG
    30601 TGTCTGGGGA GATTGACCTC GACATCACGA AGGAAGAAGT GCAAAACATG GTTGCTGACG
    30661 CATACGTTGG TCGCTTCCTT GCCTCTCTCC GCGTGAAACT GCCTGAGGGT AATGCTCGTC
    30721 GTCTGGAAGA ACAACAGCAA GAATACTCTC GCTATAAAGA AGCGATCAGT GCTCAGCTGG
    30781 ATGACTTCCT GACTCCAGAC TACGTTCTTG GCCTGGAAGG CGTTGACGGT GAAACGTTGC
    30841 AGATTATCCG TGCGTGTATT ATTGGTTACG CCATGCGTGC ATGGGCGAAA GAGAACAACT
    30901 ATCTGCAAGA GATGGCTGAC CTCTTCTCTC TGGATGATAA ACTCAATCCG GTGCAGGATT
    30961 GGGCGAAAGC ATCTCGCGAT CATCTTGAAG CCATGGGTAA ATGCATGGGT GACTTTGGTA
    31021 TCCACATCAA AGACGTTGCA AAATCACTCG AAGTTAAGAT GGGCGCTTAC GCGTCTGATG
    31081 CGACAGTGCA AGGCGACGGC TCTGTTGGTA CTACAACAGA CACCGAAACA GATACAGATT
    31141 CCGGTATGGA CGATCTTGGT CTTGGCGACT TAAACGCTGA CGAAACCACG ACCGAGGAAA
    31201 CCACCGATAC TGAAACCGGA GAAGAAACCA CGGAAGGTGA CGTAGACGCT GAAAACGTCG
    31261 ACGATACCCA ACCGTAAACC AAAAAGAAAA GAACGACATA AAAGCCTCCT CCAACCCGCG
    31321 ATGGGAAGGA GGAGGCTAAT ATGCCGTCGG GTAAAGTCAA CTTTTAACGC GGACGCTTTT
    31381 GCAACCACAT TGTATCACTA GCTAAAGCTG CTTCGAGACG TAGCAAATCC CGAGCGAAAT
    31441 GCGACCACGT GACGTGTGGC GGAACAATGG ACTTCTTAAT GATGTCAAGC GATGGCGTGT
    31501 AGACCGCACG CAGCGTTGCT TGAAGTTCTA AGAGGTCCTC GTATAACGCT AGGCGGTTGG
    31561 CAAAAGTCAT TCCTTTAACT TCGGCCACCG CTTCCAGCGC TAACGCCAAT TTCATACGAT
    31621 CGTATTTCGG TACGGGCTGT CCCCCGGCAA CAAGATTAGT TCCGTTGTCA GGTTTAGGGT
    31681 TCGGGGCACT GCTCATGCTG TCTCCTTTAG ACTAATAACA ATACGTGTGA CAGGGGCTCA
    31741 ATCCCATCAC ACGTCGTTGA CTCAATGAAC GATGGATTAC TCCACGCGTT CCAGTAAGAA
    31801 CTCCTGAGCG GTCTGTGCTG CATTCGTGCG AATAGCATTC AGACGAGTAC CATCACTCAG
    31861 GAAAACAGTC ACGCGACGCA GACCAACCAC CTGGTCATCA AAAGCGTCAA ATGTACGAAT
    31921 CAGCAAATTC GCAATTGCAG GATTGGTTGC TGCGCTTGCG TGGGTGAACC CCTTCTGATT
    31981 CAAAGCGAGA TCCCGCACGG TTGAGGGAAT ACGCAATGCA ATGTGTACTG TTTGCATAAA
    32041 GACAGAGTGA TTCATCCACC ACACGTCGGT GCTGGCGTCT TCACTGATTG CCGTTTCGCG
    32101 TTCATTATCG ATGAATTCCT TCATCGCGGC TTGCAGTCGT TGTTCACGTT CTTCCTGAGT
    32161 CAGACTTTCG TCTTCGTTCA GTTCTTGGTG AATACGATCG TGATGGGCAA TACGCTGCGC
    32221 TTCAACTTTG TTCACATGAT GTTCGGAAGC GTCGATGTAA CCTTGACGGT CGAACATGAA
    32281 TGCGATGTCG TTACGCAGGT GGTAATGACC AATCCCGTCC GGAGAAGAAT GGAGGCACTT
    32341 CAATGCGCGC AGCCATTCGG TACCGGTCTG CTGAAGGCTG TGTTGCAGCC ATTCTTTATC
    32401 CATACCTTCT TGTTGCAGTA CGGAGATGAG TTCGTTGATA TCCTCAGCGA AGCTATCGAT
    32461 AGTGATAGGA TATTCAGCTG GTTTGATACG ACGAACCCAC ATGTTGACCT CTGCGGTAGC
    32521 CGCACGGTCA ATCGCGTACC AGATACGTTC CGGCACTCGA CCTTTCCAGT CCATCAACAT
    32581 CTTGGCGATA GCAGGCATCA CGTCGCGACC CATGGTGGAA ACATCGAAGG CTTCCAGGAA
    32641 TTCGCGGAAC GAATCGATGT CGCTATAAAC ACCCAGATGC TTGGTGATGA TGCTGGCGTA
    32701 CGCGATAGCA TCGTTCTGGT TGATGTCTTT CTCAGTCTGA GCAATTGCCA CAGCGCTTGC
    32761 GCGACCTTCA GCGTGCTCTT CAGAGGTGGA GTTCATCAGT TCTTTCACGA TGACCAGTTC
    32821 AACGTCACGA TCTTCACCGA CACTGACAGC AACATCAGCA GGTGCAGGTT GAGTCGTTGA
    32881 TACAACCAGC GGTTCACGTT CGGCTAATGC GCCTAATTGC AATTGATTCA ATTCAGCCTG
    32941 ACGGCGCGCT TCCGGGTCTG TCTCAAGTTG AGTGTAGTCC ATTTCTTTAT CCGTTAATGT
    33001 TGAGAGTGGA ACGATAGTTT CGTGTAACAA CCCAGTTTTG TCTACGTACG CACGGCGTGC
    33061 AAACTGGGTC GGGTCGTACA GGATAGGCCA AGGCTGATCG CGGTTGAACT TGGTCGCCTT
    33121 GTTACGAATC TGGATATACT CATCGTGACG TACAACCGGA CCGTATTTTT CTGCATCGTG
    33181 GCTATACGGC GCAGATTGCT GAGTGGGAGC AGCAGGTTCT TCTACTTCCA CATTCAGAGG
    33241 GTCCCACATG GGATCTTCAT CTTCTACGGC AAAACGCTCA GCCATGTTGT ACAGATCCTG
    33301 CATCCCGGTA TCAACAGGCT CTTGACGACG CTGTTGTGGT TGTGGCTGAG CTTGACGACG
    33361 GGGTGTCGGA GCCGGGGTAG GATTGATGTC AATCACATCG TCTTCGTCAT AGTCGAACTT
    33421 AGACGCCAGT TCAACCGCTT GACGCGACTG ATGCGGAGCG TTGTTCTGAC GGAAGATTTC
    33481 CTCAGTGCCC GCCACGCCTT GACCCCAACC CGCGTTATTA CTACCCAGTG GGCGTAAGCG
    33541 TTGCGGCTCG CTATACTGCT GAGCTTGTTG GTGCTGGGGT TGAGCTGCGT TACCTCCGAC
    33601 ATAACCGGAA TAGCTCATAC CGTTAGCTTG CATCTGAGCG GTCCACTGAC CGACCTGCTG
    33661 GGCAAGACCC AGAAGATGCG GACGAATCTT CACAAAGTTC TGGAAGATAT CGTTAGTGGT
    33721 ATTAGCCACC GTCAAACGCA ATTGCTCATC GCGGTCTAGC AGTTTAATCT GGCGGGTTAA
    33781 CACCGCTTGC AAACAGACGT CTGAGATAAT CATCTCGTTA GAGCTGTTTG AGTCAACTTT
    33841 GCCGGTGTTA ATCATGAAGT GCAGCGTCCA CATAGCCGCT TCGTAAAGTG ACTCGAAGCG
    33901 CGCGCCGTTG GTGCGACACT CATTGTAGAT GTGCATTGCG GCGGCGTTAC TCGCACACTG
    33961 CTCGGTTAGT GTTGCTTGTA ATTGATTACG GAGAATCGCA CCGGTACGTT GCCCGAGGTC
    34021 TTGTAATTGA TTCCCCATGA ACCCGCCTTG GTTGTTGACA GCACCGTTAT TCCAACGATC
    34081 GTAAAAAGAC ATTGTTAGTT CCTTTATTGT TACTAATTAT TCGTTGACGT CGTTATCGCC
    34141 CAGTTCGATT ACTTCTTCAT CGAACCGACC AACATCTTTC TTCAATTGCT CTTGAGTTGC
    34201 GTAATAGTCA TCCATTACGG CAGGGTCTTC TAATAGACGA CCGTTCTCAT CTACTGGAGC
    34261 AAAGGAGGAA AACTTCTGAC GTCCCGTCGG TTCAGATTTA GGCAGGTTCA GGTAACTGCC
    34321 GAAGATTGGT ATCGAAGCGT TAATCAGGCG ACTTTCATCT TTCAGCGATG CGCCGCCTGC
    34381 GTTCTGGGAT TGTAATACCA CGTGAGAAGT TACTTTGAAC AACATACAGT CTCCGGGGAA
    34441 ACCGATAGAT GTAGCCACTT TCTCACGCTT GTCACCGCCT GCCTGAATAC TCAGGATGGC
    34501 TTCCGTAGCA ACCTGACGAC GGATGTATTT CAACACCTCA TCATTGGTCA TCTTGCGACG
    34561 GTTGTTCTGT TTCTTACTGC GTTCCAACGT GATTAGGTTG AAGCCCAACT TGAAGATGTT
    34621 CTTACGAATG TCTTCCATCA CGTAGTCAAG AACCATGAGT TCTTTACCAA ACATGGACGT
    34681 TGTGTCAACC CGCGCCATCT CGACAGCAGC GTTATCAATG AGATAAGCCA TGAATTCGTA
    34741 GATGTCATCA CAGGGGATAC CGGCTTGCTT AAACTTTTTC TGCTGAATCT CATCCACGTA
    34801 GCGGTCTAAA CTATGGATGT GGTTATTGAT GTCGCGCAGG AGTTTGGCAT CCCCGTTATT
    34861 GTTGTTGAAA ATGATCAGAC CTAACAGCGT GCGCCAATGT CGCGGATCGT CGGCGAATTC
    34921 TGTTACGTCA TAATCGACTG GGAAACGATC GTAATAACGG TCGACCAGAT AGATGAATGA
    34981 ACCTACCAAG CCGTGGACCA GCCTTTCCAT ACCACCGCGT TTAACCGCGA TGTTGATGTC
    35041 AGGACGCTGA TAGCGCAGAC CGGTCTTACT CTTACCGGTG CGACTTGTAC TGAAACCTTT
    35101 TGGCACTACC CCAGACGACC GGTAAATTAC CCAGTTCTCT TTGGGGTAGT CTTTCTCCAA
    35161 CAGGTTACGT CCAATCACGC ACTCCGCATC TGCAAAGAGC TTGAAGCTTT CTGTTACGCC
    35221 ATACTTCGCG AACAGGTAAT GGCCAAGCGT GGTTTCTGCA TGATGGTTAA TGCTATCCCC
    35281 GTTCAGCTTG TTAGGCTTAG GGATGTGATA CATCTGAGCC CACGGCAACG ACAGATAATG
    35341 CATTTTGAAA CTGTCGAAGC TATCGTTACT CGCAAAGTGG AACGGCAGAC GACGCACGGT
    35401 GATTTTATCA CGTGGCAGCA TCACGAACGC CATGTCTTTG GTGTAACTGA TAACGGGGTC
    35461 AGCCAGAACA GGACTGATGA TGAAGTTCGC TCCACGGATC TGCATCTTCC CGCCTTGCCC
    35521 CACGACAGGC AAAAGAATGG GGTGACGCAG AACGATGTAG TCTTTACCCG GTTCATACTT
    35581 CGCACCGGGT TCCAACGCAC CATACCAGCG AAACTCTAAC ATCGTCATGA AAACATCGGA
    35641 TGGGGCTAAG TCGAATACCA TCTTGGTACC CTGCTTATTT GTCCCGCTGG AACAGAGGTA
    35701 ACGGAATTGC TCTTTTGCCG TACATCGGCG TAAACCCTGA AACTTCAAGT CTTCAGGTAA
    35761 ACTGTCTTTG CTGTTACGCC ACAGACGTTC AACGTAACGC TCTACGTCCC GTATCTTATC
    35821 AACAACGATA TTGCGTGCAA CGAGTGAATT CATTTTGGGT GTGACTTCTC GTACACGTGG
    35881 GCAGAGCTGT GGGTCCATCT CATCCTCTCA TTATTTCAGG CAAGCCTTAC TTACCAGCTA
    35941 TCTTCTCGAC GAACTTGACA AGCGCCAAGC CGAAGGTCAG GACAATGCCT GCTATCGTAC
    36001 CTGCTGCTTT CCAGATGTCT ACCTTCCGCT GTCGTTCAGC TTGTTCATTT TCACGTTGTC
    36061 GTTTAGTTTC CTCATCGCGG GCCTTGACTT CCGCAGCAAA ATCTTCGCGT TGTCGCTTCA
    36121 ATTCCTCTGC ATGTTCCTTA GCGCGCTTTT CGGCATCCTC ACGGAAAAAC TTAATTTGGT
    36181 TCTGTAATTC GGTTAGTACA GCTGAATCAG TCTTGCGGTC AATCTGTTCA GTCTCAAATT
    36241 TATGCTTTGC CGCATCTCTA GTTACGGGAC TCTGCCAACT CTCGGCTGCT TCAGCGGTTG
    36301 GAAACACTCC ATATGCGGTC ATATCTTTGT TGAGTTGTTC AGGGGTAATG ATGAATGGTT
    36361 TTTCGCCAGC GAGACATACG GTTAGTCCCG GCGCACCAAC AGCACCTGCG GTAGGTCTGA
    36421 TTTGAACGGC TTTACCAAGT ACGTTAATCC AGAGCACTCG TTGCGCCTCA TCGAACGGTG
    36481 GTCTCCAGAC ATAACGGATG TCCACTTCTG CACCCAGTGG GTTCGCTAGA CGTCGCCGAA
    36541 CTCTACCCAG TGCTAGCGGA TGATTGTAAA GAAGCATTTC GTCACGAGTG GGTTCACCAG
    36601 TGAGCTTGAC GATAACGGAA TTCGACGCCG CCAGATACAT CGGCCGGTCA AACTCAATAT
    36661 CTTCAAGATC GAGCATAAAA GCTTCAGACA TGGAGTCAAG ATAATCGTTC TCCATAAACC
    36721 GACGCGGTCT ACCCTCTCCA ACGCGTTCAA ATTTCTGCAC TCCGCTACGC TCGATACTTT
    36781 TGCCGTAGCG TTTCCTGAAA GCCTTAAAGC TAGAGATACT GCCTATATTG TCCTGCTTCG
    36841 ACATCTCAGG ATCAACATTT GATATATCAT CAGTGTAAAG ACTTACAGGT TCGCGAAGTA
    36901 TCGCCACCTT GCGGGTCAGG AAATAGCCTG TCTTAATACC CCCTTTCTTA TCGTCATCAT
    36961 TATACTTAGC CATCAGTTGC GGACGCGGTG GAATTACCAC CTTGGAATTC ACAGGGTCAA
    37021 TTAGGAGAAT GTAATGTTCG CTGGCGTTGA ATTGTTCAAC GCGGTAACCA ACGTCAGGTA
    37081 ACTCTTCTTC AGCCTCTTTG GTGCTCCCTA GTGTATATGG CCTCCACGTC TGTACTCTCG
    37141 TTTTTGCGAT AGGAAAATTG CTATGCATCT ATCACGGTCC GGTTCCTCCG TCATTGGAGC
    37201 TCGAAAGGGC TGCAAGCTCG CCCGCATAAG CAGAACATTT CTGCCTATCA CCTAGGTAAT
    37261 GTAGTTGTAA AAAATCTTTC AAATGTCGAC GAGACGGCAT AAAACCCTTC CCAAGCCTTT
    37321 CGGCCTAGGA AGGGTTGACT TATGCACGAA TGCTAAAGAT TAAGCGTAAT TACACTTTCT
    37381 CTTTAATAGC AACCGGAACA TTGATCGCTT CAGTGTAAAC CTTACGCAGG TTCAGCACTT
    37441 CGATCATGCC CAGCATCGGG CAGTTGTTCA CGAAGCGGCA GCGCGGCTGC ACCATGGTTT
    37501 CTTTGTTCTG GGTGCCGTTA CGGGCAACCT GAGCTACAGA CACCAGCTCT GGAACGTACA
    37561 GGAACATGCC GAAAGTCAGC GGGTCCGGGT TGTTCTTAAT ACCACGAGAC AGAGTCACGA
    37621 AGATTTTGTC GCGCAGCAGA ACGTTCGGAG TATCCTTCAC GACGAAGTCG AAAGTAATAC
    37681 CAGCTGAACG GAAGTCGCCT TCAGTTTGCA GGAACTGCGG AATGTAGTTG TCGGTAGCTA
    37741 CAACGCAACG CGGCTTCTCA TTGCTGTTGG AAGACAGCAG TTGCAGCGCA GGCTGGTAGC
    37801 CAGACTCGGA GTACATGCGG TACGCCATTT CACGAACAAC GTTCATGATA GCGTCGGACA
    37861 CTTCGCGACG ACGTTGAGCG GTAGAAGTAC CCTGAACAGA CTTCAGCAGG TCCAGTTTGT
    37921 ACTCTTCGTA CCACGGACGG ATCAGGTAAC GACCGAAACC TTCGATCTGG ATGTCGCCGA
    37981 ACGCGCGGAA GCGAGAGGTC GCAACAGCCT TCAGAGATTT CTGATAGCTC AGCAGCTTCT
    38041 CAATCATCAG GTTGTCGAAC TTAACGTTCG TCGCCTGAAT CAGCACGTCC AGGTCGGCAG
    38101 CGTTTTCTTC CCAGTCCAGC GGACGAGGAA TAGAGAACGG AGCCAGCATC GCGATTGGGT
    38161 AACGCTCTTG CTTCATGTTG AAGTCAAGGT GCTTACCGCG CTCACGGCGG TTACTGTTGT
    38221 TACGGCGGAC CAGCACTTTA TAGCCGATGA CTTCGAATTC CAGATCGTCA GCCAGCGCTT
    38281 TGAACTCGTC AGAGCGACGC AGAACTTCCT GGTTATCTTC GTCAACAACA CGGTACAGTT
    38341 CGCCAGAAGC GCGAGCAACT TTCACGCCGC CCTTCTCAAC GTTGGTAGAA CCGTGAACTT
    38401 CGATCTGGAT CTGCGCAGCA GATTTGGAAT CGATGATCGC TTGCAGCGCT TCAGCAGTTT
    38461 TGCCTTCAAC GTCGACAGTG TTCTCATCCA CCTGGATGGA GTGAGTGTCG AAGTTCAGGT
    38521 TCATTTTACG GAAGTCGCCT TCCAGAGATT TCTGGAAGTT GTTGTAGATC AGGCCAGATA
    38581 CGTCGAACGG CACGTAAGAG GTTTTACCAG ACGCTTTAGA GGTGATTTTC ACCAGCAGGT
    38641 CGGTCAGAGT AATCTGAGCG TCCAGAGCGT CGGTGTTATC GCTGTAACCG TTAGCCAGGA
    38701 TATCGTCGGA TTCGGCGATG CCGATTACGT CGATGGTCTG CTCAACCGCC AGGAAGGAGG
    38761 TTTTGTAGGT TACGCCTTTC CAGTCGAACG GAGTAGGCTT AACGATAGCT TTATCAACGA
    38821 AGTACTGAGC GTTGCTTTCG TCTTCGCGAT AGATCGGGTT CAGGTCGGTG GTTTCGTTCG
    38881 CCAGGACTTC ATTATACATG AAGCCGTCCA GCAGAGGACG TTTAGACCAG TCAGCCGGAG
    38941 TACCATCAGC GTTACGACGC ATGTGGTTGA ACACCAGTGG GCGACGGAAG GAAACGTCGT
    39001 AACCGATTTG GTTCGGAGCC AGGGTGATGG TGGTGTACAG CTCTTCGCCC ATTGCAGACA
    39061 GACGTGAAGC TTTCACGTTG AATACAACAG AGTACGGCAG CATCGCCATC AGTTCACGCT
    39121 GGTCAAAGGA CAGCATCGCC AGACCTTCGT TCTCCACACC GGAAGCATCC GCGTGCATCA
    39181 TTACGAAGTC GCCATCTTTT ACGTCAGCGC CAGCGGTAGA GTTGTAACGC TGAGTGGTGG
    39241 CAGCTTTCGC ATAACCAACC AAGTCACCGG CAGCCAGCAT GATCAGAGCA GCAGCACGTT
    39301 TCTGCTGTAC GCCCGGATTG AACAGCTGAG CTTCCATACG TGATTTTTCT TCCGGAGTTT
    39361 GCTCTTCGAA AGAAAGCATT GCCAGAGCAC CGCTTTCGGC CTCTTTAACG TTCTGGATGT
    39421 AGCTACCTAC GCTCAGATCG CTAACGATTT TGCCCAGGAA TTCAGCGTCA ACATTGGAAG
    39481 CCGATTCCAT GGAAAGAGCA ACATCCATAG ACGGATGTTT GGTCTCGAAG CTTTTACCCT
    39541 CGAGAAACTT CTTGGTAGCG CTCACCTGCT GCGCAATTAA AGATGAATTG TTCATTAAAC
    39601 AGTTCCTTGA CAGAATGTTA ACTTATATAA GTCGGCCCAA TGGACCTAGC GGTACACGCG
    39661 TGCTAGCGTC ACTATAGTAT CTGTAAATTT TTACAAACTA CAATTCCGCA TAACGGGTTC
    39721 GCTTACGTTA GACGCGACGT AAGCGATGGT AGAGAGAACG GGTATTACAG TACGACTGAA
    39781 ACACTGGAAG TTTGGAAACC TGTCGTAAGC TCATAGTAAT GCGCAAACGT TCAAGGACGC
    39841 GGCTGTAGTT CTCAGACAGA CGGTCGGTGA TGGTTTCTTC AACATCCGCT ACCTTACGTC
    39901 CTGTTACCAG CGCGATGGTG CACTCATCTA CTGGGCGCAC TTCAACGTAG ATAGGTGTAT
    39961 CACGGTTAGG AAGCTCGTCA CCCAGTCCGC GAGGGCCGGA AAACAATAAC TTCTCATAAC
    40021 CATTATCAAT CCCAGCCACG TAGCGACATA GAACGTCAGG TTGTTTTTCC GCAGGCAGTA
    40081 CACTTGCGTC ATAGGAATGT GCAAGTAAAC CACCCGTCAA CGCTTGCAAA TGTACCGCAG
    40141 CGCTTTCGGA TTCGGGAACT TTAGAAGCAA ACTCGTCGAA TTTTTGAGCA GCTAAATAAA
    40201 ATCCTACGTC GTTGGGCGAT AGTATGCTCA ACATAGAATC GAGTGACAAT AATGCAGAAT
    40261 AATCCGCCTT CATGTTCGAT TCTACAACGT TGGATAACCA ATATGGAACG ACGATATAAC
    40321 GGAGTTCCTC CATTACGTAT TACCCCATTG TTAGCTAAGG ATTGAGTCGA TGGACCCAAA
    40381 ACTCATAGTG GTTAAAATCA TTACGCTGCT TTACCGTAAC GCACAGCTCA AAACGCCCGA
    40441 CGATACCACA GCCGACTACG TTCGTTCCAT ACTTGACAAG TTGGAACCAC CGCGTTCAAT
    40501 AATGAGCGTG GATAAAGATA AAGAGATTTT CGACAACCTG AGCGATACCG TGACCTGGAT
    40561 GCTGGGTCAA CCGATGGAAC CCTTTGACAA GCCGCAGCTT TTACAAAGGA TACGTCTGAA
    40621 CTGTATTGAC GACAACAATC TCTACGAGTC AATTGCCGGT GGTTTGCATG ACACCGAAGA
    40681 CGATGATTAC ATTGCGAAGA TTTGCAACCT TTATTATAGC GACCTTCGCA CCCTGAACCA
    40741 ACGTCAACAA GTATTCAAAG AACTCTCCAA GACCTACATG AGTCTGTCGT ACGGCAAACT
    40801 GCCTGACAAA GAGTTCTACG AACAGCTGGG CACACTTCGC CTCTCATTAG ATACCATTGA
    40861 GAACTCATCC GCAGACCCAA TGCAGGATGC GTGTATGATC GATGGTTTCA TTGCCGGTAG
    40921 TGAAGCCGAC GCCGAGAAAG TCGAAACGAT GTTCATCAAA GCCATTGAAC GTAACAGTCC
    40981 AATGGGTGGT TTCAAAACGG GTTGGCAGGG CTTCAACAAG ATGTTGGGGT CAGTTGGTGT
    41041 ATTGCGTCGT GGTACACTTG GTTTGATTGG CGCGATGCAG CACCGTAACA AATCCGGCGT
    41101 ACTGCTGAAA CTGTTCACGC ACTTAGCGCT CTATAACAAA CCGCACTTCT TCTTCCCGGA
    41161 GCGTGCTAAC AAAGCACTGC TTATGCATCT CTCGACAGAG AACGAAGTGG AAGAGAACAC
    41221 CCTGCAAATC TACAAGAACC TCAAGGAACA GGAAACCGGG CAATACGTCG ACCTCCAGAA
    41281 GATCGACCCT CGCGAAGCAT CTCGTTACGT TATCCGTGTC TTCAATGATG CAGGGTTCCA
    41341 CCTGATGATG CAGCGTGTTG ACGGTATGTC GTATAAGAAG CTGGCGCAGA TTATCGACCG
    41401 TCTTGAACGT GATGGTTACG AAATCATGGC GTGCTTCATC GACTACCTGA AAATGTTCTC
    41461 ATCCGAAGGT CTGGATAAGA ATGGTCCGAC AGGTGCGTGG ATTCAGGAAA TCTTCAACAA
    41521 GGTTCGTAAC ATCTTCTCCG TGAAGAAGAT TCTCGGTATG ACCGTTCACC AGCTGTCTTC
    41581 TGATGCGAAG GTGCGTGCAC GTGATGGTAA CGATGAAGAG TTCGTTGACC AAATGGCTGG
    41641 CATGAGCTAT TGGGATGGCT GTAAAGGTAT CGACCGTGAA ATCGACCTTG AGGTGATTAT
    41701 CGACATTGTG AAGGAACCGG GCTCGAAACA ATCATGGCAG GTATTCGCTC TGGGTAAAGA
    41761 CCGTCAGCCT GATAACGGAT CGACTCCGCC GAAAGACAAG CATTTCGTTA TGCCTTTCCA
    41821 GCGCATTGGT ATGTTGCCGG ATGATGTGAA TGGTCCTGCT GTTTATTGTC GTAAAGTTGG
    41881 CGGACAGCCG ATGAGCGAAG GCGGTAAAGG CCCATGGAAC AAATTCGATG AAGACGAGGT
    41941 ACCGAACGCC GGAGCATTAG TCGGCGACTT AGAACTCTAA GGAGCGCATG CATGTCTAAA
    42001 ACAATGAGCA GCATCGTCAA CAGCTACAAA GGTAACGTGT TGTACGAGCT GTTCGATAAA
    42061 GAACATTACA TAGCTGGAGA CCATTTACTC ATACGAAACG CGTCGTCGAA GTTAGTCATT
    42121 GATTCCGACC GTGTATTGTT GGTAGTCAAT ATCGTCGAAA CAGATGACGA ACTTGCTCTG
    42181 GCAAAAACAG GAACAACGGT AACAGTAGAC ATCCGCACGT ACACATGCTG GCGATTTGCT
    42241 AACGGTGTAT GGTCAAGCGC TCCGTTACTC ACCAATAATC CGTACGTTTG GGGTGGGTTG
    42301 GTTCAGTCTC CTATCACCAA CAAAACGTAC CGCGTGAACA ACGATATGAC CGTTACTCTC
    42361 GTTAGCAAGT TTTAAGGAGA CCCCATGGGT AAGTTGTTAT CTGAACTTAA TAACGGAATT
    42421 ACCAAAGGAC TGCTAGAGCA GCATTTTGAT TTCGCGAACT GGTCGGTGGG AAAACAACCC
    42481 ACCATCCTGC GGGTTCCGAA CGGTAAGGGT GGTACGGAAC TCAAAATCAA GGCGATATCC
    42541 ATTCATGCTG ACATGAGTAT CGTCAGCAAT GACACGGAAT TGCTTCAAGC CAAAACCATT
    42601 CGATTTAAGG ACGTGTTTGA TAAATGGAAG CGCGTCTCTA TTAAAAGCGG TAATCCACAT
    42661 GCGGTTCCGG CTGAGGAAGA TGCGTGGACG TACGACGCCG CATCCGACTC AGTAACATGT
    42721 ACGATTAACT CCGCCTCTAC CGTTGGATTT ATCAGCGACG GAACGTACGA CGACTTTACG
    42781 TTTGAACTAG AGCTGAACTC AGTCAATGGC GATGATGATT CCATGGGTAT CATTGTCGCT
    42841 TACGTTGAAG AAGGCTCCAT TTCCCACAGC CTCTTGTTGT ATCGCTCAGC CTCGACTGTG
    42901 GTACCTGTTA GCCAAAACCC TGCTTTTCCT TTCGGTCTAG CGTACGAAGG TCCGACAGCA
    42961 CAAAAGTACG TGGTGGGTGG TGTCGTTGGT AACCTCGTCT TCCCTAACGG TACCGCAATA
    43021 CCTGCTGCTG GTATCACGAC GAATGGTGGA ATGGGCGGCT GGAACATTCA CGGTCCGGTT
    43081 AAAATAAAAG TCGTGCGTAA GGCTACTTCC CTGACGTGTT ATACCACGAA CAAAGGCAGT
    43141 GACGTTTACG ACCCAGCGAA CAGCTTTACC GTAGACCTCA CGGAGGATGC GCGATTAGCA
    43201 CGTTTCACCA AACCATGCGC TATTGGTTAT ATGGCGTACA GTCAGCCTTC CACGACCTAT
    43261 CGCGCTATTC AACAGCCCGG ATTAGGTCTT CCTATCTACG ATTCTCGAGA TGGGTCAGTA
    43321 TGGCAGTATG TTAACGGCGC GTGGTCGAAG TCTCCTAGTC TTGTTGATTT GGGCTTACTC
    43381 TACCCGGGAC AGATGGTTCG TTCAGAGATT ACGAGCAAAC TCTTCTACGT CAATGAAGAC
    43441 TTGTCGTTAT CCGTGATTGG AGATTTCGCC TGATGAAAAC CTTTAAAGAG ATTGAAGCGT
    43501 GGCGTAATGG CCAGATGATG GACGTGCTGT TTGACCGTGG TAATTGGGGT GTGGGGCATC
    43561 ACATCACGCC ACAGCCGGTT ACAGTGAACG GGGTTACTGA TTTTAAGCTG GTGTCTCAGC
    43621 CGGGGTTGGT GAACGTTTCT GTTGTTAACG ATGATGCGTC TTTGGCAGAA GCGAAAGCAA
    43681 CGAGTTTCAA AACCATTTTC GATACCTGGA AGCGCATAGC GTTAATTGGT AACAACCCTT
    43741 CTATGCCTCC GTATCAGGAT ACCCAGGTCG GTGCGAACCA GGGGTCAATG ATTGATGAGT
    43801 TGACCTCGTG GCAATATGAC GCGGCGAACG ACCGGGCTAT CAGCACGATT AACTCAACCA
    43861 CCGTTGTTGG GTTCATTAGT CCGGGTAAAT ACGATAACTA CACGTTTGAG GTGGAACTAT
    43921 CGTCGTCGAG TGGTGATGAT GACGGTATAG GCTTATGTGT CGGTTACAAG GAAATCAACG
    43981 GAAAGGCTTA TGCATTAATG CTTTTCCGTG CCGGGGGGTC TAATGCTATT CCGGAAGGTA
    44041 GTTATCAAGT AGGTCCTGTT AAACCACTGA CGCTTATCTA CCAGGCGAAG ATTGGTCCGT
    44101 TATACCCTCA GCCTGGTCCG TATGTCAACG ACCCTGAGAG TTATAGTGTT GCTGGTGTTA
    44161 CCGGCAAGCT TGTCTTCCCT GATGGTACCC CTATCCCAGC AGCAGGTATT ACCACTAACG
    44221 GCCTTAACGG TGGTTGGGAT TTGTTAGGTC CTATCCGTTT AAAGGTTGTC AGAACGCCAA
    44281 CGAGCATCAC CTGCTACTCC GCCAACAAGG GCAGTACCAC TTACGATGCC GTTAATTCCT
    44341 TTACGGTTAA CCTGAACTCA GATCCACGGT TGGCTAAGTT CATGGAACCG TGCTCTATTG
    44401 GCTATATTGC GTATAGTCAA CCAGAAGCCA CGTTTAAGGC TATCCAGCAA CCCGGCCTTA
    44461 AATTACCTAT CATCGACCAA CGTGATAACT CACTTTGGTT ATGGAGCGGT ACGGCGTGGG
    44521 TTAAGAATAC GATGACTGCT GCAAACCGTC CTTATAAACC GGGTCAGATT GTCCGTAGCG
    44581 CTGTTAATGG GAAAAGCTTC GTTGCGAATA ATGGAAATGC GTTAATTCAA ATGGGTAAGT
    44641 TTACCCCCGA GTAACCAAAA AGAAAAGAAG TGGCATAAGC CTCCTCCAAC CCGCAAGGGA
    44701 AGGAGGAGGA CTTTATGCTG TTAATAGCGA GTGAAGAATT CTTCTACGCG GAACTTGAAT
    44761 CCAGCTTTAA CGTAGAGCGT GTTGATTTTA GCCGCAACGA TTGTCCATGA GTTAGCCACC
    44821 ATTTGGTCAA TCATTGGATT TTGTAAGCGC GCGTTCTCCA GACGATGGCC TTCGCCTTCG
    44881 GTAAGGGGAT TGTACATCAT CGCAGCATTA GGTAGACCCA ATACCGCTTT GGTGTTCTCT
    44941 TCCACTTCCT GAATAACGTC AGCCAATGTT CGGTTGTCCA CCATCCCACG AAGTAGACGC
    45001 GCACGGCAGT CGGTGATGTT CGCATAAAGC GCATCACGTT CAATATTGTT AGCTGTGTTC
    45061 ATCCTAGCTC CAGAACGCAT CACGGGCCGA TTCTTTAGCA CGTTCGCGCA TTGCTTGAAC
    45121 CTTCTCGAAG CAGCCCGAGG TATGCAAGGC TTCTTCATGA AGTTTCTTAG GGATAGCGAC
    45181 TTCCGCACGC CAGATGAGAC CTTTCGAGTC AAGCACTTCA AGCAGTTCGT TATCGCGCAC
    45241 GACAACCGTA ACACGGTATG TTTCTGCTTC GGTTAAATCG CGAGCCACGA GCTGCCAGAC
    45301 GCCGGTTAAC GGAATATCCA ATTTACCAGA TAGCGGAATC AGCTTGTTGG TGTTCTCTTG
    45361 GAAGCCCATC GTGATGTCGT GCTTCTTGTT GCTGACGGTA TGGTATTCAA TGGCATGGGT
    45421 CTTCTGGGTC GGAATACCGA GGTAAGAAGA ATTAGAAGCG CGTGGTACTG ATAATACATC
    45481 GAACATGGTT TTATCCTTAA ACAAGTTCCC AACGAACTAA CACGCCAGCA GTGAATTCGA
    45541 GATTCAGCTT GGCCCCAACC AGCTCGCTTT TCAGATCGTT TTCAACGTTC AGGCGAAGTT
    45601 CGTTTACGCG GCGAAGAGCG TCATCGCGTT CTTCTGCTTC CGCCATCGCG ATGGCTTCAT
    45661 CGCCTTCATC GAAGTCTGAT TCGTACCCTT CATCGTTTTC CATGAAGTGA GCTTGCGAGC
    45721 GGGTATCGCT ATCGTCATCT TCGTAGTCTT CACCCATATG CAGGGTGTCG TCTTCCGGCT
    45781 CTTCGATTTC AATGTCGTTG TCTTCTTCAA CAACCACGTC AGTGATTTCG ATTGTGATGA
    45841 TGCCGTCGAT ATCCGCCTGC TCATCTGTTT CGCGGTTGGA CCAGATGATA TTGGTTTCGT
    45901 CAACCACCGG CGTCAGGCCG AGGATGTCCA CTGGGTTTGA GTCATCATGC CCAAGGCCAT
    45961 TTACCGTTTC GCTGATGACG TTGGCGATGA CCGTGTAGTC AAAGTACTCC AACCCGTGTG
    46021 GGAAATTGAA GATGTTGTTG TTGGAGAGGT GCCCAGGGTT TTGTAAAGAA AGCTGTACGT
    46081 TCATTGTGTT TCTACCTTTT AAGTTTATTA AGGTTCGGTT AGTTAAGTTG CAGCGGTTGT
    46141 GCTGCTTCAG TTGCGACATC ATCGTTAAGA TAGACGTCAG GACAATCACC ACGACCAGCA
    46201 ACGCAGGTAG GAACATCTCG TAACTGGGCT GTCACCGTAT AACGATAACC CAGAGAGCGT
    46261 CCATTACTTA ACCAGCATTC GGCACCGTAG CAGATAAGCG TCTCATCGCC ATCAGTCATG
    46321 TACACGGTTG CATTGACGGA AAGAGAACGT TCTTCTGTTT GTTCGAACAG GTTATCAGCA
    46381 TAAGCGGTTG ATGAGAGTAA CGCTGCAAGA ATAAAAGCTA CGGCACGCAT GACAGGTTTC
    46441 CTTGTATTTA TAGTCAGGTG AGGGAGGGTT GTTTTAACCC TCCTATAATG GTTTAAATTT
    46501 GTTACGGATT ACAGTGGGAG GATACCAACT AAGACGACAC TAATATCACC ATTCATTTGT
    46561 TTGGCTAATT GTTCTTTAGC TTCAGCGGTA CCGGTGATGA CACATCCGCT CACAACCACG
    46621 TCGAAGTTTC CGCGAACCTC TTCTACTTCT TCCCATTTTA AGCCGGGAAT ATATTGTTCT
    46681 ATCATCGACA TGTGGTTACG GACGCTGTCT TCCAGTCGAA CCCTGCGGTG GTCTGCTTGC
    46741 ATATGCGTTG GAATCACTAA CGCTGTCACG TATACGCCGG TCCGCCCTGC TTTAGTCGGT
    46801 TTCCCAGCAG ACCAGATTAC CGTTTCTGAT GCGTCTTTAA CTTTCTCCGA CTCAGGCTTT
    46861 TTAGCAGGTT CGATTTTGTA CAGAACTTCG AAGTCCGTCC AACTACGGGT ATGTCGCAAT
    46921 AAGTCACTCC GTAGGTTCCA ACCACCACCG GTAGTATCAG CCCTCAGTGT GATGTGGTCA
    46981 ATCTCATGAC TGATAGCGTC TTCTAACGTT AACCACATGG TGCCTTCACG GTCCTCGGCC
    47041 AATATCGCTG ATTTGATTTT ACCCAAGCGA CTGCCTTCAC CACCCTCGCC TTTAATCCTG
    47101 TTGCGCATTG AAGCATCTGC GCCATCCAAG ATATAAACGA CGGGATCATA AACCGGTTTG
    47161 GACTTGTTAA TGGTCTCCGC GTCTTCTGGA GTGGGGATAC CATCGTCATG TAAAATAACT
    47221 ACCGGCATGA TTGGGCGTGT AGTACCAACT TCCACGACCA GTGAAGCACG CTTGCGTTGG
    47281 GCGTATTCGA TGTCGGAAAG GATTTTATTC TCCCAACTAC GATCGGCGTT AATGATGTAC
    47341 CATTTGCCAT CGCCTTTGAA TTTCACTACC GGCAGGTTCA CCAGACCTTC ACTTAGCAGA
    47401 CTGATGTCTT CGACAACCCG CACGTCGAGA CATGTGGTCC GTCCGCTACT GGCAATAACT
    47461 TCACCCGAAG CGAGCAACAG GGAATAACCA GCGATTTCCA CAATCCCGCC CATGTCTTTA
    47521 TCTTCAGGCC AATACTTAGC CAACCCTTTA GTGGGTACGC CTGTCTCAGG AATTGCGTAG
    47581 TCAATAGCCT TTAAGCGCGC ATAGACGTTG TCGTCATCGT TGAAGATAAT ATCGTTACAG
    47641 CCTTTCGCTT TACGGAAGTA ACTGTTCTGT ATGCCCTGAA CCCGGTAGTG TGTGGTAGAC
    47701 CCGTCTTTAC TGGTGTAGAT CGACAAGACT TTACCCCAGT CATGTTCTTC GAAGGTTTCG
    47761 TTCTTACGAA CTTTCTTCAG CTCTACGGCT TCATAGTCGG CGTTAATTTT ATCTTCAGCA
    47821 AGATTACGAA CTAAGATGTT GATACCCATG GTACAATTTC CTTTTAAGTT TTTTAAGGAG
    47881 AGATATTAGT TTATAGCGAT GATGCCAACC CAGATAGCGC AGTCAATCGA ATCGTCTCGT
    47941 TCAACTAATC GAATTAACTC TTTACCAGAA ATGATGCTGC CGCTCGCCGA TCTTCCATCA
    48001 GCAAGCAACA CGCTCCCATC CACGTATACC TTCAGAACGC GATGCCATTC CATACCAGGA
    48061 ATACAATCAG AAACGCTGTC CATGCTGTTA CGTAAAACGC CGCGCTCGCT GTCGGTGGAA
    48121 AACGTAACAT ACATAAGACG ACCACCGATG TCCTTAGACA TCTTATCCAC CCAAAGCGGA
    48181 TAACCTTCAT CTTCGGAGCG TTCTTGACGT GCTGTTTCAG CAACTACTGA AGCGGTATCA
    48241 CGCTCAGCAG CAATCTGCGC TTGCTGCTCA TCCGAACGCC AAGTGACAAA GAACAGCGAC
    48301 TCTCCGGCGT CATTACTAAT GCGTGAAAAC AAACTGAGGT GGTTAGTAAT TTCCCGGGTT
    48361 GAGAGCTGAA GATAGGTTGG CCCTGTTTGC TTGCAGTCTA CTTCAATGAG AACGTCTGGT
    48421 CGACCTTGAA CGCCGCGCTC TGAGCTATGG TAAACATTAA TCAAACGTCC AATATAAGCC
    48481 AGTTGGTCTT TGTCGATTTT ATCCATCTGT TGCTGCATTG TGAACGCACG GTCTTTAGCC
    48541 ACCTGAACAA CATTTACGCT TCTAACTTTA GTGGCTTTGT TCCAGCCCTG AAGAACCGAT
    48601 TTAGGTAATA TAGCCCCATC GCTATAAAGA ACCGCTCTGG GAATAGCTTG TATGTTATCG
    48661 AATCTAACCA CGAGTGAATT CCTATAAAGT TGGGTGCCCC TAATGGCCGC GAGAATGCTT
    48721 ACATCCGGAT TAGACACACA GTAGACGGAT GTATCGCCTA GGATTTTGAA GTACAACGTA
    48781 ATGCAGCCCA ATGTGTCACG AATCCTAACC GACTCGATTG GATAATAGTC TCCACCTTCA
    48841 GAGAACCGTT TTTCCTGCAC TACGTTGTCA GCCCCCAACT GCTTCCATGC GGTCATGGTG
    48901 GCAATATGGG TGACAGGTGG AAGCGAATTC GTCACGGAGG GTAATCCGTA TTTCGGTGTG
    48961 GGGTACTTGA TCTCTTCCAC CGCTGCTATG AGGAAACCTT CGCCGTGATT ATCAAGCAAT
    49021 TCTTTCCACG CTTCAGACCC ACCACGAATG TTAAGGTATC TGCTGTGACC CTGCAATCTG
    49081 AGATAAATGC GATTGTCCTT ATTAAAAGGA CTTTCGTTGA TATAGATAGA CTTAACTACC
    49141 CGATGGCTAG TCGTGTCGGT ATCTTTCTCC GCTTTTGAAG GTCTGGTAAC CGTGTACAGC
    49201 CGGGTAACTT CATAATCGAA ATTATGTTCT CTTTCGGTTA TAAAACGTGT GGTTCGTGTG
    49261 ACGTGTCCTG GAGCTTTAGC TTGTCTGGCC ATAATACGTT TCCTTTATTT TTAGGAATAG
    49321 AGTTAAAAAG ACTACATCTG TTATCACCTA GGTAATGTAG TCGTGAAATA AACTGCATTG
    49381 AAGGAACGGC ATAAGCCACC CCGAAGGGTG GCAGTTTATG ATAACGGTCG GATAACGTCT
    49441 TTCTCTTTCG GACCCAGCCA AAGCGTAACG GAACCGTGAC AGTTCCATTG AGGTTCCTTA
    49501 AACGAAGAGC CCGCCATCGT AATGGTCGCC TCTGCTTGCA GTACCCCACC TTTCGCTTCA
    49561 CGCAACTGAC TTTGCTCAAT CCACAACACC TTGGAAGGAA TGTTCGGATA AAGCAGATCG
    49621 ATGTTTGCGT GCTCCCACGC CATGACCAAC GTCCGCCCAC GGCGCGCAGC GGTCTTACTC
    49681 AGTTCACGAT AACGGTTATC TGTTACCGTC CCTGCGCCCT TCGCCAACTT CACGCCATCA
    49741 GAACGTTCAT TCGTCACGTA CTCGCTGTTG TTCATCGTAC GACTAATGAG CGTCTCACCA
    49801 TCCTTCGTAT CAGTCATCCC CTTGCTCAGA TTGCTGGCTG ACGTAAAACG TCCTCCGGTG
    49861 CCTCCTAAGA GCTGCTGTGT GTTAGAGGTA TCAACGGCCA CCGATGAACG CGTGCACGCT
    49921 ATCTCGACGA AATTAGGCCG CTTAATCCAC GTCTTCTCAA TACCTGGAAA CTTATCGGTA
    49981 GGATAGTTGT AGAAAACAGC GACTTTCTGG GCGTTTTCGT ACCGCTCTTC ATCGTAAAGT
    50041 GGATAGATGT ACATAAACGG CGATTGGTAA TAACACCCAA CATCCGTCGT GTAAATCCCA
    50101 ACCTGATTCT GAACGGTGTC GACGAGGTCA ATTGCACTCT GACCATGGGG AATCATCAAC
    50161 AGCTTAACCG GGTCTTGGTT CTGAGGTTTG GCGATGTCCA CCCCACGCAT CTTGAAGCCG
    50221 GTATCCGATT CCACCCCTTG CAGGATTTTA CCGAACTCGA TACCCAAAAT GTTGTCAACC
    50281 GTAGACCCGT AGTAGTTATC ACCGGTTTCG GATTGCATGA AGCTTTCCAA AACGGGGTCA
    50341 AACAACTGGA ACTGAATATC ACGCGTCTTC TCTAAGTCGA TGCGTTTCCC TTCCACCGCA
    50401 CTGAGTTCAT TACTGTTGCC CAGGTTGGTG TCGAAGGTAC TCAAGCACAC CGCACGATAA
    50461 ACATACGCGC GAGGCGTCTC ATCGACCTGA TCGGCTTTAC TACGCAAGGT AGCGTACGCC
    50521 GTGACAATCA GACGCAACTT CAGTTGCTGT TGGTACGGGA GGATGTCGTT CTGGTATTGA
    50581 AAGGGCGGGA ACTTGACATC GATGTAGACC TCATCACCCA CTGCTTTCTC GAAGTTCCGG
    50641 ATGGTGTGCA GCTGCGTAAC CATCATAACC GGATACGTGG CAACAGGGGT AATGAGTTCA
    50701 GCGGTGAGGC GATAGCTCAC CCCAACCGCT TCACGAGCAA AGACGCCAAT CTGCCGACCC
    50761 AGTGGTGTCA GCTGATAATC CATCAAGGTC TCCGGGATTG ATTACGACGC ACGATGAGAC
    50821 GTTCCATCTC CGTACCTTCG AAGTCACTAC GACGAATAGC GCGCAGCTGT TCTTGACGTT
    50881 GCGCTTCTGC TTCTTTCTCT TCACCGCGAC GACGACCCAG ACCCAGACGA CGACGCGTCA
    50941 TCAATTCAGC CATGCGGTGG TTAAATTGAC TGAACTCTTT CGGGTCTTTA ATACGACGAC
    51001 GAGCAACTTC CCAGATCATG CGGGTGAACT GCTCCAGCTT CTGGGTGGCT TCAAGGTCAG
    51061 GCGCACGAAC GTTGACGTCT TGCAGGTTCT CTTTGACGTA CTCGGCATGT TCGAGCAACA
    51121 TCTTGAAGAT AACCATCGCA TTAACATCAG GATTGCCTAC ACGCATCTTT GCACCACGGG
    51181 CAGCTAGTTC AGCGGCTGAC GGGATGTTCA TGCGTGCAGG CACCTCTTCG TTCATCTGCA
    51241 TTGCGTCGAT CTCAGGTACC CCTGATGCGT ACACGCCAGC AACCTGATCT TCATAGTCGG
    51301 TAACCATGTA CTTACGGGGA ATCCAGAATT CAAACTTGCG TTCGAAGAGG CGTTTGGTTG
    51361 GTGTATCTTT AACGTGGGCT AAACTCATGG TTCTATGGCT CCTGCACGTA ACAGCATGAG
    51421 GATGAATGGC GTGAAGTAGT AACGCTCCAA CGGAGGCATG TACGGAATAG CGTTAACTAA
    51481 TCGCACAAGT TCAGGATGGT TAACCAGTTT ATCTTCGATG AGATTCCTGA CCATCCCCTC
    51541 CAGCACCGTC ATGTTGTCTG ACTTTCTGTA GAAGGCTTCG GTGAAGACGT AATACTTATC
    51601 TTCGGTGACG AGAGGATACA GTCGCTGTTG CCCTACCACA TCGACCGGCG TTTCCGTCAT
    51661 GAACGGGTTC TTCGGTTCGT CAGCAGGAGT TGGCTTCAGG TCGTAATAAG ACTGGAAACC
    51721 ATGAACAGGC CACATCACCC CACGCACACC GGAGAAACGA ACGCCACCGG TTTGGGGATA
    51781 CGGGAAGAAC TCTTTGTAGT GAACGAGCGC GAACTCAACG GTCAGCTGAG ATTCCATCAT
    51841 TTCGTTCTTG TCTAACACGA GTTCAAAGAC GCTCTTCGCA TCCGCATGCG GACCATCATC
    51901 GCAGTTGAGC ATCTGGAAGC GACGGGTTGT CTTTCCTTCC AGAGCACCCC AGAGACGGTT
    51961 GAACGCCCGC ACGCACCAGG GATCATACAT CGCAACGACC TGACCGGGAA TCAGCAAGGT
    52021 GTTAATGTCG CGATTGTAGA ACTCCTGATA ATAAATCTGC GTGACTTCCC AAGCCATGCG
    52081 CAGATAGTCG TATTTACGGT TGTACGCGAC CGTGGCTAAA ACAGGATGCT TACCATGCTT
    52141 TAACTGGTCT GCGTCATAAA CAGCTTCGCT TATGGTTTTT AACTTCAGGT TTGCCAAACG
    52201 TTCTTCATTG AGCAGACCTT GGAAAGACAC TTCACATTCG TACGCTGGAG CCAGACTGAT
    52261 GTTCTTCGGG ATGAACTGGG TGACGGAATA CACCGCCACG CGATGGTCTA GCCCAGACAA
    52321 CAGAATCATG TCGCCGATTT TAGGCATCAC TAACGCAGGC ATGACAAAAC TACCCTGTGC
    52381 TGAGAAGCGG CGAGTCTGAC TGTCGTACAT CGGCTGCATC CCGCCTTGCA GTTTAATCGG
    52441 GAAACGTTCG ATATGCCGAT ACTGTTGACC TGCTTCATCA CGAGTGAGTT GGAGAGAAGC
    52501 CTGCTCATCA TGTTCGTCGA GAATCTGTTC GTAGTACTCG ACCTCCACGC TAAAGCCAGC
    52561 AGCGTAGTTC TCCAACCCAA TCTGGCTGTT GTACTGCTCA TCAACCACCG CACTGCGCAT
    52621 CAGGTCATCT CGAGCCTTCG GCGGTGTCTG GGGGTTAATC GGTTCCTGTT GAGGGATTTT
    52681 ACTTAACGCC ATTGCGGTTA ACTCCTATAA TCGTCCCAAT CATTACCTGT GGGATGACGA
    52741 TGTCTTTCTT ACGACGGAAC CATTCCGCTG TCTTCGGCAG TTTGCGAATT GCTTCAACCA
    52801 GTGGCGCGTA ACCGAGAACC CCTAAACCGT TTGGCGTCGG GATATCTTCC TTCCGTGAGC
    52861 CAAGAGCCAG AAGAATCTCG GTGGTTAGCG CCGGGTAGTC GCACAACGCC CGCAGACTCT
    52921 CTGGTTGCAG ATGGCTCAGG TCGTTCAGCA ACGCTAGACG AACGCGATAG GTTGCACGTA
    52981 AATCTAACTC AGCATCGGCT ACGACATCCC CATGACTGTC GATATGCCAA CTCTCCCGAT
    53041 TGTAGGTAAC GTCGTTCTTC CAGACCTCCA GATACAACGG AGATTTGTAG TACGTGCTCA
    53101 TCCAATCAGG ATGGTCTTTA AACCAACGTT GAAGTTCGGG ATGGAATTCA CCTACTTCCG
    53161 CTAAGTCTTC GAAAGCCACC AAAGACTTAG GTGCGTCGGT AGAAACCGCC AACAACGCCG
    53221 TAAACAATGT CGTGGCTGGC AAAGCTGAGT CCGCTGCGAT GGATGGCGTC CATTCGTCAA
    53281 GATCTGGATA CTTGAAGACG GTTTCGTAAC GATTCATCCG AGGGATGAAC TGGGAACGCA
    53341 TCCTGTCTTG GTACATAACC GCCATTCCGC CACGACGAAC CTGCCGAGCA TCCCGTGCAC
    53401 TGATATCAGG TTTATTGAGC AGGTTCTCCG GCATGGTCTG CTGATGCACC TGAACAGGAT
    53461 AGCGCGCAAC CAGATGTGTG GGGACTTCGT AGGTATAGCG ATAGCTGAAG TTTACGTCAA
    53521 ACGTCCCAGC GTTATCAACC TTCTCCGGTT TGGGAACATC ACCAAAATCA AAGAATCCGC
    53581 TGATTTCCGT CTGCTTCTCA CGGATAACTA GTCGCACGGA TTTGTTATCC CCTTTTCGGG
    53641 TTGTGTCGGT AGAAGCACGC TCATCGAAAC CGTTACGCAG GTACTCGGAG AACGTCTCGC
    53701 CATATCCCGC TATCTTTTCA CGACGTTCGT GGGCTTCCCG AAGCACATAC AGCATCTTGA
    53761 CGGGGACGAT GTAACTGTAG TCAGCATCAA TGAACGCCGC ACCATGCTCC TGCGTAATCA
    53821 GTCGCTTCAT ATCGTACCAC CACCGCTCTG CGCTTGGCTG ATCGGCAAAA CGTCGAGTGA
    53881 TGGTTAACGT AGCCGTCATG GTCGCATAAC TGGGTACCAA CGAGATACCC AGCTTTTTGT
    53941 CCAAGAACAC AGGCAATGCG TTTCGCTTGA AGACCGTGTC GTAAACCGAT GACTGATCTT
    54001 CCGGCTGCTC CTGCAACTCA ATACTCAGGA ACCCGTCACC CGGACCCTTA ACGTCGTTGT
    54061 TGACCGTGTT GGGTAGATAT TCCAAATCAG CCAGTGGTTG GGGTTGAACT GCTTTACCAC
    54121 GAAAGATGAG CTCTTCTTTG CTGAAGTCCC ATCCACAAAT TGCGGCTATC TTGCGAATCG
    54181 CTGCAAACGC GATGGGTCGC GTAGCGGTCG CATAGACATC GTTAATTGCC TGAGAAACCT
    54241 TAGGCATTGA CCTCTCCTAC TTGTTCTGGC ACGGCGTTGA CGCCGAGCAG GATATCCAGA
    54301 CTGGCGTTTA AAAGCCCCAG AGCCGACGTC AGCGCCTCTT TCTTGGCTTC ACCAACCGTT
    54361 CCTATTTCAA TCTCTAACTG GTCTTTCAGG ATAGCGTAGA GCGCTTCCAG AGGCAGTCCT
    54421 TGTGCAGAAC CTTCTAAAGC ATAAGGAGCA TTCTGAACAG GAACCGAAAG TAAACGGCTA
    54481 AGCGCGCCTT GTGGGTTCAG GGTACAGCTA TAAACTGTGT GCCCGGTGTT TGAGTAATCC
    54541 ACCGCAGTAA GAACGGTGTT GTTAGGACGA CCTTCGGCTA CCGGAACAGT GATTGCTTTT
    54601 ACAGTTGTAG TCATGTGAAT TACCCTTTAG AAGTATGAAT CGAGTCACAA GATTCGCGTT
    54661 AGACGGTAAA ATAAAACCCT CCCCCGATCC CGAAGGATTG GAGGAGGGCC AATATGCCAC
    54721 GTGTACGGTG GTTTATTTTG TCTGCGTTAC CAGACGGTTA CTTATAAACA GCGCAGTTGA
    54781 TGTTAATCAG ACGCAGAACT GCCTGCATCG GGTAGGCCAA ATCAAAGCGC AGGTCCAGCA
    54841 CTGGGTGGTA TGCCCACTGG TCAGCTGCAA TGATAACGCC GTACGCGCTC AGGAAGTCAC
    54901 GGTCATACTG CTTGAGGCTC CACAGACTGC GATAGAAGGC ATCCATTTTC TTGCCGGTAG
    54961 CGACAATAGT AGAATACATG TCCCACGCTT CAGACGCTTT ACGCAGCGAA TTCAGCAGGG
    55021 CTTCCATATC TTGCGGAGAC AAGACTGACA TCTCAGCACT GGTCAGGTCG CGGTCGAGCT
    55081 CCCAATCAGT ACGATAGCCG ACGTAGGTCT TCTCAAGCAT TGCGCGAAGA GCTTTGTCTG
    55141 GGTTAGCGTA GGTCAGGTCA TTGAGAGACT GACGTTCTGC TACCACGACG TCGCCGAGGA
    55201 ACGGTGCAGA CGTAGGAACA CGTTCAACGC TCTTCTCGGA AACTTGACGT TCACCCTTCA
    55261 CCAGTGATGC CCACGGACGA AGATTAACTT TCTTAACCAG CGCCGGGATT TCTTTCAGGA
    55321 TAGCTGCGCC GTCCGGGTTC ACGTTGTCGT GTTTAGCAAT CAGTCTGCGA ACGTCTTCGT
    55381 AGAGATTACC CACAGCGACC ATGTGCGCCT TAGCGTCGTT ACCCAGTTTA GCGATTTCAG
    55441 CCAGCTGACG TTGCAGTTCA CGGAAGTCAG TTACCGGAGC ACCATTGATG GTCAGGTTAC
    55501 GGACAACACG GTTGAGCTTA ACAACATCGG CTTTCGCTGT ACCGTTACGA GCATTGCGGA
    55561 TTTGTTTCTG CACTCCGGCT AATGCCTGGT TCCAGTTGAT GTCCCAAACT TTCTGGTACT
    55621 TCATGGATTT GTCCAGCCAG TTGCCCAGAC GCGTCATCGC ACCTTTGATG GAATCAAGCA
    55681 TGCCTTCCAT CACCAGCTCG GCGGCTTGCA CATCACCTTC GAACTGAATG CTGTTCGCCA
    55741 TGTCGACCAT GTAGGCCATG GAGCTCAGAC CTTTGATGCA GTTCTCATGC GCTTCAAGTG
    55801 CGATAGCACC TTCAGCACGG AGTTCTACCA GCTCTTCCGG AATAGCTTCT TCCGTATCGC
    55861 CGTCAACCAT CTGCGCTACA CGGATTTCCA CGCCGTCACG GTCGTCGGTG ATAACATCCA
    55921 GCGTAACCAC CGGATCTTCA TCGCTTTCCA TGGCAGGCAG TTCACCCGAC ACAACAGCTT
    55981 CGTAGTTGGC TTGAATCTGG CCTTGCAGCG CAGGGTCAAC CACAACGATA GCTTCACCCA
    56041 GACCAGCTTC GTTAGTACGC ACGCGCACTT TGTCTTCACG CAGGATAACC AGCTGGTCTT
    56101 CGTTGGTAAC ACGAGTAACA ACCAGTGACT CTGGCAGGAA CGGCTTATCA GCAGGAATGA
    56161 CGATTGGAGC AACATCGCTC GGAGCCGACA TGATTTCAAC AGGTTGGCTA AAGCCCTCTG
    56221 TTTTCAAATC ATCGCCGTTG CGCATAATCG CATCCAATGC GGCCATCACG AAGTTCTTCA
    56281 TCGCTGTTTC AATAATCTGC GCAGCAGTCA ACGCACCAAT GATGTACGCC AGAGAACCAC
    56341 TGATGTTCTT CAGCAACAGG CGAGCATGCT CAGATGTGAC ACCACTGTTC ATGGCTGAAG
    56401 ATACAGCTAG CGTGGATTTC AGCGAAGTGG TAGACCCTAC CTGAGAATGG TTGAGTTTCT
    56461 CGGTGTATGG GAGCAGCACA GACTGAATTT CAGCCGCAGC CGCTTTCAGT TTAGTCATAT
    56521 CCAGGCTACC ACCGGATTCA CTTTGGAACG TAGCGCGCAG TTCTTTATTA AGGGCTGCAC
    56581 ACTTCGCCTC AGCGGAATCA CCATCACCGA AAACAGCGGA GATATTGTAC TTCTTCTCCC
    56641 ATGCGGCGAA CTTAACATTA ACCGCATCCA CTTTCTCAAC CGAACCAGAG TTCCCATTCA
    56701 ACGCCATGAA CCCTTCTTTG GCCAAGTTGT CAGCTTCAGG TAGAGCTTCT GTCGCTAACG
    56761 TACTGAGCTG GGTCATCAAG ACACTGTATT TCTTCAGGTC ACGGATACCG GCGGTGTAAC
    56821 GCTTAGTCAG ATTATCCAGG CTTTCTTTCC GCAGATCCCG AGCAGCTTTC ATAGCCGCCG
    56881 CCAGTTTCTT CGCCTGTTCC AACTCGGCTT CACGCTTCTT CTTCCCAAAC TTCGAGAAGA
    56941 CCTTGTCATT CAACCAAGTT TTCACCTTAT TGATGAACTT AACCAAGTTT TCCCATGCAC
    57001 GTGCGAAGAA GCCTTTCTTA TCAGCGTCTT CTGCAACGTA GCCGGTAGAA TCGACGTTCA
    57061 GATCCGCTTC AATCTGGAAG GACAGCTGAG TCAGCTCTTC TTCCTGCTCT TGGTTCTCAT
    57121 CGAGAATAGG AGCTTTACCT TCAGAACGCA GCTTACGGCC TACGTCATCG GATTTCCCGA
    57181 TCTCACGCGC CAGAGTGTTC TTCGCCGCCA TCACGAAGTT CTTCATCGCA TCTTCCATGA
    57241 TCTGCGCGAT TTTGATACCC GCAGAAACAT AGTTGTACGC AATGGTCAGG TAACGGGCGA
    57301 CCTTACGCAC TTCAGCCGTA TCCGCATTGT CGGCAATTAC GGAAGCACGT GCTTGTTGCG
    57361 TAATGCTGGA GACGCCGTTG AACTGATTGA GTTTGGCGGT ATACGGCTTC AGAACATCAC
    57421 GAATCTCTTT CGCCGCCTTA TCCAGTTTGG TACGATCCAA ACCGCTGGCT TGGTCGCCTT
    57481 TAAAGGCTTT GCGAATCTCT TCTTCCAGTT TCTCCGAGTC GGTAACCATA CCGCTAGAGA
    57541 ACTCAGGTCC AAAGAGATCT TTGGTGTGAT ACTTCTTACC CCATGCTTCG AGTTGTTTGA
    57601 GGTAAGTATC CACACCACCC TTCGTGCCCT GCATGAACAC GTCAGTACTG ATTTTTTCCA
    57661 GCTCTTTCTG ACCGTCGGTG GCTAACTCTG CCAGCATGGT CATCACTTTA CTGTACTCAC
    57721 TCAGCTTAGC AATACCCACG GTGTAAGTAC GCTCCACTTC AGCAATGGCT TCTTTACGAA
    57781 GTTCTTTCGC CTTCGCAAGA GACTGAACGA GACGTTCGGC GGCCTCAGCT GCGGATTTAC
    57841 GACGTTTCTT GCGAGCACCA CCCAGTACGG TGTTCTTAAA CCAAAGAATG ATACGGTTAA
    57901 TGAATTTCTT CAGTCCTTCG AAGACACGGG TGACAATGCC GGTTTTAGCT TCAGCATCTT
    57961 CCATCACCAG CGGAGAGGCA GCTTCATCGA TGAGAACGGT GAGGTCGTAG CCTTCTTGCT
    58021 TCAGCTCTTC CTCTTCCTCT TCCTCAGCTT CAGCCGCGTC GGTGTTCTCT TCAGAACCTT
    58081 CGTCGTTGCC GTTTTCGGTG GAAGCCGCAG CGTCGTCGTT CTTCTGCTCT TGTTCAACAG
    58141 CGGCAGAAGC CTTAGCCGGA TCTTCGCCAT TGGTGTTGAC TGCGTTGTCT TCAGTCTCTT
    58201 CCTCTTCCTT CGGACCTTTC AGCTCGGTTT CCTTCGCCAC TTCTTCAGCT TTACGTTCAC
    58261 CGGTGTTGCC GTCGTTTGCG TCAACAACTT TATTGTTGTC TTGTTGACGG GTTTCAGCAC
    58321 CCTTCTCAAC CACGGTTACG TTAACCTTAG GAGCAACAGA CTGGTCGACT GCGTTTTCAG
    58381 CAATCTTCGC TTTGTCTTCC ATTTCACCAC GGTCACGTTC AATGGTTGGT TGGTTGGTTA
    58441 CTTGAGGCGC CGCCTCTTCG GTTGGGGCGT TTGCCGGGTA CGGGTTCTTG TTTTCAGAAC
    58501 CAGGCTCAAC AACGGTACCC AGCTGGACAA ACGGTTTATC ACCGTCTTCC ATCGCAACGT
    58561 TCACCGGAGC GTAACGAATA CGCAGTTCAC CTGCCAGTTT GCGGTCGCGA ACAACGATAG
    58621 CAGACGCGGT AGTCGCATCA CCATCAACAG TACTCACGCC AATCTGCTCT TCGGTCAGGG
    58681 GTTCGAAAGC ATCGCCTTCA CCAAGCCCAA CCTGAACGGA TGAAGCAACG CCCGGAGAAG
    58741 GCAGAAGGAT GAGATGGTCA CGTGAACGTT CTTCGACGCC GTCCGGAATT GTTACAGGAG
    58801 CAACGATTTC CGTTACAGGG GCAAGTTCAG CGCTTTCCAT TTTCAGCGCA TTGTTGCGCA
    58861 TGTAATCAGC AAGCGTAGGT CTCATGGGTG TTTCCTCATT TAAGCATATT GACGCATCGA
    58921 CAGACGACAA ATCTGAAGAA GCGATGCATT GAGATTCAAG AAGTAGCGGG CGTAATGATC
    58981 GATGGGATCT TGCACCCACG CCGCATAAGC GGTCATGTAG CGAGATAATG CAACCATACA
    59041 ATCGTTAAGC TCGGGAGTGC TTCTCAGATG GTCAAGATCG CGTAGCGTCT TGTGTAGCTG
    59101 CGTTTGCAGT TCACCAGCCG TCTTCAACAA TCCGTCTGCT TTCTTCTGTT TCTCGTAATC
    59161 CAGAATCAGC AGCAAACCGT TTTCGATATT CCCTAACATG ACATTCAGCT GGTCAACCGT
    59221 CAGGGTGTCA ACAGCGATTT TCTTTACCTG ATGTAAACCA GTTTCGTACG CGATGTCGAA
    59281 TGTTTGAATC TCACGACTGC GCGTCACCGG GTCGAGACTG CTAACGTTGG GCGTGGTGAC
    59341 AATCATTGAC ATGTTGCCAA TGAGTTCAGT CGTTTCACGT CCGTAGGTCT TCGTCGCAAA
    59401 ACCCATATCA CTGATTGCTT TTTCAACCGA TTTGTTCACC TTACCCAAAA TGGTAACTGG
    59461 GTCGGTGCTG CTAACGGCTG CAAGGGATTT CGACAATTCG TTACCGAGAT TGATAAGTAC
    59521 TGCCGAGTAA GAGCCGTTCA TCAACACATC AGCAATCCCT TTACTCTTTG CTACAGCCTG
    59581 ATGAATCTGG TCGTAGGTCA AAGAGAAGCG AACACCGTAG GAAAGGTCTT GCGCAAGTTG
    59641 ACCGGTGATA TTGAAACTGG CGATGCGCGT ATCTAATCCT CGTAGCTCGC TAATCTCACG
    59701 GCGAGTATCA CGAACATGCA TTAGCAGTCC GCGCGCACGA TGGAACAGTT TGGTGATGGC
    59761 CATGGCCGCC CATTTGACAA GCTTCACCAG AGTTTCGTAA ACCATCACGA GAATCTTTCG
    59821 CAACAGGTCA TCCAACCCTA GCATAATCAG CTCATCTTTA CAGCTAGCAT CTTCCAACGC
    59881 AGGAAGGATA GCTGACCCAC CAGCAACTTC ACCGCTAATC ATGTTCATCT GCACTTCGAT
    59941 TAACGCGCGT TGTGGTGGGG TTAAGGGTTC GCCATCAGCC AACGTGTTCC GGAGGGCAAT
    60001 GATGCTCTCC GCGTAACCGA GATGACGATT GACGTCATTC AGTACGGTTG TCTGATAGGA
    60061 CATAGGTACC TCAGTTATTT CTGGGTTTTG TAATACGCTA CGCTACGCTC AACATAGTTG
    60121 TGCATGCCGT CCAGCAGATC GATTGCGGTT CTTGAGAACT GCGCAAACGC CGAGAATCGG
    60181 TAGGTCACCA ACGCACGGCG CATGGCCACG ATTTCAGTGA TGTACGCAAT GACCGTTTCG
    60241 TCTTCGGTCT GCGTCAACAG CGCCTGATAC GCCTTGGCTT CGGCTTCCGA TTCACGCTGT
    60301 TCAATACGTA GAACATTGAT AGCGTTAACC AAGGAAGACG GCGTGACGTA TTTACCCCAG
    60361 ACATTGAGGA AACTCACTGC AACCGCCTGC AAGTCAGATC CATCGAGAAT AGGACAGACC
    60421 ATACCTTCGA GTTTAAACGG CTCGACGGTC CAATCCAATT GCGTTGCTCC CAGTACGTCT
    60481 GACGCCATGC TGGAACGCGT AGCTAACCCG TTAGCAATGA CAAGCCGTCC ACCGGCTACC
    60541 GGATTAGGTT TGTAGAGATT AGCACCTTCC GATTTGGTTT CGCCCGTGGT AATGACTTTA
    60601 ATGCAACTTT CGATCGTCTT GCGAAGATCC GAATGACGGG CTTTAACCCT ATCGAGTCCA
    60661 ACCGACATAT TGCTCTGGAA GAGCGTAGTG GTTTGAGAGT CAGTCAACGT AGTCAAGATT
    60721 TGCATGTTGA TACGCATGTT CTCAATCATG TCGTTGATTT GCTCTCTGGA TTGTGGGTAG
    60781 CCGCCCTCTG GAGACAGCAG TTCGATATTC GTACCGCCCA GATTCTCCAG TTTTGCCCCT
    60841 CCCGCCTCTT TTTTGTAAAC AGCATCAAGC TTTTTAACCA TCGGGATGAA ACGCGCGTAA
    60901 CGAATCTTCA CTCGGTTGAA GTTCATCTTC AGAATACCCA GAGCGAAATC GTAGATGTTC
    60961 TGAATGAAGC GCCAGATTGC TGCAATCGCT GCAATCGCTT TGCTCTTGAA TCCTTCCATG
    61021 TTCAAACTCA TCGGTTGACC GACGGTGTTG TCCATGTTTT CAGGCAGCAG TTCTGACGGG
    61081 TCAATGCCCA TCCCTGCTGC GGCAGTTGTA GCAACCTGAC GAACAAGCGC GATGTCTTGT
    61141 CGGGTTGATT GCCGGATTTC AGGAGAGATG ATGAGTCGTG TGTCGTTCAG AGCGTTCACC
    61201 GCATTGATGC CAACACGGGT AACTTCCAGA CTATCTTCGA TACCATTAAC ATCAGCATCG
    61261 AGTTGCGCGT CAACGACGTC GTCTTCAGGG ATATCAACGA TAACGAGCTG CTCATTCTGC
    61321 TTAGCAAGTT CAGCAAACTC AGTCATCGTG TTTTCAGCTG ATTCCATCAC AACGTCAAAG
    61381 TCCATTCGCG ACGTGGACTC TGAGAGTGAC GTATCAAACA GTTTCATACG TGACATGGTT
    61441 ATTCCTTATA AAGGGTTGAT TGTACATACC TTTGAACCAG GTTCAAAAGA TACCCAACCA
    61501 GACGGCATAA AAGCCTCCCC GAAAGGAGGC TTGGTTTTAT GCTGCGTTTT AGTTCCCAGC
    61561 GTAAATGAAA CCACCCACCT TATTTTCCAT AAGGTAGTTA CGCACAGCCA GAAGATGATG
    61621 GACACGCTCT TTCGAGAAAT TCATCGTACA ATAGGCTGAC TGGGTGCTAT AGTACTCCGC
    61681 ATCCCAGTCT GCTTTGTTAA GATTCATTTT ACCCGACAAG GTCGTCTCTT CATATTTGAC
    61741 GTAGAACCCA GAAGGTGCTT CTTTCTCAGC CTGTTCAACA ACCGCAGTAC ACGCTGATGG
    61801 AGAGAGCTTA TTGTAGTCGA GGACGGCCGT CAAAGCAGCT CTCATCCGGT TGAGACTACC
    61861 TGAAGCAAAC GCAGACTTCA GATAGTCAGG GAGTTCAGTT ACTCCTTTGG GGTATCTTTC
    61921 TTAGCAGACA CCCCCTGTTC CAACAACTGC GTGCCCGCAG TGATGATGGT ATCCAACGTA
    61981 CTAACAGCTT TGGTGTACAG TTGAGTACTG AGGTGTGCTT GCTTATTGAT TAACTGGCTA
    62041 ACAGCCGCAA CGTAAGGACG TAACGCCGCT TGTTCTTCAG TAGGAGCTTT ATCAATGAGT
    62101 GAAACCCAGT CGTTAAGCAC CTTGTCAGAC ATGGTCTGAA CATCACGCTT ACTTTTGCGC
    62161 ACAATGCCGT TCAGGTGGTT AATCTGATTA GGGTTATAAT CCTTGATAAT CGTACCGATG
    62221 CTGGCGGCTA CCGTAGTGAA GTCATCAGCA TCATATTCAA CGCTATCAAC CAGTTTAATG
    62281 TCTTCGGCAT CGGATACCAG CTGAACCGAA GAGAACTCGC TGGCCGAAGC CAATCCGTCT
    62341 GCTGCCATCG CTTTCACAGC CGCGCCGAGT TTAGTGAACT TCAAACGAGA GCCGTTTAAG
    62401 ACATGTTTGG CAACAAGGTC ATCCCCTTCA ATACTAAACA GCTTTCCGCC GTAATCCGGA
    62461 TCGCTGTAAA TGCCGACGAT ATCTTGAGCA GCGCTGTTGA ACGCAGCAGG GATTTCAGAC
    62521 GCCGTCTTAA CGCGACTGAT AACGCTCACC ACCTTGGTGT ACATTTGCTG CGTCATGTTC
    62581 ATCTGCGTAG TGGCCAATCG GTAATACGTG ATGAAGACAC GACACGCCAT CTCAACGTCG
    62641 TCAGAAGTCA TTGACCCATC GGTGGTCAAC GCTTTCATCG AGGCAGTTGT TTTGATGGTG
    62701 CCTTTGGGTT TGCTCGAACT GATGTCGGAA ATAACACCAT TCAGTTTCTT CAGTCGTCCT
    62761 GCCGTACGAC GGAAGCTGCT TTGGAACAAG GTCCACGCTC TATCGAGTGC GTTAAGAATG
    62821 GCGTTCCAGA CAGCACGCGC AGCAAGAATC GCTTTCTCTT TAAAGCCTTC CAGCACCAGA
    62881 GGTTGTCCAA TAACTGCTGA GTCTACGTCT TTCAGCAAGT CTTCAGGAGG TAGACCGAGC
    62941 GAATCAGATG CGGTAACAGC AATCTGACGA ACCAATGCGA TATCTGAAGC TCGTGCTTCA
    63001 GTGATAGTGG GTGCGATAAC GTACGCAGTA TCTTCCAGTG CGCCGATAGC AGGCAGAGAA
    63061 GAATCGACGA CTTCGCCGAT GGCTTCCAGC TCTTGCTCTT CACGAGAGAT AACAACTTCC
    63121 AGCAATGCTT CTTCTTGAGG AGTAGCTACT GGCGCAATGT TTGGGTTTTC AGCAGCACTG
    63181 GCTTCAATCT CAAGCATAGC AGACTGCATG TCTTCTAAGA CCATGTGGAT TGTCTTAGGA
    63241 GCTTCTTGTC GTTCGGTTTG AAATAGCTTA ATACGAGGGC CCATTCTTTT GTCCTTAGCG
    63301 CAGAAGGTAT TGTGATATCA AATCATTCCA GATGCAGTTC AAACGGCATA AAAAGGGGCA
    63361 AGCCCGAAGG CCCACCCCTT TTTTACTCAA GCGATCAGAA AGACCCAGGA TTAAGCAGCA
    63421 GCTGCTTCGC CTTCTTTCTT CTCACCTTCT TTCTTACCTT CTTCTTTCTT CGCAGCTTTA
    63481 TCAGCGCGCG CAGAAGATTC GGCAGCGTTG TCGGTGTAAG CGCGAGACAT CTTAGCCAGC
    63541 ACGTCCAGCA CTGCGTTACC AGCAGAAGTA CCCCACTGAG TAACAGCAAC GCCAGGCTGG
    63601 GTGAATGCTT GACGCGCGTC TTTCAGGCTG TTCAGGCGAG CAGTCATTGC TGCTTTACCG
    63661 TCAGCGCCGG AAGCACCACC CGCAGACTTA ACTTTGGCAG CGAATGCTTC ACCCGCAGCA
    63721 ACAGAGTCTT TGTAAGCCTG TGCGTTCTTA CCGCCGTTTT CTTTCGCGCC TTTGATGGAC
    63781 TTAGCCAGGG CAACGACTTC CAGAGCAGCA GCTTTGATGT CTTCACGAGA AGCAACTTTG
    63841 ATATCTGCTT CTTTCGCTTC GCCTTCGTGT TCCCAGGAGA CTTTGTCACC TTCGGTTTTG
    63901 AACTTCCAGC CAGCGTAGGA TACGTCGGCG ATAGCCGGTG CAGCAACTTT CTCTTTACCA
    63961 CCGGTTTTCA GGGAAGCAAC AACCGCGCCG TTGAAACGCA TTGCGCGTTC CAGAGAAGCA
    64021 GCGAAGGCTT TCTGATAGGC TTCACGAACG CCAGCCGCAG CGCCTTTGAT GTCGCCAGAA
    64081 CCGATCAGTT TAACGGTAGC ACCGGACGCT TTAACAGATT CTGCTTTAGC GTGCTGCTTA
    64141 CGTTTCAGGA TGTTGTCAGC GATGCCTTGG GCACGTGCTT CCAGACGACC AGCCGCAGTG
    64201 AAGATACGTT CGAAGAACTT CATCACGTTG TCGTACGCAG TTTTCAGCCA GCCTTTGATG
    64261 GTTTCCCATA CTTTCTTCAG CCAGTTCTGC TCTTCCTGCA TGACCAGACC AGTTGCGTCC
    64321 AGACGAGAAG AGATGCCGCC GAAAGATTCG AAGGAAGGCA GAGCCGGGTT GATTTTGAAA
    64381 CCAACCACGG CACCCAGACG TTTCAGGTTG CGCAGGTGTT CCTGAGCAGT CTGAGCAGTC
    64441 ATGCCGCCTT CTTTCATGTA GCTTTCGGTG GTCAGAACGG TTTCGGTCAG CTCTTCAGAA
    64501 GCACCAGCCA GAGATTCACC GATTTCGTCG TCCTTACGGA TTTCGATAAC GATGGATTCA
    64561 GCTTCGTCCA GGTCGCCACG GATTTCGATA GCGATGTCAG CATCGGCCAC AGCTTCTTCA
    64621 GCAACGGCAA CACGCTCAGC AGCAACTTCA TCAGTTACCG GCTCAGCTGC ACCAGCCGCT
    64681 TCTGCTGCTT CTGGATCGAT TTCAGCAGAC AGCGCTACGT AGCCTGCTGC TTGCAGGCGC
    64741 TCTAATACGG ATTGTGCCAT TTCAATGGTT CCTTTATCAG AATTCGAATT TGTACATTAG
    64801 CTAATGTTGC TCCGAAGTCT TACGACTTAG AAGCCTTTGA ACTCAGCGGC AAACGGTTTC
    64861 CCGAACACTG CGTTCAAAGT ACATATGATG TCACGCAAGC CATCTTCATG AGATAGCCAC
    64921 AGACGAACCA TGGTTGCGTC GTCGTATTGC AGATGAGACA ACAGCTTACC ACTGCTTTCC
    64981 ATACGTTGAT GTGTTGACAG CTCCGTACGG TCACTCCAGT TATTAATCAG TTGGGCAGCA
    65041 ACGAACACAT TCGTGTCGCG ACGTCCTATA TTAATAAACT TCAAAGTGTC TCGGATAAAC
    65101 TCCAAGCTGG CGAAATTCAG GTTCGGGTTG TGAGAGTTCA TCTCCACCCA ACCAGAGAAC
    65161 GGATACATCA AACGATAGAA CGCATCGAGT ACCAGTTTCT CGTATTTCCA GTCGTCAACG
    65221 TGGTCAGCAT CTACCATACG TTGATACAGA TAAGATACGT CACGGTCGTA GTTCTCACGA
    65281 CGACCGCGTC CGTTAACTGG AAAACCGAAG AAGCCAGAAC CGTACAACGT CACAGGGGCG
    65341 TCGATAGGTA GGTTAGGCAT CGGCCTCCTC CTGTTGTTTG ATTTTGTAAC GCATCTTCTT
    65401 CAGACGCTCT TCGTGGTACT CAATCTGCTG TTGGGTATTC GCATCTTCAG TACCTTCAGC
    65461 CTGTTTCTGC TTCAGAGCCA GAATGTGGTA TTCCAGCGCT TTGGCTTCTT CTTTAGCGGC
    65521 TTGCAGCTGT GCTTCCTGAC GCTGCGCCCA CCACATACGA ATGCGGTAAG TCGGGTTGTC
    65581 AGTCGCCTGC CAGTTGCTCT GGTTCAGAGG GTCGACGTTA CCGCTGTTGT ACAGACCGGT
    65641 GCCCACACCA TCTTCATCAG ATACCACAAC ATCAGGAATC TGGTCGATTT TGCCGAGGAT
    65701 AACCTGAGGC TTCTGAACCA GCATTTCTGT CGCCAGCGTA AAGCCGCGCA GACCACCGTT
    65761 GATCCATTCT ACGTCAGCCG GAGTGAAGAA CTTCTTCAGG CCAGCATCGC CGTATTGCTC
    65821 TGCGATAACG ACCGCACGCA GCAAAGTACG AGCGTAGTTG GTGTAGAAGT TCAGGCTGTC
    65881 AACCAGACGC ACCAGGTTCG CTTCTTTAAA GCTCAGACCA GCCGCAGCAA CGTCGTTGTC
    65941 GACAGTTCTG TTGATACGTT TCTGAATTTC CGGAACCAGA ACCAGAATGT TGGTTAACGC
    66001 AAACTTAACG GTTTCCACCC AACTGCCAGA ACGCAGACCA TTAACGTTAC GCAGGTTACG
    66061 GTCAGCGCTC TTCCAGATGA AAGACTTACC GGAAGCCAGC ACATCAACGG TAGACGAGTA
    66121 GTACGGCAGT AAGGTGTTGT TGATTTCATC AACAGTCGAG TCCAGTGCCT GCGCTACGCC
    66181 TGTACGCTTA AATAAAGGTT TAAGCACCTT AAGGTACGAT TTGAAATCCA TCATGATACC
    66241 CTTTTATTAA CGAATCTGCG GCACGTTGCC GGTACGCAGC GCTTGAAGGA TGGAAAGCAG
    66301 GTCAGCACCG CTGTCGCCTT TCTTACCGCC TTTCTCCAGC TGACTGAAGG ACGCAACGGT
    66361 ACCTTCTTCG ATGCTGTGGA AGTAGAAGGT GACCATCTGC TCACGAGTAT CAATAATCGC
    66421 CAGCTGCATC GCCAAAGATT CTTCCATCAG TTTCTGACGA ACGGCAAAGT TGGTCAGGGA
    66481 ACGACCAGTA GTGCGTTCAA TGCGTGCTTT GGTTTCCGCC GAGATGATAT AGGTGGATGC
    66541 GATAGCACCG GAAGACTGAA CGTTTGTCGC TGCTGCGGAC TTCATTGCAC GCAGGCGCGC
    66601 TGTCTGCACA GCCTTCAGAA CACCTTCTTC ATCCATCTTC ATCAGCTTCT TCTGCTGACG
    66661 AACGAGATCG GAAGACCAAA TCAGGTCATC CCAGAAACCG ATTTCACCGG CCATCATGCG
    66721 ATGCCAGCGA GTTTTAAATG AGTTCTGTGC GCCACCAATG GACAGCAGAG CTTCCATGAT
    66781 TTCGCTTCTC GCACGGGCCG TACGCATGCG AATGGACAAC GGCATCTTAA CGGTAGCACT
    66841 ACCATCAGTC AGGGTGACGG TCAGGTATTT ACCGGTAACG ATGTTTGAAT CGTTGTTCAG
    66901 CATTTCGATG TTGTTGTTAG CGTCGGCGTA CGCAGGCGGT TTACCAGTCG AGTCCAAGAA
    66961 GACCAGATCT TTGTCTGCGC TTTCCAGAAT CAGTTTACCA ACACTAACTT TTTCGTTGCG
    67021 GTTCGGGTTC AGACGACCCA GCGTTTTATC AACGTCAATA CTGCCAACCG GCATGATAGC
    67081 GTTGAGTGCC AGCAGATAGA AACCGGTGTA CATATTTTCC GCCGTGCGGA TGGTATCCAC
    67141 AAGCGGTTTC TGTGCGTCGG TGAACCAAAG GTTCTGTTCG TAAATGCAGG GGGCGATTAC
    67201 ACGAGAAGCC TGAGAAAGTT CGATGAGCGA CCCGGGTTGA AGTACCTTCT TGGCGCTGAG
    67261 TAGCTTGTCA ATACCTGACA GCGATTTATT CAACGCATCA GCAATTTCGC TTGCGATCAT
    67321 GTTTATACCC TTTGTTTAAA GGAAGAGATA ATGTCTAGCT ACTACGATAT GATTTCACAG
    67381 ATACAGAAAA ATGGCGACAG TATCACCCTT GACCAAGTAG AATCGGCAGG GACAGATACA
    67441 CAGCTATTTA CTGAGTCAGA CTGGGTAGGC GCTCGTGACA GTATCCGTAC GAGCCAGGGT
    67501 CGCGGCACCT ATGAAGACAG TATTGCGCGC CACTACCGCA GCCTAACATC GTTCCCCGGG
    67561 AACAACGCGT TACCCATCAA TCGCGACCAT GTCGGCTTAA CGTTCTTCAC CAGACCTAAT
    67621 CTCAACCTAT CTGACCTTAA CTTAAAGCGC GATAGAAGAC TCTGGTCTCT GAGGACTCCA
    67681 AACCCTAACT CTTTGCAAGC CGTTGTGCGT GATTACCTTG ATCCGGTAGG AGCACGTCGA
    67741 CGCGCGCAGG GTGCAGGCGG ATCGTCCATC GTCGATGAGC GTAATCCGTT CATATGTATA
    67801 CTTACGGACA ACGTAACGGA CATCAGTGGT TTCAACGATA TGGAGATGCA AGTCTACCAA
    67861 GGAAAGCCCG GCTTACGTCA AGAAACCGTG GTCATGGCAG ACGGTTCTGT CGACATGTTC
    67921 CAGCCGTTCT CGGTTAACTC CACGTTCCGA AATATCATCG GTAACCCGAT TATGTTCATG
    67981 CACTATATCT GGCTCATTTA CATGGCGGGG GTGCATAACG GAGAACTGAC GCCGCATTAC
    68041 GAATCCCTCT TGCAACAGGA GATGGATTAC TGGACACGTC CGTACCGTTT GGTCCTTGAC
    68101 CCGTCTGGTC AATATGTCCG CTACATCTTT GCTGCCGGTG CGATGTTCCC CATTGGTCTG
    68161 CCGATTGGCA ACATGGCGAA CTACAGCATT GACAAACCGT TTACTCAGGA TAATGAACGT
    68221 ATCACTATCC AGTATCAGGC GGTAGGCAAC CAAGCGTTCG ATGATATTCT GAAAGATGAA
    68281 TTCAACCGTC TGGTTCAAAT GTTCTATTAC ACGGATTACG ACCGTACGCA ATACAACACC
    68341 CGCATGCATT TCCCTAATGA CCCGAACATG CAAAAGCTGA CGCCGTATGA ACGCCAGCTG
    68401 TTCAACCACA GGGCTGACAT GTATCCGTAT ATTCATCCGG TTACATCCGA GTTGCAATGG
    68461 TTTGTACGCG GGGAAGAGTA TAACGAGTTG TTCCAGAACC TCGACAAAAT TGCGCTGCCT
    68521 CCTCAGTATG AGAAAGGCGT CGTGACTGAC ATTACACCAC AGGTAGACGC TTCTGCATCT
    68581 ACGCTGTCAA GTGCTGACCT TAGTGTGAGG TAATCATGAA GTTTTCCGAG TTAGCATCAA
    68641 GTCTCAACCA GTTTATGTTC TCGCCTATCG AGATGCAGGC TGTAGCGTCA GACTTGTTGA
    68701 CTGAAGCGAC CGGCGGAGAG TTCGAGTTGG TTGACCCGAG CAACCCATTC GTTTATCTGC
    68761 TCGAAGTTGC CACGGCTAAC GCCACCAACC AAAACGCGAT GGATGAAACC CGCGCAATGA
    68821 AAACGTATCC GAAACTGGCT ACGACGTGGG AACATCTGTA TCGTTGGATG TACGACAAAG
    68881 CTTACGTTGG ACGTTTTGCG ATGCCGGGTC AAGCCACCAT CATCTTGGCG CTGGGTTACC
    68941 AAGAAATCCT TGACCGTGCG GTTGAGATTC CATCCACGTC TGAGAACGAG AACGTCAGTC
    69001 GCGCCTTCAG TAAGAAACTG GTGATTCCAC GCAACACGGT CTTCACTGTC GGTACGATTG
    69061 ATTTCGGGAT TCATTATCCG ATTGAGATTC AGGTGCAGGC GCACGACCAA GTGAAGGTGG
    69121 TGTGGAACGC AGATGAAATC AGTCCACTGC AAACCCTGTC GTCTAACCGC ATCGATTATG
    69181 GGGTGACCCG CGTTGCTGCT GGTAAAGTCT TGGCTATCAA GATTCCTCTG CAACAGTTCA
    69241 CCACGCTCTT TAAAGAAGTG CCGTTTAACG AAAACCACGG CATGAACAGT TCGATTGACT
    69301 TTGTCGACCA GTTCTATCAT TGTCGTTGCT GGGTGGATAC CGAATCGGGC GACTGGGTTG
    69361 AATTGAAGAC AACCCATAGC GACCAAATCT ACGACCCGCT GGACCCGACT ATTGTCTTGC
    69421 AGGTTGAGGG TCAGCAACTG AAGTGGCGGG TGCCGGAAAT CTACATCTCG ACCGGTGTTC
    69481 TGAATAACCG CTCTATTCGT CTCGAGATTC TTACCACGAA AGGGGCAATC CACATCGACC
    69541 CGTCGGATTA CAACACCAAA GACTGGAAAG ATGACTATCT GGATAAAGGA CCTGCTGCGG
    69601 ATACGAAGTA CAGTGCGCCG ATGGGTAACT TCAACCTGAA GGGACTTTAC TCTGAAGGTG
    69661 CGTTAAGTGG CGGTCGTAGC GGACTGTCCT TTAACGAGCA GCGTGCGCGC GTCATGGCGG
    69721 GCGTCAATCA GACCGAGGTG CCGATTACCG GTACTCAGGT TGAATTGATG ATGGAGAGTG
    69781 CTGGTTATGG ACTGGTGACT TCGGTTGATA ACGTTACCAA CCGTATCTTC TTAGCGACGC
    69841 GTGAGTTACC TAAGTTGTCA GACGTCGTTC CGCGTGCGGG GAGCCTGATG GGTTCCTTCA
    69901 TGAGCAGCGT CGATAAGTTG ACCGAAAGCA AATACGTGGT CAATAACGGT GACCGTATCA
    69961 CCATCCTGCC TAAATCCATT TACGCAGACA GGGACGGGAC GATTACCAAA CTGTCGGATA
    70021 CGGAGATTGA TGCCATCTAC GACGGCAACG CTGACTACAA GGTTAACGCC TCGCTGAACA
    70081 ACGTTCTTTA CTATTCTCCG TTCCACTACC AGCTTGACAG CACGGGTGAG TTCGAAGTCC
    70141 ATCCTTATTA CCTGGGTCAA CCGTCACTGA TTAACCCGGC GTACGTGGAT GCCAACGAAA
    70201 CGCTACCGTT AACCGCTGCG GTTTCAAGTT ACAGTATCGA AGTGATTGAA GGCGGGTTCC
    70261 GTCTGAAGCT CATCGTGACT GGCAACAAGA AATGGCAGGA TCTGGACAAC GCTACGGTCT
    70321 TTACCCAGAT TGCTTTCAAG CCGAAAGGGG AAAGCGATTA CGCGTACATG GTTGGCAACG
    70381 GCGTGTTAAA CGACCAGAAA CAACGTCTGT TCACGTTTGA CATCACGACC AACTATGACT
    70441 TCATCCGTGA ACGTCAGGAC AGCACAGACG CGTACGACGC GTATATGGGT ATTACCTCGT
    70501 TCTCCATGTA CGGTAACCAC CCGGCTCCGG TTTGGGCTAA CATCATGCAA GACCTGGAAA
    70561 TATTCCACAC GGTGGTTGAC TTCAGCGATG CAGAGGTGGC AGGTATTCAG CACTCGACGT
    70621 CTGATAACTA CCTTGCGCCT GACCTTAGAG CAAACAGCGG CTACTGTTTC TATCGCGAAC
    70681 AGCTGACTGC GGTTCTTGCT TATGACCTTG ATGGCCTGTG GTCTCGTTCT CGCGTGATCT
    70741 CTTCTGAGAT TGAGTACAAA CGCTATACGG AAAACATCCC GTACACGTAC GACAGCAACG
    70801 TCATTGCGAC GGATGCATCA GGTGGTGCCA TCATCGACAC GAATCCTGAC GGCTCTCTGT
    70861 CCATGCGTTA TTTGCACAAG AAGGGTGACC TGAAGTACAA CTCAGACGGT TCTGTAGCGA
    70921 TTCGCTATTA CAAGAACGAT GTCATGCTCG ACATGTACGG CTATCCTATC CCGGTTGACC
    70981 TGCGTAAGAC CATGCGTAAC TTCGACATGT TCTTCGTGGA CGCATCCTAT CTCTTGGCTA
    71041 ACGACCCGGC GGTAGTGGCG TACCGGAATC AGATTCCGAT GCGTATCATC GAGTGGATTC
    71101 AAAATGACAT CGCGGCGTTT AAAGCGTTCC GTTACGAAAA CACCATCTTT GCGCTGTATC
    71161 CGAAACAGTC ACTGGGTTAC ATCGATGTGA TTGTGGAGAA CGGTACCGAA ACCACCCTGC
    71221 CTGCTGCGCT GGCGTTTAAC GTGACGCTGT ATCTCCCGGC GAAACAATAC GCTGACCTTG
    71281 AGCTGCGTGG GTTGTTAACG AAGATGGTCT CTGAGAAGAT TAACGCGTGT CTGGATGAAC
    71341 GCACGGTCGC TAAAGCGCAG ATGATTTCTG ACATCCGTAC GGATGGTGGT GAAGATGTCA
    71401 TCAACGTGGA AATCGACGAC TTCGGTCCCG GTAAGAACCT CAGCGTTTAT ACAGCGAAGA
    71461 ACGACTCCAT TCGTTGTGCG GTTAAGAAAG AACTGTACAT CAAAGCAGAT GGTGTTCTGG
    71521 ACGTGCGTGA GTCCATTAAC GTGCAATACG TTAAACACGC ACAGAGCAAC GCTTCACTGC
    71581 TCGCCCAAGG TCGTTCTTTG TAATACTATG GTAATTGTTG TTCTGCCTGG TTTACGCTTG
    71641 CTGTAAAGTT CCTGAGTTGC CATCCTCTTC TTAGGGATTT GTATTGTCGA CGTGCATAAG
    71701 ACCCTCCCCG GCCAGTGACG GCTAGGGAGG GCTTATTATG CCGTTTACTG CTTGTTGGCG
    71761 ATTGCTGCTT TCAACAGAAT CGAATCCGAG CCGTAGGTCA GCTGAATGTA CGCATCAGCA
    71821 CAACACACGA ACAACTGGGC AAACTGTTGA ATCAGGTCTA CTGTGCGCGG AGTAATCGTT
    71881 TCGATGTTAG ACATATCACG ATCGATTGGA GCCATCGCAA TACCGGTTGG ACCGAACGGC
    71941 GCTTCAGCGT TAATAAACTT CTTCAGCAAA GCAACGCGTT CCTGTGCGTC AGTGAAGTCC
    72001 GTGTGCGATT CCACCGCTTC CTTCGCCAAT CTGTCGTAGA AGACATACCA ACTTCCGTCC
    72061 ACTTCAAGAT TCGGGTCGGT GTTTGCCGCA ACAACTTCAG GATTGAGAAC GGTAATCGCA
    72121 GCGCCAGGCT CAGCAGGATT GTTGATGTAG GAATCTAACG CAACAGAAAG CGCGTTATAC
    72181 CAGACATCCA TCGTCGATGC CACGTCAAGC CCCAGAGACC ACTCAGGAAC GTCTTGCAAT
    72241 TCAGTCAGCT CAATACCACG TAACTGCTCT TGCGCGCTCT CACGGCGTGC CTGAGCAGCT
    72301 GCTATGGCGT TTACCGCACC ATTGATGGCA ACGGCGTAGG CTTCAAGACG GTCTGCGCGA
    72361 GTTGCAGTGA ACCCACCATA ACCCAATTGG GCAGAGAAAG CCTGATAAAC AGACGGCAGA
    72421 CGTTCCAGCA GTGCGTTGTC GAGCGGTTCA TCGTTGAAGC TTTCGGCCTT ATAGTCCTGA
    72481 CCAATCACTT CGCCACTGGG TTTCTCATCC ACCTTATCCA ACATACGCGC TACGTCGTCG
    72541 GAGAAACGAC CGGTTTCGAT GGCAATCTGA TTACAGATAC CCAACATGGT TGTCGCAGCC
    72601 TGAATCAGAT TACGGATAGA GTCGATGAAC TCTACTAGTT TGCCTAACGC TTTGTTGTTA
    72661 GGGTTGGCAA CAGTCTGACG TTCCATGCTG TTAAGCTTGG TAATCAGGTT CTTGAATTCA
    72721 CCGCCGTTAA CCATTTTGTA CATGGTCATT GCCGGACCTT CAAGGAACTT CTTGACGTTG
    72781 TCCGTCGCTG TCTTCAACGC GCCAATATCG GGGATACCGC CAACCTGCTC TTTAAAGGCT
    72841 TCATTGATTT TCGCACGCAC TTCCGCCACA CGAGTAGCCA CGTTACTCAG GTCAAGGTCA
    72901 TTGGAGATAT CTGGCAGACG TTTGTACGTG CTTTTATCCA AAACGCCTTT CAGGGCTTCA
    72961 CGCAATTGGG TCACTTTCTC ATCCGACAGT TCTTCACCGC GAGACGCTGC GGCGAATAAA
    73021 TCGTTGAGCT GCGCTACCGG GCCTTGCAGA CCGAGGTTCA GCTGACGGAA GTTATCAGAC
    73081 CAGATGTTAC CCAGACCTGC GTACTTGCTC AAGTCACGAA TACCTACAGT CCACTGACGT
    73141 TCCAGACGTT TGCGATGACG CTCATCAAAG ATGTCACCAG ACACCTTCGA GAGTTTCACG
    73201 CTGTTAGAAG AAGCACGGGC GATACGCGAT TTCGCAACAC CGACGTCGAT GCTGTTAATC
    73261 AGCCAGTTAG AAATCTTCTC CAAGAAGTTA ACCAGATAAC CAAGAGCACG ACGGAATGCT
    73321 TCCCACGCTC CCTCAGTGGT GTAACCATCC GCAGCTTCAA CTTCCGCTTC CAGTTTAGGC
    73381 CAGAAGCTCT CCAGCGCCAA CTCACGTGCT TCACTCACAC ATTCAATCAA CATGTCATAC
    73441 ATGCAGATGC CGTGATGAAC AAGCGAGGTG AATTCGCTAC AGAAGAAGTC GAACAACCCC
    73501 ATGCGGTTAC GTTGAGCAAC AGCAAGGTCA CGCATGATTG TAGCCAAATG CTCGAAGCGT
    73561 GTATCGACAG ACTGACCATT ACCGTTCAGG AAGAACTTCT GTGCGCCCGC TGCAACCGCA
    73621 TCCTCGAACA GAACGCTGTG ATAGCTTTCC AGATTGGCTT TCACTTCTTC GAGCTGATTG
    73681 ATTCGCCCGA TGATGAACTC TTCCGCTTTT TCCATACTGG CATAAAGAGC CGGTAAGGTG
    73741 AACTCGTGGT AGTCACGCAC CGCCTGCATG AAGCCGTTAG GATAATCGTA CTCCTGAGGC
    73801 TGCTCCAGTT CGGTTGCACG AGCAATATAA CGTTCGGCGG TAGCATCTGT ACCCAGATTG
    73861 GAGAACGGCA GTTCCGAAAG GTTTGGAATG CTGGCGATAC TCTCACCGCG TTCAACATGT
    73921 CGGTTGATTT CTTCGTCCCA CGCAGGAACG TCACCAGCCT TCAGCTGAGC CGCTGTGTTG
    73981 GCGATGCCTT GGATACGGTC GAGAATAGCG AACGATGCCG CCATAAGCGC ATTGACGTCC
    74041 AATACACGCA CGTCTGCACC GCGTTCCGTC ATATGGCGAG TAAAGCCGTT GCGAGAGAGG
    74101 CGGAATTTAT CCACCACACT CTGCTCATCG CTGTCGCTAC CGCCCTCAGT CAGGTACTTG
    74161 TTGAAGATGG CGTTCAGTGC ATCGCTGATG TTATCGCCGA TACGGTTCAG CTCAGTGATG
    74221 TTGGTCACGG CTTTCTGACA GTTCTCTTTA CCCTTCTCAA CCGCAGCGTG ATAAATGGTG
    74281 GAGAACTCTT TGTACTTGTC GATTTCGACC ATCAGGCTAT CAATAACGTA TTGCAGCGCT
    74341 GGTGCCGCAT TCATTTTGTC AACGTCAACC AATGCCTTCG CAAAGCCTTC CATCGCAAGG
    74401 TCAACACCCG TGGTTGACGG AATGGCGGTC CAGACATTCA ACGGAAGATT CTTAATTGCT
    74461 TCCGGGAAAT GACTGTCCAG CATAACGAGG TCGTTACGAG AAACCATGCC GGTTTGTTTG
    74521 ATGCGGTCGC GAGTAGCGCG CAGTGTTTTC GCAATGGCGG TATTAACCGG AGTAAGAGGG
    74581 TTACTGATGA AGGGAAGTGC CTCGGTGCTG GCGTCTTCCA TCACGAGACA AAGGCTTTCA
    74641 GGATTGACGC GCCCGCCCAT GAGAAATTGG TTCATTATCA AACCTCGCAA ATAAAAAGAC
    74701 GAGCAGGAGG GTTTCCCCTC CTACCCGTGC ATTTAGAGTT ACTTCTTCTT CGTCCAGTCT
    74761 TTCAGACCCA GAGGAGAGAG CAGCTTGTCA GTGATTTCCG CTTTCGCCTG AACCACGCCA
    74821 TCCAGTGCAT CCAGCAGTTC GTTCAGCTGG TTACGCAGTG CTTCTTCAAA CGCGTACCAA
    74881 AGACCCAGCT CAGTGATCTG CTTGTTGATG TCATCAACGT ACTGATTCAG CTCGTTAGCT
    74941 TGGTTTTCCG GAACCGCTTT GATTTGCTGT GCCGCATCGC GCAGTTTCTT GAACTGGGTT
    75001 TCGATGAGGC TGAAACGCTT AATAGCATCG TTGTTCGCTT CATCGGCAGG CAGTGTGAAC
    75061 GCAAGGAACG CACTCGACTT CAGCGCTTTG ATGATTTCAG CCATCGTCTC TTCGGTTGGA
    75121 TAGATAGGCT CACCGGAATC CAGCACAGCC GTACCGAAGG AAGAGAAGTT GAACTCAGGC
    75181 AGATGCGCAG ACGCAGTCAG GTTGCCATAC GTGAACATCA AGTTCTGATC AAACAGACCC
    75241 TGATAGGCTT TGCGGCCACG TTCCCAGGTG ATATGCAGCT GCGCCAGACG CGGAGCAACT
    75301 TCACCAACCG CCATGTTCTT CTGCTCGCTC AATGCCAAAT CAATCTCACG GCATTGGTCG
    75361 GTCAGGTACG CCACACGCTC AGGACGTTGT TGACGAATCA CGCGAATGAT GTTCTCCAGA
    75421 CGTGAATCAC GCAGGTAACC CACAGTCACG GTTGTGCACG CATCTTGGAA ACGACTCCAC
    75481 GCACGATGCT TCAACAGCTC ATTACGTGCT TCAGCCATGA CGGAGTTCAC TGCACGCATC
    75541 TTGTCCTGCA CGCTCAGCGG CTTAGTGGTT TCGTCGAGGT TGGATGAACC CTGTCCGGTA
    75601 GAATCACCCA CGCCAGCTGC TTTAAGCATC TCTTTCGTCG GTTGACACGC GTTCAGCGTT
    75661 TTCATCATCT CTTCAGTCGG AGCTGCTACC GATTGGTTCT GCTCTTCCTG TTGAACGATT
    75721 TTATCCAACT TCTTCTCGAC CACTGCGGTA CCGGCACGGC GTTTCGCGAT GAGGTCTTTA
    75781 ATCCAGCGAA TCAGACGTTC GATGATTTTG TACGCTGCAA TAAAGGCAAC GCCAATGATG
    75841 GTCGTCTTCA GAATACTGAA TCCTTCCATA CTGACATCAG ACGGCTGGTG CGGCAGATAC
    75901 TCCTGACGCA GTTCGCGGTA CAGCATTTCA TCCGCCGGGC TGATAGAACC TGACATGTGG
    75961 CTACGATACT CGGCTTCAGC CAGTTCGTTA ACCGCATTGT TTGCCGCGAT CCGCACCTCG
    76021 ACCAGATTGT CGTCACCGTC CAGCGCCGTA CATCCTGACA CTTCATCAAC AAAGCTCAGG
    76081 AAGGTGATGT CCTTCATGTC TTTGCCGGAA GCCAACTGGT CATCTTTCGC ATTGAAGTAC
    76141 TCCTTGGTAG GAGCGAAGAG GGTTTTACCG ATCCCGGTAT TAGCCACTTC TTTCTTCACG
    76201 CGGTCTTTCA GCAACTGAGC CTGAGAAGAC CAACGACCTT CGTCGTCGAG GATAACCTGA
    76261 TAGCTCCGGA GCTTGATGCT GTTGTACTTA GCAGCCAGAT CACGACCCTG CTGAACCAGC
    76321 AGATCGTAGT CGATAACCTT ACGGCTAACA GCCAGCAGGA TGCGACTCAT GGACAGGATG
    76381 ATACCGGAAG CCGTACGAAC CAACTCAATG CTCTCTTCAA AGCCTTCGTT AATCTGCCCG
    76441 TTAGTACCAG CCAGCTGCTT CTCAACTTCT GCGGCGCGGT CAGCAACAGC TTGAATCGCA
    76501 TTCGCTTCAT CAACAGCCGC CATCGCAATT TCAGCGTTGT CGATAGCAGA CTTAAAGCGG
    76561 TCTACCCAAC CTTCAGTGCG ATAGACTTTA CCGTTACGCT CACGTTCGCC TTGACGACGG
    76621 AAGAAATCCT GAATCGCGTT GGCGGAACCA GCAACATCGG CGGTATCAAT ACCGTCAATA
    76681 CCGCAATCAC GCAGCGCGGT CAGGAACTTG TCAGACGACA ATGTACCAGA CGTGATAACC
    76741 GTACCGAGGG TTTCTGCAAC GAGCAGGTCT TGCTCTTCAC TTACGTTACC TGATTTGCTC
    76801 GCAGCTTTCG TTGCGGTCAG ATATGCGGCT ACCAACGGAG TCAGCTTATC AGACATCTCT
    76861 TTCGCAATAG CGGAAAGACG GCGGGCCTGC TCCATCAGTT TCTTATCGGT AATAGCATCG
    76921 AGGTTGACCT GCTGACCACG TGCGTTCAGT TCCGCGTACA GATACTGAGG AGTCAGGGTC
    76981 TTGTCGAGAC GACGCTCGAA CTCAGGCCAT TCATCACCCA GAGCCAGTTT GATATCGGCG
    77041 AGGATGCTGT CAGTAGTACC GACGTAGACT TTGGAGCGGA AGATGAAGTC GTACAGACGT
    77101 TTAGCCGCTT CTTTCACTTT CGTAGCGATG AAGTGATAAA TCGCAGTCAG CATCTTCCAT
    77161 AGACCAGTCA TGGCTGCTTT GAACTTCTCA GCGATGATGG TGGTGAAGCT CTCTGCCACA
    77221 TAGCTCATGC CGTTCTTAGA CGGCGTGATG CTGAAGATTT CATCCGGCAG GTTCTTCGGG
    77281 TACGCGTCAC CCAATGCAGC CTTGATTGCC GGGATGTCGC CGCGAGAAAC ACCGCGACGT
    77341 TGCAGGCGGT CGAAGAGGTT AGCATCTTCC AGAACGATTT CAACGTGGCC GTCAAAGTTC
    77401 TCTGGCGTGA TAACTTCAGC GCTTTCGTTA GACAGGTCGC TACCGTCAGT GACAGAAATG
    77461 TCATCATCGG GGAACGCCAT CTGCATCCCA TGACGGAGAG TTACCACAGC GTAATCGGTG
    77521 CTGTAGCCTC CTTCAGGGTT ATTTGCCATT GGGACCTGAA TCGACATTAC TCTTCCTCCT
    77581 GATAACCCAG AGACAGAATC TGTACCAGCT CCATCACGGT TGCAGGGTTG GTCATTTCAA
    77641 CGAAGTTGTC CAGACCGTAG GAAGTCTGTT CGCGCAGGAT GCAGCCCAGG AAGGTCATTG
    77701 CATCCGGACT GGTTGCCTCA TGCACCAGAC GGTAGCGAGT GCACCACACC TGTTTGGCGA
    77761 CTTCAATCGC GTCAGACAGT CCGATAACGA TAACGTTGTT CAGTTTGCCC AGCGCTGTAG
    77821 TCAGTTTACG CTGGTGGTCG CGCACGAAAA CAGCTTCGGC AGTCAGACCA TCTTTATCGG
    77881 CAAAGACAGG CGCGCTGTAA CCGGCTACGT AACCAGCGGC GATAGCTAGG TAACGCGCAC
    77941 GCTCATCGTC AGGTGCTGCG CTCACGGCTT CTTTAAGTTG GGAAGCGAGA GTATTTACGT
    78001 TCATTGTTCT TTCCTTTTCG AAATGAGGGT TAAGCAGTCT TGCCGATAAG TCCGATATTA
    78061 CCAGACGCCA CGAAGATATC GTTGTTCAGC GTACGTTCGA TTTCCTGTTG CATGTCACGC
    78121 TGTTTAACGT TGCGACGTGC TTTCGGGTTC AGCCAATAAG CCAGCTGTTG TTGGAAGTTC
    78181 TTGTAGTTGT TGAGACCACG TTCTGTCTCA TCCAACTCTT TGATGGTTTC CAGCGTTTCT
    78241 TTGCGGGTAA CGTCATCCAG CATCGGGTCT TTGATGCGGG TAATCAGCTC ACGCTTCATG
    78301 CGGGCAATAC GTTCTTTATC CCAGTCATAG ATGTTGTAGT TCGCATCAGA GATGACCACG
    78361 ACCGCCACGT TAGCCAGCAG ATAAAGAAGC CCAAACACAG CCATCGGGTT AGCTAACGTA
    78421 GCCACGACAG CGCCCGCTAA TTTCAGGATA AAGCGGGTAA CTTCGTACGC CATCTTCACC
    78481 CAAAGCACCA TACGGGATTT CGTAGAATCA GTGCGGTAGT ACTTGAACAT CATGTTCATT
    78541 GCGCCAGCCA ACTCACGTCC GGCGCCATGA CGTACAGCGA ACTGATCGGC CAGGAACTCA
    78601 GAGGCGGTGT CGGCATAATA ACCGCTGTTT GAAGCCAGAC GACGCTCTTC AACCTCCGCT
    78661 TTCAGGTAAA CGGTGTACCA CGTTTCAACC TTGGACGATT CAGCAATCGT TTTCGGGTCA
    78721 ACCTGAACGT TCAGACATTC GTTCAGCGCT TCAGCCAGTT GGATGCGTTT CTGTTGGTCG
    78781 TCATTCGCCA GCAGATGACG GGCAGCGCAC ATGATCGCCA TGTTGAAGCA CGCGGTTTCA
    78841 GCAATCATCT CAATCCACGT AAAGGCGTGA CCGATTTCGT GCATCATGAT TGCGGATTTC
    78901 TGACCGGCTG TGAAACGTTT GTCTGCTAAC AGGTCGAGCG TGATAAAGCT ACGCATGGTC
    78961 AGCTTGGAGA AAGCACCACC GACACGGCTG TTCACCAAAT CGACGGTACC CACGGTTTTC
    79021 TCTTTCAGCG TACGTAACAG GCGTTTTGCA TCGCTGTCTT CCACGAAACC CCAGGCAACG
    79081 TGCAGGTCAG TATAGAGCGG GTTGTTTTTG GTCAACTGAG GGACGTACAT GGCAGCGTTG
    79141 TAGTTCTTCT GGAACGGAGA ACTGTCGTTG TCAGTGAAGA AATAAACATC CATCCCGGTA
    79201 TGACGCATAA CCAAATCGGC AAGACGTCCA TCGGCGAACG CAGCTGACAT GGCTTTACGA
    79261 TTTGGAAGCT GTTCAATATC GTGAACAACA GCGGTGAACT CCGCGAAGAG TTTCCCGTCT
    79321 TGAAACTTGA TGGCTTCCAT CACCAAGTCT TGAACGTCTT TACCTTTGTA ATACAGCTGC
    79381 TCTGCCATAG ATGCCTCAAT GCTGTCGGAT ATAGATGAAT GGGTGTCCGC TGGACTGTCA
    79441 TACCAATATG CGGTGCGTCA AAGGATACCT GCCAAGTATT TTTTTATTTC TGGGTCGGAT
    79501 GCTATAGAAA CTCAGCAAGT GAAAGGACTG TTTTAATGTC AACCCCTACC ACTGAACGTA
    79561 AGCCGATAGG CATTGATTGT CGTCATGCGT TGTATGCCGA AGCCAATGAT GGTTCGAAGG
    79621 ACGATGTCTT ATTCGTCAAA GAGTATATTC ACTTCGATGA TGGTTCGATA GAGATGAACC
    79681 TTCGTCAGTA TGAAAACCGT AAACGTCCAT TCTGGATAAC CGTAGAAAGC AAACGCAAGA
    79741 ACAAGTACAA GAAAGAAAGC GAACTGTTAT CCAACCTGCG TAAATATGAA TGTCGTCAGT
    79801 CGGAGCTGGT CGATAAAATC AGTTCGGTGC TTTACGGGCG CCGTGCAGAT TCCCGTACTC
    79861 GCTTGCAATA TCTCAACCGT TCTCCGTATT TGTACGGAAC CGACATCACA CCAACCTGTT
    79921 TGTTGAAGAG CCAGTATCTG GCTAAGTGGC CGGAGTTCCA GAACAAAACA GAAGCCACTA
    79981 TCGCATCGTT CGATATCGAG ACCGACGTTG TCAAAGGACA CGAGCAGATT ATCTGTATCT
    80041 CTGTAACCAT GGGTAAAAAA TGTATCCTGC GTTACACCAA AGACTTCGTT GGTCACATCG
    80101 CAGATGCGGT AGAGAAAACG CATCGCAAGA TTCGTCAATA TCTGGCAGAG CGTATTAACA
    80161 CCGAAGAGAA TCCGAATCTC TTCGAAGAGT ACGAATACGA CGTCGCCGTT GTTGATACGC
    80221 CAGGGCAAGC CGTATCTGCG TGTCTGAAAT TCGCACATCA TCACAAGCCT GACTACATGG
    80281 TCGGCTGGAA CATCGCGTAC GATATTCCAC GCATGATTCA AGCATTAGAG CGTGAAGGGT
    80341 ACGATGCAGC GGATGAATTC AGCGACCCGT CTGTGCCGCA ACGTTATCGC TTCTTGAAGT
    80401 GGACATTACC TAAACTTCAA AAAATCGCCG CGTCTGGTCG TGTTACCAAC CTAGGGGTAG
    80461 AACAGACATG GCCGATGTTA GAATGTCTGG CATCATTCCA GTTCATGGAT GCGATGGGTG
    80521 GGTATTGGCA AATTCGTGCG CAAGCTCCGA AGGAACCTAA CTATAAACTT GACGGCGTGT
    80581 TGGAACGCAA CAAAGTGCAT GCGAAGCTAA AAGACATCCC GGGTACCGAG GGGATGAAAG
    80641 AGCTGGACTG GCACATTGAA ATGCAGGAAA ACCACCCGAT TGAATATGGC GTGTACAACC
    80701 TTTGGGATAA CCAGGGTATC GAGGCATTAA ACGCGAAGAC GAAGGACTAC AGTCTGAAGA
    80761 TTCCTCTGCG TTTGGGTGCA TCTGACCTTA GGGACTTCAG CTCTAACCCG AAACGTATTT
    80821 GTGACAAGCT GTTCATGTTC TACATGTCAC GCAAGCGTGT CTTCGGATGT ACTGCGGACG
    80881 ACATGTCGCA AGAAGAAGAC AAATGGGTTA TTAGTCGTAC CGGACACATC GTTACCTTAC
    80941 CGTGTGACCT GATGACCGAT AACGGCATTA TTCTCTTTGC TGACATGCCT CGACTGAGAA
    81001 GTTACTTCCG TCTGTTCGTA GCTGATCAAT TTTAAGTTAA GATATATTAT AGTTACTAAT
    81061 TAACTGAGTA TAGCTTAACA TGGAAAAGTA TCGTTTACCA TACACAAACA ATCGTTATTA
    81121 TGTTACAGAG GGAAAGATCT GTAATTCGGA TGGAAGTGTA ATCCCATTAG AAGTTGTAGA
    81181 CGGGATTTCT TACGTTCGGT TAGTCTGGTA TCGTGGGGAA GGACTCTATG ATGCAGGAAT
    81241 GGTTGTGTTG TTAGCAACAG ACTCGATATC TATTCCTGAC CATCTACTCG ATTCGGTTAT
    81301 TTCATTATAC GTTGACAACA ACCCACGGAA TATTACTCGT GGGAATTTAC TTTATCGATT
    81361 TCGCAACGAT CGCATACCGG TTGAAGGACA TAGGGGATAT TACTACATCC CGTTCTTCAC
    81421 GAAGTACGCC ATCAACGAAA CCGGTACGGT AATTAACGTT GAGTCGGGTA AACCGAAGAA
    81481 GTGGACAAGA ACCCCAGAGC GTCCAGACAA GAAGCAGGTA GGTGGATATC TATATCAGCG
    81541 TGTGGTGAAT GATAACGGGT TTACGGCACA GTTGTTCCAA CATAGGGCAA TCTGTTACGT
    81601 CTTCCATCGG TATCAATCAG ACGTGATGTC ATTGGTGGTT AATCACAAAA ACGGTATAAA
    81661 AGACGATAAC CGTCCGGTAA ACGTTGAGTG GGCAACCTAT CAAGAGAATA ACATCCACGC
    81721 GATGAGAACG GGATTGAATA AGTCAAACCA ACGTCCGGTT AAGGTTCTTG ATTTCCTCAC
    81781 GGGCGAAGTA ACGGAGTTCG TTAATATAAA CGCTGCTTCC GTCGCATATC CTGCGGTAGA
    81841 TGCAAAACGA ATTCAATATT GGTTGACCAA TCCTCCTAAG TATATCCCTG ACTGCATGCT
    81901 TTACTTCAAA GATGTTTCAG ACGAGTCCCC GTGGCCTGAT TACAAACCGG GTGACGCTAG
    81961 ACGCATTAAT GAATTTGAAA CTATTCAGAT TGCAGCAATC GATAAGAAGA CCGGTGAGAA
    82021 ACGAGTTTAT CCATCGATCT TGGCTGCTAG TAGAGCAACC AGCATATCTC CTCCAACAAT
    82081 AACGAAGTAT TGTCGGCATC GACTCTCAGA AGGTAGGATA CCATACGTGT TCCGGTATCT
    82141 CGCTGATGTT GAATCCATGC CGGTTGGTTT AAACGATGCT TGACCTAGGT CCCTTCATGG
    82201 ATAACGCCCA TGATTGAATC CCTGTTAATT GCTGGAACCC CCTGAGAGCC TTTTCACCAC
    82261 CGCGAGCCGC AAGGCAAAGC CATGGTTTGA AAACGAGAAG GATTGGGCAA TCAGCAGCCA
    82321 AGCCTCCCAC GTGGAGGAAG GTTCAACGAC TATCTGGTAG CGCGGAGTAG GGGACAGTGT
    82381 CTCCCAAATG CAGGGAGGGG TGCGTTTACG CATTCCGTGA TATAGTCTGC CCCCGGGTGA
    82441 AAGCCTGGGC GGGTGCCTTA GCGTACCGGC TGTGAGTAAC GTCCACAGTG GACAACTGGC
    82501 TCGATGTTTC AAGTTCTTAC CCATCAACAC AAATCTTTGC GAACATCTCT CGTGCGACAA
    82561 CCTTCAGGGA ACTCTCACGA ATAGAAGGCG TTACGGACTT CGGGATGCGC AAGATTGGCA
    82621 TTAACTATAT CACTGGCGGT AAATCGAATG CTGTTGACTT CTGTCGAACG GTGTACGGTG
    82681 CTCCAAGTCA TTACGACCTG TTAGCTTACT TCGATAAAGT ACAAGCAGAG AAACGTCAAA
    82741 TCCACTGATA AACGACAAAA AAGAAAGGCT GTTGTGGCCA CCTCCTCCCA ACCCAATAAA
    82801 GGGAAGGGAG GAGGATTATG CCGTTAGGGA AGACGATAGA TGATCTTGCG AATCTGGCTT
    82861 TCGGCTGCAT CGTCGGTATG AAGGACGTTA TTATCGTCGA GGTAAATCAA GTCCTCAGTT
    82921 ATTGAACGCA TATGGTAAAT CCCTTGTGGT TGCTGTGTGC ATAACAAAAA TAAAAAAGCA
    82981 TAATGCCTCC CCGAAGGGAG GCTGTAGAAT TAACGAGGCG CCATTCCACC GAATAATCCG
    83041 CCCTTGCTCA ACATGCTGCG CAGGGAATCA CGGAAGTCGC CGCCAGAGCC GCACATACCG
    83101 CATGTGCAGT GAGAGTAACC ACGTTCGTGC TGGAAAGTGC TACACTCGTT ATCGGACATC
    83161 ATGCGTGGCT CATCGCCGAT AGCTGCGTAG CTGTTGATAC CACCTGCTTC GATTTTGATT
    83221 ACCATCATGG TTTCACCAGC TTCCAGCAGG ATTGCGCCCA AACGCACAGC CAACTTGTTC
    83281 GCCACGTCAA CACGCTTCAT CATGTCGGAA TCCAAATCAT CAAAATCAGA CTTAGACCAC
    83341 CACTCGTCAG ATGCTCTCAG TATCACACGT GTGAAGCCGT CGTAGTGAAC GATGAGCGTA
    83401 GTGTTCATGA CACCGTGAAC ACCGCTGTAG ACAACAACCG GCGGGTGGTC TTCGTCTTCA
    83461 TTGTAAACGA CAGACCAGTG ATCGTCCAAC GGTTTACCGT CGTTGATGTG GTCAGCCAAC
    83521 AGCTGGATTG CCGCAGGAAT TTCAGCGACA GTTCGGGTCA CTTCACGTTC CAGCACATCC
    83581 ATCATCTTCA GCACAGCTTG TTCGTCAGCC ATGAGTCTTT CATCAATCAG TGCTTTTGTG
    83641 CGTGGGTTAG TTGCCAGTGC TTTACGCAGG TTGGTGGTAC CCATGAATGC ATTTTTCATT
    83701 TTGTAATCCT TGTTAACGAT TTATGTTGGT TGTGAAAAGA CGCCCAACAA CTGTTGGGCG
    83761 TACGTTTTGG TATTAACGGT TGGTGTACTT GAAGTCTTCA AACTGAATGG TGATATCGGT
    83821 AATCCCATCC TTTTTGAATT CGTCAAATTT GGCCTTCATC GCACGCGCCA AGTTTTCGTT
    83881 GGTGGCGTAT GCGAAGAGGA TGGTTTTCAG CTCCAGAGAT TTTGCCAGCT CCAGCCCGTC
    83941 TTGAATACGA ATAGACACGC CGTCTTTGGT CACGTACGCC AGAGCATAGA CGCCGTCTTG
    84001 CAGATAGATG CCACGGCCTT TGGTGATGTA GCTTACCCGT CCACCCTCGA CGATAGGGAA
    84061 CCACGCATCT TCGTCGAAGT TAAACAACGC CAATTCAATC TTGTCGACCA AATTCAGCAA
    84121 CATCTTTTCT ACCCGCAGGA CGAAATGCTG GTAGCCGCTC TCTTCGATTT CGCGATAATA
    84181 GTCAGCAGGT TTTTGGTTAG CGAAAATGGT TTCCAGCGCA GCAGTGATTT TATTGGTAGT
    84241 CATGACAATA TTCCTTTTCA ATAATTAAGG TGGGGTTATT TAAGCCAGTT TAACGCATGA
    84301 ATGCCGGACA TACTTCTACG CCAGCAGCCA GGTCAGTTAC CGCCAGACGC AGGTGGACGT
    84361 CTGGAGTGCC TTCGATTTTG GTGAACTTGC CGTGCGGGTC GAGATAAACC TTACCATCAA
    84421 CAATCACCAT ACGCAGTAAT CCAGCATCGC GGTAAACGAT ATCCTGATAG AAATCTTTAC
    84481 CTGCACGCAG AACCACTTCT TTATCCAGCA TCGGCAGAGA ATCAAACATC TCACCGCCAC
    84541 CTGCCGCAGC CTGCTGGATG GCTTGCTGCT CTTCTTCCGT CATCGTTTCC ATCGGACGCA
    84601 TAGCGATTTC CTGCATTTCA ACAACGCAGT GAGCATCGCT GAAATCCACG TCTTCCATAA
    84661 CGCCGTCTTC ACGTACCACG ACGGTGAAGT TCATGGCGTC GATGGTGGTT TGCGCATCTT
    84721 TGTGCATAGA CAGCTCGGTG AGCGCTGCGT TCGCCAAACG GTCATGGTCT TTATCGGAGA
    84781 AGTTTTCAGC GTACAGCTCC CAGTCTAATA CGATCGATTT ACTGAACGCC TCGTCGTAGA
    84841 AAGAGATATG GAACACTTTT TGGTCGTCGC CAGCACGATA AATAGCGGCA ACGTAGAAAT
    84901 CTGTCGGGAT AGCACCAACA CCCACGGATT CGGTTGGCTT AGCCAAACGG TTTTTGTACA
    84961 GGATGTCCTG AGTGTCGATT GCAGAGCTGG TCATCAGAGC GATAGATTGA TTTACGATAG
    85021 TCATGATACA GTTTCCTTTT AAGTTTGTAA GGATTAAGTT TAAGGGGTTA CTACAGGTCT
    85081 TACTTCGCGG TGATGTATAC TGATTCGATA TCGGTAATCT CAATCGACAG TTTATCTACC
    85141 GTGGTATGCA GGATTTCAGC CGCTTGTTCT AAAACCGGGG CAATCCATTC TTCTTCTACT
    85201 GGGAGTGCCC AGGTCATCAC ATCGTGATAA GCTTCAGCAC TATCGGTGAT TTTGAAGAAC
    85261 GCGCGGACTT CCTCAAGGTC GTGACCGATT TCGTCATTGC GCTTCATGCA AGCGTATTCA
    85321 ACATACGGCG TCTCAGAACG CTCGAAGAGA AAATGGATGC AAGGAATCGC AGCGGATTCA
    85381 ATTGCGCCTT CTACGGCAAA CACGTCGCGG GATTCATTGC TAAAAATGTG TTCCATGGTA
    85441 ATATCCTTAA AAAAGGCCCT TCCCGAAAGA AGGGCGAATC GTTGTTAACA AGGGAATTTG
    85501 ATAGATATCT TCTTCTATCA CTTAAGTAAT ATAGCCGTGA AATAATCTGC ATTCCTGAAC
    85561 AACACGGCAT AAGCCCTCCT CTTACCCCGA AAGGTAGGAG GAGGGTGTAT GACCTCAGCG
    85621 AGATTACATC ACTGCAAGCT CGAAGCGATT GCGCCACGCC TGACGGTTAG CCCCGATTGA
    85681 CCCAACGGGT GGGAGATGCA GATCACCTCC TCCATGTTGA CCGAGCCCAG AAGAACCCGG
    85741 TCCGCCAAGA ATTTAGTGTA CTGCGTGCAT CGCCCGATTA GAAGCGACGT ACGAAGCCTG
    85801 CCAGATAGCC GCGAGCATCG ATACCACCGA TTTCCGGCAG CGCACGGTTC AGGTCAATTT
    85861 GCAGCAGGTT TGCTTGACGC TTAGCTGGAT CGTGAATGGC ATCCATGAGG CGCAGCAGAG
    85921 TATTGAACTC CAGGTTTTCC TGAGGGTTCA GTTGCAGGTT GTCGATTTGG CGATACAGAC
    85981 GAATGTTCGC ATTAAACGCA CCTTCTTGAC CGTCATGCCA GATAGTCAGC ACTTCTTTGA
    86041 AGGCCGGGCC GAATACCTGA GCGTCGTCCA CGTTCAGCAG ATTGCGGAAT GCACGGAACA
    86101 GTTCGCGTTG GTTACGGATG GTGGAAGCCT GATCGTTAGG AACGCCAGCG CCCATGCGTT
    86161 CTGCGTATTT ACGGAATGGC GCAACGAAGG TATCAATACG AACCCGCTTA GGATCTACCT
    86221 TAGCCGGTTC TTCTTCAGGC GCTTTCGGAG CAACGGGCTC GACGATAGTC GGCTTCTGCT
    86281 CAACAACAGG CGCAGCGGGC TGAAGAGACT CCTGTGAACC AGTATCGATT CCAGCAGTAA
    86341 GCGCGTCTTT CACTTCGCCA GCCAGCGGCT GTTGCTCGGT GTTGAGTTTG GAAGCATCCA
    86401 GCATTTCAGC AGGCGATTTC ACGCTTTCCG CAACAAACGG CGCTTCGTCC ATGATTTGCA
    86461 GCGCTGGATT ATCGCCACGC TTCTGTTGGT TCTGCTGGTT GTTGTTCTTA GACATGTCTG
    86521 TTCCTCGTTC ACGAGATATA GAGATTGGGA TCGAAATGGG CAAGCTGTAA CCCCGCATTG
    86581 TGCATCGCCT TCATCATGGT GTTCATGAAG ACGTTGTTGA CCTCGGTGAT TTCAGCACCG
    86641 ACAGCAGTAG GTGTTGCAGA GAGTGCCTGT CCGCAGCAAA TTTCGCAGAA GAACACAGGA
    86701 CCCATCTTAC AACGCTGAGG ATCTCTTAAC TTCAGAGTTT GCCCTTCCAT CTGCTTAAAG
    86761 TCGTCAAGCG TGATAACCTT AAGCTTGGCT CCCACTACAT GATAGCGTCC AACAAGAAGC
    86821 TTGTCCTTAA TATGCTGCTT GTTCACAAAG AACGGAATGG TCTCTGTGGT GCCGCAGTCA
    86881 TGGTCAGTGA TTTTCAAGTC TTGTGTTGCA CGCATTGCTT CTTTTGCTGA TTGGCCAGCC
    86941 AATGCCGTCA ACGCACCACG GGAGAAGGAA CCAGAACGAG CACTGTTGTT GTACTCAGCC
    87001 CAGTGTTCCA CCTTCAAGCC TTCTTGCAAA CTATGTTCAA TCAGGGTTTG TTTTGACGGG
    87061 TCGTTAAAGT CCGTCTCCAA ACCCATCATG ACGTGGCTTT TCTTGCGGGT GTTGCCGAAG
    87121 CTCTTAACCG GGTTGATGTA AAAGCCTTCT GACTCATCAC CCTTGAAGTC TTCTTTATCC
    87181 ATCGCAGACA ACTCGTTCTC TAAACGAATC GCATCTTCGG TGGAGATTTC TCCTTGGGCT
    87241 TTCAGACGAG CTAACTCTTC ATCACGTTTC GCGATGATGG CCGGGTTAAC GGTTAACGCC
    87301 TTGTCCGACA TGGACGGAAC CGTCAGTCGG TTGGTGGCGG TTAAAGCAGA TTGGCTGTCG
    87361 AAGAACCGTT TTACGTCACT GGCGTAAATC TCACCTTTCG GACGTAACGA CGGATCTGTC
    87421 TCGTACGGCT CTTCCGGATC GTCTTTTACA TGAGGTGCAA TCAAGTCCTC TAAACGTCCG
    87481 TCACTGAGTC GTCCGGCTTG ATAAGGGAAC TGGGTACCGA AGGAGTTGTA AAGCACGTAC
    87541 ATGTTGTACA GCGCTTCTCC GTAGGTGGTG GTAACAGGTT CAACCACCGT CGGTAATTCA
    87601 CCCACCGCAA GCTCAAGCGG GTCCCAGAAG CTAACCAACG GTCGCAGGTT CTCCAACTCA
    87661 AACGTAACTA CTTCACCTTC AATCTCAGTG GTGAGTGTGT TGCCCTTACG CACGAGCTTG
    87721 GGAGAGTACC CTGCTGATTG GGTCATACCG TCGATATGTT CAACGACAGC AAAGGCGTCG
    87781 TTAATCCACT CGATGTGTTT GTACAACCCC ATCTTTAATG CAAAGATGAA ATAGTCACGT
    87841 GCTGTCATTG AAGAGTGTTC CCGTAGTTAG AGACGAACTC GTTCAGCGCT GCCTGAGCGA
    87901 CCCGGTGGTC TTCCAGCAAT GGGAAGTTGA TGGTAATAAG CTGCTGTACG GTTGGAACCA
    87961 CATCTCGGTT CGACATCGTA GACGCCAGAG CAAAGAAGAT AAGTTCCCAC GTAAAGTCGT
    88021 GAGGGCTGGA ACGTACGGGC GCAAGCTGCT CGCTGTTGGC AGCCATCAGA GCTTCGAACG
    88081 GTACAGCAAC GGCACCGCCG CTGTTAACGT AGTCGAAGAA TACCCCGCCG TACGTACCCT
    88141 GGAACGCCTG CAAGCGAAGC TTGATAAATT CAGGCACATG GATATCGTCT TCCACGGTGG
    88201 ACTCCTTGGT ATGTTTTCTC GACAAGACCT GCTGCATCTG CAACACGAGG TCGGGCTGGA
    88261 CATAAGCGAT AAGCGGAATA ACGGTCGTGC TGCTTACGCC ATATGAATGC TGCGTCAATT
    88321 CTGCCAACAT CTCGGCAGCC GACAAGTCTT CATCGTTGAC AATCGCCAAC AGACGGTCTG
    88381 TGTCGTCGCG GAATTCGCAT TCGAAGATGG AGGAACACAG AGAATGCAGC GGACGCAACG
    88441 AATCAAGCGT AAGTCGGTTG GGATGGACAC GCACGCCAAA CGCCAATAGC TTTTGTTTAT
    88501 AAAGTTCGAT AAGGCCGTTG GATACGATGA CGTCAAGTTC CTGCACGTCA TACAACGAGT
    88561 CAGCGCCTGC AACCATGTCG GATGCAAAGT CTTCCAACCC GTTGCATTTG AAATCGACAT
    88621 AAAGTCGATG TAATGCATCG CGGTAAAGTG CCACACGCGT CTCGCTAACG CGGTCAGCCA
    88681 ACATGGATAA AAGGTCGTCA AACACGGTGT ATCTCCCGTA TGTAAATTAG ATGTAATTAT
    88741 CTACTCGCTC TCATAATCTA TTTGAAAATT AGCTCGTTAT TCCAAATAAC CCTAGGCTGA
    88801 ATAAAGTTTT ACGTACCACA GTCATCTATT GAACAAGTAT ACCATATTCT CTCAAAGGAG
    88861 TTGTACCCCA TGCCTTCTTC AAGCAAACCA CGCAAAGCGA AACCCAATCG CAATGGTCCA
    88921 AAACGTATTA CCTGGGATGA ACTGCGCGAC CCGGTGGATA AGTGTCAAGC AGCATTATCC
    88981 GCGATGGCGT TACAAATCGC AGCGTCGTGT GCTCCGGGTA CGTTGTTATT GACTCCGTCT
    89041 GACCGTGATG AGTTCCAAGC ACTGAAGACC AGCTGCAACA AAGACCTCAC GGAACTCCAG
    89101 TCTCACCTCG ATGACGTTGC CAATCATATC AAACCGCGCT ACGGTAGTTT GGTAACCGAA
    89161 AACGATCTCA TTGAGCAGCT GAACTTCGGC GAAACGCTGA TGACTTTGCT GCAACGCGCT
    89221 CAGCTTGTGC TGGGTCCGGA TGTATCGCGT CTGACTGCTC TGCGCAATCA GGGCATCACC
    89281 AACTACAATA AACGTGAAGC GGCGAGCAAC GCTGCTGAAT AAGGAGTCGT AAGTGGAAGA
    89341 CACCGAAAAA CAACAGACCG TCCCGACGGA AGTAATTCCG CCAGCACCGG ATACTGAAGC
    89401 TCCAGTTGAA TCAAAAGCAC CGGATGCAGA AACGAAAGAA GAGCCAAAGA ACCCGTTAAT
    89461 CACGCCGTTC GTTGACTTGA CTCGCGCTAA CGTTAATTTC CGTTTTGTGG GCGACATGCG
    89521 ACCGAAGAAT CCGAAAGTGA CTTCTCGCGA GCGTCTGGAA CTTCCGGTCT ACAGCCGCCG
    89581 CACTCAGCTC GCAATGCTGG AAGCGTACGC AACGGAAATG TTCGAAGTTG TCGTTGAGAA
    89641 GATGTTGCTT GACGAACCTC TCGACGCTGA TGAAACACGT ATCCTGAACA CCATGCAGGC
    89701 TGCTGCTCTG AACCCACGTG GTGACTGGGC TGACCGTGCG TTGACTCGTG AAGGGTCTGA
    89761 ATGGACCAAC GAAGTCGTCG CACCTAACGG CGTAGACTAT ATCAAGCCAG GTATTCCGCC
    89821 AGCAGACGAT CTGCCTGAAG ATGACAAGAC ACCACTGTCC GGTGACATGG CTATCTATCA
    89881 TGCAATCCGT GCAACGCAAT CCGGCGCACC CGCTACGTTC CCGCTCTGGC ATTCGGCTAT
    89941 CTGGCTGAGG CAGAATCCGC CGCCAACCGA CCGTGTTGCG CTGATGCACG AACGTATTGC
    90001 AGCAGACAAA ATCAACGGCG GCCGTAACAC CGGCGGCTTC TCTTTCTCTG CAACGTCTAT
    90061 CATCAGTAAC AAACACGCTA TCGAAATGGC GCTGGAAACC TGTTACGGTG CAAACGTCGA
    90121 AGCGAAAGAT GTGCAGAAGC TGATGGAAAT CATTCCGGTG ACTGACCAGC CTGCTATTTT
    90181 GCTGAACACG CTGATCTCCA TGTATCCGTA CGGTTATCCT TACGTTCAGT CTTGCATGGC
    90241 TGATCCGGAT AACTGCGACT ACCGCGTGGA AGATACCGTG AGCTTCGCGA AGTTCTGGCA
    90301 GGTTGACAAC GCCAGCATCA CGCCAAAAAT GCGTGAGATG ATGTACTCTG ATGAAATCAT
    90361 GACCGAAGAG CGCCTCGAAG CGTATCGCGC GGAAATGAAA GACAACGCAT CACGTACCAT
    90421 CGACCTCGCG AACAACGGCA AAGCGTTCAT CGAACTGGCG GTTCCGTCTA TTGCCCGCAA
    90481 CATTCGTTAC GGTGAACGTT GGCTGCAAGA TGTGGCTACC CAACTGAAAG ACGTACTGGG
    90541 TCAGAAGAAC CTTGATGCGG ACACTCGTGA GCGTATCGAG CAAGAACACC AGTTCTACAG
    90601 CTGGATGCGT CAGTACGAAG CGTGGGTAAA AGCGGTTTAC GTTGAAGTTA AAGGTACCCG
    90661 CCGTCGCATT GCGGATAAAG ACATCCCAAC CGTGCTAGCA CAATGGTCTC GCGATGACGA
    90721 CCTGCGTGAA AGCTACATGA ACGGTGTCAT GCAGTTCATC TCCGATTCCA CCATCGCTCT
    90781 GGGTGCAATC CCTGCATGGT ACTGTCCTCA GTGCCAGAAG GACATCCCGG AAGAACTGCG
    90841 CGATCGTAAG TACTACGATC TGATTCCGCT TGATATAGCG CAGCTTTTTT TTATCCTAAA
    90901 CTCCATCCAG AAGCTAATGG AAAACCAGAG CAAGGTGCTA TAATCAACCC TGGCTTTGGT
    90961 CTGGATCGGG GTAGAATCTC GATGGTTAAT CCTGACATCT GGAGATTATT GTTTAGTCGC
    91021 GAAGGCGGCA AAGGCACCAG ATTGAATCAG GAGATGAGCA AGGCGTACGA TATTGCCTTC
    91081 GGGATTTTCT CTCATGCGCA GGGTGAGTGG ACACCATTGA AAAGTGTTGC CATGCATCCT
    91141 GCCGAAGATC CGTGGCAGTT AATCGGTAGA CCAGCCTTGA TTCGTCAGTA CGACACGTGC
    91201 GGTATTGAAC GGTACATGTC GCTTGATGCG TTCCTCAAAT CGGATTTCCC TATCTCAGAC
    91261 GCACTTATCA AACAAGCAAT GCTTAAGTTG AGACGTCAGG CTGAAGAGCA GGAAACGGAA
    91321 GAAGAGAAAA TGCGTCAGGC AGAGCTTGAG GCGCGTAAGG GTAAATAAGC ATGGCTAATT
    91381 TTATCGACAT GCACGGTTTT AATATCTGGG ATATACCCGC TACCGCGCGA GTTATTCCAG
    91441 TCAACACCGT GGGGACAATG GGCGCAGGCT TGGCTAAGCA AGCAGATGAG CGAGTTCCTG
    91501 GATTGTCACG AGCATACAAA AAGGAATGCA AAGGCGGGTT CAAGGTAGGC GAGATATTTG
    91561 TCTACCCTGA TTCTGACTGT TTCTATATTT GCTTCCCGTC CAAGGAAGAC TGGCGGGATA
    91621 AAGCAAAGCT TGAACACATC GTTCTCGGAT TACAAGCATT AGCGGAAACA CTGGTTGGCA
    91681 TGAACTCCAC ACTCGGTTTG GTAGGTAATG AACACTACCC GCTGATTACG TTGAGTATTC
    91741 CGCCTGTCGG TGCTGGATTG GGAAACGTTG CACGTCGTCA GCAATGGGGA GAGCACACCC
    91801 ACATCCATCC TGATGCAGTC CGTACGTTGA TAAAGCACCA TCTGGCTTTA GTTCCGAACT
    91861 TAACCGTGTT CGTGTTCTAA CGAAGTCATG CAACCTAGCA TAATAAGCAC CTCTCCTTCC
    91921 CTTAAGGGAA GGAGAGGGCT TTATGCTGTT TATTTCGTGT GCGCGTGTTT ACGTAAATCA
    91981 ATATCAATCT TTTCACGTAG ACGTTTGGCG TCAATCCACA GCATGGTCGA GAAGAGCGTC
    92041 AGCGTCACCT TCATCCGCGT TCTGTCACGA GAATAGCTTT TCGTTGATAC CACTCCAGCA
    92101 CCGATACCTG CGAAATATTG CCGCACCTGA GCCTCAGTGA GCTTCATCCC GTTATAGCTC
    92161 ATCATCCCAT CATTGAAATC ATGGGCGTGA GTATAACGGT TCTTATCGTT GATGATGATG
    92221 CGAACGCTCA GGTCAATCCA CGGCGGCACT ACATCAGCCG TCATCATGCC TCCTTATTTA
    92281 CGCAATGCGT CGGTCACCGC ACCGAGTTTG TCGATAAGTC CTTTCTGGGT AGAGGTATCC
    92341 CCAACCAAGA CAGACAGAAC ATCACGACGT TCACGAGAAA TGATGCCCTG AGACTTCCAG
    92401 ACTACTGCAA GCCACGGGAA GATAACGAAA CCCATCGCAT ACAGAGACGG CTTGATGTGT
    92461 TCCGCGTACA CCAACCACCC CCAGAACGCC GTGTATGCCA ATGTGATAAC TGCCATGACG
    92521 ATGGTAGCTG TCACGATAGC AAAGTTCTGA GAGAAGCCGT GTACTCCCAC GTCGTTCAAC
    92581 GGAGACAGGT CAACCGGGTT GGCTTCCGTC ACACTGCTTT CATCTATATC CAGTTCGGCG
    92641 ATTGCTGCTT TATCCTCGTC AGACAGCCCG CTGTTTTCAA TAGCCTGCTG CATCGACAGA
    92701 ATGGTAACAC GCTGACCTTT GGGAAGTTGA ATGCCTTGAT AGGTGTTCAA TGCATCGATG
    92761 AGCGCACGAC CGTCCGTCAA CATGAGAGAA GCAACGCCCA ACGTAGCTGG CTTGAGTACA
    92821 TACAGGTCAG CAACTTTCAT CAGAGGTATC TCCTTTCTTT TATTAACATA CCATCCTGTA
    92881 CGGCATAAAA GCCTCCGGCC GAAACCAGAG GCTTGAATAC GTTTAGTCAA TAACCTTCAC
    92941 GGTAGAAGGG TCAGCGATTT TCGCACGATC GGTAGAGCAG TTGAAGATGA TCGTGGTGGT
    93001 GCCGTTGCCG TCCACATCCA GATTCGACTT CGCGAACATC AGAGACGGGT GGTTGATACG
    93061 GTAGTAACGA GTCAGACCTT CAGCTTGAAT ACCGACATCA ACGTAGTCTT TAACGGTGGT
    93121 ATACAGTTGG GTTGATTCAA ACACACCGTC TTTCTTCGGC GTATCAACCG TAAACATGTA
    93181 ACCTTCATCA GCGACTATGA CAGTATCAGG CCAGAGACCA AAGGTGCCAG ACACGGGTTT
    93241 CCAGTTGGCT AATTGTTGAG TACCTCCCCA GCAGCTGTAG ACGGTCAGCT TACCGTCTTT
    93301 CTGGATAGCC TTATCCTGCG CCAGAGTGTT CAGACCCGCT TCCAGAACCG GAGCGGAGAT
    93361 AGTGGTACCA GAGCAACCAG CCAATACTAC CATGCATGCG ACCACGACAG CCAAACATAA
    93421 ACGTTTTAAC ATCGTCTTTT CCTTTAAGTT GTGTTTAGGG AGCCCCCATA CAATAACCGG
    93481 CATAAGAGCC CCCGAAGAAG GGAGGCTCTT ATGCTTTTAT ACCGCATCGG CTCTGGCACG
    93541 GATAGTAAAC GTACCAAACC ACAACTCTGA TTTAGTCTGA TCGATATCCA CAGTCAGTAC
    93601 CGTGTCGCTA CCGCCGCCAA ACGAAACAAC TTGGTTTAAA CCACTGGCCG TAAACTGAGA
    93661 GATGGGAATG TCGATACCAT ACTTGTTCAG GGTACGGGTT AAAACGTCTG CGTAGGTTTC
    93721 ACCTTCGACC GCAAAAGCTT CAGGCAGGAA ACCAATGAAT AATCTGGCGA TATTGGGACG
    93781 TTGATACTGC AACTGGATTG GGTAATCCGT GTACACAAAA TCGCTGTCGC CAACATAAAG
    93841 ACTAAAATGG AGCGCACCAC TGATGTCGTG CGTCCCGAGC GTAAAGGTAA CGTCATCTTC
    93901 GGAAAGAATA ACGTTGTATT TCTCTTTAAT GATCGCCAGT GCTTCCTGTT TCCAGGTACG
    93961 GGTTGGATAC ATAGCGGGCC TCGGTTAAGT CATTGTGCAA CATAGAGTCA TAAAATCCTC
    94021 TTATCATAAA CCCTCCCCGA AGGGAGGGCT ATGGTTAGGC GGTGTACCAG CCGTTGGTCA
    94081 AACTTGCGTA ATCGCTAAGG TTGTTCGCGT TAGTGAACAC GGAAGAAGGC TGTGCTGACG
    94141 GAGCAACCTT GGCACGCCAC GCTTGAATCT GTGGGATGGC GGCACCATTG ATGGTTTTGT
    94201 TGGCGTAGAA AGACCAACCG ATGGTCGGAG TCTCAAAGAA GGCAGAGTCC GCGTTGAAGA
    94261 GTTGGGCAAT GTCGATAGTG CGATTGAAGT CCACACTGCC GTAGAAGTAC TCGAGGTTGA
    94321 CGTTCTTCGA CGGGAAATTG GTCTTGGACA TAAGCGCAGT ATCAAACACA GCATCGCCGG
    94381 TAAACACTAC GCCGTTGAAC GCACTGCGTG CTGAGGTGAT ATTCGGACAG TCTTTGAAGT
    94441 AGTCTGGACG CGGAGCCTCC TTAAAGCCTT TCACGTTCAT GTACATGTTG TTGCAGGTCA
    94501 ACAGACCCGT ACAACCACGC AGCAGGTCTT GCGGGATGTT CTCCAGAACC GTACAGCCTT
    94561 GTGCAAAGTA CGCCGCTTCC GTGATACCCG TTGCGTCCGC ACCGAAGTCG CTCGGGATAC
    94621 GCTTCAACTT GGCACAGTAG TAGAATGTTC CGTATACGTT AGTAATCGGT GCACCCACCA
    94681 ACATACCTTC GCCCACGCTT TCCAACTCAC TGCATTGATA GAAGATAGAA CGAGCATTAC
    94741 TGAGGCTAGC ACAATCACGC ATGAAGTTCT GACCGACGTA TTTAAGCTGC AACGTCTGGT
    94801 TGGCAAAGAA AGACAACGCG GATGTGATGC CTGTGTTACG CATGAAGTTA TCCCCAATGG
    94861 AGACAAGTCC GCGCGTGCCA CCTGTAGGAT AACCAAACAG AGATGGCCAT GTTTTGACGT
    94921 TCTGATCGTT GCGTAGGAAG TCATCCCCGA TGTTCGCGAG CATAGGCGTG CCGTAACACA
    94981 TAGAGTCTAC CGTACTCAAC GCAGGACAAT CTCTCAACAA GCCATCACCG ATCGTTGTCA
    95041 TTACCGGGTT GGTGTAGAAG AGCGCTGTAG CGTTGGTTAA CGCAGGACAC TCGGCGAAGC
    95101 AATCATCCCC AACCGACACC AACGCAGCCA TCTCACGCAA CGCACGATAC ACCGACGTGA
    95161 GGTTCGGACA ACCACGGAAG AAGTTGTTAC CGATGCTCTT AATAGTGGTG TCGAGACGGA
    95221 AGTATGAGTC CAGCCCAGTT ATACCGGAAC CACGACAGAA ATCGTCGCCG ATGGTTTCGA
    95281 TAGGTGTGGA ATAGAACAAC GTGGTGATGG TGGTCAGATT CGGCGTGTAA GCAAGCATTC
    95341 CATTCCCGAC AGACTTCAAG ATCGTACAGC TGTTGAGGAC GTACGAAGCA TCGGTAAGGG
    95401 ATTCGTTGTT TGCCAATAGG TTATCGCCCA CTGACGTCAA GCCAGAGCAG GCGTTGAAGA
    95461 CCGATTTGGC GGTGGTGAGA CGACGCATAT TACTGAAGAC GCCATTACCA ACAGTCTTAA
    95521 TAGTGGTACG TCCCGCGAAC AGGGAATCAA CCGAGGTGAG TCCGGTATTA CGCAGGAAAT
    95581 CATCACCGAT AGTGATGATT GCGTTACAGT TTACCAACAA GTTCGTGCTT ACAGAAAGGT
    95641 CTGGGTTATT GGACAATACC TGATTGCCGA TGGTGTTCAG GTTATTACAT CCGCTAAACG
    95701 CCGCAGCCGC AGTTGTTGCG AACAGTAGGT CGGACAGAGA TCCGTCGCCG ATTGTGGTCA
    95761 GAGCAGTACA GTTGATGAAT ATGTTCTGTA TGCTGTTGAC CTTAGTACCG CGAAGGAAGT
    95821 TCTTACCGAC ACTCACCAGA GCCCTGCGAG ATGAGAACAT GGAGGTCGCG TTGGTAAGAC
    95881 CACTACCTTT CATGAAGTTA TCCCCGATGG TGGTAATAAC GTTACCAGCA GGAATAATGC
    95941 CGCTAGGTGA GGTGATGTTG ACGCAATCTT CGTAGAAGCC GTTACCAATC TCGGTCAACG
    96001 GCAGGGCTGC TGTAGCGAAC GCCGTCATCA GCATGGTGCG TGCGCAGAAA TCATCACCGA
    96061 TTTTCGCGAT GAGTTTACTG GACGTAAAGG CTGTGTTGGC GGTAAGTTTA CTGTCAGCGC
    96121 AGAAGCCGTT GCCGATTGCC ACAATCGCGT CACATCTCTC GAAGTGTCCT GCGATAGACG
    96181 GCAACAAACC GTTCCTCATG TAGTTGTTAC CAATTCTGGT AAGCGCCGTG CAGTTTTGGA
    96241 ACAGGTTGTT TGCTGAGGTA ATCGGAAGGT TCAACAGGAA ATCATCAGGA ACCTCCGTTA
    96301 GTGAATTACA GTTCCGGAAC CCATTGTTGA TTCCCGTCAA TTTGGTTCCT TGGAACAAAT
    96361 CTGACGGCAG TGTAGCTAAG TTTCCAGCCC GCGAGCAGAA GTCGTTGGCG GCAGTAAGCA
    96421 ACGGGTTGTC CTTGAATAAA CCAGAAGGTA GACTGGTAAT TACTTGGTTG TTGCTCCACA
    96481 TGTACGTCAC AGACTGCAAC AACGGGAAGT TGGAGAACCA ATTCTCAGGT ACCGTGCTGA
    96541 TGCCTTTCGC TCCTTCGAAG ATACGGTCCA TGGCAATCAG TTTGTTGCAC TTCGCCATGA
    96601 ACTGCGGAGG TACTTCGAGA ACGCCACTCC CCGCAAACAT GCTATTGGCA TACTCGAGAT
    96661 CTTCGTGTAA ATCAAACAAG TGCTCTGGCA CACTGGTCAG ATTTAGCAGT TGAGCAAAGC
    96721 ATGAGTTAAC GTTAGTGAGC TTAGGCTGAT CGTCAAACAA ATCGACTGGA ATCTCACTAA
    96781 CATAGGTGGA CGCGAACACC CCTGCTGCTG TGACCAGTTC CGGGAACTGC GCAAAGAACT
    96841 CACGTGTAAT GACGGACGTG CCCGTGTTCT CCATGAAGCT GATAAGCTTG GTGATTTTGG
    96901 CGGTACTTCC ATCCAACACA TCCAGCGGTA CCGGCGTCTT AGGTGTAAGT GTGCTCCCTG
    96961 TATTTTGGAA CGTACTCAAC ACGTTGTTGA GGTTGGGTTT GTCAGCCAAC AGTCGTGATG
    97021 GAACTTCGCT TACAGTACTA GCGTTATAGA ACAGGAATGA CGCATCTTCC AAGTCCGGCA
    97081 TTGGGTCAAG CAGCCCTGCT GGAATTGGAA TGTTAGTAGC GTAGTTCCAC GTACCGATCG
    97141 AATCGAACGC ATGTGCCAGA CTTCTAACCT TTGGCGTGTA TGCGAATAAA CCCGCAGGGA
    97201 TACGTGCCAG ATTTGAACAG CTGTAGAATA CGTACGATAA ATCGGTAGCT TCTCCACAGT
    97261 ACTTCAAAAT GTCGTCGTCG ATGTCCGTGA GATAGTTTGC GTATCCGAAG AGACCATGAT
    97321 AGTAGTTGTC GTTGAAGTCG GGTAACAATT GCCATGCAGC GGGGACAAAC GGCGATTGGA
    97381 TTGTGAACTT TTCATAGAGT GCTGCCCAAT ACCACGCTTG TGGTGGGCCG TATACACGAA
    97441 CGGTGTGTTC GCCTACTCCT GGGTCGCCAA TCATCAATGC GCCGTAACGG TTAGTTACTT
    97501 GGACCGGCTT CCCGTCAACG AAAACGTGGA TGGACAACCC GGTGCTCAAC GGAACCTCAC
    97561 AAATGTAGGC ATCTATTCCA CTTTGGACTG TCGTCTGAGT TCCACGGTAA TGCGGTATAG
    97621 GAAGATTCAT GAGCCCAGCA TTCTCGTGAG TGATGGTCAT GTTCAAAACA CCTTCACCCA
    97681 TGTCGCGCAC TGGGATATAA ACCGTACCTT GGAATCTAGC ATGCTGTGGT GGAACAGGGA
    97741 GGGCAAGCAT CGTCACGCCG TCAACAACAC TAACATCAGA GATAGGTCCA CTTATGGCGT
    97801 TTCTCATCAC GTTGGTGAAC TGCTGTTGTG TTAGGTCGCC TAGCCCGGCG AGCTTCTCCC
    97861 ACATTAACGC AACAATCCTA GTCGTGTAGT AACTGTCAAG AACTTCGCCG ACTTTAGCGT
    97921 ACTGTAAATT GTAAACAGGG AGAGGGGGCA ACGCACGCGT AATCAAATCG AGTGAAGTTT
    97981 TGGTTGTGAT GCGATCTGCG TCCCAGTAAG AAATGCTTGT AAGATCGCCT TTAGCGATAA
    98041 TGCTGGTTAA TTGCAGTGCG TCATCAGCCA CCATCAAAGA GAGTTCTCCT ACCCAGACCA
    98101 TCGAACTTCC GGCAATAGGA ATAACGAGCT CTTTTAATCC CATCGATTCG AAATCGACAT
    98161 GTTGGGATAA CGTAGATTCA GCGAAGTCAA CGGCTGCATC AAAAGACAAA CCGTATTCAT
    98221 CCTGAATCAT AGCGATGATA TTCCCTAATG TGAGGGATGA ATTCACCAAG AGCGTGAGTG
    98281 GGACACCCAG AACCGCCTTT TGAGGATCAC GGCGAGTATA ATGAATTGTG CGACTACCGT
    98341 AATAAGCCAC GCCTTCATTT GGCGTTATCT TGACGGCTAT ATCGCCATTC GGCTTCTGTT
    98401 CTGTGATGCT AAAATCCAAG TCCGTAGATG TAAACGAAGA GTTGTTCTTC GCATTCACCA
    98461 ACGCAATCAG TTCATCTTTC CAAGTAGGAT ATAACATCGT CTTACCCCAT GTAGTTAATC
    98521 TAACAAAACG TGCCATCAAA GACATTCATA ACATGCCCTG TATGGGTAAA AAAATAAAAA
    98581 AGCCGCGACA TAAGCCTCCT CCAACCCGCA AGGGAAGGAG GAGGCTGTTA TGTCACCATG
    98641 GAACGTAGTT CTTCAGATCA TTAACACCGA TGACTGCAAA TTTATCTTTG TTACCGTTCA
    98701 TCACGATGAT GTCTCCGGTA TATGCTGTTT TACCAGAATT GGTGTCCCAG CAGGCATTAC
    98761 CGAAATCATC CTTCGAGTAG CTCAAACGAC TTGAAAGTAG TGACACAGCC TTACGGCCTA
    98821 TTTTCATATC GGTTGAGAAC CCGATGAATG GCGGGAAGTC AATAGACTTC GCGTACACCT
    98881 TCGCTTCGAT AACTCGGTAG AGTACCACTT CTTCACCGGA ACTGATTTTC TTCCAGACCG
    98941 GCACCCGCAG AATCAACTTA TCCCATTCTT CCATCAGGTA GTATTTAATA ATGGGTTCGT
    99001 TGATTGTGCC GTGGAACTTC CAGATAACCT TAAGGTGCTT ACCGTACACC GAAGGCCAAA
    99061 GGAAGATCGT TTCGAGGGCA CTTCCGACAT GAGTTTTCAC GGGGAAGTTG CGAACGAGGT
    99121 ACCATCCGAC TACGAGATAG AGGATAAAGA TAATCCAAAG GTATGGGTCG TATGCAGTCA
    99181 GCATGTCATG TCCTTCTTTT ATTAGCTGTT TGGAGTGAGT ATCAGGGAGT CGTATTCCGA
    99241 CCCAACCATT AACTCATCGT ACGGCATGAT TTCAACGTGA CCGTCGTCAT CCGGATCACG
    99301 CAATGCCAGA AGATACAGCT CGGCATCCGC CAAGACCACG GAATCGTCCT CCGGTTCTTT
    99361 CATGTTGTCG TCATGCTGGT AATCCACGTA CAGATACGTG TTCCCCATGG CGTCTTCCAT
    99421 CCAGCCGGTG AAATCTACAC CCGTTTTCAT ACGTAGAGTG CTGAAGCGCA GTGGGTCATC
    99481 GGTCTGATCC CAGAAGCCTT CTTCGTTGTC TGAGAACTTC TGCTGAACGA GTTCATCCTG
    99541 GGCCGGAGGC GGATTCAGAA TGGTAGTATC GTTCAACGCA AGGAAGTTCA TCAGGTCTGA
    99601 CATGAACGCC TGGCGAGGAA TCTCGTACTC CTTCCAGCCA GCGTCTTCGT CATCGAAGCC
    99661 ATACAGAATC GCCGCCAGCA GCAAACGCTC ACGCTCTATG ACAATACGTG AGAACGTCCA
    99721 CTTCTCTTCG TCTTGGGTCA TGTCTTCAAC CCATAGACCC ATCATTTCAC CTGCGCCATC
    99781 CATCAGACCG ATGGTTACCT TGTCGATGTC TTCGTTAGTC ATCATCAGGC TGGCGGCGGC
    99841 GAGGATTGGG TTAATCTGAA GACGGGTGTT TTGCAACTTC GCATGGATAG CAACAGTACG
    99901 ACGTTCTTCC GGAATCTCAA AGATGAAAGA TTGGGTAGTT GCTTTAGTGC CCATGTATTT
    99961 GTTCATTACA GCTTTCCTTA ATTAGGTAAA ATGACGTACT GACCTTTAAC AGCCGTACTG
   100021 TCCAGCGTAA AGAGTAACGT GTCTTCCGCA TCCATCGCGA GCGCCTTCCT GTAGATAAGG
   100081 ATATCACGAT AGGTCGTGTG GTCGACCAAG GCGTAGAACT CAACCATCGG TGGTTCAGCG
   100141 CCTAGATGCG GAAACGTGGT ATAGCGTTGA TAGAGGCGAT TACCTCGTGG AATGAGCATC
   100201 TCTTCCAGAG GAGCCTGATA CCACCGTACA AGACAGATAC CCTCATCATG GTACTCCAGC
   100261 GTCAAATGGT CGCTGTGTGC GTGATGGTGT TCCATGTCTT TGTGGTACCA TGTCATGCGA
   100321 TACTTACCAA TCTTCAAACG CAGCTGGTCG CCGGTGTCAG GGTTGGTGGC ATCAGAAAAG
   100381 CCAGCGGGCA GGATAATCTC ATCTACGCAG AAAAGCGATT TCACGAGAGA GAGGGCAATC
   100441 GGAAGAACCG AGTCCGCAGC GATAGCGTAA CCCTGATTGA CCACCGGCTG GCAGGTAAAA
   100501 CGGTTGGAGA AGACGCGTTC TTTGCGTAAT GTTTCAGGTA AAACTGGCGC TGCAAACATG
   100561 ATTAACCTGC CTTGTATTCG TAGTCGAGAC CATCAAAGAC AAACTCACCC AGAAGCTTAC
   100621 GACAGCCGCA ATCGAGACGG TAGGCTTTAA TACCCACGCT GTGATGCAGC TCCACGAGAA
   100681 TAGAACCGTC GCGCTTGCCA GAGGTTCTGA CAGCCAGCAA CTTAGACACG ATGTCTTTGT
   100741 TCTTCCTCTG AAGCTCTGGT AAGGGGTCTG TTTCAGTCAT CCAAACAGGC CACTGCATTT
   100801 CCTGCAAGGT CACGTACTCC AAACCACCTA TCGACTGATA AGAGGCTTCG CGTAACCCGT
   100861 TGGTTGTGCA GAAATGGATT TCCTGGTCTT TGTTGACTTC GACCCACAGC TTGGTTGTTC
   100921 CGCTGATAGC GTTACAGCTC AGATGTGGGA CAAGGCAGGT TACACCGAAC AGCTTGCTGA
   100981 TTTCGTACGA GAGACGAATC GGATCTGCAA AGTCGTACAG CATGTCTACA ACGACGGTAG
   101041 GGAAGTTCTC CCTTGCGCAA GTCATCTTAG ACAGAATAGG TCGAATGGAA ATAGACATTG
   101101 GTATCCCTCT GTTTATGTTT CACATTCTTC CTATTCGATG TCAGAGATTA CAGATCGTGT
   101161 TCGAGACTCA ATACGCAATG CAGGCGTTCT TCCATGGTCG GTAGCATTTC CAGACGGTAC
   101221 GCCATATGCA GGGTGGTATC TGCAATCTCT GTTTCCAGCA AGACCGTTTC GTATTCGACC
   101281 GGTCCGTTAC CGTAGGTGGT CTGCTCGCAA ACTTCTTCGA AATCTACTTC AGGGAGTTCG
   101341 ATAAAGTTAT CATCGCATTC GAAGTTCTCC ACCTGAACCA TCCCGTCTCT GTCTAAGAAG
   101401 TTAAGACCAA TAGAGCGTGC GTAGGTGTTG AACGCATTAT TGAAGAATCC GAGGGTCGCC
   101461 CACTCCGTGT ACCCCACGAA CTGACCATCT TTGTAAACAC CGAAACGAAT GTTCCCGTTC
   101521 TCTACTTCGC AGGTATTTTC GCCTTCTTCG AACTGGTAGC GAACAACCTC CGACGAATTA
   101581 CGGGCCAGCA TTTGTGCCCA ATTCACCAGA CTGAAGAGTG GGGTGCTGAA GTCGATTACG
   101641 CGTGACGTAA CGCCATGTGT TGCGGTAATG ATGGTAAATG AAGACATAGT TTTGTCCTAT
   101701 AGTTGAGTTT ACGGCATAAG CCCTCCCCAC CATTGGAGAG GGCGTTCGAA TAAAGTTTTG
   101761 TAGTGCTGTG TTAGGTCTTG TTAGGGTCGT ACTCTCTTGT GAATCGCCTT TCAAATTCGC
   101821 TAGGCTTCAC AAAAATGTGC TTCTCTACTC CACCTTCCCA GTAAGACAGC CAACGGTCAC
   101881 CTTTCCGAGG TTCTTTCATT GTGCGGTCTT GCACTAGTCC GGGTAACCCT TCGTAAGCGT
   101941 AGACATACCA ACCGCAATGA GCTGGTGAAA ACTCGGCTCT GTCTACGGTT TGAACGACAT
   102001 GGAATCGACG TTTGGTCTCT TTGTCTATCC ATCCGGGCTC TTGCTTTGTG TAACACTCCT
   102061 TAAAGGATTC AATGGGTTCA TAACTCTCAA CGCCAAGAGA GTCTCGGATA AACACACCAC
   102121 CTGCGTTCGG TTGCCAACGA GCTGCCCACT CACTACTTAC CGCCACACAA GCGCCACATG
   102181 CGAGATTCAA TAAGAACTCT TCGCCAGCAG CCTTAATCGA GCGGATAATA GAAGCGTGGA
   102241 CTGCTTTCTG GCAGACCCAC TTAGGCAGGG AATTTACTGA CATTCGACCG GTCCTTAGGT
   102301 GCAAGCACCA CTTTCCCGAA GAAGACATGA TTGCCAATTC GGGCGACATT TTTAGCATTG
   102361 CGTTTATAAT GCTTAGTTTT CACGTGTTTG GCGTTGAAAT AAACACTGCC TTTCGTAGGG
   102421 TCTGCCTGAC GATAAGCAAT GGGATCATCA GCCTTCCGAG CGACTTCGGC GGCGATGCGG
   102481 CGTGCCTGTT GGAACGCTTC CTGGTCGGTG ATGGACATAC GGCGTTTGGT CCAGCTAAAC
   102541 TGAGACTCCT GAAACACCAC ACCCTTTAAC GTTTTAGGGA AACGAGCATC CCGTAGACGA
   102601 TTGTGGGTTA CGTATGCCAC GGCGTACTGC CCTTTGAGTG GCTCCCCTCT GGCTTCGAAG
   102661 TAGATATTGC AAGCAACCGG CTCGCGAGAA CACACGCTCG GAGTCTTCTG GTATGATTTT
   102721 GCTTGCGCTG CGAAGGAGAA GGATGCGGTG ATAATCAAAG CAGCCAATAC GGACTGGATG
   102781 AGACGGTTCA TTTAGGGGTT TTCCTCACGA TAAGGTGTTA ATCGCTGACT ATCTCGTCTT
   102841 AGTTCAATAA TGACGACAGC GGCTAACAGG TTAGCGTCAG TGAGCGCTTG CCCGGCGCAC
   102901 TAGACTAAGG TGTGTTACGG TGGAAGGTTG TGGTACTCCT GTGGTTTGGC AACAAACATA
   102961 GCTGCGTCTG TTTCGGGACC ATTCCCTAAC AGCACAGCGC GGGTACGGCA TCTTCTAGAT
   103021 GTCATACATT TAGGCTGAAA GTTAAAAACT ACTACGAAAC CTTCTTGCGA TACATGCCTG
   103081 GTTTACGACC GATTATGTCT TCAAGAAGCA CACGTGCGAG AGAACCATCA TGCTTCTTGA
   103141 TGTTGACTTT AAAGCGGCGA CTGGCGCGTT CGAGAGTCAT GGACCGAGAC GGAACAACCA
   103201 TGATAACACG GGTACGACCT TTGCCCGGAC CGCGTTTGAT TTTGATGACC GCCGGGATCG
   103261 GAGTAAGGTC TGGTTTGCCG TAGTCTATTG GTAACCGACT TTCGCTTTCG CCAGCCCAAC
   103321 GGATTGCTTG GTTCATTTTA AATCTCCTGA ATTCATCGCA CTTGCCATCC GGTAGCTATC
   103381 ACGATGCATT TGCATCTGAC GACGATTCAA CTCTTCAGCA GACAACATCT GATACTTGCC
   103441 GCTACGACGA CGCTTAAGAC AGGACATCAT CAACACAGCA ATGCATGGAT GCACGCTCAT
   103501 CTTAATCGTC TTCCCTTTTG CAGGCCCGCG TTTCACTTTA GCCGATGCGA TACGGCTTGG
   103561 ACGATGACGC CTCATCCGAC CAATAGCCTG TGTATTCCGC ATAGCGGGAT CAATACCAAA
   103621 TATCTCTTTC ACACCTGACC TCCACTTCGT TTCTGGTTAT TCAACCATGG GATGTTTCCA
   103681 CCACGACGAA CAGACTTTCT CATGCGTTCA AACATCACGA GCATCAGCCG GTCTTTGCGC
   103741 TGCATTGGAA TCCCTATCGC TTCGATGAAT TCTGCAAGCG TACCATCTTT GGCTATCTTG
   103801 CGAATACGTT CATCTTCTCT TGGTTTTTGG CGCATTACTT CCTCCGATAC TGGCGACGGA
   103861 CTTTCTGCGA CTCTAACGGT GCGAACCCGA ACTCATGCAA AACAACCATG ACTCGCAGAA
   103921 ACACACGTCC TTTACGCGGC CCTTTCTTAT ATTTAGAAGG ATGCTTGATG ACGCGCACCA
   103981 ACACTGGAGC AGGATAGAGC GTTTCACCAT CGAAGTCAGC AGACATACCG CGAAGTTGAT
   104041 GAACTTGGTT CAACGTTAAC CCCGGTGCGG TCAAACCACC CATATCGCCA TCGCCTTTCG
   104101 GATAAGCATC TTCCACGTTC ACGTCTTTAG CTGCTTCCAA CGCATAGGTC AAATCATCAG
   104161 CAGGTACGTC AAGCCAACCC GGTGATTTCG GTGTGCGGTC CTGATACGGA TCGTTCAACA
   104221 ACCCCGACTT AATGCTGTTC ACTTCCTTCT CCTCTTCTTC TGGTTTATTC GCCACGTCTG
   104281 TCCAGTCGAC GACGCGGTCT TTATTCAGTT TCATAACGAC GGTAGCAACT TCATCGACAA
   104341 TACCATCTTC GTTAATCACC ACCGGATCGC TTGGTGTTCT TTCGTCGTGT TTACCGGTGA
   104401 GTTTATCAAT GAGTTGCTGT TCGGCTATTT CTCCGAACCG ACGCATAGCT TCGTCGACGT
   104461 CGAGTTTATC TTCTTCCTTC GCCCCAAACG TAAAACGCCC TACCTTTTTT CGTTCCATTT
   104521 ACGTAATCCT CTTACGAAAA CATACGCCGA CAGGCTCACA CCCATGCAGA AACCTGCAAA
   104581 TACGGATGAC CACGAGTGAG TCGTTGAGCC AACCAACAAT AATCCAGCGA AGACCACAAG
   104641 GCATAAAAGC TTTATGATGC GTTCACTTCT TGTTAATGTA TTTTGGAGGC TTCGAGTCAT
   104701 CCAACAAATC CCCTTCGAGT CGTACAAACA TCCCCAACAA GACCCCGCAG AAAACAGCAG
   104761 GTATCCACAA TCCCTTCATT GTTAAGTCAA CAACAAAATA CACCAACGTT ACTCCGCCAG
   104821 CATGTAAGCG AAGTTTGTCG AACAACGTTC TCTTGTAAGC CATCTAAAAA ACCCTAACAA
   104881 AAAAGAAGTG GGAAGGGACG AGCGGCTAGG CCGCGTCGTC CTTGTCTAAA TCAATTTGCT
   104941 GTGAGGGAGG GGAACTTTCA GGATTCTCCT CTCCCATGTA GACTAAGGCG ATACACACCA
   105001 ATACAAGGAA AGCGATACCG ATGAAGATAT CGGCAATCAC CATCAAATAG TTACCATTGA
   105061 TGAAATCCAC TGTCGCCATC GCAGCCAGTA CGCCGGAAAC AATGTAGTTC ATTATCTTTA
   105121 CTGCACGCGA TAAATTACGC CTGGCCATTA TTATCGTCCT TGATAGTCAA TCTGCGTGTT
   105181 CACCACTTTG CCAGCTGCGT TGACGTATAC GATGACATAA TCGTACTGGC GATATGGTGG
   105241 GTTGGATACT TCATACTGGA AGACCCGAAG TGATTCGTTA CCTTGAACAA CCGGAGAGGT
   105301 TTCCGTTACG GTTTCGAAAT CTGCTGAGTC CAGAGTATCG GCATCGTAGG TACTTAAGTA
   105361 CTTCGCTTTT GCCGCAGAGA GCACGCTGTT CATATCCACA TCACGAGCAC GTGTGTAGGA
   105421 GCCCACGTGT TCAACCTTAG CCAACGATGG GATGACTGCT GAACAAACCT CAACAAAGTT
   105481 GTTACGGCTA ATCGGCATGG AGCCGCCGAA GGCTTGGATA ACACCTTGTT CACGTCCCGC
   105541 GATTGAATGC GCTACAGCGG AAGCAGACTG AGCGTTGTCT GCCACGCTGA TGGGATTATG
   105601 TCCGGTCTGT TGGTTGCAGG TCCCCACCGA TGCAAACACG TCTCCGTTTA CGCCGAAGTT
   105661 TTCACCCCTA CCGAAATAGC TTTCCTGACA ACCCTTTTGT CCAAAGATAG CCGCGCGGTT
   105721 AGCCTTGACC ATCACCAGCA CCTGGCCATC GTCAGAGAGC TGACGACACC ATCCGTTGTG
   105781 CATTTGCCAA GCCGCTGCGT TGAAAGACAG AGCACTTAAA GCAACCACAG CTAAAATTGT
   105841 TTTACGTTTC ATGGTTTCAT TCCTTTTAAA TTAAGTGAGA GGAACGATTG TTCCTCTTTA
   105901 TCACTTAGGT AATGTAGTCG TGAAACTATC TGCGTTACTC GCAGTAACCG TCGTCGTCCA
   105961 TTGCCTCAAG ACCGGCTTTG ACTAACGCTT CAGCGCGTTC TTCGTCCCGG TAGCCATTTA
   106021 AAAGTAGGCC CTCTAAAGAC TCACGACGTT TTAGCCGTTC AAACATCTCA ACAACGGCGT
   106081 CCCGACCAAT AGCGGTTATC CACTGGTCGA AGTACAACGC GATACCGTTC AGCAACACTT
   106141 CGTACTCATC GTCGTTCGTG ACCGCAACAG AATACTGTTC CCCTTCAGCG TTAATAAATT
   106201 CTCCGTTGAA ATACAGTGGT TTCTTGGTGT TGAAGTCAGG GAATGGGTAC CGCATAGAGG
   106261 TTCCACAGGT GAGATGGTCT CTGAAGAAAG GCATGTTGTA AATCATCATG ACTTCCAGAT
   106321 AAAGCGGTTC CAGAGATTCC CAGGTAGAGT CACCCAGATG TTGCAACACA ACAGAACGGC
   106381 GATTCTTGAT CGCATGATTA GCGCAAACCA TTGCCAGCAC ACCTGCTTGG GTTTCGATGG
   106441 TAACAGAACC CGCATCCATC CCAAGGAAGA TTTCATTTAT CAGACGAGGC GGCGTCCACC
   106501 ATTTACAGTC AAACTCCATC CAACCAGCTT CAGTCTGACG AAACGCCTCA ACCCAATCAG
   106561 CGGGCGTCTT TAGCGTGATA TATTCATTCA TTTTAATATC CTTCTTTATC TAACCAGCGT
   106621 GCGTACCATG CAGGCAGCGC AAACAGTTTT CTGGTTTCAG GTTCAATTGC GTAACGTAGG
   106681 CGAGTTCGGC CCTTACCCGG TCCGCGTTTC ACTTTGTGTG ATTTACGCAG CAATTGGCAG
   106741 ACAGGTAACG GCACGAAGAG GTCTGGGAAG ATCTCTCCCC AGTTTCCACT CGCACGCATA
   106801 TCAGCGACCA TAGCCGCTAT GTCGTACTCT TCTTCAGCAA AGTACGGCTC AGGCAACACC
   106861 AGTTTTCCTT CGGGTAAGTC CTCTAACAAT ACATCGTCCA GTTTATAATC ACTCATACGA
   106921 GCTTGTCCTT CTTATCCGGG AATGCCTGCT CTACCCAGCG TGGATACGGT TTGGAAACCG
   106981 ATGCCGCACA CAGGTCGACA CGATAGCTGC GATCGGATAC GCGACTGACC TCATACTCGC
   107041 AAGCCAATCC CATCGACGGG ATAACCATCG TGTATGTACC CGGAGCATCC AGTTCAGACG
   107101 CTAGGGATTT CGCCACCAAG TCGTGGTCCG GGAAAAGATG CAAGTCCGTG ATACGGAGGC
   107161 CAATACCGTG ACGCATTTGT TCAGCAGTCG GAACAGTGTA CCGAGGATAA CGAAAACCAT
   107221 GACCGTAGCG AACAAGAAAA TCAACAGGGT TAACGAGCTC AACCGGTAAG CCCACCAAAC
   107281 GGTTGAAGAG TTGGTCGTAG GCATTAATAA GTTCCCGTAA CGGCGGTCCG TTGCGTCTCC
   107341 AGCAGACAAT CTGATTTGGC TCAAGCTGAG GAACAACGTA ATCGGCTTTC CAAAGCGTCT
   107401 GGATGGTTGG CGTCACACCC CACTTGTTAT CGTTCAAGAA GATTTCACCG ATAAGTTCGG
   107461 CGGTCTTCTC GTTCATTTGC AGCCCAACCG GACAACGCAG ACGAAGAATC ACGTCAGCGT
   107521 ATTCACGCAT GAACTGACAG AACGAATGCG TACGTTCTTG ATCCATGGGA ACATCTGTCG
   107581 TCAGATAGCT GTAGAACGTC CCGTACAGTT CCCAGATTTC TCTGTCTTCT ACCTGTTCGA
   107641 TGGTTGTCCT GTCAGAGCTA TGCAGGAAGC CCAGAGGAGG CGAGCCTGCG TCCCCCGGCA
   107701 CAAGTACCCC ATCGTCACCC AATGCGCTTA GGATGAGTTT GGTGGACCAG AACACCGCTT
   107761 CACGATAGAT GTCATCCCGA AGCATGGTTG ACTTACCACG ATTGACCGCA TCCCAATCAC
   107821 GAATCAAACA GTTGACGTAG GTCTTAATCG ACATTTTCTT TAGCCTTTGG TTCCATTGGA
   107881 CGCATCATGT TCAGGCGAGC GGGTTCAAAT CCGTATTTCG CGTAAAGCGC TTGAGCTGCC
   107941 TTGTTATGGT ACGCCACGTT TAACGACATG AACGTGATGT TGTTGTCTTG ACCGCACTTG
   108001 ACTGCCGCAT CCACCATCTT GCTGGCGATG CCGCGACGAC GTGCGGTAGG GACAACGAAG
   108061 ACGTTGCTGA GTCTAAACCC TTTACTGGCG ATATCGGTAT CCCAGTTCAT GGTCGCTACA
   108121 CCCAGAATGT TATCGTCTTC CATCGCAACG ATGTACACAT CGCTTTCTTG AATGTAGATA
   108181 GGGTGTTTAC CTTCTTTCTC AGCCCAGCTT TCCAAACGAG CAGCGAAGGC TTCGAGTGTC
   108241 TTGGGGTTAA CAGGACTTTT GATACCAGCT GTGATATCCG TGAAGTCAAG AACCATGACT
   108301 GCCATCATTA AGTCATGGAT TTTGTCCGCG AGTCCGGCTT CGATGACCTC TTCAGTTTTC
   108361 CCAAACATCT TAATCTGTAC CGACATTTTC TTTCCTTATT TATATTCAAA GCGGAACTTG
   108421 CGCAGCTCCG GAAGATATTC AATCGTTCTG AACAATTCGC CGCCATTGGC AACCATCTTA
   108481 CCTGCTACGT TACCCCAACG CTCCAGTTGC TTCCAGTCGT CGGTATGGAA AGCACGACGC
   108541 AGAGCGGTTT CACCCACCGG GCAATAAAGG TACAATACGC CGTTAGGGTA GAGCACCAGT
   108601 TCATAGGTAC ACGGTTGTCC CCAGATGGTG TTCTCTTTGG TGACGAAGTA GTGCAGGCTT
   108661 TCGTTCCAGT TGTCCGCGTG TTGCGGATGT TCGAGGTATG AGAGCAGTCC ATGTGCGTAC
   108721 TCGGTCATGT TCCGCAGACT TACGGCGATT GCGCGAGGGT ACGTTTGGGA GTGTTCGTTG
   108781 ATATTGGCAG CGACGTCGAT GAAGAGCTTA CGTCTTTCTT CTACGGAAGG GATTTTTCGC
   108841 ATATTTGCTT ACCGTGTCCT TGATAAAGAG AGGGAAGAGC AAAGGAACAA TACGAATACG
   108901 TGCGATGGTC AAATGCCAAT ACGCAACAAT CCGTTTGTTC TCCATAGCAG CTTTATGCGC
   108961 TTTCTGGACA TGAATGTGCC CTGGCGCAAG CTTTGTATCG ACGCTACGCA TCAGTGCAAG
   109021 GAAATCATCT TTCGCTTTCT GAATGGCGTC AGGATCAATA ACATGTTTGA TATTCCCATA
   109081 CGGAGACTCA AATTCGTAAC AAACTACCGG TCCTGCGGAG TTCAGTCGTG TAGCGGTCAT
   109141 CCCGTAACCA TTTTCAATGA AGGCTGCGTG AATCGTATCG CTTTCTTCGC AAAGTCTATC
   109201 GAGCAATGCA ACTGCGATAA CGTCATCAGA CCTGTCAGCG TTTCCTTTAC CGTCCAACCG
   109261 CCAAACAGAG TTAATGTGCT CGATGAGGCG TTGGACGCAA TGCTCTGCGT CCATCTTGTT
   109321 TACCTTTTGA AGAGACGGAG AAAACCCCGT ACACCCAACA AGAGCGCGTG GATTGGCGAG
   109381 AGAAGGAAAT AAAGGATTTG CTTTCGACGT AGGCGTCGGG CAAACGCTTT CTTCACCGCT
   109441 TCCATCTCGA CGACATCTCC AGCAGCTTCT GCTTTATTAT GTCGTTCGAT TAAGTCGCGG
   109501 TTGGCTTCTA TTTCTCTTGC TACCCCTTCA AACGCGTTCG GTTTGGTGTA CAGGCTAACC
   109561 ATGCCGTACG GTGTGTTAAT GCCGACCATG AACGTGTCGA ACGGCTTGAT ATCGTCCATT
   109621 AACCACAACA GCTTGTAGCC GTAGGTGGAA AGTTCATGTT CGAACAGCGG TATAAGTTCG
   109681 GGGTCGTGGA GGCACATAGC GTATATTTTA TCGCCAGCGT CCTGCACATC GGGTTGTTTA
   109741 ATGATGGGTT CGTCTGGCGA TTCAGTCAAC ACAACATGAG AGCGAAGCAT GTTGTTGAAG
   109801 TCTGATGCCA AAACGATAAT CATCTCGTTT TGAGTAAGCA TGTCACCACC ATGGGTCAGT
   109861 TATTTGTAAT GAACTGCATC CTCTCAGACT AACGCAAAGA GCTGCCATCG ATTTACGGAA
   109921 CGGAGGATAG GGCATTGGAC GAGGTCTTTC GAACATCTTC TCGAACTTCA GTGCATCCAT
   109981 CAAATCTTCG ACACTGAAGC CTGAGGTGTA ACCCGAACCA CTCAGGTACT CTGCGGTGAT
   110041 TTGGAAGCCA ACGCCTTTAT CTTCCCGGTC CTCATTATAC GCTTCCCCAT CGAACTTAAC
   110101 GTGGGAGTCG TAGACATGCA GGTGTTGAAA CACCAACCAG GGAGACAACA CCGACGTCTT
   110161 ACCTGATTCA TGCGCTACCA TTACAGATAC TTTCATAACG AATTACCTTT CGATAACAGG
   110221 TCCGAATAAC CAGAAGTTCA TTTCCATCAG AACGCGCTCA AACGCCTCCT CAGCGGTTTG
   110281 CTCAACAGGC GTAGCTCTGC GCTTCTTCTG TTCTTCCGGT GGCGTGTAGT CGTTCCAGGC
   110341 TTGGTTAACA GCGATGTCCG CAACCAACTC TTTCCCGAAG ACAGGAGACT CATCGAACTG
   110401 ATACTCCTTC TCGTTCCAAA GCTGGTTAAC CATAGACCTG ACTTTCATTG CCGCAGGCTT
   110461 CTGCTTCTTC AACAGACCGA AATAGCGCAA CAGTTCTGAC TTCATCAAGC CGTTGATGAG
   110521 ATGACCCTTA GCTTTCGACG TGAGCTTCTC GTGACGATAG CCCGTAGACA GTTCCTGTTC
   110581 CTTAATCTGC GCATCCATCT TCTTACCCAG TTCCACGAAG TCAAGTTCCT TCACGTACTT
   110641 TAACTGGATA CGACTGATGG TGTGCAGAAC CCGACCTTGG AAGCAAATCT GGATGGTCGG
   110701 TGATTCACCG GCGTTAAGAC GACCGTAACT CACCACCAAG CTACGTGTAC GATCGATGCA
   110761 TTCGGTGATG AACTTAGGTA CACCAATATT GAAATGCACG TTATCCATTA TTACTGTCCT
   110821 TTAGGATGCG GAGTGATGAA GTCAGGGATA TCCTTACGGA AACGGAACAT CAGGCAAACG
   110881 CGGTCTTTCA TGACCTGCAA TTCACCGCCG AACTCTTCGA TGTTGTTTTC CACGAATTCA
   110941 TCCACCACGG CTTTCCAGAA CGGACCGACA CCTTCTCCCC GCCATTCTTT ATCGGCCGGA
   111001 ACAAGTCGCT CAACGATATC GTTGTAATAG TCGTTAACCG AAACCCGAAC ATAAAGCGCT
   111061 TCTTCGGTTA ACCAGAAATA CTCTACCATC CCGGTCTCAA CCGCCATTGC GAGTTCGGCT
   111121 GGAGAGTATG CGTCGAAGCT GGCTTCACCG CTGTTTGTCG CGTACTTACC ACAGTAGGTA
   111181 GACTTAACAA ACACCAGTCG GGTCGGTGCT GCCGCCAGAT CTTCTAATGC TTTATAAACA
   111241 ACAGCGCGAT GTCGCTCTAC CCATTCCTTT ATTCGCTCAC GCGCCGGACC AGAATCAATA
   111301 CGCTGGATAG CGGTCAGGCG GATATAGAGT TCCTTTGCAT CAAACTTGTT CATTTCTTTT
   111361 TCCTTTTCGA AGATTTCGTT CTCTTCTTTT TCTTGCTGCC CTTTCCGCGA TAACCTAAAC
   111421 CTTCAATCGG TTTGGGTGGT GCGGACATTA TGCCGTAAAA CGGATTATGG CCGATGTGGA
   111481 TTTCAGTACC AGTACTGACA CCAATCAGCG GATTGAGGTC AAGCACCCTC ACAATCGGAT
   111541 TGTCGTTCAT GCGGGTACCA ACGCCTCGTG ATGAGCAAAA CGGAATACAC AGTCAGGATG
   111601 AGCATGCTGC GCGCGAAGCT CAATGGGGTT GATGCTAATA CGGACACCAC GGTATTGCTT
   111661 CTGGAGCATC AGTAGTTCCA GTTCGCGTTC CATACTCCCA TGTGTCCACG AAGGATGATA
   111721 ATCGATAGCA TGTACCCAGC TGCGCATTTT GTGCTGCAAC AGAATACGTT CACGGATGAA
   111781 GACGAATGAT GTCGATATCT TCGGATCTTC TTCCAGCGGG TCCAACCATT CGGCACTGAC
   111841 ACGACCCATG CGTTGCACGC GATGTCCGTC GAATAAATCC AATAGCGCTT GTTCGCTTGG
   111901 GATGTCAGTA ATAACGCCGT TAATGGCTAG AGGTGGATAA GGGGCCTTGC TGTTCAGCGT
   111961 GGTCTTTATC CCAGTGATGG CTGCAAAGAG GACAGGGTCA ACTTCTTTAC CCTTAATCCA
   112021 CGTTTTGGTC AGACGCTTGC GTTCATACTC AACGTCGAAG TGAACTCCCT TTTCCAGAGC
   112081 GGTAATGTGC AACGGTCCAC GAACATCGGG TTTGTTAGCG GTTGCGAACC AATCTAAAGC
   112141 GGAGTGTTTT GAGGTAACAA CGAGCATGAT TCTCTTCCTG TTCATTTGTT GATATCCAAA
   112201 CAATCGTGAG AAAGTGTAAG GCAATACATC GGCATAAAAG CCCTCTGGGG TGAGGGCTTG
   112261 TGTTTATGCT AGTTCTCTTT TCAATTCATC TTCACGGATG ATACGAATCC CCAGCTTCTC
   112321 TGCTTTCGCA AGCTTAGTCC CCGCATTCTC CCCGCAAACC AACAGCGTCG TGTTCTTACT
   112381 GACCGAACTC GATACCTGTG CGCCACGCTC GAAGAAGTGT CCTGCAATCA AATCACGTGA
   112441 CCCCATCTTA AAGCTCCCCG TAATGACCAC AATCTGGCCA GCATGCGTCT GCGGGACGGA
   112501 GGAAGGCGTC TGCTCACCGA AGTGTACGCC CATCCCGATG ATACGATTAG CCGCAGCCAG
   112561 CATCACCTCG TTGTTCAGGA AGTTCAGCAC GCCGTCGGTG ACAACAGGCC CAACGTCACG
   112621 AACCGCCAGA AGCTCTTCAC GGGTCGCCAG TTCAAAGGCT TCCCATGTAC GGAACTTGGT
   112681 CGCCAAATCA CGCGCTGTAG ATTTCCCAAC GTTCAGAATA CCCAAGCCGT AGATGAACCG
   112741 ACCCAGCGTG GTTTCTTTGC TCTTCTCGAT AGCGGTAAAG GTCTTGATAG CCGATGGCAT
   112801 CGCAAACCCT TCGATATCGA GGAAGTCTTC TACTTTCAGG CGATACAGGT CAGCCGGTTC
   112861 CTTGACCTTG CCTTTCTCGT AGAGTGCTTC GATGAGCTTT TCACCCACAC CGTCAATATC
   112921 CATCACGTCA CGAGAGACCC AATGAATCAG ACGTTCTTTG GCTTGCGCAG AGCAAAGCAT
   112981 GCCAGCCGGA CAGCGCCAGC GTGCTTCGCC TTGTGGACGC ACCAGAGGAG TTTCACAAAC
   113041 AGGACAAGTA ATCGGGAAGA GAATCTCAAT GCGATGCTCT CCGGGACGCG CAGCCACGAT
   113101 TTGAGGGATG ACGTCACCCG CTCGGCGAAC AACAACCGTA TCACCAATAC CCACACCCAG
   113161 TCGTTTTATT TCATCCTCGT TATGCAGCGT CACATTCGAG ACCGTAGCGC CGCCAACGAA
   113221 CACCGGCTCA ATCTTCGCAA CAGGGGTAAT ACTGCCCGTA CGACCGACTT GGAACTCAAC
   113281 GCCGTTAATC GTGGTCGCTT TCTCCTGGGC TGGGAATTTC CATGCACGTG CCCAACGAGG
   113341 CGCACGACCG GTTGTGCCCA ACTGGTTTTG CAAAGCACGA CTGTTGACTT TCAACACCAT
   113401 CCCATCGATA TCGAACGGAA ATGTATCACG CAACTCCAGC ATCGACTTAT ACGCTTTGAT
   113461 GACGCTTTCT ATTCCGTCGT TAGCCAACAA CCCGAAGTTC GTGCCACCGA AGCCAAGCTT
   113521 TTCCAGATAC AGCAAGGTAG CTGTCTGGAA ACGGTCGATA TCGGAGTTGA GGGTGGTAGC
   113581 TACGGCGCCA TACGGACAGA ACATCAGCTT GCGACGCTTA ACTTCAACAG CGTTACCTAA
   113641 CCGCAGAGAA CCAGCCGCTG CGTTACGTGG GTTGACGAAA ACACGTCCGC CTGTTGCTCG
   113701 TGCCTCGTGG TTCAGACGGT TGAAGACAAC TTTCGGCATG GTCACTTCAC CACGAACTTC
   113761 AAAGCGAGGA GTATTGGTCA ATCCCTTGAC AAGCTTAGGG ATGCCGATGA CCACACCTGC
   113821 ATTAGTTGTG ATATCTTCGC CCGTGACACC ATCTCCACGA GTAGCAGCTT GCGTGAGTCG
   113881 ACCGTACTCG TAAACCAGGT TTACGGCCAA ACCATCGTAC TTCGGTTCGA TAGCGAATTC
   113941 GAGATGCTTA GACACCATCA CCGTTGGCAG GTCTTTAATC AACCCGTTAA TCCATTCAAC
   114001 GATTTCCGCT TCACTGAACG CGTTGTCCAG CGACAACATG GGTTCGCTAT GCTTGACTGG
   114061 GTTGAAGGAC GCAGAACCGC CCACGATTTG CGTTGGGCTG TCAGGAGAGA TAAGTTCGGG
   114121 ATTGTCTCGT TCAACAGCAC GGATGAGCAT GACAATGTTA TCGAACTGTT CATCGGTTAG
   114181 CGTTGGCGCA TCCAGAACGT AATATTCGTA CTGCGCCTTT TTAGCGAGTT GGATAAGTTC
   114241 AGCATAGGCT TGAGGTGCGC TTTCTTTATC TAACTCACCG TCTTTTTCAA ACAGCACGGT
   114301 TAGCTTCATC TGAGATCCCT ACCGGTAAAA TGAAGTGCGT TCCGATACCG GACGCCTCCA
   114361 AACGTTTTCT TGCCACACTG CGCTTCCCCA AGAGTTCAGG TTCAACCCGA ATCTCTTTCA
   114421 GGTGTTGGTG ACTTACCTGC AACAAATACG GAATTGCGAC CGCAGCGCCA CAGCCGTTAT
   114481 ATTGCCACGT GCTGTCTTTC TTCTGGGGTT CTGGCGGCGG CATGTCTCCC GCCTCTTTAA
   114541 ACCCCAGTTC TTTAGCGATG GCTTCCATTG CCGCACGATA GTCGTACGTG TTGGTGAAGA
   114601 AGACCCGGTA CTTGTTCAAC TTAACAGCGT GGTCGACATC AACCAACCAG AGATTCAGTT
   114661 TCTGTAAGTC GTCATCAGAA ACCGTGTACC CGTTAATATC AAGCATCGAC TTTCTCCAAA
   114721 TCAAGTTCGA TAGCATCGCA GAACGCACCG TTGGAATAGA TGGTCACGGT GATGGATTTG
   114781 GATGGATAGA CTTCGCACGG CAGTTTGTGC AGGTAGTCAA GAATGAGCTG CTTGCCAACC
   114841 TTGAAGTTGC GGGTGGTGAG ACGATACTCT TCACCTACCG TCAGCGCTTC ACCGGCTGCC
   114901 GCTTCACCGA ATAGAATCTG ACCCGACATC CATGATGCGT AGGCGTCGGT TGGGTTGAAG
   114961 ACGATATGCA TTGACATCCA TGCGTTATTG AAGTCGTAAG CTTTGTCGTT CTCGGCAAAC
   115021 CACTGTTCGA AATCTGCCAC TTCTTCTTGC TTAACTTTGT ACGCCATTTT CTTACTCCTT
   115081 AAACCCAATC ACTTCTTGGG CGTTGTTTTC GATGATGTTC AGTGCGGTGA CCGCTTTACG
   115141 CAGTTCTTCA CGACACAGAA CCTTGGAGGA AATCATTTTC AGCATCACGC GTGTGCCGTC
   115201 GTGTTTCGCT TCCTTAGCCT TAACGTTGCA GTAATTACGG ATGATGCTGT TCACCCGTTT
   115261 GATTTTCTTG TCGCTACGCT CTTCCATTAG AACGATGATA TTCAGCGTAT TGACGTAATC
   115321 AAAAAGTTCA GCAACATGAG GCTGTGTCTT ATCGAGGACG AGTTGGTTCA CTTCATCCAG
   115381 TGTTACTGTC GGTGTCTTCC GACGGTTGAT AACTGAATGT CCGCCCGCTG CTGCAAGACT
   115441 TAAGCCGACA GCAGTCAAAG CCAGTCTGCT TTTCGGTGAT AAGGTCATGG TTTTATCCTT
   115501 AAAGTTAGGT GTATCACTTA GGTAATGTAG TCGTACAGCA AGTTCGATTA GACTACAACG
   115561 ATTTCGCTAT CGCCTTCCAT TGCGTCACGC ATGGCAGCCA TGGCTTCGTT GTACGCCAGC
   115621 TCGGGTAAAT AGGTGAAACG AATCGCTTGC ACAACTTGGC GGGTTTCCAG ATGCAATTTC
   115681 CCTTTCAGAC GCTCATCGCA AAGCTGACGC AATAAGGCAC GAATCTTAGG GAACTTCTTC
   115741 ATGCGTTCGA AAGCAAGCGC CAGTTCAAAA GTAGTGAGGA CTTCCCAGAG TTCGGTTGAA
   115801 GCCGGATCGT CAGTCACAAT ACGCACGGTA CCTGATGGGT TGAGCAAACC CATGAAAACG
   115861 AACGCATCGG TCGAGTTGAC TTCTTTACGG TTCTTGAAAC GATTGAGTTG CAGCTTCGTG
   115921 TCTTCGTCGG TGAACTTCAT GCGGTCACAA TACTTCATGT TGCTGCCTTC GCCGTACGTC
   115981 ACCAGCATGT TGTAATCGTC GAACAGCACA GCGCCCATAA TCGGGATGGA TGTTTCAGAA
   116041 CGCCCTGACT CAGGTGAGGG AATGTGTTCC TTATCGAATC CACAGGCGAT AGCTTCTTCT
   116101 TTGGTCAGTG CCCAACAGCG GACGTTGGCT TTAACGGTCT TCATCTGATG CATTATTCTT
   116161 CCTTTATTAA AGTTAGGGCA TAAAGCCTCT CCATAAGGAG AGGCCAATAT GTAAGGTAAA
   116221 ACTTATTCGT GTTCGTCGTG AATAGTTTCG TGAAGGCAGA GTTTGTCGAC ACAGTTGTCA
   116281 ACAATGAACT CAACGACTTT GTCGATATCT GCTTCAACGC CGTTGTAACT ATCGTCCAAC
   116341 CAGAACCACG TGTACGTGCC CTTCCTATCG TTGTACTCGA TATCACCCAC GCAGCACATC
   116401 GAGTCCAGCA ATTTGGTCAG CTCTTTGGGC TCTTCCGTTA CGGGAAGAAC CGCAGCCAGA
   116461 CGACTAGGGT ACGGTGTGAT GATCGCACGT AACGCTAACC GTAGGCTGAG CAGACGAATT
   116521 CTGAGACCAA CCTCATCAGG TCTAATCATG ATGTTTCCTT AATAGATGAA TAACAGCTCA
   116581 CCGATTTTCT TCCGGCTGTC TTTACGCGCG CCGATAGAAC GCGGCACCAT GACTTCCAGG
   116641 ACCTGCGTGG CGTCTTTATA GACCTCACGG GCAACATCCA CATCGGCATT GCTGATTAAC
   116701 ACGGGGATTC CTTTCAGGCG TAGCTCAGAG GCTATGTCTG CAAGGAGTTT ATGTTTGCCT
   116761 AAGTCGAAAC CACCTTTCGC GTACTCAGTG AAGTCAGCTG TTTTAGAGAT AGGTACGTAC
   116821 GGCGGATCGC AGTACACTAC ATCACCTTCT TCAACGTTCT TCAGCTGTTC TTCGAAAGAA
   116881 CGGGTATCAA CCTTGAGTCG CCCCCTGAAG TGTTCACCCG CAGCACGTAT CTCCTTTTCA
   116941 GGGAAATAGA CTTTGGTGTA CAGTCCATGA GGAACGTTGT AGCCACCCTT CTGGTTGTAA
   117001 CGACACAAGC CGTTGTAGCC GTAGCGGTTT AACGTCAACA ACATTACCGC CCGCAGGAAC
   117061 GGGTCAGTGG TTTTGTTGTA GTTTTCCCGG AGCTTGTAAT AGCCTTCTGG GTCTTTCGGG
   117121 TTCAGCGCTT CAAAGCGTAA GCGGGCTTCT TCTATAAGCC CTTCGGCATC TTGCTCAACC
   117181 CAGCGATACA ACGTCATCAG GTCAGCATTG ACATCGCCGA GGCAATACTC TTCGAAGTCT
   117241 GTAGCGAGAC TGATAACCGC AGATCCTGCA AACGGTTCAA ACAGACGCTT ACCCTGAGGG
   117301 AGATGCTCTA AGATAAACGG CACGCTCTTA CGTTTACTTC CGGGCCACTT CACAAAAGGA
   117361 TGATTCATTT ACCCGCCCAA ATCTTTGCAG TTATGACCTC GGTAACTTGG TTGTTTACCA
   117421 CGCGCAGTCG ATACGTGACC TCACCCCGAT TATCGGCACG TGGGTCACCA GGATGATAGT
   117481 TAACCCAATC AGCAGGTTTC CCTGCCTCGA TGTCACTGTA AAACGCATGG ATTTCTAAGT
   117541 CACCGTGATT GAGGCGATTC TCAAGCACCT CGATACCGCA GTCAGCAAAG CGGCCAATGT
   117601 AGTTGTCATC GTCAGCATGC TCCATACGGA ACACACCGTC CTTTCCGATA ACAAATTCAG
   117661 CCATAATGTC GTCGAGGTCT TTAGTCTGAT AATGACCAGG AAGGATACCG AAACAATTGC
   117721 CTTCCTCTAC GCGAACCTTG TCAAACATCC CCATGGTAGG CGTCCTCGTT ATAGATGACC
   117781 TTAATGCTCA GGCGGTTCTT CTTCAGATTC ACCGCATCAA GTTCAGGGTT GTGTGTCCCG
   117841 AGTTCAATGA TGATATCGGC TGACTCCAAT ACCTCACGCG GTGATTTCAC GCCTACTTTA
   117901 GCGTCGAGGT TTTTGAAGTT ACTGGCATAA AGCGCATGAA CCTCAAACTC GATAAAGTTA
   117961 GGGAGATTCA TCGCAATGCT GTTACCGATA CCTAGACCAT CATTATCGTC AGAGAAAACC
   118021 GCAATAACGA AATGACGCTG AGGCTCGTAT TTAGGGTGAA CGCGAATGCA GCCCTCAACA
   118081 TACGACGCTG CTACCCGTCT TACCTCGTTA ACTGAGAGGT GATGGCGCGG CATGGTTAGC
   118141 CGCACCTCCT CAATACGCAT CGGTTGCATC AGTCCTCCAG CACGAACACG AGGGTCGGAA
   118201 GGTTCTTCAG CGCCGCTTCC CAGAGGAAGT CAATGCGCAG TGGCGACGTC ACCACACACA
   118261 ACGTTTTTTT ACGCTGTTCG AGGGTAAGTG CGGTATCCGG GCGACAGATG TCTTTACCCA
   118321 GGAGATGGTG ATATTTACCA CGTACTTCGG ATTCAGCCGC CAGCAGATTG ATGCCGTAGG
   118381 TGTACGCCAC CTGACCGCCG TATGCAATCG CCTCAGGCAC TTCTTTGCGA TCGTCGATAT
   118441 AATCGTCAAT CTGTGCGCCG AAGTCTTTCA CCGTGGTGAC CATCGGCAAT TCACGGATAG
   118501 GTTTGTGTGC GGCGTTGTTA GCAGCGATAG CCGTCAGCAG ATAGATGGTG ACTTCATTCA
   118561 GCACATCATC CGTAGTTACG GCTTTGTGCA ACGCCAGTTC TGTCTGCGTC CAGTTCATCG
   118621 GCTGTTCGAT GTTGAGTGTG GTCGGTTCTA ACCACGCACC GAAGTAATCA ACCAGCTTCT
   118681 TGACATCGCC GCCGCTCGCC AACGCGTAAC CTTTCAAGTA CGCAAAGGTC TGGGTATCCG
   118741 TAAGCCATTG AGAGCGTGCA ATAACGTACT GATCGAGCAG GCTTCGGTAC TGCGCTGTCC
   118801 ACTCTTTGGA CATGTAATAG CTGATGTCGG CAATCAATAA CGCCGTTGCA TCAATTAGAC
   118861 GTTTATGAAG CTCAGACGAT GACACGTCAC TTACTGAACG GTAGGTGAAC GGGAGTATCG
   118921 GATAAGGGAA GCCGTCGGAT ATGAGGTTGC GCTCTGGGAA TAACCCCATT GGTTTCCACG
   118981 GCTTGAGCAA ATCGGTGTAC AGCATGGGGT GAACCACGTT GATGTCGTTG AAATCTTTGT
   119041 CAATCAACAC GGTGTCCGGT GTTTCATTCG TACGCAATAC CAACAGTATC TCGTTTAAAC
   119101 GAGCGAGCAC GGTATCGCGG TACTTATCAA TCGGTCCTGT AGAGGCCATG ATAGTTTCCT
   119161 TTTAGAAGGT TCCTAACGCA GTGAAGCCTA TGCGGTTTTC ATCTGCCTGT AATTCGAAGT
   119221 TAACGGTTAG ACCTGCTTGC CGATAAGCCC AGCGGAGATA GAGGTACGGC TTGTGACCTG
   119281 GACGCACCAT TTGACTAAAA CCATTGGGGT TCTCCTCCAT CTGCTTTTGG TACATTTTAT
   119341 CAGCTAATCG TTTAAGCAGT GTCGGATCGG ATACACCAAT ATCCAGAACG CCCGGCTCAG
   119401 GAGGATTGGT GTAATAACGC AGCGCGTTGT CTATGAACGT TTTGTGAATA TCAATCGAGG
   119461 ACATCGTAAT ACACCTTTCC CTTACGCCAC CACAACCACA GGTGATGCGT GTCAGTCATG
   119521 CGACGGGTTA ACGTTTGACC ATCTAATACA ATCGCTTCTT TCAGTTCGCC TGCTTTCTTC
   119581 ATCTGCGTTG GATAACATGA ATGAAAATGC AGCCAGTCAA TCACCGTCTG AATGTGTTTC
   119641 TTGCGTTCTG GAAGGATACG GTCGAATAAA GCGTGGTTGA TAATTGCCAC CGATCCGTTC
   119701 TCAATGAACC ACGGTTCGAG GTTGACAACG CAAACCATCA GCGCATCGTG TTCCATCCGC
   119761 ACCGCACGCA AAACCCAGTT CAAAAACGGC GCAATGCGTG CCTGAACGTT TCGCGTTAGG
   119821 TGGTAGTACT GGCAACCATG CTCTGTTACT GCTACGATGA ACATCCGAGA ACCGGTTGAT
   119881 TCCGAGACAA CAGCGTCCAT CCGAGATTGG ATTTCTATCA CCTCGGCATT GGGAAGTATA
   119941 ATTTCCATTA CACAACTCCT TATGCGAAGG CGACGCGCAA CGCTCCTGCT GCGGCAACCA
   120001 GTAAGGTAAT AGCCATGCCT GTAAGAATGA CTTTAGCCAC GTCTTTCTTT AATTTCTTAT
   120061 CCATTTTTAA GCCCCGTGTA AACAAAAAAT AAAAGGAGGC CGAAGCCCCC TTTTGGTTAA
   120121 ATGACTGCGT CAGTCCTGGA CAACCACAGT GCACTCAAGA CCGGTGTCTT TGATTGCCTG
   120181 TACCACTCCT TTGAACATCT TCACACCCGC ATCGCCGGGT TTCAGCGGGA TACCACAAGC
   120241 AAGCTTATAA GCAGGCACGT CATCAATCGC GTGAAGTCCG ATAACGATAC ATCCCGTCTT
   120301 AATGGCTTCA TCGGCAGGTT TCACCAGACT GAAGAGAAAA CGTTCGTTAG ACTTGGTGAT
   120361 GATTTCCAGT TTTTGAATGG ACACAGCGTA TTCCTTATTA CGGTTATTGT TCATACAGTT
   120421 CCACTCGGAA GTGAAACTTA ACCTTTTCGG AAACTATCGA TAATTTCCAC CCAACGTTCA
   120481 GCAGGAACGG CAGGTTTGAC GGTAATGAAG ATGGTCTTGC CTCTACGCTT AATCATCTTG
   120541 CGACCCGACA CCATCACCGT CGTTTTAGGG CCGCCTACGC CTCTCGGTAT CATCTTTAAT
   120601 GACATGCCTT GCTACCCCCG TATTGTTCTG GGTCGATGAC AATCAAGCTA CCATCATCAT
   120661 CGCGACGCAG GATTAAAGAC CTGTAACTCG GCATCCCGAT GATAACGGTG TTATCGCTGG
   120721 CTGACTGCAC CATAAACACC CGCACGCCGA CACCGAGTTG GTTAAGCATC TGCGTTAAGC
   120781 GGATGCATTC ATCTTCGGAT GACGGCCCCG GAGAACGGAA CATACGTACC TCTAGGTCAT
   120841 CCCGACCATC CTCGGGCATT TGTATCCCAA CGAAGTCATC CTGTTGGAGT TCCATGATAT
   120901 CATGAATTTC CGTGAACTCC ACTTCACGGT CGTTAAGACC AATCGCAAAC CCATCGTCAA
   120961 GCGTGGCTTG AATGAGATCG GCCAACGGCG TACCGTCTGG TAGCTTAACG AATTCTTCAA
   121021 AGATAATGTT CCCACCCACA TCTTTGAAGA TAGACCCGAC AACGACGTCA TCGGCTTTCA
   121081 ATTCAACTTG TTTTTCGTCA GGTGCCTTGA CTCGCGCAAT CCAGTTAAAG TTTTCACCGG
   121141 AGCCAGCAAC CAGTTGTTCG TACGCTTCCA CGGACTGTTC GTAAGTGAAC TCGCCTTCTG
   121201 CGTAATAGAG CTTGCATTCA TCTTCACCGA CATAGATGAC CGCAATGAGA TTGTTCGTCG
   121261 ACAACGCAGA CACATCGGTA ATCCGATGGA ATGTTGCACA GCCGTTAACG ATGTCGAGCT
   121321 GGAATGAATC TTCCATTGAT TTGTCCTTTT AAGTTTTTAA GGATTAAGTT TAGCCACCAA
   121381 CGCGCTTGAG CTTGCGGTCG ATGTGATCGA TTGCCATGAC GATACGCGGA TTCTGAACGA
   121441 TACCCGATTT ACGTTGAGCG TCAATGCATT GTTGGAGATA ACGACGGAAT AACCCCCATG
   121501 CTTTAGGTTT GTGTCGTCCA AACATCCGGT CTATTGTCGG TGTGAAAGGC ACAGGACCAG
   121561 ACACGATGTC TTTATAGACC GCTTGGAAAC CTAAAGGGAT AGCTGATGTA TCAACAGTCG
   121621 GAAGTTTCTT CGGTCGAGCA GCTTCTTCTG CTTCGATTTG CCGAATAGTG TTCTGAATGC
   121681 TCTTTAGCTT CTTGGAGGTG AATGCCGTCA TGGTTATCTC CCTGTACGTA CAACGAATAG
   121741 TTACTCACCG CTACGGGTGA TATGTTGGTA ATAGGCCCTG CCGTTCTTGT TCACATTATG
   121801 CGACGGTGCC CGTAATTGTT TACGTACAAT TTTCTTTCTA CCGGATGGTG CTGTTATTGG
   121861 AGCGCCGTAA TATTCGATGA ATTCATCGAA CGCTCTTCTT ATCGTCGCCT TTCCAGTTTG
   121921 ACGAGGCATT TCAACAATAA GTACGTCGGT TTTACGATGT TGTTTAACCA TCGCCGTTCT
   121981 TTCAAGCCGT GTATGAGACA CACAACTGGC TTTTAACGCC GCACGATAAA GCTTCAAACA
   122041 TTTCTTCGCT GCCATAACTC CTCCTAATGA GTTGGCATGG GTGACAACAG CAGTTCAGGT
   122101 CCATCCCAAT AAACCTGACA CAGCCTTCCT TGAAACGTCC CTGGGTAACA GATGTACTGA
   122161 AGACGAGTAT CGATGGTGGT GATTACGGTC TGCAAGTCAT CTGGTTTATC TGTCAGGAAC
   122221 TTATCGAACA CCGTCGCCAT TAGTTCGATT TGATAGGGAG AGTAGCCATC GGTAATCAAC
   122281 CCCGTAGGAA TCCCCCATTT ACGCTCCATA CAGGCGCGCG TCATCAATCT AACGTTATTC
   122341 CGATGCGTTA CCTCACCATC GAGACATTCA GCCCTGACGA GCAACGTGGG CATTTTCATT
   122401 CCCTCCTTTA TCAGCAAGCA AATTAGGCAG GACAATCACT TCGCCCGGAT TAACTCGGAC
   122461 AGGACCGTCA TCAACCCATT CAAAGACAGC CATGTTCAGG TTCCCATCCT TGTCAACGAT
   122521 TGAGTCAGGA TGAAAGGCGG AGCGTTTGTT GTTGTTCATT TTAAATACCA AAAGAAAGAT
   122581 TAGTGAATTT GACCGGCGCG TTTTGCTTCG ATACGTTGAA TACCTTCGTC AGCGTATTTG
   122641 ATATCCTCAG CTATCTTCTT GCTGAACTCT AGGCAAATGG ATGCGTAAAA CGACGCAGCC
   122701 TCGTCAAGTA GGTCGTTACG GAGATCTGTG AGAATCTCCA GCTGGTCTCG GGCTACAAAC
   122761 AGATCAATCA GTCCTTTCGT GTTAATTTCA AACCCCATTG GTAACCTCCC CAAGGTCTTG
   122821 TGTGTAGAGA GCATTCAGTT TATTTTTCAG CTCATGAATG TGGTCGATGG TGGCCGCTAA
   122881 CCCTTTACGG TAATCAACGG GAGCAGTGAC ATCTTCCAGT TTTCTGTAAT CCGCTAACGC
   122941 TTCTTCATGG TCTGCGATTT GCTGACGAGT GACCATGATA TCGCCAGCAA CCACACGCAG
   123001 TCTACCAATC AACGCTTCGG TCATTTGCTT TGGTAATGCG AAGATGACAA CTTTATCATG
   123061 CTCTACCATT TTCTTCAGCG AGGAGAAGCG TGGGATGGTA TCGCTTTTCA GGTTGACGTA
   123121 ATACTCCGTA CGCGTCCACC GATAGCTGTG TCCGTGGTCA TGCTCGACAC CAGATGTTTC
   123181 AAACGGGGTT AACGTAGCAG GTTCGCATTG ACCGCCCCAT CCACAAACCA ACACGATATC
   123241 GTTCTCATCC AGACCGCAGG TAAAGCTACC ACCACTCCAA CTAGATGATT CAAGAACCAA
   123301 AACAGGCTTG GAACGTTCGT GTTTGATTTT CACCGTTGGT TCAGACGGAG CCTTCCAGCG
   123361 ACGGACCAAA TGTGGATTAC TCGTATCCAG AATTTTATCG AAATCAGGTT TCATAGTTTG
   123421 CGAGGACCTC TTAAAAGTTG TTCGTTAAAG TAGTTACGCG TCTTTGCTGA CTGTTGCTGA
   123481 CGAATGGTTG ATGTAAGAGA GAAGTGAGGA GATGCTGACA TCATGTCTTG CTTACTCATT
   123541 GTTTTAGAGT CGTTACTGAT ACCCTTCAAC AAGGAATTGA AGAACTCCAT CCTGAAACGA
   123601 ACGCTTTCCA TACGCGTTTC ATGGAACGCC TTCTTCAGCT TACGACGGAG TATCATCGCA
   123661 ACAATTGCAT CCATGCCGTC CAGCAGCTTT GCGACCTCAG CAGTCGGCTC TTTCGGGTCT
   123721 AGCATGCGAT CCACTATTGT ATCCGCTGTA GCCGGTGCGA TGAAATACGT CATGACTTCC
   123781 GGCTTGAGGT CAAGAAACTT TTCGGACGCT GCGTTGAACT TAGCGAGGTT AAGGGCCAGT
   123841 TCCCGCTCTT TGTTCTGCGC AATATAAACC TGACGTTCAT GGTTTATCTG AGAAATCAAC
   123901 GTCAACAGAG AATCTTCATT ATTAATCGTA CCCAAAACAA CCTCCTTCCA TGTAGCAAGT
   123961 GTGTCCTGCT GTTCTTTAGT GAGTTCCATT TTTACTACTC CTTATTTGTA TTCGGTTGGG
   124021 ATAAGATGGC CGTGCTTCAG ACCAGACAAC GCATTCATCA AATGCTCGCG CTGAGCCATG
   124081 ATTGTGTGTG AACGCCCGAA CTTGTTACGT TCAAGAATCG TCGTAACACC CAGGGGCAAC
   124141 GCATCGAAGT AAAGCTGCAT CTCCGGCGTG AGAAGTCCCT TGAACGCCCA GTCACACATA
   124201 ACACGTTGGA CTTCATCTTC GTTGGTAAAC GGACCAGACG GAACAGTACC AATAATAAGC
   124261 AGAGCCTTTT CAGACTTATA TTTAAGTTCG TGTGTCAGTT GCTGCTGCAT TATTTCTTTT
   124321 CCTTTTCCAA GAGAGCGAGA ATTTCTTTAC GTGGTTTGAA TTCCACGTTC CGGACAGAGC
   124381 CACCAACTAA ACTGAAAACC ATCAGTTCTT TCCCGCCGTT ATCAAAGATG AAACGCTCGG
   124441 GATTAACATC CATTACCTTA ACTAACCCAG TATGCCCTTG CTTAATCGCA GCGCGTTGGA
   124501 TTTTATTTTC ACTCAGTTTA AGGTTACTGA AGTCTTCGTC AAGTTGGTGG AACATAACAG
   124561 CGTTGTTCTT TACGGTGAAA ATGACAAGCT TACCCTTCTT TAATTCGTCA GCTGCCTCCA
   124621 TCACCGGGTT GAAATACAAC ACGTGCCCTT TTATTTGTAA CGCAATAGGG ATCATTGCTT
   124681 GCTTTCCATT AGTCGAATAA AGCTGGCGGT CGTCACATGA GCGGTGCGGC GATTCAGCGA
   124741 TTGAGGTTCA AAGAGATGTA ATGCTTCGGC GGTGGTGGCT AAAGCAACCG CGAGGTGTTG
   124801 TTCGCCAACC ATCCCGTTTT TAATCCAGCG TTCAATGTTT CCATTGGCAT CCGCTTCCAT
   124861 CGTTCTGTCG TCTACCCATG AGACCGGAAC GAGGTACACT TCACCAGACA TTATCATGTC
   124921 GGGGGCTTTG TAGGGCTGAA TCCGTTCGTT GGTAACGACC CGCATGATCA GGTTGTAGTA
   124981 ATCGAACATT TCACGACGTT CAGGAGAATC TGGGTTATCC AAGCACAGAT GAGTGCGCTG
   125041 TATTTTAACC GCACTTTTAA GTTTAGCGAT TTCCCCGTCG TTCATTTCAG CCGTTGCTTC
   125101 TTTGATCTCA TCAACCGTCA TTTTCCGATG AGATGTCGTA AGACGATGGA ATATTTCCTG
   125161 CCATTTATCG TTGGTCATTA AAGCCTCCTT AGGGTCTATT CACCTAGGTA ATGTAGTCGT
   125221 GAAACATGTT GCATTCCAAA CAAAAAAGAA AGTGTCGGAC ATAAGCCCTC CCGAAGGAGG
   125281 GCTGTTTATG TCGTTAGATC TTACACGCTC CGCCCGCGCA GCCGTCGTCT TCAACGGCTG
   125341 CGTCTACGCC GCCTTCAACA ACGGCATCTT CCGCCAGACC TGGAATACCG CCATCCAGAT
   125401 TCATTTCGTC TTTCTTTTCT TCTACAGGTG TGTTCATTAC AGCTCCGTTT AACTGGTTCT
   125461 AATTTCAGTG ACAGTCGCGC CATTACGCGT CGTGCGTATG ATATCCGCAT ATCCTTCCGG
   125521 AATTACTCCA GTGAAGACTT CAATACGGGA ATAATCACTT GCCTCACCAC GTATGGCCAC
   125581 CTGTTCAAGC TGGTTGAGGT GTATCATTTC GTAAATGGAA ATAACGCGAT ACTCGCCTCT
   125641 CGGGGTAAGT GGTTTCTCTC CAACACGAAG TTCCGGCCAA TGTCCGGCAA ACGCATTACG
   125701 GTGTTCCAGT AACGTGCGTG AGCGGACACG AGCCGTTAGC GGTTTACGCG CCACGGAATA
   125761 GCCCTCTTGT CCAATCCCGT TCCGTGTCTA CGTCAATCAG ACCGTGCGCG CACATCACAC
   125821 CTTGAATGTA CCCCAACCAA CGATGCTTTT TGGTAAGAGA CTGGCTGGTA TCATACCGCA
   125881 ACTGGGTAAT CATACCACGC AAGTGCGCGG CTGACTGATA ACCCGTTTCA GGAAGCGTGT
   125941 TACGAGTATC CGCCAGACAA TCGTCGTAAC GATCGAGTAG GTTATCGTAG AACGAGCATG
   126001 GAGGAATAGG TGTTTGAATC CAACTCCGTA GGACGACACC TGCTTTGGCC ATTGATGCTG
   126061 GCGACATCAA TTTATCGCTG GCAGTACCTT GAACCTGTTC TTCGGTAGCT AATGGGAATC
   126121 CCATCTTCAA CAGGTGTTGA AGTTCAGACG TATCATCAGG TGTTTGAACC AACGCTACTT
   126181 CCGAAATAAC CGCTTTCTGG TCTTCCGATA CCGATAACAT CGGGCAGTGC GAAATATGTT
   126241 CAGTTGGCCG AGGTTGAGGC ATTATGTTGG GTATGCGCGC AGCTGCAATT CCCGGCTCTT
   126301 GAATTGTTTC AAACACGCCA CCTGACCAAC CACTTCGAGA GAAACTGATA CTGTCGATAG
   126361 ATGGAAATAA TCCACCGCAG TTAAATTTGG TGATGTTCTC CAGAGTCACG CCATCAACCA
   126421 GTTCAGCACG CCGTATCATT TCCCGCGCCA ACCGTTCTGT TGCCTCACGA TCACCTGCCA
   126481 TAACGGTGAA AGTAATCTGA ATCTCATTCT TTTTCATTAG TTGTTCCTTT AAAAGGACTA
   126541 AATAGCTACC GGTGCTTTAA TCGCAGGATG AGATTCATAG CCGACCAGCT CGATATCCTC
   126601 GAACTTGTAA TCGAAGATAG ATTCAGGCTT GCGCTTGAAC TTCAAACGAG GGAGTGGTAA
   126661 AGGCTCGCGA CCCAACTGGG TGTCGACTTG TTCCATGTGG TTGGAATAGA GATGTACGTC
   126721 CCCGCCAGTC CACACAAAAT CACCAACAGC CATGTTCAAC TGATGAGCCA TCATCTCAAC
   126781 CAGCAACGCA TAGGAAGCGA TGTTGAACGG CACGCCGAGG AACGAATCCG CACTCAATAT
   126841 GTTCAGGTGT GGTCGTTAGC CACACCCCGT CATGAAAACA TGACTGCTAC GGGTTATCCC
   126901 CGCAGTTCAG ACTATATCAC GATCTCCATC CTTGGAGACC CCTCCCGTTT CGAACTCACT
   126961 TGAGTCCTAC CCTACTCATC GATAGTTTTA TTCCGTTCAT CGCTTTCGGT AGTCGTTGGG
   127021 CCTTCTACTA CAAACCTGTA TGTTTCGTAT TTTGGGTTCT TACTCTTCAT CCGGTGAAGG
   127081 ATGGTCGCTG GAACAACACC CAACTGTCTA GATGCTTCAG TCATAGACGG GTATATCTGG
   127141 CCATCTATTT CTATCGACCT AGTGTTGGGC GGCAGGGTTC CTTTCTTCGA TTCAGACATG
   127201 CGCTGTTTAA ACTCATCGCT ATGCTGTTTA CCAAAGAACG AATTCTTTTC ACCGGTTCGA
   127261 GTTTTCGCAT ATTCCGAGAT CTTCTTACGA GTTTCATCAG TTGCCTTGAC TCCTAGTCTA
   127321 CGTGCTTGAG CAGCAGCAAT ATTTTCAGAA GTGGTGACTT TTTGTCGAAT TAACTCGCGC
   127381 GATTCTTCAG TATGCGTTCT TCCAAACATC CCGTTCAATT CACCAGACTT GCCGAATTTA
   127441 TCGACGCGTT CCTCGGGTGT CATGTTTCCG TTCAATGTGC GCAACGTTTC AGATATCCTT
   127501 GAAACAATTT CCGCTTTGTT AGGATTTCGG GATAGATTAT CGCCGCCCAC AACACCCACT
   127561 CCGATATTCA GTAATACCTC GGGCGGAGTC GTGTTTATAT ACGTTTGCTC TAACGCATAG
   127621 GCCTCGCTAC GCGTTTCACA AACGTCAATC CCAACGGTGA TTACTTCACC ATTGTCGTAC
   127681 GCTTCCTGTA ACTGAGAGTT ATGGTGCGTA CCGGATTTCA ATTGATATTT GTGGACACTT
   127741 AAGCGATGCT CAATTTTGCC GGAGCTACCG ACGTAAAAAC TACCATCGGA TGCACATAGG
   127801 CGATATACAA CAGGTTTCTT CATTCTGCCT CCAACTAAGT GAGACAGGTT TGCAGTAGTT
   127861 TAGCAACGGA TTGGCCCGTA GGCGTTCCCG TTTTAAGGAG GTTATTCGAT GTAGCTCACG
   127921 CTACAAAGGC GCAGTGATGT TTACGCTGGT AGAGTTGGCA AGACAGCAGA CGTGACGGGA
   127981 CGTTGTTCTC AGCAACCCAT GCTTCCCATT CTGACGGACG CTTGTCATCG AGAATCCACT
   128041 TCCGGCGGAG TTCTTCATTG CGCTTGATGT AATCCATGCG TTCCGCCCAG GACAGCTCGC
   128101 GGCTGTAGAA CTGGAAGAAC GCATGACATG GTGCCAGCGC CATTTTATCC AACTCTGCAA
   128161 CGTTCCAAGC AGAGACAATG ATTCGACGAG AGTCCGGATC GTTTTTCAGT TGGTTCATCA
   128221 CGGTGGTGAT TTGGTCGATA TGACGACCAT CAGGGGTCGG CCATGAACGC CACTGCTTAC
   128281 CGTACACCGG ACCAAGGTCC CCATTCTCGT CAGCCCATTC ACGCCAGATG GTTACTTTGT
   128341 TATCTTCCAG ATACTTGATG TTGGTATCCC CCTGAAGGAA CCAAAGCAGT TCATGGATAA
   128401 TCGACCGCAT ATGGCAACGT TTGGTGGTAA CCAGCGGGAA GCCTTCCTGC AAATCAAAAC
   128461 GCATTTGGTG GCCGAAGATA GACATCGTGC CGGTACCAGT ACGGTCTGCT TTCGCGAAAC
   128521 CCTTTTCTTG GATGGTGTGA AGTAAGTCTA AATACTGTTT CATTTCAAAT CCTTCTTAAC
   128581 TCGGCTGATA GTTTCAGTTG TGGATATCTA ATCTATTCCT GGTATTTGTT CAGAATTACA
   128641 GCTCAGACAA AGCCCTGAAG TACGGGGTGT CTCGACTCAT GATGCGACTG AAGTATTGAC
   128701 TTCCGTCATT ATCAATTAAC GTCCATTCGC TGCAACGCAT ATAGCCAGCG GCCCAAAGCT
   128761 GGAACGCTTC GGGAACGCCT TCAGTGTTGA CGGTATCGTA AAAACGCCCA TCCAGCTCAA
   128821 CTCCGACATG AACCAGTTCA TCCTCAAAGC CGTTACCGAC AGGACTGCTG TAATGTCGCC
   128881 AGAGGAAGAA GAGATTTGGA TTTAAGCCGG TCTCTTTCAG TTTATTAAAG ACCGCACGGG
   128941 CGACGATATA GCAGACACCC GAATCCACCA TTGTCTCTTT TGTTTCCGGG TCGGTGACCG
   129001 CACAGTTCAT GTACTGGTGT AATAAGTGCT TAGTGCGTTC CGGGTACGTG GCTTGATAAA
   129061 GCTCTCTGGT TTTCAAGAGA AGGTCAGTAA TCATTCTGCG ACAAATCCTT TTACGAAAGT
   129121 GGGTGGAATC CAACGCAATA CCTTAACCTG CTCTCCATTG CGAGGCCCTG TCCAATAGGT
   129181 ACGCCAGTGT GCGCGGCGCA TGTGGGCTTT ACGTTGGTTC AGTACTAACG TTCTGGTGTC
   129241 GGTATCGTAC TCTTTTAAGT ACTTGTCTAC TGCTGATTCC AAGTTGATGA CGTTATGCTT
   129301 CCTTGGACTC ATTGCGTACG TGACTTTCTT GCTTCCGGTT ATGCGTTTGG GTACTTTTAC
   129361 CGCAGCTGGC TGATGAGGTA TTAGCGTACA GAGAAACAGG ATAGCATTCA GATGACTCTT
   129421 GGTGAGTTCG ATATCTTCCT TAGAAGTGTC TTTCAAGAAC CACTCTGGAA ATTTAAACGA
   129481 TACGAATCCA TCTTCCTCGT CCTGCAAATC GTACGAGCTA ATGCGATACA TCTCATCCCA
   129541 TGCGCTACCG ACAAGCAGCA CTTTCTGCTC ACCGTACTTC CTGAGTCCAA AGAAAACTCC
   129601 TGGAGCATCA GGTTCATCCC GTAAGGGGAT AAAAGTCGTC CATCCCGGTA TGGCATCCAA
   129661 CCAAGATGCT GGAATCAAAT CAGACGCAGG CGTCTGAGAC AACAGTTCTA TTAATCCAGC
   129721 GGATGCCTTA ATTGTGGTTT TACCGTAACG CCAGCCGTAC CCGAGAGAAA GGAACGTTTT
   129781 ATAGTCAGAT CCTATCTCCA TCTTTGATTT AAAATACGCG TTGTGATCGG GGTCCACCGG
   129841 AATAGCGTTC GGACTGATAA AGTGAGTCGG TATCTTTCCT TTACGGGCAG TAACCCAGCG
   129901 TTCGAAGAAT CCCTTGTTTA AGTTGTTTTC GTATACATCA AGCCCTTCTC GGAAGAAGTT
   129961 ATCAACATCG GTACTCATGG GAATTTCCTT TAATTTGTTA GGAATAAGTT TACGGCATAA
   130021 AACCCATCCC GGCTTATGCT AGGATGGGTG GATTATGTTC GTTAAAATGA CGGTGCGCTA
   130081 AAACCATCAG CAACGTTGTC GGCCAGTAAG ACTTCCAACA GGTCACGGTC GAGCTTGGTT
   130141 TCGCGGGCTT GTGTCTTGGC GTAAGACTCT GCCACAGTAC CATGGTTCGA CAAACGAACC
   130201 AGATACGCTT GCAGGGCATC GCGTGCTTGA CGCAGAATCA CCTTGCTGGC ATCCGGCACC
   130261 TTGGTGCTTT GCAGACGGAA GGTAATCCCG TCTTTTACTT TGTTCAGTAC GGCTGGATTG
   130321 GTACGCTTAG CCACAAACGT GTCTTTAACA AACGCGTCAT AGTCTTGGTC AGCGATAACC
   130381 TTGTCCAGCA GTTCTACAGC TTTATCTGCC ATGGTCGTTC CTTTAATAGA AGAGGATGGT
   130441 CATAGAGTTC CCATAACCAT CCCGTTCGTT ACTGACGGTG TGGCGGAATA TCGGAAATCA
   130501 ATGCATCAAG CGCTCGTTCA CCGTTCAGAT GTACGTAACG CGCCTGCGCT AAATCCACCG
   130561 CGTCCATCAA GGCATCACCG ATAGCCGTGT GACGAATCAC ATCGGCCATG AAGTCAGGAT
   130621 ACTTCTTGGT TTCGGTGTAG CCTTGCGGTT TGTCCAGATA CGCCGCAATC ATGGAACGTA
   130681 CGTCCTGAAC GCGGTTGTAC TTGCAGATAG GTTTGCGATG ACAAACTTTG AACCAATGTT
   130741 CCAGCTGAGG ATAGTCTTTC TCGCCGCGAG CAATCCAGTA AATATCTTTC TCGCTAAAGC
   130801 CGACCTGTTC CAGACCTTTG ACAAACTCAC GAACCTGGTT CTCCAGCTGG TCAACCACAG
   130861 TGAAGATATC CTGTCGCAGG TAGCCGTTCT CTTTCTGCCA ACCCAACGCA GGGGCGATGC
   130921 GCTCCATGTT CCAGAACGCC ATGGTCTCCG GATCAACCTC CCCACCGTGC AGCAGCTGGG
   130981 TAGTAAAATC CGGGAAGAAG TCCCACATCG GGAATTGTCC GACCGTTGTA GGATCAGCAA
   131041 GGTCGAAGAA AACCAAGCCG ATTTCAAACA AGCAGCCGTT AACCGCCAGA CTTGAGTTTT
   131101 CCACGTCCAG ACTGAATGCT GGCTTCTGGA TTATGACGTT GCCTTCGATG ATATCACGCA
   131161 GGGTGAACTT AGGCGTTTTG ATTTTGGTAG TTATCTCTTT CAATTGGAAT AGTCCTTTCA
   131221 ACATCAATGG CGGCTTGGGT GGTGATGTAA GCGCGGGTAA ACGTCCAACC GGTTGAGGTG
   131281 TTCTTCAACG GGTTGTCGAT ACGGGCTTCT AACGTAACGG CCAGAGGCTG GTTGCCTAAG
   131341 CGCAGACGAA TGCTTTCAAT GTCTTCGTTA GAGATGCTCC ACGCGACTTG CGCACTCCCG
   131401 TCTTCATTTA CAAGACATGA TTCAAAACAG CCCAGCAGAT AGCCGTACCC ATAGAGGTGC
   131461 AGGGAGACGC CTTTCCGCTT AAGCAGCTCT GTTAAAGGAG TCGAGGCTGT CTGGTCGGCT
   131521 TCTAAAACAG GGATGTCTAA CACAACGCGA TTAGTGTCTT TGAACGAGGT CACAAAACGA
   131581 TGGTGCCTGC GTACGCGACG ACTCCGTTTG TGTTTGGCAA TCACGTCAAG AAGTTGCTGT
   131641 GACATGATGA CTCCTTTAAT AGTTAACGAA TAGAGGTGAC GTTTGAGAGT TCCTGCTCAG
   131701 CAAACTCAAA CTGGAAATCC GTTGCCTCGT ACTTACCAGG GACAGATTCA TCCTTGGTGA
   131761 TTTTCAGCTG CAAACGGCTC TTGTCGTAGA TGTCAATCGC ATGGATGAAT TTCATCAGCT
   131821 GCGGTATGGA ACGCGGACCG CGATATACGC GCTCAGCAAG GACTGTGAAG CGACCAACTT
   131881 CAACACCGCA GACATGGGCC AGCAAACGCT GAAGAATGGC GTAGCGACTG ATTTGGAACG
   131941 GTAATTCGCT GAACGCTTCC ACTTCACCCA GGTGTACGGT CAGGTTAATT TTCTCATCGA
   132001 GCTGAAGGGT CATCCCATAC TGACACCCTT CAAACGTGTA GGTCGCAGGT TGCCCGTCCA
   132061 TACGTTCTGA TGAGCCTTGG TTCGTCAAGC GTACGCGAGC ATTACGGTCA GATGAAACAC
   132121 GGATGGGTTT GCGGGTAGAT GATAGCAAGC CCTTCGCTAA ACGCATACCA GCGCCCAGCG
   132181 TTGCACTCCA CGACAGCCCA ACAATCGGGT AGAGAATACC GTCGTCATTG AACGGACTGT
   132241 GAACCACCTG AGGAACACCG TCTTTGGTCA TGCGGTCTTC GCCCTTACAG AGATCGTTGC
   132301 CCAGCGCACG AGCGGCTTCT TCAACCGTCT GATACCCCTG TATCTTTGCC CAGATTGCCA
   132361 CGCGATCGCT TGGGTAGAGT TTACGCTCTA CGTTCAGCAA TGCTTGCTCT GCGATTTCGT
   132421 GCCCACGGGT TTCTTTCAGA CTGTACTGAG TTAGCTCACC CAGAGCACGA ATGTCAAACA
   132481 ACAGGTCGTT GATAATCGCG TCCGAGGTAA ACTGGGTTTC GAAGTACGCC AGCTTAGACG
   132541 CGTTGTCGAA AGTAAACGCC AGGGCTTGGT CAAAATAAAA ACGCCCCACG CCGTTACAGG
   132601 CTTTATTAGC CATAACCGCA TGGAGATACT CTTGTAAATC CGTTAACGTC TTCATTGTGG
   132661 CTCCCTTACG TTGTACCCAA ACGCTTTGCG GATGTAGTAA TTATACCACA TCTGTGCTTT
   132721 CTCTTTCGCT TCTTCAAGCG TATCCCCGCT ATGGAAAGCA GGTTCACTGT TAAAATCGAA
   132781 AGGCATGGAA AACGAGTACG TGTCGTATTC TTTCCAGCTT TTCCATTCGA TAACGATCTT
   132841 ACCAAACGGA GTCTGAGCGA TAACGTGATC GTAGTTACTG CCGCCTTCCA CCGCTTTAGC
   132901 TGGTTCAGAC CAGACTAGTG GTGGGACGCT CGGAAACTTG GCTTCCTGCT CCAGTACGCT
   132961 GTGGTCAATG TGTTTGATGT CGTAGGCATC TTTCACTAAC CCAGCAACGA ACGCAGGCCA
   133021 ACTACCCGCA GTTTCAACCT GTTTGTTGAA GACCTTAGCC GCTTCATAAA TCTCATCAAC
   133081 GCTACAGCCG CCGTATTCCA TTTCCAGAAC ACGACCAGTG ACGTGATACG GTTCAGCTGG
   133141 CTGACAGTAG TTGATGCGAT AAAGGTCTTG CATCTGACGC TGAAGTTCCA CCGGGTCTTT
   133201 CTGGTTCATC TTCATACGCA GGAGTTGACG ATGGCTGAAG CCAGCAATAA CGTGATTGCC
   133261 GATTTGGTCA GGAATCATCA TCGCGAACTG ACGAGCTAAC GCTTTGATTG AAACCACTTG
   133321 CGTAGCTTTA GGTTGAGCGT CCAGCTTCGC CATTTCAGCA AGCATGGTGA ACAGCGGATT
   133381 GGGACCACCA ACACGATGCA GTACCGTGCG CAGCGCGTGT TGTTCGAGAA CGTGGTCTAC
   133441 CGTATCGTAA AGCATAGCAG CGACATCGTG AGCGCGGGTC TTTTCGTAAC CTGCTCGCGT
   133501 TAACGCTTCG GAACACGCTT GGATAACGGT TAGGTCATTC CCAAGTATTG TGTTCTCTGG
   133561 CATCATGGTG TATTTAACGT CCATTTAAAC CTCCGTGAGG AACAAGGTGT CAGCGTAGGT
   133621 GGCGAGAAGA AGGTATTCTT CCAGTTTGCT TTTACCACTG GTTGCTAATG GATGCGTATC
   133681 GTAATTTTCA TCGACAGCTC GAGCATAACG ATCCAACAAC TCGAACGGTA CGTCCTTAGC
   133741 CCATTTAACT TCAACCATCT GGTCTTGATT AGCGGACTTT AACTTCATCA ACAACGCCAC
   133801 GAAGTTTTCC GCCAGCGCAT CGTTAGGGAA GTTAACATAG AACCGATCGG TAAGTTCATC
   133861 AGCTTTCCAT ACAGGACGGT CTCTTACTGA CGCCAGATAA ATGAGTTGCA GTGCCAGACC
   133921 TTTGAGGCTC ACTCGACTCG TGCCACCCTG ACTCATAGAA ACTTCCAGCA TTTCACTGAG
   133981 AAGTCGGACA TAAGCCGTAG TGGTGCTGAC GCCGCGAAGC GTCAGCCAAC GTTTCTCACC
   134041 AGGAACCCCT TCATGTGACA GGGGTTCAAT GTAGTCATAA AACGCGTTAA AGTCGGCGTC
   134101 CTGCATCGGG CTGGTAACAA AAGTAAATGC CTTTTGCAGG ATGCTCATTA GTTAGTCCCC
   134161 GTAGAACCGA AACCACCACC ACGACCAACA TCGGAGAAGT CAGTCACCTC AACCATATCG
   134221 AAACGGATGA TCGGCATCAG CACCATCTGG GCGATGCGTT CACCACGTTT GATGGTCTGT
   134281 GCTTCGTGAC CACGGTTCCA CATGGAGACC ATCAGTTGGT CTTGGTAGTC GGCGTCAATC
   134341 AGACCAATCA GGTTACCCAG CACCAAACCA CGCTTATGCC CCAAACCAGA ACGCGGTAGC
   134401 ACATGTACCG CTTGCGTTGC TTTGTCGATA TGGATTGCCA TGCCCGTTGG AATCAGGACA
   134461 GTCTGACCGG GCGCGATGGT CAGCTCTTCT TCTGGGAACA TCGCACGCAG GTCCATGCCT
   134521 GCTGATTTGT CTGACTCGTA CTTCGGCAGA CCGAAGGTAC GAAGCTCTGG GTCTAAGACC
   134581 TTCATCTCTA CGGAGCGAGA CGGCATGATT TCGATTTCGC GGAGAATGTC TTCACGGTTC
   134641 ATTTCTTTTT CTTTCCTTCT TGGATATTAG CGCGGAGTTT ATTCAAATAG TCTTGATGGT
   134701 CGGTTGCAAC CATCTCAGCC AGTTCGTACG TTGTTTTACC CGGGAGGGTG ATGTTACGCA
   134761 TCATCAACGT AGAGCCGTTA TAGTTCAAGC CTACGACAAC ACCTTCTTCG TAGACGATAG
   134821 AGATTTTCTC ACCGAGCAAC GCATCAACAA AGTTAGCGAT GTACGGCGCG GTAGGGATAA
   134881 GGCTGAATGC AATACTTGCT CCAGCGCTCA TCGTCAGACC GGTATTGTTC TTCTTCACAC
   134941 ACGTTTCAAC CCACTGAGAG AGATATTTGG AGGCATCACG GAGCTTGTCG AAGAAACGAA
   135001 TGGTTTTCGG ATGACCCAGT CGACGATACA TGTCTTCTGG AATAACCGCC ATCAGACGAG
   135061 GCATGGTGCC AACGCCGTAG ACGGTGGTGT ACTTACTCAC CAGCAATGCT TCGAATGCGG
   135121 ATTCCATCAA CGCAAGATAC GAATGGAACA CGTCGAGTGG AGACAAACCC ATCTGAAGCG
   135181 GTTCTGACAA CGGAATGGTT AACGGGACAG GCATGAAGCC TTGGCGGTCG TTATGTGGAT
   135241 TGCCTAATAG CGCAATGACC ACAAGTTGAA ACCCGGCATC CTTGTGAACA ACGAATTCTC
   135301 GTTCACCCTC ACCTTCCCCT TGTTTGACTT CGTACGTATA CGCAGAGCCG CACGTAGGAC
   135361 AGCTGAAACG TGCTTCTTCA AGTCCGTATG CTGCCAGTAG GTTACGTGTG AGAATGCGGT
   135421 GGCAATGCTC ACACTTAAAA TGACCAATGA CCTTCATCTA AATCCCCGTG AGTTAATGTA
   135481 GGGTAGGTTT CTTAGGTGTT GTAACCGTTG GTTCGCGTAC CAGCGGCTCT TCCATTAATG
   135541 GTGCGGTGCC ATTGGAATAC ATCACTGGAC GGTCAGGGCT ATAACGCTCA GCCATGAAGA
   135601 GATGCGTTTC CTGCGTCAGT TCGGCGTTTA ACACTTCGAC CGCTTCTTGA ATATTCATAC
   135661 GACGATAGTT AGGGCCGTAT AACGGAACCC ACACTGGTTC AATATCCTGC GTGAAGGCAG
   135721 AGTTAAAGAA CAACGCGTCG GAAGAAGAAG ACACCGCGAT TATCGGACGG TACTTCACGT
   135781 GACGGTAAAT GCGGTTAGCC GTTGCCTCGA GGATGGAGAT GAACCATGGA TTACGCAGCA
   135841 TGTAATCCAC TACGCGACAG GTCGTGAGTG TATGGTTCCA GTTCTGCTCA TCCGTACGTG
   135901 TGTCAACGGA CACCAAGTCG TGTTGCAACG CTTGGACACA GAACGCGGTA CACATCTCAG
   135961 CAAACCCGAA CATCACGTTA CTTGCCGATT CCAGTTGAGG GAACCATTCG AACGGCACGA
   136021 TAAAGCTACT CGTGAGTGTA CAGCCAACCC CGACGTTGAT TTTAGGGTCT GATGTCGAAC
   136081 CGACTGCAAT CGAACGCCCT TCGTTGAGGT ACGGCGCTGC ATAGAGCATC GCTGATTTCA
   136141 GAGACTCTCG CGCATCGACG AGCAGGTCTG GATGGGTCTC AGGATTTTCA AACAGTTCTG
   136201 GATTCGGGAA CACAGCAATC TTGCTGACCC GGAACCAACG CGGGTTGGAT ACATCCGGAT
   136261 TCCAGAACAG CCATGCAGGG TAATACGGCG TCAGAGAAGG CCACATACGG TACGTCGTGG
   136321 TTTCTGTTTC GTCATCTACG GTAACCGCTA CATCAACGCC TTTGTCGCAG CTTTCGCACA
   136381 TCATCGGCTG CTTCTTGATG TGGTGTAACG ACATACAGTC AAACGGAAGC CATGACGCGT
   136441 TATGGGGATG ACCGCAGTGC GGGCATTCTA ATTCAAACAC CTGTTTCATT TAAGATAATC
   136501 CTTCTAGCAC GCCAAGCGTC GATTATCCGC CCTTCGAACG GAGTACGCCA AGCTTCAATG
   136561 TGTTCACGAG AGCATCCACA AACCACATGG AGCATTTTGG CGTACAGACG AGTGGCGTCC
   136621 AACATGACTT CTTTATAGCG GTCAATGTTG GTAGTCAACT GAATCGTACC TTCTGGGTAA
   136681 CACCAAACCA TCAACTGATG CTTCTGTGCC TCGACGAAAG GCGTGATATC CACAATCTCT
   136741 TCGTCAGATA CTTCTATCGG CCACGGTTTA TACGGGTCAT CCTCAGCGTA GACCTTCAAC
   136801 GGCTTGAGCT TGTCGGGGTC AAATCCCACC GCCATCGCTG GGTCCGTCAC ATACTGCATC
   136861 CGCAGCACTG GTCTTTTGTT TGGGTTGTAT TTCTTGTTGC GTTTCTTCGG ACTCTTCGCC
   136921 ATCGTCTTTG CATCCTTCAA AAATAATCAT ACCTGCTTGC TCCCCTGACT TTCTAGTCAG
   136981 ATGGAGATAC TGCTTAACCT GATGTCCGTC GAAGAACACC TGACACGCCA CAACGTTGAA
   137041 CTCGTTATCG CTTTCGTCGG TGTACGTGTA CGGAACAAAC ATCTCGTGGT TTTCAGCAAG
   137101 GTAGTCATCC CAATCCGATA ACCGGAAACC ATCCTCACCT ACAATGACCT CAGTGGAGTG
   137161 ACTGAGGACA CCTTCCACAC GACAACACTT ATCAGGTGTC ATCGCTGCTT TCATCTTCGG
   137221 CAGTAAATCT AACCACGCCA TTTTGATATC CTTTAACAAA AAAGAAGGGC ACCCGAAGTG
[truncated: 154,349 more chars]
