# Supplementary material for: Clades of huge phages from across Earth’s ecosystems
Source: Nature. 2020 Feb 12;578(7795):425–31. doi: 10.1038/s41586-020-2007-4 (PMC7162821; doi:10.1038/s41586-020-2007-4)
Supplement: Supplementary file 6 — Genbank files for all genome. [file 41586_2020_2007_MOESM6_ESM.zip › genbank_genomes_SD-4/N5_UNKNOWN_CIR_33_1450.gbk]

LOCUS       N5_271_007G1_scaffold_5_prodigal-single     265852 bp    DNA     linear   BCT NOV-13-2019
DEFINITION  N5_271_007G1_scaffold_5_prodigal-single, contig.
ACCESSION   N5_271_007G1_scaffold_5_prodigal-single
VERSION     N5_271_007G1_scaffold_5_prodigal-single.1  GI:
KEYWORDS    .
SOURCE      N5_UNKNOWN_CIR_33_1450
  ORGANISM  N5_UNKNOWN_CIR_33_1450
            .
COMMENT     Data sourced from ggkbase. For additional details see
            http://ggkbase.berkeley.edu/organisms/405035
FEATURES             Location/Qualifiers
     source          1..265852
                     /organism="N5_UNKNOWN_CIR_33_1450"
                     /mol_type="genomic DNA"
     gene            complement(<3..311)
                     /locus_tag="N5_271_007G1_scaffold_5_prodigal-single_1"
     CDS             complement(<3..311)
                     /product="hypothetical protein"
                     /codon_start=1
                     /transl_table=11
                     /translation="MHIINIFIASLGFGSLLVSGVFSSSHWSSTKDKVVSSEHFIEMG
                     EPHTTRLRRTFLFRQLEILLVGIIGILLFCCVFFNVVSLFTQFMFAITILLLGIIHVY
                     F"
     gene            complement(323..1078)
                     /locus_tag="N5_271_007G1_scaffold_5_prodigal-single_2"
     CDS             complement(323..1078)
                     /product="hypothetical protein n=1 Tax=Clostridium
                     botulinum RepID=UPI0002E1E4DD"
                     /codon_start=1
                     /transl_table=11
                     /translation="MLGLLFIIAIVIIVVKLRKTSKGSKGNNTFDENWRDYENRGNYT
                     PQRTYQRTSQRKPKWDSEDARVAGQRGEELIYRELSSKFPNARFITNLYIPHESDKGY
                     SEVDIVMIHETGVYCIECKNYTGSLIGDLSKDKIQQKYEGSKCFTIYNPIKQNNTHVF
                     NVRRVLGDKYFVHNCVIFAKDIHIPQVRGNSAFFIGCISDLWMFLEDVSSRKVILTNQ
                     DMIRIYNILNEYCNTNEKIRQNHIKYVKKHKFS*"
                     /db_xref="UniRef100_UPI0002E1E4DD"
                     /db_xref="A0A0C2SDL5_CLOBO"
                     /db_xref="eat:EAT1b_2409"
                     /db_xref="UPI0002E1E4DD"
     gene            complement(1078..1344)
                     /locus_tag="N5_271_007G1_scaffold_5_prodigal-single_3"
     CDS             complement(1078..1344)
                     /product="hypothetical protein"
                     /codon_start=1
                     /transl_table=11
                     /translation="MSYLLFNGVVVVEAIIILILLIKKREKVKETKKFSTVVSLIADL
                     DFITVILMTWFLQSTLLTNIALGVLIILNIIFIGLSIRKWVKHN*"
     gene            complement(1341..1511)
                     /locus_tag="N5_271_007G1_scaffold_5_prodigal-single_4"
     CDS             complement(1341..1511)
                     /product="hypothetical protein"
                     /codon_start=1
                     /transl_table=11
                     /translation="MEKLLLRNKKSGILYYLYENKETTCILKRVSSQGFRLIEKKNLK
                     DEFELVEGEKSK*"
     gene            complement(1492..1800)
                     /locus_tag="N5_271_007G1_scaffold_5_prodigal-single_5"
     CDS             complement(1492..1800)
                     /product="hypothetical protein"
                     /codon_start=1
                     /transl_table=11
                     /translation="VKEIDIEKLETYSVSEVYQFVKDSDLETRANSMIGIIKYLTTKF
                     SDKEDVFQKFLFFQTLLEDEDIREEPMVDYQLSLFNEIIEDSLKLLRERRDKHGETST
                     *"
     gene            complement(1816..2115)
                     /locus_tag="N5_271_007G1_scaffold_5_prodigal-single_6"
     CDS             complement(1816..2115)
                     /product="hypothetical protein"
                     /codon_start=1
                     /transl_table=11
                     /translation="MKLTARQRRYIRNLKERALCGEFPKKLFITSVEECDNYIRSIDN
                     LVKQQNEDSNNELLLLELRYKIESKRNFLQMDKINNERLYYCNMEGWVSPRRDFI*"
     gene            complement(2190..2543)
                     /locus_tag="N5_271_007G1_scaffold_5_prodigal-single_7"
     CDS             complement(2190..2543)
                     /product="hypothetical protein"
                     /codon_start=1
                     /transl_table=11
                     /translation="MRKINRYNAYIEENILEDLKSFNTENALILLTKINSLTVKYDSS
                     IIRGILSYCNIRVDRKKVKLSYEGEIVISNKEIGTQVFTSTHSTLRKYLMKEKILNFN
                     ASDLINYLTDKRVIG*"
     gene            complement(2549..3058)
                     /locus_tag="N5_271_007G1_scaffold_5_prodigal-single_8"
     CDS             complement(2549..3058)
                     /product="Uncharacterized protein n=1 Tax=Clostridium
                     chauvoei JF4335 RepID=S6EXW4_9CLOT"
                     /codon_start=1
                     /transl_table=11
                     /translation="VRKLNREPEVITIYKEILEGKRKQFPLNYWNRPQAKDDAKIITR
                     YLIEEVLKVRTVDIPKYIKARTFLEYKLYGMLQLIYDTKPFKAIDSVYPKRFKLWQFK
                     VPSNYWNEDTAKEAIKWLVEERCLFNPVEAREKLEIQHFRRNGLYSLLVTRFNRNTIL
                     ALNKTYGGE*"
                     /db_xref="UniRef100_S6EXW4"
                     /db_xref="S6EXW4_9CLOT"
                     /db_xref="bcb:BCB4264_A3135"
     gene            complement(3055..3282)
                     /locus_tag="N5_271_007G1_scaffold_5_prodigal-single_9"
     CDS             complement(3055..3282)
                     /product="hypothetical protein"
                     /codon_start=1
                     /transl_table=11
                     /translation="MRQINMNLSKDDTTIEIGSSVSRELIKIETNNDVLILGFEDDES
                     IKSLISALQQLRKNSNNEEGILIPSILKDRK*"
     gene            complement(3319..3972)
                     /locus_tag="N5_271_007G1_scaffold_5_prodigal-single_10"
     CDS             complement(3319..3972)
                     /product="hypothetical protein"
                     /codon_start=1
                     /transl_table=11
                     /translation="MDEMAKQAQLLGLADMNRIREFTEIFIKENNIDKLYQPNLLNEF
                     SEIIRDFNSSYLNLLDIFTDYKLNKIEDIFEEDLMQDDRVRISVRRYLKRLTMLSSMN
                     NCIVKNYEAHSEFIKSLVINFDLLHIPWINYPRELNYSSKSTEEFDIELTLLMEMLKD
                     QKGITKLTLDLDELSERTSFRVVELLIAINKLKTKRVIFNFEQRKHLVTIWIRKEPS*"
     gene            complement(4001..4426)
                     /locus_tag="N5_271_007G1_scaffold_5_prodigal-single_11"
     CDS             complement(4001..4426)
                     /product="hypothetical protein"
                     /codon_start=1
                     /transl_table=11
                     /translation="LSSKEILKYPTFNEYLKSQVQTKLTHEDRYFLERFIEKKVSRRQ
                     MFQVPLTKYPMMLNSLLSRTPAIGRKPYRRLLEFGELLFDLSREYEVLYEASKGKVCK
                     ISKLRYNRDIHVSINTPNRARAISEDLTGFSEKTCTNVE*"
     gene            complement(4489..4713)
                     /locus_tag="N5_271_007G1_scaffold_5_prodigal-single_12"
     CDS             complement(4489..4713)
                     /product="hypothetical protein"
                     /codon_start=1
                     /transl_table=11
                     /translation="MEDKNLQNFTLPKTKDISVKFRGINCGDGGSFCWAVDKETFIRL
                     VGREPRKSDRNISRKGMYKSTWMTYTDSTK*"
     gene            complement(4713..5042)
                     /locus_tag="N5_271_007G1_scaffold_5_prodigal-single_13"
     CDS             complement(4713..5042)
                     /product="hypothetical protein"
                     /codon_start=1
                     /transl_table=11
                     /translation="MADRLARMISQKKYRTRYYRNGKDFLEKLSQLLAFNFNSYHRLN
                     APMLDQNSFSMIYINRNPRGTLEKLLRHNDITDLDEQLNKVNFCEGNSLEEFLYELGK
                     RLSEEKQ*"
     gene            complement(5044..5418)
                     /locus_tag="N5_271_007G1_scaffold_5_prodigal-single_14"
     CDS             complement(5044..5418)
                     /product="hypothetical protein"
                     /codon_start=1
                     /transl_table=11
                     /translation="MEDKEIKRLSEEYSKVLGDVPEAVRYLKTCVYGVYELEYYYGAI
                     EDKYPILTKTEKAISLLKDGNEESKALMEEVCQECYETLANTMESLYKAGNTRVFEVV
                     KECIEEREEEKQKEKEMKVKAF*"
     gene            complement(5435..5782)
                     /locus_tag="N5_271_007G1_scaffold_5_prodigal-single_15"
     CDS             complement(5435..5782)
                     /product="hypothetical protein"
                     /codon_start=1
                     /transl_table=11
                     /translation="MESSKLREISYECAKKITKLSEKDMEVIDNALSHIYGLDGADTA
                     FDIQYSVLVDIEKAISLLKGENKESLDIMCKIRDNAYETILWVLSQIYEAGNTKIFEV
                     FKNTKKEMEIKAF*"
     gene            complement(5808..5930)
                     /locus_tag="N5_271_007G1_scaffold_5_prodigal-single_16"
     CDS             complement(5808..5930)
                     /product="hypothetical protein"
                     /codon_start=1
                     /transl_table=11
                     /translation="MSSKQEKRLSTKQKILRGTTIFIAITTVVTMFAGIIANTL*"
     gene            complement(5920..6378)
                     /locus_tag="N5_271_007G1_scaffold_5_prodigal-single_17"
     CDS             complement(5920..6378)
                     /product="hypothetical protein"
                     /codon_start=1
                     /transl_table=11
                     /translation="MWMISKLMIEEVKSLLGKIINFARESLLEIILIISVFATNFILS
                     CIGVSPKGWLGIFGLPIIIFGVFILLGVVIENMFGCENSPNATGIIVVIFLIIPNYFI
                     TNKILTYFNTQMSVFTYVIILLTTTVGAILCGIVYEYLEIKLQGRKVNVK*"
     gene            complement(6326..6487)
                     /locus_tag="N5_271_007G1_scaffold_5_prodigal-single_18"
     CDS             complement(6326..6487)
                     /product="hypothetical protein"
                     /codon_start=1
                     /transl_table=11
                     /translation="MTRHQIAVLTGIILSVFLLGFLFFSYTEDIFIGHHQYVDDFQAH
                     DRGGEIVAR*"
     gene            complement(6480..6797)
                     /locus_tag="N5_271_007G1_scaffold_5_prodigal-single_19"
     CDS             complement(6480..6797)
                     /product="hypothetical protein"
                     /codon_start=1
                     /transl_table=11
                     /translation="MKEVFTSISTEVANMADGNEIFSVLFALDRKIDSDGIISSIQTP
                     NEDLLSQEEIDMAIEKAINRGIISNQGSLRINEKYLTQAFREEGSNIVRLRRVKLSRN
                     SND*"
     gene            complement(6983..7372)
                     /locus_tag="N5_271_007G1_scaffold_5_prodigal-single_20"
     CDS             complement(6983..7372)
                     /product="hypothetical protein"
                     /codon_start=1
                     /transl_table=11
                     /translation="MKTTLQNLKRIFGIILVSLNIIGFIDFIIEKNVYTVYPVLTTII
                     ITIWFIFEMRELDSTIKLHTKLELVIDTILYIVWLGLPLITAYVASEVYDEISMYLVL
                     SLPLFYSLTFDDVCQSIAKLRLLKPKK*"
     gene            complement(7388..7738)
                     /locus_tag="N5_271_007G1_scaffold_5_prodigal-single_21"
     CDS             complement(7388..7738)
                     /product="hypothetical protein"
                     /codon_start=1
                     /transl_table=11
                     /translation="MIERLGITKNKIIALLSVYILFLNSLISFRLENINIMTTGICIL
                     IFLSVIFALLFREERILGKLLIILLTIVIVLIGLTIVNMREIPMRRFEHLNTTLSECQ
                     AIVILIFVFRKYNI*"
     gene            complement(7757..8359)
                     /locus_tag="N5_271_007G1_scaffold_5_prodigal-single_22"
     CDS             complement(7757..8359)
                     /product="Ribonuclease H (RNase H) {ECO:0000313|EMBL
                     :EDT14280.1}; EC=3.1.26.4 {ECO:0000313|EMBL:EDT14280.1};; 
                     TaxID=451755 species="Bacteria; Firmicutes; Clostridia;
                     Clostridiales; Clostridiaceae; Clostridium.;"
                     source="Clostridium perfringens E str. JGS1987.;""
                     /codon_start=1
                     /transl_table=11
                     /translation="MANFYAVKQGRETGIFSTWGECEKQVKGFKGAKYKKFKSEAEAK
                     KYLGETNKKPVVDINKGYVFYVDGSYSEEKNQAGWGLAILKDGEMIDALKGIIREEDL
                     DLGQRNIVGELIGAIATTQQAKKRNIKEFTLCFDLEGIESWVTGDWNAENQLTRGYRD
                     IMRKAIDEGLKITFNKVKGHSGDKWNDYVDNLAKQAAGVL*"
                     /db_xref="B1BVN1_CLOPF"
                     /db_xref="UniRef100_B1BVN1"
                     /db_xref="ckr:CKR_2501"
                     /db_xref="3.1.26.4"
     gene            complement(8385..9299)
                     /locus_tag="N5_271_007G1_scaffold_5_prodigal-single_23"
     CDS             complement(8385..9299)
                     /product="Genomic scaffold, msy_sf_2 n=1 Tax=Malassezia
                     sympodialis (strain ATCC 42132) RepID=M5E5S5_MALS4"
                     /codon_start=1
                     /transl_table=11
                     /translation="MLRFKKLAIIGLVGTIVFVSGYESYVYAHKLQQKQQIQSVEVDQ
                     PTQDTKEEITKEEVKEAPKQEQKEDKQEKEEQQKKQEVEEKQKEEEPVKKQQVKQKQK
                     EEEPVKKDEPREEKPKKEVTRKEIRKDITHIYNHPCNNIDNQIGILGGVDCAQAIEVT
                     PAVLNLTKQIVGDTENQSEQARKIYDWITSNISYNNSYEKQCGQTNTYGDGCNPNVVI
                     SRGSTICYGYCNLFMSMCRAVGIPCQMIYGTYHSDNGNWNPHCWNKVLIDGKWIKIDP
                     TIGRLYNCYGTESFDNRHREDRLIISIS*"
                     /db_xref="UniRef100_M5E5S5"
                     /db_xref="A0A098E630_9ZZZZ"
                     /db_xref="hpyc:HPOKI112_01900"
                     /db_xref="M5E5S5_MALS4"
     gene            complement(9451..9753)
                     /locus_tag="N5_271_007G1_scaffold_5_prodigal-single_24"
     CDS             complement(9451..9753)
                     /product="hypothetical protein"
                     /codon_start=1
                     /transl_table=11
                     /translation="MENKVASLSRLDLKRLMSERGFDEVIYGEALAEYDMRGDRRVRC
                     HVDIFNRSYELNIESTNLNRKVSGYVNIFDDEQFYENLSRVENVFEEIKDPKYISA*"
     gene            complement(9755..9916)
                     /locus_tag="N5_271_007G1_scaffold_5_prodigal-single_25"
     CDS             complement(9755..9916)
                     /product="hypothetical protein"
                     /codon_start=1
                     /transl_table=11
                     /translation="MGLLKRTLSNKPSSQDRAYTNSKSILKSPSRNHLEENNNESDKN
                     FRPLLFGGK*"
     gene            complement(9920..10210)
                     /locus_tag="N5_271_007G1_scaffold_5_prodigal-single_26"
     CDS             complement(9920..10210)
                     /product="hypothetical protein"
                     /codon_start=1
                     /transl_table=11
                     /translation="VNEKELNELMKSRGYYEVMETGTTTTFTKEGGRVYCTVKKGTKE
                     FQIEGTVHGMMKLTPGYSGPIDNDKLFNRLEGMVSYYTELCKTNKYEFKAGE*"
     gene            complement(10219..10722)
                     /locus_tag="N5_271_007G1_scaffold_5_prodigal-single_27"
     CDS             complement(10219..10722)
                     /product="hypothetical protein"
                     /codon_start=1
                     /transl_table=11
                     /translation="MATIKFIDDNEVRIYTSVFNREPWIMFKDKSVGLKNMDASITKG
                     YNELKCKPIDEGFNDLGEEIEITLKLKNLKQNSIIVNGFLFVNYSFKECFENKDDSIV
                     TAFGVSLSTGFYIGIYPPKLAEQCNNYWKVGTSVVGFEMFSLFRLADTYGEYLNLRDR
                     DIKQFER*"
     gene            complement(10755..11006)
                     /locus_tag="N5_271_007G1_scaffold_5_prodigal-single_28"
     CDS             complement(10755..11006)
                     /product="hypothetical protein"
                     /codon_start=1
                     /transl_table=11
                     /translation="MKRRVITTSLILGALVIGTLVGCTAGNNKTVQAKEEDSALKEID
                     SAYNMNNGIVTVYEDTRNGNIIYVTSEGICAVPKHDVGK*"
     gene            complement(11025..11306)
                     /locus_tag="N5_271_007G1_scaffold_5_prodigal-single_29"
     CDS             complement(11025..11306)
                     /product="hypothetical protein"
                     /codon_start=1
                     /transl_table=11
                     /translation="MSRTHGKWWCNTKIKVFYILCLMATLVYEIEDFDWNLNTDVMFD
                     FVNRFSNLTSLQREIIVDLTNMAYQIIVPTLVIAMLMSIILNIIYRLIK*"
     gene            complement(11309..11659)
                     /locus_tag="N5_271_007G1_scaffold_5_prodigal-single_30"
     CDS             complement(11309..11659)
                     /product="hypothetical protein"
                     /codon_start=1
                     /transl_table=11
                     /translation="MYREDITDSEYISMILFSPITLLSVIIDRLYSLFLYILVRQKFK
                     KYCSNVRYHLSGMLVGNLKSNKNISLDFWLKHGDIVISKGGIYIESRIVISNKPKDMI
                     KFLENELSNLTIGG*"
     gene            complement(11676..12062)
                     /locus_tag="N5_271_007G1_scaffold_5_prodigal-single_31"
     CDS             complement(11676..12062)
                     /product="hypothetical protein"
                     /codon_start=1
                     /transl_table=11
                     /translation="MNRRECIQLASEKLSNQPRKVMDTYVLLLNYLEEKKVNLTEENC
                     YSLINASSNLCNLINDIDSEGLDILSDSNDFAEYYEIMSELVKDDSDDFTKDLIGKTV
                     LPNMSDMVHKRVTKDIKEIKNVSAFN*"
     gene            complement(12081..12305)
                     /locus_tag="N5_271_007G1_scaffold_5_prodigal-single_32"
     CDS             complement(12081..12305)
                     /product="hypothetical protein"
                     /codon_start=1
                     /transl_table=11
                     /translation="MTKLVERYRQQNCHNLKGILLTEGDIVEIIETKNEYVEGTHRVI
                     SISDTNVLTESLNSKKVCTFKTDDIFELVS*"
     gene            complement(12308..12910)
                     /locus_tag="N5_271_007G1_scaffold_5_prodigal-single_33"
     CDS             complement(12308..12910)
                     /product="hypothetical protein"
                     /codon_start=1
                     /transl_table=11
                     /translation="MEIRSFDLEYKNNRNKFEKDLDDPKYKDRSGRTLRVQLQDYMET
                     KSMSYELLDYLREKGDSNELTLMRGDCLYESLVKEGGSFRLWNGFASFTYDEEIAEKF
                     SNTQNIPDWYENEGSWFANRRFPFEEFIERGEPLIPVIIIIEPEQIPRCICTDNVHES
                     FNESEFLVYTEDIEFVIDKVVDNKLYCSTRKIPNMNLWRR*"
     gene            complement(12912..13136)
                     /locus_tag="N5_271_007G1_scaffold_5_prodigal-single_34"
     CDS             complement(12912..13136)
                     /product="hypothetical protein"
                     /codon_start=1
                     /transl_table=11
                     /translation="MMKNKRISFNIFFIVWLIFCGFIFKQKSWHIVRTVNCEGRAGLN
                     INTGVLIGLVIIMIICFIFSVMMNNRKQGD*"
     gene            complement(13152..13583)
                     /locus_tag="N5_271_007G1_scaffold_5_prodigal-single_35"
     CDS             complement(13152..13583)
                     /product="hypothetical protein"
                     /codon_start=1
                     /transl_table=11
                     /translation="MRRIQEAVSAIKFVGNNRGEIPDIEIAKSEQYIDTGIIDLIEHN
                     INRTFLDYMRKNYKVVLKSTIKDVVYNQELRDSLEYDLRRRQNRELIINSSLYLFATE
                     NLPKLKSLYAVKGDLDFYDLNDLCTLNSCIRKIIQCKVKSL*"
     gene            complement(13656..14060)
                     /locus_tag="N5_271_007G1_scaffold_5_prodigal-single_36"
     CDS             complement(13656..14060)
                     /product="hypothetical protein"
                     /codon_start=1
                     /transl_table=11
                     /translation="MKIKIIKSFDEEPELQVKGERQNNIRKELLSFIETNGGNITDQV
                     IKKAGNLAVNLDEYMDCDNLDECDTPYIGYTCDFLAIESNLIDKDGFRELSNIKSKYT
                     FLQLIFDRTCGINSIYGLSTDALDEIMLRLNK*"
     gene            complement(14183..14476)
                     /locus_tag="N5_271_007G1_scaffold_5_prodigal-single_37"
     CDS             complement(14183..14476)
                     /product="hypothetical protein"
                     /codon_start=1
                     /transl_table=11
                     /translation="MCKGFFEVRECKSNMIKVIFFATLAMCMIGLTRKGICLQYILGI
                     VMGLFVMGEFAFDYKGVTSIIESKLGNNLKAFVLSAIAMFSLEGISLLLLFGM*"
     gene            complement(14529..14831)
                     /locus_tag="N5_271_007G1_scaffold_5_prodigal-single_38"
     CDS             complement(14529..14831)
                     /product="hypothetical protein"
                     /codon_start=1
                     /transl_table=11
                     /translation="MKERSKEQKILFSGDIINICVITGVLWLAISIVLSMVQGISQEL
                     TFAKGAGALSVGLFCLTAYSLIQILRNEHKFTREAIFMTMLCITYLAVLILSVIML*"
     gene            complement(14867..15577)
                     /locus_tag="N5_271_007G1_scaffold_5_prodigal-single_39"
     CDS             complement(14867..15577)
                     /product="hypothetical protein"
                     /codon_start=1
                     /transl_table=11
                     /translation="MRKNDLLEGLGQLKMRPWINTGDVALGIMSEHNNYLESTMKRIE
                     NTEDEETIRLLFKGLKYEAMSMHFRFMRALKENEVEGSSFQDKVDEVTFNEVTEHILK
                     FLGGIEEVQFKDTGVDFGQLKTDIQTLEKFVEEVTGRKSSQALKNELVRPAKYMNVIR
                     KKIAVQSRESLKESGEITDFIYMMSGICNKQAHILSPIVIDKILMPLAQDVFSEEVEI
                     SDEELERIKNIDSFTEKE*"
     gene            complement(15602..16000)
                     /locus_tag="N5_271_007G1_scaffold_5_prodigal-single_40"
     CDS             complement(15602..16000)
                     /product="hypothetical protein"
                     /codon_start=1
                     /transl_table=11
                     /translation="MELTPLGSLLYALSPANNIIGIPRYRAIVKNMEKNGFTYTGRNE
                     DDVRFIYEDVEVSIYFCGAIYFSWRVNGERICSKRYRFLTAHNVAKIVKRILFEDEYK
                     GCKGRYEYIQKQKKGEIPTSPTHPNIITTD*"
     gene            complement(16016..16195)
                     /locus_tag="N5_271_007G1_scaffold_5_prodigal-single_41"
     CDS             complement(16016..16195)
                     /product="hypothetical protein"
                     /codon_start=1
                     /transl_table=11
                     /translation="MNHYVTGDSKILNKNKPKVTILKRNSNYTNLGTIFRNAEREDID
                     SVFKSIEPREIRRIF*"
     gene            complement(16167..16604)
                     /locus_tag="N5_271_007G1_scaffold_5_prodigal-single_42"
     CDS             complement(16167..16604)
                     /product="hypothetical protein"
                     /codon_start=1
                     /transl_table=11
                     /translation="LKETVNLYRRRELIGRITNDNGILSYEPLTEDFIHPACFYNNFP
                     FNKKLPKNIPSERIYQFLDGRVPEEGRHDLIDILETLNINIYDPWRIFIKTSGMTYSD
                     DFWINTYGAKTFDDHLRNKHDYPGRDEWLKETGADESLRYRGF*"
     gene            complement(16664..21406)
                     /locus_tag="N5_271_007G1_scaffold_5_prodigal-single_43"
     CDS             complement(16664..21406)
                     /product="hypothetical protein"
                     /codon_start=1
                     /transl_table=11
                     /translation="MSKNVKDKLLKELVDNQINYEIEGEGEKEVIILDKDSVDKSFAI
                     PQLKALILDCLENSTEYGVKLMLLAGTENETPVDQLEMMFELKEGKIDSSKSLKNLSK
                     DRSLKYLSSDSEELDRADRYEELLKKFDIDYERVNNTFLLNEKIVDEVPRLKGVEIIP
                     TSEESSIYITKETIVNDQKKFNEIEKRTKEKYNMGKDNEVLFENIENYYLSGHESYLK
                     EVIDIATRNDLFVEISSTGTSLNINHEGSTLLNLVLDGELSQEIKNKIDEATSLLVKE
                     NSRILSELTGGSVDSYEPTIEEYEEALKQADSLYEESQDYVNDYALPQKSDEKEREVK
                     SIDFFTDENPESARVNEKSMKLEDDLNLRGKDPLRYIMEHSQNKKEAMAEIDKYCDDQ
                     KKLILEGQLTKQLVEDGIDYEIKDGIVILKDLDKIPNNPKLAYDVIEGLEAGRVLILD
                     EDADYRDGSKILDRIKEVAKKFNEEVDELLKMHSTGDNFKKSNFNSKEIGENAYQMEL
                     TPKGFKVVNDTPFEYMRKILSDRKVTFYTKKDDKYFIETEEGLIERTEQSLHEDIANC
                     KFDVLIFKDGFRETKGKEDSVSLGDSRFIELLKAINEPKNLNTILNLGEQLEFTIARF
                     DGVVDFSSYSEVILSFCIGDRGFECNTTINKNNPRVQSIIDMIEENPNWDEIFRLCNA
                     NHFNVAQVHDDVIIQDKEGNTILKFKDSKIKETPKQLAEPSDVKAYIDSLIKSDLKDY
                     SKEHILDLTAKKFKNILVENLLRTIEEIFDSKFIPKTTVSIRDKSDVKYAIDILLSTI
                     EKPIPVELRRVIDGKIDEYFDLAEIFLSDVRFVTLPIYDIHEVCKNLKQLLDLSRDKY
                     STGLNSGRLLILDYRDVPHEDLDNITFNSICYSVEFLLNSLVNESRDKQRAHRVSIDN
                     GYHNLPKSTYMLTSRDDLARAINNIAQIEVDEDLINSVYCHLEPVLDKLGIVKVDCVD
                     VSRLDSSKIDLVWDIWRDTHKGYPHNEIIPMINGDNNLAKAIGINIFINNLFGAIRDL
                     KLNKSFDHEDISVFIDNANLNNKDFVCNSIISLLLEARENVIKTGHLSLANNIVGVEI
                     AELERLRLNDTEDFELRINSDDKLEIVYGKDIHQLTSLVIAYKKTDKGIEVYAGMFDS
                     YERKALNNLTLQDLSFTDFTFIPNYVPYLIHSKNEELKNKIRLYYRVYDFIHNHSKDG
                     YQKVRNLIEKTFTDFDIDELNELKYDNIVNNEPVENIELVRKLINVKTEGTTDSEVEQ
                     AIETAIKEVSENFNVTLGRFIEFQYETGRNTAKKKVKELQNKIEVEKDLEKKEELTQK
                     LNNEYSVLEQAEVSIEEVDNAEACNISYFIETKVYRIIGKYKYLKYKDYIEYRARKGA
                     ESIVLDKKNVIDDLTKYLTISNRAMRPLRTVTFVYNKEVMKNFSKEEKLDLLNKILSK
                     PTIPYFASEILPKNKVIERICIGTRTGKVQSLPFDIYLYCEGKDLMLNYLDENLNLSG
                     INYEAFETILKEDLTVACLDERAYDKVRGYCDRKKLDSSRVFNLSEYMTKVYRGFRID
                     GKFAVIVNDKEREFYNLNKLPGVTTKIQ*"
     gene            complement(21584..22441)
                     /locus_tag="N5_271_007G1_scaffold_5_prodigal-single_44"
     CDS             complement(21584..22441)
                     /product="hypothetical protein"
                     /codon_start=1
                     /transl_table=11
                     /translation="MDNNFSTRIRNLVQEEIPNGLIKVLIAECNNYKKEEIIDKIATI
                     VETGDVSNLDFGEINLNNENISFGEFIDRLFTDGVVWRSYVNNNEDEYAGILFGDGKF
                     LSNFRWYGFQFSYSLDGLGDYGSCTLQTLRTLDELKASHGSKLEILKLYVKSASPKMY
                     DKYYKDIDKYLEWFIQNHLSSNIKTLEDKKDFNSCDIVFEVSGRRLKETNLNQAMVKV
                     NTNYRIIEGCLSTESKKVLSEEATKLFLNTDNRLEQLVAFSIAMNPILKGTNYEVKQN
                     DIKTISAFA*"
     gene            complement(22611..23534)
                     /locus_tag="N5_271_007G1_scaffold_5_prodigal-single_45"
     CDS             complement(22611..23534)
                     /product="hypothetical protein"
                     /codon_start=1
                     /transl_table=11
                     /translation="MNKELIGIVRGLKDDCINLQNGLIKALVINTDLDLDSVVDKVLN
                     ILETQDVSDLLFDKLDLSNDIKTIEDFEKVLFTDGVVWRKYLSSISEFDGLLFGNGHY
                     LSNFRWYGFQYSGNLRGTGDCGSYYSHTFGEVSSYRTNKETKLELIRPVVQCADWDMY
                     VSNKEEIEKFLDWFVHFLNPTDGVREFDDDLFSDYTGIKYETISTEGKTFDIEGFDWK
                     FLGEEDGFNGRKYCRFETVIPLEINEEGFFVNGEKCLSRLATEVLVGMGAIENQIIAV
                     IHSKYPQLKYMSYRFIKNGKEDNVKTISAFK*"
     gene            complement(23588..24232)
                     /locus_tag="N5_271_007G1_scaffold_5_prodigal-single_46"
     CDS             complement(23588..24232)
                     /product="hypothetical protein"
                     /codon_start=1
                     /transl_table=11
                     /translation="MNNTKERRRFITFQGADVVNTLKEKGSYKPKPHPRMKSALECYR
                     NNIGYYPVFSVMIDENIEEVIECLMLASLHKPDYMIIYETDEYERYDFLEWCDVLRGS
                     ANRFSDNPKYLFTECATNGIENVVKIVDLYNYRNENGYAFINYLYSKNFRRVLSKELG
                     KQVEIIEPELIDRDLFLSFLHFQEQACIEGTNLYTTGSAKRIKELMKTLYKIID*"
     gene            complement(24436..25290)
                     /locus_tag="N5_271_007G1_scaffold_5_prodigal-single_47"
     CDS             complement(24436..25290)
                     /product="id=3341347 bin=GWC2_Bacteroidetes_40_13 species
                     =unknown genus=unknown taxon_order=unknown
                     taxon_class=unknown phylum=unknown
                     tax=GWC2_Bacteroidetes_40_13 organism_group=Bacteroidetes"
                     /codon_start=1
                     /transl_table=11
                     /translation="MKLKCNCCDGIYNSFDVHFTSVCDNKCEFCIDQTCEGKNIVKPN
                     VPAIVNTVIQNEEGHDDILFLGGEPCLFLDELIDCVTQIKEKTNLKVYVTTSVPKVCY
                     DNKDKFFKLIETLDGINLSVQHYNEEVADKIRRTTSKYDRQKFYSSLPHKEKIRLNIN
                     LVKPYLCTKQDVIDCIKHYDNMGFDTIKLNELQHATNTYVSFEKLFDIKLKSPFSNGC
                     QGYINMDKLIPNVKTPILLKRSCFLCEETQKARLIDGVKVLTKFFINGKSNFGVIYED
                     GSLQKGWI*"
                     /db_xref="gwc2_scaffold_1507_18"
     gene            complement(25309..25710)
                     /locus_tag="N5_271_007G1_scaffold_5_prodigal-single_48"
     CDS             complement(25309..25710)
                     /product="hypothetical protein"
                     /codon_start=1
                     /transl_table=11
                     /translation="MSNIKEVNAFGGQVKKTKFLLGTYFYSDPCEDPYLEELGIRLNI
                     VDGISDMIGTMKEVAKALGDDIEDIRFDPETPYSSPDSNGNDGRVFRFISKEDGEWKR
                     GYGLFLREYIKYENDSKDFKELIDEGVLEVI*"
     gene            complement(25730..26152)
                     /locus_tag="N5_271_007G1_scaffold_5_prodigal-single_49"
     CDS             complement(25730..26152)
                     /product="hypothetical protein"
                     /codon_start=1
                     /transl_table=11
                     /translation="MNNIKEVNAFEKQKEHDDIEGKVEFTLGTYDYYDSFDSPYYDEL
                     GLRVMLTDNEDLLIKELKDILSVIIGDIEELRYTEENSYEPKSSEDEEDLRLFEFEYK
                     KNGVWSVDRGLYVSEYVKYENDSKEFKDLVNKGIIKIV*"
     gene            complement(26222..27067)
                     /locus_tag="N5_271_007G1_scaffold_5_prodigal-single_50"
     CDS             complement(26222..27067)
                     /product="21 n=1 Tax=Bacillus phage BCJA1c RepID
                     =Q5YA89_9CAUD"
                     /codon_start=1
                     /transl_table=11
                     /translation="VYRAWDRENKIMITGDEDYLDDTYDGVMSNPLAMINHSLTDEDF
                     IFMESTDVYDEEDRLIFEGDIVEVKRPEGPFVAEVVKRLGSMMLKHDGVSLPLYSYIS
                     KEERKQKPVKAWRLRVISNICVERLDDESELKEDFKKSIEIIEKGLKDFDTYMSEGIE
                     DLKDSLLDEPVYSGMLISSFEQQKQEEEDRKNLESTEEFLNGKQKLYDEVTVFTTGLR
                     DAYMEIKKIYYFYKVRLTELTKDSYNLKYDVLNTDTRKLHYDQIMEMIYDCLEEIKQT
                     YNQLK*"
                     /db_xref="UniRef100_Q5YA89"
                     /db_xref="Q5YA89_9CAUD"
     gene            complement(27102..27296)
                     /locus_tag="N5_271_007G1_scaffold_5_prodigal-single_51"
     CDS             complement(27102..27296)
                     /product="hypothetical protein"
                     /codon_start=1
                     /transl_table=11
                     /translation="MSKQTVLTLNKSERRALNLLLMHSESVCRSGCAYPEMQASKKGC
                     NSCPFVSDVNNIMNKLGMCV*"
     gene            complement(27360..27758)
                     /locus_tag="N5_271_007G1_scaffold_5_prodigal-single_52"
     CDS             complement(27360..27758)
                     /product="hypothetical protein"
                     /codon_start=1
                     /transl_table=11
                     /translation="MLDVIRTASSYMCFIVLYCVFLKFVVTLLFLCAPRTFATDTPPV
                     GLRTFNRFMCSLSFVRNDEATLGELLRNKDFLAFVYSSCIYCIVVLLLHRFVTGSFAS
                     MCISLASVFISLDILTANTNNTRFYKSVNK*"
     gene            complement(27787..28263)
                     /locus_tag="N5_271_007G1_scaffold_5_prodigal-single_53"
     CDS             complement(27787..28263)
                     /product="hypothetical protein"
                     /codon_start=1
                     /transl_table=11
                     /translation="MNNSKLLENIDSVLDEIAFNYRIIYGLEDFVNEHRGQEKLNAIS
                     EKLPNVNVEDYLAIRRLVPNIIFREFLDERVTSNNLDYLPVKLLGEEKFLADLTDTEQ
                     KKVIESIKAELELNIDSLKNTFMDEYPHRKSVVITEFISSPLTLKVDDDGEIYVLF*"
     gene            complement(28277..28819)
                     /locus_tag="N5_271_007G1_scaffold_5_prodigal-single_54"
     CDS             complement(28277..28819)
                     /product="hypothetical protein"
                     /codon_start=1
                     /transl_table=11
                     /translation="MSTIVINYNPNLSVEDNNKLLDKAKEILEENGISCEGFLTSEEA
                     YYYSQMNAIFDVCASTFKDEEEIKEYVETNRRQEVFAQYAEELSENYDQLEDFSTMVD
                     YVRDNLLRDYFESKITIESIQDREILFDGEKKLIKELDSMEQQLIRGSIISDSVNNQG
                     KASDTLKVESDEFGLKIEFE*"
     gene            complement(28862..29146)
                     /locus_tag="N5_271_007G1_scaffold_5_prodigal-single_55"
     CDS             complement(28862..29146)
                     /product="hypothetical protein"
                     /codon_start=1
                     /transl_table=11
                     /translation="MGDKLSKKKVKAYVDSRLFQLTNEILKKDNSEEIRENYAKNKNF
                     IDFLKQFQEDLDSDKLDYKVVEVPQEYVATHRYKKNKDDGEVDAFGWDNI*"
     gene            complement(29165..29680)
                     /locus_tag="N5_271_007G1_scaffold_5_prodigal-single_56"
     CDS             complement(29165..29680)
                     /product="hypothetical protein"
                     /codon_start=1
                     /transl_table=11
                     /translation="VRLGYFSLALDRMDYVVDIHNLLQVNVQNRSVLEKRLSTLSVDL
                     VQVFELYYKAVLVKIFNLDYNATETDIKDGQIRDTYKRIAIKQLLKTHRLILLENSVP
                     NEYKIFRENKDLLYDVKTVYFDNRYKANIELKMLDFSEYFNLFMRIKKNIITLYSEDF
                     KANRVEKVKSF*"
     gene            complement(29699..29899)
                     /locus_tag="N5_271_007G1_scaffold_5_prodigal-single_57"
     CDS             complement(29699..29899)
                     /product="hypothetical protein"
                     /codon_start=1
                     /transl_table=11
                     /translation="MCEKIKEYVRDILDLTCTCEYVDCTEDDCSSFYRVIIPNKYRIF
                     KKALAMQLLGHFDDCEITVQCK*"
     gene            complement(29911..30165)
                     /locus_tag="N5_271_007G1_scaffold_5_prodigal-single_58"
     CDS             complement(29911..30165)
                     /product="hypothetical protein"
                     /codon_start=1
                     /transl_table=11
                     /translation="MINCDYVRFEDLTDKQIEFFRSKVLPLEIKKIEELKEVAQLGLF
                     GVKLERVEEYMNRCRELARRGDLRGLYELICRIDGKTFIQ*"
     gene            complement(30338..30844)
                     /locus_tag="N5_271_007G1_scaffold_5_prodigal-single_59"
     CDS             complement(30338..30844)
                     /product="Putative uncharacterized protein n=1 Tax=Volvox
                     carteri RepID=D8TX60_VOLCA"
                     /codon_start=1
                     /transl_table=11
                     /translation="MDSKHKVFIGILLLATLIIGQAIPVFAVCSPHVCAPHVSVSSHV
                     SSPHVSSPHTSSPHVSAPHESSPHVSTPRASTPEPAPRSNVSKTTPKSNTPNTEPPTT
                     PSSTSNGVHVGWFPWIHGSTSNSDSNSESSRGTIDRPTAKKCVIVVFCVLGIIGLVAL
                     LTLTMCAM*"
                     /db_xref="UniRef100_D8TX60"
                     /db_xref="D8TX60_VOLCA"
     gene            complement(30834..31184)
                     /locus_tag="N5_271_007G1_scaffold_5_prodigal-single_60"
     CDS             complement(30834..31184)
                     /product="hypothetical protein"
                     /codon_start=1
                     /transl_table=11
                     /translation="MKREPIKSRFQGCLNCSTVKPEILDLDDDLSIFGILEFKCCGEK
                     PKYYHDGEIAVGFGRKREYKPLTARKLMKLNTRQIKRALWVEINLITSTGCFDYEYNK
                     KDGNWYLVGIGHGF*"
     gene            complement(31253..31876)
                     /locus_tag="N5_271_007G1_scaffold_5_prodigal-single_61"
     CDS             complement(31253..31876)
                     /product="hypothetical protein"
                     /codon_start=1
                     /transl_table=11
                     /translation="MSKKDFKQVLGEVQKIKKELDKEIDELVAEDPRWNSVGETYGRI
                     LYFLSHGCQEEALDKIKQNLFNNSVEGIIFHNHYLANYALHRMHTLFPEARHRGIRFI
                     GDYADQELTVDFRDLMCRMTEKLPVPKDVEELLGRFKDDIYWSSHTSWYCNHEESHYY
                     QDAVENLQIIVGSADLETLKFVADSLLEMKTHEVDIYDYDRVFKRDR*"
     gene            complement(31969..32532)
                     /locus_tag="N5_271_007G1_scaffold_5_prodigal-single_62"
     CDS             complement(31969..32532)
                     /product="hypothetical protein"
                     /codon_start=1
                     /transl_table=11
                     /translation="MTNDFRLLGEKVTVKIGKEIRYGVYNTVADLCYPQIFKTEDERD
                     EFAKSLDFNDFFNVYEEFEIEYPTQYRAIIFLDGEQQCYWTAEVCLETNRIVSNAILS
                     DVDEKDMAKGQPYWINPRVGDLRLYRVTRNEVIEFGETKEILILAHNEIEARDLAVET
                     SENFNFKNSIVTEIEASEPQVVAITEA*"
     gene            complement(32544..32945)
                     /locus_tag="N5_271_007G1_scaffold_5_prodigal-single_63"
     CDS             complement(32544..32945)
                     /product="hypothetical protein"
                     /codon_start=1
                     /transl_table=11
                     /translation="MSESVKEKLLLQQIEVYKAKLSALRLELQYKNSYIETMEKSYAD
                     QLIKLHCKLSDYEGVTESVHDYLSREIVSDSWKIETMCKKLKEGSVLDLSKVKDPKRT
                     THMLESEWGRYRQTHKLPKLTIEKNYIIKMK*"
     gene            complement(32970..33185)
                     /locus_tag="N5_271_007G1_scaffold_5_prodigal-single_64"
     CDS             complement(32970..33185)
                     /product="hypothetical protein"
                     /codon_start=1
                     /transl_table=11
                     /translation="MGKRRLIVINALAILLTFVILIVGRLKLTGTIKINTKAMIILYL
                     GCLLYDLIVMVISMSSFVKFISRHEKI*"
     gene            complement(33185..33508)
                     /locus_tag="N5_271_007G1_scaffold_5_prodigal-single_65"
     CDS             complement(33185..33508)
                     /product="hypothetical protein"
                     /codon_start=1
                     /transl_table=11
                     /translation="MFKGEKFYIAVDVETGTLHKIGDLDVCVDFYKAMMKSSSDLRVR
                     DIRIPTEILSMTRALANSIKVYEVPNTGELYEKLRGTCDYFKSEEIQNLVNTRRIKQI
                     MEIID*"
     gene            complement(33687..33944)
                     /locus_tag="N5_271_007G1_scaffold_5_prodigal-single_66"
     CDS             complement(33687..33944)
                     /product="hypothetical protein"
                     /codon_start=1
                     /transl_table=11
                     /translation="MIKVKIITMYREDNYEKHINKFLSECAEKGYDVKGIQPQGDKFM
                     VITYDDKGCESYKSKECAKVTVFDIFGESSDTEVKVENINY*"
     gene            complement(34139..34252)
                     /locus_tag="N5_271_007G1_scaffold_5_prodigal-single_67"
     CDS             complement(34139..34252)
                     /product="hypothetical protein"
                     /codon_start=1
                     /transl_table=11
                     /translation="MYRVKIIENKYGDLEDYKNRINDFFSECANKEYEIKI*"
     gene            complement(34270..35157)
                     /locus_tag="N5_271_007G1_scaffold_5_prodigal-single_68"
     CDS             complement(34270..35157)
                     /product="hypothetical protein"
                     /codon_start=1
                     /transl_table=11
                     /translation="MIRCRVYDLVKHEMIYSHMATGNNTEEINPNLDEYVKLNINGNP
                     NNYKLMECTDVYDMNGVMIYQDDLVRYYTDESTFSIGRVIKRFGSLCIAIPNRIIPIR
                     DIIKSTKNITINIKALNENTYEIKRTEGTSECIEVLSDIMSFRGEDLPSLRENLESRL
                     EEFRIKMIDAKEKARIDCRDTFEDYVMLISSVGSILNNELLRYARVDNIRNGINYKVL
                     SAGDALIYLRERGPFKDFDIKLVSRVTRSLKGIGGLNTADFLELENQMEIFYKDASAI
                     IYTMKELYKDNRCKRIDVF*"
     gene            complement(35229..35870)
                     /locus_tag="N5_271_007G1_scaffold_5_prodigal-single_69"
     CDS             complement(35229..35870)
                     /product="Uncharacterized protein n=1 Tax=Clostridium
                     pasteurianum NRRL B-598 RepID=V8FSG0_CLOPA"
                     /codon_start=1
                     /transl_table=11
                     /translation="MVTRAELKSRAKFLLRQGEEHFWESNRFWKMFAICLIVSLILGA
                     SEFIKSEYDMNLQNFIVQVFIYPLISLGVTTACKRLYEINQVEVSDMFSTFSDFKNYK
                     VIVITILYGLLIIVGTMLFIVPGIIWSLMYSQVYNIFADDNSLGIFECMKKSRLLMRG
                     HKFELLVLGLSFIPWGLLVVVTFGIAGIYVVPYTTVTYYCYFAELRRESEIQE*"
                     /db_xref="UniRef100_V8FSG0"
                     /db_xref="V8FSG0_CLOPA"
                     /db_xref="cbe:Cbei_3326"
     gene            complement(35936..36391)
                     /locus_tag="N5_271_007G1_scaffold_5_prodigal-single_70"
     CDS             complement(35936..36391)
                     /product="hypothetical protein n=1 Tax=Clostridium
                     botulinum RepID=UPI00035C9FD3"
                     /codon_start=1
                     /transl_table=11
                     /translation="MKVLREYIEFDLHTVYFSKDYNLGTIRYNLFKDEYSFERNTEIT
                     NLRLYPPTFYGLNPSETRELESEDIEYFIVDRVIPRNRQNLKWYLEFYGLDHWDALDI
                     LLATEGKNPMDNFYIVGEDVKKFDYNEEAKFIFSKHGEQHEIKKLDSFK*"
                     /db_xref="UniRef100_UPI00035C9FD3"
                     /db_xref="A0A0A7FKZ1_CLOBO"
                     /db_xref="cbt:CLH_1919"
                     /db_xref="UPI00035C9FD3"
     gene            complement(36360..37130)
                     /locus_tag="N5_271_007G1_scaffold_5_prodigal-single_71"
     CDS             complement(36360..37130)
                     /product="Putative uncharacterized protein n=1 Tax
                     =Clostridium botulinum (strain Alaska E43 / Type E3)
                     RepID=B2V3F4_CLOBA"
                     /codon_start=1
                     /transl_table=11
                     /translation="MTKTNLINSSSYGILEKVVEEINGEKYLFKGVTEILNGERLYPG
                     ISEVIVSDICELFNIDCVRYDLVTRNNDLYTKCKWFYDSNVESYISASNYLKSIRLGD
                     KRLAFDEICSLNTSISNSINEMIFIDYLINNTDRHFKNFGFVIDEGNNMRLAPLFDNG
                     FSLLADLDDNYLKSEVLEDILLDCDYSKSFLSSNRDVFLTLHRHSDKIKDRLLAVKVE
                     DLLKIVDKHSDTLSEIRIKYIKLLLEERYESIKRVYRI*"
                     /db_xref="UniRef100_B2V3F4"
                     /db_xref="A0A0A7FLM2_CLOBO"
                     /db_xref="cbt:CLH_1920"
                     /db_xref="B2V3F4_CLOBA"
     gene            complement(37152..37688)
                     /locus_tag="N5_271_007G1_scaffold_5_prodigal-single_72"
     CDS             complement(37152..37688)
                     /product="hypothetical protein"
                     /codon_start=1
                     /transl_table=11
                     /translation="MEIKAFGDDKVTIFAQIPRSLYKQVRGGSVVYPVEGVSCAGANG
                     NAERALSNKLGFNFFFAWENLDDVEQMKGKLYYTNDNNSKYVLIKIVTDRSNTIRTDY
                     YNYADIIYFTDGLTEEEINSDKFLDIVEAEIKERKSLEDLVDDALQVEEGRLVQVLYK
                     YLDRAEIEFVNNLSDIRV*"
     gene            complement(37711..38376)
                     /locus_tag="N5_271_007G1_scaffold_5_prodigal-single_73"
     CDS             complement(37711..38376)
                     /product="hypothetical protein"
                     /codon_start=1
                     /transl_table=11
                     /translation="MEAITLTQIEKSLGKVMSKKEEPYMKKVFFNVIRYFREVQLAYE
                     AYGNHPKDIREMKGRILQCFDVKGVDVPTAQMNKFLENPNSKDFVDLFFYFNELAKVD
                     KLEKLTGMITSVVERPRYRPTEEEWDFLEALDENYRNDKEYYLWQLLIDVASNNTLIL
                     NDSEFDLPSYVNRKNTGNDSVIWVTMLLVRAICPSNYFDWYLKKFSKNNEVKKIRAFD
                     WEK*"
     gene            complement(38393..38644)
                     /locus_tag="N5_271_007G1_scaffold_5_prodigal-single_74"
     CDS             complement(38393..38644)
                     /product="hypothetical protein"
                     /codon_start=1
                     /transl_table=11
                     /translation="MEEQKMENDIEFIEIKETEFVKDMATRERRKDKLHLISKIILSV
                     IALLIGAYVGYRVGAITGIICAIFLSYTACVTSDLYFKS*"
     gene            complement(38665..38922)
                     /locus_tag="N5_271_007G1_scaffold_5_prodigal-single_75"
     CDS             complement(38665..38922)
                     /product="hypothetical protein"
                     /codon_start=1
                     /transl_table=11
                     /translation="MSKVLDKILEPILSLVPDLTCYVDPREQALSEETDKLSKGIFEQ
                     LISRFILLGVVGGLFLGTPLVKVLSLIIVIIQFVLYMRTNN*"
     gene            complement(38941..39489)
                     /locus_tag="N5_271_007G1_scaffold_5_prodigal-single_76"
     CDS             complement(38941..39489)
                     /product="hypothetical protein"
                     /codon_start=1
                     /transl_table=11
                     /translation="MKEPRFITYRDKDEIMELFNNGTLRVECSLSENLLQELITAYTG
                     DISIVYFWVSTDDLPALSEYFGHTEKIEFRKPKCPYILLNRERFEYLNETVLREFPNY
                     FHEGEYKEIGFRRLIKEGKLKKYLNDLIIEEDYDGAYNPELLEDRPSNVYMGIMNELS
                     IHDVISINGKPISATKIDKKIL*"
     gene            complement(39510..40091)
                     /locus_tag="N5_271_007G1_scaffold_5_prodigal-single_77"
     CDS             complement(39510..40091)
                     /product="hypothetical protein"
                     /codon_start=1
                     /transl_table=11
                     /translation="MSKGPHKKDYKVSVCKNELKGIYLVYYIDPITKKRTTRSLGKNS
                     INLPDNKIEEFRLKIQNVINNPRNLDKTFMKELEINDNELYQLIYSKALKDLQKEEMC
                     EKVTKDSAVDFMSNGEYKLSVLELLNHNRKHYEVVEEEELKQLASGGYKRVIHQIAYR
                     FEEDGTYTQVINVTITKNGNTTKIKSSVKNFPD*"
     gene            complement(40265..40429)
                     /locus_tag="N5_271_007G1_scaffold_5_prodigal-single_78"
     CDS             complement(40265..40429)
                     /product="hypothetical protein"
                     /codon_start=1
                     /transl_table=11
                     /translation="MVYISVFVFNGNKIEYDDSYEFEDDVPIGEAARQIESDYSPLSR
                     GEFILNLETD*"
     gene            complement(40688..41476)
                     /locus_tag="N5_271_007G1_scaffold_5_prodigal-single_79"
     CDS             complement(40688..41476)
                     /product="Filamentation induced by cAMP protein Fic n=1
                     Tax=Clostridium sp. CAG:265 RepID=R6KT56_9CLOT"
                     /codon_start=1
                     /transl_table=11
                     /translation="VSKDFNAKEVHFFTDFKRVKFKSYNAKNCSLSQREFIDAIKKYQ
                     GRPFNDRIAYLEVYTSNKIEGNTLTKGQTKALLEGLAQDADYKTQSEVIQLNRAIRDN
                     LSIEEDLTIEEICRIHRDITYNTLNNPRDEGHLTKGQVYISNSMVIPPKPEVIEEQLQ
                     QALDVFNSSEKDLIDIFKFKLDFVRIHPFMDGNGRLSRLLMNGLLTAKGYPRIIIRNQ
                     DKGFYYDAIEDSLRVGRYDAWIKFMLTYMKFMCELEDSFLRDIE*"
                     /db_xref="UniRef100_R6KT56"
                     /db_xref="R6KT56_9CLOT"
                     /db_xref="clt:CM240_2912"
     gene            complement(41500..42069)
                     /locus_tag="N5_271_007G1_scaffold_5_prodigal-single_80"
     CDS             complement(41500..42069)
                     /product="hypothetical protein"
                     /codon_start=1
                     /transl_table=11
                     /translation="MMKITAFGDEERVIRVLTFQSPKVWNILKEKGTYTIDKSLCREK
                     HDGYECELKEYGYDSPIWVFSPIGMSKGKLSETGVFHGRDFESGLLFFNFGSQMSIPH
                     DDLNEMYLFELEVKESELKRGLTHNSCSYVYVINGLRREQVKAIYQLTYREEGRENSW
                     YYPRVKILGKFDEGVLFDKDFVCRDIYGY*"
     gene            complement(42072..42461)
                     /locus_tag="N5_271_007G1_scaffold_5_prodigal-single_81"
     CDS             complement(42072..42461)
                     /product="hypothetical protein"
                     /codon_start=1
                     /transl_table=11
                     /translation="MVKLDGYDLFEYPQLEYVVTKVVEFDNTLRDIDFSYFDDMWIIQ
                     DQIYFMNYHPKYKIFMTVYMNKHNEIERIKCTDIEEVPRSNTYYDYCRKVIDDCIQKE
                     IDMGTLREEYERINNIPCEDYPRLMEE*"
     gene            complement(42475..42864)
                     /locus_tag="N5_271_007G1_scaffold_5_prodigal-single_82"
     CDS             complement(42475..42864)
                     /product="hypothetical protein"
                     /codon_start=1
                     /transl_table=11
                     /translation="MINSINCFDNNKLKPVSTRLPYLIKGEYYKHKDFYIFMFICESE
                     ECHCGYELQAFKGKVKNNQVLLSLILTNDLFLGREFQEFNMKKHIEDWKPVLNHEAKI
                     PVPCEYDYFLDEEVIKKVFGTINLDEM*"
     gene            complement(42877..43044)
                     /locus_tag="N5_271_007G1_scaffold_5_prodigal-single_83"
     CDS             complement(42877..43044)
                     /product="hypothetical protein"
                     /codon_start=1
                     /transl_table=11
                     /translation="MVRKSHKINIALLAIVLVNIIVVLSALVFYPKCTLTFIFVVLVG
                     MSYIVHSCERV*"
     gene            complement(43157..43771)
                     /locus_tag="N5_271_007G1_scaffold_5_prodigal-single_84"
     CDS             complement(43157..43771)
                     /product="hypothetical protein"
                     /codon_start=1
                     /transl_table=11
                     /translation="MYERGIIEEIKRNESEKEILGEVLDRLNKLGVKRFKSSDKELFI
                     ITEDIWNTQELKDIYVKAEQAFIVKEVLRDSIIAFALNNTEYIDECQDFLGERFVKDF
                     DSQKVKDLVRRMKQEGIQIKSSYGKDVEGRIIGKSYTLNVLAEDMREPDRFNIIKNFI
                     KNTDVRCALVGRYAMELVERLEGQDSMKEITEKSRDIKKLNAFE*"
     gene            complement(43962..44330)
                     /locus_tag="N5_271_007G1_scaffold_5_prodigal-single_85"
     CDS             complement(43962..44330)
                     /product="hypothetical protein"
                     /codon_start=1
                     /transl_table=11
                     /translation="MQYWLEDTLGEKSKLVKGKVVGFSHKDLGDFTERFRYLIHTEKE
                     MYILGAIQDTGHISDCVLYPLDNTGEIDYMKIGNFGDIEFLVDDTQEAFTFKTQGKGD
                     TYSCQAFVIYVSGEFISNKL*"
     gene            complement(44345..44539)
                     /locus_tag="N5_271_007G1_scaffold_5_prodigal-single_86"
     CDS             complement(44345..44539)
                     /product="hypothetical protein"
                     /codon_start=1
                     /transl_table=11
                     /translation="MSKRNTYLVYYKIFKPNCISEGNKFYYIDKIGEKQIDLIKEDIS
                     ETHKTEIEKVLIVNIMKLDN*"
     gene            complement(44566..44730)
                     /locus_tag="N5_271_007G1_scaffold_5_prodigal-single_87"
     CDS             complement(44566..44730)
                     /product="hypothetical protein"
                     /codon_start=1
                     /transl_table=11
                     /translation="MTRDYRSQAHTGVNKWWGLNNADLKETRDYSRQDSSFQLNRGTI
                     TQRWAPKYTK*"
     gene            complement(44752..45039)
                     /locus_tag="N5_271_007G1_scaffold_5_prodigal-single_88"
     CDS             complement(44752..45039)
                     /product="hypothetical protein"
                     /codon_start=1
                     /transl_table=11
                     /translation="MWSIEKQYFVLCTLEQKNNEYSIGEDIAVFEGAGNDLISRIENF
                     ICNYFDIDKSQLHDVTETLKVKDNKNVCRCYGLPSDEEVQNPKYIAIQNIH*"
     gene            complement(45087..45374)
                     /locus_tag="N5_271_007G1_scaffold_5_prodigal-single_89"
     CDS             complement(45087..45374)
                     /product="hypothetical protein"
                     /codon_start=1
                     /transl_table=11
                     /translation="MSAVERIYVVYIFEGEDKLRRPISLFTGGNGDDYIDNSKKILRE
                     HFNMKGVTLTELEEDKRETDKWIDRTFHLTGEVVESNKAIDEVVMIRATKN*"
     gene            complement(45387..45530)
                     /locus_tag="N5_271_007G1_scaffold_5_prodigal-single_90"
     CDS             complement(45387..45530)
                     /product="hypothetical protein"
                     /codon_start=1
                     /transl_table=11
                     /translation="MREQKTDYIVESMVNNNRIENRNPRGSYKFLVGVLLIIIIGVIL
                     ALL*"
     gene            complement(45548..45742)
                     /locus_tag="N5_271_007G1_scaffold_5_prodigal-single_91"
     CDS             complement(45548..45742)
                     /product="hypothetical protein"
                     /codon_start=1
                     /transl_table=11
                     /translation="LHLYEFVRENKELIRERLIKYNIERGEFKMARYVATCEANKISP
                     VRKHNRRSRIANNEGQLSMI*"
     gene            complement(45817..46245)
                     /locus_tag="N5_271_007G1_scaffold_5_prodigal-single_92"
     CDS             complement(45817..46245)
                     /product="hypothetical protein"
                     /codon_start=1
                     /transl_table=11
                     /translation="VSKTLTLMTVSNTLELEGDEEEITRVDEYLTKTFRDNSECLFEF
                     TFEGENFRIPIAQYTGHRCPATRTKKKLVHEDRSSSNETYRGVQESAPTKKQKDDHVE
                     RVISEDNMRVNAFSYDNGESQKPKRRIIEEADDSDPFLGL*"
     gene            complement(46259..46759)
                     /locus_tag="N5_271_007G1_scaffold_5_prodigal-single_93"
     CDS             complement(46259..46759)
                     /product="hypothetical protein"
                     /codon_start=1
                     /transl_table=11
                     /translation="MASLIYKIIFFSMWVVLVTHTREIRYKQAQFEESRMGQFVDVFL
                     PRYRKYRYHRFSGIQKVSILYLIVFLSMFVINYSFIAYLIIQIPFAIVPLIILFNKID
                     FVWLKEVLTQEKEEKRNTYFERKHQERQKQKKLEDVEDILDDIGDEVMNDDGFDVFED
                     DDVNIY*"
     gene            complement(46849..47799)
                     /locus_tag="N5_271_007G1_scaffold_5_prodigal-single_94"
     CDS             complement(46849..47799)
                     /product="hypothetical protein"
                     /codon_start=1
                     /transl_table=11
                     /translation="MNERRKLYEVGARLFKIPNSQTLIEFIKLMVTLSKEDTEICSDN
                     LEILANNSDKDIKELLTPLYKAIRSSDNSRKGYMESLNSLLIKSTDETRDKVFGLLME
                     LYNGNYITEEMIVDFLCKATERRQNLDEVLGLLKDVDSKVLGSLKLKFYSYFSKAECT
                     GDSLKLLSNFMMICSALIDGSDFSEFKNVWEGTIRKCSDFDIDFSIASIREEKLPVPK
                     RVENGKSSDSFGGVNTVHNKQKTIAKEVKKTGGLNTEMSQFMKDISYYFMNYRKIPTS
                     GTVELLNKIENLSDFNKDRVGRVLQVFKEYVDEEIRIGND*"
     gene            complement(47880..48320)
                     /locus_tag="N5_271_007G1_scaffold_5_prodigal-single_95"
     CDS             complement(47880..48320)
                     /product="hypothetical protein"
                     /codon_start=1
                     /transl_table=11
                     /translation="MRTIKSPKMTAYKRLLDRRRIVILSRKLTELYLYSKVYGCDDFN
                     ESLVQIYEDIFPGMKDKATMKCVDEYVELYNNDPTIKRGLMLKLSRESANINAKEIYK
                     EMGINSSEYYNLENGLYELTGKWLERVEEAEQLVRKFKEKTKEE*"
     gene            complement(48323..49747)
                     /locus_tag="N5_271_007G1_scaffold_5_prodigal-single_96"
     CDS             complement(48323..49747)
                     /product="hypothetical protein"
                     /codon_start=1
                     /transl_table=11
                     /translation="MIKRFEVSEETTLQEVFEYIKVKYNEIPDLEDRENFLKAIVREV
                     DYENKQKLRQYIVEGGRYYGGHYIIPESKTKGYYGVEDIDVVNYFLEQTVPLMEEDEL
                     IEMLLSDLMHKKTMSALNQDDVDFLTEFARVCDYIGGLPTSYSLQAQDLSVEIREVLN
                     RGYWTGGKYIYLEDDLANTCFKNNLFVKMNTLRDIEERNEFTNLDKKRIIEIYGSLCL
                     KRGMLPLFGYDNSEVLRNKGYIDSNLSVENYKTLLDTIKNKIVKIPPSPYQITGEQNL
                     PLLFEYIENWEDFITNDDNLDATIKDILRVDLDVNRLNIKHPLQYCLKYNVAPIIMCN
                     MCDEKVYRLVKEQIGSDRILELYLEQIFKCYECMKEMNNSILTHYTKLYDIEPEYYVT
                     AYNIHREVLRLSLLNYELKYRLIRVVCDEFIQQAPKWRGEKEYKKEVKDLINLLDDIL
                     INPNECDKAISMIDKFMRKLMRSV*"
     gene            complement(49938..52028)
                     /locus_tag="N5_271_007G1_scaffold_5_prodigal-single_97"
     CDS             complement(49938..52028)
                     /product="hypothetical protein"
                     /codon_start=1
                     /transl_table=11
                     /translation="MEQSVNSINKLTSHEDKWVNGINCSCTDLKNLISKDREIKRKVK
                     DCIRGVDFYSSYDLAIAQAILLSNRAKENNCVRITTNIVNTLCNNSHTLLGEDDCLRL
                     TYFLNACYSLRALNIMQFDENTKTILTYIEQWRTFRIPRFDYPKDNINFVRDLGGKSE
                     ENITGLDKKKLLLIYSEACFKRGILPLFGKKNTQLLRVGGYIQEDMSYEDTKYLVDLT
                     EDMITNLPTFTSGTLLYKSTVNLLDVNDKIMGFNLNNFIEEFEINPKYLDVRKKMFKD
                     VVNEVDVLTFLYISEASPAIIAENISPNKLKVLEEQSKRNELLGRYYSDILKAIEFLE
                     QHPEIRVAPSNIYSLPKEIAGKVYREQLSLIRDLASEIKIGGRVFQAVLNIANIIREC
                     KLMKEEESLHILSELLGILNLDEKKAVEALDTLLREYLNHTEDKGTDTDIDDSKYIES
                     CFKSNSRLGRAEKQRIIRIYSDNCLALGIIPQIKGEHSCTLCLERYYTSISDLEIDWS
                     DFIVKVFRLCELRKLISHDNGNELILYEKYFINSGVNERVLSEDEESLIRDLNRMPIL
                     WLSKTLNEEALCRIRNIDESIYTMIKVGKDFLETNDMKIFPRELFDVEDEREAFAFYY
                     HYFLFNCEVMSGYEVMKNMTRRRASNFGQCFIDFDLDLKEEIIVKLFKLLAGDCSSRS
                     EVMQLDRIFREYLR*"
     gene            complement(52115..52591)
                     /locus_tag="N5_271_007G1_scaffold_5_prodigal-single_98"
     CDS             complement(52115..52591)
                     /product="hypothetical protein"
                     /codon_start=1
                     /transl_table=11
                     /translation="LSSKARIYLDKNITVEEVVKEINKYSEYKANLEKKDSSFKIVVE
                     TISGFRTIWGSYYDEPVEGTKYDGREYYLYLSMGADTQAEVMLKRVVRKFGGYIDIND
                     GLKEEPVYVTAEKDITEEFKDKLRNLCDEMGYSYDVLKYIDLDKPKATVSKVSAFN*"
     gene            complement(52610..52954)
                     /locus_tag="N5_271_007G1_scaffold_5_prodigal-single_99"
     CDS             complement(52610..52954)
                     /product="hypothetical protein"
                     /codon_start=1
                     /transl_table=11
                     /translation="MYTLEEIKESYRNYVKSSSSLSQIKDLYLGNVPNTLRTKILGDK
                     RSEEELKLQHLFCSIGSMLEFNYHNATLKEILNVVNSGERAMEQLLRESYVNCEEYCK
                     LKEYSIQMILGN*"
     gene            complement(53110..53487)
                     /locus_tag="N5_271_007G1_scaffold_5_prodigal-single_100"
     CDS             complement(53110..53487)
                     /product="hypothetical protein"
                     /codon_start=1
                     /transl_table=11
                     /translation="MCFGEKNRVRILSYSGFEDRLDEIESNIDEIVEDSPNSDIKEVY
                     SKIKDILELTKYSLIKGNIEIKPTEEAQAFFGLYNEFYLAQPIKRRSGTIYRLIGEEE
                     EIIELEETDIALKKNKEWDFSNI*"
     gene            complement(53504..54124)
                     /locus_tag="N5_271_007G1_scaffold_5_prodigal-single_101"
     CDS             complement(53504..54124)
                     /product="hypothetical protein"
                     /codon_start=1
                     /transl_table=11
                     /translation="MVEGISVEFVEKVTEVANPRMFELLNSYVNLSDIDHLRGIYYSK
                     YYLRDLPELTEEQEKNYNEIFEELLSIAIRRLGITIAEYHKEIKSVVSLRDKTVISYS
                     FVDRNKSYVFDLICERDGKVTYRPDFSNIEGSFTSWDEFINQKSKGRIPEELHKVIFG
                     VYGTWTYTIERIRPKAYVLALKGLTVNNYKDYLNKAYNVVEIDSFK*"
     gene            complement(54139..54546)
                     /locus_tag="N5_271_007G1_scaffold_5_prodigal-single_102"
     CDS             complement(54139..54546)
                     /product="hypothetical protein"
                     /codon_start=1
                     /transl_table=11
                     /translation="MKNYKNYKYTEYTTDDITHFIHCCMCQGVAMNYYNSKNPNEFII
                     AMYYMGSPLLKQPNSEIYKNLVIEEAIQVLKFTRNKKTTNLEVIGKALKELPRETMES
                     LLREVCASIDSILLEVHGESIDDELCDWMKYIN*"
     gene            complement(54555..55964)
                     /locus_tag="N5_271_007G1_scaffold_5_prodigal-single_103"
     CDS             complement(54555..55964)
                     /product="hypothetical protein"
                     /codon_start=1
                     /transl_table=11
                     /translation="MTPNLLFNNYGECQYKRLELVQGGIIMLKEERNTLESILREEFH
                     ITQIGCNPNKGYQYKFVGYRVALANLMPLSRAKKLLRLTNLSRGVGDEFYIKADNLNR
                     NNLSDRVFVMLVSATNVNITAEQVIREFLLSPKSILSEFVSVTEEDRKNLFELDSVMK
                     EFYTAPVIGQLARNIHTIIDKLCYWKYPVQLLLSDEVIKRNKDRRQLETLIDKLDKMG
                     QVDSRVKRKKVIEYGGIIYQLVGLPRTFTLDNDEPFLYIKGLRDGDERRLNSEAEDLR
                     KHFIHIATHLGAIDYSDIKGIFNLDIKRVILSETVEDLKSLSEDVRNYKFYSDDLRDI
                     KLEILMKNSNCTALDIYKAFKEDGYDVQGIIEDVLRKFLDTGTDSALLSLEIPILQDL
                     FEILMGVLVLNDLKLEYEFKEDLGEVVQDLYQALVNLPKITKLDVPSCLPQPNYNSLE
                     EYKNSLLELNDEIKKYRRV*"
     gene            complement(55981..56595)
                     /locus_tag="N5_271_007G1_scaffold_5_prodigal-single_104"
     CDS             complement(55981..56595)
                     /product="hypothetical protein"
                     /codon_start=1
                     /transl_table=11
                     /translation="MSREVKNVGAFEKFEVPSELLEMADNFVENLPEKEDEILKVEPL
                     EIKRMLVRQYFNVDFVNGKLVALDDNAERILAVLCKGNETDRENFDILVDIAKTKMDG
                     EDKTNLLVAKIQEESEKDFTNLQRMVVYNYYGARCDDGVLTCTSERGKEILSKIDDNL
                     SVEEKFRVLLNTLRRELTEKLGKDGVIGQNFKSGETSYIRVGDI*"
     gene            complement(56718..56891)
                     /locus_tag="N5_271_007G1_scaffold_5_prodigal-single_105"
     CDS             complement(56718..56891)
                     /product="hypothetical protein"
                     /codon_start=1
                     /transl_table=11
                     /translation="MKEDIVRVNAFGSVDIVSNGETRENVTITPRGISSTKKKSKTKD
                     ADVIVCNGTVNIY*"
     gene            complement(56915..57322)
                     /locus_tag="N5_271_007G1_scaffold_5_prodigal-single_106"
     CDS             complement(56915..57322)
                     /product="hypothetical protein"
                     /codon_start=1
                     /transl_table=11
                     /translation="MRKYFAYDLRCIIYMICSLIIMGIAIRYNSKLFLALGYLALFVD
                     MSKVYDNYMENLRAEYRKDGETDVELYSNVFTVCYYIFGLAGITLVTETPSNLFIIVG
                     SLLLYIVFPLILFTILMLNKRYERRLYEKFEKK*"
     gene            complement(57322..58626)
                     /locus_tag="N5_271_007G1_scaffold_5_prodigal-single_107"
     CDS             complement(57322..58626)
                     /product="Uncharacterized protein n=1 Tax=Clostridium
                     colicanis 209318 RepID=N9XV73_9CLOT"
                     /codon_start=1
                     /transl_table=11
                     /translation="MSINLVTGVVGIAGILIVSQGMKYSKKVTQKDLRSQYEYGKSEK
                     ERRRIYEEINNRNPYDTQYKRNLFETSKLKIDDSKGIYFDVSNGIIGEAKNPRLLTLH
                     EKYDYFNGLLKEAKPLLDIINLSKDCAGLGLMGGKINGYAGSSDLPYRQLRDLCSSLY
                     RKVENEYRVVKLGIDGENRVNENLHLFRREFIKFDGARFTDSDGNSVECDNIIISPKG
                     IFILEVKNYGETEGYSLKIDKTGGWRKVRGNSSESMNSPVGQNIRHIAVLKNILRDRG
                     INVNVKGLVVIANEKVEIDNQSDSKVIRHTSLYEELSKGENILSEEQCEEISNIIKSI
                     LEPDKKYPTNNYDSFISLLRTYRALIIDEILDYNSLAKKGNLDLVFLMYSGCERNYGG
                     EHHHVHGDYSVYLPYVEERVNFDLSQEDFSILEKAKRGRVKV*"
                     /db_xref="UniRef100_N9XV73"
                     /db_xref="N9XV73_9CLOT"
                     /db_xref="jeo:JMA_39700"
     gene            complement(58690..59262)
                     /locus_tag="N5_271_007G1_scaffold_5_prodigal-single_108"
     CDS             complement(58690..59262)
                     /product="hypothetical protein"
                     /codon_start=1
                     /transl_table=11
                     /translation="MRDTRTIIASMFDVALHLPEDFSKDGLQIIPKYEATLDIDEEVH
                     EIVKISCVETFNYTKDYINLRMSGGTELSLTEEGKSKLFVHKETLGDVTYKRLCYIKE
                     GKVTCQIKLAYKDVSTMKLDIIRLTNNSDEDKTEALVKLLDKGTDNLTRNLMLVENLK
                     AIDLSELERLLEHQIYELNVANNRIEIINR*"
     gene            complement(60382..62664)
                     /locus_tag="N5_271_007G1_scaffold_5_prodigal-single_109"
     CDS             complement(60382..62664)
                     /product="hypothetical protein"
                     /codon_start=1
                     /transl_table=11
                     /translation="MDRNKIKKILLGSLAFTGATVGLTNANVHAEELPANKQNTPVDT
                     VAKADSNTVLATQKGTEEKVVSSEYVVNMKVNDSEMRDVFTLDSKQDAPISLDLIKKS
                     YGDHAYRIESMRVDGKEAKAIPKADGKPHKVDLIAECTSTGRLEIFPHSEDGEELSSV
                     DYSNLYKLYSSVNLRELVEKIPGDIYRNKELTFYNSVDGKKPSDRNPLPDTIIYNGDK
                     IIYCDVKDHKEKQANIQCKIVGDDGKTLANLELPRNAQADKEIIKALGKLDDKVYDAN
                     DFLIYLNGYTVKSLADDDVNKIVDCTVKVPLKTYSCDVSVMKNGKEILKDHLTGKANS
                     ALDIKTGKDLQGVTVDSITVNGQKVDKLPTSFGTSDQKVVINLKEVAQDVIVFQKVVD
                     PNGNVVATKTNHVKEGDKLDLQVPKYDTNKYKVAKVLVNNKEQEVPKVAKNCFIVYQL
                     QDKDGTKLDDIEEHKKAEQQHQEHKQESKLQYKVIDSESGKVLKEGEQKGNVGDKIKP
                     IDYFVKDKSLEKILVNGKEVNKIPETLGESPTLVEYYVQNTSKKDNAEAPKEQTIKVK
                     VVDTTSKTPVTLLEKDITGKAGSPYNFEPVIDTTKYDIASHTNIPKDFDGTKEIVYNV
                     KEKPKGEIHIKVLDLNTKKPVVSEEVSEGYVGQKTNIKPNIDESKYTVMRTTVNGKDG
                     EGMPDKYTEGETDVVYYVLAKDEVPALQKGDETQDNAEATGDTVKEENESTKTGDSSV
                     LGYLGAMISAFFGLLKFRRR*"
     gene            complement(63127..73548)
                     /locus_tag="N5_271_007G1_scaffold_5_prodigal-single_110"
     CDS             complement(63127..73548)
                     /product="Uncharacterized protein n=1 Tax=Lottia gigantea
                     RepID=V4CCX6_LOTGI"
                     /codon_start=1
                     /transl_table=11
                     /translation="MDEKFKKAILAGAVVGGMTVSVTGQVVHAETKDSNNQVKATEDA
                     KQGTEKAPKKEDVQKNDSKKENIQKTDSKEEVAEKVDRQLKPEKKEEKKVVKHSVFEV
                     IEDENGEVLAKKKTRTITEGNPIKWKDALEGLPYSLKVIKVNGKEVSNLPAMMGKEDL
                     NVEYVAIKKKTKVTVQAILPNGDTKTILKESKTVGEGFDYSLDEFKNYKLDSCLVNGK
                     SYDLNKLSELPKNYQATDLTIEYKYSKLPSMNSIVNLRGFVPPSPDNDGGFVPPSPEG
                     RGGFVPPSPEGSGGFVPPSPISEIPHEEENKHEEATPKKLEGTSKITYTVETETGEEI
                     KSSVLEKANGDFFDPIYNLGLSDLRKDYDFSKSKVIVNGVEEDLTYYNPSEVTSDLTV
                     KVKLAYKVGKYTINFVDKDGRAISKQTVDGKPTDKVKLELPKGWQVSKSEKVFVRNDK
                     NEIVLPKDKEISITLGKFITLPITINDSNGRTIKSIKVDEEVGDSFDLSQVVRDTMHC
                     DVPKDSTYTSNGDQLPLEVWSTQLNVINENPIVVTLNLKPRNYTVKYVDYNGHVVDTK
                     EFKNTYQGQEVILQTPKDYYNWGDNKEARNSWKDYLSDSLEEVRVAKKVNLHYLYKDD
                     KGKVLYDKIKEVPVGAPLEVPSDLISPDTLSNYDFDETKVVFDGKPIDMSKPIKDVVY
                     PSHNTTLEFTFKTVEENYVIKYVTEDGHEVGKSPEKVGYRGHHVDYKTDMPKGYKILG
                     VEPEIIVKPWQNEYTVTVAKAYKATINIKDDSGEILATDVEDLAQGEPINTGNAFIDM
                     NPVDTENINPEVMPKVFLDGKEITNLNQELLMPARDVKVDYVVERRKKTSDYTISATV
                     NGVTKSEVVQLFKKSDTIDIEQELRNLFGDHHFNNIKVTIDGQDKDKAIYDCQDHTMN
                     IVADYCLDNTIKVEDSTGKVLSTEVVNGNFGDKFEFKQPKFDNLKYKLDYITIDGSPR
                     EMPNTFDKDHTIVVRLKENDRSTKTFRIVDETGKAIGEDTKLNDYVGAKCEYNIPNVD
                     YKTLDYITVNGKNVDSIPSTFTDSDEMIVLHMRSEKGELTLRVVDEEGHIISQEVFQG
                     NLGDKIVLPRYDTKKYVLVRTNEVPARLTKKEGTIDAIVVKRREATSITIKVVEYGTN
                     KEILKPTTSKGDWGDPYTGGSPVFDTNKYELSSILVNGEEGQLPSEYGEHNTEVVYVL
                     KPLVIVNTVHIIDDKGQKILEDQTYEGHPSAKWQNLPVSTLPREYKLVKILNSEGKEI
                     KEFPKEFSDHSETFTVVGKLRDKTSITVRVVDSEGREVMQPFTQTNYETFPCMIQQPK
                     WDTTRYSLEGITVNDVVAEVPTEFGNTNMTVVYHLKEHNGSITVEKSGINGEYLGPSV
                     YMKGYVGQKVENITPITPTHYVLDRIEVDGVKTDKLPTKFDERHHNIKFVYRVEDKHK
                     IITVFEKQDGSKFHDSETIEGFSGDQANLRDIKDYIPEGWILKETKSSTGNIPSKFGD
                     QDITVTYVIQSNEGNINWSIVDEKGEPLYDDTIHGTVGDKVTITPRFDSNEYSLDYVE
                     VNGKKQANLPTTIEKGNTNVVVHLKHKEAYELEYIVYAPNGKDVLHRDTVKGYTPQSV
                     LVPQETLRKLYDDHTHEIITNPRWEGESEGIPKTFSRGHHTVIYNTRYKVFNFNVRVV
                     DDKGHELWKESKKVTCEDKVTSDYRNHIPSNMRIVEDIKLPSTYDCDDTLTVKVAPKG
                     QSKVSVKVVNENGDIVATSSVTGYEGDSVKLNIPTIEPKYEVVTADKTPQVFTKQDQT
                     VTVRVRVKDAKITVKVIDNKGKVLGEKEYRGKMSESIPKINIEVPSQYQQDFITYNGT
                     LTKNMPTTFEKQENVLEYHVTHKMESSITYRMVQEGTNKVIGQEVIRGLEGQSVKDFK
                     IQVPQGYEVIRVEGETPKTFEKGNKVITYHIQKTKVNTTIKVVGDDGKVLYTKTYESK
                     PKQRITLETPKYDDSYLALTDFNNEMTSDYNDSEITINVRKKIKGTITIKAIDENGKE
                     IHKPIVLSDYEGKTINFDANQLNMERPEKYELAKAPILPKTFDGQNHEFTYEYRIRET
                     HINVVVKDTTGKVLSSTPYKGKVDDEFKFEIPKLPSNYKLVKEPTKIPKTFDGYTNEI
                     VYTVSQKDKGTVSIEVVDEQGRTIANAYQDGYVGDKVTIAIPKYDTERYDLVEQANIP
                     KTFKEGVDHIVVRVRKHPSKITIKFVNDKGDVIVAKTVDGFAGDTVHIKVPKLPKDSD
                     TTEPVKTEMKFTREDQEITYTLKYKEQFRYVIRTTVEGKETLGETLDVGFPGNDLVVK
                     ELVYDHDKYDLEGLYLDGKKINELPKAHDNQNHDLEIRLKHAKGKIIQKVVSEDGKEI
                     SSNVIEGNVGDTPRILEPRVEKHMMICDTTKIPTEFTRKDQTIIYTIKKISKSAITLR
                     VVDDRGATVSEQVFKDYPGVHITIENPRLDKAYSFQSLTVDGKEVHKFPTEFGYKDSL
                     IIYHVKLNGTKVTVKVVNDKGTVLNKEEYTGRPGDALSFKEPTIGDNYDLIETLVNGQ
                     RSQLPKEYSKTDVNIVYRVKEKAKSVIIQKIVYDNEVATKINEVAGHKGETVKLTTPK
                     LKEGYEIVKTLVNGKEGQTPSTMTEGTITIEYHAQRIEVKLTINVVNEKGDIIAHKEY
                     KGKPNSETKAVMPAIDPQYLVTNLMLNGKNGSIPSKFNYGDDTVTVTVKERDKSTITT
                     VVKLDDKILSEHKDRNYDTLPSDNFKPNWNNDLFDLNYITVDNKVVDKLPTVHDAKDH
                     SIVYHLKHKTSTVNVKVIDENGKVQYTKDYTVNRGDKFNLEKPTMDKKYDVIQEPKAI
                     AKVMNPTYELVYRVKEKAKTNIIVKVIDDEGKELYKKIYTDYDTFATKIEAPTIPRGY
                     SVVSEGRIPSNFTNKDQEVITRVKANDTSINFKMVDSKGKELYRKTYTGRPEHSVKID
                     LPNVPKGYEKAIMLIDGKVVETLPTKFDWNNHQIILQVKEKNQATVVVNTIKDGVKST
                     KIYTGYVGDSLDLPKVEYSNDYDTTIKVNGVTGKLPEQFTKETQHVDIVQTRKQVSIR
                     INVLNENDDVIATKVFEGKPTEKVKVTLPKLTEDYEYSSIPVMPSIFSYNDQTLTCNA
                     CKRHKGTITVKVMDGSKVLSTKEYKGYFGDDFSLGKVEIDPSYQIDYVSVNGEKDAKL
                     PKQYSTKSAEIVYHVSHKTVSNTIVVKDNNGKELNKVVINGKVNEGFTMPSNLIDNSK
                     YQIDHYEVDGQRVNSLPNKFSNKASNIVLFVKPVEATTEKPNQPKEEIKKDSSKESTK
                     KDNPKKEADKGTSKGDTKKETHKKEVTKPKEETPKKETIKDTKQVQEKVNKKENTGEK
                     PVENQKQEVTGKQTSKTVQETPKAESEVKTITNDTTQTTKDETVKDVENTVIVNEKPV
                     NGNNTDSTVHKEEVSSVEATSEEKIEQAKDSTNTGDSGVLGLFGLQGLACTVLAKLQF
                     SKRRKRK*"
                     /db_xref="UniRef100_V4CCX6"
                     /db_xref="V4CCX6_LOTGI"
                     /db_xref="bmyo:BG05_1831"
     gene            complement(73677..74147)
                     /locus_tag="N5_271_007G1_scaffold_5_prodigal-single_111"
     CDS             complement(73677..74147)
                     /product="hypothetical protein"
                     /codon_start=1
                     /transl_table=11
                     /translation="VIFFRKKREEEVKPRRNTMENKLKDINVSRNMESLINARLTFYG
                     ATVTGVINGKICGVVDGKPFKLSMKGLTTEDELVLENDFKNNLKSKIPYRHVKVYDRD
                     LMLIPLVNLNQSHKLAILLNGNRIDIEYCLKTKILELDSVTLIGVNPINSRLQC*"
     gene            complement(74144..74362)
                     /locus_tag="N5_271_007G1_scaffold_5_prodigal-single_112"
     CDS             complement(74144..74362)
                     /product="hypothetical protein"
                     /codon_start=1
                     /transl_table=11
                     /translation="MKDYPKRRIRLVVIHSKGRIEQVNVFYRGVVIQRFKPSEDGNVY
                     LKRVNDRKFNRVIKLSTVRRKLRRRRVK*"
     gene            complement(74405..75145)
                     /locus_tag="N5_271_007G1_scaffold_5_prodigal-single_113"
     CDS             complement(74405..75145)
                     /product="Putative membrane-bound metal-dependent
                     hydrolase n=1 Tax=Clostridium butyricum DKU-01
                     RepID=M8JKR3_CLOBU"
                     /codon_start=1
                     /transl_table=11
                     /translation="MPGAKTHASIGAVCGLGLAGGMSYLTMASHVGQSSPLTGVFSTQ
                     GILMIGMSTIGSLVPDLDHDISTATSSFSKILLYGILLVSAEKLFDLHLLSQFSAKIP
                     LSILGLAGIALFVLGKLFGGSKDHKKAWQTWGFVILMILALDRFIGMMDSKNFPLITF
                     VVLCVLARLSPHRQFTHKILGTVLFGVSTFFLLPLPYFLAFEVGYISHILADKTTKAG
                     LHFVDLKLPCQNSEGKIHVDLTKLAGSH*"
                     /db_xref="UniRef100_M8JKR3"
                     /db_xref="clt:CM240_0219"
                     /db_xref="W6RUW9_9CLOT"
                     /db_xref="M8JKR3_CLOBU"
     gene            complement(75159..75956)
                     /locus_tag="N5_271_007G1_scaffold_5_prodigal-single_114"
     CDS             complement(75159..75956)
                     /product="hypothetical protein"
                     /codon_start=1
                     /transl_table=11
                     /translation="MVNILVWVIVPIVIIALYFLHCGTIAFFLSLGFLIYVILKFVRS
                     KASNDESLVGSVLNSAGDRRLNAIINKYTQPDKDGKCGIDYVTCMGKSDIKISPKVRA
                     ELRTLSIFLKLDNKELKREIKDILDERGVQPRQLSGKEARTQAIKTVAKGMVNEDYLK
                     DNLSDTIKFNSFKNKGSKNLVQDFLKDNYDEETVNEIEKEKNNEEHEKEDFDYNFAKS
                     YRTFSKKLGDWEYNPLVKKEILDVDESLEESELGEDDESVNRVFSFY*"
     gene            complement(76153..77751)
                     /locus_tag="N5_271_007G1_scaffold_5_prodigal-single_115"
     CDS             complement(76153..77751)
                     /product="Uncharacterized protein n=1 Tax=Coprococcus
                     eutactus CAG:665 RepID=R5VNV3_9FIRM"
                     /codon_start=1
                     /transl_table=11
                     /translation="MIYINIEDDENLKEILNQCISGLLPHENFDIQYSGDILDTLFRY
                     VKLEEYSLDYYVLLYIINEIQKINRRSYYKSVEDRIYLSKEVFEVSLESNMEILVSNP
                     NTRMKQYLELRGLPSNLSLEENMEQACQILYEKSMELYETCFELARPSSEISGLELAL
                     RGAIKQNIGISLVQAQAQILNNYLYIGRKMYKGSEDWLEYTYSSMVEVKTRFEGSDNE
                     EDFDLTNLDKTRERLKKFSTSSVRIGSYGIPPLDERMGIRTNNLAVLVARQGTGKTNT
                     VCRITASLLIESEENKVVLYCTESKEEVIYYKIMASYLHQKDGICVPYDTLSRDELLP
                     EEIKRRKEMLMMEWASTGRLHISKNVRYDNFKQKTEDLIVQKGYNTVIVDHTGFLGGM
                     DNDRIRGQVTTLGHEAVEIKNNYPVQMILCSHPSVELISELKKFGRHIGANETAHSSD
                     ISRDADLVMILNTNESLERQEKITLQVSKIRGESIKDIMVLKRDFAVCDYEYAIEDQA
                     VDANVELNAEEFANNLDSQLEGQF*"
                     /db_xref="UniRef100_R5VNV3"
                     /db_xref="R5VNV3_9FIRM"
     gene            complement(77820..77933)
                     /locus_tag="N5_271_007G1_scaffold_5_prodigal-single_116"
     CDS             complement(77820..77933)
                     /product="hypothetical protein"
                     /codon_start=1
                     /transl_table=11
                     /translation="MKLFKKKKHNREYIKSLLRENSENAKIDEKIKKLVVK*"
     gene            complement(77993..79321)
                     /locus_tag="N5_271_007G1_scaffold_5_prodigal-single_117"
     CDS             complement(77993..79321)
                     /product="Helicase SWF/SNF n=1 Tax=Coprococcus eutactus
                     CAG:665 RepID=R5VX50_9FIRM"
                     /codon_start=1
                     /transl_table=11
                     /translation="MREDLSLTLLKDIVNRENYTPMRHILNTGTVLSPKQAIDVVRML
                     YLKKGCISHATGMGKTIMACAYMKALKNKYPDCKFLMFVRNDQLLETPAKILEHSGIR
                     ILSMAGDEKSFSEKWSNNLYKEYDGVMLSVSTLIDPSFMTFLLIRRKEFRALILDEVH
                     GYCNFEESLNGQMIHSIAKNFEYVLGLTATPIITKERTLGDVMSTINRDDFDNPKEYL
                     SNYKSGCLLETASIVVREREENNHRGIIVPVNIMAHQMTTESKNEEVFKGPKAMNQIR
                     ALIRTVMQHKIEGQKGLIYVNLGVIFDFVAEQFDKMGIKYEIINGTRNSDLSERQKIT
                     KRFKTTDDYDVIISNITTAIDIDCDYVAFYELTSDFEQTIGRTERGLESKDLPVYWIV
                     TLQSEEVAMFKNRVYIPSLKAQKLLGKSHKEINEAAQQLIDAGEMCEIEI*"
                     /db_xref="UniRef100_R5VX50"
                     /db_xref="R5VX50_9FIRM"
     gene            complement(79336..80262)
                     /locus_tag="N5_271_007G1_scaffold_5_prodigal-single_118"
     CDS             complement(79336..80262)
                     /product="Uncharacterized protein n=1 Tax=Coprococcus
                     eutactus CAG:665 RepID=R5W9L5_9FIRM"
                     /codon_start=1
                     /transl_table=11
                     /translation="MEQTANRRPNREREVKAKVRGNSRDYYTEHFSKLVLELEDICGL
                     NKTVRGTKVADLKICDVVAIMKEDKKMLTVKDINQISSQCAKLVCPLLYLSARTTYYD
                     SAVLKFNKYKNLGSLYDTIRGYVGEYSLKQDIKTKNRFLMEFLIYQEQMYSNVLNSLS
                     YRFIRLLLILVLIGDYADVSIVAQMIAMQISIGTGQEKVNNLKRYEQGRTGGGYFEKV
                     ERGSQFRKNSKRTEERRTYGDERGTRVSEEPYREEPRVAFEGEERTTVKQNTNRTQNS
                     KGRTAEERRRQEALESLRNRGVKSEPKKVKSF*"
                     /db_xref="UniRef100_R5W9L5"
                     /db_xref="R5W9L5_9FIRM"
     gene            complement(80333..81109)
                     /locus_tag="N5_271_007G1_scaffold_5_prodigal-single_119"
     CDS             complement(80333..81109)
                     /product="hypothetical protein"
                     /codon_start=1
                     /transl_table=11
                     /translation="MKIFNKEINTSIATASVTEVANAIKESTEIIDLLLPITKELQDR
                     EKFEDKYGADHEDRLLDLLDEIVEYPIPKALIDFATFAVPIEVQAYRRASDAVSNFNK
                     VKQIAFTNACIALPFEPDEHEEFVNLCRQTLGNTAYMLLIFLDLAEIKKHIINKEDYD
                     IPSCMVQYLKSRGNIDDQVVLEYCDKIIDVARSYRPVMPLFDEYPELEDPFFEAMGSA
                     SMDLTDIEDFVTIDDIKAIIDGEEPDDIVKRIKKREGLIS*"
     gene            complement(81196..82029)
                     /locus_tag="N5_271_007G1_scaffold_5_prodigal-single_120"
     CDS             complement(81196..82029)
                     /product="hypothetical protein"
                     /codon_start=1
                     /transl_table=11
                     /translation="MFNRDVDENLSYTEDSYDYELKNPLDLLAYVLSSFVLAPYRFFT
                     EFSTKVVFLGRENIRKTVLLALIINTVIVAWNLGTNIFVKHEINIIDSYDSLVTMGLS
                     FILTLVLYFVICLTDPVIFTYQINYDEDVEIKEDVEPKKVKHNNTIETIKQNAQSKIE
                     SSKSIAEDGGIYDEIDLDFNEPIPLDERSPNDLALDFDDLVSDEITNPPLEHNLDLSS
                     LNFVEEEEKPMEINKQELESLLGDISLNPSTEQIDATEDIAKNQIDLDSLSDFNFDEY
                     M*"
     gene            complement(82045..82206)
                     /locus_tag="N5_271_007G1_scaffold_5_prodigal-single_121"
     CDS             complement(82045..82206)
                     /product="hypothetical protein"
                     /codon_start=1
                     /transl_table=11
                     /translation="MILKIICSILQAIDISLICILTAYVINFGKPKTGIKADYLITII
                     FLTLVLTRL*"
     gene            complement(82203..82805)
                     /locus_tag="N5_271_007G1_scaffold_5_prodigal-single_122"
     CDS             complement(82203..82805)
                     /product="Uncharacterized protein n=1 Tax=Coprococcus
                     eutactus CAG:665 RepID=R5VX55_9FIRM"
                     /codon_start=1
                     /transl_table=11
                     /translation="MNRNNNSKRSVRKNTQPRYSFDDDSLSGVKSNPVVKVKKNTVYV
                     PTNPKITIGGGGRLRKITTIILSVLLILSLCYITFLANRYRTVGVDAVMDMYNFKNVD
                     GLADNLEHLKKITTSEVYDFNTAENEDVALNTYLKFKGEPVKVIIISKGLGYVVYRLD
                     TKYISSTRKFVLLYGINGFGKINKMRQEEGIDFFNYGDKV*"
                     /db_xref="UniRef100_R5VX55"
                     /db_xref="R5VX55_9FIRM"
     gene            complement(82807..83322)
                     /locus_tag="N5_271_007G1_scaffold_5_prodigal-single_123"
     CDS             complement(82807..83322)
                     /product="Transcription elongation factor GreA n=1 Tax
                     =Mitsuokella sp. oral taxon 131 str. W9106
                     RepID=U2V430_9FIRM"
                     /codon_start=1
                     /transl_table=11
                     /translation="MKITNIQKTRLEQRKKRIEEDLVSINVRLKEAIEHGDLSENSEY
                     DEAKQARAIATHNLRNINIILKEADIIEPSMGATIEIGSILKVTDLERNAEQILLLSD
                     EGDPIIDGILSTDSILGSQVVNNTSGTYSVVVKGQTISYNVVKLIGKQAEELFTKVHP
                     EESEIFAKYFE*"
                     /db_xref="UniRef100_U2V430"
                     /db_xref="A0A0F9MI04_9ZZZZ"
                     /db_xref="sri:SELR_17070"
                     /db_xref="U2V430_9FIRM"
     gene            complement(83328..84113)
                     /locus_tag="N5_271_007G1_scaffold_5_prodigal-single_124"
     CDS             complement(83328..84113)
                     /product="Uncharacterized protein n=1 Tax=Coprococcus
                     eutactus CAG:665 RepID=R5W9L9_9FIRM"
                     /codon_start=1
                     /transl_table=11
                     /translation="MSGLDKLPSLSKGAVLDGFCTKCGNKGLLNEKCPVCGRIRKSNS
                     NVQDNPISSLGIEIQADRKNKIIPTYYQNKVWDINIVKDDHRSKFDVDATFRGVLSTM
                     QKVHDSFSKGLLPTKSLIIIAPQRMSKVTWAYSCMNQAYQHGLTVAPLLDSLEFKRLS
                     VLSAENPKYKFNGVTDYDNYINADVLFLTIVKNEYCTEAFSVIIDLLDKRSRRGVPTF
                     IISRFPIEVLSQRDYTNSFQDIVDYTGNNNDLKYPVIKKCRRE*"
                     /db_xref="UniRef100_R5W9L9"
                     /db_xref="R5W9L9_9FIRM"
     gene            complement(84125..84667)
                     /locus_tag="N5_271_007G1_scaffold_5_prodigal-single_125"
     CDS             complement(84125..84667)
                     /product="NERD domain protein n=1 Tax=Eubacterium limosum 
                     (strain KIST612) RepID=E3GGB7_EUBLK"
                     /codon_start=1
                     /transl_table=11
                     /translation="MDFRTLRGNYQENSIAQAIEREFPEAKVFMSFRVYDEYSHKPVE
                     IDILVVSEFGVYSIESKRVKGAVYGEEYDEKWIIKQHRNGMIPIENPVRQNEKHIRAI
                     NTALKIRNLPKLDMLQNIVCVSLSGNVRVYTDSLKVYTLPELLYKLKTDRNIFQLQNK
                     RVNVELICKLLEKIRYRTNE*"
                     /db_xref="UniRef100_E3GGB7"
                     /db_xref="elm:ELI_3766"
                     /db_xref="E3GGB7_EUBLK"
     gene            complement(84743..85057)
                     /locus_tag="N5_271_007G1_scaffold_5_prodigal-single_126"
     CDS             complement(84743..85057)
                     /product="hypothetical protein"
                     /codon_start=1
                     /transl_table=11
                     /translation="MRKELTVKEIINVENVDTIEQRKIRHELRRNSVKMKLNVISASV
                     LYGYVIYGATKLPQLQLENRMGLVGASMIASVLGGLAVIRCIKFGKREIRLVKRFNKT
                     LR*"
     gene            complement(85125..85445)
                     /locus_tag="N5_271_007G1_scaffold_5_prodigal-single_127"
     CDS             complement(85125..85445)
                     /product="hypothetical protein"
                     /codon_start=1
                     /transl_table=11
                     /translation="MIQISEELVKYEGDPALKKLDDIVSETVSKEGVRPYQVFRDEEI
                     LTLLKARPTTISELEGLRGFPKGGARVTKYGEKIINAFKEVKEMPKTVENEVSLNVKT
                     LSAF*"
     gene            complement(85467..88013)
                     /locus_tag="N5_271_007G1_scaffold_5_prodigal-single_128"
     CDS             complement(85467..88013)
                     /product="Uncharacterized protein n=1 Tax=Enterococcus
                     gallinarum EGD-AAK12 RepID=U1ETY7_ENTGA"
                     /codon_start=1
                     /transl_table=11
                     /translation="MWFLRIFHIVSKLPVKRVLAFSQKRQSNGLFSAFKIVLSCAIGL
                     TLSMVMFTLLFSNDDNVGYTRSVKETKQHFLGLKFVKPKPKVKKFKNHKGKINGLNLL
                     LIDNIQTEGYVKEYLTIAKQCQEGKLSEDSQKATVEEILGFASSEQGLYDESNGSLPV
                     SMLPWDSSKNSPKWDKDAGITLSQVGYNQYTLGGGSLGYYRKGWGAEDAYCSPFQLSK
                     KWFAVPFGGSGAKPNILYNPTGTSAGRGSDGAFFPDDLATINWQLTGTSNWIDFSNLT
                     SPEITMSLVLFYNMGQGASDSQVFHALSPKNPQTRAETMKKIGKLFAEIQQKYGNTIV
                     ENMSSPDEAKFAVAMILFYDYDFKFDTNRASSREGMTAVSKIRTNRGASEKWLKLLYP
                     DKSFSQYLSDISSKGYSSPNPQSSTYSWNMDGVYDGQDLWGIGETWGYMFTSSVCGAP
                     LYARMLKFAGVDVDPTNPATYMTMVGAEEEDEDGEGDTWTPDGEEIKWMLDAGVDVSK
                     LSPDRVKALNYAHQYIGLPYKWGGTNPNTDGGLDCSGFVQWTMKNAMGKSNFGRNTIA
                     QEQEGHEIPWSEARPGDLLFFGSHGSTHHVAFYLSGTNKSNVVYMDEPRTDKTCQVAK
                     GATWESGSVWVLRLDNVYDDSVHYASNVDDNSGIQGGDLGAVGSTKNIDGKEFEVLPR
                     NLIVPIPKSSYPSPMFSQQFGVPQSWNGKYHAGDDIPVHDGTPVYAADDGVVIKSVDL
                     EESYGHHIIIRDDNSHTHTVYGHLTTRLVQKGDRVKRGQKIGISGHTGNVRPKGPDGA
                     HLHFEVRDMDNWGVPVDPFKDPGKRLTFGDMNYVDRSNGKLYKEKSTGLW*"
                     /db_xref="UniRef100_U1ETY7"
                     /db_xref="U1ETY7_ENTGA"
                     /db_xref="thl:TEH_25110"
     gene            complement(88017..90038)
                     /locus_tag="N5_271_007G1_scaffold_5_prodigal-single_129"
     CDS             complement(88017..90038)
                     /product="Uncharacterized protein n=1 Tax=Coprococcus
                     eutactus CAG:665 RepID=R5VX60_9FIRM"
                     /codon_start=1
                     /transl_table=11
                     /translation="MGKLKETLKFYSSLFNDWFTGGFFQNREAISSIGIKPTYKSILT
                     EKYIKRVIWICAFPTDYEDCFSHAISLKAREACLTCKTIVSMNIFPNNISLRDSATRR
                     NFRTANRDYNRYADIFAQLEDADKQIGYEFRDPNGRKIRITPERLKDIKDKYDSYAYV
                     FETIKNGGTLAKSYLSVEIMTETEEEMNKVMKAVLQYLEGSEIEYTLPQKSLAYYLNN
                     YAPAGVLNEKDIRKGYVDMYLSDENLALLQPFKSRGLVGDGRGTPIGFNTESMNPQTI
                     NFFESGQAQVSMICAPSGKGKTFLAFQLALGLLNSHHHVSVIDIKGNEWCKLGQFVPY
                     TIVSIGTRNPRIPNILRLDDVMVDKTNASEFYRMAFTGFAQLTKLLCNFDDKLDRHSI
                     ADLGTIINTALRKLYSQRGVRVDNPLSFKNTEGIKYEDILPVLAELRNSFSYTAQQKE
                     LITLIISRTEQFFKGEGDYEGMLDNEITLGEILDYPLVIYSLDKNEDRSTTTLDSIKS
                     FLIQFLDMKKQMSRKRLGKHTACFYEELQRKNEFRELMKFISQVVTGSRSSNVIVFLL
                     FNSLSIVERDMSNRDEEFEKIVSNINHYFIGGLSKSDRKILHENLDCEDIEELVEEIS
                     KHKSSGDQDLLANNFAVKFDTGKSSGVVRIKSIVPENRVHIFETRDKEK*"
                     /db_xref="UniRef100_R5VX60"
                     /db_xref="R5VX60_9FIRM"
     gene            complement(90056..91351)
                     /locus_tag="N5_271_007G1_scaffold_5_prodigal-single_130"
     CDS             complement(90056..91351)
                     /product="Uncharacterized protein n=1 Tax=Coprococcus
                     eutactus CAG:665 RepID=R5VPM0_9FIRM"
                     /codon_start=1
                     /transl_table=11
                     /translation="MKSRPIDTPLDCILIVDRETKKRLKINLSDLMIYNVYILDSLRE
                     IDETALKKYKKIVVLEDYPKVNSNFVDMKVYVHTLKNFEFYYIGSDSLWCNLLSDLCR
                     TFRMDCSILDYSRLYSVLYNDEALQAEYIVPKELSKVGVDLANEMIETIPNQNVKRMC
                     LEYLTLYSTTEKLHKDNKILNTEVMDLKASLNAERQELGMLYAEHSKLLTDIVDMNVS
                     LRDYETILSRGVYDKLMLSKYSNAPMILYIKNYEELLHMDNFIFTLFNMFTIQARLSC
                     KVLRLHDNDEKIFRTIPANYKIIENKFMESDVISNDFLLRCGDYRTILDILLLNKSRL
                     ELLIIVDCKNHLDSIITGDCPVFNLCRDKNHIQAFGLREDNTVTSPTRLGESGEGLCW
                     EDVTQYQEYESGTDKFLTLSTNGAIIQIYNIVKTFYGLS*"
                     /db_xref="UniRef100_R5VPM0"
                     /db_xref="R5VPM0_9FIRM"
     gene            complement(91367..92719)
                     /locus_tag="N5_271_007G1_scaffold_5_prodigal-single_131"
     CDS             complement(91367..92719)
                     /product="hypothetical protein"
                     /codon_start=1
                     /transl_table=11
                     /translation="MNLMIVGGAVTSDLQEYLKKRGGETINVNYAYSSFYDKYNEIQS
                     NLIRADKLIILIRETTNSQREFQSLRNLLMVKQADGTEVPNTFFDVKEIYLFTRRYDN
                     TEKMIVNFKYIMECCDYSEYRIIQKDEDVKYETIYSELLGTARAEEGRVHHKMVYIQD
                     RNDESVEAFEQDFFNKIVEPFSYASVETYDKVKEASRRIETGSVLVEDDVENNGEGNE
                     NNLQLGRIPKPQKGREEGHITIVSGTPRSGTSCLLNVLARSSCAINERTIVIDFSENQ
                     GTFEMFKKYNVDSSVLFCTISDFVLNSVMSLEDYRLIVIENTPLGYGKRSDVDVSLSF
                     LINSFALFSSYKLFIDCPLELVGDIETILGFKLSRTLITTNSIQSDINIVKDQLSEIS
                     RETKKLVILNEEVYAPSFADTYNILQIKSILDGYPILKSLKFNPIEVDKVFYKEMMKL
                     *"
     gene            complement(92810..94003)
                     /locus_tag="N5_271_007G1_scaffold_5_prodigal-single_132"
     CDS             complement(92810..94003)
                     /product="Uncharacterized protein n=1 Tax=Coprococcus
                     eutactus CAG:665 RepID=R5WIX0_9FIRM"
                     /codon_start=1
                     /transl_table=11
                     /translation="VIFPKNIRSMEDRSKKVSGDDTKGAIIVLLIVVSFLLYLFVTSP
                     VVTATGISTGLGLLIQAVVEFLIALPLIRFKVIREDELRKETRYEDSEDFSNYYHLRK
                     ESKSEIRLHSIASSSVPVVNVFEYTNRTFCCAIRFRYGSNKDEVAETTEEFFQAVFRE
                     IALQDFNYKLYNMVENYEDSRECVNYLDAMSGKKNGDIVDERLSKYMMEVANLSLDLT
                     RKFSNLYCTTILITTRESYQIHDLDRLISSIVRLLRSRKTAIRYIEFLKEDDMTKFLK
                     DYNGLNALDMAMVKPVEVNQNLMRSMRDLVSVYGIYTSEGEFIEREDLLHKYCKTPVY
                     EVIMKNGEPTLSKPKRSKKDLEIENDEDEEEEDIDDINEDELLRDLEELENNANKEEA
                     LIEQV*"
                     /db_xref="UniRef100_R5WIX0"
                     /db_xref="R5WIX0_9FIRM"
     gene            complement(94022..98365)
                     /locus_tag="N5_271_007G1_scaffold_5_prodigal-single_133"
     CDS             complement(94022..98365)
                     /product="Uncharacterized protein n=1 Tax=Coprococcus
                     eutactus CAG:665 RepID=R5VNX0_9FIRM"
                     /codon_start=1
                     /transl_table=11
                     /translation="LIKRIRPLIMAIAIAVTSLTPSLSVTAKPIAPSNPRAAVIYNTA
                     LEKANYLSGVKLSSIQTRQSLLEDLIVISRSAIWAKFVMHNEMFEFPKPTIDLAKSSL
                     LTKIKSFNTYFKESDTKKDVPYKPLELTLPDNFSDKDLENLVNTQIANYLSDLYSQEH
                     TEYTQEKNKGSFTSNKDAEDAFFKKYHDLNKFGYMLILECFDTRSNIQGLTNGSEDKF
                     EFNLEGITKVQTNDAYSPYIYEGKMIMAKSFVTSDNNNINKGDNYISMFTSPMEYKGE
                     QKNYVNNAYMSMFAGSALYIPFVDKVGNPEFLKAVKSINKNEGVFKAYNNIKDLRKPL
                     YYRKDEKSNAKLVTLDEFKKTIEDCEDGMLVTSVGTFRKKENGDEFVFTRGLEQGIVI
                     SGKKAGEKGEGDTTTAEDDKEKTDKKEEEKKKKEEEKKKEEEKKKEEEKNKDGKEKGK
                     NKEDDGKNKGKSKEEIDLEKSETIATQELTDPAQMTKPVLKWSTGPDVRDTTTFYLLS
                     NIFHDNNYKRVKNPNLQYLFVNSFGDIVLEDNTVIVPGASNPTLYTPSYSYYAPNVAF
                     MNSYPIVSTAVNGDFQVSKDSDVGKYIATPGDSKPDASISTEENMFTKDKQPYMIYLI
                     NEKDGIANSSMGWFGTTYNAKPTMHLDSVIAVSDGTVQDVFLYNRYHFKGTHDNYVSS
                     AGWSYMAVLNNTVSLGNGKGISQVFPYDKNPSVSDLIVKNMYFAVVKDEKGNDTHPNF
                     RFNLALMTDILKEGNDGSANVNAFIKNCKQSFEKEKEGIYGKLVGLFEDINQSILNAT
                     GNVQGVLGIRGAYEDPIFGNALYYISRYLVFILIGLSVFFLGKYIRNYTNWVYTLVCM
                     IMLVAFSFVAIRILPVYIPRLYNAVGDLAVEQMAYSTLMMKEEQFKSPVRVVEGQEVF
                     SNTALSINVYNLTPSDEKAIREQEHINEYDMYTGTPYLIDQTGGMYLQGNSLRYNVGM
                     LFTDYSINEVEESSNATGEVVPHLKLNKRISNNIDYYCPFGPMMDGFIGKLNTFSDIY
                     RVPPSFLYYADNFSRSSFLVNAYINSGLFLTPDHPIQKQGNEEDNEAVLMMIEQLMPN
                     NYDWLGISSWLKEDSPYSDTLWYKTMKSKGYFKEKNKKKLEEAILSTNNETKVFISKI
                     RGQAGLVSDSVLVKTIALYATTQFDVHISEIGDVVYPRQLNYQDISLGDMFTTLLTND
                     KSKYIAMDAELVPYVSDTYGFLGLILLVPTLVECFLISYIVRWIVPIMYFLLLIVILI
                     RMVLNKEANEAIKGYFKISGVIWACYALFTIFTVYVQNVSGSNIMLLFLIAMYTIILY
                     FLMMMIIILVSNLIDFGNVKFNAFMTKMAHMANLGNKFGNLSANALDIKNKMDFLRDK
                     KKDKKYNKFRRQAPLRDLYHDEYIVDSVMNDQTGDNRINRTRNKRSVKSTMKDRTKYR
                     QTDYTFDDKDI*"
                     /db_xref="UniRef100_R5VNX0"
                     /db_xref="R5VNX0_9FIRM"
                     /db_xref="ctet:BN906_00811"
     gene            complement(99046..100092)
                     /locus_tag="N5_271_007G1_scaffold_5_prodigal-single_134"
     CDS             complement(99046..100092)
                     /product="Uncharacterized protein n=1 Tax=Coprococcus
                     eutactus CAG:665 RepID=R5VX65_9FIRM"
                     /codon_start=1
                     /transl_table=11
                     /translation="MGQTGNLTDMNYMDAFRGSFAWLNKVSWIGKYLNMFISIFCFFG
                     MFFLLTQVVFTLVFFCNKEMFRTVHEIKSQQSGKVLGMGKQTVEKFISGDLGKSHVSG
                     ADTIVHLFYLLCPDMIMYSDYNPDTIDPALDENDNILRWFLITFPKRALLMFFLAATF
                     KGYTMQAYGTVVDAASVVAERIVHYNLAGWVDGLLNTGSNYKFSFGETGKPDDKIRQG
                     LAKDLYGYAIGKLSSQDTDSRLTVGKAVDQTVSAQFTDDNIKSYLKDKMNQDVKNDKD
                     WEYIKYSVVVNTASSASNGITIPFTSLGINNGSGKPMYAHVYFNMKDHDSDTNYFTVT
                     PDGNGQTGASELTN*"
                     /db_xref="UniRef100_R5VX65"
                     /db_xref="R5VX65_9FIRM"
     gene            complement(100164..104438)
                     /locus_tag="N5_271_007G1_scaffold_5_prodigal-single_135"
     CDS             complement(100164..104438)
                     /product="Uncharacterized protein n=1 Tax=Coprococcus
                     eutactus CAG:665 RepID=R5VPM6_9FIRM"
                     /codon_start=1
                     /transl_table=11
                     /translation="LLIRNIIRRKGFARRVLPLTVAILLGASPMVQAVTISSVNNTVP
                     KNDYKLNRDKMKEKSEKIDKTADVKDESDKQNLNDLNDIISALISKNIISRQPNITWT
                     GDTINPSNDGYDFNIANPNSKKDITKTEFMVMLSKALYGVEDSRTIKLPNGKIFVSAN
                     VTEEYLKKLLDKGIINKTEIENKQFLDDYDNYGKLNGSNREYPKWAEEEGATEPTQGV
                     LGQSFAITSNSITYKPTKFFKDETITAYQALRLVEKSMRLTEKNMTHLEAEMIAYKYG
                     VELVNMLTPECKQTVEFLIAKGVMNFEDKKEFIDLYASIDNSYVCKLLYRLNDKNARV
                     DFSKIELTDNEKYWLNKGLYKGNITTRKCRAPQTKTYISVNGEEEKEIDDYLQKAPNA
                     DNIGNDWEKEPNQEDKNTWVASGNKKQTVHDGVNKYTITRVFRQGLDYFYRGEDVTKL
                     DGKQVKDVKSSKKTKNEDTQVVFEVESTSEQLALATLNANTTFIDSEGDSESTNIPSV
                     TKVKGNGKEITYIPESALEKLDSELTVIADKYVRNKVTGAEAVLLKDNKVAIVGNRVI
                     HTDGDVMMLGLGNEQYYNLDVLNKLMSNTFVGDITGYDEYYYSGNITSREAWDVISSD
                     TDNTIQKTFVNKASSVKEFDPLGRPIDEGATKDVLVYNSSQMTQASTELIMDFRVKDA
                     VQDPKNKDQSTSSVTMIVDWQLVIPDSIYKGANLPSKKDLKLQDVKNLYFQKPDGVAG
                     DWWESNIGLSNAIANYAFKSKGLDYFKTGYLMPTVTLLSFTKEPLTVSQINEIFANFD
                     FSDSYKSHYVGGTENYAGYLFNVTAGNSELSKLQSLRTLVNYSKPTTGFEMSQYGPKF
                     FISKSGNLYRTFASKNGDGKMESDISNPMIEKVNIDKKQIIMKSRFNQEEALDFKDTG
                     DNAKVGNKIRFDDHMFVLTEGVGDGGNSNKDYYELTAQDPIQVVLTGDHDKPFTFKDN
                     QYKDIEDCVKSSLLNGYQYMIGKGIEIPSYGQFGSNDRFVTWKSKGNHYANGYLVSPD
                     GKQTPLMKDGDGGPEAKKGDEVDLYPTVFVSKDKFKFIQINKANDFFDLTADSKIPAH
                     SFPSLYYRGLNQGMIDSIVAKNYGYSTTGQLPNGAKVLIGDIEFVQDNGSLVSKPINL
                     NVSEFSDPATVKKPSGVLSKIFSGIQISNGLEMFETSTLPEYITDIGFGRKEECFPTE
                     DKDDKPLYPNLLFDSGGTLMVDLDNGVTKYSSQAIQYYIMKLNLSGDLKFRKVDATNN
                     VYALVYFSPSLGPGNMMENPLFGESLGPIDKGLLTTGLTRGVFSALANVDEIYAQNLN
                     LLLLARMHRLFDILKILAMDLLSYLWVAVTTVYFLKKTHVGEDTLKAIKEGGEKRNGK
                     GWDWFSKLTWGIMNLDDDVGVTKYVFVMLVLSSLVIFTCKWVELVV*"
                     /db_xref="UniRef100_R5VPM6"
                     /db_xref="R5VPM6_9FIRM"
     gene            complement(104428..104919)
                     /locus_tag="N5_271_007G1_scaffold_5_prodigal-single_136"
     CDS             complement(104428..104919)
                     /product="hypothetical protein"
                     /codon_start=1
                     /transl_table=11
                     /translation="LKVPYKKIIDITKPLDKSKLTTWEKISVAIRYKWYYGRYATRSR
                     KKASDEALKAYLEEFENFKNYISIQLKLALEKNKYARGMTVTVGNKIMPVHTESVILS
                     ISRSCERFMEDLQNSGDFISYDIEPIEVDSDMVKSFSNLRILVMFTKKAIREDEEVTN
                     IVD*"
     gene            complement(104935..106155)
                     /locus_tag="N5_271_007G1_scaffold_5_prodigal-single_137"
     CDS             complement(104935..106155)
                     /product="DNA polymerase III subunits gamma and tau n=1
                     Tax=Coprococcus eutactus CAG:665 RepID=R5WIX6_9FIRM"
                     /codon_start=1
                     /transl_table=11
                     /translation="MEQQKGIKRRYQFRDLIGNVGTINLIRNSLKNKTFPNFVILSGL
                     PGTGKSSSAEISALYLTCEQPRDNGEPCLQCPSCVANLKALQTTGESTSLKKINLGVK
                     DSNTNINELIKNIFKLQHVGNTVYILEEAHSLTKQEQTALLEEIDRNRGAYVIMVTTR
                     PYSLLEELRSRGTSFNFGRLKKPEAKLLIDKLCEEGNYSFTQHVKDLIIANAKSVPRD
                     IVKLSGFISANEFNSADIESFLGYIDHRHFEAILRICSKDLYSLDSYLEEILSEYTPD
                     TLLVKFKEYMVNAVLKSEGGVTDVLGARRKDTELFRELGFTKMFKISQIIDGYKTSEI
                     TETDFKMMVLKIRQVILDSDLTGIVKNKRTEGMKQSVESVKSFQDQKQVSRILNNAEK
                     VKSSILTKDSLKNL*"
                     /db_xref="UniRef100_R5WIX6"
                     /db_xref="R5WIX6_9FIRM"
                     /db_xref="top:TOPB45_0992"
     gene            complement(106257..108074)
                     /locus_tag="N5_271_007G1_scaffold_5_prodigal-single_138"
     CDS             complement(106257..108074)
                     /product="hypothetical protein"
                     /codon_start=1
                     /transl_table=11
                     /translation="LDINRLKAIRGIQQDGFIASPEQIRKRCIYISEVRKFSTEQKER
                     NLRAIIIDNADGVYVCRKGTLVYSWLESEENLYYVSSANSTLFGTYDVSSGKRIPLGL
                     ETIKHQPTKYINIFKEVSEMENNKFNDMFESKLQGIAAEASGVATEVATGAPVNTGTV
                     ESVNAFNPAPVTGLTQADSRELENAEKIAEFARKYGRVQFYLTNKEPELSFKAKKVFE
                     KDAEGRFIPADKNDEEVAQKLRSGNSKLISQVKASQKASHYELQLKQDRPAIKFMVYS
                     VPAGLANLGLESLASILDGKVEVDMNDTAEVLKVVPKKFIPHVINTTFCGIMPESAKT
                     HKNCASKLRVKQIQGTIKQGKASTSGPVKKLSVVFDKSVRPSQLIDGNFFPLKVAKKI
                     NLSHPQTNPEELNATIQGAFAKIFSIKQALGSKSQYDLLKVEHKALLSQDAKTGEIST
                     ELINAKGNVDLIKENLEIVGWHKEIRPEQIELAIPARIKKESKNGKASFPIQYFDCTA
                     AKARNDEAYAAQTSIQNGQYATLVEEFGAILNFARLQSLTKATRKSSSQEDLQSAEKQ
                     RYDALLSTVQELKGLVSGQSEEGMTKAEVSRFLELTIEQ*"
     gene            complement(108189..108851)
                     /locus_tag="N5_271_007G1_scaffold_5_prodigal-single_139"
     CDS             complement(108189..108851)
                     /product="hypothetical protein"
                     /codon_start=1
                     /transl_table=11
                     /translation="MNFFVKVKPREGRAFGNLLRQVCLNNGESWKPIGFHISIEGSTA
                     EDNTTILSSFSEVGFDMLQFSSNLANLSYNLDEGLEQVVEQTYTFSGKLTGADLEKGF
                     VHVSEKDRDKVLLEMVSDSVVYLSIVFCHNSGVRDIRDNKEIIEYTTSLSSKRYNPMS
                     SNHGGHRRVSVKVNSKTTHDLLEIDIRTADGHDEQAIKNFIATVKDFLGKVEDATGIM
                     EF*"
     gene            complement(108927..109457)
                     /locus_tag="N5_271_007G1_scaffold_5_prodigal-single_140"
     CDS             complement(108927..109457)
                     /product="hypothetical protein"
                     /codon_start=1
                     /transl_table=11
                     /translation="MYKLRYDRLNIVIINSYLPAYIHIFRYDFNIGLIDYIKSQIHYD
                     ITTKTNSRDYLVYVRALKFLRGDKKYREQFYKVLKYFYEDFYKVATNLKAHFVEGESL
                     AFQISTMPSIEEGMSEVEIREVETLKNELATLPLVDLDYEHLQTESQRLNALISTLRD
                     CVTNPNPVRLEAHRTY*"
     gene            complement(109518..110558)
                     /locus_tag="N5_271_007G1_scaffold_5_prodigal-single_141"
     CDS             complement(109518..110558)
                     /product="DNA polymerase I n=1 Tax=Coprococcus eutactus
                     CAG:665 RepID=R5W9N6_9FIRM"
                     /codon_start=1
                     /transl_table=11
                     /translation="MNNEIEIFDVMSLINTGAKAPVLKDKYVELMPVGGLRFLLRRLT
                     SSVMCLKDVILCFDSRSFRKDISKDYKSGRKKRFDPNVVAQANFLMEQLSRVGIPYVK
                     VDGMEADDLIYTAVETYYNNTHKITMVSTDYDLVHNIDSNGKVTLESCNSVAISVNMS
                     NANSINKGVCTMFNTQTPYKVFCGDSSDDIKAFVPSSGKPAKTYYENYCDMLLNANID
                     LNWRVTRNEDILKLYVNEYEKDFTDEDRANLLRRIEIFYPKLVNVEIPLITKTTLNKS
                     NIIDLLRVIKDEDSLRNVGSYLVPASDESIRELKRWGSRVSSGAYSVDNGMTVNAFDS
                     WDDSDVFDVKDF*"
                     /db_xref="UniRef100_R5W9N6"
                     /db_xref="R5W9N6_9FIRM"
                     /db_xref="cow:Calow_1220"
     gene            complement(110551..111615)
                     /locus_tag="N5_271_007G1_scaffold_5_prodigal-single_142"
     CDS             complement(110551..111615)
                     /product="hypothetical protein"
                     /codon_start=1
                     /transl_table=11
                     /translation="MIGKFCGLSAPQLILSDVPVDKVHSIFEVFSNGANTELLKFLIV
                     EFEKLKDVINLPWQYDFVDAIESDNYNQYRKAKRFFETGKGITPKMTKEEVEKLTPYY
                     EEKFENRDGVILLNEVEVNGETISLSPEAISIIEEILSRDYLVRLYQESIRIDSYSEV
                     KVMDRPLFLQMFAKSVTLRNNAFKLVDRTDPTMSLNQLAQDYKILSMNLKEVVSANTD
                     NILDTLSIANSRTLEEFTELRTRLERFGVCINDVATLDAIETLYNAGSSLMKDYNDLF
                     GFNLSESELQKVFTELEKVGLFGLNIYFEQFFETSMRVLSFTKRKPNIIEVDTDLHEF
                     TYELGYLLRNVRTRGKVINE*"
     gene            complement(111621..112064)
                     /locus_tag="N5_271_007G1_scaffold_5_prodigal-single_143"
     CDS             complement(111621..112064)
                     /product="hypothetical protein"
                     /codon_start=1
                     /transl_table=11
                     /translation="MSDEFNKTSKETFVVVNVTEGELTLESEEAIEAYHKDLESGRLW
                     LVLSELYNNRATGFKNMTDMAKILNTSMEMLGAQLQGLSSVAYQQTTPKSILDGFHQG
                     ESAGFVEPAQNDLILAEPVEEVFIEPKQMKQSKKKGSALFGRRRR*"
     gene            complement(112128..113600)
                     /locus_tag="N5_271_007G1_scaffold_5_prodigal-single_144"
     CDS             complement(112128..113600)
                     /product="hypothetical protein"
                     /codon_start=1
                     /transl_table=11
                     /translation="MRRKISDFRKLDEIKMKEGEEALAEVINPVQGDWTLDPCFIGLD
                     GGNTQCRVIGLDKYNLETDVDDYFIIPSEYGMSETSDEEIRPQGNRLYNKMDSTVISQ
                     APVGSKVLFNKVRIVRGTKKMDSSFSEGLINHNVPKRDSKTYHLNVIDSIGYWVMCKH
                     QDSVPKEVKVRLGLSLRPGEVSQKAFLDLFRERILNKFTWKNAEYGIEMTINIVDVVV
                     KSEPESQQIAQYRIPNEDGSYDEIPDYTLAIMGGGSNSAVEVLHKDISIKYASRMFKE
                     CGESFIQDLTAEITRKKHFTPVKEEVEKSLKSGLVKYGNDTIDISSSIVATVLKYGEQ
                     MSNNILQQVLNERTRLELTQINVITFSGRFLRKCNLKWSEELNTAFPGRFDTVEKAEA
                     GISIADVIKEWLEPLSPKTEFEVIDSNLIPLGNLLAITELYEDEVDSLYPEYDEEIVV
                     KEVHETIEVANSSERVDNGTVDTEEIHLKEDNGIFDEVDI*"
     gene            complement(113721..114167)
                     /locus_tag="N5_271_007G1_scaffold_5_prodigal-single_145"
     CDS             complement(113721..114167)
                     /product="hypothetical protein"
                     /codon_start=1
                     /transl_table=11
                     /translation="MFDDSPDNKAVSLLGSGVVIVLGITLFLCIGLSVIYIGSISKLK
                     SSYQKEIENMGYYKNLTSVFGSDLTESAGGIDALIKSKYFGNIISVEDFGGEVKIKVD
                     IKDDEDLNKFTNSLKTDFKDIKILSKEKINTEGGTCRYTIEAFYSK*"
     gene            complement(114227..115114)
                     /locus_tag="N5_271_007G1_scaffold_5_prodigal-single_146"
     CDS             complement(114227..115114)
                     /product="hypothetical protein"
                     /codon_start=1
                     /transl_table=11
                     /translation="MITCITILDKKPLLALVQDDKLVLMTELDSSNLLQDLYSKTAGY
                     KIDTLKFLMRLNLESNISSTVLDDVLKVSDINIRGMILSAVASPNDLIALTNFGVVLG
                     ANKVEVFDYIRVYKAMVEEKTFIGVDEWNDGYLVLVKSGESLKECNKFYDVNLKSRIL
                     EYSSSYGIEELIHLGEYFEENYEFSVLRDTKYYYHDQNARVKNKLMIIDFLMSNTGEI
                     LSQEDEVFPIDLPVEEDEEELPTDFSEEFGEDLDFTQEISGSELRKELEEHKRRRRAR
                     EEGKPSGVSGFFSKLFGKK*"
     gene            complement(115114..115632)
                     /locus_tag="N5_271_007G1_scaffold_5_prodigal-single_147"
     CDS             complement(115114..115632)
                     /product="hypothetical protein"
                     /codon_start=1
                     /transl_table=11
                     /translation="MIMPLRELLRKPSVQIVFCIIALLVLSFGPISIPRLCKQYIEVK
                     NLVQGTRQMATETEKLQDKINKHASEFLNKDHVIATLKEVKDENKIEVGTIESKSFKP
                     SYTVNTISDLNDCSDKYNAVKVTYNATNVTSKLEEVGKLPLLKNSIGVNFDTGDVSVT
                     VYMGKLREEESK*"
     gene            complement(115629..116036)
                     /locus_tag="N5_271_007G1_scaffold_5_prodigal-single_148"
     CDS             complement(115629..116036)
                     /product="hypothetical protein"
                     /codon_start=1
                     /transl_table=11
                     /translation="MALNRGKKKKESRSSDKKLFGRKQETKKKKRIIEEENQDIENEE
                     DYVDDGTTEFTDFITGNLERTDEVVDDEYVKATMKGLESNRIRRVMPIIEVDYTQELR
                     QASELMRSLQRRNRRSNDDDIIDSNSPSKFDIV*"
     gene            complement(116050..117654)
                     /locus_tag="N5_271_007G1_scaffold_5_prodigal-single_149"
     CDS             complement(116050..117654)
                     /product="Tax
                     =RIFCSPLOWO2_02_FULL_OD1_Falkowbacteria_46_11b_curated"
                     /codon_start=1
                     /transl_table=11
                     /translation="MINVVNFTSDVRVWKILQTLGSIDEESIVEDLEKYKFVPRFTIL
                     KVLNKDRVKKVLNVDSVATEKDIPRDLRGLNSKEVVIESVSEVEKKVTVCYNYLREPD
                     YREIENTYTEYSFEYVPITPFNLRELTLTKDEIAASMDEITVFKRLLMEAESLHSSEL
                     HFEVRHFSREASYVTGFRINGKAKLKDVFYINKDLNIRIVKGVIENLTFTRGADLDSN
                     RGVKSKVIDALGDGNMDLRITSSSCYGGYVMIVRIQTPETATLRVDDLGFDSKITDIL
                     HVIETRDAGLTLLTGAQRTGKNTTAFAIGHTLAEKEELHILGVESPIELLMPFTQIDY
                     GNSSERLVSTIELCKKMDTDMMFINEVPDVAVANAVKDLINSGVGVITTFHIDRFWHF
                     PYKLYELYGDSFINVITQINAVITQKMYVHNCPKCRETFKREDLGDIRIEQFLAKYNV
                     SFSTRGKGCDECNGTGYAKGVQPYAEGLLLTDAIKSELLKLKEPHKMEAYLKELLDNK
                     RASLEYKLADGITRGDLRIDCLYSIL*"
                     /db_xref="88703065"
     gene            complement(117651..118433)
                     /locus_tag="N5_271_007G1_scaffold_5_prodigal-single_150"
     CDS             complement(117651..118433)
                     /product="hypothetical protein"
                     /codon_start=1
                     /transl_table=11
                     /translation="MDVIFTVSPDYLKPILEISREYESFYIQGYPTFGSANVGLHKTN
                     ISDIIGFLIVVEDFGENLNDAIYFFESLLLTEPKVPILFAVNDREGLFDILRGHDLEG
                     LKVQYINMSEIVTDRFIRRNLFGTILKDCRKPYRYAFKKEDIERKPVPITTLPSQKFS
                     ANLSRLKIITLERATMSMSLAHTKIIDTNLKQLEEVPILYNIRLLYLHEIYGENTSYI
                     QERIGTLIKELETPKERMEYTILKHSAISRGRTERKFKEGHE*"
     gene            complement(118454..119968)
                     /locus_tag="N5_271_007G1_scaffold_5_prodigal-single_151"
     CDS             complement(118454..119968)
                     /product="hypothetical protein"
                     /codon_start=1
                     /transl_table=11
                     /translation="MTFQEILRARNLEHILFTEEFDTPPIPRLFHTVDMIKGIVEQNR
                     KTLLITDPDPDGLMSMLEMRDTFRYIGFTNFECYRFDTRSHTLNRNAVTYAIREGFES
                     VIIFDTASNDLGLLDILDAHNIQSIVIDHHMTENRYHNYPLNCNVFNSQVENILRGAN
                     LACSAGALTYLICNEFLGQKGIKRNNLSAYALVTLYSDVMPMNNPINRAIYMCAVGMD
                     ETTLPPCIRTFLNDYTVFSRRFIIFRFTNKINSLFRAERFDLINRFFLDEEFKESFAI
                     LNQIENVYNESRALITRVTDLIRPRVMKNFVIANLNALSDFVDVQYSKLYNYTGLIAN
                     ELSDRYGKPAIVLCNYSLHIKGSFRDTLSRDFLKTFQTFSNSNGHRSAFDIHIPKNDL
                     SQFTKYLEILDKKDLNITGGNKPLIIKSSLLTREDVFDMAFYNEFAGNDLPVALIELP
                     SDAVFTPKYNKYYKMYEWKNYLIKSSKEIRYRTRILVKPEMGARVTLYFYDDLR*"
     gene            complement(119999..122425)
                     /locus_tag="N5_271_007G1_scaffold_5_prodigal-single_152"
     CDS             complement(119999..122425)
                     /product="DNA helicase {ECO:0000256|SAAS:SAAS00145970}; EC
                     =3.6.4.12 {ECO:0000256|SAAS:SAAS00145970};;  TaxID=33033
                     species="Bacteria; Firmicutes; Clostridia; Clostridiales;
                     Peptoniphilaceae; Parvimonas.;" source="Parvimonas
                     micra.;""
                     /codon_start=1
                     /transl_table=11
                     /translation="MNVDTPINIEEMNDEQLLELIDDNDPRTFPKEKRLKLINLLYDM
                     LKFDNNNHQKLALLSTDYRILVNALAGGGKTTSIQAKILAEKLWRTTGNGEKLKGHKV
                     LCLVYNKNNVRDIERVHRKLASVVQQAGVPVDNTIVAKTMHKFCKDWIKEYEALLGLV
                     GLRLIKEDEKKKFIGQIIAQLKNTDANLSRLKIDSDEVLQLYNFMKESLFTIDQLESH
                     PNFQDLNLPKQVIAKIFEEYERKKEKNVVYDFTDMLTKFLSLLESSERVRNRIQNYYD
                     FVTADEVQDFTPIMMRILKLCVAPTVPLICIGDEDQAIYGFRGADSNNALKFKDIFEN
                     SKIYFLEVNRRCPNNVVELSKTILSLNKDRFDKSMKSIKPDGEIEFIPYANQTGQITK
                     ILQRIEELKQRGATLDEIIIAYRNRKSSMVLADVLMRNKIVFHQISGYNPFDYGLRQT
                     IDDILLMCKRPMLNEPKLDLFKVLPMTKSEVHKLLDYDSGTREFQSGRVNLRRMNPCD
                     LPEKAREDFAFIQSVSTGIGSEPMKNYIPKLIELIETHYWNFMSRDEDPYVKAYFHTM
                     LLEEYSSDLTYEQFMAELHKKQKNYSTYQDRQQGIRLSTFHGLKGLENKHVILIDMDE
                     DIFPNFALIESKNYNKLAEKALKEAETRLFYVAFTRAMESVTLVYNQTNPSIYIDILR
                     DALRVHKPATEEEYIESIFDAIPIDLEPIEEPKQEKEEIEESTPNTPLPVEEKQPKKL
                     SRQEKKEEVAAQTVKAFEGLNLDVPETNAEQVKVEDLNIPNIKEDSPREDEPIKWNKS
                     KFTKKFLDRF*"
                     /db_xref="A0A0B4S1L7_9FIRM"
                     /db_xref="UniRef100_UPI0002D6183B"
                     /db_xref="pmic:NW74_04625"
                     /db_xref="UPI0002D6183B"
                     /db_xref="3.6.4.12"
     gene            complement(122481..124322)
                     /locus_tag="N5_271_007G1_scaffold_5_prodigal-single_153"
     CDS             complement(122481..124322)
                     /product="hypothetical protein"
                     /codon_start=1
                     /transl_table=11
                     /translation="MIIDKKFLEEVREFQLNNPSEREEENLALKILANIPNSIECSYL
                     SDDVELELSVIRILERYGVTKNNRVDRPESFQRLLFITTQEFNKVLSEAQNSGNFGQA
                     VTVGLTNLVVSKKTRELPENVKYTMVHLDFKGLSCKEFVDNITQVCPDYIDSEAGTFF
                     RTAEDIERDRLKRREQLEQEILRQLDGYKVIDLQSRLQEIRDRVIRNEGVSADDVLNF
                     SKLAEDLVNRKEYKDPNCVFTCLHPELMEEDSTLIRMYTSLLAEINYLYGKRIFVHSG
                     IEDSVARYYNEIRLGDESTLASDRIMFYENLPQVGIYENPITPTFYKLNKVQVELDMK
                     YISMEELVTKDKTLSMKTVRIPSSSIEIISKPKVRKKSYESSMGPFCELINELDCITN
                     HVDLTKLLTYTLKGSSTTYVGVLEDIKVTAEVILLPVRIANPDAPLKQQVPVNNNDYS
                     ANVQVLNKKMVKKLYPLDFTTNGVELFQNYLAFEATSLQKMPANEVVKRKMQFTQELY
                     KAFTTRSYHKTLCEFSYVFSLGGVRKYAVEQNSYIYDVTVGLFYGSEHVVREAKRIIG
                     EYVDTTKLGLSPYGGINPKDETEETLGDSTKGTVIEITENVIRRHFN*"
     gene            complement(124397..125065)
                     /locus_tag="N5_271_007G1_scaffold_5_prodigal-single_154"
     CDS             complement(124397..125065)
                     /product="hypothetical protein"
                     /codon_start=1
                     /transl_table=11
                     /translation="MMTIQARIQACKSRLNARKEDLQLAKQTNSRLKELHQERENLEK
                     LKSANKQYLDAIKLTQKVSLKEYSNFKTNRLKFLESCIDKNLLEIFPHKMLRSKINFV
                     EGDKNAVLTLTDADGNIRIPSMTEGGLAQELIGFTSAASVLECTGASIFYFDEAFAMS
                     SMQNKDALGKLVYRYVQEKGVQIIMISQSPLLYENLTRREIVLESNPSTGYVELKETV
                     DYNT*"
     gene            complement(125062..126234)
                     /locus_tag="N5_271_007G1_scaffold_5_prodigal-single_155"
     CDS             complement(125062..126234)
                     /product="hypothetical protein"
                     /codon_start=1
                     /transl_table=11
                     /translation="MNIQFYLDTTRLSKFLNACMTDYIDFICNSKGIYLISNKQDIMS
                     GVYFKVSSQFGFDEDTREMFRFPKDKLSKLALNGICSIELPLTTNTVKVTFMEDECPM
                     YTVELEKEVVKYSTYVHRLNYLGDFDKYPQVDLYKIRDMIGLASQFDSAIMKSGLSKG
                     FFASINIDSGVCFIEYNNTFIYKETELSDLAISGVLAKKLINFGGIIRNVENYLMSVN
                     DGAFLLVNKVNANTFPDYQYIVKNFVNPSVDLDFDISKVALLSKKCSFKGGDCAINFA
                     NETCTYKTGTMKFTASVQIKKLNKTPISKEQNRENLLQNLGKNTNTTSFKAGKYAKYG
                     LSTIYIPDWIVSKVLNVNRSLLENLNMQVFNRNVILSTPSFKVLYKRARDVEESLS*"
     gene            complement(126247..126546)
                     /locus_tag="N5_271_007G1_scaffold_5_prodigal-single_156"
     CDS             complement(126247..126546)
                     /product="hypothetical protein"
                     /codon_start=1
                     /transl_table=11
                     /translation="MNINTRLEEVTNNLIKKVSEQEIYQKQLAELAPKIKSVLNGISP
                     EVIQYLNSLGYDTDALMDFDEQRFKVDQRYAVKYRSIVRDLTEKNLERLENLQQR*"
     gene            complement(126562..127626)
                     /locus_tag="N5_271_007G1_scaffold_5_prodigal-single_157"
     CDS             complement(126562..127626)
                     /product="hypothetical protein"
                     /codon_start=1
                     /transl_table=11
                     /translation="VSKVVFLIVTDLHLYCVNKNNRINYAKESLDGFKHVENLAMKYS
                     EMGYAVNIIFLGDIFDRGYSNTVKGIAHNNRFIRLSMVCENMYSVVGNHELTYYKDNP
                     FWTLFRTMESKRVSDIVARNVTPTGEFNILEVVDQVTYGNVRFYFNHYGLPVLRPTNE
                     EGMINIGLFHQDITSKEIVEFTKQEGREFYEVHSNYFDETDAFDDYQYAMLGHMHSIY
                     GVWNFLNEATDKQTTIYNLASIGRTNHREVRDDFLTRIIPAVIIEDEKFKKIVEEKIT
                     LCSRKESVNEETLKQQTTARELKKEIDYIKGTLIDTGDCITNVKEAIGNEVISEVIDC
                     ILSDRVDPIYKEILNRLDYI*"
     gene            complement(127619..128917)
                     /locus_tag="N5_271_007G1_scaffold_5_prodigal-single_158"
     CDS             complement(127619..128917)
                     /product="hypothetical protein"
                     /codon_start=1
                     /transl_table=11
                     /translation="MKYLRRVNMSKLQSWGSDVGITMEFTEGLNILVADNSVGKSVFI
                     KVLEHIVKEPKRTRAESRQIITFGKERGDIGMEFSDGTLYYIQIYENMCVYYMERGDY
                     VTRDAETVRDNLFKDLSLIIEPNSGFIANIIKADQGKFLVSTASKSNEKLLNTITKNA
                     ELEKLIAECQERIVILNGSIVRINSRLRSIDNKLEGAKFVDTEVLEDSVEIETNLLYL
                     VETTYYLGAILNPVKENIEESYVQDLALFKELKKLNSITEEIREYDKPPINDRDTMLT
                     LRELYKLTDIVKPVEGEINPIEVQALKTLQTLNKELDVIREKTEEPINDMELRVLKTL
                     NSLSIVEKFEEKTFNVKPMDLKANQVFTDLEKALTPVIRIANSLERLKGEIKNLSEEY
                     TKIIEEQKDTGYECPVCGSVGLLKEKSNHFLKEIGVLGSE*"
     gene            complement(128987..130420)
                     /locus_tag="N5_271_007G1_scaffold_5_prodigal-single_159"
     CDS             complement(128987..130420)
                     /product="hypothetical protein"
                     /codon_start=1
                     /transl_table=11
                     /translation="MGLNFFEQLQKVRANQKVSLRDENKQTYKKKEGMKMLDYDKDKI
                     AKVLVFKQLKFPLNPLTGVEDEAFNYENPFRTNTSIGTTLENLIPLWKDDVKLAKEEG
                     RESIIDKISSFTGIDLDEGILDNPVELHKVLRDLELPQIFTLPAIGINCTAVTNTEYT
                     KRYVVNFDRDQWDAIDDYDEKSKARPSWDYLHSLFLTIANIQVEELKKTPEYEAMSED
                     DKKTARKNIWAKNPLDTERPMNWTFGLELPLDEEEFTVEGGLDSFTEEKIRKHLRVIK
                     LTGGLTGSLADIKPEGKTHKRDDLHTDFYEFEFSCGKEDPKTDRGLLVKNSKFTAQKG
                     ALRDEAGYEEFVKRVNRVIDSLTQNGKISLDDFMKPNLKAAVYSPVVEEKLFQALKSL
                     YPYEEVIKILEKSDDALIYQAKALELLYGDKFDASLIEGATSEEEDAQAKALRNLMGE
                     ELGETPEEKLDKEFAEKSTNIFEEVEV*"
     gene            complement(130547..131347)
                     /locus_tag="N5_271_007G1_scaffold_5_prodigal-single_160"
     CDS             complement(130547..131347)
                     /product="Uncharacterized protein n=1 Tax=Enterococcus
                     gallinarum EGD-AAK12 RepID=U1DAW4_ENTGA"
                     /codon_start=1
                     /transl_table=11
                     /translation="MNDLRERFSRMIYEGLENIAKEDASVQEQYLDIIAKEIRNCPVG
                     VFQEGDAFFVPNNDYMRTCFGDTALRREFDLYDSDGECKFLHRVVFPVYDVLDQIVGL
                     IGYSPIEAEKWKNVDYDNPPDDLGDKYVYSAKSLMARGKYLFAPKGTYRKALEDGYAV
                     VIDGTFDCLYLNYLGINAFSTLGSISDERVLYQLSFIPRLYNAYDNDEAGKQSYEKLK
                     KFLPNIMPITQGKTKDIDDYIKLVGEKEFVQTLKRGINSPIPMAIKLR*"
                     /db_xref="UniRef100_U1DAW4"
                     /db_xref="U1DAW4_ENTGA"
     gene            complement(131351..132169)
                     /locus_tag="N5_271_007G1_scaffold_5_prodigal-single_161"
     CDS             complement(131351..132169)
                     /product="hypothetical protein"
                     /codon_start=1
                     /transl_table=11
                     /translation="MKNINKISDLWLHLEDSYISKGIAFKCNTRKQFLEKLSGLDAEG
                     NDSIDKIKSFLAKESSTYTKEEQEQYSLLIALLDIVKLNLKKLPEIDYNLDDFVRDLL
                     KESKIEEKTVDMDDFIKAITTPSENIIRLSLKDMYKNFKEFAPEIVRLVGNKIIKYTV
                     LDNSLENIIAFQSPADIQKYILRLQGLPSIDDFHIGAIAYYNSTGTKRPMIFFNANEF
                     EFEEESNKVKLFLDGKSYKVQEIKNITLSNGHTHTIYLATVNTETDKLQAVYFV*"
     gene            complement(132189..132680)
                     /locus_tag="N5_271_007G1_scaffold_5_prodigal-single_162"
     CDS             complement(132189..132680)
                     /product="hypothetical protein"
                     /codon_start=1
                     /transl_table=11
                     /translation="MGICAIVVIFILSSIYQRRVYYSPKQQLDDAMIQRLGENQWLHI
                     YNYEYVRIANFYVLTKIDSYDTTPKTPNLQGKTAFDTVGNVYDYVRNLGHNQYSYDQA
                     NPNLISTKGGNCLAYSLYVSQILNKYGIRNELYRQSPTHVIVKYYIGNSTGEIDIPYG
                     ILT*"
     gene            complement(132706..133428)
                     /locus_tag="N5_271_007G1_scaffold_5_prodigal-single_163"
     CDS             complement(132706..133428)
                     /product="hypothetical protein"
                     /codon_start=1
                     /transl_table=11
                     /translation="VAKYKDATKKSIENTYKKYGLKPTIIIAEKMLENTDYKADPLFY
                     SDVNGEICESVLEVMIRDYMKKHEYTDWYISTGLVIQDPDNPDYLTELDVTVFTPKRV
                     YMFECKSYGGDKRVIHKGTIAVKNRKTDVFDQHLKHLNLLNKNIERCIVRRYENISPY
                     RLALFSFSLGGIDDQREDKFKRKFPVLTYKNVLDIFDNYDDLPVQWNMNAVKRIIGVF
                     EKHSEKLTKKHLAFVKSIHGNS*"
     gene            complement(133431..135260)
                     /locus_tag="N5_271_007G1_scaffold_5_prodigal-single_164"
     CDS             complement(133431..135260)
                     /product="hypothetical protein"
                     /codon_start=1
                     /transl_table=11
                     /translation="MKHFLLEDGIDTTAYMNSFSKNPFVWLDRAMVSEVKKEVSLLAG
                     QKELYAGRIMGTCSNYNYSSAKNREQVIGYLQDYEGVPYKMFNKRGTKSQSIDEKLRD
                     RMFSQGYAKEFLIAFSDYKSTDNLATRTKRLYERMQYTEGEVTVSGNLAGRVYYQLEE
                     KDNRRFSTAHYNVIGMNRDLHKSMCVPKGYFMVYGDLPQADIKVAYNLLLHTPENRHM
                     FEDIEDSYEAINRMVYAGLQIPFNLDYFKTVRNELKEVSLGPIYGLQGGNTPKQDQYV
                     KQVVSWLETIPMYEKFKRAVKARESANLPVVISSYFGYRQRIIPKTFGYGDNKEEKSL
                     LNKALNAPMQTGTSELIILLVNSIIKEFTDLGYVEGEDFWLYLTRHDEPIFCMKEELL
                     KECWRFKDYEEVRIDDWSPVKIDWFFSNYYKKPNPEYMKLYEELGEKNANRINHELRP
                     LGKGGRDKYIPIRDLIQVSVGLEKIEETEETVVTILREIDEVKSQILCYKVPTIDDME
                     IYQDILNKTYSVENNFLDNNYDTVVINTRDFTSVHTEDTIDVIFKQDICYAITKAEIF
                     SKYFAYKYCDKKNLDTSHFDTAIFEQSKELLQSKYELDLYKRK*"
     gene            complement(135276..135938)
                     /locus_tag="N5_271_007G1_scaffold_5_prodigal-single_165"
     CDS             complement(135276..135938)
                     /product="hypothetical protein"
                     /codon_start=1
                     /transl_table=11
                     /translation="MKNYSLRNYLSMLMSYSCKHEYKLSLLGRDTRYVYTITYKDRKL
                     TVLLSRGEEDDTYAVEFPIENRSDLNNPNLFKDKDFTFLRLKETQYKSNGQMYKETRD
                     SISYEAQAYLVLFRILGESVQFRIEYKTPKGLQQKDCLFLNGKVTYTERKDNKITVYR
                     TELFSLAKEYKNYEILFVNPLLQKPKAVNILNSLEDFAKKNGLDYVFVNKGNQIKTKR
                     YA*"
     gene            complement(135953..136240)
                     /locus_tag="N5_271_007G1_scaffold_5_prodigal-single_166"
     CDS             complement(135953..136240)
                     /product="hypothetical protein"
                     /codon_start=1
                     /transl_table=11
                     /translation="MKEKLLKELKSKISSKHYKEIDELVNILSPAEYTIIHTTRISAL
                     QNYINSIENNFIERFYVMIGDFPSLTENFIVILITSDITETNPKLLIYETV*"
     gene            complement(136307..138421)
                     /locus_tag="N5_271_007G1_scaffold_5_prodigal-single_167"
     CDS             complement(136307..138421)
                     /product="Putative uncharacterized protein n=1 Tax
                     =Lachnospiraceae bacterium 7_1_58FAA RepID=H1CDA1_9FIRM"
                     /codon_start=1
                     /transl_table=11
                     /translation="MIVLDDLHVQNYVDGLSKRFIKQNCEALKYTEFLETFTDRLYKE
                     NKDRYPMEVRLPKSIGHLMKGDNTPGKIIKLKEPPKLLGKYPIWMDDTDEAIMLDYGF
                     ENADNRFLSKFGLGLTGQVHAILGGETGSGKSVAVNNLLFNAFVRYPPWELECWMSDA
                     KIVEFKEYSKFLIPHIRAIAAAEDQSYAISMLHHLVELMNQRNKFFGNFNGAKKISEF
                     RKYSGLHLPRILVALEEFQSMILQAGRKEAQINKDLDLFGKLGRNTGVHEFMISQSLQ
                     NGVPKAVQEQAKLRMALKCSAATSSAVLNNDGAKNITKLGILYANANIDQANPLDNVM
                     YRVPYQSPEEMALYAQGLTDCGKEIGYPVNLDFYDEVLAYTKAKHMELLDKAPKTRRH
                     IYLGPSAYYKETDIKAETIVVGEDDCENFLITSPVQKGIRRILEPIIENFNRFSPKEV
                     NYTVLTCDTKISDHINFRKGAEQVRSKDDEAVRNALYQAGRFRLLIEADKKAFNELKT
                     DSRSEEICDRIAKKSPLLREDMKKDINRSRVYYALQIMDTDVTFEQALDTKTKDDNLR
                     FMHIMAMLAFAHTYLSEGQMATEESLPYTYIIFVGFEKLTGLGRGAKYQDSNRFKLLL
                     QDGTLSNVRYILTLRNPEGFSDIKPAFKYCLGDSLNPATATKFGFDDFSGDLNSNLNL
                     LYDRVELEERRFIKYVLREEEI*"
                     /db_xref="UniRef100_H1CDA1"
                     /db_xref="H1CDA1_9FIRM"
                     /db_xref="shi:Shel_03960"
     gene            complement(138486..141602)
                     /locus_tag="N5_271_007G1_scaffold_5_prodigal-single_168"
     CDS             complement(138486..141602)
                     /product="hypothetical protein"
                     /codon_start=1
                     /transl_table=11
                     /translation="MLYVYFKYVNQQGNEMVVPLVIQPEPNASLIPFQNFMNSKILNE
                     RRYGLKVSSMEGTEVPLPTLDKKTLEMIELTKDPNFSKLLEVLKPFPDFNAKKQAMIN
                     GGMSEYIPVLETYYNCIDDTVLVNQIKQSLEDDIDFEELKYSLVKAGRSEQFANAIIP
                     SVSAFFEFVEMRRVFDLQIDVTSMDNIALTQKLLLHYKKIGKMEFNFLKSPSNKTTLQ
                     QTPEDEIMFRVPTYKELVEILYKAGQIISDKDDGGDIDAYVSAVPAQKNLQRPYANEG
                     CFNVYYRKLFDEGKLSEDDLKLMEGDARNNDLPLQDNEMRLYNTLKELLQDCLVNSNP
                     AVDAKDYIAKCEKEHITDLRFLNYIKALCVVLGKTNWIHTGFLPLSDSDVFYLKDGTE
                     VGTVVKVDEAKSIDGSNDDDDDTEDTAEVGLSGYYTNDRGINGNPLQGDMVLYGLINE
                     ISRVDIYGPIELLIRLLRWGDRKPTRIYIPQFKQYLDTFDFRLKDDSGNIGDLTIRQV
                     EGCDYVFEGLVNYPVKITDNNVIASKKFPKSVVQVPIAYKVRQYYNETNMSKIIIIPI
                     FESIFNDIKIARLTDYIPNYYNYYNPNLGKIDQVPELYVGLNQPYESAWFDIRKSGGF
                     GKDYCTDELIASLMELGVKVEEFGPLKSLDRLLGDKSLKRKISDYEFSTKAEFVQLVD
                     QLESGESVKDIIDANILRIFYGAFLNIANSVYKVSLESNNRVPNRVVLTFYKEMCDFY
                     KQNNRSLSVKNLVPISMGEVEEVVKEDEGEKPNGMVNAFGEIETVNREDNLVEERQPQ
                     TVTEVKEETKDTPVMVEDVKPVDSFEVTNLKAKIAELEREKETLKAENAKRVRQLEEM
                     HANAGKTPALGELVTQMLTSEKPPKECTARPFKNSEGKIILFFLTDSRVKGKYWFVRT
                     LEGLEKVKDDKEITLNEVDFLLSAIPTNLVQNRCICSFDSLNTLALLLQESKRRKSAQ
                     YKLDNLQDYRMGVINNQLHVALEPEDLSLQILKQLVPTEKDDTIVMSPFRDKLVEVIK
                     LTNSLKTR*"
     gene            complement(141775..142125)
                     /locus_tag="N5_271_007G1_scaffold_5_prodigal-single_169"
     CDS             complement(141775..142125)
                     /product="hypothetical protein"
                     /codon_start=1
                     /transl_table=11
                     /translation="MSTNFDYTKACQAMDTIETFTNKVVPEAFQNGADFMNAERNENG
                     SGITDEIFKCFITAQNEYNEKVVPAIKVLLGNANATGEMAKMMEAYTADKIAETERKD
                     AEEIDLSSLKGLGI*"
     gene            complement(142150..142416)
                     /locus_tag="N5_271_007G1_scaffold_5_prodigal-single_170"
     CDS             complement(142150..142416)
                     /product="hypothetical protein"
                     /codon_start=1
                     /transl_table=11
                     /translation="MAQSFSKETANRYREANQAVLDGIIKTIGGLEDLNESFVKEANS
                     EKLTNSEKAALETIINFKETTLKKVGEEIEKAAEITERIDKAVN*"
     gene            complement(142629..144458)
                     /locus_tag="N5_271_007G1_scaffold_5_prodigal-single_171"
     CDS             complement(142629..144458)
                     /product="hypothetical protein"
                     /codon_start=1
                     /transl_table=11
                     /translation="LSKYEEIQSLIRSKVRESSDLRRQLSSYQDQLEELNANGGGYVG
                     NFQAKVESEKASQLQEAIRRGKLKYQQKIEELQAKRTKCLASKDKELSKITRERYEKE
                     FKEELQLKDKIEEGNEVLQEGLNEIVGSRLNKVLYSVLDGVQLDFEYDSVDEIIDRFY
                     YLIGRIDRLQTYKSFNLNTFLKKAYSKASGRVNASTEDNKKMATLVVIYLALGFVIYF
                     FAFPYLFIFYVALMICYMRLTMVLYSCILESKAIYDNIDGIVKSIEQSIDENMNRDFN
                     SIEKKYDNKLGKIDEALRKVEDAMYKKEDSIRSTFKPDLSVVNREIESARAMVDEKRE
                     SLDASIRSCTNKRDTILEEIDGLQRQLKEIMAGLVKEFIDFENPKSEKILIDKVLYNI
                     KEETPFFLDIPREPTIFFYEDEDEDKIREFIKIFELTLFTNMSGPSICTRITDYKYGG
                     QYWMTLIRDKLDPLIVLVANEEGFNNWKDSMIENVEKRRITMICPPTYSNIDEYNKFM
                     LQQKSVTEVYYISIMFNVDAKSLEDSKLQQVFRTGSPLGVYNYLFLSRSEVEKNSSKL
                     REVIEPFTKVYFYKNEEFLHRAKEFFMDTIDEIEEQEKLKNRR*"
     gene            complement(144455..145141)
                     /locus_tag="N5_271_007G1_scaffold_5_prodigal-single_172"
     CDS             complement(144455..145141)
                     /product="hypothetical protein"
                     /codon_start=1
                     /transl_table=11
                     /translation="MSRYIFFDTETSGTGNNARVIQFSAIITDENLVVTDAFDEYCMI
                     DGDIPPEVLQIHGIDKNKLAKLSGGQTILDVVEKHKDILRGKGNVWVGYNTPFDIRKI
                     QDSIDSEKIKVLNEEVNIPEYLLNPNEPIIDFGSTVMDEFPNASDTRNVNYDLMRYYY
                     KKLDLKVWAKLGVIVDDVLGEEGKAYAMNIFENSILSKFTNRRKPQFHDALFDAFICW
                     FLFTVEKEDN*"
     gene            complement(145158..146261)
                     /locus_tag="N5_271_007G1_scaffold_5_prodigal-single_173"
     CDS             complement(145158..146261)
                     /product="hypothetical protein"
                     /codon_start=1
                     /transl_table=11
                     /translation="MLARELIRNFYEREGSFKDIKKHSAYRYLSECYLKEKEKNNIDG
                     FEEYLYMQLGYVSDARLKAKERYQLRKLAVESRDNETAREELAKRLGVSNAIQISEAC
                     NGLGVEPYKITKNAKDLQAIGVSPDILNHETLIDILKVYAYLIRNNTTVKLRDAQGNQ
                     FTFAYMCKSFANATSLREVKRQLDSAPKLFELVKMMKISIKQSNIKEIRVVNNTIYVP
                     KTENLVKYKEDIRKLAFYAALTGLDYFSFADKKKVMNLLYELCDRRFVKDKNYLDLLD
                     IAHSKNTTVQEIMNTQGVGWIDFEKQYDEYGFVAQLLTSGKLSVFLPNQPIACVIKAE
                     TFVELLNKNLLKNTVCMNGVFCLKTPNGLVQIV*"
     gene            complement(146274..147131)
                     /locus_tag="N5_271_007G1_scaffold_5_prodigal-single_174"
     CDS             complement(146274..147131)
                     /product="hypothetical protein"
                     /codon_start=1
                     /transl_table=11
                     /translation="MSMTIIDITKDKNFIGGEEQNLPVQCDMGTLKALSNVNGVGDLV
                     SLIGDSKVPNRVCMMTGRNEVILDFWKDFKVCIVSSILGEIPVIRICKSIPYFKSLRE
                     LNNESLTTLLDELEEKVLVSLEVHDIVEVLKENRPTLLRIEGELMNELKIRGRKRMSY
                     DEFKDYLKTEEYAFLRKYSLKSITISFEPKDVEENFFYVGVPNIATFVELLDFCGELG
                     AEEIPTIVLTKDLIEAVEKLPIDVNLSKNIHRLVYTNMGRVLGSNINGVLEYVNILQA
                     YRYLYAIIG*"
     gene            complement(147137..147304)
                     /locus_tag="N5_271_007G1_scaffold_5_prodigal-single_175"
     CDS             complement(147137..147304)
                     /product="hypothetical protein"
                     /codon_start=1
                     /transl_table=11
                     /translation="MCAGNRIKIIAYYSLILIVINVLNFLIGISAHISIISSLMFIGF
                     GLYEIIFDKEE*"
     gene            complement(147283..148623)
                     /locus_tag="N5_271_007G1_scaffold_5_prodigal-single_176"
     CDS             complement(147283..148623)
                     /product="hypothetical protein"
                     /codon_start=1
                     /transl_table=11
                     /translation="MATQINKKVIIDKIEELLKSKLKIRDSYNYTLMINYTVQTTLHK
                     GPKGKLVEKTVRINGKDGVRIGCNLFRKRVVEHDEQIAERVYDDLMKTMFNGVEMAYY
                     METLADMIMSNKSIEPYFELEEIPAFGVYHIITRPYRIMEQIYCEETQRYKGVKQLPN
                     FEKINPKEFTDVTTFTFDPITGTVSMTEDTKLLTNEYIKDKSFSNYYKTLSVIFLKKL
                     TKSKNEARFFTFYGAFHPFRIHRPKLIKFPLDMNKGYQELYRQLYISQFLAKSMVPSD
                     SRDMESNGRFTVNLSDAKIYFIPTDELCKGLNIKRNVNLGILGFTKLIFGQFYTAKYP
                     NKQLETYRLNLRRVKQIEAEDMMKVGVADSLPPFYPKDLMDANHAFREKFVGYYDLVN
                     SFDSFIETLYVHNKMKFGTIDSPHELLDCMQDVYLVPADASYGKEVKICVPEIE*"
     gene            complement(148635..149939)
                     /locus_tag="N5_271_007G1_scaffold_5_prodigal-single_177"
     CDS             complement(148635..149939)
                     /product="hypothetical protein"
                     /codon_start=1
                     /transl_table=11
                     /translation="MIQQISKGGDKDFKLDYYPQNKLGFVLLDSLYYNETNQLKFVSL
                     YTNTWSELGYDFYVLTLDELKEYLDDAPKSVVFNFEFTDSGRLKVNQDVARYTAPEDV
                     LSTIEKVRIRVTAPKSIYHLLGDLVKNDCYFLSNEYIESADNESGICNFNALKISNST
                     LTVYMPYVNVDTWKSHKILETGDFSVKSNDFYMGIPKGKASYFQQYGLEEVGKTTDIF
                     GTECEVFKYTPKNEISVNMIPQVLGSKIPLTLLSKYCDIAEQYKTMIRVRESCIKLLA
                     PQIEGDKVIKSADTRSRRNSTNSKVEFIVEEKALGYRQIEIIIGKVAEAIKDKKEPLT
                     DKELFELMGTNRYDNMSVLAYREASDVLKNILGVSSNIIIDERNTISSYKYVLTLTEL
                     FLYIFREMITHISPAILDRTLSKVYSNIANPSIAISTANICQ*"
     gene            complement(150100..150975)
                     /locus_tag="N5_271_007G1_scaffold_5_prodigal-single_178"
     CDS             complement(150100..150975)
                     /product="hypothetical protein"
                     /codon_start=1
                     /transl_table=11
                     /translation="MLTRATSKGNLLGDEVLQPNAEYIKTAYCVNSTARVSRTEEPFI
                     IFYVKGIDGVIRPAFLFQANGNGAGIVQKDLTHSFVKINFIASYYSGDITLTIKDIEK
                     VTDLDEEEKSQFLGKVEKVEEYKTTVEGILSEFVKVQIKPSLVLKSLDELYGGMSGGP
                     VKFMHEVITTLNSRLSEEDEITRGMVLVSAYYSLNTYFRYLEDGHNKILTPKDNLVYL
                     NVDTHNEVIDSIASEVLFGLLLNNKPESLYGHLILREIQASLDFMELSNAWKGLLDGG
                     TWERRGLKLRKYLNL*"
     gene            complement(151052..151402)
                     /locus_tag="N5_271_007G1_scaffold_5_prodigal-single_179"
     CDS             complement(151052..151402)
                     /product="hypothetical protein"
                     /codon_start=1
                     /transl_table=11
                     /translation="MISRFYNLLLLFFSGILGFLGFYPITNSEKSEILVLVGLICLIP
                     SLIMMVNVYSDVPAFYIVLLFMVSRIASICIVVNGETDYVSVLINVGHLMFIQLGCLL
                     MYMIILIIREDFAC*"
     gene            complement(151395..151814)
                     /locus_tag="N5_271_007G1_scaffold_5_prodigal-single_180"
     CDS             complement(151395..151814)
                     /product="hypothetical protein"
                     /codon_start=1
                     /transl_table=11
                     /translation="MNFRKKKINPKTGREYNTYEEDYILYPAMMKWFGFAVILLEAVV
                     PIYKGTHLGIQTPQSWIAIILTITVLIGGTGSTNSPTVIPMWAFFRVINFAYVVWSSS
                     TDYIIPTYIVVMLAELVYQILGFTKKMKLMFIEEDYD*"
     gene            complement(151804..152067)
                     /locus_tag="N5_271_007G1_scaffold_5_prodigal-single_181"
     CDS             complement(151804..152067)
                     /product="hypothetical protein"
                     /codon_start=1
                     /transl_table=11
                     /translation="MLIIILIAVIVVLIDLTGFSLKSVIESILYREKTALDESKNQTK
                     KTTKKQIKKQLEEVDDDFLGEEFSDIDFNAIAKENLEDIRNEL*"
     gene            complement(152214..152342)
                     /locus_tag="N5_271_007G1_scaffold_5_prodigal-single_182"
     CDS             complement(152214..152342)
                     /product="hypothetical protein"
                     /codon_start=1
                     /transl_table=11
                     /translation="MSNFDQMIPWIFVALIVGGIILGKKGGGKGGRGGGSSSAGPS*"
     gene            complement(152347..152787)
                     /locus_tag="N5_271_007G1_scaffold_5_prodigal-single_183"
     CDS             complement(152347..152787)
                     /product="hypothetical protein"
                     /codon_start=1
                     /transl_table=11
                     /translation="MSDLFEDKFFKEEDYVELGEECDSEYIVIDTPRLEETEEEVSIE
                     DSEEIKYPCISVGGVRTIEEAKFIKTLCSIKSEYIEPFPLYLIVEGELSYLSDFTVTH
                     ETLLKLSYVCDTYDFVIHKSDKDSFLVNLKDPQTFLRFMVLEGR*"
     gene            complement(152807..153730)
                     /locus_tag="N5_271_007G1_scaffold_5_prodigal-single_184"
     CDS             complement(152807..153730)
                     /product="hypothetical protein"
                     /codon_start=1
                     /transl_table=11
                     /translation="MGKLNFQEIKVDREEERVEVKAPKKASIFTTKIEPEAEVFAPKE
                     EEHTSFVEAQYTEDRRAYQEPQVQHQPNYAQPRGYAQPQEAYGAPTPSYVQPKETYAP
                     ATYVQPTREAYTAPSVMQHHNPQGFYEGNGKLQKETSLAVLESENFVTVDIAGLNVQR
                     VKLPEMKDVKGNMSRRIAEIENQTGISVLPFFLTQTMPTVVQLQEHKIIYIDGMPYSS
                     GTTRIVNQREIDSIIEEVFETVSMGEVAVIKLLCDREVGGRAFRTLRVNDYEVQTLLG
                     ALADYMAYIKMNKDNEGEMVLIAGDFYNKFR*"
     gene            complement(153758..154483)
                     /locus_tag="N5_271_007G1_scaffold_5_prodigal-single_185"
     CDS             complement(153758..154483)
                     /product="hypothetical protein"
                     /codon_start=1
                     /transl_table=11
                     /translation="MAKKKKSKSKGSMPNEMKTTLLVIVLGVISIGILLGIAFGMEYI
                     PWKVAIGILVLAYYFYQVPTFNKELYLLYDSDCPIIDRFIPIYNEVVSAKSIIRYLFY
                     IVLALVIIIGLIILIPMKAYMGIFSMETSLAILDNLRMVEIILAVSLLFIPGIGYLFT
                     FQEVLDLHEETVAQLYATRDDGAMSKVEGLFRMVPLIRWIFTLVPVVRILPMWLVSTK
                     LDVLNKYEVTFNNKEDFMDEILG*"
     gene            complement(154502..155554)
                     /locus_tag="N5_271_007G1_scaffold_5_prodigal-single_186"
     CDS             complement(154502..155554)
                     /product="Putative uncharacterized protein n=1 Tax
                     =Helcococcus kunzii ATCC 51366 RepID=H3NQ62_9FIRM"
                     /codon_start=1
                     /transl_table=11
                     /translation="MMDCVKILDSFLRFVSYESGLVIEDCGEIIPELAGNYIVLPEST
                     IDQMQEALCDLYPDKANHIRKIFNRAIEDEVRGQVILPVINQNSTYTELLIKKYGGVK
                     ELLSNYDSIEETDDVVVTEPISSIEEKIEEEGDELTEMERKELEDLKALLEVKNAEVE
                     DLNKQLSSKDTEIVELKDKIKEHEEIVTTKDETISYLNEQVRELESKNEIDESELMSD
                     EDIVEVFKVVSQLPDTQVTRGLKRGVSMIQESEDDTTDDIELIKLRDDKFFIVSEMLK
                     GLAQNTNSDFVMKTLIRMFEDVEFNARALGYTGKVSSRDAFLTALRNLNEKEDTVGMT
                     RMCMTLYRGLIEQGKE*"
                     /db_xref="UniRef100_H3NQ62"
                     /db_xref="A0A0C3QH38_9HOMO"
                     /db_xref="csb:CLSA_c12200"
                     /db_xref="H3NQ62_9FIRM"
     gene            complement(155579..156490)
                     /locus_tag="N5_271_007G1_scaffold_5_prodigal-single_187"
     CDS             complement(155579..156490)
                     /product="hypothetical protein"
                     /codon_start=1
                     /transl_table=11
                     /translation="MNVIILEDRLYKINSLLTLVDGKYPKSSVLSLNSENTKHVLKSI
                     EREPLLTDTWLVKVYAKVSDEVIEILSKAKNVTTMYVFYSRKMYEEFIQRMMGLEIPF
                     KIHDSTKLNETDLIEYTMNMLDIPCETAKYLCKRHRYYLPQIMNSINILSALDVVTIE
                     DIKNYTTKYGDVSFDRLSLALAGYINPKDMNKTTIRKYVALIGDYRFGIEYLIDSMRM
                     RINNMFRLYEYIDFGELNITNIDEFYLEHKKELKGVSKYFIERVIELRSQISAEYLYL
                     VKCNIDSLKPNRNPIYKMINILKMSVC*"
     gene            complement(156560..160252)
                     /locus_tag="N5_271_007G1_scaffold_5_prodigal-single_188"
     CDS             complement(156560..160252)
                     /product="hypothetical protein"
                     /codon_start=1
                     /transl_table=11
                     /translation="MSSIFDEVDINIEEPKQEKEHSIFDDIDIGTGEAESEPNIFDDV
                     DIGTTEPKQESSIFDEIDIGLSNNEQEQEPNIFEDVNIGLTDEENNTPKEEVKKKIPM
                     EDEFNIFDDIDIDFEEEPQEELNEEELSEVDLGELGIDMDDLYVGTSLIIESESSSRM
                     TVYQNAIHSVPANCNLPMQESDILEVIQPSKKVDDGDEELVLQKIEELRDVDRYSAPP
                     SLTVGVSVLTYKNFKDSLDGHKDRLVGGRAEEDTKKFVEEEASTLPPYLRNHESINTI
                     NSMLQDKKTTKEIVESLEISKRIQNEFQRMETERYINLKRDILNRMNNRQASAEKDAD
                     AYLNSLADIFVQNEVFMNDFVEEVQTVLNDKELSEAEKCKILAEKLFYVRAVIPSEGA
                     FICGKCGKLAHNKMPFFEYIQDDTSTSGSTRQGNIMKETARFCIFPPNKCEHCGAQNI
                     LSGKEIAILNVKSKTYDLAKRERVIKLPTYAKYIPSYDNMYDDLGDVYFRTLSDYVAF
                     EKTLNPGFRSEVVRDDLQLTGDVEKTKEPSIVDRYNIKDMNELWNKGIRDYKRALKIF
                     EQQKTKVHVQDHSKEVFYSNKPMNEILPKISEGFIVNAKILCGIFGRDYNKMKTNAYH
                     SLILVLDDNGFTDVISRRPMGVTEAYKTCKVYFSGELNCADVQYVVNYLCEQFNIDKI
                     NITDPNTGHYLPNFKELVKPLEEILDGFNEVEDRKVFNKLISELNENFYLYTYTKITN
                     ARCDKADIYLSCRELRDWLNVTTDAMISNALAEDFANYYIPVEASSYTPGSIGIGIKK
                     TGDILKPQVDKKFALVINKATSLDDNRRQDNILRFYTDYLKLNGAGDKSVLYAGLDIH
                     CLEVINQLLKAVSQGDIIKVYRIMMKLPNILNCEIINAPLLSKLRACLMELKPLCDEL
                     YARYDNLADYQIQFNIEEEFTDDEMEVFTVTCDQKGYILKRHEGEPIREYTARYARTL
                     RDKGDVPIEEREDIDRYNVLGAIAEHKIVLLGASLIYSMCVSGIRGEITKYLLYRDAL
                     YMGNIAGQTIDDIVGISKQISATYLSRKTVNILDEIEPAKESDIISKYFILNFPSIFD
                     GIEEIRNEEDDGVGSSEDGILSAEEKALEALKAKEGMDEDSYKISRIIIDPFFSQYLE
                     ILPANVAKMIRDSFGIAEDNSDLAKALQLLSEYEKISPFRKEIPRDILREFSLLVRNK
                     ELTETEKVKRVIERKLLDSLYGYLSR*"
     gene            complement(160249..161322)
                     /locus_tag="N5_271_007G1_scaffold_5_prodigal-single_189"
     CDS             complement(160249..161322)
                     /product="hypothetical protein"
                     /codon_start=1
                     /transl_table=11
                     /translation="MCEIHAFGEPKEIKETKANVNTNTEILTLAQLKEVDKFGAFLEF
                     ITVEQAKKEDVIPEGYETIFKNHCVCGAENAISRSASTVMCVNPRCRIKMAYMMSEIF
                     SRYKIPNMGYATCQKIVDGFLEDVNSNMRVFEMFAEESLPYRFTGLVVEENFMDAVHL
                     IKNKKVTLSELIQLMALPDFNSKSETIFRKYSRLDDLTEDIRSYGGIKAFFSSKGVYN
                     PKTLFYFTYFMKDIADAYLFVSQSLTQQPVQTIRVCMTGSLSLHGQKIKKREDFAELC
                     GNHSMLPNGRRLFKIEICSAIQSVPYVIADYESGSSKYLSAKARELDEHRKIIYTSDE
                     FLQMIEEETIKTIKYMNEEAKTQ*"
     gene            complement(161392..161583)
                     /locus_tag="N5_271_007G1_scaffold_5_prodigal-single_190"
     CDS             complement(161392..161583)
                     /product="hypothetical protein"
                     /codon_start=1
                     /transl_table=11
                     /translation="MSCKQKEFDRDYYFKTDSKCPICGAEMWGVIDPQASETEICSND
                     NCHYFKGIYMTYEEMQALK*"
     gene            complement(161602..162429)
                     /locus_tag="N5_271_007G1_scaffold_5_prodigal-single_191"
     CDS             complement(161602..162429)
                     /product="hypothetical protein"
                     /codon_start=1
                     /transl_table=11
                     /translation="MALRRNNNNKSTKSRPKIDEEDDLDLDVDLRELEEDLDNEVEDI
                     PRTRNSGSKTSRGRGAGRGNSPTQRVKESQPKSQLAIIVTCTVVIIALLASVGVLFFK
                     MNKAKAEQVEVRKQAEQQVKQAQEKAKEEASDPSIKPNDYEGMKDTANFVPSKDFFKD
                     MSGGKSDKDFQVNNTEVKTGILSFKKIRTMIGDGVMICWLDGLLENKYHYKVEVPYSL
                     WSQLKETDTIPVQYEELSTDGGKTIISFVRVVPDWKKAIDEYNQKKIKEQLDKANKK*"
     gene            complement(162448..166140)
                     /locus_tag="N5_271_007G1_scaffold_5_prodigal-single_192"
     CDS             complement(162448..166140)
                     /product="DNA polymerase I n=1 Tax=Bacillus thuringiensis
                     serovar israelensis ATCC 35646 RepID=Q3EY03_BACTI"
                     /codon_start=1
                     /transl_table=11
                     /translation="MNLRGIVNFKGEKYFAINKRNTTSDKWIILSPMTRADANRQILG
                     QPTKDNVLDSTCYGATLDHVVEYYDKKLKSGKVDVMKKRRTDITNLIVDSIITFKIYG
                     YQSNQIVIDNEFVNSYGNLRRDFEANTPQFSVSYSMSDKQFTYLKYKSELISFELEAV
                     DTVPTPKIGADLVESASRTFKERVFFTNVADIKFENLAKAHDLSWYKNKKYIMIENNE
                     QFEKYVMTPLLKTIALNKKLGQKTLLAMDTETTGLGIFKLFAGSEQKDHIVTMQLSWE
                     DNQAVLINFDMEVFDNVDHDYVRDRLHPLVKEYIGKDREKPITMRTMEGEVITFCRND
                     ILVIGHNTIFDGKVTIDMGAQWFFDEDTLEMIFDLNAGDSKGEKGLKKLSKRLLGIDQ
                     LQLSDTLGKNNEDKFRYITDKEVALVYGGADSDCTRMVWKILYSVMPPKVYKAYKKYH
                     MYMWYILAQSEYDGIKLKEEVLKKNATLVEHNLQAIENFIYTYVGKKIIEKEIKDQIV
                     YEVEHQGVIYDNPKEEYYKRLEQKDMANAIHRFNINGADVRDILYETLGYPVIAYTNS
                     GLPATNKDTLLKLSQHTRNVPSTEMKDHLISEDGETILIDKNKFNNYKFPLCYVLLKY
                     KDLYKEYRGYYLPFQKSDMGGYLYKGFSTTNIETFRISNPVQTTKKDLKKCIGAYDDD
                     WYPVNWDMAQVEARVFVSQAKDERMIERLNDSENDYHTETAATMYSIPPYTVTKPLRK
                     ASKTINFGLPYGLGPKKMCERIHGVITDDFLFDTKLKVEIYKKTNAPTWNLLQGFRDS
                     ALDIWDCPTELRKVIGAEGKILGKVENAVGLYRVFDLTNVTESWQKDSVRRAAGNFPI
                     QSFAACIFKLIIIRLFIRLGKEGLRDKFKIHMLVHDEIQCSVHKSIDPVYLMKIFKEE
                     CMIHIKGHATYFIGINFGDSWYECKRDENECPVNFVLEMIDKLEKGEYIPRKWTDNPK
                     DILDPAMHIFFKNRIYREFIGIQPTLHRYIDYDKLIEGLQSYTVRAYVTDKFPKTFKY
                     DKDNADDAFLSHLMGWTYEYFQVDNFDIVYKNKAYKANELIDLMDGKAVDVSDVYIDL
                     YEEEISDENWDLDDQESVTDFFITKYTIDDEEDTNVDPRSDLEKFLDGDFEEEDNFVN
                     LEVRNKLIFIRIDTLMQMNLIKSQLTQTQSKDGLLLKFELRGIPRGSLRVVSDTNLKE
                     LDRLVTEVKTKNAQGYNYLNIDSFKM*"
                     /db_xref="UniRef100_Q3EY03"
                     /db_xref="btn:BTF1_28972"
                     /db_xref="C3ITI9_BACTU"
                     /db_xref="Q3EY03_BACTI"
     gene            complement(166112..166846)
                     /locus_tag="N5_271_007G1_scaffold_5_prodigal-single_193"
     CDS             complement(166112..166846)
                     /product="hypothetical protein"
                     /codon_start=1
                     /transl_table=11
                     /translation="MQINLFEDKEVLQNQVACLSKLKNRKCSANKKYIRTQSEEVKMQ
                     FRYASTLNHASRYNRNEYENEFDSLIGLELSGLCSSLRRFATIIDFSNRLDLILSIMT
                     GCIGASIRKMKNYQQVSEAITALNFSKLEGFEFSDLLGLSDRLDDYFVDLRANVTSNG
                     QMIDEFLKQVQETLYNLKIYCISAVYGTYIVRSMGVNSIILSTEEILDEFRVFYKEEE
                     FDMSILYVEFKDGGAKCYEPTRDCEL*"
     gene            complement(166837..167100)
                     /locus_tag="N5_271_007G1_scaffold_5_prodigal-single_194"
     CDS             complement(166837..167100)
                     /product="hypothetical protein"
                     /codon_start=1
                     /transl_table=11
                     /translation="MDINYLKENVGWVLLTFEDTSQKKIITTMNREILESFEITEIRE
                     NELYDLQRKQWVSIDSVMRAEIFEEEPELTHPLDKFMEGFLCK*"
     gene            complement(167172..169823)
                     /locus_tag="N5_271_007G1_scaffold_5_prodigal-single_195"
     CDS             complement(167172..169823)
                     /product="hypothetical protein"
                     /codon_start=1
                     /transl_table=11
                     /translation="VILQQKSLKIGVDELRYIITYCMYSINGDLAGKIYSVSRGCYTI
                     ADENGKVKVSDMMKFFEDNVPGLSEHIKELNTQVHHYIFTNERKQIVYDFLDTPIGRE
                     PLKRSRKLFPSLKNNDALEVVTKYVKLMISENESYYLNDNVLGNIGILYGGAIDKACR
                     KFSDNIQSEGRVRGNQVQIDGKTLSQESLFEISSEFDIDFPEVVRDIYQAGVLLFKVG
                     QVVHYDLFSMYKAQYVQSRKMALEEATKIPNVEFVFRDLELYGNGEITSYQENSVKAS
                     CELMMVLQRLLEVNPARQNLGRIAQELVSVSFKQQNIKNRLKVFRSEYTTEESRERFY
                     TLLKGHNALRRLLGYISAHRISIFDIPTKIFRDETLIDRFSSLESYMESIELVEELNR
                     GEEMNYFLESRGVIQNTELARQIRQKALKEIGGATLQDYIMFKRNPKNKPVLLGKDVI
                     PSKEDLDARVKSSVGRDGEQIGYGQIFGDKLAHLEEFLNMVQCSIDEIDKFYQGCVAN
                     ATNDETAMTALNGKVSLVNTESKFPKVNVDLLRKTTFVKAQKIIVDAYNRGDFAGQDP
                     KVKLKQFLDDCVENQTNPFGSVSTGVVAGLDLNKGVPMVVDLSDYGVDINSMEGNKFY
                     TNRLRLVSFGRAVHQNMKDICDKISECKNSYDFFALFKEADELFPRKLLASSTEIETV
                     TGQYPYNVYLEVEGEGSNSFIESQEVKSLCSSIYSFIFDAFLKEIWELMDYIAGFLDK
                     AYSSRIKAGKIYDVKLQYIGTFLLNNISTTSDEIDEYVTRMQKGNIYDCMKQVENRIS
                     HEVTDDEFGYILFDGVPVRGMDEASDRGNIYLLHKTGRWVIEVSSNNMDSNVKDLSQE
                     RTRTIAQLGSIERAIHTYYKYTGKINN*"
     gene            complement(169872..177494)
                     /locus_tag="N5_271_007G1_scaffold_5_prodigal-single_196"
     CDS             complement(169872..177494)
                     /product="DNA-directed RNA polymerase subunit beta' {ECO
                     :0000256|HAMAP-Rule:MF_01322}; Short=RNAP subunit beta'
                     {ECO:0000256|HAMAP-Rule:MF_01322};; EC=2.7.7.6
                     {ECO:0000256|HAMAP-Rule:MF_01322};; RNA polymerase subunit
                     beta' {ECO:0000256|HAMAP-Rule:MF_01322}; Transcriptase
                     subunit beta' {ECO:0000256|HAMAP-Rule:MF_01322}; 
                     TaxID=888062 species="Bacteria; Firmicutes; Negativicutes;
                     Selenomonadales; Veillonellaceae; Dialister.;"
                     source="Dialister micraerophilus DSM 19965.;""
                     /codon_start=1
                     /transl_table=11
                     /translation="MFNGKKTEYLKLVDVDLQKTCQECSTSFRDYEITFNFVPFQNRE
                     LDLSQDTIEERVNVSIGLRNTSTGEYIENTLEAMRFPVRTQLGFKVNGNLYEVQDQYR
                     RACGWYLERKVTKDDEKRGDKGYTATFIPVTGKRFTIRVTNGVMLLCAKSDEEDKVPL
                     VVALKAITGLSFAELMDKLGMSNQIVNRNFSFLKEPSLEEAITFTFKVFVNKDTMRKY
                     NGDYQKQYAELRRILFGGKVITVDDTFDKRLAKTLSYENRIVGTTLYEDVELKDEVLK
                     SGTIVDVKVAQKLDEAKIERVQVTKGRQIFDVRYYPTPKGLSENMFLNIVNTFAISYD
                     GLDILDDTDEPYNKVVYSYNDIACENLKVILNKVVTSLKELVNTETLIESLHSVINSY
                     MDQNVENKDSNYNKLEQVIKGYSESQNAEVINSIAIEAKSLVVTNEAKNRVSESARVV
                     KKYELATSDPFAIPESGNVGLVNSRTLSTSVDEKGQTMSPFIKVTNGLVMDYEPVYLT
                     PGELENKNIAMWNVDLKAETVTVLRNGEGVNVQPKDVDYLVYSPWSLVSITTGGIPFI
                     NHIDGKRVVMRHNQSKQSVFILGGERPIISTGMGGVFGIGVYTAEEILETYYHENFDR
                     LVRRVSLEEFKKSTIYMTHARITGDYRILTFETYIGDNLEVITYPIPYMLRSQDNSIF
                     TTRIVIGDKMFTGDEIVAYRCDVDIRPYKILGANENMEIDGHDQIEGMYKPNKFIDFG
                     YLKPRKSFLKSELGGGTNIRCVFKSFEGTSIDDALTISEELRDNDILTSISAFKYEVE
                     LNEGEMFGVEEGSWDGNDSDYDQHLRKHGVPRVGDFVSQGQTIILRSVEKLGEMGKTY
                     KVIPTVLKPIHEGQVISVDRKNKKAVVIIANPAKIRIGDKMAGSHGNKGVIANIVPEK
                     DMPYDAETGIPYQICLNPLGVPSRMNVGQIQEAQSSECLDHEGYRAVISQFNSLDSEI
                     VRELMEQSGCKPRILIDGKTGMPFDRPAQTGILYMYKLKHTADSKINQVGIPREVADD
                     TGRPSEGPGGGQKIGEMESYVLAQSDSNHLIDYLFNMAVDTPQRQRKIEEYIQGNTSI
                     EPDYNSDNDVYAQVLFRGCLYEMSTEEGKMVTRPLTSEVIKALNDYPVTKNGNQTSLQ
                     SEAIFGSDSGDSKSTEKFKYQWSYIDLHCEIPNPHAIEKGMLGKLIVFKEVYDGKDGE
                     TKLHVSEGKSNTLKDILEGRRFVNFNGPLPRISRTPRSGFTTGVSAVVSLLKNISIDE
                     CIYFYKTKTEKMPDNKKKCSDFFDLENRLRILECWKEQGVKFSDFVVDKYPVMPLRYR
                     YNRTGDMMQRPDFDIRYERILTAVDKVKSTVINDTARNVYNRIGQLQGVVKDEGFSKN
                     KIRNLMTHFSTREDNDDKKAIRAKMIATRVPFSGRTVIIPVDNYDMKLSEIGIPMFQI
                     TKILGKAIESYLEQTYTRYPRVRWKDVVEAIGSRDFITIRNKFESFSDGMTLKDAKDL
                     YDEFFEVISKYVYENFPVMVGRQPTLHRPSWKTYNAVAVEGNAIKIHPLVCGAYNADF
                     DGDQMHFEFIVEEKAAKDALNNHSVLATMIDLKDDSNLLAPTQDILIGLYYLTTLYRN
                     NVNIMDCEEYKNVRFYTDVNQMIADIDCRFIDMHDLVVFTHKNGNKYFSTAGRIWFNS
                     TVPGGFTDEPFENVLGFQTLETPNIDWEYPVINPKGYKKLRYDGLVAKKVQKKAKMTN
                     GELFKYVSTGDIMKEVFESHSAEDVFEMAHAWKNLGMQTADRACISLTLDDFVQYPRK
                     QEVVEKAQKLVSQIVDAYERGLMSESAKAKAVIKVYEHMQTYIRDDLARLLGRDNNLF
                     MMADSGARGSIDNIMQICGLKGLLSKNSKEILQTAVLNNYIEGLTPMEHFLSSFGTRI
                     GFVKQKLGVADSGEASRISTYLLEGLQVTSADCGNKLDEPILDLGYDKVKYIVRDELI
                     GKRLAPQYSGYDDMTYRFGTDLITKEMANNIYSNQLNDIAIFERDGSVRVVNIDYGNS
                     DLKVLVDQQMLISSQFEDELHDTESANKESKAYFELKGLLGRGRAINANTVEVIEKRK
                     LPLIETFSGTYFIKYELKALFKSLLQNKLASGLPYLQSKNGDWGLISAKTIEHIEKFN
                     LKRVKVRTLLTCSEKGGVCAKCYGRIYETKKFPAIGYRVGISAAQVVGESASQANLDA
                     VNAGGKSGGASGLDRYKSMIGASKVSNGKAILSNEEGRVSCSEIGDNILLTLGEESHI
                     VPRVLINVRDGEYVHRDDVLVNGAIDYNDIQEKVGDTEDSLRAVRTRQYLLLEDYYNI
                     YGKNLGISARHFECYVRVQTSIVHVLKADSSSPIKAGQKCTIQEVKEAVREGHSIQFV
                     SNFAGVNEVCEVYGDKIKGIFFRNVSQKLANSFIDPTPFKPNSFITKLGIGQEQTSKE
                     VKEMKTPEISQDVVTKEELAIEQTSTEVLEAVMEETPVIEDVNIEEIKSFDLGSILGN
                     MSFDDKMKESPSVNEINSFSIEQTATESVVPKNPVQENETINLVGDNTPSVEVKEVHG
                     FK*"
                     /db_xref="F2BWU0_9FIRM"
                     /db_xref="axl:AXY_01160"
                     /db_xref="UniRef100_F2BWU0"
                     /db_xref="2.7.7.6"
     gene            complement(177515..177781)
                     /locus_tag="N5_271_007G1_scaffold_5_prodigal-single_197"
     CDS             complement(177515..177781)
                     /product="hypothetical protein"
                     /codon_start=1
                     /transl_table=11
                     /translation="MRDIDTLLKMAEPIQPNISLLREYRKLANSKQFLDNSTNSKNKL
                     FGMLRFLLDAKANGENIDKYSEEFNLILEIVDIVYEVDVSMLYY*"
     gene            complement(177769..178053)
                     /locus_tag="N5_271_007G1_scaffold_5_prodigal-single_198"
     CDS             complement(177769..178053)
                     /product="hypothetical protein"
                     /codon_start=1
                     /transl_table=11
                     /translation="MTEALIVREDKCIYLSVKDYYLVDDSVFAKILNDANFRKDFLEE
                     LGVKAIAIRRAGVQKGHLLFSEKTKINSDNLNASDKILRYNGGKKMICEI*"
     gene            complement(178046..178234)
                     /locus_tag="N5_271_007G1_scaffold_5_prodigal-single_199"
     CDS             complement(178046..178234)
                     /product="hypothetical protein"
                     /codon_start=1
                     /transl_table=11
                     /translation="MIYATDKATQQEIDLLKGKDYKRIKTVKTIVVDGVEVNLYKPDF
                     VTAKEVKSIDAFGGDKND*"
     gene            complement(178215..179405)
                     /locus_tag="N5_271_007G1_scaffold_5_prodigal-single_200"
     CDS             complement(178215..179405)
                     /product="hypothetical protein"
                     /codon_start=1
                     /transl_table=11
                     /translation="MSDVINKLRVALSYSPSNPRYYKFAKYYRILLDRALYEKKVDMK
                     EAKEMYDELNSRDIQHELDITGEDLKKMCSLLIYNYENDVLNSLGWVKLGKLKKLCEK
                     YRDNLYPLRNDSMFKDVGSPDLTYFIKLRTEAIKELINENDDSFYGEMKRMDTLIRGC
                     VRGNKILSNESKECLKEYVDLCKLVYRRDREVYRELSKVPNLTKIDEISETVAYHKIK
                     AFEQIVIQGKDALEVYRETSDYLVEGYKHGLFTGEQADYLLTIYGSYIPTNTKEGYKF
                     ESLLSYEIFLDSQDVIYLLRQTRTGIEDSYVLVKAVLEFLEPANLYKEIEKRALFNYD
                     LGIITYSRDKSDHLAEHPEDGLEFVEHCIDSMYDNGLLNESEWSSFFRRIREVLATND
                     IRHR*"
     gene            complement(179450..180697)
                     /locus_tag="N5_271_007G1_scaffold_5_prodigal-single_201"
     CDS             complement(179450..180697)
                     /product="hypothetical protein"
                     /codon_start=1
                     /transl_table=11
                     /translation="VDWRELLVPERVEDAFALVRYSYRIGMPLLADDVYEQLEDLVKE
                     INPNCPMLSRTYDDDDIPYDLVRKYLGAEHIVKVGDKAEYVDILDEEKSLSIMPHENY
                     RVTWNWFNNNRGVDLHFSAKVDGVNSKNAWTPNETNPLEYLFRVSLSRGRKTNSISFT
                     KTMCKIVPLKIVPQYSMPNIRVWGEVYATSEVMDRLKERYANGRISFASSKSTAISLL
                     RTEYPEEFYDGLKLLAFDCDCPAETVHETYQYLEQYGFETPPNMLIKAEEVPDNFEDF
                     KPWLYEKMTYIWEESQKRGIPTDGMVVNIDNKRATSSINNQYSSRNIAVKIEYWSYKY
                     YVGTVKDIVLEPKRIKYSCRVEIEPLKTEDGSVARYVNTFNPSILFDNDIKIGSKVYF
                     ERKSQTQSNLLYGERLKEILSDG*"
     gene            complement(180676..181266)
                     /locus_tag="N5_271_007G1_scaffold_5_prodigal-single_202"
     CDS             complement(180676..181266)
                     /product="hypothetical protein"
                     /codon_start=1
                     /transl_table=11
                     /translation="MKYITTRILKKLKISQVYRREQFDCIFKLETVECRDRFGNYIQL
                     LFCYNDTELFGKALKLLGEGYDLYDYESVLTYGAKTYETFEELKENSIDIQGVKALSG
                     LLMENVEILNDRIKGLNTEYINIVEVKTFLNPVAICVVYIEILGIAIKPMKIFLNGKT
                     FIDATEYPLRFRGILGRFVKRLTEEVGDVKWIGENF*"
     gene            complement(181462..182079)
                     /locus_tag="N5_271_007G1_scaffold_5_prodigal-single_203"
     CDS             complement(181462..182079)
                     /product="hypothetical protein"
                     /codon_start=1
                     /transl_table=11
                     /translation="MDLLLMLILDTYHEYELNVYKITTKKIGENLKHLKRRTKEAIYE
                     NSGNTLLKVKRTNCIEAIILSFTVFLGIQHFYGRKIATIVTFISIFIFTRLTILIKDR
                     KRYLLLGMLLKHTCKVKLLDKIDEPCKIKIYKVKGTIYVEKCFKKESTWSPSTRLKGI
                     KYFVVDSLGKYSAIYFYIRNLPHDWNNIDGDIRRAIIDLSRPNTK*"
     gene            complement(182081..182734)
                     /locus_tag="N5_271_007G1_scaffold_5_prodigal-single_204"
     CDS             complement(182081..182734)
                     /product="hypothetical protein"
                     /codon_start=1
                     /transl_table=11
                     /translation="MKIKKLIEQHKKITRGVAIGICAVIVLAGYEHLMRTKLQTTAEI
                     KSIEDATNTSATLQTDKGTLKIKTDGLFADEVVYNDKVQNNMDALMSNIMSVRYSKPM
                     ILWNKYPRLGRRVTLTYMSSLSPVNQKSQCSYNDGELTVNVKVKKDLELYVNKNYELM
                     SKAEDGDIATIDYNSDEPIKIKVPEDKARVLMSEITDMRHDVNDGEPSEAPLEEPIK*"
     gene            complement(182797..186240)
                     /locus_tag="N5_271_007G1_scaffold_5_prodigal-single_205"
     CDS             complement(182797..186240)
                     /product="hypothetical protein"
                     /codon_start=1
                     /transl_table=11
                     /translation="MKKRKINILLGSLAIATILGVGLSHPTQVYAKEIPKSVLDTLDD
                     NTKNNAEEYHGLNLIERTTNKLGFTSYNPYTIFAYNPKKFHKDDVSMDTKKGIYTYSG
                     YYYYYANVRDYVDDSEVQSLEYEVMWPGNKYFRRFSDPEPALPDGLYSSVKSEANGDP
                     TALYDSNDWCFFATKNTWAEKAHLTPDWRRNPDRPIERRQFYEKLCHADYKRKMSRPT
                     ITANSIIGEDTTLQEGDRFWIKPGRKFSIRTNFYQEIPHREGVGDSPTLSDYIYKTYV
                     SIWNEDGSNRSALNYTDRYGNSLDGTGKNNFNGWLSKDGTSISDPYYSCDGMTNRGLY
                     QVNTGVINDDNADYSIWKAAQSYNGLWTSGNWGNSTSQRVGVISTDGTAPTGHFDANI
                     EGSTLKLRGHGISDARVGVKWGNVQYGIKRPWETNYHWKVAGDDKSGNAWLDYDLGDQ
                     YGDWDIVIWAEDRLGNNNRLDYKRVTREEPKPEGADGRIEEYKWEDPHTGIKWVNCRN
                     GFKLHTWTWMRKGCKSYPTTLWDGLNYSDDDFWHDRGWKGVHKTNYYNAYGALGDIIR
                     CVDKQTQGKSTAYDWEGKPTLDSNNWYLANSKYNNYKIPLKVLGGRFFNNRDNYSPLA
                     TPSNQTLGIDAKAPHLVGEPEFIEMYTPKVQVKDDETGIFKQGWLPYKFTGDPYSINM
                     EKDTVGFCKGDDCNVEECRPRVLSTTENFGGFDSSEHQSKDGWATIVLEDYVGNRAAY
                     PIELKGFKAQGKITHKVINENGRAYLQVNATGNATPKYSSATNCIIFSGTGDGLNKSS
                     SPRFWGDKTVDFIARHEETLSSVIKVDDVYNTPEAPKQTYTNDEKRATVDWSPLDDID
                     KDYTFTLDDYRTSYFSTKSVYGFNKHFWPKHIYHLADDKATFKSGFDHYHYVITDEHG
                     KVVKEGDTPTTTIDVSRLSNGKYTSKVRMYDKNGNPSGEGSFNFEHHVPFMILPMEGE
                     VTAVKDLRWKDADYPYYFVKDKDKFPLGLSYTWKKNGIQMGYGVNFTLNGEKVQRATK
                     VVVNYTFVDSHANPLKITKDGKTLEEIDRAEGTHFTTQTFLPKDYQNNKQIYAYSFLP
                     VSESVEVRDKNGAKYRGDVIVNCKVSYYLGDLKSDNNMPLFSSSTETSALGDLHSNRQ
                     R*"
     gene            complement(186376..188160)
                     /locus_tag="N5_271_007G1_scaffold_5_prodigal-single_206"
     CDS             complement(186376..188160)
                     /product="Putative uncharacterized protein n=1 Tax
                     =Clostridium perfringens WAL-14572 RepID=H1CNB8_CLOPF"
                     /codon_start=1
                     /transl_table=11
                     /translation="MKKTKLIAMMMTGALLMPMANVGRTTYAKEVVKTAVTATVENNR
                     EFISVKSNAKLVDANGKELSKVSTGDMAVKLETKDGKTLVKLVKTGAEGYLEEGSIMH
                     ITDGDVNKIEAKDTHGAIKNVDTLVNVRALPSIKSEIKDVLTNNTGVKILGKTGDWYQ
                     VNVGGVKGYIFSNYVEEGATGKVVTTPSKAKTVHKDVVSKPNKGGNVTRPATPKKATA
                     KAHTSSHAVAHKATAPKAEVKHNAVAPKAEVKAPVQKAEAKAEVKQQTPAPKTEVKKE
                     TPAPKTEAKKEVVTPSQKTEVKAETPAQKTEVKKDEVKPSNPQQKEDKKEVVQEGPKE
                     EIKPTTHEGQKEELLPDVVVKPTNPQQKEDAKKDEVKPSTGKEEVKDTSKEDAKKDEV
                     KPSTGKEDSKKDEVKPSTGKEDSKKDDKTEVKPSTGKEDSKKDDHKKPVEEAPVVKEE
                     AKHEYNVPVVDFNPGDCLMDQKMTGKLNKKYGDGVYGNYRGEAERTMCATYTQLLGGQ
                     MSLDQAKKLLVGKYVEDGYQIKDIKMITMDVPDDEWAIYGDGSDYIEKHGGMKAFNAE
                     KQTNFFTMWNHNGQDQRHFTRVVYLLGK*"
                     /db_xref="UniRef100_H1CNB8"
                     /db_xref="B1BR36_CLOPF"
                     /db_xref="bcf:bcf_02835"
                     /db_xref="H1CNB8_CLOPF"
     gene            complement(188345..188836)
                     /locus_tag="N5_271_007G1_scaffold_5_prodigal-single_207"
     CDS             complement(188345..188836)
                     /product="hypothetical protein"
                     /codon_start=1
                     /transl_table=11
                     /translation="MHQNNFYLLIGILIITCVCLTYFSYLDFSYREMKRRYLLLLYPL
                     EILASYLIWGDWKIVFICGFSMFIVFTILDFISQSTRGGNAMGTIDILVQPICCLWLG
                     PLIIFYTILMFVFWNLFKVKAIKVRYDRLYKGEENLLGVPLVPVCFLAWIISLGIIIF
                     TLL*"
     gene            complement(188836..189579)
                     /locus_tag="N5_271_007G1_scaffold_5_prodigal-single_208"
     CDS             complement(188836..189579)
                     /product="hypothetical protein"
                     /codon_start=1
                     /transl_table=11
                     /translation="MFGESTDSPTSAIIFMLLGLIYTCIVVVFVITLNGFYASAELRT
                     FQKGVREATLAYSQQYNYSFSALKSLSEGYLVKEDIEYYKTESNPIHLDTKKASDYFF
                     HVLSGNTDFNVKQLHNMKLNLVEVTTTFDKQGAPSYIYTVYRDVNQPIAQNIEVRDLG
                     SLQRGIENCLGVKLDINGDFDRSFRKAVQYDSNETVKGRKIFGTYTTFMVIGKNIPIQ
                     GLINKNKYDFCEIQTYSITRHDKGGGYLE*"
     gene            complement(189579..190076)
                     /locus_tag="N5_271_007G1_scaffold_5_prodigal-single_209"
     CDS             complement(189579..190076)
                     /product="hypothetical protein"
                     /codon_start=1
                     /transl_table=11
                     /translation="MLLKKFKKTFSNRKAIGMFDAVLAIPFVFGFIFFLLVMCSAVEY
                     VDVQMEVTRILNNTVDTMAYEAEITQPAQKRTQEQLNNLRATTGDYTLTYILYTYKNG
                     SFNREVLGVGTNKNIILKREIPKGGTLRILYESKNSTTLGKLLATVRKGSSSKIVRAS
                     EAFIN*"
     gene            complement(190627..190887)
                     /locus_tag="N5_271_007G1_scaffold_5_prodigal-single_210"
     CDS             complement(190627..190887)
                     /product="hypothetical protein"
                     /codon_start=1
                     /transl_table=11
                     /translation="MKDFVLKGIVKGELAVARMANTFANRKAAAEEEGMSTAGKILVT
                     LAVIAVIFMIVMFSIGIVNKSKTKADGLFNKLFEQVGTLSGV*"
     gene            complement(190917..191207)
                     /locus_tag="N5_271_007G1_scaffold_5_prodigal-single_211"
     CDS             complement(190917..191207)
                     /product="hypothetical protein"
                     /codon_start=1
                     /transl_table=11
                     /translation="MKETMLKGIVKGQMMVASGVAKVANTFANRNGAAEEEGMSTAGK
                     ILVTLAVIAVIFMVVMFSIGIVNKSKGKADGLFNNLFGQVDSMSASSPSQVK*"
     gene            complement(191383..191616)
                     /locus_tag="N5_271_007G1_scaffold_5_prodigal-single_212"
     CDS             complement(191383..191616)
                     /product="hypothetical protein"
                     /codon_start=1
                     /transl_table=11
                     /translation="MSIVRTTIKRVRNTFSNRKGDEPASEGLSFAAQLLIALVVSAVV
                     LGIIRDVIVPAVKTTSEVTATTIERNNDSIRSK*"
     gene            complement(191627..192757)
                     /locus_tag="N5_271_007G1_scaffold_5_prodigal-single_213"
     CDS             complement(191627..192757)
                     /product="hypothetical protein"
                     /codon_start=1
                     /transl_table=11
                     /translation="MSIGTIILIPALLLIFYIISYTLYSVKSRQIVRKLRFRDMRGVR
                     KLLNKVVPKEGTKKCRELEDKLFYLDYNLRAEVFYLFKIVCVSSMILIMIAVTTTNII
                     SRRVKVFQEQATGEGSINYFIDKDLYDDLSHNLTFEAEHVKGDDGKAQLVPTEENKKQ
                     LKYNVERANLSDKYPEQVRDQLYMKLVYMHKSLHSVFSILDVLVFIVMCLLAWFTPNF
                     ILKIFMSAVKSKKQQELYNLETLIYLKIKTSYKMRDIIESLVNSSFVYREFLRSFYYL
                     HEVNPDRSYAVILNNPNFPKELMKLVRFLQNLEKSGPVEVIKKIETDQKIIEPLIKER
                     IERANRRRGKLLNIYGVAMVVASTIYVAVKVASQFDFSAMGM*"
     gene            complement(192770..193705)
                     /locus_tag="N5_271_007G1_scaffold_5_prodigal-single_214"
     CDS             complement(192770..193705)
                     /product="hypothetical protein"
                     /codon_start=1
                     /transl_table=11
                     /translation="MLKIIFIILVIIIAITLAVLISKINKVNRNSKYYKSPAQLGVLY
                     NIHVMLKSYAITGAFEGKLVNCFRLIKGGEVQGVLYGVSWFIIGVCSMILMFGIFCLF
                     SDTWYKVLLGAIFSFVIPILAVRSKLLVKKYRINANLAVAYDLFGSALASNPKVESAF
                     AMAVADTTGATHRIFKRFERAYGKDKEQAFEEYADLIDDQFARTFTDNLREYNRTGVS
                     IVETLNDISRRTQVQYSLILKRMQDMLIFKILGVVYCLLSFGMVKLFSQLGETTMGAA
                     QDQMSSVPMNFTPIYYAIIVAAMIYIIICYLFENF*"
     gene            complement(193698..195272)
                     /locus_tag="N5_271_007G1_scaffold_5_prodigal-single_215"
     CDS             complement(193698..195272)
                     /product="Putative type II secretion system protein E n=1
                     Tax=Clostridium botulinum Af84 RepID=S8BQ66_CLOBO"
                     /codon_start=1
                     /transl_table=11
                     /translation="MGIVRKNRKTESSSRKPMIKQKKKAKIREKYDKLSKTILEKVSE
                     EINKSPMAKTTIRKIFENALSMESEAIYNSKADYTYRANRSDPEARQYLKEFILNKLY
                     ETDFSEEEVEEFIEVYPINYFNGPKEIYTGTNTRFIAIARKVMISLDDDYDIKLAKLA
                     QMLYQDLYGASLVDEFLYMGHTADGTKIEEIAVFGGHTVWFEVRGMKEKMDGIKFEKE
                     RIKQLVERFCINSETENINSTNPQVNTTTYTNHRLSLRCAPYTAWYSFNLRLHYDNFI
                     TREFRIANGSTTEQVETLFDYLMQFKAKVLLVGGQGTGKTTMARALMENAPKNTVVGT
                     VESSLELNLKLIPNLIVEELQTIPGKSYDDALADLLRFGLDTMILGEIRTAEEVLTGM
                     QVNQRQANGGVSTYHADTAKTAIYSMRALAMQTDIYKKESLALFDVCRSYDIIIMLGA
                     DKNGANATGERYVSGIYEIPNVTEDATDVEPIPIFERDPAKRTLVKKNDISPFLRGEF
                     LRRNFDPELLEKMLNA*"
                     /db_xref="UniRef100_S8BQ66"
                     /db_xref="A0A073CZN5_CLOBO"
                     /db_xref="cbl:CLK_A0282"
                     /db_xref="S8BQ66_CLOBO"
     gene            complement(195323..196081)
                     /locus_tag="N5_271_007G1_scaffold_5_prodigal-single_216"
     CDS             complement(195323..196081)
                     /product="hypothetical protein"
                     /codon_start=1
                     /transl_table=11
                     /translation="MYSITSRKGNVGVSTIGLVVADLLSMSTNNNILLVDLTFNTDLK
                     KLLEAKTGTLDNLLNCNSEDEDIFEKILNDNIKPLGKTGRLEVLPGTRSKREAFLVKN
                     KGAILDLLEKLEEIYDIVIVDMSYKMYKELCNIGYKSTTFNVIVQDISCFNAYTKDSM
                     DEEPDTIYVLNKYRSSITPEESHVRDRFGRNLIRIDYDEEIPNLMNRKDYKFAKLQKS
                     TSLKGFLEIAKIMSGKTSVKVKKKKSIFSRLFGR*"
     gene            complement(196103..196768)
                     /locus_tag="N5_271_007G1_scaffold_5_prodigal-single_217"
     CDS             complement(196103..196768)
                     /product="hypothetical protein"
                     /codon_start=1
                     /transl_table=11
                     /translation="MSKQKHFTTLILVLVVSIILIGAAFLVGRMSTKQDTVKVFEITE
                     DVSAGQSLKGKYQQVEKIASQTVSTDVVATDASQIDNSYATVDMPKGMPVIKNLIRQE
                     DAKVERNFRMSIPVTVQGTVANNLHDGELVAIRVNYKDAKPDATIVPKIAVTAFTNAQ
                     GKKPQEGEVPAFAILDLTAEEESLVDNAAKEGAVYLTKYNNTEVPALQQDYKVTEAQA
                     PAK*"
     gene            complement(196834..197820)
                     /locus_tag="N5_271_007G1_scaffold_5_prodigal-single_218"
     CDS             complement(196834..197820)
                     /product="Uncharacterized protein n=1 Tax=Coprococcus
                     eutactus CAG:665 RepID=R5VPJ7_9FIRM"
                     /codon_start=1
                     /transl_table=11
                     /translation="MARINGALYVKGRVEPLGSNHTSCLEIPFPTNKVYEIGIDQSTT
                     CTGIAFKSTDNEIVLQMEFYSKYLGSEDIYLSHLRELLRALCKGRRIDLVVLEKPVIG
                     GWASARSKLLPFARKVKDIVGEIPEYRGKKVEWIQKNVWTSMIRNKSKGKGRANNKRE
                     IAIDTYEMFPYSETMFKWSRDKDYGAMEALGILEGFKLKYRKTEGILDNAKVGSHMGA
                     IFLYGEEGKVLEQFGVLVRDWVAFSQEKLQYRSYNAENRLHENVKMCDAGESASVFQL
                     NNNIDLISVLFEFDLNIIPNARMVILVTAKRNISKKNWEYLRNQGYHIRDFY*"
                     /db_xref="UniRef100_R5VPJ7"
                     /db_xref="R5VPJ7_9FIRM"
     gene            complement(197825..198460)
                     /locus_tag="N5_271_007G1_scaffold_5_prodigal-single_219"
     CDS             complement(197825..198460)
                     /product="hypothetical protein"
                     /codon_start=1
                     /transl_table=11
                     /translation="MSGMFTLEKDEEREKLAVEYIQKNYSLKEFLLSIKAKGVHENMS
                     KGMIECVFHADADPSLSVDFDKNIFNCFAREDERGNYINFITLYRNKVLNDKTNYYLV
                     LDELVRNDVALQSYIGANTIFIKKSFRDLTVGFSKKRTFERCEVKTYMQLSERLRKDK
                     IGADKIIQTIGLIYNDYDPESILQMVNDNCKMARITAPKNLSKELRELMEE*"
     gene            complement(198522..200363)
                     /locus_tag="N5_271_007G1_scaffold_5_prodigal-single_220"
     CDS             complement(198522..200363)
                     /product="Chaperone protein DnaK n=1 Tax=Coprococcus
                     eutactus CAG:665 RepID=R5WIU5_9FIRM"
                     /codon_start=1
                     /transl_table=11
                     /translation="MIDISTVNAFGGVSQAEDKVAKAPAIGIDLGTTNTCVSIIREGS
                     NPEVIPIHGRHTLSSCVMWKGGDNFIVGREAYENRGNENVIYSVKRLMGSGEVVTLKY
                     EGEEITLTPEEVSAKILEEAMKEVNKTYKYIKDVVVTVPAKFSNEQVKATRDAIKLAG
                     LNNLNILREPTAASLTYNLDKIRGNEEYILVYDLGGGTFDISLVRISKVGGKASEDLM
                     DLYGFEEENTNQKEETILTVIANEGDTRLGGDDLDIELYKLLTQELENRGINTSFISV
                     EDRKKYILTLEKFKKLSAGEGMLIDVDIELQDTARTKVKEKIYFGYNELAIATEKIYA
                     KTKKYVSQIINEQKNIQISKIVLVGGSTKNKFIRTFLERDFPGFVVNSGLDPDEAVAK
                     GAAIQAKRLKFGDEGLNIFDVTPLAIGVKVDDEVEHLIGRNQTVPCSESKIFKTQSAD
                     QTEVHLEIFEGNSIVPENCVELGKAIIPFPKSDKQEEVKVTLKIDMDGILSVHGTVNG
                     VEKEIELINIFAGESKKQKQMSNQPKKVQRWVRFARTLEAEKRELLEELINRFVEGED
                     VENQIHTFLKDNKTMRGKGILSEVEIQRLNAIKSGIEAEEEDAEREK*"
                     /db_xref="UniRef100_R5WIU5"
                     /db_xref="R5WIU5_9FIRM"
                     /db_xref="rdn:HMPREF0733_11327"
     gene            complement(200427..201197)
                     /locus_tag="N5_271_007G1_scaffold_5_prodigal-single_221"
     CDS             complement(200427..201197)
                     /product="hypothetical protein"
                     /codon_start=1
                     /transl_table=11
                     /translation="MFSKLYKMFFGSKEEWSIDTRFEFYRKHLESRNIPITDYRYILG
                     IEDFLRKATPYDIVEGNDLLFYTENFKIKHSDKRKLKQIYKDYKELSKEIDQIPRGTL
                     TRPSKSVQENLPSELARYVQKKRSQDIPLNIYASNYKKVIQNRTRMLGIIINNFNKET
                     LQREFLFTEHDIDQVFTLLSRANPRSKVIEVLNYLDRVIQIPSQKRVMIAIMLYAYKN
                     KHLAYYIQGNSPYGEIFNRSNAIEIRNYLITLSYENPR*"
     gene            complement(201228..201440)
                     /locus_tag="N5_271_007G1_scaffold_5_prodigal-single_222"
     CDS             complement(201228..201440)
                     /product="hypothetical protein"
                     /codon_start=1
                     /transl_table=11
                     /translation="MQKERVNANRRHQVEQAVAKLNELCTIYLEEGEMEQFYDANADL
                     DVLQSYLMFDNLDVEDSIKTILSRYL*"
     gene            complement(201493..202062)
                     /locus_tag="N5_271_007G1_scaffold_5_prodigal-single_223"
     CDS             complement(201493..202062)
                     /product="hypothetical protein"
                     /codon_start=1
                     /transl_table=11
                     /translation="MARIVVILDKEEMKKLMQDTKVTGLSSFELVPDKIKETVRQVLE
                     RNTGYNTEPVLCITRVNDQPATIDNSLSSIGQFFEISENDFLIEVDQSLDTIVSIDYS
                     KYMHICNELQSCAKEEIPFVLEDLKDDLHLGQVDSTLSVGFVPRIRLSNCKKFYSLSD
                     RGYANELVVSEIKLQEISSFIDETSQPNN*"
     gene            complement(202202..202633)
                     /locus_tag="N5_271_007G1_scaffold_5_prodigal-single_224"
     CDS             complement(202202..202633)
                     /product="hypothetical protein"
                     /codon_start=1
                     /transl_table=11
                     /translation="MGTNLKESVTIFSLEPKSITKDVEKALSDLQIKPVIDNSYYFKG
                     EVNDETLTKLTSASEILYHRLVNSVLMKRDGKVEVKSIHDFEVFKLLIDIEDFNVYRL
                     LKIYDCSELSEIKGKIVVNCSLSEALEISKEFNSIVKDLYL*"
     gene            complement(202717..203346)
                     /locus_tag="N5_271_007G1_scaffold_5_prodigal-single_225"
     CDS             complement(202717..203346)
                     /product="hypothetical protein"
                     /codon_start=1
                     /transl_table=11
                     /translation="MSNPKGDTSDSIFDSIDLDDIKLNDPLANATDTLEGSMKEKPSD
                     SNENLEGPKDGKPKEEKPNGEKEQHHSSNMGHVNTPLGTFGRDVIILWLVVIVLGIFG
                     FQYWTSRTSVTDPVADIAKLEEQVENASSIGKMKSYVENYQTIVKHSNMNSDYKALIE
                     MVNVPYGDKVSFEESQRITLSKLKQARLQIYNMEVDRKETEGDGFKIKF*"
     gene            complement(203339..204433)
                     /locus_tag="N5_271_007G1_scaffold_5_prodigal-single_226"
     CDS             complement(203339..204433)
                     /product="hypothetical protein"
                     /codon_start=1
                     /transl_table=11
                     /translation="MEEYEKFISNYYQTLKNTPTAEYSIDCKLNLYYRIIMLELRHIM
                     AKHNLDNRATNLVSLGRMIEPLTDIKLREFEHELRVLQESNDYRQYPNANYYELSVEE
                     FESYEKVFNQILQLLRREGKLRLGGSKEKVSIKDIRSFNKLMASQLEEEKHESQIMDV
                     TEYDETPATIEFEIKERKHEVVQPRQQEAFHVNSFHEPVIVEPKQEVYMSQPEHIKEV
                     EVKEEVKYTEPVKEERVEYTPPTEKVVETTYVETKVEPKVEKPVEVKQPKKTMERIIP
                     SRLSDEDLEDYSRMVKENKKKEQPKHDLVDLNAFSTIETPKQETRTLKKLMMEDSRSR
                     SHRTINVGGTQINPGEISKEIGKGGFVDYE*"
     gene            complement(204433..204597)
                     /locus_tag="N5_271_007G1_scaffold_5_prodigal-single_227"
     CDS             complement(204433..204597)
                     /product="hypothetical protein"
                     /codon_start=1
                     /transl_table=11
                     /translation="MKILQFIKNKARERNNRVGANCNNDFRDADEFYTKLVKERNRRQ
                     ALNNINNRRT*"
     gene            complement(204614..205048)
                     /locus_tag="N5_271_007G1_scaffold_5_prodigal-single_228"
     CDS             complement(204614..205048)
                     /product="hypothetical protein"
                     /codon_start=1
                     /transl_table=11
                     /translation="MGMLRIFYRLNILECLLVFGFPLMLKLNLTATGHFKTVLLLFTV
                     IATGLVAHGIYRSYTLLSSCVLRNTKLTKDQEFSWRINLGRFIVIGLLVFGMIRMFQM
                     YNTNNVIYWETSVYIILVCVFNLRVMTRIHYSLSRRKRKYVL*"
     gene            complement(205125..205808)
                     /locus_tag="N5_271_007G1_scaffold_5_prodigal-single_229"
     CDS             complement(205125..205808)
                     /product="hypothetical protein"
                     /codon_start=1
                     /transl_table=11
                     /translation="MLYLNSDRVNQSLEGNSSLVSLLESLGHKDLSVTCEPVYRVNRD
                     CENFLINHLGIEPLKVEPVEVIEEPKEEKINVIEEVAPKVLEENSDARKMIKQFYKIQ
                     YLRELSELKISVSQPALIGYKALEILIKDLELLRVDLYSFIHGEYEINLESVTYSDCK
                     EEVKIEMSKEYSCIKTDTVSLLSVNTLLKPVLAEVATSLINQMKMSTLDCREFYAELE
                     EVIKRSTLM*"
     gene            complement(205848..206414)
                     /locus_tag="N5_271_007G1_scaffold_5_prodigal-single_230"
     CDS             complement(205848..206414)
                     /product="Putative uncharacterized protein n=1 Tax
                     =Clostridium sporogenes PA 3679 RepID=G9F429_CLOSG"
                     /codon_start=1
                     /transl_table=11
                     /translation="MNKVSSRDLDSFKRQYIGLLKGVKREGIENLIKYLESTDFFVAP
                     ASVNRHSCFRGGLLIHSLSVYHLLRDRVKYYSARVGVKMNYSEDSIRIVSLLHDVCKV
                     NCFIPKYDRSAGYNYVNHFPIGHGEKSVIRILKYIDLTEEEMLAIRWHMGNLFDNQSK
                     DLARAIKQCNLVILLQHADVEASTFLNL*"
                     /db_xref="UniRef100_G9F429"
                     /db_xref="A0A072YE19_9CLOT"
                     /db_xref="cbl:CLK_1350"
                     /db_xref="G9F429_CLOSG"
     gene            complement(206407..207081)
                     /locus_tag="N5_271_007G1_scaffold_5_prodigal-single_231"
     CDS             complement(206407..207081)
                     /product="hypothetical protein"
                     /codon_start=1
                     /transl_table=11
                     /translation="MAMKKKIQNNILLTHSIPSKEIFFDEDTVMARLQLKDYKYMEGH
                     AVRQRDLKVFRIKESPAYSTESYIYKDGNRYVGLTAYSENETIQINLGNVDEFLFTIN
                     PKNYMLSKLGTVHVTKIGRNPRENAYAIVRFPVGDLHGAIPYPELSPSPELFKKRKSN
                     LITHEEFLREFDEELPAYRLWAFIEKLKNQRDTYICCYEDDYMDCHRWVVGERLKKLG
                     VRVIYE*"
     gene            complement(207086..207373)
                     /locus_tag="N5_271_007G1_scaffold_5_prodigal-single_232"
     CDS             complement(207086..207373)
                     /product="hypothetical protein"
                     /codon_start=1
                     /transl_table=11
                     /translation="MLENWEDKFSEMLQEIYTKEGKNSDKLSLLNRSYCLNRDIVGER
                     VTEVLSKESANLYDCAVALYNNLKVFQIPVYNKVDVGSYGVKKYHMSIAEE*"
     gene            complement(207375..208139)
                     /locus_tag="N5_271_007G1_scaffold_5_prodigal-single_233"
     CDS             complement(207375..208139)
                     /product="hypothetical protein"
                     /codon_start=1
                     /transl_table=11
                     /translation="MFNDDRRMDVVITRLYSRLSEINFLLTKNYSIQRFQLDAYAGEE
                     YEQVLETKENLVGLINTYMGVIEEDFKKYNAFVEPAFFIHDLSEDSTVQFIIETLNLC
                     KSLDLGLTREDEEETLKTTYSEKELVFIKDFIRKKKELLVNDNLVEVNKLVKAYTITR
                     IFEEGNSLRQFCDILGERLKSLGFHDLQIKVEGQLSSNVYKDLCVEVQDLLLRSIKFV
                     EYLGLLPEYQRLQTQYVDKFIEDECNLLLVVKEEGE*"
     gene            complement(208140..209096)
                     /locus_tag="N5_271_007G1_scaffold_5_prodigal-single_234"
     CDS             complement(208140..209096)
                     /product="hypothetical protein"
                     /codon_start=1
                     /transl_table=11
                     /translation="MIDKYRLLEAGNKHSSNKINPNFDLTIDYKSLTSLGVNSTRDMA
                     YLSQILIIDLKLILSELNDKYSWIKDMEETEENLVLIDAKNILMKSVQSLKDFHIALK
                     TEDFDSYIKVFDRLRKYDFPKGSIMGVETVNLVISEEYTRHKKQGDSYRKFKEVYGLQ
                     YVPATPMWNKMRFELLCELQLFKTSVMNYLLDLCRAFEKGLNLNTRQVKRYAEESKIL
                     KRNVMYLLVHGTHYTEPETWRITKRFGNRDSVWYPETSDEDYVRVLKYQIQMGQIKVS
                     NLSDEAIKKFHNCDELQFLIDHDGYDRVDNYFRFCVIKRRDI*"
     gene            complement(209159..209425)
                     /locus_tag="N5_271_007G1_scaffold_5_prodigal-single_235"
     CDS             complement(209159..209425)
                     /product="hypothetical protein"
                     /codon_start=1
                     /transl_table=11
                     /translation="MINEDIKDCIRRCIEDFNLSIGRVYFSKTNGAVNSLKLLAYNCK
                     EDSEFLDKLANYIAKKIYDETSEIWIISLSTIDTPNPKGYVCLL*"
     gene            complement(209437..209862)
                     /locus_tag="N5_271_007G1_scaffold_5_prodigal-single_236"
     CDS             complement(209437..209862)
                     /product="hypothetical protein"
                     /codon_start=1
                     /transl_table=11
                     /translation="MSDKRGKLILYRGSYYDCVGYMGMNLDFHESSDPYNTIVVSNDR
                     IGYNLSEFINNYRKIIKKNSTIFLMVNVTKEDFVLIQMIKDIVRNTSATLHVITTDRQ
                     FNYLNSLSNHIVSLDGEFSRGRLVINANVIKRDKQLAVL*"
     gene            complement(209954..211441)
                     /locus_tag="N5_271_007G1_scaffold_5_prodigal-single_237"
     CDS             complement(209954..211441)
                     /product="Putative uncharacterized protein id=1921439 bin
                     =GWE2_Gammaproteobacteria_42_36 species=Psychromonas
                     ingrahamii genus=Psychromonas taxon_order=Alteromonadales
                     taxon_class=Gammaproteobacteria phylum=Proteobacteria
                     tax=GWE2_Gammaproteobacteria_42_36
                     organism_group=Gammaproteobacteria organism_desc=Small but
                     looks good"
                     /codon_start=1
                     /transl_table=11
                     /translation="MNMFWLDYDLDECAKMYVDKHVVKMPVEFAQLLSTVNRLEGLNE
                     GYRLSHINNPCRIWASQSLENWLLLRELARAVGREYTYRYGKVHKSIEVIESLTIPNL
                     PRKGVTQPPLCMPYVYKDYSDVIQSYRNYYVGDKYYFASWKNRETPRWFDSMLKQVNE
                     YHRNMIEEELNSEEKQIIRNLISDIRQELKQSEKGLFIKVNCEGELSTVNEFIKLEDS
                     FLFSRNCDIKVYYEGNGKRNKLFSTFFGREILGECYITKHNKQFSKFLDDDVLIENIL
                     TNLLFNPNRRRILKMSHNEGVGISKNVLGELLSLYCRKSSSIVEVNPLGLFKEIEYFP
                     SYFKDFTKEELNGKCCVAYDSKDTSVNEIVTALACRKITGEAFIYGNTPDGYLGYIER
                     AELLSASVRDKGFYYNSYNKYPKSIKRIYQEELTIEESDVSKGHYLLSNSVITLFVRA
                     EDDKSVQIFIVTGQNNKVEYLPIVKNFSLYEYCMSVIANHSESIR*"
                     /db_xref="gwe2_scaffold_2606_6"
                     /db_xref="ccel:CCDG5_1123"
                     /db_xref="86461954"
     gene            complement(211637..212569)
                     /locus_tag="N5_271_007G1_scaffold_5_prodigal-single_238"
     CDS             complement(211637..212569)
                     /product="hypothetical protein"
                     /codon_start=1
                     /transl_table=11
                     /translation="MQRVINLMKQIEEFENLIKGIDLKVDEIDEKIIEMNRKKDTLNK
                     KRDQLSFEIESMRGKAREIKLVHFDSLLETFSDQTRILRGLKFVEEAKQSEGLLTALQ
                     LFEKLINYKKMVKQEQLSEVTRFKVVVEEIDFAGILTYLDENFGLENIVIEFNQESGE
                     LYLDIARIKTEEGFVCDIVETMRDYMKQFGIEVEVCEPDEECVVEDCIEEIPIKEEEE
                     EEAVNMCKILAINTSFIDEGNKLDELIESTEIIDSVNLDGKTLYCFRDLSKERPACYE
                     ELLKVFVSEVMKNTIIPKDKMNDENIIATVVQLF*"
     gene            complement(212632..213849)
                     /locus_tag="N5_271_007G1_scaffold_5_prodigal-single_239"
     CDS             complement(212632..213849)
                     /product="Uncharacterized protein n=1 Tax=Phage Sano RepID
                     =V5Q7F6_9VIRU"
                     /codon_start=1
                     /transl_table=11
                     /translation="MKIDTFRGDYYFLSNMYPCEMELEGRVYPALENLFQSFKCAVDK
                     DKDIFTKLEPRQAKKRGRTVKLIEGWDSKKLLVMETLVRQKFSIEPFKTWLLETGNAH
                     LEEGNWWGDDYWGTVRGKGENHLGKILMKVREELKEQRGELKLNYFDLLLERYNNDEL
                     VVLDLSLLEEPNLLRDIYNSKADRINLGLFCEMTNLRDRGFIVNTSEETIKNKILGDE
                     DHAVNNCIGILKSEGLLDEDFELQGFLFTDYNLKRRLDNVDSLPLLYILYSKAHMDYD
                     IWGEYVEHEFRPSAVALNMLNRYYKAKTIEDLVRYYAVSLDYIANVSVARSIRVETIM
                     DMTIVNAKQRENIFKTLKSLYDQRIVECIKNPSKDLVMKLINESNDLILNLRNPEDLE
                     LRHRVYEKHGKFR*"
                     /db_xref="UniRef100_V5Q7F6"
                     /db_xref="V5Q7F6_9CAUD"
                     /db_xref="coo:CCU_25310"
                     /db_xref="V5Q7F6_9VIRU"
     gene            complement(213852..214127)
                     /locus_tag="N5_271_007G1_scaffold_5_prodigal-single_240"
     CDS             complement(213852..214127)
                     /product="hypothetical protein"
                     /codon_start=1
                     /transl_table=11
                     /translation="MKALEILKNYLKNMAVACNTNDFQEFATNHGQFITLANSLVYGD
                     NNDITYNTALKSLLEKELELFPKDTAVNRTLEVLKKKLKNPRQVREF*"
     gene            complement(214138..214776)
                     /locus_tag="N5_271_007G1_scaffold_5_prodigal-single_241"
     CDS             complement(214138..214776)
                     /product="Putative Exonuclease, RNase T and DNA polymerase
                     III n=1 Tax=Clostridium chauvoei JF4335
                     RepID=S6EJF4_9CLOT"
                     /codon_start=1
                     /transl_table=11
                     /translation="MKILLLDTETTGLKNAQICQLSYIIFDPTLKKAIGRNFYLKVDR
                     MEAGAEKVHGLSMEKLDILSKGKRFGDIAEQFLDEAKLCDIIVAHNIKFDIERVQEEY
                     KRLGIDTGDAFSMSKRFCTMMYYTNICKIPNPRNPNQYKFPKVEEVMTFLRIEDETVV
                     YQAKEIFGECQGFHDARFDITATLKLLLEGFVNGYIRKGYFSNRLKPQEVMY*"
                     /db_xref="UniRef100_S6EJF4"
                     /db_xref="clt:CM240_2671"
                     /db_xref="W6RZ78_9CLOT"
                     /db_xref="S6EJF4_9CLOT"
     gene            complement(214786..215652)
                     /locus_tag="N5_271_007G1_scaffold_5_prodigal-single_242"
     CDS             complement(214786..215652)
                     /product="hypothetical protein"
                     /codon_start=1
                     /transl_table=11
                     /translation="MDIVKEATDLLCKVEDLSVQTALVNLKEKASRINNYSSVEEILE
                     GLRDDEVYSIFMALYLRRDLIDKVDCKKYERNQVLFLEKDLQEIREIMTDKVAKRFSL
                     TNTEIFRKVLDEMFVRQYEKTIHHFIDVKAKVFRFGTLEKRGTELYANGKKLPLSFYD
                     ITDKRRLKSTVYVHGLSEDVYNNLRKTYKNYIDIKALSTNEDVANIRERRDWDYFIRV
                     TPQSDKYNLSITHIIKDNDRLNFTGTIQEVVNKIEDKLKDIYRKQKVIAREKLPAPMG
                     MAVKVLDSFRED*"
     gene            complement(215715..216236)
                     /locus_tag="N5_271_007G1_scaffold_5_prodigal-single_243"
     CDS             complement(215715..216236)
                     /product="hypothetical protein"
                     /codon_start=1
                     /transl_table=11
                     /translation="VNTEIVKGFISSQMEPTGIAYVCIFISLIILVSSVICMKKDNYD
                     VAWVLIIIGIGLTVICGGIAFYESHNYSSFYNEGHEIKYELTDEQCVSLMSGISSIHS
                     DSKESKEGITFSFTENGIEKKFNKVLLPENSVTIKSDTNEIVVKEYDSIKKPLMQKIP
                     EKVFVLEKVQLKK*"
     gene            complement(216281..216412)
                     /locus_tag="N5_271_007G1_scaffold_5_prodigal-single_244"
     CDS             complement(216281..216412)
                     /product="hypothetical protein"
                     /codon_start=1
                     /transl_table=11
                     /translation="MKILEILLVAGLVLVGFNIVSKLLKVIMYIVAVAVVCHLVGII*"
     gene            complement(216427..216690)
                     /locus_tag="N5_271_007G1_scaffold_5_prodigal-single_245"
     CDS             complement(216427..216690)
                     /product="hypothetical protein"
                     /codon_start=1
                     /transl_table=11
                     /translation="MKKLYDYLIDEYSKEELAQLYEDSKDVLLRCNRNENIQKLRLDL
                     NKAVSEDRLSSGNLANGSYSISFINLELTKILADVFCSTINKS*"
     gene            complement(216719..217303)
                     /locus_tag="N5_271_007G1_scaffold_5_prodigal-single_246"
     CDS             complement(216719..217303)
                     /product="hypothetical protein"
                     /codon_start=1
                     /transl_table=11
                     /translation="MKSKFIRTALLTGVLCATISSVASASSNVTLGKPKSGIIVSESV
                     QKNEVLVEALITEGLSDITVTDDNIDEITEAYKDLTKLPVTEVQRETAKKEYELAKDI
                     LKTQRVDQTNLAKFLAECKLNSLQDKFNIDQLKMKYGIDLSNEQMSSLKEILENFQSF
                     RYSSNAIVSLLSEQVKDQEHPVINFIRSLINIGQ*"
     gene            complement(217484..217969)
                     /locus_tag="N5_271_007G1_scaffold_5_prodigal-single_247"
     CDS             complement(217484..217969)
                     /product="hypothetical protein"
                     /codon_start=1
                     /transl_table=11
                     /translation="MIKRDNIFKYVLGEEKQDLFGKEIVLKRQDIIVKAFLDNVSKEI
                     LDKIREEWKTDNNDLCFTDYGCIFYFGTSDCDGWKFIGNDKRYYSEGEQGDSDPVYPL
                     YRIDQLIDLLKNKGYEVNIKTENCINFMITAIKDDNVYEYQGDDLWELLYRVFLNTYM
                     K*"
     gene            complement(217972..218925)
                     /locus_tag="N5_271_007G1_scaffold_5_prodigal-single_248"
     CDS             complement(217972..218925)
                     /product="hypothetical protein"
                     /codon_start=1
                     /transl_table=11
                     /translation="MSKKKKMKESEKLLNTFTRNEKACCSVVRSSFKEIKEALYDGLL
                     NMFSDVENLAYASCDEYRKVAEDSSYIDRYCDAICKLLENDVKDRIKILKDLEAEDKI
                     LGGLIKRDVLSDNLTITREKVLNSLKDYITYKSYDLLNIIKNTMIKASKDLYVMHIKE
                     FSKKQLEVIMEELRRQCLMNNVSVNFDRVDDYVFLYYTEAIPIRQLKTILDTMIECSI
                     IERFDNISDKIYEDSMNIVRNRLTEFDFEEVELKKAFEHTLLSWKELEQKILNNNFSL
                     VRQNGDHGIYKNASGQVIVMPRGREIGKGLQIKILKQLEEC*"
     gene            complement(219199..219846)
                     /locus_tag="N5_271_007G1_scaffold_5_prodigal-single_249"
     CDS             complement(219199..219846)
                     /product="hypothetical protein"
                     /codon_start=1
                     /transl_table=11
                     /translation="MDKYMVYYIENCISDGPSLNVFRWCIIIGLIVFLIGLPRYLYYK
                     NKVSHGKPQRALVIVPLGGIAIVIFGFAYLLFTTGYLFPPKLSTVIKENYDVRPTWEC
                     YCTRDFESLIKKTAPKMAQNETRKSIINDVLGKKGDTAEMRVMVRRKGDKEPMFCDVQ
                     LADGITNLDYICTDNPKKDLHMQIIHCDASAKLQNSKLNKIYEAPSEVNFLEEVS*"
     gene            complement(219846..220478)
                     /locus_tag="N5_271_007G1_scaffold_5_prodigal-single_250"
     CDS             complement(219846..220478)
                     /product="hypothetical protein"
                     /codon_start=1
                     /transl_table=11
                     /translation="MVQSEIITDMSKFINEGEQTNLFKMLHSEEIERFVWGLGYMRIN
                     TQEAFFVSKGNDRAMMICESEDSKTIRIILSGAIPVYKDLLNCIECNLSYVYDKVIIN
                     CVDSSLCYRELFKLSSEYMCSSYENKNELILDCKIQRLLNTIETKTIAPLTDRAYFSK
                     GEFKTLLFATEGIVVALDINNKVVMHSDIEDEDGYVANLKETAMREVTFI*"
     gene            complement(220550..221383)
                     /locus_tag="N5_271_007G1_scaffold_5_prodigal-single_251"
     CDS             complement(220550..221383)
                     /product="Uncharacterized protein n=1 Tax=Clostridium sp.
                     CAG:508 RepID=R6Q6N8_9CLOT"
                     /codon_start=1
                     /transl_table=11
                     /translation="MSGRRTIDYIKYTMKHRKAFREVEKRLTGRNSIRGYIHDLDKVI
                     LFLILGIRLTNKIHRRFSKHHRRAICEKDYLQQIIDWQSAPITKEDKPYNAYQTMKLF
                     HNNEEGIYMHLLLKYGLITREGKMQNADLSYTNMNLDKVKVMSQSLGDWIYVYVSELK
                     DVYDFIGEAPKNYNYRNDLVVNCLREDEACLISNNSTLFRLCNSYIMIGTMESSFCLY
                     LSSITNMEFIKDILRDLLKYYPYGKIVCNEKLSIRFWKKEMKEYTFIANDRSIEVWNA
                     K*"
                     /db_xref="UniRef100_R6Q6N8"
                     /db_xref="R6Q6N8_9CLOT"
     gene            complement(221447..221968)
                     /locus_tag="N5_271_007G1_scaffold_5_prodigal-single_252"
     CDS             complement(221447..221968)
                     /product="hypothetical protein"
                     /codon_start=1
                     /transl_table=11
                     /translation="MSNAVLQYLTDNSKVLTEPWLIIILGSLVIGLICTIFSDVVEGS
                     KIVMFPIGALCILIGITNCHAIHNNKVLHQIPDYYTCSEGEASITKEQYDYIIKNMPT
                     EGSSVIELSNIQFNDSVGKYKILLSNDIARPKDSDNDKIKLKVYRLKDDLSEEQREQL
                     DCPRNIAQLVSIS*"
     gene            complement(221970..222497)
                     /locus_tag="N5_271_007G1_scaffold_5_prodigal-single_253"
     CDS             complement(221970..222497)
                     /product="hypothetical protein"
                     /codon_start=1
                     /transl_table=11
                     /translation="MKVFVNVENGKELAQLIVNGVEKVALTGDELDSEIVIEECKMMY
                     IIKSYLCDKYLDKKYPHKVVEYLNGMNTIFEIMSMPVELLGETIILNKEVEDILRDMM
                     FNRGMLNPDYVLYNIETDRLDLSKHGMKLREILLIALRTKTVFENYDQLLDYIYAEVL
                     MHSKIEFKGFEGVKL*"
     gene            complement(222510..222770)
                     /locus_tag="N5_271_007G1_scaffold_5_prodigal-single_254"
     CDS             complement(222510..222770)
                     /product="hypothetical protein"
                     /codon_start=1
                     /transl_table=11
                     /translation="VNKYLIVETGDGDLSEEIFQIVGTIDSLDFLKLKNKLEKSNHYD
                     YEPDLMAEEPEEFEYFGDLKVVRRYREVSSHHPIWINILEIN*"
     gene            complement(222905..223336)
                     /locus_tag="N5_271_007G1_scaffold_5_prodigal-single_255"
     CDS             complement(222905..223336)
                     /product="hypothetical protein"
                     /codon_start=1
                     /transl_table=11
                     /translation="MNKYLLVETGEGDDGTQVTTILGTIEEPTEEAIRNKIKNNKELQ
                     SIGYDKDLHLKKSTAWKSRRLFGVNECVASFILGDGVFSIRDKIRGNEGLQDLGYDKN
                     LTLKEESTWHMPNLFGINKCVASYTINDDVFSRELVVLELK*"
     gene            complement(223397..223765)
                     /locus_tag="N5_271_007G1_scaffold_5_prodigal-single_256"
     CDS             complement(223397..223765)
                     /product="LexA repressor {ECO:0000256|HAMAP-Rule:MF_00015,
                     ECO:0000256|SAAS:SAAS00008101}; EC=3.4.21.88
                     {ECO:0000256|HAMAP-Rule:MF_00015,
                     ECO:0000256|SAAS:SAAS00008054};;  TaxID=1408889
                     species="Bacteria; Firmicutes; Clostridia; Clostridiales;
                     Clostridiaceae; Clostridium.;" source="Clostridium
                     tyrobutyricum DIVETGP.;""
                     /codon_start=1
                     /transl_table=11
                     /translation="MARVSLNKVFMTIKRYYMETGVMPTIRELCKLTGVRSTSTMHKK
                     VHQLESMGVLEVYSKSPRNYRLVTRETNKALYIDLMRVFLEHGKVLDVHNNELILREL
                     NDESMNRIDKLLNNNFPLKE*"
                     /db_xref="W6N330_CLOTY"
                     /db_xref="UniRef100_UPI00030864FC"
                     /db_xref="3.4.21.88"
     gene            complement(223837..224922)
                     /locus_tag="N5_271_007G1_scaffold_5_prodigal-single_257"
     CDS             complement(223837..224922)
                     /product="hypothetical protein"
                     /codon_start=1
                     /transl_table=11
                     /translation="MQPRLILIQEGLDLRVQVSNYSDEVRLEYTNKKIEEVLSDVYIG
                     KYEDDNDTILFKSDIFDWNVLISRNDVNKIQQYILTALDVLKNLNKSYVFNEYPLTEE
                     IKECLYYLAGNSIIPVVAHSIDTYRLNQLKHIDTGEYFNVTSFLYSCMDMEFYEDIEL
                     TRSLILASLYRLLQQKRKDTLCVEAPTIVTENLDVRELKWCEFVPKGNGMKSRLLNLP
                     LVVFSEDGLHARLILEEQELLRRNLGKEEYSENLENFFKEVYTYWFSYTHLEFSTDLS
                     RDFVVKTMKEFVDTLEPYQKQIVFAHIDKSNLFDDRNLERILSKCEKDNGIKVVAMLH
                     GVMEPYAMLYTAILLIRQSLLSNNIFQ*"
     gene            complement(224907..225287)
                     /locus_tag="N5_271_007G1_scaffold_5_prodigal-single_258"
     CDS             complement(224907..225287)
                     /product="hypothetical protein"
                     /codon_start=1
                     /transl_table=11
                     /translation="MIRFNFNDKVDIKEFTLINWEDKIAYRLGIRDCVKLAKKAISEG
                     FENARWIAPVMNEVKSFRDTGGDVYTDPYQIIIAEDYEEHNGYMAYFNYSYSNWVSMT
                     KEDFGTLERFIHATLKEEESCNQD*"
     gene            complement(225301..226524)
                     /locus_tag="N5_271_007G1_scaffold_5_prodigal-single_259"
     CDS             complement(225301..226524)
                     /product="hypothetical protein"
                     /codon_start=1
                     /transl_table=11
                     /translation="MNFKSIAKVYCLDACINGQFIFDTVYNILIQSVKSDTKIEKEFL
                     ESDNYTKRVIDLITYVIENKKDAITNMKSLSDTREVLIQMCSYKPSEEQRTEVFRNKQ
                     IFKLWAECVVYFDVILKMSNDIEVYDNAHKLFINTVNFAVANDYIRYNYDGIRRSIPC
                     NQNIRKELGHKVEQISKLSSIKNVKDVFSKLGDFLCKLSDISLETLSKTRYTLPLMRE
                     SGLLRYDNLDRRNCCEICGKEDETFLVKTAIKGYSNFNALVCKDCFKEQSMKSSIKKG
                     EGFIVQFYPLTEKDVKSIETITNSIIILPEEKYPRLSELGAIQTREDLHNSCDLCSKD
                     NLQIAIQARVKCEDNHERTICKQCYDTHDTDKLTPNGRAYGVTFSSDLSEENKKKIVD
                     WFTNDGESVSTIKAF*"
     gene            complement(226591..226776)
                     /locus_tag="N5_271_007G1_scaffold_5_prodigal-single_260"
     CDS             complement(226591..226776)
                     /product="hypothetical protein"
                     /codon_start=1
                     /transl_table=11
                     /translation="MSCRHCELNINFDTEQVNRVCTVTGESVGINCHCENFSEKRINC
                     SSALIDNNSEIKMSELL*"
     gene            complement(226800..227150)
                     /locus_tag="N5_271_007G1_scaffold_5_prodigal-single_261"
     CDS             complement(226800..227150)
                     /product="hypothetical protein"
                     /codon_start=1
                     /transl_table=11
                     /translation="MRNLEDLMIAVSESMYESIMLLDSVKGSNNLEHISEQSTLRGKI
                     QILKEVFFDNDLNFDLLPVELKDKGFNVNMVRDKVYICVEIDCIVKGERFRHPVSMEL
                     DKVIDLFMNSKTED*"
     gene            complement(227345..227620)
                     /locus_tag="N5_271_007G1_scaffold_5_prodigal-single_262"
     CDS             complement(227345..227620)
                     /product="hypothetical protein"
                     /codon_start=1
                     /transl_table=11
                     /translation="MHTVEDDILEYLVVPFNMFKSRQKLILKVEKYISTNPKWKTRLE
                     QPSRGIDISDLTERYEGTISSDYTDNELHDIIVSDIKEIISRNLEEV*"
     gene            complement(227623..227994)
                     /locus_tag="N5_271_007G1_scaffold_5_prodigal-single_263"
     CDS             complement(227623..227994)
                     /product="hypothetical protein"
                     /codon_start=1
                     /transl_table=11
                     /translation="MNNMFIDLVSSEGIIPFQNMISNKEINKMIELLRDLNSSLGFYE
                     RDLYNLRRHCTSTKNVDFCIDWLKPLKKDCRKMIDYLHETRIQDFKEDDHGEKLLSIA
                     FRTYMLTIYMRISKHKSGRVA*"
     gene            complement(228006..228392)
                     /locus_tag="N5_271_007G1_scaffold_5_prodigal-single_264"
     CDS             complement(228006..228392)
                     /product="hypothetical protein"
                     /codon_start=1
                     /transl_table=11
                     /translation="MNNIVRELERKSLELISSTRGEFIELLERDTDVEFEDLEKVILT
                     NIDIFNTEYMELIDSIGVREYQTIAHTLRPIKKSYKNNLGGLYFELTLLSEECGHLSK
                     IDVRKTLNQYLSLKVRLDKTGLRLAM*"
     gene            complement(228497..229357)
                     /locus_tag="N5_271_007G1_scaffold_5_prodigal-single_265"
     CDS             complement(228497..229357)
                     /product="hypothetical protein"
                     /codon_start=1
                     /transl_table=11
                     /translation="MSKKKKGKNQKRARIVDYALISKDFARFVSAGRKREIKEDLAIL
                     EKDLSENFDRVIDCFIDANSKMINIYVSRLDFFYGRMDELIKVLRKTERSDEEIKNIL
                     VNIFTNFRLKILRTFSISDRGGDALVEYSNIERERVKTLFDELYAKDNPLKQLEICYV
                     HLYSRQRCIFRGESLKSIIKVIVQEFDELLDESLEEVKLEIDRRLNQIEVIKTDEDNL
                     GEKKRKEDYKHRTYRQLSTMARDKGYELIRCTGDHGIFRNAKGNTVVIPQGRDIGRAL
                     QERIVKDMVQ*"
     gene            complement(229423..229749)
                     /locus_tag="N5_271_007G1_scaffold_5_prodigal-single_266"
     CDS             complement(229423..229749)
                     /product="hypothetical protein"
                     /codon_start=1
                     /transl_table=11
                     /translation="MGCELCVDRHGVINKGGKTLNEFLIEDYPKQNLVKRYDLYVRLS
                     TANFNDQDEKELLDFIDEIKTCIRDEKIEVSMLPIIEQNPSVIFTHLLEALSSMKVKD
                     LRKQIM*"
     gene            complement(229749..230405)
                     /locus_tag="N5_271_007G1_scaffold_5_prodigal-single_267"
     CDS             complement(229749..230405)
                     /product="hypothetical protein"
                     /codon_start=1
                     /transl_table=11
                     /translation="MDKKWYEDVKVTEESVRLLLDKFFVADLLRTRERVNYIHSLLDD
                     NKKQDACNEMFFLLQERVKNLYERHVQLKLAISDEEELKVKFNEDNRQITNYLKNSDK
                     EGCRHFSDWFLYDTDLKEFDGEDLPRYSFMRYVTDEDREVLFFANCFQHANLSLSKML
                     QSEGELFLRMFDRMEDILEQTERALNSIIKKLNNTIGDIKDDDDYRVIWNKYFQRRAE
                     *"
     gene            complement(230532..231341)
                     /locus_tag="N5_271_007G1_scaffold_5_prodigal-single_268"
     CDS             complement(230532..231341)
                     /product="hypothetical protein"
                     /codon_start=1
                     /transl_table=11
                     /translation="MEKNNKLTKRDRVGMIIAVVVVLIASVVYLIGKYAPTHADYVSI
                     ENHSFDGIDRHLVVLYDDAKIKKLGYIPGVVNSTENYYVIKTNRKDGIKTQMYVANKD
                     NLHLYKTWQEIFGFKFNKKVVDPTLTHRIDVAKAEDNFEINDGFTTVKPSYAIHMRYL
                     NGHEYDEPTGKHFNDDINNIEKILYAHNISVSKEGEILESIIFALPNNYNASVKFLQD
                     QMKAEDPQGFSDGVAKATQGPNSEILKEIVDYLNNVPYRYDNKDDFGARGL*"
     gene            complement(231435..231830)
                     /locus_tag="N5_271_007G1_scaffold_5_prodigal-single_269"
     CDS             complement(231435..231830)
                     /product="hypothetical protein"
                     /codon_start=1
                     /transl_table=11
                     /translation="LLFSLTEILHWCIGVVSIYLIIVGTTYYVREMKFRIDFPVAIVI
                     LYFLIVYDLVARHGYDFVSSARLTYYATTIFLLTVITVCSVLRCRIYNSPKQTKLMRF
                     TSLILRMTSISSCMITFTLLVQMASQNLI*"
     gene            complement(231831..232229)
                     /locus_tag="N5_271_007G1_scaffold_5_prodigal-single_270"
     CDS             complement(231831..232229)
                     /product="hypothetical protein"
                     /codon_start=1
                     /transl_table=11
                     /translation="MKDNELKIINGVVDHIEDISDLELAKIEKVMEERMPIEVENLCA
                     DGPLEDKIKILDQCYDMTEGAYEIVLAHIFGYLRDGDYLYFITEDGDAVITIEFDKGT
                     DNIHSVELDLPSKEEMTTFMDEVGDEYEEI*"
     gene            complement(232440..232580)
                     /locus_tag="N5_271_007G1_scaffold_5_prodigal-single_271"
     CDS             complement(232440..232580)
                     /product="hypothetical protein"
                     /codon_start=1
                     /transl_table=11
                     /translation="MLEITKEITLEKQKRLQIVKQRFKTKLRKKKEVTVDLGRFQVTF
                     FD*"
     gene            complement(232628..233011)
                     /locus_tag="N5_271_007G1_scaffold_5_prodigal-single_272"
     CDS             complement(232628..233011)
                     /product="hypothetical protein"
                     /codon_start=1
                     /transl_table=11
                     /translation="MSKERLLKLLEEYNASILSYFEHIRCTGTLFNLDDDREVSIYMA
                     KKLENFRIGVKHHIFSLLELGYNIEKELSSTCFEDSKNQIKLLNCSMELLQEAMRYKN
                     FMPKVIRIYEELANRINSEEVSIPS*"
     gene            complement(233172..233873)
                     /locus_tag="N5_271_007G1_scaffold_5_prodigal-single_273"
     CDS             complement(233172..233873)
                     /product="hypothetical protein"
                     /codon_start=1
                     /transl_table=11
                     /translation="MISLQEIETLTKGLEGVIRLNTQTFEKQMTSRKETGYYSYVDIP
                     VKIDLESENIFSINENSYDVVVAVNDRFRNTSLSQISRRVFIFYVCRDKKIVYALRCC
                     DLKEDVLDKLENEILEKVEVTLNKDLIINGEVEKIPHQRFKSIDLPQEPRFKKLRAGD
                     GYVYKMEDLYVLRGSNPEVDDVLRILDARLETSLVKIMELKLDGTHIDCLSEKYLKVE
                     APKLKQSIVKLCQNK*"
     gene            complement(233887..234072)
                     /locus_tag="N5_271_007G1_scaffold_5_prodigal-single_274"
     CDS             complement(233887..234072)
                     /product="hypothetical protein"
                     /codon_start=1
                     /transl_table=11
                     /translation="MSDLKTINTFINDIKEGNYKSKEEVKHKIEDILNEFKNQYNHLG
                     DLIAITPKLMEAYKLVC*"
     gene            complement(234372..234581)
                     /locus_tag="N5_271_007G1_scaffold_5_prodigal-single_275"
     CDS             complement(234372..234581)
                     /product="hypothetical protein"
                     /codon_start=1
                     /transl_table=11
                     /translation="MRRVHFVGKIKYTDGRDIEVAKDIELYDSIDMPIMSSIFTDDTI
                     PIKGFIAVEGKCYDIETGKGIVDLW*"
     gene            complement(234602..235405)
                     /locus_tag="N5_271_007G1_scaffold_5_prodigal-single_276"
     CDS             complement(234602..235405)
                     /product="hypothetical protein"
                     /codon_start=1
                     /transl_table=11
                     /translation="MRNKIEDRNKFISFINDLKDKDLTNNLEVEIAKLEMSDKISLLM
                     GAVDTIGSFKEENLGTVKPVRTLRSITKILGELCKSYELSFETDLVDNNLDVEDETCI
                     KSFQGKKLTYKDICLQLIGEYRMKGDKILRVRKRGQRFTEFNIYEFICRGDSTISKDF
                     GEMLYDSGFLKAKISLASLSREDRARILISIFNSYSNCYFTLDKLLSIVLSGCDAEVL
                     REEMGQYFNIVDMVRDILREVAKKEFNETLTLDLSKIDRTFLVNHRLMK*"
     gene            complement(235583..236311)
                     /locus_tag="N5_271_007G1_scaffold_5_prodigal-single_277"
     CDS             complement(235583..236311)
                     /product="hypothetical protein n=1 Tax=[Clostridium]
                     glycolicum RepID=UPI00037AEC20"
                     /codon_start=1
                     /transl_table=11
                     /translation="MKRKDIVRLLGSLVCVGVIFFCGYKIGYKEYKNFQGEKLYDTLQ
                     DLEPEQKVNNEKHLSETEKLKAINSDYEAWINVPGTNISYPIARGDDNDYYLTHSFDK
                     TDNFCGSIFMDYRNPKDLSEENTNSIIYGHNMLNDTMFAEMQDYKNKDFYEEHKTFTI
                     TNTSNEKIPYDIVAVRLYVNGDYKPEFKWNNQEEFKQYVQDMNGKSIYKINCEITNEP
                     IVTLYTCDYTKKGARLIVVGQRHN*"
                     /db_xref="UniRef100_UPI00037AEC20"
                     /db_xref="cpr:CPR_0479"
                     /db_xref="Q0SVP3_CLOPS"
                     /db_xref="UPI00037AEC20"
     gene            complement(236311..236631)
                     /locus_tag="N5_271_007G1_scaffold_5_prodigal-single_278"
     CDS             complement(236311..236631)
                     /product="hypothetical protein"
                     /codon_start=1
                     /transl_table=11
                     /translation="MGIFFIVILIAEILEKLYVTNNLLRRYRKIYKSKDLLLDRLSMD
                     FNSNLLMGIGMLVGWFIAVTATKQTGGSLMLMYAITFILLLYYLVVMMDFYLIDRLKE
                     EITK*"
     gene            complement(236700..236837)
                     /locus_tag="N5_271_007G1_scaffold_5_prodigal-single_279"
     CDS             complement(236700..236837)
                     /product="hypothetical protein"
                     /codon_start=1
                     /transl_table=11
                     /translation="MKEFAKTAVVVLIMLFITFSIYEVLWYYDSPNPSETIVGELVER
                     F*"
     gene            complement(236846..237886)
                     /locus_tag="N5_271_007G1_scaffold_5_prodigal-single_280"
     CDS             complement(236846..237886)
                     /product="Conserved domain protein n=1 Tax=Clostridium
                     perfringens NCTC 8239 RepID=B1RSK8_CLOPF"
                     /codon_start=1
                     /transl_table=11
                     /translation="MRRRNIVISLALTGLLTIGTFVTAFASSNEVVTLGANLTEQQRQ
                     EMFQEFGVKASDVKVINMTVQDIRKQLGLPPAPANVKGNAYSSAFVRVEEPGYGIKVK
                     TKNLTAVTPEMLSNALLTSGVTDADVYATAPFEVTGTSALAGVIQAFEDATGKEIPEK
                     NKQVARQEISITDSLSQAKTDDGKEIGKTGAATIVNDAKKEVIKEKPKNDREVGKIVN
                     GVAKDYNVQLTPEQQEEFVKLMSEVNSLNLNYKELKGQLDSMTDKLNTALKQGDQILK
                     ENGAIQKSLEKVKSLLQEIKAWLVTHLSDNNVTQNGVQYDRNGNLIDSNKDNTNQEQD
                     SNNIDQGVNETK*"
                     /db_xref="UniRef100_B1RSK8"
                     /db_xref="cpf:CPF_0108"
                     /db_xref="B1BEM3_CLOPF"
                     /db_xref="B1RSK8_CLOPF"
     gene            complement(237897..238628)
                     /locus_tag="N5_271_007G1_scaffold_5_prodigal-single_281"
     CDS             complement(237897..238628)
                     /product="hypothetical protein"
                     /codon_start=1
                     /transl_table=11
                     /translation="MSDKVKVIDSFLKERHTTNKSKETLMKETRELFSFLRDKEIFKI
                     FKGRDIIEIFINQKTRQGSYKVLSGTLRFDLDIYLGSTTKNFMIEVDGKTLKYDEEFG
                     TDKRMFLIDDTLILVFKNNVLVEYGYVMPSHYEEISEHRARPFLFSSNSIFAFEQCPC
                     LGDKILGINDINNFNAYNDRGLLNHILEQANIVLGNVNFDKTIELSKDWNSYLENNDF
                     DYSEPIREQQKTMMNLYFVEEILNR*"
     gene            complement(238625..239311)
                     /locus_tag="N5_271_007G1_scaffold_5_prodigal-single_282"
     CDS             complement(238625..239311)
                     /product="hypothetical protein"
                     /codon_start=1
                     /transl_table=11
                     /translation="MEFKYEDFVNKGTILGEGSFKRAYKLGDYVMCVPKDEDKWSRNQ
                     VKSQIDFWLDSDDEAREILNPIIQYDYNKLYYISPYCSNIGKSDMIDYRKLEILCDET
                     SGNCLYYEDLVVMSNQGMLNGKVVLIDYGLKVSDFYQWKLDTEGLTIDMKDTVLYAGI
                     SDVVWLVTIRYIMRNNEFHILQMYMDFGCEETDILKRVYETLEKTYTIVDDRKVVEDL
                     LNMEKGMWRT*"
     gene            complement(239330..239527)
                     /locus_tag="N5_271_007G1_scaffold_5_prodigal-single_283"
     CDS             complement(239330..239527)
                     /product="hypothetical protein"
                     /codon_start=1
                     /transl_table=11
                     /translation="MKLPHEKDDVQLIILSIVLGILLIIILMYYTSSSDIRLPIHESI
                     KYSHRISDISTSVYWINSTVR*"
     gene            complement(239528..240121)
                     /locus_tag="N5_271_007G1_scaffold_5_prodigal-single_284"
     CDS             complement(239528..240121)
                     /product="hypothetical protein"
                     /codon_start=1
                     /transl_table=11
                     /translation="MSTTTRVHIKIKEDYNREETVQEFINSMFVDSEDPDITKAGDVD
                     WLNIEDNEVTFEVRGFLNPTPWITESKLFPSINLTVCAENYDYDRFIVYSVKNGEYDQ
                     EEHSKYAFLRKFLGYENRDLLEEFFEDFETKEDYSLHILGCEKEDKHILERLVRKYIN
                     VPRWEIKRRYLRGYGNRKNKGKKLTMKDIIKIIEGVS*"
     gene            complement(240264..240608)
                     /locus_tag="N5_271_007G1_scaffold_5_prodigal-single_285"
     CDS             complement(240264..240608)
                     /product="hypothetical protein"
                     /codon_start=1
                     /transl_table=11
                     /translation="MQLKESRKQILLELCKSYKKQLLMGIIGGAWFFCSFIIPVYAQT
                     YPITINNRDNLKCVKEGSKFWVKNPCDVDFSELKGYEGKVLVGDGYTIYFNDNDNSPI
                     TVIEKQRYPWMK*"
     gene            complement(240589..240834)
                     /locus_tag="N5_271_007G1_scaffold_5_prodigal-single_286"
     CDS             complement(240589..240834)
                     /product="hypothetical protein"
                     /codon_start=1
                     /transl_table=11
                     /translation="LEFKLKLKKTSVVIFSFSAMVLVLMLCAKLAGFALYEEPTRAVT
                     WQEQQQHLYSPVYSKQHHMLYAIDFGREGSLNAIEGE*"
     gene            complement(240844..241047)
                     /locus_tag="N5_271_007G1_scaffold_5_prodigal-single_287"
     CDS             complement(240844..241047)
                     /product="hypothetical protein"
                     /codon_start=1
                     /transl_table=11
                     /translation="MRKSALKEIYSITTTITLVHGISSALLLLMIVQLIRQGEVLGVF
                     FGLVAMFLNNKLCQFLHRKQIEG*"
     gene            complement(241101..241832)
                     /locus_tag="N5_271_007G1_scaffold_5_prodigal-single_288"
     CDS             complement(241101..241832)
                     /product="Uncharacterized protein n=1 Tax=Clostridium sp.
                     CAG:594 RepID=R6DQ36_9CLOT"
                     /codon_start=1
                     /transl_table=11
                     /translation="MLSNNENFKLCSECGGKCCNNYGCYHHPNDFKELSVDYLKPLIE
                     RGNISIDSYDRSGSEKDKRLAEQPRTLFLRARHVDAPVVDFSFGGVCKMLVNNRCSYS
                     WEERPYGGKRLAPVSEGVCINDYNKQECALDWYPYQEILEELRVYFKEKDTEEMKNNI
                     LKLSKEVKEFLDKDLDDKTVSLAENLIIKYFTSVGTSLMVDVGLPKLEVRELRNNIEI
                     LHNKIEDYTNSKNKVKMINCFGVQE*"
                     /db_xref="UniRef100_R6DQ36"
                     /db_xref="R6DQ36_9CLOT"
     gene            complement(241891..242289)
                     /locus_tag="N5_271_007G1_scaffold_5_prodigal-single_289"
     CDS             complement(241891..242289)
                     /product="hypothetical protein"
                     /codon_start=1
                     /transl_table=11
                     /translation="MKNPEVVIEKVKVIANSQHSLKEEQVRILNEKFGEDQWEIFVVP
                     AEGWNRDQILKLAGEFEGGFFKRTRTVFVSPIPLLLAKLSCIVGDQDARGVSCTDVWV
                     FHNDNRVKKEVDGGKIISVVAPTGWELIAI*"
     gene            complement(242586..242939)
                     /locus_tag="N5_271_007G1_scaffold_5_prodigal-single_290"
     CDS             complement(242586..242939)
                     /product="hypothetical protein"
                     /codon_start=1
                     /transl_table=11
                     /translation="MYDCEDLKYDFTKFIILLLIAFAFIGFGFMAKMGINYSNNRPLM
                     YGFLTEVTEKYDKEKYIEDFNKNMQGVEIQPKQSNKEIITNKDNKIEEHKEQSNSNIK
                     PLYDKEGNIIGYLKE*"
     gene            complement(242941..243183)
                     /locus_tag="N5_271_007G1_scaffold_5_prodigal-single_291"
     CDS             complement(242941..243183)
                     /product="hypothetical protein"
                     /codon_start=1
                     /transl_table=11
                     /translation="MDDERTSIFSWLFLGTFIIIFIFLSVYCALKNEEYNKSKSIDNS
                     LFVQEKKAPNRKEDTANCGKLPVFDKDGNILGYVEK*"
     gene            complement(243193..243654)
                     /locus_tag="N5_271_007G1_scaffold_5_prodigal-single_292"
     CDS             complement(243193..243654)
                     /product="hypothetical protein"
                     /codon_start=1
                     /transl_table=11
                     /translation="MNSVCKKEGLNLTGIASALGSIVIVGGIVTMIAIPVRDFYHWKK
                     SYDTLTQGIYKAQQEEQEYENSLRFSDNGATVDVPVEKGSDKYVTMNIEYDSYGNEYF
                     VNPNTSEYNLYKRESNLVTGGGLFPTIDRINEPLPWGQKGVLKEGQTIADK*"
     gene            complement(243681..243929)
                     /locus_tag="N5_271_007G1_scaffold_5_prodigal-single_293"
     CDS             complement(243681..243929)
                     /product="hypothetical protein"
                     /codon_start=1
                     /transl_table=11
                     /translation="LHYDIDKYRRDSVEHARKTMEKCHIDCEGIKRERRKVLGTGIVL
                     FVIAMIMFYFAMRFNIYVTDHKIPIINNISEVIGYAWI*"
     gene            complement(243910..244176)
                     /locus_tag="N5_271_007G1_scaffold_5_prodigal-single_294"
     CDS             complement(243910..244176)
                     /product="hypothetical protein"
                     /codon_start=1
                     /transl_table=11
                     /translation="MNDLEFDLECKRYANEICDLNNRRHRDIKLIALGKSLRIVSIGI
                     IMFSIILTAINLAQYYKYKDSNEFVTQDFIAVKEEGKTVALRHR*"
     gene            complement(244194..244454)
                     /locus_tag="N5_271_007G1_scaffold_5_prodigal-single_295"
     CDS             complement(244194..244454)
                     /product="hypothetical protein"
                     /codon_start=1
                     /transl_table=11
                     /translation="MNEENQESEVSAGFICALKFQVALAMVCFIIMLFAKIYVTINPP
                     NNPKQTPNKVEEKTEVNKDIKDDNLVPVKDEDGNITEYRLAK*"
     gene            complement(244470..244577)
                     /locus_tag="N5_271_007G1_scaffold_5_prodigal-single_296"
     CDS             complement(244470..244577)
                     /product="hypothetical protein"
                     /codon_start=1
                     /transl_table=11
                     /translation="MNEDNGVSPIAKGFISFLIVNIGLLLMKYVAVICR*"
     gene            complement(244589..244999)
                     /locus_tag="N5_271_007G1_scaffold_5_prodigal-single_297"
     CDS             complement(244589..244999)
                     /product="hypothetical protein"
                     /codon_start=1
                     /transl_table=11
                     /translation="MKDEKKTYLILSTLSVFIIVLLVCAVCVIVRLQSVSVRMNELAC
                     NAQRHSITSERALQEVSDSKIVSDDGKTVSFLKDGIVDKRDLETDSYGNKYTVNPKTG
                     DYVLFNRSYRDNKEAPTPWGNQGKLHIGENISDR*"
     gene            complement(245012..245440)
                     /locus_tag="N5_271_007G1_scaffold_5_prodigal-single_298"
     CDS             complement(245012..245440)
                     /product="hypothetical protein"
                     /codon_start=1
                     /transl_table=11
                     /translation="MDDSQKLGFLMSSVVAIAIAVGSYGLYLTYETHKEQNQQLATEG
                     YIVKDGMRFYPNDTVEIPIEENGKQVWGKAQLESDSYENIYIVNPKNGRYKIYKHGVV
                     YDSSFVMAGNTPVYTSEHRDAPMPWGEEGVLINGAKISDK*"
     gene            complement(245456..245614)
                     /locus_tag="N5_271_007G1_scaffold_5_prodigal-single_299"
     CDS             complement(245456..245614)
                     /product="hypothetical protein"
                     /codon_start=1
                     /transl_table=11
                     /translation="MNNDFMETAQALAKSLLKILLIAVLICLIMGLFKVASSLDQRVE
                     QKYEQLSE*"
     gene            complement(245632..245787)
                     /locus_tag="N5_271_007G1_scaffold_5_prodigal-single_300"
     CDS             complement(245632..245787)
                     /product="hypothetical protein"
                     /codon_start=1
                     /transl_table=11
                     /translation="MKNKFRVLAIKIIKELLRIIGTIILGIGVCVGIALVAYIRNRLF
                     DMWNISY*"
     gene            complement(245784..245951)
                     /locus_tag="N5_271_007G1_scaffold_5_prodigal-single_301"
     CDS             complement(245784..245951)
                     /product="hypothetical protein"
                     /codon_start=1
                     /transl_table=11
                     /translation="MREYNTTTKTIILGGILMVWGLSIFSYSFRGHYIHVYFEDGQPR
                     WETVNEVHYCK*"
     gene            complement(246047..246391)
                     /locus_tag="N5_271_007G1_scaffold_5_prodigal-single_302"
     CDS             complement(246047..246391)
                     /product="hypothetical protein"
                     /codon_start=1
                     /transl_table=11
                     /translation="MNRRTVHKEELAEESIVLSNKKKIGQHNILNMQKALEKIYLILW
                     TLFSIYSIYRLTRGRMDIEVKVMIGVLDAFAFAFCGYVCYRLMKIQENVIIYGTFRIP
                     EDEILVLDENNE*"
     gene            complement(246453..246953)
                     /locus_tag="N5_271_007G1_scaffold_5_prodigal-single_303"
     CDS             complement(246453..246953)
                     /product="hypothetical protein"
                     /codon_start=1
                     /transl_table=11
                     /translation="MNRALLVKALKFVKECSGLIYYNNLDLDNFDESAELEELRELFS
                     KWIKEDQWTEEQKVLMREIINAENTFAGGTTKQLIEIHKDLSELDNSDIDEHEKELKR
                     EELKERLKRALQESDSKVFSTSLGDKTKEELLSILNKTNLGKVVGEGINLINIPERFI
                     IKINIR*"
     gene            complement(246984..247280)
                     /locus_tag="N5_271_007G1_scaffold_5_prodigal-single_304"
     CDS             complement(246984..247280)
                     /product="hypothetical protein"
                     /codon_start=1
                     /transl_table=11
                     /translation="MNKKGFEYRGIHTRVYNLVKSVDLDVERHIGYLMERYDINSKVA
                     RFIFEGGKEQELPYRNPVDIVKDIEKSDREKDMALASIFGMLGAMNSKAKRGIL*"
     gene            complement(247348..248130)
                     /locus_tag="N5_271_007G1_scaffold_5_prodigal-single_305"
     CDS             complement(247348..248130)
                     /product="hypothetical protein"
                     /codon_start=1
                     /transl_table=11
                     /translation="MKKREEFFPNNKFDVGERVMIPYEGGYEIGRVVEYLGEDTVTVL
                     VKDVRIDLPTDTVVPHDYWAGNRTSEVGKVISLDDKVGIIILMDGDKRLVYIKKWSKS
                     GKLYWVNKDELKEGRITDSWTVNRSNEWIHGRIRNKDLEDRLSSLTELGPAYENTRDS
                     LQTISCFSEQTPKQKETEREETKRQRTNDNLETKLGVSDYMMSKLCDLADSTKATKEV
                     TRRPTNSELLNSLEELLTDEDMSKKDNLGKARDLIKELRKRI*"
     gene            complement(248170..250419)
                     /locus_tag="N5_271_007G1_scaffold_5_prodigal-single_306"
     CDS             complement(248170..250419)
                     /product="hypothetical protein"
                     /codon_start=1
                     /transl_table=11
                     /translation="MATEFRDFEKEPEQGSKAFFKVTIGEESAFVGMNIDEYNTLKRG
                     IKNGYKILDGEGQEIEILSRVEEPHGETITMIEADINFSKACVNLIEEEDPTILDKIV
                     EARLLFENGSTQLISAKFNTIRFIESVIDEIGYCVFEVEDETRNTRITKVDVKSELPS
                     NTKESVIMSGEDCITFQTTTEPNKYFLTVYTDLFDEHWNCIGKLQMMNVSIFNKIRSG
                     EVLKHIGGNTSIYTVSISDIGLENGKVVYTSQPNEFVLGKDYELIEGLTEIVEVRDDE
                     GEVLIAKAIMAKDQLEKYRDHNTISISIDTESVCEYEDVIFARLENTGEPVKDALFYA
                     DRCKALTNFSLDYLMSTDDNRLKTKNSIPNKTDFSEKKENKNSVTTISSFCDAFVKGK
                     VRRHLCKTAIKVKNGPTLDVLLLKEDFEIVEKSLNVGKSVPVKVPSQNYEGVVEGIKF
                     IEEIETELLPFFLLRENALVENASNLKANKGNNLYADFYDKDGNCVIVDGIVSKEDFE
                     KYRNGGVKFLECTNGVYYTVEIVKAKISNNSWNNDTREIEYTNLPIQYVYDEGLKAIV
                     FKSDSDLDKVKESVKNKCLFVLIDSAFGPRMLKLNPKDAKDFYKCLKDKRNLKINGVA
                     CRSINIAYYSADYEETMFREDRCSFEVGNGKVRNDIRADLPLVYRVKGSEPKQSLTLV
                     FEDGKRSRAIMIARDVEELRKRRMIFEGRYIVDIENVGDFCDEGITHLICGDRILTRQ
                     TLLDLLDCN*"
     gene            complement(250436..250732)
                     /locus_tag="N5_271_007G1_scaffold_5_prodigal-single_307"
     CDS             complement(250436..250732)
                     /product="hypothetical protein"
                     /codon_start=1
                     /transl_table=11
                     /translation="MIDFLELEDREEEGTYVSILFRNQTQESYVFRFDYTKSNINILV
                     DTLKKDGVFNIIDVTGQVITFDDIKIDRLRYRKITNNEMRDYINRVRESLRNKR*"
     gene            complement(250748..251710)
                     /locus_tag="N5_271_007G1_scaffold_5_prodigal-single_308"
     CDS             complement(250748..251710)
                     /product="hypothetical protein"
                     /codon_start=1
                     /transl_table=11
                     /translation="MDKRKWILDNLNLTNFTKDSYDMYVDFGSGYLLSNLFEGMNYKD
                     LNPSVKAFYDLDGKIKESDLFLFALPNYDVVKASIIRMRNNQEFLEANSDDGRIEKLA
                     TNGRKILRTYEKAFLIYEKVVLGSLSLDDVPSWLKNAREKNLELEREEIARKTAIHFC
                     ELYEEGKLTLETLREGVEVGDEVIVPYHGGHYLATLINVVDNKAIVQLPSGRVLHLED
                     MTILSRELFSPFNLDRCGAYENNTVYDYEYLVLCELKHNSPLGEDITLEYNYNEKKVK
                     LVKYPAQRGFMGATDNYHKYYVYEDEMESLAREKKNEVKTVNSF*"
     gene            complement(251797..253167)
                     /locus_tag="N5_271_007G1_scaffold_5_prodigal-single_309"
     CDS             complement(251797..253167)
                     /product="hypothetical protein"
                     /codon_start=1
                     /transl_table=11
                     /translation="MDKMENREPSRINSFNTSPVKFPVGKHIIAPYVGGYVKGIVQAS
                     TDEVVLLKVGNVENVKASAIASVYNLRNDLTDNIGRPVQIVEGKYGVVCCETEDVYCV
                     YSFDRHSILGVKKGFIEFIDELPVDYNFNNYKEWINLVEEKEKHPYRVHIDSIGPNTF
                     SYEIVRLFRSKNVNREALDRVIERKYNLSEYDETNLGLLSDSELDELYRETGSILDKD
                     DLKGYVAEYFKGLCKSIKHIIDVRANNARSYELAGDMRRGLYDSINIMKERLNDKSQI
                     GKHIEKLKKDLKLGDTVLIPIVGDYEMGTVEMITDNKARVRLFGGGNSEVNLETIFRY
                     EDYDYSCLKNSGRTCIVKGNKAINMIKLNDDFSYVYVFEEEENESGLKLVRNSDIQFK
                     DIEIDYNLNNYLDWSTSKPKNSLANLNVKELLGELDTISESLVDEDKAKQIKNIANAI
                     SSKLGY*"
     gene            complement(253450..255465)
                     /locus_tag="N5_271_007G1_scaffold_5_prodigal-single_310"
     CDS             complement(253450..255465)
                     /product="hypothetical protein"
                     /codon_start=1
                     /transl_table=11
                     /translation="MVDKFEFCKIYCKDGEKFSVLIKVNMIKELRDELKQDNKITYLD
                     HGESEHEVKSIRICRAKRDKVSCSRIVILADGLLGSWEDIFRKKSDLCEDSFKHLEVA
                     KYCVIRTDLLSAQRLLRYGENFKLIKPGNYVFDVSGDNIKRTDACADCKGFLIRNTIV
                     TEGTTDYIQKQEEENVVMCEDSLIRLIEVYTYPTEDSGEVTEDIIRRIEDEDYGYDEI
                     LMQDKDQLKHHLVVIDEFLDTIQDDNPRLESYREKLEQFRRRVFVTFQQAYMRRFKEH
                     TAYSKVVCVINAFSVYDKYDLEAILSSRSFGEMDIYSSEEALTQYDNLKDITANTLKP
                     MEVTEEFEPYKQRLIVKAENFLGELRKAIEGKSDYGKSIFTLMTEYRRSPNRSKLKLI
                     EEKMETGRCENKNIHFYELERLKDDLLVIDTFLSSVSKDTLGRKLIGYILEMRGYYVD
                     ELVRRECCHYNNLPTVQVFKQMYERFPSMEYVDCIILIKVLEQLPMHIDVTTEAVIKQ
                     DIHDCAGVYSAICVAQCKVKYEKMFVDALTDTMRKFLDNCKDKIVVRGRAPKKFSYSE
                     ALDIDKELLTRPSINNFIELHREAICGLSDKNKLTNKHIKGLMDACEYLSNTINLVTC
                     AKGDTNEIMALSNILVLFTTTLNEKLSKKYKKASNSTKGAKIEAFKA*"
     gene            complement(255613..255897)
                     /locus_tag="N5_271_007G1_scaffold_5_prodigal-single_311"
     CDS             complement(255613..255897)
                     /product="hypothetical protein"
                     /codon_start=1
                     /transl_table=11
                     /translation="MIKVESLNMERDSETLLELISRREKEHREVLAFLYQGGTLRIDS
                     YLFAMDGDGHIFIEGEGYSTGDTTKHRVVVTFIDTSEFLSNWYRDYTPTE*"
     gene            complement(255890..256141)
                     /locus_tag="N5_271_007G1_scaffold_5_prodigal-single_312"
     CDS             complement(255890..256141)
                     /product="DNA-binding protein n=2 Tax=Clostridium
                     perfringens RepID=H7CYV1_CLOPF"
                     /codon_start=1
                     /transl_table=11
                     /translation="MKINEIIKVARDKRGMAQSELALRIGKSTRMIQKYESGEVIPNL
                     EVLSEIAKALALVIREENTLDILITLVEILRYMEEREND*"
                     /db_xref="UniRef100_H7CYV1"
                     /db_xref="H7CYV1_CLOPF"
                     /db_xref="bfi:CIY_32480"
     gene            complement(256145..256645)
                     /locus_tag="N5_271_007G1_scaffold_5_prodigal-single_313"
     CDS             complement(256145..256645)
                     /product="hypothetical protein"
                     /codon_start=1
                     /transl_table=11
                     /translation="METITKPSEETQCTDCTMILDTLESIKDEDVEIIRTMFREEQER
                     KITLGCADVILEDTKALIERNKSKLKATRLTRIVYRNDSETVLAIDEENFKILKAVKE
                     NPSDSFISISGYDVRDLLDNGYENEDIDDFKIDLDILVSTIIRVEFRQEGSTLKVLNN
                     FFNKEK*"
     gene            complement(256662..257105)
                     /locus_tag="N5_271_007G1_scaffold_5_prodigal-single_314"
     CDS             complement(256662..257105)
                     /product="C6orf130 homolog n=1 Tax=Salmo salar RepID
                     =B5XAV3_SALSA"
                     /codon_start=1
                     /transl_table=11
                     /translation="MEIKKGNLFALDKSKYAFVECISLDCATGAGIALEFEKQFPGLR
                     EELRRIVRKEYLDVPDIIATKYNGETIVICLITKERFWHRPTYENFYATIDMLLECCL
                     ANDIKNLAIPRLGCNLDRLSWIKVGDYIEKTFKDTDINIQVRYLR*"
                     /db_xref="UniRef100_B5XAV3"
                     /db_xref="B5XAV3_SALSA"
                     /db_xref="paeh:H70357_30950"
     gene            complement(257105..257704)
                     /locus_tag="N5_271_007G1_scaffold_5_prodigal-single_315"
     CDS             complement(257105..257704)
                     /product="hypothetical protein"
                     /codon_start=1
                     /transl_table=11
                     /translation="MKKDFIGILEEVREVINGGTGREKLSGILKYSEEQKEENNLGLT
                     EKELQALALVEKDFREHTNTMNNETREVINEILDNFKENKKYRIYEGEDLLEILEVLA
                     KESVNLDLSIKGAKLDKEYEADVTEYRGYIIDLVDELAIRLKEGKDLGDYPKERVEKV
                     KEQLKVLLHVYSEEQRTTVLSILSKLVNKKSSMTINAFS*"
     gene            complement(257717..258154)
                     /locus_tag="N5_271_007G1_scaffold_5_prodigal-single_316"
     CDS             complement(257717..258154)
                     /product="hypothetical protein"
                     /codon_start=1
                     /transl_table=11
                     /translation="MGVNNNWKALHVNHMINGKMVIFLPFSEYTFKEEKGFRIYDKID
                     ITDVRVPMILTETHMFRYGYDQTTGRKCWRRMKRKDFEECMNPVEAKYYKKAVDCLVH
                     RRSTKPKHYMQHKSPMMDNGPKYECYLDDETAELMFMIDNYND*"
     gene            complement(258156..258593)
                     /locus_tag="N5_271_007G1_scaffold_5_prodigal-single_317"
     CDS             complement(258156..258593)
                     /product="hypothetical protein"
                     /codon_start=1
                     /transl_table=11
                     /translation="MIRLVRSSRKCLLRPRCIAYSEKEVKEFDRGHSIGYVEGNMDKT
                     LYKIDEGSHIYIKNGKHWFRLEVIHLNGEKPNPQLNLANLFDTIKGEYSFWIKDGSKG
                     IGFSNGLTLAGIISDFGEELVGLITNDKNYYLKDDYWYLRGVD*"
     gene            complement(258610..259113)
                     /locus_tag="N5_271_007G1_scaffold_5_prodigal-single_318"
     CDS             complement(258610..259113)
                     /product="hypothetical protein"
                     /codon_start=1
                     /transl_table=11
                     /translation="MKKYITIEELEILEDNLRDIHFREVIDEDLKKKNLSIISELYDR
                     LNNEEKKEDERKWCRSLSMVEIIELKASLRQLQENFLDFSEILDGRTFMTIQFTIDRL
                     LETLKTKKKILKKDSLSEALKIAKALQKKHLASEETEMVNDIVELLIVATTPVAKSNN
                     KTEVSSL*"
     gene            complement(259201..259545)
                     /locus_tag="N5_271_007G1_scaffold_5_prodigal-single_319"
     CDS             complement(259201..259545)
                     /product="hypothetical protein"
                     /codon_start=1
                     /transl_table=11
                     /translation="MENLSCEVCKEGKQLYNGVMVQTCINSHGELEIYYMNDDQIEVA
                     KHKVNFCPNCGADLRVSHKISKVLEERIYEFGKENLTKEKCLDIIEGRIDAEEEIVKV
                     AKFYLSILQADN*"
     gene            complement(259614..260813)
                     /locus_tag="N5_271_007G1_scaffold_5_prodigal-single_320"
     CDS             complement(259614..260813)
                     /product="hypothetical protein"
                     /codon_start=1
                     /transl_table=11
                     /translation="MEERKILRTILFRDNDLDGKGTEVVLRNARFINLVEVMETAVYK
                     LEQDFKAMWFNGLLNPKQYDKVLITDLCINENTAKLIREINEKHPNFVEVYDHHVTKL
                     KEDWLHVDNTVSATKLVYNSFETMLIETERLDEFVELVNAWDTWEWAKTNNVKALELN
                     DLCEYYATNTEEEDLGDFTFKMSVKVAHPKQILVEGDDVYRAQAIKQARDMYIMDVED
                     YVEKMDHPFDIGRKCGVVYLAKPKYHSMVAHELLNRNKDLDYIVLVTDRSASFRTNRE
                     DFNLLDFVSRMLGGGGHPQACGTKVDKVIEWYNLDMDTLRNRKIVYTVEGTDSFTETR
                     IHTFYFTRKSMAMRVLRDKQTAESECVYCNDWTINAHTTCDSEEDYDECFNEAERRAL
                     RGSYGEY*"
     gene            complement(260847..261062)
                     /locus_tag="N5_271_007G1_scaffold_5_prodigal-single_321"
     CDS             complement(260847..261062)
                     /product="hypothetical protein"
                     /codon_start=1
                     /transl_table=11
                     /translation="MKKVELTYFKTTGTYYSSSEYETKEELWHKVIEEVDTMKREGNL
                     PGLAQGSEEGLMILVNVEDSCVPHIVF*"
     gene            complement(261250..261786)
                     /locus_tag="N5_271_007G1_scaffold_5_prodigal-single_322"
     CDS             complement(261250..261786)
                     /product="hypothetical protein"
                     /codon_start=1
                     /transl_table=11
                     /translation="LRLKYLFVYNAILIMMTIGCNLHFTIRTHKEDMLLLTEDKFILT
                     EKLLRENIRKRKQTIIVTVSVCFTLIFNTFARFDIISILIEAIFTLNVILYFMRCLSH
                     LFNYSFVEKQIIIKWVFDIVDDISNLNLSKEDSEKCFDYRVRELIRTRNLSTKKFNRV
                     MKELESEFLEIRKRRGNN*"
     gene            complement(261795..262253)
                     /locus_tag="N5_271_007G1_scaffold_5_prodigal-single_323"
     CDS             complement(261795..262253)
                     /product="hypothetical protein"
                     /codon_start=1
                     /transl_table=11
                     /translation="LNIIILIINLVLGISVIISGSYLHSNTDEKEIRNKIFIAVVGAL
                     FSLVCISVLWETTWMFGFAELLAILSPIDITSRAISTVHYTSKLRDLDILEDLFNILQ
                     DIHKDSDENQGDEVEKRFLKYKEENKISHLRMNRVLKRLERELEKSLEDK*"
     gene            complement(262272..262517)
                     /locus_tag="N5_271_007G1_scaffold_5_prodigal-single_324"
     CDS             complement(262272..262517)
                     /product="hypothetical protein"
                     /codon_start=1
                     /transl_table=11
                     /translation="MYVELYSDHLYDLDEEEKILSSEGYEKTDEDQREWVDTLDELEF
                     SYSVDDKEFYYKDFRGRTYRLTREENEKFKRGRFYRE*"
     gene            complement(262535..262831)
                     /locus_tag="N5_271_007G1_scaffold_5_prodigal-single_325"
     CDS             complement(262535..262831)
                     /product="hypothetical protein"
                     /codon_start=1
                     /transl_table=11
                     /translation="MPKVLKVLIVVVLCLAGISFMFSKTHKQLRDHVTTQATQIKDST
                     SEAMKKVPSGNDVEVDISKKIEQHNKYVEEHKAEIHDKEQKDTDTWMTPHRPNN*"
     gene            complement(263199..263471)
                     /locus_tag="N5_271_007G1_scaffold_5_prodigal-single_326"
     CDS             complement(263199..263471)
                     /product="hypothetical protein"
                     /codon_start=1
                     /transl_table=11
                     /translation="MNALLYFIVFYIIREILVGQKKEAYSDYVRKFILVITGLTFTNF
                     ILGCFITDIVLLIIISISYIFYLVELREVRVVESVNPMDDFTWDEI*"
     gene            complement(263511..263828)
                     /locus_tag="N5_271_007G1_scaffold_5_prodigal-single_327"
     CDS             complement(263511..263828)
                     /product="hypothetical protein"
                     /codon_start=1
                     /transl_table=11
                     /translation="MIFGALNTCNENSRGVSIPRYIYVFEDLLKESDGQRLQLGFFNF
                     KYRTNLTDDDMNALLSEAINEGYKVDYSFENDTIIFGLRPRQLPKYIGMHDRLTFTLR
                     NMH*"
     gene            complement(263856..264122)
                     /locus_tag="N5_271_007G1_scaffold_5_prodigal-single_328"
     CDS             complement(263856..264122)
                     /product="hypothetical protein"
                     /codon_start=1
                     /transl_table=11
                     /translation="MAMIRKNRETVEEIVKLFFCEGKDRRFQIRYLRSMLNLDLNELN
                     LILGSIFKKQKVKFYYLKCRNDDLCVCEETLLTVDSPRYTDKSI*"
     gene            complement(264211..264477)
                     /locus_tag="N5_271_007G1_scaffold_5_prodigal-single_329"
     CDS             complement(264211..264477)
                     /product="hypothetical protein"
                     /codon_start=1
                     /transl_table=11
                     /translation="MFNVYFILVFILTFVCYAGVELRKSAYGVTKKKYLTIISLSFLN
                     VAIAILGYVLQHYSIQPATLIIAFLNLGVSTVLIYEQISLALLV*"
     gene            complement(264495..265037)
                     /locus_tag="N5_271_007G1_scaffold_5_prodigal-single_330"
     CDS             complement(264495..265037)
                     /product="Uncharacterized protein n=1 Tax=Clostridium
                     botulinum Af84 RepID=S8BPW5_CLOBO"
                     /codon_start=1
                     /transl_table=11
                     /translation="MKVLKIGFTGSRPKDLGGYSWSSPINKKILKKIEQILLLCCEEY
                     DLVIVITGGALGFDQMVGVTAQLLKDKGYKIQTIVAVPFEDQPKCWKGYDLEETLDRY
                     YYILENAGEVVYVDTIAKYTLGVLPPKIYHAGKYIKRNEYIVDMSDMIIACQGNHSKG
                     TQRTIDYARQTGKPVTRIEF*"
                     /db_xref="UniRef100_S8BPW5"
                     /db_xref="W7YQA7_9BACL"
                     /db_xref="cbb:CLD_A0020"
                     /db_xref="S8BPW5_CLOBO"
     gene            complement(265024..265542)
                     /locus_tag="N5_271_007G1_scaffold_5_prodigal-single_331"
     CDS             complement(265024..265542)
                     /product="hypothetical protein"
                     /codon_start=1
                     /transl_table=11
                     /translation="MFNDLYRLIGALTLILTLALLLRESALYMKLRRSKYWKEVKDSY
                     RVLERRGLVMYTMGIMQNLVIPSILIIGVTLIEVGDFLYFGVPICAVILMLFWIEDYF
                     QFKRGREGLDIRMIRSYTYYTLTKEFGVLSKIKFEMAVSTIIRQFCFVTGRNKRVEAK
                     AIEEMLLLYESS*"
     gene            complement(265555..>265851)
                     /locus_tag="N5_271_007G1_scaffold_5_prodigal-single_332"
     CDS             complement(265555..>265851)
                     /product="hypothetical protein"
                     /codon_start=2
                     /transl_table=11
                     /translation="LFCCVFFNVVSLFTQFMFAITILLLGIIHVYFVVNMIKRNKVLD
                     DAELIINILRIRNESKYIADITIANLEMTRRMFEYAKSKGVRLKTLEFIFRFFS*"
ORIGIN      
        1 ACAAAATAAA CATGAATTAT TCCTAATAAC AATATAGTTA TTGCAAACAT AAATTGAGTG
       61 AATAAAGATA CAACGTTAAA AAATACACAA CAGAATAGAA GTATTCCTAT TATTCCGACT
      121 AGGAGAATTT CCAGTTGTCT AAATAAGAAT GTTCTCCTTA ATCTAGTTGT ATGTGGTTCT
      181 CCCATCTCTA TGAAATGCTC TGAACTCACA ACTTTGTCTT TAGTAGATGA CCAATGAGAG
      241 CTTGAAAATA CTCCCGACAC CAATAGAGAG CCAAATCCTA AAGACGCTAT AAAAATATTA
      301 ATTATATGCA TTTTAAACCT CCCTAACTGA ATTTATGTTT CTTGACATAC TTTATATGGT
      361 TCTGTCTAAT CTTCTCGTTT GTATTACAGT ACTCATTTAG GATGTTGTAT ATTCTAATCA
      421 TGTCTTGATT TGTTAATATA ACTTTTCTTG AAGAAACATC TTCTAGGAAC ATCCATAAAT
      481 CAGATATGCA ACCTATGAAG AATGCAGAAT TTCCTCTTAC TTGAGGTATG TGTATGTCTT
      541 TAGCAAATAT TACACAGTTG TGAACAAAGT ATTTGTCTCC TAAGACTCTT CTTACATTGA
      601 AAACATGAGT GTTGTTTTGT TTTATAGGGT TGTATATTGT GAAGCATTTA CTTCCCTCGT
      661 ACTTCTGTTG TATTTTATCT TTAGATAAAT CCCCTATTAA GCTTCCTGTA TAGTTTTTAC
      721 ACTCTATACA ATAAACTCCT GTTTCATGTA TCATAACTAT GTCTACCTCG GAATAGCCTT
      781 TATCACTTTC GTGTGGTATG TAAAGGTTAG TTATGAATCT AGCATTTGGA AACTTAGAAG
      841 ATAATTCTCT ATAAATTAGT TCTTCTCCTC TCTGTCCTGC TACTCTAGCG TCTTCACTAT
      901 CCCACTTAGG TTTTCTTTGG CTGGTTCTTT GATAGGTTCT TTGTGGTGTA TAATTCCCAC
      961 GATTTTCGTA GTCCCTCCAG TTCTCGTCAA ACGTATTATT TCCTTTACTA CCTTTAGATG
     1021 TCTTTCTTAG TTTAACAACT ATAATTACAA TTGCTATTAT AAATAGTAAT CCTAACATTA
     1081 ATTATGTTTC ACCCACTTTC TAATAGATAA TCCTATAAAT ATTATATTAA GTATTATTAA
     1141 TACTCCTAGG GCTATGTTAG TAAGTAAAGT GGATTGTAAA AACCATGTCA TCAAAATTAC
     1201 AGTAATGAAA TCTAAATCTG CAATCAATGA TACTACGGTA GAAAATTTTT TAGTTTCTTT
     1261 TACCTTCTCT CGTTTCTTAA TCAACAGAAT AAGTATAATG ATTGCTTCCA CTACTACTAC
     1321 TCCGTTGAAT AACAAATAAC TCATTTGCTT TTCTCCCCCT CAACTAATTC AAATTCATCT
     1381 TTTAGGTTCT TTTTCTCTAT TAATCTAAAC CCCTGTGAAC TCACTCTCTT TAGAATACAA
     1441 GTAGTCTCTT TGTTCTCATA TAAATAATAG AGTATTCCAC TCTTCTTATT CCTAAGTAGA
     1501 AGTTTCTCCA TGTTTATCTC TTCTTTCTCT AAGTAGTTTC AATGAGTCCT CAATTATCTC
     1561 GTTGAATAAA GATAACTGAT AGTCCACCAT AGGTTCTTCT CTAATGTCCT CGTCCTCCAG
     1621 TAATGTCTGA AAGAAAAGAA ACTTCTGAAA CACATCTTCT TTATCAGAAA ACTTTGTTGT
     1681 TAAATATTTT ATTATTCCTA TCATTGAATT TGCTCGTGTT TCTAAATCAG AATCTTTAAC
     1741 GAATTGATAC ACTTCCGATA CCGAATACGT TTCTAGTTTT TCTATATCTA TCTCTTTCAC
     1801 TAATGTTTCT CCTTTCTATA TGAAATCTCG TCTAGGTGAA ACCCATCCTT CCATATTACA
     1861 ATAATATAAT CTCTCGTTAT TTATCTTGTC CATTTGTAAG AAATTTCTCT TGCTCTCTAT
     1921 TTTATATCTT AATTCTAAAA GTAATAACTC ATTATTTGAA TCTTCATTTT GTTGTTTCAC
     1981 TAGGTTATCT ATAGAACGAA TATAGTTATC ACATTCCTCT ACGCTAGTAA TGAAAAGCTT
     2041 CTTAGGAAAT TCCCCACATA AAGCCCTCTC TTTTAAGTTT CTTATATATC TTCTTTGTCT
     2101 TGCTGTTAAT TTCATAATAA GCATCCCCCT CGTAAATCTA TACTAAACTG TAAATAACAG
     2161 ACCTACACCT AGGGAGATAG AATATTTTGC TAACCTATAA CTCTTTTATC TGTTAAATAA
     2221 TTAATTAAAT CACTTGCATT GAAATTCAAG ATTTTTTCCT TCATAAGATA CTTTCTCAGA
     2281 GTGCTATGAG TTGAAGTAAA TACCTGTGTA CCTATCTCCT TATTACTTAT CACTATTTCT
     2341 CCCTCATAAC TAAGTTTAAC TTTCTTTCTA TCCACTCTGA TATTGCAGTA TGATAGTATT
     2401 CCCCTTATTA TTGATGAATC ATATTTAACT GTAAGACTAT TAATCTTAGT AAGTAAAATT
     2461 AGTGCGTTCT CAGTATTAAA ACTTTTCAAA TCTTCTAATA TATTTTCCTC TATATAAGCA
     2521 TTATATCTAT TTATTTTTCT CATGATTACT ATTCTCCTCC GTATGTTTTA TTTAAAGCTA
     2581 AAATCGTATT TCTATTAAAT CTAGTTACTA ATAAACTATA TAATCCGTTT CTTCTAAAAT
     2641 GTTGTATTTC CAATTTCTCT CTTGCTTCTA CTGGGTTGAA TAAACATCTT TCCTCTACTA
     2701 ACCACTTTAT AGCTTCTTTT GCAGTATCTT CATTCCAATA ATTACTAGGT ACTTTGAACT
     2761 GCCAAAGTTT GAATCGCTTA GGATAAACTG AATCTATAGC TTTAAATGGT TTAGTGTCAT
     2821 AAATTAATTG TAACATTCCG TATAACTTGT ACTCTAAGAA TGTTCTAGCT TTTATATACT
     2881 TAGGAATGTC AACCGTTCTA ACTTTTAAAA CTTCCTCTAT TAAGTATCTT GTAATTATTT
     2941 TAGCGTCATC CTTAGCTTGT GGTCTATTCC AATAATTCAA TGGAAACTGC TTTCTCTTTC
     3001 CTTCTAGGAT TTCCTTATAT ATTGTAATAA CTTCTGGCTC TCTATTCAGT TTTCTCACTT
     3061 CCTGTCTTTT AGTATTGAAG GTATTAATAT TCCTTCCTCG TTGTTAGAAT TTTTCCTTAA
     3121 CTGCTGTAAA GCAGAAATAA GGGACTTGAT AGATTCATCA TCCTCAAATC CCAATATTAA
     3181 AACATCATTA TTTGTTTCAA TCTTTATTAG TTCTCTACTA ACAGAACTTC CTATCTCTAT
     3241 TGTTGTATCA TCTTTGCTTA GATTCATGTT TATCTGTCTC ATTAGGTTAT CACTCGTTTC
     3301 TTTATAATCG TTGTTAGTTT AACTAGGCTC TTTCCTAATC CATATAGTCA CTAAATGTTT
     3361 TCTCTGCTCG AAGTTAAATA TTACACGTTT TGTCTTTAAC TTATTAATAG CTATTAATAA
     3421 TTCTACTACC CTAAAACTTG TTCTCTCAGA TAGTTCATCT AGGTCAAGAG TTAATTTTGT
     3481 TATTCCCTTT TGGTCTTTTA ACATCTCCAT TAATAGAGTT AACTCTATAT CAAACTCTTC
     3541 TGTACTCTTC GAACTATAGT TAAGTTCTCT AGGATAGTTT ATCCATGGAA TATGTAATAA
     3601 ATCGAAATTG ATAACTAGAC TCTTTATAAA TTCAGAATGA GCTTCATAGT TTTTAACAAT
     3661 ACAATTATTC ATTGAGGATA ACATAGTCAG TCTTTTTAGA TACCTTCTTA CAGATATTCT
     3721 AACTCTATCG TCCTGCATTA AGTCTTCTTC AAATATGTCT TCAATTTTAT TTAATTTATA
     3781 ATCAGTAAAA ATATCTAATA GATTTAAATA ACTTGAATTG AAATCTCTTA TAATTTCACT
     3841 AAATTCGTTT AGGAGATTTG GTTGGTATAA TTTGTCTATG TTGTTCTCTT TAATAAAGAT
     3901 TTCAGTAAAT TCCCTAATAC GGTTCATATC TGCAAGACCC AATAATTGTG CCTGCTTTGC
     3961 CATTTCATCC ATATTATTGT CCTCCCTTTT GCTTTTCTAC CTATTCAACA TTTGTACAAG
     4021 TCTTTTCGCT AAATCCAGTT AAATCTTCAG ATATTGCCCT TGCCCTGTTT GGTGTGTTTA
     4081 TAGATACATG AATATCTCTG TTATATCTTA ACTTGCTAAT CTTACATACC TTACCTTTAC
     4141 TAGCTTCGTA TAGGACTTCG TATTCTCTAC TTAAGTCAAA TAATAACTCT CCAAATTCTA
     4201 ATAATCTTCT ATACGGTTTC CTCCCTATTG CAGGAGTTCT TGATAATAAA GAATTTAGCA
     4261 TCATAGGATA TTTAGTTAAT GGTACTTGAA ACATTTGTCT TCTAGAAACT TTCTTTTCTA
     4321 TAAATCTTTC TAGGAAATAT CTATCCTCAT GAGTTAACTT AGTTTGTACT TGACTTTTTA
     4381 AATATTCATT GAATGTAGGA TATTTTAGTA TTTCCTTACT ACTCAAATAT CAACACCTCC
     4441 TCCCCTTTTA TTTATCTAAA ACTTTTATAG ATATTTCTAT ATCACAAGCT ACTTCGTCGA
     4501 ATCCGTATAG GTCATCCATG TAGACTTATA CATTCCTTTT CTAGATATGT TTCTATCCGA
     4561 TTTACGTGGC TCTCTTCCAA CTAATCTAAT GAAAGTTTCT TTGTCAACTG CCCAACAAAA
     4621 AGAACCTCCG TCTCCGCAAT TTATTCCTCT GAACTTTACA GATATATCTT TAGTTTTAGG
     4681 TAAAGTAAAA TTTTGTAGAT TTTTGTCTTC CATTATTGTT TCTCCTCACT TAATCTTTTT
     4741 CCTAATTCAT ATAGGAACTC TTCTAAACTA TTGCCCTCGC AAAAATTAAC TTTATTCAGT
     4801 TGTTCATCTA GGTCTGTTAT ATCGTTGTGT CGTAATAACT TCTCTAATGT TCCTCTAGGA
     4861 TTCCTATTTA TATAAATCAT ACTAAATGAA TTTTGGTCTA ACATAGGAGC ATTCAATCTA
     4921 TGGTAGGAAT TAAAATTGAA TGCTAATAGT TGACTTAACT TTTCTAAGAA ATCCTTTCCG
     4981 TTTCTATAAT ATCGTGTACG ATATTTCTTT TGTGAAATCA TTCTAGCCAA TCTATCCGCC
     5041 ATGTTAGAAA GCCTTTACTT TCATTTCTTT TTCTTTTTGT TTTTCTTCTT CTCTTTCTTC
     5101 AATACACTCT TTAACTACTT CGAACACTCT AGTGTTTCCT GCTTTATAAA GAGACTCCAT
     5161 AGTGTTAGCT AATGTTTCAT AACATTCTTG ACACACTTCT TCCATTAAAG CCTTACTTTC
     5221 TTCGTTACCA TCTTTTAATA AAGATATTGC TTTTTCAGTT TTTGTTAGGA TTGGATATTT
     5281 ATCTTCTATA GCACCGTAAT AATATTCTAA CTCATACACA CCGTATACAC ATGTTTTTAA
     5341 ATATCTAACG GCTTCTGGAA CATCTCCTAA AACTTTACTA TATTCTTCAC TTAATCTTTT
     5401 TATTTCTTTA TCTTCCATGA CTATACCCTC CATACTAAAA TGCTTTTATT TCCATTTCTT
     5461 TTTTAGTGTT CTTAAAGACT TCAAATATTT TAGTGTTGCC TGCTTCATAT ATCTGACTAA
     5521 GAACCCATAA TATAGTTTCA TACGCATTGT CTCTTATTTT ACACATTATA TCTAGGCTTT
     5581 CCTTGTTCTC TCCTTTTAAT AATGATATAG CTTTTTCTAT ATCCACTAGA ACGCTATATT
     5641 GTATATCAAA AGCAGTATCT GCACCATCTA ATCCATAAAT ATGAGATAAC GCATTATCTA
     5701 TCACTTCCAT ATCTTTTTCA GATAGTTTAG TGATTTTCTT TGCACACTCA TATGAAATCT
     5761 CTCTTAATTT TGAACTCTCC ATAATATAAC CTCCCACAAT CTTTGAATTA TAGTGTATTA
     5821 GCTATTATAC CTGCAAACAT AGTAACAACG GTAGTTATAG CTATAAAAAT CGTTGTACCT
     5881 CTCAATATCT TTTGTTTTGT ACTTAATCTC TTCTCTTGTT TACTTGACAT TTACTTTTCT
     5941 CCCCTGTAAT TTTATTTCTA AATACTCATA AACTATTCCA CATAGGATTG CCCCTACTGT
     6001 TGTTGTTAAT AAGATAATTA CATAAGTAAA TACACTCATT TGTGTATTAA AATATGTTAG
     6061 TATTTTATTA GTAATGAAAT AGTTTGGAAT TATTAAAAAT ATTACAACAA TAATTCCTGT
     6121 TGCGTTTGGT GAGTTTTCAC AACCAAACAT ATTTTCAATA ACAACTCCTA ATAATATAAA
     6181 AACTCCAAAT ATAATTATTG GCAATCCAAA TATTCCTAGC CATCCTTTAG GCGAAACTCC
     6241 TATACATGAT AGTATAAAGT TTGTTGCAAA TACTGAAATT ATTAATATAA TCTCCAGTAA
     6301 GCTTTCTCTA GCAAAATTAA TAATTTTACC TAGCAACGAT TTCACCTCCT CTATCATGAG
     6361 CTTGGAAATC ATCCACATAC TGATGATGTC CTATAAAGAT ATCTTCAGTA TAACTAAAGA
     6421 ATAGAAAACC TAGTAGAAAC ACACTTAGGA TTATTCCTGT AAGTACGGCT ATCTGATGTC
     6481 TAGTCATTTG AGTTCCTAGA AAGTTTAACA CGTCTTAATC TGACTATGTT ACTTCCTTCC
     6541 TCTCTAAAAG CCTGTGTTAA ATATTTTTCA TTTATTCTTA GGCTACCTTG ATTTGAAATA
     6601 ATTCCTCTGT TAATAGCTTT CTCTATTGCC ATATCTATTT CTTCCTGTGA TAACAAATCC
     6661 TCATTAGGAG TTTGTATGCT CGATATGATA CCATCGCTAT CAATCTTTCT GTCTAATGCG
     6721 AATAACACAG AAAATATTTC ATTACCGTCT GCCATATTTG CCACTTCAGT ACTAATTGAT
     6781 GTGAACACCT CTTTCATTTT ATATTCCCTC CTTTTATTAT GCCATTGAGT TTCTACACTA
     6841 TTTAATGCAC CTAGGATTGG TTTAAATTGG GAAATATATT TTATAAAAAA TAGAGTTAAT
     6901 GGGGCTTTGA AACCACACTA ACTCTATCAA ATTGTAGATT TTGTATTGTA ACGGGTATAT
     6961 ACCCAAACAT TATTCTATAT AGTTACTTTT TTGGCTTTAA TAATCTCAAT TTAGCTATTG
     7021 ACTGACAAAC ATCATCAAAA GTCAACGAAT AAAATAATGG TAATGATAAT ACTAAATACA
     7081 TAGATATTTC ATCATAAACT TCACTCGCCA CATAGGCTGT GATTAAAGGT AAACCTAGCC
     7141 ATACTATATA AAGAATAGTA TCTATAACTA ACTCCAACTT AGTATGTAAC TTTATCGTAG
     7201 AATCTAACTC TCTCATTTCA AATATAAACC ATATAGTTAT TATAATAGTC GTTAATACAG
     7261 GATATACTGT GTATACATTC TTCTCTATTA TAAAATCTAT AAATCCTATA ATATTAAGTG
     7321 ACACCAATAT AATTCCAAAT ATTCTTTTTA GGTTCTGCAA AGTAGTTTTC ATGTTTATCT
     7381 CTCCTATCTA TATATTATAC TTTCTAAAAA CAAAGATTAA AATAACTATA GCTTGACACT
     7441 CACTTAGGGT TGTGTTTAAG TGCTCAAACC TTCTCATAGG TATTTCTCTC ATGTTTACTA
     7501 TTGTCAATCC AATTAAAACT ATTACAATTG TCAATAATAT AATTAATAGT TTACCTAGGA
     7561 TTCTCTCCTC TCTAAAAAGC AAAGCAAATA TGACAGACAG AAATATTAAT ATACATATCC
     7621 CTGTTGTCAT AATGTTTATG TTTTCTAATC TAAATGATAT GAGAGAATTA AGAAAAAGAA
     7681 TATATACAGA TAGCAGTGCT ATAATCTTGT TTTTAGTTAT TCCTAATCTC TCAATCATCA
     7741 AGACCAGTCC TTTCTTTTAT AGTACTCCTG CCGCTTGTTT AGCTAAATTA TCAACGTAGT
     7801 CGTTCCATTT ATCTCCACTA TGTCCCTTTA CTTTATTAAA CGTAATCTTT AGACCTTCGT
     7861 CGATTGCTTT TCTCATTATG TCTCTGTATC CTCTAGTTAA TTGGTTCTCT GCGTTCCAAT
     7921 CTCCAGTTAC CCAAGACTCT ATTCCTTCTA GGTCGAAACA TAAAGTGAAC TCTTTTATAT
     7981 TTCTTTTCTT AGCTTGTTGA GTGGTGGCTA TTGCCCCTAT TAATTCTCCA ACTATGTTTC
     8041 TTTGACCTAA ATCTAAATCT TCTTCTCTTA TTATACCCTT TAATGCGTCT ATCATTTCTC
     8101 CATCTTTTAA TATAGCTAAT CCCCAACCTG CTTGATTTTT CTCTTCGCTA TATGAACCGT
     8161 CAACGTAGAA CACATAGCCT TTGTTTATAT CAACAACAGG TTTCTTATTA GTTTCGCCTA
     8221 GGTATTTCTT GGCTTCTGCT TCTGATTTAA ACTTCTTATA CTTAGCACCT TTAAAGCCCT
     8281 TTACCTGTTT CTCACATTCT CCCCAAGTAC TAAATATTCC TGTTTCTCTT CCTTGCTTTA
     8341 CTGCGTAAAA ATTTGCCATT TTATCTTCCT CCAAAATTAT TCTTCTATGA TATGCTTATA
     8401 ATTAATCTAT CCTCTCTATG TCTGTTATCA AAACTTTCAG TTCCATAGCA GTTGTAAAGT
     8461 CTTCCTATTG TTGGGTCTAT CTTAATCCAT TTCCCATCTA TAAGAACTTT ATTCCAACAA
     8521 TGAGGATTCC AATTTCCGTT GTCTGAATGA TAAGTTCCAT ATATCATTTG ACAAGGTATT
     8581 CCAACTGCTC TACACATAGA CATGAATAAA TTACAATATC CGTAACATAT AGTGCTACCT
     8641 CTTGATATTA CTACGTTAGG ATTGCACCCA TCACCATATG TATTAGTTTG TCCACACTGT
     8701 TTTTCATAAG AGTTATTATA AGATATATTA CTTGTTATCC AATCATATAT CTTTCTAGCC
     8761 TGCTCTGATT GGTTTTCAGT ATCTCCTACA ATCTGTTTAG TTAGGTTTAA TACTGCAGGA
     8821 GTAACCTCTA TAGCTTGTGC ACAATCAACT CCACCTAGGA TACCTATTTG GTTATCAATG
     8881 TTGTTACAAG GATGGTTGTA TATATGTGTT ATGTCTTTTC GAATCTCTTT TCTCGTAACT
     8941 TCCTTTTTAG GTTTCTCTTC TCTAGGCTCG TCTTTCTTTA CAGGCTCTTC CTCTTTTTGT
     9001 TTTTGCTTCA CCTGTTGCTT CTTTACAGGC TCTTCCTCTT TTTGTTTTTC TTCAACCTCT
     9061 TGTTTCTTCT GTTGTTCTTC TTTCTCCTGT TTATCTTCTT TCTGCTCTTG TTTAGGAGCT
     9121 TCTTTTACTT CCTCCTTTGT GATTTCTTCC TTCGTATCTT GTGTAGGTTG GTCAACTTCT
     9181 ACACTCTGTA TTTGTTGTTT CTGCTGTAAT TTATGTGCGT ATACATAGGA CTCGTATCCC
     9241 GATACAAATA CTATCGTACC CACTAAACCT ATTATAGCTA ATTTCTTGAA TCTTAACATC
     9301 TCAATATACC TCTTGCATTT TAGTACTTTT GTTTCTCACT ATAATGCAAG TTGAGTTTTA
     9361 TGGTGTTGGG AATTAAACAA TTCAATTATT ACATAGCTAT ATTTAAAGGG AAGGTAACAT
     9421 AAGTTAACCT CCCCCTCTTT AAGTAATTGT TTATGCGGAA ATATACTTAG GGTCTTTTAT
     9481 CTCCTCAAAT ACATTTTCTA CACGACTTAA ATTTTCATAG AATTGTTCGT CATCAAATAT
     9541 ATTCACATAA CCGCTAACTT TTCTATTTAG GTTTGTGCTT TCTATATTTA GTTCATAACT
     9601 TCTATTAAAA ATGTCTACAT GACATCTAAC TCTTCTATCT CCACGCATAT CGTACTCTGC
     9661 AAGAGCTTCT CCGTAAATTA CTTCGTCAAA TCCTCTTTCA CTCATTAGTC TTTTTAAATC
     9721 TAATCTGCTT AGGCTTGCTA CTTTATTTTC CATATTATTT TCCTCCAAAT AGTAAAGGTC
     9781 TAAAATTTTT ATCAGACTCA TTGTTGTTTT CTTCTAGGTG ATTTCTGCTA GGTGATTTTA
     9841 AAATACTCTT CGAATTAGTA TAGGCTCTAT CTTGACTACT TGGCTTATTA CTAAGTGTTC
     9901 TCTTGAGTAA TCCCATGAAT TACTCACCTG CCTTAAACTC ATACTTATTA GTCTTACATA
     9961 ACTCAGTATA ATAAGATACC ATACCCTCTA GTCTATTAAA TAACTTATCG TTATCTATAG
    10021 GACCACTATA TCCCGGTGTT AATTTCATCA TTCCATGTAC TGTTCCCTCT ATTTGAAACT
    10081 CCTTAGTTCC TTTCTTCACT GTACAATACA CACGTCCTCC TTCTTTAGTG AATGTAGTGG
    10141 TTGTACCAGT TTCCATCACT TCATAGTATC CTCTACTTTT CATTAATTCA TTTAATTCTT
    10201 TCTCGTTCAC GATAAATCCT ACCTTTCAAA TTGTTTTATA TCTCTATCTC TTAAATTTAA
    10261 ATATTCTCCA TAAGTGTCCG CTAGTCTGAA TAAACTGAAC ATTTCAAAAC CTACAACTGA
    10321 TGTTCCTACC TTCCAATAGT TATTACATTG CTCCGCTAAC TTAGGTGGAT AAATACCTAT
    10381 ATAAAATCCT GTACTTAGGC TTACTCCAAA TGCAGTTACT ATAGAATCAT CTTTATTCTC
    10441 AAAACACTCT TTAAAACTAT AATTAACAAA TAAAAATCCG TTTACTATTA TAGAGTTCTG
    10501 TTTTAAGTTT TTCAATTTTA GTGTTATTTC TATTTCTTCA CCTAGGTCAT TGAATCCTTC
    10561 ATCTATTGGT TTACATTTTA ATTCGTTATA ACCTTTGGTA ATGCTCGCAT CCATATTCTT
    10621 TAGCCCGACA CTTTTGTCTT TAAACATAAT CCAAGGCTCT CTATTGAATA CACTTGTATA
    10681 TATTCTGACT TCATTGTCAT CTATAAATTT TATAGTTGCC ATTTCAACTA CACCTCTCTT
    10741 TTTATAACCT TCGTCTACTT TCCTACATCG TGTTTAGGAA CTGCACATAT ACCTTCTGAA
    10801 GTTACATAAA TAATGTTTCC ATTTCTAGTA TCCTCATATA CTGTTACTAT ACCGTTGTTC
    10861 ATGTTGTAAG CAGAGTCAAT TTCCTTTAAT GCACTATCCT CTTCTTTAGC TTGTACAGTT
    10921 TTGTTGTTTC CTGCAGTACA ACCCACTAAT GTTCCTATCA CTAATGCACC TAGGATTAAT
    10981 GAGGTTGTTA TAACTCTCCT TTTCATAATA TTTCTCCCTT TCTATCACTT AATTAATCTG
    11041 TAGATTATGT TTAATATTAT ACTCATTAGC ATTGCTATTA CTAAAGTTGG CACTATTATT
    11101 TGATATGCCA TATTTGTTAA GTCCACTATT ATTTCACGTT GTAAAGATGT TAGATTTGAA
    11161 AATCTATTTA CAAAGTCAAA CATAACATCA GTATTTAAAT TCCAATCAAA ATCCTCTATC
    11221 TCATAAACTA GGGTAGCCAT TAAACATAAT ATATAAAATA CCTTTATCTT GGTATTACAC
    11281 CACCATTTGC CATGTGTTCT ACTCATTATT ACCCTCCGAT AGTTAAATTT GATAATTCGT
    11341 TCTCTAAAAA TTTTATCATG TCCTTCGGTT TATTACTAAT AACTATTCTG CTCTCTATAT
    11401 AAATTCCACC CTTAGAAATT ACTATATCTC CGTGCTTTAA CCAAAAGTCT AGTGATATAT
    11461 TTTTGTTGCT CTTTAAGTTA CCAACTAGCA TTCCACTTAG GTGGTATCTT ACATTCGAAC
    11521 AATACTTCTT AAACTTTTGT CTAACTAAGA TATATAAAAA TAGACTATAC AGTCTATCAA
    11581 TAATTACACT CAATAGGGTA ATAGGAGAGA AGAGTATCAT AGAAATATAT TCCGAATCGG
    11641 TAATATCCTC TCTATACATA ATCTCCCTCC ATATTCTAAT TAAATGCACT CACATTCTTT
    11701 ATTTCTTTTA TATCTTTGGT TACTCGTTTA TGTACCATAT CTGACATATT AGGTAGAACT
    11761 GTTTTTCCTA TTAAATCCTT TGTAAAGTCG TCTGAATCAT CCTTTACTAA TTCTGACATT
    11821 ATTTCGTAAT ATTCTGCAAA GTCATTTGAA TCACTTAGGA TGTCTAAACC TTCTGAATCT
    11881 ATATCATTAA TAAGGTTACA TAAATTACTA CTTGCATTGA TTAAAGAATA ACAATTCTCT
    11941 TCAGTTAAAT TTACTTTCTT CTCTTCAAGA TAATTTAATA GTAATACATA AGTATCCATT
    12001 ACTTTTCTCG GTTGATTAGA TAATTTCTCA CTAGCTAATT GTATACACTC TCTTCTATTC
    12061 ATTCTCATTT CCTCCCCCCA CTAAGAAACT AATTCAAATA TATCATCAGT TTTAAATGTG
    12121 CAAACTTTTT TACTATTTAG AGACTCTGTC AGTACGTTGG TATCAGATAT ACTTATCACT
    12181 CTGTGTGTTC CCTCAACGTA CTCATTCTTT GTTTCTATAA TCTCAACTAT GTCTCCTTCC
    12241 GTCAACAGTA TGCCTTTCAA ATTATGACAA TTCTGCTGTC TATATCTTTC TACTAATTTA
    12301 GTCATTGCTA TCTCCTCCAT AAATTCATAT TAGGTATTTT TCTAGTTGAA CAATATAATT
    12361 TATTATCCAC TACTTTATCA ATTACAAATT CAATATCTTC TGTATAAACT AGGAACTCAC
    12421 TCTCATTAAA ACTTTCATGC ACGTTATCTG TGCATATACA CCTAGGAATT TGCTCTGGTT
    12481 CTATTATTAT GATTACAGGA ATTAAAGGTT CCCCTCTTTC AATAAATTCT TCGAAAGGGA
    12541 ATCTTCTATT AGCGAACCAA GAACCTTCGT TCTCGTACCA ATCTGGTATG TTTTGTGTGT
    12601 TAGAAAACTT TTCTGCAATC TCTTCGTCAT AAGTGAAAGA TGCGAAACCG TTCCATAATC
    12661 TAAAAGAACC TCCTTCTTTC ACAAGGCTTT CATATAGACA ATCTCCACGC ATTAAGGTTA
    12721 ACTCGTTAGA ATCTCCCTTT TCCCTTAGGT AATCCAATAA CTCGTATGAC ATACTCTTAG
    12781 TTTCCATATA ATCCTGTAAC TGAACTCTTA ATGTTCTTCC CGACCTATCT TTGTACTTAG
    12841 GGTCATCCAA GTCTTTCTCA AATTTATTTC TGTTATTTTT ATACTCTAAA TCAAATGACC
    12901 TTATCTCCAT TTTAATCTCC TTGTTTTCTG TTATTCATCA TTACTGAAAA TATAAAACAA
    12961 ATTATCATTA TAATAACTAA GCCTATCAAG ACTCCTGTAT TTATATTTAA ACCTGCTCTT
    13021 CCTTCACAAT TGACTGTTCT AACTATGTGC CAACTCTTTT GTTTAAATAT AAAGCCACAG
    13081 AATATCAACC ATACTATGAA AAATATGTTA AAACTAATTC TTTTATTTTT CATCATATAT
    13141 CATCCCAATC TTTATAAACT TTTTACTTTA CATTGTATAA TTTTTCTTAT ACAACTGTTC
    13201 AATGTGCATA GGTCGTTTAA ATCATAAAAA TCCAAATCCC CTTTAACTGC ATACAATGAT
    13261 TTTAACTTAG GAAGGTTTTC AGTTGCAAAT AAATATAAAG AACTATTTAT TATTAATTCT
    13321 CTATTTTGTC TTCTACGTAA ATCATATTCT AAACTATCTC TTAACTCTTG ATTATATACC
    13381 ACGTCTTTAA TTGTACTTTT AAGAACTACC TTATAATTCT TTCTCATATA ATCTAGGAAT
    13441 GTTCTATTTA TATTGTGCTC TATTAAATCA ATAATACCTG TGTCTATATA CTGTTCTGAT
    13501 TTAGCTATTT CTATATCCGG TATTTCTCCT CTGTTATTTC CCACAAACTT TATAGCAGAT
    13561 ACTGCTTCTT GTATTCTTCT CATAATTATC TCTCCCTTTT GTAAATTTAT ATAATGGGGT
    13621 GGGTAGTTTT TATAGAGTTC CCACCATCGC TCTTTTTATT TATTAAGTCT TAACATTATT
    13681 TCATCTAAGG CATCCGTACT TAAACCATAT ATACTATTTA TACCACAAGT CCTATCAAAT
    13741 ATAAGTTGTA GAAAAGTATA TTTAGATTTT ATATTGGATA ATTCCCTAAA TCCATCTTTA
    13801 TCTATCAAGT TACTTTCTAT GGCTAGGAAA TCGCAAGTGT ACCCTATATA AGGAGTATCA
    13861 CATTCATCTA GGTTATCGCA GTCCATATAT TCGTCTAGGT TAACTGCTAA ATTCCCCGCC
    13921 TTCTTTATAA CTTGGTCTGT TATATTACCT CCGTTAGTTT CTATGAAGGA TAATAATTCC
    13981 TTTCTTATAT TATTTTGTCT TTCACCTTTT ACCTGTAACT CTGGTTCTTC GTCAAATGAT
    14041 TTTATAATTT TAATTTTCAT TTAAATACCT TCTTTCTTCA ATATCACAGT AAGGTGATAC
    14101 TCGAGAGTTA CTTGCTAGGG AAGTTCAAAA TAAGGTGTAA TTACAGATAA TATAACAGAC
    14161 CAATAATTAA TCAAATAAAT TTCTACATAC CAAACAATAA TAGTAAAGAA ATGCCTTCAA
    14221 GGCTAAACAT AGCTATTGCA GATAATACAA ATGCTTTTAA GTTATTACCT AATTTACTTT
    14281 CGATAATAGA TGTAACACCT TTATAGTCAA AAGCAAACTC TCCCATAACA AAAAGACCCA
    14341 TAACAATACC TAATATATAT TGTAAACAAA TTCCCTTTCT TGTAAGACCT ATCATACACA
    14401 TTGCTAATGT AGCAAAGAAT ATAACCTTTA TCATATTACT CTTACATTCT CTAACTTCAA
    14461 AAAATCCTTT ACACATAATC AAACCTTCTT TCATAAATAA TAGGTTTGTT TCAATAGGTT
    14521 TGCTAGTATT ATAACATAAT TACACTTAGG ATTAGTACTG CTAAGTATGT AATACATAAC
    14581 ATGGTCATAA ATATTGCTTC TCTAGTAAAC TTGTGCTCAT TTCTTAATAT CTGTATAAGA
    14641 CTATATGCTG TTAAACAAAA TAATCCAACT GATAAAGCAC CTGCTCCTTT AGCAAATGTT
    14701 AGTTCTTGAG AAATTCCCTG TACCATAGAC AATACTATTG ATATAGCCAA CCAAAGAACT
    14761 CCAGTTATAA CACATATATT AATAATGTCT CCACTAAATA AGATTTTTTG TTCTTTACTT
    14821 CTCTCTTTCA TAAATCTCAC CTCCTTTCAC CTAGGTAAGG TTCACATTAT TCTTTCTCAG
    14881 TAAAAGAGTC TATGTTTTTT ATTCTCTCTA ACTCTTCATC TGATATTTCC ACTTCTTCTG
    14941 AAAATACATC CTGTGCAAGT GGCATAAGAA TTTTGTCAAT TACAATAGGA CTAAGAATAT
    15001 GTGCTTGTTT ATTACAAATT CCAGACATCA TATAAATAAA ATCTGTAATC TCCCCAGACT
    15061 CCTTTAAGCT TTCTCTACTT TGTACTGCTA TTTTCTTTCT TATAACATTC ATGTACTTTG
    15121 CAGGTCTAAC TAATTCATTT TTTAAAGCTT GTGAAGATTT TCTACCTGTA ACTTCTTCAA
    15181 CAAATTTTTC AAGTGTTTGT ATATCTGTCT TTAGTTGTCC GAAATCAACA CCTGTATCCT
    15241 TAAACTGCAC TTCTTCTATT CCGCCTAGGA ATTTAAGGAT GTGTTCAGTT ACCTCGTTAA
    15301 AAGTAACTTC GTCAACTTTG TCTTGGAAAG AACTTCCTTC CACTTCGTTT TCCTTTAAGG
    15361 CTCTCATAAA CCTGAAATGC ATGCTCATTG CTTCATATTT TAAACCCTTG AATAAAAGTC
    15421 TTATTGTTTC TTCGTCCTCA GTGTTTTCTA TTCTCTTCAT AGTGCTTTCT AAGTAGTTAT
    15481 TATGCTCTGA CATAATACCT AAAGCAACGT CTCCTGTATT TATCCAAGGT CTCATTTTTA
    15541 ACTGACCTAG ACCTTCTAAT AAATCATTTT TTCTCATAGT ATTATCCTCC TCAAATATCC
    15601 TTTAATCTGT TGTTATAATA TTAGGATGTG TTGGTGACGT TGGAATTTCT CCCTTTTTCT
    15661 GTTTTTGAAT ATATTCATAT CTTCCTTTAC AACCTTTATA TTCATCTTCA AATAATATTC
    15721 TTTTTACTAT CTTTGCCACA TTATGTGCAG TTAAGAATCT ATATCTTTTG CTACATATTC
    15781 GTTCTCCATT TACTCTCCAT GAAAAATAAA TGGCCCCGCA GAAATATATT GAAACCTCCA
    15841 CATCTTCATA AATAAACCTA ACATCATCTT CATTACGACC TGTATAGGTA AATCCATTTT
    15901 TCTCCATGTT CTTCACTATG GCTCTATATC TAGGTATTCC TATGATATTG TTAGCCGGTG
    15961 ATAGTGCATA TAATAAACTA CCTAATGGAG TCAGTTCCAT AATATTATCT CCTTTCTAAA
    16021 ATATTCTTCT TATTTCTCTA GGTTCAATAC TTTTGAAAAC AGAATCTATA TCTTCTCTTT
    16081 CTGCATTTCT GAAGATTGTT CCTAGATTTG TATAGTTGCT GTTTCTTTTC AGTATAGTTA
    16141 CTTTTGGTTT GTTTTTATTT AGGATTTTAG AATCCCCTGT AACGTAATGA TTCATCTGCA
    16201 CCAGTCTCCT TTAACCATTC ATCTCTTCCC GGATAATCAT GTTTATTTCT CAAGTGGTCG
    16261 TCAAAAGTTT TCGCTCCGTA CGTATTAATC CAAAAGTCAT CACTATATGT CATTCCACTT
    16321 GTCTTAATAA ATATTCTCCA AGGGTCGTAT ATGTTTATAT TTAAAGTTTC AAGTATATCA
    16381 ATTAAGTCGT GTCTACCTTC TTCCGGAACT CTTCCGTCTA GGAATTGGTA TATTCTTTCA
    16441 GAAGGTATAT TCTTAGGTAA CTTTTTATTA AATGGAAAGT TATTATAGAA ACAAGCCGGA
    16501 TGTATGAAAT CTTCTGTTAA TGGCTCATAA CTTAATATCC CATTATCGTT TGTAATTCGT
    16561 CCTATTAATT CTCTTCTTCT ATATAAATTA ACTGTCTCCT TCAAACTTCT TACTCTCCTA
    16621 TAACAAAAGA GTGAGATACC GTAGCACCTC ACTCATTATT TTATTATTGT ATTTTTGTTG
    16681 TTACTCCCGG AAGTTTGTTT AGGTTGTAAA ACTCTCTTTC TTTATCATTT ACAATTACTG
    16741 CAAACTTTCC GTCAATCCTA AACCCTCTGT AGACCTTTGT CATGTATTCG CTTAGGTTGA
    16801 ATACTCTGGA AGAATCTAAT TTCTTTCTGT CGCAATAGCC ACGTACCTTG TCATAGGCTC
    16861 TTTCGTCTAA ACAAGCCACA GTCAAGTCCT CTTTTAGTAT AGTCTCAAAA GCTTCATAAT
    16921 TTATACCACT TAGGTTTAAG TTTTCATCTA AGTAGTTAAG CATTAAATCC TTGCCTTCAC
    16981 AATATAAGTA TATGTCGAAA GGTAAGCTTT GTACCTTTCC AGTTCTAGTA CCTATACAAA
    17041 TTCTTTCAAT GACTTTGTTC TTAGGAAGTA TTTCACTCGC AAAGTAAGGA ATAGTTGGCT
    17101 TGCTAAGTAT TTTGTTAAGT AAATCTAACT TCTCCTCTTT AGAGAAGTTT TTCATCACTT
    17161 CTTTATTGTA AACAAAAGTT ACAGTTCTTA AAGGTCTCAT TGCTCTGTTA CTTATTGTTA
    17221 GGTACTTTGT CAAGTCATCT ATAACATTCT TTTTGTCTAG GACTATGGAC TCTGCACCCT
    17281 TTCTTGCTCT GTACTCGATA TAATCTTTGT ACTTTAAGTA CTTGTACTTT CCTATAATTC
    17341 TGTAAACTTT GGTTTCTATA AAGTAACTTA TATTACAAGC TTCTGCATTA TCGACTTCCT
    17401 CTATACTCAC TTCGGCTTGT TCTAATACAG AGTACTCATT ATTTAATTTC TGAGTTAACT
    17461 CTTCTTTCTT CTCTAGGTCT TTTTCAACCT CTATTTTGTT CTGTAATTCT TTTACTTTTT
    17521 TCTTTGCAGT ATTTCTTCCA GTTTCATATT GGAACTCAAT AAATCTTCCA AGAGTTACAT
    17581 TGAAATTTTC TGAAACTTCT TTTATAGCAG TCTCAATTGC TTGTTCAACT TCAGAATCAG
    17641 TTGTTCCTTC TGTTTTAACA TTAATTAACT TTCTAACTAA TTCTATGTTC TCAACTGGCT
    17701 CATTATTAAC AATGTTGTCA TACTTCAACT CATTTAATTC ATCTATATCA AAGTCTGTAA
    17761 AAGTCTTTTC GATTAGGTTT CTTACTTTTT GATATCCATC TTTTGAATGA TTGTGTATGA
    17821 AATCATAAAC TCTATAATAA AGTCTTATTT TATTCTTTAA TTCCTCATTT TTTGAATGAA
    17881 TTAAATATGG AACATAGTTC GGAATAAAAG TAAAATCAGT AAATGACAAA TCTTGAAGAG
    17941 TTAGGTTGTT TAGGGCTTTT CTCTCATAAG AATCGAACAT TCCCGCATAC ACTTCTATTC
    18001 CTTTATCTGT CTTTTTATAA GCAATCACAA GTGAAGTTAA TTGGTGAATA TCTTTACCAT
    18061 AAACAATTTC CAATTTGTCA TCTGAATTTA TTCTTAACTC AAAGTCTTCA GTATCATTTA
    18121 ATCTAAGTCT TTCTAACTCT GCTATTTCTA CTCCAACTAT ATTGTTAGCT AGAGATAGAT
    18181 GTCCTGTTTT AATGACATTC TCTCTGGCTT CTAATAGTAG ACTTATAATT GAGTTACACA
    18241 CAAAGTCTTT GTTGTTTAAA TTCGCATTAT CTATAAACAC AGAAATATCT TCATGGTCAA
    18301 AAGACTTATT TAACTTTAAG TCTCTTATAG CCCCAAAAAG ATTATTTATA AAGATATTTA
    18361 TTCCTATAGC TTTTGCTAAA TTATTATCCC CATTTATCAT AGGAATTATT TCATTATGAG
    18421 GATAACCTTT GTGAGTATCT CTCCATATAT CCCATACTAA ATCAATCTTT GAACTATCTA
    18481 ATCTAGATAC ATCAACACAA TCTACTTTGA CTATTCCTAA CTTATCTAGG ACTGGTTCTA
    18541 AATGACAATA AACAGAATTT ATTAAATCTT CATCCACTTC TATCTGAGCT ATGTTATTTA
    18601 TGGCTCTAGC TAAATCATCT CTTGATGTTA GCATATAAGT AGATTTTGGT AGATTATGGT
    18661 ATCCGTTATC TATTGAAACT CTATGTGCTC TTTGCTTGTC TCTACTCTCA TTAACTAAAG
    18721 AGTTTAGGAG AAACTCTACA GAGTAGCATA TGCTATTAAA TGTAATATTA TCTAAGTCTT
    18781 CATGAGGTAC GTCCCTGTAA TCTAGGATTA ATAGACGACC ACTATTTAAA CCAGTACTGT
    18841 ATTTATCCCT TGATAAATCT AATAGTTGTT TTAAGTTCTT ACACACTTCA TGTATATCGT
    18901 AAATAGGTAA TGTAACAAAT CTCACATCAC TTAGGAATAT TTCCGCTAAG TCAAAATATT
    18961 CATCTATTTT ACCATCTATC ACTCTTCTTA ATTCAACTGG AATAGGTTTT TCAATAGTAG
    19021 ACAATAAAAT ATCTATAGCA TATTTTACAT CAGATTTGTC TCTAATACTA ACTGTAGTTT
    19081 TTGGGATAAA TTTAGAATCG AATATTTCCT CTATCGTTCT CAATAAATTT TCTACAAGGA
    19141 TGTTTTTAAA TTTCTTAGCA GTTAAATCTA AGATGTGTTC TTTAGAGTAG TCTTTTAAAT
    19201 CTGATTTAAT TAAACTATCT ATATAAGCCT TAACGTCAGA AGGTTCGGCT AGTTGCTTAG
    19261 GAGTTTCTTT TATTTTAGAA TCCTTAAACT TTAATATTGT ATTACCCTCT TTGTCTTGAA
    19321 TTATAACGTC GTCATGAACT TGAGCTACAT TAAAATGGTT CGCATTACAT AATCTAAAGA
    19381 TTTCGTCCCA ATTAGGATTT TCCTCTATCA TATCAATTAT AGACTGTACT CTTGGATTGT
    19441 TTTTATTTAT AGTAGTGTTA CATTCAAATC CTCTATCACC AATACAAAAG GATAGTATCA
    19501 CTTCTGAATA TGAACTAAAG TCCACTACTC CGTCAAATCT AGCTATAGTA AACTCTAATT
    19561 GTTCACCTAA GTTTAGGATT GTGTTTAAAT TTTTAGGTTC GTTTATTGCT TTCAATAATT
    19621 CGATGAATCT TGAATCTCCT AAAGATACAC TATCTTCTTT TCCTTTAGTT TCTCTGAAAC
    19681 CATCCTTGAA TATTAAGACG TCAAATTTAC AGTTAGCTAT ATCCTCATGA AGTGATTGTT
    19741 CAGTTCTTTC AATCAATCCT TCTTCTGTTT CTATGAAGTA TTTATCATCT TTCTTTGTGT
    19801 AGAAAGTAAC TTTTCTGTCG CTTAGGATTT TTCTCATATA CTCAAATGGT GTGTCATTTA
    19861 CAACCTTAAA TCCTTTGGGT GTTAACTCCA TTTGATATGC GTTCTCTCCT ATCTCTTTTG
    19921 AATTAAAGTT TGATTTCTTA AAATTATCAC CAGTAGAATG CATCTTTAAT AGTTCGTCTA
    19981 CTTCTTCATT AAACTTCTTA GCAACTTCCT TTATTCTATC TAGGATTTTA CTACCATCTC
    20041 TATAATCGGC ATCTTCGTCT AGTATTAAAA CTCTACCTGC TTCCAAACCT TCTATAACAT
    20101 CATATGCTAA CTTAGGGTTG TTAGGTATTT TATCTAAGTC TTTTAATATA ACTATTCCGT
    20161 CTTTTATTTC ATAATCAATA CCGTCTTCAA CTAACTGCTT TGTTAACTGC CCTTCTAGTA
    20221 TTAATTTCTT TTGGTCATCA CAGTATTTGT CAATTTCCGC CATGGCTTCT TTTTTATTTT
    20281 GACTATGCTC CATTATATAT CTTAATGGGT CTTTACCTCT AAGATTAAGG TCATCTTCAA
    20341 GTTTCATTGA TTTCTCATTG ACTCTCGCAC TTTCCGGATT TTCATCTGTA AAGAAGTCTA
    20401 TGCTCTTAAC TTCTCTTTCT TTTTCATCTG ATTTTTGAGG TAGTGCGTAG TCGTTTACGT
    20461 AATCTTGACT TTCTTCGTAA AGTGAATCTG CTTGTTTTAA AGCTTCTTCG TACTCCTCAA
    20521 TAGTAGGTTC ATATGAATCT ACACTTCCAC CTGTCAACTC ACTTAGGATT CTGCTATTCT
    20581 CTTTCACTAA TAAAGAAGTT GCTTCATCTA TTTTATTTTT TATTTCTTGA GATAGTTCTC
    20641 CATCTAATAC TAAATTAAGT AATGTACTTC CTTCGTGGTT GATATTCAAA GATGTACCTG
    20701 TAGAAGAAAT CTCTACAAAT AAATCGTTTC TTGTTGCTAT ATCTATTACT TCCTTCAAGT
    20761 AGCTTTCATG TCCACTTAGG TAGTAGTTTT CTATATTTTC GAATAACACT TCGTTATCTT
    20821 TTCCCATGTT ATATTTTTCT TTGGTTCTTT TTTCAATTTC ATTAAATTTC TTTTGGTCGT
    20881 TTACGATTGT TTCCTTTGTA ATATAGATTG AACTTTCTTC TGAGGTTGGT ATAATTTCAA
    20941 CTCCTTTTAA TCTAGGTACT TCGTCAACAA TCTTTTCGTT CAAGAGAAAA GTATTATTAA
    21001 CTCTTTCGTA ATCTATATCA AACTTCTTTA AAAGTTCTTC GTATCTATCT GCTCTATCCA
    21061 ACTCTTCTGA ATCACTTGAT AGGTATTTAA GGCTTCTATC TTTGCTTAAA TTCTTAAGAC
    21121 TTTTTGAACT ATCTATTTTT CCTTCCTTTA GTTCAAACAT CATTTCTAAT TGGTCTACTG
    21181 GAGTTTCGTT TTCAGTACCT GCTAATAACA TTAGCTTCAC TCCATATTCT GTTGAGTTTT
    21241 CTAGGCAATC TAATATAAGT GCCTTTAGTT GAGGGATAGC GAATGATTTA TCCACACTAT
    21301 CTTTGTCTAG GATTATTACC TCTTTCTCTC CCTCACCTTC GATTTCATAG TTGATTTGAT
    21361 TATCAACTAA TTCTTTTAGT AATTTGTCTT TTACATTTTT ACTCATTATA ATGAGCCTCC
    21421 TTTTAGATAA TAGATTTGTG ATTTATTCCT CATGGTTTCA CTCAAACCAG ACAGTCCTAG
    21481 GAGTTTGGTT ATTCCTAGCG ACCTTCACTA TATAATGACT TCTCTAAATT GTTATCTAGG
    21541 GAAGTTGTGG AAAGGGACTG TTAAGGACAA TCCCTTAGAG CCTTTATGCA AATGCACTTA
    21601 TTGTTTTAAT GTCATTCTGT TTAACTTCAT AATTAGTTCC TTTTAATATA GGGTTCATAG
    21661 CTATAGAAAA TGCAACTAAC TGTTCTAGTC TGTTATCAGT ATTTAAGAAT AGTTTTGTAG
    21721 CTTCCTCAGA TAATACTTTT TTAGATTCGG TGCTAAGACA ACCTTCAATT ATTCTATAAT
    21781 TTGTATTAAC TTTTACCATA GCTTGGTTTA GGTTGGTTTC TTTAAGACGT CTTCCACTCA
    21841 CTTCGAACAC TATATCGCAA GAATTAAAAT CTTTTTTGTC TTCAAGTGTT TTGATATTAG
    21901 AACTTAAATG GTTTTGAATA AACCACTCTA AATATTTATC TATATCCTTA TAGTATTTGT
    21961 CATACATCTT AGGAGACGCT GATTTAACAT ATAACTTTAG TATTTCTAAC TTAGAACCAT
    22021 GACTTGCCTT TAATTCATCC AATGTTCTAA GTGTCTGTAA GGTACAACTA CCATAATCTC
    22081 CTAATCCGTC TAGGGAATAA GAAAATTGAA ACCCATACCA TCTAAAGTTA GATAAAAACT
    22141 TACCGTCTCC AAAAAGTATC CCTGCATATT CATCTTCATT ATTATTCACG TAACTTCTCC
    22201 AAACTACTCC ATCAGTAAAA AGTCTATCTA TAAACTCTCC AAATGATATG TTTTCATTAT
    22261 TTAAATTTAT CTCTCCAAAA TCAAGATTTG ACACATCACC AGTCTCAACT ATAGTAGCTA
    22321 TTTTATCTAT TATCTCTTCT TTCTTATAGT TATTACATTC CGCAATCAGT ACCTTTATTA
    22381 ATCCGTTAGG GATTTCCTCT TGCACTAAAT TCCTAATTCT TGTTGAAAAA TTATTATCCA
    22441 TTTTAAGTCC TCCTTAAAAT ATTATGTATT TAACATTTTA TTCAATATAT AATGCTCCCT
    22501 AGACTAATTA TCTAGGGAGA TGCTGATTTA ATAGATATGA GTTATTTTGT CTACTCAATA
    22561 TAACTACGGA ACTGCGAAAG TAATTATACC AAACAATCCC TCAGAGCCTT TTATTTAAAT
    22621 GCACTTATTG TTTTAACATT ATCTTCTTTA CCGTTCTTTA TAAATCTATA AGACATATAT
    22681 TTTAACTGTG GATATTTTGA ATGTATTACT GCAATGATTT GGTTCTCTAT TGCTCCCATA
    22741 CCAACTAGGA CTTCTGTAGC TAGTCTTGAT AAACATTTTT CTCCGTTTAC AAAGAATCCT
    22801 TCTTCATTTA TCTCTAAAGG AATTACAGTT TCGAATCTAC AATATTTTCT TCCGTTAAAT
    22861 CCATCTTCTT CACCTAGGAA CTTCCAATCA AATCCTTCAA TATCAAATGT CTTTCCTTCA
    22921 GTAGATATAG TTTCGTATTT AATTCCAGTA TAGTCAGAGA ATAAATCATC ATCAAACTCT
    22981 CTTACCCCGT CTGTTGGATT TAAGAAATGA ACGAACCAAT CTAGGAACTT CTCAATCTCT
    23041 TCCTTGTTAG ACACATACAT ATCCCAATCT GCACATTGTA CTACAGGTCT TATTAATTCT
    23101 AGTTTGGTTT CTTTGTTAGT TCTGTAACTT GAAACTTCTC CAAATGTGTG TGAATAATAA
    23161 CTTCCACAAT CTCCTGTTCC TCTAAGGTTT CCAGAATATT GGAATCCATA CCATCTGAAG
    23221 TTAGAAAGAT AGTGTCCGTT TCCAAATAAT AATCCATCAA ACTCACTTAT AGAGCTTAGG
    23281 TATTTTCTCC ATACAACTCC ATCAGTAAAT AATACCTTTT CAAAGTCCTC TATTGTTTTT
    23341 ATATCGTTTG ATAAGTCTAA TTTATCAAAT AGTAAATCTG ACACATCCTG TGTTTCTAAT
    23401 ATATTTAAAA CTTTATCAAC AACACTATCT AAATCTAGGT CTGTATTTAT CACCAATGCC
    23461 TTTATTAAAC CGTTCTGTAA GTTAATACAA TCATCTTTTA AACCTCTTAC AATTCCTATT
    23521 AACTCTTTAT TCATTTATAT TTCCTCCAAT CAACTATTTA TTCATCTAAG TTTTCTAGTC
    23581 TTAGTTTCTA ATCAATAATT TTATATAAGG TTTTCATTAA TTCCTTAATT CTCTTAGCTG
    23641 AACCTGTAGT GTATAGATTT GTTCCCTCAA TACACGCTTG TTCTTGAAAA TGTAAGAAAG
    23701 ATAAAAATAA ATCTCTATCA ATAAGTTCCG GTTCTATTAT TTCTACCTGC TTACCTAGTT
    23761 CTTTGCTTAA GACTCTTCTA AAATTCTTAG AATATAAGTA GTTTATAAAA GCATATCCAT
    23821 TCTCATTTCT ATAATTATAT AGGTCTACTA TTTTTACTAC ATTCTCTATA CCATTAGTTG
    23881 CACACTCAGT AAATAGGTAT TTAGGATTAT CAGAAAATCT ATTAGCAGAA CCTCTTAATA
    23941 CATCACACCA CTCTAAGAAG TCATATCTTT CATATTCATC TGTTTCGTAT ATAATCATAT
    24001 AGTCTGGTTT GTGTAGTGAA GCTAACATTA AGCACTCTAT TACTTCCTCT ATATTTTCAT
    24061 CAATCATTAC ACTAAATACT GGATAGTACC CTATATTATT TCTGTAACAT TCTAATGCAC
    24121 TTTTCATTCT TGGATGGGGT TTAGGTTTGT AACTACCTTT CTCCTTCAAT GTATTAACTA
    24181 CATCTGCTCC TTGAAATGTT ATAAATCTTC TTCTTTCTTT CGTATTGTTC ATTATAGATT
    24241 TCCTCCCTAT TATAATTTTA ATTTCGAATT ATATTGCTTC ATGCTCACTT TCGCCTAGGG
    24301 AAGTTGTGAA AAGGGACTTT ATAGATTAAT CCCTTAGAAC TACTTTTCAT GATTCGATTA
    24361 GTTACAATGT CCACTATTAC CACAATGACC TGCAACTAAA TCTCTCATTA TTCTTCTTAC
    24421 TAACTTAGTA AACATTTAAA TCCATCCTTT CTGTAAAGAG CCATCCTCGT AGATAACTCC
    24481 AAAGTTACTT TTTCCATTTA TAAAAAACTT AGTTAAAACT TTTACACCAT CTATTAATCT
    24541 AGCTTTTTGT GTTTCTTCGC ATAGGAAGCA AGACCTTTTC AATAATATAG GAGTTTTAAC
    24601 ATTTGGAATT AACTTATCCA TATTTATATA TCCTTGACAT CCATTACTAA ATGGTGACTT
    24661 TAACTTAATA TCGAATAATT TCTCAAAAGA TACATAGGTG TTGGTTGCAT GTTGTAACTC
    24721 ATTTAGTTTT ATTGTGTCAA AACCCATATT ATCATAATGC TTTATACAAT CTATAACATC
    24781 TTGCTTAGTG CACAAGTAAG GCTTAACTAA ATTTATGTTT AGTCTAATCT TTTCTTTATG
    24841 TGGTAATGAA CTATAAAACT TCTGTCTATC GTATTTAGAA GTAGTTCTTC TTATTTTGTC
    24901 TGCTACTTCT TCATTATAAT GTTGTACTGA TAAGTTTATT CCGTCTAGGG TTTCTATTAA
    24961 CTTGAAAAAC TTATCTTTAT TATCATAACA TACCTTAGGT ACAGAAGTTG TTACATATAC
    25021 CTTTAGATTA GTCTTTTCTT TTATTTGAGT TACACAATCT ATAAGTTCAT CTAAGAATAA
    25081 ACATGGTTCT CCTCCTAAGA ATAAGATATC ATCATGTCCT TCTTCATTCT GTATAACTGT
    25141 GTTAACTATA GCAGGTACAT TAGGTTTAAC TATATTTTTA CCTTCACAAG TTTGGTCTAT
    25201 ACAGAACTCA CATTTGTTAT CGCATACGCT TGTGAAATGC ACATCGAAAG AATTATAAAT
    25261 TCCATCGCAA CAATTGCACT TCAATTTCAT TACTCTCACC CTCTTCACTT AAATTACTTC
    25321 AAGTACACCT TCATCTATTA ATTCTTTAAA GTCTTTAGAA TCATTTTCGT ATTTGATGTA
    25381 CTCTCTTAGG AATAAGCCAT AGCCACGTTT CCACTCTCCA TCTTCTTTTG ATATAAATCT
    25441 AAATACTCTT CCATCATTTC CATTACTATC TGGACTGCTA TAAGGTGTTT CGGGGTCAAA
    25501 TCTAATATCT TCGATATCAT CTCCCAATGC TTTAGCTACT TCCTTCATAG TTCCTATCAT
    25561 ATCACTTATA CCATCAACTA TGTTTAATCT TATTCCTAAT TCCTCTAGGT ATGGGTCTTC
    25621 GCAAGGGTCT GAATAGAAAT ATGTTCCCAA TAAAAATTTT GTTTTCTTTA CTTGTCCTCC
    25681 AAATGCGTTT ACTTCTTTGA TGTTACTCAT AATTAATTCC TCCTCAATAT TATACTATTT
    25741 TAATTATTCC TTTATTCACT AAATCTTTGA ACTCTTTAGA ATCATTCTCA TATTTAACAT
    25801 ACTCAGATAC ATATAACCCA CGGTCAACAC TCCAAACACC ATTCTTTTTA TACTCAAATT
    25861 CGAACAGTCT TAAATCTTCT TCGTCTTCAG AACTTTTAGG TTCGTATGAA TTTTCTTCTG
    25921 TATATCTTAA TTCTTCTATA TCTCCTATAA TAACACTAAG AATATCTTTC AGTTCCTTAA
    25981 TCAGTAAATC TTCATTGTCT GTCAACATTA CTCTTAAGCC CAATTCATCA TAATAAGGTG
    26041 AGTCAAACGA ATCATAATAG TCGTATGTTC CTAATGTAAA TTCTACTTTT CCTTCAATAT
    26101 CATCATGCTC TTTCTGTTTC TCAAAAGCAT TTACTTCTTT GATGTTATTC ATAATAATCC
    26161 CTCCTAGGTT ATGTTGATGT TTGGAAAGGG CTTTAAAGAT TAATCCCTTA GAACTATCTA
    26221 ATTATTTTAA CTGATTATAA GTTTGTTTTA TTTCCTCTAA ACAATCGTAT ATCATTTCCA
    26281 TGATTTGGTC GTAGTGTAAC TTTCTAGTAT CAGTATTTAA TACATCATAT TTTAAGTTAT
    26341 ATGAATCTTT GGTTAACTCC GTTAGCCTAA CTTTGTAGAA ATAATATATC TTCTTTATTT
    26401 CCATATAAGC ATCACGTAGA CCTGTAGTAA AGACAGTTAC TTCGTCATAC AATTTCTGCT
    26461 TTCCATTTAG GAACTCCTCT GTACTCTCTA GGTTCTTTCT GTCTTCTTCC TCCTGCTTTT
    26521 GTTGTTCAAA GCTTGATATT AACATTCCAC TATATACAGG TTCGTCTAGT AAAGAATCTT
    26581 TTAAATCCTC TATTCCCTCA CTCATATAAG TATCGAAATC TTTTAAGCCT TTCTCAATGA
    26641 TTTCTATAGA CTTCTTGAAA TCCTCTTTAA GTTCAGATTC GTCATCTAGC CTTTCAACAC
    26701 AAATATTAGA AATAACTCTA AGTCTCCATG CCTTTACAGG TTTTTGTTTT CTTTCTTCCT
    26761 TGCTGATATA ACTATATAAA GGTAAAGAAA CTCCATCGTG TTTTAACATC ATAGAACCTA
    26821 GTCTTTTCAC AACTTCTGCT ACAAAAGGTC CTTCGGGTCT TTTAACCTCA ACTATATCTC
    26881 CTTCGAATAT TAATCTATCC TCTTCATCAT AAACATCTGT ACTTTCCATG AATATGAAAT
    26941 CCTCGTCTGT TAAAGAATGA TTTATCATAG CAAGTGGATT ACTCATTACT CCGTCATAAG
    27001 TGTCATCTAG GTAATCTTCG TCTCCAGTAA TCATTATTTT ATTCTCTCTA TCCCATGCTC
    27061 TATACACCTT TCTCTACCTC CTCTTTTACC TTCGTTATAT TTTAAACACA CATTCCTAAC
    27121 TTATTCATTA TATTATTAAC GTCACTCACA AAAGGACAAC TATTACATCC CTTCTTTGAA
    27181 GCCTGCATTT CTGGATATGC ACATCCACTT CTGCACACAC TTTCAGAATG CATCAGTAAT
    27241 AAATTTAATG CTCGTCTTTC ACTTTTATTT AAAGTCAATA CAGTTTGCTT ACTCATGTAT
    27301 ATTCCCCCTA TTAATATTTT AACTATGGAA GGGGACTGTT AAGGACAATC CCCTAGAACC
    27361 TATTTATTTA CAGATTTATA AAATCTAGTA TTGTTTGTAT TCGCAGTCAG TATATCTAAA
    27421 CTTATAAACA CAGAAGCCAA TGAAATACAC ATTGATGCGA AACTACCTGT TACAAATCTA
    27481 TGTAATAATA GAACTACTAT GCAGTATATA CAAGATGAAT AAACAAATGC TAAGAAGTCT
    27541 TTGTTTCTCA ATAACTCACC TAGGGTTGCT TCGTCGTTTC TTACAAATGA TAAAGAACAC
    27601 ATAAATCTAT TGAAAGTTCT TAACCCTACA GGTGGAGTAT CTGTTGCAAA GGTTCTAGGT
    27661 GCACATAGAA ATAATAAAGT TACTACAAAC TTAAGAAATA CACAATACAA CACTATGAAG
    27721 CACATATATG AAGATGCAGT TCTAATAACA TCTAACATAA ACTCACCTCC CTTCAATACC
    27781 TATTCTTTAA AATAGAACAT ATATCTCACC ATCATCATCG ACTTTTAATG TTAGCGGAGA
    27841 TGATATAAAC TCTGTTATTA CTACAGACTT TCTATGTGGA TATTCGTCCA TGAAGGTATT
    27901 TTTCAATGAG TCTATATTTA ATTCTAATTC TGCTTTTATA GACTCTATAA CTTTTTTCTG
    27961 TTCTGTATCA GTTAAATCTG CTAGGAACTT CTCCTCTCCC AAAAGCTTAA CCGGTAAGTA
    28021 GTCTAGATTG TTTGAAGTTA CTCTTTCGTC AAGGAACTCT CTAAATATAA TATTTGGTAC
    28081 TAACCTTCTT ATAGCTAAAT AGTCCTCAAC ATTTACGTTG GGTAACTTCT CGCTTATTGC
    28141 GTTTAACTTC TCCTGCCCTC TATGCTCGTT TACGAAATCT TCTAATCCAT AAATTATTCT
    28201 ATAGTTAAAA GCTATTTCAT CTAGGACTGA ATCAATATTT TCTAAAAGTT TTGAGTTATT
    28261 CATATTAGCA CCTCGATTAT TCAAATTCTA TTTTTAATCC GAACTCGTCA GACTCTACTT
    28321 TTAGAGTATC ACTAGCTTTT CCTTGGTTGT TCACAGAATC AGATATTATA GAACCTCTTA
    28381 TTAGTTGCTG TTCCATTGAG TCTAACTCTT TAATCAACTT CTTTTCTCCG TCAAAAAGTA
    28441 TTTCTCTATC TTGAATACTT TCTATAGTTA TTTTGCTTTC GAAATAATCT CTTAATAAGT
    28501 TATCTCTAAC ATAATCAACC ATAGTTGAGA AGTCCTCTAG TTGGTCATAA TTTTCAGAAA
    28561 GTTCTTCTGC ATACTGTGCA AACACTTCCT GTCTTCTGTT TGTTTCTACG TATTCTTTTA
    28621 TTTCTTCTTC ATCCTTAAAT GTAGAAGCAC ATACATCAAA TATTGCGTTC ATTTGTGAGT
    28681 AGTAATAAGC TTCTTCTGAA GTTAGAAATC CCTCACATGA TATACCATTC TCTTCTAGTA
    28741 TTTCCTTAGC CTTATCTAGC AATTTATTAT TATCCTCTAC ACTTAAATTT GGATTGTAGT
    28801 TTATTACGAT TGTTGACATT TTAATCTCTC CTTTTCTAAT TATCTACCTA GGTTTAAGTT
    28861 GCTATATGTT GTCCCAACCA AATGCGTCTA CTTCACCGTC ATCCTTATTC TTTTTATATC
    28921 TATGTGTCGC AACATATTCT TGAGGTACTT CGACTACCTT ATAGTCTAGT TTATCTGAAT
    28981 CTAGGTCTTC TTGAAACTGT TTTAAGAAAT CTATGAAGTT TTTATTCTTA GCATAATTCT
    29041 CTCTTATCTC TTCAGAATTG TCTTTCTTTA ATATCTCATT AGTTAATTGA AAAAGTCTAC
    29101 TATCTACATA GGCTTTTACT TTCTTCTTAC TTAACTTGTC TCCCATAATT AATCTCTCCT
    29161 TCTATTAAAA TGATTTAACT TTCTCTACTC TATTAGCTTT GAAGTCCTCA GAATATAGAG
    29221 TTATTATGTT CTTCTTTATT CTCATAAATA GATTAAAGTA TTCTGAGAAA TCTAACATCT
    29281 TCAACTCTAT ATTTGCTTTG TACCTATTAT CAAAATATAC AGTCTTAACG TCATATAATA
    29341 AGTCCTTATT CTCTCTAAAG ATTTTGTATT CGTTAGGAAC TGAATTTTCT AATAATATTA
    29401 GTCTATGAGT TTTTAATAGT TGTTTGATAG CTATTCTTTT ATAAGTATCT CGTATTTGTC
    29461 CGTCTTTAAT ATCTGTCTCT GTAGCGTTGT AATCTAGGTT AAATATCTTA ACCAAAACTG
    29521 CTTTATAATA TAACTCAAAC ACCTGTACTA AGTCTACACT TAGGGTACTA AGTCGTTTTT
    29581 CAAGTACGCT ACGGTTTTGT ACATTAACCT GTAATAAGTT ATGTATATCA ACTACGTAAT
    29641 CCATTCTATC CAATGCTAAT GAAAAATAAC CCAATCTCAC ATTCTCCCGT CTCCCTTCTT
    29701 ATTTGCATTG TACTGTTATC TCGCAATCAT CAAAATGCCC TAGTAATTGC ATAGCCAATG
    29761 CTTTCTTAAA TATTCTATAT TTGTTAGGAA TTATTACTCT GTAAAATGAT GAACAATCGT
    29821 CTTCAGTGCA ATCAACATAT TCACACGTAC AAGTTAGGTC CAGTATGTCT CTAACATATT
    29881 CTTTTATTTT CTCACACATA ACTATTCCTC CTATTGAATA AAAGTTTTTC CGTCTATTCT
    29941 ACAAATTAAT TCGTATAAAC CTCTTAGGTC TCCTCTTCTA GCTAATTCTC TGCATCTATT
    30001 CATATACTCT TCTACTCTCT CAAGTTTAAC TCCGAATAAT CCTAATTGAG CTACTTCCTT
    30061 TAATTCCTCT ATCTTCTTAA TCTCTAAAGG CAATACTTTA CTCCTAAAAA ATTCAATCTG
    30121 TTTATCAGTT AAATCTTCGA ATCTAACATA ATCACAGTTT ATCATATATT TTCCTCCTAA
    30181 CCATCTCATT AATACTATGG ACAGGGACTT TATAGATTAA TCCCCGAGAA CTTTTGAATT
    30241 ATATTATACC CCAAATTTCC ACACTATATA GTGCTTTTTT AGTTAGTTTA CCTAGGGTTT
    30301 TGTTATCACA TTCATATGTG CTTATAAATG ATGAAATCTA CATGGCACAC ATTGTTAAAG
    30361 TTAATAGTGC AACTAAACCT ATTATACCTA ACACACAAAA CACTACAATT ACACACTTCT
    30421 TCGCTGTTGG TCTATCTATT GTTCCTCTCG AACTCTCACT ATTACTGTCA GAGTTACTTG
    30481 TTGAGCCATG TATCCATGGA AACCATCCTA CATGAACTCC GTTACTTGTT GAACTTGGAG
    30541 TTGTAGGAGG TTCTGTATTA GGTGTGTTAC TCTTAGGAGT TGTTTTAGAT ACATTGCTCC
    30601 TAGGAGCGGG TTCCGGTGTC GAAGCCCTTG GTGTACTAAC GTGTGGGCTA CTTTCATGCG
    30661 GTGCACTTAC ATGAGGACTA CTCGTATGTG GTGAACTCAC GTGTGGGCTA CTAACATGTG
    30721 ATGATACACT TACATGAGGT GCACAAACGT GTGGGCTACA CACCGCAAAC ACAGGTATTG
    30781 CTTGTCCAAT AATTAAAGTT GCTAATAATA AAATTCCTAT AAATACCTTA TGTTTAGAAT
    30841 CCATGACCTA TACCTACCAA ATACCAGTTT CCATCTTTCT TGTTGTACTC GTAATCAAAA
    30901 CACCCTGTAG ATGTTATTAG GTTTATCTCA ACCCATAGTG CCCTTTTTAT TTGTCTTGTA
    30961 TTTAACTTCA TTAACTTTCT TGCAGTCAAA GGTTTGTATT CTCTTTTCCT ACCAAATCCC
    31021 ACGGCTATCT CTCCGTCATG GTAATACTTA GGTTTCTCAC CACAACATTT AAATTCTAGT
    31081 ATTCCGAATA TTGATAAATC ATCATCTAAG TCAAGAATCT CCGGCTTAAC AGTTGAACAA
    31141 TTTAAACATC CTTGAAATCT ACTTTTTATT GGTTCTCTTT TCATTTTTCT ATACCTCTCT
    31201 TCAATATAAT AAATTAGGAG ACTCTTCAGT CCCCTAATTC TGTAACTTTT CTCTATCTGT
    31261 CTCTTTTGAA CACACGGTCA TAGTCGTAGA TATCAACTTC GTGAGTTTTC ATCTCTAGTA
    31321 AGCTGTCTGC TACAAACTTT AAGGTTTCTA AGTCTGCAGA GCCTACTATT ATTTGTAAGT
    31381 TCTCTACTGC ATCTTGGTAG TAATGACTCT CTTCGTGATT ACAGTACCAA GACGTATGGG
    31441 AAGACCAGTA GATGTCGTCT TTAAACCTAC CTAGGAGTTC CTCAACGTCT TTCGGTACTG
    31501 GAAGCTTCTC GGTCATCCTA CACATTAAAT CTCTGAAGTC CACAGTTAAT TCTTGGTCTG
    31561 CATAATCTCC AATGAATCTT ATTCCTCTGT GTCTTGCTTC TGGGAATAAT GTATGCATTC
    31621 TATGTAATGC GTAGTTTGCA AGATAATGGT TGTGGAAGAT TATACCTTCT ACAGAGTTGT
    31681 TGAATAGGTT TTGCTTTATT TTGTCTAAAG CTTCTTCTTG GCATCCGTGT GACAGGAAGT
    31741 ACAAGATTCT TCCGTAAGTT TCTCCCACAG AGTTCCACCT AGGGTCTTCT GCCACCAATT
    31801 CATCTATTTC TTTATCCAAT TCTTTCTTTA TTTTTTGCAC CTCTCCCAGT ACTTGTTTAA
    31861 AATCCTTTTT ACTCATTTCT AATCACTCCT TAATATTTAA TATTAAATAC ACGGTGTGTT
    31921 AATGTTCATT TTATGGAAGG GGACTTTAGG TTTAATCCCC TAGAACCTTT AAGCTTCAGT
    31981 TATTGCCACT ACCTGTGGTT CTGAAGCTTC AATCTCTGTT ACTATAGAAT TTTTGAAATT
    32041 GAAGTTCTCA GAAGTTTCTA CTGCTAAATC CCTAGCTTCT ATTTCATTGT GAGCTAGGAT
    32101 TAGTATCTCC TTAGTTTCTC CAAATTCAAT TACCTCGTTC CTAGTAACTC TATATAATCT
    32161 TAAATCGCCA ACCCTAGGAT TAATCCAATA AGGTTGTCCC TTCGCCATAT CTTTTTCATC
    32221 TACATCACTT AGGATTGCAT TGCTTACTAT TCTATTTGTT TCTAAACACA CTTCCGCAGT
    32281 CCAGTAACAT TGTTGTTCTC CATCTAGGAA TATGATTGCT CTATATTGTG TAGGATATTC
    32341 TATTTCAAAC TCCTCGTACA CATTAAAGAA ATCGTTGAAG TCTAATGATT TAGCAAATTC
    32401 ATCTCTTTCG TCCTCTGTCT TGAATATTTG AGGATAGCAT AAATCTGCTA CTGTATTGTA
    32461 AACTCCGTAT CTAATTTCTT TTCCTATTTT AACAGTTACC TTTTCTCCCA GTAATCTAAA
    32521 ATCGTTAGTC ATACACAATC CTCCTATTTC ATCTTTATGA TATAATTCTT CTCAATAGTT
    32581 AATTTAGGTA GCTTATGTGT TTGTCTATAT CTTCCCCACT CACTTTCTAA CATATGAGTA
    32641 GTTCTCTTAG GGTCTTTCAC TTTAGATAAA TCTAATACAC TTCCCTCTTT TAGTTTTTTA
    32701 CACATAGTTT CTATCTTCCA ACTATCGCTA ACTATCTCTC TAGATAAGTA ATCGTGTACT
    32761 GATTCAGTAA CGCCTTCATA GTCTGATAAT TTACAATGTA ACTTTATTAG TTGGTCTGCA
    32821 TAACTTTTCT CCATAGTTTC TATATAAGAA TTTTTGTATT GCAATTCAAG CCTTAAAGCA
    32881 CTAAGCTTAG CCTTGTACAC CTCTATTTGT TGTAATAATA ATTTTTCTTT AACTGATTCA
    32941 GACATTTTCA ATTCCTCCCA TTATTTATTC TATATTTTTT CATGTCTAGA TATAAACTTT
    33001 ACAAAACTAC TCATAGATAT CACCATTACA ATTAAGTCGT ATAAGAGACA TCCTAAGTAT
    33061 AAAATAATCA TGGCTTTCGT ATTTATTTTA ATAGTTCCAG TTAGCTTTAA CCTTCCTACG
    33121 ATTAAAATAA CAAAAGTAAG TAATATAGCT AGTGCATTTA TTACTATTAA TCTACGTTTA
    33181 CCCATTAATC TATTATCTCC ATTATTTGTT TTATTCTTCT AGTATTCACA AGGTTCTGTA
    33241 TTTCTTCACT TTTAAAATAA TCACAAGTTC CCCTTAGCTT TTCGTAAAGT TCCCCAGTAT
    33301 TTGGAACTTC GTACACTTTA ATAGAGTTCG CTAATGCTCT AGTCATGCTT AGGATTTCTG
    33361 TAGGTATTCT AATATCTCTA ACTCTTAAAT CGGAAGATGA TTTCATCATA GCCTTGTAGA
    33421 AATCTACACA CACATCTAGG TCTCCTATTT TATGCAAAGT TCCCGTTTCT ACATCAACTG
    33481 CAATATAAAA CTTTTCTCCT TTAAACATTT TAAATTCTCC TTTCTTCTCA ATAGTATTTC
    33541 ACTAAAGGGG ACAGTCTAGC TATCCCCTCT ATCAAAGACT TATTGAATTA AATAATATAT
    33601 GATGACCTTC ACTTAGGTTT GCTTTACACT CTTAATTGCA AGCCACAATA TTATGTTTAG
    33661 TGAAACTGAA AATACTATTA TAACTCCTAG TAGTTAATAT TTTCTACTTT AACTTCAGTA
    33721 TCACTACTCT CTCCAAATAT ATCGAAAACT GTAACCTTTG CACATTCCTT ACTTTTATAA
    33781 CTCTCACAAC CTTTATCATC GTAAGTTATA ACCATAAACT TATCCCCCTG TGGCTGTATT
    33841 CCTTTTACAT CATATCCTTT TTCTGCACAC TCACTTAGGA ATTTATTTAT GTGCTTTTCA
    33901 TAATTATCTT CTCTGTACAT TGTTATAATT TTTACTTTAA TCATCTTTTG TAGTCCTCTC
    33961 TTCTTAATGT ATACTCATTA CTTTTCTATT AAAGAATCTT CTCTTTTAAT ATAAGACCTA
    34021 AAGGCTCCTA TCGCTCTAGC TTTTCTCGAC ATCTCTTCAA CAGACTCCTC TGATATATCT
    34081 ACGTTTCTTA TAGGATTATG AATATAGAAT ATCATAGTTA TATTCTGACT AGGTGTCTTT
    34141 ATATCTTTAT CTCGTATTCC TTATTTGCAC ACTCACTGAA GAAGTCGTTT ATTCTGTTCT
    34201 TATAATCCTC TAAATCTCCG TATTTATTTT CTATTATCTT TACTCTATAC ATGCTTCATT
    34261 TATATCCTCC TAAAATACAT CAATTCTCTT ACATCTATTA TCTTTATATA ACTCTTTCAT
    34321 AGTGTAAATA ATAGCACTAG CATCTTTATA AAATATTTCC ATTTGGTTTT CCAATTCTAA
    34381 AAAGTCTGCT GTATTTAATC CACCTATCCC CTTTAAACTC CTAGTTACTC TTGATACTAA
    34441 TTTTATATCA AAATCCTTAA ACGGTCCTCT TTCTCTTAAA TAAATTAAAG CGTCTCCTGC
    34501 ACTTAATACC TTGTAATTAA TTCCGTTCCT AATATTATCT ACTCTAGCAT AACGAAGTAG
    34561 TTCGTTATTA AGAATACTAC CTACAGAACT AATTAACATT ACATAATCTT CAAAAGTATC
    34621 TCTACAATCG ATTCTAGCCT TTTCTTTTGC ATCAATCATT TTAATTCTAA ATTCTTCTAA
    34681 TCTACTCTCT AAATTTTCTC TTAGGCTAGG TAAATCCTCT CCTCTAAAAG ACATTATATC
    34741 ACTTAGGACT TCTATACATT CGCTAGTTCC TTCTGTACGT TTAATTTCGT AAGTGTTTTC
    34801 ATTCAAGGCT TTAATGTTGA TTGTAATGTT CTTCGTAGAC TTTATAATGT CTCGTATAGG
    34861 TATGATTCTA TTAGGAATTG CTATACATAG ACTTCCGAAT CTCTTTATAA CTCTTCCTAT
    34921 TGAAAATGTA CTCTCGTCTG TATAATATCT TACTAAGTCG TCTTGATATA TCATAACTCC
    34981 ATTCATATCA TACACATCAG TACACTCCAT TAATTTATAA TTATTCGGAT TTCCATTTAT
    35041 ATTCAATTTT ACATATTCAT CTAGGTTTGG ATTTATCTCC TCTGTATTAT TTCCAGTAGC
    35101 CATATGACTA TAAATCATTT CATGTTTAAC TAAGTCGTAA ACCCTACATC TAATCATTTT
    35161 ACTTCTCCTC TCTGATGTAT TTTATCAAGA GAGGGTACTT CCCTTAAAAT ACCCTCTATC
    35221 ATAAAATACT ACTCTTGAAT CTCTGACTCT CTTCTAAGTT CTGCGAAATA ACAATAGTAA
    35281 GTTACTGTAG TATATGGTAC TACATATATT CCTGCTATAC CAAAAGTTAC TACAACTAAA
    35341 AGTCCCCAAG GTATGAAACT TAATCCTAAA ACTAATAATT CAAACTTGTG TCCTCTCATT
    35401 AGTAAACGTG ATTTCTTCAT ACACTCAAAT ATACCTAGGC TATTGTCATC TGCAAATATA
    35461 TTATATACTT GAGAATACAT TAATGACCAA ATTATACCCG GAACTATAAA TAACATTGTC
    35521 CCCACTATTA TTAATAGTCC GTATAGTATA GTTATTACAA TTACCTTATA GTTTTTAAAA
    35581 TCTGAAAATG TACTAAACAT ATCAGATACT TCTACTTGAT TAATCTCGTA CAGTCTTTTA
    35641 CAAGCTGTAG TTACTCCTAA AGATATTAAT GGATATATAA ATACCTGTAC TATGAAGTTT
    35701 TGTAAGTTCA TATCATATTC TGATTTTATA AACTCACTTG CACCTAGAAT TAATGACACT
    35761 ATTAAACATA TTGCAAACAT CTTCCAAAAT CTGTTGCTCT CCCAAAAGTG TTCTTCGCCC
    35821 TGTCTTAATA AAAATTTAGC CCTGCTTTTT AATTCTGCTC TTGTTACCAT ATAATTTTCT
    35881 CCTAACCAAT AAATTAAACA GTAAAGCATA AACCTTTCCC ACATTCATTA ACTAGTTACT
    35941 TAAAAGAATC TAATTTTTTA ATTTCGTGCT GTTCCCCATG TTTTGAAAAT ATAAATTTAG
    36001 CTTCTTCATT GTAATCAAAC TTCTTTACAT CTTCACCTAC GATATAAAAA TTATCCATAG
    36061 GGTTCTTACC CTCTGTTGCT AACAATATAT CTAGGGCATC CCAATGGTCT AAACCATAAA
    36121 ACTCTAAATA CCATTTCAAG TTCTGCCTGT TTCTAGGAAT AACTCTATCT ACTATAAAGT
    36181 ATTCAATATC TTCAGACTCC AATTCCCTAG TCTCAGATGG ATTTAATCCA TAAAATGTAG
    36241 GAGGATAGAG TCTCAAATTT GTTATCTCAG TATTTCTCTC AAAAGAATAT TCATCTTTGA
    36301 ATAGGTTGTA TCTAATTGTA CCTAGGTTGT AATCTTTAGA AAAATAAACT GTGTGTAAAT
    36361 CAAATTCTAT ATACTCTCTT AATACTTTCA TATCTTTCCT CCAATAATAA CTTAATATAC
    36421 TTAATTCGTA TTTCAGATAA AGTATCTGAA TGTTTGTCTA CAATTTTTAA TAAATCCTCT
    36481 ACCTTTACTG CCAATAGCCT ATCTTTTATT TTATCAGAGT GTCTGTGTAA TGTAAGGAAG
    36541 ACATCTCTAT TAGAAGATAG GAAACTCTTA GAATAATCAC AATCTAAAAG TATATCTTCC
    36601 AGTACCTCGC TCTTAAGGTA ATTGTCATCT AGGTCGGCTA ATAGAGAGAA ACCATTGTCA
    36661 AATAGTGGAG CCAATCTCAT ATTGTTTCCT TCATCAATTA CAAATCCAAA ATTCTTGAAA
    36721 TGTCTATCTG TATTGTTAAT CAAATAGTCT ATAAAAATCA TTTCATTAAT TGAATTACTA
    36781 ATTGAGGTGT TTAGAGAACA TATTTCATCA AAGGCTAATC TTTTATCACC CAACCTAATT
    36841 GATTTTAGGT AATTCGAAGC ACTAATATAA CTCTCAACAT TACTATCATA GAACCACTTA
    36901 CATTTAGTAT ATAAATCATT GTTTCGTGTA ACCAAATCAT ATCTGACACA ATCTATATTA
    36961 AATAATTCAC ATATATCAGA TACTATAACT TCTGATATAC CCGGATACAG TCTCTCTCCG
    37021 TTTAATATCT CTGTAACTCC TTTAAATAAA TATTTCTCTC CATTTATCTC TTCCACAACT
    37081 TTCTCAAGTA TCCCATAGGA AGAAGAGTTT ATTAAATTTG TCTTAGTCAT TCTATCCTTC
    37141 CTCTCTCTAG GTTAAACTCG TATATCACTT AGGTTATTGA CGAACTCTAT TTCGGCTCTA
    37201 TCTAAATACT TGTATAGGAC TTGTACCAGT CTACCCTCTT CAACTTGTAA AGCGTCGTCG
    37261 ACTAAATCCT CAAGTGATTT TCTCTCCTTA ATCTCTGCTT CTACTATATC TAGGAATTTA
    37321 TCAGAGTTAA TTTCTTCTTC AGTCAATCCA TCAGTAAAAT ATATTATATC TGCGTAATTA
    37381 TAGTAATCTG TTCTAATCGT ATTACTCCTA TCAGTAACTA TTTTTATTAA AACATACTTA
    37441 CTATTATTGT CGTTCGTATA ATATAATTTT CCTTTCATTT GCTCAACATC ATCTAGGTTC
    37501 TCCCATGCGA AAAAGAAATT GAAACCTAAT TTATTCGATA ATGCTCTTTC TGCATTACCA
    37561 TTAGCACCTG CACAAGACAC TCCTTCTACA GGGTAGACTA CACTTCCACC CCTAACCTGC
    37621 TTATATAAAG ACCTAGGTAT CTGTGCAAAT ATAGTTACTT TATCATCACC AAAAGCTTTT
    37681 ATTTCCATTT TGCACCTCCA CAATAATATT TTACTTTTCC CAATCAAATG CTCTTATCTT
    37741 CTTTACCTCA TTATTTTTAC TAAACTTCTT TAAGTACCAA TCAAAGTAAT TTGAAGGGCA
    37801 TATTGCTCTT ACTAATAACA TAGTTACCCA TATTACAGAA TCGTTACCCG TATTCTTTCT
    37861 ATTTACATAG GAAGGTAAAT CAAACTCACT ATCATTAAGA ATTAAAGTAT TATTACTTGC
    37921 TACATCTATT AATAGTTGCC ATAAATAATA CTCTTTATCA TTTCTATAAT TCTCGTCTAA
    37981 AGCTTCTAGG AAATCCCACT CTTCTTCAGT TGGTCTGTAT CTAGGTCTTT CTACTACGCT
    38041 TGTAATCATT CCAGTTAATT TCTCTAACTT ATCAACTTTC GCTAATTCAT TAAAGTAAAA
    38101 GAATAAATCC ACGAAGTCTT TTGAATTTGG ATTTTCTAGG AACTTGTTCA TTTGTGCAGT
    38161 TGGTACGTCC ACTCCTTTGA CATCGAAACA TTGCAGGATT CTACCCTTCA TTTCTCTAAT
    38221 ATCTTTGGGA TGGTTTCCGT AAGCTTCATA AGCTAATTGT ACTTCTCTAA AGTATCTTAT
    38281 TACATTAAAA AACACCTTCT TCATATAAGG TTCTTCTTTT TTAGACATTA CTTTGCCTAG
    38341 GCTTTTCTCT ATTTGTGTAA GTGTAATTGC TTCCATATTA ATTCTCCTTC TCTTAACTTT
    38401 TAAAATATAA ATCTGAAGTT ACACAAGCAG TGTAAGATAA GAATATAGCA CATATTATTC
    38461 CCGTAATCGC CCCTACTCTA TATCCTACGT AGGCTCCAAT TAGTAATGCT ATTACACTTA
    38521 ATATTATCTT AGATATTAAA TGCAGTTTAT CTTTCCTTCT CTCTCGTGTA GCCATATCCT
    38581 TTACAAATTC TGTTTCCTTT ATCTCAATAA ACTCTATATC GTTTTCCATC TTTTGTTCTT
    38641 CCATATTATT TATCCTTTCT ATGTTCAATT ATTCGTACGC ATATAAAGTA CGAATTGAAT
    38701 AATTACTATA ATCAAACTAA GTACTTTTAC TAAAGGTGTG CCTAGGAACA ATCCTCCCAC
    38761 TACACCTAAT AAAATAAATC TACTTATAAG TTGTTCAAAT ATGCCTTTAC TCAACTTGTC
    38821 TGTTTCCTCA GATAGTGCCT GTTCTCTTGG GTCAACGTAG CAAGTCAAAT CTGGAACTAA
    38881 GCTTAGGATT GGCTCTAGTA TCTTATCTAA TACTTTTGAC ATCTTCATCC CTCCTCTTCT
    38941 TTACAATATT TTCTTATCTA TTTTAGTAGC ACTTATTGGT TTTCCGTTTA TAGATATAAC
    39001 ATCATGTATA GATAATTCAT TCATTATACC CATATACACG TTTGAAGGTC TATCCTCCAA
    39061 TAACTCTGGA TTATATGCTC CGTCGTAATC CTCTTCTATA ATCAAATCAT TCAAATACTT
    39121 CTTTAGCTTT CCCTCTTTTA TAAGTCTTCT AAATCCTATC TCTTTATATT CCCCTTCGTG
    39181 GAAATAGTTA GGGAACTCCC TTAATACTGT TTCATTTAGG TATTCAAACC TTTCTCTATT
    39241 CAACAGTATA TATGGACACT TAGGTTTTCT GAACTCTATC TTCTCGGTAT GCCCAAAGTA
    39301 TTCACTCAAT GCAGGTAAGT CATCAGTAGA TACCCAAAAA TATACTATAC TAATATCTCC
    39361 AGTATATGCT GTTATTAATT CCTGTAATAA GTTTTCACTT AATGAACATT CAACTCTAAG
    39421 TGTACCGTTA TTGAATAGTT CCATTATCTC GTCTTTATCT CTATAAGTAA TAAATCTAGG
    39481 TTCTTTCATC TTGACTCCCT CTTTCTTCTT TAATCTGGAA AATTCTTTAC TGACGATTTT
    39541 ATCTTAGTAG TATTACCATT CTTCGTTATA GTTACATTTA TTACTTGAGT ATATGTTCCG
    39601 TCTTCCTCAA ATCTATAAGC TATCTGATGT ATTACTCTTT TATATCCACC ACTTGCTAAT
    39661 TGTTTAAGCT CTTCCTCCTC TACAACCTCA TAGTGTTTTC TATTATGGTT AAGTAATTCT
    39721 AATACGCTAA GTTTGTACTC ACCGTTGCTC ATAAAATCAA CAGCACTATC TTTGGTTACT
    39781 TTCTCACACA TCTCTTCCTT TTGCAAATCC TTTAAAGCTT TGCTATAAAT CAATTGATAT
    39841 AATTCATTAT CATTTATCTC TAGTTCTTTC ATAAATGTTT TATCTAAGTT TCTAGGATTG
    39901 TTTATAACAT TCTGTATCTT CAATCTAAAC TCTTCAATCT TATTGTCTGG TAAATTTATA
    39961 GAATTCTTTC CAAGACTTCT TGTTGTTCTC TTTTTAGTTA TTGGGTCTAT ATAGTAGACT
    40021 AGATAAATAC CCTTTAATTC ATTTTTACAA ACTGAAACTT TGTAATCCTT CTTATGTGGA
    40081 CCTTTACTCA TAATATTCAC TCTCCTTCTT TTATAAAAAT ATCTTAATGT ATATAATTCT
    40141 TTAATTCACA CTTTATCTGT TTAGTTACTC AACTGTTATA TTTAATATAC AAATATAATC
    40201 ATTATAATAT TTAATTTTAT ATCTCCCTAT ATTTCATAAT TATTGAATAT ATTAAATTAT
    40261 ATTTCTAATC AGTTTCTAAA TTAAGAATGA ACTCACCTCT AGATAGTGGG GAATAGTCAC
    40321 TCTCTATTTG TCTAGCCGCC TCACCTATTG GAACATCATC CTCAAATTCA TAAGAATCAT
    40381 CATACTCTAT TTTATTACCA TTGAATACAA AGACTGATAT GTAAACCATT ATTATCACTC
    40441 ACCTCCTTTT TATAGTTATC TTATTATTTT CTTTACTATT TATTTTCTAA TTTGTACAAC
    40501 ATTTTAAATA TTATCACAAG TAGAATAAAT ACTATAAACC GCATACGAAT GGAATTAGTA
    40561 AAGCTAACTT ATTCCCTATT TTTCGTCCCC TGTCCATAAT ATTAATTTAG GTGACATATT
    40621 TGGACTTACA TACTTTAATA TATAAAGTGT GATTAAAATT GGGATAATAG CTTGTAAAAG
    40681 TAATCTTTTA TTCTATATCT CTTAAGAATG AATCTTCTAA CTCACACATG AATTTCATAT
    40741 AAGTTAACAT GAACTTTATC CAAGCGTCAT ATCTTCCAAC CCTTAGTGAG TCCTCTATGG
    40801 CGTCATAATA AAAACCTTTA TCTTGATTTC TAATTATTAT TCTAGGATAT CCTTTAGCAG
    40861 TTAATAATCC ATTCATCAGT AATCTACTTA GTCTTCCATT TCCGTCCATA AATGGATGTA
    40921 TTCTGACGAA GTCTAATTTA AATTTAAATA TATCTATTAA GTCCTTCTCA CTAGAATTAA
    40981 ATACATCTAG GGCTTGTTGT AATTGCTCTT CAATTACCTC CGGTTTAGGA GGAATGACCA
    41041 TACTATTAGA TATATAGACC TGCCCTTTTG TTAAGTGCCC TTCATCTCTA GGATTATTCA
    41101 AAGTGTTATA TGTTATGTCT CTGTGTATCC TACAGATTTC CTCAATAGTT AAATCCTCTT
    41161 CTATACTTAG GTTATCTCGT ATAGCCCTAT TTAACTGAAT TACCTCTGAT TGAGTCTTGT
    41221 AATCTGCGTC TTGAGCTAAT CCTTCTAATA AAGCTTTTGT TTGTCCCTTA GTCAAAGTAT
    41281 TGCCTTCTAT TTTATTAGAA GTATATACCT CTAAATATGC TATTCTATCA TTGAAAGGTC
    41341 TTCCTTGATA TTTCTTTATA GCATCAATAA ATTCTCTTTG AGATAATGAA CAATTCTTAG
    41401 CATTATAACT CTTGAACTTT ACCCTTTTAA AATCTGTAAA AAAGTGTACT TCCTTTGCGT
    41461 TAAAATCTTT ACTCACTTTA TCACCTCATT ATCTAAAAAC TAATAACCAT AAATATCTCG
    41521 ACATACGAAA TCTTTATCAA ATAATACGCC CTCGTCAAAT TTACCTAGGA TTTTAACTCT
    41581 AGGATAATAC CAACTATTCT CTCTGCCCTC TTCCCTATAA GTTAACTGAT ATATGGCTTT
    41641 CACCTGTTCT CTTCTTAATC CATTAATAAC ATAAACATAA CTACAAGAGT TGTGAGTCAG
    41701 ACCTCGTTTC AATTCGCTTT CTTTTACCTC TAACTCAAAT AGGTACATTT CGTTTAGGTC
    41761 ATCATGTGGT ATAGACATCT GACTTCCAAA GTTGAAGAAT AATAATCCAC TTTCAAAGTC
    41821 CCGTCCGTGA AATACTCCTG TTTCACTTAA CTTTCCTTTA CTCATTCCTA TAGGTGAGAA
    41881 AACCCATATT GGACTATCAT AACCATACTC CTTTAACTCA CATTCATAAC CATCATGCTT
    41941 TTCCCTACAC AGACTTTTAT CTATAGTATA AGTTCCTTTC TCTTTTAGGA TGTTCCAAAC
    42001 TTTAGGAGAT TGAAATGTTA GTACTCTAAT CACTCTTTCT TCATCACCAA AAGCAGTTAT
    42061 CTTCATCATA ATTACTCCTC CATTAACCTA GGATAATCTT CGCAGGGAAT GTTGTTAATT
    42121 CTTTCGTACT CTTCTCTTAA AGTTCCCATA TCAATCTCTT TCTGAATACA GTCATCTATT
    42181 ACTTTTCTAC AATAATCATA ATAGGTGTTC GACCTAGGAA CTTCCTCTAT GTCAGTACAT
    42241 TTTATTCTTT CTATTTCATT GTGCTTATTC ATATACACTG TCATAAATAT CTTGTACTTA
    42301 GGGTGATAGT TCATGAAATA AATTTGGTCT TGTATAATCC ACATATCATC AAAATAACTA
    42361 AAGTCTATAT CTCTTAATGT ATTATCAAAC TCTACGACTT TTGTTACAAC GTATTCCAAT
    42421 TGCGGATATT CAAATAAATC ATATCCATCT AATTTTACCA TAATCCAAAC CTCCCTACAT
    42481 CTCGTCTAAG TTAATAGTCC CAAATACCTT TTTTATAACT TCTTCGTCTA GGAAATAATC
    42541 ATACTCACAT GGCACAGGAA TTTTAGCTTC ATGGTTTAGT ACAGGCTTCC AATCCTCTAT
    42601 ATGCTTCTTC ATGTTAAATT CTTGAAACTC TCTTCCTAGG AATAAATCGT TTGTAAGAAT
    42661 TAGACTTAAT AATACTTGAT TATTCTTAAC TTTTCCTTTG AATGCTTGTA ATTCATAACC
    42721 ACAGTGACAT TCTTCAGACT CACATATAAA CATGAATATA TAAAAATCTT TGTGTTTATA
    42781 ATACTCCCCT TTAATCAAAT AAGGCAGTCT AGTGCTTACA GGTTTTAATT TATTATTGTC
    42841 AAAACAATTT ATACTATTAA TCATTTTCTA ACACTCCTAT ACTCTCTCAC AAGAATGTAC
    42901 TATATAAGAC ATTCCAACTA ATACTACAAA TATAAACGTT AATGTACACT TAGGATAGAA
    42961 TACTAAGGCA CTTAATACAA CTATTATGTT TACTAATACT ATTGCTAATA ATGCTATGTT
    43021 TATTTTGTGT GATTTTCTGA CCATATTTCT CAACCCTTCT TTCCATTAAT TTATATGTCT
    43081 AATTGATGTA CTAATCTCCT TTCCAGTAAT ATCTCTATAG AGAGTTCACC TAGGATTGTA
    43141 AACTCTCTAA CAAATATTAT TCAAAAGCGT TTAACTTTTT AATGTCTCTT GATTTCTCTG
    43201 TAATCTCCTT CATGGAATCT TGTCCTTCTA GTCTTTCTAC TAATTCCATT GCATATCTTC
    43261 CTACTAAAGC ACAACGGACA TCAGTATTCT TAATAAAGTT CTTAATAATA TTAAATCTAT
    43321 CCGGCTCTCT CATGTCTTCT GCTAGTACAT TTAATGTATA AGATTTTCCT ATTATTCTTC
    43381 CTTCAACGTC TTTGCCGTAA CTGCTCTTTA TTTGAATACC TTCTTGTTTC ATTCTTCTAA
    43441 CTAAGTCCTT AACCTTTTGA CTGTCAAAAT CCTTAACGAA TCTTTCACCT AGGAAATCTT
    43501 GACACTCGTC TATGTACTCG GTATTATTTA AAGCAAAGGC GATTATACTA TCTCTTAATA
    43561 CCTCTTTAAC TATAAAAGCT TGTTCTGCTT TTACATAAAT ATCTTTAAGT TCTTGAGTGT
    43621 TCCAAATGTC TTCTGTAATA ATGAATAATT CTTTATCAGA AGACTTAAAT CTTTTAACTC
    43681 CTAGTTTATT TAATCTGTCT AGGACTTCGC CAAGTATTTC TTTTTCTGAT TCGTTTCTTT
    43741 TAATTTCTTC TATTATACCT CTCTCATACA TTCGATAATC GCTCCTTTCA TATTAAAGAA
    43801 GGAAGGCATA ATGCCCTCCT CTCTATCACT AATTAATGCC TTTTTGTTTA TTCTCATTAG
    43861 GGAAAAATAA ATAACCTCAC ATTATTAGTA TTTACAGCTT ATACTACTCA ATATCATTCA
    43921 AGTCACTTAA AGTAGTTGTA ATTCTATACT TATTTTCACA ATTAAAGTTT GTTAGATATA
    43981 AATTCTCCAC TTACATAAAT CACGAAAGCT TGACATGAAT ATGTATCCCC TTTCCCCTGC
    44041 GTCTTAAATG TAAACGCTTC TTGCGTATCG TCAACTAGAA ACTCAATATC ACCAAAGTTC
    44101 CCAATCTTCA TATAATCTAT CTCTCCTGTA TTATCCAAAG GATACAGTAC ACAATCACTT
    44161 ATATGACCTG TATCCTGTAT TGCGCCTAGG ATATACATTT CTTTTTCTGT ATGAATTAGA
    44221 TATCTAAATC TTTCTGTGAA ATCCCCTAAA TCTTTGTGAG AGAATCCAAC AACTTTCCCC
    44281 TTTACTAACT TGGATTTCTC TCCTAAAGTG TCCTCTAACC AATATTGCAT GTTCATGTAC
    44341 TCCTCTAATT GTCTAATTTC ATTATGTTTA CTATTAAGAC TTTTTCAATC TCGGTTTTGT
    44401 GAGTTTCGGA AATATCTTCT TTTATTAGGT CAATCTGTTT CTCGCCGATT TTATCTATAT
    44461 AATAGAATTT ATTTCCCTCA CTAATACAGT TAGGTTTGAA TATCTTATAG TAAACTAGAT
    44521 AGGTGTTTCT TTTACTCATT AATAACCCCT AACTTTCTTC TTAATTTATT TTGTGTACTT
    44581 AGGTGCCCAA CGTTGTGTGA TTGTTCCTCT GTTTAATTGG AAACTAGAGT CCTGTCTTGA
    44641 GTAGTCCCTA GTTTCTTTTA AATCTGCGTT ATTCAATCCC CACCATTTAT TAACACCTGT
    44701 ATGTGCTTGA CTTCTATAAT CTCTTGTCAT AATTCTCCCC CCCTTTTCCT ATTAATGTAT
    44761 ATTTTGGATT GCAATGTATT TAGGATTTTG AACCTCTTCG TCAGAAGGTA ATCCGTAACA
    44821 TCTGCAAACA TTTTTATTAT CTTTTACTTT CAGTGTTTCT GTTACGTCAT GTAATTGTGA
    44881 TTTGTCTATG TCGAAATAAT TACAAATAAA ATTTTCAATT CGACTTATTA AGTCATTCCC
    44941 TGCTCCTTCG AAAACTGCTA TGTCCTCCCC TATACTATAT TCATTATTCT TCTGTTCTAA
    45001 AGTACATAAC ACAAAGTATT GCTTCTCAAT ACTCCACATT CTCTTTCCTC CCTCTCCCTT
    45061 TAAAATAAAT TTTTATTTAT TCTTTCTTAA TTCTTAGTAG CTCTAATCAT CACTACCTCG
    45121 TCAATAGCTT TGTTACTTTC AACTACTTCT CCAGTTAAAT GGAAAGTTCT GTCAATCCAT
    45181 TTATCAGTCT CTCTCTTATC TTCCTCTAAC TCTGTTAAAG TAACGCCTTT CATATTAAAA
    45241 TGTTCTCTCA AAATTTTCTT TGAGTTATCG ATATAATCGT CCCCATTACC CCCAGTAAAT
    45301 AGGCTTATTG GTCTTCTTAA CTTGTCCTCT CCTTCAAAAA TATAAACGAC GTAAATTCTT
    45361 TCTACTGCAC TCATTTTTCT CTCCTCCTAT AATAATGCTA ATATTACTCC TATAATTATT
    45421 ATTAAAAGAA CTCCGACTAG GAATTTATAA CTTCCTCTCG GGTTTCTATT CTCTATCCTA
    45481 TTATTGTTAA CCATACTCTC AACTATATAA TCTGTCTTTT GTTCTCTCAT AACTAATTCC
    45541 TCCCAAATTA TATCATACTT AGTTGACCTT CATTATTCGC TATTCTACTT CTTCTATTAT
    45601 GTTTTCTAAC AGGAGATATT TTGTTGGCTT CACACGTTGC CACATATCTA GCCATTTTAA
    45661 ATTCTCCTCT TTCTATGTTG TACTTTATAA GTCGTTCTCG TATTAATTCT TTGTTCTCTC
    45721 TAACGAACTC ATACAAATGC AAAATATCTC CCTCCCCTAA TATTTATTTA AGAGAGTCTA
    45781 CTGCCACTTA GGGCAATAAA CTCTATTTAA CAAACATTAT AAACCTAAGA ATGGGTCGCT
    45841 ATCATCTGCT TCTTCGATTA TTCTTCTCTT AGGCTTTTGA CTTTCTCCGT TATCGTAAGA
    45901 GAAAGCATTT ACTCTCATAT TATCTTCAGA TATAACTCTT TCTACGTGGT CATCTTTTTG
    45961 TTTCTTAGTA GGAGCACTCT CTTGCACTCC TCTATATGTT TCGTTGCTAC TACTTCTATC
    46021 TTCGTGTACT AATTTCTTTT TAGTTCTAGT AGCAGGGCAA CGATGTCCAG TATATTGTGC
    46081 TATAGGTATT CTAAAGTTTT CTCCTTCAAA AGTAAACTCA AACAAACACT CAGAGTTATC
    46141 TCTAAATGTC TTTGTCAAAT ACTCGTCAAC TCTAGTAATT TCTTCTTCGT CTCCCTCCAA
    46201 CTCTAAAGTG TTGGATACTG TCATAAGAGT TAATGTTTTA CTCACAATAT TACCTCCCTT
    46261 AATATATATT CACATCATCA TCTTCGAATA CGTCAAATCC GTCGTCATTC ATGACTTCGT
    46321 CTCCTATGTC GTCTAGGATG TCCTCAACGT CTTCTAATTT CTTTTGTTTT TGTCTTTCTT
    46381 GATGTTTTCT TTCGAAGTAA GTATTTCTCT TTTCCTCTTT TTCCTGTGTT AATACTTCTT
    46441 TTAACCAAAC GAAATCAATC TTATTAAATA AGATTATCAA TGGGACAATT GCAAAAGGTA
    46501 TTTGTATGAT TAAATAAGCT ATAAAACTAT AATTAATTAC AAACATACTT AGGAATACGA
    46561 TTAAGTAAAG TATGCTAACC TTTTGTATGC CACTAAATCT GTGGTATCTA TACTTTCTGT
    46621 ATCTAGGTAG AAATACATCT ACAAACTGTC CCATCCTAGA CTCTTCAAAT TGTGCTTGTT
    46681 TGTAACGTAT CTCACGTGTA TGAGTTACTA ACACCACCCA CATTGAGAAA AATATTATTT
    46741 TATATATTAA ACTTGCCATA AGTCATTCCT CCAATCATTT CTTCTGAATT TCACTCTTAT
    46801 ATGCCACTCA TTAAATTGAT TGTTGGGAAC TTAAAATGCA TTCTATAGCT AGTCATTTCC
    46861 AATTCTTATT TCTTCGTCTA CGTATTCCTT GAATACTTGT AAAACTCGCC CGACTCTATC
    46921 TTTGTTAAAA TCGCTTAGGT TCTCTATCTT GTTTAATAAC TCTACAGTTC CGGAAGTTGG
    46981 AATCTTTCTG TAATTCATGA AGTAATATGA TATATCTTTC ATGAATTGAG ACATCTCAGT
    47041 ATTTAATCCT CCAGTCTTCT TAACTTCTTT AGCTATTGTC TTTTGTTTAT TATGAACAGT
    47101 ATTTACTCCG CCAAAAGAGT CACTTGACTT TCCGTTTTCT ACTCTCTTAG GAACTGGAAG
    47161 TTTTTCTTCT CTAATAGATG CTATACTGAA ATCTATATCA AAGTCGGAAC ATTTTCTAAT
    47221 TGTGCCTTCC CACACATTTT TAAATTCTGA GAAATCAGAA CCATCTATTA ATGCAGAACA
    47281 TATCATCATG AAGTTACTTA ACAGTTTAAG AGAGTCTCCA GTACATTCGG CTTTGCTAAA
    47341 GTAAGAGTAG AATTTTAATT TTAAACTTCC TAATACTTTA GAGTCTACGT CTTTTAACAA
    47401 TCCTAGGACC TCGTCTAGGT TCTGTCTTCT CTCTGTGGCT TTACATAGGA AGTCCACTAT
    47461 CATTTCTTCA GTTATATAGT TTCCATTATA TAGTTCCATA AGTAAACCAA ATACCTTGTC
    47521 TCTAGTTTCA TCTGTACTCT TTATAAGTAA AGAATTTAAA GACTCCATAT ATCCTTTTCT
    47581 TGAATTGTCA GATGAACGTA TTGCCTTGTA TAATGGAGTT AATAACTCTT TTATATCTTT
    47641 ATCAGAGTTG TTGGCTAGGA TTTCTAAGTT GTCAGAACAT ATCTCAGTAT CTTCCTTAGA
    47701 AAGTGTTACC ATTAACTTTA TAAATTCTAT AAGGGTTTGT GAATTTGGTA TCTTGAAAAG
    47761 TCTTGCTCCC ACTTCATATA ATTTTCTTCT TTCATTCATA TAAATTACCT CCTCTCTAAA
    47821 ACTTAAAGTG AGTTAGACTC AACAATTAAA CTCATTAAAT CTAACTCACT TTTATTTATC
    47881 TACTCTTCTT TGGTTTTCTC TTTAAACTTT CTAACCAGTT GTTCGGCTTC TTCCACTCTT
    47941 TCTAACCACT TTCCTGTTAG TTCGTATAAA CCATTCTCAA GGTTATAGTA TTCCGAAGAA
    48001 TTAATTCCCA TTTCCTTGTA AATCTCTTTT GCATTAATGT TAGCACTTTC TCTTGATAGC
    48061 TTTAACATTA ATCCTCTTTT TATTGTAGGG TCATTATTAT ATAATTCAAC ATATTCATCT
    48121 ACGCACTTCA TAGTTGCTTT GTCTTTCATT CCCGGAAATA TATCCTCATA TATTTGTACC
    48181 AAAGACTCAT TAAAATCATC ACACCCATAC ACCTTACTAT ATAAGTATAA CTCAGTTAAT
    48241 TTTCTACTTA GGATTACAAT TCTTCTTCTA TCAAGTAGTC TTTTATATGC TGTCATTTTT
    48301 GGAGATTTTA TGGTTCTCAT ATCTATACAC TCCTCATTAA CTTTCTCATA AATTTATCTA
    48361 TCATAGATAT AGCTTTGTCA CACTCATTAG GGTTAATAAG TATGTCATCT AATAAATTTA
    48421 TTAAGTCTTT CACTTCTTTT TTATATTCTT TTTCTCCTCT CCACTTAGGA GCTTGTTGTA
    48481 TAAATTCGTC GCACACTACT CTTATTAATC TATACTTTAA TTCATAATTT AGTAGAGATA
    48541 ATCTCAATAC TTCTCTATGA ATATTGTATG CTGTTACATA ATACTCTGGT TCTATGTCGT
    48601 ATAGTTTTGT ATAATGTGTA AGTATAGAAT TATTCATCTC TTTCATGCAC TCGTAACATT
    48661 TGAATATTTG TTCTAGGTAA AGTTCCAGTA TTCTATCTGA ACCTATTTGC TCTTTTACTA
    48721 AACGATATAC CTTTTCGTCA CACATATTAC ACATAATAAT AGGTGCTACA TTATATTTAA
    48781 GACAATATTG AAGTGGGTGT TTTATGTTTA GTCTATTAAC ATCCAAATCA ACTCTCAATA
    48841 TGTCTTTGAT AGTTGCGTCT AAGTTATCGT CATTAGTTAT GAAGTCTTCC CAGTTTTCAA
    48901 TGTACTCGAA TAACAAAGGT AAATTCTGTT CTCCAGTAAT TTGGTAAGGT GATGGAGGTA
    48961 TTTTCACAAT TTTATTCTTT ATTGTGTCAA GTAAGGTCTT ATAGTTCTCC ACAGATAGGT
    49021 TAGAATCTAT ATAACCTTTG TTTCTCAATA CCTCGCTATT ATCGTATCCA AATAGGGGCA
    49081 ACATACCTCT CTTTAAACAA AGGCTTCCGT AAATTTCTAT AATTCTTTTC TTATCTAAAT
    49141 TTGTAAATTC ATTTCTCTCT TCAATGTCTC TTAACGTATT CATCTTAACG AATAAGTTAT
    49201 TCTTAAAACA AGTGTTGGCT AGGTCATCTT CTAAATAAAT ATATTTCCCA CCTGTCCAAT
    49261 ACCCTCTATT TAGGACTTCT CTAATCTCGA CACTTAGGTC TTGAGCCTGT AAACTGTAGG
    49321 AAGTAGGTAG TCCTCCTATA TAATCACAAA CTCTAGCAAA TTCAGTAAGG AAATCTACAT
    49381 CATCTTGATT TAACGCAGAC ATAGTCTTTT TGTGCATTAA ATCACTTAGC AACATTTCTA
    49441 TTAATTCGTC TTCTTCCATC AAAGGAACTG TTTGCTCTAA GAAATAATTA ACTACATCTA
    49501 TATCCTCAAC TCCATAATAA CCTTTTGTTT TGCTCTCCGG AATTATGTAA TGTCCTCCGT
    49561 AGTATCTTCC TCCTTCGACG ATGTACTGTC TAAGTTTTTG TTTGTTTTCG TAATCAACTT
    49621 CTCTTACTAT AGCCTTTAAG AAATTCTCTC TGTCCTCTAA ATCCGGTATC TCATTATATT
    49681 TAACTTTAAT ATATTCGAAT ACCTCCTGTA AAGTTGTTTC CTCTGAAACC TCAAATCTTT
    49741 TAATCATTTT AAATCCTTCT TTCTGCCATC ATTGACAATA TATTTGTGAT TGTTTCGTGT
    49801 ATCTTTACAC ATAGTCATCA CTTACTAAGT GGAAGGGGAC TAATTGTAGC TAATCCCCTA
    49861 GAACTATTAA TTTATTTGTA CTGTTGAGTT TCCTCTCATA TTCATTAACT CATAATTCCT
    49921 AACATAAGTT AGTTTCTCTA TCTTAAATAC TCTCTAAATA TTCTATCCAA TTGCATGACC
    49981 TCACTTCTTG AAGAACAATC TCCTGCCAGT AATTTGAATA GTTTTACTAT TATCTCTTCC
    50041 TTTAGGTCTA GGTCAAAGTC TATAAAACAT TGTCCAAAGT TTGACGCTCT TCTTCTAGTC
    50101 ATATTCTTCA TCACTTCGTA ACCACTCATA ACTTCGCAGT TAAATAGGAA GTAATGATAG
    50161 TAAAATGCAA ATGCTTCTCT CTCGTCCTCC ACGTCGAATA ATTCTCTAGG GAATATTTTC
    50221 ATGTCATTAG TTTCTAAGAA ATCTTTTCCG ACTTTAATCA TGGTGTAGAT ACTCTCGTCT
    50281 ATATTTCTTA TTCTACACAA TGCTTCCTCG TTTAAGGTCT TTGATAACCA AAGTATAGGC
    50341 ATTCTATTTA AATCACGAAT TAAAGACTCT TCGTCTTCAG ATAATACTCT TTCATTTACA
    50401 CCGCTGTTTA TAAAATATTT TTCGTATAAA ATTAACTCAT TACCATTATC ATGAGAAATT
    50461 AATTTTCTAA GTTCACAAAG TCTAAATACT TTAACTATGA AATCAGACCA ATCAATTTCT
    50521 AAGTCAGATA TGCTAGTATA ATACCTCTCT AAACATAACG TACATGAGTG TTCTCCCTTT
    50581 ATTTGTGGTA TAATACCTAG GGCTAAACAA TTATCTGAGT ATATTCTAAT TATTCTTTGT
    50641 TTCTCGGCTC TTCCTAATCT TGAGTTAGAT TTGAAACATG ACTCTATATA TTTAGAATCA
    50701 TCTATATCTG TATCAGTACC TTTGTCCTCT GTATGATTTA AATATTCTCT CAATAATGTG
    50761 TCTAAAGCTT CTACGGCTTT TTTCTCGTCT AGGTTAAGTA TTCCTAGTAA TTCGCTTAGG
    50821 ATGTGAAGGC TCTCCTCTTC CTTCATTAAT TTGCACTCTC TTATTATGTT AGCTATATTT
    50881 AATACCGCTT GAAAGACTCT TCCGCCTATT TTGATTTCAG ACGCTAAGTC TCTGATTAAA
    50941 GATAACTGTT CTCTATATAC CTTTCCTGCT ATTTCTTTCG GTAAAGAGTA TATGTTAGAA
    51001 GGTGCAACTC TAATTTCCGG ATGTTGTTCT AGGAACTCTA TCGCCTTCAA TATATCTGAA
    51061 TAATATCTAC CCAATAATTC GTTTCTCTTA GATTGTTCTT CAAGTACTTT TAACTTATTA
    51121 GGAGATATAT TTTCTGCTAT TATCGCAGGT GAAGCTTCAG ATATATAAAG AAAAGTCAAT
    51181 ACATCAACTT CATTTACTAC GTCTTTAAAC ATTTTCTTTC TAACGTCTAA ATACTTAGGG
    51241 TTTATCTCAA ATTCCTCTAT AAAGTTATTC AAGTTAAATC CCATTATCTT ATCGTTAACA
    51301 TCTAGTAAGT TAACTGTACT TTTATACAAA AGTGTTCCAC TTGTAAATGT AGGTAAATTA
    51361 GTTATCATAT CTTCGGTTAG GTCTACTAGA TACTTTGTAT CTTCATATGA CATATCCTCT
    51421 TGAATATATC CTCCAACTCT AAGTAGTTGA GTATTCTTTT TACCGAATAA AGGTAATATA
    51481 CCTCTTTTGA AACAAGCTTC GCTATATATT AATAGTAATT TCTTCTTATC TAATCCTGTT
    51541 ATGTTTTCTT CTGATTTTCC ACCTAGGTCT CTAACGAAGT TGATGTTATC TTTAGGATAA
    51601 TCAAATCTAG GTATTCTGAA TGTTCTCCAT TGTTCTATAT AAGTTAATAT AGTCTTTGTG
    51661 TTTTCATCAA ACTGCATTAT GTTTAATGCT CGAAGGGAAT AACAAGCGTT TAAGAAATAT
    51721 GTCAATCTTA AACAATCATC CTCTCCTAAT AAAGTATGTG AATTGTTACA TAACGTGTTT
    51781 ACTATATTAG TAGTTATTCT GACACAATTA TTCTCTTTGG CTCTATTTGA TAATAGTATA
    51841 GCCTGTGCTA TTGCTAAATC ATAAGAACTA TAAAAATCTA CACCTCTTAT ACAGTCTTTT
    51901 ACTTTTCTCT TTATCTCTCT GTCCTTACTT ATTAGGTTCT TTAAATCTGT ACATGAACAG
    51961 TTTATACCGT TCACCCACTT ATCTTCGTGT GAAGTAAGTT TATTTATTGA ATTTACGGAT
    52021 TGTTCCATAA TTCGTCCCTC CTAAATATTT GTATTAGAGT TAAATAACTC TATAGAAGAT
    52081 ATTATTTCAA ATATCCTCTA ACAATCATTT ATCTCTAATT AAATGCAGAG ACCTTGCTAA
    52141 CTGTAGCTTT AGGTTTATCT AGGTCTATGT ACTTTAATAC GTCGTAAGAA TAACCCATTT
    52201 CATCACATAG GTTTCTAAGT TTATCTTTGA ACTCTTCAGT TATATCTTTT TCGGCAGTAA
    52261 CATATACAGG TTCTTCTTTT AACCCGTCGT TTATATCTAT GTAACCTCCG AACTTTCTAA
    52321 CTACTCGTTT TAACATAACT TCTGCCTGTG TATCTGCTCC CATTGAAAGG TATAAATAAT
    52381 ACTCCCTTCC ATCATATTTT GTCCCTTCAA CTGGTTCATC ATAATATGAA CCCCATATAG
    52441 TTCTAAATCC ACTAATGGTT TCTACAACTA TCTTAAAGCT AGAATCTTTT TTCTCAAGAT
    52501 TAGCTTTGTA TTCTGAATAC TTATTTATTT CTTTTACTAC TTCCTCTACA GTTATATTTT
    52561 TATCTAAATA TATTCTAGCT TTTGAACTCA ATTTATATCA CCTCTATAAT TAATTTCCAA
    52621 GTATCATCTG AATACTATAC TCTTTTAATT TACAATACTC CTCACAATTC ACATAGGATT
    52681 CTCTAAGCAA TTGTTCCATG GCTCTTTCTC CGGAATTAAC AACGTTAAGT ATCTCCTTCA
    52741 ATGTTGCATT GTGATAATTA AACTCTAACA TACTACCTAT TGAACAAAAT AAATGTTGTA
    52801 GTTTTAACTC TTCCTCACTT CTTTTGTCGC CTAGGATTTT GGTTCTTAAT GTATTTGGTA
    52861 CGTTCCCTAA ATACAAATCC TTTATCTGAC TTAAACTACT AGAAGACTTT ACGTAGTTCC
    52921 TATAACTCTC TTTTATTTCT TCTAAAGTAT ACATAACTCC TCCATAAATT AACTAAATTT
    52981 GGAGGGGTTA ATTATGGCTA ACCCCTCTAA ACCTATAACA GAATATGGAA TATGAAATAC
    53041 GATAGAAGGC ACAATATAGG TACTCTTCTT CACCCTATAG TGCCGTATTC TATCCTTCAT
    53101 CTAGGGTTTT TAGATATTAC TAAAATCCCA TTCTTTATTC TTCTTTAATG CAATATCAGT
    53161 TTCCTCTAAT TCAATTATTT CCTCTTCTTC CCCAATAAGT CTGTAAATTG TTCCGCTTCT
    53221 TCTCTTTATT GGTTGTGCAA GATAAAACTC ATTATATAAT CCAAAGAAAG CCTGTGCTTC
    53281 TTCAGTAGGT TTGATTTCTA TATTACCTTT TATCAACGAG TATTTGGTTA ACTCCAAAAT
    53341 GTCCTTTATC TTGCTATAAA CTTCTTTAAT ATCCGAATTA GGGCTGTCCT CTACTATTTC
    53401 GTCTATGTTA CTTTCAATTT CATCTAATCT ATCTTCAAAG CCAGAATAAC TTAATATTCT
    53461 GACTCTGTTC TTTTCCCCAA AACACATAAT ACTTCCTTCC TCTCTATTTA AAAGAGTCTA
    53521 TTTCAACTAC GTTATAAGCT TTATTTAAAT AGTCTTTATA ATTGTTAACA GTTAAACCTT
    53581 TTAGGGCTAG TACGTATGCT TTTGGTCTTA TTCTCTCGAT AGTATATGTC CAAGTACCGT
    53641 ATACTCCAAA TATTACTTTA TGAAGTTCTT CCGGTATTCT TCCTTTAGAT TTTTGATTTA
    53701 TAAATTCGTC CCAACTTGTA AAAGAACCTT CGATGTTTGA GAAGTCTGGT CTGTAAGTTA
    53761 CTTTTCCGTC TCTCTCACAA ATTAAATCGA AAACATAAGA TTTATTTCTA TCTACAAAAG
    53821 AATAAGATAT TACAGTTTTG TCTCTAAGAG AAACTACAGA CTTAATTTCT TTGTGATACT
    53881 CTGCTATAGT TATTCCTAAT CTTCTAATAG CTATAGACAG TAACTCTTCA AATATTTCGT
    53941 TATAGTTTTT CTCTTGTTCC TCTGTTAATT CCGGTAAATC TCTTAAGTAA TACTTGCTAT
    54001 AGTATATTCC TCTTAGATGG TCAATATCGC TTAGGTTTAC GTAAGAGTTT AATAATTCAA
    54061 ACATTCTAGG GTTAGCAACC TCTGTTACTT TTTCTACAAA TTCTACTGAT ATTCCTTCTA
    54121 CCATTTTATC GTCTCCTTTT AATTTATATA TTTCATCCAA TCACAAAGTT CGTCGTCTAT
    54181 ACTCTCTCCA TGCACTTCTA AAAGTATGCT ATCTATACTA GCACAGACTT CTCTTAATAG
    54241 GCTTTCCATA GTTTCTCTAG GTAACTCTTT TAAAGCTTTT CCTATAACCT CTAAGTTAGT
    54301 TGTTTTCTTG TTTCTAGTAA ACTTTAAAAC CTGTATAGCT TCCTCTATAA CTAGGTTCTT
    54361 GTAAATCTCT GAGTTAGGTT GCTTTAATAA TGGTGAACCC ATATAATACA TGGCTATGAT
    54421 AAATTCATTT GGATTTTTAC TGTTATAATA ATTCATAGCC ACTCCTTGAC ACATACAACA
    54481 ATGTATAAAA TGTGTTATGT CGTCAGTAGT ATATTCTGTG TATTTATAAT TTTTATAGTT
    54541 TTTCATATTA TCCCCTATAC TCTCCTATAT TTTTTAATTT CATCATTTAA TTCTAATAAT
    54601 GAATTTTTAT ATTCTTCTAA TGAGTTGTAA TTAGGTTGTG GTAAACAACT AGGTACATCT
    54661 AACTTAGTTA TTTTAGGTAA ATTCACTAAT GCTTGATATA GGTCCTGTAC CACTTCGCCT
    54721 AGGTCTTCCT TGAACTCGTA TTCCAATTTT AAATCGTTCA ATACTAATAC TCCCATTAAT
    54781 ATCTCAAATA AATCTTGAAG TATAGGTATC TCTAAACTCA ATAAAGCAGA ATCTGTTCCT
    54841 GTGTCTAAGA ATTTTCTAAG AACGTCTTCG ATTATTCCTT GAACATCATA ACCATCTTCT
    54901 TTAAATGCTT TATAAATATC TAAAGCTGTG CAGTTAGAAT TTTTCATTAA GATTTCTAAC
    54961 TTGATGTCTC TTAAATCATC AGAGTAAAAC TTATAATTTC TAACGTCCTC TGATAGTGAT
    55021 TTTAAGTCTT CTACTGTTTC ACTTAGGATT ACTCTCTTTA TATCCAAATT AAATATTCCC
    55081 TTAATATCAC TATAATCTAT AGCACCTAAA TGAGTGGCTA TGTGTATGAA ATGTTTTCTT
    55141 AAATCCTCTG CTTCAGAATT AAGACGTCTT TCATCTCCGT CTCTTAATCC TTTTATATAA
    55201 AGAAAAGGTT CATCGTTGTC TAGGGTGAAG GTTCTTGGAA GTCCAACTAG TTGATATATT
    55261 ATACCTCCGT ATTCTATAAC CTTTTTCCTC TTAACTCTTG AATCTACTTG TCCCATTTTA
    55321 TCTAGTTTAT CTATTAAAGT TTCTAATTGT CTTCTGTCTT TATTCCTCTT TATTACTTCA
    55381 TCTGATAATA GTAATTGTAC TGGGTATTTC CAGTAACATA ATTTATCTAT GATAGTGTGA
    55441 ATGTTTCTAG CTAATTGTCC AATTACAGGT GCAGTATAGA ACTCTTTCAT AACTGAATCT
    55501 AATTCAAATA AATTCTTTCT ATCTTCTTCA GTTACAGATA CAAATTCTGA TAATATACTC
    55561 TTTGGACTTA GTAAAAATTC TCTAATCACC TGCTCTGCAG TTATATTTAC ATTTGTCGCA
    55621 CTCACTAGCA TCACAAATAC TCTATCACTT AGGTTGTTTC TATTTAGGTT ATCGGCTTTT
    55681 ATATAAAACT CGTCTCCTAC TCCTCTACTT AGGTTTGTTA ATCTTAATAA TTTCTTGGCT
    55741 CTACTAAGTG GCATTAGATT TGCTAGTGCT ACTCTATAAC CAACAAACTT ATATTGATAT
    55801 CCTTTGTTAG GATTGCAACC TATTTGAGTT ATATGAAACT CCTCTCTTAA TATACTTTCT
    55861 AAAGTGTTTC TTTCTTCTTT TAACATTATT ATTCCTCCTT GTACTAACTC TAGTCTTTTA
    55921 TATTGGCACT CGCCATAGTT ATTAAATAAT AAGTTAGGTG TCATTTAAGA TACCTAACTT
    55981 CTATATATCT CCTACTCTTA TATAAGAGGT TTCTCCACTC TTAAAGTTCT GTCCTATTAC
    56041 TCCGTCTTTT CCAAGTTTTT CTGTCAATTC CCTTCTTAGT GTGTTTAGTA GTACTCTAAA
    56101 CTTCTCTTCT ACACTTAGGT TGTCGTCTAT CTTTGATAGT ATTTCTTTAC CTCTCTCAGA
    56161 AGTACAAGTT AATACTCCGT CGTCGCAACG AGCCCCGTAA TAATTATATA CTACCATTCT
    56221 TTGTAGGTTA GTAAAATCCT TCTCACTCTC TTCTTGTATT TTTGCAACAA GAAGATTTGT
    56281 TTTATCCTCC CCATCCATCT TAGTTTTTGC GATGTCAACT AGGATGTCAA AGTTCTCTCT
    56341 GTCTGTCTCG TTTCCTTTAC ATAATACTGC TAATATTCTC TCTGCATTAT CATCTAATGC
    56401 GACTAACTTT CCATTAACAA AGTCTACATT GAAATATTGT CTTACTAACA TCCTTTTAAT
    56461 TTCTAAAGGT TCTACTTTTA AAATTTCATC CTCTTTCTCT GGCAAATTCT CTACGAAATT
    56521 ATCTGCCATT TCTAATAATT CACTTGGAAC TTCAAATTTT TCGAATGCAC CTACATTCTT
    56581 TACTTCTCTA CTCATATAAA TCACCTCAAT TTATTTTTTC TTATATCTAC CTATCATTGA
    56641 CTCCCTAAAC ACTCACAAAT GGGAACATGA AAAAGAGTAT GTTAACCGTC ATTTCAGTTA
    56701 ACATACTCTT TCTTAAACTA ATAAATATTT ACTGTTCCAT TACAAACAAT CACATCTGCG
    56761 TCTTTTGTTT TACTCTTTTT CTTCGTAGAA CTAATTCCTC TAGGTGTGAT TGTTACGTTT
    56821 TCTCTTGTTT CTCCATTTGA TACAATATCT ACTGAACCAA ATGCATTGAC TCTAACTATA
    56881 TCCTCTTTCA TTCGTAATAC TCCTTTCTTA TTAATTACTT CTTTTCGAAT TTTTCATAAA
    56941 GCCTTCTCTC ATATCTTTTG TTTAGCATAA GTATAGTAAA TAGAATTAAT GGAAACACTA
    57001 TATAAAGTAA TAGTGAACCT ACTATTATAA ATAAATTACT TGGAGTTTCA GTTACAAGTG
    57061 TTATTCCTGC AAGTCCAAAT ATATAGTAAC AAACAGTAAA CACGTTAGAG TATAACTCCA
    57121 CATCTGTTTC TCCATCTTTT CGATATTCTG CTCTTAGGTT CTCCATGTAG TTATCATAAA
    57181 CTTTTGACAT ATCCACAAAC AATGCTAGGT ATCCTAAAGC TAGGAACAAC TTGCTATTGT
    57241 ATCTTATAGC TATTCCCATT ATAATCAAGG AACATATCAT ATAGATTATA CATCTTAAAT
    57301 CATAAGCAAA ATATTTTCTC ATTACACCTT CACTCTCCCT CTTTTAGCTT TTTCTAGTAT
    57361 TGAGAAATCT TCTTGACTTA AATCAAAATT GACTCTCTCC TCTACATACG GAAGATAAAC
    57421 AGAATAATCT CCATGAACGT GATGGTGTTC TCCACCATAA TTCCTTTCAC ATCCACTATA
    57481 CATTAAAAAT ACTAAGTCAA GGTTTCCCTT CTTTGCTAAA CTATTATAAT CAAGTATTTC
    57541 GTCAATTATT AATGCTCTAT ATGTCCTTAA TAAACTTATA AAGCTATCAT AATTATTAGT
    57601 AGGATATTTT TTATCCGGCT CTAGTATTGA CTTAATTATA TTTGAGATTT CCTCACACTG
    57661 TTCTTCGCTT AGGATGTTCT CTCCTTTACT TAACTCTTCG TATAGGCTAG TGTGTCTTAT
    57721 TACTTTACTA TCTGATTGGT TATCTATTTC TACTTTCTCG TTAGCTATTA CAACTAATCC
    57781 CTTTACATTC ACATTTATTC CTCTGTCTCT TAGGATGTTC TTTAATACTG CTATATGTCT
    57841 TATGTTTTGT CCTACAGGGC TATTCATTGA TTCTGAACTA TTTCCTCTTA CTTTTCTCCA
    57901 ACCTCCAGTT TTATCTATCT TTAAAGAATA ACCTTCAGTT TCTCCGTAGT TCTTTACCTC
    57961 TAATATAAAT ATTCCTTTAG GAGATATTAT GATGTTATCA CACTCTACTG AATTTCCGTC
    58021 GGAGTCTGTA AATCTCGCTC CATCGAATTT TATAAATTCT CTTCTGAATA AGTGAAGGTT
    58081 TTCGTTTACT CTATTTTCTC CATCTATTCC TAATTTAACT ACTCTATACT CGTTTTCTAC
    58141 TTTTCTATAT AGGCTTGAAC ACAGGTCTCT TAATTGTCTA TAAGGTAAAT CTGAACTACC
    58201 TGCATATCCA TTTATTTTTC CTCCCATAAG TCCTAAACCT GCGCAATCTT TAGATAAATT
    58261 AATTATGTCA AGTAAAGGTT TAGCTTCTTT CAATAATCCG TTAAAGTAAT CGTACTTCTC
    58321 GTGAAGAGTG AGTAACCTAG GATTTTTAGC TTCTCCTATT ATTCCATTAC TTACGTCAAA
    58381 ATATATTCCT TTACTATCGT CTATTTTTAA CTTGGATGTT TCAAATAAAT TTCTTTTATA
    58441 TTGTGTATCG TATGGATTTC TATTATTAAT CTCTTCGTAA ATTCTACGTC TTTCTTTTTC
    58501 AGACTTTCCA TACTCATATT GACTTCTTAA ATCCTTTTGA GTTACTTTCT TCGAATATTT
    58561 CATTCCTTGA GATACTATTA GTATTCCCGC TATTCCAACA ACTCCTGTTA CTAAATTTAT
    58621 TGACATTTCA TATCTCTCCT TCTTTAAAGT AAATAGGTTA ACCCAAGATT TCTCTTAGGT
    58681 TAGCCTTAAC TATCTGTTTA TTATTTCAAT TCTGTTATTC GCAACATTTA ACTCATAAAT
    58741 TTGATGTTCT AATAATCTTT CTAACTCTGA AAGGTCTATA GCTTTCAAAT TCTCAACCAA
    58801 CATTAAATTT CTAGTTAAGT TATCTGTACC TTTGTCTAAT AACTTAACTA AAGCTTCTGT
    58861 CTTATCTTCA TCTGAATTAT TTGTTAATCT TATTATATCT AACTTCATAG TAGATACATC
    58921 TTTATAAGCT AACTTGATTT GACAAGTTAC TTTCCCCTCT TTAATGTAAC ATAATCTTTT
    58981 ATAAGTAACG TCGCCTAGGG TTTCTTTGTG CACGAATAAC TTACTCTTTC CTTCTTCAGT
    59041 TAAAGATAGT TCTGTTCCTC CACTCATTCT TAAATTTATA TAATCTTTCG TATAATTAAA
    59101 TGTTTCTACA CAACTTATTT TTACTATTTC ATGTACCTCT TCGTCTATAT CTAAAGTTGC
    59161 TTCATACTTA GGGATTATCT GTAATCCATC CTTAGAAAAA TCCTCCGGTA GATGTAATGC
    59221 TACGTCAAAC ATAGAAGCTA TTATTGTTCT CGTATCTCTC ATACGTATTC CCTTCCTTTC
    59281 TAATTAACTA AACTATAATA ATAAAAAAGA GACTAGATAC TGGGTAACCA AAATTAATGG
    59341 TAACCAATAT CTAGTCCTCT ACAATGAAGG TAGAGATTGA CCCATAGAGT CCCTTCACAA
    59401 AACTCTAAAT CTCGTGTGCC TAACCACACA AACCTATTGA AACAAAATAG CACTAAAATA
    59461 CTTCAATTTG AAATACTTCG GTGATTGGAG TCGACTCTAT CATCTAGGTC GACAATGGAA
    59521 GGACATTAAT TATTTTAGAA GGCTAGTGTC CCAAAACCTT CGACTTAGTA TGTTTCCCTC
    59581 TTTCGAAGGC GGAGATTTAC TAAGTCAACA TGAAAATTTA CTCAGAACCA TATAGTTAAT
    59641 TCAGAAAACA ACTATAACAA AAATCTACAA AATGTTTAGT GTCAGTACCC TACCTCTGAC
    59701 ACTGTGGGGT AATGCTGTTT TAAGGTACAA CATTCCAGAA ACCCTAAAAT GTTAATAATC
    59761 AAAAAAAGAA ATTTATGAGC TTTCTGGGCT CTATGGAAGT GGGTTGTATT ATAAATGACA
    59821 GCCCACCAAA ACATTTTCTA AATAAAGTTC GATGTTTTTA TCTTTAAATA TATTATTATT
    59881 ATTATTTTAT AGGGGGAATA TGTTACTCTT TGTAACAATG GAAACTGCTG TTTGAAGGTA
    59941 CAACAGTTAA GAAACCTTGA GAATTTTAAT TTGGTGTTTT ATCACTCAAT AAAGTACCTT
    60001 ATTCCTAGAC AGTTTAGGGG TTCGTCTAGG ATTGTTTAAA ATACATAAAC TGTGATTAGT
    60061 GTTTAAAGTA TATTGATTGA TATAATCGGT TATATTATAT TTATTGGCTA TCTCTAGCCA
    60121 TGGAAAAGGG CTAATTATTG GCTAACCCTT CAGAACCATG TAAATTGACA CTCTAAAGAA
    60181 TCAATATGAA ATTTCACTTA CACTCACACT CAAACAATAG TGATTTTTCA ATCAAAGTAT
    60241 TCAGTGCTCG AAATGGTCCA GCTTTCCTGC ATTAAAATAC TAAAGATAAA CAAAATGGGC
    60301 AACCCATCTT CACAAAAATA ATCATTAAAA TTACAAGTAT GAAAATAAGG GTTGCCAACT
    60361 GTTTTTTAGT TAACTCCAAG TCTATCTTCT TCTAAATTTT AATAGTCCAA AGAAAGCCGA
    60421 AATCATCGCA CCTAGGTATC CTAGAACTGA GCTATCACCT GTTTTTGTGC TTTCATTTTC
    60481 TTCTTTTACT GTGTCACCAG TAGCTTCTGC ATTATCTTGA GTTTCGTCTC CTTTTTGTAG
    60541 AGCAGGAACT TCATCTTTAG CTAGGACATA ATATACTACA TCAGTTTCGC CTTCTGTATA
    60601 TTTATCCGGC ATACCTTCTC CATCTTTTCC ATTTACTGTA GTTCTCATTA CTGTATATTT
    60661 ACTTTCGTCT ATGTTAGGTT TGATGTTAGT CTTTTGTCCT ACATATCCTT CTGATACTTC
    60721 TTCTGAAACT ACAGGTTTCT TGGTATTTAA ATCCAACACT TTTATATGAA TTTCTCCCTT
    60781 AGGTTTCTCT TTGACGTTGT AAACTATTTC TTTAGTTCCG TCAAAGTCTT TAGGTATGTT
    60841 TGTATGAGAA GCTATATCAT ACTTTGTTGT ATCTATAACA GGTTCGAAGT TATAAGGGCT
    60901 TCCTGCTTTT CCTGTTATGT CTTTTTCTAA TAAAGTAACT GGAGTTTTAG ATGTTGTATC
    60961 AACTACCTTT ACTTTAATTG TTTGTTCCTT AGGAGCTTCT GCGTTATCCT TCTTAGATGT
    61021 GTTTTGTACG TAGTATTCCA CAAGAGTAGG ACTTTCTCCT AGGGTTTCCG GTATTTTATT
    61081 AACTTCTTTT CCGTTGACAA GTATCTTTTC AAGACTCTTA TCTTTGACGA AGTAATCTAT
    61141 AGGTTTTATC TTGTCCCCTA CATTACCCTT TTGTTCTCCT TCTTTTAGGA CTTTCCCACT
    61201 TTCAGAGTCT ATTACTTTAT ATTGTAATTT AGACTCCTGT TTATGTTCTT GATGTTGTTG
    61261 CTCTGCCTTT TTATGTTCTT CTATGTCGTC TAATTTAGTT CCATCTTTGT CCTGTAATTG
    61321 GTAAACTATG AAACAATTCT TAGCTACTTT AGGAACTTCT TGTTCTTTGT TATTTACAAG
    61381 GACTTTTGCA ACCTTATATT TGTTAGTGTC ATACTTAGGA ACTTGTAAAT CTAACTTGTC
    61441 TCCTTCTTTG ACGTGGTTTG TCTTAGTAGC AACTACGTTT CCATTTGGGT CTACAACCTT
    61501 TTGGAATACT ATTACGTCCT GCGCAACCTC TTTTAAATTT ATTACTACCT TTTGGTCTGA
    61561 TGTTCCAAAA CTTGTAGGTA GTTTATCTAC CTTTTGCCCA TTTACTGTTA TTGAATCAAC
    61621 TGTTACACCT TGTAGGTCTT TTCCAGTTTT TATATCTAGG GCTGAGTTAG CCTTTCCTGT
    61681 TAGGTGGTCT TTTAATATCT CTTTTCCATT TTTCATAACT GACACATCAC ATGAATATGT
    61741 CTTTAACGGA ACTTTTACAG TACAGTCAAC AATTTTATTA ACATCATCAT CTGCTAAAGA
    61801 TTTAACAGTG TATCCATTTA GGTAAATTAA AAAGTCATTA GCATCGTAAA CTTTATCGTC
    61861 TAGTTTACCT AGGGCTTTGA TTATCTCTTT ATCTGCTTGA GCGTTTCTAG GTAACTCTAG
    61921 GTTGGCTAGG GTTTTGCCGT CGTCTCCTAC AATTTTACAT TGTATGTTAG CTTGCTTTTC
    61981 TTTGTGGTCC TTTACATCAC AATAGATTAT CTTATCTCCA TTATATATAA TTGTGTCTGG
    62041 CAAAGGATTA CGGTCAGAAG GCTTTTTACC GTCCACACTA TTATAGAAAG TTAACTCTTT
    62101 ATTTCTGTAA ATATCGCCAG GAATTTTTTC TACAAGTTCC CTTAAATTTA CAGACGAATA
    62161 AAGTTTATAA AGGTTAGAGT AATCCACTGA GGATAGTTCT TCCCCGTCCT CGCTATGTGG
    62221 AAAAATTTCT AATCGTCCTG TGCTAGTACA TTCGGCTATT AGGTCTACCT TATGTGGCTT
    62281 ACCATCTGCT TTTGGTATTG CCTTTGCTTC TTTACCGTCA ACCCTCATTG ATTCGATTCT
    62341 GTAAGCGTGG TCTCCGTAAC TTTTCTTTAT TAAGTCTAAA GAAATTGGAG CGTCTTGTTT
    62401 AGAGTCCAAT GTAAACACGT CTCTCATTTC AGAGTCGTTT ACCTTCATGT TTACTACATA
    62461 TTCAGAACTC ACTACTTTTT CTTCAGTTCC TTTTTGTGTA GCCAAAACTG TATTACTGTC
    62521 GGCTTTTGCA ACTGTGTCAA CAGGAGTGTT CTGCTTATTA GCAGGTAACT CTTCTGCATG
    62581 AACATTTGCA TTAGTCAAAC CAACCGTAGC ACCTGTAAAG GCTAAACTTC CTAATAAAAT
    62641 CTTTTTGATT TTATTTCTGT CCATTTTTAT TCCCCCTTTT AAAATTTATA TAATAGGTAT
    62701 TTAAACCTTA TGGAGGTGAG CTGTTATAGG ACAACTCACC AGAACCTGAA AATTTAAATA
    62761 ATATACACTT AAGTTATTTG GACTTTCGTT CATAATAATT ATTGTATTCA TCCGCATCAG
    62821 TTTGTCTTTA GAGTAAGATT CTTCTTTTAA TAATAGTAAA CTCTTCAGTA TAATCAATTC
    62881 TAAATAAAAA CTGCGACTAA TGATTATTCT AATTCCTATA AAGTCAATCC TTTATCAAAT
    62941 ATAAATGCAA AGCTTTTATG TTCGTCTAGG GTTTGCATGG TTTGAGCTTT ACTAGACATC
    63001 AATATCTAAC CGTCTACAAC TTTAATTCTC AACGTAAGGT GTTTAGGGTT GTTTATGGTC
    63061 AACCCTCAAC CATTTTTGGA AAAATTATTG GCAATAAGCG TAATATGATT GAATATAAAA
    63121 TATTAATTAT TTTCTCTTAC GTCTTTTACT AAATTGTAGC TTAGCTAATA CGGTGCAAGC
    63181 TAAACCTTGT AAACCAAACA GCCCTAGAAC TCCACTATCC CCAGTATTAG TTGAATCTTT
    63241 TGCTTGTTCA ATCTTTTCTT CTGAAGTAGC TTCAACGGAA CTTACTTCTT CTTTGTGGAC
    63301 AGTAGAATCA GTATTGTTTC CATTAACCGG CTTTTCATTT ACTATAACAG TATTTTCAAC
    63361 GTCCTTAACA GTTTCATCTT TAGTTGTTTG TGTAGTGTCA TTAGTAATAG TTTTCACTTC
    63421 ACTCTCTGCT TTAGGTGTCT CCTGTACTGT CTTAGAAGTT TGCTTTCCAG TAACTTCTTG
    63481 TTTTTGGTTT TCTACAGGTT TTTCTCCTGT ATTTTCTTTC TTGTTAACTT TTTCTTGTAC
    63541 TTGTTTAGTA TCTTTAATTG TTTCTTTTTT AGGAGTTTCC TCTTTAGGTT TTGTTACTTC
    63601 CTTCTTATGA GTCTCCTTTT TAGTATCTCC CTTAGATGTG CCTTTATCGG CTTCTTTCTT
    63661 AGGGTTGTCT TTCTTTGTAC TCTCCTTAGA AGAGTCTTTC TTAATCTCTT CTTTAGGTTG
    63721 GTTAGGTTTT TCTGTAGTAG CTTCTACAGG CTTAACAAAT AAAACTATAT TACTAGCTTT
    63781 ATTTGAGAAC TTATTCGGTA AGCTATTAAC TCTTTGACCG TCTACCTCGT AGTGGTCTAT
    63841 TTGATACTTA GAGTTATCAA TTAGGTTAGA TGGCATAGTA AATCCTTCAT TGACTTTTCC
    63901 GTTAATTACT ACCTTATTAA GTTCTTTTCC GTTGTTGTCT TTTACAACTA TAGTATTTGA
    63961 TACAGTCTTA TGACTTACAT GGTATACTAT TTCTGCACTC TTCGTTGAGT ACTGCTTAGG
    64021 AAGTTTGGCG TCTTTCTCTC CGTTAACTGA AACGTAATCT ATTTGATATG ATGGGTCTAT
    64081 TTCTACTTTA CCTAAAGAGA AATCGTCTCC AAAATATCCT TTATATTCTT TAGTTGACAG
    64141 AACCTTAGAA CCATCCATCA CTTTAACTGT AATAGTACCT TTATGTCTTT TACAAGCGTT
    64201 ACAAGTTAAT GTTTGGTCGT TGTAACTAAA TATAGAAGGC ATTACAGGTA TACTTGAATA
    64261 TTCGTAATCT TCTGTTAACT TAGGTAAAGT TACTTTAACC TTCTCTGTAG GTTTTCCTTC
    64321 GAACACCTTA GTAGCTATTA CGTCGTCGTT TTCGTTTAGG ACGTTAATCC TAATTGAAAC
    64381 TTGTTTTCTA GTTTGAACTA TATCTACGTG TTGTGTTTCC TTAGTAAATT GCTCAGGAAG
    64441 TTTTCCAGTA ACTCCGTTAA CCTTTATGGT TGTGTCGTAG TCATTTGAAT ATTCAACTTT
    64501 TGGTAAGTCT AAACTATCTC CTACGTAACC AGTATAAATC TTTGTAGATT TAACTCCGTC
    64561 TTTGATAGTG TTTACAACTA CTGTTGCTTG ATTTTTCTCC TTTACTTGGA GAATTATTTG
    64621 GTGGTTGTTC CAATCGAACT TTGTAGGTAA AGTTTCGACA ACTTTTCCGT CAATCAACAT
    64681 TATAGCCTTC TCATAACCTT TAGGAACGTT TGGTAAATCA ATCTTCACGC TATGTTCCGG
    64741 TCTTCCAGTA TATGTTTTTC TATAAAGTTC TTTTCCTTTA GAGTCAACCA TCTTGAAGTT
    64801 TATACTTGTA TCATTTGCTT TAACTCTAGT TATCACCTCT TGGTCTTTAT TAGTGAAGTT
    64861 TGATGGTATT CTTCCTTCGC TAACTACAGA GTATCCTCTA GGAATTGTTG GTGCTTCTAT
    64921 CTTAGTAGCA AATGTGTCGT AGTCAGTATA AATCTTTTTA TAGAGTTCTT TTCCTTCGTC
    64981 GTCTATTACT TTAACTATAA TATTTGTCTT AGCTTTTTCT TTAACTCTAT AAACTAATTC
    65041 GTATGTTGGA TTCATAACTT TAGCTATTGC TTTAGGTTCT TGAATCACGT CATACTTTTT
    65101 GTCCATAGTT GGTTTCTCTA AGTTAAATTT GTCCCCTCTG TTAACAGTAT AATCCTTTGT
    65161 ATATTGTACC TTACCATTTT CATCTATTAC TTTCACATTT ACTGTAGAAG TTTTATGTTT
    65221 TAAATGGTAA ACTATTGAAT GGTCTTTTGC GTCGTGAACT GTTGGAAGTT TATCTACAAC
    65281 TTTATTATCC ACAGTGATAT AATTCAAGTC GAATAGGTCG TTATTCCAAT TAGGTTTGAA
    65341 GTTATCACTA GGTAATGTGT CGTAGTTTCT ATCTTTGTGT TCACTTAGGA TTTTGTCGTC
    65401 TAACTTAACA ACTGTTGTTA TAGTAGACTT ATCCCTTTCT TTAACTGTAA CAGTTACAGT
    65461 ATCATCTCCA TAGTTAAATT TACTTGGTAT TGAACCATTC TTTCCGTTTA ACATCAGATT
    65521 TGTAACTAGG TATTGAGGGT CTATTGCAGG CATTACCGCT TTAGTTTCTG AGTTAGGTTT
    65581 TCCTTTATAC TCTTTATGAG CTATGATATC TCCTTTCTCA TTAACAACGT TTATAGTTAA
    65641 TTTAACTTCT ATACGTTGTG CATGGTATTC GATAGTTATA GTTCCTTCAG TCATAGTGCT
    65701 AGGAGTTTGA CCTTCTTTTC CGTTAACTAA AGTCTTAACT ATCTCGTAAC CTTCTTTAAG
    65761 CTTAGGAGTT GTAAGCTTTA CAGTTTCTCC CTTATGCCCT GCAACTTCGT TTATTTTTGT
    65821 TGCGACTTCG TTGTCGTAAA CAATCTTTTG TATTATTACA GACTTGGCTT TTTCTTTGAC
    65881 TCTATAAACT ATGTTTACGT CTGTCTTAGA ATATTCTTTT GGTAATTGAC TCCTTTGTCC
    65941 GTTTACCAAT GTTTCAATCA AGTCGTAATT ATCTCCTATT GTAGGCTCTT TAAAGCTTAA
    66001 AGCGTCGCCC GGTCTTCCAG TATATTCTTC TTTATTTAAT ACTGTTCCCT TATCATTCAC
    66061 CACTTTAACA GTTACTTTAG TACCGTTAAG TTTTACGTGG TAGATAATTA ATGAATCCTT
    66121 ATAACCGAAC TCTGTTGGGA ATTTATGAAC TTCTTTTCCG TCAACAGTAA GAGATTGGAA
    66181 ACTATATGCT TTATCTAATC TAGGATTTTC TATAGTTATA TGAACTCCCG GATAGTCCTT
    66241 AAATACCTGT TCGCTAACTG TTGCCCCTCT ATCATCTACT ACTCTTAATG TAATGGCAGA
    66301 TTTTGATATT TTCTTTATTG TGTAAATAAT AGTTTGGTCT TTTCTAGTGA ACTCTGTAGG
    66361 TATCTTAGTT GTGTCGCATA TCATCATATG TTTCTCAACT CTAGGTTCTA ATATTCTAGG
    66421 AGTGTCTCCT ACATTCCCCT CTATGACATT TGAAGAAATC TCTTTTCCAT CTTCGCTTAC
    66481 AACTTTTTGA ATTATTTTTC CTTTAGCGTG TTTTAATCGT ATTTCTAAAT CATGGTTTTG
    66541 GTTGTCATGT GCTTTAGGTA ACTCATTTAT CTTTTTGCCA TCTAGGTATA AACCTTCTAG
    66601 GTCGTACTTA TCATGGTCGT AAACAAGTTC CTTCACCACT AAATCATTTC CCGGGAATCC
    66661 AACATCAAGT GTTTCTCCTA ACGTCTCTTT TCCCTCTACT GTAGTCCTAA TCACATATCT
    66721 AAATTGCTCT TTATATTTAA GAGTGTATGT GATTTCTTGG TCTTCTCTAG TAAACTTCAT
    66781 TTCAGTCTTT ACAGGTTCAG TAGTATCACT ATCTTTCGGT AGCTTAGGTA CTTTTATGTG
    66841 AACTGTATCT CCTGCGAATC CGTCTACTGT CTTAGCAACG ATTACGTCTC CCTTGTCGTT
    66901 TACAAATTTA ATTGTAATTT TAGAAGGGTG TTTTCTAACT CTTACAACTA TGTGGTCTAC
    66961 TCCCTCTTTA AATGTCTTAG GAATGTTAGC TTGTTCAACT AGGTCGTATC TTTCGGTGTC
    67021 ATACTTAGGA ATTGCAATAG TTACTTTGTC TCCTACATAT CCGTCTTGAT ATGCGTTAGC
    67081 TATTGTTCTT CCTTGTTCGT CTACCACCTC TATGCTAACA GTACCTTTAT CCTTTTGGCT
    67141 AACTGTGTAA ACAATCTCGT TAGTATAACC GTCAAATGTT TTTGGTATCT TTGTTGGCTC
    67201 TTTAACTAAC TTGTAGTTGC TAGGAAGTTT AGGAATTTCA AATTTAAATT CGTCGTCTAC
    67261 CTTTCCTTTA TATGGAGTTG AACTTAATAC CTTTCCTGTA GTGTCTTTTA CCACCACATT
    67321 TATATGAGTC TCTCTAATTC TATACTCGTA AGTAAACTCG TGGTTTTGTC CGTCGAATGT
    67381 CTTAGGTAAT ATTGGAGCTT TAGCTAACTC ATATTTCTCA GGTCTCTCCA TATTTAATTG
    67441 GTTTGCGTCG AAGTTTATTG TCTTTCCTTC GTAATCGCTT AGGACTATCG GTTTATGGAT
    67501 TTCTTTTCCA TTCTCGTCTA TAGCTTTAAT TGTAATTGTT CCCTTTATCT TCTTTCTAAC
    67561 GTTTATAGTG ATTTCAGAAT CATTATAATC GCTAGTCATC TCATTATTGA AATCAGTTAA
    67621 AGCTAAATAT GAGTCGTCAT ACTTAGGAGT TTCTAAAGTG ATTCTTTGTT TAGGTTTGCT
    67681 CTCGTAAGTC TTAGTGTATA AAACTTTCCC GTCATCTCCA ACTACTTTTA TTGTAGTATT
    67741 TACTTTCGTC TTTTGGATGT GGTAAGTTAT TACCTTGTTT CCTTTTTCGA AAGTCTTTGG
    67801 AGTTTCTCCT TCAACTCTGA TTACTTCGTA ACCTTGAGGA ACTTGAATTT TAAAGTCTTT
    67861 TACACTTTGT CCTTCTAATC CTCTTATTAC CTCTTGTCCA ATTACTTTAT TTGTTCCCTC
    67921 TTGAACCATT CTGTAAGTTA TAGAACTTTC CATCTTATGA GTAACATGGT ATTCTAACAC
    67981 GTTTTCCTGT TTCTCAAAAG TTGTTGGCAT ATTCTTAGTA AGCGTTCCAT TATAAGTAAT
    68041 GAAATCTTGT TGGTATTGGC TAGGAACTTC TATGTTAATC TTAGGAATAC TTTCAGACAT
    68101 TTTTCCTCTG TATTCTTTCT CACCTAGGAC TTTGCCTTTG TTATCTATAA CTTTAACTGT
    68161 TATCTTAGCG TCCTTTACTC TCACTCTTAC AGTTACAGTT TGGTCTTGCT TTGTAAATAC
    68221 TTGTGGTGTC TTATCCGCAG TAACTACTTC ATACTTAGGT TCTATTGTAG GAATATTCAA
    68281 TTTAACTGAA TCTCCTTCGT AGCCAGTAAC AGAAGAAGTT GCTACGATGT CTCCATTCTC
    68341 ATTTACTACT TTAACGCTAA CTTTAGATTG TCCTTTTGGT GCAACCTTTA CAGTTAAAGT
    68401 GTCATCGCAA TCGTACGTAC TTGGAAGTTT TATATCTTCT ACAATTCTCA TGTTAGATGG
    68461 TATGTGATTT CTATAGTCTG AAGTTACTTT GTCTTCACAA GTTACTTTCT TGCTTTCTTT
    68521 CCATAACTCA TGACCTTTGT CATCTACAAC TCTAACATTG AAATTAAATA CTTTGTATCT
    68581 AGTATTGTAA ATTACAGTAT GATGTCCTCT TGAGAATGTC TTTGGAATAC CTTCACTCTC
    68641 CCCTTCCCAT CTAGGATTTG TAATAATCTC ATGAGTGTGG TCGTCGTAAA GTTTTCTTAA
    68701 AGTCTCTTGA GGTACTAATA CAGATTGTGG TGTATATCCC TTTACTGTAT CTCTGTGAAG
    68761 TACATCTTTT CCGTTAGGAG CGTAAACTAT ATATTCTAAT TCATACGCTT CTTTATGTTT
    68821 TAAATGTACT ACTACGTTTG TGTTTCCTTT TTCTATTGTA GTCGGAAGAT TTGCTTGTTT
    68881 CTTACCATTT ACCTCTACGT AATCTAAAGA GTATTCGTTT GAATCAAATC TAGGAGTTAT
    68941 AGTTACTTTG TCCCCAACAG TTCCATGTAT CGTGTCGTCG TATAACGGTT CTCCTTTTTC
    69001 GTCCACTATA GACCAATTAA TATTTCCTTC GTTACTTTGT ATAACGTAAG TAACAGTAAT
    69061 ATCTTGGTCT CCGAACTTGC TAGGAATGTT TCCTGTTGAA GATTTAGTTT CTTTTAAAAT
    69121 CCAACCTTCC GGTATATAAT CTTTTATATC TCTTAGATTA GCTTGGTCTC CACTAAAACC
    69181 TTCTATTGTT TCTGAATCGT GGAATTTACT TCCATCTTGC TTTTCAAAGA CAGTAATGAT
    69241 TTTGTGTTTG TCTTCTACTC TGTAAACAAA TTTGATGTTG TGATGTCTTT CATCAAATTT
    69301 TGTAGGAAGT TTGTCAGTTT TAACTCCATC TACCTCTATT CTATCTAGGA CGTAGTGAGT
    69361 AGGAGTTATC GGTGTTATGT TTTCTACCTT TTGTCCCACG TAACCTTTCA TGTAAACTGA
    69421 AGGTCCTAAA TACTCTCCAT TTATTCCAGA CTTTTCTACA GTAATTGAAC CGTTATGTTC
    69481 TTTTAGGTGG TAAACTACTG TCATGTTTGT ATTTCCAAAC TCTGTAGGAA CTTCGGCTAC
    69541 TACGTCGTTA ACAGTAATGC CTTCTAAACT ATATCTAGTA GTGTCCCACT TAGGTTGTTG
    69601 AATCATGCAA GGGAAAGTTT CGTAATTTGT TTGTGTAAAT GGTTGCATTA CCTCTCTACC
    69661 TTCGCTGTCT ACAACTCTAA CTGTTATAGA AGTCTTATCT CTAAGTTTTC CTACTACAGT
    69721 AAATGTTTCT GAATGGTCTG AGAACTCTTT AGGAAATTCT TTTATTTCTT TTCCTTCTGA
    69781 ATTAAGGATT TTTACTAATT TGTACTCTCT AGGAAGCGTT GATACAGGAA GGTTTTGCCA
    69841 CTTAGCTGAA GGATGTCCTT CGTAAGTTTG GTCTTCAAGA ATCTTCTGTC CTTTGTCGTC
    69901 TATTATATGA ACTGTATTTA CTATTACTAA AGGCTTCAAT ACGTAAACGA CTTCTGTATT
    69961 ATGCTCTCCA TATTCAGATG GAAGTTGTCC TTCTTCTCCA TTAACTAGGA TTGATGATAA
    70021 TTCATACTTA TTAGTATCAA AGACAGGTGA ACCTCCTGTA TATGGGTCTC CCCAATCTCC
    70081 CTTTGAGGTA GTAGGTTTAA GAATTTCTTT GTTTGTTCCA TACTCTACAA CCTTGATAGT
    70141 TATGCTCGTA GCTTCTCTTC TTTTAACTAC TATAGCGTCT ATTGTTCCTT CTTTCTTAGT
    70201 TAATCTAGCA GGAACTTCGT TTGTTCTAAC TAGAACATAT TTCTTAGTAT CGTATCTAGG
    70261 TAAAACAATT TTGTCTCCTA AATTACCTTG AAATACCTCT TGTGAGATTA TATGACCTTC
    70321 TTCGTCTACA ACTCTTAATG TTAATTCACC TTTCTCACTT CTCATATGTA ATACTATCAT
    70381 TTCATCTGAA TCTGTGAATG TGCTAGGTAT TGAATCTACA TTCTTTCCAT TAACAGTTAT
    70441 ATAGTCTAAA GTCTTATAAT CAACATTAGG TATGTTGTAT TCACACTTTG CACCAACGTA
    70501 ATCATTTAAC TTTGTATCTT CTCCTATTGC TTTTCCAGTT TCGTCTACAA TTCTAAATGT
    70561 TTTAGTGCTT CTATCGTTTT CTTTTAATCT TACCACTATA GTGTGGTCTT TATCGAAAGT
    70621 GTTAGGCATC TCTCTAGGAC TTCCGTCTAT AGTTATATAA TCTAACTTAT ATTTTAGGTT
    70681 GTCAAACTTA GGTTGTTTAA ACTCAAACTT GTCTCCAAAA TTTCCATTGA CAACTTCCGT
    70741 ACTTAGGACC TTCCCTGTAC TATCTTCGAC CTTTATAGTA TTATCTAAAC AATAGTCTGC
    70801 TACTATATTC ATAGTGTGGT CTTGACAGTC ATATATAGCT TTGTCCTTAT CTTGTCCGTC
    70861 TATAGTCACT TTTATATTAT TAAAGTGGTG GTCTCCGAAT AAATTACGAA GTTCCTGTTC
    70921 TATGTCTATA GTATCTGACT TCTTAAATAA TTGTACAACC TCGCTCTTTG TAACTCCGTT
    70981 AACAGTAGCA CTAATTGTAT AATCAGAAGT TTTCTTCCTC CTCTCTACAA CATAATCTAC
    71041 TTTAACATCT CTAGCAGGCA TAAGAAGTTC TTGATTAAGA TTAGTAATCT CTTTTCCGTC
    71101 TAGGAATACT TTAGGCATTA CTTCCGGATT AATATTTTCT GTATCTACAG GATTCATGTC
    71161 TATAAATGCG TTTCCAGTAT TTATAGGTTC TCCTTGTGCT AAATCTTCGA CGTCGGTAGC
    71221 TAAGATTTCT CCCGAATCAT CTTTTATGTT TATTGTAGCT TTATATGCTT TAGCCACAGT
    71281 AACAGTATAT TCGTTTTGCC AAGGTTTAAC TATTATCTCT GGCTCTACAC CTAGGATTTT
    71341 ATATCCTTTA GGCATATCTG TTTTGTAGTC CACGTGGTGT CCTCTATACC CTACTTTTTC
    71401 CGGAGATTTT CCTACTTCGT GACCGTCTTC TGTAACATAC TTTATTACGT AGTTTTCTTC
    71461 AACAGTTTTG AAAGTAAACT CTAGTGTTGT ATTATGACTA GGATACACTA CGTCTTTTAT
    71521 CGGCTTACTC ATATCTATAG GTTTGCCGTC AAATACTACT TTTGTTTCAT CGAAGTCGTA
    71581 GTTTGAAAGA GTGTCTGGAC TTATAAGGTC GCTAGGAACT TCTAATGGTG CTCCTACAGG
    71641 CACTTCTTTA ATTTTGTCGT ATAGGACTTT ACCTTTATCA TCTTTATATA GATAATGAAG
    71701 GTTAACTTTC TTAGCAACTC TTACCTCTTC TAAAGAATCA CTTAGGTAGT CTTTCCAAGA
    71761 GTTCCTTGCT TCTTTATTAT CTCCCCAATT ATAGTAATCT TTTGGAGTTT GAAGAATTAC
    71821 TTCTTGTCCT TGATAAGTGT TTTTAAACTC CTTAGTGTCA ACTACGTGTC CATTATAATC
    71881 TACGTACTTA ACTGTATAAT TCCTAGGTTT TAGGTTTAAT GTTACAACTA TAGGATTTTC
    71941 ATTTATTACG TTAAGTTGAG TACTCCAAAC CTCTAAAGGA AGTTGGTCTC CGTTAGAAGT
    72001 ATATGTAGAG TCTTTAGGGA CATCGCAGTG CATAGTGTCT CTTACTACTT GAGATAAATC
    72061 GAAAGAATCT CCGACTTCTT CGTCAACCTT GATACTCTTT ATTGTTCTTC CATTAGAGTC
    72121 ATTTATAGTT ATAGGTAGAG TTATAAATTT ACCTAAGGTT ATGCTGATTT CTTTGTCTTT
    72181 TGGTAAGACT ATTTCGTTCT TATCATTTCT AACAAATACT TTTTCAGACT TACTAACCTG
    72241 CCATCCTTTA GGTAATTCCA ATTTTACTTT GTCAGTCGGT TTTCCGTCTA CTGTTTGTTT
    72301 TGAAATGGCT CTTCCGTCTT TATCTACGAA ATTAATAGTG TATTTACCAA CTTTGTAAGC
    72361 TAGTTTAACT TTTACTGTTA AGTCTGAAGT TACCTCTGAT GGATTATAAT AAGTTAAGTC
    72421 TTCCTCTACT CCGTTAACTA TAACTTTTGA TTTAGAGAAA TCATAATCCT TTCTCAAATC
    72481 AGATAATCCT AGGTTATATA TCGGGTCGAA AAAGTCTCCA TTAGCTTTTT CTAATACTGA
    72541 AGATTTTATC TCTTCCCCTG TTTCTGTCTC TACTGTATAT GTTATCTTAG AAGTTCCTTC
    72601 TAACTTCTTA GGAGTGGCTT CTTCATGTTT GTTTTCTTCT TCATGAGGTA TTTCTGATAT
    72661 AGGCGAAGGT GGTACAAATC CTCCGCTTCC TTCGGGTGAA GGTGGAACAA ATCCTCCTCT
    72721 TCCTTCGGGT GAAGGCGGTA CGAATCCTCC GTCATTGTCT GGTGAAGGTG GTACGAATCC
    72781 CCTTAAATTA ACTATACTAT TCATACTCGG AAGTTTACTA TATTTGTACT CTATAGTTAA
    72841 GTCTGTTGCT TGGTAGTTTT TAGGAAGTTC TGATAATTTA TTTAAATCGT AAGACTTTCC
    72901 ATTCACTAAA CAACTATCTA ACTTGTAATT CTTAAATTCG TCTAAACTAT AATCGAAACC
    72961 TTCTCCTACA GTCTTAGACT CCTTTAATAT AGTCTTAGTA TCTCCGTTAG GTAGAATAGC
    73021 TTGAACTGTT ACTTTAGTTT TCTTCTTTAT AGCAACATAT TCTACATTTA AATCTTCTTT
    73081 GCCCATCATA GCAGGTAAAT TAGATACTTC TTTTCCGTTA ACCTTTATTA CCTTTAAACT
    73141 ATATGGTAAT CCTTCTAGGG CGTCTTTCCA TTTTATAGGA TTGCCCTCGG TTATTGTTCT
    73201 AGTTTTCTTT TTAGCTAGGA CTTCCCCATT CTCGTCCTCT ATAACCTCGA ATACGCTATG
    73261 CTTAACAACT TTCTTCTCTT CCTTTTTCTC CGGCTTAAGT TGTCTATCTA CTTTTTCTGC
    73321 TACCTCTTCT TTTGAATCAG TCTTTTGAAT ATTTTCTTTT TTCGAATCAT TCTTTTGGAC
    73381 GTCCTCTTTT TTAGGAGCTT TTTCAGTCCC CTGTTTAGCG TCTTCCGTAG CTTTAACTTG
    73441 GTTATTAGAA TCTTTAGTCT CTGCGTGAAC TACCTGTCCA GTTACACTTA CAGTCATTCC
    73501 ACCAACAACG GCTCCTGCTA GGATAGCCTT CTTAAACTTT TCATCCATAA CTTCCTCCCC
    73561 TTTGTATATT CACTTTATTT ATACTGTTTC TATTTTGTAT TCTGAGTTTT CTGTTAACTC
    73621 ACTAAAACTG ACTCAAAACA CCTTTACTTC AAGTGCCTTT AAGTCAGTTT TATCAATTAA
    73681 CATTGTAATC TACTATTAAT CGGGTTTACT CCAATTAAAG TAACAGAATC TAATTCCAAT
    73741 ATCTTTGTTT TTAGACAATA CTCTATATCT ATTCTATTTC CGTTTAGGAG TATAGCAAGT
    73801 TTATGACTTT GATTTAAATT TACTAAAGGT ATTAACATTA AATCTCTATC ATAAACCTTT
    73861 ACGTGCCTAT ACGGTATTTT AGATTTAAGA TTATTTTTGA AGTCGTTCTC TAAAACTAAT
    73921 TCATCTTCTG TTGTTAATCC CTTCATAGAT AGCTTGAAAG GTTTTCCATC AACAACTCCA
    73981 CATATCTTTC CATTTATTAC TCCTGTTACA GTAGCACCAT AGAAAGTCAG TCTAGCGTTT
    74041 ATTAGAGACT CCATATTCCT AGAAACATTA ATGTCTTTTA ATTTGTTTTC CATTGTGTTT
    74101 CGTCTAGGTT TGACTTCCTC TTCTCTCTTC TTTCTAAAAA ATATCACTTA ACTCTTCTCC
    74161 TTCGTAATTT TCGTCTAACA GTTGATAGTT TAATAACTCT GTTAAACTTT CTATCATTTA
    74221 CTCTCTTTAA GTATACATTT CCGTCTTCAG AAGGTTTAAA TCTTTGAATT ACAACTCCTC
    74281 TATAAAATAC GTTTACTTGC TCTATTCTTC CTTTTGAATG TATAACTACT AAACGTATTC
    74341 TTCGCTTAGG ATAGTCCTTC ATTAAATAAC CGTCTTTGTT AAACCTAAAT CCTCTAATAG
    74401 TTAGTCAATG TGAACCTGCT AATTTTGTTA GGTCTACATG AATCTTTCCT TCACTATTTT
    74461 GACAAGGTAA CTTTAAGTCT ACAAAATGTA GTCCTGCTTT TGTAGTTTTA TCTGCTAATA
    74521 TATGACTTAT GTATCCTACT TCAAATGCTA GGAAATATGG TAGTGGCAAT AAGAAAAATG
    74581 TTGAAACTCC AAATAATACC GTTCCTAGTA TTTTATGAGT AAATTGTCTA TGAGGTGACA
    74641 ATCTAGCTAG TACACATAAT ACTACAAATG TTATTAGTGG GAAATTCTTA GAATCCATCA
    74701 TTCCGATAAA TCTATCCAAG GCTAATATCA TTAAAATCAC GAATCCCCAA GTCTGCCACG
    74761 CTTTTTTGTG GTCTTTTGAA CCTCCGAATA GTTTACCTAA GACGAACAAG GCTATTCCCG
    74821 CTAATCCTAA AATCGAGAGT GGAATCTTCG CACTAAATTG CGATAGTAAG TGTAAATCAA
    74881 ATAATTTCTC TGCACTCACT AATAATATTC CATATAATAA TATTTTAGAA AATGAACTTG
    74941 TAGCAGTACT AATATCATGG TCTAAGTCTG GTACTAATGA GCCTATTGTA CTCATTCCTA
    75001 TCATCAGTAT TCCCTGTGTA GAAAATACTC CTGTTAAAGG GCTTGATTGT CCAACATGAC
    75061 TAGCCATTGT AAGATAAGAC ATTCCTCCTG CTAATCCAAG TCCACATACT GCTCCTATAC
    75121 TCGCATGTGT TTTTGCTCCC GGCATTTCTT ACTCCTCCTT AATAGAAAGA GAAGACCCTG
    75181 TTTACACTTT CATCATCTTC ACCTAACTCT GATTCTTCTA AACTTTCATC TACGTCAAGT
    75241 ATCTCCTTTT TAACCAATGG GTTATATTCC CAATCTCCTA ATTTCTTTGA GAATGTTCTA
    75301 TAACTCTTTG CGAAGTTGTA ATCAAAGTCT TCTTTTTCAT GTTCTTCATT GTTCTTTTCT
    75361 TTCTCTATTT CATTTACTGT TTCTTCATCA TAATTATCTT TTAGGAAATC TTGAACTAGG
    75421 TTCTTACTTC CTTTGTTCTT AAAACTGTTG AACTTTATAG TATCAGATAG GTTGTCCTTT
    75481 AAGTAATCTT CGTTTACCAT TCCTTTGGCT ACAGTTTTAA TAGCTTGTGT CCTTGCTTCT
    75541 TTTCCCGATA ATTGTCTAGG TTGTACTCCT CTTTCATCTA GGATGTCCTT TATTTCTCTT
    75601 TTTAATTCTT TGTTGTCTAA TTTCAAGAAT ATAGAAAGAG TTCTTAACTC TGCTCGTACT
    75661 TTAGGTGAAA TCTTTATATC AGATTTACCC ATACAAGTTA CATAGTCTAT ACCACATTTA
    75721 CCGTCTTTGT CTGGTTGTGT ATACTTATTT ATTATTGCGT TTAATCGTCT ATCACCTGCC
    75781 GAATTTAAAA CAGAACCTAC TAGGCTCTCG TCGTTCGAAG CTTTAGAACG TACAAACTTC
    75841 AATATAACAT AAATAAGGAA TCCTAAACTT AGGAAGAATG CGATTGTACC ACAATGTAAA
    75901 AAGTACAGTG CTATTATAAC AATTGGCACT ATAACCCAAA CTAAAATATT TACCATAATT
    75961 TCTCACTCCT TTTTTTCTAG GAGTAAAATA TGCTGAGAAA AATTAGAGGT ATGCTACACA
    76021 CTACACACCT CTATAATTCC AATATACACA CTCGAATAAT TCCTTCTTAT CTTCAACCTC
    76081 TAGTGCTTTT TCTCTGTTTT TGAATTGGGT TATTAAGTGT CCAACTTATC TTTTATTTTT
    76141 GCTTAAAATC CTCTAAAATT GTCCTTCTAG TTGGCTATCT AGATTGTTAG CAAATTCTTC
    76201 TGCATTAAGT TCTACATTTG CATCAACTGC TTGGTCTTCT ATAGCGTATT CGTAATCACA
    76261 AACTGCGAAA TCTCTCTTTA AGACCATTAT GTCTTTTATA CTCTCTCCTC TTATCTTACT
    76321 AACCTGTAAT GTTATCTTCT CTTGTCTTTC AAGAGATTCG TTCGTATTTA ATATCATAAC
    76381 TAAGTCTGCG TCTCTTGAAA TATCAGAAGA ATGTGCAGTT TCGTTCGCAC CTATATGTCT
    76441 TCCAAACTTC TTCAACTCTG AAATTAATTC TACAGACGGG TGAGAACATA ATATCATTTG
    76501 TACAGGATAG TTATTTTTAA TTTCTACTGC TTCATGACCT AAAGTTGTAA CCTGTCCTCT
    76561 TATTCTATCG TTATCCATTC CTCCTAGGAA TCCTGTGTGG TCGACAATTA CAGTATTATA
    76621 TCCTTTTTGA ACTATTAAGT CTTCTGTCTT TTGTTTGAAG TTGTCGTATC TTACATTCTT
    76681 AGATATATGT AATCTTCCTG TAGAAGCCCA CTCCATCATA AGCATCTCTT TTCTTCTCTT
    76741 AATCTCTTCC GGTAATAATT CGTCTCTACT TAATGTATCG TAAGGCACGC ATATTCCGTC
    76801 TTTTTGATGA AGATAAGATG CCATTATTTT GTAATAAATA ACTTCTTCTT TTGACTCAGT
    76861 ACAATAAAGT ACAACCTTGT TTTCTTCGCT TTCTATCAAT AAAGATGCGG TTATCCTACA
    76921 AACAGTATTT GTTTTACCTG TACCTTGTCT AGCGACTAAG ACTGCTAAGT TATTTGTACG
    76981 TATCCCCATT CTCTCGTCTA ATGGTGGTAT TCCGTAACTT CCTATTCTGA CTGATGAAGT
    77041 TGAGAACTTC TTTAACCTTT CTCTTGTCTT ATCTAGGTTG GTTAGGTCGA AATCTTCTTC
    77101 ATTATCTGAA CCTTCAAATC TTGTCTTAAC CTCTACCATA GAGCTATATG TGTACTCTAA
    77161 CCAATCTTCT GAACCCTTAT ACATCTTTCT TCCTATGTAT AAGTAGTTGT TTAGGATTTG
    77221 TGCTTGTGCT TGTACTAAAC TTATTCCTAT GTTCTGTTTT ATTGCTCCTC TTAAAGCTAA
    77281 CTCTAGACCG GATATTTCAG ATGAAGGTCT AGCTAATTCA AAACAAGTTT CATACAACTC
    77341 CATACTCTTT TCGTATAATA TTTGACAAGC TTGTTCCATA TTCTCTTCTA GGCTTAGGTT
    77401 TGAAGGTAAT CCTCTTAATT CTAAATATTG TTTCATTCTT GTATTAGGGT TTGATACAAG
    77461 AATCTCCATA TTACTCTCTA AAGATACTTC AAATACTTCC TTACTAAGGT AGATTCTGTC
    77521 CTCTACTGAT TTGTAATAAC TTCTTCTATT TATCTTCTGA ATCTCATTTA TAATATAAAG
    77581 AAGAACATAG TAGTCTAAAC TATACTCCTC AAGTTTAACG TATCTAAATA GTGTATCTAG
    77641 GATGTCTCCC GAATATTGAA TATCAAAATT CTCATGAGGA AGTAAACCTG AAATACACTG
    77701 GTTAAGTATC TCTTTTAGAT TTTCATCATC CTCTATGTTT ATATAAATCA TATCTAATCT
    77761 CCTCCGTAGT GTAAATTTTC ACATATATAA GTAGTAGTGA AGCACTCTCC CGTAAAGAGT
    77821 TACTTCACTA CTAATTTTTT AATCTTTTCA TCTATCTTAG CGTTTTCACT ATTCTCTCTT
    77881 AACAAAGATT TAATATACTC TCTATTATGT TTTTTCTTCT TAAATAATTT CATTTCCCTC
    77941 ACCTCTACCT ATTAGTGATA ATTAACAAGT GTTGTTTAGG GAAACTCGAA TTTTAGATTT
    78001 CAATCTCACA CATTTCTCCT GCATCAATCA ACTGTTGAGC CGCTTCGTTT ATTTCTTTAT
    78061 GGCTTTTACC TAGGAGTTTC TGTGCTTTTA AACTAGGAAT ATAGACTCTG TTTTTGAACA
    78121 TAGCTACTTC TTCACTTTGA AGAGTTACTA TCCAATAAAC AGGTAAATCT TTAGACTCAA
    78181 GTCCTCTTTC TGTTCTACCT ATAGTCTGTT CAAAATCTGA TGTTAACTCG TAGAAAGCTA
    78241 CATAATCACA ATCTATATCT ATAGCAGTTG TTATGTTAGA TATAATTACG TCGTAGTCGT
    78301 CTGTGGTCTT GAACCTTTTA GTTATTTTCT GTCTCTCACT TAGGTCTGAA TTTCTAGTTC
    78361 CGTTTATTAT CTCGTATTTA ATTCCCATCT TATCAAACTG CTCTGCAACG AAGTCAAATA
    78421 TAACTCCTAG GTTGACATAA ATCAATCCTT TTTGTCCTTC TATCTTGTGT TGCATTACTG
    78481 TTCTAATTAA TGCTCTAATT TGGTTCATGG CTTTCGGTCC TTTAAACACT TCTTCGTTCT
    78541 TAGACTCAGT AGTCATTTGA TGTGCCATTA TATTTACAGG AACTATAATT CCTCTATGAT
    78601 TATTTTCTTC TCTTTCACGT ACTACTATTG AGGCAGTTTC AAGAAGACAA CCACTCTTGT
    78661 AATTACTTAG GTATTCCTTA GGATTGTCAA AGTCATCTCT ATTTATTGTA GACATTACGT
    78721 CTCCCAAAGT TCTCTCTTTT GTTATAATAG GAGTTGCAGT TAATCCTAAT ACGTATTCAA
    78781 AATTCTTGGC TATACTATGT ATCATTTGTC CGTTTAAACT TTCTTCAAAG TTACAATAAC
    78841 CATGAACCTC GTCTAGGATT AATGCTCTGA ACTCCTTTCT ACGGATTAAT AAGAATGTCA
    78901 TGAATGATGG GTCAATCAAT GTAGACACGC TTAACATAAC TCCGTCATAT TCTTTGTATA
    78961 GATTGTTTGA CCACTTCTCA GAGAAACTCT TTTCATCTCC TGCCATTGAC AGTATTCGTA
    79021 TTCCCGAATG CTCTAATATC TTTGCAGGTG TTTCTAGTAA CTGGTCGTTT CTAACAAACA
    79081 TCAAGAACTT ACAATCCGGA TATTTGTTCT TTAAGGCTTT CATGTATGCA CAAGCCATTA
    79141 TTGTTTTACC CATTCCTGTT GCGTGAGAAA TACATCCTTT CTTCAAGTAT AGCATTCTTA
    79201 CTACGTCAAT TGCTTGCTTA GGGCTTAGCA CAGTCCCTGT ATTTAATATG TGTCTCATAG
    79261 GTGTGTAGTT CTCTCTGTTA ACTATATCCT TTAAGAGAGT TAGGCTTAAA TCTTCCCTCA
    79321 TTGTTTTTTC CTCCTTTAAA AACTCTTAAC CTTTTTCGGT TCGCTCTTTA CGCCCCTATT
    79381 TCTGAGAGAT TCCAAAGCTT CCTGCCTTCT TCTCTCTTCT GCAGTTCTTC CTTTACTATT
    79441 TTGAGTTCTA TTAGTGTTTT GTTTAACTGT TGTTCTCTCT TCTCCTTCGA AAGCAACTCT
    79501 TGGCTCTTCT CTATAAGGTT CTTCTGAAAC TCGAGTACCC CTTTCATCGC CATAAGTTCT
    79561 TCTTTCTTCA GTTCTCTTAC TGTTCTTTCT AAACTGAGAA CCTCTTTCGA CTTTTTCAAA
    79621 ATAACCACCT CCAGTCCTTC CTTGTTCGTA TCTTTTTAGG TTATTTACTT TCTCTTGTCC
    79681 TGTACCTATG GATATTTGCA TAGCTATCAT TTGGGCTACA ATACTTACAT CTGCGTAATC
    79741 TCCGATTAGA ACTAAAATCA ATAGTAATCT AATAAATCTA TAACTTAAAG AATTTAGCAC
    79801 ATTACTATAC ATTTGTTCTT GGTATATTAA AAACTCCATT AAAAATCTGT TCTTTGTTTT
    79861 TATGTCTTGC TTTAAAGAGT ATTCTCCAAC GTATCCTCTT ATTGTATCAT ATAATGAACC
    79921 TAGGTTTTTG TACTTATTGA ATTTAAGTAC GGCAGAATCA TAATAAGTTG TTCTTGCACT
    79981 TAGGTATAAT AGTGGGCAAA CTAACTTAGC ACATTGACTT GATATTTGGT TTATATCCTT
    80041 AACAGTCAAC ATCTTTTTAT CTTCTTTCAT TATTGCTACT ACGTCGCATA TTTTTAAGTC
    80101 TGCAACCTTA GTTCCTCTAA CGGTTTTATT TAATCCACAT ATATCTTCTA ATTCTAATAC
    80161 TAATTTAGAG AAGTGTTCTG TGTAATAATC CCTAGAATTT CCCCTTACTT TAGCTTTGAC
    80221 CTCTCTTTCT CTATTAGGTC TTCTATTAGC TGTTTGTTCC ATATAAACAC CTCCATATAG
    80281 AAAGAGAAGT CAAGTTCACA TCAACTCAAC TTCTCTTATT TTATTTTTCT ATTTAGCTAA
    80341 TTAATCCTTC TCTTTTCTTT ATTCTTTTAA CTATATCGTC TGGTTCTTCT CCGTCTATTA
    80401 TAGCCTTAAT ATCGTCTATT GTTACGAAGT CCTCTATATC AGTTAAGTCC ATACTTGCTG
    80461 AACCCATAGC TTCGAAGAAT GGGTCTTCTA ACTCAGGATA CTCGTCAAAT AGTGGCATAA
    80521 CAGGTCTGTA ACTTCTAGCT ACGTCTATTA TCTTATCACA GTACTCTAAG ACTACTTGGT
    80581 CGTCTATATT ACCTCTACTC TTTAGGTATT GTACCATACA AGAAGGTATG TCGTAGTCTT
    80641 CCTTATTTAT TATATGCTTC TTTATTTCTG CTAGGTCTAA GAATATAAGT AACATATACG
    80701 CAGTGTTGCC TAGCGTTTGT CTGCATAAGT TTACAAACTC CTCATGTTCA TCTGGTTCAA
    80761 AAGGTAATGC TATGCACGCA TTTGTGAAGG CTATTTGTTT AACCTTATTA AAGTTTGAAA
    80821 CTGCATCTGA TGCTCTTCTA TAAGCTTGAA CTTCTATTGG TACTGCAAAA GTTGCAAAGT
    80881 CTATTAAAGC TTTTGGTATA GGATATTCAA CTATCTCGTC AAGTAAGTCT AAAAGTCTAT
    80941 CTTCGTGGTC TGCACCATAT TTGTCTTCGA ACTTCTCTCT ATCTTGTAGT TCCTTTGTGA
    81001 TAGGTAATAA TAAGTCTATT ATCTCTGTAG ACTCCTTTAT TGCGTTTGCT ACTTCTGTAA
    81061 CAGAAGCAGT TGCTATTGAT GTGTTTATTT CTTTATTAAA AATTTTCATA TTTCATTCCT
    81121 CCAATTTGTT ATATTCTTTC TTTCGCATTA TAATGATTCG ACGCAAGTCT TAAAATGGGT
    81181 TTTCGAAAAA CGGTGCTACA TATACTCGTC AAAGTTAAAA TCGCTTAGGC TATCTAAGTC
    81241 TATTTGATTT TTAGCTATGT CCTCAGTAGC ATCTATTTGT TCAGTAGATG GATTTAGGCT
    81301 TATGTCTCCT AGGAGAGATT CTAACTCCTG CTTGTTTATT TCCATAGGCT TCTCTTCCTC
    81361 CTCTACAAAG TTTAAACTAG AAAGGTCTAA ATTGTGTTCT AATGGTGGGT TAGTTATTTC
    81421 GTCAGATACT AAATCATCGA AGTCTAAAGC TAGGTCGTTA GGACTTCGTT CGTCCAACGG
    81481 TATTGGCTCG TTGAAGTCTA GGTCTATCTC GTCGTATATT CCCCCATCTT CGGCTATTGA
    81541 TTTAGACGAT TCTATTTTAC TCTGTGCATT TTGTTTTATA GTTTCTATAG TGTTATTGTG
    81601 CTTAACCTTT TTAGGCTCTA CATCCTCTTT TATTTCAACA TCCTCGTCAT AGTTTATTTG
    81661 ATAAGTAAAT ATGACTGGGT CAGTTAAACA TATTACAAAA TATAGAACTA AAGTCAATAT
    81721 AAATGATAGT CCCATAGTAA CCAAAGAATC ATAAGAATCT ATTATATTTA TTTCGTGTTT
    81781 CACGAATATA TTTGTTCCTA AATTCCAAGC CACTATTACA GTATTTATTA TTAAAGCCAA
    81841 CAACACCGTC TTACGAATGT TCTCTCTACC TAGGAATACT ACCTTTGTAG AAAACTCCGT
    81901 AAAGAATCTA TAAGGTGCTA GTACAAATGA TGATAACACG TAAGCTAATA AGTCTAATGG
    81961 GTTTTTCAGT TCGTAATCGT AACTGTCCTC TGTATAGCTT AGGTTTTCAT CTACATCTCT
    82021 ATTAAACATT CTTTTCACTC CTTCCTATAA TCTAGTTAAT ACTAAGGTTA GGAAGATTAT
    82081 TGTTATTAAA TAGTCTGCTT TTATTCCTGT CTTTGGTTTT CCAAAGTTTA TGACGTATGC
    82141 TGTCAATATA CATATTAAAC TTATATCTAT AGCCTGTAAT ATAGAACATA TTATTTTTAG
    82201 TATCATACTT TGTCTCCATA ATTGAAGAAG TCAATACCTT CTTCTTGTCT CATTTTATTT
    82261 ATTTTACCAA ATCCATTTAT TCCGTATAGT AATACGAATT TTCTAGTAGA TGATATATAC
    82321 TTTGTATCCA ATCTATAAAC TACATATCCT AAACCTTTTG AAATAATTAT AACTTTTACA
    82381 GGCTCTCCTT TAAATTTCAA GTATGTGTTT AAGGCTACGT CTTCATTTTC GGCAGTATTA
    82441 AAATCATATA CCTCTGATGT AGTTATCTTT TTCAAGTGTT CTAGATTATC TGCTAATCCA
    82501 TCTACATTCT TAAAATTATA CATATCCATT ACTGCATCGA CACCTACAGT CCTATACCTA
    82561 TTAGCTAGGA ATGTTATATA ACATAATGAT AGTATTAGTA ACACACTTAG GATTATCGTG
    82621 GTGATTTTCC TAAGTCTGCC TCCACCTCCT ATTGTTATCT TAGGATTTGT AGGTACGTAT
    82681 ACAGTATTCT TCTTTACTTT AACTACAGGA TTACTTTTAA CCCCGGAAAG AGAATCGTCA
    82741 TCAAAACTAT ATCTCGGTTG AGTGTTCTTT CTAACACTTC TTTTACTGTT GTTATTTCTA
    82801 TTCATACTAC TCGAAGTATT TAGCGAAAAT CTCGCTCTCC TCTGGATGTA CTTTTGTAAA
    82861 TAGTTCTTCT GCTTGTTTAC CTATTAATTT AACTACATTA TAAGATATAG TTTGTCCCTT
    82921 TACAACTACT GAATATGTAC CACTTGTATT GTTTACAACC TGTGAACCTA GGATGCTATC
    82981 TGTTGAAAGT ATTCCATCTA TTATTGGGTC TCCTTCATCA GAAAGTAACA GTATTTGTTC
    83041 TGCATTTCTT TCTAAATCAG TAACCTTAAG TATGGAGCCA ATTTCTATAG TTGCACCCAT
    83101 ACTAGGTTCT ATTATATCTG CTTCTTTTAA TATTATGTTT ATATTTCTAA GGTTGTGTGT
    83161 AGCTATCGCT CTAGCTTGTT TAGCTTCGTC GTACTCAGAG TTCTCACTTA GGTCTCCGTG
    83221 TTCTATGGCT TCTTTAAGTC TCACGTTAAT ACTTACTAAA TCTTCTTCTA TTCTCTTTTT
    83281 CCTCTGTTCT AGTCTAGTTT TTTGAATGTT AGTTATTTTC ATACATTTTA CTCCCTTCTA
    83341 CACTTTTTAA TAACAGGATA TTTTAAATCG TTATTATTTC CAGTATAGTC TACTATATCT
    83401 TGAAAACTAT TTGTATAATC TCTTTGAGAT AATACTTCTA TAGGAAATCT CGAAATTATA
    83461 AAAGTTGGCA CTCCTCTACG AGAACGCTTA TCTAATAAAT CAATTATAAC ACTAAAAGCT
    83521 TCAGTACAAT ATTCGTTCTT TACGATTGTT AAGAATAATA CATCTGCATT TATATAATTA
    83581 TCATAATCAG TAACCCCGTT AAATTTATAC TTAGGGTTCT CTGCACTTAG GACTGATAAT
    83641 CTTTTAAACT CTAGACTATC TAATAAAGGT GCTACTGTTA ATCCGTGTTG ATAAGCTTGG
    83701 TTCATGCAAC TATATGCCCA AGTAACTTTG CTCATTCTTT GAGGTGCTAT TATTATTAAA
    83761 CTTTTAGTAG GTAATAACCC TTTTGAGAAT GAATCATGTA CCTTTTGCAT TGTGCTTAAA
    83821 ACTCCTCTAA AGGTTGCGTC AACGTCAAAC TTACTTCTGT GGTCATCTTT TACTATATTA
    83881 ATGTCCCACA CTTTATTTTG GTAATAAGTA GGTATTATTT TATTCTTTCT ATCTGCTTGA
    83941 ATCTCTATTC CTAAACTTGA AATTGGGTTA TCCTGTACAT TAGAATTTGA TTTTCTAATT
    84001 CTTCCACAAA CAGGACACTT CTCGTTTAAT AACCCTTTAT TTCCGCACTT CGTACAAAAT
    84061 CCATCTAGGA CTGCTCCTTT TGACAAGCTT GGTAATTTAT CTAATCCACT CATTTTAATC
    84121 TCTCCTATTC ATTAGTCCTG TATCTAATCT TTTCTAATAG TTTACATATA AGTTCTACAT
    84181 TCACTCTTTT ATTCTGTAAC TGAAAAATGT TTCTATCAGT TTTAAGTTTA TATAATAACT
    84241 CTGGTAGTGT GTAAACTTTT AAAGAATCAG TATATACTCT GACATTTCCC GAAAGTGATA
    84301 CACAGACTAT ATTCTGCAAC ATATCTAACT TAGGTAAATT CCTAATTTTC AATGCTGTGT
    84361 TAATTGCTCT AATATGTTTC TCATTCTGTC TTACTGGATT TTCTATAGGA ATCATTCCGT
    84421 TCCTATGTTG CTTAATAATC CACTTCTCGT CGTACTCTTC TCCATAGACT GCTCCTTTAA
    84481 CTCTTTTACT CTCTATGGAA TAAACTCCAA ACTCGGATAC GACTAAAATA TCTATCTCTA
    84541 CCGGTTTATG TGAATACTCG TCATAAACTC TAAAACTCAT AAACACTTTG GCTTCTGGAA
    84601 ATTCTCTTTC TATCGCCTGT GCTATTGAGT TCTCTTGGTA ATTTCCTCTT AATGTTCTGA
    84661 AATCCATAAT ACCTCCAATC GAGAATAACA AAACCCAATT ATCAGTATAA GTAGGGAAGT
    84721 TACTCACCTC CCTACTCAAA TATTATCTAA GAGTTTTATT AAATCTCTTA ACAAGTCTTA
    84781 TTTCTCTTTT TCCAAATTTT ATACATCTGA TAACTGCTAA CCCTCCAAGT ACGCTAGCTA
    84841 TCATACTTGC TCCAACTAAT CCCATTCTGT TTTCTAATTG TAACTGTGGT AACTTAGTTG
    84901 CTCCGTAAAT AACGTATCCG TATAGGACTG ATGCACTTAT AACGTTTAAT TTCATTTTAA
    84961 CGCTATTTCT TCTTAACTCG TGACGTATTT TTCTTTGTTC TATAGTGTCT ACGTTCTCTA
    85021 CATTTATTAT CTCTTTAACT GTTAATTCTT TTCTCATCTG AAAATTCCTC CTACTTAGTA
    85081 ATATATGCAA TTTACTCAAT ATATTACTCT ATACATATTT CAGATTAGAA TGCAGATAAC
    85141 GTTTTAACGT TTAGGGAAAC TTCATTTTCA ACTGTTTTAG GCATTTCTTT AACCTCTTTA
    85201 AAGGCGTTTA TTATTTTCTC ACCATACTTA GTTACTCTAG CACCGCCCTT AGGAAATCCT
    85261 CTAAGACCTT CAAGTTCGCT TATTGTAGTA GGTCTAGCCT TTAATAGTGT TAGGATTTCT
    85321 TCATCTCTGA ACACTTGATA AGGTCTAACT CCCTCCTTAC TAACTGTTTC ACTAACTATA
    85381 TCATCTAATT TTTTTAGTGC AGGGTCTCCT TCATATTTTA CTAACTCTTC TGATATTTGT
    85441 ATCATTTGTA TTTCTCCTTT CATTTTCTAC CATAATCCAG TAGATTTTTC TTTGTATAAT
    85501 TTACCATTAC TTCTATCAAC ATAGTTCATG TCTCCAAAAG TTAATCTCTT ACCCGGGTCT
    85561 TTAAATGGGT CTACTGGTAC TCCCCAGTTA TCCATATCTC TCACCTCGAA ATGTAAGTGA
    85621 GCGCCATCCG GTCCTTTAGG TCTAACATTA CCTGTATGAC CCGAAATACC TATCTTCTGT
    85681 CCTCTCTTAA CTCTATCACC CTTTTGTACA AGTCTAGTAG TTAGGTGACC ATAGACCGTA
    85741 TGAGTATGTG AGTTATCATC CCTTATAATT ATATGATGAC CATAACTTTC TTCTAGGTCA
    85801 ACTGACTTAA TAACAACTCC ATCATCTGCC GCATAAACAG GTGTACCATC ATGAACTGGA
    85861 ATATCATCAC CTGCGTGATA CTTTCCATTC CAACTTTGAG GTACTCCAAA TTGTTGTGAG
    85921 AACATTGGTG AGGGGTAACT TGATTTAGGT ATAGGTACAA TTAGGTTTCT AGGTAATACT
    85981 TCAAATTCTT TTCCATCTAT ATTCTTAGTA CTACCAACTG CGCCTAAATC TCCTCCTTGA
    86041 ATACCCGAAT TATCGTCTAC GTTAGATGCG TAATGTACAC TATCATCATA CACGTTATCT
    86101 AAACGTAAAA CCCAAACACT TCCACTTTCC CAAGTAGCAC CTTTGGCAAC TTGACAAGTT
    86161 TTATCTGTTC TAGGTTCATC CATATAAACA ACATTAGATT TATTCGTACC GCTTAGGTAG
    86221 AAAGCTACGT GATGTGTTGA GCCATGACTT CCGAAGAATA ATAAATCTCC CGGTCTAGCT
    86281 TCACTCCATG GAATCTCGTG TCCTTCTTGT TCTTGAGCAA TAGTATTTCT ACCGAAGTTA
    86341 GATTTACCCA TTGCGTTTTT CATTGTCCAT TGAACAAAGC CCGAACAATC TAGTCCTCCG
    86401 TCTGTATTAG GATTTGTTCC ACCCCATTTA TATGGTAATC CAATATATTG ATGTGCATAA
    86461 TTTAGGGCTT TTACTCTATC CGGAGATAAT TTTGAAACAT CTACACCTGC GTCTAGCATC
    86521 CATTTGATTT CTTCTCCGTC TGGTGTCCAA GTATCTCCTT CTCCATCTTC ATCTTCTTCC
    86581 TCTGCTCCTA CCATAGTCAT ATAGGTAGCA GGATTTGTTG GGTCTACATC TACACCCGCA
    86641 AACTTTAGCA TACGAGCATA TAAAGGAGCA CCACATACTG ATGAAGTAAA CATATATCCC
    86701 CAAGTCTCTC CTATGCCCCA TAAATCCTGC CCATCATATA CCCCATCCAT ATTCCAAGAA
    86761 TATGTAGAAC TTTGTGGGTT AGGGCTTGAA TATCCTTTAG AAGATATATC AGATAGATAC
    86821 TGACTAAAGC TTTTGTCTGG ATATAATAAT TTTAACCATT TTTCACTTGC ACCCCTATTG
    86881 GTACGTATCT TACTTACTGC TGTCATCCCT TCTCTTGAAC TTGCTCTATT AGTATCAAAT
    86941 TTAAAATCGT AATCATAAAA CAAAATCATA GCTACTGCAA ATTTAGCTTC ATCTGGACTC
    87001 GACATATTTT CTACTATCGT ATTACCGTAT TTCTGTTGAA TCTCCGCAAA TAATTTTCCT
    87061 ATCTTCTTCA TAGTCTCTGC CCTAGTCTGT GGATTTTTTG GACTTAGAGC ATGAAAAACT
    87121 TGAGAATCTG ACGCACCTTG TCCCATGTTA TAAAACAGAA CTAAAGACAT TGTTATTTCC
    87181 GGTGAAGTTA AATTTGAGAA GTCTATCCAA TTAGAAGTTC CTGTTAACTG CCAATTTATA
    87241 GTAGCCAAAT CGTCTGGGAA AAATGCCCCA TCTGACCCTC TACCGGCAGA TGTTCCTGTA
    87301 GGATTATAAA GAATATTAGG TTTTGCTCCA CTTCCTCCAA ATGGTACTGC GAACCATTTT
    87361 TTACTTAACT GGAATGGTGA GCAATAAGCA TCTTCTGCTC CCCAACCTTT TCTATAATAA
    87421 CCTAAACTTC CTCCACCTAG GGTGTATTGA TTGTAACCAA CTTGACTCAA GGTAATACCT
    87481 GCGTCTTTAT CCCATTTAGG GCTGTTCTTA GAGCTATCCC AAGGTAACAT AGACACTGGA
    87541 AGAGAACCAT TAGATTCATC ATACAGTCCT TGTTCACTTG AGGCAAAGCC CAATATTTCT
    87601 TCAACAGTAG CTTTCTGAGA ATCTTCTGAT AATTTACCTT CTTGACACTG CTTAGCTATT
    87661 GTTAAATACT CTTTAACGTA TCCTTCAGTT TGAATATTAT CAATTAATAA TAGATTAAGT
    87721 CCGTTAATTT TACCTTTGTG ATTTTTAAAT TTCTTAACCT TAGGTTTTGG CTTTACAAAC
    87781 TTTAAACCTA GGAAATGTTG CTTTGTTTCT TTGACACTTC TAGTATAACC TACGTTGTCA
    87841 TCATTAGAGA ATAATAGAGT AAACATGACC ATACTCAACG TTAATCCAAT TGCACAAGAT
    87901 AACACTATCT TAAATGCAGA GAATAATCCG TTTGATTGTC TCTTTTGAGA AAATGCCAAG
    87961 ACTCGCTTTA CAGGTAATTT TGAAACTATA TGAAATATTC TTAAAAACCA CATAGGTTAT
    88021 TTCTCTTTAT CTCTAGTCTC AAATATATGA ACTCTATTTT CGGGTACTAT AGATTTAATT
    88081 CTAACAACTC CCGAACTTTT ACCTGTATCA AACTTAACTG CAAAGTTGTT TGCAAGTAAA
    88141 TCTTGGTCTC CACTAGATTT ATGCTTAGAT ATCTCTTCTA CTAACTCCTC AATATCCTCG
    88201 CAATCTAGGT TTTCGTGTAA TATTTTTCTG TCTGACTTTG AAAGTCCTCC TATAAAGTAA
    88261 TGGTTAATAT TACTGACTAT TTTCTCAAAC TCTTCGTCCC TATTACTCAT ATCTCTCTCA
    88321 ACTATTGAAA GAGAGTTAAA TAAAAGAAAT ACTATAACGT TACTACTTCT CGAACCAGTT
    88381 ACAACTTGAG ATATGAATTT CATTAACTCT CTAAACTCAT TTTTTCTTTG TAACTCTTCG
    88441 TAAAAACAAG CAGTATGTTT CCCTAATCTC TTTCTTGACA TTTGTTTCTT CATATCTAGG
    88501 AATTGTATTA GGAAAGATTT TATAGAATCT AAAGTTGTCG TACTTCTATC TTCGTTTTTG
    88561 TCTAGGGAAT AAATAACTAA CGGATAGTCT AGTATTTCGC CTAGGGTTAT CTCGTTGTCT
    88621 AACATTCCCT CGTAGTCCCC TTCTCCTTTA AAGAACTGCT CTGTTCTTGA TATTATTAGA
    88681 GTTATCAATT CTTTTTGTTG AGCAGTATAA GAAAAACTGT TTCGTAACTC TGCTAATACA
    88741 GGAAGAATGT CCTCGTATTT TATTCCTTCA GTATTCTTAA AGGATAATGG ATTATCAACT
    88801 CTAACTCCTC TTTGACTATA TAGCTTTCTT AATGCAGTAT TTATTATTGT ACCTAAGTCT
    88861 GCTATACTAT GTCTATCCAA TTTGTCGTCA AAGTTACATA GTAGTTTTGT CAGTTGTGCA
    88921 AATCCTGTAA ATGCCATTCT ATAAAACTCA GATGCATTTG TTTTATCAAC CATTACATCA
    88981 TCTAGTCGTA GTATATTAGG TATTCTAGGA TTTCTAGTTC CTATTGAAAC AATAGTATAA
    89041 GGTACAAACT GTCCTAACTT ACACCACTCA TTACCTTTTA TATCTATTAC AGATACATGA
    89101 TGATGTGAGT TTAATAAACC TAAAGCTAAT TGGAAAGCTA GGAATGTTTT ACCTTTTCCC
    89161 GATGGTGCAC AAATCATTGA AACCTGTGCC TGTCCACTCT CAAAGAAATT AATTGTTTGT
    89221 GGATTCATCG ACTCTGTATT AAATCCTATA GGAGTTCCTC TACCATCTCC AACTAATCCT
    89281 CTACTTTTGA AAGGTTGAAG TAAAGCTAAG TTCTCGTCTG ACAAATACAT ATCTACATAT
    89341 CCTTTACGAA TGTCCTTTTC GTTTAGGACT CCCGCAGGTG CGTAGTTATT TAGATAGTAA
    89401 GCTAGAGATT TTTGTGGTAG TGTATATTCT ATTTCACTTC CTTCTAGGTA TTGAAGAACT
    89461 GCCTTCATTA CCTTATTCAT CTCTTCTTCT GTCTCTGTCA TTATCTCTAC AGATAAGTAA
    89521 CTTTTAGCTA AAGTACCTCC GTTTTTAATG GTCTCAAATA CGTAAGCATA GGAATCGTAC
    89581 TTGTCTTTTA TATCCTTTAA TCTCTCTGGA GTTATTCTAA TTTTTCTTCC ATTCGGGTCT
    89641 CTGAACTCGT ATCCTATTTG TTTATCTGCA TCTTCTAATT GTGCAAATAT ATCTGCGTAA
    89701 CGGTTATAAT CTCTGTTAGC AGTTCTAAAG TTTCTACGAG TTGCAGAATC TCTTAATGAA
    89761 ATATTATTTG GAAATATATT CATACTAACA ATTGTTTTAC AAGTTAAACA AGCTTCACGT
    89821 GCTTTTAATG AAATAGCGTG AGAAAAGCAG TCCTCGTAAT CTGTAGGAAA AGCACATATC
    89881 CAAATAACCC TTTTTATGTA CTTTTCAGTT AGGATTGATT TGTATGTTGG TTTAATTCCT
    89941 ATTGATGATA TAGCTTCTCT GTTTTGAAAG AAACCTCCTG TAAACCAATC GTTAAATAAA
    90001 CTTGAATAGA ATTTTAATGT CTCTTTTAAC TTCCCCATTT TATTTTTCCT CCCTTCTAAC
    90061 TTAAACCGTA GAAGGTTTTA ACTATATTGT ATATCTGAAT TATTGCCCCG TTTGTACTTA
    90121 GGGTTAGGAA CTTATCTGTA CCACTTTCAT ACTCTTGATA TTGAGTTACG TCTTCCCAAC
    90181 AAAGACCTTC TCCAGACTCT CCTAATCTAG TAGGAGATGT TACAGTATTA TCTTCTCTCA
    90241 ATCCAAAAGC CTGTATGTGG TTTTTATCTC TACATAAGTT AAATACAGGA CAATCTCCAG
    90301 TTATAATTGA ATCTAGGTGG TTCTTACAGT CAACTATAAT CAATAATTCC AATCTACTTT
    90361 TATTTAATAG TAGTATATCT AGGATTGTTC GGTAATCTCC ACATCTTAAT AAAAAGTCGT
    90421 TTGATATTAC GTCGCTCTCC ATAAATTTAT TTTCTATTAT TTTATAGTTA GCCGGTATTG
    90481 TTCTAAATAT CTTCTCGTCA TTGTCATGTA ATCTAAGAAC CTTACATGAT AACCTAGCCT
    90541 GTATAGTAAA CATATTGAAT AAAGTAAATA TGAAGTTATC CATATGTAAT AATTCCTCGT
    90601 AGTTCTTTAT ATAAAGAATC ATAGGTGCGT TAGAATATTT AGATAACATT AACTTGTCGT
    90661 ATACTCCTCT CGAAAGAATA GTTTCGTAAT CTCTTAATGA AACATTCATG TCTACTATAT
    90721 CAGTTAATAA CTTAGAATGC TCTGCGTATA ACATTCCTAG TTCCTGTCTC TCTGCGTTGA
    90781 GTGAAGCTTT TAAGTCCATT ACTTCCGTGT TAAGTATTTT ATTGTCTTTA TGAAGTTTTT
    90841 CTGTTGTTGA ATATAAAGTC AAATACTCTA AACACATTCT CTTAACGTTT TGGTTAGGTA
    90901 TTGTTTCAAT CATTTCGTTA GCTAGGTCTA CTCCTACTTT AGATAGTTCT TTGGGTACTA
    90961 TATACTCTGC TTGTAAAGCT TCGTCATTAT ATAATACGCT GTATAATCTC GAATAATCCA
    91021 ATATAGAACA ATCCATCCTA AATGTTCTAC ATAAATCGCT TAGGAGGTTA CACCATAAAG
    91081 AATCAGAACC TATATAATAA AATTCAAAGT TCTTTAAAGT ATGTACGTAG ACTTTCATAT
    91141 CCACGAAATT ACTATTTACT TTTGGATAAT CCTCTAATAC AACTATTTTC TTATATTTCT
    91201 TTAAAGCGGT TTCATCTATT TCTCTAAGAG AATCTAGGAT GTAAACATTA TATATCATTA
    91261 AATCTGATAA GTTGATTTTA AGTCTTTTCT TTGTCTCTCT ATCAACTATA AGAATACAAT
    91321 CTAACGGTGT ATCTATCGGT CTTGATTTCA TTCTCTTTCC TCCTTTCTAA AGTTTCATCA
    91381 TTTCCTTATA GAAAACTTTG TCTACTTCTA TAGGATTAAA CTTCAATGAT TTTAATATTG
    91441 GGTATCCGTC TAGGATAGAT TTAATCTGTA ATATGTTGTA AGTATCTGCA AAGCTTGGAG
    91501 CATAAACTTC TTCGTTTAAT ATCACTAGCT TTTTAGTTTC TCTACTTATT TCACTTAATT
    91561 GGTCTTTAAC TATATTTATG TCGCTCTGAA TAGAATTAGT TGTTATTAAT GTCCTTGATA
    91621 GTTTAAAACC TAGGATTGTC TCTATGTCTC CAACTAATTC TAAAGGGCAA TCTATAAATA
    91681 GTTTGTAACT TGAAAATAAA GCGAAACTAT TTATTAAAAA AGAAAGTGAA ACATCTACAT
    91741 CACTTCTCTT CCCATAACCT AGTGGTGTGT TCTCTATCAC TATTAATCTG TAATCCTCTA
    91801 AAGACATTAC AGAATTTAAT ACAAAATCAG ATATAGTACA GAATAATACA GAACTATCTA
    91861 CGTTGTACTT CTTGAACATT TCAAACGTTC CTTGATTTTC ACTGAAATCT ATAACAATAG
    91921 TTCTTTCATT TATTGCACAA CTTGACCTTG CAAGTACGTT TAATAGACAG CTTGTTCCAC
    91981 TTCTTGGTGT CCCACTTACT ATAGTTATGT GCCCTTCTTC CCTTCCTTTT TGGGGTTTTG
    92041 GGATTCTTCC GAGTTGAAGA TTGTTTTCGT TGCCTTCTCC GTTATTTTCG ACGTCATCTT
    92101 CTACAAGTAC CGAACCAGTC TCTATTCTAC GGCTAGCTTC CTTTACTTTG TCATAAGTTT
    92161 CAACAGATGC GTATGAAAAT GGTTCCACTA TCTTGTTAAA AAAGTCTTGT TCGAAGGCTT
    92221 CTACTGATTC ATCGTTACGG TCTTGAATAT ATACCATCTT GTGATGAACT CTGCCCTCTT
    92281 CGGCTCGTGC TGTACCTAGG AGTTCGCTAT AGATAGTTTC GTATTTAACA TCTTCATCTT
    92341 TCTGTATTAT TCTATATTCT GAATAATCAC AACACTCCAT TATATACTTA AAGTTCACTA
    92401 TCATCTTCTC TGTATTATCA TATCGTCTAG TAAATAGATA AATCTCTTTT ACATCGAAGA
    92461 ATGTGTTAGG AACTTCTGTT CCATCTGCCT GTTTAACCAT TAATAGATTT CTTAAACTTT
    92521 GGAACTCTCT TTGTGAATTT GTAGTTTCTC TTATAAGAAT TATAAGTTTG TCTGCTCTTA
    92581 TAAGATTACT TTGTATTTCG TTGTACTTAT CATAAAAAGA AGAATACGCA TAGTTTACAT
    92641 TTATGGTTTC TCCTCCTCTT TTCTTCAAGT ATTCTTGTAG GTCGGAGGTA ACTGCTCCTC
    92701 CAACTATCAT TAAATTCATT TTAAATACCT CCTTTGTTAT AGCTATAAAA GCTTTATAAA
    92761 AGGTGCTTGC ATGAAACACA TACAAGCTAC CCTTTAAAAA CTCTTATCCT TAAACCTGTT
    92821 CTATTAAGGC TTCTTCCTTG TTTGCGTTAT TTTCTAACTC CTCAAGGTCT CTTAATAATT
    92881 CGTCTTCATT GATATCATCG ATATCTTCCT CTTCTTCATC TTCGTCGTTT TCAATCTCTA
    92941 AATCTTTCTT ACTTCTCTTA GGTTTGCTAA GAGTCGGCTC TCCATTTTTC ATAATCACCT
    93001 CATACACAGG AGTCTTACAA TATTTATGAA GTAAGTCTTC TCTTTCTATA AATTCTCCTT
    93061 CTGAAGTGTA AATACCATAA ACAGAAACTA AATCTCTCAT GCTCCTCATT AAATTTTGAT
    93121 TTACTTCCAC AGGTTTAACC ATCGCCATAT CTAAAGCGTT TAATCCATTA TAATCTTTTA
    93181 GGAATTTCGT CATGTCGTCT TCCTTTAAAA ACTCAATGTA ACGTATAGCA GTTTTCCTAC
    93241 TTCTAAGTAA TCTAACTATA GAACTTATTA ATCTATCTAG GTCATGAATT TGATAACTTT
    93301 CTCTTGTAGT AATTAATATA GTTGTACAAT ATAAATTACT GAACTTTCTA GTTAGGTCTA
    93361 ATGATAAGTT AGCCACTTCC ATCATGTACT TAGATAACCT TTCGTCAACA ATGTCTCCAT
    93421 TCTTTTTTCC GGACATTGCA TCTAGGTAGT TAACACATTC TCTTGAATCT TCATAATTCT
    93481 CAACCATGTT ATATAACTTA TAATTGAAAT CCTGTAACGC AATTTCTCTA AACACGGCTT
    93541 GAAAGAACTC TTCTGTAGTT TCTGCCACTT CGTCTTTATT AGAACCGTAT CTGAACCTTA
    93601 TAGCACAACA AAATGTTCTA TTAGTATATT CAAATACGTT GACAACAGGA ACTGAAGAAC
    93661 TTGCTATGGA ATGTAAACGT ATTTCGGATT TACTTTCTTT ACGAAGATGA TAGTAATTGC
    93721 TGAAATCCTC TGAATCTTCA TATCGAGTCT CTTTTCGTAA TTCATCTTCT CTTATGACTT
    93781 TGAATCTAAT TAGTGGTAAT GCGATTAGGA ACTCTACAAC TGCCTGTATT AATAATCCAA
    93841 GTCCCGTAGA AATTCCCGTC GCAGTAACCA CAGGAGAAGT TACGAAAAGA TAGAGTAGAA
    93901 ATGACACTAC AATTAGTAAT ACGATAATTG CACCTTTGGT ATCATCACCG CTTACTTTCT
    93961 TTGACCTGTC TTCCATAGAA CGAATATTCT TTGGAAATAT CACAACTATC TCTCCTTTCA
    94021 ACTATATGTC TTTATCGTCG AACGTATAGT CTGTTTGTCT GTACTTTGTT CTGTCTTTCA
    94081 TAGTAGATTT AACAGAACGT TTGTTTCTAG TCCTATTAAT CCTGTTATCT CCAGTTTGGT
    94141 CGTTCATAAC TGAATCTACA ATGTACTCGT CATGATATAA ATCTCTTAAT GGTGCTTGAC
    94201 GTCTAAACTT ATTATATTTC TTGTCCTTCT TTTTATCTCT TAAGAAATCC ATCTTGTTCT
    94261 TTATATCTAA AGCGTTTGCA CTTAGGTTTC CAAACTTATT ACCTAGGTTA GCCATGTGTG
    94321 CCATCTTAGT CATGAAGGCA TTGAACTTAA CATTACCAAA GTCTATTAAG TTTGATACCA
    94381 ATATGATAAT CATCATCATT AAGAAATATA GGATGATTGT ATACATAGCG ATTAGGAATA
    94441 ATAACATTAT GTTACTTCCC GATACATTCT GAACGTAAAC TGTGAATATA GTGAATAAGG
    94501 CATAACAAGC CCATATTACT CCGGATATTT TAAAGTACCC CTTTATGGCT TCATTAGCTT
    94561 CTTTGTTTAA TACCATTCTT ATTAATATAA CTATTAATAA CAAGAAATAC ATTATAGGTA
    94621 CTATCCATCT AACTATATAT GATATTAAGA AACATTCTAC TAGGGTTGGA ACCAATAATA
    94681 TAAGACCTAA GAATCCATAG GTATCACTAA CATACGGTAC TAACTCTGCA TCCATAGCTA
    94741 TATACTTAGA TTTGTCATTA GTTAATAATG TTGTAAACAT ATCTCCTAGG CTTATGTCTT
    94801 GGTAGTTAAG TTGTCTAGGA TATACTACAT CTCCTATTTC ACTAATGTGA ACGTCAAATT
    94861 GAGTAGTAGC ATATAAAGCT ATAGTCTTAA CAAGAACTGA GTCAGAAACT AAACCTGCTT
    94921 GTCCTCTAAT CTTAGATATA AACACTTTAG TTTCGTTGTT AGTGCTTAAT ATAGCTTCCT
    94981 CTAACTTCTT CTTATTCTTT TCTTTGAAGT ATCCTTTACT CTTCATAGTT TTATACCATA
    95041 AAGTATCTGA ATAAGGACTA TCTTCTTTTA ACCAACTACT TATTCCCAAC CAATCATAAT
    95101 TGTTTGGCAT CAATTGCTCT ATCATCATAA GTACTGCTTC ATTATCTTCC TCATTACCCT
    95161 GTTTTTGTAT AGGGTGGTCT GGTGTTAAGA ATAGACCCGA ATTGATATAA GCATTTACTA
    95221 AGAAAGAACT TCTTGAGAAA TTATCTGCGT AGTATAGGAA ACTAGGTGGA ACTCTATAAA
    95281 TATCAGAGAA CGTATTTAGT TTTCCTATAA ATCCATCCAT CATAGGTCCA AAAGGACAAT
    95341 AGTAATCTAT GTTGTTAGAT ATTCTCTTAT TTAATTTTAA ATGTGGAACT ACTTCTCCAG
    95401 TTGCGTTGGA TGACTCCTCT ACTTCATTTA TAGAGTAATC AGTAAATAAC ATTCCCACAT
    95461 TATATCTTAA ACTATTACCT TGTAGATACA TTCCTCCAGT TTGGTCAATT AGATAAGGAG
    95521 TTCCAGTATA CATATCATAT TCGTTAATAT GTTCTTGCTC TCTAATTGCC TTCTCGTCTG
    95581 AAGGTGTTAG GTTGTAGACG TTAATTGACA ATGCAGTATT ACTAAATACT TCTTGTCCTT
    95641 CTACAACTCT TACTGGACTT TTAAATTGCT CTTCCTTCAT CATCAATGTC GAGTACGCCA
    95701 TTTGCTCTAC GGCTAGGTCT CCTACTGCGT TATATAATCT AGGAATATAA ACAGGTAAGA
    95761 TTCTTATAGC TACAAAACTG AAAGCCACTA ACATTATCAT ACAAACTAAA GTATATACCC
    95821 AGTTCGTATA ATTTCTGATG TATTTACCTA GGAAGAATAC TGATAAACCG ATTAATATAA
    95881 ATACTAAATA TCTACTTATA TAGTATAAAG CATTTCCGAA TATTGGGTCT TCATATGCAC
    95941 CCCTTATTCC TAATACTCCT TGAACGTTTC CTGTTGCGTT AAGTATTGAT TGGTTTATAT
    96001 CCTCAAATAG TCCTACTAGC TTTCCATAAA TACCTTCTTT CTCTTTTTCG AAAGATTGCT
    96061 TACAGTTCTT TATGAATGCG TTGACGTTTG CACTTCCATC ATTTCCTTCT TTTAATATAT
    96121 CTGTCATAAG AGCTAAGTTA AATCTAAAGT TAGGATGCGT ATCGTTCCCT TTTTCGTCCT
    96181 TTACAACTGC AAAGTACATA TTCTTAACTA TTAAATCAGA TACTGAAGGA TTTTTGTCAT
    96241 AAGGGAATAC TTGAGATATC CCTTTACCAT TTCCTAAGGA TACTGTATTG TTTAGGACTG
    96301 CCATGTAACT CCAACCTGCA CTACTAACAT AATTGTCATG TGTACCCTTA AAATGATATC
    96361 TATTATATAA GAAAACATCC TGTACGGTTC CGTCTGAAAC TGCTATTACA GAATCTAGGT
    96421 GCATTGTAGG TTTTGCATTA TACGTAGTAC CAAACCAACC CATACTTGAG TTAGCTATAC
    96481 CATCCTTCTC ATTTATTAAA TATATCATAT AGGGTTGTTT GTCCTTAGTA AACATGTTTT
    96541 CTTCAGTAGA TATACTAGCA TCCGGTTTTG AATCTCCCGG AGTTGCTATA TATTTACCAA
    96601 CATCACTGTC CTTACTTACT TGGAAATCTC CGTTTACCGC AGTAGATACT ATTGGGTATG
    96661 AGTTCATGAA AGCTACGTTT GGTGCGTAGT AACTATAACT AGGAGTGTAT AAAGTTGGAT
    96721 TACTTGCTCC CGGTACTATT ACAGTATTAT CTTCAAGAAC TATATCTCCA AAAGAGTTTA
    96781 CAAATAAATA TTGTAAGTTA GGATTCTTAA CTCTCTTATA ATTGTTGTCG TGGAAGATAT
    96841 TAGATAAAAG GTAAAAAGTT GTAGTATCTC TAACGTCCGG TCCAGTTGAC CATTTCAATA
    96901 CAGGTTTAGT CATCTGTGCA GGGTCTGTAA GTTCTTGAGT AGCTATTGTC TCGCTTTTCT
    96961 CTAAATCTAT TTCTTCCTTA CTTTTTCCCT TGTTTTTTCC GTCGTCCTCT TTATTCTTTC
    97021 CTTTCTCTTT ACCATCTTTG TTCTTTTCCT CTTCCTTCTT TTTCTCCTCT TCTTTTTTCT
    97081 TTTCTTCTTC TTTCTTCTTT TTCTCTTCTT CTTTTTTATC TGTCTTCTCT TTGTCATCTT
    97141 CCGCAGTAGT AGTATCTCCT TCGCCTTTCT CTCCTGCTTT CTTTCCACTA ATTACTATTC
    97201 CTTGTTCTAG TCCTCTAGTG AAAACGAACT CGTCTCCGTT TTCTTTCTTA CGGAAAGTAC
    97261 CAACGCTTGT GACAAGCATT CCGTCTTCAC AATCTTCTAT AGTTTTCTTA AATTCATCTA
    97321 AAGTAACTAG CTTAGCATTA GACTTCTCGT CTTTTCTATA ATACAAAGGT TTTCTTAAAT
    97381 CTTTTATATT ATTATAAGCT TTAAAAACTC CTTCGTTTTT ATTAATAGAC TTTACTGCTT
    97441 TTAGAAACTC CGGATTACCT ACTTTATCCA CAAAAGGAAT ATATAATGCA GAACCTGCAA
    97501 ACATACTCAT ATAGGCATTA TTTACATAAT TCTTTTGTTC TCCCTTGTAC TCCATAGGGC
    97561 TTGTGAACAT TGATATGTAG TTATCTCCTT TGTTAATGTT GTTATTATCA GAAGTTACGA
    97621 AACTTTTAGC CATTATCATT TTACCTTCAT AAATATAAGG ACTGTATGCG TCATTTGTTT
    97681 GTACTTTCGT AATTCCTTCT AGGTTAAATT CGAATTTATC TTCACTGCCA TTTGTTAAAC
    97741 CCTGTATATT ACTACGAGTG TCAAAACACT CAAGAATTAA CATATAACCA AACTTGTTTA
    97801 GGTCATGATA TTTCTTAAAG AAAGCGTCTT CTGCGTCTTT GTTTGAAGTA AAACTTCCTT
    97861 TATTCTTCTC TTGAGTATAT TCTGTATGCT CTTGTGAATA TAAATCACTT AGGTAGTTAG
    97921 CTATTTGTGT ATTAACTAAA TTCTCTAAAT CTTTATCACT AAAATTGTCT GGCAATGTTA
    97981 ACTCTAAAGG TTTATAAGGT ACGTCTTTCT TCGTATCACT CTCTTTAAAG TAAGTATTAA
    98041 ATGATTTTAT TTTAGTTAAT AAACTTGATT TTGCTAAATC TATTGTTGGT TTAGGAAATT
    98101 CGAACATTTC GTTGTGCATT ACAAACTTTG CCCATATTGC ACTTCTAGAT ATAACAATCA
    98161 AATCCTCCAA TAAAGATTGT CGAGTTTGTA TTGAACTCAA CTTCACTCCA CTTAGGTAGT
    98221 TAGCTTTCTC TAAAGCTGTA TTATAAATAA CTGCCGCACG GGGATTTGAT GGTGCTATTG
    98281 GTTTTGCCGT TACACTTAAA CTAGGTGTCA ACGATGTTAC TGCTATAGCT ATTGCCATTA
    98341 TTAATGGTCT AATTCGCTTT ATCAATAATA CCACTCCCTC ACAAATAAAA TAACTCCAAC
    98401 TCGCAACTAC GAATTGAAGT GATAATTACA TTTTTCTTTG ATACTAAGGA AGGGAGGCTT
    98461 CAAGTCCTCC CAAACCTCCA GTATTCGTGA CAAGTTAGTG ATTTAGTAAT CACAATTAAA
    98521 AGAAATCTCC ACCATCCTTT AATTCTGACT AATCACATTG AAACACAGCA CAAAAAGAAA
    98581 AACCCAAATA ACCAGTATTA ACAGTTTTAA TAAACAATAC GAAAGAAAGA ATTGCTGTGC
    98641 TTCAATCTGA TTGCGAGAGA ATGTGGAGTA ATTAACATAA CAAAGAAAGG TAATTAAATG
    98701 AAGTACATTC TCTCGCTAAC TATTAAGGCT TTATCGCTTC GCCTTTAGGT GGACTAATCT
    98761 CCACACTTGA ATTTAGGAAG TTCGGAGCAA TGAACCTCCT AAACTCTGTT TAGAGATTAA
    98821 AACAATTTGA CGTACGTGAA CTGAAGAATA AATTACCAAA AACCCCTTCA CGCTCGCCTA
    98881 ATTCCCATAT TAATTTAATA TCATAAAGAG CTACCACACA ATTTATAATT CTAAATTAAT
    98941 ACGATTCTGT ATAATAATAT AACATATGTT GTTAGTATAT TACTTTACAT AAATTAGTGC
    99001 AATTTTGCGT AAAGGGGTTA GGGGCTAAAG TGTTGCAGGT TTACCTTAGT TTGTTAACTC
    99061 ACTTGCTCCT GTTTGTCCAT TTCCGTCTGG TGTTACAGTG AAGTAGTTTG TATCACTATC
    99121 ATGGTCTTTC ATATTGAAGT ACACATGAGC ATACATTGGT TTACCACTAC CGTTATTTAT
    99181 ACCTAGGGAA GTGAATGGAA TAGTTATTCC GTTACTTGCA GATGAAGCTG TGTTTACAAC
    99241 AACTGAGTAC TTAATGTATT CCCAATCCTT GTCATTCTTA ACATCTTGAT TCATCTTATC
    99301 TTTTAAGTAT GACTTAATGT TGTCATCAGT GAATTGTGCA GATACAGTTT GGTCAACTGC
    99361 TTTACCAACA GTTAATCTAG AATCAGTATC TTGACTAGAT AATTTACCAA TAGCGTAACC
    99421 ATATAAGTCT TTTGCAAGTC CTTGACGTAT CTTGTCGTCC GGTTTTCCAG TTTCTCCAAA
    99481 TGAGAATTTA TAATTGCTAC CAGTATTTAA TAATCCATCT ACCCAACCTG CTAGGTTATA
    99541 ATGAACTATT CTTTCTGCTA CAACTGAGGC GGCATCTACT ACTGTACCAT ACGCCTGCAT
    99601 TGTATATCCT TTAAATGTAG CCGCTAAGAA GAACATTAAT AACGCTCTCT TAGGGAATGT
    99661 TATTAAGAAC CATCTTAAGA TGTTATCATT TTCATCTAAA GCAGGGTCTA TTGTATCCGG
    99721 ATTATAATCT GAATACATAA TCATGTCTGG GCATAATAGA TAGAATAAGT GAACTATAGT
    99781 ATCTGCACCA CTAACGTGTG ACTTTCCTAA ATCCCCACTT ATAAACTTCT CTACTGTTTG
    99841 TTTACCCATT CCTAATACTT TACCACTTTG TTGGCTCTTG ATTTCGTGTA CTGTTCTGAA
    99901 CATTTCTTTA TTACAGAAAA ATACTAATGT AAATACTACT TGTGTTAATA AGAAAAACAT
    99961 TCCGAAGAAA CAAAATATTG ATATAAACAT ATTAAGATAT TTCCCTATCC AAGATACCTT
   100021 ATTAAGCCAA GCAAAGCTTC CTCTAAAGGC GTCCATATAG TTCATATCAG TTAAATTGCC
   100081 TGTTTGTCCC ATAATAATAC CTCCTATATA ATTTAATTCT TGTCACGGAA TACTGGAGGT
   100141 ATCCTATGGT CATCTAGGAT AGATTAAACT ACTAATTCAA CCCACTTACA AGTGAATATA
   100201 ACTAGTGAAG ATAGAACTAA CATTACGAAG ACGTATTTAG TTACTCCTAC ATCATCATCT
   100261 AGGTTCATAA TTCCCCAAGT TAACTTAGAG AACCAATCCC ATCCTTTACC ATTTCTCTTT
   100321 TCGCCACCTT CTTTTATAGC TTTAAGAGTA TCCTCTCCAA CGTGTGTTTT CTTTAAGAAA
   100381 TAAACAGTTG TTACGGCTAC CCAAAGGTAA CTTAATAAGT CCATGGCTAA AATTTTTAGT
   100441 ATGTCAAATA ATCTATGCAT ACGTGCCAAT AGTAATAAAT TTAAGTTTTG AGCATAAATT
   100501 TCATCTACAT TGGCAAGGGC ACTAAATACC CCTCTAGTTA ATCCAGTAGT TAGAAGTCCT
   100561 TTATCTATTG GTCCTAAAGA CTCTCCAAAT AGAGGGTTTT CCATCATATT TCCCGGTCCT
   100621 AAGCTAGGGG AGAAATAAAC TAAAGCGTAT ACGTTATTTG TTGCATCTAC TTTTCTAAAC
   100681 TTCAAGTCTC CACTTAGGTT TAACTTCATA ATATAATATT GAATAGCTTG GCTAGAATAT
   100741 TTCGTAACTC CGTTATCCAA GTCTACCATT AAAGTTCCAC CCGAATCAAA CAATAAGTTT
   100801 GGATATAAAG GTTTATCATC TTTGTCTTCT GTAGGGAAAC ATTCTTCCTT ACGACCGAAT
   100861 CCTATGTCAG TAATATACTC CGGTAATGTA GAAGTTTCAA ACATCTCTAA TCCGTTTGAT
   100921 ATTTGTATTC CCGAAAAGAT TTTAGATAAT ACTCCGCTAG GTTTCTTAAC CGTAGCAGGG
   100981 TCTGAAAACT CACTTACATT TAGGTTAATA GGCTTAGACA CTAAGCTTCC ATTATCCTGT
   101041 ACAAATTCTA TATCTCCAAT TAGGACTTTT GCTCCGTTAG GAAGTTGTCC TGTTGTTGAA
   101101 TATCCGTAGT TTTTAGCTAC TATAGAATCT ATCATTCCTT GGTTTAATCC TCTATAATAT
   101161 AGAGATGGGA ATGAGTGTGC AGGAATCTTA GAATCCGCAG TTAAGTCAAA GAAATCGTTA
   101221 GCTTTATTTA TTTGTATAAA TTTAAACTTG TCTTTGCTTA CGAAAACTGT TGGATATAGG
   101281 TCTACCTCGT CTCCTTTTTT AGCTTCCGGT CCTCCATCTC CGTCTTTCAT CAATGGAGTT
   101341 TGTTTCCCGT CTGGGCTAAC TAGGTATCCG TTAGCGTAAT GGTTTCCTTT ACTCTTCCAA
   101401 GTTACGAATC TGTCGTTTGA GCCGAACTGT CCGTAGCTAG GAATTTCTAT TCCTTTTCCA
   101461 ATCATGTATT GGTATCCATT TAATAAGCTA CTTTTAACGC AATCCTCTAT GTCTTTATAT
   101521 TGGTTGTCCT TAAAAGTAAA TGGTTTGTCG TGGTCTCCAG TTAGGACGAC CTGTATTGGG
   101581 TCTTGTGCAG TAAGTTCGTA GTAATCTTTG TTACTATTTC CTCCGTCTCC AACTCCCTCT
   101641 GTCAATACAA ACATATGGTC GTCAAATCTA ATCTTGTTTC CGACCTTTGC GTTGTCCCCA
   101701 GTATCTTTAA AATCTAGGGC TTCCTCTTGA TTGAAACGAG ATTTCATTAT AATCTGTTTC
   101761 TTATCTATAT TTACTTTTTC TATCATTGGG TTACTAATAT CTGACTCCAT TTTACCATCG
   101821 CCATTCTTAC TAGCAAATGT TCTATATAGG TTTCCACTTT TTGATATAAA GAATTTAGGA
   101881 CCGTATTGTG ACATTTCGAA ACCAGTAGTT GGCTTACTAT AGTTTACTAA AGTACGTAAT
   101941 GATTGTAATT TAGATAATTC TGAGTTTCCT GCAGTTACGT TAAATAAATA TCCTGCATAG
   102001 TTCTCAGTTC CTCCTACGTA ATGGCTCTTA TATGAATCAC TAAAATCAAA GTTAGCAAAT
   102061 ATCTCATTTA TTTGAGAAAC TGTTAGTGGT TCTTTTGTAA AAGATAATAA GGTTACTGTA
   102121 GGCATTAAAT ATCCCGTTTT AAAGTAATCC AATCCTTTAG ATTTAAATGC GTAGTTTGCT
   102181 ATTGCATTTG ATAATCCAAT ATTACTTTCC CACCAATCTC CTGCTACTCC GTCTGGCTTT
   102241 TGGAAATATA GGTTCTTAAC GTCCTGTAAT TTCAAATCCT TTTTGCTAGG AAGGTTTGCT
   102301 CCCTTATAAA TTGAGTCTGG AATAACTAAC TGCCAATCTA CTATCATTGT TACCGAGGAT
   102361 GTACTTTGGT CTTTGTTCTT AGGGTCTTGA ACTGCGTCTT TTACCCTAAA GTCCATTATT
   102421 AATTCTGTAC TAGCCTGTGT CATCTGTGAA CTATTATAAA CTAATACGTC TTTAGTTGCT
   102481 CCCTCGTCTA TCGGTCTACC TAGTGGGTCA AATTCCTTTA CACTTGACGC TTTGTTTACA
   102541 AAAGTCTTCT GTATTGTGTT GTCAGTATCA GAACTTATAA CGTCCCAAGC TTCTCTGCTT
   102601 GTTATGTTCC CACTATAGTA ATATTCATCG TATCCAGTTA TGTCTCCTAC AAATGTGTTT
   102661 GACATTAATT TGTTAAGTAC GTCTAGGTTA TAATATTGTT CGTTTCCTAG CCCTAACATC
   102721 ATAACATCTC CGTCTGTATG AATTACTCTG TTTCCGACTA TGGCTACCTT GTTGTCCTTT
   102781 AAAAGAACTG CTTCTGCTCC AGTTACTTTG TTTCTGACAT ATTTGTCTGC TATAACTGTT
   102841 AACTCAGAAT CTAGTTTTTC TAAGGCACTT TCCGGTATAT AAGTTATTTC TTTTCCATTT
   102901 CCTTTTACTT TTGTTACTGA TGGAATATTT GTACTTTCAC TATCCCCTTC AGAATCTATA
   102961 AATGTAGTAT TAGCGTTTAA TGTAGCTAGG GCTAATTGTT CGCTAGTACT CTCTACTTCA
   103021 AATACTACTT GAGTATCTTC GTTCTTAGTT TTCTTAGAAG ATTTAACGTC CTTGACCTGT
   103081 TTTCCGTCAA GTTTTGTAAC GTCTTCTCCT CTGTAGAAAT AATCTAATCC CTGTCTAAAT
   103141 ACTCTAGTGA TAGTGTACTT ATTAACCCCG TCATGGACTG TCTGTTTCTT ATTTCCACTA
   103201 GCCACCCAAG TATTTTTGTC TTCTTGATTA GGTTCTTTTT CCCAATCGTT TCCTATGTTA
   103261 TCTGCATTAG GAGCTTTTTG TAGATAATCG TCTATTTCTT TTTCTTCCTC ACCATTCACA
   103321 GATATATAGG TCTTAGTTTG AGGTGCTCTA CACTTTCTAG TAGTTATGTT TCCTTTATAT
   103381 AGCCCTTTAT TTAACCAATA CTTTTCGTTA TCAGTTAATT CGATTTTTGA GAAGTCAACT
   103441 CTCGCATTTT TATCGTTTAG TCTATATAAT AACTTACACA CATAGGAATT ATCTATACTC
   103501 GCATATAAAT CTATAAACTC CTTTTTATCT TCAAAGTTCA TTACTCCTTT AGCTATTAAG
   103561 AACTCAACAG TTTGCTTACA TTCGGGAGTC AACATATTAA CTAATTCAAC TCCGTACTTG
   103621 TAAGCTATCA TTTCTGCTTC TAAATGAGTC ATATTCTTTT CAGTAAGTCT CATACTTTTT
   103681 TCTACAAGTC TTAAAGCTTG ATAAGCAGTG ATTGTTTCGT CCTTAAAGAA CTTAGTTGGT
   103741 TTGTATGTAA TAGAATTAGA AGTAATAGCA AAGCTTTGTC CCAATACTCC TTGAGTTGGT
   103801 TCTGTTGCTC CCTCTTCTTC TGCCCACTTA GGGTATTCTC TGTTGCTTCC ATTTAATTTT
   103861 CCGTAGTTAT CGTAGTCGTC TAGGAATTGC TTGTTTTCTA TTTCAGTTTT GTTAATTATT
   103921 CCTTTATCCA ATAACTTCTT CAAATACTCT TCGGTTACGT TAGCAGAAAC AAATATCTTT
   103981 CCATTAGGTA GTTTTATTGT TCTACTATCT TCCACTCCAT ACAAAGCCTT TGATAACATA
   104041 ACCATGAACT CTGTCTTAGT TATGTCCTTC TTGCTATTTG GGTTTGCTAT GTTAAAATCA
   104101 TAACCATCGT TGCTCGGGTT AATCGTATCC CCCGTCCAAG TAATATTTGG TTGCCTACTT
   104161 ATAATGTTTT TAGAAATAAG TGCACTTATG ATGTCGTTTA GGTCGTTTAG ATTTTGTTTA
   104221 TCACTCTCGT CCTTTACGTC CGCAGTTTTG TCTATCTTCT CACTCTTCTC TTTCATCTTA
   104281 TCCCTGTTCA ACTTGTAGTC GTTCTTCGGA ACAGTATTGT TTACGGAAGA TATAGTTACT
   104341 GCTTGTACCA TCGGACTTGC ACCTAGGAGG ATTGCTACTG TTAATGGCAA TACTCTTCGT
   104401 GCAAAACCTT TTCGTCTTAT AATATTTCTA ATCAACAATA TTTGTCACCT CCTCGTCTTC
   104461 CCTAATAGCT TTCTTGGTGA ACATTACGAG AATACGTAAG TTTGAGAATG ACTTTACCAT
   104521 GTCGCTATCC ACCTCTATAG GTTCTATGTC GTAGGAAATG AAATCTCCCG AATTTTGTAA
   104581 GTCTTCCATG AATCTCTCAC AACTTCTTGA AATAGAAAGA ATGACTGATT CAGTATGTAC
   104641 AGGCATTATT TTATTACCTA CTGTAACAGT CATTCCCCTA GCATATTTAT TTTTCTCTAG
   104701 TGCTAGTTTT AATTGTATGC TTATATAATT TTTGAAGTTT TCAAACTCCT CGAGATAGGC
   104761 TTTTAATGCT TCATCTGAAG CCTTCTTACG GCTTCTAGTC GCATATCTTC CGTAGTACCA
   104821 TTTATATCGA ATTGCTACTG ATATCTTTTC CCAAGTAGTA AGTTTACTTT TATCTAGGGG
   104881 TTTAGTAATA TCAATAATCT TTTTATACGG TACCTTCAAA AAACTACACC TCCTCTACAG
   104941 GTTTTTTAGG CTATCTTTTG TTAATATCGA ACTCTTAACC TTTTCTGCGT TATTCAGTAT
   105001 TCTACTAACT TGTTTTTGGT CTTGGAATGA TTTAACACTC TCTACAGATT GTTTCATTCC
   105061 CTCTGTTCTT TTATTTTTAA CTATGCCAGT TAAATCTGAG TCTAATATAA CCTGTCTAAT
   105121 CTTTAATACC ATCATTTTAA AATCAGTCTC AGTAATTTCA GATGTTTTAT AGCCATCTAT
   105181 TATTTGGCTT ATTTTAAACA TCTTAGTAAA ACCTAATTCT CTAAATAATT CTGTATCTTT
   105241 TCTTCTTGCA CCTAGGACGT CTGTTACTCC TCCCTCACTT TTAAGTACGG CGTTAACCAT
   105301 ATACTCTTTA AATTTGACAA GTAAGGTATC CGGAGTGTAT TCACTTAGGA TTTCCTCTAA
   105361 ATAAGAATCT AAACTGTATA AGTCCTTTGA ACATATTCTA AGGATTGCTT CGAAGTGTCT
   105421 GTGGTCTATA TAACCTAGGA AACTTTCTAT GTCCGCAGAA TTAAATTCGT TTGCACTTAT
   105481 AAATCCAGAT AGTTTTACTA TATCTCTCGG AACTGATTTA GCATTTGCTA TAATTAAATC
   105541 CTTAACGTGT TGAGTAAATG AGTAGTTTCC CTCTTCACAC AACTTATCTA TCAGTAATTT
   105601 AGCTTCGGGC TTCTTTAATC TTCCAAAATT AAATGAAGTC CCTCTACTAC GCAATTCTTC
   105661 TAGTAAAGAA TATGGTCTAG TAGTGACCAT TATAACATAC GCTCCTCTAT TACGGTCTAT
   105721 CTCCTCCAAT AGTGCAGTTT GCTCTTGTTT AGTTAGGGAA TGAGCTTCTT CAAGAATGTA
   105781 CACTGTATTA CCTACGTGTT GTAACTTGAA GATGTTCTTA ATTAACTCGT TGATATTAGT
   105841 ATTTGAGTCT TTTACGCCTA GGTTAATCTT TTTTAAGCTT GTACTCTCTC CAGTAGTCTG
   105901 TAATGCCTTT AAATTGGCAA CACAACTAGG ACATTGTAAG CAAGGCTCTC CGTTATCTCT
   105961 AGGTTGTTCG CAAGTTAAGT ATAAAGCACT TATTTCTGCG CTACTACTCT TTCCTGTTCC
   106021 CGGTAATCCT GATAATATTA CGAAGTTAGG GAATGTTTTG TTCTTTAAAG AGTTTCTGAT
   106081 TAGGTTAATT GTTCCTACGT TTCCGATTAG GTCTCTGAAT TGGTAACGTC TTTTAATTCC
   106141 TTTTTGTTGT TCCATCTAGG TTTCCTCCAT TCATATATTG TACGTTAAAA AAGAGAGCGA
   106201 AGATTTAACT CCACTCTCTT TTTCTACATA TTTTCTTCAA TCTATCTATA TTGGTATTAT
   106261 TGTTCTATTG TTAATTCTAA GAATCTTGAC ACTTCTGCCT TTGTCATACC TTCTTCAGAT
   106321 TGACCAGACA CAAGTCCTTT AAGTTCTTGA ACTGTGCTTA AAAGTGCATC GTATCTTTGT
   106381 TTTTCTGCAC TTTGTAAGTC TTCTTGAGAT GAAGACTTTC TAGTCGCCTT AGTTAAAGAT
   106441 TGTAATCTAG CGAAGTTTAA GATTGCTCCG AACTCTTCTA CTAAAGTAGC GTATTGACCG
   106501 TTTTGGATTG ATGTTTGAGC GGCATATGCT TCGTCATTTC TAGCTTTGGC TGCAGTACAG
   106561 TCAAAATATT GAATTGGGAA GCTAGCCTTA CCATTCTTAG ATTCTTTTTT GATTCTAGCA
   106621 GGGATAGCTA ATTCTATTTG TTCCGGTCTT ATTTCTTTGT GCCATCCTAC TATTTCAAGG
   106681 TTTTCTTTGA TTAAATCAAC GTTACCTTTA GCGTTGATTA ACTCAGTTGA TATTTCTCCA
   106741 GTTTTAGCGT CTTGGCTTAA TAAAGCTTTG TGTTCAACTT TTAATAAGTC GTATTGGCTC
   106801 TTTGAACCAA GTGCTTGCTT GATTGAGAAT ATTTTAGCAA ATGCACCTTG AATAGTTGCG
   106861 TTTAATTCTT CTGGATTAGT TTGTGGGTGT GAAAGGTTTA TTTTCTTAGC CACTTTTAAT
   106921 GGGAAGAAGT TTCCGTCTAT TAATTGTGAA GGTCTAACTG ATTTATCAAA TACAACAGAT
   106981 AGCTTTTTAA CAGGTCCGCT AGTGCTAGCT TTACCTTGCT TAATAGTTCC TTGTATTTGC
   107041 TTTACTCTAA GTTTAGAAGC ACAGTTCTTA TGAGTTTTAG CTGATTCTGG CATTATTCCA
   107101 CAGAAAGTAG TGTTGATAAC GTGTGGTATG AATTTCTTTG GAACTACTTT TAAAACTTCT
   107161 GCAGTATCGT TCATATCTAC TTCTACTTTA CCGTCTAATA TAGAAGCTAA TGACTCTAAT
   107221 CCTAAATTAG CTAATCCTGC AGGTACTGAA TAAACCATGA ACTTGATAGC AGGTCTATCT
   107281 TGTTTTAATT GTAATTCATA ATGTGAAGCC TTTTGTGAGG CTTTGACCTG AGAAATTAAT
   107341 TTTGAATTAC CACTTCTTAA TTTTTGAGCC ACTTCTTCGT CGTTTTTGTC CGCAGGGATG
   107401 AATCTTCCTT CTGCGTCCTT CTCAAATACT TTCTTAGCTT TAAAACTTAA TTCTGGTTCT
   107461 TTGTTTGTTA AGTAGAATTG AACTCTACCG TATTTTCTAG CGAACTCTGC TATTTTCTCT
   107521 GCGTTTTCAA GTTCTCTTGA ATCTGCTTGA GTTAATCCTG TAACAGGTGC AGGATTGAAT
   107581 GCGTTAACTG ATTCTACAGT TCCAGTATTA ACTGGTGCTC CTGTTGCCAC TTCTGTTGCA
   107641 ACACCTGAAG CTTCTGCCGC TATTCCTTGT AATTTACTTT CAAACATGTC GTTAAATTTG
   107701 TTATTTTCCA TTTCGGAAAC CTCCTTAAAT ATATTAATGT ATTTTGTTGG TTGGTGTTTG
   107761 ATTGTTTCTA GCCCGAGAGG TATTCTTTTT CCAGAACTTA CGTCATATGT ACCAAATAAC
   107821 GTAGAATTAG CAGAACTAAC ATAATATAGG TTTTCTTCAC TTTCTAACCA AGAATATACT
   107881 AGAGTGCCTT TTCTACAGAC GTAGACCCCA TCTGCATTGT CTATTATAAT TGCTCGTAAG
   107941 TTTCTCTCCT TTTGTTCTGT TGAGAACTTA CGTACTTCGC TAATATAAAT ACATCTTTTA
   108001 CGAATCTGTT CTGGCGAAGC GATAAATCCG TCTTGTTGAA TCCCCCTAAT AGCCTTCAAT
   108061 CTATTAATGT CCAAAGGTAT CACCTCTGTA CTTTATTTTG CAAAGTAAAT TCTCTCTTTC
   108121 ACTTTACACT TTTATATGAT AAATTTAACA CTTCACTTAG GGAACTATTA TGACGCAGGT
   108181 TTACACCCCT AAAATTCCAT TATTCCAGTA GCATCTTCTA CTTTGCCTAG GAAGTCTTTA
   108241 ACTGTCGCAA TAAAATTCTT TATAGCCTGT TCATCGTGTC CATCTGCTGT ACGAATATCA
   108301 ATTTCTAGCA AGTCATGAGT AGTCTTGCTA TTTACCTTAA CAGAGACTCT TCTATGCCCT
   108361 CCATGATTAG AACTCATAGG ATTATAACGC TTAGATGATA GAGAAGTTGT ATATTCAATT
   108421 ATCTCTTTAT TATCTCTAAT GTCCCTTACT CCACTATTAT GACAGAAAAC TATACTTAAA
   108481 TATACCACAG AATCGCTAAC CATTTCTAGT AAAACTTTAT CTCTGTCCTT TTCAGAAACG
   108541 TGGACAAAGC CTTTTTCTAA ATCTGCTCCA GTAAGCTTTC CGCTAAATGT ATAAGTTTGT
   108601 TCTACTACTT GTTCAAGTCC TTCGTCTAGG TTGTAACTTA GGTTGGCTAG GTTTGAAGAG
   108661 AACTGTAACA TATCAAATCC TACTTCTGAA AAACTAGATA ATATTGTTGT GTTGTCCTCC
   108721 GCAGTACTTC CTTCTATTGA AATATGGAAT CCTATTGGTT TCCAACTCTC TCCGTTGTTT
   108781 AAACATACCT GTCTTAAAAG GTTGCCAAAG GCTCTTCCCT CTCTAGGTTT AACTTTTACA
   108841 AAAAAATTCA TTTATATTCC TCTCCTTTTT TATCATCATA ATACAAAAAT GGGGAGGGTG
   108901 CTTTTACACA CCTTCCCCGT TTTTATTTAA TAGGTTCTAT GTGCTTCTAA TCTGACTGGA
   108961 TTAGGATTTG TCACACAGTC CCTTAAAGTA GAGATTAAAG CATTTAACCT CTGTGATTCT
   109021 GTTTGAAGGT GTTCATAATC TAAATCGACC AAAGGTAGAG TCGCTAACTC ATTCTTTAAA
   109081 GTTTCGACCT CCCTTATTTC TACCTCGGAC ATCCCTTCCT CGATACTAGG CATTGTTGAG
   109141 ATTTGGAATG CTAATGATTC CCCTTCTACG AAGTGTGCTT TTAGGTTTGT TGCAACCTTA
   109201 TAGAAATCCT CGTAGAAGTA TTTCAATACC TTATAAAATT GTTCCCTATA TTTCTTATCC
   109261 CCACGCAAGA ATTTTAATGC TCTTACATAC ACCAAATAAT CTCTCGAATT TGTCTTTGTT
   109321 GTGATATCAT AATGAATCTG ACTTTTGATA TAATCAATAA GCCCTATATT GAAATCATAT
   109381 CTGAAGATAT GAATGTAAGC AGGAAGATAA GAATTTATTA TCACTATGTT CAATCTGTCA
   109441 TATCTTAATT TATACATAGC ACTCTTCCTT TCTTTATAAA TTCACTTAAT CTCTCAATTA
   109501 AGCAAAACCA AGATTTACTA AAAATCTTTT ACATCAAATA CATCTGAATC ATCCCAACTG
   109561 TCGAAAGCAT TAACTGTCAT TCCGTTATCT ACGGAATATG CACCGGAACT AACACGACTC
   109621 CCCCAACGTT TTAGTTCTCT AATGCTTTCA TCGGAAGCAG GTACTAAATA ACTTCCTACA
   109681 TTTCTTAGGG AATCTTCGTC CTTTATTACT CTTAATAAAT CTATGATGTT CGATTTGTTA
   109741 AGAGTTGTTT TAGTAATTAA AGGAATTTCT ACATTCACTA GCTTAGGATA AAATATCTCA
   109801 ATTCTTCTTA ATAGATTTGC TCTATCTTCG TCTGTAAAAT CCTTCTCATA CTCATTAACA
   109861 TATAATTTTA ATATATCCTC ATTTCTAGTT ACTCTCCAAT TCAAATCTAT ATTGGCATTT
   109921 AATAACATAT CGCAATAGTT TTCATAATAT GTTTTAGCAG GTTTCCCACT ACTAGGAACA
   109981 AATGCCTTTA TATCATCTGA ACTATCTCCA CAAAACACTT TGTAAGGAGT TTGAGTATTA
   110041 AACATAGTGC AGACCCCTTT ATTAATGGAA TTAGCATTGC TCATATTCAC ACTAATAGCT
   110101 ACACTATTAC AACTCTCTAA AGTAACTTTT CCGTTTGAGT CAATATTATG AACCAAATCA
   110161 TAGTCAGTTG AGACCATCGT TATTTTGTGT GTATTGTTAT AGTAAGTCTC AACTGCTGTA
   110221 TAGATTAGGT CATCGGCTTC CATACCATCT ACTTTCACAT AGGGTATTCC TACTCGTGAA
   110281 AGTTGTTCCA TTAGGAAATT AGCTTGAGCC ACAACATTCG GGTCAAATCG TTTCTTTCTC
   110341 CCGCTCTTAT AATCTTTACT GATATCTTTA CGAAAACTTC TTGAATCAAA ACATAGGATT
   110401 ACGTCCTTCA AGCACATTAC ACTTGAAGTT AATCTTCTTA GTAGGAAACG TAGTCCTCCT
   110461 ACTGGCATCA GTTCAACATA TTTATCTTTT AGAACTGGTG CTTTTGCTCC TGTATTTATT
   110521 AGTGACATTA CGTCAAATAT TTCAATCTCG TTATTCATTA ATTACTTTCC CCCTAGTTCT
   110581 AACGTTACGC AGTAGATATC CTAATTCGTA AGTGAACTCA TGAAGGTCAG TATCCACTTC
   110641 TATTATGTTA GGCTTTCTCT TTGTGAAAGA TAGCACTCTC ATAGAAGTTT CAAAGAATTG
   110701 TTCGAAGTAA ATGTTTAATC CAAACAATCC GACTTTTTCT AATTCAGTAA AAACCTTTTG
   110761 TAATTCAGAC TCGCTTAGGT TGAATCCGAA TAAATCATTA TAATCCTTCA TCAATGAAGA
   110821 GCCTGCATTG TATAATGTTT CTATAGCGTC TAATGTAGCT ACGTCATTTA TACATACTCC
   110881 AAATCTCTCT AGGCGAGTTC TTAATTCAGT AAACTCCTCT AAAGTTCTAG AGTTCGCTAT
   110941 GCTCAATGTA TCTAGGATGT TGTCCGTATT TGCACTAACA ACTTCTTTTA AATTCATTGA
   111001 TAGGATTTTA TAATCCTGTG CTAGTTGGTT AAGACTCATT GTTGGGTCTG TTCTATCAAC
   111061 TAACTTGAAT GCATTATTTC TAAGTGTAAC ACTCTTAGCA AACATTTGTA AAAATAAAGG
   111121 TCTGTCCATA ACCTTGACTT CACTATAAGA ATCAATCCTA ATAGACTCTT GATATAGTCT
   111181 AACTAGGTAA TCTCTACTTA GTATTTCTTC TATTATACTT ATAGCTTCGG GTGATAGAGA
   111241 AATCGTTTCT CCATTAACCT CCACCTCGTT TAATAAAATA ACTCCGTCTC TATTCTCGAA
   111301 TTTTTCTTCG TAGTATGGAG TTAGTTTTTC AACTTCCTCC TTAGTCATCT TCGGAGTTAT
   111361 TCCTTTTCCA GTTTCAAAGA ACCTTTTGGC TTTTCTATAC TGGTTGTAAT TATCGCTCTC
   111421 TATAGCATCT ACAAAATCGT ATTGCCACGG AAGATTGATA ACGTCTTTTA ACTTCTCAAA
   111481 CTCTACTATT AGGAATTTAA GAAGTTCCGT ATTAGCACCA TTACTGAAAA CCTCAAATAT
   111541 AGAATGCACT TTGTCCACAG GTACATCCGA TAATATAAGT TGTGGTGCCG ATAATCCACA
   111601 AAACTTTCCA ATCATTCATC CTACCTCCTT CTTCTACCAA ATAGTGCAGA GCCTTTCTTC
   111661 TTACTCTGTT TCATCTGTTT AGGTTCGATG AATACTTCTT CTACCGGTTC TGCAAGTATT
   111721 AGGTCATTTT GGGCAGGCTC TACAAATCCT GCACTCTCCC CTTGGTGGAA TCCATCTAGG
   111781 ATTGATTTAG GGGTAGTTTG TTGGTATGCT ACAGAAGATA GTCCTTGTAA TTGAGCACCT
   111841 AGCATTTCCA TACTCGTATT CAATATCTTT GCCATATCGG TCATATTCTT AAAACCGGTG
   111901 GCTCTGTTGT TATACAGTTC GCTTAGGACT AGCCATAGTC TACCGCTCTC CAAATCTTTG
   111961 TGATAGGCTT CTATAGCTTC TTCGCTCTCC AAAGTCAGTT CACCCTCTGT AACATTCACC
   112021 ACTACGAAAG TTTCTTTTGA TGTTTTGTTA AATTCATCAC TCATAAGCAA CCTCCTTATT
   112081 TAATTGTGGG GAAGGGTAAT CAGCCCTTCC CCTAGTGGTG TCATATATTA TATATCAACT
   112141 TCGTCAAATA TGCCGTTATC TTCTTTTAAA TGTATCTCTT CAGTATCAAC TGTTCCATTA
   112201 TCTACTCGTT CACTAGAGTT TGCCACTTCG ATAGTCTCGT GTACTTCTTT AACAACAATC
   112261 TCTTCGTCAT ACTCTGGATA TAAGCTATCT ACTTCGTCTT CGTATAACTC AGTTATAGCT
   112321 AATAAGTTTC CTAATGGTAT TAGGTTAGAG TCTATAACTT CGAACTCAGT TTTTGGTGAT
   112381 AATGGTTCTA ACCATTCCTT GATAACGTCT GCTATTGATA TTCCTGCTTC TGCTTTTTCT
   112441 ACAGTATCAA ATCTTCCCGG GAATGCAGTA TTTAATTCCT CAGACCATTT AAGGTTGCAT
   112501 TTTCTTAGGA ATCTTCCGGA GAATGTTATA ACGTTTATTT GAGTTAACTC TAATCTAGTT
   112561 CTCTCATTTA GGACTTGTTG AAGAATGTTG TTTGACATTT GCTCTCCGTA TTTAAGAACA
   112621 GTTGCTACGA TAGAGCTTGA TATATCTATA GTATCATTAC CGTATTTAAC AAGTCCAGAT
   112681 TTTAAGGATT TTTCTACTTC CTCTTTAACC GGTGTGAAAT GTTTCTTTCT AGTTATTTCT
   112741 GCTGTTAAAT CCTGTATGAA AGACTCTCCA CATTCTTTAA ACATTCTTGA AGCGTATTTA
   112801 ATTGATATAT CTTTATGTAG AACTTCTACC GCAGAGTTTG AACCTCCACC CATTATAGCT
   112861 AAAGTATAGT CTGGGATTTC GTCGTATGAA CCATCCTCAT TAGGTATTCT ATACTGTGCT
   112921 ATTTGTTGTG ATTCGGGCTC AGATTTAACA ACTACATCAA CTATGTTAAT TGTCATCTCT
   112981 ATGCCATATT CCGCATTCTT CCAAGTAAAT TTATTTAGGA TTCTTTCTCT GAATAAATCT
   113041 AAGAAAGCCT TTTGAGAAAC TTCTCCCGGT CTTAAAGATA ATCCTAATCT AACCTTTACT
   113101 TCTTTTGGTA CACTATCTTG ATGTTTACAC ATTACCCAGT ATCCAATTGA GTCTATTACA
   113161 TTTAAGTGAT ATGTTTTACT ATCACGTTTA GGGACGTTGT GGTTGATTAA TCCTTCACTA
   113221 AAAGAAGAAT CCATCTTTTT AGTTCCCCTA ACTATTCTAA CTTTATTAAA TAAAACTTTT
   113281 GAACCTACAG GAGCTTGACT AATTACTGTA GAGTCCATTT TGTTATATAG TCTATTTCCT
   113341 TGTGGTCTGA TTTCTTCGTC AGAAGTTTCA GACATTCCGT ATTCTGATGG AATTATGAAA
   113401 TAATCATCAA CGTCAGTTTC TAGGTTATAT TTATCTAAAC CTATAACTCT GCATTGAGTA
   113461 TTACCTCCAT CTAACCCGAT AAAGCATGGG TCTAATGTCC AATCACCTTG CACGGGATTA
   113521 ATAACTTCTG CTAAAGCTTC TTCTCCCTCT TTCATTTTAA TTTCGTCTAA TTTACGAAAG
   113581 TCGCTTATTT TTCTTCTCAT TTTTGCAAAT CTCCTCTCTC AGTGTAACAG GCATAAACTT
   113641 TATCCTGCTT TTTGTTTACA TCTATAAATG ATGTAATCAG TGCTCTTTCT AGGGAAATTG
   113701 GGTTATTACC TTTTCCCCTG CTATTTAGAA TAAAATGCTT CAATAGTATA TCTGCAAGTT
   113761 CCACCTTCAG TATTAATTTT CTCTTTGCTT AGGATTTTGA TATCTTTGAA GTCTGTTTTT
   113821 AAAGAATTTG TAAATTTATT TAAATCTTCA TCATCTTTAA TATCAACTTT TATTTTGACT
   113881 TCTCCTCCAA AATCCTCTAC ACTTATAATG TTACCAAAGT ACTTACTTTT GATAAGTGCG
   113941 TCAATACCTC CGGCAGACTC GGTTAGGTCT GAGCCGAATA CTGATGTTAA GTTCTTATAA
   114001 TACCCCATAT TCTCTATCTC TTTTTGATAG CTTGATTTTA ATTTAGATAT TGAACCTATA
   114061 TAAATTACAG ATAGACCTAT ACATAAAAAT AAAGTAATAC CGAGGACAAT CACCACACCG
   114121 CTACCTAATA AAGAAACGGC TTTATTATCT GGACTATCAT CAAACATTAT ACACTCACGT
   114181 GCTAAGGTGT GTCCTCCCTT ATGCTTTTTT CTAGTATTAC TCCTATCTAC TTTTTTCCGA
   114241 AAAGTTTTGA GAAAAAACCG GAGACTCCGC TAGGTTTGCC TTCCTCTCTT GCTCGTCTTC
   114301 TTCTCTTATG CTCTTCTAAT TCTTTTCTTA GTTCACTTCC GGATATTTCT TGAGTGAAAT
   114361 CTAAGTCTTC GCCAAACTCT TCGGAAAAGT CAGTAGGTAA TTCCTCTTCG TCTTCCTCTA
   114421 CAGGTAAATC TATTGGGAAT ACTTCATCTT CTTGACTTAA TATCTCTCCA GTATTGCTCA
   114481 TTAAAAAGTC TATAATCATA AGCTTGTTTT TAACTCTTGC ATTTTGGTCA TGGTAATAAT
   114541 ATTTAGTATC TCTTAAAACA CTAAACTCGT AGTTCTCTTC GAAATATTCA CCTAGGTGAA
   114601 TTAACTCTTC AATTCCATAA GAAGAACTAT ATTCTAAAAT CCTAGACTTT AAGTTTACGT
   114661 CGTAGAATTT ATTACATTCT TTTAATGACT CTCCACTCTT AACTAGAACT AAGTATCCGT
   114721 CATTCCACTC GTCTACACCT ATAAATGTCT TCTCCTCTAC CATAGCTTTA TAAACTCGTA
   114781 TGTAATCAAA TACCTCTACC TTGTTTGCAC CTAGGACTAC TCCAAAGTTT GTTAAAGCTA
   114841 TTAAATCATT TGGTGATGCA ACTGCACTTA AAATCATTCC TCTTATATTA ATGTCAGACA
   114901 CCTTTAAGAC GTCATCTAAT ACAGTTGAAG ATATATTTGA TTCTAAGTTT AATCTCATTA
   114961 AAAATTTCAA TGTATCTATC TTATACCCTG CTGTCTTTGA GTATAAATCC TGTAATAAGT
   115021 TACTTGAATC TAATTCAGTC ATCAATACCA GTTTGTCGTC TTGAACTAAA GCCAATAACG
   115081 GTTTCTTATC TAGTATAGTT ATACAAGTAA TCATTATTTA CTTTCCTCCT CTCTAAGTTT
   115141 CCCCATATAC ACAGTTACAG AAACGTCTCC AGTATCAAAG TTAACTCCTA TACTGTTCTT
   115201 TAATAAAGGA AGTTTTCCTA CTTCCTCTAA TTTAGAAGTT ACGTTTGTAG CGTTATATGT
   115261 TACTTTTACT GCGTTGTATT TGTCAGAACA ATCATTTAAA TCACTTATAG TATTCACAGT
   115321 ATAACTAGGT TTAAAAGACT TGCTCTCTAT TGTTCCGACT TCTATTTTAT TTTCGTCTTT
   115381 TACTTCTTTT AGTGTTGCTA TAACGTGGTC TTTGTTTAGG AACTCAGAAG CGTGTTTGTT
   115441 TATCTTGTCC TGCAACTTCT CAGTTTCGGT AGCCATCTGT CTCGTACCCT GTACTAGGTT
   115501 CTTGACTTCT ATGTATTGCT TACATAACCT AGGAATGGAG ATTGGTCCGA AACTCAACAC
   115561 TAATAAAGCT ATTATACAGA ATACTATCTG CACAGAAGGT TTACGTAGTA ATTCCCTTAA
   115621 AGGCATAATC ATACTATATC GAATTTAGAA GGGCTATTTG AATCTATTAT ATCGTCGTCG
   115681 TTACTTCTAC GATTACGTCT TTGTAGGCTC CTCATTAATT CAGATGCTTG TCTAAGTTCT
   115741 TGAGTATAGT CCACCTCTAT TATAGGCATT ACTCGTCTAA TTCTGTTGCT TTCTAAACCC
   115801 TTCATTGTTG CTTTAACATA TTCGTCGTCT ACCACTTCAT CAGTTCTCTC TAAGTTTCCT
   115861 GTAATGAAGT CTGTAAACTC AGTCGTACCA TCATCTACGT AATCTTCTTC GTTCTCTATA
   115921 TCTTGATTTT CTTCTTCTAT GATTCTTTTC TTTTTCTTAG TTTCCTGCTT TCTTCCAAAT
   115981 AATTTCTTAT CTGAACTTCT ACTCTCTTTT TTCTTCTTTC CACGATTTAA AGCCATAATT
   116041 AATCCTCCTT TACAATATAC TATATAGGCA GTCTATTCGT AAATCCCCTC GTGTAATTCC
   116101 GTCTGCAAGT TTATACTCTA AAGATGCTCT CTTATTATCT AATAATTCTT TTAGATAAGC
   116161 TTCCATCTTA TGTGGTTCTT TAAGTTTAAG TAATTCGCTT TTTATTGCGT CAGTTAATAG
   116221 TAAACCTTCT GCATAAGGTT GAACTCCCTT AGCATATCCA GTACCGTTAC ATTCGTCGCA
   116281 ACCCTTTCCT CTAGTAGAGA AAGAAACGTT ATACTTAGCT AGGAATTGCT CTATACGAAT
   116341 ATCTCCTAAG TCCTCTCTTT TAAAGGTTTC TCTGCACTTA GGACAATTGT GTACGTACAT
   116401 CTTTTGAGTT ATAACTGCGT TTATCTGTGT TATAACGTTT ATAAATGAGT CTCCATATAA
   116461 CTCGTAAAGT TTGTATGGGA AGTGCCAAAA TCTATCTATA TGGAAAGTTG TTATTACTCC
   116521 CACTCCCGAG TTAATTAAGT CTTTTACTGC ATTAGCTACT GCTACATCGG GAACCTCATT
   116581 TATGAACATC ATATCTGTAT CCATCTTCTT ACACAATTCA ATTGTAGAAA CTAATCTCTC
   116641 AGAAGAGTTA CCGTAATCTA TTTGTGTGAA CGGCATTAAT AACTCTATTG GTGATTCTAC
   116701 TCCTAATATA TGGAGTTCTT CTTTTTCTGC AAGTGTGTGA CCTATTGCGA AAGCAGTAGT
   116761 ATTCTTTCCA GTACGCTGTG CTCCCGTTAA TAAAGTCAGT CCTGCATCTC TAGTTTCTAT
   116821 GACGTGTAGT ATATCAGTTA TTTTACTATC AAACCCTAAA TCGTCAACTC TTAATGTCGC
   116881 TGTCTCGGGT GTTTGTATAC GTACTATCAT TACATATCCT CCGTAACAAG AAGATGAAGT
   116941 AATACGTAAA TCCATATTAC CGTCTCCTAG GGCGTCTATG ACTTTTGACT TAACTCCTCT
   117001 ATTTGAATCT AGGTCTGCTC CTCTTGTAAA AGTTAAATTC TCTATTACTC CTTTTACAAT
   117061 TCGAATGTTT AAATCCTTGT TTATATAGAA GACGTCTTTA AGCTTAGCTT TCCCATTTAT
   117121 ACGGAATCCT GTAACATAGG AAGCTTCTCT ACTAAAGTGT CTTACTTCGA AGTGTAACTC
   117181 AGAACTATGT AGACTCTCTG CTTCCATCAA TAGTCTCTTG AATACTGTTA TCTCGTCCAT
   117241 TGATGCTGCT ATCTCGTCTT TTGTTAATGT TAGTTCTCTT AGGTTGAATG GAGTTATAGG
   117301 TACATATTCA AAACTGTATT CTGTATATGT GTTCTCTATC TCTCTATAGT CTGGCTCTCG
   117361 TAAATAGTTG TAGCAGACAG TTACTTTCTT CTCTACTTCT GACACGCTTT CGATAACTAC
   117421 TTCCTTAGAG TTTAAACCTC TTAGGTCTCT AGGAATATCT TTTTCTGTTG CGACTGAATC
   117481 TACATTTAAG ACTTTCTTAA CTCTATCTTT ATTGAGTACT TTTAGTATTG TGAATCTAGG
   117541 TACGAATTTG TACTTCTCTA AATCTTCAAC AATGGACTCT TCATCTATCG AACCTAGAGT
   117601 CTGTAGAATC TTCCAAACTC TAACATCCGA AGTGAAGTTT ACAACGTTAA TCATTCGTGT
   117661 CCCTCCTTAA ACTTTCTTTC AGTTCTACCT CTACTAATAG CACTATGTTT TAATATAGTG
   117721 TATTCCATTC TTTCCTTAGG AGTTTCCAAT TCTTTTATCA ATGTACCTAT TCTCTCCTGT
   117781 ATATATGAAG TGTTCTCTCC ATATATCTCG TGTAAATATA AAAGCCTTAT ATTGTATAAT
   117841 ATAGGTACTT CCTCTAATTG CTTTAGGTTT GTATCTATTA TCTTTGTATG AGCTAGAGAC
   117901 ATTGACATTG TTGCTCTTTC TAAAGTTATT ATTTTTAGTC GTGATAAATT AGCCGAAAAC
   117961 TTCTGAGAAG GTAATGTTGT TATTGGCACA GGCTTTCTCT CAATATCTTC TTTCTTAAAA
   118021 GCGTATCTAT AAGGTTTTCT ACAATCCTTT AGTATTGTTC CAAATAGGTT TCTTCGTATA
   118081 AATCTATCTG TAACAATCTC GCTCATATTT ATATACTGTA CTTTTAATCC TTCTAGGTCG
   118141 TGTCCTCTTA ATATGTCGAA CAGTCCTTCT CTGTCGTTAA CGGCGAATAA TATCGGAACT
   118201 TTAGGTTCTG TTAATAACAA CGATTCAAAG AAATAAATTG CATCGTTTAG GTTTTCTCCA
   118261 AAGTCCTCCA CAACAATTAA AAATCCTATA ATATCCGAAA TATTAGTTTT GTGTAATCCT
   118321 ACGTTAGCCG AACCAAATGT TGGATAACCC TGTATGTAGA AACTTTCGTA TTCTCTCGAA
   118381 ATCTCTAATA TAGGTTTTAG GTAATCGGGA CTTACAGTAA ATATAACATC CATTACACAA
   118441 TTCACTCCTT TCTTTATCTT AAGTCATCAT AGAAGTATAG TGTTACTCTA GCCCCCATCT
   118501 CTGGCTTAAC TAGAATTCTA GTTCTATAAC GTATTTCCTT ACTGCTTTTT ATAAGATAAT
   118561 TTTTCCATTC ATACATCTTA TAATACTTGT TGTACTTAGG AGTAAATACT GCATCAGAAG
   118621 GTAATTCTAT TAGAGCAACA GGCAAATCGT TCCCTGCAAA CTCATTATAA AAAGCCATGT
   118681 CGAATACATC TTCTCTAGTT AATAAAGAAG ACTTTATTAT TAATGGTTTA TTACCTCCAG
   118741 TTATATTTAA ATCTTTTTTG TCTAGGATTT CTAAATACTT TGTAAACTGA GATAAATCGT
   118801 TCTTAGGGAT ATGAATATCA AAGGCACTTC TATGTCCGTT TGAATTTGAA AAAGTTTGGA
   118861 AGGTTTTTAA GAAATCTCTT GATAGAGTGT CCCTAAAACT TCCTTTTATA TGCAAAGAAT
   118921 AATTACATAA AACTATCGCA GGTTTTCCGT ATCTATCAGA CAACTCATTT GCTATTAGAC
   118981 CAGTATAGTT ATATAACTTT GAATACTGTA CGTCTACGAA ATCGCTTAAT GCGTTTAGGT
   119041 TGGCTATTAC AAAATTCTTC ATAACTCTTG GTCTAATTAA ATCAGTTACT CTTGTAATTA
   119101 ATGCTCTACT CTCATTATAA ACATTTTCTA TTTGGTTTAA TATCGCAAAA CTCTCCTTGA
   119161 ACTCTTCATC TAGGAAGAAC CTGTTTATTA AATCAAATCT CTCTGCTCTG AATAAAGAGT
   119221 TGATTTTATT AGTAAATCTG AATATAATAA ATCGTCTCGA AAACACCGTA TAGTCATTTA
   119281 AGAATGTTCT TATGCACGGT GGTAGCGTGG TTTCATCCAT TCCAACTGCA CACATGTAAA
   119341 TTGCTCTATT TATAGGGTTA TTCATTGGCA TTACATCACT GTATAAAGTT ACCAATGCGT
   119401 AAGCCGATAA ATTGTTTCTT TTTATCCCTT TTTGTCCTAA AAACTCGTTA CAAATTAAAT
   119461 AAGTCAAGGC ACCTGCACTA CAGGCTAAAT TTGCACCCCT TAATATGTTT TCTACTTGAC
   119521 TATTGAAAAC ATTGCAATTT AAAGGGTAGT TATGATATCT ATTCTCTGTC ATATGATGGT
   119581 CTATTACAAT GCTTTGTATA TTGTGTGCGT CTAGGATATC TAATAAACCT AGGTCATTAC
   119641 TTGCAGTATC AAATATTATA ACGCTCTCGA AACCCTCTCG TATCGCATAG GTTACTGCGT
   119701 TTCTATTTAA AGTATGTGAA CGAGTATCAA ATCTATAACA TTCGAAATTT GTGAAACCTA
   119761 TATATCTGAA GGTGTCTCTC ATTTCTAGCA TAGACATTAA TCCGTCTGGG TCCGGGTCTG
   119821 TTATTAATAA TGTTTTTCTA TTCTGTTCTA CAATTCCTTT AATCATGTCA ACTGTATGGA
   119881 ATAACCTAGG AATTGGAGGA GTGTCAAACT CCTCCGTAAA CAAAATATGT TCTAGGTTTC
   119941 TTGCTCTTAG TATTTCTTGA AATGTCATTA TAATGTTCTC CCCCTTCAAT ACCTCCTTTT
   120001 AGAATCTATC TAGGAACTTC TTCGTGAACT TAGATTTATT CCACTTAATA GGTTCGTCTT
   120061 CTCTAGGAGA ATCTTCCTTT ATGTTAGGTA TGTTTAAATC TTCTACTTTA ACCTGTTCTG
   120121 CATTTGTTTC CGGAACGTCT AAATTAAGTC CTTCAAATGC TTTTACAGTT TGAGCCGCTA
   120181 CCTCTTCTTT CTTTTCCTGT CTACTCAACT TTTTAGGTTG TTTCTCTTCA ACTGGTAAAG
   120241 GTGTGTTAGG TGTTGATTCT TCTATTTCCT CTTTCTCTTG TTTAGGTTCT TCTATAGGTT
   120301 CTAAGTCAAT TGGTATTGCG TCAAATATGC TTTCAATATA TTCTTCTTCA GTAGCAGGTT
   120361 TATGAACTCT TAAAGCGTCT CTTAGGATGT CTATATAAAT AGATGGATTA GTTTGGTTGT
   120421 AAACTAAAGT AACACTCTCC ATCGCTCTTG TAAATGCCAC GTAGAATAAT CTTGTCTCTG
   120481 CTTCCTTTAA AGCTTTCTCT GCTAACTTGT TATAGTTCTT ACTTTCTATT AATGCGAAGT
   120541 TAGGAAAGAT GTCTTCATCC ATATCTATTA GGATTACGTG CTTGTTCTCT AAACCTTTTA
   120601 AACCGTGGAA TGTGCTTAAT CTTATTCCTT GTTGTCTGTC TTGGTAAGTA GAGTAGTTCT
   120661 TTTGTTTCTT GTGTAACTCC GCCATGAACT GTTCATATGT TAAATCGCTT GAATACTCTT
   120721 CCAATAACAT TGTATGGAAG TACGCTTTTA CATATGGGTC TTCATCTCTT GACATGAAAT
   120781 TCCAATAGTG AGTTTCTATT AACTCTATTA ACTTAGGAAT GTAATTCTTC ATAGGCTCTG
   120841 AACCTATTCC AGTTGATACG CTCTGAATAA AAGCAAAGTC CTCTCTAGCT TTCTCTGGTA
   120901 AATCACACGG GTTCATTCTT CTTAGGTTTA CTCTACCAGA TTGGAACTCT CTTGTACCAC
   120961 TATCATAATC TAATAACTTG TGTACTTCAG ATTTAGTCAT AGGTAAAACC TTAAATAAAT
   121021 CTAGCTTAGG TTCGTTTAAC ATAGGTCTCT TACACATTAA TAAGATGTCG TCTATTGTTT
   121081 GTCTTAGTCC GTAATCGAAT GGGTTGTATC CACTTATTTG GTGGAATACT ATTTTGTTTC
   121141 TCATTAATAC GTCGGCTAAA ACCATAGAGC TTTTTCTGTT TCTATAGGCT ATTATTATTT
   121201 CGTCTAGGGT TGCTCCTCTT TGTTTCAACT CCTCTATTCG TTGAAGTATC TTTGTTATTT
   121261 GTCCTGTTTG GTTAGCGTAT GGTATGAACT CTATTTCTCC GTCTGGCTTT ATAGATTTCA
   121321 TGCTCTTATC AAATCTGTCT TTGTTTAAGC TTAGGATTGT TTTACTTAGT TCTACCACGT
   121381 TGTTAGGACA TCTTCTGTTT ACTTCTAGGA AATAAATCTT TGAGTTCTCA AATATGTCTT
   121441 TGAACTTAAG GGCGTTGTTT GAGTCTGCTC CTCTGAATCC GTATATAGCT TGGTCTTCGT
   121501 CCCCTATACA TATCAATGGT ACAGTTGGTG CTACACATAA CTTTAGTATA CGCATCATTA
   121561 TCGGTGTGAA GTCCTGTACC TCGTCGGCAG TTACGAAATC GTAATAGTTT TGTATTCTGT
   121621 TTCTTACTCT TTCGGAACTC TCTAGTAAGC TTAGGAACTT AGTAAGCATA TCTGTAAAAT
   121681 CATATACTAC GTTCTTTTCT TTCTTTCTCT CGTACTCCTC AAATATCTTA GCTATTACCT
   121741 GCTTAGGTAA GTTTAAGTCT TGGAAGTTAG GATGGCTTTC TAGTTGGTCT ATAGTAAATA
   121801 AACTTTCTTT CATGAAGTTA TATAATTGTA GCACTTCGTC AGAGTCAATC TTTAGTCTGC
   121861 TTAGGTTGGC ATCTGTATTT TTAAGTTGTG CTATAATTTG TCCTATAAAC TTTTTCTTCT
   121921 CGTCTTCCTT TATTAATCGT AATCCTACTA ATCCCAGTAA CGCTTCGTAC TCTTTTATCC
   121981 AGTCTTTACA GAACTTGTGC ATTGTCTTCG CTACTATCGT GTTATCTACT GGTACTCCTG
   122041 CCTGTTGAAC TACTGACGCT AGTTTTCTAT GTACTCTTTC TATGTCTCTT ACGTTGTTCT
   122101 TATTATAAAC TAAACATAGG ACTTTGTGTC CTTTTAACTT TTCTCCGTTT CCTGTAGTTC
   122161 TCCATAATTT CTCTGCTAGG ATTTTAGCCT GTATAGAAGT TGTCTTACCT CCTCCTGCTA
   122221 AAGCGTTTAC AAGTATTCTG TAATCTGTGG AAAGTAAAGC TAACTTCTGA TGATTATTAT
   122281 TGTCAAACTT TAACATATCA TATAATAGAT TTATTAGTTT TAATCTTTTC TCTTTTGGAA
   122341 ATGTTCTCGG GTCGTTGTCG TCAATTAGCT CTAGTAATTG CTCGTCATTC ATTTCTTCTA
   122401 TATTAATAGG TGTATCTACG TTCATGTATC TATCCCTCCT AGTTTTCAAT TTCATACTTA
   122461 GAAAATTAGA AGGCTGACTT CTAATTGAAG TGCCTTCTAA TTACATTTTC TGTTATCTCA
   122521 ATAACCGTTC CCTTTGTTGA GTCGCCTAGG GTTTCCTCAG TTTCATCTTT AGGATTTATT
   122581 CCTCCATACG GACTTAATCC TAATTTAGTT GTGTCCACGT ACTCCCCTAT TATTCTCTTG
   122641 GCTTCTCTAA CTACGTGTTC GCTACCGTAG AATAATCCTA CAGTTACATC ATAAATATAA
   122701 CTATTTTGTT CTACTGCATA TTTACGTACA CCACCTAATG AGAATACATA ACTAAATTCA
   122761 CATAGGGTCT TGTGATAACT TCTAGTTGTG AAAGCTTTAT ATAACTCCTG TGTGAATTGC
   122821 ATCTTTCTTT TAACTACTTC GTTAGCAGGC ATCTTCTGTA AAGATGTTGC TTCAAAAGCT
   122881 AGATAATTTT GGAATAACTC TACTCCGTTT GTTGTAAAGT CTAATGGATA AAGTTTCTTT
   122941 ACCATCTTCT TATTTAATAC CTGTACGTTT GCAGAATAAT CATTATTATT TACAGGTACT
   123001 TGTTGTTTTA AAGGAGCGTC TGGGTTTGCG ATACGTACAG GAAGTAATAT TACTTCTGCA
   123061 GTTACCTTAA TATCCTCTAA TACTCCCACA TAGGTGGTTG AAGAACCTTT TAAAGTATAA
   123121 GTCAATAATT TAGTTAGGTC TACGTGGTTC GTGATACAAT CTAACTCATT AATTAGTTCA
   123181 CAGAACGGAC CCATTGATGA TTCATAACTC TTCTTTCTCA CCTTAGGTTT GGATATTATT
   123241 TCTATTGATG AAGATGGTAT TCTAACTGTC TTCATGCTTA GGGTTTTATC CTTAGTTACT
   123301 AACTCCTCCA TGCTTATATA CTTCATATCT AATTCCACTT GAACTTTATT TAACTTATAA
   123361 AATGTAGGTG TTATTGGATT TTCGTATATT CCCACTTGAG GTAAATTTTC GTAGAACATT
   123421 ATTCTATCAG AAGCTAACGT TGATTCATCT CCTAATCGGA TTTCGTTGTA GTATCTAGCT
   123481 ACAGAATCTT CTATTCCCGA ATGAACAAAT ATTCTCTTTC CATATAGGTA ATTTATCTCT
   123541 GCCAGTAAAC TCGTATACAT ACGTATTAAT GTAGAGTCCT CTTCCATTAA CTCTGGGTGT
   123601 AAACAAGTAA ACACGCAGTT AGGGTCTTTA TATTCTTTTC TATTAACTAA GTCTTCTGCT
   123661 AACTTAGAAA AATTTAAAAC ATCGTCTGCA GAAACTCCTT CGTTTCTTAT AACTCTATCA
   123721 CGGATTTCCT GTAATCTACT TTGTAAGTCT ATTACCTTAT ATCCGTCAAG TTGTCTAAGG
   123781 ATTTCCTGTT CTAATTGTTC TCTTCTTTTT AATCTATCTC TTTCTATGTC CTCTGCTGTA
   123841 CGAAAGAATG TACCTGCTTC ACTATCAATA TAGTCTGGAC ATACTTGAGT TATGTTATCT
   123901 ACAAACTCTT TGCAAGATAG TCCTTTAAAG TCTAAATGAA CCATAGTGTA CTTAACGTTC
   123961 TCAGGTAGTT CTCTTGTCTT CTTACTTACT ACCAAGTTAG TTAATCCTAC AGTTACTGCT
   124021 TGACCAAAAT TACCTGAATT TTGTGCTTCA CTTAGGACTT TATTAAACTC TTGAGTAGTG
   124081 ATGAACAAAA GACGTTGGAA GCTTTCTGGT CTGTCAACTC TGTTATTCTT TGTAACGCCG
   124141 TATCTCTCCA AAATACGTAT AACACTCAAC TCTAATTCTA CATCATCACT CAAGTAAGAA
   124201 CATTCTATAC TATTTGGAAT GTTGGCTAGA ATCTTTAAAG CTAAGTTCTC TTCTTCTCTC
   124261 TCAGAAGGAT TGTTTAATTG AAACTCCCTA ACTTCTTCTA AGAATTTCTT GTCTATAATC
   124321 ATTTTATCAC CTCCAATTTA CCCACAATTA TGTGCCAATT TATGTTTCAT AATTAGGGAA
   124381 ATCTTCTATT TTAAATTTAA GTATTATAAT CTACAGTTTC CTTCAATTCT ACGTATCCCG
   124441 TACTTGGATT ACTTTCTAAT ACTATCTCAC GTCTAGTTAA GTTTTCGTAT AACAATGGAC
   124501 TTTGAGATAT CATGATTATC TGCACTCCTT TTTCCTGTAC GTATCTATAA ACTAATTTTC
   124561 CTAGGGCATC TTTATTCTGC ATTGAAGACA TAGCAAAAGC TTCGTCAAAA TAGAATATAC
   124621 TTGCTCCAGT ACATTCTAAA ACAGATGCGG CAGATGTGAA CCCAATTAAC TCTTGAGCCA
   124681 ATCCTCCTTC CGTCATTGAA GGTATTCTTA TATTGCCGTC TGCATCTGTT AATGTCAATA
   124741 CTGCGTTCTT ATCTCCCTCA ACAAAGTTTA TCTTTGAACG TAACATCTTG TGAGGGAATA
   124801 TTTCCAATAA GTTCTTGTCT ATACAACTCT CTAGGAACTT CAGTCTATTT GTTTTAAAGT
   124861 TAGAGTATTC TTTTAGAGAA ACTTTTTGTG TTAACTTAAT TGCATCTAGG TATTGTTTGT
   124921 TTGCGCTCTT AAGTTTCTCT AAATTTTCTC TTTCTTGATG TAACTCCTTT AATCTAGAGT
   124981 TTGTTTGCTT AGCTAGTTGT AAATCTTCTT TTCTCGCATT TAATCTTGAT TTACACGCCT
   125041 GTATACGTGC TTGAATTGTC ATCATGATAA ACTTTCCTCC ACGTCTCTCG CTCTCTTATA
   125101 TAATACTTTA AAAGATGGCG TACTTAAAAT TACGTTTCTA TTAAAGACCT GCATATTTAA
   125161 ATTCTCAAGT AAACTTCTAT TTACATTTAG GACTTTACTA ACAATCCAAT CCGGTATATA
   125221 GATAGTGCTT AATCCGTACT TAGCATATTT ACCTGCTTTG AATGAAGTTG TATTTGTGTT
   125281 CTTACCTAGG TTCTGTAATA AGTTCTCTCT ATTTTGCTCT TTAGATATAG GAGTCTTATT
   125341 TAATTTCTTT ATTTGTACGC TAGCAGTAAA CTTCATTGTT CCAGTCTTGT ATGTACAAGT
   125401 TTCATTTGCG AAGTTTATTG CACAGTCTCC TCCTTTGAAT GAACACTTCT TAGATAGCAA
   125461 TGCTACCTTG CTTATGTCAA AGTCTAAATC TACCGAAGGA TTAACAAAGT TCTTAACTAT
   125521 ATATTGGTAG TCTGGGAAAG TGTTTGCATT TACCTTATTT ACTAATAAGA ATGCTCCGTC
   125581 ATTTACAGAC ATAAGGTAGT TCTCTACGTT TCTAATAATT CCTCCGAAGT TTATTAGTTT
   125641 CTTTGCTAAC ACTCCACTTA TAGCTAGGTC AGATAACTCC GTTTCTTTAT AAATGAATGT
   125701 GTTATTGTAT TCTATAAAAC AAACTCCACT ATCTATATTT ATTGACGCAA AGAATCCCTT
   125761 TGACAATCCC GATTTCATTA TAGCAGAATC GAATTGGCTC GCTAGTCCTA TCATGTCTCT
   125821 TATCTTGTAT AAATCAACTT GCGGATACTT ATCGAAGTCT CCTAGGTAGT TAAGTCTATG
   125881 AACATACGTT GAATACTTAA CTACTTCCTT TTCAAGTTCT ACAGTATACA TAGGGCACTC
   125941 GTCCTCCATA AATGTTACCT TTACTGTATT CGTAGTTAAA GGTAATTCTA TAGAACATAT
   126001 TCCGTTTAGG GCTAACTTAG ATAATTTATC TTTTGGGAAT CTGAACATTT CTCTTGTATC
   126061 TTCATCAAAT CCAAACTGAC TACTTACTTT GAAATAAACT CCACTCATTA TATCTTGTTT
   126121 GTTAGATATT AAATAAATTC CTTTGCTGTT ACATATGAAA TCTATGTAAT CTGTCATGCA
   126181 AGCGTTAAGA AATTTAGATA ATCTCGTAGT GTCTAAATAA AACTGTATGT TCATAGTTCT
   126241 TCCCTCCTAT CTCTGTTGTA GATTTTCTAA TCTTTCTAAA TTCTTTTCAG TTAGGTCTCT
   126301 TACTATACTT CTATACTTAA CTGCATATCT TTGGTCTACC TTAAATCTTT GCTCGTCGAA
   126361 ATCCATTAAA GCATCAGTAT CGTAACCTAA GCTATTTAAG TATTGAATTA CTTCCGGTGA
   126421 TATTCCGTTT AGGACTGATT TAATCTTAGG TGCTAACTCT GCTAATTGTT TTTGATATAT
   126481 TTCCTGTTCT GATACCTTCT TTATTAAATT GTTAGTTACT TCTTCTAACC TTGTATTTAT
   126541 GTTCATGTTC AATCTCTCCT TCTAAATGTA ATCTAGTCTG TTTAGGATTT CTTTATATAT
   126601 CGGGTCAACT CTGTCGCTAA GTATGCAATC TATCACTTCG CTAATTACTT CGTTTCCTAT
   126661 TGCTTCTTTA ACGTTAGTTA TACAATCTCC CGTATCTATA AGTGTTCCTT TAATGTAATC
   126721 TATCTCTTTC TTTAACTCTC TTGCAGTAGT TTGTTGTTTT AAAGTTTCTT CGTTTACACT
   126781 TTCTTTTCTA CTACATAGTG TTATCTTCTC TTCTACTATT TTCTTGAACT TTTCGTCCTC
   126841 GATTATTACC GCAGGAATAA TTCTAGTTAG GAAATCGTCT CTTACTTCTC TATGGTTTGT
   126901 TCTTCCTATA CTGGCTAGGT TGTAGATTGT TGTTTGCTTA TCAGTAGCTT CATTTAGGAA
   126961 GTTCCACACT CCGTATATAG AATGCATATG TCCTAACATA GCGTATTGAT AATCATCAAA
   127021 GGCATCTGTT TCGTCGAAGT AATTTGAGTG CACTTCGTAG AACTCCCTGC CTTCCTGTTT
   127081 TGTAAACTCT ACAATCTCTT TGCTCGTAAT GTCTTGGTGG AACAATCCTA TGTTTATCAT
   127141 TCCTTCTTCG TTAGTAGGTC TTAATACAGG TAATCCGTAA TGGTTGAAAT AAAATCTAAC
   127201 GTTTCCGTAT GTTACTTGGT CTACTACCTC TAATATATTG AACTCTCCTG TAGGTGTAAC
   127261 GTTTCTAGCA ACTATGTCTG ACACTCTCTT AGACTCCATT GTTCTAAATA AAGTCCAAAA
   127321 CGGATTGTCT TTATAATAAG TTAATTCGTG GTTACCTACT ACGCTATACA TATTCTCGCA
   127381 CACCATACTT AATCTTATAA ATCTGTTGTT GTGTGCTATC CCTTTTACGG TGTTACTATA
   127441 TCCTCTATCG AATATGTCGC CTAGGAATAT GATGTTAACT GCGTAACCCA TTTCAGAATA
   127501 CTTCATTGCT AAGTTTTCCA CGTGTTTAAA TCCGTCTAGG CTCTCCTTAG CGTAATTAAT
   127561 TCTGTTGTTC TTGTTTACAC AATATAAATG TAAATCTGTA ACTATAAGAA ATACTACTTT
   127621 ACTCACTACC CAACACTCCT ATCTCTTTTA GGAAATGATT TGATTTCTCT TTTAGTAAAC
   127681 CGACACTTCC ACATACAGGA CATTCGTATC CAGTATCTTT CTGTTCTTCA ATTATTTTGG
   127741 TGTACTCTTC AGATAAATTC TTAATCTCTC CTTTTAATCT TTCTAAAGAA TTAGCTATTC
   127801 GTATTACCGG AGTAAGTGCT TTTTCTAAAT CTGTAAATAC TTGGTTAGCT TTTAAATCCA
   127861 TAGGCTTAAC GTTAAATGTT TTCTCTTCGA ACTTCTCAAC TATACTTAGG CTGTTTAGAG
   127921 TCTTTAATAC TCTTAACTCC ATGTCATTAA TAGGTTCTTC TGTCTTCTCT CTAATCACGT
   127981 CTAACTCTTT GTTTAAAGTC TGTAAGGTCT TTAGTGCTTG CACCTCTATA GGATTTATTT
[truncated: 174,568 more chars]
