# Supplementary material for: Clades of huge phages from across Earth’s ecosystems
Source: Nature. 2020 Feb 12;578(7795):425–31. doi: 10.1038/s41586-020-2007-4 (PMC7162821; doi:10.1038/s41586-020-2007-4)
Supplement: Supplementary file 6 — Genbank files for all genome. [file 41586_2020_2007_MOESM6_ESM.zip › genbank_genomes_SD-4/SALIVA_PHAGE_CIR_35_35.gbk]

LOCUS       term2_saliva_scaffold_1_prodigal-single     255730 bp    DNA     linear   BCT NOV-13-2019
DEFINITION  term2_saliva_scaffold_1_prodigal-single, contig.
ACCESSION   term2_saliva_scaffold_1_prodigal-single
VERSION     term2_saliva_scaffold_1_prodigal-single.1  GI:
KEYWORDS    .
SOURCE      SALIVA_PHAGE_CIR_35_35
  ORGANISM  SALIVA_PHAGE_CIR_35_35
            .
COMMENT     Data sourced from ggkbase. For additional details see
            http://ggkbase.berkeley.edu/organisms/405134
FEATURES             Location/Qualifiers
     source          1..255730
                     /organism="SALIVA_PHAGE_CIR_35_35"
                     /mol_type="genomic DNA"
     gene            complement(<1..204)
                     /locus_tag="term2_saliva_scaffold_1_prodigal-single_1"
     CDS             complement(<1..204)
                     /product="hypothetical protein"
                     /codon_start=1
                     /transl_table=11
                     /translation="MNELYEMTLESQDIQLIVTEGIVSGSKKLINTAITKLKELLKRI
                     VNFIKEKIQAGSKAVKALLSKIKG"
     gene            complement(219..950)
                     /locus_tag="term2_saliva_scaffold_1_prodigal-single_2"
     CDS             complement(219..950)
                     /product="hypothetical protein"
                     /codon_start=1
                     /transl_table=11
                     /translation="MESNIHDLVLESMDTQLILAEGFIDTTKKTLKKVIDKIIELCKK
                     FISFLKDKLTKGLDATEQMIAKVKKLYKEAGAPQPTPETTQTNQSDRIVIIKVAEMVI
                     RDSDAALDVFSDAISAYRFRRREDIPSLAEDFFTIAKKIQAIFRDKDKRLMKPYHHEG
                     VEVLDQISNLIASIREVNIRCKSYADDIIDIANACKKNSDTVGTKLVNTIAELQNAIM
                     ILCANLYILISKFNQSIRIIKEKIM*"
     gene            complement(1027..1776)
                     /locus_tag="term2_saliva_scaffold_1_prodigal-single_3"
     CDS             complement(1027..1776)
                     /product="Putative uncharacterized protein n=1 Tax
                     =Dialister succinatiphilus YIT 11850 RepID=H1CYV8_9FIRM"
                     /codon_start=1
                     /transl_table=11
                     /translation="MTGLLSQLREKVFPYLYLITWKWVWTAFKDILFNIIAYITNPIV
                     VLFTDKYGNLPHSLRYWQTYDNCLDVEWMVTEGVVPKLFRYDFNKHYKYHYEVKNDDG
                     TLIPGHVDILDDNFTIKERMQRYFCRLLWLNRNCAYGYSYEVSGIDYNTMDMEVITNT
                     KHERVVYEGESEYTTWTKDASGIPVTTIHHYTGGYFALKFEIPWYCFGKKFDFDIYLG
                     WKINPSLERGRTTKAMLAMRVSPFHSWKWED*"
                     /db_xref="UniRef100_H1CYV8"
                     /db_xref="A0A0B2JY86_9FIRM"
                     /db_xref="H1CYV8_9FIRM"
     gene            complement(1788..2507)
                     /locus_tag="term2_saliva_scaffold_1_prodigal-single_4"
     CDS             complement(1788..2507)
                     /product="hypothetical protein"
                     /codon_start=1
                     /transl_table=11
                     /translation="MNYDTSIVDVAIMESLKYIAKDDYMSRLRKQLAALQRLHTKITT
                     TTASDIKQLTSKIHHINESNYKKDFVINRDVFERIIDTTNMIIKRMGRICTMVVAKDM
                     IDSAIVEELNDSITSKYTILTTNDLLTDIEHHRPISVKGLHTFLTMIVNTHKILVNTL
                     ESIITKLDDYIANQTKILDAFTNDISTHSDYYTGLGNNLSVYVHRYKDSIRSIELFIK
                     STDVCIGNLHVLTSAISKHIE*"
     gene            complement(2584..3204)
                     /locus_tag="term2_saliva_scaffold_1_prodigal-single_5"
     CDS             complement(2584..3204)
                     /product="hypothetical protein"
                     /codon_start=1
                     /transl_table=11
                     /translation="MKTITMEMKRYNGTTFTVTCPKTVIEQVQGWNHHEANDSVHVTD
                     AFKSALRTLATINENGYVPTHSTRTVLEYPTYQAMLDDSNNQPKDAMIMVLDATGDIT
                     VDYGWAMYLVHKDAYGTMQYKVSDSTMLDMSISLATIKGFNQTAEAIDTMVTNSHTHE
                     NLNTLASITSDKIIHLADIQEVKTCDDTELTTLDAKVDTMIFSKTK*"
     gene            complement(3221..3901)
                     /locus_tag="term2_saliva_scaffold_1_prodigal-single_6"
     CDS             complement(3221..3901)
                     /product="hypothetical protein"
                     /codon_start=1
                     /transl_table=11
                     /translation="MATKINKLKKIYVVNEAGDGSKEFVEIYDSNEQIKSAIEAAKEA
                     VKNNSSNRSGDTPQIGQPSIPFIATTELSTTINFDNIDTEKTTHTYTNENLSIKTYLS
                     GGSQITFVITLNDIASGSSMDIFLKDPLVPIATINIEPVIYIGRNITFVTPIMPLNNN
                     SPYNVFLEVEGDHINVYLNSLYDRSNTLDNFRKYINENDDNKNSASIGYIPDMQVMQG
                     LFVLEDSL*"
     gene            complement(4036..4611)
                     /locus_tag="term2_saliva_scaffold_1_prodigal-single_7"
     CDS             complement(4036..4611)
                     /product="hypothetical protein"
                     /codon_start=1
                     /transl_table=11
                     /translation="MDRETFQENVANTIEYMVFEEGVKYVDLARKADIAQSSLYSYKQ
                     RIGLISHDKAIRLADAMGIPLENLSRRTKKSNTTFRIRMGMVKTDTISDAELRDGLKI
                     LATPSFPIIYRAVMGQPFKNPNQINLETCSVHIGSGDIINSTKTYIEIHTIGVDSLQT
                     DVKASTTELMVFVSRLLRFHMKDMSYRVLYT*"
     gene            complement(4613..6244)
                     /locus_tag="term2_saliva_scaffold_1_prodigal-single_8"
     CDS             complement(4613..6244)
                     /product="hypothetical protein"
                     /codon_start=1
                     /transl_table=11
                     /translation="MANRTLFNVTVESKVFGQKPTSSYRKLLDSLMTNLIEDPKTTAK
                     VLGIKLKSQMNIKKFDVEHKTMTISGHTNTMNLKVINRNIERIVDSLITPSGEKYIIK
                     NYVLESMNDEEYSRIHESEALSYILDHTGLRDSFREDFDAAMQKLPFMYSAKSSMMAF
                     VPPTNWDELRLYFSEFGFMEIADKEYLLPMPEGCIRFRVKDYDFDTMSTYIDLFNSMQ
                     PESLIATFGCQLTDCVDLSIITSGFYDNPLLSDLMELHLAIGRYWAPFVVNNRFYGYR
                     STNGKKAYVIPTIKETEFKEKFDDLFTVSTLHNYPVAYYKNGKFKRFITFFEFEDVIR
                     KSISKETESGTVVVSDDNEIDEVLDITMPQSYLTTNVLPDYKGTAEDIAQYMSFFTDG
                     ILTDMELLDSSVICKTRFNETIIISTTDALDDEVYVEFIDVDTFVYTSEGMKLREVMD
                     VYTIRYGLHHMGLQSISEWLERFYHRYQQSCSPFITDYHMGVYNQKTSEYYCVHFDDS
                     DVNIVFDITHDIHTMNDAQTKSPEEMCEYIDKLGE*"
     gene            complement(6262..6951)
                     /locus_tag="term2_saliva_scaffold_1_prodigal-single_9"
     CDS             complement(6262..6951)
                     /product="hypothetical protein"
                     /codon_start=1
                     /transl_table=11
                     /translation="MNTINDMAQLIMACDFDHRHYMEFPQENYPKQILLFKDNSPVNS
                     KISVVLTYSTELNEFIQINAMLTSEWIAESMVIRSEKDIEKCIRLLDVLDYKHSFTRT
                     ITTTITKLIKQDNIVIDNPMATIDYNNHHYIGLPFDVVTQNDQLLTKFKLFIDQTFVY
                     QLRVGTDGWERLDVVITDRFKRTNEIEDITSEQLVTHIQWAEDKIIEFLHSMPAIVDE
                     PFFGEDNTKKK*"
     gene            complement(6964..7314)
                     /locus_tag="term2_saliva_scaffold_1_prodigal-single_10"
     CDS             complement(6964..7314)
                     /product="hypothetical protein"
                     /codon_start=1
                     /transl_table=11
                     /translation="MNTLFTIYDSLKSLNWQTSKEYVVGDEHVEFMSYHENDIHVSIQ
                     AVYTEVNYDLLSLMISVELPLGTNTILSLDARDPISVERIISTMQRLPSFIPQYQPKQ
                     VIELHDYHDDSLYD*"
     gene            complement(7363..7710)
                     /locus_tag="term2_saliva_scaffold_1_prodigal-single_11"
     CDS             complement(7363..7710)
                     /product="hypothetical protein"
                     /codon_start=1
                     /transl_table=11
                     /translation="MKMISDMNTSLPYTLLDVYEDIFDTPLRWSSRSANYDDEKAHER
                     VEFHCSNGWIIVKATRYIDYIELIQIEIHNRETGYLSTLNWNETNESSKSIINLIAKS
                     ICDNTIYNFDIIH*"
     gene            complement(7694..8176)
                     /locus_tag="term2_saliva_scaffold_1_prodigal-single_12"
     CDS             complement(7694..8176)
                     /product="hypothetical protein"
                     /codon_start=1
                     /transl_table=11
                     /translation="MKLTEEQKERYIAACTSAICRCLIPNVTKIVLNLSDIKQPTLKV
                     FTRGAGNGDEFHLTVILTDADSMSNYFKKVKFLYGEAIVGISLRTSKYFGEHIRLAAN
                     LILSGEHTDCQELVYDFSTVPDYMGLTIDSKNWHTLGNSDDLRFEPMDLERVLNEDDK
                     *"
     gene            complement(8189..8362)
                     /locus_tag="term2_saliva_scaffold_1_prodigal-single_13"
     CDS             complement(8189..8362)
                     /product="hypothetical protein"
                     /codon_start=1
                     /transl_table=11
                     /translation="MHIIDIRTMYSLVIALVIFTLMRLLIFMTTGRKGPEVLEIAQVI
                     TFILIIITYIYIS*"
     gene            8488..9930
                     /locus_tag="term2_saliva_scaffold_1_prodigal-single_14"
     CDS             8488..9930
                     /product="hypothetical protein"
                     /codon_start=1
                     /transl_table=11
                     /translation="MAIQKKIQLYVSDATGNQKSAKYYRIPLPADTLPFNKETNIYKN
                     MMHFYCTISADSATFGAIGFTDPIIGLYETAATHNGHYDSESTLVNFRNITPTIPEKL
                     LNDGELSFDVHGSIETIHYNSVNGYVHQGYSIFNNPGNEQGKYLEKIVKKSGIFQSSN
                     VIRSNSENELSSFVPSDWQEFDTMEDLLVDVRKRINDVKTMDRGELYSYEDCIAEHDS
                     HFNPNLGELQNPLGTIHDFKVLDFGNVTPSGTQPLQTGCDGDQRILSLINTYTLQGRS
                     VVVDTTTLTDEIAIVNNNTFNAIINTVRRIQPNTGEVRLNDNFGDYGTAIVFKNKSDS
                     AHIKLTVVSPMENLAALAANEATPIDKLTEAFQWVPNSTLVETGIAMPPRTVTTDVPI
                     NDFYKVNNNENIRYLDVNNSSVTIKSTPGTKYKLFAKSTNGSVDNVPVDNTSGEVTFD
                     LYNYTHGPIGSRLADLYLVKYEPTDIKVSW*"
     gene            complement(9996..11009)
                     /locus_tag="term2_saliva_scaffold_1_prodigal-single_15"
     CDS             complement(9996..11009)
                     /product="hypothetical protein"
                     /codon_start=1
                     /transl_table=11
                     /translation="MAIQKKIQLYVSDATGAAKTAKYYRIPLPSDSKPANRTDNIYKD
                     LVRFYAKVSGDMFYIGLVLKSYPDSSVRNEKYYTAISNLLSPIIPDKLMNDGEGLVEM
                     DGIYIHGTGFNRGNFFGGLSEDRFGEGQSNDEFLYKYNSKRKQKNNIFTVAILSNLEN
                     ELTQFVPSNWIEFDSINDVLQDIQTWTDAPATPRGPVFSEYTIDEIPDAFQCVEYFVP
                     KINTETGAVEVNDEYKGLVPDAYQIDHGDYGTITVTADNVSADSRVYVEYFYNTSGHE
                     WAEHVEEFTFTGNTATFQLNSSPKDSHDDPGNKTFEANGCVIMLSHDLIGHANISFAK
                     GVL*"
     gene            complement(11079..11585)
                     /locus_tag="term2_saliva_scaffold_1_prodigal-single_16"
     CDS             complement(11079..11585)
                     /product="hypothetical protein"
                     /codon_start=1
                     /transl_table=11
                     /translation="MKKENIVRLVKFIGKLDAQYQASLYKKDDSNIITLSIEYYEDHF
                     EHRPCSGDIRNGVTQVKSIINFIETKSGMKILSAIVKGSIPHPENNWNGWSTFNKTLK
                     KPTWSSIKREHNSILEGEVYNELYSSKGFIDRIVDETSKEWYYCTIGDRYEAYGENAN
                     IVRIKEAV*"
     gene            11752..12273
                     /locus_tag="term2_saliva_scaffold_1_prodigal-single_17"
     CDS             11752..12273
                     /product="hypothetical protein"
                     /codon_start=1
                     /transl_table=11
                     /translation="MKLSQCTSMNQIIEYYIANQITDTGRSSTNKQSVFYVKDIDKTH
                     TANCIDTAIANMCTLLDKGITSGIVVFTMIISASKSQTHYISYSKENGSYILFNYINP
                     ELYHIITTKNLNNGVSDQLAWLVENYEQDFDCQVKQTKVYIPSTDTCNRLYQFYKENK
                     RISQIDIMAMCQR*"
     gene            complement(12337..12624)
                     /locus_tag="term2_saliva_scaffold_1_prodigal-single_18"
     CDS             complement(12337..12624)
                     /product="hypothetical protein"
                     /codon_start=1
                     /transl_table=11
                     /translation="MDWYNEDIEVIEKAVRSTSPRYDDDFEYLYKILKKRYKKVNEKL
                     TQMESKLDRIEELLVSMQSNISTPTETDSIETIEATPSQPVTCTIRLGDDS*"
     gene            complement(12684..15110)
                     /locus_tag="term2_saliva_scaffold_1_prodigal-single_19"
     CDS             complement(12684..15110)
                     /product="Uncharacterized protein n=1 Tax=Veillonella
                     dispar ATCC 17748 RepID=C4FMD0_9FIRM"
                     /codon_start=1
                     /transl_table=11
                     /translation="MKTNKTLLTTLIATSLMAPIATATTVTDNDINVGQGNTNNASYT
                     MSVGLNNSVNSRNTIAVGEGNYVNSEGSRVGGYQNSVVGNYSNVTGYQNHVNGTSVNV
                     SGFNNTVNQAQNGLVFGNSNTANGENAFVGGENATADGRNAFAYGASAYAQAYTFAMG
                     TNATAKAADAIALGNDSKALGATSIAVGLDNTVKSDDTIAIGAHNGEINSIQSVVTGY
                     NNQVVGTDPEQLIYGSNSKTSGQGAIVVGTHSEATAIDATVVGNNAIASVPNSVAIGT
                     NSTTELGVDVANIQDGNSDIRFKNIDFAGSHVDSVVSFGANGTAGYGGVSDYKRQLQN
                     VAAGRVNATSTDAVNGSQLYDTALEAQKHNTMADGTNTTVTTTDNNYGRKEFKVNVNQ
                     DLTNMNSVNFGAVTDSVHNRVDKNGMSTFDGDIDAHFGANGVHLENRNNLDTAEYTMD
                     GMRADSNGKSVAFGTDGINAGNQVINGVDTGVADTDAVNVKQLKDYVAANDKDTHATV
                     TAGNRVSVTTGTNTDGTPNYTVAIDQATSNQINNNSSAINNLNQTINNVTDRYDSLTR
                     TVSNNQKEARRGVAGAAAVAALHPLDFDPDHKLDIMAGVGHFKGQTATALGLAYRPNE
                     DVMFTLGGAINGSDSVLNAGISYKVGAKSNVSRSRVAVAKDLQDLKATVAKLQADNEK
                     LKAIVNAVTGANMTVDQDKLFPDVPSNHWAYEAVEGLRQRGLVIGYEDGNFKGDRLLT
                     RYEFAQIVYRALQRAQEAGQEIDARLVEEFSPEMARFKVDQMGKGIERVHVQTSTKDV
                     QRDAYGTILK*"
                     /db_xref="UniRef100_C4FMD0"
                     /db_xref="C4FMD0_9FIRM"
                     /db_xref="vpr:Vpar_0041"
     gene            complement(15274..15546)
                     /locus_tag="term2_saliva_scaffold_1_prodigal-single_20"
     CDS             complement(15274..15546)
                     /product="hypothetical protein"
                     /codon_start=1
                     /transl_table=11
                     /translation="MNLKDAFEHIRELPWQRNRKTGTEYGIIESYFFKTEHVKATCWL
                     KHLLGMSLSMDLEIHGNDVVIERSYKGEVPDTIIQQLQAIVIKEVE*"
     gene            complement(15584..15859)
                     /locus_tag="term2_saliva_scaffold_1_prodigal-single_21"
     CDS             complement(15584..15859)
                     /product="hypothetical protein"
                     /codon_start=1
                     /transl_table=11
                     /translation="MMEFKDLVNELTERYGERMGQRDLSIDVATEDLILHIEWADMND
                     SCTELDNVSITILGNDMNRNIVNTVHVNATYMSISILSAILSDYRIL*"
     gene            complement(15862..16518)
                     /locus_tag="term2_saliva_scaffold_1_prodigal-single_22"
     CDS             complement(15862..16518)
                     /product="Thymidylate synthase thyX (EC:2.1.1.-)"
                     /codon_start=1
                     /transl_table=11
                     /translation="MSDYNVEVIQSTDIEAVKIATGKCYNRTIGDKALLHIIEAGHLS
                     VMEHSIATLDLTCSQKVLAQITRHRHFSFTVQSSRGMDMGSNGYINKEANPFFKEFIN
                     NSIETSIANYNEAIKMGIPYEQAAYMLPLGSKVRLTISGNLRTWMEYLKKRVCKRASL
                     EHRELAIEIYDVLHELYPNYINLDNLGICKNCKEASCDFTTHSRTQKEPIIIDLKHKE
                     *"
                     /db_xref="max:MMALV_16220"
                     /db_xref="UniRef100_K9D2E1"
                     /db_xref="K9D2E1_9FIRM"
                     /db_xref="2.1.1.-"
     gene            complement(16587..18272)
                     /locus_tag="term2_saliva_scaffold_1_prodigal-single_23"
     CDS             complement(16587..18272)
                     /product="hypothetical protein"
                     /codon_start=1
                     /transl_table=11
                     /translation="MKKFIKHFKNINEDQLNMKLIKREYEDDLIDFVVNVFKSLEVIR
                     SIQFIDYTVEYDESKIDINKYITSRKKKKKKEEHIKYHYIKSDRVFELTMRFHIEGID
                     NNEFKSKIITRSILLPKKDHNNYMTLKDKKYFLLYQLVDNSTYVSKNGITLKSLMPIV
                     VNTRHNTLTDCTGETFDVVSYFLALFKREIPVFLFYFAKIGFSATLSYFAVERIIDAV
                     SEPYPEDEDHYYFKVNKHIYLKVRRHFFDKYQYVKAVTAMLKECMSTRTTIEDLEDID
                     YWTEHIGGLFTKTAHKMRDSGNSTITFFERLLDLTTKDILKVSEINKQSIYSIVRWMI
                     QNFAELKQKNNMDLSTKRLRLNEYIASMLSMRLGESVNRLLSSQGKATFKQVENIFKF
                     PGNIVLQLLQTSQLLKYDDRVNDLDIFSALRYTVKGPNSLGSKSDRNINVKFRGVHPS
                     YLGNLDINVYSSSSPGLSGSCTPFAKVHKLYFDDAPEPQDQEYEIMKELAEEDAKQGI
                     LSIEIGNNPVEYYEARMEMLKRQANNFNITYMTDEDEGMLYVILGEPTTNYDI*"
     gene            complement(18356..18709)
                     /locus_tag="term2_saliva_scaffold_1_prodigal-single_24"
     CDS             complement(18356..18709)
                     /product="hypothetical protein"
                     /codon_start=1
                     /transl_table=11
                     /translation="MGFRPRQVQKESRDFVKAVDTATVAHLRSKEYNLNIVQPEVAST
                     VVLVWLEEFAKHLAAETEANGNKPVEVVLDSIMTLGTTIRDSEEGEKEGNLVPFVTLG
                     EVFKLGAKNDTSTED*"
     gene            complement(18781..20904)
                     /locus_tag="term2_saliva_scaffold_1_prodigal-single_25"
     CDS             complement(18781..20904)
                     /product="DNA ligase, nad-dependent (EC:6.5.1.2)"
                     /codon_start=1
                     /transl_table=11
                     /translation="MFEELYTMDPSDWTRDVRETITSHAVQLYNEFIHNYKHKDVINV
                     TALGNFLLMMDDIYRTGEVTPLSDAEYDQLHEIYIELTGRMIHKDRHEEHTMDRVKLE
                     HDYPMLKGSMEKVHYITKEERLNDPNAIATHRSIMEWYEDRMEKIRDMKRDPKKPIVI
                     SFYPKYDGVSIQLSLDKRGHVIKAVTRGDKDLGVGSDRTPLFKDVNLIDLVPGELRGH
                     EVGLKIECIMQKDKFQEYNEKFGDGKLVNERSAITSLTNSVSFTDVHAQYMSICALML
                     QSGDQLIAYHSKCGEGMFACPPYEFEDFYADSGEFTAKNLPVYVERAKRFIDQLPYQC
                     DGLVIRFIDQDIIDYLGRNESKGTNNFEVAYKFPKPSNYTTILDVKQDIGLMGKVSFT
                     AKVEPFEFNNKTIKSVSLGSYDRFNELKLAKGDMVNVKYEIIPYLLVDEYCEQHRSGN
                     PRIEAITHCPYCGEELVFNPEYMCGNTSCSSRMIGKIYNYCEKMNMENIGEATIEALY
                     HAGIVKNIQDLYMIHTKRDEVINLEGFGETSFVNMVESINNASGTIDRVIGSIGIPSI
                     GRKIFNKVLSIYNIHELLDISPGEESILCKVPGIKETTAKKIIDGIEENRDLIEFLLQ
                     TVKITKSKDVSLKVVFTGFRNKLFEEYLNSIGIEVVNSVTGDVGLVIADNPTGNSGKI
                     KKAHERNIPVIGVFEAYERFGFDSK*"
                     /db_xref="nsa:Nitsa_0645"
                     /db_xref="R6B9D5_9CLOT"
                     /db_xref="UniRef100_R6B9D5"
                     /db_xref="6.5.1.2"
     gene            complement(20962..21441)
                     /locus_tag="term2_saliva_scaffold_1_prodigal-single_26"
     CDS             complement(20962..21441)
                     /product="hypothetical protein"
                     /codon_start=1
                     /transl_table=11
                     /translation="MAKKKNKKKQRRNDFDVIFEDEKKSKKEATSKTIKGEIVVEQSP
                     LELMKDLLNEANPIGKITLIGKEKKSDSDDYTIDELDVDSVGKKSVAAGTVELPDDGL
                     VTVQFKKGDGTIVSYTEEDLVNEKVDDTLKSKLIKVGVGCLVAAGVVLGFRATDLKL*"
     gene            complement(21693..23972)
                     /locus_tag="term2_saliva_scaffold_1_prodigal-single_27"
     CDS             complement(21693..23972)
                     /product="DNA-directed RNA polymerase subunit beta n=1 Tax
                     =Zinderia insecticola (strain CARI) RepID=E0TIP6_ZINIC"
                     /codon_start=1
                     /transl_table=11
                     /translation="MAENREFKSSQDLVDVSKLLAEKTKEYEGTDKHLGLTLMTFPQY
                     ISSTRSIMFTSHLKQFNTLNDPQFPRVFTNYENIFGKNSSGLVKARSNYTVVKKIDKF
                     ADRPGYIFATILYDEDNDFYDIIFKKQSEDLTENFGYVYNNENLDKLQEGDSVKKGDV
                     LYKTTSYDDDDNYCYGRNAKTAYILDPDVIEDAYVVSESFARSMVSRKVDTVKVSIND
                     NDFLLDLYGNDTEGYKGFPDIGEEVSKRIICTKRRIQNTQILYDMKKSNMKKISPLND
                     KPFFTKGWVTDIDIYSNKEVDEIPKTEYNEQIIYYLENQTRYYQELFDICEEILESGS
                     KYSDDIGFIYRRAKNILDPDYKWKDNDTVFNNIIIDFRVDRDVRLFKGSKITGRYGDK
                     GVVSVIRPDDEMPFDKNGNRLDVICNPLSCINRLNSFQWIELSLNHCANQLIEQMKEM
                     KSNSERFKALSEFMFYFNERGEKDELEKYYKSLSSKEKDAFFESIYEEGIFINYPPMW
                     EGMPAVKKIEDLYTKFGFTRDQLYVHRWGRTIPLLSKVVVGEKYMIKLKQTSEKNFSA
                     RSTGYLSQKGLPEKSNKVRTNEQLYSTTPITVGRDENNNLGIGVRPFILSKFHLFYRT
                     SPFARKQVGKLFTKDVLDYKKFKIKDGYKNRNVEILNAEMKAIGANIDFGFNGLTLDI
                     DDEKMNTYVYKDEIHFRTKAEMREILLDDLLRPQFNAQYDGPESKAEKAYAKFKKEAV
                     ETAQKNLVRINDDIEELKE*"
                     /db_xref="UniRef100_E0TIP6"
                     /db_xref="A0A0A8J913_9CAUD"
                     /db_xref="zin:ZICARI_050"
                     /db_xref="E0TIP6_ZINIC"
     gene            complement(24043..24567)
                     /locus_tag="term2_saliva_scaffold_1_prodigal-single_28"
     CDS             complement(24043..24567)
                     /product="hypothetical protein"
                     /codon_start=1
                     /transl_table=11
                     /translation="MQPMNRNELLMQRQLERRLRIESMTHELRGCIKLLTIDHFTHEI
                     PIGTNLIVFQTNSNEVIAKIVKVIMIFDESAEAIDETVELFARVEMYGCDDRFDINMN
                     KKEIGRYMAENRDRLHRINRVLLTDRELCEVFSIHDEFDPTDPDDKVALYADLSYEPF
                     KIFLQKFENKFTMS*"
     gene            24678..25748
                     /locus_tag="term2_saliva_scaffold_1_prodigal-single_29"
     CDS             24678..25748
                     /product="hypothetical protein"
                     /codon_start=1
                     /transl_table=11
                     /translation="MSTDNFDISEEFMRLKEDAPLSNDRVEPLEDASDSTLYSDDTKK
                     KKKKKKKKDKFDSFDSDKIALLLDPGSLGSDADDIGLDSDEFLIEKKVKKGKKKNLFD
                     MKAAKKKKKENYETKFNPEMIQYRKILKDNDEVATLIKGMVEDIRKSNTRGAGKLLTD
                     LLITLNSTNGNRASVIRDMVNIKKAAVDLELKANRNKKEDKEARNEEEEGLNVFNAFY
                     GGGGRKALLDQIASNYHSMDGYSSAQDVPKFTYDPRTNNDDDVFDAINDRLDNEDIDF
                     RSEDGNAYIRYEYLSPEYVILMHTNNGETEWELEAIDKDGNIMPSDYPRIPIENLGKV
                     TFNMDSMSATDETGRTYRVIES*"
     gene            complement(25773..26123)
                     /locus_tag="term2_saliva_scaffold_1_prodigal-single_30"
     CDS             complement(25773..26123)
                     /product="hypothetical protein"
                     /codon_start=1
                     /transl_table=11
                     /translation="MEKNTNNPFHIDMDKLEYIFSATASALYGTTKEAQLFVKRMLFK
                     TSCARIAATYETRNFNLVMRELNVEKNGLGRILKYIRFLNPHITEGQIFVIESGYDEY
                     KKLYKQVKGHKKEE*"
     gene            complement(26107..26289)
                     /locus_tag="term2_saliva_scaffold_1_prodigal-single_31"
     CDS             complement(26107..26289)
                     /product="hypothetical protein"
                     /codon_start=1
                     /transl_table=11
                     /translation="MATGIGRSPISKLADHFLTKKTRHKLYAKCREKQLTTNSELVKK
                     VCGSMIKELNLDGKKY*"
     gene            complement(26361..29015)
                     /locus_tag="term2_saliva_scaffold_1_prodigal-single_32"
     CDS             complement(26361..29015)
                     /product="G061 protein n=1 Tax=Yersinia phage phiR1-37
                     RepID=G4KK00_9CAUD"
                     /codon_start=1
                     /transl_table=11
                     /translation="MTIRMDRIRLENFALIKSGMGLDEIDIDFTKSKYTVSLIIGNNG
                     TGKTALLSNFHPFPYLGALEAREDADIIIPDMDGHKEVWYSKGDDQYYIEHIYLAPSG
                     KRTTRQVKCYIQKNGKELNEPGTVKTFNEIVETEFQIEPNFLKLIRLGPNVQNFIKLS
                     FTDRKFFISKLLSEVEDYMKDYKQAKEQAKFLANALKLAVSKRDKLNISDISILDTGI
                     ARKEEMIKSRYDDKESLTKRFYEYKGSINLDSMETLQTLYDVTLQNIENLKDSIKNLD
                     KPKYLHVSTSSATTSEYTDKLVNLNLSHSGIVSQRAIILNEKQRVIDLLEAENKKLEA
                     TKASSELEEIQGYIKELTDKIHDFEKSFDISQHDTSISKDVFMSYVDTINIIIYQMKD
                     VFELPETGLQYFRDRYVEDIVQPNTIDKIETKLRREVSELLVQLDRSVSNTKHHRKIA
                     EKMCTPEGCDMFNECPYYLHYHEELVHHSKEDTIKLEFEIDRRNEALTVFNQLKSIQM
                     LLNTIKLEHRMDHGYQGIIASIMKRDINEFVDYEAVKSEVEFLEYYEEYVNHKEKRAE
                     YEQQAKVFQLSNQLESPDEILSNISKLTMQLSVFNRQIDELDRKESERLEDIEQTKDL
                     IDDFSKYVEYTNEVERLNTELTHTKESRDTLKESLKDKIEYDEKLAAYNKQVESIEFD
                     ISSLEDSIYHDRVKRTQFIELGQEIEQIKTRYDIVELLKEAVSTNKGIPLIYINSYFK
                     SLRLVANEIIKDIYENDFVLEEFVVNDKEFRIPYRTKGVSVRDIRYASQAESSVATLA
                     ISFAMLEQFAYTYNIILLDEVDGPMYKGNKERFFAALEGMLSRIHSEQAFIITQSTMF
                     NDYPVNLIITDPSYRSLYEDNMNVIFQR*"
                     /db_xref="UniRef100_G4KK00"
                     /db_xref="G4KK00_9CAUD"
     gene            complement(29055..30503)
                     /locus_tag="term2_saliva_scaffold_1_prodigal-single_33"
     CDS             complement(29055..30503)
                     /product="hypothetical protein"
                     /codon_start=1
                     /transl_table=11
                     /translation="MRRIIKYATYCEVEDYELGECPKLEGMLSKYNKLYYRREAVAMD
                     YDEESSTLTIPAGMNLKYISYLLGRPVDDNTITNTYDPVSIKLTGFPRSELQNDLIKF
                     LIGLDQYQFNGNMTQLVGNAETGEGKTFCAIAAISFLSMKTIIIVNRKNIVKNWIDSI
                     DTYTDLDRRRICELNTRMIEKIMDDPSIVKKYRVFVTTHRTIASNAAKYGWNWIQCLF
                     ANLRVGLKIYDEAHMEFHNMMMIDFHSNVRRTFYLTANMERSSYDENSIFQKCFKAVP
                     RFDQVKLGYTDSKKHITMFVNRYNSHPSVQEISACKNVQGFNKNAYSDYQVTSDTQFF
                     EILDQYVRRMTVEKGFRTLILVSKITSCEAVKEFFASIYPGLSIGVYNSSIDKHEKQR
                     VLDEDQLIVSTSASLGFSETIANLRLVINCEAFRSKITGNQASGRLRRLGDDIMCYYV
                     ELVDTGFASIRAQFKERESRYKKQFKEIIYIK*"
     gene            complement(30593..30874)
                     /locus_tag="term2_saliva_scaffold_1_prodigal-single_34"
     CDS             complement(30593..30874)
                     /product="hypothetical protein"
                     /codon_start=1
                     /transl_table=11
                     /translation="MKKVFVKATVVATMLVSMSGIGFAYDSYRPYHYDHATVGQKFNR
                     FEMVTEYVGGHYLRDEQANVYSFRYADGTMCHVVAGRDGIVKRIYVTKP*"
     gene            complement(30888..31154)
                     /locus_tag="term2_saliva_scaffold_1_prodigal-single_35"
     CDS             complement(30888..31154)
                     /product="hypothetical protein"
                     /codon_start=1
                     /transl_table=11
                     /translation="MKNMLKKAVLIASVAVSCSTSVFAYNTGAYDHAFRGRHFDPNAM
                     VTMCTKVEYLPRYQITNYYYTYGDGTVCLVQVDRAGIVHNILVE*"
     gene            complement(31239..31865)
                     /locus_tag="term2_saliva_scaffold_1_prodigal-single_36"
     CDS             complement(31239..31865)
                     /product="hypothetical protein"
                     /codon_start=1
                     /transl_table=11
                     /translation="MAEKDTINLTKEKMYISIDDTLYTVLPYIEGERLEKGVGYIYKD
                     KVYIYDGKMNKYKYIEAGHAYKDDDGKVHFVKPESVEHDVDNVVMVNKQAMNEMDDAD
                     LKTFDPRLAELNESNIFAPTINPEDDILKRAIKTVLGEMKIDLRLYKDRFRNEYDITN
                     MKSAINKPSNMTIKYLVKWCEILNLDLSVNVKFKDANGEDAEVSVNLK*"
     gene            complement(31870..32559)
                     /locus_tag="term2_saliva_scaffold_1_prodigal-single_37"
     CDS             complement(31870..32559)
                     /product="hypothetical protein"
                     /codon_start=1
                     /transl_table=11
                     /translation="MDVQQGRSRRRIGRFGEFIFEFVILPNSDKFTSKPGPSIEGLSH
                     TRIMESNSTHVGFVTMTLISNRGFDKYGRVTIPNRLIHRFMKVFKAMEKAFDRDDIFF
                     TDDEGKLAIDTTVANQLAITIPLVDSKQLKIKHELIYADDSDKPYEGVIIYLNRHATY
                     GYMTYDELCACIYNMDKVDYFVYTELMVMEQLERALLRERSNESIGQMMDLGARIDKI
                     QAINKSGENKE*"
     gene            complement(32573..32959)
                     /locus_tag="term2_saliva_scaffold_1_prodigal-single_38"
     CDS             complement(32573..32959)
                     /product="hypothetical protein"
                     /codon_start=1
                     /transl_table=11
                     /translation="MDIIDLFTTKKRRIIQVKELEKMIEEKGLPEAYALMTHRQRKTI
                     RLHITSQWFFTDIMQPDNPALPEFRNSSYFANPTEMEPMFIRFLQTHYGLTDKDSTFI
                     QETFLEFIPKYIDILYTSHLGDLLLY*"
     gene            complement(32970..33257)
                     /locus_tag="term2_saliva_scaffold_1_prodigal-single_39"
     CDS             complement(32970..33257)
                     /product="hypothetical protein"
                     /codon_start=1
                     /transl_table=11
                     /translation="MEFLTTLDPIRVLSYVAILGVIVVIGFDIYGRIQANKKRKEREL
                     RRAELREERLAERRRQEIRDQHEWEERIQENRRKTLDTARLSRYSMINRRR*"
     gene            complement(33396..34082)
                     /locus_tag="term2_saliva_scaffold_1_prodigal-single_40"
     CDS             complement(33396..34082)
                     /product="Uncharacterized protein n=1 Tax=Trichosporon
                     asahii var. asahii (strain CBS 8904) RepID=K1VLK1_TRIAC"
                     /codon_start=1
                     /transl_table=11
                     /translation="MSDVKELSLEELLALEADLVSDEDVEATLEADAAEDGTEVEDAP
                     EVETEDVNPEDIPSDDEDAEDDDEEEDDDDDDDEVEESTFAALFLNEFATPDEIQAMA
                     ESYDEMAALSENMGVAMEKVIVKMDKKSRLTHLQKAAVFKLANAANDPKYRKLLTLWK
                     QERQIEAYLSKKYASKASKIAKAKIKNYTATGLKKVAGDPKKEVGKGKIADKVAARAV
                     EQTKKSFSNK*"
                     /db_xref="UniRef100_K1VLK1"
                     /db_xref="K1VLK1_TRIAC"
                     /db_xref="hla:Hlac_3294"
     gene            complement(34214..35254)
                     /locus_tag="term2_saliva_scaffold_1_prodigal-single_41"
     CDS             complement(34214..35254)
                     /product="hypothetical protein"
                     /codon_start=1
                     /transl_table=11
                     /translation="MMELKPEVHIITLDEATLYNTIASYKESHELLHLFTDENVRIVH
                     GITLHKYDGMLYHVAHDDVTNQSRYRLIGPIDQPDESIIFKFAQIILEYNEEEYVIRD
                     DFKVTSIFYKNGKRNEIIHTNPQRYRIRDDYVVAYNRCHGYYYKDLCVWKDGNFIGLD
                     VGRLLKFTNIIRIEDVIAIGTTDSIRMNEHYKDPTNVLSELVSTQAFYVKNKLGYIEF
                     KLRYENVKIEDILFTIDDTATNSIIGTTPNRVLLQTFNIDYSMVDIAVHELMNNREIR
                     IYPGNLHYSNDEVTFTIKSESDSFGYILILETVDIDCVRISIYKRGEGRIYTTTTRNH
                     NYKDELVQLLNV*"
     gene            35579..36373
                     /locus_tag="term2_saliva_scaffold_1_prodigal-single_42"
     CDS             35579..36373
                     /product="hypothetical protein"
                     /codon_start=1
                     /transl_table=11
                     /translation="LKLNTIRKCKCPVCHKNYVSKDAVYDHIERSHSDMIPEGIPSDQ
                     YYYDLTHNKQTVCVICKRRTPWNPKTHKYARLCGRKECAQKNREIFKERMMRVYNKYN
                     LANDPEHQKKMLAARKISGKYQWENGGEPTTYVGSYEKDFLLNCDTVFNFESADIIAP
                     SPNVYRYQYNGEDHFYIPDFYIPDLRLEVEIKDGGDNPNMHHKIQSVDKVKEKYKDDA
                     LLKQRDNNYIKVVNKKYGDFLALINKLRSDDLSPEERRNKIKIKPE*"
     gene            36578..37222
                     /locus_tag="term2_saliva_scaffold_1_prodigal-single_43"
     CDS             36578..37222
                     /product="Putative uncharacterized protein n=1 Tax
                     =Selenomonas infelix ATCC 43532 RepID=G5GM58_9FIRM"
                     /codon_start=1
                     /transl_table=11
                     /translation="MSEVLPRSAMVKVTLYDLKKKATAVYWSLWNQARSVGRDVKLYL
                     HWTAGRYGQFWDDYHIQIDKAGDIYMPAGVNLDDILYGTWHRNTGSIAITLLGCFDAT
                     PNGLGSEPPTAAQIETMSQVVCVLANAFDLTIDKARVMTHGEAGDNEDGVWCHEPYGP
                     KSTVERWDLEFLGTPESPVYDPYGKKGYRRGGDVIRGKANWYRKAGIKGVYDPR*"
                     /db_xref="UniRef100_G5GM58"
                     /db_xref="G5GM58_9FIRM"
                     /db_xref="sri:SELR_pSRC300120"
     gene            complement(37267..38544)
                     /locus_tag="term2_saliva_scaffold_1_prodigal-single_44"
     CDS             complement(37267..38544)
                     /product="hypothetical protein"
                     /codon_start=1
                     /transl_table=11
                     /translation="MSRRHQASKRFREKRKPMKSQSNNSRMNKDCVSSILDSQQEKRK
                     ATTPSHVQPGDVFIMRDNGYDAENKHKEIPDTQVIRYDRPVVVMATSKNTVNVLPLST
                     KIRPFDTLYPVVIEQGLESQVIISQALTVDFDNLADFIGTLRPDVFHDMREALSKYVL
                     HGASHVKRTVQRYEMDMIRYEPFGIYVHQLTNERFMMLKTKKKTFIKVPVEILKESDI
                     VATDVKVFCGYVRLHKVQLVLPDELCDDHNLLYIGEEYRKSIRKKIVDMISGCFGIKI
                     RNSMLKPDSIDIKETMAIAKVISSSDYINGIKVIDDICRNHVKIYLDDPQTFVKKAFK
                     KLTTFTSPTQLIDVINERLLLMSDMLVCDTRVLRIGEQNFADILERRLSKHNKGFICN
                     NKGIVTKYNNTDRKYYLKNVRWIYKYHQRNNKK*"
     gene            38673..40544
                     /locus_tag="term2_saliva_scaffold_1_prodigal-single_45"
     CDS             38673..40544
                     /product="hypothetical protein"
                     /codon_start=1
                     /transl_table=11
                     /translation="MITDITDIYRYPSEYFGLPDQRRFPMYTQEEVEGCIRFFDLCEE
                     GYKNTLANNIGRRLHELGLAESIQFKGKLMRYFDVRKYGTKKGSIQVMEASNVGTLEP
                     IVGATNGGTQVLSKKLPTEEFNSLDDTRKLQTLIANGNIQTVIDDEDKHSLAIDDVAK
                     EYLMRDTLDFSQRLDSVDESVFPTIYPILRESLNKASLQLEATPFMVSYEGYYDYPTE
                     YQAYIKMISSTPGMSARERADKIIALLYNGGMADIINNLLERNMGDGEVAQMVINALR
                     QPADYMEYKTISILLGSAMTDDIKNYIENVAPSLQTKGFPESLIGFIQHLAVPVGLPY
                     AIYEYTYKAINTDRPANAVLAAHLLLMDSEPSDIEYYIERDTCDLENQFWLYNSRNGL
                     CYYARCYVDLASQAIFIVKYPLISVFEGSVKITDEYREICGLNPESDRDRNILLDQIT
                     RHIRYDKLISVQNINPDIKKATIVSDTDFTGYLPSMVQQLDEFLQGIKMSSAHLGIQF
                     NPCMYFDNPTLYLRDYVKVGIENDNIAMLKDAVTLGMCIITSKLADRNEDLNLPQYKE
                     LIQLVRSTLFHIQKVDQTFLFSDYLFKNRWDRKLYIVSNTDKLRDYLAQAYKYVFNL*"
     gene            40651..41766
                     /locus_tag="term2_saliva_scaffold_1_prodigal-single_46"
     CDS             40651..41766
                     /product="Mannosyl-glycoprotein
                     endo-beta-N-acetylglucosaminidase LytB
                     {ECO:0000313|EMBL:KDR96025.1}; EC=3.2.1.-
                     {ECO:0000313|EMBL:KDR96025.1};;  TaxID=1121324
                     species="Bacteria; Firmicutes; Clostridia; Clostridiales;
                     Peptostreptococcaceae; Peptoclostridium.;"
                     source="[Clostridium] litorale DSM 5388.;""
                     /codon_start=1
                     /transl_table=11
                     /translation="LKKSIMQIIKFVLIITVILGVSEYQNDPKAFSVQDAGSKYNSDK
                     GDTSQLATENVEDVDLTNSIYLVTSKDVTIISNDGKETKLKQGEFTVIPDEKTKYSLS
                     ERGYLTSMNGLAKVPKDIAKNSFYIQFKPKNTDLSGTEVFTKLPTDYKMVSLTETFKK
                     FGNASKIHLPAVETTRITHLFKGKFIAFELNGTRYFIPESDVIWSIRSVRDLHLVSRY
                     TAGRHVAQEKRTNITNDITQPTNLSAEELDKALSGTNLAGLGQAFQAMEERWGVNALF
                     AISVAAHESGWGTSYLARSRNNLFGIAAYDGNEGAAYGFSSQAACIDHWGEMIKEVYF
                     NRGYTSLTSVNSIYASDTRWASKVQSTMSAMQHKILN*"
                     /db_xref="A0A069RIP0_CLOLI"
                     /db_xref="UniRef100_UPI00031A1F29"
                     /db_xref="faa:HMPREF0389_00409"
                     /db_xref="UPI00031A1F29"
                     /db_xref="3.2.1.-"
     gene            41898..42641
                     /locus_tag="term2_saliva_scaffold_1_prodigal-single_47"
     CDS             41898..42641
                     /product="hypothetical protein"
                     /codon_start=1
                     /transl_table=11
                     /translation="MSNNQQVGQQGGQQTNPQQNRNNQQRPVMDQQARNFNELLANNM
                     ALIPKGVTYEVTDKQINRSVELCLERLGVENVHQKVYCVTQYNTAFSQVLKGKQVNPK
                     HPIDPFNVYIVLRLDKEDRKRMKGGKRGYGHGTGYNQVMNRLFHNKADKAQGNIMVNK
                     KLNETLAQFTTREVKFQITPNGNAARFKLDCDIVMRYIFDIPENQGNFIVDILNVHDQ
                     RRKGFKAIIHKTFANKTFKQSDFDPSKYV*"
     gene            42734..43108
                     /locus_tag="term2_saliva_scaffold_1_prodigal-single_48"
     CDS             42734..43108
                     /product="hypothetical protein"
                     /codon_start=1
                     /transl_table=11
                     /translation="MARKPYDPSRFKVEEIIENISESDTSNWGKFIIRASFDDGPANI
                     NIRSMKLGDEPIIGKGISLTNEEVDTVVDTLVGMGFGSISKLKDSISDRQKQFGGFDM
                     NSFMGTDDDDDDMLTIDGDQDV*"
     gene            43101..44261
                     /locus_tag="term2_saliva_scaffold_1_prodigal-single_49"
     CDS             43101..44261
                     /product="hypothetical protein"
                     /codon_start=1
                     /transl_table=11
                     /translation="MFEIVDAYANSFKIKYLYLDKLFNNKLTETNKAGKQIVQTANIY
                     INFESLYNSIRNTTIEKFVKVATKKELNELYRNMISNFINIVAHYRKYFSKNRIKTNI
                     FLYYNAIPEHKIEYNNTALVENYRQHFFSSLTDLERLTVNSIIQEAISFMRIITEYIE
                     NVYMVSTDSVESSLVPMIINMENKYPANINIIISKDEYDLQYVNYNFLLVTKFKKDAV
                     LITKKNVIKYMCFRNKFEEKRLINPLLIPFIISCNGNRKRSIKGVSGFRFIKIYKSLE
                     KLYEAGYLNDDDEETFTITNIAHVINQSNFNFLNRDDIANQVVRNYRAVDLEYQYDVL
                     SDVQKEKIFDQLTDKTDPSTLMEINDRYFSDYPLMLMELNQYDIVDEMREQL*"
     gene            44263..46008
                     /locus_tag="term2_saliva_scaffold_1_prodigal-single_50"
     CDS             44263..46008
                     /product="hypothetical protein"
                     /codon_start=1
                     /transl_table=11
                     /translation="MGIKLDTGNLLRNIFSSVKRPNIPKLDVNGLLDKAFKMGGSAGG
                     NNQFRSNMQNHRYRYRVDAWQVLIPGQEPIDMVPSAIQNIFLTQLYDEAIHPILEIKT
                     LLPPRLHEAIVNHKNDVNIRFRLVAVDINNQNSGYHDIINDTFIVLIDDEAPFQESKL
                     YDKTNEAQGGKGSGTSSGIKAEDKHWYNVSDYTESYEISLWRERDLIAMRKTVNEIYN
                     DCTLSSALGHILGNAGIDKMLISPLNNDKQYPQVIIPPMNLMNVFEYLQQTYGTYYFG
                     TMSFYDYRCLYVLNKSGACDCYEQGEYRKTIITAIDNSNSSSKATGTFESPDEQEYVM
                     YVDPENISVQTPSTTQDLIAGNNVTIVDSGNNETTEVSGAGKQRGMGNSTIVSDKFGN
                     DFNKSVMLSEINERNLHLSCYLLDHDLFAMTPNKEFVVYFTDKEKAKYNGYYRLTSAV
                     AAFTKAGGMFNCAGQYDFAFKSGLGSDEVQLLDAKVNPNIQIEQPKAKGPSNTPTPKE
                     TNDIYADGIHSDLKKASDVPNPHDTDKHGNIQDNKYPDTFKKKSGDSEARNEYNQKVQ
                     DAHTPSKAPRPRSLK*"
     gene            46115..47143
                     /locus_tag="term2_saliva_scaffold_1_prodigal-single_51"
     CDS             46115..47143
                     /product="hypothetical protein"
                     /codon_start=1
                     /transl_table=11
                     /translation="MNNEIDIVFEESRFLSTEVGNASFDPMVGAVGFYNNFLSTVRKN
                     TADALKIVSKAVTDESFKLAITTITDHIKKVEKTAFDACDYTMKRVNSLHKEINKQRS
                     MITVDAISYIFKGRQSETFTMYIYNPIMTDKRTINFNECLGWDRLGKLINKLGTQKFD
                     LDEFDEEIKDIKENGIYNFRADIVGVSKYIKTKSLNGTAFNDTVHRIFFPSEQRVPVS
                     VGELFIRDMFNSIAKFDKEYDALKLAYLYKAINQVKETITTLLSLLRSKIKDVMTMTN
                     IPARVKMILKLFDAVQVLSALGIMAINDICTYINYKMMAFLEFYTTITNIMTHVNKRQ
                     TFMDMITQ*"
     gene            47155..48033
                     /locus_tag="term2_saliva_scaffold_1_prodigal-single_52"
     CDS             47155..48033
                     /product="hypothetical protein"
                     /codon_start=1
                     /transl_table=11
                     /translation="MNHLDCLTESVILDANYNSVVLEVSVLDRIKEKSIHNTLIDTIK
                     KWVVKIRNYIAKLIQSWIKKIRSMYEVHQEWIDHHIDDFNELKKRDYRDISINAVPYW
                     NAITKLMDKRNPIPTYNASVWRKLETSDIKSEQDVLDTFTEFRSFNDIKTFYRGASVT
                     DVVTIDSPSKLAPIVDMMLGYCSKYKELISIVQSQKVELDSHLKAVEQEMNHIDDQDH
                     FNTMQKLKLYVQTSLRILTIRISMMGQAFHAFTNYLKQILSKGKRNRTNEEKELKKSP
                     IKGNIKRAYRIVKSEI*"
     gene            complement(48075..49049)
                     /locus_tag="term2_saliva_scaffold_1_prodigal-single_53"
     CDS             complement(48075..49049)
                     /product="hypothetical protein"
                     /codon_start=1
                     /transl_table=11
                     /translation="MLQFEQFVNERTVHVEEMHFENYKEFNTAFLQYTTEFTNLQLAM
                     EKADVRCIEEYKKATTDHDRAAISVIYEGTLADFIKRAKEKAAKVIDSVINFIKDVIN
                     KLRTKLGDWYNKFFNKYYELLKSDKVDHVKVPWVKIKEQKLNHISKNFDVPFKYVGDC
                     LRAKSDEEFNEALEKLQDSIDALKDTIDGIVDSVESTFKHKEEVEFGKVKARAIERAS
                     KKVYDANLDEMHFLLKCLVDVKKRTGVGIIDNIKSMNNYERSQKIIVVASTLVTMYAR
                     YAYTVHQYTMSSYMVARRACTMAINELHSQKEQTTESTSLLDMMLEEA*"
     gene            complement(49169..50161)
                     /locus_tag="term2_saliva_scaffold_1_prodigal-single_54"
     CDS             complement(49169..50161)
                     /product="hypothetical protein"
                     /codon_start=1
                     /transl_table=11
                     /translation="MLNFEKFVLEAEEAKNTDAKVNPETEEEMEEAYTDFMVESIQLQ
                     IALVKADAHCMEQYMQATTESAKADIVATYEGAVSEFFDRWKEKLGKASESVSNWCEK
                     RAKDFDGQIKLNSKKFMEKYADVLNSKDCDQVMVPWSDIDVAKIDAFAGKEQIFMQAA
                     KEIAKADSAEKLESLVKKYEGKADDEALKALQKALDDANVENENKERKEVKFGSIKRK
                     AIANAGEASVMNIVKAYRQAGKDMKAAKAEVLSLPVEERNPFSKTALSAATKYANRGI
                     RAAKDIAVSRAGARNDLFFNAKRACVKAVQGKGAAQKAATESYSLLDDMLASVF*"
     gene            complement(50174..51184)
                     /locus_tag="term2_saliva_scaffold_1_prodigal-single_55"
     CDS             complement(50174..51184)
                     /product="hypothetical protein"
                     /codon_start=1
                     /transl_table=11
                     /translation="MVENQDLEVILAESLTPKEFTQLSLALESEEVQAGFIQRLYGRV
                     LSSIQRCILGGKNNDMLKVIADTKGDFSKHPYFETQGEKPTIATIFTKSNHATVKEMG
                     KQILLISSFLQRHKSDFMKGIHAGCPACLSLYTTFVLNCVVGTSYAIMIESDKKVTPL
                     CKTGVEALEKSAELINSHNAEKVFDKDVQLTEGLGDILMKVVTQVNKWKAFTVVGVAL
                     LAFFILGKYIVFAIYKSRVKLSDYLAQQALYLQLNAENVKNNSNLSKEEKELILAKQK
                     KTAELLLKYSDKLAIDGVKSTRQAETDNKRDTKAIIEDSKDDAVDVTSKPGEANTGLP
                     LF*"
     gene            complement(51198..52445)
                     /locus_tag="term2_saliva_scaffold_1_prodigal-single_56"
     CDS             complement(51198..52445)
                     /product="hypothetical protein"
                     /codon_start=1
                     /transl_table=11
                     /translation="MIDTVLGKILSVVKGGTGKQAYDYLKPSEKYKSIARQSDKAICQ
                     FPVIASKAMTYDTATMIVKACERNFTTFMGVVIGLNQVIDSNTGAVDYISRFHTNTDD
                     TIERVGGYIDTKVNESVSPIDKKEMQRLLLEANVEFGSQFEAQSLNDRYKPVDIKSIL
                     ATESEHKGEIYVGMNDEEKANASLASKTVEPPFKSILKDSDVKKANELVPSLMSVQLV
                     QRNDAGQNIPIHFLLGIKAVLHPVGSVEMINNVFKAFDKGSRGKFFDFLRWTTGEISF
                     IKDLVLGLDEVKRDISAERNKKESPWWNILRNRNSMGRFRRWTKTAPLLPNATIAMTQ
                     AEVDNLRANTGVDILDPGSAVQVMQQLGLLQFIVVDDANDVAYFLIDGQTKFQTYTFN
                     ALQRDNGDAEKQAMRLIKQMNKL*"
     gene            52604..54664
                     /locus_tag="term2_saliva_scaffold_1_prodigal-single_57"
     CDS             52604..54664
                     /product="G208 protein n=1 Tax=Yersinia phage phiR1-37
                     RepID=G4KKE6_9CAUD"
                     /codon_start=1
                     /transl_table=11
                     /translation="MYLEARVKCTTPILSKPNELGTSLGKLYTNDFVALVSLHKNGLD
                     SYYRTANGGYINAADVVIDRDVEFSSQRVANHANQDKKNPFRRSFGSLNKLSKFLTGS
                     APSPTSSIGSGTLWSAGQVNSGTPTNSNSNYVFTPGNKAWAQGDPGKPVSFKGSTTSW
                     RTISGQGEVQEKKPNRLNNMSIDSFIRTKNKYVSSLLKGATIGNIRDGSFFGRDGGLL
                     NNFRGLLSGVISSRLRYVIGFDFGSELSDIFNIFGETYPGITDKFSKYIGGTDGGSLY
                     SGDAKDWPGERPSFDNGGSLFDGQYEQRQIHYAAIDQHAIEYFKYKGCDGRTIIKRFG
                     GIYEWEQDESYATPLVTDPPHIEEEDVQIFKDMSDDLYDEYSSGFDAIYDEFNIHTDR
                     ATIFNKFNRYRLPTPNNELLGSKGHIFFTRPDMNLSFANDTGASVLNLDTAVAHAHAS
                     ALMYSMLKSHPVLCSYLMGNSAGGGHSFIPILTDRVTGLDVQDEVLETTEAGETLTGW
                     KNTYGQSTIKTKTAGTVNVNFRDDDMLSVYKIMKIWIEYINAVYRGEAMPNPVHARKH
                     TLDYAISIYYFLTKTTGEDILYWCKYTGCFPTNIPSSNFSDSVNETIKQPTYTITFNY
                     SKKDDYNPLHVAEFNYLSQNQAFNYIPVYNQSTMHSTKTFVGCPFVDTGNGGELYKLR
                     YRPV*"
                     /db_xref="UniRef100_G4KKE6"
                     /db_xref="G4KKE6_9CAUD"
     gene            54680..55060
                     /locus_tag="term2_saliva_scaffold_1_prodigal-single_58"
     CDS             54680..55060
                     /product="hypothetical protein"
                     /codon_start=1
                     /transl_table=11
                     /translation="MAQTTLYRWNNDTKQWLEANTEQLAVGDCIRIVNEDGVIYKRPD
                     TKDSIFVVTHTVPFILYNDLSLTFMMVKNIVQSFEKAKLTNDDTDSSIMEVLTHKRNP
                     TQFEYTLLTTWVTQFYSDYQLMYA*"
     gene            55072..57840
                     /locus_tag="term2_saliva_scaffold_1_prodigal-single_59"
     CDS             55072..57840
                     /product="G207 protein n=1 Tax=Yersinia phage phiR1-37
                     RepID=G4KKE5_9CAUD"
                     /codon_start=1
                     /transl_table=11
                     /translation="VGTIKNGTSVYDIKDYLSKEIAPTYFKDIADMNEMNVGLFGYIT
                     EILSTTINDGYFAITSLFKEIFPIQAELPESIYNHATIFQIDNLMATAASVPFTIMMS
                     EEALLKNGIHVDGNITQFDMDSEMVFNVDGIPFMLDYDVRVTSKRTLEGTIHSAYYIM
                     DHNNSVSPLLNPYIRTSTYVNDNGKRYVVLAVTLHQVEKKTITDTIIMNDKINMVSME
                     YTFEGQLANFEIFYKAPGDLTYTQLTKKLMNTEKLDKPFCFYKIVDDHKLQIEFSNDE
                     RYFTPKYNSEIYIQLYTTKGNNGNFTTYDGTDIEIIGKADRYPNNRGMIFMGTVTGES
                     VGGYDRKDIEELRNDVVKAYSTIKSFTTTNDLQIYFNNIKHREQNEILFMKKRDDAFE
                     RLYSTFILFRDADQNVIPTNTLDIKIESTDIDTYMEQSKRNIIKAGKIYRYKGSDKSV
                     AVIDKTLSLKTNLDGYENNDFIYINPFLTVVCANPLSVAFYLNSVNDNITTLYQPTDT
                     KSFNQFIVNSINIKRDALNGEDGYMITTKIAPSAMLPKEAFKLIEDDTLVLPSYKTFK
                     NPTDGYQYIDNENLKVVLTLHGEENRIKRLIDMDLYGFDEDYYFFKKFIKTNDYVTLK
                     NQFQLTEGMLDPTTGTDSTDPVLVDGTNCKMELLTFYQYPDTTEQQLHKFNALPLLEH
                     FTLTNRYTMSKDTPIRFIIPIPEVRSYVQYANRGPNGKYGFRLEMIPLIKANYFKLPN
                     ARERFMNSFRSIYDYIRKSLDLLTNNFHIDIKFFNTYGYSKFYFKHEDLEEATNPLDK
                     INISISFDVKYTFTTDAEDMTKRLKSYIQKYIESRDISLVSSPSLYISNLIAGIKENF
                     PSIKFIKFNGINKYGPSMQTLESLVNETNVIQGVIETSKVIPEYLNVDHTIKNGKRTA
                     QIFINILD*"
                     /db_xref="UniRef100_G4KKE5"
     gene            57893..59083
                     /locus_tag="term2_saliva_scaffold_1_prodigal-single_60"
     CDS             57893..59083
                     /product="hypothetical protein"
                     /codon_start=1
                     /transl_table=11
                     /translation="MGFNRKVVRQQGLGFTTLDFNALRKQQVERDQMLAEAAKLENER
                     LNEEKIAYERDAALKANHRALMKNYRGAGINALAASIPNAILAECFNTVFVKALPHDT
                     DYVDENIKTIKNMGAMYVKKIGGVKALAESANRTNSPFLRTLLEFCNEFSQAIIMERV
                     KEINEAETEEEIKEMISPQLNDEERNTILVKMDKLGSDELAEMISNKVIDVVRDEQQR
                     EKDQAEILDTMEKDMNEDPNDVKVDDREDTTADDVAEAAKHVAETYNPLTRTFNYDKK
                     DTNKSFFFSLMQGIATKVLKESTQTESTHVETPQVLLENPLNLNIFDVYMQDKNEDLD
                     DLRRMDMTDTSEIARTTSLDKDFILSEALLQYTMFETAHTMKLVNITLDDIRQQADYM
                     RKGC*"
     gene            complement(59330..59590)
                     /locus_tag="term2_saliva_scaffold_1_prodigal-single_61"
     CDS             complement(59330..59590)
                     /product="hypothetical protein"
                     /codon_start=1
                     /transl_table=11
                     /translation="VTRFEMNVMNSMEAVQDYFATKDLECQSAGMSLSVNVNEHPIDT
                     ITNEIKDIICHTFDSNKPANEICKLNVHGNVLFIRFKREIHC*"
     gene            complement(59601..60233)
                     /locus_tag="term2_saliva_scaffold_1_prodigal-single_62"
     CDS             complement(59601..60233)
                     /product="Holliday junction resolvase
                     ,endodeoxyribonuclease n=1 Tax=Yersinia phage phiR1-37
                     RepID=G4KK25_9CAUD"
                     /codon_start=1
                     /transl_table=11
                     /translation="MLKKNLELYRESFKRVSSNQFTRITDFLSTKSLPKKFQKNLFER
                     IEEISRIDTQTLKIIFYIIPESTPRPRLSLHGGHFYVKNAGANNTFVKYVVKEEKELL
                     HLITKPCTFDVVTYMPIPKSMNIMDTVLAELGMIKPITTPDWDNLGKTYSDMVQKWLL
                     LNDSLITDGSVKKRYSLKPRVEITITYALNYDSIYNKKVIENSKSYKDLE*"
                     /db_xref="UniRef100_G4KK25"
                     /db_xref="G4KK25_9CAUD"
                     /db_xref="bami:KSO_013765"
     gene            complement(60307..62232)
                     /locus_tag="term2_saliva_scaffold_1_prodigal-single_63"
     CDS             complement(60307..62232)
                     /product="Uncharacterized protein n=1 Tax=Cronobacter
                     phage CR5 RepID=R4IGY9_9CAUD"
                     /codon_start=1
                     /transl_table=11
                     /translation="LLINIKTNSAVNVRSGPGMGFEVVNTYPSGYILQAKEMQKDGGD
                     NVWYKVKDGWLSANYTIDIHEQGTVHGERGKINLQQFAPGNPAGAVPLSNTVPKSESP
                     QTDKVISSIAQGQITQSVANPNGGLSSAVFVGGHGNETDVNSDVILNKRIYGVPYQFM
                     ETTDYRPAANNGGDGELGATFMEMMAEAPVLSIIPGKANFLPDLSDEEKNKFVEAANQ
                     TLQEMQNRFNDTAQKMIDDKNADMRYFEFVSDHSTYIRYVNTLCQMNAIMMGLGDEYV
                     PGHEGQGEQYMFKYYDWSGYRLSNTMAGRASTGLLNGNESGPGEKIDSTLEYVKSAVA
                     NKESLIDKGMAAASALNLTEYYIDFYINPSIGYSESFSNQTKESMISSMVSGMGDLAK
                     ELQFLMGAGAVKQDGNMTNSIAKATGEIGEAANKLLPNSGIIKKITGSAASVLSGSNI
                     FFPELWASSDFSRSYTVEMDLKTPYGNKRNIFLDLFVPMWHWIALVAPRQTTINTYGA
                     PFIVRAYIPGMFSSEMSIVENLTIQKGGDGSAWSVDGYPLEIKLSVTLKDLYNTFAMS
                     QITDLKSAYNMLWNYALIDYVSVQSGLDMKLSEFAKKIEVAKALGNTAIRGLWNYPLE
                     KAKERLAQSIRIASGRT*"
                     /db_xref="UniRef100_R4IGY9"
                     /db_xref="R4IGY9_9CAUD"
     gene            complement(62339..71983)
                     /locus_tag="term2_saliva_scaffold_1_prodigal-single_64"
     CDS             complement(62339..71983)
                     /product="Uncharacterized protein n=1 Tax=Selenomonas sp.
                     FOBRC9 RepID=J4KEX9_9FIRM"
                     /codon_start=1
                     /transl_table=11
                     /translation="MPKNRDTRWLKNIGKSVAFGMKNVLNEKMSESQSIRGSVYDSAK
                     NLRQSIIEMRRNKTAGAGKKFIDDAKTKAKETYEDAMKALKSGDLYPDKDDSGFGDDF
                     NFDDDDFSFDDDDGATQSSSKSSNSTTSAAEISSIGRVEKATYATGAKTASGIVKLDK
                     TMKTHGAIIAKGFEKQAATAAKMTLSMLVAQEKQHSQSMGQLVGIRDSLNTINTFNRD
                     VMGKFVEGSLRYYEDSLGIWSQMLELQEKAMNPESPFGKTGGRASDFSKVFGMGGFDP
                     SSYMKVIKDNFLGNTPFGMLATGLSMASSMGPKPKRGFMNNPVGTILEQTMSAFMPKI
                     IEQSLASLDTSIANMIPALLSKVTYQRNNYNSSLAQFIGNVFGIDTKSGRFDPSKYNK
                     GAVAFDGITHRTINQVIPTYLSEILKAITNGPATVFDHKTGQFTTRDEMQDRYNREMQ
                     YMANRATAPLSDKTDKVMRHMDFDSAADKEEVEKSINKFTSDLAKGNIRYNPKNLERM
                     LADIENRSAKAILTTVMKQMSKGDHMAMATAHYKYGDMVSDFNNNYSDGDYTGYILND
                     NFSEAGKKILSQREKDEKKKKDKKLKSTGNALLDKKLGIETGAKTSANDIDNMDENVR
                     KALADGTDISLKDKQSTGGNKGLGYYLKNPMNALTDVISKIDNSLYNIIFSDDENGSI
                     IEKIEQQIIKTFASVKKFLVDNIFKPIKEQIMPDKAKQKLHQFSDSLMDYAKNMMMGV
                     KKGNKYTGGAFSFAANAVGDIGKYIKQTIDGKPFIDSAGKSIKSQTIGIGAEMKKGFD
                     TAFGYLKSYLFGGSDKKKQEASKKKSLLSNISSTLSQGYKMFSNNFFGTKLNDRQAFQ
                     QFGDFIKRKLPKGIAKGAVIGTGLGALSLTGGAGLLGSLFLPGGPIGALVAGTGISLL
                     SQSTKFKDMMFGKMDDKGKRMGGLVGKGIQKFWNKNKNAIIGGGMFGAVKGLLGISIP
                     GMIGGALNMVGLSGAGSAIGAIGLAPALGAGLLGPVLMGAATGLAVKSKRFQSLLYGK
                     DKGNGEKEGGLVNSKFGKGLKKILPGAAFGALSGLGLGAFGSSFGLIGALGLGPMAMA
                     LGGSALGIGLTSEKFKEALFGKFNKDGTYKSGLVDKFKNILTVGVVNPLKIRFEKGAL
                     AVEKWFAKSIVNPLQDAFTPLKWMFKDLTGVIKDKVTNIFTKTADAIAKPFSPLTRAI
                     TKLLTGVYKTMKSATDRVFKTAMWGLGQLLSSPVKLVGLAAGMASGYYSMGAYKENVR
                     NKASRVGEASGFFGKLKATGSTLGAMLGMGDADLTSDKYKDLARAKAYAKERDTRQNR
                     YFGRRDVLIAKHEAQQAALEQEMQANGWSSKDKRRAQQDLSAKQDRDKLINGETKDQM
                     TAINQKELEVQEESRDHLKGIKKIINRLAVRLGIVDPKEAAVEPKHDDDDPTKLVGDK
                     TAQEIAKDKKLAAKSNFSFDIQNFGKPADKADGTGRHADDDVTKLVGGRTGQEIMKER
                     GEEKKRQSMLDLLRPIAANAKDKLKNKAESFLDKLTKGMDMVKNFLGLTGILGVLKAI
                     FDKLSGKGGDRTHDRITRDALQIGGKKVAQTIDDAAEKFAKTDTGREIIGKASEGLRK
                     AKVAVPKYFKKAKRDIDFVRSFHDRRLANLDATAGYKDMNPLAKVLNRAYEAKRYIAK
                     SAVGQAAEKVSNVVTKPFSMAKDAVTSVKNTASDIVKDAKDRVAKEAAGDGALGTFKK
                     CIDAVAEKVGSLDIVKKHLGPNASKLVGTLKNLGKSITPAMFTKIAPKFAKVVGETAA
                     VAGTAGILQIGFSLYDAVTGAIDADEIFGVPSDKVTAGMRTACSILQVILGLPGLIYI
                     DLALECINMFSGGEINIKQMLAMSVYTALPGTSEDDAAAIRLAQEEDKKERDAYEKKT
                     GKKLSDSEWRKQHDAEINDKKESERLAGVRQTSVGKFLFGANDENGEYQNGLFANMKQ
                     GGQAFLAKLFGEADVDDYQGKQSIFGDIWDAAKNAAHDVGVWFTGGTKSDGTEIESLP
                     ERIGDGIKNNLKWFFGEVDDDGNVIQESAISKGITNLKELGQEAVDKARNTVVWAFGG
                     INDEGQSQMPALNNGINSLTNSLFGFKLFADNGEGVAVFDPSWSEGQTSLFEEYIVNP
                     FNDACSNVSKFFTNLYTNITDFTNECAQEIDDNGVVVGSWHILQKMFYAFSGIMFDLT
                     SPIRSAVSTITSGIQNFFGGIANWMNGVKAWFDSITISDVGKAIVKGLLMPLPDTIKN
                     KVIDVLFGKEDGSNGATLGDRIFNEVKWGAKQTGLSGVLNSISTKKAFTGGGEGDDSE
                     QAKPNTITANQIQNVANKTETSTATDGKMINYKQTDSQWSDLSVLGQSGGYGTMADYG
                     CGPTVLASAMANVTGNTAITPKVTGALVSSADAGPADNKGISPSYFATAADKLGGSTF
                     DLDTKDPNSLIDAIAQGGTVILGGTNKNTSDVPFTKGGHYVMANGAYERNGEAFVNVY
                     DPLGKRSKGYNIKNLIAGMNDPNNPGFASLIARKGADVSKFVKSAKWVDPKQMEQFKA
                     ATIFRGYGPKNITGDDILTAGEQYYGTEYGLGSDGSSKLDCGLFTQFAFKDVGLSLSS
                     RCADDQMKQFEDAGALIPLSQAGPGDLVFFLRTYECDAYKDITHVGIYAGDNKMLHCG
                     SSKGVVYEDLNIDYWQGKIYEYAGSIEKLFGVPTGKGKGPGGITGKGSKAPGGNGKGA
                     SAKPKSPLEAFISRFQEIGNNAIGTMIAGKAYTGTPWDDKGNSGRGGVGGPIDPMSGD
                     SEANAKHVYKVLNDAGYTKENIAGIMGRLQQENHFRTNYDVEHTEPDGTVLGGAGMIQ
                     WNGSRREALVNFADANGVPVDSAELQTRFMLKEIDESYPSVSVSSMNGLGIDDSCTRW
                     TDDYERGETSPQAYTYADDIYNKIGSGYFGGDAQKYGAAPSGKLPSASALKSLPKLGL
                     FGGGDTTVLKQIASNSKGYNYTPDTKYEGSVIAPDYDAYGNIIASGMPQNNMVTADDS
                     ITVIQAKHDWQRNWWNNKTDAERAAIKKANEEAKKAQEASTDTSLLSKKPSPNAKAQG
                     QNSADKGNIVEQIKAQYEEAIKKLTKETGISGTSNSAVDKALSATSADSNSIVSAIKS
                     IDIHAEAQAMVKYLEVIAGKSVETAQYTAKTADVVTTSTAQAQQAAATDPAIAGSKAA
                     TIPANVTATNRNNSDKKSYRQAHQTNLEIAKGGEFRRS*"
                     /db_xref="UniRef100_J4KEX9"
                     /db_xref="J4KEX9_9FIRM"
     gene            complement(72105..72419)
                     /locus_tag="term2_saliva_scaffold_1_prodigal-single_65"
     CDS             complement(72105..72419)
                     /product="hypothetical protein"
                     /codon_start=1
                     /transl_table=11
                     /translation="MVLYMNTVLINGNINSIFVNSAQLVTLKVYKPDKGKSGKILAVT
                     VRYGQDIKTDACFETFEIPVKGIYDNVDIITRLMIGINKVPSISRDSIDVDDILGDMV
                     DR*"
     gene            complement(72421..73251)
                     /locus_tag="term2_saliva_scaffold_1_prodigal-single_66"
     CDS             complement(72421..73251)
                     /product="hypothetical protein"
                     /codon_start=1
                     /transl_table=11
                     /translation="MNIIFRNGSVETKIFNDATIVDIDFDYFPNEIKYYIDYTENSFV
                     RGTSRVTISVPHNPKFDDKIIIDKDDILKKVRDYIAHTHASSIPIHSIHDYVVDLLLG
                     SYDMVEKKSNESNDKPDINDLANTFFDMLTIVPQIIKSGGKPKVSKSGNEVLKETARK
                     IKRPPYPPKHSTHKNYQMVNIDRPMTVVVPEPNGSIQVLPSITITGIVVNTNSVAMYY
                     TRSGNPCGASPMECVLTFKDTDIHTVYETITKYFNKAKSGVIDFVNLQEVLTEELGAK
                     *"
     gene            complement(73419..73961)
                     /locus_tag="term2_saliva_scaffold_1_prodigal-single_67"
     CDS             complement(73419..73961)
                     /product="hypothetical protein"
                     /codon_start=1
                     /transl_table=11
                     /translation="MPKFSEVLKALEGKTKGTKEKKGSTTFSKKDFADLTASFLNEDD
                     YVAKGIKTVNGQYTEIETNPVKDFREAFIKDVLVKHGIDKQEAEAAARTYQYSPKQAE
                     TLYPVITELIYQYIGAGRTFNFQNKADFTAAIKMRDVDAHDSTFKNRETGVETVTAIA
                     PHRVLIKKSSAPAWKKSKKK*"
     gene            complement(74047..74262)
                     /locus_tag="term2_saliva_scaffold_1_prodigal-single_68"
     CDS             complement(74047..74262)
                     /product="hypothetical protein"
                     /codon_start=1
                     /transl_table=11
                     /translation="MSNATFSLSRYLEKNQDTEHPELTEDCFVTDDELVDFIESNGII
                     NDVHYSIKKKKSTKRNSEDEMLTVEFL*"
     gene            complement(74309..74956)
                     /locus_tag="term2_saliva_scaffold_1_prodigal-single_69"
     CDS             complement(74309..74956)
                     /product="hypothetical protein"
                     /codon_start=1
                     /transl_table=11
                     /translation="LTTPTIYPKNSFLIRLDSDVDVEPIYRSEFSVAIRTDKRILYVA
                     DSVDDYIVERTAENLRLFGEEVVRLDTTCNRKDIFTLTRYIGYPFSDQLADTTSIVKA
                     EPIKLTFFIIGLSRSQDLITKLSSFDSYEKFVNSLVNNIAKNIDIDYQNEYLEWYNSK
                     YDFESLYEFMTYFNMKGSINDGIVDMQIALQSTIKNESMLPTKECCLIVRWDELN*"
     gene            complement(74969..75622)
                     /locus_tag="term2_saliva_scaffold_1_prodigal-single_70"
     CDS             complement(74969..75622)
                     /product="hypothetical protein"
                     /codon_start=1
                     /transl_table=11
                     /translation="MSLTITSNNREYIPLISDGKYAIVLGTLFAFDVDPSLIEAMKQT
                     NASSLCIFPMDISDGYERYKEGITNIFKYIIYENQNFIGNTVVIAHNAELQKITSEVI
                     SSVARKISSSHKVYPTEDVMMAQPVTAFKGSTGDAATKITAFVRCSQAVSDRQDGDSE
                     KIYYYKIEDTDISFEFRKNYMLGNMSTGVNIGTFSYHCKREWLERFVLKPKRTSSND*"
     gene            complement(75597..76976)
                     /locus_tag="term2_saliva_scaffold_1_prodigal-single_71"
     CDS             complement(75597..76976)
                     /product="Gp559 n=1 Tax=Bacillus phage G RepID
                     =G3MAT9_9CAUD"
                     /codon_start=1
                     /transl_table=11
                     /translation="MNTNKEERIIIDENTNFISLSMIQGKIPLRSILQFKDRWNWNLL
                     SRYQPFNIIEMAYIDDCVNFKELFKEHPFDVLIARKYTDYLDWDHISNNCDMTVDDMI
                     EFKDYINWEYGRPNQNVFLHGLSGQIRSLANKLDWHYFEDKPLKYDSFFLKDFKEEIP
                     WWKVQYTKRWNRQFVYQFADVLPWYMIVRAHPELMTEEAFVIAAKYLLIDADTSTGEA
                     NGIYALINNYNDEVVINCMEYIDGFTHLGIKAFAGLPYVTELLARVSMNDDEYLLDRV
                     SQTLDDILVHNYRLDETFLPVIEEVIKIALHVDELYEGKELFSIETSLLRYAYNLSPN
                     KKIVDFIKRVTGKNIYADPTKCISVDEYVGFAQRYPDLAFSEGYPNNIDTFVDIIAEY
                     GTAEAKQRLIDVINTHELFEGIPDKDKADAIDKLEGVYKEPEDKHQPIIPEPPKEEGE
                     VDESNHNEQ*"
                     /db_xref="UniRef100_G3MAT9"
                     /db_xref="G3MAT9_9CAUD"
     gene            77096..77716
                     /locus_tag="term2_saliva_scaffold_1_prodigal-single_72"
     CDS             77096..77716
                     /product="hypothetical protein"
                     /codon_start=1
                     /transl_table=11
                     /translation="MGNVNYLHDPNKTVASPAAEFDISFNKDKYYFMNLENYVGFIKG
                     CERAIRKHPDYGNFVDAIRELKMEHCQVLGNITRFDATIEMHHGPMLTLFDYCAIVTD
                     HLLNNGETVNTFKIAKIVLDEHYKEHVQVVMLSKTVHQLVDSGELFINLNQGIGDVNA
                     FLKSYPDGLDKYKAKINEYIDLSKKFKSHDSNIFDLEKNMVNWSYR*"
     gene            77736..78185
                     /locus_tag="term2_saliva_scaffold_1_prodigal-single_73"
     CDS             77736..78185
                     /product="hypothetical protein"
                     /codon_start=1
                     /transl_table=11
                     /translation="MEVGIITWENIQYISILIMMLIIIILGCRIIYKDWSIRRETLER
                     QMNPPIPIQQKTITNIIDEMNMLVDIEFISVVEAPMMTQDLQVITNFEEFQKEIVQNV
                     LVGLSTQFYLSANMAGMTRAYINQYITRRTTYKIVDYMRNHNFTPSE*"
     gene            complement(78237..78584)
                     /locus_tag="term2_saliva_scaffold_1_prodigal-single_74"
     CDS             complement(78237..78584)
                     /product="hypothetical protein"
                     /codon_start=1
                     /transl_table=11
                     /translation="MPLLQTVRVTDELIKTVKSFVSIRKIEPLSDVCSVQLVFRKHDL
                     DAKMMRDISKLFSEFIEYLEFLIEQNCSGIDATDKRTRKQVIQIVYSRLRETNHCRTI
                     KDLFIKFITVELQ*"
     gene            complement(78599..79366)
                     /locus_tag="term2_saliva_scaffold_1_prodigal-single_75"
     CDS             complement(78599..79366)
                     /product="G276 protein n=1 Tax=Yersinia phage phiR1-37
                     RepID=G4KKL4_9CAUD"
                     /codon_start=1
                     /transl_table=11
                     /translation="LSELYKRSLYRNKDYDFIFGSDIVEYDIRSAGLSLIKYYDLLPQ
                     KIIDRLEGMEKLARNKQIGIYQRDDQVFKERLMESFVNIRKLFFETNDVQDNEILAIK
                     KDAIFTIDRHMSQRVFGPVEFVRKNSYTSYLYLNNHEMYINSMLRKIDIKGLNDYEEH
                     RAYMLDFLINFCAVNEGAPSKKLPISNLLSFIDKYRHNELPAGYYRRLSQENNFIIFD
                     EINDEWVEVNDIDTSRYDVDITYNYINYLVPLAGIYL*"
                     /db_xref="UniRef100_G4KKL4"
                     /db_xref="G4KKL4_9CAUD"
     gene            complement(79382..80803)
                     /locus_tag="term2_saliva_scaffold_1_prodigal-single_76"
     CDS             complement(79382..80803)
                     /product="hypothetical protein"
                     /codon_start=1
                     /transl_table=11
                     /translation="MAKKKNKKKQKFVSAKKQHKQAKAALKLLLQSQAALNKFKVILQ
                     MQNYSDKDVKRALKTLIKTYWEEHEIDPEDEEIMALLEQREYVEGKKRGDKMNYMNPS
                     KKAMNQYIDDHYDFEEQARLQALRNEFGDLYDQDDLDVYADSEGGVVEDLRQYLYDPM
                     ADDDDDDWDPWENTGKKAAKRADKIKKKNAKALKALEENKKKDKKKKKAKKDDKLVSD
                     YYLGGEPIRDTYKDSDDIPHDGLHTYVGYETYEDIKDRLSENELLAGATVEVQPDGQI
                     DVHFKPASTMQAREFAMFQMYRGVWSEDMAYDYIADAQIEFDGDDPYQTQFTPVIQTK
                     PSKKNKNFKDGYVDPSQIKSEEDVIAYCEQQVNSGKWSNQEADEVLEAFRQQVQSKKE
                     EPKKKGFMNYVDLNKPVRAADNIISGIARTLRGEKPKDVIKEQRKVDKSIKSRLANGG
                     ISMEFDPTALGNAEKPKKKKRKK*"
     gene            complement(80814..81449)
                     /locus_tag="term2_saliva_scaffold_1_prodigal-single_77"
     CDS             complement(80814..81449)
                     /product="hypothetical protein"
                     /codon_start=1
                     /transl_table=11
                     /translation="MKSIILATSSKQLEKLLKDFKVGDVEIVVVSRRIEPTELDKRFS
                     RYNYGLMIPPMVLLQNYLDYGVDQVYGERYFEFLKRPANYFFLNRIIFNLSHRETNVI
                     IVCESDEAEFEYISLIGMAIEKMYQFKPVTYKKWKKGKRSKTIHDMKSLRAISEKVDS
                     IFRAKLVDSGYDLPITLLEFLPRAQVALMTKKQRKLYYKHIERMDELEKLI*"
     gene            complement(81453..82217)
                     /locus_tag="term2_saliva_scaffold_1_prodigal-single_78"
     CDS             complement(81453..82217)
                     /product="hypothetical protein"
                     /codon_start=1
                     /transl_table=11
                     /translation="MQDYTTNITLDREKSGKVRHRIYENFTEQDMINFLGILRDPSFR
                     DNNEKFDYILTLLRNRGFLEIGAGTNRMAVKKGGYIFKIAFDTYGVKDNWQEFKMAPE
                     LQPYVTKAYECNGLVLVAEYVELMSQEEFINSKEVIRETLKQLEPNYLFSDMGTIKKN
                     FCNYGYRQGSGEIVILDYGYIYPIDRKMMTCLKCAHELSWNFNFNELVCPNCGTKYDP
                     IKIRDRMRNYDSTEVRYENASDNEMLTLDLDWSAED*"
     gene            complement(82227..85091)
                     /locus_tag="term2_saliva_scaffold_1_prodigal-single_79"
     CDS             complement(82227..85091)
                     /product="hypothetical protein"
                     /codon_start=1
                     /transl_table=11
                     /translation="MDNNNEKFSPLDDPNLSREDNVKRSAERWKRLVEETGVDPLTAY
                     MVVTMDPDEYWKHAMVISELKNIGGVDVMNFDYSNHKILNSAQAKFRDIEYEMDTEDK
                     ENIDMNQYVVYQHKDGTISLVPKDKPLPFTVGDVNRDETTSTETDTKPVKTLGEWMEE
                     EQLTEDESGDELNEEPSADSNTSDMDEDDIDCSDACYTDEEKAELRKQYETADASEMS
                     QFFGEYDMMRAMEDPEYAKECSRIARGVTEEEDDDDDDTIDFDDYDPDEYADANDWSD
                     LDYSDYGEPLTEAEKLGMPEKEWRISQDPIFGEMYRSMGKFDIYEKQDNLDEDTEESH
                     TEEVEEVKEEEDVPDYKQMAFDRFEKIISLIPENIDYYPFEGHQNDEPWMNNIMPGDK
                     VTFGDVRMAIEHHNGIDVFARNHIPAYTKARAVFNGLRDRFLAHENEIIPEDDPSGVG
                     DGESTFGEVLWNMEDWVIEEEEDMRREWFESANPTPYVKDPDTMQLMWEQEKEEQRQM
                     REASRKKKKDQEEQEQEILNESDSVLYAYKQNGWSDERLLEFPSVVWDYGEDDNYHED
                     DEVLEELKPGEEESLERKETRLRLAAQELKHRYRRIESWIEATDTYREYVYFLFDKYG
                     GKKRFKFARAIGLSKEWFPYFPVLKKNKETREYIESGEEYSPDMTVPDSMENDMWLYP
                     RSGIPVQFHFKDNPETNHFQFPKRKKRASVSVKVVDRFDKFTEQAILEHSGIDLDDKN
                     DPIRTAKSVIDDLDYLADFAAQRNRDMDNIDRMLADTHLSMKKRKKLLKKRGKIMTSV
                     PKVKRKNRNGYVGLHERFKQYYKEKFRNPWIDDEERYRDPGQMVIYKDVWLKPERYEQ
                     LQLIDRFTELGIIDFFNPKKILPKKARRVKVMTSHGSKDDPDRYRTKKEKKKAKKKKK
                     KKNKERKKFMKDTGMDPNNLSFTDVTSIINNMANSALGGK*"
     gene            complement(85330..86073)
                     /locus_tag="term2_saliva_scaffold_1_prodigal-single_80"
     CDS             complement(85330..86073)
                     /product="hypothetical protein"
                     /codon_start=1
                     /transl_table=11
                     /translation="MGDYYSDEPILYIDRFLELRKRENTQYNDVIRLRNYRGLSGAFN
                     THKDLNVVTSSLLYNFSYRDTLTNNGIGVLPRYELEDNPDFKQLVVGLVITNRENTQA
                     LLLRRKTDDSQNNTLTLIQGHVSIPEFKTDEEIDEYLTSTTLYDVLYDNMLREAEEEV
                     RGLISIVYPTLPAMHIEYFANNDYDASNISYYHIGFIFELKVDDLSSLTKLVSGEPNK
                     HNLEIVNIADVLDDPLLDDWVYEIFKLNK*"
     gene            complement(86091..86780)
                     /locus_tag="term2_saliva_scaffold_1_prodigal-single_81"
     CDS             complement(86091..86780)
                     /product="G278 protein n=1 Tax=Yersinia phage phiR1-37
                     RepID=G4KKL6_9CAUD"
                     /codon_start=1
                     /transl_table=11
                     /translation="MSLMRIPRIKHYESNAETVTQAMEELAISKTFYNFGNNKEKVKF
                     IKTVEVLIRSSLEYRELIQYLGSKMGMNYCSFFHNVSKEKYGKARIRIELHHEPFTLY
                     DIVNIVLNKHLMEHGDNERINMMDIAEEVMGLHYDGYVGLVPLSQTVHELVHSGAMFI
                     PLQFIDEGFNTFYLRYKDYIEEPLKQMLITKLNLSKDYAADPDHFTEILRKKYIYVVN
                     DNYESVPERFD*"
                     /db_xref="UniRef100_G4KKL6"
                     /db_xref="G4KKL6_9CAUD"
     gene            complement(86840..87097)
                     /locus_tag="term2_saliva_scaffold_1_prodigal-single_82"
     CDS             complement(86840..87097)
                     /product="hypothetical protein"
                     /codon_start=1
                     /transl_table=11
                     /translation="MGSKKRFEKEEERKLLKALSGKKSNMDKLLEKIEEQVELKAIKT
                     NLVDIVDELRMTSDQEWTKERLDKLFEAVDIITYLLVDYED*"
     gene            complement(87100..87537)
                     /locus_tag="term2_saliva_scaffold_1_prodigal-single_83"
     CDS             complement(87100..87537)
                     /product="hypothetical protein"
                     /codon_start=1
                     /transl_table=11
                     /translation="MEDQERKQLKSEYFKLMGQMGYKVVYDLHAKQNSDMFDLEVLCT
                     MNTPEGKTLYGFYQIGNHNELAVHKFKTYRDANQLDEFRHGIQIWIEKMLFTVNEIIV
                     ALLYEGYDIEDIYVDNKIHLTPKTIKILMDTFNRRQHDFIKER*"
     gene            complement(87595..88149)
                     /locus_tag="term2_saliva_scaffold_1_prodigal-single_84"
     CDS             complement(87595..88149)
                     /product="hypothetical protein"
                     /codon_start=1
                     /transl_table=11
                     /translation="MSKDDDRVYIMIDPENPYSVLWSENEADLISYGVQNGMKEYKDY
                     RIVSMKADVFMEGEFDGKYKDEVFEYQQGVYVTESEQEMISQCIDTDISGLINDIESL
                     IHQLKFITGDDAKKARKALQRLLEDPDIPEWLFDQIDSVDDIDEYLIMEAKLNLPKYI
                     KRSWGRRHKKKDKSMTKYNPEPYY*"
     gene            complement(88207..88959)
                     /locus_tag="term2_saliva_scaffold_1_prodigal-single_85"
     CDS             complement(88207..88959)
                     /product="hypothetical protein"
                     /codon_start=1
                     /transl_table=11
                     /translation="MIREEKLFNKINFIGKGGDFSCDLTKRSFFLIHEGWLYIFEPNY
                     DAFMFYMRSERLRKYRNIVFCISHTHDDAMNGINSFLSCIHDRGEHEAKVYIITRVDD
                     VIKTLVASGVYPQYMKNTHVVHELINTASLDIITVDMTHGEFDSCGFLVNDRESTTND
                     NIFYTGDCDSIPALIMRRFVDGSIKGLISDVTLEYPCPDHVSFKFFKDLVSVAGTDIL
                     NRIKFVHFRNEYEFTAINEAVERMIFNNLKVD*"
     gene            complement(88976..89812)
                     /locus_tag="term2_saliva_scaffold_1_prodigal-single_86"
     CDS             complement(88976..89812)
                     /product="hypothetical protein"
                     /codon_start=1
                     /transl_table=11
                     /translation="MINIVAIEGLDGSGKSTFAENVVVILNKIAKNVHIEYVHFPDYT
                     LQSGKEILDFLQHGDINNSRARDKIIRLFIKNRHEWYVNNYERLSQYDNVVIIADRYR
                     HSNDYLNCSKFRDIPNAMAKYTDIELNGYRVPREILNFLLDTPLDLILQRLANKAIEQ
                     GIDQYESEANIRRIYSKKDIVTRHCMDKNFHILPGQLLDQKYMESIGNEHYATDPLMS
                     DYAQLYFTYKMAKEINEFLSKQGSVANRGHLYIGRLLKNSTVKNLTKKFMTELKQSVV
                     KC*"
     gene            complement(89813..90289)
                     /locus_tag="term2_saliva_scaffold_1_prodigal-single_87"
     CDS             complement(89813..90289)
                     /product="hypothetical protein"
                     /codon_start=1
                     /transl_table=11
                     /translation="VKIYELEVAGKVVAYSKHLDMLKLYLVQRHLEKSNFQITTRKVG
                     KGDYVNPDLLLYVIGTFVLTSFEYEYIQTIGNEHRTYIENLVVGLELIAGDKTANLSK
                     RDLKAIKRTIQYLNKHISFDKEESSHILDTIVDHPHVVDEYMAQVKFIRDVLRGEC*"
     gene            complement(90847..91947)
                     /locus_tag="term2_saliva_scaffold_1_prodigal-single_88"
     CDS             complement(90847..91947)
                     /product="hypothetical protein"
                     /codon_start=1
                     /transl_table=11
                     /translation="MASIKLYGTSLVKYIYGDQYSQEKAIIEPVYDMLWRLGGGSRAF
                     VRNEGFSGRGEMKQTTNVREILPCTAHGVSGLLVDDMFTTYMDTDTIQAITYNSPATI
                     KRGILDTHERDNRNISKFVNHMNEWVRLTAYTFPFIKYIGKQKGRTFIVQLSIPTKVF
                     ETVLPIIQGAISDVFKSYTKSSVHYENKVPTPTIDDSHDNIVIVTYMSTGKVVDVFEK
                     WIQFTQTVYNRGGVGFNNNAVPTEILTGSDSVQKLFIDCLTEVTSLKTFSENECGLFY
                     DSRRSMVISLKWLFDQQQRYYKVSETITDGVYRGTIYTQNPNENTATYSPFDAYVGKG
                     TTRNSITERDLFDITFDDNEIWVDGLIIPFHE*"
     gene            complement(92627..93418)
                     /locus_tag="term2_saliva_scaffold_1_prodigal-single_89"
     CDS             complement(92627..93418)
                     /product="hypothetical protein"
                     /codon_start=1
                     /transl_table=11
                     /translation="MTSISDIRVFLGKEFDNYYWVDDLDSMKWFLCHTVLDRFIDYDP
                     NRVAYTHDYLDMIYSLLDTSKDIINTIPYNSEYRIDKLTIYIACIYLFTGMLQSNHKD
                     YFVLSIRHLRKDANQLISYGLNASMLEEIEWILSNCLLPDASKSYRSYPFNPGNLYVV
                     SDALKLSRLPIYDLVLTTFYDVYETHKYNITTYDMDHIIHLVYLRLQSLYGYNQCNHL
                     YLLNIILDIPIYSEYNTLQNILISFDLFKDYISHYINFESINRLL*"
     gene            complement(93526..94212)
                     /locus_tag="term2_saliva_scaffold_1_prodigal-single_90"
     CDS             complement(93526..94212)
                     /product="hypothetical protein"
                     /codon_start=1
                     /transl_table=11
                     /translation="MSNYETYTQEERIAYKTKTREIFSIETIHDDGCITIKHDGDLYH
                     LDAEQEVSIGDDWSIVLSHSMTSVIITYVGFTKYPGERNTFAFPVKLGICYLHGEAPG
                     YDGVKKFYFKFVDKVDQQARDEMGFDSIREIVDTSLMIRLRSFAENPIVSLFVNRDDV
                     INNMSGIFPGYETNVTPSGDVSYIIRTSYFSPFLIVEFKDGRRVCYIHKGYSIDNIRD
                     LLEEDKLLRI*"
     gene            complement(94252..94758)
                     /locus_tag="term2_saliva_scaffold_1_prodigal-single_91"
     CDS             complement(94252..94758)
                     /product="hypothetical protein"
                     /codon_start=1
                     /transl_table=11
                     /translation="MEQVSIERYIDILRNDTNQWLHIIADTMRAITREVMAHHFESTI
                     SDSSPITQRIDMTCIYHSISIRGRGYAFRNSRVFIIKKEGQTLLHIKINNKENYCSIE
                     NCRLNKSTYTNGILRDIDYQEVLSILLAVVDELHEDYPDIQLLPNRARLIELTNKIAT
                     MYNTTVEV*"
     gene            complement(94770..95555)
                     /locus_tag="term2_saliva_scaffold_1_prodigal-single_92"
     CDS             complement(94770..95555)
                     /product="hypothetical protein"
                     /codon_start=1
                     /transl_table=11
                     /translation="MLERFEKRLNVEDLVLLNKSNKDNYYDIQTNALWAICMLMLNGI
                     LTKEVSPYGESYDRVRFGHYIADIRKFVVPEFEDATDLSYSTDIEFCDFLQRVAIIER
                     TEPLPNGIPSSFMYCTEWFQNKPWTSSVQDHTPLETNEYDIICENVIATKYIYLFADL
                     FDELHLFCKERDIEQYSYCRENGGDFLELKIRMFEYARSVESYIKIVKQIGLLDYKVE
                     FDTTKDLLDNLGVAVLEQRHIELPERFNESHAQQRSDEMEIPF*"
     gene            complement(95572..96342)
                     /locus_tag="term2_saliva_scaffold_1_prodigal-single_93"
     CDS             complement(95572..96342)
                     /product="hypothetical protein"
                     /codon_start=1
                     /transl_table=11
                     /translation="MKVLTELNQHFSLIELIKRYKDEENNFIRCSENIINALVFALYE
                     TRFNDDYDTFTVSNKDPESFQLSTDLYDYHLSSSYMLDTNLDDVQYESIYNMPSRLLY
                     RYITIVRKEPLPNDTPTQIEWYGAWTRGNDEIFDIPLDLDDMVYLKYAYLLADIFEDL
                     ARVYEKLQISQHRVCKQYETFHENKRSMMDSAYFLDNVANTVSLDTDIAVNYSIDYMA
                     AYEKALGHTDMDTYRERIAELKSNPEKMVPSKDDGPIF*"
     gene            complement(96355..96867)
                     /locus_tag="term2_saliva_scaffold_1_prodigal-single_94"
     CDS             complement(96355..96867)
                     /product="hypothetical protein"
                     /codon_start=1
                     /transl_table=11
                     /translation="MRLFKLLALEDELRHELMANTRILFKYMISPKNNHKRCLVDTSS
                     NSHIDFMHRYCSKGTQVEIIHMKNGNHKIRMYDDGDDKWRIQIVGNDKFPERFRFVFR
                     GCPDELTDKMPDAYPPMDEFYHTIFRVLPAYCRDHVRYKHQQKIMVLVKDIAYLIRHL
                     DQVYGADVEL*"
     gene            complement(96936..97670)
                     /locus_tag="term2_saliva_scaffold_1_prodigal-single_95"
     CDS             complement(96936..97670)
                     /product="hypothetical protein"
                     /codon_start=1
                     /transl_table=11
                     /translation="MALLRIDFAKDHNNRFRYSIKKGYFNISKFDDTTTFDCGDWVVA
                     FNQETIHFTCNSVVRGASNDMVRDFTFTTKEGSLFLYTSPTNWYWYWREKHTQDVMDN
                     FNINKIIPVDVHDYVYIEQTNIIKYHYTPDNEYCGYTISESELKGSQSFKVWITDGVS
                     INKIVPKIVVTHPVLGNTTKLLLSDVYFGLTDFLLIQNRKEHRTLYINKELDINEVAK
                     YMNEHQELLTSVTPVLDEEFVDTMLK*"
     gene            97990..102252
                     /locus_tag="term2_saliva_scaffold_1_prodigal-single_96"
     CDS             97990..102252
                     /product="Putative RNA-polymerase beta-subunit n=1 Tax
                     =Yersinia phage phiR1-37 RepID=G4KK38_9CAUD"
                     /codon_start=1
                     /transl_table=11
                     /translation="LITLDRVNPFKYTKQKLKLPYDASTPGYEFRLVMLLSDTRDSIT
                     LLNQDSYRVATTYKRYYRPYKVRQKFFAKMIQTRLDQTQMSDMATFCKNELNMLYLAK
                     PNVIKNRNIAIDTSDFHKNFIASIGNRGYKLVANAYVDKLKEFITLSMVGSTHKHKYI
                     LVDAANWDISGVNKKDVVNMSAKLINPLSMIYFLLRKNFTALKESFSDYTFLIFDGTM
                     GWFYFNAADIDKRTHLAFAKEVRKFRNASAMVDHIDTLNDEGEVPENQQEKIPDELVS
                     SMQQIDDLSDEILDTKTKDELRKELIGSVKSATKGPVDDTLLQSDSVDTEEEPDVDID
                     EDIDDEEELEAPQSDELNDTAIDLNVYDDQELDEEIAAAAVELNYDKMDRTMAKNSAR
                     EAELRKRQKEITLDGLKLGTLKIDMPDTEIKTNNVTKKVFTTNENVKEIRFDNFNKSY
                     NEKLMQKDILNVFKSLNDKPIPVYITSITKEDTSTAMDLKETYTVKMEDANRVRHSIT
                     VDIPKIYDNNYMYLGGNRKQLVNQLLQKPIVKIKPDTVQIRTDFKKVFMYRRGDNVSP
                     KIELFKKIILSPENAKYFKVRRGNGTALNGNTKTTIEYDSIAKDILELQVRKFPLTLR
                     FDQMTYSDQVKHELIPAPKDSNELRIGTIGSELLSVNADGNADANSADSIIDIFVEYF
                     NDKTKMDFWSLSKGAKPGKQFMYTYCMIMAKKIPTIILLGYYEGLTTILRRANIEFRF
                     SDTQPKGIAKSEGIIQFSDGYLIYKREPIQSSLLLNGLAIFDTVAYKFSDFDTKAPYL
                     DIIESQTGMRSTASGYDSFYDNMIDPITKQILEQMGYPTDFVGLLIAANTLLADNSYH
                     SEIDMSQFRVRNNEIIAAVLYSVVSEAYTKYRRTAMNRNPMKISIPKNAVIKEIMALN
                     TLEDYSIINPITEKEKLRSISAKGHFGINMDKAYTQEKRSFDKSMTGLMAISTSPDAN
                     CGVVRELTMEPKIIDSRGFIDVDKPNEDINDANMFSYAEALTPLGVTRDDSIRTAMAT
                     KQSKHIIPVADMSPVLISSGIEKTLPYTISKDFAVKAEDNGVVESFDKATGMMIVKYN
                     NGNHEAINLNPVVVKNGAGGFYLSNKLDAKVQVGDKFSKNDILAINDTFFGDNFDGPK
                     FNIGTLCKVACLSSFGTFEDSKLVTEQLSHRLSTEMVMCKHITLGPNANVDHIVKKGQ
                     TIEVGDTLINYEQSNSDDAMNELLSSIGQDLGEEIKNLGKSSLKSKYTGVIEDIRIYC
                     TEELDNLSPSLQAIVGPYWKEIGKKKALVKKYKITDPTYSGNTFYEMDKPITPNADGK
                     VKGYTIDKGVIIEFYIKFNDPVGVGDKVVDFAALKGVVSGIIPKGQEPHTVDYPDEEI
                     STIFPANSVLSRKVPSILITMFGNKMIVGLTQRLKEIYFDKK*"
                     /db_xref="UniRef100_G4KK38"
                     /db_xref="G4KK38_9CAUD"
     gene            complement(102298..102657)
                     /locus_tag="term2_saliva_scaffold_1_prodigal-single_97"
     CDS             complement(102298..102657)
                     /product="hypothetical protein"
                     /codon_start=1
                     /transl_table=11
                     /translation="MMEMAKTGIKTGFKIGEVLNIGGFLKNQMFSNIIKCIPKLIPDF
                     DPDAKLNITDYNVNPLTGIFELEFTATDRRGFTLWFIKTTGNLNNREIAVSISKDKVV
                     WHKITYSIELVEQLIQA*"
     gene            complement(102654..103115)
                     /locus_tag="term2_saliva_scaffold_1_prodigal-single_98"
     CDS             complement(102654..103115)
                     /product="hypothetical protein"
                     /codon_start=1
                     /transl_table=11
                     /translation="MAISSLERDRLLFKLNERRSKKYKDKKLRKKLLEVFQKVNRENV
                     YKFFDDHDNMTYYNILFWLCYLDKLCKSTCGKGYDTYSVERVILNTFNFDLTYRAAKT
                     LDKLDKFIRKTKDKKIKSFPISGLLDGDTFTEYVRESEEKNLMTDWEVMNL*"
     gene            103589..104137
                     /locus_tag="term2_saliva_scaffold_1_prodigal-single_99"
     CDS             103589..104137
                     /product="hypothetical protein"
                     /codon_start=1
                     /transl_table=11
                     /translation="MKYSVAFLVANNTMLCDMVAAQFQPEYAHLVYPKKENFLRPIDE
                     LNTIVTSWSIDSETMWVLKKEDLDPNAINLVIVPFSAIAFTTLLERSREEHDISYTII
                     AVKENVGTQVGGYELFDMIVDTKYHIETDLLDEYLSAPGCMFTDKRFDIIKTIYDDEK
                     VYNMSRYIDYLLPKKQVKMYRE*"
     gene            complement(104156..104782)
                     /locus_tag="term2_saliva_scaffold_1_prodigal-single_100"
     CDS             complement(104156..104782)
                     /product="ORF MSV027 tryptophan repeat gene family protein
                     id=4219909 bin=GWF2_Lentisphaerae_38_69
                     species=Melanoplus sanguinipes entomopoxvirus
                     genus=unknown taxon_order=unknown taxon_class=unknown
                     phylum=unknown tax=GWF2_Lentisphaerae_38_69
                     organism_group=Lentisphaerae organism_desc=a349"
                     /codon_start=1
                     /transl_table=11
                     /translation="MKVNLTEVNNEKPIQLLSEKYMDDNWDELDKDEVSLYQNMSIRF
                     LLKHEDDINWKLYSTNPFISIDTIDFFKDKISWVNICINGKITSPNVIYNYRDHMVWN
                     ILLNKQQLELQLLVILSEIYRVNPAESQAKEFWKAVSRYQDFDLEYAAEYGQYIDWKL
                     ASHNELLNELVYQGFLDKLDILAVVKTRSLSEDFLMKNAEFLKDKLGI*"
                     /db_xref="gwf2_scaffold_467_52"
                     /db_xref="86598782"
     gene            complement(104798..106114)
                     /locus_tag="term2_saliva_scaffold_1_prodigal-single_101"
     CDS             complement(104798..106114)
                     /product="hypothetical protein"
                     /codon_start=1
                     /transl_table=11
                     /translation="MNEFISRYYDDTVAEAVTERLSAKLEPVEEGYVGKTTNLINATA
                     LLDSIIADVARTAGEGAGNIPKIQAAYKMNINKDPRIAKVAKLLEKEFNFAKMDLAIY
                     STKDANAFTLVRSKFSRRTLAKLPDLPTKHGKRFIDKNKQYVAFVVVYSQLFAIMSGS
                     EIMAVILHEIGHNFEMAEKAWFADYVGQAIVEETEAIAREHDKAIDDVTGSVKAEIDI
                     LNGGAERHGGTWLDRLNDKITQVFKYIPITGLLNICGLAMIAPITWLMSKFKKDDWEG
                     IGSEVYADSFATAYGFGPDLISGMSKFEDAETLTSGGSKKLVGTMNYLLSTFPMILAY
                     HVDVHPENQARFKRQLNDLLKLANDPNTPPTTRKLVQRDYEIAKKMYDQYIDGNGSKV
                     RRFVRQLQEKYFKGSMDMRGYALQINALTDEDEAKGIIMGGKQPIK*"
     gene            complement(106107..106976)
                     /locus_tag="term2_saliva_scaffold_1_prodigal-single_102"
     CDS             complement(106107..106976)
                     /product="Peptidase M23 n=1 Tax=Chloroherpeton thalassium 
                     (strain ATCC 35110 / GB-78) RepID=B3QUA6_CHLT3"
                     /codon_start=1
                     /transl_table=11
                     /translation="MNIINTVSELMQVIPKSMSLPIWGFREPEFHLLSVNPQASKYYR
                     QFQLMTGLASYVLARSKLSYLTLSAFAEYLSGIQFYGVQPLNFKGFTQLRDKRINSFT
                     DTSHVTISPYEYILFNHPVRATADGVVESIDMSSYEDRVYRNTNFLSRLAHNPNDYRG
                     NYISIKHNEVIRSNYCNLKKYSSKLKVGDQVKKGQIIGRVGLSSIINSPCLIYFLSVA
                     PGIDLGFLGRYTFPLPSVEWERVITCRLTNQFIKSIDGIEDFYAKDIKYTISNKLLYD
                     VSLVKRNVGNENE*"
                     /db_xref="UniRef100_B3QUA6"
                     /db_xref="cts:Ctha_1899"
                     /db_xref="B3QUA6_CHLT3"
     gene            107093..108250
                     /locus_tag="term2_saliva_scaffold_1_prodigal-single_103"
     CDS             107093..108250
                     /product="G205 protein n=1 Tax=Yersinia phage phiR1-37
                     RepID=G4KKE3_9CAUD"
                     /codon_start=1
                     /transl_table=11
                     /translation="MITSVILANIYPKVEQAFTSKETQRKFSAIVASYVDRNVNRLST
                     AGPSKRTLFSDMERNKVYDLIDFDPKVCKAIVKQSNYIKASWKIVNDPFNLVMMMILR
                     YAKLNKLDQINQLAVTYLTLSMYPSLHYKYFKFEPNEAIMQYTINNLSNKFKVKQVGN
                     ILQALVDTTALADKTYDKNIRHANDKELTDYINAYKTRLNSLIKKIRDVFEKDYRSGN
                     YMNTERDNEDENDFKTSDSNSLLIQRIVDQVVLKLSVNGPDSRIVDISAKMNQVSVNE
                     TRNTLNQLTQNKDESVNIRALCESILYLYLFNGENHVNDLNGSKFLTFCLAVYKKSNT
                     NDENVIKVKSILDTWIEKYSETYRKTQRVATLNNFRRALYIFFVFTLQRTK*"
                     /db_xref="UniRef100_G4KKE3"
                     /db_xref="G4KKE3_9CAUD"
     gene            108365..109342
                     /locus_tag="term2_saliva_scaffold_1_prodigal-single_104"
     CDS             108365..109342
                     /product="hypothetical protein"
                     /codon_start=1
                     /transl_table=11
                     /translation="MHYSFTRKELELKRADIVPVRDMVCVGKTYAPDHITQYMAMDLS
                     DSEQDTVLLVIEDIDKETGRCTNRTSQKLEDVAIASVDLQTGTEYYLFNVTNFTAEEL
                     DESRQLRFSAYDGRGNQHIRMDILPDEPDTPMDGGDGVSITVDPEGNREIRVEEPEVE
                     FQTDDSDNTEYALVEGEWDTTESDDSEISDTNTVEEDKVITLKVEEQLKSSVYQPRSL
                     MDLEEEENSKEQKQPVVEQPKKNRIDPKNIRFERNEKREDSQKVNKIHYNNKGKQQQP
                     KERNNQQRPRQDKPQHQSIFRSGERRNPMIDSDANNEMGEIFNNILRNR*"
     gene            109405..109860
                     /locus_tag="term2_saliva_scaffold_1_prodigal-single_105"
     CDS             109405..109860
                     /product="hypothetical protein"
                     /codon_start=1
                     /transl_table=11
                     /translation="MSTETYLDIIEVDNLMMTLPLDPMRAFIQEMGPASYKEWVDFMM
                     LKFLCLEYNVTSEQLRPEYLSLDTQDKMKGKLISYLKASYGLDQSDINQLRLVDSLIT
                     YCVETLFPELMDSTGIFKDSTILIGDRRMTYSQALQFLHDAKVPEEVVE*"
     gene            109919..110638
                     /locus_tag="term2_saliva_scaffold_1_prodigal-single_106"
     CDS             109919..110638
                     /product="hypothetical protein"
                     /codon_start=1
                     /transl_table=11
                     /translation="MAITKEKRKEMEDLIYKFFATIDPSKVNAENYKSFFGKMSDTQF
                     DTFFKKLFMSKSPYLPLDVVIFERDLDMANIEKASKLLDIPLYEYVVLPFFSEDKSNP
                     IVTPYKVPVGYIHEKRVQQTARKKNTTSIDITARDTKTGQVINEDKNGRQAIEENYCL
                     MTYGASNAVKEFMSFRADDMVMKEEAYSQIRRKGYLSMEELSDNVENKVALNTFDVYT
                     ISMGLKTNLVTEGYLLKGTLK*"
     gene            110667..110843
                     /locus_tag="term2_saliva_scaffold_1_prodigal-single_107"
     CDS             110667..110843
                     /product="hypothetical protein"
                     /codon_start=1
                     /transl_table=11
                     /translation="MPEKDTEMCIVTEIGTFGSMSIPDPTATPVTELFNTTKDESLKK
                     YLKENMMNTDGGKD*"
     gene            110843..112021
                     /locus_tag="term2_saliva_scaffold_1_prodigal-single_108"
     CDS             110843..112021
                     /product="hypothetical protein"
                     /codon_start=1
                     /transl_table=11
                     /translation="MSFVSHQAPNGLEYFIEADQAKGLTVLVPSKGIFKLDAAAAKKL
                     VNFPYQFEFLAALSSYRKAANGSGKPVHTHIQNDTDKTISVFDFLIMDAAGQNVAATV
                     KVVNTENAEVTSEIEVTPKTMSAIVYELAKAGIKSTVKQYAGVVSVDTLPSETAFSKS
                     AFYHVKEDGKVYKLNDVEDGFEEVTDPIVEVEELPATEITAKQNVLYFLNHPTKKADR
                     GFFEYNGTSFIKADYVGVKEIARLPKEEDIEDHLIYVVTKDIKQKDKPEVKAGTIYVG
                     KEQALEEKTLKIEEVSELPNLVVAKEGTIYGVNGVYRKFTSGEFGPIVAKAVVALDAK
                     PDFAKVGLTVNPEVIYVLNKQVDSTHLVGSKWVFDTTTKAFKAYDPEEVAPVAPGVGG
                     *"
     gene            complement(112175..113380)
                     /locus_tag="term2_saliva_scaffold_1_prodigal-single_109"
     CDS             complement(112175..113380)
                     /product="DNA-directed RNA-polymerase beta-subunit n=1 Tax
                     =Yersinia phage phiR1-37 RepID=G4KKG9_9CAUD"
                     /codon_start=1
                     /transl_table=11
                     /translation="MITETNKAYLLSLKPDQLTKQWFDENCSRHYDPVMKKMTEPKFN
                     FQDKFTLKPNEYVNTTKVETNVGQLLVNKYLYEAIPNIQKVLGYIAEPITNGKLGSIE
                     SDELSKALLDGHITAEDMCQYFNRLQWLGNTIHTNVAPSFTEGTTKNLAKVMKIRDKL
                     YEENKEALAKGDAVVANKIEKQLIDMTKEELKDDIGLTLYTSGARGSFENNYKNLFLT
                     RGPVYNPNTGGYQIIKRSYMEGLEKDDVPSYGTEVVNGAYPKAIGTAVAGYATKKFFA
                     AYQSAVLDKRGSDCGTKAYRKTLITKKNYQKLMYRYIVEGNKLIMLDNSNIKSYIGKV
                     VNLRSPLYCVGDKLCSKCAGDLYYRLGIENIGMSTSAIGSSLLKLLMKTFHDSSVKIS
                     EIDVNDILI*"
                     /db_xref="UniRef100_G4KKG9"
                     /db_xref="G4KKG9_9CAUD"
     gene            complement(113390..113695)
                     /locus_tag="term2_saliva_scaffold_1_prodigal-single_110"
     CDS             complement(113390..113695)
                     /product="hypothetical protein"
                     /codon_start=1
                     /transl_table=11
                     /translation="VNDFINKIKVDDDHQGTVLYYEGELVGVVNVQQSTHGLQALWVH
                     DDYRRMGVARQLLKIATTKHGCSQLTIDKTNSAAISLYKSDGWTSYKDDDQYLYMRK*"
     gene            complement(113770..114447)
                     /locus_tag="term2_saliva_scaffold_1_prodigal-single_111"
     CDS             complement(113770..114447)
                     /product="hypothetical protein"
                     /codon_start=1
                     /transl_table=11
                     /translation="MGIIDRIHKLFKTDSYKLKVILSKDIQDEVDFVKFHEDYDDTID
                     DHFDKRFVYPLHDVRDAIKERNAKKAILCLKKAKITIPELEKFFDKEFFDGGSRLRKV
                     PLVEVLKQRNPYSYAGPKDVIATVDAILGESLLEFGTSELIVSNIIKLLVEDGMDKDD
                     AMDVVIDRHYDKIPKEWHPILKHVDEIEAISKTVYKKYETLCNHLLELVVKYFNEAVA
                     KYYDPKK*"
     gene            complement(114459..115136)
                     /locus_tag="term2_saliva_scaffold_1_prodigal-single_112"
     CDS             complement(114459..115136)
                     /product="hypothetical protein"
                     /codon_start=1
                     /transl_table=11
                     /translation="MGLIDKIHKLFKTNTHKLSVVLSQDIDEKVDFVEINQDIDDAVI
                     DDHFNSRFIYGLQDVRDSILEDKNPKKALYLMRKAKIYMAEIEKFFDKELFIGGSKYH
                     KVPLKEVLLYCNDTKKAKPGIIDVTVSSIVMGRLLELGLTEYVNKSIVSLYETNDTEI
                     AVILNKISKGNLSDIPKEWHPVLNYSDELYIIGSKVIQKYETLFHELTKLLKQYFDYA
                     IKKYYTE*"
     gene            complement(115207..116085)
                     /locus_tag="term2_saliva_scaffold_1_prodigal-single_113"
     CDS             complement(115207..116085)
                     /product="hypothetical protein"
                     /codon_start=1
                     /transl_table=11
                     /translation="MSNIVNKKLSDRIGTVDVLKEQFSAPKEKRHTTFRTEISATDEF
                     GNVLFSNEHNETVLGGAITVMEKMWGIRSPLQVATINEIMDINSNVGVDPNPLTQDDI
                     VCLWGVGIGGSGDAFGSIRPVNFYEREVGQNGQRDEMIPFRVVQTPLSGDDAAKYHMM
                     EERHSDGLFAYYLKGFEQKPQIKVLWKDGEEGEDGSEVESDVHNTSRRDLIEAFVEMH
                     LKLTKKDVREWFDVNGNIQLSRINTIALFTGKRVEIAPGKFDYVNVKMFSKLNLDNEP
                     LTNTKEINFTYRIYTN*"
     gene            complement(116108..119125)
                     /locus_tag="term2_saliva_scaffold_1_prodigal-single_114"
     CDS             complement(116108..119125)
                     /product="G234 protein n=1 Tax=Yersinia phage phiR1-37
                     RepID=G4KKH2_9CAUD"
                     /codon_start=1
                     /transl_table=11
                     /translation="MLYNGIDMDTFLLQLRKIIRSAVIKQSKQAKKYETKNTKLMGDA
                     YVAAIETGDYWDSYITFERSVLVKAGIDRLLLTKCQQDKENIPPQYRDRVVQLQKNLI
                     IGSFEEHNNYYRMLHGEPDMEDTDFVYIPENRFGIPTNVPVHELDPQLAHLVTTSGIA
                     DELIAKHPNKPYLKFLGGYAIPYHTARTARNYELLYVLPSDIEYISNDFVKFYNEARD
                     YVMMGLYTQEDNKMFEYYDEFMGFLIMIIAIQRFIANIFKQGITREFYDDSLIRYLFE
                     GYNMPYFEEIAVLYQRIIAKDLNLMLQVKSSNQVIYDISNIFNFIKVNVYKYYLVKDY
                     KRDTNDNPVIKYKTIVDEEGNPKEVIDCENTWNVWFQRVNIRDMDPAAAIANPDNKVD
                     YHAITDGDPYWINDSDLMEKICHNNFNSIITKYMSIDLIYSMTKTFYESTYTIRMCID
                     NQDEMDKLKMKLPRLSPDYVNLYELVIFLCTLVANKFGLRGEIPLKGYQIANVYGFNF
                     KGDIPKIRDDLLYGKGACSKRIDPEILKFFTKIHTPTINDVDDVYRNINGLRKFIDER
                     MRLTKDLETYECYKKLYDSLLITEDVKELYKKPNGEYATSYEDLLRDLRPDLWNIFND
                     IRGKRKDLDDLINYILHKLSSLDDEFQFISSLNEKTDLIKMVEKLVNEFKSYTVSDAF
                     SDLVYVLDDPHFNMLKILDKLKGMEVNMTIEDRKALEYIYDDCISMITVTNKYDDKIK
                     FTEEYRTWSWQLVKDFIHFTDRIHFIWKDMQLDDHFAMQFYDIISTSKDIDLTDSAGD
                     KVDISELLYFIKDKSFREKFPLSEVVVRNFIVDVIVNSKLDLFDHIQAEEKVAIYQKL
                     TAYLMEWYVYSSVTYLKDRFPLHMKNKHRLTNDDPANFSFKDFQELFDDHSITKDKSL
                     RSGMLIKTLMPYFASDYSFRDRRFLSDLRYIERFNPKNNTVESIIDNSVYPITEAPLK
                     SSLGTATKVTGTGKQLVSKDNIQFKHTIKKHYS*"
                     /db_xref="UniRef100_G4KKH2"
                     /db_xref="G4KKH2_9CAUD"
     gene            complement(119222..121606)
                     /locus_tag="term2_saliva_scaffold_1_prodigal-single_115"
     CDS             complement(119222..121606)
                     /product="DNA gyrase subunit A id=2648487 bin
                     =GWF1_Tenericute_35_14 species=Acholeplasma laidlawii
                     genus=Acholeplasma taxon_order=Acholeplasmatales
                     taxon_class=Mollicutes phylum=Tenericutes
                     tax=GWF1_Tenericute_35_14 organism_group=Tenericutes"
                     /codon_start=1
                     /transl_table=11
                     /translation="MAKKTKKKFSGKITDMSLYTNNRGVVEENIGAYNEDGMYKYGTN
                     VVLARAIPDITDGLKPVERRVLYATAKIAGATKKMTKVLSLIGDVIKIHPHGDSSVEN
                     VITGLGKDWEVPYPLMTIGGNNGQIAGSPSASARYITGRVSDFAYDCFFSEWDDKVMD
                     MAPTYNQDLMEPLSLAAKYPNMLLKPSTGFTFSMATYVPSFNLVEAFEEVIKCIKDPD
                     YHPYLIPDIPSRCDIIDEGQFSEICETGKGVFKMRSTIIEDPDEHTLTITSLPYKTKI
                     ESVIAKIAEFSKSKQLPGLKRINDASDAESVYLILEFAKEVDLHQMKMFLYAKTGLES
                     SFPTQMNFVDNYVVKLFNLRDIIHSWIMNRRLFKRKVYTIRLVKLKELVYITEVLIDI
                     IETPGKAEKIMKMIKKSEDDKLIKMLNKDYALTTVQANKIINLRMSEFSKSALKRFKE
                     RLKDALDEIKVCEELITKPKKLDKVIITELEKGIAKYGKPRLSRVVKAKNDAKYSDTE
                     HLIVFTKNGYVKKLLDNVKSIGDLAQGDEPVEIVHANNLDSLIFFDRKGYVHALEVGE
                     IRASDKKSYGEALSKYVNINGDVVAIFTKDAVKSNEAFTFITKKGIIKKTSCSKYPFR
                     TSVASIILNKDDELVSVLKGKDAMDIIAYTKQGNGLRFDTGTFTETNRMSRGVIGIDL
                     APTDEVVGIARITNTDDQMLILTDKGNGKRCTLDTFAKSDRRGQVLKLISLGKGEHLA
                     FVIGCNDFCEFRVLLKTDIFDVSADEFPELTRNHPGKKVIPVRKGDTIIKVVRK*"
                     /db_xref="gwf1_scaffold_27_96"
                     /db_xref="pca:Pcar_0005"
                     /db_xref="107287710"
     gene            complement(121578..121748)
                     /locus_tag="term2_saliva_scaffold_1_prodigal-single_116"
     CDS             complement(121578..121748)
                     /product="hypothetical protein"
                     /codon_start=1
                     /transl_table=11
                     /translation="MELPEIVAIIIVILLVSALGGLYLYLETKEMEESQQYFILREQW
                     RERNGEKDKEEV*"
     gene            complement(121878..124205)
                     /locus_tag="term2_saliva_scaffold_1_prodigal-single_117"
     CDS             complement(121878..124205)
                     /product="DNA gyrase subunit B {ECO:0000256|HAMAP-Rule
                     :MF_01898, ECO:0000256|RuleBase:RU003363}; EC=5.99.1.3
                     {ECO:0000256|HAMAP-Rule:MF_01898,
                     ECO:0000256|RuleBase:RU003363};;  TaxID=868864
                     species="Bacteria; Aquificae; Desulfurobacteriales;
                     Desulfurobacteriaceae; Desulfurobacterium.;"
                     source="Desulfurobacterium thermolithotrophum (strain DSM
                     11699 / BSA).;""
                     /codon_start=1
                     /transl_table=11
                     /translation="MAKYKDDNITVITDDLERLRERTTMYISYKGEKGALHLCKELIN
                     NAIDESMSPHSPCKNIYIAFDVKENKLTVKDDGRGIPFEHVIDVVSQLQSSSNFGKTK
                     EGAEVSFKAGENGVGLTAINALSEYLTLTITRDGKRGTFAFVDGRLKGEPIYENVSKE
                     LHGTEAIFVPSAKYLGKCNIDEGELFEWIDTISYFMPSNKTIYYSAIKKKGDEKKAIK
                     LKHKNGPVELLESTIKKPLLSSTIHFSVKTPNIQVCFNYDENDSTDGYNTLSFCNWVK
                     TIQHGEHVNGAKTGYCQAMSKITQEYMTDNEKKKWNITFEDIRLGLCTEIFVFHNDPQ
                     FTNQTKEAVGNRELGKEIRDAVYDAVMKYMKSHASEAKKIATYIKKNARARLEVSKIR
                     KSDYKPMDSLEESIMSGYSPAIGKGYKELFIVEGDSAKGGVTAVRDPMTQAVFKIKGN
                     PMNTYGEPLAKVLQNEELKALTKIIGTGIGKDFDLSKSKFDKIIIFVDSDIDGYNMTS
                     LLSTFFLCFMPELVQQGMLYKAKAPLYILKDHKHKYILSKVDYYKLFADNVVENVTLT
                     NSKGHKLSNKEMHELININSDYLLELEPLAQYFYTNPELIEFTLLYGQTKTFNGQLKK
                     RFPELVYDAKTGVIQGSINGIYQYLLVDVAFFNKASRLMKFIKEANHSDIYYTMETKD
                     GGKVYTSLGMFFRETKKYLPPIEERIKGLGELDKTIMWETTLNPANRELIRLTIDDLE
                     RELDTVKVLHGPNTKLRKAFMIDNSHKFNRDDLDN*"
                     /db_xref="F0S1P5_DESTD"
                     /db_xref="UniRef100_F0S1P5"
                     /db_xref="dte:Dester_0243"
                     /db_xref="5.99.1.3"
     gene            complement(124332..125048)
                     /locus_tag="term2_saliva_scaffold_1_prodigal-single_118"
     CDS             complement(124332..125048)
                     /product="Uncharacterized protein n=1 Tax=Ruminococcus sp.
                     CAG:353 RepID=R7KSK8_9FIRM"
                     /codon_start=1
                     /transl_table=11
                     /translation="MYTKGELELLIQGTPIDENNEFITGNIKPDVPFMYFNKDTDYMM
                     EAVIDSETGELEDIDAVAPLVYIMKFIPERNMFALLEMGDPYQLIRTGELVDGDIIML
                     VSIIDGSTPVTSLLDVLDENGIYMVMTNVDTLLYPERYDNEGHIDISVIEDYVKSQGV
                     TSLEIFKEDEDDDSECGCGHHHHDDCDEYDDDFDDDDDDDVIPDDHLTLYSGTNIFNM
                     ATRYSKRVTELARIIESIND*"
                     /db_xref="UniRef100_R7KSK8"
                     /db_xref="R7KSK8_9FIRM"
     gene            complement(125159..125671)
                     /locus_tag="term2_saliva_scaffold_1_prodigal-single_119"
     CDS             complement(125159..125671)
                     /product="hypothetical protein"
                     /codon_start=1
                     /transl_table=11
                     /translation="MAKKNKNKDKLNGIQKILAGIRQERYALEQKERDTQFECLHKRG
                     NSMRLKETKTEGVFRCKECGAKLDFRFLMKQNDPKKVKAHLKEWKRDGLNYANLTKLQ
                     ADFKPDSDELKKLVKAQRAIDWSARAFKVIMLKENKAFGKKGKKHGKHGKKYRSSMTV
                     MGGGSSILRR*"
     gene            complement(125775..126143)
                     /locus_tag="term2_saliva_scaffold_1_prodigal-single_120"
     CDS             complement(125775..126143)
                     /product="hypothetical protein"
                     /codon_start=1
                     /transl_table=11
                     /translation="MDIGEFQAIINKKGIDKLAGIIFDNSIRWYFDDKRKVPNTDPAT
                     KDKHPFKLEPVPISDCFKIETDISCLSRKVYFPGQSPYDEDNKAYYWDVVHVENIQKL
                     IFADDKNVDYLRMNFDLSLT*"
     gene            complement(126143..126364)
                     /locus_tag="term2_saliva_scaffold_1_prodigal-single_121"
     CDS             complement(126143..126364)
                     /product="hypothetical protein"
                     /codon_start=1
                     /transl_table=11
                     /translation="MKELFTLTGVDLENPISKQLIFKPKIIEYDWRAKNKRMAQHIRE
                     RLLGNSTVNKNKSSNKRVTSNKKKKRRKR*"
     gene            complement(126367..127530)
                     /locus_tag="term2_saliva_scaffold_1_prodigal-single_122"
     CDS             complement(126367..127530)
                     /product="Uncharacterized protein n=1 Tax=Bacillus cereus
                     BAG1X2-2 RepID=R8F7Z7_BACCE"
                     /codon_start=1
                     /transl_table=11
                     /translation="MELNRGQETALQNLLHWWKHKTKQVFEISGAAGTGKTTIVKELI
                     EALCLSKDQVLFMAYIGKATLALARTGLNAKTIHSSICNIDMVPKEDENGDPIVTEKS
                     RYIWVPKFSRKQHLDGDIRLIVVDEAAMVPEELAKWILEFNIPVIALGDLNQLPPVIG
                     NSFFLKNPDVILTEIMRQSDESPIPWLAKDILEGKRLTRGNIGNSIAIMSQRDFDKKL
                     FTYSDIIICGTNKTRDSLNNFYRKVLLEYTTDDPVVGDKMICRQNNWNASIGDNIYLI
                     NGMVGYITDIDLESSSAKRLTIDFRPEFMNESFIDLPIDRDYLKLPATYRKSHMSRLN
                     KFEYGYAITCHLAQGSQYNKVIVINEPFGDYRFRRQWLYTAVTRAIDQLIILE*"
                     /db_xref="UniRef100_R8F7Z7"
                     /db_xref="bamy:V529_20730"
                     /db_xref="R8F7Z7_BACCE"
     gene            complement(127607..128050)
                     /locus_tag="term2_saliva_scaffold_1_prodigal-single_123"
     CDS             complement(127607..128050)
                     /product="hypothetical protein"
                     /codon_start=1
                     /transl_table=11
                     /translation="MLEVIKPVQSDFNCYCNLIVHDQDIINGQFASSVSVPNTNQTEV
                     GLKFQDSINQIESIRVHEWSNGSFYTLLKEYFRSFIGIYDMPSETNMLEMYKIIKTLV
                     YMYFGLPRGHKFIRTITFRDFDSTIAIESITLLIGGTDYTIDFDF*"
     gene            complement(128083..129216)
                     /locus_tag="term2_saliva_scaffold_1_prodigal-single_124"
     CDS             complement(128083..129216)
                     /product="PREDICTED: mucin-2 n=1 Tax=Sarcophilus harrisii
                     RepID=UPI000273C78A"
                     /codon_start=1
                     /transl_table=11
                     /translation="MSKFYKHQWFGRTSEYPNVTEPKDEFYEDIRRVNTKERLAIEKY
                     MMTEYDYQREIPNKPGYDTRMDMNLHPYYAKTICPHHHLEDEHAYHVTNDDTNCDYWN
                     PQESDIVNMKGYNATNIRIMHQVSKRIADLTKLLGLINDLTKPLDLAYIQCKCPAINS
                     SLFRTILSVAFNELLKKDMALATKLQALINPVDTPADKDPEPGKKDASTSTEDIPSGT
                     SVHRPEYTNYPKISEEFIERILKQIYEEGNWKPTEGKPGHQDGNTQVQPPVIPEVKPP
                     KVEDPTPKQPEGTSETTTHVTEQPSPTTPHTTVATTETGTEATGTPAVEPTYTETPVS
                     AEPTAEHHTDPAASTVPSSNTETATVTEQPVADPPVAHTEESH*"
                     /db_xref="UniRef100_UPI000273C78A"
                     /db_xref="T1JEP1_STRMM"
                     /db_xref="UPI000273C78A"
     gene            129301..129837
                     /locus_tag="term2_saliva_scaffold_1_prodigal-single_125"
     CDS             129301..129837
                     /product="hypothetical protein"
                     /codon_start=1
                     /transl_table=11
                     /translation="MQNAGGNDFSLDQFEYCYLVEDTDPCATQMKIYVPKLMGQKTGS
                     ANTNQSGVDQTSFMNSGDCKLESSSQVQSANYIIARVQMPLAHRHSFHDCPGNCVNLV
                     HGAQTCCPGTSDLKVCHHFHHDHHFPHEGDKGLIPKGSRLICMFMNHDPNDCIVTRME
                     VMFPNGQINPMEPADEHR*"
     gene            129857..130300
                     /locus_tag="term2_saliva_scaffold_1_prodigal-single_126"
     CDS             129857..130300
                     /product="hypothetical protein"
                     /codon_start=1
                     /transl_table=11
                     /translation="MISDAKTITQQIITGKNLKISYKNFQIEQLVKLDNHNVLLLNVF
                     TLLSKYRYHIAKYTKTYVMNDVDAKKYEYKPYMLANELYGTIEMAPLILRINHMTSVT
                     QFKDLQRGIKLFNGDILDFLNEMVIKEKSVITANRSQIKDEIIGL*"
     gene            complement(130537..130686)
                     /locus_tag="term2_saliva_scaffold_1_prodigal-single_127"
     CDS             complement(130537..130686)
                     /product="hypothetical protein"
                     /codon_start=1
                     /transl_table=11
                     /translation="MKHQTTSATFLGDVRVLVIGVQPIVNTWQLEELWVVYVPDTNPH
                     IGDWF*"
     gene            complement(130775..132487)
                     /locus_tag="term2_saliva_scaffold_1_prodigal-single_128"
     CDS             complement(130775..132487)
                     /product="hypothetical protein"
                     /codon_start=1
                     /transl_table=11
                     /translation="LLKSEVSYHKKRNERDVTSPYDSTMHKVPVKFTKNYLQQFIGFI
                     FSDDPTITRMHLNNLQKLLNIVDATPYEKDVTMYARFWFAKRALDARISMGTINRTSL
                     ISAAEDPNEPECKNIIKYLDEYTDKNHEEIQYTIKLIETLLQHAYLFYYRDKLFDSFS
                     DINCGDYLNMEESTNKIKTVIGNLLTDIRKSESKASMSTFSLEQDVMEPFVEETIKNA
                     ADDNLALMTGVRALNDMLSPGYLPGRLYMWLGVTGGFKSAMLLYSCYWIKAFNRIQPR
                     RKPTARPTVLYITTENSVEESLIRLFNLSTSTEDIKDFTPEQAIELMRKQGGLTLEEG
                     ETNIIMKYYGNLEISTSDLYTIIDEIEEDNNEVIALVFDYIKRIRSSEPTQDEIMRLK
                     YASNEMKDLAIRLKIPVITAQQINRAGNMAIDAAHDAGKEDLGKMLGRGNVAQAWDLL
                     ENSDWVGVLNVENERSTGKRYLTIKELKKRYKTMTDQLYINHPFVEGSTIMLVNDVNL
                     DHSVSKFSLASDLADMGNEFGLHGAHTRKPRKQAGEQEEVSDVTRSFSLNDTLGADLV
                     TVDE*"
     gene            complement(132508..133656)
                     /locus_tag="term2_saliva_scaffold_1_prodigal-single_129"
     CDS             complement(132508..133656)
                     /product="hypothetical protein"
                     /codon_start=1
                     /transl_table=11
                     /translation="MIQNELFAVAFIADIHFGAVRTEKLYEQLKEYFLRVIDGKRLDM
                     IVFGGDLFHGITSMNYSTAHSVMMFMEEVVDICIENNIKYIRVIQGTMSHDNRQLHNF
                     RQYETRNNINFRIIMTVEQEHLVEGIDILYVPEEYMEHQDEYYAPYLSTPDQYDFIFG
                     HGMFKEVGTMAKAQESEITMSRAPVFESKELITACKGPIFFGHIHTNTVIKHHIYYPG
                     SFSRFQHGEEKDKGFYLCVYDIKTHKYAVEFVKNTMAEEYTTIKVEDFTKYRDRPQDL
                     VDLMLSIKADFVRVKIVLVQKVDFSYALQYLREFVKDKPRFKLDVTDEAQFVKEQENE
                     KVVNTLLTKYAFVFDPGISHEEKIQKFISVRHKREISLDVIKDELNLL*"
     gene            complement(133653..134312)
                     /locus_tag="term2_saliva_scaffold_1_prodigal-single_130"
     CDS             complement(133653..134312)
                     /product="Marine sediment metagenome DNA, contig:
                     S12H4_S14150 {ECO:0000313|EMBL:GAJ13993.1}; Flags:
                     Fragment;;  TaxID=412755 species="unclassified sequences;
                     metagenomes; ecological metagenomes.;" source="marine
                     sediment metagenome.;""
                     /codon_start=1
                     /transl_table=11
                     /translation="MAHLPYYNSKAHEIPSVTQIISLLNKKGLMDWSNWLGLQRIKYR
                     AFLDEKALLGTLVHNKIECDINKTHYSPHIDYKLEREADVRFNYYLQWKRDCNVIPKC
                     SELRLHNERYGGTIDFIGTINNELTLADFKTSKKPHFTHFMQLAAYLNLLQFKEPEIY
                     DKLTTCRIVCFTGKADVPIISKSKRIEEMVEYRTAFEKLYEAFIVLNHISIEDWKGPI
                     I*"
                     /db_xref="X1U8Z0_9ZZZZ"
     gene            134474..134791
                     /locus_tag="term2_saliva_scaffold_1_prodigal-single_131"
     CDS             134474..134791
                     /product="hypothetical protein"
                     /codon_start=1
                     /transl_table=11
                     /translation="MIARQYFIRVRDSFNGWMTVADKDKLEFVKLLDDKLYGQFDDRI
                     DVDWLASLDDDEFKVELANEINDLIDNFNKAIDPEVSNDARIKYYYISDLRVPGDPVG
                     CGQ*"
     gene            134849..135160
                     /locus_tag="term2_saliva_scaffold_1_prodigal-single_132"
     CDS             134849..135160
                     /product="hypothetical protein"
                     /codon_start=1
                     /transl_table=11
                     /translation="MPEEHTWYIKLVKPNHEAVCIENENVTRFLIDVITFMRTHYTWD
                     ELLTIPDFEDYKTELELKRALVESLKVAFRKYILRSNGSNIYSKVSEDYILAFLSPSD
                     E*"
     gene            complement(135220..136005)
                     /locus_tag="term2_saliva_scaffold_1_prodigal-single_133"
     CDS             complement(135220..136005)
                     /product="G150 protein n=1 Tax=Yersinia phage phiR1-37
                     RepID=G4KK89_9CAUD"
                     /codon_start=1
                     /transl_table=11
                     /translation="MKSIQQNIKRNTKDFSEFGLWVGGLDVSTKNIDQFDPLRAGYSR
                     IFIVRLPRFMERMDIAAAKRFKHLLELGFTGIDGIADTTMETEELTGGYAGNKFQIPN
                     VVKDETDSLTIKVYEFSGSPIREFIDTWVTGISDPLTGLSHYHGQISPECQFKASNHV
                     METIIVNTDPTGIDIEYCAMFSNMMPKKVAKAHFNFEPGSHAAVSLDLEFTATRYESP
                     QINEIGSALLNKYRILRDYLDFNSGYTTQMVNAMPSYHNMNHF*"
                     /db_xref="UniRef100_G4KK89"
                     /db_xref="G4KK89_9CAUD"
     gene            complement(136026..138398)
                     /locus_tag="term2_saliva_scaffold_1_prodigal-single_134"
     CDS             complement(136026..138398)
                     /product="hypothetical protein"
                     /codon_start=1
                     /transl_table=11
                     /translation="MPRAGQIIPEWIQPHEAVYINDNTYFEDYTSDNSGPTFLCVFTS
                     PKGRNKLQLKKSFTDFVNEYGLPDYQTYGQPMYMPYVALYTGNAKAQCLRVTADNATY
                     AHFIQTVSYKVDAGKLKLKFETFKREDVSDLEMLEIYSNAMAATDVDGWKRLPLFSFA
                     CLGPGKYGQDFRIRITHDRNADRDNEYKNYRVELISTERGTKKLESYNVCFYIDALDP
                     NTQITNYIEDVINDEGGKGSSRVSVKFYYDTLLEVFEQYKKVYDQNGFIPPTVVSVDR
                     RPATTATLPDPEVVYYMTAADVVGGRNIAQGTYVKYDNVNKTYNDMTFTHIENTLTAL
                     PTYTDADASYLYLIPQAVAPGAVAPTTPVYDYYVKADTSTGGTNGDGFVKLNVVETKK
                     LPATKLAEEGVYYLLTADDGNFQNGTYLKYTAANGLAATTLPTPVKPENELPYTMETF
                     DIFGYNRFTEEDDKFIEIEGGKQTIHVMDIEGVGLEGGSDGDFDPRSGLSKQERQQAI
                     DKAYQMAFQGGVDPKVRSKRRAPVDLILDANYSVQTKKAMASLALKRMDAAVRLDTNL
                     LTNVNDVYTMGQTLKDINTFMVSKNAGMFKTVDPITGKVIPVTNTLWMAQRYPLHVAT
                     YGNHVPMAGERYATLSGYTKNSIRPLIDADDMEIKEKLLTEYQINYIEAIDEDTYIRG
                     TQNTSQVKNSDLSEENNVQVLLEIKRKIERMAGKRRYEFSDEDELRIFRQDCEEIFSG
                     YKGTKCRSIDIQVSMNKWEKTRSIVHVYLAIVFRTFQKRAIIEIDVNPRT*"
     gene            complement(138488..139222)
                     /locus_tag="term2_saliva_scaffold_1_prodigal-single_135"
     CDS             complement(138488..139222)
                     /product="G148 protein n=1 Tax=Yersinia phage phiR1-37
                     RepID=G4KK87_9CAUD"
                     /codon_start=1
                     /transl_table=11
                     /translation="MANPFTKNGANIEFSGEYMEAYIPEYYFNTNIARMVGDHFAVLG
                     IFNIRTFKDVDGKQPLQLRTVNLPVHIVTYPTGGYEKKKLDLVGKGEEMYYVLKYYNT
                     DIFCQTAIPQSVVAFKDFLKILTAGKLPKSFSYDDIITLWDRNFELNGIKFDIPDVIK
                     ELVISEIYRDPAKPEYRFGYLVGKNPSISRYDYTTANTKEITKYNSSFAAITFENMDE
                     SIVSAVTTTRTERKEQTSPMEQLLKF*"
                     /db_xref="UniRef100_G4KK87"
                     /db_xref="G4KK87_9CAUD"
     gene            complement(139296..140336)
                     /locus_tag="term2_saliva_scaffold_1_prodigal-single_136"
     CDS             complement(139296..140336)
                     /product="hypothetical protein"
                     /codon_start=1
                     /transl_table=11
                     /translation="MENTPMQTTNTDTDKLVDQLGDLKIDLPEDLSPEEREYAQVIQA
                     MEIRNLINSFVRTRKFSLNKILAILPMDEEDAKIILARLSECTEDEIASFSDEEVKKI
                     LTINEEDGPVGNFFVPEVEIEGFDMLTFERDMLTLFAATKQQLDDIDAMINRLQEQYD
                     EYIPEEITAIINSSTFDEYILKFYRHQLTEEKLTDEKRAIIETNIKAMEDAVTLEPLS
                     EPIITLLNTKGNESILHGFHKQMEDTIAKATEKAEKNNFQFPFQLMMDLEVNTFGEEY
                     KAYNNLFVFLFARFLKHQPDTMDRYTIQFCRALSTSLVNIVRRGENVSDDYIDKHTKY
                     IKELVDFVINAE*"
     gene            complement(140302..141153)
                     /locus_tag="term2_saliva_scaffold_1_prodigal-single_137"
     CDS             complement(140302..141153)
                     /product="hypothetical protein"
                     /codon_start=1
                     /transl_table=11
                     /translation="MILTHDNDFEVLGDSVIEVSPLKDLSQELLDEFISIQIKEPFEM
                     RTNFVENFTDEVDLLAINNGDDEDYVKQIRDEANEFYLTIIHKIEDQFRLDIDPDVID
                     ALDRHGIQNVCEALYEFFTVNYTKNIAKYLARVTLGNVDVILDELANNEKAKDVSTMA
                     LKQKVDDEVFATLLANINLVVSIAKDINIEPIDMMQYFNQDNFDVSVIRYCIEEHVIN
                     GNFRKPFLDLIFDNDQDYVYDGIVADVYQYFLQQYAELKMKAQESMSTELGGDIDGEY
                     ADANNEY*"
     gene            complement(141264..143501)
                     /locus_tag="term2_saliva_scaffold_1_prodigal-single_138"
     CDS             complement(141264..143501)
                     /product="Putative terminase large subunit n=1 Tax
                     =Salmonella phage SPN3US RepID=G5DF03_9CAUD"
                     /codon_start=1
                     /transl_table=11
                     /translation="MEEVFIPQGAKPAMGYDMSKFYGIDSRGIPFFYHISTSNLSFIQ
                     TARDLKSLGINNNAFFLSLYNPDLADVDPFSPNLTKEQVQAIINECIINPWYFIRECV
                     RIPEQGGGTGPGAGSKFRLHRGNLAACWCFFRNIDLYLVIPRQCFKTHSMLACLNWAY
                     IFGTSNSVFNFSNKSQKDSDDNLRKMKEQKDVLPIYMQHRYGIEIDESGDFKQVKGLD
                     NVRTMTNPVNGNRIDSKPSAATEEKADGIGRGNSAPIQFYDEVEFTKYIGTIIMAAGP
                     AYVRAAENAKKNGAMYGRIFITTPGNIDSQPVKDSMSTREQAAVFTERLYDMTEDDIA
                     AFMKANSRNGIIYIEFNYKQIGMDEEWYQKVCAVSNWDKIKIKREVLLQRIRGTSESP
                     FDPDDLDTINGFRKEPIDEIMVNKIFTLYVYEKLDKTVPYIMGVDCATGVNNDNTVLM
                     IIDPYTLHPVACMKTPLADAVETAQNIIHVVNRYIPKALVAIESNHLGSAIIAILKRS
                     SIAANLYYDIDKAMVPDVETRLDKHGMVMNDPNNRRFYGVATTATTRPMMMQILLRHV
                     AERKSDFICRELIDDLNNLIQKASGKIEAAQGEHDDVVMAYLIALFVYYHGSKLSRYG
                     ITKYDPRKPIGESVKKVETYADAYEALPDNLKQYFPNPQGQQLYQSFGELQLDDVPKQ
                     HIDLNPPPDYYHSEREQYINTSSGMRVGVINDEYREKLHSPYEEAGYDDYSGAFDVCD
                     ILNSD*"
                     /db_xref="UniRef100_G5DF03"
                     /db_xref="G5DF03_9CAUD"
     gene            complement(143563..144882)
                     /locus_tag="term2_saliva_scaffold_1_prodigal-single_139"
     CDS             complement(143563..144882)
                     /product="hypothetical protein"
                     /codon_start=1
                     /transl_table=11
                     /translation="MNTNNRARIQTNLESIVNGMEFQELSDKFDNIIHTRDEDAIEAS
                     LYHIARILKRIFNIETKFSIIDRTGQSPFFGFNLFPTFEDIKDISVKVLSNSTDDIID
                     IWQNTDDWYVEIDSNILYNSSKQFNAKEIATLLLYRIEQVVFNYELPETVTMIVRQAL
                     TSLDYRSNAVARSAICRDLYIIPFLTAAGYVNYTRDLPVDSMLRATPESEQLYRVAFN
                     KILTNFGMLETVDRNTTEFEHTLNYVLLMIFESINDMKYSTRTLRFNVKKYVDGLLSN
                     YVKAIMKKIFIKFTNVNGKVPALEASNPKMKEMQEKIAEQHIVEQVQAIYESTKIIQE
                     FIDKHGFVKKVDNKEIDIIRIEISDMETSDDKIFLIERVYKFLSIVNYSLSLLDDPEL
                     GKRVRVSKSMLQKQKSELEELRQTILEAKIAPKKYGLYVKYPVGYEG*"
     gene            complement(144984..145535)
                     /locus_tag="term2_saliva_scaffold_1_prodigal-single_140"
     CDS             complement(144984..145535)
                     /product="hypothetical protein"
                     /codon_start=1
                     /transl_table=11
                     /translation="MKKSLSEKIKALKSIFSKKSKDIVQAKNADGTITTKLVNPKYLT
                     AFNKAYAANVKALKNIFTNKLFDEKHKKLLGEACELFDKLSNIEMTIVVTIDPVDAVN
                     AMHKLGGEVLDKLKELEGVIDHINKVAKFVIQNDGEEVDKELTFIELATIGKVQKGIY
                     ADTEKLFTCFMDIRDEISKAIKD*"
     gene            complement(145532..145642)
                     /locus_tag="term2_saliva_scaffold_1_prodigal-single_141"
     CDS             complement(145532..145642)
                     /product="hypothetical protein"
                     /codon_start=1
                     /transl_table=11
                     /translation="MKLDNEIVIESAELQLLLTEGDTDGAVEKGESFSLK*"
     gene            145760..146455
                     /locus_tag="term2_saliva_scaffold_1_prodigal-single_142"
     CDS             145760..146455
                     /product="hypothetical protein"
                     /codon_start=1
                     /transl_table=11
                     /translation="MENFSNEILIESTELNLLVTEGLVDKAKNVMAAVIKKIKEIVSK
                     IKDFIMSKLKKDLKQLKYEASLISKDRDEYSCVVPNKASLDKFDKVYLDTYHLAEAIL
                     DKSDFDDSDEEKTVKLSKEADKVKQLPLTVKETIKGNEYANIMTGMLGLLEKKHSYLW
                     SLADTFNSVANKIEKSGDRDRATEMKRCRLMGDLSGKLINYVVAMHKAYKMSLRSLLR
                     AQGVKGVKEPEND*"
     gene            146510..147190
                     /locus_tag="term2_saliva_scaffold_1_prodigal-single_143"
     CDS             146510..147190
                     /product="hypothetical protein"
                     /codon_start=1
                     /transl_table=11
                     /translation="MNTSNEILIESAQLDLLVTEGVVDKAKGAFKTVIEKIKALFTKI
                     ANFVKEKLAKIDSDILEKAVDVIKGVSGSFKLEGDIYFMSASVVIAKILAGLHALSAQ
                     VAKIPGMTEDKVKAVREKLLDWKDNFDNISDEAQKNITSDIAAIGKGISSVLELIKKG
                     ASTVGSMASAGIDAAKQCSVKDVSAIHVQTVQLYSSLVAKLLAKLNWLKAKAKSIASK
                     AVSAVKRA*"
     gene            complement(147236..147946)
                     /locus_tag="term2_saliva_scaffold_1_prodigal-single_144"
     CDS             complement(147236..147946)
                     /product="hypothetical protein"
                     /codon_start=1
                     /transl_table=11
                     /translation="MYYDSAIEYEEYVLYTTEAETNLLKSKTATKIKDILIRIAEKAS
                     SLVSKIISKFIALVKKANVVVLDTLASRNLKKGRFKNKSMAVPDVPGFRQLLMDLNKL
                     PSYAKDISAALSGTDIDWDKSFKDIDDMRDRVNTVRTQLSSHKRTNINPSLIKKLVMY
                     ANLGTKARVQTADVNIKRIKSKISNLRDDKASQQVHQITSRFINLFVSMTSLIFRITR
                     MSLNNLRRLARNIVKTEN*"
     gene            complement(148050..149894)
                     /locus_tag="term2_saliva_scaffold_1_prodigal-single_145"
     CDS             complement(148050..149894)
                     /product="hypothetical protein"
                     /codon_start=1
                     /transl_table=11
                     /translation="MYQHIYDSERQVTPGVGSFTDNRDGGFKEQFKATVESFRNNYQI
                     DILSDMKQVLNVAPLYEAYKEAMFNDALEATSESSFATYGHNNNDEYVAMHSDKMDQY
                     IENTRQTLLTEASSVGLIEPIVGLTMPILKKQYIANQFKDMLQTIVSTSPIVKYAYER
                     RFLKNKKGEKKYFPECFYDGSYYEFTDQGIGKEVTNKWYPQAGGTLPLFDLNILEESG
                     GSLEQRDALSYDFGIKAIKMEIPVPATPGPGTSMETIVVDNLDIRPDYANNTFKYTLE
                     IENKVDPTQAPNKVQVFGSYSPYDGLVTVSAAVDPSTNITIKGIQFGGHLSNANNNET
                     IELDKERHNQQITIAEKERFNAGLTLEKIKDEKALANIDVTVEVVSDMSDVCAQTADS
                     NTQRFLEQSFQKVKNMGNRVFQPMGYNFQFADEVSFDMAAPSTYMVPESEWRSKQLRY
                     YLGRMISYIKTKLRDERIMIAISANSYVVELLNATDDDIRWVLNSDSNIGGVKLDYKF
                     GVMTVDGTRVHIIASQKETVEKGFRITVIPLTDTVITYRRYEYSFNIETNYRNALTPL
                     TPNIMCVQRYENIEVLPVQSCLYIKQYRERNLGLAPNAVYSSLSASHI*"
     gene            complement(149973..151238)
                     /locus_tag="term2_saliva_scaffold_1_prodigal-single_146"
     CDS             complement(149973..151238)
                     /product="Uncharacterized protein n=1 Tax=Ficedula
                     albicollis RepID=U3JES2_FICAL"
                     /codon_start=1
                     /transl_table=11
                     /translation="MDLWSSILESGTSEHTSDVYLARLSTSLSGTEPIRINPEQGEIV
                     KLYRSIHHAIDALSISDDIPTGTKVTVFKPKYDISIDTPSIDECPYCNILDEVWAEGA
                     FDVEPVGEYTIIDNRTNRHMFDGGSVVESIISEVRDKPIAESSDDDSVGSIDDVYESI
                     LTRFVTEADGDDKKEEEDDEKTTRDTMRDARKDLNDDLGDEEPLDEEQSGEIPKDDED
                     GENTDTDDTTTDDTADTQDSTEGNEEGSDSDAGDSDDSGTGDSDSDGMDDDLGDMDES
                     GDSDGGDSSDADSEGDSTDGDSDSTDDGADGESTDGDPNADKNKKINKINLLKDFISL
                     YKTIENSNKKLTEARKDNILTSVTINQVRKNLTRLGEVVYNYILLYYDGNDHSINLYN
                     FKYFSEILKLNVDMLRTMQINEDNGQTNS*"
                     /db_xref="UniRef100_U3JES2"
                     /db_xref="U3JES2_FICAL"
                     /db_xref="ebf:D782_4141"
     gene            complement(151240..152817)
                     /locus_tag="term2_saliva_scaffold_1_prodigal-single_147"
     CDS             complement(151240..152817)
                     /product="hypothetical protein"
                     /codon_start=1
                     /transl_table=11
                     /translation="MINIHVGRSKDSAQSIYLDEITANSVLNVARYEAFKQNKRLYVG
                     DVRPAVFRKIDSAVKYGVPKWVQGAYVAPVYPEHTDMIILGYITFVDRDNNDPSDTIG
                     YEPFEVLTIGQEERAGLVIATKLFERIIVAFNNQVNAGNQITEEQIETGFRNHGLHTY
                     EVIRGEGQQVYPFTAIPDNVVGKMVELQTTTAKTKDFMLMTVSTEGADGHMVYIVPVY
                     EGNRISNFFQVINVDGDIKIMPVDLATICKAGGIIPPTEGPTFESMSPTMESMTITDK
                     NNLKYHPHVNLLMKQFGISATEAFGMMEAAIEENPFFLLEFMVPSSYKSHDEYVQALE
                     ANFNLACEATNMDLDKFCEALVYEDLYSKAKEIGGKIADASAKTRRKLVAAKKSVSAI
                     AGPIMKSIKDITDGINSSLKEDTREEVITGSAFSKLKNIFIRCVAPAAGVAIFSGGAL
                     AIVTFLGTLAAHKSITKKTRGRIMQELQMELKMVREKIEDAKSAGDNENKYKLMRLEN
                     KIETQIEDVRERILGGN*"
     gene            152948..153817
                     /locus_tag="term2_saliva_scaffold_1_prodigal-single_148"
     CDS             152948..153817
                     /product="hypothetical protein"
                     /codon_start=1
                     /transl_table=11
                     /translation="MNKGNEIVACLVMEQTTEPQTPEIMQVINQPGTDYVRFRTCLQN
                     FNTFNRNNRNYFREPMVKAWEAEHIQELLRYGTFFGENGHPNTKDPQRVVSIDPNNLS
                     HRIVSYEFVGDTVFGIIDTANDYNGPGHQFKGHILQGAKAAFSLRALAPITKIDATRG
                     EIRSTPRIITYDRIILPSHKVAYQTDDPITAIHESAGVTAIATEQVGDICIPVSECLG
                     LPGLSDFLLEESNMAKNIADMFEINYESATLDATGKNLVLQESTVDGTRRTFTVGLED
                     YVQEQVSDILRNM*"
     gene            153828..154577
                     /locus_tag="term2_saliva_scaffold_1_prodigal-single_149"
     CDS             153828..154577
                     /product="hypothetical protein"
                     /codon_start=1
                     /transl_table=11
                     /translation="MSVFRDKAHILKLIKQHCGLYSIQLPVDDNCLYHDIIVDDTIPT
                     FSTYYPRVLHVPANLNELRIRNDKENTIADMSNIYQLPPILTDASDRFIVGIESIRPF
                     NDLRYQSVPSAYETIESFQALAISQTVGDLASTMEPPFLTEFLPPNRFRVNNGTYYKD
                     QVIIGVEVSYSTELYDIPMTLRQAFYKLALLDAKRYFWNQLKYWKDFQTSIASFNLQI
                     DDWADAESKREELLEQWDQSFHLNRVAAVWC*"
     gene            complement(154746..155000)
                     /locus_tag="term2_saliva_scaffold_1_prodigal-single_150"
     CDS             complement(154746..155000)
                     /product="hypothetical protein"
                     /codon_start=1
                     /transl_table=11
                     /translation="MIVGITKFAVTVLVNGYVFGPLCADACNGLFKTNNVSERTEILT
                     RGALAICGISASAAVADVLVDAVVKKGAEEAVKGFIRALV*"
     gene            complement(155043..155255)
                     /locus_tag="term2_saliva_scaffold_1_prodigal-single_151"
     CDS             complement(155043..155255)
                     /product="hypothetical protein"
                     /codon_start=1
                     /transl_table=11
                     /translation="MINEVLETVEGFIKEHPYLCIAAGTGMVVGGQFCYYRMLHNSIQ
                     DAMITVAIEKKKKSKKDKKAKKETEE*"
     gene            complement(155420..156046)
                     /locus_tag="term2_saliva_scaffold_1_prodigal-single_152"
     CDS             complement(155420..156046)
                     /product="hypothetical protein"
                     /codon_start=1
                     /transl_table=11
                     /translation="MIRQLPSYVDYCKTHSIDRPTTAYLLKEVPLTSTDWYDRQDSFC
                     TGLLHGQFMLYYALKSFVSNKRDDKFVIYFITDMGLFVKEMFHSNWDFPLDFRNVCAK
                     YVAPIEPGDLVINHPNRRSLMFLHGVRFTELIDGVAQPNSFDSTEIYESLKARTHTLL
                     LESKDHAPVEVPFDIHLYRALRHRKFYIHVRLDNYINFREIRVWNPNL*"
     gene            complement(156151..156492)
                     /locus_tag="term2_saliva_scaffold_1_prodigal-single_153"
     CDS             complement(156151..156492)
                     /product="hypothetical protein"
                     /codon_start=1
                     /transl_table=11
                     /translation="MRFLNLCPHGVGYEDPNGQTVIYRKIGVVARSNSTISNAGSIKV
                     DGIEVVLNKINQGDTESLPAPRDGTMYIVSRIIRENNPNRKDLVSPSLKDRVYDEKGD
                     VLYVRSFDTNF*"
     gene            complement(156612..159044)
                     /locus_tag="term2_saliva_scaffold_1_prodigal-single_154"
     CDS             complement(156612..159044)
                     /product="hypothetical protein"
                     /codon_start=1
                     /transl_table=11
                     /translation="LADNEPNKSKQPELDLKDMKTRAEKIAKTNGTISSLFDLFKNTT
                     LTDSNKRQNEINAMSDEIDTLLKKETNRFVSGTHNGRDVAAFINSIFTKSPKSYTSMN
                     TFMQGQSIEELLGDENSQINIILSERYKNVNNMYEDLRLLTEQVSELDEVILTMRDAI
                     TNTDNITSESSRIIRFEGESDATQNETKLETIESMEEVTGIMDKIKKIIIPGTLTYGN
                     FFVFTQPYTDLFAKFKALDDRYNDQRLPNIFEQTIAYENTLPENAKKGTLTPAMESIA
                     PLLERYEDDFKQVDNKYKRSDMVNTINTIMEGISVINDPGVPLLEDASIAGLADEDIR
                     KDLFKAMQTKKKSKTWNTVADPTADKGKSMNPFADGTMDAKNINDLTDAYKKEFKDTV
                     KGVYMKLYDPRRVIPIRIMDYTLGYYVLYETVDETRSNVLNAVHTLSRTTMLFQNSKR
                     REFEEELVSLLSARICESVDKKFLRKNAEFKELIANAISYENFYTKSFKVQFVPVNYM
                     THFKVNEDYNTHMGVSVLKRSLFYGMLYLSILLFKIIMIVTRSSDTRMFMVKGNGVDK
                     DITNRINRVVSDYKMNQISYNDFGSVRGILSKVGKGRDLAVPVGANGERAFEIEVMQG
                     QDIPLDTPLLELLRKGMISNTGCPSAMINYLEEVDFAKQIQMLNSKFVSRMVSMQTEL
                     EIPCTELYRKLLSFGEYGIDEVDIDNIYFEWSRPKALNSQNIVDIISSSDSIAEFITK
                     MYSGDNDQDDPRIKDRIYRYVVKNITMQGVLDFEELDEDIKKLKLDFKAELQSDDLLK
                     LAPNEGDSGGGY*"
     gene            complement(159149..159817)
                     /locus_tag="term2_saliva_scaffold_1_prodigal-single_155"
     CDS             complement(159149..159817)
                     /product="hypothetical protein"
                     /codon_start=1
                     /transl_table=11
                     /translation="MEVRDLVIPPKKRNAIYDLNQVIKNMYDCYISVDGFIFPPYAET
                     VKRPAYTRSLVRHKFDEEFMQCTILDIDSLSKALKGICMTQTHTDDNEFKLSNDKKQL
                     CFSIGKFIDADAYVAMNAYLPRRTIMDDMKDIESGKNGWATKEIPEAVLCNLIDYKIE
                     EFALAPKIHMVLTKELLPAIKKADKVLVHYRLMDGKFEIYEVILHSLTENWDVYTKHY
                     IVSY*"
     gene            complement(159804..161582)
                     /locus_tag="term2_saliva_scaffold_1_prodigal-single_156"
     CDS             complement(159804..161582)
                     /product="B-family DNA-polymerase n=1 Tax=Yersinia phage
                     phiR1-37 RepID=G4KKA9_9CAUD"
                     /codon_start=1
                     /transl_table=11
                     /translation="MSNIGLLKNYHGEKVFEELPHSKDHLLLNVFYHRPDWESPGKHD
                     YASIVFKDVNTGRKWIQTIEDPRYMMYIVKPQYRDYTHYPSYMPLDRCDQKIVKFKNI
                     INEIVKVGGKKLADYKEWCNKNNKSAKKNLHHYPYVLATDYPYTNYFRCEWMLHYHDY
                     DMQYSLSKVFADIEVDGIDAPGFPTADICPINAVAVVDAETKTVHSFLLRNPENPLIE
                     QFEKNLPNFIDKCHKTFDESYGELNYEIHMYDTEIDMITEVFRLFNTLARDFILFWNM
                     AFDIPYFIDRIKALGHDPMKIMCDPEFIQDELYYRKDHRHHDFKTKNDVFTCTSKSVY
                     LDQMSQYIKIRKARSELKTVRLNAIAKAELNDEKLDYSDEANIKTLPYENYELFVLYN
                     IKDTLLQYGIEMKTHDIDNVFQRSLINATQYESAFSQTILLKNRAYLSYYKQGFIIGN
                     NNNIDYGNRGFDNDGADNDEDDDEEGFAGALVGDPMLNEKVGVEILGRPSKFIFSRVI
                     DYDFSSMYPNITITHNIGTVPMIGKIKLEGFGQYNTDPDNVFYDEGQVFLEDYLSKDY
                     SFIGNRYFGLPTGEELIKEFGQYGSA*"
                     /db_xref="UniRef100_G4KKA9"
                     /db_xref="G4KKA9_9CAUD"
     gene            complement(161575..162831)
                     /locus_tag="term2_saliva_scaffold_1_prodigal-single_157"
     CDS             complement(161575..162831)
                     /product="hypothetical protein"
                     /codon_start=1
                     /transl_table=11
                     /translation="MAKLHDALLEHDKKGIFTAEARNLMGYSSGFMPLDYQNGYLLTV
                     TDKNNNVTERWANTGIFGGQFITVIGKPGVAKTSFCVQVGSHIIRPFEYGEYYHIDAE
                     GSSNLSRIRALNHFTTEEMKDKYYIPAIDYVEDAFKHIYHLAKVKLETKELFYNTGKL
                     NEYGEEICLPQPTVYLIDSLPSLQTKEVEDSDELGTQTYNMRLAIAYNTFYKRLRPII
                     QKANITVMAINHIKDKPEMAFQKTQAQIQYMKTNENIPGGTGPIYYSQNLLRFIYKGK
                     YVFEKDGFDGFLVEVQFIKSKTNRGGSSVQLVYDYNTGFDPWLTMLHYANMACVIKGR
                     NPYSYFESAPDIKFNSKQFRDIIGGKPELRDALLRDCAPSLYKLLSTNQLDPEKEFSP
                     QEIINRFNEAYQENDVDFDTEVHRDE*"
     gene            complement(162947..163876)
                     /locus_tag="term2_saliva_scaffold_1_prodigal-single_158"
     CDS             complement(162947..163876)
                     /product="hypothetical protein"
                     /codon_start=1
                     /transl_table=11
                     /translation="MIFVYNQTNTAQWTVTDKTEKFARIHTVADNKFGLDIFKSDGTA
                     DEVNHMDVSNEFGQHFEISKVLNVKTTLRFDHRHYNPFVMPSNDGYNTDVLLVSISLD
                     NGKDLINYYSRDAFIYAYKIDKENQVFHAIISLNTRQSLPFVQFITRSDMNRDMVNRL
                     MIRYSDRRYCYEIINTTMNTLDVPARGQKGYFDISDKRNEDGVCEIRTYRPARHTHTV
                     ARLNEITDEAFAKVAERFHINDKSAKVLNQRDLRAYAQKQHISAITYIIDFDANTVKT
                     NRDEVIERLAKLGYHYYRTIMVITNDLKIIRMK*"
     gene            complement(164020..165192)
                     /locus_tag="term2_saliva_scaffold_1_prodigal-single_159"
     CDS             complement(164020..165192)
                     /product="hypothetical protein"
                     /codon_start=1
                     /transl_table=11
                     /translation="MKKTSGKEILSEFKYKRLKKMSKDELKSHIADNLIPLVDYYFMD
                     SFRGEERRYENQFIDLITSMKMFVKPLRKIVKDYNFKDDVPAGLHVMLVDYLEKSYLA
                     IEKSLQTEPGIVPSDEQKERQRQAIEYYKELRDTVADVVKVSAKKIIKKLMKLGIKEE
                     FAIDIAANIVPVEYLNKFNVRKYMFRLDQSLYKVQKRGVERLADNKYTVHVGAELNNI
                     DTLKAIYNIALDGADQEIVRNAMISIALEKKSKAIENFTVPQTAVYNTISRLLLGVME
                     GQILLAPEVKESKLSKKQLKKAKKEYLWGKKDLKEFFKMYRNERIKDAKKGRDGARRV
                     QFDMLPAEDYPNIIKYYERYIGKLAEEVAEVAPKNEESKKEEPAKRKPGRPKKSSK*"
     gene            complement(165349..166488)
                     /locus_tag="term2_saliva_scaffold_1_prodigal-single_160"
     CDS             complement(165349..166488)
                     /product="hypothetical protein"
                     /codon_start=1
                     /transl_table=11
                     /translation="MLKVGIIGIGNAGNQVAALGLATKDIPALAINASEKDLDTLNIK
                     MDAIIFGDSSGSGKDRSIAKGFVKENIKELIKDEAFKRFMDQTDIVFVVNSTGGGTGS
                     GMGPILTDILRNYFRKDENKIFVNVGILPTLGESVGAQRNTLQYLKEMSDLGGSYMLF
                     DNEKRANLPTNKQMDEVNKEIVTMISAVRGDFSHSSPYGMIDDKDMRKIISVPGLIFM
                     DVLTGIYEDSIGADETLDSVLLDHSVKATCMDCSEKDDHTVKRMGFIAYLTKGLNSKF
                     NENLPNIRNFYGEPIEDFKHFAQNEESDKLNVLVLLLSGLSVPDKRIKVIINRIERVE
                     EELNKTQTSSVLNSALDKLSAYDGTKDTNNDSDDEFDMDSILDKY*"
     gene            complement(166508..167449)
                     /locus_tag="term2_saliva_scaffold_1_prodigal-single_161"
     CDS             complement(166508..167449)
                     /product="hypothetical protein"
                     /codon_start=1
                     /transl_table=11
                     /translation="MSKEYNMTKEYDYFSYLHPYTIILPHECDHLPYESINKAIFFRR
                     VLTLLGINVKSEYRSMPTEPQIMYRIGGHTYRSDDIILRKVLRDILENRVPKFVYDAK
                     LIDRLKPICLYADKHIELLVVDKLLTQLESDFRRIEDIFRFGTEYDGFGIDKVQTLDS
                     NDYYDGYMITIDDTSAQGNEYTRFNTSVDFMVGAFTRLSHKRFGGISINYKAFKKSSG
                     TLVWARYPEIFKDTYHSDICNFLGDCALDAFDNRVKWYSHSEPTTSIRFNRSFLECDM
                     REYLDTLEYSALNMSMLDWVSDRDGCRSKRLINIGRI*"
     gene            complement(167442..168404)
                     /locus_tag="term2_saliva_scaffold_1_prodigal-single_162"
     CDS             complement(167442..168404)
                     /product="hypothetical protein"
                     /codon_start=1
                     /transl_table=11
                     /translation="MSSPYIQSIFTYIPKYCEKTPNDAVNFVNSLGHALYVQSAIIQG
                     THKYAEATTVIETEKGIRKYDLFANNSDEVLDSVINHIMRYIPTHLYPLDHISIIKDV
                     IRDISMHHITLAEASDKLDAIFVRTTFEQIKTFKTIPGQLDIVFKTIGLVALKSTYMT
                     IDGVTNVNDINFLKQQLWSIPDMNKNMMLVEFDTKASSTDMTLKDERGDYYTFANGHR
                     HSNQYITVTSKTLLPANIKEYLDRIESAVKAAFDMIGRDIQFNDYNCTPGNYLHGIRF
                     EILDYVDDEDMMMVASYLNQWQIAFGDKYFSDTVYMPPKGECHV*"
     gene            complement(168409..169467)
                     /locus_tag="term2_saliva_scaffold_1_prodigal-single_163"
     CDS             complement(168409..169467)
                     /product="hypothetical protein"
                     /codon_start=1
                     /transl_table=11
                     /translation="MENLMNVGMTTNKSNTNFDVLCIHHNDMDGYASAMCAKLSPLWR
                     KKTFKFISAHYDMAFDFSKLKKTQYVFILDFSLPVQYFDELVDRVGIDHIIWIDHHIS
                     SINKYKNYPNINAVPGIRINGLAACELTYLHFFRSVVQLDETTLFDPGMEVSVNGCEV
                     TLESLLSPSMDGLFPKSVRMAGLYDTWRFTTYEDYMRNLMFNDGFYAEFERPSNESCE
                     FWDAFFDMKLSQDVTNQIMVSGKPIVDYKNRTFVTDLQRAGFECYIRKFEDIDAIAIN
                     TLDRGSFIFETVKNDYEVGVVFFMNADGKMEYSIYRLGKNPEKSILVNKIAESFGGGG
                     HAGAAGFITNGTLVVERK*"
     gene            169636..171168
                     /locus_tag="term2_saliva_scaffold_1_prodigal-single_164"
     CDS             169636..171168
                     /product="DNA-directed RNA polymerase {ECO:0000256
                     |RuleBase:RU004279}; EC=2.7.7.6
                     {ECO:0000256|RuleBase:RU004279};;  TaxID=331278
                     species="Viruses; dsDNA viruses, no RNA stage;
                     Caudovirales; Myoviridae.;" source="Yersinia phage
                     phiR1-37.;""
                     /codon_start=1
                     /transl_table=11
                     /translation="MKDIQIDYSLSPTDLDLNIELLPEFYNPETVGPRLRVMDWHESF
                     VTDMLTNKGFIVKSKPFKKKLKDKDGNIMTRNTKEMDGIHSPRFGSDWQDENAFAERY
                     RCSCGETIGKFYTGQICPHCNTKVKFVDVDLDMFAWLKLTAPFYIIQPLMYIKLKDFF
                     GSDTLETILEFKKEMDIDGYYKEPNTDDKKNPFAGIGMVDFKERFEEIMYWFKKKKKN
                     KAELFDNIIMDKHKIFIQEVPIFSSVLRPVFFTNEDYSYTKIDTCYNAMYGNFERLNE
                     ESDGLNQRNIAKVNKNLFRAQTKLMEAYGIIFTSLTEKEGHIRRNILGGKVNFSSRNV
                     IIPDAKLRSYQVRLPYVGFMELYKEEIINLIVKLTGVSYNVAVDEWFKGYRKFDPKIY
                     KIIQYMLTNTKYKNKILLNRNPTIDFGSFVCMEIVEVKKDYDDLSCSLPISILTSLNA
                     DFDGDVLNIISLKTNELKKSFDQVFNPHKSLVIDRNTGRFNNKFSLIKDQLIGLYQFC
                     NK*"
                     /db_xref="G4KKL2_9CAUD"
                     /db_xref="UniRef100_G4KKL2"
                     /db_xref="2.7.7.6"
     gene            171381..172685
                     /locus_tag="term2_saliva_scaffold_1_prodigal-single_165"
     CDS             171381..172685
                     /product="hypothetical protein"
                     /codon_start=1
                     /transl_table=11
                     /translation="MNQAIVNSSLAHTVGNVTFQMTEFIKRLFTPNFFRHTHISSRMA
                     YREFKINENRQEAAFIKKNRPILIIRPHLEVNDDIFMSGSMFTRLYNGTNFNKNYGQF
                     LPLFRDDVNDISLSYFTNRYRVVLQVTMMFDTAYQQVNVYSSLLNRFNENQIYWQQTA
                     LECFMPGQIVEEISTLSGKPIRNEEMSVKPFLEYLTGHSNKYWTYKEKTASSHEEFFL
                     YYPVTMEYVFTDISMDDLSKHGSVSESANINFTLTAEFNTMGQFQLSTERDDKGFKAN
                     MGLDIGSTDGINIRTYYTPTIQFGEEDENGYRLLFTNMFQIEEDLEPKEPDVLDLSKL
                     LGDSVLDEILQYHESHGISTDILFNFIILKNETILKGKKEKPGDKIDYVVDLPHKRVL
                     IYNKNVDATYRILIYVNNLYINQISDNISDLQSYYEYDYKDR*"
     gene            172704..173126
                     /locus_tag="term2_saliva_scaffold_1_prodigal-single_166"
     CDS             172704..173126
                     /product="hypothetical protein"
                     /codon_start=1
                     /transl_table=11
                     /translation="MKIKKIKQLLKDIREFNQLSEHEVPVGEGPLRIGAQLIRIVKQN
                     NHPSFKSICKFIESIDANEIVEETDRINASIGAPIFVVMGNPDSPVKVVLLNTRFGYI
                     GMNVIPDEVIHEEMKHQAEVPELDDEQVIDILKNVKID*"
     gene            173220..173786
                     /locus_tag="term2_saliva_scaffold_1_prodigal-single_167"
     CDS             173220..173786
                     /product="hypothetical protein"
                     /codon_start=1
                     /transl_table=11
                     /translation="MLGNNTIINEVSMVEYLKNRYKLPLTKEQEQRAQAFFDSIDNKK
                     ENSSVHFISHNSIKSLDGVLTLNRSIEIDRMMESVYTEDIVFSLFPVQPGILSETRVK
                     THHNTKLDSISYPDPVVDPNMTYNIIVIRSFEYYMRKDIVDRIISDSITYDIIILNTA
                     LDIPIDGIIFEDIDEEEFKQLGTKGEEA*"
     gene            173786..174766
                     /locus_tag="term2_saliva_scaffold_1_prodigal-single_168"
     CDS             173786..174766
                     /product="hypothetical protein"
                     /codon_start=1
                     /transl_table=11
                     /translation="MSTRQLSSIRDSYLYSIFNHGNKMDNLLKNYLAKSVVVDASAVD
                     EAISNIRRYFKYPLVNDVLNAFTHKDGLYGKILPIGSNINFQLPPPLPFFLAGNQQNL
                     FGIAVLDRVANYAKDDSGRIDVDPKKLYVLLESAYIARVVQQNFSKLNNTTLYTEGAS
                     VYAHMLTRVLNKLFALNVDKVAFAKVLYLTAKYYFLAILKIQDSSMVQNYALKVSGLT
                     EIAVRDIEAAFKPEDYATIATFITQLQESAYMITNTMKDLTVRGYVEAFCKMYGDAAL
                     FALENFNYFIFNIASAVNGGFLNNQYAFDDIIGKSGDKLYAVVANFAKGK*"
     gene            174805..182718
                     /locus_tag="term2_saliva_scaffold_1_prodigal-single_169"
     CDS             174805..182718
                     /product="hypothetical protein"
                     /codon_start=1
                     /transl_table=11
                     /translation="MPEDITKDMVKKDLALGDLNPKMFRQFFADMQIKSYQYDYQIQR
                     DLVAYHEERFTTAQLKTEVGVKMFDDVNSERVLVFPMKHQFIATGRRKAWRDSAIYNK
                     ALTFDDINRNRKLFKYNVLVFVDNKLITNIRIKPNEEFTYIYFRRKDLAKYLIDTPKV
                     INVLFIPNAIVSVAETINTTNTAGSKLLLNAFYSTKREFNVTDNYFAIFQNKQTLEAE
                     FTGGVHYNPDYTNFTFDGINIADYADTHRVILVGTELLFKIKAVSATQRFVDFELQKM
                     PLPKDDIVVLYKHPNRRDYVPNDGTVVLTEHYPNIIEISNPQKYQLLLIALYDEATQN
                     HHIKFDTEMDFYLETERLLDRYQQGSVPEILQNYKPADWDYRLKDYFEKNEGIHAVDM
                     TDRWNPFHYKMNTISGLIKLWSEFYLEYERRTYGFLTGWYHDISKWSAEHLASKERNS
                     TEQDVPVDPTGHIQVDHKTFAETQYVFTYKNDMKFDDANSYLFYIDGKMVIPSAIIVH
                     RGFQYVYLPKRLIKPDSMIEVERFDGINFGYWIPSIPEEGLTLPLKGIIKTSTVANSF
                     FLTNKENEYVNDRYDIFVIDTEMDNVESKLDLTNSVYYISPKMKLRIVPKERANANKG
                     VFLRANNQLVTFTRKNSGDDYLRNIGVNFNLQNYITNVKQDVKPRLRIYTEDGRLFSK
                     NSYVIYKHENFKQRPKFNLPIKAGGTAFHRIAYVGYDERLIYHRRHVRNDGFVDLEGK
                     TTRPICLAYHDIYLNGVRLHKKDIKIIAPFKFIITTLKKHNTLDNLEIYEKVHASDAM
                     FKFDIDEDSAYLADRLFNKDKEYQKHVLESLEKINPDGKIKDLNEIRNWYKDLLDDWF
                     FNRFVNADRRYDLELYEPLFDENYGYRVLLNGDDRVRWHVTQDNRFYMWHDKTLEETG
                     GVNPPPRNVYEGLANDNIPDDTRTITEREYIENGISFGNVKTIYDYDTEILHEREEET
                     PEPTELDGVDLHDLNPANYKVIHDRDNVEDGGGYDRAHISTYTKPKRSVNPHSLPQDP
                     PKDVTIVPFVDPNPRMPEHIATPEPTLPEPGEYEPFVEPTDSVIKFLGTNPFTDETKA
                     KLTVNVENEFDHTIQTVAHGTSVNAKTLNALRIAFVSTEALSRKYYVKIVDADNHLVY
                     SHLLTNKPDDQINQIINIIPGSMTITIETHDPSRGEVKYPLYMEFNGGFPDDGLLSNG
                     KWENDEDIDDPKVFVEDTYSLYDEFSNTSTFTITKEGLVGPTNKLLLIRDLDSGKIIT
                     RQFCNPNTGKLTITLHKPITRISVAYEPLPQTVKEIHIDTTSPLFADHVKSVEVISNK
                     TEGVYVDSNDTIVMDTLHDGVVRVDCGSSVIRVFLNTAVNVKSAFFDDVRNIVNEPEI
                     NPTIHEATFGENGFFIDIPVPDASNFKEGDAYLTLFNAKNILKLHLLSSISDEIGHVI
                     IPNSSNMTGERVDDIGKYRDNLYPLFANGKSNMDVTYVSPVVLNNIPNKMVTVRVGTD
                     EGTVSAVALYDQYKPIKQLTFSTQSPFTEYFLKSEPVDHIYRMELGQSDVDIVDIYTY
                     SIDIGNSTPAQYLDRITSPTDVQYLKYIDGSVLVFNFAKNNKGNRINEGFFDIIFTKK
                     DTGAVVDSYRYDNRKKAVRALGDNAMRLDERYDNCIITIKRYIPPRCLELTYGAGVPT
                     DCVLSSDGWRSGQFAPDTFPMYGENEVNLTRTITIENDQLLNVTGTESKVLVVTDNRT
                     GKDLAVFATDTYGMPDSITFTAENPSYGFTLQYRPLPLIRVNVGNALDLCSDIISYYG
                     DLVISKVTNATSHWLYLVNRLDDFKVTFKFKDRAINLYHLETATIPIPIDISALVVNE
                     SNLTSEIHKNAVDGYHITMKPVVNNAGSSFTISKTNVPTLDGFRNNIARAKGLIDKVA
                     ILGLSKGSTHTYLDLTVTPQIPETVLPRDQIRLRSMAPVTPEDILYKPNTVELYPDYR
                     LYYQNPLTKISNGYSSNVIVYLDEVFKHAPDIATQYICVKDADNHVVDYSVLSNKNGS
                     KSLTIEPVYNKNVYKIDVSDTNHLYQIGCSVDTAKSMIDIGIDTMTTCTLQDVHQLNR
                     KVVKTPLPIYTAISFGRQTDTKLYYTDFDNEYIRFESTPSSTTKGYAILDDNGRYINS
                     VEINTNKDHYSQMAIPNSYRSNTGTIIFKRMDAMNRISIDGISAENDYCDILYRSGPQ
                     VVSIGSKSLGTGIWDMSEVTYNVGEILAIRIHADIAENNDKSVIVVYERYNGVDKIAG
                     MRLLDKSYTRNPEDKLDVPFITSHNQGVHYIVKLMNTRDVGLGDLVTMTIDGQSGLPI
                     NTLHNNYIGGVVNSLSFINMVKPANRTFFTTETCVNDGNIPVIFNSIGYNRKPNDDGT
                     QCTITSPRRIKWLPAIEFKLFAQIPVTEGFDYKFIAVGATTKDLSPVLSNGWRPISVN
                     TANTLNGFTIKVVKQRKAIQLKLAVNNMIGYIYQNIDNKFVSVNIRGTTSSAYYAPRL
                     NTDANNTYTITIDDMPYDGSIDIVHVDDSRLIENTGRLPGGVDDTRERRRYIIVSEYD
                     GERIINKETDDMPKVIHHNSHFRTIRYTVVTTFTNLRTNGEFRLSKNPGKMHISDTLP
                     DNYFIGNSVGEYSNKSILVDKYDNLSDLRNDRIDKFDNIKN*"
     gene            182867..184828
                     /locus_tag="term2_saliva_scaffold_1_prodigal-single_170"
     CDS             182867..184828
                     /product="DNA polymerase I (EC:2.7.7.7)"
                     /codon_start=1
                     /transl_table=11
                     /translation="MGINKSDLSFSKEWVSEMKIKLMRTYPSMSELDIEEKLYRIINT
                     RMKDHPCLLDNNYLGTSRDTTLLAMTEFFAKQKPILAGYGVLFKPHDKSANASAGLLI
                     ESLDNRNKIKAERKKYPQGSYEFLVRDIGQGNEKVIANSYYGAAGADTSVFYNLYVAA
                     STTGTGQALIATAETSFEALLEGNIKFFDLDECLLFINRVVMTDMDMNFKVSNPYSDD
                     MVKRVVDRLLSQFRDDQSNNDDYRTMLTTIVSNLSKYDQLRLYFKNNLYVFLRDVSEV
                     KELLTILCSETKSFRNPNKVPEEIEDTITTLWQYIFHNVCHIHPTRSRIVRDSQHTRF
                     ATVTQDTDSTMVTIAKYMELMLSQNLTNQVAAENEDELDFICCNIMAYILTRYSQCFL
                     ERYCQDVNMPAEQHKRINMKNEFYNLTMILTPKKKRYVSYTRLQEGQLIDPPMVKISG
                     LDFIKSTTSDDVKSFFTSIIHDDILNVDEINVSSIIRKIKNFREILRSSFLNGELTYL
                     NLVSAKEPEAYKKPYSQQAIKATIVWNAVEKNRLINLPEKIFIVKMDYKTEKRFNDNI
                     DRFGDVADIIRKEIFESPIGEIAKGGITVVGIPQNIDRLPQWVIDTMDIDTMVDDIIS
                     KFNPILESLGDITLRTRSGTSHMSNIIDL*"
                     /db_xref="mbg:BN140_0852"
                     /db_xref="UniRef100_G4KKA6"
                     /db_xref="G4KKA6_9CAUD"
                     /db_xref="2.7.7.7"
     gene            184844..184963
                     /locus_tag="term2_saliva_scaffold_1_prodigal-single_171"
     CDS             184844..184963
                     /product="hypothetical protein"
                     /codon_start=1
                     /transl_table=11
                     /translation="MSKKGRYILTAVEWFIRLGFGAVCIIILYGLLKLLDVIY*"
     gene            184977..185789
                     /locus_tag="term2_saliva_scaffold_1_prodigal-single_172"
     CDS             184977..185789
                     /product="hypothetical protein"
                     /codon_start=1
                     /transl_table=11
                     /translation="MDTLLFTFRVDEINKMESEGKRFFIPGCSWCYYTIYGNKVILKD
                     MQDNQLGYLNDVENLDILGLYVKSLPGTYRIRKVWEHRDDNKVNMSWIGAMGWIQANR
                     VFDIDEILLDTSVHPIVIRSFPEDGGIILRYDPIDSIGVDIYKATRWMGDQKTILDMN
                     SSDITRIFSLTRILDPTDITHTIGVSRKGDGSIVEIQIHIESLLPSVLRQQLNAVLKF
                     TPYAVIESLSHTRLAISDSDREHELIILDIPELINSTITLEYNEATKVLSMK*"
     gene            185895..188033
                     /locus_tag="term2_saliva_scaffold_1_prodigal-single_173"
     CDS             185895..188033
                     /product="hypothetical protein"
                     /codon_start=1
                     /transl_table=11
                     /translation="MESYDVELVGDINYEAYHKRLTDTVFNIHAIVEDKKQWKAVFNE
                     LYTYMKQGYEQEKVRKHPVQFRFSTDKAEQIKTMPVTHFIVNLIIWNAFRKLDKVEDI
                     GSPHIFDGAKITEDYIADYINHNLIAPYHKEVDIISMNEALDDMIYALSQIFTDFGIL
                     AGTTMDMESFIELAQRYPRFREILHTKLDDTLQPKEIEDTIFNSRKEFLDIIVNDEDN
                     HLKPFLVTGAGINTGQLQEFAISGGLKPDVEGNVIPVPINSNYIAGGLNSINNFYIDG
                     QAGPKALIMNSTVMGKSGHFSYKTMILTSSYNISKTVDDCDTKRLIELHVTNRKVLKK
                     INGRYYRLPDEDSSVLHVVNMETDEHLIGKTILMRSPVTCTAHDGICHKCYGDLYYIN
                     NTPSFHAGRFAATQTNNPIQQKILSTKHMLKTNSDKVEFSADFYRFFALDANKIIFNM
                     DSKEDLSQWFLQIRNEDLYTMDDISSSDFNDHTEIIYLRNKDTDEMIPIQEIGKPDDP
                     RELYLFSDVSKHLKPIGADFIGIKLSALDIESPIAMINIVNNEVSKPLKNIIRLLDKK
                     DHYNCTTIDEMVNAYNKLTIDSGMSVDSVHTEMILKGLIRSTEDILQSPAFNNEEKMN
                     DYQILTVSKALAYSPSIALSLSFEELGRQFVKPSTYNKYRKSDYDIFFKEEIKDEAKK
                     YNRAQKQYNEIMKELKLRKLASKELPSDEE*"
     gene            188166..188945
                     /locus_tag="term2_saliva_scaffold_1_prodigal-single_174"
     CDS             188166..188945
                     /product="hypothetical protein"
                     /codon_start=1
                     /transl_table=11
                     /translation="MEKLLIGNMTKKEIKALTRLVEQRNPELMKLVNCTHTTKNGQLA
                     TFKLSDGRFRCRHCGVILGIRMSQQHMTPRNGRIDVADRIQQAKAETIKIQKDSEHGY
                     EIWVKLPKKMVALLQSRYNNEQIVDQVESLLQDARRISIPKWMDTVAGRLYGLDRNVP
                     YVNLMIKIPHIFRRNLSCSDSQLANWAVRVLWSMLKDDQSSINDLYLNSENFMQLAKQ
                     SYHYRSMDAYKNATLDEWLVQASRKATTPKRLVKERGTVND*"
     gene            188938..189468
                     /locus_tag="term2_saliva_scaffold_1_prodigal-single_175"
     CDS             188938..189468
                     /product="hypothetical protein"
                     /codon_start=1
                     /transl_table=11
                     /translation="MIESRELDKKFQEFLNVCDMTKRDPIIELNRAIEYINSNNKEIE
                     YIDAISISQITPTLANWINNNQKTLSNRMMDIVDLLERTNCRIVSHIGRNVSAHAMRE
                     TQGDIIGIIKLPKMYRSQIMYLMNEYNLDPLIFRLIVVGEFEGLDMLKEVQTEAYKYM
                     ASARRDKDGDIVYDYV*"
     gene            complement(189715..190236)
                     /locus_tag="term2_saliva_scaffold_1_prodigal-single_176"
     CDS             complement(189715..190236)
                     /product="hypothetical protein"
                     /codon_start=1
                     /transl_table=11
                     /translation="MNVFTEKKQIIIDYRGDIPVLNVAGPIDIPYWETLEHISQMLMY
                     NVRIYEVLSDGSKVELDLCNYDKENDPKKQGLKQAYEPTTKDNPTRLVTDKPLNMSEV
                     TDNFTKPQPLPPTKVEMIHDTNYESMVTGEEPTVVSSSATIREESNKKMSKKLQKANK
                     IYVPPTVDDIDEK*"
     gene            complement(190263..190808)
                     /locus_tag="term2_saliva_scaffold_1_prodigal-single_177"
     CDS             complement(190263..190808)
                     /product="Transcriptional regulator ICP22 homolog n=1 Tax
                     =Saimiriine herpesvirus 2 (strain 11) RepID=ICP22_SHV21"
                     /codon_start=1
                     /transl_table=11
                     /translation="MALKTLYATFEAERAEQQYHDLMLEQILGSDVRDAIMEAAEEED
                     TKETKRDKTGHPEEDGESKDSDKKSKESDEDTDDSKDSKKSDKEDEEAAEESFFMDED
                     AILNYVGEADEVDAEDAEAETEETEDEEPSEEDKALEALIDSIPETDPSECGDCAPVG
                     SVEEALIFDEIDRLVPDTVLY*"
                     /db_xref="UniRef100_Q01042"
                     /db_xref="ICP22_SHV21"
                     /db_xref="htu:Htur_0985"
     gene            complement(190835..192115)
                     /locus_tag="term2_saliva_scaffold_1_prodigal-single_178"
     CDS             complement(190835..192115)
                     /product="hypothetical protein"
                     /codon_start=1
                     /transl_table=11
                     /translation="LARFIDKSEFINQNVNLAESRITSQYSTFLEQKPTFTTFYHVNT
                     RRSTTDKGLKDIEGLIDSRSPIRYNKIYNFPLYGIEQIQLDLQEEDEGLNSSYDGNAV
                     ILPNTIYPLPDDYFYIDYLGRKALFRVTDVKYDTIKSNGYYNIAFTIKSVDEHDVDVL
                     DTLVVEEYNCVFENIGTGDNCLIKSEDLQLMNRIRQIYENLKTGYLQKYLNAKYNALL
                     YMVSSENIMYDYTVSRFVNRNQIFYDKKTNNTVYVYEEERQVNNFEYENTIYDRVVHK
                     DFDDWEELLAYFNVEPTFMMAEVSIFDYYRDRRIKYMQFFDYPLGPFNDSYYKYISKD
                     FLHAIEYHDSTLLPPKERPWEHFVFMYCTTDNVLSLTKWLDNIDRRRFPYSLETFVFI
                     PLVLYSLRQLINQLTNDSKASSTTMDDHLLKKND*"
     gene            complement(193005..193196)
                     /locus_tag="term2_saliva_scaffold_1_prodigal-single_179"
     CDS             complement(193005..193196)
                     /product="hypothetical protein"
                     /codon_start=1
                     /transl_table=11
                     /translation="MTNEELKKVIMECIREAKQEASDYFDSMTPKDQKHMECILIGED
                     YCDTVLSNLQTAILKRINS*"
     gene            complement(193203..194225)
                     /locus_tag="term2_saliva_scaffold_1_prodigal-single_180"
     CDS             complement(193203..194225)
                     /product="hypothetical protein"
                     /codon_start=1
                     /transl_table=11
                     /translation="METSSIQNVIRLLEETPYAKWEDKEHLVVRCPICGDSKKHHDGA
                     HCSIWVRNDEPLVYHCWICEEAGLVDRQFLLDKDIGDIDSTIQLEQFNRANGRRSALT
                     KRSKNGQVQNVEIPKIREEHHNKVEYLRNRLGINFKYEQLEALRVITSIKDFLQLNHA
                     TVSKKYAWAIDQMERDYVGFLSSSKNYIIFRSINPNSKYRYINYRIYDYIIGAEKFYT
                     IPSQMNIMDNDVTLHLSEGIFDILSVAFNMGEKREGSHIYAAICGSGYTRVLEYFLRK
                     GFIKNLHINIYSDLDKQPDFYNELLYLKDWYKDINILYNTYPGEKDFGVPRDKICAQE
                     IKLTRR*"
     gene            complement(194230..194637)
                     /locus_tag="term2_saliva_scaffold_1_prodigal-single_181"
     CDS             complement(194230..194637)
                     /product="hypothetical protein"
                     /codon_start=1
                     /transl_table=11
                     /translation="MDTTRYFKQLNLVLRKANRRDLIAWGRLLDQKDHYSSYKKKSLA
                     KLHRYMKQLYHNADVIHLEPGDSQFFAEYITCEGNLRHHRMIQITLRDYLILKKLQKG
                     NYRGVMDILRGEPDSVKKEFHSIVMNAMQEKLW*"
     gene            complement(194705..196246)
                     /locus_tag="term2_saliva_scaffold_1_prodigal-single_182"
     CDS             complement(194705..196246)
                     /product="hypothetical protein"
                     /codon_start=1
                     /transl_table=11
                     /translation="MNEDVKTNDIILDPVPEGVIPVDEWVYGPGDEVITYTAKQVIVP
                     FDVIFNIPSQVRRLNDFYVVYKDAYVKQFGEITKYMNYFIKFYDPDNELLSNYLGLKY
                     LLESRKIKMGRKDFIKLLYEYIVTPTMYQKVMNMVNDNYRVDLTQKKKEGISYYESLE
                     FTNHHAKLLMLISIFIRIFIPMVMHYISTMKSKSENAHLIEYYRPIFDIVEENEHVNL
                     YQKLFNSINVSVQLSYKKNKIIWDKYEAQSVDVISRSEEYLDKNIIVDNVFKYQFDKS
                     IISFNSVIIKTQLKYSSHKNFNMNYKEINQEKDSEGLSYLDKLEMSAVKIDENIILLS
                     KVNIDSTIKRIKRENRIKISKDEIKFYTEQFKVNRISKNLIFYYYSKYFGGYNDLNHI
                     TLKQYIKLMILMKRKMEFSGYQYLNQIITANINGKINSRTIHNSKFIEKVETSSVYQN
                     IRNEKFKTINDVGKGDLIINILSTLINTEFTYVDYDNPELTGEPIEMDLDILSQEFLD
                     FVNQI*"
     gene            complement(196314..197123)
                     /locus_tag="term2_saliva_scaffold_1_prodigal-single_183"
     CDS             complement(196314..197123)
                     /product="G244 protein n=1 Tax=Yersinia phage phiR1-37
                     RepID=G4KKI2_9CAUD"
                     /codon_start=1
                     /transl_table=11
                     /translation="MDRFYPTLKDFLTEKRARTQQTIYGYASIEGSYKERYTKFIKRF
                     PTLDVKYYKSHSSYFIHVKIPSSKSLDRGIDLAYDIIFEFFAPTDDIAKQNSLQNWTV
                     RVFSNAPSFAYRYAYVYYRTGLLIDGLQDKFDDKILKVKPTKQNPKELVGFDYTIYFA
                     VMYLMNRPSFIRNLHNRNFGKFEELVKNTKDYYEVLRIYNKVSRLSLSNIKNRLTLNV
                     DKFKRHRFHNDTNSTTVKTTKPVKATSLTKAVKTTKSVKTTRSVKTIRKKR*"
                     /db_xref="UniRef100_G4KKI2"
     gene            complement(197202..199178)
                     /locus_tag="term2_saliva_scaffold_1_prodigal-single_184"
     CDS             complement(197202..199178)
                     /product="Chaperonin GroEL n=1 Tax=Yersinia phage phiR1-37
                     RepID=G4KKI1_9CAUD"
                     /codon_start=1
                     /transl_table=11
                     /translation="VSEIYNQAEDNQIAVKVVKDTSSSFDTMEQTSSVPRPMFPQLIP
                     DNKTKHPWNVITEAEFKTRMQEIFEMVASALKSTLGPYGASTLIESMGTYHLTKDGFT
                     VLKNIHFNNRTDNTILNTILTISHQMVMKVGDGSTSSIIAAYNFLHRLSQSDELKALR
                     PRDLKQYVNQFVDVATQYIQSNAQQLTDENFLDIVTNIAKVATNDDKTYTNIIHDIYE
                     QCGREVTISKAMSDTNEPSYEIKDDMFYIDASYLDRIYCNTDNGTKVELKQPAVVLFN
                     FTLENKHWDLIKVMNAAIAKSDATGQKQLLVIAPYYDDQFLDRVKNDINRFRAWYQQQ
                     QQQAGAIPFPMIFGKAPFFKAIQRDIYDDASAFLGNTIINPMDADHLLETLNTLNAQQ
                     VQWNEYEQAKETMQPEAFEQFWNNRPVPENPEEKVNELLEEVAKRFGTSEQVLMTNKT
                     IEFTGLTNQDANMIKLRTDIARGDMEKELAEVENLRYISKDFIAAKERLSRLALKSAT
                     IRVGGNSELEKKMNDDALDDAIKACDSALRYGINPGCNTAIIQACMPELNTRLSEQDP
                     IIQTIADIAYESFLDVVQTIHKNKDPKVTRESVAYIVENSAMDNRCYDLVSESFSTDI
                     INSCRTDIEILRSAIAIIGVIISSNQYLAADIKN*"
                     /db_xref="UniRef100_G4KKI1"
                     /db_xref="G4KKI1_9CAUD"
                     /db_xref="ngg:RG540_PA11240"
     gene            complement(199192..199875)
                     /locus_tag="term2_saliva_scaffold_1_prodigal-single_185"
     CDS             complement(199192..199875)
                     /product="hypothetical protein"
                     /codon_start=1
                     /transl_table=11
                     /translation="MSEDDKLKSLTILVTYRDIIKTADFYILDLVKTRFRDKFKDLID
                     FKLLDTLTDEALMLHWLHRPVKNVLEWLAIKEFDYDKNYQFLYDKSKKLYIDDDRTLK
                     FDKVLENYKFSKAINDIYVWNPTYDKRQLFDLKVRHGLGKIKYVTGASLERVLDRIGS
                     VNLVYDTDADRVAELISTGKYPKMVFGVGAYGYNYQRDFILKHDLADNVNVSTFPILI
                     INESYLFNG*"
     gene            complement(199937..200752)
                     /locus_tag="term2_saliva_scaffold_1_prodigal-single_186"
     CDS             complement(199937..200752)
                     /product="hypothetical protein"
                     /codon_start=1
                     /transl_table=11
                     /translation="MAFNTSMTSQSQTNPTDNINTRGIQFYNGDATIVFDYWNGMASI
                     KIHPALPEAERANKQVYDYKKSVSVALSPDNAVLVGKYIKEDILPAIEKGEECTRAVV
                     SARVNLFVVSTGVNQYGEVKPFIGIYRKLDENRIPAESMVFHFDKHPVITKYAPTTGE
                     IDMNSQYTELVGVGEFFTACSALMNAGVHADNFSNRFRINREYEFRAAASGKLGIDNG
                     SGNRTNFVNRSNGGASQNIWDIKTPTDTLSNDNGGGSLAETSTASFDALSDLM*"
     gene            complement(200891..202918)
                     /locus_tag="term2_saliva_scaffold_1_prodigal-single_187"
     CDS             complement(200891..202918)
                     /product="hypothetical protein"
                     /codon_start=1
                     /transl_table=11
                     /translation="MAKLNKRFKFTKDTTNETFYADIYSSIGDLEEGQPYLSTDVKVD
                     ENTTMPGYVQGSTNSYDENLLDIYIKPDDATKQTFRLKSKSYRNIANGVTIYSQPGQY
                     TFNIPVGVTKVCVITVAGGSEYDYVHNVTPKNITALKSQLLSSSVDTYVTETGKTDRL
                     ISSSVDYQTVSFDGSPIIGYGIDGVTGKVTRTEIPVNTPLYFGTPSGLYNDTTSAYRH
                     SASGQLRSTVIDVSNIESLNVVVGNFGNATDNTSPKRGTSELVSADLPLTTKSKEDNG
                     TSFHFGNGEPTMHVLKVDAIGMGGAGSQGLSPNTNDPGTQPYAEREFARMGNVRGTVV
                     KVATSDKTIANIVSMNGNNALLGDSVITNNKPIPGAKFNGTIDTNPAYPGLNSLTADQ
                     LESGRGLPGKSVKQIWIEGVEGYDNPILEGGAGGLPGHDGEPGKVSKFFIIEDGVTKY
                     IKSGGGGAGAGYIAGKLITINGDEYANNNQVNINATYDKSNGLTPGTTGNYNITYGGT
                     IEPKVRIGQPNIGIVSIIYGPEIENMDIPLYTWTTDQESYVGEQLRYTANGIEGNIKF
                     SPKRIFISHEFVKDETAASGAAFMQPSQKAGLENLVLEYMNDKGVWTNFKTASISFTM
                     LTEEGQTYIDIPLRVYSTKWRLRLPDENLHLKSKNGVKIDSYITYTEDEMT*"
     gene            complement(203017..203994)
                     /locus_tag="term2_saliva_scaffold_1_prodigal-single_188"
     CDS             complement(203017..203994)
                     /product="hypothetical protein"
                     /codon_start=1
                     /transl_table=11
                     /translation="MNIVWYPNECKEFIYQYPELMELRDLARNDHQTHIITNTTATLE
                     EKIGAVETILGGVTKEQNRLVYLVTKVDDLPLETIVDELNKSTRSEERLILLNRLCRL
                     DMGTYGPRMEAFVKNLIEQGTMVNDPYYVEIMNTYPIISNGSKESIDECFSNVIRVYR
                     EQAKIALFIAIKKAIVESKYVFEVPANEFLTYLDSYIDSICETTKMDPMMFKSCVDYI
                     DFLVCNNMMDKANAVIQWIDSHKEEAIYINSSTDLNTTFDLLLMINRLKHFGKLTKPL
                     TESSWNDKEMEVINATIPNTITPYSVLHATTEDINWLFDWYNDIIESFG*"
     gene            complement(203997..205109)
                     /locus_tag="term2_saliva_scaffold_1_prodigal-single_189"
     CDS             complement(203997..205109)
                     /product="hypothetical protein"
                     /codon_start=1
                     /transl_table=11
                     /translation="MLIYLPERIYDVVKNDTRIQNYEIELKDLWGIGFPRVARMKQIN
                     QVGFHYMCQVGRLLRNHPILLEQFRVCNHESDTLFVKSVLANTIDNETKLECLYRLMS
                     SWIDRDSSIRDFITLFESLNMNELFALSANVVKAYYIMKTSTIEANTIEEYVRKANVV
                     YTQIHGVCNMTRSLEKMLIVESIDQLVSHLRDAIITNSISIDKAIEIHNEYMTEIMKR
                     IEQNDAMYLTFNTRSLYFHLLIAIKRYEKTHNIDTSFDTVTTYLLYCLAHKEEFTRSL
                     YTHNEFMFSHLAVLLNAIHMIVPEHMQKAIEYYLDDNELGYLVGLSSNGKLSNYIANT
                     LRSVNADDFGVAVLKYFESDIYTLIEPILIDKTLEG*"
     gene            complement(205090..206325)
                     /locus_tag="term2_saliva_scaffold_1_prodigal-single_190"
     CDS             complement(205090..206325)
                     /product="hypothetical protein"
                     /codon_start=1
                     /transl_table=11
                     /translation="MPELSKEFKTRIKRMLRSLNSFRSWQSIFFNLTYACPLACKYCY
                     IDPELKGMTLEEVEYTMELINQDKGNYSRTITFFGGEPALQIDIIEKIIPKYHNETIP
                     GTNERRYRFGIITGFTVNQDRLMKLYEQYPFEIVVSYDNIRNNTRVDHNGVPFDALAE
                     LRKYTHMDLSRYICIQKTLTGNEKDLLADIKELEEFHKQTGANYCWGHNKTPFKIPDD
                     NYENFKSQYSAVIDYYLTGLEENPNRFIPKIVTTEYLQHVTGTVEQNHGGCGLMTEIF
                     ISHNGRVYPCSISNSKLPYFDLTNDDATEEIECAERQCIHNPICEACDIRYFCNGGCI
                     VDRSVNFGDYGKPNPNWCDYMHAIEWAVSDAASKHKDTETYLRNELIKWRIGHYKACL
                     SPTDNRNIVGGVIDVNLST*"
     gene            complement(206309..207481)
                     /locus_tag="term2_saliva_scaffold_1_prodigal-single_191"
     CDS             complement(206309..207481)
                     /product="4Fe4S-binding SPASM domain-containing protein n
                     =1 Tax=Pelosinus fermentans JBW45 RepID=I9NL16_9FIRM"
                     /codon_start=1
                     /transl_table=11
                     /translation="MVEQKPFFLPYQVDFYLMLTEACPLRCEYCYIKDRDNPARMSRD
                     TMDLMMKKVQTKPRIIFFGGEPLLGIDDIKWFTEKYKNNVKVFQIVTSTFPKANFHEL
                     IENVIKPSTTPWELQLSFDGFEGSERKLVNTDPVAQQVYENILYTLEQEVKLQVRCVI
                     NDSNIYYFHDTYKQFKRMSEEYSGLFYADFTLVHETNLDSDFPEVLKRELGLILDDIL
                     TDESPFITAGLASMIGSILEDRKCMACNVGSEIIIRPNGDIYPCTMLSQYSEDFKMGH
                     ITDRELNTDIATDVHERPADCDTCDYNKYCFGGCRYERSYLGNLNEINLGYCEQTKTV
                     VEALLAFRDKLYSDSCKNRDLIIERILRYRTWRSGMESTMDFEYMKFRGNQNAGIE*"
                     /db_xref="UniRef100_I9NL16"
                     /db_xref="pft:JBW_03669"
                     /db_xref="I9NL16_9FIRM"
     gene            complement(207475..208722)
                     /locus_tag="term2_saliva_scaffold_1_prodigal-single_192"
     CDS             complement(207475..208722)
                     /product="Uncharacterized protein n=1 Tax=Pelosinus
                     fermentans JBW45 RepID=I9NKP8_9FIRM"
                     /codon_start=1
                     /transl_table=11
                     /translation="MFDSINRISIKVTDFCNLDCVYCHQQKVTKDSSKTFSHYDKLED
                     FIKSLPLADEVDVLVTGGEISVKLDEFKKIERILRRISQSIDVKFIMSVITNGTNLPG
                     IVDFVKRGIIRPDSITVSWDGVYSYTHSRKGKLQNLSDKFFNDNIRYIVDQGYANEIN
                     IAFAVTPDTINDMMPSLDYCLGVGLRNFSFYYIHEADYTNPKFIADYTKALQSMANRF
                     VQTYPDLKERFRYYNWQNMYCRYILSDASFLAKTSCVKLGNSIHIDIDGSIYPCTFFS
                     DHRSMQIGHILEGFYEDRIHRFEKEYFSKPDCDYQSCKNEHCFECPASDYILNKGMNN
                     KQKNLCHLLSIEREIFMENIKKVTISEYDIRTFWNVGTSVVETHYTDKMNAECHLPLT
                     DSREYTEDDKMLVSNNIERIQSW*"
                     /db_xref="UniRef100_I9NKP8"
                     /db_xref="pft:JBW_03671"
                     /db_xref="I9NKP8_9FIRM"
     gene            complement(208788..209366)
                     /locus_tag="term2_saliva_scaffold_1_prodigal-single_193"
     CDS             complement(208788..209366)
                     /product="hypothetical protein"
                     /codon_start=1
                     /transl_table=11
                     /translation="MAIIKADDINGLVEKINKLTKFSRGIRAVKSNPGVEAGGNGPGL
                     SWGCHKYGGQIRNVVPDDKKQDKFQGSNIVNTHIDTNHRVKADQFNEVVNGINSAITE
                     IRQNVTGNDGPGLGEVTEPTQVTKDTIAKLQQLQAALNAVSTIESTLNRVNGWFNSAN
                     KCNRSCQVNCQVGCQVACNSVNWCHDQKCGTH*"
     gene            complement(209353..210741)
                     /locus_tag="term2_saliva_scaffold_1_prodigal-single_194"
     CDS             complement(209353..210741)
                     /product="4Fe4S-binding SPASM domain-containing protein n
                     =1 Tax=Pelosinus fermentans JBW45 RepID=I9DAV8_9FIRM"
                     /codon_start=1
                     /transl_table=11
                     /translation="MSQFNDVMAVRAAVLTITTDCQLRCSYCFEEDKAHNYMSEDDAM
                     IIIKKLCDNFRENVYTHDPTAKLDISFFGGEPTLNFPVIKAIVEYCNEQEFIVQYGIT
                     TNCVHITDEMIDFFYDNNFGILVSIDGTKELHNRNRSNSYDTVVANIKRMFDGGLKLN
                     MEARITIPPKDIRYTFQSMKDMYDLGFDRIAPCFVYDQEWDEEAYQQFEVEIRKIYDF
                     ALDKYNSEERRNLQIKNIEDFIYLCYDSDTNDTSPCGFGKNAWVAIGYDGELTPCHQV
                     HTNFRNCEVLHMGNMITDEFDRSVMDMINVQFDRSTCGNCQYNNVCLGGCPAESFTNG
                     HSFNDVNPAVCRHMDIMYHIATEYQDKILHSTNLRSRRLAILKRNLEFKQLLDTAIDH
                     LHQNDINVIMLDFASIQESIFGEEKILLPPYIRLAERYIDIVSDKLLNDVVEELDKYQ
                     AIMNGGEMNGDN*"
                     /db_xref="UniRef100_I9DAV8"
                     /db_xref="pft:JBW_03673"
                     /db_xref="I9DAV8_9FIRM"
     gene            complement(210765..211364)
                     /locus_tag="term2_saliva_scaffold_1_prodigal-single_195"
     CDS             complement(210765..211364)
                     /product="hypothetical protein"
                     /codon_start=1
                     /transl_table=11
                     /translation="MGLAYNGRVVSEDYYALIQSKFAVIEQALGALTADTTSKNASLE
                     QRLGDFNTSLNNQFKSLKNKIDNDIASQLNAIETKVTNNHNLITTKLENTAQRLEGLI
                     TETDTTLTNKIKELDGREKADVKQLTTAIGTAKAELTAITESNKTKIDALASKFQFGG
                     RQVDDRNVLVWFDYETNPDEPVIKFRKGDTFVAFGADWK*"
     gene            complement(211466..212065)
                     /locus_tag="term2_saliva_scaffold_1_prodigal-single_196"
     CDS             complement(211466..212065)
                     /product="hypothetical protein"
                     /codon_start=1
                     /transl_table=11
                     /translation="MNRFAEIKYGRVNDIVETLNDLTWVRTIFSPISLWTDITDMLDS
                     EGNQIQIGHVFEGGSFRAPATRTVPVTLDDHRRVALYRKDLLVTQKIEEGFFSKALGE
                     QYFFPYNGDAKQMLDMDFELLEDEEEEGFSVVYRTTRDPKESTNKLNDTITVDQVKQL
                     RKDFRKHKLACSKRGMEITNQINQAEAVEEMYNYINWDK*"
     gene            complement(212084..213220)
                     /locus_tag="term2_saliva_scaffold_1_prodigal-single_197"
     CDS             complement(212084..213220)
                     /product="Phage tail fiber assembly protein (Fragment) n=1
                     Tax=Escherichia coli HVH 46 (4-2758776)
                     RepID=T6BG33_ECOLX"
                     /codon_start=1
                     /transl_table=11
                     /translation="MPDNQIKVLHSQYKYNTRVEQGGRGQDYVVVYFENNATDVMMHG
                     YTQVPDTHIHLQGELNNKDTGMDAFKKLDSAIRNTRFGHLNDHGRLKVNNNFQIDSDG
                     TLGLNIIMLENRAAYNAITTKDEGAIYMWTDNGKFTGIDTGSTTPGSTINVGSLEAHN
                     ASPLAHPDIRNQINRMQSSVTTISSNMDAYQTELLKIRSNVDAAVKIVNTFKTTGIDQ
                     AALADRARTADKLSRSVTINGVSFDGSQNINIDDVNYSKTTGKLKKAVTINGVTFDGS
                     QNITIPKVDSASTSEVATRLSRAIRINGIEFDGSRDITIPASAMEGFVAENASKLGNV
                     DASEYALKRDVYLRSQTYAKEEVYNKQEVDSLAGKIPGGRIYIV*"
                     /db_xref="UniRef100_T6BG33"
                     /db_xref="H5IU44_ECOLX"
                     /db_xref="T6BG33_ECOLX"
     gene            complement(214766..215824)
                     /locus_tag="term2_saliva_scaffold_1_prodigal-single_198"
     CDS             complement(214766..215824)
                     /product="hypothetical protein"
                     /codon_start=1
                     /transl_table=11
                     /translation="MYKIIVHKGDYITYKLGERIVTEPIDIIYQKQKGVNILNSDIQS
                     IQRISGYIESNPINLQESLTFLNGVEIYNDNNIILNDKVGYFKKCRLSNSDDIIWGKT
                     DIDDEIDSIVAYLLAYNLRKLKHIRFPSDDTIIVSFGKDTVDCEKIISNFNYNCIRVN
                     RYRKIDDKLISRIIHSGYRQMNTTISISSTIPNGFISIIREVLSGWVGKRTINKFNVH
                     RCIPFGVFNAKKLVQQSFINGLSDYIYDVTVGRGKCNEYIFDLFLRAYGKEFIITYRL
                     VLEHLLISYNAFVDMSENSIAMDYYANSKFAGIYKNFASQGIQEVSLRRGSAKTRQCY
                     LIEARNMIGVNGYKFIHK*"
     gene            complement(215937..216347)
                     /locus_tag="term2_saliva_scaffold_1_prodigal-single_199"
     CDS             complement(215937..216347)
                     /product="hypothetical protein"
                     /codon_start=1
                     /transl_table=11
                     /translation="MKSVFAKVLMLLLGRVVYWPLYLYSVLMCRYFGTSLNAVLEDNS
                     RFKSDHARVGNKLVTRLTDKWGRTKYVFANMDETPTKLFSGAKYALLLTYNEFSEKVE
                     SEVVVYHIHLGIIRYSGKQRTSFLTSLEQLESLF*"
     gene            complement(216368..216511)
                     /locus_tag="term2_saliva_scaffold_1_prodigal-single_200"
     CDS             complement(216368..216511)
                     /product="hypothetical protein"
                     /codon_start=1
                     /transl_table=11
                     /translation="MLQQVSLSQLQASVADEFKFSEFESYDSSLDVELELDILGAMLE
                     ELF*"
     gene            216779..218467
                     /locus_tag="term2_saliva_scaffold_1_prodigal-single_201"
     CDS             216779..218467
                     /product="Gp103 n=1 Tax=Sphingomonas phage PAU RepID
                     =H9NBY0_9CAUD"
                     /codon_start=1
                     /transl_table=11
                     /translation="MLREFNEYKISLLIRGENSSGDDLDIQIPKTFAEGVYINKQKDT
                     VLDHVRSQIVHATKKDHIILAHGNKPLGFAILEPTGYLKDDQYNPILVGINREYKNIV
                     QMLIRSKLDPVHDIGTMVMVLDASKGDDTVKKAHSWATYRFKGGDSSYLENWDKMAEE
                     ESIEFSFSWADLGAPFRSTKDEIDRLGQEGHTHEAMEALNKLSAILDHLYFGTTKIRK
                     REEVPSYKVTDNLMSNKLFPGDLVMYVTGERENPKLTPFGDPIHDHNQDTYPHQAQVI
                     RPDTLTLHGDMTGYYENNQEMVIAPKIKSNMVTKLDRFFANCHNLVKVPWYDTAEVKS
                     MTEMFMNCETLADIPTFQTDKLENASRMFLGCSSLKYFPYIATLMLTDTSEMFKDCTS
                     LVNIPSLELHRVTDAHSMYQNCTLLSTPQRVALPMVENTISMYENCIDLEVVTSLAIP
                     SAKTCESMFRNCEKLTTVSNINLSECINAENIFDGCIRLRNVSCQQNSIGCNISFANT
                     QLTNQSFEQVIGGLKDQLHDPKTLNIRNTNVDITDNRVMNLINTAKIKGWTVLH*"
                     /db_xref="UniRef100_H9NBY0"
                     /db_xref="H9NBY0_9CAUD"
                     /db_xref="cva:CVAR_0885"
     gene            complement(218675..219037)
                     /locus_tag="term2_saliva_scaffold_1_prodigal-single_202"
     CDS             complement(218675..219037)
                     /product="Uncharacterized protein n=1 Tax=Clostridium
                     asparagiforme DSM 15981 RepID=C0D703_9CLOT"
                     /codon_start=1
                     /transl_table=11
                     /translation="MEQLLTVQHGKKIYINMCGKHTVKVFNTETNDLVLEVPFSGVQA
                     RRAESSEMVSEDNGLQMFRTIYGEVEGLPETQDDVVIIVSMAVRQALPDRKDLASPGS
                     LRKDEAGQPTGCYGLNFN*"
                     /db_xref="UniRef100_C0D703"
                     /db_xref="C0D703_9FIRM"
                     /db_xref="aac:Aaci_3152"
                     /db_xref="C0D703_9CLOT"
     gene            complement(219039..219167)
                     /locus_tag="term2_saliva_scaffold_1_prodigal-single_203"
     CDS             complement(219039..219167)
                     /product="hypothetical protein"
                     /codon_start=1
                     /transl_table=11
                     /translation="MRVLLGLLDGVCLGLLVYAVARPQSVARLLGWEGQSEEGGEE*"
     gene            complement(219362..219664)
                     /locus_tag="term2_saliva_scaffold_1_prodigal-single_204"
     CDS             complement(219362..219664)
                     /product="hypothetical protein"
                     /codon_start=1
                     /transl_table=11
                     /translation="MTQLDKDLNAFLVETFGDDHNVVIHGAHGYTSYGYTWLYDTKVS
                     NHEVTKALSIVRLDAKPNVYEATAFVVGEHVTDNEYLLDFEELKEWVLAHKDFLNS*"
     gene            complement(219785..220066)
                     /locus_tag="term2_saliva_scaffold_1_prodigal-single_205"
     CDS             complement(219785..220066)
                     /product="hypothetical protein"
                     /codon_start=1
                     /transl_table=11
                     /translation="MKKNDLALIKWIDEFSKYGYIVINSGRPFLFDVKIFSMKGSHHL
                     SIVRLCYQPDSYECAMACRDTHQTSDPVNLYTIEEVQDWCNTHRDFLDK*"
     gene            complement(220380..221060)
                     /locus_tag="term2_saliva_scaffold_1_prodigal-single_206"
     CDS             complement(220380..221060)
                     /product="hypothetical protein"
                     /codon_start=1
                     /transl_table=11
                     /translation="MANDIKKIVIRRLESDNQYHVYYPQTLVDGLQDNEATREHFANA
                     DIHVTADQRANVLNKGLVLDNKGLVPDTLMGTKGVGLRDYANFAALKAAADVKVGEMV
                     MVLDAQDNDDVAARHEGWEIVKVAGTPEAKTYEFITKAQLMDYVVHPDHINGMYTSSK
                     ADIDAMVANDHTHANLAVLNTLTEEKMNALAKKGQTGTIKYGENVDTLDNKEGDMVYK
                     VTGVIAGE*"
     gene            complement(221172..221549)
                     /locus_tag="term2_saliva_scaffold_1_prodigal-single_207"
     CDS             complement(221172..221549)
                     /product="hypothetical protein"
                     /codon_start=1
                     /transl_table=11
                     /translation="MRFSRPFQDYGFNMLVAIPGNKLEQGFLEVLKYNLIDPDELLSD
                     WHPEWLGKDLSLQYMKALGYTSVYYNGKDQRLTQEFEGEEYPIIATPSDYKVIIAGYR
                     LLGQHRKVAQILRDLKRVDYYNN*"
     gene            complement(221574..221744)
                     /locus_tag="term2_saliva_scaffold_1_prodigal-single_208"
     CDS             complement(221574..221744)
                     /product="hypothetical protein"
                     /codon_start=1
                     /transl_table=11
                     /translation="MFTITDIITTVAMVMGAISLFLFGFGKPQPKWFTMLEIPVIVIA
                     LILGLFIDDTIL*"
     gene            complement(222086..223573)
                     /locus_tag="term2_saliva_scaffold_1_prodigal-single_209"
     CDS             complement(222086..223573)
                     /product="Putative uncharacterized protein n=1 Tax
                     =Corynebacterium variabile (strain DSM 44702 / JCM 12073 /
                     NCIMB 30131) RepID=G0HC75_CORVD"
                     /codon_start=1
                     /transl_table=11
                     /translation="MSNYMLERVFTMMIRQDDGSYKILYPKTAAEQVMATDITLKEHC
                     TDFLSHIYSTERRLINNVNRPNGYVLLEEGNFLGTDRIKKELLAINKEYDTIADLLLE
                     SKAQPGKLVMVLDATGDPSVDTGWAVYRRTKDQHFEDLTKGWEKVSEQEAIEIDMHWR
                     NVKNHPQSNPADIDDMVRNAHIHRDLTALHSLGQANADTVFDHEYFTHKEKRVGEDAN
                     IVQVYVGAVEKPVGIGRDMRSGDFWYKPSIGQSWWHDPSVEEATDTCYEKYRDQVSMT
                     TSPLLRTNKTKVMRRMFYRCNNLEVVNQYDTRNVTDFTGMFYECGAIRELPPFYSFKG
                     KTFDSMFYNCKKLKYGPELDFKSATTTAGMFSGCESMKKVLALKNTGSIADMSQMFNG
                     CRSLESLPELDVSGVTTDEGLLKTFNECFSLSEISFKPNTLTCSISLENTKLDLDCIR
                     RLFASLPAITTNKVINLIGTPGITKLTATERAVATNKGWIVLPAL*"
                     /db_xref="UniRef100_G0HC75"
                     /db_xref="cva:CVAR_0885"
                     /db_xref="G0HC75_CORVD"
     gene            complement(223697..224428)
                     /locus_tag="term2_saliva_scaffold_1_prodigal-single_210"
     CDS             complement(223697..224428)
                     /product="hypothetical protein"
                     /codon_start=1
                     /transl_table=11
                     /translation="MERIFENYLNDIYVDVLNFIEDTNLNIKFLRFYRKKPNLLVCEL
                     FDENQENTNQFRHINIVYSMSAMYQYLSVYKKPISREDIPLTANEIDRNSDFYESSVA
                     MTLLCSVVDKLTGPANEALEYMLEISNHSYMSSYMNINDISPINFKRIAEIEDMDVKQ
                     FEKAITTNTVAIEICKEKTKISVKLNKRMEEYSDCDLSDNLKVRILIGIIRAKYFMEE
                     NETDKFDCIYYHQSNVMDFPNSIHL*"
     gene            complement(224559..225320)
                     /locus_tag="term2_saliva_scaffold_1_prodigal-single_211"
     CDS             complement(224559..225320)
                     /product="hypothetical protein"
                     /codon_start=1
                     /transl_table=11
                     /translation="MNFKSKNETLTQVYLRIMKELTNPKRNVLALSISYKKDPERIIC
                     HIYDLVDIEQDRCQQVDFIFSANSNYYVVREGDDTFSPDDIPSTACSIDLDIDDADEI
                     VALELVYRTYEINFDYAIYELLEDMIEMSMGNYPSMYKELLNIGSSDLPNILEYEDID
                     LGAIYDNVCSNTSTITFRKDITNKVVVDIATRITDMVRPCEKYTTGLKVRVAIGYLYA
                     KYFLEADTSNGFGCVYYPDSKTLGVERSLFTLDRE*"
     gene            complement(225469..225795)
                     /locus_tag="term2_saliva_scaffold_1_prodigal-single_212"
     CDS             complement(225469..225795)
                     /product="hypothetical protein"
                     /codon_start=1
                     /transl_table=11
                     /translation="MANTKDLAKLLDKGTIQAAFQEALQETADSMVDEITQQAVAMIR
                     DEAVVFLEARKEELIKQLQAEIETTESYHVKIRNRIYIFLLVASTGFLTQLEQRFSEK
                     IRAQKD*"
     gene            225946..226332
                     /locus_tag="term2_saliva_scaffold_1_prodigal-single_213"
     CDS             225946..226332
                     /product="N-acetylmuramoyl-L-alanine amidase family 2 n=1
                     Tax=Sporomusa ovata DSM 2662 RepID=T0IN87_9FIRM"
                     /codon_start=1
                     /transl_table=11
                     /translation="MFEEITNFFTALTGDFSKTEIITIVAILAILYFLAFVAKKVVFV
                     LYNRSKNEVIVSIMERFICSLDEFADNMTNADKRAAAIDKLQSLLSYKVIRLPRFVLG
                     WIIDMQVAEIRRLQSESEKDTDLHKD*"
                     /db_xref="UniRef100_T0IN87"
                     /db_xref="T0IN87_9FIRM"
                     /db_xref="puf:UFO1_3058"
     gene            226362..227393
                     /locus_tag="term2_saliva_scaffold_1_prodigal-single_214"
     CDS             226362..227393
                     /product="hypothetical protein"
                     /codon_start=1
                     /transl_table=11
                     /translation="VAKLKQAFLYYRARTQTVIGVALLAIIAAVSVFHFFLFNTEMDK
                     LRERIVQNDETYTEIKWKMIDATLRDADFLADITAKNTSEHIVADIEKQYPDKEVLRS
                     ELEQSKELTPQFAEILVSNIENRFLYNIDNYDNSLIVMNRERIIADMDPSTSDLGRDT
                     SNSDRDKEYNPILYKKAMDAIIRQHDSSRLIFYEPVANSNHNHVIINEMKLSALRNVY
                     IKEGLEGLSSYVFLAPYYITNKGDIFGTPDYNNKGFTNNHKFIIIQRFNIADIMQSAH
                     PGLLDSIDKERDAIDRDIQNQMGFKAITYLATLGINIFALFCVIFFLSSTHRKNRCPR
                     LEPFSEREQ*"
     gene            227430..227867
                     /locus_tag="term2_saliva_scaffold_1_prodigal-single_215"
     CDS             227430..227867
                     /product="hypothetical protein"
                     /codon_start=1
                     /transl_table=11
                     /translation="VDHELILTVLGFDVFYIIEIIGYFLFALIGSCLKEIYLFRIKHT
                     TTHKGRMIRIIIGTIVATFLSLAFKDWFLPDRGTWKIMSFISFLFGVLGFDLFGKLSS
                     IDGIKDLAKDIRDVKHIMTHDDEEDSPNHDKEKPDITDEKIKK*"
     gene            complement(227946..228269)
                     /locus_tag="term2_saliva_scaffold_1_prodigal-single_216"
     CDS             complement(227946..228269)
                     /product="hypothetical protein"
                     /codon_start=1
                     /transl_table=11
                     /translation="MNKVFGLILGLLIVLGLGYGSYDFYQDCYGPDRGVVVEYVIQRG
                     DTPIGISNKFASDRYDSGKVMRESLGYHGITECRVNDKIKVVTTLKRYEELKDIGENV
                     TLVAE*"
     gene            complement(228620..230788)
                     /locus_tag="term2_saliva_scaffold_1_prodigal-single_217"
     CDS             complement(228620..230788)
                     /product="Polyphosphate kinase {ECO:0000256|HAMAP-Rule
                     :MF_00347, ECO:0000256|RuleBase:RU003800}; EC=2.7.4.1
                     {ECO:0000256|HAMAP-Rule:MF_00347,
                     ECO:0000256|RuleBase:RU003800};; ATP-polyphosphate
                     phosphotransferase {ECO:0000256|HAMAP-Rule:MF_00347};
                     Polyphosphoric acid kinase
                     {ECO:0000256|HAMAP-Rule:MF_00347};  TaxID=872326
                     species="Bacteria; Firmicutes; Bacilli; Lactobacillales;
                     Lactobacillaceae; Lactobacillus.;" source="Lactobacillus
                     equicursoris 66c.;""
                     /codon_start=1
                     /transl_table=11
                     /translation="METVQNLKNKVKDVINMAKVYDEVATATLVKAVDGDEPLTINVP
                     IELEVATPKFIDRELSWLDFNDRVIAQYNRTDIPFHDRLTFLGIAASNLDEFISVRFA
                     GLFHAMEDFDNDDLNATYRKVLTRITEQREKINTYVNKGIPERMSNSIIRYGDERFKI
                     TDKIRRYFKHEIFPILTPISLGSNKEVPKFNDNDVNFFIRLASNQEGVKATYCFLQIP
                     HQIPRIIRMGKHYYFVEDIVRSMFDEIFNNSIIEDYMLFKVIKECDAEVDHDDNISII
                     DRVNNVLVKREENNIIYLDVEMNTDDLSTSSSLLKKLTKLLKVERKHVYTINTKTVGL
                     RTIAHQYLKSKPFRKVYIDGDVLWTSFKPKLPSELMDETSIFDYLDDDDLILHHPYHS
                     YDTVVGFIQEAANDPDVISIKQTLYRVSSEKSPIIQALCNAAMVGKKVTVMLELLARF
                     DERQNINLINTLNQAGCNIVYSLEGLKTHCKMCIVTKSTKKGIVTYSHVGTGNYNEKT
                     ANIYTDISYLTSNRAIGHDLTSLFNMITGFSKPDELKRIKYSPYTLRPTLVDEMTRCC
                     TESTADDPSHIYIKINSLSDIEMVGTIEYLIEKYPTCQWHITVRGICSLPALDRYTNV
                     TIKSVVGRFLEHSRIYGFVSKGKDRVYISSADMLTRNLDKRIEILCPINDKSCKTRLF
                     DILNTFERDSVNSWYATENGFIQREKTDVNCHNEFIKLTR*"
                     /db_xref="K0NRY5_9LACO"
                     /db_xref="lbh:Lbuc_0325"
                     /db_xref="UniRef100_K0NRY5"
                     /db_xref="2.7.4.1"
     gene            230901..231446
                     /locus_tag="term2_saliva_scaffold_1_prodigal-single_218"
     CDS             230901..231446
                     /product="hypothetical protein"
                     /codon_start=1
                     /transl_table=11
                     /translation="MSILDKLAKAFGFKSDDDLKKKQEKEESKGASKKESVDQYHKDL
                     TFDWELALKHRKPVTSIDAFHVGNADYNALLLVAKNNKFSFEDEYFQYVEGESDEINE
                     DNEQYKSLLKRFTPGTSGIVCNTGWGNMWVLNWKEKKFYYFDHEDFTYKEAWAENGKT
                     FEQFMSRCKYDHDDYVERFCK*"
     gene            231446..231928
                     /locus_tag="term2_saliva_scaffold_1_prodigal-single_219"
     CDS             231446..231928
                     /product="hypothetical protein"
                     /codon_start=1
                     /transl_table=11
                     /translation="MGLFDIFKKKKTKGPNKPTVEEFTLQSEREWEQALKNREPLDTM
                     STFYVGKATYKSVLMIAKANKFDFDDEYFQHIDYDDSINETVEPYKSLLKRFKPATSG
                     IIFELGNGDYYVLNWKEKKIYYFDHEDDHFKEAQPNKGLTFDQFMGKCKEDFDWHVKE
                     *"
     gene            231939..232454
                     /locus_tag="term2_saliva_scaffold_1_prodigal-single_220"
     CDS             231939..232454
                     /product="hypothetical protein"
                     /codon_start=1
                     /transl_table=11
                     /translation="MGLLDKIKKVFKGKGKNDKPSYNPEQMKWAQVAYEQALKRKEPF
                     VNHESAGAGELNEKILLMLAKANKFDLEEAAGDDNDDNASPLSAEEQKEWAAMKRRFS
                     SSTTGEVLEYEETMTCFIYNWKEKRVYELEYYFGPRKTMQQLSKQGASVESFIKSCKE
                     AYRFISTKDDK*"
     gene            complement(232497..232670)
                     /locus_tag="term2_saliva_scaffold_1_prodigal-single_221"
     CDS             complement(232497..232670)
                     /product="hypothetical protein"
                     /codon_start=1
                     /transl_table=11
                     /translation="MTSLFAFLTVLFLMIIIPMFIIIGYVFYRLGYKKGLVDQDKVNY
                     ERYKKIYYENYNS*"
     gene            complement(232771..233619)
                     /locus_tag="term2_saliva_scaffold_1_prodigal-single_222"
     CDS             complement(232771..233619)
                     /product="hypothetical protein"
                     /codon_start=1
                     /transl_table=11
                     /translation="MDSYEKHVVDIHLLDHMKPSSITGNFDTKTYYITSNTSDTSPVY
                     IPEIEQLMKLQAVRFYNISTDTMGKYLPGIPYQLYQYYRRYGGYEFPITRVGNYTFAI
                     PYFTPDHTIIGNGVVFEPEKTDIVWWYKNNIPFSSSYTYSMVLYNEPTDLYIFIETPY
                     QYYSTDDNQRYFFMGPDIYALSSAKYNERPFDLRFNYDKSCIVTDRRPNDAPSYSLCP
                     FFELTDIKRNKGPVLFDEQKEGHKGSSPQDWSMQILSDPSGTFHSFRSCNKLDPNNTT
                     LIKPAN*"
     gene            complement(233684..234415)
                     /locus_tag="term2_saliva_scaffold_1_prodigal-single_223"
     CDS             complement(233684..234415)
                     /product="Uncharacterized protein n=2 Tax=Pseudomonas
                     aeruginosa RepID=U8IIP5_PSEAI"
                     /codon_start=1
                     /transl_table=11
                     /translation="MAETKHLITMMQKNATGGYDTFYPKTIASQVFIDDTTTVADHIA
                     DTSKHLTAEERERLSKAGQANGFAVLDENGFIPSKNINPSVLAINTEFATITAMKAAD
                     INKIYAGELVMVTDASEDPTVESGWAIYRRLTNATDLTDLASWQKIAEKESLDVVVSW
                     ENLKDKPTSTVSAIDAAVTNSHTHANKAVLDKLSEQDGVLCYDGLPVAMAEDVTKFVV
                     QAEQPAIETLKVGDFWYQTTGTTEI*"
                     /db_xref="UniRef100_U8IIP5"
                     /db_xref="V8DYE8_PSEAI"
                     /db_xref="pael:T223_06770"
                     /db_xref="U8IIP5_PSEAI"
     gene            complement(234514..236277)
                     /locus_tag="term2_saliva_scaffold_1_prodigal-single_224"
     CDS             complement(234514..236277)
                     /product="Putative uncharacterized protein n=1 Tax
                     =Corynebacterium variabile (strain DSM 44702 / JCM 12073 /
                     NCIMB 30131) RepID=G0HC75_CORVD"
                     /codon_start=1
                     /transl_table=11
                     /translation="MVKYTLVMDLAKQFSTRLGKDQLINSALMGDGRYILNQYDPSKV
                     YHLGDKIPYLTDTGELVILTALEDNITGPLDLRKWEEWDIISETIRLYQDFIQLSWHV
                     PKSRLNRVWLSIKKESMADFEGIDINQDGILVYSNFIISKERPTMTKNVIWGKVTELV
                     DGAGTVDPGGWDDDYEFPHIDPNTGDTDDDTDTPTENPNATGKTTTKLNRDFYRMVDV
                     YPSIYKTMKTIDVDLDTSDLTDTSYMFALSSNLREIPPLKTDKVTTARAMFSGCSSLT
                     KLPSKKFDELVDGTDFCKGCTSVNNIDNLSFSSLTNANSMFTLCGRSTFDNIEFGNLN
                     DAHFMFEQCASATFNNTSFGKIKNGQNMFRSCISLKTLPRMDIRNNEDTSGMFNHTPK
                     LRGEFKHTFNCLINAYSERDHSATRRFNFQNMFDDCGLDSIDITFSCKDPYSSYYNHI
                     VPFGISNMPNIKRMRLKYIGLNTVSTLATICPELRYLEIIMPTIREIQLFNPYKENIT
                     QYEVLGYNGFIVSECQKLKHVIVRCDKSAMPEALIDIINSNIEAATIGASHKVYFLDY
                     NEELPAGVPRFEDIDITVPAQ*"
                     /db_xref="UniRef100_G0HC75"
                     /db_xref="cva:CVAR_0885"
                     /db_xref="G0HC75_CORVD"
     gene            complement(236271..236957)
                     /locus_tag="term2_saliva_scaffold_1_prodigal-single_225"
     CDS             complement(236271..236957)
                     /product="hypothetical protein"
                     /codon_start=1
                     /transl_table=11
                     /translation="LPRENTNKPRKMGKNLYGLGFSPLSIGNKDHAFPEELMSQKETG
                     TFAIMGSDGYMISSEYIGRTKAHIEAFAERMVSDNTLGKIYKMTLDENLVRTVIDSDN
                     MMTNGIVIPHGKDPISSIRFNVGIEYFERATSAAIVTASDIKVEIEFDIVRGTYSKTF
                     LINEPIDQINLLAYKIDYTDYPEKTAEDKYYLRVHKFKVILPESFNKETHTVAVHDIL
                     IGVVGGDSKW*"
     gene            complement(237068..239263)
                     /locus_tag="term2_saliva_scaffold_1_prodigal-single_226"
     CDS             complement(237068..239263)
                     /product="hypothetical protein"
                     /codon_start=1
                     /transl_table=11
                     /translation="MKIHTLTDEVIEFDNTEMKQILEASYPTGDHFDNGESAISYIKS
                     QCNDPTINDASVIHFAKFGESLAPYVPDTVLTLLDPVKFKHIYDTLSPIGTLFTDKKI
                     RGRFMKRLPYRTYRVDLSGMDVVYEPNKLSKENMVSLTDGIQDTTDYTIYRQYLGMSN
                     SRTTAKFPGMLPRAIRRYKKKFGKLVTGYNFSFYNKDKSDILIQFMGETMIPRPSELQ
                     YVLQYTDGKVSIAGDTFPKYHTSYTTVIPKEKLPVVTDDQIVTVEPNTQFSYYFYPPM
                     DTMPVVYAIFVDNNGQIIQAVNYFDLFINNEKVDDGGQYVTITLDGHHLSKTSTGSIT
                     YKRKNPLISYRCDVYDLYSGKRIPFTNTNGVNLSGPDNFTLNISMRDQIKAWHTRANT
                     PMTEYETNVDELTTNTDLLVVFREKDLSNSTLNVTIDTSDIDAKLPTFDKYRMGYFGE
                     NMGRTDKVGGDNVVYNGSMTIKRYDPATDRFVLYRPSISLAELYENHVEHRFKYTIYY
                     NDDMTTPIKSVPLGVYGLTPEFLHYIYTNRIKNNQGIIGMVRPNTDDISQIKTNKESR
                     VTYIKSNIIPPNIDLERPITIKVTADRFIDTPSAINSQYNLILNPDGTLNTDYSLIET
                     YWNYNRVDRTVYNDIGSVGPVFTAAGSSTYEHPFLSNTRLAVSKTCKQDMEYIIYDLA
                     TGERLSGYLASQLTGDKNASGNIILDYVYRDLTKQGKHRHLLFVFQLKE*"
     gene            complement(239485..239895)
                     /locus_tag="term2_saliva_scaffold_1_prodigal-single_227"
     CDS             complement(239485..239895)
                     /product="hypothetical protein"
                     /codon_start=1
                     /transl_table=11
                     /translation="MRTTYLCNTAIRLDQIIRSLGIAKESEIIENMEFDWIQYDILYN
                     DFSVSIIDSDRIMDRCTIVIQAPNYYRAITPDSRIYRVLDIFIRELENIRIDCSTLHL
                     VEKRVDYVITYRLIRDIIRNNDHIEVHALNGLLV*"
     gene            complement(239957..240418)
                     /locus_tag="term2_saliva_scaffold_1_prodigal-single_228"
     CDS             complement(239957..240418)
                     /product="hypothetical protein"
                     /codon_start=1
                     /transl_table=11
                     /translation="LSIGQIAVDLRDLINYLEIDERAHVRLMYSCNQKDDNSVQCEWL
                     VPIEAHVGTSNWDITIVKHASIEGIRLYFHDVRDHHLIEAHTYIDIGDDMDGSRFDNA
                     IIEYTRSIQLDKVRINNDPDIAVIDRIKTLVQNIFLAMYEHPRTDRIRMTR*"
     gene            complement(240422..240787)
                     /locus_tag="term2_saliva_scaffold_1_prodigal-single_229"
     CDS             complement(240422..240787)
                     /product="hypothetical protein"
                     /codon_start=1
                     /transl_table=11
                     /translation="MKQVQEVVMFKIDKSDDTSIGVVKEVYNMIGHGDLQQVLVDKDD
                     PMSLVHSQLQTELIPDLNGSVTFCVRMTTTKESHMNAVVGFIQRMITRRLNMVSLDEY
                     KVSDFIITDYDEVILNEGE*"
     gene            complement(240876..241688)
                     /locus_tag="term2_saliva_scaffold_1_prodigal-single_230"
     CDS             complement(240876..241688)
                     /product="hypothetical protein"
                     /codon_start=1
                     /transl_table=11
                     /translation="MPRKTNPITFSRLYRDFARFQLGLPSELPPTIPVGEFKVSRSKL
                     FTLASRDYVLTKTFKLGIEPILFDLARALRKEYEYAVLRAYHIIAQAKVDSTHSVYIE
                     NVPFKNRVVPFNIPTKDMNVSELDTEQGSLHLVTADKGYTFTTFDSDIDRIIHLPGVT
                     QFLTDTTEGAVISAKCIFEPVIFTNDTFVCTLIDMEDKDLGVVLYPSKETNKHFTTPY
                     ELLLTDSSNTYKVKLLHANPNAIIPTKVEPRFYDVVADGKVVGMIMFIVEAD*"
     gene            complement(242033..243580)
                     /locus_tag="term2_saliva_scaffold_1_prodigal-single_231"
     CDS             complement(242033..243580)
                     /product="RNA-polymerase beta'-subunit n=1 Tax=Yersinia
                     phage phiR1-37 RepID=G4KKB7_9CAUD"
                     /codon_start=1
                     /transl_table=11
                     /translation="LKIVLMNVDKFVQVNNLQQITNPILLERGYVPSPDGLLSTEIFG
                     TSPSKRKVTFAYIDLNGHFLQPLAYKTLKRIFTKLDQLISGMLYYSIDKDGYLVEDPE
                     NGDTGIEFLYKNWNRIKFKENDSKIRSEKIALFKHFTRDEVFMSKQIVCPAFYRDINL
                     QNTDSKKPSVHEINGPYQKLIRLASMLTQGNFAITLHGTRLEIQRQIVVVYDYFKARI
                     EKKHGLIRQAVLGKSDDYCSRLVISAPQYTTNKASEMPVDFYHCALPLSHCISTFAPF
                     FVGWVQNFLVNHVDALGLKKAVRDSKGKLRYIKAKEPTTQFNDEKINKLMTTFIFNYT
                     SRFDPIMIEFEDGSSMPAMIQITDPKTLESHERVMTYTDLFYVAAEDILKDKHVYITR
                     YPIIGHLSIFPNRVHVASTITTTHLIVNGKEYKYYPLVNLDMDKSKVAINFVEVLQMS
                     NVYLQALDGDYDGDQVTVKSVFSQEANLEAEEKMKAISNILSVNGNNTRKTSNEAVQT
                     IYMMTRW*"
                     /db_xref="UniRef100_G4KKB7"
                     /db_xref="G4KKB7_9CAUD"
     gene            complement(243591..243929)
                     /locus_tag="term2_saliva_scaffold_1_prodigal-single_232"
     CDS             complement(243591..243929)
                     /product="hypothetical protein"
                     /codon_start=1
                     /transl_table=11
                     /translation="MVKDRIVVFNRLTDHTIADCSIFEELLENHYQKFVYFYNIIENN
                     DIIEYVDDVYCIPTRRRLDVYITLNADVDMDIRQEIEENFQTCYLYKHFDSTVHEDEE
                     GTIIVSIKDI*"
     gene            complement(244015..244206)
                     /locus_tag="term2_saliva_scaffold_1_prodigal-single_233"
     CDS             complement(244015..244206)
                     /product="hypothetical protein"
                     /codon_start=1
                     /transl_table=11
                     /translation="LIDETAELFKGEYGDITALESMSLKELRLRRDIRVDRKLREQKE
                     DEKRQKELDRKREREMKTR*"
     gene            complement(244221..245720)
                     /locus_tag="term2_saliva_scaffold_1_prodigal-single_234"
     CDS             complement(244221..245720)
                     /product="hypothetical protein"
                     /codon_start=1
                     /transl_table=11
                     /translation="MSEENTLNFDELKNQATPLTDPEIPASVMNAPMHEGTSIDTDGL
                     IISDDDFDTAVDATTDDYEGPGMIIDTPKPKEDTAYKIGPMANKERVEGVQNTLTELD
                     EQIKAEHEKFMEITKGGKEIPAVASDKMATPEEVTVIIDKSGMGDIIFTEEEQKRIEK
                     AKRIKLVEVSEKKLQTLKIKKKLSAEDDFKVIKKSFDKSLSPVIALASGYTCRMGNIS
                     AIEAIKLTQAPGTDTANSVLEKWSLIYDKLKQVSIGDFETFDDFLANTAFSDYNNFIY
                     GLLCSSYPEEDAITFTCKTDSCVKNKVADFEIKYKNKQLIRTDLVTEEQSQIMSEIIN
                     SAAILDKAKEVHAKAPIHQTYRLAFDDDSGIIIDFGFLTAKDTIERLYNKLDPSLLTE
                     ENQASIVIAHSVQAIYVPDYDSEDSDEYEYYEITDLNKIVQTLNSMNEYQNRLILSYL
                     DRLNGRYSISFGFSHVVCPTCKHDYGEYNMDLDRIVFLRVQQRLNTQIG*"
     gene            complement(245747..246181)
                     /locus_tag="term2_saliva_scaffold_1_prodigal-single_235"
     CDS             complement(245747..246181)
                     /product="hypothetical protein"
                     /codon_start=1
                     /transl_table=11
                     /translation="MATEIAELDFSLDDFHNQKVLRGADAYARLIQRLLFMRKGTYPT
                     IPDMGIDISSYRFADLDVLSAGDLKNTIQQQCDTYIEHVPIQDISISTVRIASGYVLF
                     IDISVAGDLKKISIAMLQDGGEIINTRLKVEKPKLINVPRGM*"
     gene            complement(246232..246549)
                     /locus_tag="term2_saliva_scaffold_1_prodigal-single_236"
     CDS             complement(246232..246549)
                     /product="hypothetical protein"
                     /codon_start=1
                     /transl_table=11
                     /translation="MTIKKLYNDISHLEDGIQFMLFLIVFLSCIVLPYSIYDGYKTGT
                     RMHEYAQVQLNQDVPSGTSITINLPSANTKELNMIIEHGYIITSIIHNSHDGFVYITC
                     EKR*"
     gene            complement(246595..248943)
                     /locus_tag="term2_saliva_scaffold_1_prodigal-single_237"
     CDS             complement(246595..248943)
                     /product="ATPase AAA n=1 Tax=Butyrivibrio sp. NC2007 RepID
                     =UPI0003B4FE85"
                     /codon_start=1
                     /transl_table=11
                     /translation="MLTFAVELTIGIRKNENTKETEDLSTVPAFEANPYAAGLIQYLE
                     IVNSNGDDINGVILPSYPIQIPTSLTDTEIEGIYTRRFIVPVIVTNCTSIDDLPSRIR
                     DTVWGAIYEGVKGITDYDLLFNITDESCKVTAINYNSYVMLTRQEITRYTNGIKQELA
                     NGTITEDEVSDITKLNKNLEYHCTLGTDNGYYRLKSLNCLDETKHPYYDLLLHRIHDV
                     IDTIDEEEGFQYKYPTLTACPFNIEMRSISSIDGERLFRYHLTKLARRGLITTENYAV
                     IHSEMFNIKSMDVDELVRMLNYGNLYIIMDELETGVRLMTQFLSKLSQRCCICINWIN
                     VPTNIPNTIFKDTAALDESIIRFLPNRFSMQSKGRVFTTIGEDIPIDRANQYIKDTYA
                     EKAKLFDMDYYEPILIDTPNHETIVTDLKLKETCHHNDIRLMMNQYADNTKLYQFLRD
                     SSGTMGFDDLPISTSSEDDSKGTSFKHILGKIFKSNTSDSTGYESVIPLKPETAESNA
                     MDKLDALIGLTDVKKTLKDIVSVVRANKKYKELGIKPLDKYFHMVFYGNPGTAKTTVG
                     RLCASIFAKEGLIKNNKYTELGRADLVGQYVGHTADKVVKCFERGRGGVIFIDEAYSL
                     ISTHESDYGREAINTIVQLLEDYREDTIVIFAGYGKPMDRLIDMNPGLRSRISYNLQF
                     KDYTEDELLDILLLQADEYKFVLDDDFINEFKRHVRKDMHKKEFGNGRYVRDVFQRSI
                     VVHSSNIMNMENVSDDRIKTITKEDYPTDVSLSIDDKRVGFR*"
                     /db_xref="UniRef100_UPI0003B4FE85"
                     /db_xref="R5HEN7_9MOLU"
                     /db_xref="bpb:bpr_III105"
                     /db_xref="UPI0003B4FE85"
     gene            complement(249041..249379)
                     /locus_tag="term2_saliva_scaffold_1_prodigal-single_238"
     CDS             complement(249041..249379)
                     /product="hypothetical protein"
                     /codon_start=1
                     /transl_table=11
                     /translation="MDVVSRYGKNYKYNKWDPANWDGFRILCVLMIIAPFIVGCVAYY
                     TDITAQKDRIYITRQLQTQEIPIGSQLILEYKHLTKEDIDYAMSYGYEVVGISNLPRD
                     RSLVVYKRIN*"
     gene            249506..250192
                     /locus_tag="term2_saliva_scaffold_1_prodigal-single_239"
     CDS             249506..250192
                     /product="hypothetical protein"
                     /codon_start=1
                     /transl_table=11
                     /translation="MYNTSNEILIESAEISLLVTEGLADKSKKAFTTVIKKIKEFIRK
                     VLAYIKFKLTNKIKAVDNNIKKAKVDETETETLDEPITLANSEKLNNLLKYVEKMVNS
                     AKKISTTYNRDLLDELHNTMTNEYDNLMSLYEKCKDDIDETYTKITPSMYDIYGKINR
                     KCHDIADMIGKHTRILDDELEMYSKSPGVYSAEYMKLLAKTQAIITKALTVTEFVTNS
                     CNRSITNLYH*"
     gene            complement(250241..250933)
                     /locus_tag="term2_saliva_scaffold_1_prodigal-single_240"
     CDS             complement(250241..250933)
                     /product="hypothetical protein"
                     /codon_start=1
                     /transl_table=11
                     /translation="MTVYELTIESAEINLLVTEGIIDKGKKVLEDTIKKVKEFVRKLI
                     ELVKKVFNNKFKTIKDIVNDIKKKASQVINEPIKVANVNKLNRLLEVSEYTLHAIEKS
                     DFSSENGVNTSLDRITNELASLRDNFNKTKDSVLEPIKGDTKQLVQHYEKCASYCEEI
                     AAISSKLSKRTCDKLEELKSPSKVLYPNTLKLSGTVSTALSQISTIIKFIFDAMIHSV
                     KKIDNMKRAEAE*"
     gene            complement(251119..251862)
                     /locus_tag="term2_saliva_scaffold_1_prodigal-single_241"
     CDS             complement(251119..251862)
                     /product="hypothetical protein"
                     /codon_start=1
                     /transl_table=11
                     /translation="MNLSMDGTYDRIQFDTVSFFSNNNLTFPEGSESVKTALKHLDAN
                     KSKLFSKGNPIYSDYYSDLTPFVPSTWQEFDSYEDVLTDIRNWIDGPDIVADRCPDYP
                     KSMVNSPRLKYIITDVCTISGTSVDGEPKSGATTVEHSGATEIYANYMERIKLDNPTL
                     QGDTLSIECHNHYTNDDEARAKLSVFGKKANGDVVEFESTMEESTQSGRLYKSTITSV
                     SEYSEILFHLYSRKNGGGQDVYTKVTFTV*"
     gene            complement(252058..252204)
                     /locus_tag="term2_saliva_scaffold_1_prodigal-single_242"
     CDS             complement(252058..252204)
                     /product="hypothetical protein"
                     /codon_start=1
                     /transl_table=11
                     /translation="MPIQKKIQLYVSEATGAAKTTKYYRIPLPCDTIDYDTLDNPLKG
                     LVRL*"
     gene            complement(252314..253471)
                     /locus_tag="term2_saliva_scaffold_1_prodigal-single_243"
     CDS             complement(252314..253471)
                     /product="hypothetical protein"
                     /codon_start=1
                     /transl_table=11
                     /translation="MTNLITIRRYNGTGFTVALPKTVVEQVATVKEHVENNDIHVSTA
                     DRALLVKTVTLDADGKVPTAKLGDRKHNVILDFNSVEAFTTALPTLEAGRTCFVVTGE
                     HSWAMYQTKGAGQYVEIANTLSAEVQAGSWEHLQNKPLSSVTSIDQMVEQDHTHANLA
                     VLDKLKENTFAAKKSLALTKTISDGQVPPNTDGLGVGSMLFVLDDPKVNPVLNLDTNS
                     LTSVLLKLKDGTHTESITSKLDEATETIKYIKSVKFTNNSTNCEGTVRHTMTKQNGEL
                     VNTDYVLDPGESRTVTIDIPKYYKAHDFKIIDISPVGEVNPKKYGVEVDILAEEVTES
                     KDGTVLAVNSIGGPEHTTESAVTHEEATTIPVTPSSTETTEASHTTETSSN*"
     gene            253683..254342
                     /locus_tag="term2_saliva_scaffold_1_prodigal-single_244"
     CDS             253683..254342
                     /product="hypothetical protein"
                     /codon_start=1
                     /transl_table=11
                     /translation="MNELYELAIESAEIELMVTEGVTDKTKDLVNKIIEKVKVFVKKM
                     ITIITTKLRERLAKMKNRTANKSAVNHTVDNDMVSIPKAFTEYERIIPLVRKKIKEGL
                     EVMLRRKEFDPYDYYLGTEMGDMDRAHENEERVPIKKARDIIHHIIDTMPDVLKYEQD
                     ALNSITRIANEFKSNGDRSEYNRNSINLLNKLLLAERELIMFISDIITRSNQMINQIG
                     Y*"
     gene            254386..255102
                     /locus_tag="term2_saliva_scaffold_1_prodigal-single_245"
     CDS             254386..255102
                     /product="hypothetical protein"
                     /codon_start=1
                     /transl_table=11
                     /translation="MNGINELLIESQDVQLLVTEGIVSGSKKLIDTAITKLKELLKRI
                     VNFIKEKIQAGSKAVKALLSKIKGHGKPLTIDAGESELKVLNMSAATRIVQSMIDMHK
                     EVNKIVGSIMSTNGSNTITFNTYKDAIDQCEDIYNKYCDNLMITYKNPHDLDVLKLGS
                     LEDTISDTSRAVLTTIDRVTMIIKATKRIEEDGDIKILLHNLVNIENNLMDMTRRLKM
                     VQSRIEASLRVALKLQYGNK*"
     gene            complement(255137..>255730)
                     /locus_tag="term2_saliva_scaffold_1_prodigal-single_246"
     CDS             complement(255137..>255730)
                     /product="hypothetical protein"
                     /codon_start=1
                     /transl_table=11
                     /translation="KLKELLKRIVNFIKEKIQAGSKAVKALLSKIKGNGKPLTIDAGE
                     ADIKVLNLDAANTIVKSVILTQKEADKLIYSLVSDNAKVSVDDYREEIEKCDNIFAKY
                     RDDLMIIYKKPQDLDIPKLADLNNTIMNASGKMLNSIDKLDAAINAIKNKGEQENLSP
                     LVHNLSVVEHSLMDLVQRLNLIQGLIGITARAAKRVQ*"
ORIGIN      
        1 TCCCTTAATT TTACTAAGTA AGGCTTTGAC CGCTTTAGAT CCCGCTTGGA TCTTTTCTTT
       61 GATGAAGTTA ACGATTCGTT TCAATAATTC TTTCAATTTC GTAATCGCAG TGTTGATTAA
      121 CTTTTTAGAA CCACTTACGA TACCCTCAGT GACAATCAAC TGAATATCTT GTGATTCAAG
      181 TGTCATCTCA TATAGTTCAT TCATTGATAA GCCCCTTCTT ACATTATTTT TTCTTTTATA
      241 ATTCTAATAG ATTGGTTGAA TTTAGATATT AGTATATATA GATTCGCACA TAAGATCATA
      301 ATTGCATTTT GAAGTTCTGC TATGGTATTA ACTAACTTAG TGCCTACGGT ATCAGAATTC
      361 TTTTTACAAG CATTGGCGAT ATCAATAATA TCGTCAGCAT ATGATTTACA TCTTATATTA
      421 ACTTCTCTAA TAGATGCTAT CAGATTACTA ATTTGATCCA ATACTTCCAC ACCTTCATGA
      481 TGATATGGTT TCATAAGTCT TTTATCTTTA TCTCTAAATA TAGCTTGAAT CTTTTTAGCG
      541 ATAGTAAAAA AATCCTCTGC TAATGAAGGA ATATCTTCTC GTCTACGAAA ACGATAGGCA
      601 CTAATAGCAT CTGAAAACAC ATCTAATGCC GCGTCACTAT CTCTAATAAC CATTTCTGCT
      661 ACTTTGATAA TGACAATGCG GTCACTTTGA TTAGTTTGTG TTGTTTCTGG TGTTGGTTGA
      721 GGAGCACCAG CTTCTTTATA TAGTTTCTTA ACCTTAGCAA TCATTTGTTC AGTTGCATCA
      781 AGCCCTTTAG TAAGCTTATC CTTTAAAAAA GAGATAAACT TTTTACATAG TTCAATGATT
      841 TTATCTATGA CTTTCTTAAG TGTTTTCTTA GTAGTATCAA TGAAACCCTC AGCTAATATA
      901 AGTTGAGTAT CCATCGATTC CAATACTAAG TCATGAATAT TTGATTCCAT AGTATAATCC
      961 TTTCATACAA AAACTGGAAA GAGCCTAGAT AGCTCTTTCC AGACTAGTAC TAAATAGTTC
     1021 GTTTGATTAA TCTTCCCATT TCCAACTATG GAATGGGGAT ACACGCATCG CTAACATAGC
     1081 TTTTGTTGTA CGACCTCGTT CTAGCGATGG ATTAATCTTC CAACCTAAAT AAATATCAAA
     1141 GTCAAACTTC TTACCAAAAC AATACCAAGG AATCTCGAAC TTAAGTGCAA AATATCCACC
     1201 TGTATAATGA TGAATAGTGG TCACTGGTAT TCCACTAGCG TCTTTAGTCC AAGTCGTATA
     1261 TTCAGATTCG CCTTCATACA CAACACGTTC ATGTTTTGTA TTGGTAATGA CTTCCATATC
     1321 CATAGTATTG TAATCAATAC CAGATACTTC ATAGGAGTAT CCATAGGCAC AATTTCGATT
     1381 TAACCATAAT AAGCGACAGA AGTACCTTTG CATTCGTTCT TTGATAGTGA AGTTATCATC
     1441 GAGAATATCC ACATGACCAG GGATTAATGT GCCATCATCA TTCTTAACTT CATAGTGGTA
     1501 CTTGTAATGC TTATTAAAAT CATATCTGAA TAGTTTAGGT ACAACTCCTT CAGTAACCAT
     1561 CCATTCAACA TCTAAACAGT TATCGTAGGT TTGCCAATAC CGTAAACTGT GTGGTAAGTT
     1621 ACCATACTTA TCAGTGAACA GTACTACGAT AGGATTCGTT ATATAAGCAA TTATATTAAA
     1681 AAGTATATCT TTAAATGCAG TCCAGACCCA TTTCCACGTA ATTAAATATA GATATGGGAA
     1741 GACTTTTTCT CGTAATTGGG ATAGTAGTCC AGTCATATAA TTCCTTTCTA TTCTATATGC
     1801 TTACTAATAG CAGATGTTAG TACATGAAGA TTACCAATAC AAACATCTGT TGATTTAATA
     1861 AATAGTTCAA TAGAACGAAT GGAGTCTTTG TATCGATGTA CATACACTGA TAAGTTATTC
     1921 CCTAATCCAG TATAATAGTC ACTATGTGTA CTAATATCAT TAGTAAATGC ATCGAGAATC
     1981 TTTGTTTGAT TAGCTATATA GTCATCAAGT TTTGTAATAA TCGATTCCAA TGTATTGACT
     2041 AGAATTTTAT GTGTATTAAC TATCATAGTT AGGAATGTAT GTAATCCTTT AACACTGATG
     2101 GGTCTATGAT GTTCAATGTC AGTCAATAGA TCGTTCGTAG TTAAAATGGT GTATTTGGAT
     2161 GTAATGGAAT CATTTAACTC TTCTACAATA GCCGAATCGA TCATATCCTT AGCGACTACC
     2221 ATTGTACAAA TACGACCCAT TCGTTTAATA ATCATATTCG TTGTATCTAT GATTCGTTCA
     2281 AATACGTCTC TATTAATAAC GAAATCTTTC TTATAGTTCG ACTCATTAAT GTGATGAATC
     2341 TTTGATGTTA GCTGTTTAAT ATCAGATGCT GTCGTGGTTG TTATTTTTGT ATGTAATCGT
     2401 TGCAATGCGG CTAATTGCTT ACGAAGACGA CTCATATAAT CATCTTTAGC AATATACTTA
     2461 AGACTCTCCA TGATAGCAAC ATCAACAATG GAAGTATCAT AGTTCATAGA TATAACCTCC
     2521 GATAAAAAAA GAAGAATACA CCTCACGATG TATTCTTCTA TGTGTATTAT TAAGTAGTCA
     2581 ATATTATTTA GTTTTAGAGA AAATCATAGT ATCAACTTTA GCGTCCAATG TTGTTAGCTC
     2641 TGTATCATCA CACGTTTTTA CTTCTTGGAT ATCTGCAAGA TGTATAATCT TATCACTCGT
     2701 AATCGATGCT AATGTATTTA AATTCTCGTG AGTATGAGAA TTGGTTACCA TTGTATCGAT
     2761 TGCTTCAGCA GTTTGATTAA ATCCTTTGAT TGTGGCTAAC GAAATACTCA TATCCAACAT
     2821 CGTAGAATCA GATACTTTAT ATTGCATGGT ACCATAAGCA TCTTTATGCA CTAAATACAT
     2881 AGCCCAACCA TAATCAACCG TAATATCACC CGTTGCATCC AATACCATAA TCATAGCATC
     2941 TTTAGGTTGA TTATTAGAAT CGTCTAACAT AGCTTGATAG GTTGGATATT CTAGTACAGT
     3001 ACGAGTTGAG TGAGTCGGTA CATAGCCATT CTCATTAATA GTCGCTAACG TTCTAAGGGC
     3061 ACTTTTGAAT GCATCGGTCA CATGAACACT GTCATTAGCT TCATGATGAT TCCATCCTTG
     3121 CACTTGTTCA ATCACTGTCT TTGGGCATGT GACTGTAAAG GTTGTACCAT TATACCGTTT
     3181 CATTTCCATG GTGATTGTCT TCATATCACA TCACCACCTA TTATAAACTA TCCTCTAATA
     3241 CAAATAAACC TTGCATTACT TGCATATCAG GAATATACCC GATAGAGGCA GAGTTTTTGT
     3301 TATCATCATT TTCATTGATA TATTTTCTAA AGTTGTCTAA TGTGTTAGAT CTATCATATA
     3361 AACTATTAAG ATATACGTTT ATATGGTCCC CTTCAACTTC TAAGAACACA TTATAGGGAC
     3421 TATTGTTATT TAATGGCATT ATTGGTGTTA CAAATGTGAT ATTTCTACCA ATGTATATCA
     3481 CTGGTTCGAT ATTGATGGTA GCAATAGGCA CTAATGGATC TTTTAGAAAA ATATCCATAC
     3541 TCGATCCACT AGCAATATCA TTCAATGTTA TAACAAAGGT AATTTGAGAA CCGCCAGATA
     3601 AATAGGTCTT AATGCTTAAA TTTTCATTTG TGTAAGTATG GGTAGTTTTT TCTGTATCAA
     3661 TATTATCAAA ATTGATAGTT GTTGACAACT CAGTTGTCGC AATAAATGGT ATCGACGGTT
     3721 GTCCAATTTG TGGAGTATCA CCGGATCGAT TACTACTATT ATTTTTTACT GCTTCTTTAG
     3781 CTGCTTCTAT GGCAGATTTA ATTTGTTCAT TCGAATCATA GATTTCAACA AATTCCTTAG
     3841 AGCCATCGCC AGCTTCATTC ACAACATAAA TCTTTTTTAA TTTATTAATT TTAGTAGCCA
     3901 TCTATGAAGA GCTCCTTTCT AAAAAAAATA GAAGAGACAT ATCGGACGAT ACATCTCTTC
     3961 TATTATATGA GTTTCATTCG TTCGGATCAT ATACTATACA AGTATATCGA TTATAGAATT
     4021 GTTATTCTAT ACGGATTAGG TGTATAGTAC CCGATAACTC ATATCTTTCA TATGGAATCG
     4081 CAACAATCTG GAAACGAAGA CCATCAATTC GGTAGTGGAC GCTTTGACAT CCGTCTGTAA
     4141 TGAATCTACA CCAATGGTAT GGATTTCTAT ATATGTTTTT GTGGAGTTGA TAATATCTCC
     4201 AGACCCTATA TGAACAGAAC AGGTTTCCAA ATTAATTTGA TTTGGGTTTT TAAATGGTTG
     4261 CCCCATCACT GCTCGATAGA TGATTGGGAA GCTTGGTGTC GCTAATATCT TTAACCCATC
     4321 TCGCAATTCA GCATCGGATA TAGTATCGGT TTTCACCATA CCCATTCTAA TACGAAATGT
     4381 GGTATTTGAC TTCTTCGTCC GTCGACTCAA ATTTTCAAGC GGTATACCCA TGGCATCGGC
     4441 TAGACGTATT GCCTTATCAT GACTGATAAG TCCTATACGT TGTTTATAGC TATACAATGA
     4501 CGATTGAGCT ATGTCTGCTT TACGAGCTAA GTCAACATAC TTAACACCTT CTTCGAATAC
     4561 CATATACTCT ATGGTATTTG CCACATTTTC TTGAAATGTT TCTCTATCCA TACTACTCTC
     4621 CTAGTTTGTC AATATATTCA CACATTTCTT CAGGTGATTT GGTTTGTGCA TCATTCATCG
     4681 TATGTATATC ATGGGTGATA TCAAATACGA TATTCACATC AGAATCGTCA AAATGAACAC
     4741 AATAGTACTC ACTAGTCTTC TGATTATAGA CGCCCATATG ATAATCGGTT ATAAATGGTG
     4801 AACAGCTTTG TTGGTATCGA TGATAGAATC GTTCTAACCA TTCAGATATA GATTGTAAAC
     4861 CCATATGATG TAATCCATAT CGAATCGTAT ATACATCCAT TACTTCACGA AGCTTCATGC
     4921 CTTCTGATGT GTACACAAAG GTATCAACAT CGATGAATTC TACATAGACC TCATCATCCA
     4981 GTGCATCGGT TGTTGATATA ATAATCGTTT CATTAAATCG TGTCTTACAG ATTACGGACG
     5041 AATCTAGTAG TTCCATATCT GTAAGTATCC CATCAGTAAA GAATGACATA TACTGTGCAA
     5101 TATCTTCAGC AGTTCCTTTG TAATCAGGAA GCACATTCGT TGTTAGATAG GATTGAGGCA
     5161 TTGTAATATC CAATACTTCA TCAATCTCAT TATCATCCGA TACTACGACG GTACCACTTT
     5221 CTGTTTCTTT ACTAATCGAT TTCCTAATCA CATCTTCAAA CTCAAAGAAT GTAATGAACC
     5281 GTTTAAACTT ACCGTTCTTA TAATACGCTA CTGGGTAGTT ATGTAACGTA CTAACAGTGA
     5341 AAAGGTCGTC GAACTTTTCT TTGAATTCAG TTTCCTTAAT AGTAGGGATC ACATATGCCT
     5401 TCTTACCGTT AGTACTTCGG TATCCATAGA ACCGATTATT CACTACAAAT GGTGCCCAAT
     5461 ATCTACCAAT AGCTAAATGT AGCTCCATAA GATCGGATAA CAACGGATTA TCATAAAAAC
     5521 CAGATGTGAT GATAGACAAA TCTACACAAT CGGTTAACTG ACATCCAAAG GTTGCAATAA
     5581 GTGATTCTGG TTGCATAGAA TTGAATAAAT CGATATAGGT ACTCATTGTA TCAAAGTCGT
     5641 AGTCCTTAAC TCTAAATCGA ATACATCCTT CTGGCATAGG GAGAAGATAT TCTTTATCGG
     5701 CTATCTCCAT AAATCCGAAT TCAGAAAAAT ACAATCTAAG TTCATCCCAA TTCGTTGGTG
     5761 GAACAAATGC CATCATAGAT GATTTAGCAG AATACATAAA TGGGAGCTTC TGCATAGCGG
     5821 CATCGAAGTC TTCTCGGAAT GAATCCCTAA GACCTGTGTG GTCTAAGATA TATGATAGAG
     5881 CTTCAGATTC ATGAATTCGG CTATACTCTT CATCATTCAT GGATTCCAAT ACATAATTTT
     5941 TAATAATGTA TTTTTCACCA CTTGGTGTGA TAAGAGAATC GACAATCCGC TCAATGTTAC
     6001 GATTGATTAC TTTTAAGTTC ATTGTGTTAG TATGACCAGA AATAGTCATC GTCTTATGTT
     6061 CCACATCGAA CTTCTTAATA TTCATTTGGG ATTTTAATTT AATCCCTAAC ACTTTTGCTG
     6121 TTGTTTTAGG ATCTTCAATA AGATTAGTCA TCAAAGAATC CAATAGTTTT CTGTATGAGC
     6181 TTGTTGGTTT TTGTCCAAAT ACTTTAGACT CTACAGTCAC GTTAAATAAT GTACGATTTG
     6241 CCATGATATT TTCCTCCTTA ATTATTTTTT CTTAGTATTA TCTTCACCAA AGAAAGGTTC
     6301 ATCTACAATA GCAGGCATAG AATGTAAAAA TTCTATAATC TTATCTTCTG CCCATTGTAT
     6361 ATGGGTAACT AATTGTTCGG ATGTTATATC CTCTATTTCA TTGGTGCGTT TAAAGCGGTC
     6421 AGTAATGACT ACGTCCAGTC GTTCCCATCC ATCAGTACCA ACTCGTAATT GGTATACAAA
     6481 CGTTTGATCG ATAAATAGTT TAAACTTTGT CAATAACTGA TCATTCTGAG TTACTACATC
     6541 AAACGGTAAT CCGATATAGT GATGGTTATT ATAATCAATC GTTGCCATTG GATTATCGAT
     6601 TACAATATTA TCTTGCTTAA TTAATTTTGT GATGGTCGTA GTAATGGTGC GTGTAAACGA
     6661 ATGCTTATAA TCTAATACGT CTAATAATCG TATACATTTT TCAATATCCT TTTCCGAACG
     6721 TATCACCATA GACTCAGCAA TCCACTCACT CGTAAGCATA GCATTAATTT GAATAAATTC
     6781 ATTAAGCTCT GTCGAATATG TTAAAACCAC GCTAATCTTG CTATTGACTG GTGAATTATC
     6841 TTTAAATAGC AATATCTGTT TTGGATAGTT TTCTTGTGGA AATTCCATAT AATGCCTATG
     6901 GTCAAAATCA CAAGCCATAA TCAATTGGGC CATATCGTTA ATAGTATTCA TAATTTTCTC
     6961 CTTTTAATCA TATAAACTAT CATCATGATA GTCATGCAAC TCAATAACTT GTTTTGGTTG
     7021 GTATTGAGGA ATAAAAGATG GTAATCGTTG CATCGTGGAT ATAATACGTT CTACCGATAT
     7081 AGGATCTCTT GCATCCAATG ATAGAATGGT ATTTGTACCC AATGGTAATT CAACTGATAT
     7141 CATCAAAGAT AGTAAATCAT AATTCACTTC TGTATATACT GCTTGTATAC TTACATGAAT
     7201 ATCGTTTTCG TGATATGACA TGAATTCTAC ATGTTCATCA CCAACTACAT ATTCCTTACT
     7261 GGTTTGCCAA TTAAGACTCT TTAAGCTATC ATATATTGTA AATAGCGTAT TCATATTTCA
     7321 TTCCTTTCTA ACATAAAAGA TATAATCCAT TAGGTTCTAT ACCTAATGGA TTATATCAAA
     7381 ATTGTATATT GTATTATCAC AGATTGACTT AGCAATCAAA TTGATAATTG ATTTAGATGA
     7441 TTCATTGGTT TCATTCCAGT TTAGTGTACT CAAATACCCT GTTTCTCTAT TATGAATCTC
     7501 AATTTGTATT AACTCAATAT AGTCGATATA TCGAGTTGCT TTGACGATAA TCCAACCATT
     7561 TGAACAATGA AATTCAACTC GTTCATGGGC TTTTTCATCA TCATAGTTAG CAGAACGAGA
     7621 TGACCATCGA AGAGGTGTAT CAAATATATC TTCATACACA TCTAGTAATG TATATGGTAA
     7681 AGATGTATTC ATATCACTTA TCATCTTCAT TTAGGACACG CTCCAAATCC ATTGGTTCAA
     7741 ATCTAAGGTC ATCTGAATTA CCAAGAGTAT GCCAATTCTT ACTATCAATT GTCAACCCCA
     7801 TATAGTCTGG TACTGTACTA AAATCATATA CTAGTTCTTG ACAATCTGTA TGTTCACCAG
     7861 ATAGTATGAG ATTAGCAGCA AGACGGATAT GTTCACCAAA GTATTTCGAT GTTCTTAATG
     7921 ATATCCCAAC AATAGCTTCA CCGTATAAAA ACTTCACTTT CTTAAAATAG TTACTCATAG
     7981 AGTCAGCATC TGTCAATATG ACAGTTAAAT GAAATTCGTC TCCATTACCA GCCCCTCTAG
     8041 TAAACACTTT TAATGTTGGT TGTTTTATAT CACTAAGATT CAATACAATT TTAGTTACAT
     8101 TAGGAATCAA ACATCTACAA ATAGCACTTG TACAGGCTGC AATATACCGT TCTTTTTGTT
     8161 CTTCAGTTAG TTTCATTTTT AATTCCTCCT ATGAAATATA AATATACGTA ATGATAATTA
     8221 AAATAAATGT GATGACTTGG GCAATCTCCA AGACTTCTGG GCCTTTACGT CCCGTTGTCA
     8281 TAAAGATTAA TAATCGCATT AATGTAAATA TCACTAATGC AATGACTAAT GAGTACATCG
     8341 TCCGTATGTC AATGATATGC ATAGTATTTT CCTCCTATAA TTAAAATGTA CCTATATAGA
     8401 TAATATATAC TTATATACTT TGACGTTTTT TTTTTGACAT ACTTATAACT ATTAAACAAT
     8461 TTTGTTTTTA TAGAAAGGAG CCTTTACATG GCTATACAAA AAAAAATACA ACTTTACGTA
     8521 AGTGATGCTA CAGGTAATCA AAAATCTGCG AAATATTATC GCATTCCATT ACCTGCTGAT
     8581 ACCTTACCTT TTAATAAAGA AACCAATATC TATAAAAATA TGATGCATTT CTATTGTACT
     8641 ATCAGTGCTG ATAGTGCAAC ATTTGGTGCT ATTGGTTTTA CAGATCCTAT TATTGGTCTA
     8701 TATGAAACAG CGGCTACCCA TAACGGTCAC TATGATAGTG AATCCACACT CGTTAATTTC
     8761 AGAAATATCA CACCAACTAT TCCTGAAAAA TTATTAAATG ATGGCGAATT ATCCTTTGAT
     8821 GTACATGGTT CTATCGAAAC GATTCATTAT AACTCCGTGA ATGGATATGT ACACCAAGGT
     8881 TACTCCATCT TTAATAACCC TGGTAATGAA CAGGGCAAAT ATCTTGAAAA AATCGTTAAG
     8941 AAGTCCGGTA TATTCCAATC CAGTAACGTA ATCCGTTCCA ATAGTGAAAA TGAGTTATCC
     9001 TCATTTGTTC CATCCGACTG GCAAGAGTTT GATACTATGG AAGATTTGTT AGTGGATGTT
     9061 CGTAAACGTA TCAATGATGT CAAAACAATG GATCGCGGTG AACTATACAG TTATGAAGAT
     9121 TGCATTGCTG AGCACGATAG TCATTTTAAT CCTAACTTGG GCGAGTTACA AAATCCGTTG
     9181 GGTACAATAC ATGATTTTAA AGTCCTTGAC TTTGGTAATG TAACTCCATC AGGCACCCAA
     9241 CCATTACAAA CTGGATGCGA TGGTGATCAA CGTATACTAT CACTAATCAA CACCTATACG
     9301 TTACAAGGTC GTAGTGTAGT TGTCGATACA ACTACCTTAA CCGACGAAAT CGCAATCGTC
     9361 AATAATAATA CTTTTAACGC TATCATAAAT ACAGTCCGTC GAATTCAACC TAATACTGGT
     9421 GAAGTTAGAT TAAATGATAA CTTTGGTGAC TATGGTACTG CTATTGTATT TAAAAACAAA
     9481 TCTGATAGTG CCCATATTAA ATTAACAGTA GTTAGCCCAA TGGAAAACTT GGCTGCGTTA
     9541 GCTGCTAATG AAGCAACTCC TATTGATAAA CTTACAGAAG CATTCCAATG GGTACCAAAT
     9601 TCTACACTAG TAGAAACAGG TATTGCTATG CCTCCTAGAA CAGTAACAAC TGATGTCCCT
     9661 ATCAATGATT TCTATAAAGT CAACAATAAT GAAAATATTA GATATCTTGA TGTAAATAAT
     9721 TCGAGTGTTA CTATCAAATC AACCCCTGGT ACAAAATATA AATTATTTGC AAAATCAACT
     9781 AACGGTTCAG TTGATAATGT TCCTGTAGAT AACACATCTG GTGAAGTGAC ATTTGACCTC
     9841 TACAATTATA CTCATGGTCC AATTGGTAGT CGATTAGCTG ATCTATACCT CGTTAAATAT
     9901 GAACCAACTG ATATTAAAGT ATCTTGGTAA TATACATCGC ATAAGAAATA GAGAATACCG
     9961 AAAGGTATTC TCTATTTATT GTCTGTTACC GTACCTTATA ATACTCCTTT GGCAAAAGAT
    10021 ATATTAGCGT GGCCGATTAA ATCATGGGAT AGCATGATAA CACATCCATT GGCTTCAAAT
    10081 GTTTTATTAC CTGGATCATC ATGACTATCT TTAGGGGAAC TATTGAGTTG GAATGTGGCT
    10141 GTGTTACCTG TGAAGGTAAA CTCTTCTACA TGTTCAGCCC ATTCATGACC GGAAGTATTA
    10201 TAGAAATATT CTACATATAC TCTACTATCA GCAGACACAT TGTCGGCAGT TACTGTAATT
    10261 GTACCATAAT CACCATGGTC AATTTGATAT GCATCTGGAA CTAGTCCTTT ATACTCATCA
    10321 TTTACTTCAA CTGCACCAGT TTCAGTATTG ATTTTTGGCA CAAAATATTC AACGCATTGG
    10381 AATGCGTCCG GAATTTCATC AATTGTGTAT TCGGAGAATA CTGGTCCTCT AGGAGTTGCA
    10441 GGAGCATCAG TCCATGTTTG AATATCTTGC AATACATCAT TGATGGAATC AAATTCAATC
    10501 CAGTTAGATG GAACAAATTG AGTTAATTCA TTTTCTAAAT TAGATAGAAT TGCTACGGTA
    10561 AAGATATTGT TTTTTTGTTT TCGTTTACTA TTATATTTAT AAAGAAACTC ATCATTACTT
    10621 TGCCCTTCAC CGAAACGATC TTCGGATAAA CCACCAAAGA AGTTACCTCT ATTAAAACCA
    10681 GTTCCATGGA TATAAATACC ATCCATTTCA ACCAATCCTT CGCCATCATT CATGAGCTTA
    10741 TCAGGAATAA TTGGGGATAG TAGATTACTA ATTGCTGTAT AATATTTTTC ATTACGAACA
    10801 GAGGAATCTG GATAACTTTT TAATACCAAA CCAATATAGA ACATGTCACC AGATACCTTA
    10861 GCATAAAAAC GAACAAGATC TTTGTAGATA TTGTCAGTTC TGTTCGCTGG TTTGGAATCG
    10921 CTTGGTAGTG GAATTCTATA ATATTTAGCT GTTTTAGCAG CTCCAGTAGC ATCACTCACA
    10981 TAGAGTTGTA TTTTTTTTTG TATAGCCATT GTATTGTATT TCCTTTCTAA AAAAATAAGG
    11041 TTATCAGTTA TGATAATGTC AAAAAAAAAA AGAAGCGGTT AAACCGCTTC TTTAATTCTA
    11101 ACGATATTAG CATTTTCTCC ATATGCTTCA TATCGATCAC CGATGGTACA ATAGTACCAT
    11161 TCTTTACTTG TTTCATCTAC GATTCTGTCG ATGAAACCTT TTGAACTATA AAGTTCATTA
    11221 TAGACTTCAC CTTCCAAAAT ACTATTATGC TCCCGTTTGA TAGAGCTCCA AGTTGGTTTC
    11281 TTGAGCGTTT TATTGAAAGT GGACCAACCG TTCCAGTTAT TTTCTGGATG CGGTATGGAA
    11341 CCTTTAACTA TTGCAGAGAG TATTTTCATA CCGCTCTTAG TTTCAATGAA GTTGATAATA
    11401 CTTTTTACTT GGGTCACACC ATTTCTGATG TCCCCGCTAC ATGGTCGGTG TTCAAAGTGA
    11461 TCCTCGTAGT ATTCTATCGA TAACGTAATG ATATTGCTGT CATCTTTCTT ATATAGGGAT
    11521 GCTTGATATT GAGCATCCAA TTTACCGATA AATTTTACTA ATCTAACAAT ATTTTCTTTT
    11581 TTCATTTTAT TTTCTCCTTT ATATAAAATA TCTAAATAAA CCGAATAGAG TAGTTTATCC
    11641 TTTTATTCCT ATCTCTATTC ATGATTATAA TATATACTTA TAGTCCTATA ATTTACGGTT
    11701 ATTTTTGGTT TTACTAGTAC TATGTATTAA TAGCATAGAC TAGGAGGTAG TATGAAATTA
    11761 TCACAATGTA CATCAATGAA TCAAATTATA GAGTATTATA TAGCCAATCA AATTACCGAT
    11821 ACTGGAAGAA GCTCAACAAA TAAACAATCT GTATTCTACG TAAAGGATAT TGATAAAACT
    11881 CATACAGCAA ACTGCATTGA TACTGCTATT GCTAATATGT GTACATTATT AGATAAGGGA
    11941 ATCACATCTG GTATTGTTGT ATTTACCATG ATAATATCAG CATCTAAATC ACAAACCCAC
    12001 TATATATCGT ATAGTAAAGA GAATGGCTCC TACATTCTAT TCAACTATAT CAATCCAGAA
    12061 CTGTATCATA TAATAACTAC AAAAAATCTT AATAACGGCG TTAGTGATCA ATTGGCTTGG
    12121 TTAGTAGAAA ACTATGAACA GGATTTTGAT TGCCAAGTAA AACAAACCAA AGTATATATC
    12181 CCATCAACAG ATACTTGTAA TCGTTTATAT CAATTCTATA AAGAGAATAA ACGAATCTCA
    12241 CAAATCGATA TCATGGCTAT GTGTCAACGA TAAAAAAAAG AGGAACCGAA TGGTTCCTCT
    12301 TTTTGCGTTT TATTTATACC ATACATAAAA ATTGAATTAT GAATCATCAC CTAACCTGAT
    12361 TGTGCATGTA ACTGGTTGTG ATGGAGTAGC TTCTATCGTT TCAATAGAAT CGGTTTCAGT
    12421 TGGAGTACTT ATATTAGATT GCATTGATAC TAACAACTCC TCAATTCTAT CCAACTTAGA
    12481 CTCCATTTGA GTTAATTTTT CATTTACTTT TTTATATCTC TTCTTGAGAA TCTTATATAA
    12541 ATATTCAAAA TCGTCATCGT ATCTAGGACT TGTACTTCTA ACAGCCTTTT CAATAACCTC
    12601 AATATCCTCA TTATACCAAT CCATAATAGT ACCTCCTAAG AGAATAAAAA AGAGGAACCC
    12661 GAAGGTTCCT CTTTTTTTAT AACTTATTTC AAGATTGTAC CATAAGCATC ACGTTGTACA
    12721 TCTTTTGTAC TAGTTTGTAC ATGTACACGT TCGATACCTT TACCCATTTG GTCTACTTTG
    12781 AAACGAGCCA TTTCAGGGCT GAATTCTTCA ACCAAACGAG CGTCAATTTC TTGACCAGCT
    12841 TCTTGAGCAC GTTGTAATGC ACGATATACA ATTTGTGCAA ATTCATAACG AGTCAACAAA
    12901 CGGTCGCCTT TGAAGTTGCC ATCTTCATAA CCAATTACAA GACCACGTTG ACGAAGACCT
    12961 TCAACTGCTT CATATGCCCA ATGATTGCTT GGAACATCTG GGAACAATTT ATCTTGGTCC
    13021 ACTGTCATAT TAGCACCAGT TACTGCATTT ACAATTGCTT TCAATTTTTC ATTGTCAGCT
    13081 TGTAATTTTG CTACAGTTGC TTTCAAGTCT TGCAAATCTT TAGCAACGGC TACACGGCTA
    13141 CGGGATACGT TGGATTTGGC ACCTACTTTA TAGCTGATAC CCGCATTCAA TACAGAATCG
    13201 CTACCATTGA TAGCACCACC TAATGTGAAC ATAACGTCTT CATTAGGACG GTATGCTAAA
    13261 CCCAATGCTG TTGCAGTTTG ACCTTTGAAA TGACCTACGC CAGCCATAAT ATCAAGCTTA
    13321 TGGTCTGGGT CAAAATCAAG TGGGTGTAAT GCGGCTACAG CGGCAGCACC AGCTACGCCA
    13381 CGACGAGCTT CTTTTTGGTT ATTAGAAACT GTACGTGTCA AACTATCATA ACGATCAGTT
    13441 ACGTTATTAA TAGTTTGATT CAAATTGTTA ATAGCAGAGC TATTGTTGTT AATTTGATTG
    13501 CTAGTAGCTT GGTCAATAGC TACTGTGTAA TTTGGTGTAC CGTCTGTATT GGTACCAGTA
    13561 GTTACAGATA CGCGATTACC TGCTGTTACA GTGGCATGAG TATCTTTATC ATTCGCTGCT
    13621 ACATAGTCTT TCAATTGTTT TACGTTAACA GCATCAGTAT CAGCTACACC AGTATCAACA
    13681 CCGTTGATAA CTTGGTTACC TGCATTAATA CCGTCAGTAC CAAATGCTAC GGATTTACCA
    13741 TTAGAATCAG CTCGCATACC GTCCATAGTA TATTCCGCAG TATCCAAATT ATTGCGGTTT
    13801 TCTAAGTGAA CACCATTCGC ACCGAAATGT GCATCGATGT CACCATCGAA TGTAGACATA
    13861 CCATTTTTAT CTACACGATT ATGAACAGAA TCAGTTACAG CACCGAAATT AACGGAATTC
    13921 ATGTTTGTCA AATCTTGGTT GACATTAACT TTGAATTCTT TGCGTCCATA ATTATTGTCA
    13981 GTTGTTGTAA CCGTTGTGTT TGTACCGTCT GCCATTGTGT TATGCTTTTG TGCCTCTAAG
    14041 GCAGTGTCGT ATAACTGAGA ACCATTAACG GCATCAGTGG ATGTTGCGTT TACACGACCA
    14101 GCTGCAACAT TTTGCAACTG ACGTTTGTAA TCGCTTACAC CACCATACCC AGCAGTACCA
    14161 TTAGCACCAA AGGACACAAC TGAGTCTACA TGGGAGCCAG CGAAATCGAT ATTTTTGAAT
    14221 CGGATATCAC TGTTACCATC TTGAATGTTT GCCACATCTA CACCTAATTC AGTTGTACTA
    14281 TTAGTACCAA TAGCTACAGA ATTAGGCACA CTAGCGATTG CGTTGTTGCC AACAACTGTG
    14341 GCATCGATAG CGGTTGCTTC GCTATGAGTA CCTACAACAA TGGCACCTTG GCCAGAGGTT
    14401 TTACTGTTGG AACCGTAAAT AAGTTGTTCT GGGTCAGTAC CAACCACTTG GTTGTTATAC
    14461 CCTGTTACAA CAGATTGAAT GGAGTTGATT TCTCCATTAT GTGCACCGAT AGCAATTGTA
    14521 TCGTCTGATT TAACAGTGTT ATCTAAACCA ACTGCGATAC TTGTTGCACC TAATGCTTTA
    14581 GAATCATTGC CCAATGCGAT AGCGTCAGCA GCTTTTGCTG TTGCGTTTGT ACCCATTGCA
    14641 AATGTGTATG CTTGAGCATA TGCACTAGCA CCATACGCGA AAGCATTGCG ACCATCAGCA
    14701 GTGGCATTTT CCCCCCCAAC GAATGCGTTC TCACCATTCG CTGTATTGGA GTTACCAAAC
    14761 ACAAGACCAT TTTGTGCTTG GTTCACGGTA TTATTAAAAC CAGATACATT TACGGATGTG
    14821 CCGTTTACAT GGTTTTGATA ACCTGTTACA TTCGAATAGT TGCCCACTAC GGAGTTTTGA
    14881 TAACCGCCAA CTCTGGACCC TTCAGAGTTA ACGTAGTTGC CTTCGCCAAC AGCAATTGTA
    14941 TTGCGGGAAT TGACGCTGTT ATTGAGCCCC ACACTCATTG TATAAGAAGC ATTGTTGGTA
    15001 TTCCCTTGAC CGACATTAAT GTCGTTGTCA GTCACTGTTG TTGCTGTAGC AATAGGAGCC
    15061 ATTAAAGAAG TTGCAATTAA AGTAGTTAAA AGAGTTTTGT TCGTTTTCAT TGTTATTATC
    15121 TCCTTTTGAA AACTGATCCC TATAATTTTT TAGGATCATA GAAAAATAAT GTATAGAATC
    15181 CCTTTCTATA CGTAAAAATA ATATATATTT ATTTTTTTTT ACTTTTTCAC CTATTCTATA
    15241 CACCATAATG TAAAAAAAAA TAAAAGAAGT GGATTACTCC ACTTCTTTTA TTACTATTGC
    15301 TTGTAGTTGC TGAATAATAG TATCTGGTAC TTCACCTTTA TATGACCGCT CAATAACAAC
    15361 ATCATTACCA TGAATCTCCA AGTCCATTGA TAGACTCATT CCTAATAGGT GTTTCAACCA
    15421 ACATGTCGCT TTCACATGTT CAGTCTTAAA GAAATATGAT TCAATAATAC CATACTCAGT
    15481 ACCAGTTTTT CTATTACGTT GCCAAGGTAA CTCACGTATG TGTTCAAATG CATCTTTTAA
    15541 ATTCATCATT TCCTCCTTAT ACGTTTATAC CTCTCCCATG TTATTAAAGG ATACGATAAT
    15601 CACTTAGAAT CGCAGATAAG ATAGAAATGC TCATATAGGT CGCATTCACG TGTACAGTAT
    15661 TTACTATATT GCGATTCATA TCATTACCAA GTATAGTTAT ACTCACATTA TCCAATTCTG
    15721 TGCAACTATC ATTCATATCA GCCCATTCAA TATGAAGAAT CAAATCTTCT GTAGCAACAT
    15781 CAATTGACAA GTCACGTTGC CCCATTCGTT CTCCATATCG TTCGGTTAAT TCATTAACAA
    15841 GGTCTTTGAA TTCCATCATA GTTACTCCTT ATGTTTTAAA TCAATAATAA TCGGTTCTTT
    15901 TTGTGTACGA CTATGTGTCG TAAAATCACA TGATGCTTCC TTACAATTTT TACATATACC
    15961 CAAATTATCC AAATTGATAT AGTTTGGGTA TAGTTCATGT AACACATCAT AGATTTCAAT
    16021 CGCTAATTCA CGATGTTCTA ATGATGCCCG TTTACATACA CGTTTCTTTA AGTATTCCAT
    16081 CCATGTGCGT AAATTACCAG AGATAGTCAA TCGCACTTTA CTACCTAATG GTAACATATA
    16141 GGCGGCTTGT TCATAAGGAA TACCCATCTT AATCGCTTCA TTGTAATTAG CAATAGAGGT
    16201 TTCAATTGAG TTATTGATAA ACTCCTTAAA GAATGGGTTC GCTTCTTTAT TGATATACCC
    16261 ATTGGAACCC ATATCCATAC CACGACTCGA TTGTACAGTG AAACTGAAAT GTCTATGACG
    16321 TGTAATTTGA GCTAACACTT TTTGACTACA AGTCAAATCC AGTGTAGCAA TCGAATGTTC
    16381 CATAACACTT AGATGCCCTG CTTCGATAAT ATGTAATAAA GCCTTATCCC CAATCGTACG
    16441 ATTGTAACAT TTACCAGTAG CAATCTTAAC AGCTTCAATA TCGGTTGATT GAATCACTTC
    16501 TACATTATAA TCTGACATAC TATATCTCCT TAGATATACA AAAGAAAAGA TGTGAGTATA
    16561 TACGATTAGG TATATACTCA CATTCGTTAA ATATCGTAGT TTGTCGTAGG TTCCCCTAAG
    16621 ATAACATATA ACATACCTTC ATCTTCATCT GTCATATAGG TAATATTGAA GTTATTAGCT
    16681 TGACGCTTTA ACATTTCCAT ACGAGCTTCA TAGTATTCTA CAGGGTTATT CCCGATTTCA
    16741 ATACTCAAAA TCCCTTGTTT AGCATCTTCT TCTGCCAATT CCTTCATAAT TTCATATTCT
    16801 TGATCTTGTG GTTCTGGTGC ATCATCGAAA TACAATTTAT GCACTTTAGC AAACGGTGTA
    16861 CAAGAACCCG ATAGCCCAGG AGATGAGCTA GAGTATACGT TAATATCCAA ATTACCTAAA
    16921 TAACTTGGAT GCACCCCTCT GAATTTAACA TTGATATTAC GGTCGGATTT AGAACCTAAA
    16981 CTATTAGGAC CTTTCACCGT ATATCGTAAT GCTGAGAAGA TATCGAGATC ATTCACTCGA
    17041 TCATCGTACT TTAACAATTG GGAAGTTTGT AATAATTGTA ATACAATATT CCCTGGGAAC
    17101 TTAAAGATAT TCTCAACTTG TTTAAACGTT GCTTTACCCT GAGATGATAA TAGACGGTTG
    17161 ACACTCTCAC CAAGACGCAT AGATAACATA GAGGCAATGT ATTCATTTAA GCGAAGACGC
    17221 TTAGTGGATA AATCCATATT GTTCTTTTGC TTTAACTCAG CGAAGTTTTG AATCATCCAT
    17281 CGAACGATGG AATAGATAGA TTGTTTATTG ATTTCAGATA CCTTTAAGAT ATCCTTCGTT
    17341 GTTAAATCCA ATAACCGTTC AAAGAATGTG ATTGTACTAT TACCAGAATC ACGCATCTTA
    17401 TGAGCAGTCT TAGTGAATAA TCCACCAATA TGCTCAGTCC AATAATCAAT ATCTTCTAGG
    17461 TCTTCTATAG TAGTACGAGT ACTCATACAT TCTTTCAACA TAGCGGTTAC GGCTTTCACA
    17521 TATTGGTACT TATCGAAGAA ATGACGACGC ACTTTCAAGT AAATATGTTT ATTGACCTTG
    17581 AAATAATAAT GATCTTCATC TTCTGGATAT GGTTCTGATA CGGCATCAAT AATGCGTTCT
    17641 ACCGCAAAAT AGGATAGTGT AGCACTGAAA CCAATCTTAG CAAAATAGAA TAAGAAGACC
    17701 GGAATCTCCC GTTTGAATAA TGCTAAGAAG TAACTCACCA CATCAAATGT TTCACCCGTG
    17761 CAATCCGTTA ATGTATTATG ACGGGTATTC ACAACAATTG GCATCAATGA TTTTAAGGTA
    17821 ATACCATTCT TACTTACATA GGTACTATTA TCAACCAATT GGTATAATAA GAAATATTTC
    17881 TTATCTTTCA AGGTCATATA GTTATTATGG TCTTTCTTAG GTAATAAGAT AGAACGAGTG
    17941 ATAATCTTAG ATTTAAACTC GTTATTATCA ATACCTTCTA TATGGAATCG CATTGTCAAT
    18001 TCAAACACTC TATCGGATTT GATATAGTGG TATTTGATAT GCTCCTCTTT TTTCTTCTTT
    18061 TTCTTTCGAC TTGTGATGTA TTTATTGATG TCTATTTTCG ATTCATCATA TTCAACAGTG
    18121 TAGTCGATGA ATTGAATGGA ACGAATGACT TCCAATGATT TGAATACATT CACAACGAAA
    18181 TCAATCAAGT CGTCTTCATA TTCACGTTTG ATCAGTTTCA TATTCAACTG ATCTTCATTA
    18241 ATGTTCTTAA AGTGTTTAAT AAACTTCTTC ATGCTGATGA CTCCAAAAAC AAAAAGTTTA
    18301 TGTTAGATAG GGATTACCCA GATAGAGATA TAACTCTCTA TCTGGGTATT TGATACTAGT
    18361 CTTCAGTAGA AGTATCGTTT TTAGCACCCA ATTTAAACAC TTCACCAAGT GTTACGAATG
    18421 GCACCAAGTT ACCTTCTTTT TCGCCTTCTT CGGAATCACG AATGGTGGTT CCCAATGTCA
    18481 TGATAGAATC TAATACGACT TCAACTGGTT TATTACCATT AGCTTCGGTT TCAGCGGCTA
    18541 GATGTTTAGC GAATTCTTCT AACCATACTA ATACAACCGT AGATGCAACT TCAGGTTGTA
    18601 CAATATTCAA ATTGTATTCT TTACTACGTA GGTGTGCGAC TGTGGCAGTA TCAACTGCTT
    18661 TCACAAAATC GCGGCTTTCT TTTTGTACTT GTCTTGGACG GAATCCCATT TCCATTTCCT
    18721 CCTTATTAAA AATGACATGT CATATGCGTA TAGCATATAA TGATGTTAAC TTCATTATAG
    18781 TTATTTACTA TCAAAGCCAA ATCGTTCATA TGCTTCAAAT ACGCCAATCA CTGGAATATT
    18841 ACGTTCATGT GCTTTTTTGA TTTTACCGCT GTTGCCAGTC GGATTATCAG CAATCACAAG
    18901 ACCTACATCT CCAGTGACTG AGTTGACTAC CTCAATTCCT ATTGAGTTAA GATATTCCTC
    18961 AAAAAGTTTG TTCCTGAAAC CTGTGAAAAC CACTTTAAGT GATACATCTT TGGATTTAGT
    19021 AATCTTGACT GTTTGGAGTA AGAACTCAAT CAAGTCTCGA TTCTCTTCAA TACCATCAAT
    19081 GATCTTCTTA GCTGTTGTTT CTTTGATACC AGGAACTTTG CATAATATAC TTTCTTCACC
    19141 AGGAGAAATA TCTAGCAACT CATGTATATT ATATATACTC AAAACTTTAT TGAATATTTT
    19201 TCGACCAATA CTCGGAATAC CGATAGAACC AATCACTCGA TCAATGGTAC CCGATGCATT
    19261 GTTGATGGAC TCAACCATAT TCACAAAGCT CGTTTCACCA AACCCTTCAA GGTTAATGAC
    19321 CTCATCTCGT TTCGTGTGGA TCATATATAA ATCTTGAATA TTCTTTACAA TACCCGCATG
    19381 GTATAATGCT TCTATGGTGG CTTCGCCAAT ATTTTCCATA TTCATCTTTT CACAATAGTT
    19441 ATAGATTTTC CCTATCATAC GAGATGAACA AGATGTATTT CCACACATAT ACTCTGGGTT
    19501 AAATACGAGC TCTTCCCCAC AATATGGGCA ATGTGTAATA GCTTCAATTC TTGGATTACC
    19561 AGAACGATGC TGTTCACAAT ATTCATCCAC TAGGAGATAT GGAATGATTT CATATTTCAC
    19621 ATTCACCATA TCACCTTTAG CCAATTTCAA TTCATTGAAT CGGTCATAGG AACCTAAGCT
    19681 AACAGACTTA ATCGTCTTAT TATTGAACTC GAATGGTTCC ACTTTAGCAG TGAATGATAC
    19741 TTTACCCATT AATCCAATAT CTTGCTTTAC ATCTAATATG GTTGTATAGT TGGATGGTTT
    19801 AGGGAACTTA TAGGCAACTT CGAAGTTATT TGTCCCTTTA CTTTCATTAC GACCAAGATA
    19861 ATCAATGATA TCTTGGTCTA TAAATCGAAT AACTAACCCA TCGCATTGGT ATGGAAGTTG
    19921 ATCGATGAAT CGTTTAGCTC GTTCAACATA CACTGGAAGA TTCTTAGCTG TGAATTCGCC
    19981 TGAGTCAGCA TAAAAGTCTT CAAACTCATA TGGTGGACAA GCAAACATAC CTTCCCCACA
    20041 TTTAGAATGG TAAGCAATTA GTTGGTCACC TGACTGTAAC ATCAATGCAC AAATTGACAT
    20101 ATATTGGGCA TGGACATCAG TAAAACTAAC GGAATTCGTT AAACTTGTAA TTGCAGACCG
    20161 CTCATTCACT AGTTTACCAT CACCAAACTT TTCATTGTAT TCTTGGAACT TATCTTTCTG
    20221 CATAATACAT TCGATTTTAA GTCCCACTTC ATGACCACGG AGTTCACCAG GTACTAAATC
    20281 AATTAGATTG ACATCTTTAA ATAGCGGTGT TCTATCACTA CCAACACCTA AGTCTTTATC
    20341 ACCGCGTGTC ACTGCTTTAA TGACATGACC TCGTTTATCA AGTGATAATT GAATCGATAC
    20401 TCCATCGTAC TTAGGATAGA ATGAAATGAC AATGGGTTTC TTAGGATCCC GTTTCATGTC
    20461 TCGTATCTTT TCCATACGAT CTTCATACCA TTCCATAATG GAACGATGTG TTGCTATGGC
    20521 GTTAGGATCA TTCAACCGTT CTTCTTTGGT GATGTAATGA ACCTTTTCCA TAGAGCCTTT
    20581 TAACATAGGA TAGTCATGCT CTAATTTAAC ACGATCCATT GTGTGTTCTT CATGACGGTC
    20641 TTTATGAATC ATACGACCTG TTAATTCGAT ATATATTTCA TGGAGTTGGT CATATTCAGC
    20701 ATCACTTAAT GGAGTTACTT CACCTGTTCG ATAGATATCA TCCATCATCA ATAAGAAGTT
    20761 TCCTAATGCT GTTACATTAA TGACATCCTT ATGCTTATAG TTATGAATGA ATTCATTATA
    20821 GAGTTGCACA GCATGTGACG TAATTGTCTC ACGAACATCT CTTGTCCAAT CACTTGGATC
    20881 CATTGTATAT AATTCTTCAA ACATCATTAT TCTCCTTTGT AATATAAGAA AAAGACCCCT
    20941 TACGGGGTCT TTATTACGTA GCTACAGTTT TAAGTCTGTG GCTCTAAAGC CTAGGACTAC
    21001 ACCTGCCGCT ACTAAACATC CCACACCCAC TTTAATGAGC TTGGATTTCA ATGTGTCGTC
    21061 AACTTTTTCA TTAACTAAAT CTTCTTCGGT ATAGGATACG ATTGTACCAT CACCTTTCTT
    21121 GAATTGGACT GTTACCAATC CGTCATCAGG TAACTCAACT GTACCAGCTG CAACCGATTT
    21181 CTTTCCAACA GAGTCTACAT CGAGTTCGTC GATTGTGTAG TCATCACTAT CGGATTTCTT
    21241 TTCTTTGCCA ATCAATGTAA TTTTGCCGAT TGGGTTTGCT TCATTCAAGA GATCCTTCAT
    21301 AAGTTCCAAT GGAGATTGTT CTACAACAAT TTCTCCTTTG ATAGTCTTAG AAGTAGCTTC
    21361 TTTTTTAGAT TTCTTTTCAT CTTCAAAAAT TACATCGAAA TCATTTCTGC GTTGTTTCTT
    21421 TTTGTTTTTC TTCTTTGCCA TATCCTTTAG CTTCCTTTCT TAACAAAATA AGTTACGCAT
    21481 CGATACGTTA CTATAATATA TATTTTAAAT AAGTATAGAA TAATAGAAAA TATAACTATA
    21541 TAGTAATTTG ATCTTCGCGT GTCAAATTAC GTTCACTCTT AAGACGAGAG AATGAATAAA
    21601 TTACTCCTTG GGACAAGTGG TATGATGGGT TTCCATCATA CCACTTTTTC ATACAAAAAA
    21661 GAAGATATAC CAAACGGTAT ATCTTCTTTT CATTACTCTT TAAGTTCTTC TATATCATCA
    21721 TTGATACGAA CTAAATTCTT TTGTGCTGTT TCTACAGCTT CTTTCTTGAA CTTAGCATAG
    21781 GCTTTTTCTG CTTTAGATTC AGGACCATCG TATTGAGCAT TGAATTGTGG ACGTAATAGA
    21841 TCATCTAATA AGATTTCTCT CATTTCTGCT TTAGTACGGA AATGAATTTC ATCTTTATAG
    21901 ACATAAGTAT TCATCTTCTC ATCATCAATA TCTAATGTCA ATCCATTAAA ACCAAAGTCA
    21961 ATGTTAGCTC CAATGGCTTT CATCTCAGCA TTCAGAATCT CTACGTTACG ATTCTTATAC
    22021 CCATCTTTGA TTTTAAACTT CTTATAGTCT AATACATCTT TCGTGAATAA CTTACCCACT
    22081 TGCTTACGAG CAAATGGTGA TGTGCGATAG AACAAGTGGA ACTTGGAGAG AATGAATGGT
    22141 CTAACGCCAA TACCCAAGTT ATTGTTTTCA TCACGACCTA CCGTAATTGG TGTAGTTGAA
    22201 TACAATTGTT CATTAGTTCG TACCTTATTG GATTTTTCAG GTAATCCTTT TTGTGATAGG
    22261 TAACCAGTTG AACGAGCGGA GAAGTTCTTT TCCGATGTTT GTTTTAACTT AATCATATAC
    22321 TTCTCACCGA CAACTACTTT ACTCAATAAT GGTATCGTTC TACCCCAGCG ATGTACATAG
    22381 AGTTGATCAC GTGTAAACCC AAACTTAGTA TATAAGTCTT CAATCTTCTT AACAGCTGGC
    22441 ATACCTTCCC ACATAGGTGG ATAGTTAATG AATATGCCTT CTTCATAAAT CGATTCGAAG
    22501 AACGCATCTT TTTCTTTACT AGATAATGAC TTATAGTATT TTTCAAGCTC ATCCTTTTCA
    22561 CCACGTTCAT TGAAATAGAA CATGAATTCA GATAAGGCCT TGAATCGTTC ACTATTCGAC
    22621 TTCATCTCTT TCATTTGTTC AATCAATTGA TTAGCACAAT GATTCAAACT TAATTCAATC
    22681 CATTGGAAGG AATTAAGTCG ATTGATACAG CTCAATGGGT TACAGATGAC ATCTAAGCGA
    22741 TTACCATTCT TATCAAATGG CATCTCATCA TCAGGTCTGA TGACAGATAC AACACCTTTA
    22801 TCACCATATC GACCTGTGAT CTTAGAACCT TTGAACAATC TAACATCACG ATCAACACGG
    22861 AAATCAATGA TGATATTGTT AAACACGGTA TCATTATCTT TCCATTTGTA ATCGGGGTCT
    22921 AAGATATTCT TAGCTCGACG ATAGATAAAA CCAATATCAT CGGAATACTT AGAACCACTT
    22981 TCTAAGATTT CTTCACAGAT ATCAAAGAGT TCTTGGTAAT AGCGAGTTTG GTTCTCTAAG
    23041 TAGTAGATGA TTTGTTCATT ATATTCCGTT TTAGGAATCT CATCGACTTC TTTATTAGAA
    23101 TAGATATCGA TATCGGTGAC CCAACCTTTC GTAAAGAATG GTTTATCATT CAATGGAGAA
    23161 ATCTTCTTCA TATTCGATTT CTTCATATCA TATAAGATTT GCGTATTTTG GATACGACGT
    23221 TTGGTACAGA TGATACGTTT AGAGACTTCT TCACCAATAT CAGGGAAGCC TTTGTAACCT
    23281 TCTGTATCAT TACCATATAA ATCCAATAGG AAGTCATTAT CATTGATAGA TACTTTAACA
    23341 GTATCCACTT TACGAGATAC CATAGATCTA GCAAATGATT CACTCACTAC ATACGCATCT
    23401 TCGATAACAT CTGGGTCTAA GATATATGCT GTTTTAGCAT TACGACCATA GCAATAGTTA
    23461 TCATCATCAT CGTACGATGT AGTTTTATAT AATACATCAC CTTTCTTAAC AGAATCCCCT
    23521 TCTTGTAATT TATCAAGGTT CTCATTGTTA TAGACATACC CGAAGTTTTC TGTTAAGTCT
    23581 TCGGATTGTT TCTTAAAGAT GATATCATAG AAATCATTAT CTTCATCGTA CAGGATCGTA
    23641 GCAAATATAT ACCCTGGACG ATCAGCAAAC TTATCGATTT TCTTAACCAC AGTATAATTA
    23701 CTTCTAGCTT TCACTAGACC AGAAGAATTT TTACCAAAGA TATTTTCATA GTTAGTAAAA
    23761 ACTCTTGGGA ATTGCGGATC ATTCAATGTA TTAAACTGCT TTAAATGACT CGTAAACATG
    23821 ATAGAACGAG TCGATGAAAT GTACTGTGGA AATGTCATTA AGGTTAACCC CAAATGTTTA
    23881 TCAGTACCTT CGTATTCTTT CGTTTTCTCA GCCAGTAATT TAGATACATC CACTAAATCT
    23941 TGGCTAGATT TAAATTCGCG ATTTTCTGCC ATAACTATTT ACTCCTTATT ATATAACAGA
    24001 ATGTTTCATA TAGATAAATG TACTTATGAG TATAATACAC TACTAAGACA TCGTAAATTT
    24061 GTTTTCAAAT TTTTGTAAGA ATATCTTAAA TGGTTCATAT GATAAATCTG CATATAATGC
    24121 TACTTTGTCA TCTGGGTCAG TTGGATCAAA TTCATCATGT ATGGAAAACA CTTCACATAA
    24181 TTCTCGGTCA GTCAATAATA CTCGATTGAT GCGATGTAAT CGATCTCTAT TTTCTGCCAT
    24241 ATATCGACCA ATTTCTTTTT TATTCATATT TATATCGAAT CTATCATCAC AACCATACAT
    24301 TTCCACTCTA GCAAATAACT CCACTGTTTC ATCAATCGCT TCAGCAGATT CATCAAATAT
    24361 CATAATCACT TTAACGATCT TAGCGATGAC TTCGTTAGAA TTTGTTTGGA ATACAATCAG
    24421 ATTAGTACCA ATTGGTATTT CATGAGTAAA ATGGTCTATT GTGAGTAACT TGATACATCC
    24481 ACGTAATTCA TGTGTCATAG ATTCAATTCG TAAACGTCGT TCTAACTGAC GTTGCATAAG
    24541 TAGTTCGTTT CTATTCATCG GTTGCATGGG ACTATTCCCT CCTTTCACAT AGGTATGATA
    24601 TATACTTCTA TTAGTATTTA AAATAACTCG TTGTTACAAA TAAGTATAGC TAATTTAAAG
    24661 TTAAAGGAGA AACGTATATG AGTACAGATA ACTTTGACAT TTCTGAAGAG TTCATGCGAT
    24721 TAAAAGAGGA TGCTCCTCTT TCTAATGATC GTGTAGAACC TTTAGAAGAC GCTTCTGACT
    24781 CTACTCTATA TAGTGATGAC ACTAAAAAGA AAAAGAAGAA GAAGAAAAAG AAAGATAAAT
    24841 TTGACTCCTT CGATAGTGAT AAGATCGCTC TGTTATTAGA CCCAGGTTCT CTCGGTAGTG
    24901 ATGCTGATGA TATTGGGTTA GATTCTGACG AATTCTTAAT CGAGAAGAAA GTCAAAAAAG
    24961 GCAAAAAGAA AAACCTCTTT GATATGAAGG CAGCTAAGAA GAAGAAAAAG GAGAATTATG
    25021 AAACTAAGTT CAATCCTGAA ATGATTCAAT ATCGTAAAAT CTTAAAAGAT AACGATGAAG
    25081 TAGCTACACT CATCAAAGGA ATGGTGGAAG ACATTCGTAA GAGTAATACA AGAGGAGCTG
    25141 GTAAATTATT AACCGACTTA TTGATTACTC TCAATAGTAC GAATGGTAAC CGAGCATCTG
    25201 TCATTCGTGA TATGGTCAAT ATCAAGAAAG CTGCGGTTGA TTTAGAACTC AAAGCCAATC
    25261 GTAATAAGAA AGAAGACAAA GAAGCTCGTA ACGAAGAAGA AGAAGGTCTT AATGTATTTA
    25321 ACGCCTTCTA CGGTGGTGGC GGTCGTAAGG CATTGCTTGA CCAAATTGCT TCTAACTATC
    25381 ATAGTATGGA TGGATATTCG AGTGCACAAG ATGTTCCTAA ATTCACATAT GACCCTAGAA
    25441 CCAACAACGA TGACGATGTA TTCGATGCGA TTAATGACCG TTTAGATAAC GAGGATATTG
    25501 ATTTCCGTTC TGAAGATGGT AATGCATATA TTCGCTATGA ATATTTATCA CCAGAGTATG
    25561 TCATTCTAAT GCATACGAAC AATGGTGAAA CGGAATGGGA ACTAGAGGCT ATTGATAAAG
    25621 ATGGTAATAT TATGCCATCC GATTACCCTC GTATCCCAAT TGAAAATCTT GGTAAAGTGA
    25681 CATTCAATAT GGATAGTATG AGTGCTACCG ATGAAACTGG TCGCACATAT CGAGTAATCG
    25741 AAAGCTAACA AAAAAAGAAG AATAGGTATT CCCTATTCTT CTTTCTTATG TCCTTTGACC
    25801 TGTTTATAGA GTTTTTTATA CTCATCATAC CCAGACTCAA TGACAAAAAT TTGACCTTCA
    25861 GTAATGTGTG GGTTTAAGAA ACGAATGTAC TTTAGGATAC GTCCTAAACC ATTCTTTTCC
    25921 ACATTCAATT CCCGCATAAC TAAATTAAAG TTACGTGTCT CATAGGTTGC TGCAATACGA
    25981 GCACAACTTG TTTTAAACAG CATTCGTTTA ACGAATAACT GAGCTTCTTT AGTCGTACCA
    26041 TATAACGCAG ACGCTGTTGC ACTAAATATA TACTCTAATT TATCCATATC AATATGGAAT
    26101 GGATTGTTAG TATTTTTTTC CATCTAAATT TAACTCCTTA ATCATCGAAC CACATACTTT
    26161 CTTTACCAAC TCACTATTTG TTGTGAGTTG TTTTTCTCGA CATTTAGCAT ATAGCTTATG
    26221 TCGAGTCTTT TTTGTTAAGA AGTGATCAGC TAATTTACTG ATAGGACTTC TTCCAATTCC
    26281 TGTTGCCATT AGTTCCTCCT AATCTAACAT AATAGAGTAT AGAGAATCAC CTCTATACTC
    26341 TATTATAATA TATACATCAA TTACCGTTGG AATATCACAT TCATATTATC TTCATACAAT
    26401 GATCGATAGG ATGGATCCGT AATGATTAAG TTTACTGGAT AATCATTGAA CATGGTACTT
    26461 TGTGTAATGA TGAATGCTTG TTCAGAATGA ATCCGAGATA ACATACCTTC CAAAGCTGCA
    26521 AAGAACCGTT CTTTATTCCC TTTATACATT GGACCATCTA CTTCATCAAG TAGGATAATG
    26581 TTATAGGTAT ACGCGAATTG TTCTAACATA GCAAAAGATA TAGCTAGTGT AGCTACTGAT
    26641 GATTCTGCTT GTGATGCATA TCGAATATCC CGTACACTCA CACCTTTTGT ACGATACGGA
    26701 ATGCGGAATT CCTTATCATT CACTACAAAC TCTTCTAACA CAAAATCATT TTCATAAATA
    26761 TCTTTAATGA TTTCATTAGC AACGAGTCGT AATGATTTGA AGTATGAATT AATATAAATC
    26821 AACGGAATCC CTTTATTGGT TGACACTGCC TCTTTTAGTA ACTCTACGAT ATCATACCGA
    26881 GTTTTAATCT GTTCAATTTC TTGACCTAAT TCAATAAATT GAGTCCGTTT CACACGATCA
    26941 TGATAGATAG AATCTTCTAA CGAACTAATA TCAAACTCTA TGGATTCTAC TTGTTTATTG
    27001 TAGGCTGCCA ACTTCTCATC ATATTCAATC TTATCTTTAA GAGATTCTTT CAGTGTGTCC
    27061 CGTGATTCCT TAGTGTGTGT TAACTCCGTA TTGAGTCGTT CCACTTCATT GGTATATTCG
    27121 ACATATTTAC TGAAATCATC GATCAGATCT TTAGTCTGTT CAATATCTTC TAATCGTTCA
    27181 GACTCTTTAC GATCCAGTTC ATCAATTTGT CGATTAAATA CACTAAGTTG CATCGTTAGT
    27241 TTGGATATAT TAGATAAGAT CTCATCTGGT GATTCTAATT GATTACTCAA TTGGAATACC
    27301 TTGGCTTGTT GTTCATATTC AGCTCGTTTT TCTTTATGAT TGACATATTC TTCGTAGTAT
    27361 TCTAAGAACT CAACCTCAGA TTTAACGGCT TCATAATCAA CAAATTCATT GATATCCCGT
    27421 TTCATAATCG AGGCGATAAT ACCTTGGTAA CCATGATCCA TTCGATGTTC CAGCTTAATT
    27481 GTATTCAATA GCATTTGAAT CGATTTCAAT TGATTGAATA CTGTTAGTGC CTCATTTCGA
    27541 CGATCAATCT CAAATTCCAA CTTAATGGTA TCTTCTTTCG AATGATGAAC TAGTTCTTCA
    27601 TGATAATGAA GATAATATGG ACACTCATTG AACATGTCAC AACCTTCAGG TGTACACATT
    27661 TTCTCAGCAA TCTTTCTATG ATGTTTAGTG TTAGATACCG ATCGATCTAA TTGTACCAAC
    27721 AATTCAGATA CTTCTCGTCT AAGTTTGGTT TCTATTTTAT CGATTGTATT CGGTTGTACA
    27781 ATATCTTCGA CATATCTATC TCTAAAGTAT TGAAGACCTG TTTCTGGAAG CTCAAAGACA
    27841 TCTTTCATCT GATAGATGAT GATATTAATC GTATCTACAT AGCTCATAAA CACATCTTTT
    27901 GATATCGATG TATCATGTTG ACTAATATCG AAACTCTTTT CAAAATCATG TATCTTATCT
    27961 GTCAACTCTT TGATATATCC TTGAATCTCT TCCAATTCAC TAGATGCCTT CGTTGCTTCT
    28021 AGTTTTTTAT TTTCAGCTTC AAGTAAATCG ATCACTCGTT GTTTTTCATT TAATATAATG
    28081 GCACGTTGTG ATACGATACC ACTATGACTG AGATTCAGAT TCACCAGCTT ATCTGTGTAT
    28141 TCAGATGTGG TTGCACTCGA GGTAGATACA TGAAGATATT TTGGCTTATC TAAATTCTTA
    28201 ATGCTATCTT TGAGATTCTC GATATTTTGT AAAGTCACAT CATATAAGGT TTGTAATGTT
    28261 TCCATACTAT CCAAATTAAT GGAACCTTTA TATTCATAAA ACCGTTTGGT TAATGATTCC
    28321 TTATCATCAT ATCGAGATTT AATCATCTCT TCTTTACGTG CAATCCCAGT ATCTAAAATA
    28381 CTGATATCGC TAATGTTAAG TTTATCGCGT TTAGATACGG CTAGTTTTAA CGCATTAGCT
    28441 AAGAACTTAG CTTGTTCTTT AGCTTGCTTA TAATCCTTCA TGTAGTCTTC TACTTCAGAT
    28501 AGAAGTTTAC TAATGAAGAA CTTTCTATCA GTGAATGATA GCTTAATGAA GTTTTGCACA
    28561 TTCGGTCCCA ATCGAATCAA CTTTAAAAAG TTAGGTTCAA TTTGGAACTC AGTCTCAACG
    28621 ATCTCGTTAA ATGTTTTAAC GGTACCAGGC TCATTCAGTT CTTTACCATT CTTTTGAATA
    28681 TAACACTTAA CCTGACGGGT TGTTCGTTTC CCCGATGGAG CTAAGTAGAT ATGTTCGATA
    28741 TAATACTGAT CATCTCCTTT GGAATACCAG ACTTCTTTAT GTCCATCCAT GTCAGGTATG
    28801 ATAATATCAG CATCTTCTCG GGCTTCTAGT GCCCCTAGAT AGGGGAATGG ATGGAAATTA
    28861 GATAATAAAG CAGTTTTACC AGTCCCGTTA TTACCAATAA TCAAACTAAC GGTATATTTA
    28921 GATTTAGTAA AATCAATATC AATTTCATCC AATCCCATTC CTGATTTGAT TAGAGCAAAA
    28981 TTCTCTAATC GGATTCGATC CATACGAATA GTCATCACCC TCTTTCTATA ATCTATAGTA
    29041 ATAATATATA CTTCTTACTT AATATAGATT ATCTCTTTAA ATTGCTTCTT ATAGCGTGAC
    29101 TCACGTTCTT TAAACTGAGC ACGAATAGAA GCAAACCCTG TATCCACTAA TTCAACATAG
    29161 TAACACATAA TATCATCACC TAATCGTCTA AGACGACCCG ATGCTTGGTT ACCAGTGATT
    29221 TTCGAACGAA ATGCTTCGCA ATTAATCACT AACCGTAAAT TAGCAATGGT TTCACTAAAC
    29281 CCGAGTGATG CTGATGTAGA TACAATTAAT TGGTCTTCAT CCAATACCCG TTGCTTCTCA
    29341 TGTTTATCAA TACTGGAATT ATAGACCCCT ATTGATAAAC CTGGATATAT CGATGCGAAG
    29401 AACTCTTTGA CAGCCTCACA TGATGTGATT TTAGATACGA GTATAAGTGT ACGGAAACCC
    29461 TTCTCAACTG TCATTCTACG AACATATTGA TCCAGGATCT CAAAGAATTG TGTGTCTGAC
    29521 GTAACTTGAT AGTCAGAATA TGCGTTCTTA TTAAATCCTT GCACATTCTT ACAAGCACTG
    29581 ATTTCTTGTA CTGATGGATG ACTATTATAC CGATTCACAA ACATGGTGAT ATGTTTCTTA
    29641 GAATCAGTAT AGCCAAGTTT AACCTGATCG AAACGTGGTA CCGCTTTAAA ACATTTTTGA
    29701 AAGATTGAGT TTTCATCATA TGACGACCGT TCCATATTAG CAGTTAAATA AAAGGTTCGT
    29761 CTTACGTTTG AATGGAAATC AATCATCATC ATATTATGAA ACTCCATGTG GGCTTCATCA
    29821 TAGATCTTTA ACCCCACTCT AAGATTGGCA AATAAACATT GAATCCAGTT CCATCCGTAT
    29881 TTAGCAGCAT TTGATGCGAT CGTTCTATGT GTCGTGACGA ATACACGATA TTTTTTAACA
    29941 ATGGATGGAT CGTCCATAAT CTTCTCAATC ATTCGTGTAT TTAGTTCACA GATTCTGCGT
    30001 CTATCCAAAT CAGTATAGGT ATCGATAGAA TCAATCCAAT TCTTAACAAT ATTCTTACGG
    30061 TTAACAATAA TAATCGTTTT CATGGATAAG AACGAGATGG CTGCAATAGC ACAGAAAGTC
    30121 TTTCCTTCCC CAGTTTCCGC ATTACCAACT AATTGGGTCA TATTACCATT GAATTGATAT
    30181 TGGTCTAACC CAATTAAGAA CTTAATTAAA TCGTTCTGTA ATTCACTTCT AGGGAAGCCA
    30241 GTTAACTTAA TAGATACTGG GTCGTATGTA TTGGTAATCG TATTATCATC AACAGGTCTT
    30301 CCTAATAAAT AGGAAATGTA TTTTAGGTTC ATACCTGCTG GAATGGTTAG TGTACTACTC
    30361 TCTTCATCGT AGTCCATAGC AACAGCTTCT CTACGATAAT AGAGTTTGTT ATATTTAGAT
    30421 AACATCCCTT CTAATTTGGG ACATTCTCCG AGTTCATAAT CTTCAACCTC ACAATAGGTT
    30481 GCATACTTTA TAATTCGTCT CATATGTCCT CCATATATAC GAAAAAAAGA AGAACCGAAG
    30541 TTCTTCTTTT CCTATCTCAT AAAACTCTGA TATCAGTATG TTTTATGAGA TATTATGGTT
    30601 TAGTTACGTA AATGCGTTTT ACGATACCAT CGCGACCAGC AACAACATGA CACATAGTGC
    30661 CATCGGCATA TCTGAAACTA TACACGTTGG CTTGCTCATC ACGTAGATAA TGACCACCGA
    30721 CGTATTCAGT AACCATTTCA AAACGGTTAA ACTTTTGACC TACTGTGGCG TGGTCATAGT
    30781 GATATGGTCT ATATGAATCA TATGCGAATC CAATACCAGA CATTGAAACC AACATAGTTG
    30841 CAACAACAGT GGCTTTAACA AATACCTTTT TCATTTTTAA ATCCCTCCTA TTCAACTAAA
    30901 ATATTATGCA CGATACCGGC ACGATCTACC TGAACTAAAC ATACTGTACC ATCACCGTAT
    30961 GTGTAATAGT AATTTGTAAT TTGGTATCTT GGTAGGTACT CTACCTTAGT ACACATGGTC
    31021 ACCATAGCAT TCGGGTCGAA GTGACGACCA CGGAATGCAT GGTCATATGC ACCTGTATTA
    31081 TACGCAAACA CAGATGTGGA ACAGGATACT GCAACAGAAG CAATTAATAC AGCCTTTTTC
    31141 AACATATTTT TCATTTTCAT TTTCCTCCTT ATTGAAAAAG ATAAGACGTA TAGCGAATAT
    31201 GCTATACGTC TATTATTACC ATGATAATAT ATATTTGATT ATTTGAGGTT TACACTAACT
    31261 TCAGCATCTT CCCCATTAGC ATCCTTGAAC TTAACATTCA CCGATAAGTC TAGGTTTAAT
    31321 ATCTCACACC ATTTGACCAA ATACTTAATA GTCATATTGG ATGGCTTATT GATAGCAGAC
    31381 TTCATGTTAG TGATGTCGTA TTCATTACGG AATCGATCTT TGTATAAACG AAGATCGATT
    31441 TTCATTTCCC CTAATACGGT CTTAATAGCC CGTTTTAGAA TATCATCTTC TGGGTTGATG
    31501 GTTGGAGCAA AAATATTGCT TTCATTCAAC TCAGCTAATC GTGGGTCGAA TGTCTTTAAG
    31561 TCAGCATCAT CCATTTCATT CATGGCTTGC TTATTGACCA TTACGACATT ATCTACATCG
    31621 TGCTCCACGC TTTCAGGTTT AACAAAATGA ACTTTACCAT CATCATCCTT ATAAGCATGA
    31681 CCTGCTTCGA TGTATTTATA CTTGTTCATT TTACCATCGT AGATATAGAC CTTATCTTTA
    31741 TAGATATAGC CTACACCCTT TTCTAACCGT TCACCCTCTA TATAGGGAAG TACTGTATAT
    31801 AGTGTATCAT CGATACTTAT ATACATTTTC TCTTTTGTGA GATTGATTGT GTCTTTTTCT
    31861 GCCATTACAC TACTCCTTAT TTTCACCGGA TTTGTTGATT GCCTGTATTT TATCTATCCT
    31921 AGCACCTAAG TCCATCATTT GTCCAATGGA TTCATTGGAC CGTTCGCGTA ATAATGCTCG
    31981 TTCTAGTTGT TCCATCACCA TCAATTCGGT ATATACAAAG TAATCAACCT TATCCATATT
    32041 ATAAATACAA GCACATAACT CATCATATGT CATATACCCG TAGGTAGCAT GACGATTTAG
    32101 ATAAATAATC ACACCCTCAT ATGGTTTATC ACTGTCATCA GCATAGATGA GTTCATGCTT
    32161 AATTTTTAAT TGTTTTGAAT CAACTAAAGG AATTGTGATT GCTAATTGAT TCGCTACAGT
    32221 AGTATCAATT GCTAACTTAC CTTCATCATC AGTAAAGAAT ATGTCATCGC GATCGAATGC
    32281 TTTTTCCATA GCTTTGAATA CTTTCATAAA CCGATGAATG AGTCGATTCG GTATAGTCAC
    32341 TCGTCCATAC TTATCAAATC CTCGATTTGA TATAAGCGTC ATAGTAACAA ATCCAACATG
    32401 TGTCGAGTTC GATTCCATGA TACGAGTATG GCTAAGCCCT TCTATGGAAG GACCTGGTTT
    32461 CGAAGTAAAC TTGTCGCTAT TCGGTAAGAT AACAAATTCG AAGATAAACT CTCCAAATCG
    32521 TCCTATCCGT CTACGACTTC GCCCTTGTTG TACATCCATA TCAACACCCT CTCTAGTACA
    32581 ATAATAAATC TCCTAGATGA CTGGTGTATA ATATGTCAAT GTATTTTGGA ATGAATTCCA
    32641 AAAAGGTTTC CTGAATAAAC GTAGAATCTT TATCTGTTAA CCCATAATGA GTTTGGAGAA
    32701 ACCGTATAAA CATAGGCTCC ATTTCTGTTG GGTTAGCAAA GTAACTACTA TTCCTAAATT
    32761 CAGGTAATGC TGGATTATCT GGTTGCATAA TGTCGGTAAA GAACCATTGG CTCGTTATAT
    32821 GTAACCGAAT GGTTTTACGC TGACGATGTG TCATTAATGC ATATGCTTCA GGCAATCCTT
    32881 TTTCTTCAAT CATTTTTTCA AGTTCTTTGA CTTGAATGAT TCGACGTTTT TTAGTAGTAA
    32941 AGAGATCGAT TATATCCATA CATCTCCTCC TATCGACGTC GATTAATCAT ACTATATCGT
    33001 GACAATCGGG CTGTATCCAA TGTTTTACGA CGATTTTCTT GAATACGTTC TTCCCATTCA
    33061 TGTTGGTCAC GAATTTCTTG CCGACGACGT TCTGCTAGTC GTTCTTCTCG TAATTCGGCA
    33121 CGTCTAAGTT CGCGTTCTTT ACGTTTTTTG TTTGCTTGGA TTCGACCATA AATATCAAAT
    33181 CCAATGACAA CGATTACGCC AAGGATGGCT ACATAACTAA GTACGCGAAT AGGGTCAAGT
    33241 GTTGTTAAAA ATTCCATGAT ATTGTTCTCC TTTTCATGAA AAATGAAATA AAATATATAA
    33301 TACCCTATAA TACATCGTTC ATACGACTAT TATAGACTAC TAACGGGATA AAAGAAGATG
    33361 GTATACCAAA CGGTATACCA TCTTGAGACC TTCTATTATT TATTAGAGAA GGATTTTTTA
    33421 GTTTGTTCAA CTGCACGAGC AGCCACTTTG TCAGCAATTT TACCTTTGCC AACTTCTTTT
    33481 TTAGGGTCAC CAGCAACTTT CTTAAGACCA GTTGCAGTAT AGTTTTTGAT TTTAGCTTTA
    33541 GCGATCTTAG ATGCTTTAGA AGCATATTTT TTGCTCAAGT ATGCTTCGAT TTGACGTTCT
    33601 TGTTTCCACA ATGTCAACAA TTTGCGATAC TTAGGATCGT TAGCAGCGTT AGCTAATTTG
    33661 AATACAGCTG CTTTTTGTAA GTGTGTCAAA CGGGATTTTT TATCCATTTT CACAATTACT
    33721 TTTTCCATAG CCACACCCAT GTTTTCAGAC AATGCAGCCA TTTCATCATA GGATTCAGCC
    33781 ATAGCTTGGA TTTCATCTGG AGTTGCAAAC TCATTCAAGA AAAGAGCGGC GAAAGTAGAT
    33841 TCTTCGACTT CATCATCGTC GTCATCATCG TCTTCTTCTT CATCGTCATC TTCAGCATCT
    33901 TCATCATCAG ATGGGATATC TTCTGGGTTT ACATCTTCTG TTTCAACTTC GGGAGCATCT
    33961 TCTACTTCAG TGCCATCTTC AGCAGCGTCA GCTTCCAATG TAGCTTCAAC ATCTTCATCG
    34021 GATACTAAAT CAGCTTCTAA TGCCAATAGT TCTTCTAAAG ATAATTCTTT TACATCAGAC
    34081 ATTGTAAGTC CTCCTTTAAA GGAAAAATGT GTTGTACAAC GTTATTTACG TTAAAATATT
    34141 ACTATACTGT TTTATATATA GTATACATAA TGGTCATAAC TCCATTAAGG AGTTGTTTTC
    34201 TAGTAATTTT TTATTATACG TTGAGTAGTT GTACTAATTC ATCCTTGTAA TTATGGTTTC
    34261 GAGTTGTGGT TGTATAGATA CGACCTTCAC CGCGTTTATA TATGGATATA CGGACACAGT
    34321 CTATATCGAC CGTTTCCAGT ATCAATATAT AACCAAAACT ATCACTTTCT GATTTAATTG
    34381 TAAAGGTAAC TTCATCATTA CTATAATGAA GATTACCTGG GTAGATACGT ATCTCTCGAT
    34441 TGTTCATAAG TTCATGAACT GCAATATCTA CCATAGAGTA ATCGATATTG AAGGTTTGTA
    34501 ATAGTACACG ATTAGGTGTC GTACCAATGA TTGAATTGGT TGCCGTATCA TCAATGGTGA
    34561 ATAGAATATC TTCTATTTTC ACATTCTCAT ACCTAAGCTT AAATTCAATG TACCCTAGCT
    34621 TATTTTTTAC ATAAAACGCT TGGGTAGATA CCAATTCACT CAATACGTTT GTTGGATCCT
    34681 TATAGTGTTC ATTCATTCGA ATACTATCGG TTGTTCCAAT CGCTATTACA TCTTCAATGC
    34741 GAATGATATT CGTAAACTTC AAGAGTCTAC CAACATCTAA TCCAATAAAA TTACCGTCTT
    34801 TCCACACACA TAAATCTTTG TAATAATACC CATGGCAGCG ATTATAGGCT ACCACATAAT
    34861 CATCACGAAT TCGATATCGC TGTGGATTGG TGTGAATGAT TTCATTACGT TTACCATTCT
    34921 TATAAAAGAT AGAGGTCACT TTGAAATCAT CTCTAATGAC ATACTCTTCT TCATTATACT
    34981 CCAGTATAAT TTGAGCAAAT TTAAAAATAA TTGATTCGTC TGGTTGATCG ATGGGACCAA
    35041 TTAGACGATA TCGTGATTGG TTAGTCACGT CATCATGTGC CACATGATAT AACATACCAT
    35101 CATATTTATG CAGTGTAATC CCATGAACTA TACGTACATT TTCATCCGTG AATAAATGTA
    35161 GTAGTTCATG GGATTCTTTA TATGATGCTA TTGTATTATA TAAGGTGGCT TCATCTAATG
    35221 TGATGATGTG GACTTCTGGT TTTAGTTCCA TCATATTGTC CTCCTTATGT ATATAATCTG
    35281 ATGTATCGCT ATTATAATAT ATACATCAAA ATAAAATTAA GTAGGAAGGA TTGTACTAGT
    35341 ATGAATGTGT TTTTGTATGT AATGATTGTT ATTCGGAGTG GAACAAAAAA ACTCAATCCT
    35401 TCCTACTTAC TTGTCAAGAC TATAGTAATT GTTAACGGCA AAAACTATCC ATTAAGAATA
    35461 TACATATAAC TAATAGTCTC CTATATCAAC TCGTGGATAG TGTGTATTCG TACATACTAT
    35521 CCACTTATTA TACGACTGAT TAGTAATATA ACTAGAATTA TGTAAAGTAG GTGACACCTT
    35581 GAAACTCAAT ACCATTAGAA AATGTAAATG TCCAGTTTGT CATAAGAATT ATGTGAGTAA
    35641 AGATGCGGTA TATGATCATA TTGAGCGTTC TCATTCTGAT ATGATTCCTG AAGGAATCCC
    35701 ATCTGATCAA TATTATTATG ACTTAACACA TAACAAACAA ACAGTCTGTG TCATATGTAA
    35761 ACGAAGAACC CCTTGGAATC CAAAAACACA TAAATATGCT AGACTCTGTG GTAGAAAAGA
    35821 ATGTGCTCAA AAGAATAGAG AGATCTTTAA AGAACGTATG ATGCGAGTAT ACAATAAATA
    35881 CAATTTAGCT AACGACCCAG AACATCAAAA GAAAATGTTA GCGGCTAGAA AGATTTCTGG
    35941 TAAGTATCAA TGGGAAAATG GTGGAGAACC AACTACCTAT GTTGGCTCCT ATGAAAAAGA
    36001 CTTCCTATTG AACTGCGATA CGGTATTTAA TTTTGAATCC GCTGATATTA TTGCTCCATC
    36061 ACCAAATGTA TATCGATACC AATATAACGG AGAAGATCAT TTTTATATCC CCGATTTTTA
    36121 TATCCCAGAC CTTCGATTAG AAGTCGAAAT CAAAGATGGT GGGGATAATC CAAATATGCA
    36181 TCATAAAATC CAATCTGTTG ATAAAGTTAA GGAAAAGTAT AAAGATGATG CGTTATTAAA
    36241 ACAACGAGAT AACAACTATA TCAAAGTTGT GAATAAGAAA TATGGGGATT TCTTAGCATT
    36301 GATCAATAAA CTTCGTTCAG ATGATCTTTC TCCAGAGGAA CGTAGAAATA AGATCAAAAT
    36361 TAAACCAGAA TAATATAAAA TATTACTTGG TATCAACATA CTAGTAGCTG AATAAACTCG
    36421 TCATTTATTT AGTTTAACCT TTTCAATAGC TGGAAAGTCA CGTAGCTCCA TAACCCAAAC
    36481 GGCTACGTGA CTTTCCTCTA TCCTTTTTTA AAATCGATTT ATGGACAATG TGGTAATCAC
    36541 AATGTTTATA TAGTATCTCA TAAGGAGGTT GTAATATATG TCTGAAGTCT TACCTCGTTC
    36601 CGCCATGGTA AAGGTGACGT TGTATGATCT TAAGAAAAAA GCTACGGCTG TATATTGGTC
    36661 CCTTTGGAAC CAAGCTCGTT CCGTAGGTCG TGATGTTAAA TTATATCTCC ACTGGACAGC
    36721 TGGTCGTTAT GGTCAATTCT GGGATGATTA TCATATCCAA ATTGATAAGG CTGGTGACAT
    36781 CTATATGCCT GCGGGTGTCA ATTTAGATGA TATCCTATAT GGCACTTGGC ATCGCAATAC
    36841 GGGTTCTATT GCTATTACGC TATTAGGATG TTTTGATGCA ACTCCTAATG GGTTAGGTAG
    36901 TGAACCACCA ACGGCAGCTC AAATTGAAAC TATGTCCCAA GTCGTATGTG TATTAGCCAA
    36961 TGCATTCGAT TTAACCATCG ATAAAGCTCG TGTTATGACA CACGGTGAAG CTGGGGATAA
    37021 TGAAGATGGC GTTTGGTGCC ATGAACCATA TGGTCCTAAA TCTACAGTAG AACGTTGGGA
    37081 CTTGGAATTC TTAGGAACAC CTGAGTCTCC TGTATATGAC CCATATGGCA AAAAAGGATA
    37141 TCGTCGTGGT GGCGATGTTA TCCGTGGTAA AGCTAACTGG TATCGTAAAG CCGGTATCAA
    37201 AGGAGTTTAT GATCCTCGAT AATGACAAAA AGAAGAGTAT ACGGTTCAAT CCGTATACTC
    37261 TTCTACTTAT TTTTTGTTAT TTCGTTGATG GTATTTATAA ATCCATCTTA CATTTTTAAG
    37321 ATAGTATTTG CGATCAGTGT TATTGTACTT TGTTACAATG CCTTTGTTAT TGCAAATAAA
    37381 ACCTTTATTA TGTTTACTAA GTCTTCTCTC TAGTATATCA GCAAAATTCT GTTCACCAAT
    37441 TCGTAATACG CGAGTGTCAC ACACTAGCAT ATCACTCATG AGTAATAATC TCTCGTTTAT
    37501 TACATCAATC AATTGCGTTG GTGACGTGAA TGTTGTTAAT TTCTTAAATG CTTTCTTTAC
    37561 AAATGTTTGT GGATCATCCA AGTATATCTT AACATGATTT CTACATATAT CATCAATGAC
    37621 TTTAATACCA TTGATGTAGT CGGAAGAAGA TATGACTTTA GCAATCGCCA TCGTTTCTTT
    37681 AATATCGATC GAATCAGGTT TTAACATAGA ATTTCTGATT TTAATACCAA AGCACCCACT
    37741 AATCATATCC ACAATTTTTT TGCGAATTGA TTTTCGATAT TCTTCTCCAA TGTATAATAG
    37801 ATTATGGTCA TCGCATAGTT CATCTGGTAA TACCAGTTGC ACCTTATGTA ATCGCACATA
    37861 CCCACAAAAT ACTTTTACAT CCGTTGCTAC GATATCGCTC TCTTTTAATA TCTCAACGGG
    37921 AACCTTAATA AACGTTTTCT TTTTCGTTTT TAACATCATG AATCTCTCGT TTGTGAGTTG
    37981 ATGCACATAG ATACCAAATG GTTCATACCG TATCATATCC ATCTCGTATC GTTGTACAGT
    38041 CCGCTTCACA TGAGAAGCTC CATGTAATAC ATACTTACTT AATGCTTCAC GCATATCATG
    38101 GAACACATCC GGTCTAAGTG TTCCGATAAA ATCAGCTAAG TTATCAAAGT CCACAGTCAG
    38161 TGCTTGTGAG ATGATAACTT GCGATTCTAA TCCCTGTTCA ATAACAACTG GGTACAATGT
    38221 ATCGAATGGT CGAATTTTTG TCGACAATGG CAATACATTC ACTGTATTTT TACTAGTTGC
    38281 CATAACAACA ACTGGTCTGT CATAACGAAT GACTTGAGTA TCTGGAATTT CCTTATGTTT
    38341 ATTCTCAGCG TCATACCCAT TATCTCGCAT AATAAATACA TCACCCGGTT GTACATGAGA
    38401 TGGGGTAGTG GCTTTTCGTT TCTCTTGTTG AGAGTCTAAT ATAGAGGACA CACAATCCTT
    38461 ATTCATTCGC GAGTTATTGG ATTGAGATTT CATCGGTTTA CGCTTTTCTC TGAATCGTTT
    38521 ACTCGCTTGG TGTCGTCTAC TCATCTTAGT ACCTCACCTC CTATTACAAA AAATATAAAT
    38581 GTTATACTAT GAGGTTCACA AATATATAAC ATTCATTAAT TACTTGTGAC AGCAAAAAAT
    38641 AAAACTGTAC TATAGATAAG GAGATTATAC CTATGATAAC TGATATTACT GATATCTATC
    38701 GGTACCCAAG CGAATACTTT GGTTTACCAG ATCAACGTAG ATTCCCTATG TATACACAAG
    38761 AAGAAGTAGA AGGTTGTATT CGCTTCTTCG ATTTATGTGA AGAAGGGTAT AAGAATACTC
    38821 TTGCTAACAA TATTGGACGT CGCTTACATG AATTAGGACT AGCAGAATCC ATTCAATTCA
    38881 AAGGTAAGTT AATGCGGTAC TTTGACGTTC GTAAATATGG AACTAAAAAA GGTTCGATTC
    38941 AAGTAATGGA AGCTTCCAAT GTAGGCACAT TAGAACCAAT CGTTGGGGCT ACCAATGGTG
    39001 GTACACAAGT ATTATCCAAG AAACTTCCTA CTGAAGAATT CAATTCATTA GATGATACCC
    39061 GTAAACTACA AACCCTAATT GCTAATGGGA ATATTCAAAC TGTTATTGAT GATGAAGATA
    39121 AACATTCCTT AGCGATTGAT GATGTAGCTA AAGAGTACTT GATGAGAGAT ACTTTAGATT
    39181 TCTCTCAACG ATTAGACTCT GTTGATGAAT CCGTATTCCC AACAATCTAT CCAATTCTAA
    39241 GAGAATCGTT AAACAAAGCA TCTCTTCAAT TAGAAGCAAC ACCATTTATG GTATCTTATG
    39301 AAGGTTATTA TGACTATCCA ACTGAATACC AAGCGTATAT CAAAATGATA TCCAGTACAC
    39361 CTGGTATGTC TGCTAGAGAA AGAGCTGATA AAATCATAGC CTTATTATAT AATGGTGGTA
    39421 TGGCCGATAT TATCAATAAC CTTCTTGAAC GTAATATGGG CGATGGTGAA GTAGCACAAA
    39481 TGGTTATTAA TGCATTACGT CAACCAGCCG ACTATATGGA ATATAAAACG ATATCTATTC
    39541 TATTAGGGTC TGCTATGACA GATGATATTA AAAACTATAT CGAAAACGTA GCTCCCTCAT
    39601 TACAAACAAA AGGATTCCCA GAATCCCTAA TTGGTTTCAT TCAACATCTA GCGGTTCCAG
    39661 TTGGTTTACC GTACGCTATC TATGAATATA CCTATAAAGC AATTAATACC GACCGTCCAG
    39721 CTAATGCAGT ATTAGCTGCT CACCTATTAT TGATGGATAG TGAACCATCC GATATTGAAT
    39781 ACTATATCGA ACGTGATACT TGTGACTTAG AAAATCAATT CTGGTTATAT AACTCTCGTA
    39841 ATGGCCTATG TTATTACGCT CGGTGTTATG TAGACTTAGC TTCTCAAGCC ATATTCATCG
    39901 TTAAGTATCC CCTTATCTCC GTATTTGAAG GTAGTGTTAA AATTACTGAT GAGTATCGAG
    39961 AAATATGTGG ATTAAATCCT GAGAGTGATC GTGATAGAAA CATTCTACTT GATCAAATCA
    40021 CTAGACACAT TCGATATGAT AAGTTAATCA GTGTTCAAAA TATCAATCCA GATATTAAGA
    40081 AAGCTACGAT TGTATCTGAT ACTGACTTTA CTGGATACTT ACCTTCCATG GTACAACAAC
    40141 TTGATGAATT CCTTCAAGGG ATTAAAATGT CATCTGCCCA TCTAGGTATC CAATTCAATC
    40201 CTTGTATGTA TTTCGATAAT CCAACACTCT ATCTACGTGA CTATGTTAAG GTTGGTATAG
    40261 AGAATGATAA TATCGCGATG CTTAAAGATG CCGTTACATT AGGTATGTGT ATCATCACCA
    40321 GTAAGTTAGC TGACCGTAAT GAAGATTTAA ACCTTCCTCA ATATAAGGAA CTTATTCAAT
    40381 TGGTACGTTC CACACTATTC CATATTCAGA AGGTCGATCA AACATTCTTA TTCTCAGATT
    40441 ACCTATTTAA GAATCGCTGG GATAGAAAAC TTTACATCGT TAGCAACACC GATAAACTTA
    40501 GAGATTACTT AGCTCAAGCC TACAAATACG TATTCAACTT ATAAGTATAT ATTATACAGA
    40561 TACAGTGTCA TTCACTGTAT CTGTATTTTT ATTGTTATTA GAGCACAATA CGTATGTAAC
    40621 AATGTTCTAA TGAAGAAAGG AGATGATGAC TTGAAGAAAT CAATCATGCA AATCATCAAA
    40681 TTCGTCCTCA TTATAACAGT CATTCTTGGT GTGAGCGAGT ACCAAAATGA CCCAAAAGCT
    40741 TTTTCAGTAC AAGATGCTGG ATCCAAGTAC AATAGTGACA AAGGGGACAC GTCGCAGTTA
    40801 GCGACAGAAA ATGTAGAGGA TGTTGATTTA ACAAACTCCA TTTATCTAGT AACATCAAAA
    40861 GACGTTACCA TTATTTCAAA CGATGGAAAG GAAACCAAGT TAAAACAGGG TGAATTCACT
    40921 GTCATCCCTG ATGAAAAAAC TAAATACTCG CTAAGTGAAC GTGGATACTT AACATCCATG
    40981 AATGGGTTAG CAAAAGTACC TAAAGATATT GCTAAAAACT CATTCTATAT TCAATTTAAA
    41041 CCTAAAAATA CAGATCTATC TGGCACTGAA GTATTTACCA AACTACCAAC TGACTACAAG
    41101 ATGGTCAGCT TAACAGAAAC ATTTAAAAAG TTTGGTAATG CATCGAAAAT CCATTTACCT
    41161 GCTGTGGAAA CAACTCGAAT CACACATCTA TTCAAAGGTA AGTTTATCGC TTTTGAACTG
    41221 AATGGGACTC GATACTTTAT TCCTGAGTCA GATGTGATTT GGTCTATTCG CAGTGTACGA
    41281 GATCTACATC TCGTATCTCG CTATACAGCA GGACGACACG TCGCCCAAGA GAAACGAACC
    41341 AATATTACAA ATGACATCAC CCAACCAACC AATCTATCCG CAGAAGAACT TGATAAAGCG
    41401 TTATCAGGAA CTAATCTTGC TGGTCTTGGT CAAGCCTTCC AAGCGATGGA AGAACGGTGG
    41461 GGTGTGAATG CCTTATTTGC CATCTCAGTA GCAGCCCATG AATCTGGTTG GGGTACTAGC
    41521 TATTTAGCTA GATCCCGCAA TAACTTATTT GGTATTGCTG CCTATGATGG TAATGAAGGA
    41581 GCTGCCTATG GCTTCTCTAG TCAAGCAGCT TGCATTGATC ATTGGGGTGA GATGATAAAA
    41641 GAAGTATACT TCAATCGAGG CTATACATCT CTTACCTCTG TGAATAGCAT CTATGCATCA
    41701 GATACTCGTT GGGCAAGTAA GGTACAATCC ACTATGTCTG CTATGCAACA TAAGATACTC
    41761 AATTAGAGTT AAATTCTTAA ATAAGAATTT ATCTATATAT TATTTAATTA AGTCGTAAAC
    41821 AAATAGTCAA GTCGAATTGA ACTATTCGTT TTCGACTTAA TTACTATTTT ATTTTTCACT
    41881 TAGAGGAGGT TGCACATATG AGCAACAATC AACAAGTCGG TCAACAAGGT GGTCAACAAA
    41941 CCAACCCACA ACAAAACCGC AACAATCAAC AACGTCCAGT GATGGACCAA CAAGCCCGTA
    42001 ATTTTAACGA ATTATTGGCT AACAACATGG CACTGATTCC AAAGGGTGTT ACGTATGAAG
    42061 TAACTGACAA ACAAATCAAC CGTAGTGTTG AATTATGTTT GGAACGCCTT GGTGTAGAAA
    42121 ACGTGCATCA AAAAGTATAC TGTGTAACTC AATATAACAC AGCATTTTCT CAAGTGCTAA
    42181 AGGGTAAACA AGTTAACCCT AAACACCCAA TTGACCCATT CAATGTGTAT ATCGTACTTC
    42241 GTCTTGATAA AGAAGATCGT AAACGCATGA AAGGTGGCAA ACGTGGTTAC GGTCATGGAA
    42301 CTGGATATAA TCAAGTTATG AATCGCCTCT TCCATAATAA AGCCGATAAA GCACAAGGTA
    42361 ATATCATGGT CAACAAAAAG TTGAATGAAA CGTTGGCACA ATTCACTACT CGTGAAGTCA
    42421 AATTCCAAAT TACCCCAAAT GGTAATGCGG CTCGTTTCAA ATTGGACTGC GATATCGTGA
    42481 TGCGTTACAT CTTCGATATC CCAGAAAACC AAGGCAACTT CATTGTCGAC ATTTTAAATG
    42541 TACATGATCA ACGAAGAAAA GGGTTCAAAG CTATTATTCA CAAAACATTT GCGAATAAAA
    42601 CATTCAAACA AAGCGACTTC GACCCTTCTA AATACGTTTA ATCGGTAACA GTCAATCTAA
    42661 TAGGCATGGA TCTTCGGGTC CATGCCTATT ATTTTTTTAC TCCTACACAG AAAATTAAAA
    42721 AGGAGGCGAT ATCATGGCAA GAAAACCATA CGACCCAAGT CGTTTTAAAG TAGAAGAGAT
    42781 TATTGAAAAT ATCTCTGAAT CTGATACTAG CAATTGGGGT AAATTTATCA TCCGGGCATC
    42841 CTTTGATGAT GGTCCTGCTA ATATCAATAT TCGTAGTATG AAATTAGGTG ATGAACCTAT
    42901 CATCGGTAAA GGTATCTCAT TAACGAATGA AGAAGTAGAT ACCGTTGTAG ATACCCTTGT
    42961 AGGTATGGGT TTTGGTAGCA TTAGTAAACT AAAAGATAGT ATATCCGATA GACAAAAACA
    43021 GTTCGGTGGA TTCGATATGA ATTCATTTAT GGGAACTGAT GATGACGATG ATGATATGCT
    43081 AACAATTGAT GGTGACCAAG ATGTTTGAGA TCGTTGATGC ATACGCCAAC TCATTTAAAA
    43141 TCAAATACCT GTACTTGGAT AAGCTATTCA ATAATAAGTT AACTGAAACA AATAAAGCCG
    43201 GAAAGCAAAT TGTGCAGACG GCTAATATCT ATATCAACTT CGAGTCATTG TATAATAGTA
    43261 TTAGGAATAC AACGATCGAA AAGTTCGTTA AAGTAGCCAC AAAGAAAGAG TTGAATGAGT
    43321 TATATCGCAA TATGATATCC AACTTCATCA ATATCGTGGC CCACTATAGA AAATACTTTT
    43381 CTAAAAATCG TATAAAGACA AATATCTTCC TATACTATAA TGCGATACCA GAACATAAAA
    43441 TAGAATATAA CAACACGGCG TTGGTTGAAA ATTATCGTCA ACACTTTTTC AGTTCCTTAA
    43501 CCGATTTGGA ACGCTTAACT GTCAATAGTA TCATTCAAGA AGCTATCTCG TTTATGCGAA
    43561 TCATCACCGA ATACATTGAA AATGTATATA TGGTAAGTAC GGATAGTGTT GAATCCTCAT
    43621 TAGTACCTAT GATTATTAAT ATGGAGAATA AGTATCCCGC TAATATTAAT ATCATTATAT
    43681 CTAAAGATGA GTATGATTTA CAGTACGTGA ACTATAACTT CCTACTTGTC ACTAAATTCA
    43741 AAAAAGATGC TGTCTTGATC ACAAAGAAGA ATGTAATCAA GTACATGTGT TTCCGAAACA
    43801 AGTTTGAAGA AAAGCGATTA ATCAATCCAT TGCTTATCCC ATTCATTATA TCCTGTAATG
    43861 GTAATCGTAA ACGTTCTATT AAAGGAGTTA GTGGATTCCG ATTCATTAAA ATCTATAAAT
    43921 CATTGGAGAA ATTATATGAG GCAGGGTATT TAAATGATGA CGATGAAGAA ACGTTCACCA
    43981 TTACTAATAT TGCTCATGTA ATTAATCAAT CCAATTTTAA CTTCTTAAAT CGAGATGATA
    44041 TTGCCAATCA AGTAGTACGC AACTATCGTG CGGTTGATTT AGAATATCAA TATGACGTAT
    44101 TATCCGATGT ACAAAAAGAA AAAATCTTTG ATCAACTTAC GGATAAAACT GACCCTAGTA
    44161 CATTGATGGA AATTAATGAC CGTTATTTCT CTGATTATCC ATTAATGTTA ATGGAACTCA
    44221 ACCAATATGA CATAGTTGAT GAAATGAGGG AACAATTATA ACATGGGTAT CAAGCTAGAC
    44281 ACAGGTAATT TACTTAGGAA TATATTCAGT TCGGTTAAAC GACCGAATAT TCCTAAACTA
    44341 GATGTCAATG GATTGCTTGA TAAAGCATTT AAAATGGGTG GGTCAGCTGG TGGCAATAAC
    44401 CAATTTCGCT CTAATATGCA AAATCACAGG TACCGATATC GAGTGGATGC TTGGCAGGTG
    44461 TTAATACCTG GTCAAGAACC AATCGATATG GTACCTAGTG CCATCCAGAA TATTTTTCTT
    44521 ACCCAATTAT ATGATGAAGC AATCCATCCT ATATTAGAAA TTAAAACATT ACTTCCACCT
    44581 CGGTTACATG AGGCGATTGT CAATCATAAA AATGATGTGA ATATTCGATT CCGATTAGTG
    44641 GCAGTAGATA TCAATAATCA GAACTCAGGT TATCATGATA TTATCAATGA TACCTTTATT
    44701 GTATTGATTG ATGATGAAGC CCCATTCCAA GAAAGTAAAT TATACGATAA AACCAATGAA
    44761 GCTCAAGGTG GTAAAGGTAG TGGTACATCT TCTGGTATTA AAGCTGAAGA TAAACACTGG
    44821 TACAACGTTA GTGATTATAC GGAAAGCTAT GAAATCTCCT TATGGAGAGA ACGTGATTTA
    44881 ATCGCTATGC GGAAGACAGT CAATGAAATC TACAATGACT GTACACTATC ATCGGCACTG
    44941 GGTCATATCT TAGGAAATGC AGGTATTGAT AAAATGCTCA TTAGTCCATT GAATAATGAT
    45001 AAACAATATC CTCAGGTGAT TATCCCACCA ATGAACCTAA TGAACGTGTT TGAGTACTTA
    45061 CAACAAACGT ACGGTACCTA TTATTTTGGT ACGATGTCAT TCTATGACTA TCGATGTCTA
    45121 TATGTATTGA ATAAATCTGG TGCATGTGAC TGTTATGAAC AGGGTGAGTA TAGAAAGACC
    45181 ATTATCACAG CGATTGATAA CAGTAACTCA TCTAGTAAAG CAACAGGCAC ATTTGAATCA
    45241 CCAGACGAAC AAGAATACGT CATGTACGTT GACCCAGAAA ACATCAGTGT ACAGACACCA
    45301 TCCACTACAC AAGACTTAAT TGCCGGTAAC AATGTAACCA TTGTTGATTC TGGTAATAAT
    45361 GAAACAACAG AAGTGAGTGG TGCTGGTAAA CAACGTGGTA TGGGTAACTC TACGATTGTA
    45421 TCAGATAAGT TTGGTAACGA TTTCAATAAA TCAGTTATGT TAAGTGAAAT TAATGAACGG
    45481 AATCTCCATT TATCATGCTA TTTATTAGAC CATGATCTAT TTGCTATGAC TCCAAATAAA
    45541 GAGTTCGTAG TGTACTTCAC GGATAAGGAA AAAGCTAAGT ATAATGGATA TTATCGTCTC
    45601 ACAAGTGCAG TGGCAGCCTT TACTAAAGCA GGTGGCATGT TCAATTGTGC TGGTCAATAT
    45661 GATTTTGCTT TTAAATCTGG TTTAGGTTCT GATGAGGTTC AACTATTAGA TGCTAAGGTA
    45721 AATCCTAATA TTCAAATAGA ACAACCTAAA GCAAAAGGAC CATCGAATAC ACCAACACCG
    45781 AAGGAAACTA ATGATATCTA TGCCGATGGT ATACATTCAG ACTTAAAGAA AGCCTCAGAT
    45841 GTACCGAACC CTCATGATAC CGACAAACAC GGTAATATTC AAGATAACAA GTACCCAGAT
    45901 ACATTTAAAA AGAAATCTGG TGATTCTGAA GCACGTAATG AATATAATCA GAAGGTTCAA
    45961 GATGCTCATA CGCCATCTAA GGCACCTAGA CCTAGGTCAT TAAAATAATT TTTTTGGGTA
    46021 TATAGCGTAA TGCTATATAC CCATTCTTAC TCTAAAAAAC AAACTAATAA CAATTTTAGC
    46081 TAAAATTTAC TATGTAGAAA GAGGTGTACA CCTTATGAAT AACGAGATCG ATATCGTATT
    46141 CGAAGAATCC CGTTTCCTAT CTACTGAAGT AGGAAATGCA TCCTTTGACC CAATGGTCGG
    46201 TGCAGTTGGG TTCTATAATA ATTTCCTATC AACTGTACGC AAAAATACTG CGGATGCACT
    46261 TAAAATAGTT AGTAAGGCAG TAACTGATGA ATCGTTTAAA TTAGCGATCA CTACCATTAC
    46321 AGACCATATT AAAAAAGTAG AAAAAACAGC ATTCGATGCT TGCGATTATA CAATGAAACG
    46381 TGTGAATAGC TTACATAAAG AAATTAATAA ACAACGTTCC ATGATTACCG TCGATGCTAT
    46441 TAGTTATATA TTCAAAGGTC GTCAATCAGA AACCTTTACA ATGTATATCT ATAACCCTAT
    46501 CATGACCGAT AAACGCACTA TCAATTTCAA TGAGTGCTTA GGTTGGGATA GACTTGGTAA
    46561 ATTGATCAAT AAATTGGGTA CACAAAAATT TGACCTAGAT GAATTCGATG AAGAAATTAA
    46621 AGATATTAAA GAAAATGGTA TCTATAACTT CCGTGCCGAT ATTGTTGGGG TATCTAAGTA
    46681 TATCAAAACA AAGAGTTTAA ATGGTACGGC ATTTAATGAT ACCGTACATC GTATCTTCTT
    46741 CCCATCCGAA CAGCGTGTTC CTGTCAGTGT AGGTGAATTG TTCATCCGAG ATATGTTTAA
    46801 TTCTATTGCT AAATTTGATA AAGAGTATGA TGCTTTGAAA TTAGCGTATC TATATAAAGC
    46861 GATTAACCAA GTTAAAGAAA CCATCACAAC TCTATTATCA CTACTTCGTA GTAAAATTAA
    46921 AGACGTTATG ACTATGACAA ATATCCCGGC TCGGGTTAAG ATGATTCTTA AACTATTCGA
    46981 TGCTGTTCAA GTATTAAGTG CTTTGGGTAT TATGGCTATC AATGATATAT GTACCTATAT
    47041 CAACTATAAA ATGATGGCGT TCTTAGAATT CTATACTACT ATTACGAATA TCATGACTCA
    47101 TGTAAATAAA CGTCAAACGT TTATGGATAT GATTACACAA TAAGGGGTGA TACTATGAAT
    47161 CATCTTGATT GTTTAACCGA ATCGGTTATT CTTGATGCCA ATTATAATTC GGTTGTACTC
    47221 GAAGTGAGTG TACTTGATAG AATCAAAGAA AAATCTATCC ATAATACATT GATTGACACC
    47281 ATTAAAAAAT GGGTCGTTAA AATACGTAAC TATATCGCTA AATTGATTCA ATCATGGATT
    47341 AAAAAAATTC GTTCTATGTA TGAAGTACAT CAAGAATGGA TTGATCATCA TATCGATGAC
    47401 TTCAATGAAT TGAAGAAGCG TGATTATAGA GACATCTCTA TCAATGCGGT CCCATACTGG
    47461 AATGCCATCA CTAAGTTAAT GGATAAACGA AATCCTATTC CAACTTACAA TGCATCCGTA
    47521 TGGAGAAAGT TAGAGACTAG TGATATTAAA TCGGAACAAG ATGTGCTAGA TACATTCACC
    47581 GAATTTCGTT CATTTAATGA TATTAAAACA TTCTATCGAG GTGCCAGTGT AACGGATGTT
    47641 GTTACTATTG ATAGTCCATC TAAACTAGCT CCTATTGTTG ATATGATGCT TGGCTATTGT
    47701 AGTAAATACA AAGAACTTAT CTCCATCGTT CAAAGTCAAA AGGTTGAACT CGATTCGCAC
    47761 CTTAAAGCAG TTGAACAAGA AATGAATCAT ATTGATGATC AAGATCATTT CAATACGATG
    47821 CAGAAGCTTA AACTGTATGT GCAAACAAGT TTACGTATAT TGACAATTCG TATATCCATG
    47881 ATGGGGCAAG CATTCCATGC ATTTACTAAC TATTTAAAAC AGATTTTATC TAAAGGTAAG
    47941 CGTAATCGAA CCAATGAAGA AAAGGAACTT AAAAAGAGTC CAATCAAAGG TAATATCAAA
    48001 CGTGCTTACC GTATCGTAAA ATCAGAAATA TAATAAAAGA TCCAGATACC GAATAGGTAT
    48061 CTGGATCTTA TTTTTTAAGC TTCTTCTAGC ATCATATCTA GTAAACTAGT GGATTCTGTA
    48121 GTTTGTTCTT TTTGACTATG TAATTCATTG ATAGCCATCG TACAAGCTCT ACGAGCCACC
    48181 ATGTAACTAC TCATTGTGTA TTGATGTACT GTATAGGCAT ATCTTGCATA CATAGTTACC
    48241 AATGTTGAAG CTACAACAAT GATTTTTTGA GAACGTTCAT AGTTATTCAT TGATTTGATA
    48301 TTATCAATAA TACCAACACC CGTTCTCTTT TTAACATCAA CTAAGCATTT TAGTAAGAAG
    48361 TGCATTTCAT CAAGATTAGC ATCATAGACT TTTTTACTAG CACGTTCTAT TGCTCTAGCT
    48421 TTAACTTTAC CAAACTCAAC TTCTTCTTTA TGTTTGAATG TACTTTCTAC TGAGTCAACT
    48481 ATACCATCTA TAGTGTCTTT TAGTGCGTCA ATGGAATCTT GAAGTTTTTC AAGTGCTTCG
    48541 TTAAATTCTT CATCACTCTT TGCTCTGAGG CAATCGCCAA CATACTTAAA TGGCACATCG
    48601 AAGTTTTTAC TAATATGATT TAGTTTTTGT TCTTTGATTT TAACCCAAGG TACTTTGACA
    48661 TGATCGACTT TATCAGATTT TAAGAGTTCA TAGTATTTGT TAAAGAATTT ATTGTACCAA
    48721 TCACCGAGCT TAGTCCTGAG TTTATTAATA ACATCTTTGA TGAAATTGAT GACGCTATCA
    48781 ATCACTTTTG CGGCTTTTTC TTTAGCACGT TTAATGAAAT CGGCTAATGT TCCTTCATAA
    48841 ATCACACTAA TAGCAGCTCT ATCATGATCA GTGGTTGCTT TCTTATATTC TTCAATGCAT
    48901 CTGACATCTG CTTTTTCCAT AGCCAATTGA AGATTTGTGA ACTCAGTGGT GTATTGTAGG
    48961 AATGCTGTAT TGAATTCTTT ATAATTTTCA AAATGCATTT CTTCAACGTG CACTGTACGT
    49021 TCATTTACAA ATTGTTCAAA TTGTAACATC GAATATTCCT CCTATATAGG ATATATTGTT
    49081 AAATAAATTA CTATAATGTA AAAACCGCGA AATAAATATA GATACTACTC AAAGAGCAGT
    49141 ATCTATATTT TAGTGTTCAG TATTCAGATT AGAATACGGA TGCTAACATG TCGTCCAATA
    49201 AGGAGTAGGA TTCAGTAGCG GCTTTTTGAG CAGCACCTTT ACCTTGAACA GCTTTAACGC
    49261 AAGCACGTTT AGCGTTGAAG AACAAATCGT TTCTAGCACC TGCACGAGAT ACTGCGATAT
    49321 CTTTAGCGGC ACGGATACCA CGGTTAGCAT ATTTAGTAGC AGCACTCAAA GCCGTTTTGC
    49381 TGAATGGGTT ACGTTCTTCT ACAGGTAAGC TTAATACTTC AGCTTTAGCA GCTTTCATAT
    49441 CTTTACCTGC TTGACGGTAT GCTTTTACGA TGTTCATTAC GGAAGCTTCA CCTGCATTGG
    49501 CAATCGCTTT ACGTTTAATG GAACCGAATT TAACTTCTTT ACGTTCTTTA TTTTCGTTTT
    49561 CAACGTTAGC ATCATCAAGA GCTTTTTGAA GAGCTTTCAA TGCTTCATCA TCTGCTTTAC
    49621 CTTCGTATTT TTTAACTAAG GATTCAAGTT TTTCTGCAGA ATCAGCTTTA GCGATTTCTT
    49681 TAGCTGCTTG CATGAAGATT TGTTCTTTAC CAGCGAATGC ATCGATTTTA GCAACATCGA
    49741 TATCAGACCA AGGTACCATT ACTTGGTCGC AATCTTTACT GTTCAATACA TCAGCATATT
    49801 TTTCCATGAA TTTTTTGGAA TTCAATTTAA TTTGACCATC GAAGTCTTTA GCACGTTTTT
    49861 CACACCAGTT GGATACGGAT TCGGACGCTT TACCCAATTT TTCTTTCCAA CGATCGAAGA
    49921 ATTCAGATAC AGCACCTTCG TATGTAGCAA CGATGTCTGC TTTAGCAGAT TCAGTAGTTG
    49981 CTTGCATGTA TTGTTCCATA CAATGAGCAT CAGCTTTTAC TAATGCGATT TGAAGTTGAA
    50041 TGGATTCTAC CATAAAGTCA GTATACGCTT CTTCCATTTC TTCTTCAGTT TCAGGATTTA
    50101 CTTTTGCGTC AGTATTTTTT GCTTCTTCAG CTTCTAATAC AAATTTTTCG AAATTTAACA
    50161 TTCGTTATTC CTCCTAGAAT AATGGCAAGC CAGTGTTAGC TTCGCCTGGT TTACTAGTGA
    50221 CATCAACTGC ATCGTCTTTA GAATCTTCAA TAATCGCTTT TGTATCACGT TTATTATCCG
    50281 TTTCGGCTTG ACGAGTAGAT TTGACACCAT CGATTGCTAA TTTGTCAGAA TATTTAAGAA
    50341 GTAATTCAGC CGTTTTCTTT TGTTTTGCTA GAATCAATTC TTTTTCTTCT TTAGATAAAT
    50401 TACTATTATT TTTAACATTT TCAGCATTGA GTTGAAGATA CAATGCTTGT TGAGCTAAAT
    50461 AATCGGATAA CTTTACTCTG GATTTATAAA TGGCAAATAC AATATATTTA CCAAGTATAA
    50521 AGAATGCAAG TAAAGCAACA CCGACAACGG TAAATGCTTT CCACTTATTA ACTTGTGTAA
    50581 CTACTTTCAT TAAGATATCA CCAAGACCTT CGGTCAATTG GACATCTTTG TCGAATACTT
    50641 TTTCAGCATT ATGACTATTG ATGAGTTCAG CAGATTTTTC TAATGCTTCA ACACCAGTTT
    50701 TACATAATGG TGTAACTTTT TTATCCGATT CAATCATAAT AGCATAGCTA GTACCAACTA
    50761 CACAATTTAG TACGAAAGTT GTATATAAAG AAAGGCAAGC AGGACAACCC GCATGGATAC
    50821 CTTTCATAAA ATCAGATTTA TGACGTTGTA AGAAACTGGA AATCAATAAA ATTTGTTTAC
    50881 CCATTTCTTT TACAGTAGCA TGATTAGATT TAGTGAAGAT TGTTGCAATA GTAGGTTTCT
    50941 CACCTTGTGT TTCAAAATAA GGATGTTTAG AGAAATCACC TTTCGTATCA GCAATCACTT
    51001 TCAGCATATC ATTGTTTTTG CCACCGAGAA TACAACGTTG GATACTGGAT AGTACTCGAC
    51061 CATATAGTCG TTGAATAAAT CCAGCTTGAA CTTCTTCGGA TTCTAACGCC AAAGAAAGTT
    51121 GTGTGAATTC TTTAGGAGTT AAACTTTCTG CAAGAATAAC TTCTAAGTCT TGATTTTCAA
    51181 CCATATGCGT GTACTCCTTA TAACTTATTC ATTTGCTTAA TGAGTCGCAT TGCTTGTTTT
    51241 TCAGCATCAC CATTATCACG TTGTAATGCA TTGAATGTGT AGGTTTGGAA TTTAGTTTGA
    51301 CCATCGATTA AGAAATACGC TACATCATTC GCATCATCAA CTACGATGAA CTGTAATAGA
    51361 CCAAGTTGTT GCATAACTTG TACAGCAGAA CCAGGGTCTA AAATATCGAC ACCTGTATTA
    51421 GCTCGAAGGT TATCCACTTC AGCTTGTGTC ATAGCAATGG TTGCATTAGG TAACAATGGG
    51481 GCAGTTTTAG TCCATCTACG GAAACGTCCC ATAGAGTTAC GATTACGAAG AATATTCCAC
    51541 CAAGGGGATT CTTTTTTGTT GCGTTCAGCA CTGATATCTC GTTTCACTTC ATCAAGACCT
    51601 AGTACTAAGT CTTTAATGAA ACTGATTTCT CCAGTTGTCC AACGAAGGAA ATCGAAGAAT
    51661 TTACCACGAG AGCCTTTATC AAATGCCTTA AACACATTAT TGATCATTTC TACGGAACCA
    51721 ACAGGGTGTA ATACCGCTTT AATTCCTAGT AAGAAATGAA TAGGGATATT TTGACCCGCA
    51781 TCGTTGCGTT GTACTAGTTG TACTGACATT AACGATGGGA CCAACTCATT TGCTTTTTTG
    51841 ACATCACTAT CTTTAAGGAT AGATTTGAAC GGAGGTTCAA CTGTTTTACT AGCTAATGAA
    51901 GCATTAGCTT TTTCCTCATC ATTCATCCCA ACGTAAATCT CACCTTTATG TTCAGATTCA
    51961 GTTGCAAGGA TAGATTTAAT GTCAACTGGT TTATATCGAT CATTTAAGGA TTGTGCTTCG
    52021 AATTGAGAGC CAAATTCAAC ATTAGCTTCT AACAATAAAC GTTGCATTTC CTTTTTATCG
    52081 ATAGGAGAGA CGGACTCATT GACTTTAGTA TCGATATACC CACCAACGCG TTCAATAGTG
    52141 TCGTCTGTAT TTGTATGAAA ACGACTAATA TAATCGACTG CACCGGTATT ACTATCAATT
    52201 ACTTGGTTAA GACCGATAAC AACCCCCATA AAGGTAGTGA AATTGCGTTC ACATGCCTTT
    52261 ACAATCATAG TAGCTGTATC ATACGTCATT GCTTTAGAAG CAATTACTGG AAATTGACAA
    52321 ATTGCTTTGT CTGATTGACG GGCAATGGAT TTATACTTCT CAGATGGTTT AAGGTAATCA
    52381 TAGGCTTGTT TGCCAGTTCC TCCTTTAACG ACTGAAAGAA TTTTGCCCAA TACAGTATCA
    52441 ATCATGTGAT TAGGTCTCCT TTCTTATTCA GGATAGATTA TATATTTGTT AAATACCTAA
    52501 AATGTTCTAT ATGATACTAT AATCTATTGT ACAAGTCCAT GTGAATATAT GGTTTTAACA
    52561 TTCAAATAAG ATTACAGTCC TATTTAATGA GGTGACATAT AATATGTATT TAGAAGCAAG
    52621 AGTTAAGTGC ACAACCCCTA TTCTTAGTAA GCCTAATGAG TTAGGGACGA GCTTAGGTAA
    52681 ACTATATACA AATGATTTTG TTGCTCTCGT ATCCCTACAT AAAAATGGTC TGGACTCTTA
    52741 CTATAGAACA GCCAATGGTG GCTATATCAA TGCAGCCGAT GTTGTGATTG ATAGAGATGT
    52801 GGAATTCTCA TCTCAACGTG TAGCTAACCA TGCTAATCAA GATAAGAAAA ACCCGTTTAG
    52861 ACGTTCATTT GGTAGTTTAA ATAAATTATC TAAATTTTTA ACAGGCAGTG CTCCATCACC
    52921 AACTTCTAGT ATAGGAAGTG GTACATTATG GTCTGCCGGT CAAGTGAATA GTGGTACACC
    52981 AACTAATTCC AATAGTAATT ATGTATTTAC ACCGGGTAAT AAAGCTTGGG CACAGGGTGA
    53041 TCCTGGTAAG CCAGTTAGCT TTAAAGGTTC TACCACATCA TGGCGAACCA TTAGTGGTCA
    53101 GGGTGAAGTG CAAGAAAAGA AACCCAATCG ATTAAATAAT ATGAGTATCG ATTCATTTAT
    53161 TCGAACTAAG AATAAATATG TAAGCAGTCT ATTAAAGGGT GCTACGATCG GTAATATTCG
    53221 TGATGGTTCC TTTTTTGGTA GAGATGGGGG TTTATTAAAT AACTTCCGTG GGTTACTATC
    53281 TGGTGTTATA TCTTCTCGAT TACGCTATGT AATCGGTTTT GATTTTGGTT CTGAACTATC
    53341 CGATATCTTC AATATATTCG GTGAAACCTA TCCGGGCATC ACTGATAAAT TTAGTAAGTA
    53401 TATCGGTGGT ACAGATGGTG GTAGTTTATA TAGTGGTGAT GCTAAAGATT GGCCAGGTGA
    53461 ACGACCTTCC TTTGATAATG GTGGTAGTTT ATTCGATGGT CAATATGAAC AACGCCAAAT
    53521 TCATTATGCT GCTATCGACC AACATGCAAT CGAATACTTT AAGTATAAAG GTTGTGATGG
    53581 TCGTACTATC ATTAAACGAT TTGGTGGTAT TTATGAATGG GAACAAGATG AATCCTATGC
    53641 GACTCCACTA GTAACAGATC CACCACATAT CGAAGAAGAA GATGTTCAAA TCTTTAAAGA
    53701 TATGAGTGAT GACTTATATG ATGAATATAG TTCAGGATTT GATGCGATCT ATGATGAATT
    53761 TAACATTCAT ACGGATAGAG CAACCATCTT TAACAAATTC AATCGCTATC GTCTACCAAC
    53821 ACCTAATAAT GAATTACTTG GCTCTAAAGG TCATATCTTC TTCACAAGAC CAGATATGAA
    53881 CTTATCATTT GCTAATGATA CAGGGGCTAG TGTATTGAAT TTAGATACTG CGGTAGCTCA
    53941 TGCTCATGCA TCTGCCTTGA TGTATAGTAT GTTAAAATCA CATCCTGTAT TATGTAGTTA
    54001 CCTTATGGGT AATAGTGCAG GTGGTGGACA TTCATTCATA CCGATCTTAA CTGACCGTGT
    54061 AACTGGCTTA GACGTACAAG ACGAAGTATT GGAAACAACA GAAGCGGGTG AAACACTCAC
    54121 TGGTTGGAAA AATACCTACG GTCAAAGTAC GATTAAGACT AAGACGGCTG GTACAGTAAA
    54181 TGTGAACTTC CGTGATGATG ATATGCTATC CGTATACAAG ATTATGAAAA TCTGGATAGA
    54241 GTATATCAAT GCGGTATATC GTGGTGAAGC TATGCCTAAT CCAGTTCATG CTAGAAAGCA
    54301 TACACTTGAT TATGCGATTT CTATCTATTA TTTCTTAACT AAGACGACAG GTGAGGATAT
    54361 TCTCTACTGG TGTAAATATA CTGGTTGTTT CCCTACGAAT ATTCCATCAT CTAACTTCTC
    54421 GGATTCGGTT AACGAAACGA TTAAACAACC AACGTATACC ATTACGTTTA ACTATAGTAA
    54481 GAAGGATGAC TATAATCCAT TACATGTAGC TGAATTTAAC TACTTATCCC AAAACCAAGC
    54541 ATTCAATTAT ATTCCAGTAT ACAATCAAAG TACAATGCAC TCTACGAAAA CATTCGTTGG
    54601 ATGTCCATTT GTAGATACTG GTAATGGTGG GGAATTATAT AAGTTACGTT ATCGACCAGT
    54661 ATAATAATGA GGGATACACA TGGCACAAAC AACTCTCTAT CGTTGGAATA ACGATACTAA
    54721 ACAATGGTTA GAAGCAAACA CCGAACAGTT GGCTGTTGGT GATTGTATTC GTATAGTAAA
    54781 TGAAGATGGT GTGATATATA AACGACCAGA TACTAAAGAT TCTATCTTCG TGGTAACACA
    54841 CACAGTCCCA TTTATTCTTT ATAATGATTT AAGCTTGACA TTTATGATGG TTAAAAACAT
    54901 CGTACAATCA TTTGAAAAAG CTAAACTGAC AAATGATGAT ACCGATAGTT CCATCATGGA
    54961 AGTCCTTACC CATAAACGAA ACCCAACACA ATTCGAGTAT ACATTACTCA CAACTTGGGT
    55021 GACACAATTT TATTCTGATT ATCAACTTAT GTATGCTTAG GATGTGATAA AGTGGGTACT
    55081 ATTAAAAACG GTACTAGTGT ATATGATATA AAGGACTATT TATCCAAAGA AATAGCACCA
    55141 ACGTATTTCA AAGATATCGC TGATATGAAT GAAATGAATG TGGGTCTATT TGGATATATT
    55201 ACAGAGATCC TTTCTACTAC TATCAATGAT GGATACTTCG CTATCACATC GTTGTTTAAA
    55261 GAGATATTCC CGATTCAGGC AGAATTACCT GAATCTATTT ATAATCATGC CACGATTTTC
    55321 CAAATTGATA ATCTGATGGC AACCGCGGCT TCTGTACCAT TCACCATCAT GATGTCAGAA
    55381 GAAGCCTTAT TAAAGAATGG TATTCATGTT GATGGTAATA TCACTCAGTT CGATATGGAC
    55441 TCTGAGATGG TATTTAATGT TGATGGTATC CCATTCATGT TAGACTACGA TGTACGTGTT
    55501 ACTAGTAAAC GTACATTAGA AGGTACAATT CATAGTGCAT ACTATATCAT GGATCACAAT
    55561 AATAGCGTAA GCCCATTATT AAATCCATAT ATACGTACAA GCACCTATGT AAATGATAAT
    55621 GGTAAACGGT ATGTGGTGTT AGCAGTAACG CTACATCAAG TTGAAAAGAA AACAATTACC
    55681 GATACCATTA TCATGAATGA TAAGATTAAT ATGGTATCTA TGGAATATAC ATTTGAAGGT
    55741 CAATTGGCTA ACTTTGAAAT ATTCTATAAG GCACCGGGTG ATTTAACATA CACACAATTG
    55801 ACGAAGAAGT TAATGAATAC AGAAAAGTTA GATAAACCAT TCTGTTTCTA TAAAATCGTC
    55861 GATGACCATA AGCTCCAAAT CGAGTTCTCT AATGATGAAC GTTACTTTAC CCCTAAGTAT
    55921 AATTCCGAAA TCTATATTCA ATTATATACA ACAAAGGGTA ATAATGGTAA CTTCACTACC
    55981 TATGATGGTA CTGATATTGA AATCATCGGT AAAGCGGATC GATATCCAAA CAACCGTGGT
    56041 ATGATTTTCA TGGGTACTGT TACAGGGGAA TCCGTTGGTG GCTATGATCG TAAAGATATT
    56101 GAAGAACTTC GTAATGACGT AGTTAAGGCA TATTCTACTA TCAAATCCTT TACTACTACC
    56161 AATGACTTAC AAATCTACTT CAACAATATC AAACATCGTG AACAAAACGA AATTCTATTC
    56221 ATGAAAAAAC GAGATGATGC TTTCGAGCGT CTCTATTCTA CATTTATTCT ATTTAGGGAT
    56281 GCCGACCAAA ATGTAATCCC TACTAATACT CTTGATATTA AGATTGAATC TACCGATATT
    56341 GATACGTATA TGGAACAATC CAAACGTAAC ATTATTAAGG CAGGTAAAAT CTATCGGTAC
    56401 AAGGGTAGTG ATAAATCCGT TGCCGTTATT GATAAAACTC TATCATTGAA AACGAATTTA
    56461 GACGGGTATG AGAATAATGA TTTCATATAC ATCAATCCAT TCTTGACCGT AGTATGTGCT
    56521 AATCCATTAT CGGTAGCATT TTACTTGAAT TCAGTGAATG ATAATATCAC TACGTTATAT
    56581 CAACCAACGG ATACTAAATC TTTCAACCAG TTTATCGTCA ATAGTATTAA TATCAAACGG
    56641 GATGCTTTAA ATGGTGAAGA CGGGTATATG ATTACCACTA AAATTGCACC TTCTGCGATG
    56701 CTTCCTAAAG AAGCATTTAA GTTAATTGAA GATGATACTC TCGTATTACC ATCTTATAAA
    56761 ACATTTAAGA ATCCAACCGA TGGCTATCAA TATATTGATA ACGAAAACCT TAAGGTTGTA
    56821 TTAACACTTC ATGGTGAAGA AAATCGTATC AAACGGTTAA TTGATATGGA CTTATATGGT
    56881 TTTGATGAAG ACTATTACTT CTTCAAGAAG TTTATTAAAA CGAATGACTA TGTAACACTC
    56941 AAAAACCAAT TCCAATTAAC GGAAGGTATG CTAGATCCTA CTACAGGTAC TGATAGTACA
    57001 GATCCAGTTC TTGTTGATGG GACTAATTGT AAAATGGAAC TATTGACGTT CTATCAATAT
    57061 CCTGATACAA CCGAACAGCA GTTACATAAA TTCAACGCAT TACCATTATT AGAACACTTC
    57121 ACATTAACGA ATCGATACAC TATGAGTAAG GATACGCCAA TCCGATTCAT TATTCCGATT
    57181 CCAGAAGTTC GTTCCTATGT TCAATATGCA AATCGGGGTC CAAATGGCAA GTATGGTTTT
    57241 AGATTAGAAA TGATTCCGTT GATTAAAGCG AATTACTTTA AGTTACCAAA TGCTAGGGAA
    57301 CGATTCATGA ATTCATTCCG TAGTATTTAT GATTATATTC GCAAATCATT GGATTTGTTG
    57361 ACTAATAACT TCCATATCGA TATTAAGTTC TTTAACACCT ATGGGTATTC TAAGTTCTAT
    57421 TTCAAACATG AAGATTTGGA AGAAGCGACG AATCCATTAG ATAAGATTAA TATCTCTATC
    57481 AGCTTCGATG TGAAGTATAC CTTCACCACA GATGCTGAAG ATATGACTAA GCGATTGAAA
    57541 TCATACATTC AGAAATATAT CGAAAGTCGT GATATCTCAT TGGTATCTAG CCCTTCCTTA
    57601 TATATCTCTA ACTTAATCGC TGGTATCAAA GAAAACTTCC CGTCCATTAA ATTTATCAAG
    57661 TTTAATGGTA TTAATAAATA TGGCCCTTCT ATGCAAACAC TCGAATCATT AGTCAATGAA
    57721 ACAAATGTTA TTCAAGGGGT TATTGAAACA TCTAAGGTTA TTCCTGAGTA CTTAAACGTA
    57781 GACCATACTA TCAAGAATGG TAAACGTACA GCTCAAATAT TCATCAATAT TTTGGACTAG
    57841 CCTAGGGACA TAACTATAAC ATTTTGATTA TAATAGTAAA GGAGATATCC ACATGGGTTT
    57901 CAACCGTAAA GTCGTACGCC AACAAGGTCT AGGTTTTACC ACATTGGACT TCAATGCGTT
    57961 ACGTAAACAA CAAGTCGAAC GTGATCAAAT GTTAGCTGAA GCAGCTAAAC TAGAAAACGA
    58021 ACGATTGAAT GAAGAAAAAA TAGCCTATGA ACGCGATGCT GCCTTGAAAG CTAATCACCG
    58081 TGCACTTATG AAAAACTATC GTGGTGCAGG TATTAATGCA TTAGCAGCTA GTATTCCAAA
    58141 TGCTATCTTA GCAGAATGCT TTAACACAGT ATTCGTAAAA GCATTACCGC ATGATACAGA
    58201 CTATGTCGAT GAAAATATCA AGACTATCAA AAATATGGGT GCTATGTATG TTAAAAAGAT
    58261 CGGTGGCGTG AAAGCCTTAG CTGAATCTGC TAATCGTACA AATTCCCCAT TCCTACGTAC
    58321 TCTTCTTGAA TTCTGTAATG AATTTTCTCA AGCGATCATT ATGGAACGTG TCAAAGAAAT
    58381 CAATGAAGCC GAAACTGAAG AAGAAATCAA AGAAATGATT TCCCCTCAAT TGAATGATGA
    58441 AGAACGTAAT ACCATTCTAG TTAAAATGGA TAAATTAGGT TCTGATGAAT TAGCTGAGAT
    58501 GATCAGCAAT AAGGTTATCG ATGTCGTTCG TGATGAACAA CAACGTGAAA AAGACCAAGC
    58561 TGAAATTCTT GATACTATGG AAAAGGATAT GAATGAAGAT CCTAATGATG TAAAAGTAGA
    58621 TGATCGAGAA GATACAACCG CAGATGATGT AGCAGAAGCA GCTAAACATG TTGCTGAAAC
    58681 ATACAATCCT TTGACTCGTA CCTTCAATTA TGATAAGAAA GATACTAATA AATCCTTCTT
    58741 CTTCTCTTTA ATGCAAGGTA TCGCTACCAA AGTATTAAAA GAATCTACTC AAACTGAATC
    58801 TACTCATGTA GAAACACCAC AAGTATTATT AGAAAATCCA TTGAATCTTA ATATCTTTGA
    58861 CGTATATATG CAAGATAAAA ATGAAGATTT GGATGACCTT CGTCGTATGG ACATGACCGA
    58921 TACTAGTGAA ATTGCTAGAA CAACGTCTTT GGATAAAGAT TTTATCTTAT CTGAAGCTTT
    58981 GTTGCAATAC ACTATGTTCG AAACAGCTCA TACCATGAAA CTTGTCAATA TCACATTAGA
    59041 TGATATTCGT CAACAAGCTG ATTATATGCG TAAAGGTTGC TAATACTGAA CAAAGACCCC
    59101 ATATACCGAT TGGTATATGG GGTCTTATAT TGTCATAACA TATAAATATG AGTACACCGG
    59161 ATAGTTACTA AATCATGTGA ATGGTAAGCC TCCTGAAGCA ATTGATTAGC TACTCCTAGG
    59221 ATAGTGTGAC TATTTTTTTT AACCTGAGTG TACAATTGGG ATACATGGCA CAACCACCAT
    59281 GTATCCCGTC TTTTACGTCA AAAAAAACTA ATAAAAAGAG AAATACACCT TAACAGTGTA
    59341 TTTCTCTTTT GAATCGAATA AATAATACAT TCCCGTGTAC ATTTAGTTTA CAAATCTCAT
    59401 TGGCTGGTTT GTTGGAATCA AACGTATGAC AGATGATATC TTTGATCTCG TTAGTGATCG
    59461 TATCAATCGG GTGTTCATTT ACGTTAACAG ATAAAGACAT GCCTGCGGAT TGACATTCTA
    59521 AATCTTTAGT AGCAAAGTAA TCTTGAACAG CTTCCATTGA ATTCATCACA TTCATTTCAA
    59581 ATCGAGTCAC AATATCACCT CTATTCTAAG TCTTTATACG ATTTTGAATT CTCAATTACC
    59641 TTTTTGTTAT ATATACTATC ATAATTTAAT GCATAGGTGA TGGTAATTTC AACACGAGGT
    59701 TTTAATGAAT AGCGTTTCTT AACCGAACCA TCAGTGATTA AACTATCATT CAATAATAAC
    59761 CATTTCTGTA CCATATCCGA ATATGTCTTA CCCAAGTTAT CCCAATCGGG TGTCGTGATG
    59821 GGTTTAATCA TACCTAATTC AGCCAATACC GTATCCATAA TATTCATACT CTTAGGAATT
    59881 GGCATATAGG TAACTACATC AAAGGTACAA GGCTTAGTGA TTAGATGAAG AAGTTCTTTC
    59941 TCTTCCTTCA CAACATACTT CACAAATGTG TTATTAGCTC CAGCATTTTT AACATAAAAA
    60001 TGTCCTCCAT GTAAAGATAA CCTAGGTCTA GGAGTCGACT CTGGAATAAT ATAGAATATT
    60061 ATCTTAAGGG TCTGTGTATC TATACGGGAG ATTTCTTCTA TACGTTCAAA TAGGTTCTTT
    60121 TGGAACTTCT TTGGTAATGA TTTAGTAGAT AAGAAGTCTG TAATACGAGT GAATTGATTA
    60181 CTACTTACTC GCTTAAATGA TTCTCTATAT AATTCTAAAT TTTTCTTTAG CATACTATCT
    60241 ATCCTCTCAT GGGAAATAAA TAATAATGGA ATACCGTAGT ATTCCATTAT TATGTTTTGG
    60301 ATAGTTTTAT GTTCTACCAG AAGCAATACG TATAGATTGA GCCAAGCGTT CTTTTGCTTT
    60361 TTCCAATGGG TAATTCCAAA GACCTCTAAT AGCAGTATTA CCTAGAGCTT TGGCTACTTC
    60421 AATCTTCTTA GCAAATTCAG AAAGCTTCAT ATCCAATCCA GATTGAACGG ATACATAGTC
    60481 AATCAACGCA TAGTTCCATA GCATGTTATA TGCTGATTTT AAATCAGTGA TTTGCGACAT
    60541 AGCAAATGTA TTATATAAAT CTTTTAATGT AACAGATAGT TTGATTTCTA ATGGATACCC
    60601 ATCAACAGAC CATGCAGAAC CATCCCCACC TTTTTGTATC GTTAAGTTTT CAACAATCGA
    60661 CATTTCCGAT GAGAACATAC CAGGGATATA GGCACGCACA ATAAATGGTG CACCATACGT
    60721 ATTGATAGTG GTTTGTCTTG GTGCGACAAG GGCAATCCAA TGCCACATAG GAACAAATAG
    60781 GTCTAAGAAT ATATTCCGTT TATTTCCATA TGGGGTTTTT AAATCCATTT CTACTGTATA
    60841 GGAACGAGAG AAATCAGACG AAGCCCATAA TTCAGGGAAA AATATATTTG ATCCTGATAG
    60901 CACAGAAGCC GCAGAACCAG TTATTTTTTT AATAATACCT GAATTTGGTA ATAGTTTATT
    60961 GGCAGCCTCA CCAATTTCAC CAGTGGCTTT AGCAATGGAA TTTGTCATAT TACCATCTTG
    61021 CTTAACAGCA CCAGCACCCA TTAAAAATTG AAGTTCTTTT GCTAAATCAC CCATCCCTGA
    61081 TACCATTGAT GAAATCATAG ATTCTTTTGT TTGGTTACTA AATGATTCCG AGTATCCAAT
    61141 AGATGGATTG ATATAAAAAT CGATATAATA TTCCGTTAGG TTAAGAGCAG ATGCTGCCGC
    61201 CATACCTTTA TCAATTAAAC TTTCTTTATT CGCTACAGCA CTCTTAACAT ATTCTAGCGT
    61261 ACTATCAATT TTTTCACCAG GTCCAGATTC ATTGCCATTC AATAATCCGG TAGAGGCTCT
    61321 TCCAGCCATC GTATTGGATA ATCGATAACC AGACCAATCA TAGTATTTGA ACATATACTG
    61381 TTCGCCTTGA CCTTCATGAC CTGGTACATA TTCATCACCT AGACCCATCA TAATAGCATT
    61441 CATCTGACAA AGAGTATTCA CATACCGAAT GTATGTCGAA TGGTCAGACA CGAATTCAAA
    61501 ATACCGCATA TCGGCATTCT TATCATCAAT CATCTTCTGA GCCGTGTCGT TAAACCGATT
    61561 TTGCATTTCT TGAAGGGTTT GGTTTGCCGC TTCAACAAAC TTATTTTTCT CTTCATCACT
    61621 TAAATCGGGT AAAAAGTTAG CCTTACCTGG AATAATAGAT AATACTGGGG CTTCCGCCAT
    61681 CATTTCCATA AAGGTAGCAC CCAGTTCACC ATCACCACCA TTATTAGCAG CAGGTCTATA
    61741 ATCAGTCGTT TCCATAAATT GATAGGGAAC TCCATAAATA CGTTTATTTA AGATCACATC
    61801 ACTATTTACA TCAGTTTCAT TACCATGACC ACCAACAAAT ACAGCTGATG ATAACCCACC
    61861 ATTTGGGTTT GCTACTGATT GTGTAATCTG TCCTTGTGCG ATAGATGATA TAACCTTATC
    61921 CGTTTGAGGA GATTCTGATT TTGGTACAGT ATTACTTAAT GGCACTGCAC CAGCGGGATT
    61981 TCCTGGAGCG AATTGTTGAA GATTGATCTT CCCTCGCTCG CCATGAACTG TACCTTGTTC
    62041 ATGAATATCA ATGGTATAGT TAGCAGATAA CCATCCGTCT TTCACTTTAT ACCAGACGTT
    62101 ATCACCACCA TCTTTTTGCA TTTCTTTTGC TTGTAATATA TAGCCTGAAG GGTAGGTGTT
    62161 CACAACTTCA AAACCCATTC CCGGTCCAGA CCGAACATTA ACAGCAGAAT TAGTTTTGAT
    62221 GTTAATTAAC AACTAAATCC ACCTCACTTT TACAAATTAA TTTTTAAGTT ATGGATTTGT
    62281 TAAAATAGAT TAAATATAGA GATATAGACG CAATGGTCTA TATCTCTATA TTCTGTAATT
    62341 AACTTCGTCT AAATTCTCCA CCTTTAGCAA TTTCCAAATT AGTTTGGTGT GCTTGTCGAT
    62401 AGGATTTTTT ATCCGAATTA TTTCTATTAG TAGCAGTTAC ATTAGCTGGA ATGGTTGCCG
    62461 CCTTAGAACC TGCGATAGCG GGGTCAGTTG CTGCCGCTTG TTGGGCTTGA GCAGTTGATG
    62521 TTGTCACAAC ATCAGCTGTT TTAGCAGTAT ATTGAGCAGT TTCAACGGAT TTACCTGCAA
    62581 TCACTTCTAA GTATTTAACC ATAGCTTGTG CTTCTGCATG AATATCAATT GATTTAATAG
    62641 CAGATACGAT AGAATTAGAA TCAGCACTTG TAGCACTAAG AGCTTTATCA ACAGCAGAGT
    62701 TACTTGTACC AGAGATACCA GTTTCTTTAG TAAGCTTCTT AATGGCTTCT TCGTATTGAG
    62761 CTTTGATTTG CTCAACGATG TTACCTTTAT CAGCACTATT TTGACCTTGT GCTTTCGCAT
    62821 TAGGACTTGG TTTCTTGGAA AGTAGACTCG TGTCAGTACT AGCTTCTTGT GCTTTCTTGG
    62881 CTTCTTCATT AGCCTTCTTA ATAGCAGCCC GTTCTGCATC AGTTTTATTA TTCCACCAGT
    62941 TGCGTTGCCA ATCATGTTTA GCTTGGATAA CTGTAATGGA ATCATCGGCA GTCACCATGT
    63001 TATTTTGTGG CATACCACTA GCGATAATAT TACCATATGC ATCATAATCA GGAGCTATGA
    63061 CAGAACCTTC ATATTTAGTA TCTGGAGTAT AATTATATCC TTTGCTATTT GATGCAATTT
    63121 GTTTCAATAC CGTAGTATCT CCACCACCAA ATAAGCCTAG TTTAGGAAGA GATTTTAAAG
    63181 CACTAGCAGA TGGTAGTTTA CCAGATGGAG CTGCCCCGTA TTTTTGAGCA TCTCCCCCAA
    63241 AATAACCAGA ACCGATTTTA TTATAAATAT CGTCAGCGTA CGTATAAGCT TGTGGGCTAG
    63301 TTTCGCCACG TTCATAATCA TCGGTCCAAC GTGTACATGA GTCATCTATC CCGAGCCCAT
    63361 TCATTGAAGA TACGGATACA CTAGGATAGC TTTCATCAAT CTCTTTAAGC ATAAATCGAG
    63421 TTTGTAATTC TGCACTATCA ACAGGAACAC CATTTGCATC AGCAAAGTTT ACCAATGCCT
    63481 CACGACGAGA ACCATTCCAC TGAATCATTC CGGCACCACC TAATACAGTA CCATCTGGTT
    63541 CAGTATGTTC TACGTCATAA TTTGTACGGA AATGGTTTTC TTGTTGAAGA CGCCCCATAA
    63601 TACCGGCAAT ATTTTCTTTT GTATATCCAG CATCATTTAA TACTTTATAT ACATGCTTAG
    63661 CGTTAGCTTC TGAATCACCC GACATAGGGT CGATTGGTCC GCCAACACCA CCTCTACCGC
    63721 TATTACCTTT GTCATCCCAT GGTGTACCGG TATATGCTTT ACCAGCAATC ATAGTTCCAA
    63781 TGGCATTATT ACCAATTTCT TGGAATCTGG AAATAAATGC TTCTAATGGA CTCTTAGGTT
    63841 TAGCACTTGC ACCTTTACCA TTTCCACCAG GAGCTTTACT ACCTTTACCT GTAATACCAC
    63901 CAGGTCCTTT ACCTTTACCA GTAGGGACAC CAAATAATTT TTCAATAGAG CCAGCATATT
    63961 CATAGATTTT ACCTTGCCAG TAATCTATAT TGAGATCTTC ATATACTACA CCTTTGGAAG
    64021 AACCGCAATG TAGCATTTTA TTATCACCAG CATAGATACC AACGTGAGTA ATATCTTTAT
    64081 ACGCATCACA CTCATATGTA CGTAAGAAGA ATACTAAGTC ACCAGGACCC GCTTGGCTAA
    64141 GTGGGATTAA TGCACCAGCA TCCTCAAATT GTTTCATTTG GTCATCGGCA CATCTACTAC
    64201 TCAAGCTCAA CCCAACATCT TTGAAGGCAA ATTGAGTAAA TAGACCACAG TCAAGTTTTG
    64261 ATGAACCATC AGAACCTAAA CCGTATTCTG TACCATAGTA TTGTTCACCC GCAGTAAGGA
    64321 TATCATCACC AGTGATGTTC TTAGGACCAT ATCCTCTAAA TATAGTAGCT GCTTTGAATT
    64381 GTTCCATTTG TTTAGGATCA ACCCATTTAG CACTCTTAAC AAACTTGCTA ACATCGGCAC
    64441 CCTTACGGGC AATCAAGCTA GCAAAACCAG GATTGTTAGG ATCATTCATC CCAGCAATCA
    64501 AATTCTTAAT ATTATAACCC TTAGATCGTT TACCCAATGG ATCGTATACG TTAACAAAGG
    64561 CTTCACCATT ACGTTCGTAT GCACCATTAG CCATAACATA GTGACCACCC TTAGTGAATG
    64621 GAACATCTGA TGTATTTTTA TTAGTGCCAC CAAGGATAAC AGTACCACCT TGAGCAATCG
    64681 CATCGATCAA GGAATTAGGA TCTTTAGTAT CTAAATCAAA TGTAGAGCCA CCCAATTTAT
    64741 CAGCAGCAGT AGCAAAGTAA GATGGACTAA TACCTTTGTT ATCAGCAGGA CCTGCATCTG
    64801 CAGAAGATAC AAGAGCACCA GTAACTTTAG GTGTAATCGC CGTATTACCT GTTACATTCG
    64861 CCATAGCGGA TGCCAATACA GTAGGACCAC AGCCATAATC AGCCATAGTA CCGTAACCAC
    64921 CAGATTGACC CAATACAGAT AAATCACTCC ATTGGGAATC TGTTTGTTTA TAATTAATCA
    64981 TCTTACCGTC AGTAGCGGTA GATGTTTCAG TTTTATTAGC AACGTTTTGA ATTTGGTTAG
    65041 CTGTGATAGT ATTCGGTTTA GCTTGTTCAG AGTCATCACC TTCACCACCA CCAGTAAACG
    65101 CTTTTTTGGT TGAGATAGAG TTGAGAACTC CGGATAAACC TGTTTGTTTA GCTCCCCATT
    65161 TTACTTCATT GAAAATACGA TCACCTAAGG TAGCACCATT AGAACCATCC TCTTTACCGA
    65221 ATAAGACATC AATAACCTTA TTCTTAATAG TGTCAGGTAA TGGCATCAAT AAACCTTTAA
    65281 CAATCGCTTT ACCAACGTCA CTAATCGTAA TGGAATCAAA CCATGCTTTA ACACCGTTCA
    65341 TCCAATTAGC AATACCACCA AAGAAATTTT GGATACCTGA CGTGATTGTA GAAACAGCAC
    65401 TGCGAATAGG GCTTGTTAAG TCGAACATAA TGCCACTAAA TGCATAGAAC ATTTTTTGGA
    65461 GAATATGCCA ACTACCTACC ACTACGCCAT TATCATCGAT TTCTTGAGCA CATTCATTAG
    65521 TAAAATCAGT AATGTTTGTA TATAAGTTAG TAAAGAACTT ACTAACGTTG CTACAAGCAT
    65581 CATTGAATGG ATTAACGATA TATTCTTCAA ATAATGAGGT TTGACCTTCA GACCAAGATG
    65641 GGTCAAATAC AGCCACACCT TCACCATTAT CAGCAAACAA TTTAAATCCA AATAACGAAT
    65701 TAGTTAAGCT ATTAATACCA TTATTCAATG CAGGCATTTG TGATTGACCT TCGTCATTAA
    65761 TACCACCGAA TGCCCAGACA ACTGTATTTC TAGCTTTATC GACAGCTTCC TGTCCTAATT
    65821 CTTTAAGGTT CGTAATACCT TTAGAGATAG CAGACTCTTG GATTACATTA CCATCATCAT
    65881 CAACTTCACC AAAGAACCAT TTAAGGTTAT TTTTGATTCC ATCTCCGATA CGTTCAGGTA
    65941 ATGATTCAAT CTCTGTACCA TCACTCTTAG TACCACCAGT GAACCATACT CCAACATCAT
    66001 GGGCAGCGTT CTTGGCAGCA TCCCAAATAT CACCAAAGAT AGATTGTTTA CCTTGATAGT
    66061 CATCAACATC TGCTTCGCCA AATAATTTAG CTAAGAAGGC TTGACCACCT TGTTTCATAT
    66121 TAGCAAACAA ACCATTTTGG TATTCACCGT TTTCATCATT AGCACCGAAT AAGAATTTAC
    66181 CCACAGAAGT TTGACGAACC CCAGCAAGGC GTTCCGATTC TTTCTTGTCG TTTATTTCAG
    66241 CATCATGCTG CTTACGCCAT TCAGAATCAC TTAACTTCTT ACCAGTTTTC TTTTCATACG
    66301 CATCGCGTTC TTTTTTATCT TCTTCTTGTG CTAATCGAAT AGCTGCTGCA TCATCTTCAC
    66361 TAGTTCCAGG TAATGCAGTG TATACACTCA TAGCCAACAT TTGTTTGATA TTGATTTCAC
    66421 CACCAGAGAA CATGTTGATG CACTCTAATG CTAAATCAAT ATAAATCAAA CCAGGTAAGC
    66481 CTAAGATAAC TTGAAGGATA GAACACGCGG TTCTCATACC CGCAGTTACT TTATCAGATG
    66541 GAACACCGAA GATTTCATCA GCATCAATAG CCCCTGTTAC GGCATCATAT AAACTGAAAC
    66601 CGATTTGTAA TATACCAGCA GTGCCTGCTA CAGCGGCAGT CTCACCGACA ACCTTAGCAA
    66661 ATTTAGGAGC AATCTTAGTA AACATCGCTG GAGTAATAGA TTTACCTAGA TTCTTTAATG
    66721 TACCTACTAG TTTACTAGCA TTTGGTCCAA GATGTTTCTT AACAATATCT AAGCTACCGA
    66781 CTTTTTCAGC AACGGCATCA ATACATTTTT TAAATGTACC TAATGCACCG TCACCAGCAG
    66841 CTTCTTTAGC CACTCTATCT TTAGCATCTT TCACAATATC AGACGCTGTG TTCTTAACAG
    66901 ACGTAACAGC ATCCTTAGCC ATAGAGAATG GTTTAGTTAC TACATTAGAT ACTTTTTCAG
    66961 CAGCTTGTCC AACAGCAGAT TTAGCAATAT ATCTCTTAGC TTCATAAGCA CGATTTAAGA
    67021 CTTTGGCTAA TGGGTTCATA TCCTTATAGC CAGCAGTAGC ATCTAAGTTA GCCAATCTAC
    67081 GATCATGGAA TGAACGTACG AAATCAATAT CCCGTTTAGC TTTCTTAAAG TATTTCGGTA
    67141 CAGCAACTTT GGCTTTACGT AAGCCTTCGG ATGCTTTACC AATAATCTCA CGACCAGTAT
    67201 CCGTTTTAGC AAACTTCTCA GCAGCATCAT CAATAGTTTG AGCTACTTTC TTGCCACCGA
    67261 TTTGTAATGC ATCACGAGTG ATACGATCAT GGGTTCTATC TCCGCCTTTG CCAGATAATT
    67321 TATCGAAGAT TGCTTTCAAT ACCCCTAAGA TACCTGTAAG ACCAAGGAAG TTTTTAACCA
    67381 TATCCATTCC TTTAGTCAAT TTATCTAAGA AGCTTTCCGC TTTATTCTTC AATTTATCTT
    67441 TAGCATTCGC AGCAATAGGA CGTAACAAAT CAAGCATACT TTGACGTTTC TTTTCTTCGC
    67501 CACGTTCCTT CATAATCTCT TGACCGGTAC GACCACCAAC AAGCTTAGTG ACATCATCAT
    67561 CAGCATGACG ACCTGTACCA TCAGCTTTAT CAGCAGGTTT ACCGAAGTTT TGGATATCAA
    67621 AGCTAAAATT GGATTTCGCT GCTAATTTCT TATCCTTAGC AATTTCTTGA GCCGTTTTAT
    67681 CACCAACTAA TTTAGTTGGA TCGTCATCAT CATGCTTAGG TTCAACAGCA GCTTCCTTAG
    67741 GATCAACGAT ACCAAGACGA ACCGCTAAGC GGTTAATGAT TTTCTTAATA CCCTTTAAAT
    67801 GATCTCTGGA TTCTTCTTGA ACTTCCAATT CCTTTTGATT AATTGCCGTC ATTTGGTCTT
    67861 TAGTTTCGCC ATTGATTAGC TTATCACGAT CTTGCTTAGC AGATAAATCT TGCTGAGCAC
    67921 GACGTTTATC TTTAGAAGAC CAACCATTCG CTTGCATCTC TTGTTCAAGT GCAGCTTGTT
    67981 GAGCTTCATG TTTTGCAATC AATACATCTC TTCGACCGAA ATAACGATTT TGACGAGTAT
    68041 CACGTTCTTT AGCATAGGCT TTTGCACGAG CTAAATCTTT ATACTTATCC GATGTAAGAT
    68101 CAGCATCACC CATACCTAAC ATAGCACCGA GTGTAGAACC AGTAGCTTTC AACTTACCGA
    68161 AGAATCCACT AGCTTCACCT ACACGGCTAG CTTTATTTCG AACGTTTTCT TTATAAGCAC
    68221 CCATGCTATA ATAGCCAGAT GCCATACCAG CAGCTAAACC AACGAGTTTA ACTGGAGATG
    68281 ATAATAATTG ACCTAACCCC CACATAGCGG TTTTGAATAC TCTATCTGTA GCAGATTTCA
    68341 TAGTCTTATA TACGCCAGTT AGGAGTTTAG TAATCGCACG AGTTAATGGA CTAAATGGTT
    68401 TAGCGATCGC ATCAGCTGTT TTAGTAAAGA TATTAGTTAC TTTATCTTTA ATAACCCCTG
    68461 TGAGATCTTT AAACATCCAT TTCAATGGAG TAAATGCATC TTGCAATGGG TTTACAATGG
    68521 ATTTAGCAAA CCATTTTTCA ACAGCAAGAG CACCTTTTTC GAACCGAATC TTTAATGGAT
    68581 TTACAACGCC GACTGTTAAG ATATTTTTGA ATTTATCTAC CAAGCCAGAT TTGTAAGTAC
    68641 CATCTTTATT AAATTTACCG AATAACGCTT CTTTGAATTT TTCAGATGTT AAACCAATAC
    68701 CTAATGCACT ACCACCTAAG GCCATAGCCA TAGGTCCTAA GCCTAAAGCA CCGATTAATC
    68761 CGAAGCTACT ACCGAAGGCA CCTAATCCTA AACCAGATAA AGCACCGAAT GCGGCACCTG
    68821 GTAAGATTTT CTTTAGTCCC TTGCCAAATT TACTATTGAC AAGGCCGCCT TCTTTTTCAC
    68881 CATTTCCTTT ATCTTTACCG TATAACAGAG ATTGGAAACG TTTAGATTTA ACAGCAAGAC
    68941 CCGTAGCAGC ACCCATAAGA ACTGGGCCTA ATAAACCAGC ACCTAATGCT GGAGCTAACC
    69001 CAATAGCACC GATAGCACTA CCAGCACCAC TAAGCCCAAC CATGTTGAGA GCTCCACCGA
    69061 TCATACCAGG AATAGATATA CCGAGTAAAC CTTTAACAGC ACCGAACATG CCACCACCGA
    69121 TAATAGCATT CTTATTCTTA TTCCAGAATT TTTGAATACC CTTACCGACA AGGCCACCCA
    69181 TTCGTTTACC TTTATCATCC ATCTTACCAA ACATCATATC TTTGAATTTA GTAGATTGAG
    69241 AAAGTAAACT AATACCTGTA CCTGCTACTA ATGCACCGAT AGGACCACCA GGTAAGAATA
    69301 AAGAACCTAA TAAACCAGCA CCACCCGTTA AGGATAAGGC ACCCAATCCA GTACCAATCA
    69361 CAGCACCTTT AGCAATTCCT TTTGGAAGTT TTCGTTTAAT GAAATCCCCA AACTGTTGGA
    69421 ATGCTTGTCG GTCATTCAGT TTAGTACCAA AGAAGTTATT AGAGAACATC TTATACCCTT
    69481 GGGAAAGAGT AGATGAGATG TTACTCAATA AGGATTTCTT TTTACTAGCT TCTTGTTTCT
    69541 TTTTATCGCT ACCGCCAAAT AAATATGATT TCAAATAACC GAATGCGGTA TCGAACCCTT
    69601 TCTTCATCTC TGCCCCAATA CCAATCGTTT GACTCTTGAT ACTTTTACCA GCAGAATCGA
    69661 TGAATGGTTT CCCATCGATA GTTTGCTTAA TATATTTACC AATATCCCCC ACAGCATTCG
    69721 CTGCAAAGGA GAACGCACCG CCAGTGTATT TATTGCCTTT CTTAACACCC ATCATCATAT
    69781 TCTTAGCATA GTCCATAAGA CTATCACTGA ATTGATGGAG TTTCTGTTTA GCTTTATCTG
    69841 GCATGATTTG TTCTTTAATT GGTTTAAAGA TATTATCAAC TAAGAACTTC TTAACAGAAG
    69901 CAAATGTTTT TATGATTTGC TGTTCGATTT TTTCAATAAT CGAACCATTT TCATCGTCAG
    69961 AGAAAATGAT ATTATATAAT GAATTATCAA TTTTACTAAT CACATCAGTT AATGCATTCA
    70021 TAGGGTTCTT TAGATAGTAT CCTAAACCCT TATTACCACC AGTGGATTGT TTATCCTTTA
    70081 GGCTTATATC GGTACCATCC GCCAATGCTT TTCTAACATT TTCATCCATG TTATCAATAT
    70141 CATTCGCTGA TGTTTTGGCA CCGGTTTCAA TCCCCAGTTT TTTATCAAGG AGAGCATTCC
    70201 CTGTTGATTT AAGTTTTTTA TCTTTCTTTT TCTTCTCGTC TTTTTCACGT TGCGATAAGA
    70261 TTTTCTTACC CGCTTCAGAG AAGTTATCAT TTAAAATATA GCCAGTATAA TCACCATCAG
    70321 AATAGTTATT ATTGAAATCG CTAACCATGT CACCATATTT ATAATGAGCC GTTGCCATTG
    70381 CCATATGGTC ACCTTTGGAC ATCTGTTTCA TAACAGTTGT TAAGATGGCT TTGGCTGATC
    70441 GATTTTCAAT ATCCGCTAAC ATTCGTTCTA AATTCTTAGG GTTATACCGA ATGTTACCTT
    70501 TAGCTAAATC ACTTGTGAAT TTATTAATGG ATTTTTCAAC TTCTTCTTTA TCAGCAGCTG
    70561 AATCAAAATC CATATGACGC ATAACTTTAT CGGTTTTATC ACTCAATGGA GCCGTAGCTC
    70621 GATTAGCCAT ATATTGCATT TCTCGATTAT ATCGATCTTG CATTTCATCA CGAGTTGTAA
    70681 ACTGACCCGT TTTGTGATCG AATACAGTCG CAGGTCCATT GGTGATGGCT TTTAGGATCT
    70741 CACTTAAGTA CGTAGGGATA ACTTGGTTGA TCGTACGATG TGTTATACCG TCGAATGCCA
    70801 CAGCCCCTTT ATTATACTTA CTTGGATCGA ATCTACCACT TTTGGTATCA ATACCAAATA
    70861 CATTACCAAT GAATTGAGCT AATGAACTAT TGTAATTATT CCGTTGATAC GTTACTTTAG
    70921 AGAGTAATGC CGGAATCATA TTAGCAATCG ATGTATCTAA ACTAGCTAAT GATTGCTCAA
    70981 TGATTTTAGG CATAAAGGCA CTCATAGTTT GTTCTAGTAT GGTACCCACT GGGTTATTCA
    71041 TAAACCCACG TTTTGGTTTT GGTCCCATTG AACTAGCCAT AGATAACCCA GTAGCCAACA
    71101 TCCCAAATGG AGTATTACCC AAGAAGTTAT CTTTGATAAC CTTCATATAG GAACTTGGGT
    71161 CGAACCCACC CATACCGAAG ACTTTAGAGA AATCAGAAGC ACGACCACCG GTTTTACCGA
    71221 ATGGACTTTC TGGGTTCATT GCTTTCTCTT GTAATTCAAG CATTTGTGAC CAAATACCTA
    71281 AACTGTCTTC ATAGTAACGT AAGGAACCTT CAACGAATTT TCCCATAACG TCACGATTAA
    71341 ACGTATTAAT TGTATTTAAT GAATCACGTA TACCAACTAA CTGACCCATA GATTGACTAT
    71401 GTTGTTTTTC TTGAGCCACT AGCATACTTA ATGTCATTTT AGCAGCCGTC GCTGCTTGTT
    71461 TCTCAAACCC TTTTGCTATA ATAGCACCAT GGGTTTTCAT AGTTTTATCT AATTTGACAA
    71521 TCCCACTTGC CGTTTTAGCA CCTGTAGCAT AGGTCGCTTT TTCAACACGA CCAATGGAGC
    71581 TAATCTCAGC GGCACTAGTA GTGGAGTTAG ATGATTTACT TGAGGACTGT GTTGCCCCAT
    71641 CATCATCATC AAAAGAGAAA TCGTCATCAT CAAAATTAAA ATCATCACCG AAACCGCTAT
    71701 CGTCTTTATC AGGATACAAA TCACCAGACT TCAATGCTTT CATCGCATCT TCATAGGTTT
    71761 CTTTTGCTTT TGTCTTTGCA TCATCGATAA ATTTTTTACC AGCTCCCGCT GTTTTATTAC
    71821 GACGCATTTC GATAATAGAT TGACGTAAAT TCTTTGCGGA GTCATATACT GATCCGCGAA
    71881 TACTCTGGCT TTCGGACATC TTTTCATTCA GTACATTTTT CATACCAAAT GCAACAGACT
    71941 TACCGATATT CTTTAGCCAA CGAGTATCTC TATTTTTAGG CATATAGTGA ACTCCTTTCT
    72001 CTATGATCCA AGAAAAAAAA TGAACCATAG TATTTGGATT TAAAACTATG TCCTAGTATG
    72061 GGAGTTTAAC AGACAAAAAA AAGAGGAGCC GAAGCTCCTC TTAGTTATCT ATCAACCATA
    72121 TCACCAAGGA TATCATCGAC ATCGATAGAA TCCCGACTTA TGCTTGGTAC CTTATTGATA
    72181 CCTATCATGA GTCTAGTGAT AATGTCCACA TTGTCATAGA TTCCTTTAAC AGGAATCTCG
    72241 AATGTTTCAA AGCAGGCATC CGTCTTAATA TCTTGCCCAT ATCGTACAGT AACAGCAAGT
    72301 ATTTTACCAC TTTTACCTTT ATCGGGTTTA TATACTTTAA GTGTTACCAA CTGGGCACTA
    72361 TTCACAAATA TTGAATTAAT ATTGCCGTTT ATAAGTACGG TATTCATGTA TAAAACCATA
    72421 TTATTTCGCC CCCAATTCTT CTGTAAGTAC TTCTTGTAAA TTCACAAAGT CGATCACGCC
    72481 AGATTTCGCT TTGTTGAAAT ATTTAGTAAT AGTTTCATAT ACTGTATGGA TATCGGTATC
    72541 TTTAAATGTT AATACGCATT CCATAGGTGA CGCCCCACAT GGGTTACCGG AACGTGTATA
    72601 ATACATAGCT ACCGAATTAG TATTGACTAC TATACCAGTG ATGGTAATCG ATGGTAATAC
    72661 TTGAATAGAG CCATTAGGCT CAGGTACAAC AACTGTCATT GGTCTATCAA TGTTGACCAT
    72721 TTGATAGTTT TTGTGAGTAC TATGTTTAGG TGGATACGGA GGTCTTTTAA TTTTACGTGC
    72781 GGTTTCTTTC AAGACCTCAT TACCAGATTT GCTAACCTTT GGTTTTCCGC CAGATTTAAT
    72841 GATTTGCGGA ACAATCGTTA ACATATCGAA GAACGTATTA GCTAAATCAT TAATGTCTGG
    72901 TTTATCATTA GACTCATTAG ATTTCTTTTC CACCATATCA TAAGAACCCA ATAGTAAATC
    72961 TACCACATAA TCGTGGATAG AGTGGATTGG GATACTGGAT GCATGGGTAT GTGCAATATA
    73021 ATCCCGCACC TTTTTTAAGA TATCATCTTT ATCGATGATA ATCTTATCAT CGAATTTAGG
    73081 ATTGTGTGGA ACGCTGATAG TTACCCGAGA CGTCCCACGG ACAAATGAGT TTTCTGTGTA
    73141 GTCGATATAG TACTTGATTT CATTTGGGAA ATAATCAAAA TCGATGTCGA CGATTGTCGC
    73201 ATCGTTAAAG ATCTTTGTTT CTACGCTACC ATTTCTAAAA ATAATGTTCA TTTTTAATTC
    73261 TCCTTTATCA TAAAAGAATA AAATAAGTAA AAAAGAATAG ATACATATGT ATCTATTCCT
    73321 TATAATAATA TATATATTTA AGAGTCATTA AAATACGGAA ATAATAAGAT GAGAGTATAC
    73381 GGGTAATCCG TATACTCTCT ATAAATTGTA AAGAAAAACT ATTTTTTCTT AGATTTCTTC
    73441 CAAGCTGGAG CGGAAGATTT TTTAATCAAT ACGCGATGAG GTGCGATAGC TGTAACAGTT
    73501 TCTACACCAG TTTCACGATT TTTAAATGTA GAATCGTGAG CGTCAACATC ACGCATTTTA
    73561 ATAGCAGCAG TGAAATCTGC TTTATTTTGG AAGTTGAATG TGCGACCTGC ACCAATGTAT
    73621 TGGTAAATCA ATTCAGTGAT TACAGGATAT AATGTTTCTG CTTGTTTAGG ACTGTATTGG
    73681 TAAGTTCTGG CAGCTGCTTC GGCTTCTTGT TTATCAATAC CATGTTTTAC AAGCACATCT
    73741 TTGATAAATG CTTCACGGAA ATCTTTAACT GGGTTAGTTT CGATTTCTGT ATATTGACCA
    73801 TTCACTGTCT TGATACCTTT GGCAACATAA TCATCCTCAT TCAAGAAAGA AGCTGTCAAA
    73861 TCAGCAAAAT CTTTCTTGGA GAAAGTTGTG CTACCTTTTT TTTCCTTCGT GCCTTTGGTC
    73921 TTGCCTTCCA AGGCTTTTAA TACCTCACTA AATTTCGGCA TTGTTACGCC CTCCTTCAAT
    73981 AAAATAGTTG ATCAACTAGC TTATGTAAGC ATAGTGTTAC ATATACGTTC AATCATCGAT
    74041 TAATTCTTAT AGAAATTCAA CGGTTAGCAT TTCGTCCTCT GAGTTGCGTT TAGTGGATTT
    74101 CTTTTTCTTA ATTGAATAAT GAACGTCATT GATTATCCCG TTAGATTCGA TGAAGTCGAC
    74161 TAATTCATCA TCTGTTACGA AACAATCTTC AGTGAGTTCA GGATGTTCAG TGTCCTGATT
    74221 CTTCTCTAAG TATCGACTTA GAGAAAACGT TGCATTTGAC ATATTAAACC TCCAGTTACT
    74281 TACTGATACG TGGTAATAAT ATATGTTTTC AATTCAATTC GTCCCATCGG ACAATCAGAC
    74341 AACATTCCTT AGTTGGTAGC ATGGATTCAT TTTTAATAGT AGATTGTAAT GCGATCTGCA
    74401 TATCTACAAT ACCATCATTG ATAGAGCCTT TCATATTAAA ATATGTCATA AACTCATACA
    74461 ATGATTCGAA ATCATATTTG CTATTATACC ATTCTAAGTA TTCGTTCTGG TAATCGATAT
    74521 CGATGTTTTT AGCTATATTA TTCACCAATG AATTCACAAA TTTTTCATAG GAATCAAATG
    74581 ATGATAACTT AGTAATCAAA TCTTGCGATC GTGATAACCC TATGATAAAA AATGTGAGCT
    74641 TGATGGGTTC CGCTTTAACA ATAGATGTGG TATCAGCTAG TTGGTCACTG AATGGATATC
    74701 CAATATATCG CGTTAGGGTA AAGATATCTT TTCGATTACA TGTAGTATCT AACCGAACGA
    74761 CTTCTTCACC AAACAATCTA AGATTTTCCG CTGTTCGTTC CACAATATAG TCATCAACAC
    74821 TATCAGCTAC ATATAATATC CGTTTATCGG TTCGAATAGC AACGGAAAAT TCACTTCGAT
    74881 AGATTGGTTC AACATCGACA TCCGAATCCA ATCGTATTAA AAATGAATTC TTCGGATAAA
    74941 TAGTTGGTGT AGTCAATCCT ATCCCTCCTT AATCATTAGA AGATGTACGT TTAGGCTTAA
    75001 GTACAAATCG TTCTAACCAT TCTCGTTTAC AGTGATATGA GAAGGTTCCA ATATTTACAC
    75061 CGGTTGACAT ATTACCGAGC ATATAGTTCT TTCGAAATTC AAAAGAAATG TCAGTATCCT
    75121 CAATTTTATA GTAATATATC TTCTCACTAT CACCATCTTG ACGATCACTT ACTGCCTGTG
    75181 AGCAACGTAC AAATGCGGTG ATTTTTGTAG CGGCATCACC AGTAGAACCT TTAAATGCAG
    75241 TCACTGGTTG AGCCATCATC ACATCTTCTG TCGGATATAC TTTATGAGAG GATGAGATTT
    75301 TTCGAGCTAC AGAACTAATG ACTTCAGACG TAATTTTCTG TAACTCAGCA TTGTGAGCTA
    75361 TCACCACCGT GTTACCAATG AAGTTCTGGT TTTCATAAAT GATATATTTA AAGATATTTG
    75421 TAATACCTTC TTTATATCGT TCATATCCAT CACTAATATC CATAGGAAAG ATACAGAGTG
    75481 ATGATGCATT GGTTTGTTTC ATAGCTTCAA TTAAACTGGG ATCTACATCG AATGCGAATA
    75541 AAGTTCCTAA CACGATAGCA TATTTACCAT CAGATATTAA CGGAATATAT TCACGATTAT
    75601 TGCTCGTTAT GGTTAGACTC ATCTACTTCA CCTTCTTCCT TTGGTGGCTC TGGTATAATC
    75661 GGTTGGTGCT TATCTTCAGG TTCTTTGTAA ACGCCTTCCA ATTTATCAAT TGCATCTGCT
    75721 TTATCTTTAT CAGGAATCCC CTCAAATAAT TCATGGGTGT TGATTACATC GATTAATCGC
    75781 TGTTTAGCTT CAGCGGTACC ATATTCAGCA ATAATATCAA CAAACGTATC GATATTATTA
    75841 GGGTATCCTT CACTGAATGC TAAGTCTGGA TAGCGTTGAG CAAATCCAAC ATACTCATCT
    75901 ACACTAATAC ATTTAGTAGG GTCTGCATAG ATGTTCTTAC CAGTCACTCG TTTGATGAAA
    75961 TCTACAATTT TCTTGTTAGG AGATAGGTTG TAGGCATATC TGAGGAGTGA TGTTTCAATA
    76021 GAAAACAGTT CCTTTCCCTC ATATAATTCG TCTACATGTA ATGCGATTTT AATCACTTCT
    76081 TCAATCACTG GAAGGAATGT TTCATCTAAC CGATAGTTAT GGACTAAAAT ATCATCTAGT
    76141 GTTTGACTTA CTCTATCAAG TAGATACTCA TCATCGTTCA TACTCACTCG AGCTAGTAAT
    76201 TCCGTTACAT ATGGTAATCC AGCGAAAGCC TTAATACCCA AATGAGTGAA CCCATCGATG
    76261 TATTCCATGC AATTGATAAC TACTTCATCA TTGTAGTTAT TGATTAACGC ATAGATTCCA
    76321 TTAGCTTCAC CAGTCGATGT ATCTGCATCG ATTAGTAAAT ATTTAGCAGC AATTACGAAT
    76381 GCTTCTTCCG TCATCAATTC TGGATGAGCT CGTACAATCA TATACCAAGG TAAGACATCT
    76441 GCGAATTGAT ATACGAACTG ACGATTCCAT CGTTTAGTGT ATTGGACTTT CCACCAAGGA
    76501 ATTTCTTCTT TAAAGTCTTT TAAGAAGAAT GAGTCATATT TAAGAGGTTT ATCCTCAAAG
    76561 TAATGCCAAT CTAGCTTATT GGCTAATGAC CGAATTTGTC CAGATAGGCC ATGTAGAAAT
    76621 ACGTTTTGGT TTGGTCGACC ATATTCCCAA TTGATATAAT CTTTGAATTC AATCATATCA
    76681 TCTACAGTCA TATCACAATT ATTGGAAATA TGATCCCAAT CTAAGTAGTC GGTATACTTA
    76741 CGAGCTATTA GAACATCAAA TGGATGTTCT TTAAATAACT CTTTGAAGTT CACACAATCG
    76801 TCAATATATG CCATTTCAAT AATATTGAAT GGTTGGTATC TGGATAGTAA GTTCCAGTTC
    76861 CAACGGTCTT TAAATTGGAG AATACTTCGT AATGGAATCT TGCCTTGAAT CATGCTCAAG
    76921 GAGATAAAAT TCGTATTCTC ATCTATGATA ATTCGTTCTT CTTTATTAGT GTTCATAGTT
    76981 TACTCCTTTT TGAATCACGA AATGTATATA GTTGCTTGTA AACCAGACTA TTATATACTA
    77041 AGGGCTCAGC ACAATGTATT AATCTAATCA AATACACAAT GAAAGGAGAT ATACTATGGG
    77101 AAATGTAAAT TACTTACACG ATCCGAATAA AACAGTAGCT TCTCCAGCTG CTGAATTTGA
    77161 TATATCCTTC AACAAAGATA AATACTACTT CATGAACCTA GAAAATTATG TAGGTTTTAT
    77221 TAAAGGTTGT GAACGAGCAA TTCGTAAACA TCCAGACTAT GGTAACTTTG TTGATGCTAT
    77281 ACGAGAACTA AAAATGGAGC ATTGTCAAGT ATTAGGTAAC ATCACACGTT TCGATGCAAC
    77341 GATTGAAATG CATCATGGTC CTATGTTGAC ATTGTTTGAT TATTGTGCCA TTGTGACTGA
    77401 TCATCTATTG AATAATGGTG AGACAGTCAA TACATTCAAA ATCGCTAAGA TTGTACTTGA
    77461 TGAGCATTAT AAAGAACACG TTCAAGTTGT TATGTTATCT AAGACAGTCC ATCAATTGGT
    77521 CGATAGCGGT GAATTATTCA TTAATCTAAA CCAAGGGATT GGAGATGTAA ACGCATTCTT
    77581 AAAATCGTAT CCTGATGGAT TAGATAAATA TAAAGCTAAA ATCAATGAAT ATATTGATTT
    77641 AAGTAAGAAG TTTAAAAGTC ATGATTCTAA TATCTTTGAC TTAGAAAAAA ATATGGTCAA
    77701 TTGGTCATAT CGTTAATTAC TATTAGGAGG ACATCATGGA AGTTGGTATT ATTACATGGG
    77761 AGAATATTCA GTATATTAGT ATTCTTATAA TGATGCTCAT TATCATTATA CTTGGATGCC
    77821 GAATTATATA TAAGGATTGG AGTATACGAC GTGAAACATT AGAACGTCAA ATGAATCCAC
    77881 CAATTCCCAT TCAACAGAAA ACAATTACTA ACATTATCGA TGAAATGAAT ATGCTTGTCG
    77941 ATATTGAATT CATATCGGTT GTTGAAGCCC CTATGATGAC ACAAGATTTA CAAGTCATAA
    78001 CTAATTTCGA AGAATTTCAA AAAGAAATTG TACAAAATGT ATTGGTTGGA CTATCCACTC
    78061 AGTTCTACCT ATCTGCTAAT ATGGCAGGTA TGACAAGAGC GTATATCAAT CAATATATCA
    78121 CACGAAGAAC GACTTATAAG ATCGTCGATT ACATGCGTAA TCATAACTTC ACACCAAGCG
    78181 AATAAAAAAA AGAAAAAGAA GAACCATATA GCCTAACTGG GCTATATGGT TCTTTTCTAC
    78241 TGTAATTCTA CAGTAATGAA TTTGATAAAC AGGTCTTTTA TTGTTCTACA GTGATTCGTT
    78301 TCACGTAATC GGCTATATAC AATTTGAATG ACCTGTTTTC GGGTTCGTTT ATCAGTAGCG
    78361 TCTATACCTG AACAATTCTG TTCTATTAGA AATTCAAGAT ATTCTATGAA TTCACTAAAT
    78421 AGTTTACTGA TATCTCGCAT CATCTTTGCG TCTAAGTCAT GTTTTCTAAA TACTAGTTGT
    78481 ACTGAACAGA CGTCACTCAA TGGTTCGATT TTGCGTATAC TGACGAACGA CTTGACAGTC
    78541 TTTATCAATT CGTCAGTTAC GCGGACAGTT TGTAATAGTG GCATCCTCCG CCCCCCTATT
    78601 ATAAATAGAT TCCTGCTAAT GGAACTAGGT AGTTTATATA GTTATATGTG ATATCAACAT
    78661 CATATCTTGA TGTATCGATA TCATTGACTT CTACCCATTC ATCATTTATC TCATCGAATA
    78721 TGATAAAGTT ATTCTCTTGA GATAATCGTC TATAGTACCC AGCGGGTAAT TCATTATGTC
    78781 TATACTTATC TATAAACGAT AGCAGGTTGG ATATTGGTAA CTTCTTAGAT GGTGCCCCTT
    78841 CATTAACGGC ACAGAAATTA ATTAAGAAGT CGAGCATGTA CGCACGATGC TCTTCATAAT
    78901 CATTTAATCC TTTTATATCT ATTTTGCGTA GCATTGAGTT TATATACATC TCGTGGTTAT
    78961 TGAGATATAA ATATGACGTA TAGCTATTCT TTCTGACAAA CTCGACAGGT CCAAATACAC
    79021 GTTGACTCAT ATGGCGGTCT ATTGTGAAGA TGGCATCTTT CTTGATGGCT AATATCTCAT
    79081 TATCTTGGAC GTCATTGGTT TCAAAGAATA GTTTCCGAAT ATTGACAAAG CTCTCCATGA
    79141 GCCTTTCTTT GAATACTTGA TCGTCCCGTT GGTATATACC AATTTGCTTA TTACGAGCTA
    79201 ATTTCTCCAT ACCTTCGAGA CGGTCAATTA TTTTCTGTGG CAGTAAATCA TAATACTTGA
    79261 TTAGACTTAG ACCAGCTGAG CGAATATCAT ATTCTACTAT GTCGGAACCG AATATAAAGT
    79321 CATAATCTTT ATTTCGGTAT AGACTCCGCT TATATAACTC ACTCAAATTA TCACCTTCCG
    79381 GTTACTTTTT TCTCTTTTTC TTTTTAGGTT TTTCAGCATT ACCTAATGCA GTTGGATCAA
    79441 ACTCCATAGA AATACCGCCG TTAGCTAGGC GAGATTTAAT TGATTTGTCA ACCTTCCGTT
    79501 GTTCTTTAAT CACATCTTTA GGTTTTTCTC CACGTAAGGT GCGAGCAATA CCGCTAATGA
    79561 TGTTGTCAGC AGCACGAACA GGTTTGTTCA AGTCAACATA GTTCATGAAC CCTTTCTTCT
    79621 TAGGTTCTTC TTTCTTACTT TGCACTTGTT GGCGGAATGC TTCCAGTACT TCATCCGCTT
    79681 CTTGATTAGA CCATTTACCG CTGTTCACTT GTTGTTCACA ATACGCAATC ACATCTTCTT
    79741 CCGATTTGAT TTGGGAAGGG TCTACATAAC CATCTTTAAA GTTTTTATTC TTTTTAGATG
    79801 GTTTCGTTTG AATGACTGGT GTGAATTGTG TTTGATATGG GTCATCACCA TCGAATTCAA
    79861 TTTGTGCATC AGCAATATAG TCATATGCCA TATCTTCGCT CCATACACCA CGATACATTT
    79921 GGAACATCGC GAATTCACGA GCTTGCATTG TGGATGCTGG TTTGAAATGA ACATCGATTT
    79981 GACCATCTGG TTGTACTTCT ACTGTTGCTC CAGCAAGAAG TTCATTTTCG GATAATCGAT
    80041 CCTTGATATC TTCATAGGTT TCATAACCTA CATAGGTATG CAATCCATCA TGTGGAATAT
    80101 CGTCGCTATC TTTATAGGTA TCACGAATCG GTTCACCACC GAGATAATAG TCAGAAACTA
    80161 GCTTATCATC TTTCTTAGCT TTTTTCTTTT TCTTATCTTT CTTCTTATTT TCTTCTAAGG
    80221 CTTTAAGAGC TTTAGCGTTT TTCTTTTTGA TTTTATCGGC ACGCTTAGCT GCTTTCTTAC
    80281 CAGTGTTTTC CCATGGATCC CAATCGTCAT CATCATCGTC TGCCATTGGG TCATACAGGT
    80341 ATTGACGAAG ATCTTCTACG ACACCACCTT CGCTATCAGC ATAGACATCG AGATCATCTT
    80401 GATCATATAA GTCACCAAAC TCATTTCTTA ATGCTTGTAA ACGAGCTTGT TCCTCAAAAT
    80461 CATAATGGTC ATCGATGTAT TGATTCATGG CTTTTTTAGA TGGGTTCATA TAATTCATCT
    80521 TATCGCCACG TTTTTTACCT TCAACGTATT CACGCTGTTC AAGTAATGCC ATGATTTCCT
    80581 CATCTTCTGG GTCGATTTCA TGCTCTTCCC AATATGTTTT GATGAGAGTT TTTAGTGCAC
    80641 GCTTAACATC TTTATCACTA TAGTTTTGCA TTTGCAAAAT TACTTTGAAT TTGTTAAGTG
    80701 CTGCTTGGGA TTGCAAGAGC AGCTTGAGAG CTGCCTTTGC TTGTTTATGT TGTTTCTTAG
    80761 CAGAAACGAA CTTTTGTTTC TTCTTGTTTT TCTTCTTTGC CATTGTTTAC TCCTTAAATC
    80821 AATTTCTCAA GCTCATCCAT ACGTTCAATA TGTTTATAGT ATAGCTTACG TTGCTTTTTC
    80881 GTCATTAAGG CAACTTGAGC TCGAGGTAAG AATTCTAATA ATGTGATCGG AAGATCATAT
    80941 CCCGAATCAA CCAATTTCGC TCTAAAAATA CTATCCACTT TTTCACTAAT TGCTCGTAGT
    81001 GATTTCATAT CATGGATGGT TTTAGACCGT TTACCTTTCT TCCATTTCTT ATACGTCACT
    81061 GGTTTGAATT GATACATCTT CTCGATAGCC ATACCAATTA ATGATATATA CTCAAACTCA
    81121 GCTTCGTCAC TTTCACAAAC GATAATTACA TTCGTTTCTC TATGTGATAG ATTGAATATA
    81181 ATCCGATTAA GGAAGAAATA ATTTGCTGGA CGTTTTAGAA ATTCAAAGTA TCGTTCTCCA
    81241 TAGACTTGAT CCACACCATA GTCTAAATAA TTCTGTAAGA GAACCATTGG TGGAATCATT
    81301 AGTCCATAAT TGTACCGACT GAATCGTTTA TCCAACTCAG TCGGCTCAAT TCTTCTTGAT
    81361 ACTACAACAA TCTCAACATC CCCAACTTTA AAGTCTTTGA GTAACTTTTC CAGCTGTTTA
    81421 GACGATGTTG CTAATATGAT TGACTTCATA TCCTAATCCT CCGCTGACCA ATCTAAGTCA
    81481 AGTGTAAGCA TTTCATTATC AGATGCATTT TCATAGCGAA CTTCTGTGCT ATCATAGTTA
    81541 CGCATACGAT CTCGTATCTT GATTGGATCA TATTTTGTGC CACAATTTGG ACATACTAAC
    81601 TCATTGAAGT TAAAGTTCCA TGATAATTCA TGAGCACATT TCAAGCAAGT CATCATCTTG
    81661 CGATCGATTG GATAAATGTA CCCATAATCC AAGATAACAA TCTCACCACT ACCTTGGCGG
    81721 TATCCATAGT TACAGAAGTT CTTCTTAATG GTACCCATAT CGGAGAACAG ATAATTTGGT
    81781 TCTAACTGTT TTAAGGTTTC CCGAATAACT TCTTTACTAT TAATGAATTC TTCTTGGGAC
    81841 ATCAATTCTA CATATTCTGC CACCAAGACT AACCCATTAC ATTCATACGC TTTCGTCACA
    81901 TATGGTTGTA ATTCAGGTGC CATTTTAAAC TCTTGCCAGT TATCTTTTAC GCCGTATGTA
    81961 TCAAATGCAA TCTTAAAGAT GTAGCCACCT TTCTTAACTG CCATACGGTT GGTACCAGCA
    82021 CCGATTTCTA AGAAACCCCG GTTTCTAAGA AGTGTTAGGA TATAATCAAA CTTCTCGTTA
    82081 TTATCACGAA ACGATGGATC TCTTAGGATT CCTAAGAAGT TTATCATATC CTGCTCTGTA
    82141 AAGTTCTCAT AAATTCTATG ACGAACTTTA CCACTCTTCT CTCTATCGAG AGTTATATTC
    82201 GTTGTATAGT CTTGCATATC TGCCTCCTAT TTCCCACCTA GAGCGGAATT CGCCATATTA
    82261 TTAATGATAG ACGTTACGTC TGTGAACGAT AAGTTATTTG GATCCATTCC GGTATCCTTC
    82321 ATAAACTTTT TACGTTCTTT ATTCTTCTTC TTTTTCTTCT TTTTAGCTTT CTTCTTCTCT
    82381 TTCTTAGTTC TGTAACGATC TGGATCATCT TTAGAACCAT GAGAAGTCAT CACTTTTACG
    82441 CGACGAGCTT TCTTAGGAAG AATCTTCTTA GGATTGAAGA AGTCAATAAT ACCCAATTCG
    82501 GTAAATCGAT CAATTAGTTG TAATTGCTCA TACCGTTCAG GTTTCAACCA AACGTCTTTA
    82561 TAGATAACCA TTTGACCTGG GTCACGATAA CGCTCTTCAT CATCAATCCA TGGATTTCTG
    82621 AACTTTTCTT TATAATATTG CTTGAATCGT TCATGTAAAC CCACATACCC ATTTCGGTTC
    82681 TTACGTTTTA CCTTTGGAAC CGATGTCATA ATCTTGCCGC GTTTCTTAAG AAGCTTTTTA
    82741 CGTTTCTTCA TACTCAAATG AGTATCCGCT AGCATACGGT CAATGTTATC CATATCACGA
    82801 TTGCGTTGTG CCGCAAAGTC TGCTAAATAG TCTAAATCAT CGATTACTGA TTTAGCTGTT
    82861 CTGATTGGAT CATTCTTATC ATCTAAATCG ATACCAGAAT GTTCCAATAT AGCTTGTTCG
    82921 GTAAATTTAT CAAATCGATC AACGACTTTA ACACTCACCG ATGCCCGTTT TTTCCGTTTA
    82981 GGGAATTGGA AATGATTTGT TTCTGGGTTA TCTTTGAAAT GGAATTGTAC TGGAATTCCA
    83041 GATCTTGGGT ATAACCACAT ATCGTTTTCC ATAGAATCAG GCACTGTCAT ATCTGGACTA
    83101 TATTCTTCAC CTGATTCAAT ATATTCCCGA GTTTCCTTAT TCTTCTTCAA TACTGGGAAG
    83161 TAAGGGAACC ATTCTTTGGA AAGTCCGATA GCTCTAGCAA ACTTGAATCG TTTCTTACCA
    83221 CCATACTTAT CAAATAGGAA ATATACATAT TCCCGATACG TATCAGTAGC TTCAATCCAA
    83281 GACTCGATAC GACGATACCG ATGCTTCAAT TCTTGAGCAG CGAGTCGTAA TCGTGTTTCT
    83341 TTACGCTCTA ACGATTCTTC TTCACCAGGC TTCAACTCTT CTAAGACTTC ATCGTCTTCA
    83401 TGGTAATTAT CGTCTTCACC ATAATCCCAT ACGACAGATG GGAATTCTAA TAGTCGTTCA
    83461 TCAGACCAAC CATTTTGTTT ATACGCATAC AGAACAGAAT CAGATTCATT GAGAATCTCT
    83521 TGTTCCTGTT CTTCTTGATC TTTCTTCTTC TTACGAGAAG CTTCTCTCAT TTGTCGTTGC
    83581 TCCTCTTTTT CTTGCTCCCA CATCAACTGC ATAGTATCTG GGTCTTTAAC ATATGGGGTC
    83641 GGATTGGCAC TTTCGAACCA TTCTCTTCGC ATATCTTCTT CTTCTTCGAT TACCCAATCT
    83701 TCCATATTCC ATAACACTTC ACCAAATGTG GATTCACCAT CACCAACACC CGATGGGTCA
    83761 TCTTCTGGAA TAATCTCATT TTCATGGGCT AAGAATCGAT CTCTAAGACC ATTAAATACC
    83821 GCACGTGCTT TTGTGTATGC AGGGATGTGG TTACGTGCAA ATACATCAAT TCCATTGTGA
    83881 TGTTCGATGG CCATACGAAC ATCACCAAAT GTTACTTTAT CACCAGGCAT GATATTATTC
    83941 ATCCATGGTT CATCGTTTTG ATGTCCTTCA AATGGATAGT AATCGATATT CTCAGGAATC
    84001 AAAGAAATGA TTTTTTCAAA ACGGTCAAAT GCCATTTGTT TATAATCAGG AACGTCTTCC
    84061 TCTTCTTTCA CTTCTTCAAC TTCTTCTGTA TGAGATTCTT CTGTATCTTC ATCGAGATTG
    84121 TCTTGTTTCT CATATATATC GAACTTACCC ATAGAACGAT ACATCTCACC GAAAATTGGA
    84181 TCTTGGCTAA TTCGCCATTC CTTTTCGGGC ATACCTAACT TCTCCGCTTC GGTTAAGGGC
    84241 TCGCCATAAT CCGAATAATC TAAGTCCGAC CAATCATTAG CATCAGCGTA CTCGTCAGGG
    84301 TCGTAATCGT CGAAGTCAAT GGTATCATCA TCGTCGTCAT CTTCTTCTTC AGTAACTCCT
    84361 CGTGCAATGC GAGAGCATTC TTTTGCATAC TCAGGATCTT CCATTGCTCG CATCATATCA
    84421 TATTCACCGA AGAATTGACT CATTTCAGAA GCATCTGCCG TTTCGTATTG TTTTCGTAAC
    84481 TCAGCTTTTT CTTCATCTGT ATAGCATGCA TCAGAACAAT CAATGTCGTC CTCATCCATG
    84541 TCAGATGTAT TAGAATCCGC ACTCGGTTCT TCATTCAATT CGTCACCAGA TTCATCTTCT
    84601 GTTAACTGTT CTTCTTCCAT CCATTCACCT AATGTTTTAA CTGGTTTGGT GTCTGTTTCC
    84661 GTACTAGTTG TTTCATCTCT ATTCACATCT CCTACGGTGA ATGGTAATGG TTTATCTTTT
    84721 GGAACTAAGG ATATTGTGCC ATCTTTATGT TGATACACCA CGTATTGATT CATATCAATG
    84781 TTTTCTTTAT CCTCGGTATC CATTTCGTAT TCAATATCTC TAAACTTAGC TTGTGCACTG
    84841 TTTAAAATTT TATGGTTACT GTAATCGAAA TTCATTACAT CCACGCCACC GATATTCTTT
    84901 AATTCAGATA TCACCATGGC ATGCTTCCAG TATTCATCTG GATCCATTGT AACCACCATA
    84961 TATGCCGTTA GTGGGTCTAC GCCAGTTTCC TCTACTAACC GTTTCCATCT TTCCGCGGAG
    85021 CGTTTAACAT TATCTTCGCG AGAGAGGTTC GGGTCATCCA ACGGACTAAA TTTTTCGTTG
    85081 TTATTATCCA TCCTAGGACT CCTTTCTCGA ACAACATACT GTAATTTTTT TATTCATTTT
    85141 TTATCGGTAG TATTCTTGTC TGTTCTACCA TTCTGTTTGA ATCAGCATCC TCCGCTTCAA
    85201 TTCAAAATCA GTTAGTATAG TGCGTGAACA TCTAAAGGGT TGCCGCTTCT CTATACCATT
    85261 AAATAATATA TATATTAAAT CGGAAAAAAA TAACGATAGA AGAGCTAAAC AGCCACTTCT
    85321 ATCGTTATTT TATTTATTTA ATTTAAAGAT TTCATATACC CAATCATCTA ATAATGGGTC
    85381 ATCAAGCACA TCTGCAATGT TTACAATTTC TAGGTTATGT TTATTTGGTT CACCTGATAC
    85441 TAACTTAGTT AAACTAGAAA GATCATCAAC TTTGAGCTCA AATATAAACC CGATATGATA
    85501 GTATGATATG TTAGATGCGT CATAATCATT ATTAGCGAAG TATTCGATAT GCATGGCTGG
    85561 TAGTGTTGGA TACACTATAG AAATCAATCC ACGTACTTCT TCTTCCGCTT CTCTGAGCAT
    85621 GTTATCATAT AATACATCAT ATAACGTAGT TGATGTTAAG TATTCATCTA TTTCTTCATC
    85681 AGTCTTGAAC TCTGGTATAG AAACATGACC TTGTATCAAC GTTAATGTGT TATTTTGAGA
    85741 ATCGTCTGTT TTGCGTCTCA ATAAGAGTGC TTGCGTATTC TCTCGGTTAG TAATGACTAA
    85801 ACCAACTACC AATTGTTTAA AGTCAGGGTT GTCTTCTAAC TCATATCTAG GTAAGACACC
    85861 AATCCCATTA TTGGTCAAGG TATCTCTATA TGAGAAGTTA TATAGTAATG AGCTCGTAAC
    85921 CACATTTAGA TCTTTATGTG TGTTAAAGGC TCCGCTTAAT CCCCTATAGT TACGTAGTCG
    85981 AATCACGTCA TTGTATTGGG TGTTTTCTCG TTTACGTAGC TCTAAGAATC TATCTATATA
    86041 CAAGATAGGT TCATCAGAGT AATAGTCTCC CATACGGATC TCCTTATGTA TTAATCAAAC
    86101 CGTTCAGGAA CGCTCTCATA GTTATCATTA ACCACGTAGA TATATTTTTT GCGAAGGATC
    86161 TCAGTAAAAT GATCCGGATC CGCTGCATAA TCCTTCGATA AATTCAGCTT AGTGATTAGC
    86221 ATTTGCTTAA GAGGTTCCTC AATATAATCT TTATATCGAA GATAAAAAGT ATTAAACCCT
    86281 TCATCAATAA ATTGAAGAGG AATGAACATG GCACCTGAAT GTACGAGTTC ATGAACCGTC
    86341 TGTGACAGTG GAACTAGACC TACATACCCA TCGTAGTGTA GACCCATAAC TTCTTCAGCT
    86401 ATGTCCATCA TGTTAATGCG TTCATTGTCC CCGTGTTCCA TGAGGTGTTT ATTTAACACG
    86461 ATATTCACAA TGTCATACAA AGTGAATGGT TCGTGGTGTA ATTCTATGCG AATTCTAGCT
    86521 TTTCCATACT TCTCTTTCGA GACGTTATGA AAAAAAGAAC AGTAGTTCAT TCCCATTTTT
    86581 GATCCAAGAT ATTGGATCAG CTCTCGATAT TCTAAAGAAG AGCGAATGAG TACTTCAACT
    86641 GTTTTGATGA ATTTCACTTT CTCTTTATTA TTTCCAAAAT TATAAAACGT TTTGCTGATC
    86701 GCTAACTCTT CCATAGCTTG CGTTACCGTT TCAGCATTCG ATTCATAATG TTTGATTCTT
    86761 GGTATTCTCA TAAGTGACAT TCACCACCTT TAAACTAAAT ATCTTAATTA GATATATGTT
    86821 TAAAGGTGGT TATTTGCCAT TAGTCTTCAT AATCTACCAA TAGATACGTA ATAATATCCA
    86881 CGGCTTCGAA TAATTTATCA AGTCGTTCTT TCGTCCATTC TTGATCAGAA GTCATGCGTA
    86941 GTTCATCCAC AATATCAACA AGGTTTGTTT TTATTGCTTT CAACTCAACT TGTTCTTCTA
    87001 TCTTTTCCAA TAATTTATCC ATATTGGATT TTTTACCACT AAGAGCTTTT AATAACTTAC
    87061 GCTCTTCTTC TTTCTCAAAT CGTTTCTTGC TACCCATAGT TATCGCTCCT TAATAAAATC
    87121 ATGCTGTCTA CGATTAAACG TATCCATTAA AATTTTAATC GTTTTAGGTG TTAAATGAAT
    87181 TTTGTTATCC ACATAGATAT CTTCAATATC ATACCCCTCA TATAATAAGG CTACGATAAT
    87241 TTCATTGACT GTGAATAGCA TTTTCTCAAT CCAAATTTGA ATACCATGAC GGAATTCATC
    87301 TAATTGATTA GCATCTCGAT ACGTTTTAAA TTTGTGAACT GCTAGTTCAT TATGGTTTCC
    87361 AATTTGATAG AACCCATAGA GTGTCTTACC TTCTGGTGTA TTCATTGTAC ATAGTACTTC
    87421 TAAATCGAAC ATATCACTGT TTTGTTTAGC ATGTAAATCA TATACGACTT TATAGCCCAT
    87481 TTGACCCATC AGTTTAAAGT ATTCACTCTT CAGTTGTTTG CGTTCTTGAT CTTCCATGTA
    87541 TATCTCCTTC CTGAGTAATT AGACTTATTA TAATATCCTA AGGATTATAC GCTTTTAATA
    87601 GTATGGCTCT GGATTATATT TGGTCATGGA TTTGTCTTTT TTCTTATGAC GGCGACCCCA
    87661 AGATCGTTTA ATATACTTAG GAAGATTCAA TTTGGCTTCC ATAATCAAAT ATTCATCAAT
    87721 ATCGTCAACT GAATCAATTT GATCAAACAA CCATTCTGGG ATATCAGGAT CTTCCAATAA
    87781 CCGCTGTAGT GCTTTGCGTG CTTTTTTAGC ATCATCACCC GTAATAAACT TTAATTGGTG
    87841 AATCAATGAT TCAATATCAT TGATAAGTCC ACTAATATCG GTATCGATAC ACTGGGAAAT
    87901 CATTTCTTGT TCCGACTCTG TCACATAGAC ACCTTGTTGG TATTCAAAGA CTTCGTCTTT
    87961 ATATTTACCA TCAAACTCAC CTTCCATAAA GACGTCAGCT TTCATAGATA CGATTCGATA
    88021 GTCTTTGTAT TCTTTCATAC CATTTTGAAC GCCATATGAT ATTAAGTCAG CTTCATTTTC
    88081 TGACCATAAG ACACTATATG GATTCTCTGG GTCAATCATG ATATACACCC GATCATCATC
    88141 TTTACTCATG TCATTTCCTC CTAACTAAAA AATAGATAGA AGATGGAAAT CCATCTTCTA
    88201 TCTTTACTAA TCCACTTTAA GATTGTTGAA TATCATTCGC TCAACTGCTT CATTGATTGC
    88261 TGTGAATTCA TACTCATTCC TAAAATGAAC GAATTTAATG CGGTTCAGTA TATCTGTACC
    88321 GGCGACTGAT ACTAAGTCCT TAAAAAACTT AAATGATACG TGATCTGGAC ATGGGTATTC
    88381 TAATGTGACA TCACTAATCA ACCCTTTGAT ACTACCGTCA ACAAACCGAC GCATGATCAA
    88441 GGCAGGAATA GAGTCACAAT CACCCGTATA GAATATATTA TCATTTGTTG TCGATTCTCT
    88501 ATCATTCACT AAGAACCCAC AACTATCAAA TTCCCCATGT GTCATATCCA CAGTAATGAT
    88561 ATCTAAGGAA GCCGTATTAA TCAATTCGTG TACCACATGT GTATTTTTCA TATATTGAGG
    88621 ATACACACCA GAAGCAACCA ATGTCTTAAT GACATCATCA ACCCGAGTAA TAATATATAC
    88681 TTTCGCTTCG TGTTCTCCTC TATCATGAAT ACAGGATAAG AAACTATTGA TACCATTCAT
    88741 AGCATCGTCA TGGGTATGTG AGATACAGAA TACAATATTT CTATATTTCC GAAGTCGTTC
    88801 AGACCGCATA TAAAACATAA ATGCATCGTA GTTGGGTTCA AAGATATACA ACCAACCTTC
    88861 ATGTATTAGG AAGAAACTTC GTTTTGTTAA ATCACAAGAG AAGTCTCCCC CTTTTCCAAT
    88921 AAAATTAATC TTATTGAATA ATTTTTCCTC ACGAATCATA ATACGCAAAC TCTCCTTAAC
    88981 ATTTAACGAC GCTTTGTTTT AGCTCCGTCA TGAATTTCTT TGTTAGGTTT TTGACTGTAC
    89041 TATTTTTCAA TAGTCTGCCG ATATATAAAT GACCGCGATT AGCAACTGAC CCTTGTTTAC
    89101 TTAAAAACTC ATTAATCTCC TTAGCCATTT TATAGGTAAA GTATAATTGA GCATAGTCAG
    89161 ACATCAATGG GTCTGTTGCA TAATGTTCAT TACCAATCGA TTCCATATAC TTTTGATCGA
    89221 GTAATTGACC TGGTAAAATA TGGAAATTTT TGTCCATACA ATGACGAGTC ACAATATCTT
    89281 TTTTACTATA AATTCGTCGA ATATTGGCTT CCGATTCATA TTGATCGATA CCTTGTTCAA
    89341 TTGCTTTATT GGCTAATCGT TGTAAAATCA AATCCAATGG TGTATCTAAT AAGAAGTTTA
    89401 GGATCTCTCT TGGAACACGA TACCCATTCA ATTCAATATC TGTATACTTA GCCATAGCGT
    89461 TTGGAATATC TCTGAACTTA GAGCAGTTTA AATAGTCATT ACTATGTCGA TATCGATCAG
    89521 CAATGATCAC TACGTTATCA TACTGACTCA ATCGTTCATA ATTGTTAACA TACCATTCAT
    89581 GACGGTTTTT AATAAACAGT CTAATGATTT TATCCCGTGC TCTACTATTA TTGATATCCC
    89641 CATGCTGTAA GAAATCAAGA ATTTCTTTAC CAGATTGCAA TGTATAATCT GGGAAATGTA
    89701 CATATTCAAT ATGTACATTT TTAGCAATTT TGTTTAAAAT AACCACAACG TTTTCAGCGA
    89761 AGGTTGATTT ACCAGAACCA TCTAGTCCTT CGATTGCTAC AATATTAATC ATTTAACATT
    89821 CTCCTCTTAA TACATCGCGA ATAAACTTAA CTTGAGCCAT ATACTCGTCA ACGACATGTG
    89881 GATGATCCAC AATCGTGTCA AGTATATGGC TCGATTCTTC TTTGTCGAAC GATATATGCT
    89941 TATTCAAGTA TTGAATCGTT CGTTTAATAG CTTTTAAATC CCGTTTGGAT AGGTTGGCAG
    90001 TCTTATCTCC CGCGATAAGC TCCAGTCCTA CGACGAGATT CTCAATGTAT GTCCTATGTT
    90061 CGTTTCCAAT AGTCTGAATG TATTCATACT CGAACGAAGT TAGGACGAAC GTTCCGATCA
    90121 CATAAAGCAA TAAGTCAGGA TTAACATAGT CTCCTTTACC AACTTTACGT GTCGTTATTT
    90181 GAAAATTTGA TTTTTCTAGG TGTCGTTGGA CTAAGTAGAG TTTCAACATA TCAAGATGTT
    90241 TGGAATACGC TACCACTTTA CCAGCGACTT CTAATTCATA AATTTTCACG TTTAGCCTCC
    90301 TGTAATGCAT CATTTCCATA CACTATCGAT GTACCATTAG TACTCATGAG CCCACCCCAC
    90361 CGGAAAACAA GCAGTCGAAA ACCCATACTA ATCGAAGTGA TCAATAGGAG CATAGCGATT
    90421 TCAGTTACGT TGTTGACAGA TGTGTGCGTA GATTTACCCA CAGCCTAGCA CCTCCCGCGG
    90481 TACCGGATTC CTAAGTTATG ACCATCGGCT GCGTGCAAAG GCACGACTTA CAAAAGAACT
    90541 AGTCGTCACA TATCAGACCA TATGTTTAGT ACGGTACGTC CTACTTTGTC GTCGGATCCT
    90601 CTTCGTTAAA AAACATATGC GGTTTTCCTA TATGCTCTTA GCGGCAACTT AGTGCACCAA
    90661 ATCGACTCGC AGATCTAACG CATAGCACAC TGTTCTATAG AAGTCTTAAA TTGAAAAGAT
    90721 CCTAATCTCC TTTTTCTATA CGTCGGTATC TCTTCCGTAA TTCTATAGTA GCCTTGCTAG
    90781 CCATTCACAT CCTGACTATA CATCAATTTT CGCTTTAGTT ACCTATTTGT AAGTCGTGTT
    90841 ATAATTTTAC TCATGAAATG GAATAATTAG TCCATCTACC CATATTTCGT TATCATCAAA
    90901 TGTAATATCG AATAGATCTC TTTCGGTGAT TGAATTACGA GTTGTACCTT TACCAACATA
    90961 GGCATCAAAT GGACTATATG TGGCGGTATT TTCATTTGGG TTTTGTGTAT AGATAGTTCC
    91021 TCTATATACA CCATCCGTAA TCGTTTCAGA TACTTTATAG TATCGTTGCT GTTGGTCAAA
    91081 TAACCATTTT AGTGAAATAA CCATACTTCT TCGTGAATCA TAAAATAGAC CACATTCATT
    91141 TTCAGAGAAT GTCTTTAATG AGGTTACCTC AGTTAAACAA TCGATAAATA ACTTCTGTAC
    91201 ACTATCACTA CCGGTTAATA TCTCAGTAGG TACCGCATTA TTATTGAATC CAACTCCACC
    91261 TCGATTATAT ACCGTTTGTG TGAATTGTAT CCATTTTTCA AACACATCTA CTACCTTACC
    91321 TGTTGACATA TATGTGACAA TAACAATATT ATCATGACTA TCATCAATCG TTGGAGTAGG
    91381 AACCTTGTTC TCATAATGAA CCGATGACTT AGTATAACTT TTAAATACAT CGGATATAGC
    91441 ACCCTGGATG ATTGGTAATA CCGTTTCAAA TACTTTCGTA GGAATGGATA GTTGAACGAT
    91501 AAACGTTCTT CCCTTTTGTT TACCGATATA CTTAATGAAA GGGAATGTAT AAGCTGTTAA
    91561 CCTAACCCAT TCATTCATAT GGTTTACAAA TTTTGATATA TTTCGATTAT CTCGTTCATG
    91621 AGTATCTAAT ATACCTCGTT TGATGGTTGC TGGTGAATTA TAGGTTATAG CCTGTATGGT
    91681 ATCAGTATCC ATATAGGTAG TAAACATATC ATCTACTAAT AGACCACTAA CACCATGAGC
    91741 CGTGCATGGT AAAATCTCAC GAACATTAGT CGTTTGCTTC ATTTCACCTC TACCAGAAAA
    91801 CCCTTCATTG CGTACAAAGG CTCGACTACC ACCACCTAAT CTCCATAACA TGTCATATAC
    91861 TGGCTCTATA ATAGCTTTTT CTTGACTATA TTGATCACCA TATATGTACT TTACTAAACT
    91921 AGTGCCATAT AGCTTAATAC TAGCCATAGT AATAACCTCC TTGTAATTAA TATAAGAAAT
    91981 AGAGATAATA GGATTCATAC CTATTATCTC TATAATATAT ATCTTATTAA TTAATTATAA
    92041 TTTAGTGGAC ATATTATGCA AACTGTTTAA AAAAACCACT CCACTGCAAA TATTAAAACC
    92101 TGTTAAATTT TATAATTATA TAAAATTTAA GTTCTAATAC CTAATTAAGT GTAGTAGTTA
    92161 TAATAAAAAA ATAAAAAAAG AAAATTTTAT GAGGGGTGGG AACCCCGAAT AAAATTTTAA
    92221 TATAATGAAT AAACGGAAAA AATTCCCTCC GTTCGATTTT TAATCGAACG GGTTTTTTCT
    92281 TTCTCCACGC CATAGAATTT TTTTGTCCGT TCCGAAGGAA TAAGGACAAA AAAATTTTAT
    92341 GATGAACAAC CTGACCGTTC TAAAAAAAGA ACAGTAAACG AAGACGATAA ACGAAGAGAA
    92401 AGAAATAAAA CGACAGGATA TAAGTGAAAC CTATAAACGA TAGGATAAAA AAAGACGATA
    92461 GTAGTAAACG ATAGAATATA ACCGAAGGGA ATAGTTATAT TCCACTTCGT TTATATTAAA
    92521 ATTTTATTCG GGGTTCCCAC CCCTCATAAA ATTTTCTTTT TTTTATTTTT TTATATGGAA
    92581 AATAATAAGA AGAAGGATAT TAATATCCTT CTTCTTATTA TTATTTCTAT AGAAGTCGAT
    92641 TGATAGATTC AAAATTAATA TAGTGAGATA TATAATCTTT AAATAAATCG AATGATATCA
    92701 GTATATTTTG TAATGTATTA TACTCAGAAT AGATTGGGAT ATCCAGTATG ATATTCAGTA
    92761 AGTATAAATG ATTACATTGA TTATATCCAT ATAACGATTG AAGTCTAAGG TATACCAGAT
    92821 GAATGATATG ATCCATATCG TAGGTAGTGA TATTATATTT ATGAGTTTCA TATACATCAT
    92881 AGAAGGTAGT TAATACTAAA TCATAGATAG GTAAACGGGA GAGTTTTAAA GCATCAGAGA
    92941 CTACATAGAG ATTACCGGGG TTGAATGGAT ATGACCGATA GGATTTAGAG GCATCAGGGA
    93001 GGAGACAATT GGACAGGATC CATTCGATCT CCTCAAGCAT AGATGCATTT AAGCCATAAG
    93061 AAATTAACTG ATTTGCATCT TTACGTAAGT GCCTGATGGA TAGTACGAAG TAGTCTTTAT
    93121 GATTAGATTG TAACATACCG GTGAATAGAT AGATACAAGC AATATAGATC GTGAGCTTAT
    93181 CAATACGGTA TTCTGAATTA TAAGGTATCG TATTGATAAT ATCTTTACTA GTGTCTAATA
    93241 GAGAGTATAT CATATCTAGG TAATCATGTG TATAAGCTAC CCGATTAGGA TCATAATCGA
    93301 TAAAGCGATC GAGTACGGTA TGACATAAGA ACCATTTCAT TGAGTCTAAG TCATCGACCC
    93361 AATAATAGTT ATCGAATTCT TTACCGAGGA ATACTCGGAT ATCGGATATA GATGTCATAG
    93421 AGTTACACAA CTCCTTTGCA GATAGATAAA TGAGTATATA CTAACTTGTC AAAGTGTAGA
    93481 AGTGGGTAAA AAAATAAGCC CGTATTGAGT ACGGGCTTAT GTATATTAGA TACGAAGTAG
    93541 CTTATCTTCT TCGAGTAGAT CACGGATATT ATCGATACTA TACCCTTTGT GGATATAACA
    93601 TACACGACGA CCATCTTTAA ACTCTACGAT TAAGAACGGA GAGAAGTAAG AGGTGCGGAT
    93661 AATATAGGAT ACGTCTCCGG ATGGAGTTAC GTTAGTTTCG TAACCTGGGA AGATACCACT
    93721 CATGTTATTG ATCACATCGT CCCGATTAAC AAATAAACTG ACAATTGGAT TCTCTGCAAA
    93781 GGAACGAAGT CGAATCATAA GTGAGGTATC AACGATTTCT CGGATACTAT CAAATCCCAT
    93841 TTCATCTCGA GCTTGTTGAT CAACTTTATC AACGAACTTG AAATAGAATT TCTTAACGCC
    93901 ATCATAACCG GGAGCTTCAC CATGAAGATA GCAGATGCCT AGTTTAACAG GGAACGCAAA
    93961 GGTATTGCGT TCACCAGGGT ATTTAGTAAA GCCAACATAG GTAATGATAA CAGATGTCAT
    94021 ACTATGGGAT AGTACAATAG ACCAATCATC ACCGATCGAT ACTTCTTGTT CAGCATCTAA
    94081 ATGATATAAG TCACCATCAT GTTTAATGGT AATACAACCA TCGTCATGGA TCGTTTCGAT
    94141 AGAGAAGATT TCTCTCGTTT TAGTTTTATA TGCAATACGT TCTTCTTGCG TGTATGTTTC
    94201 ATAATTACTC ATATTTGTAA TCTCCTTTTA ATTGTAAATC ACGGTGGAGG TTTAAACCTC
    94261 CACCGTTGTA TTATACATAG TAGCAATTTT ATTAGTTAGC TCAATCAAAC GAGCTCGATT
    94321 GGGTAATAGT TGAATATCTG GATAATCCTC ATGTAATTCA TCCACAACGG CAAGTAGTAT
    94381 AGATAATACC TCTTGGTAAT CAATATCTCT AAGAATACCA TTTGTATATG TCGATTTATT
    94441 CAATCGACAG TTTTCAATGC TACAATAGTT TTCTTTATTA TTGATTTTGA TATGTAATAG
    94501 AGTTTGTCCC TCTTTCTTTA TAATGAATAC ACGAGAATTT CTGAATGCAT AACCACGACC
    94561 TCGAATAGAT ATGGAATGGT AAATGCAAGT CATATCTATT CGTTGGGTAA TTGGACTGGA
    94621 ATCCGATATC GTAGATTCAA AATGATGAGC CATTACCTCA CGGGTAATGG CTCTCATAGT
    94681 GTCTGCAATG ATATGTAACC ATTGGTTGGT ATCATTGCGA AGTATGTCTA TGTATCGTTC
    94741 GATTGACACT TGTTCCATAA TGATACCTCC TAGAATGGAA TTTCCATTTC ATCACTTCGT
    94801 TGTTGAGCAT GGGATTCGTT GAATCGTTCT GGTAATTCAA TGTGTCGTTG TTCTAGTACA
    94861 GCAACACCGA GATTATCAAG TAGGTCTTTC GTTGTATCGA ATTCAACCTT ATAGTCTAAT
    94921 AAACCGATTT GCTTAACAAT CTTGATATAA GATTCAACAG AACGGGCATA TTCAAACATG
    94981 CGGATTTTCA ATTCAAGGAA ATCTCCACCG TTTTCACGGC AATAAGAATA TTGCTCAATA
    95041 TCACGTTCTT TACAGAACAA ATGCAATTCA TCAAATAGAT CTGCGAATAG ATAGATATAC
    95101 TTAGTTGCAA TCACATTTTC ACAGATAATA TCATATTCAT TAGTTTCTAA AGGGGTATGG
    95161 TCTTGGACAG AAGATGTCCA AGGTTTATTT TGAAACCATT CTGTGCAATA CATGAAACTA
    95221 CTTGGTATTC CATTAGGTAA TGGTTCTGTA CGTTCAATAA TTGCGACCCG TTGTAAGAAA
    95281 TCACAAAATT CTATATCTGT ACTATAGGAT AAATCAGTAG CATCTTCAAA TTCAGGTACT
    95341 ACAAATTTAC GAATATCTGC GATATAATGA CCGAATCGTA CTCGATCATA AGACTCGCCA
    95401 TATGGTGATA CTTCTTTAGT TAGTATACCA TTCAACATCA GCATACAAAT AGCCCAAAGA
    95461 GCATTTGTTT GAATATCGTA GTAGTTATCT TTATTGGATT TATTAAGTAA TACTAAATCT
    95521 TCTACGTTAA GACGTTTTTC AAATCTTTCT AACATGGTAA TTACCTCCTA ATTAAAATAT
    95581 TGGACCATCA TCTTTACTAG GGACCATTTT TTCTGGGTTT GATTTCAATT CAGCTATTCT
    95641 TTCACGATAG GTATCCATAT CAGTATGACC TAACGCTTTT TCATAAGCAG CCATATAGTC
    95701 AATTGAATAA TTGACCGCAA TATCAGTATC CAATGAAACC GTATTTGCTA CATTATCCAA
    95761 GAAATAAGCA GAGTCCATCA TAGAGCGTTT ATTTTCATGG AACGTCTCAT ATTGCTTGCA
    95821 TACTCTGTGT TGGGATATTT GTAGCTTTTC ATAGACCCTA GCCAAATCTT CAAATATATC
    95881 CGCTAATAAA TATGCGTATT TAAGATACAC CATATCATCT AAATCGAGTG GAATATCAAA
    95941 TATTTCATCA TTTCCACGTG TCCAAGCGCC ATACCATTCG ATTTGTGTTG GTGTATCATT
    96001 TGGTAATGGT TCTTTTCGAA CGATAGTAAT ATAGCGATAT AATAATCGAC TAGGCATATT
    96061 ATAGATCGAT TCATACTGAA CATCATCTAA ATTCGTATCG AGCATATAGC TCGATGAAAG
    96121 ATGATAATCA TATAGGTCAG TGGATAATTG GAATGATTCA GGGTCTTTAT TTGATACAGT
    96181 AAACGTATCA TAATCATCAT TGAATCGTGT TTCATATAAT GCAAAAACCA ATGCGTTGAT
    96241 AATGTTTTCA CTACATCGGA TGAAATTATT TTCCTCATCT TTATATCGTT TAATTAGCTC
    96301 AATCAACGAA AAATGCTGGT TTAATTCTGT TAGTACTTTC ATTTTTTGTA TCTCCTATAA
    96361 TTCAACATCA GCACCATAGA CTTGATCTAG GTGTCTGATT AAATATGCGA TATCTTTTAC
    96421 CAATACCATG ATTTTCTGTT GGTGTTTATA CCGTACATGA TCCCTACAAT ATGCAGGTAA
    96481 TACGCGAAAT ATGGTATGAT AAAATTCATC CATTGGTGGA TACGCATCGG GCATTTTATC
    96541 AGTCAATTCA TCTGGGCAAC CCCTAAATAC GAATCGGAAT CGCTCAGGGA ACTTATCATT
    96601 ACCAACAATT TGAATCCGCC ATTTGTCATC ACCATCATCA TACATACGGA TTTTATGATT
    96661 ACCATTTTTC ATATGTATGA TTTCGACCTG TGTACCCTTT GAACAATACC GATGCATAAA
    96721 ATCAATATGA CTGTTCGAAG AGGTATCAAC TAAACATCGT TTATGATTAT TCTTTGGACT
    96781 AATCATATAC TTGAATAGAA TTCTGGTGTT CGCCATTAAC TCATGACGCA ACTCATCTTC
    96841 TAATGCCAAT AATTTAAACA ATCTCATGAT AACTCACCTC CTTTACTATC TGAGAATGAA
    96901 AGTGGATATA ACCTCACAGG TTATATCCAC GAACTTTATT TTAGCATTGT ATCTACGAAT
    96961 TCCTCATCCA GAACAGGAGT GACACTTGTC AATAGTTCTT GATGTTCATT CATATACTTA
    97021 GCTACTTCAT TGATATCTAA CTCTTTATTG ATATAGAGTG TCCGATGTTC TTTTCGGTTT
    97081 TGGATTAGTA AGAAATCAGT TAACCCGAAA TACACATCTG ACAATAGTAG CTTAGTTGTG
    97141 TTGCCTAACA CTGGATGTGT GACAACGATT TTAGGTACAA TCTTATTGAT TGATACCCCA
    97201 TCAGTAATCC AAACTTTAAA GGATTGAGAA CCTTTTAGTT CAGATTCACT AATGGTATAA
    97261 CCACAATACT CATTATCTGG AGTATAGTGG TATTTGATGA TGTTAGTCTG TTCAATATAC
    97321 ACATAATCAT GAACGTCAAC TGGAATGATT TTATTGATAT TGAAATTATC CATAACGTCT
    97381 TGCGTATGTT TTTCTCTCCA ATACCAATAC CAATTCGTTG GTGATGTGTA TAAGAACAAC
    97441 GAACCTTCTT TCGTAGTAAA TGTGAAGTCT CTAACCATGT CGTTACTAGC TCCACGAACT
    97501 ACGGAATTAC ATGTAAAATG GATTGTCTCC TGATTGAATG CAACTACCCA ATCACCGCAA
    97561 TCGAATGTAG TGGTATCATC AAATTTACTT ATATTAAAAT AACCTTTTTT GATACTATAG
    97621 CGAAAGCGGT TATTGTGATC TTTCGCAAAG TCGATTCGTA ATAAAGCCAT ATATTGTGCT
    97681 CCTTTCAAAA TTTATAAATC TATGTACTAG TATGTAAGGT TGATACTATA TGTTTATGCT
    97741 TTTACATACT CATATAAAAT CCTCTCATCG TTAATGAAAT ATAATAATTC ACGTATCAAC
    97801 CCTATACACT GGTCAAAGGA TGAATCTAGT TGGAATTGCA TATGGTCCAC TAGATTCATC
    97861 CTTTACTTTT TCTTTCTATA CGCTATAATA ATATATATTT ATAGCTGCGG AACGTAGTAA
    97921 ATAGTATGTT GCTTTATTTG CCTTGACAGA TATGTAACGT ATAATACACA TGAAAGGATG
    97981 TGAATTACTT TGATTACTTT GGATCGAGTT AATCCATTCA AGTATACAAA ACAGAAGTTG
    98041 AAGCTTCCCT ATGATGCATC AACACCTGGT TACGAATTTA GATTAGTTAT GTTACTATCT
    98101 GATACTAGAG ATTCGATTAC TCTCTTAAAT CAAGATAGTT ACAGGGTTGC AACCACATAT
    98161 AAACGCTATT ATCGTCCGTA TAAAGTACGT CAAAAGTTCT TTGCTAAGAT GATACAAACA
    98221 CGGTTGGACC AAACACAAAT GAGTGATATG GCCACATTCT GTAAGAATGA ATTGAATATG
    98281 CTATATCTAG CTAAACCGAA TGTCATTAAA AATCGTAATA TCGCAATTGA CACGAGCGAT
    98341 TTTCATAAGA ACTTTATAGC ATCGATTGGT AATCGTGGCT ATAAACTAGT AGCCAATGCC
    98401 TATGTGGATA AACTTAAAGA GTTTATTACA CTATCAATGG TGGGTTCTAC TCATAAACAT
    98461 AAGTATATCT TAGTGGATGC TGCTAACTGG GATATCAGTG GTGTAAATAA AAAAGATGTG
    98521 GTTAATATGA GTGCTAAACT CATTAACCCA TTAAGTATGA TCTATTTCTT ACTTCGTAAG
    98581 AACTTCACTG CCTTGAAAGA GTCCTTTAGT GACTATACCT TCCTTATTTT CGATGGAACA
    98641 ATGGGATGGT TTTACTTTAA TGCAGCAGAC ATTGATAAAC GGACACACTT AGCATTTGCT
    98701 AAAGAAGTCC GTAAATTTAG AAATGCTTCC GCTATGGTTG ATCATATTGA TACATTAAAT
    98761 GATGAAGGTG AAGTTCCTGA GAATCAACAG GAAAAAATTC CCGATGAACT TGTATCGAGT
    98821 ATGCAACAAA TTGATGATTT ATCTGATGAA ATATTGGATA CTAAAACAAA AGATGAGTTG
    98881 CGTAAAGAAC TGATTGGTAG TGTCAAGAGT GCTACTAAGG GTCCTGTTGA TGACACACTG
    98941 TTACAATCAG ACTCAGTGGA TACTGAAGAA GAACCTGATG TTGATATCGA TGAAGATATT
    99001 GATGATGAAG AAGAATTAGA AGCACCTCAA TCAGATGAAC TTAACGACAC AGCCATTGAT
    99061 TTGAATGTCT ATGATGACCA AGAGCTAGAT GAAGAGATTG CTGCTGCGGC CGTTGAACTA
    99121 AATTATGATA AGATGGATCG AACAATGGCT AAAAATTCTG CTCGTGAAGC AGAGTTACGT
    99181 AAACGCCAAA AAGAGATTAC TTTAGATGGT CTTAAATTAG GTACATTAAA GATTGATATG
    99241 CCAGATACGG AAATCAAAAC GAATAATGTA ACTAAAAAGG TCTTTACTAC CAATGAAAAC
    99301 GTTAAGGAAA TCCGATTTGA TAACTTTAAT AAATCATATA ATGAAAAATT GATGCAAAAG
    99361 GATATTCTAA ACGTATTCAA ATCATTAAAT GATAAGCCGA TTCCGGTATA TATCACATCT
    99421 ATCACTAAAG AAGATACATC AACCGCAATG GATTTGAAAG AAACCTATAC GGTTAAGATG
    99481 GAAGATGCTA ATCGAGTACG TCATAGTATT ACAGTTGATA TTCCTAAAAT CTATGATAAT
    99541 AACTACATGT ATCTCGGTGG GAATAGAAAA CAGTTAGTCA ATCAGCTATT ACAAAAACCG
    99601 ATTGTAAAGA TTAAACCTGA TACAGTTCAA ATCCGTACAG ATTTTAAGAA AGTATTTATG
    99661 TATCGTCGTG GTGATAACGT ATCTCCTAAA ATTGAATTAT TTAAGAAGAT CATTCTATCT
    99721 CCAGAGAATG CTAAATACTT TAAAGTACGA CGTGGTAATG GTACAGCGTT AAATGGAAAT
    99781 ACGAAAACAA CCATTGAGTA CGATTCTATC GCTAAAGATA TTTTGGAATT GCAAGTACGT
    99841 AAATTCCCAT TAACACTACG ATTTGACCAA ATGACTTACA GTGATCAAGT TAAGCATGAA
    99901 TTGATTCCTG CCCCTAAAGA TAGTAATGAA CTTAGAATTG GTACTATTGG TTCTGAATTA
    99961 CTGAGTGTAA ATGCTGATGG TAACGCTGAT GCCAATAGTG CTGATAGTAT TATCGATATC
   100021 TTCGTAGAAT ATTTCAATGA TAAGACGAAA ATGGATTTCT GGTCATTATC GAAAGGTGCT
   100081 AAACCGGGCA AACAGTTTAT GTATACCTAT TGTATGATTA TGGCTAAGAA AATTCCAACC
   100141 ATTATCCTAC TTGGTTACTA TGAAGGTTTG ACTACCATCT TACGTAGAGC TAATATTGAA
   100201 TTCCGTTTCT CTGATACACA ACCTAAAGGT ATCGCTAAGA GCGAAGGGAT CATTCAATTC
   100261 TCTGATGGGT ATTTGATTTA TAAGCGAGAA CCAATTCAAT CGTCTTTACT ATTGAATGGG
   100321 TTAGCTATTT TCGATACAGT AGCGTATAAG TTCTCTGATT TTGATACAAA GGCCCCATAT
   100381 TTGGATATTA TTGAATCGCA AACTGGTATG CGTTCTACTG CATCTGGTTA TGATTCTTTC
   100441 TATGATAATA TGATAGACCC TATCACAAAA CAGATCTTAG AACAAATGGG ATATCCAACA
   100501 GACTTTGTTG GTTTATTGAT TGCTGCTAAT ACATTATTGG CAGATAACTC CTATCATTCC
   100561 GAAATTGATA TGAGTCAATT CCGTGTTCGT AATAATGAGA TTATCGCGGC TGTTCTATAT
   100621 AGTGTAGTAT CTGAAGCCTA TACTAAATAT AGACGTACCG CAATGAATAG AAACCCTATG
   100681 AAGATTTCTA TTCCAAAGAA TGCTGTCATC AAAGAGATTA TGGCATTGAA TACCTTGGAA
   100741 GACTACTCTA TCATTAATCC AATTACTGAA AAAGAAAAGC TTCGTTCCAT TTCTGCTAAA
   100801 GGTCACTTCG GTATCAATAT GGATAAAGCC TATACACAAG AGAAACGTAG TTTTGATAAA
   100861 TCGATGACTG GATTGATGGC CATTTCCACA TCTCCTGATG CTAACTGTGG TGTAGTACGG
   100921 GAACTAACGA TGGAACCTAA AATTATAGAT AGTCGAGGCT TCATTGACGT TGACAAGCCA
   100981 AATGAGGACA TCAATGATGC CAATATGTTC TCCTATGCTG AAGCATTAAC ACCATTGGGT
   101041 GTAACTCGCG ATGATAGTAT TCGTACAGCA ATGGCGACAA AACAATCTAA ACATATCATT
   101101 CCAGTAGCCG ATATGAGCCC AGTATTGATT TCTTCTGGTA TTGAAAAGAC GTTACCATAT
   101161 ACAATATCTA AAGATTTTGC TGTTAAGGCA GAAGATAACG GTGTGGTAGA ATCATTCGAT
   101221 AAGGCAACCG GAATGATGAT TGTTAAATAC AATAATGGTA ATCACGAAGC GATCAATCTA
   101281 AACCCAGTTG TGGTTAAGAA TGGTGCTGGT GGTTTCTATC TCTCAAATAA ACTAGACGCT
   101341 AAAGTGCAAG TGGGAGATAA ATTCTCTAAG AACGATATCT TAGCTATTAA TGATACTTTC
   101401 TTTGGTGATA ATTTCGATGG ACCTAAATTC AACATTGGTA CATTATGTAA AGTTGCCTGC
   101461 CTATCATCCT TTGGTACATT TGAAGATAGT AAATTGGTAA CTGAACAGTT ATCTCATCGA
   101521 TTATCTACCG AGATGGTTAT GTGTAAACAT ATCACATTAG GACCTAATGC TAACGTAGAT
   101581 CATATTGTTA AGAAAGGTCA AACGATTGAA GTAGGGGATA CCTTAATCAA TTACGAACAA
   101641 TCGAATTCTG ATGATGCGAT GAATGAATTA CTATCATCGA TCGGTCAAGA CTTAGGTGAA
   101701 GAAATCAAAA ACTTAGGTAA ATCGAGTTTA AAATCTAAGT ATACCGGTGT GATTGAAGAT
   101761 ATTCGTATCT ATTGTACAGA AGAATTGGAT AACCTGTCTC CGTCGTTACA AGCGATTGTA
   101821 GGTCCATACT GGAAAGAGAT TGGTAAGAAA AAAGCTCTTG TTAAGAAGTA TAAGATTACT
   101881 GACCCAACCT ATTCGGGTAA TACCTTCTAT GAAATGGATA AACCAATTAC GCCGAATGCT
   101941 GATGGTAAGG TAAAAGGGTA TACGATTGAT AAGGGTGTCA TTATTGAATT CTATATCAAG
   102001 TTTAATGACC CAGTGGGTGT TGGTGATAAA GTAGTAGACT TTGCTGCCTT GAAAGGTGTT
   102061 GTATCAGGTA TTATCCCAAA AGGACAAGAA CCTCATACAG TTGATTATCC AGATGAAGAG
   102121 ATATCTACCA TATTCCCAGC TAACTCAGTA TTATCTCGTA AAGTACCTTC TATCTTGATT
   102181 ACTATGTTTG GTAATAAGAT GATTGTGGGA CTAACCCAAC GACTTAAAGA GATTTACTTT
   102241 GATAAAAAAT AAAAAAAATA AAGGTGTATA GCATTCTCCG CTATACACCT TTATTTCTTA
   102301 TGCTTGAATC AATTGTTCAA CGAGTTCAAT ACTGTATGTG ATTTTATGCC AAACCACTTT
   102361 GTCTTTACTG ATTGATACTG CGATTTCACG GTTGTTCAAG TTACCGGTTG TTTTGATGAA
   102421 CCATAACGTA AAACCACGAC GATCCGTTGC TGTAAATTCA AGTTCAAATA TACCAGTTAA
   102481 TGGGTTTACA TTATAATCGG TAATATTCAA TTTTGCATCA GGATCAAAGT CTGGGATAAG
   102541 TTTAGGAATA CATTTAATGA TATTACTAAA CATTTGATTC TTCAAGAATC CACCAATGTT
   102601 CAACACTTCT CCTATTTTAA ACCCAGTCTT AATACCCGTT TTAGCCATTT CCATCATAAG
   102661 TTCATTACCT CCCAATCTGT CATGAGATTC TTCTCTTCAG ATTCTCTTAC GTACTCTGTA
   102721 AATGTGTCAC CGTCCAATAG CCCACTAATC GGGAAGGATT TAATCTTCTT ATCCTTAGTC
   102781 TTTCTAATGA ACTTATCTAA CTTATCTAAT GTTTTAGCTG CCCGATAAGT TAAATCAAAA
   102841 TTAAATGTGT TCAATATAAC GCGTTCTACG CTATACGTAT CATAACCCTT ACCACAGGTT
   102901 GATTTACATA GTTTATCTAG GTAACACAAC CAAAAAAGAA TGTTGTAGTA AGTCATGTTG
   102961 TCGTGGTCAT CGAAAAACTT GTATACGTTT TCTCGATTGA CCTTTTGAAA TACTTCAAGT
   103021 AACTTCTTAC GAAGCTTCTT GTCTTTGTAT TTCTTACTTC TGCGTTCATT TAGCTTAAAT
   103081 AGCAAACGAT CGCGTTCTAG TGACGAAATT GCCATGACAA AATCTCCTTT TCTAACTAAA
   103141 AGAATTGTAT CGATACACTA TTATGATATA TATTTGAAAA ATGACATAGG AGTGCCCATG
   103201 TGACCGAGGG GGATCACATG GGCGAATAGG AGATAAAAAA TGAAAACAGT CTTTACTTAT
   103261 GGTTGGTTGT GGACAACCAT AAGAACAACA GACATTGAAA TCCTTTGTTG GTTATTATAA
   103321 ATTACTTATA TGTAATTATT GCTATATCGA AATATAAAAG ACAGTAGTTA TCCTCTAAGC
   103381 TTGGGGATAT GACAAAACCA AACTTAGAGG ATATACCATG TTGTTCGAAA GGAATTAGAA
   103441 TAAATAATAG TTGATTGAGT ATCCATAACC CTGCAACAGC TTATGGAAAT AATATTATTA
   103501 TTCTAACAAT GTGTTGGTTG TATAATAAAT AATTATAAAG GTGGTATGGC ACAATATTGT
   103561 AACGATACTA TATGATAAGG AGATTGATAT GAAATATTCT GTAGCCTTCT TGGTAGCAAA
   103621 CAACACTATG TTATGTGATA TGGTAGCAGC TCAATTTCAA CCGGAATATG CCCATTTAGT
   103681 ATATCCTAAA AAAGAGAATT TCTTACGACC AATTGATGAA TTGAATACTA TTGTGACAAG
   103741 CTGGTCCATT GATAGTGAAA CCATGTGGGT TCTTAAAAAA GAAGACTTGG ATCCAAACGC
   103801 CATCAATTTG GTTATTGTAC CATTTAGTGC CATCGCATTT ACCACATTAC TGGAGCGTAG
   103861 TCGTGAAGAA CATGATATTT CATATACGAT TATTGCGGTA AAAGAAAATG TGGGAACACA
   103921 AGTGGGTGGC TATGAGCTAT TTGATATGAT AGTCGATACC AAATATCATA TTGAAACAGA
   103981 CCTATTGGAT GAATATCTAA GTGCACCAGG TTGTATGTTT ACCGACAAAC GATTTGATAT
   104041 TATTAAAACA ATTTACGATG ATGAAAAAGT CTATAATATG AGTCGATATA TTGATTATTT
   104101 GCTACCAAAG AAACAAGTAA AGATGTATAG GGAATAACCC TATACATCTT TCTTTTTAAA
   104161 TTCCTAACTT GTCTTTTAAG AATTCAGCAT TTTTCATTAG GAAATCTTCA CTTAAACTTC
   104221 TAGTTTTTAC AACCGCTAGA ATATCAAGTT TATCTAGGAA TCCTTGATAC ACTAATTCAT
   104281 TGAGTAGTTC ATTGTGACTG GCAAGTTTCC AATCGATATA TTGACCATAC TCCGCAGCAT
   104341 ACTCCAAGTC GAAGTCTTGA TAACGAGATA CCGCTTTCCA GAACTCCTTA GCTTGACTCT
   104401 CAGCAGGATT TACGCGATAG ATTTCAGATA AAATGACTAG TAATTGTAAT TCTAATTGCT
   104461 GTTTATTCAA TAGAATATTC CATACCATAT GATCTCTATA GTTATAGATT ACATTGGGTG
   104521 ATGTGATTTT ACCATTGATA CAGATATTAA CCCAAGAGAT TTTATCTTTG AAAAAATCAA
   104581 TGGTGTCAAT CGAGATGAAT GGGTTAGTTG AGTAGAGCTT CCAATTGATA TCATCTTCGT
   104641 GTTTCAATAA GAAACGAATT GACATGTTTT GGTATAGACT TACTTCATCC TTATCTAATT
   104701 CATCCCAATT GTCATCCATA TATTTCTCAG ATAACAATTG GATTGGTTTT TCATTATTAA
   104761 CTTCTGTTAG ATTTACTTTC ATGGGATTCT CCTTATATTA TTTGATTGGT TGTTTACCGC
   104821 CCATAATAAT ACCTTTAGCT TCATCTTCAT CAGTTAATGC ATTGATTTGC AATGCATAAC
   104881 CACGCATATC CATGGAACCT TTGAAGTATT TTTCTTGCAA TTGACGAACA AACCGACGAA
   104941 CCTTAGACCC ATTTCCGTCA ATGTATTGAT CATACATCTT CTTAGCGATT TCATAATCGC
   105001 GTTGTACCAA CTTTCTAGTT GTTGGAGGTG TATTAGGGTC ATTGGCTAGT TTAAGTAAAT
   105061 CGTTCAATTG ACGTTTAAAC CGTGCTTGAT TTTCTGGGTG AACATCAACA TGGTATGCGA
   105121 GAATCATTGG GAATGTGGAC AATAAGTAGT TCATAGTACC AACTAATTTT TTAGAACCAC
   105181 CAGAAGTTAA TGTTTCAGCA TCTTCGAATT TAGACATACC AGAAATCAAG TCAGGTCCAA
   105241 AGCCATAGGC AGTGGCAAAA CTATCGGCAT ATACTTCACT ACCAATACCT TCCCAATCAT
   105301 CCTTCTTAAA TTTAGACATC AACCATGTAA TTGGTGCAAT CATTGCTAAT CCACAGATAT
   105361 TAAGAAGGCC TGTAATAGGG ATATATTTGA ATACTTGGGT TATTTTATCG TTCAAGCGAT
   105421 CAAGCCATGT ACCACCATGT CGTTCTGCAC CACCATTCAA AATATCAATT TCAGCTTTGA
   105481 CGCTACCCGT AACATCATCA ATCGCTTTAT CATGTTCTCT AGCTATAGCT TCAGTTTCTT
   105541 CTACAATAGC TTGACCTACG TAATCAGCAA ACCAAGCTTT TTCAGCCATT TCAAAGTTAT
   105601 GGCCAATTTC ATGAAGGATA ACTGCCATGA TTTCAGAACC ACTCATGATA GCAAACAATT
   105661 GAGAATATAC AACAACGAAT GCTACATATT GTTTATTTTT ATCAATAAAG CGTTTACCGT
   105721 GTTTAGTAGG TAAGTCTGGT AATTTAGCCA ATGTTCTACG ACTAAATTTA GATCTAACCA
   105781 ATGTAAATGC ATTGGCGTCT TTTGTGGAGT AGATGGCTAA ATCCATCTTA GCAAAATTAA
   105841 ATTCTTTTTC TAACAACTTA GCCACTTTAG CAATGCGTGG ATCTTTATTG ATATTCATTT
   105901 TATAGGCTGC TTGAATCTTA GGAATGTTAC CTGCACCCTC GCCAGCAGTT CTAGCAACAT
   105961 CGGCAATGAT ACTATCTAAC AATGCTGTTG CATTGATAAG GTTAGTGGTT TTACCAACAT
   106021 ACCCTTCTTC AACAGGTTCT AATTTAGCAG ATAATCGTTC AGTTACTGCT TCCGCTACTG
   106081 TATCATCATA ATAACGACTA ATAAATTCAT TCATTTTCAT TACCTACGTT TCTTTTAACT
   106141 AAGCTCACAT CGTATAATAG TTTATTTGAT ATCGTATATT TGATATCTTT CGCATAGAAA
   106201 TCCTCAATCC CATCAATTGA TTTAATGAAT TGATTCGTTA ATCTACACGT AATAACACGT
   106261 TCCCATTCTA CACTAGGTAA TGGGAAAGTG TATCGACCCA AGAAACCTAA ATCAATACCA
   106321 GGAGCGACTG ATAGAAAATA GATTAAGCAG GGAGAATTAA TAATACTCGA TAGACCAACT
   106381 CTACCGATAA TTTGACCTTT TTTAACTTGG TCGCCTACTT TGAGTTTAGA GGAGTATTTC
   106441 TTTAAGTTAC AATAATTGGA ACGAATGACT TCGTTGTGCT TAATAGAAAT ATAATTACCT
   106501 CTATAATCAT TAGGATTGTG AGCTAAACGG CTCAAGAAGT TCGTATTACG ATACACCCGA
   106561 TCTTCATATG AACTCATATC AATGGATTCT ACCACACCAT CAGCTGTTGC ACGAACAGGG
   106621 TGATTGAATA GGATATATTC ATACGGTGAT ATAGTGACAT GAGATGTATC CGTAAACGAA
   106681 TTGATTCGTT TATCTCGTAA TTGGGTAAAT CCTTTAAAGT TCAATGGTTG TACACCGTAG
   106741 AACTGGATAC CGCTGAGATA TTCTGCAAAT GCAGATAATG TTAAATATGA CAGTTTAGAC
   106801 CTAGCTAATA CATAGGAAGC TAATCCTGTC ATAAGCTGGA ATTGTCTATA GTATTTCGAA
   106861 GCTTGTGGGT TAACAGACAA TAAATGGAAT TCAGGTTCTC TGAATCCCCA TATTGGTAAC
   106921 GACATACTCT TCGGGATTAC TTGCATCAAT TCCGATACAG TATTAATTAT ATTCATTATA
   106981 ATAACCTCTC TTACTATAAG ATCAGTCCAT TACTTGTTTG TGGAGTTATT TAGGAGCTTA
   107041 TAAACAGTAA AATAACCAAG AAAAACTAAC TATGTAAAAC CGGAGGTTAT ATATGATTAC
   107101 TAGCGTAATT CTAGCAAATA TATATCCCAA AGTAGAGCAA GCCTTCACTA GTAAAGAGAC
   107161 CCAACGTAAA TTTTCAGCGA TTGTTGCATC CTATGTGGAT CGCAATGTCA ATCGCCTTTC
   107221 TACCGCTGGT CCTAGTAAAC GTACTCTATT TTCAGATATG GAACGGAATA AGGTATATGA
   107281 CCTTATTGAT TTCGATCCAA AAGTATGTAA AGCGATTGTT AAGCAATCGA ATTATATTAA
   107341 AGCTAGTTGG AAAATCGTTA ATGACCCATT TAATTTAGTA ATGATGATGA TTCTTCGTTA
   107401 TGCTAAGTTG AATAAGTTAG ACCAAATTAA CCAATTAGCA GTTACCTACC TAACCTTATC
   107461 TATGTATCCA TCATTGCATT ATAAGTACTT TAAATTTGAA CCAAATGAAG CGATTATGCA
   107521 ATATACTATT AATAATCTTT CCAATAAGTT CAAAGTTAAG CAGGTAGGGA ATATTCTACA
   107581 AGCATTGGTT GATACGACAG CATTAGCAGA TAAAACGTAT GATAAAAATA TCCGTCATGC
   107641 TAATGACAAG GAATTGACAG ATTATATCAA TGCTTATAAA ACTAGATTAA ACTCATTGAT
   107701 TAAGAAAATT CGTGATGTGT TTGAGAAAGA TTATCGTAGT GGTAATTATA TGAACACAGA
   107761 GCGAGATAAT GAAGATGAGA ATGATTTTAA AACATCGGAT AGTAATTCAT TACTGATTCA
   107821 ACGCATCGTT GACCAAGTCG TATTGAAACT ATCTGTCAAT GGACCTGATA GTCGTATAGT
   107881 TGATATTTCA GCTAAGATGA ATCAGGTGTC TGTTAATGAA ACGAGAAATA CACTCAATCA
   107941 ATTAACGCAA AACAAAGATG AAAGTGTAAA TATTCGAGCA TTGTGCGAGT CTATATTGTA
   108001 TCTATATTTA TTTAATGGTG AAAATCATGT CAACGACTTA AATGGTAGTA AATTCTTAAC
   108061 ATTCTGCTTA GCAGTATATA AGAAATCTAA TACCAATGAT GAAAATGTCA TCAAGGTTAA
   108121 AAGTATTTTA GATACATGGA TTGAGAAGTA TTCGGAAACC TACCGAAAAA CACAACGTGT
   108181 TGCTACACTC AATAACTTTA GACGAGCACT ATATATATTC TTCGTATTTA CATTGCAACG
   108241 TACCAAGTAA GATAGAAGGG AGATATGCAT TAGCCTATCT CTCTTTTATT TATATATTAT
   108301 TTATACGATA AAGGTTTTCA TGAGACCTTT TTGTATTCTT TTATTTTTTA AGGAGGACTA
   108361 TATAATGCAT TATTCCTTTA CTCGAAAAGA GCTCGAATTA AAACGAGCTG ACATCGTTCC
   108421 TGTTCGTGAT ATGGTATGTG TTGGAAAAAC ATATGCCCCT GACCATATTA CACAATATAT
   108481 GGCAATGGAT TTATCCGATT CGGAACAAGA CACTGTTCTA TTAGTTATCG AAGACATCGA
   108541 TAAAGAAACA GGTAGATGTA CAAATCGTAC ATCTCAAAAA TTAGAAGATG TTGCGATTGC
   108601 TTCTGTTGAT TTACAAACAG GTACTGAATA CTACTTATTC AACGTAACAA ACTTCACAGC
   108661 AGAAGAGCTT GATGAATCTC GTCAGTTACG ATTCAGTGCG TATGATGGGC GTGGTAATCA
   108721 ACATATCCGA ATGGATATTC TACCAGATGA ACCAGACACA CCAATGGATG GTGGTGATGG
   108781 CGTATCCATT ACAGTTGACC CAGAAGGTAA TCGTGAAATT CGTGTAGAAG AACCAGAAGT
   108841 TGAATTCCAA ACTGATGACT CTGATAACAC TGAGTATGCA CTAGTAGAAG GAGAATGGGA
   108901 CACTACTGAA TCTGATGATT CTGAAATCTC CGACACGAAT ACAGTCGAAG AAGATAAGGT
   108961 CATCACTCTT AAGGTAGAAG AACAATTAAA ATCTTCAGTG TATCAACCAC GTTCATTGAT
   109021 GGATTTAGAA GAAGAAGAAA ATTCTAAAGA ACAAAAACAA CCTGTTGTTG AACAACCAAA
   109081 GAAAAATCGA ATTGACCCTA AGAACATTCG ATTCGAACGT AATGAAAAAC GTGAAGATTC
   109141 ACAAAAAGTG AATAAGATTC ATTACAATAA CAAAGGTAAA CAACAGCAAC CAAAAGAACG
   109201 TAATAATCAA CAACGTCCAC GTCAAGACAA ACCACAACAC CAATCTATTT TCCGCTCTGG
   109261 TGAACGGAGA AACCCAATGA TTGACAGTGA TGCCAATAAT GAAATGGGTG AAATTTTCAA
   109321 TAACATCTTA CGGAATCGAT AAGATGTTAT ACTAATAGAG GCGGTGTATT CCGCCTCTAT
   109381 TTTTTTTTAT CATCGGAGGG ACCTATGAGT ACAGAAACCT ATTTAGATAT CATTGAGGTC
   109441 GATAATTTAA TGATGACTCT ACCATTAGAT CCAATGCGAG CATTTATCCA AGAGATGGGA
   109501 CCTGCATCGT ATAAGGAATG GGTGGATTTT ATGATGTTAA AATTTCTATG CTTAGAATAC
   109561 AATGTAACAT CTGAGCAACT TAGACCAGAG TATCTATCCT TAGATACACA GGATAAAATG
   109621 AAGGGTAAGT TAATATCCTA TTTAAAAGCT TCTTATGGAC TCGATCAATC AGATATTAAC
   109681 CAACTACGAT TGGTTGATAG TCTTATCACA TACTGTGTTG AGACATTGTT TCCAGAATTA
   109741 ATGGATTCAA CTGGTATATT CAAGGATTCC ACTATTTTAA TTGGTGATCG TAGAATGACA
   109801 TACTCGCAAG CACTTCAGTT CTTACATGAC GCTAAAGTTC CTGAAGAGGT CGTAGAGTAA
   109861 TAATTCCTTT CTTCGACATA GCTATAATCG CATACTAAGA AAAGGTGGTG ATTACCCAAT
   109921 GGCTATTACT AAGGAGAAAC GTAAAGAAAT GGAAGATTTA ATCTACAAAT TCTTTGCGAC
   109981 AATCGATCCA AGTAAAGTCA ATGCAGAGAA CTATAAGTCA TTCTTTGGTA AAATGAGTGA
   110041 CACCCAGTTC GATACATTTT TTAAGAAACT CTTCATGTCG AAGAGTCCCT ATCTACCACT
   110101 CGATGTTGTT ATTTTCGAGC GGGATTTAGA TATGGCTAAT ATCGAGAAAG CTTCTAAATT
   110161 GCTCGATATT CCACTATATG AATACGTCGT TTTACCATTC TTTAGCGAGG ATAAATCAAA
   110221 CCCTATCGTC ACACCATATA AAGTACCAGT TGGGTATATT CATGAAAAAC GTGTACAACA
   110281 AACAGCACGT AAAAAGAATA CAACATCCAT TGACATTACG GCACGTGATA CAAAAACAGG
   110341 TCAGGTTATC AATGAAGATA AAAATGGTCG TCAAGCCATT GAAGAAAACT ATTGTCTTAT
   110401 GACCTATGGG GCATCCAATG CTGTTAAAGA ATTTATGTCA TTCCGTGCGG ATGATATGGT
   110461 TATGAAAGAA GAAGCCTATA GTCAAATTAG ACGTAAAGGG TATTTATCGA TGGAAGAATT
   110521 AAGTGATAAC GTTGAAAACA AAGTTGCCTT AAACACATTC GATGTATATA CCATTTCCAT
   110581 GGGATTGAAA ACCAATCTCG TTACAGAAGG TTACCTTCTA AAGGGAACAC TTAAATAATA
   110641 CTTTTTTCTA GTAAGGAGTG ACTCTTATGC CAGAAAAAGA CACAGAAATG TGCATTGTTA
   110701 CAGAAATCGG TACATTCGGT AGTATGTCGA TCCCAGATCC AACAGCTACT CCTGTTACTG
   110761 AACTCTTTAA CACTACTAAA GACGAAAGTC TTAAAAAATA TTTAAAAGAA AATATGATGA
   110821 ATACAGACGG AGGTAAAGAC TAATGAGTTT TGTTTCTCAT CAAGCTCCTA ATGGTTTGGA
   110881 ATACTTCATC GAAGCAGACC AAGCTAAAGG TTTAACTGTA CTTGTGCCTA GTAAAGGTAT
   110941 TTTTAAATTA GATGCAGCTG CCGCTAAAAA ATTGGTAAAC TTCCCTTATC AATTCGAATT
   111001 CTTAGCAGCG TTATCTTCTT ACCGTAAAGC AGCTAATGGT TCTGGTAAAC CAGTTCATAC
   111061 TCATATTCAA AATGATACAG ATAAAACTAT CTCTGTATTC GATTTCTTGA TTATGGATGC
   111121 CGCTGGTCAA AACGTAGCCG CTACTGTTAA AGTGGTTAAC ACTGAAAATG CAGAAGTAAC
   111181 TTCCGAAATC GAAGTAACTC CTAAAACTAT GAGTGCCATC GTATATGAAT TGGCTAAAGC
   111241 GGGTATCAAA TCCACTGTAA AACAATACGC TGGTGTAGTA TCTGTTGATA CTCTTCCTTC
   111301 TGAAACAGCA TTCAGCAAAT CCGCATTCTA TCATGTAAAA GAAGATGGTA AAGTGTATAA
   111361 ATTGAATGAT GTTGAAGATG GTTTTGAAGA AGTAACGGAT CCAATTGTTG AAGTAGAAGA
   111421 ACTTCCAGCA ACTGAAATCA CTGCTAAACA AAACGTATTG TACTTCTTGA ACCACCCAAC
   111481 TAAGAAAGCT GACCGTGGTT TCTTCGAATA CAATGGTACA TCTTTCATTA AAGCTGACTA
   111541 TGTTGGTGTA AAAGAAATTG CTCGTTTACC TAAAGAAGAA GATATCGAAG ATCATTTGAT
   111601 CTATGTAGTA ACTAAAGATA TCAAACAAAA AGACAAACCA GAAGTAAAAG CTGGTACAAT
   111661 CTATGTTGGT AAAGAACAAG CATTGGAAGA AAAAACACTT AAAATCGAAG AAGTATCTGA
   111721 ATTACCTAAC TTGGTAGTGG CTAAAGAAGG TACTATCTAT GGTGTTAACG GCGTATACCG
   111781 TAAATTTACT TCCGGCGAAT TTGGCCCTAT CGTTGCTAAA GCTGTTGTTG CACTAGATGC
   111841 TAAACCAGAC TTCGCTAAAG TGGGTTTAAC TGTAAATCCT GAAGTGATTT ATGTATTGAA
   111901 TAAACAAGTA GACTCCACTC ATTTAGTTGG TTCCAAATGG GTATTCGATA CAACAACAAA
   111961 AGCTTTCAAA GCCTATGACC CAGAAGAAGT TGCTCCAGTA GCACCTGGTG TAGGTGGATA
   112021 ATAAAATTTT ATAATCGGAG TAACTAATAG TTAGGGACTT TCTATCTTTA ACAAGGGGAT
   112081 GGATTTCCTG AACTACTCCT ACTGGACCTA ATCCAGAAAC ACACGTTAAT AAGAGATACA
   112141 ACCGTTTGGT TGTATCTCTT ATTTTCTTTT TTTTTTAGAT TAGAATATCA TTAACATCGA
   112201 TTTCAGAAAT TTTAACGGAA CTATCATGGA ATGTTTTCAT TAATAGTTTT AGCAAACTTG
   112261 AACCGATGGC AGACGTTGAC ATCCCGATGT TCTCAATACC TAGGCGATAA TATAAATCAC
   112321 CAGCACATTT AGAACACAAT TTATCCCCTA CGCAATACAG AGGAGACCGT AAATTAACCA
   112381 CCTTACCAAT GTATGATTTA ATATTAGAGT TATCTAACAT TATTAGTTTA TTACCTTCTA
   112441 CGATGTATCT ATACATTAGT TTCTGATAGT TCTTTTTAGT AATTAGCGTT TTTCGATACG
   112501 CCTTCGTACC ACAGTCCGAA CCACGTTTAT CTAATACAGC TGATTGGTAG GCCGCGAAGA
   112561 ATTTTTTAGT TGCATAACCA GCCACGGCTG TACCAATGGC TTTAGGATAG GCACCATTGA
   112621 CTACTTCTGT ACCATATGAA GGAACATCAT CCTTCTCTAA CCCTTCCATA TAGGAACGTT
   112681 TAATGATTTG GTAGCCACCG GTATTTGGGT TATACACAGG ACCTCGAGTT AAGAAAAGGT
   112741 TTTTATAGTT ATTTTCAAAA CTACCACGAG CACCCGATGT ATATAACGTC AAACCAATAT
   112801 CATCCTTCAA TTCTTCTTTA GTCATATCGA TAAGCTGTTT TTCTATTTTA TTCGCAACAA
   112861 CAGCATCACC TTTAGCTAAC GCTTCTTTAT TTTCTTCATA TAGTTTATCA CGAATTTTCA
   112921 TAACTTTGGC AAGATTTTTC GTCGTACCTT CAGTGAATGA TGGTGCTACG TTTGTGTGAA
   112981 TGGTATTACC TAACCATTGT AATCGATTGA AGTACTGACA CATATCTTCA GCTGTGATAT
   113041 GTCCATCAAG AAGAGCTTTT GATAACTCAT CACTTTCAAT ACTACCTAGT TTACCATTGG
   113101 TGATTGGTTC GGCAATATAT CCTAACACTT TTTGGATATT CGGGATAGCT TCATATAAAT
   113161 ACTTATTAAC GAGTAATTGA CCAACATTAG TTTCTACTTT AGTTGTATTC ACATACTCAT
   113221 TTGGTTTAAG TGTAAACTTA TCTTGGAAGT TAAACTTAGG CTCAGTCATC TTTTTCATAA
   113281 CTGGATCATA ATGACGAGAA CAATTTTCAT CAAACCATTG TTTGGTCAAT TGATCTGGCT
   113341 TTAATGATAA AAGATAGGCT TTATTAGTCT CTGTAATCAT ATAATTCACC TATTTTCTCA
   113401 TATACAAATA TTGGTCGTCG TCTTTATATG ACGTCCAACC ATCACTTTTA TATAGTGATA
   113461 TAGCAGCACT GTTTGTTTTA TCAATTGTGA GTTGACTACA ACCATGCTTA GTGGTAGCAA
   113521 TCTTTAATAG TTGACGGGCT ACTCCCATTC TACGATAATC ATCATGTACC CATAAGGCTT
   113581 GTAAACCATG GGTGGATTGT TGTACATTGA CAACCCCAAC CAGTTCACCT TCATAGTATA
   113641 GTACTGTACC TTGATGATCA TCATCTACCT TAATCTTATT GATGAAGTCA TTCACGGATT
   113701 TATACTCCTT GATGAATGCT TTATCAATTA CTTTTGGTTT AAATAGGTAG CGTGGACAAG
   113761 TAGCCTCAGT TACTTTTTTG GGTCGTAATA TTTAGCTACA GCTTCATTGA AATATTTTAC
   113821 CACTAATTCC AATAGATGAT TGCATAGCGT TTCATATTTT TTGTAAACTG TTTTAGAAAT
   113881 CGCTTCGATT TCATCTACGT GTTTCAAAAT AGGATGCCAT TCTTTTGGGA TTTTGTCATA
   113941 GTGTCTATCG ATGACTACGT CCATTGCATC GTCTTTATCC ATACCATCTT CCACTAATAG
   114001 TTTGATTATG TTAGACACAA TTAGTTCAGA TGTACCGAAC TCCAACAATG ATTCGCCCAA
   114061 AATAGCATCC ACAGTAGCTA TAACATCTTT AGGACCAGCA TAACTATATG GATTACGTTG
   114121 TTTTAATACT TCAACCAATG GTACTTTTCG TAACCGACTA CCACCATCAA AGAATTCTTT
   114181 ATCAAAGAAC TTCTCAAGTT CAGGGATAGT AATTTTAGCC TTTTTAAGAC ACAAAATAGC
   114241 TTTCTTAGCA TTTCGTTCTT TAATAGCATC TCTAACATCA TGAAGTGGAT ATACGAATCG
   114301 TTTATCGAAA TGATCATCGA TCGTATCATC ATAATCTTCA TGGAATTTAA CAAAGTCTAC
   114361 TTCATCTTGG ATATCTTTGG ATAAGATAAC CTTTAATTTG TATGAATCGG TTTTAAATAG
   114421 TTTATGTATT CTATCGATTA TTCCCATCAT AACACCCCTT ATTCAGTATA ATACTTTTTG
   114481 ATTGCATAAT CAAAGTACTG TTTCAATAAT TTAGTTAATT CATGGAATAA TGTTTCATAT
   114541 TTTTGAATAA CTTTAGAACC AATGATATAT AATTCATCGC TATAATTCAA TACAGGATGC
   114601 CATTCTTTTG GTATATCGGA TAGGTTACCT TTACTGATTT TATTCAATAT AACTGCTATC
   114661 TCAGTATCAT TAGTTTCATA TAAAGAAACT ATACTTTTAT TAACGTATTC GGTTAATCCG
   114721 AGCTCTAATA GTCTACCCAT AACAATACTG CTTACGGTAA CATCAATGAT ACCCGGTTTT
   114781 GCTTTTTTGG TATCGTTACA GTATAAGAGT ACTTCTTTAA GTGGAACTTT ATGGTATTTG
   114841 GATCCACCAA TGAATAACTC TTTATCGAAA AACTTTTCAA TTTCAGCCAT ATAAATCTTA
   114901 GCTTTTCGCA TAAGATATAA TGCTTTTTTA GGATTTTTAT CTTCTAAAAT ACTATCCCGT
   114961 ACATCCTGTA GACCGTATAT GAAACGACTA TTGAAATGAT CATCAATAAC AGCATCATCT
   115021 ATATCTTGAT TGATTTCAAC GAAATCAACC TTTTCGTCAA TATCCTGTGA CAATACGACC
   115081 GATAGTTTAT GTGTATTTGT TTTAAATAAC TTATGGATCT TATCAATTAA ACCCATTGTA
   115141 CTAACTCCTT TACAGAATAG AAAAAGCGGA TATAAGAAAT TAATCTTATA TCCGCAATAG
   115201 TTGTGTTTAG TTAGTGTAAA TACGGTATGT GAAGTTAATT TCTTTAGTGT TTGTCAATGG
   115261 TTCATTATCC AAATTCAATT TGGAGAACAT TTTTACGTTT ACATAGTCGA ATTTACCAGG
   115321 AGCAATTTCC ACACGTTTAC CTGTGAAAAG TGCGATAGTG TTGATACGAG ATAATTGGAT
   115381 ATTACCATTT ACGTCGAACC ATTCACGAAC GTCTTTTTTA GTGAGTTTCA AATGCATTTC
   115441 TACGAAAGCT TCGATAAGAT CACGACGAGA CGTATTGTGA ACATCAGATT CTACTTCAGA
   115501 ACCATCTTCA CCTTCTTCAC CATCTTTCCA CAATACTTTG ATTTGTGGTT TTTGTTCGAA
   115561 GCCTTTAAGG TAGTATGCGA ATAAACCATC GGAATGACGT TCTTCCATCA TATGGTATTT
   115621 AGCAGCATCA TCACCACTCA ATGGAGTTTG TACGACACGG AATGGAATCA TTTCATCACG
   115681 TTGTCCATTT TGACCAACTT CACGTTCATA GAAGTTGACT GGACGAATGG AACCAAATGC
   115741 ATCACCAGAA CCACCGATAC CAACACCCCA AAGGCATACA ATATCATCTT GTGTTAATGG
   115801 GTTAGGGTCA ACGCCTACGT TGGAGTTAAT ATCCATAATT TCATTGATAG TGGCTACTTG
   115861 CAATGGAGAG CGGATACCCC ACATTTTTTC CATTACTGTA ATGGCACCAC CAAGTACTGT
   115921 TTCATTATGC TCATTAGAGA ATAACACGTT ACCGAATTCA TCAGTGGCAC TGATTTCTGT
   115981 ACGGAATGTA GTGTGTCGTT TTTCTTTAGG AGCAGAGAAC TGTTCTTTCA AAACATCAAC
   116041 TGTACCGATA CGATCGGAGA GTTTTTTGTT AACAATATTA CTCATTACTG AATTCTCCTT
   116101 TTACTAGTTA ACTATAGTGT TTCTTAATCG TGTGTTTAAA CTGTATATTG TCTTTAGATA
   116161 CTAGTTGTTT ACCAGTACCT GTTACTTTAG TTGCAGTACC TAATGAACTC TTCAAAGGAG
   116221 CTTCTGTAAT AGGATACACA CTGTTGTCAA TAATAGATTC TACTGTATTG TTTTTTGGGT
   116281 TAAATCTTTC AATATAACGC AAATCACTTA AGAATCTACG ATCTCTGAAC GAATAATCGC
   116341 TAGCAAAATA TGGCATGAGT GTTTTAATAA GCATACCACT TCGTAGAGAT TTATCTTTTG
   116401 TTATACTATG ATCATCGAAT AATTCTTGGA AATCCTTAAA GCTAAAATTA GCCGGATCAT
   116461 CATTGGTTAA TCGATGTTTA TTCTTCATAT GTAATGGGAA GCGATCCTTC AAGTAGGTTA
   116521 CTGAAGAATA CACATACCAT TCCATTAGAT AGGCAGTTAA TTTTTGATAG ATAGCAACCT
   116581 TTTCTTCTGC TTGGATGTGA TCAAATAAAT CAAGTTTGCT ATTGACGATA ACATCAACGA
   116641 TGAAGTTACG TACAACCACT TCACTCAATG GGAATTTCTC ACGGAACGAT TTATCTTTGA
   116701 TGAAGTATAA TAGCTCAGAG ATATCTACCT TATCACCTGC GGAATCTGTC AAGTCAATAT
   116761 CTTTAGATGT ACTAATGATA TCATAGAATT GCATAGCAAA ATGGTCATCT AATTGCATAT
   116821 CTTTCCAGAT GAAGTGGATT CGATCTGTAA AGTGAATGAA GTCTTTAACT AACTGCCAAG
   116881 ACCATGTACG ATACTCTTCA GTGAACTTAA TTTTATCATC ATATTTATTC GTTACCGTAA
   116941 TCATAGAAAT ACAATCATCG TAGATATATT CTAACGCTTT ACGATCCTCA ATCGTCATAT
   117001 TCACTTCCAT ACCCTTGAGT TTATCAAGGA TTTTAAGCAT ATTGAAATGC GGATCATCTA
   117061 ATACATATAC TAGGTCAGAG AATGCGTCGG ATACAGTATA CGATTTAAAC TCATTGACTA
   117121 ACTTTTCAAC CATCTTAATC AAATCAGTCT TCTCATTTAA ACTACTAATG AATTGGAATT
   117181 CATCATCTAA CGAGGATAGT TTATGTAAGA TATAGTTGAT TAGGTCATCT AAGTCTTTAC
   117241 GTTTACCGCG GATATCATTA AAGATATTCC ATAAGTCTGG ACGTAGATCT CTCAATAAAT
   117301 CTTCATAACT CGTTGCATAT TCACCATTTG GTTTCTTATA TAACTCTTTA ACATCCTCTG
   117361 TGATAAGTAG GGAGTCATAG AGTTTCTTAT AGCACTCATA GGTTTCCAAG TCTTTAGTCA
   117421 ATCGCATACG TTCATCAATA AATTTACGTA AGCCATTGAT GTTACGATAT ACATCATCAA
   117481 CGTCATTGAT GGTTGGCGTA TGAATCTTAG TGAAGAACTT AAGGATTTCA GGGTCAATGC
   117541 GTTTAGAGCA AGCCCCTTTA CCATACAATA AGTCATCACG AATCTTAGGG ATATCCCCTT
   117601 TGAAGTTGAA CCCATATACA TTGGCAATTT GATATCCTTT AAGAGGGATC TCACCACGTA
   117661 GACCGAACTT ATTAGCAACT AATGTGCATA GGAAGATGAC TAGCTCATAT AAGTTGACAT
   117721 AATCAGGACT TAAACGTGGA AGTTTCATTT TCAACTTATC CATCTCATCC TGATTATCAA
   117781 TACACATACG AATTGTATAG GTAGATTCAT AGAACGTCTT AGTCATACTA TAAATCAAGT
   117841 CGATTGACAT ATACTTCGTG ATAATGGAGT TAAAGTTATT ATGACAAATC TTTTCCATTA
   117901 AGTCAGAATC GTTAATCCAA TATGGATCGC CATCGGTAAT GGCATGATAA TCTACTTTAT
   117961 TATCTGGATT AGCAATCGCA GCAGCAGGGT CCATATCACG AATGTTAACA CGTTGGAACC
   118021 ATACGTTCCA TGTATTTTCG CAGTCGATGA CTTCTTTAGG ATTACCTTCT TCATCAACGA
   118081 TAGTCTTATA CTTGATAACA GGATTATCAT TCGTATCTCG TTTATAGTCT TTCACCAAGT
   118141 AATATTTATA TACATTAACC TTGATGAAGT TGAAGATATT GGAGATATCA TAAATGACTT
   118201 GGTTAGAGGA TTTTACTTGC AACATCAAGT TCAAATCCTT AGCAATAATT CGTTGGTATA
   118261 ATACGGCAAT CTCTTCAAAG TAAGGCATAT TATATCCTTC GAATAGGTAT CGTATCAATG
   118321 AGTCGTCATA GAACTCTCGA GTGATACCTT GTTTAAAGAT GTTAGCGATG AATCGTTGGA
   118381 TTGCAATAAT CATGATTAAG AATCCCATGA ATTCATCATA ATATTCAAAC ATCTTGTTGT
   118441 CTTCTTGGGT ATATAAACCC ATCATGACAT AGTCACGAGC TTCATTATAG AACTTAACAA
   118501 AGTCGTTAGA GATATACTCT ATGTCTGATG GTAATACATA TAGTAATTCA TAGTTTCTAG
   118561 CTGTTCTAGC TGTATGATAT GGTATAGCGT AGCCACCTAA AAATTTCAAA TATGGTTTAT
   118621 TAGGGTGCTT CGCGATCAGT TCATCAGCTA TACCGCTAGT TGTTACTAAG TGAGCTAATT
   118681 GAGGATCCAA TTCATGTACT GGTACATTCG TAGGAATCCC AAAACGGTTC TCCGGAATGT
   118741 AGACAAAATC GGTATCTTCC ATGTCTGGTT CACCATGTAA CATACGATAG TAGTTATTAT
   118801 GCTCTTCAAA GGAACCAATG ATTAAGTTCT TTTGAAGTTG AACGACCCTA TCTCTATATT
   118861 GAGGAGGGAT ATTTTCTTTA TCTTGTTGGC ATTTCGTCAA TAAGAGACGA TCTATTCCCG
   118921 CTTTAACAAG AACGCTGCGT TCAAACGTAA TATATGAATC CCAGTAGTCG CCAGTTTCAA
   118981 TGGCTGCCAC ATAGGCATCG CCCATTAATT TGGTATTCTT GGTTTCATAT TTTTTTGCTT
   119041 GTTTACTCTG TTTGATAACA GCAGACCGAA TAATTTTTCG TAATTGTAAC AGGAATGTGT
   119101 CCATGTCTAT ACCATTATAT AGCATAGCTG TACCATCCTT TCTAAATACA TAGTTATTGT
   119161 ACTTAAATAG ATGTCAAATT AACCAAAAAA AAAGAGGAAC GGAAAGTTCC TCTTTTTCTT
   119221 ATTACTTACG AACCACTTTG ATAATGGTAT CACCCTTACG AACAGGAATG ACTTTCTTAC
   119281 CAGGATGGTT ACGAGTAAGT TCTGGGAATT CGTCAGCTGA TACATCAAAG ATATCAGTTT
   119341 TCAATAAGAC TCTGAATTCG CAGAAATCAT TACATCCAAT AACGAATGCT AAATGTTCAC
   119401 CTTTTCCCAA ACTAATCAAC TTGAGAACTT GACCACGTCG ATCGGATTTA GCAAATGTAT
   119461 CTAATGTGCA CCGTTTACCA TTACCTTTAT CGGTTAAGAT AAGCATTTGA TCATCGGTAT
   119521 TCGTAATACG AGCAATACCA ACCACTTCAT CAGTTGGTGC CAAATCAATA CCGATGACAC
   119581 CACGGCTCAT TCGATTTGTT TCAGTGAATG TACCTGTATC AAATCGTAGA CCATTACCTT
   119641 GTTTTGTATA GGCAATGATA TCCATAGCAT CTTTACCTTT AAGTACAGAT ACTAACTCAT
   119701 CATCTTTATT AAGGATGATA CTAGCTACTG ATGTTCGGAA TGGGTATTTG GAACAAGATG
   119761 TTTTCTTGAT AATACCCTTC TTGGTAATGA ATGTGAATGC TTCATTAGAT TTCACAGCAT
   119821 CTTTTGTAAA GATAGCTACT ACATCACCAT TGATATTCAC ATACTTACTT AAGGCTTCAC
   119881 CATATGATTT CTTATCAGAT GCTCGAATTT CACCAACTTC TAAGGCATGT ACATACCCTT
   119941 TACGGTCGAA GAAGATTAAG CTATCTAAGT TATTAGCATG AACAATCTCT ACTGGCTCAT
   120001 CACCTTGGGC TAAGTCACCA ATGGATTTCA CATTGTCAAG AAGTTTCTTA ACATACCCAT
   120061 TCTTAGTGAA CACAATGAGA TGCTCAGTGT CACTATACTT AGCATCATTC TTCGCTTTTA
   120121 CTACTCGAGA TAATCTAGGT TTACCATATT TAGCAATACC CTTTTCAAGT TCTGTGATAA
   120181 TGACCTTATC TAATTTCTTA GGTTTAGTAA TCAATTCTTC ACAGACTTTA ATCTCATCCA
   120241 AAGCATCTTT TAATCGTTCT TTGAAACGTT TCAATGCGGA TTTACTGAAT TCGCTCATCC
   120301 GAAGATTGAT GATTTTGTTA GCTTGTACGG TCGTTAAGGC ATAATCCTTA TTAAGCATCT
   120361 TAATCAATTT ATCATCTTCT GATTTCTTAA TCATTTTCAT GATTTTCTCA GCTTTACCTG
   120421 GCGTTTCAAT GATGTCGATT AATACTTCAG TAATATATAC CAATTCTTTC AATTTAACTA
   120481 ATCGAATGGT ATATACTTTA CGTTTAAACA ATCGACGATT CATAATCCAG CTATGGATGA
   120541 TGTCTCGAAG GTTAAAGAGT TTAACCACAT AGTTATCAAC GAAGTTCATT TGTGTTGGGA
   120601 ATGAACTTTC TAACCCTGTC TTAGCATATA AGAACATCTT CATTTGATGT AAGTCTACTT
   120661 CTTTAGCAAA CTCAAGAATG AGATAGACCG ACTCAGCATC AGATGCATCA TTGATTCGTT
   120721 TTAATCCAGG GAGTTGTTTA CTTTTACTGA ATTCTGCAAT CTTTGCAATC ACAGATTCAA
   120781 TTTTAGTTTT ATAAGGGAGA GATGTGATAG TTAAAGTATG TTCATCTGGA TCTTCGATAA
   120841 TCGTAGAACG CATCTTGAAT ACACCTTTAC CGGTTTCACA AATCTCACTA AATTGACCTT
   120901 CATCAATAAT ATCACATCGA GATGGAATAT CTGGAATAAG ATATGGATGA TAGTCTGGAT
   120961 CTTTAATGCA TTTGATGACT TCTTCAAATG CTTCTACTAG GTTAAAGGAT GGTACATACG
   121021 TAGCCATACT AAAGGTAAAC CCGGTAGATG GTTTCAATAA CATATTTGGA TATTTAGCTG
   121081 CCAATGATAA TGGTTCCATA AGGTCCTGAT TATACGTTGG GGCCATATCC ATGACTTTAT
   121141 CATCCCATTC GCTAAAGAAA CAATCATAGG CAAAGTCAGA TACACGACCC GTAATATACC
   121201 GAGCACTTGC TGATGGACTA CCAGCAATCT GACCATTGTT ACCACCAATT GTCATCAATG
   121261 GATATGGGAC TTCCCAGTCT TTTCCAAGAC CAGTAATTAC ATTTTCTACA GAGGAATCAC
   121321 CATGAGGATG AATCTTGATA ACGTCACCAA TCAATGACAA TACTTTTGTC ATCTTCTTAG
   121381 TAGCACCCGC TATCTTAGCT GTCGCATACA ATACACGACG TTCAACTGGT TTTAATCCAT
   121441 CTGTAATATC TGGGATAGCA CGTGCTAATA CAACGTTAGT ACCATATTTG TACATCCCAT
   121501 CTTCATTATA CGCACCGATA TTTTCTTCCA CTACACCACG ATTATTGGTG TATAAAGACA
   121561 TATCGGTGAT TTTACCACTA AACTTCTTCT TTGTCTTTTT CGCCATTACG TTCTCTCCAC
   121621 TGTTCCCTTA ATATGAAATA CTGCTGAGAT TCTTCCATTT CCTTGGTTTC AAGATATAGA
   121681 TATAATCCAC CTAGAGCACT AACCAGTAGA ATTACAATGA TAATAGCAAC AATTTCTGGT
   121741 AGTTCCATAA TGATGCACCT CCTATTCATA AAACCCATTA TGCGATTTTT TGTGTTGTAT
   121801 ACTTTTTGTG TGTTGGTAAC TACCTATCGA TAGTACCAAC AGCACAACTA GTAGTAGTAT
   121861 TACAGGTATA ACCATAATTA GTTATCCAAA TCATCACGAT TGAATTTATG ACTATTATCA
   121921 ATCATAAATG CTTTACGAAG TTTTGTATTT GGACCATGTA ATACTTTAAC AGTATCCAAT
   121981 TCACGTTCCA AGTCATCAAT CGTTAACCGA ATCAATTCGC GGTTAGCTGG ATTCAATGTA
   122041 GTTTCCCACA TGATTGTCTT ATCCAACTCA CCCAACCCTT TTATCCGTTC TTCGATTGGG
   122101 GGTAAATACT TTTTCGTTTC ACGGAAGAAC ATACCTAAGC TGGTGTAGAC TTTCCCACCA
   122161 TCTTTGGTTT CCATAGTATA ATATATATCG GAATGATTAG CTTCTTTAAT GAACTTCATT
   122221 AAGCGAGATG CTTTATTGAA GAATGCTACA TCAACCAATA GATATTGGTA TATACCATTA
   122281 ATAGAACCTT GGATAACCCC AGTTTTAGCA TCATACACTA ATTCAGGGAA ACGCTTCTTT
   122341 AGTTGACCAT TGAAGGTTTT GGTTTGTCCA TACAATAGTG TGAACTCAAT AAGTTCTGGG
   122401 TTCGTATAGA AGTATTGAGC TAACGGTTCA AGCTCCAATA GATAATCAGA GTTGATGTTA
   122461 ATTAACTCAT GCATTTCTTT GTTGGATAGT TTGTGACCTT TACTATTCGT AAGTGTCACG
   122521 TTTTCAACTA CATTATCAGC GAATAGCTTA TAGTAATCCA CCTTAGAGAG AATATACTTA
   122581 TGCTTATGGT CTTTCAAGAT ATATAATGGA GCTTTCGCTT TGTATAACAT ACCTTGTTGT
   122641 ACAAGCTCTG GCATAAAGCA TAAGAAGAAC GTGGATAGTA ACGAAGTCAT ATTATAGCCG
   122701 TCGATATCTG AATCGACGAA GATAATGATT TTATCAAACT TCGATTTACT TAAGTCAAAG
   122761 TCTTTACCAA TGCCAGTACC AATGATTTTG GTTAACGCTT TCAATTCTTC ATTTTGAAGA
   122821 ACCTTTGCTA ATGGTTCACC ATAGGTATTC ATTGGATTAC CTTTGATTTT AAATACGGCT
   122881 TGTGTCATAG GGTCACGAAC AGCAGTTACG CCACCTTTCG CAGAATCCCC TTCGACTATG
   122941 AATAGTTCCT TATACCCTTT ACCAATCGCT GGACTATAAC CACTCATGAT GGATTCTTCT
   123001 AAGGAATCCA TTGGTTTATA GTCAGACTTA CGGATCTTAG AAACTTCAAG TCTTGCACGA
   123061 GCATTTTTCT TAATATAGGT AGCAATCTTC TTAGCTTCAG AAGCATGTGA TTTCATATAC
   123121 TTCATAACGG CATCGTAGAC TGCATCACGA ATCTCTTTTC CTAACTCACG GTTACCAACC
   123181 GCTTCTTTCG TTTGGTTCGT AAATTGTGGG TCATTATGGA ATACGAAGAT TTCAGTACAT
   123241 AGACCCAAAC GAATATCTTC AAAAGTGATA TTCCACTTTT TCTTTTCGTT ATCAGTCATA
   123301 TACTCTTGGG TAATCTTAGA CATAGCTTGA CAATAACCAG TCTTAGCACC ATTCACATGC
   123361 TCACCATGTT GAATGGTTTT AACCCAGTTA CAGAATGAGA GAGTGTTATA GCCATCTGTG
   123421 CTATCATTCT CATCATAGTT GAAACATACT TGAATATTCG GAGTTTTCAC AGAGAAATGA
   123481 ATCGTAGAAC TCAAGAGAGG TTTCTTAATA GTGGATTCGA GAAGTTCAAC TGGACCATTC
   123541 TTATGTTTTA ACTTAATGGC TTTCTTCTCG TCACCTTTCT TTTTAATCGC TGAGTAATAA
   123601 ATGGTTTTAT TACTCGGCAT GAAGTAAGAG ATCGTATCGA TCCATTCGAA TAACTCTCCT
   123661 TCATCAATAT TACATTTACC AAGGTACTTA GCACTTGGTA CGAAGATAGC TTCAGTGCCA
   123721 TGTAATTCCT TGGATACATT TTCATATATA GGTTCACCTT TAAGACGCCC ATCAACGAAC
   123781 GCAAAGGTGC CACGTTTACC GTCACGTGTG ATGGTAAGTG TTAAGTATTC GGATAAGGCA
   123841 TTAATGGCTG TTAACCCAAC ACCATTTTCG CCAGCTTTAA AGGACACTTC AGCACCCTCT
   123901 TTGGTTTTAC CGAAGTTAGA ACTGGATTGT AGTTGAGATA CAACATCAAT GACATGCTCA
   123961 AATGGAATAC CACGACCATC ATCTTTTACG GTCAATTTAT TTTCTTTCAC ATCAAATGCG
   124021 ATGTAGATAT TCTTACATGG AGAATGAGGT GACATAGATT CATCAATCGC ATTATTGATC
   124081 AATTCTTTAC ATAGATGCAA GGCACCCTTC TCACCTTTGT AAGAGATATA CATAGTTGTC
   124141 CTCTCACGAA GACGTTCCAG GTCATCTGTG ATGACGGTTA TGTTATCATC TTTGTACTTT
   124201 GCCATAATCT TAAATGGACC TCCTAGTATA AATAACAAAT ACTAATTTGT CTATTTGCGC
   124261 ATTATCTTTA ATGGTCTGTA CTAGTATACA GGCATTAAAA AAATAAGGTA GCAAGCTACC
   124321 TTATTTTTAT ATTAGTCGTT GATGGATTCA ATAATACGAG CAAGTTCAGT AACTCGTTTA
   124381 CTGTATCTTG TAGCCATATT AAAGATATTA GTTCCAGAAT ATAATGTTAA ATGATCATCT
   124441 GGAATAACAT CGTCATCGTC ATCGTCATCA AAATCGTCGT CATATTCATC ACAGTCATCA
   124501 TGATGGTGGT GACCACAACC ACATTCAGAA TCATCATCTT CATCTTCTTT AAAGATTTCT
   124561 AATGATGTGA CACCTTGGGA TTTCACATAG TCTTCGATAA CAGATATATC AATATGACCT
   124621 TCGTTATCAT ACCGTTCAGG ATATAATAAC GTATCCACAT TTGTCATAAC CATATAGATG
   124681 CCGTTTTCAT CCAGTACATC TAATAGACTG GTCACTGGGG TAGAACCGTC AATGATAGAC
   124741 ACTAGCATGA TGATATCACC ATCAACCAAT TCACCAGTTC TAATTAATTG ATAGGGATCA
   124801 CCCATCTCCA ATAAAGCGAA CATGTTGCGT TCTGGTATAA ATTTCATAAT ATACACTAAT
   124861 GGAGCCACAG CATCTATATC TTCCAATTCG CCAGTTTCGG AATCTATCAC TGCTTCCATC
   124921 ATATAGTCAG TATCTTTATT AAAATACATG AATGGGACAT CTGGTTTGAT ATTTCCTGTG
   124981 ATGAATTCAT TATTTTCATC AATTGGTGTA CCTTGAATCA AAAGTTCAAG TTCTCCTTTT
   125041 GTATACATTG ATTTCTCCTT TTAAAAAATA AAAAATAAGG AATACGGGAT TACCCGTATT
   125101 CCTTATTATA GCTTCGTTTA TGGAAGCTTT TAAATCGATT TAAAAATTTC CAAAACTATT
   125161 AACGGCGAAG AATGGAGCTA CCGCCACCCA TGACAGTCAT GGAAGAACGA TATTTCTTAC
   125221 CATGTTTACC ATGTTTCTTA CCTTTCTTAC CGAAAGCTTT ATTTTCTTTC AACATGATAA
   125281 CTTTGAACGC TCTCGCACTC CAATCGATGG CACGTTGTGC TTTAACCAAC TTTTTCAATT
   125341 CATCGGAATC TGGTTTGAAG TCCGCTTGTA ACTTAGTTAA GTTAGCGTAG TTAAGACCAT
   125401 CGCGTTTCCA TTCTTTCAAA TGAGCCTTTA CCTTTTTAGG GTCATTTTGT TTCATTAAGA
   125461 AGCGGAAATC TAACTTAGCT CCGCATTCTT TACAACGGAA CACGCCTTCG GTCTTTGTTT
   125521 CTTTAAGACG CATGGAATTT CCGCGTTTGT GTAAGCATTC AAATTGAGTA TCACGTTCTT
   125581 TTTGTTCAAG AGCGTAACGT TCTTGGCGAA TACCTGCCAA GATCTTTTGA ATGCCGTTTA
   125641 GTTTGTCTTT GTTTTTGTTT TTCTTTGCCA TGTGTTATTA ACCTCCTAGC AAAATAATAA
   125701 AATATTGATA GAGAATTGTT CTATCACGTT GAAATAATAT ATATTTTTAT TCCAACTTGT
   125761 TTTACTGTTA ATGATTAAGT TAAAGATAAA TCGAAGTTCA TACGTAGATA ATCTACGTTC
   125821 TTATCATCAG CAAAGATAAG CTTTTGAATA TTTTCCACAT GGACTACGTC CCAGTAGTAT
   125881 GCTTTGTTAT CTTCATCATA TGGACTTTGA CCAGGGAAAT ATACTTTGCG AGATAAACAG
   125941 GAAATATCTG TTTCGATTTT GAAGCAGTCA CTAATAGGAA CAGGTTCAAG TTTAAATGGG
   126001 TGTTTATCTT TTGTTGCTGG ATCCGTATTT GGTACTTTAC GCTTATCGTC GAAATACCAA
   126061 CGAATCGAGT TATCGAAGAT AATCCCCGCT AACTTATCAA TACCCTTTTT ATTAATGATA
   126121 GCTTGGAATT CACCGATATC CATTATCGTT TCCTCCTTTT CTTCTTCTTA TTTGAAGTTA
   126181 CTCGCTTGTT AGAAGACTTA TTTTTATTCA CTGTAGAGTT TCCTAGCAAG CGTTCACGAA
   126241 TATGTTGAGC CATTCGTTTG TTTTTAGCAC GCCAATCATA TTCGATGATT TTGGGTTTAA
   126301 ATATAAGTTG TTTTGAGATT GGGTTCTCCA AATCAACTCC GGTTAATGTA AATAACTCTT
   126361 TCATAGTTAC TCCAGTATAA TCAATTGGTC AATGGCCCGT GTTACTGCGG TATATAACCA
   126421 TTGACGTCTA AATCGATAAT CACCGAATGG TTCATTGATG ACGATAACCT TATTATACTG
   126481 ACTACCTTGA GCCAAATGGC ACGTAATCGC ATACCCATAC TCAAACTTAT TGAGTCTGGA
   126541 CATATGTGAT TTTCTATAAG TCGCTGGTAA TTTAAGGTAA TCTCTATCTA TAGGTAAATC
   126601 GATGAATGAT TCATTCATAA ATTCTGGACG AAAATCGATG GTCAGACGTT TAGCACTCGA
   126661 TGATTCTAAA TCAATATCGG TGATATAGCC AACCATACCA TTGATAAGAT AAATATTATC
   126721 TCCAATCGAA GCATTCCAGT TATTTTGACG ACAAATCATC TTGTCACCAA CTACTGGATC
   126781 ATCAGTTGTG TATTCCAATA ACACTTTTCG ATAGAAGTTA TTCAGACTAT CACGTGTTTT
   126841 ATTAGTACCA CAGATGATAA TGTCACTATA GGTAAATAGT TTCTTATCAA AATCACGTTG
   126901 TGACATAATG GCAATGGAAT TGCCGATATT GCCTCGTGTT AACCGTTTCC CTTCTAAAAT
   126961 ATCTTTAGCT AGCCAAGGGA TAGGCGATTC GTCACTTTGA CGCATAATTT CTGTTAGTAT
   127021 CACATCAGGG TTCTTTAAGA AGAATGAGTT ACCAATGACT GGCGGTAACT GATTTAAATC
   127081 CCCTAATGCA ATGACGGGAA TATTAAATTC CAATATCCAT TTTGCTAATT CTTCTGGTAC
   127141 CATAGCCGCT TCATCAACTA CGATTAGACG AATATCACCA TCGAGATGTT GTTTACGACT
   127201 AAACTTGGGA ACCCATATAT AGCGACTCTT TTCAGTCACA ATAGGATCTC CATTTTCATC
   127261 TTCTTTAGGT ACCATATCTA TATTACAAAT GGAACTATGA ATTGTTTTAG CATTTAGACC
   127321 GGTTCTAGCT AATGCTAACG TAGCTTTACC GATATATGCC ATAAATAGTA CTTGGTCTTT
   127381 GGATAGACAT AAAGCTTCAA TCAACTCTTT GACAATCGTG GTTTTACCTG TACCAGCAGC
   127441 ACCCGATATT TCAAATACTT GCTTAGTTTT ATGCTTCCAC CAATGTAAGA GATTTTGTAA
   127501 GGCAGTCTCT TGACCTCTAT TTAATTCCAT TAGTATAACT TCCTCTATAT AAAATACAAT
   127561 AGTAAGAGTA TATACCTATG TACGACAAGG TATATACTCT TATTTTTTAA AAATCAAAGT
   127621 CTATAGTGTA ATCTGTTCCA CCAATGAGTA ACGTAATTGA TTCAATCGCT ATGGTACTAT
   127681 CAAAGTCCCT GAACGTGATA GTGCGAATGA ATTTATGCCC TCTTGGTAAA CCAAAATACA
   127741 TATAAACGAG GGTTTTAATG ATCTTATACA TTTCAAGCAT ATTGGTTTCA CTGGGCATGT
   127801 CATATATACC AATAAAAGAA CGAAAATATT CTTTTAAGAG TGTATAAAAT GAACCATTAG
   127861 ACCATTCATG TACCCGAATC GATTCAATTT GATTGATTGA ATCTTGAAAT TTCAAACCGA
   127921 CTTCAGTTTG GTTCGTGTTA GGCACGGATA CGCTGGAAGC AAATTGACCA TTGATTATAT
   127981 CTTGATCATG TACGATTAGG TTACAATAAC AATTAAAATC AGACTGTACA GGCTTTATCA
   128041 CTTCTAGCAT ACTGTGTACT ACCCCTTACA AAAATAATCA ACTTAGTGTG ATTCTTCAGT
   128101 ATGTGCTACT GGTGGATCAG CAACTGGTTG TTCAGTTACT GTAGCCGTTT CAGTATTAGA
   128161 ACTAGGAACT GTTGATGCTG CTGGATCCGT ATGATGTTCA GCTGTTGGTT CAGCACTTAC
   128221 AGGAGTTTCT GTATATGTTG GTTCAACGGC TGGTGTACCA GTAGCTTCCG TTCCTGTTTC
   128281 AGTAGTAGCA ACAGTGGTAT GTGGAGTTGT TGGGGAAGGT TGCTCAGTAA CGTGTGTTGT
   128341 TGTTTCTGAA GTCCCTTCTG GTTGTTTAGG AGTTGGGTCT TCTACTTTAG GTGGTTTTAC
   128401 TTCAGGAATC ACAGGTGGTT GCACTTGTGT GTTACCATCT TGATGACCAG GTTTACCTTC
   128461 AGTAGGTTTC CAATTTCCTT CTTCGTAGAT TTGTTTCAAA ATTCGTTCAA TGAATTCTTC
   128521 ACTAATCTTA GGATAATTTG TATATTCTGG ACGATGAACG GATGTACCAG ATGGAATATC
   128581 TTCAGTAGAA GTACTTGCAT CCTTTTTACC TGGTTCAGGG TCCTTATCAG CAGGAGTATC
   128641 TACTGGATTA ATAAGGGCTT GTAATTTAGT CGCTAACGCC ATATCTTTCT TAAGCAATTC
   128701 ATTAAACGCA ACAGAAAGAA TAGTTCTAAA TAAAGAACTA TTAATAGCTG GGCATTTGCA
   128761 TTGAATATAT GCCAAATCAA GAGGTTTCGT TAAATCGTTA ATCAAGCCTA ATAGTTTAGT
   128821 TAAATCTGCG ATACGCTTGG ATACTTGGTG CATGATACGA ATATTAGTGG CATTATACCC
   128881 CTTCATATTC ACAATATCAG ACTCTTGTGG ATTCCAGTAA TCACAGTTTG TATCATCATT
   128941 AGTGACATGG TAGGCATGTT CGTCTTCCAA ATGATGATGT GGACAGATGG TCTTAGCATA
   129001 ATATGGATGC AGATTCATAT CCATACGAGT ATCATAGCCA GGTTTATTTG GAATTTCTCG
   129061 TTGATAATCA TATTCTGTCA TCATATACTT TTCAATCGCT AACCGTTCTT TTGTATTCAC
   129121 TCTACGAATA TCTTCATAGA ATTCATCTTT AGGTTCTGTC ACATTTGGGT ATTCAGAAGT
   129181 TCGTCCAAAC CATTGATGTT TATAGAATTT AGACATGATG GACCTCCTTT TATAGAGATG
   129241 TTAACATAAC TCTATGGATG CTTATTTTGC ACATTATGTT AATATAAAGG AGGAAATGGT
   129301 ATGCAAAATG CAGGCGGTAA TGATTTTTCA TTAGACCAGT TTGAGTATTG CTATCTAGTA
   129361 GAAGATACAG ATCCATGTGC TACACAAATG AAGATTTATG TACCAAAATT AATGGGTCAA
   129421 AAAACTGGTT CTGCAAATAC AAATCAATCA GGGGTTGATC AAACCTCTTT TATGAACTCC
   129481 GGTGATTGTA AACTAGAATC ATCATCTCAA GTTCAATCAG CAAACTATAT TATCGCTCGT
   129541 GTACAGATGC CACTGGCCCA TAGACATTCG TTCCATGATT GTCCAGGTAA TTGTGTCAAT
   129601 CTAGTACATG GAGCTCAAAC ATGTTGTCCA GGTACATCAG ACTTAAAAGT CTGTCACCAC
   129661 TTTCACCACG ATCATCATTT CCCTCATGAA GGAGATAAAG GTCTAATTCC AAAAGGATCT
   129721 CGACTCATCT GTATGTTCAT GAATCATGAT CCGAATGATT GCATTGTGAC TCGTATGGAA
   129781 GTGATGTTCC CTAATGGACA AATCAATCCA ATGGAACCTG CTGATGAACA TCGTTAATAG
   129841 TAAGTGAGGT ATCCAGATGA TATCAGATGC GAAAACGATA ACGCAACAGA TTATAACAGG
   129901 AAAGAATCTT AAAATTTCCT ATAAGAACTT CCAAATTGAG CAATTGGTAA AATTGGATAA
   129961 CCACAACGTA TTACTACTTA ACGTTTTTAC GTTATTGAGT AAATACCGTT ACCATATTGC
   130021 TAAATACACA AAAACGTATG TTATGAATGA CGTCGATGCT AAGAAATATG AATATAAACC
   130081 ATATATGCTA GCCAATGAAT TGTATGGTAC CATTGAAATG GCTCCATTGA TTCTACGAAT
   130141 CAATCATATG ACATCCGTTA CTCAATTTAA GGATCTCCAA AGGGGTATTA AACTATTTAA
   130201 TGGTGATATT TTGGATTTCC TCAATGAAAT GGTTATTAAA GAGAAATCTG TGATAACAGC
   130261 AAATCGATCT CAAATTAAAG ATGAGATCAT TGGCTTATAA ACACCTATAA AAATCTATAA
   130321 CAATAAATTA GGTTGCACAC GCAACATGTA TCAGACTGTA TATGTATTAA ATAATTTATA
   130381 CACAAGCGGG ACCCTTAATC TCTTTCCGAT TGTCGTGTAA GTAGAGGGGT TTTAGAATCA
   130441 TTAATGACAA ATATACCTAC TACAGTCAAG ATCAAAGAAG TGCTGCAACT ATGTTCTTGT
   130501 GAGTTATCCT GAGGTGACAG CCTTTCAAAT AGATACTCAA AACCAATCCC CAATATGGGG
   130561 ATTTGTATCG GGTACATATA CCACCCATAG TTCCTCAAGC TGCCATGTGT TGACTATGGG
   130621 TTGTACCCCT ATTACTAGGA CACGAACATC ACCTAAAAAT GTTGCTGAGG TTGTTTGGTG
   130681 TTTCATAGTT TTCTCCTTAA TAAATAAAAG AATAAACAAA AGAACCGCAT AGCGAACTGA
   130741 TTATACGTCA GACGCTATGC GGTTCTTTTG TCTTTTACTC ATCGACAGTA ACAAGATCGG
   130801 CACCTAATGT GTCGTTCAAT GAGAATGAAC GAGTCACATC ACTTACTTCT TCTTGTTCAC
   130861 CTGCCTGTTT ACGTGGTTTT CTAGTGTGAG CTCCATGTAA ACCAAATTCA TTCCCCATAT
   130921 CCGCTAAATC AGAGGCTAAG GAGAATTTAG ATACAGAATG ATCTAAGTTC ACATCATTCA
   130981 CCAACATAAT CGTACTACCC TCTACGAATG GGTGATTGAT ATATAATTGA TCGGTCATGG
   131041 TTTTGTAACG TTTCTTTAAC TCTTTGATCG TTAAATATCG TTTACCTGTA GACCGTTCGT
   131101 TTTCTACATT CAGAACACCA ACCCAGTCGG AGTTCTCTAA TAGATCCCAT GCTTGTGCTA
   131161 CGTTACCGCG ACCAAGCATT TTACCCAAGT CTTCTTTACC TGCATCATGG GCAGCATCGA
   131221 TTGCCATATT ACCTGCACGG TTGATTTGTT GTGCTGTAAT AACGGGGATC TTCAATCGGA
   131281 TGGCTAAATC TTTCATTTCA TTAGATGCGT ATTTTAACCG CATAATTTCA TCTTGTGTTG
   131341 GTTCACTAGA ACGAATCCGT TTAATGTAGT CAAATACGAG AGCAATGACT TCATTATTAT
   131401 CTTCTTCAAT CTCATCTATG ATCGTATATA AATCGGAAGT ACTAATTTCC AAGTTACCAT
   131461 AATACTTCAT GATGATATTG GTTTCACCCT CTTCTAATGT CAACCCACCT TGCTTACGCA
   131521 TTAATTCAAT CGCTTGTTCT GGTGTGAAGT CTTTAATATC TTCGGTTGAT GTAGAAAGGT
   131581 TGAATAACCG AATAAGGGAT TCTTCTACTG AGTTTTCTGT TGTAATATAT AATACCGTCG
   131641 GTCTAGCAGT AGGTTTACGT CTTGGTTGGA TTCGGTTGAA AGCTTTAATC CAATAGCAAG
   131701 AGTATAGTAA CATGGCAGAT TTAAAACCAC CTGTTACACC TAACCACATA TATAAACGAC
   131761 CTGGTAAATA GCCTGGCGAT AGCATATCAT TCAATGCTCG AACACCAGTC ATTAATGCCA
   131821 AATTATCATC AGCGGCATTT TTAATGGTTT CTTCTACAAA TGGTTCCATC ACATCTTGTT
   131881 CTAAGCTAAA TGTGCTCATA GATGCTTTGG ATTCGGATTT TCTAATATCG GTTAATAGGT
   131941 TCCCTATTAC CGTTTTAATT TTATTCGTCG ATTCTTCCAT ATTTAGATAG TCACCACAAT
   132001 TGATATCGGA GAATGAATCG AACAGTTTAT CTCGATAGTA GAATAAATAG GCATGTTGTA
   132061 ATAGAGTTTC AATCAATTTA ATCGTATATT GAATCTCCTC ATGGTTCTTA TCTGTATATT
   132121 CATCAAGATA TTTAATGATA TTTTTACATT CAGGTTCGTT TGGGTCTTCA GCCGCAGAGA
   132181 TTAATGATGT GCGGTTAATA GTACCCATAC TGATACGAGC ATCTAGTGCT CGTTTAGCAA
   132241 ACCAAAAACG AGCATACATT GTCACGTCTT TTTCGTATGG TGTTGCATCA ACTATATTCA
   132301 ATAGTTTTTG TAGGTTATTG AGATGCATAC GAGTAATCGT AGGATCATCT GAAAAGATAA
   132361 ATCCTATGAA CTGTTGCAAA TAATTCTTTG TAAATTTTAC TGGTACCTTA TGCATCGTGG
   132421 AATCGTATGG TGATGTAACA TCACGTTCAT TCCGCTTCTT ATGGTACGAA ACTTCTGATT
   132481 TTAACAAGGG GACGACCTCT CCTTACCTTA TAACAAATTG AGTTCATCTT TAATGACGTC
   132541 TAATGAGATT TCTCGTTTAT GACGCACACT AATGAACTTC TGAATCTTTT CTTCATGTGA
   132601 AATACCTGGA TCAAATACAA ACGCATATTT GGTTAATAAG GTATTCACAA CTTTCTCATT
   132661 TTCTTGTTCT TTGACAAATT GAGCTTCATC GGTCACATCC AATTTGAACC GTGGTTTATC
   132721 TTTAACAAAC TCACGTAAAT ATTGTAATGC ATAGGAGAAG TCAACTTTCT GTACTAGAAC
   132781 GATTTTAACT CTTACAAAAT CAGCTTTGAT AGATAGCATT AGATCGACCA AATCTTGCGG
   132841 TCGATCTCTA TATTTTGTAA AATCTTCAAC CTTAATGGTT GTATATTCTT CAGCCATAGT
   132901 ATTTTTTACA AACTCTACGG CGTACTTATG TGTTTTTATA TCATATACGC ACAGATAAAA
   132961 ACCCTTATCT TTCTCTTCAC CGTGCTGGAA TCGAGAGAAT GAGCCTGGGT AATAAATATG
   133021 GTGTTTGATG ACTGTATTGG TGTGTATATG ACCAAAGAAA ATAGGTCCTT TACAAGCCGT
   133081 AATCAATTCT TTAGACTCAA ATACAGGGGC ACGACTCATA GTGATTTCAC TTTCCTGTGC
   133141 TTTAGCCATA GTCCCCACTT CTTTAAACAT ACCATGACCA AATATAAAAT CATATTGGTC
   133201 TGGTGTTGAT AAGTACGGAG CATAATACTC ATCTTGATGC TCCATATATT CTTCTGGAAC
   133261 ATAGAGAATA TCAATACCTT CCACTAAGTG TTCCTGTTCA ACCGTCATGA TAATTCGAAA
   133321 ATTGATGTTA TTCCGAGTTT CATATTGACG GAAGTTATGT AATTGACGAT TGTCATGGCT
   133381 CATAGTACCC TGAATGACTC GAATGTATTT GATATTGTTT TCGATACAGA TATCAACGAC
   133441 CTCTTCCATA AACATCATAA CAGAATGAGC TGTTGAATAG TTCATGCTGG TTATCCCATG
   133501 GAATAGATCC CCACCAAATA CAATCATATC AAGACGTTTC CCATCGATCA CTCGTAGAAA
   133561 ATATTCCTTG AGTTGTTCAT ATAATTTTTC TGTTCGTACA GCACCAAAGT GAATATCTGC
   133621 AATAAACGCT ACTGCAAATA ATTCGTTCTG TATCATATGA TAGGTCCTTT CCAATCTTCG
   133681 ATACTGATAT GGTTGAGTAC TATGAATGCT TCATATAGTT TTTCAAAAGC CGTTCTATAC
   133741 TCTACCATTT CTTCAATTCG TTTCGATTTA CTAATAATAG GAACATCAGC CTTACCAGTG
   133801 AAACACACAA TACGACAGGT AGTCAGCTTA TCGTATATTT CTGGTTCTTT GAATTGCAAT
   133861 AAATTCAAAT AGGCTGCTAG TTGCATAAAA TGGGTAAAAT GAGGTTTCTT GGATGTTTTA
   133921 AAATCAGCCA ATGTTAACTC ATTATTTATA GTGCCAATAA AGTCAATGGT ACCACCATAA
   133981 CGCTCATTAT GTAACCGCAG TTCAGAGCAT TTTGGAATGA CGTTACAATC ACGTTTCCAC
   134041 TGTAGGTAGT AATTAAATCG CACATCAGCT TCTCTTTCTA ATTTATAATC AATATGTGGA
   134101 GAGTAGTGCG TCTTATTAAT ATCACACTCG ATTTTATTAT GGACGAGTGT TCCCAATAAT
   134161 GCTTTCTCAT CTAAGAAAGC TCTATATTTA ATTCGTTGTA AACCCAACCA ATTAGACCAA
   134221 TCCATTAATC CTTTCTTATT TAATAAGGAA ATGATTTGTG TCACTGATGG TATTTCATGG
   134281 GCTTTGCTAT TATAATATGG TAAATGTGCC ATATGTCTAT TTCCTCCTAT TAAAATTAAT
   134341 TTTAGTTATC ACGTTGTCAT AATGTATATT TGAAATTACC TGTCGTGATT TCGGATATAT
   134401 ATTATCATTA TAGCTATAGA AGGATTTTTC ATAGCATTTT ATTTTCTATT TTCTTGAAAA
   134461 GGAGAAACTA AACATGATTG CTAGACAATA TTTCATTAGA GTTCGAGATT CTTTTAATGG
   134521 TTGGATGACT GTGGCTGATA AAGATAAACT TGAATTTGTA AAACTACTTG ATGATAAATT
   134581 ATATGGTCAA TTCGATGATC GTATCGATGT TGATTGGTTG GCTAGTTTAG ATGATGATGA
   134641 ATTTAAAGTT GAATTAGCAA ATGAAATTAA TGACCTTATT GACAACTTTA ACAAAGCTAT
   134701 TGATCCAGAA GTATCTAATG ACGCACGTAT TAAATACTAT TATATTAGCG ACCTTCGTGT
   134761 TCCTGGAGAC CCAGTTGGTT GCGGTCAATA GGAAATAATC CGTTATATAA CGTATTAGTA
   134821 TTATAGTTAT ATAAGGAGGT ATTAGACTAT GCCAGAAGAA CACACATGGT ACATTAAACT
   134881 GGTAAAACCA AACCACGAGG CGGTGTGCAT AGAAAATGAA AATGTAACAC GATTCTTAAT
   134941 CGATGTGATT ACATTCATGC GTACACACTA CACGTGGGAT GAGTTATTAA CTATCCCAGA
   135001 TTTTGAAGAC TATAAAACTG AGTTAGAGCT AAAACGAGCA TTAGTTGAAT CACTAAAGGT
   135061 TGCTTTTAGA AAGTATATTT TGAGATCTAA CGGCAGTAAT ATTTATAGCA AAGTATCAGA
   135121 GGATTATATC CTTGCATTCT TATCACCAAG TGATGAGTAA ATGAAAAGAA GAGAATGGAA
   135181 CCGAAGTTCC ATTCTCTTTT TATTTTTTTT AGCTATCTAT TAGAAATGAT TCATGTTATG
   135241 GTAAGATGGC ATAGCATTAA CCATTTGAGT AGTGTAGCCA GAGTTGAAGT CAAGGTAATC
   135301 GCGAAGGATG CGATATTTGT TCAACAATGC GGAGCCGATT TCATTGATTT GAGGGGATTC
   135361 ATAACGAGTA GCTGTGAATT CCAAATCAAG AGATACAGCA GCATGAGAGC CTGGTTCAAA
   135421 GTTGAAATGA GCTTTTGCAA CTTTCTTAGG CATCATGTTG GAGAACATAG CACAGTATTC
   135481 AATATCGATA CCAGTTGGGT CGGTATTTAC AATGATAGTT TCCATTACAT GGTTGGACGC
   135541 TTTGAATTGA CATTCAGGAG AGATTTGACC ATGATAATGA GACAAACCAG TCAATGGGTC
   135601 AGAGATACCA GTCACCCAAG TATCAATGAA TTCACGGATT GGAGAACCAG AGAATTCGTA
   135661 TACTTTAATA GTTAAGGAAT CAGTTTCATC TTTAACTACG TTAGGAATTT GGAATTTGTT
   135721 CCCTGCGTAA CCACCAGTCA ATTCTTCAGT TTCCATGGTA GTATCAGCGA TACCATCAAT
   135781 GCCAGTGAAA CCAAGTTCAA GTAAGTGTTT AAAACGTTTT GCAGCCGCAA TATCCATACG
   135841 TTCCATGAAA CGTGGAAGTC GTACGATAAA GATACGGGAA TAACCAGCAC GAAGAGGGTC
   135901 AAATTGGTCA ATGTTCTTTG TAGAAACATC AAGACCACCA ACCCATAAGC CGAATTCCGA
   135961 GAAATCTTTC GTATTGCGTT TAATATTTTG CTGGATAGAT TTCATGTTAT ATTACGACTC
   136021 CTTTCTTAGG TTCTTGGGTT AACGTCGATT TCAATGATCG CACGTTTTTG GAATGTACGG
   136081 AATACAATTG CCAAGTATAC GTGAACGATG GAACGAGTTT TTTCCCATTT GTTCATAGAA
   136141 ACTTGGATGT CGATGGAACG ACATTTAGTT CCTTTGTAAC CACTGAAGAT TTCTTCGCAG
   136201 TCTTGACGGA AAATTCTCAA TTCATCTTCA TCAGAGAATT CATAACGGCG TTTACCCGCC
   136261 ATACGTTCAA TTTTGCGTTT GATTTCAAGC AATACTTGAA CGTTGTTTTC TTCACTCAAG
   136321 TCGGAGTTTT TAACTTGGGA AGTGTTTTGA GTACCACGAA TGTATGTATC TTCATCGATA
   136381 GCTTCGATGT AGTTGATTTG GTACTCAGTG AGTAATTTTT CTTTGATTTC CATGTCGTCA
   136441 GCATCAATTA ATGGACGAAT GGAGTTCTTA GTATAACCAC TCAATGTAGC GTAACGTTCA
   136501 CCAGCCATAG GAACATGGTT ACCGTAAGTA GCTACGTGTA ATGGGTAGCG TTGAGCCATC
   136561 CATAATGTAT TGGTAACAGG AATGACTTTA CCTGTGATAG GATCTACAGT TTTGAACATA
   136621 CCTGCATTTT TAGATACCAT GAATGTATTG ATGTCTTTCA ATGTTTGACC CATTGTGTAT
   136681 ACATCGTTTA CATTTGTTAA GAGGTTAGTA TCAAGACGAA CAGCCGCATC CATACGTTTC
   136741 AATGCTAAAG AAGCCATTGC TTTCTTAGTT TGAACAGAGT AGTTCGCATC AAGAATCAAG
   136801 TCAACTGGAG CACGACGTTT GGATCTAACT TTAGGGTCGA CACCACCTTG GAATGCCATT
   136861 TGGTAAGCTT TATCGATAGC TTGTTGACGT TCTTGTTTGG ACAAGCCAGA ACGAGGGTCA
   136921 AAGTCACCAT CGGAGCCACC TTCAAGACCA ACACCTTCAA TATCCATTAC ATGGATAGTT
   136981 TGTTTACCGC CTTCGATTTC GATGAATTTA TCATCTTCTT CAGTGAAGCG GTTATAACCG
   137041 AAGATATCGA ATGTTTCCAT AGTGTATGGA AGTTCGTTTT CTGGTTTAAC AGGAGTTGGA
   137101 AGAGTTGTTG CAGCTAAACC GTTAGCAGCA GTGTATTTCA AGTATGTGCC GTTTTGGAAG
   137161 TTACCATCAT CGGCAGTTAA CAAGTAGTAT ACACCTTCTT CAGCAAGTTT AGTTGCAGGA
   137221 AGTTTTTTAG TTTCAACTAC GTTCAATTTA ACGAAGCCGT CACCATTAGT ACCACCAGTG
   137281 GAAGTATCAG CTTTCACATA GTAGTCATAT ACTGGAGTTG TAGGAGCTAC AGCACCTGGA
   137341 GCTACAGCTT GAGGAATCAA GTATAAGTAG CTAGCATCAG CATCAGTATA GGTAGGAAGT
   137401 GCAGTCAACG TATTTTCAAT ATGAGTGAAT GTCATATCAT TGTATGTTTT ATTCACGTTA
   137461 TCATATTTTA CATATGTGCC TTGAGCAATG TTACGACCAC CCACTACATC AGCAGCAGTC
   137521 ATGTAGTATA CAACTTCAGG ATCAGGTAAT GTCGCAGTAG TAGCTGGACG ACGATCTACA
   137581 GAAACAACTG TAGGAGGAAT GAAACCATTT TGGTCATATA CTTTTTTGTA TTGCTCGAAT
   137641 ACTTCGAGAA GTGTATCGTA GTAGAATTTA ACAGATACAC GAGAAGAACC TTTACCACCT
   137701 TCATCATTGA TTACATCTTC GATGTAGTTA GTGATTTGCG TGTTAGGGTC TAATGCATCG
   137761 ATGTAGAAGC ATACATTGTA AGATTCTAAT TTCTTAGTAC CTCTTTCAGT GCTGATTAAT
   137821 TCTACACGAT AGTTTTTGTA TTCGTTATCA CGGTCAGCAT TGCGATCATG AGTGATACGA
   137881 ATACGGAAGT CTTGGCCATA TTTACCAGGA CCAAGGCAAG CAAAGCTGAA TAATGGAAGG
   137941 CGTTTCCAAC CATCAACGTC AGTTGCAGCC ATAGCGTTGG AGTAGATTTC CAACATTTCC
   138001 AAATCAGAAA CATCTTCACG TTTGAAAGTT TCAAATTTGA GTTTCAATTT ACCAGCGTCT
   138061 ACTTTGTAGC TTACTGTTTG AATGAAATGA GCATATGTAG CGTTGTCAGC AGTAACACGT
   138121 AAACATTGAG CTTTTGCATT ACCAGTATAT AGTGCTACAT ATGGCATATA CATAGGTTGA
   138181 CCGTAAGTTT GGTAGTCAGG TAAACCGTAT TCATTTACGA AATCAGTGAA AGATTTCTTT
   138241 AATTGAAGTT TGTTACGACC TTTAGGAGAT GTGAATACAC ATAGAAAAGT CGGACCACTA
   138301 TTATCAGACG TATAATCTTC GAAATAGGTA TTATCGTTGA TATATACGGC TTCATGAGGT
   138361 TGAATCCACT CAGGGATAAT TTGACCTGCT CGTGGCATAT GTTAACCCTC CTTTAATATT
   138421 TATAATTTGG TATTAAATTA TTAATTTAAT GTTTGTTTTA ACCCCAGAGG GTTCTTTACA
   138481 GAGTACATTA GAATTTGAGT AGTTGTTCCA TTGGAGATGT CTGTTCTTTC CGTTCAGTAC
   138541 GAGTCGTAGT GACCGCAGAG ACAATGGATT CATCCATATT TTCGAATGTA ATAGCTGCAA
   138601 AGGAAGAGTT ATATTTGGTA ATCTCTTTTG TATTTGCAGT CGTATAATCA TAGCGAGATA
   138661 TTGATGGATT TTTGCCAACT AAATATCCAA ACCGATATTC TGGTTTGGCT GGATCTCTAT
   138721 AAATTTCACT AATAACCAAT TCTTTGATCA CATCGGGAAT ATCGAATTTG ATCCCATTGA
   138781 GTTCAAAATT TCTATCCCAT AGTGTAATGA TGTCATCATA AGAAAATGAT TTTGGTAATT
   138841 TACCTGCTGT TAAAATCTTT AAGAAATCCT TAAATGCAAC AACGGATTGT GGAATCGCGG
   138901 TTTGACAGAA TATATCCGTA TTGTAATATT TCAATACATA ATACATTTCT TCACCTTTAC
   138961 CAACTAAATC TAATTTCTTC TTCTCATAAC CCCCTGTAGG ATAGGTTACT ATATGTACGG
   139021 GCAGATTCAC TGTGCGTAAT TGTAGAGGTT GTTTGCCATC AACGTCTTTG AATGTTCGGA
   139081 TATTAAATAT ACCGAGCACT GCGAAATGAT CGCCGACCAT GCGTGCAATG TTTGTATTGA
   139141 AATAGTATTC AGGTATATAA GCCTCCATAT ACTCGCCACT AAATTCAATA TTTGCACCAT
   139201 TTTTAGTAAA CGGATTAGCC ATATAAATAG CTTTCCTCCT ATTCTAAAAA TACATAAAAA
   139261 ATAGGGTAAG GAGCATCTAT CTCCTTACCC TATTGTCATT CTGCGTTAAT TACAAAATCA
   139321 ACAAGTTCTT TGATATATTT AGTATGTTTA TCGATGTAGT CGTCTGAGAC GTTCTCGCCA
   139381 CGACGTACAA TATTTACCAA CGATGTTGAT AGAGCTCTAC AGAATTGAAT GGTATATCTA
   139441 TCCATTGTAT CTGGTTGATG CTTCAAGAAA CGAGCAAATA AAAATACGAA TAGATTATTG
   139501 TATGCTTTAT ACTCTTCACC GAATGTATTA ACTTCTAAAT CCATCATTAG TTGGAATGGA
   139561 AATTGGAAGT TATTTTTCTC GGCTTTTTCT GTTGCTTTAG CGATGGTGTC TTCCATTTGT
   139621 TTATGGAATC CATGAAGGAT GGATTCATTA CCTTTCGTGT TTAATAAGGT AATGATTGGT
   139681 TCACTTAATG GTTCTAATGT AACCGCGTCC TCCATCGCTT TGATATTGGT TTCAATGATA
   139741 GCTCGTTTTT CATCAGTTAA CTTCTCTTCG GTTAATTGAT GACGATAAAA CTTCAAGATA
   139801 TATTCATCGA ATGTACTGCT ATTAATAATC GCTGTGATTT CTTCTGGAAT ATATTCATCG
   139861 TACTGTTCTT GTAGACGATT AATCATGGCA TCAATGTCAT CAAGCTGTTG TTTGGTAGCT
   139921 GCAAATAATG TGAGCATATC TCGTTCAAAT GTTAGCATAT CAAAACCTTC AATTTCGACT
   139981 TCCGGAACAA AGAAATTGCC AACAGGACCA TCTTCTTCAT TGATCGTTAA AATTTTCTTA
   140041 ACTTCTTCAT CACTGAAACT AGCGATTTCA TCTTCTGTGC ATTCAGATAG ACGAGCAAGA
   140101 ATAATTTTAG CATCTTCTTC ATCCATTGGT AGAATGGCTA AAATTTTATT CAAAGAAAAC
   140161 TTACGAGTCC GTACAAAGGA ATTGATTAAG TTACGAATTT CCATAGCCTG AATCACTTGA
   140221 GCGTATTCGC GTTCTTCAGG AGATAAGTCT TCTGGTAGAT CAATTTTTAA ATCTCCTAAT
   140281 TGATCGACTA ACTTATCGGT ATCAGTATTC GTTGTTTGCA TCGGCGTATT CTCCATCGAT
   140341 ATCTCCTCCT AATTCGGTAC TCATAGATTC CTGAGCTTTC ATTTTAAGCT CTGCGTATTG
   140401 TTGAAGGAAG TATTGATATA CGTCTGCCAC AATACCATCA TATACATAAT CTTGATCATT
   140461 ATCAAAGATA AGATCTAAGA ATGGTTTACG GAAATTACCA TTGATCACAT GCTCTTCAAT
   140521 GCAGTATCGA ATGACAGAGA CATCGAAGTT ATCTTGATTG AAGTATTGCA TCATATCGAT
   140581 TGGTTCAATA TTGATATCTT TAGCAATGGA TACGACTAAA TTGATATTAG CCAATAGTGT
   140641 AGCAAATACT TCATCATCTA CTTTTTGTTT AAGAGCCATT GTAGATACGT CTTTGGCTTT
   140701 TTCGTTGTTT GCGAGTTCAT CTAGGATAAC ATCTACATTT CCCAATGTCA CTCTTGCTAA
   140761 ATATTTAGCA ATGTTTTTAG TATAGTTAAC TGTGAAGAAC TCATATAAGG CTTCACATAC
   140821 ATTTTGAATC CCGTGACGAT CTAATGCATC AATCACATCA GGATCAATAT CCAATCGGAA
   140881 TTGGTCTTCA ATCTTATGAA TGATTGTTAA ATAAAACTCA TTAGCTTCAT CACGAATTTG
   140941 TTTCACATAG TCTTCATCAT CACCATTATT GATGGCTAAT AAATCAACTT CATCGGTGAA
   141001 GTTTTCTACA AAATTAGTCC GCATTTCAAA TGGTTCTTTG ATTTGGATTG AAATAAATTC
   141061 ATCAAGAAGC TCTTGAGATA AATCTTTAAG AGGTGATACT TCGATGACAG AGTCACCTAG
   141121 TACCTCAAAA TCGTTGTCGT GTGTGAGTAT CATAATACAC TCCTTGTATA TAATTTTCGA
   141181 ATAAGTATAT ACTTCTCTGT ACAACTGAGT TTATTTTTTT ACAAGTTTAG ATGGTATACT
   141241 GTAGTAGTAT ACCATCTAAT TTACTAATCA CTGTTTAAAA TATCACATAC ATCAAAAGCT
   141301 CCGCTATAAT CATCATAACC AGCTTCTTCA TATGGACTAT GGAGTTTTTC ACGATATTCA
   141361 TCATTGATAA CTCCGACTCT CATACCAGAA GATGTATTAA TATATTGCTC TCGTTCACTA
   141421 TGATAATAAT CCGGTGGAGG ATTTAGATCA ATATGCTGTT TAGGTACGTC ATCGAGTTGT
   141481 AATTCGCCAA ATGATTGATA GAGTTGTTGA CCCTGTGGAT TAGGGAAATA TTGTTTCAAG
   141541 TTATCTGGTA ATGCCTCATA AGCATCAGCA TACGTTTCAA CTTTCTTAAC TGATTCCCCA
   141601 ATCGGTTTAC GAGGATCATA TTTGGTAATA CCATATCGAC TCAGTTTACT ACCATGGTAG
   141661 TATACGAATA ACGCGATTAA GTATGCCATA ACAACGTCAT CGTGTTCCCC TTGAGCTGCT
   141721 TCTATTTTAC CACTTGCTTT TTGAATCAGA TTGTTTAAAT CATCAATTAA TTCACGGCAA
   141781 ATGAAATCAG ATTTTCGTTC AGCTACATGA CGCAATAGAA TTTGCATCAT CATTGGTCTA
   141841 GTGGTAGCTG TAGTAGCCAC ACCATAGAAT CTACGATTAT TTGGGTCGTT CATCACCATA
   141901 CCATGTTTGT CTAATCGGGT TTCTACGTCT GGTACCATAG CTTTATCGAT ATCATAATAT
   141961 AGATTAGCGG CAATGGAACT TCGTTTAAGT ATAGCAATGA TGGCTGAACC TAAATGGTTG
   142021 GATTCAATCG CTACTAATGC TTTTGGAATA TATCGGTTTA CGACATGAAT GATGTTTTGA
   142081 GCTGTTTCTA CAGCATCGGC TAATGGTGTT TTCATACATG CCACTGGGTG TAATGTATAT
   142141 GGATCGATAA TCATAAGTAC TGTATTATCA TTATTAACAC CCGTTGCACA GTCAACCCCC
   142201 ATGATATAAG GAACCGTTTT ATCAAGTTTC TCATATACAT ATAGTGTGAA AATCTTATTG
   142261 ACCATAATTT CATCAATTGG TTCTTTACGG AACCCATTGA TGGTATCTAG GTCATCTGGG
   142321 TCAAATGGTG ATTCGGATGT ACCACGAATA CGTTGTAGTA GTACTTCCCG TTTAATTTTG
   142381 ATTTTATCCC AGTTAGATAC AGCACAAACC TTTTGATACC ATTCTTCATC CATACCGATT
   142441 TGCTTATAGT TGAATTCGAT ATAGATAATC CCATTTCTGG AATTGGCTTT CATGAATGCG
   142501 GCTATATCAT CTTCGGTCAT ATCATATAAT CGTTCTGTGA ATACCGCAGC TTGTTCCCGA
   142561 GTACTCATTG AATCTTTTAC TGGTTGGGAA TCAATATTCC CTGGTGTTGT AATAAAGATA
   142621 CGACCATACA TAGCACCATT CTTCTTAGCA TTTTCAGCTG CACGAACATA GGCTGGACCA
   142681 GCCGCCATGA TAATCGTACC AATGTATTTC GTAAACTCAA CTTCGTCATA GAACTGAATT
   142741 GGAGCGGAGT TACCACGACC AATACCATCA GCTTTTTCTT CTGTGGCGGC AGATGGTTTG
   142801 GAATCAATTC GGTTACCATT CACAGGGTTT GTCATCGTAC GAACGTTGTC AAGACCCTTG
   142861 ACTTGTTTGA AATCACCGCT TTCATCGATT TCAATACCAT AACGGTGTTG CATATAGATA
   142921 GGTAATACAT CTTTTTGTTC TTTCATCTTT CTCAAGTTAT CATCAGAGTC TTTCTGTGAT
   142981 TTATTTGAGA AGTTGAATAC GGAGTTAGAT GTACCAAAGA TATACGCCCA ATTTAAACAG
   143041 GCTAGCATAG AGTGAGTTTT AAAACACTGA CGAGGGATAA CTAGGTATAA GTCGATGTTT
   143101 CTGAAGAAAC ACCAACAGGC AGCTAGATTC CCACGATGTA ATCTAAATTT AGAGCCAGCA
   143161 CCCGGTCCTG TGCCACCACC TTGTTCTGGG ATACGAACAC ATTCGCGAAT AAAATACCAT
   143221 GGATTAATGA TACATTCATT GATAATGGCT TGCACTTGTT CTTTCGTTAG ATTGGGACTA
   143281 AATGGGTCTA CATCCGCTAA ATCTGGATTA TACAATGATA AGAAAAACGC ATTATTATTA
   143341 ATACCAAGAG ATTTTAAATC TCTTGCTGTT TGTATAAATG ATAAATTTGA TGTAGAGATA
   143401 TGATAAAAGA ATGGGATACC TCTGGAGTCG ATCCCATAGA ATTTAGACAT ATCATATCCC
   143461 ATAGCGGGTT TGGCTCCTTG AGGAATAAAG ACTTCTTCCA TAGAACCTCC TATATACGAA
   143521 TAAATAAGTC ATTAGGAGCG AACCCCCTAA TGACTTATCA TCTTAGCCTT CATACCCAAC
   143581 TGGATATTTT ACATATAAAC CATATTTTTT AGGAGCAATT TTAGCTTCTA ATATCGTTTG
   143641 ACGTAATTCT TCGAGTTCGG ATTTTTGTTT TTGAAGCATA GATTTAGATA CACGAACACG
   143701 TTTTCCTAAC TCAGGATCAT CTAATAAGGA TAGTGAGTAG TTTACAATAC TAAGGAATTT
   143761 GTAGACGCGT TCAATTAAGA AGATTTTATC ATCGCTTGTT TCCATATCGG AGATTTCAAT
   143821 ACGAATGATA TCAATTTCTT TATTATCCAC TTTCTTAACA AAGCCATGTT TGTCAATAAA
   143881 TTCTTGGATA ATTTTAGTTG ATTCATAAAT CGCTTGTACT TGTTCTACGA TATGTTGTTC
   143941 TGCAATTTTT TCTTGCATCT CTTTCATCTT AGGATTAGAT GCTTCTAATG CAGGAACTTT
   144001 ACCATTCACG TTAGTGAATT TGATGAAAAT TTTCTTCATG ATAGCCTTCA CATAGTTCGA
   144061 TAGAAGACCA TCAACATATT TTTTCACATT AAAACGGAGT GTACGAGTAC TATACTTCAT
   144121 ATCATTGATC GATTCAAAAA TCATAAGAAG TACGTAGTTT AACGTATGTT CAAATTCAGT
   144181 TGTATTTCGA TCAACTGTTT CTAACATACC AAAGTTAGTT AAGATTTTAT TAAATGCTAC
   144241 ACGATACAGT TGTTCTGATT CTGGTGTGGC ACGTAACATG GAATCGACAG GAAGATCCCG
   144301 TGTATAGTTA ACATACCCGG CAGCCGTTAA GAACGGAATG ATATACAAAT CACGACAGAT
   144361 AGCACTACGA GCCACAGCAT TACTTCTATA ATCAAGAGAT GTAAGTGCTT GTCGTACAAT
   144421 CATAGTTACT GTTTCTGGTA ATTCATAGTT GAACACCACT TGTTCAATAC GATATAACAA
   144481 GAGCGTTGCG ATTTCTTTTG CGTTGAACTG TTTACTGGAG TTATATAGGA TATTGGAGTC
   144541 GATTTCGACA TACCAATCAT CTGTATTTTG CCAGATATCG ATAATATCAT CTGTGGAGTT
   144601 ACTTAATACT TTAACAGAGA TATCTTTAAT ATCTTCAAAG GTAGGGAACA GATTAAACCC
   144661 AAAGAATGGA CTTTGACCAG TCCGATCAAT AATCGAGAAT TTAGTTTCGA TATTGAAAAT
   144721 ACGTTTTAGT ATTCTAGCTA TGTGGTATAG ACTTGCCTCG ATAGCATCTT CGTCACGAGT
   144781 ATGGATGATG TTATCGAACT TATCACTAAG CTCTTGGAAC TCCATACCGT TTACGATTGA
   144841 TTCGAGGTTG GTCTGAATTC TAGCACGATT GTTGGTATTC ATAGTAACCA CCTTTCTAAT
   144901 CAATGTTATT TAAGTGTCTA ACTAAGCATT ATCTAATGAG AAAAAATAGA GATAGAACTA
   144961 AACGTTCTAT CTCTATTGAT TAACTAGTCT TTGATTGCTT TGGAAATTTC ATCGCGGATA
   145021 TCCATGAAAC AAGTGAATAG TTTTTCAGTA TCAGCATAGA TACCTTTTTG GACTTTCCCA
   145081 ATAGTTGCTA GTTCGATGAA TGTTAATTCT TTATCAACTT CTTCACCATC ATTCTGTATT
   145141 ACAAATTTAG CAACTTTGTT AATATGATCA ATGACTCCTT CGAGTTCTTT TAGTTTATCA
   145201 AGAACTTCAC CGCCTAGCTT ATGCATAGCA TTTACAGCAT CTACTGGATC GATAGTTACT
   145261 ACGATCGTCA TTTCGATGTT AGATAATTTA TCGAATAGTT CACATGCTTC ACCAAGAAGT
   145321 TTTTTATGTT TTTCATCAAA TAATTTATTG GTAAATATGT TCTTAAGTGC TTTAACATTT
   145381 GCTGCATATG CTTTATTGAA AGCAGTTAAG TATTTCGGGT TAACCAATTT AGTAGTAATA
   145441 GTACCGTCAG CATTTTTAGC TTGTACGATA TCTTTACTTT TCTTACTGAA AATAGATTTA
   145501 AGAGCTTTGA TCTTTTCAGA TAGACTCTTT TTCATTTTAG AGAGAAGGAT TCACCTTTCT
   145561 CCACTGCACC GTCAGTATCA CCTTCTGTAA GTAACAATTG AAGTTCTGCA GATTCGATTA
   145621 CAATTTCATT ATCAAGTTTC ATATATTTTA CCTCTATAAT TACTAAGTCT TAGCATTAAA
   145681 TATTTGTTTA AACTAGAGAA ATCTATCTAT GTGAACTATT TAATAACTTA AACTTCTAAT
   145741 TTGAAAGGTA TGGTATACTA TGGAAAACTT TAGTAATGAG ATACTAATAG AATCGACTGA
   145801 GTTGAATCTA TTGGTAACCG AAGGCTTAGT TGATAAAGCC AAAAATGTAA TGGCTGCCGT
   145861 TATTAAGAAG ATTAAGGAAA TCGTTAGTAA AATCAAAGAT TTTATCATGA GTAAACTAAA
   145921 GAAAGACCTT AAGCAACTTA AATACGAAGC TAGTTTAATC AGTAAGGATC GAGATGAATA
   145981 TTCTTGTGTA GTGCCTAATA AAGCAAGTCT TGATAAATTT GATAAAGTGT ACTTGGATAC
   146041 ATATCATCTA GCAGAAGCTA TCCTTGATAA ATCTGATTTT GATGATTCTG ATGAAGAAAA
   146101 AACTGTTAAA CTATCTAAAG AAGCTGATAA AGTTAAACAG CTTCCATTGA CAGTGAAAGA
   146161 AACTATCAAA GGTAATGAAT ATGCGAATAT CATGACAGGT ATGCTTGGTT TATTGGAAAA
   146221 GAAACATTCT TATTTATGGT CATTAGCAGA TACATTCAAT TCCGTAGCGA ATAAGATTGA
   146281 AAAATCTGGC GATCGAGATC GTGCTACTGA AATGAAACGG TGTCGATTGA TGGGTGATTT
   146341 ATCGGGTAAA TTGATTAACT ATGTGGTAGC TATGCATAAA GCCTATAAAA TGTCTTTACG
   146401 TTCTCTTCTT AGAGCACAAG GTGTTAAAGG CGTTAAAGAA CCAGAAAATG ATTAATACCA
   146461 CTATATAATA ACATACTATT TTTTTAGTTA ATGAAAGGTG ATTTGTACAA TGAATACAAG
   146521 TAATGAAATT CTAATTGAAA GTGCTCAATT GGATTTATTG GTAACCGAAG GTGTAGTTGA
   146581 TAAAGCCAAG GGTGCTTTCA AAACAGTGAT TGAAAAAATC AAAGCACTCT TTACTAAAAT
   146641 CGCAAATTTT GTTAAAGAAA AATTGGCTAA AATCGATTCC GATATTTTGG AAAAGGCTGT
   146701 CGATGTAATT AAAGGCGTTT CTGGCTCTTT CAAACTTGAA GGCGATATTT ATTTCATGAG
   146761 TGCCTCAGTT GTTATTGCTA AGATTTTAGC TGGTTTACAT GCTCTTAGTG CACAAGTTGC
   146821 TAAGATTCCA GGTATGACAG AAGATAAAGT AAAAGCAGTT CGTGAAAAAT TATTGGATTG
   146881 GAAAGATAAT TTTGATAACA TCTCTGATGA AGCTCAAAAA AATATTACAT CTGATATTGC
   146941 TGCTATTGGC AAGGGTATCA GTTCTGTACT TGAACTTATT AAAAAAGGTG CAAGTACAGT
   147001 TGGTTCCATG GCTAGTGCTG GTATCGATGC TGCTAAACAA TGTTCCGTTA AGGATGTTAG
   147061 TGCCATTCAT GTACAAACAG TACAATTATA TTCCAGCTTA GTGGCTAAAT TATTAGCTAA
   147121 ACTTAATTGG CTTAAAGCAA AAGCAAAATC CATTGCTAGC AAAGCTGTTT CTGCAGTTAA
   147181 ACGTGCATAA TAAAAGTAGG ATAGAATCCA TTGCGATTCT ATCTTACTTA TCTTTTTAAT
   147241 TTTCAGTTTT TACAATATTC CGAGCTAATC TACGTAGATT ATTTAAACTC ATACGTGTAA
   147301 TACGGAATAT AAGGGATGTC ATAGATACGA ATAAGTTAAT AAATCTGCTT GTGATTTGAT
   147361 GCACCTGTTG AGAGGCTTTA TCATCCCGTA AGTTCGATAT TTTGCTTTTA ATTCGTTTAA
   147421 TATTGACATC TGCTGTTTGT ACTCTAGCTT TAGTACCTAA GTTAGCATAC ATGACTAACT
   147481 TTTTAATTAA GCTAGGGTTA ATATTAGTGC GTTTATGGGA ACTCAATTGA GTTCGTACCG
   147541 TGTTGACGCG GTCACGCATA TCGTCGATGT CTTTAAAGGA CTTATCCCAA TCAATATCGG
   147601 TACCACTTAA TGCAGCACTG ATATCTTTAG CATAACTAGG GAGTTTATTT AAATCCATTA
   147661 ATAGCTGACG GAACCCAGGA ACATCTGGTA CAGCCATAGA TTTGTTTTTA AATCGACCCT
   147721 TCTTTAAGTT ACGACTAGCA AGTGTGTCGA GTACTACTAC GTTAGCCTTC TTAACTAACG
   147781 CAATAAATTT AGAAATGATT TTTGAAACAA GGCTAGAAGC CTTCTCAGCA ATTCGAATTA
   147841 ATATATCTTT AATTTTAGTT GCGGTTTTAG ACTTCAATAA GTTAGTTTCA GCTTCAGTAG
   147901 TATACAAGAC GTATTCTTCA TATTCTATAG CAGAATCATA ATACATCAAC GTGTACTCCT
   147961 TTCATTAAAG AATATCCCCA TATGGTTATT ATACCATATG GGGATATAAC TTATCGTTCC
   148021 AATAACGTAA ACACGTTATG CGTTAGCTAT TAGATATGGC TAGCGGATAA GCTGGAGTAT
   148081 ACAGCATTAG GAGCTAAACC AAGGTTACGT TCACGATATT GTTTGATGTA CAAGCAAGAT
   148141 TGAACAGGAA GTACTTCAAT GTTTTCGTAA CGTTGTACGC ACATGATGTT TGGAGTCAAT
   148201 GGAGTTAATG CGTTACGGTA GTTAGTTTCG ATGTTGAAGC TATATTCATA ACGACGGTAT
   148261 GTGATAACAG TGTCAGTCAA AGGAATAACA GTGATACGGA AACCTTTTTC TACTGTTTCT
   148321 TTTTGGCTGG CAATGATGTG TACACGAGTA CCATCAACAG TCATAACACC AAATTTGTAG
   148381 TCAAGTTTAA CACCACCGAT GTTGGAGTCG GAGTTTAATA CCCAACGGAT GTCATCATCA
   148441 GTTGCATTTA ACAATTCAAC TACGTAGGAG TTAGCAGAGA TAGCAATCAT AATACGTTCG
   148501 TCACGTAACT TAGTTTTGAT GTAAGAAATC ATACGACCTA AGTAGTAACG AAGTTGTTTA
   148561 CTTCTCCATT CGGATTCTGG AACCATGTAT GTGCTTGGTG CAGCCATATC GAAGGATACT
   148621 TCATCAGCGA ATTGGAAGTT ATAACCCATT GGTTGGAATA CACGGTTGCC CATGTTTTTA
   148681 ACTTTTTGGA AGGATTGTTC CAAGAAACGT TGAGTGTTGG AGTCAGCAGT TTGTGCACAA
   148741 ACGTCAGACA TATCGGATAC AACTTCAACA GTTACATCGA TATTAGCCAA AGCTTTTTCG
   148801 TCTTTAATTT TTTCCAAAGT CAAACCAGCG TTGAAACGTT CTTTTTCAGC GATGGTGATT
   148861 TGTTGGTTAT GACGTTCTTT ATCCAATTCA ATTGTTTCGT TGTTGTTTGC ATTGGACAAG
   148921 TGACCACCGA ATTGAATACC TTTAATAGTG ATGTTAGTGG AAGGATCTAC CGCTGCAGAT
   148981 ACAGTTACTA AGCCATCATA AGGAGAATAG GAACCGAACA CTTGTACTTT ATTAGGAGCT
   149041 TGTGTAGGGT CTACTTTATT TTCAATTTCA AGAGTGTATT TGAATGTGTT GTTAGCATAG
   149101 TCAGGACGGA TATCCAAGTT GTCAACTACG ATAGTTTCCA TAGAAGTACC AGGACCAGGA
   149161 GTTGCAGGTA CAGGGATTTC CATTTTGATA GCTTTGATGC CGAAGTCATA GGACAAAGCA
   149221 TCACGTTGTT CCAAGGAACC ACCGGATTCT TCAAGGATGT TCAAGTCGAA CAAAGGCAAT
   149281 GTGCCACCAG CTTGTGGGTA CCATTTGTTT GTTACTTCTT TACCAATACC TTGATCGGTG
   149341 AATTCATAGT AAGAACCATC GTAGAAACAT TCAGGGAAAT ATTTCTTTTC ACCTTTCTTG
   149401 TTTTTCAAGA AACGGCGTTC GTAAGCATAT TTCACGATTG GGGATGTAGA TACGATAGTT
   149461 TGAAGCATAT CTTTGAATTG GTTAGCAATG TATTGTTTTT TCAAGATAGG CATTGTTAAA
   149521 CCAACGATTG GTTCGATCAA ACCAACGGAA GATGCTTCTG TCAACAATGT TTGACGAGTA
   149581 TTTTCAATGT ATTGGTCCAT TTTGTCGGAA TGCATTGCAA CGTATTCGTC GTTGTTATTG
   149641 TGACCATACG TAGCGAAAGA AGATTCAGAA GTAGCTTCCA ACGCATCGTT GAACATAGCT
   149701 TCTTTGTATG CTTCATATAA AGGAGCAACG TTCAATACTT GTTTCATATC GGAAAGGATA
   149761 TCGATTTGGT AGTTGTTACG GAAAGATTCA ACAGTTGCTT TGAATTGCTC TTTGAAACCA
   149821 CCGTCACGAT TATCAGTGAA AGATCCTACA CCAGGAGTTA CTTGGCGTTC GGAATCATAG
   149881 ATGTGTTGAT ACATTTGTCA ACCTCCTAAA TTACTTTTGT TTTCAAGAAA AAATTTGATG
   149941 GTTTAATTAA AACATCAAAT AGTCAATATG ATTTAACTAT TTGTTTGACC GTTATCTTCG
   150001 TTAATTTGCA TAGTACGAAG CATGTCTACA TTCAACTTCA AAATTTCAGA AAAATATTTG
   150061 AAGTTGTAGA GGTTGATGGA ATGGTCATTG CCATCGTAGT ACAGTAAGAT GTAATTGTAC
   150121 ACGACTTCTC CCAATCGAGT CAAATTCTTA CGCACTTGAT TAATTGTCAC AGAAGTTAAG
   150181 ATATTATCTT TTCTAGCCTC TGTTAATTTT TTGTTAGAAT TTTCAATTGT CTTATAGAGA
   150241 GAAATAAAAT CTTTAAGGAG ATTGATTTTA TTTATCTTTT TATTCTTATC TGCATTAGGA
   150301 TCGCCATCAG TAGACTCACC ATCAGCACCA TCATCAGTGC TGTCAGAATC ACCATCTGTA
   150361 GAATCCCCTT CAGAATCAGC ATCAGAAGAA TCGCCACCGT CAGAATCACC AGATTCGTCC
   150421 ATGTCACCAA GGTCATCATC CATACCATCA GAATCAGAAT CACCAGTACC GGAGTCATCA
   150481 GAATCACCAG CATCGGAATC CGACCCTTCT TCATTTCCTT CAGTAGAATC TTGAGTATCC
   150541 GCTGTATCGT CTGTAGTAGT ATCATCTGTG TCTGTATTTT CACCATCTTC ATCATCTTTA
   150601 GGGATTTCCC CACTTTGTTC TTCATCGAGA GGCTCCTCAT CACCTAAATC ATCATTTAAA
   150661 TCTTTACGAG CATCTCGCAT AGTATCACGT GTCGTCTTTT CGTCATCTTC TTCCTCTTTT
   150721 TTATCATCAC CATCAGCTTC AGTGACGAAT CGAGTTAAGA TAGATTCATA GACGTCATCT
   150781 ATGCTACCGA CAGAATCATC ATCAGATGAT TCCGCGATAG GTTTATCACG AACTTCAGAG
   150841 ATAATGGATT CAACGACAGA TCCACCATCG AACATATGAC GATTAGTGCG ATTATCAATG
   150901 ATAGTATACT CACCAACAGG TTCTACATCA AATGCACCTT CTGCCCATAC TTCATCAAGT
   150961 ATATTACAAT ATGGGCATTC ATCAATAGAT GGAGTATCGA TACTAATATC ATATTTTGGT
   151021 TTAAATACGG TTACTTTAGT ACCAGTAGGA ATATCGTCTG AGATAGATAA AGCATCAATG
   151081 GCATGGTGAA TTGAACGGTA TAGTTTGACA ATCTCACCTT GTTCTGGATT GATTCGAATG
   151141 GGTTCTGTAC CAGATAACGA TGTGGATAGT CTAGCTAAAT ATACATCACT GGTGTGTTCA
   151201 CTAGTACCTG ATTCTAATAT AGAACTCCAT AAATCCATAT TAATTGCCTC CTAGAATACG
   151261 TTCTCGAACG TCTTCAATTT GTGTTTCGAT TTTGTTTTCA AGACGCATTA ATTTATATTT
   151321 ATTTTCATTA TCACCCGCAG ATTTCGCATC TTCAATCTTT TCACGAACCA TTTTAAGTTC
   151381 CATTTGAAGT TCTTGCATGA TACGACCACG AGTTTTCTTA GTGATTGATT TATGTGCAGC
   151441 TAATGTACCT AAGAAGGTAA CGATTGCCAA TGCACCACCA CTAAAGATAG CAACACCAGC
   151501 AGCTGGAGCC ACGCAACGGA TAAAGATATT CTTCAATTTA GAAAATGCTG AACCTGTGAT
   151561 CACTTCTTCA CGAGTATCTT CTTTAAGTGA AGAGTTAATC CCATCGGTAA TATCCTTTAT
   151621 CGATTTCATA ATAGGACCCG CAATTGCAGA TACCGATTTC TTAGCTGCAA CCAATTTACG
   151681 ACGAGTTTTA GCAGACGCAT CAGCAATTTT ACCACCAATT TCTTTAGCTT TAGAATATAG
   151741 ATCTTCATAG ACTAATGCTT CACAGAACTT ATCTAAGTCC ATATTAGTAG CTTCACATGC
   151801 TAAATTGAAG TTAGCTTCCA ATGCTTGTAC ATACTCATCA TGAGACTTAT AGCTAGAAGG
   151861 AACCATGAAC TCTAGTAAGA AGAATGGATT TTCTTCAATA GCGGCTTCCA TCATACCAAA
   151921 TGCTTCAGTA GCAGAAATAC CAAACTGCTT CATAAGAAGA TTTACATGAG GATGGTATTT
   151981 CAAGTTATTT TTATCAGTGA TAGTCATGGA CTCCATAGTG GGGGACATGG ATTCGAATGT
   152041 CGGACCCTCT GTAGGAGGAA TGATACCACC AGCTTTACAA ATCGTTGCCA AATCAACCGG
   152101 CATGATTTTA ATATCACCAT CAACGTTGAT AACTTGGAAG AAGTTACTGA TTCGGTTACC
   152161 TTCATATACA GGAACAATGT ATACCATATG ACCATCAGCA CCTTCAGTAC TTACCGTCAT
   152221 AAGCATAAAG TCTTTTGTTT TAGCGGTAGT TGTTTGAAGT TCAACCATTT TACCAACCAC
   152281 ATTATCAGGA ATAGCTGTAA ATGGGTATAC TTGCTGACCT TCACCACGAA TCACTTCATA
   152341 TGTATGTAAC CCATGATTAC GGAAGCCAGT TTCGATTTGT TCTTCTGTAA TTTGGTTACC
   152401 TGCGTTTACT TGATTATTGA ACGCTACGAT GATACGTTCG AATAGTTTAG TTGCGATAAC
   152461 TAGACCTGCA CGTTCTTCTT GACCAATCGT AAGAACTTCG AATGGTTCAT ATCCAATTGT
   152521 ATCAGAAGGG TCATTATTAT CACGATCAAC GAATGTGATA TATCCTAAGA TAATCATATC
   152581 CGTATGTTCC GGATACACAG GAGCAACATA TGCACCTTGT ACCCATTTAG GAACGCCGTA
   152641 TTTAACGGCA CTGTCTATTT TTCGAAATAC AGCCGGTCTT ACGTCACCGA CATATAACCG
   152701 TTTATTTTGC TTAAACGCTT CATATCGAGC TACATTAAGA ACAGAATTTG CTGTAATCTC
   152761 ATCTAAGTAG ATGGATTGAG CAGAGTCCTT CGACCGACCA ACATGAATGT TAATCATATT
   152821 CGACTAACCA CCTTTCTGTT GTATACTAAA AAGTTTACCA ATATGTCCAG GTGTTTATTT
   152881 TCCCGATAAA AACAACTATA TAAGTTAATA ATGCTAAAAA AATAAACCAA AGGAGGTTTA
   152941 CGATCATATG AACAAAGGTA ACGAGATTGT TGCATGCTTA GTCATGGAAC AAACTACAGA
   153001 ACCACAAACT CCTGAGATTA TGCAAGTAAT CAACCAACCA GGTACAGACT ATGTACGTTT
   153061 CCGTACATGT CTTCAAAACT TCAATACATT CAACAGAAAT AATCGTAATT ACTTTCGTGA
   153121 ACCAATGGTG AAAGCTTGGG AAGCTGAACA TATTCAAGAA TTGTTACGGT ATGGTACATT
   153181 CTTTGGGGAA AATGGTCATC CAAATACAAA AGACCCTCAA CGTGTCGTTA GTATTGACCC
   153241 TAATAACTTA TCCCATAGAA TCGTAAGCTA TGAATTCGTT GGTGATACCG TATTTGGTAT
   153301 TATTGATACA GCCAATGACT ACAATGGTCC AGGTCATCAA TTCAAAGGTC ATATCTTACA
   153361 AGGTGCTAAA GCAGCATTTA GTTTACGTGC ATTAGCCCCA ATCACTAAGA TTGATGCGAC
   153421 ACGTGGCGAA ATCCGTTCTA CACCTCGTAT CATTACCTAT GACCGTATTA TTCTACCATC
   153481 CCATAAGGTA GCTTACCAAA CAGATGATCC TATCACAGCG ATTCACGAAT CCGCTGGTGT
   153541 AACAGCTATC GCAACTGAAC AAGTGGGTGA TATCTGTATC CCAGTTAGTG AATGCCTAGG
   153601 TCTTCCTGGC TTATCCGATT TCTTATTAGA AGAATCCAAT ATGGCTAAAA ACATAGCAGA
   153661 TATGTTTGAA ATTAATTACG AATCCGCTAC ATTAGATGCT ACTGGTAAGA ATTTAGTATT
   153721 ACAAGAATCT ACTGTTGATG GTACTCGTCG TACATTCACA GTTGGTTTAG AAGACTATGT
   153781 TCAAGAACAA GTATCTGATA TTTTAAGAAA TATGTAAGGG TGATCGTATG TCAGTCTTTC
   153841 GCGATAAAGC ACATATATTA AAACTTATTA AACAACATTG TGGGTTGTAT TCTATCCAAC
   153901 TCCCAGTGGA TGATAACTGC CTATACCATG ATATCATTGT GGATGATACC ATTCCAACAT
   153961 TTTCTACGTA TTATCCAAGA GTTCTCCATG TACCGGCGAA CTTAAATGAA CTTCGTATCC
   154021 GTAACGATAA AGAGAACACA ATTGCTGATA TGAGTAATAT CTATCAATTA CCACCGATTC
   154081 TTACCGATGC GAGTGATCGT TTCATTGTGG GGATTGAAAG TATTCGACCA TTCAATGATT
   154141 TACGATACCA ATCAGTACCA TCTGCCTATG AAACAATCGA ATCATTCCAA GCGTTGGCAA
   154201 TTTCTCAAAC GGTTGGTGAC TTGGCATCTA CTATGGAACC ACCATTTTTA ACAGAGTTTT
   154261 TACCTCCAAA TCGTTTTCGG GTAAATAATG GTACGTATTA TAAGGACCAA GTTATCATTG
   154321 GGGTAGAAGT ATCCTATTCT ACTGAATTAT ATGATATTCC AATGACCCTT CGTCAAGCAT
   154381 TTTATAAGCT TGCCTTATTG GATGCTAAAC GCTATTTCTG GAATCAGTTG AAATATTGGA
   154441 AAGATTTTCA AACATCTATC GCATCGTTTA ATCTACAAAT CGACGATTGG GCTGATGCTG
   154501 AAAGTAAACG GGAAGAGTTA TTGGAACAGT GGGATCAATC CTTCCACTTA AATCGTGTAG
   154561 CCGCCGTATG GTGCTAAAAA AAAGAGAACC TTTCGGTTCT CTTTTTATAC TATTTTTCTG
   154621 ATGATGGTAG ACACTATCGT CAATGTGTCA ATCTCATCAG ATTCTAGTTT TTCTCCTTTG
   154681 TATTCATATG ATGCGATACA AAGGACTGCT GTGGCGCCTA GCCATTTTAC GATACTGAAC
   154741 ATAGGCTATA CTAATGCACG AATGAAGCCT TTTACAGCTT CCTCTGCACC TTTCTTAACA
   154801 ACCGCGTCAA CTAAAACATC AGCAACTGCA GCGGATGCAG AAATACCACA GATTGCAAGA
   154861 GCCCCACGTG TTAGGATTTC AGTACGTTCA CTGACGTTAT TTGTTTTAAA TAAACCATTA
   154921 CAAGCATCAG CACATAATGG GCCAAATACA TACCCATTTA CTAATACAGT CACTGCAAAT
   154981 TTAGTAATAC CCACAATCAT TTTCTTTCTC CTTTTTAAAT AAATAAACTA AGAAACTGAG
   155041 GATTATTCCT CAGTTTCTTT TTTGGCTTTT TTATCTTTTT TAGATTTTTT CTTTTTCTCG
   155101 ATAGCGACAG TGATCATCGC ATCTTGAATA CTGTTGTGTA GCATTCTATA GTAACAGAAT
   155161 TGCCCACCTA CAACCATACC TGTACCTGCT GCAATACATA GGTATGGATG TTCTTTGATG
   155221 AAACCTTCAA CGGTTTCTAA TACTTCATTT ATCATTTTCC AATCTCCTTT TTAAAATACA
   155281 ATGATAAATA TCTGAATAGT TCTATAGGTT CATTATCCTT TTTATTCTTT TATACCTATC
   155341 TCTATTCATG ATTATAATAT ATACTTATAT ACTTAAAAAA TACGGATATA CTTGGCTACA
   155401 AGTATATCCG TTTATTCGGT TATAAATTAG GATTCCAAAC ACGAATCTCT CTGAAGTTGA
   155461 TATAATTATC CAATCGAACG TGAATATAGA ACTTACGATG ACGTAATGCT CTATATAGAT
   155521 GGATATCAAA TGGAACTTCG ACTGGTGCAT GATCTTTGGA TTCTAATAGA AGTGTATGTG
   155581 TTCTAGCTTT TAGACTTTCG TAGATTTCAG TGCTATCGAA TGAGTTAGGT TGAGCCACTC
   155641 CATCAATCAA CTCAGTGAAT CGAACCCCAT GTAAGAACAT GAGAGAACGA CGATTTGGAT
   155701 GATTAATAAC TAGATCACCT GGTTCGATAG GAGCTACGTA TTTGGCACAT ACATTTCTGA
   155761 AGTCCAATGG AAAATCCCAA TTAGAATGGA ACATCTCTTT GACAAAGAGT CCCATATCAG
   155821 TAATGAAATA GATTACAAAT TTATCATCAC GTTTATTTGA TACAAACGAT TTTAATGCAT
   155881 AGTATAGCAT AAACTGTCCA TGTAATAGAC CAGTACAAAA CGAATCTTGT CGGTCGTACC
   155941 AGTCAGTAGA TGTTAATGGT ACTTCTTTTA GTAGATACGC TGTTGTAGGG CGGTCTATAC
   156001 TATGAGTCTT ACAGTAATCC ACATAGGATG GGAGTTGTCG GATCATAGAA AAATCACCTC
   156061 GCTTTTGTAA TTAGTATATT GTATCGATAA GGGAGAATGT CAAAAAAAAA AGAAACCTTC
   156121 GGGTCTCTTT TTTAACTTTC TTACTTAGTA CTAAAAATTA GTATCGAATG AGCGTACATA
   156181 TAGTACATCA CCCTTCTCGT CATATACACG ATCTTTCAAT GATGGAGATA CCAAATCTTT
   156241 ACGATTTGGA TTATTCTCGC GTATAATACG AGATACAATA TACATTGTAC CATCTCTAGG
   156301 TGCTGGTAAA GATTCGGTGT CTCCTTGATT AATTTTATTT AATACAACCT CAATACCATC
   156361 TACCTTAATA CTACCCGCAT TGGAAATCGT GCTATTGGAT CTAGCCACAA CTCCTATCTT
   156421 TCGGTAGATA ACTGTCTGAC CATTAGGGTC TTCATAGCCC ACTCCATGTG GGCATAAATT
   156481 TAAAAATCTC ATTTTGATTA TCCTTTCTAT ATAATGATTA TGATTATCTA TAGTAATAAT
   156541 ATATATTTAT AGTATGAGTA AAAGACGAAA AAAGAAGAAT ATGGTTTCCC ATATTCTTCT
   156601 TACTAATGTG ATTAATAACC ACCGCCAGAA TCTCCTTCAT TTGGAGCCAG TTTAAGGAGG
   156661 TCATCAGATT GTAATTCGGC TTTGAAGTCG AGTTTAAGTT TCTTAATATC TTCATCCAAT
   156721 TCTTCAAAGT CGAGTACACC TTGCATAGTG ATGTTCTTAA CAACGTAGCG ATAGATTCTA
   156781 TCCTTAATAC GTGGATCATC TTGGTCATTA TCACCACTAT ACATCTTAGT GATAAATTCT
   156841 GCAATAGAAT CGGAAGAACT GATAATATCA ACGATATTTT GGCTATTTAA TGCTTTCGGT
   156901 CTTGACCATT CGAAATAGAT GTTATCGATA TCAACTTCAT CTATACCATA CTCACCAAAC
[truncated: 125,121 more chars]
