# Supplementary material for: Clades of huge phages from across Earth’s ecosystems
Source: Nature. 2020 Feb 12;578(7795):425–31. doi: 10.1038/s41586-020-2007-4 (PMC7162821; doi:10.1038/s41586-020-2007-4)
Supplement: Supplementary file 6 — Genbank files for all genome. [file 41586_2020_2007_MOESM6_ESM.zip › genbank_genomes_SD-4/M05_PHAGE_CIR_47_87.gbk]

LOCUS       SRR1747021_scaffold_144_prodigal-single     105795 bp    DNA     linear   BCT NOV-13-2019
DEFINITION  SRR1747021_scaffold_144_prodigal-single, contig.
ACCESSION   SRR1747021_scaffold_144_prodigal-single
VERSION     SRR1747021_scaffold_144_prodigal-single.1  GI:
KEYWORDS    .
SOURCE      M05_PHAGE_CIR_47_87
  ORGANISM  M05_PHAGE_CIR_47_87
            .
COMMENT     Data sourced from ggkbase. For additional details see
            http://ggkbase.berkeley.edu/organisms/405025
FEATURES             Location/Qualifiers
     source          1..105795
                     /organism="M05_PHAGE_CIR_47_87"
                     /mol_type="genomic DNA"
     gene            <2..412
                     /locus_tag="SRR1747021_scaffold_144_prodigal-single_1"
     CDS             <2..412
                     /product="hypothetical protein"
                     /codon_start=3
                     /transl_table=11
                     /translation="TSIYEKFGSNDIDLGKGRQITRDELKKLYDYRVKDVYCRPEYEG
                     LPRLGTTIKSIKNYSSFDGLSTLSQRQYLAIIVKFSSCKSVKGTDLGAVIGNGYSKSC
                     GDVIVKTKLIPQTKIIQTSTTGLVERVLFTVPED*"
     gene            557..1399
                     /locus_tag="SRR1747021_scaffold_144_prodigal-single_2"
     CDS             557..1399
                     /product="hypothetical protein"
                     /codon_start=1
                     /transl_table=11
                     /translation="MSVIIAAYSPEGKVVVAADNRVCTGQQYKGNSGRSVNPKLYRRE
                     DGLIFGGVGYLSDTQALYYNPRFLPHEELEHISIGYLVNQHIDIVNNLIDFHGQKPAV
                     GGNEQGRLDADYCQNSFLIVYNGKAFDVAPDGAVIQLEPPASIVGNIDDDEVDDEEGH
                     IVKPHGNGNHSQSHDNGSPADFLVIGSGAEGVATYLTANLSKCKTIADTRKVLTDAIK
                     ATSANTWTIDDHVTIYTSEPIFTVHIPLHEVLEEQQLIDEASARKSKSRPRVGVRPGK
                     KEGK*"
     gene            1405..1881
                     /locus_tag="SRR1747021_scaffold_144_prodigal-single_3"
     CDS             1405..1881
                     /product="hypothetical protein"
                     /codon_start=1
                     /transl_table=11
                     /translation="MASKSSKYVGRLAYFGSGYYGTIVEYEYSEALSNDGKSPTAFTE
                     TWTIHPKGRPSDVHVVVDDKNKIVVLESIKFNRIQKFGPKGQDVIFCAISVAGQAYTG
                     WAIRHPEEDPHDSFGRRLALARAVDYQGIKALLEEDQKREEQKLENSKEAEAEHGA*"
     gene            1871..2170
                     /locus_tag="SRR1747021_scaffold_144_prodigal-single_4"
     CDS             1871..2170
                     /product="hypothetical protein"
                     /codon_start=1
                     /transl_table=11
                     /translation="MERNEEFKDLRIRCSQGYATCGNLYPLIDEMKQSEFYALLFDFI
                     AKECPKALRPVLKALSQNEVDRYDNEPYYALCTAESLCDIVVNVMRDEAETVTDK*"
     gene            2382..4064
                     /locus_tag="SRR1747021_scaffold_144_prodigal-single_5"
     CDS             2382..4064
                     /product="hypothetical protein"
                     /codon_start=1
                     /transl_table=11
                     /translation="MAYIYRRWIAGAGNSDVYVGQSSGKASKLNVWNRRVTHVIGAFK
                     ANSYKRYAGLGGYTESGSEIDNLITQSGIGSLRFRAITDENGNDEDKYFNCTGIQNEL
                     ENAGFSTGGNARRDRLDLAEIVYSVGASKLGITLRNKKAGQHSTWHFSPISSPWGKEV
                     RRICGVTAGKRSDITARFGKAGVVSTQEVGTLRQYLDNPLSVPDAKESVQNFVDYCIL
                     RSLKSAQGFNIVKGIILGASNAKKELAAWLRNLQSKINNIKATDGSGQPAPFSAKIAG
                     LRVISESLFDKIEKRAKTWESRLKKGDLRTSIGTFIAKQIKDAFKNTDHIFECEVTSI
                     KYDRPSGYLSGKCADLYQSFDANATLTDESTEFRNSACLAVLWILVAGIASIKEHYEN
                     YPGFIVMKKVGDKYSENVGTYMGSSSYGRNLQNFLLSQSAEFPKGIKAAWDILYGIAI
                     ESYRSAMGMTFTRYVCDDGKYWVSPSAYPIRDFNPGIDKLKVTSETQPVSDQHPAIWF
                     SDSATTAQWEKYDTYAYAVDGVSSAFAKSDRYFTGTGIGGGNFALIWNLIAG*"
     gene            4143..4655
                     /locus_tag="SRR1747021_scaffold_144_prodigal-single_6"
     CDS             4143..4655
                     /product="DeoxyUTP pyrophosphatase n=1 Tax
                     =Cellulosilyticum lentocellum (strain ATCC 49066 / DSM
                     5427 / NCIMB 11756 / RHM5) RepID=F2JPS3_CELLD"
                     /codon_start=1
                     /transl_table=11
                     /translation="MDIIPIKFLRLDANAVIPTKRNEDVGYDLYAIRKPEAPAYIVLM
                     PGATHLFHTGLASVLAPGTWIEFKERSSTAKYGLSLRSGVIDSGYRGEWCIRRTNCSD
                     TPIAFSWEDGIEKSLNGDEVVFPAKTKALAQFVVHKVQPSSVYEINSAEFEACAPTER
                     GAGGWGSSGK*"
                     /db_xref="UniRef100_F2JPS3"
                     /db_xref="cle:Clole_2019"
                     /db_xref="F2JPS3_CELLD"
     gene            4722..4865
                     /locus_tag="SRR1747021_scaffold_144_prodigal-single_7"
     CDS             4722..4865
                     /product="hypothetical protein"
                     /codon_start=1
                     /transl_table=11
                     /translation="MTAKQLGKFLRHLGEAQIDGIDENCILVTTKDGLKCRVDLPADN
                     KTD*"
     gene            4940..5209
                     /locus_tag="SRR1747021_scaffold_144_prodigal-single_8"
     CDS             4940..5209
                     /product="hypothetical protein"
                     /codon_start=1
                     /transl_table=11
                     /translation="MDKTNKLPVLAYTEEELEAIKKFEAHKGEPLTLQELGIQPCVYA
                     RLERKKKEVEEGRRLNPDGLPLLDIKKSFKEFVKTIVETKPVYCI*"
     gene            5260..5766
                     /locus_tag="SRR1747021_scaffold_144_prodigal-single_9"
     CDS             5260..5766
                     /product="hypothetical protein"
                     /codon_start=1
                     /transl_table=11
                     /translation="MDNLEKESAALLEKSKAGPIWFIAPDWETNPNYDLETFYKDRAS
                     AVMPIKVKTSGVRVIDPAVNALLKPVFNKALRNTLNRECPDITFLPVKEGIVATTENS
                     DFTFSVEVRGAFKSLDFDPFLENRIYEKEKEHKRKLLERKEIEKENKRRLLAEKRAEK
                     LRQLQSNK*"
     gene            5782..6954
                     /locus_tag="SRR1747021_scaffold_144_prodigal-single_10"
     CDS             5782..6954
                     /product="hypothetical protein"
                     /codon_start=1
                     /transl_table=11
                     /translation="MTDNNNNNLVDGDAYYWGELSRRYVLRFNLDGRITSLINGHGQK
                     AQSSTTPLPVAYQGESGVGGLWFIDPYRVRDATTTGDDSKNIKRRITIHSTNDNEEED
                     VNSTQVSYLVEQQRELPPVASSSITVAYFFPIRKDVTKASGTFNCTYSIAKGKETLFV
                     SQPFRIRIVPSIVLNENTQEIGSSKLPTIRLLMDSQTALLGKRARFLKRPDAGNYFKW
                     QLMVNNADAGLAPSCLLGYEFDRFVRFIVVPSYTDEATLGATSTDAFIAAYLYFHNEE
                     AGLTYKVPCQTIMKHDDRLAAWVPTEVTAVPGKWLIQALYIGKGGDGLAYELPIVAGA
                     VSETEMTRTPSTDDALAVPAYSVNRKNLKYYAHNETIFSGKGDFLFATAKDDTDTH*"
     gene            7176..7742
                     /locus_tag="SRR1747021_scaffold_144_prodigal-single_11"
     CDS             7176..7742
                     /product="hypothetical protein"
                     /codon_start=1
                     /transl_table=11
                     /translation="MAKMFKGLTVTLEDRKEWLEDQKANHGLVDYHYKSIEGKDADGK
                     PLTYLIWLSLTYDAKQCPDIKKKAVWEHIYHWANQTDSLGIKIEHPGDIDLTIDYVGK
                     ALYESLLNNDSKTLGSLREDTASIDAPLFVGDYLDGFGRLNENADKIYAQVLKVKPYN
                     SGKWPYNDPVFNRFFRFMDGWTGDVHGE*"
     gene            7857..8069
                     /locus_tag="SRR1747021_scaffold_144_prodigal-single_12"
     CDS             7857..8069
                     /product="hypothetical protein"
                     /codon_start=1
                     /transl_table=11
                     /translation="MTEQEKEVLYKISSYIDTNLMPRARFAHYDEKEYDKLDTISRML
                     MELRDGSSESLTNVEQEAEDKLSDTY*"
     gene            complement(8158..8646)
                     /locus_tag="SRR1747021_scaffold_144_prodigal-single_13"
     CDS             complement(8158..8646)
                     /product="hypothetical protein"
                     /codon_start=1
                     /transl_table=11
                     /translation="MNYFIDLRQKTIKPLNGRIKCNKQIISIRYPALDLETIKETTSR
                     AVDEALKARYFNTVPTLFSIEITNEYDQEDPLDDDFFGVRASLISDCFCDALLIKPKA
                     PRENNEYRLDVPKELKPYVHLNRGFLKDLLNYQCRCNRFNLHIAWPAAGYGYDRIMDE
                     DR*"
     gene            complement(8648..9223)
                     /locus_tag="SRR1747021_scaffold_144_prodigal-single_14"
     CDS             complement(8648..9223)
                     /product="hypothetical protein"
                     /codon_start=1
                     /transl_table=11
                     /translation="MVIRCYNEHHPYLLFLDLEFKDRELVQFAGLLFKEIDKETYQLA
                     RSVNQYHNPDEKVGYPFAQYTGITDNFLKENGISLKDRKQVIFGDLLKAIPLNQIEVI
                     SHGLRNDRRVLQENGINLSTTSGGPIDGYCTYNNAKRILERETDLKEGDLAEECGYYL
                     HNAHNAYNDVWAEVSIFTYLKKLEATKKERA*"
     gene            complement(9223..9675)
                     /locus_tag="SRR1747021_scaffold_144_prodigal-single_15"
     CDS             complement(9223..9675)
                     /product="hypothetical protein"
                     /codon_start=1
                     /transl_table=11
                     /translation="MFEFTTTINGKTASAKFDSFDQLQAYVKRVQPQLDHRAPVNKSL
                     AQRIRDFVGDGDKKPEAIADGKGENLPTALESATKEYEAKLKEYRAKSQQLDDEYDKE
                     YKALQAKYDAEYQKINSGIDQAEEAFFKAGGKLKGRPSHRFADWLFDF*"
     gene            complement(9793..10548)
                     /locus_tag="SRR1747021_scaffold_144_prodigal-single_16"
     CDS             complement(9793..10548)
                     /product="hypothetical protein n=1 Tax=Methylobacterium sp
                     . MB200 RepID=UPI000345B8FD"
                     /codon_start=1
                     /transl_table=11
                     /translation="MAYKTIVVKDGKIVLTGPQGPIGIGFRYYNGAFVANQKTLSKAD
                     SAKITNSSNVSLWDLLIDKNGLVTQIYAIADDGTLSLGLSGVAGIQYSLKGPQGDKGD
                     KGDTGAQGPKGEKGDTGAQGSKGEKGDKGTNGANGTNGADGASRLTGSGAPAASLGKD
                     GDVYIATSNCDLYTKASGAWSKIGNIKGAQGAKGDTGSVANISVTGSGNAVTDVKLNS
                     DKSVTATKGASFVKTAELVYDASTYSISLSVGK*"
                     /db_xref="UniRef100_UPI000345B8FD"
                     /db_xref="A0A081QDP1_STRMT"
                     /db_xref="snc:HMPREF0837_11782"
                     /db_xref="UPI000345B8FD"
     gene            complement(10576..11373)
                     /locus_tag="SRR1747021_scaffold_144_prodigal-single_17"
     CDS             complement(10576..11373)
                     /product="hypothetical protein n=1 Tax=Blautia producta
                     RepID=UPI00037CF073"
                     /codon_start=1
                     /transl_table=11
                     /translation="MANKTITIAGAATLLKGRSFYTYSKAFDFSSGTAAAIALADIEK
                     YSDSDALNVKAGDLVLDVNGQVAIVSAVNETVAVVKSAVNLKGPQGAKGDKGDKGDKG
                     ATGATGATGATGAKGDKGDTGPTGPQGPKGDTGAKGDTGDPFRISKVFASLDDLKADT
                     EIGVGQYVMVQGDKTTDDYGKVYLRIKEGAVTGDTEFDTVWTFIVDRSVAVIGPQGAK
                     GDKGDKGATGATGATGAQGPQGEQGYYITSAAFVGNDLVFTTNEEVK*"
                     /db_xref="UniRef100_UPI00037CF073"
                     /db_xref="K1JHS0_9BURK"
                     /db_xref="psn:Pedsa_0178"
                     /db_xref="UPI00037CF073"
     gene            complement(11402..12697)
                     /locus_tag="SRR1747021_scaffold_144_prodigal-single_18"
     CDS             complement(11402..12697)
                     /product="hypothetical protein"
                     /codon_start=1
                     /transl_table=11
                     /translation="MPKKEILGAIKPIAALRSFDIHQAPITTSDQIWVLDNNGGYQIL
                     DDYLLEIQQGLTANVVGVYGSTANSLSGNETDGYYVDKDTVSGQGVKTGDVILANNGN
                     VYLVSKISGNQAFVKTPPLASYVSQSQLSDKFNGDAAKNALALNGHKDSYFATADEVG
                     TLRNQINGVGGLYIFDTKSAMQTALKEDTGHSKYHKGDTFLLKESGVPDYWVSGISET
                     ANDTTGFYELTELEAKVNIDASDISDKIATAKAEAIASAKEETSKQVGALQQGDVATA
                     LNLAKANQSDIAALKAPTAEATPLDASATPTASVASDKDGKLKFSFGIPKGAEGKRGR
                     GVFLASINILSNTDVKKTDIIDGALIAVGDTVFDNGGDAYTVETVSEDTIHVSSNISG
                     FNLKGPKGDTGERGPRGYQIIGADFVGDDLVFTTDEPNS*"
     gene            complement(12723..14993)
                     /locus_tag="SRR1747021_scaffold_144_prodigal-single_19"
     CDS             complement(12723..14993)
                     /product="Glucan-binding protein C n=3 Tax=Streptococcus
                     cristatus ATCC 51100 RepID=F9MC19_STRCR"
                     /codon_start=1
                     /transl_table=11
                     /translation="MAKINIDDVLKGVIKPVAALSGGSGFPLTTADQVWVYTDANTHQ
                     SLDEYLTARQTGTAEITQVFVSNATELGAGDNGPYVPVSSIVAGDSSKCKVGDIVFVA
                     TGDVYKVRKGIVNGNVGLEETPIAAFGASAELKKVQDRVSAVEGYFDNGVAKNASQLN
                     GHGDDYFATKESVDGLASSVNGKSSIYVFDDEAARKKALAADANKYKVGDTLLLVAKN
                     VPDYWISSKNETAAEGSETGVYVLSELETKVDIAASGIQAAIDSAKDEAVASAKTYTD
                     TTVDALKNGDVKSALDKANTNASDIAKIKAPVVSASALAAGAAPTASVTAITEGENAG
                     KLSFEFGIPAGAKGDKGDAGAAGAKGHGIYLAKIDVQSSTDVNLTDLVNSDGIAVGDT
                     IFDNNGDAYTVTTLGEDKVHVSAAIEGFNIKGPKGDKGETGEAGAKGDKGDTGATPVI
                     TATATVDDTAGTPSVTVTKKEDSTAEAPAFEFAFSGLKGSDADVTGTVVPTTDVGNLK
                     KNVTYKVSSLQDLLNKRLVSYVAASSGQGSTKPNNGGTFEDGATVNITGMDVSAIKGS
                     TAIVSIGANDGTKDYTVQVDSSKALLGDRVGGTITFDKPVALTSNKNGFSWWLTYVGE
                     DGKNVNLNGGTGWFFFKDKIYWGTGEASLFTADSAVADDCAATIALSDNGFYDDATKI
                     NIGKFGTLEGTKYLYVVVNASSKALSIHTGLGDSARLKIKDFDFTNASGKTKSFSIYR
                     SANAGIALNGSSIVIL*"
                     /db_xref="UniRef100_F9MC19"
                     /db_xref="K1KI77_9BURK"
                     /db_xref="F9MC19_STRCR"
     gene            complement(15013..16191)
                     /locus_tag="SRR1747021_scaffold_144_prodigal-single_20"
     CDS             complement(15013..16191)
                     /product="Uncharacterized protein n=1 Tax=Sutterella
                     wadsworthensis 2_1_59BFAA RepID=K1KI77_9BURK"
                     /codon_start=1
                     /transl_table=11
                     /translation="MDNNNEQEVSALTDDQKAEIEQLIKTWLAKNSATNTDLQAAFVS
                     WWNSNKSTYQSKYTGAEVDKAVAAYQNLKDDPSIKGEKGDPGPQGEPGITPDISVTAN
                     VDNTSGTPQVTVTEAGTKEAPQFEFSFTGLKGTDSDVSGSVTPTTDVGNLKKNVTYNI
                     TSFQDLLNQRCVSYVAATNAGGWAAPNNGGTFEIGATVNITGVKIGASRGTTEIVSIS
                     ANDGSKDHTKAINSANSKLGDWIEDTVGFDPPVQVTANRSGFPWTVSYKAENGTDIAT
                     LHGSTASFKFMDYIYWGNAAEVKNSDEVLGLANKKFISSVSDIGGTGLGVVPKGQYFY
                     IVAPESAGAPIIKTSIGPSAMVDEGTLQVTNSSGAERTFKVYRSANTDISLVDCSIIK
                     *"
                     /db_xref="UniRef100_K1KI77"
                     /db_xref="K1KI77_9BURK"
     gene            complement(16276..17520)
                     /locus_tag="SRR1747021_scaffold_144_prodigal-single_21"
     CDS             complement(16276..17520)
                     /product="Tail protein n=1 Tax=Mycobacterium phage Jobu08
                     RepID=R9RUK8_9CAUD"
                     /codon_start=1
                     /transl_table=11
                     /translation="MADTNDAVLTEDQKKEIKQLIQELIDQNRVYQSKYSGAEIDSAI
                     SAYRDLVDGQTIKGDKGDKGDTGATGPKGEKGDKGDKGDTGAQGLQGATGKPGADGKG
                     AANGTFLTNESLNNYNTQNLCGWYFAAGGNTVTNKPDGVDAFGMWVLRTANGYYAQEL
                     YPANSKINTLFIRTYAGTTWTAWVEKGKTGATGAQGPKGDKGETGAQGLQGEKGDKGD
                     KGATGATGPKGEKGDKGDKGDTGVQGPQGATGTKGQDGLDTKFTIPLTIRCQHLTFFC
                     DYPINLKRISSSDSAYINLLNQVFKQFANYDTSGTKLADVKEIASSLFGYASCYTTKK
                     GVFTNGYFIIQGVRSVEGALMDQIQEEPFIAWSRLTEEVGIVVRSITGGFGFEEFQDT
                     DPFRIRLYEDQIEALKDRLNIS*"
                     /db_xref="UniRef100_R9RUK8"
                     /db_xref="R9RUK8_9CAUD"
                     /db_xref="btl:BALH_3338"
     gene            17941..18474
                     /locus_tag="SRR1747021_scaffold_144_prodigal-single_22"
     CDS             17941..18474
                     /product="Ribonuclease H {ECO:0000256|HAMAP-Rule:MF_00042,
                     ECO:0000256|SAAS:SAAS00016437}; Short=RNase H
                     {ECO:0000256|HAMAP-Rule:MF_00042};; EC=3.1.26.4
                     {ECO:0000256|HAMAP-Rule:MF_00042,
                     ECO:0000256|SAAS:SAAS00016437};;  TaxID=1262770
                     species="Bacteria; Firmicutes; Clostridia; Clostridiales;
                     Clostridiaceae; Clostridium; environmental samples.;"
                     source="Clostridium sp. CAG:1024.;""
                     /codon_start=1
                     /transl_table=11
                     /translation="MTENIKENHSKRHQIRNLEFFTDGAYSSKTQMGGWSFVCVENEA
                     PIDIQSGYEPFTTNNRMELLGVIRALRTIYNLTEQGECRLNVKVCTDSAYVANCINER
                     WYLSWMHNGWRTADKHDIKNQDLWAYLIVLYRRLTDRLGKAGGGLSFERVAGHADNYF
                     NNLADKYAVEARCRLEN*"
                     /db_xref="R5AKP6_9CLOT"
                     /db_xref="ckn:Calkro_1361"
                     /db_xref="UniRef100_UPI00036390D2"
                     /db_xref="3.1.26.4"
     gene            18498..19100
                     /locus_tag="SRR1747021_scaffold_144_prodigal-single_23"
     CDS             18498..19100
                     /product="hypothetical protein"
                     /codon_start=1
                     /transl_table=11
                     /translation="MRILVLMPVDEQHVPAATAIYQARPPEMQKICFPRPRYRQYLVS
                     THMARNWEQGMAGTFLAAKDMVTKRRKRKEDWVLIGNINRNFSQFDAIFNFQDIEADL
                     PYEDKFLEKAKTRYEGSPDRGKYIELFSNLYEAKDSQYQLHNCKATANFLTDYYNSSH
                     SLAKLEVLKQKYSKEIAAAEKIVARYTKAGVLTTDNKKGA*"
     gene            19113..20081
                     /locus_tag="SRR1747021_scaffold_144_prodigal-single_24"
     CDS             19113..20081
                     /product="Putative phosphate starvation-inducible protein
                     PhoH/ATPase n=1 Tax=Eggerthella sp. CAG:1427
                     RepID=R5FLD6_9ACTN"
                     /codon_start=1
                     /transl_table=11
                     /translation="MPQPQLVNYTGWKKWCPTADEMTAFEVDGRLPFELLENEYLIIC
                     EDKELKKPVQQYCYEKGQLRRVSYGSIKVPRIKIPESGSNEGASAEDLKSAKNDGKSL
                     RKGAKKRSTNKYSNKEEIIYPRNIEQVCAIDLMQDDSKTIKLITGSWGTGKTMLLVTS
                     ALQRLHNGKAKRIVWIRNNVDVKGTKDLGALPGDIVQKLYGFLGPFIDYVGKPGVKAR
                     LENGSLEVEPLQSLRGRNFKDSIIMCSEAENLMAENIQLIIARAAEGSYCFFDADNRQ
                     RDKIDFEKSRGIERLIESLAGEPLFGYVHLMKSERSATASLADKIR*"
                     /db_xref="UniRef100_R5FLD6"
                     /db_xref="A0A011WKV7_RUMAL"
                     /db_xref="pca:Pcar_1851"
                     /db_xref="R5FLD6_9ACTN"
     gene            20188..21558
                     /locus_tag="SRR1747021_scaffold_144_prodigal-single_25"
     CDS             20188..21558
                     /product="DNA helicase {ECO:0000256|SAAS:SAAS00145970}; EC
                     =3.6.4.12 {ECO:0000256|SAAS:SAAS00145970};;  TaxID=1031564
                     species="Bacteria; Proteobacteria; Epsilonproteobacteria;
                     Campylobacterales; Campylobacteraceae; Campylobacter.;"
                     source="Campylobacter insulaenigrae NCTC 12927.;""
                     /codon_start=1
                     /transl_table=11
                     /translation="MANNDNDLINGFWHTATELANKKYESLLGSLDKEQQTAVFSKDR
                     NIAIVAPPGSGKTLCLVAAIAHYQKANPEDRIVAITFTNVAKDEMGSRLFGCGIDPAK
                     VKICTIDKWCKDELYGLRQRHGFELRLISEEEIEQFVRDYSQSHFLFYSEKFISQAIS
                     YISGFHHREVNEAVLNKLLIISNAYQDYKEEHDLYDFGDFPKYLHNKLEEYGEIITDA
                     DALFVDEFQDVDMYQLDIFEKSDVKKRFFIGDQKQGIYAFRGADGHAFDKLDPEVFTF
                     YHLKHNYRSYQEIMDYADNAYGQLGHNGVSLGDCRGTAHCKDVICSRGKGASIWVFDK
                     HGNGWIKKPGAKAKHLSSSFQTVWQAFVSFMDGEPRAQILCRTNKQINCILQMSGGGY
                     SRVSTIHNAKGKEFERVLMIDTPRIDDEDKNVAYVARTRAKNELFIINWAQFQSLFKE
                     WWRRKS*"
                     /db_xref="A0A0A8H219_9PROT"
                     /db_xref="UniRef100_J8DDU4"
                     /db_xref="cis:CINS_0757"
                     /db_xref="J8DDU4_BACCE"
                     /db_xref="3.6.4.12"
     gene            21573..24053
                     /locus_tag="SRR1747021_scaffold_144_prodigal-single_26"
     CDS             21573..24053
                     /product="hypothetical protein"
                     /codon_start=1
                     /transl_table=11
                     /translation="MAFSWPTDNELASVQDKSKYDSVDIGTRTKIGEKSLLLTGGYGY
                     PYPISAYPYIYIEIWRFPSSGGTPVQVGNGKIYKRNGDDDDCGLDALYGSKDLADVRT
                     RKRSKLLTRELAPTQYGKFYSYWNFSKDFDFAWPYSTDAYPYIKLNGKYYKRLNDNDI
                     GGLTSNSSNLDKCALCRLVKDAFLTENESLPLIEDNLNEYSLSGLIPQRSERIQNPDL
                     MDAWDEEDKYTYKSKWFRWTKQGDERVYNQLLDIYKYTVPKGYRTNDNFVRAVTIGDP
                     YGSITASLSPNANAGFYYRNKDNGTDSVSNDWYKQKFPIDNSSWDSEGKKGYNSPKHF
                     AIVGGFAPLENVIPLDENNADKIVKISVDGDDTVFSYGGEEYRRIKTDLISKIYVLQR
                     FADRDWYNKLWARKNIEQRRFPGTDRDISNGNLIKVERTPYFHGKTFGSFFKYDAVIK
                     NSNGTEVTTLAPKTVYNKVYTIIADYPEFDRYESGPLWFCHYPSSSEYPYSFKMPGFN
                     PEVLIKSTGNGFELQLKNYYLELNIDSRYFVRDIPLNKNFIFQNESSDSNNLNANYIE
                     SSDSLWYQINSQFAPVPFSAGNIYPYDIIKCNQEEFLKPDDRYDKFKTKTGDIFLMGN
                     GTVDSRKDYSGKWCTTSININDSVGIFTGTVMVPKEKISNVNSLFSPTSPYCKLTAYD
                     ISGLGNQHCFIDFWPQIKNFNYNILPVRGFLPLTEPEDVNKIVFNSEYADGDQVGIFH
                     SYLNKYGADNNFAGLSRGFYISGNDNYWSDRSIHDYEVPAVAAFNDTSNKYPVAEEKV
                     LDYSKAKTNDYLASLTPANPIGVYVLYK*"
     gene            24152..24481
                     /locus_tag="SRR1747021_scaffold_144_prodigal-single_27"
     CDS             24152..24481
                     /product="Uncharacterized protein n=1 Tax=Clostridium
                     botulinum CFSAN001627 RepID=M1ZZ85_CLOBO"
                     /codon_start=1
                     /transl_table=11
                     /translation="MENLNSKVEQFRKAVTERADLYAKKNTNYGDSFSQLFAKLGPVS
                     ALVPLWNKLDRITNLVQGGHNDFETVEDSLKDLACYAVMSYLEFKEAHAKKEATSLGQ
                     GNANLLD*"
                     /db_xref="UniRef100_M1ZZ85"
                     /db_xref="M1ZZ85_CLOBO"
                     /db_xref="cbb:CLD_2308"
     gene            24504..25058
                     /locus_tag="SRR1747021_scaffold_144_prodigal-single_28"
     CDS             24504..25058
                     /product="Nucleoside 2-deoxyribosyltransferase n=1 Tax
                     =Lysinibacillus sphaericus OT4b.31 RepID=R7ZDW4_LYSSH"
                     /codon_start=1
                     /transl_table=11
                     /translation="MTKFGNSVTAYLAGSIFYYGDILRNKEWAAKIREAIPGLDLYSP
                     VENTDINGTEGKKKFAGSVEIVKADNARLDNTDFLIACIDGDIIPAGTSAEIGKMHEK
                     ILRGDHKYIVGICTDNRQCFLTHSLAKDMGGAASLGERQYSYQNLYVTGLIKDGGILV
                     SDIDAAIAFIKSHRVEFEGRNHDR*"
                     /db_xref="UniRef100_R7ZDW4"
                     /db_xref="E0NNI4_9FIRM"
                     /db_xref="R7ZDW4_LYSSH"
     gene            25048..26328
                     /locus_tag="SRR1747021_scaffold_144_prodigal-single_29"
     CDS             25048..26328
                     /product="Uracil permease n=1 Tax=Staphylococcus sp. CAG
                     :324 RepID=R6TA14_9STAP"
                     /codon_start=1
                     /transl_table=11
                     /translation="MTVNSINVRQHNFRWWQWGLYTIQRLLAVFVATVLIANICGTPI
                     SSCLIGASVGTLVYEICTRFKSPMFISSCGATTSAVIGALALGGGQNYAAVAIGGLII
                     FLVYLTFALIVRFGGAKLFNRIFPPVIVGPITMVIGLNLAGFLPSYIGTKATSWVPLL
                     VAIGTMFVTAIFSHYGKGFRRTISFLFGIAFGYLAALFIELGGGYDFGIRSALHGWEW
                     FNPKDFAFRNWANSPFQWGQLPSIILLFLPVSICAALEHYSDHKTLSNILGIDLTQPS
                     YLGLDRTLFGDGLASAMGTAIGGQPNTSYGESIATIGFSKVGSVWVTMSSALLMGVLG
                     FIAPVTAFINSIPSAVFGGCAMILYGYIASSGLKTLMAAKTDLDDNRNLIIVSVILTV
                     GVSGIFLYTKSLTGVSLARILGICLNLLLKTKKC*"
                     /db_xref="UniRef100_R6TA14"
                     /db_xref="R6TA14_9STAP"
                     /db_xref="erh:ERH_0275"
     gene            26381..26791
                     /locus_tag="SRR1747021_scaffold_144_prodigal-single_30"
     CDS             26381..26791
                     /product="hypothetical protein"
                     /codon_start=1
                     /transl_table=11
                     /translation="MENNNGVTLIISSDGKTASLFCTLGTTRDCSQWRVTLAQDGAVV
                     SATYHKGKDEAHLWLKTGFLSFAEDLGSRFLDGAAPSNLSWDAAEVRRLCPAWNDYTV
                     YLCWKGQISVSGPNLPDYFTPAEIKDSLWYNRIF*"
     gene            26860..27756
                     /locus_tag="SRR1747021_scaffold_144_prodigal-single_31"
     CDS             26860..27756
                     /product="Type II restriction modification system
                     endonuclease n=1 Tax=Mycoplasma alkalescens 14918
                     RepID=N9SRU7_9MOLU"
                     /codon_start=1
                     /transl_table=11
                     /translation="MTLNLSAKNTRNNNNTKKIISYPEFSSLLNSRLYGQKDFYVSLL
                     ENAIDHPFRYCGPFRLSSIKTKLLQNLIQSREIKFGELIEEITTRYISKLGYANYDKR
                     LGKNDDGEVLIADQFFTDSNTLFLTERKVRDDHDSTKKRGQYQNFREKVKLIKEKHPH
                     AHINASRWFVDGLSMKNRKFYLGERQKSLKGLTNVSLHLYYGSEYFDSLKNGHGVWKE
                     LVGHLAKYKLAHVNADTMEIPDLGTSNEIYEALISLPQTYWNKLTSNKHDYVQLRNEL
                     FSSGDNLLKATLKRAEQTCWQE*"
                     /db_xref="UniRef100_N9SRU7"
                     /db_xref="N9SRU7_9MOLU"
                     /db_xref="mcan:MCAN360_0508"
     gene            27760..28857
                     /locus_tag="SRR1747021_scaffold_144_prodigal-single_32"
     CDS             27760..28857
                     /product="Methyltransferase {ECO:0000256|RuleBase:RU362026
                     }; EC=2.1.1.- {ECO:0000256|RuleBase:RU362026};; 
                     TaxID=1188234 species="Bacteria; Tenericutes; Mollicutes;
                     Mycoplasmataceae; Mycoplasma.;" source="Mycoplasma
                     alkalescens 14918.;""
                     /codon_start=1
                     /transl_table=11
                     /translation="MAEFINKILCGDTVEVMKELPDEVFDFCFADPPYFRQIDTGKKL
                     FRVNGDEFDGCDDDWDKFSSMDSYKQFTINWLTQVRRLLKKDGAICVISGRQSIYEIG
                     SILRSLGFWVINDIIWKKTNPTPNFKGTRLNNSHETLIWAAKSKKSRFTFNYKTGKYL
                     NGGKQMGSVWELPICSGNERLKDGQNKKLHSTQKPEALLYRVIALFTKPGDLVLDPFG
                     GTRTTGAVAKRRGRQFTRIEREPKYVEYGQKRLDAVTTEMDAVAQAAYDIQPLKVSMK
                     EMVAAGYFKIGETFFNEKGEKAVLADNTGKLTYKGVTQSMHEVAALRMGQKRRVNAFQ
                     FLYVMRDGAPVSIDIVRLNYREALEKSAGFT*"
                     /db_xref="N9SRL3_9MOLU"
                     /db_xref="UniRef100_N9SRL3"
                     /db_xref="mcan:MCAN360_0507"
                     /db_xref="2.1.1.-"
     gene            29019..29222
                     /locus_tag="SRR1747021_scaffold_144_prodigal-single_33"
     CDS             29019..29222
                     /product="hypothetical protein"
                     /codon_start=1
                     /transl_table=11
                     /translation="MAGVDLSRGAEVRAPAIYKTLNDLINYGLVERAKDIETTIVGKD
                     GVEQKKTYKSFQLTEAGRKLVID*"
     gene            29257..30165
                     /locus_tag="SRR1747021_scaffold_144_prodigal-single_34"
     CDS             29257..30165
                     /product="hypothetical protein"
                     /codon_start=1
                     /transl_table=11
                     /translation="MAEEKTIKAEAVIKIVGVLTDVTRVNKSINKAGHNAIGVNVSVR
                     ANVGGVDYTYPIEFYTSDVTAAGAHSKLYDTYCMIEEKFKGKKVEIEGTIDENRFYST
                     YKKEVVSTNRLKGRFISEAKFDTPEGGSFEVDGIYGGIQEILAPDTKELTGYAISIIV
                     PNYNNTKMSKIGLHLDASNTALVTGRKGIKPGECFGWVGSLKYTENKVVKEDKSVRFG
                     APIRKTYTTYTKLAEITSVKDLLDKDDKPVVFCDKATVSALLSGYKAESEDIKAKSSQ
                     KGTGQEASAPASGSKEGSAVDFGDMF*"
     gene            30255..31004
                     /locus_tag="SRR1747021_scaffold_144_prodigal-single_35"
     CDS             30255..31004
                     /product="Putative sak protein n=15 Tax=Lactococcus phage
                     ASCC RepID=H9EDA3_9CAUD"
                     /codon_start=1
                     /transl_table=11
                     /translation="MATESTFTKLYATDISAKINKKMGLSYLGWADAWAELKKLYPDA
                     MYKIYTRTVKETITTVSKEGEGDNAVTTTTVMESENEIPYFTDGMTCYVKVGVTVQGH
                     EETETYPIMDNKNNAVPLALIKSTIVNKALQRAFVKACARHGLGLYIYSGEDLPEDKR
                     LPSRNELIKEANRVTYSPIDNAELFTNRKNKAIAYLKTQSEHIDPALYRYIQVELFPG
                     KKLSALTQAEDSVNLQKLNYIVDKVLAVTAS*"
                     /db_xref="UniRef100_H9EDA3"
                     /db_xref="H9EDA3_9CAUD"
                     /db_xref="efc:EFAU004_01451"
     gene            31063..31530
                     /locus_tag="SRR1747021_scaffold_144_prodigal-single_36"
     CDS             31063..31530
                     /product="hypothetical protein"
                     /codon_start=1
                     /transl_table=11
                     /translation="MDKDLEKELLSAKDIPNISFKPRLCRILEVDTLPALVTTHVMEL
                     LKTDGRSRLDICRTLWYTKYCANRKFDKLDIYGVIRIRNFYKPAKDYFNGLSERLAQE
                     RRNAREVAEQEIYRRSHPIYVDRDEMARQHERNIKEHKRNHWKIRASTSTSID*"
     gene            31558..33210
                     /locus_tag="SRR1747021_scaffold_144_prodigal-single_37"
     CDS             31558..33210
                     /product="SPBc2 prophage-derived uncharacterized protein
                     yorI n=1 Tax=Bacillus amyloliquefaciens LL3
                     RepID=F4END5_BACAM"
                     /codon_start=1
                     /transl_table=11
                     /translation="MGRINSTNSTEKLFDPRATRYVLGCLRHKPILREKHPEINVNRE
                     AFFAPGRGLSLSVIVFHAVIDLLSKNCRTRIVPNDVNAYIEQDIPEEWDYYNANNGQD
                     YVANLYKRVDGTDRPQFESSLGIVKKLGALRRYKEDGFSIDKYYNPDDILGQAQEQKN
                     LKNLKLHKITEDYRSKIAAIEAAYNGQDSGSSSTIGYRMDDLIDSLQKSPEMGYNLDG
                     AILNSVTRGARLGKLYVYSAPSGHGKTRFLVDNAVKLSRPTVKDVIANPALLQPDDKF
                     SSLYHPICYIATEQQRDEIQTLVLAAVSGIPEETILLGMFTQDKNPSAFAAIEKAKEI
                     IKKYGSNFRVDCIPDPSIAMIKTRFANYANQGIQYRFYDYIFSSPGLISEFSSSAIRE
                     DVALRRLANSLKEIAMTHNVFVRTATQLNDGWAMNKTSARDQNCIRGSKAIADKVDIG
                     RIGVKISNEEFDKVKMIVEDLCHNSAWVAAHPRTTPNVVIDLYKNRRGKFSGIKIFRY
                     FDYATCHGDDLFRTDSNYQRYPIENEATFDLVIKGKDGNNGI*"
                     /db_xref="UniRef100_F4END5"
                     /db_xref="bql:LL3_02271"
                     /db_xref="A0A0E9E298_CHLTH"
                     /db_xref="F4END5_BACAM"
     gene            33200..34342
                     /locus_tag="SRR1747021_scaffold_144_prodigal-single_38"
     CDS             33200..34342
                     /product="Phage protein n=6 Tax=Staphylococcus RepID
                     =D1GQC6_STAA0"
                     /codon_start=1
                     /transl_table=11
                     /translation="MEFNINRGRYEIDFKALREQLTDETIKDILEQFDVEPQYETPDA
                     IIFPTCCHNLEGGSPKLYYYKDNKRFHCYTECSASFDIFTLLQKMYALRGHNITLLEA
                     ISLCGLDIEGSCRLIQNGPNSVIDREGLRCGQIINTEHGSLFNSRDDPYKLEFKKYDK
                     EVLRHFSFDLVGFQPWLNEGIGVEALQKFNIEYDSHRDAIIIPNFDIEGNLIGIRERF
                     FRPEDLQRGKYRPRFWNGTLYNHPTGRSFYGIYENHKPIENNRLAIIFEGEKSVLKYG
                     TIYGTDHNIALATLGQNITRDHIRRLFDRGVNTVILAYDSDYESYEQLKEVEARYEAK
                     AKILAPYFNTSYLMDYGFLLPYKSSPIDGGKDAFESILKNRVLVTV*"
                     /db_xref="UniRef100_D1GQC6"
                     /db_xref="suw:SATW20_21210"
                     /db_xref="A0A0E1AK76_STAAU"
                     /db_xref="D1GQC6_STAA0"
     gene            34365..36194
                     /locus_tag="SRR1747021_scaffold_144_prodigal-single_39"
                     /gene="yorK"
     CDS             34365..36194
                     /gene="yorK"
                     /product="yorK; single-stranded-DNA-specific exonuclease 
                     (EC:3.1.-.-)"
                     /codon_start=1
                     /transl_table=11
                     /translation="MQIKLKTKHITRQASGRDYLAQYLENQGIAPADVPAFIDEPRAS
                     DKDNPFLLANRKEALDAAYRLLSKGVEVYIQPDPDADGFTSSAVLYNYLKRRFQKCSY
                     SWHLHDGKEHGIDTSYIAPTASLVFIPDAGTNDVNEQEELSKQGRTVIVLDHHLPQDG
                     VSLNKFKNVFIVNNQRSPDFPNKELSGVGIVYRFITAMEKTYFPKETSVADEYLDLTA
                     VGIIADSRDRRALGNNYIAYYGLHNIRNRLLVELLRKRADKIKNVNCPTKRDVRFYIA
                     PIINGVVRSGTADEKNLMFEARAINEDPSDRVFKTTYRGVERTENLWEYAARCSANAK
                     SRQDAAKRKNFKILHDYIIEKGWDKDNIIVATAPAEAEEGINANLTGLIAMELEQSFG
                     KPCLRLRHTTYQDKPVLGGSGRNGAIEGLPSLLDKIQESNDILYAAGHDNAFGIFIEP
                     DKVQDLRDWSNKAIDKTIFESDTVLVDYIFDQDDFDPERLNAFASAAYLYGKGIPEPS
                     FGFSFNQYTYSTRGKNGDCRRIYASCNEEIPFVSLCDMDAVHRVGEAYRSQCPVNIVG
                     RATINEYQGQSSRQILISSVEGQDHPGYIPEDKKTPISGLDLI*"
                     /db_xref="bamb:BAPNAU_1659"
                     /db_xref="UniRef100_G9RRZ1"
                     /db_xref="A0A0D8J3D7_9FIRM"
                     /db_xref="G9RRZ1_9FIRM"
                     /db_xref="3.1.-.-"
     gene            36258..40406
                     /locus_tag="SRR1747021_scaffold_144_prodigal-single_40"
     CDS             36258..40406
                     /product="DNA-directed DNA polymerase {ECO:0000256|SAAS
                     :SAAS00057170}; EC=2.7.7.7
                     {ECO:0000256|SAAS:SAAS00057170};;  TaxID=1236976
                     species="Bacteria; Firmicutes; Bacilli; Bacillales;
                     Paenibacillaceae; Paenibacillus.;" source="Paenibacillus
                     pini JCM 16418.;""
                     /codon_start=1
                     /transl_table=11
                     /translation="MIETKRYFSCHNHTMYSNLHIIDSFNRPEQRLDYAWDLGRGGIA
                     FTDHDCLSGSIKFIEAYEKKLTTEWNKKYGDTKPRPDFQSASDDLDFSMAIGNEIYVS
                     EEGTTSANCKGHHFWHYILIAKDLEGHRQLREISSAAWQRGWAVGNLMRRTPTYPSDL
                     AKIVKGGHLICSTACLAGRTAFLVKQRRGADEAMVKELATKLDRHLFAMEHIFGKGNY
                     FIELQPNGDLNGDQTYYNKYRLEHYWDKYPFIFTTDAHYLNKDLQKVHACFLRTRAGN
                     FSEETESFYNYTYRMSADEAKSLRPYVTDKQFNEMVANTRIIKSRCKYYTLAQKQVIA
                     RVNYEHQNAEYEQGLQAFKAEVPFTKEECPNLWYYRETSDPADHYLMELIAHGYGLHR
                     KSNWDFKVYAKRLEEELWTIKTVGEKIGQHRSDYFITRAKMIEIMWNDAGSIVGPARG
                     SAGVRLINYLLGITEMNPVEMDLPYVWRFRHPSRPDLPDIDVDTESDKRARVFNEVQK
                     YFRSRGGDVLNICTFGTEKTKGAIKTAGRGLGIDDDSIEYITSLIPNERGFDWTFHDC
                     YYGNNAERKPIEAFVQAVDQHKGLKEVAESLEGIVTHLGVHASGVVCLNNDFTNYGAY
                     RKTRNGQIVSAYDLHDQEKCGLVKYDFLTVSALDRIHQCRNYRLEDGTIQWQGSLKKT
                     FDHYLAPEVLDFDNQKRWDMVAAGRISSLFQFDTNRGKQGIECVHPRSLQELAITNAL
                     RRLRPQDKAELPMKKYANFKAVPQLWYNERQCAGLNSDEIHILEKYLKSRCGVADTQE
                     IIRQLSMDPHISNFSMKEANKLRKTIAKKNFRDIEGVKALFYQKGAEAGTRKERLDYV
                     WNVQISRSLGYSFSAIHTTGYSIIALQEMNLAFHYPIIYWNTACLSVDASAIDEGDFY
                     KLIERGIIKAPISLDADGDGNDVDDDDNDVAVSKSKNKIDYAKIATALDNFKHICKIN
                     LPDINNSRLSFTPNVKENTILYGLKGISKITGPVIADIMAKRPFASFDDFLKRRTKRI
                     LTKDKVINLIKCGAFDRIEGKSTEEILRRYIGQECCNSKTKMTMQSIQFIIDKGLLAD
                     EAQRNKEIAEACDAYRITREFRKNRDPQKLWYRGKALDMSRAGATSKWMEIIKKSGVP
                     VQTITVEGEVRNAVDSDQWDAFYEPYKTTLGNYIKANAEPLLAQLNKQSFDAEWAKYA
                     SGDELTWELDSLNFFFTGHPLERGSIEQDLTEAPYNIQVDKLDDIIEGRQDGELNFKD
                     KIIPIRHLYTIIGTVIDKNNVKGLVTIQCPDGVVSLKLYKDLFATYIASVTRSDGAQQ
                     VGFLEKGTHLLVTGIKRGPNFIPKVYKSTGRKSIEKINIYNNHLVSLEEKWNALETGK
                     NGQD*"
                     /db_xref="W7YHK2_9BACL"
                     /db_xref="UniRef100_UPI000248CFA0"
                     /db_xref="bamy:V529_20460"
                     /db_xref="UPI000248CFA0"
                     /db_xref="2.7.7.7"
     gene            40393..41622
                     /locus_tag="SRR1747021_scaffold_144_prodigal-single_41"
     CDS             40393..41622
                     /product="hypothetical protein"
                     /codon_start=1
                     /transl_table=11
                     /translation="MGKIKDKRRKKAEVRQSLAKESAEKAAASHALKITIWDMDAFYH
                     LVNNINPMAMRVSSYYKQLGCTINFVTYPDDIGRPFDLCFLFKDMDNTPLPPTQFFVS
                     ADPGTHIYYYGASFKTLGLANWEPSNVRLALRPDYTLYPETSELNGVEGKTQFVHFLD
                     NQGRYIQKHQDYKSTNPSGRKITVDDDTEWGKASAEDLIKALTELGAVGYNIQRAYPF
                     PLEVLLRNQEAANMFVSLPFARGYKGQCRFTLRDLTKIRPAMEFLNLRVAHTNGSFTS
                     APTLLVDITDKDCQLLERLIVEGKRHRFKVNILNPGNDKFLKAVSDFMTVAFNRSWLE
                     YVTLLCSARIGDNQPFYWSDSVNWSVLFRELIAPVWKNEDFVVARWGDDPVEKELNKR
                     LVPWPLFRKEFGNDTEK*"
     gene            41606..42205
                     /locus_tag="SRR1747021_scaffold_144_prodigal-single_42"
     CDS             41606..42205
                     /product="hypothetical protein"
                     /codon_start=1
                     /transl_table=11
                     /translation="MTLKNKKFCFIEITGSSQLPRYARPVQRAAIVCDAQGNVIDEYN
                     ETVRPKVRLGKGASDAIKKTNLDLISYPEEKMVLPNFIDFVKEYNQEGNLTIVTYGDY
                     PLAVLTQRCHLFKIDGDILDKHSIGALPTVNCHVDLIVPARKQNILGLAGLGKNGWSL
                     SKVCKILGLDDSKAYDALGKAEIIKQLFFRLTPLLNSGK*"
     gene            complement(42293..42652)
                     /locus_tag="SRR1747021_scaffold_144_prodigal-single_43"
     CDS             complement(42293..42652)
                     /product="hypothetical protein"
                     /codon_start=1
                     /transl_table=11
                     /translation="MDWITTTQGIITLIASAFGLLGTAFGIVTKVVAVIKARKNATWQ
                     QNLAYLRGLADAARSAAEATGNKGADKKTLVLETLKAAAKQAGIDDFASFADSLSKYI
                     DDAIAFYNKMKDTKKDS*"
     gene            complement(42652..43263)
                     /locus_tag="SRR1747021_scaffold_144_prodigal-single_44"
     CDS             complement(42652..43263)
                     /product="Uncharacterized protein {ECO:0000313|EMBL
                     :KFI57403.1};  TaxID=35760 species="Bacteria;
                     Actinobacteria; Bifidobacteriales; Bifidobacteriaceae;
                     Bifidobacterium.;" source="Bifidobacterium choerinum.;""
                     /codon_start=1
                     /transl_table=11
                     /translation="MTLYPIIDTLWANLPVLTGSSGVPDDNKSVLIWVGSMLGSLVIG
                     WLFNRYISNPIAKRDQNKAKRDELLDERDKTLSKQIVELKENLLDEVNCFHQEVDKKI
                     SDMHEAIEHERATIDEDLHKLKKSQQVLLYLKIKEICERAQKAGYLSISEKEILRRRY
                     DRYHNLGQNGVIDQLYNATLELPNNPPKGDTTIKNKARKEENK*"
                     /db_xref="A0A087AF53_9BIFI"
     gene            43410..43622
                     /locus_tag="SRR1747021_scaffold_144_prodigal-single_45"
     CDS             43410..43622
                     /product="hypothetical protein"
                     /codon_start=1
                     /transl_table=11
                     /translation="MEPKSLTELVEADYSIENFKTAIALMDEGTVRDLKVLLDLKINK
                     RELDPSLIEKLEIVDQCLQKNSGTRK*"
     gene            43589..44296
                     /locus_tag="SRR1747021_scaffold_144_prodigal-single_46"
     CDS             43589..44296
                     /product="Putative uncharacterized protein n=1 Tax
                     =Desulfitobacterium metallireducens DSM 15288
                     RepID=G6GLH1_9FIRM"
                     /codon_start=1
                     /transl_table=11
                     /translation="MLTKEQRDKEIADKGFTVVQDNDYQNVKSRIVIKCEHGHLIETC
                     REDFRKPSFECPKCARAHLNAEAVAAATTRIPPKAPGTFRIIGFDQATERFGVSIFDN
                     GKLVYYSLYQFSGLFAKRLAQIRQFVRDFVIAKWQPDKICFEDIQYEHSVITYKILAQ
                     LLGVITALCENANIDYDIVYPSTWRQYAGTAGKNRKEEKALSIAKVQDLYGITVSDDV
                     AEAILIGRYAVRTTKFH*"
                     /db_xref="UniRef100_G6GLH1"
                     /db_xref="dmt:DESME_08990"
                     /db_xref="W0ECG9_9FIRM"
                     /db_xref="G6GLH1_9FIRM"
     gene            complement(44343..45179)
                     /locus_tag="SRR1747021_scaffold_144_prodigal-single_47"
     CDS             complement(44343..45179)
                     /product="hypothetical protein"
                     /codon_start=1
                     /transl_table=11
                     /translation="MIFYDQIKGCAAKNDETNLLSAGTWNYIVFKNDNRDSITSPAPA
                     FETSRGLNENGHDSYGQFILSGDEGASDSQYKFTQKICTPIDICGIHFRRSDDNTASL
                     RVQANDASGTLSITGYKINYSAGGGSLNRSNGTFTLKRSDVTIQASNSINFTGAGVNA
                     PYFNATSDRRAKTNIQPADFDATALIDRLPVYTFDYKNRKDGASIGIMAQDAALFDGA
                     IPNFSLVVNEKASGKDGDYRSIKESKLIYILWKSVQEQSKRIQELEEIVSTLMNQSHK
                     NP*"
     gene            complement(45247..51132)
                     /locus_tag="SRR1747021_scaffold_144_prodigal-single_48"
     CDS             complement(45247..51132)
                     /product="hypothetical protein"
                     /codon_start=1
                     /transl_table=11
                     /translation="MAKFKIDFLAFNDFYGNTPTYLPSTLVDFDSQEQKAGVGITHTD
                     QVSYVLAAEKKFRKLKDASQYLAVPPNTIVGRNFSYCYNEKFTKSQNASKTLSFSMDA
                     VRRQGNELFLNPFVQILKVGDLLLLTDKYGNEYLFNVTGVSISFRQNNKVYDYSCQDA
                     FSFQLARQNKDYSITNDSSSTSFIGSKTLDYWANKIDKECHIPYQFIPFACGLYENAL
                     GQVFKFDTLPIPGRGKDDKDLLTQGNVIYTKIVKPFYDSASYPEYFETFAFSISGSTA
                     KQALVSLGDKFDRELHSYEHVFYNQQKVCIDRYFWFLPKKNRDRKTGLKFSPYYNIKN
                     FSLSSSGSELTTILNVKSNTLSDGSVLSMFPPITPFFSTLFASKAWADSEFYDGYFSS
                     VCKGQTFHLIENFKKEGSGDTARFASETFTFGWQNSVIQVHSGSELAKKLAKCAKFYN
                     KIAFTIMEKNNAAKTSRAVASQRYDAESKIISTSNTSVWKLQINNKTYCQNETIEADD
                     LTSLTDDKTFQFAITVDELLSQQNQDFLNGASIDIYLRFYRDASQQDIDFATVADAAP
                     WLENKLFDMSYFSQYYSKISKEQRERIRDWMENKRRIVNGRLLTYSNQYYSMFQMQTK
                     VLSGITSQLDELGGRVQLLVDDKASSSAEGDDKSALKNDLSSFKEGYDNVFNNQGYIY
                     NQALVSYNNLIGKYGREYFLANQAFLKNLYNFVEYYNSVADSAELGVAYVSSSPVSGE
                     TKRIKADTSLSTGSRQPLAEKDLVFDTKGRYIGGLLYAKPNNSGGRSRAAANSEGNSY
                     ASVNLVTSLNYDDYRTLDISSSDLKRLPSGTYAYDPTLVYYDKDGNEITFNDFIKRYI
                     TSKPANEYYQRDYDYREPLYSQDDNGKWYCSFFSFFEKAPTPLGTSVTAEATEKRFSN
                     ERGEKFAIRSWKGRLEEPKEEEDPSPQDETLWNSYEEAEGTINNDGCQFLDLFADSIY
                     AGLEHGEDGSLTNAINYDLKLSGSNRTNLSSSNPYLPRYWFSTDENGDVGKRKKDVYH
                     RFLAECYIRNFPITTIYKSGEALPLAGAKTQNSLYHYTDKGREPILSKAGTFKRATSA
                     INLTEWDLDLKEGYYFKNKSHSGVFKVAPTYTALSSKDDFYYEDTEDLTSYTYKTTWL
                     RPVLFPVGDIADLTKYISPDDDYYILPLMEKSYSFGHAEELSDELEFPFGALCEGKSE
                     GIFKEGITGFNTSRFNAKLVGGNNENVLVSADVVYPVVRRRIKVHGSNLINQDFDGQP
                     RLKELNNPSSLRAIDNFDENYFRLGNKCYIVIGLPDTFNGTIDHFQCFAIFHIENYGR
                     RYGSDCDYSLPFYNFDNDTVIDFAQKDDLIESSDESPIWVASKRIKPVDGLDNQTGTT
                     ETQVLKQSRAVAAAEIPTPTIDSKSVLKDSADLRQGYTAKQILAKSKQGQSFYSYIKD
                     PLEIPCFCAVDNGPVSLSIPYSLINSTSTSDDVASQMLMQMSKGNLGLTFSKTTVGGI
                     PYYEFKSSDFAVSIAGLGSGTSTSLNAPVIKITSQTQVDKNGNVLSDKNQPGAYTKLI
                     LNRSLPYNNSFYKANREIRFSNAASSGLTEQKTNGEIWFNWWKSSSNNGTSTPDATSN
                     QQARAIETQLETYWNTAYVNSKNSRYFLPEHWQPRADGAENAFSVAIIDQNTGKLKQD
                     FIPKISMVQNTKDGTCLVPYLTFKYEPLGSLDLGQSAIGDDDASELSIGQYIKENSHN
                     YRQSVEAARQDNPAIDDFISALPSSRQDGWTFDSSIEGGVTTSYYYVCGGGGCLWQDF
                     IGDYVAEDHTRYERLDAYDLRLLSILSAYKQAPVSNYEKALQQHDDYWNRFYASFPSL
                     FLESTYEDADATTSKELYEAAQVYRNSLKTPDYTYNISTIDINSLQGYDDEDLDVGDP
                     IELDAQDFITTNDSELLDRLQQYLFISSISYTLRSDSEIQLSVNTINYQDKRIRQLVK
                     FIR*"
     gene            complement(51132..52334)
                     /locus_tag="SRR1747021_scaffold_144_prodigal-single_49"
     CDS             complement(51132..52334)
                     /product="hypothetical protein"
                     /codon_start=1
                     /transl_table=11
                     /translation="MYNFTFPDLTKKNQFLSTTFTRVQLQYQSVLDYYWLYYPEQLSV
                     LGAVYTSGKVSDAEISKIKDGKDGNDGWFNKSNYVKTLTVNDKGETIEVIYDLTLLGF
                     REYCIIKEAHAKIRYRDDDGNLVLADVSPGVRIACKSRVDTNGIDYNRDKWGTKLISY
                     ALVNPDIKAFGEDMPAYYVFCDFSGEVSDQGDTVFTDVVTGDKPETNPAKGFYDQYLI
                     VSYAPNNYYDVIPNTGTANSGVLSFKLVNENDQQQSPGMALINMAPANERFCLMNKPS
                     WEGDQARQLQNVSILGLTKDSVAIVAPYPDKNSQSIKVSDFNIWTGKFPVLDFFYLNN
                     PQDDGSFIQDELIVAHSPFSRNNKESNIPYYVLKFSFRGNNDFEGLPSNLVDLLSSEK
                     GAVSVEVI*"
     gene            complement(52349..53140)
                     /locus_tag="SRR1747021_scaffold_144_prodigal-single_50"
     CDS             complement(52349..53140)
                     /product="hypothetical protein"
                     /codon_start=1
                     /transl_table=11
                     /translation="MNIESLLYRAIGKSTYLPGDDKEAWAKICNELTKIDRDLVCLQK
                     YNAVTRADMKIIGSVDSEAEFSIKKASLYPNSALIINTSSSFVVDGVRFARGDLYYCL
                     QDGQCQHIKSYNGGIYVPSEAKPVDGSINSYQLVYKFTQEIPDEGDVKEIPFTGIKTQ
                     SSIYANIIEKNDNVWTSVAGNATIAEGTVIIPRLAVSNSTSNDDFLYPVIRYYALVDD
                     SLLSYEEVSFSARFKIEPGSGENAGKNFVLDLSSIPSLVSRIVIK*"
     gene            complement(53159..54337)
                     /locus_tag="SRR1747021_scaffold_144_prodigal-single_51"
     CDS             complement(53159..54337)
                     /product="hypothetical protein"
                     /codon_start=1
                     /transl_table=11
                     /translation="MEKQDRKTRAAVPASVKPWSSLAPVDEAERARRRKRVSIDNFTS
                     FTWRGESAYEKFGAFIVSGAGELRFNHGADFQNEYTAPRYEEGASSLLGVTFSTPQIS
                     FKVGLYYISEEEFRRFVYWLNPYEISWLSYGFEPKWQYQCKLNKMTDVSRYVLTGQGG
                     DGHTYYYAETTLTFDVLGGNRAYGIAPREFRKDTASGSFQCMLKTDVPDFQPSDLEFP
                     LKIRVSLCVDNILKALKGQTTEQNNKFNISCSTAMTDTITTELFNITFQHLTAPIDTD
                     VGHTFLNFIYDSKTGLVYYSFGSATDRLLTLQETVSSGYRLLDRLKTTKFSWGGAFDG
                     FDADYYRNQALFKITTTTNSGSSAIDNSTGIVYGDETSMDDGIFVAISVEGLPSTNVI
                     *"
     gene            complement(54352..59469)
                     /locus_tag="SRR1747021_scaffold_144_prodigal-single_52"
     CDS             complement(54352..59469)
                     /product="Uncharacterized protein n=1 Tax=Roseburia sp.
                     CAG:182 RepID=R7QZX7_9FIRM"
                     /codon_start=1
                     /transl_table=11
                     /translation="MAVSSNKEQLTVKIDVSQQISELKSQRKSRSETGLFKTKRGTAA
                     QSARAGKLSQLEQRAAKGALTPSELKDFKTVFKGLTDQRKKWASGLVFLSSTTKRFQT
                     RYENSRKKYEAANNKLTAQKEALNRSASNIKNLRSKGGLSIYKRGDDGKPRGNELTRV
                     ETRAEAYHQDPNSLVFLNKNGREVNNKTSRAIGAELENYSSTSQSIEKLTVSVKELGA
                     AAAKASERAQTAYQKDAKKQAGAPNANRAAINQVETSGIETINKSQQSFNDEQIARQG
                     QLEVTNLKLQKQRSSLGKSLKAFSLYAAAIRVARAALREAVTTVTELDKSLTEQAMVT
                     GLTRKTAYELLGTYQELAGQLGATTKEVAESVSEYLKQGKSVSDSLTLTEAAISAAKV
                     AGISTADSIDYLTTALNGFRLSADEARLVSDKFAAVAAASATDYDELAIALSKVASQA
                     NLAGRSIDYTTALLTTGLEVTREAPETMGTALKTIIARRREISDYGETLEDGVDLNNV
                     ETQLGYVGIALRNSNGELRSTEDVLDDLGRKWNTLTTNQQAAIAKALAGTRQQSRLIA
                     MMDNYERVIELQERSADSAGATEAQRAEYLGGLEASRTRLQNAWQKFTSSLVNSDVVI
                     NLINSATWVLNHLASGLETMEGQIAVWTTLSLIGVNILSGLEARRQTNKEILKLRQQQ
                     REVELQMAKETAENNIKVLEQRKAEAAAKGDSAELTSINQQLDVEKSKQSVASSELDN
                     LKAKSGGSSGGLLSVGTMLLTLIKGSGGKGSTSGDALEAGIKNTQDRSDALVNRWDDK
                     RAKWNKKKAKRQQKIDARAETDPEKAQERQEKLDREDQQKQAHYTKKQNNWKKHFEKK
                     ENKKSKKSEQAKSTEETEDRKKAEKDLQKQLEENSSTQKDLNEDVKDGTQITADNKDA
                     VKEQSQANKENAQTKENVGQETNKESAKEVTNTGATQANTLSRGQQTVGIFKGIAAKK
                     ASQIQTKLENIGIGTNTARIVANWMARLWLLAVIIAVTAAVAAGITWLVKSIVVWAQY
                     SGSAEQAADKINELGAEIYKLNEQNKSIEKATKLWEDYNNAIFKTAESLEAVNSAWEE
                     YSQTIEDDEERELFNSLDNKGKYEYAQRNYKQNQEAIRQKGEEQASWYTGLSASEQKK
                     FWANTDSDSIQARSYLRQSANIKFEDALEQYGAGLSDESKSQVKDLASAIISNMEEGT
                     VDLITSESARQQLFDAIANTETASGRKAVSVLNDAEATTEEKVAAFETRKAKLIELYG
                     AESDELKAFTENFSEYDFYAQLDKSALKFIDTMQLSSEELQKLQDNLGLAKDEMIDFL
                     NTWSTQGLDTAMTKIFPELEKGSVEWAQKAEQIKKSRSLSAQNSAQSIDALKNDIDSV
                     YETAAKWNSRTENEKISFKSQYADIWDEEMEHAFQTGDFATIKQKIASSEAFQVQRDQ
                     ALKEIDAQIELEKEKGDLADQNLIRSLEQQKAYLSDADSLYEASLEDRRTQEENYLDT
                     YKDYLKAQEEALTDSLSKRKEAYQSYFDAINETAEDEDYLEQSNQLIANLSKLGSTTD
                     AATNSRRQDLETQLQELEEERQDTLRQRAQDAIISNIEDQIDDISDKFDDLLDNNSEM
                     LKLRKASSFSERFASAASVQNRGNTALDWESWLQSFVANMGSRYGDIDMSKIKFVKDN
                     NNNLYLNVNGQNVLLDTSSQQTLYNTIMGALRNMGIM*"
                     /db_xref="UniRef100_R7QZX7"
                     /db_xref="R7QZX7_9FIRM"
                     /db_xref="rum:CK1_19750"
     gene            complement(59520..59879)
                     /locus_tag="SRR1747021_scaffold_144_prodigal-single_53"
     CDS             complement(59520..59879)
                     /product="hypothetical protein"
                     /codon_start=1
                     /transl_table=11
                     /translation="MTNAELEVELQKIISTNNIFDAILMAKQFEKEYVKSDFYKATKI
                     KLFDIIKNAKLWYWCDMDYVGRRLQERIDSLDLSHLTQLRDQAGDMFSTENKDFMEVA
                     DKYKELFGNNPLFNKKK*"
     gene            complement(59912..60655)
                     /locus_tag="SRR1747021_scaffold_144_prodigal-single_54"
     CDS             complement(59912..60655)
                     /product="hypothetical protein"
                     /codon_start=1
                     /transl_table=11
                     /translation="METYKIGNKVRCIIRAFNSGETMGKRPMLYRGQPYTEIKDVSVS
                     LTFSKVDKDITSLDTVRYHSIDFLDKVTLENCLLTDKLLTLIFDKSERKLQAHSQNFT
                     ADENGHINLPFAKGVGLYQIFVYGTDGQLALALGTSPTGVLEGLTAGSNYVVYWYSED
                     ETSFGLGLDETSQKYVMVDLVTEGNRQDATIPVTIHLGKCCLSIDKSMQFSGSTTNTA
                     TLRLVVIRPSAAEKAQGIMNFMTLGGEDY*"
     gene            complement(60750..61583)
                     /locus_tag="SRR1747021_scaffold_144_prodigal-single_55"
     CDS             complement(60750..61583)
                     /product="Site-specific DNA-methyltransferase 
                     (adenine-specific) {ECO:0000256|RuleBase:RU361257};
                     EC=2.1.1.72 {ECO:0000256|RuleBase:RU361257};; 
                     TaxID=1263020 species="Bacteria; Firmicutes; environmental
                     samples.;" source="Firmicutes bacterium CAG:345.;""
                     /codon_start=1
                     /transl_table=11
                     /translation="MSSLHPFVKWAGGKTQLLDKIHELMPAQYNRYYEPFVGGGALLF
                     SLVPKDFIINDFNSELISAYKCFMDTASFDKLIGLLGQHEANHSEEYYYKVRAMDREP
                     NFRQRPIWEHAARMIYLNKACFNGLYRVNSHGFFNVPFGKKEKVHCFENNNLRRVKDF
                     FASAHAVILNGDFQEAVKDVGLGDFVYFDPPYDVWKEKLSFTSYVQGAFGKPEQRRLA
                     DVYKNLSDKGAYVRLSNHNTDYIRELYHDFSIHVVPARRVINSNPAGRGQVEEVIITN
                     Y*"
                     /db_xref="R6XUH5_9FIRM"
                     /db_xref="UniRef100_R6XUH5"
                     /db_xref="mfp:MBIO_0192"
                     /db_xref="2.1.1.72"
     gene            complement(61585..62208)
                     /locus_tag="SRR1747021_scaffold_144_prodigal-single_56"
     CDS             complement(61585..62208)
                     /product="hypothetical protein"
                     /codon_start=1
                     /transl_table=11
                     /translation="MMKAYKGFVLKGLTGGVLIGLAALVYSKAMELGVGPFCAALLFS
                     FGLMAIIGLSANLYTGKAGYLWQDGLDSRDLAFRLYLNALGASLVGSIGIGDASIWAG
                     KIAKPWYSVFGGAIGCGFLIFLAVEMSRRYGIRQTWAFVALCVISFILAGFEHSIADI
                     AYFGGYIVNSNSPLVGKSVGYLLLIVIGNLIGSLVAHWLAAITPKEY*"
     gene            complement(62192..62710)
                     /locus_tag="SRR1747021_scaffold_144_prodigal-single_57"
     CDS             complement(62192..62710)
                     /product="Anaerobic ribonucleoside-triphosphate
                     reductase-activating protein
                     {ECO:0000256|PIRNR:PIRNR000368}; EC=1.97.1.-
                     {ECO:0000256|PIRNR:PIRNR000368};;  TaxID=1125712
                     species="Bacteria; Actinobacteria; Coriobacteriia;
                     Coriobacteriales; Atopobiaceae; Olsenella.;"
                     source="Olsenella profusa F0195.;""
                     /codon_start=1
                     /transl_table=11
                     /translation="MYFASLKTFDTSDGEGIRTSLFVSGCHYHCKGCFNQIAWRSTFG
                     SPYTKETEDVIVRSLAPSYVDGLSLLGGEPFEPYNAPTLAALCRRVKALYPNKTIWAW
                     TGGLFEDLIKDRISLDLLQEIDVLVDGPFVIEKRDLSLKYCGSTNQRVIDVKASLAAP
                     GRKVVPYHDEGL*"
                     /db_xref="U2TV36_9ACTN"
                     /db_xref="rbr:RBR_01520"
                     /db_xref="UniRef100_U2TV36"
                     /db_xref="1.97.1.-"
                     /db_xref="1.97.1.4"
     gene            complement(62710..64953)
                     /locus_tag="SRR1747021_scaffold_144_prodigal-single_58"
     CDS             complement(62710..64953)
                     /product="Anaerobic ribonucleoside-triphosphate reductase
                     n=1 Tax=Firmicutes bacterium CAG:83 RepID=R5DE21_9FIRM"
                     /codon_start=1
                     /transl_table=11
                     /translation="MKIIKRDGSEQHFDKQKIFDAIKGASTDLGVGSPDAMNDREIWF
                     NANKVVARCESLGAGFTVEQVQDRVEEELRRSKHFAVARAYIKYRKDKADRRHENTTD
                     RKILSLVDNDNEEVKEENSNKNPVINSTQRDYVAGEVSRDLTERYLLPPEIVQAHKDG
                     LIHFHDADYFIQHRHNCDLINLEDRLQNGTCISGTHIDPPKSFATACNIATQIIAQVA
                     SNQYGGQTITLSHLAPFVDVSRQKIAQEVANENTELGLNLTDGQQKAIVTNRLKKEVA
                     AGVQTIQYQILTLLTTNGQTPFVSINRYLNEVPEGQTRDDLAWIIEERLKQRIQGIKD
                     RSGAWVTPAFPKLLYVLEEDNVHPDSRYWYLTQLAAECTAKRMVPDYISEKKMKEYKQ
                     GDCYPCRGCRSFLTPDRFTAVKGNMANALNFKPGRHKYYGRFNAGVVTINLVDAACSS
                     KKNVDAFWKIRDERCELCHEALLIRHKRLRGTKSDVAPILWQDGALARLKPGETIDKL
                     LYDGYSTLSLGYGGLWECVKYRTGKDLTDPEGKEFGLKVMQFLDDECDKWKKAENIDY
                     SVYGTPMESTTYKFAKCLRKRFGKIKGVTDHNYITNSYHIHVEHKIDAFSKLEFESQF
                     QRLSPGGAISYVEVPNRTKNIKAVEEIIKFIYDHIRYAELNTKLDHCDKCGYDGEIKI
                     IDRDGKLRWRCPNCGNKDQSSMHVARRTCGYIGTNFWNQGRTEEIKDRVVHLDLDNGK
                     IERERPK*"
                     /db_xref="UniRef100_R5DE21"
                     /db_xref="R5DE21_9FIRM"
                     /db_xref="cls:CXIVA_13410"
     gene            complement(65108..65902)
                     /locus_tag="SRR1747021_scaffold_144_prodigal-single_59"
     CDS             complement(65108..65902)
                     /product="hypothetical protein"
                     /codon_start=1
                     /transl_table=11
                     /translation="MSENTNDKGISLYEGDAGASEAKTKPWSRLTSSTVGFDQRLRGF
                     GVVTVRDADVYTFDPDKCKSLKNFLTELDSMKPLTTLKTLKVANVTVEAGTKTISGGR
                     DNGTIVSVPMGTTARLERQDALGNAEALEARCGAVIEHYDEHTDSITANAHSVEKAGT
                     HYDALHISSDHTFGALTIVGKSYFIDKEKGSQVPVKIIFWKFAPDNVFNLTQDAAGDA
                     STFDRNGSLMAIDLTVGSLTADNTVDTQQLKTFYSIISETTDKYKA*"
     gene            complement(65919..66752)
                     /locus_tag="SRR1747021_scaffold_144_prodigal-single_60"
     CDS             complement(65919..66752)
                     /product="hypothetical protein"
                     /codon_start=1
                     /transl_table=11
                     /translation="MEQEEKSASENGGQTRFDNNFSLFGLFVTKDVKIWSREDGKAGP
                     SFCFTVPTMRQRYNDDEISFTVNRLSMTDDNFKDLIPGVPLNNFFDFLNCLFFSEFAG
                     YKEIYGMAQKVKSGLAKRLKGFEIHRGVDDDPLKDVITVGNSPRIIMTSQICEYCQYV
                     LRLSWGQKVSAPLAFKDAQLEKFYQAQKKYDEQIARRRSQAQGEKAGGQDGRLKAFLT
                     IEYRFPCYTHEYLLDQTMAQILWLQKYAAGAVSYEVNAKAFAAGNRKKGTKLDFFIDN
                     K*"
     gene            complement(66752..67264)
                     /locus_tag="SRR1747021_scaffold_144_prodigal-single_61"
     CDS             complement(66752..67264)
                     /product="hypothetical protein"
                     /codon_start=1
                     /transl_table=11
                     /translation="MKNIENIKGVLREIADILAADHKLQRLRLDDTPDLSTPMTEKDY
                     LTARQLIDQKYISRYPVVETGVANATRNTFLALVVNDISFSMSGNQQRASVSVFVTTD
                     ISHYLLSTAQDRGLEIVNLVCKDLDGVKIANVGRLEVSTIVSLIFDNSRAGYKITAYT
                     VDQPNERAEI*"
     gene            complement(67261..68160)
                     /locus_tag="SRR1747021_scaffold_144_prodigal-single_62"
     CDS             complement(67261..68160)
                     /product="hypothetical protein"
                     /codon_start=1
                     /transl_table=11
                     /translation="MMKTNDKTTPASFFDRFKERQQVYSRSNDQFNTEFIGLGLPTTD
                     IVSGEAAHKAVVVSKQEQNEGYIYISREDEPLAIGSVWTAKEKLRYLIDSEIITIKNV
                     GWRKYHAYLCNVQVADKGWGYLVSSKKSAISLNLKQNLLLESSQKPILVIGGQPFKFR
                     DKFYIKDRAWQVDEYDNISTEGITYYTLSQTTIDKATEKDEVNSTGNTSVLDDIDNDG
                     DEAVEVSFVSSAVKVNLFSKDGYFKADDRRYIRNLDTSSAKDTVSFYIRPNVQRVRID
                     TMGADGKTVVSYYYATMRKELDL*"
     gene            complement(68144..68806)
                     /locus_tag="SRR1747021_scaffold_144_prodigal-single_63"
     CDS             complement(68144..68806)
                     /product="hypothetical protein"
                     /codon_start=1
                     /transl_table=11
                     /translation="MATATKETRIYWDDVLYKPMRLTIRGTYYGAISRTELDEELFAI
                     AKRAVNSFKFPRVSLDYKVFYASRDINNPNRLIEASDKGKGDMTEVTKGWNADWGWND
                     EYPNLTSCCNESGQEGSPSEPAIPHAYFINPVTDKEIEVILAWRKVYWIEYLLSNADD
                     FDNTYTDSNIKTYSRANLVQQNTTRYKEFKDRAKEVETNYGRTETYKPTLGSINSDDE
                     DE*"
     gene            complement(69264..69764)
                     /locus_tag="SRR1747021_scaffold_144_prodigal-single_64"
     CDS             complement(69264..69764)
                     /product="hypothetical protein"
                     /codon_start=1
                     /transl_table=11
                     /translation="MSIEAKAVKKVFRIIKTTPGNVYLRVHPIDNPSFTREVYLTGAA
                     PQQVLPLNYALDIFANPGNYSLYKSGAFTFDDNEAVKEAAIEAGYYFDSDYDKWTPAK
                     PTQEADILKILKGGVRAQIAAACREYGEENVKSVAIANVGKLTATVIANLEKLWGIQL
                     TVVDAA*"
     gene            complement(69861..70949)
                     /locus_tag="SRR1747021_scaffold_144_prodigal-single_65"
     CDS             complement(69861..70949)
                     /product="hypothetical protein"
                     /codon_start=1
                     /transl_table=11
                     /translation="MEKFELLNHLTKARSGKIDSTKFSLADGNRAAVNDLKEFVGIDP
                     NTPIDKHVLRKYGNEVFDLIEESVDEILPQKIEDVFGQFAEVRQFPRGSKIEFDISRI
                     GRARAKLVISKGAREGIYRAARLDNKYFSVDTRNYTAGVSIGLEEILAGTRTLAERYQ
                     DIVEGFEEELRREVYNELATGASLTGYDRINGGDAANVTVAKEGITGALDKVLPYVAA
                     YGVPTIFGSYAALSAIYNPLANSVAAAGYPNSLDSIDVRNQGYVSVYKGYRLVVLPNY
                     LRDLSNDAWFYNPSYVFVIPGDVKPVKIAMEGETLVQRNQDAVGGEAWHAQKLMGVGI
                     ARANNFAVIKVSDIVANASGRNASDYDA*"
     gene            complement(70975..71535)
                     /locus_tag="SRR1747021_scaffold_144_prodigal-single_66"
     CDS             complement(70975..71535)
                     /product="hypothetical protein"
                     /codon_start=1
                     /transl_table=11
                     /translation="MSNSIYDLLPVFNQLEPNSLKGLQAGLVVSQLNVKEGSKLIKEV
                     NGHRYVENGCLAKLTKAGIDVADGGATEVPGSGGGAATPIAVEDQEKCLFLVYSEPLR
                     RFSKAVKNYATDIDSEDVRLVQLRPGDEWTTTIAPTDEAYKAEIAKGHILQVGVDATK
                     GLTKDDFWTGYRADGTKAYHYVFLGR*"
     gene            complement(71571..73154)
                     /locus_tag="SRR1747021_scaffold_144_prodigal-single_67"
     CDS             complement(71571..73154)
                     /product="hypothetical protein"
                     /codon_start=1
                     /transl_table=11
                     /translation="MKKPRVEFSFPAKILDFRNYRDDGQEKSSPSADERFSRGKLAVF
                     YKGETADHRYFSDAFSQELIKSLPYTPIVSYYDKGKKDFEGHADEQAIYGIVDPRGEI
                     KFEKMDDGNVWAVCDTVYYTERPDEVGEIASQIKGHEQSLELADAKYIVNYDERRHFK
                     NIEFTEGKIVGVSVLGKNQSPAFPGATFFARGDEETFEKKMALLKDFVAEKSGKSAID
                     DNSICSDKDDKAEMEIKNYSDFIKLTYGEVASKLDEAIVKEYGNEAYTCVEDMDDKYV
                     YVAFCSYIDGAHSYQRIAYSVNEADGSVALGDVAPVRRVWEELPKEAPSAEPEEPLPP
                     EAPEIASVPERAEQQAPTEMSTSAEVNEDSNPAVKEETFDETPSVAVSTEANATAERE
                     AVAESDSGNPAPVAETQGNSGAASLTDSERAEFEALKRREKVDLLNSYKGQLEDEKFK
                     ELEAKIDTYESKDALELDLLRAFKDALPRHTGRGVNPSTFNRAPAYAPIVKNTRRYAN
                     DDSKGSSDDEWIAESLHRD*"
     gene            complement(73254..74897)
                     /locus_tag="SRR1747021_scaffold_144_prodigal-single_68"
     CDS             complement(73254..74897)
                     /product="hypothetical protein"
                     /codon_start=1
                     /transl_table=11
                     /translation="MARKMTAAQAEKNKTAKFENVKLEGKKQIWNERYADETATANRY
                     DRTVTSSASTLSTAAAVRSALSSAIKKKSTIIDLSRQLYATNPIYANVINYLSNIFSW
                     RYKVVPHKLTGAGKAAAGGIDEAIYNLMLEVVDGIEVEVTYPKLLSQMFINGSVFFTT
                     VGNEDSRAVDTIILPNKYCRKVGETQFGTGIMALDRTYFEQLGLSSSELDAYLTSFSP
                     EIRKAYNKYKGNSSLRWTTLDPRFSGCILQNEYAIPTLFYIYSGILNYEKYQDNELER
                     NGNLLKYIVTQTMPVYQDRLIFENDEVRDLHQARRRVIEQNGEAKLLTTYGTVNVQHI
                     GVDDSTQSEVLDKALDAIYNNGSINPVLFTGDSAEALKAALVRDQNRIWKYVEEITKF
                     YTVAINNWFDFKGYQADMEILRISPFTYQADLDAYRNNATLGVGKLDYIIASGVKQKH
                     IQDNFELEDFLGLDRVTPRQTSYTQAPEDRDDSDEEDEPTSEKSGDTITGQIGGNKKT
                     SNNNNEAAETASSAVNKNENAKTEADEEDGDGNGGGKSE*"
     gene            complement(74919..76838)
                     /locus_tag="SRR1747021_scaffold_144_prodigal-single_69"
     CDS             complement(74919..76838)
                     /product="Uncharacterized protein n=1 Tax=Bacillus cereus
                     HuA3-9 RepID=R8CIX3_BACCE"
                     /codon_start=1
                     /transl_table=11
                     /translation="MEEKYWHDGDAAAPSGDFKDPSGWLSGGIGANFGTHFSVDDDEE
                     VDPAICAYISFRNDEEQENTGFLNKADVDANREGWERIMNWFIAYPDYFVDIITPKAS
                     HFHLFFFQRRILRARSRCVAVFDTFSRGTSKSFLADLNRYLTCMFIPRHNTTITAGTN
                     KQAAEIAKQKIVDDLWVKFPFLANERQKRKIAGKLLDAYKMGNDYVEFNFKNGSSLGL
                     GNVRGLRKESIIFEEIIQQNATKVNEVYIPLLNKPRALYNGLYNPNEPQSQQIYITTA
                     GYQNTFSYDKRIEIRCREYLEPDKYCVLAGTYRIPLSLGLTAQKQIEDVLNSPTFTKS
                     SFEREYESVWSDAPVGAAFSPALVSSLRVVKLVELKDKLTDVQKEKGCFYVGCADMAK
                     DGSADTAVGIAKVTPTDSQFTYRFVNLFKVKSTDFMVVANTFKKAIAAYNLKLFIYDA
                     NGVGAGLRDWLNKETRDTFDGTLLPGYGIINPPDTSKKDLLFYPNSRNIIYEIKSGGQ
                     IGEHIHWFFFSRMSTNAITFPIKFNEALELYSKNKYFMQMSMKKREQYLLPFKTMDLM
                     EAELKNLDVRSGGQKENCNTIDRLKIVRRNLSVQKDFFSRAEYLVYGTSQRFEAEYYK
                     RHRNERQRRQLLFID*"
                     /db_xref="UniRef100_R8CIX3"
                     /db_xref="R8CIX3_BACCE"
     gene            complement(76838..77977)
                     /locus_tag="SRR1747021_scaffold_144_prodigal-single_70"
     CDS             complement(76838..77977)
                     /product="hypothetical protein"
                     /codon_start=1
                     /transl_table=11
                     /translation="MPNITFRKEKCPKCGNMAELRINNNPLLGTAASCPVALCFDCLA
                     KRINFKDLDKVDFFCRTYNIPFKPDLWISLADKVKTPPELFKTYVTVVLNDESGHPSL
                     YCNGQTHDLWLKTTKEWAKVRTFGEILKRLDPLRESYTERGRLKWGDQYAFEELLQLD
                     SIYTSTLKANNVTNPLQKEAVKTLCKLQLRLNEAIRDGDSNGIKNYSTAWGTFAKQAD
                     LETRIAETHTSDITNVAELSDYLERTGFQPRFYDGFPKDEVDNALKDISSTIKRTINE
                     STSIQPMLEEMVRKKAESKEKQETQKVTDATTLQDLINFSADDVNEEIQTEDDADVVN
                     NVDDFKNEPSSDVDNFVNGTVHVSHAESKQREDAMKPSNSGGANF*"
     gene            78080..78616
                     /locus_tag="SRR1747021_scaffold_144_prodigal-single_71"
     CDS             78080..78616
                     /product="hypothetical protein"
                     /codon_start=1
                     /transl_table=11
                     /translation="MEKDITRTAVGYKRSKFGSFRYKTCVNWAAWLSKHRWLWYLLNF
                     TWGLAYTLFGGAVALGVRLITHTKPFKFCHVQEFKFGNNWGGLSGGRFTFVAKVPWDA
                     DYEEECARHEYGHTFQNAMMGPLFIFVVAIPSAYRYWARRLCKNKNFPAYDAIWFEGS
                     ATDGGGEAYLTYKNKNNQ*"
     gene            complement(78657..79454)
                     /locus_tag="SRR1747021_scaffold_144_prodigal-single_72"
     CDS             complement(78657..79454)
                     /product="hypothetical protein"
                     /codon_start=1
                     /transl_table=11
                     /translation="MICFTRNTATANSGVTAKKRPSIYFVKSITGKGASSGTTDYTMT
                     LVRKPAREFQLPFNSAGEQPGYYPVDPQHGYAARNGPSDEYGYGIVLNIAQIYIPDSP
                     GSASDHQVMVRSLWGITDSNYADQYKTVGWTKIATGTDLPQAYADLKEKYTTLNDKYT
                     DLSEILDTLQKQYSTLSQQKSTSYFLKDSQNDANTKAFYSSSSDPISLSGRPNDTCFR
                     DKGDKYPHFADIKVGDLVFRNGYPPRVVSRTSSGGSKTTITFVRFDS*"
     gene            complement(79466..79825)
                     /locus_tag="SRR1747021_scaffold_144_prodigal-single_73"
     CDS             complement(79466..79825)
                     /product="hypothetical protein"
                     /codon_start=1
                     /transl_table=11
                     /translation="MADEAKLVTNHVNGTVEALLDGKKVTRPFNALYLDGTLADDLKA
                     EIDANKASCASLAQQYNDFGRICVVDDLTSPSTDKTKLYINKELTTSPDPNRTITWTD
                     GGDQKYYYLSTINGDIL*"
     gene            complement(79829..80254)
                     /locus_tag="SRR1747021_scaffold_144_prodigal-single_74"
     CDS             complement(79829..80254)
                     /product="hypothetical protein"
                     /codon_start=1
                     /transl_table=11
                     /translation="MKKIYYRKSDGFICHRYPTDIAQEDAFIEVDDDAERQTYSVPFG
                     KHWAVIDGKLEVVDNTEFQKTEAYKRNTIANEVAQCQSYLDSTDYVVAKLNEARLDED
                     QTEYQSRYAQYKDVLAKRKESRARINELEAEVESIQKEE*"
     gene            complement(80265..80783)
                     /locus_tag="SRR1747021_scaffold_144_prodigal-single_75"
     CDS             complement(80265..80783)
                     /product="hypothetical protein"
                     /codon_start=1
                     /transl_table=11
                     /translation="MVRSLWGITDSNYADKYKTTGWTKIATGGLKTLSGVSLLGSGNI
                     TSLPKLSLTEAGLDLSKTSTGIDFSGSGFYVTNIESGSYSWSWNSTTIGSSYETNVTF
                     QNGTKGYGSWHVVATCSADPSASTGGYGSQIVVGVGNVTSSGFLLSARRWNNSYTPPT
                     KWVIHWIAVKYY*"
     gene            complement(80783..81532)
                     /locus_tag="SRR1747021_scaffold_144_prodigal-single_76"
     CDS             complement(80783..81532)
                     /product="hypothetical protein"
                     /codon_start=1
                     /transl_table=11
                     /translation="MSIIGNHISGAIEAVKGADGTSHEINAAYLDGKSSSTYAASSDL
                     NNLKSTVNGRARVYVVDNLAPSSTDTTKAYINSKLTASPDANRTITWTDGRSVVNPGG
                     GSSGGGSGGSIRSTSVQSASGAQRQYWYLATVSGDILKPGDMICFTRNTATANSGVTA
                     KKRPSIYFVKSITAEGHLNLGTTDYTMVLCRKPAREFQLPYNSAGEQPGYYPVNSVGY
                     AARGGPSDEYGYGILPKSISPIARVPRAIIR*"
     gene            complement(81610..82164)
                     /locus_tag="SRR1747021_scaffold_144_prodigal-single_77"
     CDS             complement(81610..82164)
                     /product="hypothetical protein"
                     /codon_start=1
                     /transl_table=11
                     /translation="MCPANWWFIGGSRAFPFIRHPHDLDITLGPGTSYEKDVAPFLAP
                     TPRELGIVKIDIFHAPANGFELKPHNFLLLPFYEPRIAPRPEIPEGYLRPYRREDLAA
                     HRAAYLSAKGYLHPGPKVLYRFEMLCQFLRRPAAATAPHPLMELLTDDEKALINRLHD
                     RELAPAELGQYIESRLKRLNGRKG*"
     gene            complement(82151..82828)
                     /locus_tag="SRR1747021_scaffold_144_prodigal-single_78"
     CDS             complement(82151..82828)
                     /product="hypothetical protein"
                     /codon_start=1
                     /transl_table=11
                     /translation="MTHIDNTVETIKDASGTSHRINASYFDGAGPDGFVQATTLTVGE
                     KTYSHPIAPLLVNSNGLALSVPCFDMNDSGEMVIRTLTRPVQFNDNGYLYAKGSQSLT
                     LNWPVTVTAVWKSVGSYDQSSQTAVYKWVIQSNECSISIRGRDASRFDGDDLLPYLRI
                     DNSTGKFRGNFITLDKGTGAISLNAADDSSLAGPSESADESNMGTTVTTVTDQTASVT
                     FDRYVPR*"
     gene            83160..83639
                     /locus_tag="SRR1747021_scaffold_144_prodigal-single_79"
     CDS             83160..83639
                     /product="hypothetical protein"
                     /codon_start=1
                     /transl_table=11
                     /translation="MKTLFKLIETLTHNPQFKKRNDIRKDYFSLRDLATKLNAANFPI
                     SNKAINSLATSHTGKGYNLGDISEIEGKIFLGAKEQKDFIKTNKATSDFRNIQIKAIG
                     YYSQPSKGQDTDSDFIMIINLKKRTIFKAKPEIVKWRESGKRYPVQEWEEREIRLKW*"
     gene            83717..84337
                     /locus_tag="SRR1747021_scaffold_144_prodigal-single_80"
     CDS             83717..84337
                     /product="hypothetical protein"
                     /codon_start=1
                     /transl_table=11
                     /translation="MNKKIMLLDVQTLDVKHPFIYEVSYGIYEKIGDEYIPIKLVDRL
                     NKNIYKLVKKGLGGFSKSNADFYEKYESILPQVGLTRILAIRNSDIKDFGIKTIYSFN
                     ATFDRRAIAYTAINTLKAGLRNPLLRNIPYTDIGAKAKKKLYNTEAYQAYCKKHGYSY
                     KVGKEIKTCATANAFYSYVAKKPKQSKLHVGCREVIKKREILKAVI*"
     gene            85173..85292
                     /locus_tag="SRR1747021_scaffold_144_prodigal-single_81"
     CDS             85173..85292
                     /product="hypothetical protein"
                     /codon_start=1
                     /transl_table=11
                     /translation="MRGNTTRYYEVGVTGQRGKVRGFALCGTYKEAMGELEKG*"
     gene            85406..85711
                     /locus_tag="SRR1747021_scaffold_144_prodigal-single_82"
     CDS             85406..85711
                     /product="hypothetical protein"
                     /codon_start=1
                     /transl_table=11
                     /translation="MKYIIQSQGFNSVSRFSDKGLAKAYVVYRVELEKPLTNDEYKAI
                     LSKSVTWTLRKDRLKVERLWTDNGNKALYVCGKQSHGYGYGWDVELDTLINPLLKSL*"
     gene            86345..86893
                     /locus_tag="SRR1747021_scaffold_144_prodigal-single_83"
     CDS             86345..86893
                     /product="hypothetical protein"
                     /codon_start=1
                     /transl_table=11
                     /translation="MGYARIFGFIARSRNGEVVSNHYCYINEQEESLLDTLDNAFYFN
                     RADNRAVRPTFDKSKDGYIAMEGNALTSYEFWDFKKFLKMLKTSALNELEARESVEKE
                     ITARKALNAKLTEDRESFAENSEVYRKLSSTIDENKEWNNHRQKLLDENKENTIDLHR
                     ELIIRECLKDIGLTIEPYCYAN*"
     gene            86912..87145
                     /locus_tag="SRR1747021_scaffold_144_prodigal-single_84"
     CDS             86912..87145
                     /product="hypothetical protein"
                     /codon_start=1
                     /transl_table=11
                     /translation="MLNNETLKARLYAISCEIDYNILSRIDDKEVVRKLDKISGALTA
                     LSLDGEEHVREALAFLAKGLDREQWLDLKERIS*"
     gene            87868..88155
                     /locus_tag="SRR1747021_scaffold_144_prodigal-single_85"
     CDS             87868..88155
                     /product="hypothetical protein"
                     /codon_start=1
                     /transl_table=11
                     /translation="MNQKKPIETKYFYGIKPLRFIDHGEWADPEVRVGNRVCNYYDLE
                     DPMWEDFKQESKEHGKIYKDEQERMNAFDDYRGKHGTDAIELFDMVAHEED*"
     gene            88173..88637
                     /locus_tag="SRR1747021_scaffold_144_prodigal-single_86"
     CDS             88173..88637
                     /product="hypothetical protein"
                     /codon_start=1
                     /transl_table=11
                     /translation="MEKTQLGFNIYDGNGLYRGEVYAFIYKDASVIAKWKNAINRGSL
                     KAQLNACKDCLADFVDELESKGADVAKEWIRECKKAEEARVEVRNYFGSERLASYNEK
                     IRNKQAIADELRNEYDNIREDYKEATRLYDYTKSIIGSLNSHPNATIKPFIY*"
     gene            88660..88983
                     /locus_tag="SRR1747021_scaffold_144_prodigal-single_87"
     CDS             88660..88983
                     /product="hypothetical protein"
                     /codon_start=1
                     /transl_table=11
                     /translation="MENKELELKKLETALNDRTFHMGHRYETYKKTPVLGKRLGLTYQ
                     SVVTFHDLEVSQGYAQKLVDYRKTHTEKCLKTLEKFSECALDIQRCFTLLRDYRNTKF
                     PLAKD*"
     gene            88989..89270
                     /locus_tag="SRR1747021_scaffold_144_prodigal-single_88"
     CDS             88989..89270
                     /product="hypothetical protein"
                     /codon_start=1
                     /transl_table=11
                     /translation="MYKTKKRMKIERRVNRNRRTLYGNGKAPVFNFTEDYNRHALAQK
                     GYMVANDGATSVALAVDLHAHTGKIVKDTTCAIVRYVSTRIEPIERFTD*"
     gene            92670..92897
                     /locus_tag="SRR1747021_scaffold_144_prodigal-single_89"
     CDS             92670..92897
                     /product="hypothetical protein"
                     /codon_start=1
                     /transl_table=11
                     /translation="MKNKRYLLGVAVGKENGQLLLQYAKINGKPVSFIMKTARLKANG
                     LFLSYPSVKRVYLIDEDSKEVYGSIERPNSI*"
     gene            92934..93242
                     /locus_tag="SRR1747021_scaffold_144_prodigal-single_90"
     CDS             92934..93242
                     /product="hypothetical protein"
                     /codon_start=1
                     /transl_table=11
                     /translation="MDEMNNEKIKLFFDILYGQLPDNDEDKQFIEKFKFRVPLRDYYA
                     SAYSYHEFCDLMAKQDYDPTKDFRFENYHEKQDYSDEEWEKLKDDCIRRNEDGTCRID
                     *"
     gene            93406..93651
                     /locus_tag="SRR1747021_scaffold_144_prodigal-single_91"
     CDS             93406..93651
                     /product="hypothetical protein"
                     /codon_start=1
                     /transl_table=11
                     /translation="MENVFTDWYCGRKGVTLITCNGEGDIAVVYKGKMVLLNELIDND
                     DFLPSGEYDICKSFKKNERRIKRYILKKGETINGNSK*"
     gene            93635..93904
                     /locus_tag="SRR1747021_scaffold_144_prodigal-single_92"
     CDS             93635..93904
                     /product="hypothetical protein"
                     /codon_start=1
                     /transl_table=11
                     /translation="MAIQNKVEKLVNRNLHTYYGNYGFEKPLGCIPRVMVGPRQVVVK
                     FGLNGDKHLYLWNDYGGAKELTVAIIRKLNKLYYGCDRLAEALIS*"
     gene            93985..94374
                     /locus_tag="SRR1747021_scaffold_144_prodigal-single_93"
     CDS             93985..94374
                     /product="hypothetical protein"
                     /codon_start=1
                     /transl_table=11
                     /translation="MFNPNYKGTNPVPPVPVVISKREEAQKRLADPAFRILECLIVFC
                     GHYVRYCRATDYLIKVDLGGRRRQTFYRELNLLIELGFVTKRGGSKGSAPTYVVNKDF
                     YPKWFQMDRADRRTYFVRLKKLKYVGP*"
     gene            94817..95797
                     /locus_tag="SRR1747021_scaffold_144_prodigal-single_94"
     CDS             94817..95797
                     /product="RNA polymerase sigma factor n=1 Tax=Sutterella
                     sp. CAG:351 RepID=R7I4J7_9BURK"
                     /codon_start=1
                     /transl_table=11
                     /translation="METNLNCIEGPCADATDDRLTAEEEVYYETIIHDPSASEEERRE
                     ARDRRFNKNRKLVLSIIHKEFSDYRSNALTLEDLEQEGYIGLLKAIENYDPNKPNPKN
                     GNKPYRFSTFASPWIEKTIKKAIADKGSPIKRPSSVRNGIKQYRNSVNEFKDSHNGKH
                     PSDREVAKIMGCSIAKIKQLREYSRNAFPISFESGAPADVPSLAETLPDTESPAPGTR
                     RREDEKTHLIDTKLAEYFADDPRTEALVRLKFGFGAPLNPKRAALVVDTWAKNHGIRK
                     SRFKKGHPLTYEELSGLLGVSRERVRQIVERGLSRLRLDEDLSLFGLVVV*"
                     /db_xref="UniRef100_R7I4J7"
                     /db_xref="R7I4J7_9BURK"
     gene            96446..96868
                     /locus_tag="SRR1747021_scaffold_144_prodigal-single_95"
     CDS             96446..96868
                     /product="hypothetical protein"
                     /codon_start=1
                     /transl_table=11
                     /translation="MGTNYYLYCRLKNKEYKESHNMGCPNLVTGGTRQAPEILPKGVH
                     YERIHIGKRSAGWVFLLGYHSDRGICCLEDYTPLLFDPSNLILDEYGRSVSPTKRRAI
                     IRGLGHEGKGFDRHREVMNGLCPFCNENNFDSTYNEFE*"
     gene            96935..97216
                     /locus_tag="SRR1747021_scaffold_144_prodigal-single_96"
     CDS             96935..97216
                     /product="hypothetical protein"
                     /codon_start=1
                     /transl_table=11
                     /translation="MGQKNYYKSLLKGRRREVHQLIVQSGLNDAYEDDFFAGQRGNRE
                     TPLTIELNAIETSEASRAKFERRLVRAGYNFDRGRADDDESAIIYTIDF*"
     gene            97282..98250
                     /locus_tag="SRR1747021_scaffold_144_prodigal-single_97"
     CDS             97282..98250
                     /product="hypothetical protein"
                     /codon_start=1
                     /transl_table=11
                     /translation="MTNKNAVVLTTSQEIALLKLLADHCWGIASLNAHGFDFAVNCRG
                     SSRLVFTDRSPSLKRQIATIVPQLTKDLHYVIKIAYGVGGLHQLCNETEAWNRYGNNG
                     YAVHLAPIFAYGNYCIEIRSEANPSGWDYDESGNSQREAYDSEDHFLDEYDLLQRDVS
                     LDTYVFVQSGLVEYDQHAPADFASPESDYLDALQSRLGKKDRLPIALAHGYTKETFEE
                     RHDYYHCKRRALLLLNDLFGDTRDNLQVGIDRNCPIYKGKPNIVCYDYGFRSDSWETS
                     SSWGSAVAPVKDGEALEGLLTDMADAIGTAKSPLDRQALIARKYCD*"
     gene            98315..98605
                     /locus_tag="SRR1747021_scaffold_144_prodigal-single_98"
     CDS             98315..98605
                     /product="hypothetical protein"
                     /codon_start=1
                     /transl_table=11
                     /translation="MRKFKVTKEQFESEKKGAGYFHWKCDIDVDGDDYNEYYDVDNLF
                     GGALNQDLSHGRWLTHNRKYIVRPLGSYCFLYGNGKDIAPIRSGEVVAIYCD*"
     gene            98680..98931
                     /locus_tag="SRR1747021_scaffold_144_prodigal-single_99"
     CDS             98680..98931
                     /product="hypothetical protein"
                     /codon_start=1
                     /transl_table=11
                     /translation="MNKALLKGDSDLIPEKLGVKPGDEYYVGDCASICCGFVDYDGSV
                     YEFHASNRQDEEKREKLSDAIRGWPNDDLNQVVASLKGE*"
     gene            98942..99550
                     /locus_tag="SRR1747021_scaffold_144_prodigal-single_100"
     CDS             98942..99550
                     /product="hypothetical protein"
                     /codon_start=1
                     /transl_table=11
                     /translation="MSIGFDVYFKNAVKLDKVSKRINLANAENPKWSDNWMSGRNEFS
                     DAWASFFQGIYRPGKPSMFHSPTFYEELDEYQNVTPAPYASMDDYVNVFCYVPFEEFD
                     KAVTQAMDEYRETYIETSIERIADDEKRIAHLEQLQQGPTVTAIAFDKWQGQIDELRD
                     EIAGEKEELARCQSELASWCAFRAEMKKAYNDKDCYVVPFCG*"
     gene            99579..99920
                     /locus_tag="SRR1747021_scaffold_144_prodigal-single_101"
     CDS             99579..99920
                     /product="hypothetical protein"
                     /codon_start=1
                     /transl_table=11
                     /translation="MTQEELELSWNKLAWDRHCKLHCRISYEQYQHLRCLKKKAGSAV
                     RLASATDKEEDRLAAAQAIDLCKAELEETLEKKAQSKNKKLDVASLRFAIVVVVAIAI
                     GVIWGSIAMGR*"
     gene            99963..100172
                     /locus_tag="SRR1747021_scaffold_144_prodigal-single_102"
     CDS             99963..100172
                     /product="hypothetical protein"
                     /codon_start=1
                     /transl_table=11
                     /translation="MGIIFGLLSLVVAFIGFFVATLPLGLLSIVLGIVGLITNKEGDT
                     AGYILSIVGRVISLILIVVRLISLC*"
     gene            100247..100723
                     /locus_tag="SRR1747021_scaffold_144_prodigal-single_103"
     CDS             100247..100723
                     /product="hypothetical protein"
                     /codon_start=1
                     /transl_table=11
                     /translation="MKDLIVLNRNPGDFSIGLARFKNRKEGQWLVSLLENETILGTNV
                     AKQLLVSDEGWLHSVAVDRKHPALRGWQYYYQGGASLEISRYFETIASFGLGVHVWMV
                     SRKALKRRVNVDYGRELCTYKSDPSQYEDVGAFLVSVRNYLKAHPLDKWFVYYEFW*"
     gene            100890..100964
                     /locus_tag="SRR1747021_scaffold_144_prodigal-single_trna_1"
     tRNA            100890..100964
                     /product="Trp"
     gene            100972..101046
                     /locus_tag="SRR1747021_scaffold_144_prodigal-single_trna_2"
     tRNA            100972..101046
                     /product="Ile"
     gene            101118..101193
                     /locus_tag="SRR1747021_scaffold_144_prodigal-single_trna_3"
     tRNA            101118..101193
                     /product="Met"
     gene            101271..101495
                     /locus_tag="SRR1747021_scaffold_144_prodigal-single_104"
     CDS             101271..101495
                     /product="hypothetical protein"
                     /codon_start=1
                     /transl_table=11
                     /translation="MSNYECYDGRRNVDMEQVEKIEQRINLVSDNDRKVIWLKDLLDA
                     VLSDNVVFFQQLGKEVQDYYRKNVDKEIQK*"
     gene            101702..>105793
                     /locus_tag="SRR1747021_scaffold_144_prodigal-single_105"
     CDS             101702..>105793
                     /product="CRISPR-associated endonuclease Cas9 {ECO:0000256
                     |HAMAP-Rule:MF_01480}; EC=3.1.-.-
                     {ECO:0000256|HAMAP-Rule:MF_01480};;  TaxID=1262821
                     species="Bacteria; Firmicutes; Clostridia; Clostridiales;
                     Clostridiaceae; Clostridium; environmental samples.;"
                     source="Clostridium sp. CAG:568.;""
                     /codon_start=1
                     /transl_table=11
                     /translation="MAGKKFYLGLDIGTNSVGFCVTDENYDIIKKHKTVYDGEKTKYY
                     GNHVWGSRLFDEAQDASSRRRAREKRRRLQRRRQRIVLLQQLFAPEMEKVDPYFFDRL
                     NNSAIHLEDRNELLRQKHLLFNGNDYTDKDFFKKYPTIYHLRKARMDHPETKFDIREI
                     YLALAHRIKYRGNFLHEGERTSIGSDPETIVSSFNAIDSTLEDIREEEENFTVSSYGC
                     SLDRAKELLEKFKTINKIGERYDVLVSVFKLNGLKSTDPKRQRLALIAGSSKSLSQLF
                     PEIEFEEERGKQKIDFSSEDFADKVIPDCSSTIGDSRVRLLLKLKELYDLHILARLLN
                     GKATVSEARVDIYEKHKEQLKVLKDLVKRYRPDKYNAFFRQFSEAEKGDKRGFFSYAS
                     YIGFNDKNGKKETVAHSVVTDDLYTTIKARLPLEEADKDTFVEKQPGDKEKLLSIRKA
                     RENRDYLLRQNSKENGVLPYQLNLNERRVILENQSKFYPFLGEKDKDFNNPEKLSYKI
                     ESILKYKIPYFVGPLSRKATNSWIVRKEGHNEKITPWNFHDVVDEEATADEFRTNLKN
                     YCTYLINEPTLPKQSLVYQRFILLNERNKWLINGSPITVEDKLYLIKEAYLTRKSVSK
                     KYVTDILKRKYKTSVDLTTKGSESGQGVTDEDFHASLSSWIALRDSRAFGTALLHDKK
                     KQALAEQIIYDIATFENQNLRVKRLKKYPLTPNQIKYISGLSFEGWAKLSNKLLTGLT
                     TERTNPETGEVLDYSIMDLRWHTNRNFREILTTKEGKDYKFDFRPKIEELNGSKNENR
                     KDFLNSLYVSPMRKRALKQTIDIVQELKKILKIDHFDSYFVESTRFEGEKKRTKSRKD
                     KILALYKESVKQFRAEFDLEKLKNVLEKRTDGELNSKKLYLYFRQAGKSLYTGEPIDL
                     NELSTAYDIDHIIPQAKVKDDSFRNTVLVEKSVNNKKQDRYPIPADIRTPKGISVIKA
                     LHSLNNDLRPKDKRDRLLRSVSKPLTDDELSGFVQRQLVSTNQSVKAVCKVLKWRDKD
                     AKVVYSKAKNVSEFRQVFDLVKSREANDFHHAHDAYLNIVVGNVYDKVFSTGDSKAVK
                     HKREYLEARNRDTEYRFKHDERRRYTDTLVWKAKRYEPNWHGEEVKDSEGTIDKVRKY
                     LSYQDPLVTQMRFTNVGEHGFFKISLHTAKEGNAAFPIKQKGPFAKEGWQKKYGGYSG
                     RSNPYASLVRSEGKKGKHIYSIEFVPTVIRLQRKGNPQARKKYLTENNKLKNPEVLIE
                     KLLRRTILQIPYKAENGKEGYVRLGISGKTGIYIICINRSELHIPAVYRKTIKKISKR
                     LGLNNQAGKKTDTSIYEKFGSNDIDLGKGRQITRDELKKLYDYR"
                     /db_xref="R5ZG15_9CLOT"
                     /db_xref="UniRef100_R5ZG15"
                     /db_xref="cct:CC1_00180"
                     /db_xref="3.1.-.-"
ORIGIN      
        1 TACCTCCATC TACGAAAAAT TCGGGTCCAA TGATATCGAC TTAGGTAAAG GACGGCAGAT
       61 TACTCGGGAC GAATTAAAGA AACTTTACGA TTATAGGGTG AAAGATGTCT ACTGTCGGCC
      121 AGAGTATGAA GGGCTACCTC GGCTTGGCAC TACAATAAAA TCGATAAAGA ATTATTCATC
      181 GTTTGATGGT CTATCTACAC TGAGTCAAAG GCAGTATCTT GCAATAATAG TTAAATTCTC
      241 ATCATGCAAG AGTGTAAAGG GAACTGACTT AGGTGCCGTT ATCGGAAATG GTTATTCAAA
      301 GTCATGCGGA GATGTAATTG TAAAAACAAA ATTGATTCCA CAGACAAAAA TAATTCAGAC
      361 TTCAACCACA GGCCTAGTAG AACGTGTTCT GTTCACTGTG CCGGAGGACT AGTATATGGC
      421 GTTCCGAGTT ATCAAAAGAT GACAAATGAT GATTTTTTTA AAAGTAATTA AGAAGTCGTT
      481 CGCTACGTAT TTAGCGAGTT GAAAATTCGT TGACGTTGTG ATATAATATA AAAGAAAGGA
      541 AAATCTAACT AATTCTATGA GTGTTATTAT TGCAGCCTAT AGCCCCGAGG GCAAAGTCGT
      601 AGTCGCCGCG GATAACCGCG TTTGCACCGG CCAGCAGTAT AAGGGCAACA GCGGTCGGAG
      661 TGTCAACCCC AAACTTTATC GCCGTGAGGA CGGCCTTATC TTTGGCGGGG TGGGCTACCT
      721 GTCCGATACG CAGGCCCTAT ACTATAATCC CCGCTTCCTG CCCCATGAAG AACTTGAACA
      781 CATTTCCATT GGCTATCTCG TCAATCAGCA CATTGACATC GTCAACAATC TCATCGACTT
      841 CCACGGGCAG AAACCTGCGG TCGGGGGCAA TGAGCAGGGG CGTCTTGATG CCGACTATTG
      901 CCAGAACAGC TTCCTGATTG TCTATAACGG CAAAGCCTTT GATGTCGCCC CGGACGGAGC
      961 CGTCATCCAG CTAGAGCCTC CCGCCTCCAT TGTCGGCAAT ATCGATGACG ATGAAGTTGA
     1021 CGATGAGGAA GGCCACATTG TCAAGCCGCA CGGGAACGGC AACCATTCTC AGTCCCACGA
     1081 TAACGGAAGC CCTGCCGACT TCCTGGTCAT TGGAAGCGGT GCCGAAGGCG TGGCCACCTA
     1141 TTTGACGGCC AACCTTTCCA AGTGCAAGAC AATCGCAGAT ACCCGTAAGG TTCTTACGGA
     1201 TGCGATTAAG GCAACTTCGG CTAACACTTG GACAATTGAT GACCACGTAA CGATTTATAC
     1261 GTCCGAACCG ATCTTCACCG TCCATATCCC CTTACACGAA GTCTTAGAAG AGCAACAGCT
     1321 TATTGACGAG GCATCGGCTC GCAAGTCTAA GTCCCGGCCC AGAGTCGGTG TCCGCCCCGG
     1381 TAAAAAAGAG GGTAAATAAC CCAAATGGCC TCAAAATCTA GCAAATACGT AGGACGGCTT
     1441 GCTTACTTCG GCAGTGGCTA CTATGGCACG ATTGTCGAAT ACGAATATAG CGAGGCCCTC
     1501 TCCAATGACG GCAAAAGCCC GACCGCCTTT ACGGAGACTT GGACAATCCA TCCTAAGGGG
     1561 CGCCCTAGCG ATGTCCATGT GGTTGTTGAC GATAAAAACA AAATCGTTGT CCTAGAAAGC
     1621 ATAAAATTCA ACCGCATCCA GAAGTTCGGC CCCAAAGGGC AGGATGTCAT CTTCTGTGCC
     1681 ATTTCCGTGG CAGGGCAGGC CTATACTGGA TGGGCCATTC GACACCCCGA GGAAGATCCT
     1741 CATGACAGTT TCGGCCGTCG TCTTGCCTTG GCACGTGCCG TCGATTATCA GGGGATTAAG
     1801 GCACTTTTGG AGGAAGACCA AAAGCGGGAA GAACAGAAAT TGGAAAATTC AAAAGAGGCC
     1861 GAAGCTGAAC ATGGAGCGTA ACGAAGAATT CAAAGACTTA AGGATAAGAT GCTCGCAGGG
     1921 CTATGCAACG TGCGGAAATC TGTATCCCCT GATTGACGAA ATGAAGCAGA GCGAATTCTA
     1981 TGCTCTATTG TTCGACTTTA TCGCCAAGGA ATGCCCCAAG GCCCTCAGAC CCGTGCTCAA
     2041 AGCCCTAAGC CAGAATGAAG TAGACCGGTA TGACAATGAG CCTTATTATG CCCTTTGCAC
     2101 TGCCGAAAGT CTTTGCGACA TTGTCGTCAA TGTAATGAGG GACGAGGCGG AAACCGTTAC
     2161 CGATAAATAG CTAATTTGCA TTCTTATGCT TTAACCCCCA TACTATAAGT AGTAGGTAGC
     2221 GGGGGAGCGG CGGCGATGCG TGGTAGTATA GATATGGCCG TCTTCAGAGG TCTTCCGCCC
     2281 GTAGGCCCGG TGTGGTTGGT TGGGTGGTGT GGCTACCGTT ATCGACTAAT TTGGGTCTAG
     2341 GAACTTCTTG TTCTTAGGCC CTTTTTAGGA GGATACTTAG CATGGCTTAT ATTTACCGCA
     2401 GGTGGATAGC GGGGGCGGGC AACTCGGATG TCTATGTGGG CCAATCCAGT GGCAAAGCCT
     2461 CCAAACTGAA CGTCTGGAAC CGAAGGGTCA CGCATGTCAT AGGGGCCTTC AAGGCCAACT
     2521 CTTACAAGAG ATACGCGGGT TTGGGCGGTT ATACTGAAAG CGGAAGCGAA ATAGACAATC
     2581 TTATCACACA ATCGGGCATA GGCAGTCTCC GTTTCCGGGC CATTACCGAT GAGAACGGCA
     2641 ATGACGAGGA CAAATACTTC AATTGCACCG GCATTCAGAA TGAATTGGAA AATGCCGGCT
     2701 TTTCCACCGG GGGTAACGCC AGACGAGACC GGTTGGATTT GGCCGAAATC GTCTACTCCG
     2761 TTGGGGCCTC CAAGCTTGGC ATAACGTTGC GCAATAAAAA GGCGGGCCAG CATTCCACGT
     2821 GGCATTTCTC GCCCATTTCC AGCCCCTGGG GCAAGGAAGT AAGGCGCATC TGCGGGGTAA
     2881 CGGCCGGCAA GCGCTCGGAC ATAACGGCAA GGTTCGGCAA GGCGGGCGTG GTTTCGACAC
     2941 AAGAGGTCGG CACCTTGCGT CAGTATCTGG ACAATCCTTT GTCCGTCCCC GATGCCAAAG
     3001 AGAGTGTCCA GAATTTTGTC GACTACTGCA TATTGCGGTC TTTGAAATCG GCGCAGGGCT
     3061 TCAATATCGT CAAGGGGATT ATCCTTGGAG CGTCCAATGC CAAAAAGGAG CTTGCGGCGT
     3121 GGCTTAGAAA CCTGCAATCC AAAATCAACA ACATCAAGGC TACGGACGGA AGCGGGCAAC
     3181 CGGCGCCCTT TTCGGCCAAG ATTGCGGGGC TACGGGTAAT ATCGGAAAGC CTCTTTGATA
     3241 AAATAGAAAA GAGGGCCAAG ACTTGGGAAT CGCGGCTCAA AAAGGGCGAC CTGAGAACCT
     3301 CGATCGGCAC CTTCATTGCC AAACAGATAA AAGATGCTTT CAAGAATACC GACCATATTT
     3361 TTGAATGCGA AGTGACAAGC ATAAAATACG ACCGCCCGTC CGGTTATCTG TCCGGCAAGT
     3421 GCGCAGACCT TTATCAGTCC TTTGACGCCA ATGCCACCCT TACGGACGAG AGCACGGAAT
     3481 TCCGGAACAG CGCGTGTCTT GCCGTGCTTT GGATACTGGT CGCGGGCATT GCCTCCATAA
     3541 AGGAGCATTA TGAAAACTAC CCCGGCTTTA TCGTGATGAA GAAGGTCGGG GATAAGTATT
     3601 CGGAAAACGT GGGCACCTAT ATGGGAAGTT CTTCATACGG ACGCAATTTG CAGAACTTCC
     3661 TCTTATCCCA ATCCGCTGAA TTCCCCAAAG GCATAAAGGC GGCCTGGGAT ATATTATATG
     3721 GGATTGCCAT TGAATCCTAT CGTTCGGCCA TGGGGATGAC TTTCACGAGA TACGTTTGCG
     3781 ATGACGGCAA GTATTGGGTG TCGCCAAGTG CCTACCCCAT CCGTGACTTC AATCCCGGCA
     3841 TAGACAAGTT GAAGGTGACT TCCGAGACAC AGCCAGTGTC CGACCAGCAT CCGGCCATTT
     3901 GGTTCTCCGA CTCGGCCACG ACCGCCCAAT GGGAAAAGTA TGATACCTAT GCCTATGCCG
     3961 TGGACGGGGT GTCATCGGCC TTTGCCAAAT CCGACCGCTA CTTCACGGGC ACCGGGATAG
     4021 GGGGTGGCAA CTTTGCCCTG ATTTGGAATT TGATTGCCGG ATAGCATATT TACTCTTGAA
     4081 ATCCGGCCTC TCTTATGATA TAATATATGC CTAGCAACAT AGAAAGGATT GCCTATTGAC
     4141 CTATGGATAT TATTCCGATA AAGTTTCTGA GACTGGATGC CAATGCCGTA ATCCCCACCA
     4201 AACGGAACGA GGATGTGGGG TATGACCTGT ATGCCATAAG AAAGCCGGAG GCCCCTGCAT
     4261 ACATTGTTTT AATGCCCGGG GCCACGCATC TTTTTCATAC GGGGCTTGCC TCCGTGTTGG
     4321 CCCCCGGCAC CTGGATTGAG TTCAAGGAGC GTTCCTCCAC TGCTAAATAC GGGCTTAGTC
     4381 TGCGCAGCGG GGTAATCGAC AGTGGTTACC GTGGAGAATG GTGCATCAGG AGGACGAATT
     4441 GCAGTGATAC CCCCATTGCC TTCTCTTGGG AAGATGGCAT TGAAAAATCC TTGAACGGTG
     4501 ATGAAGTTGT TTTCCCCGCA AAGACCAAGG CACTGGCCCA ATTCGTCGTC CATAAAGTGC
     4561 AACCATCCTC CGTTTACGAG ATTAACAGCG CGGAATTCGA GGCGTGCGCC CCCACCGAAC
     4621 GAGGTGCCGG AGGTTGGGGC AGTAGCGGAA AATAGCCGTT TGCCCCTTGA CAGAGTACAT
     4681 AAAATGCCCC ATACTATTAT TATAAGGATA TATTGAATTT TATGACCGCA AAACAGTTGG
     4741 GCAAATTCCT CAGGCATCTG GGGGAGGCGC AAATCGATGG CATCGACGAG AATTGCATTC
     4801 TTGTCACTAC CAAGGACGGC CTGAAATGCC GTGTCGATTT GCCTGCCGAC AATAAGACGG
     4861 ACTAGAATGT CCTTGCCGAG GCCCAAGGGG CATTGCCTCG TTAATCCAAC GTCCCAGAAA
     4921 GGATAATGAT AATCAGTTTA TGGATAAGAC AAACAAATTG CCGGTTCTGG CCTATACCGA
     4981 GGAAGAACTT GAAGCGATTA AGAAGTTCGA GGCCCATAAG GGCGAGCCGC TCACACTTCA
     5041 GGAACTTGGC ATCCAGCCAT GCGTCTATGC TCGTCTCGAA CGCAAAAAGA AGGAAGTGGA
     5101 GGAGGGCAGA CGGTTAAATC CCGATGGACT GCCCCTGCTC GACATTAAGA AGTCCTTCAA
     5161 GGAGTTCGTC AAGACGATTG TCGAAACCAA GCCTGTGTAT TGCATTTGAC ACACCGAATG
     5221 GCATGAAACA TTCTTATAAG CAAAAAGGAA AATTTTTCTA TGGACAACTT GGAAAAAGAA
     5281 AGCGCCGCCC TTCTTGAGAA GAGTAAGGCA GGCCCCATAT GGTTCATTGC CCCGGATTGG
     5341 GAGACCAATC CCAATTATGA CCTTGAAACC TTTTATAAGG ACAGGGCTTC CGCTGTCATG
     5401 CCCATTAAGG TAAAGACTTC GGGTGTCCGG GTAATCGACC CGGCCGTCAA CGCATTACTC
     5461 AAACCGGTCT TTAATAAGGC ATTAAGGAAT ACCCTCAACC GGGAATGCCC CGACATTACG
     5521 TTCTTGCCCG TCAAGGAAGG TATCGTGGCC ACCACTGAAA ATTCTGACTT CACGTTCTCG
     5581 GTTGAGGTTC GTGGCGCATT CAAGAGCCTT GACTTCGATC CCTTCCTGGA AAACCGCATT
     5641 TACGAAAAGG AGAAGGAGCA TAAACGCAAA CTTCTTGAAC GGAAAGAAAT CGAAAAGGAA
     5701 AACAAACGGC GTCTGCTGGC CGAAAAACGG GCGGAAAAAC TGCGCCAATT GCAGTCGAAC
     5761 AAATAACCGA AAGGAGGACG TATGACCGAC AATAACAATA ATAACCTGGT TGATGGCGAT
     5821 GCCTATTATT GGGGCGAACT GAGCCGTCGC TATGTATTGC GTTTCAACTT GGATGGGCGC
     5881 ATTACCTCTC TAATTAACGG GCACGGCCAA AAGGCGCAGA GTTCCACTAC GCCGTTGCCT
     5941 GTCGCCTATC AGGGCGAATC GGGTGTCGGT GGCCTTTGGT TCATTGATCC GTATAGGGTG
     6001 AGAGACGCCA CCACCACGGG AGACGACAGT AAAAACATCA AACGTAGGAT TACCATTCAT
     6061 TCGACCAATG ACAATGAGGA AGAGGATGTC AATTCCACTC AGGTCTCTTA TCTTGTGGAG
     6121 CAACAGAGGG AATTGCCCCC GGTTGCTTCC TCTTCGATTA CCGTGGCCTA TTTCTTCCCC
     6181 ATTAGGAAGG ACGTCACTAA GGCTTCAGGA ACGTTCAATT GCACCTATTC GATTGCGAAA
     6241 GGCAAAGAGA CATTGTTCGT GTCCCAGCCG TTCCGCATAC GTATCGTGCC CTCCATCGTC
     6301 CTCAACGAGA ACACACAGGA AATCGGCAGT AGCAAGTTGC CCACTATCCG TTTACTGATG
     6361 GATAGTCAGA CGGCATTGCT TGGCAAGCGG GCTAGGTTCC TGAAACGCCC TGATGCCGGC
     6421 AATTACTTCA AATGGCAACT TATGGTCAAC AATGCCGATG CCGGGTTGGC GCCCTCCTGT
     6481 CTGCTAGGTT ACGAATTCGA CCGGTTCGTG CGTTTCATCG TGGTGCCGTC CTATACTGAT
     6541 GAAGCAACCC TTGGGGCCAC GAGCACGGAT GCTTTTATTG CCGCTTACCT ATATTTCCAC
     6601 AATGAGGAGG CGGGCCTGAC CTACAAGGTG CCCTGCCAAA CGATTATGAA ACATGATGAC
     6661 AGGCTTGCGG CTTGGGTGCC GACCGAAGTC ACCGCAGTCC CGGGCAAATG GCTAATTCAG
     6721 GCGCTTTATA TCGGAAAGGG CGGAGACGGG CTTGCCTATG AATTGCCCAT TGTGGCGGGC
     6781 GCGGTAAGCG AAACCGAGAT GACAAGGACG CCATCCACGG ATGACGCTTT GGCGGTGCCC
     6841 GCCTATTCGG TCAATAGGAA GAACCTGAAA TACTATGCAC ACAATGAAAC AATCTTCTCA
     6901 GGCAAGGGCG ACTTCCTGTT TGCCACCGCA AAGGATGATA CGGATACCCA TTGACATTAC
     6961 TCCCGCTTAG GAGTATAATA GAGCAACCAT CAGGAATTAT CAAATAGGTA GCTTCTGGTG
     7021 GTTTTTCTTG AAAAGGAGAA AACATATGCT TGACGCCGTA GTTGATTTTA TTGTCAACCT
     7081 GATTTTCAGT CTTTTGTTCC GAAAATAAAA TTCTCCCCCT TGACTTCAGT ATGGCGATGA
     7141 TGTATAATAT TACACGAAAG GATAAAGATT ACACAATGGC AAAGATGTTC AAAGGATTAA
     7201 CGGTTACATT GGAAGACAGG AAGGAATGGC TGGAAGATCA AAAGGCGAAT CATGGACTTG
     7261 TTGATTATCA TTATAAGAGC ATTGAAGGTA AGGATGCCGA TGGCAAGCCT CTTACTTATC
     7321 TTATCTGGCT TTCACTTACT TATGATGCTA AGCAGTGTCC TGATATTAAG AAGAAGGCCG
     7381 TTTGGGAGCA TATCTATCAT TGGGCCAACC AGACAGATAG TTTAGGGATT AAAATTGAGC
     7441 ATCCTGGTGA CATCGATTTG ACGATTGACT ATGTCGGCAA AGCACTTTAC GAATCCCTGC
     7501 TTAACAACGA TAGTAAAACT CTTGGATCCC TTAGGGAGGA CACAGCCTCT ATTGACGCAC
     7561 CGCTATTTGT AGGCGATTAT CTAGATGGGT TTGGCAGGCT GAATGAAAAT GCCGATAAAA
     7621 TTTATGCCCA GGTATTGAAG GTTAAACCCT ATAATAGTGG CAAATGGCCT TATAACGACC
     7681 CGGTCTTCAA TCGTTTCTTT AGATTCATGG ACGGGTGGAC GGGTGACGTA CATGGAGAAT
     7741 AAAAAGCCAA TCTAATTTGG AATTACTAAA CAAAAAGAAT TCTTTAAAAT AGATTTAAAA
     7801 CCTCTTGACA AATCGCATTT ATAAGAGTAT AATATAATAG AAAGGATAGA ATTCAAATGA
     7861 CCGAACAGGA AAAAGAAGTT CTTTACAAAA TCAGTAGCTA TATTGACACC AATCTCATGC
     7921 CCCGGGCACG CTTTGCCCAT TACGATGAAA AGGAGTATGA TAAGCTTGAT ACAATTTCCC
     7981 GCATGTTAAT GGAGTTACGG GATGGCTCAA GTGAATCCTT GACTAATGTT GAGCAGGAGG
     8041 CTGAAGATAA ATTAAGCGAC ACTTATTAAA AAGGATAGGC AAAATGTAAA AGGGTAGCCG
     8101 TCCCAATCGG GCAACGGCTA TTTTTATTAC ACAAAAAGCC CCTAATTGAA GGGGCAACTA
     8161 CCTATCCTCG TCCATAATCC TGTCATACCC ATAACCGGCG GCAGGCCACG CGATATGAAG
     8221 ATTGAAACGA TTGCAACGGC ATTGATAATT CAATAGATCT TTCAGGAAGC CGCGGTTCAA
     8281 ATGGACATAG GGTTTAAGTT CTTTCGGCAC GTCCAACCGG TATTCATTAT TCTCTCGTGG
     8341 CGCTTTTGGC TTAATCAGTA ATGCATCACA GAAGCAATCA CTGATTAGGC TGGCCCTGAC
     8401 GCCAAAGAAA TCGTCATCCA AAGGGTCTTC TTGGTCATAC TCGTTGGTGA TTTCAATGGA
     8461 GAATAAGGTG GGCACGGTAT TGAAATACCT AGCCTTTAAG GCCTCGTCCA CCGCCCGGGA
     8521 AGTGGTTTCT TTGATAGTCT CTAAATCAAG GGCCGGATAA CGGATTGAAA TTATCTGCTT
     8581 ATTGCATTTG ATACGCCCGT TTAACGGTTT AATTGTTTTC TGGCGTAAGT CGATAAAATA
     8641 ATTCATATTA TGCTCTCTCT TTCTTAGTGG CTTCAAGTTT TTTCAGATAA GTGAAGATAG
     8701 ATACTTCCGC CCATACGTCA TTATAGGCAT TGTGGGCATT GTGTAGATAG TATCCGCATT
     8761 CTTCGGCAAG GTCGCCTTCT TTCAAGTCGG TTTCCCGCTC CAGTATGCGT TTGGCATTAT
     8821 TGTAGGTGCA ATAGCCATCA ATCGGGCCGC CCGAAGTGGT GGAAAGGTTT ATGCCGTTCT
     8881 CCTGTAACAC CCTGCGGTCG TTGCGTAAGC CGTGACTTAT CACTTCTATC TGGTTAAGCG
     8941 GAATTGCCTT CAACAAATCA CCGAATATTA CTTGTTTCCT GTCTTTCAGG GAGATGCCGT
     9001 TTTCTTTCAA GAAATTGTCA GTAATGCCGG TGTATTGGGC AAAGGGATAG CCAACCTTCT
     9061 CATCGGGATT ATGATATTGG TTGACGCTCC GGGCCAATTG ATAGGTCTCC TTATCTATTT
     9121 CCTTAAATAA AAGACCGGCG AATTGAACTA ACTCCCGGTC TTTGAATTCA AGGTCTAAAA
     9181 ATAATAAATA AGGATGGTGT TCGTTATAGC AACGGATGAC CATTAGAAGT CAAAAAGCCA
     9241 ATCAGCGAAA CGATGGGAAG GCCTTCCTTT TAACTTTCCG CCTGCCTTGA AGAAGGCTTC
     9301 CTCTGCTTGA TCGATGCCAG AATTGATCTT TTGGTATTCG GCATCATATT TTGCCTGAAG
     9361 TGCTTTATAT TCTTTATCAT ACTCATCGTC TAACTGTTGG GATTTGGCTC TATACTCTTT
     9421 AAGTTTGGCC TCATATTCTT TGGTAGCACT TTCCAAAGCG GTGGGCAAGT TTTCACCTTT
     9481 GCCATCTGCA ATGGCCTCAG GCTTCTTATC GCCGTCACCC ACAAAATCCC TAATCCTTTG
     9541 GGCAAGAGAT TTGTTCACCG GCGCCCTATG GTCGAGCTGA GGCTGAACTC TCTTGACATA
     9601 AGCCTGTAAT TGGTCAAAGC TATCAAATTT GGCTGAAGCG GTCTTCCCGT TTATGGTTGT
     9661 GGTAAATTCG AACATAGTTA TTGTTGATAA ATCTCCTTCG ATTATATTAT TATCCGATTG
     9721 ATACAAAAAA GCAAATTTTG GCAAATTAAA AAAGGGCAAC AGGAGTTACC CTATCGCCCC
     9781 AATGATAGTC GTTTATTTGC CAACGGATAA AGAGATGGAA TAGGTTGAGG CATCATAGAC
     9841 CAATTCGGCC GTTTTAACGA AGGAGGCTCC TTTTGTGGCC GTCACGCTTT TGTCGGAATT
     9901 CAGTTTGACA TCGGTAACGG CATTGCCGCT TCCAGTCACT GAAATGTTTG CAACAGAGCC
     9961 AGTATCACCT TTGGCTCCTT GCGCTCCTTT AATATTGCCA ATTTTCGACC AAGCACCACT
    10021 TGCTTTTGTA TAGAGATCGC AATTGCTAGT GGCAATATAA ACATCGCCGT CTTTGCCTAG
    10081 ACTTGCCGCA GGGGCGCCGC TTCCAGTTAA CCTAGAAGCC CCATCAGCCC CATTAGTTCC
    10141 GTTGGCTCCA TTGGTGCCCT TGTCGCCTTT TTCTCCCTTA GACCCTTGGG CACCGGTATC
    10201 GCCTTTTTCT CCCTTAGGCC CTTGGGCACC AGTATCTCCT TTATCGCCCT TGTCACCTTG
    10261 CGGACCTTTT AGACTATATT GTATTCCTGC AACTCCTGAC AGTCCAAGGG ATAACGTGCC
    10321 GTCATCGGCA ATGGCATATA TCTGAGTAAC AAGTCCATTC TTATCAATTA GTAAATCCCA
    10381 AAGACTTACA TTAGAAGAAT TTGTGATCTT AGCACTGTCA GCTTTGCTAA GAGTTTTCTG
    10441 ATTAGCAACG AAAGCACCGT TGTAGTAACG GAAACCAATA CCAATAGGTC CCTGGGGGCC
    10501 TGTCAAAACG ATTTTGCCAT CTTTTACGAC TATTGTTTTG TATGCCATTA TACAGGCCCT
    10561 CCTTTATAAC AGACCTTATT TCACTTCTTC GTTCGTGGTA AAGACGAGGT CATTGCCAAC
    10621 GAAAGCGGCG GAAGTGATGT AGTAGCCCTG TTCACCTTGA GGCCCCTGAG CACCAGTGGC
    10681 ACCAGTAGCA CCAGTGGCGC CTTTGTCACC CTTGTCGCCT TTTGCACCTT GCGGCCCTAT
    10741 AACTGCTACA GACCTATCAA CGATAAAAGT CCAGACGGTG TCAAATTCGG TGTCTCCAGT
    10801 GACGGCTCCT TCTTTTATGC GAAGGTAAAC TTTACCATAG TCATCGGTGG TTTTGTCACC
    10861 TTGAACCATT ACATATTGGC CAACTCCAAT TTCAGTATCG GCTTTTAAGT CATCAAGCGA
    10921 AGCAAAAACC TTGGAAATTC TGAACGGGTC GCCAGTATCT CCTTTTGCAC CAGTGTCTCC
    10981 TTTGGGGCCC TGGGGGCCAG TAGGACCTGT GTCGCCTTTA TCGCCTTTTG CACCGGTAGC
    11041 ACCAGTGGCA CCGGTAGCAC CAGTGGCACC TTTGTCACCT TTATCGCCCT TGTCGCCTTT
    11101 TGCACCTTGT GGCCCTTTTA AATTGACCGC GGATTTGACA ACGGCCACCG TCTCATTGAC
    11161 GGCACTGACA ATGGCTACCT GCCCGTTGAC GTCAAGGACA AGGTCTCCCG CCTTGACATT
    11221 GAGGGCGTCA CTGTCGGAAT ACTTCTCAAT GTCCGCTAAG GCAATGGCGG CGGCGGTGCC
    11281 GCTGGAAAAA TCAAATGCCT TGCTGTAAGT GTAGAACGAC CGTCCCTTCA ACAGGGTCGC
    11341 GGCGCCTGCA ATAGTAATCG TCTTATTTGC CATTTTGATT GGCCTCCTTT ATCTTATCGA
    11401 ATTACGAATT CGGTTCATCC GTAGTAAAAA CTAAGTCGTC CCCAACAAAA TCTGCACCTA
    11461 TTATTTGATA ACCACGTGGG CCCCGTTCCC CGGTATCCCC CTTTGGGCCT TTAAGATTGA
    11521 AGCCGCTTAT GTTGGACGAA ACATGGATGG TATCCTCGCT TACGGTTTCA ACTGTATAGG
    11581 CATCGCCTCC GTTGTCGAAA ACAGTATCCC CAACGGCAAT TAAAGCGCCG TCTATAATAT
    11641 CTGTTTTCTT GACATCTGTA TTGGAAAGGA TATTGATGGA AGCAAGAAAC ACGCCCCGGC
    11701 CCCGTTTGCC CTCCGCACCT TTCGGAATGC CGAAGGAAAA TTTAAGCTTG CCGTCTTTGT
    11761 CAGAGGCAAC GGATGCGGTC GGAGTGGCGG AAGCGTCCAA TGGGGTGGCT TCTGCCGTGG
    11821 GGGCTTTTAA GGCGGCAATA TCGCTTTGGT TTGCCTTGGC GAGATTTAAT GCTGTTGCCA
    11881 CATCCCCCTG TTGAAGGGCG CCTACCTGTT TGGAAGTTTC TTCCTTGGCG GACGCAATCG
    11941 CCTCCGCCTT GGCAGTGGCA ATTTTGTCGC TTATGTCCGA AGCGTCAATA TTGACCTTAG
    12001 CTTCAAGTTC GGTTAATTCG TAGAAGCCAG TGGTGTCATT GGCGGTTTCC GATATTCCTG
    12061 AGACCCAATA ATCCGGGACG CCGCTTTCCT TTAAAAGGAA GGTATCACCC TTGTGGTATT
    12121 TGGAATGTCC GGTATCCTCT TTCAAGGCCG TCTGCATTGC GGACTTTGTA TCAAAGATAT
    12181 AAAGGCCGCC AACGCCGTTG ATTTGGTTTC GTAGCGTTCC AACCTCATCG GCCGTTGCAA
    12241 AGTAGCTATC CTTATGTCCA TTTAATGCAA GGGCATTTTT CGCTGCATCG CCATTGAACT
    12301 TATCCGACAG TTGCGATTGA CTGACATAGG AGGCCAGAGG CGGGGTTTTT ACGAATGCCT
    12361 GATTGCCGCT GATTTTGCTG ACAAGATAGA CGTTCCCGTT ATTGGCAAGA ATGACGTCGC
    12421 CCGTTTTGAC CCCTTGGCCG GAAACTGTGT CTTTGTCTAC GTAGTATCCG TCCGTTTCAT
    12481 TCCCACTGAG AGAATTGGCG GTAGAGCCGT ATACCCCGAC TACATTGGCG GTCAATCCCT
    12541 GCTGTATCTC AAGAAGATAA TCATCAAGGA TTTGATAACC GCCATTGTTG TCGAGCACCC
    12601 AGATTTGGTC TGAAGTGGTA ATAGGTGCTT GATGAATGTC GAACGACCTC AGAGCCGCAA
    12661 TCGGCTTAAT GGCTCCCAGT ATTTCTTTTT TAGGCATAAT CAACAAGCAC CTCCGTGTTT
    12721 AATTAGAGAA TGACAATCGA ACTTCCATTG AGGGCGATTC CCGCATTGGC AGAACGATAG
    12781 ATGCTGAACG ACTTAGTCTT GCCGCTGGCA TTCGTAAAGT CGAAGTCCTT TATCTTAAGC
    12841 CTTGCGGAAT CTCCGAGACC GGTGTGGATG GATAAGGCCT TGGAGGAGGC GTTGACCACG
    12901 ACATAAAGGT ATTTGGTTCC TTCAAGCGTT CCGAATTTTC CGATGTTGAT CTTGGTGGCG
    12961 TCATCGTAGA AGCCATTGTC GCTGAGGGCG ATGGTGGCGG CACAATCATC AGCAACGGCG
    13021 GAATCTGCGG TGAAGAGGGA GGCCTCGCCA GTGCCCCAGT AAATCTTATC TTTGAAGAAG
    13081 AACCATCCAG TTCCACCATT CAGATTGACA TTCTTGCCAT CTTCTCCAAC ATAGGTGAGC
    13141 CACCAGCTGA AGCCGTTCTT ATTGGAAGTG AGGGCAACCG GCTTATCGAA TGTAATCGTG
    13201 CCACCGACTC TGTCGCCTAA CAGGGCCTTG GAGGAATCGA CCTGGACCGT GTAGTCCTTA
    13261 GTGCCGTCAT TTGCACCGAT GGATACAATC GCAGTGGAAC CTTTGATGGC GCTGACGTCC
    13321 ATTCCGGTAA TATTGACCGT GGCACCATCT TCAAACGTGC CACCGTTGTT GGGCTTGGTA
    13381 CTACCCTGAC CGGAACTGGC CGCAACATAG GAGACAAGCC TCTTATTAAG TAAATCCTGT
    13441 AACGAGGAAA CTTTATAAGT GACGTTCTTC TTTAAGTTAC CCACATCGGT GGTAGGAACA
    13501 ACGGTTCCAG TGACATCGGC ATCGCTGCCC TTCAAACCAG AGAATGCGAA TTCAAAGGCC
    13561 GGAGCTTCAG CAGTGCTGTC TTCCTTCTTG GTAACGGTGA CTGAAGGCGT TCCGGCGGTA
    13621 TCGTCAACGG TAGCCGTTGC GGTAATGACC GGCGTGGCTC CGGTATCACC CTTGTCGCCT
    13681 TTGGCACCGG CTTCACCGGT CTCGCCTTTA TCGCCCTTGG GGCCCTTGAT ATTGAAACCC
    13741 TCGATGGCGG CAGAAACGTG AACCTTGTCC TCTCCAAGAG TAGTGACGGT GTAGGCATCG
    13801 CCATTATTAT CGAAGATGGT GTCGCCAACG GCAATTCCGT CGCTGTTGAC AAGGTCGGTT
    13861 AAGTTGACAT CGGTGCTAGA CTGGACGTCA ATCTTTGCAA GATAGATGCC GTGTCCTTTT
    13921 GCACCGGCGG CACCCGCGTC GCCCTTATCA CCTTTGGCGC CCGCAGGAAT TCCGAATTCG
    13981 AAGCTTAATT TTCCGGCATT TTCACCTTCG GTAATCGCAG TCACCGAAGC GGTCGGAGCG
    14041 GCACCTGCTG CAAGGGCGGA GGCGGAAACC ACCGGAGCCT TAATCTTGGC AATGTCGGAA
    14101 GCGTTGGTGT TTGCCTTGTC GAGGGCACTC TTAACGTCTC CATTCTTTAA AGCGTCGACC
    14161 GTAGTATCGG TATAGGTCTT GGCACTTGCA ACGGCCTCGT CCTTGGCACT GTCGATGGCG
    14221 GCCTGAATGC CGGAAGCGGC AATATCGACC TTGGTCTCAA GTTCGCTTAG GACATAGACA
    14281 CCCGTTTCAC TTCCCTCTGC CGCCGTTTCG TTCTTGCTGG AAATCCAGTA GTCCGGAACA
    14341 TTCTTGGCAA CGAGTAGGAG AGTGTCACCG ACCTTATATT TATTTGCATC GGCCGCTAAT
    14401 GCCTTTTTCC TGGCGGCCTC ATCGTCGAAT ACGTAGATGG AACTCTTTCC GTTAACGGAA
    14461 CTAGCCAGCC CGTCAACCGA TTCCTTGGTG GCGAAGTAGT CATCGCCATG GCCGTTTAAC
    14521 TGGGAAGCGT TCTTGGCCAC ACCATTGTCG AAGTAACCTT CAACGGCGGA AACTCTATCC
    14581 TGAACCTTCT TCAGTTCGGC AGAGGCACCG AAGGCGGCAA TAGGAGTTTC TTCAAGTCCT
    14641 ACATTGCCAT TGACAATGCC TTTGCGAACC TTATAGACAT CTCCAGTAGC GACGAAAACG
    14701 ATGTCACCGA CTTTGCATTT TGAACTGTCC CCAGCTACAA TAGAACTAAC CGGAACATAG
    14761 GGGCCGTTGT CGCCGGCACC AAGCTCAGTG GCGTTGGAAA CGAAGACCTG AGTAATCTCG
    14821 GCAGTGCCAG TCTGCCTTGC GGTCAAATAC TCATCAAGGG ACTGATGGGT ATTGGCATCC
    14881 GTATAGACCC AAACCTGGTC CGCGGTAGTG AGCGGGAAGC CAGAGCCGCC GCTTAATGCC
    14941 GCGACCGGCT TAATCACGCC CTTTAAAACG TCATCGATAT TTATCTTTGC CATTATAAAT
    15001 TTGCCTCCTT AGTTATTTTA TAATAGAGCA ATCGACCAAA CTTATATCCG TATTCGCAGA
    15061 ACGGTAGACC TTGAACGTCC GCTCCGCTCC GCTGGAATTG GTAACTTGTA AGGTTCCTTC
    15121 GTCAACCATG GCCGAAGGGC CGATACTTGT CTTGATAATC GGGGCTCCCG CGCTTTCAGG
    15181 GGCTACGATA TAGAAATACT GCCCCTTTGG GACTACCCCT AACCCGGTGC CGCCAATGTC
    15241 GGAAACGGAA GAGATGAATT TTTTATTGGC CAACCCCAGA ACCTCGTCAC TGTTTTTCAC
    15301 TTCCGCGGCA TTGCCCCAGT AGATATAATC CATAAATTTG AAGGATGCCG TCGAACCGTG
    15361 CAATGTTGCA ATGTCTGTGC CGTTCTCCGC CTTATAGGAG ACCGTCCATG GGAAACCACT
    15421 CCGATTGGCC GTCACTTGGA CCGGGGGATC GAACCCGACC GTATCTTCAA TCCAATCCCC
    15481 TAATTTTGAA TTGGCGGAAT TGATGGCCTT GGTATGGTCT TTAGAGCCGT CATTGGCACT
    15541 TATGGAGACA ATCTCCGTGG TGCCTCTGCT GGCCCCGATT TTGACCCCGG TTATATTCAC
    15601 AGTTGCGCCG ATTTCAAACG TTCCGCCGTT GTTGGGGGCG GCCCACCCTC CCGCATTGGT
    15661 TGCGGCGACA TAGGACACGC ACCTTTGATT GAGCAAATCC TGGAACGAAG TGATATTATA
    15721 AGTCACATTC TTTTTCAGAT TGCCCACATC GGTGGTCGGT GTCACGCTTC CCGAGACATC
    15781 GCTGTCGGTC CCCTTCAATC CCGTGAAACT GAACTCGAAT TGGGGGGCTT CCTTGGTGCC
    15841 GGCCTCGGTA ACGGTGACCT GAGGCGTGCC CGAAGTGTTA TCTACATTGG CCGTGACCGA
    15901 TATGTCGGGA GTAATGCCCG GTTCGCCTTG GGGGCCCGGG TCGCCCTTTT CGCCCTTGAT
    15961 TGAGGGGTCG TCTTTCAAAT TCTGATACGC GGCAACGGCT TTATCAACCT CCGCGCCAGT
    16021 GTATTTGGAT TGGTAGGTTG ATTTGTTACT GTTCCACCAA CTAACGAAGG CGGCCTGAAG
    16081 GTCGGTATTG GTCGCTGAGT TTTTGGCAAG CCAAGTCTTT ATTAGTTGCT CGATTTCCGC
    16141 TTTCTGGTCG TCAGTCAGGG CGGAAACTTC CTGTTCGTTA TTATTGTCCA TTACTGGCCT
    16201 CCGTAAAATA TGGCCGATAG ATTATTTCTA TTATAGTATG ACATAAAAAA TATTGGTTAG
    16261 CAAAATTTAG AATAATTAAG ATATGTTGAG GCGATCTTTT AACGCCTCAA TTTGGTCCTC
    16321 ATAAAGGCGG ATGCGAAACG GGTCCGTATC CTGGAATTCC TCAAAACCAA AACCGCCTGT
    16381 GATGGACCTT ACAACTATGC CAACTTCCTC AGTTAACCTA CTCCATGCTA TAAAAGGCTC
    16441 CTCTTGTATT TGGTCCATGA GCGCCCCCTC CACAGAACGG ACGCCTTGGA TTATGAAATA
    16501 GCCATTCGTA AATACGCCCT TTTTTGTAGT ATAACAGGAG GCATAGCCAA ATAAAGACGA
    16561 AGCAATTTCT TTAACATCTG CAAGTTTTGT ACCAGAAGTA TCATAATTAG CAAATTGTTT
    16621 AAAAACTTGA TTTAAAAGAT TAATATATGC CGAATCGGAG CTGGAGATTC TTTTCAAATT
    16681 TATTGGATAG TCGCAGAAAA AAGTCAGGTG CTGGCATCGT ATTGTCAACG GGATTGTGAA
    16741 TTTGGTGTCT AGGCCGTCCT GCCCTTTTGT ACCGGTTGCC CCTTGCGGCC CTTGGACACC
    16801 GGTATCTCCT TTATCTCCCT TGTCTCCTTT TTCTCCTTTA GGCCCTGTGG CTCCAGTAGC
    16861 ACCTTTATCT CCCTTGTCTC CTTTTTCTCC TTGCAGACCT TGGGCACCGG TTTCCCCCTT
    16921 ATCGCCTTTA GGCCCTTGGG CACCAGTAGC ACCAGTTTTA CCCTTTTCAA CCCAGGCTGT
    16981 CCATGTAGTT CCAGCGTAGG TTCTTATAAA AAGAGTATTT ATTTTACTAT TAGCCGGGTA
    17041 AAGCTCTTGT GCATAATAAC CATTGGCTGT TCGCAACACC CACATTCCAA ATGCATCTAC
    17101 CCCATCAGGT TTATTGGTTA CAGTATTGCC GCCGGCGGCA AAATACCAGC CGCATAAATT
    17161 TTGTGTATTA TAATTATTAA GGCTTTCATT AGTCAAAAAT GTACCATTTG CGGCGCCTTT
    17221 TCCATCTGCA CCAGGCTTAC CGGTTGCCCC TTGCAGACCT TGGGCACCGG TATCGCCTTT
    17281 ATCTCCCTTG TCTCCTTTTT CTCCTTTAGG CCCTGTGGCT CCAGTATCGC CTTTGTCACC
    17341 TTTGTCACCT TTAATGGTTT GACCGTCAAC AAGATCGCGA TAGGCGCTTA TTGCGCTGTC
    17401 GATTTCCGCG CCCGAGTATT TTGATTGATA AACTCTGTTC TGGTCTATCA ATTCCTGTAT
    17461 CAATTGTTTG ATTTCTTTTT TCTGGTCTTC TGTCAAGACT GCGTCGTTTG TATCGGCCAT
    17521 TGGACTAATC CTCCTATCGG GAACGGCTTA TTCAACATTG CCCGTAAACG GGCCAATAGA
    17581 GAAGAAAGGA ATAAATTTTA ATTGCCCAAG TTAAATTGGT TATTTATAAT ATATTGGCTA
    17641 GGGCTAATGA ATTGATTGAG TTAATTAATT AATTAATTGA TTGATTGATT GATTGGGCTA
    17701 ATGAATTGAT TGAGTGAGTT AATTGATTGA TTGATTGATT GGGCTAATGA ATTGATTGAG
    17761 TGAGTTAATT GATTGATTGA TTGATTGATT GATTGGGCTA ATGAATTGAT TGAGTTGTTT
    17821 GATATACCCC TAGCGACTCT CTCTCTCATA TATATTATGA TGGGTTTTTG AAAAAATCCA
    17881 AATTTGGCAA ACTCCAGAAA CCCCGTCATA CTATTATTAG TCATATTAGA AAGGGATACT
    17941 ATGACCGAAA ATATCAAAGA AAATCATAGC AAAAGGCATC AAATCCGAAA TTTAGAATTT
    18001 TTTACCGATG GGGCATATTC TTCAAAAACC CAAATGGGTG GCTGGTCATT TGTCTGTGTG
    18061 GAAAATGAAG CCCCCATCGA CATCCAAAGC GGATATGAGC CCTTCACCAC GAACAATCGG
    18121 ATGGAACTTC TGGGAGTGAT AAGGGCGCTG CGGACGATTT ATAATCTCAC CGAACAGGGG
    18181 GAGTGCCGTT TGAACGTCAA AGTGTGCACC GACAGCGCCT ATGTCGCCAA TTGCATAAAT
    18241 GAGCGCTGGT ATCTCTCCTG GATGCACAAC GGGTGGCGCA CCGCAGACAA ACACGACATC
    18301 AAAAATCAGG ACCTATGGGC CTATTTGATT GTCCTTTATA GGCGGTTGAC GGACCGGCTA
    18361 GGCAAAGCCG GAGGAGGCCT GTCGTTTGAA CGTGTGGCGG GGCATGCCGA CAACTATTTC
    18421 AACAATCTGG CCGACAAATA TGCGGTCGAG GCCCGTTGCA GACTTGAAAA TTAGACAGAG
    18481 AGGGTATATA ATACTACATG AGAATTCTCG TTTTGATGCC TGTCGATGAA CAGCATGTGC
    18541 CGGCCGCCAC CGCAATCTAT CAGGCAAGGC CGCCGGAGAT GCAGAAGATT TGTTTCCCAA
    18601 GGCCTAGGTA TAGGCAATAC CTTGTTTCCA CCCATATGGC CCGGAATTGG GAGCAGGGCA
    18661 TGGCCGGAAC CTTCCTTGCG GCAAAGGATA TGGTCACCAA GCGTAGGAAG CGTAAGGAGG
    18721 ACTGGGTTCT CATCGGCAAT ATCAATCGCA ACTTCAGTCA GTTTGACGCA ATATTCAACT
    18781 TCCAGGACAT TGAAGCCGAC CTTCCCTATG AGGACAAATT CCTTGAGAAG GCGAAAACCC
    18841 GGTATGAGGG AAGCCCCGAC AGGGGGAAAT ACATCGAACT ATTCAGTAAC CTCTATGAGG
    18901 CCAAGGACAG CCAATATCAA CTCCACAACT GCAAGGCCAC CGCGAATTTC CTCACCGACT
    18961 ACTACAATTC AAGCCATAGC CTTGCCAAAT TGGAGGTGCT TAAACAAAAG TATTCCAAGG
    19021 AGATCGCCGC AGCCGAGAAA ATCGTTGCCC GTTATACCAA GGCGGGCGTG CTGACAACCG
    19081 ACAACAAGAA AGGAGCATAA TCGTTTTATC TTATGCCACA GCCACAGCTT GTCAATTATA
    19141 CGGGATGGAA GAAATGGTGC CCGACCGCCG ATGAGATGAC CGCCTTTGAA GTCGATGGCA
    19201 GATTGCCGTT CGAGCTCTTG GAAAACGAAT ATCTCATCAT CTGCGAGGAC AAGGAGTTGA
    19261 AAAAACCGGT CCAACAGTAT TGCTACGAGA AGGGCCAATT GCGTCGGGTG TCGTATGGAA
    19321 GCATAAAGGT GCCTCGGATT AAAATCCCCG AATCCGGGTC GAACGAAGGG GCGTCCGCCG
    19381 AAGACCTTAA ATCCGCCAAG AATGACGGCA AATCCTTGCG TAAAGGGGCC AAAAAGCGGA
    19441 GCACCAATAA GTATAGCAAT AAAGAGGAGA TAATCTACCC CCGCAATATC GAACAGGTAT
    19501 GCGCCATCGA CTTAATGCAG GACGACAGTA AGACCATCAA ATTGATAACC GGCTCCTGGG
    19561 GCACGGGCAA GACCATGCTT CTTGTGACCT CTGCATTGCA AAGGCTTCAC AATGGCAAGG
    19621 CCAAACGCAT TGTCTGGATA CGTAACAATG TCGATGTAAA GGGGACTAAG GACCTTGGCG
    19681 CCTTGCCGGG GGACATTGTG CAGAAGTTGT ATGGCTTTCT GGGGCCTTTC ATTGATTATG
    19741 TCGGCAAGCC CGGGGTCAAG GCAAGGCTTG AAAATGGCTC TCTGGAAGTG GAGCCCCTAC
    19801 AATCGCTTCG CGGACGCAAT TTTAAAGATT CTATCATTAT GTGCTCCGAA GCCGAAAACC
    19861 TTATGGCGGA AAATATCCAA TTGATTATTG CCCGGGCGGC CGAGGGCAGT TACTGTTTCT
    19921 TCGATGCGGA TAATCGGCAA CGGGACAAAA TCGATTTCGA GAAATCCCGG GGCATTGAGC
    19981 GCCTCATAGA AAGCCTCGCG GGCGAGCCTC TGTTCGGATA TGTGCATTTG ATGAAAAGCG
    20041 AGCGTTCCGC AACGGCTTCG TTGGCAGACA AGATTAGGTA AATGTCCAAG GAAGGGAACA
    20101 ATACAAAATT CTCTTCCTTT TTGTTTTACT TCCCCCTTGA CAACTGGCCG TTATCGGAGT
    20161 ATAATAATAT AGGAGAATGG TGATACAATG GCAAACAATG ACAATGATTT AATCAACGGG
    20221 TTCTGGCATA CCGCAACCGA ATTGGCCAAC AAGAAATATG AAAGCCTGCT TGGTTCATTG
    20281 GATAAGGAAC AGCAGACGGC GGTATTTTCC AAGGACAGGA ACATCGCCAT TGTGGCGCCT
    20341 CCGGGTTCGG GCAAAACCCT TTGCCTTGTC GCAGCCATTG CCCATTATCA GAAAGCCAAT
    20401 CCGGAAGATC GTATTGTCGC AATTACGTTT ACCAACGTGG CAAAGGACGA AATGGGAAGT
    20461 CGTCTGTTCG GCTGCGGTAT AGATCCGGCC AAGGTTAAAA TCTGTACGAT AGACAAGTGG
    20521 TGCAAGGATG AACTTTATGG GCTTCGGCAA CGCCATGGAT TTGAACTGCG GCTTATTAGT
    20581 GAGGAGGAAA TCGAACAATT CGTGCGAGAC TATTCGCAGT CCCATTTCTT GTTTTATAGT
    20641 GAAAAATTTA TCTCGCAGGC GATAAGTTAT ATCAGCGGAT TTCACCATAG GGAGGTCAAC
    20701 GAAGCCGTAC TGAATAAACT GCTTATTATC AGCAATGCCT ATCAGGATTA CAAGGAAGAA
    20761 CATGATTTAT ATGATTTTGG TGATTTCCCT AAGTATCTGC ATAATAAATT AGAGGAATAT
    20821 GGTGAAATCA TCACCGATGC CGACGCCCTC TTCGTGGACG AGTTCCAGGA TGTCGATATG
    20881 TATCAACTGG ATATTTTTGA AAAGAGCGAC GTCAAGAAGC GGTTCTTCAT CGGCGACCAG
    20941 AAACAGGGTA TATACGCTTT CCGGGGCGCT GACGGCCACG CCTTCGATAA ACTCGACCCG
    21001 GAGGTATTCA CCTTTTATCA TCTTAAACAC AACTACCGCA GTTATCAGGA AATCATGGAT
    21061 TATGCCGACA ACGCCTATGG TCAGCTTGGC CATAATGGCG TAAGCCTTGG GGATTGTAGG
    21121 GGCACGGCCC ACTGCAAGGA TGTAATCTGC TCCCGGGGCA AAGGCGCCTC AATATGGGTA
    21181 TTCGACAAGC ACGGAAACGG TTGGATAAAA AAACCAGGGG CAAAGGCAAA GCACCTCTCT
    21241 TCGTCATTCC AAACGGTATG GCAGGCATTT GTCTCGTTCA TGGATGGGGA GCCCCGGGCA
    21301 CAGATACTGT GCCGTACCAA CAAGCAAATC AATTGTATAT TGCAAATGAG CGGCGGGGGC
    21361 TATTCCCGGG TTAGTACCAT CCATAATGCC AAGGGCAAGG AATTTGAACG GGTGCTGATG
    21421 ATTGATACTC CAAGGATAGA CGATGAAGAC AAGAATGTGG CCTATGTCGC AAGGACACGT
    21481 GCCAAGAACG AGTTGTTTAT TATAAATTGG GCCCAGTTCC AGAGCCTTTT CAAGGAATGG
    21541 TGGCGCCGTA AATCATAGGG GGCATAAGTG ATATGGCATT TTCATGGCCG ACTGACAATG
    21601 AACTGGCGTC CGTACAGGAT AAGAGTAAGT ACGATTCGGT TGATATTGGG ACGAGGACGA
    21661 AGATTGGTGA AAAATCACTT CTTCTGACAG GTGGTTACGG CTATCCGTAT CCGATTAGCG
    21721 CCTACCCTTA TATTTATATT GAAATTTGGC GGTTTCCATC CTCGGGGGGT ACCCCTGTAC
    21781 AGGTTGGCAA CGGTAAAATT TATAAACGGA ACGGCGATGA TGACGACTGC GGGCTTGACG
    21841 CTCTTTATGG TTCTAAGGAT TTGGCCGATG TGCGGACCCG AAAACGGTCC AAATTATTAA
    21901 CCCGGGAATT GGCACCGACG CAATATGGTA AATTTTATTC TTATTGGAAT TTTTCAAAAG
    21961 ATTTTGATTT TGCTTGGCCT TATTCGACAG ACGCTTATCC ATACATAAAG CTTAATGGAA
    22021 AGTACTATAA ACGGTTGAAC GACAACGACA TAGGTGGCTT AACTTCCAAC TCATCAAATT
    22081 TGGATAAGTG TGCTTTGTGC CGATTAGTCA AGGATGCCTT CTTAACTGAA AATGAATCAC
    22141 TTCCATTGAT TGAGGACAAT CTTAATGAGT ATAGTTTGAG CGGCCTCATA CCACAGAGGT
    22201 CGGAACGGAT ACAAAATCCG GATTTAATGG ACGCTTGGGA TGAAGAAGAC AAATATACTT
    22261 ATAAAAGTAA ATGGTTCAGG TGGACGAAGC AGGGAGATGA AAGAGTTTAT AATCAGTTAT
    22321 TGGATATTTA TAAGTATACT GTGCCTAAGG GGTATCGGAC GAATGATAAT TTTGTTCGAG
    22381 CGGTGACCAT AGGCGACCCC TATGGTTCAA TCACGGCCAG CCTGTCGCCT AACGCGAATG
    22441 CCGGATTTTA TTATAGGAAT AAGGACAATG GGACTGATTC AGTAAGTAAT GATTGGTATA
    22501 AGCAAAAATT CCCTATCGAT AATAGTAGTT GGGACAGCGA GGGCAAGAAA GGATACAATT
    22561 CGCCAAAACA CTTTGCCATC GTAGGCGGCT TCGCTCCATT GGAAAACGTC ATCCCGTTAG
    22621 ATGAAAATAA TGCCGACAAA ATCGTGAAAA TTTCTGTGGA TGGTGACGAT ACTGTTTTTT
    22681 CATATGGAGG AGAAGAATAC AGACGAATTA AAACCGATCT GATTAGCAAA ATCTATGTAT
    22741 TGCAACGTTT TGCGGACCGT GATTGGTATA ACAAATTGTG GGCACGGAAA AACATAGAAC
    22801 AGAGGCGCTT TCCAGGTACA GATAGGGATA TTTCAAATGG GAATTTAATA AAGGTTGAGC
    22861 GTACTCCTTA TTTTCATGGT AAGACGTTCG GTTCTTTTTT CAAATATGAC GCCGTTATCA
    22921 AAAATTCCAA CGGGACTGAG GTGACGACAC TTGCGCCAAA GACTGTCTAT AATAAGGTGT
    22981 ATACTATTAT TGCAGACTAT CCTGAGTTCG ACCGTTATGA GAGCGGTCCT CTCTGGTTTT
    23041 GCCATTATCC GAGTTCATCA GAATACCCAT ATTCATTTAA AATGCCTGGT TTTAATCCTG
    23101 AGGTTTTGAT TAAATCAACC GGAAACGGCT TTGAATTGCA ATTGAAAAAC TATTATCTTG
    23161 AACTTAATAT TGACAGCCGT TATTTTGTCC GTGACATTCC TCTTAACAAG AACTTTATAT
    23221 TTCAGAACGA ATCTTCGGAT TCTAATAATT TGAATGCAAA TTATATTGAG AGTAGTGACT
    23281 CTTTGTGGTA TCAAATTAAC AGTCAGTTCG CCCCTGTTCC GTTCTCAGCC GGCAATATAT
    23341 ATCCTTATGA CATCATAAAA TGTAACCAAG AAGAATTCCT GAAGCCCGAT GATAGGTATG
    23401 ATAAATTTAA GACCAAAACC GGTGATATTT TCCTAATGGG CAACGGTACT GTTGATAGCA
    23461 GAAAAGATTA CAGCGGCAAA TGGTGCACGA CATCAATAAA TATAAATGAT AGTGTAGGTA
    23521 TTTTTACTGG GACAGTAATG GTCCCTAAGG AAAAAATAAG TAACGTTAAT AGTCTTTTTA
    23581 GTCCTACTAG CCCTTATTGC AAGCTTACAG CTTATGACAT AAGTGGCCTA GGGAATCAAC
    23641 ATTGTTTCAT CGACTTTTGG CCACAGATAA AAAATTTTAA TTACAATATT CTACCTGTGC
    23701 GGGGCTTCTT GCCGCTTACG GAGCCCGAAG ATGTAAATAA AATTGTTTTT AATTCCGAAT
    23761 ATGCGGATGG TGACCAAGTC GGCATTTTCC ACTCGTACTT AAATAAATAC GGAGCGGACA
    23821 ATAATTTTGC CGGTCTTAGT AGGGGTTTTT ATATTTCCGG CAATGACAAT TATTGGAGTG
    23881 ATAGGAGCAT ACATGATTAT GAGGTTCCGG CAGTGGCCGC CTTCAATGAC ACTTCCAACA
    23941 AATATCCTGT TGCAGAGGAA AAAGTGCTCG ATTATTCAAA AGCAAAAACG AACGACTATT
    24001 TGGCCTCTCT TACCCCTGCC AATCCGATTG GGGTTTACGT ACTCTATAAA TAACAATCAA
    24061 TTTATTCGCC ACAATAATTT AAAATTTATT CTTACCCCTT GACAGGTAGC CGTTTCTTTG
    24121 ATATAATAAT ACATGAAAGG ATAATTATCA GATGGAAAAC CTCAACAGTA AAGTAGAGCA
    24181 GTTTCGTAAG GCCGTCACCG AAAGGGCGGA CCTTTATGCC AAGAAGAATA CCAACTACGG
    24241 AGACAGTTTC AGCCAGTTGT TTGCGAAGTT GGGGCCGGTC TCGGCACTAG TCCCACTATG
    24301 GAACAAACTC GACCGGATTA CCAATCTAGT CCAAGGCGGG CACAACGACT TTGAAACGGT
    24361 AGAGGACAGC CTAAAAGATC TTGCCTGTTA TGCCGTCATG TCCTATCTTG AATTCAAAGA
    24421 GGCTCATGCC AAGAAAGAGG CCACTTCTCT TGGTCAGGGC AACGCCAATC TATTAGACTA
    24481 ATCAGAAAGG AAGATATAAT CCCATGACCA AATTCGGCAA TTCGGTCACA GCCTATCTAG
    24541 CAGGCTCGAT TTTTTACTAC GGCGATATAT TACGCAATAA GGAGTGGGCG GCCAAAATCC
    24601 GTGAAGCAAT TCCCGGGCTG GATCTTTACT CCCCCGTTGA AAATACCGAC ATCAACGGAA
    24661 CAGAAGGTAA GAAGAAATTT GCAGGCTCCG TAGAAATTGT CAAGGCCGAC AACGCTCGTT
    24721 TGGATAATAC CGACTTCCTT ATTGCCTGCA TTGACGGTGA CATCATTCCC GCAGGCACCA
    24781 GTGCTGAAAT CGGCAAAATG CACGAAAAAA TTCTTCGGGG CGACCACAAA TACATCGTCG
    24841 GCATCTGTAC GGACAATCGG CAATGCTTTC TAACCCATAG TCTTGCCAAG GACATGGGCG
    24901 GGGCCGCCTC CCTTGGCGAA AGGCAGTATA GTTATCAGAA CCTTTACGTC ACAGGACTTA
    24961 TCAAGGACGG GGGCATATTG GTCTCCGACA TTGACGCGGC TATTGCCTTT ATCAAATCCC
    25021 ATAGGGTAGA ATTCGAGGGC CGTAACCATG ACCGTTAATT CAATAAACGT CCGCCAGCAC
    25081 AACTTCAGAT GGTGGCAATG GGGGCTGTAT ACCATTCAAA GGCTCCTGGC CGTATTTGTC
    25141 GCCACTGTGC TGATTGCCAA CATATGTGGC ACCCCCATCA GTTCATGCCT TATCGGTGCG
    25201 TCCGTCGGCA CCCTTGTCTA TGAAATCTGC ACCCGGTTCA AATCGCCTAT GTTCATTTCA
    25261 TCGTGCGGGG CGACAACGTC CGCCGTCATT GGCGCACTGG CACTTGGAGG CGGGCAAAAC
    25321 TATGCCGCGG TAGCAATAGG CGGACTGATT ATATTCCTGG TCTATCTGAC CTTTGCCCTC
    25381 ATCGTGCGTT TTGGCGGGGC CAAGCTATTC AACCGTATTT TCCCGCCAGT CATCGTAGGC
    25441 CCAATCACCA TGGTAATCGG ACTTAATCTT GCCGGCTTTC TGCCGTCCTA TATCGGTACC
    25501 AAGGCAACTA GTTGGGTGCC GCTGCTCGTG GCCATCGGCA CGATGTTCGT CACGGCCATC
    25561 TTCTCCCATT ATGGCAAAGG TTTTAGGCGG ACGATTTCCT TCCTCTTCGG CATTGCCTTC
    25621 GGCTATCTGG CCGCATTATT CATTGAATTA GGTGGAGGAT ATGACTTCGG CATTCGGAGC
    25681 GCGCTCCATG GCTGGGAGTG GTTCAACCCG AAGGACTTCG CATTCAGGAA TTGGGCCAAT
    25741 TCCCCCTTCC AGTGGGGGCA GTTGCCGAGC ATAATCCTCC TGTTTCTGCC AGTATCCATC
    25801 TGCGCCGCCT TGGAACACTA CTCCGACCAT AAGACCTTAT CGAATATTCT TGGCATTGAT
    25861 TTGACGCAGC CGTCATACCT GGGGCTCGAC CGTACACTTT TTGGAGACGG GCTTGCCTCG
    25921 GCAATGGGGA CGGCAATAGG TGGGCAGCCG AATACAAGTT ACGGAGAATC CATTGCTACT
    25981 ATCGGCTTCA GTAAGGTAGG TTCGGTATGG GTGACAATGT CTTCGGCGCT ATTGATGGGC
    26041 GTCCTTGGGT TTATCGCCCC GGTTACCGCC TTCATTAACT CAATACCTTC GGCCGTCTTC
    26101 GGCGGCTGTG CGATGATACT TTACGGTTAT ATCGCATCAA GCGGTCTGAA AACTCTTATG
    26161 GCGGCCAAAA CCGACCTTGA CGACAACCGC AACCTTATTA TTGTCTCCGT CATTCTAACC
    26221 GTCGGGGTCT CGGGCATATT CCTATATACG AAATCATTGA CTGGCGTTTC TCTTGCCAGG
    26281 ATATTGGGCA TTTGCCTAAA TCTGTTGTTA AAGACAAAAA AATGTTGACA ACCCTGCCCT
    26341 CTCATGATAT AATATATGCA GAAAGGAGAA GAAGTCGCAA ATGGAGAATA ATAACGGCGT
    26401 TACTCTTATC ATCAGTTCTG ACGGCAAGAC CGCGTCTCTC TTTTGTACCT TGGGGACTAC
    26461 CCGTGATTGT AGCCAATGGC GAGTCACATT GGCACAGGAC GGAGCTGTCG TGTCAGCAAC
    26521 TTACCATAAG GGCAAGGACG AGGCACATCT CTGGCTGAAG ACGGGCTTCC TATCGTTTGC
    26581 CGAAGATCTT GGAAGCCGGT TTCTGGATGG GGCGGCACCC TCCAACCTCT CGTGGGATGC
    26641 CGCGGAAGTG AGACGGCTAT GCCCTGCATG GAATGACTAC ACGGTCTATC TTTGCTGGAA
    26701 AGGCCAGATT TCGGTCAGCG GCCCCAACCT GCCAGACTAC TTCACACCGG CGGAAATAAA
    26761 GGATAGTTTG TGGTATAATA GAATTTTCTA ACTTACCCCT TGACTTTCCG GCAGTTGCAG
    26821 AGTATAATAT TATCGTAAAA GAAAGGACAC ACATAAACAA TGACGCTTAA TTTATCAGCA
    26881 AAGAACACAC GCAACAATAA TAACACAAAG AAGATTATCA GTTATCCGGA ATTCAGTTCT
    26941 CTTCTTAATA GCCGGCTCTA TGGACAGAAG GATTTCTACG TTTCCCTTCT GGAAAACGCC
    27001 ATCGATCACC CGTTCCGTTA TTGCGGCCCC TTCCGTTTAT CCAGCATAAA GACGAAATTG
    27061 CTTCAGAATT TAATTCAGAG CCGGGAAATC AAATTCGGCG AACTTATCGA GGAAATTACG
    27121 ACCAGGTATA TTTCCAAATT AGGTTATGCC AACTATGACA AGAGGCTGGG CAAGAACGAT
    27181 GACGGCGAAG TTTTAATTGC CGATCAATTC TTCACGGACA GCAATACTCT CTTCCTAACG
    27241 GAAAGGAAGG TTCGGGACGA CCATGACAGC ACCAAGAAAA GAGGTCAGTA TCAGAATTTC
    27301 AGGGAGAAGG TAAAGCTTAT CAAGGAAAAG CATCCTCATG CCCATATCAA TGCGAGCAGG
    27361 TGGTTTGTCG ATGGCCTTTC GATGAAAAAC AGAAAGTTCT ATCTCGGAGA AAGGCAGAAA
    27421 TCCCTTAAAG GCCTAACTAA CGTCTCATTA CATCTGTATT ATGGAAGCGA ATACTTCGAT
    27481 TCACTGAAGA ATGGCCATGG GGTTTGGAAG GAATTAGTCG GCCACTTGGC AAAATATAAA
    27541 CTTGCACATG TCAATGCCGA CACTATGGAA ATCCCCGACT TAGGCACCAG TAACGAAATC
    27601 TATGAAGCCC TTATCTCTCT GCCACAGACT TACTGGAATA AATTGACATC CAATAAACAT
    27661 GACTATGTGC AGTTACGGAA TGAGTTATTC TCTTCAGGAG ACAACCTTTT AAAAGCCACA
    27721 CTAAAAAGAG CGGAACAAAC CTGTTGGCAA GAGTAAAAAA TGGCAGAATT CATCAATAAA
    27781 ATACTTTGCG GGGACACCGT TGAAGTCATG AAAGAACTGC CTGATGAAGT GTTTGATTTC
    27841 TGCTTTGCCG ACCCCCCTTA CTTCAGGCAG ATAGATACGG GGAAGAAATT GTTTCGAGTA
    27901 AACGGCGATG AGTTTGACGG CTGTGACGAT GATTGGGACA AATTCAGTTC AATGGATAGT
    27961 TACAAACAAT TCACCATCAA TTGGCTCACT CAGGTCAGAC GATTACTGAA AAAGGATGGG
    28021 GCCATTTGCG TCATCTCTGG CAGGCAATCG ATTTATGAGA TTGGCTCCAT TCTTCGGAGC
    28081 CTTGGCTTCT GGGTTATTAA CGACATTATT TGGAAAAAGA CCAATCCGAC CCCTAATTTC
    28141 AAAGGCACTA GACTGAATAA CAGCCATGAG ACGTTGATTT GGGCCGCCAA GAGTAAGAAA
    28201 TCCAGATTTA CCTTCAACTA TAAAACCGGC AAATACCTAA ATGGTGGGAA GCAGATGGGC
    28261 TCTGTCTGGG AATTGCCAAT ATGCTCGGGC AATGAGCGTT TAAAGGACGG CCAGAACAAG
    28321 AAACTGCATA GCACCCAGAA GCCTGAGGCC CTTCTATATA GAGTGATTGC CCTCTTCACA
    28381 AAGCCCGGAG ACTTAGTGCT TGACCCGTTT GGCGGTACTA GGACTACAGG GGCCGTAGCC
    28441 AAGAGAAGGG GACGTCAATT CACTAGGATA GAAAGAGAAC CCAAGTATGT CGAATACGGG
    28501 CAGAAGCGTC TGGATGCGGT CACCACTGAA ATGGATGCGG TGGCACAGGC AGCCTATGAT
    28561 ATTCAGCCGT TGAAGGTTTC TATGAAGGAA ATGGTGGCCG CCGGTTATTT CAAAATCGGT
    28621 GAGACATTCT TCAATGAAAA GGGTGAGAAA GCCGTTTTGG CTGATAATAC GGGCAAGCTC
    28681 ACTTATAAGG GTGTAACCCA GTCTATGCAC GAGGTGGCCG CCCTTAGGAT GGGCCAGAAA
    28741 CGGCGGGTGA ATGCATTCCA ATTCCTTTAT GTAATGCGGG ATGGAGCCCC GGTTTCCATC
    28801 GACATTGTAA GACTTAATTA CCGGGAGGCT CTAGAAAAGA GTGCCGGCTT CACTTAAAAA
    28861 TAATTCAAGC CAAACCTTGA CAAAGCCGGA AAACCCGAGT ATAATATAAT TGTCTCATAG
    28921 AAAGGAGAAA CTCAAACAAA GCACTAATGG ACAACAAAAG CTATTTAACA GACAAAAGTA
    28981 AGAGACTGCT GAAGTTTAGG AAGGAGCACG ACAAGCCAAT GGCAGGGGTT GACCTGTCAC
    29041 GCGGAGCGGA AGTTCGGGCC CCCGCCATCT ACAAGACGTT GAACGATTTG ATTAACTATG
    29101 GTCTAGTGGA GAGAGCAAAG GACATTGAGA CTACGATTGT CGGGAAGGAC GGGGTCGAGC
    29161 AGAAGAAGAC ATACAAGTCG TTCCAATTAA CAGAAGCAGG ACGTAAGTTA GTTATTGACT
    29221 AAATTTGAAA CACAAGAAAG GAAAATTTTT TACACAATGG CAGAAGAAAA AACAATTAAG
    29281 GCAGAAGCAG TAATCAAGAT TGTCGGAGTT TTAACCGATG TTACCCGGGT CAATAAATCC
    29341 ATCAACAAGG CCGGGCATAA TGCAATCGGA GTGAATGTGT CGGTTCGCGC GAATGTCGGT
    29401 GGCGTTGACT ATACCTATCC TATTGAATTC TATACCTCTG ACGTTACGGC CGCCGGTGCC
    29461 CATAGCAAAC TTTACGACAC CTATTGCATG ATCGAAGAGA AGTTCAAAGG CAAGAAGGTC
    29521 GAAATCGAAG GTACCATTGA CGAGAACCGC TTCTATAGCA CCTACAAGAA GGAAGTCGTT
    29581 TCCACCAATC GTTTAAAAGG ACGTTTCATT TCCGAGGCGA AGTTTGACAC TCCCGAAGGC
    29641 GGAAGCTTCG AGGTCGATGG CATTTATGGG GGCATTCAGG AAATCCTTGC CCCGGATACC
    29701 AAGGAACTTA CGGGATACGC CATTTCCATC ATCGTACCCA ACTACAACAA TACTAAGATG
    29761 TCGAAGATTG GGCTTCATCT TGATGCTTCC AATACCGCCC TTGTCACTGG CAGGAAGGGA
    29821 ATTAAGCCCG GCGAGTGCTT TGGCTGGGTC GGCAGTCTGA AATATACCGA AAATAAGGTT
    29881 GTCAAGGAAG ACAAGAGCGT TCGTTTCGGG GCTCCGATTA GGAAGACCTA CACGACCTAT
    29941 ACCAAGCTGG CTGAAATCAC CTCCGTCAAA GACCTTCTCG ATAAGGATGA TAAGCCGGTC
    30001 GTCTTCTGCG ACAAGGCCAC AGTCTCCGCT TTACTCAGTG GTTATAAGGC CGAGAGCGAG
    30061 GATATTAAGG CCAAGAGCAG TCAGAAGGGT ACTGGTCAGG AAGCTTCGGC TCCCGCATCT
    30121 GGAAGCAAGG AAGGCTCCGC AGTCGATTTC GGCGACATGT TCTAATTCCA GCATCCGTCA
    30181 TTACACCCCT TAGCTGAGGT AGCCTCACCC ACTAAGGGGT TTTATTATCT TTTGAAAGGA
    30241 GAAACAAGAT TATTATGGCA ACAGAATCTA CGTTCACGAA ACTTTATGCA ACGGATATAA
    30301 GTGCAAAGAT TAACAAGAAG ATGGGGTTAA GTTATCTTGG CTGGGCCGAT GCCTGGGCCG
    30361 AACTGAAGAA ACTCTACCCC GATGCCATGT ATAAGATTTA TACACGGACG GTCAAGGAAA
    30421 CCATCACTAC GGTCAGTAAG GAAGGCGAGG GCGATAACGC CGTTACGACA ACCACGGTGA
    30481 TGGAAAGCGA AAACGAAATC CCCTACTTTA CCGATGGTAT GACCTGCTAT GTCAAGGTCG
    30541 GGGTTACGGT TCAGGGGCAC GAGGAAACCG AAACCTATCC TATCATGGAC AATAAGAACA
    30601 ATGCCGTGCC CCTTGCCTTG ATTAAGTCCA CCATCGTCAA CAAGGCATTA CAGCGTGCGT
    30661 TCGTCAAGGC ATGCGCCCGC CATGGCCTCG GATTATACAT CTACTCCGGA GAAGATTTGC
    30721 CGGAAGATAA GCGTCTGCCC AGTAGGAACG AACTCATCAA GGAAGCCAAT CGGGTAACCT
    30781 ATTCGCCAAT CGATAATGCA GAATTGTTCA CCAATAGGAA AAATAAGGCA ATTGCCTATC
    30841 TTAAAACCCA GTCGGAGCAT ATCGACCCCG CTTTGTATCG GTATATCCAG GTCGAACTCT
    30901 TCCCGGGCAA GAAGCTTAGT GCCTTAACTC AGGCGGAAGA TTCAGTCAAT CTGCAAAAAC
    30961 TCAACTACAT CGTTGATAAG GTTCTGGCGG TAACCGCTTC ATAAGGTGGT TGCCGCCGTT
    31021 GTGACTAGGG GCATTATGGC GCCAGTCAAG GAGAAAACAT AAATGGATAA AGATCTTGAA
    31081 AAAGAATTGC TGTCGGCCAA GGATATTCCA AATATCAGTT TCAAGCCAAG GCTGTGCCGT
    31141 ATTTTGGAAG TCGATACCTT GCCGGCCCTA GTCACAACCC ACGTCATGGA GCTCTTAAAG
    31201 ACGGATGGAA GGTCACGGCT TGACATCTGC CGCACTCTAT GGTATACTAA ATACTGCGCC
    31261 AATAGGAAAT TCGATAAACT CGACATTTAT GGCGTAATCC GCATCCGTAA CTTCTATAAG
    31321 CCGGCCAAGG ATTACTTCAA CGGACTAAGT GAACGGCTAG CCCAGGAACG GCGCAACGCC
    31381 CGTGAAGTCG CCGAACAGGA AATCTATCGT AGGAGCCATC CGATTTATGT CGACAGGGAT
    31441 GAAATGGCTC GGCAACATGA GCGGAACATC AAGGAGCATA AACGCAATCA TTGGAAGATA
    31501 CGGGCTTCGA CTTCGACTTC GATCGATTAG AAATAGTAAA GGAGAACAAT ATACCACATG
    31561 GGACGCATTA ACTCGACAAA TTCAACTGAA AAACTCTTTG ACCCAAGGGC TACCAGGTAT
    31621 GTGCTCGGAT GTCTGAGGCA CAAGCCTATC TTACGGGAAA AGCACCCTGA GATAAACGTC
    31681 AACAGGGAAG CCTTCTTTGC CCCGGGCCGG GGGCTTTCCC TATCGGTCAT TGTTTTCCAC
    31741 GCCGTGATAG ACCTCCTGTC CAAGAATTGC AGGACGCGTA TCGTTCCCAA TGACGTCAAT
    31801 GCCTATATCG AACAGGACAT CCCGGAGGAG TGGGATTACT ATAACGCAAA CAACGGGCAG
    31861 GATTATGTAG CCAATCTCTA TAAAAGGGTG GACGGCACCG ACAGGCCCCA GTTCGAATCG
    31921 TCATTGGGCA TCGTCAAGAA ACTCGGGGCG TTGAGAAGGT ATAAAGAGGA CGGCTTCTCC
    31981 ATTGATAAAT ACTACAATCC CGATGACATA CTCGGCCAAG CCCAGGAACA GAAGAACCTA
    32041 AAAAACCTTA AACTCCATAA GATAACCGAG GACTATCGAA GCAAGATTGC CGCCATCGAA
    32101 GCGGCCTATA ACGGACAGGA CAGCGGTAGC AGTTCGACCA TCGGATACAG GATGGACGAC
    32161 TTAATCGACA GCCTGCAGAA ATCACCTGAG ATGGGCTATA ATCTTGACGG GGCCATTCTT
    32221 AACAGCGTTA CCCGTGGGGC CCGCCTCGGC AAACTATATG TCTATTCGGC ACCTAGCGGA
    32281 CACGGCAAGA CACGTTTCCT AGTCGACAAC GCGGTAAAAC TCAGTAGGCC GACCGTCAAG
    32341 GACGTGATTG CGAACCCCGC ACTGCTCCAA CCGGACGACA AATTCTCCAG CCTCTACCAT
    32401 CCGATTTGCT ATATTGCCAC CGAACAGCAG AGAGACGAAA TCCAGACCCT TGTGTTGGCC
    32461 GCCGTAAGCG GAATTCCCGA GGAAACCATC CTACTTGGCA TGTTCACACA GGATAAAAAT
    32521 CCGAGTGCCT TTGCCGCCAT CGAAAAGGCC AAGGAAATCA TTAAGAAATA CGGCTCCAAT
    32581 TTCCGTGTCG ATTGCATCCC CGACCCAAGC ATTGCCATGA TTAAGACGCG GTTCGCCAAC
    32641 TATGCCAATC AAGGCATTCA ATATAGGTTT TACGATTATA TCTTCAGCTC GCCGGGCCTT
    32701 ATCAGTGAGT TTTCCAGCTC TGCCATCCGA GAGGACGTGG CATTAAGGAG GTTGGCCAAC
    32761 TCCTTGAAGG AAATCGCCAT GACGCACAAT GTGTTCGTCA GGACGGCAAC CCAGCTCAAT
    32821 GATGGATGGG CCATGAACAA GACCTCTGCC CGTGACCAGA ACTGCATCCG TGGCTCCAAG
    32881 GCCATTGCCG ATAAGGTCGA CATCGGCAGG ATTGGCGTCA AGATTTCCAA CGAAGAATTC
    32941 GACAAGGTCA AGATGATTGT CGAGGATTTA TGCCACAATA GTGCCTGGGT GGCCGCCCAT
    33001 CCCAGAACAA CGCCAAATGT CGTCATCGAC CTATATAAAA ACCGACGCGG TAAATTCTCG
    33061 GGCATTAAGA TATTCCGTTA CTTCGATTAC GCCACCTGCC ACGGCGACGA CCTATTCAGG
    33121 ACGGATTCGA ACTATCAGCG CTATCCAATC GAAAACGAAG CGACATTTGA CTTAGTAATC
    33181 AAAGGAAAGG ATGGCAATAA TGGAATTTAA TATTAACCGC GGTCGATATG AAATAGATTT
    33241 CAAGGCTCTC CGTGAGCAAT TGACTGACGA AACCATCAAG GACATATTGG AGCAATTCGA
    33301 TGTCGAGCCC CAATACGAAA CACCGGACGC CATCATCTTC CCTACCTGTT GCCACAATCT
    33361 TGAAGGCGGA AGCCCGAAAC TTTATTACTA TAAGGACAAC AAAAGGTTCC ATTGCTATAC
    33421 TGAATGCAGT GCCTCCTTTG ACATATTCAC GCTCCTGCAA AAGATGTACG CCTTGCGGGG
    33481 GCACAACATT ACCCTTCTTG AAGCCATATC CTTATGCGGC CTTGACATCG AAGGCAGTTG
    33541 CCGGTTAATC CAAAACGGGC CGAACAGTGT CATAGACCGT GAAGGTCTCC GTTGCGGGCA
    33601 GATTATCAAC ACGGAGCATG GCAGTCTGTT CAATAGCCGG GACGACCCCT ACAAACTTGA
    33661 ATTCAAGAAA TACGATAAGG AGGTGCTTCG GCACTTTAGC TTCGACCTTG TCGGCTTCCA
    33721 GCCTTGGCTG AATGAAGGCA TCGGAGTTGA GGCCCTCCAG AAGTTCAACA TCGAATACGA
    33781 TAGCCATCGG GATGCCATTA TTATTCCGAA TTTCGACATT GAAGGCAATC TCATCGGCAT
    33841 CCGTGAACGT TTCTTCCGAC CCGAGGACTT GCAACGTGGC AAATACCGCC CCAGGTTCTG
    33901 GAACGGCACC CTATATAACC ACCCTACGGG GCGTTCCTTC TATGGGATAT ACGAAAACCA
    33961 TAAGCCGATT GAAAACAACC GCTTGGCCAT CATCTTTGAA GGTGAGAAGA GCGTGCTCAA
    34021 ATACGGGACG ATTTATGGGA CTGACCACAA TATAGCCCTT GCCACCTTGG GCCAGAACAT
    34081 TACCCGAGAC CACATACGTC GACTATTCGA CAGGGGCGTC AACACCGTCA TACTCGCCTA
    34141 CGACAGCGAT TATGAAAGTT ATGAGCAGTT GAAGGAAGTC GAGGCCCGTT ACGAAGCCAA
    34201 GGCAAAAATC CTCGCTCCCT ACTTCAACAC TAGTTATCTA ATGGATTACG GATTCCTATT
    34261 GCCGTATAAG TCAAGCCCAA TTGATGGGGG CAAAGACGCA TTTGAATCAA TATTAAAGAA
    34321 CCGGGTACTT GTAACCGTTT AATAAAAGGA GTATAATTAT CGGTATGCAA ATCAAATTAA
    34381 AAACAAAACA TATTACGAGA CAGGCAAGCG GCCGGGACTA TCTGGCACAG TATCTTGAAA
    34441 ACCAAGGTAT TGCCCCGGCT GACGTTCCCG CATTCATCGA TGAGCCTCGG GCTAGCGACA
    34501 AGGACAATCC TTTTCTGTTG GCCAATAGGA AGGAGGCTCT TGACGCCGCA TACCGATTAC
    34561 TTTCCAAAGG AGTGGAGGTG TATATTCAAC CCGACCCTGA TGCGGACGGC TTCACCTCTT
    34621 CGGCCGTTTT ATATAACTAT CTGAAACGCC GTTTCCAGAA ATGCTCCTAC TCCTGGCATC
    34681 TTCACGATGG CAAGGAGCAC GGCATCGACA CTTCCTATAT TGCCCCGACC GCCTCGCTCG
    34741 TCTTCATCCC GGATGCCGGA ACCAATGACG TCAATGAACA GGAAGAGCTT TCAAAACAGG
    34801 GGCGGACGGT GATTGTGTTA GACCACCATC TGCCTCAGGA TGGCGTTTCA TTAAATAAAT
    34861 TTAAAAATGT CTTCATCGTT AATAACCAAA GGAGCCCCGA TTTCCCCAAT AAGGAGTTAA
    34921 GCGGTGTCGG TATTGTTTAT AGGTTTATCA CGGCAATGGA AAAGACCTAC TTCCCCAAAG
    34981 AGACATCCGT TGCCGATGAG TATCTTGATT TGACGGCAGT CGGCATCATT GCCGATAGTA
    35041 GGGACAGGCG GGCCCTCGGT AATAATTATA TTGCCTACTA TGGACTTCAC AATATCCGTA
    35101 ACCGCCTGCT TGTTGAATTG TTACGGAAGC GTGCCGACAA AATCAAGAAC GTCAATTGCC
    35161 CCACCAAGAG GGATGTAAGG TTCTATATCG CCCCCATCAT CAACGGAGTT GTACGCAGTG
    35221 GCACTGCCGA TGAAAAGAAC CTTATGTTTG AGGCAAGGGC CATCAACGAA GACCCGTCCG
    35281 ATCGGGTGTT CAAGACCACC TATCGTGGAG TGGAACGCAC AGAAAACCTC TGGGAATATG
    35341 CGGCCCGTTG CAGTGCCAAT GCCAAGAGCC GTCAGGATGC CGCCAAACGT AAGAACTTCA
    35401 AAATCCTGCA TGATTATATC ATAGAGAAGG GCTGGGACAA GGACAACATT ATCGTAGCCA
    35461 CCGCCCCGGC CGAAGCCGAA GAGGGCATAA ATGCCAACCT GACGGGACTT ATTGCGATGG
    35521 AGCTTGAGCA ATCGTTCGGC AAGCCGTGCC TCAGGCTACG TCATACCACC TATCAGGACA
    35581 AGCCGGTGCT TGGCGGTAGT GGCCGTAACG GAGCAATCGA AGGGTTGCCC AGCCTGCTTG
    35641 ACAAAATACA GGAGAGCAAC GACATCCTTT ATGCGGCCGG GCACGACAAC GCCTTTGGAA
    35701 TATTCATCGA GCCCGACAAG GTCCAAGACC TCCGGGATTG GAGCAACAAG GCAATCGACA
    35761 AGACCATATT TGAATCCGAT ACCGTCCTAG TGGACTATAT ATTCGACCAA GATGATTTCG
    35821 ATCCCGAGAG GCTGAATGCG TTTGCCTCTG CCGCTTATCT TTATGGCAAA GGCATCCCAG
    35881 AGCCGAGCTT CGGCTTCTCG TTTAATCAAT ATACTTATAG TACAAGGGGC AAAAACGGAG
    35941 ATTGCAGGCG TATCTATGCC TCTTGCAACG AGGAAATTCC CTTTGTGTCT CTGTGCGACA
    36001 TGGATGCCGT CCATCGTGTC GGAGAGGCCT ATCGTAGCCA GTGCCCTGTC AACATTGTCG
    36061 GACGGGCCAC GATAAACGAA TACCAGGGGC AGTCTTCCAG GCAAATACTT ATATCGTCCG
    36121 TTGAAGGACA AGACCATCCG GGCTACATTC CAGAAGACAA AAAAACACCA ATTTCGGGGC
    36181 TTGATTTGAT TTAACCCTTG ACAATTGGCG TGCCGAAGAC TATAATATCT ATACGATTTA
    36241 AAGAAAGGCT TAAATAAATG ATAGAAACAA AGCGTTATTT CTCTTGTCAC AATCACACGA
    36301 TGTATTCCAA TCTTCATATC ATCGACAGCT TTAACCGACC TGAACAGAGG CTGGATTATG
    36361 CATGGGATTT GGGCAGGGGT GGGATTGCCT TTACTGACCA CGATTGTCTT AGTGGCTCGA
    36421 TTAAATTTAT TGAAGCCTAT GAGAAAAAAC TAACCACGGA ATGGAATAAG AAGTATGGCG
    36481 ACACCAAGCC GAGGCCGGAT TTCCAGTCCG CCTCCGACGA TCTTGATTTT TCCATGGCAA
    36541 TTGGTAATGA GATTTATGTC AGTGAGGAGG GCACGACAAG TGCCAACTGC AAGGGACATC
    36601 ATTTCTGGCA TTATATCCTC ATTGCCAAGG ACTTGGAAGG GCACCGCCAG CTCCGTGAAA
    36661 TATCTTCCGC GGCCTGGCAG CGTGGATGGG CGGTGGGCAA CCTTATGAGG CGGACACCCA
    36721 CCTATCCAAG TGATTTGGCC AAAATCGTCA AAGGAGGCCA TCTAATCTGT TCAACCGCCT
    36781 GTCTGGCTGG ACGCACCGCC TTCCTAGTTA AACAAAGGAG AGGGGCGGAC GAGGCAATGG
    36841 TCAAGGAATT GGCCACCAAA CTCGACCGCC ACCTTTTTGC TATGGAGCAT ATCTTCGGCA
    36901 AGGGCAATTA TTTCATCGAG CTTCAGCCGA ACGGCGATTT AAACGGCGAC CAGACCTACT
    36961 ACAATAAGTA CAGGCTTGAG CATTATTGGG ACAAATATCC GTTCATCTTT ACTACTGACG
    37021 CCCATTACCT CAACAAGGAT TTGCAAAAAG TCCACGCTTG TTTCTTACGT ACCCGGGCTG
    37081 GCAATTTCTC CGAGGAAACC GAAAGTTTTT ATAACTATAC TTATAGGATG AGTGCTGATG
    37141 AGGCCAAATC GTTGAGGCCC TATGTGACGG ATAAGCAGTT CAATGAAATG GTCGCCAATA
    37201 CCCGTATCAT CAAATCCAGG TGCAAATACT ATACTTTGGC CCAGAAGCAG GTTATCGCCC
    37261 GGGTCAATTA CGAGCACCAG AATGCCGAAT ATGAGCAGGG CTTGCAGGCA TTCAAGGCAG
    37321 AGGTGCCCTT CACCAAGGAG GAGTGCCCGA ACCTTTGGTA TTATAGGGAA ACCAGCGACC
    37381 CAGCCGACCA TTATCTTATG GAACTCATCG CCCATGGTTA TGGCCTCCAT CGTAAGAGCA
    37441 ATTGGGATTT TAAGGTATAC GCCAAACGTC TGGAGGAAGA ACTTTGGACG ATTAAAACCG
    37501 TAGGCGAAAA GATTGGCCAA CACAGGTCCG ACTATTTCAT CACAAGGGCC AAAATGATTG
    37561 AAATCATGTG GAATGATGCC GGCTCCATTG TCGGCCCCGC CCGGGGCTCC GCCGGTGTAA
    37621 GGCTAATCAA TTATTTGCTT GGCATTACCG AGATGAACCC GGTCGAGATG GACTTGCCTT
    37681 ATGTCTGGCG TTTCAGGCAT CCAAGCCGTC CTGACCTTCC CGATATTGAC GTTGATACAG
    37741 AATCTGATAA ACGTGCCCGT GTCTTCAATG AGGTTCAAAA GTACTTCCGG AGCAGGGGCG
    37801 GAGACGTTCT CAATATTTGC ACCTTCGGCA CGGAAAAAAC CAAGGGGGCC ATTAAGACGG
    37861 CGGGCCGGGG TCTCGGCATT GACGATGATT CCATTGAATA TATTACCTCT CTTATTCCTA
    37921 ACGAACGTGG GTTCGATTGG ACGTTCCATG ACTGTTATTA TGGCAACAAT GCCGAACGCA
    37981 AACCGATTGA AGCGTTTGTT CAGGCGGTCG ACCAGCACAA AGGTTTAAAG GAAGTGGCCG
    38041 AAAGCCTTGA AGGCATTGTA ACCCATCTTG GTGTTCACGC CTCCGGGGTT GTCTGCCTCA
    38101 ACAACGATTT TACGAATTAC GGCGCCTATA GGAAGACACG TAACGGCCAA ATCGTAAGTG
    38161 CCTATGACCT CCACGACCAA GAGAAGTGCG GATTGGTCAA ATATGACTTC CTGACCGTTT
    38221 CCGCCCTCGA CCGCATCCAT CAATGCAGGA ATTATAGGCT GGAAGACGGC ACAATCCAGT
    38281 GGCAGGGCAG TTTGAAGAAA ACCTTCGATC ATTATCTGGC CCCTGAAGTA CTTGATTTCG
    38341 ACAATCAAAA GAGGTGGGAC ATGGTAGCCG CCGGCCGTAT TAGCAGTCTC TTCCAATTCG
    38401 ATACGAACAG GGGCAAACAA GGCATAGAAT GCGTTCATCC TCGCAGTTTA CAGGAATTGG
    38461 CCATTACCAA TGCCCTTAGG CGTCTAAGGC CCCAGGATAA GGCCGAATTG CCGATGAAGA
    38521 AATATGCCAA CTTCAAAGCC GTGCCACAGC TATGGTATAA CGAAAGGCAG TGTGCCGGGC
    38581 TGAATTCCGA TGAAATCCAT ATCCTCGAAA AATATCTGAA AAGCCGTTGT GGCGTTGCCG
    38641 ATACACAGGA AATCATCAGG CAACTGTCTA TGGACCCCCA CATTAGCAAC TTCTCGATGA
    38701 AGGAGGCCAA TAAATTACGT AAGACGATTG CCAAAAAGAA CTTCCGTGAT ATTGAAGGAG
    38761 TTAAGGCGTT GTTCTATCAG AAGGGCGCCG AAGCGGGCAC CCGCAAGGAG AGGCTCGACT
    38821 ATGTATGGAA CGTACAAATC AGTAGGTCTC TTGGTTATTC GTTTTCGGCA ATCCATACTA
    38881 CTGGTTATTC TATCATCGCC TTGCAGGAGA TGAATCTTGC CTTCCATTAC CCTATCATCT
    38941 ATTGGAACAC TGCCTGCCTT AGCGTTGATG CCAGTGCCAT CGATGAGGGC GACTTCTATA
    39001 AACTTATCGA ACGTGGCATA ATCAAGGCCC CAATTTCATT AGATGCCGAT GGGGATGGCA
    39061 ACGATGTTGA TGATGACGAT AATGATGTTG CCGTTTCCAA ATCAAAAAAC AAAATTGACT
    39121 ACGCCAAAAT AGCCACTGCC TTGGACAATT TCAAGCATAT ATGCAAGATA AATCTTCCCG
    39181 ACATCAATAA CTCCCGACTT AGCTTTACCC CCAACGTCAA GGAGAATACC ATCCTCTATG
    39241 GGTTGAAGGG CATTTCCAAG ATAACGGGCC CCGTCATTGC CGACATTATG GCCAAGCGTC
    39301 CGTTTGCCTC ATTCGATGAC TTCCTTAAAC GTCGCACCAA ACGCATCCTG ACAAAAGACA
    39361 AAGTCATAAA CCTCATCAAA TGTGGTGCGT TTGACCGTAT TGAAGGCAAG AGCACCGAGG
    39421 AAATTCTTCG CCGCTATATT GGTCAGGAGT GCTGTAATTC AAAAACCAAA ATGACTATGC
    39481 AAAGCATCCA GTTCATCATT GATAAGGGTC TATTGGCGGA TGAAGCACAA CGTAATAAGG
    39541 AAATTGCCGA AGCCTGTGAC GCCTATCGGA TTACACGGGA ATTCCGTAAG AACCGTGACC
    39601 CTCAAAAGTT ATGGTATAGG GGCAAAGCCT TGGATATGTC TAGGGCGGGC GCCACCTCAA
    39661 AATGGATGGA AATCATTAAG AAAAGTGGTG TTCCCGTTCA AACGATAACG GTTGAGGGCG
    39721 AAGTTCGGAA TGCCGTTGAT AGTGACCAAT GGGACGCATT CTATGAACCT TACAAAACAA
    39781 CGCTGGGCAA CTATATCAAA GCCAATGCCG AGCCACTGCT GGCCCAGTTA AATAAACAAA
    39841 GCTTCGATGC CGAATGGGCC AAATATGCAA GCGGAGATGA ACTTACCTGG GAATTGGATA
    39901 GCCTTAATTT CTTCTTCACC GGGCATCCGC TTGAACGGGG CTCCATTGAG CAGGATTTGA
    39961 CGGAAGCCCC TTACAATATA CAGGTCGACA AATTAGACGA TATTATCGAA GGGCGTCAGG
    40021 ACGGCGAGTT GAATTTCAAG GACAAGATTA TTCCGATAAG GCACCTGTAC ACTATTATCG
    40081 GAACAGTCAT TGACAAGAAT AACGTTAAAG GGCTGGTGAC CATTCAGTGC CCCGATGGAG
    40141 TAGTTTCCCT TAAACTTTAT AAGGACCTCT TTGCCACCTA CATTGCAAGC GTTACACGGA
    40201 GCGATGGGGC CCAGCAGGTC GGTTTCCTTG AAAAGGGCAC TCATCTCCTA GTCACCGGCA
    40261 TCAAACGCGG GCCGAATTTC ATTCCCAAGG TCTATAAATC CACAGGGCGT AAATCCATCG
    40321 AAAAGATTAA CATATACAAT AACCATCTGG TATCTCTCGA AGAAAAATGG AATGCATTGG
    40381 AGACGGGCAA AAATGGGCAA GATTAAAGAC AAAAGAAGAA AAAAGGCAGA GGTCAGGCAG
    40441 TCTCTCGCAA AGGAAAGTGC AGAGAAGGCT GCCGCCTCCC ACGCCCTTAA AATTACGATA
    40501 TGGGACATGG ATGCCTTTTA CCATTTGGTC AACAACATCA ATCCGATGGC CATGCGGGTT
    40561 TCCAGTTATT ATAAGCAACT AGGATGCACC ATCAATTTCG TCACTTACCC CGATGACATT
    40621 GGCAGACCGT TCGACCTTTG CTTTCTTTTC AAGGACATGG ATAATACGCC GTTGCCGCCA
    40681 ACCCAATTCT TTGTTTCTGC CGATCCTGGT ACCCATATCT ATTATTACGG GGCTTCATTC
    40741 AAGACACTTG GCCTTGCCAA TTGGGAGCCC TCCAATGTGA GGCTGGCCTT GCGCCCCGAC
    40801 TATACTTTGT ATCCCGAGAC CTCCGAATTG AACGGGGTTG AGGGTAAGAC GCAGTTCGTC
    40861 CATTTCTTAG ACAATCAAGG CCGCTATATA CAAAAGCACC AGGACTATAA AAGCACCAAC
    40921 CCCAGCGGCC GCAAAATTAC CGTTGACGAT GACACGGAGT GGGGCAAGGC CTCCGCAGAA
    40981 GATTTAATAA AAGCCTTGAC AGAACTGGGG GCAGTGGGGT ATAATATCCA AAGGGCGTAT
    41041 CCATTTCCTT TGGAAGTCCT GCTCCGCAAT CAGGAGGCGG CAAATATGTT TGTCAGCCTT
    41101 CCTTTTGCCC GGGGCTATAA GGGGCAGTGC CGTTTCACTC TAAGAGATCT TACGAAAATC
    41161 CGCCCTGCCA TGGAATTCCT TAATCTTAGG GTAGCCCATA CCAACGGCTC ATTCACATCC
    41221 GCCCCGACCC TCCTAGTCGA TATTACCGAT AAAGACTGCC AATTGTTGGA ACGGCTAATC
    41281 GTAGAGGGCA AACGCCATCG ATTTAAAGTC AACATTCTCA ATCCCGGCAA TGACAAATTC
    41341 CTGAAGGCCG TTAGTGATTT TATGACGGTG GCCTTCAATA GGAGCTGGCT GGAATATGTC
    41401 ACCTTGCTAT GTAGCGCCCG AATAGGAGAC AATCAGCCCT TCTATTGGAG TGACAGCGTG
    41461 AATTGGTCCG TGCTGTTCCG AGAGCTTATT GCCCCTGTAT GGAAGAACGA AGACTTTGTA
    41521 GTAGCCCGTT GGGGAGATGA CCCCGTAGAA AAAGAACTAA ATAAAAGATT GGTCCCATGG
    41581 CCCTTATTCA GAAAGGAGTT TGGCAATGAC ACTGAAAAAT AAAAAATTCT GTTTTATTGA
    41641 GATAACCGGT TCAAGCCAGT TGCCCCGCTA CGCCCGTCCC GTCCAAAGGG CGGCAATCGT
    41701 CTGCGACGCA CAAGGCAACG TAATCGATGA ATACAATGAA ACGGTGCGCC CCAAAGTCCG
    41761 CCTTGGGAAA GGGGCCTCCG ACGCCATCAA AAAGACAAAT CTTGACTTAA TATCCTACCC
    41821 AGAGGAAAAA ATGGTTTTGC CGAATTTTAT TGATTTTGTC AAAGAATATA ACCAAGAAGG
    41881 AAATCTGACC ATTGTCACTT ATGGGGACTA CCCCCTTGCC GTACTGACGC AGCGTTGCCA
    41941 CCTTTTTAAA ATCGATGGCG ATATATTGGA TAAGCATTCC ATCGGGGCTC TGCCCACGGT
    42001 CAACTGCCAT GTCGATTTAA TCGTGCCTGC CCGAAAACAG AATATCTTAG GCTTGGCTGG
    42061 CTTGGGCAAA AACGGCTGGT CTCTTTCTAA GGTATGTAAA ATACTTGGTT TGGACGATAG
    42121 CAAGGCTTAT GACGCCTTAG GAAAGGCAGA AATAATCAAG CAGTTATTCT TTCGGCTAAC
    42181 CCCTTTACTA AATTCTGGCA AATAGTCTAC TCCGTTTTTC TCCACTAACT ATAATAATAT
    42241 TGTATTTAAT GGAGAAAATC AAGTAACTAA AAAAGGCTCC CGCCCATTAG GACTAGGAGT
    42301 CTTTTTTCGT ATCTTTCATC TTGTTGTAGA ATGCAATGGC GTCATCAATG TACTTGCTGA
    42361 GTGAATCCGC GAACGAGGCG AAGTCGTCGA TACCGGCTTG CTTGGCGGCC GCTTTAAGAG
    42421 TTTCCAGGAC AAGCGTCTTC TTATCGGCGC CCTTGTTCCC GGTGGCTTCG GCGGCACTCC
    42481 TGGCGGCATC GGCAAGCCCC CGCAGATAGG CAAGGTTCTG TTGCCAAGTG GCATTTTTGC
    42541 GGGCCTTGAT GACTGCCACA ACTTTGGTAA CGATGCCAAA CGCGGTGCCT AGAAGGCCGA
    42601 ATGCACTGGC AATGAGAGTG ATGATACCCT GTGTAGTCGT AATCCAATCC ATTATTTGTT
    42661 TTCCTCCTTT CTAGCCTTAT TTTTAATAGT CGTATCGCCC TTGGGAGGGT TATTCGGCAG
    42721 TTCCAGGGTA GCATTGTATA GTTGGTCGAT TACCCCATTC TGCCCTAAAT TGTGATAACG
    42781 GTCATACCTT CTTCGTAGGA TTTCCTTTTC GCTGATGGAT AGATAGCCCG CCTTCTGGGC
    42841 TCTTTCGCAG ATTTCCTTTA TTTTAAGATA AAGAAGCACC TGTTGACTTT TTTTCAGCTT
    42901 ATGGAGATCT TCGTCTATGG TTGCCCTTTC ATGCTCTATG GCCTCGTGCA TATCGGAGAT
    42961 TTTCTTGTCG ACTTCCTGAT GAAAGCAATT GACCTCATCC AATAGATTTT CCTTGAGTTC
    43021 TACAATTTGT TTGGACAACG TCTTATCCCG CTCATCCAGC AACTCATCCC GTTTCGCCTT
    43081 ATTCTGGTCG CGTTTGGCAA TTGGGTTTGA GATGTATCGG TTGAAAAGCC ATCCAATAAC
    43141 GAGGGAACCA AGCATACTGC CGACCCAGAT GAGGACGGAC TTATTGTCAT CAGGCACTCC
    43201 GCTGCTTCCG GTCAGAACCG GCAGATTGGC CCATAGGGTA TCAATAATCG GATATAATGT
    43261 CATAGAATAC TCCCGAGCGA TACCTTTAAC ACACAGACTA CGGATATGGC TCTCCGACAC
    43321 TATTATAATG AAAGGTTTTA TTGATTTAGG CAAATTTGCC CAATTGTCCA TTATAAGTCA
    43381 AACTAATATA GGAAAGGCGA TTAAATAAAA TGGAACCGAA AAGTTTGACA GAATTAGTCG
    43441 AAGCCGATTA CTCGATTGAA AATTTCAAAA CGGCGATAGC CCTAATGGAC GAAGGCACCG
    43501 TGCGGGATTT GAAAGTGTTG CTTGATCTTA AAATCAATAA AAGGGAGCTT GACCCCTCCT
    43561 TGATAGAAAA ACTGGAAATT GTGGACCAAT GCTTACAAAA GAACAGCGGG ACAAGGAAAT
    43621 AGCTGATAAA GGTTTTACCG TAGTCCAAGA CAATGACTAT CAAAACGTCA AAAGTCGCAT
    43681 AGTCATAAAA TGCGAGCACG GGCATTTGAT AGAGACTTGC AGGGAAGATT TCCGCAAACC
    43741 TAGTTTTGAA TGCCCAAAAT GTGCCCGGGC CCACTTGAAT GCAGAAGCCG TTGCCGCGGC
    43801 GACCACCAGA ATACCTCCGA AGGCACCAGG CACTTTCCGC ATAATAGGGT TTGACCAGGC
    43861 GACGGAACGG TTTGGTGTAA GTATTTTCGA CAATGGAAAA TTGGTTTACT ATTCCCTGTA
    43921 CCAATTCAGC GGCCTGTTCG CCAAACGGCT TGCCCAGATT AGGCAATTCG TCCGGGACTT
    43981 TGTCATTGCA AAATGGCAAC CGGACAAGAT ATGCTTTGAA GACATCCAAT ATGAGCACTC
    44041 GGTCATTACT TATAAAATTT TGGCGCAATT ATTAGGGGTA ATTACTGCGC TTTGCGAGAA
    44101 TGCCAACATA GACTATGATA TTGTCTATCC ATCCACTTGG CGCCAATATG CCGGGACGGC
    44161 GGGTAAAAAC CGTAAAGAGG AAAAGGCCTT GTCAATTGCC AAGGTTCAGG ACCTATATGG
    44221 CATAACCGTC TCCGATGACG TGGCCGAAGC GATACTGATA GGACGGTATG CCGTCCGGAC
    44281 TACAAAGTTC CATTAAAATA AAAAAGCCCC TAAGGGGGCG GAAACCGATA ACGGTAACCG
    44341 TCTTAGGGGT TTTTATGTGA CTGATTCATC AATGTGGAGA CGATTTCCTC TAGTTCTTGA
    44401 ATGCGTTTGC TTTGCTCTTG GACGGATTTC CATAGGATAT AGATTAGTTT GCTTTCCTTA
    44461 ATCGACCTGT AGTCGCCATC CTTGCCCGAA GCCTTTTCGT TGACAACAAG GGAAAAATTA
    44521 GGAATTGCGC CGTCGAATAA AGCCGCATCC TGTGCCATGA TACCGATGCT GGCCCCATCC
    44581 TTCCTATTCT TATAATCAAA GGTATAGACA GGCAAACGGT CAATCAAGGC TGTGGCATCG
    44641 AAATCGGCAG GTTGTATGTT GGTTTTTGCC CGGCGGTCGG AAGTGGCATT GAAGTAAGGG
    44701 GCATTGACAC CGGCACCTGT GAAGTTGATG GAATTTGATG CCTGAATGGT AACGTCGCTC
    44761 CTTTTTAATG TGAAAGTTCC ATTGCTCCTA TTTAAAGAGC CGCCACCAGC CGAATAGTTT
    44821 ATCTTATAAC CAGTAATTGA CAAAGTACCA CTAGCGTCAT TGGCTTGAAC TCTTAAAGAA
    44881 GCAGTATTAT CATCACTTCT CCGAAAATGT ATCCCACAGA TGTCAATAGG GGTGCAGATT
    44941 TTTTGTGTAA ACTTATATTG GGAATCTGAG GCTCCCTCAT CCCCGCTTAG GATAAATTGA
    45001 CCATAACTAT CATGGCCATT CTCATTCAAG CCTCGACTGG TTTCAAAAGC CGGAGCTGGA
    45061 CTTGTTATGC TATCTCTATT GTCATTTTTA AAAACAATAT AGTTCCAGGT GCCCGCAGAC
    45121 AATAAATTCG TCTCATCGTT TTTTGCGGCG CACCCCTTTA TCTGGTCATA GAATATCATA
    45181 ATTAACTGCC TCCTTTCAAT AATGGCAGCC CGGGGCAGAA ACGGCAAATT CCGCCCCGAA
    45241 CCTTGTCTAA CGTATGAACT TGACTAACTG GCGTATCCTC TTGTCCTGAT AGTTAATGGT
    45301 ATTGACACTT AACTGAATTT CCGAATCACT ACGCAAGGTG TAGGAAATCG AAGATATGAA
    45361 TAAATATTGC TGCAAGCGGT CCAAAAGCTC ACTGTCATTG GTAGTGATAA AGTCTTGGGC
    45421 ATCCAACTCT ATCGGGTCAC CGACATCAAG GTCTTCATCG TCGTAGCCCT GCAAGGAGTT
    45481 GATGTCAATC GTACTGATGT TATAAGTATA GTCCGGGGTT TTCAAGGAGT TCCTATATAC
    45541 CTGGGCCGCT TCATACAACT CCTTTGAAGT GGTGGCATCG GCATCTTCAT AGGTGCTTTC
    45601 CAGGAAGAGG GATGGGAAAC TCGCATAGAA CCGATTCCAA TAGTCGTCAT GCTGCTGCAA
    45661 CGCTTTTTCG TAATTAGATA CGGGGGCCTG TTTATAAGCA CTTAGTATGC TTAACAACCT
    45721 TAGGTCATAT GCATCAAGAC GTTCATATCG GGTATGGTCT TCTGCCACAT AATCACCGAT
    45781 AAAGTCCTGC CACAGGCAGC CTCCTCCGCC ACAGACATAA TAGTAGGAAG TGGTCACACC
    45841 ACCTTCGATG GACGAATCAA ATGTCCAGCC GTCCTGCCTA GAAGAGGGCA AAGCGGAAAT
    45901 GAAGTCATCT ATTGCCGGGT TATCCTGCCG GGCCGCCTCT ACCGACTGGC GGTAATTGTG
    45961 GGAGTTTTCC TTGATATATT GTCCGATGGA CAATTCGGAG GCATCGTCAT CTCCTATGGC
    46021 CGACTGCCCC AGGTCTAAGC TTCCAAGAGG TTCATATTTG AAAGTCAGAT ATGGAACAAG
    46081 ACAAGTGCCA TCCTTGGTAT TTTGGACCAT TGATATTTTT GGAATGAAGT CCTGCTTTAA
    46141 TTTCCCGGTA TTTTGGTCGA TAATGGCAAC CGAGAACGCA TTTTCGGCAC CATCGGCTCG
    46201 CGGCTGCCAA TGTTCGGGCA GGAAATAACG GCTGTTCTTT GAATTGACAT AGGCTGTATT
    46261 CCAATATGTC TCCAATTGGG TTTCAATCGC CCTGGCCTGT TGATTGGATG TCGCATCCGG
    46321 CGTTGACGTC CCATTGTTGC TGCTACTCTT CCACCAGTTA AACCAAATCT CGCCGTTAGT
    46381 CTTCTGTTCA GTAAGACCGG ATGACGCAGC ATTGGAAAAT CTTATCTCCC TGTTGGCTTT
    46441 ATAAAACGAA TTGTTATAAG GAAGCGACCT ATTCAATATT AGTTTAGTAT AGGCGCCTGG
    46501 CTGGTTTTTA TCGGATAGCA CATTGCCATT TTTATCAACC TGTGTCTGGC TGGTTATTTT
    46561 AATAACCGGG GCATTTAAAC TAGTGGAGGT GCCAGAACCT AATCCCGCAA TACTGACCGC
    46621 GAAATCCGAA CTTTTAAATT CATAATACGG TATGCCCCCG ACCGTTGTCT TAGAGAAGGT
    46681 CAGCCCCAAA TTGCCCTTGC TCATCTGCAT AAGCATTTGA GATGCAACAT CGTCCGATGT
    46741 GGAAGTGCTG TTAATCAAAC TATAGGGAAT AGACAGTGAA ACCGGCCCAT TGTCCACGGC
    46801 GCAGAAGCAA GGAATTTCGA GGGGGTCTTT AATATAGGAA TAAAACGACT GCCCCTGCTT
    46861 CGACTTGGCA AGGATTTGCT TTGCGGTATA ACCCTGACGT AAGTCGGCAC TATCTTTGAG
    46921 AACGGACTTG CTATCAATGG TCGGGGTAGG GATTTCGGCA GCCGCCACCG CTCTCGACTG
    46981 TTTAAGGACT TGCGTTTCCG TGGTGCCAGT CTGATTATCA AGGCCATCAA CAGGCTTAAT
    47041 ACGTTTGCTG GCCACCCAAA TCGGCGATTC GTCGCTGCTT TCTATTAAAT CATCTTTTTG
    47101 GGCAAAGTCG ATCACAGTAT CATTATCGAA ATTATAGAAC GGCAATGAAT AGTCACAATC
    47161 GGAACCGTAA CGGCGTCCAT AATTTTCAAT GTGGAAAATC GCAAAACACT GAAAATGGTC
    47221 TATAGTTCCA TTAAATGTAT CCGGCAGTCC GATGACTATA TAGCACTTAT TACCAAGACG
    47281 GAAATAATTC TCATCAAAAT TGTCAATTGC TCTCAAACTG GATGGGTTGT TAAGCTCTTT
    47341 AAGCCGCGGC TGCCCGTCAA AATCCTGGTT AATCAGATTG CTGCCGTGAA CTTTAATCCT
    47401 TCTACGGACC ACAGGATAAA CAACATCGGC AGAAACAAGG ACATTCTCAT TATTACCGCC
    47461 AACTAGTTTA GCATTGAACC TAGAAGTGTT AAATCCAGTA ATCCCTTCTT TAAAAATGCC
    47521 TTCGCTTTTG CCTTCGCATA ATGCCCCAAA AGGGAACTCC AGCTCATCAG ACAGTTCTTC
    47581 TGCGTGCCCA AAAGAATATG ACTTTTCCAT CAAGGGCAAA ATATAGTAAT CATCATCAGG
    47641 GCTGATGTAT TTTGTTAAAT CGGCAATGTC GCCCACAGGG AATAGTACAG GACGGAGCCA
    47701 TGTGGTTTTA TAAGTATAAG ACGTTAAATC TTCCGTGTCT TCATAGTAGA AATCATCCTT
    47761 TGAAGATAAA GCCGTATAGG TGGGAGCCAC TTTAAAAACT CCAGAGTGGG ATTTATTCTT
    47821 GAAATAGTAG CCCTCTTTTA AATCCAGATC CCACTCCGTT AGATTTATTG CCGATGTTGC
    47881 CCGTTTGAAG GTCCCGGCCT TGCTTAATAT CGGCTCCCTG CCCTTGTCCG TATAATGATA
    47941 AAGGCTATTT TGGGTTTTGG CACCCGCCAA TGGAAGCGCT TCTCCTGATT TATATATGGT
    48001 AGTAATGGGG AAGTTTCGGA TATAACATTC GGCAAGAAAA CGGTGATATA CGTCTTTTTT
    48061 CCGTTTTCCG ACGTCTCCGT TCTCATCCGT GCTAAACCAA TAACGGGGAA GATAAGGATT
    48121 GCTACTACTT AAATTGGTCC TATTGCTTCC GCTTAGTTTC AAATCGTAAT TTATTGCATT
    48181 AGTCAAAGAG CCGTCTTCGC CATGCTCCAA TCCTGCATAA ATACTGTCGG CAAATAAATC
    48241 CAGAAATTGA CATCCGTCGT TATTTATAGT GCCTTCGGCT TCTTCGTATG AATTCCAAAG
    48301 CGTCTCATCC TGAGGCGATG GATCTTCCTC TTCCTTCGGC TCCTCAAGCC TGCCTTTCCA
    48361 GCTCCGTATG GCAAATTTCT CACCCCTTTC ATTTGAAAAA CGTTTTTCGG TTGCCTCGGC
    48421 TGTCACCGAT GTCCCAAGAG GGGTGGGTGC TTTCTCAAAA AATGAAAAGA ACGAACAATA
    48481 CCATTTTCCA TTATCATCCT GAGAATAAAG CGGCTCACGA TAGTCATAGT CTCGTTGATA
    48541 ATATTCATTG GCGGGTTTAG AAGTTATATA TCGCTTAATG AAATCATTGA ATGTAATCTC
    48601 GTTGCCGTCT TTATCATAAT ACACCAAAGT TGGATCATAC GCATAAGTAC CTGACGGTAG
    48661 TCGTTTTAAA TCAGACGAAC TAATATCCAA TGTGCGATAA TCGTCATAGT TTAATGACGT
    48721 CACCAAATTG ACGGAGGCAT AAGAGTTACC TTCGGAATTG GCAGCCGCCC GGCTACGTCC
    48781 TCCGCTGTTG TTCGGCTTGG CATACAACAG GCCGCCGATA TAACGTCCCT TAGTATCAAA
    48841 GACAAGATCT TTCTCGGCAA GCGGCTGCCT GGAACCCGTG CTTAGGGAAG TATCGGCTTT
    48901 TATCCTTTTC GTTTCGCCAG AAACCGGCGA AGACGAAACA TAGGCCACGC CTAATTCGGC
    48961 ACTATCGGCA ACACTGTTAT AATACTCGAC AAAGTTGTAT AGATTTTTCA GAAAAGCCTG
    49021 ATTGGCGAGG AAATATTCAC GGCCATATTT CCCAATCAGG TTATTGTAGG AAACAAGGGC
    49081 CTGATTGTAG ATATAGCCTT GATTGTTAAA AACATTATCA TATCCCTCTT TAAAACTGCT
    49141 GAGGTCATTT TTCAACGCTG ATTTGTCGTC TCCTTCCGCA CTGGATGAGG CCTTATCGTC
    49201 GACAAGCAGC TGAACACGTC CCCCAAGTTC ATCCAATTGA GAAGTAATGC CCGACAATAC
    49261 CTTGGTCTGC ATCTGGAACA TTGAGTAATA TTGATTACTA TAAGTCAATA GCCGGCCATT
    49321 GACGATGCGC CTTTTATTTT CCATCCAGTC CCTTATCCGT TCACGCTGTT CTTTTGAAAT
    49381 CTTTGAATAG TACTGTGAAA AATAGGACAT GTCAAATAGT TTATTCTCAA GCCACGGGGC
    49441 GGCATCGGCC ACGGTGGCGA AATCAATATC CTGCTGAGAC GCATCCCGAT AGAACCGTAA
    49501 ATAAATATCA ATGGATGCCC CATTTAAAAA ATCCTGATTT TGCTGCGAAA GCAATTCATC
    49561 GACGGTAATA GCAAATTGGA ACGTTTTATC GTCAGTCAGG CTCGTCAGGT CGTCTGCCTC
    49621 AATAGTCTCA TTCTGGCAAT AGGTTTTGTT ATTGATTTGT AACTTCCAAA CTGAGGTATT
    49681 TGAAGTGGAA ATAATTTTGC TCTCTGCGTC ATACCTTTGA CTTGCCACCG CCCGCGAGGT
    49741 TTTCGCCGCA TTGTTCTTTT CCATTATGGT AAAGGCAATC TTGTTATAGA ATTTGGCACA
    49801 CTTGGCTAAT TTCTTTGCCA ATTCGGAGCC TGAGTGCACC TGAATGACGC TGTTCTGCCA
    49861 ACCAAAAGTA AATGTTTCGG AAGCAAAACG GGCAGTATCC CCGGAGCCTT CCTTTTTGAA
    49921 ATTTTCAATC AAGTGGAAGG TCTGCCCCTT ACAAACGGAA GAGAAGTACC CATCATAGAA
    49981 TTCACTATCC GCCCACGCCT TCGAGGCAAA CAGGGTAGAG AAGAAAGGCG TAATCGGAGG
    50041 GAACATACTC AAAACGCTGC CGTCACTAAG GGTATTACTC TTCACATTAA GGATTGTAGT
    50101 CAATTCGCTG CCCGAAGAAG ACAACGAGAA GTTCTTAATG TTATAGTACG GCGAGAATTT
    50161 AAGACCGGTC TTCCGGTCCC TGTTTTTTTT GGGCAAAAAC CAGAAATACC GGTCGATACA
    50221 AACTTTCTGC TGGTTATAGA AAACGTGTTC ATAGGAGTGC AACTCCCTAT CGAATTTGTC
    50281 CCCAAGAGAT ACCAAAGCCT GTTTTGCCGT CGACCCGGAA ATGGAAAAAG CAAAAGTCTC
    50341 AAAATATTCA GGATAAGAGG CGCTGTCATA GAACGGTTTG ACAATCTTGG TATAAATGAC
    50401 ATTGCCCTGG GTAAGAAGGT CTTTGTCATC CTTGCCACGC CCCGGGATTG GCAGGGTATC
    50461 GAATTTAAAC ACTTGCCCCA AGGCATTTTC ATATAAGCCG CAGGCAAAGG GTATGAACTG
    50521 ATATGGAATA TGGCACTCCT TGTCTATCTT ATTGGCCCAG TAGTCAAGCG TCTTCGAGCC
    50581 GATGAACGAA GTGGAGGATG AATCATTGGT AATAGAGTAA TCCTTATTCT GCCGCGCCAA
    50641 CTGGAAAGAG AAGGCGTCCT GGCAGGAATA GTCATAAACC TTATTATTCT GTCGGAAGGA
    50701 TATGGAAACC CCGGTAACGT TAAAAAGATA TTCGTTCCCA TATTTATCCG TCAATAGAAG
    50761 CAAATCGCCA ACTTTTAATA TCTGCACAAA GGGGTTAAGA AACAACTCGT TGCCCTGCCT
    50821 CCTGACGGCA TCCATGGAAA AGGACAATGT TTTTGAGGCA TTCTGGCTTT TGGTGAATTT
    50881 TTCATTGTAA CAATAGGAAA AATTGCGTCC CACAATCGTA TTCGGGGGCA CGGCAAGATA
    50941 CTGAGAAGCG TCTTTAAGTT TCCTAAATTT CTTCTCCGCC GCCAGCACAT AAGACACTTG
    51001 GTCGGTATGA GTAATCCCAA CCCCTGCTTT TTGCTCCTGG CTATCGAAAT CCACAAGAGT
    51061 GGAAGGCAAA TAGGTCGGGG TATTGCCGTA AAAATCATTG AATGCCAGAA AATCAATCTT
    51121 GAACTTTGCC ATTAGATAAC CTCAACGGAA ACCGCTCCTT TCTCAGATGA CAGCAAATCC
    51181 ACCAGATTTG AGGGCAGTCC TTCAAAATCA TTGTTGCCCC TGAAACTAAA CTTCAATACA
    51241 TAATAAGGGA TATTGCTCTC TTTATTATTC CTTGAAAACG GCGAATGTGC AACTATGAGT
    51301 TCATCTTGGA TAAAAGAACC ATCGTCCTGA GGATTATTCA AATAGAAGAA GTCAAGTACG
    51361 GGAAATTTGC CCGTCCAAAT ATTGAAATCG GATACCTTTA TGCTTTGACT ATTTTTGTCG
    51421 GGATAAGGAG CGACAATGGC AACGCTGTCC TTCGTCAACC CTAGAATACT GACATTCTGC
    51481 AATTGCCTGG CCTGGTCACC CTCCCAACTA GGCTTATTCA TAAGGCAAAA CCGTTCATTG
    51541 GCCGGAGCCA TATTTATCAG GGCCATCCCC GGGGATTGTT GTTGATCGTT TTCGTTGACC
    51601 AGTTTAAAAG AAAGAACACC CGAATTGGCC GTACCGGTAT TTGGAATTAC GTCATAATAA
    51661 TTATTTGGGG CATAACTGAC GATTAAATAC TGATCATAAA ATCCTTTGGC CGGATTGGTT
    51721 TCAGGCTTGT CCCCAGTAAC GACGTCCGTA AATACGGTAT CTCCCTGGTC CGAAACCTCT
    51781 CCCGAAAAAT CACAGAAGAC GTAATACGCC GGCATGTCCT CTCCGAATGC CTTAATGTCA
    51841 GGATTTACCA GGGCATAGGA AATAAGCTTA GTCCCCCATT TATCACGGTT ATAATCAATA
    51901 CCATTTGTAT CGACCCGAGA TTTGCACGCA ATTCGCACGC CCGGCGACAC ATCGGCCAAT
    51961 ACGAGATTGC CGTCGTCATC CCGGTAACGG ATTTTTGCGT GAGCCTCTTT GATAATGCAA
    52021 TATTCACGGA AGCCCAGTAG CGTCAAGTCA TAAATGACCT CAATGGTTTC GCCTTTATCA
    52081 TTGACGGTCA AGGTTTTAAC ATAATTGCTC TTATTAAACC AACCATCATT ACCGTCTTTT
    52141 CCATCTTTGA TTTTTGAAAT TTCTGCATCT GAAACTTTAC CCGAAGTATA CACGGCTCCC
    52201 AATACGGAAA GCTGCTCCGG ATAATAAAGC CAATAGTAGT CCAACACTGA TTGATATTGC
    52261 AGTTGAACCC GAGTAAAGGT GGTCGAAAGA AATTGGTTCT TTTTCGTCAG GTCGGGAAAT
    52321 GTAAAATTAT ACATATTGCC CCAGCCTCCT ACTTAATGAC TATACGTGAT ACAAGCGAGG
    52381 GAATTGAAGA CAAGTCCAAA ACGAAATTCT TACCCGCATT TTCCCCGCTT CCCGGCTCAA
    52441 TTTTAAAACG GGCAGAAAAA CTCACCTCTT CATAACTCAA TAGGCTATCA TCGACAAGGG
    52501 CATAATACCG GATTACCGGA TACAGGAAAT CATCATTAGA GGTGGAATTG GATACGGCCA
    52561 GCCTAGGAAT AATGACCGTC CCCTCTGCTA TGGTGGCATT GCCAGCAACG CTTGTCCAGA
    52621 CGTTATCATT CTTTTCTATA ATATTTGCAT AAATGGAAGA TTGCGTTTTT ATCCCCGTAA
    52681 AGGGTATTTC TTTGACATCG CCCTCATCCG GAATTTCCTG TGTGAATTTA TAGACCAATT
    52741 GATAGGAGTT TATAGAGCCG TCAACCGGTT TTGCTTCGCT TGGGACATAT ATGCCGCCGT
    52801 TATATGATTT GATATGCTGG CATTGGCCAT CTTGCAGACA ATAGTATAAA TCGCCACGGG
    52861 CAAATCGTAC GCCATCCACA ACGAAAGACG AAGAGGTGTT AATAATCAAA GCAGAGTTAG
    52921 GATAAAGAGA TGCCTTTTTA ATAGAAAATT CTGCCTCACT GTCAACAGAC CCAATAATCT
    52981 TCATATCGGC CCTAGTAACC GCATTATATT TTTGCAGGCA AACCAAATCC CGGTCGATTT
    53041 TCGTTAATTC ATTGCAAATT TTCGCCCAGG CTTCTTTATC ATCACCAGGA AGATAGGTAG
    53101 ACTTGCCAAT TGCACGATAA AGTAAACTTT CAATATTCAT ACTATAAGTC CTCCCGTTTT
    53161 AGATAACATT GGTTGAAGGC AGCCCCTCGA CGGAAATCGC CACAAAAATA CCGTCATCCA
    53221 TACTTGTTTC GTCTCCATAA ACAATGCCAG TACTATTATC GATAGCCGAG CTCCCTGAAT
    53281 TGGTTGTGGT AGTGATTTTA AATAACGCCT GGTTTCTATA ATAATCCGCA TCAAAGCCGT
    53341 CAAAGGCTCC GCCCCAACTG AATTTTGTTG TTTTTAATCT ATCCAGCAAA CGATAACCGG
    53401 AAGAAACCGT TTCCTGCAAC GTAAGAAGTC GGTCTGTGGC ACTCCCAAAA GAATAGTACA
    53461 CCAAGCCGGT TTTTGAATCA TAAATAAAGT TCAGGAAAGT GTGCCCGACG TCTGTGTCTA
    53521 TTGGAGCCGT CAAATGCTGG AACGTGATAT TGAACAACTC CGTCGTAATC GTGTCGGTCA
    53581 TAGCCGTGGA GCAGGAAATG TTGAATTTGT TATTTTGCTC CGTGGTTTGC CCCTTTAAAG
    53641 CTTTTAATAT ATTGTCCACA CAAAGACTGA CGCGGATTTT CAAAGGAAAT TCCAAATCCG
    53701 AGGGCTGGAA ATCAGGCACA TCCGTCTTTA ACATGCACTG GAAACTGCCA CTTGCGGTAT
    53761 CCTTTCGGAA TTCCCTAGGA GCAATGCCGT ATGCCCGGTT GCCGCCCAAC ACATCAAAGG
    53821 TAAGAGTCGT CTCGGCATAA TAATAAGTAT GCCCGTCGCC CCCTTGCCCG GTCAGCACAT
    53881 AGCGGGAGAC ATCCGTCATC TTATTCAGCT TACATTGGTA TTGCCACTTT GGCTCAAAGC
    53941 CATAAGACAG CCAAGAAATT TCATACGGAT TCAGCCAATA GACAAAACGG CGGAATTCCT
    54001 CCTCGGAGAT ATAATAAAGC CCCACCTTGA ATGAAATCTG CGGGGTTGAG AAGGTCACCC
    54061 CTAATAGGCT GCTGGCGCCC TCCTCATACC TAGGAGCAGT GTATTCGTTC TGGAAATCCG
    54121 CCCCATGATT GAACCGCAAT TCTCCGGCCC CACTAACGAT GAAGGCCCCG AACTTCTCAT
    54181 AAGCCGATTC GCCCCGCCAT GTGAACGAGG TGAAGTTGTC TATCGAAACC CTCTTGCGGC
    54241 GCCGGGCCCG TTCGGCCTCG TCCACCGGAG CCAAGGAAGA CCACGGCTTA ACACTGGCGG
    54301 GAACGGCAGC TCTCGTTTTC CTATCCTGTT TTTCCATAAC CCGGCCCTCC TTTACATTAT
    54361 GCCCATGTTA CGTAACGCAC CCATAATCGT ATTGTATAAA GTCTGCTGGC TTGAAGTATC
    54421 CAATAAAACA TTCTGCCCAT TGACATTGAG ATAGAGATTG TTGTTGTTAT CCTTAACGAA
    54481 TTTAATCTTG CTCATGTCAA TGTCCCCATA CCTGCTGCCC ATATTGGCAA CAAAGGACTG
    54541 CAACCAGCTT TCCCAGTCTA GGGCCGTATT GCCTCTGTTC TGGACGGAGG CCGCCGATGC
    54601 GAACCTTTCA CTGAAAGAGG ACGCCTTCCT TAACTTCAGC ATTTCACTGT TGTTGTCCAA
    54661 CAGGTCATCG AACTTATCGC TTATATCGTC AATCTGGTCT TCGATATTAC TGATAATTGC
    54721 ATCCTGGGCC CGCTGCCGCA ATGTATCCTG GCGTTCTTCC TCAAGTTCCT GCAATTGCGT
    54781 CTCCAAGTCC TGCCGCCTGG AATTTGTTGC AGCGTCAGTC GTGCTTCCAA GTTTGGAAAG
    54841 ATTGGCAATA AGCTGGTTGG ACTGCTCCAG ATAATCTTCG TCCTCGGCCG TTTCATTGAT
    54901 GGCATCGAAA TAACTCTGAT AGGCTTCCTT CCGTTTGCTA AGCGAATCCG TCAGGGCTTC
    54961 CTCCTGGGCC TTAAGGTAAT CCTTGTAGGT GTCAAGATAG TTCTCCTCCT GTGTCCTACG
    55021 GTCCTCAAGG CTTGCCTCAT ACAGGCTGTC AGCATCACTG AGATACGCCT TCTGCTGTTC
    55081 AAGGCTACGA ATAAGGTTCT GGTCGGCCAA ATCGCCTTTT TCCTTTTCCA ATTCAATCTG
    55141 TGCGTCAATT TCCTTTAAAG CCTGATCTCT TTGTACCTGA AATGCCTCAC TAGAAGCAAT
    55201 CTTTTGCTTT ATCGTGGCAA AGTCGCCAGT CTGGAAAGCG TGCTCCATTT CCTCGTCCCA
    55261 AATATCGGCA TACTGGGATT TGAAGGAAAT TTTCTCGTTT TCGGTCCTAC TATTCCATTT
    55321 GGCAGCCGTT TCATATACAG AATCAATGTC ATTTTTCAAT GCATCTATAC TCTGTGCCGA
    55381 ATTCTGGGCA CTCAAACTCC TGGACTTCTT TATTTGCTCG GCCTTCTGGG CCCACTCTAC
    55441 CGAACCCTTC TCAAGCTCCG GGAATATTTT CGTCATGGCG GTATCCAATC CCTGAGTGGA
    55501 CCAAGTATTC AGGAAATCAA TCATCTCGTC CTTTGCAAGG CCAAGGTTAT CCTGCAATTT
    55561 CTGAAGCTCT TCGCTGGACA ATTGCATGGT GTCAATAAAT TTAAGGGCAC TTTTATCCAG
    55621 TTGGGCATAA AAATCATACT CACTGAAATT CTCGGTAAAA GCCTTTAGCT CGTCACTTTC
    55681 GGCACCATAT AACTCAATCA GTTTTGCCTT CCTCGTCTCA AAAGCAGCCA CCTTCTCTTC
    55741 AGTAGTTGCC TCTGCGTCAT TCAAGACACT GACTGCCTTA CGGCCGGAGG CTGTCTCGGT
    55801 ATTGGCAATT GCATCAAACA ATTGCTGACG GGCGCTTTCA CTCGTGATAA GGTCAACGGT
    55861 CCCCTCCTCC ATATTGGAGA TTATGGCTGA GGCTAAATCT TTTACCTGGC TCTTGCTCTC
    55921 GTCCGATAAG CCTGCCCCAT ATTGCTCGAG GGCATCCTCA AATTTAATGT TGGCGGATTG
    55981 ACGGAGATAG GAACGGGCTT GTATAGAGTC ACTATCCGTA TTAGCCCAGA ATTTCTTTTG
    56041 CTCGGAAGCC GAAAGACCAG TATACCAACT TGCCTGTTCC TCTCCTTTTT GACGGATGGC
    56101 TTCTTGGTTC TGTTTATAAT TCCGCTGGGC ATATTCATAT TTGCCTTTAT TGTCGAGGCT
    56161 GTTGAATAGT TCCCGCTCCT CATCGTCCTC AATTGTCTGA GAATATTCCT CCCAGGCCGA
    56221 ATTAACCGCT TCGAGGCTTT CTGCCGTTTT AAAGATTGCA TTATTATAGT CTTCCCAAAG
    56281 TTTGGTCGCC TTTTCAATAG ACTTATTCTG CTCATTAAGT TTGTAAATTT CGGCGCCAAG
    56341 CTCGTTAATC TTATCGGCGG CCTGTTCTGC ACTGCCGGAA TATTGTGCCC AGACCACTAT
    56401 TGACTTCACC AGCCAAGTGA TGCCAGCAGC AACAGCCGCA GTAACGGCTA TAATAACAGC
    56461 CAACAGCCAC AAACGTGCCA TCCAGTTGGC CACTATCCTA GCGGTATTTG TGCCTATGCC
    56521 GATATTCTCC AACTTAGTCT GAATTTGTGA GGCTTTCTTT GCGGCAATTC CCTTAAAAAT
    56581 TCCTACGGTT TGCTGCCCTC TCGACAGCGT GTTGGCCTGA GTGGCACCGG TGTTGGTGAC
    56641 CTCCTTCGCA CTCTCTTTGT TGGTTTCCTG TCCGACATTT TCCTTGGTTT GGGCGTTTTC
    56701 CTTATTTGCC TGGCTTTGTT CCTTGACCGC ATCTTTGTTA TCAGCCGTAA TCTGAGTGCC
    56761 ATCTTTGACG TCCTCATTCA AATCTTTTTG AGTAGAGGAG TTTTCTTCTA GCTGTTTTTG
    56821 CAGGTCTTTT TCTGCTTTTT TCCGATCCTC AGTCTCCTCG GTGCTTTTAG CCTGTTCTGA
    56881 CTTTTTACTC TTTTTGTTTT CTTTTTTTTC GAAGTGTTTT TTCCAATTAT TCTGTTTTTT
    56941 GGTATAATGT GCTTGCTTTT GCTGGTCTTC CCTATCAAGC TTCTCTTGCC TCTCCTGTGC
    57001 TTTTTCAGGA TCGGTTTCCG CCCTTGCGTC AATTTTTTGC TGCCGTTTTG CTTTCTTCTT
    57061 ATTCCATTTG GCTCTCTTAT CGTCCCATCT ATTTACAAGG GCATCACTCC TGTCTTGTGT
    57121 ATTTTTTATT CCGGCTTCAA GCGCATCTCC TGAGGTGGAC CCCTTGCCAC CACTTCCCTT
    57181 GATGAGGGTA AGTAGCATAG TTCCCACAGA TAGAAGCCCG CCGGAACTGC CTCCGCTCTT
    57241 GGCTTTTAAA TTGTCGAGTT CGCTTGACGC TACGCTTTGC TTACTTTTTT CAACGTCAAG
    57301 CTGTTGGTTG ATACTAGTCA GCTCGGCAGA GTCACCTTTT GCTGCGGCTT CCGCTTTTCT
    57361 TTGCTCCAAA ACCTTGATAT TATTCTCTGC CGTCTCTTTG GCCATCTGGA GCTCAACTTC
    57421 CCGTTGCTGC TGCCTTAATT TTAGAATTTC CTTGTTGGTC TGCCGACGGG CTTCAAGGCC
    57481 GGAAAGAATA TTCACGCCAA TAAGACTAAG AGTAGTCCAA ACGGCAATCT GACCTTCCAT
    57541 AGTCTCCAAA CCAGAGGCTA AATGATTCAA AACCCAAGTC GCCGAATTAA TCAAGTTGAT
    57601 TACGACATCA GAATTAACCA ATGAGGAAGT AAATTTCTGC CAAGCATTCT GCAAACGTGT
    57661 CCTAGATGCT TCAAGACCGC CTAAGTATTC CGCCCTTTGG GCCTCCGTGG CTCCGGCTGA
    57721 ATCGGCAGAC CTTTCCTGCA ATTCGATAAC ACGTTCGTAG TTATCCATCA TTGCAATTAA
    57781 ACGGGACTGC TGACGGGTGC CTGCCAAAGC CTTAGCAATT GCAGCCTGCT GGTTAGTGGT
    57841 AAGAGTATTC CATTTCCGTC CTAAATCATC CAAGACATCT TCAGTGGAAC GCAATTCGCC
    57901 ATTGGAATTC CGCAGGGCAA TGCCGACATA ACCTAACTGG GTTTCAACAT TGTTTAAATC
    57961 AACACCATCC TCAAGGGTCT CGCCATAATC ACTGATTTCA CGCCTACGAG CGATAATGGT
    58021 CTTCAAAGCC GTACCCATGG TCTCAGGGGC TTCACGGGTG ACTTCAAGAC CGGTCGTCAA
    58081 TAACGCGGTC GTATAGTCAA TAGACCTACC GGCCAGATTA GCCTGAGAGG CGACCTTACT
    58141 TAAAGCAATA GCCAACTCAT CATAATCCGT AGCCGAAGCG GCAGCCACAG CGGCGAATTT
    58201 ATCCGACACA AGCCTTGCTT CATCGGCTGA CAACCTAAAA CCATTTAACG CTGTGGTTAA
    58261 GTAGTCGATT GAATCGGCAG TGCTAATGCC TGCGACTTTT GCAGCTGAAA TGGCTGCTTC
    58321 GGTCAACGTC AAAGAATCAC TGACGCTTTT GCCCTGTTTC AAATATTCAG AGACAGATTC
    58381 GGCCACTTCC TTAGTCGTGG CACCTAATTG CCCGGCCAAC TCCTGATATG TGCCCAGTAA
    58441 TTCATAAGCC GTTTTACGAG TAAGACCGGT AACCATTGCC TGTTCGGTCA ATGACTTATC
    58501 CAACTCGGTA ACGGTTGTAA CGGCCTCCCG CAAGGCTGCC CGGGCCACAC GAATGGCGGC
    58561 CGCATAAAGT GAAAAAGCCT TTAAAGACTT TCCAAGGCTG GAACGTTGCT TTTGTAACTT
    58621 TAAATTGGTT ACTTCAAGTT GCCCCTGCCT AGCAATCTGT TCGTCATTAA AGGACTGTTG
    58681 GCTTTTGTTG ATGGTTTCAA TTCCTGAAGT CTCCACCTGA TTGATTGCCG CCCTATTTGC
    58741 ATTCGGCGCT CCCGCCTGCT TTTTTGCATC TTTCTGGTAA GCGGTTTGAG CCCGTTCGGA
    58801 CGCCTTTGCC GCGGCGGCAC CAAGTTCTTT TACGGAAACG GTAAGTTTTT CAATGCTCTG
    58861 AGATGTCGAA GAATAGTTTT CAAGCTCGGC ACCAATAGCC CGAGAGGTTT TATTATTTAC
    58921 TTCCCGGCCA TTTTTATTGA GAAAAACAAG GCTGTTCGGA TCCTGATGAT AGGCTTCGGC
    58981 CCTAGTCTCA ACACGAGTTA ATTCATTGCC GCGGGGCTTT CCATCATCTC CCCGCTTATA
    59041 AATGGATAGT CCCCCCTTAG AACGCAAGTT CTTGATATTG GAGGCACTCC TGTTCAAAGC
    59101 CTCCTTTTGG GCGGTTAGCT TATTATTGGC GGCCTCGTAT TTTTTCCTAG AATTTTCGTA
    59161 CCTGGTCTGA AAACGTTTTG TCGTACTTGA AAGAAAGACC AGGCCCGAAG CCCACTTCTT
    59221 CCTCTGGTCG GTCAAACCCT TAAAAACGGT TTTAAAATCT TTCAGCTCAC TAGGGGTGAG
    59281 GGCACCTTTG GCCGCCCTTT GCTCGAGCTG TGAAAGTTTT CCCGCCCTGG CCGATTGAGC
    59341 AGCCGTACCT CTTTTGGTCT TAAAAAGACC GGTTTCAGAC CTAGACTTCC TCTGACTTTT
    59401 AAGTTCGGAA ATCTGTTGTG AAACGTCAAT CTTAACGGTC AGCTGTTCTT TATTCGATGA
    59461 TACCGCCATA GTTTTTCACC TCCGGGGGTG GAAATGCTCT CCCCTACCAT CACAAACTCC
    59521 TACTTCTTTT TATTGAAAAG AGGATTGTTG CCAAAAAGTT CCTTATACTT GTCGGCCACT
    59581 TCCATAAAGT CTTTGTTTTC AGTAGAGAAC ATATCGCCCG CCTGGTCCCT CAATTGGGTT
    59641 AAATGAGATA AATCAAGCGA ATCAATCCTT TCCTGCAACC GACGACCGAC ATAATCCATA
    59701 TCACACCAAT ACCAAAGCTT TGCGTTTTTA ATAATATCAA ACAGTTTAAT CTTTGTAGCC
    59761 TTATAAAAAT CGCTTTTTAC ATATTCTTTT TCAAATTGCT TTGCCATCAA AATGGCATCA
    59821 AAAATGTTGT TTGTCGAGAT AATCTTCTGT AATTCAACTT CCAATTCTGC ATTAGTCATA
    59881 CAATAATCAG GGTCCTTTCT AGCCCATATA TCTAATAATC TTCACCACCC AAAGTCATAA
    59941 AGTTCATTAT TCCTTGGGCC TTTTCCGCGG CACTAGGCCG AATGACAACC AACCGCAGGG
    60001 TGGCGGTATT CGTCGTTGAC CCAGAGAACT GCATGCTTTT GTCAATTGAC AGACAGCACT
    60061 TGCCCAAATG AATTGTCACC GGGATTGTCG CATCCTGCCG ATTGCCTTCG GTAACCAAAT
    60121 CGACCATAAC ATATTTTTGG GAAGTTTCAT CAAGACCTAG GCCGAAACTG GTCTCGTCTT
    60181 CGCTGTACCA ATAGACCACA TAGTTGCTTC CCGCAGTCAG CCCTTCCAAA ACTCCGGTGG
    60241 GGGATGTTCC TAAGGCCAAC GCCAATTGCC CGTCCGTCCC ATAAACAAAT ATCTGATAAA
    60301 GCCCGACGCC TTTGGCAAAC GGCAAGTTGA TATGCCCATT TTCATCGGCG GTAAAGTTCT
    60361 GGGAATGTGC CTGCAACTTC CTTTCGCTTT TATCAAATAT AAGAGTAAGC AGTTTGTCGG
    60421 TCAATAGGCA ATTTTCCAAA GTAACCTTGT CTAAAAAATC AATACTATGA TACCTAACCG
    60481 TATCCAGCGA AGTAATGTCC TTGTCAACCT TAGAAAAAGT GAGGCTGACA CTAACATCCT
    60541 TTATCTCGGT ATAAGGCTGT CCCCGGTAAA GCATTGGCCT TTTCCCCATG GTTTCCCCCG
    60601 AGTTGAAGGC ACGAATGATA CAACGGACTT TGTTGCCTAT TTTATATGTT TCCATTCGGC
    60661 ATCCCCAATA ATTGCATTTC GTCTAATAAT AGTATGACAG GTAAAAACGA TTTATCCAAA
    60721 AAAGCCCCCT CAACATGGGG GCAATTGTGT TAATAATTTG TAATAATAAC TTCCTCGACC
    60781 TGGCCCCGAC CAGCCGGATT AGAGTTAATC ACTCTTCTTG CCGGGACGAC ATGGATGGAA
    60841 AAATCGTGAT ATAATTCGCG GATATAATCG GTATTATGAT TGCTCAGCCT CACATAAGCA
    60901 CCTTTGTCGG ACAAGTTTTT ATAGACATCG GCAAGTCTCC TTTGCTCTGG CTTACCAAAG
    60961 GCGCCCTGCA CATATGAGGT AAAGGACAGC TTCTCTTTCC AGACGTCATA TGGAGGGTCA
    61021 AAATAAACAA AATCACCCAG TCCCACATCT TTTACAGCCT CTTGGAAATC GCCATTCAGA
    61081 ATTACGGCAT GTGCCGAGGC AAAAAAATCC TTAACCCTTC TTAAATTATT ATTTTCAAAG
    61141 CAATGGACTT TTTCCTTCTT TCCAAAGGGG ACATTGAAGA AACCATGACT ATTTACTCGG
    61201 TATAGGCCAT TGAAGCATGC CTTATTAAGA TAAATCATCC GTGCCGCATG CTCCCATATA
    61261 GGTCTTTGCC GAAAGTTGGG CTCTCTGTCC ATTGCCCGTA CTTTGTAATA ATACTCCTCG
    61321 GAGTGGTTGG CCTCATGTTG GCCCAGCAAT CCGATAAGCT TATCAAAGGA CGCCGTATCC
    61381 ATAAAGCATT TATAAGCCGA AATTAACTCA GAGTTGAAGT CGTTAATTAT AAAATCCTTA
    61441 GGTACAAGAC TGAAAAGCAG GGCACCCCCT CCGACAAACG GCTCATAGTA ACGGTTATAT
    61501 TGTGCGGGCA TTAGTTCGTG GATTTTGTCC AGCAGTTGGG TTTTCCCGCC AGCCCATTTG
    61561 ACAAAAGGAT GTAATGAAGA CATTTTAATA CTCCTTTGGC GTTATGGCGG CAAGCCAATG
    61621 GGCCACAAGA CTGCCAATTA AATTTCCGAT GACAATTAGT AATAAATAAC CAACACTCTT
    61681 ACCGACAAGA GGCGAGTTGC TATTTACGAT ATAGCCTCCA AAATAGGCAA TATCAGCAAT
    61741 GGAATGTTCA AAACCTGCCA GAATAAATGA TATAACGCAC AGGGCGACAA ATGCCCAAGT
    61801 CTGGCGAATT CCGTATCGGC GGCTCATTTC AACGGCCAAG AAAATTAGAA AGCCACAACC
    61861 AATAGCGCCG CCGAAAACCG AATACCACGG TTTTGCAATC TTGCCGGCCC AGATGGAGGC
    61921 ATCCCCAATG CCGATTGACC CTACCAGAGA GGCACCTAAT GCATTAAGGT AAAGCCTAAA
    61981 TGCCAAATCC CGGCTATCGA GGCCATCCTG CCACAAATAG CCGGCTTTAC CGGTATAGAG
    62041 ATTAGCCGAA AGCCCAATGA TCGCCATAAG CCCGAAAGAG AACAGGAGGG CCGCACAGAA
    62101 AGGGCCGACA CCCAACTCCA TTGCCTTAGA ATAGACAAGG GCGGCAAGGC CTATTAGAAC
    62161 ACCGCCCGTC AACCCTTTCA GAACGAAACC CTTATAAGCC TTCATCATGG TACGGCACCA
    62221 CTTTCCGCCC CGGAGCGGCC AATGAGGCTT TCACGTCAAT CACCCGTTGA TTGGTTGAGC
    62281 CACAATACTT CAAAGAAAGA TCTCGTTTCT CGATTACAAA AGGCCCATCC ACTAGCACGT
    62341 CGATTTCCTG TAATAAGTCC AAGCTTATCC GGTCTTTTAT CAAATCTTCA AATAAGCCAC
    62401 CCGTCCAAGC CCAAATCGTC TTATTCGGAT ATAGTGCCTT GACCCGACGG CAAAGCGCCG
    62461 CCAAGGTCGG GGCATTATAG GGCTCAAAGG GCTCTCCCCC AAGGAGCGAC AGCCCATCCA
    62521 CATAACTAGG CGCCAAAGAA CGGACAATGA CGTCTTCCGT TTCCTTGGTA TAAGGAGAAC
    62581 CAAAAGTGGA ACGCCACGCA ATCTGATTAA AACATCCCTT ACAATGGTAA TGGCACCCTG
    62641 ACACAAACAA GGAGGTGCGG ATGCCCTCCC CATCAGAAGT ATCGAACGTC TTCAAACTTG
    62701 CAAAATACAT TACTTAGGTC TTTCCCTTTC TATCTTGCCG TTGTCAAGGT CAAGATGGAC
    62761 TACTCTGTCT TTTATCTCCT CTGTGCGCCC TTGGTTCCAG AAGTTCGTGC CGATATAGCC
    62821 GCAAGTGCGC CGTGCCACAT GCATGGAAGA TTGGTCCTTA TTGCCGCAGT TGGGGCAACG
    62881 CCACCTTAAT TTGCCATCAC GGTCGATGAT TTTTATTTCG CCATCGTAGC CGCACTTGTC
    62941 GCAATGGTCA AGTTTAGTAT TTAGTTCGGC ATACCTAATA TGGTCATAAA TAAACTTAAT
    63001 GATTTCCTCT ACGGCCTTGA TGTTCTTGGT CCTGTTAGGC ACTTCCACGT AGGAAATGGC
    63061 ACCGCCCGGT GAAAGCCGTT GGAACTGTGA CTCGAATTCC AGTTTGGAGA AGGCGTCAAT
    63121 CTTATGCTCC ACATGGATAT GATAGGAGTT GGTAATATAG TTGTGGTCGG TCACGCCTTT
    63181 GATTTTGCCG AATCGTTTGC GCAGGCATTT GGCAAACTTA TAAGTAGTCG ATTCCATCGG
    63241 AGTGCCATAA ACCGAATAAT CGATGTTTTC AGCCTTCTTC CATTTGTCAC ACTCGTCATC
    63301 CAGGAATTGC ATCACCTTAA GCCCGAATTC TTTTCCTTCG GGGTCCGTAA GGTCTTTGCC
    63361 CGTCCTATAC TTGACACACT CCCAAAGTCC GCCGTAGCCA AGTGATAAAG TTGAATAGCC
    63421 GTCATAGAGA AGTTTATCAA TCGTTTCACC CGGTTTAAGG CGTGCCAGGG CACCATCCTG
    63481 CCAAAGTATC GGGGCAACGT CAGACTTCGT CCCACGGAGG CGTTTATGGC GGATAAGAAG
    63541 GGCCTCGTGG CAGAGTTCAC ACCGTTCATC CCTTATCTTC CAGAAGGCGT CGACATTCTT
    63601 CTTGGACGAA CATGCGGCGT CAACCAGATT GATGGTGACC ACTCCGGCAT TGAAACGCCC
    63661 ATAATACTTA TGCCTGCCCG GTTTGAAGTT AAGTGCATTA GCCATATTGC CTTTAACGGC
    63721 CGTAAAACGG TCAGGAGTAA GGAAGGAGCG GCACCCCCTG CAAGGATAGC AATCCCCTTG
    63781 CTTATATTCC TTCATCTTCT TTTCGGAAAT GTAATCGGGC ACCATACGCT TCGCCGTGCA
    63841 TTCGGCGGCC AATTGGGTCA AATACCAATA ACGGCTATCG GGGTGGACAT TGTCCTCTTC
    63901 AAGAACATAA AGCAGCTTCG GAAACGCGGG AGTGACCCAG GCACCGCTAC GGTCCTTAAT
    63961 TCCTTGAATG CGCTGCTTCA GCCTTTCTTC GATAATCCAA GCGAGATCAT CACGGGTCTG
    64021 CCCCTCGGGC ACTTCATTCA GATACCTGTT TATAGAAACA AACGGCGTCT GGCCATTGGT
    64081 GGTAAGAAGC GTAAGGATTT GGTATTGGAT GGTCTGCACT CCGGCGGCAA CCTCCTTTTT
    64141 CAGACGATTG GTAACAATGG CCTTCTGCTG CCCGTCCGTA AGATTGAGGC CCAACTCCGT
    64201 ATTTTCGTTG GCCACTTCCT GGGCAATCTT CTGCCGGGAC ACATCGACAA ACGGAGCCAG
    64261 ATGGGACAAG GTAATGGTCT GCCCCCCATA CTGATTGGAA GCCACCTGGG CAATAATCTG
    64321 AGTGGCAATG TTGCAGGCAG TGGCAAATGA TTTCGGAGGG TCAATATGTG TGCCGCTAAT
    64381 GCACGTGCCA TTCTGGAGCC TATCCTCAAG ATTAATAAGA TCGCAATTAT GCCTATGCTG
    64441 AATAAAATAG TCGGCATCAT GGAAGTGAAT GAGGCCATCC TTGTGGGCCT GGACTATTTC
    64501 AGGAGGCAAT AGATAACGTT CGGTCAAGTC CCGACTCACC TCGCCAGCCA CATAATCCCG
    64561 CTGGGTAGAA TTTATGACTG GGTTCTTATT GGAGTTTTCC TCCTTGACCT CCTCATTGTC
    64621 GTTATCGACA AGAGAAAGGA TTTTACGGTC GGTGGTATTC TCATGCCGGC GGTCCGCTTT
    64681 GTCCTTGCGG TACTTAATAT AGGCACGTGC AACGGCAAAA TGCTTGGAAC GCCTTAACTC
    64741 CTCCTCGACC CTGTCCTGCA CCTGCTCTAC GGTAAAACCC GCACCAAGGC TTTCGCAACG
    64801 GGCTACGACC TTATTGGCAT TGAACCAGAT TTCCCGGTCG TTCATGGCGT CCGGGGAGCC
    64861 AACCCCAAGG TCCGTACTGG CCCCTTTAAT GGCGTCGAAT ATCTTCTGCT TGTCGAAATG
    64921 CTGCTCGGAA CCGTCTCGTT TAATGATTTT CATTGATGAT ATTATCCTCC AAGGATGTAA
    64981 TAGTTTAAGA CATCGTCAAT GTCTTGTAAT ATATTATACT CTAAGAATGA TGATTTGTCA
    65041 AGTTTTGGAG TACGAAAAAA ACTCCCGCCA ATCAAGCGGG AGCCTGCAGA GTAGAGATTT
    65101 ACTAAAACTA AGCCTTATAC TTGTCAGTAG TTTCGGAAAT AATGGAGTAA AAGGTTTTAA
    65161 GTTGTTGAGT GTCGACCGTA TTATCTGCGG TGAGAGAACC GACCGTAAGG TCAATCGCCA
    65221 TTAAGCTACC ATTCCTATCA AAGGTGGAGG CATCGCCGGC GGCATCCTGA GTAAGGTTGA
    65281 AGACATTATC AGGGGCAAAC TTCCAGAAGA TAATCTTGAC TGGAACCTGG GAGCCTTTTT
    65341 CCTTGTCAAT GAAATAGGAT TTTCCAACAA TGGTTAAAGC CCCAAAAGTA TGATCCGAAG
    65401 AGATGTGGAG GGCATCATAA TGAGTGCCGG CTTTTTCGAC ACTATGGGCG TTGGCAGTAA
    65461 TACTGTCCGT GTGTTCATCA TAATGCTCGA TAACGGCTCC GCACCTGGCT TCAAGAGCTT
    65521 CGGCATTGCC AAGGGCATCC TGCCTCTCAA GACGGGCGGT CGTGCCCATA GGAACAGACA
    65581 CAATGGTTCC GTTGTCGCGT CCACCGGAAA TCGTCTTAGT GCCAGCCTCA ACGGTAACAT
    65641 TGGCCACCTT TAAGGTTTTA AGGGTGGTAA GCGGCTTCAT ACTATCAAGT TCCGTTAAGA
    65701 AATTTTTAAG ACTTTTGCAC TTATCCGGAT CAAACGTATA AACATCGGCA TCCCTAACAG
    65761 TGACAACGCC GAAACCGCGG AGCCTCTGGT CAAAGCCGAC AGTCGAGGAC GTCAAGCGGC
    65821 TCCAAGGCTT TGTTTTAGCT TCACTGGCGC CGGCGTCGCC TTCATAAAGG GAGATGCCTT
    65881 TATCGTTAGT ATTTTCAGAC ATGTATATAA TCTCCTAATT ATTTATTGTC AATAAAGAAG
    65941 TCCAGCTTCG TGCCTTTCTT CCTATTGCCT GCCGCAAACG CTTTAGCGTT CACTTCATAA
    66001 GATACGGCTC CTGCGGCATA TTTCTGGAGC CATAAAATTT GAGCCATAGT CTGGTCCAGA
    66061 AGGTATTCGT GGGTATAGCA AGGAAACCTG TATTCTATCG TAAGAAATGC TTTGAGCCTT
    66121 CCATCCTGTC CGCCGGCCTT TTCTCCCTGA GCCTGGGAGC GCCTGCGGGC AATCTGTTCG
    66181 TCGTATTTCT TTTGAGCCTG ATAGAATTTT TCCAGTTGAG CATCCTTAAA GGCTAACGGC
    66241 GCACTTACCT TTTGTCCCCA TGATAGTCTT AGTACATATT GGCAGTATTC GCAAATCTGA
    66301 CTCGTCATAA TAATACGGGG CGAATTACCA ACAGTGATAA CGTCCTTCAG TGGGTCATCA
    66361 TCCACGCCCC GATGTATTTC AAAGCCTTTG AGCCTTTTGG CAAGCCCCGA TTTAACCTTC
    66421 TGCGCCATTC CGTAAATCTC TTTATAACCG GCGAATTCCG AGAAGAAAAG ACAATTAAGG
    66481 AAATCAAAGA AGTTATTAAG AGGAACACCC GGTATCAAAT CCTTAAAATT GTCATCGGTC
    66541 ATGGACAGCC TATTGACCGT AAAGGAAATT TCATCGTCAT TATACCTTTG ACGCATGGTC
    66601 GGGACCGTAA AGCAGAATGA CGGGCCGGCC TTGCCGTCCT CACGGGACCA TATTTTCACG
    66661 TCTTTTGTGA CGAATAGGCC AAACAGACTG AAATTGTTGT CAAACCTGGT CTGGCCGCCG
    66721 TTTTCCGAAG CGGATTTTTC TTCCTGCTCC ATCAGATTTC GGCCCTTTCA TTCGGCTGGT
    66781 CGACCGTATA GGCAGTAATC TTATAACCGG CACGGGAATT GTCGAAAATA AGGGAAACTA
    66841 TTGTACTCAC TTCAAGCCGA CCTACATTGG CGATTTTCAC CCCGTCCAAG TCCTTGCAAA
    66901 CAAGATTGAC GATTTCCAGC CCCCGGTCCT GGGCAGTAGA CAACAGATAA TGGCTGATGT
    66961 CAGTCGTCAC AAACACGGAC ACCGAAGCCC GTTGCTGGTT ACCCGACATG GAAAAGGAAA
    67021 TATCATTGAC GACCAATGCA AGAAAAGTAT TCCGTGTGGC ATTGGCAACG CCCGTCTCAA
    67081 CCACCGGATA CCTTGATATG TATTTCTGGT CGATAAGCTG TCTGGCGGTA AGATAATCCT
    67141 TCTCCGTCAT CGGTGTGGAA AGGTCGGGCG TATCGTCAAG CCTAAGGCGC TGCAGTTTAT
    67201 GGTCGGCGGC CAATATGTCG GCAATTTCAC GTAGCACGCC TTTAATGTTT TCGATATTCT
    67261 TCATAAATCC AATTCCTTTC GCATTGTCGC ATAGTAATAA GAAACCACAG TCTTGCCGTC
    67321 CGCCCCCATA GTGTCAATTC TGACCCGCTG GACATTGGGA CGAATATAGA ACGACACGGT
    67381 GTCTTTGGCG GAAGAAGTAT CTAAGTTACG GATATAACGC CTGTCGTCTG CCTTAAAATA
    67441 GCCATCCTTG GAAAACAAAT TCACTTTGAC GGCCGAAGAA ACAAAGGAGA CCTCAACAGC
    67501 CTCATCGCCG TCGTTATCAA TATCATCCAA TACGGACGTA TTGCCGGTTG AATTGACTTC
    67561 GTCTTTCTCG GTAGCCTTAT CAATTGTAGT CTGGCTTAGA GTATAGTAAG TAATTCCTTC
    67621 AGTTGAGATA TTGTCGTACT CGTCCACCTG CCAAGCCCGG TCCTTGATAT AGAACTTATC
    67681 CCGGAATTTG AACGGCTGCC CTCCAATCAC CAGAATGGGC TTTTGGCTCG ATTCAAGCAA
    67741 TAGGTTCTGT TTAAGATTAA GGGAAATCGC GCTCTTCTTA CTTGATACGA GATAGCCCCA
    67801 GCCTTTGTCC GCAACCTGCA CATTACAGAG GTAGGCATGA TATTTACGCC ACCCAACATT
    67861 CTTGATGGTG ATTATTTCGC TATCGATAAG ATAACGAAGC TTTTCTTTTG CCGTCCATAC
    67921 GGAGCCGATG GCCAAAGGCT CATCCTCACG GGAAATATAG ATATACCCCT CATTCTGCTC
    67981 CTGTTTACTG ACAACCACAG CTTTATGGGC CGCCTCTCCC GATACAATAT CAGTAGTCGG
    68041 CAATCCTAAG CCTATAAACT CGGTATTGAA TTGATCATTG CTTCGGCTAT ACACCTGCTG
    68101 GCGCTCCTTG AACCGGTCAA AGAACGACGC CGGAGTGGTT TTATCATTCG TCTTCATCAT
    68161 CTGAATTTAT CGAACCGAGA GTGGGCTTAT ATGTCTCGGT GCGCCCATAG TTTGTCTCGA
    68221 CTTCCTTGGC CCGGTCCTTG AATTCCTTAT AACGGGTAGT ATTCTGTTGG ACCAAATTGG
    68281 CCCGGGAATA GGTCTTGATG TTGCTGTCGG TATAGGTATT GTCAAAGTCA TCCGCATTCG
    68341 AGAGTAGGTA TTCTATCCAA TAGACCTTCC TCCAAGCCAA TATGACCTCG ATTTCCTTAT
    68401 CGGTCACCGG ATTGATAAAG TATGCGTGAG GAATGGCCGG TTCAGATGGC GAGCCTTCCT
    68461 GCCCGCTTTC GTTACAACAG GAAGTAAGGT TCGGATACTC ATCGTTCCAG CCCCAATCAG
    68521 CATTCCATCC CTTCGTAACC TCCGTCATAT CGCCTTTTCC CTTGTCAGAA GCCTCGATTA
    68581 GGCGGTTCGG GTTATTTATA TCACGGGAGG CATAGAAGAC CTTGTAATCA AGGGAAACAC
    68641 GTGGAAATTT GAAGGAGTTG ACGGCCCGCT TGGCAATTGC GAAAAGTTCC TCATCCAATT
    68701 CCGTACGGGA AATGGCCCCA TAATAGGTCC CACGTATTGT GAGCCTCATG GGTTTATAAA
    68761 GGACATCGTC CCAATATATT CTAGTTTCTT TGGTGGCAGT TGCCATAACA GTCTCCTCCT
    68821 GGTTAATTAT AATGATTGTC AAGAGATAAT CAATTATGCC GCGGCTATTA TAAATAAAGC
    68881 CGATGATTGA ACTAATCAAT GAACCAATGA TTGAACTAAT TGATTGATTT ATTGTTTTGA
    68941 GAGGGCGAGT GAATAAATGA TTGAATTGAT TGTTCTGGAG GGGCTTATTG ATTAGCAATG
    69001 GCTATATTAA CTAATTGGCT GGGCTAATTG ATTAGACTAG TTAATTGATT GATTTGGCTA
    69061 ATTAATTGAA CTAGTTAATT GATTGATTGG GCTAGTTAAT TGAACTAGTT AATTGATTGA
    69121 TTGGGCTAGT TAATCGATTG ATTGATATTC TGCTTGCGAC TCTCTCTCTC TAATACTATT
    69181 ATGAGGCATT TTAGTAAAAA TCCAAATTTA ATCTCAAAAA AGCCCATAAC TATGGGCAAA
    69241 ATTCATTAAA AAAGACGCCA CCGTTAGGCA GCGTCCACTA CTGTAAGTTG TATCCCCCAA
    69301 AGCTTTTCCA GGTTTGCAAT TACCGTTGCT GTCAGTTTCC CGACATTGGC AATGGCAACA
    69361 GATTTCACGT TTTCTTCCCC GTACTCACGG CAGGCGGCGG CAATCTGTGC CCGAACCCCG
    69421 CCCTTCAAAA TTTTAAGAAT ATCTGCTTCC TGTGTAGGCT TTGCTGGCGT CCATTTGTCA
    69481 TAGTCAGAGT CAAAATAGTA TCCTGCTTCG ATGGCGGCCT CCTTGACGGC CTCATTGTCG
    69541 TCGAAGGTGA ATGCCCCACT TTTGTACAGG GAATAATTCC CCGGATTTGC GAATATGTCA
    69601 AGTGCGTAAT TGAGCGGCAG CACCTGCTGG GGCGCGGCAC CGGTCAAATA GACTTCCCGG
    69661 GTAAAACTCG GATTGTCAAT CGGGTGAACA CGTAAATATA CATTCCCCGG AGTCGTCTTG
    69721 ATAATTCTGA ATACCTTTTT GACTGCTTTG GCTTCGATAG ACATATTAGA TTAAAATATC
    69781 CCCTTTCTTT GGATAATAAG AGAAAGGCGG CTCAATAGTG GCAGCCGCCT CTCTCAGAGT
    69841 GTTCTGCTGG TGGCTAACGA CTAAGCGTCG TAGTCAGAAG CGTTACGGCC ACTGGCATTG
    69901 GCAACAATGT CAGAAACCTT GATGACTGCG AAGTTGTTTG CCCTGGCAAT GCCGACGCCC
    69961 ATGAGCTTCT GGGCATGCCA TGCTTCTCCG CCAACGGCAT CCTGATTACG CTGGACAAGG
    70021 GTTTCACCTT CCATTGCAAT CTTAACCGGC TTGACATCGC CGGGGATGAC GAAGACATAA
    70081 GAAGGGTTGT AGAACCAGGC ATCGTTGCTT AAATCCCTTA AATAGTTGGG CAGGACAACG
    70141 AGACGGTATC CTTTATAGAC ACTGACATAG CCCTGGTTGC GGACATCGAT GGAATCAAGG
    70201 GAGTTCGGAT AACCAGCGGC AGCAACAGAG TTGGCCAACG GGTTGTAGAT GGCACTGAGG
    70261 GCGGCATAGG AACCGAAGAT GGTAGGAACA CCATAGGCGG CGACATAAGG CAGAACCTTA
    70321 TCAAGAGCTC CAGTGATGCC TTCCTTGGCA ACGGTAACAT TTGCGGCGTC TCCACCATTG
    70381 ATGCGGTCAT ATCCGGTTAA GGAAGCACCA GTGGCAAGTT CGTTGTAGAC TTCACGCCTA
    70441 AGCTCCTCTT CAAAGCCTTC GACGATGTCC TGATACCTTT CGGCAAGCGT ACGCGTTCCA
    70501 GCAAGGATTT CCTCAAGTCC GATGCTGACA CCGGCAGTAT AATTGCGGGT ATCAACAGAG
    70561 AAATACTTGT TGTCTAACCG AGCGGCACGG TAGATGCCTT CACGGGCACC CTTGGAAATG
    70621 ACCAGCTTGG CGCGGGCACG TCCAATACGG CTGATGTCGA ACTCAATCTT AGAACCACGA
    70681 GGGAACTGAC GGACTTCGGC AAACTGACCG AAAACATCTT CAATCTTCTG AGGAAGGATT
    70741 TCATCAACCG ACTCTTCGAT TAAATCGAAA ACCTCATTTC CGTATTTACG AAGGACGTGC
    70801 TTGTCGATAG GAGTGTTCGG GTCAATGCCG ACGAATTCCT TTAAATCGTT GACGGCAGCA
    70861 CGGTTTCCAT CTGCAAGGGA GAACTTAGTG GAGTCAATCT TGCCACTCCT TGCCTTGGTA
    70921 AGATGATTAA GTAATTCAAA CTTTTCCATA ATCTGTAATC CTCTATTGCT TCGACTACCT
    70981 TCCTAAGAAG ACATAGTGAT AGGCTTTCGT TCCATCGGCC CTATAGCCGG TCCAGAAGTC
    71041 ATCCTTCGTA AGTCCCTTAG TGGCATCGAC GCCAACCTGG AGAATGTGAC CCTTGGCAAT
    71101 TTCTGCCTTA TAGGCTTCGT CAGTCGGAGC GATGGTGGTG GTCCATTCAT CGCCCGGCCT
    71161 TAACTGGACA AGACGGACAT CTTCGGAATC AATATCGGTG GCGTAATTCT TGACGGCCTT
    71221 GCTGAAACGC CTGAGAGGCT CGGAATAGAC AAGGAACAGA CATTTTTCCT GGTCTTCGAC
    71281 AGCAATCGGG GTTGCGGCTC CCCCTCCACT GCCAGGGACT TCGGTCGCTC CGCCATCGGC
    71341 AACATCAATA CCAGCCTTAG TTAGCTTGGC AAGACATCCG TTTTCAACAT AACGGTGTCC
    71401 ATTGACTTCC TTGATAAGCT TGGATCCCTC TTTGACATTA AGCTGGGAAA CGACAAGTCC
    71461 AGCCTGAAGT CCTTTTAAGG AGTTCGGTTC AAGCTGATTA AATACAGGAA GTAAATCGTA
    71521 AATGCTATTA GACATTTTTG TACCTCATTT TTTTGACGCA ATTGGAGTTG CTAATCGCGG
    71581 TGAAGCGATT CGGCAATCCA TTCGTCGTCA GACGACCCTT TGGAGTCATC ATTTGCATAT
    71641 CGTCTCGTAT TCTTTACAAT AGGGGCATAT GCCGGGGCTC TATTGAAAGT GCTTGGGTTG
    71701 ACGCCCCTGC CCGTATGACG GGGCAAGGCA TCCTTGAACG CACGGAGCAG GTCAAGTTCG
    71761 AGGGCATCCT TTGATTCATA AGTATCAATC TTTGCTTCCA GTTCCTTGAA CTTCTCGTCT
    71821 TCAAGCTGAC CCTTATAGGA ATTAAGCAAA TCTACTTTTT CCCGCCGTTT AAGGGCTTCA
    71881 AATTCGGCTC GTTCACTATC AGTAAGTGAG GCGGCACCTG AATTCCCTTG CGTTTCGGCA
    71941 ACCGGCGCCG GGTTTCCGCT GTCAGACTCG GCAACGGCTT CCCGTTCTGC AGTAGCATTT
    72001 GCTTCGGTCG AAACGGCGAC AGAAGGTGTT TCATCAAAAG TTTCTTCCTT TACTGCAGGA
    72061 TTGCTGTCTT CGTTGACCTC GGCACTAGTC GACATCTCCG TCGGCGCCTG TTGTTCCGCC
    72121 CTTTCGGGAA CGGAAGCAAT CTCAGGGGCT TCAGGCGGAA GCGGCTCTTC AGGTTCGGCA
    72181 GAAGGGGCTT CTTTCGGCAA CTCTTCCCAG ACACGGCGGA CTGGGGCAAC GTCGCCAAGA
    72241 GCTACACTTC CGTCGGCCTC ATTGACCGAA TAGGCAATGC GCTGGTAGGA ATGGGCCCCG
    72301 TCAATGTAGG AACAGAAGGC GACATAGACA TACTTGTCGT CCATATCCTC TACACAGGTA
    72361 TAGGCCTCAT TTCCATATTC CTTGACAATG GCCTCGTCAA GCTTGCTGGC AACTTCTCCG
    72421 TAGGTCAACT TAATGAAATC CGAATAGTTT TTAATTTCCA TTTCTGCTTT ATCATCCTTG
    72481 TCACTGCAGA TACTATTATC ATCGATGGCA GATTTGCCGG ACTTCTCGGC GACGAAATCC
    72541 TTCAATAATG CCATCTTCTT CTCGAACGTC TCTTCATCGC CCCGGGCAAA GAAGGTTGCC
    72601 CCGGGAAACG CAGGCGACTG GTTTTTTCCG AGTACGCTGA CACCGACAAT CTTGCCCTCG
    72661 GTAAACTCGA TATTCTTGAA GTGGCGGCGC TCGTCGTAAT TGACGATGTA TTTTGCATCC
    72721 GCCAGCTCGA GGGATTGCTC ATGTCCCTTG ATCTGGGAAG CGATTTCGCC GACTTCGTCA
    72781 GGACGTTCCG TATAGTAAAC GGTGTCACAG ACCGCCCAGA CATTACCATC ATCCATTTTC
    72841 TCAAACTTGA TTTCGCCACG GGGGTCGACA ATACCATAAA TGGCTTGTTC GTCGGCATGC
    72901 CCCTCAAAAT CCTTCTTTCC CTTATCATAG TAGCTCACAA TGGGCGTATA AGGCAAAGAT
    72961 TTGATGAGTT CTTGGCTGAA AGCGTCCGAA AAATACCGAT GGTCGGCAGT CTCGCCTTTG
    73021 TAAAACACTG CCAACTTCCC ACGAGAAAAC CTTTCGTCAG CAGATGGAGA GGATTTTTCC
    73081 TGCCCGTCAT CGCGATAGTT GCGAAAATCT AGTATCTTCG CAGGAAAACT AAATTCAACT
    73141 CTTGGTTTTT TCATTCTTTA AGTCTCCATA TCCCATCGTA GGTGCGGCTC CCAGTGTCCA
    73201 GTGGCTCAAG GCTGGCACAG AAGGCGCACG ACGGATTGCA ACGGAAACGG CCGCTATTCA
    73261 GACTTGCCGC CGCCATTGCC ATCGCCATCT TCTTCATCGG CTTCCGTCTT GGCATTCTCG
    73321 TTTTTATTGA CCGCCGAACT CGCCGTTTCA GCAGCCTCAT TATTATTATT AGACGTTTTT
    73381 TTGTTTCCGC CAATTTGACC CGTAATAGTA TCACCGCTCT TTTCGGAAGT TGGTTCGTCT
    73441 TCCTCATCCG AATCATCCCG GTCTTCAGGG GCCTGAGTAT AGGAAGTCTG CCTAGGGGTG
    73501 ACGCGGTCAA GTCCAAGGAA GTCCTCGAGC TCGAAATTAT CCTGTATATG TTTCTGTTTG
    73561 ACGCCGGAAG CGATTATGTA ATCAAGCTTG CCCACGCCAA GAGTGGCGTT ATTGCGGTAA
    73621 GCGTCAAGGT CCGCCTGATA GGTGAAGGGG GAAATACGCA GGATTTCCAT ATCGGCCTGA
    73681 TAGCCCTTGA AATCAAACCA GTTGTTGATT GCCACGGTAT AAAACTTCGT GATTTCCTCG
    73741 ACATACTTCC AAATCCTGTT CTGGTCACGG ACAAGTGCGG CTTTGAGGGC CTCGGCACTG
    73801 TCCCCAGTGA AAAGCACGGG GTTAATCGAA CCGTTGTTGT ATATGGCGTC AAGAGCCTTG
    73861 TCAAGGACTT CGCTTTGGGT GGAATCGTCG ACGCCGATAT GCTGCACGTT GACGGTGCCA
    73921 TAGGTGGTAA GAAGTTTGGC TTCGCCGTTC TGTTCAATGA CCCGGCGCCT CGCCTGATGG
    73981 AGGTCCCGGA CTTCGTCGTT TTCAAAAATG AGACGGTCCT GGTAGACGGG CATAGTCTGG
    74041 GTTACGATAT ACTTCAGAAG GTTGCCGTTG CGTTCAAGTT CGTTGTCCTG GTATTTTTCA
    74101 TAATTCAGTA TGCCACTATA AATGTAGAAA AGTGTCGGGA TGGCATACTC ATTCTGCAGT
    74161 ATACAACCTG AAAAACGAGG GTCAAGCGTC GTCCAACGCA AAGACGAATT GCCCTTGTAT
    74221 TTATTATAGG CTTTACGGAT TTCAGGGGAA AAAGACGTCA GATAGGCATC CAATTCACTT
    74281 GAACTTAGGC CTAATTGCTC AAAATAGGTC CTATCCAAAG CCATAATGCC GGTGCCGAAC
    74341 TGAGTTTCGC CCACTTTGCG GCAGTATTTG TTGGGCAGGA TAATGGTGTC GACCGCCCTG
    74401 CTGTCTTCGT TTCCGACAGT GGTAAAGAAC ACACTGCCGT TAATAAACAT CTGGGACAGA
    74461 AGTTTGGGGT AGGTCACCTC CACTTCGATG CCGTCCACAA CTTCAAGCAT TAAATTATAG
    74521 ATGGCTTCAT CAATGCCCCC GGCCGCCGCT TTGCCCGCCC CCGTCAATTT ATGGGGCACC
    74581 ACCTTATAGC GCCAAGAGAA GATGTTGGAA AGATAATTGA TGACATTGGC GTAAATGGGG
    74641 TTAGTAGCGT AAAGCTGGCG GCTTAAATCT ATAATGGTGG ACTTCTTTTT TATTGCACTC
    74701 GAAAGCGCAC TGCGCACCGC CGCCGCCGTG GAAAGCGTCG AGGCACTGGA GGTCACCGTG
    74761 CGGTCATATC GGTTGGCGGT AGCCGTTTCA TCGGCATACC TTTCATTCCA GATTTGCTTT
    74821 TTGCCTTCGA GTTTTACGTT CTCGAATTTA GCGGTTTTGT TCTTTTCCGC CTGGGCCGCC
    74881 GTCATTTTAC GAGCCATTCT CAATAGCCTC CGTTTCCGTT AATCGATGAA CAGTAGCTGT
    74941 CTACGCTGCC GCTCATTTCT GTGCCGTTTA TAATATTCTG CTTCAAACCG CTGGCTTGTG
    75001 CCGTATACCA GGTATTCCGC CCTTGAGAAG AAGTCCTTCT GAACGGAGAG GTTGCGGCGC
    75061 ACGATTTTAA GCCGGTCGAT GGTGTTGCAG TTTTCCTTCT GCCCGCCGGA CCTCACGTCA
    75121 AGGTTCTTCA ATTCGGCCTC CATAAGGTCC ATGGTCTTGA AGGGCAGCAG GTATTGTTCC
    75181 CGTTTTTTCA TCGACATCTG CATAAAGTAT TTGTTTTTCG AGTAAAGTTC AAGCGCCTCG
    75241 TTGAATTTAA TAGGGAAAGT GATGGCATTT GTGCTCATGC GGGAGAAAAA GAACCAGTGA
    75301 ATATGTTCAC CAATCTGCCC GCCAGACTTT ATCTCATATA TAATGTTGCG TGAATTCGGA
    75361 TAAAACAGCA AATCCTTCTT GGATGTGTCG GGAGGGTTAA TGATGCCATA GCCCGGCAGA
    75421 AGAGTGCCAT CGAATGTGTC ACGGGTCTCT TTGTTGAGCC AGTCACGCAA GCCCGCCCCG
    75481 ACGCCGTTGG CATCGTAAAT AAAAAGCTTA AGATTGTAGG CGGCGATGGC CTTCTTGAAG
    75541 GTATTGGCCA CCACCATGAA GTCGGTTGAT TTCACCTTGA AAAGGTTGAC AAAGCGGTAG
    75601 GTGAACTGGG AATCGGTGGG TGTCACCTTT GCTATGCCCA CGGCCGTATC CGCACTGCCG
    75661 TCCTTTGCCA TATCGGCGCA CCCGACATAA AAGCAGCCTT TTTCCTTCTG AACGTCGGTA
    75721 AGTTTGTCTT TAAGCTCGAC CAATTTGACC ACCCGGAGGC TTGATACGAG GGCAGGACTG
    75781 AACGCCGCAC CGACAGGGGC GTCCGACCAC ACGCTTTCAT ATTCACGTTC AAAGGACGAT
    75841 TTGGTGAAGG TGGGCGAATT AAGCACGTCC TCGATCTGCT TCTGGGCGGT AAGCCCAAGG
    75901 CTAAGGGGTA TGCGGTAAGT GCCCGCCAAC ACGCAGTATT TATCCGGTTC GAGGTATTCA
    75961 CGGCACCTTA TTTCAATCCT TTTGTCATAG GAAAACGTAT TCTGATAGCC GGCGGTGGTG
    76021 ATGTAAATCT GCTGGGACTG CGGCTCGTTT GGATTATAGA GGCCATTATA AAGGGCGCGG
    76081 GGCTTATTCA GCAACGGGAT ATAGACTTCG TTGACCTTGG TGGCATTCTG TTGGATGATT
    76141 TCCTCGAAAA TAATCGATTC CTTTCGCAGA CCGCGGACAT TGCCCAGGCC AAGGGAGGAG
    76201 CCGTTCTTGA AATTGAACTC CACGTAATCA TTGCCCATTT TATAAGCATC GAGAAGTTTG
    76261 CCGGCAATCT TACGCTTCTG CCTTTCGTTC GCCAAAAAAG GAAACTTCAC CCAGAGGTCG
    76321 TCGACGATTT TCTGTTTGGC GATTTCCGCC GCCTGCTTAT TCGTGCCAGC GGTGATGGTG
    76381 GTATTATGAC GTGGAATGAA CATACAGGTG AGATAGCGGT TCAAATCAGC AAGAAACGAT
    76441 TTTGAAGTAC CACGGGAAAA TGTATCGAAT ACAGCCACGC ACCGGGACCT GGCCCGCAGT
    76501 ATCCTACGTT GGAAGAAAAA CAGGTGGAAA TGGGAAGCCT TAGGAGTGAT AATGTCGACA
    76561 AAGTAGTCGG GATAGGCAAT GAACCAGTTC ATTATGCGCT CCCACCCCTC CCGGTTGGCG
    76621 TCCACGTCGG CCTTATTCAG GAAACCGGTG TTTTCCTGCT CTTCGTCGTT CCTGAACGAA
    76681 ATATAGGCAC AGATTGCGGG GTCCACTTCT TCGTCATCGT CAACACTAAA ATGAGTGCCA
    76741 AAATTGGCAC CTATGCCGCC TGACAACCAT CCGCTTGGAT CCTTGAAATC GCCGCTAGGG
    76801 GCGGCCGCAT CGCCATCGTG CCAATATTTC TCTTCCATTA GAAGTTGGCA CCTCCGCTAT
    76861 TTGACGGTTT CATGGCGTCT TCCCTTTGCT TGCTTTCGGC ATGGGAGACA TGGACTGTAC
    76921 CGTTGACAAA ATTATCCACA TCGCTGGACG GCTCGTTTTT GAAATCGTCC ACGTTATTTA
    76981 CGACATCGGC ATCATCCTCG GTCTGGATTT CCTCATTGAC GTCATCGGCA GAAAAGTTAA
    77041 TCAAATCCTG CAAAGTAGTG GCATCGGTGA CTTTCTGGGT CTCCTGTTTT TCCTTGGATT
    77101 CGGCCTTTTT GCGCACCATT TCCTCAAGCA TAGGTTGGAT GGAGGTGGAT TCGTTGATTG
    77161 TCCGCTTAAT CGTACTACTG ATGTCTTTGA GGGCGTTATC CACTTCGTCC TTAGGAAAGC
    77221 CGTCATAGAA CCGGGGCTGG AAACCGGTAC GCTCTAGGTA ATCGCTCAAT TCAGCTACGT
    77281 TTGTGATGTC GGAGGTATGG GTTTCGGCAA TCCTAGTTTC CAAATCGGCC TGCTTGGCAA
    77341 AAGTGCCCCA GGCAGTGGAG TAGTTCTTTA TGCCGTTGGA ATCGCCGTCA CGGATGGCCT
    77401 CATTAAGGCG CAATTGAAGT TTGCAAAGAG TTTTCACAGC TTCCTTCTGA AGAGGATTGG
    77461 TCACATTGTT TGCTTTAAGG GTGCTGGTGT AGATAGAATC CAATTGCAGC AGCTCTTCAA
    77521 AAGCATACTG GTCACCCCAT TTGAGACGCC CGCGTTCGGT ATAAGATTCG CGCAACGGGT
    77581 CCAAACGCTT CAGTATCTCG CCGAAGGTGC GCACTTTGGC CCATTCCTTG GTCGTTTTGA
    77641 GCCACAGGTC GTGCGTCTGC CCGTTGCAAT AAAGGCTGGG GTGGCCGCTT TCGTCGTTCA
    77701 GCACCACCGT CACATAGGTT TTAAACAGCT CGGGCGGCGT CTTCACCTTA TCGGCAAGGC
    77761 TTATCCAAAG GTCCGGCTTA AAGGGAATGT TGTAGGTGCG GCAGAAAAAA TCCACCTTGT
    77821 CCAAATCCTT GAAATTTATC CTTTTGGCGA GGCAGTCAAA GCATAAGGCG ACAGGACATG
    77881 AGGCGGCGGT GCCCAACAAC GGATTGTTGT TAATCCTGAG TTCGGCCATA TTGCCGCATT
    77941 TCGGGCATTT TTCTTTACGA AAGGTTATAT TTGGCATTTC GGCGATTCCT TTCTATACTA
    78001 AATATAGGTA TTCATTATAG GATACCGCAA AAAGGGCATT TTTGCAAATT TTGCCAATGC
    78061 CCAGACAAGG AGAAAAAGCA TGGAAAAAGA CATTACAAGA ACGGCGGTGG GCTACAAACG
    78121 CAGCAAATTC GGTTCGTTCA GGTACAAGAC CTGCGTGAAC TGGGCAGCGT GGCTGAGCAA
    78181 ACACAGGTGG CTTTGGTATC TGTTGAACTT CACCTGGGGG CTGGCCTATA CCCTATTCGG
    78241 AGGCGCCGTG GCACTGGGGG TAAGACTAAT CACGCATACC AAGCCCTTTA AGTTCTGTCA
    78301 TGTGCAGGAG TTTAAGTTCG GCAACAATTG GGGCGGGCTG AGCGGCGGCA GGTTCACCTT
    78361 CGTGGCCAAG GTGCCGTGGG ACGCCGATTA CGAGGAGGAA TGTGCCCGGC ACGAATACGG
    78421 CCATACCTTC CAGAACGCCA TGATGGGGCC TTTGTTCATT TTCGTGGTCG CCATTCCGTC
    78481 GGCCTACCGG TACTGGGCGC GGCGGCTATG TAAGAATAAG AATTTCCCGG CCTATGACGC
    78541 CATATGGTTC GAGGGCAGTG CCACAGACGG CGGCGGCGAG GCATACCTTA CCTATAAGAA
    78601 TAAAAATAAT CAATAAAAGA AGGCCTCCCT GGGGGAGACC TTTTTTGCTG AAAAATTTAA
    78661 GAATCAAAAC GTACAAAAGT AATTGTTGTC TTACTACCGC CCGATGATGT CCTAGAAACC
    78721 ACACGCGGCG GGTAGCCGTT CCTAAAAACT AAATCCCCTA CTTTTATATC GGCAAAATGG
    78781 GGATACTTAT CGCCTTTATC GCGGAAACAT GTGTCATTTG GCCTTCCCGA AAGTGAGATA
    78841 GGGTCACTAC TGGAACTGTA AAATGCTTTA GTGTTAGCAT CGTTTTGGGA ATCCTTAAGA
    78901 AAATAAGATG TGCTCTTTTG TTGGCTCAAA GTGCTATATT GTTTCTGTAA AGTGTCCAGT
    78961 ATTTCTGACA AATCCGTATA TTTGTCGTTT AGGGTTGTAT ATTTTTCCTT TAAATCGGCG
    79021 TATGCCTGGG GCAAATCGGT ACCGGTCGCT ATTTTAGTCC ACCCGACAGT TTTATATTGG
    79081 TCAGCGTAGT TGGAATCGGT TATACCCCAT AAGGAACGTA CCATTACCTG ATGATCGCTC
    79141 GCGGAACCCG GGCTATCGGG GATATAGATT TGGGCAATAT TTAAGACTAT GCCGTAACCA
    79201 TATTCGTCAC TGGGACCATT CCTGGCCGCA TAGCCATGCT GCGGGTCTAC TGGATAATAG
    79261 CCCGGCTGTT CGCCAGCAGA GTTGAATGGA AGTTGGAATT CCCTGGCTGG TTTGCGGACA
    79321 AGAGTCATTG TATAGTCGGT TGTTCCCGAG CTTGCACCTT TCCCTGTTAT TGATTTCACA
    79381 AAATAAATCG ATGGCCTCTT CTTTGCCGTG ACGCCGCTAT TGGCTGTTGC GGTGTTCCTA
    79441 GTGAAGCAAA TCATATCGCC AGGTTTCAAA GGATGTCGCC GTTAATAGTG GAAAGATAAT
    79501 AATATTTTTG ATCGCCACCA TCAGTCCACG TTATAGTCCT GTTGGGATCC GGGGATGTGG
    79561 TCAATTCTTT ATTAATATAT AACTTTGTCT TATCGGTTGA TGGACTGGTT AAATCATCGA
    79621 CAACACAAAT TCGGCCAAAG TCGTTGTACT GCTGCGCCAA ACTGGCGCAG GAGGCTTTAT
    79681 TGGCGTCAAT TTCCGCCTTT AGGTCGTCGG CCAAGGTCCC GTCAAGGTAA AGCGCATTAA
    79741 AGGGGCGAGT GACTTTTTTC CCGTCCAATA GGGCTTCAAC GGTGCCGTTT ACATGATTAG
    79801 TCACGAGTTT AGCTTCGTCT GCCATATTTT ACTCCTCCTT TTGGATGCTT TCGACTTCGG
    79861 CCTCGAGCTC GTTTATGCGG GCCCGGCTTT CTTTGCGTTT GGCGAGCACG TCCTTGTATT
    79921 GGGCATACCT GCTTTGATAT TCTGTCTGGT CCTCGTCCAA ACGGGCCTCG TTCAATTTGG
    79981 CGACCACATA GTCAGTGGAA TCAAGATAGG ACTGACACTG GGCGACTTCG TTGGCGATAG
    80041 TGTTCCTCTT ATAGGCTTCC GTCTTCTGGA ATTCGGTGTT ATCGACAACT TCAAGCTTCC
    80101 CGTCGATTAC CGCCCAATGC TTTCCAAAGG GGACGGAATA GGTCTGCCGC TCGGCATCGT
    80161 CGTCGACTTC GATGAAGGCG TCCTCCTGGG CAATGTCGGT GGGGTACCGA TGACAAATGA
    80221 AACCATCGGA CTTTCGATAG TATATCTTTT TCATACTGTC TCCTTTAATA GTATTTTACG
    80281 GCAATCCAGT GGATAACCCA TTTTGTCGGT GGGGTATAGG AGTTGTTCCA ACGTCGGGCG
    80341 GACAGAAGAA AACCAGAACT CGTAACGTTG CCCACGCCTA CGACGATTTG AGACCCATAG
    80401 CCGCCTGTAG ACGCGGACGG ATCGGCCGAG CATGTCGCGA CGACGTGCCA ACTTCCGTAG
    80461 CCTTTTGTTC CGTTTTGGAA GGTGACATTC GTCTCATAGC TCGAACCGAT GGTTGTACTG
    80521 TTCCATGACC AAGAATAGCT GCCCGATTCT ATGTTTGTTA CATAAAAACC ACTCCCTGAA
    80581 AAATCTATTC CCGTGCTAGT TTTAGATAAA TCGAGGCCCG CTTCTGTAAG GCTCAGCTTA
    80641 GGCAAAGATG TAATGTTGCC AGAACCAAGC AACGACACCC CACTTAGCGT TTTAAGGCCC
    80701 CCGGTCGCTA TCTTAGTCCA CCCGGTGGTT TTATATTTGT CAGCGTAGTT GGAATCGGTT
    80761 ATACCCCATA AGGAACGTAC CATTACCTGA TGATCGCTCG CGGAACCCGG GCTATCGGGG
    80821 ATATAGATTT GGGCAATATG CCGTAACCAT ATTCGTCACT GGGGCCACCC CTGGCCGCAT
    80881 AGCCAACCGA GTTTACTGGA TAATAGCCCG GCTGTTCGCC AGCAGAGTTG TATGGAAGTT
    80941 GGAATTCCCT GGCTGGTTTG CGGCAAAGAA CCATTGTATA GTCGGTTGTT CCCAAATTTA
    81001 AATGACCTTC CGCTGTTATC GATTTCACAA AATAAATCGA TGGCCTCTTC TTTGCCGTGA
    81061 CGCCGCTATT GGCTGTTGCG GTGTTCCTAG TGAAGCAAAT CATATCGCCA GGTTTCAAAA
    81121 TGTCGCCGCT GACGGTGGCT AGATACCAAT ATTGTCTTTG AGCGCCACTG GCAGACTGGA
    81181 CGCTTGTGCT CCTTATCGAA CCTCCACTGC CGCCACCGCT GCTACCACCG CCTGGGTTTA
    81241 CAACACTCCT GCCATCCGTC CACGTTATAG TCCTGTTGGC ATCCGGGGAT GCGGTCAACT
    81301 TTGAATTGAT ATAAGCCTTT GTCGTGTCGG TCGACGAGGG GGCCAGATTG TCGACGACAT
    81361 AAACCCGGGC CCTGCCATTT ACCGTACTTT TCAAGTTATT GAGATCGCTT GATGCGGCAT
    81421 AGGTACTCGA CGACTTTCCA TCCAAATAGG CGGCATTTAT TTCATGGGAA GTGCCGTCGG
    81481 CCCCTTTGAC GGCCTCTATG GCGCCGCTGA TATGGTTGCC TATTATGCTC ATTGAATTGC
    81541 TCCTGTTCTA AATTATTATG CCACATAAAA ACCGGCCTGC CAAAATTGGC GGGCGGCCTT
    81601 GCTTGATGGT CAGCCCTTCC TGCCGTTTAG CCTTTTCAGC CGGCTTTCAA TGTATTGGCC
    81661 CAGTTCGGCT GGCGCCAATT CTCTGTCATG GAGACGGTTA ATGAGGGCCT TTTCGTCATC
    81721 TGTCAGTAAC TCCATCAACG GATGGGGGGC TGTGGCCGCC GCCGGACGCC GCAAAAACTG
    81781 GCAAAGCATT TCAAAACGGT AGAGCACCTT CGGGCCCGGG TGTAGGTAGC CTTTTGCCGA
    81841 CAGGTAGGCC GCCCTATGGG CCGCCAGGTC CTCCCGGCGG TAGGGGCGCA AATAGCCTTC
    81901 GGGGATTTCA GGCCGCGGGG CTATGCGGGG CTCATAAAAC GGCAAAAGCA GGAAATTATG
    81961 GGGCTTTAAT TCAAATCCGT TGGCGGGGGC GTGGAATATA TCTATCTTGA CGATGCCGAG
    82021 TTCACGGGGC GTCGGCGCCA GGAAGGGGGC CACATCCTTC TCATAGGAGG TGCCCGGCCC
    82081 CAGCGTTATG TCGAGGTCGT GGGGGTGCCG GATAAACGGA AAGGCCCGGG AGCCTCCGAT
    82141 GAACCACCAG TTAGCGGGGC ACATAACGGT CAAAGGTCAC TGATGCGGTT TGGTCCGTAA
    82201 CGGTCGTGAC GGTCGTGCCC ATGTTCGATT CGTCCGCGCT TTCACTTGGC CCTGCCAGGG
    82261 AGCTATCGTC CGCCGCATTA AGGGAGATTG CCCCAGTGCC CTTATCGAGC GTAATAAAAT
    82321 TGCCACGGAA CTTGCCCGTA CTGTTGTCTA TCCGCAGATA TGGCAAAAGA TCGTCACCGT
    82381 CAAAGCGGCT GGCGTCTCTG CCCCGGATTG AAATCGAGCA CTCGTTGGAC TGGATAACCC
    82441 ACTTATAGAC GGCCGTCTGA CTCGATTGGT CGTAACTGCC CACGCTTTTC CACACGGCGG
    82501 TCACGGTTAC GGGCCAGTTA AGAGTAAGGG ACTGGCTGCC TTTTGCGTAT AAGTACCCGT
    82561 TGTCATTAAA CTGCACAGGC CTGGTTAGAG TACGTATAAC CATCTCCCCG CTGTCGTTCA
    82621 TATCGAAACA AGGCACCGAC AATGCCAGAC CATTGGAGTT GACGAGAAGA GGTGCAATTG
    82681 GGTGGGAATA GGTCTTCTCG CCCACTGTGA GTGTTGTTGC CTGCACAAAG CCGTCCGGGC
    82741 CGGCTCCGTC AAAATAAGAG GCGTTTATCC TATGTGATGT CCCGGAGGCG TCCTTGATGG
    82801 TCTCCACAGT ATTATCTATA TGTGTCATTA TTGGTTTTTC TCCTTCTCAA TATAAGTATG
    82861 GCGGGAAAAT GAAGGGGGGG GCAAATTTGA CGGACGAGCA TTCAACTTAA AAATTCCACA
    82921 AGCGATCTTT TGACCAAGGG GCTAGGGGGT TGTAAGCGCT TACAAGAAAT CAAAAGCACC
    82981 TACCCCCCCC TACACCTATG TTATTTTCCC TTAGGGTATC CACCCCCCTT TATGAGGATT
    83041 TGGCTTTACG TCAAAAATAC TTGAACGAAA AAAAATAAAA AAATTTTTTG GTTTTTTCTT
    83101 GACAAAAAAA TATCAATCAA TTATCATAAT CACGTCGATG AAAAAACGGG GATGAAAAAA
    83161 TGAAAACACT ATTCAAGCTC ATTGAAACAC TAACACACAA TCCACAATTC AAAAAACGGA
    83221 ACGATATACG AAAAGATTAT TTTTCCTTGC GCGATTTAGC AACGAAGTTA AACGCGGCTA
    83281 ACTTCCCCAT TTCTAATAAG GCTATTAATT CTTTAGCAAC CTCTCATACA GGCAAAGGCT
    83341 ACAATCTAGG GGACATTAGC GAAATAGAGG GCAAAATCTT CTTAGGCGCT AAAGAACAAA
    83401 AAGACTTTAT CAAAACGAAC AAGGCAACAA GTGATTTCAG AAATATCCAA ATAAAGGCAA
    83461 TCGGCTATTA CTCACAGCCT AGCAAAGGAC AAGACACGGA TAGTGATTTC ATTATGATAA
    83521 TCAATCTCAA AAAGCGCACT ATATTTAAAG CAAAACCTGA AATTGTAAAG TGGCGGGAAA
    83581 GCGGGAAAAG GTATCCCGTC CAAGAGTGGG AAGAAAGGGA AATAAGGCTA AAATGGTAAA
    83641 TCAAGCAATG GAATACGACA CTAGTTAACG CGATAAGCAA CGCCGATAAG GGACGATTAA
    83701 AAAGAGGTAA AACACAATGA ATAAAAAAAT TATGCTATTA GACGTTCAGA CGTTAGACGT
    83761 AAAGCACCCT TTTATATATG AGGTTTCTTA TGGTATTTAC GAAAAAATAG GTGATGAATA
    83821 TATCCCTATT AAGCTAGTAG ATAGGCTTAA CAAGAATATC TACAAACTTG TTAAAAAAGG
    83881 CTTAGGCGGT TTCTCAAAAA GCAACGCGGA CTTTTATGAA AAGTATGAAA GCATACTTCC
    83941 ACAAGTCGGT TTAACCCGTA TCCTTGCCAT TAGGAATAGT GATATTAAGG ATTTTGGTAT
    84001 CAAGACTATT TACTCTTTCA ATGCAACCTT TGACAGAAGA GCAATAGCCT ATACAGCTAT
    84061 TAACACCTTA AAGGCGGGCT TACGCAATCC CTTATTACGC AATATCCCCT ATACGGATAT
    84121 CGGGGCAAAG GCAAAAAAGA AACTCTATAA CACAGAAGCC TATCAAGCCT ATTGTAAGAA
    84181 ACACGGGTAT AGTTACAAAG TAGGTAAGGA AATTAAAACC TGTGCAACAG CGAACGCATT
    84241 TTACTCTTAT GTTGCTAAGA AACCTAAACA ATCAAAATTA CACGTTGGCT GTAGGGAAGT
    84301 AATCAAGAAA AGGGAAATTC TCAAAGCCGT AATATAACGC ATAGCCCCCT AAGGGGGGCT
    84361 TTTTTCTTGT TGAAAAAATA ACGTAAATAT AGCAAAATCC CGTAAACAAT TTTTACATAA
    84421 TCACGTATTT TCCCCATTTT ACGCCGACGC ACATGTTATT TTTACATAAA ATATTGAGGT
    84481 TTTACGCCGA CGGGCATGTA AAAACTACAT AAGTATGTAA GAACGGCATA TGTAATACGG
    84541 ACTTGCCAAT GTTATTTTTA CGTATGTAAA AAACTCAAGC AGAGGGGGTG CGGCAACCGC
    84601 CTAAGTAAAA AGCTCATACC CGTTTTACGC CGAGCGGCAC GGCAAAATCA CATATAATTT
    84661 ACGCCGACGG CTAAGTTAGA TTTACTTGCT CAATTACGCC GACGGATATG TTATTCTGCA
    84721 ATATATCATC AACGCCGACG CTTATGTTAA AAAACCATAA GGCAAACTGC CTTGAAGGTG
    84781 TCTACGCCGA CGAGTATGTT AAAATTACGA AAGCCAAAAT TACGGACGGG CACGTTATTT
    84841 CTGCATATGT TAAAAAGCCC AAGTAGGAAC GGCATATGTT AAAATCCCTA AGTTTTAAGG
    84901 GCATAATGTA AAAACGCCTA AGGTTTATGT GCATATGTCA AAAGCCCTAA TGGTTATGGG
    84961 CATAGACAAT TTCGCCGTAA AAATGAGGCT GTGGCTTAAA ACGTAAACTT TAAAAATTTT
    85021 TTTAATTTTA TTTCTTCCGG ATTTTGCCCT TAAACACGGG CATTTTCTCA CTTTTTAAAA
    85081 TTAAAAATAA AAAATATTTG CTCTAGGGGG GTTGAAAGGT GCACTTTTTC TTGATAGAAT
    85141 ATTACCGCAA CCATCAAGGA GGGTTAAAAA CCATGAGGGG AAACACAACT AGGTATTATG
    85201 AGGTAGGAGT TACGGGACAG CGGGGGAAGG TGCGGGGCTT TGCCCTATGT GGCACCTATA
    85261 AAGAGGCCAT GGGCGAACTA GAAAAAGGGT AACGCCATAC CCTAAGGTCT CTGTAATCTT
    85321 TTGTTGCAAT CCGCATAGCG ATACCCCGTA CTTTGTTAGA ATTATCTAAG AGAAGAGCCG
    85381 TTAAACACAA AAGAGGTAAA ACACAATGAA ATACATTATT CAGTCTCAGG GTTTCAATTC
    85441 CGTTAGCCGT TTCAGCGATA AGGGACTAGC TAAAGCCTAT GTTGTCTACC GCGTCGAACT
    85501 TGAAAAGCCA CTTACAAACG ATGAATATAA AGCAATCCTT TCTAAGTCCG TCACTTGGAC
    85561 TTTACGAAAA GACCGCCTGA AAGTCGAACG ACTTTGGACT GACAACGGCA ATAAAGCCCT
    85621 TTACGTTTGC GGTAAGCAGT CGCACGGGTA CGGCTATGGT TGGGACGTCG AACTAGACAC
    85681 CCTAATCAAT CCGCTGTTAA AAAGTCTCTA ACCGCATAAG GGGGGGGCAA CCCCCCTTTC
    85741 TTGCGTTCGT CAAAATTACG TGGCGACCGT CCGCCGACTA CGCCGACGGA TATGTTAATT
    85801 TTACATACGT ATGGTGAAAT TACGTAAAAG GTTTACGCCG ACAAGTATGG GTATGAGGGT
    85861 TTTGCATAAA CGTTTACGCC GACGGGCATG TTAAAATTAC ATATGGAAAA GTAACGGATC
    85921 GATATGTTAT TTTTGCATAT GTTAAAAAGG CCAAGCAAGA ACGGCATATG TTGAAATTAC
    85981 TAAGGTTTAA GCCCATAATG CAAAAACGCC TAAGGATTAT GTGCATAAGG CAAAACGGCT
    86041 AAGGGATATG AGCATAGGCA ATTTCACCAT AAATAGGGCA TTGTGCCGTA AAACGTTAAC
    86101 TTTTAACTTT TTTTAAAAAA TATTTTAGTC CGGATTTTGC GATAAATACG TGGCTTTTCT
    86161 CACTTTTTAA AATTAAAAAT AAAAAATATT TGTGTAAAGG GGTTGAAATA GTGCCGTTCG
    86221 TTGGATAGAA TATTACCGCA AACAACGAAA GGGGGAAAAT CCTAAGGGGG CTTGCAAAAG
    86281 ACAAAGAACT ATGATAGAAT AGAAGAGACG ATAAGGGACG CAATTAAAAA GGAGGTTAGC
    86341 CACAATGGGC TACGCAAGGA TTTTCGGTTT CATCGCAAGA AGTCGTAACG GGGAAGTAGT
    86401 AAGCAATCAC TATTGCTACA TTAACGAACA AGAAGAAAGT CTTTTAGATA CGCTAGATAA
    86461 TGCTTTCTAT TTCAATCGGG CGGACAATAG AGCCGTTCGT CCCACTTTTG ACAAGAGCAA
    86521 GGACGGCTAT ATAGCAATGG AAGGCAACGC CCTTACAAGC TATGAGTTTT GGGATTTCAA
    86581 GAAATTCCTT AAAATGCTTA AAACTAGCGC CCTTAACGAA CTAGAAGCAA GGGAAAGCGT
    86641 TGAAAAGGAA ATCACGGCAC GCAAAGCCCT TAATGCTAAA TTGACGGAAG ACCGCGAGAG
    86701 TTTCGCAGAA AATTCAGAAG TCTATCGCAA ACTTTCCTCA ACTATCGATG AAAATAAAGA
    86761 GTGGAACAAT CATAGGCAAA AACTACTAGA CGAAAACAAA GAAAACACCA TTGATTTACA
    86821 CCGCGAACTC ATTATAAGGG AATGTCTTAA AGATATCGGG CTCACAATAG AGCCGTATTG
    86881 TTATGCGAAC TAGGGGGGGG GATTAAAAGC AATGCTTAAC AATGAAACAT TAAAAGCAAG
    86941 GCTATATGCG ATAAGTTGCG AAATTGACTA CAACATTCTT TCTAGAATAG ACGATAAGGA
    87001 AGTAGTGCGA AAGTTGGACA AGATTAGCGG GGCACTTACC GCCCTTTCCC TTGACGGGGA
    87061 AGAACACGTA AGGGAAGCCC TTGCCTTTCT AGCCAAAGGA CTAGACAGAG AGCAATGGTT
    87121 AGACTTGAAA GAGCGCATTA GTTAGCGCTA GCCCCCTTAG GGGGGCTTTT GCCCGTTGCA
    87181 AGGAACCGCC CGCCACCTTA TGGAATTCCG ACGTGGACGG GCCGCGCCGA CGCATATGTA
    87241 AATTTTGCAT ATGGTTACGC CGACGGGTAT GTAATTCTAA CATACGGTTT TATTGCATAA
    87301 TACTACGCCG ACGCATACGT AAATTTTGCA TATGGTTACG CCGATGGATA TGTAATTTCG
    87361 GCATACGTAA AAACGCCTAA GCCATATTTG CATATGTAAA AAAACCTAAG AGTTAAGGCC
    87421 ATAATGTAAA AACACCAAAG TCTTATGTGC ATAAGGCAAA ACGGCTAGGG CTTATGTGCA
    87481 TAAATCATTC CCGCATAAAT AGGGCAAAGC CGCATAGACC GTCAACTTTA AAAAATTTTT
    87541 TACTATTTAT TTTTGCCCGA GTTTGCCCCT AATTACAGGC GTTTTCCCGC TAATTAAAAA
    87601 GCCAAAATAA AAAATATTTG CACTGAGGGC TTGCAATTAG CGGGGCTATT TACTAGAATT
    87661 ATTGCGCTCT TGAAAAAGGG GAAACAAAAA AATAAAACCA CCCCTTGAAA TTCATCATTC
    87721 CACTTGCTAT AATGATAGGG CAATCAAATA AGGGGGGCGC TCACTAGTCC AAAGGGGGAA
    87781 ACGAAAAAAA TAAAATTCCC CCCTTGACAA ATCCAAACCA TTCAACTACA ATAGAAGAGC
    87841 CAAAATAAAA AGGGGGCACG AAAAGCGATG AACCAAAAAA AGCCGATTGA AACCAAATAC
    87901 TTCTATGGTA TCAAGCCGTT ACGTTTTATT GACCACGGGG AATGGGCCGA TCCCGAAGTC
    87961 CGTGTGGGCA ACAGGGTTTG CAATTATTAT GATTTAGAAG ACCCTATGTG GGAAGATTTT
    88021 AAGCAAGAAA GCAAGGAACA TGGCAAAATC TATAAGGACG AACAGGAACG TATGAACGCT
    88081 TTTGACGATT ATAGGGGAAA GCACGGCACG GACGCTATTG AATTGTTTGA TATGGTCGCA
    88141 CACGAAGAAG ACTAGAAAAG GGGAAAAACG CAATGGAAAA GACACAATTA GGCTTTAACA
    88201 TTTACGATGG AAACGGCTTG TATAGGGGGG AAGTCTACGC TTTCATCTAC AAGGATGCGT
    88261 CCGTTATCGC CAAATGGAAA AACGCAATCA ATAGGGGCAG TCTTAAAGCG CAACTTAACG
    88321 CGTGCAAAGA TTGCCTAGCG GACTTTGTGG ACGAACTAGA AAGCAAAGGC GCGGACGTTG
    88381 CTAAGGAATG GATACGGGAA TGCAAGAAAG CGGAAGAAGC AAGGGTAGAA GTAAGGAATT
    88441 ATTTTGGCTC TGAAAGACTT GCATCTTACA ATGAGAAAAT TAGGAATAAG CAAGCAATCG
    88501 CGGATGAACT CAGAAATGAG TATGATAATA TTAGGGAAGA CTACAAAGAA GCAACACGGC
    88561 TTTACGATTA CACAAAATCG ATTATCGGTA GCCTGAATTC GCACCCTAAT GCAACCATTA
    88621 AGCCGTTTAT TTATTAAACC ACGGGGGGGG GATAAAACCA TGGAAAATAA AGAATTAGAG
    88681 TTAAAGAAGT TAGAAACGGC GTTAAACGAT AGGACTTTTC ATATGGGGCA CAGGTATGAA
    88741 ACCTACAAGA AAACCCCCGT TTTAGGCAAA AGGCTAGGGC TTACGTATCA AAGTGTGGTT
    88801 ACATTCCACG ACTTAGAAGT ATCTCAGGGC TATGCTCAGA AGCTTGTCGA TTATAGGAAA
    88861 ACCCACACAG AGAAATGCCT TAAAACCCTT GAAAAATTCT CTGAATGTGC CCTAGATATT
    88921 CAACGTTGCT TTACACTCTT AAGAGACTAC CGGAACACCA AATTTCCCCT AGCAAAGGAC
    88981 TAAACATAAT GTACAAGACA AAGAAAAGGA TGAAAATCGA ACGGCGGGTA AACCGCAACA
    89041 GGCGGACGCT TTACGGCAAC GGCAAAGCCC CCGTATTCAA TTTCACGGAA GACTACAACC
    89101 GCCACGCCCT AGCACAAAAA GGCTACATGG TAGCCAACGA CGGGGCCACA AGTGTAGCCC
    89161 TAGCCGTTGA CTTGCACGCA CACACGGGCA AAATCGTAAA AGATACGACT TGTGCCATTG
    89221 TGCGTTATGT ATCTACAAGG ATTGAGCCCA TTGAAAGGTT CACGGACTAA CTAGCAAAGA
    89281 TAATAATTTC CATTTCATAT ACCTCCTTTT AGTAGTGCCC CTGTTCCAAA CGGGATAGGG
    89341 GCATTTCTCA TATGTTGGAT TGACGTGCGG CTACGCCGAG TAAATATGAG GTTTTTGCAT
    89401 ATCATTTACG CCGAGGATAT GTTATTATTA CGTAATGTAA CGCCGACGGC ACGTAAAAAC
    89461 AACATACGAG GATCGGGCAT AAAATTATGG CAATTAGCCG CAAGGGCCAC GGCATTTCTG
    89521 CATACGGTAA ACGGCCATAA AGGGCACGTA ATTTCAGCAT AGATAAGCCA AAACGGCTTG
    89581 CCGCGGGGCA TCTTCTTTTC AAATGGACAT GTAAGCACTT TCATGTATTA TTGAAAAAAA
    89641 TTTTTCATAT CTTTAAAACG CTCAAAAAGC ATAGAAAAAG TGCCAAATTT TGAAATTTCC
    89701 ATTGCCAAAG CAAGTAATTT TGGGCAAGTG CCGACGCCAT ACCCTTACGG GTCAAATTTG
    89761 CATCATGAAA ATTTTAGAAG CATAATAAGA TAGAACTAAC TTAGCCCAAA CAGACTACCC
    89821 CACAAACACG TTATATTAAG CAAAAAGAAT AATTAGCCTA ATACAATAGT AGCCCGTTCA
    89881 ATAATTAGCC GTCACCTAAT AAAGGGAAAC TAATATTAGC CGTCACCCTA ATAGGGCAAG
    89941 TTCAATTACC TAATAAGGAA AAACCCGATA GTAGCCTTCC CCTTAATAAG GGCAATTGAA
    90001 TAGTAGCCCT TCCACTAATA AGGAAAAGCT AATTCTAGCC GTCACCCCAT TGATTTGGTT
    90061 CAATAGTGAG TGACAGTTTT TTTGAGCCGT TTTACCGCGT CAGCCCCTGC CAACTCAACT
    90121 ATGCATAATT TGCTTTTGCC AGCCCCGCGG GCTTTTGGCG GGGCACAATT CAGTCCTACC
    90181 ATTTCTTGAA AGAGGCAAAA GGCGAAATGG CGGGGCACAA TTCAGTCCTA CTATTTCTTG
    90241 AAAGGGGCAA AAGGCGAAAT GGCGGGGCAA TGCCATTTAT CTACTAGTGG CTACTTAATA
    90301 AAACTGTGTA ATTCCACACT TTTTGTAGTT AGCCGTTGCT AACTTCCTAG TGGGAGGGGG
    90361 CACAGGCACT AGTCTTTATG GCACTGCCTT TTGCTGAAAT CGATTTTACG AACGTTTTTA
    90421 GGCCCGTGGG GGCGTTTCGT TAGCGGGGAC GGCAAATTCC CCACAGGAGC AAAAGAAAGA
    90481 GCCCAGAGAG CCTTTTTTGA GGGGACGGCC AAACCGCCAA AAGAAAAAAG GAATTTCACC
    90541 GCCAAAAGAA AAGAAAGTTT TTTCCATTCA AAGAAAAGAA AATTTTGGCT AATTATATCT
    90601 AGCGTAAACT ATCTTGGCTA ATTATATTTA GCATAAATTA TTTTAGCTAA TTATATCTAG
    90661 CGTAAACTAT CTTGATTGAT AATTGAATTT TCTCAATTGA GTTTTCTCAA TTATTCCTTG
    90721 TGTTAATTAG TTTACGGATT ACAGATACGG ATACGGATTA CGGATACGGA TTACGGATAC
    90781 GGATTACGGA TACGGATTAC GGATACGGAT AACGGAACAA GGATTCTTAA CTAATATTTA
    90841 ACAAGAGAAA ACAGAAGACG AATAGATTAA ACTTGATAAG TTACTAGCCC ATCCAATTAT
    90901 GTAGCCCAAC CATTATTTAG CGAAATACTA TTTTATTACT ATTATTGAGC AATTACCATT
    90961 TAGCTACCAT TATTAAGTAA AATACTATTT GACTATTATT ATTGAACAAT TACTATTTGG
    91021 CTAAATTATT TAGTCGTTCA ATAATTCATC TAGTATTTAT TTAGCCTATT CCTATGTTAG
    91081 AGGAAAGAAA GTAGAAAAAG AAATATATAA AGAAAAAGAG AAAGAAACTT AGAACCTATG
    91141 TGCCGCTCCC ATAAGGAAGA TTGCCTTGTT CACTTACTCC CTTCCCTTGA ATAGGTTTTT
    91201 CCCTTTTGAC GGGGGCGCCG TTCCATTTCC TGGGGGGCGA CTAACCCTAA AATCGATTTT
    91261 ACGCATGTTT TTAGCCTCAT AGAGCCCTTC CATTGCTTGC CGTGGCAAAT TCCCCACAAG
    91321 GACAAAAGGA AAGCCTTAGA GAGCCGTTTT TGAAGGGACG CCTTTTAGTG GCGTGATTAG
    91381 CCCCCACTAA CTAGGCTACT TCTGGAGGGC CTTTGGGGAC GGTTAGCCCC CGCTAACTTT
    91441 AAGGGCCCAA AGGGCGGTTT TGGGGTGCTA AGGAACAAGA AAGGGGAAAG AAGGCCCTTT
    91501 ATTGAACCCA AGAAAGGTGA ACATAAAAAG GAATGTGTTA GAGCATTTAT TTCTCTTTTT
    91561 CTTAATTAGC CTAAACGTAT CAATCATTCT ACTAGCCAAA TAATATTAGC ATATGAGTAT
    91621 TTAACATAGG GTAGTGAATT GAGAAAAGGA AAAGAAGAAA TATATAAAGA AGAAAACGAA
    91681 AAGACTAGCG CTTAAAAGTC CGAAAACGAT TTCGTTGAAA ATTGCGCCTC GGTAGCCCCC
    91741 ACTAACTTAT CTACTTTTGG TTATTGAGTT AGCCCCAACT AACTAGTCCA TCGATTAGCC
    91801 CTCGCTTACT TATACTTTTA GAGCCCCTGT GGTCAGTCAC CGCTAACCTT TGGTTGCCCC
    91861 TTGATAAAGT TAGCCCTCAC TAACCGCTTT GGCAATTGAG ATTTTTCTCT TGACAATTAC
    91921 AAAAGTTAGT TCCCACTAAC GGGGAAGTGG GTTTCTTTCT GACCTTCCCT TTTGCCCCTT
    91981 GTCTTCTCTA TTGCCCCGTA TCGCTTGTTT TTAGCCTCAT AGGGGCTTTC CATTGACTGC
    92041 CGTGATAAAA TACCCACGCG GGCAAAGGAA GGGCCTTAGA GGCGGTTTCT GTGGGGGCGG
    92101 GCTTTATTGA ACTTGCCCCT TGACTTTACT GATTTCATCC TCTATAATGG TAGAGTATTT
    92161 AAAAAAATTT CTCTTCCCCC TCTTGACAAA TGCAATCCGT TCGACTATAA TATAAGAGTA
    92221 ACCCTCAATC AATCAATCAA TTGTAACCCT CAATCAATCA ATTGAAAAAT TTCTCTTCTG
    92281 CCCCCTTGAC AAATCCGACG CAACCGGCTA TAATAGAAGG GCAATCACTT AACAATTAAA
    92341 TTCTTCAATC ACCCCCTTGA CAAATTCAAT TCAATCAACT ACAATGAGTA GGCACACCAA
    92401 AGATCCCTTC TTGCTCCTTC ATCAATTAAA AAAATCTTCG CTACCCCCCT TGACAAATTC
    92461 AATCCATTCA ACTACAATGA ATAAGCCTAT CCCTTACCCT CAAATACCCA TCCCTTGACA
    92521 AGTCCAACTC AGTCAACTAT AATAGTCGGG CCTGTCAAAA CTTCCTTATC ACCCTCTTGA
    92581 CAGGTTCAAT CCGTTCAACT AAAATACCCT CTTGAAAAAT CCCACAATCC CCTCTATAAT
    92641 GTATCACGTA AAGGAAAGGA GCGTTCACCA TGAAAAACAA ACGCTATTTA TTAGGAGTTG
    92701 CAGTCGGCAA GGAAAACGGC CAGTTACTTT TACAATATGC CAAAATCAAC GGCAAGCCCG
    92761 TTTCCTTCAT CATGAAAACC GCACGCCTCA AGGCGAACGG ACTTTTCCTT TCCTATCCCA
    92821 GTGTCAAACG CGTCTACCTT ATCGATGAGG ACAGCAAGGA AGTTTACGGC TCAATCGAAC
    92881 GCCCCAACTC AATATAGTTG GCTAAAAACG GCAAACGAAA GGACACAACT GAAATGGATG
    92941 AAATGAACAA CGAGAAAATC AAGCTATTTT TCGATATTCT CTATGGCCAA CTCCCCGACA
    93001 ACGATGAGGA TAAGCAGTTT ATCGAGAAAT TTAAATTCCG CGTGCCACTC CGTGACTACT
    93061 ACGCCTCAGC CTATTCATAC CATGAATTCT GCGACCTAAT GGCAAAGCAG GACTATGATC
    93121 CTACTAAGGA TTTCCGCTTC GAAAATTATC ACGAAAAGCA GGACTACAGC GATGAAGAGT
    93181 GGGAAAAACT CAAAGACGAT TGCATTAGGA GGAACGAGGA TGGAACTTGC AGGATTGACT
    93241 AAAAGCAACG ATTTAGATTA ACGATATAAT GGGCCCGCGA AGACCCTATA CAATTCACCA
    93301 TTCAGGAGTT TTCCGCGTCA AATTCATGGC GTTATGATAA GTTGGAACAG GCGTTCCGTT
    93361 CGTTGGATGG GCTGAAATCG AACTTGAAAG GAGGTAATTG CGATAATGGA GAATGTGTTT
    93421 ACCGATTGGT ATTGTGGCAG GAAGGGGGTT ACCCTAATCA CTTGTAATGG CGAGGGCGAT
    93481 ATTGCGGTAG TCTATAAGGG TAAAATGGTA TTGTTGAACG AACTTATTGA CAACGATGAC
    93541 TTCCTTCCCT CTGGAGAATA TGATATTTGC AAATCCTTCA AGAAAAACGA GCGTCGTATT
    93601 AAACGCTACA TTTTGAAAAA AGGAGAAACA ATAAATGGCA ATTCAAAATA AAGTTGAAAA
    93661 GTTGGTTAAT CGGAATTTGC ATACCTATTA TGGTAATTAT GGCTTTGAAA AACCGCTCGG
    93721 TTGTATACCT CGGGTGATGG TCGGGCCACG GCAGGTGGTG GTCAAATTCG GTTTAAACGG
    93781 GGATAAGCAT TTGTATCTTT GGAACGATTA CGGAGGGGCC AAGGAGTTGA CGGTTGCCAT
    93841 CATTAGGAAG CTCAATAAGT TGTATTATGG CTGTGACCGG CTGGCTGAGG CCCTAATTAG
    93901 CTAAATCCAT TACCCCGCTA AATTAAGGAG CCAAATAAAT CAATTCCCAT GGCCAGTCCA
    93961 GAAACCGCCT TTTTAGGCAT AGAAATGTTC AACCCCAATT ATAAAGGGAC TAATCCCGTG
    94021 CCGCCGGTGC CGGTAGTGAT TAGTAAAAGG GAGGAGGCCC AGAAGAGGCT GGCCGACCCC
    94081 GCTTTCCGTA TACTTGAGTG CCTTATCGTG TTCTGCGGTC ACTACGTAAG ATATTGCCGG
    94141 GCCACTGACT ACCTCATTAA GGTGGACTTA GGGGGCAGGA GACGGCAGAC CTTTTATCGC
    94201 GAACTTAACC TACTGATTGA ATTAGGCTTT GTCACAAAAA GGGGAGGCTC GAAGGGGAGT
    94261 GCCCCGACCT ACGTGGTGAA TAAGGACTTC TATCCTAAAT GGTTCCAAAT GGATAGGGCC
    94321 GACCGGCGCA CCTACTTTGT GCGACTAAAA AAATTAAAAT ACGTTGGCCC TTGACTTGGC
    94381 CGGTGGCATG GCGGTTGAGA GGTTTGCAAT TTCCTAGGAG GTTCATACTA ATTCTTGTTT
    94441 TACTAATTTA TGATTTACCT TTGTTTGGCT TGAGGGTTTG AGAAGGTTGT AATTTTCTAG
    94501 GGGTCTCATA CGTCATGGAT GGCAACCTTG TGTCCCATTT TGTTTGAGAG GGTTGTAATT
    94561 TTCTAGGGGT CTCATACATT GTCTATTTAA GTGGCGGAGT TATCCATGTT TGAGAGGGTT
    94621 GTAATTTTCT AGGGGTCTCA TACCTCAAAT TATAACCCGA GTTCAAATAA ACATTTGTCT
    94681 AAAATAAGCC CTGAAATAAG GGGCAGTCCG CGTTGGCGGA TTTATTGTTT AAAAGATTTT
    94741 TCTATAATTG AGACCACCCC TTGAAATTCT ACCTAAACTA TGATATAATA TAGCCGTAGA
    94801 AAGGATACCA CAACAAATGG AAACTAATCT TAATTGTATC GAAGGGCCCT GTGCCGACGC
    94861 AACGGACGAC CGTCTTACTG CCGAAGAGGA GGTCTACTAT GAAACCATCA TTCACGACCC
    94921 TAGTGCCTCT GAGGAGGAAC GGCGCGAGGC CCGTGACAGG AGGTTTAACA AAAACAGAAA
    94981 ACTTGTACTA TCCATTATTC ATAAGGAATT CAGTGACTAC CGAAGCAACG CCCTGACGCT
    95041 GGAAGATCTT GAACAGGAGG GCTACATAGG CCTGTTAAAG GCCATCGAAA ATTATGACCC
    95101 AAATAAACCA AACCCCAAAA ACGGCAATAA GCCTTATCGG TTTTCCACTT TCGCCTCCCC
    95161 CTGGATTGAG AAGACCATCA AAAAGGCCAT TGCCGATAAG GGTTCGCCCA TCAAAAGGCC
    95221 CTCCTCCGTC AGGAATGGCA TCAAGCAGTA TCGCAATTCC GTTAATGAAT TTAAGGATAG
    95281 CCATAACGGC AAGCACCCCT CCGATAGGGA AGTGGCCAAA ATCATGGGCT GTTCCATTGC
    95341 CAAAATAAAA CAACTTCGTG AATATAGTAG GAATGCTTTT CCCATATCCT TTGAAAGCGG
    95401 TGCCCCCGCA GATGTGCCGT CCTTGGCCGA AACCCTTCCT GATACGGAAA GCCCCGCCCC
    95461 TGGTACCAGA AGGCGTGAGG ACGAAAAGAC CCATCTAATC GACACGAAAT TGGCTGAATA
    95521 CTTTGCCGAT GACCCTCGCA CGGAAGCCTT GGTGCGTTTG AAGTTTGGCT TTGGGGCCCC
    95581 GCTCAATCCA AAGCGTGCGG CTTTGGTGGT GGACACTTGG GCCAAGAACC ACGGCATCCG
    95641 TAAGTCACGT TTCAAAAAGG GCCACCCCCT TACCTATGAG GAGCTTAGCG GTCTCTTGGG
    95701 TGTGTCGCGG GAACGGGTGC GCCAAATAGT CGAACGCGGT TTATCAAGAT TGCGGTTGGA
    95761 CGAAGATTTA AGTCTATTTG GATTGGTGGT CGTTTAACTT CCGTTTGTTT GAGAGGGTTG
    95821 TAATTTCCTA GGGGTCTCAT ACAGTTATAG GCTATCCCGT GGCAGTTCAA CTAGTTTGAA
    95881 AGGGTTGTAA TTTCCTAGGG GTCTCATACC GCTGGATATC CGGTATCAAC GATTGTTAGT
    95941 TTGAAAGGGT TGTAATTTCC TAGGGGTCTC ATACTTCATA TCAAAAAAGA CCTACCATCA
    96001 ACAGGTTTGA AAGGGTTGTA ATTTCCTAGG GGTCTCATAC TCTTCTTCGT CAAGGACGTC
    96061 GTCATCGTCG TTTGAAAGGG TTGTAATTTC CTAGGGGTCT CATACTTCAT GGCACAGACA
    96121 GTCAAATAGC CGCAAGTTTG AAAGGGTTGT AATTTCCTAG GGGTCTCATA CTAGACTTGA
    96181 CAGTGATGAA CGGCTTACCC TGTTTGAAAG GGTTGTAATT TCCTAGGGGT CTCATACCTC
    96241 AAAAAATTCA ACCCGAGTTC AAATAAACAT TTGTCTAAAA TAAGTTCTGA AATAAGGAAC
    96301 GGTCTGCGTT GGCAGATTAA ATGATTAAAA GATTTATCTA TACCTGAGAC CTCCCCTTGG
    96361 AAATTTACAA TAATTCTTCG TTGCCCCCTT GACAGGGGGC TTTTGCTTTG ATAGAATATT
    96421 ATCGTAAAGG AGAACCAAGA ACATTATGGG CACTAATTAC TATCTGTATT GTAGACTGAA
    96481 GAATAAGGAA TATAAGGAAA GCCACAACAT GGGTTGCCCC AACCTTGTCA CAGGTGGGAC
    96541 GCGCCAGGCC CCTGAGATCC TCCCCAAGGG CGTCCATTAT GAACGCATTC ATATCGGCAA
    96601 GCGTTCGGCC GGCTGGGTAT TCCTGCTCGG CTACCATAGC GACCGGGGCA TCTGCTGTCT
    96661 CGAAGATTAC ACGCCACTGC TTTTCGACCC CTCCAACCTT ATCCTTGACG AATACGGGCG
    96721 TTCCGTCTCT CCTACCAAGA GGCGGGCCAT CATTAGGGGT CTCGGCCACG AGGGCAAGGG
    96781 CTTTGACCGC CATCGTGAGG TTATGAATGG CCTTTGCCCC TTCTGCAACG AAAATAACTT
    96841 TGACAGCACC TATAACGAAT TTGAATAAAA ACTCTTGACA TTGCCGAAAT CGGATAGTAG
    96901 AATATTAGCA TCACAAGGAG GTTCCAAATT ATCTATGGGA CAGAAAAACT ATTACAAAAG
    96961 TCTGTTAAAG GGAAGGCGCC GGGAAGTCCA TCAGTTAATC GTCCAGTCAG GTCTCAACGA
    97021 TGCCTATGAG GACGATTTCT TCGCAGGACA GAGAGGCAAC AGGGAAACCC CTCTGACCAT
    97081 CGAACTTAAC GCCATTGAGA CAAGCGAGGC CAGTAGGGCC AAGTTCGAAC GGCGTCTTGT
    97141 CCGTGCGGGC TATAACTTCG ACCGCGGACG TGCCGATGAC GATGAGAGTG CCATTATCTA
    97201 TACCATTGAC TTCTAATTGC GTTTACCCCT TGACTTGCCC CCGCCTTCTA TGATATGATA
    97261 TTGCCGTTGG AGGGAAAAAA CATGACCAAT AAAAATGCCG TTGTCCTTAC CACCTCTCAG
    97321 GAAATCGCCT TGCTTAAACT TCTGGCTGAC CATTGTTGGG GCATTGCCTC GTTGAATGCC
    97381 CATGGCTTCG ACTTTGCCGT CAATTGCAGA GGGTCAAGCC GACTTGTCTT TACCGACAGG
    97441 AGCCCTTCCC TCAAACGGCA GATAGCCACC ATCGTGCCCC AGCTTACCAA AGATCTTCAT
    97501 TATGTAATCA AAATCGCATA CGGGGTCGGT GGCCTTCATC AGCTTTGCAA CGAAACCGAG
    97561 GCGTGGAACA GGTATGGCAA TAACGGCTAT GCCGTCCACC TAGCCCCCAT CTTCGCTTAC
    97621 GGCAACTATT GCATCGAAAT CAGGAGCGAG GCCAATCCAA GCGGTTGGGA CTACGATGAG
    97681 AGCGGAAACT CGCAACGCGA GGCCTATGAC AGCGAAGACC ACTTCCTTGA TGAGTATGAC
    97741 CTACTTCAAC GGGACGTGTC CCTTGACACC TATGTGTTCG TGCAAAGCGG TCTTGTCGAA
    97801 TACGACCAGC ACGCCCCGGC CGATTTCGCA TCGCCTGAGA GTGACTATCT TGATGCACTG
    97861 CAATCGCGCC TCGGCAAAAA GGACAGGTTG CCCATCGCCC TTGCTCACGG CTATACCAAG
    97921 GAGACCTTCG AGGAGAGGCA TGACTACTAC CATTGCAAAA GGCGGGCCTT GCTTCTGCTC
    97981 AACGACCTGT TCGGGGACAC CCGTGACAAT CTGCAGGTGG GCATCGACCG CAATTGCCCC
    98041 ATCTATAAGG GAAAGCCGAA TATCGTCTGC TATGATTACG GCTTCCGTAG CGACAGTTGG
    98101 GAGACCTCCT CTTCTTGGGG GAGTGCCGTG GCCCCGGTCA AAGACGGAGA GGCTCTGGAG
    98161 GGCCTGCTGA CCGATATGGC GGACGCCATC GGCACGGCCA AGTCGCCCCT TGACAGGCAG
    98221 GCACTTATCG CCAGAAAATA TTGCGACTAG CCCCTTGACA ATATCGGCAT TCAGGGATAT
    98281 AATATTATCG TAATCGAAAG GAGAAAACAA AACCATGCGC AAGTTTAAGG TTACTAAGGA
    98341 ACAGTTTGAA TCCGAGAAGA AGGGAGCCGG CTACTTCCAC TGGAAGTGCG ACATTGACGT
    98401 GGACGGGGAC GACTACAATG AATACTATGA TGTTGATAAC CTTTTCGGAG GGGCCTTAAA
    98461 CCAGGATCTT TCCCACGGCC GTTGGCTCAC CCACAACCGC AAATATATTG TCAGGCCGCT
    98521 TGGCTCCTAT TGCTTCCTCT ACGGAAACGG CAAGGACATT GCCCCCATCC GTAGCGGAGA
    98581 GGTCGTGGCC ATCTACTGCG ATTAGGTATG GCAACTGTGT TATGGGGCGT TGCCGGCTTG
    98641 GTGGCGGGCA TAGCCATAAT CGGGCCACTA AGGGCGAATA TGAATAAGGC CCTTCTAAAA
    98701 GGCGACAGCG ACTTAATCCC GGAAAAGCTC GGGGTCAAGC CCGGTGACGA ATACTATGTG
    98761 GGCGACTGCG CAAGTATCTG TTGCGGGTTT GTGGATTACG ATGGCTCCGT TTATGAGTTT
    98821 CACGCAAGCA ACCGTCAGGA TGAAGAGAAA AGGGAAAAGT TAAGTGACGC AATCAGGGGA
    98881 TGGCCGAACG ATGATTTGAA CCAAGTAGTG GCCTCATTGA AAGGAGAATA ATCTTATGGG
    98941 AATGTCAATC GGATTTGATG TCTATTTCAA GAATGCCGTT AAGTTAGATA AAGTATCCAA
    99001 ACGTATCAAT CTTGCCAATG CGGAAAACCC CAAATGGTCG GACAACTGGA TGAGCGGGCG
    99061 CAACGAATTC TCAGACGCGT GGGCCTCCTT CTTCCAGGGG ATTTACCGCC CGGGCAAACC
    99121 TTCGATGTTC CACTCGCCCA CTTTCTATGA GGAGCTGGAT GAGTATCAGA ACGTCACCCC
    99181 GGCCCCCTAT GCCTCCATGG ACGACTATGT GAATGTCTTC TGCTATGTTC CCTTTGAAGA
    99241 ATTCGACAAG GCAGTCACGC AGGCCATGGA TGAATACCGA GAAACCTATA TTGAAACCTC
    99301 CATCGAAAGG ATTGCCGACG ACGAGAAGCG AATCGCCCAT CTTGAACAGC TTCAGCAAGG
    99361 CCCCACCGTC ACGGCCATCG CATTTGATAA GTGGCAGGGG CAGATTGATG AACTGAGAGA
    99421 CGAAATTGCA GGCGAGAAGG AAGAGCTTGC CCGTTGCCAG AGCGAACTGG CTAGTTGGTG
    99481 TGCGTTTAGG GCTGAAATGA AAAAGGCTTA CAATGACAAG GACTGCTATG TCGTGCCGTT
    99541 TTGCGGTTAA TAATCGATAA AAGAATAGGA GCGAGATAAT GACCCAAGAA GAACTGGAAT
    99601 TGTCGTGGAA TAAGTTAGCC TGGGACAGGC ATTGCAAACT ACATTGCCGT ATATCGTATG
    99661 AGCAATACCA GCATCTCAGG TGCCTTAAAA AAAAGGCGGG AAGCGCGGTC AGGTTGGCCT
    99721 CGGCAACTGA CAAAGAGGAA GACCGGCTGG CGGCGGCGCA GGCCATCGAC CTATGCAAAG
    99781 CCGAACTCGA AGAGACGTTG GAAAAGAAGG CCCAGAGCAA GAACAAGAAA CTGGATGTCG
    99841 CTTCTTTGAG GTTTGCCATC GTGGTAGTCG TGGCCATAGC CATAGGCGTC ATCTGGGGTT
    99901 CTATTGCCAT GGGGCGTTAA AAGGCCGATG CCCCTAAATA ACGAAAGGAT AGAATATACA
    99961 TTATGGGAAT TATATTCGGG CTATTATCTC TAGTCGTTGC CTTCATTGGG TTCTTTGTGG
   100021 CTACATTGCC CCTCGGCCTT CTCTCAATCG TCTTAGGCAT TGTTGGTTTG ATTACGAATA
   100081 AAGAGGGGGA TACCGCGGGT TACATCCTAT CAATAGTGGG AAGGGTAATT TCCCTTATAC
   100141 TAATAGTTGT GAGGTTAATT TCTCTGTGCT GAAAAATTCT AGTCCGTCCC TTGAAAATCC
   100201 TCTGCCTCCG TAGTATAATA TTATTGTAAA GGAGAAAAAC AAAATCATGA AAGATCTTAT
   100261 CGTCCTTAAT AGAAACCCGG GTGACTTCTC CATCGGGTTG GCCCGGTTCA AAAACCGCAA
   100321 AGAGGGGCAA TGGCTTGTCA GTCTGCTTGA AAATGAAACA ATTCTTGGGA CAAACGTAGC
   100381 CAAACAATTG CTGGTCTCGG ATGAAGGATG GCTCCATTCC GTGGCGGTCG ACCGCAAACA
   100441 TCCTGCCCTG CGGGGTTGGC AGTATTATTA TCAGGGCGGG GCCTCCTTGG AAATATCTCG
   100501 CTACTTTGAA ACGATAGCCT CCTTCGGCCT TGGTGTCCAT GTCTGGATGG TAAGCCGTAA
   100561 GGCCCTCAAA CGAAGGGTGA ACGTGGATTA CGGCCGTGAA CTTTGCACCT ACAAGTCAGA
   100621 CCCTTCCCAA TATGAGGATG TCGGTGCGTT CCTTGTTTCC GTCCGTAACT ACTTAAAGGC
   100681 CCATCCCCTG GATAAGTGGT TCGTCTATTA TGAATTCTGG TAAATTCAAT GATTTCCTTT
   100741 TCCGTATGGC CGGCTATTGG ATACCTGTCT CCATATTCTT CATCGGCTTC TTTCTGTATC
   100801 TTAGGTCGCC ATTTAACTAA TTGCCTCTTG ACTTCGGGGT GCCATTAGAG TATAATACTA
   100861 TTGTCACCTT CTAACGGCCC CCATCCATCA CGGGACTAAT GCAATGGTCA GCATAGCGGT
   100921 CTCCAAAACC GCCAATAAGG GTTCAAATCC CTTGTCCCGT GCCATTTGTC TGCCCCTATA
   100981 CCTCAAAGGT CAGAGGGCCC GCCTTATAAG CGGGTTATCA AGGTTCAAGT CCTTGTAGGT
   101041 GCACCAATAA TCAATTCCAT CATAATTTTA CCTCCTTGGC AGTGGCATTT TCTCTCCTGT
   101101 GCCACTGCCG TTTATCTCGC GGAGTGGAGA AACGGTTATC TCGTTAGGTT CATACCCTGA
   101161 AGACAGCGGG TTCGACTCCC GCCTCCGCAA CCATTTAAAT CTTTAATTTC GGCTCTTGAC
   101221 AATAGTTGTA GCCGGTGATA GAATAATATA TAGAAAGGGA CTTAATTGAA ATGTCAAATT
   101281 ATGAATGCTA TGACGGACGC CGTAATGTCG ATATGGAGCA AGTAGAAAAA ATCGAACAAA
   101341 GGATAAACCT AGTTTCTGAT AATGACCGCA AGGTTATTTG GCTGAAAGAT CTTCTTGACG
   101401 CCGTTCTAAG CGACAACGTT GTTTTCTTTC AGCAACTAGG CAAGGAAGTC CAAGACTACT
   101461 ATCGGAAGAA CGTTGACAAG GAAATTCAGA AGTAATAAAA TATAGCTATA GAAGAGAAGG
   101521 ATAAACAAAA GTGTTGCTAA AGGGCGAAAA CCTCCCCTCT TCTAAGGGCG AAGGATAATA
   101581 TAAAATAGAA GTAGACATGA AAAAAAGCCT GCCAACGCAG GCCTGACTTG AGACAAGTGT
   101641 TTACTTGAAC TCGTATTGTT AAAACACTGG CATTCTACAA AGAAAAGAGA GGGAAAACAA
   101701 GATGGCAGGT AAAAAATTCT ATTTGGGTCT GGATATCGGA ACGAACTCTG TCGGTTTTTG
   101761 CGTCACGGAC GAAAATTACG ACATCATCAA GAAACATAAG ACCGTCTACG ACGGGGAGAA
   101821 AACGAAATAT TACGGAAACC ATGTCTGGGG ATCCCGGCTG TTTGATGAGG CGCAGGATGC
   101881 CTCTTCGAGA AGAAGGGCAC GGGAAAAGCG TCGAAGACTG CAGAGAAGAA GACAGAGAAT
   101941 CGTTTTGCTT CAGCAGCTTT TCGCTCCGGA GATGGAAAAA GTGGATCCCT ACTTTTTTGA
   102001 CCGTCTGAAC AACTCCGCCA TTCACCTTGA AGACCGAAAT GAGCTATTAC GGCAGAAGCA
   102061 CCTTCTCTTC AATGGAAACG ACTATACCGA TAAAGATTTC TTCAAGAAGT ATCCGACCAT
   102121 CTATCATCTC CGCAAAGCAA GGATGGATCA TCCGGAGACG AAGTTCGATA TCCGGGAGAT
   102181 CTATCTTGCC TTGGCCCATA GGATCAAATA CCGCGGAAAC TTCCTCCATG AAGGAGAAAG
   102241 GACTTCCATC GGAAGTGATC CGGAAACGAT TGTCTCTTCG TTTAACGCCA TCGATTCCAC
   102301 CTTGGAGGAC ATCCGGGAAG AAGAGGAGAA CTTTACTGTC TCTTCCTATG GATGTTCGCT
   102361 AGATAGGGCA AAGGAGTTAC TGGAGAAGTT CAAAACCATA AATAAGATCG GTGAGCGATA
   102421 TGATGTCCTT GTTTCCGTTT TCAAATTGAA CGGACTAAAA TCAACCGATC CGAAGCGTCA
   102481 GAGGCTTGCC TTAATCGCCG GATCAAGCAA GAGTCTTAGT CAGTTATTCC CGGAAATCGA
   102541 GTTTGAAGAG GAGAGGGGAA AGCAGAAGAT CGACTTCTCT AGCGAAGATT TCGCTGACAA
   102601 AGTCATTCCT GACTGCTCTT CGACTATCGG TGATAGCCGG GTTAGACTAT TGTTAAAGCT
   102661 TAAGGAACTT TATGATCTTC ACATCCTCGC CCGGCTTCTT AACGGAAAAG CGACGGTTTC
   102721 GGAAGCAAGG GTCGATATCT ACGAAAAGCA TAAAGAGCAG CTGAAAGTCC TCAAGGACTT
   102781 AGTCAAGCGA TATCGTCCTG ACAAATACAA TGCCTTCTTC CGCCAGTTCT CGGAAGCGGA
   102841 AAAAGGAGAC AAAAGAGGTT TCTTCAGCTA CGCCAGTTAT ATCGGCTTCA ACGATAAGAA
   102901 CGGAAAGAAG GAAACGGTTG CCCATTCCGT CGTTACGGAC GATCTCTATA CGACCATAAA
   102961 GGCAAGGCTT CCTCTTGAGG AAGCCGATAA GGATACTTTT GTTGAAAAGC AGCCCGGAGA
   103021 TAAAGAGAAG CTGCTTTCCA TAAGGAAGGC AAGGGAGAAC AGAGATTATC TTCTCCGGCA
   103081 GAATTCCAAG GAGAACGGTG TCCTTCCCTA TCAGCTGAAT CTTAATGAAA GGCGGGTCAT
   103141 CCTTGAGAAT CAGTCCAAGT TCTATCCCTT CCTTGGCGAA AAGGATAAAG ACTTCAATAA
   103201 CCCGGAGAAG CTTTCCTATA AGATTGAATC GATTCTTAAA TATAAGATTC CTTATTTTGT
   103261 CGGACCTTTG TCGAGAAAGG CGACAAACTC CTGGATTGTC CGAAAAGAAG GGCACAACGA
   103321 AAAAATCACT CCCTGGAACT TCCACGATGT CGTGGATGAG GAAGCGACTG CCGATGAATT
   103381 CAGGACAAAT TTAAAGAATT ACTGCACCTA TCTCATCAAT GAGCCTACCC TTCCGAAGCA
   103441 GTCTTTGGTC TATCAGAGGT TCATTCTTCT TAACGAAAGG AATAAGTGGT TAATTAACGG
   103501 CAGTCCGATT ACTGTAGAAG ATAAGCTTTA CCTCATTAAA GAAGCGTACC TGACCCGCAA
   103561 GAGTGTCTCG AAGAAGTATG TAACAGACAT CCTGAAGAGG AAGTATAAGA CCAGTGTTGA
   103621 TTTGACGACC AAAGGCTCTG AGAGCGGACA GGGAGTCACC GACGAAGACT TCCATGCCTC
   103681 TCTCTCCTCC TGGATCGCCT TAAGGGATAG CCGTGCCTTT GGGACAGCCC TATTACATGA
   103741 TAAGAAGAAG CAGGCCCTTG CGGAACAGAT TATCTACGAT ATTGCCACCT TCGAGAATCA
   103801 GAATCTCAGG GTCAAACGGC TGAAGAAATA TCCACTTACC CCAAACCAGA TAAAGTATAT
   103861 TTCGGGTCTT TCTTTCGAAG GATGGGCAAA GCTTTCCAAT AAGCTGCTGA CGGGACTGAC
   103921 GACGGAAAGG ACAAATCCGG AGACCGGTGA GGTTCTTGAC TATTCCATCA TGGACTTAAG
   103981 GTGGCATACC AACAGGAACT TCAGGGAAAT ACTGACGACA AAGGAAGGAA AGGACTATAA
   104041 GTTTGATTTC AGGCCGAAGA TTGAAGAACT TAACGGCAGC AAAAACGAAA ATAGGAAAGA
   104101 CTTCCTAAAC AGCCTCTATG TCTCTCCGAT GAGGAAGCGG GCTTTAAAGC AGACAATTGA
   104161 CATCGTCCAG GAATTAAAGA AGATCCTGAA AATCGATCAT TTCGATTCCT ATTTTGTCGA
   104221 ATCGACCCGT TTTGAAGGAG AAAAGAAGAG AACAAAGTCC CGAAAGGATA AGATCCTTGC
   104281 CTTATACAAG GAAAGCGTCA AGCAGTTCAG AGCCGAATTT GATTTGGAAA AGCTGAAAAA
   104341 CGTCCTGGAG AAAAGAACGG ATGGAGAGCT TAACTCCAAA AAGCTCTACC TCTATTTCAG
   104401 GCAGGCAGGG AAATCGCTTT ATACCGGAGA ACCGATTGAT TTAAACGAAT TGTCTACTGC
   104461 CTATGATATC GACCATATCA TTCCGCAGGC GAAGGTGAAA GATGACAGTT TCAGGAATAC
   104521 GGTTCTAGTC GAGAAGTCAG TCAACAACAA AAAGCAGGAC CGTTATCCGA TTCCTGCAGA
   104581 TATCAGGACG CCAAAGGGAA TATCCGTCAT CAAAGCCCTT CATAGTCTAA ACAATGATCT
   104641 TAGGCCGAAG GACAAGAGGG ACCGCCTCCT CCGTTCTGTT TCAAAGCCAT TGACCGATGA
   104701 TGAACTTTCC GGCTTTGTCC AGCGTCAGCT TGTCTCAACT AATCAGTCGG TCAAAGCCGT
   104761 CTGCAAGGTT TTGAAGTGGA GGGACAAGGA TGCCAAGGTT GTCTATTCTA AGGCCAAGAA
   104821 CGTCTCTGAA TTCCGCCAGG TTTTCGACTT AGTCAAATCC CGTGAGGCGA ATGACTTCCA
   104881 CCATGCCCAT GATGCCTATC TTAACATTGT CGTCGGCAAC GTCTATGACA AGGTCTTCTC
   104941 CACCGGCGAT TCAAAGGCCG TCAAGCATAA GAGAGAATAT CTCGAAGCCA GGAACAGGGA
   105001 TACTGAGTAC AGGTTCAAAC ACGATGAGCG GAGGAGGTAT ACCGATACTT TAGTCTGGAA
   105061 AGCAAAGCGA TATGAGCCTA ACTGGCACGG GGAAGAAGTG AAGGACTCTG AAGGAACCAT
   105121 CGATAAGGTG CGGAAATATC TTTCCTACCA GGATCCGCTT GTCACCCAGA TGAGGTTCAC
   105181 CAATGTCGGA GAGCATGGGT TCTTCAAGAT TTCGCTCCAC ACGGCAAAGG AAGGAAATGC
   105241 AGCTTTTCCG ATAAAACAGA AGGGGCCTTT TGCCAAGGAA GGCTGGCAGA AAAAGTATGG
   105301 CGGATACAGC GGTAGGTCAA ATCCATACGC CTCTTTAGTC CGCTCCGAAG GAAAGAAAGG
   105361 AAAGCACATC TACTCTATCG AGTTTGTTCC GACGGTTATC CGTTTGCAGA GGAAAGGAAA
   105421 TCCCCAAGCG AGGAAAAAGT ACCTAACGGA AAACAACAAG CTGAAAAATC CGGAGGTTCT
   105481 CATTGAGAAG CTGTTAAGGC GTACTATCCT TCAGATTCCT TATAAGGCAG AGAATGGAAA
   105541 AGAAGGGTAT GTAAGACTTG GAATAAGCGG AAAGACAGGA ATCTACATTA TCTGCATTAA
   105601 TAGGTCAGAA CTCCACATTC CTGCGGTATA TAGGAAAACC ATCAAGAAGA TCAGTAAGAG
   105661 GCTTGGACTG AATAACCAAG CCGGTAAAAA GACTGATACC TCCATCTACG AAAAATTCGG
   105721 GTCCAATGAT ATCGACTTAG GTAAAGGACG GCAGATTACT CGGGACGAAT TAAAGAAACT
   105781 TTACGATTAT AGGGT
//
